# Supplementary material for: The Chloranthus sessilifolius genome provides insight into early diversification of angiosperms
Source: Nat Commun. 2021 Nov 26;12:6929. doi: 10.1038/s41467-021-26931-3 (PMC8626421; doi:10.1038/s41467-021-26931-3)
Supplement: Supplementary file 4 — Source Data [file 41467_2021_26931_MOESM4_ESM.zip]

Archive with 9,398 entries (9,390 files):
- Fig. 1e, C. sessilifolius_copia.txt
- Fig. 1e, C. sessilifolius_GC.txt
- Fig. 1e, C. sessilifolius_gene_density.txt
- Fig. 1e, C. sessilifolius_gypsy.txt
- Fig. 2a and Supplementary Figure 8 gene pair ks/
- Fig. 2a and Supplementary Figure 8 gene pair ks/Aquilegia_Aquilegia.collinearity.ks.txt
- Fig. 2a and Supplementary Figure 8 gene pair ks/Ceratophyllum_Ceratophyllum.collinearity.ks.txt
- Fig. 2a and Supplementary Figure 8 gene pair ks/Chloranthus_Chloranthus.collinearity.ks.txt
- Fig. 2a and Supplementary Figure 8 gene pair ks/Cinnamomum_Cinnamomum.collinearity.ks.txt
- Fig. 2a and Supplementary Figure 8 gene pair ks/Elaeis_Elaeis.collinearity.ks.txt
- Fig. 2a and Supplementary Figure 8 gene pair ks/Euryale_Euryale.collinearity.ks.txt
- Fig. 2a and Supplementary Figure 8 gene pair ks/Liriodendron_Liriodendron.collinearity.ks.txt
- Fig. 2a and Supplementary Figure 8 gene pair ks/Nymphaea_Nymphaea.collinearity.ks.txt
- Fig. 2a and Supplementary Figure 8 gene pair ks/Prunus_Prunus.collinearity.ks.txt
- Fig. 2a and Supplementary Figure 8 gene pair ks/Vitis_Vitis.collinearity.ks.txt
- Fig. 2b and Supplementary Figure 18a/
- Fig. 2b and Supplementary Figure 18a/Aquilegia_Cinnamomum.nwk
- Fig. 2b and Supplementary Figure 18a/Aquilegia_Euryale.nwk
- Fig. 2b and Supplementary Figure 18a/Aquilegia_Prunus.nwk
- Fig. 2b and Supplementary Figure 18a/Aquilegia_Vitis.nwk
- Fig. 2b and Supplementary Figure 18a/Ceratophyllum_Aquilegia.nwk
- Fig. 2b and Supplementary Figure 18a/Ceratophyllum_Cinnamomum.nwk
- Fig. 2b and Supplementary Figure 18a/Ceratophyllum_Euryale.nwk
- Fig. 2b and Supplementary Figure 18a/Ceratophyllum_Prunus.nwk
- Fig. 2b and Supplementary Figure 18a/Chloranthus_Aquilegia.nwk
- Fig. 2b and Supplementary Figure 18a/Chloranthus_Ceratophyllum.nwk
- Fig. 2b and Supplementary Figure 18a/Chloranthus_Cinnamomum.nwk
- Fig. 2b and Supplementary Figure 18a/Chloranthus_Elaeis.nwk
- Fig. 2b and Supplementary Figure 18a/Chloranthus_Euryale.nwk
- Fig. 2b and Supplementary Figure 18a/Chloranthus_Liriodendron.nwk
- Fig. 2b and Supplementary Figure 18a/Chloranthus_Nymphaea.nwk
- Fig. 2b and Supplementary Figure 18a/Chloranthus_Prunus.nwk
- Fig. 2b and Supplementary Figure 18a/Chloranthus_Vitis.nwk
- Fig. 2b and Supplementary Figure 18a/Cinnamomum_Euryale.nwk
- Fig. 2b and Supplementary Figure 18a/Cinnamomum_Prunus.nwk
- Fig. 2b and Supplementary Figure 18a/Elaeis_Aquilegia.nwk
- Fig. 2b and Supplementary Figure 18a/Elaeis_Ceratophyllum.nwk
- Fig. 2b and Supplementary Figure 18a/Elaeis_Cinnamomum.nwk
- Fig. 2b and Supplementary Figure 18a/Elaeis_Euryale.nwk
- Fig. 2b and Supplementary Figure 18a/Elaeis_Prunus.nwk
- Fig. 2b and Supplementary Figure 18a/Liriodendron_Aquilegia.nwk
- Fig. 2b and Supplementary Figure 18a/Liriodendron_Ceratophyllum.nwk
- Fig. 2b and Supplementary Figure 18a/Liriodendron_Cinnamomum.nwk
- Fig. 2b and Supplementary Figure 18a/Liriodendron_Elaeis.nwk
- Fig. 2b and Supplementary Figure 18a/Liriodendron_Euryale.nwk
- Fig. 2b and Supplementary Figure 18a/Liriodendron_Prunus.nwk
- Fig. 2b and Supplementary Figure 18a/Liriodendron_Vitis.nwk
- Fig. 2b and Supplementary Figure 18a/Nymphaea_Aquilegia.nwk
- Fig. 2b and Supplementary Figure 18a/Nymphaea_Ceratophyllum.nwk
- Fig. 2b and Supplementary Figure 18a/Nymphaea_Cinnamomum.nwk
- Fig. 2b and Supplementary Figure 18a/Nymphaea_Elaeis.nwk
- Fig. 2b and Supplementary Figure 18a/Nymphaea_Euryale.nwk
- Fig. 2b and Supplementary Figure 18a/Nymphaea_Liriodendron.nwk
- Fig. 2b and Supplementary Figure 18a/Nymphaea_Prunus.nwk
- Fig. 2b and Supplementary Figure 18a/Nymphaea_Vitis.nwk
- Fig. 2b and Supplementary Figure 18a/Prunus_Euryale.nwk
- Fig. 2b and Supplementary Figure 18a/Vitis_Ceratophyllum.nwk
- Fig. 2b and Supplementary Figure 18a/Vitis_Cinnamomum.nwk
- Fig. 2b and Supplementary Figure 18a/Vitis_Elaeis.nwk
- Fig. 2b and Supplementary Figure 18a/Vitis_Euryale.nwk
- Fig. 2b and Supplementary Figure 18a/Vitis_Prunus.nwk
- Fig. 2c, C. sessilifolius.blockinfo.csv
- Fig. 2c, C. sessilifolius_C. sessilifolius.collinearity
- Fig. 2e, local alignment of Magnoliales and Laurales.csv
- Fig. 3a, c, e and Supplementary Figure 12, 14, Phylogenetic tree/
- Fig. 3a, c, e and Supplementary Figure 12, 14, Phylogenetic tree/LCG_multi-species coalescent-based/
- Fig. 3a, c, e and Supplementary Figure 12, 14, Phylogenetic tree/LCG_multi-species coalescent-based/group_1000_CDS.aln-0.2cln
- Fig. 3a, c, e and Supplementary Figure 12, 14, Phylogenetic tree/LCG_multi-species coalescent-based/group_1000_CDS.treefile
- Fig. 3a, c, e and Supplementary Figure 12, 14, Phylogenetic tree/LCG_multi-species coalescent-based/group_1004_CDS.aln-0.2cln
- Fig. 3a, c, e and Supplementary Figure 12, 14, Phylogenetic tree/LCG_multi-species coalescent-based/group_1004_CDS.treefile
- Fig. 3a, c, e and Supplementary Figure 12, 14, Phylogenetic tree/LCG_multi-species coalescent-based/group_1028_CDS.aln-0.2cln
- Fig. 3a, c, e and Supplementary Figure 12, 14, Phylogenetic tree/LCG_multi-species coalescent-based/group_1028_CDS.treefile
- Fig. 3a, c, e and Supplementary Figure 12, 14, Phylogenetic tree/LCG_multi-species coalescent-based/group_1031_CDS.aln-0.2cln
- Fig. 3a, c, e and Supplementary Figure 12, 14, Phylogenetic tree/LCG_multi-species coalescent-based/group_1031_CDS.treefile
- Fig. 3a, c, e and Supplementary Figure 12, 14, Phylogenetic tree/LCG_multi-species coalescent-based/group_1032_CDS.aln-0.2cln
- Fig. 3a, c, e and Supplementary Figure 12, 14, Phylogenetic tree/LCG_multi-species coalescent-based/group_1032_CDS.treefile
- Fig. 3a, c, e and Supplementary Figure 12, 14, Phylogenetic tree/LCG_multi-species coalescent-based/group_1033_CDS.aln-0.2cln
- Fig. 3a, c, e and Supplementary Figure 12, 14, Phylogenetic tree/LCG_multi-species coalescent-based/group_1033_CDS.treefile
- Fig. 3a, c, e and Supplementary Figure 12, 14, Phylogenetic tree/LCG_multi-species coalescent-based/group_1036_CDS.aln-0.2cln
- Fig. 3a, c, e and Supplementary Figure 12, 14, Phylogenetic tree/LCG_multi-species coalescent-based/group_1036_CDS.treefile
- Fig. 3a, c, e and Supplementary Figure 12, 14, Phylogenetic tree/LCG_multi-species coalescent-based/group_1039_CDS.aln-0.2cln
- Fig. 3a, c, e and Supplementary Figure 12, 14, Phylogenetic tree/LCG_multi-species coalescent-based/group_1039_CDS.treefile
- Fig. 3a, c, e and Supplementary Figure 12, 14, Phylogenetic tree/LCG_multi-species coalescent-based/group_1045_CDS.aln-0.2cln
- Fig. 3a, c, e and Supplementary Figure 12, 14, Phylogenetic tree/LCG_multi-species coalescent-based/group_1045_CDS.treefile
- Fig. 3a, c, e and Supplementary Figure 12, 14, Phylogenetic tree/LCG_multi-species coalescent-based/group_1052_CDS.aln-0.2cln
- Fig. 3a, c, e and Supplementary Figure 12, 14, Phylogenetic tree/LCG_multi-species coalescent-based/group_1052_CDS.treefile
- Fig. 3a, c, e and Supplementary Figure 12, 14, Phylogenetic tree/LCG_multi-species coalescent-based/group_1056_CDS.aln-0.2cln
- Fig. 3a, c, e and Supplementary Figure 12, 14, Phylogenetic tree/LCG_multi-species coalescent-based/group_1056_CDS.treefile
- Fig. 3a, c, e and Supplementary Figure 12, 14, Phylogenetic tree/LCG_multi-species coalescent-based/group_1066_CDS.aln-0.2cln
- Fig. 3a, c, e and Supplementary Figure 12, 14, Phylogenetic tree/LCG_multi-species coalescent-based/group_1066_CDS.treefile
- Fig. 3a, c, e and Supplementary Figure 12, 14, Phylogenetic tree/LCG_multi-species coalescent-based/group_1074_CDS.aln-0.2cln
- Fig. 3a, c, e and Supplementary Figure 12, 14, Phylogenetic tree/LCG_multi-species coalescent-based/group_1074_CDS.treefile
- Fig. 3a, c, e and Supplementary Figure 12, 14, Phylogenetic tree/LCG_multi-species coalescent-based/group_1077_CDS.aln-0.2cln
- Fig. 3a, c, e and Supplementary Figure 12, 14, Phylogenetic tree/LCG_multi-species coalescent-based/group_1077_CDS.treefile
- Fig. 3a, c, e and Supplementary Figure 12, 14, Phylogenetic tree/LCG_multi-species coalescent-based/group_1078_CDS.aln-0.2cln
- Fig. 3a, c, e and Supplementary Figure 12, 14, Phylogenetic tree/LCG_multi-species coalescent-based/group_1078_CDS.treefile
- Fig. 3a, c, e and Supplementary Figure 12, 14, Phylogenetic tree/LCG_multi-species coalescent-based/group_1079_CDS.aln-0.2cln
- Fig. 3a, c, e and Supplementary Figure 12, 14, Phylogenetic tree/LCG_multi-species coalescent-based/group_1079_CDS.treefile
- Fig. 3a, c, e and Supplementary Figure 12, 14, Phylogenetic tree/LCG_multi-species coalescent-based/group_1086_CDS.aln-0.2cln
- Fig. 3a, c, e and Supplementary Figure 12, 14, Phylogenetic tree/LCG_multi-species coalescent-based/group_1086_CDS.treefile
- Fig. 3a, c, e and Supplementary Figure 12, 14, Phylogenetic tree/LCG_multi-species coalescent-based/group_1094_CDS.aln-0.2cln
- Fig. 3a, c, e and Supplementary Figure 12, 14, Phylogenetic tree/LCG_multi-species coalescent-based/group_1094_CDS.treefile
- Fig. 3a, c, e and Supplementary Figure 12, 14, Phylogenetic tree/LCG_multi-species coalescent-based/group_1095_CDS.aln-0.2cln
- Fig. 3a, c, e and Supplementary Figure 12, 14, Phylogenetic tree/LCG_multi-species coalescent-based/group_1095_CDS.treefile
- Fig. 3a, c, e and Supplementary Figure 12, 14, Phylogenetic tree/LCG_multi-species coalescent-based/group_1098_CDS.aln-0.2cln
- Fig. 3a, c, e and Supplementary Figure 12, 14, Phylogenetic tree/LCG_multi-species coalescent-based/group_1098_CDS.treefile
- Fig. 3a, c, e and Supplementary Figure 12, 14, Phylogenetic tree/LCG_multi-species coalescent-based/group_1104_CDS.aln-0.2cln
- Fig. 3a, c, e and Supplementary Figure 12, 14, Phylogenetic tree/LCG_multi-species coalescent-based/group_1104_CDS.treefile
- Fig. 3a, c, e and Supplementary Figure 12, 14, Phylogenetic tree/LCG_multi-species coalescent-based/group_1105_CDS.aln-0.2cln
- Fig. 3a, c, e and Supplementary Figure 12, 14, Phylogenetic tree/LCG_multi-species coalescent-based/group_1105_CDS.treefile
- Fig. 3a, c, e and Supplementary Figure 12, 14, Phylogenetic tree/LCG_multi-species coalescent-based/group_1108_CDS.aln-0.2cln
- Fig. 3a, c, e and Supplementary Figure 12, 14, Phylogenetic tree/LCG_multi-species coalescent-based/group_1108_CDS.treefile
- Fig. 3a, c, e and Supplementary Figure 12, 14, Phylogenetic tree/LCG_multi-species coalescent-based/group_1111_CDS.aln-0.2cln
- Fig. 3a, c, e and Supplementary Figure 12, 14, Phylogenetic tree/LCG_multi-species coalescent-based/group_1111_CDS.treefile
- Fig. 3a, c, e and Supplementary Figure 12, 14, Phylogenetic tree/LCG_multi-species coalescent-based/group_1117_CDS.aln-0.2cln
- Fig. 3a, c, e and Supplementary Figure 12, 14, Phylogenetic tree/LCG_multi-species coalescent-based/group_1117_CDS.treefile
- Fig. 3a, c, e and Supplementary Figure 12, 14, Phylogenetic tree/LCG_multi-species coalescent-based/group_1122_CDS.aln-0.2cln
- Fig. 3a, c, e and Supplementary Figure 12, 14, Phylogenetic tree/LCG_multi-species coalescent-based/group_1122_CDS.treefile
- Fig. 3a, c, e and Supplementary Figure 12, 14, Phylogenetic tree/LCG_multi-species coalescent-based/group_1125_CDS.aln-0.2cln
- Fig. 3a, c, e and Supplementary Figure 12, 14, Phylogenetic tree/LCG_multi-species coalescent-based/group_1125_CDS.treefile
- Fig. 3a, c, e and Supplementary Figure 12, 14, Phylogenetic tree/LCG_multi-species coalescent-based/group_1131_CDS.aln-0.2cln
- Fig. 3a, c, e and Supplementary Figure 12, 14, Phylogenetic tree/LCG_multi-species coalescent-based/group_1131_CDS.treefile
- Fig. 3a, c, e and Supplementary Figure 12, 14, Phylogenetic tree/LCG_multi-species coalescent-based/group_1134_CDS.aln-0.2cln
- Fig. 3a, c, e and Supplementary Figure 12, 14, Phylogenetic tree/LCG_multi-species coalescent-based/group_1134_CDS.treefile
- Fig. 3a, c, e and Supplementary Figure 12, 14, Phylogenetic tree/LCG_multi-species coalescent-based/group_1139_CDS.aln-0.2cln
- Fig. 3a, c, e and Supplementary Figure 12, 14, Phylogenetic tree/LCG_multi-species coalescent-based/group_1139_CDS.treefile
- Fig. 3a, c, e and Supplementary Figure 12, 14, Phylogenetic tree/LCG_multi-species coalescent-based/group_1144_CDS.aln-0.2cln
- Fig. 3a, c, e and Supplementary Figure 12, 14, Phylogenetic tree/LCG_multi-species coalescent-based/group_1144_CDS.treefile
- Fig. 3a, c, e and Supplementary Figure 12, 14, Phylogenetic tree/LCG_multi-species coalescent-based/group_1146_CDS.aln-0.2cln
- Fig. 3a, c, e and Supplementary Figure 12, 14, Phylogenetic tree/LCG_multi-species coalescent-based/group_1146_CDS.treefile
- Fig. 3a, c, e and Supplementary Figure 12, 14, Phylogenetic tree/LCG_multi-species coalescent-based/group_1149_CDS.aln-0.2cln
- Fig. 3a, c, e and Supplementary Figure 12, 14, Phylogenetic tree/LCG_multi-species coalescent-based/group_1149_CDS.treefile
- Fig. 3a, c, e and Supplementary Figure 12, 14, Phylogenetic tree/LCG_multi-species coalescent-based/group_1157_CDS.aln-0.2cln
- Fig. 3a, c, e and Supplementary Figure 12, 14, Phylogenetic tree/LCG_multi-species coalescent-based/group_1157_CDS.treefile
- Fig. 3a, c, e and Supplementary Figure 12, 14, Phylogenetic tree/LCG_multi-species coalescent-based/group_1162_CDS.aln-0.2cln
- Fig. 3a, c, e and Supplementary Figure 12, 14, Phylogenetic tree/LCG_multi-species coalescent-based/group_1162_CDS.treefile
- Fig. 3a, c, e and Supplementary Figure 12, 14, Phylogenetic tree/LCG_multi-species coalescent-based/group_1163_CDS.aln-0.2cln
- Fig. 3a, c, e and Supplementary Figure 12, 14, Phylogenetic tree/LCG_multi-species coalescent-based/group_1163_CDS.treefile
- Fig. 3a, c, e and Supplementary Figure 12, 14, Phylogenetic tree/LCG_multi-species coalescent-based/group_1167_CDS.aln-0.2cln
- Fig. 3a, c, e and Supplementary Figure 12, 14, Phylogenetic tree/LCG_multi-species coalescent-based/group_1167_CDS.treefile
- Fig. 3a, c, e and Supplementary Figure 12, 14, Phylogenetic tree/LCG_multi-species coalescent-based/group_1168_CDS.aln-0.2cln
- Fig. 3a, c, e and Supplementary Figure 12, 14, Phylogenetic tree/LCG_multi-species coalescent-based/group_1168_CDS.treefile
- Fig. 3a, c, e and Supplementary Figure 12, 14, Phylogenetic tree/LCG_multi-species coalescent-based/group_1170_CDS.aln-0.2cln
- Fig. 3a, c, e and Supplementary Figure 12, 14, Phylogenetic tree/LCG_multi-species coalescent-based/group_1170_CDS.treefile
- Fig. 3a, c, e and Supplementary Figure 12, 14, Phylogenetic tree/LCG_multi-species coalescent-based/group_1172_CDS.aln-0.2cln
- Fig. 3a, c, e and Supplementary Figure 12, 14, Phylogenetic tree/LCG_multi-species coalescent-based/group_1172_CDS.treefile
- Fig. 3a, c, e and Supplementary Figure 12, 14, Phylogenetic tree/LCG_multi-species coalescent-based/group_1176_CDS.aln-0.2cln
- Fig. 3a, c, e and Supplementary Figure 12, 14, Phylogenetic tree/LCG_multi-species coalescent-based/group_1176_CDS.treefile
- Fig. 3a, c, e and Supplementary Figure 12, 14, Phylogenetic tree/LCG_multi-species coalescent-based/group_1178_CDS.aln-0.2cln
- Fig. 3a, c, e and Supplementary Figure 12, 14, Phylogenetic tree/LCG_multi-species coalescent-based/group_1178_CDS.treefile
- Fig. 3a, c, e and Supplementary Figure 12, 14, Phylogenetic tree/LCG_multi-species coalescent-based/group_1184_CDS.aln-0.2cln
- Fig. 3a, c, e and Supplementary Figure 12, 14, Phylogenetic tree/LCG_multi-species coalescent-based/group_1184_CDS.treefile
- Fig. 3a, c, e and Supplementary Figure 12, 14, Phylogenetic tree/LCG_multi-species coalescent-based/group_1187_CDS.aln-0.2cln
- Fig. 3a, c, e and Supplementary Figure 12, 14, Phylogenetic tree/LCG_multi-species coalescent-based/group_1187_CDS.treefile
- Fig. 3a, c, e and Supplementary Figure 12, 14, Phylogenetic tree/LCG_multi-species coalescent-based/group_1189_CDS.aln-0.2cln
- Fig. 3a, c, e and Supplementary Figure 12, 14, Phylogenetic tree/LCG_multi-species coalescent-based/group_1189_CDS.treefile
- Fig. 3a, c, e and Supplementary Figure 12, 14, Phylogenetic tree/LCG_multi-species coalescent-based/group_1190_CDS.aln-0.2cln
- Fig. 3a, c, e and Supplementary Figure 12, 14, Phylogenetic tree/LCG_multi-species coalescent-based/group_1190_CDS.treefile
- Fig. 3a, c, e and Supplementary Figure 12, 14, Phylogenetic tree/LCG_multi-species coalescent-based/group_1194_CDS.aln-0.2cln
- Fig. 3a, c, e and Supplementary Figure 12, 14, Phylogenetic tree/LCG_multi-species coalescent-based/group_1194_CDS.treefile
- Fig. 3a, c, e and Supplementary Figure 12, 14, Phylogenetic tree/LCG_multi-species coalescent-based/group_1195_CDS.aln-0.2cln
- Fig. 3a, c, e and Supplementary Figure 12, 14, Phylogenetic tree/LCG_multi-species coalescent-based/group_1195_CDS.treefile
- Fig. 3a, c, e and Supplementary Figure 12, 14, Phylogenetic tree/LCG_multi-species coalescent-based/group_1198_CDS.aln-0.2cln
- Fig. 3a, c, e and Supplementary Figure 12, 14, Phylogenetic tree/LCG_multi-species coalescent-based/group_1198_CDS.treefile
- Fig. 3a, c, e and Supplementary Figure 12, 14, Phylogenetic tree/LCG_multi-species coalescent-based/group_1199_CDS.aln-0.2cln
- Fig. 3a, c, e and Supplementary Figure 12, 14, Phylogenetic tree/LCG_multi-species coalescent-based/group_1199_CDS.treefile
- Fig. 3a, c, e and Supplementary Figure 12, 14, Phylogenetic tree/LCG_multi-species coalescent-based/group_1200_CDS.aln-0.2cln
- Fig. 3a, c, e and Supplementary Figure 12, 14, Phylogenetic tree/LCG_multi-species coalescent-based/group_1200_CDS.treefile
- Fig. 3a, c, e and Supplementary Figure 12, 14, Phylogenetic tree/LCG_multi-species coalescent-based/group_1202_CDS.aln-0.2cln
- Fig. 3a, c, e and Supplementary Figure 12, 14, Phylogenetic tree/LCG_multi-species coalescent-based/group_1202_CDS.treefile
- Fig. 3a, c, e and Supplementary Figure 12, 14, Phylogenetic tree/LCG_multi-species coalescent-based/group_1203_CDS.aln-0.2cln
- Fig. 3a, c, e and Supplementary Figure 12, 14, Phylogenetic tree/LCG_multi-species coalescent-based/group_1203_CDS.treefile
- Fig. 3a, c, e and Supplementary Figure 12, 14, Phylogenetic tree/LCG_multi-species coalescent-based/group_1212_CDS.aln-0.2cln
- Fig. 3a, c, e and Supplementary Figure 12, 14, Phylogenetic tree/LCG_multi-species coalescent-based/group_1212_CDS.treefile
- Fig. 3a, c, e and Supplementary Figure 12, 14, Phylogenetic tree/LCG_multi-species coalescent-based/group_1214_CDS.aln-0.2cln
- Fig. 3a, c, e and Supplementary Figure 12, 14, Phylogenetic tree/LCG_multi-species coalescent-based/group_1214_CDS.treefile
- Fig. 3a, c, e and Supplementary Figure 12, 14, Phylogenetic tree/LCG_multi-species coalescent-based/group_1217_CDS.aln-0.2cln
- Fig. 3a, c, e and Supplementary Figure 12, 14, Phylogenetic tree/LCG_multi-species coalescent-based/group_1217_CDS.treefile
- Fig. 3a, c, e and Supplementary Figure 12, 14, Phylogenetic tree/LCG_multi-species coalescent-based/group_1222_CDS.aln-0.2cln
- Fig. 3a, c, e and Supplementary Figure 12, 14, Phylogenetic tree/LCG_multi-species coalescent-based/group_1222_CDS.treefile
- Fig. 3a, c, e and Supplementary Figure 12, 14, Phylogenetic tree/LCG_multi-species coalescent-based/group_1224_CDS.aln-0.2cln
- Fig. 3a, c, e and Supplementary Figure 12, 14, Phylogenetic tree/LCG_multi-species coalescent-based/group_1224_CDS.treefile
- Fig. 3a, c, e and Supplementary Figure 12, 14, Phylogenetic tree/LCG_multi-species coalescent-based/group_1227_CDS.aln-0.2cln
- Fig. 3a, c, e and Supplementary Figure 12, 14, Phylogenetic tree/LCG_multi-species coalescent-based/group_1227_CDS.treefile
- Fig. 3a, c, e and Supplementary Figure 12, 14, Phylogenetic tree/LCG_multi-species coalescent-based/group_1230_CDS.aln-0.2cln
- Fig. 3a, c, e and Supplementary Figure 12, 14, Phylogenetic tree/LCG_multi-species coalescent-based/group_1230_CDS.treefile
- Fig. 3a, c, e and Supplementary Figure 12, 14, Phylogenetic tree/LCG_multi-species coalescent-based/group_1240_CDS.aln-0.2cln
- Fig. 3a, c, e and Supplementary Figure 12, 14, Phylogenetic tree/LCG_multi-species coalescent-based/group_1240_CDS.treefile
- Fig. 3a, c, e and Supplementary Figure 12, 14, Phylogenetic tree/LCG_multi-species coalescent-based/group_1244_CDS.aln-0.2cln
- Fig. 3a, c, e and Supplementary Figure 12, 14, Phylogenetic tree/LCG_multi-species coalescent-based/group_1244_CDS.treefile
- Fig. 3a, c, e and Supplementary Figure 12, 14, Phylogenetic tree/LCG_multi-species coalescent-based/group_1259_CDS.aln-0.2cln
- Fig. 3a, c, e and Supplementary Figure 12, 14, Phylogenetic tree/LCG_multi-species coalescent-based/group_1259_CDS.treefile
- Fig. 3a, c, e and Supplementary Figure 12, 14, Phylogenetic tree/LCG_multi-species coalescent-based/group_1262_CDS.aln-0.2cln
- Fig. 3a, c, e and Supplementary Figure 12, 14, Phylogenetic tree/LCG_multi-species coalescent-based/group_1262_CDS.treefile
- Fig. 3a, c, e and Supplementary Figure 12, 14, Phylogenetic tree/LCG_multi-species coalescent-based/group_1263_CDS.aln-0.2cln
- Fig. 3a, c, e and Supplementary Figure 12, 14, Phylogenetic tree/LCG_multi-species coalescent-based/group_1263_CDS.treefile
- Fig. 3a, c, e and Supplementary Figure 12, 14, Phylogenetic tree/LCG_multi-species coalescent-based/group_1266_CDS.aln-0.2cln
- Fig. 3a, c, e and Supplementary Figure 12, 14, Phylogenetic tree/LCG_multi-species coalescent-based/group_1266_CDS.treefile
- Fig. 3a, c, e and Supplementary Figure 12, 14, Phylogenetic tree/LCG_multi-species coalescent-based/group_1268_CDS.aln-0.2cln
- Fig. 3a, c, e and Supplementary Figure 12, 14, Phylogenetic tree/LCG_multi-species coalescent-based/group_1268_CDS.treefile
- Fig. 3a, c, e and Supplementary Figure 12, 14, Phylogenetic tree/LCG_multi-species coalescent-based/group_1270_CDS.aln-0.2cln
- Fig. 3a, c, e and Supplementary Figure 12, 14, Phylogenetic tree/LCG_multi-species coalescent-based/group_1270_CDS.treefile
- Fig. 3a, c, e and Supplementary Figure 12, 14, Phylogenetic tree/LCG_multi-species coalescent-based/group_1277_CDS.aln-0.2cln
- Fig. 3a, c, e and Supplementary Figure 12, 14, Phylogenetic tree/LCG_multi-species coalescent-based/group_1277_CDS.treefile
- Fig. 3a, c, e and Supplementary Figure 12, 14, Phylogenetic tree/LCG_multi-species coalescent-based/group_1280_CDS.aln-0.2cln
- Fig. 3a, c, e and Supplementary Figure 12, 14, Phylogenetic tree/LCG_multi-species coalescent-based/group_1280_CDS.treefile
- Fig. 3a, c, e and Supplementary Figure 12, 14, Phylogenetic tree/LCG_multi-species coalescent-based/group_1286_CDS.aln-0.2cln
- Fig. 3a, c, e and Supplementary Figure 12, 14, Phylogenetic tree/LCG_multi-species coalescent-based/group_1286_CDS.treefile
- Fig. 3a, c, e and Supplementary Figure 12, 14, Phylogenetic tree/LCG_multi-species coalescent-based/group_1288_CDS.aln-0.2cln
- Fig. 3a, c, e and Supplementary Figure 12, 14, Phylogenetic tree/LCG_multi-species coalescent-based/group_1288_CDS.treefile
- Fig. 3a, c, e and Supplementary Figure 12, 14, Phylogenetic tree/LCG_multi-species coalescent-based/group_1290_CDS.aln-0.2cln
- Fig. 3a, c, e and Supplementary Figure 12, 14, Phylogenetic tree/LCG_multi-species coalescent-based/group_1290_CDS.treefile
- Fig. 3a, c, e and Supplementary Figure 12, 14, Phylogenetic tree/LCG_multi-species coalescent-based/group_1298_CDS.aln-0.2cln
- Fig. 3a, c, e and Supplementary Figure 12, 14, Phylogenetic tree/LCG_multi-species coalescent-based/group_1298_CDS.treefile
- Fig. 3a, c, e and Supplementary Figure 12, 14, Phylogenetic tree/LCG_multi-species coalescent-based/group_1302_CDS.aln-0.2cln
- Fig. 3a, c, e and Supplementary Figure 12, 14, Phylogenetic tree/LCG_multi-species coalescent-based/group_1302_CDS.treefile
- Fig. 3a, c, e and Supplementary Figure 12, 14, Phylogenetic tree/LCG_multi-species coalescent-based/group_1304_CDS.aln-0.2cln
- Fig. 3a, c, e and Supplementary Figure 12, 14, Phylogenetic tree/LCG_multi-species coalescent-based/group_1304_CDS.treefile
- Fig. 3a, c, e and Supplementary Figure 12, 14, Phylogenetic tree/LCG_multi-species coalescent-based/group_1310_CDS.aln-0.2cln
- Fig. 3a, c, e and Supplementary Figure 12, 14, Phylogenetic tree/LCG_multi-species coalescent-based/group_1310_CDS.treefile
- Fig. 3a, c, e and Supplementary Figure 12, 14, Phylogenetic tree/LCG_multi-species coalescent-based/group_1312_CDS.aln-0.2cln
- Fig. 3a, c, e and Supplementary Figure 12, 14, Phylogenetic tree/LCG_multi-species coalescent-based/group_1312_CDS.treefile
- Fig. 3a, c, e and Supplementary Figure 12, 14, Phylogenetic tree/LCG_multi-species coalescent-based/group_1321_CDS.aln-0.2cln
- Fig. 3a, c, e and Supplementary Figure 12, 14, Phylogenetic tree/LCG_multi-species coalescent-based/group_1321_CDS.treefile
- Fig. 3a, c, e and Supplementary Figure 12, 14, Phylogenetic tree/LCG_multi-species coalescent-based/group_1322_CDS.aln-0.2cln
- Fig. 3a, c, e and Supplementary Figure 12, 14, Phylogenetic tree/LCG_multi-species coalescent-based/group_1322_CDS.treefile
- Fig. 3a, c, e and Supplementary Figure 12, 14, Phylogenetic tree/LCG_multi-species coalescent-based/group_1323_CDS.aln-0.2cln
- Fig. 3a, c, e and Supplementary Figure 12, 14, Phylogenetic tree/LCG_multi-species coalescent-based/group_1323_CDS.treefile
- Fig. 3a, c, e and Supplementary Figure 12, 14, Phylogenetic tree/LCG_multi-species coalescent-based/group_1333_CDS.aln-0.2cln
- Fig. 3a, c, e and Supplementary Figure 12, 14, Phylogenetic tree/LCG_multi-species coalescent-based/group_1333_CDS.treefile
- Fig. 3a, c, e and Supplementary Figure 12, 14, Phylogenetic tree/LCG_multi-species coalescent-based/group_1334_CDS.aln-0.2cln
- Fig. 3a, c, e and Supplementary Figure 12, 14, Phylogenetic tree/LCG_multi-species coalescent-based/group_1334_CDS.treefile
- Fig. 3a, c, e and Supplementary Figure 12, 14, Phylogenetic tree/LCG_multi-species coalescent-based/group_1336_CDS.aln-0.2cln
- Fig. 3a, c, e and Supplementary Figure 12, 14, Phylogenetic tree/LCG_multi-species coalescent-based/group_1336_CDS.treefile
- Fig. 3a, c, e and Supplementary Figure 12, 14, Phylogenetic tree/LCG_multi-species coalescent-based/group_1339_CDS.aln-0.2cln
- Fig. 3a, c, e and Supplementary Figure 12, 14, Phylogenetic tree/LCG_multi-species coalescent-based/group_1339_CDS.treefile
- Fig. 3a, c, e and Supplementary Figure 12, 14, Phylogenetic tree/LCG_multi-species coalescent-based/group_1340_CDS.aln-0.2cln
- Fig. 3a, c, e and Supplementary Figure 12, 14, Phylogenetic tree/LCG_multi-species coalescent-based/group_1340_CDS.treefile
- Fig. 3a, c, e and Supplementary Figure 12, 14, Phylogenetic tree/LCG_multi-species coalescent-based/group_1346_CDS.aln-0.2cln
- Fig. 3a, c, e and Supplementary Figure 12, 14, Phylogenetic tree/LCG_multi-species coalescent-based/group_1346_CDS.treefile
- Fig. 3a, c, e and Supplementary Figure 12, 14, Phylogenetic tree/LCG_multi-species coalescent-based/group_1348_CDS.aln-0.2cln
- Fig. 3a, c, e and Supplementary Figure 12, 14, Phylogenetic tree/LCG_multi-species coalescent-based/group_1348_CDS.treefile
- Fig. 3a, c, e and Supplementary Figure 12, 14, Phylogenetic tree/LCG_multi-species coalescent-based/group_1354_CDS.aln-0.2cln
- Fig. 3a, c, e and Supplementary Figure 12, 14, Phylogenetic tree/LCG_multi-species coalescent-based/group_1354_CDS.treefile
- Fig. 3a, c, e and Supplementary Figure 12, 14, Phylogenetic tree/LCG_multi-species coalescent-based/group_1357_CDS.aln-0.2cln
- Fig. 3a, c, e and Supplementary Figure 12, 14, Phylogenetic tree/LCG_multi-species coalescent-based/group_1357_CDS.treefile
- Fig. 3a, c, e and Supplementary Figure 12, 14, Phylogenetic tree/LCG_multi-species coalescent-based/group_1360_CDS.aln-0.2cln
- Fig. 3a, c, e and Supplementary Figure 12, 14, Phylogenetic tree/LCG_multi-species coalescent-based/group_1360_CDS.treefile
- Fig. 3a, c, e and Supplementary Figure 12, 14, Phylogenetic tree/LCG_multi-species coalescent-based/group_1369_CDS.aln-0.2cln
- Fig. 3a, c, e and Supplementary Figure 12, 14, Phylogenetic tree/LCG_multi-species coalescent-based/group_1369_CDS.treefile
- Fig. 3a, c, e and Supplementary Figure 12, 14, Phylogenetic tree/LCG_multi-species coalescent-based/group_1373_CDS.aln-0.2cln
- Fig. 3a, c, e and Supplementary Figure 12, 14, Phylogenetic tree/LCG_multi-species coalescent-based/group_1373_CDS.treefile
- Fig. 3a, c, e and Supplementary Figure 12, 14, Phylogenetic tree/LCG_multi-species coalescent-based/group_1374_CDS.aln-0.2cln
- Fig. 3a, c, e and Supplementary Figure 12, 14, Phylogenetic tree/LCG_multi-species coalescent-based/group_1374_CDS.treefile
- Fig. 3a, c, e and Supplementary Figure 12, 14, Phylogenetic tree/LCG_multi-species coalescent-based/group_1378_CDS.aln-0.2cln
- Fig. 3a, c, e and Supplementary Figure 12, 14, Phylogenetic tree/LCG_multi-species coalescent-based/group_1378_CDS.treefile
- Fig. 3a, c, e and Supplementary Figure 12, 14, Phylogenetic tree/LCG_multi-species coalescent-based/group_1380_CDS.aln-0.2cln
- Fig. 3a, c, e and Supplementary Figure 12, 14, Phylogenetic tree/LCG_multi-species coalescent-based/group_1380_CDS.treefile
- Fig. 3a, c, e and Supplementary Figure 12, 14, Phylogenetic tree/LCG_multi-species coalescent-based/group_1383_CDS.aln-0.2cln
- Fig. 3a, c, e and Supplementary Figure 12, 14, Phylogenetic tree/LCG_multi-species coalescent-based/group_1383_CDS.treefile
- Fig. 3a, c, e and Supplementary Figure 12, 14, Phylogenetic tree/LCG_multi-species coalescent-based/group_1385_CDS.aln-0.2cln
- Fig. 3a, c, e and Supplementary Figure 12, 14, Phylogenetic tree/LCG_multi-species coalescent-based/group_1385_CDS.treefile
- Fig. 3a, c, e and Supplementary Figure 12, 14, Phylogenetic tree/LCG_multi-species coalescent-based/group_1387_CDS.aln-0.2cln
- Fig. 3a, c, e and Supplementary Figure 12, 14, Phylogenetic tree/LCG_multi-species coalescent-based/group_1387_CDS.treefile
- Fig. 3a, c, e and Supplementary Figure 12, 14, Phylogenetic tree/LCG_multi-species coalescent-based/group_1388_CDS.aln-0.2cln
- Fig. 3a, c, e and Supplementary Figure 12, 14, Phylogenetic tree/LCG_multi-species coalescent-based/group_1388_CDS.treefile
- Fig. 3a, c, e and Supplementary Figure 12, 14, Phylogenetic tree/LCG_multi-species coalescent-based/group_1393_CDS.aln-0.2cln
- Fig. 3a, c, e and Supplementary Figure 12, 14, Phylogenetic tree/LCG_multi-species coalescent-based/group_1393_CDS.treefile
- Fig. 3a, c, e and Supplementary Figure 12, 14, Phylogenetic tree/LCG_multi-species coalescent-based/group_1396_CDS.aln-0.2cln
- Fig. 3a, c, e and Supplementary Figure 12, 14, Phylogenetic tree/LCG_multi-species coalescent-based/group_1396_CDS.treefile
- Fig. 3a, c, e and Supplementary Figure 12, 14, Phylogenetic tree/LCG_multi-species coalescent-based/group_1402_CDS.aln-0.2cln
- Fig. 3a, c, e and Supplementary Figure 12, 14, Phylogenetic tree/LCG_multi-species coalescent-based/group_1402_CDS.treefile
- Fig. 3a, c, e and Supplementary Figure 12, 14, Phylogenetic tree/LCG_multi-species coalescent-based/group_1403_CDS.aln-0.2cln
- Fig. 3a, c, e and Supplementary Figure 12, 14, Phylogenetic tree/LCG_multi-species coalescent-based/group_1403_CDS.treefile
- Fig. 3a, c, e and Supplementary Figure 12, 14, Phylogenetic tree/LCG_multi-species coalescent-based/group_1409_CDS.aln-0.2cln
- Fig. 3a, c, e and Supplementary Figure 12, 14, Phylogenetic tree/LCG_multi-species coalescent-based/group_1409_CDS.treefile
- Fig. 3a, c, e and Supplementary Figure 12, 14, Phylogenetic tree/LCG_multi-species coalescent-based/group_1413_CDS.aln-0.2cln
- Fig. 3a, c, e and Supplementary Figure 12, 14, Phylogenetic tree/LCG_multi-species coalescent-based/group_1413_CDS.treefile
- Fig. 3a, c, e and Supplementary Figure 12, 14, Phylogenetic tree/LCG_multi-species coalescent-based/group_1426_CDS.aln-0.2cln
- Fig. 3a, c, e and Supplementary Figure 12, 14, Phylogenetic tree/LCG_multi-species coalescent-based/group_1426_CDS.treefile
- Fig. 3a, c, e and Supplementary Figure 12, 14, Phylogenetic tree/LCG_multi-species coalescent-based/group_1428_CDS.aln-0.2cln
- Fig. 3a, c, e and Supplementary Figure 12, 14, Phylogenetic tree/LCG_multi-species coalescent-based/group_1428_CDS.treefile
- Fig. 3a, c, e and Supplementary Figure 12, 14, Phylogenetic tree/LCG_multi-species coalescent-based/group_1429_CDS.aln-0.2cln
- Fig. 3a, c, e and Supplementary Figure 12, 14, Phylogenetic tree/LCG_multi-species coalescent-based/group_1429_CDS.treefile
- Fig. 3a, c, e and Supplementary Figure 12, 14, Phylogenetic tree/LCG_multi-species coalescent-based/group_1430_CDS.aln-0.2cln
- Fig. 3a, c, e and Supplementary Figure 12, 14, Phylogenetic tree/LCG_multi-species coalescent-based/group_1430_CDS.treefile
- Fig. 3a, c, e and Supplementary Figure 12, 14, Phylogenetic tree/LCG_multi-species coalescent-based/group_1433_CDS.aln-0.2cln
- Fig. 3a, c, e and Supplementary Figure 12, 14, Phylogenetic tree/LCG_multi-species coalescent-based/group_1433_CDS.treefile
- Fig. 3a, c, e and Supplementary Figure 12, 14, Phylogenetic tree/LCG_multi-species coalescent-based/group_1436_CDS.aln-0.2cln
- Fig. 3a, c, e and Supplementary Figure 12, 14, Phylogenetic tree/LCG_multi-species coalescent-based/group_1436_CDS.treefile
- Fig. 3a, c, e and Supplementary Figure 12, 14, Phylogenetic tree/LCG_multi-species coalescent-based/group_1437_CDS.aln-0.2cln
- Fig. 3a, c, e and Supplementary Figure 12, 14, Phylogenetic tree/LCG_multi-species coalescent-based/group_1437_CDS.treefile
- Fig. 3a, c, e and Supplementary Figure 12, 14, Phylogenetic tree/LCG_multi-species coalescent-based/group_1439_CDS.aln-0.2cln
- Fig. 3a, c, e and Supplementary Figure 12, 14, Phylogenetic tree/LCG_multi-species coalescent-based/group_1439_CDS.treefile
- Fig. 3a, c, e and Supplementary Figure 12, 14, Phylogenetic tree/LCG_multi-species coalescent-based/group_1441_CDS.aln-0.2cln
- Fig. 3a, c, e and Supplementary Figure 12, 14, Phylogenetic tree/LCG_multi-species coalescent-based/group_1441_CDS.treefile
- Fig. 3a, c, e and Supplementary Figure 12, 14, Phylogenetic tree/LCG_multi-species coalescent-based/group_1442_CDS.aln-0.2cln
- Fig. 3a, c, e and Supplementary Figure 12, 14, Phylogenetic tree/LCG_multi-species coalescent-based/group_1442_CDS.treefile
- Fig. 3a, c, e and Supplementary Figure 12, 14, Phylogenetic tree/LCG_multi-species coalescent-based/group_1443_CDS.aln-0.2cln
- Fig. 3a, c, e and Supplementary Figure 12, 14, Phylogenetic tree/LCG_multi-species coalescent-based/group_1443_CDS.treefile
[truncated: 9,098 more entries]
