# Supplementary material for: The Chloranthus sessilifolius genome provides insight into early diversification of angiosperms
Source: Nat Commun. 2021 Nov 26;12:6929. doi: 10.1038/s41467-021-26931-3 (PMC8626421; doi:10.1038/s41467-021-26931-3)
Supplement: Supplementary file 4 — Source Data [file 41467_2021_26931_MOESM4_ESM.zip › Fig. 1e, C. sessilifolius_GC.txt]

LG01	0	100000	35.549
LG01	100000	200000	40.507
LG01	200000	300000	37.423
LG01	300000	400000	39.726
LG01	400000	500000	36.855
LG01	500000	600000	35.987
LG01	600000	700000	37.1
LG01	700000	800000	37.499
LG01	800000	900000	36.982
LG01	900000	1000000	37.117
LG01	1000000	1100000	36.78
LG01	1100000	1200000	39.691
LG01	1200000	1300000	36.103
LG01	1300000	1400000	37.966
LG01	1400000	1500000	35.936
LG01	1500000	1600000	37.574
LG01	1600000	1700000	37.617
LG01	1700000	1800000	36.174
LG01	1800000	1900000	39.861
LG01	1900000	2000000	36.948
LG01	2000000	2100000	37.877
LG01	2100000	2200000	36.675
LG01	2200000	2300000	36.185
LG01	2300000	2400000	35.831
LG01	2400000	2500000	34.982
LG01	2500000	2600000	36.667
LG01	2600000	2700000	39.246
LG01	2700000	2800000	38.213
LG01	2800000	2900000	35.993
LG01	2900000	3000000	37.292
LG01	3000000	3100000	37.836
LG01	3100000	3200000	37.771
LG01	3200000	3300000	36.846
LG01	3300000	3400000	34.833
LG01	3400000	3500000	38.036
LG01	3500000	3600000	37.42
LG01	3600000	3700000	37.994
LG01	3700000	3800000	36.58
LG01	3800000	3900000	35.655
LG01	3900000	4000000	38.972
LG01	4000000	4100000	41.788
LG01	4100000	4200000	38.288
LG01	4200000	4300000	40.541
LG01	4300000	4400000	37.552
LG01	4400000	4500000	36.092
LG01	4500000	4600000	37.147
LG01	4600000	4700000	36.142
LG01	4700000	4800000	37.526
LG01	4800000	4900000	37.578
LG01	4900000	5000000	37.079
LG01	5000000	5100000	36.591
LG01	5100000	5200000	37.315
LG01	5200000	5300000	37.724
LG01	5300000	5400000	36.387
LG01	5400000	5500000	36.795
LG01	5500000	5600000	36.959
LG01	5600000	5700000	38.274
LG01	5700000	5800000	36.893
LG01	5800000	5900000	36.778
LG01	5900000	6000000	35.966
LG01	6000000	6100000	37.203
LG01	6100000	6200000	37.017
LG01	6200000	6300000	38.429
LG01	6300000	6400000	35.89
LG01	6400000	6500000	37.66
LG01	6500000	6600000	37.587
LG01	6600000	6700000	35.648
LG01	6700000	6800000	38.953
LG01	6800000	6900000	36.123
LG01	6900000	7000000	37.307
LG01	7000000	7100000	38.22
LG01	7100000	7200000	36.287
LG01	7200000	7300000	36.143
LG01	7300000	7400000	37.694
LG01	7400000	7500000	40.175
LG01	7500000	7600000	38.919
LG01	7600000	7700000	35.942
LG01	7700000	7800000	37.28
LG01	7800000	7900000	37.214
LG01	7900000	8000000	36.203
LG01	8000000	8100000	39.797
LG01	8100000	8200000	36.819
LG01	8200000	8300000	37.376
LG01	8300000	8400000	37.815
LG01	8400000	8500000	38.873
LG01	8500000	8600000	38.603
LG01	8600000	8700000	35.878
LG01	8700000	8800000	36.628
LG01	8800000	8900000	36.514
LG01	8900000	9000000	38.384
LG01	9000000	9100000	38.972
LG01	9100000	9200000	36.439
LG01	9200000	9300000	37.085
LG01	9300000	9400000	36.59
LG01	9400000	9500000	38.097
LG01	9500000	9600000	38.312
LG01	9600000	9700000	36.785
LG01	9700000	9800000	35.33
LG01	9800000	9900000	37.532
LG01	9900000	10000000	40.573
LG01	10000000	10100000	36.594
LG01	10100000	10200000	39.173
LG01	10200000	10300000	36.006
LG01	10300000	10400000	38.138
LG01	10400000	10500000	36.264
LG01	10500000	10600000	39.434
LG01	10600000	10700000	37.762
LG01	10700000	10800000	38.358
LG01	10800000	10900000	38.429
LG01	10900000	11000000	37.142
LG01	11000000	11100000	38.919
LG01	11100000	11200000	39.794
LG01	11200000	11300000	38.251
LG01	11300000	11400000	38.941
LG01	11400000	11500000	37.535
LG01	11500000	11600000	36.479
LG01	11600000	11700000	36.46
LG01	11700000	11800000	36.225
LG01	11800000	11900000	36.243
LG01	11900000	12000000	38.506
LG01	12000000	12100000	37.555
LG01	12100000	12200000	37.681
LG01	12200000	12300000	36.657
LG01	12300000	12400000	37.237
LG01	12400000	12500000	37.431
LG01	12500000	12600000	37.422
LG01	12600000	12700000	36.138
LG01	12700000	12800000	36.276
LG01	12800000	12900000	36.775
LG01	12900000	13000000	37.364
LG01	13000000	13100000	38.246
LG01	13100000	13200000	37.348
LG01	13200000	13300000	35.332
LG01	13300000	13400000	36.72
LG01	13400000	13500000	37.578
LG01	13500000	13600000	38.094
LG01	13600000	13700000	36.607
LG01	13700000	13800000	35.808
LG01	13800000	13900000	35.24
LG01	13900000	14000000	36.414
LG01	14000000	14100000	36.725
LG01	14100000	14200000	37.356
LG01	14200000	14300000	36.714
LG01	14300000	14400000	36.644
LG01	14400000	14500000	37.947
LG01	14500000	14600000	37.316
LG01	14600000	14700000	35.781
LG01	14700000	14800000	37.018
LG01	14800000	14900000	36.493
LG01	14900000	15000000	39.406
LG01	15000000	15100000	39.128
LG01	15100000	15200000	39.968
LG01	15200000	15300000	36.274
LG01	15300000	15400000	36.511
LG01	15400000	15500000	39.649
LG01	15500000	15600000	37.286
LG01	15600000	15700000	35.39
LG01	15700000	15800000	36.675
LG01	15800000	15900000	39.229
LG01	15900000	16000000	37.731
LG01	16000000	16100000	37.458
LG01	16100000	16200000	37.81
LG01	16200000	16300000	37.404
LG01	16300000	16400000	37.956
LG01	16400000	16500000	41.952
LG01	16500000	16600000	37.683
LG01	16600000	16700000	37.627
LG01	16700000	16800000	38.448
LG01	16800000	16900000	36.522
LG01	16900000	17000000	36.927
LG01	17000000	17100000	39.009
LG01	17100000	17200000	36.502
LG01	17200000	17300000	36.992
LG01	17300000	17400000	37.767
LG01	17400000	17500000	37.333
LG01	17500000	17600000	37.091
LG01	17600000	17700000	38.663
LG01	17700000	17800000	39.021
LG01	17800000	17900000	37.399
LG01	17900000	18000000	37.759
LG01	18000000	18100000	37.247
LG01	18100000	18200000	39.849
LG01	18200000	18300000	36.451
LG01	18300000	18400000	38.483
LG01	18400000	18500000	40.367
LG01	18500000	18600000	38.363
LG01	18600000	18700000	36.113
LG01	18700000	18800000	38.257
LG01	18800000	18900000	37.144
LG01	18900000	19000000	37.597
LG01	19000000	19100000	38.126
LG01	19100000	19200000	40.578
LG01	19200000	19300000	36.626
LG01	19300000	19400000	35.539
LG01	19400000	19500000	38.676
LG01	19500000	19600000	37.049
LG01	19600000	19700000	37.723
LG01	19700000	19800000	35.931
LG01	19800000	19900000	39.083
LG01	19900000	20000000	38.807
LG01	20000000	20100000	39.202
LG01	20100000	20200000	37.704
LG01	20200000	20300000	37.893
LG01	20300000	20400000	37.011
LG01	20400000	20500000	39.347
LG01	20500000	20600000	36.842
LG01	20600000	20700000	38.567
LG01	20700000	20800000	38.007
LG01	20800000	20900000	37.393
LG01	20900000	21000000	36.947
LG01	21000000	21100000	36.981
LG01	21100000	21200000	39.041
LG01	21200000	21300000	37.127
LG01	21300000	21400000	37.589
LG01	21400000	21500000	39.845
LG01	21500000	21600000	39.152
LG01	21600000	21700000	36.895
LG01	21700000	21800000	37.788
LG01	21800000	21900000	39.542
LG01	21900000	22000000	38.665
LG01	22000000	22100000	37.797
LG01	22100000	22200000	36.672
LG01	22200000	22300000	38.486
LG01	22300000	22400000	37.451
LG01	22400000	22500000	38.424
LG01	22500000	22600000	36.768
LG01	22600000	22700000	36.123
LG01	22700000	22800000	36.416
LG01	22800000	22900000	36.769
LG01	22900000	23000000	36.052
LG01	23000000	23100000	36.06
LG01	23100000	23200000	38.479
LG01	23200000	23300000	37.947
LG01	23300000	23400000	35.745
LG01	23400000	23500000	36.381
LG01	23500000	23600000	36.182
LG01	23600000	23700000	37.32
LG01	23700000	23800000	37.552
LG01	23800000	23900000	36.148
LG01	23900000	24000000	36.388
LG01	24000000	24100000	35.516
LG01	24100000	24200000	36.197
LG01	24200000	24300000	37.319
LG01	24300000	24400000	36.723
LG01	24400000	24500000	36.569
LG01	24500000	24600000	37.441
LG01	24600000	24700000	35.616
LG01	24700000	24800000	37.113
LG01	24800000	24900000	37.142
LG01	24900000	25000000	35.783
LG01	25000000	25100000	36.363
LG01	25100000	25200000	35.886
LG01	25200000	25300000	36.701
LG01	25300000	25400000	38.666
LG01	25400000	25500000	35.762
LG01	25500000	25600000	38.253
LG01	25600000	25700000	36.989
LG01	25700000	25800000	38.141
LG01	25800000	25900000	36.688
LG01	25900000	26000000	35.557
LG01	26000000	26100000	36.589
LG01	26100000	26200000	36.539
LG01	26200000	26300000	37.259
LG01	26300000	26400000	38.499
LG01	26400000	26500000	38.038
LG01	26500000	26600000	39.151
LG01	26600000	26700000	39.956
LG01	26700000	26800000	36.481
LG01	26800000	26900000	38.696
LG01	26900000	27000000	37.02
LG01	27000000	27100000	36.431
LG01	27100000	27200000	39.189
LG01	27200000	27300000	36.651
LG01	27300000	27400000	36.187
LG01	27400000	27500000	38.186
LG01	27500000	27600000	37.267
LG01	27600000	27700000	36.965
LG01	27700000	27800000	36.996
LG01	27800000	27900000	35.974
LG01	27900000	28000000	36.612
LG01	28000000	28100000	34.91
LG01	28100000	28200000	37.987
LG01	28200000	28300000	37.697
LG01	28300000	28400000	37.663
LG01	28400000	28500000	37.857
LG01	28500000	28600000	37.566
LG01	28600000	28700000	36.308
LG01	28700000	28800000	38.139
LG01	28800000	28900000	36.344
LG01	28900000	29000000	37.72
LG01	29000000	29100000	36.007
LG01	29100000	29200000	36.872
LG01	29200000	29300000	37.422
LG01	29300000	29400000	36.7
LG01	29400000	29500000	39.058
LG01	29500000	29600000	37.501
LG01	29600000	29700000	37.806
LG01	29700000	29800000	36.793
LG01	29800000	29900000	37.39
LG01	29900000	30000000	36.107
LG01	30000000	30100000	37.579
LG01	30100000	30200000	38.199
LG01	30200000	30300000	37.335
LG01	30300000	30400000	35.58
LG01	30400000	30500000	35.903
LG01	30500000	30600000	37.48
LG01	30600000	30700000	35.104
LG01	30700000	30800000	38.105
LG01	30800000	30900000	39.78
LG01	30900000	31000000	40.502
LG01	31000000	31100000	36.13
LG01	31100000	31200000	36.63
LG01	31200000	31300000	36.643
LG01	31300000	31400000	39.39
LG01	31400000	31500000	38.221
LG01	31500000	31600000	36.045
LG01	31600000	31700000	38.978
LG01	31700000	31800000	37.05
LG01	31800000	31900000	37.18
LG01	31900000	32000000	36.663
LG01	32000000	32100000	37.555
LG01	32100000	32200000	37.035
LG01	32200000	32300000	36.858
LG01	32300000	32400000	36.429
LG01	32400000	32500000	35.686
LG01	32500000	32600000	35.153
LG01	32600000	32700000	36.567
LG01	32700000	32800000	39.284
LG01	32800000	32900000	35.306
LG01	32900000	33000000	36.485
LG01	33000000	33100000	37.01
LG01	33100000	33200000	38.089
LG01	33200000	33300000	37.764
LG01	33300000	33400000	36.538
LG01	33400000	33500000	37.167
LG01	33500000	33600000	39.922
LG01	33600000	33700000	39.819
LG01	33700000	33800000	36.411
LG01	33800000	33900000	37.105
LG01	33900000	34000000	34.909
LG01	34000000	34100000	39.58
LG01	34100000	34200000	39.661
LG01	34200000	34300000	36.235
LG01	34300000	34400000	36.122
LG01	34400000	34500000	37.275
LG01	34500000	34600000	42.075
LG01	34600000	34700000	37.205
LG01	34700000	34800000	36.555
LG01	34800000	34900000	36.597
LG01	34900000	35000000	38.327
LG01	35000000	35100000	40.413
LG01	35100000	35200000	38.181
LG01	35200000	35300000	38.03
LG01	35300000	35400000	37.501
LG01	35400000	35500000	36.457
LG01	35500000	35600000	38.905
LG01	35600000	35700000	35.107
LG01	35700000	35800000	37.01
LG01	35800000	35900000	35.946
LG01	35900000	36000000	38.966
LG01	36000000	36100000	38.395
LG01	36100000	36200000	38.41
LG01	36200000	36300000	37.224
LG01	36300000	36400000	36.206
LG01	36400000	36500000	37.475
LG01	36500000	36600000	35.506
LG01	36600000	36700000	36.858
LG01	36700000	36800000	35.634
LG01	36800000	36900000	38.903
LG01	36900000	37000000	36.673
LG01	37000000	37100000	35.722
LG01	37100000	37200000	36.308
LG01	37200000	37300000	36.171
LG01	37300000	37400000	37.074
LG01	37400000	37500000	37.09
LG01	37500000	37600000	38.339
LG01	37600000	37700000	39.679
LG01	37700000	37800000	39.529
LG01	37800000	37900000	40.29
LG01	37900000	38000000	40.11
LG01	38000000	38100000	38.57
LG01	38100000	38200000	37.922
LG01	38200000	38300000	36.466
LG01	38300000	38400000	37.415
LG01	38400000	38500000	36.186
LG01	38500000	38600000	38.561
LG01	38600000	38700000	36.402
LG01	38700000	38800000	37.102
LG01	38800000	38900000	35.147
LG01	38900000	39000000	37.281
LG01	39000000	39100000	35.392
LG01	39100000	39200000	36.617
LG01	39200000	39300000	36.757
LG01	39300000	39400000	36.853
LG01	39400000	39500000	38.339
LG01	39500000	39600000	36.366
LG01	39600000	39700000	37.433
LG01	39700000	39800000	38.122
LG01	39800000	39900000	36.123
LG01	39900000	40000000	38.928
LG01	40000000	40100000	36.738
LG01	40100000	40200000	35.888
LG01	40200000	40300000	36.378
LG01	40300000	40400000	37.932
LG01	40400000	40500000	36.936
LG01	40500000	40600000	38.596
LG01	40600000	40700000	41.115
LG01	40700000	40800000	37.848
LG01	40800000	40900000	37.88
LG01	40900000	41000000	37.016
LG01	41000000	41100000	37.315
LG01	41100000	41200000	41.495
LG01	41200000	41300000	39.854
LG01	41300000	41400000	37.101
LG01	41400000	41500000	37.756
LG01	41500000	41600000	39.572
LG01	41600000	41700000	35.924
LG01	41700000	41800000	36.673
LG01	41800000	41900000	36.492
LG01	41900000	42000000	36.112
LG01	42000000	42100000	36.398
LG01	42100000	42200000	37.46
LG01	42200000	42300000	37.741
LG01	42300000	42400000	36.45
LG01	42400000	42500000	35.278
LG01	42500000	42600000	37.209
LG01	42600000	42700000	37.362
LG01	42700000	42800000	35.674
LG01	42800000	42900000	36.719
LG01	42900000	43000000	36.3
LG01	43000000	43100000	36.407
LG01	43100000	43200000	36.519
LG01	43200000	43300000	37.987
LG01	43300000	43400000	36.469
LG01	43400000	43500000	36.7
LG01	43500000	43600000	37.49
LG01	43600000	43700000	37.013
LG01	43700000	43800000	38.054
LG01	43800000	43900000	37.708
LG01	43900000	44000000	36.723
LG01	44000000	44100000	39.175
LG01	44100000	44200000	38.02
LG01	44200000	44300000	38.192
LG01	44300000	44400000	37.694
LG01	44400000	44500000	36.971
LG01	44500000	44600000	38.874
LG01	44600000	44700000	37.027
LG01	44700000	44800000	36.228
LG01	44800000	44900000	37.355
LG01	44900000	45000000	38.531
LG01	45000000	45100000	38.128
LG01	45100000	45200000	37.122
LG01	45200000	45300000	38.035
LG01	45300000	45400000	37.999
LG01	45400000	45500000	36.805
LG01	45500000	45600000	36.219
LG01	45600000	45700000	37.004
LG01	45700000	45800000	36.862
LG01	45800000	45900000	38.321
LG01	45900000	46000000	36.169
LG01	46000000	46100000	37.877
LG01	46100000	46200000	36.61
LG01	46200000	46300000	38.93
LG01	46300000	46400000	36.74
LG01	46400000	46500000	36.669
LG01	46500000	46600000	36.288
LG01	46600000	46700000	36.536
LG01	46700000	46800000	36.336
LG01	46800000	46900000	37.042
LG01	46900000	47000000	36.859
LG01	47000000	47100000	36.802
LG01	47100000	47200000	37.016
LG01	47200000	47300000	37.23
LG01	47300000	47400000	35.6
LG01	47400000	47500000	37.45
LG01	47500000	47600000	36.162
LG01	47600000	47700000	38.135
LG01	47700000	47800000	38.476
LG01	47800000	47900000	39.639
LG01	47900000	48000000	37.357
LG01	48000000	48100000	37.193
LG01	48100000	48200000	37.441
LG01	48200000	48300000	37.397
LG01	48300000	48400000	36.971
LG01	48400000	48500000	37.163
LG01	48500000	48600000	35.561
LG01	48600000	48700000	39.215
LG01	48700000	48800000	36.365
LG01	48800000	48900000	39.131
LG01	48900000	49000000	40.585
LG01	49000000	49100000	37.57
LG01	49100000	49200000	38.249
LG01	49200000	49300000	35.961
LG01	49300000	49400000	36.055
LG01	49400000	49500000	38.145
LG01	49500000	49600000	36.536
LG01	49600000	49700000	36.063
LG01	49700000	49800000	35.947
LG01	49800000	49900000	35.899
LG01	49900000	50000000	39.08
LG01	50000000	50100000	36.89
LG01	50100000	50200000	36.12
LG01	50200000	50300000	36.329
LG01	50300000	50400000	36.949
LG01	50400000	50500000	34.92
LG01	50500000	50600000	36.686
LG01	50600000	50700000	37.823
LG01	50700000	50800000	39.211
LG01	50800000	50900000	38.896
LG01	50900000	51000000	37.181
LG01	51000000	51100000	38.521
LG01	51100000	51200000	37.583
LG01	51200000	51300000	38.756
LG01	51300000	51400000	37.234
LG01	51400000	51500000	35.8
LG01	51500000	51600000	36.812
LG01	51600000	51700000	35.918
LG01	51700000	51800000	37.222
LG01	51800000	51900000	36.719
LG01	51900000	52000000	35.46
LG01	52000000	52100000	37.279
LG01	52100000	52200000	37.174
LG01	52200000	52300000	37.204
LG01	52300000	52400000	36.056
LG01	52400000	52500000	36.627
LG01	52500000	52600000	38.261
LG01	52600000	52700000	37.542
LG01	52700000	52800000	37.089
LG01	52800000	52900000	37.489
LG01	52900000	53000000	36.72
LG01	53000000	53100000	37.28
LG01	53100000	53200000	35.233
LG01	53200000	53300000	37.914
LG01	53300000	53400000	36.553
LG01	53400000	53500000	38.376
LG01	53500000	53600000	36.881
LG01	53600000	53700000	36.502
LG01	53700000	53800000	36.217
LG01	53800000	53900000	37.036
LG01	53900000	54000000	39.506
LG01	54000000	54100000	37.52
LG01	54100000	54200000	37.884
LG01	54200000	54300000	38.148
LG01	54300000	54400000	36.532
LG01	54400000	54500000	39.616
LG01	54500000	54600000	39.911
LG01	54600000	54700000	35.623
LG01	54700000	54800000	40.686
LG01	54800000	54900000	37.124
LG01	54900000	55000000	37.067
LG01	55000000	55100000	37.958
LG01	55100000	55200000	36.846
LG01	55200000	55300000	38.014
LG01	55300000	55400000	40.917
LG01	55400000	55500000	37.154
LG01	55500000	55600000	36.482
LG01	55600000	55700000	37.015
LG01	55700000	55800000	38.118
LG01	55800000	55900000	37.671
LG01	55900000	56000000	37.979
LG01	56000000	56100000	37.348
LG01	56100000	56200000	37.697
LG01	56200000	56300000	38.256
LG01	56300000	56400000	37.016
LG01	56400000	56500000	38.039
LG01	56500000	56600000	39.012
LG01	56600000	56700000	36.45
LG01	56700000	56800000	38.893
LG01	56800000	56900000	37.267
LG01	56900000	57000000	37.589
LG01	57000000	57100000	36.691
LG01	57100000	57200000	37.501
LG01	57200000	57300000	37.002
LG01	57300000	57400000	38.206
LG01	57400000	57500000	38.736
LG01	57500000	57600000	38.58
LG01	57600000	57700000	37.889
LG01	57700000	57800000	37.683
LG01	57800000	57900000	37.982
LG01	57900000	58000000	40.182
LG01	58000000	58100000	36.673
LG01	58100000	58200000	40.123
LG01	58200000	58300000	36.522
LG01	58300000	58400000	40.67
LG01	58400000	58500000	36.81
LG01	58500000	58600000	37.236
LG01	58600000	58700000	40.221
LG01	58700000	58800000	38.278
LG01	58800000	58900000	38.786
LG01	58900000	59000000	38.24
LG01	59000000	59100000	38.16
LG01	59100000	59200000	36.68
LG01	59200000	59300000	36.645
LG01	59300000	59400000	38.426
LG01	59400000	59500000	36.58
LG01	59500000	59600000	37.842
LG01	59600000	59700000	37.534
LG01	59700000	59800000	38.202
LG01	59800000	59900000	37.581
LG01	59900000	60000000	37.158
LG01	60000000	60100000	37.943
LG01	60100000	60200000	37.745
LG01	60200000	60300000	40.159
LG01	60300000	60400000	36.381
LG01	60400000	60500000	37.087
LG01	60500000	60600000	37.149
LG01	60600000	60700000	36.118
LG01	60700000	60800000	38.093
LG01	60800000	60900000	37.61
LG01	60900000	61000000	38.04
LG01	61000000	61100000	36.871
LG01	61100000	61200000	36.143
LG01	61200000	61300000	39.361
LG01	61300000	61400000	35.97
LG01	61400000	61500000	38.42
LG01	61500000	61600000	36.036
LG01	61600000	61700000	36.639
LG01	61700000	61800000	38.789
LG01	61800000	61900000	38.301
LG01	61900000	62000000	36.991
LG01	62000000	62100000	37.332
LG01	62100000	62200000	37.601
LG01	62200000	62300000	38.658
LG01	62300000	62400000	37.814
LG01	62400000	62500000	36.964
LG01	62500000	62600000	39.847
LG01	62600000	62700000	40.99
LG01	62700000	62800000	39.308
LG01	62800000	62900000	39.551
LG01	62900000	63000000	39.616
LG01	63000000	63100000	35.78
LG01	63100000	63200000	39.315
LG01	63200000	63300000	36.917
LG01	63300000	63400000	38.807
LG01	63400000	63500000	37.952
LG01	63500000	63600000	40.205
LG01	63600000	63700000	37.529
LG01	63700000	63800000	36.622
LG01	63800000	63900000	39.905
LG01	63900000	64000000	37.815
LG01	64000000	64100000	36.361
LG01	64100000	64200000	40.248
LG01	64200000	64300000	36.46
LG01	64300000	64400000	41.139
LG01	64400000	64500000	41.335
LG01	64500000	64600000	37.641
LG01	64600000	64700000	38.609
LG01	64700000	64800000	37.068
LG01	64800000	64900000	38.848
LG01	64900000	65000000	38.135
LG01	65000000	65100000	38.345
LG01	65100000	65200000	37.27
LG01	65200000	65300000	37.861
LG01	65300000	65400000	37.281
LG01	65400000	65500000	39.831
LG01	65500000	65600000	40.213
LG01	65600000	65700000	37.035
LG01	65700000	65800000	38.856
LG01	65800000	65900000	37.442
LG01	65900000	66000000	36.427
LG01	66000000	66100000	41.548
LG01	66100000	66200000	37.605
LG01	66200000	66300000	38.13
LG01	66300000	66400000	38.991
LG01	66400000	66500000	38.565
LG01	66500000	66600000	36.999
LG01	66600000	66700000	37.919
LG01	66700000	66800000	37.378
LG01	66800000	66900000	38.481
LG01	66900000	67000000	39.567
LG01	67000000	67100000	37.716
LG01	67100000	67200000	39.56
LG01	67200000	67300000	38.613
LG01	67300000	67400000	38.596
LG01	67400000	67500000	38.523
LG01	67500000	67600000	37.026
LG01	67600000	67700000	36.431
LG01	67700000	67800000	39.86
LG01	67800000	67900000	36.356
LG01	67900000	68000000	39.855
LG01	68000000	68100000	37.807
LG01	68100000	68200000	40.484
LG01	68200000	68300000	38.961
LG01	68300000	68400000	41.737
LG01	68400000	68500000	42.119
LG01	68500000	68600000	40.017
LG01	68600000	68700000	39.634
LG01	68700000	68800000	40.655
LG01	68800000	68900000	40.626
LG01	68900000	69000000	41.01
LG01	69000000	69100000	38.097
LG01	69100000	69200000	40.828
LG01	69200000	69300000	41.908
LG01	69300000	69400000	42.484
LG01	69400000	69500000	41.435
LG01	69500000	69600000	41.232
LG01	69600000	69700000	37.147
LG01	69700000	69800000	39.366
LG01	69800000	69900000	38.719
LG01	69900000	70000000	41.342
LG01	70000000	70100000	39.008
LG01	70100000	70200000	36.88
LG01	70200000	70300000	37.375
LG01	70300000	70400000	37.646
LG01	70400000	70500000	38.838
LG01	70500000	70600000	37.439
LG01	70600000	70700000	37.199
LG01	70700000	70800000	39.482
LG01	70800000	70900000	38.85
LG01	70900000	71000000	39.014
LG01	71000000	71100000	42.175
LG01	71100000	71200000	39.684
LG01	71200000	71300000	39.342
LG01	71300000	71400000	39.687
LG01	71400000	71500000	39.34
LG01	71500000	71600000	41.477
LG01	71600000	71700000	37.516
LG01	71700000	71800000	37.514
LG01	71800000	71900000	40.852
LG01	71900000	72000000	39.921
LG01	72000000	72100000	38.894
LG01	72100000	72200000	43.175
LG01	72200000	72300000	42.769
LG01	72300000	72400000	38.937
LG01	72400000	72500000	42.031
LG01	72500000	72600000	38.439
LG01	72600000	72700000	39.963
LG01	72700000	72800000	39.484
LG01	72800000	72900000	37.378
LG01	72900000	73000000	40.057
LG01	73000000	73100000	38.471
LG01	73100000	73200000	39.122
LG01	73200000	73300000	39.276
LG01	73300000	73400000	37.471
LG01	73400000	73500000	37.45
LG01	73500000	73600000	38.474
LG01	73600000	73700000	37.884
LG01	73700000	73800000	38.422
LG01	73800000	73900000	38.533
LG01	73900000	74000000	36.96
LG01	74000000	74100000	38.618
LG01	74100000	74200000	38.301
LG01	74200000	74300000	39.103
LG01	74300000	74400000	40.676
LG01	74400000	74500000	39.082
LG01	74500000	74600000	42.592
LG01	74600000	74700000	38.381
LG01	74700000	74800000	38.316
LG01	74800000	74900000	37.553
LG01	74900000	75000000	38.481
LG01	75000000	75100000	38.999
LG01	75100000	75200000	40.208
LG01	75200000	75300000	42.031
LG01	75300000	75400000	39.622
LG01	75400000	75500000	40.123
LG01	75500000	75600000	36.863
LG01	75600000	75700000	39.189
LG01	75700000	75800000	38.984
LG01	75800000	75900000	37.207
LG01	75900000	76000000	41.289
LG01	76000000	76100000	37.849
LG01	76100000	76200000	40.476
LG01	76200000	76300000	38.142
LG01	76300000	76400000	38.771
LG01	76400000	76500000	39.452
LG01	76500000	76600000	40.053
LG01	76600000	76700000	37.976
LG01	76700000	76800000	42.139
LG01	76800000	76900000	41.487
LG01	76900000	77000000	37.164
LG01	77000000	77100000	39.607
LG01	77100000	77200000	37.752
LG01	77200000	77300000	39.548
LG01	77300000	77400000	41.319
LG01	77400000	77500000	40.51
LG01	77500000	77600000	38.273
LG01	77600000	77700000	37.875
LG01	77700000	77800000	38.481
LG01	77800000	77900000	41.352
LG01	77900000	78000000	37.422
LG01	78000000	78100000	39.015
LG01	78100000	78200000	41.74
LG01	78200000	78300000	40.282
LG01	78300000	78400000	40.819
LG01	78400000	78500000	39.529
LG01	78500000	78600000	41.382
LG01	78600000	78700000	42.684
LG01	78700000	78800000	37.897
LG01	78800000	78900000	40.842
LG01	78900000	79000000	39.34
LG01	79000000	79100000	39.327
LG01	79100000	79200000	39.922
LG01	79200000	79300000	41.268
LG01	79300000	79400000	41.424
LG01	79400000	79500000	42.048
LG01	79500000	79600000	41.746
LG01	79600000	79700000	38.811
LG01	79700000	79800000	41.517
LG01	79800000	79900000	41.203
LG01	79900000	80000000	39.858
LG01	80000000	80100000	40.822
LG01	80100000	80200000	38.063
LG01	80200000	80300000	40.182
LG01	80300000	80400000	38.23
LG01	80400000	80500000	40.395
LG01	80500000	80600000	38.914
LG01	80600000	80700000	40.832
LG01	80700000	80800000	41.14
LG01	80800000	80900000	40.964
LG01	80900000	81000000	41.979
LG01	81000000	81100000	39.866
LG01	81100000	81200000	41.403
LG01	81200000	81300000	40.639
LG01	81300000	81400000	42.837
LG01	81400000	81500000	42.462
LG01	81500000	81600000	41.489
LG01	81600000	81700000	38.897
LG01	81700000	81800000	39.977
LG01	81800000	81900000	40.51
LG01	81900000	82000000	37.277
LG01	82000000	82100000	37.123
LG01	82100000	82200000	38.022
LG01	82200000	82300000	38.498
LG01	82300000	82400000	38.549
LG01	82400000	82500000	41.408
LG01	82500000	82600000	41.369
LG01	82600000	82700000	41.565
LG01	82700000	82800000	40.223
LG01	82800000	82900000	39.005
LG01	82900000	83000000	40.759
LG01	83000000	83100000	38.481
LG01	83100000	83200000	39.029
LG01	83200000	83300000	39.494
LG01	83300000	83400000	38.622
LG01	83400000	83500000	40.195
LG01	83500000	83600000	40.65
LG01	83600000	83700000	40.105
LG01	83700000	83800000	38.849
LG01	83800000	83900000	38.817
LG01	83900000	84000000	37.909
LG01	84000000	84100000	41.41
LG01	84100000	84200000	41.922
LG01	84200000	84300000	39.897
LG01	84300000	84400000	39.477
LG01	84400000	84500000	40.577
LG01	84500000	84600000	37.705
LG01	84600000	84700000	38.151
LG01	84700000	84800000	38.498
LG01	84800000	84900000	39.8
LG01	84900000	85000000	39.318
LG01	85000000	85100000	40.538
LG01	85100000	85200000	41.85
LG01	85200000	85300000	40.478
LG01	85300000	85400000	40.039
LG01	85400000	85500000	39.815
LG01	85500000	85600000	38.19
LG01	85600000	85700000	39.614
LG01	85700000	85800000	38.642
LG01	85800000	85900000	39.655
LG01	85900000	86000000	38.487
LG01	86000000	86100000	39.917
LG01	86100000	86200000	39.25
LG01	86200000	86300000	38.92
LG01	86300000	86400000	38.577
LG01	86400000	86500000	39.996
LG01	86500000	86600000	39.758
LG01	86600000	86700000	40.728
LG01	86700000	86800000	41.206
LG01	86800000	86900000	38.145
LG01	86900000	87000000	39.711
LG01	87000000	87100000	42.353
LG01	87100000	87200000	42.048
LG01	87200000	87300000	39.147
LG01	87300000	87400000	40.877
LG01	87400000	87500000	41.066
LG01	87500000	87600000	42.573
LG01	87600000	87700000	39.511
LG01	87700000	87800000	39.895
LG01	87800000	87900000	39.154
LG01	87900000	88000000	40.094
LG01	88000000	88100000	39.64
LG01	88100000	88200000	41.9
LG01	88200000	88300000	39.094
LG01	88300000	88400000	38.723
LG01	88400000	88500000	41.477
LG01	88500000	88600000	40.878
LG01	88600000	88700000	43.231
LG01	88700000	88800000	40.912
LG01	88800000	88900000	40.237
LG01	88900000	89000000	40.26
LG01	89000000	89100000	38.749
LG01	89100000	89200000	40.378
LG01	89200000	89300000	39.973
LG01	89300000	89400000	42.544
LG01	89400000	89500000	42.719
LG01	89500000	89600000	41.624
LG01	89600000	89700000	42.397
LG01	89700000	89800000	40.415
LG01	89800000	89900000	41.245
LG01	89900000	90000000	40.938
LG01	90000000	90100000	40.437
LG01	90100000	90200000	40.621
LG01	90200000	90300000	41.098
LG01	90300000	90400000	41.317
LG01	90400000	90500000	42.499
LG01	90500000	90600000	41.411
LG01	90600000	90700000	39.428
LG01	90700000	90800000	40.09
LG01	90800000	90900000	40.838
LG01	90900000	91000000	41.709
LG01	91000000	91100000	41.447
LG01	91100000	91200000	40.38
LG01	91200000	91300000	41.601
LG01	91300000	91400000	42.058
LG01	91400000	91500000	43.034
LG01	91500000	91600000	37.863
LG01	91600000	91700000	38.291
LG01	91700000	91800000	38.989
LG01	91800000	91900000	38.356
LG01	91900000	92000000	39.516
LG01	92000000	92100000	39.84
LG01	92100000	92200000	41.911
LG01	92200000	92300000	42.985
LG01	92300000	92400000	40.377
LG01	92400000	92500000	40.594
LG01	92500000	92600000	39.5
LG01	92600000	92700000	40.524
LG01	92700000	92800000	38.673
LG01	92800000	92900000	39.362
LG01	92900000	93000000	39.692
LG01	93000000	93100000	41.078
LG01	93100000	93200000	38.613
LG01	93200000	93300000	38.055
LG01	93300000	93400000	38.92
LG01	93400000	93500000	40.095
LG01	93500000	93600000	38.599
LG01	93600000	93700000	38.042
LG01	93700000	93800000	42.509
LG01	93800000	93900000	38.228
LG01	93900000	94000000	38.221
LG01	94000000	94100000	40.824
LG01	94100000	94200000	39.341
LG01	94200000	94300000	39.826
LG01	94300000	94400000	38.537
LG01	94400000	94500000	41.442
LG01	94500000	94600000	40.455
LG01	94600000	94700000	40.611
LG01	94700000	94800000	40.156
LG01	94800000	94900000	40.481
LG01	94900000	95000000	38.95
LG01	95000000	95100000	38.848
LG01	95100000	95200000	41.203
LG01	95200000	95300000	40.013
LG01	95300000	95400000	38.437
LG01	95400000	95500000	42.598
LG01	95500000	95600000	41.144
LG01	95600000	95700000	40.786
LG01	95700000	95800000	42.224
LG01	95800000	95900000	41.279
LG01	95900000	96000000	40.09
LG01	96000000	96100000	41.092
LG01	96100000	96200000	39.225
LG01	96200000	96300000	41.062
LG01	96300000	96400000	38.936
LG01	96400000	96500000	40.723
LG01	96500000	96600000	37.957
LG01	96600000	96700000	39.01
LG01	96700000	96800000	37.338
LG01	96800000	96900000	39.085
LG01	96900000	97000000	39.836
LG01	97000000	97100000	38.67
LG01	97100000	97200000	38.667
LG01	97200000	97300000	40.532
LG01	97300000	97400000	38.569
LG01	97400000	97500000	40.966
LG01	97500000	97600000	42.15
LG01	97600000	97700000	37.985
LG01	97700000	97800000	39.411
LG01	97800000	97900000	40.196
LG01	97900000	98000000	41.007
LG01	98000000	98100000	40.994
LG01	98100000	98200000	40.601
LG01	98200000	98300000	40.02
LG01	98300000	98400000	41.627
LG01	98400000	98500000	41.459
LG01	98500000	98600000	41.386
LG01	98600000	98700000	42.397
LG01	98700000	98800000	42.651
LG01	98800000	98900000	41.268
LG01	98900000	99000000	40.845
LG01	99000000	99100000	39.78
LG01	99100000	99200000	39.778
LG01	99200000	99300000	40.992
LG01	99300000	99400000	41.89
LG01	99400000	99500000	39.236
LG01	99500000	99600000	39.776
LG01	99600000	99700000	40.282
LG01	99700000	99800000	39.725
LG01	99800000	99900000	39.829
LG01	99900000	100000000	39.237
LG01	100000000	100100000	38.004
LG01	100100000	100200000	40.658
LG01	100200000	100300000	41.911
LG01	100300000	100400000	43.058
LG01	100400000	100500000	38.385
LG01	100500000	100600000	41.558
LG01	100600000	100700000	42.235
LG01	100700000	100800000	40.946
LG01	100800000	100900000	41.465
LG01	100900000	101000000	40.37
LG01	101000000	101100000	43.509
LG01	101100000	101200000	39.901
LG01	101200000	101300000	42.172
LG01	101300000	101400000	40.165
LG01	101400000	101500000	38.868
LG01	101500000	101600000	41.2
LG01	101600000	101700000	42.617
LG01	101700000	101800000	39.125
LG01	101800000	101900000	38.528
LG01	101900000	102000000	41.792
LG01	102000000	102100000	41.34
LG01	102100000	102200000	40.052
LG01	102200000	102300000	41.34
LG01	102300000	102400000	42.803
LG01	102400000	102500000	41.411
LG01	102500000	102600000	41.415
LG01	102600000	102700000	40.265
LG01	102700000	102800000	39.636
LG01	102800000	102900000	39.841
LG01	102900000	103000000	41.247
LG01	103000000	103100000	40.956
LG01	103100000	103200000	41.023
LG01	103200000	103300000	40.823
LG01	103300000	103400000	41.834
LG01	103400000	103500000	41.926
LG01	103500000	103600000	44.117
LG01	103600000	103700000	39.013
LG01	103700000	103800000	40.508
LG01	103800000	103900000	40.549
LG01	103900000	104000000	39.27
LG01	104000000	104100000	39.805
LG01	104100000	104200000	40.954
LG01	104200000	104300000	41.154
LG01	104300000	104400000	39.412
LG01	104400000	104500000	40.762
LG01	104500000	104600000	40.781
LG01	104600000	104700000	42.0
LG01	104700000	104800000	42.239
LG01	104800000	104900000	43.417
LG01	104900000	105000000	41.187
LG01	105000000	105100000	40.21
LG01	105100000	105200000	41.434
LG01	105200000	105300000	40.866
LG01	105300000	105400000	42.883
LG01	105400000	105500000	41.439
LG01	105500000	105600000	40.911
LG01	105600000	105700000	40.991
LG01	105700000	105800000	42.354
LG01	105800000	105900000	38.747
LG01	105900000	106000000	36.282
LG01	106000000	106100000	40.743
LG01	106100000	106200000	43.054
LG01	106200000	106300000	42.42
LG01	106300000	106400000	38.538
LG01	106400000	106500000	38.526
LG01	106500000	106600000	40.566
LG01	106600000	106700000	40.575
LG01	106700000	106800000	40.87
LG01	106800000	106900000	39.804
LG01	106900000	107000000	40.941
LG01	107000000	107100000	41.763
LG01	107100000	107200000	40.503
LG01	107200000	107300000	40.423
LG01	107300000	107400000	38.781
LG01	107400000	107500000	41.192
LG01	107500000	107600000	40.607
LG01	107600000	107700000	41.943
LG01	107700000	107800000	39.878
LG01	107800000	107900000	38.376
LG01	107900000	108000000	42.123
LG01	108000000	108100000	39.156
LG01	108100000	108200000	41.625
LG01	108200000	108300000	43.09
LG01	108300000	108400000	42.693
LG01	108400000	108500000	40.857
LG01	108500000	108600000	42.812
LG01	108600000	108700000	41.4
LG01	108700000	108800000	40.639
LG01	108800000	108900000	41.857
LG01	108900000	109000000	41.261
LG01	109000000	109100000	41.846
LG01	109100000	109200000	38.542
LG01	109200000	109300000	41.072
LG01	109300000	109400000	36.927
LG01	109400000	109500000	41.597
LG01	109500000	109600000	41.89
LG01	109600000	109700000	40.669
LG01	109700000	109800000	40.101
LG01	109800000	109900000	39.4
LG01	109900000	110000000	38.09
LG01	110000000	110100000	40.105
LG01	110100000	110200000	39.554
LG01	110200000	110300000	42.336
LG01	110300000	110400000	42.074
LG01	110400000	110500000	40.607
LG01	110500000	110600000	39.63
LG01	110600000	110700000	39.777
LG01	110700000	110800000	40.414
LG01	110800000	110900000	40.663
LG01	110900000	111000000	40.972
LG01	111000000	111100000	38.683
LG01	111100000	111200000	42.492
LG01	111200000	111300000	42.347
LG01	111300000	111400000	40.872
LG01	111400000	111500000	39.674
LG01	111500000	111600000	42.163
LG01	111600000	111700000	38.642
LG01	111700000	111800000	38.744
LG01	111800000	111900000	39.394
LG01	111900000	112000000	41.694
LG01	112000000	112100000	40.835
LG01	112100000	112200000	41.012
LG01	112200000	112300000	43.953
LG01	112300000	112400000	39.236
LG01	112400000	112500000	39.677
LG01	112500000	112600000	40.824
LG01	112600000	112700000	41.192
LG01	112700000	112800000	40.633
LG01	112800000	112900000	41.188
LG01	112900000	113000000	40.367
LG01	113000000	113100000	41.202
LG01	113100000	113200000	42.307
LG01	113200000	113300000	41.312
LG01	113300000	113400000	42.009
LG01	113400000	113500000	41.753
LG01	113500000	113600000	43.248
LG01	113600000	113700000	42.889
LG01	113700000	113800000	40.497
LG01	113800000	113900000	38.613
LG01	113900000	114000000	39.373
LG01	114000000	114100000	37.058
LG01	114100000	114200000	36.53
LG01	114200000	114300000	38.694
LG01	114300000	114400000	37.529
LG01	114400000	114500000	38.632
LG01	114500000	114600000	42.382
LG01	114600000	114700000	39.718
LG01	114700000	114800000	41.962
LG01	114800000	114900000	40.429
LG01	114900000	115000000	40.015
LG01	115000000	115100000	41.145
LG01	115100000	115200000	39.758
LG01	115200000	115300000	40.345
LG01	115300000	115400000	39.438
LG01	115400000	115500000	41.245
LG01	115500000	115600000	40.922
LG01	115600000	115700000	40.904
LG01	115700000	115800000	39.256
LG01	115800000	115900000	42.304
LG01	115900000	116000000	41.243
LG01	116000000	116100000	40.772
LG01	116100000	116200000	41.639
LG01	116200000	116300000	40.105
LG01	116300000	116400000	39.586
LG01	116400000	116500000	37.524
LG01	116500000	116600000	38.261
LG01	116600000	116700000	37.9
LG01	116700000	116800000	41.447
LG01	116800000	116900000	40.523
LG01	116900000	117000000	40.801
LG01	117000000	117100000	40.746
LG01	117100000	117200000	40.3
LG01	117200000	117300000	41.541
LG01	117300000	117400000	41.134
LG01	117400000	117500000	42.481
LG01	117500000	117600000	41.071
LG01	117600000	117700000	42.128
LG01	117700000	117800000	42.815
LG01	117800000	117900000	39.649
LG01	117900000	118000000	42.387
LG01	118000000	118100000	39.86
LG01	118100000	118200000	38.38
LG01	118200000	118300000	40.798
LG01	118300000	118400000	41.545
LG01	118400000	118500000	40.735
LG01	118500000	118600000	41.254
LG01	118600000	118700000	40.143
LG01	118700000	118800000	38.181
LG01	118800000	118900000	41.468
LG01	118900000	119000000	44.515
LG01	119000000	119100000	40.828
LG01	119100000	119200000	40.796
LG01	119200000	119300000	39.551
LG01	119300000	119400000	40.096
LG01	119400000	119500000	41.74
LG01	119500000	119600000	39.307
LG01	119600000	119700000	43.174
LG01	119700000	119800000	40.663
LG01	119800000	119900000	40.457
LG01	119900000	120000000	36.954
LG01	120000000	120100000	41.26
LG01	120100000	120200000	41.108
LG01	120200000	120300000	42.406
LG01	120300000	120400000	40.871
LG01	120400000	120500000	39.155
LG01	120500000	120600000	41.678
LG01	120600000	120700000	40.868
LG01	120700000	120800000	40.089
LG01	120800000	120900000	40.27
LG01	120900000	121000000	41.267
LG01	121000000	121100000	41.272
LG01	121100000	121200000	40.253
LG01	121200000	121300000	40.84
LG01	121300000	121400000	40.016
LG01	121400000	121500000	39.927
LG01	121500000	121600000	39.885
LG01	121600000	121700000	38.575
LG01	121700000	121800000	40.645
LG01	121800000	121900000	44.656
LG01	121900000	122000000	40.673
LG01	122000000	122100000	41.06
LG01	122100000	122200000	41.839
LG01	122200000	122300000	41.482
LG01	122300000	122400000	39.656
LG01	122400000	122500000	41.067
LG01	122500000	122600000	41.418
LG01	122600000	122700000	41.679
LG01	122700000	122800000	39.955
LG01	122800000	122900000	41.063
LG01	122900000	123000000	41.186
LG01	123000000	123100000	41.55
LG01	123100000	123200000	41.05
LG01	123200000	123300000	39.671
LG01	123300000	123400000	39.495
LG01	123400000	123500000	40.786
LG01	123500000	123600000	40.172
LG01	123600000	123700000	41.611
LG01	123700000	123800000	41.456
LG01	123800000	123900000	40.854
LG01	123900000	124000000	40.802
LG01	124000000	124100000	42.38
LG01	124100000	124200000	38.468
LG01	124200000	124300000	41.425
LG01	124300000	124400000	39.684
LG01	124400000	124500000	41.876
LG01	124500000	124600000	38.158
LG01	124600000	124700000	40.95
LG01	124700000	124800000	41.569
LG01	124800000	124900000	41.256
LG01	124900000	125000000	40.635
LG01	125000000	125100000	39.978
LG01	125100000	125200000	40.877
LG01	125200000	125300000	40.554
LG01	125300000	125400000	42.471
LG01	125400000	125500000	41.482
LG01	125500000	125600000	42.802
LG01	125600000	125700000	41.278
LG01	125700000	125800000	42.715
LG01	125800000	125900000	42.628
LG01	125900000	126000000	41.054
LG01	126000000	126100000	41.88
LG01	126100000	126200000	41.067
LG01	126200000	126300000	39.809
LG01	126300000	126400000	37.972
LG01	126400000	126500000	40.215
LG01	126500000	126600000	41.376
LG01	126600000	126700000	40.225
LG01	126700000	126800000	40.051
LG01	126800000	126900000	40.212
LG01	126900000	127000000	40.94
LG01	127000000	127100000	41.855
LG01	127100000	127200000	41.101
LG01	127200000	127300000	40.674
LG01	127300000	127400000	42.425
LG01	127400000	127500000	40.965
LG01	127500000	127600000	40.404
LG01	127600000	127700000	38.867
LG01	127700000	127800000	42.361
LG01	127800000	127900000	37.009
LG01	127900000	128000000	36.776
LG01	128000000	128100000	40.963
LG01	128100000	128200000	39.642
LG01	128200000	128300000	42.224
LG01	128300000	128400000	41.085
LG01	128400000	128500000	39.649
LG01	128500000	128600000	40.264
LG01	128600000	128700000	39.386
LG01	128700000	128800000	36.654
LG01	128800000	128900000	41.414
LG01	128900000	129000000	40.671
LG01	129000000	129100000	41.678
LG01	129100000	129200000	41.599
LG01	129200000	129300000	39.077
LG01	129300000	129400000	41.106
LG01	129400000	129500000	38.976
LG01	129500000	129600000	42.91
LG01	129600000	129700000	41.09
LG01	129700000	129800000	40.381
LG01	129800000	129900000	41.727
LG01	129900000	130000000	39.146
LG01	130000000	130100000	40.758
LG01	130100000	130200000	39.015
LG01	130200000	130300000	41.057
LG01	130300000	130400000	40.917
LG01	130400000	130500000	41.754
LG01	130500000	130600000	39.376
LG01	130600000	130700000	40.942
LG01	130700000	130800000	41.057
LG01	130800000	130900000	40.223
LG01	130900000	131000000	42.634
LG01	131000000	131100000	41.288
LG01	131100000	131200000	40.564
LG01	131200000	131300000	41.232
LG01	131300000	131400000	40.851
LG01	131400000	131500000	42.712
LG01	131500000	131600000	42.101
LG01	131600000	131700000	41.76
LG01	131700000	131800000	41.433
LG01	131800000	131900000	40.833
LG01	131900000	132000000	41.425
LG01	132000000	132100000	39.106
LG01	132100000	132200000	37.424
LG01	132200000	132300000	43.212
LG01	132300000	132400000	41.005
LG01	132400000	132500000	40.203
LG01	132500000	132600000	38.977
LG01	132600000	132700000	38.455
LG01	132700000	132800000	40.441
LG01	132800000	132900000	41.326
LG01	132900000	133000000	40.422
LG01	133000000	133100000	40.809
LG01	133100000	133200000	40.646
LG01	133200000	133300000	39.488
LG01	133300000	133400000	40.575
LG01	133400000	133500000	38.573
LG01	133500000	133600000	41.47
LG01	133600000	133700000	41.639
LG01	133700000	133800000	41.818
LG01	133800000	133900000	42.1
LG01	133900000	134000000	41.03
LG01	134000000	134100000	41.225
LG01	134100000	134200000	42.374
LG01	134200000	134300000	41.509
LG01	134300000	134400000	38.832
LG01	134400000	134500000	38.608
LG01	134500000	134600000	41.057
LG01	134600000	134700000	40.212
LG01	134700000	134800000	42.599
LG01	134800000	134900000	40.598
LG01	134900000	135000000	40.312
LG01	135000000	135100000	39.649
LG01	135100000	135200000	38.077
LG01	135200000	135300000	42.487
LG01	135300000	135400000	40.953
LG01	135400000	135500000	41.721
LG01	135500000	135600000	42.441
LG01	135600000	135700000	39.707
LG01	135700000	135800000	42.145
LG01	135800000	135900000	43.249
LG01	135900000	136000000	42.036
LG01	136000000	136100000	41.596
LG01	136100000	136200000	42.237
LG01	136200000	136300000	42.099
LG01	136300000	136400000	40.287
LG01	136400000	136500000	37.594
LG01	136500000	136600000	38.048
LG01	136600000	136700000	40.934
LG01	136700000	136800000	41.845
LG01	136800000	136900000	41.027
LG01	136900000	137000000	41.262
LG01	137000000	137100000	40.619
LG01	137100000	137200000	40.423
LG01	137200000	137300000	38.682
LG01	137300000	137400000	40.401
LG01	137400000	137500000	43.561
LG01	137500000	137600000	40.93
LG01	137600000	137700000	39.433
LG01	137700000	137800000	39.339
LG01	137800000	137900000	40.855
LG01	137900000	138000000	41.699
LG01	138000000	138100000	38.064
LG01	138100000	138200000	39.228
LG01	138200000	138300000	38.977
LG01	138300000	138400000	40.21
LG01	138400000	138500000	42.566
LG01	138500000	138600000	40.627
LG01	138600000	138700000	42.499
LG01	138700000	138800000	40.266
LG01	138800000	138900000	39.483
LG01	138900000	139000000	40.476
LG01	139000000	139100000	41.095
LG01	139100000	139200000	41.977
LG01	139200000	139300000	40.687
LG01	139300000	139400000	37.821
LG01	139400000	139500000	40.378
LG01	139500000	139600000	38.629
LG01	139600000	139700000	37.443
LG01	139700000	139800000	39.514
LG01	139800000	139900000	38.061
LG01	139900000	140000000	40.507
LG01	140000000	140100000	42.014
LG01	140100000	140200000	42.749
LG01	140200000	140300000	39.973
LG01	140300000	140400000	39.934
LG01	140400000	140500000	42.576
LG01	140500000	140600000	42.118
LG01	140600000	140700000	38.504
LG01	140700000	140800000	39.812
LG01	140800000	140900000	40.415
LG01	140900000	141000000	39.848
LG01	141000000	141100000	38.341
LG01	141100000	141200000	39.788
LG01	141200000	141300000	43.323
LG01	141300000	141400000	40.926
LG01	141400000	141500000	37.428
LG01	141500000	141600000	42.519
LG01	141600000	141700000	40.161
LG01	141700000	141800000	41.409
LG01	141800000	141900000	39.803
LG01	141900000	142000000	38.892
LG01	142000000	142100000	40.282
LG01	142100000	142200000	37.16
LG01	142200000	142300000	37.992
LG01	142300000	142400000	41.656
LG01	142400000	142500000	39.301
LG01	142500000	142600000	41.477
LG01	142600000	142700000	41.966
LG01	142700000	142800000	40.688
LG01	142800000	142900000	39.165
LG01	142900000	143000000	39.617
LG01	143000000	143100000	40.907
LG01	143100000	143200000	42.051
LG01	143200000	143300000	38.756
LG01	143300000	143400000	39.579
LG01	143400000	143500000	40.504
LG01	143500000	143600000	39.011
LG01	143600000	143700000	40.583
LG01	143700000	143800000	37.06
LG01	143800000	143900000	40.184
LG01	143900000	144000000	41.253
LG01	144000000	144100000	39.579
LG01	144100000	144200000	39.505
LG01	144200000	144300000	39.975
LG01	144300000	144400000	42.179
LG01	144400000	144500000	37.556
LG01	144500000	144600000	41.073
LG01	144600000	144700000	37.169
LG01	144700000	144800000	40.582
LG01	144800000	144900000	43.012
LG01	144900000	145000000	41.821
LG01	145000000	145100000	42.864
LG01	145100000	145200000	42.803
LG01	145200000	145300000	38.481
LG01	145300000	145400000	41.087
LG01	145400000	145500000	42.855
LG01	145500000	145600000	41.283
LG01	145600000	145700000	42.378
LG01	145700000	145800000	40.493
LG01	145800000	145900000	42.652
LG01	145900000	146000000	41.784
LG01	146000000	146100000	39.367
LG01	146100000	146200000	39.218
LG01	146200000	146300000	40.128
LG01	146300000	146400000	43.165
LG01	146400000	146500000	40.254
LG01	146500000	146600000	39.981
LG01	146600000	146700000	41.622
LG01	146700000	146800000	39.132
LG01	146800000	146900000	40.295
LG01	146900000	147000000	39.234
LG01	147000000	147100000	39.629
LG01	147100000	147200000	40.05
LG01	147200000	147300000	41.175
LG01	147300000	147400000	38.934
LG01	147400000	147500000	39.383
LG01	147500000	147600000	38.516
LG01	147600000	147700000	38.778
LG01	147700000	147800000	40.206
LG01	147800000	147900000	42.931
LG01	147900000	148000000	40.535
LG01	148000000	148100000	42.095
LG01	148100000	148200000	41.04
LG01	148200000	148300000	41.579
LG01	148300000	148400000	41.388
LG01	148400000	148500000	42.118
LG01	148500000	148600000	41.701
LG01	148600000	148700000	41.43
LG01	148700000	148800000	39.883
LG01	148800000	148900000	40.187
LG01	148900000	149000000	41.152
LG01	149000000	149100000	40.363
LG01	149100000	149200000	40.857
LG01	149200000	149300000	42.831
LG01	149300000	149400000	39.646
LG01	149400000	149500000	40.28
LG01	149500000	149600000	40.51
LG01	149600000	149700000	39.307
LG01	149700000	149800000	40.553
LG01	149800000	149900000	38.63
LG01	149900000	150000000	40.331
LG01	150000000	150100000	41.345
LG01	150100000	150200000	41.658
LG01	150200000	150300000	40.764
LG01	150300000	150400000	41.656
LG01	150400000	150500000	41.31
LG01	150500000	150600000	41.119
LG01	150600000	150700000	37.305
LG01	150700000	150800000	39.089
LG01	150800000	150900000	39.927
LG01	150900000	151000000	38.815
LG01	151000000	151100000	42.174
LG01	151100000	151200000	41.069
LG01	151200000	151300000	41.313
LG01	151300000	151400000	40.306
LG01	151400000	151500000	39.153
LG01	151500000	151600000	39.324
LG01	151600000	151700000	38.975
LG01	151700000	151800000	42.41
LG01	151800000	151900000	38.983
LG01	151900000	152000000	38.815
LG01	152000000	152100000	40.717
LG01	152100000	152200000	40.896
LG01	152200000	152300000	41.923
LG01	152300000	152400000	41.147
LG01	152400000	152500000	40.075
LG01	152500000	152600000	38.142
LG01	152600000	152700000	39.51
LG01	152700000	152800000	43.84
LG01	152800000	152900000	40.12
LG01	152900000	153000000	41.286
LG01	153000000	153100000	40.118
LG01	153100000	153200000	38.291
LG01	153200000	153300000	42.141
LG01	153300000	153400000	39.176
LG01	153400000	153500000	40.071
LG01	153500000	153600000	42.593
LG01	153600000	153700000	40.898
LG01	153700000	153800000	39.319
LG01	153800000	153900000	37.349
LG01	153900000	154000000	39.564
LG01	154000000	154100000	40.283
LG01	154100000	154200000	40.813
LG01	154200000	154300000	41.152
LG01	154300000	154400000	38.243
LG01	154400000	154500000	38.703
LG01	154500000	154600000	39.177
LG01	154600000	154700000	38.979
LG01	154700000	154800000	39.21
LG01	154800000	154900000	41.059
LG01	154900000	155000000	40.819
LG01	155000000	155100000	42.123
LG01	155100000	155200000	42.017
LG01	155200000	155300000	40.24
LG01	155300000	155400000	39.131
LG01	155400000	155500000	40.007
LG01	155500000	155600000	36.541
LG01	155600000	155700000	41.002
LG01	155700000	155800000	41.334
LG01	155800000	155900000	41.123
LG01	155900000	156000000	42.087
LG01	156000000	156100000	39.786
LG01	156100000	156200000	41.5
LG01	156200000	156300000	38.286
LG01	156300000	156400000	39.222
LG01	156400000	156500000	39.759
LG01	156500000	156600000	39.08
LG01	156600000	156700000	38.458
LG01	156700000	156800000	38.141
LG01	156800000	156900000	38.186
LG01	156900000	157000000	40.557
LG01	157000000	157100000	38.189
LG01	157100000	157200000	38.425
LG01	157200000	157300000	38.828
LG01	157300000	157400000	38.386
LG01	157400000	157500000	41.152
LG01	157500000	157600000	38.297
LG01	157600000	157700000	38.742
LG01	157700000	157800000	38.474
LG01	157800000	157900000	38.639
LG01	157900000	158000000	38.022
LG01	158000000	158100000	38.141
LG01	158100000	158200000	38.752
LG01	158200000	158300000	41.037
LG01	158300000	158400000	42.086
LG01	158400000	158500000	40.782
LG01	158500000	158600000	38.616
LG01	158600000	158700000	43.424
LG01	158700000	158800000	39.195
LG01	158800000	158900000	37.947
LG01	158900000	159000000	39.518
LG01	159000000	159100000	39.147
LG01	159100000	159200000	39.065
LG01	159200000	159300000	39.433
LG01	159300000	159400000	37.284
LG01	159400000	159500000	38.875
LG01	159500000	159600000	36.47
LG01	159600000	159700000	37.629
LG01	159700000	159800000	38.577
LG01	159800000	159900000	37.524
LG01	159900000	160000000	39.108
LG01	160000000	160100000	37.812
LG01	160100000	160200000	37.709
LG01	160200000	160300000	37.137
LG01	160300000	160400000	39.28
LG01	160400000	160500000	36.777
LG01	160500000	160600000	38.763
LG01	160600000	160700000	39.144
LG01	160700000	160800000	38.694
LG01	160800000	160900000	37.324
LG01	160900000	161000000	38.063
LG01	161000000	161100000	36.861
LG01	161100000	161200000	41.117
LG01	161200000	161300000	40.173
LG01	161300000	161400000	37.573
LG01	161400000	161500000	37.454
LG01	161500000	161600000	37.454
LG01	161600000	161700000	36.58
LG01	161700000	161800000	40.974
LG01	161800000	161900000	39.001
LG01	161900000	162000000	39.471
LG01	162000000	162100000	39.333
LG01	162100000	162200000	38.87
LG01	162200000	162300000	39.076
LG01	162300000	162400000	39.898
LG01	162400000	162500000	38.49
LG01	162500000	162600000	39.494
LG01	162600000	162700000	41.153
LG01	162700000	162800000	37.77
LG01	162800000	162900000	37.179
LG01	162900000	163000000	38.265
LG01	163000000	163100000	38.56
LG01	163100000	163200000	38.329
LG01	163200000	163300000	38.938
LG01	163300000	163400000	40.438
LG01	163400000	163500000	39.919
LG01	163500000	163600000	38.869
LG01	163600000	163700000	40.627
LG01	163700000	163800000	40.96
LG01	163800000	163900000	41.001
LG01	163900000	164000000	39.979
LG01	164000000	164100000	42.637
LG01	164100000	164200000	41.294
LG01	164200000	164300000	38.944
LG01	164300000	164400000	40.741
LG01	164400000	164500000	38.908
LG01	164500000	164600000	39.187
LG01	164600000	164700000	39.625
LG01	164700000	164800000	40.08
LG01	164800000	164900000	39.343
LG01	164900000	165000000	40.124
LG01	165000000	165100000	39.718
LG01	165100000	165200000	38.547
LG01	165200000	165300000	38.608
LG01	165300000	165400000	37.415
LG01	165400000	165500000	38.34
LG01	165500000	165600000	37.51
LG01	165600000	165700000	36.708
LG01	165700000	165800000	39.032
LG01	165800000	165900000	36.908
LG01	165900000	166000000	36.775
LG01	166000000	166100000	39.322
LG01	166100000	166200000	37.687
LG01	166200000	166300000	37.64
LG01	166300000	166400000	38.018
LG01	166400000	166500000	39.808
LG01	166500000	166600000	36.964
LG01	166600000	166700000	38.722
LG01	166700000	166800000	37.692
LG01	166800000	166900000	37.671
LG01	166900000	167000000	37.516
LG01	167000000	167100000	37.619
LG01	167100000	167200000	36.28
LG01	167200000	167300000	36.421
LG01	167300000	167400000	37.497
LG01	167400000	167500000	37.737
LG01	167500000	167600000	38.774
LG01	167600000	167700000	38.299
LG01	167700000	167800000	37.824
LG01	167800000	167900000	37.824
LG01	167900000	168000000	38.709
LG01	168000000	168100000	38.943
LG01	168100000	168200000	36.768
LG01	168200000	168300000	38.949
LG01	168300000	168400000	39.426
LG01	168400000	168500000	37.981
LG01	168500000	168600000	37.999
LG01	168600000	168700000	39.69
LG01	168700000	168800000	38.788
LG01	168800000	168900000	37.064
LG01	168900000	169000000	37.856
LG01	169000000	169100000	38.514
LG01	169100000	169200000	38.711
LG01	169200000	169300000	39.299
LG01	169300000	169400000	39.202
LG01	169400000	169500000	39.37
LG01	169500000	169600000	39.472
LG01	169600000	169700000	39.002
LG01	169700000	169800000	40.48
LG01	169800000	169900000	37.913
LG01	169900000	170000000	38.044
LG01	170000000	170100000	37.387
LG01	170100000	170200000	35.817
LG01	170200000	170300000	38.498
LG01	170300000	170400000	37.472
LG01	170400000	170500000	38.536
LG01	170500000	170600000	35.742
LG01	170600000	170700000	36.895
LG01	170700000	170800000	37.461
LG01	170800000	170900000	39.446
LG01	170900000	171000000	40.91
LG01	171000000	171100000	38.591
LG01	171100000	171200000	36.839
LG01	171200000	171300000	36.398
LG01	171300000	171400000	39.237
LG01	171400000	171500000	37.398
LG01	171500000	171600000	37.475
LG01	171600000	171700000	37.557
LG01	171700000	171800000	39.299
LG01	171800000	171900000	37.465
LG01	171900000	172000000	37.731
LG01	172000000	172100000	39.586
LG01	172100000	172200000	39.562
LG01	172200000	172300000	38.456
LG01	172300000	172400000	39.951
LG01	172400000	172500000	39.73
LG01	172500000	172600000	38.692
LG01	172600000	172700000	39.833
LG01	172700000	172800000	38.558
LG01	172800000	172900000	37.302
LG01	172900000	173000000	38.559
LG01	173000000	173100000	36.991
LG01	173100000	173200000	38.169
LG01	173200000	173300000	39.704
LG01	173300000	173400000	37.337
LG01	173400000	173500000	37.579
LG01	173500000	173600000	38.968
LG01	173600000	173700000	36.144
LG01	173700000	173800000	37.373
LG01	173800000	173900000	36.456
LG01	173900000	174000000	35.794
LG01	174000000	174100000	40.226
LG01	174100000	174200000	36.988
LG01	174200000	174300000	37.521
LG01	174300000	174400000	36.693
LG01	174400000	174500000	40.851
LG01	174500000	174600000	36.072
LG01	174600000	174700000	35.685
LG01	174700000	174800000	37.79
LG01	174800000	174900000	39.137
LG01	174900000	175000000	38.229
LG01	175000000	175100000	38.646
LG01	175100000	175200000	37.006
LG01	175200000	175300000	38.382
LG01	175300000	175400000	36.876
LG01	175400000	175500000	38.13
LG01	175500000	175600000	38.29
LG01	175600000	175700000	35.582
LG01	175700000	175800000	36.383
LG01	175800000	175900000	37.975
LG01	175900000	176000000	36.059
LG01	176000000	176100000	37.574
LG01	176100000	176200000	37.236
LG01	176200000	176300000	39.091
LG01	176300000	176400000	37.688
LG01	176400000	176500000	38.025
LG01	176500000	176600000	39.11
LG01	176600000	176700000	35.628
LG01	176700000	176800000	35.702
LG01	176800000	176900000	35.321
LG01	176900000	177000000	37.844
LG01	177000000	177100000	39.894
LG01	177100000	177200000	37.94
LG01	177200000	177300000	37.572
LG01	177300000	177400000	36.594
LG01	177400000	177500000	37.714
LG01	177500000	177600000	36.536
LG01	177600000	177700000	36.397
LG01	177700000	177800000	39.493
LG01	177800000	177900000	35.852
LG01	177900000	178000000	36.09
LG01	178000000	178100000	37.049
LG01	178100000	178200000	38.697
LG01	178200000	178300000	36.531
LG01	178300000	178400000	36.891
LG01	178400000	178500000	37.731
LG01	178500000	178600000	38.489
LG01	178600000	178700000	37.102
LG01	178700000	178800000	36.52
LG01	178800000	178900000	36.876
LG01	178900000	179000000	37.111
LG01	179000000	179100000	39.449
LG01	179100000	179200000	37.802
LG01	179200000	179300000	38.32
LG01	179300000	179400000	38.302
LG01	179400000	179500000	38.576
LG01	179500000	179600000	39.036
LG01	179600000	179700000	36.91
LG01	179700000	179800000	38.007
LG01	179800000	179900000	37.411
LG01	179900000	180000000	36.942
LG01	180000000	180100000	38.08
LG01	180100000	180200000	36.317
LG01	180200000	180300000	37.226
LG01	180300000	180400000	38.103
LG01	180400000	180500000	36.815
LG01	180500000	180600000	37.577
LG01	180600000	180700000	37.515
LG01	180700000	180800000	39.778
LG01	180800000	180900000	37.855
LG01	180900000	181000000	37.968
LG01	181000000	181100000	36.714
LG01	181100000	181200000	35.654
LG01	181200000	181300000	38.179
LG01	181300000	181400000	37.757
LG01	181400000	181500000	39.071
LG01	181500000	181600000	38.05
LG01	181600000	181700000	35.81
LG01	181700000	181800000	36.976
LG01	181800000	181900000	40.149
LG01	181900000	182000000	41.523
LG01	182000000	182100000	38.633
LG01	182100000	182200000	37.831
LG01	182200000	182300000	41.11
LG01	182300000	182400000	36.807
LG01	182400000	182500000	40.187
LG01	182500000	182600000	35.483
LG01	182600000	182700000	38.711
LG01	182700000	182800000	38.086
LG01	182800000	182900000	35.928
LG01	182900000	183000000	35.862
LG01	183000000	183100000	36.709
LG01	183100000	183200000	38.338
LG01	183200000	183300000	38.242
LG01	183300000	183400000	40.346
LG01	183400000	183500000	35.461
LG01	183500000	183600000	37.637
LG01	183600000	183700000	41.249
LG01	183700000	183800000	39.479
LG01	183800000	183900000	37.899
LG01	183900000	184000000	37.699
LG01	184000000	184100000	37.541
LG01	184100000	184200000	38.628
LG01	184200000	184300000	38.221
LG01	184300000	184400000	38.31
LG01	184400000	184500000	35.97
LG01	184500000	184600000	37.991
LG01	184600000	184700000	38.492
LG01	184700000	184800000	37.669
LG01	184800000	184900000	36.584
LG01	184900000	185000000	35.648
LG01	185000000	185100000	38.857
LG01	185100000	185200000	36.338
LG01	185200000	185300000	35.399
LG01	185300000	185400000	36.802
LG01	185400000	185500000	36.109
LG01	185500000	185600000	37.736
LG01	185600000	185700000	35.96
LG01	185700000	185800000	35.13
LG01	185800000	185900000	35.849
LG01	185900000	186000000	36.064
LG01	186000000	186100000	37.4
LG01	186100000	186200000	38.833
LG01	186200000	186300000	37.118
LG01	186300000	186400000	37.701
LG01	186400000	186500000	37.941
LG01	186500000	186600000	41.773
LG01	186600000	186700000	38.289
LG01	186700000	186800000	38.747
LG01	186800000	186900000	40.086
LG01	186900000	187000000	41.587
LG01	187000000	187100000	39.181
LG01	187100000	187200000	37.951
LG01	187200000	187300000	38.201
LG01	187300000	187400000	36.789
LG01	187400000	187500000	37.535
LG01	187500000	187600000	38.545
LG01	187600000	187700000	37.152
LG01	187700000	187800000	38.023
LG01	187800000	187900000	36.554
LG01	187900000	188000000	38.611
LG01	188000000	188100000	36.239
LG01	188100000	188200000	36.768
LG01	188200000	188300000	35.799
LG01	188300000	188400000	36.692
LG01	188400000	188500000	36.159
LG01	188500000	188600000	38.473
LG01	188600000	188700000	36.717
LG01	188700000	188800000	39.963
LG01	188800000	188900000	37.459
LG01	188900000	189000000	37.209
LG01	189000000	189100000	38.035
LG01	189100000	189200000	36.89
LG01	189200000	189300000	38.272
LG01	189300000	189400000	39.504
LG01	189400000	189500000	36.887
LG01	189500000	189600000	36.967
LG01	189600000	189700000	35.912
LG01	189700000	189800000	36.226
LG01	189800000	189900000	38.039
LG01	189900000	190000000	37.742
LG01	190000000	190100000	35.985
LG01	190100000	190200000	35.692
LG01	190200000	190300000	40.63
LG01	190300000	190400000	38.877
LG01	190400000	190500000	35.719
LG01	190500000	190600000	37.299
LG01	190600000	190700000	37.3
LG01	190700000	190800000	38.267
LG01	190800000	190900000	40.862
LG01	190900000	191000000	38.62
LG01	191000000	191100000	40.131
LG01	191100000	191200000	41.251
LG01	191200000	191300000	37.553
LG01	191300000	191400000	37.802
LG01	191400000	191500000	37.25
LG01	191500000	191600000	35.189
LG01	191600000	191700000	37.242
LG01	191700000	191800000	36.102
LG01	191800000	191900000	35.829
LG01	191900000	192000000	38.377
LG01	192000000	192100000	37.562
LG01	192100000	192200000	36.302
LG01	192200000	192300000	35.731
LG01	192300000	192400000	35.947
LG01	192400000	192500000	39.099
LG01	192500000	192600000	36.785
LG01	192600000	192700000	36.415
LG01	192700000	192800000	35.531
LG01	192800000	192900000	36.803
LG01	192900000	193000000	38.645
LG01	193000000	193100000	35.51
LG01	193100000	193200000	36.931
LG01	193200000	193300000	39.285
LG01	193300000	193400000	39.823
LG01	193400000	193500000	37.049
LG01	193500000	193600000	37.471
LG01	193600000	193700000	39.285
LG01	193700000	193800000	37.288
LG01	193800000	193900000	40.837
LG01	193900000	194000000	37.386
LG01	194000000	194100000	38.192
LG01	194100000	194200000	37.758
LG01	194200000	194300000	36.54
LG01	194300000	194400000	38.017
LG01	194400000	194500000	37.509
LG01	194500000	194600000	37.536
LG01	194600000	194700000	38.14
LG01	194700000	194800000	38.122
LG01	194800000	194900000	39.391
LG01	194900000	195000000	36.848
LG01	195000000	195100000	38.04
LG01	195100000	195200000	36.873
LG01	195200000	195300000	38.847
LG01	195300000	195400000	41.658
LG01	195400000	195500000	39.226
LG01	195500000	195600000	40.904
LG01	195600000	195700000	38.753
LG01	195700000	195800000	36.677
LG01	195800000	195900000	35.979
LG01	195900000	196000000	36.653
LG01	196000000	196100000	36.498
LG01	196100000	196200000	34.871
LG01	196200000	196300000	36.382
LG01	196300000	196400000	38.648
LG01	196400000	196500000	38.096
LG01	196500000	196600000	36.884
LG01	196600000	196700000	36.775
LG01	196700000	196800000	35.664
LG01	196800000	196900000	36.818
LG01	196900000	197000000	39.612
LG01	197000000	197100000	37.846
LG01	197100000	197200000	37.165
LG01	197200000	197300000	38.871
LG01	197300000	197400000	36.343
LG01	197400000	197500000	38.345
LG01	197500000	197600000	39.726
LG01	197600000	197700000	38.709
LG01	197700000	197800000	38.972
LG01	197800000	197900000	38.177
LG01	197900000	198000000	38.648
LG01	198000000	198100000	37.665
LG01	198100000	198200000	37.715
LG01	198200000	198300000	37.655
LG01	198300000	198400000	36.18
LG01	198400000	198500000	37.031
LG01	198500000	198600000	38.046
LG01	198600000	198700000	38.788
LG01	198700000	198800000	39.936
LG01	198800000	198900000	40.213
LG01	198900000	199000000	39.393
LG01	199000000	199100000	37.571
LG02	0	100000	36.863
LG02	100000	200000	38.665
LG02	200000	300000	39.131
LG02	300000	400000	37.786
LG02	400000	500000	37.381
LG02	500000	600000	37.044
LG02	600000	700000	39.736
LG02	700000	800000	36.747
LG02	800000	900000	39.625
[truncated: 19,555 more rows]
