# Supplementary material for: The Chloranthus sessilifolius genome provides insight into early diversification of angiosperms
Source: Nat Commun. 2021 Nov 26;12:6929. doi: 10.1038/s41467-021-26931-3 (PMC8626421; doi:10.1038/s41467-021-26931-3)
Supplement: Supplementary file 4 — Source Data [file 41467_2021_26931_MOESM4_ESM.zip › Fig. 1e, C. sessilifolius_gypsy.txt]

usage: python circos.py genome.fa gff > out
chr1	0	300000	113
chr1	300000	600000	116
chr1	600000	900000	99
chr1	900000	1200000	75
chr1	1200000	1500000	104
chr1	1500000	1800000	84
chr1	1800000	2100000	84
chr1	2100000	2400000	104
chr1	2400000	2700000	77
chr1	2700000	3000000	120
chr1	3000000	3300000	115
chr1	3300000	3600000	79
chr1	3600000	3900000	88
chr1	3900000	4200000	109
chr1	4200000	4500000	135
chr1	4500000	4800000	71
chr1	4800000	5100000	101
chr1	5100000	5400000	115
chr1	5400000	5700000	107
chr1	5700000	6000000	84
chr1	6000000	6300000	76
chr1	6300000	6600000	47
chr1	6600000	6900000	71
chr1	6900000	7200000	106
chr1	7200000	7500000	98
chr1	7500000	7800000	87
chr1	7800000	8100000	95
chr1	8100000	8400000	54
chr1	8400000	8700000	57
chr1	8700000	9000000	129
chr1	9000000	9300000	120
chr1	9300000	9600000	108
chr1	9600000	9900000	64
chr1	9900000	10200000	70
chr1	10200000	10500000	95
chr1	10500000	10800000	75
chr1	10800000	11100000	103
chr1	11100000	11400000	179
chr1	11400000	11700000	72
chr1	11700000	12000000	98
chr1	12000000	12300000	97
chr1	12300000	12600000	125
chr1	12600000	12900000	82
chr1	12900000	13200000	61
chr1	13200000	13500000	108
chr1	13500000	13800000	106
chr1	13800000	14100000	116
chr1	14100000	14400000	94
chr1	14400000	14700000	115
chr1	14700000	15000000	91
chr1	15000000	15300000	92
chr1	15300000	15600000	112
chr1	15600000	15900000	95
chr1	15900000	16200000	98
chr1	16200000	16500000	228
chr1	16500000	16800000	83
chr1	16800000	17100000	81
chr1	17100000	17400000	100
chr1	17400000	17700000	98
chr1	17700000	18000000	91
chr1	18000000	18300000	102
chr1	18300000	18600000	139
chr1	18600000	18900000	93
chr1	18900000	19200000	92
chr1	19200000	19500000	113
chr1	19500000	19800000	85
chr1	19800000	20100000	99
chr1	20100000	20400000	72
chr1	20400000	20700000	81
chr1	20700000	21000000	116
chr1	21000000	21300000	106
chr1	21300000	21600000	120
chr1	21600000	21900000	67
chr1	21900000	22200000	120
chr1	22200000	22500000	64
chr1	22500000	22800000	96
chr1	22800000	23100000	87
chr1	23100000	23400000	98
chr1	23400000	23700000	72
chr1	23700000	24000000	124
chr1	24000000	24300000	135
chr1	24300000	24600000	98
chr1	24600000	24900000	123
chr1	24900000	25200000	121
chr1	25200000	25500000	100
chr1	25500000	25800000	123
chr1	25800000	26100000	115
chr1	26100000	26400000	128
chr1	26400000	26700000	104
chr1	26700000	27000000	72
chr1	27000000	27300000	101
chr1	27300000	27600000	115
chr1	27600000	27900000	133
chr1	27900000	28200000	136
chr1	28200000	28500000	130
chr1	28500000	28800000	161
chr1	28800000	29100000	182
chr1	29100000	29400000	128
chr1	29400000	29700000	119
chr1	29700000	30000000	115
chr1	30000000	30300000	113
chr1	30300000	30600000	88
chr1	30600000	30900000	132
chr1	30900000	31200000	114
chr1	31200000	31500000	91
chr1	31500000	31800000	109
chr1	31800000	32100000	124
chr1	32100000	32400000	78
chr1	32400000	32700000	92
chr1	32700000	33000000	101
chr1	33000000	33300000	108
chr1	33300000	33600000	99
chr1	33600000	33900000	132
chr1	33900000	34200000	100
chr1	34200000	34500000	127
chr1	34500000	34800000	95
chr1	34800000	35100000	94
chr1	35100000	35400000	102
chr1	35400000	35700000	109
chr1	35700000	36000000	117
chr1	36000000	36300000	117
chr1	36300000	36600000	64
chr1	36600000	36900000	89
chr1	36900000	37200000	91
chr1	37200000	37500000	107
chr1	37500000	37800000	114
chr1	37800000	38100000	132
chr1	38100000	38400000	94
chr1	38400000	38700000	72
chr1	38700000	39000000	109
chr1	39000000	39300000	69
chr1	39300000	39600000	111
chr1	39600000	39900000	97
chr1	39900000	40200000	90
chr1	40200000	40500000	75
chr1	40500000	40800000	79
chr1	40800000	41100000	156
chr1	41100000	41400000	195
chr1	41400000	41700000	135
chr1	41700000	42000000	77
chr1	42000000	42300000	114
chr1	42300000	42600000	109
chr1	42600000	42900000	69
chr1	42900000	43200000	88
chr1	43200000	43500000	122
chr1	43500000	43800000	110
chr1	43800000	44100000	131
chr1	44100000	44400000	117
chr1	44400000	44700000	119
chr1	44700000	45000000	134
chr1	45000000	45300000	103
chr1	45300000	45600000	180
chr1	45600000	45900000	135
chr1	45900000	46200000	155
chr1	46200000	46500000	109
chr1	46500000	46800000	109
chr1	46800000	47100000	52
chr1	47100000	47400000	140
chr1	47400000	47700000	130
chr1	47700000	48000000	140
chr1	48000000	48300000	118
chr1	48300000	48600000	92
chr1	48600000	48900000	163
chr1	48900000	49200000	116
chr1	49200000	49500000	106
chr1	49500000	49800000	106
chr1	49800000	50100000	62
chr1	50100000	50400000	67
chr1	50400000	50700000	100
chr1	50700000	51000000	126
chr1	51000000	51300000	100
chr1	51300000	51600000	138
chr1	51600000	51900000	94
chr1	51900000	52200000	76
chr1	52200000	52500000	124
chr1	52500000	52800000	79
chr1	52800000	53100000	87
chr1	53100000	53400000	152
chr1	53400000	53700000	123
chr1	53700000	54000000	111
chr1	54000000	54300000	79
chr1	54300000	54600000	99
chr1	54600000	54900000	96
chr1	54900000	55200000	125
chr1	55200000	55500000	201
chr1	55500000	55800000	127
chr1	55800000	56100000	78
chr1	56100000	56400000	107
chr1	56400000	56700000	165
chr1	56700000	57000000	136
chr1	57000000	57300000	142
chr1	57300000	57600000	173
chr1	57600000	57900000	194
chr1	57900000	58200000	112
chr1	58200000	58500000	97
chr1	58500000	58800000	124
chr1	58800000	59100000	96
chr1	59100000	59400000	157
chr1	59400000	59700000	96
chr1	59700000	60000000	90
chr1	60000000	60300000	117
chr1	60300000	60600000	125
chr1	60600000	60900000	116
chr1	60900000	61200000	148
chr1	61200000	61500000	155
chr1	61500000	61800000	147
chr1	61800000	62100000	88
chr1	62100000	62400000	147
chr1	62400000	62700000	134
chr1	62700000	63000000	169
chr1	63000000	63300000	80
chr1	63300000	63600000	127
chr1	63600000	63900000	145
chr1	63900000	64200000	117
chr1	64200000	64500000	230
chr1	64500000	64800000	125
chr1	64800000	65100000	151
chr1	65100000	65400000	159
chr1	65400000	65700000	105
chr1	65700000	66000000	147
chr1	66000000	66300000	116
chr1	66300000	66600000	175
chr1	66600000	66900000	146
chr1	66900000	67200000	211
chr1	67200000	67500000	189
chr1	67500000	67800000	139
chr1	67800000	68100000	241
chr1	68100000	68400000	212
chr1	68400000	68700000	263
chr1	68700000	69000000	248
chr1	69000000	69300000	203
chr1	69300000	69600000	230
chr1	69600000	69900000	191
chr1	69900000	70200000	161
chr1	70200000	70500000	146
chr1	70500000	70800000	157
chr1	70800000	71100000	216
chr1	71100000	71400000	176
chr1	71400000	71700000	220
chr1	71700000	72000000	170
chr1	72000000	72300000	223
chr1	72300000	72600000	196
chr1	72600000	72900000	167
chr1	72900000	73200000	160
chr1	73200000	73500000	111
chr1	73500000	73800000	191
chr1	73800000	74100000	154
chr1	74100000	74400000	229
chr1	74400000	74700000	213
chr1	74700000	75000000	222
chr1	75000000	75300000	212
chr1	75300000	75600000	222
chr1	75600000	75900000	200
chr1	75900000	76200000	212
chr1	76200000	76500000	187
chr1	76500000	76800000	191
chr1	76800000	77100000	230
chr1	77100000	77400000	171
chr1	77400000	77700000	218
chr1	77700000	78000000	214
chr1	78000000	78300000	204
chr1	78300000	78600000	199
chr1	78600000	78900000	253
chr1	78900000	79200000	258
chr1	79200000	79500000	203
chr1	79500000	79800000	154
chr1	79800000	80100000	156
chr1	80100000	80400000	138
chr1	80400000	80700000	229
chr1	80700000	81000000	243
chr1	81000000	81300000	174
chr1	81300000	81600000	246
chr1	81600000	81900000	224
chr1	81900000	82200000	229
chr1	82200000	82500000	224
chr1	82500000	82800000	262
chr1	82800000	83100000	230
chr1	83100000	83400000	227
chr1	83400000	83700000	229
chr1	83700000	84000000	227
chr1	84000000	84300000	176
chr1	84300000	84600000	202
chr1	84600000	84900000	207
chr1	84900000	85200000	183
chr1	85200000	85500000	238
chr1	85500000	85800000	237
chr1	85800000	86100000	215
chr1	86100000	86400000	238
chr1	86400000	86700000	228
chr1	86700000	87000000	210
chr1	87000000	87300000	251
chr1	87300000	87600000	248
chr1	87600000	87900000	280
chr1	87900000	88200000	228
chr1	88200000	88500000	255
chr1	88500000	88800000	248
chr1	88800000	89100000	248
chr1	89100000	89400000	244
chr1	89400000	89700000	186
chr1	89700000	90000000	191
chr1	90000000	90300000	226
chr1	90300000	90600000	260
chr1	90600000	90900000	233
chr1	90900000	91200000	169
chr1	91200000	91500000	285
chr1	91500000	91800000	246
chr1	91800000	92100000	192
chr1	92100000	92400000	252
chr1	92400000	92700000	216
chr1	92700000	93000000	231
chr1	93000000	93300000	177
chr1	93300000	93600000	239
chr1	93600000	93900000	285
chr1	93900000	94200000	258
chr1	94200000	94500000	187
chr1	94500000	94800000	220
chr1	94800000	95100000	196
chr1	95100000	95400000	234
chr1	95400000	95700000	242
chr1	95700000	96000000	234
chr1	96000000	96300000	246
chr1	96300000	96600000	244
chr1	96600000	96900000	184
chr1	96900000	97200000	178
chr1	97200000	97500000	229
chr1	97500000	97800000	131
chr1	97800000	98100000	133
chr1	98100000	98400000	92
chr1	98400000	98700000	123
chr1	98700000	99000000	134
chr1	99000000	99300000	102
chr1	99300000	99600000	97
chr1	99600000	99900000	221
chr1	99900000	100200000	185
chr1	100200000	100500000	229
chr1	100500000	100800000	197
chr1	100800000	101100000	231
chr1	101100000	101400000	142
chr1	101400000	101700000	191
chr1	101700000	102000000	195
chr1	102000000	102300000	203
chr1	102300000	102600000	160
chr1	102600000	102900000	138
chr1	102900000	103200000	171
chr1	103200000	103500000	105
chr1	103500000	103800000	152
chr1	103800000	104100000	136
chr1	104100000	104400000	132
chr1	104400000	104700000	115
chr1	104700000	105000000	168
chr1	105000000	105300000	175
chr1	105300000	105600000	129
chr1	105600000	105900000	186
chr1	105900000	106200000	135
chr1	106200000	106500000	163
chr1	106500000	106800000	153
chr1	106800000	107100000	122
chr1	107100000	107400000	123
chr1	107400000	107700000	111
chr1	107700000	108000000	155
chr1	108000000	108300000	132
chr1	108300000	108600000	163
chr1	108600000	108900000	90
chr1	108900000	109200000	139
chr1	109200000	109500000	129
chr1	109500000	109800000	196
chr1	109800000	110100000	218
chr1	110100000	110400000	131
chr1	110400000	110700000	125
chr1	110700000	111000000	177
chr1	111000000	111300000	191
chr1	111300000	111600000	89
chr1	111600000	111900000	81
chr1	111900000	112200000	101
chr1	112200000	112500000	141
chr1	112500000	112800000	172
chr1	112800000	113100000	108
chr1	113100000	113400000	80
chr1	113400000	113700000	91
chr1	113700000	114000000	102
chr1	114000000	114300000	82
chr1	114300000	114600000	168
chr1	114600000	114900000	242
chr1	114900000	115200000	155
chr1	115200000	115500000	221
chr1	115500000	115800000	237
chr1	115800000	116100000	218
chr1	116100000	116400000	233
chr1	116400000	116700000	175
chr1	116700000	117000000	205
chr1	117000000	117300000	238
chr1	117300000	117600000	248
chr1	117600000	117900000	206
chr1	117900000	118200000	168
chr1	118200000	118500000	227
chr1	118500000	118800000	222
chr1	118800000	119100000	230
chr1	119100000	119400000	224
chr1	119400000	119700000	221
chr1	119700000	120000000	259
chr1	120000000	120300000	232
chr1	120300000	120600000	227
chr1	120600000	120900000	176
chr1	120900000	121200000	199
chr1	121200000	121500000	142
chr1	121500000	121800000	245
chr1	121800000	122100000	228
chr1	122100000	122400000	233
chr1	122400000	122700000	230
chr1	122700000	123000000	203
chr1	123000000	123300000	233
chr1	123300000	123600000	280
chr1	123600000	123900000	252
chr1	123900000	124200000	200
chr1	124200000	124500000	202
chr1	124500000	124800000	240
chr1	124800000	125100000	254
chr1	125100000	125400000	232
chr1	125400000	125700000	234
chr1	125700000	126000000	222
chr1	126000000	126300000	257
chr1	126300000	126600000	258
chr1	126600000	126900000	262
chr1	126900000	127200000	248
chr1	127200000	127500000	205
chr1	127500000	127800000	216
chr1	127800000	128100000	160
chr1	128100000	128400000	208
chr1	128400000	128700000	219
chr1	128700000	129000000	183
chr1	129000000	129300000	223
chr1	129300000	129600000	217
chr1	129600000	129900000	230
chr1	129900000	130200000	216
chr1	130200000	130500000	248
chr1	130500000	130800000	210
chr1	130800000	131100000	213
chr1	131100000	131400000	251
chr1	131400000	131700000	227
chr1	131700000	132000000	224
chr1	132000000	132300000	186
chr1	132300000	132600000	263
chr1	132600000	132900000	210
chr1	132900000	133200000	201
chr1	133200000	133500000	220
chr1	133500000	133800000	261
chr1	133800000	134100000	204
chr1	134100000	134400000	227
chr1	134400000	134700000	241
chr1	134700000	135000000	248
chr1	135000000	135300000	204
chr1	135300000	135600000	237
chr1	135600000	135900000	246
chr1	135900000	136200000	215
chr1	136200000	136500000	245
chr1	136500000	136800000	231
chr1	136800000	137100000	277
chr1	137100000	137400000	223
chr1	137400000	137700000	187
chr1	137700000	138000000	220
chr1	138000000	138300000	180
chr1	138300000	138600000	189
chr1	138600000	138900000	204
chr1	138900000	139200000	229
chr1	139200000	139500000	226
chr1	139500000	139800000	201
chr1	139800000	140100000	164
chr1	140100000	140400000	168
chr1	140400000	140700000	206
chr1	140700000	141000000	168
chr1	141000000	141300000	160
chr1	141300000	141600000	175
chr1	141600000	141900000	239
chr1	141900000	142200000	191
chr1	142200000	142500000	153
chr1	142500000	142800000	223
chr1	142800000	143100000	195
chr1	143100000	143400000	214
chr1	143400000	143700000	245
chr1	143700000	144000000	248
chr1	144000000	144300000	217
chr1	144300000	144600000	265
chr1	144600000	144900000	210
chr1	144900000	145200000	205
chr1	145200000	145500000	256
chr1	145500000	145800000	201
chr1	145800000	146100000	206
chr1	146100000	146400000	207
chr1	146400000	146700000	239
chr1	146700000	147000000	212
chr1	147000000	147300000	209
chr1	147300000	147600000	144
chr1	147600000	147900000	194
chr1	147900000	148200000	262
chr1	148200000	148500000	221
chr1	148500000	148800000	201
chr1	148800000	149100000	233
chr1	149100000	149400000	270
chr1	149400000	149700000	218
chr1	149700000	150000000	218
chr1	150000000	150300000	210
chr1	150300000	150600000	210
chr1	150600000	150900000	241
chr1	150900000	151200000	237
chr1	151200000	151500000	197
chr1	151500000	151800000	146
chr1	151800000	152100000	178
chr1	152100000	152400000	222
chr1	152400000	152700000	165
chr1	152700000	153000000	230
chr1	153000000	153300000	265
chr1	153300000	153600000	192
chr1	153600000	153900000	150
chr1	153900000	154200000	202
chr1	154200000	154500000	182
chr1	154500000	154800000	244
chr1	154800000	155100000	213
chr1	155100000	155400000	194
chr1	155400000	155700000	159
chr1	155700000	156000000	255
chr1	156000000	156300000	201
chr1	156300000	156600000	223
chr1	156600000	156900000	107
chr1	156900000	157200000	176
chr1	157200000	157500000	208
chr1	157500000	157800000	163
chr1	157800000	158100000	182
chr1	158100000	158400000	224
chr1	158400000	158700000	240
chr1	158700000	159000000	184
chr1	159000000	159300000	138
chr1	159300000	159600000	63
chr1	159600000	159900000	146
chr1	159900000	160200000	159
chr1	160200000	160500000	166
chr1	160500000	160800000	175
chr1	160800000	161100000	96
chr1	161100000	161400000	131
chr1	161400000	161700000	123
chr1	161700000	162000000	232
chr1	162000000	162300000	204
chr1	162300000	162600000	151
chr1	162600000	162900000	167
chr1	162900000	163200000	127
chr1	163200000	163500000	228
chr1	163500000	163800000	231
chr1	163800000	164100000	193
chr1	164100000	164400000	192
chr1	164400000	164700000	163
chr1	164700000	165000000	197
chr1	165000000	165300000	248
chr1	165300000	165600000	99
chr1	165600000	165900000	127
chr1	165900000	166200000	145
chr1	166200000	166500000	137
chr1	166500000	166800000	136
chr1	166800000	167100000	120
chr1	167100000	167400000	101
chr1	167400000	167700000	160
chr1	167700000	168000000	120
chr1	168000000	168300000	205
chr1	168300000	168600000	167
chr1	168600000	168900000	175
chr1	168900000	169200000	168
chr1	169200000	169500000	155
chr1	169500000	169800000	189
chr1	169800000	170100000	205
chr1	170100000	170400000	117
chr1	170400000	170700000	155
chr1	170700000	171000000	106
chr1	171000000	171300000	101
chr1	171300000	171600000	145
chr1	171600000	171900000	114
chr1	171900000	172200000	100
chr1	172200000	172500000	182
chr1	172500000	172800000	158
chr1	172800000	173100000	129
chr1	173100000	173400000	116
chr1	173400000	173700000	120
chr1	173700000	174000000	167
chr1	174000000	174300000	98
chr1	174300000	174600000	115
chr1	174600000	174900000	148
chr1	174900000	175200000	169
chr1	175200000	175500000	129
chr1	175500000	175800000	61
chr1	175800000	176100000	112
chr1	176100000	176400000	129
chr1	176400000	176700000	93
chr1	176700000	177000000	85
chr1	177000000	177300000	134
chr1	177300000	177600000	120
chr1	177600000	177900000	107
chr1	177900000	178200000	108
chr1	178200000	178500000	131
chr1	178500000	178800000	111
chr1	178800000	179100000	103
chr1	179100000	179400000	79
chr1	179400000	179700000	119
chr1	179700000	180000000	97
chr1	180000000	180300000	106
chr1	180300000	180600000	100
chr1	180600000	180900000	126
chr1	180900000	181200000	145
chr1	181200000	181500000	79
chr1	181500000	181800000	87
chr1	181800000	182100000	204
chr1	182100000	182400000	111
chr1	182400000	182700000	120
chr1	182700000	183000000	111
chr1	183000000	183300000	107
chr1	183300000	183600000	118
chr1	183600000	183900000	185
chr1	183900000	184200000	80
chr1	184200000	184500000	152
chr1	184500000	184800000	119
chr1	184800000	185100000	114
chr1	185100000	185400000	98
chr1	185400000	185700000	139
chr1	185700000	186000000	94
chr1	186000000	186300000	127
chr1	186300000	186600000	96
chr1	186600000	186900000	152
chr1	186900000	187200000	154
chr1	187200000	187500000	119
chr1	187500000	187800000	141
chr1	187800000	188100000	204
chr1	188100000	188400000	194
chr1	188400000	188700000	209
chr1	188700000	189000000	202
chr1	189000000	189300000	221
chr1	189300000	189600000	204
chr1	189600000	189900000	205
chr1	189900000	190200000	126
chr1	190200000	190500000	131
chr1	190500000	190800000	96
chr1	190800000	191100000	101
chr1	191100000	191400000	137
chr1	191400000	191700000	91
chr1	191700000	192000000	88
chr1	192000000	192300000	115
chr1	192300000	192600000	80
chr1	192600000	192900000	123
chr1	192900000	193200000	99
chr1	193200000	193500000	115
chr1	193500000	193800000	116
chr1	193800000	194100000	131
chr1	194100000	194400000	80
chr1	194400000	194700000	134
chr1	194700000	195000000	171
chr1	195000000	195300000	149
chr1	195300000	195600000	127
chr1	195600000	195900000	82
chr1	195900000	196200000	142
chr1	196200000	196500000	94
chr1	196500000	196800000	72
chr1	196800000	197100000	107
chr1	197100000	197400000	78
chr1	197400000	197700000	112
chr1	197700000	198000000	84
chr1	198000000	198300000	103
chr1	198300000	198600000	144
chr1	198600000	198900000	132
chr1	198900000	199200000	141
chr2	0	300000	192
chr2	300000	600000	133
chr2	600000	900000	154
chr2	900000	1200000	74
chr2	1200000	1500000	85
chr2	1500000	1800000	127
chr2	1800000	2100000	98
chr2	2100000	2400000	112
chr2	2400000	2700000	73
chr2	2700000	3000000	68
chr2	3000000	3300000	96
chr2	3300000	3600000	76
chr2	3600000	3900000	104
chr2	3900000	4200000	100
chr2	4200000	4500000	67
chr2	4500000	4800000	77
chr2	4800000	5100000	107
chr2	5100000	5400000	82
chr2	5400000	5700000	142
chr2	5700000	6000000	211
chr2	6000000	6300000	185
chr2	6300000	6600000	126
chr2	6600000	6900000	91
chr2	6900000	7200000	108
chr2	7200000	7500000	94
chr2	7500000	7800000	89
chr2	7800000	8100000	88
chr2	8100000	8400000	119
chr2	8400000	8700000	138
chr2	8700000	9000000	97
chr2	9000000	9300000	168
chr2	9300000	9600000	168
chr2	9600000	9900000	132
chr2	9900000	10200000	132
chr2	10200000	10500000	128
chr2	10500000	10800000	134
chr2	10800000	11100000	135
chr2	11100000	11400000	71
chr2	11400000	11700000	100
chr2	11700000	12000000	167
chr2	12000000	12300000	160
chr2	12300000	12600000	114
chr2	12600000	12900000	111
chr2	12900000	13200000	134
chr2	13200000	13500000	136
chr2	13500000	13800000	179
chr2	13800000	14100000	189
chr2	14100000	14400000	239
chr2	14400000	14700000	188
chr2	14700000	15000000	160
chr2	15000000	15300000	151
chr2	15300000	15600000	89
chr2	15600000	15900000	155
chr2	15900000	16200000	187
chr2	16200000	16500000	179
chr2	16500000	16800000	187
chr2	16800000	17100000	185
chr2	17100000	17400000	205
chr2	17400000	17700000	228
chr2	17700000	18000000	168
chr2	18000000	18300000	144
chr2	18300000	18600000	207
chr2	18600000	18900000	101
chr2	18900000	19200000	113
chr2	19200000	19500000	117
chr2	19500000	19800000	162
chr2	19800000	20100000	231
chr2	20100000	20400000	153
chr2	20400000	20700000	108
chr2	20700000	21000000	186
chr2	21000000	21300000	193
chr2	21300000	21600000	163
chr2	21600000	21900000	73
chr2	21900000	22200000	123
chr2	22200000	22500000	123
chr2	22500000	22800000	171
chr2	22800000	23100000	157
chr2	23100000	23400000	200
chr2	23400000	23700000	167
chr2	23700000	24000000	160
chr2	24000000	24300000	130
chr2	24300000	24600000	119
chr2	24600000	24900000	137
chr2	24900000	25200000	135
chr2	25200000	25500000	214
chr2	25500000	25800000	125
chr2	25800000	26100000	126
chr2	26100000	26400000	185
chr2	26400000	26700000	219
chr2	26700000	27000000	182
chr2	27000000	27300000	227
chr2	27300000	27600000	203
chr2	27600000	27900000	124
chr2	27900000	28200000	223
chr2	28200000	28500000	224
chr2	28500000	28800000	160
chr2	28800000	29100000	179
chr2	29100000	29400000	203
chr2	29400000	29700000	139
chr2	29700000	30000000	251
chr2	30000000	30300000	220
chr2	30300000	30600000	243
chr2	30600000	30900000	254
chr2	30900000	31200000	254
chr2	31200000	31500000	229
chr2	31500000	31800000	214
chr2	31800000	32100000	290
chr2	32100000	32400000	143
chr2	32400000	32700000	182
chr2	32700000	33000000	172
chr2	33000000	33300000	248
chr2	33300000	33600000	205
chr2	33600000	33900000	217
chr2	33900000	34200000	237
chr2	34200000	34500000	140
chr2	34500000	34800000	191
chr2	34800000	35100000	184
chr2	35100000	35400000	178
chr2	35400000	35700000	250
chr2	35700000	36000000	213
chr2	36000000	36300000	139
chr2	36300000	36600000	175
chr2	36600000	36900000	235
chr2	36900000	37200000	246
chr2	37200000	37500000	246
chr2	37500000	37800000	260
chr2	37800000	38100000	215
chr2	38100000	38400000	232
chr2	38400000	38700000	230
chr2	38700000	39000000	202
chr2	39000000	39300000	206
chr2	39300000	39600000	218
chr2	39600000	39900000	243
chr2	39900000	40200000	280
chr2	40200000	40500000	215
chr2	40500000	40800000	229
chr2	40800000	41100000	214
chr2	41100000	41400000	167
chr2	41400000	41700000	147
chr2	41700000	42000000	261
chr2	42000000	42300000	273
chr2	42300000	42600000	237
chr2	42600000	42900000	202
chr2	42900000	43200000	257
chr2	43200000	43500000	176
chr2	43500000	43800000	191
chr2	43800000	44100000	185
chr2	44100000	44400000	200
chr2	44400000	44700000	177
chr2	44700000	45000000	235
chr2	45000000	45300000	235
chr2	45300000	45600000	226
chr2	45600000	45900000	228
chr2	45900000	46200000	246
chr2	46200000	46500000	205
chr2	46500000	46800000	256
chr2	46800000	47100000	254
chr2	47100000	47400000	167
chr2	47400000	47700000	149
chr2	47700000	48000000	185
chr2	48000000	48300000	161
chr2	48300000	48600000	168
chr2	48600000	48900000	265
chr2	48900000	49200000	251
chr2	49200000	49500000	206
chr2	49500000	49800000	227
chr2	49800000	50100000	247
chr2	50100000	50400000	178
chr2	50400000	50700000	248
chr2	50700000	51000000	183
chr2	51000000	51300000	197
chr2	51300000	51600000	184
chr2	51600000	51900000	223
chr2	51900000	52200000	227
chr2	52200000	52500000	229
chr2	52500000	52800000	265
chr2	52800000	53100000	243
chr2	53100000	53400000	266
chr2	53400000	53700000	230
chr2	53700000	54000000	215
chr2	54000000	54300000	195
chr2	54300000	54600000	227
chr2	54600000	54900000	246
chr2	54900000	55200000	224
chr2	55200000	55500000	258
chr2	55500000	55800000	216
chr2	55800000	56100000	207
chr2	56100000	56400000	261
chr2	56400000	56700000	251
chr2	56700000	57000000	205
chr2	57000000	57300000	248
chr2	57300000	57600000	235
chr2	57600000	57900000	230
chr2	57900000	58200000	233
chr2	58200000	58500000	191
chr2	58500000	58800000	215
chr2	58800000	59100000	208
chr2	59100000	59400000	233
chr2	59400000	59700000	242
chr2	59700000	60000000	204
chr2	60000000	60300000	283
chr2	60300000	60600000	247
chr2	60600000	60900000	219
chr2	60900000	61200000	227
chr2	61200000	61500000	225
chr2	61500000	61800000	238
chr2	61800000	62100000	234
chr2	62100000	62400000	219
chr2	62400000	62700000	213
chr2	62700000	63000000	193
chr2	63000000	63300000	238
chr2	63300000	63600000	269
chr2	63600000	63900000	273
chr2	63900000	64200000	262
chr2	64200000	64500000	231
chr2	64500000	64800000	225
chr2	64800000	65100000	227
chr2	65100000	65400000	246
chr2	65400000	65700000	247
chr2	65700000	66000000	200
chr2	66000000	66300000	212
chr2	66300000	66600000	228
chr2	66600000	66900000	215
chr2	66900000	67200000	226
chr2	67200000	67500000	229
chr2	67500000	67800000	170
chr2	67800000	68100000	228
chr2	68100000	68400000	238
chr2	68400000	68700000	193
chr2	68700000	69000000	270
chr2	69000000	69300000	220
chr2	69300000	69600000	204
chr2	69600000	69900000	202
chr2	69900000	70200000	234
chr2	70200000	70500000	272
chr2	70500000	70800000	225
chr2	70800000	71100000	259
chr2	71100000	71400000	231
chr2	71400000	71700000	256
chr2	71700000	72000000	242
chr2	72000000	72300000	222
chr2	72300000	72600000	241
chr2	72600000	72900000	164
chr2	72900000	73200000	218
chr2	73200000	73500000	262
chr2	73500000	73800000	222
chr2	73800000	74100000	269
chr2	74100000	74400000	271
chr2	74400000	74700000	204
chr2	74700000	75000000	223
chr2	75000000	75300000	231
chr2	75300000	75600000	224
chr2	75600000	75900000	243
chr2	75900000	76200000	187
chr2	76200000	76500000	182
chr2	76500000	76800000	260
chr2	76800000	77100000	251
chr2	77100000	77400000	223
chr2	77400000	77700000	262
chr2	77700000	78000000	246
chr2	78000000	78300000	206
chr2	78300000	78600000	197
chr2	78600000	78900000	227
chr2	78900000	79200000	231
chr2	79200000	79500000	203
chr2	79500000	79800000	231
chr2	79800000	80100000	188
chr2	80100000	80400000	253
chr2	80400000	80700000	206
chr2	80700000	81000000	212
chr2	81000000	81300000	236
chr2	81300000	81600000	188
chr2	81600000	81900000	172
chr2	81900000	82200000	227
chr2	82200000	82500000	198
chr2	82500000	82800000	182
chr2	82800000	83100000	204
chr2	83100000	83400000	254
chr2	83400000	83700000	217
chr2	83700000	84000000	220
chr2	84000000	84300000	209
chr2	84300000	84600000	243
chr2	84600000	84900000	285
chr2	84900000	85200000	205
chr2	85200000	85500000	238
chr2	85500000	85800000	208
chr2	85800000	86100000	223
chr2	86100000	86400000	156
chr2	86400000	86700000	239
chr2	86700000	87000000	197
chr2	87000000	87300000	229
chr2	87300000	87600000	236
chr2	87600000	87900000	166
chr2	87900000	88200000	230
chr2	88200000	88500000	259
chr2	88500000	88800000	239
chr2	88800000	89100000	260
chr2	89100000	89400000	240
chr2	89400000	89700000	229
chr2	89700000	90000000	218
chr2	90000000	90300000	225
chr2	90300000	90600000	157
chr2	90600000	90900000	238
chr2	90900000	91200000	238
chr2	91200000	91500000	249
chr2	91500000	91800000	214
chr2	91800000	92100000	182
chr2	92100000	92400000	218
chr2	92400000	92700000	263
chr2	92700000	93000000	254
chr2	93000000	93300000	255
chr2	93300000	93600000	218
chr2	93600000	93900000	188
chr2	93900000	94200000	201
chr2	94200000	94500000	217
chr2	94500000	94800000	236
chr2	94800000	95100000	261
chr2	95100000	95400000	245
chr2	95400000	95700000	226
chr2	95700000	96000000	213
chr2	96000000	96300000	156
chr2	96300000	96600000	160
chr2	96600000	96900000	211
chr2	96900000	97200000	232
chr2	97200000	97500000	169
chr2	97500000	97800000	214
chr2	97800000	98100000	215
chr2	98100000	98400000	216
chr2	98400000	98700000	225
chr2	98700000	99000000	274
chr2	99000000	99300000	219
chr2	99300000	99600000	272
chr2	99600000	99900000	241
chr2	99900000	100200000	214
chr2	100200000	100500000	197
chr2	100500000	100800000	185
chr2	100800000	101100000	229
chr2	101100000	101400000	211
chr2	101400000	101700000	171
chr2	101700000	102000000	250
chr2	102000000	102300000	228
chr2	102300000	102600000	233
chr2	102600000	102900000	156
chr2	102900000	103200000	157
chr2	103200000	103500000	190
chr2	103500000	103800000	187
chr2	103800000	104100000	192
chr2	104100000	104400000	175
chr2	104400000	104700000	185
chr2	104700000	105000000	178
chr2	105000000	105300000	161
chr2	105300000	105600000	187
chr2	105600000	105900000	208
chr2	105900000	106200000	155
chr2	106200000	106500000	241
chr2	106500000	106800000	116
chr2	106800000	107100000	183
chr2	107100000	107400000	174
chr2	107400000	107700000	211
chr2	107700000	108000000	227
chr2	108000000	108300000	265
chr2	108300000	108600000	221
chr2	108600000	108900000	213
chr2	108900000	109200000	171
chr2	109200000	109500000	249
chr2	109500000	109800000	187
chr2	109800000	110100000	265
chr2	110100000	110400000	148
chr2	110400000	110700000	240
chr2	110700000	111000000	279
chr2	111000000	111300000	226
chr2	111300000	111600000	248
chr2	111600000	111900000	176
chr2	111900000	112200000	150
chr2	112200000	112500000	206
chr2	112500000	112800000	245
chr2	112800000	113100000	190
chr2	113100000	113400000	192
chr2	113400000	113700000	178
chr2	113700000	114000000	192
chr2	114000000	114300000	251
chr2	114300000	114600000	230
chr2	114600000	114900000	201
chr2	114900000	115200000	196
chr2	115200000	115500000	132
chr2	115500000	115800000	127
chr2	115800000	116100000	179
chr2	116100000	116400000	242
chr2	116400000	116700000	180
chr2	116700000	117000000	245
chr2	117000000	117300000	153
chr2	117300000	117600000	198
chr2	117600000	117900000	130
chr2	117900000	118200000	152
chr2	118200000	118500000	234
chr2	118500000	118800000	170
chr2	118800000	119100000	162
chr2	119100000	119400000	230
chr2	119400000	119700000	244
chr2	119700000	120000000	201
chr2	120000000	120300000	194
chr2	120300000	120600000	202
chr2	120600000	120900000	207
chr2	120900000	121200000	205
chr2	121200000	121500000	226
chr2	121500000	121800000	227
chr2	121800000	122100000	133
chr2	122100000	122400000	158
chr2	122400000	122700000	161
chr2	122700000	123000000	156
chr2	123000000	123300000	124
chr2	123300000	123600000	201
chr2	123600000	123900000	153
chr2	123900000	124200000	182
chr2	124200000	124500000	147
chr2	124500000	124800000	94
chr2	124800000	125100000	147
chr2	125100000	125400000	159
chr2	125400000	125700000	105
chr2	125700000	126000000	181
chr2	126000000	126300000	233
chr2	126300000	126600000	186
chr2	126600000	126900000	206
chr2	126900000	127200000	222
chr2	127200000	127500000	139
chr2	127500000	127800000	143
chr2	127800000	128100000	99
chr2	128100000	128400000	107
chr2	128400000	128700000	134
chr2	128700000	129000000	120
chr2	129000000	129300000	93
chr2	129300000	129600000	134
chr2	129600000	129900000	123
chr2	129900000	130200000	123
chr2	130200000	130500000	78
chr2	130500000	130800000	100
chr2	130800000	131100000	187
chr2	131100000	131400000	172
chr2	131400000	131700000	205
chr2	131700000	132000000	147
chr2	132000000	132300000	115
chr2	132300000	132600000	94
chr2	132600000	132900000	138
chr2	132900000	133200000	158
chr2	133200000	133500000	245
chr2	133500000	133800000	168
chr2	133800000	134100000	132
chr2	134100000	134400000	133
chr2	134400000	134700000	141
chr2	134700000	135000000	132
chr2	135000000	135300000	120
chr2	135300000	135600000	143
chr2	135600000	135900000	164
chr2	135900000	136200000	182
chr2	136200000	136500000	168
chr2	136500000	136800000	86
chr2	136800000	137100000	126
chr2	137100000	137400000	119
chr2	137400000	137700000	128
chr2	137700000	138000000	84
chr2	138000000	138300000	163
chr2	138300000	138600000	94
chr2	138600000	138900000	74
chr2	138900000	139200000	175
chr2	139200000	139500000	139
chr2	139500000	139800000	90
chr2	139800000	140100000	72
chr2	140100000	140400000	112
chr2	140400000	140700000	91
chr2	140700000	141000000	166
chr2	141000000	141300000	81
chr2	141300000	141600000	83
chr2	141600000	141900000	88
chr2	141900000	142200000	111
chr2	142200000	142500000	116
chr2	142500000	142800000	86
chr2	142800000	143100000	127
chr2	143100000	143400000	102
chr2	143400000	143700000	164
chr2	143700000	144000000	88
chr2	144000000	144300000	123
chr2	144300000	144600000	89
chr2	144600000	144900000	71
chr2	144900000	145200000	101
chr2	145200000	145500000	104
chr2	145500000	145800000	99
chr2	145800000	146100000	101
chr2	146100000	146400000	100
chr2	146400000	146700000	74
chr2	146700000	147000000	110
chr2	147000000	147300000	89
chr2	147300000	147600000	155
chr2	147600000	147900000	109
chr2	147900000	148200000	136
chr2	148200000	148500000	94
chr2	148500000	148800000	111
chr2	148800000	149100000	92
chr2	149100000	149400000	82
chr2	149400000	149700000	90
chr2	149700000	150000000	116
chr2	150000000	150300000	90
chr2	150300000	150600000	108
chr2	150600000	150900000	98
chr2	150900000	151200000	109
chr2	151200000	151500000	125
chr2	151500000	151800000	130
chr2	151800000	152100000	123
chr2	152100000	152400000	81
chr2	152400000	152700000	80
chr2	152700000	153000000	126
chr2	153000000	153300000	109
chr2	153300000	153600000	130
chr2	153600000	153900000	159
chr2	153900000	154200000	101
chr2	154200000	154500000	153
chr2	154500000	154800000	80
chr2	154800000	155100000	72
chr2	155100000	155400000	133
chr2	155400000	155700000	136
chr2	155700000	156000000	128
chr2	156000000	156300000	87
chr2	156300000	156600000	152
chr2	156600000	156900000	79
chr2	156900000	157200000	119
chr2	157200000	157500000	72
chr2	157500000	157800000	89
chr2	157800000	158100000	153
chr2	158100000	158400000	85
chr2	158400000	158700000	106
chr2	158700000	159000000	94
chr2	159000000	159300000	112
chr2	159300000	159600000	94
chr2	159600000	159900000	70
chr2	159900000	160200000	104
chr2	160200000	160500000	102
chr2	160500000	160800000	88
chr2	160800000	161100000	102
chr2	161100000	161400000	134
chr2	161400000	161700000	83
chr2	161700000	162000000	91
chr2	162000000	162300000	124
chr2	162300000	162600000	166
chr2	162600000	162900000	140
chr2	162900000	163200000	119
chr2	163200000	163500000	103
chr2	163500000	163800000	89
chr2	163800000	164100000	108
chr2	164100000	164400000	84
chr2	164400000	164700000	76
chr2	164700000	165000000	119
chr2	165000000	165300000	137
chr2	165300000	165600000	151
chr2	165600000	165900000	116
chr2	165900000	166200000	85
chr2	166200000	166500000	134
chr2	166500000	166800000	73
chr2	166800000	167100000	114
chr2	167100000	167400000	100
chr2	167400000	167700000	75
chr2	167700000	168000000	87
chr2	168000000	168300000	118
chr2	168300000	168600000	75
chr2	168600000	168900000	117
chr2	168900000	169200000	64
chr2	169200000	169500000	104
chr2	169500000	169800000	132
chr2	169800000	170100000	107
chr2	170100000	170400000	91
chr2	170400000	170700000	115
chr2	170700000	171000000	164
chr2	171000000	171300000	117
chr2	171300000	171600000	72
chr2	171600000	171900000	71
chr2	171900000	172200000	101
chr2	172200000	172500000	63
chr2	172500000	172800000	40
chr2	172800000	173100000	72
chr2	173100000	173400000	108
chr2	173400000	173700000	70
chr2	173700000	174000000	78
chr2	174000000	174300000	102
chr2	174300000	174600000	81
chr2	174600000	174900000	78
chr2	174900000	175200000	99
chr2	175200000	175500000	98
chr2	175500000	175800000	90
chr2	175800000	176100000	90
chr2	176100000	176400000	130
chr2	176400000	176700000	129
chr2	176700000	177000000	96
chr2	177000000	177300000	98
chr2	177300000	177600000	99
chr2	177600000	177900000	106
chr2	177900000	178200000	57
chr2	178200000	178500000	81
chr2	178500000	178800000	143
chr2	178800000	179100000	81
chr2	179100000	179400000	141
chr2	179400000	179700000	149
chr2	179700000	180000000	155
chr2	180000000	180300000	139
chr2	180300000	180600000	96
chr2	180600000	180900000	156
chr2	180900000	181200000	160
chr2	181200000	181500000	191
chr2	181500000	181800000	201
chr2	181800000	182100000	151
chr2	182100000	182400000	206
chr2	182400000	182700000	185
chr2	182700000	183000000	192
chr2	183000000	183300000	211
chr2	183300000	183600000	269
chr2	183600000	183900000	238
chr2	183900000	184200000	144
chr2	184200000	184500000	88
chr2	184500000	184800000	216
chr2	184800000	185100000	160
chr2	185100000	185400000	185
chr2	185400000	185700000	91
chr2	185700000	186000000	76
chr2	186000000	186300000	134
chr2	186300000	186600000	78
chr2	186600000	186900000	101
chr2	186900000	187200000	136
chr2	187200000	187500000	97
chr2	187500000	187800000	72
chr2	187800000	188100000	69
chr2	188100000	188400000	87
chr2	188400000	188700000	54
chr3	0	300000	173
chr3	300000	600000	82
chr3	600000	900000	119
chr3	900000	1200000	150
chr3	1200000	1500000	146
chr3	1500000	1800000	113
chr3	1800000	2100000	133
chr3	2100000	2400000	101
chr3	2400000	2700000	89
chr3	2700000	3000000	126
chr3	3000000	3300000	91
chr3	3300000	3600000	130
chr3	3600000	3900000	157
chr3	3900000	4200000	155
chr3	4200000	4500000	176
chr3	4500000	4800000	164
chr3	4800000	5100000	101
chr3	5100000	5400000	184
chr3	5400000	5700000	123
chr3	5700000	6000000	132
chr3	6000000	6300000	94
chr3	6300000	6600000	136
chr3	6600000	6900000	98
chr3	6900000	7200000	106
chr3	7200000	7500000	110
chr3	7500000	7800000	112
chr3	7800000	8100000	95
chr3	8100000	8400000	107
chr3	8400000	8700000	91
chr3	8700000	9000000	120
chr3	9000000	9300000	149
chr3	9300000	9600000	116
chr3	9600000	9900000	98
chr3	9900000	10200000	134
chr3	10200000	10500000	222
chr3	10500000	10800000	140
chr3	10800000	11100000	226
chr3	11100000	11400000	160
chr3	11400000	11700000	186
chr3	11700000	12000000	161
chr3	12000000	12300000	205
chr3	12300000	12600000	93
chr3	12600000	12900000	168
chr3	12900000	13200000	208
chr3	13200000	13500000	198
chr3	13500000	13800000	193
chr3	13800000	14100000	201
chr3	14100000	14400000	105
chr3	14400000	14700000	180
chr3	14700000	15000000	114
chr3	15000000	15300000	170
chr3	15300000	15600000	142
chr3	15600000	15900000	198
chr3	15900000	16200000	172
chr3	16200000	16500000	149
chr3	16500000	16800000	154
chr3	16800000	17100000	103
chr3	17100000	17400000	160
chr3	17400000	17700000	196
chr3	17700000	18000000	251
chr3	18000000	18300000	195
chr3	18300000	18600000	228
chr3	18600000	18900000	249
chr3	18900000	19200000	241
chr3	19200000	19500000	183
chr3	19500000	19800000	208
chr3	19800000	20100000	198
chr3	20100000	20400000	140
chr3	20400000	20700000	216
chr3	20700000	21000000	177
chr3	21000000	21300000	219
chr3	21300000	21600000	237
chr3	21600000	21900000	217
chr3	21900000	22200000	159
chr3	22200000	22500000	149
chr3	22500000	22800000	145
chr3	22800000	23100000	175
chr3	23100000	23400000	143
chr3	23400000	23700000	118
chr3	23700000	24000000	143
chr3	24000000	24300000	127
chr3	24300000	24600000	172
chr3	24600000	24900000	140
chr3	24900000	25200000	101
chr3	25200000	25500000	86
chr3	25500000	25800000	163
chr3	25800000	26100000	118
chr3	26100000	26400000	140
chr3	26400000	26700000	92
chr3	26700000	27000000	101
chr3	27000000	27300000	124
chr3	27300000	27600000	123
chr3	27600000	27900000	158
chr3	27900000	28200000	80
chr3	28200000	28500000	75
chr3	28500000	28800000	167
chr3	28800000	29100000	193
chr3	29100000	29400000	157
chr3	29400000	29700000	177
chr3	29700000	30000000	171
chr3	30000000	30300000	189
chr3	30300000	30600000	130
chr3	30600000	30900000	128
chr3	30900000	31200000	113
chr3	31200000	31500000	107
chr3	31500000	31800000	91
chr3	31800000	32100000	146
chr3	32100000	32400000	78
chr3	32400000	32700000	116
chr3	32700000	33000000	114
chr3	33000000	33300000	155
chr3	33300000	33600000	167
chr3	33600000	33900000	220
chr3	33900000	34200000	168
chr3	34200000	34500000	205
chr3	34500000	34800000	168
chr3	34800000	35100000	169
chr3	35100000	35400000	180
chr3	35400000	35700000	225
chr3	35700000	36000000	214
chr3	36000000	36300000	231
chr3	36300000	36600000	189
chr3	36600000	36900000	202
chr3	36900000	37200000	200
chr3	37200000	37500000	213
chr3	37500000	37800000	263
chr3	37800000	38100000	231
chr3	38100000	38400000	192
chr3	38400000	38700000	277
chr3	38700000	39000000	236
chr3	39000000	39300000	221
chr3	39300000	39600000	219
chr3	39600000	39900000	223
chr3	39900000	40200000	213
chr3	40200000	40500000	189
chr3	40500000	40800000	247
chr3	40800000	41100000	278
chr3	41100000	41400000	242
chr3	41400000	41700000	231
chr3	41700000	42000000	222
chr3	42000000	42300000	228
chr3	42300000	42600000	210
chr3	42600000	42900000	264
chr3	42900000	43200000	196
chr3	43200000	43500000	278
chr3	43500000	43800000	261
chr3	43800000	44100000	147
chr3	44100000	44400000	208
chr3	44400000	44700000	212
chr3	44700000	45000000	221
chr3	45000000	45300000	175
chr3	45300000	45600000	167
chr3	45600000	45900000	217
chr3	45900000	46200000	223
chr3	46200000	46500000	250
chr3	46500000	46800000	219
chr3	46800000	47100000	152
chr3	47100000	47400000	219
chr3	47400000	47700000	208
chr3	47700000	48000000	197
chr3	48000000	48300000	228
chr3	48300000	48600000	176
chr3	48600000	48900000	207
chr3	48900000	49200000	227
chr3	49200000	49500000	208
chr3	49500000	49800000	200
chr3	49800000	50100000	269
chr3	50100000	50400000	299
chr3	50400000	50700000	204
chr3	50700000	51000000	214
chr3	51000000	51300000	191
chr3	51300000	51600000	228
chr3	51600000	51900000	197
chr3	51900000	52200000	206
chr3	52200000	52500000	217
chr3	52500000	52800000	213
chr3	52800000	53100000	244
chr3	53100000	53400000	221
chr3	53400000	53700000	231
chr3	53700000	54000000	168
chr3	54000000	54300000	209
chr3	54300000	54600000	217
chr3	54600000	54900000	222
chr3	54900000	55200000	203
chr3	55200000	55500000	181
chr3	55500000	55800000	218
chr3	55800000	56100000	205
chr3	56100000	56400000	178
chr3	56400000	56700000	180
chr3	56700000	57000000	189
chr3	57000000	57300000	272
chr3	57300000	57600000	210
chr3	57600000	57900000	189
chr3	57900000	58200000	186
chr3	58200000	58500000	179
chr3	58500000	58800000	154
chr3	58800000	59100000	165
chr3	59100000	59400000	114
chr3	59400000	59700000	183
chr3	59700000	60000000	243
chr3	60000000	60300000	230
chr3	60300000	60600000	232
chr3	60600000	60900000	251
chr3	60900000	61200000	220
chr3	61200000	61500000	210
chr3	61500000	61800000	207
chr3	61800000	62100000	222
chr3	62100000	62400000	259
chr3	62400000	62700000	252
chr3	62700000	63000000	243
chr3	63000000	63300000	196
chr3	63300000	63600000	238
chr3	63600000	63900000	276
chr3	63900000	64200000	229
chr3	64200000	64500000	245
chr3	64500000	64800000	183
chr3	64800000	65100000	211
chr3	65100000	65400000	251
chr3	65400000	65700000	281
chr3	65700000	66000000	272
chr3	66000000	66300000	244
chr3	66300000	66600000	205
chr3	66600000	66900000	211
chr3	66900000	67200000	233
chr3	67200000	67500000	223
chr3	67500000	67800000	251
chr3	67800000	68100000	239
chr3	68100000	68400000	234
chr3	68400000	68700000	220
chr3	68700000	69000000	227
chr3	69000000	69300000	172
chr3	69300000	69600000	202
chr3	69600000	69900000	189
chr3	69900000	70200000	152
chr3	70200000	70500000	147
chr3	70500000	70800000	180
chr3	70800000	71100000	183
chr3	71100000	71400000	201
chr3	71400000	71700000	248
chr3	71700000	72000000	193
chr3	72000000	72300000	189
chr3	72300000	72600000	187
chr3	72600000	72900000	236
chr3	72900000	73200000	217
chr3	73200000	73500000	209
chr3	73500000	73800000	256
chr3	73800000	74100000	222
chr3	74100000	74400000	192
chr3	74400000	74700000	230
chr3	74700000	75000000	212
chr3	75000000	75300000	159
chr3	75300000	75600000	231
chr3	75600000	75900000	225
chr3	75900000	76200000	239
chr3	76200000	76500000	168
chr3	76500000	76800000	210
chr3	76800000	77100000	233
chr3	77100000	77400000	260
chr3	77400000	77700000	235
chr3	77700000	78000000	237
chr3	78000000	78300000	141
chr3	78300000	78600000	204
chr3	78600000	78900000	258
chr3	78900000	79200000	255
chr3	79200000	79500000	219
chr3	79500000	79800000	215
chr3	79800000	80100000	218
chr3	80100000	80400000	215
chr3	80400000	80700000	210
chr3	80700000	81000000	247
chr3	81000000	81300000	159
chr3	81300000	81600000	233
chr3	81600000	81900000	289
chr3	81900000	82200000	236
chr3	82200000	82500000	240
chr3	82500000	82800000	216
chr3	82800000	83100000	232
chr3	83100000	83400000	229
chr3	83400000	83700000	221
chr3	83700000	84000000	299
chr3	84000000	84300000	262
chr3	84300000	84600000	215
chr3	84600000	84900000	205
chr3	84900000	85200000	298
chr3	85200000	85500000	253
chr3	85500000	85800000	203
chr3	85800000	86100000	229
chr3	86100000	86400000	251
chr3	86400000	86700000	152
chr3	86700000	87000000	219
chr3	87000000	87300000	212
chr3	87300000	87600000	260
chr3	87600000	87900000	235
chr3	87900000	88200000	249
chr3	88200000	88500000	239
chr3	88500000	88800000	232
chr3	88800000	89100000	243
chr3	89100000	89400000	249
chr3	89400000	89700000	199
chr3	89700000	90000000	224
chr3	90000000	90300000	259
chr3	90300000	90600000	213
chr3	90600000	90900000	255
chr3	90900000	91200000	235
chr3	91200000	91500000	241
chr3	91500000	91800000	202
chr3	91800000	92100000	212
chr3	92100000	92400000	243
chr3	92400000	92700000	210
chr3	92700000	93000000	280
chr3	93000000	93300000	258
chr3	93300000	93600000	256
chr3	93600000	93900000	224
chr3	93900000	94200000	236
chr3	94200000	94500000	157
chr3	94500000	94800000	150
chr3	94800000	95100000	211
chr3	95100000	95400000	223
chr3	95400000	95700000	221
chr3	95700000	96000000	245
chr3	96000000	96300000	190
chr3	96300000	96600000	212
chr3	96600000	96900000	238
chr3	96900000	97200000	216
chr3	97200000	97500000	259
chr3	97500000	97800000	237
chr3	97800000	98100000	223
chr3	98100000	98400000	206
chr3	98400000	98700000	182
chr3	98700000	99000000	232
chr3	99000000	99300000	314
chr3	99300000	99600000	210
chr3	99600000	99900000	273
chr3	99900000	100200000	233
chr3	100200000	100500000	147
chr3	100500000	100800000	202
chr3	100800000	101100000	246
chr3	101100000	101400000	305
chr3	101400000	101700000	252
chr3	101700000	102000000	173
chr3	102000000	102300000	236
chr3	102300000	102600000	225
chr3	102600000	102900000	197
chr3	102900000	103200000	219
chr3	103200000	103500000	216
chr3	103500000	103800000	225
chr3	103800000	104100000	256
chr3	104100000	104400000	228
chr3	104400000	104700000	210
chr3	104700000	105000000	240
chr3	105000000	105300000	194
chr3	105300000	105600000	214
chr3	105600000	105900000	207
chr3	105900000	106200000	177
chr3	106200000	106500000	258
chr3	106500000	106800000	159
chr3	106800000	107100000	268
chr3	107100000	107400000	205
chr3	107400000	107700000	174
chr3	107700000	108000000	172
chr3	108000000	108300000	166
chr3	108300000	108600000	182
chr3	108600000	108900000	210
chr3	108900000	109200000	228
chr3	109200000	109500000	180
chr3	109500000	109800000	219
chr3	109800000	110100000	210
chr3	110100000	110400000	215
chr3	110400000	110700000	206
chr3	110700000	111000000	190
chr3	111000000	111300000	216
chr3	111300000	111600000	264
chr3	111600000	111900000	117
chr3	111900000	112200000	171
chr3	112200000	112500000	241
chr3	112500000	112800000	244
chr3	112800000	113100000	294
chr3	113100000	113400000	159
chr3	113400000	113700000	194
chr3	113700000	114000000	205
chr3	114000000	114300000	154
chr3	114300000	114600000	192
chr3	114600000	114900000	236
chr3	114900000	115200000	242
chr3	115200000	115500000	236
chr3	115500000	115800000	170
chr3	115800000	116100000	214
chr3	116100000	116400000	225
chr3	116400000	116700000	256
chr3	116700000	117000000	183
chr3	117000000	117300000	198
chr3	117300000	117600000	191
chr3	117600000	117900000	228
chr3	117900000	118200000	234
chr3	118200000	118500000	223
chr3	118500000	118800000	275
chr3	118800000	119100000	205
chr3	119100000	119400000	183
chr3	119400000	119700000	206
chr3	119700000	120000000	231
chr3	120000000	120300000	211
chr3	120300000	120600000	193
chr3	120600000	120900000	184
chr3	120900000	121200000	244
chr3	121200000	121500000	200
chr3	121500000	121800000	190
chr3	121800000	122100000	182
chr3	122100000	122400000	121
chr3	122400000	122700000	205
chr3	122700000	123000000	195
chr3	123000000	123300000	223
chr3	123300000	123600000	173
chr3	123600000	123900000	123
chr3	123900000	124200000	127
chr3	124200000	124500000	151
chr3	124500000	124800000	146
chr3	124800000	125100000	189
chr3	125100000	125400000	175
chr3	125400000	125700000	272
chr3	125700000	126000000	219
chr3	126000000	126300000	162
chr3	126300000	126600000	163
chr3	126600000	126900000	177
chr3	126900000	127200000	130
chr3	127200000	127500000	155
chr3	127500000	127800000	219
chr3	127800000	128100000	145
chr3	128100000	128400000	103
chr3	128400000	128700000	157
chr3	128700000	129000000	176
chr3	129000000	129300000	125
chr3	129300000	129600000	130
chr3	129600000	129900000	132
chr3	129900000	130200000	78
chr3	130200000	130500000	127
chr3	130500000	130800000	106
chr3	130800000	131100000	191
chr3	131100000	131400000	158
chr3	131400000	131700000	164
chr3	131700000	132000000	259
chr3	132000000	132300000	232
chr3	132300000	132600000	159
chr3	132600000	132900000	93
chr3	132900000	133200000	116
chr3	133200000	133500000	180
chr3	133500000	133800000	213
chr3	133800000	134100000	169
chr3	134100000	134400000	207
chr3	134400000	134700000	163
chr3	134700000	135000000	214
chr3	135000000	135300000	169
chr3	135300000	135600000	94
chr3	135600000	135900000	190
chr3	135900000	136200000	86
chr3	136200000	136500000	103
chr3	136500000	136800000	98
chr3	136800000	137100000	115
chr3	137100000	137400000	116
chr3	137400000	137700000	129
chr3	137700000	138000000	177
chr3	138000000	138300000	107
chr3	138300000	138600000	121
chr3	138600000	138900000	108
chr3	138900000	139200000	157
chr3	139200000	139500000	103
chr3	139500000	139800000	156
chr3	139800000	140100000	115
chr3	140100000	140400000	74
chr3	140400000	140700000	118
chr3	140700000	141000000	160
chr3	141000000	141300000	105
chr3	141300000	141600000	154
chr3	141600000	141900000	130
chr3	141900000	142200000	162
chr3	142200000	142500000	157
chr3	142500000	142800000	155
chr3	142800000	143100000	188
chr3	143100000	143400000	181
chr3	143400000	143700000	145
chr3	143700000	144000000	135
chr3	144000000	144300000	147
chr3	144300000	144600000	107
chr3	144600000	144900000	113
chr3	144900000	145200000	131
chr3	145200000	145500000	215
chr3	145500000	145800000	249
chr3	145800000	146100000	175
chr3	146100000	146400000	122
chr3	146400000	146700000	128
chr3	146700000	147000000	142
chr3	147000000	147300000	97
chr3	147300000	147600000	118
chr3	147600000	147900000	177
chr3	147900000	148200000	139
chr3	148200000	148500000	215
chr3	148500000	148800000	97
chr3	148800000	149100000	129
chr3	149100000	149400000	101
chr3	149400000	149700000	102
chr3	149700000	150000000	132
chr3	150000000	150300000	188
chr3	150300000	150600000	141
chr3	150600000	150900000	157
chr3	150900000	151200000	130
chr3	151200000	151500000	136
chr3	151500000	151800000	150
chr3	151800000	152100000	74
chr3	152100000	152400000	130
chr3	152400000	152700000	95
chr3	152700000	153000000	73
chr3	153000000	153300000	109
chr3	153300000	153600000	153
chr3	153600000	153900000	162
chr3	153900000	154200000	92
chr3	154200000	154500000	165
chr3	154500000	154800000	125
chr3	154800000	155100000	117
chr3	155100000	155400000	105
chr3	155400000	155700000	171
chr3	155700000	156000000	141
chr3	156000000	156300000	166
chr3	156300000	156600000	166
chr3	156600000	156900000	176
chr3	156900000	157200000	145
chr3	157200000	157500000	195
chr3	157500000	157800000	162
chr3	157800000	158100000	128
chr3	158100000	158400000	123
chr3	158400000	158700000	119
chr3	158700000	159000000	117
chr3	159000000	159300000	153
chr3	159300000	159600000	154
chr3	159600000	159900000	136
chr3	159900000	160200000	84
chr3	160200000	160500000	113
chr3	160500000	160800000	157
chr3	160800000	161100000	101
chr3	161100000	161400000	87
chr3	161400000	161700000	100
chr3	161700000	162000000	94
chr3	162000000	162300000	97
chr3	162300000	162600000	105
chr3	162600000	162900000	121
chr3	162900000	163200000	91
chr3	163200000	163500000	82
chr3	163500000	163800000	104
chr3	163800000	164100000	95
chr3	164100000	164400000	126
chr3	164400000	164700000	88
chr3	164700000	165000000	112
chr3	165000000	165300000	90
chr3	165300000	165600000	106
chr3	165600000	165900000	117
chr3	165900000	166200000	138
chr3	166200000	166500000	155
chr3	166500000	166800000	120
chr3	166800000	167100000	122
chr3	167100000	167400000	134
chr3	167400000	167700000	90
chr3	167700000	168000000	127
chr3	168000000	168300000	133
chr3	168300000	168600000	139
chr3	168600000	168900000	141
chr3	168900000	169200000	88
chr3	169200000	169500000	89
chr3	169500000	169800000	140
chr3	169800000	170100000	145
chr3	170100000	170400000	92
chr3	170400000	170700000	96
chr3	170700000	171000000	79
chr3	171000000	171300000	101
chr3	171300000	171600000	72
chr3	171600000	171900000	146
chr3	171900000	172200000	93
chr3	172200000	172500000	129
chr3	172500000	172800000	80
chr3	172800000	173100000	63
chr3	173100000	173400000	137
chr3	173400000	173700000	87
chr3	173700000	174000000	65
chr3	174000000	174300000	96
chr3	174300000	174600000	137
chr3	174600000	174900000	105
chr3	174900000	175200000	89
chr3	175200000	175500000	81
chr3	175500000	175800000	119
chr3	175800000	176100000	116
chr3	176100000	176400000	98
chr3	176400000	176700000	80
chr3	176700000	177000000	110
chr3	177000000	177300000	80
chr3	177300000	177600000	74
chr3	177600000	177900000	108
chr3	177900000	178200000	111
chr3	178200000	178500000	107
chr3	178500000	178800000	91
chr3	178800000	179100000	111
chr3	179100000	179400000	107
chr3	179400000	179700000	93
chr3	179700000	180000000	107
chr3	180000000	180300000	156
chr3	180300000	180600000	109
chr3	180600000	180900000	93
chr3	180900000	181200000	83
chr3	181200000	181500000	73
chr3	181500000	181800000	113
chr3	181800000	182100000	85
chr3	182100000	182400000	120
chr3	182400000	182700000	115
chr3	182700000	183000000	177
chr3	183000000	183300000	115
chr3	183300000	183600000	98
chr3	183600000	183900000	116
chr3	183900000	184200000	105
chr3	184200000	184500000	89
chr3	184500000	184800000	122
chr3	184800000	185100000	99
chr3	185100000	185400000	105
chr3	185400000	185700000	151
chr3	185700000	186000000	146
chr3	186000000	186300000	145
chr3	186300000	186600000	123
chr3	186600000	186900000	119
chr3	186900000	187200000	22
chr4	0	300000	167
chr4	300000	600000	140
chr4	600000	900000	92
chr4	900000	1200000	76
chr4	1200000	1500000	127
chr4	1500000	1800000	116
chr4	1800000	2100000	131
chr4	2100000	2400000	156
chr4	2400000	2700000	165
chr4	2700000	3000000	131
chr4	3000000	3300000	145
chr4	3300000	3600000	80
chr4	3600000	3900000	79
chr4	3900000	4200000	165
chr4	4200000	4500000	192
chr4	4500000	4800000	259
chr4	4800000	5100000	174
chr4	5100000	5400000	184
chr4	5400000	5700000	172
chr4	5700000	6000000	148
chr4	6000000	6300000	282
chr4	6300000	6600000	173
chr4	6600000	6900000	179
chr4	6900000	7200000	117
chr4	7200000	7500000	132
chr4	7500000	7800000	201
chr4	7800000	8100000	134
chr4	8100000	8400000	104
chr4	8400000	8700000	136
chr4	8700000	9000000	99
chr4	9000000	9300000	107
chr4	9300000	9600000	181
chr4	9600000	9900000	122
chr4	9900000	10200000	236
chr4	10200000	10500000	124
chr4	10500000	10800000	183
chr4	10800000	11100000	163
chr4	11100000	11400000	148
chr4	11400000	11700000	171
chr4	11700000	12000000	170
chr4	12000000	12300000	249
chr4	12300000	12600000	175
chr4	12600000	12900000	168
chr4	12900000	13200000	126
chr4	13200000	13500000	124
chr4	13500000	13800000	187
chr4	13800000	14100000	122
chr4	14100000	14400000	186
chr4	14400000	14700000	199
chr4	14700000	15000000	269
chr4	15000000	15300000	185
chr4	15300000	15600000	208
chr4	15600000	15900000	277
chr4	15900000	16200000	201
chr4	16200000	16500000	144
chr4	16500000	16800000	227
chr4	16800000	17100000	174
chr4	17100000	17400000	171
chr4	17400000	17700000	223
chr4	17700000	18000000	159
chr4	18000000	18300000	193
chr4	18300000	18600000	220
chr4	18600000	18900000	180
chr4	18900000	19200000	220
chr4	19200000	19500000	211
chr4	19500000	19800000	206
chr4	19800000	20100000	200
chr4	20100000	20400000	254
chr4	20400000	20700000	218
chr4	20700000	21000000	246
chr4	21000000	21300000	179
chr4	21300000	21600000	246
chr4	21600000	21900000	217
chr4	21900000	22200000	228
chr4	22200000	22500000	196
chr4	22500000	22800000	204
chr4	22800000	23100000	257
chr4	23100000	23400000	216
chr4	23400000	23700000	180
chr4	23700000	24000000	234
chr4	24000000	24300000	144
chr4	24300000	24600000	124
[truncated: 5,197 more rows]
