# Supplementary material for: The Chloranthus sessilifolius genome provides insight into early diversification of angiosperms
Source: Nat Commun. 2021 Nov 26;12:6929. doi: 10.1038/s41467-021-26931-3 (PMC8626421; doi:10.1038/s41467-021-26931-3)
Supplement: Supplementary file 4 — Source Data [file 41467_2021_26931_MOESM4_ESM.zip › Fig. 2a and Supplementary Figure 8 gene pair ks/Aquilegia_Aquilegia.collinearity.ks.txt]

id1	id2	ka_NG86	ks_NG86	ka_YN00	ks_YN00
ac472s1g00026	ac472s1g00027	0.1007	0.5295	0.1051	0.4709
ac472s1g00070	ac472s1g00072	0.1592	0.9289	0.1562	1.2855
ac472s1g00097	ac472s1g00098	0.3181	0.3722	0.2987	0.495
ac472s1g00098	ac472s1g00099	0.1756	0.3524	0.187	0.2986
ac472s1g00123	ac472s1g00124	0.0906	0.1514	0.0924	0.1453
ac472s1g00124	ac472s1g00125	0.3359	0.6065	0.3268	0.821
ac472s1g00142	ac472s1g00143	0.3099	0.8788	0.3024	1.5231
ac472s1g00143	ac472s1g00144	0.3553	1.2421	0.358	1.2193
ac472s1g00144	ac472s1g00145	0.302	0.7466	0.3193	0.6742
ac472s1g00145	ac472s1g00152	0.2826	0.8923	0.286	1.1233
ac472s1g00164	ac472s1g00166	0.4394	-1.0	0.4332	3.2676
ac472s1g00167	ac472s1g00168	0.0524	0.1736	0.0526	0.1749
ac472s1g00200	ac472s1g00201	0.2005	0.6407	0.2019	0.7104
ac472s1g00201	ac472s1g00202	0.2487	0.8305	0.2567	0.8789
ac472s1g00202	ac472s1g00203	0.3643	1.0771	0.3746	1.2507
ac472s1g00203	ac472s1g00204	0.2582	1.5134	0.2619	1.3658
ac472s1g00217	ac472s1g00222	0.0	0.04	-0.0	0.0394
ac472s1g00225	ac472s1g00226	0.1043	0.4184	0.1047	0.4445
ac472s1g00232	ac472s1g00234	0.458	0.8481	0.447	1.2669
ac472s1g00241	ac472s1g00244	0.1438	0.4486	0.1446	0.4779
ac472s1g00244	ac472s1g00245	0.148	0.4875	0.1509	0.5142
ac472s1g00245	ac472s1g00246	0.1422	0.4241	0.1409	0.4729
ac472s1g00249	ac472s1g00251	0.089	0.3942	0.088	0.4439
ac472s1g00265	ac472s1g00267	0.0727	0.1667	0.0672	0.2448
ac472s1g00274	ac472s1g00276	0.2231	0.8759	0.2239	1.0857
ac472s1g00278	ac472s1g00314	0.3128	1.0149	0.2988	1.4708
ac472s1g00315	ac472s1g00316	0.5961	1.4908	0.5832	2.7395
ac472s1g00343	ac472s1g00344	0.0291	0.0657	0.0306	0.0575
ac472s1g00344	ac472s1g00346	0.1224	0.5219	0.1243	0.5353
ac472s1g00346	ac472s1g00347	0.2373	0.7632	0.2357	0.9155
ac472s1g00348	ac472s1g00352	0.0447	0.1912	0.0449	0.2018
ac472s1g00353	ac472s1g00354	0.1603	0.4858	0.1627	0.4874
ac472s1g00369	ac472s1g00371	0.2785	0.6059	0.2813	0.6737
ac472s1g00371	ac472s1g00372	0.0683	0.2759	0.0698	0.2682
ac472s1g00385	ac472s1g00386	0.1743	0.4859	0.1745	0.5226
ac472s1g00388	ac472s1g00389	0.1858	0.6441	0.1786	0.9582
ac472s1g00392	ac472s1g00393	0.5766	1.3289	0.6066	1.1693
ac472s1g00400	ac472s1g00402	0.3381	0.5204	0.3226	0.6938
ac472s1g00403	ac472s1g00404	0.2988	0.4409	0.2983	0.4764
ac472s1g00411	ac472s1g00438	0.2431	1.2595	0.2467	2.7965
ac472s1g00450	ac472s1g00451	0.1689	1.3261	0.1686	1.9478
ac472s1g00492	ac472s1g00494	0.156	0.2159	0.1524	0.2426
ac472s1g00493	ac472s1g00496	0.2792	0.5398	0.2907	0.5151
ac472s1g00495	ac472s1g00498	0.067	0.1481	0.0625	0.2112
ac472s1g00508	ac472s1g00509	0.0966	0.6506	0.0976	0.7026
ac472s1g00520	ac472s1g00521	0.5264	0.7959	0.493	1.9819
ac472s1g00540	ac472s1g00541	0.0929	0.2679	0.0936	0.2683
ac472s1g00542	ac472s1g00543	0.1208	0.3533	0.1219	0.3582
ac472s1g00550	ac472s1g00551	0.1673	0.7835	0.1667	0.9954
ac472s1g00551	ac472s1g00552	0.1917	0.7374	0.1926	0.8388
ac472s1g00555	ac472s1g00558	0.2759	1.0364	0.2634	1.556
ac472s1g00597	ac472s1g00598	0.0061	0.0056	0.0065	0.0045
ac472s1g00621	ac472s1g00622	0.38	1.4986	0.3782	1.5711
ac472s1g00626	ac472s1g00627	0.2782	0.8891	0.2742	1.3654
ac472s1g00627	ac472s1g00628	0.38	1.191	0.3655	1.7235
ac472s1g00667	ac472s1g00668	0.3563	2.4637	0.3531	3.9444
ac472s1g00668	ac472s1g00669	0.4019	1.4457	0.4	2.2639
ac472s1g00669	ac472s1g00673	0.3637	2.2536	0.3654	2.1608
ac472s1g00686	ac472s1g00688	0.1721	1.5333	0.1736	1.4401
ac472s1g00687	ac472s1g00689	0.1189	0.1857	0.1215	0.1773
ac472s1g00688	ac472s1g00690	0.0102	0.0377	0.0103	0.0363
ac472s1g00690	ac472s1g00691	0.094	0.661	0.0952	0.6768
ac472s1g00691	ac472s1g00692	0.1491	1.3251	0.1504	2.4751
ac472s1g00692	ac472s1g00694	0.05	0.2716	0.0521	0.246
ac472s1g00706	ac472s1g00707	0.3289	0.9224	0.3376	0.9712
ac472s1g00730	ac472s1g00731	0.1159	0.3954	0.1179	0.394
ac472s1g00732	ac472s1g00733	0.1825	0.1729	0.1834	0.1772
ac472s1g00757	ac472s1g00758	0.2255	0.4855	0.2332	0.4642
ac472s1g00758	ac472s1g00759	0.2274	0.3648	0.2398	0.3254
ac472s1g00783	ac472s1g00785	0.4174	1.6778	0.4086	2.2204
ac472s1g00791	ac472s1g00792	0.2543	1.027	0.2542	1.2605
ac472s1g00799	ac472s1g00801	0.3172	1.1098	0.3225	1.4662
ac472s1g00815	ac472s1g00816	0.3094	0.5799	0.3195	0.5495
ac472s1g00816	ac472s1g00817	0.5648	1.3071	0.5712	1.8795
ac472s1g00819	ac472s1g00820	0.6768	1.1571	0.6123	3.7279
ac472s1g00823	ac472s1g00824	0.0059	0.0854	0.0059	0.0865
ac472s1g00824	ac472s1g00825	0.4348	1.949	0.4385	1.9168
ac472s1g00825	ac472s1g00829	0.4646	2.574	0.4654	2.9677
ac472s1g00838	ac472s1g00839	0.767	1.4562	0.7288	2.839
ac472s1g00839	ac472s1g00840	0.0472	0.1078	0.047	0.11
ac472s1g00840	ac472s1g00841	0.5492	1.6594	0.5509	1.7019
ac472s1g00841	ac472s1g00842	0.6313	1.5459	0.6299	1.6854
ac472s1g00847	ac472s1g00848	0.1207	0.4424	0.1222	0.4706
ac472s1g00850	ac472s1g00851	0.4606	1.6748	0.4507	4.6891
ac472s1g00859	ac472s1g00861	0.1808	0.4393	0.1829	0.4629
ac472s1g00883	ac472s1g00888	0.3895	0.9999	0.4109	0.9117
ac472s1g00888	ac472s1g00897	0.733	2.7653	0.7383	2.6052
ac472s1g00909	ac472s1g00910	0.065	0.2446	0.0665	0.2305
ac472s1g00910	ac472s1g00911	0.2555	0.8519	0.2571	0.9363
ac472s1g00911	ac472s1g00912	0.121	0.6156	0.1217	0.6534
ac472s1g00912	ac472s1g00913	0.255	1.4383	0.2623	1.7386
ac472s1g00923	ac472s1g00924	0.2451	1.0657	0.2437	1.5148
ac472s1g00924	ac472s1g00925	0.0888	0.4304	0.088	0.4742
ac472s1g00926	ac472s1g00927	0.1887	1.1172	0.182	1.7332
ac472s1g00928	ac472s1g00929	0.1691	0.6459	0.1625	1.0418
ac472s1g00929	ac472s1g00930	0.3649	1.6935	0.3694	1.5702
ac472s1g00939	ac472s1g00940	0.0859	0.5333	0.0809	0.8818
ac472s1g00946	ac472s1g00948	0.2985	0.9061	0.2938	1.2226
ac472s1g00948	ac472s1g00949	0.4421	1.9133	0.4345	2.4927
ac472s1g00957	ac472s1g00958	0.0898	0.4015	0.0876	0.4654
ac472s1g00964	ac472s1g00965	0.4896	1.0331	0.4843	1.3768
ac472s1g00974	ac472s1g00979	0.0089	0.034	0.0092	0.0308
ac472s1g00984	ac472s1g00985	0.2636	0.4917	0.2504	0.6868
ac472s1g01010	ac472s1g01011	0.2718	0.6649	0.2712	0.7757
ac472s1g01013	ac472s1g01014	0.481	0.8271	0.4542	2.5384
ac472s1g01021	ac472s1g01022	0.248	0.8899	0.2544	0.9345
ac472s1g01022	ac472s1g01024	0.2562	0.7308	0.2627	0.7301
ac472s1g01024	ac472s1g01025	0.2284	0.8008	0.2391	0.7522
ac472s1g01025	ac472s1g01027	0.2178	0.7562	0.229	0.6978
ac472s1g01051	ac472s1g01052	0.1265	0.6542	0.1325	0.6082
ac472s1g01053	ac472s1g01055	0.2083	0.6448	0.185	1.8814
ac472s1g01076	ac472s1g01080	0.2179	0.5205	0.2167	0.5848
ac472s1g01097	ac472s1g01098	0.2841	0.7061	0.2802	0.9454
ac472s1g01101	ac472s1g01102	0.5293	1.3058	0.5316	1.4198
ac472s1g01139	ac472s1g01142	0.0098	0.0126	0.0094	0.0155
ac472s1g01142	ac472s1g01145	0.0033	0.0125	0.0034	0.0108
ac472s1g01160	ac472s1g01164	0.5308	1.1715	0.531	2.3018
ac472s1g01161	ac472s1g01168	0.2356	0.5588	0.2267	0.7101
ac472s1g01164	ac472s1g01170	0.1833	0.4832	0.1866	0.4902
ac472s1g01170	ac472s1g01174	0.1306	0.4583	0.1361	0.4179
ac472s1g01177	ac472s1g01178	0.0786	0.1904	0.0797	0.1842
ac472s1g01197	ac472s1g01198	0.0951	0.5706	0.0999	0.4994
ac472s1g01205	ac472s1g01207	0.0558	0.5526	0.0559	0.6066
ac472s1g01234	ac472s1g01235	0.2842	1.8435	0.293	1.4164
ac472s1g01235	ac472s1g01236	0.2402	1.2035	0.2449	1.5003
ac472s1g01250	ac472s1g01251	0.242	1.0093	0.2394	1.5525
ac472s1g01251	ac472s1g01254	0.2088	0.8243	0.2138	0.9188
ac472s1g01261	ac472s1g01262	0.0826	0.1043	0.0803	0.1177
ac472s1g01264	ac472s1g01266	0.1983	0.4613	0.1963	0.495
ac472s1g01270	ac472s1g01271	0.1349	0.4344	0.1331	0.5
ac472s1g01300	ac472s1g01304	0.2985	2.1298	0.3027	1.8043
ac472s1g01309	ac472s1g01310	0.111	0.156	0.11	0.1679
ac472s1g01338	ac472s1g01339	0.0627	0.1007	0.0642	0.0953
ac472s1g01339	ac472s1g01342	0.0353	0.0555	0.0359	0.0537
ac472s1g01355	ac472s1g01356	0.0117	0.0931	0.0121	0.0843
ac472s1g04118	ac472s1g04122	0.0028	0.0386	0.003	0.0326
ac472s1g04122	ac472s1g04124	0.0028	0.0288	0.003	0.0241
ac472s1g04130	ac472s1g04131	0.1867	0.3027	0.1856	0.325
ac472s1g04137	ac472s1g04138	0.0863	0.4393	0.087	0.4431
ac472s1g04146	ac472s1g04147	0.0665	0.2429	0.0706	0.2062
ac472s1g04147	ac472s1g04148	0.0852	0.1647	0.0901	0.1421
ac472s1g04148	ac472s1g04150	0.1965	0.3692	0.207	0.327
ac472s1g04153	ac472s1g04156	0.6423	1.6733	0.615	4.4248
ac472s1g04160	ac472s1g04161	0.0034	0.0	0.0034	-0.0
ac472s1g04172	ac472s1g04173	0.4574	1.5887	0.4698	1.7062
ac472s1g04181	ac472s1g04183	0.1427	0.3884	0.1488	0.3604
ac472s1g04201	ac472s1g04202	0.2322	1.3305	0.2254	1.8675
ac472s1g04209	ac472s1g04210	0.0623	0.1652	0.0628	0.1644
ac472s1g04210	ac472s1g04215	0.1875	0.3924	0.1909	0.3963
ac472s1g04215	ac472s1g04216	0.1416	0.434	0.1465	0.413
ac472s1g04216	ac472s1g04218	0.2038	0.4517	0.2104	0.4375
ac472s1g04218	ac472s1g04219	0.1254	0.2913	0.1303	0.267
ac472s1g04222	ac472s1g04223	0.1198	0.4697	0.1206	0.4968
ac472s1g04228	ac472s1g04229	0.0796	0.2017	0.0785	0.2204
ac472s1g04233	ac472s1g04234	0.0034	0.0	0.0038	-0.0
ac472s1g04245	ac472s1g04246	0.2018	0.2208	0.2095	0.2062
ac472s1g04259	ac472s1g04260	0.0335	0.1878	0.0341	0.1821
ac472s1g04261	ac472s1g04264	0.3169	0.6454	0.3013	0.9918
ac472s1g04264	ac472s1g04265	0.2444	0.4961	0.2326	0.7051
ac472s1g04283	ac472s1g04284	0.5109	1.345	0.5271	1.5737
ac472s1g04284	ac472s1g04285	0.5136	1.3844	0.5183	2.3404
ac472s1g04290	ac472s1g04292	0.1669	0.8484	0.1677	0.9723
ac472s1g04325	ac472s1g04330	0.0	0.0	-0.0	-0.0
ac472s1g04326	ac472s1g04331	0.0152	0.0589	0.015	0.0627
ac472s1g04340	ac472s1g04341	0.149	0.1842	0.1417	0.2351
ac472s1g04351	ac472s1g04352	0.2046	0.3838	0.1945	0.5153
ac472s1g04352	ac472s1g04353	0.2042	0.4173	0.201	0.4815
ac472s1g04353	ac472s1g04356	0.3729	0.8718	0.3727	1.1526
ac472s1g04356	ac472s1g04360	0.4733	1.0617	0.4573	1.3876
ac472s1g04363	ac472s1g04365	0.0996	0.178	0.1012	0.1726
ac472s1g04396	ac472s1g04397	0.0363	0.1738	0.0362	0.1802
ac472s1g04399	ac472s1g04400	0.3885	1.9156	0.3914	1.7864
ac472s1g04402	ac472s1g04403	0.1365	0.1601	0.1435	0.1393
ac472s1g04403	ac472s1g04404	0.0711	0.0773	0.0753	0.065
ac472s1g04404	ac472s1g04405	0.0589	0.1113	0.0618	0.0994
ac472s1g04405	ac472s1g04406	0.2817	0.5401	0.2832	0.5933
ac472s1g04406	ac472s1g04408	0.2543	0.3712	0.2574	0.3784
ac472s1g04411	ac472s1g04412	0.2356	0.3059	0.2403	0.3011
ac472s1g04415	ac472s1g04418	0.3934	1.1366	0.386	1.3567
ac472s1g04449	ac472s1g04450	0.1549	0.264	0.153	0.2923
ac472s1g04450	ac472s1g04451	0.1328	0.2664	0.1314	0.292
ac472s1g04451	ac472s1g04453	0.2829	0.4989	0.283	0.5543
ac472s1g04453	ac472s1g04454	0.1793	0.3776	0.1903	0.3293
ac472s1g04454	ac472s1g04463	0.2825	0.4037	0.2903	0.4034
ac472s1g04477	ac472s1g04478	0.3747	1.3751	0.3917	1.3976
ac472s1g04494	ac472s1g04495	0.044	0.1517	0.0447	0.1469
ac472s1g04495	ac472s1g04496	0.1632	0.4983	0.1651	0.5241
ac472s1g04522	ac472s1g04525	0.4561	-1.0	0.4442	4.2859
ac472s1g04530	ac472s1g04531	0.2753	0.7533	0.3009	0.6408
ac472s1g04551	ac472s1g04552	0.3953	1.9796	0.3935	2.1747
ac472s1g04558	ac472s1g04559	0.2663	2.0477	0.2734	1.5548
ac472s1g04559	ac472s1g04561	0.3465	1.442	0.3511	1.34
ac472s1g04575	ac472s1g04576	0.4627	0.6687	0.4704	0.814
ac472s1g04577	ac472s1g04578	0.3998	1.2507	0.4097	1.6878
ac472s1g04581	ac472s1g04582	0.3155	0.7275	0.3107	0.8811
ac472s1g04582	ac472s1g04583	0.2221	0.4709	0.221	0.5167
ac472s1g04583	ac472s1g04587	0.2645	0.899	0.2647	1.0378
ac472s1g04591	ac472s1g04597	0.0462	0.0624	0.0445	0.0731
ac472s1g04597	ac472s1g04598	0.1798	0.2459	0.1772	0.2669
ac472s1g04599	ac472s1g04600	0.2432	0.1906	0.2556	0.1691
ac472s1g04612	ac472s1g04613	0.2802	0.818	0.2777	1.0441
ac472s1g04632	ac472s1g04636	0.0713	0.1663	0.0743	0.1482
ac472s1g04633	ac472s1g04637	0.0271	0.0533	0.0285	0.0452
ac472s1g04636	ac472s1g04638	0.0377	0.1118	0.039	0.1009
ac472s1g04638	ac472s1g04639	0.3365	1.129	0.3555	1.1932
ac472s1g04644	ac472s1g04645	0.1666	0.1949	0.175	0.1795
ac472s1g04649	ac472s1g04650	0.5582	1.2702	0.5221	2.3783
ac472s1g04670	ac472s1g04672	0.5018	0.775	0.4978	0.9408
ac472s1g04673	ac472s1g04674	0.0124	0.2425	0.0123	0.2531
ac472s1g04678	ac472s1g04679	0.1984	0.4593	0.1931	0.5549
ac472s1g04689	ac472s1g04690	0.1532	0.5385	0.1534	0.592
ac472s1g04692	ac472s1g04693	0.192	0.3636	0.2001	0.3286
ac472s1g04693	ac472s1g04695	0.2243	0.5426	0.2272	0.5546
ac472s1g04695	ac472s1g04697	0.1415	0.206	0.138	0.2332
ac472s1g04704	ac472s1g04705	0.0092	0.3339	0.0101	0.2502
ac472s1g04725	ac472s1g04726	0.3966	0.4612	0.3858	0.5495
ac472s1g04730	ac472s1g04732	0.6986	1.6754	0.7123	2.5969
ac472s1g04736	ac472s1g04737	0.0993	0.1805	0.1024	0.165
ac472s1g04737	ac472s1g04741	0.0129	0.0321	0.0131	0.0304
ac472s1g04745	ac472s1g04747	0.2942	0.8764	0.2953	0.9791
ac472s1g04747	ac472s1g04748	0.2518	0.4459	0.2486	0.4867
ac472s1g04764	ac472s1g04765	0.328	2.4435	0.3318	2.1021
ac472s1g04765	ac472s1g04766	0.5934	-1.0	0.6465	1.4911
ac472s1g04782	ac472s1g04784	0.5144	6.5032	0.5219	2.8241
ac472s1g04809	ac472s1g04811	0.2385	0.7527	0.2282	1.3165
ac472s1g04823	ac472s1g04824	0.2324	0.3419	0.241	0.3134
ac472s1g04826	ac472s1g04827	0.1997	0.6271	0.195	0.8449
ac472s1g04845	ac472s1g04846	0.0161	0.0373	0.0169	0.0321
ac472s1g04848	ac472s1g04874	0.0	0.0	-0.0	-0.0
ac472s1g04849	ac472s1g04883	0.2628	-1.0	0.2554	4.0681
ac472s1g04887	ac472s1g04889	0.5231	1.849	0.5044	3.8877
ac472s1g04903	ac472s1g04904	0.3378	1.1762	0.3267	1.641
ac472s1g04904	ac472s1g04905	0.2042	0.7754	0.2035	0.9474
ac472s1g04907	ac472s1g04908	0.2501	0.4808	0.2481	0.5355
ac472s1g04913	ac472s1g04914	0.0571	0.3406	0.0583	0.34
ac472s1g04946	ac472s1g04947	0.2042	0.3277	0.1952	0.4249
ac472s1g04947	ac472s1g04948	0.3827	0.7036	0.364	1.4388
ac472s1g04956	ac472s1g04957	0.4771	-1.0	0.4848	2.9086
ac472s1g04961	ac472s1g05000	0.793	-1.0	0.7854	3.4365
ac472s1g04978	ac472s1g05028	0.4244	0.8259	0.4023	1.7877
ac472s1g04980	ac472s1g05029	0.7238	2.6928	0.6925	3.6138
ac472s1g04982	ac472s1g05032	0.462	0.8344	0.4463	1.2565
ac472s1g02542	ac472s1g02545	0.5994	0.9308	0.502	3.2604
ac472s1g02576	ac472s1g02578	0.4821	1.2616	0.4705	2.0853
ac472s1g02607	ac472s1g02609	0.3095	1.4085	0.3165	1.6784
ac472s1g02630	ac472s1g02631	0.1145	0.1392	0.1064	0.1947
ac472s1g02644	ac472s1g02649	0.6239	2.234	0.5994	4.2691
ac472s1g02649	ac472s1g02653	0.4013	1.1632	0.393	1.3651
ac472s1g02653	ac472s1g02654	0.3342	0.9818	0.3197	2.469
ac472s1g02654	ac472s1g02656	0.3548	1.0526	0.3376	1.5986
ac472s1g02657	ac472s1g02658	0.1344	0.276	0.1353	0.2777
ac472s1g02675	ac472s1g02676	0.2209	0.7422	0.2194	0.9494
ac472s1g02696	ac472s1g02697	0.1363	0.364	0.1407	0.3385
ac472s1g02709	ac472s1g02711	0.4225	0.8311	0.4035	1.3383
ac472s1g02711	ac472s1g02712	0.3841	0.9491	0.3664	2.0302
ac472s1g02727	ac472s1g02728	0.2063	0.6076	0.2074	0.683
ac472s1g02743	ac472s1g02744	0.0422	0.0868	0.0416	0.0929
ac472s1g02744	ac472s1g02745	0.0615	0.0813	0.061	0.0854
ac472s1g02755	ac472s1g02756	0.4069	2.1774	0.4052	2.3792
ac472s1g02773	ac472s1g02774	0.1844	0.4476	0.1887	0.4456
ac472s1g02774	ac472s1g02775	0.3695	2.5501	0.3815	1.7376
ac472s1g02777	ac472s1g02778	0.1673	0.6466	0.1749	0.587
ac472s1g02778	ac472s1g02780	0.152	0.4601	0.1583	0.4175
ac472s1g02780	ac472s1g02781	0.2334	0.9058	0.2382	0.9648
ac472s1g02781	ac472s1g02783	0.1906	0.6148	0.1954	0.597
ac472s1g02783	ac472s1g02786	0.1411	0.5816	0.1434	0.5751
ac472s1g02833	ac472s1g02834	0.281	0.7647	0.2758	1.0034
ac472s1g02834	ac472s1g02836	0.3035	0.7438	0.2966	0.9696
ac472s1g02841	ac472s1g02852	0.6367	2.1936	0.6407	2.0809
ac472s1g02866	ac472s1g02867	0.3099	0.9132	0.3052	1.4703
ac472s1g02868	ac472s1g02869	0.0154	0.022	0.0168	0.0162
ac472s1g02869	ac472s1g02870	0.2961	1.2278	0.3	1.165
ac472s1g02870	ac472s1g02871	0.3198	0.9144	0.3146	1.5152
ac472s1g02871	ac472s1g02873	0.3094	0.9229	0.3055	1.4658
ac472s1g02873	ac472s1g02875	0.2538	0.3615	0.2431	0.4525
ac472s1g02885	ac472s1g02886	0.1565	0.2378	0.1589	0.2311
ac472s1g02891	ac472s1g02892	0.1327	0.5786	0.1462	0.4385
ac472s1g02894	ac472s1g02895	0.1309	0.2672	0.1335	0.257
ac472s1g02895	ac472s1g02897	0.1493	0.5611	0.1544	0.5188
ac472s1g02897	ac472s1g02908	0.1388	0.4054	0.1401	0.4121
ac472s1g02903	ac472s1g02910	0.0861	0.5666	0.0939	0.456
ac472s1g02944	ac472s1g02946	0.5193	1.3991	0.496	2.5773
ac472s1g02946	ac472s1g02958	0.3735	0.5307	0.3435	0.9221
ac472s1g02965	ac472s1g02992	0.0196	0.021	0.0182	0.0289
ac472s1g02995	ac472s1g02996	0.4948	1.5291	0.4763	2.4995
ac472s1g03026	ac472s1g03032	0.046	0.0476	0.0445	0.0545
ac472s1g03037	ac472s1g03040	0.3136	0.5713	0.2987	0.8576
ac472s1g03050	ac472s1g03052	0.3689	1.0717	0.369	1.2977
ac472s1g03061	ac472s1g03062	0.1981	1.6326	0.198	1.6847
ac472s1g03076	ac472s1g03079	0.2506	0.5879	0.2457	0.7639
ac472s1g03119	ac472s1g03126	0.0055	0.0	0.0062	-0.0
ac472s1g03141	ac472s1g03143	0.3654	0.4767	0.3384	1.2111
ac472s1g03155	ac472s1g03156	0.1535	0.3852	0.1569	0.3754
ac472s1g03156	ac472s1g03162	0.16	0.3272	0.165	0.3093
ac472s1g03168	ac472s1g03169	0.6649	1.1682	0.7108	1.1212
ac472s1g03174	ac472s1g03176	0.2844	0.6941	0.2877	0.7501
ac472s1g03180	ac472s1g03181	0.417	1.5702	0.4102	1.9749
ac472s1g03182	ac472s1g03183	0.6006	5.4009	0.5909	4.456
ac472s1g03183	ac472s1g03184	0.0063	0.0137	0.007	0.0103
ac472s1g03184	ac472s1g03191	0.6103	1.3583	0.5842	1.9031
ac472s1g03198	ac472s1g03199	0.0785	0.4101	0.0796	0.415
ac472s1g03199	ac472s1g03200	0.0833	0.3082	0.0834	0.3248
ac472s1g03200	ac472s1g03204	0.2412	1.6151	0.2389	1.8526
ac472s1g03212	ac472s1g03213	0.5432	2.291	0.505	3.873
ac472s1g03254	ac472s1g03255	0.0926	0.3147	0.0909	0.3675
ac472s1g03259	ac472s1g03264	0.154	0.3359	0.147	0.4617
ac472s1g03261	ac472s1g03268	0.1102	0.1491	0.1105	0.1495
ac472s1g03263	ac472s1g03269	0.1241	0.112	0.1256	0.1087
ac472s1g03266	ac472s1g03272	0.2245	0.3547	0.2163	0.4428
ac472s1g03268	ac472s1g03273	0.0593	0.0719	0.0598	0.0698
ac472s1g03270	ac472s1g03277	0.1575	0.1651	0.16	0.1578
ac472s1g03273	ac472s1g03278	0.0866	0.0742	0.0873	0.0727
ac472s1g03276	ac472s1g03280	0.019	0.0229	0.0202	0.019
ac472s1g03278	ac472s1g03281	0.0853	0.0632	0.0891	0.0553
ac472s1g03281	ac472s1g03282	0.0649	0.1825	0.0726	0.1324
ac472s1g03282	ac472s1g03284	0.0648	0.1844	0.0715	0.1365
ac472s1g03308	ac472s1g03309	0.252	0.3825	0.2504	0.4061
ac472s1g03312	ac472s1g03313	0.0748	0.2264	0.0747	0.2342
ac472s1g03318	ac472s1g03319	0.4141	-1.0	0.4178	4.0044
ac472s1g03335	ac472s1g03336	0.3548	2.213	0.3728	1.445
ac472s1g03353	ac472s1g03354	0.192	0.2375	0.1914	0.2474
ac472s1g03361	ac472s1g03362	0.0778	0.4939	0.0796	0.4899
ac472s1g03362	ac472s1g03363	0.2023	0.7774	0.2035	0.9101
ac472s1g03382	ac472s1g03390	0.5576	-1.0	0.5429	4.2461
ac472s1g01453	ac472s1g01475	0.8217	1.6748	0.7558	4.1532
ac472s1g01476	ac472s1g01479	0.514	1.9741	0.539	2.2489
ac472s1g01479	ac472s1g01480	0.5653	1.8075	0.5881	2.2899
ac472s1g01483	ac472s1g01485	0.204	0.4525	0.2062	0.4768
ac472s1g01493	ac472s1g01494	0.172	0.8214	0.1691	1.1207
ac472s1g01510	ac472s1g01511	0.1745	0.4901	0.1783	0.4888
ac472s1g01531	ac472s1g01532	0.4757	1.293	0.4681	1.5947
ac472s1g01540	ac472s1g01541	0.2356	0.6175	0.2329	0.727
ac472s1g01578	ac472s1g01579	0.1339	0.4042	0.1362	0.4088
ac472s1g01579	ac472s1g01580	0.2548	0.4773	0.2585	0.5114
ac472s1g01615	ac472s1g01616	0.35	0.7861	0.3503	0.886
ac472s1g01641	ac472s1g01643	0.1676	1.1591	0.1627	2.0303
ac472s1g01647	ac472s1g01648	0.1618	1.4209	0.1642	1.2783
ac472s1g01652	ac472s1g01653	0.122	0.3815	0.1227	0.392
ac472s1g01655	ac472s1g01656	0.5059	0.89	0.5113	1.0289
ac472s1g01656	ac472s1g01657	0.4806	0.7484	0.4845	0.8187
ac472s1g01702	ac472s1g01703	0.0181	0.2346	0.019	0.2083
ac472s1g01711	ac472s1g01712	0.4554	0.6483	0.4336	0.9978
ac472s1g01714	ac472s1g01715	0.2052	0.4884	0.2098	0.4911
ac472s1g01722	ac472s1g01724	0.0036	0.0126	0.0038	0.0107
ac472s1g01740	ac472s1g01743	0.1872	0.7212	0.202	0.5926
ac472s1g01743	ac472s1g01744	0.1526	0.3062	0.1558	0.2906
ac472s1g01744	ac472s1g01745	0.0837	0.204	0.0848	0.1997
ac472s1g01745	ac472s1g01749	0.1982	0.4583	0.1989	0.478
ac472s1g01754	ac472s1g01756	0.1907	0.5899	0.1873	0.7363
ac472s1g01755	ac472s1g01761	0.2402	0.657	0.249	0.6301
ac472s1g01761	ac472s1g01762	0.259	0.6405	0.2694	0.6065
ac472s1g01769	ac472s1g01770	0.0836	0.3445	0.0855	0.3329
ac472s1g01770	ac472s1g01771	0.0452	0.1724	0.0472	0.1542
ac472s1g01796	ac472s1g01799	0.4776	0.9727	0.4509	1.4243
ac472s1g01802	ac472s1g01803	0.1451	0.4086	0.1484	0.3977
ac472s1g01804	ac472s1g01805	0.3552	0.5952	0.3542	0.6937
ac472s1g01807	ac472s1g01808	0.1873	0.4527	0.1944	0.4153
ac472s1g01808	ac472s1g01809	0.3709	0.5956	0.3696	0.6625
ac472s1g01816	ac472s1g01817	0.0468	0.2874	0.0482	0.2668
ac472s1g01828	ac472s1g01829	0.1654	0.5026	0.1669	0.5175
ac472s1g01839	ac472s1g01840	0.4576	0.5829	0.4671	0.5866
ac472s1g01862	ac472s1g01863	0.1824	0.5076	0.1911	0.4528
ac472s1g01863	ac472s1g01864	0.0583	0.2959	0.0593	0.2913
ac472s1g01864	ac472s1g01865	0.1624	0.5946	0.168	0.554
ac472s1g01871	ac472s1g01872	0.2065	0.713	0.2099	0.7654
ac472s1g01881	ac472s1g01882	0.094	0.2455	0.0909	0.3019
ac472s1g01882	ac472s1g01884	0.0642	0.1356	0.0642	0.139
ac472s1g01890	ac472s1g01892	0.1085	0.4929	0.1123	0.4588
ac472s1g01907	ac472s1g01912	0.2511	1.0595	0.2507	1.907
ac472s1g01916	ac472s1g01918	0.1548	0.5914	0.1617	0.5204
ac472s1g01917	ac472s1g01919	0.2007	0.7441	0.2116	0.6349
ac472s1g01918	ac472s1g01921	0.137	0.7095	0.1439	0.6167
ac472s1g01919	ac472s1g01922	0.2951	1.2856	0.3281	0.8395
ac472s1g01927	ac472s1g01931	0.1891	0.3812	0.191	0.3921
ac472s1g01933	ac472s1g01935	0.3492	1.429	0.3669	1.5565
ac472s1g01935	ac472s1g01937	0.3753	1.1703	0.3802	1.9972
ac472s1g01940	ac472s1g01944	0.6022	1.4415	0.5682	3.7061
ac472s1g01944	ac472s1g01945	0.4898	0.9642	0.4851	1.383
ac472s1g01945	ac472s1g01946	0.2429	0.3663	0.2458	0.3802
ac472s1g01956	ac472s1g01959	0.4231	1.0784	0.44	1.0693
ac472s1g01959	ac472s1g01964	0.4871	1.2255	0.4874	1.7559
ac472s1g01964	ac472s1g01967	0.4096	0.8375	0.4007	1.1299
ac472s1g01978	ac472s1g01979	0.1607	0.438	0.1527	0.6554
ac472s1g02001	ac472s1g02003	0.005	0.0	0.0044	-0.0
ac472s1g02005	ac472s1g02007	0.0177	0.2574	0.0182	0.2452
ac472s1g02007	ac472s1g02009	0.0177	0.1502	0.018	0.1469
ac472s1g02008	ac472s1g02024	0.124	0.7346	0.1219	1.0291
ac472s1g02012	ac472s1g02030	0.0	0.0	-0.0	-0.0
ac472s1g02014	ac472s1g02035	0.1019	0.2151	0.0982	0.2553
ac472s1g02018	ac472s1g02054	0.0081	0.0258	0.008	0.0272
ac472s1g02110	ac472s1g02109	0.21	0.2341	0.1961	0.3191
ac472s1g02118	ac472s1g02117	0.5005	0.9741	0.4779	2.1199
ac472s1g02124	ac472s1g02123	0.155	0.4489	0.1594	0.4321
ac472s1g02125	ac472s1g02124	0.1411	0.4871	0.1406	0.5398
ac472s1g02126	ac472s1g02125	0.0814	0.1768	0.0816	0.1788
ac472s1g02127	ac472s1g02126	0.2644	0.874	0.2641	1.2168
ac472s1g02128	ac472s1g02127	0.1207	0.3592	0.1204	0.391
ac472s1g02129	ac472s1g02128	0.258	1.0252	0.2543	2.2262
ac472s1g02146	ac472s1g02144	0.3323	0.4152	0.3301	0.4572
ac472s1g02147	ac472s1g02146	0.2176	0.409	0.2183	0.4329
ac472s1g02162	ac472s1g02161	0.2883	1.8872	0.2775	3.4212
ac472s1g02173	ac472s1g02169	0.0217	0.0415	0.0194	0.0705
ac472s1g02187	ac472s1g02186	0.0791	0.432	0.0808	0.4187
ac472s1g02209	ac472s1g02206	0.0048	0.2438	0.0046	0.2837
ac472s1g02227	ac472s1g02224	0.3713	4.0392	0.357	4.181
ac472s1g02229	ac472s1g02228	0.2761	0.6429	0.2825	0.6922
ac472s1g02232	ac472s1g02229	0.3201	1.1879	0.3093	1.6511
ac472s1g02233	ac472s1g02232	0.7839	1.8127	0.7956	1.782
ac472s1g02237	ac472s1g02238	0.1479	0.1685	0.1443	0.1852
ac472s1g02244	ac472s1g02245	0.063	0.1806	0.0604	0.2318
ac472s1g02245	ac472s1g02246	0.2486	1.3407	0.2392	2.4467
ac472s1g02246	ac472s1g02247	0.235	0.6266	0.2226	1.0857
ac472s1g02257	ac472s1g02258	0.244	0.998	0.2399	1.7119
ac472s1g02258	ac472s1g02259	0.3333	1.2509	0.3265	1.4792
ac472s1g02266	ac472s1g02274	0.2647	0.4334	0.2654	0.4448
ac472s1g02295	ac472s1g02296	0.1007	0.2099	0.1035	0.2005
ac472s1g02302	ac472s1g02303	0.1355	0.4776	0.1392	0.4574
ac472s1g02308	ac472s1g02324	0.0	0.0	-0.0	-0.0
ac472s1g02325	ac472s1g02326	0.325	1.0162	0.311	2.1287
ac472s1g02328	ac472s1g02330	0.0456	0.0731	0.044	0.0832
ac472s1g02375	ac472s1g02377	0.2131	0.6977	0.2149	0.8217
ac472s1g02378	ac472s1g02379	0.3812	1.0136	0.3885	1.0772
ac472s1g02387	ac472s1g02388	0.0373	0.2204	0.0376	0.2212
ac472s1g02388	ac472s1g02389	0.0403	0.2058	0.0418	0.1874
ac472s1g02392	ac472s1g02393	0.1585	0.7514	0.1558	1.0563
ac472s1g02397	ac472s1g02398	0.1703	0.2685	0.1585	0.3901
ac472s1g02406	ac472s1g02407	0.1963	0.7296	0.191	0.9952
ac472s1g02407	ac472s1g02408	0.4665	1.181	0.4634	1.4943
ac472s1g02408	ac472s1g02409	0.186	0.5756	0.1875	0.5948
ac472s1g02409	ac472s1g02410	0.0936	0.2845	0.0944	0.2856
ac472s1g02412	ac472s1g02413	0.1041	0.2796	0.1083	0.2562
ac472s1g02413	ac472s1g02414	0.0267	0.0768	0.0277	0.0693
ac472s1g02414	ac472s1g02421	0.2905	0.8996	0.2939	0.9502
ac472s1g02421	ac472s1g02422	0.1341	0.3638	0.1381	0.3383
ac472s1g02422	ac472s1g02423	0.1202	0.3315	0.1232	0.3167
ac472s1g02423	ac472s1g02424	0.2166	0.746	0.2231	0.7376
ac472s1g02426	ac472s1g02427	0.0443	0.3426	0.0442	0.3702
ac472s1g02437	ac472s1g02438	0.3005	0.3672	0.3124	0.3378
ac472s1g02438	ac472s1g02442	0.2476	0.3408	0.2518	0.3265
ac472s1g02442	ac472s1g02444	0.2111	0.2726	0.2126	0.2717
ac472s1g03499	ac472s1g03485	0.4706	0.8401	0.4656	1.1664
ac472s1g03501	ac472s1g03493	0.4792	0.8875	0.4664	1.4066
ac472s1g03504	ac472s1g03499	0.5407	0.9458	0.527	1.4731
ac472s1g03505	ac472s1g03501	0.6153	0.8699	0.6046	1.1347
ac472s1g03507	ac472s1g03505	0.6031	1.1945	0.6021	2.1997
ac472s1g03510	ac472s1g03511	0.2087	0.2584	0.215	0.2394
ac472s1g03518	ac472s1g03519	0.1488	0.2618	0.1511	0.2587
ac472s1g03561	ac472s1g03563	0.0856	0.2085	0.0847	0.2277
ac472s1g03562	ac472s1g03564	0.1397	0.6226	0.1368	0.7459
ac472s1g03570	ac472s1g03569	0.6212	2.3368	0.6183	3.1184
ac472s1g03581	ac472s1g03585	0.144	0.3324	0.1375	0.4296
ac472s1g03585	ac472s1g03588	0.4255	0.6597	0.4093	0.854
ac472s1g03588	ac472s1g03593	0.5617	1.0338	0.5228	1.7882
ac472s1g03593	ac472s1g03594	0.0807	0.1324	0.0749	0.1869
ac472s1g03594	ac472s1g03595	0.1835	0.3705	0.1708	0.5883
ac472s1g03596	ac472s1g03597	0.1561	0.4984	0.1634	0.4476
ac472s1g03597	ac472s1g03598	0.1768	0.5451	0.1825	0.4928
ac472s1g03598	ac472s1g03599	0.1897	0.5657	0.1953	0.556
ac472s1g03627	ac472s1g03628	0.1033	0.326	0.1049	0.3212
ac472s1g03628	ac472s1g03629	0.1732	0.4945	0.1748	0.5017
ac472s1g03629	ac472s1g03640	0.0745	0.1695	0.0761	0.1614
ac472s1g03630	ac472s1g03641	0.0057	0.4033	0.0058	0.4065
ac472s1g03641	ac472s1g03643	0.0207	1.2525	0.0206	1.3561
ac472s1g03646	ac472s1g03649	0.0667	0.0943	0.0647	0.1065
ac472s1g03656	ac472s1g03657	0.2123	0.7908	0.2068	1.1559
ac472s1g03658	ac472s1g03659	0.4404	1.4608	0.4223	2.4238
ac472s1g03660	ac472s1g03662	0.1869	0.4223	0.1831	0.4816
ac472s1g03662	ac472s1g03664	0.0545	0.1443	0.054	0.1531
ac472s1g03664	ac472s1g03666	0.4052	1.8243	0.3918	4.4702
ac472s1g03666	ac472s1g03667	0.4006	2.2593	0.3839	4.4011
ac472s1g03667	ac472s1g03668	0.28	0.7983	0.2752	1.0748
ac472s1g03668	ac472s1g03672	0.2307	0.5144	0.2254	0.6143
ac472s1g03683	ac472s1g03684	0.0675	0.7269	0.0614	1.4639
ac472s1g03693	ac472s1g03695	0.0075	0.004	0.0078	0.0036
ac472s1g03694	ac472s1g03696	0.0479	0.0565	0.0448	0.0759
ac472s1g03700	ac472s1g03702	0.2419	0.8969	0.2545	0.8365
ac472s1g03702	ac472s1g03711	0.3801	2.1881	0.3855	1.9122
ac472s1g03711	ac472s1g03712	0.0765	0.3181	0.0785	0.3013
ac472s1g03714	ac472s1g03718	0.2417	0.8898	0.2522	0.8812
ac472s1g03718	ac472s1g03720	0.2748	1.0143	0.2807	1.1448
ac472s1g03723	ac472s1g03724	0.2529	0.7274	0.2424	1.4914
ac472s1g03724	ac472s1g03725	0.1651	0.4624	0.1578	0.6744
ac472s1g03725	ac472s1g03726	0.373	0.8547	0.3508	2.3576
ac472s1g03727	ac472s1g03728	0.447	1.2858	0.4675	1.4849
ac472s1g03732	ac472s1g03733	0.2252	0.3053	0.2102	0.4545
ac472s1g03733	ac472s1g03734	0.2372	0.4386	0.228	0.5892
ac472s1g03747	ac472s1g03749	0.0946	0.0837	0.0977	0.0777
ac472s1g03751	ac472s1g03753	0.414	-1.0	0.4134	3.6428
ac472s1g03830	ac472s1g03831	0.0427	0.1331	0.0429	0.1341
ac472s1g03832	ac472s1g03833	0.0281	0.0438	0.0282	0.0438
ac472s1g03845	ac472s1g03847	0.2836	1.169	0.2837	2.1807
ac472s1g03854	ac472s1g03856	0.2363	1.0581	0.2429	1.1736
ac472s1g03856	ac472s1g03858	0.1562	0.5347	0.1648	0.4752
ac472s1g03858	ac472s1g03859	0.118	0.2684	0.1228	0.2457
ac472s1g03859	ac472s1g03860	0.0978	0.2493	0.1014	0.2257
ac472s1g03860	ac472s1g03861	0.1024	0.406	0.1098	0.3332
ac472s1g03861	ac472s1g03862	0.1742	0.5787	0.1875	0.4844
ac472s1g03862	ac472s1g03863	0.136	0.4338	0.1425	0.3896
ac472s1g03863	ac472s1g03865	0.1446	0.4017	0.1505	0.3675
ac472s1g03872	ac472s1g03887	0.5334	1.2593	0.522	1.4924
ac472s1g03887	ac472s1g03888	0.1622	0.2594	0.1613	0.2769
ac472s1g03888	ac472s1g03889	0.3375	0.5505	0.3369	0.5932
ac472s1g03891	ac472s1g03892	0.1494	0.2709	0.157	0.24
ac472s1g03892	ac472s1g03893	0.3061	0.6351	0.3095	0.6702
ac472s1g03905	ac472s1g03907	0.5943	1.3122	0.573	1.8624
ac472s1g03917	ac472s1g03920	0.6832	-1.0	0.6716	4.2165
ac472s1g03938	ac472s1g03939	0.5525	2.2006	0.5124	3.3909
ac472s1g03943	ac472s1g03947	0.3253	0.6713	0.3148	0.9124
ac472s1g03952	ac472s1g03953	0.3806	0.8725	0.3742	1.3174
ac472s1g03953	ac472s1g03954	0.1121	0.2872	0.1153	0.2672
ac472s1g03984	ac472s1g03986	0.1857	1.1254	0.1813	1.4118
ac472s1g03992	ac472s1g03995	0.1229	0.2095	0.1195	0.2462
ac472s1g03993	ac472s1g03996	0.0681	0.1203	0.0658	0.1392
ac472s1g04010	ac472s1g04013	0.1395	0.3449	0.1588	0.2468
ac472s1g05035	ac472s1g04976	0.1796	0.9529	0.1853	0.9928
ac472s1g05034	ac472s1g04977	0.2136	1.1531	0.2237	1.0606
ac472s1g05032	ac472s1g04978	0.4395	0.7573	0.4231	1.1004
ac472s1g05029	ac472s1g04980	0.7238	2.6928	0.6925	3.6138
ac472s1g05028	ac472s1g04982	0.4123	0.7952	0.3934	1.5299
ac472s1g05007	ac472s1g04985	0.5802	3.9043	0.5769	3.751
ac472s1g05004	ac472s1g04989	0.8294	-1.0	0.7929	4.6937
ac472s1g04989	ac472s1g05004	0.8294	-1.0	0.7929	4.6937
ac472s1g04985	ac472s1g05007	0.5802	3.9043	0.5769	3.751
ac472s1g04982	ac472s1g05028	0.4123	0.7952	0.3934	1.5299
ac472s1g04978	ac472s1g05032	0.4395	0.7573	0.4231	1.1004
ac472s1g04977	ac472s1g05034	0.2136	1.1531	0.2237	1.0606
ac472s1g04976	ac472s1g05035	0.1796	0.9529	0.1853	0.9928
ac472s1g01879	ac472s1g01652	0.8462	-1.0	0.834	4.2854
ac472s1g01842	ac472s1g01655	0.321	0.7869	0.3573	0.5982
ac472s1g01839	ac472s1g01656	0.6965	1.2404	0.7216	1.3983
ac472s1g01790	ac472s1g01670	0.6495	2.1603	0.6315	4.1084
ac472s1g01754	ac472s1g01685	0.4015	0.9847	0.3898	1.8143
ac472s1g01738	ac472s1g01694	0.2053	0.3001	0.2053	0.317
ac472s1g01715	ac472s1g01714	0.2052	0.4884	0.2098	0.4911
ac472s1g01694	ac472s1g01738	0.2053	0.3001	0.2053	0.317
ac472s1g01685	ac472s1g01754	0.4015	0.9847	0.3898	1.8143
ac472s1g01670	ac472s1g01790	0.6495	2.1603	0.6315	4.1084
ac472s1g01657	ac472s1g01839	0.6875	1.1582	0.699	1.4992
ac472s1g01656	ac472s1g01842	0.4081	1.1944	0.4405	0.9998
ac472s1g01652	ac472s1g01879	0.8462	-1.0	0.834	4.2854
ac472s1g01342	ac472s1g01250	0.3318	1.007	0.3353	1.2979
ac472s1g01339	ac472s1g01251	0.2017	0.7406	0.2034	0.8189
ac472s1g01338	ac472s1g01254	0.1883	0.3788	0.189	0.4024
ac472s1g01331	ac472s1g01256	0.5037	-1.0	0.4912	4.4452
ac472s1g01309	ac472s1g01261	0.5972	1.1865	0.587	3.3803
ac472s1g01271	ac472s1g01270	0.1349	0.4344	0.1331	0.5
ac472s1g01262	ac472s1g01309	0.5953	1.2183	0.5661	1.9876
ac472s1g01256	ac472s1g01331	0.5037	-1.0	0.4912	4.4452
ac472s1g01254	ac472s1g01338	0.1883	0.3788	0.189	0.4024
ac472s1g01251	ac472s1g01339	0.2017	0.7406	0.2034	0.8189
ac472s1g01250	ac472s1g01342	0.3318	1.007	0.3353	1.2979
ac472s1g01946	ac472s1g01796	0.5392	1.0877	0.5227	3.7921
ac472s1g01945	ac472s1g01799	0.487	0.9722	0.4695	2.057
ac472s1g01931	ac472s1g01814	0.2198	0.361	0.2174	0.3988
ac472s1g01906	ac472s1g01848	0.4167	1.7911	0.4127	3.6552
ac472s1g01865	ac472s1g01862	0.2165	0.5816	0.2308	0.4775
ac472s1g01864	ac472s1g01863	0.0583	0.2959	0.0593	0.2913
ac472s1g01862	ac472s1g01865	0.2165	0.5816	0.2308	0.4775
ac472s1g01848	ac472s1g01906	0.4167	1.7911	0.4127	3.6552
ac472s1g01814	ac472s1g01927	0.226	0.371	0.2227	0.4151
ac472s1g01799	ac472s1g01940	0.6183	1.1009	0.593	1.4507
ac472s1g01796	ac472s1g01944	0.4995	1.0188	0.4643	1.813
ac472s1g03284	ac472s1g03253	0.048	0.2628	0.0539	0.185
ac472s1g03278	ac472s1g03261	0.0638	0.0918	0.0665	0.0807
ac472s1g03277	ac472s1g03263	0.1607	0.0953	0.1628	0.0922
ac472s1g03273	ac472s1g03266	0.1951	0.2943	0.188	0.3632
ac472s1g03272	ac472s1g03268	0.149	0.3112	0.1457	0.3538
ac472s1g03270	ac472s1g03269	0.0939	0.1522	0.1044	0.1113
ac472s1g03269	ac472s1g03270	0.0939	0.1522	0.1044	0.1113
ac472s1g03268	ac472s1g03272	0.149	0.3112	0.1457	0.3538
ac472s1g03266	ac472s1g03273	0.1951	0.2943	0.188	0.3632
ac472s1g03263	ac472s1g03277	0.1607	0.0953	0.1628	0.0922
ac472s1g03261	ac472s1g03278	0.0638	0.0918	0.0665	0.0807
ac472s1g03253	ac472s1g03280	0.0254	0.0469	0.0277	0.0365
ac472s1g03638	ac472s1g03551	0.0541	0.1488	0.0584	0.1178
ac472s1g03618	ac472s1g03584	0.4645	1.0254	0.446	2.8572
ac472s1g03616	ac472s1g03585	0.3478	0.6324	0.3316	0.971
ac472s1g03614	ac472s1g03588	0.245	0.2713	0.2459	0.2765
ac472s1g03599	ac472s1g03596	0.0305	0.1012	0.0308	0.1011
ac472s1g03598	ac472s1g03597	0.1768	0.5451	0.1825	0.4928
ac472s1g03596	ac472s1g03599	0.0305	0.1012	0.0308	0.1011
ac472s1g03588	ac472s1g03614	0.245	0.2713	0.2459	0.2765
ac472s1g03584	ac472s1g03615	0.5347	0.6393	0.5083	1.0045
ac472s1g03581	ac472s1g03616	0.379	0.6876	0.355	1.2802
ac472s1g03551	ac472s1g03638	0.0541	0.1488	0.0584	0.1178
ac472s1g04085	ac472s1g03979	0.7027	-1.0	0.6758	3.5154
ac472s1g04079	ac472s1g04002	0.6178	2.4333	0.5969	4.5017
ac472s1g04055	ac472s1g04031	0.2797	0.3299	0.2662	0.4623
ac472s1g04042	ac472s1g04033	0.2901	2.5117	0.2983	1.7984
ac472s1g04040	ac472s1g04036	0.4041	0.5057	0.4167	0.4685
ac472s1g04039	ac472s1g04037	0.1739	0.1611	0.1808	0.1492
ac472s1g04037	ac472s1g04039	0.1739	0.1611	0.1808	0.1492
ac472s1g04036	ac472s1g04041	0.3082	0.4334	0.3155	0.4177
ac472s1g04033	ac472s1g04042	0.2901	2.5117	0.2983	1.7984
ac472s1g04031	ac472s1g04055	0.2797	0.3299	0.2662	0.4623
ac472s1g04002	ac472s1g04079	0.6178	2.4333	0.5969	4.5017
ac472s1g03979	ac472s1g04085	0.7027	-1.0	0.6758	3.5154
ac472s1g03533	ac472s1g03448	0.64	3.3742	0.6343	3.61
ac472s1g03507	ac472s1g03482	0.5753	0.9851	0.5726	1.2578
ac472s1g03505	ac472s1g03485	0.6169	1.0576	0.6192	1.3129
ac472s1g03504	ac472s1g03493	0.5798	0.9765	0.5692	1.4486
ac472s1g03501	ac472s1g03499	0.4424	0.7747	0.4249	1.1283
ac472s1g03499	ac472s1g03501	0.4424	0.7747	0.4249	1.1283
ac472s1g03493	ac472s1g03504	0.5798	0.9765	0.5692	1.4486
ac472s1g03485	ac472s1g03505	0.6169	1.0576	0.6192	1.3129
ac472s1g03482	ac472s1g03507	0.5753	0.9851	0.5726	1.2578
ac472s1g03448	ac472s1g03533	0.64	3.3742	0.6343	3.61
ac472s1g03421	ac472s1g03555	0.6693	1.4865	0.6618	1.7439
ac472s1g03865	ac472s1g03807	0.142	0.4035	0.1486	0.3632
ac472s1g03863	ac472s1g03808	0.1325	0.3874	0.1381	0.3562
ac472s1g03862	ac472s1g03854	0.2485	1.1376	0.2553	1.3547
ac472s1g03861	ac472s1g03856	0.1388	0.6002	0.1488	0.5086
ac472s1g03859	ac472s1g03858	0.118	0.2684	0.1228	0.2457
ac472s1g03856	ac472s1g03860	0.1354	0.5576	0.1443	0.4697
ac472s1g03854	ac472s1g03861	0.2794	1.3703	0.2923	1.6735
ac472s1g03808	ac472s1g03862	0.165	0.4396	0.1759	0.3771
ac472s1g03807	ac472s1g03863	0.1235	0.3631	0.1296	0.3265
ac472s1g02119	ac472s1g01989	0.2427	0.5877	0.2479	0.5956
ac472s1g02071	ac472s1g01998	0.4405	1.1093	0.4393	3.2484
ac472s1g02035	ac472s1g02014	0.1019	0.2151	0.0982	0.2553
ac472s1g02028	ac472s1g02024	0.0427	0.1911	0.0443	0.1728
ac472s1g02027	ac472s1g02025	0.0638	0.1378	0.0654	0.1317
ac472s1g02025	ac472s1g02027	0.0638	0.1378	0.0654	0.1317
ac472s1g02024	ac472s1g02028	0.0427	0.1911	0.0443	0.1728
ac472s1g01998	ac472s1g02071	0.4405	1.1093	0.4393	3.2484
ac472s1g01989	ac472s1g02119	0.2427	0.5877	0.2479	0.5956
ac472s1g02494	ac472s1g02473	0.1005	0.3	0.1063	0.2584
ac472s1g02493	ac472s1g02474	0.0079	0.014	0.008	0.0131
ac472s1g02492	ac472s1g02475	0.0	0.0401	-0.0	0.0432
ac472s1g02491	ac472s1g02476	0.0934	0.4612	0.0915	0.5566
ac472s1g02489	ac472s1g02487	0.0055	0.0249	0.0055	0.0238
ac472s1g02487	ac472s1g02489	0.0055	0.0249	0.0055	0.0238
ac472s1g02476	ac472s1g02491	0.0934	0.4612	0.0915	0.5566
ac472s1g02475	ac472s1g02492	0.0	0.0401	-0.0	0.0432
ac472s1g02474	ac472s1g02493	0.0079	0.014	0.008	0.0131
ac472s1g02473	ac472s1g02494	0.1005	0.3	0.1063	0.2584
ac472s1g02723	ac472s1g02579	0.1166	0.2099	0.1178	0.2062
ac472s1g02715	ac472s1g02607	0.5186	2.4824	0.5259	2.1639
ac472s1g02702	ac472s1g02626	0.1311	0.2189	0.1312	0.2231
ac472s1g02656	ac472s1g02649	0.4548	1.143	0.4356	1.6254
ac472s1g02654	ac472s1g02653	0.3342	0.9818	0.3197	2.469
ac472s1g02649	ac472s1g02656	0.4548	1.143	0.4356	1.6254
ac472s1g02626	ac472s1g02702	0.1311	0.2189	0.1312	0.2231
ac472s1g02607	ac472s1g02715	0.5186	2.4824	0.5259	2.1639
ac472s1g02579	ac472s1g02723	0.1166	0.2099	0.1178	0.2062
ac472s1g02883	ac472s1g02845	0.3255	0.4213	0.3054	0.6023
ac472s1g02875	ac472s1g02866	1.0417	1.3875	0.9889	2.2366
ac472s1g02873	ac472s1g02867	0.0895	0.125	0.0838	0.1693
ac472s1g02871	ac472s1g02868	0.0572	0.096	0.0588	0.0887
ac472s1g02870	ac472s1g02869	0.2961	1.2278	0.3	1.165
ac472s1g02868	ac472s1g02871	0.0572	0.096	0.0588	0.0887
ac472s1g02867	ac472s1g02873	0.0895	0.125	0.0838	0.1693
ac472s1g02866	ac472s1g02875	1.0417	1.3875	0.9889	2.2366
ac472s1g02845	ac472s1g02883	0.3255	0.4213	0.3054	0.6023
ac472s1g03076	ac472s1g02959	0.6616	1.8464	0.6594	1.998
ac472s1g03057	ac472s1g02963	0.0482	0.0821	0.0483	0.083
ac472s1g03048	ac472s1g02999	0.0222	0.0	0.023	-0.0
ac472s1g03040	ac472s1g03014	0.0415	0.0393	0.0414	0.0399
ac472s1g03032	ac472s1g03026	0.046	0.0476	0.0445	0.0545
ac472s1g03014	ac472s1g03037	0.3819	0.6887	0.3658	1.0809
ac472s1g02999	ac472s1g03048	0.0222	0.0	0.023	-0.0
ac472s1g02963	ac472s1g03057	0.0482	0.0821	0.0483	0.083
ac472s1g02946	ac472s1g03076	0.5663	1.0892	0.5411	1.5332
ac472s1g03778	ac472s1g03615	0.5288	0.8438	0.5086	1.1395
ac472s1g03750	ac472s1g03654	0.5997	-1.0	0.5969	4.3764
ac472s1g03727	ac472s1g03686	0.0447	0.1754	0.0443	0.1865
ac472s1g03714	ac472s1g03701	0.121	0.303	0.1279	0.2639
ac472s1g03712	ac472s1g03702	0.3859	1.7186	0.3912	1.576
ac472s1g03702	ac472s1g03712	0.3859	1.7186	0.3912	1.576
ac472s1g03701	ac472s1g03714	0.121	0.303	0.1279	0.2639
ac472s1g03686	ac472s1g03727	0.0447	0.1754	0.0443	0.1865
ac472s1g03654	ac472s1g03750	0.5997	-1.0	0.5969	4.3764
ac472s1g03614	ac472s1g03778	0.5089	0.789	0.4842	1.4081
ac472s1g04265	ac472s1g02709	0.5813	1.3929	0.5465	4.3244
ac472s1g04264	ac472s1g02711	0.6032	1.4267	0.559	4.0044
ac472s1g04261	ac472s1g02712	0.6495	1.2394	0.6109	2.1982
ac472s1g04212	ac472s1g02717	0.7466	1.6014	0.7341	2.0803
ac472s1g04176	ac472s1g02759	0.2993	0.8545	0.2969	1.2481
ac472s1g04164	ac472s1g02795	0.47	1.7328	0.4759	1.6071
ac472s1g04156	ac472s1g02840	0.4401	-1.0	0.429	4.0617
ac472s1g04153	ac472s1g02841	0.4262	-1.0	0.432	4.2072
ac472s1g04114	ac472s1g02876	0.601	1.7104	0.589	2.189
ac472s1g02876	ac472s1g04114	0.601	1.7104	0.589	2.189
ac472s1g02852	ac472s1g04153	0.5902	-1.0	0.5956	4.2369
ac472s1g02840	ac472s1g04156	0.4401	-1.0	0.429	4.0617
ac472s1g02795	ac472s1g04164	0.47	1.7328	0.4759	1.6071
ac472s1g02759	ac472s1g04176	0.2993	0.8545	0.2969	1.2481
ac472s1g02717	ac472s1g04212	0.7466	1.6014	0.7341	2.0803
ac472s1g02712	ac472s1g04261	0.6495	1.2394	0.6109	2.1982
ac472s1g02711	ac472s1g04264	0.6032	1.4267	0.559	4.0044
ac472s1g02709	ac472s1g04265	0.5813	1.3929	0.5465	4.3244
ac472s1g01349	ac472s1g01643	0.8002	2.1093	0.7534	4.292
ac472s1g01352	ac472s1g01665	0.6619	2.2157	0.6539	3.8499
ac472s1g01373	ac472s1g01681	0.4327	-1.0	0.4165	3.6613
ac472s1g01379	ac472s1g01726	0.8118	1.4562	0.7377	3.4525
ac472s1g01387	ac472s1g01765	0.9229	-1.0	0.8667	4.7607
ac472s1g01408	ac472s1g01767	0.4936	-1.0	0.4919	4.6538
ac472s1g01437	ac472s1g01787	0.2487	2.7214	0.2512	2.2755
ac472s1g01445	ac472s1g01801	0.8518	2.107	0.9062	1.5999
ac472s1g01476	ac472s1g01802	0.7057	-1.0	0.7427	2.6072
ac472s1g01643	ac472s1g01349	0.8002	2.1093	0.7534	4.292
ac472s1g01665	ac472s1g01352	0.6619	2.2157	0.6539	3.8499
ac472s1g01681	ac472s1g01373	0.4327	-1.0	0.4165	3.6613
ac472s1g01726	ac472s1g01379	0.8118	1.4562	0.7377	3.4525
ac472s1g01765	ac472s1g01387	0.9229	-1.0	0.8667	4.7607
ac472s1g01767	ac472s1g01408	0.4936	-1.0	0.4919	4.6538
ac472s1g01787	ac472s1g01437	0.2487	2.7214	0.2512	2.2755
ac472s1g01802	ac472s1g01476	0.7057	-1.0	0.7427	2.6072
ac472s1g00215	ac472s1g00062	0.4637	2.1764	0.462	2.413
ac472s1g00177	ac472s1g00112	0.4662	-1.0	0.443	3.6037
ac472s1g00145	ac472s1g00142	0.3611	0.8569	0.368	0.9943
ac472s1g00144	ac472s1g00143	0.3553	1.2421	0.358	1.2193
ac472s1g00142	ac472s1g00145	0.3611	0.8569	0.368	0.9943
ac472s1g00112	ac472s1g00177	0.4662	-1.0	0.443	3.6037
ac472s1g00062	ac472s1g00215	0.4637	2.1764	0.462	2.413
ac472s1g00389	ac472s1g00342	0.6073	1.6068	0.5901	2.4271
ac472s1g00386	ac472s1g00348	0.1639	0.5115	0.1618	0.6221
ac472s1g00385	ac472s1g00352	0.1981	0.4868	0.1963	0.5622
ac472s1g00371	ac472s1g00369	0.2785	0.6059	0.2813	0.6737
ac472s1g00352	ac472s1g00385	0.1981	0.4868	0.1963	0.5622
ac472s1g00348	ac472s1g00386	0.1639	0.5115	0.1618	0.6221
ac472s1g00342	ac472s1g00388	0.5546	-1.0	0.5464	4.1207
ac472s1g00780	ac472s1g00664	0.5111	2.4981	0.4955	4.871
ac472s1g00770	ac472s1g00696	0.457	-1.0	0.4475	3.9053
ac472s1g00736	ac472s1g00721	0.116	1.627	0.1155	1.7414
ac472s1g00733	ac472s1g00732	0.1825	0.1729	0.1834	0.1772
ac472s1g00721	ac472s1g00736	0.116	1.627	0.1155	1.7414
ac472s1g00696	ac472s1g00770	0.457	-1.0	0.4475	3.9053
ac472s1g00664	ac472s1g00780	0.5111	2.4981	0.4955	4.871
ac472s1g02163	ac472s1g02118	0.6178	1.3953	0.6247	1.3418
ac472s1g02129	ac472s1g02124	0.1054	0.4819	0.1056	0.541
ac472s1g02128	ac472s1g02125	0.3105	0.7575	0.3053	1.0453
ac472s1g02126	ac472s1g02127	0.2644	0.874	0.2641	1.2168
ac472s1g02125	ac472s1g02128	0.3105	0.7575	0.3053	1.0453
ac472s1g02124	ac472s1g02129	0.1054	0.4819	0.1056	0.541
ac472s1g02118	ac472s1g02163	0.6178	1.3953	0.6247	1.3418
ac472s1g01842	ac472s1g01657	0.354	0.7502	0.3964	0.5507
ac472s1g01846	ac472s1g01665	0.6365	3.3963	0.6154	3.7863
ac472s1g01868	ac472s1g01703	0.1905	0.933	0.1865	1.3643
ac472s1g01891	ac472s1g01749	0.5057	4.4016	0.5225	2.0855
ac472s1g01940	ac472s1g01799	0.6183	1.1009	0.593	1.4507
ac472s1g01941	ac472s1g01821	0.5488	0.8176	0.5368	1.1253
ac472s1g01655	ac472s1g01839	0.7756	1.0379	0.8063	1.0787
ac472s1g01657	ac472s1g01842	0.354	0.7502	0.3964	0.5507
ac472s1g01665	ac472s1g01846	0.6365	3.3963	0.6154	3.7863
ac472s1g01703	ac472s1g01868	0.1905	0.933	0.1865	1.3643
ac472s1g01749	ac472s1g01891	0.5057	4.4016	0.5225	2.0855
ac472s1g01796	ac472s1g01940	0.5787	1.0293	0.563	1.9586
ac472s1g01799	ac472s1g01945	0.487	0.9722	0.4695	2.057
ac472s1g01549	ac472s1g02217	0.7179	2.0126	0.7073	2.4866
ac472s1g01530	ac472s1g02243	0.5674	1.7997	0.5241	4.304
ac472s1g01504	ac472s1g02244	0.5021	1.1861	0.4291	3.2305
ac472s1g01481	ac472s1g02253	0.3897	1.6153	0.3741	3.6668
ac472s1g01468	ac472s1g02290	0.4111	0.5563	0.3969	0.7356
ac472s1g01449	ac472s1g02295	0.191	1.055	0.1949	1.1846
ac472s1g02169	ac472s1g03962	0.8209	2.556	0.8001	4.2632
ac472s1g02168	ac472s1g04003	0.6265	1.6153	0.6263	1.7228
ac472s1g02164	ac472s1g04007	0.8899	2.5528	0.8178	3.9615
ac472s1g02115	ac472s1g04029	0.3489	1.9963	0.3584	1.5688
ac472s1g02090	ac472s1g04058	0.6759	2.6536	0.691	2.0696
ac472s1g02069	ac472s1g04064	0.279	1.0669	0.287	1.1709
ac472s1g02295	ac472s1g01449	0.191	1.055	0.1949	1.1846
ac472s1g02290	ac472s1g01468	0.4111	0.5563	0.3969	0.7356
ac472s1g02253	ac472s1g01481	0.3897	1.6153	0.3741	3.6668
ac472s1g02247	ac472s1g01504	0.4307	0.8781	0.3735	3.2336
ac472s1g02243	ac472s1g01530	0.5674	1.7997	0.5241	4.304
ac472s1g02217	ac472s1g01549	0.7179	2.0126	0.7073	2.4866
ac472s1g02423	ac472s1g02412	0.2585	0.7828	0.26	0.9019
ac472s1g02422	ac472s1g02413	0.2765	0.8502	0.2816	0.8976
ac472s1g02421	ac472s1g02414	0.2905	0.8996	0.2939	0.9502
ac472s1g02413	ac472s1g02421	0.2912	0.8826	0.2926	0.9889
ac472s1g02412	ac472s1g02422	0.2722	0.7759	0.2756	0.8341
ac472s1g02391	ac472s1g02423	0.692	2.9464	0.7126	2.0448
ac472s1g02798	ac472s1g02725	0.4377	2.2957	0.4311	4.5148
ac472s1g02795	ac472s1g02726	0.6321	2.1121	0.6334	2.2172
ac472s1g02756	ac472s1g02755	0.4069	2.1774	0.4052	2.3792
ac472s1g02726	ac472s1g02795	0.6321	2.1121	0.6334	2.2172
ac472s1g02725	ac472s1g02798	0.4377	2.2957	0.4311	4.5148
ac472s1g04065	ac472s1g02069	0.2211	0.7763	0.2243	0.829
ac472s1g04058	ac472s1g02090	0.6759	2.6536	0.691	2.0696
ac472s1g04029	ac472s1g02115	0.3489	1.9963	0.3584	1.5688
ac472s1g04007	ac472s1g02164	0.8899	2.5528	0.8178	3.9615
ac472s1g04003	ac472s1g02168	0.6265	1.6153	0.6263	1.7228
ac472s1g03962	ac472s1g02169	0.8209	2.556	0.8001	4.2632
ac472s1g04219	ac472s1g04209	0.171	0.5143	0.1751	0.4982
ac472s1g04218	ac472s1g04210	0.2021	0.544	0.2037	0.5878
ac472s1g04216	ac472s1g04215	0.1416	0.434	0.1465	0.413
ac472s1g04210	ac472s1g04217	0.1406	0.4189	0.1412	0.4509
ac472s1g04209	ac472s1g04218	0.175	0.5033	0.1804	0.4944
ac472s1g04334	ac472s1g04242	0.4255	2.7383	0.4566	1.4177
ac472s1g04317	ac472s1g04270	0.784	1.624	0.7579	2.2148
ac472s1g04292	ac472s1g04290	0.1669	0.8484	0.1677	0.9723
ac472s1g04270	ac472s1g04317	0.784	1.624	0.7579	2.2148
ac472s1g04242	ac472s1g04334	0.4255	2.7383	0.4566	1.4177
ac472s1g04463	ac472s1g04449	0.1196	0.2559	0.1192	0.2751
ac472s1g04454	ac472s1g04450	0.2889	0.4542	0.2899	0.4998
ac472s1g04453	ac472s1g04451	0.2829	0.4989	0.283	0.5543
ac472s1g04450	ac472s1g04454	0.2889	0.4542	0.2899	0.4998
ac472s1g04449	ac472s1g04463	0.1196	0.2559	0.1192	0.2751
ac472s1g04610	ac472s1g04549	0.3199	0.6354	0.3057	0.9768
ac472s1g04587	ac472s1g04581	0.2031	0.8798	0.2047	0.9913
ac472s1g04583	ac472s1g04582	0.2221	0.4709	0.221	0.5167
ac472s1g04581	ac472s1g04587	0.2031	0.8798	0.2047	0.9913
ac472s1g04548	ac472s1g04610	0.2548	0.4419	0.2393	0.6458
ac472s1g04796	ac472s1g04728	0.4037	-1.0	0.3996	4.5362
ac472s1g04747	ac472s1g04735	0.4001	2.114	0.4114	1.6785
ac472s1g04741	ac472s1g04737	0.0129	0.0321	0.0131	0.0304
ac472s1g04735	ac472s1g04748	0.4928	1.6956	0.5086	1.4006
ac472s1g04728	ac472s1g04796	0.4037	-1.0	0.3996	4.5362
ac472s1g04884	ac472s1g04796	0.7668	-1.0	0.7438	4.48
ac472s1g04858	ac472s1g04801	0.0	0.026	-0.0	0.0317
ac472s1g04827	ac472s1g04826	0.1997	0.6271	0.195	0.8449
ac472s1g04801	ac472s1g04858	0.0	0.026	-0.0	0.0317
ac472s1g04796	ac472s1g04884	0.7668	-1.0	0.7438	4.48
ac472s1g00871	ac472s1g00801	0.0643	0.1863	0.0679	0.157
ac472s1g00841	ac472s1g00838	0.2652	0.6526	0.2624	0.8284
ac472s1g00840	ac472s1g00839	0.0472	0.1078	0.047	0.11
ac472s1g00838	ac472s1g00841	0.2652	0.6526	0.2624	0.8284
ac472s1g00799	ac472s1g00871	0.2804	0.9433	0.2833	1.1916
ac472s1g04056	ac472s1g02780	0.5467	-1.0	0.5492	4.3402
ac472s1g04058	ac472s1g02781	0.5808	2.6835	0.584	2.5221
ac472s1g04064	ac472s1g02783	0.5576	3.4622	0.5579	4.0248
ac472s1g04065	ac472s1g02786	0.5934	2.1841	0.5992	2.0273
ac472s1g04110	ac472s1g02830	0.1415	1.4183	0.1342	4.3996
ac472s1g02780	ac472s1g04056	0.5467	-1.0	0.5492	4.3402
ac472s1g02781	ac472s1g04058	0.5808	2.6835	0.584	2.5221
ac472s1g02783	ac472s1g04064	0.5576	3.4622	0.5579	4.0248
ac472s1g02786	ac472s1g04065	0.5934	2.1841	0.5992	2.0273
ac472s1g02830	ac472s1g04110	0.1415	1.4183	0.1342	4.3996
ac472s1g02841	ac472s1g04153	0.4262	-1.0	0.432	4.2072
ac472s1g04720	ac472s1g01067	0.3404	-1.0	0.3408	3.2178
ac472s1g04716	ac472s1g01087	0.529	1.8485	0.5361	1.8606
ac472s1g04713	ac472s1g01104	0.1391	0.2498	0.1431	0.2377
ac472s1g04703	ac472s1g01121	0.7931	2.3917	0.7743	4.5679
ac472s1g04673	ac472s1g01158	0.7753	2.6611	0.7342	3.9686
ac472s1g01369	ac472s1g01049	0.3138	2.3287	0.3015	4.7882
ac472s1g01365	ac472s1g01057	0.4241	1.8869	0.4247	1.8706
ac472s1g01332	ac472s1g01070	0.5322	4.143	0.5312	5.1169
ac472s1g01299	ac472s1g01096	0.5401	2.7936	0.5298	4.52
ac472s1g01258	ac472s1g01100	0.3079	1.3837	0.3052	1.8265
ac472s1g01346	ac472s1g04640	0.2756	7.0717	0.2712	4.5253
ac472s1g01338	ac472s1g04657	0.5694	3.0316	0.5569	3.8059
ac472s1g01308	ac472s1g04676	0.3671	1.7733	0.3639	2.0167
ac472s1g01296	ac472s1g04720	0.5101	-1.0	0.4957	3.6266
ac472s1g01277	ac472s1g04723	0.1468	1.8906	0.1495	2.9348
ac472s1g01479	ac472s1g01802	0.703	2.0543	0.7333	2.5775
ac472s1g01476	ac472s1g01803	0.7359	2.5528	0.7689	2.199
ac472s1g01433	ac472s1g01835	0.3295	2.2342	0.3221	4.653
ac472s1g01427	ac472s1g01855	0.7358	2.965	0.7328	3.6677
ac472s1g01426	ac472s1g01889	0.7588	-1.0	0.7271	3.648
ac472s1g01889	ac472s1g01426	0.7588	-1.0	0.7271	3.648
ac472s1g01855	ac472s1g01427	0.7358	2.965	0.7328	3.6677
ac472s1g01835	ac472s1g01433	0.3295	2.2342	0.3221	4.653
ac472s1g01803	ac472s1g01476	0.7359	2.5528	0.7689	2.199
ac472s1g01802	ac472s1g01479	0.703	2.0543	0.7333	2.5775
ac472s1g03003	ac472s1g03289	0.0084	0.0349	0.0084	0.0347
ac472s1g03001	ac472s1g03290	0.1441	0.0904	0.1415	0.0965
ac472s1g03000	ac472s1g03291	0.0356	0.0807	0.0375	0.0694
ac472s1g02998	ac472s1g03292	0.0078	0.0467	0.0082	0.041
ac472s1g02997	ac472s1g03293	0.0526	0.1046	0.0504	0.1246
ac472s1g03293	ac472s1g02997	0.0526	0.1046	0.0504	0.1246
ac472s1g03292	ac472s1g02998	0.0078	0.0467	0.0082	0.041
ac472s1g03291	ac472s1g03000	0.0356	0.0807	0.0375	0.0694
ac472s1g03290	ac472s1g03001	0.1441	0.0904	0.1415	0.0965
ac472s1g03289	ac472s1g03003	0.0084	0.0349	0.0084	0.0347
ac472s1g04324	ac472s1g01229	1.0052	1.7674	0.9695	3.811
ac472s1g04306	ac472s1g01242	0.0536	0.747	0.0523	1.1047
ac472s1g04265	ac472s1g01261	0.4949	1.4035	0.4749	2.3721
ac472s1g04264	ac472s1g01262	0.5939	1.1645	0.5573	2.0061
ac472s1g04261	ac472s1g01309	0.6637	1.0379	0.6291	2.0945
ac472s1g04723	ac472s1g01277	0.1468	1.8906	0.1495	2.9348
ac472s1g04720	ac472s1g01296	0.5101	-1.0	0.4957	3.6266
ac472s1g04676	ac472s1g01308	0.3671	1.7733	0.3639	2.0167
ac472s1g04657	ac472s1g01338	0.5694	3.0316	0.5569	3.8059
ac472s1g04640	ac472s1g01346	0.2756	7.0717	0.2712	4.5253
ac472s1g01158	ac472s1g04674	0.7571	3.08	0.7268	3.9882
ac472s1g01121	ac472s1g04703	0.7931	2.3917	0.7743	4.5679
ac472s1g01102	ac472s1g04712	0.3884	1.1159	0.4009	1.6971
ac472s1g01087	ac472s1g04716	0.529	1.8485	0.5361	1.8606
ac472s1g01067	ac472s1g04720	0.3404	-1.0	0.3408	3.2178
ac472s1g01101	ac472s1g01267	0.7918	2.935	0.7574	4.1897
ac472s1g01096	ac472s1g01299	0.5401	2.7936	0.5298	4.52
ac472s1g01070	ac472s1g01332	0.5322	4.143	0.5312	5.1169
ac472s1g01057	ac472s1g01365	0.4241	1.8869	0.4247	1.8706
ac472s1g01049	ac472s1g01369	0.3138	2.3287	0.3015	4.7882
ac472s1g02579	ac472s1g03291	0.2539	0.6	0.2678	0.56
ac472s1g02622	ac472s1g03334	0.411	-1.0	0.4065	4.2328
ac472s1g02623	ac472s1g03353	0.7936	-1.0	0.8328	2.3569
ac472s1g02624	ac472s1g03372	0.688	2.7882	0.6577	4.4685
ac472s1g02662	ac472s1g03399	0.0057	0.0	0.0061	-0.0
ac472s1g03291	ac472s1g02579	0.2539	0.6	0.2678	0.56
ac472s1g03334	ac472s1g02622	0.411	-1.0	0.4065	4.2328
ac472s1g03353	ac472s1g02623	0.7936	-1.0	0.8328	2.3569
ac472s1g03372	ac472s1g02624	0.688	2.7882	0.6577	4.4685
ac472s1g03399	ac472s1g02662	0.0057	0.0	0.0061	-0.0
ac472s1g01432	ac472s1g00580	0.5636	2.1099	0.5518	3.3965
ac472s1g01426	ac472s1g00607	0.7983	-1.0	0.753	3.8361
ac472s1g01405	ac472s1g00640	0.6	-1.0	0.5971	3.4398
ac472s1g01362	ac472s1g00645	0.0132	0.0621	0.0132	0.0625
ac472s1g01400	ac472s1g01628	1.0163	2.5951	0.9665	5.2933
ac472s1g01371	ac472s1g01642	0.2926	2.519	0.2908	3.2522
ac472s1g01346	ac472s1g01692	0.6183	2.3078	0.606	4.5045
ac472s1g01475	ac472s1g01453	0.8217	1.6748	0.7558	4.1532
ac472s1g01466	ac472s1g01465	0.0131	0.0	0.0129	-0.0
ac472s1g01465	ac472s1g01466	0.0131	0.0	0.0129	-0.0
ac472s1g01309	ac472s1g04264	0.6488	1.3856	0.6102	3.3168
ac472s1g01262	ac472s1g04265	0.4733	1.1362	0.4435	2.1885
ac472s1g01242	ac472s1g04306	0.0536	0.747	0.0523	1.1047
ac472s1g01229	ac472s1g04324	1.0052	1.7674	0.9695	3.811
ac472s1g01206	ac472s1g01187	0.3521	1.2631	0.3501	2.305
ac472s1g01198	ac472s1g01197	0.0951	0.5706	0.0999	0.4994
ac472s1g01187	ac472s1g01206	0.3521	1.2631	0.3501	2.305
ac472s1g01244	ac472s1g03620	0.4757	-1.0	0.4682	3.5929
ac472s1g01207	ac472s1g03641	0.0608	3.1213	0.0614	2.4308
ac472s1g01205	ac472s1g03643	0.0292	2.171	0.0297	1.6999
ac472s1g01182	ac472s1g03675	0.0631	0.0674	0.0613	0.0767
ac472s1g01096	ac472s1g04861	0.5034	3.0672	0.4974	4.4859
ac472s1g01091	ac472s1g04902	0.7356	-1.0	0.7043	3.5443
ac472s1g01043	ac472s1g04908	0.5244	1.6642	0.504	2.9699
ac472s1g01033	ac472s1g04945	0.5988	1.4065	0.5385	4.3829
ac472s1g01027	ac472s1g01022	0.2394	0.8463	0.2466	0.8509
ac472s1g01025	ac472s1g01024	0.2284	0.8008	0.2391	0.7522
ac472s1g01022	ac472s1g01027	0.2394	0.8463	0.2466	0.8509
ac472s1g00926	ac472s1g00922	0.2104	0.8836	0.199	2.2862
ac472s1g00925	ac472s1g00923	0.2549	1.3201	0.2547	1.3414
ac472s1g00923	ac472s1g00925	0.2549	1.3201	0.2547	1.3414
ac472s1g00922	ac472s1g00926	0.2104	0.8836	0.199	2.2862
ac472s1g00785	ac472s1g02537	0.959	1.5667	0.8299	3.9644
ac472s1g00782	ac472s1g02581	0.9408	3.4362	0.8437	3.7564
ac472s1g00735	ac472s1g02596	0.4233	-1.0	0.4328	4.1668
ac472s1g00729	ac472s1g02627	0.7268	2.2501	0.7011	4.2033
ac472s1g00664	ac472s1g00617	0.8161	-1.0	0.7945	4.8159
ac472s1g00628	ac472s1g00627	0.38	1.191	0.3655	1.7235
ac472s1g00617	ac472s1g00664	0.8161	-1.0	0.7945	4.8159
ac472s1g02931	ac472s1g03621	0.811	-1.0	0.7946	4.8928
ac472s1g02928	ac472s1g03643	0.0243	1.7082	0.0249	1.3299
ac472s1g02900	ac472s1g03693	0.6282	-1.0	0.6132	4.003
ac472s1g02879	ac472s1g03738	0.272	1.2227	0.2575	2.795
ac472s1g04945	ac472s1g01033	0.5988	1.4065	0.5385	4.3829
ac472s1g04908	ac472s1g01043	0.5244	1.6642	0.504	2.9699
ac472s1g04902	ac472s1g01091	0.7356	-1.0	0.7043	3.5443
ac472s1g04861	ac472s1g01096	0.5034	3.0672	0.4974	4.4859
ac472s1g04684	ac472s1g03260	0.027	0.06	0.0265	0.0644
ac472s1g04682	ac472s1g03261	0.1661	0.2404	0.1565	0.3079
ac472s1g04676	ac472s1g03264	0.1693	0.3337	0.1633	0.4239
ac472s1g04675	ac472s1g03265	0.0233	0.0539	0.0227	0.0591
ac472s1g04150	ac472s1g03155	0.4304	1.8609	0.4458	1.4187
ac472s1g04148	ac472s1g03156	0.4746	1.2686	0.5023	1.1702
ac472s1g04146	ac472s1g03162	0.4756	1.7006	0.4939	3.4034
ac472s1g04120	ac472s1g03167	0.3702	0.452	0.351	0.6006
ac472s1g04065	ac472s1g02777	0.6009	1.9115	0.6013	1.9759
ac472s1g04064	ac472s1g02778	0.5592	-1.0	0.563	4.3348
ac472s1g04058	ac472s1g02780	0.5898	-1.0	0.6012	2.6511
ac472s1g04056	ac472s1g02781	0.5375	1.5459	0.5375	2.5791
ac472s1g04004	ac472s1g01644	0.49	-1.0	0.4994	2.5091
ac472s1g03987	ac472s1g01651	0.4899	1.0655	0.4784	1.7963
ac472s1g03962	ac472s1g01652	0.8612	2.1871	0.8352	4.2952
ac472s1g03916	ac472s1g01692	0.5986	2.0554	0.5674	4.3052
ac472s1g03738	ac472s1g02879	0.272	1.2227	0.2575	2.795
ac472s1g03693	ac472s1g02900	0.6282	-1.0	0.6132	4.003
ac472s1g03643	ac472s1g02928	0.0243	1.7082	0.0249	1.3299
ac472s1g03621	ac472s1g02931	0.811	-1.0	0.7946	4.8928
ac472s1g03675	ac472s1g01182	0.0631	0.0674	0.0613	0.0767
ac472s1g03643	ac472s1g01205	0.0292	2.171	0.0297	1.6999
ac472s1g03641	ac472s1g01207	0.0608	3.1213	0.0614	2.4308
ac472s1g03620	ac472s1g01244	0.4757	-1.0	0.4682	3.5929
ac472s1g03543	ac472s1g02438	0.7068	1.4233	0.6813	1.9489
ac472s1g03529	ac472s1g02445	0.3127	2.3828	0.3051	3.0054
ac472s1g03484	ac472s1g02479	0.1716	0.2199	0.1551	0.338
ac472s1g03479	ac472s1g02522	0.6925	1.99	0.6941	1.9928
ac472s1g03366	ac472s1g03300	0.0691	0.0773	0.0724	0.0672
ac472s1g03336	ac472s1g03335	0.3548	2.213	0.3728	1.445
ac472s1g03300	ac472s1g03366	0.0691	0.0773	0.0724	0.0672
ac472s1g03265	ac472s1g04675	0.0233	0.0539	0.0227	0.0591
ac472s1g03264	ac472s1g04676	0.1693	0.3337	0.1633	0.4239
ac472s1g03261	ac472s1g04682	0.1661	0.2404	0.1565	0.3079
ac472s1g03260	ac472s1g04684	0.027	0.06	0.0265	0.0644
ac472s1g03167	ac472s1g04120	0.3702	0.452	0.351	0.6006
ac472s1g03162	ac472s1g04146	0.4756	1.7006	0.4939	3.4034
ac472s1g03156	ac472s1g04147	0.4423	1.5581	0.4584	2.1037
ac472s1g03155	ac472s1g04148	0.4363	1.9661	0.4641	3.9311
ac472s1g02959	ac472s1g02438	0.6961	1.8268	0.7036	1.7192
ac472s1g02955	ac472s1g02442	0.4593	0.6042	0.4663	0.6334
ac472s1g02946	ac472s1g02444	0.5811	1.1725	0.5473	1.9819
ac472s1g02941	ac472s1g02470	0.5901	1.4316	0.5206	3.673
ac472s1g00061	ac472s1g00018	0.0022	0.0075	0.0022	0.0067
ac472s1g00027	ac472s1g00026	0.1007	0.5295	0.1051	0.4709
ac472s1g00018	ac472s1g00061	0.0022	0.0075	0.0022	0.0067
ac472s1g02890	ac472s1g00098	0.499	1.5879	0.5113	1.3568
ac472s1g02854	ac472s1g00104	0.6833	1.0069	0.5912	3.9745
ac472s1g02840	ac472s1g00137	0.5376	6.7092	0.5159	4.0102
ac472s1g02809	ac472s1g00163	0.0597	0.0769	0.0566	0.0963
ac472s1g02627	ac472s1g00729	0.7268	2.2501	0.7011	4.2033
ac472s1g02596	ac472s1g00735	0.4233	-1.0	0.4328	4.1668
ac472s1g02581	ac472s1g00782	0.9408	3.4362	0.8437	3.7564
ac472s1g02537	ac472s1g00783	0.9201	1.6644	0.8037	3.9766
ac472s1g02522	ac472s1g03479	0.6925	1.99	0.6941	1.9928
ac472s1g02479	ac472s1g03484	0.1716	0.2199	0.1551	0.338
ac472s1g02445	ac472s1g03529	0.3127	2.3828	0.3051	3.0054
ac472s1g02438	ac472s1g03543	0.7068	1.4233	0.6813	1.9489
ac472s1g02470	ac472s1g02941	0.5901	1.4316	0.5206	3.673
ac472s1g02444	ac472s1g02946	0.5811	1.1725	0.5473	1.9819
ac472s1g02442	ac472s1g02955	0.4593	0.6042	0.4663	0.6334
ac472s1g02438	ac472s1g02959	0.6961	1.8268	0.7036	1.7192
ac472s1g02247	ac472s1g02244	0.2986	0.9056	0.2785	1.6333
ac472s1g02246	ac472s1g02245	0.2486	1.3407	0.2392	2.4467
ac472s1g02244	ac472s1g02247	0.2986	0.9056	0.2785	1.6333
ac472s1g01959	ac472s1g01944	0.5795	1.4709	0.5678	1.7743
ac472s1g01946	ac472s1g01945	0.2429	0.3663	0.2458	0.3802
ac472s1g01944	ac472s1g01959	0.5795	1.4709	0.5678	1.7743
ac472s1g01784	ac472s1g00505	0.2504	-1.0	0.2469	3.9021
ac472s1g01747	ac472s1g00506	0.2894	0.2923	0.2976	0.272
ac472s1g01740	ac472s1g00512	0.4444	2.9718	0.4538	2.1435
ac472s1g01693	ac472s1g00555	0.779	-1.0	0.7213	3.7327
ac472s1g01692	ac472s1g03916	0.5986	2.0554	0.5674	4.3052
ac472s1g01653	ac472s1g03962	0.8405	3.0322	0.8239	4.3074
ac472s1g01651	ac472s1g03987	0.4899	1.0655	0.4784	1.7963
ac472s1g01644	ac472s1g04004	0.49	-1.0	0.4994	2.5091
ac472s1g01692	ac472s1g01346	0.6183	2.3078	0.606	4.5045
ac472s1g01642	ac472s1g01371	0.2926	2.519	0.2908	3.2522
ac472s1g01628	ac472s1g01400	1.0163	2.5951	0.9665	5.2933
ac472s1g01649	ac472s1g01614	0.017	0.0672	0.0165	0.077
ac472s1g01643	ac472s1g01641	0.1676	1.1591	0.1627	2.0303
ac472s1g01614	ac472s1g01649	0.017	0.0672	0.0165	0.077
ac472s1g01542	ac472s1g01511	0.1678	0.6298	0.1709	0.626
ac472s1g01532	ac472s1g01531	0.4757	1.293	0.4681	1.5947
ac472s1g01510	ac472s1g01542	0.2206	0.6421	0.2223	0.699
ac472s1g00555	ac472s1g01693	0.779	-1.0	0.7213	3.7327
ac472s1g00512	ac472s1g01740	0.4444	2.9718	0.4538	2.1435
ac472s1g00506	ac472s1g01747	0.2894	0.2923	0.2976	0.272
ac472s1g00505	ac472s1g01784	0.2504	-1.0	0.2469	3.9021
ac472s1g04673	ac472s1g03254	0.0555	0.0353	0.0528	0.0426
ac472s1g04674	ac472s1g03255	0.0054	0.0667	0.0054	0.0683
ac472s1g04675	ac472s1g03256	0.0066	0.0165	0.0067	0.0163
ac472s1g04676	ac472s1g03259	0.0598	0.1301	0.0605	0.1265
ac472s1g04135	ac472s1g03120	0.0143	0.0305	0.0145	0.0296
ac472s1g04146	ac472s1g03155	0.4297	2.1283	0.4552	2.3242
ac472s1g04147	ac472s1g03156	0.4423	1.5581	0.4584	2.1037
ac472s1g04148	ac472s1g03162	0.4618	1.7446	0.4816	2.8536
ac472s1g03254	ac472s1g04673	0.0555	0.0353	0.0528	0.0426
ac472s1g03255	ac472s1g04674	0.0054	0.0667	0.0054	0.0683
ac472s1g03256	ac472s1g04675	0.0066	0.0165	0.0067	0.0163
ac472s1g03259	ac472s1g04676	0.0598	0.1301	0.0605	0.1265
ac472s1g03120	ac472s1g04135	0.0143	0.0305	0.0145	0.0296
ac472s1g03155	ac472s1g04146	0.4297	2.1283	0.4552	2.3242
ac472s1g03162	ac472s1g04148	0.4618	1.7446	0.4816	2.8536
ac472s1g02997	ac472s1g02689	0.5804	3.7985	0.5481	3.9404
ac472s1g03000	ac472s1g02702	0.3158	0.68	0.3276	0.6491
ac472s1g03004	ac472s1g02710	0.5864	2.3593	0.5684	4.0585
ac472s1g03031	ac472s1g02745	0.0819	0.1127	0.0833	0.1068
ac472s1g02689	ac472s1g02997	0.5804	3.7985	0.5481	3.9404
ac472s1g02702	ac472s1g03000	0.3158	0.68	0.3276	0.6491
ac472s1g02710	ac472s1g03004	0.5864	2.3593	0.5684	4.0585
ac472s1g02745	ac472s1g03031	0.0819	0.1127	0.0833	0.1068
ac472s1g01891	ac472s1g01566	0.7077	3.0123	0.7048	4.0636
ac472s1g01925	ac472s1g01570	0.7327	3.4636	0.7284	4.3044
ac472s1g01950	ac472s1g01571	0.7784	2.1402	0.7634	3.3576
ac472s1g01956	ac472s1g01578	0.4664	1.5772	0.4678	1.5513
ac472s1g00645	ac472s1g01362	0.0132	0.0621	0.0132	0.0625
ac472s1g00640	ac472s1g01405	0.6	-1.0	0.5971	3.4398
ac472s1g00607	ac472s1g01426	0.7983	-1.0	0.753	3.8361
ac472s1g00580	ac472s1g01432	0.5636	2.1099	0.5518	3.3965
ac472s1g00125	ac472s1g00481	0.155	0.2726	0.1647	0.2278
ac472s1g00098	ac472s1g00521	0.4073	0.6677	0.3948	0.8237
ac472s1g00097	ac472s1g00522	0.0222	0.0107	0.0205	0.0151
ac472s1g00096	ac472s1g00523	0.0	0.0	-0.0	-0.0
ac472s1g00163	ac472s1g02809	0.0597	0.0769	0.0566	0.0963
ac472s1g00137	ac472s1g02840	0.5376	6.7092	0.5159	4.0102
ac472s1g00104	ac472s1g02854	0.6833	1.0069	0.5912	3.9745
ac472s1g00098	ac472s1g02890	0.499	1.5879	0.5113	1.3568
ac472s1g00238	ac472s1g00221	0.4083	3.5776	0.4013	4.3696
ac472s1g00234	ac472s1g00232	0.458	0.8481	0.447	1.2669
ac472s1g00221	ac472s1g00238	0.4083	3.5776	0.4013	4.3696
ac472s1g00523	ac472s1g00096	0.0	0.0	-0.0	-0.0
ac472s1g00521	ac472s1g00097	0.3014	0.47	0.285	0.6346
ac472s1g00520	ac472s1g00098	0.0057	0.0187	0.0057	0.019
ac472s1g00481	ac472s1g00123	0.3987	0.5477	0.3935	0.6445
ac472s1g00544	ac472s1g00502	0.4672	-1.0	0.4508	4.3471
ac472s1g00509	ac472s1g00508	0.0966	0.6506	0.0976	0.7026
ac472s1g00501	ac472s1g00511	0.869	5.2566	0.8785	3.8725
ac472s1g04657	ac472s1g01043	0.5946	-1.0	0.5564	3.755
ac472s1g04686	ac472s1g01074	0.721	3.9992	0.7132	4.2807
ac472s1g04712	ac472s1g01103	0.3625	0.6751	0.3666	0.7248
ac472s1g03887	ac472s1g01940	0.6138	1.5038	0.6147	1.5166
ac472s1g03889	ac472s1g01945	0.5257	1.261	0.5325	3.0759
ac472s1g03892	ac472s1g01946	0.5058	1.0602	0.5092	1.318
ac472s1g03764	ac472s1g00474	0.5213	-1.0	0.5178	4.447
ac472s1g03769	ac472s1g00509	0.6275	-1.0	0.6182	4.2102
ac472s1g03804	ac472s1g00555	0.6501	2.33	0.6047	3.747
ac472s1g03476	ac472s1g03287	0.1563	0.2806	0.1688	0.2331
ac472s1g03505	ac472s1g03308	0.5217	1.0207	0.5165	1.5569
ac472s1g03507	ac472s1g03309	0.6217	1.2971	0.65	1.4963
ac472s1g03346	ac472s1g01244	0.7451	-1.0	0.7433	4.0905
ac472s1g03390	ac472s1g01291	0.5285	-1.0	0.5091	4.2602
ac472s1g03432	ac472s1g01298	0.3021	-1.0	0.3004	4.366
ac472s1g03287	ac472s1g03476	0.1563	0.2806	0.1688	0.2331
ac472s1g03308	ac472s1g03505	0.5217	1.0207	0.5165	1.5569
ac472s1g03309	ac472s1g03507	0.6217	1.2971	0.65	1.4963
ac472s1g02709	ac472s1g04261	0.6518	1.3125	0.6004	3.9757
ac472s1g02712	ac472s1g04265	0.603	1.4399	0.5672	4.0494
ac472s1g02402	ac472s1g01185	0.2926	1.7531	0.2954	1.6525
ac472s1g02436	ac472s1g01192	0.6306	2.5854	0.6287	2.9138
ac472s1g02480	ac472s1g01211	0.0132	0.0108	0.0126	0.0127
ac472s1g01879	ac472s1g03962	0.7851	1.7903	0.7747	2.1173
ac472s1g01902	ac472s1g03977	0.4967	-1.0	0.4876	4.044
ac472s1g01949	ac472s1g03986	0.5314	2.4988	0.5106	4.3942
ac472s1g01566	ac472s1g01891	0.7077	3.0123	0.7048	4.0636
ac472s1g01570	ac472s1g01925	0.7327	3.4636	0.7284	4.3044
ac472s1g01571	ac472s1g01950	0.7784	2.1402	0.7634	3.3576
ac472s1g01465	ac472s1g00730	0.0	0.0036	-0.0	0.003
ac472s1g01466	ac472s1g00731	0.135	0.3984	0.1288	0.5515
ac472s1g01468	ac472s1g00760	0.1001	0.2527	0.1017	0.2477
ac472s1g01254	ac472s1g01043	0.5238	5.5756	0.521	3.8173
ac472s1g01296	ac472s1g01067	0.3382	-1.0	0.3313	3.1409
ac472s1g01244	ac472s1g03346	0.7451	-1.0	0.7433	4.0905
ac472s1g01291	ac472s1g03390	0.5285	-1.0	0.5091	4.2602
ac472s1g01298	ac472s1g03432	0.3021	-1.0	0.3004	4.366
ac472s1g01215	ac472s1g04873	0.421	-1.0	0.4156	3.3914
ac472s1g01248	ac472s1g04906	0.514	2.3806	0.5209	2.0753
ac472s1g01250	ac472s1g04907	0.3324	0.6615	0.3285	0.7977
ac472s1g01185	ac472s1g02402	0.2926	1.7531	0.2954	1.6525
ac472s1g01192	ac472s1g02436	0.6306	2.5854	0.6287	2.9138
ac472s1g01211	ac472s1g02480	0.0132	0.0108	0.0126	0.0127
ac472s1g01049	ac472s1g00603	0.9753	2.172	0.9133	4.6209
ac472s1g01091	ac472s1g00637	0.6201	1.7713	0.5781	3.6336
ac472s1g01135	ac472s1g00686	0.9461	2.751	0.9353	4.4961
ac472s1g01043	ac472s1g04657	0.5946	-1.0	0.5564	3.755
ac472s1g01074	ac472s1g04686	0.721	3.9992	0.7132	4.2807
ac472s1g01103	ac472s1g04712	0.3625	0.6751	0.3666	0.7248
ac472s1g00730	ac472s1g01465	0.0	0.0036	-0.0	0.003
ac472s1g00731	ac472s1g01466	0.135	0.3984	0.1288	0.5515
ac472s1g00760	ac472s1g01468	0.1001	0.2527	0.1017	0.2477
ac472s1g00603	ac472s1g01049	0.9753	2.172	0.9133	4.6209
ac472s1g00637	ac472s1g01091	0.6201	1.7713	0.5781	3.6336
ac472s1g00686	ac472s1g01135	0.9461	2.751	0.9353	4.4961
ac472s1g00474	ac472s1g03764	0.5213	-1.0	0.5178	4.447
ac472s1g00509	ac472s1g03769	0.6275	-1.0	0.6182	4.2102
ac472s1g00555	ac472s1g03804	0.6501	2.33	0.6047	3.747
ac472s1g04873	ac472s1g01215	0.421	-1.0	0.4156	3.3914
ac472s1g04906	ac472s1g01248	0.514	2.3806	0.5209	2.0753
ac472s1g04907	ac472s1g01250	0.3324	0.6615	0.3285	0.7977
ac472s1g04891	ac472s2g01624	0.9733	2.5098	0.9006	4.8892
ac472s1g04884	ac472s2g01670	0.1626	0.9002	0.1612	1.353
ac472s1g04883	ac472s2g01671	0.1352	1.2087	0.1307	1.7478
ac472s1g04881	ac472s2g01673	0.0951	1.193	0.089	3.7053
ac472s1g04865	ac472s2g01677	0.2468	0.7714	0.2417	1.0212
ac472s1g04840	ac472s2g01680	0.1831	1.2378	0.1856	1.7811
ac472s1g04839	ac472s2g01681	0.2426	1.0782	0.2494	1.1718
ac472s1g04814	ac472s2g01705	0.11	1.5209	0.1117	2.3044
ac472s1g04800	ac472s2g01712	0.2081	2.3919	0.2021	4.4545
ac472s1g04799	ac472s2g01717	0.0967	1.1632	0.0953	2.2358
ac472s1g04798	ac472s2g01723	0.2657	1.5565	0.2629	1.9383
ac472s1g04787	ac472s2g01727	0.21	0.8906	0.2128	0.9839
ac472s1g04786	ac472s2g01729	0.2894	0.9347	0.2804	1.7413
ac472s1g04784	ac472s2g01741	0.1724	1.2887	0.1851	1.0514
ac472s1g04782	ac472s2g01742	0.1446	1.1546	0.1446	1.6084
ac472s1g04781	ac472s2g01748	0.292	1.5206	0.2889	1.7426
ac472s1g04775	ac472s2g01754	0.2887	1.3277	0.279	1.911
ac472s1g04768	ac472s2g01760	0.4108	1.6332	0.4089	1.7129
ac472s1g04761	ac472s2g01765	0.3142	1.0661	0.3063	1.3092
ac472s1g04757	ac472s2g01768	0.2918	1.0234	0.2938	1.2183
ac472s1g04734	ac472s2g01772	0.0257	0.8758	0.0276	0.6589
ac472s1g04731	ac472s2g01773	0.0886	0.8625	0.0874	1.1243
ac472s1g04716	ac472s2g01785	0.0067	0.6967	0.0065	0.9459
ac472s1g04715	ac472s2g01786	0.0803	1.4191	0.0802	1.451
ac472s1g04711	ac472s2g01795	0.4754	2.5465	0.4763	2.7626
ac472s1g04708	ac472s2g01798	0.0965	0.7481	0.0878	1.762
ac472s1g04707	ac472s2g01800	0.5163	1.8132	0.5287	1.5604
ac472s1g04704	ac472s2g01803	0.1057	1.3426	0.1065	1.2713
ac472s1g04702	ac472s2g01807	0.3221	0.9819	0.3386	0.9134
ac472s1g04687	ac472s2g01809	0.2107	0.8113	0.2026	1.3793
ac472s1g04676	ac472s2g01820	0.2001	0.8598	0.201	1.0769
ac472s1g04659	ac472s2g01826	0.1096	0.7314	0.1087	0.8978
ac472s1g04643	ac472s2g01838	0.0427	1.1537	0.041	1.809
ac472s1g04083	ac472s2g00840	0.0962	0.1073	0.097	0.1052
ac472s1g04097	ac472s2g00876	0.2235	1.2564	0.2299	1.5065
ac472s1g04099	ac472s2g00877	0.2655	1.6509	0.2783	2.1292
ac472s1g04129	ac472s2g00883	0.0149	0.0774	0.0154	0.069
ac472s1g04140	ac472s2g00893	0.1821	1.4349	0.1853	1.3585
ac472s1g04141	ac472s2g00894	0.2052	0.9102	0.1994	1.3298
ac472s1g04143	ac472s2g00895	0.1063	1.1058	0.1032	1.4467
ac472s1g04153	ac472s2g00900	0.448	-1.0	0.4486	4.2382
ac472s1g04156	ac472s2g00902	0.2417	1.1036	0.2357	2.082
ac472s1g04165	ac472s2g00903	1.0019	1.793	0.9483	4.8512
ac472s1g04169	ac472s2g00904	0.0039	2.1689	0.004	1.537
ac472s1g04172	ac472s2g00906	0.4597	1.1937	0.453	2.0105
ac472s1g04175	ac472s2g00914	0.2913	0.7766	0.2893	0.9632
ac472s1g04179	ac472s2g00916	0.2438	1.0621	0.2369	2.9304
ac472s1g04184	ac472s2g00917	0.5914	1.325	0.5933	1.4019
ac472s1g04190	ac472s2g00926	0.1886	1.1166	0.1933	1.2212
ac472s1g04191	ac472s2g00929	0.1325	1.0317	0.1302	1.816
ac472s1g04194	ac472s2g00931	0.1109	0.9651	0.1071	2.421
ac472s1g04196	ac472s2g00933	0.2706	0.7662	0.2654	0.9766
ac472s1g04201	ac472s2g00944	0.1571	0.9996	0.1525	1.2677
ac472s1g04202	ac472s2g00945	0.212	1.2547	0.213	1.2463
ac472s1g04203	ac472s2g00953	0.0587	0.6935	0.0522	2.9475
ac472s1g04204	ac472s2g00954	0.2963	1.5361	0.2904	1.956
ac472s1g04220	ac472s2g00956	0.0603	0.9861	0.0607	1.2355
ac472s1g04227	ac472s2g00966	0.2063	1.0278	0.2102	1.162
ac472s1g04242	ac472s2g00973	0.2384	2.0548	0.2542	1.2413
ac472s1g04252	ac472s2g00978	0.3475	0.8824	0.3546	0.9795
ac472s1g04277	ac472s2g00996	0.0762	1.2637	0.0751	3.6749
ac472s1g04287	ac472s2g00999	0.4363	1.4943	0.4214	2.5194
ac472s1g04290	ac472s2g01007	0.1067	1.9828	0.1073	1.8552
ac472s1g04311	ac472s2g01028	0.1531	1.0331	0.1629	0.8654
ac472s1g00392	ac472s2g00360	0.4718	4.1201	0.4701	4.0409
ac472s1g00393	ac472s2g00361	0.5898	2.0709	0.5972	1.9419
ac472s1g00398	ac472s2g00369	0.3909	0.8455	0.3624	1.6257
ac472s1g00414	ac472s2g00392	0.2197	0.9726	0.2093	1.4795
ac472s1g00423	ac472s2g00409	0.1482	1.0203	0.1477	1.6199
ac472s1g00428	ac472s2g00411	0.1331	1.0284	0.1327	1.5178
ac472s1g00431	ac472s2g00422	0.1992	1.0077	0.1991	1.4761
ac472s1g00466	ac472s2g00448	0.3272	1.2956	0.344	1.2777
ac472s1g00471	ac472s2g00482	0.6546	1.6124	0.6694	2.2979
ac472s1g00474	ac472s2g00485	0.149	0.9919	0.1508	1.1876
ac472s1g00484	ac472s2g00492	0.1857	1.1245	0.1871	1.3276
ac472s1g00511	ac472s2g00509	0.2819	1.1989	0.2687	2.1451
ac472s1g00515	ac472s2g00512	0.2337	1.2416	0.2376	1.5311
ac472s1g00561	ac472s2g00553	0.59	1.6147	0.5726	2.3396
ac472s1g00569	ac472s2g00566	0.4108	1.5106	0.4152	1.4784
ac472s1g00610	ac472s2g00607	0.2414	1.2463	0.2323	2.0333
ac472s1g00611	ac472s2g00611	0.2403	1.2018	0.2483	1.3799
ac472s1g00614	ac472s2g00615	0.3332	1.5438	0.3373	1.4152
ac472s1g00633	ac472s2g00621	0.3129	1.0397	0.3134	1.4338
ac472s1g00634	ac472s2g00622	0.2643	0.9532	0.255	3.1006
ac472s1g00658	ac472s2g00649	0.425	1.0921	0.4407	1.2301
ac472s1g00663	ac472s2g00653	0.2509	4.1253	0.2609	2.0154
ac472s1g00667	ac472s2g00658	0.3729	1.0478	0.3752	1.2444
ac472s1g00668	ac472s2g00659	0.3559	2.5956	0.3531	3.3228
ac472s1g00669	ac472s2g00661	0.4094	2.9398	0.4249	1.8078
ac472s1g00675	ac472s2g00664	0.6581	1.0909	0.6298	1.5504
ac472s1g00696	ac472s2g00681	0.5492	-1.0	0.5133	3.8358
ac472s1g00721	ac472s2g00704	0.1498	1.1977	0.1493	2.2053
ac472s1g00740	ac472s2g00742	0.4769	3.9764	0.457	3.9093
ac472s1g01120	ac472s2g02188	0.1689	0.793	0.1589	1.6738
ac472s1g01100	ac472s2g02200	0.1051	0.9985	0.0992	1.7454
ac472s1g01090	ac472s2g02222	0.1054	0.9862	0.1052	1.3271
ac472s1g01088	ac472s2g02224	0.2787	1.1516	0.2776	2.0503
ac472s1g01081	ac472s2g02230	0.1868	1.6761	0.1833	2.2256
ac472s1g01074	ac472s2g02239	0.2024	1.15	0.2057	1.4182
ac472s1g01064	ac472s2g02250	0.1984	1.4605	0.2033	1.6002
ac472s1g01057	ac472s2g02254	0.3785	1.2669	0.3833	1.8221
ac472s1g01049	ac472s2g02261	0.1546	1.0636	0.1518	2.4684
ac472s1g01046	ac472s2g02262	0.3112	0.9664	0.2844	6.6354
ac472s1g01043	ac472s2g02263	0.1462	1.5104	0.1463	1.512
ac472s1g01032	ac472s2g02273	0.0875	0.7262	0.0872	0.8474
ac472s1g01020	ac472s2g02276	0.4018	1.3519	0.3805	3.5233
ac472s1g01017	ac472s2g02310	0.3153	1.354	0.3035	2.0755
ac472s1g01016	ac472s2g02311	0.4423	1.2443	0.4373	2.5987
ac472s1g01012	ac472s2g02312	0.2814	1.0799	0.2727	1.9372
ac472s1g01004	ac472s2g02313	0.5437	1.4408	0.5343	1.6944
ac472s1g00991	ac472s2g02319	0.0456	1.2333	0.0467	1.5463
ac472s1g00990	ac472s2g02320	0.2335	1.0266	0.2371	1.0818
ac472s1g00989	ac472s2g02322	0.2996	-1.0	0.3046	4.0799
ac472s1g00987	ac472s2g02323	0.1118	0.9647	0.109	1.8639
ac472s1g00982	ac472s2g02326	0.1054	1.0084	0.1054	1.5171
ac472s1g00963	ac472s2g02329	0.2164	1.0158	0.2076	1.9258
ac472s1g00959	ac472s2g02330	0.1475	1.0336	0.149	1.3308
ac472s1g00954	ac472s2g02333	0.2365	1.4221	0.238	3.0653
ac472s1g00952	ac472s2g02334	0.0639	0.9154	0.062	1.795
ac472s1g01346	ac472s2g02033	0.1476	1.4697	0.1519	2.5312
ac472s1g01345	ac472s2g02035	0.0679	1.1708	0.0691	1.3901
ac472s1g01336	ac472s2g02050	0.2703	1.3028	0.2677	1.4413
ac472s1g01332	ac472s2g02052	0.108	1.2077	0.1097	1.5305
ac472s1g01326	ac472s2g02055	0.2331	1.0536	0.2268	1.3615
ac472s1g01314	ac472s2g02063	0.1894	1.1012	0.1858	1.2909
ac472s1g01313	ac472s2g02065	0.126	1.0398	0.1261	1.349
ac472s1g01312	ac472s2g02073	0.1573	0.998	0.1536	2.6121
ac472s1g01308	ac472s2g02081	0.131	1.03	0.1347	1.1307
ac472s1g01306	ac472s2g02083	0.2204	1.2026	0.214	1.5978
ac472s1g01304	ac472s2g02089	0.3312	-1.0	0.3321	4.5138
ac472s1g01300	ac472s2g02090	0.2644	1.4839	0.2748	1.6477
ac472s1g01298	ac472s2g02096	0.1429	1.4482	0.1386	2.2389
ac472s1g01294	ac472s2g02097	0.1829	1.2217	0.178	1.6215
ac472s1g01283	ac472s2g02113	0.235	1.107	0.2372	1.8529
ac472s1g01281	ac472s2g02117	0.3685	1.5605	0.3623	1.9423
ac472s1g01277	ac472s2g02121	0.177	0.9385	0.1773	1.0505
ac472s1g01275	ac472s2g02126	0.2989	1.1755	0.2767	3.7801
ac472s1g01269	ac472s2g02127	0.2193	2.1526	0.219	2.2436
ac472s1g01268	ac472s2g02128	0.1188	1.0182	0.118	1.3493
ac472s1g01243	ac472s2g02148	0.2016	0.8344	0.1955	1.2678
ac472s1g01230	ac472s2g02156	0.2656	1.3112	0.2689	2.1667
ac472s1g01229	ac472s2g02157	0.38	1.2613	0.3768	1.3874
ac472s1g01227	ac472s2g02164	0.3579	1.5623	0.3674	2.656
ac472s1g01221	ac472s2g02165	0.5386	1.0779	0.5006	4.0282
ac472s1g04568	ac472s2g01279	0.048	0.8401	0.0461	1.6061
ac472s1g04564	ac472s2g01284	0.2919	1.5317	0.295	1.4078
ac472s1g04563	ac472s2g01291	0.5188	-1.0	0.5009	3.5839
ac472s1g04555	ac472s2g01292	0.3401	0.8242	0.3242	1.2644
ac472s1g04554	ac472s2g01294	0.5043	1.1486	0.5012	1.9947
ac472s1g04547	ac472s2g01295	0.4113	0.9526	0.3979	2.5531
ac472s1g04545	ac472s2g01297	0.1916	1.539	0.2025	2.0447
ac472s1g04543	ac472s2g01298	0.5207	1.0252	0.5148	1.9207
ac472s1g04540	ac472s2g01299	0.3418	0.9663	0.3401	1.3694
ac472s1g04533	ac472s2g01302	0.18	1.0839	0.1818	1.461
ac472s1g04525	ac472s2g01311	0.3147	1.2478	0.3187	1.7739
ac472s1g04520	ac472s2g01315	0.1038	1.0613	0.1039	1.4432
ac472s1g04512	ac472s2g01321	0.2359	1.0747	0.2394	1.4122
ac472s1g04511	ac472s2g01322	0.2603	0.7734	0.2537	1.0542
ac472s1g04504	ac472s2g01343	0.2345	1.3872	0.2303	1.6989
ac472s1g04502	ac472s2g01362	0.2103	0.9036	0.2094	1.211
ac472s1g04497	ac472s2g01370	0.0404	1.2863	0.0387	2.2917
ac472s1g04493	ac472s2g01379	0.2878	1.1701	0.2626	3.3398
ac472s1g04489	ac472s2g01385	0.3209	1.7418	0.3121	2.8809
ac472s1g04477	ac472s2g01405	0.1748	0.7065	0.1744	0.8309
ac472s1g04474	ac472s2g01406	0.4154	2.2441	0.4098	3.1545
ac472s1g04462	ac472s2g01416	0.1352	1.0093	0.1302	1.3707
ac472s1g04343	ac472s2g01124	0.3315	0.9945	0.2961	3.5743
ac472s1g04345	ac472s2g01128	0.0423	1.0784	0.0421	1.4842
ac472s1g04348	ac472s2g01129	0.3606	0.9861	0.3597	1.1893
ac472s1g04359	ac472s2g01133	0.1047	0.3335	0.0927	0.804
ac472s1g04362	ac472s2g01134	0.2877	2.1026	0.2898	1.9607
ac472s1g04366	ac472s2g01135	0.4591	3.0604	0.4755	1.9419
ac472s1g04370	ac472s2g01173	0.3068	1.1404	0.3032	2.0367
ac472s1g04394	ac472s2g01197	0.004	1.1101	0.0041	1.561
ac472s1g04399	ac472s2g01207	0.3679	1.2737	0.3818	1.3511
ac472s1g04400	ac472s2g01208	0.2205	2.1796	0.2259	1.6594
ac472s1g04409	ac472s2g01211	0.2382	1.0222	0.2349	1.2794
ac472s1g04427	ac472s2g01224	0.5089	1.3582	0.4886	2.1778
ac472s1g04428	ac472s2g01226	0.1084	1.3859	0.1112	1.6576
ac472s1g04433	ac472s2g01236	0.2747	1.1475	0.2741	1.6289
ac472s1g01219	ac472s2g01567	0.1985	1.1967	0.2008	1.7855
ac472s1g01217	ac472s2g01568	0.4662	1.2028	0.4486	1.5768
ac472s1g01212	ac472s2g01574	0.1632	1.5064	0.158	2.5502
ac472s1g01206	ac472s2g01595	0.3511	2.1396	0.3507	2.2552
ac472s1g01199	ac472s2g01596	0.2794	1.257	0.2762	1.431
ac472s1g01193	ac472s2g01612	0.1179	0.9674	0.1242	0.861
ac472s1g01192	ac472s2g01614	0.1713	1.2138	0.1708	2.8288
ac472s1g01185	ac472s2g01630	0.1673	1.4022	0.1712	2.3586
ac472s1g01180	ac472s2g01632	0.1854	1.2434	0.1879	1.5406
ac472s1g01179	ac472s2g01645	0.1799	1.3964	0.1752	1.9699
ac472s1g01177	ac472s2g01646	0.2089	1.3035	0.2131	2.2528
ac472s1g01475	ac472s2g00810	0.2659	0.8821	0.2493	1.5855
ac472s1g01481	ac472s2g00811	0.1876	1.4411	0.1806	2.4052
ac472s1g01482	ac472s2g00815	0.1713	0.9254	0.1639	2.1277
ac472s1g01491	ac472s2g00818	0.2748	1.2157	0.2811	1.4802
ac472s1g01492	ac472s2g00819	0.2605	0.754	0.233	2.0035
ac472s1g01496	ac472s2g00829	0.1583	1.3812	0.1589	2.2498
ac472s1g01504	ac472s2g00831	0.2083	0.7722	0.1801	3.383
ac472s1g01505	ac472s2g00832	0.1637	1.4137	0.1644	1.3682
ac472s1g01507	ac472s2g00837	0.146	1.0055	0.1502	0.9878
ac472s1g01519	ac472s2g00845	0.1652	1.3655	0.16	2.0772
ac472s1g01158	ac472s2g01842	0.0614	1.094	0.0604	1.9506
ac472s1g01155	ac472s2g01843	0.2848	1.3087	0.279	1.7538
ac472s1g01151	ac472s2g01844	0.0883	1.1277	0.0881	1.6387
ac472s1g01138	ac472s2g01850	0.1964	1.0574	0.19	1.3903
ac472s1g01137	ac472s2g01851	0.2165	1.092	0.2108	3.5894
ac472s1g01131	ac472s2g01864	0.3474	0.9918	0.3572	1.1146
ac472s1g01129	ac472s2g01867	0.4715	1.4215	0.4683	1.5753
ac472s1g01128	ac472s2g01870	0.2939	0.8797	0.2893	1.4664
ac472s1g01127	ac472s2g01871	0.2652	1.5127	0.2657	1.4974
ac472s1g04069	ac472s2g00747	0.5207	1.2645	0.5103	1.5034
ac472s1g04048	ac472s2g00748	0.302	0.9616	0.285	1.5341
ac472s1g04027	ac472s2g00753	0.0754	0.9285	0.0759	1.2971
ac472s1g04015	ac472s2g00761	0.036	0.6705	0.0345	0.9511
ac472s1g04010	ac472s2g00765	0.2244	2.8025	0.2391	1.4031
ac472s1g03998	ac472s2g00773	0.2325	0.8547	0.2139	1.9128
ac472s1g03977	ac472s2g00788	0.1763	1.7908	0.1742	2.195
ac472s1g03966	ac472s2g00794	0.5188	1.5627	0.5238	1.7455
ac472s1g03933	ac472s2g00809	0.3793	0.7023	0.3396	2.2258
ac472s1g04428	ac472s2g01152	0.6089	-1.0	0.6138	3.7194
ac472s1g04411	ac472s2g01156	0.7057	1.1018	0.7096	1.5413
ac472s1g04386	ac472s2g01157	0.124	1.0773	0.1306	0.8918
ac472s1g04383	ac472s2g01161	0.2291	1.1758	0.2307	1.669
ac472s1g04381	ac472s2g01162	0.1568	1.0059	0.1562	1.5209
ac472s1g04376	ac472s2g01171	0.1866	1.0951	0.1799	2.4712
ac472s1g04366	ac472s2g01179	0.4104	2.506	0.4128	2.4112
ac472s1g04362	ac472s2g01183	0.3002	2.1078	0.3082	1.6764
ac472s1g02123	ac472s2g03708	0.3594	1.3405	0.3611	2.4115
ac472s1g02124	ac472s2g03710	0.3998	2.5081	0.411	1.8288
ac472s1g02125	ac472s2g03711	0.4052	1.6859	0.3992	2.0807
ac472s1g02126	ac472s2g03712	0.4335	1.5641	0.4287	1.7806
ac472s1g02127	ac472s2g03713	0.3827	2.2097	0.385	2.0855
ac472s1g02128	ac472s2g03729	0.3817	2.3698	0.3795	2.9132
ac472s1g02129	ac472s2g03730	0.3637	2.9582	0.3638	3.4929
ac472s1g02144	ac472s2g03752	0.633	1.2185	0.6157	2.6802
ac472s1g04641	ac472s2g01479	0.2449	1.5869	0.2463	1.5249
ac472s1g04629	ac472s2g01484	0.1797	1.0932	0.1766	2.4543
ac472s1g04628	ac472s2g01485	0.2659	1.0467	0.2693	1.3156
ac472s1g04623	ac472s2g01487	0.4861	1.2462	0.4577	4.166
ac472s1g04619	ac472s2g01498	0.206	0.8884	0.1972	2.0077
ac472s1g04606	ac472s2g01502	0.4469	1.1824	0.4468	1.4935
ac472s1g04603	ac472s2g01505	0.298	1.2272	0.2836	2.0277
ac472s1g04581	ac472s2g01517	0.2253	1.2989	0.23	2.0075
ac472s1g00044	ac472s2g04152	0.9087	3.0812	0.8588	4.8111
ac472s1g00061	ac472s2g04198	0.9105	4.9912	0.8631	4.1158
ac472s1g00078	ac472s2g04237	0.6315	1.921	0.5647	3.3661
ac472s1g00101	ac472s2g04283	0.5255	2.1054	0.5121	4.1689
ac472s1g00106	ac472s2g04295	0.5556	-1.0	0.5707	3.4277
ac472s1g00118	ac472s2g04340	0.3106	2.068	0.3007	4.1305
ac472s1g00907	ac472s2g02197	0.3498	1.8048	0.3543	1.616
ac472s1g00910	ac472s2g02246	0.5007	2.17	0.5114	2.8419
ac472s1g00911	ac472s2g02249	0.5047	2.916	0.5	4.4406
ac472s1g00913	ac472s2g02250	0.4755	1.9921	0.4827	1.7328
ac472s1g00949	ac472s2g02283	0.5492	3.0662	0.5452	4.6902
ac472s1g00988	ac472s2g02321	0.3929	1.4058	0.3894	1.5745
ac472s1g00412	ac472s2g00474	0.2437	0.71	0.2372	0.984
ac472s1g00409	ac472s2g00476	0.1223	0.2905	0.1214	0.3239
ac472s1g00408	ac472s2g00478	0.0037	0.0514	0.0038	0.0443
ac472s1g00407	ac472s2g00481	0.1078	0.2173	0.1007	0.3268
ac472s1g00385	ac472s2g00526	0.1847	0.4577	0.1797	0.5383
ac472s1g00348	ac472s2g00562	0.1393	0.4913	0.1368	0.6101
ac472s1g00631	ac472s2g00629	0.153	0.822	0.154	0.8906
ac472s1g00613	ac472s2g00646	0.4265	1.258	0.4313	3.3056
ac472s1g00574	ac472s2g00673	0.6307	3.3834	0.5892	3.994
ac472s1g00548	ac472s2g00694	0.9234	-1.0	0.9198	4.9091
ac472s1g00504	ac472s2g00723	0.5915	-1.0	0.5692	3.8905
ac472s1g00769	ac472s2g00680	0.0909	0.8241	0.0874	1.3766
ac472s1g00760	ac472s2g00685	0.0964	1.3283	0.0957	1.4427
ac472s1g00742	ac472s2g00686	0.6545	1.2942	0.6353	3.1459
ac472s1g00740	ac472s2g00700	0.2005	1.6549	0.1995	1.7845
ac472s1g00738	ac472s2g00701	0.3332	0.9059	0.3437	0.9502
ac472s1g00736	ac472s2g00704	0.0802	1.033	0.081	1.3468
ac472s1g00994	ac472s2g00791	0.7065	2.3241	0.6873	4.1398
ac472s1g00989	ac472s2g00812	0.5822	1.785	0.5731	2.1779
ac472s1g00963	ac472s2g00814	0.9614	2.3502	0.9024	4.2005
ac472s1g00913	ac472s2g00829	0.417	-1.0	0.4107	4.4708
ac472s1g00884	ac472s2g00867	0.6352	2.5954	0.625	4.8365
ac472s1g00857	ac472s2g00873	0.6737	3.0776	0.6481	4.8066
ac472s1g01151	ac472s2g03557	0.8359	2.1776	0.8262	2.6547
ac472s1g01137	ac472s2g03584	0.6879	-1.0	0.6722	4.4825
ac472s1g01098	ac472s2g03594	0.743	1.4279	0.6844	3.7798
ac472s1g01097	ac472s2g03596	0.6112	1.2217	0.5927	1.6612
ac472s1g01096	ac472s2g03608	0.4964	2.0628	0.479	4.4699
ac472s1g01057	ac472s2g03614	0.617	2.1147	0.6248	2.1956
ac472s1g02129	ac472s2g03707	0.342	2.312	0.3406	2.7439
ac472s1g02128	ac472s2g03708	0.3244	1.4304	0.3099	3.0482
ac472s1g02127	ac472s2g03709	0.3737	1.6546	0.3625	2.7308
ac472s1g02126	ac472s2g03710	0.4068	2.0176	0.4034	2.3624
ac472s1g02124	ac472s2g03712	0.4373	1.9949	0.4427	1.8084
ac472s1g02893	ac472s2g00793	0.8396	2.4393	0.8334	3.8511
ac472s1g02860	ac472s2g00803	0.654	-1.0	0.6565	4.0181
ac472s1g02852	ac472s2g00821	0.6799	-1.0	0.6783	4.2148
ac472s1g02841	ac472s2g00830	0.552	2.5252	0.5448	3.9843
ac472s1g02840	ac472s2g00832	0.6529	-1.0	0.6799	2.134
ac472s1g02808	ac472s2g00841	0.7381	2.8527	0.7108	4.4493
ac472s1g04463	ac472s2g01018	0.301	0.497	0.3019	0.5489
ac472s1g04456	ac472s2g01049	0.0475	1.3189	0.0493	1.3434
ac472s1g04452	ac472s2g01061	0.1873	1.1319	0.1948	1.1506
ac472s1g04446	ac472s2g01085	0.334	0.9975	0.3282	1.3888
ac472s1g04443	ac472s2g01086	0.4398	1.2048	0.405	3.689
ac472s1g04441	ac472s2g01088	0.3022	1.4046	0.2971	1.8001
ac472s1g00160	ac472s2g00099	0.0443	0.9913	0.0454	1.0462
ac472s1g00189	ac472s2g00112	0.0745	1.4989	0.0753	1.3704
ac472s1g00194	ac472s2g00113	0.1754	0.9094	0.1684	2.1134
ac472s1g00208	ac472s2g00119	0.0773	1.3254	0.0808	1.4147
ac472s1g00211	ac472s2g00140	0.1136	0.9512	0.1119	1.6265
ac472s1g00217	ac472s2g00163	0.1887	2.0965	0.1859	3.1204
ac472s1g00148	ac472s2g00026	0.7671	4.1439	0.7076	3.8106
ac472s1g00106	ac472s2g00045	0.0028	1.5511	0.0028	1.396
ac472s1g00076	ac472s2g00048	0.1159	0.8391	0.1151	1.0655
ac472s1g00038	ac472s2g00085	0.1303	0.8148	0.1302	0.9624
ac472s1g00037	ac472s2g00086	0.1456	1.2131	0.1475	1.2168
ac472s1g04922	ac472s2g03036	0.0357	0.9992	0.0325	4.025
ac472s1g04896	ac472s2g03041	0.9903	1.5769	0.9153	4.5882
ac472s1g04890	ac472s2g03051	0.4518	-1.0	0.4409	3.419
ac472s1g04840	ac472s2g03092	0.3823	1.7295	0.3776	2.0429
ac472s1g04794	ac472s2g03095	0.6195	2.2289	0.5971	4.0724
ac472s1g02764	ac472s2g02492	0.2722	0.8241	0.278	0.8425
ac472s1g02725	ac472s2g02537	0.3161	2.5215	0.3214	2.1066
ac472s1g02712	ac472s2g02584	0.7037	1.7989	0.6657	4.0417
ac472s1g02689	ac472s2g02585	0.5314	-1.0	0.5101	4.0748
ac472s1g02674	ac472s2g02592	0.1217	0.6142	0.1287	0.5246
ac472s1g02475	ac472s2g00163	0.1845	1.4765	0.1809	2.5533
ac472s1g02432	ac472s2g00166	0.4405	1.9147	0.4335	2.7179
ac472s1g02399	ac472s2g00192	0.6144	-1.0	0.5904	4.0407
ac472s1g02385	ac472s2g00200	0.4086	1.4361	0.39	4.852
ac472s1g02366	ac472s2g00206	0.4375	2.9368	0.4261	4.3
ac472s1g01096	ac472s2g00988	0.4932	2.3136	0.478	4.4913
ac472s1g01051	ac472s2g01007	0.4658	-1.0	0.4751	4.429
ac472s1g01011	ac472s2g01027	0.348	1.0321	0.3589	1.3143
ac472s1g00994	ac472s2g01062	0.5636	1.9925	0.5283	4.0835
ac472s1g00947	ac472s2g01074	0.4931	-1.0	0.5089	3.8451
ac472s1g00504	ac472s2g00539	0.0209	1.3409	0.0206	1.5741
ac472s1g00503	ac472s2g00541	0.095	1.1615	0.0908	1.77
ac472s1g00499	ac472s2g00544	0.2361	1.4621	0.2403	2.2408
ac472s1g00487	ac472s2g00549	0.3998	1.4141	0.4058	1.2889
ac472s1g02798	ac472s2g02524	0.4755	1.6176	0.468	2.0407
ac472s1g02818	ac472s2g02569	0.4069	0.7293	0.3894	1.2242
ac472s1g02819	ac472s2g02570	0.0064	0.0408	0.0067	0.0351
ac472s1g02833	ac472s2g02578	0.7541	-1.0	0.7134	4.0583
ac472s1g02560	ac472s2g01448	0.0069	0.0098	0.0071	0.0091
ac472s1g02575	ac472s2g01464	0.0719	0.0845	0.0677	0.1093
ac472s1g02581	ac472s2g01479	0.7408	-1.0	0.7073	3.8658
ac472s1g02623	ac472s2g01514	0.8921	1.9429	0.8594	3.83
ac472s1g02643	ac472s2g01563	0.6728	4.6961	0.7058	2.2199
ac472s1g01438	ac472s2g03638	0.2621	0.732	0.2346	3.1187
ac472s1g01482	ac472s2g03658	0.4622	1.5368	0.4583	1.8367
ac472s1g01514	ac472s2g03692	0.6357	-1.0	0.6083	3.4465
ac472s1g01540	ac472s2g03734	0.5038	2.5574	0.4792	3.7368
ac472s1g01569	ac472s2g03771	0.852	-1.0	0.7933	4.1823
ac472s1g01727	ac472s2g03692	0.6111	2.0737	0.584	3.4088
ac472s1g01693	ac472s2g03734	0.5761	1.9795	0.5367	3.7087
ac472s1g01692	ac472s2g03749	0.4298	2.0908	0.4274	2.3572
ac472s1g01669	ac472s2g03777	0.6413	2.7182	0.5942	4.0746
ac472s1g00226	ac472s2g00067	0.5559	2.2004	0.542	4.2706
ac472s1g00208	ac472s2g00112	0.1976	-1.0	0.1994	4.5508
ac472s1g00189	ac472s2g00119	0.1879	-1.0	0.1896	4.7252
ac472s1g00327	ac472s2g00704	0.4047	-1.0	0.4065	4.3859
ac472s1g00283	ac472s2g00754	0.7238	3.4904	0.705	4.7692
ac472s1g00254	ac472s2g00788	0.4783	-1.0	0.4554	3.9759
ac472s1g00211	ac472s2g00796	0.324	-1.0	0.3195	4.0339
ac472s1g00639	ac472s2g00163	0.1805	1.7115	0.1771	2.2828
ac472s1g00617	ac472s2g00179	0.6318	2.4416	0.6429	2.1628
ac472s1g00612	ac472s2g00217	0.0101	0.1498	0.0098	0.175
ac472s1g00604	ac472s2g00235	0.4552	3.5246	0.4367	4.1006
ac472s1g00764	ac472s2g00373	0.2629	1.8369	0.2767	2.871
ac472s1g00740	ac472s2g00393	0.4363	-1.0	0.4263	4.1044
ac472s1g00735	ac472s2g00413	0.8558	-1.0	0.8631	4.5926
ac472s1g00721	ac472s2g00434	0.3322	-1.0	0.3286	4.3822
ac472s1g00994	ac472s2g00512	0.6841	-1.0	0.6559	4.2466
ac472s1g00960	ac472s2g00539	0.5536	-1.0	0.5307	3.8927
ac472s1g00939	ac472s2g00568	0.0931	0.6688	0.0881	1.1607
ac472s1g00900	ac472s2g00571	0.5564	2.3032	0.5265	4.1681
ac472s1g01505	ac472s2g00821	0.489	4.5789	0.4944	2.9628
ac472s1g01500	ac472s2g00828	0.6165	1.7344	0.5771	3.8465
ac472s1g01468	ac472s2g00866	0.2057	0.4969	0.2112	0.4889
ac472s1g01571	ac472s2g02758	0.7097	2.5877	0.6917	4.5299
ac472s1g01559	ac472s2g02797	0.1944	-1.0	0.1928	4.4849
ac472s1g01509	ac472s2g02833	0.8745	4.3211	0.817	3.9899
ac472s1g01477	ac472s2g02860	0.5146	-1.0	0.5076	4.0473
ac472s1g01634	ac472s2g03359	0.8371	-1.0	0.8033	3.904
ac472s1g01628	ac472s2g03385	0.7936	3.4163	0.7537	4.8666
ac472s1g01593	ac472s2g03397	0.5266	1.6924	0.4988	4.4447
ac472s1g01579	ac472s2g03401	0.5453	1.3255	0.5364	1.5206
ac472s1g02516	ac472s2g02453	0.0926	0.143	0.0932	0.1429
ac472s1g02489	ac472s2g02480	0.1193	0.577	0.122	0.59
ac472s1g02487	ac472s2g02481	0.0424	0.1336	0.0436	0.1246
ac472s1g02450	ac472s2g02524	0.4606	1.9284	0.4614	2.0184
ac472s1g04773	ac472s2g02925	0.4102	4.1265	0.3987	3.981
ac472s1g04772	ac472s2g02926	0.2306	1.4977	0.2135	4.0981
ac472s1g04745	ac472s2g02956	0.6491	3.4304	0.6314	3.7046
ac472s1g04735	ac472s2g02957	0.6185	1.5408	0.6249	1.5184
ac472s1g04717	ac472s2g02116	0.5102	-1.0	0.4949	3.8844
ac472s1g04711	ac472s2g02126	0.5429	-1.0	0.5105	3.523
ac472s1g04706	ac472s2g02157	0.7404	1.9331	0.7087	4.9537
ac472s1g04689	ac472s2g02195	0.4241	3.8986	0.4171	4.0177
ac472s1g04551	ac472s2g03331	0.4058	1.2578	0.4047	1.7379
ac472s1g04522	ac472s2g03340	0.6532	1.8735	0.6117	4.0174
ac472s1g04475	ac472s2g03372	0.7964	3.4549	0.8246	2.3336
ac472s1g04426	ac472s2g03415	0.3241	1.9908	0.3315	1.6045
ac472s1g04153	ac472s2g00832	0.5295	2.7915	0.5334	2.5299
ac472s1g04133	ac472s2g00864	0.3723	1.9363	0.3891	1.8332
ac472s1g04127	ac472s2g00892	0.025	0.0529	0.0257	0.0493
ac472s1g04019	ac472s2g03505	0.6675	-1.0	0.6507	4.0297
ac472s1g04001	ac472s2g03526	0.5843	2.5209	0.5421	3.3106
ac472s1g03998	ac472s2g03565	0.5529	1.6564	0.5114	4.0888
ac472s1g03986	ac472s2g03608	0.5137	2.4222	0.4944	4.3771
ac472s1g03893	ac472s2g02356	0.5209	1.288	0.5272	1.2136
ac472s1g03889	ac472s2g02371	0.5293	1.3375	0.5383	1.2239
ac472s1g03887	ac472s2g02376	0.5505	1.1986	0.5611	1.7778
ac472s1g03872	ac472s2g02379	0.5033	1.1876	0.4999	1.262
ac472s1g03293	ac472s2g02291	0.0671	0.0633	0.0675	0.0631
ac472s1g03292	ac472s2g02292	0.0108	0.0212	0.0113	0.0182
ac472s1g03291	ac472s2g02293	0.0245	0.0242	0.025	0.0228
ac472s1g03290	ac472s2g02294	0.1954	0.1969	0.1899	0.2197
ac472s1g02646	ac472s2g01450	0.039	0.062	0.0405	0.0552
ac472s1g02622	ac472s2g01469	0.3845	-1.0	0.3698	4.1441
ac472s1g02575	ac472s2g01515	0.1435	0.3159	0.1352	0.4534
ac472s1g02477	ac472s2g04030	0.1382	0.7577	0.1389	0.8837
ac472s1g02474	ac472s2g04077	0.5049	-1.0	0.5174	3.7363
ac472s1g02473	ac472s2g04085	0.5176	-1.0	0.5274	2.9259
ac472s1g02459	ac472s2g04091	0.3931	2.1086	0.3821	3.7043
ac472s1g05036	ac472s2g00610	0.5309	1.0018	0.5131	2.6937
ac472s1g05028	ac472s2g00635	0.5238	1.3155	0.4996	2.2992
ac472s1g04982	ac472s2g00637	0.5081	1.0463	0.4882	1.423
ac472s1g04978	ac472s2g00638	0.509	0.8756	0.479	2.2653
ac472s1g02366	ac472s2g00434	0.2611	-1.0	0.2534	4.3197
ac472s1g02340	ac472s2g00474	0.4023	1.3425	0.3956	1.5419
ac472s1g02294	ac472s2g00481	0.3691	-1.0	0.4057	1.5759
ac472s1g02284	ac472s2g00511	0.5924	2.9394	0.5675	3.4169
ac472s1g02299	ac472s2g00791	0.4643	2.0663	0.4522	4.1698
ac472s1g02285	ac472s2g00813	0.3693	2.686	0.3826	1.6616
ac472s1g02247	ac472s2g00831	0.4534	1.5981	0.4056	3.3473
ac472s1g02241	ac472s2g00849	0.7215	2.9687	0.6871	3.9784
ac472s1g02256	ac472s2g01285	0.0413	0.046	0.0405	0.0496
ac472s1g02210	ac472s2g01323	0.0626	0.1721	0.0639	0.1631
ac472s1g02209	ac472s2g01324	0.0048	0.0412	0.0051	0.0336
ac472s1g02208	ac472s2g01325	0.005	0.0342	0.0054	0.0273
ac472s1g02106	ac472s2g00539	0.6319	-1.0	0.6214	3.9583
ac472s1g02093	ac472s2g00542	0.8488	1.4719	0.7794	4.0291
ac472s1g02081	ac472s2g00569	0.9363	2.0148	0.9039	3.6729
ac472s1g02066	ac472s2g00600	0.7799	-1.0	0.7374	4.3086
ac472s1g01908	ac472s2g03042	0.0501	0.0784	0.055	0.0591
ac472s1g01894	ac472s2g03054	0.7507	3.7071	0.7037	4.3192
ac472s1g01849	ac472s2g03082	0.6057	-1.0	0.6218	2.9409
ac472s1g01802	ac472s2g03103	0.5155	-1.0	0.5174	4.0382
ac472s1g01785	ac472s2g01155	0.3305	0.6577	0.3372	0.675
ac472s1g01759	ac472s2g01170	0.7428	1.8131	0.7067	3.9054
ac472s1g01755	ac472s2g01213	0.7029	4.1078	0.7199	2.4385
ac472s1g01752	ac472s2g01228	0.7734	3.3245	0.716	4.3333
ac472s1g01799	ac472s2g02376	0.5653	1.3904	0.5472	1.8518
ac472s1g01796	ac472s2g02379	0.574	1.1849	0.5614	1.3881
ac472s1g01768	ac472s2g02410	0.7314	-1.0	0.7054	4.3204
ac472s1g01741	ac472s2g02437	0.0	0.0	-0.0	-0.0
ac472s1g01834	ac472s2g00743	0.5421	2.4799	0.542	2.5493
ac472s1g01795	ac472s2g00793	0.0052	0.01	0.0057	0.0074
ac472s1g01747	ac472s2g00806	0.0238	0.0	0.0266	-0.0
ac472s1g01713	ac472s2g00815	0.4968	2.3803	0.4828	4.155
ac472s1g00832	ac472s2g01036	0.2117	0.9894	0.212	1.1915
ac472s1g00834	ac472s2g01038	0.0977	1.1292	0.0994	1.3404
ac472s1g00835	ac472s2g01040	0.2146	2.3907	0.2235	1.5054
ac472s1g00843	ac472s2g01041	0.2931	0.8234	0.2717	1.4361
ac472s1g02283	ac472s2g00577	0.2985	1.1466	0.2769	4.2174
ac472s1g02332	ac472s2g00610	0.5249	1.0576	0.5163	1.7205
ac472s1g02337	ac472s2g00649	0.9706	3.3744	0.8909	4.4068
ac472s1g02356	ac472s2g00655	0.833	2.0292	0.8459	1.8876
ac472s1g04156	ac472s2g02740	0.598	2.5977	0.5583	3.99
ac472s1g04160	ac472s2g02742	0.4634	1.1626	0.4877	1.3228
ac472s1g04194	ac472s2g02787	0.6444	1.9363	0.6288	3.9278
ac472s1g04229	ac472s2g02811	0.882	1.9423	0.857	2.9162
ac472s1g04640	ac472s2g02033	0.3266	-1.0	0.3253	4.5636
ac472s1g04676	ac472s2g02081	0.3572	2.2178	0.3567	2.3795
ac472s1g04723	ac472s2g02121	0.1962	1.9788	0.1995	2.5346
ac472s1g00019	ac472s2g00010	0.3004	1.2058	0.2895	1.8449
ac472s1g00060	ac472s2g00012	0.8546	-1.0	0.8684	4.4097
ac472s1g00066	ac472s2g00024	0.1761	1.5176	0.1785	1.382
ac472s1g03737	ac472s2g00179	0.5053	-1.0	0.5433	2.1386
ac472s1g03764	ac472s2g00206	0.6111	-1.0	0.5974	4.3461
ac472s1g03768	ac472s2g00207	0.474	-1.0	0.4735	4.6607
ac472s1g01628	ac472s2g02631	0.7454	2.4289	0.709	5.0442
ac472s1g01655	ac472s2g02644	0.6697	1.0458	0.669	1.4361
ac472s1g01656	ac472s2g02645	0.4368	0.9917	0.4629	0.9034
ac472s1g03445	ac472s2g00673	0.6035	1.7964	0.5705	4.0216
ac472s1g03472	ac472s2g00690	0.4107	1.7394	0.3969	4.1248
ac472s1g03519	ac472s2g00716	0.4982	0.8226	0.5105	0.9559
ac472s1g03082	ac472s2g01268	0.0406	0.1392	0.039	0.1665
ac472s1g03120	ac472s2g01318	0.0136	0.0324	0.0139	0.0308
ac472s1g03155	ac472s2g01350	0.5478	1.8488	0.5782	2.1458
ac472s1g02997	ac472s2g02291	0.047	0.0751	0.0464	0.0787
ac472s1g02998	ac472s2g02292	0.0151	0.0513	0.0158	0.0443
ac472s1g03000	ac472s2g02293	0.0328	0.0692	0.0345	0.0596
ac472s1g02813	ac472s2g00276	0.2696	1.0099	0.2632	1.901
ac472s1g02830	ac472s2g00284	0.1254	-1.0	0.1239	4.1473
ac472s1g02840	ac472s2g00321	0.329	2.258	0.3388	1.627
ac472s1g02699	ac472s2g00753	0.361	3.0892	0.3607	3.3576
ac472s1g02714	ac472s2g00788	0.3973	5.728	0.3791	3.9772
ac472s1g02764	ac472s2g00800	0.7316	2.0456	0.7335	2.0418
ac472s1g02529	ac472s2g01653	0.5531	3.8153	0.5395	4.2084
ac472s1g02546	ac472s2g01670	0.9589	1.9713	0.8702	4.2226
ac472s1g02587	ac472s2g01674	0.0042	0.0083	0.0041	0.0095
ac472s1g02493	ac472s2g04077	0.5866	-1.0	0.6365	1.6198
ac472s1g02494	ac472s2g04085	0.52	-1.0	0.5391	3.9464
ac472s1g02255	ac472s2g02654	0.4369	1.6418	0.4177	3.4625
ac472s1g02277	ac472s2g02659	0.5691	1.8006	0.5205	3.1783
ac472s1g02288	ac472s2g02660	0.4245	-1.0	0.4207	3.3632
ac472s1g02144	ac472s2g03593	0.724	1.3904	0.7049	1.7939
ac472s1g02147	ac472s2g03596	0.5003	1.9084	0.4898	4.3854
ac472s1g02155	ac472s2g03622	0.6919	1.1069	0.6412	2.1096
ac472s1g01941	ac472s2g01009	0.5416	1.0013	0.535	1.3644
ac472s1g01960	ac472s2g01024	0.6473	1.7266	0.639	2.3588
ac472s1g01961	ac472s2g01025	0.7168	1.7418	0.7184	1.8772
ac472s1g01839	ac472s2g02644	0.6869	1.4503	0.6929	1.4491
ac472s1g01842	ac472s2g02645	0.355	1.4118	0.3974	1.0193
ac472s1g01867	ac472s2g02649	0.5245	5.2167	0.5325	3.2574
ac472s1g01685	ac472s2g03823	0.7078	3.8013	0.6927	3.7411
ac472s1g01688	ac472s2g03824	0.1441	0.1971	0.1507	0.1752
ac472s1g03764	ac472s2g00920	0.5818	1.9695	0.5601	4.2882
ac472s1g03793	ac472s2g00962	0.9822	1.8633	0.937	4.3461
ac472s1g03824	ac472s2g00974	0.7112	2.4476	0.7112	2.5241
ac472s1g03872	ac472s2g02356	0.5082	1.125	0.5238	1.27
ac472s1g03887	ac472s2g02371	0.5504	1.2007	0.5624	1.7176
ac472s1g03889	ac472s2g02376	0.5294	1.3747	0.5385	1.2556
ac472s1g04411	ac472s2g01012	0.6135	2.1574	0.6129	2.4588
ac472s1g04412	ac472s2g01013	0.64	1.8501	0.6447	1.8497
ac472s1g04449	ac472s2g01018	0.2745	0.5087	0.2755	0.5663
ac472s1g04518	ac472s2g01254	0.6611	1.3374	0.6812	2.4781
ac472s1g04613	ac472s2g01286	0.5239	1.211	0.5187	1.6925
ac472s1g04782	ac472s2g01741	0.5131	1.9137	0.5241	1.6397
ac472s1g04784	ac472s2g01742	0.4924	-1.0	0.5098	2.2393
ac472s1g04810	ac472s2g01747	0.6121	2.0521	0.5935	4.69
ac472s1g04978	ac472s2g00610	0.5105	0.9632	0.4878	1.3563
ac472s1g05032	ac472s2g00637	0.5855	1.2364	0.563	1.7298
ac472s1g01374	ac472s2g00235	0.5397	-1.0	0.5249	4.1308
ac472s1g01392	ac472s2g00258	0.357	1.448	0.3625	1.8056
ac472s1g01393	ac472s2g00260	0.3499	-1.0	0.3485	3.8705
ac472s1g01351	ac472s2g01430	0.0324	1.4551	0.0316	2.0393
ac472s1g01365	ac472s2g01437	0.1616	1.3091	0.1646	1.6749
ac472s1g01375	ac472s2g01440	0.1649	1.0887	0.1632	2.7432
ac472s1g01271	ac472s2g00985	0.424	1.5473	0.419	1.7562
ac472s1g01316	ac472s2g00988	0.5397	2.234	0.5231	4.4638
ac472s1g01364	ac472s2g00989	0.4926	3.1883	0.4755	3.8033
ac472s1g01217	ac472s2g01774	0.7089	2.5172	0.6678	3.5857
ac472s1g01229	ac472s2g01791	0.9606	1.7308	0.9167	4.123
ac472s1g01275	ac472s2g01793	0.5161	1.9503	0.4753	3.3752
ac472s1g01098	ac472s2g03647	0.5721	1.6654	0.5708	1.7918
ac472s1g01129	ac472s2g03681	0.6907	-1.0	0.6657	4.0827
ac472s1g00721	ac472s2g00485	0.683	2.8009	0.6596	4.388
ac472s1g00741	ac472s2g00501	0.6994	1.804	0.6574	4.435
ac472s1g00769	ac472s2g00539	0.6221	3.459	0.6029	3.9723
ac472s1g00747	ac472s2g02758	0.8099	2.3988	0.7719	4.5519
ac472s1g00760	ac472s2g02787	0.6111	-1.0	0.6099	4.0058
ac472s1g00795	ac472s2g02802	0.6216	-1.0	0.5914	3.5235
ac472s1g00548	ac472s2g01210	0.8927	3.3852	0.8763	4.8102
ac472s1g00597	ac472s2g01242	0.1142	0.136	0.1201	0.1181
ac472s1g00598	ac472s2g01243	0.2831	0.7283	0.3039	0.6263
ac472s1g00872	ac472s3g00369	0.0106	0.0	0.0102	-0.0
ac472s1g00871	ac472s3g00370	0.0	0.0	-0.0	-0.0
ac472s1g00835	ac472s3g00412	0.5929	2.8761	0.6083	2.0139
ac472s1g00801	ac472s3g00439	0.4659	1.1185	0.464	1.8181
ac472s1g00799	ac472s3g00441	0.445	1.135	0.4276	1.6178
ac472s1g00775	ac472s3g00488	0.7226	-1.0	0.7292	4.1683
ac472s1g00736	ac472s3g03222	0.3451	-1.0	0.3428	4.2635
ac472s1g00702	ac472s3g03257	0.4797	-1.0	0.4911	3.9046
ac472s1g00653	ac472s3g03289	0.4877	2.3185	0.4804	4.4369
ac472s1g00640	ac472s3g03301	0.0146	3.3187	0.0145	3.422
ac472s1g00604	ac472s3g03321	0.4617	-1.0	0.4461	4.1268
ac472s1g00561	ac472s3g03332	0.0716	-1.0	0.0696	4.2496
ac472s1g03479	ac472s3g01254	0.6886	2.1727	0.6803	2.6367
ac472s1g03487	ac472s3g01269	0.0	0.0239	-0.0	0.0263
ac472s1g03488	ac472s3g01270	0.0262	0.0481	0.0266	0.0458
ac472s1g03489	ac472s3g01272	0.0109	0.034	0.011	0.033
ac472s1g03512	ac472s3g01299	0.7113	0.9815	0.7117	1.2141
ac472s1g03515	ac472s3g01306	0.8365	1.2906	0.7362	3.7848
ac472s1g00871	ac472s3g00368	0.0	0.0	-0.0	-0.0
ac472s1g00874	ac472s3g00371	0.0031	0.0108	0.0031	0.0105
ac472s1g00875	ac472s3g00372	0.0107	0.0246	0.0108	0.0234
ac472s1g00876	ac472s3g00373	0.0058	0.0193	0.0059	0.0184
ac472s1g00705	ac472s3g00831	0.0688	0.0937	0.0674	0.101
ac472s1g00679	ac472s3g00854	0.6324	1.6686	0.6326	1.7912
ac472s1g00642	ac472s3g00872	0.4895	1.9348	0.4775	3.1072
ac472s1g00616	ac472s3g00903	0.4591	1.7554	0.4331	4.789
ac472s1g00604	ac472s3g00917	0.3651	2.1746	0.3542	4.1267
ac472s1g01375	ac472s3g00069	0.9737	-1.0	0.9876	4.6261
ac472s1g01372	ac472s3g00080	0.6995	1.1501	0.6123	3.5123
ac472s1g01338	ac472s3g00112	0.4527	1.5694	0.4293	3.7444
ac472s1g01291	ac472s3g00119	0.7352	1.5487	0.7368	1.7683
ac472s1g01287	ac472s3g00127	0.712	-1.0	0.6684	3.6647
ac472s1g01894	ac472s3g03355	0.6026	-1.0	0.5966	4.4279
ac472s1g01881	ac472s3g03376	0.5655	1.4112	0.5552	1.9122
ac472s1g01867	ac472s3g03379	0.5807	1.9315	0.5674	3.5673
ac472s1g01852	ac472s3g03399	0.561	1.6457	0.5312	4.3909
ac472s1g01828	ac472s3g03434	0.5205	1.8854	0.5219	1.8847
ac472s1g02557	ac472s3g01223	0.9163	2.8295	0.8763	4.5208
ac472s1g02529	ac472s3g01239	0.0236	0.0397	0.0241	0.0375
ac472s1g02522	ac472s3g01254	0.7114	2.4394	0.7102	2.6829
ac472s1g02520	ac472s3g01284	0.7352	2.6554	0.7068	4.8495
ac472s1g02503	ac472s3g01315	0.3301	0.9	0.3411	0.8904
ac472s1g04800	ac472s3g00069	0.532	-1.0	0.5286	4.4282
ac472s1g04784	ac472s3g00095	0.5032	-1.0	0.5159	3.0707
ac472s1g04757	ac472s3g00138	0.7133	2.0137	0.7121	2.0685
ac472s1g04736	ac472s3g00165	0.6772	2.3723	0.6829	2.2307
ac472s1g04706	ac472s3g00178	0.8967	1.7933	0.8557	4.6186
ac472s1g01262	ac472s3g02714	0.4722	1.349	0.4462	3.1442
ac472s1g01291	ac472s3g02715	0.1798	0.8358	0.1779	1.2494
ac472s1g01314	ac472s3g02741	0.867	1.8591	0.8026	4.1407
ac472s1g01316	ac472s3g02755	0.5406	-1.0	0.5294	4.4766
ac472s1g01355	ac472s3g02783	0.407	-1.0	0.4122	4.3864
ac472s1g02561	ac472s3g02666	0.6888	1.759	0.631	3.7705
ac472s1g02560	ac472s3g02699	0.0458	0.066	0.0442	0.0751
ac472s1g02559	ac472s3g02732	0.5763	1.7496	0.5464	3.4784
ac472s1g02523	ac472s3g02745	0.6012	-1.0	0.5669	3.8137
ac472s1g02459	ac472s3g02654	0.497	-1.0	0.5076	3.732
ac472s1g02451	ac472s3g02688	0.7661	1.2544	0.6899	3.5348
ac472s1g02447	ac472s3g02691	0.9084	2.1189	0.8209	3.7672
ac472s1g02429	ac472s3g02732	0.5434	2.9167	0.547	3.1082
ac472s1g01902	ac472s3g02413	0.4954	4.744	0.4995	3.0579
ac472s1g01852	ac472s3g02416	0.4755	2.3423	0.4505	4.2908
ac472s1g01848	ac472s3g02434	0.6273	2.1348	0.6368	2.62
ac472s1g01844	ac472s3g02460	0.183	0.4465	0.1821	0.5032
ac472s1g01638	ac472s3g03385	0.7657	1.9641	0.762	2.1947
ac472s1g01590	ac472s3g03420	0.5573	-1.0	0.5403	3.7352
ac472s1g01550	ac472s3g03456	0.1171	0.2386	0.1172	0.2465
ac472s1g01548	ac472s3g03458	0.6986	-1.0	0.6524	3.8667
ac472s1g01121	ac472s3g00737	0.8096	1.9113	0.7832	4.5552
ac472s1g01080	ac472s3g00764	0.6146	-1.0	0.5916	3.9427
ac472s1g01076	ac472s3g00779	0.6316	2.3907	0.601	4.5296
ac472s1g01057	ac472s3g00787	0.5831	2.9322	0.596	2.1263
ac472s1g01033	ac472s3g03094	0.6328	2.6786	0.6026	4.4521
ac472s1g00991	ac472s3g03100	0.6749	2.86	0.6696	4.1567
ac472s1g00989	ac472s3g03102	0.5906	4.9359	0.5777	3.9894
ac472s1g00960	ac472s3g03152	0.5553	2.0491	0.5315	3.8975
ac472s1g00090	ac472s3g02177	0.6158	-1.0	0.591	4.3544
ac472s1g00060	ac472s3g02211	0.7696	3.3583	0.7673	3.9871
ac472s1g00051	ac472s3g02233	0.0327	0.0775	0.0336	0.0724
ac472s1g00026	ac472s3g02250	0.4927	2.4231	0.5085	1.729
ac472s1g00079	ac472s3g00097	0.8772	1.6625	0.8156	3.9549
ac472s1g00056	ac472s3g00107	0.4493	0.9317	0.455	1.0886
ac472s1g00018	ac472s3g00152	0.0374	0.127	0.0414	0.0963
ac472s1g00016	ac472s3g00153	0.0666	0.1274	0.064	0.1546
ac472s1g03224	ac472s3g00365	0.6549	-1.0	0.5954	3.8333
ac472s1g03213	ac472s3g00378	0.6281	2.7701	0.6106	3.8956
ac472s1g03181	ac472s3g00423	0.9181	2.3265	0.8685	4.044
ac472s1g03180	ac472s3g00424	0.9377	2.5097	0.8905	4.2268
ac472s1g03630	ac472s3g01948	0.1085	1.5499	0.1049	3.0534
ac472s1g03610	ac472s3g01955	0.2205	0.3319	0.238	0.2802
ac472s1g03566	ac472s3g01995	0.0313	0.0387	0.0323	0.035
ac472s1g03552	ac472s3g02017	0.226	0.4891	0.2213	0.5672
ac472s1g03758	ac472s3g04357	0.2597	1.6148	0.2576	1.8283
ac472s1g03726	ac472s3g04372	0.7079	1.3713	0.651	3.979
ac472s1g03725	ac472s3g04373	0.7036	1.6506	0.6426	3.9873
ac472s1g03723	ac472s3g04374	0.8346	1.2364	0.7844	2.1309
ac472s1g04426	ac472s3g00087	0.1506	1.2673	0.1547	1.3142
ac472s1g04416	ac472s3g00091	0.744	-1.0	0.7201	4.1936
ac472s1g04372	ac472s3g00117	0.5937	1.661	0.5401	3.5253
ac472s1g04351	ac472s3g00120	0.5238	0.8092	0.5046	1.1649
ac472s1g04356	ac472s3g00318	0.476	1.0944	0.4755	1.884
ac472s1g04353	ac472s3g00320	0.4691	0.7953	0.4573	1.1152
ac472s1g04352	ac472s3g00321	0.4769	1.4449	0.4609	2.1006
ac472s1g04351	ac472s3g00322	0.6086	1.2456	0.614	1.6413
ac472s1g04797	ac472s3g03255	0.042	0.3772	0.0427	0.3778
ac472s1g04776	ac472s3g03276	0.8322	2.3906	0.8251	3.3522
ac472s1g04746	ac472s3g03324	0.85	2.5937	0.8789	1.8926
ac472s1g04703	ac472s3g03371	0.7863	1.871	0.7863	2.1861
ac472s1g00604	ac472s3g03263	0.39	2.4377	0.3803	4.1429
ac472s1g00642	ac472s3g03302	0.4961	1.9535	0.4808	4.6262
ac472s1g00679	ac472s3g03329	0.618	2.7054	0.6155	3.7053
ac472s1g01086	ac472s3g04184	0.9231	2.1774	0.8082	4.3323
ac472s1g01100	ac472s3g04210	0.5151	1.8322	0.4756	3.7639
ac472s1g01101	ac472s3g04244	0.5125	1.909	0.4761	3.6134
ac472s1g01127	ac472s3g04278	0.8846	1.9261	0.9001	2.7593
ac472s1g02446	ac472s3g02654	0.5507	-1.0	0.5704	3.1121
ac472s1g02447	ac472s3g02688	0.8095	2.5226	0.7501	3.6924
ac472s1g02451	ac472s3g02690	0.7474	1.8708	0.7088	3.5756
ac472s1g02475	ac472s3g02695	0.243	0.7795	0.2359	0.9822
ac472s1g02522	ac472s3g02835	0.7599	-1.0	0.7609	4.2482
ac472s1g02525	ac472s3g02866	0.5857	1.547	0.5781	1.9031
ac472s1g02557	ac472s3g02898	0.9117	-1.0	0.8655	4.5169
ac472s1g02570	ac472s3g02909	0.7493	-1.0	0.7303	3.9077
ac472s1g04351	ac472s3g00320	0.4921	0.9928	0.4869	1.3336
ac472s1g04353	ac472s3g00322	0.5471	1.0576	0.549	1.4348
ac472s1g04356	ac472s3g00344	0.497	0.9861	0.4734	2.1886
ac472s1g01549	ac472s3g01243	0.723	-1.0	0.7177	4.1836
ac472s1g01568	ac472s3g01284	0.6686	3.8471	0.6671	4.8683
ac472s1g01593	ac472s3g01334	0.5172	2.2023	0.4896	4.4681
ac472s1g00049	ac472s3g00100	0.4273	2.5461	0.4409	1.7346
ac472s1g00106	ac472s3g00118	0.5907	-1.0	0.5891	3.3935
ac472s1g00478	ac472s3g02100	0.8273	2.3584	0.8163	3.2776
ac472s1g00503	ac472s3g02136	0.7654	2.2591	0.73	4.3511
ac472s1g00548	ac472s3g02146	0.0341	0.0385	0.0338	0.04
ac472s1g00561	ac472s3g00848	0.074	2.4388	0.0704	4.1878
ac472s1g00604	ac472s3g00861	0.4595	2.3642	0.4398	4.1111
ac472s1g01414	ac472s3g03577	0.71	-1.0	0.7148	4.6246
ac472s1g01449	ac472s3g03595	0.2324	1.3757	0.244	1.3248
ac472s1g01461	ac472s3g03644	0.7791	1.9274	0.7639	2.5628
ac472s1g04472	ac472s3g03606	0.8229	2.6371	0.783	4.6995
ac472s1g04501	ac472s3g03645	0.571	-1.0	0.5605	4.5504
ac472s1g04527	ac472s3g03665	0.9245	2.3767	0.8608	4.1107
ac472s1g01587	ac472s3g00661	0.9567	1.6239	0.8998	3.0797
ac472s1g01619	ac472s3g00700	0.857	1.7798	0.8104	4.0465
ac472s1g01642	ac472s3g00721	0.6032	2.1527	0.5901	7.1113
ac472s1g02274	ac472s3g02830	0.2851	0.4578	0.2701	0.6287
ac472s1g02314	ac472s3g02872	0.5606	1.774	0.5244	3.4839
ac472s1g02332	ac472s3g02875	0.5296	1.169	0.5163	2.656
ac472s1g02503	ac472s3g01824	0.4535	1.1741	0.4748	1.1576
ac472s1g02507	ac472s3g01873	0.5398	1.7578	0.491	3.8117
ac472s1g02516	ac472s3g01886	0.7309	2.3897	0.7236	3.9668
ac472s1g03593	ac472s3g01687	0.5396	1.3382	0.5117	2.5844
ac472s1g03595	ac472s3g01689	0.5715	1.1269	0.5411	1.7373
ac472s1g03629	ac472s3g01703	0.0572	0.1098	0.0586	0.1023
ac472s1g03643	ac472s3g02391	0.036	2.5437	0.0382	2.3573
ac472s1g03675	ac472s3g02441	0.3213	1.204	0.3066	2.2281
ac472s1g03677	ac472s3g02490	0.5708	1.5982	0.5537	2.3907
ac472s1g03723	ac472s3g04372	0.6496	1.279	0.5837	3.8027
ac472s1g03726	ac472s3g04374	0.8242	1.9698	0.7779	4.0128
ac472s1g04054	ac472s3g01916	0.155	0.2928	0.1548	0.3114
ac472s1g04079	ac472s3g01927	0.9162	2.5637	0.8926	4.5
ac472s1g04109	ac472s3g01935	0.0084	0.0	0.0085	-0.0
ac472s1g04470	ac472s3g00699	0.1607	0.8523	0.1892	0.5675
ac472s1g04476	ac472s3g00710	0.5142	2.2771	0.5155	2.4469
ac472s1g04503	ac472s3g00729	0.1846	3.1506	0.1792	4.3063
ac472s1g02539	ac472s4g00890	0.1938	0.8578	0.1855	1.552
ac472s1g02567	ac472s4g00913	0.1749	0.995	0.1698	1.2603
ac472s1g02570	ac472s4g00917	0.1593	1.0308	0.1566	1.8584
ac472s1g02578	ac472s4g00930	0.5794	1.4122	0.5909	2.7798
ac472s1g02580	ac472s4g00932	0.5242	1.3274	0.5091	2.1249
ac472s1g02581	ac472s4g00933	0.7816	1.5368	0.6885	3.6788
ac472s1g02602	ac472s4g00959	0.5155	0.9847	0.4751	1.8693
ac472s1g02605	ac472s4g00962	0.2378	0.9996	0.2365	1.3781
ac472s1g02606	ac472s4g00963	0.2389	1.1634	0.2366	2.611
ac472s1g02611	ac472s4g00966	0.3271	1.4157	0.3259	1.5491
ac472s1g02616	ac472s4g00974	0.437	0.9975	0.4271	1.8061
ac472s1g02620	ac472s4g00994	0.3243	0.9955	0.3087	2.2946
ac472s1g02622	ac472s4g00996	0.1809	1.2777	0.1801	2.1343
ac472s1g02623	ac472s4g00997	0.2815	1.3886	0.2786	1.6223
ac472s1g02624	ac472s4g00998	0.2592	1.1693	0.2639	2.538
ac472s1g02625	ac472s4g00999	0.2474	1.2963	0.2431	1.5382
ac472s1g02632	ac472s4g01005	0.2087	0.858	0.2028	1.3699
ac472s1g02634	ac472s4g01007	0.168	0.5008	0.1481	1.6228
ac472s1g02641	ac472s4g01028	0.1769	0.9829	0.1783	1.3669
ac472s1g02644	ac472s4g01032	0.4954	-1.0	0.4845	4.1827
ac472s1g02667	ac472s4g01035	0.1684	1.3745	0.1674	1.4564
ac472s1g02678	ac472s4g01083	0.1301	1.135	0.1273	1.3772
ac472s1g02695	ac472s4g01100	0.3545	1.1246	0.3454	2.2804
ac472s1g02698	ac472s4g01103	0.3614	1.6986	0.357	1.9743
ac472s1g02700	ac472s4g01121	0.5022	1.8223	0.5022	1.9808
ac472s1g02092	ac472s4g00232	0.3489	1.5368	0.3091	99.0
ac472s1g02099	ac472s4g00240	0.2318	1.231	0.2276	1.5036
ac472s1g02121	ac472s4g00246	0.0898	0.8797	0.0868	1.6039
ac472s1g02140	ac472s4g00256	0.3041	1.8459	0.3	2.4145
ac472s1g02143	ac472s4g00267	0.4933	1.0371	0.4795	2.2763
ac472s1g02148	ac472s4g00268	0.2209	1.3842	0.2254	1.5088
ac472s1g02159	ac472s4g00271	0.1265	0.8468	0.1251	1.1628
ac472s1g02160	ac472s4g00272	0.5178	1.1941	0.5345	1.5622
ac472s1g02168	ac472s4g00287	0.3426	1.6179	0.3474	1.4656
ac472s1g02197	ac472s4g00313	0.106	1.0831	0.1085	1.1961
ac472s1g02199	ac472s4g00314	0.3205	1.1564	0.3057	1.765
ac472s1g02217	ac472s4g00364	0.0631	0.947	0.0641	1.1483
ac472s1g02224	ac472s4g00383	0.2882	-1.0	0.2772	3.6008
ac472s1g02228	ac472s4g00385	0.5791	1.6946	0.5827	1.7141
ac472s1g02247	ac472s4g00426	0.4879	1.09	0.4432	3.3064
ac472s1g02253	ac472s4g00431	0.2411	0.9067	0.2256	2.0408
ac472s1g02254	ac472s4g00437	0.3281	1.0229	0.306	2.3327
ac472s1g02255	ac472s4g00438	0.156	1.0011	0.1513	3.0763
ac472s1g02262	ac472s4g00442	0.5032	1.1991	0.4999	2.1535
ac472s1g02263	ac472s4g00465	0.0514	1.2086	0.0513	3.4185
ac472s1g02281	ac472s4g00479	0.5288	2.0486	0.5354	1.8657
ac472s1g02284	ac472s4g00480	0.0115	1.1476	0.0119	1.2683
ac472s1g02288	ac472s4g00481	0.1488	1.9788	0.1495	1.9109
ac472s1g02291	ac472s4g00482	0.2968	0.9658	0.2829	1.8152
ac472s1g02412	ac472s4g00668	0.5796	2.5281	0.6008	1.7669
ac472s1g02413	ac472s4g00671	0.5966	2.3099	0.6102	1.8612
ac472s1g02414	ac472s4g00674	0.5976	2.3089	0.6122	1.8367
ac472s1g02421	ac472s4g00675	0.5244	3.6687	0.5419	2.0197
ac472s1g02424	ac472s4g00680	0.5258	2.3182	0.5466	1.6379
ac472s1g02425	ac472s4g00682	0.209	0.9465	0.1969	2.5701
ac472s1g02428	ac472s4g00684	0.1336	1.0415	0.1339	1.6291
ac472s1g02436	ac472s4g00691	0.3309	1.5965	0.3287	1.7588
ac472s1g02459	ac472s4g00693	0.0316	1.0372	0.0314	1.7001
ac472s1g02460	ac472s4g00695	0.7539	2.228	0.7231	4.1076
ac472s1g02485	ac472s4g00730	0.3319	2.1114	0.3353	1.883
ac472s1g02507	ac472s4g00761	0.1361	1.5556	0.138	1.3872
ac472s1g02508	ac472s4g00765	0.3346	1.4968	0.3211	4.4851
ac472s1g02510	ac472s4g00767	0.2529	1.3159	0.2526	1.341
ac472s1g02518	ac472s4g00769	0.1965	0.9118	0.1895	1.9013
ac472s1g03348	ac472s4g02882	0.1475	0.8948	0.151	0.9748
ac472s1g03352	ac472s4g02902	0.2933	1.1551	0.2945	1.9725
ac472s1g03357	ac472s4g02924	0.4459	1.2464	0.432	1.6025
ac472s1g03374	ac472s4g02968	0.5103	0.8513	0.4695	3.0064
ac472s1g03379	ac472s4g02971	0.1234	1.3194	0.1321	1.1617
ac472s1g03381	ac472s4g02973	0.3074	0.6568	0.2901	1.254
ac472s1g03384	ac472s4g02974	0.4532	1.1372	0.4389	2.0442
ac472s1g03389	ac472s4g02979	0.2235	0.8341	0.2035	1.9502
ac472s1g03391	ac472s4g02980	0.2222	1.2108	0.2348	0.9716
ac472s1g03405	ac472s4g02984	0.1387	0.9045	0.139	1.0637
ac472s1g03406	ac472s4g02987	0.5293	1.231	0.5183	2.0494
ac472s1g03440	ac472s4g03026	0.7562	-1.0	0.758	4.4979
ac472s1g04260	ac472s4g02688	0.2858	2.5685	0.2878	2.3506
ac472s1g04245	ac472s4g02729	0.4986	2.7114	0.4828	3.1058
ac472s1g04221	ac472s4g02762	0.5065	1.8503	0.49	3.6567
ac472s1g04172	ac472s4g02770	0.822	1.5797	0.7871	3.0757
ac472s1g04150	ac472s4g02818	0.5232	2.8033	0.5438	1.7866
ac472s1g04148	ac472s4g02819	0.4958	1.4373	0.5047	1.9958
ac472s1g04147	ac472s4g02820	0.5585	1.5998	0.565	1.5195
ac472s1g04146	ac472s4g02821	0.5594	1.4441	0.5595	1.4627
ac472s1g04109	ac472s4g02847	0.0532	0.1028	0.0527	0.1067
ac472s1g04067	ac472s4g02874	0.3787	2.6242	0.3729	4.4289
ac472s1g02502	ac472s4g00616	0.0222	0.0377	0.0236	0.0319
ac472s1g02501	ac472s4g00617	0.0061	0.0219	0.0067	0.017
ac472s1g02468	ac472s4g00661	0.3897	3.0615	0.3866	4.2486
ac472s1g02424	ac472s4g00668	0.5572	2.5697	0.5721	1.8978
ac472s1g02423	ac472s4g00671	0.5736	3.0341	0.5832	2.3149
ac472s1g02422	ac472s4g00674	0.5795	2.349	0.5953	1.8015
ac472s1g02414	ac472s4g00680	0.556	1.6816	0.5759	2.7723
ac472s1g02406	ac472s4g00728	0.4792	1.1734	0.4607	1.5438
ac472s1g03789	ac472s4g02604	0.6634	2.791	0.6259	4.4547
ac472s1g03793	ac472s4g02637	1.0063	2.1026	0.9791	3.2527
ac472s1g03807	ac472s4g02674	0.3035	1.3943	0.3137	1.594
ac472s1g03808	ac472s4g02699	0.2998	1.2007	0.3044	1.8504
ac472s1g03854	ac472s4g02702	0.3067	1.2373	0.3132	1.7644
ac472s1g03903	ac472s4g02728	0.2211	1.505	0.2239	1.365
ac472s1g03908	ac472s4g02731	0.4024	1.129	0.3937	2.5018
ac472s1g03912	ac472s4g02736	0.1507	1.4275	0.1471	1.9819
ac472s1g03920	ac472s4g02762	0.301	1.6631	0.2935	2.425
ac472s1g03164	ac472s4g01435	0.1816	1.2686	0.1797	1.3827
ac472s1g03172	ac472s4g01440	0.5079	1.9393	0.4912	3.6372
ac472s1g03173	ac472s4g01458	0.2858	0.8613	0.2703	2.3535
ac472s1g03177	ac472s4g01474	0.2147	1.4427	0.2235	1.7063
ac472s1g03207	ac472s4g01493	0.2313	1.3799	0.2307	1.4622
ac472s1g03212	ac472s4g01525	0.5399	1.5427	0.4777	3.6891
ac472s1g03221	ac472s4g01554	0.284	0.892	0.2748	1.8807
ac472s1g03236	ac472s4g01562	0.5355	1.2775	0.4847	3.7356
ac472s1g03682	ac472s4g02509	0.3699	1.1707	0.3664	1.9299
ac472s1g03683	ac472s4g02517	0.0633	0.551	0.0553	1.8258
ac472s1g03685	ac472s4g02521	0.2069	1.1096	0.2051	1.6978
ac472s1g03692	ac472s4g02523	0.1581	1.0094	0.1502	1.5932
ac472s1g03700	ac472s4g02534	0.4759	1.9509	0.4933	1.4905
ac472s1g03707	ac472s4g02536	0.299	1.3951	0.2887	1.9515
ac472s1g03711	ac472s4g02540	0.456	1.7081	0.445	2.5998
ac472s1g02916	ac472s4g01945	0.0761	0.1679	0.0772	0.1638
ac472s1g02889	ac472s4g01959	0.8084	1.4429	0.7583	3.1956
ac472s1g02848	ac472s4g01963	0.2706	3.0173	0.281	1.7085
ac472s1g02810	ac472s4g01977	0.7608	1.4096	0.7382	1.779
ac472s1g02807	ac472s4g02007	0.2702	1.3343	0.2724	1.2748
ac472s1g02765	ac472s4g02043	0.2054	0.6203	0.213	0.6055
ac472s1g02764	ac472s4g02081	0.3668	0.8194	0.3651	0.969
ac472s1g04218	ac472s4g01462	0.4225	1.0649	0.4277	1.2917
ac472s1g04216	ac472s4g01463	0.4467	0.9449	0.4466	1.1709
ac472s1g04215	ac472s4g01464	0.4137	1.1869	0.4155	2.1346
ac472s1g04210	ac472s4g01466	0.3991	0.8891	0.3968	1.1879
ac472s1g04209	ac472s4g01467	0.2991	0.7993	0.3061	0.8327
ac472s1g04181	ac472s4g01471	0.2086	0.8269	0.2121	0.9663
ac472s1g03904	ac472s4g02523	0.6092	-1.0	0.6087	3.8713
ac472s1g03903	ac472s4g02531	0.81	-1.0	0.8321	6.4875
ac472s1g03860	ac472s4g02556	0.2974	1.1829	0.3039	1.4532
ac472s1g03810	ac472s4g02584	0.2035	0.3288	0.2075	0.3247
ac472s1g03804	ac472s4g02632	0.7835	1.8526	0.7411	3.9578
ac472s1g02767	ac472s4g02650	0.3126	0.8195	0.3102	1.0289
ac472s1g02765	ac472s4g02674	0.2995	1.2112	0.3056	1.6148
[truncated: 23,581 more rows]
