# Supplementary material for: The Chloranthus sessilifolius genome provides insight into early diversification of angiosperms
Source: Nat Commun. 2021 Nov 26;12:6929. doi: 10.1038/s41467-021-26931-3 (PMC8626421; doi:10.1038/s41467-021-26931-3)
Supplement: Supplementary file 4 — Source Data [file 41467_2021_26931_MOESM4_ESM.zip › Fig. 2a and Supplementary Figure 8 gene pair ks/Ceratophyllum_Ceratophyllum.collinearity.ks.txt]

id1	id2	ka_NG86	ks_NG86	ka_YN00	ks_YN00
CdeChr1003g00017	CdeChr1003g00024	0.8926	0.5492	0.6691	3.8014
CdeChr1003g00023	CdeChr1003g00027	0.5317	0.6397	0.5561	0.6091
CdeChr1003g00061	CdeChr1003g00074	0.7814	0.588	0.6024	3.953
CdeChr1003g00063	CdeChr1003g00079	0.726	0.688	0.5623	3.2736
CdeChr1003g00068	CdeChr1003g00081	0.6881	0.515	0.5336	4.1737
CdeChr1003g00083	CdeChr1003g00085	0.7973	0.667	0.6207	3.8139
CdeChr1003g00106	CdeChr1003g00061	0.5613	0.46	0.4436	5.3393
CdeChr1003g00081	CdeChr1003g00068	0.6881	0.515	0.5336	4.1737
CdeChr1003g00074	CdeChr1003g00073	0.9615	0.5306	0.6983	3.8452
CdeChr1003g00073	CdeChr1003g00074	0.9615	0.5306	0.6983	3.8452
CdeChr1003g00061	CdeChr1003g00106	0.5613	0.46	0.4436	5.3393
CdeChr1003g00124	CdeChr1003g00372	0.7628	0.5319	0.5773	3.2833
CdeChr1003g00129	CdeChr1003g00373	0.6082	0.4438	0.4609	3.5319
CdeChr1003g00175	CdeChr1003g00378	0.7108	0.6305	0.5711	2.2442
CdeChr1003g00221	CdeChr1003g00416	0.8349	0.5455	0.6294	3.7535
CdeChr1003g00241	CdeChr1003g00242	0.4144	0.5299	0.3293	2.8891
CdeChr1003g00265	CdeChr1003g00288	0.6485	0.5158	0.5059	4.0893
CdeChr1003g00309	CdeChr1003g00330	0.6359	0.4681	0.4834	3.384
CdeChr1003g00327	CdeChr1003g00349	0.7023	0.5449	0.537	3.3442
CdeChr1003g00349	CdeChr1003g00124	0.8278	0.5881	0.6242	3.259
CdeChr1003g00373	CdeChr1003g00129	0.6082	0.4438	0.4609	3.5319
CdeChr1003g00378	CdeChr1003g00175	0.7108	0.6305	0.5711	2.2442
CdeChr1003g00416	CdeChr1003g00221	0.8349	0.5455	0.6294	3.7535
CdeChr10g00088	CdeChr10g00089	0.0655	0.0562	0.0668	0.0535
CdeChr10g00093	CdeChr10g00094	0.3412	0.5515	0.332	0.6477
CdeChr10g00094	CdeChr10g00095	0.3685	0.4184	0.3639	0.4512
CdeChr10g00103	CdeChr10g00105	0.1224	1.3134	0.1283	1.544
CdeChr10g00105	CdeChr10g00106	0.005	0.0388	0.005	0.0393
CdeChr10g00139	CdeChr10g00141	0.0797	-1.0	0.0785	3.9912
CdeChr10g00142	CdeChr10g00143	0.0532	0.1961	0.0523	0.2185
CdeChr10g00281	CdeChr10g00282	0.0126	0.1073	0.0141	0.0759
CdeChr10g00282	CdeChr10g00283	0.1916	0.8344	0.1993	0.7605
CdeChr10g00283	CdeChr10g00284	0.0347	0.1399	0.0367	0.1185
CdeChr10g00284	CdeChr10g00285	0.0218	0.0736	0.023	0.0619
CdeChr10g00285	CdeChr10g00286	0.0265	0.0677	0.0262	0.0724
CdeChr10g00328	CdeChr10g00329	0.4379	2.7766	0.4299	4.2302
CdeChr10g00331	CdeChr10g00332	0.0066	0.0064	0.0064	0.0071
CdeChr10g00195	CdeChr10g00104	0.5827	2.0224	0.5946	1.7285
CdeChr10g00182	CdeChr10g00116	0.2592	-1.0	0.2514	4.0483
CdeChr10g00143	CdeChr10g00142	0.0532	0.1961	0.0523	0.2185
CdeChr10g00116	CdeChr10g00182	0.2592	-1.0	0.2514	4.0483
CdeChr10g00104	CdeChr10g00195	0.5827	2.0224	0.5946	1.7285
CdeChr10g00286	CdeChr10g00281	0.1601	0.9624	0.1667	0.8701
CdeChr10g00285	CdeChr10g00282	0.1738	0.8959	0.1825	0.7653
CdeChr10g00284	CdeChr10g00283	0.0347	0.1399	0.0367	0.1185
CdeChr10g00282	CdeChr10g00285	0.1738	0.8959	0.1825	0.7653
CdeChr10g00281	CdeChr10g00286	0.1601	0.9624	0.1667	0.8701
CdeChr10g00333	CdeChr10g00573	0.3233	0.5552	0.3282	0.5957
CdeChr10g00332	CdeChr10g00574	0.3593	0.491	0.3729	0.4596
CdeChr10g00331	CdeChr10g00576	0.3303	0.382	0.3361	0.3737
CdeChr10g00307	CdeChr10g00618	0.368	-1.0	0.3758	4.3285
CdeChr10g00592	CdeChr10g00071	0.6388	-1.0	0.6363	4.3117
CdeChr10g00545	CdeChr10g00108	0.3143	-1.0	0.311	3.5948
CdeChr10g00519	CdeChr10g00118	0.6805	-1.0	0.6602	3.3674
CdeChr10g00486	CdeChr10g00162	0.5488	2.3895	0.5339	3.9218
CdeChr10g00592	CdeChr10g00532	0.6215	-1.0	0.6241	4.2534
CdeChr10g00576	CdeChr10g00573	0.3148	0.3276	0.3242	0.3213
CdeChr10g00573	CdeChr10g00576	0.3148	0.3276	0.3242	0.3213
CdeChr10g00532	CdeChr10g00592	0.6215	-1.0	0.6241	4.2534
CdeChr10g00618	CdeChr10g00307	0.368	-1.0	0.3758	4.3285
CdeChr10g00576	CdeChr10g00331	0.3303	0.382	0.3361	0.3737
CdeChr10g00574	CdeChr10g00332	0.3593	0.491	0.3729	0.4596
CdeChr10g00573	CdeChr10g00333	0.3233	0.5552	0.3282	0.5957
CdeChr10g00071	CdeChr10g00532	0.5881	-1.0	0.6153	2.4387
CdeChr10g00108	CdeChr10g00545	0.3143	-1.0	0.311	3.5948
CdeChr10g00145	CdeChr10g00588	0.5202	2.0637	0.5214	2.1706
CdeChr10g00550	CdeChr10g00551	0.6292	3.0472	0.6584	1.7823
CdeChr10g00573	CdeChr10g00574	0.0671	0.0443	0.0701	0.0392
CdeChr10g00574	CdeChr10g00576	0.3248	0.4113	0.3389	0.3783
CdeChr10g00532	CdeChr10g00071	0.5881	-1.0	0.6153	2.4387
CdeChr10g00588	CdeChr10g00145	0.5202	2.0637	0.5214	2.1706
CdeChr10g00162	CdeChr10g00486	0.5488	2.3895	0.5339	3.9218
CdeChr10g00118	CdeChr10g00519	0.6805	-1.0	0.6602	3.3674
CdeChr10g00634	CdeChr11g00002	0.0791	0.1259	0.0782	0.1338
CdeChr10g00633	CdeChr11g00003	0.0217	0.1362	0.0217	0.1378
CdeChr10g00632	CdeChr11g00004	0.0775	0.1914	0.0763	0.2097
CdeChr10g00628	CdeChr11g00005	0.0283	0.1482	0.0308	0.1175
CdeChr10g00627	CdeChr11g00008	0.011	0.0869	0.0111	0.0868
CdeChr10g00625	CdeChr11g00009	0.0417	0.1184	0.0427	0.112
CdeChr10g00624	CdeChr11g00010	0.0839	0.2354	0.0835	0.2622
CdeChr10g00622	CdeChr11g00012	0.0408	0.1296	0.0412	0.1297
CdeChr10g00621	CdeChr11g00013	0.064	0.1791	0.0618	0.2094
CdeChr10g00620	CdeChr11g00015	0.0356	0.1477	0.035	0.1618
CdeChr10g00619	CdeChr11g00016	0.0367	0.1273	0.0366	0.1319
CdeChr10g00618	CdeChr11g00018	0.0265	0.1187	0.0276	0.1049
CdeChr10g00617	CdeChr11g00019	0.0261	0.1004	0.0264	0.0988
CdeChr10g00615	CdeChr11g00020	0.0535	0.2768	0.0553	0.2547
CdeChr10g00613	CdeChr11g00023	0.0209	0.1621	0.0198	0.215
CdeChr10g00612	CdeChr11g00024	0.0481	0.0908	0.0468	0.1002
CdeChr10g00611	CdeChr11g00026	0.057	0.1641	0.0578	0.1613
CdeChr10g00610	CdeChr11g00028	0.0296	0.126	0.0294	0.1323
CdeChr10g00609	CdeChr11g00033	0.03	0.1888	0.0292	0.2189
CdeChr10g00608	CdeChr11g00034	0.0814	0.1459	0.0808	0.1545
CdeChr10g00607	CdeChr11g00036	0.0293	0.1515	0.0315	0.1212
CdeChr10g00606	CdeChr11g00037	0.0251	0.1437	0.0273	0.1104
CdeChr10g00604	CdeChr11g00038	0.1766	0.2668	0.1721	0.3056
CdeChr10g00603	CdeChr11g00039	0.0557	0.156	0.0547	0.1709
CdeChr10g00601	CdeChr11g00040	0.0695	0.1222	0.0687	0.1305
CdeChr10g00600	CdeChr11g00041	0.0332	0.137	0.0325	0.1505
CdeChr10g00599	CdeChr11g00042	0.0169	0.1317	0.0171	0.1275
CdeChr10g00598	CdeChr11g00043	0.0585	0.1795	0.0606	0.165
CdeChr10g00595	CdeChr11g00045	0.0558	0.1797	0.058	0.1665
CdeChr10g00594	CdeChr11g00046	0.0755	0.2426	0.0792	0.2095
CdeChr10g00593	CdeChr11g00047	0.0249	0.1542	0.025	0.1558
CdeChr10g00586	CdeChr11g00050	0.0058	0.1088	0.0058	0.1145
CdeChr10g00585	CdeChr11g00051	0.1958	0.5528	0.203	0.533
CdeChr10g00584	CdeChr11g00052	0.0577	0.1153	0.0584	0.1128
CdeChr10g00583	CdeChr11g00053	0.0372	0.192	0.0361	0.2208
CdeChr10g00582	CdeChr11g00054	0.099	0.1693	0.1046	0.1504
CdeChr10g00581	CdeChr11g00055	0.0727	0.1167	0.0776	0.1008
CdeChr10g00580	CdeChr11g00057	0.0981	0.1317	0.0993	0.1307
CdeChr10g00575	CdeChr11g00065	0.0169	0.1287	0.0178	0.1127
CdeChr10g00572	CdeChr11g00067	0.0471	0.1564	0.0483	0.146
CdeChr10g00571	CdeChr11g00068	0.0562	0.1264	0.0551	0.1392
CdeChr10g00569	CdeChr11g00071	0.0288	0.1637	0.0303	0.1437
CdeChr10g00568	CdeChr11g00072	0.0285	0.1236	0.028	0.1341
CdeChr10g00567	CdeChr11g00073	0.0373	0.1566	0.0402	0.1278
CdeChr10g00565	CdeChr11g00074	0.0342	0.18	0.0363	0.1549
CdeChr10g00549	CdeChr11g00075	0.0385	0.1735	0.0394	0.1634
CdeChr10g00546	CdeChr11g00077	0.0881	0.1907	0.1013	0.1344
CdeChr10g00545	CdeChr11g00078	0.0304	0.1315	0.0338	0.1036
CdeChr10g00543	CdeChr11g00080	0.0371	0.1593	0.0375	0.1616
CdeChr10g00531	CdeChr11g00083	0.0612	0.1816	0.0625	0.1709
CdeChr10g00529	CdeChr11g00086	0.0423	0.1318	0.0426	0.1309
CdeChr10g00528	CdeChr11g00087	0.0533	0.1929	0.0562	0.1659
CdeChr10g00525	CdeChr11g00088	0.0887	0.1504	0.086	0.1783
CdeChr10g00524	CdeChr11g00089	0.1349	0.2059	0.1413	0.1837
CdeChr10g00522	CdeChr11g00091	0.1386	0.3434	0.1372	0.3733
CdeChr10g00520	CdeChr11g00094	0.1158	0.2454	0.1148	0.2615
CdeChr10g00519	CdeChr11g00096	0.5403	2.6776	0.5309	4.1148
CdeChr10g00517	CdeChr11g00097	0.0242	0.1495	0.0248	0.1391
CdeChr10g00516	CdeChr11g00098	0.0068	0.2169	0.0069	0.2184
CdeChr10g00514	CdeChr11g00099	0.083	0.1695	0.095	0.1156
CdeChr10g00512	CdeChr11g00101	0.0223	0.165	0.0222	0.1739
CdeChr10g00495	CdeChr11g00109	0.0218	0.1249	0.0225	0.1154
CdeChr10g00486	CdeChr11g00121	0.2299	0.4355	0.2301	0.4433
CdeChr10g00484	CdeChr11g00124	0.0348	0.1496	0.0344	0.1622
CdeChr10g00482	CdeChr11g00126	0.0204	0.1392	0.021	0.1297
CdeChr10g00481	CdeChr11g00127	0.0097	0.1157	0.0105	0.0923
CdeChr10g00479	CdeChr11g00128	0.0439	0.1042	0.0439	0.1067
CdeChr10g00476	CdeChr11g00131	0.0277	0.0711	0.0287	0.0647
CdeChr10g00475	CdeChr11g00132	0.082	0.252	0.0857	0.2243
CdeChr10g00474	CdeChr11g00133	0.0956	0.2463	0.0943	0.2663
CdeChr10g00473	CdeChr11g00134	0.086	0.135	0.0903	0.1189
CdeChr10g00472	CdeChr11g00135	0.0762	0.2515	0.0782	0.2368
CdeChr10g00471	CdeChr11g00136	0.1033	0.158	0.1109	0.1289
CdeChr10g00469	CdeChr11g00137	0.093	0.1899	0.095	0.1811
CdeChr10g00465	CdeChr11g00139	0.0715	0.1458	0.0713	0.1523
CdeChr10g00464	CdeChr11g00140	0.0521	0.1369	0.054	0.1241
CdeChr10g00460	CdeChr11g00142	0.0364	0.1762	0.0366	0.1772
CdeChr10g00458	CdeChr11g00143	0.0262	0.1635	0.0281	0.1366
CdeChr10g00454	CdeChr11g00144	0.4216	-1.0	0.4236	3.8255
CdeChr10g00453	CdeChr11g00145	0.0345	0.1262	0.0349	0.1235
CdeChr10g00452	CdeChr11g00146	0.0556	0.122	0.0548	0.1308
CdeChr10g00451	CdeChr11g00147	0.0366	0.1859	0.0375	0.1745
CdeChr10g00450	CdeChr11g00148	0.0367	0.1136	0.0367	0.1151
CdeChr10g00447	CdeChr11g00151	0.0432	0.1507	0.0433	0.1546
CdeChr10g00441	CdeChr11g00163	0.0667	0.197	0.0678	0.1932
CdeChr10g00440	CdeChr11g00164	0.0477	0.1258	0.0484	0.1234
CdeChr10g00438	CdeChr11g00165	0.1044	0.1535	0.1056	0.1509
CdeChr10g00437	CdeChr11g00167	0.4161	0.6851	0.404	0.8759
CdeChr10g00435	CdeChr11g00172	0.0752	0.1771	0.0772	0.1705
CdeChr10g00433	CdeChr11g00173	0.0053	0.1244	0.0052	0.1359
CdeChr10g00432	CdeChr11g00174	0.0567	0.1262	0.059	0.116
CdeChr10g00431	CdeChr11g00176	0.0257	0.1434	0.0256	0.1498
CdeChr10g00427	CdeChr11g00177	0.0152	0.1265	0.0165	0.1003
CdeChr10g00426	CdeChr11g00178	0.0345	0.0989	0.0358	0.0888
CdeChr10g00425	CdeChr11g00179	0.0254	0.1432	0.027	0.1212
CdeChr10g00424	CdeChr11g00180	0.0115	0.1271	0.0117	0.1222
CdeChr10g00423	CdeChr11g00181	0.0619	0.165	0.0668	0.1361
CdeChr10g00422	CdeChr11g00182	0.0638	0.19	0.0661	0.1763
CdeChr10g00421	CdeChr11g00183	0.0356	0.1796	0.0371	0.1609
CdeChr10g00420	CdeChr11g00184	0.0461	0.1737	0.0509	0.131
CdeChr10g00419	CdeChr11g00185	0.0458	0.1108	0.0471	0.1031
CdeChr10g00417	CdeChr11g00191	0.0669	0.1673	0.0682	0.1607
CdeChr10g00415	CdeChr11g00195	0.0694	0.1501	0.072	0.1352
CdeChr10g00413	CdeChr11g00196	0.0529	0.1271	0.0531	0.1286
CdeChr10g00412	CdeChr11g00197	0.0383	0.2116	0.0392	0.2022
CdeChr10g00411	CdeChr11g00198	0.0571	0.1222	0.0611	0.1021
CdeChr10g00410	CdeChr11g00199	0.0136	0.1837	0.0138	0.18
CdeChr10g00409	CdeChr11g00207	0.0546	0.2076	0.0577	0.1782
CdeChr10g00406	CdeChr11g00210	0.1403	0.3257	0.1436	0.3291
CdeChr10g00404	CdeChr11g00213	0.0083	0.1201	0.0085	0.1103
CdeChr10g00401	CdeChr11g00214	0.0123	0.1434	0.0124	0.143
CdeChr10g00400	CdeChr11g00217	0.1495	0.2948	0.148	0.3173
CdeChr10g00399	CdeChr11g00218	0.049	0.156	0.0505	0.1442
CdeChr10g00398	CdeChr11g00219	0.0119	0.1139	0.0123	0.1045
CdeChr10g00397	CdeChr11g00220	0.0169	0.1305	0.0179	0.1102
CdeChr10g00396	CdeChr11g00221	0.0727	0.1409	0.0742	0.1366
CdeChr10g00394	CdeChr11g00223	0.0221	0.1348	0.0232	0.1171
CdeChr10g00393	CdeChr11g00224	0.059	0.1463	0.0621	0.1286
CdeChr10g00391	CdeChr11g00226	0.0299	0.1361	0.0313	0.1212
CdeChr10g00390	CdeChr11g00228	0.059	0.101	0.0614	0.0904
CdeChr10g00388	CdeChr11g00230	0.0234	0.1843	0.0246	0.1618
CdeChr10g00387	CdeChr11g00232	0.2296	1.0045	0.2506	0.8076
CdeChr10g00386	CdeChr11g00233	0.3019	0.5924	0.3107	0.5695
CdeChr10g00385	CdeChr11g00235	0.0475	0.1395	0.0497	0.1226
CdeChr10g00383	CdeChr11g00236	0.1779	0.3197	0.1778	0.323
CdeChr10g00382	CdeChr11g00237	0.2483	0.3734	0.2456	0.3979
CdeChr10g00380	CdeChr11g00240	0.088	0.2284	0.0893	0.2267
CdeChr10g00379	CdeChr11g00241	0.3519	0.9113	0.3626	0.9544
CdeChr10g00378	CdeChr11g00242	0.0235	0.1649	0.0229	0.1903
CdeChr10g00377	CdeChr11g00244	0.1741	0.2251	0.175	0.2276
CdeChr10g00376	CdeChr11g00245	0.2415	0.4349	0.2508	0.3898
CdeChr10g00375	CdeChr11g00247	0.0508	0.1451	0.0517	0.1403
CdeChr10g00373	CdeChr11g00249	0.087	0.1989	0.084	0.2362
CdeChr10g00372	CdeChr11g00251	0.028	0.0848	0.0296	0.0731
CdeChr10g00370	CdeChr11g00253	0.0033	0.2133	0.0034	0.1935
CdeChr10g00368	CdeChr11g00254	0.0474	0.1449	0.0477	0.1435
CdeChr10g00366	CdeChr11g00257	0.0512	0.1636	0.0531	0.1517
CdeChr10g00365	CdeChr11g00259	0.0222	0.1192	0.0218	0.1293
CdeChr10g00363	CdeChr11g00263	0.0312	0.1483	0.0319	0.1394
CdeChr10g00362	CdeChr11g00264	0.0398	0.1391	0.0398	0.1411
CdeChr10g00361	CdeChr11g00265	0.0594	0.1826	0.0597	0.1859
CdeChr10g00359	CdeChr11g00267	0.0763	0.1385	0.0771	0.1378
CdeChr10g00358	CdeChr11g00268	0.2263	0.5131	0.2193	0.6248
CdeChr10g00355	CdeChr11g00271	0.1129	0.2237	0.1112	0.2438
CdeChr10g00354	CdeChr11g00272	0.0735	0.1388	0.0705	0.1738
CdeChr10g00353	CdeChr11g00274	0.0171	0.1062	0.017	0.1127
CdeChr10g00352	CdeChr11g00275	0.0494	0.159	0.0488	0.1703
CdeChr10g00351	CdeChr11g00276	0.0516	0.1564	0.0535	0.1424
CdeChr10g00350	CdeChr11g00277	1.1191	2.0494	1.051	4.0011
CdeChr10g00346	CdeChr11g00280	0.0179	0.1316	0.0191	0.1108
CdeChr10g00345	CdeChr11g00281	0.0433	0.1726	0.0436	0.1725
CdeChr10g00344	CdeChr11g00282	0.0488	0.2117	0.051	0.1908
CdeChr10g00343	CdeChr11g00283	0.0623	0.169	0.0639	0.1578
CdeChr10g00342	CdeChr11g00284	0.0277	0.1063	0.0277	0.107
CdeChr10g00341	CdeChr11g00285	0.0244	0.1027	0.0258	0.087
CdeChr10g00340	CdeChr11g00286	0.0251	0.1037	0.0253	0.1032
CdeChr10g00337	CdeChr11g00287	0.0121	0.1092	0.0132	0.0881
CdeChr10g00336	CdeChr11g00288	0.0094	0.133	0.0098	0.1196
CdeChr10g00333	CdeChr11g00297	0.343	0.4563	0.3507	0.4481
CdeChr10g00332	CdeChr11g00299	0.3198	0.3067	0.3089	0.3622
CdeChr10g00331	CdeChr11g00300	0.3606	0.5338	0.3745	0.5047
CdeChr10g00330	CdeChr11g00302	0.0323	0.1114	0.0329	0.1057
CdeChr10g00329	CdeChr11g00303	0.0545	0.1766	0.0568	0.1595
CdeChr10g00328	CdeChr11g00304	0.0929	0.2032	0.091	0.2281
CdeChr10g00325	CdeChr11g00305	0.2048	0.3466	0.2105	0.328
CdeChr10g00324	CdeChr11g00306	0.0429	0.0954	0.0442	0.088
CdeChr10g00322	CdeChr11g00310	0.0223	0.1878	0.0236	0.1604
CdeChr10g00320	CdeChr11g00311	0.3587	0.6236	0.3498	0.7904
CdeChr10g00317	CdeChr11g00313	0.0464	0.133	0.0477	0.1235
CdeChr10g00316	CdeChr11g00315	0.0552	0.1008	0.0553	0.1016
CdeChr10g00314	CdeChr11g00317	0.0296	0.1521	0.0305	0.1418
CdeChr10g00313	CdeChr11g00318	0.0582	0.2213	0.0594	0.2105
CdeChr10g00312	CdeChr11g00319	0.213	0.4251	0.2074	0.4984
CdeChr10g00311	CdeChr11g00322	0.394	0.6773	0.3972	0.7265
CdeChr10g00309	CdeChr11g00325	0.0317	0.1252	0.0325	0.1165
CdeChr10g00307	CdeChr11g00326	0.0389	0.1418	0.0432	0.1061
CdeChr10g00306	CdeChr11g00327	0.0282	0.1134	0.0278	0.1223
CdeChr10g00303	CdeChr11g00331	0.0145	0.1548	0.0162	0.1134
CdeChr10g00301	CdeChr11g00333	0.0263	0.2503	0.028	0.2136
CdeChr10g00299	CdeChr11g00334	0.1059	0.1427	0.1036	0.1596
CdeChr10g00297	CdeChr11g00335	0.0302	0.1218	0.0318	0.1084
CdeChr10g00296	CdeChr11g00336	0.818	1.6066	0.7861	2.7658
CdeChr10g00293	CdeChr11g00337	0.037	0.187	0.0401	0.1504
CdeChr10g00292	CdeChr11g00338	0.0348	0.121	0.0373	0.0991
CdeChr10g00291	CdeChr11g00339	0.085	0.209	0.0847	0.2184
CdeChr10g00289	CdeChr11g00340	0.0202	0.1323	0.0202	0.1336
CdeChr10g00288	CdeChr11g00341	0.1995	0.4053	0.2053	0.4112
CdeChr10g00285	CdeChr11g00344	0.1034	0.316	0.1059	0.2955
CdeChr10g00283	CdeChr11g00345	0.1961	0.8624	0.206	0.744
CdeChr10g00281	CdeChr11g00346	0.0583	0.2472	0.0638	0.1902
CdeChr10g00280	CdeChr11g00348	0.109	0.1498	0.1079	0.1561
CdeChr10g00279	CdeChr11g00351	0.0605	0.1348	0.0623	0.1252
CdeChr10g00278	CdeChr11g00352	0.0175	0.1701	0.0182	0.1538
CdeChr10g00277	CdeChr11g00353	0.2054	0.2717	0.2049	0.2798
CdeChr10g00276	CdeChr11g00354	0.1273	0.275	0.1307	0.2566
CdeChr10g00275	CdeChr11g00355	0.1122	0.21	0.1143	0.2041
CdeChr10g00274	CdeChr11g00356	0.1199	0.2251	0.1161	0.2588
CdeChr10g00273	CdeChr11g00358	0.0879	0.2449	0.086	0.2742
CdeChr10g00272	CdeChr11g00360	0.0084	0.2118	0.0086	0.2053
CdeChr10g00271	CdeChr11g00361	0.0455	0.1473	0.0481	0.1274
CdeChr10g00270	CdeChr11g00362	0.0679	0.1043	0.0681	0.1043
CdeChr10g00269	CdeChr11g00363	0.0856	0.2077	0.0872	0.2019
CdeChr10g00268	CdeChr11g00365	0.0356	0.1619	0.0357	0.1666
CdeChr10g00267	CdeChr11g00368	0.0506	0.1778	0.0502	0.1868
CdeChr10g00266	CdeChr11g00369	0.0306	0.1016	0.0307	0.1027
CdeChr10g00265	CdeChr11g00370	0.0339	0.1607	0.0343	0.1595
CdeChr10g00261	CdeChr11g00371	0.0443	0.2013	0.0454	0.1883
CdeChr10g00260	CdeChr11g00373	0.0784	0.2049	0.075	0.2448
CdeChr10g00258	CdeChr11g00375	0.026	0.1233	0.0257	0.1293
CdeChr10g00256	CdeChr11g00378	0.0741	0.102	0.0763	0.0936
CdeChr10g00254	CdeChr11g00379	0.0108	0.1054	0.0116	0.084
CdeChr10g00251	CdeChr11g00380	0.0267	0.1465	0.0269	0.1477
CdeChr10g00250	CdeChr11g00381	0.1337	0.2773	0.1422	0.2386
CdeChr10g00249	CdeChr11g00382	0.0482	0.1327	0.0484	0.1341
CdeChr10g00248	CdeChr11g00383	0.0537	0.1136	0.0525	0.1254
CdeChr10g00247	CdeChr11g00384	0.0489	0.1213	0.0482	0.1302
CdeChr10g00244	CdeChr11g00386	0.1064	0.2057	0.1094	0.1915
CdeChr10g00242	CdeChr11g00390	0.1798	0.2402	0.181	0.2429
CdeChr10g00241	CdeChr11g00391	0.1271	0.1812	0.1215	0.2188
CdeChr10g00237	CdeChr11g00392	0.0495	0.1336	0.0506	0.1278
CdeChr10g00235	CdeChr11g00393	0.0596	0.0978	0.0616	0.0902
CdeChr10g00233	CdeChr11g00394	0.0569	0.1221	0.0581	0.1186
CdeChr10g00232	CdeChr11g00395	0.079	0.2395	0.0819	0.218
CdeChr10g00228	CdeChr11g00397	0.0737	0.1445	0.0755	0.1381
CdeChr10g00227	CdeChr11g00398	0.2596	0.5332	0.2503	0.6885
CdeChr10g00222	CdeChr11g00401	0.0532	0.1267	0.0531	0.1304
CdeChr10g00221	CdeChr11g00402	0.1471	0.2747	0.1499	0.2649
CdeChr10g00220	CdeChr11g00410	0.0621	0.2809	0.0654	0.2453
CdeChr10g00219	CdeChr11g00411	0.0749	0.1604	0.0756	0.1595
CdeChr10g00218	CdeChr11g00412	0.0629	0.1516	0.0633	0.1527
CdeChr10g00216	CdeChr11g00413	0.0424	0.1476	0.0429	0.1475
CdeChr10g00214	CdeChr11g00415	0.0766	0.246	0.0749	0.279
CdeChr10g00213	CdeChr11g00416	0.2252	0.2998	0.2128	0.4027
CdeChr10g00211	CdeChr11g00418	0.019	0.1793	0.0182	0.2175
CdeChr10g00210	CdeChr11g00419	0.0322	0.1113	0.0317	0.1184
CdeChr10g00209	CdeChr11g00420	0.0212	0.1478	0.0207	0.1652
CdeChr10g00207	CdeChr11g00422	0.0418	0.1609	0.0431	0.1499
CdeChr10g00206	CdeChr11g00423	0.0298	0.1529	0.031	0.1376
CdeChr10g00203	CdeChr11g00425	0.2791	0.4231	0.2696	0.5072
CdeChr10g00201	CdeChr11g00426	0.0343	0.1995	0.0351	0.1903
CdeChr10g00199	CdeChr11g00428	0.0364	0.1889	0.0393	0.154
CdeChr10g00194	CdeChr11g00431	0.0407	0.1446	0.0423	0.1282
CdeChr10g00192	CdeChr11g00433	0.0847	0.2469	0.0825	0.2846
CdeChr10g00191	CdeChr11g00434	0.0369	0.1162	0.038	0.1072
CdeChr10g00187	CdeChr11g00438	0.0391	0.106	0.0389	0.1112
CdeChr10g00184	CdeChr11g00455	0.0986	0.2042	0.0951	0.2402
CdeChr10g00183	CdeChr11g00456	0.0063	0.1616	0.0066	0.1447
CdeChr10g00182	CdeChr11g00459	0.0578	0.2594	0.0581	0.2595
CdeChr10g00181	CdeChr11g00460	0.0745	0.1338	0.0764	0.1261
CdeChr10g00179	CdeChr11g00462	0.0569	0.1312	0.058	0.1265
CdeChr10g00177	CdeChr11g00465	0.0275	0.1775	0.0281	0.1694
CdeChr10g00162	CdeChr11g00468	0.0591	0.1908	0.058	0.2098
CdeChr10g00160	CdeChr11g00475	0.6221	0.8092	0.5911	1.169
CdeChr10g00157	CdeChr11g00479	0.0588	0.2854	0.057	0.3465
CdeChr10g00153	CdeChr11g00482	0.0371	0.1838	0.0385	0.1656
CdeChr10g00142	CdeChr11g00495	0.2083	0.6865	0.2072	0.8237
CdeChr10g00141	CdeChr11g00497	0.0065	0.0883	0.0065	0.0903
CdeChr10g00139	CdeChr11g00501	0.0013	0.1584	0.0014	0.1357
CdeChr10g00138	CdeChr11g00506	0.009	0.1627	0.0088	0.1899
CdeChr10g00129	CdeChr11g00508	0.9269	-1.0	0.8904	4.1596
CdeChr10g00128	CdeChr11g00509	0.3559	0.4407	0.3652	0.4279
CdeChr10g00127	CdeChr11g00510	0.0205	0.1353	0.0229	0.1005
CdeChr10g00126	CdeChr11g00511	0.0188	0.1285	0.0192	0.1212
CdeChr10g00125	CdeChr11g00512	0.087	0.1612	0.0897	0.147
CdeChr10g00123	CdeChr11g00513	0.0317	0.191	0.0333	0.1661
CdeChr10g00122	CdeChr11g00514	0.1136	0.2649	0.114	0.2697
CdeChr10g00121	CdeChr11g00517	0.0557	0.2091	0.0575	0.1922
CdeChr10g00120	CdeChr11g00522	0.04	0.1273	0.0404	0.1256
CdeChr10g00119	CdeChr11g00523	0.0177	0.1652	0.0191	0.1354
CdeChr10g00116	CdeChr11g00528	0.2878	0.5029	0.2829	0.5735
CdeChr10g00115	CdeChr11g00530	0.0803	0.2151	0.0786	0.24
CdeChr10g00112	CdeChr11g00531	0.0559	0.3001	0.0589	0.2623
CdeChr10g00111	CdeChr11g00532	0.0198	0.14	0.0198	0.1412
CdeChr10g00108	CdeChr11g00534	0.062	0.2013	0.0619	0.2148
CdeChr10g00105	CdeChr11g00536	0.0212	0.1793	0.0217	0.1673
CdeChr10g00104	CdeChr11g00538	0.0413	0.1148	0.0422	0.1094
CdeChr10g00103	CdeChr11g00539	0.0322	0.1458	0.0335	0.1315
CdeChr10g00102	CdeChr11g00541	0.0299	0.141	0.0306	0.1326
CdeChr10g00100	CdeChr11g00545	0.06	0.169	0.0628	0.1524
CdeChr10g00099	CdeChr11g00546	0.0502	0.1262	0.048	0.1509
CdeChr10g00097	CdeChr11g00547	0.0439	0.1178	0.0449	0.1113
CdeChr10g00096	CdeChr11g00548	0.0304	0.1227	0.0299	0.1329
CdeChr10g00094	CdeChr11g00550	0.452	0.7403	0.4414	0.9401
CdeChr10g00092	CdeChr11g00551	0.0016	0.1285	0.0016	0.1265
CdeChr10g00091	CdeChr11g00553	0.1134	0.3766	0.1145	0.3715
CdeChr10g00089	CdeChr11g00556	0.1004	0.1488	0.1032	0.1388
CdeChr10g00088	CdeChr11g00558	0.0872	0.1755	0.092	0.1537
CdeChr10g00086	CdeChr11g00561	0.0089	0.12	0.0092	0.1104
CdeChr10g00083	CdeChr11g00562	0.1434	0.2874	0.1384	0.3434
CdeChr10g00081	CdeChr11g00563	0.0318	0.0326	0.0313	0.0342
CdeChr10g00080	CdeChr11g00564	0.0148	0.1289	0.0154	0.1139
CdeChr10g00077	CdeChr11g00567	0.043	0.1448	0.0426	0.1551
CdeChr10g00076	CdeChr11g00571	0.039	0.2548	0.038	0.3024
CdeChr10g00072	CdeChr11g00572	0.0665	0.1297	0.0683	0.1198
CdeChr10g00070	CdeChr11g00574	0.0701	0.1732	0.0762	0.1396
CdeChr10g00069	CdeChr11g00576	0.7345	1.806	0.7301	2.0788
CdeChr10g00068	CdeChr11g00578	0.1089	0.2624	0.1066	0.2956
CdeChr10g00067	CdeChr11g00580	0.1291	0.2537	0.136	0.2232
CdeChr10g00065	CdeChr11g00581	0.1599	0.3289	0.1634	0.3157
CdeChr10g00062	CdeChr11g00584	0.0254	0.1444	0.0267	0.1251
CdeChr10g00060	CdeChr11g00586	0.0303	0.1269	0.031	0.121
CdeChr10g00059	CdeChr11g00587	0.0214	0.1971	0.0229	0.1633
CdeChr10g00057	CdeChr11g00589	0.047	0.1614	0.0509	0.1324
CdeChr10g00054	CdeChr11g00590	0.0022	0.1575	0.0022	0.1747
CdeChr10g00053	CdeChr11g00591	0.0553	0.1537	0.0562	0.1502
CdeChr10g00052	CdeChr11g00593	0.0272	0.1379	0.0279	0.1294
CdeChr10g00051	CdeChr11g00594	0.0133	0.1144	0.0132	0.123
CdeChr10g00049	CdeChr11g00595	0.0206	0.1582	0.0223	0.1222
CdeChr10g00047	CdeChr11g00596	0.063	0.1527	0.064	0.1484
CdeChr10g00046	CdeChr11g00597	0.0268	0.1167	0.027	0.1152
CdeChr10g00043	CdeChr11g00598	0.1592	0.2716	0.162	0.2672
CdeChr10g00042	CdeChr11g00599	0.042	0.1392	0.0447	0.1174
CdeChr10g00041	CdeChr11g00600	0.0469	0.1588	0.0506	0.1299
CdeChr10g00038	CdeChr11g00602	0.0344	0.1606	0.0349	0.1592
CdeChr10g00037	CdeChr11g00603	0.0325	0.0806	0.0369	0.0586
CdeChr10g00035	CdeChr11g00604	0.033	0.1883	0.0339	0.1755
CdeChr10g00034	CdeChr11g00605	0.0788	0.1939	0.0866	0.157
CdeChr10g00033	CdeChr11g00606	0.0988	0.2119	0.1031	0.1865
CdeChr10g00032	CdeChr11g00609	0.0397	0.1064	0.0403	0.1034
CdeChr10g00030	CdeChr11g00611	0.0876	0.1883	0.0864	0.2041
CdeChr10g00029	CdeChr11g00612	0.0019	0.1123	0.0018	0.1352
CdeChr10g00028	CdeChr11g00613	0.0182	0.1125	0.0176	0.1284
CdeChr10g00027	CdeChr11g00615	0.0432	0.1637	0.0434	0.1638
CdeChr10g00026	CdeChr11g00617	0.0529	0.1864	0.053	0.1907
CdeChr10g00025	CdeChr11g00621	0.0083	0.1483	0.0087	0.1291
CdeChr10g00024	CdeChr11g00622	0.0967	0.1825	0.1032	0.156
CdeChr10g00023	CdeChr11g00624	0.0212	0.1463	0.0225	0.1241
CdeChr10g00020	CdeChr11g00627	0.03	0.123	0.0312	0.1123
CdeChr10g00019	CdeChr11g00629	0.1521	0.2948	0.1488	0.3343
CdeChr10g00018	CdeChr11g00630	0.0361	0.1294	0.0366	0.1239
CdeChr10g00016	CdeChr11g00631	0.0295	0.1882	0.0303	0.1779
CdeChr10g00015	CdeChr11g00632	0.0862	0.1895	0.0827	0.2244
CdeChr10g00014	CdeChr11g00633	0.0473	0.1935	0.0468	0.2095
CdeChr10g00013	CdeChr11g00634	0.0093	0.1357	0.0097	0.1168
CdeChr10g00012	CdeChr11g00635	0.0977	0.328	0.103	0.2704
CdeChr10g00010	CdeChr11g00637	0.1132	0.1205	0.1147	0.1169
CdeChr10g00008	CdeChr11g00639	0.1023	0.2669	0.0991	0.3157
CdeChr10g00006	CdeChr11g00640	0.0739	0.1239	0.0743	0.1222
CdeChr10g00005	CdeChr11g00642	0.0673	0.2857	0.0675	0.2967
CdeChr10g00004	CdeChr11g00645	0.1151	0.1764	0.1123	0.1985
CdeChr10g00487	CdeChr11g00102	0.0586	0.2608	0.0607	0.2396
CdeChr10g00488	CdeChr11g00103	0.0214	0.1629	0.0226	0.1429
CdeChr10g00489	CdeChr11g00104	0.0287	0.1361	0.0299	0.1215
CdeChr10g00490	CdeChr11g00105	0.0843	0.2462	0.0905	0.199
CdeChr10g00491	CdeChr11g00106	0.2596	0.3673	0.2668	0.356
CdeChr10g00493	CdeChr11g00107	0.1169	0.361	0.1255	0.2993
CdeChr10g00494	CdeChr11g00108	0.07	0.2297	0.074	0.2026
CdeChr10g00496	CdeChr11g00110	0.276	0.6952	0.2784	0.8415
CdeChr10g00497	CdeChr11g00111	0.0745	0.1472	0.0771	0.134
CdeChr10g00500	CdeChr11g00114	0.3477	0.675	0.3413	0.785
CdeChr10g00501	CdeChr11g00115	0.0032	0.2211	0.0031	0.2577
CdeChr10g00504	CdeChr11g00116	0.202	0.2492	0.2051	0.2408
CdeChr10g00505	CdeChr11g00117	0.0772	0.1919	0.0772	0.2005
CdeChr10g00050	CdeChr11g00491	0.969	-1.0	1.0385	2.748
CdeChr10g00088	CdeChr11g00503	0.0966	0.1736	0.1009	0.1556
CdeChr10g00089	CdeChr11g00504	0.0773	0.1353	0.0785	0.13
CdeChr10g00103	CdeChr11g00536	0.1274	1.4757	0.1333	1.6939
CdeChr10g00633	CdeChr11g00459	0.4421	3.7534	0.4346	4.2126
CdeChr10g00630	CdeChr11g00508	0.2608	0.3395	0.2618	0.3572
CdeChr10g00590	CdeChr11g00546	0.3762	0.4501	0.369	0.5147
CdeChr10g00589	CdeChr11g00581	0.4231	-1.0	0.4319	4.4295
CdeChr10g00585	CdeChr11g00596	1.0397	2.828	0.994	4.8652
CdeChr10g00331	CdeChr11g00289	0.3886	0.4959	0.4005	0.4996
CdeChr10g00332	CdeChr11g00291	0.5651	0.7194	0.5336	0.9626
CdeChr10g00333	CdeChr11g00292	0.4361	0.506	0.4492	0.4823
CdeChr10g00336	CdeChr11g00293	0.0662	0.2605	0.0649	0.3011
CdeChr10g00540	CdeChr11g00507	0.6582	3.2317	0.6386	4.3648
CdeChr10g00545	CdeChr11g00534	0.3507	-1.0	0.3353	3.5728
CdeChr10g00573	CdeChr11g00292	0.3858	0.3782	0.3945	0.3837
CdeChr10g00574	CdeChr11g00294	0.4011	0.521	0.398	0.5761
CdeChr10g00576	CdeChr11g00297	0.3648	0.4544	0.3637	0.485
CdeChr10g00461	CdeChr12g00082	0.7339	6.4675	0.7251	4.2822
CdeChr10g00420	CdeChr12g00111	0.673	2.9872	0.7055	1.7838
CdeChr10g00415	CdeChr12g00130	0.463	-1.0	0.4892	2.4636
CdeChr10g00408	CdeChr12g00144	0.4369	-1.0	0.4252	3.7966
CdeChr10g00403	CdeChr12g00158	0.2821	2.5853	0.2913	2.9175
CdeChr10g00398	CdeChr12g00163	0.2343	1.809	0.2324	2.1049
CdeChr10g00384	CdeChr12g00171	0.4957	-1.0	0.4909	3.7798
CdeChr10g00377	CdeChr12g00176	0.5287	1.8387	0.5222	2.175
CdeChr10g00362	CdeChr12g00211	0.6954	-1.0	0.6724	4.2947
CdeChr10g00583	CdeChr12g00408	0.4025	-1.0	0.3823	3.8779
CdeChr10g00592	CdeChr12g00432	0.677	3.5927	0.6622	4.4526
CdeChr10g00596	CdeChr12g00443	0.7464	-1.0	0.7575	4.3942
CdeChr10g00602	CdeChr12g00444	0.7626	1.4315	0.7399	1.8715
CdeChr10g00377	CdeChr14g00460	0.5298	1.8387	0.525	2.0685
CdeChr10g00384	CdeChr14g00462	0.5155	-1.0	0.5171	3.8133
CdeChr10g00398	CdeChr14g00473	0.2327	1.5834	0.2291	1.9634
CdeChr10g00403	CdeChr14g00477	0.2773	-1.0	0.2836	4.1939
CdeChr10g00408	CdeChr14g00488	0.4617	-1.0	0.4524	3.8124
CdeChr10g00420	CdeChr14g00519	0.6676	2.5026	0.6872	1.9341
CdeChr10g00421	CdeChr14g00521	0.3462	-1.0	0.3565	3.2702
CdeChr10g00045	CdeChr15g00018	0.2669	-1.0	0.2626	3.4584
CdeChr10g00053	CdeChr15g00023	0.4248	3.6055	0.4169	3.5114
CdeChr10g00056	CdeChr15g00025	0.4027	1.9206	0.3951	2.7977
CdeChr10g00065	CdeChr15g00044	0.2356	-1.0	0.2364	3.765
CdeChr10g00067	CdeChr15g00045	0.3581	2.1655	0.3635	1.8327
CdeChr10g00077	CdeChr15g00047	0.5986	1.6037	0.5899	1.9037
CdeChr10g00100	CdeChr15g00074	0.2822	2.0783	0.2881	1.6919
CdeChr10g00372	CdeChr15g00327	0.4871	-1.0	0.5131	2.2079
CdeChr10g00358	CdeChr15g00345	0.7366	-1.0	0.7045	3.8765
CdeChr10g00340	CdeChr15g00362	0.2191	2.1159	0.2161	2.8646
CdeChr10g00324	CdeChr15g00400	0.5605	-1.0	0.5414	4.3342
CdeChr10g00307	CdeChr15g00416	0.3937	-1.0	0.3962	4.3623
CdeChr10g00362	CdeChr15g00429	0.6684	-1.0	0.6688	4.3334
CdeChr10g00382	CdeChr15g00447	0.907	2.5856	0.92	2.2554
CdeChr10g00425	CdeChr15g00453	0.6214	-1.0	0.6135	4.2041
CdeChr10g00207	CdeChr15g00098	0.4	2.3173	0.3868	4.2086
CdeChr10g00206	CdeChr15g00099	0.3245	2.5541	0.3363	1.689
CdeChr10g00201	CdeChr15g00104	0.3422	2.3847	0.3356	3.445
CdeChr10g00198	CdeChr15g00113	0.3201	-1.0	0.3203	4.1515
CdeChr10g00440	CdeChr15g00420	0.4994	-1.0	0.509	2.7302
CdeChr10g00421	CdeChr15g00503	0.872	3.4752	0.9354	3.0398
CdeChr10g00408	CdeChr15g00538	0.8775	2.2518	0.8299	3.9111
CdeChr10g00618	CdeChr15g00416	0.3806	-1.0	0.3913	2.1708
CdeChr10g00596	CdeChr15g00428	0.8607	-1.0	0.8729	4.5243
CdeChr10g00567	CdeChr15g00444	0.44	2.7199	0.4309	4.1632
CdeChr10g00557	CdeChr15g00454	0.4321	3.6164	0.4229	4.1684
CdeChr10g00335	CdeChr16g00126	0.8425	3.5489	0.8434	3.9459
CdeChr10g00351	CdeChr16g00136	0.6319	-1.0	0.6154	4.4316
CdeChr10g00352	CdeChr16g00170	0.6458	2.8687	0.6394	4.3409
CdeChr10g00362	CdeChr16g00177	0.6951	2.4945	0.6921	3.69
CdeChr10g00365	CdeChr16g00214	0.9209	2.8256	0.9221	3.1257
CdeChr10g00372	CdeChr16g00248	0.4775	-1.0	0.4911	4.1532
CdeChr10g00459	CdeChr16g00090	0.6736	3.1446	0.7087	2.726
CdeChr10g00421	CdeChr16g00105	0.8347	3.1837	0.8998	2.6794
CdeChr10g00382	CdeChr16g00153	0.9187	2.9842	0.917	3.2931
CdeChr10g00307	CdeChr16g00198	0.3671	-1.0	0.3735	4.3808
CdeChr10g00141	CdeChr16g00483	0.0782	-1.0	0.0762	3.9676
CdeChr10g00138	CdeChr16g00518	0.1693	-1.0	0.1707	3.3059
CdeChr10g00119	CdeChr16g00555	0.4556	-1.0	0.4629	4.14
CdeChr10g00096	CdeChr16g00572	0.8901	1.9325	0.8388	4.6423
CdeChr10g00125	CdeChr16g00334	0.6124	-1.0	0.6336	2.0968
CdeChr10g00142	CdeChr16g00368	0.75	2.4667	0.7177	4.0934
CdeChr10g00143	CdeChr16g00386	0.6137	2.4678	0.6018	4.0477
CdeChr10g00541	CdeChr16g00403	0.5732	2.8168	0.5598	3.6794
CdeChr10g00554	CdeChr16g00432	0.5967	-1.0	0.6038	4.203
CdeChr10g00567	CdeChr16g00467	0.4069	-1.0	0.3963	4.1274
CdeChr10g00468	CdeChr17g00286	0.5055	1.3851	0.494	2.2813
CdeChr10g00421	CdeChr17g00334	0.8152	-1.0	0.8483	2.4067
CdeChr10g00380	CdeChr17g00340	0.5685	-1.0	0.5433	3.7396
CdeChr10g00355	CdeChr17g00349	0.9147	2.755	0.8538	4.2065
CdeChr10g00306	CdeChr17g00380	0.2013	1.8744	0.2017	1.9555
CdeChr10g00317	CdeChr17g00066	0.7073	4.2156	0.6889	4.8219
CdeChr10g00312	CdeChr17g00077	0.2386	1.806	0.2447	2.8682
CdeChr10g00301	CdeChr17g00094	0.5875	2.5275	0.6033	1.8878
CdeChr10g00295	CdeChr17g00133	0.7793	-1.0	0.7564	4.0538
CdeChr10g00626	CdeChr17g00375	0.3859	2.3344	0.3771	3.7377
CdeChr10g00583	CdeChr17g00382	0.59	2.984	0.5572	4.0827
CdeChr10g00557	CdeChr17g00396	0.5766	-1.0	0.5704	4.1974
CdeChr10g00549	CdeChr17g00444	0.5289	3.065	0.526	3.7008
CdeChr10g00538	CdeChr18g00291	0.7544	-1.0	0.7296	3.7312
CdeChr10g00541	CdeChr18g00321	0.7209	2.885	0.7385	2.2859
CdeChr10g00561	CdeChr18g00341	0.0452	0.1916	0.0466	0.1799
CdeChr10g00587	CdeChr18g00362	0.6738	-1.0	0.6869	3.6823
CdeChr10g00555	CdeChr20g00222	0.3877	-1.0	0.3855	3.8689
CdeChr10g00517	CdeChr20g00228	0.5915	-1.0	0.5758	3.6939
CdeChr10g00510	CdeChr20g00231	0.5736	-1.0	0.5653	4.4227
CdeChr10g00476	CdeChr20g00243	0.2392	-1.0	0.2475	2.7912
CdeChr10g00446	CdeChr20g00052	0.4554	4.934	0.4498	4.6451
CdeChr10g00484	CdeChr20g00095	0.8125	2.2664	0.752	4.391
CdeChr10g00488	CdeChr20g00096	0.7011	-1.0	0.7289	2.1869
CdeChr10g00430	CdeChr21g00379	1.0008	1.7056	0.945	4.5792
CdeChr10g00476	CdeChr21g00396	0.2068	-1.0	0.2105	3.3614
CdeChr10g00510	CdeChr21g00409	0.5846	5.1593	0.5822	4.4404
CdeChr10g00531	CdeChr21g00410	0.6532	3.0241	0.6785	1.8735
CdeChr10g00194	CdeChr21g00161	0.5413	-1.0	0.51	3.6722
CdeChr10g00174	CdeChr21g00165	0.5288	-1.0	0.5497	2.408
CdeChr10g00167	CdeChr21g00183	0.8607	1.5933	0.8339	2.244
CdeChr10g00157	CdeChr21g00229	0.5716	-1.0	0.5407	3.4721
CdeChr10g00544	CdeChr21g00222	0.5842	3.1749	0.5581	4.5319
CdeChr10g00513	CdeChr21g00265	0.5524	3.002	0.5232	3.8507
CdeChr10g00484	CdeChr21g00294	0.8996	1.9932	0.8381	4.5492
CdeChr10g00473	CdeChr21g00313	0.5447	1.8464	0.5459	1.9258
CdeChr10g00222	CdeChr22g00259	0.3409	1.5627	0.3339	2.309
CdeChr10g00228	CdeChr22g00273	0.5993	1.3524	0.5967	1.5172
CdeChr10g00232	CdeChr22g00279	0.353	1.7381	0.3685	2.9195
CdeChr10g00235	CdeChr22g00290	0.2948	1.2725	0.296	1.3121
CdeChr10g00271	CdeChr22g00314	0.433	1.4619	0.4257	1.794
CdeChr10g00286	CdeChr22g00362	0.2395	-1.0	0.2466	2.3688
CdeChr10g00301	CdeChr22g00383	0.2866	1.8457	0.2893	1.7039
CdeChr10g00306	CdeChr22g00391	0.1017	2.1575	0.1022	1.9919
CdeChr10g00322	CdeChr22g00405	0.2442	3.9269	0.2402	3.9505
CdeChr10g00330	CdeChr22g00411	0.2911	1.3242	0.2788	2.4843
CdeChr10g00335	CdeChr22g00414	0.3887	2.104	0.4013	1.5789
CdeChr10g00337	CdeChr22g00415	0.1154	1.7619	0.1207	2.0889
CdeChr10g00344	CdeChr22g00418	0.2768	5.729	0.2819	2.3447
CdeChr10g00349	CdeChr22g00425	0.3204	1.5488	0.3146	2.0158
CdeChr10g00354	CdeChr22g00434	0.2009	-1.0	0.1982	2.7291
CdeChr10g00356	CdeChr22g00437	0.327	2.2168	0.3267	2.3356
CdeChr10g00357	CdeChr22g00442	0.2737	2.3357	0.284	1.6112
CdeChr10g00359	CdeChr22g00449	0.6323	1.635	0.621	2.1467
CdeChr10g00361	CdeChr22g00452	0.3109	1.291	0.3144	2.2982
CdeChr10g00362	CdeChr22g00457	0.2767	1.4704	0.2819	2.4651
CdeChr10g00363	CdeChr22g00458	0.364	1.8333	0.3604	2.0741
CdeChr10g00369	CdeChr22g00466	0.2315	1.9742	0.2207	3.5968
CdeChr10g00375	CdeChr22g00478	0.3165	1.1995	0.3231	1.4448
CdeChr10g00377	CdeChr22g00485	0.4066	1.2198	0.4035	1.7718
CdeChr10g00384	CdeChr22g00492	0.4277	2.2234	0.433	2.027
CdeChr10g00391	CdeChr22g00497	0.1709	3.1761	0.175	1.9993
CdeChr10g00393	CdeChr22g00503	0.7639	-1.0	0.7451	4.7511
CdeChr10g00399	CdeChr22g00516	0.4603	2.5017	0.4456	4.2251
CdeChr10g00408	CdeChr22g00525	0.8162	2.4287	0.7889	3.8212
CdeChr10g00409	CdeChr22g00544	0.4532	2.4631	0.458	2.3584
CdeChr10g00275	CdeChr22g00300	0.2717	1.4846	0.269	1.6579
CdeChr10g00261	CdeChr22g00323	0.2576	-1.0	0.2636	4.031
CdeChr10g00251	CdeChr22g00332	0.2847	-1.0	0.2848	4.2563
CdeChr10g00242	CdeChr22g00347	0.3035	1.8146	0.2945	3.5724
CdeChr10g00192	CdeChr22g00393	0.7751	-1.0	0.7566	4.3207
CdeChr10g00633	CdeChr22g00200	0.4447	-1.0	0.4327	4.1709
CdeChr10g00591	CdeChr22g00216	0.6268	5.313	0.638	2.7715
CdeChr10g00576	CdeChr22g00220	0.4022	0.5288	0.3971	0.6076
CdeChr10g00574	CdeChr22g00221	0.4384	0.5843	0.4412	0.6428
CdeChr10g00545	CdeChr22g00237	0.2638	-1.0	0.2667	3.6644
CdeChr10g00502	CdeChr22g00275	0.6152	4.4639	0.6169	4.3212
CdeChr10g00408	CdeChr23g00047	0.7641	2.5707	0.7117	3.752
CdeChr10g00399	CdeChr23g00057	0.4367	3.2366	0.4264	4.2114
CdeChr10g00391	CdeChr23g00079	0.1744	3.2771	0.1787	2.0044
CdeChr10g00384	CdeChr23g00085	0.4245	1.9157	0.4229	2.1962
CdeChr10g00382	CdeChr23g00089	0.1908	1.3603	0.1946	1.221
CdeChr10g00377	CdeChr23g00097	0.4091	1.4407	0.4028	1.6616
CdeChr10g00375	CdeChr23g00107	0.3235	1.2557	0.3391	1.3231
CdeChr10g00368	CdeChr23g00119	0.1845	1.1077	0.1864	1.35
CdeChr10g00366	CdeChr23g00122	0.315	1.6755	0.3107	2.06
CdeChr10g00365	CdeChr23g00124	0.2058	1.1546	0.2039	1.8748
CdeChr10g00363	CdeChr23g00130	0.3662	1.4633	0.3618	1.6211
CdeChr10g00362	CdeChr23g00132	0.2621	1.4109	0.2657	2.5959
CdeChr10g00361	CdeChr23g00137	0.3364	1.3673	0.3391	1.3208
CdeChr10g00359	CdeChr23g00139	0.6113	2.0116	0.592	3.8608
CdeChr10g00357	CdeChr23g00145	0.2778	2.475	0.2873	1.7061
CdeChr10g00356	CdeChr23g00147	0.3404	2.0185	0.3399	2.1499
CdeChr10g00344	CdeChr23g00160	0.2865	2.8689	0.2947	1.8572
CdeChr10g00337	CdeChr23g00163	0.1087	1.6465	0.1124	2.1103
CdeChr10g00335	CdeChr23g00165	0.3469	1.4011	0.3641	1.3399
CdeChr10g00330	CdeChr23g00167	0.2079	1.3221	0.2121	2.3767
CdeChr10g00329	CdeChr23g00169	0.3522	-1.0	0.336	3.4977
CdeChr10g00328	CdeChr23g00170	0.4878	3.7675	0.4731	4.1955
CdeChr10g00316	CdeChr23g00186	0.2958	1.1286	0.2941	1.8182
CdeChr10g00312	CdeChr23g00191	0.7237	2.7059	0.7237	4.1463
CdeChr10g00308	CdeChr23g00198	0.413	-1.0	0.4159	5.3963
CdeChr10g00306	CdeChr23g00201	0.124	2.2599	0.1244	2.183
CdeChr10g00301	CdeChr23g00218	0.3005	1.6309	0.3063	2.1391
CdeChr10g00281	CdeChr23g00257	0.2423	1.9688	0.253	2.6212
CdeChr10g00251	CdeChr23g00293	0.1275	1.3958	0.1281	1.8998
CdeChr10g00237	CdeChr23g00343	0.4858	1.6703	0.4963	1.5614
CdeChr10g00235	CdeChr23g00346	0.3355	1.2744	0.3318	1.4569
CdeChr10g00228	CdeChr23g00359	0.598	1.5824	0.5829	2.4735
CdeChr10g00222	CdeChr23g00376	0.3246	1.7118	0.3235	1.9702
CdeChr10g00220	CdeChr23g00380	0.4148	1.2641	0.4044	1.5609
CdeChr10g00242	CdeChr23g00277	0.316	3.003	0.3009	3.2549
CdeChr10g00261	CdeChr23g00310	0.3259	-1.0	0.3445	1.9053
CdeChr10g00271	CdeChr23g00318	0.4366	1.4557	0.4429	1.3807
CdeChr10g00544	CdeChr23g00394	0.5895	2.2567	0.5566	4.3738
CdeChr10g00545	CdeChr23g00395	0.2911	-1.0	0.2906	3.6655
CdeChr10g00591	CdeChr23g00423	0.6547	-1.0	0.6788	2.2147
CdeChr10g00015	CdeChr24g00376	0.7485	2.5152	0.7021	4.0053
CdeChr10g00016	CdeChr24g00421	0.6355	3.1165	0.6271	4.1522
CdeChr10g00031	CdeChr24g00461	0.4427	-1.0	0.4549	4.3501
CdeChr10g00275	CdeChr27g00192	0.8428	-1.0	0.8483	4.1597
CdeChr10g00295	CdeChr27g00193	0.7059	-1.0	0.6886	4.0795
CdeChr10g00307	CdeChr27g00226	0.3443	-1.0	0.3502	4.3978
CdeChr10g00355	CdeChr27g00262	0.8654	2.7442	0.8242	4.2647
CdeChr10g00356	CdeChr27g00289	0.4768	-1.0	0.469	3.8303
CdeChr10g00378	CdeChr27g00449	0.5423	1.7203	0.5283	4.0821
CdeChr10g00382	CdeChr27g00491	0.2722	1.8354	0.2782	1.5142
CdeChr10g00388	CdeChr27g00495	0.2807	-1.0	0.2787	3.9609
CdeChr10g00393	CdeChr27g00514	0.4425	3.1198	0.4613	1.7555
CdeChr10g00409	CdeChr27g00559	0.4534	2.1063	0.4496	2.8734
CdeChr10g00270	CdeChr27g00418	0.2693	1.3069	0.2588	1.9682
CdeChr10g00261	CdeChr27g00424	0.3219	-1.0	0.3277	3.6334
CdeChr10g00251	CdeChr27g00430	0.1691	1.9948	0.1698	1.9203
CdeChr10g00242	CdeChr27g00438	0.3552	1.1702	0.3425	1.5633
CdeChr10g00408	CdeChr28g00016	0.6921	-1.0	0.6701	3.6535
CdeChr10g00455	CdeChr28g00032	0.6096	-1.0	0.5985	4.3616
CdeChr10g00472	CdeChr28g00052	0.4628	1.9679	0.4575	2.429
CdeChr10g00473	CdeChr28g00054	0.4481	1.0662	0.4387	1.2497
CdeChr10g00474	CdeChr28g00055	0.4021	1.2226	0.3854	1.7127
CdeChr10g00477	CdeChr28g00057	0.3795	2.7595	0.3904	1.9017
CdeChr10g00486	CdeChr28g00075	0.2034	1.0306	0.2006	1.6731
CdeChr10g00489	CdeChr28g00110	0.1562	1.2404	0.155	1.325
CdeChr10g00513	CdeChr28g00115	0.1687	1.3681	0.1627	2.1998
CdeChr10g00515	CdeChr28g00119	0.2699	1.0463	0.2727	1.403
CdeChr10g00516	CdeChr28g00125	0.0618	-1.0	0.064	1.9261
CdeChr10g00519	CdeChr28g00133	0.2585	-1.0	0.2613	2.9184
CdeChr10g00522	CdeChr28g00138	0.2591	1.6911	0.2532	2.8792
CdeChr10g00526	CdeChr28g00145	0.3188	1.2415	0.3129	1.4406
CdeChr10g00528	CdeChr28g00146	0.5115	2.529	0.4826	3.7418
CdeChr10g00541	CdeChr28g00155	0.3878	1.691	0.3787	2.6155
CdeChr10g00549	CdeChr28g00166	0.2692	1.7545	0.2756	3.2
CdeChr10g00550	CdeChr28g00171	0.5971	-1.0	0.619	2.5355
CdeChr10g00551	CdeChr28g00172	0.4519	-1.0	0.4739	1.8378
CdeChr10g00552	CdeChr28g00174	0.2023	1.6008	0.2118	1.7578
CdeChr10g00553	CdeChr28g00176	0.3656	1.6724	0.3684	1.9976
CdeChr10g00558	CdeChr28g00186	0.3453	1.5783	0.3706	1.5368
CdeChr10g00562	CdeChr28g00198	0.2432	1.9396	0.2419	2.0967
CdeChr10g00565	CdeChr28g00199	0.217	2.6377	0.2252	1.6608
CdeChr10g00567	CdeChr28g00200	0.21	1.4918	0.2105	1.5161
CdeChr10g00583	CdeChr28g00244	0.1958	1.2124	0.1945	2.3799
CdeChr10g00585	CdeChr28g00254	0.5617	1.6245	0.5491	2.3203
CdeChr10g00587	CdeChr28g00258	0.2624	2.3611	0.2756	1.4462
CdeChr10g00591	CdeChr28g00268	0.45	1.8344	0.4543	1.7524
CdeChr10g00592	CdeChr28g00270	0.108	1.7598	0.1058	2.5592
CdeChr10g00593	CdeChr28g00271	0.1257	1.4466	0.1281	1.2438
CdeChr10g00594	CdeChr28g00275	0.0707	1.9605	0.0723	1.5011
CdeChr10g00595	CdeChr28g00276	0.7446	1.9063	0.6975	4.3422
CdeChr10g00597	CdeChr28g00285	0.4468	2.7741	0.4693	1.6046
CdeChr10g00610	CdeChr28g00303	0.1604	1.5963	0.1668	1.1845
CdeChr10g00615	CdeChr28g00316	0.1641	3.1733	0.1682	2.0332
CdeChr10g00622	CdeChr28g00327	0.3934	1.9639	0.3983	1.8175
CdeChr10g00117	CdeChr28g00456	0.5381	3.3198	0.5199	3.3423
CdeChr10g00111	CdeChr28g00467	0.346	3.406	0.3307	4.3879
CdeChr10g00090	CdeChr28g00505	0.0678	1.2485	0.0667	2.4327
CdeChr10g00081	CdeChr28g00527	0.3285	2.8489	0.3508	4.1274
CdeChr10g00077	CdeChr28g00535	0.5044	1.3362	0.4974	1.5249
CdeChr10g00070	CdeChr28g00544	0.4176	2.4678	0.4238	2.0678
CdeChr10g00065	CdeChr28g00546	0.2667	2.2956	0.2613	4.0484
CdeChr10g00063	CdeChr28g00548	0.426	3.8336	0.4445	1.8119
CdeChr10g00041	CdeChr28g00557	0.3751	1.8787	0.3974	2.6191
CdeChr10g00027	CdeChr28g00582	0.2936	2.1295	0.3038	1.5456
CdeChr10g00467	CdeChr28g00014	0.1565	2.2131	0.1524	3.1644
CdeChr10g00466	CdeChr28g00016	0.3765	-1.0	0.4022	1.6
CdeChr10g00465	CdeChr28g00017	0.6591	1.6076	0.6517	2.1443
CdeChr10g00462	CdeChr28g00021	0.2209	1.6532	0.2273	3.8278
CdeChr10g00455	CdeChr28g00033	0.4259	2.8903	0.4356	2.1019
CdeChr10g00452	CdeChr28g00034	0.467	2.8861	0.4681	2.8556
CdeChr10g00450	CdeChr28g00039	0.1587	1.5763	0.1589	1.582
CdeChr10g00441	CdeChr28g00075	0.5474	-1.0	0.5231	4.0635
CdeChr10g00022	CdeChr28g00431	0.1682	1.0385	0.1644	2.1979
CdeChr10g00025	CdeChr28g00437	0.0541	1.231	0.0527	1.6166
CdeChr10g00041	CdeChr28g00468	0.7308	2.5153	0.7372	2.4145
CdeChr10g00505	CdeChr28g00084	0.2646	1.108	0.2604	1.2758
CdeChr10g00487	CdeChr28g00112	0.2387	3.5432	0.2456	1.9468
CdeChr10g00462	CdeChr28g00160	0.6472	-1.0	0.6442	4.191
CdeChr10g00632	CdeChr29g00201	0.2696	1.3017	0.2697	1.3453
CdeChr10g00610	CdeChr29g00232	0.1547	2.0807	0.1619	1.3399
CdeChr10g00594	CdeChr29g00275	0.0753	3.8583	0.0775	1.8262
CdeChr10g00593	CdeChr29g00276	0.1458	1.5631	0.155	2.2369
CdeChr10g00592	CdeChr29g00277	0.1031	1.6736	0.1007	2.5303
CdeChr10g00591	CdeChr29g00280	0.471	4.3364	0.4868	2.1725
CdeChr10g00587	CdeChr29g00309	0.2794	2.0726	0.2983	1.2423
CdeChr10g00567	CdeChr29g00332	0.2017	1.8901	0.2054	1.6254
CdeChr10g00562	CdeChr29g00334	0.2446	1.882	0.2444	1.9105
CdeChr10g00553	CdeChr29g00355	0.4086	1.179	0.4176	1.1155
CdeChr10g00541	CdeChr29g00362	0.3134	2.088	0.3097	2.9923
CdeChr10g00537	CdeChr29g00367	0.4832	1.5313	0.4858	1.4848
CdeChr10g00531	CdeChr29g00384	0.7472	-1.0	0.7478	4.1173
CdeChr10g00525	CdeChr29g00387	0.2444	1.3899	0.243	1.5635
CdeChr10g00516	CdeChr29g00395	0.0922	-1.0	0.0991	1.7629
CdeChr10g00515	CdeChr29g00399	0.5019	1.3411	0.5016	1.3702
CdeChr10g00497	CdeChr29g00419	0.5703	2.174	0.595	1.5562
CdeChr10g00486	CdeChr29g00445	0.2197	1.1185	0.2157	2.2396
CdeChr10g00477	CdeChr29g00456	0.2965	2.3851	0.3029	1.8318
CdeChr10g00474	CdeChr29g00457	0.3441	1.297	0.3309	1.8375
CdeChr10g00473	CdeChr29g00458	0.439	1.4048	0.4344	1.5761
CdeChr10g00472	CdeChr29g00460	0.4322	2.7311	0.4297	3.9751
CdeChr10g00467	CdeChr29g00464	0.0405	1.3691	0.0427	1.418
CdeChr10g00466	CdeChr29g00465	0.3682	-1.0	0.394	1.5474
CdeChr10g00465	CdeChr29g00466	0.6684	1.4744	0.6572	1.9557
CdeChr10g00462	CdeChr29g00469	0.1923	1.6969	0.1984	1.3338
CdeChr10g00455	CdeChr29g00474	0.5971	-1.0	0.5907	4.3492
CdeChr10g00452	CdeChr29g00480	0.4629	-1.0	0.4749	2.3966
CdeChr10g00450	CdeChr29g00485	0.1611	1.539	0.1623	1.4634
CdeChr10g00445	CdeChr29g00491	0.3453	1.7707	0.3648	1.3593
CdeChr10g00440	CdeChr29g00501	0.2039	1.2911	0.2024	1.4067
CdeChr10g00028	CdeChr29g00010	0.1442	1.319	0.1396	1.8582
CdeChr10g00063	CdeChr29g00031	0.4168	2.4979	0.4247	1.9636
CdeChr10g00065	CdeChr29g00034	0.2866	2.6663	0.279	4.0939
CdeChr10g00067	CdeChr29g00036	0.2561	1.8777	0.267	1.3551
CdeChr10g00068	CdeChr29g00037	0.2071	1.8386	0.2084	1.7295
CdeChr10g00070	CdeChr29g00038	0.4016	-1.0	0.3973	3.7533
CdeChr10g00081	CdeChr29g00046	0.3356	-1.0	0.3579	1.9012
CdeChr10g00090	CdeChr29g00064	0.0678	1.5755	0.0669	1.9025
CdeChr10g00111	CdeChr29g00105	0.3969	3.0754	0.3752	4.4706
CdeChr10g00385	CdeChr29g00448	0.7249	2.8895	0.7128	4.6795
CdeChr10g00408	CdeChr29g00465	0.728	-1.0	0.7172	3.7827
CdeChr10g00487	CdeChr29g00405	0.1999	3.4071	0.1998	3.7684
CdeChr10g00489	CdeChr29g00407	0.1578	1.1387	0.1566	2.2158
CdeChr10g00071	CdeChr29g00108	0.5213	-1.0	0.5305	4.3614
CdeChr10g00025	CdeChr29g00130	0.0802	1.0824	0.0785	1.3074
CdeChr10g00422	CdeChr2g00409	0.848	4.5272	0.85	4.3832
CdeChr10g00430	CdeChr2g00444	0.9067	2.0599	0.8778	5.8484
CdeChr10g00450	CdeChr2g00462	0.45	1.953	0.4424	2.825
CdeChr10g00489	CdeChr2g00504	0.5122	2.8613	0.4963	3.4761
CdeChr10g00304	CdeChr2g00146	0.638	2.4987	0.6416	2.3555
CdeChr10g00258	CdeChr2g00189	0.29	-1.0	0.2878	4.2696
CdeChr10g00256	CdeChr2g00205	0.7101	3.032	0.6917	3.992
CdeChr10g00243	CdeChr2g00237	0.3563	1.6685	0.3344	3.1524
CdeChr10g00420	CdeChr30g00067	0.1075	0.2833	0.1143	0.241
CdeChr10g00380	CdeChr30g00069	0.7645	5.5167	0.7229	4.1478
CdeChr10g00355	CdeChr30g00087	0.7811	1.7873	0.7212	4.0307
CdeChr10g00307	CdeChr30g00136	0.3512	-1.0	0.3547	4.3837
CdeChr10g00298	CdeChr30g00143	0.8174	1.6351	0.7969	2.157
CdeChr10g00275	CdeChr30g00189	0.8588	2.7907	0.8504	4.1258
CdeChr10g00596	CdeChr30g00051	0.8406	2.822	0.808	4.4181
CdeChr10g00557	CdeChr30g00091	0.4937	3.0308	0.496	3.1787
CdeChr10g00544	CdeChr30g00111	0.609	2.2083	0.5805	4.3778
CdeChr10g00506	CdeChr30g00132	0.7864	1.8787	0.7509	4.2404
CdeChr10g00348	CdeChr30g00001	0.8089	2.4295	0.7688	4.5796
CdeChr10g00356	CdeChr30g00050	0.4886	-1.0	0.4792	3.8304
CdeChr10g00358	CdeChr30g00055	0.7746	-1.0	0.7668	3.9003
CdeChr10g00628	CdeChr31g00106	0.3206	2.1894	0.3185	2.667
CdeChr10g00596	CdeChr31g00155	0.92	-1.0	0.9128	4.5553
CdeChr10g00591	CdeChr31g00173	0.6335	-1.0	0.6569	3.7246
CdeChr10g00589	CdeChr31g00180	0.5909	-1.0	0.5666	4.122
CdeChr10g00120	CdeChr32g00364	0.7341	3.7979	0.7168	4.5493
CdeChr10g00119	CdeChr32g00378	0.345	-1.0	0.3477	4.1019
CdeChr10g00071	CdeChr32g00391	0.4961	-1.0	0.5058	2.7734
CdeChr10g00058	CdeChr32g00399	0.7796	2.3037	0.7388	4.1053
CdeChr10g00050	CdeChr32g00415	0.8565	2.6075	0.8233	3.8621
CdeChr10g00220	CdeChr33g00033	0.583	-1.0	0.5578	3.7962
CdeChr10g00171	CdeChr33g00043	0.7537	3.6881	0.7349	3.7806
CdeChr10g00160	CdeChr33g00081	0.7663	-1.0	0.7296	4.016
CdeChr10g00116	CdeChr33g00104	0.2915	-1.0	0.2843	4.069
CdeChr10g00526	CdeChr33g00539	0.5659	-1.0	0.5722	3.7991
CdeChr10g00501	CdeChr33g00582	0.9397	2.4082	0.8848	4.2998
CdeChr10g00477	CdeChr33g00591	0.8945	2.9464	0.8836	4.1711
CdeChr10g00469	CdeChr33g00606	0.7304	4.3219	0.7082	3.8955
CdeChr10g00633	CdeChr33g00104	0.2362	2.5537	0.2333	4.2327
CdeChr10g00596	CdeChr33g00133	0.9588	-1.0	0.9591	4.5568
CdeChr10g00570	CdeChr33g00178	0.558	-1.0	0.5461	3.8194
CdeChr10g00532	CdeChr33g00188	0.547	-1.0	0.5552	4.2825
CdeChr10g00195	CdeChr33g00664	0.6888	-1.0	0.6932	4.2874
CdeChr10g00243	CdeChr33g00670	0.4072	2.1483	0.3867	3.3297
CdeChr10g00253	CdeChr33g00682	0.5856	1.7221	0.6651	1.1827
CdeChr10g00459	CdeChr34g00616	0.7222	4.1611	0.7304	3.0232
CdeChr10g00502	CdeChr34g00648	0.7105	2.1135	0.6772	4.2043
CdeChr10g00510	CdeChr34g00660	0.6133	2.4354	0.5791	4.5786
CdeChr10g00545	CdeChr34g00661	0.4007	-1.0	0.4032	3.7729
CdeChr10g00554	CdeChr34g00671	0.7489	2.4211	0.7374	3.9563
CdeChr10g00092	CdeChr34g00637	0.4659	-1.0	0.4503	3.9485
CdeChr10g00104	CdeChr34g00642	0.6155	-1.0	0.6397	2.4865
CdeChr10g00108	CdeChr34g00661	0.2895	-1.0	0.2768	3.5144
CdeChr10g00139	CdeChr34g00678	0.0682	3.1545	0.0663	3.959
CdeChr10g00542	CdeChr34g00646	0.428	1.9301	0.4164	3.9113
CdeChr10g00473	CdeChr34g00659	0.541	0.8756	0.5258	1.1122
CdeChr10g00430	CdeChr34g00699	1.1883	2.4036	1.1457	4.6678
CdeChr10g00366	CdeChr35g00577	0.6241	3.6929	0.6196	4.8067
CdeChr10g00363	CdeChr35g00590	0.4211	-1.0	0.4135	3.7344
CdeChr10g00362	CdeChr35g00591	0.3948	2.4066	0.401	2.1722
CdeChr10g00335	CdeChr35g00612	0.4375	1.5368	0.4425	2.5802
CdeChr10g00330	CdeChr35g00615	0.2216	2.4095	0.2216	2.6591
CdeChr10g00328	CdeChr35g00619	0.4977	3.4322	0.4893	4.1909
CdeChr10g00569	CdeChr35g00035	0.5704	-1.0	0.5704	4.5908
CdeChr10g00554	CdeChr35g00069	0.5084	2.8609	0.5035	4.1468
CdeChr10g00545	CdeChr35g00074	0.401	-1.0	0.3883	3.7191
CdeChr10g00510	CdeChr35g00075	0.611	1.9431	0.5861	4.6091
CdeChr10g00466	CdeChr35g00085	0.6022	2.4173	0.5724	3.557
CdeChr10g00459	CdeChr35g00116	0.7429	-1.0	0.7857	1.8831
CdeChr10g00141	CdeChr35g00061	0.0943	-1.0	0.0954	3.5902
CdeChr10g00139	CdeChr35g00062	0.101	2.2687	0.0972	3.2687
CdeChr10g00108	CdeChr35g00074	0.2907	6.223	0.2787	3.5156
CdeChr10g00104	CdeChr35g00089	0.574	-1.0	0.5987	2.4177
CdeChr10g00092	CdeChr35g00091	0.461	-1.0	0.4483	3.9575
CdeChr10g00047	CdeChr35g00200	1.0063	2.0479	0.9233	4.8672
CdeChr10g00065	CdeChr35g00216	0.4197	-1.0	0.409	4.0883
CdeChr10g00089	CdeChr35g00245	0.6355	-1.0	0.6654	2.3818
CdeChr10g00114	CdeChr35g00265	0.6627	1.5944	0.6228	3.7341
CdeChr10g00430	CdeChr35g00042	1.1816	2.5213	1.1396	4.6707
CdeChr10g00461	CdeChr35g00071	0.7493	2.5621	0.734	4.175
CdeChr10g00476	CdeChr37g00080	0.2112	-1.0	0.2163	3.1279
CdeChr10g00441	CdeChr37g00094	0.4317	-1.0	0.4343	4.1417
CdeChr10g00417	CdeChr37g00132	0.5144	2.1333	0.5207	1.942
CdeChr10g00399	CdeChr37g00179	0.6154	1.9374	0.5957	4.2593
CdeChr10g00382	CdeChr37g00221	0.6478	2.6804	0.6621	2.0816
CdeChr10g00335	CdeChr37g00252	0.7533	-1.0	0.7434	3.9893
CdeChr10g00474	CdeChr37g00110	0.4141	2.8423	0.399	4.0048
CdeChr10g00501	CdeChr37g00133	0.4555	-1.0	0.4452	3.7445
CdeChr10g00531	CdeChr37g00174	0.6532	1.6972	0.6627	1.5654
CdeChr10g00462	CdeChr37g00426	0.6818	-1.0	0.6779	4.2474
CdeChr10g00450	CdeChr37g00464	0.4437	-1.0	0.4352	4.1603
CdeChr10g00446	CdeChr37g00505	0.6142	6.2509	0.6226	3.1088
CdeChr10g00408	CdeChr37g00537	0.7594	-1.0	0.7386	3.8647
CdeChr10g00540	CdeChr37g00155	0.5425	1.7188	0.5441	1.7303
CdeChr10g00535	CdeChr37g00168	0.531	-1.0	0.5183	3.7612
CdeChr10g00513	CdeChr37g00216	0.7154	2.3059	0.6981	4.0172
CdeChr10g00520	CdeChr38g00458	0.5876	-1.0	0.5885	4.5124
CdeChr10g00484	CdeChr38g00492	0.8206	2.4712	0.7777	4.5067
CdeChr10g00476	CdeChr38g00516	0.2103	-1.0	0.2124	3.4546
CdeChr10g00459	CdeChr38g00520	0.8104	-1.0	0.8221	3.8293
CdeChr10g00441	CdeChr38g00531	0.4316	-1.0	0.4332	4.1404
CdeChr10g00417	CdeChr38g00559	1.3953	4.2201	1.3428	4.4144
CdeChr10g00100	CdeChr39g00699	0.4441	3.3422	0.4374	4.0542
CdeChr10g00077	CdeChr39g00732	0.4849	1.7727	0.4776	2.1816
CdeChr10g00067	CdeChr39g00734	0.3987	1.7676	0.3972	1.8885
CdeChr10g00065	CdeChr39g00740	0.3977	-1.0	0.3938	4.0952
CdeChr10g00056	CdeChr39g00759	0.3904	2.1445	0.3877	2.5818
CdeChr10g00053	CdeChr39g00760	0.4228	-1.0	0.4147	3.5307
CdeChr10g00045	CdeChr39g00767	0.1355	3.2138	0.1424	1.5024
CdeChr10g00009	CdeChr39g00171	0.5203	2.7068	0.4911	4.3104
CdeChr10g00028	CdeChr39g00186	0.514	-1.0	0.4955	4.2944
CdeChr10g00055	CdeChr39g00217	0.3704	2.3293	0.3585	4.5509
CdeChr10g00081	CdeChr39g00257	0.3835	-1.0	0.4173	2.0487
CdeChr10g00091	CdeChr39g00273	0.7152	2.6312	0.6748	4.383
CdeChr10g00047	CdeChr39g00033	1.0246	1.7379	0.9447	4.8737
CdeChr10g00089	CdeChr39g00041	0.084	0.0433	0.0866	0.0416
CdeChr10g00104	CdeChr39g00049	0.5051	2.8647	0.5113	2.3357
CdeChr10g00143	CdeChr39g00097	0.6406	1.9064	0.6003	3.9931
CdeChr10g00148	CdeChr39g00106	0.6886	1.23	0.6575	1.9448
CdeChr10g00240	CdeChr39g00254	0.6347	-1.0	0.6476	4.4245
CdeChr10g00212	CdeChr39g00295	0.3772	-1.0	0.3798	4.1136
CdeChr10g00210	CdeChr39g00298	0.3603	2.4686	0.3528	4.7468
CdeChr10g00194	CdeChr39g00313	0.6341	-1.0	0.6189	3.8178
CdeChr10g00536	CdeChr39g00027	0.1473	3.7513	0.1473	4.3596
CdeChr10g00531	CdeChr39g00031	0.6589	2.3982	0.6849	1.6796
CdeChr10g00498	CdeChr39g00067	0.4706	-1.0	0.4644	3.8224
CdeChr10g00450	CdeChr39g00097	0.8477	1.8824	0.8089	4.0937
CdeChr10g00194	CdeChr39g00455	0.3564	2.4349	0.351	3.785
CdeChr10g00195	CdeChr39g00456	0.3884	3.486	0.3818	4.3915
CdeChr10g00199	CdeChr39g00460	0.5443	-1.0	0.5668	2.2609
CdeChr10g00506	CdeChr39g00674	0.9151	2.5571	0.8397	4.3306
CdeChr10g00556	CdeChr39g00691	0.6218	2.5519	0.6296	2.3281
CdeChr10g00569	CdeChr39g00694	0.6197	4.2427	0.6422	2.0222
CdeChr10g00117	CdeChr3g00297	0.2847	3.618	0.288	2.9596
CdeChr10g00104	CdeChr3g00300	0.5896	-1.0	0.5974	4.1773
CdeChr10g00093	CdeChr3g00347	0.2166	1.4342	0.2178	2.5162
CdeChr10g00091	CdeChr3g00349	0.4838	1.5528	0.4531	3.777
CdeChr10g00081	CdeChr3g00358	0.3378	2.403	0.3673	1.5583
CdeChr10g00059	CdeChr3g00379	0.1176	3.1097	0.1198	2.0359
CdeChr10g00028	CdeChr3g00404	0.5304	3.0066	0.5151	4.1436
CdeChr10g00194	CdeChr3g00299	0.373	2.2549	0.3711	2.8087
CdeChr10g00195	CdeChr3g00300	0.3373	3.7812	0.3334	4.4039
CdeChr10g00199	CdeChr3g00302	0.5318	4.086	0.5478	2.1215
CdeChr10g00201	CdeChr3g00304	0.3678	1.1932	0.3644	2.2097
CdeChr10g00207	CdeChr3g00309	0.1661	1.7049	0.1693	1.4999
CdeChr10g00211	CdeChr3g00316	0.3034	2.2917	0.2894	4.7224
CdeChr10g00536	CdeChr40g00223	0.1547	-1.0	0.155	4.3965
CdeChr10g00545	CdeChr40g00235	0.2599	-1.0	0.2588	3.686
CdeChr10g00548	CdeChr40g00238	0.298	-1.0	0.3247	1.4752
CdeChr10g00549	CdeChr40g00241	0.3192	-1.0	0.3137	3.6464
CdeChr10g00554	CdeChr40g00249	0.2341	2.8139	0.238	2.1095
CdeChr10g00567	CdeChr40g00262	0.4563	3.9404	0.4524	4.1897
CdeChr10g00240	CdeChr40g00282	0.7915	1.9165	0.8132	2.9701
CdeChr10g00195	CdeChr40g00323	0.733	2.7536	0.6957	4.2514
CdeChr10g00194	CdeChr40g00330	0.5288	-1.0	0.4973	3.6126
CdeChr10g00167	CdeChr40g00354	0.8163	3.0173	0.7823	4.2495
CdeChr10g00118	CdeChr40g00359	0.5809	-1.0	0.5433	3.2537
CdeChr10g00195	CdeChr41g00170	0.6578	-1.0	0.6704	4.0103
CdeChr10g00162	CdeChr41g00217	0.3597	2.5421	0.3416	3.8434
CdeChr10g00118	CdeChr41g00221	0.5611	-1.0	0.5304	99.0
CdeChr10g00104	CdeChr41g00253	0.5845	2.2591	0.5858	2.3607
CdeChr10g00194	CdeChr41g00247	0.5466	-1.0	0.5187	3.6348
CdeChr10g00195	CdeChr41g00253	0.653	2.697	0.623	4.1407
CdeChr10g00109	CdeChr42g00256	0.3966	1.6253	0.3881	2.2651
CdeChr10g00121	CdeChr42g00270	0.5854	-1.0	0.5783	3.8347
CdeChr10g00138	CdeChr42g00300	0.1009	-1.0	0.1041	3.3105
CdeChr10g00148	CdeChr42g00321	0.7343	1.5779	0.7113	2.4574
CdeChr10g00096	CdeChr42g00027	0.8765	2.346	0.8323	4.486
CdeChr10g00119	CdeChr42g00042	0.433	-1.0	0.4468	2.5879
CdeChr10g00138	CdeChr42g00080	0.1839	-1.0	0.1857	3.3077
CdeChr10g00139	CdeChr42g00119	0.0583	2.3026	0.0548	3.8691
CdeChr10g00141	CdeChr42g00119	0.0779	-1.0	0.0764	3.9906
CdeChr10g00138	CdeChr42g00155	0.3023	-1.0	0.3037	3.3489
CdeChr10g00121	CdeChr42g00180	0.2465	2.0334	0.2523	1.5941
CdeChr10g00114	CdeChr42g00193	0.5352	1.7606	0.5083	3.488
CdeChr10g00619	CdeChr42g00079	0.6244	2.152	0.5907	4.1434
CdeChr10g00589	CdeChr42g00104	0.4563	-1.0	0.4419	4.1212
CdeChr10g00567	CdeChr42g00134	0.4006	-1.0	0.3864	4.0775
CdeChr10g00541	CdeChr42g00178	0.6075	-1.0	0.6098	3.7444
CdeChr10g00381	CdeChr5g00311	0.8501	2.3186	0.82	4.3107
CdeChr10g00365	CdeChr5g00352	0.2188	1.9041	0.2151	2.647
CdeChr10g00363	CdeChr5g00362	0.4119	-1.0	0.4083	3.7503
CdeChr10g00362	CdeChr5g00365	0.7619	3.6291	0.7305	4.3274
CdeChr10g00356	CdeChr5g00368	0.3776	1.9643	0.3683	4.2297
CdeChr10g00335	CdeChr5g00384	0.409	1.4024	0.4062	1.5035
CdeChr10g00330	CdeChr5g00386	0.2235	3.1082	0.2239	3.6838
CdeChr10g00328	CdeChr5g00390	0.4843	-1.0	0.4788	4.1906
CdeChr10g00416	CdeChr5g00425	0.3549	1.9344	0.3512	2.4532
CdeChr10g00412	CdeChr5g00432	0.3061	-1.0	0.3111	4.3765
CdeChr10g00410	CdeChr5g00438	0.4219	-1.0	0.4166	4.1537
CdeChr10g00409	CdeChr5g00453	0.4878	2.161	0.4935	2.045
CdeChr10g00393	CdeChr5g00480	0.398	-1.0	0.4097	2.5674
CdeChr10g00388	CdeChr5g00499	0.2831	-1.0	0.2786	3.9642
CdeChr10g00382	CdeChr5g00501	0.2666	1.6421	0.2707	1.4651
CdeChr10g00621	CdeChr6g00033	0.5655	-1.0	0.5395	4.0626
CdeChr10g00576	CdeChr6g00048	0.7526	4.095	0.7471	4.2466
CdeChr10g00574	CdeChr6g00049	0.7639	-1.0	0.7743	4.2061
CdeChr10g00557	CdeChr6g00075	0.566	2.046	0.5507	3.9035
CdeChr10g00532	CdeChr6g00082	0.5115	-1.0	0.5048	4.2555
CdeChr10g00486	CdeChr6g00117	0.2916	-1.0	0.2834	4.3475
CdeChr10g00224	CdeChr6g00223	1.0225	1.8699	1.0386	2.1489
CdeChr10g00182	CdeChr6g00268	0.0852	1.6898	0.0861	3.5365
CdeChr10g00170	CdeChr6g00311	0.151	0.9538	0.1441	2.9009
CdeChr10g00157	CdeChr6g00312	0.5502	-1.0	0.5094	99.0
CdeChr10g00109	CdeChr6g00358	0.8594	2.0832	0.7941	4.5107
CdeChr10g00332	CdeChr6g00048	0.7153	-1.0	0.7277	4.2871
CdeChr10g00333	CdeChr6g00049	0.7903	2.7208	0.7945	3.5242
CdeChr10g00381	CdeChr6g00094	0.7256	-1.0	0.7151	4.3296
CdeChr10g00421	CdeChr6g00122	0.8921	-1.0	0.9187	4.3777
CdeChr10g00341	CdeChr6g00523	0.4172	3.222	0.404	3.9782
CdeChr10g00295	CdeChr6g00541	0.8032	-1.0	0.7789	4.1025
CdeChr10g00279	CdeChr6g00565	0.6421	1.3559	0.6235	2.6105
CdeChr10g00263	CdeChr6g00605	0.7754	2.7276	0.7676	4.1182
CdeChr10g00557	CdeChr7g00675	0.6146	2.5218	0.5958	3.8947
CdeChr10g00532	CdeChr7g00682	0.5094	-1.0	0.4981	4.239
CdeChr10g00513	CdeChr7g00685	0.6331	-1.0	0.6619	4.0771
CdeChr10g00484	CdeChr7g00692	0.96	2.0859	0.8893	4.5174
CdeChr10g00469	CdeChr7g00721	0.6363	2.8471	0.643	2.6578
CdeChr10g00462	CdeChr7g00738	0.5159	-1.0	0.512	3.8901
CdeChr10g00486	CdeChr7g00654	0.3034	-1.0	0.2972	4.3751
CdeChr10g00506	CdeChr7g00672	0.8676	2.1137	0.7928	4.3108
CdeChr10g00576	CdeChr7g00723	0.7667	-1.0	0.7578	4.2333
CdeChr10g00619	CdeChr7g00218	0.6583	3.7002	0.6355	4.1253
CdeChr10g00589	CdeChr7g00243	0.5846	-1.0	0.5787	4.2692
CdeChr10g00584	CdeChr7g00266	0.8763	-1.0	0.8353	4.0085
CdeChr10g00544	CdeChr7g00284	0.576	-1.0	0.5507	4.3993
CdeChr10g00093	CdeChr7g00205	0.503	-1.0	0.4946	4.1989
CdeChr10g00128	CdeChr7g00248	0.5662	1.3812	0.5819	1.3686
CdeChr10g00174	CdeChr7g00273	0.5142	3.6226	0.5244	2.4263
CdeChr10g00570	CdeChr8g00276	0.4683	1.9813	0.4789	1.643
CdeChr10g00567	CdeChr8g00285	0.4525	-1.0	0.4642	4.2404
CdeChr10g00549	CdeChr8g00319	0.376	3.1806	0.3748	4.6669
CdeChr10g00545	CdeChr8g00327	0.2544	-1.0	0.2624	3.7787
CdeChr10g00540	CdeChr8g00329	0.5083	-1.0	0.497	4.2081
CdeChr10g00536	CdeChr8g00337	0.1801	3.8215	0.1804	3.4647
CdeChr10g00474	CdeChr8g00280	0.6672	-1.0	0.6548	4.0506
CdeChr10g00520	CdeChr8g00312	0.7887	-1.0	0.7617	4.6052
CdeChr10g00531	CdeChr8g00318	0.5923	2.8056	0.5818	4.1938
CdeChr11g00647	CdeChr10g00003	0.062	0.2233	0.0637	0.2084
CdeChr11g00645	CdeChr10g00004	0.1151	0.1764	0.1123	0.1985
CdeChr11g00642	CdeChr10g00005	0.0673	0.2857	0.0675	0.2967
CdeChr11g00640	CdeChr10g00006	0.0739	0.1239	0.0743	0.1222
CdeChr11g00639	CdeChr10g00008	0.1023	0.2669	0.0991	0.3157
CdeChr11g00637	CdeChr10g00010	0.1132	0.1205	0.1147	0.1169
CdeChr11g00635	CdeChr10g00012	0.0977	0.328	0.103	0.2704
CdeChr11g00634	CdeChr10g00013	0.0093	0.1357	0.0097	0.1168
CdeChr11g00633	CdeChr10g00014	0.0473	0.1935	0.0468	0.2095
CdeChr11g00632	CdeChr10g00015	0.0862	0.1895	0.0827	0.2244
CdeChr11g00631	CdeChr10g00016	0.0295	0.1882	0.0303	0.1779
CdeChr11g00630	CdeChr10g00018	0.0361	0.1294	0.0366	0.1239
CdeChr11g00628	CdeChr10g00019	0.1737	0.4163	0.1706	0.4809
CdeChr11g00627	CdeChr10g00020	0.03	0.123	0.0312	0.1123
CdeChr11g00624	CdeChr10g00023	0.0212	0.1463	0.0225	0.1241
CdeChr11g00622	CdeChr10g00024	0.0967	0.1825	0.1032	0.156
CdeChr11g00621	CdeChr10g00025	0.0083	0.1483	0.0087	0.1291
CdeChr11g00617	CdeChr10g00026	0.0529	0.1864	0.053	0.1907
CdeChr11g00614	CdeChr10g00027	0.0414	0.1699	0.042	0.1666
CdeChr11g00613	CdeChr10g00028	0.0182	0.1125	0.0176	0.1284
CdeChr11g00612	CdeChr10g00029	0.0019	0.1123	0.0018	0.1352
CdeChr11g00611	CdeChr10g00030	0.0876	0.1883	0.0864	0.2041
CdeChr11g00609	CdeChr10g00032	0.0397	0.1064	0.0403	0.1034
CdeChr11g00606	CdeChr10g00033	0.0988	0.2119	0.1031	0.1865
CdeChr11g00605	CdeChr10g00034	0.0788	0.1939	0.0866	0.157
CdeChr11g00604	CdeChr10g00035	0.033	0.1883	0.0339	0.1755
CdeChr11g00603	CdeChr10g00037	0.0325	0.0806	0.0369	0.0586
CdeChr11g00602	CdeChr10g00038	0.0344	0.1606	0.0349	0.1592
CdeChr11g00600	CdeChr10g00041	0.0469	0.1588	0.0506	0.1299
CdeChr11g00599	CdeChr10g00042	0.042	0.1392	0.0447	0.1174
CdeChr11g00598	CdeChr10g00043	0.1592	0.2716	0.162	0.2672
CdeChr11g00597	CdeChr10g00046	0.0268	0.1167	0.027	0.1152
CdeChr11g00596	CdeChr10g00047	0.063	0.1527	0.064	0.1484
CdeChr11g00595	CdeChr10g00049	0.0206	0.1582	0.0223	0.1222
CdeChr11g00594	CdeChr10g00051	0.0133	0.1144	0.0132	0.123
CdeChr11g00593	CdeChr10g00052	0.0272	0.1379	0.0279	0.1294
CdeChr11g00591	CdeChr10g00053	0.0553	0.1537	0.0562	0.1502
CdeChr11g00590	CdeChr10g00054	0.0022	0.1575	0.0022	0.1747
CdeChr11g00589	CdeChr10g00057	0.047	0.1614	0.0509	0.1324
CdeChr11g00587	CdeChr10g00059	0.0214	0.1971	0.0229	0.1633
CdeChr11g00586	CdeChr10g00060	0.0303	0.1269	0.031	0.121
CdeChr11g00584	CdeChr10g00063	0.0769	0.2104	0.0774	0.2078
CdeChr11g00583	CdeChr10g00064	0.0841	0.3875	0.0846	0.413
CdeChr11g00581	CdeChr10g00065	0.1599	0.3289	0.1634	0.3157
CdeChr11g00580	CdeChr10g00067	0.1291	0.2537	0.136	0.2232
CdeChr11g00578	CdeChr10g00068	0.1089	0.2624	0.1066	0.2956
CdeChr11g00576	CdeChr10g00069	0.7345	1.806	0.7301	2.0788
CdeChr11g00574	CdeChr10g00070	0.0701	0.1732	0.0762	0.1396
CdeChr11g00572	CdeChr10g00075	0.2861	0.319	0.275	0.3801
CdeChr11g00571	CdeChr10g00076	0.039	0.2548	0.038	0.3024
CdeChr11g00567	CdeChr10g00077	0.043	0.1448	0.0426	0.1551
CdeChr11g00564	CdeChr10g00080	0.0148	0.1289	0.0154	0.1139
CdeChr11g00563	CdeChr10g00081	0.0318	0.0326	0.0313	0.0342
CdeChr11g00562	CdeChr10g00084	0.0934	0.1045	0.0919	0.1183
CdeChr11g00561	CdeChr10g00086	0.0089	0.12	0.0092	0.1104
CdeChr11g00559	CdeChr10g00088	0.1307	0.2606	0.135	0.2398
CdeChr11g00557	CdeChr10g00089	0.0897	0.1997	0.0916	0.1908
CdeChr11g00553	CdeChr10g00091	0.1134	0.3766	0.1145	0.3715
CdeChr11g00551	CdeChr10g00092	0.0016	0.1285	0.0016	0.1265
CdeChr11g00550	CdeChr10g00095	0.0161	0.1397	0.0166	0.1284
CdeChr11g00548	CdeChr10g00096	0.0304	0.1227	0.0299	0.1329
CdeChr11g00547	CdeChr10g00097	0.0439	0.1178	0.0449	0.1113
CdeChr11g00546	CdeChr10g00099	0.0502	0.1262	0.048	0.1509
CdeChr11g00545	CdeChr10g00100	0.06	0.169	0.0628	0.1524
CdeChr11g00540	CdeChr10g00102	0.0792	0.1526	0.0783	0.1608
CdeChr11g00539	CdeChr10g00103	0.0322	0.1458	0.0335	0.1315
CdeChr11g00538	CdeChr10g00104	0.0413	0.1148	0.0422	0.1094
CdeChr11g00536	CdeChr10g00106	0.0263	0.2011	0.0268	0.193
CdeChr11g00534	CdeChr10g00108	0.062	0.2013	0.0619	0.2148
CdeChr11g00532	CdeChr10g00111	0.0198	0.14	0.0198	0.1412
CdeChr11g00531	CdeChr10g00112	0.0559	0.3001	0.0589	0.2623
CdeChr11g00530	CdeChr10g00115	0.0803	0.2151	0.0786	0.24
CdeChr11g00528	CdeChr10g00116	0.2878	0.5029	0.2829	0.5735
CdeChr11g00523	CdeChr10g00119	0.0177	0.1652	0.0191	0.1354
CdeChr11g00522	CdeChr10g00120	0.04	0.1273	0.0404	0.1256
CdeChr11g00517	CdeChr10g00121	0.0557	0.2091	0.0575	0.1922
CdeChr11g00514	CdeChr10g00122	0.1136	0.2649	0.114	0.2697
CdeChr11g00513	CdeChr10g00123	0.0317	0.191	0.0333	0.1661
CdeChr11g00512	CdeChr10g00125	0.087	0.1612	0.0897	0.147
CdeChr11g00511	CdeChr10g00126	0.0188	0.1285	0.0192	0.1212
CdeChr11g00510	CdeChr10g00127	0.0205	0.1353	0.0229	0.1005
CdeChr11g00509	CdeChr10g00128	0.3559	0.4407	0.3652	0.4279
CdeChr11g00508	CdeChr10g00132	0.0306	0.1144	0.0305	0.1173
CdeChr11g00506	CdeChr10g00138	0.009	0.1627	0.0088	0.1899
CdeChr11g00501	CdeChr10g00139	0.0013	0.1584	0.0014	0.1357
CdeChr11g00497	CdeChr10g00141	0.0065	0.0883	0.0065	0.0903
CdeChr11g00495	CdeChr10g00142	0.2083	0.6865	0.2072	0.8237
CdeChr11g00482	CdeChr10g00153	0.0371	0.1838	0.0385	0.1656
CdeChr11g00479	CdeChr10g00157	0.0588	0.2854	0.057	0.3465
CdeChr11g00475	CdeChr10g00160	0.6221	0.8092	0.5911	1.169
CdeChr11g00469	CdeChr10g00176	0.173	0.302	0.1652	0.3914
CdeChr11g00465	CdeChr10g00177	0.0275	0.1775	0.0281	0.1694
CdeChr11g00462	CdeChr10g00179	0.0569	0.1312	0.058	0.1265
CdeChr11g00460	CdeChr10g00181	0.0745	0.1338	0.0764	0.1261
CdeChr11g00459	CdeChr10g00182	0.0578	0.2594	0.0581	0.2595
CdeChr11g00456	CdeChr10g00183	0.0063	0.1616	0.0066	0.1447
CdeChr11g00455	CdeChr10g00184	0.0986	0.2042	0.0951	0.2402
CdeChr11g00438	CdeChr10g00187	0.0391	0.106	0.0389	0.1112
CdeChr11g00434	CdeChr10g00191	0.0369	0.1162	0.038	0.1072
CdeChr11g00433	CdeChr10g00192	0.0847	0.2469	0.0825	0.2846
CdeChr11g00431	CdeChr10g00194	0.0407	0.1446	0.0423	0.1282
CdeChr11g00428	CdeChr10g00199	0.0364	0.1889	0.0393	0.154
CdeChr11g00426	CdeChr10g00201	0.0343	0.1995	0.0351	0.1903
CdeChr11g00425	CdeChr10g00203	0.2791	0.4231	0.2696	0.5072
CdeChr11g00423	CdeChr10g00206	0.0298	0.1529	0.031	0.1376
CdeChr11g00422	CdeChr10g00207	0.0418	0.1609	0.0431	0.1499
CdeChr11g00420	CdeChr10g00209	0.0212	0.1478	0.0207	0.1652
CdeChr11g00419	CdeChr10g00210	0.0322	0.1113	0.0317	0.1184
CdeChr11g00418	CdeChr10g00211	0.019	0.1793	0.0182	0.2175
CdeChr11g00416	CdeChr10g00213	0.2252	0.2998	0.2128	0.4027
CdeChr11g00415	CdeChr10g00214	0.0766	0.246	0.0749	0.279
CdeChr11g00413	CdeChr10g00216	0.0424	0.1476	0.0429	0.1475
CdeChr11g00412	CdeChr10g00218	0.0629	0.1516	0.0633	0.1527
CdeChr11g00411	CdeChr10g00219	0.0749	0.1604	0.0756	0.1595
CdeChr11g00410	CdeChr10g00220	0.0621	0.2809	0.0654	0.2453
CdeChr11g00402	CdeChr10g00221	0.1471	0.2747	0.1499	0.2649
CdeChr11g00401	CdeChr10g00222	0.0532	0.1267	0.0531	0.1304
CdeChr11g00398	CdeChr10g00227	0.2596	0.5332	0.2503	0.6885
CdeChr11g00397	CdeChr10g00228	0.0737	0.1445	0.0755	0.1381
CdeChr11g00395	CdeChr10g00232	0.079	0.2395	0.0819	0.218
CdeChr11g00394	CdeChr10g00233	0.0569	0.1221	0.0581	0.1186
CdeChr11g00393	CdeChr10g00235	0.0596	0.0978	0.0616	0.0902
CdeChr11g00392	CdeChr10g00237	0.0495	0.1336	0.0506	0.1278
CdeChr11g00391	CdeChr10g00241	0.1271	0.1812	0.1215	0.2188
CdeChr11g00390	CdeChr10g00242	0.1798	0.2402	0.181	0.2429
CdeChr11g00386	CdeChr10g00244	0.1064	0.2057	0.1094	0.1915
CdeChr11g00384	CdeChr10g00247	0.0489	0.1213	0.0482	0.1302
CdeChr11g00383	CdeChr10g00248	0.0537	0.1136	0.0525	0.1254
CdeChr11g00382	CdeChr10g00249	0.0482	0.1327	0.0484	0.1341
CdeChr11g00381	CdeChr10g00250	0.1337	0.2773	0.1422	0.2386
CdeChr11g00380	CdeChr10g00251	0.0267	0.1465	0.0269	0.1477
CdeChr11g00379	CdeChr10g00254	0.0108	0.1054	0.0116	0.084
CdeChr11g00378	CdeChr10g00256	0.0741	0.102	0.0763	0.0936
CdeChr11g00375	CdeChr10g00258	0.026	0.1233	0.0257	0.1293
CdeChr11g00372	CdeChr10g00260	0.1718	0.242	0.1752	0.2348
CdeChr11g00371	CdeChr10g00261	0.0443	0.2013	0.0454	0.1883
CdeChr11g00370	CdeChr10g00265	0.0339	0.1607	0.0343	0.1595
CdeChr11g00369	CdeChr10g00266	0.0306	0.1016	0.0307	0.1027
CdeChr11g00366	CdeChr10g00267	0.0733	0.2221	0.074	0.2243
CdeChr11g00365	CdeChr10g00268	0.0356	0.1619	0.0357	0.1666
CdeChr11g00363	CdeChr10g00269	0.0856	0.2077	0.0872	0.2019
CdeChr11g00362	CdeChr10g00270	0.0679	0.1043	0.0681	0.1043
CdeChr11g00361	CdeChr10g00271	0.0455	0.1473	0.0481	0.1274
CdeChr11g00359	CdeChr10g00272	0.0101	0.2403	0.0101	0.2479
CdeChr11g00358	CdeChr10g00273	0.0879	0.2449	0.086	0.2742
CdeChr11g00356	CdeChr10g00274	0.1199	0.2251	0.1161	0.2588
CdeChr11g00355	CdeChr10g00275	0.1122	0.21	0.1143	0.2041
CdeChr11g00354	CdeChr10g00276	0.1273	0.275	0.1307	0.2566
CdeChr11g00353	CdeChr10g00277	0.2054	0.2717	0.2049	0.2798
CdeChr11g00352	CdeChr10g00278	0.0175	0.1701	0.0182	0.1538
CdeChr11g00351	CdeChr10g00279	0.0605	0.1348	0.0623	0.1252
CdeChr11g00348	CdeChr10g00280	0.109	0.1498	0.1079	0.1561
CdeChr11g00346	CdeChr10g00282	0.0434	0.3015	0.047	0.2378
CdeChr11g00345	CdeChr10g00284	0.1757	1.1697	0.1825	1.1515
CdeChr11g00344	CdeChr10g00286	0.0895	0.3494	0.0898	0.3598
CdeChr11g00341	CdeChr10g00288	0.1995	0.4053	0.2053	0.4112
CdeChr11g00340	CdeChr10g00289	0.0202	0.1323	0.0202	0.1336
CdeChr11g00339	CdeChr10g00291	0.085	0.209	0.0847	0.2184
CdeChr11g00338	CdeChr10g00292	0.0348	0.121	0.0373	0.0991
CdeChr11g00337	CdeChr10g00293	0.037	0.187	0.0401	0.1504
CdeChr11g00336	CdeChr10g00294	0.1123	0.2447	0.1078	0.2948
CdeChr11g00335	CdeChr10g00297	0.0302	0.1218	0.0318	0.1084
CdeChr11g00334	CdeChr10g00299	0.1059	0.1427	0.1036	0.1596
CdeChr11g00333	CdeChr10g00301	0.0263	0.2503	0.028	0.2136
CdeChr11g00331	CdeChr10g00303	0.0145	0.1548	0.0162	0.1134
CdeChr11g00327	CdeChr10g00306	0.0282	0.1134	0.0278	0.1223
CdeChr11g00326	CdeChr10g00307	0.0389	0.1418	0.0432	0.1061
CdeChr11g00325	CdeChr10g00309	0.0317	0.1252	0.0325	0.1165
CdeChr11g00322	CdeChr10g00311	0.394	0.6773	0.3972	0.7265
CdeChr11g00319	CdeChr10g00312	0.213	0.4251	0.2074	0.4984
CdeChr11g00318	CdeChr10g00313	0.0582	0.2213	0.0594	0.2105
CdeChr11g00317	CdeChr10g00314	0.0296	0.1521	0.0305	0.1418
CdeChr11g00315	CdeChr10g00316	0.0552	0.1008	0.0553	0.1016
CdeChr11g00313	CdeChr10g00317	0.0464	0.133	0.0477	0.1235
CdeChr11g00311	CdeChr10g00320	0.3587	0.6236	0.3498	0.7904
CdeChr11g00310	CdeChr10g00322	0.0223	0.1878	0.0236	0.1604
CdeChr11g00306	CdeChr10g00324	0.0429	0.0954	0.0442	0.088
CdeChr11g00305	CdeChr10g00325	0.2048	0.3466	0.2105	0.328
CdeChr11g00304	CdeChr10g00328	0.0929	0.2032	0.091	0.2281
CdeChr11g00303	CdeChr10g00329	0.0545	0.1766	0.0568	0.1595
CdeChr11g00302	CdeChr10g00330	0.0323	0.1114	0.0329	0.1057
CdeChr11g00300	CdeChr10g00331	0.3606	0.5338	0.3745	0.5047
CdeChr11g00299	CdeChr10g00332	0.3198	0.3067	0.3089	0.3622
CdeChr11g00297	CdeChr10g00333	0.343	0.4563	0.3507	0.4481
CdeChr11g00288	CdeChr10g00336	0.0094	0.133	0.0098	0.1196
CdeChr11g00287	CdeChr10g00337	0.0121	0.1092	0.0132	0.0881
CdeChr11g00286	CdeChr10g00340	0.0251	0.1037	0.0253	0.1032
CdeChr11g00285	CdeChr10g00341	0.0244	0.1027	0.0258	0.087
CdeChr11g00284	CdeChr10g00342	0.0277	0.1063	0.0277	0.107
CdeChr11g00283	CdeChr10g00343	0.0623	0.169	0.0639	0.1578
CdeChr11g00282	CdeChr10g00344	0.0488	0.2117	0.051	0.1908
CdeChr11g00281	CdeChr10g00345	0.0433	0.1726	0.0436	0.1725
CdeChr11g00280	CdeChr10g00346	0.0179	0.1316	0.0191	0.1108
CdeChr11g00277	CdeChr10g00350	1.1191	2.0494	1.051	4.0011
CdeChr11g00276	CdeChr10g00351	0.0516	0.1564	0.0535	0.1424
CdeChr11g00275	CdeChr10g00352	0.0494	0.159	0.0488	0.1703
CdeChr11g00274	CdeChr10g00353	0.0171	0.1062	0.017	0.1127
CdeChr11g00272	CdeChr10g00354	0.0735	0.1388	0.0705	0.1738
CdeChr11g00271	CdeChr10g00355	0.1129	0.2237	0.1112	0.2438
CdeChr11g00268	CdeChr10g00358	0.2263	0.5131	0.2193	0.6248
CdeChr11g00267	CdeChr10g00359	0.0763	0.1385	0.0771	0.1378
CdeChr11g00265	CdeChr10g00361	0.0594	0.1826	0.0597	0.1859
CdeChr11g00264	CdeChr10g00362	0.0398	0.1391	0.0398	0.1411
CdeChr11g00263	CdeChr10g00363	0.0312	0.1483	0.0319	0.1394
CdeChr11g00258	CdeChr10g00365	0.1021	0.2315	0.1064	0.2097
CdeChr11g00256	CdeChr10g00366	0.0749	0.1766	0.0755	0.1759
CdeChr11g00254	CdeChr10g00368	0.0474	0.1449	0.0477	0.1435
CdeChr11g00253	CdeChr10g00370	0.0033	0.2133	0.0034	0.1935
CdeChr11g00250	CdeChr10g00372	0.0323	0.139	0.0351	0.11
CdeChr11g00249	CdeChr10g00373	0.087	0.1989	0.084	0.2362
CdeChr11g00247	CdeChr10g00375	0.0508	0.1451	0.0517	0.1403
CdeChr11g00245	CdeChr10g00376	0.2415	0.4349	0.2508	0.3898
CdeChr11g00244	CdeChr10g00377	0.1741	0.2251	0.175	0.2276
CdeChr11g00242	CdeChr10g00378	0.0235	0.1649	0.0229	0.1903
CdeChr11g00241	CdeChr10g00379	0.3519	0.9113	0.3626	0.9544
CdeChr11g00240	CdeChr10g00380	0.088	0.2284	0.0893	0.2267
CdeChr11g00239	CdeChr10g00382	0.0315	0.1356	0.0317	0.1359
CdeChr11g00236	CdeChr10g00384	0.5947	1.1419	0.5765	1.5092
CdeChr11g00235	CdeChr10g00385	0.0475	0.1395	0.0497	0.1226
CdeChr11g00233	CdeChr10g00386	0.3019	0.5924	0.3107	0.5695
CdeChr11g00232	CdeChr10g00387	0.2296	1.0045	0.2506	0.8076
CdeChr11g00230	CdeChr10g00388	0.0234	0.1843	0.0246	0.1618
CdeChr11g00228	CdeChr10g00390	0.059	0.101	0.0614	0.0904
CdeChr11g00226	CdeChr10g00391	0.0299	0.1361	0.0313	0.1212
CdeChr11g00224	CdeChr10g00393	0.059	0.1463	0.0621	0.1286
CdeChr11g00223	CdeChr10g00394	0.0221	0.1348	0.0232	0.1171
CdeChr11g00221	CdeChr10g00396	0.0727	0.1409	0.0742	0.1366
CdeChr11g00220	CdeChr10g00397	0.0169	0.1305	0.0179	0.1102
CdeChr11g00219	CdeChr10g00398	0.0119	0.1139	0.0123	0.1045
CdeChr11g00218	CdeChr10g00399	0.049	0.156	0.0505	0.1442
CdeChr11g00216	CdeChr10g00400	0.0222	0.1117	0.0218	0.1203
CdeChr11g00214	CdeChr10g00401	0.0123	0.1434	0.0124	0.143
CdeChr11g00213	CdeChr10g00404	0.0083	0.1201	0.0085	0.1103
CdeChr11g00210	CdeChr10g00406	0.1403	0.3257	0.1436	0.3291
CdeChr11g00207	CdeChr10g00409	0.0546	0.2076	0.0577	0.1782
CdeChr11g00199	CdeChr10g00410	0.0136	0.1837	0.0138	0.18
CdeChr11g00198	CdeChr10g00411	0.0571	0.1222	0.0611	0.1021
CdeChr11g00197	CdeChr10g00412	0.0383	0.2116	0.0392	0.2022
CdeChr11g00196	CdeChr10g00413	0.0529	0.1271	0.0531	0.1286
CdeChr11g00195	CdeChr10g00415	0.0694	0.1501	0.072	0.1352
CdeChr11g00191	CdeChr10g00417	0.0669	0.1673	0.0682	0.1607
CdeChr11g00185	CdeChr10g00419	0.0458	0.1108	0.0471	0.1031
CdeChr11g00184	CdeChr10g00420	0.0461	0.1737	0.0509	0.131
CdeChr11g00183	CdeChr10g00421	0.0356	0.1796	0.0371	0.1609
CdeChr11g00182	CdeChr10g00422	0.0638	0.19	0.0661	0.1763
CdeChr11g00181	CdeChr10g00423	0.0619	0.165	0.0668	0.1361
CdeChr11g00180	CdeChr10g00424	0.0115	0.1271	0.0117	0.1222
CdeChr11g00179	CdeChr10g00425	0.0254	0.1432	0.027	0.1212
CdeChr11g00178	CdeChr10g00426	0.0345	0.0989	0.0358	0.0888
CdeChr11g00177	CdeChr10g00427	0.0152	0.1265	0.0165	0.1003
CdeChr11g00176	CdeChr10g00431	0.0257	0.1434	0.0256	0.1498
CdeChr11g00174	CdeChr10g00432	0.0567	0.1262	0.059	0.116
CdeChr11g00173	CdeChr10g00433	0.0053	0.1244	0.0052	0.1359
CdeChr11g00172	CdeChr10g00435	0.0752	0.1771	0.0772	0.1705
CdeChr11g00167	CdeChr10g00437	0.4161	0.6851	0.404	0.8759
CdeChr11g00165	CdeChr10g00439	0.1764	0.2175	0.1772	0.219
CdeChr11g00164	CdeChr10g00440	0.0477	0.1258	0.0484	0.1234
CdeChr11g00163	CdeChr10g00441	0.0667	0.197	0.0678	0.1932
CdeChr11g00151	CdeChr10g00447	0.0432	0.1507	0.0433	0.1546
CdeChr11g00148	CdeChr10g00450	0.0367	0.1136	0.0367	0.1151
CdeChr11g00147	CdeChr10g00451	0.0366	0.1859	0.0375	0.1745
CdeChr11g00146	CdeChr10g00452	0.0556	0.122	0.0548	0.1308
CdeChr11g00145	CdeChr10g00453	0.0345	0.1262	0.0349	0.1235
CdeChr11g00144	CdeChr10g00455	0.0407	0.1595	0.0411	0.1585
CdeChr11g00143	CdeChr10g00458	0.0262	0.1635	0.0281	0.1366
CdeChr11g00142	CdeChr10g00460	0.0364	0.1762	0.0366	0.1772
CdeChr11g00140	CdeChr10g00464	0.0521	0.1369	0.054	0.1241
CdeChr11g00139	CdeChr10g00465	0.0715	0.1458	0.0713	0.1523
CdeChr11g00137	CdeChr10g00469	0.093	0.1899	0.095	0.1811
CdeChr11g00136	CdeChr10g00471	0.1033	0.158	0.1109	0.1289
CdeChr11g00135	CdeChr10g00472	0.0762	0.2515	0.0782	0.2368
CdeChr11g00134	CdeChr10g00473	0.086	0.135	0.0903	0.1189
CdeChr11g00133	CdeChr10g00474	0.0956	0.2463	0.0943	0.2663
CdeChr11g00132	CdeChr10g00475	0.082	0.252	0.0857	0.2243
CdeChr11g00131	CdeChr10g00476	0.0277	0.0711	0.0287	0.0647
CdeChr11g00128	CdeChr10g00479	0.0439	0.1042	0.0439	0.1067
CdeChr11g00127	CdeChr10g00481	0.0097	0.1157	0.0105	0.0923
CdeChr11g00126	CdeChr10g00482	0.0204	0.1392	0.021	0.1297
CdeChr11g00124	CdeChr10g00484	0.0348	0.1496	0.0344	0.1622
CdeChr11g00121	CdeChr10g00486	0.2299	0.4355	0.2301	0.4433
CdeChr11g00110	CdeChr10g00496	0.276	0.6952	0.2784	0.8415
CdeChr11g00101	CdeChr10g00512	0.0223	0.165	0.0222	0.1739
CdeChr11g00099	CdeChr10g00514	0.083	0.1695	0.095	0.1156
CdeChr11g00098	CdeChr10g00516	0.0068	0.2169	0.0069	0.2184
CdeChr11g00097	CdeChr10g00517	0.0242	0.1495	0.0248	0.1391
CdeChr11g00095	CdeChr10g00519	0.0627	0.1802	0.0669	0.1507
CdeChr11g00094	CdeChr10g00520	0.1158	0.2454	0.1148	0.2615
CdeChr11g00091	CdeChr10g00522	0.1386	0.3434	0.1372	0.3733
CdeChr11g00089	CdeChr10g00524	0.1349	0.2059	0.1413	0.1837
CdeChr11g00088	CdeChr10g00525	0.0887	0.1504	0.086	0.1783
CdeChr11g00087	CdeChr10g00528	0.0533	0.1929	0.0562	0.1659
CdeChr11g00086	CdeChr10g00529	0.0423	0.1318	0.0426	0.1309
CdeChr11g00083	CdeChr10g00531	0.0612	0.1816	0.0625	0.1709
CdeChr11g00080	CdeChr10g00543	0.0371	0.1593	0.0375	0.1616
CdeChr11g00078	CdeChr10g00545	0.0304	0.1315	0.0338	0.1036
CdeChr11g00077	CdeChr10g00546	0.0881	0.1907	0.1013	0.1344
CdeChr11g00075	CdeChr10g00549	0.0385	0.1735	0.0394	0.1634
CdeChr11g00074	CdeChr10g00565	0.0342	0.18	0.0363	0.1549
CdeChr11g00073	CdeChr10g00567	0.0373	0.1566	0.0402	0.1278
CdeChr11g00072	CdeChr10g00568	0.0285	0.1236	0.028	0.1341
CdeChr11g00071	CdeChr10g00569	0.0288	0.1637	0.0303	0.1437
CdeChr11g00068	CdeChr10g00571	0.0562	0.1264	0.0551	0.1392
CdeChr11g00067	CdeChr10g00572	0.0471	0.1564	0.0483	0.146
CdeChr11g00065	CdeChr10g00575	0.0169	0.1287	0.0178	0.1127
CdeChr11g00057	CdeChr10g00580	0.0981	0.1317	0.0993	0.1307
CdeChr11g00055	CdeChr10g00581	0.0727	0.1167	0.0776	0.1008
CdeChr11g00054	CdeChr10g00582	0.099	0.1693	0.1046	0.1504
CdeChr11g00053	CdeChr10g00583	0.0372	0.192	0.0361	0.2208
CdeChr11g00052	CdeChr10g00584	0.0577	0.1153	0.0584	0.1128
CdeChr11g00051	CdeChr10g00585	0.1958	0.5528	0.203	0.533
CdeChr11g00050	CdeChr10g00586	0.0058	0.1088	0.0058	0.1145
CdeChr11g00047	CdeChr10g00593	0.0249	0.1542	0.025	0.1558
CdeChr11g00046	CdeChr10g00594	0.0755	0.2426	0.0792	0.2095
CdeChr11g00045	CdeChr10g00595	0.0558	0.1797	0.058	0.1665
CdeChr11g00043	CdeChr10g00598	0.0585	0.1795	0.0606	0.165
CdeChr11g00042	CdeChr10g00599	0.0169	0.1317	0.0171	0.1275
CdeChr11g00041	CdeChr10g00600	0.0332	0.137	0.0325	0.1505
CdeChr11g00040	CdeChr10g00601	0.0695	0.1222	0.0687	0.1305
CdeChr11g00039	CdeChr10g00603	0.0557	0.156	0.0547	0.1709
CdeChr11g00038	CdeChr10g00604	0.1766	0.2668	0.1721	0.3056
CdeChr11g00037	CdeChr10g00606	0.0251	0.1437	0.0273	0.1104
CdeChr11g00036	CdeChr10g00607	0.0293	0.1515	0.0315	0.1212
CdeChr11g00034	CdeChr10g00608	0.0814	0.1459	0.0808	0.1545
CdeChr11g00033	CdeChr10g00609	0.03	0.1888	0.0292	0.2189
CdeChr11g00028	CdeChr10g00610	0.0296	0.126	0.0294	0.1323
CdeChr11g00025	CdeChr10g00611	0.2237	0.3736	0.2417	0.2956
CdeChr11g00024	CdeChr10g00612	0.0481	0.0908	0.0468	0.1002
CdeChr11g00023	CdeChr10g00613	0.0209	0.1621	0.0198	0.215
CdeChr11g00020	CdeChr10g00615	0.0535	0.2768	0.0553	0.2547
CdeChr11g00019	CdeChr10g00617	0.0261	0.1004	0.0264	0.0988
CdeChr11g00018	CdeChr10g00618	0.0265	0.1187	0.0276	0.1049
CdeChr11g00016	CdeChr10g00619	0.0367	0.1273	0.0366	0.1319
CdeChr11g00015	CdeChr10g00620	0.0356	0.1477	0.035	0.1618
CdeChr11g00013	CdeChr10g00621	0.064	0.1791	0.0618	0.2094
CdeChr11g00012	CdeChr10g00622	0.0408	0.1296	0.0412	0.1297
CdeChr11g00010	CdeChr10g00624	0.0839	0.2354	0.0835	0.2622
CdeChr11g00009	CdeChr10g00625	0.0417	0.1184	0.0427	0.112
CdeChr11g00008	CdeChr10g00627	0.011	0.0869	0.0111	0.0868
CdeChr11g00005	CdeChr10g00628	0.0283	0.1482	0.0308	0.1175
CdeChr11g00004	CdeChr10g00629	1.1958	2.0013	1.1786	2.6616
CdeChr11g00003	CdeChr10g00633	0.0217	0.1362	0.0217	0.1378
CdeChr11g00102	CdeChr10g00487	0.0586	0.2608	0.0607	0.2396
CdeChr11g00103	CdeChr10g00488	0.0214	0.1629	0.0226	0.1429
CdeChr11g00104	CdeChr10g00489	0.0287	0.1361	0.0299	0.1215
CdeChr11g00105	CdeChr10g00490	0.0843	0.2462	0.0905	0.199
CdeChr11g00106	CdeChr10g00491	0.2596	0.3673	0.2668	0.356
CdeChr11g00107	CdeChr10g00493	0.1169	0.361	0.1255	0.2993
CdeChr11g00108	CdeChr10g00494	0.07	0.2297	0.074	0.2026
CdeChr11g00109	CdeChr10g00495	0.0218	0.1249	0.0225	0.1154
CdeChr11g00111	CdeChr10g00497	0.0745	0.1472	0.0771	0.134
CdeChr11g00114	CdeChr10g00500	0.3477	0.675	0.3413	0.785
CdeChr11g00115	CdeChr10g00501	0.0032	0.2211	0.0031	0.2577
CdeChr11g00116	CdeChr10g00504	0.202	0.2492	0.2051	0.2408
CdeChr11g00117	CdeChr10g00505	0.0772	0.1919	0.0772	0.2005
CdeChr11g00449	CdeChr10g00166	0.0748	0.1167	0.0772	0.109
CdeChr11g00451	CdeChr10g00168	0.039	0.1243	0.0392	0.1266
CdeChr11g00452	CdeChr10g00169	0.053	0.1377	0.0546	0.1286
CdeChr11g00453	CdeChr10g00171	0.0351	0.2031	0.0372	0.1673
CdeChr11g00289	CdeChr10g00331	0.3886	0.4959	0.4005	0.4996
CdeChr11g00291	CdeChr10g00332	0.5651	0.7194	0.5336	0.9626
CdeChr11g00292	CdeChr10g00333	0.4361	0.506	0.4492	0.4823
CdeChr11g00293	CdeChr10g00336	0.0662	0.2605	0.0649	0.3011
CdeChr11g00581	CdeChr10g00589	0.4231	-1.0	0.4319	4.4295
CdeChr11g00546	CdeChr10g00590	0.3762	0.4501	0.369	0.5147
CdeChr11g00508	CdeChr10g00630	0.2608	0.3395	0.2618	0.3572
CdeChr11g00459	CdeChr10g00633	0.4421	3.7534	0.4346	4.2126
CdeChr11g00292	CdeChr10g00573	0.3858	0.3782	0.3945	0.3837
CdeChr11g00294	CdeChr10g00574	0.4011	0.521	0.398	0.5761
CdeChr11g00297	CdeChr10g00576	0.3648	0.4544	0.3637	0.485
CdeChr11g00507	CdeChr10g00540	0.6582	3.2317	0.6386	4.3648
CdeChr11g00534	CdeChr10g00545	0.3507	-1.0	0.3353	3.5728
CdeChr11g00480	CdeChr11g00481	0.0048	0.0246	0.0048	0.0238
CdeChr11g00497	CdeChr11g00501	0.0713	-1.0	0.0706	3.9976
CdeChr11g00502	CdeChr11g00503	0.0156	0.119	0.0168	0.0984
CdeChr11g00503	CdeChr11g00504	0.0043	0.0256	0.0046	0.0218
CdeChr11g00516	CdeChr11g00517	0.0354	0.0566	0.0365	0.0514
CdeChr11g00517	CdeChr11g00518	0.0299	0.0429	0.0291	0.0472
CdeChr11g00520	CdeChr11g00521	0.1467	1.1602	0.1477	1.7942
CdeChr11g00536	CdeChr11g00539	0.1174	1.5489	0.1204	1.2783
CdeChr11g00554	CdeChr11g00556	0.0632	0.1007	0.0648	0.0944
CdeChr11g00556	CdeChr11g00557	0.0612	0.0776	0.0631	0.0724
CdeChr11g00557	CdeChr11g00558	0.0486	0.1024	0.05	0.096
CdeChr11g00558	CdeChr11g00559	0.0821	0.1219	0.0852	0.1106
CdeChr11g00559	CdeChr11g00568	0.0461	0.098	0.0465	0.0953
CdeChr11g00568	CdeChr11g00569	0.0	0.0267	-0.0	0.0253
CdeChr11g00569	CdeChr11g00570	0.1122	0.2211	0.1142	0.2148
CdeChr11g00575	CdeChr11g00576	0.7556	2.2068	0.7598	2.2118
CdeChr11g00598	CdeChr11g00599	0.4291	2.7342	0.4323	2.4674
CdeChr11g00292	CdeChr11g00290	0.4561	0.5212	0.4753	0.4891
CdeChr11g00294	CdeChr11g00292	0.0174	0.0184	0.017	0.0201
CdeChr11g00295	CdeChr11g00293	0.0937	0.1276	0.0908	0.1507
CdeChr11g00297	CdeChr11g00294	0.3915	0.4327	0.3845	0.4937
CdeChr11g00298	CdeChr11g00295	0.2925	0.416	0.2848	0.5287
CdeChr11g00299	CdeChr11g00297	0.2706	0.2554	0.2585	0.3201
CdeChr11g00300	CdeChr11g00299	0.446	0.5601	0.4552	0.5926
CdeChr11g00304	CdeChr11g00303	0.4241	-1.0	0.4156	4.1505
CdeChr11g00345	CdeChr11g00344	0.1623	1.0549	0.1657	1.2568
CdeChr11g00346	CdeChr11g00345	0.0063	0.0454	0.0071	0.0318
CdeChr11g00350	CdeChr11g00349	0.0322	0.0681	0.0328	0.066
CdeChr11g00570	CdeChr11g00502	0.0787	0.1476	0.0781	0.1515
CdeChr11g00569	CdeChr11g00503	0.009	0.0404	0.0089	0.0419
CdeChr11g00568	CdeChr11g00504	0.0045	0.0267	0.0046	0.0253
CdeChr11g00558	CdeChr11g00554	0.0416	0.1039	0.0441	0.0894
CdeChr11g00557	CdeChr11g00556	0.0612	0.0776	0.0631	0.0724
CdeChr11g00554	CdeChr11g00558	0.0416	0.1039	0.0441	0.0894
CdeChr11g00504	CdeChr11g00559	0.0841	0.0993	0.0826	0.1065
CdeChr11g00503	CdeChr11g00568	0.009	0.0267	0.0089	0.0277
CdeChr11g00502	CdeChr11g00569	0.0204	0.1207	0.0213	0.1091
CdeChr11g00298	CdeChr11g00288	0.3101	0.4927	0.3071	0.5853
CdeChr11g00297	CdeChr11g00289	0.3765	0.3047	0.408	0.256
CdeChr11g00294	CdeChr11g00290	0.4669	0.6594	0.4874	0.6166
CdeChr11g00292	CdeChr11g00291	0.1415	0.1143	0.1362	0.1338
CdeChr11g00291	CdeChr11g00292	0.1415	0.1143	0.1362	0.1338
CdeChr11g00290	CdeChr11g00294	0.4669	0.6594	0.4874	0.6166
CdeChr11g00289	CdeChr11g00297	0.3765	0.3047	0.408	0.256
CdeChr11g00288	CdeChr11g00298	0.3101	0.4927	0.3071	0.5853
CdeChr11g00036	CdeChr11g00037	0.1251	1.1459	0.137	0.8429
CdeChr11g00077	CdeChr11g00080	0.2717	0.4141	0.2711	0.4295
CdeChr11g00095	CdeChr11g00096	0.5335	-1.0	0.5254	4.116
CdeChr11g00113	CdeChr11g00114	0.3459	0.7902	0.3681	0.6865
CdeChr11g00149	CdeChr11g00157	0.7075	-1.0	0.6811	4.1556
CdeChr11g00081	CdeChr11g00013	0.7194	1.6886	0.6751	3.8517
CdeChr11g00037	CdeChr11g00036	0.1251	1.1459	0.137	0.8429
CdeChr11g00013	CdeChr11g00081	0.7194	1.6886	0.6751	3.8517
CdeChr11g00410	CdeChr11g00351	0.467	-1.0	0.4611	3.7617
CdeChr11g00409	CdeChr11g00359	0.152	1.8292	0.1527	1.7456
CdeChr11g00359	CdeChr11g00409	0.152	1.8292	0.1527	1.7456
CdeChr11g00351	CdeChr11g00410	0.467	-1.0	0.4611	3.7617
CdeChr11g00184	CdeChr12g00111	0.6463	2.0947	0.6617	1.7553
CdeChr11g00195	CdeChr12g00130	0.4609	3.9079	0.4809	1.8783
CdeChr11g00201	CdeChr12g00148	0.3782	1.7807	0.377	2.0102
CdeChr11g00219	CdeChr12g00163	0.2287	1.8849	0.2278	2.0832
CdeChr11g00244	CdeChr12g00176	0.6196	1.7041	0.6071	2.1226
CdeChr11g00244	CdeChr14g00460	0.5934	1.912	0.5855	2.296
CdeChr11g00219	CdeChr14g00473	0.2286	1.8103	0.2264	2.1581
CdeChr11g00204	CdeChr14g00488	0.5287	2.3494	0.5137	3.7966
CdeChr11g00195	CdeChr14g00503	0.4748	2.4988	0.4984	1.6183
CdeChr11g00184	CdeChr14g00519	0.72	-1.0	0.7442	3.1456
CdeChr11g00183	CdeChr14g00521	0.353	-1.0	0.3647	3.7071
CdeChr11g00182	CdeChr14g00537	1.159	2.0481	1.0789	4.4728
CdeChr11g00201	CdeChr14g00484	0.3856	1.7881	0.3803	2.3056
CdeChr11g00225	CdeChr14g00496	1.1534	2.1054	1.0688	5.4909
CdeChr11g00275	CdeChr14g00536	0.1515	2.5513	0.1538	1.9892
CdeChr11g00153	CdeChr15g00359	0.6848	2.7644	0.6734	4.0445
CdeChr11g00157	CdeChr15g00399	0.5836	2.192	0.5643	4.1546
CdeChr11g00164	CdeChr15g00420	0.4974	-1.0	0.5022	4.3683
CdeChr11g00179	CdeChr15g00453	0.6558	-1.0	0.646	4.201
CdeChr11g00183	CdeChr15g00503	0.8537	4.1002	0.915	1.7637
CdeChr11g00422	CdeChr15g00098	0.3592	1.9846	0.3524	3.3291
CdeChr11g00423	CdeChr15g00099	0.3221	1.7613	0.331	1.4327
CdeChr11g00426	CdeChr15g00104	0.3608	2.0588	0.358	2.8747
CdeChr11g00427	CdeChr15g00113	0.234	-1.0	0.2369	4.0024
CdeChr11g00431	CdeChr15g00116	0.2937	2.5921	0.2837	3.7093
CdeChr11g00598	CdeChr15g00033	0.5413	1.8954	0.528	3.0588
CdeChr11g00581	CdeChr15g00044	0.3459	3.5152	0.3443	3.7699
CdeChr11g00580	CdeChr15g00045	0.4832	1.9515	0.5118	3.1946
CdeChr11g00567	CdeChr15g00047	0.5824	1.5496	0.566	2.2077
CdeChr11g00545	CdeChr15g00074	0.2597	2.4046	0.2646	1.8806
CdeChr11g00250	CdeChr15g00327	0.527	-1.0	0.545	2.8104
CdeChr11g00268	CdeChr15g00345	0.7015	3.5901	0.6656	3.8552
CdeChr11g00286	CdeChr15g00362	0.218	1.9416	0.215	2.4529
CdeChr11g00306	CdeChr15g00400	0.5575	4.869	0.5367	4.3162
CdeChr11g00276	CdeChr16g00136	0.6138	-1.0	0.5953	4.4093
CdeChr11g00275	CdeChr16g00170	0.6212	2.7866	0.6135	4.3433
CdeChr11g00264	CdeChr16g00177	0.6755	-1.0	0.6826	4.3743
CdeChr11g00259	CdeChr16g00214	1.0121	4.8986	1.018	4.771
CdeChr11g00250	CdeChr16g00248	0.5066	-1.0	0.5301	2.3502
CdeChr11g00230	CdeChr16g00297	0.8654	-1.0	0.8451	4.0287
CdeChr11g00380	CdeChr16g00093	0.8122	3.0731	0.8132	3.2445
CdeChr11g00384	CdeChr16g00141	0.924	1.9625	0.8359	3.8597
CdeChr11g00403	CdeChr16g00177	0.3399	-1.0	0.3428	3.8147
CdeChr11g00497	CdeChr16g00483	0.0778	-1.0	0.0752	3.9455
CdeChr11g00506	CdeChr16g00518	0.181	-1.0	0.1842	3.3239
CdeChr11g00523	CdeChr16g00555	0.457	-1.0	0.4693	4.1568
CdeChr11g00309	CdeChr17g00022	0.8312	2.4004	0.7897	4.2757
CdeChr11g00313	CdeChr17g00066	0.6962	2.3277	0.6739	4.7908
CdeChr11g00319	CdeChr17g00077	0.1748	-1.0	0.1764	3.692
CdeChr11g00330	CdeChr18g00143	0.0501	0.0976	0.0477	0.1204
CdeChr11g00333	CdeChr18g00160	0.3893	-1.0	0.3823	3.6193
CdeChr11g00367	CdeChr18g00185	0.5429	2.1378	0.5434	2.193
CdeChr11g00264	CdeChr1g00024	0.548	2.0327	0.5493	2.1551
CdeChr11g00242	CdeChr1g00030	0.6521	2.2281	0.6083	3.8238
CdeChr11g00193	CdeChr1g00075	0.749	1.9247	0.7309	3.0157
CdeChr11g00153	CdeChr1g00078	1.0436	2.9144	0.9647	4.3868
CdeChr11g00166	CdeChr20g00203	0.0	0.0	-0.0	-0.0
CdeChr11g00131	CdeChr20g00243	0.2532	-1.0	0.2586	2.7511
CdeChr11g00094	CdeChr20g00292	0.5713	3.2049	0.5592	4.4992
CdeChr11g00081	CdeChr20g00310	0.7819	-1.0	0.7345	3.9306
CdeChr11g00097	CdeChr20g00228	0.6392	-1.0	0.6194	3.7529
CdeChr11g00119	CdeChr20g00231	0.5934	-1.0	0.5847	4.4389
CdeChr11g00191	CdeChr20g00208	0.5276	1.5833	0.5334	2.3194
CdeChr11g00218	CdeChr20g00234	0.6494	-1.0	0.6325	4.2862
CdeChr11g00139	CdeChr21g00369	1.0033	2.0284	0.94	4.5781
CdeChr11g00131	CdeChr21g00396	0.2242	-1.0	0.2245	3.3287
CdeChr11g00119	CdeChr21g00409	0.5946	-1.0	0.5892	4.4226
CdeChr11g00097	CdeChr21g00411	0.7251	3.0854	0.6877	3.8417
CdeChr11g00073	CdeChr21g00425	0.4008	-1.0	0.4201	2.1319
CdeChr11g00218	CdeChr21g00406	0.6707	2.2049	0.6527	4.2784
CdeChr11g00191	CdeChr21g00436	0.6823	1.9021	0.6786	2.1783
CdeChr11g00186	CdeChr21g00482	0.0963	2.1797	0.0967	2.0634
CdeChr11g00163	CdeChr21g00493	0.5581	3.007	0.5372	3.7877
CdeChr11g00081	CdeChr21g00337	0.8398	-1.0	0.7915	3.9678
CdeChr11g00094	CdeChr21g00354	0.5696	-1.0	0.5571	4.5086
CdeChr11g00403	CdeChr22g00251	0.2461	1.5419	0.2406	2.0917
CdeChr11g00401	CdeChr22g00259	0.3576	1.6905	0.3615	1.6409
CdeChr11g00400	CdeChr22g00264	0.2172	1.6517	0.2135	2.2337
CdeChr11g00397	CdeChr22g00273	0.5798	1.4854	0.5801	1.6294
CdeChr11g00395	CdeChr22g00279	0.2198	1.3501	0.231	1.381
CdeChr11g00393	CdeChr22g00290	0.3068	1.1203	0.3032	2.5565
CdeChr11g00361	CdeChr22g00314	0.453	1.7015	0.454	1.7566
CdeChr11g00344	CdeChr22g00362	0.3047	-1.0	0.3173	2.4104
CdeChr11g00333	CdeChr22g00383	0.3065	2.3125	0.306	2.3957
CdeChr11g00327	CdeChr22g00391	0.1099	2.0944	0.1088	2.7805
CdeChr11g00310	CdeChr22g00405	0.2461	-1.0	0.2435	3.9618
CdeChr11g00302	CdeChr22g00411	0.298	1.2832	0.2908	1.6761
CdeChr11g00287	CdeChr22g00415	0.1104	1.5823	0.1149	1.7122
CdeChr11g00282	CdeChr22g00418	0.2787	3.1348	0.283	2.222
CdeChr11g00272	CdeChr22g00434	0.219	2.002	0.218	2.1995
CdeChr11g00267	CdeChr22g00449	0.5374	1.4349	0.5496	2.3906
CdeChr11g00265	CdeChr22g00452	0.3323	1.4871	0.3381	1.368
CdeChr11g00264	CdeChr22g00457	0.2998	1.6177	0.3034	1.5059
CdeChr11g00263	CdeChr22g00458	0.3892	1.9178	0.385	2.2344
CdeChr11g00247	CdeChr22g00478	0.3088	1.4698	0.3139	4.2739
CdeChr11g00244	CdeChr22g00485	0.3633	1.2162	0.3577	2.1034
CdeChr11g00226	CdeChr22g00497	0.1799	-1.0	0.1858	2.2906
CdeChr11g00218	CdeChr22g00516	0.4614	2.2756	0.4535	4.2939
CdeChr11g00207	CdeChr22g00544	0.4255	2.3417	0.4324	2.0758
CdeChr11g00201	CdeChr22g00548	0.3189	1.5937	0.3182	1.7161
CdeChr11g00194	CdeChr22g00556	0.324	1.1841	0.3305	1.9609
CdeChr11g00193	CdeChr22g00557	0.2458	1.0393	0.2439	1.8642
CdeChr11g00191	CdeChr22g00565	0.2817	2.3352	0.2831	2.2238
CdeChr11g00355	CdeChr22g00300	0.286	1.675	0.2829	1.9459
CdeChr11g00357	CdeChr22g00302	0.2356	1.0745	0.2318	2.4038
CdeChr11g00371	CdeChr22g00323	0.2524	-1.0	0.25	3.5404
CdeChr11g00380	CdeChr22g00333	0.0856	1.2605	0.0846	1.9929
CdeChr11g00390	CdeChr22g00347	0.3215	1.3766	0.3136	1.7178
CdeChr11g00524	CdeChr22g00163	0.5157	2.7325	0.5291	2.031
CdeChr11g00528	CdeChr22g00200	0.2207	-1.0	0.2185	4.1551
CdeChr11g00531	CdeChr22g00225	0.0682	-1.0	0.0688	3.1346
CdeChr11g00201	CdeChr23g00028	0.3377	1.8175	0.3375	1.9538
CdeChr11g00204	CdeChr23g00047	0.7511	2.4887	0.7098	3.7672
CdeChr11g00218	CdeChr23g00057	0.4448	2.7226	0.4398	4.2819
CdeChr11g00226	CdeChr23g00079	0.1834	-1.0	0.1891	2.1078
CdeChr11g00239	CdeChr23g00089	0.1769	1.3252	0.1795	1.2258
CdeChr11g00244	CdeChr23g00097	0.3649	1.1678	0.3612	1.778
CdeChr11g00247	CdeChr23g00107	0.3138	1.345	0.3268	1.5264
CdeChr11g00254	CdeChr23g00119	0.1751	1.1158	0.1756	1.6246
CdeChr11g00257	CdeChr23g00122	0.183	1.7897	0.1829	1.9273
CdeChr11g00259	CdeChr23g00124	0.1946	1.1876	0.1936	1.8913
CdeChr11g00263	CdeChr23g00130	0.3768	1.5753	0.3728	1.7466
CdeChr11g00264	CdeChr23g00132	0.287	1.5242	0.2896	1.4482
CdeChr11g00265	CdeChr23g00137	0.354	1.4868	0.3588	1.3976
CdeChr11g00267	CdeChr23g00139	0.5482	1.4311	0.5573	2.8585
CdeChr11g00270	CdeChr23g00150	0.2364	1.1871	0.2302	1.5368
CdeChr11g00273	CdeChr23g00158	0.2384	2.6315	0.239	2.5461
CdeChr11g00282	CdeChr23g00160	0.292	2.6894	0.2992	3.2927
CdeChr11g00287	CdeChr23g00163	0.1061	1.5053	0.1099	1.5889
CdeChr11g00302	CdeChr23g00167	0.2017	1.5073	0.2078	2.4763
CdeChr11g00303	CdeChr23g00169	0.3698	-1.0	0.3489	3.4741
CdeChr11g00304	CdeChr23g00170	0.4791	2.4237	0.4695	4.1787
CdeChr11g00315	CdeChr23g00186	0.3554	1.2557	0.3514	3.0123
CdeChr11g00318	CdeChr23g00190	0.4338	2.0172	0.4457	1.6168
CdeChr11g00319	CdeChr23g00191	0.728	2.2462	0.7078	4.1035
CdeChr11g00327	CdeChr23g00201	0.1307	2.7565	0.128	3.6315
CdeChr11g00333	CdeChr23g00218	0.3072	2.0201	0.3114	1.7704
CdeChr11g00344	CdeChr23g00257	0.3041	4.1289	0.31	2.2588
CdeChr11g00349	CdeChr23g00282	0.4122	1.6412	0.4054	1.9974
CdeChr11g00350	CdeChr23g00283	0.4592	1.692	0.4513	2.0939
CdeChr11g00371	CdeChr23g00310	0.3405	2.1881	0.3509	1.6677
CdeChr11g00392	CdeChr23g00343	0.4865	1.5317	0.5046	1.3229
CdeChr11g00393	CdeChr23g00346	0.2856	1.0619	0.2799	2.3266
CdeChr11g00397	CdeChr23g00359	0.6278	1.6718	0.621	2.1812
CdeChr11g00400	CdeChr23g00368	0.2194	1.9815	0.2213	1.8451
CdeChr11g00401	CdeChr23g00376	0.3429	1.716	0.3441	1.7821
CdeChr11g00501	CdeChr23g00076	0.5483	-1.0	0.5509	4.0494
CdeChr11g00480	CdeChr23g00121	0.4935	-1.0	0.4907	3.5211
CdeChr11g00439	CdeChr23g00124	0.9082	2.1534	0.91	2.2391
CdeChr11g00403	CdeChr23g00132	0.6532	2.2476	0.6344	4.23
CdeChr11g00372	CdeChr23g00163	0.4371	-1.0	0.4443	3.2916
CdeChr11g00390	CdeChr23g00277	0.4003	3.5958	0.3928	3.5347
CdeChr11g00380	CdeChr23g00293	0.0864	1.3101	0.0865	1.8243
CdeChr11g00361	CdeChr23g00318	0.422	1.9201	0.4365	1.4938
CdeChr11g00357	CdeChr23g00332	0.2513	1.0973	0.2471	2.1521
CdeChr11g00355	CdeChr23g00335	0.3707	1.6067	0.3678	1.7662
CdeChr11g00534	CdeChr23g00395	0.1805	1.638	0.1751	2.7102
CdeChr11g00531	CdeChr23g00405	0.0682	3.1988	0.0683	3.0545
CdeChr11g00528	CdeChr23g00438	0.2181	-1.0	0.2159	4.2176
CdeChr11g00524	CdeChr23g00482	0.5645	3.0035	0.5709	2.5429
CdeChr11g00379	CdeChr24g00517	0.3984	2.3076	0.3806	3.6241
CdeChr11g00391	CdeChr24g00536	0.5841	-1.0	0.5686	5.2794
CdeChr11g00398	CdeChr24g00560	0.4018	-1.0	0.3883	3.6259
CdeChr11g00507	CdeChr24g00116	0.6184	2.3572	0.6061	3.9238
CdeChr11g00534	CdeChr24g00134	0.3728	-1.0	0.3543	3.5497
CdeChr11g00584	CdeChr24g00165	0.5184	0.9644	0.5462	0.8683
CdeChr11g00242	CdeChr27g00449	0.5419	1.8026	0.5104	3.8953
CdeChr11g00239	CdeChr27g00490	0.3241	2.3859	0.3164	3.5812
CdeChr11g00237	CdeChr27g00491	0.3473	1.2914	0.3534	1.7303
CdeChr11g00234	CdeChr27g00492	0.4599	-1.0	0.4601	3.5323
CdeChr11g00230	CdeChr27g00495	0.277	-1.0	0.2767	3.9753
CdeChr11g00224	CdeChr27g00514	0.4516	2.8516	0.4684	1.7946
CdeChr11g00207	CdeChr27g00559	0.4668	3.5353	0.4706	3.4993
CdeChr11g00206	CdeChr27g00560	0.1527	-1.0	0.1535	3.9975
CdeChr11g00201	CdeChr27g00572	0.1787	2.3432	0.1809	1.9621
CdeChr11g00199	CdeChr27g00577	0.3708	-1.0	0.3732	4.2629
CdeChr11g00188	CdeChr27g00608	0.351	1.6832	0.347	1.9573
CdeChr11g00362	CdeChr27g00418	0.2412	1.732	0.237	2.302
CdeChr11g00371	CdeChr27g00424	0.2754	-1.0	0.2737	3.5507
CdeChr11g00380	CdeChr27g00430	0.1758	2.3177	0.1772	2.0843
CdeChr11g00387	CdeChr27g00435	0.4549	-1.0	0.4586	4.2882
CdeChr11g00146	CdeChr28g00034	0.4476	-1.0	0.4454	3.6922
CdeChr11g00135	CdeChr28g00052	0.4562	1.5571	0.4405	2.4941
CdeChr11g00134	CdeChr28g00054	0.4788	1.1219	0.4683	1.3394
CdeChr11g00133	CdeChr28g00059	0.6923	2.0456	0.6693	3.9717
CdeChr11g00117	CdeChr28g00084	0.27	1.0841	0.2628	2.7776
CdeChr11g00107	CdeChr28g00107	0.5102	-1.0	0.5236	3.5493
CdeChr11g00104	CdeChr28g00110	0.142	1.1551	0.1408	2.0084
CdeChr11g00102	CdeChr28g00112	0.2295	2.2957	0.2332	1.855
CdeChr11g00098	CdeChr28g00125	0.0568	-1.0	0.0582	2.134
CdeChr11g00095	CdeChr28g00133	0.2727	2.1415	0.2771	1.7562
CdeChr11g00093	CdeChr28g00136	0.6004	3.5464	0.5948	3.8706
CdeChr11g00091	CdeChr28g00138	0.2142	1.3683	0.2129	1.4998
CdeChr11g00087	CdeChr28g00146	0.5359	-1.0	0.5111	3.7449
CdeChr11g00075	CdeChr28g00166	0.2759	1.7398	0.2817	2.4907
CdeChr11g00074	CdeChr28g00199	0.1844	5.136	0.1947	1.6058
CdeChr11g00073	CdeChr28g00200	0.2135	1.4919	0.2172	1.3521
CdeChr11g00069	CdeChr28g00208	0.1084	1.7968	0.1113	1.3951
CdeChr11g00053	CdeChr28g00244	0.4259	1.4248	0.4223	1.5802
CdeChr11g00047	CdeChr28g00271	0.129	1.4656	0.13	1.3741
CdeChr11g00046	CdeChr28g00275	0.1325	1.6629	0.1379	1.7459
CdeChr11g00045	CdeChr28g00276	0.7773	3.1447	0.715	4.3173
CdeChr11g00028	CdeChr28g00303	0.1604	2.4152	0.1651	1.6455
CdeChr11g00012	CdeChr28g00327	0.3839	1.8064	0.3998	1.3812
CdeChr11g00532	CdeChr28g00467	0.3437	-1.0	0.3243	4.3017
CdeChr11g00551	CdeChr28g00514	0.0736	2.1306	0.0728	2.6267
CdeChr11g00563	CdeChr28g00527	0.3388	2.4719	0.3619	2.2966
CdeChr11g00567	CdeChr28g00535	0.5222	1.4071	0.5094	1.8406
CdeChr11g00574	CdeChr28g00544	0.421	3.0137	0.4352	1.8629
CdeChr11g00581	CdeChr28g00546	0.367	3.2684	0.3639	4.0483
CdeChr11g00584	CdeChr28g00548	0.4535	-1.0	0.4775	2.3471
CdeChr11g00600	CdeChr28g00557	0.3825	1.7847	0.4043	1.9143
CdeChr11g00139	CdeChr28g00017	0.6286	1.9258	0.6174	6.1541
CdeChr11g00144	CdeChr28g00033	0.3553	2.342	0.358	2.238
CdeChr11g00148	CdeChr28g00039	0.1852	1.6519	0.1848	1.7156
CdeChr11g00149	CdeChr28g00040	0.0539	1.9661	0.054	1.9495
CdeChr11g00162	CdeChr28g00048	0.3081	2.4002	0.3132	1.9945
CdeChr11g00011	CdeChr28g00054	0.288	1.2124	0.2731	2.5075
CdeChr11g00013	CdeChr28g00085	0.7581	1.747	0.7213	4.021
CdeChr11g00033	CdeChr28g00101	0.4763	2.0546	0.4715	2.6441
CdeChr11g00083	CdeChr28g00141	0.7017	-1.0	0.6963	4.1158
CdeChr11g00625	CdeChr28g00416	0.1192	1.6979	0.118	1.9978
CdeChr11g00621	CdeChr28g00426	0.7712	2.4256	0.77	2.7922
CdeChr11g00600	CdeChr28g00468	0.7215	2.5869	0.724	2.709
CdeChr11g00058	CdeChr28g00416	0.6138	-1.0	0.5886	3.7372
CdeChr11g00063	CdeChr28g00453	0.689	1.7574	0.6377	4.253
CdeChr11g00094	CdeChr28g00468	0.6063	2.6537	0.5815	4.4571
CdeChr11g00004	CdeChr29g00201	0.2954	1.5264	0.2899	2.0249
CdeChr11g00028	CdeChr29g00232	0.161	3.0337	0.1675	1.6366
CdeChr11g00046	CdeChr29g00275	0.1405	-1.0	0.1487	1.6531
CdeChr11g00047	CdeChr29g00276	0.1509	1.6977	0.1548	1.3484
CdeChr11g00069	CdeChr29g00325	0.0972	2.5905	0.0996	1.7387
CdeChr11g00073	CdeChr29g00332	0.2033	1.872	0.2087	1.5058
CdeChr11g00091	CdeChr29g00381	0.2262	1.8968	0.2219	3.2245
CdeChr11g00098	CdeChr29g00395	0.089	-1.0	0.0962	1.6177
CdeChr11g00102	CdeChr29g00405	0.2189	4.824	0.2162	3.8972
CdeChr11g00104	CdeChr29g00407	0.1435	1.0971	0.1429	1.5373
CdeChr11g00106	CdeChr29g00410	0.4098	-1.0	0.4052	3.1687
CdeChr11g00107	CdeChr29g00412	0.4519	3.1548	0.4614	2.2777
CdeChr11g00111	CdeChr29g00419	0.5431	1.8139	0.5713	1.301
CdeChr11g00134	CdeChr29g00458	0.4564	1.1815	0.4498	1.3374
CdeChr11g00135	CdeChr29g00460	0.4169	1.4582	0.4087	1.7789
CdeChr11g00139	CdeChr29g00466	0.6432	1.6743	0.6273	2.8344
CdeChr11g00144	CdeChr29g00474	0.5782	-1.0	0.569	4.2128
CdeChr11g00146	CdeChr29g00480	0.4417	-1.0	0.4406	3.6949
CdeChr11g00148	CdeChr29g00485	0.1838	1.6373	0.1831	1.745
CdeChr11g00149	CdeChr29g00486	0.0868	2.1034	0.0887	1.6398
CdeChr11g00157	CdeChr29g00499	0.0378	1.1878	0.039	1.1743
CdeChr11g00613	CdeChr29g00010	0.1381	1.3896	0.1356	1.6823
CdeChr11g00607	CdeChr29g00030	0.045	0.0447	0.045	0.0453
CdeChr11g00584	CdeChr29g00031	0.436	-1.0	0.4425	2.8253
CdeChr11g00581	CdeChr29g00034	0.321	2.3362	0.3163	4.0786
CdeChr11g00580	CdeChr29g00036	0.4046	-1.0	0.4365	1.6467
CdeChr11g00579	CdeChr29g00037	0.2265	1.8332	0.2335	1.4102
CdeChr11g00574	CdeChr29g00038	0.3763	-1.0	0.381	3.1118
CdeChr11g00563	CdeChr29g00046	0.3337	-1.0	0.3552	2.5795
CdeChr11g00093	CdeChr29g00379	0.5912	2.676	0.5749	3.7888
CdeChr11g00083	CdeChr29g00384	0.7053	-1.0	0.6849	4.0777
CdeChr11g00033	CdeChr29g00421	0.4429	2.3364	0.4396	2.8475
CdeChr11g00013	CdeChr29g00437	0.6911	1.719	0.6656	2.9968
CdeChr11g00011	CdeChr29g00458	0.2903	1.5569	0.2877	1.7478
CdeChr11g00137	CdeChr2g00337	0.7516	2.4625	0.7104	3.9809
CdeChr11g00181	CdeChr2g00361	0.2687	2.0044	0.2797	2.7556
CdeChr11g00182	CdeChr2g00409	0.8185	2.9711	0.8177	4.3886
CdeChr11g00192	CdeChr2g00459	0.824	3.3803	0.8155	4.1824
CdeChr11g00242	CdeChr2g00480	0.7001	1.6544	0.6764	3.9086
CdeChr11g00252	CdeChr2g00493	0.1125	-1.0	0.12	2.2713
CdeChr11g00270	CdeChr2g00509	0.6204	3.7216	0.5974	4.6382
CdeChr11g00310	CdeChr2g00553	0.5232	-1.0	0.522	3.9579
CdeChr11g00148	CdeChr2g00462	0.4522	2.1746	0.4415	4.15
CdeChr11g00104	CdeChr2g00504	0.514	3.0985	0.4942	3.4592
CdeChr11g00095	CdeChr2g00539	0.5392	-1.0	0.5355	4.1429
CdeChr11g00271	CdeChr30g00007	0.8559	2.0849	0.7744	4.0607
CdeChr11g00268	CdeChr30g00055	0.6664	-1.0	0.648	3.877
CdeChr11g00225	CdeChr30g00065	1.046	2.571	0.9714	5.4268
CdeChr11g00495	CdeChr32g00006	0.6453	1.6575	0.6204	3.1822
CdeChr11g00500	CdeChr32g00018	0.2658	2.1591	0.2793	1.3745
CdeChr11g00501	CdeChr32g00020	0.036	2.2777	0.0355	4.2474
CdeChr11g00512	CdeChr32g00026	0.26	1.3863	0.2688	1.6644
CdeChr11g00518	CdeChr32g00035	0.527	1.222	0.51	1.6134
CdeChr11g00560	CdeChr32g00078	0.0508	0.1152	0.0512	0.1147
CdeChr11g00497	CdeChr32g00020	0.0894	-1.0	0.0859	3.9065
CdeChr11g00491	CdeChr32g00037	0.8734	-1.0	0.859	4.0619
CdeChr11g00465	CdeChr32g00047	0.1918	1.9813	0.1952	1.6323
CdeChr11g00259	CdeChr33g00456	0.6087	-1.0	0.6101	4.8394
CdeChr11g00242	CdeChr33g00472	0.6825	1.5392	0.653	3.9778
CdeChr11g00192	CdeChr33g00488	0.836	2.2225	0.8306	2.4792
CdeChr11g00182	CdeChr33g00528	0.8404	2.6288	0.8403	3.299
CdeChr11g00551	CdeChr34g00637	0.4681	4.6784	0.4505	3.9373
CdeChr11g00538	CdeChr34g00642	0.5968	-1.0	0.6141	4.142
CdeChr11g00534	CdeChr34g00661	0.3001	-1.0	0.2894	3.5739
CdeChr11g00501	CdeChr34g00678	0.0631	3.622	0.0617	3.9668
CdeChr11g00497	CdeChr34g00684	0.0624	-1.0	0.0618	3.5429
CdeChr11g00083	CdeChr34g00559	0.8013	3.1195	0.7988	4.1006
CdeChr11g00073	CdeChr34g00575	0.4136	2.708	0.406	4.1977
CdeChr11g00028	CdeChr34g00582	0.6488	2.0967	0.6328	3.5343
CdeChr11g00008	CdeChr34g00608	0.5026	-1.0	0.4914	3.3876
CdeChr11g00134	CdeChr34g00659	0.4699	0.7382	0.4648	0.8231
CdeChr11g00119	CdeChr34g00660	0.5974	-1.0	0.5629	4.5584
CdeChr11g00078	CdeChr34g00661	0.38	-1.0	0.3671	3.699
CdeChr11g00071	CdeChr34g00711	0.5494	2.6088	0.5495	2.6619
CdeChr11g00256	CdeChr35g00577	0.3829	-1.0	0.3877	4.4817
CdeChr11g00263	CdeChr35g00590	0.4153	-1.0	0.4069	3.727
CdeChr11g00264	CdeChr35g00591	0.4185	2.094	0.4262	1.8938
CdeChr11g00277	CdeChr35g00594	0.3958	1.86	0.3973	1.8373
CdeChr11g00302	CdeChr35g00615	0.2219	2.7711	0.2225	2.8505
CdeChr11g00399	CdeChr35g00429	0.3966	2.2456	0.3863	4.8933
CdeChr11g00435	CdeChr35g00466	0.7332	2.1513	0.6955	4.0734
CdeChr11g00481	CdeChr35g00486	0.3493	-1.0	0.3479	3.59
CdeChr11g00497	CdeChr35g00061	0.0883	-1.0	0.0906	3.6307
CdeChr11g00501	CdeChr35g00062	0.1008	1.951	0.0975	3.2796
CdeChr11g00534	CdeChr35g00074	0.3356	-1.0	0.3157	3.5108
CdeChr11g00570	CdeChr35g00245	0.6442	-1.0	0.6674	3.7476
CdeChr11g00588	CdeChr35g00276	0.6499	-1.0	0.6227	3.8273
CdeChr11g00612	CdeChr35g00302	0.5668	1.6616	0.5428	3.4319
CdeChr11g00094	CdeChr37g00021	0.5954	-1.0	0.5926	4.524
CdeChr11g00124	CdeChr37g00059	0.809	2.7953	0.765	4.479
CdeChr11g00131	CdeChr37g00080	0.2075	-1.0	0.2122	2.3298
CdeChr11g00163	CdeChr37g00094	0.4413	-1.0	0.4352	3.8035
CdeChr11g00191	CdeChr37g00132	0.4879	3.2002	0.5011	2.0467
CdeChr11g00133	CdeChr37g00110	0.4304	2.2568	0.4098	3.9759
CdeChr11g00115	CdeChr37g00133	0.5013	2.3779	0.4979	2.9051
CdeChr11g00083	CdeChr37g00174	0.6126	1.8832	0.6373	1.4427
CdeChr11g00493	CdeChr37g00073	0.6498	3.1876	0.6374	3.954
CdeChr11g00468	CdeChr37g00094	0.2138	4.1503	0.2083	4.0881
CdeChr11g00435	CdeChr37g00100	0.7513	-1.0	0.7247	4.0793
CdeChr11g00423	CdeChr37g00106	0.8309	-1.0	0.8371	3.7297
CdeChr11g00522	CdeChr37g00221	0.6787	3.6314	0.6638	4.3325
CdeChr11g00569	CdeChr37g00247	0.7071	3.1866	0.7669	1.5478
CdeChr11g00575	CdeChr37g00254	0.7127	4.1628	0.7373	2.1144
CdeChr11g00542	CdeChr37g00425	0.3264	1.8403	0.3222	2.3535
CdeChr11g00565	CdeChr37g00440	0.037	0.072	0.0379	0.068
CdeChr11g00584	CdeChr37g00456	0.5346	-1.0	0.5431	4.8071
CdeChr11g00493	CdeChr38g00507	0.643	-1.0	0.6252	3.9371
CdeChr11g00468	CdeChr38g00531	0.2096	2.977	0.203	4.0778
CdeChr11g00435	CdeChr38g00535	0.7417	-1.0	0.7238	4.0988
CdeChr11g00423	CdeChr38g00541	0.8407	-1.0	0.8428	4.1418
CdeChr11g00094	CdeChr38g00458	0.5909	-1.0	0.5891	4.5178
CdeChr11g00124	CdeChr38g00492	0.8013	-1.0	0.771	4.5214
CdeChr11g00131	CdeChr38g00516	0.2066	-1.0	0.2081	3.4549
CdeChr11g00408	CdeChr38g00478	0.0424	0.0339	0.0475	0.024
CdeChr11g00444	CdeChr38g00489	0.8183	1.9777	0.7893	4.0186
CdeChr11g00545	CdeChr39g00699	0.453	3.6247	0.4532	3.8393
CdeChr11g00567	CdeChr39g00732	0.489	1.3403	0.475	1.7568
CdeChr11g00580	CdeChr39g00734	0.4758	1.7949	0.506	2.0994
CdeChr11g00581	CdeChr39g00740	0.4642	5.1576	0.4631	4.1054
CdeChr11g00431	CdeChr3g00299	0.3639	-1.0	0.3601	3.7803
CdeChr11g00428	CdeChr3g00302	0.543	1.8776	0.5562	1.5742
CdeChr11g00426	CdeChr3g00304	0.3829	1.5905	0.3809	1.8141
CdeChr11g00422	CdeChr3g00309	0.1597	1.6702	0.1608	1.6284
CdeChr11g00418	CdeChr3g00316	0.2975	2.4657	0.2839	4.7369
CdeChr11g00543	CdeChr3g00333	0.0885	-1.0	0.0907	3.3142
CdeChr11g00553	CdeChr3g00349	0.5207	2.3345	0.5131	4.0862
CdeChr11g00563	CdeChr3g00358	0.4267	2.7978	0.4566	1.7978
CdeChr11g00587	CdeChr3g00379	0.1328	-1.0	0.1357	2.3166
CdeChr11g00280	CdeChr40g00045	0.8109	2.2246	0.8271	2.0259
CdeChr11g00274	CdeChr40g00084	0.7437	-1.0	0.7269	4.3311
CdeChr11g00253	CdeChr40g00104	0.0487	-1.0	0.0484	3.8677
CdeChr11g00203	CdeChr40g00137	0.7001	-1.0	0.7231	4.0799
CdeChr11g00323	CdeChr41g00237	0.8499	1.9286	0.8414	2.2484
CdeChr11g00337	CdeChr41g00260	0.416	-1.0	0.4132	4.3101
CdeChr11g00387	CdeChr41g00296	0.6852	3.4596	0.6683	4.233
CdeChr11g00321	CdeChr42g00337	0.5461	-1.0	0.5657	3.4378
CdeChr11g00282	CdeChr42g00352	0.8337	3.821	0.7841	3.8087
CdeChr11g00280	CdeChr42g00400	0.7942	2.7571	0.8043	2.3953
CdeChr11g00240	CdeChr42g00429	0.6861	2.5431	0.7084	1.9066
CdeChr11g00548	CdeChr42g00027	0.8633	2.4444	0.8247	4.4174
CdeChr11g00523	CdeChr42g00042	0.4204	-1.0	0.435	4.1685
CdeChr11g00506	CdeChr42g00080	0.1877	-1.0	0.1897	3.3063
CdeChr11g00497	CdeChr42g00119	0.0775	-1.0	0.0755	3.9736
CdeChr11g00016	CdeChr42g00079	0.6651	2.1124	0.6185	4.0913
CdeChr11g00050	CdeChr42g00083	0.3584	-1.0	0.3474	3.9262
CdeChr11g00069	CdeChr42g00109	0.2698	-1.0	0.2789	3.0376
CdeChr11g00371	CdeChr4g00186	0.5134	-1.0	0.5233	3.6266
CdeChr11g00375	CdeChr4g00194	0.3025	3.0159	0.3005	4.2625
CdeChr11g00379	CdeChr4g00217	0.0843	-1.0	0.0827	4.042
CdeChr11g00188	CdeChr5g00410	0.2429	2.5316	0.2462	2.0637
CdeChr11g00197	CdeChr5g00432	0.2991	-1.0	0.3015	4.3618
CdeChr11g00199	CdeChr5g00438	0.4287	-1.0	0.4249	4.1632
CdeChr11g00201	CdeChr5g00443	0.4063	1.8637	0.4099	1.7812
CdeChr11g00206	CdeChr5g00452	0.131	-1.0	0.1311	3.968
CdeChr11g00207	CdeChr5g00453	0.4649	2.4298	0.4795	1.79
CdeChr11g00224	CdeChr5g00480	0.3978	-1.0	0.4075	2.5811
CdeChr11g00230	CdeChr5g00499	0.2739	-1.0	0.2716	3.9874
CdeChr11g00237	CdeChr5g00501	0.3849	1.1034	0.3742	2.8726
CdeChr11g00259	CdeChr5g00352	0.2042	2.0869	0.2013	2.9852
CdeChr11g00263	CdeChr5g00362	0.4028	-1.0	0.3967	3.7337
CdeChr11g00264	CdeChr5g00365	0.7303	3.6141	0.7029	4.344
CdeChr11g00277	CdeChr5g00373	0.4068	1.6607	0.4129	1.4965
CdeChr11g00302	CdeChr5g00386	0.2224	-1.0	0.2237	4.2371
CdeChr11g00162	CdeChr5g00128	0.4393	-1.0	0.4512	3.2925
CdeChr11g00157	CdeChr5g00177	0.5954	3.3707	0.5722	4.1427
CdeChr11g00149	CdeChr5g00199	0.0871	-1.0	0.086	4.7064
CdeChr11g00135	CdeChr5g00209	0.6129	-1.0	0.6051	3.7269
CdeChr11g00094	CdeChr5g00245	0.5291	-1.0	0.51	4.4995
CdeChr11g00309	CdeChr5g00016	0.8001	2.4533	0.7686	4.3437
CdeChr11g00313	CdeChr5g00042	0.5682	2.6269	0.5463	4.5939
CdeChr11g00319	CdeChr5g00060	0.1808	2.8605	0.1839	2.0998
CdeChr11g00137	CdeChr6g00050	0.5193	2.8684	0.5276	2.3514
CdeChr11g00157	CdeChr6g00098	0.5976	2.3414	0.5831	4.1459
CdeChr11g00163	CdeChr6g00117	0.5501	2.3666	0.5403	3.8125
CdeChr11g00182	CdeChr6g00163	0.0976	0.1555	0.0974	0.1624
CdeChr11g00191	CdeChr6g00413	0.5924	-1.0	0.5917	3.8474
CdeChr11g00186	CdeChr6g00440	0.7934	-1.0	0.7486	3.9533
CdeChr11g00139	CdeChr6g00480	0.8248	2.2367	0.7887	4.4794
CdeChr11g00101	CdeChr6g00507	0.6361	2.2691	0.5762	4.2752
CdeChr11g00404	CdeChr6g00227	0.055	1.7131	0.057	1.2695
CdeChr11g00409	CdeChr6g00228	0.0541	1.4787	0.0557	2.5805
CdeChr11g00459	CdeChr6g00268	0.0822	1.839	0.0827	1.7481
CdeChr11g00203	CdeChr7g00477	0.7076	-1.0	0.7207	4.0623
CdeChr11g00163	CdeChr7g00523	0.5218	-1.0	0.5094	3.8105
CdeChr11g00133	CdeChr7g00555	0.5146	2.7979	0.4879	4.0337
CdeChr11g00119	CdeChr7g00583	0.6697	3.3523	0.6749	4.5378
CdeChr11g00101	CdeChr7g00609	0.8628	1.8422	0.8289	3.4819
CdeChr11g00011	CdeChr7g00214	0.4799	3.9773	0.4786	3.4055
CdeChr11g00016	CdeChr7g00218	0.7315	2.8793	0.7062	4.0647
CdeChr11g00033	CdeChr7g00231	0.3765	-1.0	0.3848	2.4035
CdeChr11g00041	CdeChr7g00268	0.345	1.9609	0.3297	4.8013
CdeChr11g00410	CdeChr7g00067	0.1881	4.2774	0.1844	3.7678
CdeChr11g00422	CdeChr7g00115	0.6124	2.4512	0.6533	1.6805
CdeChr11g00431	CdeChr7g00139	0.5431	2.6498	0.5191	3.7478
CdeChr11g00157	CdeChr8g00243	0.575	2.2593	0.5446	4.0928
CdeChr11g00153	CdeChr8g00247	1.0888	-1.0	1.0413	4.5268
CdeChr11g00133	CdeChr8g00280	0.6731	2.5415	0.6513	4.0323
CdeChr11g00094	CdeChr8g00312	0.8373	-1.0	0.7981	4.7068
CdeChr11g00083	CdeChr8g00318	0.5573	2.9597	0.5504	4.2246
CdeChr11g00075	CdeChr8g00319	0.3742	-1.0	0.3668	3.6574
CdeChr11g00049	CdeChr8g00254	0.2122	-1.0	0.2188	2.0072
CdeChr11g00069	CdeChr8g00278	0.1231	-1.0	0.1251	2.3596
CdeChr11g00070	CdeChr8g00283	0.539	2.2301	0.5108	4.5367
CdeChr11g00073	CdeChr8g00285	0.4559	-1.0	0.466	4.2323
CdeChr11g00193	CdeChr8g00172	0.6326	-1.0	0.631	4.4198
CdeChr11g00211	CdeChr8g00180	0.8988	2.6447	0.909	2.4944
CdeChr11g00244	CdeChr8g00223	0.6988	2.0112	0.6924	2.2996
CdeChr12g00211	CdeChr10g00362	0.6954	-1.0	0.6724	4.2947
CdeChr12g00176	CdeChr10g00377	0.5287	1.8387	0.5222	2.175
CdeChr12g00171	CdeChr10g00384	0.4957	-1.0	0.4909	3.7798
CdeChr12g00163	CdeChr10g00398	0.2343	1.809	0.2324	2.1049
CdeChr12g00158	CdeChr10g00403	0.2821	2.5853	0.2913	2.9175
CdeChr12g00144	CdeChr10g00408	0.4369	-1.0	0.4252	3.7966
CdeChr12g00130	CdeChr10g00415	0.463	-1.0	0.4892	2.4636
CdeChr12g00111	CdeChr10g00420	0.673	2.9872	0.7055	1.7838
CdeChr12g00082	CdeChr10g00461	0.7339	6.4675	0.7251	4.2822
CdeChr12g00408	CdeChr10g00583	0.4025	-1.0	0.3823	3.8779
CdeChr12g00432	CdeChr10g00592	0.677	3.5927	0.6622	4.4526
CdeChr12g00443	CdeChr10g00596	0.7464	-1.0	0.7575	4.3942
CdeChr12g00444	CdeChr10g00602	0.7626	1.4315	0.7399	1.8715
CdeChr12g00111	CdeChr11g00184	0.6463	2.0947	0.6617	1.7553
CdeChr12g00130	CdeChr11g00195	0.4609	3.9079	0.4809	1.8783
CdeChr12g00148	CdeChr11g00201	0.3782	1.7807	0.377	2.0102
CdeChr12g00163	CdeChr11g00219	0.2287	1.8849	0.2278	2.0832
CdeChr12g00176	CdeChr11g00244	0.6196	1.7041	0.6071	2.1226
CdeChr12g00381	CdeChr12g00340	0.6071	-1.0	0.6188	4.4915
CdeChr12g00344	CdeChr12g00342	0.0115	0.0236	0.0119	0.0214
CdeChr12g00342	CdeChr12g00344	0.0115	0.0236	0.0119	0.0214
CdeChr12g00340	CdeChr12g00381	0.6071	-1.0	0.6188	4.4915
CdeChr12g00447	CdeChr12g00417	0.5502	-1.0	0.5408	4.7258
CdeChr12g00439	CdeChr12g00438	0.1854	0.4502	0.1797	0.5617
CdeChr12g00438	CdeChr12g00439	0.1854	0.4502	0.1797	0.5617
CdeChr12g00417	CdeChr12g00447	0.5502	-1.0	0.5408	4.7258
CdeChr12g00540	CdeChr14g00005	0.0796	0.0701	0.0799	0.0726
CdeChr12g00537	CdeChr14g00006	0.045	0.0739	0.0452	0.0746
CdeChr12g00534	CdeChr14g00008	0.0418	0.1578	0.0458	0.1294
CdeChr12g00533	CdeChr14g00009	0.036	0.1158	0.0375	0.1033
CdeChr12g00532	CdeChr14g00011	0.0313	0.1316	0.0331	0.1149
CdeChr12g00530	CdeChr14g00014	0.0223	0.1248	0.0241	0.1006
CdeChr12g00529	CdeChr14g00015	0.0888	0.2055	0.0875	0.2216
CdeChr12g00527	CdeChr14g00017	0.006	0.1814	0.0062	0.1656
CdeChr12g00526	CdeChr14g00018	0.0856	0.1396	0.0854	0.1447
CdeChr12g00523	CdeChr14g00022	0.0553	0.1102	0.0561	0.1069
CdeChr12g00519	CdeChr14g00024	0.0495	0.1351	0.0489	0.1442
CdeChr12g00518	CdeChr14g00025	0.0709	0.1333	0.0736	0.1204
CdeChr12g00517	CdeChr14g00026	0.0607	0.2542	0.0604	0.2691
CdeChr12g00515	CdeChr14g00028	0.0632	0.1469	0.0654	0.1347
CdeChr12g00514	CdeChr14g00030	0.0096	0.159	0.0098	0.154
CdeChr12g00513	CdeChr14g00032	0.1007	0.2213	0.1002	0.2322
CdeChr12g00511	CdeChr14g00033	0.0275	0.1062	0.0281	0.1021
CdeChr12g00509	CdeChr14g00034	0.0337	0.1601	0.0339	0.1599
CdeChr12g00506	CdeChr14g00037	0.1043	0.4042	0.1047	0.4259
CdeChr12g00503	CdeChr14g00038	0.0474	0.1889	0.0469	0.2036
CdeChr12g00502	CdeChr14g00039	0.0583	0.1468	0.0607	0.1316
CdeChr12g00501	CdeChr14g00041	0.0	0.1891	-0.0	0.1661
CdeChr12g00500	CdeChr14g00042	0.0668	0.1893	0.0698	0.1702
CdeChr12g00499	CdeChr14g00043	0.0294	0.151	0.0321	0.1197
CdeChr12g00498	CdeChr14g00044	0.0215	0.1294	0.0208	0.154
CdeChr12g00497	CdeChr14g00045	0.0012	0.1237	0.0012	0.1097
CdeChr12g00496	CdeChr14g00046	0.037	0.1557	0.038	0.1454
CdeChr12g00494	CdeChr14g00048	0.0255	0.1462	0.0268	0.1272
CdeChr12g00493	CdeChr14g00049	0.0224	0.1372	0.0231	0.127
CdeChr12g00492	CdeChr14g00050	0.0439	0.1425	0.0459	0.1272
CdeChr12g00489	CdeChr14g00052	0.1919	0.3093	0.1916	0.3244
CdeChr12g00488	CdeChr14g00053	0.0494	0.1233	0.0494	0.1254
CdeChr12g00486	CdeChr14g00054	0.5233	0.8075	0.4904	1.3815
CdeChr12g00485	CdeChr14g00055	0.0189	0.2209	0.0201	0.1852
CdeChr12g00480	CdeChr14g00064	0.0553	0.235	0.0589	0.2022
CdeChr12g00479	CdeChr14g00065	0.0936	0.2524	0.0959	0.2368
CdeChr12g00478	CdeChr14g00066	0.048	0.1553	0.0496	0.143
CdeChr12g00477	CdeChr14g00067	0.0206	0.2007	0.0211	0.1923
CdeChr12g00476	CdeChr14g00068	0.0438	0.1673	0.0439	0.1705
CdeChr12g00475	CdeChr14g00070	0.0361	0.1862	0.0375	0.1684
CdeChr12g00473	CdeChr14g00071	0.0415	0.1508	0.0416	0.1514
CdeChr12g00472	CdeChr14g00072	0.041	0.1138	0.0407	0.1186
CdeChr12g00471	CdeChr14g00073	0.0795	0.1087	0.0847	0.0913
CdeChr12g00470	CdeChr14g00074	0.0236	0.1404	0.0249	0.1227
CdeChr12g00469	CdeChr14g00076	0.0357	0.0845	0.0391	0.0679
CdeChr12g00467	CdeChr14g00077	0.0022	0.1538	0.0021	0.1681
CdeChr12g00465	CdeChr14g00078	0.0256	0.135	0.0282	0.1048
CdeChr12g00463	CdeChr14g00080	0.0242	0.1467	0.0253	0.1318
CdeChr12g00462	CdeChr14g00081	0.0501	0.1654	0.0502	0.1683
CdeChr12g00461	CdeChr14g00084	0.0772	0.1555	0.0789	0.1491
CdeChr12g00459	CdeChr14g00085	0.0704	0.2307	0.0704	0.2379
CdeChr12g00458	CdeChr14g00086	0.0329	0.1448	0.0336	0.1387
CdeChr12g00457	CdeChr14g00087	0.0432	0.1173	0.0432	0.12
CdeChr12g00456	CdeChr14g00089	0.0358	0.1762	0.0357	0.184
CdeChr12g00455	CdeChr14g00091	0.0577	0.1678	0.056	0.1933
CdeChr12g00454	CdeChr14g00092	0.0447	0.107	0.0456	0.1017
CdeChr12g00453	CdeChr14g00093	0.0211	0.1174	0.022	0.1033
CdeChr12g00452	CdeChr14g00094	0.3335	0.4794	0.33	0.5206
CdeChr12g00451	CdeChr14g00095	0.0256	0.1442	0.026	0.1404
CdeChr12g00450	CdeChr14g00098	0.0378	0.1291	0.0383	0.1262
CdeChr12g00449	CdeChr14g00100	0.2096	0.3578	0.205	0.4094
CdeChr12g00448	CdeChr14g00102	0.0439	0.1327	0.0449	0.127
CdeChr12g00447	CdeChr14g00103	0.08	0.2386	0.0788	0.2579
CdeChr12g00446	CdeChr14g00104	0.0018	0.2032	0.0018	0.2058
CdeChr12g00445	CdeChr14g00105	0.0524	0.2012	0.0532	0.1966
CdeChr12g00444	CdeChr14g00106	0.0185	0.1395	0.0195	0.1207
CdeChr12g00443	CdeChr14g00107	0.0424	0.14	0.0456	0.1143
CdeChr12g00442	CdeChr14g00110	0.027	0.1549	0.0275	0.1496
CdeChr12g00441	CdeChr14g00112	0.5542	1.0252	0.5464	1.6375
CdeChr12g00440	CdeChr14g00113	0.0252	0.1774	0.0263	0.1568
CdeChr12g00439	CdeChr14g00114	0.3363	0.4562	0.3274	0.5301
CdeChr12g00438	CdeChr14g00116	0.041	0.3378	0.0399	0.3979
CdeChr12g00436	CdeChr14g00121	0.049	0.1583	0.0474	0.1876
CdeChr12g00434	CdeChr14g00122	0.0276	0.1487	0.0284	0.1367
CdeChr12g00433	CdeChr14g00124	0.4106	0.7213	0.3978	0.9863
CdeChr12g00431	CdeChr14g00125	0.0942	0.4365	0.0964	0.4222
CdeChr12g00430	CdeChr14g00126	0.1398	0.3068	0.1397	0.3188
CdeChr12g00429	CdeChr14g00131	0.0373	0.1809	0.0363	0.2104
CdeChr12g00428	CdeChr14g00132	0.0221	0.1699	0.0215	0.1956
CdeChr12g00427	CdeChr14g00135	0.0142	0.1431	0.0153	0.1169
CdeChr12g00425	CdeChr14g00136	0.0137	0.1542	0.014	0.1425
CdeChr12g00424	CdeChr14g00137	0.0481	0.1463	0.0482	0.1498
CdeChr12g00423	CdeChr14g00138	0.0251	0.1091	0.0269	0.091
CdeChr12g00422	CdeChr14g00139	0.0164	0.239	0.0166	0.2356
CdeChr12g00421	CdeChr14g00141	0.106	0.2376	0.1039	0.2631
CdeChr12g00420	CdeChr14g00142	0.0034	0.1644	0.0034	0.1637
CdeChr12g00418	CdeChr14g00144	0.0592	0.1325	0.0611	0.1227
CdeChr12g00417	CdeChr14g00146	0.0435	0.1648	0.045	0.1501
CdeChr12g00411	CdeChr14g00147	0.0196	0.1203	0.0202	0.1115
CdeChr12g00408	CdeChr14g00148	0.0584	0.1581	0.0572	0.1736
CdeChr12g00407	CdeChr14g00149	0.0536	0.1676	0.0565	0.145
CdeChr12g00405	CdeChr14g00150	0.0162	0.0798	0.0183	0.0559
CdeChr12g00404	CdeChr14g00151	0.0499	0.1533	0.0494	0.1637
CdeChr12g00402	CdeChr14g00153	0.0079	0.0871	0.0078	0.092
CdeChr12g00401	CdeChr14g00155	0.0509	0.1181	0.0515	0.1159
CdeChr12g00400	CdeChr14g00156	0.0763	0.2129	0.0758	0.2254
CdeChr12g00399	CdeChr14g00157	0.0458	0.2089	0.0463	0.208
CdeChr12g00398	CdeChr14g00158	0.0338	0.1521	0.0343	0.1475
CdeChr12g00397	CdeChr14g00159	0.0553	0.1553	0.0557	0.1567
CdeChr12g00396	CdeChr14g00161	1.2497	2.2649	1.2146	4.1686
CdeChr12g00395	CdeChr14g00166	0.0359	0.1717	0.035	0.1951
CdeChr12g00393	CdeChr14g00167	0.0314	0.1528	0.0327	0.1363
CdeChr12g00392	CdeChr14g00168	0.0289	0.1681	0.0321	0.1244
CdeChr12g00391	CdeChr14g00172	0.0275	0.1669	0.0293	0.1385
CdeChr12g00390	CdeChr14g00173	0.0733	0.2261	0.0759	0.2066
CdeChr12g00389	CdeChr14g00174	0.0525	0.1488	0.0534	0.1457
CdeChr12g00387	CdeChr14g00175	0.0327	0.1717	0.0334	0.1618
CdeChr12g00386	CdeChr14g00176	0.0231	0.1266	0.0224	0.1416
CdeChr12g00385	CdeChr14g00178	0.0271	0.1588	0.0275	0.1553
CdeChr12g00384	CdeChr14g00179	0.0992	0.2361	0.103	0.2178
CdeChr12g00383	CdeChr14g00180	0.0337	0.1082	0.0352	0.0952
CdeChr12g00382	CdeChr14g00183	0.067	0.1675	0.0697	0.1486
CdeChr12g00379	CdeChr14g00186	0.0171	0.1314	0.0172	0.132
CdeChr12g00378	CdeChr14g00187	0.0086	0.1915	0.0087	0.1875
CdeChr12g00377	CdeChr14g00188	0.0622	0.1737	0.0643	0.1615
CdeChr12g00376	CdeChr14g00189	0.0591	0.1747	0.0589	0.179
CdeChr12g00375	CdeChr14g00190	0.1176	0.1963	0.1226	0.1753
CdeChr12g00374	CdeChr14g00191	0.0817	0.2033	0.0833	0.1938
CdeChr12g00373	CdeChr14g00193	0.122	0.6431	0.1279	0.5968
CdeChr12g00372	CdeChr14g00195	0.0338	0.1185	0.0354	0.1059
CdeChr12g00370	CdeChr14g00196	0.2571	0.4168	0.2578	0.4237
CdeChr12g00369	CdeChr14g00198	0.0242	0.1146	0.0247	0.1102
[truncated: 30,812 more rows]
