# Supplementary material for: The Chloranthus sessilifolius genome provides insight into early diversification of angiosperms
Source: Nat Commun. 2021 Nov 26;12:6929. doi: 10.1038/s41467-021-26931-3 (PMC8626421; doi:10.1038/s41467-021-26931-3)
Supplement: Supplementary file 4 — Source Data [file 41467_2021_26931_MOESM4_ESM.zip › Fig. 2a and Supplementary Figure 8 gene pair ks/Chloranthus_Chloranthus.collinearity.ks.txt]

id1	id2	ka_NG86	ks_NG86	ka_YN00	ks_YN00
cs471s10g01054	cs471s10g01055	0.1426	0.2697	0.1426	0.2834
cs471s10g01067	cs471s10g01073	0.4006	1.5595	0.4159	1.498
cs471s10g01075	cs471s10g01116	0.1614	1.0478	0.1741	0.8192
cs471s10g01125	cs471s10g01127	0.298	0.5876	0.2897	0.7329
cs471s10g01127	cs471s10g01133	0.2454	0.4969	0.241	0.5858
cs471s10g01151	cs471s10g01155	0.1558	0.2322	0.163	0.2072
cs471s10g01171	cs471s10g01172	0.0305	0.0723	0.0311	0.0683
cs471s10g01182	cs471s10g01207	0.0039	0.0224	0.0041	0.0187
cs471s10g01212	cs471s10g01213	0.0714	0.082	0.0802	0.0635
cs471s10g01248	cs471s10g01258	0.4554	0.6319	0.4412	0.783
cs471s10g01255	cs471s10g01265	0.0	0.0	-0.0	-0.0
cs471s10g01259	cs471s10g01280	0.5284	0.8011	0.5278	0.8925
cs471s10g01279	cs471s10g01284	0.3072	0.4823	0.3004	0.5613
cs471s10g01280	cs471s10g01285	1.0359	-1.0	1.0903	2.9523
cs471s10g01285	cs471s10g01286	0.4198	1.0021	0.4571	0.8375
cs471s10g01323	cs471s10g01325	0.2118	0.3613	0.2119	0.3758
cs471s10g01337	cs471s10g01338	0.0303	0.0433	0.0306	0.0419
cs471s10g01344	cs471s10g01345	0.0152	0.0284	0.0174	0.0202
cs471s10g01345	cs471s10g01348	0.0767	0.1373	0.083	0.1112
cs471s10g01355	cs471s10g01360	0.0552	0.1226	0.0583	0.1064
cs471s10g01362	cs471s10g01363	0.333	0.5275	0.3416	0.5003
cs471s10g01376	cs471s10g01381	0.0801	0.2271	0.0806	0.2275
cs471s10g01383	cs471s10g01386	0.016	0.0601	0.0167	0.0532
cs471s10g01386	cs471s10g01389	0.1088	0.1731	0.1066	0.1889
cs471s10g01393	cs471s10g01394	0.2632	0.6987	0.2639	0.7317
cs471s10g01394	cs471s10g01396	0.3525	0.7377	0.3605	0.7365
cs471s10g01396	cs471s10g01399	0.3047	0.6281	0.3079	0.6431
cs471s10g01400	cs471s10g01410	0.2807	0.6026	0.2968	0.5438
cs471s10g01406	cs471s10g01416	0.1091	0.2173	0.1116	0.205
cs471s10g01408	cs471s10g01418	0.6361	1.2708	0.6266	2.3536
cs471s10g01410	cs471s10g01423	0.1713	0.2492	0.1784	0.2253
cs471s10g01423	cs471s10g01432	0.2006	0.3333	0.2095	0.2996
cs471s10g01432	cs471s10g01436	0.1204	0.1725	0.124	0.1586
cs471s10g01436	cs471s10g01437	0.2304	0.3793	0.2414	0.3361
cs471s10g01453	cs471s10g01458	0.2149	0.352	0.2164	0.3528
cs471s10g01455	cs471s10g01460	0.0155	0.091	0.0154	0.0957
cs471s10g01456	cs471s10g01461	0.1078	0.2142	0.1079	0.232
cs471s10g01457	cs471s10g01462	0.0736	0.1699	0.0835	0.127
cs471s10g01467	cs471s10g01468	0.0591	0.1248	0.0588	0.1276
cs471s10g01479	cs471s10g01490	0.2638	0.8407	0.2813	0.7418
cs471s10g01490	cs471s10g01494	0.0923	0.5648	0.0937	0.5829
cs471s10g01496	cs471s10g01498	0.12	0.2308	0.1195	0.2396
cs471s10g01510	cs471s10g01511	0.1633	0.212	0.1637	0.2127
cs471s10g01534	cs471s10g01535	0.2433	0.3501	0.2486	0.3432
cs471s10g01565	cs471s10g01566	0.286	0.3795	0.2912	0.3708
cs471s10g01614	cs471s10g01615	0.1006	0.0961	0.0994	0.1007
cs471s10g01622	cs471s10g01623	0.2694	0.3123	0.2611	0.369
cs471s10g01635	cs471s10g01636	0.3931	-1.0	0.3979	4.1774
cs471s10g01647	cs471s10g01651	0.0374	0.085	0.0399	0.0707
cs471s10g00366	cs471s10g00367	0.1709	0.5678	0.1772	0.5373
cs471s10g00367	cs471s10g00368	0.1666	0.2636	0.1736	0.235
cs471s10g00369	cs471s10g00373	0.0143	0.0296	0.0139	0.0328
cs471s10g00370	cs471s10g00374	0.0359	0.0484	0.0359	0.0485
cs471s10g00371	cs471s10g00375	0.0	0.0	-0.0	-0.0
cs471s10g00390	cs471s10g00393	0.0907	0.1122	0.0959	0.0967
cs471s10g00405	cs471s10g00407	0.1297	0.4216	0.1349	0.3769
cs471s10g00411	cs471s10g00413	0.0877	0.3412	0.0942	0.2819
cs471s10g00416	cs471s10g00418	0.1039	0.1418	0.1083	0.1265
cs471s10g00425	cs471s10g00426	0.285	0.606	0.2904	0.601
cs471s10g00426	cs471s10g00427	0.2566	0.4574	0.2631	0.4337
cs471s10g00457	cs471s10g00458	0.2473	0.3858	0.2471	0.4034
cs471s10g00458	cs471s10g00459	0.2753	0.5762	0.2771	0.5979
cs471s10g00470	cs471s10g00471	0.2186	0.8058	0.2407	0.6263
cs471s10g00472	cs471s10g00474	0.3517	0.7597	0.3486	0.8614
cs471s10g00484	cs471s10g00485	0.5291	0.7225	0.5199	0.8786
cs471s10g00487	cs471s10g00488	0.2459	0.8524	0.2462	1.0783
cs471s10g00488	cs471s10g00489	0.5113	2.7751	0.512	2.8896
cs471s10g00492	cs471s10g00494	0.0754	0.4146	0.079	0.3668
cs471s10g00505	cs471s10g00511	0.4193	-1.0	0.4316	2.5425
cs471s10g00537	cs471s10g00538	0.0206	1.0354	0.0233	0.6191
cs471s10g00539	cs471s10g00540	0.0866	0.117	0.0881	0.1136
cs471s10g00565	cs471s10g00566	0.1578	0.5213	0.1799	0.3619
cs471s10g00575	cs471s10g00576	0.0164	0.0341	0.0162	0.0361
cs471s10g00588	cs471s10g00589	0.0491	0.1191	0.0514	0.1052
cs471s10g00589	cs471s10g00592	0.0572	0.0999	0.0601	0.0875
cs471s10g00592	cs471s10g00597	0.0761	0.1027	0.0816	0.0875
cs471s10g00623	cs471s10g00624	0.1613	0.3173	0.1666	0.3088
cs471s10g00639	cs471s10g00642	0.1658	0.3768	0.1712	0.3449
cs471s10g00641	cs471s10g00646	0.4145	3.7891	0.412	4.2098
cs471s10g00647	cs471s10g00650	0.4402	1.0447	0.4696	0.9787
cs471s10g00650	cs471s10g00651	0.1747	0.3701	0.1844	0.3178
cs471s10g00652	cs471s10g00655	0.0197	0.015	0.0212	0.0122
cs471s10g00002	cs471s10g00001	0.2212	0.3525	0.2204	0.3612
cs471s10g00043	cs471s10g00042	0.0596	0.1189	0.0602	0.1169
cs471s10g00051	cs471s10g00049	0.119	0.3278	0.1181	0.3541
cs471s10g00056	cs471s10g00053	0.1527	0.2522	0.1596	0.2253
cs471s10g00059	cs471s10g00056	0.1375	0.5489	0.1458	0.465
cs471s10g00060	cs471s10g00057	0.0692	0.3358	0.0737	0.2784
cs471s10g00099	cs471s10g00098	0.0696	0.2274	0.0761	0.185
cs471s10g00102	cs471s10g00099	0.0059	0.0788	0.0065	0.0603
cs471s10g00105	cs471s10g00104	0.4639	-1.0	0.4791	3.3157
cs471s10g00145	cs471s10g00146	0.11	0.2278	0.1143	0.2065
cs471s10g00172	cs471s10g00174	0.3608	0.7176	0.3732	0.7111
cs471s10g00174	cs471s10g00175	0.5066	1.0353	0.5254	0.9699
cs471s10g00180	cs471s10g00181	0.0473	0.0942	0.0506	0.0786
cs471s10g00192	cs471s10g00193	0.0055	0.0045	0.0062	0.0034
cs471s10g00209	cs471s10g00210	0.1754	0.3017	0.1815	0.2934
cs471s10g00220	cs471s10g00221	0.1206	0.3818	0.1279	0.3259
cs471s10g00229	cs471s10g00230	0.061	0.1533	0.0651	0.1314
cs471s10g00256	cs471s10g00258	0.2369	0.8375	0.2488	0.7859
cs471s10g00265	cs471s10g00268	0.1325	0.5062	0.1407	0.4366
cs471s10g00268	cs471s10g00270	0.4966	2.5419	0.5151	1.7114
cs471s10g00270	cs471s10g00272	0.1459	0.6939	0.1516	0.65
cs471s10g00285	cs471s10g00290	0.1434	0.3101	0.1756	0.2013
cs471s10g00287	cs471s10g00291	0.0168	0.019	0.017	0.0184
cs471s10g00778	cs471s10g00780	0.0852	1.1628	0.0864	1.6833
cs471s10g00807	cs471s10g00808	0.3741	0.571	0.3663	0.6603
cs471s10g00808	cs471s10g00809	0.0206	0.0306	0.0225	0.0243
cs471s10g00827	cs471s10g00828	0.331	1.4449	0.347	1.3433
cs471s10g00828	cs471s10g00831	0.3593	1.4875	0.3658	1.3256
cs471s10g00838	cs471s10g00839	0.0728	0.1472	0.0766	0.1278
cs471s10g00839	cs471s10g00841	0.095	0.1731	0.0999	0.1509
cs471s10g00841	cs471s10g00848	0.4121	0.9939	0.4343	0.9
cs471s10g00848	cs471s10g00849	0.2721	0.2784	0.2783	0.2631
cs471s10g00849	cs471s10g00850	0.3308	0.6864	0.3657	0.5517
cs471s10g00850	cs471s10g00851	0.1934	0.4311	0.2062	0.3686
cs471s10g00868	cs471s10g00869	0.1864	0.459	0.194	0.4117
cs471s10g00873	cs471s10g00874	0.5312	1.1125	0.5374	1.1928
cs471s10g00901	cs471s10g00902	0.2848	0.3493	0.2899	0.3321
cs471s10g00912	cs471s10g00913	0.1298	0.0954	0.1474	0.0697
cs471s10g00913	cs471s10g00914	0.1283	0.1062	0.146	0.0801
cs471s10g00914	cs471s10g00915	0.2805	0.3206	0.2988	0.2766
cs471s10g00301	cs471s10g00258	0.6191	-1.0	0.6352	2.487
cs471s10g00293	cs471s10g00286	0.0607	0.1175	0.0639	0.1025
cs471s10g00292	cs471s10g00287	0.1124	0.1891	0.1204	0.1603
cs471s10g00291	cs471s10g00288	0.087	0.1144	0.0904	0.1106
cs471s10g00290	cs471s10g00289	0.3511	0.7221	0.3313	1.2474
cs471s10g00289	cs471s10g00290	0.3511	0.7221	0.3313	1.2474
cs471s10g00288	cs471s10g00291	0.087	0.1144	0.0904	0.1106
cs471s10g00287	cs471s10g00292	0.1124	0.1891	0.1204	0.1603
cs471s10g00286	cs471s10g00293	0.0607	0.1175	0.0639	0.1025
cs471s10g00256	cs471s10g00301	0.6706	-1.0	0.6977	2.3039
cs471s10g00455	cs471s10g00353	0.2901	0.4734	0.2839	0.5439
cs471s10g00433	cs471s10g00359	1.4084	-1.0	1.3741	4.6491
cs471s10g00424	cs471s10g00390	0.3507	0.7882	0.362	0.8105
cs471s10g00422	cs471s10g00393	0.6278	1.2651	0.66	1.2671
cs471s10g00413	cs471s10g00411	0.0877	0.3412	0.0942	0.2819
cs471s10g00395	cs471s10g00424	0.3317	0.8382	0.3444	0.8346
cs471s10g00390	cs471s10g00444	0.4213	1.0325	0.4406	1.0901
cs471s10g00353	cs471s10g00455	0.2901	0.4734	0.2839	0.5439
cs471s10g00875	cs471s10g00833	0.8566	-1.0	0.892	2.2306
cs471s10g00851	cs471s10g00838	0.5029	1.404	0.5221	1.4895
cs471s10g00849	cs471s10g00839	0.525	0.9669	0.5352	1.0375
cs471s10g00848	cs471s10g00841	0.4121	0.9939	0.4343	0.9
cs471s10g00839	cs471s10g00849	0.525	0.9669	0.5352	1.0375
cs471s10g00838	cs471s10g00851	0.5029	1.404	0.5221	1.4895
cs471s10g00833	cs471s10g00875	0.8566	-1.0	0.892	2.2306
cs471s10g01394	cs471s10g01378	0.2611	0.6135	0.2657	0.6116
cs471s10g01393	cs471s10g01379	0.2964	0.6492	0.2945	0.6901
cs471s10g01389	cs471s10g01381	0.1486	0.2399	0.1454	0.2634
cs471s10g01386	cs471s10g01383	0.016	0.0601	0.0167	0.0532
cs471s10g01381	cs471s10g01389	0.1486	0.2399	0.1454	0.2634
cs471s10g01379	cs471s10g01393	0.2964	0.6492	0.2945	0.6901
cs471s10g01378	cs471s10g01394	0.2611	0.6135	0.2657	0.6116
cs471s10g01313	cs471s10g01213	0.0695	0.1728	0.0785	0.1322
cs471s10g01303	cs471s10g01258	0.1053	0.2347	0.1058	0.237
cs471s10g01298	cs471s10g01267	0.3835	0.5364	0.3696	0.6521
cs471s10g01284	cs471s10g01279	0.3072	0.4823	0.3004	0.5613
cs471s10g01259	cs471s10g01286	0.6141	0.9693	0.6159	1.0979
cs471s10g01248	cs471s10g01289	1.156	5.1553	1.1289	4.9517
cs471s10g01212	cs471s10g01313	0.0691	0.1886	0.079	0.1389
cs471s10g01216	cs471s10g01171	0.0655	0.0943	0.0648	0.098
cs471s10g01215	cs471s10g01173	0.3773	0.6383	0.3746	0.7037
cs471s10g01208	cs471s10g01180	0.1097	0.2311	0.1077	0.2524
cs471s10g01207	cs471s10g01182	0.0039	0.0224	0.0041	0.0187
cs471s10g01180	cs471s10g01209	0.0165	0.0398	0.0172	0.0351
cs471s10g01173	cs471s10g01215	0.3773	0.6383	0.3746	0.7037
cs471s10g01171	cs471s10g01216	0.0655	0.0943	0.0648	0.098
cs471s10g00570	cs471s10g00433	0.5867	1.0654	0.5968	1.112
cs471s10g00526	cs471s10g00461	0.099	0.2211	0.1114	0.1712
cs471s10g00509	cs471s10g00473	0.3596	1.3932	0.3503	1.8522
cs471s10g00492	cs471s10g00483	0.2719	2.4699	0.2813	1.6318
cs471s10g00488	cs471s10g00487	0.2459	0.8524	0.2462	1.0783
cs471s10g00483	cs471s10g00492	0.2719	2.4699	0.2813	1.6318
cs471s10g00473	cs471s10g00509	0.3596	1.3932	0.3503	1.8522
cs471s10g00115	cs471s10g00037	0.6254	2.4112	0.6031	3.6598
cs471s10g00114	cs471s10g00063	0.645	-1.0	0.6263	4.0313
cs471s10g00101	cs471s10g00096	0.0502	0.0838	0.0536	0.0703
cs471s10g00098	cs471s10g00099	0.0696	0.2274	0.0761	0.185
cs471s10g00096	cs471s10g00101	0.0502	0.0838	0.0536	0.0703
cs471s10g00063	cs471s10g00114	0.645	-1.0	0.6263	4.0313
cs471s10g00037	cs471s10g00115	0.6254	2.4112	0.6031	3.6598
cs471s10g00207	cs471s10g00165	0.311	-1.0	0.3208	4.18
cs471s10g00176	cs471s10g00173	0.0905	0.2787	0.0949	0.2469
cs471s10g00175	cs471s10g00174	0.5066	1.0353	0.5254	0.9699
cs471s10g00173	cs471s10g00176	0.0905	0.2787	0.0949	0.2469
cs471s10g00134	cs471s10g00191	0.4858	-1.0	0.4749	3.6579
cs471s10g01495	cs471s10g00964	0.2196	0.3572	0.2194	0.3784
cs471s10g01511	cs471s10g01012	0.4076	-1.0	0.4387	2.1434
cs471s10g01549	cs471s10g01058	0.2643	0.3831	0.2597	0.4307
cs471s10g01587	cs471s10g01062	0.8372	1.5575	0.8331	2.7808
cs471s10g00964	cs471s10g01495	0.2196	0.3572	0.2194	0.3784
cs471s10g01012	cs471s10g01511	0.4076	-1.0	0.4387	2.1434
cs471s10g01058	cs471s10g01549	0.2643	0.3831	0.2597	0.4307
cs471s10g01062	cs471s10g01587	0.8372	1.5575	0.8331	2.7808
cs471s10g00428	cs471s10g01492	0.4276	-1.0	0.4317	3.7337
cs471s10g00412	cs471s10g01499	0.1654	0.1784	0.1691	0.1705
cs471s10g00392	cs471s10g01530	0.2763	1.7044	0.2895	1.2532
cs471s10g00390	cs471s10g01543	0.4596	1.1935	0.4796	1.2912
cs471s10g00597	cs471s10g00588	0.0673	0.1139	0.0709	0.1003
cs471s10g00592	cs471s10g00589	0.0572	0.0999	0.0601	0.0875
cs471s10g00588	cs471s10g00597	0.0673	0.1139	0.0709	0.1003
cs471s10g01126	cs471s10g01499	0.0214	0.0124	0.0222	0.011
cs471s10g01125	cs471s10g01500	0.1193	0.1235	0.115	0.1449
cs471s10g01108	cs471s10g01534	0.5661	0.7481	0.5673	0.8018
cs471s10g01073	cs471s10g01067	0.4006	1.5595	0.4159	1.498
cs471s10g01072	cs471s10g01071	0.0247	0.0412	0.0257	0.037
cs471s10g01071	cs471s10g01072	0.0247	0.0412	0.0257	0.037
cs471s10g01462	cs471s10g01457	0.0736	0.1699	0.0835	0.127
cs471s10g01460	cs471s10g01458	0.1322	0.2017	0.1332	0.1987
cs471s10g01458	cs471s10g01460	0.1322	0.2017	0.1332	0.1987
cs471s10g01543	cs471s10g00390	0.4596	1.1935	0.4796	1.2912
cs471s10g01530	cs471s10g00392	0.2763	1.7044	0.2895	1.2532
cs471s10g01499	cs471s10g00412	0.1654	0.1784	0.1691	0.1705
cs471s10g01492	cs471s10g00428	0.4276	-1.0	0.4317	3.7337
cs471s10g01534	cs471s10g01108	0.5661	0.7481	0.5673	0.8018
cs471s10g01500	cs471s10g01125	0.1193	0.1235	0.115	0.1449
cs471s10g01499	cs471s10g01126	0.0214	0.0124	0.0222	0.011
cs471s10g01572	cs471s10g01516	0.0772	0.065	0.0772	0.0652
cs471s10g01535	cs471s10g01534	0.2433	0.3501	0.2486	0.3432
cs471s10g01516	cs471s10g01572	0.0772	0.065	0.0772	0.0652
cs471s10g01640	cs471s10g01623	0.2768	0.4339	0.2634	0.5781
cs471s10g01636	cs471s10g01635	0.3931	-1.0	0.3979	4.1774
cs471s10g01622	cs471s10g01640	0.4098	0.8462	0.3939	1.5443
cs471s10g01613	cs471s10g00360	0.2674	0.4572	0.276	0.4281
cs471s10g01614	cs471s10g00390	0.3403	0.7489	0.3604	0.681
cs471s10g01615	cs471s10g00395	0.3536	0.9005	0.3718	0.8486
cs471s10g01288	cs471s10g00689	0.0801	0.105	0.079	0.1122
cs471s10g01312	cs471s10g00690	0.1368	0.1409	0.1628	0.0968
cs471s10g01354	cs471s10g00708	0.4535	0.4558	0.4358	0.5406
cs471s10g00689	cs471s10g01288	0.0801	0.105	0.079	0.1122
cs471s10g00690	cs471s10g01312	0.1368	0.1409	0.1628	0.0968
cs471s10g00708	cs471s10g01354	0.4535	0.4558	0.4358	0.5406
cs471s10g01175	cs471s11g00504	0.2847	0.5877	0.2882	0.5908
cs471s10g01225	cs471s11g00514	0.1611	0.3158	0.1702	0.2639
cs471s10g01255	cs471s11g00534	0.2894	3.5935	0.2913	2.8785
cs471s10g01277	cs471s11g00580	0.0906	0.2281	0.0925	0.2219
cs471s10g01301	cs471s11g00624	0.1009	0.2042	0.1045	0.1847
cs471s10g01244	cs471s11g00951	0.1162	0.2391	0.1378	0.1614
cs471s10g01238	cs471s11g00998	0.3892	0.5161	0.3823	0.5818
cs471s10g01235	cs471s11g01032	0.3839	-1.0	0.3972	4.0118
cs471s10g01221	cs471s11g01055	0.3658	1.2918	0.3681	1.7547
cs471s10g01189	cs471s11g01104	0.6335	1.3996	0.6524	1.6307
cs471s10g01070	cs471s11g00528	0.0838	1.0711	0.0899	0.8156
cs471s10g01073	cs471s11g00531	0.3034	1.8802	0.3227	2.9822
cs471s10g01077	cs471s11g00580	0.1309	0.2664	0.1305	0.286
cs471s10g01081	cs471s11g00599	0.504	0.6268	0.5273	0.5604
cs471s10g01459	cs471s11g00907	0.0984	0.1287	0.1074	0.1033
cs471s10g01496	cs471s11g00924	0.856	1.3354	0.8461	1.5595
cs471s10g01497	cs471s11g00943	0.2293	1.3607	0.238	1.3366
cs471s10g01523	cs471s11g00957	0.3793	2.6827	0.3726	4.3276
cs471s10g00247	cs471s11g01063	0.6688	2.7961	0.6888	2.2013
cs471s10g00227	cs471s11g01086	0.6494	-1.0	0.6401	4.1779
cs471s10g00177	cs471s11g01095	0.6014	-1.0	0.5712	3.7701
cs471s10g00168	cs471s11g01119	0.5721	0.8533	0.586	0.8367
cs471s10g01104	cs471s11g00570	0.3433	0.4911	0.3703	0.4116
cs471s10g01032	cs471s11g00621	0.3808	0.6306	0.3772	0.73
cs471s10g01027	cs471s11g00656	0.1504	0.3181	0.1433	0.4678
cs471s10g01316	cs471s11g00255	0.4325	0.5578	0.4274	0.6435
cs471s10g01296	cs471s11g00270	0.4997	1.0463	0.5091	1.122
cs471s10g01289	cs471s11g00290	0.2867	0.5657	0.2839	0.6513
cs471s10g01242	cs471s11g00317	0.2156	0.3189	0.2213	0.314
cs471s10g01199	cs471s11g00894	0.2939	0.5324	0.2875	0.6075
cs471s10g01204	cs471s11g00908	1.1067	-1.0	1.1011	4.2618
cs471s10g01227	cs471s11g00914	0.8009	1.4241	0.7719	2.2798
cs471s10g00893	cs471s12g00486	0.3754	1.0909	0.3838	1.1723
cs471s10g00896	cs471s12g00513	0.1834	1.5409	0.1874	3.2836
cs471s10g00924	cs471s12g00542	0.2464	0.4563	0.2515	0.4637
cs471s10g00931	cs471s12g00552	0.1009	0.1496	0.109	0.1187
cs471s10g00932	cs471s12g00553	0.23	0.2879	0.2278	0.313
cs471s10g00956	cs471s12g00597	0.0717	0.1339	0.0792	0.1001
cs471s10g00999	cs471s12g00634	0.0407	0.0636	0.0482	0.0399
cs471s10g01172	cs471s12g01075	0.4035	1.0512	0.4072	1.2403
cs471s10g01171	cs471s12g01078	0.6003	1.9497	0.6071	1.8509
cs471s10g01158	cs471s12g01081	0.4968	0.7804	0.4976	1.0126
cs471s10g01157	cs471s12g01082	0.1544	1.0884	0.16	1.0917
cs471s10g01148	cs471s12g01098	0.3453	2.7798	0.3585	1.6882
cs471s10g01115	cs471s12g01134	0.0205	0.0506	0.0198	0.0579
cs471s10g00481	cs471s12g00248	0.3021	0.5222	0.3087	0.5054
cs471s10g00470	cs471s12g00287	0.5377	-1.0	0.5741	4.3023
cs471s10g00447	cs471s12g00316	0.2767	0.1972	0.2746	0.2054
cs471s10g00428	cs471s12g00358	0.5983	1.8435	0.5771	4.198
cs471s10g00505	cs471s12g00003	0.4891	-1.0	0.4943	4.6058
cs471s10g00494	cs471s12g00012	0.1655	1.1685	0.1708	1.3186
cs471s10g00492	cs471s12g00015	0.2027	1.2006	0.2099	1.2648
cs471s10g00483	cs471s12g00019	0.3035	-1.0	0.3178	1.8092
cs471s10g00586	cs471s12g00558	0.3636	0.7617	0.3767	0.7342
cs471s10g00577	cs471s12g00582	0.0866	0.2666	0.0982	0.1876
cs471s10g00544	cs471s12g00619	0.4231	-1.0	0.4248	3.4824
cs471s10g00520	cs471s12g00629	0.6037	1.0277	0.5817	1.7225
cs471s10g00738	cs471s12g00586	0.4285	0.6502	0.4589	0.571
cs471s10g00731	cs471s12g00627	0.1259	0.2115	0.1281	0.2047
cs471s10g00730	cs471s12g00636	0.154	0.3455	0.16	0.3192
cs471s10g00707	cs471s12g00686	0.7338	-1.0	0.8231	1.7521
cs471s10g01311	cs471s12g00662	0.5671	2.2165	0.5631	2.8185
cs471s10g01306	cs471s12g00678	0.1376	0.1605	0.1354	0.1758
cs471s10g01273	cs471s12g00711	0.3609	0.6274	0.3819	0.5429
cs471s10g01248	cs471s12g00724	1.2056	-1.0	1.15	5.024
cs471s10g00353	cs471s12g00752	0.2232	0.2709	0.2195	0.2951
cs471s10g00377	cs471s12g00798	0.7613	-1.0	0.7888	2.4185
cs471s10g00409	cs471s12g00831	0.7122	-1.0	0.7011	3.9619
cs471s10g00564	cs471s12g00003	0.4727	-1.0	0.4741	4.6007
cs471s10g00574	cs471s12g00046	0.3493	0.6063	0.3391	0.735
cs471s10g00602	cs471s12g00067	0.0473	0.0966	0.0515	0.0786
cs471s10g00753	cs471s12g00687	0.8307	-1.0	0.8525	4.3104
cs471s10g00788	cs471s12g00715	0.5121	0.6522	0.501	0.7467
cs471s10g01157	cs471s12g01061	0.1591	1.2006	0.1674	1.1095
cs471s10g01158	cs471s12g01062	0.4811	0.6095	0.488	0.6775
cs471s10g01308	cs471s12g00016	0.8405	1.4816	0.8336	3.2159
cs471s10g01311	cs471s12g00046	0.3114	0.578	0.3096	0.6139
cs471s10g01328	cs471s12g00072	0.1031	0.3056	0.1343	0.1549
cs471s10g00385	cs471s13g00520	0.7323	-1.0	0.7409	4.1513
cs471s10g00375	cs471s13g00546	0.603	2.6859	0.6145	2.1257
cs471s10g00374	cs471s13g00560	0.367	2.2569	0.3757	1.7516
cs471s10g00355	cs471s13g00604	0.5194	1.0395	0.5383	1.0879
cs471s10g00353	cs471s13g00631	0.5828	1.2999	0.5664	1.665
cs471s10g01058	cs471s13g00468	0.225	0.4067	0.2201	0.4828
cs471s10g01074	cs471s13g00489	0.074	0.1547	0.0906	0.1009
cs471s10g01106	cs471s13g00494	0.3213	-1.0	0.3287	5.2235
cs471s10g01114	cs471s13g00509	0.1324	0.3575	0.1434	0.3062
cs471s10g01494	cs471s13g00789	0.2812	1.1731	0.2897	1.2094
cs471s10g01535	cs471s13g00831	0.2939	0.4412	0.3147	0.3696
cs471s10g01577	cs471s13g00869	0.1239	0.2162	0.1339	0.1849
cs471s10g01595	cs471s13g00878	0.2236	0.4128	0.2124	0.5226
cs471s10g00953	cs471s13g00778	0.298	1.4479	0.3018	1.7694
cs471s10g00936	cs471s13g00824	0.4673	-1.0	0.4574	3.4485
cs471s10g00932	cs471s13g00843	0.1463	0.2099	0.1432	0.2354
cs471s10g00931	cs471s13g00844	0.359	0.563	0.3568	0.617
cs471s10g01155	cs471s13g00526	0.4307	0.6023	0.4423	0.601
cs471s10g01114	cs471s13g00576	0.0624	0.1377	0.0672	0.1138
cs471s10g01081	cs471s13g00611	1.0191	1.3449	1.0547	1.4249
cs471s10g01064	cs471s13g00634	0.1058	0.1601	0.1069	0.1611
cs471s10g01254	cs471s13g00645	0.1139	0.2615	0.1196	0.2303
cs471s10g01245	cs471s13g00691	0.2329	0.3151	0.2365	0.3127
cs471s10g01212	cs471s13g00738	0.0757	0.0508	0.0876	0.0363
cs471s10g01178	cs471s13g00739	0.0636	0.1022	0.0723	0.0762
cs471s10g01255	cs471s13g00132	0.2605	-1.0	0.2621	4.0099
cs471s10g01247	cs471s13g00141	0.6931	1.787	0.6743	2.5432
cs471s10g01232	cs471s13g00145	0.5684	1.9599	0.5746	1.7885
cs471s10g01212	cs471s13g00185	0.1456	0.3238	0.1582	0.2702
cs471s10g01554	cs471s13g00826	0.6639	1.1471	0.665	1.2831
cs471s10g01533	cs471s13g00837	0.4798	1.1672	0.485	1.2368
cs471s10g01487	cs471s13g00871	0.77	1.0679	0.7812	1.1359
cs471s10g00080	cs471s13g01314	0.6889	-1.0	0.6763	3.8995
cs471s10g00093	cs471s13g01360	0.6844	-1.0	0.7001	4.9203
cs471s10g00111	cs471s13g01407	0.611	-1.0	0.6429	2.4116
cs471s10g01042	cs471s13g00734	0.4848	1.4183	0.4799	2.915
cs471s10g01067	cs471s13g00778	0.2842	1.9804	0.2864	1.8285
cs471s10g01073	cs471s13g00800	0.2814	1.5893	0.2872	1.9293
cs471s10g00294	cs471s14g00139	0.0563	1.8044	0.0571	1.5392
cs471s10g00285	cs471s14g00164	0.1654	0.8743	0.1738	0.7716
cs471s10g00284	cs471s14g00167	0.3693	1.0385	0.3694	1.2388
cs471s10g00282	cs471s14g00168	0.0482	0.7826	0.0485	0.8904
cs471s10g00281	cs471s14g00170	0.3703	1.0417	0.3736	1.1798
cs471s10g00272	cs471s14g00180	0.4871	-1.0	0.5058	2.4147
cs471s10g00270	cs471s14g00181	0.4985	-1.0	0.5163	2.0291
cs471s10g00268	cs471s14g00183	0.521	2.4809	0.5452	2.1705
cs471s10g00266	cs471s14g00184	0.3666	2.0433	0.3813	1.6762
cs471s10g00265	cs471s14g00188	0.3683	3.0367	0.39	3.2574
cs471s10g00247	cs471s14g00223	0.1456	0.7177	0.1438	0.9313
cs471s10g00245	cs471s14g00241	0.124	0.9868	0.1287	0.9646
cs471s10g00243	cs471s14g00242	0.2867	1.0276	0.3162	0.8033
cs471s10g00241	cs471s14g00246	0.3348	1.4979	0.3502	1.8209
cs471s10g00238	cs471s14g00249	0.1016	1.2794	0.1062	1.3835
cs471s10g00234	cs471s14g00259	0.2057	0.888	0.2133	0.867
cs471s10g00233	cs471s14g00260	0.1275	0.8792	0.1337	0.8025
cs471s10g00232	cs471s14g00261	0.1103	0.8106	0.1161	0.7541
cs471s10g00127	cs471s14g00013	0.1276	0.7003	0.1309	0.6416
cs471s10g00117	cs471s14g00057	0.281	-1.0	0.2852	2.9078
cs471s10g00115	cs471s14g00064	0.286	1.0333	0.2974	1.1429
cs471s10g00113	cs471s14g00083	0.6377	1.3314	0.6335	1.648
cs471s10g00111	cs471s14g00088	0.3748	1.5303	0.39	1.781
cs471s10g00110	cs471s14g00098	0.2952	0.946	0.3053	1.0077
cs471s10g00109	cs471s14g00101	0.1747	0.9681	0.1807	0.9766
cs471s10g00104	cs471s14g00111	0.4636	-1.0	0.4746	4.1977
cs471s10g00100	cs471s14g00118	0.1051	1.022	0.1073	1.1147
cs471s10g00095	cs471s14g00123	0.3342	0.9633	0.3319	1.5113
cs471s10g00093	cs471s14g00145	0.6694	-1.0	0.674	4.8875
cs471s10g00091	cs471s14g00147	0.4843	1.288	0.4828	1.3487
cs471s10g00090	cs471s14g00157	0.2634	1.4684	0.2697	2.5093
cs471s10g00064	cs471s14g00191	0.533	2.7853	0.539	2.386
cs471s10g00032	cs471s14g00199	0.427	0.7578	0.4081	1.0685
cs471s10g00552	cs471s14g00315	0.6415	-1.0	0.6258	3.5838
cs471s10g00550	cs471s14g00333	0.6629	3.8696	0.6551	4.808
cs471s10g00526	cs471s14g00379	0.1767	0.744	0.1893	0.6344
cs471s10g00509	cs471s14g00418	0.3728	0.6822	0.3583	0.9602
cs471s10g00473	cs471s14g00462	0.5863	0.8964	0.5843	1.1124
cs471s10g00453	cs471s14g00483	0.7756	-1.0	0.8141	2.1302
cs471s10g00435	cs471s14g00526	0.2058	1.0788	0.2096	1.1264
cs471s10g00730	cs471s14g00533	0.0652	0.1304	0.0727	0.0962
cs471s10g00719	cs471s14g00570	1.1322	-1.0	1.1383	4.1045
cs471s10g00689	cs471s14g00617	0.0831	0.1016	0.0832	0.1019
cs471s10g00649	cs471s14g00654	0.2192	0.3551	0.2214	0.3505
cs471s10g00643	cs471s14g00689	0.8845	2.0981	0.8647	4.7578
cs471s10g00603	cs471s14g00730	0.0752	0.2715	0.0795	0.2404
cs471s10g00262	cs471s14g00178	0.1672	1.0922	0.1722	1.1602
cs471s10g00265	cs471s14g00180	0.3551	3.923	0.375	1.6463
cs471s10g00268	cs471s14g00182	0.4091	3.103	0.4321	1.5974
cs471s10g00270	cs471s14g00183	0.4169	-1.0	0.4385	1.7538
cs471s10g00272	cs471s14g00188	0.52	2.2987	0.539	2.1935
cs471s10g01640	cs471s14g00511	0.6001	1.1204	0.5768	2.4547
cs471s10g01624	cs471s14g00517	0.3034	0.5832	0.3073	0.5753
cs471s10g01623	cs471s14g00518	0.3171	0.4486	0.3042	0.571
cs471s10g01622	cs471s14g00520	0.3812	0.5763	0.3955	0.5275
cs471s10g01621	cs471s14g00522	0.035	0.0312	0.0357	0.0298
cs471s10g01361	cs471s14g00265	0.7359	2.1245	0.7824	1.8754
cs471s10g01349	cs471s14g00277	0.5669	1.7799	0.6011	1.6255
cs471s10g01335	cs471s14g00286	0.1264	0.2708	0.1402	0.2214
cs471s10g01318	cs471s14g00302	0.3494	0.4542	0.3611	0.4301
cs471s10g01289	cs471s14g00730	0.1599	0.346	0.1559	0.4025
cs471s10g01278	cs471s14g00736	0.7471	1.0508	0.7284	1.3271
cs471s10g01230	cs471s14g00786	0.5226	0.6978	0.5354	0.7083
cs471s10g01212	cs471s14g00790	0.0728	0.0605	0.0835	0.0439
cs471s10g01169	cs471s14g00959	0.3642	0.5802	0.3563	0.7138
cs471s10g01162	cs471s14g01000	0.2619	0.4804	0.2493	0.6626
cs471s10g01155	cs471s14g01038	0.1052	0.2493	0.1101	0.2242
cs471s10g01115	cs471s14g01055	0.2209	0.3469	0.2245	0.3398
cs471s10g01037	cs471s14g00756	0.335	0.6644	0.3646	0.5505
cs471s10g01009	cs471s14g00757	0.0686	0.1331	0.0683	0.1375
cs471s10g00967	cs471s14g00797	0.6821	0.8814	0.6653	1.2153
cs471s10g00953	cs471s14g00831	0.1065	0.8285	0.1158	0.6756
cs471s10g01621	cs471s14g00510	0.03	0.0154	0.0305	0.0148
cs471s10g01622	cs471s14g00518	0.0643	0.1329	0.0625	0.1495
cs471s10g01624	cs471s14g00520	0.347	0.6061	0.349	0.6201
cs471s10g01640	cs471s14g00522	0.2154	0.4192	0.2122	0.4644
cs471s10g01230	cs471s14g00296	0.4428	0.7814	0.432	0.9457
cs471s10g01277	cs471s14g00301	0.0318	0.0375	0.0316	0.0384
cs471s10g01341	cs471s14g00336	0.691	2.4445	0.7079	1.9888
cs471s10g01148	cs471s14g00088	0.6524	2.2559	0.6608	2.6446
cs471s10g01186	cs471s14g00118	0.4385	2.1494	0.4748	1.7824
cs471s10g01224	cs471s14g00153	0.6347	2.3705	0.6127	3.8133
cs471s10g01245	cs471s14g00177	0.1828	0.2822	0.1862	0.2768
cs471s10g00184	cs471s14g01046	0.4289	0.8927	0.4228	1.2985
cs471s10g00191	cs471s14g01067	0.3474	1.5259	0.346	1.65
cs471s10g00204	cs471s14g01104	0.6815	-1.0	0.6849	3.7635
cs471s10g00207	cs471s14g01135	0.0687	0.6469	0.0722	0.5788
cs471s10g01176	cs471s14g01014	0.0913	0.1545	0.101	0.1289
cs471s10g01215	cs471s14g01039	0.3428	0.4839	0.3442	0.5006
cs471s10g00703	cs471s14g00715	0.218	0.4772	0.2087	0.6788
cs471s10g00711	cs471s14g00756	0.1968	0.6982	0.2142	0.5733
cs471s10g00714	cs471s14g00798	0.2322	0.4696	0.2299	0.5253
cs471s10g00442	cs471s14g00318	0.1608	0.4806	0.1679	0.445
cs471s10g00460	cs471s14g00350	0.7742	1.3451	0.7943	1.417
cs471s10g00491	cs471s14g00379	0.1323	0.3286	0.1458	0.2547
cs471s10g00550	cs471s15g00322	0.982	2.5659	0.9419	4.5929
cs471s10g00511	cs471s15g00328	0.4248	-1.0	0.4347	3.4964
cs471s10g00505	cs471s15g00331	0.4419	-1.0	0.4615	2.7934
cs471s10g00473	cs471s15g00352	0.7726	1.9287	0.7626	2.2616
cs471s10g00459	cs471s15g00390	0.544	1.492	0.5708	1.8518
cs471s10g00457	cs471s15g00392	0.5503	1.6228	0.5748	2.1361
cs471s10g00453	cs471s15g00432	0.7318	-1.0	0.7696	2.4148
cs471s10g00425	cs471s15g00480	0.6727	2.3231	0.7075	2.3593
cs471s10g00394	cs471s15g00510	0.5261	1.6661	0.5594	2.5263
cs471s10g00392	cs471s15g00541	0.3352	-1.0	0.3477	4.1256
cs471s10g00354	cs471s15g00559	0.5455	-1.0	0.5706	3.4812
cs471s10g00321	cs471s15g00560	0.3156	-1.0	0.3213	4.2776
cs471s10g00835	cs471s15g00421	0.7497	-1.0	0.7304	4.5365
cs471s10g00795	cs471s15g00427	0.3698	0.5666	0.3753	0.557
cs471s10g00746	cs471s15g00464	0.7007	5.0114	0.6729	3.9096
cs471s10g00699	cs471s15g00514	0.4278	0.81	0.496	0.5907
cs471s10g00681	cs471s15g00531	0.134	0.1865	0.1312	0.2143
cs471s10g00654	cs471s15g00541	0.4997	-1.0	0.4879	3.9207
cs471s10g01156	cs471s15g00547	0.0911	0.2822	0.1006	0.2153
cs471s10g01151	cs471s15g00548	0.2298	0.4275	0.2332	0.4399
cs471s10g01108	cs471s15g00554	0.333	0.3734	0.3361	0.3747
cs471s10g01077	cs471s15g00569	0.2562	0.5141	0.2576	0.54
cs471s10g01060	cs471s15g00607	0.772	2.1052	0.7688	2.5283
cs471s10g01054	cs471s15g00636	0.2499	0.3285	0.2582	0.3056
cs471s10g00409	cs471s15g00215	0.5791	2.2846	0.5755	2.8845
cs471s10g00455	cs471s15g00240	0.4113	0.6361	0.4171	0.6397
cs471s10g00460	cs471s15g00281	0.2882	0.4008	0.2983	0.3717
cs471s10g00491	cs471s15g00324	0.5013	1.053	0.4932	1.5122
cs471s10g01336	cs471s15g00541	0.7508	2.166	0.7401	2.8895
cs471s10g01331	cs471s15g00556	0.4762	2.4686	0.4734	2.9
cs471s10g01315	cs471s15g00559	0.1288	0.2641	0.1411	0.2098
cs471s10g01313	cs471s15g00591	0.0964	0.292	0.1044	0.2408
cs471s10g01289	cs471s15g00593	0.2552	0.4024	0.2628	0.3769
cs471s10g00436	cs471s15g00550	0.074	0.1285	0.0726	0.1394
cs471s10g00470	cs471s15g00581	0.5074	-1.0	0.5359	1.8229
cs471s10g00471	cs471s15g00582	0.5189	2.4503	0.5319	1.8799
cs471s10g01447	cs471s15g00440	0.1945	0.4256	0.1983	0.4158
cs471s10g01482	cs471s15g00487	0.343	0.681	0.3532	0.6391
cs471s10g01493	cs471s15g00499	0.1166	0.2534	0.1247	0.2169
cs471s10g01523	cs471s15g00516	0.8884	-1.0	0.8689	4.1727
cs471s10g00723	cs471s15g01036	0.4244	4.2289	0.4355	2.1719
cs471s10g00676	cs471s15g01067	0.1824	0.3555	0.2094	0.257
cs471s10g00637	cs471s15g01085	0.3763	0.6501	0.3982	0.5665
cs471s10g00627	cs471s15g01131	0.5661	-1.0	0.5591	4.1859
cs471s10g01242	cs471s15g00860	0.2844	0.5087	0.2886	0.5554
cs471s10g01201	cs471s15g00866	0.6722	-1.0	0.7358	2.3098
cs471s10g01189	cs471s15g00891	0.7105	2.4617	0.7612	2.4843
cs471s10g01177	cs471s15g00918	0.0863	0.1587	0.0969	0.12
cs471s10g01513	cs471s15g00447	1.1156	3.5851	1.2372	1.8236
cs471s10g01460	cs471s15g00502	0.346	1.2957	0.3543	2.8181
cs471s10g01424	cs471s15g00548	0.0901	0.3354	0.0966	0.2914
cs471s10g00377	cs471s15g00360	0.7072	2.0469	0.7117	2.0137
cs471s10g00416	cs471s15g00390	0.5655	2.1043	0.5911	1.4779
cs471s10g00418	cs471s15g00395	0.6031	1.6613	0.6214	1.3868
cs471s10g00676	cs471s15g00970	0.3404	0.6156	0.3765	0.4791
cs471s10g00690	cs471s15g01014	0.0429	0.107	0.0497	0.0747
cs471s10g00719	cs471s15g00337	0.907	-1.0	0.8799	4.2628
cs471s10g00730	cs471s15g00385	0.3279	1.0198	0.3369	1.2026
cs471s10g00750	cs471s15g00419	0.6484	0.9391	0.666	0.9135
cs471s10g01277	cs471s15g00569	0.0919	0.2708	0.0972	0.2417
cs471s10g01288	cs471s15g00590	0.0899	0.1946	0.0912	0.1885
cs471s10g01296	cs471s15g00865	0.7669	2.0177	0.733	4.3483
cs471s10g01316	cs471s15g00888	0.1418	0.1621	0.1424	0.1641
cs471s10g01337	cs471s15g00911	0.1828	0.4591	0.187	0.4517
cs471s10g01364	cs471s1g02305	0.6002	1.1189	0.6171	1.1318
cs471s10g01380	cs471s1g02315	0.4019	1.144	0.3955	2.6169
cs471s10g01400	cs471s1g02344	0.4876	1.493	0.5221	1.5498
cs471s10g01410	cs471s1g02345	0.509	1.411	0.5439	1.3235
cs471s10g01423	cs471s1g02346	0.5372	1.3846	0.5715	1.4112
cs471s10g01436	cs471s1g02371	0.6008	2.3543	0.6403	1.4617
cs471s10g01436	cs471s1g02344	0.4937	1.6607	0.526	1.7892
cs471s10g01432	cs471s1g02345	0.513	1.5788	0.5435	1.7525
cs471s10g01400	cs471s1g02371	0.6316	5.7595	0.674	1.7011
cs471s10g01381	cs471s1g02394	0.415	1.4938	0.4247	1.304
cs471s10g01353	cs471s1g02415	0.123	0.2267	0.1229	0.2343
cs471s10g01651	cs471s1g02472	0.0532	0.1317	0.0544	0.1239
cs471s10g01637	cs471s1g02486	0.1826	0.5496	0.1841	0.5761
cs471s10g01629	cs471s1g02512	0.6317	-1.0	0.6311	4.3374
cs471s10g01623	cs471s1g02544	0.1168	0.1826	0.1171	0.1817
cs471s10g01622	cs471s1g02545	0.0182	0.0259	0.0184	0.0255
cs471s10g00442	cs471s1g01791	0.0504	0.4603	0.0586	0.3148
cs471s10g00441	cs471s1g01803	0.0891	0.1363	0.0918	0.1261
cs471s10g00424	cs471s1g01818	0.4422	1.2677	0.4633	1.4437
cs471s10g00421	cs471s1g01838	0.3399	0.885	0.3539	0.9197
cs471s10g00392	cs471s1g01850	0.465	2.8744	0.4633	3.4533
cs471s10g00192	cs471s1g01261	0.6199	3.1745	0.6506	1.7819
cs471s10g00147	cs471s1g01262	0.8076	-1.0	0.8408	2.5569
cs471s10g00135	cs471s1g01282	0.2722	0.3138	0.2734	0.3181
cs471s10g00134	cs471s1g01289	0.5203	-1.0	0.5272	3.4547
cs471s10g00132	cs471s1g01330	0.167	0.7313	0.1697	0.7261
cs471s10g00199	cs471s1g00300	0.4779	-1.0	0.4731	4.3879
cs471s10g00214	cs471s1g00331	0.2348	0.3831	0.2429	0.3593
cs471s10g00220	cs471s1g00345	0.507	2.7455	0.5254	1.8084
cs471s10g00221	cs471s1g00346	0.3868	1.3474	0.3758	2.6297
cs471s10g01575	cs471s1g01909	0.0272	0.0593	0.0284	0.0516
cs471s10g01543	cs471s1g01952	0.2816	0.7147	0.2928	0.6979
cs471s10g01507	cs471s1g01970	0.9035	1.2666	0.9045	1.4675
cs471s10g01472	cs471s1g02020	0.362	-1.0	0.3909	1.5777
cs471s10g01473	cs471s1g02129	0.0605	0.0928	0.0618	0.0879
cs471s10g01471	cs471s1g02133	0.8449	2.3903	0.8326	3.6476
cs471s10g01440	cs471s1g02152	0.3169	0.5066	0.3256	0.5056
cs471s10g01436	cs471s1g02153	0.1515	0.2652	0.1555	0.2505
cs471s10g01079	cs471s1g02081	0.8023	-1.0	0.769	4.2629
cs471s10g01073	cs471s1g02105	0.1532	1.893	0.1623	1.7125
cs471s10g01071	cs471s1g02107	0.1971	0.3718	0.1987	0.3794
cs471s10g01069	cs471s1g02110	0.3776	0.6697	0.3835	0.6751
cs471s10g00460	cs471s1g01472	0.5315	1.0531	0.5438	1.1002
cs471s10g00430	cs471s1g01487	0.3374	0.7049	0.3624	0.5861
cs471s10g00421	cs471s1g01505	0.463	-1.0	0.4722	2.7703
cs471s10g00417	cs471s1g01545	0.5609	2.4072	0.5645	2.4067
cs471s10g00457	cs471s1g03121	0.565	1.3465	0.5876	1.4024
cs471s10g00418	cs471s1g03122	0.6173	2.0317	0.6485	3.9465
cs471s10g00384	cs471s1g03165	0.8997	2.9181	0.9034	3.5065
cs471s10g00350	cs471s1g03185	0.3695	0.4548	0.3596	0.5326
cs471s10g00334	cs471s1g00038	0.8436	-1.0	0.8521	4.2656
cs471s10g00287	cs471s1g00055	0.575	2.6082	0.5958	1.8035
cs471s10g00273	cs471s1g00069	0.4465	2.377	0.46	1.7742
cs471s10g00230	cs471s1g00117	0.7314	2.4595	0.7359	2.5809
cs471s10g00898	cs471s1g01042	0.6941	-1.0	0.6753	3.7659
cs471s10g00920	cs471s1g01071	0.5137	2.0347	0.5024	4.3875
cs471s10g00930	cs471s1g01110	0.5779	2.2576	0.5838	2.0739
cs471s10g00937	cs471s1g01148	0.6691	-1.0	0.6511	4.0019
cs471s10g01427	cs471s1g02080	0.5442	2.0873	0.5389	2.6299
cs471s10g01460	cs471s1g02121	0.2868	0.9092	0.2924	1.054
cs471s10g01473	cs471s1g02125	0.2319	0.4901	0.2392	0.4665
cs471s10g01430	cs471s1g01545	0.7359	1.8034	0.7073	3.6736
cs471s10g01474	cs471s1g01555	0.9834	-1.0	0.993	4.86
cs471s10g01481	cs471s1g01567	0.5396	3.9464	0.5597	1.9797
cs471s10g01175	cs471s1g02769	0.1295	0.2041	0.1366	0.1789
cs471s10g01212	cs471s1g02771	0.0659	0.0734	0.0724	0.0589
cs471s10g01235	cs471s1g02810	0.2322	0.3554	0.23	0.4126
cs471s10g01067	cs471s1g02105	0.126	-1.0	0.1334	1.8306
cs471s10g01069	cs471s1g02106	0.2906	0.6989	0.291	0.7667
cs471s10g00714	cs471s1g01313	0.5324	1.225	0.5162	1.6021
cs471s10g00732	cs471s1g01341	0.5228	-1.0	0.5389	2.3606
cs471s10g00740	cs471s1g01362	0.7136	-1.0	0.7214	5.0157
cs471s10g00681	cs471s1g02120	0.4164	0.5057	0.4003	0.6452
cs471s10g00706	cs471s1g02151	0.404	0.6938	0.4011	0.7666
cs471s10g00707	cs471s1g02201	0.752	2.9219	0.7766	1.9781
cs471s10g00596	cs471s1g03013	0.2602	0.47	0.2563	0.5447
cs471s10g00637	cs471s1g03035	0.1224	0.1474	0.1296	0.1259
cs471s10g00661	cs471s1g03085	0.6756	-1.0	0.7004	4.2496
cs471s10g00436	cs471s1g01753	0.6533	-1.0	0.6528	3.824
cs471s10g00444	cs471s1g01812	0.4721	1.2812	0.4991	1.3665
cs471s10g00243	cs471s1g00691	0.6739	-1.0	0.6933	2.9
cs471s10g00263	cs471s1g00694	0.3985	3.4479	0.4102	1.9962
cs471s10g00282	cs471s1g00699	0.0618	0.099	0.0614	0.1015
cs471s10g00088	cs471s1g01255	0.44	0.5048	0.436	0.5573
cs471s10g00179	cs471s1g01308	0.7892	3.6869	0.7765	4.321
cs471s10g00049	cs471s1g00939	0.706	-1.0	0.7064	4.5342
cs471s10g00057	cs471s1g00941	0.6316	-1.0	0.632	4.5187
cs471s10g00060	cs471s1g00942	0.436	-1.0	0.4411	4.1057
cs471s10g00398	cs471s2g01383	0.6891	2.1509	0.6531	3.7947
cs471s10g00408	cs471s2g01396	0.4571	0.7614	0.4374	1.0453
cs471s10g00425	cs471s2g01445	0.278	0.5761	0.2916	0.5219
cs471s10g00426	cs471s2g01447	0.5244	1.2239	0.5469	1.2375
cs471s10g00427	cs471s2g01448	0.3903	1.0211	0.4097	0.9337
cs471s10g00471	cs471s2g01489	0.5056	-1.0	0.5197	2.6047
cs471s10g00509	cs471s2g01533	0.15	0.263	0.1541	0.2593
cs471s10g00552	cs471s2g01572	0.7027	2.5094	0.6881	3.6459
cs471s10g00585	cs471s2g01573	0.4803	0.8718	0.4747	1.0613
cs471s10g00345	cs471s2g01203	0.037	-1.0	0.0381	3.5353
cs471s10g00359	cs471s2g01207	0.4567	0.6583	0.4487	0.7332
cs471s10g00360	cs471s2g01209	0.2555	0.4629	0.2513	0.526
cs471s10g00406	cs471s2g01210	0.1987	0.1818	0.2049	0.1692
cs471s10g00432	cs471s2g01222	0.0174	0.0155	0.0182	0.0136
cs471s10g00433	cs471s2g01223	0.5016	0.7388	0.5115	0.7459
cs471s10g00437	cs471s2g01225	0.0	0.0	-0.0	-0.0
cs471s10g01144	cs471s2g00973	0.5097	2.3731	0.5063	3.3817
cs471s10g01104	cs471s2g00997	0.1977	0.4113	0.2217	0.3089
cs471s10g01077	cs471s2g01013	0.0477	0.1026	0.0453	0.1306
cs471s10g01058	cs471s2g01018	0.4188	0.5511	0.4067	0.6757
cs471s10g01031	cs471s2g01030	0.2428	0.301	0.2481	0.2877
cs471s10g01007	cs471s2g01071	0.354	0.666	0.3881	0.5632
cs471s10g00819	cs471s2g01754	0.6477	2.2887	0.6615	1.8833
cs471s10g00817	cs471s2g01762	0.3557	3.3508	0.3439	4.3985
cs471s10g00775	cs471s2g01807	0.4043	0.384	0.4133	0.3641
cs471s10g00726	cs471s2g01857	0.1878	0.7432	0.186	0.8702
cs471s10g00703	cs471s2g01861	0.1523	0.2821	0.1611	0.2429
cs471s10g00646	cs471s2g01103	0.419	1.4149	0.4109	1.8394
cs471s10g00630	cs471s2g01117	0.299	0.4038	0.2853	0.5195
cs471s10g00610	cs471s2g01137	0.3034	0.4795	0.3165	0.4416
cs471s10g00576	cs471s2g01183	0.449	-1.0	0.4695	3.6396
cs471s10g00570	cs471s2g01222	0.3218	0.6375	0.3169	0.7501
cs471s10g00393	cs471s2g01221	0.392	0.8138	0.424	0.7069
cs471s10g00359	cs471s2g01226	0.0256	0.0685	0.0249	0.0776
cs471s10g00321	cs471s2g01227	0.8294	-1.0	0.8452	4.0982
cs471s10g00319	cs471s2g01275	0.7233	1.0962	0.6812	1.7446
cs471s10g00255	cs471s2g02494	0.4369	-1.0	0.4438	2.7319
cs471s10g00233	cs471s2g02516	0.5603	-1.0	0.5567	4.3139
cs471s10g00207	cs471s2g02529	0.3521	1.8535	0.3702	1.8371
cs471s10g00185	cs471s2g02573	0.5823	1.9492	0.573	2.533
cs471s10g00177	cs471s2g02588	0.2917	-1.0	0.2799	3.6735
cs471s10g00689	cs471s2g01006	0.0886	0.1393	0.0896	0.1366
cs471s10g00726	cs471s2g01056	0.0428	0.1359	0.0445	0.1229
cs471s10g00728	cs471s2g01058	0.0957	0.1818	0.0982	0.1723
cs471s10g00755	cs471s2g01089	0.1396	0.2045	0.135	0.2404
cs471s10g00784	cs471s2g01104	0.111	0.3255	0.1152	0.311
cs471s10g00085	cs471s2g00135	0.6175	1.8197	0.5955	3.5655
cs471s10g00063	cs471s2g00163	0.9199	-1.0	0.8946	4.4277
cs471s10g00062	cs471s2g00179	0.8524	1.1724	0.8397	1.8178
cs471s10g00023	cs471s2g00226	0.3128	-1.0	0.2926	99.0
cs471s10g00233	cs471s2g01791	0.4302	-1.0	0.4483	2.1315
cs471s10g00227	cs471s2g01799	1.095	-1.0	1.0993	4.3847
cs471s10g00185	cs471s2g01802	0.7098	-1.0	0.7469	3.5528
cs471s10g00168	cs471s2g01818	0.3323	0.801	0.3293	0.8854
cs471s10g00377	cs471s2g00311	0.8077	3.9269	0.8234	2.6353
cs471s10g00354	cs471s2g00320	0.2558	0.6441	0.264	0.6159
cs471s10g00347	cs471s2g00327	0.3581	-1.0	0.3567	3.9634
cs471s10g00299	cs471s2g00352	0.2575	0.4015	0.2716	0.3586
cs471s10g00428	cs471s2g01401	0.385	2.2968	0.3775	3.9379
cs471s10g00427	cs471s2g01445	0.3051	0.5532	0.3201	0.4941
cs471s10g00425	cs471s2g01448	0.3795	1.0049	0.3992	0.8783
cs471s10g00577	cs471s2g02872	0.0216	0.0702	0.0228	0.0589
cs471s10g00558	cs471s2g02921	0.5605	0.8562	0.5533	1.0478
cs471s10g00515	cs471s2g02967	0.5645	4.9038	0.6052	1.6119
cs471s10g00478	cs471s2g02998	0.8332	1.711	0.8257	1.9716
cs471s10g00646	cs471s2g02125	0.3782	2.0065	0.4052	1.2554
cs471s10g00626	cs471s2g02135	0.7937	-1.0	0.8009	4.3434
cs471s10g00600	cs471s2g02158	0.0368	0.0944	0.0379	0.0881
cs471s10g00564	cs471s2g02163	0.4998	-1.0	0.5138	3.2839
cs471s10g00776	cs471s2g01200	0.2366	0.9006	0.2426	0.9267
cs471s10g00764	cs471s2g01230	0.233	0.3692	0.2375	0.3507
cs471s10g00720	cs471s2g01245	0.8599	-1.0	0.8461	4.6755
cs471s10g00689	cs471s2g01270	0.2206	0.3973	0.2259	0.384
cs471s10g00895	cs471s2g01902	0.09	0.2752	0.0926	0.2584
cs471s10g00847	cs471s2g01922	0.6754	-1.0	0.6968	4.7333
cs471s10g00822	cs471s2g01967	0.3391	-1.0	0.3446	3.3408
cs471s10g00817	cs471s2g01986	0.848	3.5848	0.847	4.7234
cs471s10g01173	cs471s2g01222	0.6384	-1.0	0.6671	2.2314
cs471s10g01130	cs471s2g01246	0.0948	0.1366	0.1028	0.1174
cs471s10g01116	cs471s2g01281	0.6329	1.1352	0.6133	2.2146
cs471s10g01074	cs471s2g01322	0.0626	0.1211	0.0751	0.0803
cs471s10g01262	cs471s2g00909	0.5765	1.1263	0.5632	2.4186
cs471s10g01273	cs471s2g00933	0.3295	0.6684	0.3517	0.5513
cs471s10g01311	cs471s2g00964	0.6723	-1.0	0.6662	4.1743
cs471s10g00847	cs471s2g02157	0.6562	-1.0	0.6562	4.6546
cs471s10g00896	cs471s2g02187	0.3599	-1.0	0.3641	4.279
cs471s10g00897	cs471s2g02229	0.0052	0.0	0.0055	-0.0
cs471s10g00739	cs471s2g01248	0.5328	0.749	0.5605	0.6905
cs471s10g00753	cs471s2g01288	0.6684	-1.0	0.7108	1.8384
cs471s10g00256	cs471s3g02520	0.6592	-1.0	0.6697	4.7059
cs471s10g00233	cs471s3g02530	0.4372	-1.0	0.4456	4.38
cs471s10g00227	cs471s3g02573	0.8139	-1.0	0.8052	3.9772
cs471s10g00190	cs471s3g02616	0.6786	3.6695	0.6564	3.8519
cs471s10g00188	cs471s3g02631	0.2992	-1.0	0.3006	4.7386
cs471s10g00160	cs471s3g02676	0.6728	2.1832	0.6577	4.3287
cs471s10g00149	cs471s3g02724	0.318	0.3766	0.3259	0.3559
cs471s10g00130	cs471s3g02761	0.6027	5.8383	0.6054	3.6168
cs471s10g00355	cs471s3g00191	1.0701	3.4895	1.0789	3.5081
cs471s10g00379	cs471s3g00192	0.1355	0.1722	0.1353	0.1742
cs471s10g00416	cs471s3g00210	0.5688	1.6706	0.6052	1.6871
cs471s10g00418	cs471s3g00229	0.5827	1.9966	0.6031	1.5382
cs471s10g00461	cs471s3g00269	0.2104	0.3349	0.2341	0.2641
cs471s10g00536	cs471s3g01841	0.7835	-1.0	0.8032	3.146
cs471s10g00557	cs471s3g01867	0.1379	0.1843	0.135	0.1994
cs471s10g00593	cs471s3g01914	0.241	0.5337	0.2643	0.4569
cs471s10g00612	cs471s3g01927	0.6393	1.2219	0.6676	1.3337
cs471s10g00618	cs471s3g01933	0.5583	-1.0	0.5756	2.6422
cs471s10g01248	cs471s3g00740	0.2073	0.3887	0.2063	0.4104
cs471s10g01230	cs471s3g00741	1.0279	2.8251	1.0007	4.3136
cs471s10g01199	cs471s3g00762	0.1797	0.2106	0.1807	0.2087
cs471s10g01173	cs471s3g00770	0.247	0.6346	0.2524	0.6299
cs471s10g01130	cs471s3g00802	0.1867	0.2827	0.1956	0.2543
cs471s10g01424	cs471s3g01403	0.0379	0.0562	0.0377	0.0577
cs471s10g01382	cs471s3g01404	0.442	0.6817	0.4431	0.7208
cs471s10g01358	cs471s3g01409	0.71	-1.0	0.7064	4.2888
cs471s10g01316	cs471s3g01422	0.0234	0.0488	0.0248	0.0419
cs471s10g01315	cs471s3g01423	0.5472	-1.0	0.5661	2.0783
cs471s10g00191	cs471s3g01897	0.518	-1.0	0.495	3.3923
cs471s10g00189	cs471s3g01913	0.5622	-1.0	0.5881	2.6129
cs471s10g00176	cs471s3g01928	0.5733	-1.0	0.592	2.6859
cs471s10g00173	cs471s3g01931	0.5656	-1.0	0.5866	5.3512
cs471s10g00599	cs471s3g01245	0.7363	3.7871	0.7305	4.4257
cs471s10g00571	cs471s3g01285	0.5425	1.9305	0.5352	2.6626
cs471s10g00550	cs471s3g01296	0.6755	-1.0	0.6674	3.7163
cs471s10g00526	cs471s3g01304	0.258	0.6218	0.2784	0.5003
cs471s10g00637	cs471s3g02719	0.1614	0.2435	0.1702	0.2132
cs471s10g00620	cs471s3g02734	0.4534	2.0944	0.4644	1.7068
cs471s10g00599	cs471s3g02740	0.7375	2.8268	0.7437	3.116
cs471s10g00563	cs471s3g02786	0.5445	-1.0	0.5464	4.2243
cs471s10g00048	cs471s3g02048	0.6319	-1.0	0.6602	2.6256
cs471s10g00068	cs471s3g02062	0.5996	-1.0	0.5899	4.5261
cs471s10g00117	cs471s3g02085	0.5158	4.9328	0.5285	2.2458
cs471s10g00123	cs471s3g01404	0.3851	0.6149	0.3861	0.675
cs471s10g00135	cs471s3g01429	0.4864	2.8584	0.4913	2.3821
cs471s10g00184	cs471s3g01444	0.5172	0.956	0.5018	1.4236
cs471s10g01533	cs471s3g00854	0.5728	1.4644	0.5672	2.4557
cs471s10g01551	cs471s3g00886	0.5617	1.0346	0.5486	1.5288
cs471s10g01585	cs471s3g00899	0.5022	3.0173	0.5297	1.5727
cs471s10g00306	cs471s4g01030	0.7854	-1.0	0.7908	4.1415
cs471s10g00310	cs471s4g01040	0.7549	2.1676	0.7761	1.8073
cs471s10g00360	cs471s4g01081	0.3017	0.4819	0.3124	0.446
cs471s10g00375	cs471s4g01087	0.0542	0.2021	0.0538	0.2122
cs471s10g00390	cs471s4g01089	0.3278	0.7438	0.3443	0.6935
cs471s10g00395	cs471s4g01104	0.3466	0.8048	0.3658	0.7418
cs471s10g00424	cs471s4g01130	0.3268	0.6888	0.3396	0.673
cs471s10g01169	cs471s4g00926	0.7585	1.1897	0.7681	1.282
cs471s10g01138	cs471s4g00976	0.2774	0.4587	0.2791	0.4929
cs471s10g01133	cs471s4g00979	0.0122	0.0555	0.0128	0.0485
cs471s10g01132	cs471s4g00980	0.0577	0.0927	0.0605	0.08
cs471s10g01131	cs471s4g00981	0.0248	0.0171	0.0263	0.0145
cs471s10g01125	cs471s4g00982	0.1255	0.1319	0.1261	0.1317
cs471s10g01116	cs471s4g00983	0.0058	0.025	0.0064	0.0194
cs471s10g00392	cs471s4g01547	0.4823	1.8433	0.4664	4.7848
cs471s10g00442	cs471s4g01580	0.2736	1.2394	0.281	1.8532
cs471s10g00483	cs471s4g01623	0.2863	-1.0	0.2973	1.8835
cs471s10g00492	cs471s4g01626	0.2056	1.0083	0.2099	1.0956
cs471s10g00494	cs471s4g01627	0.1712	0.9377	0.177	0.9391
cs471s10g00511	cs471s4g01645	0.4856	2.7275	0.4942	2.1418
cs471s10g00119	cs471s4g01930	0.9581	2.4104	0.9703	2.5358
cs471s10g00076	cs471s4g01942	0.0653	0.0436	0.0697	0.0368
cs471s10g00055	cs471s4g01987	0.1437	0.2456	0.1467	0.2316
cs471s10g00037	cs471s4g02027	0.6536	1.75	0.6378	2.9193
cs471s10g00024	cs471s4g02055	0.5783	-1.0	0.5823	4.5286
cs471s10g00006	cs471s4g02061	0.4051	0.7628	0.4064	0.8947
cs471s10g01337	cs471s4g02377	0.4525	-1.0	0.4563	3.7798
cs471s10g01289	cs471s4g02422	0.1622	0.2473	0.1595	0.2699
cs471s10g01278	cs471s4g02448	1.132	2.3427	1.1189	3.4669
cs471s10g01266	cs471s4g02460	1.1103	2.0893	1.0862	6.3243
cs471s10g01230	cs471s4g02476	0.9879	1.9246	0.964	2.915
cs471s10g00433	cs471s4g01084	0.1223	0.1939	0.1227	0.1942
cs471s10g00424	cs471s4g01104	0.3695	0.6804	0.3912	0.6269
cs471s10g00395	cs471s4g01141	0.2942	0.7165	0.3094	0.6717
cs471s10g00390	cs471s4g01149	0.3111	0.6801	0.3276	0.6213
cs471s10g00385	cs471s4g01178	0.7434	-1.0	0.7543	4.1521
cs471s10g01618	cs471s4g01076	0.0055	0.0125	0.0061	0.0091
cs471s10g01615	cs471s4g01079	0.0941	0.0938	0.0954	0.0902
cs471s10g01614	cs471s4g01080	0.0526	0.0856	0.0523	0.0881
cs471s10g01613	cs471s4g01081	0.0071	0.0139	0.0077	0.0107
cs471s10g01464	cs471s4g01421	0.0626	0.2914	0.0637	0.2839
cs471s10g01431	cs471s4g01469	0.5589	6.3685	0.5647	3.8571
cs471s10g01409	cs471s4g01493	1.1188	1.849	1.045	4.0066
cs471s10g01388	cs471s4g01506	0.0976	0.0682	0.1028	0.0601
cs471s10g00885	cs471s4g01326	0.6391	-1.0	0.6602	2.8873
cs471s10g00875	cs471s4g01369	0.9971	2.5339	1.0212	2.1721
cs471s10g00862	cs471s4g01419	0.2577	2.9097	0.2627	2.052
cs471s10g00837	cs471s4g01468	0.5704	1.6204	0.5868	2.2055
cs471s10g00778	cs471s4g02378	0.7054	-1.0	0.6841	4.1794
cs471s10g00746	cs471s4g02380	0.6843	-1.0	0.6559	3.9085
cs471s10g00697	cs471s4g02422	0.243	0.3377	0.2404	0.3627
cs471s10g00681	cs471s4g02443	0.3425	0.6141	0.3352	0.8019
cs471s10g00603	cs471s4g00132	0.689	1.1782	0.6684	2.6122
cs471s10g00577	cs471s4g00138	0.0179	0.0411	0.0208	0.0272
cs471s10g00569	cs471s4g00157	0.1288	-1.0	0.1336	2.2464
cs471s10g00564	cs471s4g00205	0.4458	2.4919	0.457	1.8961
cs471s10g00569	cs471s4g01911	0.2181	-1.0	0.2224	4.941
cs471s10g00534	cs471s4g01925	1.1342	2.8826	1.1356	7.4923
cs471s10g00526	cs471s4g01950	0.1481	0.5966	0.1561	0.525
cs471s10g00522	cs471s4g01964	0.5864	-1.0	0.5908	4.3021
cs471s10g00494	cs471s4g01623	0.156	1.0635	0.16	1.2175
cs471s10g00483	cs471s4g01627	0.286	4.2358	0.2966	1.8554
cs471s10g00461	cs471s4g01635	0.1361	0.1907	0.1486	0.1585
cs471s10g00431	cs471s4g00681	0.4285	0.4493	0.4448	0.4174
cs471s10g00409	cs471s4g00691	0.2312	0.6553	0.2431	0.6015
cs471s10g00387	cs471s4g00693	0.2304	0.3175	0.2276	0.3402
cs471s10g00350	cs471s4g00726	0.5164	4.1882	0.5103	3.9968
cs471s10g00355	cs471s4g00818	0.1308	0.1511	0.1328	0.1447
cs471s10g00350	cs471s4g00822	0.0599	0.0838	0.0636	0.0719
cs471s10g00346	cs471s4g00845	0.628	1.6139	0.6181	1.8507
cs471s10g00338	cs471s4g00850	0.2099	0.5228	0.2334	0.4037
cs471s10g01594	cs471s4g00358	0.2302	0.4105	0.223	0.4874
cs471s10g01619	cs471s4g00361	0.6326	-1.0	0.6552	4.5116
cs471s10g01638	cs471s4g00409	0.4237	-1.0	0.4397	2.6636
cs471s10g01650	cs471s4g00420	0.4438	5.3292	0.4617	2.1472
cs471s10g01231	cs471s4g00854	0.9662	3.0825	0.9916	2.2567
cs471s10g01251	cs471s4g00897	1.1738	3.3612	1.1307	4.4215
cs471s10g01278	cs471s4g00929	0.3997	0.6082	0.4028	0.6125
cs471s10g01294	cs471s4g00960	0.3948	0.5994	0.3955	0.6344
cs471s10g00499	cs471s4g00828	0.5457	2.9741	0.5615	1.9624
cs471s10g00515	cs471s4g00851	0.4978	-1.0	0.5095	4.4838
cs471s10g00550	cs471s4g00900	0.7162	-1.0	0.7261	4.1324
cs471s10g00564	cs471s4g00903	0.5335	-1.0	0.5518	2.8431
cs471s10g01479	cs471s4g01470	1.0364	1.8954	0.9935	3.9357
cs471s10g01486	cs471s4g01520	0.7527	5.1221	0.7829	2.0988
cs471s10g01266	cs471s4g01444	0.7645	-1.0	0.7374	3.4261
cs471s10g01311	cs471s4g01469	0.6178	-1.0	0.6071	3.9865
cs471s10g01349	cs471s4g01478	1.1611	-1.0	1.1859	5.8341
cs471s10g01271	cs471s4g01857	1.1271	2.6846	1.1721	3.2
cs471s10g01302	cs471s4g01901	0.3166	0.3675	0.3246	0.3501
cs471s10g01335	cs471s4g01948	0.1294	0.2714	0.1416	0.234
cs471s10g01103	cs471s4g00931	0.0347	0.0602	0.0354	0.0572
cs471s10g01125	cs471s4g00979	0.1792	0.398	0.175	0.4662
cs471s10g00920	cs471s4g01792	1.1205	2.32	1.0604	4.4958
cs471s10g00923	cs471s4g01830	0.0991	0.1757	0.1041	0.1535
cs471s10g00939	cs471s4g01852	0.6156	-1.0	0.6203	4.048
cs471s10g00907	cs471s4g00603	0.4522	0.84	0.4513	1.0914
cs471s10g00919	cs471s4g00637	0.0473	0.1131	0.0528	0.0798
cs471s10g00921	cs471s4g00681	0.4753	1.0111	0.4973	0.9905
cs471s10g00473	cs471s4g00381	0.6218	1.2377	0.6168	1.3077
cs471s10g00487	cs471s4g00382	0.7384	-1.0	0.7526	4.0874
cs471s10g00520	cs471s4g00418	0.9214	-1.0	0.9318	4.8925
cs471s10g00433	cs471s4g02453	0.8354	-1.0	0.8244	4.1694
cs471s10g00483	cs471s4g02497	0.3296	-1.0	0.3345	5.1497
cs471s10g00492	cs471s4g02521	0.2864	-1.0	0.2908	3.224
cs471s10g00149	cs471s4g00306	0.4283	1.607	0.4388	1.6267
cs471s10g00184	cs471s4g00348	0.4296	1.3666	0.4397	2.0241
cs471s10g00186	cs471s4g00350	0.5992	1.2757	0.5866	2.4098
cs471s10g00040	cs471s4g01778	0.5373	-1.0	0.5478	2.6651
cs471s10g00074	cs471s4g01808	0.7095	-1.0	0.7224	3.1682
cs471s10g00104	cs471s4g01826	0.7386	2.8451	0.7603	2.019
cs471s10g00011	cs471s4g01433	0.0838	0.1178	0.0855	0.111
cs471s10g00012	cs471s4g01435	0.0	0.0221	-0.0	0.0167
cs471s10g00014	cs471s4g01470	1.0358	1.9218	0.9998	3.4668
cs471s10g01410	cs471s5g01142	0.5507	1.8553	0.5878	2.8022
cs471s10g01366	cs471s5g01187	0.6494	-1.0	0.636	3.8975
cs471s10g01331	cs471s5g01216	0.7538	-1.0	0.7755	4.2099
cs471s10g01311	cs471s5g01232	0.6099	-1.0	0.632	3.9358
cs471s10g01289	cs471s5g01247	0.2865	0.3757	0.2801	0.4228
cs471s10g01288	cs471s5g01248	0.0094	0.0179	0.0099	0.0156
cs471s10g01244	cs471s5g01275	0.1411	0.1081	0.1687	0.0754
cs471s10g01191	cs471s5g01208	0.8871	2.9051	0.9029	2.4617
cs471s10g01223	cs471s5g01255	0.1446	0.1616	0.1633	0.1271
cs471s10g01280	cs471s5g01297	0.6999	0.9263	0.669	1.6199
cs471s10g00068	cs471s5g00172	0.5446	3.7577	0.5329	4.4693
cs471s10g00059	cs471s5g00221	0.3543	1.3851	0.3708	1.4553
cs471s10g00056	cs471s5g00228	0.3473	1.5327	0.3713	1.3079
cs471s10g00040	cs471s5g00269	0.3378	1.5104	0.3456	2.4512
cs471s10g00547	cs471s5g00668	0.6526	-1.0	0.6524	3.9169
cs471s10g00522	cs471s5g00712	0.1921	-1.0	0.2095	1.7637
cs471s10g00473	cs471s5g00762	0.1065	0.1522	0.1243	0.1086
cs471s10g00430	cs471s5g00804	0.4839	0.8964	0.4798	1.0726
cs471s10g00764	cs471s5g00374	0.2915	0.4795	0.2928	0.4837
cs471s10g00761	cs471s5g00412	0.1483	0.3429	0.1653	0.2697
cs471s10g00739	cs471s5g00426	0.4839	0.7147	0.5286	0.6028
cs471s10g00689	cs471s5g00447	0.0305	0.0972	0.0322	0.0824
cs471s10g01349	cs471s5g00002	0.8121	1.3608	0.8391	1.3482
cs471s10g01342	cs471s5g00009	0.5018	0.7956	0.4631	2.3641
cs471s10g01341	cs471s5g00027	0.5689	-1.0	0.6037	2.0887
cs471s10g01333	cs471s5g00029	0.5775	3.0273	0.5642	3.8117
cs471s10g00006	cs471s5g00140	0.7688	1.2977	0.7456	1.6676
cs471s10g00015	cs471s5g00180	0.2397	0.6591	0.2477	0.6063
cs471s10g00047	cs471s5g00221	0.3759	1.2571	0.3939	1.2104
cs471s10g00417	cs471s5g00210	0.1244	0.5626	0.1338	0.4785
cs471s10g00428	cs471s5g00227	0.6863	3.2807	0.6689	4.3201
cs471s10g00472	cs471s5g00252	0.7132	1.6708	0.7075	1.9019
cs471s10g00502	cs471s5g00686	0.5451	1.9233	0.5381	2.7821
cs471s10g00543	cs471s5g00761	0.0255	0.0124	0.0264	0.0113
cs471s10g00567	cs471s5g01410	0.4707	1.1061	0.4982	1.0744
cs471s10g00612	cs471s5g01454	0.6226	0.8625	0.6451	0.876
cs471s10g00638	cs471s5g01501	0.2798	0.682	0.2812	0.7465
cs471s10g01221	cs471s5g00537	0.433	1.7149	0.4288	1.9818
cs471s10g01224	cs471s5g00551	0.4675	3.1277	0.4684	3.9681
cs471s10g01240	cs471s5g00586	0.9294	-1.0	0.9447	4.4419
cs471s10g01232	cs471s5g00773	0.3359	0.7909	0.3369	0.8852
cs471s10g01258	cs471s5g00815	0.5128	0.7107	0.5327	0.6649
cs471s10g01280	cs471s5g00859	0.1593	0.2997	0.1594	0.3068
cs471s10g01625	cs471s5g00983	0.179	0.8999	0.1823	1.0287
cs471s10g01626	cs471s5g01009	0.2177	0.8159	0.222	0.8562
cs471s10g01638	cs471s5g01019	0.1646	1.274	0.1708	1.3518
cs471s10g01115	cs471s6g01560	0.0856	0.183	0.0837	0.2062
cs471s10g01164	cs471s6g01590	0.5965	2.664	0.6037	2.3708
cs471s10g01189	cs471s6g01601	0.4421	0.8129	0.4592	0.8069
cs471s10g01239	cs471s6g01627	0.7927	-1.0	0.8122	2.5511
cs471s10g01264	cs471s6g01629	0.712	2.3339	0.7081	3.0916
cs471s10g01283	cs471s6g01664	0.7822	1.8402	0.8078	1.5483
cs471s10g00552	cs471s6g02353	0.6431	-1.0	0.6931	1.8336
cs471s10g00521	cs471s6g02381	0.3243	0.391	0.3228	0.415
cs471s10g00490	cs471s6g02415	0.3132	0.4957	0.3081	0.5388
cs471s10g00464	cs471s6g02447	0.4748	-1.0	0.4818	4.3311
cs471s10g00417	cs471s6g02485	0.146	0.427	0.1519	0.3958
cs471s10g01201	cs471s6g01276	0.6344	1.979	0.6839	1.5082
cs471s10g01157	cs471s6g01286	0.2544	1.7218	0.2573	1.549
cs471s10g01152	cs471s6g01293	0.6654	2.3684	0.6677	2.3017
cs471s10g01148	cs471s6g01303	0.4765	-1.0	0.4872	3.8331
cs471s10g01105	cs471s6g01344	0.9617	2.6455	0.9878	2.1385
cs471s10g01641	cs471s6g02640	0.0867	0.2184	0.0992	0.1469
cs471s10g01619	cs471s6g02661	0.4329	-1.0	0.4525	2.3524
cs471s10g01612	cs471s6g02673	0.559	-1.0	0.5695	3.7202
cs471s10g01564	cs471s6g02721	1.1082	-1.0	1.0931	3.986
cs471s10g01523	cs471s6g02869	0.2276	1.3033	0.2215	2.1636
cs471s10g01494	cs471s6g02917	0.3044	1.474	0.3165	1.6527
cs471s10g01474	cs471s6g02962	0.2052	0.2342	0.2222	0.2009
cs471s10g01459	cs471s6g02974	0.0795	0.1675	0.0845	0.1421
cs471s10g01303	cs471s6g01560	0.8472	-1.0	0.8422	4.1475
cs471s10g01294	cs471s6g01590	0.7784	-1.0	0.7726	3.9076
cs471s10g01239	cs471s6g01630	0.8188	-1.0	0.848	2.7956
cs471s10g01072	cs471s6g02979	0.0699	0.1105	0.0747	0.0947
cs471s10g01071	cs471s6g02982	0.0545	0.1211	0.0586	0.1021
cs471s10g01070	cs471s6g02987	0.3882	1.9576	0.3921	1.7888
cs471s10g01067	cs471s6g02996	0.1356	-1.0	0.146	1.4589
cs471s10g00898	cs471s6g02381	1.1515	3.3373	1.1421	4.3486
cs471s10g00896	cs471s6g02410	0.5048	-1.0	0.5079	4.2657
cs471s10g00895	cs471s6g02431	0.8409	-1.0	0.8539	3.8998
cs471s10g00865	cs471s6g02477	0.6478	-1.0	0.6432	4.3664
cs471s10g00661	cs471s6g00853	0.8251	-1.0	0.8386	4.4018
cs471s10g00635	cs471s6g00861	0.6481	2.4764	0.6658	1.8821
cs471s10g00626	cs471s6g00895	0.8083	-1.0	0.8377	3.7012
cs471s10g00586	cs471s6g00936	0.1122	0.1026	0.1264	0.078
cs471s10g00571	cs471s6g00285	0.2047	0.33	0.2142	0.2929
cs471s10g00563	cs471s6g00311	0.4326	-1.0	0.4356	4.2928
cs471s10g00517	cs471s6g00342	0.6937	2.9566	0.6842	4.0066
cs471s10g00505	cs471s6g00352	0.4886	3.3198	0.5074	1.9166
cs471s10g00522	cs471s6g01023	0.5195	-1.0	0.5242	4.1435
cs471s10g00492	cs471s6g01045	0.4029	-1.0	0.4194	2.1217
cs471s10g00483	cs471s6g01046	0.3924	-1.0	0.4022	2.6712
cs471s10g00441	cs471s6g01061	0.5247	-1.0	0.5097	3.6919
cs471s10g00189	cs471s6g02122	0.7474	-1.0	0.7736	2.2213
cs471s10g00185	cs471s6g02147	0.7683	3.2722	0.7877	2.2238
cs471s10g00160	cs471s6g02156	0.6966	-1.0	0.6981	4.3119
cs471s10g00127	cs471s6g02176	0.5269	4.2573	0.5453	2.0102
cs471s10g00173	cs471s6g01203	0.5653	2.5123	0.581	1.8517
cs471s10g00160	cs471s6g01239	0.9002	2.7831	0.8865	4.6595
cs471s10g00135	cs471s6g01248	0.2674	0.3154	0.26	0.3668
cs471s10g00093	cs471s6g01281	0.582	-1.0	0.5901	3.4864
cs471s10g00059	cs471s6g01141	0.2635	0.835	0.2759	0.7454
cs471s10g00056	cs471s6g01143	0.3762	1.5014	0.4046	1.3349
cs471s10g00052	cs471s6g01144	0.3995	1.7041	0.4201	1.7579
cs471s10g00047	cs471s6g01147	0.334	1.3306	0.3548	1.2045
cs471s10g00195	cs471s6g00959	0.491	-1.0	0.5158	1.8894
cs471s10g00233	cs471s6g00987	0.7675	-1.0	0.7483	4.2931
cs471s10g00265	cs471s6g01009	0.6309	-1.0	0.6668	1.8147
cs471s10g00270	cs471s6g01012	0.5952	-1.0	0.6207	2.5176
cs471s10g01478	cs471s6g02904	0.3139	0.8238	0.3196	0.8951
cs471s10g01483	cs471s6g02907	0.1495	0.9526	0.149	1.1268
cs471s10g01490	cs471s6g02917	0.3141	1.6676	0.3173	1.5333
cs471s10g01302	cs471s6g02747	0.4385	0.5509	0.425	0.6479
cs471s10g01328	cs471s6g02790	0.0965	0.2287	0.1258	0.1206
cs471s10g01336	cs471s6g02835	0.2594	0.4257	0.2509	0.5107
cs471s10g01213	cs471s6g00990	0.0969	0.2658	0.1035	0.2319
cs471s10g01247	cs471s6g01015	0.0732	0.0837	0.0805	0.0669
cs471s10g01249	cs471s6g01055	0.1698	0.3551	0.1738	0.3487
cs471s10g00796	cs471s6g01142	0.7128	1.0308	0.6992	1.3025
cs471s10g00835	cs471s6g01151	0.5797	1.8899	0.5754	2.2254
cs471s10g00857	cs471s6g01158	0.3187	-1.0	0.3198	3.6359
cs471s10g00855	cs471s6g00480	0.706	-1.0	0.7076	3.8427
cs471s10g00874	cs471s6g00524	0.0639	0.1399	0.0673	0.1204
cs471s10g00875	cs471s6g00526	0.1356	0.203	0.1394	0.1882
cs471s10g00392	cs471s6g02612	0.6084	-1.0	0.6111	4.0722
cs471s10g00425	cs471s6g02628	0.5211	2.3546	0.5482	1.4991
cs471s10g00426	cs471s6g02630	0.5851	1.7176	0.618	2.2243
cs471s10g00176	cs471s6g02458	0.5436	3.8098	0.5774	1.6389
cs471s10g00197	cs471s6g02470	0.7678	-1.0	0.8228	2.4366
cs471s10g00202	cs471s6g02474	0.6526	-1.0	0.6738	3.0171
cs471s10g00128	cs471s6g01203	0.6031	-1.0	0.6044	4.5239
cs471s10g00179	cs471s6g01273	0.6554	-1.0	0.65	4.3708
cs471s10g00047	cs471s6g01141	0.2873	0.8885	0.2995	0.7968
cs471s10g00052	cs471s6g01143	0.3994	1.564	0.4179	1.6566
cs471s10g00056	cs471s6g01144	0.3745	1.5068	0.4008	1.3768
cs471s10g00007	cs471s6g01906	0.7574	1.6321	0.7412	2.1508
cs471s10g00037	cs471s6g01909	0.2106	2.0209	0.2027	3.6778
cs471s10g00049	cs471s6g01945	0.8054	2.4154	0.7941	4.457
cs471s10g00362	cs471s7g00973	0.3297	1.3998	0.3256	1.5862
cs471s10g00368	cs471s7g00977	0.4572	0.9126	0.464	1.0308
cs471s10g00387	cs471s7g00981	0.1211	0.9387	0.1235	0.9999
cs471s10g00401	cs471s7g00987	0.2879	0.7441	0.2839	0.9235
cs471s10g00405	cs471s7g00989	0.454	-1.0	0.4821	1.7133
cs471s10g00408	cs471s7g00993	0.1337	0.6942	0.1332	0.7974
cs471s10g00429	cs471s7g00998	0.2685	0.751	0.2696	0.8589
cs471s10g00444	cs471s7g01009	0.4371	1.2507	0.4604	1.2791
cs471s10g00446	cs471s7g01016	0.1541	0.7168	0.1703	0.5561
cs471s10g00456	cs471s7g01018	0.5414	1.1305	0.553	1.4852
cs471s10g00468	cs471s7g01023	0.258	0.9286	0.2648	0.9274
cs471s10g00472	cs471s7g01025	0.343	1.1585	0.3493	1.3571
cs471s10g00486	cs471s7g01039	0.4134	0.908	0.4206	1.0178
cs471s10g00491	cs471s7g01046	0.1145	0.8543	0.1163	0.9572
cs471s10g00494	cs471s7g01053	0.1696	0.9338	0.175	0.9784
cs471s10g00507	cs471s7g01063	0.1474	0.9641	0.1527	0.9873
cs471s10g00514	cs471s7g01064	0.0744	0.7249	0.0796	0.5967
cs471s10g00522	cs471s7g01075	0.0632	0.9687	0.067	0.8162
cs471s10g00502	cs471s7g01447	0.6111	-1.0	0.611	4.8331
cs471s10g00536	cs471s7g01458	0.3746	1.2285	0.4022	1.0733
cs471s10g00538	cs471s7g01463	0.0352	1.8765	0.0335	3.4721
cs471s10g00540	cs471s7g01466	0.3096	0.7198	0.3088	0.8201
cs471s10g00546	cs471s7g01476	0.1322	0.6759	0.1377	0.6538
cs471s10g00565	cs471s7g01486	0.2823	1.0312	0.3048	0.9122
cs471s10g00569	cs471s7g01508	0.0452	0.8884	0.0465	0.9258
cs471s10g00576	cs471s7g01516	0.1815	1.451	0.1815	1.4622
cs471s10g00583	cs471s7g01518	0.3192	1.1717	0.3398	1.1132
cs471s10g00598	cs471s7g01526	0.0681	0.989	0.0767	0.6416
cs471s10g00620	cs471s7g01544	0.163	1.4596	0.168	1.9566
cs471s10g00705	cs471s7g01553	0.182	1.4428	0.1945	1.1727
cs471s10g00698	cs471s7g01559	0.1654	1.5865	0.1697	2.0853
cs471s10g00686	cs471s7g01564	0.3911	1.3159	0.3852	1.5418
cs471s10g00673	cs471s7g01573	0.3367	0.9643	0.3406	0.9866
cs471s10g00661	cs471s7g01583	0.2769	1.2826	0.274	4.3432
cs471s10g00659	cs471s7g01588	0.4555	1.4834	0.4902	1.271
cs471s10g00637	cs471s7g01622	0.1043	0.0709	0.1139	0.0576
cs471s10g01261	cs471s7g01672	0.1259	0.59	0.1281	0.5902
cs471s10g01251	cs471s7g01675	0.2974	1.1123	0.3121	1.0427
cs471s10g01250	cs471s7g01684	0.3603	0.8966	0.3603	1.0608
cs471s10g01239	cs471s7g01702	0.3982	1.5877	0.4166	1.9634
cs471s10g01224	cs471s7g01715	0.2056	0.8092	0.2	1.1729
cs471s10g01207	cs471s7g01724	0.6016	2.4265	0.6035	2.3282
cs471s10g01201	cs471s7g01727	0.369	2.8917	0.4043	1.7744
cs471s10g00494	cs471s7g00096	0.3738	3.898	0.3833	2.0996
cs471s10g00492	cs471s7g00097	0.3764	-1.0	0.3813	5.1906
cs471s10g00470	cs471s7g00129	0.547	-1.0	0.5703	4.0117
cs471s10g00451	cs471s7g00139	0.6671	-1.0	0.6734	4.3178
cs471s10g00402	cs471s7g00156	0.5925	-1.0	0.6086	4.6499
cs471s10g01632	cs471s7g00960	0.0799	0.1146	0.0821	0.1064
cs471s10g01630	cs471s7g00961	0.0573	0.1529	0.0581	0.1463
cs471s10g01617	cs471s7g00971	0.215	1.4537	0.2227	1.994
cs471s10g01615	cs471s7g01008	0.4082	1.0735	0.4308	0.9962
cs471s10g01614	cs471s7g01009	0.3495	1.4765	0.3707	1.6494
cs471s10g00197	cs471s7g01535	0.8708	-1.0	0.8818	4.0715
cs471s10g00237	cs471s7g01580	0.6889	-1.0	0.6966	4.7464
cs471s10g00262	cs471s7g01630	0.7348	-1.0	0.7499	3.8406
cs471s10g00269	cs471s7g01644	0.4635	-1.0	0.4736	4.1147
cs471s10g00105	cs471s7g01271	0.6554	-1.0	0.6519	4.1234
cs471s10g00104	cs471s7g01273	0.6259	-1.0	0.6326	4.1743
cs471s10g00068	cs471s7g01278	0.5057	-1.0	0.4926	4.344
cs471s10g00023	cs471s7g01292	0.7607	-1.0	0.7763	3.9452
cs471s10g00439	cs471s7g00998	0.2988	0.9583	0.3107	1.0512
cs471s10g00424	cs471s7g01009	0.3799	1.4537	0.4062	1.4192
cs471s10g00413	cs471s7g01057	0.3924	-1.0	0.4061	2.1744
cs471s10g00412	cs471s7g01097	0.1618	0.1791	0.1648	0.1732
cs471s10g00599	cs471s7g00144	0.6423	-1.0	0.6403	4.522
cs471s10g00564	cs471s7g00156	0.4941	2.6455	0.5014	2.2584
cs471s10g00534	cs471s7g00198	0.347	0.9167	0.3423	1.2178
cs471s10g00504	cs471s7g00245	0.2504	0.243	0.2474	0.2606
cs471s10g01172	cs471s7g00099	1.0773	2.3441	1.0889	2.6791
cs471s10g01171	cs471s7g00101	0.5534	3.4921	0.5517	4.3177
cs471s10g01155	cs471s7g00114	0.1388	0.3306	0.144	0.3088
cs471s10g01151	cs471s7g00115	0.2171	0.4258	0.223	0.4067
cs471s10g01332	cs471s7g02566	0.44	1.6304	0.4539	1.3327
cs471s10g01328	cs471s7g02569	0.211	0.3524	0.2242	0.2997
cs471s10g01311	cs471s7g02574	1.0248	3.5075	1.0195	4.1777
cs471s10g01297	cs471s7g02615	0.8945	3.8953	0.8853	4.1374
cs471s10g01606	cs471s7g02198	0.6796	0.9221	0.6999	0.8864
cs471s10g01580	cs471s7g02209	0.1281	0.7351	0.144	0.5444
cs471s10g01573	cs471s7g02257	0.5807	1.0871	0.566	2.1514
cs471s10g01558	cs471s7g02261	0.1373	0.2717	0.1358	0.2904
cs471s10g00440	cs471s7g01961	0.2928	0.5892	0.2881	0.7277
cs471s10g00457	cs471s7g01963	0.5902	1.2989	0.6108	1.3562
cs471s10g00464	cs471s7g01971	0.4405	2.448	0.4602	3.2437
cs471s10g00534	cs471s7g00197	0.144	0.2816	0.1449	0.2839
cs471s10g00550	cs471s7g00221	0.7383	-1.0	0.7062	4.7215
cs471s10g00599	cs471s7g00226	0.6258	2.3739	0.6084	4.351
cs471s10g01030	cs471s7g01913	0.034	0.0772	0.0354	0.0691
cs471s10g01049	cs471s7g01961	0.6892	1.7203	0.684	1.8967
cs471s10g01077	cs471s7g02011	0.3085	0.4864	0.3097	0.5046
cs471s10g01288	cs471s7g02554	0.128	0.2191	0.1284	0.2208
cs471s10g01289	cs471s7g02556	0.481	0.7881	0.4838	0.8452
cs471s10g01280	cs471s7g01859	0.5883	0.9709	0.5819	1.3229
cs471s10g01303	cs471s7g01901	0.3345	0.5648	0.3338	0.6167
cs471s10g01335	cs471s7g01922	0.2642	0.4199	0.2706	0.4186
cs471s10g00024	cs471s7g02077	0.6062	-1.0	0.6073	4.4719
cs471s10g00036	cs471s7g02114	0.0273	0.0309	0.0281	0.0284
cs471s10g00073	cs471s7g02120	0.876	2.0834	0.8651	3.1504
cs471s10g00355	cs471s8g00098	0.7407	0.9164	0.7209	1.2489
cs471s10g00354	cs471s8g00099	0.1233	0.2142	0.1333	0.1741
cs471s10g00353	cs471s8g00100	0.2723	0.452	0.2658	0.5183
cs471s10g00352	cs471s8g00143	0.0891	0.6368	0.0945	0.5507
cs471s10g00348	cs471s8g00145	0.307	1.1589	0.3112	1.2191
cs471s10g00346	cs471s8g00147	0.1825	0.7763	0.1821	0.9614
cs471s10g00339	cs471s8g00175	0.4389	-1.0	0.4718	2.0328
cs471s10g00321	cs471s8g00206	0.1017	1.1543	0.1056	1.1532
cs471s10g00318	cs471s8g00210	0.2248	1.7772	0.2267	1.6349
cs471s10g00315	cs471s8g00212	0.3969	0.9814	0.4059	1.1129
cs471s10g00305	cs471s8g00226	0.3689	1.9959	0.3749	2.434
cs471s10g00301	cs471s8g00233	0.0993	0.8503	0.1029	0.8212
cs471s10g00085	cs471s8g00337	0.7169	2.4288	0.7027	4.5847
cs471s10g00061	cs471s8g00359	0.4228	1.6494	0.4229	1.6613
cs471s10g00060	cs471s8g00362	0.4058	-1.0	0.4012	4.0467
cs471s10g00057	cs471s8g00387	0.4148	-1.0	0.4213	4.1277
cs471s10g00049	cs471s8g00390	0.6079	-1.0	0.6138	4.5502
cs471s10g00044	cs471s8g00397	0.094	0.7444	0.0967	0.7471
cs471s10g00041	cs471s8g00399	0.256	1.4806	0.2618	1.9964
cs471s10g00038	cs471s8g00400	0.3875	1.1266	0.4189	0.9483
cs471s10g00036	cs471s8g00404	0.2502	0.99	0.252	1.0822
cs471s10g00031	cs471s8g00409	0.3044	1.172	0.3253	1.0486
cs471s10g00022	cs471s8g00436	0.2081	1.3432	0.2124	1.6149
cs471s10g01333	cs471s8g00906	1.1752	-1.0	1.191	4.7528
cs471s10g01313	cs471s8g00953	0.1034	0.1371	0.118	0.1027
cs471s10g01312	cs471s8g00984	0.0992	0.2708	0.1143	0.1938
cs471s10g01271	cs471s8g01030	0.5232	0.7405	0.5318	0.7216
cs471s10g01238	cs471s8g01057	0.8113	2.0228	0.8088	2.4407
cs471s10g01221	cs471s8g01097	0.3279	1.4639	0.3286	1.4603
cs471s10g01196	cs471s8g01137	0.3901	0.6429	0.4039	0.6534
cs471s10g01184	cs471s8g01186	0.2712	0.5856	0.3033	0.4368
cs471s10g00344	cs471s8g00822	0.3931	0.512	0.3805	0.6244
cs471s10g00385	cs471s8g00840	0.8339	3.1557	0.8557	2.2205
cs471s10g00389	cs471s8g00860	0.1834	0.1766	0.1822	0.1849
cs471s10g00405	cs471s8g00890	0.8338	2.9176	0.8586	2.0814
cs471s10g00416	cs471s8g00929	0.4933	1.1628	0.5068	1.2897
cs471s10g00760	cs471s8g01623	0.2702	1.0184	0.2811	1.0928
cs471s10g00720	cs471s8g01637	0.5522	2.9604	0.5414	4.5998
cs471s10g00714	cs471s8g01683	0.6144	-1.0	0.5974	3.9134
cs471s10g00668	cs471s8g01696	0.475	0.8	0.4768	0.8424
cs471s10g00654	cs471s8g01717	0.3983	1.978	0.3867	3.9202
cs471s10g01594	cs471s8g00990	0.3673	0.633	0.3561	0.8858
cs471s10g01586	cs471s8g01031	0.8585	-1.0	0.8515	4.0049
cs471s10g01569	cs471s8g01042	0.7514	-1.0	0.793	2.518
cs471s10g01553	cs471s8g01072	0.6698	-1.0	0.7008	3.6012
cs471s10g01589	cs471s8g01128	0.1962	0.6009	0.2175	0.4952
cs471s10g01566	cs471s8g01160	1.3427	-1.0	1.3543	4.0828
cs471s10g01523	cs471s8g01187	0.9232	2.0446	0.8995	3.0645
cs471s10g01487	cs471s8g01221	0.1908	0.1861	0.1903	0.1961
cs471s10g01307	cs471s8g00683	0.061	0.076	0.0674	0.0586
cs471s10g01265	cs471s8g00707	0.0951	0.9939	0.0975	1.1162
cs471s10g01255	cs471s8g00710	0.0551	0.1222	0.0579	0.1077
cs471s10g01218	cs471s8g00714	1.0249	3.5928	1.0128	4.2074
cs471s10g01297	cs471s8g00269	0.7123	-1.0	0.7042	4.1506
cs471s10g01290	cs471s8g00287	0.1518	0.2621	0.1675	0.2117
cs471s10g01266	cs471s8g00296	0.7533	1.4737	0.75	2.6836
cs471s10g01218	cs471s8g00310	0.7665	-1.0	0.7564	4.5009
cs471s10g00409	cs471s8g00854	0.6297	-1.0	0.6293	3.9165
cs471s10g00375	cs471s8g00869	0.6411	-1.0	0.6465	4.0422
cs471s10g00370	cs471s8g00888	0.2798	1.3619	0.3047	1.0207
cs471s10g01476	cs471s8g00911	0.1839	0.3387	0.1847	0.3435
cs471s10g01500	cs471s8g00945	0.3869	0.6353	0.3813	0.7678
cs471s10g01542	cs471s8g00981	0.865	3.755	0.8498	4.228
cs471s10g00689	cs471s8g00368	0.0694	0.1028	0.0696	0.103
cs471s10g00690	cs471s8g00369	0.0228	0.0225	0.0257	0.0163
cs471s10g00691	cs471s8g00372	0.0	0.0639	-0.0	0.0569
cs471s10g00692	cs471s8g00377	0.1472	0.1457	0.1454	0.1537
cs471s10g00005	cs471s8g00348	0.2484	0.888	0.2691	0.7385
cs471s10g00049	cs471s8g00358	0.5817	-1.0	0.5774	4.5183
cs471s10g00051	cs471s8g00359	0.4049	1.9116	0.4046	1.9457
cs471s10g00057	cs471s8g00360	0.1677	1.3862	0.1762	1.7544
cs471s10g00024	cs471s8g00438	0.1607	0.9326	0.1657	0.9331
cs471s10g00025	cs471s8g00440	0.2573	0.7798	0.2622	0.8218
cs471s10g00026	cs471s8g00444	0.4284	1.4077	0.4371	4.3007
cs471s10g01316	cs471s8g00100	0.1132	0.1269	0.1172	0.1177
cs471s10g01347	cs471s8g00125	0.3152	0.4623	0.3443	0.3648
cs471s10g01380	cs471s8g00127	0.3503	1.0072	0.3486	1.5539
cs471s10g01230	cs471s8g00183	0.4295	0.8414	0.415	1.2341
cs471s10g01264	cs471s8g00194	0.4599	2.371	0.4707	1.8903
cs471s10g01277	cs471s8g00224	0.1116	0.1938	0.1088	0.2197
cs471s10g00433	cs471s8g00277	0.9942	-1.0	0.9993	4.4499
cs471s10g00461	cs471s8g00287	0.1787	0.6327	0.1871	0.5936
cs471s10g00472	cs471s8g00305	0.7542	1.75	0.7591	1.7722
cs471s10g00097	cs471s8g01101	0.084	0.3031	0.0873	0.2765
cs471s10g00104	cs471s8g01131	0.3849	4.4607	0.396	2.0774
cs471s10g00105	cs471s8g01132	0.4005	4.1935	0.4064	2.5268
cs471s10g00675	cs471s9g00075	0.4613	0.874	0.4967	0.7844
cs471s10g00710	cs471s9g00124	0.2365	1.1683	0.2431	1.1256
cs471s10g00720	cs471s9g00137	0.0828	0.8467	0.0853	0.8331
cs471s10g00725	cs471s9g00142	0.6204	-1.0	0.6165	3.6305
cs471s10g00740	cs471s9g00179	0.1055	1.142	0.1104	1.0281
cs471s10g00745	cs471s9g00182	0.2577	1.4297	0.2659	1.2428
cs471s10g00757	cs471s9g00218	0.2729	1.4517	0.2802	2.7917
cs471s10g00846	cs471s9g00447	0.3031	-1.0	0.2982	3.2959
cs471s10g00802	cs471s9g00477	0.0617	0.0931	0.0623	0.0904
cs471s10g00780	cs471s9g00502	0.3664	-1.0	0.3675	4.1063
cs471s10g00768	cs471s9g00522	0.2734	-1.0	0.2799	3.7987
cs471s10g00759	cs471s9g00527	0.5452	-1.0	0.5431	4.2789
cs471s10g00739	cs471s9g00533	0.3977	0.4624	0.4408	0.3684
cs471s10g00709	cs471s9g00561	0.1448	0.1776	0.1504	0.162
cs471s10g00059	cs471s9g00989	0.3862	1.3331	0.4078	1.1399
cs471s10g00056	cs471s9g00991	0.447	1.7705	0.4653	2.3058
cs471s10g00052	cs471s9g00992	0.4763	1.8121	0.4988	2.6918
cs471s10g00047	cs471s9g00994	0.473	1.8784	0.5003	2.2738
cs471s10g00033	cs471s9g01014	0.4152	-1.0	0.4276	4.3133
cs471s10g00135	cs471s9g01382	0.2823	0.2663	0.2789	0.2851
cs471s10g00103	cs471s9g01396	0.4181	0.7292	0.425	0.7377
cs471s10g00073	cs471s9g01417	0.4662	1.4886	0.4674	1.5503
cs471s10g00068	cs471s9g01443	0.6897	-1.0	0.6875	4.3367
cs471s10g00593	cs471s9g00721	0.39	0.5957	0.4172	0.5482
cs471s10g00564	cs471s9g00747	0.4894	3.9691	0.4929	3.06
cs471s10g00535	cs471s9g00768	0.5144	6.0702	0.5236	2.5541
cs471s10g00504	cs471s9g00814	0.7614	2.3567	0.762	3.2987
cs471s10g01628	cs471s9g00515	0.7006	-1.0	0.7281	2.5992
cs471s10g01589	cs471s9g00558	0.1971	0.602	0.2257	0.4432
cs471s10g01582	cs471s9g00570	0.0504	0.1157	0.0526	0.1042
cs471s10g01557	cs471s9g00602	0.0553	0.2581	0.0599	0.219
cs471s10g00047	cs471s9g00989	0.4152	1.7091	0.4334	1.6184
cs471s10g00052	cs471s9g00991	0.4724	1.8534	0.4886	2.0558
cs471s10g00056	cs471s9g00992	0.4294	1.5649	0.4459	1.8054
cs471s10g00564	cs471s9g00647	0.4379	3.5997	0.4415	2.869
cs471s10g00569	cs471s9g00677	0.5217	3.9608	0.5276	2.7177
cs471s10g00571	cs471s9g00686	0.8396	-1.0	0.9031	2.7898
cs471s10g00710	cs471s9g00495	0.7549	-1.0	0.7527	4.377
cs471s10g00755	cs471s9g00505	0.6626	1.1391	0.6508	1.8976
cs471s10g00843	cs471s9g01436	0.8687	2.3949	0.8635	3.2244
cs471s10g00865	cs471s9g01443	0.7615	-1.0	0.7644	4.3324
cs471s10g00875	cs471s9g01452	0.8642	1.8304	0.9044	1.5604
cs471s11g01104	cs471s10g01189	0.6335	1.3996	0.6524	1.6307
cs471s11g01055	cs471s10g01221	0.3658	1.2918	0.3681	1.7547
cs471s11g01032	cs471s10g01235	0.3839	-1.0	0.3972	4.0118
cs471s11g00998	cs471s10g01238	0.3892	0.5161	0.3823	0.5818
cs471s11g00951	cs471s10g01244	0.1162	0.2391	0.1378	0.1614
cs471s11g00528	cs471s10g01070	0.0838	1.0711	0.0899	0.8156
cs471s11g00531	cs471s10g01073	0.3034	1.8802	0.3227	2.9822
cs471s11g00580	cs471s10g01077	0.1309	0.2664	0.1305	0.286
cs471s11g00599	cs471s10g01081	0.504	0.6268	0.5273	0.5604
cs471s11g00514	cs471s10g01225	0.1611	0.3158	0.1702	0.2639
cs471s11g00534	cs471s10g01255	0.2894	3.5935	0.2913	2.8785
cs471s11g00580	cs471s10g01277	0.0906	0.2281	0.0925	0.2219
cs471s11g00624	cs471s10g01301	0.1009	0.2042	0.1045	0.1847
cs471s11g00317	cs471s10g01242	0.2156	0.3189	0.2213	0.314
cs471s11g00290	cs471s10g01289	0.2867	0.5657	0.2839	0.6513
cs471s11g00270	cs471s10g01296	0.4997	1.0463	0.5091	1.122
cs471s11g00255	cs471s10g01316	0.4325	0.5578	0.4274	0.6435
cs471s11g00656	cs471s10g01027	0.1504	0.3181	0.1433	0.4678
cs471s11g00621	cs471s10g01032	0.3808	0.6306	0.3772	0.73
cs471s11g00570	cs471s10g01104	0.3433	0.4911	0.3703	0.4116
cs471s11g01119	cs471s10g00168	0.5721	0.8533	0.586	0.8367
cs471s11g01095	cs471s10g00177	0.6014	-1.0	0.5712	3.7701
cs471s11g01086	cs471s10g00227	0.6494	-1.0	0.6401	4.1779
cs471s11g01063	cs471s10g00247	0.6688	2.7961	0.6888	2.2013
cs471s11g00894	cs471s10g01199	0.2939	0.5324	0.2875	0.6075
cs471s11g00908	cs471s10g01204	1.1067	-1.0	1.1011	4.2618
cs471s11g00914	cs471s10g01227	0.8009	1.4241	0.7719	2.2798
cs471s11g00843	cs471s10g01491	0.2262	0.3773	0.2371	0.3293
cs471s11g00881	cs471s10g01504	0.0795	0.1203	0.0799	0.1236
cs471s11g00914	cs471s10g01551	0.5777	1.2657	0.6128	1.1659
cs471s11g00907	cs471s10g00602	0.0895	0.0876	0.1009	0.0676
cs471s11g00952	cs471s10g00637	0.3333	0.6614	0.3519	0.573
cs471s11g00992	cs471s10g00641	0.4273	0.9509	0.4485	0.9512
cs471s11g00012	cs471s11g00013	0.0531	0.1395	0.0554	0.1233
cs471s11g00030	cs471s11g00031	0.0975	0.1141	0.1016	0.1019
cs471s11g00031	cs471s11g00035	0.1386	0.2193	0.1447	0.1965
cs471s11g00032	cs471s11g00036	0.2843	0.3731	0.289	0.3585
cs471s11g00042	cs471s11g00043	0.1499	0.1407	0.1478	0.1504
cs471s11g00043	cs471s11g00049	0.6121	1.1161	0.6263	1.3789
cs471s11g00050	cs471s11g00051	0.3432	0.7295	0.3515	0.7453
cs471s11g00052	cs471s11g00053	0.3081	0.4417	0.32	0.4321
cs471s11g00053	cs471s11g00055	0.2426	0.3247	0.2505	0.3096
cs471s11g00055	cs471s11g00056	0.2731	0.3764	0.2763	0.3834
cs471s11g00056	cs471s11g00058	0.1656	0.2251	0.1675	0.221
cs471s11g00058	cs471s11g00061	0.1795	0.1772	0.1814	0.1753
cs471s11g00074	cs471s11g00075	0.1138	0.2185	0.1151	0.2157
cs471s11g00075	cs471s11g00076	0.471	0.8784	0.4691	1.015
cs471s11g00093	cs471s11g00095	0.0192	0.0936	0.0187	0.1062
cs471s11g00095	cs471s11g00096	0.0184	0.0648	0.0183	0.0662
cs471s11g00100	cs471s11g00101	0.0	0.0	-0.0	-0.0
cs471s11g00125	cs471s11g00126	0.0343	0.098	0.0354	0.0896
cs471s11g00148	cs471s11g00150	0.4798	-1.0	0.4815	3.6501
cs471s11g00156	cs471s11g00157	0.0694	0.1036	0.0724	0.094
cs471s11g00172	cs471s11g00173	0.3004	0.7081	0.3041	0.7693
cs471s11g00199	cs471s11g00201	0.0673	0.1278	0.0666	0.1351
cs471s11g00220	cs471s11g00221	0.0188	0.0666	0.0206	0.051
cs471s11g00229	cs471s11g00230	0.0708	0.1333	0.0687	0.1509
cs471s11g00235	cs471s11g00236	0.2217	0.2929	0.2178	0.3312
cs471s11g00236	cs471s11g00237	0.4522	0.622	0.458	0.6281
cs471s11g00237	cs471s11g00238	0.3191	0.5841	0.318	0.6491
cs471s11g00239	cs471s11g00247	0.3285	0.5236	0.3278	0.5364
cs471s11g00282	cs471s11g00285	0.1642	0.3239	0.167	0.3181
cs471s11g00283	cs471s11g00286	0.6329	1.3214	0.6391	1.9742
cs471s11g00291	cs471s11g00292	0.1545	0.3338	0.171	0.2424
cs471s11g01203	cs471s11g01205	0.1572	0.4539	0.1641	0.4089
cs471s11g01205	cs471s11g01206	0.1818	0.5731	0.1928	0.5056
cs471s11g01206	cs471s11g01207	0.2307	0.7004	0.2423	0.6405
cs471s11g01207	cs471s11g01209	0.0624	0.1604	0.0647	0.1451
cs471s11g01209	cs471s11g01210	0.0436	0.1611	0.0486	0.121
cs471s11g01214	cs471s11g01215	0.0224	0.0558	0.0204	0.0832
cs471s11g01215	cs471s11g01216	0.069	0.1576	0.0674	0.1835
cs471s11g01216	cs471s11g01217	0.0886	0.2134	0.0869	0.2401
cs471s11g01217	cs471s11g01218	0.0811	0.1498	0.082	0.146
cs471s11g01218	cs471s11g01219	0.0712	0.2551	0.079	0.2
cs471s11g01220	cs471s11g01221	0.1302	0.3828	0.1362	0.3452
cs471s11g01221	cs471s11g01223	0.0554	0.1632	0.0593	0.1367
cs471s11g01230	cs471s11g01231	0.307	0.86	0.3216	0.789
cs471s11g01231	cs471s11g01232	0.0674	0.171	0.0723	0.1428
cs471s11g01236	cs471s11g01237	0.0766	0.2276	0.0771	0.2247
cs471s11g01237	cs471s11g01239	0.0977	0.3339	0.1001	0.3183
cs471s11g01239	cs471s11g01240	0.186	0.7548	0.191	0.7398
cs471s11g01244	cs471s11g01245	0.2735	0.5423	0.2729	0.6558
cs471s11g01267	cs471s11g01271	0.1758	2.8748	0.1803	1.9059
cs471s11g01298	cs471s11g01300	0.0459	0.1898	0.0478	0.1699
cs471s11g01239	cs471s11g01172	0.736	-1.0	0.7591	2.4261
cs471s11g01223	cs471s11g01207	0.0838	0.2309	0.0868	0.2109
cs471s11g01221	cs471s11g01209	0.0646	0.1877	0.068	0.1641
cs471s11g01220	cs471s11g01210	0.0915	0.3205	0.0979	0.2675
cs471s11g01219	cs471s11g01212	0.1921	0.398	0.2058	0.3388
cs471s11g01218	cs471s11g01213	0.0329	0.0588	0.0322	0.0646
cs471s11g01217	cs471s11g01214	0.0629	0.2344	0.0608	0.289
cs471s11g01216	cs471s11g01215	0.069	0.1576	0.0674	0.1835
cs471s11g01214	cs471s11g01217	0.0629	0.2344	0.0608	0.289
cs471s11g01213	cs471s11g01218	0.0329	0.0588	0.0322	0.0646
cs471s11g01212	cs471s11g01219	0.1921	0.398	0.2058	0.3388
cs471s11g01209	cs471s11g01220	0.1309	0.3882	0.1369	0.3512
cs471s11g01206	cs471s11g01221	0.192	0.6863	0.2035	0.6057
cs471s11g01205	cs471s11g01223	0.1389	0.403	0.1461	0.3565
cs471s11g01172	cs471s11g01236	0.7373	-1.0	0.7559	4.4699
cs471s11g00805	cs471s11g00571	0.2141	0.521	0.2336	0.4206
cs471s11g00756	cs471s11g00582	0.6174	-1.0	0.6474	3.0757
cs471s11g00743	cs471s11g00608	0.3969	1.1152	0.4234	1.1043
cs471s11g00704	cs471s11g00644	0.6234	0.8389	0.5892	1.2078
cs471s11g00682	cs471s11g00678	0.0057	0.0087	0.0059	0.0081
cs471s11g00681	cs471s11g00679	0.6009	1.0487	0.6174	0.9809
cs471s11g00679	cs471s11g00681	0.6009	1.0487	0.6174	0.9809
cs471s11g00678	cs471s11g00682	0.0057	0.0087	0.0059	0.0081
cs471s11g00644	cs471s11g00704	0.6234	0.8389	0.5892	1.2078
cs471s11g00608	cs471s11g00743	0.3969	1.1152	0.4234	1.1043
cs471s11g00582	cs471s11g00756	0.6174	-1.0	0.6474	3.0757
cs471s11g00558	cs471s11g00758	0.2739	0.4269	0.2746	0.4612
cs471s11g00090	cs471s11g00030	0.2616	0.5019	0.2799	0.4365
cs471s11g00061	cs471s11g00042	0.512	0.7952	0.527	0.7942
cs471s11g00058	cs471s11g00043	0.3964	0.712	0.413	0.6714
cs471s11g00056	cs471s11g00050	0.4507	0.7155	0.4629	0.6965
cs471s11g00055	cs471s11g00051	0.0484	0.1097	0.0516	0.0914
cs471s11g00053	cs471s11g00052	0.3081	0.4417	0.32	0.4321
cs471s11g00051	cs471s11g00055	0.0484	0.1097	0.0516	0.0914
cs471s11g00050	cs471s11g00056	0.4507	0.7155	0.4629	0.6965
cs471s11g00043	cs471s11g00058	0.3964	0.712	0.413	0.6714
cs471s11g00042	cs471s11g00061	0.512	0.7952	0.527	0.7942
cs471s11g00030	cs471s11g00090	0.2616	0.5019	0.2799	0.4365
cs471s11g01033	cs471s11g01031	0.1627	0.5118	0.1705	0.456
cs471s11g01043	cs471s11g01041	0.3267	1.1181	0.3269	1.4188
cs471s11g01048	cs471s11g01047	0.2646	1.2521	0.2716	1.3992
cs471s11g01050	cs471s11g01048	0.1834	0.536	0.1889	0.5208
cs471s11g01052	cs471s11g01050	0.3451	1.2384	0.3591	1.6528
cs471s11g01056	cs471s11g01052	0.1899	0.8814	0.2024	0.7524
cs471s11g01058	cs471s11g01056	0.2305	1.4007	0.2371	2.3699
cs471s11g01061	cs471s11g01058	0.2425	1.0793	0.2551	1.0682
cs471s11g01062	cs471s11g01061	0.1454	0.5692	0.1548	0.4904
cs471s11g01075	cs471s11g01074	0.1198	0.127	0.1232	0.1172
cs471s11g01076	cs471s11g01075	0.0315	0.0849	0.0333	0.0725
cs471s11g01078	cs471s11g01076	0.0554	0.1204	0.0575	0.1075
cs471s11g00441	cs471s11g00322	0.4543	-1.0	0.4698	2.1928
cs471s11g00428	cs471s11g00369	0.5655	1.0713	0.5488	2.5051
cs471s11g00416	cs471s11g00390	0.2823	0.8504	0.3158	0.6432
cs471s11g00408	cs471s11g00397	0.1796	0.6176	0.187	0.5843
cs471s11g00406	cs471s11g00399	0.499	0.7589	0.501	0.8199
cs471s11g00399	cs471s11g00406	0.499	0.7589	0.501	0.8199
cs471s11g00397	cs471s11g00408	0.1796	0.6176	0.187	0.5843
cs471s11g00390	cs471s11g00416	0.2823	0.8504	0.3158	0.6432
cs471s11g00369	cs471s11g00428	0.5655	1.0713	0.5488	2.5051
cs471s11g00322	cs471s11g00441	0.4543	-1.0	0.4698	2.1928
cs471s11g01160	cs471s11g00979	0.8889	-1.0	0.8786	4.1786
cs471s11g01125	cs471s11g01023	0.5388	0.9329	0.5543	0.9844
cs471s11g01076	cs471s11g01073	0.0583	0.1017	0.0619	0.0866
cs471s11g01074	cs471s11g01075	0.1198	0.127	0.1232	0.1172
cs471s11g01073	cs471s11g01076	0.0583	0.1017	0.0619	0.0866
cs471s11g01023	cs471s11g01125	0.5388	0.9329	0.5543	0.9844
cs471s11g00979	cs471s11g01160	0.8889	-1.0	0.8786	4.1786
cs471s11g00401	cs471s11g00390	0.3894	0.9756	0.4158	0.8481
cs471s11g00408	cs471s11g00416	0.139	0.4032	0.1488	0.334
cs471s11g00410	cs471s11g00417	0.0243	0.0257	0.0262	0.0207
cs471s11g00416	cs471s11g00437	0.4753	2.2057	0.5074	2.3526
cs471s11g00437	cs471s11g00441	0.0205	0.0227	0.0209	0.0214
cs471s11g00445	cs471s11g00446	0.171	0.7942	0.18	0.6713
cs471s11g00164	cs471s11g00397	0.2941	1.1788	0.3064	1.1774
cs471s11g00166	cs471s11g00401	0.1242	0.214	0.1311	0.1861
cs471s11g00195	cs471s11g00403	0.3486	0.506	0.3654	0.4448
cs471s11g00204	cs471s11g00436	0.3209	1.8521	0.3307	3.2908
cs471s11g00236	cs471s11g00462	0.7005	1.0564	0.7229	1.0393
cs471s11g00258	cs471s11g00474	0.5309	0.862	0.5062	1.4014
cs471s11g00867	cs471s11g00838	0.4295	1.8881	0.4301	1.9046
cs471s11g00865	cs471s11g00841	0.4308	-1.0	0.4479	3.1015
cs471s11g00856	cs471s11g00854	0.3723	0.9893	0.3825	1.0565
cs471s11g00854	cs471s11g00856	0.3723	0.9893	0.3825	1.0565
cs471s11g00841	cs471s11g00860	0.6818	2.5316	0.6899	2.3431
cs471s11g00838	cs471s11g00865	0.4197	2.3322	0.4322	1.7328
cs471s11g00255	cs471s11g00196	0.2239	0.3698	0.2276	0.3651
cs471s11g00205	cs471s11g00198	0.1517	0.2715	0.1522	0.2765
cs471s11g00201	cs471s11g00199	0.0673	0.1278	0.0666	0.1351
cs471s11g00198	cs471s11g00205	0.1517	0.2715	0.1522	0.2765
cs471s11g00196	cs471s11g00255	0.2239	0.3698	0.2276	0.3651
cs471s11g00397	cs471s11g00164	0.2941	1.1788	0.3064	1.1774
cs471s11g00401	cs471s11g00166	0.1242	0.214	0.1311	0.1861
cs471s11g00403	cs471s11g00195	0.3486	0.506	0.3654	0.4448
cs471s11g00417	cs471s11g00204	0.1848	0.6898	0.1959	0.6228
cs471s11g00462	cs471s11g00236	0.7005	1.0564	0.7229	1.0393
cs471s11g00474	cs471s11g00258	0.5309	0.862	0.5062	1.4014
cs471s11g00838	cs471s11g00638	0.347	4.1068	0.3624	1.7882
cs471s11g00841	cs471s11g00641	0.1892	-1.0	0.2018	1.8643
cs471s11g00867	cs471s11g00645	0.5452	2.0921	0.5667	2.0916
cs471s11g00915	cs471s11g00648	0.3855	1.4564	0.392	2.5621
cs471s11g00957	cs471s11g00698	0.8716	-1.0	0.8729	4.323
cs471s11g00638	cs471s11g00641	0.0704	0.4271	0.0705	0.4289
cs471s11g00641	cs471s11g00645	0.0957	0.8536	0.1025	0.6697
cs471s11g00645	cs471s11g00648	0.1633	0.775	0.1711	0.6777
cs471s11g00678	cs471s11g00679	0.2115	0.5047	0.2138	0.491
cs471s11g00679	cs471s11g00682	0.2037	0.4901	0.2058	0.4771
cs471s11g00416	cs471s11g01073	0.2512	0.9498	0.2749	0.7649
cs471s11g00410	cs471s11g01074	0.273	0.8542	0.2829	0.9347
cs471s11g00408	cs471s11g01075	0.2524	1.0083	0.2636	1.0298
cs471s11g00397	cs471s11g01076	0.2418	1.0709	0.2523	1.0836
cs471s11g00390	cs471s11g01077	0.1696	0.5631	0.1864	0.4255
cs471s11g01077	cs471s11g00390	0.1696	0.5631	0.1864	0.4255
cs471s11g01076	cs471s11g00397	0.2418	1.0709	0.2523	1.0836
cs471s11g01075	cs471s11g00408	0.2524	1.0083	0.2636	1.0298
cs471s11g01074	cs471s11g00410	0.273	0.8542	0.2829	0.9347
cs471s11g01073	cs471s11g00416	0.2512	0.9498	0.2749	0.7649
cs471s11g00196	cs471s11g00402	0.2034	0.3732	0.2054	0.3756
cs471s11g00164	cs471s11g00408	0.3104	1.2765	0.3196	1.5473
cs471s11g00155	cs471s11g00433	0.6542	1.1242	0.6661	1.2296
cs471s11g00312	cs471s11g00280	0.4709	0.6451	0.4761	0.6712
cs471s11g00292	cs471s11g00291	0.1545	0.3338	0.171	0.2424
cs471s11g00280	cs471s11g00312	0.4709	0.6451	0.4761	0.6712
cs471s11g00433	cs471s11g00155	0.6542	1.1242	0.6661	1.2296
cs471s11g00408	cs471s11g00164	0.3104	1.2765	0.3196	1.5473
cs471s11g00402	cs471s11g00196	0.2034	0.3732	0.2054	0.3756
cs471s11g00580	cs471s11g00497	0.5039	0.8508	0.496	1.0675
cs471s11g00531	cs471s11g00528	0.2187	1.4704	0.23	1.6701
cs471s11g00528	cs471s11g00531	0.2187	1.4704	0.23	1.6701
cs471s11g00497	cs471s11g00535	0.276	0.4482	0.2744	0.4914
cs471s11g00904	cs471s11g00033	0.0512	0.0443	0.0507	0.0463
cs471s11g00858	cs471s11g00076	0.1672	0.9016	0.1735	0.9096
cs471s11g00845	cs471s11g00112	0.4705	-1.0	0.4921	2.2031
cs471s11g00826	cs471s11g00154	0.7339	1.7572	0.7445	1.627
cs471s11g00838	cs471s11g00841	0.1239	0.5528	0.1282	0.519
cs471s11g00896	cs471s11g00905	0.1369	0.444	0.1457	0.3805
cs471s11g01073	cs471s11g00390	0.1808	0.5168	0.1945	0.4186
cs471s11g01075	cs471s11g00397	0.2416	1.0982	0.2527	1.1244
cs471s11g01076	cs471s11g00408	0.2555	1.0263	0.2664	1.0656
cs471s11g00638	cs471s11g00838	0.347	4.1068	0.3624	1.7882
cs471s11g00641	cs471s11g00841	0.1892	-1.0	0.2018	1.8643
cs471s11g00645	cs471s11g00865	0.4177	-1.0	0.4322	2.304
cs471s11g00401	cs471s11g01073	0.3962	1.2119	0.4208	1.1961
cs471s11g00441	cs471s11g01075	0.4008	-1.0	0.4217	1.8635
cs471s11g00282	cs471s11g00031	0.1375	0.3352	0.1438	0.3046
cs471s11g00284	cs471s11g00032	0.3224	0.6431	0.3276	0.6612
cs471s11g00285	cs471s11g00035	0.1214	0.239	0.1251	0.2234
cs471s11g00030	cs471s11g00282	0.1607	0.2963	0.168	0.2659
cs471s11g00032	cs471s11g00284	0.3224	0.6431	0.3276	0.6612
cs471s11g00035	cs471s11g00285	0.1214	0.239	0.1251	0.2234
cs471s11g00531	cs471s12g00464	0.3338	2.5419	0.353	1.4332
cs471s11g00530	cs471s12g00474	0.0509	0.0808	0.0559	0.0651
cs471s11g00529	cs471s12g00479	0.2597	0.7873	0.2805	0.6822
cs471s11g00528	cs471s12g00480	0.2838	1.228	0.2964	1.3316
cs471s11g00524	cs471s12g00481	0.251	1.3799	0.2578	1.7821
cs471s11g00520	cs471s12g00494	0.0557	0.1407	0.0648	0.096
cs471s11g00510	cs471s12g00542	0.1323	0.2021	0.1411	0.1822
cs471s11g00764	cs471s12g00224	0.2472	0.4825	0.2493	0.49
cs471s11g00735	cs471s12g00238	0.3664	0.8229	0.3667	1.0955
cs471s11g00689	cs471s12g00286	0.1983	0.42	0.2158	0.3348
cs471s11g00673	cs471s12g00325	0.7856	-1.0	0.8046	4.1151
cs471s11g00624	cs471s12g00349	0.3996	0.6399	0.405	0.6321
cs471s11g00602	cs471s12g00355	0.2647	1.2782	0.3078	0.9171
cs471s11g00520	cs471s12g00454	0.0471	0.1119	0.0496	0.0976
cs471s11g00526	cs471s12g00463	0.2559	0.3866	0.2604	0.3793
cs471s11g00528	cs471s12g00464	0.3104	3.0892	0.3171	2.0469
cs471s11g00529	cs471s12g00471	0.3315	0.764	0.3499	0.702
cs471s11g00215	cs471s12g01038	0.413	-1.0	0.4343	2.9214
cs471s11g00196	cs471s12g01040	0.2069	0.4947	0.2161	0.4477
cs471s11g00180	cs471s12g01042	0.8517	-1.0	0.8596	4.2924
cs471s11g00154	cs471s12g01058	0.4679	-1.0	0.4652	4.7201
cs471s11g00263	cs471s12g00660	0.7042	1.1636	0.7306	1.1621
cs471s11g00226	cs471s12g00664	0.5598	-1.0	0.5465	4.4217
cs471s11g00208	cs471s12g00682	0.3445	0.4216	0.3494	0.4219
cs471s11g00202	cs471s12g00684	0.4243	1.127	0.4014	1.8606
cs471s11g01160	cs471s12g00154	0.8614	-1.0	0.8463	4.3818
cs471s11g01133	cs471s12g00182	0.3047	0.5051	0.2917	0.6529
cs471s11g01089	cs471s12g00225	0.3815	-1.0	0.4001	1.7629
cs471s11g01086	cs471s12g00265	1.1574	-1.0	1.1563	4.1956
cs471s11g00422	cs471s12g00566	0.3562	0.4395	0.3583	0.4506
cs471s11g00451	cs471s12g00593	0.3303	0.4989	0.3102	0.7495
cs471s11g00494	cs471s12g00639	0.1105	0.1238	0.1044	0.1534
cs471s11g00732	cs471s12g00198	0.6712	0.8489	0.6507	1.16
cs471s11g00758	cs471s12g00239	0.086	0.0732	0.0896	0.066
cs471s11g00675	cs471s13g00824	0.0188	0.0182	0.0187	0.0186
cs471s11g00679	cs471s13g00854	0.4722	0.6949	0.4899	0.6305
cs471s11g00680	cs471s13g00857	0.1683	0.2402	0.1769	0.2138
cs471s11g00681	cs471s13g00860	0.1103	0.2646	0.1207	0.2152
cs471s11g00684	cs471s13g00861	0.0379	0.0675	0.0401	0.0588
cs471s11g01318	cs471s13g00090	0.8758	-1.0	0.9871	2.322
cs471s11g01286	cs471s13g00130	0.2132	3.3119	0.2129	3.6641
cs471s11g01237	cs471s13g00168	0.4702	2.1908	0.4674	2.5062
cs471s11g01208	cs471s13g00199	0.3145	0.4425	0.3128	0.4667
cs471s11g01174	cs471s13g00246	0.2326	-1.0	0.2388	3.3161
cs471s11g00330	cs471s13g00796	0.886	-1.0	0.8719	4.76
cs471s11g00354	cs471s13g00831	0.056	0.133	0.0629	0.1
cs471s11g00396	cs471s13g00863	0.2556	0.5432	0.2631	0.535
cs471s11g00399	cs471s13g00913	0.6421	0.7101	0.6446	0.7356
cs471s11g00328	cs471s13g00184	0.7425	1.4499	0.7467	1.9978
cs471s11g00369	cs471s13g00222	0.7288	1.2992	0.6951	2.2077
cs471s11g00406	cs471s13g00253	0.5627	0.945	0.5505	1.2982
cs471s11g00455	cs471s13g00279	0.094	0.232	0.0955	0.2309
cs471s11g00150	cs471s13g01361	0.3107	0.602	0.3092	0.6556
cs471s11g00136	cs471s13g01381	0.6972	-1.0	0.6647	3.8165
cs471s11g00112	cs471s13g01383	0.5311	-1.0	0.5418	3.3585
cs471s11g00105	cs471s13g01408	0.9164	4.4505	0.941	2.6816
cs471s11g00403	cs471s13g00604	1.1714	-1.0	1.1723	4.0545
cs471s11g00354	cs471s13g00611	0.089	0.2657	0.0955	0.2261
cs471s11g00317	cs471s13g00616	0.8215	1.3708	0.8214	1.773
cs471s11g00297	cs471s13g00623	0.4496	1.3818	0.4665	1.8183
cs471s11g00684	cs471s13g00854	0.5479	0.9512	0.5545	0.9399
cs471s11g00681	cs471s13g00856	0.1788	0.2867	0.1917	0.243
cs471s11g00679	cs471s13g00858	0.2013	0.4208	0.2157	0.3518
cs471s11g00092	cs471s13g01381	0.5366	-1.0	0.534	3.7924
cs471s11g00149	cs471s13g01396	0.2345	0.4216	0.2377	0.4146
cs471s11g00238	cs471s13g00536	0.6396	1.1281	0.6398	1.3584
cs471s11g00271	cs471s13g00578	0.8403	1.1967	0.8477	1.3913
cs471s11g00524	cs471s13g00775	0.2708	1.2885	0.2795	2.0002
cs471s11g00528	cs471s13g00778	0.3079	2.4048	0.3197	1.5978
cs471s11g00530	cs471s13g00798	0.0679	0.0813	0.0728	0.0689
cs471s11g00684	cs471s14g00813	0.4299	0.6706	0.4565	0.5808
cs471s11g00681	cs471s14g00816	0.4093	0.8613	0.4218	0.8068
cs471s11g00680	cs471s14g00817	0.1142	0.1667	0.1195	0.1503
cs471s11g00679	cs471s14g00824	0.4968	1.0682	0.5129	0.9838
cs471s11g00678	cs471s14g00826	0.0218	0.068	0.0226	0.0609
cs471s11g00642	cs471s14g00840	0.1988	0.951	0.2176	0.8555
cs471s11g00553	cs471s14g00733	0.3612	0.6348	0.3857	0.5457
cs471s11g00595	cs471s14g00774	0.0656	0.0097	0.0662	0.0094
cs471s11g00608	cs471s14g00803	0.3866	0.8698	0.409	0.7765
cs471s11g00679	cs471s14g00843	0.2035	0.2968	0.2178	0.2498
cs471s11g00624	cs471s14g00960	0.1034	0.1849	0.1099	0.1577
cs471s11g00608	cs471s14g00980	0.3245	0.7893	0.3484	0.6725
cs471s11g00602	cs471s14g00991	0.4222	1.4132	0.484	1.0326
cs471s11g00570	cs471s14g01041	0.5069	0.9607	0.5279	0.9907
cs471s11g00839	cs471s14g00926	0.0942	0.1631	0.092	0.1807
cs471s11g00796	cs471s14g00954	0.1628	0.1974	0.1628	0.2076
cs471s11g00785	cs471s14g00992	0.0415	0.0326	0.042	0.0316
cs471s11g00763	cs471s14g01041	1.2389	-1.0	1.2347	4.6071
cs471s11g00462	cs471s14g00560	0.7174	1.1561	0.6868	3.4825
cs471s11g00472	cs471s14g00571	0.5399	-1.0	0.5441	4.1415
cs471s11g00510	cs471s14g00584	0.0334	0.0283	0.0351	0.0249
cs471s11g00586	cs471s14g00921	0.1413	0.2616	0.1514	0.2234
cs471s11g00642	cs471s14g00991	0.3398	1.2981	0.3761	1.0743
cs471s11g00633	cs471s14g00766	0.4331	0.8689	0.4357	0.9488
cs471s11g00679	cs471s14g00811	0.4531	1.5673	0.4719	1.5011
cs471s11g00681	cs471s14g00813	0.5174	0.6587	0.5349	0.6135
cs471s11g00847	cs471s14g00986	0.5806	2.4952	0.6254	4.1384
cs471s11g00888	cs471s14g01008	0.589	2.3614	0.5961	2.6304
cs471s11g00908	cs471s14g01053	0.5479	0.9693	0.5438	1.2052
cs471s11g00247	cs471s15g00376	0.7453	-1.0	0.7466	4.1269
cs471s11g00222	cs471s15g00418	0.3102	2.9365	0.3081	4.1604
cs471s11g00217	cs471s15g00458	0.8788	-1.0	0.8735	4.3754
cs471s11g00190	cs471s15g00494	0.6681	-1.0	0.641	4.2117
cs471s11g00535	cs471s15g00780	0.1328	0.2755	0.1387	0.2501
cs471s11g00531	cs471s15g00813	0.3309	-1.0	0.3428	1.9355
cs471s11g00528	cs471s15g00817	0.195	1.5719	0.2017	1.9826
cs471s11g00482	cs471s15g00838	0.0593	0.1996	0.0645	0.1619
cs471s11g00618	cs471s15g01036	0.2234	-1.0	0.2301	3.8845
cs471s11g00595	cs471s15g01059	0.0981	0.1555	0.1067	0.1264
cs471s11g00593	cs471s15g01067	0.2614	0.3624	0.296	0.2733
cs471s11g00570	cs471s15g01068	0.3288	0.4569	0.3407	0.4261
cs471s11g01032	cs471s15g00492	0.463	1.0534	0.4772	1.0528
cs471s11g01004	cs471s15g00510	0.5416	1.2703	0.5712	1.2202
cs471s11g00970	cs471s15g00556	0.4985	-1.0	0.4949	3.8827
cs471s11g00961	cs471s15g00596	0.7287	-1.0	0.7226	4.1847
cs471s11g01337	cs471s1g01308	0.322	-1.0	0.334	2.2871
cs471s11g01321	cs471s1g01322	0.3202	2.1222	0.3124	4.0012
cs471s11g01313	cs471s1g01338	0.1059	1.2259	0.1067	1.4441
cs471s11g01304	cs471s1g01356	0.4474	2.2221	0.4666	1.5622
cs471s11g01294	cs471s1g01373	0.4988	2.2042	0.506	2.0246
cs471s11g01293	cs471s1g01378	0.3378	2.2663	0.3264	3.8612
cs471s11g01276	cs471s1g01418	0.5881	-1.0	0.5923	3.9058
cs471s11g01255	cs471s1g01450	0.8549	1.5419	0.8374	1.9225
cs471s11g01053	cs471s1g01294	0.4386	0.8542	0.4364	0.9721
cs471s11g01015	cs471s1g01308	0.619	-1.0	0.6141	4.358
cs471s11g01010	cs471s1g01334	0.3877	1.6933	0.3877	1.8483
cs471s11g01004	cs471s1g01377	0.2461	0.4112	0.279	0.307
cs471s11g00979	cs471s1g01389	0.514	0.9841	0.4983	1.7219
cs471s11g00280	cs471s1g02750	0.3109	0.3325	0.2953	0.4687
cs471s11g00276	cs471s1g02785	0.7243	2.4419	0.7141	7.6607
cs471s11g00261	cs471s1g02790	0.2353	0.3772	0.2344	0.4057
cs471s11g00243	cs471s1g02806	0.0256	0.6127	0.0263	0.5563
cs471s11g00669	cs471s1g02057	0.1745	0.2623	0.1679	0.3103
cs471s11g00644	cs471s1g02074	0.2022	0.3651	0.2039	0.3648
cs471s11g00602	cs471s1g02098	0.1967	0.7843	0.2318	0.5028
cs471s11g00589	cs471s1g02143	0.7561	-1.0	0.7887	2.1038
cs471s11g00819	cs471s1g02579	0.054	0.1102	0.0558	0.1028
cs471s11g00803	cs471s1g02593	0.7275	1.2651	0.7003	2.2025
cs471s11g00762	cs471s1g02599	0.2311	0.3291	0.252	0.2689
cs471s11g00756	cs471s1g02618	0.7694	2.4814	0.7485	3.9194
cs471s11g00968	cs471s1g03608	0.6049	2.2867	0.5975	3.9738
cs471s11g00938	cs471s1g03627	0.5216	-1.0	0.5546	1.9491
cs471s11g00908	cs471s1g03675	1.2779	3.1943	1.3183	2.6718
cs471s11g00864	cs471s1g03711	0.5294	0.9563	0.5059	1.8057
cs471s11g01054	cs471s1g01886	0.111	0.1823	0.11	0.1918
cs471s11g01051	cs471s1g01894	0.1023	0.2042	0.1179	0.149
cs471s11g01023	cs471s1g01895	0.4676	2.6474	0.4875	1.6975
cs471s11g01006	cs471s1g01898	0.0757	0.124	0.0731	0.147
cs471s11g01254	cs471s1g02864	0.9303	-1.0	0.8866	4.8354
cs471s11g01219	cs471s1g02866	0.1301	0.2882	0.1429	0.2345
cs471s11g01199	cs471s1g02876	0.4666	0.7151	0.475	0.7184
cs471s11g01181	cs471s1g02916	0.2398	0.5159	0.2466	0.5052
cs471s11g00154	cs471s1g03159	0.4712	-1.0	0.4688	4.7228
cs471s11g00199	cs471s1g03186	0.4748	-1.0	0.4777	4.1324
cs471s11g00201	cs471s1g03187	0.5189	4.1289	0.5134	3.858
cs471s11g00866	cs471s1g02597	0.1342	0.4559	0.1707	0.2683
cs471s11g00914	cs471s1g02630	0.833	1.4704	0.8386	2.9034
cs471s11g00982	cs471s1g01404	0.4495	4.0527	0.4674	1.8649
cs471s11g01014	cs471s1g01424	0.1291	0.213	0.1245	0.2675
cs471s11g01308	cs471s1g01359	0.4313	3.3752	0.4437	1.9981
cs471s11g01318	cs471s1g01364	0.4682	1.5523	0.4589	2.1202
cs471s11g00382	cs471s2g02124	0.9421	3.132	0.9095	4.8602
cs471s11g00366	cs471s2g02144	0.8776	1.9509	0.8614	2.4687
cs471s11g00334	cs471s2g02156	0.0739	0.1082	0.0746	0.1055
cs471s11g00318	cs471s2g02161	0.7907	-1.0	0.7962	4.3963
cs471s11g00277	cs471s2g02166	0.7596	-1.0	0.7406	4.2229
cs471s11g00231	cs471s2g02207	1.3046	2.249	1.3308	2.1298
cs471s11g00190	cs471s2g02256	0.4613	-1.0	0.4407	3.7886
cs471s11g00150	cs471s2g02259	0.0418	0.0865	0.0463	0.0667
cs471s11g00266	cs471s2g00231	0.4903	-1.0	0.4762	4.3316
cs471s11g00293	cs471s2g00234	0.2126	0.362	0.2244	0.3294
cs471s11g00322	cs471s2g00262	0.5574	-1.0	0.5707	4.4649
cs471s11g00366	cs471s2g00266	0.6947	1.1947	0.6691	1.5714
cs471s11g00388	cs471s2g00292	0.5803	0.7647	0.5583	0.9415
cs471s11g00619	cs471s2g00607	0.477	0.7337	0.5085	0.6472
cs471s11g00613	cs471s2g00646	0.9602	2.4044	0.9851	2.1055
cs471s11g00578	cs471s2g00662	0.0306	0.0382	0.0302	0.0406
cs471s11g00570	cs471s2g00709	0.3025	0.3647	0.3265	0.2981
cs471s11g00541	cs471s2g00714	0.391	0.682	0.4181	0.5955
cs471s11g01196	cs471s2g01509	0.3474	2.2612	0.3455	2.5652
cs471s11g01156	cs471s2g01527	0.1473	0.2049	0.1435	0.2271
cs471s11g01113	cs471s2g01563	0.5769	-1.0	0.5971	2.466
cs471s11g01109	cs471s2g01612	0.4087	0.5983	0.4124	0.6186
cs471s11g01085	cs471s2g01615	0.5138	1.0219	0.5407	0.9637
cs471s11g00393	cs471s2g00262	0.4706	-1.0	0.4914	2.0592
cs471s11g00322	cs471s2g00269	0.5192	-1.0	0.5253	4.4372
cs471s11g00293	cs471s2g00280	0.3608	0.8419	0.392	0.6923
cs471s11g00952	cs471s2g00970	0.1758	0.3552	0.1896	0.2902
cs471s11g00938	cs471s2g00996	0.3101	-1.0	0.3243	2.016
cs471s11g00922	cs471s2g01026	0.2779	-1.0	0.2753	3.6828
cs471s11g00898	cs471s2g01071	0.3621	0.6442	0.3785	0.6057
cs471s11g01052	cs471s2g02003	0.52	-1.0	0.5831	1.5975
cs471s11g01050	cs471s2g02004	0.6083	-1.0	0.6468	2.6187
cs471s11g01027	cs471s2g02026	0.3719	-1.0	0.3773	3.5621
cs471s11g01004	cs471s2g02034	0.2704	0.6054	0.2858	0.5277
cs471s11g00154	cs471s2g02597	0.4993	-1.0	0.5043	4.7442
cs471s11g00172	cs471s2g02601	0.8181	-1.0	0.8055	4.2104
cs471s11g00173	cs471s2g02602	0.6134	1.6689	0.646	2.1704
cs471s11g00331	cs471s2g02063	0.5704	-1.0	0.5812	3.4043
cs471s11g00336	cs471s2g02078	0.3127	1.1606	0.3168	1.6615
cs471s11g00922	cs471s2g02074	0.6013	1.3875	0.5757	2.293
cs471s11g00943	cs471s2g02099	0.9267	2.2861	0.9474	1.9565
cs471s11g00951	cs471s2g02131	0.1149	0.1758	0.1334	0.1234
cs471s11g00970	cs471s2g01924	0.7661	-1.0	0.7609	4.4855
cs471s11g01015	cs471s2g01969	0.4906	-1.0	0.4805	4.3546
cs471s11g01048	cs471s2g02003	0.6694	-1.0	0.6836	4.6188
cs471s11g01236	cs471s2g02135	0.4538	-1.0	0.4637	4.5219
cs471s11g01237	cs471s2g02136	0.527	-1.0	0.5305	4.365
cs471s11g01239	cs471s2g02145	0.4829	-1.0	0.4861	3.8861
cs471s11g01222	cs471s3g00382	0.1091	0.2475	0.1143	0.2263
cs471s11g01230	cs471s3g00398	0.7228	2.7045	0.7883	1.8355
cs471s11g01231	cs471s3g00399	0.6925	-1.0	0.7374	1.7345
cs471s11g01232	cs471s3g00401	0.7084	2.9206	0.7518	2.1379
cs471s11g01240	cs471s3g00449	0.2066	1.1388	0.2064	1.4
cs471s11g01264	cs471s3g00466	0.1898	0.9888	0.1889	1.2754
cs471s11g01267	cs471s3g00476	0.1734	1.2117	0.1754	1.4074
cs471s11g01270	cs471s3g00484	0.2488	1.857	0.2454	2.3461
cs471s11g01272	cs471s3g00490	0.0512	1.0144	0.0492	1.4185
cs471s11g01274	cs471s3g00491	0.1504	1.0864	0.1604	0.9746
cs471s11g01283	cs471s3g00515	0.177	1.7779	0.1795	1.5399
cs471s11g01284	cs471s3g00517	0.3858	0.9916	0.4061	0.9006
cs471s11g01291	cs471s3g00531	0.0417	1.1364	0.0428	1.1034
cs471s11g01293	cs471s3g00542	0.1911	0.916	0.1956	0.9341
cs471s11g01302	cs471s3g00577	0.1986	0.9009	0.2065	0.856
cs471s11g01304	cs471s3g00591	0.391	1.3136	0.4052	1.4031
cs471s11g01308	cs471s3g00596	0.2797	1.1009	0.2936	1.0096
cs471s11g01314	cs471s3g00609	0.3425	1.1797	0.3463	1.877
cs471s11g01099	cs471s3g00007	0.2368	1.724	0.24	1.5298
cs471s11g01117	cs471s3g00046	0.3794	1.5054	0.4011	1.5015
cs471s11g01121	cs471s3g00050	0.4958	0.8612	0.4826	1.3225
cs471s11g01136	cs471s3g00052	0.1123	1.1731	0.1172	1.4291
cs471s11g01139	cs471s3g00062	0.4031	1.0675	0.4274	0.8859
cs471s11g01149	cs471s3g00075	0.1412	1.4481	0.1436	2.328
cs471s11g01159	cs471s3g00082	0.1715	1.1944	0.1726	1.3232
cs471s11g01162	cs471s3g00105	0.2083	1.5653	0.2096	1.4909
cs471s11g01169	cs471s3g00121	0.4143	3.064	0.4285	1.8463
cs471s11g01174	cs471s3g00127	0.1335	0.8468	0.1347	0.9919
cs471s11g01176	cs471s3g00130	0.1055	0.6297	0.1059	0.6962
cs471s11g01188	cs471s3g00136	0.1464	1.0348	0.1496	1.1953
cs471s11g01194	cs471s3g00155	0.2201	0.766	0.2302	0.719
cs471s11g01195	cs471s3g00174	0.29	0.7586	0.2921	0.8689
cs471s11g01230	cs471s3g00184	0.7228	3.0751	0.7828	2.3405
cs471s11g01231	cs471s3g00186	0.7292	-1.0	0.7892	1.7969
cs471s11g01099	cs471s3g00207	0.1771	1.2665	0.1745	1.4607
cs471s11g01095	cs471s3g00221	0.2343	0.8711	0.2342	1.0994
cs471s11g01081	cs471s3g00230	0.1673	0.8136	0.1666	1.0738
cs471s11g01063	cs471s3g00252	0.1214	1.5371	0.1266	1.7454
cs471s11g01061	cs471s3g00255	0.2372	1.2696	0.2491	1.198
cs471s11g01058	cs471s3g00256	0.2279	1.8895	0.2372	1.3301
cs471s11g01043	cs471s3g00265	0.3623	1.8449	0.3721	1.4835
cs471s11g01041	cs471s3g00267	0.2504	1.863	0.2484	3.1425
cs471s11g01027	cs471s3g00275	0.1529	1.59	0.1613	1.498
cs471s11g01016	cs471s3g00295	0.0033	0.8985	0.0034	0.8599
cs471s11g01002	cs471s3g00310	0.0764	0.1229	0.0789	0.113
cs471s11g00997	cs471s3g00349	0.2575	0.8002	0.261	0.869
cs471s11g00955	cs471s3g00385	0.0805	0.1944	0.0835	0.1816
cs471s11g01320	cs471s3g00602	0.3576	1.7008	0.4021	1.0707
cs471s11g01318	cs471s3g00608	0.2866	0.7391	0.2796	1.0335
cs471s11g01313	cs471s3g00613	0.061	0.7188	0.0595	0.9258
cs471s11g01311	cs471s3g00621	0.2375	0.6084	0.2404	0.6386
cs471s11g01293	cs471s3g00643	0.6439	-1.0	0.6297	3.965
cs471s11g00971	cs471s3g00671	0.2177	0.3813	0.2399	0.3128
cs471s11g00943	cs471s3g00701	0.2247	0.8217	0.2288	0.9082
cs471s11g00939	cs471s3g00735	0.4722	1.8026	0.4674	2.1383
cs471s11g00917	cs471s3g00753	0.619	1.0413	0.614	1.5149
cs471s11g00894	cs471s3g00762	0.2812	0.5029	0.2752	0.5662
cs471s11g00847	cs471s3g00794	0.6019	-1.0	0.6413	1.7527
cs471s11g00470	cs471s3g00704	0.2845	1.6214	0.2899	1.6457
cs471s11g00439	cs471s3g00721	0.054	0.1658	0.0602	0.1196
cs471s11g00434	cs471s3g00758	0.0484	0.0879	0.0473	0.096
cs471s11g00403	cs471s3g00786	0.2061	0.1815	0.2401	0.1367
cs471s11g00386	cs471s3g00808	0.6791	-1.0	0.7056	2.2538
cs471s11g01232	cs471s3g00397	0.7087	3.0013	0.7529	4.3428
cs471s11g01231	cs471s3g00398	0.7465	2.2209	0.7878	2.063
cs471s11g01230	cs471s3g00399	0.6247	3.3285	0.6706	2.4707
cs471s11g01227	cs471s3g00405	0.08	0.7666	0.0809	0.8365
cs471s11g01188	cs471s3g00433	0.8061	-1.0	0.8348	2.6158
cs471s11g01232	cs471s3g00184	0.7148	2.8465	0.7651	3.5616
cs471s11g01230	cs471s3g00188	0.6595	-1.0	0.7055	1.7402
cs471s11g01227	cs471s3g00230	0.4306	-1.0	0.4264	4.5521
cs471s11g01181	cs471s3g00238	0.0419	0.0801	0.0464	0.0622
cs471s11g01169	cs471s3g01303	0.5029	-1.0	0.5196	2.4246
cs471s11g01167	cs471s3g01304	0.2329	0.641	0.2559	0.4889
cs471s11g01133	cs471s3g01342	0.1793	0.2184	0.1791	0.2367
cs471s11g01120	cs471s3g01359	0.5922	0.8251	0.6328	0.7554
cs471s11g01119	cs471s3g01362	0.2685	1.2707	0.271	2.4904
cs471s11g01044	cs471s3g01051	0.6897	2.9547	0.6641	3.9635
cs471s11g01020	cs471s3g01076	0.1911	2.298	0.199	1.4722
cs471s11g00998	cs471s3g01110	0.2282	0.3343	0.2218	0.3935
cs471s11g00957	cs471s3g01117	0.9013	1.6296	0.8957	2.2174
cs471s11g00940	cs471s3g01121	0.1554	0.5507	0.1613	0.5054
cs471s11g00923	cs471s3g01205	0.6941	1.2391	0.6831	1.8834
cs471s11g00914	cs471s3g01235	0.2584	0.5719	0.2703	0.5376
cs471s11g00898	cs471s3g01260	0.3338	0.6124	0.3624	0.5095
cs471s11g00879	cs471s3g01298	0.7465	4.4312	0.7398	3.3373
cs471s11g00847	cs471s3g01316	0.1935	0.7101	0.2107	0.5837
cs471s11g00983	cs471s3g00322	0.41	1.3276	0.4163	1.3387
cs471s11g00990	cs471s3g00328	0.274	1.5181	0.2924	1.2175
cs471s11g00999	cs471s3g00368	0.3746	1.6234	0.4271	1.1166
cs471s11g01015	cs471s3g00376	0.1211	0.6651	0.1244	0.6796
cs471s11g00602	cs471s3g01113	0.2658	0.8094	0.2831	0.724
cs471s11g00642	cs471s3g01133	0.3157	1.5111	0.3449	1.6096
cs471s11g00659	cs471s3g01172	0.5037	-1.0	0.5073	4.4487
cs471s11g00695	cs471s3g01186	0.513	1.2645	0.521	1.557
cs471s11g00209	cs471s3g00161	0.6468	-1.0	0.641	4.5331
cs471s11g00195	cs471s3g00191	0.187	0.2605	0.1873	0.265
cs471s11g00187	cs471s3g00196	0.485	0.5231	0.462	0.6462
cs471s11g00148	cs471s3g00241	0.0626	0.0572	0.0657	0.0503
cs471s11g00188	cs471s3g02612	0.5041	2.1983	0.506	2.2087
cs471s11g00163	cs471s3g02625	0.347	1.4222	0.3772	1.1193
cs471s11g00155	cs471s3g02638	1.1075	2.0073	1.1148	2.1283
cs471s11g00150	cs471s3g02665	0.0775	0.1226	0.0887	0.0909
cs471s11g00254	cs471s3g00477	0.5522	-1.0	0.5679	3.9826
cs471s11g00238	cs471s3g00501	0.4317	0.6262	0.4459	0.5913
cs471s11g00237	cs471s3g00502	0.6451	0.9557	0.6533	1.0306
cs471s11g00226	cs471s3g00520	0.597	-1.0	0.5986	4.4522
cs471s11g00403	cs471s3g01063	0.8193	1.7611	0.8176	1.9022
cs471s11g00366	cs471s3g01105	0.4968	0.6504	0.4983	0.6914
cs471s11g00355	cs471s3g01139	0.274	1.1237	0.2874	1.0693
cs471s11g00311	cs471s3g01174	0.8766	1.5701	0.8893	2.2414
cs471s11g00634	cs471s3g00723	0.3013	0.8199	0.3047	0.8774
cs471s11g00622	cs471s3g00757	0.6005	1.1662	0.6131	1.2903
cs471s11g00621	cs471s3g00762	0.1781	0.3481	0.1819	0.3288
cs471s11g00617	cs471s3g00798	0.2486	2.5767	0.2505	2.2493
cs471s11g00799	cs471s3g01186	0.5721	0.8951	0.5763	1.0035
cs471s11g00771	cs471s3g01200	0.808	2.336	0.8102	2.3036
cs471s11g00749	cs471s3g01220	0.5862	0.7414	0.5507	1.2638
cs471s11g00707	cs471s3g01232	0.5287	0.8626	0.5584	0.783
cs471s11g01011	cs471s3g00473	0.6667	-1.0	0.6887	3.7594
cs471s11g01003	cs471s3g00497	0.0394	0.0528	0.0415	0.0462
cs471s11g00968	cs471s3g00544	0.5409	-1.0	0.5331	3.6182
cs471s11g00943	cs471s3g00546	0.2867	1.1875	0.2974	1.1992
cs471s11g01028	cs471s3g02617	0.1323	-1.0	0.1376	3.0472
cs471s11g01027	cs471s3g02618	0.2723	3.1087	0.2771	2.1651
cs471s11g01016	cs471s3g02622	0.0579	-1.0	0.0588	3.5024
cs471s11g01015	cs471s3g02645	0.6756	-1.0	0.6657	4.3572
cs471s11g01090	cs471s3g01489	0.812	-1.0	0.8502	3.0593
cs471s11g01113	cs471s3g01538	0.598	3.1928	0.6155	2.1409
cs471s11g01129	cs471s3g01566	0.5259	1.1461	0.4991	1.7297
cs471s11g00998	cs471s3g00222	0.2031	0.3856	0.2096	0.3808
cs471s11g01048	cs471s3g00255	0.2527	1.3757	0.2604	1.8493
cs471s11g01050	cs471s3g00256	0.2821	1.5792	0.2909	3.8081
cs471s11g00927	cs471s3g01998	0.1149	0.1784	0.107	0.2246
cs471s11g00972	cs471s3g02043	0.6138	4.5319	0.6076	4.2301
cs471s11g01015	cs471s3g02062	0.6238	2.7133	0.6036	4.3236
cs471s11g00968	cs471s3g00747	0.2048	-1.0	0.2007	3.6828
cs471s11g00969	cs471s3g00751	0.2439	0.9793	0.2383	1.8186
cs471s11g00465	cs471s3g01071	0.4066	0.5883	0.48	0.3909
cs471s11g00470	cs471s3g01076	0.1931	1.4423	0.1954	1.5038
cs471s11g00472	cs471s3g01080	0.3201	0.9133	0.3262	0.9535
cs471s11g00255	cs471s3g00200	0.3473	0.8481	0.3464	1.0433
cs471s11g00293	cs471s3g00204	0.8174	2.1217	0.8163	2.6939
cs471s11g00226	cs471s4g02055	0.2675	-1.0	0.2706	4.5066
cs471s11g00211	cs471s4g02075	0.4541	1.5343	0.4864	1.3548
cs471s11g00173	cs471s4g02102	0.5781	2.0569	0.5573	3.6634
cs471s11g00136	cs471s4g02107	0.7023	-1.0	0.6527	3.7851
cs471s11g00118	cs471s4g02127	0.6731	-1.0	0.7066	2.1581
cs471s11g01169	cs471s4g00872	0.506	-1.0	0.5301	2.1766
cs471s11g01160	cs471s4g00914	0.5018	-1.0	0.5094	4.4326
cs471s11g01156	cs471s4g00932	0.993	-1.0	0.9592	4.8312
cs471s11g01130	cs471s4g00971	0.1957	0.946	0.1917	3.8094
cs471s11g01090	cs471s4g00992	0.9373	-1.0	0.9518	4.1991
cs471s11g01220	cs471s4g01913	0.2387	0.7838	0.2493	0.7489
cs471s11g01210	cs471s4g01914	0.1827	0.5904	0.1914	0.5397
cs471s11g01207	cs471s4g01916	0.5141	-1.0	0.5174	8.1852
cs471s11g01205	cs471s4g01917	0.5388	5.0402	0.5563	2.1238
cs471s11g01167	cs471s4g01950	0.1591	0.4738	0.1742	0.3709
cs471s11g00847	cs471s4g00750	0.2476	0.4704	0.2675	0.3983
cs471s11g00891	cs471s4g00760	0.774	3.1517	0.8414	1.5613
cs471s11g00921	cs471s4g00784	0.0657	0.1951	0.0791	0.1282
cs471s11g00924	cs471s4g00820	0.8648	-1.0	0.8855	3.8941
cs471s11g00659	cs471s4g01933	0.7597	1.1831	0.7569	1.522
cs471s11g00632	cs471s4g01954	0.3605	0.5212	0.342	0.6895
cs471s11g00630	cs471s4g01994	0.5639	0.9692	0.5497	1.3338
cs471s11g00605	cs471s4g02037	0.3451	-1.0	0.3431	4.3779
cs471s11g01304	cs471s4g01218	0.7171	-1.0	0.7536	2.1687
cs471s11g01263	cs471s4g01259	0.6808	-1.0	0.6754	3.8215
cs471s11g01255	cs471s4g01277	0.7939	2.052	0.7741	3.8741
cs471s11g01241	cs471s4g01325	0.6241	3.0884	0.6179	4.621
cs471s11g01331	cs471s4g02377	0.5129	-1.0	0.5046	3.9627
cs471s11g01318	cs471s4g02410	0.8429	-1.0	0.7946	3.9412
cs471s11g01313	cs471s4g02418	0.4	-1.0	0.4144	2.1823
cs471s11g01298	cs471s4g02464	0.4685	-1.0	0.4975	3.6629
cs471s11g00160	cs471s4g01653	0.1147	0.2713	0.115	0.2789
cs471s11g00193	cs471s4g01693	0.5386	2.05	0.5437	5.3092
cs471s11g00202	cs471s4g01731	0.6192	2.1858	0.5763	4.3448
cs471s11g00434	cs471s4g00744	0.5195	0.8407	0.5235	0.9076
cs471s11g00440	cs471s4g00784	0.0537	0.151	0.0614	0.109
cs471s11g00482	cs471s4g00826	0.0753	0.2218	0.0866	0.1592
cs471s11g00673	cs471s4g02438	0.8071	-1.0	0.828	4.1648
cs471s11g00703	cs471s4g02456	0.3037	0.6005	0.3237	0.522
cs471s11g00734	cs471s4g02487	0.3497	-1.0	0.3709	1.6277
cs471s11g00997	cs471s4g01454	0.8824	-1.0	0.8856	4.8748
cs471s11g01023	cs471s4g01467	0.7348	-1.0	0.7493	2.8894
cs471s11g01025	cs471s4g01501	0.7613	-1.0	0.7538	4.5663
cs471s11g01209	cs471s4g01913	0.2733	0.9172	0.2836	0.8853
cs471s11g01220	cs471s4g01916	0.5445	-1.0	0.5481	4.8469
cs471s11g00993	cs471s5g01122	0.6308	1.4094	0.6191	1.6578
cs471s11g00992	cs471s5g01123	0.2046	0.4118	0.2052	0.4244
cs471s11g00989	cs471s5g01173	0.029	0.0648	0.0299	0.0592
cs471s11g00970	cs471s5g01216	0.4575	-1.0	0.4676	4.5503
cs471s11g00570	cs471s5g00341	0.1467	0.2087	0.164	0.1626
cs471s11g00595	cs471s5g00347	0.0623	0.126	0.0677	0.1011
cs471s11g00596	cs471s5g00348	0.3366	0.5065	0.3154	0.8568
cs471s11g00870	cs471s5g00757	0.1229	0.1623	0.1272	0.1494
cs471s11g00871	cs471s5g00758	0.2002	0.2841	0.2011	0.2882
cs471s11g00872	cs471s5g00759	0.0609	0.1006	0.06	0.1066
cs471s11g00914	cs471s5g01193	0.7343	2.1273	0.7606	1.6599
cs471s11g00916	cs471s5g01235	0.0314	0.036	0.0356	0.0262
cs471s11g00931	cs471s5g01275	0.3337	0.4133	0.3484	0.3864
cs471s11g00533	cs471s6g02976	0.1824	0.3605	0.1759	0.4378
cs471s11g00532	cs471s6g02982	0.2655	0.7121	0.278	0.6313
cs471s11g00529	cs471s6g02986	0.2036	0.7551	0.2202	0.6479
cs471s11g00528	cs471s6g02987	0.0971	0.1496	0.1029	0.1308
cs471s11g00527	cs471s6g02994	0.1848	1.5467	0.1912	2.581
cs471s11g00526	cs471s6g02998	0.2942	0.4136	0.3129	0.357
cs471s11g00504	cs471s6g03019	0.4173	0.6151	0.4315	0.593
cs471s11g01318	cs471s6g02333	0.883	-1.0	0.8349	4.1142
cs471s11g01313	cs471s6g02343	0.2839	-1.0	0.2903	3.9303
cs471s11g01289	cs471s6g02390	0.5101	3.5753	0.4881	3.6876
cs471s11g01264	cs471s6g02410	0.4967	-1.0	0.5056	4.2952
cs471s11g01259	cs471s6g02442	0.6464	-1.0	0.6653	4.4356
cs471s11g01230	cs471s6g02447	0.88	3.1325	0.9069	2.1266
cs471s11g00510	cs471s6g02924	0.1407	0.1873	0.1397	0.1948
cs471s11g00518	cs471s6g02974	0.025	0.0456	0.0281	0.034
cs471s11g00524	cs471s6g02982	0.4223	0.6279	0.4298	0.6277
cs471s11g00526	cs471s6g02992	0.4586	0.5599	0.4696	0.5369
cs471s11g00855	cs471s6g00507	0.3855	1.6944	0.3925	1.4891
cs471s11g00888	cs471s6g00509	0.1018	0.1471	0.1051	0.1386
cs471s11g00908	cs471s6g00516	0.5556	0.7701	0.5358	1.0457
cs471s11g00938	cs471s6g00558	0.4623	-1.0	0.4841	1.8081
cs471s11g00850	cs471s6g01439	0.3187	0.7136	0.3393	0.6321
cs471s11g00891	cs471s6g01468	0.7897	1.9339	0.7784	2.3768
cs471s11g00914	cs471s6g01518	0.8306	1.1935	0.8222	1.9142
cs471s11g00958	cs471s6g01540	0.7865	2.3559	0.7951	2.2404
cs471s11g01273	cs471s6g01130	0.3931	0.5243	0.4367	0.3983
cs471s11g01293	cs471s6g01145	0.6591	-1.0	0.6259	3.8638
cs471s11g01321	cs471s6g01176	0.6986	-1.0	0.6872	3.9745
cs471s11g01323	cs471s6g01199	0.7348	1.7566	0.7473	1.6321
cs471s11g00358	cs471s6g00878	0.6607	-1.0	0.6944	1.9143
cs471s11g00355	cs471s6g00880	0.779	-1.0	0.8094	5.2574
cs471s11g00331	cs471s6g00926	0.5656	-1.0	0.577	3.3186
cs471s11g00318	cs471s6g00939	0.8064	-1.0	0.8269	4.4349
cs471s11g00510	cs471s6g01463	0.0635	0.1035	0.0667	0.0919
cs471s11g00508	cs471s6g01464	0.1055	0.1937	0.1049	0.2004
cs471s11g00467	cs471s6g01488	0.3076	0.871	0.3136	1.0451
cs471s11g00459	cs471s6g01517	0.7455	1.6986	0.7382	2.2116
cs471s11g01017	cs471s6g02794	0.508	2.3063	0.517	2.0101
cs471s11g00980	cs471s6g02834	0.4984	0.8198	0.4719	1.4078
cs471s11g00957	cs471s6g02869	0.3711	3.0225	0.3714	2.9957
cs471s11g00955	cs471s6g02919	0.088	0.1701	0.1001	0.1279
cs471s11g01201	cs471s6g01142	0.7834	-1.0	0.7613	4.1954
cs471s11g01199	cs471s6g01186	0.5016	2.4639	0.5188	1.7793
cs471s11g01180	cs471s6g01189	0.4431	0.7601	0.432	0.9416
cs471s11g01149	cs471s6g01191	0.343	-1.0	0.3463	4.1505
cs471s11g00092	cs471s6g00435	0.6351	-1.0	0.6281	3.7066
cs471s11g00099	cs471s6g00476	0.6946	-1.0	0.6882	4.8469
cs471s11g00136	cs471s6g00509	0.0882	0.1516	0.0977	0.1182
cs471s11g00953	cs471s6g02468	0.6726	-1.0	0.7164	4.1416
cs471s11g00955	cs471s6g02485	0.1364	0.4665	0.1457	0.4045
cs471s11g00963	cs471s6g02511	0.1184	0.1465	0.1206	0.1402
cs471s11g01277	cs471s6g00236	0.6024	-1.0	0.6105	4.5725
cs471s11g01310	cs471s6g00261	0.6619	2.2362	0.6431	4.3509
cs471s11g01315	cs471s6g00290	0.5136	1.8545	0.5333	1.8085
cs471s11g01294	cs471s7g02601	0.304	-1.0	0.3064	3.0239
cs471s11g01318	cs471s7g02604	0.5287	2.0618	0.499	3.9493
cs471s11g01320	cs471s7g02609	0.6363	1.8209	0.6546	1.548
cs471s11g01321	cs471s7g02640	0.325	1.5643	0.3231	1.6874
cs471s11g01325	cs471s7g02642	0.5537	1.5354	0.5649	2.6006
cs471s11g00532	cs471s7g02309	0.4594	0.9924	0.4764	0.9957
cs471s11g00531	cs471s7g02314	0.3121	1.6042	0.3247	2.2846
cs471s11g00514	cs471s7g02363	0.2085	0.3374	0.2101	0.339
cs471s11g00489	cs471s7g02401	0.0171	0.0841	0.0188	0.0662
cs471s11g00487	cs471s7g02402	0.1625	0.2646	0.1617	0.2735
cs471s11g01111	cs471s7g01323	0.6494	-1.0	0.6769	2.2762
cs471s11g01062	cs471s7g01339	0.6865	-1.0	0.7119	4.34
cs471s11g01058	cs471s7g01344	0.7255	-1.0	0.7433	2.8493
cs471s11g01047	cs471s7g01364	0.6842	-1.0	0.7166	4.3134
cs471s11g01020	cs471s7g01373	0.2444	-1.0	0.2424	3.8097
cs471s11g00179	cs471s7g00017	0.5099	2.9475	0.5247	1.988
cs471s11g00211	cs471s7g00021	0.5611	1.4997	0.5801	1.6456
cs471s11g00254	cs471s7g00071	0.5952	-1.0	0.6075	3.6235
cs471s11g00263	cs471s7g00103	1.0398	2.2702	1.0288	3.1058
cs471s11g01270	cs471s7g00652	0.7159	-1.0	0.6927	4.1497
cs471s11g01254	cs471s7g00659	0.649	-1.0	0.6297	4.8393
cs471s11g01209	cs471s7g00708	0.719	-1.0	0.7304	5.1284
cs471s11g01201	cs471s7g00734	0.0037	0.0841	0.0039	0.0722
cs471s11g00703	cs471s7g02279	0.1491	0.3177	0.1599	0.2647
cs471s11g00751	cs471s7g02306	0.043	0.0224	0.048	0.017
cs471s11g00773	cs471s7g02351	0.211	0.3455	0.2168	0.3304
cs471s11g00931	cs471s7g01574	0.2824	0.421	0.29	0.4039
cs471s11g00963	cs471s7g01575	0.1764	0.4375	0.1858	0.3981
cs471s11g00981	cs471s7g01590	0.3399	0.6327	0.3302	0.8337
cs471s11g00699	cs471s8g01270	0.2903	0.8404	0.3015	0.8255
cs471s11g00698	cs471s8g01274	0.159	1.5224	0.1649	1.9288
cs471s11g00696	cs471s8g01277	0.5461	1.1702	0.5295	2.9521
cs471s11g00692	cs471s8g01278	0.0132	0.513	0.0126	0.8562
cs471s11g00690	cs471s8g01283	0.6354	2.2428	0.6692	1.4747
cs471s11g00685	cs471s8g01289	0.219	1.2023	0.2244	1.2922
cs471s11g00474	cs471s8g01048	0.0569	0.1367	0.0634	0.1023
cs471s11g00424	cs471s8g01069	0.3176	0.5379	0.3422	0.4445
cs471s11g00413	cs471s8g01089	0.0581	0.0418	0.068	0.0285
cs471s11g00399	cs471s8g01113	0.2523	0.401	0.2667	0.3511
cs471s11g00386	cs471s8g01124	0.8809	1.8938	0.8838	1.9753
cs471s11g00743	cs471s8g00606	0.3546	1.087	0.3677	1.271
cs471s11g00734	cs471s8g00640	0.3535	-1.0	0.3657	3.265
cs471s11g00727	cs471s8g00658	0.3899	-1.0	0.3956	3.4131
cs471s11g00703	cs471s8g00680	0.1931	0.3431	0.205	0.3009
cs471s11g00653	cs471s8g00722	0.0853	0.1053	0.0873	0.0982
cs471s11g00135	cs471s8g01040	0.182	0.4196	0.1876	0.419
cs471s11g00136	cs471s8g01057	0.6364	2.9325	0.6235	3.6802
cs471s11g00148	cs471s8g01073	0.4749	2.0176	0.4604	3.6684
cs471s11g00170	cs471s8g01121	0.627	-1.0	0.6278	3.8207
cs471s11g00258	cs471s8g00418	0.8455	1.0642	0.8387	1.3904
cs471s11g00226	cs471s8g00438	0.5762	-1.0	0.5752	4.3932
cs471s11g00208	cs471s8g00453	0.1469	0.23	0.1699	0.1665
cs471s11g00164	cs471s8g00461	0.4436	2.3644	0.4679	1.4641
cs471s11g00403	cs471s8g00098	0.3611	0.524	0.3902	0.4425
cs471s11g00402	cs471s8g00100	0.2935	0.412	0.2933	0.4429
cs471s11g00358	cs471s8g00118	0.7106	-1.0	0.7592	1.9801
cs471s11g00323	cs471s8g00164	0.5599	2.0076	0.575	1.6103
cs471s11g01027	cs471s8g01036	0.4862	2.3698	0.4867	2.4934
cs471s11g00998	cs471s8g01040	0.1403	0.1381	0.1463	0.1284
cs471s11g00995	cs471s8g01041	0.1407	0.1865	0.1369	0.2143
cs471s11g00993	cs471s8g01077	0.0798	0.0846	0.0934	0.0582
cs471s11g01028	cs471s8g01037	0.2802	-1.0	0.2814	2.9722
cs471s11g01055	cs471s8g01081	0.3714	1.272	0.3708	1.9333
cs471s11g01227	cs471s8g01014	0.5072	2.6901	0.4995	4.5344
cs471s11g01246	cs471s8g01040	0.1565	0.2903	0.1643	0.2574
cs471s11g01295	cs471s8g01078	0.5083	2.0518	0.536	1.6555
cs471s11g00072	cs471s9g01227	0.1851	0.9073	0.1917	0.858
cs471s11g00073	cs471s9g01232	0.3101	-1.0	0.3217	1.9807
cs471s11g00076	cs471s9g01239	0.6848	-1.0	0.6943	3.7609
cs471s11g00082	cs471s9g01246	0.2696	1.0336	0.2806	0.9387
cs471s11g00093	cs471s9g01251	0.0575	1.0258	0.0587	1.1217
cs471s11g00141	cs471s9g01287	0.2175	0.9178	0.2195	1.1587
cs471s11g00172	cs471s9g01310	0.5691	3.0446	0.5716	3.8512
cs471s11g00173	cs471s9g01311	0.3565	1.2121	0.3479	1.5061
cs471s11g00174	cs471s9g01314	0.1475	1.3332	0.1443	1.8334
cs471s11g00205	cs471s9g01340	0.7157	-1.0	0.7412	2.5206
cs471s11g00259	cs471s9g01605	0.1041	1.1002	0.1039	1.3274
cs471s11g00254	cs471s9g01631	0.2929	1.7813	0.303	2.9096
cs471s11g00250	cs471s9g01633	0.1202	1.128	0.1224	1.3246
cs471s11g00246	cs471s9g01654	0.2038	0.991	0.2128	0.9462
cs471s11g00244	cs471s9g01663	0.408	1.2671	0.4239	1.42
cs471s11g00231	cs471s9g01704	0.2805	1.0694	0.2907	1.0228
cs471s11g00196	cs471s9g01717	0.0562	0.0743	0.0611	0.06
cs471s11g00195	cs471s9g01718	0.1347	0.2351	0.1375	0.2258
cs471s11g00343	cs471s9g01667	0.1973	0.7546	0.1975	0.8392
cs471s11g00386	cs471s9g01681	0.8822	1.8748	0.8764	2.0225
cs471s11g00393	cs471s9g01682	0.4519	2.8434	0.4824	2.4906
cs471s11g00397	cs471s9g01683	0.4783	3.8913	0.4999	1.7779
cs471s11g00408	cs471s9g01684	0.4557	1.6405	0.4763	2.2676
cs471s11g00441	cs471s9g01688	0.3601	2.1288	0.3836	1.6907
[truncated: 29,780 more rows]
