# Supplementary material for: The Chloranthus sessilifolius genome provides insight into early diversification of angiosperms
Source: Nat Commun. 2021 Nov 26;12:6929. doi: 10.1038/s41467-021-26931-3 (PMC8626421; doi:10.1038/s41467-021-26931-3)
Supplement: Supplementary file 4 — Source Data [file 41467_2021_26931_MOESM4_ESM.zip › Fig. 2a and Supplementary Figure 8 gene pair ks/Cinnamomum_Cinnamomum.collinearity.ks.txt]

id1	id2	ka_NG86	ks_NG86	ka_YN00	ks_YN00
cm170s1g02027	cm170s1g02028	0.2466	0.3114	0.2449	0.3252
cm170s1g02052	cm170s1g02053	0.1544	0.2621	0.1623	0.2302
cm170s1g02058	cm170s1g02059	0.0223	0.0569	0.0225	0.0551
cm170s1g02059	cm170s1g02060	0.029	0.0747	0.0297	0.07
cm170s1g02061	cm170s1g02063	0.0314	0.0559	0.0317	0.0542
cm170s1g02064	cm170s1g02066	0.1418	0.4338	0.1461	0.4188
cm170s1g02066	cm170s1g02067	0.103	0.2752	0.1073	0.2523
cm170s1g02069	cm170s1g02070	0.2606	0.3739	0.2421	0.5106
cm170s1g02071	cm170s1g02079	0.0038	0.016	0.0039	0.0146
cm170s1g02072	cm170s1g02080	0.0127	0.0137	0.0137	0.011
cm170s1g02073	cm170s1g02081	0.0	0.0165	-0.0	0.0135
cm170s1g02074	cm170s1g02082	0.0153	0.0259	0.0151	0.027
cm170s1g02076	cm170s1g02084	0.1995	0.4446	0.2106	0.3941
cm170s1g02077	cm170s1g02085	0.2984	0.3767	0.3142	0.3373
cm170s1g02083	cm170s1g02086	0.0023	0.0232	0.0025	0.0193
cm170s1g02099	cm170s1g02100	0.0894	0.2646	0.0952	0.2251
cm170s1g02100	cm170s1g02101	0.3798	1.5817	0.3949	1.5327
cm170s1g02117	cm170s1g02119	0.0254	0.0727	0.027	0.0609
cm170s1g02124	cm170s1g02135	0.0462	0.0893	0.048	0.081
cm170s1g02143	cm170s1g02148	0.0091	0.0283	0.0099	0.0226
cm170s1g02155	cm170s1g02156	0.0272	0.1616	0.0297	0.1293
cm170s1g02161	cm170s1g02162	0.0336	0.0817	0.0312	0.1106
cm170s1g02162	cm170s1g02163	0.1121	0.3064	0.1149	0.2933
cm170s1g02175	cm170s1g02177	0.0204	0.0463	0.0203	0.047
cm170s1g02201	cm170s1g02202	0.0907	0.077	0.1043	0.0548
cm170s1g02202	cm170s1g02204	0.0613	0.0907	0.0663	0.0734
cm170s1g02208	cm170s1g02210	0.4516	0.8863	0.4828	0.8367
cm170s1g02211	cm170s1g02212	0.4367	0.9334	0.4391	1.0379
cm170s1g02214	cm170s1g02215	0.0831	0.1503	0.0838	0.1465
cm170s1g02228	cm170s1g02232	0.2439	1.3772	0.2515	1.3974
cm170s1g02234	cm170s1g02235	0.0618	0.0676	0.0617	0.0683
cm170s1g02241	cm170s1g02242	0.2597	0.6691	0.2745	0.621
cm170s1g02253	cm170s1g02254	0.4269	0.5148	0.4438	0.4572
cm170s1g02270	cm170s1g02271	0.2111	0.5129	0.2119	0.5234
cm170s1g02272	cm170s1g02274	0.0508	0.3895	0.0542	0.3356
cm170s1g02274	cm170s1g02275	0.067	0.6653	0.0703	0.5995
cm170s1g02275	cm170s1g02276	0.0573	0.5798	0.0601	0.5346
cm170s1g02276	cm170s1g02277	0.0635	0.323	0.0677	0.2731
cm170s1g02289	cm170s1g02288	0.1151	0.4625	0.1188	0.445
cm170s1g02298	cm170s1g02294	0.0225	0.0382	0.0244	0.0296
cm170s1g02299	cm170s1g02295	0.0024	0.0029	0.0026	0.0022
cm170s1g02302	cm170s1g02297	0.0018	0.0	0.0019	-0.0
cm170s1g02333	cm170s1g02331	0.0032	0.0024	0.0033	0.0024
cm170s1g02339	cm170s1g02338	0.1364	0.195	0.1466	0.1644
cm170s1g02341	cm170s1g02339	0.1274	0.1382	0.1393	0.1095
cm170s1g02358	cm170s1g02347	0.6498	2.2058	0.6332	3.8031
cm170s1g02369	cm170s1g02365	0.0336	0.0885	0.039	0.0631
cm170s1g02378	cm170s1g02376	0.0356	0.0728	0.0372	0.0638
cm170s1g02382	cm170s1g02379	0.2832	0.4951	0.2914	0.4831
cm170s1g02383	cm170s1g02382	0.622	1.1625	0.5928	3.8349
cm170s1g02384	cm170s1g02383	0.1782	0.2568	0.1791	0.258
cm170s1g02385	cm170s1g02384	0.7432	3.3254	0.7399	3.9755
cm170s1g02386	cm170s1g02385	0.3024	0.5815	0.3178	0.5366
cm170s1g02398	cm170s1g02397	0.0	0.0414	-0.0	0.0463
cm170s1g02409	cm170s1g02408	0.4019	0.3936	0.4074	0.3899
cm170s1g02410	cm170s1g02409	0.3458	0.7726	0.358	0.7569
cm170s1g02411	cm170s1g02410	0.3255	0.4311	0.337	0.4116
cm170s1g02436	cm170s1g02437	0.4008	1.2166	0.4315	0.9902
cm170s1g02456	cm170s1g02458	0.0235	0.0278	0.0239	0.0264
cm170s1g02487	cm170s1g02488	0.5631	2.3433	0.6025	2.2628
cm170s1g02488	cm170s1g02489	0.3503	1.0395	0.3628	1.0723
cm170s1g02490	cm170s1g02491	0.122	0.2797	0.131	0.234
cm170s1g02491	cm170s1g02494	0.2609	0.6278	0.2847	0.5013
cm170s1g02494	cm170s1g02495	0.2282	0.5048	0.2553	0.3747
cm170s1g02495	cm170s1g02496	0.0062	0.0227	0.0069	0.0164
cm170s1g02496	cm170s1g02497	0.2314	0.5072	0.2514	0.4059
cm170s1g02519	cm170s1g02520	0.057	0.2917	0.0615	0.2385
cm170s1g02520	cm170s1g02521	0.0394	0.3223	0.0416	0.2738
cm170s1g02521	cm170s1g02522	0.0671	0.4313	0.0692	0.408
cm170s1g02522	cm170s1g02523	0.0717	0.3214	0.073	0.3198
cm170s1g02523	cm170s1g02524	0.0387	0.1063	0.0403	0.0954
cm170s1g02524	cm170s1g02525	0.1706	0.636	0.1773	0.5777
cm170s1g02525	cm170s1g02526	0.0374	0.026	0.0405	0.0212
cm170s1g02526	cm170s1g02527	0.0227	0.0	0.0248	-0.0
cm170s1g02527	cm170s1g02528	0.1794	0.6446	0.1844	0.6191
cm170s1g02534	cm170s1g02535	0.4982	0.7231	0.5416	0.6019
cm170s1g02543	cm170s1g02544	0.1293	0.2962	0.1334	0.279
cm170s1g02560	cm170s1g02561	0.0075	0.0184	0.0079	0.0162
cm170s1g02565	cm170s1g02566	0.3363	0.5548	0.3668	0.4381
cm170s1g02566	cm170s1g02567	0.2083	0.153	0.2162	0.1374
cm170s1g02567	cm170s1g02568	0.3164	0.5604	0.3348	0.4905
cm170s1g02568	cm170s1g02569	0.1218	0.1181	0.1239	0.1122
cm170s1g02569	cm170s1g02570	0.1148	0.3662	0.1203	0.3205
cm170s1g02570	cm170s1g02571	0.2232	0.4734	0.2297	0.4483
cm170s1g02571	cm170s1g02572	0.295	0.5219	0.3063	0.4931
cm170s1g02572	cm170s1g02573	0.3663	0.6118	0.3872	0.5575
cm170s1g02573	cm170s1g02574	0.1442	0.2017	0.1525	0.1754
cm170s1g02574	cm170s1g02575	0.1511	0.2031	0.159	0.1782
cm170s1g02575	cm170s1g02576	0.1727	0.1312	0.1807	0.1162
cm170s1g02576	cm170s1g02577	0.367	0.4311	0.4002	0.3525
cm170s1g02577	cm170s1g02578	0.0753	0.0887	0.0798	0.0746
cm170s1g02578	cm170s1g02579	0.0464	0.0604	0.0481	0.0542
cm170s1g02579	cm170s1g02581	0.1857	0.2682	0.1942	0.2387
cm170s1g02582	cm170s1g02583	0.4334	0.6873	0.4775	0.5962
cm170s1g02583	cm170s1g02586	0.3398	0.5298	0.3623	0.4662
cm170s1g02590	cm170s1g02591	0.1808	0.3706	0.1914	0.3241
cm170s1g02611	cm170s1g02612	0.0296	0.1079	0.0309	0.0963
cm170s1g02653	cm170s1g02654	0.117	0.3328	0.1189	0.337
cm170s1g02675	cm170s1g02676	0.0289	0.0435	0.0309	0.0354
cm170s1g02682	cm170s1g02684	0.0079	0.0247	0.0082	0.0224
cm170s1g02684	cm170s1g02685	0.4691	2.1164	0.4783	1.7958
cm170s1g02688	cm170s1g02689	0.1076	0.2128	0.1108	0.196
cm170s1g02689	cm170s1g02690	0.0719	0.1221	0.072	0.1218
cm170s1g02725	cm170s1g02728	0.8859	-1.0	0.9037	2.9277
cm170s1g02734	cm170s1g02735	0.0565	0.1329	0.0602	0.1113
cm170s1g02735	cm170s1g02736	0.2272	0.5954	0.2391	0.5361
cm170s1g02736	cm170s1g02737	0.2923	0.4855	0.2933	0.5163
cm170s1g02740	cm170s1g02742	0.0616	0.0718	0.0654	0.0616
cm170s1g02742	cm170s1g02743	0.0483	0.0747	0.049	0.0718
cm170s1g02757	cm170s1g02756	0.3258	1.2833	0.3249	1.3593
cm170s1g02759	cm170s1g02757	0.2594	0.5887	0.2749	0.5111
cm170s1g02761	cm170s1g02758	0.3156	1.0407	0.3368	0.938
cm170s1g02767	cm170s1g02759	0.3899	1.3599	0.3976	1.4307
cm170s1g02772	cm170s1g02767	0.2686	0.3642	0.2728	0.3592
cm170s1g02781	cm170s1g02771	0.0686	0.1354	0.0684	0.1393
cm170s1g02794	cm170s1g02798	0.0342	0.1854	0.0326	0.2332
cm170s1g02795	cm170s1g02799	0.0751	0.2792	0.0845	0.2033
cm170s1g02797	cm170s1g02802	0.0594	0.2553	0.063	0.2123
cm170s1g02801	cm170s1g02805	0.2027	0.5951	0.2135	0.503
cm170s1g02802	cm170s1g02806	0.0261	0.065	0.0272	0.0573
cm170s1g02805	cm170s1g02808	0.0248	0.0679	0.0288	0.0455
cm170s1g02807	cm170s1g02810	0.177	0.389	0.1886	0.3291
cm170s1g02827	cm170s1g02828	0.3912	0.9707	0.394	1.0829
cm170s1g02828	cm170s1g02829	0.0286	0.0462	0.0291	0.0443
cm170s1g02839	cm170s1g02840	0.03	0.0294	0.0299	0.0297
cm170s1g02840	cm170s1g02841	0.1489	0.6157	0.1581	0.5566
cm170s1g02841	cm170s1g02842	0.025	0.0892	0.026	0.081
cm170s1g02842	cm170s1g02843	0.0249	0.037	0.0251	0.0362
cm170s1g02843	cm170s1g02844	0.0278	0.028	0.0285	0.026
cm170s1g02844	cm170s1g02845	0.2092	0.538	0.2097	0.5647
cm170s1g02845	cm170s1g02846	0.0738	0.1005	0.0745	0.0976
cm170s1g02846	cm170s1g02847	0.2423	0.5113	0.2403	0.5574
cm170s1g02853	cm170s1g02854	0.5373	0.955	0.5597	0.8874
cm170s1g02855	cm170s1g02856	0.224	0.3593	0.2225	0.3704
cm170s1g02857	cm170s1g02859	0.3978	0.5511	0.4117	0.5309
cm170s1g02873	cm170s1g02883	0.0	0.008	-0.0	0.0066
cm170s1g02875	cm170s1g02885	0.0	0.0102	-0.0	0.0085
cm170s1g02880	cm170s1g02886	0.3386	0.4614	0.3416	0.4576
cm170s1g02881	cm170s1g02887	0.0173	0.0284	0.0163	0.0355
cm170s1g02882	cm170s1g02888	0.0454	0.0661	0.0444	0.0713
cm170s1g02891	cm170s1g02894	0.0105	0.0493	0.0124	0.032
cm170s1g02892	cm170s1g02895	0.0347	0.0463	0.0355	0.0432
cm170s1g02893	cm170s1g02896	0.1059	0.1595	0.1066	0.1594
cm170s1g02896	cm170s1g02899	0.2063	0.4122	0.2069	0.4249
cm170s1g02897	cm170s1g02900	0.0988	0.1096	0.0971	0.118
cm170s1g02941	cm170s1g02942	0.1761	0.7982	0.1805	0.8099
cm170s1g02956	cm170s1g02957	0.1312	0.194	0.1425	0.1532
cm170s1g00561	cm170s1g01450	0.2432	0.9844	0.2538	0.8597
cm170s1g00565	cm170s1g01452	0.1864	0.5837	0.1913	0.5684
cm170s1g00571	cm170s1g01458	0.1857	0.4642	0.1884	0.4905
cm170s1g00574	cm170s1g01469	0.0869	0.4087	0.0864	0.4522
cm170s1g00583	cm170s1g01500	0.1716	0.5227	0.1783	0.4866
cm170s1g00587	cm170s1g01509	0.1008	0.616	0.1053	0.5589
cm170s1g00588	cm170s1g01510	0.3154	-1.0	0.3209	2.8839
cm170s1g00603	cm170s1g01538	0.2795	0.7403	0.2802	0.8246
cm170s1g00613	cm170s1g01546	0.2608	0.714	0.2858	0.5718
cm170s1g00615	cm170s1g01547	0.3361	1.0885	0.3525	1.0272
cm170s1g00616	cm170s1g01551	0.1434	0.4543	0.1518	0.399
cm170s1g00617	cm170s1g01554	0.2169	0.6915	0.2192	0.7083
cm170s1g00620	cm170s1g01561	0.158	0.8434	0.1656	0.7815
cm170s1g00621	cm170s1g01562	0.3012	0.8615	0.2985	1.0247
cm170s1g00625	cm170s1g01568	0.1513	0.3913	0.1558	0.3762
cm170s1g00629	cm170s1g01581	0.2374	0.4526	0.2481	0.4173
cm170s1g00631	cm170s1g01584	0.0507	0.3522	0.0526	0.3185
cm170s1g00633	cm170s1g01586	0.0547	0.2997	0.0555	0.297
cm170s1g00634	cm170s1g01587	0.0095	0.4443	0.0096	0.4778
cm170s1g00635	cm170s1g01612	0.0841	0.6441	0.0819	0.8447
cm170s1g00643	cm170s1g01618	0.1811	0.5328	0.1917	0.463
cm170s1g00644	cm170s1g01622	0.2151	0.5129	0.2277	0.4495
cm170s1g00646	cm170s1g01624	0.1451	0.586	0.144	0.6813
cm170s1g00653	cm170s1g01630	0.0985	0.495	0.0994	0.5214
cm170s1g00655	cm170s1g01638	0.1274	0.6484	0.1288	0.6686
cm170s1g00665	cm170s1g01665	0.1763	0.5113	0.184	0.4713
cm170s1g00672	cm170s1g01678	0.0987	0.5317	0.1034	0.4822
cm170s1g00676	cm170s1g01683	0.1268	0.7542	0.1292	0.759
cm170s1g00678	cm170s1g01688	0.0587	0.4858	0.0594	0.4877
cm170s1g00682	cm170s1g01716	0.1419	0.5478	0.1495	0.4858
cm170s1g00683	cm170s1g01720	0.1466	0.6611	0.1471	0.6831
cm170s1g00684	cm170s1g01724	0.0449	0.3427	0.0473	0.3043
cm170s1g00688	cm170s1g01749	0.0084	0.4266	0.0077	0.8098
cm170s1g00689	cm170s1g01750	0.1011	0.4878	0.1015	0.5343
cm170s1g00693	cm170s1g01752	0.512	-1.0	0.5237	3.4032
cm170s1g00695	cm170s1g01756	0.0592	0.5525	0.0606	0.5664
cm170s1g00705	cm170s1g01768	0.1763	0.5626	0.1785	0.6025
cm170s1g00707	cm170s1g01769	0.0722	0.5231	0.077	0.447
cm170s1g00709	cm170s1g01770	0.0887	0.5303	0.0946	0.4418
cm170s1g00710	cm170s1g01773	0.0743	0.4054	0.0758	0.3915
cm170s1g00712	cm170s1g01774	0.1232	0.7308	0.1199	0.977
cm170s1g00713	cm170s1g01775	0.172	0.5769	0.1794	0.5332
cm170s1g00714	cm170s1g01776	0.0899	0.8469	0.0895	1.3671
cm170s1g00715	cm170s1g01777	0.0759	0.5277	0.0797	0.462
cm170s1g00720	cm170s1g01780	0.1533	0.5901	0.1516	0.6528
cm170s1g00722	cm170s1g01782	0.1669	0.5246	0.1654	0.5726
cm170s1g00725	cm170s1g01786	0.2485	0.7785	0.2571	0.7183
cm170s1g00727	cm170s1g01789	0.0612	0.6893	0.0625	0.7307
cm170s1g00742	cm170s1g01791	0.143	0.6438	0.1531	0.5347
cm170s1g00748	cm170s1g01798	0.6298	1.2798	0.6285	3.1021
cm170s1g00749	cm170s1g01800	0.4115	1.0607	0.4225	1.3896
cm170s1g00751	cm170s1g01801	0.2553	0.5585	0.2576	0.5892
cm170s1g00754	cm170s1g01805	0.3723	1.5696	0.3798	1.992
cm170s1g00756	cm170s1g01807	0.1047	0.3652	0.1053	0.4017
cm170s1g00759	cm170s1g01819	0.6848	-1.0	0.7158	3.6104
cm170s1g00768	cm170s1g01826	0.091	0.6029	0.0925	0.5885
cm170s1g00769	cm170s1g01827	0.1012	0.397	0.1037	0.3816
cm170s1g00771	cm170s1g01829	0.1059	0.5375	0.1059	0.5853
cm170s1g00774	cm170s1g01843	0.0794	0.2309	0.0781	0.2569
cm170s1g00775	cm170s1g01844	0.0428	0.3921	0.0442	0.3703
cm170s1g00777	cm170s1g01845	0.0835	0.4987	0.0832	0.5638
cm170s1g00778	cm170s1g01848	0.4271	1.5444	0.4627	1.5697
cm170s1g00782	cm170s1g01853	0.0695	0.7059	0.0669	1.0299
cm170s1g00786	cm170s1g01854	0.1257	0.5239	0.1283	0.5045
cm170s1g00789	cm170s1g01858	0.0553	0.5673	0.0555	0.648
cm170s1g00791	cm170s1g01859	0.1421	0.4729	0.1459	0.4636
cm170s1g00796	cm170s1g01873	0.2232	2.4874	0.2308	1.5773
cm170s1g00798	cm170s1g01875	0.1206	0.4889	0.1218	0.5156
cm170s1g00802	cm170s1g01878	0.193	0.8918	0.1938	1.0596
cm170s1g00807	cm170s1g01879	0.3455	1.2858	0.3679	1.2434
cm170s1g00812	cm170s1g01882	0.0304	0.2982	0.0296	0.35
cm170s1g00815	cm170s1g01890	0.1239	0.5107	0.1288	0.4803
cm170s1g00816	cm170s1g01891	0.2155	0.8094	0.227	0.7604
cm170s1g00818	cm170s1g01910	0.1032	0.5337	0.1064	0.4923
cm170s1g00819	cm170s1g01911	0.1333	0.5829	0.1378	0.5551
cm170s1g00820	cm170s1g01913	0.0241	0.4394	0.0248	0.4155
cm170s1g00823	cm170s1g01918	0.1695	0.4143	0.1843	0.3465
cm170s1g00826	cm170s1g01919	0.1121	0.4744	0.1175	0.4117
cm170s1g00827	cm170s1g01920	0.0514	0.8015	0.0518	0.8615
cm170s1g00831	cm170s1g01923	0.1828	0.4069	0.1846	0.4176
cm170s1g00832	cm170s1g01924	0.1975	0.4314	0.2001	0.4406
cm170s1g00835	cm170s1g01928	0.1225	0.5178	0.1313	0.4312
cm170s1g00841	cm170s1g01930	0.0513	0.4378	0.051	0.4619
cm170s1g00844	cm170s1g01934	0.175	0.4163	0.1863	0.3631
cm170s1g00849	cm170s1g01939	0.143	0.4557	0.1498	0.4189
cm170s1g00854	cm170s1g01946	0.2454	0.4433	0.2581	0.403
cm170s1g00855	cm170s1g01950	0.1675	0.5601	0.1725	0.5577
cm170s1g00856	cm170s1g01952	0.0688	0.5503	0.071	0.5234
cm170s1g00864	cm170s1g01965	0.2824	0.7179	0.2951	0.644
cm170s1g00865	cm170s1g01966	0.1673	0.4039	0.1728	0.3718
cm170s1g00867	cm170s1g01968	0.0666	0.5444	0.0714	0.4439
cm170s1g00868	cm170s1g01972	0.1339	0.4506	0.1345	0.4994
cm170s1g00873	cm170s1g01975	0.119	0.6307	0.1228	0.6115
cm170s1g00875	cm170s1g01978	0.2513	0.5222	0.2468	0.6029
cm170s1g00876	cm170s1g01983	0.255	0.498	0.2516	0.5773
cm170s1g00878	cm170s1g01985	0.3028	0.5765	0.3139	0.5548
cm170s1g00881	cm170s1g01987	0.1574	0.5966	0.1698	0.4942
cm170s1g00884	cm170s1g01988	0.1246	0.4882	0.1299	0.4296
cm170s1g00886	cm170s1g01991	0.1515	0.6659	0.1521	0.7445
cm170s1g00887	cm170s1g01992	0.1048	0.554	0.1104	0.4827
cm170s1g00895	cm170s1g02001	0.2823	0.5479	0.2998	0.4945
cm170s1g00898	cm170s1g02002	0.6027	1.9298	0.6046	1.9219
cm170s1g00915	cm170s1g02004	0.0713	0.5455	0.0751	0.481
cm170s1g00922	cm170s1g02011	0.1114	0.453	0.1146	0.4395
cm170s1g00928	cm170s1g02013	0.0938	0.5031	0.1001	0.4257
cm170s1g00930	cm170s1g02014	0.2478	1.0625	0.2682	0.918
cm170s1g00938	cm170s1g02016	0.3297	0.9411	0.3433	0.8723
cm170s1g00940	cm170s1g02017	0.0586	0.4597	0.0612	0.4152
cm170s1g00941	cm170s1g02021	0.8076	-1.0	0.8375	2.6168
cm170s1g00979	cm170s1g02056	0.6905	2.1979	0.6905	2.345
cm170s1g01450	cm170s1g00561	0.2432	0.9844	0.2538	0.8597
cm170s1g01452	cm170s1g00565	0.1864	0.5837	0.1913	0.5684
cm170s1g01458	cm170s1g00571	0.1857	0.4642	0.1884	0.4905
cm170s1g01469	cm170s1g00574	0.0869	0.4087	0.0864	0.4522
cm170s1g01500	cm170s1g00583	0.1716	0.5227	0.1783	0.4866
cm170s1g01509	cm170s1g00587	0.1008	0.616	0.1053	0.5589
cm170s1g01510	cm170s1g00588	0.3154	-1.0	0.3209	2.8839
cm170s1g01538	cm170s1g00603	0.2795	0.7403	0.2802	0.8246
cm170s1g01546	cm170s1g00613	0.2608	0.714	0.2858	0.5718
cm170s1g01547	cm170s1g00615	0.3361	1.0885	0.3525	1.0272
cm170s1g01551	cm170s1g00616	0.1434	0.4543	0.1518	0.399
cm170s1g01554	cm170s1g00617	0.2169	0.6915	0.2192	0.7083
cm170s1g01561	cm170s1g00620	0.158	0.8434	0.1656	0.7815
cm170s1g01562	cm170s1g00621	0.3012	0.8615	0.2985	1.0247
cm170s1g01568	cm170s1g00625	0.1513	0.3913	0.1558	0.3762
cm170s1g01581	cm170s1g00629	0.2374	0.4526	0.2481	0.4173
cm170s1g01584	cm170s1g00631	0.0507	0.3522	0.0526	0.3185
cm170s1g01586	cm170s1g00633	0.0547	0.2997	0.0555	0.297
cm170s1g01587	cm170s1g00634	0.0095	0.4443	0.0096	0.4778
cm170s1g01612	cm170s1g00635	0.0841	0.6441	0.0819	0.8447
cm170s1g01618	cm170s1g00643	0.1811	0.5328	0.1917	0.463
cm170s1g01622	cm170s1g00644	0.2151	0.5129	0.2277	0.4495
cm170s1g01624	cm170s1g00646	0.1451	0.586	0.144	0.6813
cm170s1g01630	cm170s1g00653	0.0985	0.495	0.0994	0.5214
cm170s1g01638	cm170s1g00655	0.1274	0.6484	0.1288	0.6686
cm170s1g01665	cm170s1g00665	0.1763	0.5113	0.184	0.4713
cm170s1g01678	cm170s1g00672	0.0987	0.5317	0.1034	0.4822
cm170s1g01683	cm170s1g00676	0.1268	0.7542	0.1292	0.759
cm170s1g01688	cm170s1g00678	0.0587	0.4858	0.0594	0.4877
cm170s1g01716	cm170s1g00682	0.1419	0.5478	0.1495	0.4858
cm170s1g01720	cm170s1g00683	0.1466	0.6611	0.1471	0.6831
cm170s1g01724	cm170s1g00684	0.0449	0.3427	0.0473	0.3043
cm170s1g01749	cm170s1g00688	0.0084	0.4266	0.0077	0.8098
cm170s1g01750	cm170s1g00689	0.1011	0.4878	0.1015	0.5343
cm170s1g01752	cm170s1g00693	0.512	-1.0	0.5237	3.4032
cm170s1g01756	cm170s1g00695	0.0592	0.5525	0.0606	0.5664
cm170s1g01768	cm170s1g00705	0.1763	0.5626	0.1785	0.6025
cm170s1g01769	cm170s1g00707	0.0722	0.5231	0.077	0.447
cm170s1g01770	cm170s1g00709	0.0887	0.5303	0.0946	0.4418
cm170s1g01773	cm170s1g00710	0.0743	0.4054	0.0758	0.3915
cm170s1g01774	cm170s1g00712	0.1232	0.7308	0.1199	0.977
cm170s1g01775	cm170s1g00713	0.172	0.5769	0.1794	0.5332
cm170s1g01776	cm170s1g00714	0.0899	0.8469	0.0895	1.3671
cm170s1g01777	cm170s1g00715	0.0759	0.5277	0.0797	0.462
cm170s1g01780	cm170s1g00720	0.1533	0.5901	0.1516	0.6528
cm170s1g01782	cm170s1g00722	0.1669	0.5246	0.1654	0.5726
cm170s1g01786	cm170s1g00725	0.2485	0.7785	0.2571	0.7183
cm170s1g01789	cm170s1g00727	0.0612	0.6893	0.0625	0.7307
cm170s1g01791	cm170s1g00742	0.143	0.6438	0.1531	0.5347
cm170s1g01798	cm170s1g00748	0.6298	1.2798	0.6285	3.1021
cm170s1g01800	cm170s1g00749	0.4115	1.0607	0.4225	1.3896
cm170s1g01801	cm170s1g00751	0.2553	0.5585	0.2576	0.5892
cm170s1g01805	cm170s1g00754	0.3723	1.5696	0.3798	1.992
cm170s1g01807	cm170s1g00756	0.1047	0.3652	0.1053	0.4017
cm170s1g01819	cm170s1g00759	0.6848	-1.0	0.7158	3.6104
cm170s1g01826	cm170s1g00768	0.091	0.6029	0.0925	0.5885
cm170s1g01827	cm170s1g00769	0.1012	0.397	0.1037	0.3816
cm170s1g01829	cm170s1g00771	0.1059	0.5375	0.1059	0.5853
cm170s1g01843	cm170s1g00774	0.0794	0.2309	0.0781	0.2569
cm170s1g01844	cm170s1g00775	0.0428	0.3921	0.0442	0.3703
cm170s1g01845	cm170s1g00777	0.0835	0.4987	0.0832	0.5638
cm170s1g01848	cm170s1g00778	0.4271	1.5444	0.4627	1.5697
cm170s1g01853	cm170s1g00782	0.0695	0.7059	0.0669	1.0299
cm170s1g01854	cm170s1g00786	0.1257	0.5239	0.1283	0.5045
cm170s1g01858	cm170s1g00789	0.0553	0.5673	0.0555	0.648
cm170s1g01859	cm170s1g00791	0.1421	0.4729	0.1459	0.4636
cm170s1g01873	cm170s1g00796	0.2232	2.4874	0.2308	1.5773
cm170s1g01875	cm170s1g00798	0.1206	0.4889	0.1218	0.5156
cm170s1g01878	cm170s1g00802	0.193	0.8918	0.1938	1.0596
cm170s1g01879	cm170s1g00807	0.3455	1.2858	0.3679	1.2434
cm170s1g01882	cm170s1g00812	0.0304	0.2982	0.0296	0.35
cm170s1g01890	cm170s1g00815	0.1239	0.5107	0.1288	0.4803
cm170s1g01891	cm170s1g00816	0.2155	0.8094	0.227	0.7604
cm170s1g01910	cm170s1g00818	0.1032	0.5337	0.1064	0.4923
cm170s1g01911	cm170s1g00819	0.1333	0.5829	0.1378	0.5551
cm170s1g01913	cm170s1g00820	0.0241	0.4394	0.0248	0.4155
cm170s1g01918	cm170s1g00823	0.1695	0.4143	0.1843	0.3465
cm170s1g01919	cm170s1g00826	0.1121	0.4744	0.1175	0.4117
cm170s1g01920	cm170s1g00827	0.0514	0.8015	0.0518	0.8615
cm170s1g01923	cm170s1g00831	0.1828	0.4069	0.1846	0.4176
cm170s1g01924	cm170s1g00832	0.1975	0.4314	0.2001	0.4406
cm170s1g01928	cm170s1g00835	0.1225	0.5178	0.1313	0.4312
cm170s1g01930	cm170s1g00841	0.0513	0.4378	0.051	0.4619
cm170s1g01934	cm170s1g00844	0.175	0.4163	0.1863	0.3631
cm170s1g01939	cm170s1g00849	0.143	0.4557	0.1498	0.4189
cm170s1g01946	cm170s1g00854	0.2454	0.4433	0.2581	0.403
cm170s1g01950	cm170s1g00855	0.1675	0.5601	0.1725	0.5577
cm170s1g01952	cm170s1g00856	0.0688	0.5503	0.071	0.5234
cm170s1g01965	cm170s1g00864	0.2824	0.7179	0.2951	0.644
cm170s1g01966	cm170s1g00865	0.1673	0.4039	0.1728	0.3718
cm170s1g01968	cm170s1g00867	0.0666	0.5444	0.0714	0.4439
cm170s1g01972	cm170s1g00868	0.1339	0.4506	0.1345	0.4994
cm170s1g01975	cm170s1g00873	0.119	0.6307	0.1228	0.6115
cm170s1g01978	cm170s1g00875	0.2513	0.5222	0.2468	0.6029
cm170s1g01983	cm170s1g00876	0.255	0.498	0.2516	0.5773
cm170s1g01985	cm170s1g00878	0.3028	0.5765	0.3139	0.5548
cm170s1g01987	cm170s1g00881	0.1574	0.5966	0.1698	0.4942
cm170s1g01988	cm170s1g00884	0.1246	0.4882	0.1299	0.4296
cm170s1g01991	cm170s1g00886	0.1515	0.6659	0.1521	0.7445
cm170s1g01992	cm170s1g00887	0.1048	0.554	0.1104	0.4827
cm170s1g02001	cm170s1g00895	0.2823	0.5479	0.2998	0.4945
cm170s1g02004	cm170s1g00915	0.0713	0.5455	0.0751	0.481
cm170s1g02011	cm170s1g00922	0.1114	0.453	0.1146	0.4395
cm170s1g02013	cm170s1g00928	0.0938	0.5031	0.1001	0.4257
cm170s1g02014	cm170s1g00930	0.2478	1.0625	0.2682	0.918
cm170s1g02016	cm170s1g00938	0.3297	0.9411	0.3433	0.8723
cm170s1g02017	cm170s1g00940	0.0586	0.4597	0.0612	0.4152
cm170s1g02021	cm170s1g00941	0.8076	-1.0	0.8375	2.6168
cm170s1g02056	cm170s1g00979	0.6905	2.1979	0.6905	2.345
cm170s1g01035	cm170s1g01034	1.4571	1.8272	1.4616	2.4161
cm170s1g01040	cm170s1g01039	0.2528	-1.0	0.2616	4.3633
cm170s1g01056	cm170s1g01055	0.1367	0.1417	0.1359	0.1459
cm170s1g01076	cm170s1g01064	0.9705	2.9422	0.9679	4.8073
cm170s1g01077	cm170s1g01076	0.9318	2.4753	0.9264	3.4879
cm170s1g01094	cm170s1g01092	0.0997	0.478	0.105	0.4266
cm170s1g01096	cm170s1g01094	0.2409	1.3686	0.2427	2.5633
cm170s1g01118	cm170s1g01130	0.6943	-1.0	0.6872	3.6619
cm170s1g01152	cm170s1g01153	0.0836	0.2665	0.0842	0.2657
cm170s1g01153	cm170s1g01154	0.7014	0.9049	0.6753	1.2028
cm170s1g01170	cm170s1g01171	0.1522	0.2118	0.1582	0.1931
cm170s1g01174	cm170s1g01179	0.6856	2.6959	0.6619	4.0542
cm170s1g01180	cm170s1g01181	0.0188	0.0219	0.0189	0.0214
cm170s1g01184	cm170s1g01185	0.0935	0.2869	0.0962	0.2674
cm170s1g01191	cm170s1g01194	0.0035	0.0169	0.0037	0.0139
cm170s1g01192	cm170s1g01195	0.0266	0.0274	0.0263	0.0287
cm170s1g01233	cm170s1g01234	0.0024	0.0	0.0027	-0.0
cm170s1g01244	cm170s1g01246	0.9094	2.1139	0.8668	4.0593
cm170s1g01252	cm170s1g01257	0.0757	0.1004	0.0746	0.1061
cm170s1g01256	cm170s1g01260	0.0032	0.0091	0.0033	0.0089
cm170s1g01263	cm170s1g01264	0.1667	0.1834	0.1648	0.1929
cm170s1g01264	cm170s1g01265	0.2997	0.5072	0.3012	0.528
cm170s1g01265	cm170s1g01267	0.3141	0.665	0.3031	0.9332
cm170s1g01314	cm170s1g01315	0.013	0.028	0.0124	0.0335
cm170s1g01319	cm170s1g01320	0.0359	0.0877	0.0384	0.0735
cm170s1g01327	cm170s1g01331	0.0159	0.0371	0.0155	0.0416
cm170s1g01338	cm170s1g01358	0.2468	1.6322	0.2507	1.4586
cm170s1g01363	cm170s1g01365	0.0272	0.0258	0.0282	0.0234
cm170s1g01374	cm170s1g01376	0.2443	0.344	0.235	0.4182
cm170s1g01379	cm170s1g01382	0.1281	0.1755	0.1253	0.1953
cm170s1g01403	cm170s1g01404	0.0725	0.1123	0.0693	0.1365
cm170s1g01407	cm170s1g01408	0.0052	0.0116	0.0051	0.0119
cm170s1g01443	cm170s1g01444	0.3356	0.5389	0.358	0.4538
cm170s1g01447	cm170s1g01459	0.1359	0.4982	0.1388	0.4954
cm170s1g01472	cm170s1g01473	0.1022	0.1387	0.0981	0.1667
cm170s1g01491	cm170s1g01493	0.0912	0.1882	0.0995	0.1487
cm170s1g01518	cm170s1g01521	0.037	0.0431	0.0383	0.0386
cm170s1g01521	cm170s1g01522	0.0099	0.0203	0.0101	0.0189
cm170s1g01522	cm170s1g01523	0.0138	0.0343	0.0156	0.0246
cm170s1g01523	cm170s1g01525	0.0099	0.0556	0.011	0.0412
cm170s1g01528	cm170s1g01529	0.2099	0.6092	0.2119	0.6225
cm170s1g01529	cm170s1g01532	0.0226	0.0333	0.0232	0.0306
cm170s1g01533	cm170s1g01542	0.1195	0.1462	0.127	0.1225
cm170s1g01561	cm170s1g01563	0.1806	0.2997	0.1908	0.2559
cm170s1g01563	cm170s1g01564	0.0332	0.038	0.0357	0.0312
cm170s1g01564	cm170s1g01565	0.1208	0.1144	0.1254	0.1031
cm170s1g01571	cm170s1g01572	1.0161	1.8066	1.0594	1.5645
cm170s1g01579	cm170s1g01581	0.0374	0.0628	0.0363	0.0701
cm170s1g01588	cm170s1g01589	0.0392	0.0364	0.0427	0.0285
cm170s1g01589	cm170s1g01590	0.0593	0.077	0.0594	0.0768
cm170s1g01590	cm170s1g01592	0.0422	0.0216	0.0431	0.0202
cm170s1g01592	cm170s1g01593	0.0596	0.062	0.0637	0.0516
cm170s1g01593	cm170s1g01595	0.0773	0.1028	0.0814	0.0888
cm170s1g01595	cm170s1g01596	0.0013	0.0046	0.0015	0.0035
cm170s1g01596	cm170s1g01597	0.0547	0.093	0.0554	0.0892
cm170s1g01597	cm170s1g01600	0.0077	0.0157	0.0083	0.0122
cm170s1g01600	cm170s1g01601	0.0	0.0	-0.0	-0.0
cm170s1g01602	cm170s1g01603	0.3834	0.6871	0.3574	1.3404
cm170s1g01603	cm170s1g01605	0.2478	0.3868	0.2466	0.41
cm170s1g01607	cm170s1g01609	0.0387	0.0334	0.041	0.0282
cm170s1g01635	cm170s1g01639	0.0384	0.1163	0.0415	0.0955
cm170s1g01645	cm170s1g01646	0.0258	0.0788	0.0271	0.0691
cm170s1g01646	cm170s1g01647	0.0151	0.029	0.0163	0.0235
cm170s1g01647	cm170s1g01648	0.0633	0.0845	0.0632	0.0855
cm170s1g01667	cm170s1g01670	0.0465	0.0822	0.0448	0.094
cm170s1g01669	cm170s1g01674	0.025	0.0704	0.0252	0.0692
cm170s1g01674	cm170s1g01675	0.1908	0.2899	0.1947	0.2791
cm170s1g01695	cm170s1g01697	0.1258	0.3533	0.121	0.4284
cm170s1g01696	cm170s1g01698	0.0448	0.2561	0.042	0.3502
cm170s1g01700	cm170s1g01702	0.0179	0.0231	0.018	0.023
cm170s1g01721	cm170s1g01722	0.0014	0.0416	0.0015	0.032
cm170s1g01722	cm170s1g01723	0.0028	0.0854	0.003	0.0672
cm170s1g01727	cm170s1g01745	0.1578	0.2302	0.1483	0.3178
cm170s1g01757	cm170s1g01758	0.334	0.4021	0.329	0.4391
cm170s1g01780	cm170s1g01782	0.0104	0.0574	0.0109	0.0496
cm170s1g01785	cm170s1g01786	0.2594	0.3262	0.2629	0.3214
cm170s1g01792	cm170s1g01797	0.0708	0.0666	0.072	0.0636
cm170s1g01794	cm170s1g01798	0.1381	0.2177	0.1335	0.255
cm170s1g01795	cm170s1g01799	0.0219	0.0544	0.0231	0.0463
cm170s1g01797	cm170s1g01800	0.0403	0.0398	0.0423	0.0346
cm170s1g01800	cm170s1g01805	0.361	0.5722	0.355	0.7514
cm170s1g01808	cm170s1g01809	0.0175	0.0985	0.0182	0.0879
cm170s1g01811	cm170s1g01813	0.1532	0.2931	0.1536	0.3031
cm170s1g01816	cm170s1g01820	0.0037	0.0182	0.0037	0.0191
cm170s1g01817	cm170s1g01821	0.0857	0.1714	0.0842	0.1869
cm170s1g01832	cm170s1g01831	0.2591	0.4543	0.2601	0.4654
cm170s1g01833	cm170s1g01832	0.2613	0.4571	0.2678	0.4296
cm170s1g01834	cm170s1g01833	0.0507	0.145	0.0565	0.108
cm170s1g01835	cm170s1g01834	0.0408	0.0614	0.0444	0.048
cm170s1g01836	cm170s1g01835	0.0415	0.0636	0.0458	0.048
cm170s1g01840	cm170s1g01839	0.05	0.0634	0.0531	0.0533
cm170s1g01841	cm170s1g01840	0.0517	0.0493	0.056	0.0399
cm170s1g01848	cm170s1g01873	0.5726	-1.0	0.6099	2.4543
cm170s1g01871	cm170s1g01892	0.9411	1.3884	0.9378	1.7659
cm170s1g01900	cm170s1g01901	0.2216	0.4018	0.2283	0.3751
cm170s1g01901	cm170s1g01902	0.0628	0.1111	0.0647	0.1021
cm170s1g01902	cm170s1g01903	0.1331	0.2419	0.1405	0.2122
cm170s1g01903	cm170s1g01904	0.1163	0.2313	0.123	0.2021
cm170s1g01914	cm170s1g01915	0.1902	0.3038	0.2022	0.2669
cm170s1g01923	cm170s1g01924	0.0998	0.176	0.1017	0.1703
cm170s1g00041	cm170s1g00034	0.0859	0.9332	0.0889	0.9907
cm170s1g00042	cm170s1g00035	0.0	0.007	-0.0	0.0058
cm170s1g00043	cm170s1g00036	0.0037	0.0212	0.004	0.0176
cm170s1g00044	cm170s1g00037	0.0034	0.006	0.0037	0.0047
cm170s1g00045	cm170s1g00039	0.0031	0.0223	0.0034	0.0171
cm170s1g00046	cm170s1g00041	0.0842	0.6703	0.0851	0.7431
cm170s1g00047	cm170s1g00045	0.0608	0.1297	0.0575	0.1663
cm170s1g00048	cm170s1g00046	0.0093	0.0111	0.01	0.0089
cm170s1g00049	cm170s1g00047	0.0608	0.1019	0.0575	0.1298
cm170s1g00050	cm170s1g00048	0.1235	0.9132	0.1283	0.9195
cm170s1g00058	cm170s1g00052	0.0443	0.2997	0.0457	0.2814
cm170s1g00071	cm170s1g00061	0.7442	-1.0	0.763	4.2709
cm170s1g00084	cm170s1g00082	0.4152	1.0317	0.4185	1.1013
cm170s1g00090	cm170s1g00086	0.0125	0.0251	0.014	0.0188
cm170s1g00091	cm170s1g00087	0.0022	0.0076	0.0024	0.0061
cm170s1g00092	cm170s1g00088	0.0084	0.033	0.0084	0.0338
cm170s1g00098	cm170s1g00096	0.2721	0.3909	0.2828	0.3476
cm170s1g00104	cm170s1g00101	0.2815	0.3966	0.283	0.3926
cm170s1g00105	cm170s1g00104	0.07	0.0837	0.0738	0.0733
cm170s1g00109	cm170s1g00107	0.0034	0.014	0.0036	0.0118
cm170s1g00126	cm170s1g00124	0.1164	0.1379	0.1116	0.1619
cm170s1g00127	cm170s1g00125	0.0925	0.1262	0.0887	0.1495
cm170s1g00131	cm170s1g00130	0.0025	0.0183	0.0027	0.0132
cm170s1g00159	cm170s1g00156	0.3372	0.3912	0.3262	0.4665
cm170s1g00184	cm170s1g00181	0.0034	0.0361	0.0036	0.0319
cm170s1g00187	cm170s1g00186	0.0073	0.0405	0.0079	0.0334
cm170s1g00197	cm170s1g00194	0.0105	0.0117	0.0111	0.0098
cm170s1g00224	cm170s1g00210	0.2857	0.2154	0.2908	0.2113
cm170s1g00226	cm170s1g00211	0.3051	0.6881	0.3306	0.6171
cm170s1g00229	cm170s1g00224	0.2535	0.2202	0.2676	0.1938
cm170s1g00230	cm170s1g00226	0.2966	0.5855	0.3238	0.5105
cm170s1g00247	cm170s1g00238	0.0422	0.3279	0.041	0.3883
cm170s1g00286	cm170s1g00275	0.1524	0.316	0.1465	0.3834
cm170s1g00324	cm170s1g00319	0.0	0.0	-0.0	-0.0
cm170s1g00325	cm170s1g00321	0.0389	0.0929	0.0394	0.0896
cm170s1g00333	cm170s1g00334	0.1515	0.6302	0.1596	0.5769
cm170s1g00334	cm170s1g00335	0.1597	0.6311	0.168	0.578
cm170s1g00335	cm170s1g00336	0.199	0.6214	0.2124	0.538
cm170s1g00342	cm170s1g00343	0.0387	0.0674	0.039	0.066
cm170s1g00343	cm170s1g00344	0.1478	0.288	0.1491	0.2916
cm170s1g00344	cm170s1g00345	0.0838	0.2383	0.0863	0.231
cm170s1g00364	cm170s1g00365	0.1515	0.1716	0.1559	0.1585
cm170s1g00367	cm170s1g00369	0.1612	0.8634	0.1697	0.7463
cm170s1g00369	cm170s1g00370	0.0774	0.3847	0.0778	0.3908
cm170s1g00390	cm170s1g00391	0.0435	0.0488	0.0435	0.049
cm170s1g00400	cm170s1g00404	0.0052	0.0121	0.0054	0.0106
cm170s1g00401	cm170s1g00407	0.1788	0.2359	0.1751	0.2594
cm170s1g00417	cm170s1g00420	0.3999	0.7947	0.4042	0.8699
cm170s1g00424	cm170s1g00423	0.2107	0.3025	0.2124	0.3013
cm170s1g00435	cm170s1g00434	0.7771	1.014	0.7744	1.1998
cm170s1g00436	cm170s1g00435	0.0725	0.1006	0.0746	0.0928
cm170s1g00463	cm170s1g00461	0.107	0.35	0.1161	0.2804
cm170s1g00470	cm170s1g00469	0.1199	0.2166	0.1254	0.1921
cm170s1g00471	cm170s1g00470	0.2206	0.4019	0.2264	0.3859
cm170s1g00472	cm170s1g00471	0.1006	0.3697	0.1066	0.3198
cm170s1g00475	cm170s1g00474	0.4103	0.6971	0.4003	0.8571
cm170s1g00494	cm170s1g00493	0.1118	0.3021	0.1173	0.2744
cm170s1g00507	cm170s1g00505	0.0041	0.0107	0.0039	0.012
cm170s1g00508	cm170s1g00506	0.1665	0.1752	0.1597	0.2055
cm170s1g00509	cm170s1g00508	0.0894	0.1161	0.0866	0.131
cm170s1g00539	cm170s1g00540	0.1703	0.4309	0.1765	0.4157
cm170s1g00566	cm170s1g00567	0.0036	0.0218	0.0033	0.0306
cm170s1g00568	cm170s1g00569	0.0243	0.044	0.025	0.041
cm170s1g00596	cm170s1g00598	0.523	0.8334	0.549	0.8128
cm170s1g00602	cm170s1g00603	0.2564	0.4717	0.2617	0.47
cm170s1g00604	cm170s1g00605	0.108	0.1185	0.1162	0.1001
cm170s1g00606	cm170s1g00607	0.3431	0.4452	0.3429	0.4806
cm170s1g00646	cm170s1g00648	0.1058	0.1229	0.103	0.1363
cm170s1g00649	cm170s1g00650	0.5967	0.8218	0.6128	0.838
cm170s1g00657	cm170s1g00658	0.3922	3.7543	0.4267	1.5515
cm170s1g03050	cm170s1g03051	0.3214	0.9789	0.3368	0.8927
cm170s1g03051	cm170s1g03052	0.3876	1.1572	0.4034	1.1449
cm170s1g03052	cm170s1g03053	0.0914	0.1471	0.0952	0.1308
cm170s1g03058	cm170s1g03059	0.0181	0.0825	0.0179	0.0875
cm170s1g03063	cm170s1g03064	0.0585	0.1693	0.0567	0.1957
cm170s1g03066	cm170s1g03068	0.0609	0.1969	0.0649	0.1677
cm170s1g03070	cm170s1g03072	0.6018	1.3625	0.6273	1.5149
cm170s1g03087	cm170s1g03088	0.041	0.1738	0.0423	0.1638
cm170s1g03088	cm170s1g03089	0.1381	0.3362	0.138	0.3542
cm170s1g03098	cm170s1g03099	0.0141	0.0275	0.0151	0.0225
cm170s1g03124	cm170s1g03128	0.3543	0.8899	0.3907	0.7
cm170s1g03165	cm170s1g03166	0.5463	-1.0	0.5463	3.3291
cm170s1g03181	cm170s1g03182	0.114	0.233	0.1165	0.222
cm170s1g03193	cm170s1g03194	0.1526	0.5773	0.155	0.5929
cm170s1g03194	cm170s1g03196	0.0517	0.1384	0.0528	0.1302
cm170s1g03196	cm170s1g03197	0.0039	0.0407	0.0039	0.0414
cm170s1g03197	cm170s1g03198	0.0232	0.0628	0.0233	0.0621
cm170s1g03198	cm170s1g03199	0.0383	0.1114	0.0387	0.1093
cm170s1g03208	cm170s1g03209	0.1369	0.2595	0.1353	0.2782
cm170s1g03209	cm170s1g03213	0.3008	0.4222	0.2996	0.4555
cm170s1g03212	cm170s1g03222	0.861	-1.0	0.8539	3.8282
cm170s1g03226	cm170s1g03228	0.0108	0.0376	0.0107	0.039
cm170s1g03228	cm170s1g03232	0.0162	0.057	0.017	0.0493
cm170s1g03232	cm170s1g03233	0.0108	0.057	0.0107	0.0584
cm170s1g03243	cm170s1g03244	0.0329	0.1961	0.0326	0.209
cm170s1g03244	cm170s1g03245	0.2303	0.5564	0.2369	0.5254
cm170s1g03292	cm170s1g03294	0.1901	0.4675	0.2	0.4072
cm170s1g03295	cm170s1g03296	0.3902	0.666	0.39	0.7518
cm170s1g03296	cm170s1g03297	0.6273	1.467	0.6331	1.4366
cm170s1g03297	cm170s1g03299	0.4362	1.1139	0.4405	1.3883
cm170s1g03298	cm170s1g03301	0.007	0.0058	0.0068	0.0064
cm170s1g03313	cm170s1g03314	0.0226	0.055	0.0245	0.044
cm170s1g03314	cm170s1g03315	0.124	0.1203	0.13	0.1073
cm170s1g03316	cm170s1g03317	0.1064	0.3847	0.1094	0.3581
cm170s1g03317	cm170s1g03318	0.0088	0.0305	0.0096	0.0239
cm170s1g03319	cm170s1g03320	0.3304	0.4341	0.3302	0.4434
cm170s1g03326	cm170s1g03328	0.1302	3.2569	0.1338	1.8361
cm170s1g03344	cm170s1g03345	0.5601	2.7013	0.6083	1.8823
cm170s1g01977	cm170s1g01743	0.921	-1.0	0.9019	4.1699
cm170s1g01960	cm170s1g01755	0.8291	-1.0	0.8091	3.8643
cm170s1g01919	cm170s1g01797	0.5709	-1.0	0.56	3.708
cm170s1g01913	cm170s1g01803	0.0635	1.5002	0.0638	3.3264
cm170s1g01898	cm170s1g01805	0.3895	0.7914	0.3966	0.8813
cm170s1g01883	cm170s1g01806	0.8357	2.522	0.8467	2.2441
cm170s1g01836	cm170s1g01831	0.0411	0.122	0.0457	0.0917
cm170s1g01835	cm170s1g01832	0.3204	0.4759	0.3303	0.4373
cm170s1g01833	cm170s1g01834	0.0507	0.145	0.0565	0.108
cm170s1g01832	cm170s1g01835	0.3204	0.4759	0.3303	0.4373
cm170s1g01831	cm170s1g01836	0.0411	0.122	0.0457	0.0917
cm170s1g01806	cm170s1g01883	0.8357	2.522	0.8467	2.2441
cm170s1g01805	cm170s1g01898	0.3895	0.7914	0.3966	0.8813
cm170s1g01803	cm170s1g01913	0.0635	1.5002	0.0638	3.3264
cm170s1g01778	cm170s1g01919	0.5456	-1.0	0.5352	4.0805
cm170s1g01749	cm170s1g01926	0.8428	0.8794	0.7284	2.2367
cm170s1g01728	cm170s1g01961	0.496	2.0374	0.5463	1.527
cm170s1g01726	cm170s1g01977	0.6676	-1.0	0.6331	4.0965
cm170s1g01665	cm170s1g01333	0.695	-1.0	0.6947	4.1635
cm170s1g01642	cm170s1g01335	0.8472	-1.0	0.8563	4.2888
cm170s1g01625	cm170s1g01347	0.0711	0.1	0.0724	0.0956
cm170s1g01582	cm170s1g01357	0.6988	2.1641	0.6822	4.0299
cm170s1g01535	cm170s1g01368	0.2927	0.4794	0.2915	0.5159
cm170s1g01534	cm170s1g01369	0.6404	0.868	0.6439	1.1521
cm170s1g01502	cm170s1g01401	0.9828	-1.0	0.9841	4.1743
cm170s1g01466	cm170s1g01438	1.0846	3.0084	1.1492	1.9217
cm170s1g01459	cm170s1g01447	0.1359	0.4982	0.1388	0.4954
cm170s1g01438	cm170s1g01466	1.0846	3.0084	1.1492	1.9217
cm170s1g01405	cm170s1g01502	0.4809	1.9891	0.4808	2.0632
cm170s1g01369	cm170s1g01534	0.6404	0.868	0.6439	1.1521
cm170s1g01368	cm170s1g01535	0.2927	0.4794	0.2915	0.5159
cm170s1g01357	cm170s1g01582	0.6988	2.1641	0.6822	4.0299
cm170s1g01347	cm170s1g01625	0.0711	0.1	0.0724	0.0956
cm170s1g01335	cm170s1g01642	0.8472	-1.0	0.8563	4.2888
cm170s1g01308	cm170s1g01643	0.3199	-1.0	0.3153	3.0464
cm170s1g02569	cm170s1g02487	0.6664	2.9493	0.7145	1.4956
cm170s1g02567	cm170s1g02488	0.3814	0.7429	0.4083	0.6426
cm170s1g02566	cm170s1g02489	0.5609	0.9357	0.5905	0.8678
cm170s1g02528	cm170s1g02519	0.0833	0.389	0.0859	0.3659
cm170s1g02527	cm170s1g02520	0.0981	0.4112	0.1023	0.368
cm170s1g02526	cm170s1g02521	0.165	0.5144	0.1691	0.5043
cm170s1g02525	cm170s1g02522	0.2179	0.7586	0.2217	0.7665
cm170s1g02524	cm170s1g02523	0.0387	0.1063	0.0403	0.0954
cm170s1g02522	cm170s1g02525	0.2179	0.7586	0.2217	0.7665
cm170s1g02521	cm170s1g02526	0.165	0.5144	0.1691	0.5043
cm170s1g02520	cm170s1g02527	0.0981	0.4112	0.1023	0.368
cm170s1g02519	cm170s1g02528	0.0833	0.389	0.0859	0.3659
cm170s1g02489	cm170s1g02565	0.4227	0.9128	0.4427	0.8631
cm170s1g02488	cm170s1g02566	0.4044	0.8212	0.4333	0.7059
cm170s1g02487	cm170s1g02567	0.6976	1.9506	0.7675	1.5832
cm170s1g01672	cm170s1g01435	0.8216	-1.0	0.8226	4.0296
cm170s1g01665	cm170s1g01467	0.8874	-1.0	0.8723	4.1963
cm170s1g01628	cm170s1g01499	0.3111	0.6678	0.3212	0.6278
cm170s1g01597	cm170s1g01528	0.1228	0.3993	0.1291	0.3541
cm170s1g01596	cm170s1g01529	0.1728	0.7095	0.1757	0.7082
cm170s1g01592	cm170s1g01532	0.1925	0.6823	0.1937	0.7234
cm170s1g01565	cm170s1g01561	0.0765	0.1218	0.083	0.0963
cm170s1g01564	cm170s1g01563	0.0332	0.038	0.0357	0.0312
cm170s1g01561	cm170s1g01565	0.0765	0.1218	0.083	0.0963
cm170s1g01532	cm170s1g01593	0.2146	0.6869	0.2201	0.6666
cm170s1g01529	cm170s1g01597	0.1854	0.6735	0.1896	0.6596
cm170s1g01528	cm170s1g01600	0.1118	0.3521	0.1148	0.345
cm170s1g01500	cm170s1g01628	0.1107	0.3488	0.1128	0.3339
cm170s1g01467	cm170s1g01665	0.8874	-1.0	0.8723	4.1963
cm170s1g01435	cm170s1g01672	0.8216	-1.0	0.8226	4.0296
cm170s1g03184	cm170s1g02972	0.4717	-1.0	0.4694	3.8932
cm170s1g03183	cm170s1g02973	0.1924	2.9226	0.1988	1.7517
cm170s1g03172	cm170s1g02994	0.5343	2.1748	0.5202	3.2973
cm170s1g03130	cm170s1g03036	0.5957	-1.0	0.6505	1.8007
cm170s1g03129	cm170s1g03039	0.6759	-1.0	0.6936	2.4767
cm170s1g03099	cm170s1g03040	0.0321	0.065	0.0342	0.054
cm170s1g03053	cm170s1g03050	0.3345	1.9781	0.349	2.4672
cm170s1g03052	cm170s1g03051	0.3876	1.1572	0.4034	1.1449
cm170s1g03050	cm170s1g03053	0.3345	1.9781	0.349	2.4672
cm170s1g03040	cm170s1g03099	0.0321	0.065	0.0342	0.054
cm170s1g03036	cm170s1g03129	0.6438	-1.0	0.7776	3.4765
cm170s1g02994	cm170s1g03172	0.5343	2.1748	0.5202	3.2973
cm170s1g02973	cm170s1g03183	0.1924	2.9226	0.1988	1.7517
cm170s1g02972	cm170s1g03184	0.4717	-1.0	0.4694	3.8932
cm170s1g01410	cm170s1g01131	0.2072	0.7072	0.2125	0.7426
cm170s1g01375	cm170s1g01174	0.6877	-1.0	0.6428	3.8029
cm170s1g01368	cm170s1g01179	0.6787	2.7718	0.6555	4.0531
cm170s1g01358	cm170s1g01214	0.5723	-1.0	0.546	3.6915
cm170s1g01308	cm170s1g01226	0.6166	-1.0	0.6074	3.6148
cm170s1g01272	cm170s1g01244	0.8249	-1.0	0.8505	3.012
cm170s1g01266	cm170s1g01262	0.1418	0.6214	0.1484	0.5505
cm170s1g01265	cm170s1g01263	0.2529	0.4685	0.2517	0.5088
cm170s1g01263	cm170s1g01265	0.2529	0.4685	0.2517	0.5088
cm170s1g01262	cm170s1g01266	0.1418	0.6214	0.1484	0.5505
cm170s1g01244	cm170s1g01272	0.8249	-1.0	0.8505	3.012
cm170s1g01226	cm170s1g01308	0.6166	-1.0	0.6074	3.6148
cm170s1g01207	cm170s1g01347	0.2866	0.8377	0.2761	1.9946
cm170s1g01174	cm170s1g01375	0.6877	-1.0	0.6428	3.8029
cm170s1g01131	cm170s1g01410	0.2072	0.7072	0.2125	0.7426
cm170s1g01960	cm170s1g00696	0.726	-1.0	0.7127	3.8204
cm170s1g01919	cm170s1g00745	0.3764	-1.0	0.397	2.1795
cm170s1g01898	cm170s1g00748	0.4271	1.3918	0.4278	1.4009
cm170s1g01873	cm170s1g00766	0.6694	-1.0	0.6362	3.6416
cm170s1g01848	cm170s1g00795	0.6004	-1.0	0.6246	3.5114
cm170s1g01828	cm170s1g00809	0.5515	5.2409	0.547	4.9959
cm170s1g01806	cm170s1g00811	0.7802	4.1246	0.7924	2.79
cm170s1g01803	cm170s1g00820	0.0592	1.2393	0.0598	1.3607
cm170s1g01778	cm170s1g00826	0.5708	-1.0	0.5704	4.114
cm170s1g01732	cm170s1g00874	0.9329	-1.0	0.9095	4.0389
cm170s1g01692	cm170s1g00892	0.4861	-1.0	0.4939	4.2937
cm170s1g01673	cm170s1g00893	0.41	2.4715	0.4135	2.1977
cm170s1g00893	cm170s1g01673	0.41	2.4715	0.4135	2.1977
cm170s1g00892	cm170s1g01692	0.4861	-1.0	0.4939	4.2937
cm170s1g00874	cm170s1g01742	0.8832	-1.0	0.8311	4.1008
cm170s1g00826	cm170s1g01792	0.5604	-1.0	0.5563	3.7406
cm170s1g00820	cm170s1g01803	0.0592	1.2393	0.0598	1.3607
cm170s1g00811	cm170s1g01806	0.7802	4.1246	0.7924	2.79
cm170s1g00809	cm170s1g01828	0.5515	5.2409	0.547	4.9959
cm170s1g00795	cm170s1g01848	0.6004	-1.0	0.6246	3.5114
cm170s1g00766	cm170s1g01873	0.6694	-1.0	0.6362	3.6416
cm170s1g00754	cm170s1g01898	0.436	1.2449	0.4359	1.2812
cm170s1g00745	cm170s1g01919	0.3764	-1.0	0.397	2.1795
cm170s1g00696	cm170s1g01960	0.726	-1.0	0.7127	3.8204
cm170s1g00227	cm170s1g00118	0.2558	0.6968	0.2806	0.5567
cm170s1g00226	cm170s1g00158	0.2979	0.5855	0.3132	0.5326
cm170s1g00224	cm170s1g00163	0.3008	0.3665	0.3045	0.3663
cm170s1g00213	cm170s1g00166	0.1263	0.2053	0.1378	0.1657
cm170s1g00186	cm170s1g00178	0.0086	0.0446	0.0089	0.0395
cm170s1g00185	cm170s1g00180	0.0133	0.0421	0.013	0.0459
cm170s1g00181	cm170s1g00184	0.0034	0.0361	0.0036	0.0319
cm170s1g00180	cm170s1g00185	0.0133	0.0421	0.013	0.0459
cm170s1g00178	cm170s1g00187	0.0061	0.053	0.0068	0.0405
cm170s1g00163	cm170s1g00224	0.3008	0.3665	0.3045	0.3663
cm170s1g00158	cm170s1g00226	0.2979	0.5855	0.3132	0.5326
cm170s1g00118	cm170s1g00227	0.2558	0.6968	0.2806	0.5567
cm170s1g01297	cm170s1g01058	0.9302	3.541	0.9146	4.371
cm170s1g01261	cm170s1g01068	0.3592	-1.0	0.3733	3.5156
cm170s1g01256	cm170s1g01103	0.8214	2.7595	0.8374	2.2681
cm170s1g01214	cm170s1g01121	1.274	2.098	1.2185	4.2646
cm170s1g01169	cm170s1g01130	0.6686	-1.0	0.6575	3.6052
cm170s1g01153	cm170s1g01152	0.0836	0.2665	0.0842	0.2657
cm170s1g01130	cm170s1g01169	0.6686	-1.0	0.6575	3.6052
cm170s1g01121	cm170s1g01214	1.274	2.098	1.2185	4.2646
cm170s1g01103	cm170s1g01256	0.8214	2.7595	0.8374	2.2681
cm170s1g01068	cm170s1g01261	0.3592	-1.0	0.3733	3.5156
cm170s1g01058	cm170s1g01297	0.9302	3.541	0.9146	4.371
cm170s1g00219	cm170s1g00010	0.16	0.4879	0.1644	0.4579
cm170s1g00186	cm170s1g00019	0.1795	0.7386	0.1839	0.7858
cm170s1g00147	cm170s1g00055	0.8876	3.6689	0.9019	3.7541
cm170s1g00128	cm170s1g00071	0.9125	2.2383	0.9313	2.2563
cm170s1g00116	cm170s1g00104	0.0667	0.1032	0.0665	0.1045
cm170s1g00107	cm170s1g00109	0.0034	0.014	0.0036	0.0118
cm170s1g00101	cm170s1g00116	0.2532	0.4594	0.2543	0.4684
cm170s1g00071	cm170s1g00128	0.9125	2.2383	0.9313	2.2563
cm170s1g00055	cm170s1g00147	0.8876	3.6689	0.9019	3.7541
cm170s1g00016	cm170s1g00158	1.0106	2.4977	1.0528	2.1543
cm170s1g00745	cm170s1g00748	0.5222	-1.0	0.537	3.491
cm170s1g00748	cm170s1g00749	0.4843	0.4653	0.4957	0.45
cm170s1g00749	cm170s1g00754	0.3634	0.5145	0.3631	0.573
cm170s1g00756	cm170s1g00760	0.0037	0.0138	0.0039	0.0119
cm170s1g00757	cm170s1g00761	0.0024	0.0073	0.0024	0.0069
cm170s1g00766	cm170s1g00795	0.765	-1.0	0.7072	3.6511
cm170s1g00795	cm170s1g00796	0.137	0.2083	0.1404	0.1942
cm170s1g00800	cm170s1g00801	0.046	0.1807	0.0481	0.1586
cm170s1g00801	cm170s1g00802	0.0439	0.0899	0.0441	0.0896
cm170s1g00804	cm170s1g00806	0.0977	0.5019	0.102	0.4593
cm170s1g00831	cm170s1g00832	0.1031	0.1571	0.1055	0.1519
cm170s1g02885	cm170s1g02793	0.5423	1.859	0.5543	1.6295
cm170s1g02846	cm170s1g02839	0.286	0.9258	0.293	0.992
cm170s1g02845	cm170s1g02840	0.2457	0.6658	0.251	0.6611
cm170s1g02844	cm170s1g02841	0.0597	0.0734	0.0631	0.0634
cm170s1g02843	cm170s1g02842	0.0249	0.037	0.0251	0.0362
cm170s1g02841	cm170s1g02844	0.0597	0.0734	0.0631	0.0634
cm170s1g02840	cm170s1g02845	0.2457	0.6658	0.251	0.6611
cm170s1g02839	cm170s1g02846	0.286	0.9258	0.293	0.992
cm170s1g02793	cm170s1g02875	0.5492	1.7544	0.561	1.5575
cm170s1g01707	cm170s1g01628	1.0774	4.6972	1.1109	2.6012
cm170s1g01706	cm170s1g01654	0.0504	0.1274	0.0527	0.1149
cm170s1g01695	cm170s1g01671	0.0044	0.0	0.0044	-0.0
cm170s1g01692	cm170s1g01673	0.0044	0.0251	0.0045	0.0237
cm170s1g01675	cm170s1g01674	0.1908	0.2899	0.1947	0.2791
cm170s1g01673	cm170s1g01692	0.0044	0.0251	0.0045	0.0237
cm170s1g01671	cm170s1g01695	0.0044	0.0	0.0044	-0.0
cm170s1g01654	cm170s1g01706	0.0504	0.1274	0.0527	0.1149
cm170s1g01628	cm170s1g01707	1.0774	4.6972	1.1109	2.6012
cm170s1g01416	cm170s1g01308	0.3994	-1.0	0.3982	3.4567
cm170s1g01401	cm170s1g01335	0.8981	-1.0	0.9155	4.1873
cm170s1g01376	cm170s1g01374	0.2443	0.344	0.235	0.4182
cm170s1g01335	cm170s1g01405	0.4178	2.8406	0.4177	3.3309
cm170s1g01318	cm170s1g01448	0.8816	-1.0	0.8548	4.1457
cm170s1g01271	cm170s1g01498	0.3402	1.1474	0.3442	1.3109
cm170s1g01247	cm170s1g01503	0.3451	0.6204	0.3515	0.6008
cm170s1g01236	cm170s1g01536	0.7321	2.1441	0.7136	4.1765
cm170s1g01214	cm170s1g01560	1.0611	-1.0	1.0112	3.9705
cm170s1g02084	cm170s1g00176	0.6935	-1.0	0.7091	2.7141
cm170s1g02116	cm170s1g00181	0.6433	3.9162	0.6345	4.4412
cm170s1g02123	cm170s1g00188	0.8998	2.5511	0.9163	2.6941
cm170s1g02130	cm170s1g00189	0.8813	-1.0	0.898	4.5738
cm170s1g02144	cm170s1g00195	0.8679	3.0587	0.9062	2.0821
cm170s1g02145	cm170s1g00198	0.8826	2.0117	0.8973	1.9667
cm170s1g02188	cm170s1g00230	0.7887	-1.0	0.7879	4.2775
cm170s1g02215	cm170s1g00255	0.8086	3.3084	0.8236	2.5616
cm170s1g02258	cm170s1g00266	0.9018	-1.0	0.8649	4.5668
cm170s1g01335	cm170s1g01536	0.8443	-1.0	0.835	4.1505
cm170s1g01338	cm170s1g01560	0.2137	0.3676	0.2065	0.4575
cm170s1g01364	cm170s1g01608	0.1083	0.1216	0.1109	0.1132
cm170s1g01395	cm170s1g01642	0.6755	-1.0	0.662	3.5948
cm170s1g01405	cm170s1g01643	0.3928	-1.0	0.3859	3.1565
cm170s1g01433	cm170s1g01663	0.9301	-1.0	0.9357	4.4958
cm170s1g01477	cm170s1g01679	0.7399	-1.0	0.7471	4.1737
cm170s1g00368	cm170s1g00283	0.3658	0.5823	0.351	0.7854
cm170s1g00336	cm170s1g00333	0.1896	0.6234	0.2016	0.5477
cm170s1g00335	cm170s1g00334	0.1597	0.6311	0.168	0.578
cm170s1g00333	cm170s1g00336	0.1896	0.6234	0.2016	0.5477
cm170s1g00283	cm170s1g00368	0.3658	0.5823	0.351	0.7854
cm170s1g00245	cm170s1g00396	1.0804	2.3543	1.031	4.5182
cm170s1g00241	cm170s1g00445	0.9421	-1.0	0.9238	4.2524
cm170s1g00860	cm170s1g00696	0.8168	-1.0	0.7859	3.7776
cm170s1g00858	cm170s1g00697	0.6284	-1.0	0.6331	4.235
cm170s1g00826	cm170s1g00745	0.3528	-1.0	0.3794	1.6459
cm170s1g00796	cm170s1g00795	0.137	0.2083	0.1404	0.1942
cm170s1g00745	cm170s1g00826	0.3528	-1.0	0.3794	1.6459
cm170s1g00697	cm170s1g00858	0.6284	-1.0	0.6331	4.235
cm170s1g00696	cm170s1g00860	0.8168	-1.0	0.7859	3.7776
cm170s1g01863	cm170s1g00591	0.6804	-1.0	0.7148	1.9389
cm170s1g01840	cm170s1g00622	0.9526	-1.0	0.9946	2.6491
cm170s1g01839	cm170s1g00623	0.8908	-1.0	0.9117	4.239
cm170s1g01806	cm170s1g00645	0.7504	-1.0	0.7503	4.2399
cm170s1g01767	cm170s1g00680	0.8243	1.6451	0.8778	1.5504
cm170s1g01744	cm170s1g00690	0.7292	-1.0	0.7245	4.1681
cm170s1g01707	cm170s1g00699	0.8537	-1.0	0.8814	3.5074
cm170s1g01921	cm170s1g01871	0.92	2.0922	0.9141	2.2598
cm170s1g01919	cm170s1g01898	0.58	-1.0	0.5704	3.8412
cm170s1g01904	cm170s1g01901	0.1778	0.2561	0.1875	0.2255
cm170s1g01903	cm170s1g01902	0.1331	0.2419	0.1405	0.2122
cm170s1g01901	cm170s1g01904	0.1778	0.2561	0.1875	0.2255
cm170s1g01898	cm170s1g01919	0.58	-1.0	0.5704	3.8412
cm170s1g01871	cm170s1g01921	0.92	2.0922	0.9141	2.2598
cm170s1g02694	cm170s1g01910	0.9165	3.0324	0.9377	2.4944
cm170s1g02647	cm170s1g01921	0.6854	-1.0	0.6805	3.9925
cm170s1g02617	cm170s1g01949	0.4904	-1.0	0.4922	4.1668
cm170s1g02580	cm170s1g01961	0.2742	0.7431	0.2965	0.6461
cm170s1g02553	cm170s1g02001	0.5783	-1.0	0.5592	3.5427
cm170s1g02535	cm170s1g02012	0.5694	1.7787	0.6173	1.3277
cm170s1g02504	cm170s1g02031	0.7928	-1.0	0.8021	4.6149
cm170s1g02475	cm170s1g02056	0.6785	-1.0	0.7059	4.558
cm170s1g02789	cm170s1g02753	0.7053	2.0549	0.7477	1.7595
cm170s1g02780	cm170s1g02757	0.2922	0.5188	0.3014	0.4964
cm170s1g02779	cm170s1g02761	0.7967	1.5936	0.8012	1.7089
cm170s1g02767	cm170s1g02768	0.3249	0.9417	0.3545	0.7842
cm170s1g02759	cm170s1g02772	0.4449	0.9922	0.4615	1.0383
cm170s1g02757	cm170s1g02780	0.2922	0.5188	0.3014	0.4964
cm170s1g02753	cm170s1g02789	0.7053	2.0549	0.7477	1.7595
cm170s1g00704	cm170s1g01707	0.9871	-1.0	1.0344	2.9249
cm170s1g00693	cm170s1g01764	0.519	3.2313	0.5206	3.0391
cm170s1g00680	cm170s1g01767	0.8243	1.6451	0.8778	1.5504
cm170s1g00647	cm170s1g01806	0.751	-1.0	0.7498	4.2377
cm170s1g00623	cm170s1g01839	0.8908	-1.0	0.9117	4.239
cm170s1g00622	cm170s1g01840	0.9526	-1.0	0.9946	2.6491
cm170s1g02056	cm170s1g02475	0.6785	-1.0	0.7059	4.558
cm170s1g02031	cm170s1g02504	0.7928	-1.0	0.8021	4.6149
cm170s1g02012	cm170s1g02535	0.5694	1.7787	0.6173	1.3277
cm170s1g02001	cm170s1g02553	0.5783	-1.0	0.5592	3.5427
cm170s1g01964	cm170s1g02593	0.9047	2.4625	0.8833	4.1849
cm170s1g01949	cm170s1g02617	0.4904	-1.0	0.4922	4.1668
cm170s1g01921	cm170s1g02640	0.9133	5.7405	0.9212	4.8772
cm170s1g02417	cm170s1g00482	0.5675	1.9645	0.6122	1.8928
cm170s1g02434	cm170s1g00510	0.091	0.5446	0.0929	0.5542
cm170s1g02436	cm170s1g00511	0.3909	1.8052	0.4157	1.8894
cm170s1g02438	cm170s1g00512	0.2313	0.792	0.2428	0.6887
cm170s1g02446	cm170s1g00517	0.1226	0.686	0.1288	0.6127
cm170s1g02448	cm170s1g00518	0.0387	0.3728	0.0383	0.4105
cm170s1g02453	cm170s1g00526	0.2832	1.1318	0.31	0.9907
cm170s1g00176	cm170s1g02085	0.7081	2.2412	0.7416	1.5819
cm170s1g00181	cm170s1g02116	0.6433	3.9162	0.6345	4.4412
cm170s1g00188	cm170s1g02123	0.8998	2.5511	0.9163	2.6941
cm170s1g00195	cm170s1g02130	0.8796	-1.0	0.8917	4.7035
cm170s1g00198	cm170s1g02145	0.8826	2.0117	0.8973	1.9667
cm170s1g00230	cm170s1g02188	0.7887	-1.0	0.7879	4.2775
cm170s1g00255	cm170s1g02215	0.8086	3.3084	0.8236	2.5616
cm170s1g00482	cm170s1g02417	0.5675	1.9645	0.6122	1.8928
cm170s1g00510	cm170s1g02434	0.091	0.5446	0.0929	0.5542
cm170s1g00511	cm170s1g02436	0.3909	1.8052	0.4157	1.8894
cm170s1g00512	cm170s1g02438	0.2313	0.792	0.2428	0.6887
cm170s1g00517	cm170s1g02446	0.1226	0.686	0.1288	0.6127
cm170s1g00518	cm170s1g02448	0.0387	0.3728	0.0383	0.4105
cm170s1g00526	cm170s1g02453	0.2832	1.1318	0.31	0.9907
cm170s1g00696	cm170s1g03211	0.7432	-1.0	0.7434	3.7663
cm170s1g00729	cm170s1g03249	0.4984	1.9514	0.5359	1.8411
cm170s1g00730	cm170s1g03283	0.4578	0.5293	0.4726	0.5401
cm170s1g00762	cm170s1g03300	0.9674	2.7813	0.9744	4.76
cm170s1g00769	cm170s1g03311	0.7599	-1.0	0.7434	4.2269
cm170s1g00776	cm170s1g03319	0.8452	4.7116	0.8451	4.4944
cm170s1g00800	cm170s1g03342	0.6526	2.0663	0.6062	4.2726
cm170s1g01620	cm170s1g01297	1.0305	2.0755	1.0455	2.0072
cm170s1g01642	cm170s1g01395	0.6755	-1.0	0.662	3.5948
cm170s1g01643	cm170s1g01405	0.3928	-1.0	0.3859	3.1565
cm170s1g01663	cm170s1g01433	0.9301	-1.0	0.9357	4.4958
cm170s1g01679	cm170s1g01477	0.7399	-1.0	0.7471	4.1737
cm170s1g02352	cm170s1g01672	0.7606	-1.0	0.7444	3.9912
cm170s1g02362	cm170s1g01684	0.7485	-1.0	0.7488	4.0974
cm170s1g02371	cm170s1g01734	0.785	-1.0	0.7592	3.8411
cm170s1g02410	cm170s1g01778	0.7173	2.0013	0.6858	4.3722
cm170s1g02450	cm170s1g01825	0.8618	-1.0	0.8519	4.0691
cm170s1g02468	cm170s1g01860	1.04	-1.0	1.0758	3.6965
cm170s1g00158	cm170s1g03118	0.9037	1.982	0.9301	1.9234
cm170s1g00203	cm170s1g03136	0.8653	2.1792	0.8353	4.2789
cm170s1g00250	cm170s1g03175	0.6346	-1.0	0.6327	3.7657
cm170s1g00273	cm170s1g03212	0.8706	2.1299	0.859	3.7635
cm170s1g00282	cm170s1g03252	0.2216	0.5373	0.2227	0.5554
cm170s1g00331	cm170s1g03271	0.6203	-1.0	0.6018	3.561
cm170s1g02925	cm170s1g03093	0.7065	2.6606	0.7138	2.3581
cm170s1g02948	cm170s1g03129	0.6774	-1.0	0.6745	3.9306
cm170s1g02987	cm170s1g03164	0.2148	2.1661	0.2161	2.0089
cm170s1g03018	cm170s1g03206	0.6785	-1.0	0.6565	3.7342
cm170s1g03049	cm170s1g03210	0.4381	2.3377	0.4446	2.1881
cm170s1g00222	cm170s1g02114	0.6357	3.7114	0.6378	3.9166
cm170s1g00215	cm170s1g02123	0.806	-1.0	0.8355	3.5341
cm170s1g00212	cm170s1g02130	0.9234	-1.0	0.9441	4.5279
cm170s1g00158	cm170s1g02184	0.9147	-1.0	0.9303	4.2555
cm170s1g00114	cm170s1g02233	0.8899	4.7031	0.8595	4.4159
cm170s1g00338	cm170s1g01109	0.7489	-1.0	0.7288	4.4752
cm170s1g00322	cm170s1g01127	0.5027	1.4089	0.5051	1.471
cm170s1g00283	cm170s1g01153	0.1968	0.4679	0.1946	0.515
cm170s1g00259	cm170s1g01179	0.6213	2.8909	0.5938	3.8525
cm170s1g00227	cm170s1g01196	0.3043	0.6026	0.3521	0.425
cm170s1g00224	cm170s1g01197	0.2412	0.4591	0.2487	0.444
cm170s1g00321	cm170s1g01425	0.7212	-1.0	0.695	3.9624
cm170s1g00306	cm170s1g01465	0.1364	0.5676	0.1419	0.5578
cm170s1g00287	cm170s1g01501	0.6071	2.1859	0.6068	2.3657
cm170s1g00286	cm170s1g01530	0.6749	2.6472	0.6861	2.2655
cm170s1g00277	cm170s1g01531	0.7401	-1.0	0.7392	4.0459
cm170s1g00259	cm170s1g01535	0.3062	0.4278	0.3048	0.4566
cm170s1g00785	cm170s1g00157	1.0208	2.1674	1.0262	2.5345
cm170s1g00783	cm170s1g00193	0.9356	2.1539	0.9443	2.4013
cm170s1g00762	cm170s1g00233	0.9858	2.1335	1.0288	1.7338
cm170s1g00731	cm170s1g00234	0.9594	-1.0	0.9895	3.2491
cm170s1g00704	cm170s1g00260	0.5952	-1.0	0.607	3.1105
cm170s1g00690	cm170s1g00263	0.6766	3.4979	0.6665	4.1663
cm170s1g01388	cm170s1g02620	0.4968	-1.0	0.5195	2.3167
cm170s1g01342	cm170s1g02626	0.0	1.1475	-0.0	2.0884
cm170s1g01318	cm170s1g02636	0.2324	0.9691	0.2427	0.8905
cm170s1g01295	cm170s1g02662	0.6955	-1.0	0.7297	2.5259
cm170s1g01283	cm170s1g02671	0.3334	-1.0	0.3386	3.8331
cm170s1g01269	cm170s1g02699	0.6818	4.56	0.6462	3.8877
cm170s1g01772	cm170s1g01713	0.1	1.0168	0.0982	1.5474
cm170s1g01764	cm170s1g01752	0.1432	0.4072	0.1482	0.3677
cm170s1g01758	cm170s1g01757	0.334	0.4021	0.329	0.4391
cm170s1g01752	cm170s1g01764	0.1432	0.4072	0.1482	0.3677
cm170s1g01707	cm170s1g01765	1.0387	3.8684	1.0858	2.128
cm170s1g02116	cm170s1g03073	0.7529	-1.0	0.7476	4.3085
cm170s1g02074	cm170s1g03119	0.8236	2.3025	0.8516	1.7996
cm170s1g02029	cm170s1g03122	0.8937	3.1214	0.9309	2.003
cm170s1g01988	cm170s1g03164	0.3733	-1.0	0.374	4.1425
cm170s1g01948	cm170s1g03175	0.7884	4.1572	0.7737	3.9143
cm170s1g01917	cm170s1g03180	1.1193	2.0965	1.0995	3.2087
cm170s1g02114	cm170s1g02025	0.8837	-1.0	0.8718	4.834
cm170s1g02080	cm170s1g02072	0.0127	0.0137	0.0137	0.011
cm170s1g02076	cm170s1g02075	0.2251	0.4936	0.2353	0.4406
cm170s1g02075	cm170s1g02076	0.2251	0.4936	0.2353	0.4406
cm170s1g02025	cm170s1g02114	0.8837	-1.0	0.8718	4.834
cm170s1g02442	cm170s1g02390	0.9661	-1.0	0.9682	4.3552
cm170s1g02411	cm170s1g02408	0.438	0.7435	0.4465	0.7983
cm170s1g02409	cm170s1g02410	0.3458	0.7726	0.358	0.7569
cm170s1g02408	cm170s1g02411	0.438	0.7435	0.4465	0.7983
cm170s1g02390	cm170s1g02442	0.9661	-1.0	0.9682	4.3552
cm170s1g02699	cm170s1g01269	0.6818	4.56	0.6462	3.8877
cm170s1g02671	cm170s1g01283	0.3334	-1.0	0.3386	3.8331
cm170s1g02662	cm170s1g01294	0.8138	2.4737	0.8462	2.0213
cm170s1g02636	cm170s1g01318	0.2324	0.9691	0.2427	0.8905
cm170s1g02626	cm170s1g01342	0.0	1.1475	-0.0	2.0884
cm170s1g02620	cm170s1g01388	0.4968	-1.0	0.5195	2.3167
cm170s1g02715	cm170s1g02658	0.4716	-1.0	0.4568	3.624
cm170s1g02677	cm170s1g02664	0.7581	-1.0	0.7786	4.087
cm170s1g02676	cm170s1g02675	0.0289	0.0435	0.0309	0.0354
cm170s1g02664	cm170s1g02677	0.7581	-1.0	0.7786	4.087
cm170s1g02643	cm170s1g02680	0.7849	2.4536	0.7731	4.3069
cm170s1g03212	cm170s1g01960	0.8918	3.0619	0.9138	2.6005
cm170s1g03189	cm170s1g01961	0.5136	1.1454	0.5375	1.1217
cm170s1g03164	cm170s1g01988	0.3733	-1.0	0.374	4.1425
cm170s1g03123	cm170s1g02029	0.8103	-1.0	0.8218	4.323
cm170s1g03119	cm170s1g02074	0.8236	2.3025	0.8516	1.7996
cm170s1g03073	cm170s1g02116	0.7529	-1.0	0.7476	4.3085
cm170s1g03256	cm170s1g03172	0.53	-1.0	0.5412	3.6395
cm170s1g03222	cm170s1g03206	0.7636	2.7166	0.7335	3.6588
cm170s1g03213	cm170s1g03209	0.3008	0.4222	0.2996	0.4555
cm170s1g03207	cm170s1g03222	0.8559	1.5489	0.8592	1.8218
cm170s1g03172	cm170s1g03256	0.53	-1.0	0.5412	3.6395
cm170s1g02994	cm170s1g00140	0.5791	-1.0	0.5809	3.3189
cm170s1g03037	cm170s1g00158	0.8059	3.2099	0.7981	4.2267
cm170s1g03039	cm170s1g00193	0.8654	2.7465	0.8787	2.5663
cm170s1g03075	cm170s1g00230	0.8846	2.3799	0.9127	2.1525
cm170s1g03106	cm170s1g00261	0.7298	2.5617	0.7382	2.2532
cm170s1g03153	cm170s1g00307	0.8305	2.7362	0.8695	2.6177
cm170s1g03335	cm170s1g02927	0.8833	-1.0	0.8846	3.9797
cm170s1g03303	cm170s1g02940	0.4524	2.5935	0.4463	4.4425
cm170s1g03271	cm170s1g02981	0.6332	-1.0	0.6161	3.8408
cm170s1g03265	cm170s1g02982	0.204	1.743	0.2058	1.6525
cm170s1g03260	cm170s1g03015	0.3216	1.4549	0.328	1.6331
cm170s1g02372	cm170s1g01729	0.0907	0.1212	0.0934	0.1129
cm170s1g02361	cm170s1g01745	0.2883	0.5147	0.2845	0.5929
cm170s1g02346	cm170s1g01773	0.1229	1.3252	0.1245	1.9718
cm170s1g02345	cm170s1g01775	0.4591	1.4295	0.4653	1.955
cm170s1g02455	cm170s1g00664	0.8101	-1.0	0.8619	2.2048
cm170s1g02406	cm170s1g00680	0.8869	-1.0	0.9077	3.5785
cm170s1g02368	cm170s1g00690	0.7387	-1.0	0.7259	4.1502
cm170s1g02346	cm170s1g00710	0.1207	1.654	0.12	1.8129
cm170s1g02345	cm170s1g00713	0.4551	1.6356	0.4664	3.7758
cm170s1g02277	cm170s1g02272	0.0989	0.6648	0.1062	0.5606
cm170s1g02276	cm170s1g02274	0.0755	0.7335	0.0795	0.664
cm170s1g02274	cm170s1g02276	0.0755	0.7335	0.0795	0.664
cm170s1g02272	cm170s1g02277	0.0989	0.6648	0.1062	0.5606
cm170s1g02271	cm170s1g02278	0.7681	2.6289	0.7805	2.2408
cm170s1g03249	cm170s1g00729	0.4984	1.9514	0.5359	1.8411
cm170s1g03283	cm170s1g00730	0.4578	0.5293	0.4726	0.5401
cm170s1g03311	cm170s1g00769	0.7599	-1.0	0.7434	4.2269
cm170s1g03319	cm170s1g00776	0.8452	4.7116	0.8451	4.4944
cm170s1g03342	cm170s1g00802	0.6686	1.9696	0.6192	4.2114
cm170s1g03129	cm170s1g02948	0.6774	-1.0	0.6745	3.9306
cm170s1g03164	cm170s1g02987	0.2148	2.1661	0.2161	2.0089
cm170s1g03206	cm170s1g03018	0.6785	-1.0	0.6565	3.7342
cm170s1g03210	cm170s1g03049	0.4381	2.3377	0.4446	2.1881
cm170s1g03050	cm170s1g02494	0.3868	1.3343	0.4062	1.4078
cm170s1g03051	cm170s1g02495	0.2875	0.709	0.3059	0.609
cm170s1g03052	cm170s1g02496	0.3276	0.9107	0.3429	0.8438
cm170s1g03053	cm170s1g02497	0.3446	1.5872	0.368	1.4233
cm170s1g03063	cm170s1g02538	0.4906	3.4965	0.5217	1.7741
cm170s1g02494	cm170s1g03050	0.3868	1.3343	0.4062	1.4078
cm170s1g02495	cm170s1g03051	0.2875	0.709	0.3059	0.609
cm170s1g02496	cm170s1g03052	0.3276	0.9107	0.3429	0.8438
cm170s1g02497	cm170s1g03053	0.3446	1.5872	0.368	1.4233
cm170s1g02538	cm170s1g03063	0.4906	3.4965	0.5217	1.7741
cm170s1g02405	cm170s1g01423	0.7181	-1.0	0.7146	4.2648
cm170s1g02443	cm170s1g01453	0.9559	2.804	1.0061	1.775
cm170s1g02490	cm170s1g01490	0.157	0.7207	0.1773	0.5495
cm170s1g02491	cm170s1g01491	0.457	0.8427	0.4569	0.9654
cm170s1g02494	cm170s1g01493	0.3563	0.62	0.3911	0.5032
cm170s1g01834	cm170s1g01694	0.3762	0.53	0.3831	0.5369
cm170s1g01874	cm170s1g01728	0.5759	3.9101	0.5678	3.6758
cm170s1g01892	cm170s1g01767	0.927	-1.0	0.9264	4.2136
cm170s1g01898	cm170s1g01778	0.429	0.9552	0.4268	1.3196
cm170s1g01423	cm170s1g02405	0.7181	-1.0	0.7146	4.2648
cm170s1g01453	cm170s1g02443	0.9559	2.804	1.0061	1.775
cm170s1g01490	cm170s1g02490	0.157	0.7207	0.1773	0.5495
cm170s1g01491	cm170s1g02491	0.457	0.8427	0.4569	0.9654
cm170s1g01493	cm170s1g02494	0.3563	0.62	0.3911	0.5032
cm170s1g00638	cm170s1g00385	0.488	2.6183	0.4969	2.0776
cm170s1g00657	cm170s1g00395	0.8866	2.7993	1.0044	2.0268
cm170s1g00665	cm170s1g00442	0.9568	-1.0	0.9536	4.2844
cm170s1g00705	cm170s1g00468	0.9371	-1.0	0.9145	4.5153
cm170s1g00729	cm170s1g00483	0.6908	2.913	0.7438	1.4707
cm170s1g00487	cm170s1g02647	0.6958	1.8637	0.713	1.6106
cm170s1g00488	cm170s1g02672	0.6691	-1.0	0.6802	4.0326
cm170s1g00514	cm170s1g02718	0.6446	-1.0	0.6588	4.3895
cm170s1g00527	cm170s1g02719	0.9531	-1.0	0.9637	4.3073
cm170s1g00559	cm170s1g02720	0.8284	2.419	0.8061	4.1664
cm170s1g00385	cm170s1g00638	0.488	2.6183	0.4969	2.0776
cm170s1g00395	cm170s1g00658	0.7875	2.5078	0.8596	2.074
cm170s1g00442	cm170s1g00665	0.9568	-1.0	0.9536	4.2844
cm170s1g00468	cm170s1g00705	0.9371	-1.0	0.9145	4.5153
cm170s1g00483	cm170s1g00729	0.6908	2.913	0.7438	1.4707
cm170s1g02144	cm170s1g01193	0.8589	2.3383	0.9136	1.6121
cm170s1g02131	cm170s1g01196	0.9591	-1.0	0.9697	4.6021
cm170s1g02130	cm170s1g01197	0.8966	-1.0	0.9321	3.5313
cm170s1g02123	cm170s1g01198	0.8376	-1.0	0.856	4.3198
cm170s1g02096	cm170s1g01217	0.7053	3.1071	0.6715	3.952
cm170s1g02145	cm170s1g00118	0.8076	1.8589	0.8491	2.788
cm170s1g02130	cm170s1g00157	0.8459	-1.0	0.9048	2.304
cm170s1g02123	cm170s1g00164	0.8737	-1.0	0.8846	4.2995
cm170s1g02075	cm170s1g00176	0.6842	2.9768	0.7028	2.0752
cm170s1g02025	cm170s1g00222	0.8104	2.2707	0.7906	4.5471
cm170s1g02056	cm170s1g01423	0.7415	-1.0	0.7761	4.3113
cm170s1g02023	cm170s1g01452	0.454	4.0516	0.4512	4.4034
cm170s1g01973	cm170s1g01477	0.663	-1.0	0.6303	4.098
cm170s1g01943	cm170s1g01483	0.6442	2.5019	0.6619	1.9373
cm170s1g01896	cm170s1g01517	0.9341	-1.0	0.9323	4.5142
cm170s1g01921	cm170s1g01662	0.8726	2.2521	0.8837	2.0861
cm170s1g01871	cm170s1g01663	0.9544	-1.0	0.963	4.4023
cm170s1g01847	cm170s1g01675	0.6656	4.1632	0.6915	2.1432
cm170s1g01844	cm170s1g01688	0.8896	2.2347	0.8679	4.3687
cm170s1g01582	cm170s1g03117	0.78	2.6673	0.7349	4.911
cm170s1g01566	cm170s1g03118	0.997	2.8173	0.9963	4.8781
cm170s1g01555	cm170s1g03141	0.5901	3.0025	0.6022	2.1909
cm170s1g01516	cm170s1g03189	0.4491	0.8337	0.4615	0.8182
cm170s1g01514	cm170s1g03201	1.4876	2.3447	1.4807	4.1944
cm170s1g01566	cm170s1g00262	1.106	2.32	1.1212	2.2085
cm170s1g01531	cm170s1g00277	0.7401	-1.0	0.7392	4.0459
cm170s1g01530	cm170s1g00286	0.6749	2.6472	0.6861	2.2655
cm170s1g01501	cm170s1g00287	0.6071	2.1859	0.6068	2.3657
cm170s1g01465	cm170s1g00306	0.1364	0.5676	0.1419	0.5578
cm170s1g01530	cm170s1g00919	0.6372	2.3278	0.6654	1.6466
cm170s1g01501	cm170s1g00920	0.6476	2.6612	0.6517	2.6047
cm170s1g01457	cm170s1g00968	0.9494	2.0391	0.9103	4.3146
cm170s1g01423	cm170s1g00979	0.6871	3.744	0.7196	1.9344
cm170s1g01391	cm170s1g01009	0.5669	-1.0	0.5936	2.1873
cm170s1g01280	cm170s1g02874	0.6497	1.9756	0.6532	1.9375
cm170s1g01261	cm170s1g02885	0.5002	2.528	0.5148	1.8615
cm170s1g01246	cm170s1g02901	0.7564	-1.0	0.7923	2.1877
cm170s1g01245	cm170s1g02902	0.7601	-1.0	0.7668	4.0337
cm170s1g01244	cm170s1g02903	0.8028	-1.0	0.8188	2.6604
cm170s1g01031	cm170s1g00481	0.6738	2.3682	0.6933	1.8014
cm170s1g00997	cm170s1g00487	0.8992	-1.0	0.9002	4.4861
cm170s1g00990	cm170s1g00525	0.9644	-1.0	0.9657	4.4653
cm170s1g00964	cm170s1g00533	0.6821	-1.0	0.6726	3.782
cm170s1g00956	cm170s1g00542	1.0938	-1.0	1.1371	2.5463
cm170s1g00713	cm170s1g02345	0.4551	1.6356	0.4664	3.7758
cm170s1g00710	cm170s1g02346	0.1207	1.654	0.12	1.8129
cm170s1g00690	cm170s1g02368	0.7387	-1.0	0.7259	4.1502
cm170s1g00680	cm170s1g02406	0.8869	-1.0	0.9077	3.5785
cm170s1g00664	cm170s1g02455	0.8101	-1.0	0.8619	2.2048
cm170s1g00661	cm170s1g00572	0.2279	0.3366	0.2452	0.2956
cm170s1g00644	cm170s1g00575	0.9901	2.7184	0.9491	4.3422
cm170s1g00598	cm170s1g00596	0.523	0.8334	0.549	0.8128
cm170s1g00548	cm170s1g00631	0.1334	2.2941	0.1349	1.948
cm170s1g00606	cm170s1g01537	0.1261	0.443	0.1291	0.4266
cm170s1g00599	cm170s1g01540	0.2037	0.991	0.21	1.0558
cm170s1g00577	cm170s1g01573	0.9277	-1.0	0.9211	4.4807
cm170s1g00544	cm170s1g01579	0.2491	1.9964	0.2571	1.4838
cm170s1g00464	cm170s1g00929	0.2302	1.0844	0.2485	0.9412
cm170s1g00463	cm170s1g00930	0.2914	1.1321	0.3145	1.0044
cm170s1g00462	cm170s1g00931	0.2357	1.2098	0.247	1.4254
cm170s1g00449	cm170s1g00937	0.7767	2.4471	0.7669	4.4632
cm170s1g00414	cm170s1g00969	1.0992	2.2119	1.0815	4.4978
cm170s1g00045	cm170s1g00034	0.0677	0.9046	0.0703	0.97
cm170s1g00039	cm170s1g00038	0.0	0.0	-0.0	-0.0
cm170s1g00038	cm170s1g00039	0.0	0.0	-0.0	-0.0
cm170s1g00034	cm170s1g00040	0.0677	0.9046	0.0703	0.9728
cm170s1g00061	cm170s1g01232	0.4324	3.313	0.4436	2.0522
cm170s1g00044	cm170s1g01252	0.3329	1.754	0.327	2.3404
cm170s1g00037	cm170s1g01257	0.3192	1.5844	0.3275	1.3524
cm170s1g00005	cm170s1g01307	0.5822	-1.0	0.5823	3.8294
cm170s1g00096	cm170s1g02801	0.2606	2.0807	0.2632	1.8491
cm170s1g00071	cm170s1g02827	0.7968	1.68	0.7566	3.721
cm170s1g00061	cm170s1g02828	0.4177	2.139	0.4246	1.8018
cm170s1g00052	cm170s1g02830	0.2077	5.1933	0.219	1.5922
cm170s1g00308	cm170s1g02920	0.8938	2.8062	0.9146	2.3143
cm170s1g00296	cm170s1g02925	0.7396	2.4107	0.7375	2.7166
cm170s1g00267	cm170s1g02941	0.7502	2.164	0.7504	2.2064
cm170s1g00250	cm170s1g02963	0.747	2.4632	0.7389	3.1026
cm170s1g03316	cm170s1g03313	0.046	0.1003	0.0467	0.0967
cm170s1g03315	cm170s1g03314	0.124	0.1203	0.13	0.1073
cm170s1g03313	cm170s1g03316	0.046	0.1003	0.0467	0.0967
cm170s1g03261	cm170s1g02315	0.9634	2.4288	0.9613	4.056
cm170s1g03249	cm170s1g02352	0.6084	-1.0	0.6191	3.7767
cm170s1g03248	cm170s1g02353	0.7919	1.8352	0.777	2.2704
cm170s1g03240	cm170s1g02360	0.7241	2.4861	0.7377	2.0968
cm170s1g03053	cm170s1g02490	0.3635	1.3998	0.3761	1.4626
cm170s1g03052	cm170s1g02491	0.3722	1.056	0.387	1.0448
cm170s1g03051	cm170s1g02494	0.2738	0.658	0.2914	0.5656
cm170s1g03050	cm170s1g02495	0.3736	1.12	0.3934	1.1765
cm170s1g02982	cm170s1g03265	0.204	1.743	0.2058	1.6525
cm170s1g02981	cm170s1g03271	0.6332	-1.0	0.6161	3.8408
cm170s1g02940	cm170s1g03303	0.4524	2.5935	0.4463	4.4425
cm170s1g02927	cm170s1g03335	0.8833	-1.0	0.8846	3.9797
cm170s1g02963	cm170s1g00250	0.747	2.4632	0.7389	3.1026
cm170s1g02942	cm170s1g00267	0.898	-1.0	0.8881	4.2708
cm170s1g02925	cm170s1g00296	0.7396	2.4107	0.7375	2.7166
cm170s1g02920	cm170s1g00308	0.8938	2.8062	0.9146	2.3143
cm170s1g02903	cm170s1g01244	0.8028	-1.0	0.8188	2.6604
cm170s1g02902	cm170s1g01245	0.7601	-1.0	0.7668	4.0337
cm170s1g02901	cm170s1g01246	0.7564	-1.0	0.7923	2.1877
cm170s1g02875	cm170s1g01261	0.4972	2.3609	0.5105	1.8219
cm170s1g02830	cm170s1g00058	0.1909	2.2339	0.1982	1.4804
cm170s1g02829	cm170s1g00061	0.4215	2.5015	0.4302	1.9283
cm170s1g02827	cm170s1g00071	0.7968	1.68	0.7566	3.721
cm170s1g02794	cm170s1g00096	0.2027	4.8115	0.2033	3.1582
cm170s1g02729	cm170s1g01052	0.829	2.565	0.8006	4.4255
cm170s1g02715	cm170s1g01066	0.3775	2.0171	0.3722	2.7252
cm170s1g02713	cm170s1g01071	0.1278	-1.0	0.1276	4.1151
cm170s1g02691	cm170s1g01118	0.7215	1.9353	0.7393	1.9909
cm170s1g02495	cm170s1g03050	0.3736	1.12	0.3934	1.1765
cm170s1g02494	cm170s1g03051	0.2738	0.658	0.2914	0.5656
cm170s1g02491	cm170s1g03052	0.3722	1.056	0.387	1.0448
cm170s1g02490	cm170s1g03053	0.3635	1.3998	0.3761	1.4626
cm170s1g02173	cm170s1g01720	0.3052	1.166	0.2979	1.5117
cm170s1g02154	cm170s1g01767	0.7808	1.8899	0.78	2.0125
cm170s1g02153	cm170s1g01777	0.3643	-1.0	0.3848	3.5226
cm170s1g02137	cm170s1g01806	0.8128	2.251	0.7986	4.1885
cm170s1g02183	cm170s1g00731	0.7916	-1.0	0.8798	2.1559
cm170s1g02138	cm170s1g00773	0.9888	-1.0	1.0206	2.938
cm170s1g02123	cm170s1g00785	1.1402	-1.0	1.1699	4.3883
cm170s1g02095	cm170s1g00793	0.8323	2.5263	0.8289	2.8192
cm170s1g02074	cm170s1g00983	0.2907	0.9072	0.3019	0.9244
cm170s1g02057	cm170s1g00985	0.2798	0.6723	0.2817	0.7258
cm170s1g02051	cm170s1g00998	0.1368	0.4629	0.1412	0.4373
cm170s1g02033	cm170s1g01018	0.2588	0.8298	0.2547	1.0713
cm170s1g02021	cm170s1g00338	0.8045	-1.0	0.8409	4.5816
cm170s1g02012	cm170s1g00366	0.4691	1.8674	0.4962	1.6493
cm170s1g01968	cm170s1g00399	0.41	3.4698	0.4089	3.9601
cm170s1g01964	cm170s1g00442	0.8294	-1.0	0.8101	4.2475
cm170s1g02002	cm170s1g00852	0.7649	2.3553	0.7638	2.5155
cm170s1g01943	cm170s1g00919	0.641	2.566	0.6444	2.5944
cm170s1g01896	cm170s1g00952	0.982	3.4838	0.9895	3.5075
cm170s1g01919	cm170s1g02408	0.673	1.9084	0.7013	1.4651
cm170s1g01876	cm170s1g02433	0.5447	2.102	0.54	2.4252
cm170s1g01860	cm170s1g02468	1.04	-1.0	1.0758	3.6965
cm170s1g01839	cm170s1g02508	0.1287	0.3355	0.1341	0.2983
cm170s1g01943	cm170s1g02895	0.835	-1.0	0.8599	4.3375
cm170s1g01921	cm170s1g02925	0.7006	-1.0	0.6949	3.8788
cm170s1g01874	cm170s1g02956	0.5445	-1.0	0.562	2.775
cm170s1g01831	cm170s1g02981	0.7109	-1.0	0.7017	3.8809
cm170s1g01775	cm170s1g02345	0.4591	1.4295	0.4653	1.955
cm170s1g01773	cm170s1g02346	0.1229	1.3252	0.1245	1.9718
cm170s1g01745	cm170s1g02361	0.2883	0.5147	0.2845	0.5929
cm170s1g01729	cm170s1g02372	0.0907	0.1212	0.0934	0.1129
cm170s1g01806	cm170s1g02137	0.8128	2.251	0.7986	4.1885
cm170s1g01777	cm170s1g02153	0.3643	-1.0	0.3848	3.5226
cm170s1g01767	cm170s1g02154	0.7808	1.8899	0.78	2.0125
cm170s1g01720	cm170s1g02173	0.3052	1.166	0.2979	1.5117
cm170s1g01516	cm170s1g01961	0.7717	1.8816	0.7713	2.0911
cm170s1g01477	cm170s1g01973	0.663	-1.0	0.6303	4.098
cm170s1g01452	cm170s1g02023	0.454	4.0516	0.4512	4.4034
cm170s1g01423	cm170s1g02056	0.7415	-1.0	0.7761	4.3113
cm170s1g01365	cm170s1g00612	0.4164	3.2419	0.4498	1.4408
cm170s1g01364	cm170s1g00626	0.7931	-1.0	0.7827	3.6936
cm170s1g01333	cm170s1g00665	0.7951	-1.0	0.8151	4.1958
cm170s1g01328	cm170s1g00696	0.7893	-1.0	0.7941	3.8181
cm170s1g01333	cm170s1g00442	0.6364	-1.0	0.6422	4.2557
cm170s1g01285	cm170s1g00491	0.8785	-1.0	0.8913	4.1153
cm170s1g01280	cm170s1g00525	0.855	3.5743	0.8495	4.4557
cm170s1g01245	cm170s1g00549	0.8338	3.1348	0.8572	2.1389
cm170s1g01217	cm170s1g02096	0.7053	3.1071	0.6715	3.952
cm170s1g01198	cm170s1g02123	0.8376	-1.0	0.856	4.3198
cm170s1g01197	cm170s1g02130	0.8966	-1.0	0.9321	3.5313
cm170s1g01193	cm170s1g02145	0.8487	2.5839	0.8792	2.0474
cm170s1g01276	cm170s1g00106	0.3947	0.437	0.413	0.3917
cm170s1g01232	cm170s1g00128	0.8326	2.3764	0.8383	2.3409
cm170s1g01207	cm170s1g00147	0.7109	-1.0	0.7022	3.6384
cm170s1g01161	cm170s1g00171	0.9122	3.7691	0.9295	2.6192
cm170s1g01118	cm170s1g02691	0.7215	1.9353	0.7393	1.9909
cm170s1g01071	cm170s1g02713	0.1278	-1.0	0.1276	4.1151
cm170s1g01066	cm170s1g02715	0.3775	2.0171	0.3722	2.7252
cm170s1g01052	cm170s1g02720	0.9197	2.6298	0.9063	4.4439
cm170s1g01018	cm170s1g02033	0.2588	0.8298	0.2547	1.0713
cm170s1g00998	cm170s1g02051	0.1368	0.4629	0.1412	0.4373
cm170s1g00985	cm170s1g02057	0.2798	0.6723	0.2817	0.7258
cm170s1g00983	cm170s1g02074	0.2907	0.9072	0.3019	0.9244
cm170s1g00979	cm170s1g01423	0.6871	3.744	0.7196	1.9344
cm170s1g00968	cm170s1g01457	0.9494	2.0391	0.9103	4.3146
cm170s1g00920	cm170s1g01501	0.6476	2.6612	0.6517	2.6047
cm170s1g00919	cm170s1g01530	0.6372	2.3278	0.6654	1.6466
cm170s1g00920	cm170s1g00851	0.5717	3.838	0.578	2.9058
cm170s1g00893	cm170s1g00892	0.0497	0.1755	0.0516	0.1567
cm170s1g00892	cm170s1g00893	0.0497	0.1755	0.0516	0.1567
cm170s1g00851	cm170s1g00919	0.6268	2.1264	0.6394	1.8277
cm170s1g00587	cm170s1g02627	0.7664	-1.0	0.7667	4.2272
cm170s1g00540	cm170s1g02668	0.8986	2.3939	0.848	5.116
cm170s1g00527	cm170s1g02718	0.9457	-1.0	0.9665	3.0265
cm170s1g00514	cm170s1g02719	0.6337	4.0745	0.6453	2.5047
cm170s1g00472	cm170s1g00469	0.2979	0.8458	0.3052	0.8794
cm170s1g00470	cm170s1g00471	0.2206	0.4019	0.2264	0.3859
cm170s1g00469	cm170s1g00472	0.2979	0.8458	0.3052	0.8794
cm170s1g00530	cm170s1g01394	0.6936	-1.0	0.6827	3.9558
cm170s1g00495	cm170s1g01422	0.4805	2.2348	0.4705	3.6104
cm170s1g00483	cm170s1g01435	0.7945	2.8789	0.7878	4.4276
cm170s1g00442	cm170s1g01467	0.2603	1.0362	0.2449	2.6345
cm170s1g00549	cm170s1g01249	0.8091	-1.0	0.7936	4.0522
cm170s1g00525	cm170s1g01280	0.855	3.5743	0.8495	4.4557
cm170s1g00491	cm170s1g01285	0.8785	-1.0	0.8913	4.1153
cm170s1g00442	cm170s1g01333	0.6364	-1.0	0.6422	4.2557
cm170s1g00442	cm170s1g01964	0.8294	-1.0	0.8101	4.2475
cm170s1g00399	cm170s1g01968	0.41	3.4698	0.4089	3.9601
cm170s1g00366	cm170s1g02012	0.4691	1.8674	0.4962	1.6493
cm170s1g00338	cm170s1g02021	0.8045	-1.0	0.8409	4.5816
cm170s1g03101	cm170s1g02347	0.9674	2.8277	1.0199	1.8124
cm170s1g03115	cm170s1g02396	0.7687	1.9645	0.8175	1.8799
cm170s1g03163	cm170s1g02406	1.0339	1.9624	1.0219	2.3749
cm170s1g03176	cm170s1g02433	0.3797	1.3047	0.3584	2.4212
cm170s1g02653	cm170s1g00986	0.7182	3.0767	0.7009	4.1671
cm170s1g02662	cm170s1g01021	0.9191	1.8623	0.9239	1.9614
cm170s1g02686	cm170s1g01034	1.505	2.4676	1.3759	3.5753
cm170s1g02692	cm170s1g01038	0.1308	-1.0	0.1294	4.1018
cm170s1g02593	cm170s1g01467	0.6561	-1.0	0.6673	4.2737
cm170s1g02627	cm170s1g01509	0.822	-1.0	0.8369	4.2671
cm170s1g02628	cm170s1g01556	0.7477	2.3966	0.7454	2.6562
cm170s1g02640	cm170s1g01572	0.7027	2.1455	0.7019	2.3915
cm170s1g02347	cm170s1g03101	0.9674	2.8277	1.0199	1.8124
cm170s1g02396	cm170s1g03115	0.7687	1.9645	0.8175	1.8799
cm170s1g02406	cm170s1g03163	1.0339	1.9624	1.0219	2.3749
cm170s1g02433	cm170s1g03176	0.3797	1.3047	0.3584	2.4212
cm170s1g01876	cm170s1g03176	0.5384	1.7626	0.5462	2.8451
cm170s1g01961	cm170s1g03189	0.5136	1.1454	0.5375	1.1217
cm170s1g01999	cm170s1g03224	0.8333	-1.0	0.8872	1.9814
cm170s1g01822	cm170s1g00563	0.8775	2.7198	0.8567	4.3518
cm170s1g01823	cm170s1g00587	0.8628	2.5896	0.93	1.9575
cm170s1g01836	cm170s1g00621	0.6311	-1.0	0.6379	3.9168
cm170s1g01839	cm170s1g00622	0.9472	-1.0	0.9676	4.2431
cm170s1g01628	cm170s1g02504	0.9532	4.0353	0.9503	4.9963
cm170s1g01644	cm170s1g02509	0.5632	-1.0	0.5883	1.8425
cm170s1g01686	cm170s1g02516	0.5406	3.3907	0.5117	3.4069
cm170s1g01717	cm170s1g02539	1.0444	2.0767	1.0953	2.1046
cm170s1g01297	cm170s1g00563	1.0784	2.5052	1.0945	2.4251
cm170s1g01316	cm170s1g00612	0.7985	-1.0	0.8121	4.2679
cm170s1g01174	cm170s1g00033	0.7205	2.7407	0.6904	4.3261
cm170s1g01207	cm170s1g00055	0.6561	-1.0	0.6453	3.6363
cm170s1g01232	cm170s1g00061	0.4324	3.313	0.4436	2.0522
cm170s1g00955	cm170s1g02780	0.8447	-1.0	0.863	3.4499
cm170s1g00986	cm170s1g02807	0.7445	2.2619	0.7294	4.1556
cm170s1g01032	cm170s1g02837	0.8324	2.7109	0.8202	4.2542
cm170s1g01068	cm170s1g02885	0.5581	2.5111	0.5645	2.2313
cm170s1g00929	cm170s1g00461	0.237	1.2114	0.2544	1.0825
cm170s1g00930	cm170s1g00462	0.2801	1.1617	0.3008	1.1033
cm170s1g00931	cm170s1g00463	0.2577	1.0299	0.2807	0.8577
cm170s1g00970	cm170s1g00466	0.5777	2.9961	0.5841	2.5271
cm170s1g00590	cm170s1g01297	1.0332	-1.0	1.0977	2.232
cm170s1g00612	cm170s1g01316	0.7985	-1.0	0.8121	4.2679
cm170s1g00637	cm170s1g01328	0.6554	-1.0	0.6453	3.9276
cm170s1g00563	cm170s1g01822	0.8775	2.7198	0.8567	4.3518
cm170s1g00587	cm170s1g01823	0.8628	2.5896	0.93	1.9575
cm170s1g00621	cm170s1g01836	0.6311	-1.0	0.6379	3.9168
cm170s1g00622	cm170s1g01839	0.9472	-1.0	0.9676	4.2431
cm170s1g00461	cm170s1g00929	0.237	1.2114	0.2544	1.0825
cm170s1g00462	cm170s1g00930	0.2801	1.1617	0.3008	1.1033
cm170s1g00463	cm170s1g00931	0.2577	1.0299	0.2807	0.8577
cm170s1g00466	cm170s1g00970	0.5777	2.9961	0.5841	2.5271
cm170s1g02829	cm170s1g01232	0.283	1.2714	0.293	1.271
cm170s1g02901	cm170s1g01272	0.8063	-1.0	0.8512	3.2247
cm170s1g02777	cm170s1g00070	0.663	-1.0	0.6442	4.0191
cm170s1g02799	cm170s1g00096	0.2154	2.0001	0.219	1.6625
cm170s1g02821	cm170s1g00114	0.8655	-1.0	0.828	4.4345
cm170s1g02672	cm170s1g00488	0.6691	-1.0	0.6802	4.0326
cm170s1g02718	cm170s1g00514	0.6446	-1.0	0.6588	4.3895
cm170s1g02720	cm170s1g00559	0.8284	2.419	0.8061	4.1664
cm170s1g02628	cm170s1g02878	0.6076	-1.0	0.6034	3.4496
cm170s1g02670	cm170s1g02920	1.0362	2.9151	1.0607	2.7363
cm170s1g02710	cm170s1g02940	0.4467	-1.0	0.4521	4.4859
cm170s1g02412	cm170s1g01268	0.8561	2.6606	0.8254	4.4779
cm170s1g02451	cm170s1g01280	0.8565	2.8302	0.8243	4.3378
cm170s1g02452	cm170s1g01307	0.7877	-1.0	0.7358	3.4838
cm170s1g02419	cm170s1g00960	0.3057	2.3139	0.3075	2.2978
cm170s1g02421	cm170s1g00966	0.491	1.4228	0.4792	1.7614
cm170s1g02451	cm170s1g00990	0.9984	-1.0	0.9993	4.4209
cm170s1g02334	cm170s1g00690	0.7757	2.1717	0.7692	2.5133
cm170s1g02347	cm170s1g00720	0.6093	1.75	0.6001	2.1821
cm170s1g02130	cm170s1g01193	0.9185	-1.0	0.9632	3.3752
cm170s1g02145	cm170s1g01198	0.8463	2.2191	0.9017	1.5447
cm170s1g01819	cm170s1g02948	0.6596	4.7285	0.6922	1.8721
cm170s1g01839	cm170s1g02953	0.9095	1.65	0.9418	2.1776
cm170s1g01741	cm170s1g02335	0.9052	-1.0	0.8971	4.2394
cm170s1g01780	cm170s1g02347	0.775	1.9986	0.7641	2.7866
cm170s1g01499	cm170s1g00699	0.5708	2.1271	0.5854	1.707
cm170s1g01500	cm170s1g00703	0.4896	3.0549	0.489	3.2282
cm170s1g01549	cm170s1g00742	0.757	-1.0	0.7377	4.0952
cm170s1g01453	cm170s1g00272	1.0218	2.4397	1.0435	2.0506
cm170s1g01501	cm170s1g00286	0.6043	1.9147	0.6048	2.0075
cm170s1g01530	cm170s1g00287	0.6743	3.6171	0.6837	2.8367
cm170s1g02948	cm170s1g01819	0.6596	4.7285	0.6922	1.8721
cm170s1g02953	cm170s1g01839	0.9095	1.65	0.9418	2.1776
cm170s1g02956	cm170s1g01874	0.5445	-1.0	0.562	2.775
cm170s1g03176	cm170s1g01876	0.5384	1.7626	0.5462	2.8451
cm170s1g03180	cm170s1g01917	1.1193	2.0965	1.0995	3.2087
cm170s1g03248	cm170s1g02094	0.943	-1.0	0.9645	4.1402
cm170s1g03276	cm170s1g02103	0.9181	2.8955	0.9479	2.1703
cm170s1g03300	cm170s1g02144	0.8595	-1.0	0.8922	2.5887
cm170s1g01505	cm170s1g02728	0.8891	-1.0	0.9019	4.1845
cm170s1g01514	cm170s1g02776	0.7654	-1.0	0.7756	4.2997
cm170s1g01543	cm170s1g02803	0.1797	0.3008	0.1835	0.2868
cm170s1g01268	cm170s1g02412	0.8561	2.6606	0.8254	4.4779
cm170s1g01280	cm170s1g02451	0.8565	2.8302	0.8243	4.3378
cm170s1g01294	cm170s1g02468	0.6318	-1.0	0.6484	2.6425
cm170s1g01232	cm170s1g02829	0.283	1.2714	0.293	1.271
cm170s1g01261	cm170s1g02875	0.4972	2.3609	0.5105	1.8219
cm170s1g01272	cm170s1g02901	0.8063	-1.0	0.8512	3.2247
cm170s1g00986	cm170s1g02654	0.6882	2.4224	0.6606	4.1135
cm170s1g01034	cm170s1g02686	1.505	2.4676	1.3759	3.5753
cm170s1g01038	cm170s1g02692	0.1308	-1.0	0.1294	4.1018
cm170s1g00901	cm170s1g00905	0.3363	1.2968	0.3427	1.9287
cm170s1g00903	cm170s1g00907	0.3426	1.4111	0.3498	3.3522
cm170s1g00913	cm170s1g00914	0.0532	0.1442	0.0534	0.1436
cm170s1g00690	cm170s1g02334	0.7757	2.1717	0.7692	2.5133
cm170s1g00720	cm170s1g02347	0.6093	1.75	0.6001	2.1821
cm170s1g00280	cm170s1g01078	0.6926	3.8488	0.7293	1.8003
cm170s1g00283	cm170s1g01098	0.3642	0.5686	0.38	0.5143
cm170s1g00272	cm170s1g01453	1.0218	2.4397	1.0435	2.0506
cm170s1g00286	cm170s1g01501	0.6043	1.9147	0.6048	2.0075
cm170s1g00287	cm170s1g01530	0.6743	3.6171	0.6837	2.8367
cm170s1g00055	cm170s1g01207	0.6561	-1.0	0.6453	3.6363
cm170s1g00106	cm170s1g01276	0.3947	0.437	0.413	0.3917
cm170s1g00027	cm170s1g02804	0.0331	0.0999	0.0359	0.0758
cm170s1g00061	cm170s1g02827	0.62	-1.0	0.6172	3.8377
cm170s1g00071	cm170s1g02828	0.6503	1.9021	0.6529	1.863
cm170s1g01207	cm170s10g00199	0.284	0.9183	0.2642	1.9948
cm170s1g01214	cm170s10g00216	0.6689	2.5154	0.6389	3.9699
cm170s1g01217	cm170s10g00217	0.7613	2.3409	0.7591	3.9106
cm170s1g01226	cm170s10g00226	0.6107	-1.0	0.6377	3.7263
cm170s1g01276	cm170s10g00254	0.0891	0.1295	0.085	0.158
cm170s1g01324	cm170s10g00279	0.6733	-1.0	0.6518	3.5602
cm170s1g01358	cm170s10g00292	0.5706	3.1733	0.5625	3.5575
cm170s1g01381	cm170s10g00306	0.981	2.298	0.9796	2.8016
cm170s1g01468	cm170s10g00201	0.6643	2.1576	0.6488	3.7651
cm170s1g01457	cm170s10g00216	0.8487	2.3858	0.8097	3.9218
cm170s1g01422	cm170s10g00217	0.9008	2.181	0.8586	3.9851
cm170s1g01401	cm170s10g00226	0.8282	3.9216	0.8265	4.1814
cm170s1g01375	cm170s10g00227	1.1731	-1.0	1.1507	4.0727
cm170s1g01348	cm170s10g00238	0.6659	-1.0	0.6733	3.8655
cm170s1g01283	cm170s10g00190	0.4142	-1.0	0.4146	4.2416
cm170s1g01236	cm170s10g00210	0.5026	-1.0	0.5522	1.7396
cm170s1g01214	cm170s10g00227	1.1026	2.7362	1.043	4.099
cm170s1g01212	cm170s10g00270	0.3157	1.153	0.3354	1.1098
cm170s1g01179	cm170s10g00306	0.7437	2.6063	0.7453	3.2602
cm170s1g01090	cm170s10g00898	0.6568	2.8518	0.6614	2.6335
cm170s1g01076	cm170s10g00916	1.0176	2.8333	0.9945	4.8668
cm170s1g01052	cm170s10g00950	0.8926	1.9093	0.8811	2.3135
cm170s1g01049	cm170s10g00999	0.9914	2.4019	0.9477	4.4324
cm170s1g01027	cm170s10g01010	0.3677	-1.0	0.3704	3.3983
cm170s1g00997	cm170s10g01017	0.8481	4.2816	0.8547	4.3105
cm170s1g01560	cm170s10g00214	0.5746	-1.0	0.5617	3.9952
cm170s1g01558	cm170s10g00261	0.807	3.4252	0.7801	3.834
cm170s1g01535	cm170s10g00292	0.3418	0.3582	0.34	0.3841
cm170s1g01531	cm170s10g00323	0.4618	1.9882	0.4712	1.7008
cm170s1g01514	cm170s10g00354	0.925	-1.0	0.9124	4.2443
cm170s1g01482	cm170s10g00398	0.0097	0.0322	0.0102	0.0277
cm170s1g01766	cm170s10g00129	0.5747	-1.0	0.5823	3.6707
cm170s1g01746	cm170s10g00133	0.6667	-1.0	0.6596	3.5453
cm170s1g01718	cm170s10g00164	0.7342	-1.0	0.7553	4.2141
cm170s1g01690	cm170s10g00193	0.9808	4.2912	1.0206	2.1847
cm170s1g01673	cm170s10g00223	0.5276	-1.0	0.5356	3.6533
cm170s1g01664	cm170s10g00227	0.7087	-1.0	0.6862	4.0127
cm170s1g01516	cm170s10g00209	0.119	0.2551	0.1251	0.2224
cm170s1g01531	cm170s10g00221	0.7866	-1.0	0.7787	3.8295
cm170s1g01536	cm170s10g00226	0.7151	-1.0	0.7013	4.15
cm170s1g01560	cm170s10g00293	0.5178	-1.0	0.4903	99.0
cm170s1g00368	cm170s10g00304	0.3537	0.5843	0.3536	0.6642
cm170s1g00383	cm170s10g00354	0.9793	-1.0	0.9683	4.3388
cm170s1g00417	cm170s10g00374	0.7804	-1.0	0.7971	4.5564
cm170s1g00420	cm170s10g00420	0.5392	2.2775	0.5651	1.5907
cm170s1g00460	cm170s10g00452	0.9697	-1.0	0.9611	4.3018
cm170s1g01172	cm170s10g00574	0.6339	2.2917	0.6494	1.8848
cm170s1g01210	cm170s10g00608	0.8124	2.5865	0.833	2.0178
cm170s1g01227	cm170s10g00628	0.869	-1.0	0.8446	4.192
cm170s1g01268	cm170s10g00632	0.9129	2.634	0.8682	4.5827
cm170s1g01300	cm170s10g00660	0.4749	-1.0	0.4685	4.0545
cm170s1g01483	cm170s10g00906	0.757	2.4421	0.8038	2.5435
cm170s1g01501	cm170s10g00920	0.6004	4.5564	0.5979	3.8934
cm170s1g01531	cm170s10g00952	0.6482	4.8986	0.6459	4.0087
cm170s1g01540	cm170s10g00966	0.5049	1.8822	0.5182	1.5875
cm170s1g01558	cm170s10g00976	0.9988	2.8211	0.9798	4.3946
cm170s1g01451	cm170s10g01253	0.3628	2.7257	0.3733	1.8174
cm170s1g01483	cm170s10g01255	0.6763	2.241	0.6955	1.7667
cm170s1g01530	cm170s10g01258	0.646	-1.0	0.6745	2.3816
cm170s1g01558	cm170s10g01275	0.8718	6.2391	0.862	4.4857
cm170s1g01608	cm170s10g01291	1.2175	2.041	1.2086	2.4933
cm170s1g00173	cm170s10g00921	0.9519	2.6206	0.9218	4.3089
cm170s1g00148	cm170s10g00963	0.8779	-1.0	0.8836	4.0935
cm170s1g00115	cm170s10g00975	0.1154	0.1545	0.113	0.168
cm170s1g00076	cm170s10g01002	0.8278	-1.0	0.8488	4.5037
cm170s1g00055	cm170s10g01024	0.8129	-1.0	0.8302	3.9627
cm170s1g01119	cm170s10g00677	0.6563	-1.0	0.6348	3.5981
cm170s1g01092	cm170s10g00692	0.4828	1.9103	0.502	2.6797
cm170s1g01049	cm170s10g00695	0.95	1.8407	0.9039	4.2238
cm170s1g01013	cm170s10g00710	1.0208	-1.0	1.0212	4.2534
cm170s1g00981	cm170s10g00756	0.4891	2.9548	0.4544	3.6504
cm170s1g01846	cm170s10g00881	0.4789	2.3168	0.4888	1.8637
cm170s1g01806	cm170s10g00901	0.852	-1.0	0.831	4.2169
cm170s1g01800	cm170s10g00903	0.5233	1.3194	0.5196	1.4035
cm170s1g01773	cm170s10g00913	0.353	-1.0	0.3588	3.9462
cm170s1g01732	cm170s10g00932	0.8264	-1.0	0.8531	4.3528
cm170s1g02677	cm170s10g00952	0.7492	-1.0	0.7741	2.2467
cm170s1g02666	cm170s10g00986	0.3595	2.963	0.3762	2.9238
cm170s1g02640	cm170s10g01017	0.8052	-1.0	0.8121	4.2949
cm170s1g02605	cm170s10g01061	0.7849	-1.0	0.7815	4.0237
cm170s1g02585	cm170s10g01065	0.6186	4.2425	0.642	1.9687
cm170s1g03278	cm170s10g00666	0.8571	-1.0	0.8975	2.1285
cm170s1g03238	cm170s10g00704	0.8151	-1.0	0.8366	4.2768
cm170s1g03212	cm170s10g00739	0.9898	-1.0	1.0025	3.7963
cm170s1g03211	cm170s10g00763	0.7921	-1.0	0.7708	3.6115
cm170s1g03206	cm170s10g00805	0.6301	-1.0	0.601	3.4346
cm170s1g00085	cm170s10g00365	0.6436	2.1846	0.658	1.8112
cm170s1g00076	cm170s10g00388	0.9289	-1.0	0.9877	1.9927
cm170s1g00074	cm170s10g00427	0.9622	-1.0	0.9457	4.4603
cm170s1g00067	cm170s10g00437	0.1182	0.222	0.1193	0.2221
cm170s1g00287	cm170s10g01255	0.6792	-1.0	0.6894	4.1582
cm170s1g00286	cm170s10g01258	0.6643	4.0523	0.6782	2.5238
cm170s1g00277	cm170s10g01282	0.8063	-1.0	0.8181	4.087
cm170s1g00260	cm170s10g01318	0.9874	2.3615	1.0093	2.0537
cm170s1g00474	cm170s10g00031	0.1524	-1.0	0.1559	2.1448
cm170s1g00463	cm170s10g00052	0.8004	-1.0	0.8329	4.1069
cm170s1g00462	cm170s10g00053	0.7769	-1.0	0.787	3.8968
cm170s1g00461	cm170s10g00054	0.7017	-1.0	0.7321	2.2626
cm170s1g00721	cm170s10g00786	0.6172	1.9942	0.588	3.7593
cm170s1g00720	cm170s10g00808	0.6637	-1.0	0.6452	3.6362
cm170s1g00696	cm170s10g00849	0.6676	-1.0	0.6803	3.6544
cm170s1g00657	cm170s10g00885	0.8435	-1.0	0.9628	1.9087
cm170s1g01169	cm170s10g00028	0.6111	-1.0	0.5857	3.4396
cm170s1g01154	cm170s10g00039	0.6204	0.8046	0.6073	0.956
cm170s1g01146	cm170s10g00043	0.7909	2.7292	0.7997	2.7751
cm170s1g01106	cm170s10g00089	0.5265	1.7638	0.5178	2.2296
cm170s1g01561	cm170s10g00830	0.8717	-1.0	0.9133	2.7345
cm170s1g01531	cm170s10g00845	0.5811	-1.0	0.5816	4.068
cm170s1g01514	cm170s10g00888	0.9877	-1.0	0.9725	4.2199
cm170s1g01566	cm170s10g00932	1.0467	-1.0	1.0807	5.0068
cm170s1g01555	cm170s10g00964	0.6172	3.0015	0.6114	4.4168
cm170s1g01509	cm170s10g01015	0.802	2.3546	0.8378	1.7006
cm170s1g01827	cm170s10g00702	0.7176	-1.0	0.7158	3.7579
cm170s1g01791	cm170s10g00726	0.5703	-1.0	0.5748	4.0788
cm170s1g01755	cm170s10g00763	0.7527	2.6533	0.7328	3.6506
cm170s1g01717	cm170s10g00790	0.8379	-1.0	0.9023	2.9021
cm170s1g01961	cm170s10g00061	0.3594	0.8773	0.3736	0.8812
cm170s1g01912	cm170s10g00066	0.7755	4.0869	0.7382	4.1968
cm170s1g01887	cm170s10g00077	0.4652	-1.0	0.4865	3.6433
cm170s1g01867	cm170s10g00078	0.5096	-1.0	0.5259	3.237
cm170s1g01933	cm170s10g00451	0.8573	-1.0	0.8624	4.408
cm170s1g01905	cm170s10g00490	0.8296	1.7825	0.8105	2.2266
cm170s1g01892	cm170s10g00511	0.8365	-1.0	0.8626	2.5462
cm170s1g01878	cm170s10g00536	0.6214	-1.0	0.6459	2.0488
cm170s1g02206	cm170s10g00834	0.6139	2.5325	0.6197	2.2348
cm170s1g02160	cm170s10g00866	0.7198	2.4111	0.7294	3.1808
cm170s1g02137	cm170s10g00901	0.9845	2.9998	0.9316	4.3659
cm170s1g02136	cm170s10g00918	0.6213	-1.0	0.6209	3.9731
cm170s1g02895	cm170s10g01255	0.8701	-1.0	0.8722	4.2218
cm170s1g02892	cm170s10g01258	0.7512	3.319	0.7574	2.9747
cm170s1g02865	cm170s10g01281	0.6784	1.3098	0.6758	1.6866
cm170s1g02817	cm170s10g01315	0.9392	-1.0	0.9479	4.6776
cm170s1g03006	cm170s10g00272	0.6762	2.5326	0.6489	4.0935
cm170s1g02980	cm170s10g00306	1.0119	-1.0	0.994	4.4174
cm170s1g02954	cm170s10g00325	0.2347	1.1497	0.2386	1.8883
cm170s1g02948	cm170s10g00359	1.0098	2.7351	1.0447	2.2073
cm170s1g03160	cm170s10g00963	0.6648	-1.0	0.6618	4.0422
cm170s1g03141	cm170s10g00964	0.8015	-1.0	0.8095	4.4613
cm170s1g03119	cm170s10g00965	0.8257	-1.0	0.8491	2.8187
cm170s1g03090	cm170s10g01001	0.9299	2.7569	0.9303	3.7709
cm170s1g03175	cm170s10g00663	0.7199	-1.0	0.7227	4.0485
cm170s1g03173	cm170s10g00677	0.6125	-1.0	0.6125	3.7439
cm170s1g03144	cm170s10g00704	0.8008	-1.0	0.7971	4.2087
cm170s1g03122	cm170s10g00718	1.0209	2.4035	1.0702	2.7658
cm170s1g03261	cm170s10g00945	0.9493	3.2517	0.9462	4.2731
cm170s1g03256	cm170s10g00995	0.5214	3.9641	0.543	1.9764
cm170s1g03251	cm170s10g01007	0.7894	2.9947	0.7828	4.0542
cm170s1g03249	cm170s10g01008	0.6589	-1.0	0.6826	3.8066
cm170s1g00577	cm170s10g00855	1.0532	2.3435	1.0158	4.5943
cm170s1g00610	cm170s10g00884	0.8607	2.0041	0.8257	4.2194
cm170s1g00670	cm170s10g00934	0.8687	1.8784	0.8425	2.7183
cm170s1g00892	cm170s10g01221	0.9529	3.5865	0.9566	3.6882
cm170s1g00919	cm170s10g01255	0.6747	-1.0	0.7124	1.8824
cm170s1g00920	cm170s10g01258	0.7451	-1.0	0.7794	4.2252
cm170s1g00947	cm170s10g01285	0.5474	-1.0	0.548	3.9338
cm170s1g00951	cm170s10g00244	0.4886	-1.0	0.4703	3.533
cm170s1g00969	cm170s10g00261	0.6665	-1.0	0.6642	3.8919
cm170s1g01011	cm170s10g00281	0.9785	3.2105	1.0091	2.2797
cm170s1g01033	cm170s10g00293	0.6153	2.1419	0.5856	3.8056
cm170s1g01335	cm170s10g00006	0.2734	0.7058	0.2863	0.6336
cm170s1g01347	cm170s10g00030	0.2606	0.8648	0.2525	2.5802
cm170s1g01360	cm170s10g00058	0.8191	2.1542	0.8179	2.2759
cm170s1g01364	cm170s10g00100	0.1259	0.2756	0.1246	0.2986
cm170s1g02206	cm170s10g00057	0.6646	2.9674	0.6608	4.3909
cm170s1g02216	cm170s10g00066	0.7587	2.4541	0.7195	4.1998
cm170s1g02227	cm170s10g00077	0.5336	-1.0	0.5439	3.8028
cm170s1g02231	cm170s10g00078	0.5828	-1.0	0.5976	3.8086
cm170s1g02257	cm170s10g01256	0.9363	-1.0	0.9679	2.8595
cm170s1g02283	cm170s10g01275	0.8025	-1.0	0.7963	4.6778
cm170s1g02311	cm170s10g01277	1.0268	3.2323	0.9822	5.2364
cm170s1g02352	cm170s10g01287	0.746	2.3692	0.7272	3.9509
cm170s1g02563	cm170s10g00039	0.0759	0.1752	0.079	0.1621
cm170s1g02580	cm170s10g00061	0.3825	0.5328	0.3864	0.618
cm170s1g02610	cm170s10g00063	0.6364	3.7146	0.6372	4.4735
cm170s1g02628	cm170s10g00085	0.4963	-1.0	0.4948	3.4835
cm170s1g02616	cm170s10g00189	0.1833	0.5176	0.1915	0.4797
cm170s1g02655	cm170s10g00204	0.9145	2.7622	0.9404	2.101
cm170s1g02677	cm170s10g00221	0.7499	3.72	0.7814	1.9724
cm170s1g02687	cm170s10g00244	0.6508	-1.0	0.8337	1.426
cm170s1g03307	cm170s10g00964	0.8213	1.8947	0.8136	2.1318
cm170s1g03311	cm170s10g01012	0.7284	2.2882	0.7093	4.1495
cm170s1g03338	cm170s10g01050	0.8961	2.4593	0.9061	2.3371
cm170s1g00140	cm170s10g00995	0.6536	2.9064	0.6474	3.3446
cm170s1g00147	cm170s10g01024	0.7568	2.0406	0.7461	3.1882
cm170s1g00396	cm170s10g00841	0.8017	3.1219	0.7626	4.0094
cm170s1g00414	cm170s10g00864	0.8438	2.6632	0.842	3.327
cm170s1g00449	cm170s10g00901	0.976	-1.0	0.9652	4.4677
cm170s1g00421	cm170s10g00048	0.938	-1.0	0.9331	4.4381
cm170s1g00461	cm170s10g00052	0.7377	-1.0	0.7476	4.2866
cm170s1g01049	cm170s10g01181	0.9183	2.3248	0.882	4.4612
cm170s1g01076	cm170s10g01210	0.6453	2.2896	0.6292	4.6293
cm170s1g01077	cm170s10g01211	0.586	3.2237	0.5789	3.8917
cm170s1g01176	cm170s10g00373	0.514	1.7266	0.5066	2.2341
cm170s1g01178	cm170s10g00398	0.4889	0.7797	0.5108	0.7011
cm170s1g01225	cm170s10g00416	0.3339	0.5177	0.3351	0.5366
cm170s1g01823	cm170s10g01015	0.9551	2.1104	0.974	1.8698
cm170s1g01840	cm170s10g01040	0.4824	1.7279	0.5009	3.908
cm170s1g01841	cm170s10g01041	0.429	2.5088	0.4343	2.1004
cm170s1g01806	cm170s10g00138	0.8855	3.8405	0.8798	4.2565
cm170s1g01852	cm170s10g00166	0.3412	-1.0	0.3303	3.6194
cm170s1g01856	cm170s10g00612	0.9182	-1.0	0.9249	4.3312
cm170s1g01869	cm170s10g00618	0.9403	-1.0	0.9453	4.4157
cm170s1g01892	cm170s10g00667	0.792	-1.0	0.7826	3.8549
cm170s1g02341	cm170s10g00133	0.6977	-1.0	0.7122	3.7625
cm170s1g02359	cm170s10g00165	0.7324	1.5242	0.7592	2.654
cm170s1g02373	cm170s10g00207	0.4195	2.0836	0.4275	1.8233
cm170s1g02326	cm170s10g00905	0.8698	-1.0	0.8703	4.183
cm170s1g02346	cm170s10g00913	0.2874	2.291	0.2913	2.0098
cm170s1g02362	cm170s10g00918	0.6871	-1.0	0.6779	4.0685
cm170s1g02625	cm170s10g01003	0.7409	-1.0	0.7548	3.9375
cm170s1g02627	cm170s10g01015	0.6995	4.6197	0.6907	4.0157
cm170s1g02633	cm170s10g01251	0.6112	-1.0	0.5771	3.7081
cm170s1g02640	cm170s10g01257	0.8478	3.0832	0.873	2.2429
cm170s1g02681	cm170s10g01276	0.6687	2.3762	0.639	4.8602
cm170s1g03030	cm170s10g00754	0.9965	-1.0	0.9722	4.3595
cm170s1g03049	cm170s10g00763	0.7378	2.8581	0.7419	3.2177
cm170s1g03063	cm170s10g00790	0.6995	3.74	0.7397	1.7844
cm170s1g03323	cm170s10g01279	0.8861	2.4941	0.9102	1.9934
cm170s1g03331	cm170s10g01283	0.6013	-1.0	0.6245	3.9806
cm170s1g03360	cm170s10g01325	0.5949	3.3191	0.5923	4.3861
cm170s1g03373	cm170s11g01431	0.3273	1.034	0.3312	1.0589
cm170s1g03361	cm170s11g01437	0.1017	0.972	0.106	0.8698
cm170s1g03352	cm170s11g01451	0.3079	1.8261	0.307	1.9595
cm170s1g03348	cm170s11g01456	0.1041	0.8943	0.1034	1.1542
cm170s1g03332	cm170s11g01475	0.1867	1.4813	0.1956	1.548
cm170s1g03330	cm170s11g01477	0.5828	1.2563	0.6267	1.2602
cm170s1g03298	cm170s11g01494	0.2561	0.958	0.2624	0.9214
cm170s1g03290	cm170s11g01495	0.2891	0.9063	0.3032	0.8178
cm170s1g03288	cm170s11g01496	0.2671	0.9807	0.2807	0.8892
cm170s1g03284	cm170s11g01498	0.3866	1.6257	0.423	1.219
cm170s1g03281	cm170s11g01500	0.2762	1.0128	0.3004	0.833
cm170s1g03276	cm170s11g01501	0.2491	1.8511	0.2571	1.9874
cm170s1g03258	cm170s11g01510	0.1954	0.8566	0.1986	0.9515
cm170s1g03247	cm170s11g01513	0.1114	1.0749	0.1165	1.1757
cm170s1g03245	cm170s11g01514	0.2548	1.684	0.2546	1.7314
cm170s1g03239	cm170s11g01517	0.0524	0.6739	0.0515	0.8466
cm170s1g03206	cm170s11g01529	0.748	2.9332	0.7255	3.6756
cm170s1g03158	cm170s11g01544	0.6664	2.7701	0.6677	3.092
cm170s1g02414	cm170s11g01184	0.0695	0.9991	0.0715	0.8838
cm170s1g02417	cm170s11g01186	0.1634	0.7559	0.181	0.5554
cm170s1g02420	cm170s11g01193	0.4424	1.5571	0.4461	1.4877
cm170s1g02421	cm170s11g01196	0.2163	0.7195	0.2212	0.7645
cm170s1g02422	cm170s11g01199	0.1965	0.9239	0.2023	0.9615
cm170s1g02424	cm170s11g01203	0.2594	1.1122	0.2731	1.0547
cm170s1g02426	cm170s11g01205	0.0822	0.9086	0.0834	1.1101
cm170s1g02429	cm170s11g01210	0.2673	1.48	0.2882	1.1076
cm170s1g02430	cm170s11g01211	0.3479	1.0419	0.3737	0.9023
cm170s1g02432	cm170s11g01216	0.218	1.3343	0.2256	1.3574
cm170s1g02438	cm170s11g01220	0.2986	1.4489	0.3339	1.0046
cm170s1g02446	cm170s11g01228	0.3283	1.6241	0.3373	1.6986
cm170s1g01692	cm170s11g00435	0.5685	-1.0	0.5676	4.3056
cm170s1g01684	cm170s11g00453	0.8991	3.3916	0.8999	4.5188
cm170s1g01664	cm170s11g00473	0.5976	-1.0	0.6031	3.681
cm170s1g01653	cm170s11g00490	0.2137	1.635	0.2245	1.7898
cm170s1g01643	cm170s11g00495	0.3601	-1.0	0.3695	3.279
cm170s1g01634	cm170s11g00510	0.1946	0.5058	0.1995	0.5023
cm170s1g01625	cm170s11g00535	0.0662	0.103	0.0697	0.0898
cm170s1g01582	cm170s11g00580	0.616	-1.0	0.6178	3.9855
cm170s1g01556	cm170s11g00606	0.5524	-1.0	0.5384	3.4277
cm170s1g00464	cm170s11g00306	0.5679	2.3724	0.594	1.5961
cm170s1g00463	cm170s11g00308	0.6882	2.3216	0.7098	1.7807
cm170s1g00460	cm170s11g00317	0.924	-1.0	0.9366	4.3533
cm170s1g00429	cm170s11g00327	0.4275	1.4765	0.4173	2.5457
cm170s1g00417	cm170s11g00369	0.7065	-1.0	0.7311	2.2058
cm170s1g00410	cm170s11g00391	0.6563	-1.0	0.6658	4.1593
cm170s1g00383	cm170s11g00433	1.0328	2.9231	1.0629	2.3045
cm170s1g00468	cm170s11g01204	0.5901	-1.0	0.591	4.4045
cm170s1g00485	cm170s11g01213	0.4161	-1.0	0.4462	2.5386
cm170s1g00512	cm170s11g01220	0.2793	1.3365	0.294	1.2234
cm170s1g00517	cm170s11g01228	0.2754	1.2203	0.2775	1.3569
cm170s1g00528	cm170s11g01234	0.2495	1.5985	0.2522	1.8181
cm170s1g00534	cm170s11g01237	0.7096	1.1186	0.7052	2.1877
cm170s1g00535	cm170s11g01240	0.1495	1.0094	0.1513	1.1553
cm170s1g01502	cm170s11g00424	0.9309	-1.0	0.9462	4.643
cm170s1g01464	cm170s11g00454	0.2159	1.3301	0.2139	1.4632
cm170s1g01416	cm170s11g00489	0.5989	-1.0	0.6035	3.628
cm170s1g01400	cm170s11g00493	0.3601	2.5126	0.3823	1.4373
cm170s1g01360	cm170s11g00536	0.7501	-1.0	0.7259	4.0906
cm170s1g01348	cm170s11g00543	0.7543	-1.0	0.7258	3.6706
cm170s1g01161	cm170s11g00540	0.8292	-1.0	0.8944	1.9854
cm170s1g01121	cm170s11g00584	0.7957	-1.0	0.745	4.1871
cm170s1g01118	cm170s11g00623	0.6285	-1.0	0.6121	3.6426
cm170s1g01096	cm170s11g00664	0.4693	3.6408	0.4722	3.043
cm170s1g01074	cm170s11g00706	0.6232	2.3948	0.6478	1.7038
cm170s1g01052	cm170s11g00742	0.9443	-1.0	0.9312	4.4441
cm170s1g01079	cm170s11g01372	0.8336	2.6329	0.8516	2.1281
cm170s1g01066	cm170s11g01408	0.5543	-1.0	0.558	4.522
cm170s1g01063	cm170s11g01448	0.6936	3.6841	0.6876	4.4866
cm170s1g01013	cm170s11g01458	0.8802	-1.0	0.9316	2.2105
cm170s1g01006	cm170s11g01483	0.9481	-1.0	1.0387	1.827
cm170s1g00969	cm170s11g01484	1.1421	2.2094	1.1262	3.5562
cm170s1g00895	cm170s11g00602	1.3197	1.9443	1.3813	1.6733
cm170s1g00863	cm170s11g00627	0.068	0.2438	0.0728	0.2047
cm170s1g00839	cm170s11g00671	0.515	-1.0	0.5619	1.4592
cm170s1g00799	cm170s11g00694	1.0673	2.5492	1.1093	2.0412
cm170s1g00790	cm170s11g00726	0.6366	-1.0	0.6524	4.068
cm170s1g00765	cm170s11g00742	0.8703	1.9486	0.8473	3.2391
cm170s1g00590	cm170s11g01212	1.0267	-1.0	1.0505	3.9902
cm170s1g00577	cm170s11g01246	0.8332	-1.0	0.8528	4.4428
cm170s1g00553	cm170s11g01256	0.2294	0.9434	0.2434	0.9296
cm170s1g00525	cm170s11g01276	0.772	2.0958	0.7187	4.1291
cm170s1g00481	cm170s11g01316	0.6432	-1.0	0.6937	1.7057
cm170s1g00458	cm170s11g01323	0.9409	-1.0	0.9538	3.3621
cm170s1g01086	cm170s11g00570	0.7974	2.7189	0.796	3.3557
cm170s1g01119	cm170s11g00579	0.6503	2.0832	0.6396	3.1329
cm170s1g01169	cm170s11g00623	0.5838	3.6012	0.5722	3.6281
cm170s1g01203	cm170s11g00660	0.6415	-1.0	0.6533	4.1765
cm170s1g01217	cm170s11g00703	0.8308	4.402	0.8017	4.4961
cm170s1g01269	cm170s11g00409	0.5873	0.9501	0.5016	3.6497
cm170s1g01287	cm170s11g00449	0.3245	-1.0	0.3277	3.3306
cm170s1g01294	cm170s11g00476	0.6496	1.7051	0.6431	2.0961
cm170s1g01327	cm170s11g00500	0.5859	3.771	0.5799	4.3428
cm170s1g01394	cm170s11g00546	0.195	-1.0	0.2011	2.3886
cm170s1g01459	cm170s11g00373	0.5784	3.66	0.5783	5.8505
cm170s1g01482	cm170s11g00395	1.0363	2.0564	1.0578	1.9261
cm170s1g01515	cm170s11g00473	0.444	2.0026	0.4324	3.6396
cm170s1g01531	cm170s11g00479	0.6432	2.6044	0.6549	2.1032
cm170s1g01536	cm170s11g00495	0.7183	-1.0	0.7298	4.5777
cm170s1g03122	cm170s11g01248	0.7601	-1.0	0.7803	3.1724
cm170s1g03153	cm170s11g01280	0.8579	1.9055	0.9035	1.8064
cm170s1g03187	cm170s11g01309	0.5097	-1.0	0.5089	4.6846
cm170s1g03214	cm170s11g01338	0.4045	1.0962	0.4126	1.0581
cm170s1g03224	cm170s11g01344	0.8391	2.6913	0.871	1.8684
cm170s1g03238	cm170s11g01363	0.7851	2.8108	0.8048	2.1535
cm170s1g03310	cm170s11g01459	0.1573	1.1168	0.1654	0.957
cm170s1g03311	cm170s11g01460	0.1934	1.2479	0.1945	1.6072
cm170s1g03320	cm170s11g01467	0.0696	0.8098	0.073	0.7225
cm170s1g03326	cm170s11g01471	0.0633	1.3227	0.0619	1.6899
cm170s1g03344	cm170s11g01487	0.4666	-1.0	0.498	1.5489
cm170s1g02393	cm170s11g01429	0.6402	4.7215	0.6355	4.0545
cm170s1g02362	cm170s11g01466	0.751	-1.0	0.7718	4.1394
cm170s1g02360	cm170s11g01481	0.9878	2.3045	1.0369	1.6729
cm170s1g02359	cm170s11g01528	0.8104	-1.0	0.8225	4.1472
cm170s1g02329	cm170s11g01556	0.7435	2.2928	0.7435	2.6598
cm170s1g02021	cm170s11g01142	0.9103	-1.0	0.9675	3.6047
cm170s1g02001	cm170s11g01149	0.5565	3.3689	0.5608	3.3317
cm170s1g01984	cm170s11g01172	0.7146	-1.0	0.715	3.7363
cm170s1g01966	cm170s11g01217	0.8508	2.6458	0.8561	2.5561
cm170s1g01935	cm170s11g01239	0.8398	-1.0	0.9058	2.0685
cm170s1g01391	cm170s11g01458	0.8192	-1.0	0.8607	2.551
cm170s1g01389	cm170s11g01461	0.5461	-1.0	0.5889	2.3659
cm170s1g01388	cm170s11g01468	0.6062	-1.0	0.6354	2.1127
cm170s1g01360	cm170s11g01476	0.7966	-1.0	0.7944	4.1673
cm170s1g01343	cm170s11g01511	0.5772	3.298	0.6027	1.9311
cm170s1g01101	cm170s11g00375	0.8383	-1.0	0.8376	3.9673
cm170s1g01079	cm170s11g00424	0.8704	-1.0	0.882	4.5158
cm170s1g01033	cm170s11g00473	0.4472	2.0254	0.433	3.625
cm170s1g01009	cm170s11g00482	0.5177	-1.0	0.5567	2.9615
cm170s1g01007	cm170s11g00483	0.4094	-1.0	0.4183	3.1244
cm170s1g00073	cm170s11g01545	0.117	0.821	0.1167	0.951
cm170s1g00061	cm170s11g01549	0.2147	0.9788	0.2227	0.9182
cm170s1g00059	cm170s11g01550	0.1425	1.1797	0.1451	1.5133
cm170s1g00035	cm170s11g01558	0.1206	0.7114	0.1247	0.6772
cm170s1g00010	cm170s11g01565	0.2393	1.1536	0.2397	1.4361
cm170s1g02691	cm170s11g01279	0.5131	-1.0	0.5003	3.5655
cm170s1g02704	cm170s11g01285	0.5998	2.301	0.6128	1.8804
cm170s1g02719	cm170s11g01318	0.9731	2.8564	0.9748	3.6855
cm170s1g02720	cm170s11g01348	0.8763	-1.0	0.8456	4.1778
cm170s1g02748	cm170s11g01379	0.8294	-1.0	0.8347	4.5904
cm170s1g02459	cm170s11g01245	0.2904	0.9038	0.3085	0.8098
cm170s1g02451	cm170s11g01276	0.806	3.7888	0.7592	4.1288
cm170s1g02443	cm170s11g01318	1.0033	2.3342	1.0326	1.9125
cm170s1g02431	cm170s11g01321	0.361	1.2719	0.3319	3.9467
cm170s1g02421	cm170s11g01342	0.8846	3.0211	0.8573	4.4198
cm170s1g02717	cm170s11g00390	0.9918	1.9932	0.9881	2.5022
cm170s1g02699	cm170s11g00409	0.7952	3.5213	0.7678	3.9501
cm170s1g02655	cm170s11g00410	0.8418	-1.0	0.8582	4.2864
cm170s1g02625	cm170s11g00426	0.7052	1.7985	0.7175	2.0979
cm170s1g02614	cm170s11g00431	0.3163	2.1001	0.3239	1.6568
cm170s1g02715	cm170s11g01408	0.3917	-1.0	0.3852	3.6892
cm170s1g02708	cm170s11g01458	0.9329	-1.0	0.9823	3.3877
cm170s1g02670	cm170s11g01483	0.9882	2.911	0.9704	4.2605
cm170s1g02620	cm170s11g01508	0.5749	3.5814	0.6063	2.8327
cm170s1g00114	cm170s11g00823	0.9982	3.671	0.981	4.4517
cm170s1g00076	cm170s11g00853	0.8237	4.1611	0.8522	2.2281
cm170s1g00059	cm170s11g00894	0.5276	-1.0	0.5314	4.0493
cm170s1g00012	cm170s11g00896	0.8369	3.451	0.8664	2.079
cm170s1g00722	cm170s11g00967	0.6701	-1.0	0.6726	3.7326
cm170s1g00696	cm170s11g01003	0.9582	3.2464	0.9089	3.7166
cm170s1g00660	cm170s11g01037	0.8958	-1.0	0.9172	2.7065
cm170s1g00611	cm170s11g01087	0.6488	2.1166	0.6433	2.443
cm170s1g00672	cm170s11g00285	0.5704	-1.0	0.5742	4.9021
cm170s1g00623	cm170s11g00292	0.8376	2.4241	0.8329	2.8965
cm170s1g00622	cm170s11g00293	0.8834	2.1167	0.8719	2.6106
cm170s1g00621	cm170s11g00313	0.6729	-1.0	0.7059	1.9061
cm170s1g01022	cm170s11g00016	0.4212	2.2428	0.4272	2.0853
cm170s1g01021	cm170s11g00043	1.0992	1.9498	1.1141	3.573
cm170s1g00997	cm170s11g00065	1.0461	2.3674	1.0325	4.4472
cm170s1g00955	cm170s11g00097	1.015	-1.0	1.0068	4.5827
cm170s1g01229	cm170s11g00901	0.732	2.8526	0.7425	2.3417
cm170s1g01200	cm170s11g00942	0.9425	-1.0	0.9305	4.4364
cm170s1g01186	cm170s11g00946	0.8479	2.7749	0.8186	4.5617
cm170s1g01146	cm170s11g00994	0.7738	1.9039	0.7671	2.2947
cm170s1g01684	cm170s11g00249	0.8383	2.1644	0.7772	4.1905
cm170s1g01654	cm170s11g00272	0.1766	0.7399	0.186	0.7255
cm170s1g01605	cm170s11g00311	0.3672	1.3573	0.3532	2.3382
cm170s1g01562	cm170s11g00313	0.7627	2.4745	0.7635	2.602
cm170s1g01755	cm170s11g00737	0.7854	-1.0	0.7667	3.7962
cm170s1g01706	cm170s11g00778	0.1288	0.6134	0.1351	0.5935
cm170s1g01685	cm170s11g00812	0.7626	-1.0	0.7515	3.9356
cm170s1g01673	cm170s11g00818	0.4836	4.7056	0.4758	4.391
cm170s1g02014	cm170s11g00308	0.7227	2.5482	0.7359	2.0968
cm170s1g02002	cm170s11g00331	0.8608	2.5798	0.8556	3.2914
cm170s1g01976	cm170s11g00357	0.7076	-1.0	0.735	3.2034
cm170s1g01961	cm170s11g00384	0.3048	0.8317	0.3211	0.8112
cm170s1g01997	cm170s11g00500	0.8524	-1.0	0.8547	4.392
cm170s1g01976	cm170s11g00518	0.8663	2.5083	0.8671	2.7604
cm170s1g01973	cm170s11g00546	0.6429	-1.0	0.6382	4.2231
cm170s1g01957	cm170s11g00581	0.6394	-1.0	0.6901	3.643
cm170s1g02728	cm170s11g00667	0.8654	2.5743	0.8864	2.095
cm170s1g02687	cm170s11g00709	0.7071	-1.0	0.7112	4.16
cm170s1g02647	cm170s11g00717	0.7878	2.62	0.7614	3.9501
cm170s1g02627	cm170s11g00726	0.794	3.6758	0.8176	2.3899
cm170s1g02938	cm170s11g01231	0.915	4.2065	0.9524	2.1111
cm170s1g02901	cm170s11g01250	0.685	-1.0	0.6918	4.1166
cm170s1g02884	cm170s11g01253	0.7672	-1.0	0.7513	4.2484
cm170s1g02874	cm170s11g01276	0.7297	4.8808	0.7163	4.1769
cm170s1g00222	cm170s11g01349	0.6364	-1.0	0.6207	4.4706
cm170s1g00248	cm170s11g01394	0.8475	2.7575	0.8956	1.8508
cm170s1g00280	cm170s11g01423	0.7876	1.5007	0.8202	1.4589
cm170s1g00321	cm170s11g01466	0.6781	-1.0	0.669	4.0253
cm170s1g00431	cm170s11g00300	0.294	2.0752	0.3165	1.1998
cm170s1g00461	cm170s11g00306	0.5185	2.7424	0.5371	1.8002
cm170s1g00503	cm170s11g00335	0.5553	-1.0	0.5298	3.9173
cm170s1g00657	cm170s11g01004	0.4013	3.8545	0.4291	1.9099
cm170s1g00659	cm170s11g01037	0.8485	3.5829	0.8972	1.8338
cm170s1g00694	cm170s11g01072	0.8115	-1.0	0.7805	3.8854
cm170s1g00722	cm170s11g01077	0.5415	-1.0	0.5417	3.7246
cm170s1g00937	cm170s11g01174	0.9529	-1.0	0.935	4.5603
cm170s1g00966	cm170s11g01196	0.4337	1.4377	0.4232	1.8196
cm170s1g01010	cm170s11g01231	0.9396	-1.0	0.9552	4.023
cm170s1g01036	cm170s11g01254	1.1162	1.5786	1.108	1.834
cm170s1g02602	cm170s11g00193	1.0469	2.3798	1.017	4.734
cm170s1g02625	cm170s11g00211	0.6309	-1.0	0.6408	3.7533
cm170s1g02642	cm170s11g00238	0.9078	-1.0	0.8962	4.2677
cm170s1g02680	cm170s11g00240	0.7716	3.581	0.7675	4.6957
cm170s1g02090	cm170s11g01408	1.0116	3.4652	0.9835	4.4886
cm170s1g02112	cm170s11g01438	0.8259	-1.0	0.8533	2.7764
cm170s1g02116	cm170s11g01439	0.5629	2.198	0.5558	3.0218
cm170s1g02158	cm170s11g01441	0.6544	1.6835	0.6517	2.0182
cm170s1g01654	cm170s11g00778	0.1403	0.6608	0.1487	0.6156
cm170s1g01663	cm170s11g00784	0.9351	-1.0	0.9406	4.408
cm170s1g01692	cm170s11g00818	0.4962	2.9227	0.4801	4.2552
cm170s1g01307	cm170s11g01371	0.5949	2.5594	0.589	4.5271
cm170s1g01317	cm170s11g01399	0.769	4.2573	0.7441	4.4354
cm170s1g01326	cm170s11g01443	0.4007	1.621	0.3901	2.9372
cm170s1g00993	cm170s11g01534	0.1846	1.4263	0.1887	3.0114
cm170s1g01001	cm170s11g01537	0.1275	0.7631	0.1322	0.7327
cm170s1g01044	cm170s11g01553	0.8538	-1.0	0.8899	4.1244
cm170s1g03348	cm170s11g01152	0.2434	-1.0	0.2354	3.691
cm170s1g03349	cm170s11g01159	0.8654	3.4172	0.8889	2.3169
cm170s1g03383	cm170s11g01163	0.6507	1.2076	0.5692	4.1226
cm170s1g02580	cm170s11g00384	0.1662	0.24	0.181	0.188
cm170s1g02620	cm170s11g00456	0.4796	-1.0	0.4999	2.3381
cm170s1g02068	cm170s11g01026	0.8552	2.377	0.9094	1.6154
cm170s1g02090	cm170s11g01034	1.0607	4.7081	1.0116	4.4825
cm170s1g02095	cm170s11g01046	0.4897	-1.0	0.495	4.8793
cm170s1g01567	cm170s11g00319	0.4042	2.9315	0.4064	2.9427
cm170s1g01582	cm170s11g00339	0.4666	-1.0	0.4706	3.8954
cm170s1g00375	cm170s11g00913	0.6603	-1.0	0.6689	4.5876
cm170s1g00388	cm170s11g00963	0.7263	-1.0	0.7237	4.1579
cm170s1g00395	cm170s11g01004	0.7129	2.2001	0.7577	2.6216
cm170s1g00081	cm170s12g00712	0.1515	0.6769	0.1538	0.6817
cm170s1g00082	cm170s12g00715	0.4853	1.3169	0.4525	3.0278
cm170s1g00085	cm170s12g00718	0.2464	1.0563	0.2543	1.0138
cm170s1g00096	cm170s12g00731	0.0881	0.8165	0.0907	0.7723
cm170s1g00099	cm170s12g00734	0.2871	1.0112	0.3008	0.9405
cm170s1g00129	cm170s12g00751	0.2529	0.6673	0.2615	0.6844
cm170s1g00140	cm170s12g00785	0.0959	4.5645	0.0944	3.3286
cm170s1g00144	cm170s12g00790	0.2551	0.6774	0.2627	0.6784
cm170s1g00149	cm170s12g00797	0.0953	0.825	0.094	1.1887
cm170s1g00151	cm170s12g00806	0.2281	0.9591	0.2337	1.0043
cm170s1g00161	cm170s12g00811	0.2899	1.0585	0.2922	1.4145
cm170s1g00167	cm170s12g00814	0.1183	0.9137	0.121	0.967
cm170s1g00174	cm170s12g00817	0.1814	0.7161	0.1838	0.7617
cm170s1g00177	cm170s12g00822	0.1851	1.4683	0.3583	0.4739
cm170s1g00180	cm170s12g00823	0.2843	1.2995	0.3145	0.9422
cm170s1g00184	cm170s12g00825	0.1671	1.1949	0.1725	1.3023
cm170s1g00205	cm170s12g00830	0.2489	0.993	0.245	1.5438
cm170s1g00207	cm170s12g00838	0.1961	0.7802	0.2056	0.7195
cm170s1g00243	cm170s12g00864	0.4167	0.8691	0.4065	1.1825
cm170s1g00244	cm170s12g00865	0.3636	0.9389	0.3623	1.0837
cm170s1g00246	cm170s12g00868	0.1504	0.7526	0.1517	0.8153
cm170s1g00248	cm170s12g00871	0.2069	0.9274	0.2181	0.918
cm170s1g00255	cm170s12g00883	0.1766	1.1195	0.1795	1.2587
cm170s1g00257	cm170s12g00884	0.166	0.8586	0.1718	0.832
cm170s1g00258	cm170s12g00887	0.0582	0.6481	0.0603	0.5812
cm170s1g00288	cm170s12g00915	0.3086	0.9638	0.3147	1.0428
cm170s1g01873	cm170s12g00391	0.7941	3.1852	0.7759	3.5228
cm170s1g01852	cm170s12g00418	0.2715	3.3246	0.2767	2.1594
cm170s1g01806	cm170s12g00457	0.8789	3.5278	0.8714	4.253
cm170s1g01766	cm170s12g00460	0.5404	-1.0	0.5429	3.6414
cm170s1g01754	cm170s12g00492	1.0735	2.344	1.0405	4.3668
cm170s1g01752	cm170s12g00503	0.6322	2.5802	0.644	2.0944
cm170s1g01741	cm170s12g00507	0.873	-1.0	0.8786	4.244
cm170s1g01732	cm170s12g00556	0.9147	3.3617	0.8962	4.1988
cm170s1g01692	cm170s12g00579	0.5435	-1.0	0.5369	4.2345
cm170s1g01457	cm170s12g01138	0.6839	-1.0	0.6563	3.7613
cm170s1g01447	cm170s12g01147	0.8711	-1.0	0.8755	4.6671
cm170s1g01423	cm170s12g01180	0.781	2.3196	0.7989	1.9869
cm170s1g01405	cm170s12g01193	0.3702	-1.0	0.3635	3.3114
cm170s1g01400	cm170s12g01197	0.3582	-1.0	0.3822	1.8148
cm170s1g01398	cm170s12g01218	0.1533	0.2263	0.1568	0.2202
cm170s1g01387	cm170s12g01229	0.8268	-1.0	0.8041	4.3077
cm170s1g01358	cm170s12g01234	0.5665	3.8064	0.5531	3.7426
cm170s1g01344	cm170s12g01235	0.2217	0.2732	0.2238	0.2674
cm170s1g02507	cm170s12g00957	0.2517	1.6615	0.2517	1.6944
cm170s1g02505	cm170s12g00961	0.1922	0.8398	0.1949	0.9069
cm170s1g02487	cm170s12g00973	0.4873	-1.0	0.5158	1.7487
cm170s1g02440	cm170s12g00979	0.5418	-1.0	0.568	2.3584
cm170s1g02390	cm170s12g00999	0.6642	-1.0	0.6685	3.5415
cm170s1g02359	cm170s12g01022	0.7945	-1.0	0.7884	4.1104
cm170s1g02332	cm170s12g01050	0.8085	3.0589	0.7921	4.0472
cm170s1g01152	cm170s12g01086	0.1406	0.3538	0.1471	0.3248
cm170s1g01157	cm170s12g01111	0.9205	-1.0	0.9256	4.1823
cm170s1g01207	cm170s12g01145	0.8281	2.2948	0.7547	3.443
cm170s1g01247	cm170s12g01160	0.7679	1.2553	0.7557	1.7017
cm170s1g01290	cm170s12g01178	0.4995	1.0387	0.4893	2.7166
cm170s1g01307	cm170s12g01195	0.657	2.3652	0.6232	3.4379
cm170s1g01308	cm170s12g01218	0.7382	-1.0	0.7325	3.6899
cm170s1g02808	cm170s12g00509	1.066	-1.0	1.1004	4.6641
cm170s1g02802	cm170s12g00516	0.2208	1.0715	0.2321	0.9918
cm170s1g02797	cm170s12g00518	0.2266	1.3419	0.2401	1.1794
cm170s1g02796	cm170s12g00520	0.2241	1.2379	0.2364	1.1232
cm170s1g02760	cm170s12g00536	0.6638	-1.0	0.663	3.5068
cm170s1g02758	cm170s12g00537	0.8338	2.15	0.8161	4.2916
cm170s1g01778	cm170s12g00013	0.681	-1.0	0.6814	4.1459
cm170s1g01755	cm170s12g00021	0.7855	1.8454	0.7597	3.781
cm170s1g01707	cm170s12g00023	1.0733	-1.0	1.111	2.8913
cm170s1g01668	cm170s12g00031	0.5044	-1.0	0.5066	4.0794
cm170s1g01663	cm170s12g00038	0.9309	-1.0	0.933	4.5488
cm170s1g01659	cm170s12g00074	0.8318	-1.0	0.8934	4.4532
cm170s1g01703	cm170s12g01089	0.7978	3.0937	0.78	3.8356
cm170s1g01664	cm170s12g01138	0.6943	-1.0	0.7015	3.8574
cm170s1g01662	cm170s12g01142	0.8175	2.9308	0.8605	1.7492
cm170s1g01643	cm170s12g01143	0.4475	-1.0	0.4468	3.5133
cm170s1g01625	cm170s12g01178	0.29	0.7289	0.285	1.2352
cm170s1g01619	cm170s12g01182	1.0811	2.1829	1.0856	2.3517
cm170s1g00990	cm170s12g00596	0.8436	-1.0	0.8859	2.3746
cm170s1g00979	cm170s12g00623	0.6458	2.8651	0.6507	2.7027
cm170s1g00972	cm170s12g00631	0.7196	-1.0	0.7425	2.7748
cm170s1g00947	cm170s12g00657	0.6493	-1.0	0.6734	2.6422
cm170s1g00920	cm170s12g00686	0.5329	2.7108	0.574	3.8072
cm170s1g00892	cm170s12g00719	0.4752	2.3845	0.4688	4.3518
cm170s1g00690	cm170s12g00189	0.8029	-1.0	0.788	4.1612
cm170s1g00685	cm170s12g00196	0.9386	3.8863	0.9311	4.8299
cm170s1g00651	cm170s12g00224	0.7458	-1.0	0.7764	2.0837
cm170s1g00650	cm170s12g00227	0.819	2.7685	0.8476	1.9073
cm170s1g00621	cm170s12g00261	0.5141	-1.0	0.5018	3.8291
cm170s1g00592	cm170s12g00274	0.9225	-1.0	0.9647	4.1705
cm170s1g00324	cm170s12g00908	0.3182	-1.0	0.347	1.5677
cm170s1g00319	cm170s12g00920	0.2896	-1.0	0.2961	3.8626
cm170s1g00300	cm170s12g00930	0.5976	2.0836	0.6072	1.8241
cm170s1g00260	cm170s12g00962	1.0012	-1.0	1.0238	3.5463
cm170s1g00255	cm170s12g00982	0.8042	-1.0	0.8517	1.8593
cm170s1g00210	cm170s12g00987	0.9029	4.2004	0.9111	4.6599
cm170s1g00277	cm170s12g00738	0.7868	2.3171	0.7763	4.0076
cm170s1g00241	cm170s12g00752	0.9089	2.2561	0.8997	4.2083
cm170s1g00235	cm170s12g00795	0.5782	-1.0	0.5689	4.7376
cm170s1g00185	cm170s12g00823	0.2733	1.3326	0.3038	0.9398
cm170s1g00150	cm170s12g00852	0.6688	-1.0	0.6968	2.0831
cm170s1g02920	cm170s12g00886	0.9688	-1.0	0.9807	4.3018
cm170s1g02884	cm170s12g00899	0.7295	2.9766	0.7424	2.3399
cm170s1g02861	cm170s12g00938	0.8097	2.7159	0.8348	1.9531
cm170s1g02860	cm170s12g00939	0.8094	2.9222	0.8183	2.5398
cm170s1g02853	cm170s12g00942	0.8706	-1.0	0.8916	2.5308
cm170s1g01405	cm170s12g00916	0.4875	-1.0	0.4872	3.4978
cm170s1g01387	cm170s12g00926	0.9716	-1.0	0.9748	4.9521
cm170s1g01348	cm170s12g00944	0.6027	-1.0	0.6037	3.9652
cm170s1g01312	cm170s12g00987	1.0154	2.4251	1.0395	2.4106
cm170s1g01291	cm170s12g01003	0.0151	0.0	0.0153	-0.0
cm170s1g01543	cm170s12g00859	0.4034	-1.0	0.4274	3.467
cm170s1g01578	cm170s12g00886	0.9987	3.3464	1.0065	3.8114
cm170s1g01579	cm170s12g00917	0.117	0.2783	0.1156	0.2995
cm170s1g01628	cm170s12g00962	0.9786	2.9447	0.9997	2.4114
cm170s1g01641	cm170s12g00984	0.6589	3.0799	0.6605	3.0342
cm170s1g01826	cm170s12g00584	0.5739	3.0099	0.5558	4.412
cm170s1g01843	cm170s12g00621	0.2426	3.0267	0.2361	3.6875
cm170s1g01869	cm170s12g00655	0.9205	-1.0	0.9383	4.1143
cm170s1g01896	cm170s12g00702	0.8524	-1.0	0.8531	4.1125
cm170s1g01917	cm170s12g00721	0.9387	2.8733	0.9151	4.4595
cm170s1g03252	cm170s12g00803	0.234	0.3166	0.2284	0.3539
cm170s1g03261	cm170s12g00807	0.9501	2.0789	0.9485	2.3838
cm170s1g03278	cm170s12g00810	0.9887	2.4424	1.0668	2.8686
cm170s1g03323	cm170s12g00859	0.35	-1.0	0.3565	2.9885
cm170s1g03338	cm170s12g00879	0.8887	-1.0	0.8875	4.515
cm170s1g00012	cm170s12g01123	0.8853	-1.0	0.9265	2.372
cm170s1g00033	cm170s12g01135	0.7211	3.3638	0.6932	4.3296
cm170s1g00055	cm170s12g01150	0.47	-1.0	0.4782	3.2409
cm170s1g00072	cm170s12g01163	0.7051	-1.0	0.711	4.3488
cm170s1g00079	cm170s12g01050	0.7569	-1.0	0.7884	3.6519
cm170s1g00067	cm170s12g01095	0.4098	0.4761	0.431	0.4216
cm170s1g00055	cm170s12g01145	0.9187	1.4526	0.8498	3.7866
cm170s1g00005	cm170s12g01195	0.5394	-1.0	0.5357	3.5245
cm170s1g00491	cm170s12g00469	0.7521	4.051	0.7427	4.0658
cm170s1g00473	cm170s12g00484	0.2946	1.0538	0.275	1.9739
cm170s1g00458	cm170s12g00528	0.8852	2.674	0.8553	4.7764
cm170s1g00408	cm170s12g00534	0.7734	-1.0	0.769	4.1597
cm170s1g00503	cm170s12g01110	0.8012	-1.0	0.7761	3.9281
cm170s1g00481	cm170s12g01122	0.8927	2.4403	0.9313	3.1138
cm170s1g00459	cm170s12g01154	0.9253	2.5745	0.9095	4.6049
cm170s1g00420	cm170s12g01187	0.5879	-1.0	0.5868	3.5616
cm170s1g00577	cm170s12g00119	0.7996	2.5378	0.7804	4.2456
cm170s1g00565	cm170s12g00158	0.4555	2.9002	0.4566	2.8194
cm170s1g00559	cm170s12g00168	0.8691	1.9422	0.8545	2.9456
cm170s1g00522	cm170s12g00189	0.8284	-1.0	0.8551	2.7948
cm170s1g00749	cm170s12g00013	0.7448	-1.0	0.7385	4.1159
cm170s1g00704	cm170s12g00023	0.5685	-1.0	0.5793	2.9988
cm170s1g00675	cm170s12g00050	0.5327	1.3214	0.5188	2.5026
cm170s1g00669	cm170s12g00074	0.9388	3.4918	0.9442	3.3663
cm170s1g00725	cm170s12g00457	0.8801	-1.0	0.8626	4.344
cm170s1g00704	cm170s12g00476	0.4948	-1.0	0.5071	2.4104
cm170s1g00693	cm170s12g00503	0.5877	-1.0	0.5963	3.8297
cm170s1g00672	cm170s12g00523	0.5607	3.2844	0.5861	1.8175
cm170s1g00954	cm170s12g00107	0.8445	-1.0	0.8581	4.1076
cm170s1g00947	cm170s12g00114	0.6396	-1.0	0.6472	3.2735
cm170s1g00936	cm170s12g00127	0.6874	-1.0	0.6537	3.8954
cm170s1g00894	cm170s12g00174	0.8152	3.2481	0.8571	1.8039
cm170s1g01149	cm170s12g00293	0.5365	-1.0	0.5309	3.6819
cm170s1g01147	cm170s12g00316	0.4262	-1.0	0.4382	2.6285
cm170s1g01106	cm170s12g00318	0.7962	-1.0	0.7872	4.0879
cm170s1g01098	cm170s12g00352	0.3038	0.6582	0.2984	0.8068
cm170s1g01237	cm170s12g00054	0.7455	1.6491	0.7695	2.0134
cm170s1g01232	cm170s12g00088	0.7128	2.1678	0.7424	2.2285
cm170s1g01200	cm170s12g00126	0.9208	3.2393	0.9101	4.4075
cm170s1g01169	cm170s12g00141	0.7456	2.3197	0.7433	2.8273
cm170s1g01291	cm170s12g01139	0.0379	0.0638	0.0388	0.0599
cm170s1g01217	cm170s12g01199	0.6066	1.9677	0.6026	2.4771
cm170s1g01214	cm170s12g01226	1.2243	2.128	1.157	4.3112
cm170s1g01739	cm170s12g00225	0.8887	-1.0	0.8684	4.2561
cm170s1g01734	cm170s12g00228	0.8775	-1.0	0.8578	4.2527
cm170s1g01684	cm170s12g00251	0.963	-1.0	0.977	4.7612
cm170s1g01679	cm170s12g00290	0.813	-1.0	0.782	4.0457
cm170s1g01891	cm170s12g01136	0.4844	2.2936	0.5001	1.7062
cm170s1g01882	cm170s12g01175	0.6126	3.5533	0.5874	3.9021
cm170s1g01860	cm170s12g01182	0.9702	1.9919	0.9695	2.2502
cm170s1g01831	cm170s12g01211	0.6316	2.721	0.6527	1.8852
cm170s1g02030	cm170s12g00783	0.7746	2.3767	0.7906	2.0069
cm170s1g02000	cm170s12g00819	0.405	1.1474	0.4181	1.3144
cm170s1g01975	cm170s12g00843	0.3358	1.9001	0.3482	1.4426
cm170s1g01935	cm170s12g00846	0.8722	4.1608	0.9364	1.7398
cm170s1g02362	cm170s12g00189	0.7944	3.3593	0.7912	4.0713
cm170s1g02341	cm170s12g00225	0.834	-1.0	0.8029	4.2198
cm170s1g02338	cm170s12g00228	0.8768	-1.0	0.8572	4.253
cm170s1g02310	cm170s12g00243	0.9008	-1.0	0.935	4.1005
cm170s1g02469	cm170s12g00579	0.5179	3.2439	0.5268	2.3372
cm170s1g02451	cm170s12g00596	0.9045	-1.0	0.8691	4.3035
cm170s1g02435	cm170s12g00599	1.1275	2.1097	1.1446	2.1527
cm170s1g02405	cm170s12g00623	0.491	-1.0	0.5078	4.5928
[truncated: 86,650 more rows]
