# Supplementary material for: The Chloranthus sessilifolius genome provides insight into early diversification of angiosperms
Source: Nat Commun. 2021 Nov 26;12:6929. doi: 10.1038/s41467-021-26931-3 (PMC8626421; doi:10.1038/s41467-021-26931-3)
Supplement: Supplementary file 4 — Source Data [file 41467_2021_26931_MOESM4_ESM.zip › Fig. 2a and Supplementary Figure 8 gene pair ks/Elaeis_Elaeis.collinearity.ks.txt]

id1	id2	ka_NG86	ks_NG86	ka_YN00	ks_YN00
elg3s1g00880	elg3s1g00878	0.0343	0.1253	0.0366	0.105
elg3s1g00882	elg3s1g00879	0.1039	0.1811	0.1072	0.1679
elg3s1g00895	elg3s1g00897	0.3841	0.8546	0.3507	2.5881
elg3s1g00903	elg3s1g00904	0.0345	0.0776	0.0366	0.0667
elg3s1g00920	elg3s1g00921	0.3066	1.6705	0.3247	1.1713
elg3s1g00944	elg3s1g00945	0.3648	0.5153	0.35	0.6615
elg3s1g00945	elg3s1g00946	0.1268	0.1691	0.1181	0.2338
elg3s1g00951	elg3s1g00952	0.0241	0.0284	0.0237	0.0303
elg3s1g00952	elg3s1g00953	0.3584	1.3945	0.3794	1.4772
elg3s1g00962	elg3s1g00963	0.4282	1.3215	0.3968	3.7004
elg3s1g00984	elg3s1g00988	0.044	0.2836	0.0477	0.2256
elg3s1g01000	elg3s1g01001	0.1547	0.4878	0.1681	0.4128
elg3s1g01005	elg3s1g01003	0.4992	0.6479	0.5256	0.5904
elg3s1g01006	elg3s1g01005	0.1416	0.2773	0.1564	0.219
elg3s1g01007	elg3s1g01006	0.1592	0.1926	0.1674	0.17
elg3s1g01014	elg3s1g01007	0.801	-1.0	0.8193	3.3011
elg3s1g01015	elg3s1g01014	0.2035	0.3104	0.2085	0.2964
elg3s1g01016	elg3s1g01015	0.1208	0.1594	0.1178	0.1788
elg3s1g01019	elg3s1g01016	0.2289	0.4987	0.242	0.4418
elg3s1g01020	elg3s1g01022	0.2312	0.4005	0.2091	0.8034
elg3s1g01021	elg3s1g01023	0.3955	0.725	0.3904	0.8295
elg3s1g01038	elg3s1g01039	0.7769	2.0455	0.7928	1.7954
elg3s1g01051	elg3s1g01053	0.1941	1.0008	0.1769	2.803
elg3s1g01056	elg3s1g01068	0.2754	0.5783	0.2427	1.3877
elg3s1g01070	elg3s1g01071	0.6078	1.0956	0.5858	1.9147
elg3s1g01076	elg3s1g01075	0.2769	0.4319	0.2528	0.7079
elg3s1g01089	elg3s1g01090	0.1328	0.464	0.1383	0.4225
elg3s1g01091	elg3s1g01094	0.0262	0.0894	0.0273	0.0795
elg3s1g01104	elg3s1g01105	0.0	0.0	-0.0	-0.0
elg3s1g01111	elg3s1g01112	0.0926	0.232	0.1008	0.1879
elg3s1g01113	elg3s1g01114	0.4755	0.9497	0.5091	0.842
elg3s1g01114	elg3s1g01115	0.4573	0.939	0.4872	0.8395
elg3s1g01120	elg3s1g01121	0.0365	0.1562	0.0378	0.1423
elg3s1g01127	elg3s1g01128	0.0	0.0	-0.0	-0.0
elg3s1g01131	elg3s1g01132	0.3639	0.8475	0.3727	0.901
elg3s1g01136	elg3s1g01135	0.3886	1.1598	0.4158	1.0179
elg3s1g01145	elg3s1g01143	0.4787	2.2238	0.488	1.8476
elg3s1g01149	elg3s1g01147	0.184	0.2638	0.2029	0.2089
elg3s1g01151	elg3s1g01149	0.1379	0.2142	0.1473	0.1813
elg3s1g01165	elg3s1g01166	0.1748	0.2701	0.1835	0.2366
elg3s1g01168	elg3s1g01167	0.0383	0.1835	0.0406	0.1596
elg3s1g01169	elg3s1g01170	0.0339	0.12	0.031	0.1745
elg3s1g01170	elg3s1g01171	0.0304	0.2002	0.0306	0.2043
elg3s1g01175	elg3s1g01174	0.0	0.0	-0.0	-0.0
elg3s1g01198	elg3s1g01199	0.4403	2.1827	0.4388	2.359
elg3s1g01202	elg3s1g01203	0.114	0.1558	0.1203	0.134
elg3s1g01217	elg3s1g01214	0.3743	0.3402	0.3755	0.356
elg3s1g01223	elg3s1g01222	0.0351	0.0857	0.0353	0.0851
elg3s1g01224	elg3s1g01223	0.0549	0.1414	0.0549	0.1425
elg3s1g01243	elg3s1g01244	0.052	0.1186	0.0478	0.1704
elg3s1g01246	elg3s1g01247	0.0581	0.0478	0.0604	0.0432
elg3s1g01253	elg3s1g01254	0.1791	0.4451	0.18	0.4609
elg3s1g01270	elg3s1g01271	0.5953	1.9021	0.5768	5.1251
elg3s1g01280	elg3s1g01282	0.6313	2.0026	0.6531	2.4422
elg3s1g01282	elg3s1g01284	0.5176	1.4934	0.5406	2.0094
elg3s1g01283	elg3s1g01285	0.3398	0.4532	0.3283	0.5453
elg3s1g01284	elg3s1g01286	0.3932	0.6739	0.4031	0.7159
elg3s1g01286	elg3s1g01287	0.3142	0.3617	0.3123	0.3757
elg3s1g01291	elg3s1g01288	0.2973	0.4255	0.3039	0.4034
elg3s1g01292	elg3s1g01289	0.3075	0.4703	0.3152	0.4449
elg3s1g01294	elg3s1g01290	0.1142	0.3171	0.1209	0.2819
elg3s1g01296	elg3s1g01292	0.3568	0.8009	0.3619	0.8385
elg3s1g01297	elg3s1g01298	0.0	0.0	-0.0	-0.0
elg3s1g01307	elg3s1g01308	0.2613	0.8231	0.2411	1.4233
elg3s1g01308	elg3s1g01309	0.2322	0.653	0.2116	1.6932
elg3s1g01333	elg3s1g01334	0.3121	0.455	0.2997	0.5717
elg3s1g01338	elg3s1g01336	0.0584	0.2699	0.0615	0.2336
elg3s1g01339	elg3s1g01338	0.1383	0.6217	0.1466	0.5502
elg3s1g01355	elg3s1g01356	0.1231	0.1794	0.1084	0.3498
elg3s1g01367	elg3s1g01368	0.0879	0.1962	0.0938	0.1625
elg3s1g01374	elg3s1g01375	0.4589	2.0645	0.5129	1.4081
elg3s1g01379	elg3s1g01380	0.1147	0.3163	0.1126	0.3582
elg3s1g01383	elg3s1g01384	0.4155	0.6194	0.4214	0.6206
elg3s1g01387	elg3s1g01388	0.2931	1.0281	0.2961	1.2807
elg3s1g01396	elg3s1g01395	0.073	0.1054	0.0722	0.1112
elg3s1g01402	elg3s1g01403	0.1411	0.3524	0.1443	0.337
elg3s1g01435	elg3s1g01436	0.3615	0.5537	0.3725	0.5321
elg3s1g01439	elg3s1g01438	0.0068	0.0	0.0074	-0.0
elg3s1g01440	elg3s1g01441	0.3115	0.4481	0.3129	0.4525
elg3s1g01442	elg3s1g01443	0.0888	0.1541	0.089	0.1551
elg3s1g01443	elg3s1g01444	0.6451	0.6248	0.6345	0.6856
elg3s1g01445	elg3s1g01446	0.3211	0.4274	0.2913	0.689
elg3s1g01451	elg3s1g01452	0.1089	0.158	0.1097	0.1555
elg3s1g01456	elg3s1g01457	0.0	0.0	-0.0	-0.0
elg3s1g01466	elg3s1g01467	0.1078	0.1403	0.1105	0.1316
elg3s1g01473	elg3s1g01474	0.6061	2.0624	0.5733	3.4002
elg3s1g01479	elg3s1g01480	0.0283	0.1296	0.0314	0.0953
elg3s1g01491	elg3s1g01489	0.0912	1.2105	0.0944	1.0805
elg3s1g01492	elg3s1g01490	0.1875	1.1176	0.2026	0.8693
elg3s1g01515	elg3s1g01514	0.4136	1.8667	0.4206	2.7446
elg3s1g01522	elg3s1g01523	0.2698	0.9633	0.2794	0.9263
elg3s1g01525	elg3s1g01526	0.1668	1.3955	0.1716	1.9968
elg3s1g01529	elg3s1g01528	0.0838	0.1639	0.0847	0.1605
elg3s1g01537	elg3s1g01538	0.0987	0.2343	0.101	0.2245
elg3s1g01542	elg3s1g01543	0.0279	0.0902	0.0287	0.0834
elg3s1g01543	elg3s1g01544	0.17	0.8509	0.1738	0.9032
elg3s1g01548	elg3s1g01549	0.029	0.0591	0.0303	0.0525
elg3s1g01549	elg3s1g01553	0.0588	0.1123	0.0615	0.0994
elg3s1g01551	elg3s1g01554	0.1761	0.5929	0.1748	0.7337
elg3s1g01552	elg3s1g01555	0.359	0.6176	0.3762	0.556
elg3s1g01555	elg3s1g01556	0.2618	0.5662	0.2756	0.5028
elg3s1g01556	elg3s1g01557	0.5253	1.4826	0.5253	1.5568
elg3s1g01557	elg3s1g01558	0.307	0.3476	0.3101	0.3582
elg3s1g01558	elg3s1g01559	0.2474	0.3563	0.2437	0.4018
elg3s1g01563	elg3s1g01562	0.0	0.0	-0.0	-0.0
elg3s1g01578	elg3s1g01579	0.4691	2.2808	0.4855	1.6769
elg3s1g01583	elg3s1g01584	0.3127	0.8025	0.3491	0.615
elg3s1g01585	elg3s1g01586	0.0817	0.5117	0.0872	0.4562
elg3s1g01586	elg3s1g01587	0.3365	1.0896	0.348	1.0705
elg3s1g01591	elg3s1g01592	0.6068	1.177	0.5776	1.995
elg3s1g01061	elg3s1g01060	0.0	0.0	-0.0	-0.0
elg3s1g01076	elg3s1g01071	0.7216	1.1821	0.6638	2.1692
elg3s1g01145	elg3s1g01135	0.427	-1.0	0.4869	1.6774
elg3s1g01147	elg3s1g01143	0.5477	1.6869	0.5813	1.7703
elg3s1g01148	elg3s1g01147	0.1561	0.6166	0.1849	0.3857
elg3s1g01167	elg3s1g01169	0.0533	0.1716	0.0489	0.2489
elg3s1g01168	elg3s1g01170	0.0407	0.1315	0.0432	0.1126
elg3s1g01169	elg3s1g01171	0.039	0.1168	0.0349	0.1855
elg3s1g01281	elg3s1g01280	0.7458	1.7621	0.8106	1.6345
elg3s1g01282	elg3s1g01281	0.6009	1.7015	0.6268	1.8193
elg3s1g01337	elg3s1g01339	1.2577	-1.0	1.2749	4.2609
elg3s1g01556	elg3s1g01552	0.291	0.522	0.3026	0.4768
elg3s1g01557	elg3s1g01554	0.2938	1.5265	0.2911	1.6827
elg3s1g01572	elg3s1g01559	0.2943	1.0723	0.289	2.6935
elg3s1g01921	elg3s1g01923	0.0522	0.8239	0.0547	0.7146
elg3s1g01929	elg3s1g01927	0.0626	0.1202	0.0665	0.1011
elg3s1g01932	elg3s1g01929	0.5001	0.6175	0.494	0.6616
elg3s1g01947	elg3s1g01948	0.1673	1.0612	0.1724	1.0779
elg3s1g01951	elg3s1g01952	0.0999	0.1661	0.0962	0.1904
elg3s1g01953	elg3s1g01954	0.9212	2.7448	0.9657	1.8125
elg3s1g01971	elg3s1g01972	0.274	1.1021	0.2821	1.1998
elg3s1g01985	elg3s1g01988	0.2985	0.5686	0.3009	0.5622
elg3s1g01987	elg3s1g01989	0.0853	0.1848	0.0915	0.1528
elg3s1g01999	elg3s1g02003	0.0446	0.0649	0.043	0.0748
elg3s1g02000	elg3s1g02004	0.2164	0.6875	0.1878	3.1742
elg3s1g02002	elg3s1g02005	0.1865	0.3529	0.1607	1.5268
elg3s1g02004	elg3s1g02006	0.4544	1.0741	0.3883	3.2979
elg3s1g02005	elg3s1g02007	0.0813	0.1861	0.0707	0.4281
elg3s1g02007	elg3s1g02008	0.0639	0.1654	0.0557	0.3681
elg3s1g02002	elg3s1g02000	0.0239	0.0404	0.0209	0.0809
elg3s1g02004	elg3s1g02002	0.1926	0.3649	0.1714	0.8097
elg3s1g02005	elg3s1g02004	0.1623	0.2894	0.1421	0.6809
elg3s1g02006	elg3s1g02005	0.3595	0.7767	0.3063	3.3397
elg3s1g02007	elg3s1g02006	0.3074	0.7346	0.2613	3.3123
elg3s1g00210	elg3s1g00209	0.1974	0.6972	0.2036	0.7067
elg3s1g00211	elg3s1g00210	0.2788	0.7849	0.2912	0.7603
elg3s1g00213	elg3s1g00211	0.0389	0.1077	0.0391	0.1062
elg3s1g00214	elg3s1g00213	0.1924	0.7225	0.1916	0.8376
elg3s1g00215	elg3s1g00216	0.0643	0.1178	0.0658	0.1129
elg3s1g00216	elg3s1g00217	0.2887	1.1314	0.2902	1.5724
elg3s1g00220	elg3s1g00219	0.0426	0.206	0.0456	0.1773
elg3s1g00221	elg3s1g00225	0.0672	0.0954	0.0637	0.1227
elg3s1g00223	elg3s1g00227	0.0183	0.0624	0.0158	0.1145
elg3s1g00247	elg3s1g00248	0.2263	0.355	0.2072	0.559
elg3s1g01839	elg3s1g01840	0.0117	0.0077	0.0117	0.0078
elg3s1g01851	elg3s1g01850	0.054	0.1282	0.0542	0.1301
elg3s1g01852	elg3s1g01851	0.0736	0.1881	0.0738	0.1943
elg3s1g01874	elg3s1g01875	0.1931	0.4859	0.2015	0.4415
elg3s1g01875	elg3s1g01876	0.0	0.0	-0.0	-0.0
elg3s1g01876	elg3s1g01877	0.0576	0.1545	0.0612	0.1313
elg3s1g01877	elg3s1g01879	0.0484	0.1765	0.0517	0.1485
elg3s1g01886	elg3s1g01885	0.1364	0.1275	0.137	0.1276
elg3s1g01887	elg3s1g01886	0.1333	0.1713	0.133	0.178
elg3s1g01888	elg3s1g01887	0.1155	0.0557	0.1108	0.0655
elg3s1g01889	elg3s1g01888	0.1274	0.1446	0.1313	0.1338
elg3s1g00422	elg3s1g00423	0.0177	0.0169	0.0173	0.0182
elg3s1g00444	elg3s1g00446	0.0745	0.219	0.0749	0.2213
elg3s1g00448	elg3s1g00449	0.0693	0.1386	0.0696	0.1392
elg3s1g00466	elg3s1g00467	0.5082	1.5495	0.5126	1.4734
elg3s1g00476	elg3s1g00477	0.0069	0.0088	0.007	0.0084
elg3s1g00496	elg3s1g00495	0.1705	0.2102	0.1739	0.2032
elg3s1g00497	elg3s1g00496	0.1521	0.1912	0.1517	0.1973
elg3s1g00498	elg3s1g00497	0.4534	0.9938	0.483	0.9183
elg3s1g00518	elg3s1g00519	0.6064	1.7102	0.5811	4.0843
elg3s1g00531	elg3s1g00532	0.3336	1.7113	0.3557	1.2669
elg3s1g00532	elg3s1g00533	0.1391	0.6022	0.1428	0.5839
elg3s1g00545	elg3s1g00547	0.3421	0.6212	0.3592	0.5803
elg3s1g00549	elg3s1g00550	0.0059	0.0071	0.0058	0.0075
elg3s1g02039	elg3s1g02038	0.2195	0.4569	0.2248	0.4287
elg3s1g02042	elg3s1g02043	0.0	0.0	-0.0	-0.0
elg3s1g02048	elg3s1g02049	0.2229	1.2054	0.2429	0.9845
elg3s1g02049	elg3s1g02050	0.5309	1.8432	0.5731	1.4725
elg3s1g02050	elg3s1g02051	0.3145	0.6672	0.3361	0.5713
elg3s1g02051	elg3s1g02052	0.1334	0.2437	0.1381	0.2197
elg3s1g02052	elg3s1g02053	0.5231	-1.0	0.5426	2.7498
elg3s1g02061	elg3s1g02065	0.6266	1.9168	0.6245	2.0861
elg3s1g02077	elg3s1g02078	0.2542	0.4402	0.2649	0.4122
elg3s1g02095	elg3s1g02096	0.0195	0.151	0.0191	0.1633
elg3s1g00304	elg3s1g00305	0.2186	1.5146	0.2213	1.3784
elg3s1g00309	elg3s1g00307	0.327	0.4794	0.3442	0.4309
elg3s1g00310	elg3s1g00309	0.1734	0.5412	0.1793	0.5191
elg3s1g00332	elg3s1g00330	0.4138	1.0382	0.376	2.4437
elg3s1g00333	elg3s1g00332	0.1759	0.2484	0.1642	0.3326
elg3s1g00334	elg3s1g00333	0.1838	0.5105	0.1715	0.7846
elg3s1g00336	elg3s1g00334	0.2538	0.5231	0.2397	0.7441
elg3s1g00337	elg3s1g00336	0.1654	0.2787	0.1539	0.3819
elg3s1g00342	elg3s1g00353	0.6192	2.0464	0.5677	3.7108
elg3s1g00358	elg3s1g00359	0.0024	0.0048	0.0024	0.0047
elg3s1g01622	elg3s1g01621	0.195	0.3655	0.2059	0.3267
elg3s1g01624	elg3s1g01622	0.1249	0.2378	0.1345	0.1992
elg3s1g01648	elg3s1g01647	0.0562	0.1265	0.0601	0.1044
elg3s1g01666	elg3s1g01668	0.0463	0.0828	0.0426	0.125
elg3s1g01667	elg3s1g01673	0.1469	0.2042	0.1629	0.1556
elg3s1g01673	elg3s1g01675	0.1228	0.2458	0.1308	0.211
elg3s1g01675	elg3s1g01676	0.1467	0.2667	0.1541	0.2363
elg3s1g01677	elg3s1g01678	0.2001	0.2156	0.1926	0.2591
elg3s1g01572	elg3s1g01551	0.1769	0.3974	0.1799	0.4158
elg3s1g01571	elg3s1g01552	0.3451	0.4859	0.3517	0.4775
elg3s1g01559	elg3s1g01554	0.276	1.2683	0.2664	1.758
elg3s1g01555	elg3s1g01557	0.5087	2.4604	0.5313	1.6789
elg3s1g01294	elg3s1g01280	0.7955	-1.0	0.8266	3.0872
elg3s1g01292	elg3s1g01281	0.1419	0.3463	0.1492	0.3099
elg3s1g01290	elg3s1g01282	0.5526	1.5474	0.583	1.8168
elg3s1g01289	elg3s1g01284	0.0976	0.2397	0.1035	0.2117
elg3s1g01286	elg3s1g01289	0.3165	0.4357	0.318	0.4478
elg3s1g01284	elg3s1g01290	0.146	0.2942	0.1546	0.268
elg3s1g00776	elg3s1g00777	0.0	0.0	-0.0	-0.0
elg3s1g00781	elg3s1g00782	0.1474	0.2422	0.1474	0.251
elg3s1g00782	elg3s1g00783	0.0932	0.1831	0.0918	0.197
elg3s1g00799	elg3s1g00800	0.5266	-1.0	0.5549	1.9217
elg3s1g00817	elg3s1g00818	0.5181	2.3477	0.5162	2.801
elg3s1g00819	elg3s1g00820	0.3602	1.523	0.3696	1.6121
elg3s1g00822	elg3s1g00823	0.0721	0.1449	0.0744	0.1337
elg3s1g01667	elg3s1g01663	0.1673	0.4386	0.1773	0.3772
elg3s1g00086	elg3s1g00087	0.0356	0.1779	0.0378	0.1502
elg3s1g00095	elg3s1g00096	0.1294	1.0097	0.1308	1.323
elg3s1g00099	elg3s1g00100	0.8614	2.037	0.8651	2.0068
elg3s1g00101	elg3s1g00104	0.1057	1.0279	0.1032	1.5295
elg3s1g00117	elg3s1g00116	0.4366	2.1466	0.4434	1.8604
elg3s1g00118	elg3s1g00117	0.2247	0.4828	0.2413	0.4103
elg3s1g00216	elg3s1g00209	0.2191	0.705	0.2214	0.7778
elg3s1g00215	elg3s1g00210	0.289	0.8514	0.2963	0.9153
elg3s1g00214	elg3s1g00211	0.1986	0.7275	0.1965	0.8514
elg3s1g00211	elg3s1g00215	0.2417	0.7021	0.2496	0.6932
elg3s1g00210	elg3s1g00216	0.2471	0.8614	0.2489	1.0471
elg3s1g00209	elg3s1g00217	0.3397	1.1458	0.3393	2.0116
elg3s1g01014	elg3s1g01000	0.8385	-1.0	0.8741	2.7078
elg3s1g01007	elg3s1g01001	0.6164	2.7989	0.6509	1.6295
elg3s1g01006	elg3s1g01003	0.1371	0.1309	0.1418	0.1209
elg3s1g02007	elg3s1g02000	0.1451	0.633	0.1267	3.1962
elg3s1g02006	elg3s1g02002	0.262	0.6376	0.2212	3.2413
elg3s1g02004	elg3s1g02007	0.1479	0.3041	0.1272	0.8911
elg3s1g02002	elg3s1g02008	0.1746	0.4345	0.1482	1.868
elg3s1g00214	elg3s1g00215	0.163	0.4524	0.1607	0.5022
elg3s1g00213	elg3s1g00216	0.3895	0.8874	0.3866	1.0089
elg3s1g00211	elg3s1g00217	0.316	1.2387	0.3228	1.4392
elg3s1g00781	elg3s1g00783	0.1408	0.2128	0.1399	0.223
elg3s1g02008	elg3s1g02000	0.1772	0.601	0.154	3.1825
elg3s1g02007	elg3s1g02002	0.1642	0.4728	0.1396	2.8443
elg3s1g02067	elg3s10g00275	0.0446	0.1749	0.0459	0.1635
elg3s1g02071	elg3s10g00278	0.3393	0.4551	0.3387	0.4737
elg3s1g02072	elg3s10g00279	0.0621	0.2855	0.0655	0.2498
elg3s1g02073	elg3s10g00280	0.4595	0.907	0.4348	1.5006
elg3s1g02078	elg3s10g00281	0.1399	0.4329	0.1465	0.3928
elg3s1g02079	elg3s10g00282	0.0328	0.3295	0.0335	0.3146
elg3s1g02081	elg3s10g00283	0.0505	0.1778	0.0534	0.1545
elg3s1g02083	elg3s10g00284	0.0438	0.302	0.0444	0.2947
elg3s1g01974	elg3s10g00301	0.1221	0.9562	0.1244	1.0503
elg3s1g01973	elg3s10g00303	0.5497	1.1909	0.5716	1.2474
elg3s1g01964	elg3s10g00304	0.2837	1.2042	0.2977	1.0997
elg3s1g01963	elg3s10g00305	0.4891	1.4189	0.5196	1.2296
elg3s1g01962	elg3s10g00307	0.4406	1.1342	0.4557	1.2926
elg3s1g01949	elg3s10g00312	0.1274	0.8907	0.1331	0.8407
elg3s1g01944	elg3s10g00313	0.254	1.3158	0.2797	1.0974
elg3s1g01939	elg3s10g00320	0.1348	0.7009	0.1398	0.6302
elg3s1g01570	elg3s10g00965	0.3314	1.0219	0.3569	0.9859
elg3s1g01565	elg3s10g00968	0.2398	1.0224	0.254	0.8938
elg3s1g01564	elg3s10g00970	0.7408	1.3494	0.7873	1.2999
elg3s1g01540	elg3s10g00982	0.1251	0.9889	0.1312	0.9199
elg3s1g01530	elg3s10g00991	0.2649	0.8535	0.2397	2.099
elg3s1g01529	elg3s10g00992	0.0923	1.2206	0.094	1.6582
elg3s1g01526	elg3s10g00996	0.2303	2.3282	0.2428	1.3395
elg3s1g01525	elg3s10g00998	0.2656	1.596	0.2681	1.4738
elg3s1g01511	elg3s10g01007	0.151	0.8942	0.1575	0.8836
elg3s1g01510	elg3s10g01009	0.2415	0.9781	0.2513	1.0783
elg3s1g01506	elg3s10g01010	0.1912	0.8811	0.2009	0.8227
elg3s1g01081	elg3s10g00343	0.1949	0.8289	0.2054	0.7363
elg3s1g01099	elg3s10g00349	0.0115	0.9227	0.012	0.8763
elg3s1g01116	elg3s10g00352	0.3061	2.9446	0.3273	1.4062
elg3s1g01123	elg3s10g00354	0.1143	0.8903	0.114	1.0043
elg3s1g01125	elg3s10g00355	0.0734	0.9126	0.0772	0.768
elg3s1g01028	elg3s10g00317	0.3268	0.5792	0.3	1.0721
elg3s1g01031	elg3s10g00325	0.056	0.8521	0.0578	0.8381
elg3s1g01032	elg3s10g00326	0.3046	1.1651	0.3227	1.1384
elg3s1g01036	elg3s10g00327	0.1017	0.6734	0.1043	0.6309
elg3s1g01037	elg3s10g00328	0.3102	0.806	0.2699	3.267
elg3s1g01049	elg3s10g00339	0.1413	0.9383	0.1498	0.8004
elg3s1g01051	elg3s10g00340	0.2002	1.0309	0.1873	1.7945
elg3s1g01811	elg3s13g00028	0.1029	0.7572	0.1009	1.045
elg3s1g01825	elg3s13g00033	0.3695	1.1643	0.3892	1.2637
elg3s1g01826	elg3s13g00034	0.4096	1.8051	0.4181	1.5624
elg3s1g01829	elg3s13g00035	0.2657	0.7867	0.2784	0.7416
elg3s1g01833	elg3s13g00036	0.4372	1.1243	0.4529	1.1983
elg3s1g01835	elg3s13g00038	0.1195	0.789	0.1234	0.7784
elg3s1g01837	elg3s13g00039	0.3578	0.7232	0.3586	0.8403
elg3s1g01841	elg3s13g00045	0.1143	0.8173	0.1182	0.8024
elg3s1g01844	elg3s13g00048	0.2515	0.8696	0.258	0.9001
elg3s1g01845	elg3s13g00049	0.2939	1.1486	0.2977	1.5747
elg3s1g01855	elg3s13g00053	0.2526	1.4325	0.26	1.733
elg3s1g01856	elg3s13g00057	0.0853	1.5393	0.082	3.3426
elg3s1g01862	elg3s13g00062	0.1393	1.0174	0.142	1.0955
elg3s1g01865	elg3s13g00064	0.6794	1.1082	0.6626	1.3752
elg3s1g01871	elg3s13g00074	0.0058	0.6646	0.006	0.6868
elg3s1g01872	elg3s13g00075	0.0794	0.7826	0.0811	0.8006
elg3s1g01873	elg3s13g00076	0.4482	1.3578	0.4536	1.4395
elg3s1g01874	elg3s13g00077	0.3316	1.1439	0.3613	0.9786
elg3s1g01894	elg3s13g00090	0.1685	1.0394	0.1827	0.8885
elg3s1g01895	elg3s13g00096	0.4154	-1.0	0.4085	3.6442
elg3s1g00717	elg3s13g00324	0.1922	1.1244	0.2028	0.9396
elg3s1g00721	elg3s13g00327	0.5549	1.4503	0.5653	1.3271
elg3s1g00725	elg3s13g00331	0.3577	1.5261	0.3361	3.767
elg3s1g00732	elg3s13g00332	0.2252	1.1336	0.2381	1.02
elg3s1g00744	elg3s13g00346	0.3698	0.9213	0.3525	2.3492
elg3s1g00751	elg3s13g00351	0.4464	1.0801	0.4037	5.7068
elg3s1g00754	elg3s13g00355	0.1761	1.2643	0.1692	2.048
elg3s1g00758	elg3s13g00357	0.2506	0.9366	0.2582	1.0017
elg3s1g00760	elg3s13g00359	0.3854	0.9228	0.3784	1.6932
elg3s1g00766	elg3s13g00366	0.3253	0.704	0.2842	2.1101
elg3s1g00767	elg3s13g00367	0.2874	0.9121	0.3163	0.7122
elg3s1g00770	elg3s13g00370	0.1894	0.8579	0.1953	0.8257
elg3s1g00781	elg3s13g00378	0.3047	1.6515	0.295	2.6928
elg3s1g00782	elg3s13g00379	0.3922	1.0978	0.3763	1.4866
elg3s1g00787	elg3s13g00392	0.1825	0.8557	0.1902	0.8284
elg3s1g00790	elg3s13g00397	0.2099	0.9565	0.1915	2.2567
elg3s1g00797	elg3s13g00400	0.1762	0.7795	0.1827	0.7644
elg3s1g00805	elg3s13g00407	0.3455	0.8048	0.2998	3.0621
elg3s1g01686	elg3s13g00107	0.3772	0.9211	0.3876	1.13
elg3s1g01671	elg3s13g00117	0.2021	0.7904	0.201	1.0211
elg3s1g01670	elg3s13g00118	0.0299	0.8994	0.0293	1.7488
elg3s1g01665	elg3s13g00120	0.2832	1.0818	0.285	1.3862
elg3s1g01664	elg3s13g00121	0.4738	1.2761	0.4913	1.3252
elg3s1g01661	elg3s13g00123	0.2204	0.7961	0.2087	1.3111
elg3s1g01657	elg3s13g00125	0.1034	0.9119	0.1136	0.6732
elg3s1g01656	elg3s13g00132	0.3772	0.7053	0.4097	0.6344
elg3s1g01655	elg3s13g00133	0.0641	1.0195	0.0654	1.1326
elg3s1g01654	elg3s13g00134	0.5769	1.209	0.586	2.0511
elg3s1g01652	elg3s13g00136	0.244	1.2242	0.2567	1.0522
elg3s1g01646	elg3s13g00143	0.3573	0.7608	0.357	0.9287
elg3s1g01644	elg3s13g00144	0.3143	0.9296	0.3123	1.0665
elg3s1g01642	elg3s13g00145	0.6226	0.7896	0.5237	3.2317
elg3s1g01640	elg3s13g00147	0.4106	0.8813	0.4168	1.1363
elg3s1g01595	elg3s13g00189	0.5853	1.3434	0.5705	1.6059
elg3s1g01596	elg3s13g00190	0.2	0.8964	0.2139	0.7484
elg3s1g01597	elg3s13g00191	0.1049	1.1249	0.108	1.4439
elg3s1g01598	elg3s13g00192	0.3513	0.9746	0.3425	2.0207
elg3s1g01601	elg3s13g00193	0.3035	-1.0	0.3123	2.7642
elg3s1g01605	elg3s13g00195	0.2426	1.0233	0.2586	0.9269
elg3s1g01611	elg3s13g00197	0.2143	0.7459	0.2194	0.7348
elg3s1g01612	elg3s13g00200	0.525	1.0324	0.52	1.52
elg3s1g01613	elg3s13g00201	0.3557	0.9086	0.385	0.8028
elg3s1g01618	elg3s13g00204	0.3425	1.4	0.3528	2.5375
elg3s1g01822	elg3s13g00002	0.2931	1.0073	0.3079	0.9089
elg3s1g01820	elg3s13g00007	0.1668	1.0311	0.162	1.9024
elg3s1g01819	elg3s13g00009	0.4768	1.9971	0.4186	99.0
elg3s1g01818	elg3s13g00019	0.2168	1.0148	0.2286	0.8876
elg3s1g01809	elg3s13g00029	0.1877	1.3861	0.2015	1.2396
elg3s1g01803	elg3s13g00054	0.1779	0.352	0.1697	0.5323
elg3s1g01620	elg3s13g00248	0.2648	0.7255	0.2624	0.8086
elg3s1g01629	elg3s13g00254	0.2202	1.2767	0.2281	1.6931
elg3s1g01630	elg3s13g00255	0.1875	0.8253	0.1943	0.8445
elg3s1g01631	elg3s13g00256	0.2262	0.9743	0.2347	0.9384
elg3s1g01632	elg3s13g00257	0.2029	0.8347	0.2023	1.1328
elg3s1g01633	elg3s13g00259	0.3592	1.2035	0.378	1.1776
elg3s1g01636	elg3s13g00260	0.0306	0.7899	0.03	1.0834
elg3s1g01595	elg3s13g00188	0.3195	0.8428	0.3199	0.9051
elg3s1g01598	elg3s13g00191	0.1496	1.0103	0.1545	1.0712
elg3s1g01601	elg3s13g00194	0.121	0.9579	0.1269	0.921
elg3s1g01611	elg3s13g00198	0.2258	0.8891	0.2299	0.9297
elg3s1g01613	elg3s13g00202	0.318	0.9721	0.3426	0.8602
elg3s1g01829	elg3s15g00176	0.2784	0.7408	0.2951	0.6725
elg3s1g01835	elg3s15g00179	0.1502	0.773	0.1573	0.7243
elg3s1g01837	elg3s15g00182	0.3242	0.8217	0.3371	0.8833
elg3s1g01848	elg3s15g00193	0.5802	1.8207	0.564	5.8017
elg3s1g01855	elg3s15g00194	0.2742	1.0217	0.2867	0.9487
elg3s1g01856	elg3s15g00195	0.6164	1.475	0.6004	1.827
elg3s1g01862	elg3s15g00201	0.2213	0.8661	0.2186	1.332
elg3s1g01863	elg3s15g00202	0.4514	0.846	0.4799	0.8106
elg3s1g01865	elg3s15g00204	0.5791	3.0741	0.6042	1.8548
elg3s1g01871	elg3s15g00211	0.0058	0.7406	0.0059	0.7822
elg3s1g01873	elg3s15g00214	0.4656	1.519	0.4709	1.6099
elg3s1g01874	elg3s15g00215	0.3406	1.1204	0.3634	0.9998
elg3s1g01875	elg3s15g00217	0.3307	1.4626	0.3542	1.4492
elg3s1g01894	elg3s15g00226	0.2011	1.0143	0.2125	1.0009
elg3s1g01895	elg3s15g00232	0.4505	-1.0	0.4425	3.6198
elg3s1g01903	elg3s15g00237	0.2406	1.2676	0.2412	2.1336
elg3s1g01695	elg3s15g00102	0.3154	1.1596	0.3323	1.2939
elg3s1g01697	elg3s15g00106	0.2863	0.8081	0.3	0.7778
elg3s1g01698	elg3s15g00107	0.0182	0.6604	0.0186	0.6587
elg3s1g01703	elg3s15g00111	0.1109	0.5314	0.1115	0.5487
elg3s1g01705	elg3s15g00115	0.2559	0.6799	0.2503	0.7968
elg3s1g01706	elg3s15g00116	0.1215	0.8682	0.117	1.4308
elg3s1g01593	elg3s15g00269	0.1977	0.7136	0.2014	0.7319
elg3s1g01595	elg3s15g00270	0.0851	0.6923	0.0847	0.7838
elg3s1g01596	elg3s15g00271	0.1438	0.7554	0.1512	0.6824
elg3s1g01601	elg3s15g00272	0.2667	2.2729	0.2926	1.3529
elg3s1g01605	elg3s15g00274	0.258	1.0115	0.2718	0.956
elg3s1g01611	elg3s15g00279	0.1643	0.9536	0.1696	1.0139
elg3s1g01618	elg3s15g00282	0.3841	1.1165	0.3994	1.3532
elg3s1g01619	elg3s15g00283	0.1995	0.4331	0.1634	2.7621
elg3s1g01629	elg3s15g00078	0.2372	1.1024	0.2439	1.3036
elg3s1g01630	elg3s15g00079	0.2821	1.1076	0.2852	1.678
elg3s1g01631	elg3s15g00081	0.1721	0.7892	0.1749	0.8117
elg3s1g01632	elg3s15g00083	0.2556	0.5614	0.2591	0.5541
elg3s1g01633	elg3s15g00085	0.2523	0.9753	0.2619	0.993
elg3s1g01636	elg3s15g00087	0.0277	0.7236	0.0257	1.4172
elg3s1g00773	elg3s15g00636	0.3825	1.2527	0.3591	2.4475
elg3s1g00770	elg3s15g00637	0.3129	0.8331	0.3122	0.9362
elg3s1g00767	elg3s15g00641	0.2899	1.0413	0.3058	1.034
elg3s1g00758	elg3s15g00649	0.2714	1.0421	0.2786	1.1672
elg3s1g00751	elg3s15g00652	0.3744	0.7691	0.3392	2.1833
elg3s1g01752	elg3s2g00508	0.0662	0.3679	0.0678	0.3595
elg3s1g01751	elg3s2g00512	0.0423	0.2859	0.0441	0.257
elg3s1g01749	elg3s2g00514	0.1212	0.2773	0.1268	0.2543
elg3s1g01748	elg3s2g00516	0.0858	0.3478	0.0903	0.3059
elg3s1g01747	elg3s2g00517	0.0927	0.4575	0.0974	0.4071
elg3s1g01746	elg3s2g00520	0.0267	0.302	0.0277	0.2745
elg3s1g01744	elg3s2g00521	0.1767	0.6087	0.1842	0.5747
elg3s1g01740	elg3s2g00522	0.0938	0.3574	0.0946	0.3689
elg3s1g01733	elg3s2g00531	0.0134	0.3692	0.0141	0.3291
elg3s1g01731	elg3s2g00532	0.0938	0.3177	0.1094	0.2107
elg3s1g01728	elg3s2g00533	0.0728	0.2593	0.0846	0.1741
elg3s1g01726	elg3s2g00534	0.1181	0.2186	0.1164	0.2357
elg3s1g00014	elg3s3g00030	0.1981	1.1807	0.1946	1.9128
elg3s1g00018	elg3s3g00036	0.093	0.5897	0.0956	0.5719
elg3s1g00021	elg3s3g00040	0.2826	0.7256	0.2946	0.7204
elg3s1g00023	elg3s3g00041	0.0224	2.5333	0.0216	3.6533
elg3s1g00024	elg3s3g00042	0.2006	0.8803	0.1729	3.8005
elg3s1g00026	elg3s3g00049	0.0826	0.9211	0.0845	0.9675
elg3s1g00029	elg3s3g00050	0.3634	1.8012	0.3818	1.2879
elg3s1g00030	elg3s3g00051	0.3729	2.0914	0.3863	1.5294
elg3s1g00034	elg3s3g00057	0.0421	0.8304	0.044	0.7375
elg3s1g00035	elg3s3g00058	0.1278	0.6902	0.1343	0.6153
elg3s1g00039	elg3s3g00061	0.5251	6.2333	0.5499	1.8438
elg3s1g00041	elg3s3g00070	0.1414	0.9669	0.1482	0.8867
elg3s1g00043	elg3s3g00071	0.1807	1.33	0.1872	1.2937
elg3s1g00059	elg3s3g00081	0.2067	0.804	0.2076	0.9373
elg3s1g00068	elg3s3g00089	0.4096	1.5212	0.4166	1.3623
elg3s1g00069	elg3s3g00090	0.3607	0.9048	0.3704	1.0393
elg3s1g00074	elg3s3g00096	0.4171	0.7441	0.4248	0.8164
elg3s1g00076	elg3s3g00102	0.456	1.9067	0.4825	1.7537
elg3s1g00080	elg3s3g00104	0.3956	1.2906	0.4147	1.3976
elg3s1g00084	elg3s3g00106	0.1098	0.9663	0.1139	0.9493
elg3s1g00090	elg3s3g00112	0.2507	1.0645	0.2626	1.1056
elg3s1g00092	elg3s3g00114	0.1859	1.2699	0.1889	1.1564
elg3s1g00093	elg3s3g00119	0.1579	1.043	0.1673	0.8662
elg3s1g00094	elg3s3g00122	0.2313	0.8905	0.2324	1.0686
elg3s1g00097	elg3s3g00128	0.0146	0.9193	0.0159	0.6541
elg3s1g00098	elg3s3g00130	0.2913	0.7925	0.2967	0.8758
elg3s1g00099	elg3s3g00131	0.8079	3.217	0.7979	4.7386
elg3s1g00100	elg3s3g00133	0.144	1.2619	0.1415	1.5321
elg3s1g00111	elg3s3g00149	0.3052	0.9691	0.3115	1.0623
elg3s1g00113	elg3s3g00150	0.2723	0.9701	0.2954	0.8104
elg3s1g00114	elg3s3g00151	0.2454	0.7876	0.2473	0.9192
elg3s1g00115	elg3s3g00158	0.2734	0.8823	0.2793	0.9347
elg3s1g00116	elg3s3g00159	0.3897	1.4867	0.4175	1.2859
elg3s1g00117	elg3s3g00160	0.3656	1.1463	0.3854	1.1037
elg3s1g00120	elg3s3g00163	0.3025	0.9686	0.3048	1.1421
elg3s1g00122	elg3s3g00164	0.0185	0.6531	0.0207	0.4456
elg3s1g00126	elg3s3g00168	0.1523	0.7865	0.1603	0.7122
elg3s1g00128	elg3s3g00170	0.305	0.6573	0.3333	0.5393
elg3s1g00130	elg3s3g00172	0.2261	1.1807	0.244	0.9868
elg3s1g00138	elg3s3g00195	0.1557	0.7369	0.1587	0.7501
elg3s1g00151	elg3s3g00201	0.4921	1.6124	0.5229	1.6848
elg3s1g00154	elg3s3g00203	0.0155	0.73	0.0155	0.8146
elg3s1g00156	elg3s3g00205	0.0624	1.0666	0.0654	0.9839
elg3s1g00163	elg3s3g00218	0.1478	0.7874	0.1527	0.7918
elg3s1g00165	elg3s3g00219	0.1123	1.083	0.1178	1.0159
elg3s1g00169	elg3s3g00223	0.3381	1.2033	0.3549	1.1796
elg3s1g00170	elg3s3g00226	0.2188	1.0426	0.2273	1.042
elg3s1g00173	elg3s3g00231	0.2754	0.7413	0.2429	2.8966
elg3s1g00178	elg3s3g00235	0.3328	0.8148	0.3374	0.9454
elg3s1g00484	elg3s3g00240	0.0651	0.8298	0.0653	0.9965
elg3s1g00482	elg3s3g00242	0.1642	0.7223	0.1689	0.7092
elg3s1g00479	elg3s3g00243	0.1379	1.0055	0.1416	0.959
elg3s1g00478	elg3s3g00244	0.1627	1.0944	0.1678	1.1711
elg3s1g00474	elg3s3g00248	0.3545	0.763	0.3564	0.8825
elg3s1g00470	elg3s3g00250	0.1432	0.913	0.1464	0.9514
elg3s1g00469	elg3s3g00251	0.2024	0.8617	0.2075	0.9326
elg3s1g00468	elg3s3g00252	0.2325	0.8257	0.2399	0.8314
elg3s1g00463	elg3s3g00256	0.0494	0.6502	0.0517	0.6057
elg3s1g00462	elg3s3g00260	0.1014	0.8673	0.1023	1.0692
elg3s1g00461	elg3s3g00263	0.1954	1.006	0.2075	0.9148
elg3s1g00460	elg3s3g00264	0.4373	1.0187	0.4309	1.6053
elg3s1g00459	elg3s3g00268	0.4613	1.7453	0.4468	3.2484
elg3s1g00456	elg3s3g00272	0.3667	1.6174	0.3754	1.3729
elg3s1g00450	elg3s3g00273	0.0715	0.7854	0.0703	1.0982
elg3s1g00442	elg3s3g00275	0.2637	1.5555	0.2776	1.7619
elg3s1g00441	elg3s3g00276	0.153	0.9557	0.1558	1.0586
elg3s1g00438	elg3s3g00277	0.1281	0.6406	0.1331	0.5832
elg3s1g00434	elg3s3g00279	0.1593	0.836	0.1655	0.8119
elg3s1g00430	elg3s3g00283	0.0506	1.368	0.0511	1.2886
elg3s1g00429	elg3s3g00284	0.0592	0.8586	0.0607	0.9253
elg3s1g00424	elg3s3g00289	0.1445	1.1304	0.1509	1.0482
elg3s1g00423	elg3s3g00291	0.2078	0.7294	0.2078	0.8599
elg3s1g00421	elg3s3g00292	0.0483	0.7342	0.0485	0.8053
elg3s1g00419	elg3s3g00295	0.5451	1.447	0.5281	1.9668
elg3s1g00418	elg3s3g00296	0.1699	0.8944	0.1765	0.795
elg3s1g00417	elg3s3g00297	0.5359	2.5777	0.5295	3.4696
elg3s1g00412	elg3s3g00302	0.2666	0.7966	0.2724	0.8032
elg3s1g00399	elg3s3g00306	0.1499	1.0255	0.1578	0.9957
elg3s1g00398	elg3s3g00307	0.2475	1.0298	0.2524	1.1388
elg3s1g00388	elg3s3g00308	0.2149	0.9406	0.2322	0.8015
elg3s1g00382	elg3s3g00314	0.197	0.9154	0.2084	0.8314
elg3s1g00381	elg3s3g00315	0.0721	0.9425	0.0754	0.8639
elg3s1g00369	elg3s3g00328	0.069	0.8469	0.0716	0.8102
elg3s1g00364	elg3s3g00332	0.1293	0.8134	0.1325	0.8247
elg3s1g00363	elg3s3g00333	0.1012	0.7214	0.1046	0.6528
elg3s1g00361	elg3s3g00334	0.4694	0.9966	0.4435	2.1712
elg3s1g00359	elg3s3g00335	0.264	1.1127	0.2532	1.5601
elg3s1g00354	elg3s3g00343	0.0903	0.8102	0.0943	0.7377
elg3s1g00304	elg3s3g00422	0.5861	-1.0	0.5771	4.0745
elg3s1g00301	elg3s3g00425	0.3872	1.2679	0.3918	1.2224
elg3s1g00299	elg3s3g00427	0.2051	0.8182	0.2109	0.78
elg3s1g00293	elg3s3g00433	0.1	0.7895	0.1001	0.8727
elg3s1g00290	elg3s3g00439	0.0441	0.83	0.0457	0.7934
elg3s1g00289	elg3s3g00440	0.1894	0.8531	0.1957	0.8379
elg3s1g00288	elg3s3g00441	0.3474	0.8323	0.3528	0.9874
elg3s1g00286	elg3s3g00443	0.105	0.8681	0.1075	0.9056
elg3s1g00282	elg3s3g00448	0.1196	0.819	0.1226	0.8597
elg3s1g00281	elg3s3g00451	0.159	1.0149	0.1606	1.5428
elg3s1g00278	elg3s3g00453	0.0972	0.8469	0.0983	0.889
elg3s1g00273	elg3s3g00459	0.0908	1.1389	0.0907	1.6755
elg3s1g00270	elg3s3g00461	0.2092	0.8558	0.22	0.7537
elg3s1g00266	elg3s3g00465	0.2863	1.1974	0.2984	1.1769
elg3s1g00262	elg3s3g00470	0.4207	1.0283	0.3962	2.0081
elg3s1g00260	elg3s3g00474	0.2917	1.0221	0.3041	0.9935
elg3s1g00259	elg3s3g00475	0.3313	0.7917	0.3307	0.9681
elg3s1g00251	elg3s3g00477	0.1861	1.4282	0.1993	1.2491
elg3s1g00249	elg3s3g00479	0.1289	1.0357	0.1353	0.9767
elg3s1g00245	elg3s3g00480	0.3416	1.0459	0.3561	1.0187
elg3s1g00244	elg3s3g00481	0.0117	0.7554	0.0127	0.5625
elg3s1g00234	elg3s3g00484	0.13	0.8595	0.1357	0.8458
elg3s1g00231	elg3s3g00487	0.335	1.1326	0.3613	1.0768
elg3s1g00230	elg3s3g00489	0.1269	0.8624	0.1309	0.8465
elg3s1g00229	elg3s3g00491	0.3073	1.0879	0.3275	1.0526
elg3s1g00228	elg3s3g00494	0.1666	1.5098	0.1819	1.315
elg3s1g00620	elg3s3g00655	0.2507	0.9701	0.2731	0.7601
elg3s1g00621	elg3s3g00656	0.141	1.0335	0.1344	1.6586
elg3s1g00622	elg3s3g00657	0.4323	1.3841	0.4392	1.8835
elg3s1g00624	elg3s3g00659	0.2605	1.0568	0.2656	1.3213
elg3s1g00627	elg3s3g00661	0.3917	1.4144	0.4145	1.6186
elg3s1g00629	elg3s3g00663	0.2411	0.9199	0.2508	0.919
elg3s1g00630	elg3s3g00665	0.3376	1.761	0.3548	1.862
elg3s1g00634	elg3s3g00667	0.2554	0.6665	0.2321	1.2956
elg3s1g00635	elg3s3g00668	0.33	0.5721	0.2931	1.0748
elg3s1g00637	elg3s3g00669	0.2366	1.0728	0.2512	1.0181
elg3s1g00641	elg3s3g00676	0.1557	0.8017	0.1673	0.7294
elg3s1g00643	elg3s3g00677	0.2183	0.9722	0.2273	0.96
elg3s1g00644	elg3s3g00678	0.3055	0.944	0.3369	0.7984
elg3s1g00648	elg3s3g00681	0.0289	0.8774	0.03	0.8388
elg3s1g00655	elg3s3g00690	0.2478	0.8812	0.2581	0.8258
elg3s1g00656	elg3s3g00692	0.3859	1.4999	0.3887	1.4354
elg3s1g00676	elg3s3g00698	0.3075	0.8887	0.3101	1.0332
elg3s1g00679	elg3s3g00700	0.125	0.9877	0.1265	1.1414
elg3s1g00686	elg3s3g00703	0.2215	0.7216	0.2198	0.7778
elg3s1g00687	elg3s3g00704	0.1008	0.7964	0.1002	0.9854
elg3s1g00689	elg3s3g00707	0.482	1.0577	0.4544	1.5148
elg3s1g00700	elg3s3g00721	0.1907	1.1086	0.1973	1.1263
elg3s1g00566	elg3s3g00557	0.2229	0.6405	0.2288	0.643
elg3s1g00565	elg3s3g00559	0.2148	0.7445	0.2354	0.609
elg3s1g00563	elg3s3g00561	0.2329	0.8158	0.2479	0.7163
elg3s1g00560	elg3s3g00564	0.6902	0.9713	0.6857	1.5056
elg3s1g00559	elg3s3g00565	0.3073	1.375	0.321	1.3948
elg3s1g00555	elg3s3g00570	0.1019	0.7051	0.1106	0.5877
elg3s1g00543	elg3s3g00572	0.042	0.5851	0.0447	0.4961
elg3s1g00541	elg3s3g00574	0.1334	0.7284	0.1335	0.7872
elg3s1g00539	elg3s3g00575	0.237	1.3435	0.2472	1.6842
elg3s1g00538	elg3s3g00577	0.3287	1.0616	0.3374	1.2987
elg3s1g00534	elg3s3g00581	0.1233	0.6304	0.128	0.5886
elg3s1g00531	elg3s3g00584	0.1318	0.9677	0.1374	0.9047
elg3s1g00521	elg3s3g00590	0.0194	0.7526	0.0203	0.6811
elg3s1g00519	elg3s3g00591	0.6338	1.9777	0.5922	3.9586
elg3s1g00517	elg3s3g00592	0.3208	1.1967	0.3326	1.4273
elg3s1g00515	elg3s3g00596	0.1775	0.426	0.1479	2.7869
elg3s1g00514	elg3s3g00597	0.1705	0.8952	0.1775	0.8289
elg3s1g00507	elg3s3g00602	0.2411	0.8478	0.2431	1.0484
elg3s1g00502	elg3s3g00606	0.2467	0.848	0.2639	0.7714
elg3s1g00501	elg3s3g00607	0.2045	0.7352	0.2083	0.7479
elg3s1g00498	elg3s3g00608	0.176	1.2479	0.1853	1.4168
elg3s1g00494	elg3s3g00611	0.1502	0.7725	0.1543	0.7482
elg3s1g00488	elg3s3g00619	0.2995	0.6647	0.2739	1.4074
elg3s1g00574	elg3s3g00339	0.0567	0.7155	0.0594	0.645
elg3s1g00578	elg3s3g00352	0.251	0.8236	0.2546	0.9224
elg3s1g00583	elg3s3g00354	0.455	1.1398	0.4812	1.2144
elg3s1g00588	elg3s3g00358	0.248	0.7937	0.2241	1.8768
elg3s1g00589	elg3s3g00362	0.0579	0.8533	0.0591	0.9014
elg3s1g00591	elg3s3g00364	0.1996	1.0081	0.1899	1.6394
elg3s1g00592	elg3s3g00366	0.0883	0.8017	0.0842	1.5244
elg3s1g00596	elg3s3g00368	0.188	0.8584	0.19	0.9155
elg3s1g00597	elg3s3g00370	0.2188	0.7886	0.2307	0.7005
elg3s1g00602	elg3s3g00371	0.1646	1.0227	0.1718	0.9763
elg3s1g00603	elg3s3g00386	0.1852	0.7477	0.1937	0.7327
elg3s1g00606	elg3s3g00388	0.2271	0.7971	0.2352	0.8005
elg3s1g00608	elg3s3g00391	0.1991	1.2553	0.1942	2.8131
elg3s1g00609	elg3s3g00395	0.6476	1.6817	0.6354	2.0325
elg3s1g00610	elg3s3g00398	0.2462	0.8504	0.2434	1.0939
elg3s1g00313	elg3s3g00500	0.1671	1.1356	0.1753	1.0122
elg3s1g00316	elg3s3g00503	0.1728	1.0768	0.1615	2.4812
elg3s1g00318	elg3s3g00504	0.2432	0.8758	0.2502	0.8738
elg3s1g00320	elg3s3g00506	0.1141	0.9015	0.1187	0.915
elg3s1g00324	elg3s3g00507	0.1187	0.7643	0.1162	0.9266
elg3s1g00328	elg3s3g00508	0.3276	0.9664	0.3106	1.6203
elg3s1g00329	elg3s3g00509	0.455	0.5669	0.388	1.7494
elg3s1g00330	elg3s3g00512	0.2403	0.6409	0.2117	2.407
elg3s1g00340	elg3s3g00518	0.2001	1.0578	0.2139	0.9039
elg3s1g00342	elg3s3g00521	0.2935	1.082	0.2783	2.5308
elg3s1g00344	elg3s3g00532	0.1787	1.0734	0.179	1.5632
elg3s1g00347	elg3s3g00534	0.4076	1.3272	0.4078	1.3718
elg3s1g00350	elg3s3g00540	0.0258	0.5499	0.0279	0.4199
elg3s1g00352	elg3s3g00550	0.0791	1.1256	0.0892	0.718
elg3s1g00973	elg3s3g00883	0.3321	1.5797	0.3107	3.5283
elg3s1g00972	elg3s3g00886	0.2091	0.8299	0.2003	1.1697
elg3s1g00970	elg3s3g00891	0.2447	0.654	0.2175	1.7139
elg3s1g00969	elg3s3g00893	0.0921	1.8535	0.0977	2.5877
elg3s1g00966	elg3s3g00906	0.2205	0.7166	0.233	0.6549
elg3s1g00963	elg3s3g00914	0.3946	0.8267	0.3739	1.2654
elg3s1g00962	elg3s3g00915	0.2978	0.9023	0.2652	2.6041
elg3s1g00959	elg3s3g00917	0.2756	0.7433	0.2392	3.4272
elg3s1g00957	elg3s3g00920	0.3988	0.9191	0.4152	0.9596
elg3s1g00953	elg3s3g00926	0.3724	1.4102	0.3905	1.5554
elg3s1g00946	elg3s3g00938	0.6257	1.401	0.5729	3.7522
elg3s1g01506	elg3s3g01548	0.1748	0.816	0.1828	0.7881
elg3s1g01525	elg3s3g01550	0.3084	1.671	0.3054	1.8784
elg3s1g01526	elg3s3g01551	0.245	1.4594	0.2437	1.5364
elg3s1g01530	elg3s3g01555	0.2314	0.8045	0.2068	2.4503
elg3s1g01539	elg3s3g01562	0.0724	0.8621	0.0821	0.5618
elg3s1g01540	elg3s3g01568	0.1598	0.6412	0.1668	0.5725
elg3s1g01541	elg3s3g01572	0.1634	0.7427	0.1735	0.6608
elg3s1g01542	elg3s3g01573	0.2432	2.6946	0.2512	1.7458
elg3s1g01544	elg3s3g01574	0.141	1.0734	0.1447	1.2012
elg3s1g01547	elg3s3g01577	0.3424	1.293	0.3578	1.5731
elg3s1g01564	elg3s3g01619	0.6946	1.3751	0.748	1.1452
elg3s1g01565	elg3s3g01620	0.2823	1.2648	0.3018	1.0634
elg3s1g01566	elg3s3g01622	0.1791	0.7469	0.1803	0.8577
elg3s1g01570	elg3s3g01625	0.3324	1.0037	0.3613	0.9144
elg3s1g01575	elg3s3g01626	0.132	0.7094	0.1349	0.7144
elg3s1g01576	elg3s3g01628	0.0953	0.7185	0.0982	0.7124
elg3s1g00830	elg3s3g00836	0.3579	1.6024	0.3799	1.7246
elg3s1g00843	elg3s3g00843	0.0451	0.6662	0.0447	0.748
elg3s1g00847	elg3s3g00846	0.1907	0.7322	0.2023	0.6192
elg3s1g00850	elg3s3g00848	0.3132	1.0925	0.3209	1.221
elg3s1g00851	elg3s3g00850	0.2243	0.8121	0.235	0.8053
elg3s1g01520	elg3s3g01521	0.3059	1.2108	0.3467	0.9863
elg3s1g01515	elg3s3g01524	0.1725	0.8094	0.1757	0.9121
elg3s1g01514	elg3s3g01525	0.1066	0.853	0.1074	1.0406
elg3s1g01511	elg3s3g01534	0.1307	0.9	0.136	0.8842
elg3s1g01510	elg3s3g01538	0.319	1.8503	0.3417	1.1642
elg3s1g01507	elg3s3g01540	0.3306	0.5396	0.2773	3.0846
elg3s1g00451	elg3s4g01008	0.3045	1.4345	0.3126	1.3802
elg3s1g00458	elg3s4g01015	0.3792	2.2238	0.3818	2.0669
elg3s1g00461	elg3s4g01028	0.3582	3.6822	0.3681	1.9967
elg3s1g00469	elg3s4g01050	0.5269	2.7398	0.5215	3.8467
elg3s1g00470	elg3s4g01052	0.3939	1.9518	0.4066	4.3935
elg3s1g02022	elg3s5g01455	0.1069	0.6316	0.1122	0.5491
elg3s1g02021	elg3s5g01456	0.2142	0.8117	0.2291	0.6886
elg3s1g02020	elg3s5g01457	0.0491	0.4087	0.053	0.3336
elg3s1g02019	elg3s5g01459	0.0164	0.557	0.0176	0.4506
elg3s1g02018	elg3s5g01461	0.151	0.5592	0.1579	0.5285
elg3s1g02017	elg3s5g01462	0.1714	0.2811	0.1617	0.3642
elg3s1g02016	elg3s5g01463	0.2236	0.9179	0.2258	0.961
elg3s1g02015	elg3s5g01470	0.1955	0.5441	0.2079	0.4867
elg3s1g02014	elg3s5g01471	0.1182	0.6442	0.1214	0.6772
elg3s1g02012	elg3s5g01473	0.1188	0.6986	0.1267	0.6265
elg3s1g01937	elg3s5g00796	0.8074	1.4559	0.8122	2.1964
elg3s1g01944	elg3s5g00800	0.2457	1.296	0.2714	1.0138
elg3s1g01956	elg3s5g00807	0.1966	0.8267	0.2083	0.7585
elg3s1g01962	elg3s5g00808	0.2318	0.6966	0.242	0.6833
elg3s1g01964	elg3s5g00810	0.2847	1.4046	0.2964	1.4182
elg3s1g01971	elg3s5g00818	0.3123	1.4285	0.3123	1.6805
elg3s1g01973	elg3s5g00822	0.4672	1.2199	0.4713	1.6288
elg3s1g01978	elg3s5g00828	0.2445	0.7487	0.2226	1.4625
elg3s1g00925	elg3s6g00503	0.1159	0.3938	0.1253	0.3318
elg3s1g00919	elg3s6g00504	0.0588	0.2711	0.0504	0.7573
elg3s1g00917	elg3s6g00505	0.063	0.2522	0.0642	0.2465
elg3s1g00915	elg3s6g00506	0.0323	0.2602	0.0351	0.2035
elg3s1g00914	elg3s6g00507	0.1894	0.4166	0.1819	0.5357
elg3s1g00911	elg3s6g00508	0.0055	0.2195	0.0056	0.2134
elg3s1g00910	elg3s6g00510	0.081	0.2917	0.0825	0.2802
elg3s1g00908	elg3s6g00511	0.0513	0.2569	0.0514	0.263
elg3s1g00907	elg3s6g00512	0.3947	0.76	0.3931	0.8058
elg3s1g00902	elg3s6g00514	0.0123	0.2826	0.013	0.2392
elg3s1g00894	elg3s6g00516	0.1184	0.3055	0.1256	0.2794
elg3s1g00890	elg3s6g00518	0.0767	0.3105	0.0751	0.3516
elg3s1g00887	elg3s6g00519	0.0417	0.2176	0.0435	0.1989
elg3s1g00876	elg3s6g00521	0.0306	0.323	0.0295	0.4244
elg3s1g00875	elg3s6g00522	0.0465	0.3513	0.0506	0.2856
elg3s1g00871	elg3s6g00525	0.1446	0.3232	0.124	1.2443
elg3s1g00868	elg3s6g00526	0.0221	0.4156	0.021	0.6196
elg3s1g00867	elg3s6g00527	0.1173	0.5011	0.1269	0.4054
elg3s1g00856	elg3s6g00532	0.0897	0.3459	0.097	0.2783
elg3s1g00855	elg3s6g00533	0.096	0.2615	0.0985	0.2511
elg3s1g00853	elg3s6g00534	0.068	0.2824	0.0591	0.6707
elg3s1g00849	elg3s6g00536	0.0814	0.2959	0.0856	0.2615
elg3s1g00848	elg3s6g00537	0.0622	0.2864	0.0657	0.2459
elg3s1g00847	elg3s6g00538	0.075	0.34	0.0812	0.2739
elg3s1g00844	elg3s6g00539	0.081	0.3078	0.0873	0.2546
elg3s1g00843	elg3s6g00540	0.0187	0.2499	0.0193	0.233
elg3s1g00839	elg3s6g00541	0.0859	0.2699	0.0887	0.2567
elg3s1g00838	elg3s6g00542	0.0428	0.2814	0.0482	0.2007
elg3s1g00836	elg3s6g00543	0.0351	0.3176	0.0364	0.2923
elg3s1g00835	elg3s6g00544	0.1575	0.4259	0.1611	0.4222
elg3s1g00834	elg3s6g00547	0.0547	0.2883	0.0493	0.5098
elg3s1g00833	elg3s6g00549	0.0179	0.1941	0.0201	0.1491
elg3s1g00832	elg3s6g00550	0.046	0.2116	0.0421	0.3203
elg3s1g00825	elg3s6g00551	0.1752	0.4369	0.1731	0.483
elg3s1g00821	elg3s6g00554	0.1188	0.3423	0.1073	0.6327
elg3s1g00818	elg3s6g00557	0.5106	2.5136	0.5071	3.4896
elg3s1g00816	elg3s6g00558	0.1184	0.4316	0.1227	0.4128
elg3s1g00815	elg3s6g00559	0.1411	0.4006	0.1329	0.5307
elg3s1g00814	elg3s6g00560	0.3694	0.5773	0.3697	0.6002
elg3s1g00812	elg3s6g00563	0.0728	0.2952	0.065	0.4811
elg3s1g00808	elg3s6g00564	0.0465	0.2119	0.0459	0.2326
elg3s1g00807	elg3s6g00565	0.2827	0.438	0.2833	0.4723
elg3s1g00804	elg3s6g00566	0.0576	0.2589	0.0577	0.2694
elg3s1g00803	elg3s6g00568	0.187	0.5969	0.1829	0.7211
elg3s1g00802	elg3s6g00570	0.0492	0.3041	0.0436	0.6223
elg3s1g00800	elg3s6g00571	0.0752	0.2931	0.0793	0.2527
elg3s1g00797	elg3s6g00572	0.0909	0.2507	0.0958	0.2287
elg3s1g00796	elg3s6g00573	0.0993	0.3789	0.0993	0.4022
elg3s1g00794	elg3s6g00575	0.052	0.3134	0.0538	0.2878
elg3s1g00792	elg3s6g00576	0.0699	0.3134	0.0732	0.2843
elg3s1g00790	elg3s6g00577	0.0672	0.4551	0.063	0.6478
elg3s1g00785	elg3s6g00579	0.1084	0.4004	0.1268	0.2743
elg3s1g00780	elg3s6g00580	0.0	0.2933	-0.0	0.7917
elg3s1g00775	elg3s6g00581	0.0262	0.4493	0.024	0.8376
elg3s1g00774	elg3s6g00582	0.0561	0.2818	0.0616	0.2215
elg3s1g00773	elg3s6g00584	0.263	1.1101	0.2715	1.2175
elg3s1g00772	elg3s6g00585	0.0454	0.2611	0.0474	0.2335
elg3s1g00766	elg3s6g00587	0.0612	0.3358	0.0545	0.7399
elg3s1g00763	elg3s6g00588	0.1505	0.4438	0.1501	0.4934
elg3s1g00762	elg3s6g00589	0.011	0.2083	0.0109	0.2207
elg3s1g00757	elg3s6g00603	0.0526	0.242	0.0555	0.2097
elg3s1g00756	elg3s6g00604	0.0656	0.3052	0.0677	0.2862
elg3s1g00754	elg3s6g00608	0.0807	0.5078	0.0803	0.5934
elg3s1g00751	elg3s6g00611	0.1402	0.3524	0.1272	0.6348
elg3s1g00749	elg3s6g00613	0.0984	0.4331	0.0986	0.4703
elg3s1g00747	elg3s6g00615	0.3236	0.7744	0.3046	2.1189
elg3s1g00742	elg3s6g00619	0.0803	0.2865	0.0726	0.466
elg3s1g00735	elg3s6g00620	0.0688	0.2811	0.0697	0.2796
elg3s1g00734	elg3s6g00621	0.0495	0.4453	0.0509	0.4204
elg3s1g00733	elg3s6g00623	0.0919	0.2151	0.0982	0.1832
elg3s1g00732	elg3s6g00624	0.0694	0.4166	0.0724	0.3812
elg3s1g00731	elg3s6g00625	0.0719	0.2706	0.0627	0.6722
elg3s1g00730	elg3s6g00626	0.0914	0.3712	0.0911	0.396
elg3s1g00729	elg3s6g00627	0.1436	0.3697	0.1404	0.4279
elg3s1g00727	elg3s6g00628	0.1121	0.361	0.0958	1.3861
elg3s1g00722	elg3s6g00629	0.2404	1.2227	0.2293	2.1514
elg3s1g00720	elg3s6g00630	0.3326	0.5492	0.3249	0.761
elg3s1g00718	elg3s6g00631	0.2026	0.3842	0.2177	0.3277
elg3s1g00716	elg3s6g00632	0.1193	0.5415	0.1261	0.4777
elg3s1g00715	elg3s6g00633	0.3163	0.9532	0.3441	0.7841
elg3s1g00711	elg3s6g00634	0.1665	0.4132	0.1662	0.4496
elg3s1g00709	elg3s6g00635	0.2026	0.2944	0.2092	0.2857
elg3s1g00707	elg3s6g00637	0.0821	0.3086	0.0878	0.257
elg3s1g00706	elg3s6g00638	0.1582	0.5912	0.1657	0.5283
elg3s1g00701	elg3s6g00639	0.151	0.2484	0.1305	0.549
elg3s1g00700	elg3s6g00642	0.0941	0.3483	0.1002	0.303
elg3s1g00699	elg3s6g00644	0.1124	0.3728	0.1134	0.3814
elg3s1g00698	elg3s6g00645	0.1088	0.2567	0.1135	0.2337
elg3s1g00696	elg3s6g00646	0.1161	0.2974	0.1161	0.3086
elg3s1g00695	elg3s6g00647	0.0653	0.4055	0.0647	0.4498
elg3s1g00692	elg3s6g00648	0.0977	0.2553	0.1056	0.215
elg3s1g00691	elg3s6g00649	0.1109	0.3684	0.1176	0.3282
elg3s1g00687	elg3s6g00655	0.0565	0.3228	0.0604	0.2668
elg3s1g00686	elg3s6g00656	0.0959	0.2126	0.099	0.1961
elg3s1g00684	elg3s6g00658	0.1501	0.4562	0.1369	0.8049
elg3s1g00683	elg3s6g00659	0.0892	0.3556	0.0929	0.3235
elg3s1g00681	elg3s6g00660	0.0662	0.2981	0.0716	0.2457
elg3s1g00680	elg3s6g00661	0.1001	0.2487	0.102	0.2435
elg3s1g00679	elg3s6g00662	0.0389	0.3038	0.0412	0.2592
elg3s1g00676	elg3s6g00663	0.0744	0.295	0.0785	0.2606
elg3s1g00675	elg3s6g00664	0.0635	0.2495	0.0674	0.2201
elg3s1g00667	elg3s6g00669	0.0971	0.4212	0.1031	0.3604
elg3s1g00666	elg3s6g00672	0.1459	0.185	0.1528	0.1657
elg3s1g00665	elg3s6g00673	0.1364	0.2731	0.1446	0.2422
elg3s1g00660	elg3s6g00679	0.1	0.257	0.107	0.215
elg3s1g00659	elg3s6g00680	0.1527	0.3931	0.1552	0.4027
elg3s1g00657	elg3s6g00682	0.0218	0.4952	0.0234	0.4118
elg3s1g00652	elg3s6g00683	0.1327	0.2564	0.1442	0.2158
elg3s1g00651	elg3s6g00685	0.146	0.3615	0.146	0.3753
elg3s1g00649	elg3s6g00687	0.1325	0.4473	0.1346	0.4434
elg3s1g00648	elg3s6g00688	0.0227	0.2873	0.0257	0.2054
elg3s1g00647	elg3s6g00689	0.1471	0.2947	0.1496	0.294
elg3s1g00646	elg3s6g00690	0.0841	0.3328	0.0882	0.2928
elg3s1g00643	elg3s6g00691	0.0892	0.256	0.0899	0.2573
elg3s1g00642	elg3s6g00692	0.059	0.3208	0.0622	0.2859
elg3s1g00637	elg3s6g00693	0.1336	0.3933	0.1384	0.3664
elg3s1g00634	elg3s6g00694	0.127	0.4184	0.1178	0.6189
elg3s1g00625	elg3s6g00695	0.056	0.343	0.0603	0.2824
elg3s1g00624	elg3s6g00697	0.1043	0.4085	0.1106	0.3538
elg3s1g00622	elg3s6g00698	0.0677	0.2992	0.0685	0.3005
elg3s1g00621	elg3s6g00699	0.0532	0.4064	0.054	0.4073
elg3s1g00618	elg3s6g00700	0.1576	0.391	0.1528	0.4686
elg3s1g00615	elg3s6g00703	0.1023	0.2577	0.1118	0.2061
elg3s1g00614	elg3s6g00704	0.1089	0.3256	0.1202	0.2527
elg3s1g00612	elg3s6g00705	0.0312	0.2762	0.0345	0.2132
elg3s1g00610	elg3s6g00707	0.0901	0.3989	0.0945	0.3703
elg3s1g00608	elg3s6g00709	0.0696	0.3327	0.0668	0.407
elg3s1g01298	elg3s6g00001	0.0866	0.3343	0.0958	0.259
elg3s1g01301	elg3s6g00003	0.2333	0.604	0.2356	0.6059
elg3s1g01303	elg3s6g00004	0.0746	0.3095	0.0798	0.2607
elg3s1g01305	elg3s6g00005	0.1155	0.4396	0.1235	0.3782
elg3s1g01310	elg3s6g00008	0.0648	0.2777	0.0686	0.242
elg3s1g01312	elg3s6g00009	0.1246	0.563	0.1286	0.5513
elg3s1g01317	elg3s6g00010	0.0924	0.5364	0.0964	0.5137
elg3s1g01319	elg3s6g00011	0.0688	0.275	0.0731	0.2382
elg3s1g01320	elg3s6g00012	0.0625	0.3481	0.0644	0.3215
elg3s1g01321	elg3s6g00013	0.1566	0.3781	0.1611	0.3644
elg3s1g01330	elg3s6g00017	0.093	0.24	0.0977	0.2197
elg3s1g01333	elg3s6g00018	0.1482	0.3241	0.1471	0.3392
elg3s1g01341	elg3s6g00021	0.1227	0.2346	0.1272	0.2209
elg3s1g01342	elg3s6g00022	0.1035	0.3988	0.1104	0.342
elg3s1g01345	elg3s6g00023	0.0768	0.3412	0.0806	0.3056
elg3s1g01349	elg3s6g00026	0.0851	0.2915	0.0815	0.3803
elg3s1g01352	elg3s6g00028	0.4322	1.1848	0.4468	1.1579
elg3s1g01357	elg3s6g00031	0.0622	0.2978	0.0684	0.2366
elg3s1g01361	elg3s6g00032	0.0555	0.2934	0.0584	0.2529
elg3s1g01362	elg3s6g00033	0.0536	0.299	0.0575	0.248
elg3s1g01363	elg3s6g00034	0.0138	0.2699	0.0151	0.2079
elg3s1g01364	elg3s6g00038	0.0791	0.3759	0.0851	0.3113
elg3s1g01365	elg3s6g00039	0.0498	0.2774	0.0506	0.2732
elg3s1g01371	elg3s6g00040	0.1573	0.8666	0.1617	0.8557
elg3s1g01372	elg3s6g00041	0.0801	0.2861	0.0827	0.2703
elg3s1g01373	elg3s6g00042	0.0422	0.2996	0.0441	0.2693
elg3s1g01376	elg3s6g00043	0.0399	0.2622	0.0402	0.2659
elg3s1g01381	elg3s6g00044	0.1436	0.4154	0.1304	0.7737
elg3s1g01385	elg3s6g00045	0.1184	0.3225	0.1268	0.2729
elg3s1g01390	elg3s6g00047	0.0225	0.2842	0.0238	0.2541
elg3s1g01392	elg3s6g00049	0.0332	0.2976	0.0353	0.2591
elg3s1g01393	elg3s6g00051	0.0041	0.2705	0.004	0.3078
elg3s1g01395	elg3s6g00052	0.0267	0.2747	0.0274	0.2585
elg3s1g01404	elg3s6g00057	0.1119	0.4612	0.1112	0.5107
elg3s1g01407	elg3s6g00058	0.0272	0.289	0.029	0.2439
elg3s1g01408	elg3s6g00059	0.0088	0.395	0.009	0.3682
elg3s1g01410	elg3s6g00060	0.1175	0.3281	0.1281	0.2661
elg3s1g01415	elg3s6g00063	0.2234	0.5606	0.2382	0.4902
elg3s1g01418	elg3s6g00082	0.1027	0.2733	0.1123	0.2151
elg3s1g01421	elg3s6g00083	0.0643	0.3643	0.0683	0.3123
elg3s1g01424	elg3s6g00086	0.1848	0.602	0.1813	0.7613
elg3s1g01426	elg3s6g00087	0.0941	0.337	0.1004	0.2857
elg3s1g01427	elg3s6g00089	0.1014	0.2672	0.1078	0.2277
elg3s1g01430	elg3s6g00092	0.373	0.4981	0.3353	0.8515
elg3s1g01432	elg3s6g00096	0.2469	0.618	0.256	0.5808
elg3s1g01448	elg3s6g00099	0.1083	0.2596	0.11	0.2598
elg3s1g01449	elg3s6g00100	0.0066	0.4713	0.0063	0.6692
elg3s1g01450	elg3s6g00101	0.0606	0.184	0.0614	0.1774
elg3s1g01454	elg3s6g00102	0.1449	0.4149	0.1544	0.3565
elg3s1g01456	elg3s6g00103	0.3445	0.896	0.3418	1.1919
elg3s1g01457	elg3s6g00104	0.0329	0.3397	0.0321	0.428
elg3s1g01458	elg3s6g00105	0.0703	0.3706	0.0649	0.6224
elg3s1g01460	elg3s6g00106	0.1314	0.3483	0.1339	0.3404
elg3s1g01461	elg3s6g00107	0.0373	0.2689	0.0383	0.2572
elg3s1g01462	elg3s6g00108	0.1703	0.3278	0.1805	0.2919
elg3s1g01464	elg3s6g00114	0.0584	0.2821	0.0618	0.2444
elg3s1g01468	elg3s6g00115	0.0989	0.2209	0.1026	0.2039
elg3s1g01469	elg3s6g00116	0.0919	0.3166	0.0944	0.3019
elg3s1g01470	elg3s6g00118	0.0383	0.4973	0.0376	0.6072
elg3s1g01476	elg3s6g00119	0.174	0.3885	0.1803	0.3851
elg3s1g01482	elg3s6g00121	0.3033	0.6644	0.318	0.5735
elg3s1g01489	elg3s6g00123	0.0401	0.3272	0.043	0.2749
elg3s1g01494	elg3s6g00124	0.0754	0.3473	0.0744	0.3822
elg3s1g01499	elg3s6g00125	0.0846	0.2679	0.0741	0.484
elg3s1g01502	elg3s6g00126	0.0539	0.3298	0.0574	0.2781
elg3s1g01505	elg3s6g00129	0.0907	0.4094	0.097	0.3484
elg3s1g01506	elg3s6g00130	0.0539	0.2839	0.0581	0.2333
elg3s1g01507	elg3s6g00132	0.0913	0.2313	0.0795	0.4775
elg3s1g01508	elg3s6g00133	0.1076	0.3513	0.1068	0.385
elg3s1g01510	elg3s6g00135	0.07	0.2483	0.075	0.2098
elg3s1g01511	elg3s6g00136	0.0984	0.344	0.1055	0.2874
elg3s1g01512	elg3s6g00137	0.0598	0.2648	0.061	0.2594
elg3s1g01514	elg3s6g00138	0.0632	0.2689	0.0634	0.2834
elg3s1g01515	elg3s6g00139	0.0959	0.3349	0.1009	0.2921
elg3s1g01516	elg3s6g00140	0.111	0.3485	0.1192	0.2961
elg3s1g01519	elg3s6g00141	0.0687	0.2235	0.0706	0.2116
elg3s1g01520	elg3s6g00142	0.0353	0.3648	0.0377	0.3128
elg3s1g01521	elg3s6g00143	0.2126	0.6294	0.2149	0.6633
elg3s1g01522	elg3s6g00144	0.067	0.3441	0.0695	0.3146
elg3s1g01524	elg3s6g00145	0.112	0.3053	0.1211	0.2574
elg3s1g01525	elg3s6g00146	0.1885	1.3928	0.1893	1.3524
elg3s1g01526	elg3s6g00147	0.0964	0.4244	0.0977	0.4313
elg3s1g01527	elg3s6g00148	0.0686	0.2917	0.0707	0.282
elg3s1g01528	elg3s6g00149	0.0138	0.4545	0.0154	0.3287
elg3s1g01530	elg3s6g00150	0.0827	0.3676	0.0759	0.635
elg3s1g01531	elg3s6g00151	0.028	0.3698	0.0291	0.3448
elg3s1g01532	elg3s6g00152	0.0267	0.3937	0.0239	0.8952
elg3s1g01533	elg3s6g00153	0.1733	0.3548	0.175	0.3588
elg3s1g01534	elg3s6g00154	0.118	0.3257	0.1218	0.3119
elg3s1g01535	elg3s6g00155	0.059	0.2182	0.0639	0.1758
elg3s1g01537	elg3s6g00156	0.6218	1.0979	0.6378	1.0725
elg3s1g01540	elg3s6g00158	0.193	0.3304	0.2049	0.2878
elg3s1g01541	elg3s6g00159	0.1013	0.3792	0.11	0.3052
elg3s1g01545	elg3s6g00160	0.059	0.3816	0.0647	0.3095
elg3s1g01557	elg3s6g00162	0.7854	1.852	0.8573	1.4239
elg3s1g01558	elg3s6g00163	0.5433	1.152	0.5503	1.8572
elg3s1g01560	elg3s6g00166	0.0372	0.4488	0.0373	0.4722
elg3s1g01561	elg3s6g00167	0.0814	0.3129	0.0897	0.2352
elg3s1g01562	elg3s6g00168	0.1298	0.436	0.1299	0.4463
elg3s1g01567	elg3s6g00169	0.0709	0.3264	0.0722	0.3179
elg3s1g01570	elg3s6g00170	0.1712	0.233	0.1836	0.2017
elg3s1g01573	elg3s6g00172	0.0877	0.2528	0.0902	0.2402
elg3s1g01576	elg3s6g00173	0.0515	0.2404	0.0531	0.2245
elg3s1g00438	elg3s6g00710	0.0303	0.2776	0.0318	0.2462
elg3s1g00439	elg3s6g00711	0.0464	0.3267	0.0463	0.347
elg3s1g00442	elg3s6g00712	0.126	0.3243	0.1329	0.2882
elg3s1g00447	elg3s6g00713	0.068	0.365	0.0646	0.4793
elg3s1g00450	elg3s6g00715	0.0896	2.329	0.0888	3.1616
elg3s1g00452	elg3s6g00717	0.0504	0.2925	0.0527	0.2624
elg3s1g00455	elg3s6g00718	0.0361	0.3717	0.0398	0.2857
elg3s1g00456	elg3s6g00719	0.2725	0.525	0.2685	0.5875
elg3s1g00458	elg3s6g00720	0.0742	0.2799	0.0782	0.248
elg3s1g00460	elg3s6g00721	0.0407	0.2115	0.0406	0.2198
elg3s1g00462	elg3s6g00723	0.0591	0.2684	0.0596	0.2709
elg3s1g00464	elg3s6g00724	0.0106	0.2616	0.0104	0.2904
elg3s1g00465	elg3s6g00725	0.0661	0.2587	0.0671	0.2533
elg3s1g00469	elg3s6g00731	0.1012	0.2312	0.1078	0.1998
elg3s1g00470	elg3s6g00733	0.0659	0.4079	0.0698	0.3505
elg3s1g00473	elg3s6g00735	0.0252	0.2778	0.0204	1.5048
elg3s1g00474	elg3s6g00736	0.137	0.2534	0.1404	0.2462
elg3s1g00478	elg3s6g00737	0.0941	0.3141	0.0963	0.3097
elg3s1g00479	elg3s6g00739	0.0355	0.2704	0.0384	0.2183
elg3s1g00483	elg3s6g00740	0.0393	0.2186	0.0424	0.175
elg3s1g00484	elg3s6g00741	0.0362	0.246	0.0374	0.2277
elg3s1g00485	elg3s6g00742	0.0779	0.3993	0.0752	0.4842
elg3s1g00486	elg3s6g00743	0.0714	0.2946	0.0762	0.2486
elg3s1g00487	elg3s6g00744	0.0143	0.4175	0.0149	0.389
elg3s1g00488	elg3s6g00745	0.0488	0.4345	0.0456	0.6604
elg3s1g00492	elg3s6g00746	0.0756	0.3466	0.0791	0.319
elg3s1g00493	elg3s6g00747	0.0404	0.2092	0.0418	0.1874
elg3s1g00498	elg3s6g00748	0.1314	0.5078	0.1417	0.4171
elg3s1g00499	elg3s6g00749	0.0275	0.258	0.0279	0.2564
elg3s1g00500	elg3s6g00750	0.0289	0.2514	0.0284	0.2825
elg3s1g00501	elg3s6g00755	0.0825	0.2827	0.0867	0.2513
elg3s1g00502	elg3s6g00756	0.0952	0.2529	0.1007	0.2209
elg3s1g00503	elg3s6g00757	0.0934	0.2201	0.0942	0.2239
elg3s1g00504	elg3s6g00758	0.0621	0.2976	0.0632	0.3016
elg3s1g00505	elg3s6g00760	0.1282	0.4001	0.1232	0.4921
elg3s1g00506	elg3s6g00763	0.1042	0.3349	0.0974	0.4507
elg3s1g00507	elg3s6g00764	0.1026	0.3017	0.105	0.2947
elg3s1g00508	elg3s6g00765	0.4413	0.7998	0.4583	0.7886
elg3s1g00514	elg3s6g00769	0.093	0.3174	0.0987	0.2735
elg3s1g00517	elg3s6g00771	0.1436	0.3215	0.1537	0.2743
elg3s1g00519	elg3s6g00772	0.1093	0.2399	0.1112	0.2361
elg3s1g00520	elg3s6g00773	0.0748	0.2802	0.0778	0.2589
elg3s1g00522	elg3s6g00774	0.0975	0.3493	0.106	0.2856
elg3s1g00525	elg3s6g00775	0.0957	0.3026	0.1024	0.2583
elg3s1g00526	elg3s6g00776	0.1003	0.8904	0.1055	0.7858
elg3s1g00527	elg3s6g00777	0.1055	0.7565	0.1125	0.646
elg3s1g00528	elg3s6g00779	0.1085	0.2738	0.1114	0.2636
elg3s1g00535	elg3s6g00780	0.091	0.2336	0.0965	0.2009
elg3s1g00538	elg3s6g00782	0.1411	0.3832	0.1499	0.3317
elg3s1g00539	elg3s6g00783	0.0504	0.3042	0.0524	0.2746
elg3s1g00540	elg3s6g00784	0.0713	0.3603	0.0759	0.3018
elg3s1g00541	elg3s6g00785	0.051	0.3997	0.0521	0.383
elg3s1g00542	elg3s6g00786	0.1574	0.3398	0.1645	0.3096
elg3s1g00543	elg3s6g00787	0.0212	0.2336	0.0225	0.1997
elg3s1g00555	elg3s6g00788	0.1225	0.2492	0.1334	0.2039
elg3s1g00558	elg3s6g00789	0.0489	0.2648	0.0498	0.2612
elg3s1g00560	elg3s6g00790	0.2057	0.3665	0.2095	0.3671
elg3s1g00561	elg3s6g00792	0.0284	0.4194	0.0283	0.4535
elg3s1g00562	elg3s6g00795	0.0859	0.3216	0.0889	0.3005
elg3s1g00563	elg3s6g00796	0.1104	0.3377	0.1191	0.2792
elg3s1g00566	elg3s6g00798	0.1135	0.2391	0.1179	0.2211
elg3s1g00567	elg3s6g00799	0.054	0.2568	0.058	0.2148
elg3s1g00568	elg3s6g00800	0.2131	0.2622	0.2199	0.2431
elg3s1g00572	elg3s6g00802	0.0414	0.3333	0.0411	0.3495
elg3s1g00573	elg3s6g00803	0.0975	0.2723	0.1025	0.2407
elg3s1g00574	elg3s6g00805	0.0246	0.2936	0.026	0.2554
elg3s1g00575	elg3s6g00806	0.0263	0.2642	0.0279	0.2286
elg3s1g00577	elg3s6g00807	0.4028	0.4902	0.3572	0.8953
elg3s1g00579	elg3s6g00808	0.0685	0.2968	0.0709	0.2743
elg3s1g00580	elg3s6g00809	0.0509	0.3303	0.0523	0.314
elg3s1g00582	elg3s6g00811	0.2957	0.5085	0.2872	0.6237
elg3s1g00583	elg3s6g00812	0.221	0.4188	0.2405	0.3551
elg3s1g00588	elg3s6g00813	0.1364	0.4495	0.1289	0.6254
elg3s1g00589	elg3s6g00814	0.057	0.326	0.0576	0.3329
elg3s1g00592	elg3s6g00816	0.0514	0.269	0.0491	0.3353
elg3s1g00595	elg3s6g00817	0.0985	0.3742	0.1008	0.3688
elg3s1g00596	elg3s6g00819	0.0999	0.2931	0.1009	0.2906
elg3s1g00600	elg3s6g00820	0.0373	0.432	0.0439	0.2681
elg3s1g00602	elg3s6g00822	0.0656	0.2623	0.0687	0.2328
elg3s1g00208	elg3s6g00969	0.0916	0.4406	0.0848	0.7444
elg3s1g00200	elg3s6g00975	0.0636	0.2262	0.066	0.2048
elg3s1g00197	elg3s6g00984	0.1136	0.3639	0.1186	0.3343
elg3s1g00195	elg3s6g00985	0.0488	0.2201	0.0527	0.1799
elg3s1g00193	elg3s6g00987	0.1596	0.4673	0.1605	0.4739
elg3s1g00192	elg3s6g00988	0.034	0.2865	0.0346	0.2805
elg3s1g00191	elg3s6g00989	0.0649	0.2949	0.0701	0.2365
elg3s1g00190	elg3s6g00990	0.1239	0.2704	0.1283	0.2557
elg3s1g00189	elg3s6g00991	0.07	0.5446	0.0738	0.4837
elg3s1g00183	elg3s6g00992	0.2021	0.4477	0.216	0.397
elg3s1g00182	elg3s6g00994	0.3046	0.7887	0.3047	0.8615
elg3s1g00181	elg3s6g00995	0.1038	0.4635	0.1044	0.5031
elg3s1g00180	elg3s6g00997	0.0199	0.321	0.0206	0.298
elg3s1g00179	elg3s6g00998	0.0562	0.2633	0.0582	0.2411
elg3s1g00178	elg3s6g01000	0.1543	0.3149	0.1578	0.314
elg3s1g00176	elg3s6g01002	0.0909	0.406	0.0944	0.3839
elg3s1g00174	elg3s6g01005	0.0248	0.3024	0.0256	0.2826
elg3s1g00173	elg3s6g01006	0.1329	0.4204	0.121	0.81
elg3s1g00171	elg3s6g01008	0.0306	0.3228	0.0314	0.3161
elg3s1g00167	elg3s6g01012	0.0748	0.2844	0.0817	0.2305
elg3s1g00166	elg3s6g01015	0.3129	0.533	0.329	0.4706
elg3s1g00162	elg3s6g01017	0.0731	0.3143	0.0748	0.3014
elg3s1g00160	elg3s6g01019	0.0321	0.2229	0.0318	0.2391
elg3s1g00157	elg3s6g01023	0.0434	0.2883	0.0439	0.2916
elg3s1g00156	elg3s6g01026	0.0345	0.3396	0.0371	0.274
elg3s1g00155	elg3s6g01027	0.2724	0.8373	0.2719	0.9884
elg3s1g00154	elg3s6g01028	0.0018	0.2499	0.0018	0.2419
elg3s1g00150	elg3s6g01032	0.0667	0.3335	0.0702	0.2928
elg3s1g00149	elg3s6g01033	0.0315	0.2292	0.0328	0.2055
elg3s1g00144	elg3s6g01034	0.1257	0.3616	0.1352	0.3067
elg3s1g00141	elg3s6g01035	0.0492	0.2654	0.0516	0.2312
elg3s1g00140	elg3s6g01037	0.0712	0.2833	0.075	0.2444
elg3s1g00137	elg3s6g01040	0.1095	0.3226	0.1184	0.2582
elg3s1g00136	elg3s6g01041	0.0223	0.2894	0.0244	0.2261
elg3s1g00130	elg3s6g01044	0.0974	0.39	0.1041	0.3281
elg3s1g00127	elg3s6g01046	0.0709	0.2908	0.0741	0.2613
elg3s1g00125	elg3s6g01050	0.0354	0.2409	0.0373	0.2092
elg3s1g00121	elg3s6g01052	0.1537	0.2328	0.1691	0.1865
elg3s1g00117	elg3s6g01053	0.0965	0.4428	0.1047	0.3627
elg3s1g00111	elg3s6g01057	0.1318	0.296	0.1327	0.2985
elg3s1g00110	elg3s6g01058	0.0135	0.3936	0.0144	0.3195
elg3s1g00107	elg3s6g01060	0.3068	0.4053	0.3049	0.4437
elg3s1g00103	elg3s6g01062	0.0315	0.2899	0.0332	0.2512
elg3s1g00102	elg3s6g01063	0.0335	0.2279	0.0337	0.2254
elg3s1g00098	elg3s6g01066	0.1674	0.2803	0.1684	0.2829
elg3s1g00097	elg3s6g01069	0.093	0.2968	0.0999	0.2443
elg3s1g00094	elg3s6g01072	0.1339	0.2679	0.1364	0.2652
elg3s1g00092	elg3s6g01076	0.1722	0.371	0.181	0.3252
elg3s1g00090	elg3s6g01077	0.123	0.3338	0.1273	0.3139
elg3s1g00089	elg3s6g01078	0.1674	0.4202	0.161	0.5398
elg3s1g00088	elg3s6g01079	0.1127	0.3406	0.1171	0.3135
elg3s1g00087	elg3s6g01081	0.1028	1.0819	0.1055	1.2178
elg3s1g00084	elg3s6g01083	0.1379	0.3685	0.142	0.3477
elg3s1g00083	elg3s6g01084	0.4324	0.8567	0.4485	0.8033
elg3s1g00081	elg3s6g01086	0.0884	0.3143	0.0871	0.3551
elg3s1g00073	elg3s6g01090	0.1009	0.2672	0.1062	0.2388
elg3s1g00072	elg3s6g01091	0.0965	0.3216	0.1001	0.297
elg3s1g00068	elg3s6g01092	0.3591	0.5419	0.3682	0.5269
elg3s1g00062	elg3s6g01094	0.1297	0.2574	0.1317	0.2598
elg3s1g00061	elg3s6g01095	0.042	0.2577	0.0431	0.2414
elg3s1g00059	elg3s6g01096	0.0782	0.2317	0.0803	0.2224
elg3s1g00057	elg3s6g01098	0.0757	0.3003	0.0708	0.4202
elg3s1g00052	elg3s6g01100	0.0278	0.2793	0.0284	0.27
elg3s1g00046	elg3s6g01101	0.146	0.5998	0.1549	0.5213
elg3s1g00045	elg3s6g01102	0.0666	0.2388	0.0582	0.4633
elg3s1g00038	elg3s6g01104	0.0972	0.3213	0.0886	0.5351
elg3s1g00033	elg3s6g01108	0.0698	0.2505	0.0753	0.2079
elg3s1g00032	elg3s6g01109	0.0334	0.2322	0.0344	0.2165
elg3s1g00031	elg3s6g01111	0.038	0.3292	0.0419	0.2579
elg3s1g00025	elg3s6g01112	0.0527	0.258	0.0566	0.2093
elg3s1g00022	elg3s6g01117	0.0501	0.4953	0.0509	0.5006
elg3s1g00019	elg3s6g01119	0.0686	0.208	0.0693	0.2067
elg3s1g00017	elg3s6g01120	0.2025	0.4395	0.2115	0.4077
elg3s1g00014	elg3s6g01122	0.2945	0.5228	0.2929	0.5521
elg3s1g00013	elg3s6g01124	0.2547	0.4179	0.2541	0.437
elg3s1g00395	elg3s6g00830	0.0765	0.3017	0.0809	0.2598
elg3s1g00381	elg3s6g00851	0.0459	0.3267	0.0489	0.2787
elg3s1g00380	elg3s6g00852	0.0762	0.2979	0.0814	0.2512
elg3s1g00378	elg3s6g00853	0.1362	0.2295	0.119	0.4443
elg3s1g00377	elg3s6g00854	0.0413	0.2694	0.0431	0.2404
elg3s1g00375	elg3s6g00855	0.187	0.4146	0.2012	0.3515
elg3s1g00374	elg3s6g00857	0.0923	0.3417	0.0985	0.2899
elg3s1g00371	elg3s6g00859	0.0561	0.2697	0.0614	0.2129
elg3s1g00365	elg3s6g00860	0.1944	0.4272	0.2078	0.3686
elg3s1g00363	elg3s6g00861	0.0563	0.3508	0.0581	0.3254
elg3s1g00362	elg3s6g00862	0.0901	0.2861	0.0956	0.2435
elg3s1g00361	elg3s6g00863	0.1323	0.3974	0.126	0.5163
elg3s1g00360	elg3s6g00865	0.1241	0.3778	0.1276	0.3598
elg3s1g00357	elg3s6g00866	0.0373	0.3078	0.0391	0.2722
elg3s1g00356	elg3s6g00867	0.0228	0.2578	0.0231	0.2531
elg3s1g00355	elg3s6g00868	0.1049	0.2847	0.1085	0.2684
elg3s1g00354	elg3s6g00872	0.0478	0.4146	0.0499	0.3743
elg3s1g00353	elg3s6g00873	0.078	0.32	0.0723	0.4624
elg3s1g00351	elg3s6g00880	0.098	0.3361	0.1043	0.2833
elg3s1g00350	elg3s6g00883	0.0157	0.2714	0.0176	0.1928
elg3s1g00344	elg3s6g00886	0.0815	0.3404	0.0821	0.3494
elg3s1g00343	elg3s6g00889	0.0674	0.2553	0.0695	0.2395
elg3s1g00342	elg3s6g00892	0.1501	0.4744	0.1475	0.5449
elg3s1g00339	elg3s6g00895	0.0668	0.249	0.0694	0.2258
elg3s1g00338	elg3s6g00896	0.1266	0.6011	0.1293	0.603
elg3s1g00329	elg3s6g00897	0.1884	0.2807	0.166	0.5478
elg3s1g00328	elg3s6g00898	0.1542	0.4321	0.1478	0.5394
elg3s1g00326	elg3s6g00899	0.1196	0.4445	0.1127	0.6733
elg3s1g00324	elg3s6g00900	0.0689	0.307	0.0703	0.3038
elg3s1g00323	elg3s6g00901	0.1483	0.406	0.1466	0.4598
elg3s1g00320	elg3s6g00902	0.0591	0.2565	0.0627	0.2216
elg3s1g00318	elg3s6g00903	0.1416	0.5748	0.1501	0.5049
elg3s1g00315	elg3s6g00907	0.0832	0.2314	0.0891	0.1948
elg3s1g00314	elg3s6g00909	0.076	0.2352	0.0793	0.2126
elg3s1g00227	elg3s6g00914	0.1891	0.4191	0.1654	1.0267
elg3s1g00228	elg3s6g00915	0.056	0.3745	0.0616	0.2895
elg3s1g00232	elg3s6g00916	0.222	0.3497	0.2201	0.3751
elg3s1g00233	elg3s6g00917	0.0816	0.2604	0.0813	0.2682
elg3s1g00236	elg3s6g00918	0.0862	0.3166	0.09	0.2857
elg3s1g00239	elg3s6g00919	0.1163	0.2215	0.12	0.2123
elg3s1g00240	elg3s6g00920	0.0494	0.3256	0.0504	0.3248
elg3s1g00243	elg3s6g00922	0.135	0.3283	0.1466	0.2698
elg3s1g00249	elg3s6g00923	0.0683	0.303	0.0716	0.2733
elg3s1g00251	elg3s6g00926	0.0551	0.4088	0.0588	0.3415
elg3s1g00252	elg3s6g00927	0.108	0.2312	0.1102	0.2261
elg3s1g00253	elg3s6g00928	0.1788	0.378	0.1958	0.2967
elg3s1g00254	elg3s6g00929	0.0237	0.2861	0.0251	0.2519
elg3s1g00257	elg3s6g00930	0.1367	0.416	0.1441	0.3647
elg3s1g00260	elg3s6g00931	0.1504	0.4697	0.1593	0.4072
elg3s1g00266	elg3s6g00935	0.1286	0.2884	0.1368	0.2468
elg3s1g00271	elg3s6g00942	0.0906	0.3189	0.0945	0.29
elg3s1g00272	elg3s6g00943	0.0617	0.2163	0.0651	0.1906
elg3s1g00273	elg3s6g00944	0.0553	0.4625	0.0581	0.4038
elg3s1g00274	elg3s6g00945	0.0766	0.2583	0.0717	0.342
elg3s1g00275	elg3s6g00947	0.1204	0.3483	0.1101	0.5413
elg3s1g00278	elg3s6g00948	0.0658	0.3197	0.0682	0.2925
elg3s1g00282	elg3s6g00949	0.0539	0.2968	0.0539	0.3064
elg3s1g00288	elg3s6g00951	0.1234	0.2702	0.1272	0.2578
elg3s1g00289	elg3s6g00952	0.075	0.2804	0.0781	0.255
elg3s1g00290	elg3s6g00953	0.0464	0.2362	0.047	0.2335
elg3s1g00292	elg3s6g00954	0.0622	0.272	0.0643	0.2514
elg3s1g00293	elg3s6g00956	0.0443	0.2216	0.0446	0.2228
elg3s1g00294	elg3s6g00957	0.0497	0.1942	0.0497	0.2012
elg3s1g00296	elg3s6g00958	0.0394	0.3555	0.0382	0.4582
elg3s1g00299	elg3s6g00959	0.0834	0.3167	0.0875	0.2831
elg3s1g00301	elg3s6g00960	0.031	0.3065	0.033	0.2612
elg3s1g00303	elg3s6g00964	0.0413	0.4687	0.0407	0.5258
elg3s1g01073	elg3s6g00441	0.3746	2.0558	0.401	1.413
elg3s1g01067	elg3s6g00442	0.1487	0.3885	0.1596	0.3261
elg3s1g01065	elg3s6g00443	0.0375	0.3069	0.0396	0.268
elg3s1g01058	elg3s6g00444	0.0861	0.4372	0.0879	0.4181
elg3s1g01057	elg3s6g00445	0.2527	0.6692	0.2587	0.6907
elg3s1g01054	elg3s6g00446	0.0845	0.3551	0.0912	0.2979
elg3s1g01053	elg3s6g00447	0.2051	0.4926	0.1793	1.5841
elg3s1g01052	elg3s6g00448	0.0626	0.2778	0.066	0.2457
elg3s1g01049	elg3s6g00449	0.0591	0.3602	0.0619	0.3163
elg3s1g01047	elg3s6g00450	0.0678	0.2765	0.072	0.2404
elg3s1g01044	elg3s6g00451	0.1765	0.3483	0.1898	0.2948
elg3s1g01043	elg3s6g00452	0.0841	0.436	0.0911	0.3472
elg3s1g01037	elg3s6g00458	0.0893	0.3772	0.0817	0.5939
elg3s1g01036	elg3s6g00459	0.0683	0.3636	0.0706	0.3351
elg3s1g01034	elg3s6g00460	0.0431	0.4598	0.0403	0.7452
elg3s1g01032	elg3s6g00461	0.1001	0.3682	0.1056	0.3215
elg3s1g01031	elg3s6g00462	0.0274	0.2097	0.0293	0.1742
elg3s1g01012	elg3s6g00469	0.0859	0.4945	0.0776	1.1811
elg3s1g00994	elg3s6g00484	0.0765	0.2392	0.0804	0.2107
elg3s1g00993	elg3s6g00487	0.0927	0.3937	0.0864	0.6455
elg3s1g00987	elg3s6g00491	0.1506	0.414	0.1565	0.3801
elg3s1g00985	elg3s6g00493	0.0519	0.1823	0.0516	0.1945
elg3s1g00983	elg3s6g00495	0.0438	0.266	0.0458	0.2371
elg3s1g00982	elg3s6g00496	0.1013	0.3419	0.1035	0.3309
elg3s1g00980	elg3s6g00497	0.5314	0.8828	0.5553	0.8002
elg3s1g00979	elg3s6g00499	0.068	0.2536	0.0744	0.2065
elg3s1g00976	elg3s6g00501	0.5178	1.519	0.4507	3.9619
elg3s1g00973	elg3s6g00502	0.1169	0.434	0.1143	0.5366
elg3s1g01620	elg3s6g00174	0.0718	0.2511	0.0748	0.227
elg3s1g01628	elg3s6g00175	0.0542	0.3336	0.0568	0.2932
elg3s1g01630	elg3s6g00177	0.1013	0.262	0.1061	0.2385
elg3s1g01633	elg3s6g00178	0.162	0.3566	0.1702	0.321
elg3s1g01636	elg3s6g00179	0.0193	0.3098	0.0186	0.3934
elg3s1g01640	elg3s6g00180	0.1702	0.2687	0.1738	0.264
elg3s1g01641	elg3s6g00181	0.0691	0.3719	0.0753	0.3003
elg3s1g01642	elg3s6g00182	0.1749	0.4856	0.1529	1.6283
elg3s1g01645	elg3s6g00183	0.0589	0.3331	0.0602	0.3164
elg3s1g01651	elg3s6g00184	0.0809	0.2397	0.0875	0.1951
elg3s1g01652	elg3s6g00185	0.088	0.3441	0.0941	0.2857
elg3s1g01657	elg3s6g00188	0.0683	0.2569	0.0766	0.1883
elg3s1g01658	elg3s6g00189	0.1312	0.4498	0.1268	0.6094
elg3s1g01659	elg3s6g00190	0.0339	0.2656	0.0339	0.2757
elg3s1g01660	elg3s6g00191	0.0666	0.3476	0.068	0.3337
elg3s1g01661	elg3s6g00193	0.2545	0.5775	0.2504	0.7023
elg3s1g01665	elg3s6g00195	0.1188	0.311	0.1229	0.2943
elg3s1g01670	elg3s6g00196	0.0205	0.3025	0.0206	0.3093
elg3s1g01678	elg3s6g00198	0.1518	1.3181	0.1504	1.4587
elg3s1g01684	elg3s6g00209	0.0415	0.3328	0.0441	0.283
elg3s1g01686	elg3s6g00210	0.1517	0.2755	0.1565	0.265
elg3s1g00386	elg3s6g00823	0.1058	0.3206	0.1032	0.3581
elg3s1g00391	elg3s6g00824	0.2082	0.6388	0.2037	0.8777
elg3s1g00392	elg3s6g00825	0.1803	0.2998	0.1838	0.3003
elg3s1g00393	elg3s6g00826	0.0951	0.4275	0.0996	0.387
elg3s1g00394	elg3s6g00829	0.0873	0.3544	0.0914	0.3171
elg3s1g00398	elg3s6g00831	0.0683	0.2808	0.071	0.2574
elg3s1g00400	elg3s6g00832	0.0459	0.2795	0.0455	0.3034
elg3s1g00402	elg3s6g00833	0.1288	0.428	0.1241	0.5388
elg3s1g00403	elg3s6g00834	0.0227	0.3304	0.0238	0.2904
elg3s1g00407	elg3s6g00835	0.0655	0.3152	0.067	0.3061
elg3s1g00409	elg3s6g00836	0.0656	0.2747	0.0686	0.2489
elg3s1g00411	elg3s6g00838	0.0691	0.3635	0.0692	0.3897
elg3s1g00412	elg3s6g00839	0.1486	0.4132	0.1417	0.5184
elg3s1g00416	elg3s6g00841	0.0654	0.3791	0.059	0.7211
elg3s1g00420	elg3s6g00842	0.0838	0.1936	0.0887	0.1675
elg3s1g00421	elg3s6g00843	0.0227	0.2804	0.0239	0.2415
elg3s1g00430	elg3s6g00845	0.0096	0.3041	0.0092	0.4006
elg3s1g00437	elg3s6g00848	0.0135	0.2613	0.0142	0.227
elg3s1g01619	elg3s6g00220	0.1588	0.4218	0.1381	1.3114
elg3s1g01618	elg3s6g00222	0.1662	0.4395	0.1682	0.4602
elg3s1g01617	elg3s6g00224	0.024	0.2634	0.0225	0.3575
elg3s1g01614	elg3s6g00226	0.0957	0.3125	0.1007	0.2767
elg3s1g01613	elg3s6g00227	0.1494	0.3223	0.1597	0.2761
elg3s1g01611	elg3s6g00228	0.0979	0.2623	0.1023	0.2466
elg3s1g01610	elg3s6g00229	0.0663	0.3088	0.0721	0.2434
elg3s1g01606	elg3s6g00233	0.036	0.2872	0.0374	0.2646
elg3s1g01600	elg3s6g00234	0.0075	0.2339	0.0079	0.2007
elg3s1g01596	elg3s6g00235	0.0323	0.2549	0.0355	0.1958
elg3s1g01595	elg3s6g00236	0.0205	0.3054	0.0202	0.3441
elg3s1g01592	elg3s6g00237	0.1344	0.3627	0.1473	0.2929
elg3s1g01581	elg3s6g00239	0.1376	0.4818	0.1501	0.4202
elg3s1g01580	elg3s6g00240	0.0152	0.2665	0.0163	0.222
elg3s1g01088	elg3s6g00408	0.1792	0.4414	0.1838	0.424
elg3s1g01099	elg3s6g00414	0.0192	0.3057	0.0214	0.2284
elg3s1g01100	elg3s6g00415	0.0345	0.4806	0.0356	0.4432
elg3s1g01101	elg3s6g00416	0.0621	0.3791	0.0537	1.3602
elg3s1g01105	elg3s6g00419	0.1293	0.2963	0.1107	0.8355
elg3s1g01108	elg3s6g00420	0.2137	1.1297	0.2094	1.7364
elg3s1g01111	elg3s6g00425	0.1954	0.5407	0.2121	0.4591
elg3s1g01116	elg3s6g00426	0.1093	0.4753	0.1166	0.4115
elg3s1g01117	elg3s6g00427	0.0828	0.355	0.0843	0.3533
elg3s1g01119	elg3s6g00428	0.1001	0.2795	0.1076	0.2371
elg3s1g01124	elg3s6g00429	0.1042	0.3922	0.1046	0.4131
elg3s1g01126	elg3s6g00431	0.0542	0.3845	0.0586	0.3112
elg3s1g01129	elg3s6g00432	0.0469	0.1931	0.0403	0.4255
elg3s1g01134	elg3s6g00435	0.3235	0.9038	0.3257	1.0153
elg3s1g01181	elg3s6g00351	0.0448	0.258	0.0394	0.548
elg3s1g01182	elg3s6g00352	0.0634	0.4585	0.0607	0.6032
elg3s1g01184	elg3s6g00356	0.1185	0.3241	0.1264	0.2786
elg3s1g01185	elg3s6g00357	0.0036	0.348	0.0038	0.3015
elg3s1g01186	elg3s6g00358	0.239	0.4991	0.2338	0.6733
elg3s1g01187	elg3s6g00360	0.0428	0.2349	0.0441	0.2171
elg3s1g01189	elg3s6g00362	0.1289	0.3613	0.1338	0.3346
elg3s1g01190	elg3s6g00365	0.134	0.35	0.1397	0.3211
elg3s1g01193	elg3s6g00366	0.1244	0.2766	0.1407	0.2023
elg3s1g01196	elg3s6g00370	0.0843	0.2454	0.09	0.2095
elg3s1g01197	elg3s6g00371	0.0721	0.2858	0.0742	0.2716
elg3s1g01200	elg3s6g00374	0.1089	0.36	0.096	0.7906
elg3s1g01906	elg3s6g00285	0.0476	0.229	0.0479	0.2316
elg3s1g01907	elg3s6g00287	0.1	0.3235	0.1058	0.2797
elg3s1g01912	elg3s6g00290	0.0247	0.2565	0.0273	0.193
elg3s1g01913	elg3s6g00292	0.1595	0.4687	0.1483	0.7405
elg3s1g01914	elg3s6g00293	0.346	0.6259	0.3483	0.6292
elg3s1g01915	elg3s6g00294	0.1191	0.3206	0.1262	0.277
elg3s1g01916	elg3s6g00295	0.0718	0.3271	0.0778	0.2737
elg3s1g01917	elg3s6g00296	0.0721	0.2508	0.0772	0.2107
elg3s1g01774	elg3s6g00316	0.1179	0.2687	0.1258	0.2291
elg3s1g01773	elg3s6g00317	0.452	0.8618	0.4592	0.8623
elg3s1g01771	elg3s6g00319	0.1037	0.5258	0.099	0.8226
elg3s1g01770	elg3s6g00320	0.1207	0.4633	0.1144	0.7042
elg3s1g01769	elg3s6g00321	0.2367	-1.0	0.2403	3.2297
elg3s1g01766	elg3s6g00326	0.1214	0.4449	0.1109	0.7555
elg3s1g01765	elg3s6g00327	0.0824	0.3701	0.0811	0.42
elg3s1g01763	elg3s6g00329	0.0622	0.3593	0.0658	0.3131
elg3s1g01760	elg3s6g00332	0.1172	0.4222	0.1022	1.2194
elg3s1g01160	elg3s6g00378	0.2789	0.6616	0.2793	0.773
elg3s1g01171	elg3s6g00380	0.0574	0.3594	0.0564	0.4078
elg3s1g01172	elg3s6g00381	0.0877	0.3206	0.0899	0.3064
elg3s1g01173	elg3s6g00383	0.1184	0.397	0.1226	0.3922
elg3s1g01174	elg3s6g00384	0.0902	0.2923	0.0931	0.2765
elg3s1g01176	elg3s6g00386	0.1238	0.3363	0.1057	0.965
elg3s1g01178	elg3s6g00392	0.1389	0.1961	0.1382	0.2101
elg3s1g01137	elg3s6g00399	0.2657	0.8603	0.2784	0.7681
elg3s1g01140	elg3s6g00400	0.0794	0.2672	0.0844	0.2304
elg3s1g01152	elg3s6g00401	0.2761	0.7652	0.2695	1.0545
elg3s1g01153	elg3s6g00402	0.0181	0.2187	0.018	0.2325
elg3s1g01154	elg3s6g00403	0.0444	0.2844	0.048	0.2323
elg3s1g01156	elg3s6g00405	0.3267	0.6165	0.3079	0.868
elg3s1g01002	elg3s6g00464	0.3242	0.4857	0.3214	0.5558
elg3s1g01004	elg3s6g00466	0.4084	-1.0	0.4205	3.4342
elg3s1g01008	elg3s6g00467	0.1099	0.3181	0.1052	0.412
elg3s1g01010	elg3s6g00468	0.1059	0.2801	0.111	0.2496
elg3s1g01020	elg3s6g00470	0.5439	1.1835	0.5352	3.7054
elg3s1g01026	elg3s6g00471	0.0935	0.2894	0.0963	0.2777
elg3s1g01028	elg3s6g00472	0.0818	0.2588	0.0729	0.4912
elg3s1g01925	elg3s6g00474	0.0619	0.3264	0.0633	0.3162
elg3s1g01933	elg3s6g00475	0.1121	0.2567	0.1128	0.2559
elg3s1g01934	elg3s6g00476	0.0962	0.3561	0.0858	0.6549
elg3s1g01937	elg3s6g00478	0.6428	0.9515	0.6337	1.1319
elg3s1g01938	elg3s6g00479	0.0633	0.3037	0.0652	0.2849
elg3s1g01940	elg3s6g00480	0.1616	0.3965	0.1449	0.9808
elg3s1g01456	elg3s6g00104	0.0329	0.3397	0.0321	0.428
elg3s1g01465	elg3s6g00113	0.0692	0.2539	0.0748	0.2088
elg3s1g01469	elg3s6g00117	0.1697	0.3783	0.1715	0.3861
elg3s1g01482	elg3s6g00122	0.099	0.3913	0.1	0.4002
elg3s1g01491	elg3s6g00123	0.0944	1.2683	0.0965	1.2464
elg3s1g01508	elg3s6g00134	0.1729	0.4506	0.1778	0.4431
elg3s1g01514	elg3s6g00139	0.4508	1.6432	0.4563	2.1941
elg3s1g01523	elg3s6g00144	0.2725	0.8734	0.2779	0.9176
elg3s1g01525	elg3s6g00147	0.1899	1.4923	0.1884	1.6174
elg3s1g01529	elg3s6g00149	0.0751	0.5589	0.0782	0.5334
elg3s1g01538	elg3s6g00156	0.2892	0.6875	0.2965	0.6722
elg3s1g01552	elg3s6g00163	0.6257	0.9992	0.647	1.0128
elg3s1g01563	elg3s6g00168	0.0244	0.3831	0.027	0.2856
elg3s1g01570	elg3s6g00171	0.1413	0.3727	0.1559	0.2882
elg3s1g01990	elg3s6g00298	0.2625	0.4968	0.2685	0.504
elg3s1g01993	elg3s6g00301	0.053	0.3303	0.0554	0.2864
elg3s1g01994	elg3s6g00304	0.2161	0.4363	0.2246	0.4115
elg3s1g01995	elg3s6g00305	0.056	0.2395	0.061	0.1885
elg3s1g02000	elg3s6g00306	0.2475	0.5244	0.2022	2.6424
elg3s1g00001	elg3s7g00002	0.1781	2.0783	0.1866	1.3421
elg3s1g00014	elg3s7g00021	0.2023	1.0111	0.1998	1.2918
elg3s1g00018	elg3s7g00022	0.0805	0.6863	0.0819	0.7171
elg3s1g00019	elg3s7g00023	0.178	0.7364	0.1731	1.1875
elg3s1g00022	elg3s7g00026	0.1221	0.8061	0.1287	0.7186
elg3s1g00026	elg3s7g00032	0.0904	0.986	0.0925	1.0523
elg3s1g00034	elg3s7g00035	0.0314	0.8774	0.0327	0.7779
elg3s1g00035	elg3s7g00036	0.1154	0.7411	0.1216	0.6649
elg3s1g00041	elg3s7g00044	0.1891	1.8429	0.1963	4.1569
elg3s1g00056	elg3s7g00049	0.1561	0.7411	0.1662	0.6201
elg3s1g00057	elg3s7g00051	0.1691	0.6447	0.1543	1.2845
elg3s1g00059	elg3s7g00053	0.2366	0.6394	0.2386	0.6985
elg3s1g00060	elg3s7g00054	0.5713	1.6355	0.5696	2.2488
elg3s1g00066	elg3s7g00057	0.2516	1.0398	0.2553	1.1354
elg3s1g00080	elg3s7g00066	0.364	1.2425	0.374	1.6362
elg3s1g00084	elg3s7g00067	0.1102	0.9376	0.1133	0.9837
elg3s1g00089	elg3s7g00075	0.2348	0.8368	0.2374	1.1899
elg3s1g00090	elg3s7g00076	0.2529	1.008	0.2808	0.7721
elg3s1g00093	elg3s7g00081	0.1508	0.9952	0.1594	0.8736
elg3s1g00097	elg3s7g00086	0.0058	0.8279	0.0061	0.6952
elg3s1g00102	elg3s7g00091	0.0836	0.888	0.0867	0.8164
elg3s1g00103	elg3s7g00092	0.0604	0.7889	0.0624	0.728
elg3s1g00111	elg3s7g00099	0.2738	0.9715	0.283	0.9538
elg3s1g00113	elg3s7g00100	0.258	1.0529	0.2744	0.9629
elg3s1g00116	elg3s7g00104	0.3872	2.3506	0.4121	1.4381
elg3s1g00117	elg3s7g00105	0.307	1.7729	0.3205	3.1753
elg3s1g00119	elg3s7g00107	0.5409	1.649	0.5498	2.07
elg3s1g00128	elg3s7g00112	0.3137	0.5109	0.3462	0.418
elg3s1g00130	elg3s7g00113	0.2309	1.0817	0.2462	0.9035
elg3s1g00135	elg3s7g00117	0.3015	1.0384	0.3166	1.0476
elg3s1g00141	elg3s7g00121	0.0923	0.793	0.0962	0.75
elg3s1g00151	elg3s7g00130	0.4822	1.5355	0.507	1.5052
elg3s1g00154	elg3s7g00131	0.0991	0.7829	0.0986	0.9444
elg3s1g00156	elg3s7g00132	0.1621	1.3011	0.1585	1.6478
elg3s1g00160	elg3s7g00140	0.1552	0.9683	0.1564	1.2792
elg3s1g00163	elg3s7g00144	0.1514	0.8165	0.1567	0.8131
elg3s1g00165	elg3s7g00145	0.1036	1.0327	0.1081	0.9996
elg3s1g00169	elg3s7g00149	0.2388	1.0105	0.2508	0.9457
elg3s1g00170	elg3s7g00150	0.2009	0.9328	0.2105	0.865
elg3s1g00171	elg3s7g00152	0.0691	0.8014	0.0695	0.9861
elg3s1g00173	elg3s7g00153	0.2744	0.6948	0.2411	2.8587
elg3s1g00301	elg3s7g00290	0.0496	0.9447	0.0505	1.1266
elg3s1g00298	elg3s7g00292	0.0989	0.8742	0.0911	2.1322
elg3s1g00293	elg3s7g00297	0.1213	0.8239	0.1215	0.9213
elg3s1g00288	elg3s7g00300	0.3481	0.9139	0.3527	1.1506
elg3s1g00284	elg3s7g00303	0.1407	1.1791	0.1539	0.9006
elg3s1g00282	elg3s7g00305	0.12	0.7166	0.123	0.738
elg3s1g00277	elg3s7g00308	0.1481	0.7537	0.1535	0.7478
elg3s1g00273	elg3s7g00311	0.1055	1.2133	0.1093	1.4176
elg3s1g00271	elg3s7g00313	0.156	0.9024	0.1613	0.8829
elg3s1g00270	elg3s7g00315	0.2063	0.9719	0.2184	0.8378
elg3s1g00266	elg3s7g00317	0.3218	1.2719	0.3339	1.3385
elg3s1g00262	elg3s7g00318	0.4008	1.1863	0.3931	1.9671
elg3s1g00259	elg3s7g00323	0.3317	0.7979	0.3351	0.9249
elg3s1g00257	elg3s7g00324	0.1908	1.2157	0.2049	1.0787
elg3s1g00245	elg3s7g00329	0.1957	0.8645	0.2132	0.7002
elg3s1g00231	elg3s7g00332	0.3413	1.1332	0.3654	1.0591
elg3s1g00230	elg3s7g00333	0.1181	0.987	0.1223	0.9748
elg3s1g00229	elg3s7g00336	0.326	1.1016	0.3417	1.1701
elg3s1g00228	elg3s7g00339	0.1763	1.5166	0.1901	1.4765
elg3s1g00225	elg3s7g00342	0.3988	1.3965	0.3806	2.5184
elg3s1g00221	elg3s7g00343	0.2681	2.6146	0.263	3.2284
elg3s1g00484	elg3s7g00161	0.0623	0.8112	0.0634	0.8912
elg3s1g00479	elg3s7g00163	0.0984	0.9866	0.1022	0.8923
elg3s1g00474	elg3s7g00165	0.3567	0.7184	0.3695	0.7369
elg3s1g00470	elg3s7g00167	0.1435	1.0026	0.1518	0.8735
elg3s1g00468	elg3s7g00168	0.0946	0.7148	0.0974	0.7039
elg3s1g00462	elg3s7g00172	0.0979	0.8649	0.0977	1.0926
elg3s1g00459	elg3s7g00175	0.2508	1.4196	0.2455	1.7751
elg3s1g00450	elg3s7g00176	0.0706	0.7299	0.0679	1.2922
elg3s1g00442	elg3s7g00178	0.2373	1.4359	0.2505	1.6202
elg3s1g00441	elg3s7g00179	0.1466	0.9782	0.1476	1.2466
elg3s1g00440	elg3s7g00180	0.2042	0.9511	0.1889	4.8889
elg3s1g00434	elg3s7g00182	0.2021	0.7266	0.2095	0.7013
elg3s1g00430	elg3s7g00184	0.0466	1.0841	0.0457	1.2955
elg3s1g00429	elg3s7g00185	0.0847	0.9971	0.0862	1.1197
elg3s1g00423	elg3s7g00188	0.2123	0.7609	0.213	0.8746
elg3s1g00421	elg3s7g00189	0.0486	0.7308	0.0485	0.8336
elg3s1g00419	elg3s7g00191	0.6445	1.7794	0.6437	1.8588
elg3s1g00418	elg3s7g00192	0.1727	1.0191	0.1801	0.9181
elg3s1g00417	elg3s7g00193	0.5449	1.9032	0.5395	2.5493
elg3s1g00571	elg3s7g00228	0.4769	-1.0	0.455	3.9822
elg3s1g00574	elg3s7g00230	0.0638	0.7318	0.0673	0.6503
elg3s1g00579	elg3s7g00237	0.2663	0.8192	0.2576	1.2867
elg3s1g00580	elg3s7g00240	0.196	2.3028	0.2076	2.3439
elg3s1g00583	elg3s7g00242	0.4276	1.2552	0.453	1.4165
elg3s1g00586	elg3s7g00244	0.2278	0.7666	0.2081	2.6441
elg3s1g00588	elg3s7g00246	0.2516	0.7294	0.2246	1.8417
elg3s1g00589	elg3s7g00248	0.0578	0.8103	0.0597	0.7748
elg3s1g00591	elg3s7g00249	0.2102	1.0636	0.1997	1.8312
elg3s1g00592	elg3s7g00252	0.0633	0.8727	0.0622	1.2776
elg3s1g00595	elg3s7g00254	0.152	1.0516	0.1557	1.2753
elg3s1g00596	elg3s7g00255	0.1724	0.7748	0.1714	0.8749
elg3s1g00597	elg3s7g00256	0.2338	0.8473	0.2474	0.7474
elg3s1g00602	elg3s7g00258	0.1648	1.0074	0.169	1.1
elg3s1g00608	elg3s7g00276	0.1848	1.231	0.1768	1.9053
elg3s1g00609	elg3s7g00279	0.5755	1.0625	0.5189	2.6797
elg3s1g00610	elg3s7g00281	0.2636	0.8695	0.2664	0.9621
elg3s1g02026	elg3s7g01028	0.0888	0.7635	0.0922	0.7539
elg3s1g02027	elg3s7g01030	0.3938	1.0108	0.3961	1.3212
elg3s1g02029	elg3s7g01032	0.2069	0.6386	0.1919	1.0642
elg3s1g02038	elg3s7g01040	0.1932	1.2252	0.1971	1.7938
elg3s1g02041	elg3s7g01041	0.3146	0.9154	0.3195	1.0904
elg3s1g02042	elg3s7g01042	0.2143	0.5843	0.1881	1.4159
elg3s1g02062	elg3s7g01046	0.1049	0.7353	0.1068	0.7651
elg3s1g02063	elg3s7g01047	0.16	0.8685	0.163	0.9446
elg3s1g02064	elg3s7g01051	0.1873	0.7807	0.1699	1.8065
elg3s1g00973	elg3s7g00551	0.3185	0.8106	0.2897	2.8713
elg3s1g00970	elg3s7g00553	0.2271	0.7486	0.2032	1.743
elg3s1g00969	elg3s7g00558	0.2696	1.4535	0.291	1.2283
elg3s1g00963	elg3s7g00569	0.3454	0.9432	0.325	1.612
elg3s1g00962	elg3s7g00570	0.2858	0.8699	0.2521	4.3466
elg3s1g00959	elg3s7g00571	0.3052	0.7246	0.264	2.3741
elg3s1g00953	elg3s7g00580	0.3533	1.3463	0.3698	1.4359
elg3s1g00947	elg3s7g00582	0.1848	0.9613	0.1905	0.9732
elg3s1g00942	elg3s7g00588	0.1078	0.8527	0.1042	1.4183
elg3s1g00316	elg3s7g00347	0.1777	1.0234	0.1651	2.5133
elg3s1g00318	elg3s7g00348	0.2489	0.8447	0.2543	0.8712
elg3s1g00324	elg3s7g00351	0.1542	0.7704	0.1542	0.8605
elg3s1g00328	elg3s7g00352	0.3481	0.8867	0.3319	1.3874
elg3s1g00329	elg3s7g00354	0.6316	0.5801	0.5261	2.6006
elg3s1g00340	elg3s7g00360	0.1757	0.9045	0.1789	0.9409
elg3s1g00342	elg3s7g00363	0.3365	1.162	0.3216	1.6816
elg3s1g00343	elg3s7g00365	0.173	0.6098	0.1808	0.5433
elg3s1g00344	elg3s7g00374	0.1924	1.1059	0.1914	1.7577
elg3s1g00345	elg3s7g00377	0.0952	0.377	0.107	0.3151
elg3s1g00350	elg3s7g00378	0.0236	0.6028	0.0261	0.4427
elg3s1g00352	elg3s7g00385	0.1231	1.1407	0.1343	0.8147
elg3s1g00573	elg3s7g00389	0.1183	0.6104	0.1245	0.5231
elg3s1g00566	elg3s7g00393	0.22	0.641	0.2295	0.6007
elg3s1g00563	elg3s7g00394	0.2459	0.7582	0.2642	0.6346
elg3s1g00560	elg3s7g00396	0.6373	0.978	0.6383	1.3405
elg3s1g00555	elg3s7g00402	0.1221	0.6724	0.1302	0.591
elg3s1g00541	elg3s7g00406	0.1359	0.744	0.1382	0.7343
elg3s1g00538	elg3s7g00408	0.319	0.8749	0.3332	0.8557
elg3s1g00534	elg3s7g00411	0.1267	0.6703	0.1291	0.7
elg3s1g00521	elg3s7g00420	0.0461	0.7793	0.0463	0.9197
elg3s1g00518	elg3s7g00421	0.2575	0.6443	0.2586	0.7029
elg3s1g00515	elg3s7g00422	0.1815	0.5066	0.1516	2.7987
elg3s1g00494	elg3s7g00429	0.1477	0.7485	0.1534	0.6887
elg3s1g00488	elg3s7g00437	0.2806	0.6198	0.2562	1.3302
elg3s1g00388	elg3s7g00201	0.1836	0.8104	0.1981	0.6716
elg3s1g00386	elg3s7g00203	0.1849	0.9176	0.1847	1.0971
elg3s1g00370	elg3s7g00211	0.2953	1.8429	0.2915	2.3649
elg3s1g00369	elg3s7g00212	0.0833	0.7754	0.0872	0.7175
elg3s1g00363	elg3s7g00215	0.3047	1.0908	0.3201	0.9648
elg3s1g00359	elg3s7g00218	0.287	1.316	0.2767	1.9092
elg3s1g00358	elg3s7g00219	0.297	1.3374	0.2861	1.9586
elg3s1g00354	elg3s7g00221	0.0958	0.8187	0.0994	0.7498
elg3s1g00353	elg3s7g00222	0.3598	0.8594	0.3268	2.1726
elg3s1g00828	elg3s7g00533	0.0816	0.6311	0.0842	0.5957
elg3s1g00830	elg3s7g00535	0.3063	1.8054	0.3224	2.2708
elg3s1g00843	elg3s7g00536	0.0403	0.6971	0.0411	0.6843
elg3s1g00850	elg3s7g00539	0.2675	1.0703	0.2761	1.0688
elg3s1g00853	elg3s7g00540	0.1657	0.651	0.1465	1.862
elg3s10g00281	elg3s1g02077	0.2979	0.5824	0.3169	0.5168
elg3s10g00306	elg3s1g01963	0.4027	1.828	0.4087	1.5961
elg3s10g00992	elg3s1g01528	0.0261	0.967	0.0281	0.731
elg3s10g00006	elg3s1g02012	0.1037	0.7137	0.1126	0.5824
elg3s10g00010	elg3s1g02015	0.2997	0.6527	0.3144	0.6444
elg3s10g00011	elg3s1g02016	0.2424	0.9325	0.2427	1.0011
elg3s10g00015	elg3s1g02020	0.2024	0.5614	0.2032	0.6211
elg3s10g00016	elg3s1g02021	0.2328	0.8632	0.2458	0.7585
elg3s10g00586	elg3s10g00587	0.0396	0.0687	0.0404	0.0649
elg3s10g00608	elg3s10g00609	0.2489	0.2366	0.2478	0.2466
elg3s10g00609	elg3s10g00610	0.0573	0.0676	0.058	0.066
elg3s10g00610	elg3s10g00611	0.3027	0.3671	0.2999	0.3974
elg3s10g00611	elg3s10g00612	0.2713	0.3077	0.2697	0.3211
elg3s10g00612	elg3s10g00613	0.1852	0.1747	0.1849	0.1817
elg3s10g00617	elg3s10g00618	0.2558	0.3098	0.2421	0.4098
elg3s10g00620	elg3s10g00619	0.0744	0.2592	0.0731	0.2924
elg3s10g00622	elg3s10g00623	0.188	0.3557	0.1966	0.3283
elg3s10g00637	elg3s10g00638	0.316	0.6981	0.2851	1.4068
elg3s10g00638	elg3s10g00639	0.1521	0.159	0.1367	0.2577
elg3s10g00652	elg3s10g00653	0.0	0.0	-0.0	-0.0
elg3s10g00657	elg3s10g00658	0.029	0.0457	0.0281	0.0529
elg3s10g00668	elg3s10g00669	0.0665	0.1104	0.0687	0.0999
elg3s10g00676	elg3s10g00677	0.0646	0.0512	0.0635	0.0543
elg3s10g00890	elg3s10g00891	0.4662	2.4009	0.4675	2.337
elg3s10g00891	elg3s10g00892	0.2393	0.5319	0.2221	1.0022
elg3s10g00896	elg3s10g00897	0.1232	0.1831	0.1177	0.2298
elg3s10g00902	elg3s10g00904	0.2593	0.3887	0.2709	0.3485
elg3s10g00905	elg3s10g00906	0.0503	0.1984	0.0534	0.1694
elg3s10g00918	elg3s10g00931	0.1541	0.3019	0.1612	0.2745
elg3s10g00942	elg3s10g00941	0.0714	0.1038	0.0717	0.1057
elg3s10g00952	elg3s10g00953	0.0455	0.0702	0.049	0.0582
elg3s10g00963	elg3s10g00962	0.5423	0.7932	0.5717	0.7147
elg3s10g00971	elg3s10g00972	0.4065	1.9563	0.4186	1.5758
elg3s10g00990	elg3s10g00989	0.0034	0.229	0.0034	0.2297
elg3s10g00997	elg3s10g00995	0.2241	0.4856	0.2229	0.5337
elg3s10g00998	elg3s10g00996	0.0376	0.0346	0.039	0.0311
elg3s10g00003	elg3s10g00004	0.1996	0.8698	0.1936	1.4381
elg3s10g00007	elg3s10g00008	0.1081	0.249	0.0986	0.5318
elg3s10g00020	elg3s10g00023	0.2559	0.4197	0.2739	0.3666
elg3s10g00042	elg3s10g00043	0.1237	0.2292	0.1306	0.2017
elg3s10g00043	elg3s10g00044	0.1062	0.1394	0.1087	0.1317
elg3s10g00044	elg3s10g00046	0.2247	0.3215	0.2348	0.2885
elg3s10g00046	elg3s10g00047	0.1698	0.3077	0.1787	0.2676
elg3s10g00526	elg3s10g00527	0.0725	0.063	0.0677	0.0872
elg3s10g00535	elg3s10g00539	0.2019	1.0836	0.2192	0.8713
elg3s10g00540	elg3s10g00541	0.042	0.0939	0.0414	0.1001
elg3s10g00544	elg3s10g00545	0.4639	0.8557	0.4675	0.9322
elg3s10g00545	elg3s10g00546	0.35	0.474	0.3575	0.4667
elg3s10g00546	elg3s10g00547	0.3962	0.6795	0.4041	0.7071
elg3s10g00783	elg3s10g00784	0.123	0.1445	0.1212	0.1548
elg3s10g00787	elg3s10g00789	0.0875	0.2278	0.0919	0.2002
elg3s10g00789	elg3s10g00790	0.1568	0.2548	0.1701	0.2095
elg3s10g00809	elg3s10g00810	0.0415	0.1004	0.0395	0.1236
elg3s10g00815	elg3s10g00816	0.2637	1.9064	0.2676	1.6552
elg3s10g00818	elg3s10g00819	0.0	0.0	-0.0	-0.0
elg3s10g00249	elg3s10g00250	0.1705	0.3779	0.1606	0.5187
elg3s10g00250	elg3s10g00251	0.1019	0.1486	0.0978	0.1744
elg3s10g00251	elg3s10g00252	0.1397	0.2644	0.1335	0.3202
elg3s10g00252	elg3s10g00253	0.0792	0.1774	0.0763	0.2104
elg3s10g00254	elg3s10g00255	0.0219	0.0315	0.023	0.0267
elg3s10g00537	elg3s10g00535	0.4986	1.1087	0.5117	1.3563
elg3s10g00723	elg3s10g00711	0.7647	2.1792	0.7557	2.9141
elg3s10g00720	elg3s10g00714	0.5366	1.1688	0.4602	4.189
elg3s10g00716	elg3s10g00715	0.204	0.421	0.1989	0.4897
elg3s10g00714	elg3s10g00717	0.5427	1.1797	0.475	4.2779
elg3s10g00829	elg3s13g00420	0.2278	1.4607	0.2315	2.9744
elg3s10g00828	elg3s13g00431	0.312	0.8313	0.329	0.751
elg3s10g00827	elg3s13g00432	0.014	0.6122	0.0148	0.518
elg3s10g00826	elg3s13g00435	0.271	1.0259	0.2778	1.0392
elg3s10g00824	elg3s13g00440	0.1511	0.9944	0.1586	0.986
elg3s10g00820	elg3s13g00445	0.1887	1.0919	0.1978	1.0246
elg3s10g00819	elg3s13g00446	0.1413	0.9733	0.14	1.2576
elg3s10g00817	elg3s13g00449	0.1913	0.8046	0.1857	1.0949
elg3s10g00816	elg3s13g00451	0.2549	2.8254	0.2674	1.5476
elg3s10g00815	elg3s13g00452	0.2369	-1.0	0.2512	1.5629
elg3s10g00814	elg3s13g00454	0.1786	0.8681	0.1807	1.0732
elg3s10g00805	elg3s13g00459	0.1958	2.5083	0.2056	2.5023
elg3s10g00790	elg3s13g00464	0.5166	1.9292	0.5492	3.6134
elg3s10g00784	elg3s13g00477	0.4106	0.7808	0.4021	0.9702
elg3s10g00782	elg3s13g00480	0.1761	1.0145	0.1609	2.5817
elg3s10g00781	elg3s13g00482	0.2746	0.8662	0.2875	0.823
elg3s10g00777	elg3s13g00485	0.2749	0.6634	0.2431	1.9707
elg3s10g00772	elg3s13g00488	0.0286	0.6668	0.0282	0.7639
elg3s10g00770	elg3s13g00500	0.3443	0.8447	0.3587	0.8211
elg3s10g00766	elg3s13g00515	0.7058	0.8051	0.604	2.127
elg3s10g00760	elg3s13g00519	0.1258	1.1253	0.131	1.1758
elg3s10g00758	elg3s13g00523	0.2773	0.9708	0.2724	1.157
elg3s10g00753	elg3s13g00526	0.314	0.8189	0.2742	3.1954
elg3s10g00752	elg3s13g00528	0.2479	0.77	0.2541	0.7821
elg3s10g00751	elg3s13g00533	0.1915	0.8083	0.2015	0.7264
elg3s10g00747	elg3s13g00539	0.2492	0.7756	0.2528	0.8024
elg3s10g00745	elg3s13g00540	0.3688	1.3067	0.3803	1.5145
elg3s10g00741	elg3s13g00556	0.4135	1.135	0.437	1.2407
elg3s10g00738	elg3s13g00561	0.1231	0.7886	0.1279	0.7165
elg3s10g00733	elg3s13g00563	0.2487	0.6731	0.2152	2.3286
elg3s10g00731	elg3s13g00564	0.171	1.052	0.1755	1.2746
elg3s10g00730	elg3s13g00565	0.0748	0.8488	0.0774	0.8274
elg3s10g00729	elg3s13g00567	0.0834	0.6999	0.0839	0.8062
elg3s10g00727	elg3s13g00577	0.0819	1.0609	0.084	1.0998
elg3s10g00718	elg3s13g00578	0.3683	0.7948	0.3267	2.7779
elg3s10g00707	elg3s13g00587	0.154	0.7493	0.1565	0.774
elg3s10g00075	elg3s14g00222	0.1983	0.6622	0.1643	3.3206
elg3s10g00080	elg3s14g00228	0.1246	0.392	0.0975	3.1123
elg3s10g00081	elg3s14g00229	0.1893	0.6829	0.1947	0.6651
elg3s10g00084	elg3s14g00237	0.2217	0.8413	0.231	0.7711
elg3s10g00091	elg3s14g00242	0.152	0.7067	0.1702	0.5258
elg3s10g00093	elg3s14g00243	0.5556	2.5216	0.5505	3.6781
elg3s10g00095	elg3s14g00247	0.17	1.1767	0.1767	1.2036
elg3s10g00102	elg3s14g00255	0.4281	1.0646	0.4419	1.2195
elg3s10g00107	elg3s14g00261	0.0739	0.7474	0.0811	0.5874
elg3s10g00109	elg3s14g00263	0.0631	0.9621	0.0579	3.2151
elg3s10g00114	elg3s14g00264	0.2145	0.8937	0.2262	0.7901
elg3s10g00117	elg3s14g00265	0.3017	1.0544	0.306	1.2853
elg3s10g00139	elg3s14g00281	0.2962	1.4706	0.3034	1.2616
elg3s10g00140	elg3s14g00282	0.2403	0.9133	0.2573	0.7911
elg3s10g00144	elg3s14g00286	0.0917	0.8686	0.0944	0.9462
elg3s10g00147	elg3s14g00290	0.1564	0.9263	0.1641	0.8129
elg3s10g00152	elg3s14g00293	0.0475	0.7371	0.0488	0.7314
elg3s10g00153	elg3s14g00294	0.2218	0.9281	0.2051	1.9076
elg3s10g00161	elg3s14g00295	0.5755	0.647	0.484	2.1134
elg3s10g00167	elg3s14g00296	0.2049	0.558	0.1746	3.992
elg3s10g00172	elg3s14g00306	0.1849	0.7229	0.1889	0.7057
elg3s10g00173	elg3s14g00308	0.2264	0.8378	0.2397	0.7286
elg3s10g00174	elg3s14g00309	0.2781	1.1483	0.2789	1.7257
elg3s10g00178	elg3s14g00317	0.246	0.77	0.2553	0.7391
elg3s10g00180	elg3s14g00319	0.2281	0.7496	0.239	0.7339
elg3s10g00181	elg3s14g00323	0.2067	1.1266	0.2214	0.975
elg3s10g00487	elg3s14g00392	0.1175	0.77	0.1188	0.8466
elg3s10g00485	elg3s14g00402	0.2493	1.1685	0.2543	1.4493
elg3s10g00483	elg3s14g00408	0.3961	1.0864	0.4088	1.1511
elg3s10g00479	elg3s14g00410	0.5001	0.9037	0.4495	1.7488
elg3s10g00472	elg3s14g00416	0.4933	1.3707	0.4912	2.8846
elg3s10g00469	elg3s14g00421	0.237	0.7669	0.2405	0.8247
elg3s10g00467	elg3s14g00423	0.3014	0.5631	0.2491	2.9913
elg3s10g00460	elg3s14g00425	0.2911	3.1733	0.3175	1.3115
elg3s10g00455	elg3s14g00433	0.1779	0.7654	0.1811	0.7795
elg3s10g00454	elg3s14g00434	0.0497	1.2901	0.0497	1.3323
elg3s10g00451	elg3s14g00436	0.1915	0.8368	0.1864	1.1279
elg3s10g00448	elg3s14g00446	0.1324	0.9263	0.1231	1.7094
elg3s10g00447	elg3s14g00447	0.0458	0.4738	0.0412	1.5429
elg3s10g00435	elg3s14g00457	0.0413	0.8717	0.0404	1.194
elg3s10g00429	elg3s14g00474	0.0192	0.8353	0.018	1.4207
elg3s10g00423	elg3s14g00487	0.1665	0.7288	0.1631	1.0044
elg3s10g00419	elg3s14g00495	0.1845	1.0726	0.1968	0.9403
elg3s10g00417	elg3s14g00501	0.2167	0.9244	0.2165	1.2704
elg3s10g00416	elg3s14g00503	0.2128	0.869	0.2229	0.7868
elg3s10g00412	elg3s14g00509	0.3393	1.3357	0.3759	1.014
elg3s10g00073	elg3s14g00035	0.2927	0.8067	0.3013	0.8329
elg3s10g00070	elg3s14g00037	0.2099	0.6657	0.2219	0.5718
elg3s10g00069	elg3s14g00038	0.0612	0.367	0.052	1.3911
elg3s10g00068	elg3s14g00039	0.4413	2.3343	0.459	1.6842
elg3s10g00057	elg3s14g00053	0.1346	0.9425	0.1461	0.7361
elg3s10g00056	elg3s14g00054	0.0425	0.6258	0.0411	0.7882
elg3s10g00055	elg3s14g00058	0.1964	1.0079	0.1943	1.4767
elg3s10g00054	elg3s14g00059	0.2814	1.2687	0.275	1.6547
elg3s10g00029	elg3s14g00006	0.0661	0.4938	0.0747	0.3648
elg3s10g00030	elg3s14g00007	0.028	0.555	0.0306	0.4198
elg3s10g00035	elg3s14g00010	0.1305	0.6594	0.1348	0.6326
elg3s10g00040	elg3s14g00012	0.0773	0.6038	0.0818	0.5415
elg3s10g00041	elg3s14g00013	0.1306	0.5248	0.1175	1.2009
elg3s10g00051	elg3s14g00032	0.164	0.8292	0.1687	0.8234
elg3s10g00248	elg3s14g00592	0.2503	0.8748	0.2219	3.4976
elg3s10g00249	elg3s14g00599	0.203	0.8622	0.1801	4.0704
elg3s10g00258	elg3s14g00612	0.3984	0.7847	0.3896	1.2646
elg3s10g00260	elg3s14g00615	0.5338	2.9902	0.5721	1.5331
elg3s10g00262	elg3s14g00631	0.2813	0.8094	0.2766	1.033
elg3s10g00263	elg3s14g00633	0.1258	0.9134	0.1317	0.8591
elg3s10g00265	elg3s14g00643	0.1721	0.7249	0.1593	1.8584
elg3s10g00269	elg3s14g00653	0.1254	0.8576	0.1267	1.0479
elg3s10g00711	elg3s15g00510	0.0144	0.8562	0.0147	0.913
elg3s10g00714	elg3s15g00515	0.4964	0.6844	0.4132	4.121
elg3s10g00718	elg3s15g00516	0.3354	0.8137	0.298	4.2698
elg3s10g00727	elg3s15g00518	0.0776	1.1398	0.0796	1.2344
elg3s10g00729	elg3s15g00526	0.1298	0.9311	0.1312	1.2156
elg3s10g00730	elg3s15g00528	0.137	0.6845	0.1419	0.7125
elg3s10g00731	elg3s15g00529	0.1948	0.9703	0.2032	0.982
elg3s10g00733	elg3s15g00530	0.2345	0.9202	0.2071	3.1423
elg3s10g00738	elg3s15g00533	0.1051	0.7187	0.1091	0.663
elg3s10g00741	elg3s15g00537	0.4045	1.0496	0.4269	1.1051
elg3s10g00742	elg3s15g00538	0.0577	0.8487	0.0585	0.9513
elg3s10g00745	elg3s15g00544	0.3768	1.2913	0.3925	1.2835
elg3s10g00752	elg3s15g00553	0.2378	0.7572	0.2398	0.8215
elg3s10g00759	elg3s15g00557	0.0348	0.5359	0.0293	2.8917
elg3s10g00770	elg3s15g00568	0.3151	0.9257	0.3327	0.8422
elg3s10g00772	elg3s15g00574	0.053	0.7385	0.0534	0.7586
elg3s10g00777	elg3s15g00577	0.2919	0.6662	0.2638	1.6342
elg3s10g00782	elg3s15g00580	0.2391	0.8612	0.2188	2.5059
elg3s10g00814	elg3s15g00594	0.1804	0.8623	0.1813	1.147
elg3s10g00817	elg3s15g00598	0.2121	0.7999	0.2042	1.1931
elg3s10g00818	elg3s15g00599	0.1478	0.9596	0.1482	1.1419
elg3s10g00820	elg3s15g00600	0.154	1.083	0.1617	1.001
elg3s10g00826	elg3s15g00606	0.4589	1.7435	0.4762	1.9214
elg3s10g00828	elg3s15g00609	0.3128	0.9353	0.3275	0.883
elg3s10g00472	elg3s2g01754	0.2005	0.5379	0.2007	0.6243
elg3s10g00467	elg3s2g01759	0.08	0.2033	0.0685	0.4574
elg3s10g00465	elg3s2g01760	0.1631	0.4843	0.1477	0.9875
elg3s10g00461	elg3s2g01765	0.0651	0.2577	0.066	0.2555
elg3s10g00457	elg3s2g01767	0.0614	0.2767	0.0615	0.2817
elg3s10g00456	elg3s2g01769	0.0436	0.2815	0.0446	0.2745
elg3s10g00454	elg3s2g01771	0.0397	0.2741	0.0417	0.2406
elg3s10g00453	elg3s2g01772	0.0653	0.2697	0.0697	0.2286
elg3s10g00452	elg3s2g01773	0.1105	0.2739	0.1161	0.2467
elg3s10g00451	elg3s2g01774	0.195	0.5963	0.1887	0.8133
elg3s10g00447	elg3s2g01776	0.0104	0.2342	0.0099	0.3154
elg3s10g00446	elg3s2g01777	0.0618	0.2635	0.065	0.2338
elg3s10g00443	elg3s2g01781	0.0741	0.3885	0.0764	0.3557
elg3s10g00442	elg3s2g01783	0.0419	0.3271	0.0393	0.4697
elg3s10g00439	elg3s2g01784	0.0465	0.2232	0.0481	0.2008
elg3s10g00435	elg3s2g01787	0.0216	0.2274	0.022	0.2217
elg3s10g00433	elg3s2g01794	0.1187	0.4969	0.1125	0.7285
elg3s10g00431	elg3s2g01796	0.1085	0.3345	0.1139	0.3002
elg3s10g00430	elg3s2g01798	0.0976	0.4354	0.1011	0.4127
elg3s10g00428	elg3s2g01803	0.0631	0.2996	0.0652	0.2798
elg3s10g00426	elg3s2g01806	0.3224	0.5433	0.3489	0.473
elg3s10g00425	elg3s2g01807	0.0592	0.2592	0.0621	0.2332
elg3s10g00423	elg3s2g01812	0.0129	0.3624	0.0139	0.2963
elg3s10g00422	elg3s2g01813	0.0968	0.397	0.0887	0.641
elg3s10g00421	elg3s2g01814	0.0727	0.4869	0.0713	0.5865
elg3s10g00419	elg3s2g01816	0.0935	0.361	0.0961	0.3453
elg3s10g00417	elg3s2g01817	0.0786	0.3027	0.0807	0.2906
elg3s10g00413	elg3s2g01819	0.0728	0.4124	0.0777	0.3418
elg3s10g00410	elg3s2g01823	0.1416	0.3386	0.1465	0.3176
elg3s10g00409	elg3s2g01824	0.1083	0.397	0.0982	0.7375
elg3s10g00408	elg3s2g01826	0.0709	0.3055	0.0775	0.2454
elg3s10g00407	elg3s2g01827	0.0747	0.2202	0.0755	0.2204
elg3s10g00406	elg3s2g01828	0.0443	0.3374	0.0475	0.278
elg3s10g00404	elg3s2g01830	0.0359	0.27	0.0383	0.2268
elg3s10g00401	elg3s2g01832	0.0548	0.3992	0.0537	0.4782
elg3s10g00390	elg3s2g01839	0.0473	0.284	0.052	0.2175
elg3s10g00388	elg3s2g01840	0.0773	0.298	0.0796	0.2838
elg3s10g00383	elg3s2g01862	0.2776	0.5612	0.2848	0.5232
elg3s10g00382	elg3s2g01864	0.2514	0.4396	0.2317	0.6186
elg3s10g00381	elg3s2g01865	0.1769	0.4099	0.1811	0.4191
elg3s10g00380	elg3s2g01866	0.0461	0.3135	0.0462	0.322
elg3s10g00379	elg3s2g01869	0.3445	1.6043	0.3602	1.6994
elg3s10g00377	elg3s2g01879	0.2861	1.497	0.2926	3.2345
elg3s10g00375	elg3s2g01880	0.0973	0.3505	0.1034	0.2968
elg3s10g00374	elg3s2g01881	0.0247	0.2745	0.0256	0.25
elg3s10g00372	elg3s2g01886	0.0731	0.2382	0.0698	0.299
elg3s10g00369	elg3s2g01888	0.0728	0.3202	0.0773	0.2724
elg3s10g00374	elg3s2g01812	0.1666	2.1728	0.1677	1.9909
elg3s10g00385	elg3s2g01834	0.0733	0.3885	0.0749	0.3874
elg3s10g00386	elg3s2g01835	0.0068	0.3964	0.0066	0.4607
elg3s10g00387	elg3s2g01837	0.0921	0.3692	0.0946	0.3498
elg3s10g00392	elg3s2g01843	0.0127	0.2711	0.0131	0.2485
elg3s10g00393	elg3s2g01847	0.0957	0.5164	0.0897	0.8232
elg3s10g00394	elg3s2g01850	0.1175	0.3057	0.1246	0.2624
elg3s10g00395	elg3s2g01851	0.1218	0.2521	0.1277	0.2307
elg3s10g00399	elg3s2g01856	0.0596	0.3092	0.0618	0.2846
elg3s10g00698	elg3s2g00905	0.2489	1.0577	0.2605	0.965
elg3s10g00697	elg3s2g00906	0.0545	0.9046	0.0554	0.9753
elg3s10g00696	elg3s2g00910	0.3209	1.1905	0.3439	1.0627
elg3s10g00678	elg3s2g00926	0.1896	1.4658	0.2034	1.2902
elg3s10g00672	elg3s2g00935	0.0949	0.7112	0.0978	0.7213
elg3s10g00671	elg3s2g00936	0.2852	1.5442	0.2747	2.6739
elg3s10g00667	elg3s2g00940	0.1172	0.6597	0.1234	0.5934
elg3s10g00666	elg3s2g00944	0.4656	1.298	0.4891	1.1254
elg3s10g00660	elg3s2g00945	0.1594	0.956	0.1616	1.1195
elg3s10g00656	elg3s2g00946	0.0955	0.7615	0.098	0.7646
elg3s10g00650	elg3s2g00954	0.231	1.345	0.2424	1.2372
elg3s10g00648	elg3s2g00963	0.1048	1.1118	0.1084	1.0542
elg3s10g00551	elg3s2g01524	0.0895	0.8068	0.0947	0.6896
elg3s10g00552	elg3s2g01525	0.2329	0.9758	0.2401	1.0496
elg3s10g00553	elg3s2g01526	0.0845	0.7379	0.0867	0.7585
elg3s10g00557	elg3s2g01530	0.0954	0.8879	0.0964	1.0247
elg3s10g00560	elg3s2g01531	0.1728	0.9153	0.1731	1.0355
elg3s10g00561	elg3s2g01533	0.2484	0.957	0.2598	0.9046
elg3s10g00562	elg3s2g01537	0.1385	1.0137	0.1383	1.1124
elg3s10g00701	elg3s3g01361	0.1592	0.4369	0.169	0.3871
elg3s10g00702	elg3s3g01364	0.0963	0.2264	0.0859	0.39
elg3s10g00704	elg3s3g01366	0.1143	0.4412	0.1173	0.4154
elg3s10g00705	elg3s3g01367	0.2908	0.4728	0.3113	0.3995
elg3s10g00706	elg3s3g01368	0.1093	0.4495	0.0976	0.9627
elg3s10g00707	elg3s3g01370	0.0799	0.2645	0.0843	0.235
elg3s10g00712	elg3s3g01385	0.108	0.2727	0.1126	0.2423
elg3s10g00713	elg3s3g01387	0.0453	0.2266	0.0474	0.1965
elg3s10g00714	elg3s3g01388	0.0839	0.2863	0.0719	0.8102
elg3s10g00717	elg3s3g01390	0.1079	0.4592	0.105	0.5521
elg3s10g00718	elg3s3g01392	0.5548	2.9111	0.5293	4.4381
elg3s10g00720	elg3s3g01393	0.0875	0.4144	0.0833	0.559
elg3s10g00721	elg3s3g01395	0.2267	0.2963	0.233	0.2842
elg3s10g00722	elg3s3g01398	0.1281	0.2682	0.1331	0.2418
elg3s10g00726	elg3s3g01401	0.0926	0.2902	0.094	0.2928
elg3s10g00728	elg3s3g01406	0.1119	0.3311	0.1209	0.2695
elg3s10g00730	elg3s3g01411	0.025	0.3129	0.0265	0.2738
elg3s10g00731	elg3s3g01412	0.1025	0.281	0.1049	0.2698
elg3s10g00733	elg3s3g01422	0.0718	0.3124	0.0628	0.9269
elg3s10g00740	elg3s3g01429	0.0778	0.345	0.0967	0.1928
elg3s10g00741	elg3s3g01431	0.2752	0.441	0.2838	0.4345
elg3s10g00742	elg3s3g01432	0.0221	0.2979	0.0226	0.2833
elg3s10g00743	elg3s3g01433	0.1244	0.3939	0.1116	0.8021
elg3s10g00744	elg3s3g01434	0.0547	0.3133	0.0586	0.2619
elg3s10g00745	elg3s3g01441	0.1313	0.3694	0.1382	0.3288
elg3s10g00747	elg3s3g01442	0.05	0.2456	0.0517	0.2286
elg3s10g00750	elg3s3g01446	0.0694	0.3615	0.0633	0.6359
elg3s10g00751	elg3s3g01448	0.0585	0.2633	0.0617	0.2324
elg3s10g00752	elg3s3g01457	0.097	0.2979	0.0986	0.2984
elg3s10g00753	elg3s3g01459	0.0824	0.2771	0.0713	0.6102
elg3s10g00756	elg3s3g01463	0.146	0.157	0.1296	0.2507
elg3s10g00977	elg3s3g01607	0.418	0.8264	0.428	0.7865
elg3s10g00976	elg3s3g01609	0.3443	0.5269	0.3621	0.4657
elg3s10g00974	elg3s3g01613	0.1485	0.2765	0.1499	0.2832
elg3s10g00970	elg3s3g01618	0.4241	0.8425	0.4614	0.7288
elg3s10g00968	elg3s3g01620	0.1236	0.2782	0.1344	0.2291
elg3s10g00967	elg3s3g01623	0.0608	0.5169	0.0639	0.4554
elg3s10g00965	elg3s3g01625	0.1205	0.2617	0.1332	0.2018
elg3s10g00958	elg3s3g01629	0.1215	0.3442	0.1286	0.3048
elg3s10g00956	elg3s3g01632	0.0416	0.3374	0.0455	0.2666
elg3s10g00955	elg3s3g01633	0.0729	0.3114	0.0763	0.2831
elg3s10g00954	elg3s3g01637	0.15	0.3878	0.1622	0.324
elg3s10g00951	elg3s3g01640	0.0937	0.2797	0.0963	0.265
elg3s10g00950	elg3s3g01641	0.1162	0.3412	0.1146	0.3802
elg3s10g00949	elg3s3g01642	0.0902	0.2054	0.089	0.2256
elg3s10g00948	elg3s3g01645	0.0126	0.2254	0.013	0.2089
elg3s10g00944	elg3s3g01648	0.1289	0.4461	0.1265	0.5118
elg3s10g00939	elg3s3g01650	0.0843	0.2133	0.073	0.4146
elg3s10g00934	elg3s3g01658	0.0731	0.3031	0.0747	0.2899
elg3s10g00933	elg3s3g01662	0.0904	0.3817	0.0915	0.3821
elg3s10g00931	elg3s3g01668	0.8067	2.4915	0.8237	2.0545
elg3s10g00930	elg3s3g01669	0.0282	0.2319	0.0288	0.2212
elg3s10g00929	elg3s3g01671	0.146	0.3073	0.1518	0.289
elg3s10g00928	elg3s3g01672	0.0935	0.2584	0.0957	0.2604
elg3s10g00927	elg3s3g01673	0.0462	0.3648	0.0501	0.3014
elg3s10g00915	elg3s3g01679	0.2408	0.5002	0.2513	0.4634
elg3s10g00913	elg3s3g01684	0.0338	0.3256	0.0345	0.3121
elg3s10g00912	elg3s3g01687	0.3012	0.7203	0.3276	0.6066
elg3s10g00911	elg3s3g01688	0.2524	0.569	0.2684	0.5111
elg3s10g00781	elg3s3g01261	0.1205	0.3309	0.1291	0.2842
elg3s10g00780	elg3s3g01262	0.052	0.5137	0.0499	0.7754
elg3s10g00776	elg3s3g01265	0.0163	0.2951	0.0169	0.2722
elg3s10g00775	elg3s3g01272	0.048	0.205	0.0507	0.1764
elg3s10g00774	elg3s3g01273	0.0984	0.2355	0.1002	0.2335
elg3s10g00773	elg3s3g01276	0.0468	0.3096	0.0503	0.2494
elg3s10g00772	elg3s3g01278	0.0811	0.3735	0.0819	0.3836
elg3s10g00770	elg3s3g01282	0.0628	0.189	0.064	0.185
elg3s10g00769	elg3s3g01283	0.0984	0.275	0.1026	0.2501
elg3s10g00767	elg3s3g01284	0.0615	0.3983	0.0614	0.4278
elg3s10g00766	elg3s3g01285	0.1719	0.4633	0.1559	0.9142
elg3s10g00765	elg3s3g01288	0.0607	0.3192	0.0635	0.2801
elg3s10g00763	elg3s3g01297	0.2284	0.5409	0.2192	0.7589
elg3s10g00761	elg3s3g01298	0.0739	0.7626	0.0767	0.7417
elg3s10g00760	elg3s3g01304	0.0698	0.3841	0.0749	0.3177
elg3s10g00759	elg3s3g01310	0.0301	0.3451	0.0256	1.3092
elg3s10g00897	elg3s3g00750	0.1753	0.7046	0.1848	0.619
elg3s10g00896	elg3s3g00751	0.313	1.1537	0.3404	0.9506
elg3s10g00892	elg3s3g00760	0.2572	1.0287	0.2577	1.2162
elg3s10g00888	elg3s3g00763	0.0504	0.7763	0.0449	2.8982
elg3s10g00880	elg3s3g00770	0.0406	0.9393	0.0397	2.1625
elg3s10g00878	elg3s3g00778	0.2892	0.8829	0.2658	1.9291
elg3s10g00875	elg3s3g00779	0.2675	0.5313	0.2406	1.0247
elg3s10g00864	elg3s3g00789	0.2332	0.7456	0.2329	0.8125
elg3s10g00854	elg3s3g00790	0.1215	1.232	0.1244	1.3968
elg3s10g00846	elg3s3g00798	0.0487	0.7027	0.0478	0.855
elg3s10g00843	elg3s3g00801	0.152	0.6782	0.1539	0.7394
elg3s10g00840	elg3s3g00802	0.2031	0.8932	0.2104	0.8372
elg3s10g00839	elg3s3g00803	0.0899	0.7954	0.0919	0.8117
elg3s10g00838	elg3s3g00808	0.1309	1.3081	0.1327	1.8377
elg3s10g00759	elg3s3g01312	0.3002	0.7741	0.2671	2.9159
elg3s10g00784	elg3s3g01316	0.2172	0.3473	0.2219	0.3517
elg3s10g00785	elg3s3g01317	0.0774	0.457	0.0718	0.7454
elg3s10g00792	elg3s3g01323	0.0817	0.3025	0.0841	0.2838
elg3s10g00795	elg3s3g01330	0.0829	0.3565	0.0772	0.5477
elg3s10g00797	elg3s3g01331	0.0954	0.4098	0.0871	0.7321
elg3s10g00802	elg3s3g01333	0.1657	0.3598	0.1666	0.3827
elg3s10g00805	elg3s3g01334	0.1916	3.244	0.2039	2.2765
elg3s10g00812	elg3s3g01339	0.0956	0.443	0.1031	0.3613
elg3s10g00815	elg3s3g01342	0.2714	0.9171	0.2873	0.8826
elg3s10g00816	elg3s3g01343	0.4135	1.1574	0.3826	3.2942
elg3s10g00817	elg3s3g01345	0.0567	0.3044	0.0579	0.2919
elg3s10g00818	elg3s3g01347	0.048	0.3066	0.0491	0.2943
elg3s10g00820	elg3s3g01348	0.0432	0.3338	0.0457	0.2925
elg3s10g01010	elg3s3g01548	0.0846	0.2361	0.089	0.207
elg3s10g00998	elg3s3g01550	0.2195	0.9669	0.2307	0.935
elg3s10g00996	elg3s3g01551	0.1761	0.8512	0.1884	0.7349
elg3s10g00993	elg3s3g01552	0.119	0.2914	0.122	0.2795
elg3s10g00991	elg3s3g01555	0.1112	0.3572	0.1026	0.5724
elg3s10g00989	elg3s3g01556	0.0034	0.3933	0.0035	0.3869
elg3s10g00988	elg3s3g01557	0.1222	0.3473	0.1124	0.5225
elg3s10g00985	elg3s3g01563	0.2276	0.6597	0.2353	0.6469
elg3s10g00984	elg3s3g01565	0.0418	0.2623	0.0441	0.2275
elg3s10g00982	elg3s3g01568	0.0586	0.3035	0.0602	0.2871
elg3s10g00981	elg3s3g01575	0.0923	0.2863	0.0898	0.3308
elg3s10g00717	elg3s3g01388	0.5453	1.0866	0.4815	4.2755
elg3s10g00720	elg3s3g01390	0.5779	1.3414	0.5182	4.2948
elg3s10g00724	elg3s3g01407	0.4975	3.8558	0.4989	3.8085
elg3s10g00739	elg3s3g01413	0.0677	0.2908	0.0719	0.2526
elg3s10g00744	elg3s3g01437	0.0312	0.2775	0.0334	0.2312
elg3s10g00746	elg3s3g01447	0.1482	0.6012	0.1602	0.4925
elg3s10g00754	elg3s3g01466	0.0613	0.236	0.063	0.2159
elg3s10g00204	elg3s5g01002	0.071	0.2424	0.0732	0.2286
elg3s10g00201	elg3s5g01003	0.0904	0.2556	0.0956	0.22
elg3s10g00199	elg3s5g01006	0.088	0.3039	0.0927	0.2747
elg3s10g00198	elg3s5g01008	0.2229	0.4807	0.2262	0.4924
elg3s10g00196	elg3s5g01012	0.0717	0.273	0.0756	0.2387
elg3s10g00193	elg3s5g01014	0.1635	0.2943	0.1661	0.2923
elg3s10g00190	elg3s5g01015	0.0156	0.2679	0.0158	0.2713
elg3s10g00188	elg3s5g01017	0.107	0.3316	0.107	0.3503
elg3s10g00187	elg3s5g01020	0.1941	0.4177	0.2009	0.4005
elg3s10g00185	elg3s5g01023	0.1905	0.4794	0.1914	0.4981
elg3s10g00182	elg3s5g01025	0.0709	0.3403	0.077	0.2706
elg3s10g00181	elg3s5g01028	0.1096	0.2729	0.1148	0.243
elg3s10g00180	elg3s5g01031	0.1485	0.3028	0.1535	0.2854
elg3s10g00179	elg3s5g01032	0.0615	0.36	0.0646	0.316
elg3s10g00178	elg3s5g01033	0.1023	0.2792	0.108	0.2434
elg3s10g00177	elg3s5g01035	0.1206	0.4336	0.1273	0.3945
elg3s10g00176	elg3s5g01039	0.0162	0.2671	0.0158	0.3092
elg3s10g00175	elg3s5g01040	0.0713	0.2933	0.0741	0.2662
elg3s10g00174	elg3s5g01045	0.1187	0.2736	0.1258	0.2356
elg3s10g00173	elg3s5g01047	0.117	0.4228	0.1219	0.3843
elg3s10g00172	elg3s5g01048	0.1284	0.3803	0.1354	0.3267
elg3s10g00171	elg3s5g01055	0.0819	0.3012	0.0811	0.3331
elg3s10g00170	elg3s5g01057	0.043	0.2534	0.0434	0.2547
elg3s10g00168	elg3s5g01060	0.057	0.3364	0.0574	0.3556
elg3s10g00167	elg3s5g01062	0.0682	0.2176	0.0593	0.5138
elg3s10g00166	elg3s5g01063	0.0847	0.3415	0.0894	0.2929
elg3s10g00165	elg3s5g01065	0.1303	0.3314	0.1345	0.3145
elg3s10g00164	elg3s5g01066	0.0881	0.3996	0.0961	0.3136
elg3s10g00162	elg3s5g01067	0.1073	0.3969	0.0966	0.7021
elg3s10g00161	elg3s5g01068	0.4658	0.6642	0.396	2.161
elg3s10g00158	elg3s5g01070	0.0484	0.3778	0.0521	0.3052
elg3s10g00157	elg3s5g01071	0.0279	0.2073	0.0286	0.1932
elg3s10g00156	elg3s5g01072	0.117	0.3333	0.106	0.6181
elg3s10g00155	elg3s5g01073	0.0943	0.3682	0.1015	0.3071
elg3s10g00154	elg3s5g01074	0.0711	0.2109	0.071	0.2138
elg3s10g00153	elg3s5g01076	0.1018	0.5692	0.0988	0.8296
elg3s10g00152	elg3s5g01077	0.0202	0.2333	0.0203	0.2348
elg3s10g00151	elg3s5g01078	0.4496	0.8606	0.4299	1.1969
elg3s10g00150	elg3s5g01081	0.0359	0.328	0.037	0.3075
elg3s10g00148	elg3s5g01083	0.1774	0.3157	0.1444	3.1978
elg3s10g00146	elg3s5g01085	0.1071	0.3391	0.1084	0.3424
elg3s10g00144	elg3s5g01089	0.0609	0.2729	0.0623	0.266
elg3s10g00140	elg3s5g01094	0.1079	0.3744	0.1162	0.3127
elg3s10g00138	elg3s5g01095	0.0983	0.3569	0.1034	0.3226
elg3s10g00137	elg3s5g01096	0.0515	0.1869	0.0551	0.1556
elg3s10g00136	elg3s5g01100	0.0468	0.2097	0.0498	0.1756
elg3s10g00135	elg3s5g01101	0.0096	0.3298	0.0099	0.3047
elg3s10g00130	elg3s5g01108	0.1845	0.3474	0.1896	0.3389
elg3s10g00128	elg3s5g01111	0.0486	0.2584	0.0518	0.2161
elg3s10g00127	elg3s5g01114	0.059	0.4502	0.0598	0.4593
elg3s10g00126	elg3s5g01116	0.5884	2.7094	0.5848	3.7242
elg3s10g00125	elg3s5g01117	0.1861	0.492	0.205	0.3932
elg3s10g00122	elg3s5g01118	0.0398	0.3175	0.0422	0.27
elg3s10g00121	elg3s5g01119	0.1658	0.3426	0.1708	0.3211
elg3s10g00119	elg3s5g01120	0.3821	0.5529	0.386	0.5774
elg3s10g00118	elg3s5g01122	0.0809	0.2988	0.0856	0.2559
elg3s10g00116	elg3s5g01125	0.0568	0.3627	0.0617	0.2816
elg3s10g00115	elg3s5g01126	0.0894	0.3129	0.0834	0.421
elg3s10g00113	elg3s5g01127	0.139	0.2698	0.1344	0.3276
elg3s10g00112	elg3s5g01128	0.5065	1.1096	0.4783	1.8074
elg3s10g00111	elg3s5g01131	0.0709	0.5275	0.0696	0.6631
elg3s10g00108	elg3s5g01132	0.0723	0.3347	0.0763	0.2892
elg3s10g00107	elg3s5g01133	0.0314	0.2765	0.0351	0.2133
elg3s10g00106	elg3s5g01134	0.233	0.6456	0.2217	0.9569
elg3s10g00105	elg3s5g01136	0.1091	0.2951	0.1155	0.2594
elg3s10g00103	elg3s5g01137	0.1104	0.4552	0.1148	0.4231
elg3s10g00102	elg3s5g01139	0.1463	0.4025	0.151	0.3855
elg3s10g00100	elg3s5g01140	0.1063	0.4075	0.1159	0.3253
elg3s10g00099	elg3s5g01141	0.0704	0.3906	0.0656	0.5561
elg3s10g00098	elg3s5g01142	0.3787	0.5859	0.3605	0.8115
elg3s10g00096	elg3s5g01145	0.0949	0.2362	0.0982	0.2197
elg3s10g00095	elg3s5g01150	0.1039	0.2326	0.1114	0.1941
elg3s10g00093	elg3s5g01151	0.2158	0.3941	0.2192	0.3812
elg3s10g00092	elg3s5g01152	0.1416	0.4416	0.1429	0.4451
elg3s10g00091	elg3s5g01153	0.0673	0.1625	0.071	0.1419
elg3s10g00090	elg3s5g01154	0.4342	2.4869	0.4669	1.9363
elg3s10g00089	elg3s5g01160	0.0625	0.2685	0.0634	0.2676
elg3s10g00085	elg3s5g01170	0.1332	0.2541	0.1355	0.2538
elg3s10g00084	elg3s5g01173	0.1317	0.4124	0.1389	0.3602
elg3s10g00082	elg3s5g01182	0.2697	0.5266	0.2763	0.5018
elg3s10g00081	elg3s5g01183	0.1509	0.3499	0.1572	0.3173
elg3s10g00080	elg3s5g01185	0.0869	0.3323	0.069	2.7592
elg3s10g00079	elg3s5g01187	0.0825	0.3788	0.0739	0.7563
elg3s10g00077	elg3s5g01189	0.2055	0.515	0.2178	0.4614
elg3s10g00075	elg3s5g01195	0.065	0.197	0.0528	0.7656
elg3s10g00074	elg3s5g01197	0.1642	0.5447	0.1702	0.4994
elg3s10g00073	elg3s5g01417	0.1097	0.1895	0.1118	0.1843
elg3s10g00053	elg3s5g01423	0.1505	0.4975	0.1526	0.4955
elg3s10g00040	elg3s5g01440	0.0488	0.2884	0.0504	0.2684
elg3s10g00034	elg3s5g01442	0.0668	0.3175	0.071	0.2742
elg3s10g00033	elg3s5g01443	0.0794	0.3533	0.0894	0.2569
elg3s10g00032	elg3s5g01444	0.0531	0.2222	0.0558	0.1985
elg3s10g00031	elg3s5g01445	0.2976	0.5032	0.3055	0.5
elg3s10g00030	elg3s5g01446	0.0185	0.3761	0.0197	0.3231
elg3s10g00029	elg3s5g01447	0.0496	0.2081	0.0565	0.1547
elg3s10g00028	elg3s5g01450	0.0712	0.2154	0.0763	0.1813
elg3s10g00027	elg3s5g01451	0.066	0.2948	0.0715	0.2406
elg3s10g00026	elg3s5g01452	0.0408	0.2643	0.0402	0.2978
elg3s10g00024	elg3s5g01453	0.0693	0.2016	0.0723	0.1863
elg3s10g00016	elg3s5g01456	0.1113	0.3109	0.1197	0.2599
elg3s10g00015	elg3s5g01457	0.1708	0.4513	0.1747	0.4352
elg3s10g00014	elg3s5g01460	0.1312	0.5821	0.1459	0.4329
elg3s10g00011	elg3s5g01463	0.178	0.5575	0.1785	0.5821
elg3s10g00010	elg3s5g01470	0.1339	0.4104	0.1357	0.4461
elg3s10g00008	elg3s5g01472	0.2751	0.7363	0.275	0.8324
elg3s10g00006	elg3s5g01473	0.0914	0.2316	0.0939	0.2188
elg3s10g00005	elg3s5g01474	0.6455	1.3277	0.7333	0.9895
elg3s10g00004	elg3s5g01478	0.0844	0.3587	0.0796	0.5053
elg3s10g00003	elg3s5g01479	0.2391	0.8138	0.2314	1.1628
elg3s10g00269	elg3s5g00916	0.056	0.2476	0.0571	0.2394
elg3s10g00262	elg3s5g00918	0.0757	0.3966	0.0757	0.4158
elg3s10g00258	elg3s5g00922	0.1159	0.2753	0.1187	0.2651
elg3s10g00257	elg3s5g00925	0.029	0.2998	0.031	0.2517
elg3s10g00256	elg3s5g00929	0.1823	0.4241	0.1859	0.4153
elg3s10g00253	elg3s5g00930	0.0558	0.3557	0.0521	0.5241
elg3s10g00248	elg3s5g00931	0.0902	0.3413	0.0806	0.6251
elg3s10g00247	elg3s5g00933	0.1807	0.8112	0.1987	0.6252
elg3s10g00244	elg3s5g00940	0.4661	1.3629	0.4785	1.2104
elg3s10g00242	elg3s5g00956	0.1796	0.3937	0.1834	0.3963
elg3s10g00241	elg3s5g00959	0.0277	0.3364	0.0312	0.2327
elg3s10g00240	elg3s5g00960	0.2033	0.7149	0.2117	0.7005
elg3s10g00238	elg3s5g00962	0.0364	0.3615	0.038	0.3244
elg3s10g00236	elg3s5g00966	0.1035	0.3279	0.1119	0.2657
elg3s10g00235	elg3s5g00967	0.0729	0.3066	0.0772	0.27
elg3s10g00233	elg3s5g00968	0.1013	0.3411	0.1041	0.3348
elg3s10g00231	elg3s5g00970	0.0401	0.3038	0.0408	0.3016
elg3s10g00323	elg3s5g00795	0.062	0.3816	0.0568	0.8196
elg3s10g00319	elg3s5g00796	0.0604	0.2518	0.0621	0.2388
elg3s10g00315	elg3s5g00797	0.2254	0.7147	0.2403	0.5904
elg3s10g00313	elg3s5g00800	0.0945	0.3679	0.1041	0.2877
elg3s10g00309	elg3s5g00802	0.1363	0.5099	0.1348	0.6047
elg3s10g00307	elg3s5g00808	0.1299	0.2797	0.1361	0.2602
elg3s10g00304	elg3s5g00810	0.2067	0.478	0.2207	0.3985
elg3s10g00303	elg3s5g00822	0.2063	0.4285	0.2116	0.4252
elg3s10g00302	elg3s5g00823	0.0472	0.3028	0.0491	0.2716
elg3s10g00300	elg3s5g00832	0.0897	0.3397	0.0933	0.3077
elg3s10g00299	elg3s5g00833	0.0475	0.3523	0.0501	0.3049
elg3s10g00297	elg3s5g00834	0.0695	0.2762	0.062	0.5097
elg3s10g00295	elg3s5g00835	0.0524	0.2746	0.0552	0.2415
elg3s10g00294	elg3s5g00836	0.0362	0.3338	0.0355	0.3807
elg3s10g00292	elg3s5g00839	0.0277	0.257	0.0285	0.2397
elg3s10g00290	elg3s5g00843	0.0258	0.2045	0.0272	0.1769
elg3s10g00075	elg3s5g00314	0.1941	0.6564	0.1597	3.2425
elg3s10g00077	elg3s5g00317	0.4001	1.2411	0.42	1.2983
elg3s10g00080	elg3s5g00323	0.1404	0.5206	0.1145	3.3832
elg3s10g00081	elg3s5g00324	0.1902	0.726	0.1991	0.6862
elg3s10g00084	elg3s5g00332	0.1991	0.9561	0.2063	0.9225
elg3s10g00091	elg3s5g00354	0.1436	0.8249	0.1581	0.6315
elg3s10g00095	elg3s5g00361	0.0805	1.5037	0.0836	1.1307
elg3s10g00102	elg3s5g00368	0.4097	1.0743	0.4248	1.3577
elg3s10g00105	elg3s5g00370	0.5715	1.4426	0.5734	1.4348
elg3s10g00107	elg3s5g00374	0.0723	0.7634	0.0787	0.6209
elg3s10g00109	elg3s5g00377	0.0553	0.9822	0.0522	1.8617
elg3s10g00114	elg3s5g00380	0.2035	1.0263	0.2137	0.9065
elg3s10g00117	elg3s5g00382	0.2588	0.9244	0.2637	1.0404
elg3s10g00125	elg3s5g00384	0.4667	1.3781	0.5134	1.0936
elg3s10g00126	elg3s5g00386	0.6618	1.5228	0.6398	2.327
elg3s10g00130	elg3s5g00394	0.4876	1.008	0.4971	1.3693
elg3s10g00136	elg3s5g00405	0.1076	0.6918	0.1201	0.5063
elg3s10g00138	elg3s5g00409	0.2736	1.893	0.2898	2.5183
elg3s10g00139	elg3s5g00411	0.2069	0.9954	0.2065	1.508
elg3s10g00144	elg3s5g00414	0.0697	0.9657	0.0743	0.8594
elg3s10g00147	elg3s5g00423	0.1797	0.835	0.1909	0.6935
elg3s10g00148	elg3s5g00425	0.5616	0.5006	0.4368	3.2399
[truncated: 6,578 more rows]
