# Supplementary material for: The Chloranthus sessilifolius genome provides insight into early diversification of angiosperms
Source: Nat Commun. 2021 Nov 26;12:6929. doi: 10.1038/s41467-021-26931-3 (PMC8626421; doi:10.1038/s41467-021-26931-3)
Supplement: Supplementary file 4 — Source Data [file 41467_2021_26931_MOESM4_ESM.zip › Fig. 2a and Supplementary Figure 8 gene pair ks/Euryale_Euryale.collinearity.ks.txt]

id1	id2	ka_NG86	ks_NG86	ka_YN00	ks_YN00
ef3s1g01895	ef3s1g01652	0.5486	-1.0	0.5463	4.1791
ef3s1g01871	ef3s1g01699	0.7894	1.8338	0.7517	4.1287
ef3s1g01869	ef3s1g01701	0.8294	-1.0	0.8152	4.067
ef3s1g01856	ef3s1g01716	0.6931	1.6696	0.7	1.6668
ef3s1g01817	ef3s1g01737	0.9758	2.6026	0.9392	4.4064
ef3s1g01786	ef3s1g01785	0.1085	0.6063	0.117	0.5069
ef3s1g01785	ef3s1g01786	0.1085	0.6063	0.117	0.5069
ef3s1g01737	ef3s1g01817	0.9758	2.6026	0.9392	4.4064
ef3s1g01716	ef3s1g01856	0.6931	1.6696	0.7	1.6668
ef3s1g01699	ef3s1g01871	0.7894	1.8338	0.7517	4.1287
ef3s1g01652	ef3s1g01895	0.5486	-1.0	0.5463	4.1791
ef3s1g01634	ef3s1g01918	0.9327	-1.0	0.9705	2.6679
ef3s1g00686	ef3s1g00697	0.6904	3.7587	0.7117	2.2854
ef3s1g00697	ef3s1g00699	0.5122	2.2294	0.5414	2.2374
ef3s1g00712	ef3s1g00714	0.2278	0.3861	0.2141	0.5853
ef3s1g00714	ef3s1g00715	0.2466	0.3126	0.2385	0.3738
ef3s1g00715	ef3s1g00716	0.189	0.4141	0.1867	0.4662
ef3s1g00756	ef3s1g00757	0.213	0.9	0.2251	0.8722
ef3s1g00780	ef3s1g00782	0.3178	0.7572	0.2978	2.1508
ef3s1g00800	ef3s1g00801	0.9601	2.4531	1.0071	1.7534
ef3s1g00815	ef3s1g00817	0.0131	0.0335	0.0146	0.0249
ef3s1g00831	ef3s1g00832	0.0088	0.3529	0.0086	0.4035
ef3s1g00849	ef3s1g00855	0.0021	0.0	0.002	-0.0
ef3s1g01786	ef3s1g01787	0.1321	0.3566	0.142	0.2976
ef3s1g01810	ef3s1g01811	0.097	0.3123	0.1	0.2926
ef3s1g01812	ef3s1g01813	0.1537	0.8707	0.1509	1.2562
ef3s1g01826	ef3s1g01831	0.0193	0.0245	0.0202	0.0213
ef3s1g01832	ef3s1g01833	0.2074	0.5072	0.2215	0.439
ef3s1g01844	ef3s1g01845	0.0717	0.4176	0.0727	0.4332
ef3s1g01846	ef3s1g01847	0.8571	1.8584	0.8662	1.7659
ef3s1g00798	ef3s1g01328	0.2578	1.9813	0.2591	1.8767
ef3s1g00796	ef3s1g01338	0.4842	1.2561	0.4279	3.7645
ef3s1g00768	ef3s1g01349	0.4008	1.8	0.419	1.7117
ef3s1g00761	ef3s1g01350	0.6497	-1.0	0.6946	1.8359
ef3s1g00752	ef3s1g01391	0.9677	2.0236	0.9887	1.8431
ef3s1g00711	ef3s1g01404	0.0975	0.8004	0.0984	0.9209
ef3s1g00669	ef3s1g01429	0.6933	2.6179	0.6134	99.0
ef3s1g00635	ef3s1g01450	0.0239	1.1652	0.0236	1.3496
ef3s1g01451	ef3s1g00640	0.4471	2.93	0.4643	1.749
ef3s1g01429	ef3s1g00669	0.6933	2.6179	0.6134	99.0
ef3s1g01404	ef3s1g00711	0.0975	0.8004	0.0984	0.9209
ef3s1g01391	ef3s1g00752	0.9677	2.0236	0.9887	1.8431
ef3s1g01350	ef3s1g00761	0.6497	-1.0	0.6946	1.8359
ef3s1g01349	ef3s1g00768	0.4008	1.8	0.419	1.7117
ef3s1g01338	ef3s1g00796	0.4842	1.2561	0.4279	3.7645
ef3s1g01328	ef3s1g00798	0.2578	1.9813	0.2591	1.8767
ef3s1g00061	ef3s1g00064	0.8268	2.8827	0.7528	3.8118
ef3s1g00064	ef3s1g00065	0.0665	0.0686	0.0648	0.0756
ef3s1g00065	ef3s1g00068	0.7308	-1.0	0.7376	4.1906
ef3s1g00070	ef3s1g00071	0.7799	1.6456	0.7069	3.7424
ef3s1g00071	ef3s1g00072	0.1878	0.8016	0.1763	2.083
ef3s1g00097	ef3s1g00098	0.311	1.6708	0.2956	3.634
ef3s1g00105	ef3s1g00106	0.1658	0.2706	0.1598	0.3246
ef3s1g01402	ef3s1g01401	0.5098	0.8955	0.5335	0.795
ef3s1g01415	ef3s1g01413	0.0472	0.0685	0.0488	0.0619
ef3s1g01417	ef3s1g01414	0.0842	0.1263	0.0895	0.106
ef3s1g01418	ef3s1g01415	0.0	0.0	-0.0	-0.0
ef3s1g01419	ef3s1g01417	0.044	0.0441	0.0463	0.0381
ef3s1g01420	ef3s1g01418	0.0776	0.0594	0.0795	0.0556
ef3s1g01420	ef3s1g01413	0.0603	0.0397	0.0622	0.0362
ef3s1g01419	ef3s1g01414	0.0759	0.0998	0.0804	0.0842
ef3s1g01415	ef3s1g01418	0.0	0.0	-0.0	-0.0
ef3s1g01414	ef3s1g01419	0.0759	0.0998	0.0804	0.0842
ef3s1g01413	ef3s1g01420	0.0603	0.0397	0.0622	0.0362
ef3s1g00110	ef3s1g00036	1.0416	-1.0	1.0104	4.8482
ef3s1g00068	ef3s1g00061	0.7463	2.7693	0.7602	2.2774
ef3s1g00065	ef3s1g00064	0.0665	0.0686	0.0648	0.0756
ef3s1g00062	ef3s1g00068	0.5714	-1.0	0.5704	4.121
ef3s1g00036	ef3s1g00110	1.0416	-1.0	1.0104	4.8482
ef3s1g00735	ef3s1g00626	0.4318	-1.0	0.4293	4.2508
ef3s1g00723	ef3s1g00649	0.8047	-1.0	0.8205	3.9962
ef3s1g00699	ef3s1g00697	0.5122	2.2294	0.5414	2.2374
ef3s1g00649	ef3s1g00723	0.8047	-1.0	0.8205	3.9962
ef3s1g00626	ef3s1g00735	0.4318	-1.0	0.4293	4.2508
ef3s1g01969	ef3s1g00456	0.5053	-1.0	0.5166	4.5539
ef3s1g01967	ef3s1g00491	1.1075	-1.0	1.1349	4.7633
ef3s1g01954	ef3s1g00524	0.3232	-1.0	0.3284	4.3466
ef3s1g01945	ef3s1g00549	0.5597	-1.0	0.5666	3.565
ef3s1g01896	ef3s1g00592	0.3321	1.2372	0.3182	1.9572
ef3s1g01944	ef3s1g01056	0.891	-1.0	0.944	4.5897
ef3s1g01906	ef3s1g01094	0.9726	-1.0	0.9947	2.9401
ef3s1g01869	ef3s1g01117	0.8686	2.5695	0.8676	3.1273
ef3s1g01823	ef3s1g01127	0.6416	-1.0	0.6347	5.0412
ef3s1g01819	ef3s1g01134	1.0543	2.7393	1.2828	1.4552
ef3s1g00754	ef3s1g01813	0.8069	-1.0	0.7945	4.1195
ef3s1g00747	ef3s1g01853	0.9807	-1.0	0.9982	4.2722
ef3s1g00735	ef3s1g01903	0.4537	-1.0	0.4504	4.2564
ef3s1g00721	ef3s1g01904	0.8094	-1.0	0.7582	4.1134
ef3s1g00711	ef3s1g01943	0.9055	1.807	0.879	2.4828
ef3s1g00598	ef3s1g00062	0.8084	1.6421	0.7413	4.0144
ef3s1g00583	ef3s1g00093	0.8139	2.5004	0.8138	2.6134
ef3s1g00552	ef3s1g00138	0.7136	-1.0	0.6923	3.9121
ef3s1g00531	ef3s1g00147	0.3522	-1.0	0.3699	2.0448
ef3s1g00497	ef3s1g00151	0.9015	3.3927	0.9224	2.8861
ef3s1g00151	ef3s1g00497	0.9015	3.3927	0.9224	2.8861
ef3s1g00147	ef3s1g00531	0.3522	-1.0	0.3699	2.0448
ef3s1g00138	ef3s1g00552	0.7136	-1.0	0.6923	3.9121
ef3s1g00093	ef3s1g00583	0.8139	2.5004	0.8138	2.6134
ef3s1g00061	ef3s1g00598	0.7803	1.8256	0.7407	3.9789
ef3s1g01982	ef3s1g01979	0.068	0.0545	0.0683	0.0539
ef3s1g01981	ef3s1g01980	0.0303	0.0412	0.0294	0.0463
ef3s1g01980	ef3s1g01981	0.0303	0.0412	0.0294	0.0463
ef3s1g01979	ef3s1g01982	0.068	0.0545	0.0683	0.0539
ef3s1g01860	ef3s1g01835	0.0	0.0	-0.0	-0.0
ef3s1g01845	ef3s1g01844	0.0717	0.4176	0.0727	0.4332
ef3s1g01835	ef3s1g01860	0.0	0.0	-0.0	-0.0
ef3s1g01587	ef3s1g00213	0.3669	2.2644	0.3788	1.653
ef3s1g01560	ef3s1g00256	0.344	-1.0	0.3442	3.5392
ef3s1g01528	ef3s1g00289	0.7845	-1.0	0.7765	4.1339
ef3s1g01483	ef3s1g00336	0.4636	-1.0	0.4801	2.8494
ef3s1g01429	ef3s1g01488	0.7279	1.6276	0.6761	3.55
ef3s1g01393	ef3s1g01507	0.4217	-1.0	0.4524	1.7972
ef3s1g01387	ef3s1g01533	0.4934	1.9572	0.4991	2.4591
ef3s1g01345	ef3s1g01557	0.8531	1.7213	0.8444	1.9263
ef3s1g01330	ef3s1g01272	0.4107	1.3418	0.4376	1.2187
ef3s1g01314	ef3s1g01295	0.8031	2.9588	0.8403	2.1361
ef3s1g01295	ef3s1g01314	0.8031	2.9588	0.8403	2.1361
ef3s1g01272	ef3s1g01330	0.4107	1.3418	0.4376	1.2187
ef3s1g01238	ef3s1g00423	0.3267	-1.0	0.3166	4.332
ef3s1g01234	ef3s1g00448	0.4129	1.7278	0.3987	3.186
ef3s1g01220	ef3s1g00470	0.5152	2.0049	0.5007	3.2878
ef3s1g01190	ef3s1g00502	0.7988	4.3335	0.7871	4.3688
ef3s1g01129	ef3s1g01058	0.2606	1.6198	0.2424	4.1643
ef3s1g01105	ef3s1g01103	0.2264	0.449	0.2329	0.4167
ef3s1g01103	ef3s1g01105	0.2264	0.449	0.2329	0.4167
ef3s1g01058	ef3s1g01129	0.2606	1.6198	0.2424	4.1643
ef3s1g00903	ef3s1g00840	0.9008	-1.0	0.9105	4.4276
ef3s1g00880	ef3s1g00879	0.2691	0.3751	0.307	0.2749
ef3s1g00879	ef3s1g00880	0.2691	0.3751	0.307	0.2749
ef3s1g00840	ef3s1g00903	0.9008	-1.0	0.9105	4.4276
ef3s1g00812	ef3s1g00798	0.7028	-1.0	0.7514	2.274
ef3s1g00801	ef3s1g00800	0.9601	2.4531	1.0071	1.7534
ef3s1g00798	ef3s1g00812	0.7028	-1.0	0.7514	2.274
ef3s1g00891	ef3s1g00461	0.0733	0.6565	0.0796	0.5611
ef3s1g00867	ef3s1g00482	0.6798	1.3557	0.6014	3.7799
ef3s1g00828	ef3s1g00509	0.6023	4.6355	0.5936	4.4154
ef3s1g00783	ef3s1g00512	0.1208	1.3833	0.1143	3.3642
ef3s1g00800	ef3s1g01973	1.1407	2.2985	1.1251	2.836
ef3s1g00778	ef3s1g02000	1.0414	2.7234	0.9934	4.8022
ef3s1g00747	ef3s1g02007	0.8997	-1.0	0.9297	4.056
ef3s1g00700	ef3s1g02027	0.7051	-1.0	0.6968	3.4699
ef3s1g00492	ef3s1g00456	0.5373	-1.0	0.5401	4.5066
ef3s1g00464	ef3s1g00463	0.4653	0.7142	0.4621	0.8013
ef3s1g00463	ef3s1g00464	0.4653	0.7142	0.4621	0.8013
ef3s1g00456	ef3s1g00492	0.5373	-1.0	0.5401	4.5066
ef3s1g00502	ef3s1g01190	0.7988	4.3335	0.7871	4.3688
ef3s1g00470	ef3s1g01220	0.5152	2.0049	0.5007	3.2878
ef3s1g00448	ef3s1g01234	0.4129	1.7278	0.3987	3.186
ef3s1g00423	ef3s1g01238	0.3267	-1.0	0.3166	4.332
ef3s1g00414	ef3s1g00867	0.729	1.3216	0.6515	3.8001
ef3s1g00384	ef3s1g00903	0.9201	-1.0	0.9467	3.7635
ef3s1g00362	ef3s1g00923	0.2027	-1.0	0.2047	3.328
ef3s1g00341	ef3s1g00931	0.7319	-1.0	0.7736	2.907
ef3s1g00336	ef3s1g01483	0.4636	-1.0	0.4801	2.8494
ef3s1g00289	ef3s1g01528	0.7845	-1.0	0.7765	4.1339
ef3s1g00256	ef3s1g01560	0.344	-1.0	0.3442	3.5392
ef3s1g00213	ef3s1g01587	0.3669	2.2644	0.3788	1.653
ef3s1g01058	ef3s1g01075	0.0649	0.108	0.0622	0.1263
ef3s1g01123	ef3s1g01125	0.4765	0.6696	0.4683	0.7384
ef3s1g01125	ef3s1g01126	0.2054	0.3695	0.1984	0.4341
ef3s1g01484	ef3s1g01489	0.0642	0.0621	0.0601	0.08
ef3s1g01517	ef3s1g01518	0.3554	0.8741	0.3161	3.282
ef3s1g01518	ef3s1g01521	0.6293	2.3705	0.6385	2.0601
ef3s1g01539	ef3s1g01540	0.0351	0.0696	0.0367	0.0605
ef3s1g01958	ef3s1g01960	0.5646	-1.0	0.5415	3.2769
ef3s1g01970	ef3s1g01971	0.0362	0.0631	0.0388	0.0527
ef3s1g01971	ef3s1g01972	0.2825	-1.0	0.3003	1.5863
ef3s1g00640	ef3s1g01451	0.4471	2.93	0.4643	1.749
ef3s1g00652	ef3s1g01455	0.1324	0.9264	0.1395	0.847
ef3s1g00640	ef3s1g01260	0.6232	-1.0	0.6582	2.0778
ef3s1g00649	ef3s1g01293	0.7163	-1.0	0.7196	3.9728
ef3s1g00676	ef3s1g01312	1.0511	2.2149	0.9994	4.5505
ef3s1g01260	ef3s1g00640	0.6232	-1.0	0.6582	2.0778
ef3s1g01293	ef3s1g00649	0.7163	-1.0	0.7196	3.9728
ef3s1g01312	ef3s1g00676	1.0511	2.2149	0.9994	4.5505
ef3s1g00792	ef3s10g00383	0.3992	-1.0	0.4019	4.1738
ef3s1g00782	ef3s10g00398	0.0139	0.9737	0.0125	3.0604
ef3s1g00780	ef3s10g00399	0.0744	1.167	0.0701	3.7032
ef3s1g00777	ef3s10g00402	0.1064	1.8386	0.1051	2.2638
ef3s1g00776	ef3s10g00403	0.0979	1.0209	0.0976	2.0415
ef3s1g00775	ef3s10g00404	0.1563	1.1209	0.1604	1.2988
ef3s1g00771	ef3s10g00406	0.3406	1.2031	0.3253	1.805
ef3s1g00760	ef3s10g00418	0.3514	0.9949	0.3632	0.936
ef3s1g00758	ef3s10g00419	0.0777	1.0069	0.0811	1.029
ef3s1g00756	ef3s10g00420	0.26	1.0336	0.2673	1.0784
ef3s1g00755	ef3s10g00421	0.0181	0.8455	0.0187	0.7843
ef3s1g00752	ef3s10g00425	0.5634	3.1044	0.5948	1.687
ef3s1g00751	ef3s10g00426	0.3374	1.0807	0.3657	0.9248
ef3s1g00750	ef3s10g00427	0.3983	1.0426	0.4146	1.0071
ef3s1g00744	ef3s10g00452	0.4286	0.929	0.4271	1.1791
ef3s1g00743	ef3s10g00453	0.502	2.2975	0.4914	3.385
ef3s1g00737	ef3s10g00459	0.3172	1.3023	0.3304	1.5398
ef3s1g00736	ef3s10g00462	0.334	1.6392	0.336	1.5838
ef3s1g02061	ef3s10g01092	0.1539	1.003	0.145	2.0317
ef3s1g02057	ef3s10g01104	0.5467	1.4014	0.5638	2.8246
ef3s1g02035	ef3s10g01119	0.1884	1.2532	0.1997	1.3785
ef3s1g02032	ef3s10g01122	0.2412	1.0056	0.2541	0.9353
ef3s1g02026	ef3s10g01131	0.1493	0.9376	0.1567	0.9095
ef3s1g02017	ef3s10g01137	0.0095	0.6717	0.0098	0.6271
ef3s1g02013	ef3s10g01139	0.1977	0.8596	0.1833	2.0807
ef3s1g02011	ef3s10g01143	0.2414	1.0235	0.2401	1.7253
ef3s1g01995	ef3s10g01155	0.3763	0.7802	0.3965	0.8267
ef3s1g01992	ef3s10g01169	0.2212	1.3389	0.2321	1.5823
ef3s1g01986	ef3s10g01180	0.4342	2.3139	0.4504	1.6825
ef3s1g00870	ef3s10g00250	0.9706	2.242	0.9924	1.9911
ef3s1g00858	ef3s10g00255	0.1783	0.9466	0.1796	1.0019
ef3s1g00852	ef3s10g00256	0.2117	0.9473	0.2242	0.952
ef3s1g00838	ef3s10g00259	0.5108	1.3414	0.5489	1.2374
ef3s1g00814	ef3s10g00265	0.9973	2.1915	0.9736	4.452
ef3s1g00795	ef3s10g00275	0.0706	0.6274	0.067	0.9443
ef3s1g00793	ef3s10g00276	0.2881	1.2361	0.2943	1.6397
ef3s1g00773	ef3s10g00283	0.4	2.1325	0.3826	3.5341
ef3s1g01397	ef3s10g01152	0.7676	-1.0	0.7479	4.1833
ef3s1g01371	ef3s10g01201	0.1828	1.0464	0.1848	1.3318
ef3s1g01367	ef3s10g01213	0.4999	1.3406	0.5261	1.2558
ef3s1g01360	ef3s10g01217	0.2186	1.0573	0.2328	0.8866
ef3s1g01358	ef3s10g01219	0.2075	0.9145	0.2139	0.9666
ef3s1g01353	ef3s10g01220	0.0853	0.8921	0.0897	0.8205
ef3s1g01420	ef3s10g00784	0.6949	-1.0	0.6957	3.9703
ef3s1g01419	ef3s10g00785	0.7342	-1.0	0.7321	3.9984
ef3s1g01417	ef3s10g00794	0.587	3.0524	0.613	1.8052
ef3s1g01397	ef3s10g00842	0.7932	2.7147	0.7873	4.2208
ef3s1g01381	ef3s10g00869	0.0865	0.877	0.0898	0.7936
ef3s1g01393	ef3s10g00275	0.7796	2.7536	0.7986	2.152
ef3s1g01387	ef3s10g00304	0.8615	2.2028	0.9074	2.0157
ef3s1g01382	ef3s10g00344	0.814	-1.0	0.7947	3.8787
ef3s1g01353	ef3s10g00381	0.4904	-1.0	0.4886	3.9661
ef3s1g01350	ef3s10g00412	0.7097	-1.0	0.7456	1.9021
ef3s1g00242	ef3s10g00055	0.5502	-1.0	0.5505	3.9996
ef3s1g00217	ef3s10g00096	0.7805	1.3569	0.7322	2.1129
ef3s1g00172	ef3s10g00113	0.5641	-1.0	0.5614	4.1037
ef3s1g00126	ef3s10g00138	0.5831	-1.0	0.5846	4.0858
ef3s1g00122	ef3s10g00158	0.7712	2.1784	0.7529	4.0176
ef3s1g01350	ef3s10g01193	0.1538	1.1466	0.1582	1.14
ef3s1g01351	ef3s10g01196	0.344	1.3637	0.3715	1.3501
ef3s1g01375	ef3s10g01226	0.3106	1.7103	0.3275	1.1912
ef3s1g01377	ef3s10g01230	0.3656	1.3681	0.3622	2.7747
ef3s1g01394	ef3s10g00747	0.562	-1.0	0.5856	2.1237
ef3s1g01413	ef3s10g00784	0.761	-1.0	0.7558	4.1691
ef3s1g01417	ef3s10g00785	0.7048	2.6113	0.6963	3.9949
ef3s1g01419	ef3s10g00794	0.5984	3.7714	0.6194	2.0255
ef3s1g00306	ef3s10g00516	0.0655	0.146	0.0701	0.1243
ef3s1g00264	ef3s10g00554	0.9037	1.6491	0.8779	2.097
ef3s1g00227	ef3s10g00591	0.7263	-1.0	0.6822	3.9552
ef3s1g00199	ef3s10g00601	0.8111	-1.0	0.7972	3.9329
ef3s1g00383	ef3s10g00909	0.892	-1.0	0.9199	2.8452
ef3s1g00341	ef3s10g00920	0.5686	3.1747	0.5877	1.9971
ef3s1g00334	ef3s10g00929	0.9064	3.7821	0.987	2.6029
ef3s1g00300	ef3s10g00945	0.9428	3.7176	0.9729	2.5249
ef3s1g01869	ef3s10g00109	0.811	-1.0	0.8431	2.3142
ef3s1g01846	ef3s10g00116	0.8563	2.4043	0.8434	3.951
ef3s1g01817	ef3s10g00124	0.9023	1.8499	0.8765	2.8573
ef3s1g01788	ef3s10g00132	0.8126	-1.0	0.8108	4.0695
ef3s1g02041	ef3s10g00483	0.6739	-1.0	0.6601	3.5498
ef3s1g02022	ef3s10g00497	0.4447	2.3902	0.4248	4.822
ef3s1g01996	ef3s10g00534	0.3757	-1.0	0.3729	3.3151
ef3s1g01967	ef3s10g00544	1.0746	3.0524	1.0939	2.7694
ef3s1g01675	ef3s10g00256	0.6097	-1.0	0.6073	4.4405
ef3s1g01691	ef3s10g00269	0.6476	-1.0	0.6721	3.1047
ef3s1g01692	ef3s10g00270	0.4144	3.1325	0.4241	2.2053
ef3s1g01846	ef3s10g00762	0.671	-1.0	0.6652	3.8285
ef3s1g01895	ef3s10g00800	0.6594	-1.0	0.6329	4.0825
ef3s1g01896	ef3s10g00841	0.6025	-1.0	0.5981	3.8564
ef3s1g01930	ef3s10g00504	0.6831	1.8445	0.7007	2.6224
ef3s1g01992	ef3s10g00561	0.5008	-1.0	0.477	3.8054
ef3s1g01317	ef3s10g00362	0.3929	2.2169	0.3837	3.9381
ef3s1g01380	ef3s10g00400	0.5071	-1.0	0.4973	3.4319
ef3s1g01120	ef3s10g00364	0.3173	0.9279	0.3463	0.7729
ef3s1g01140	ef3s10g00394	0.1096	2.0562	0.1065	3.3019
ef3s1g01165	ef3s10g00404	0.4437	-1.0	0.4384	4.3577
ef3s1g00842	ef3s10g00262	0.24	1.086	0.2561	1.0546
ef3s1g00861	ef3s10g00282	0.3074	1.2841	0.3231	1.2589
ef3s1g00742	ef3s10g00017	0.8913	-1.0	0.9193	3.08
ef3s1g00790	ef3s10g00042	0.181	1.5396	0.1834	1.3908
ef3s1g00807	ef3s10g00057	0.9089	-1.0	0.9294	4.1749
ef3s1g00736	ef3s10g00374	0.6829	-1.0	0.6413	3.4819
ef3s1g00780	ef3s10g00398	0.027	1.1271	0.0253	3.2691
ef3s1g00782	ef3s10g00399	0.2112	1.0699	0.1985	2.2928
ef3s1g00609	ef3s11g00482	0.4828	-1.0	0.4987	3.1541
ef3s1g00640	ef3s11g00527	0.4971	-1.0	0.5207	1.9875
ef3s1g00690	ef3s11g00528	0.205	2.4656	0.2145	1.9388
ef3s1g00709	ef3s11g00576	0.8449	3.5437	0.8139	4.0474
ef3s1g00718	ef3s11g00592	0.8865	3.6109	0.928	2.135
ef3s1g00685	ef3s11g00240	0.9122	1.3874	0.8628	2.0131
ef3s1g00677	ef3s11g00244	0.1999	0.3363	0.2073	0.3186
ef3s1g00665	ef3s11g00293	0.7601	2.9007	0.763	3.4244
ef3s1g00638	ef3s11g00322	0.8002	1.2718	0.713	3.7888
ef3s1g00623	ef3s11g00332	0.6091	-1.0	0.6216	2.6163
ef3s1g00274	ef3s11g00427	0.7309	1.3971	0.655	3.9087
ef3s1g00241	ef3s11g00436	0.8541	-1.0	0.8993	2.4974
ef3s1g00213	ef3s11g00461	0.462	2.4568	0.4684	2.0756
ef3s1g00211	ef3s11g00482	0.4795	2.1911	0.4934	1.72
ef3s1g00424	ef3s11g00214	0.7276	-1.0	0.7725	3.7655
ef3s1g00378	ef3s11g00249	0.9961	-1.0	0.9922	4.2138
ef3s1g00334	ef3s11g00260	0.8649	-1.0	0.9513	2.9191
ef3s1g00322	ef3s11g00296	0.4173	-1.0	0.4107	3.862
ef3s1g01534	ef3s11g00230	0.8174	2.3816	0.7952	4.1827
ef3s1g01497	ef3s11g00260	0.8233	-1.0	0.8461	3.6093
ef3s1g01456	ef3s11g00293	0.6848	-1.0	0.705	2.9644
ef3s1g01423	ef3s11g00299	0.9358	-1.0	0.9569	2.9215
ef3s1g01940	ef3s11g00004	0.3269	2.593	0.3331	2.0223
ef3s1g01909	ef3s11g00029	0.7968	-1.0	0.848	1.9319
ef3s1g01877	ef3s11g00031	0.9159	1.9895	0.9752	2.275
ef3s1g01869	ef3s11g00034	0.8408	2.4503	0.8721	1.8044
ef3s1g01975	ef3s11g00663	0.5995	-1.0	0.6125	4.2455
ef3s1g01957	ef3s11g00688	0.6479	-1.0	0.6659	4.0212
ef3s1g01935	ef3s11g00694	0.8112	-1.0	0.8223	3.8534
ef3s1g01925	ef3s11g00696	0.7293	-1.0	0.7249	3.8495
ef3s1g00325	ef3s11g00239	0.8817	2.103	0.8984	1.8752
ef3s1g00327	ef3s11g00249	0.8595	6.3012	0.8387	4.1544
ef3s1g01768	ef3s11g00286	0.6737	-1.0	0.6745	4.3872
ef3s1g01773	ef3s11g00313	0.7049	-1.0	0.6979	4.3204
ef3s1g01789	ef3s11g00344	0.5833	-1.0	0.5819	3.8144
ef3s1g01889	ef3s12g01312	0.3952	1.2401	0.418	1.2115
ef3s1g01886	ef3s12g01314	0.4953	1.186	0.4616	2.132
ef3s1g01885	ef3s12g01317	0.2207	0.8952	0.2305	0.8542
ef3s1g01884	ef3s12g01320	0.4822	2.1986	0.4919	1.8267
ef3s1g01882	ef3s12g01326	0.4164	0.9935	0.436	0.9583
ef3s1g01877	ef3s12g01375	1.0715	-1.0	1.1477	4.37
ef3s1g00241	ef3s12g00934	0.7918	-1.0	0.8143	3.2679
ef3s1g00240	ef3s12g00984	0.8249	1.5854	0.7273	4.1087
ef3s1g00217	ef3s12g00985	0.8016	1.3592	0.7225	4.1502
ef3s1g00192	ef3s12g00994	0.8433	3.4688	0.8459	4.096
ef3s1g00665	ef3s12g00870	0.9779	-1.0	1.0503	2.6377
ef3s1g00637	ef3s12g00912	0.6193	-1.0	0.6511	2.7598
ef3s1g00626	ef3s12g00958	0.3607	3.2945	0.3519	4.7419
ef3s1g00598	ef3s12g00992	0.6954	2.8152	0.6609	4.0319
ef3s1g00846	ef3s12g01063	1.0622	2.2956	1.0027	4.4812
ef3s1g00807	ef3s12g01104	0.9065	3.2748	0.9123	3.5583
ef3s1g00775	ef3s12g01148	0.5639	-1.0	0.5686	4.4124
ef3s1g00754	ef3s12g01175	0.8008	-1.0	0.82	4.0615
ef3s1g01287	ef3s12g00576	0.5978	3.2521	0.6166	2.0834
ef3s1g01267	ef3s12g00592	0.0075	0.2464	0.0073	0.2696
ef3s1g01226	ef3s12g00605	0.9469	-1.0	0.9925	2.5474
ef3s1g01208	ef3s12g00606	0.0593	0.0802	0.0621	0.0725
ef3s1g01729	ef3s12g01140	0.7626	-1.0	0.7437	4.0931
ef3s1g01725	ef3s12g01180	0.7531	-1.0	0.7708	2.6235
ef3s1g01698	ef3s12g01227	0.4719	1.5613	0.46	2.0581
ef3s1g01689	ef3s12g01255	0.651	2.1235	0.6899	1.7221
ef3s1g02053	ef3s12g00407	0.8581	3.1984	0.8516	4.1639
ef3s1g02022	ef3s12g00425	0.4403	-1.0	0.431	4.1041
ef3s1g02019	ef3s12g00462	0.6225	2.2517	0.5975	3.9773
ef3s1g01974	ef3s12g00480	0.8928	-1.0	0.8903	4.2333
ef3s1g00686	ef3s12g00926	0.7742	-1.0	0.8171	2.2661
ef3s1g00709	ef3s12g00946	0.8479	2.327	0.8098	4.0453
ef3s1g00718	ef3s12g00759	1.0493	-1.0	1.0926	3.1578
ef3s1g00747	ef3s12g00809	0.9414	-1.0	0.9839	2.4102
ef3s1g00790	ef3s12g00828	0.1952	1.46	0.184	3.9379
ef3s1g00922	ef3s12g01042	0.8559	-1.0	0.8257	4.786
ef3s1g00970	ef3s12g01064	0.9131	2.3928	0.848	4.4953
ef3s1g01001	ef3s12g01111	0.7929	-1.0	0.8136	3.7273
ef3s1g01160	ef3s12g00280	0.3171	1.17	0.3348	0.9805
ef3s1g01186	ef3s12g00328	0.7261	-1.0	0.7147	4.2015
ef3s1g01229	ef3s12g00374	1.1189	-1.0	1.0325	4.7962
ef3s1g00923	ef3s13g00555	0.0623	1.0913	0.065	1.0412
ef3s1g00931	ef3s13g00569	0.1459	1.6501	0.1473	1.5038
ef3s1g00933	ef3s13g00570	0.2814	0.9784	0.3	0.9161
ef3s1g00943	ef3s13g00576	0.1166	0.6122	0.1199	0.6977
ef3s1g00946	ef3s13g00581	0.1653	1.0367	0.1546	2.372
ef3s1g00953	ef3s13g00588	0.3973	0.9313	0.418	0.8963
ef3s1g00956	ef3s13g00589	0.3691	1.9688	0.3742	1.7095
ef3s1g00961	ef3s13g00592	0.1026	0.8577	0.1114	0.6823
ef3s1g00963	ef3s13g00593	0.1306	1.3201	0.1311	1.7405
ef3s1g00968	ef3s13g00599	0.1654	1.0155	0.1621	2.0927
ef3s1g00983	ef3s13g00614	0.0749	0.919	0.0776	0.9016
ef3s1g00985	ef3s13g00615	0.1057	1.1103	0.1096	1.0218
ef3s1g00986	ef3s13g00619	0.3373	1.1186	0.3038	3.1041
ef3s1g00989	ef3s13g00620	0.2105	0.9158	0.1997	2.2534
ef3s1g00993	ef3s13g00622	0.1668	1.037	0.1726	1.12
ef3s1g01002	ef3s13g00633	0.335	0.8662	0.3203	1.3914
ef3s1g01010	ef3s13g00641	0.1871	0.7815	0.189	0.9205
ef3s1g01011	ef3s13g00642	0.269	0.8116	0.2759	0.8824
ef3s1g01015	ef3s13g00645	0.199	1.1	0.2051	1.3059
ef3s1g01021	ef3s13g00662	0.166	0.8301	0.1729	0.786
ef3s1g01030	ef3s13g00668	0.2166	1.4163	0.2235	1.4061
ef3s1g01031	ef3s13g00669	0.3181	1.7654	0.3395	1.2007
ef3s1g01049	ef3s13g00697	0.3716	0.9595	0.3766	1.3368
ef3s1g00754	ef3s13g00378	0.8091	-1.0	0.7994	4.1676
ef3s1g00761	ef3s13g00392	0.837	3.4009	0.8413	3.6385
ef3s1g00767	ef3s13g00410	0.6239	-1.0	0.7059	2.9167
ef3s1g00768	ef3s13g00413	0.1864	0.9841	0.1697	4.6459
ef3s1g00773	ef3s13g00420	0.6009	1.9239	0.573	3.497
ef3s1g00808	ef3s13g00441	0.4454	-1.0	0.4581	2.2732
ef3s1g00849	ef3s13g00460	0.1486	0.9239	0.1353	3.2545
ef3s1g00855	ef3s13g00462	0.2709	1.2998	0.2543	3.5942
ef3s1g00875	ef3s13g00476	0.2712	1.6697	0.2773	1.4063
ef3s1g00899	ef3s13g00478	0.162	0.997	0.1622	1.1326
ef3s1g00904	ef3s13g00473	0.236	1.457	0.2547	1.3515
ef3s1g00895	ef3s13g00480	0.0735	0.9711	0.0745	1.1858
ef3s1g00875	ef3s13g00490	0.1281	1.2661	0.1346	1.2564
ef3s1g00866	ef3s13g00497	0.4846	1.1191	0.4919	1.6382
ef3s1g00865	ef3s13g00498	0.2	1.4548	0.2046	2.4896
ef3s1g01794	ef3s13g00784	0.6587	3.9706	0.6652	3.1182
ef3s1g01749	ef3s13g00786	1.0135	1.3962	0.8768	4.3185
ef3s1g01727	ef3s13g00810	0.9269	2.9185	0.8926	4.1761
ef3s1g01708	ef3s13g00828	0.3281	1.5013	0.3324	1.3618
ef3s1g01683	ef3s13g00841	0.0809	1.732	0.0846	1.1596
ef3s1g01578	ef3s13g01531	0.7043	2.7453	0.6742	4.197
ef3s1g01533	ef3s13g01544	0.5377	2.134	0.5417	1.9964
ef3s1g01494	ef3s13g01582	1.0344	-1.0	1.0708	3.3294
ef3s1g01449	ef3s13g01625	0.067	0.2936	0.0673	0.2973
ef3s1g01426	ef3s13g01640	0.5953	2.4805	0.6086	2.5267
ef3s1g00972	ef3s13g00531	0.7557	3.765	0.7854	2.0037
ef3s1g00939	ef3s13g00579	0.1376	1.0206	0.1444	0.9914
ef3s1g00895	ef3s13g00581	0.5676	-1.0	0.5399	3.5896
ef3s1g00875	ef3s13g00589	0.5572	-1.0	0.5863	1.9048
ef3s1g00559	ef3s13g01013	0.1624	1.3251	0.1691	1.6648
ef3s1g00547	ef3s13g01020	0.1566	1.3389	0.1609	1.8422
ef3s1g00544	ef3s13g01023	0.3145	1.1012	0.3114	1.3437
ef3s1g00526	ef3s13g01027	0.1206	1.5529	0.129	1.5676
ef3s1g00499	ef3s13g01063	0.6318	2.3997	0.6523	1.8329
ef3s1g01327	ef3s13g00963	0.6762	-1.0	0.6527	3.8862
ef3s1g01363	ef3s13g00979	0.6752	3.598	0.663	4.1956
ef3s1g01404	ef3s13g01021	0.9764	-1.0	0.9605	4.5542
ef3s1g01407	ef3s13g01068	0.7859	3.0486	0.8159	1.9607
ef3s1g01423	ef3s13g01077	0.768	-1.0	0.7931	2.2683
ef3s1g01698	ef3s13g01195	0.5982	2.9354	0.5626	3.7019
ef3s1g01725	ef3s13g01239	0.778	2.3868	0.803	1.8869
ef3s1g01755	ef3s13g01263	0.7824	-1.0	0.8501	2.032
ef3s1g01786	ef3s13g01292	0.7153	2.1114	0.7634	1.77
ef3s1g01788	ef3s13g01301	0.8673	-1.0	0.8405	4.0383
ef3s1g01572	ef3s13g00852	0.1464	0.9886	0.1492	1.1563
ef3s1g01577	ef3s13g00858	0.2982	1.3373	0.2998	2.1796
ef3s1g01578	ef3s13g00860	0.266	1.0162	0.253	2.748
ef3s1g01581	ef3s13g00862	0.1143	0.8616	0.1158	1.1928
ef3s1g01587	ef3s13g00865	0.1276	0.9073	0.1302	0.934
ef3s1g00015	ef3s13g01106	0.7281	-1.0	0.756	2.5812
ef3s1g00043	ef3s13g01142	1.1563	-1.0	1.2091	3.0903
ef3s1g00082	ef3s13g01154	0.7286	-1.0	0.7974	1.7862
ef3s1g00110	ef3s13g01198	1.0695	2.573	1.0458	4.8479
ef3s1g00477	ef3s13g00830	0.7434	-1.0	0.7588	3.8788
ef3s1g00476	ef3s13g00857	0.5737	2.4465	0.5838	2.0139
ef3s1g00470	ef3s13g00903	0.5642	3.6564	0.603	1.6423
ef3s1g00421	ef3s13g00947	0.4629	1.1943	0.4271	2.6894
ef3s1g00861	ef3s13g00718	0.7264	3.4329	0.7331	2.8867
ef3s1g00843	ef3s13g00765	1.1186	-1.0	1.1712	4.3646
ef3s1g00832	ef3s13g00781	0.0624	-1.0	0.0586	4.0945
ef3s1g00787	ef3s13g00819	0.6807	4.2242	0.6914	2.6297
ef3s1g01226	ef3s13g00226	0.7384	2.1938	0.7878	3.3703
ef3s1g01190	ef3s13g00257	0.6846	4.5047	0.6861	4.3183
ef3s1g01165	ef3s13g00306	0.6053	-1.0	0.6178	4.0616
ef3s1g01126	ef3s13g00352	0.5683	1.4789	0.5412	2.3185
ef3s1g01541	ef3s13g00956	0.9547	-1.0	0.9537	4.355
ef3s1g01525	ef3s13g00965	0.6963	-1.0	0.6785	4.8176
ef3s1g01515	ef3s13g00991	0.9154	-1.0	0.9235	4.6264
ef3s1g01504	ef3s13g01015	0.5306	2.9581	0.5116	3.9808
ef3s1g01824	ef3s13g01326	0.3517	-1.0	0.3506	4.6618
ef3s1g01814	ef3s13g01376	0.7442	-1.0	0.724	4.9136
ef3s1g01779	ef3s13g01421	0.8547	-1.0	0.8743	2.9257
ef3s1g01730	ef3s13g01423	1.0742	1.9654	1.0793	2.2754
ef3s1g01943	ef3s13g00084	0.9413	2.6123	0.9103	4.7773
ef3s1g01925	ef3s13g00099	0.7322	3.3825	0.7482	2.3923
ef3s1g01877	ef3s13g00143	0.9826	-1.0	0.9997	4.3058
ef3s1g01846	ef3s13g00147	0.8174	2.5431	0.7994	3.9054
ef3s1g01973	ef3s13g00963	0.5798	-1.0	0.5956	2.5301
ef3s1g01962	ef3s13g00984	0.5781	-1.0	0.5755	4.4435
ef3s1g01943	ef3s13g00994	0.3847	2.5236	0.3932	1.9082
ef3s1g01900	ef3s13g00997	0.6681	-1.0	0.6469	3.8372
ef3s1g00711	ef3s13g00994	0.9825	-1.0	1.0113	4.625
ef3s1g00757	ef3s13g01001	0.7539	-1.0	0.8045	1.9242
ef3s1g00775	ef3s13g01002	0.5474	-1.0	0.557	4.317
ef3s1g01051	ef3s13g00437	0.6885	-1.0	0.6998	4.4975
ef3s1g01072	ef3s13g00480	0.5232	-1.0	0.5249	3.4124
ef3s1g01084	ef3s13g00512	0.0794	0.1241	0.0805	0.1228
ef3s1g01877	ef3s13g00892	1.0268	-1.0	1.0653	2.6437
ef3s1g01918	ef3s13g00939	0.8628	2.7143	0.8548	3.9651
ef3s1g01937	ef3s13g00941	0.622	3.014	0.6353	2.4659
ef3s1g00419	ef3s13g00926	0.6027	1.428	0.5522	3.4211
ef3s1g00440	ef3s13g00954	1.1698	2.5448	1.0604	4.1711
ef3s1g00299	ef3s13g01577	0.831	3.3784	0.7954	4.1547
ef3s1g00322	ef3s13g01601	0.7017	-1.0	0.705	4.1315
ef3s1g00366	ef3s13g01646	0.9739	-1.0	0.964	4.2192
ef3s1g00780	ef3s14g00210	0.2317	1.6645	0.2145	3.4652
ef3s1g00775	ef3s14g00214	0.2249	1.3818	0.2315	1.8436
ef3s1g00771	ef3s14g00216	0.2914	1.2953	0.2808	1.9963
ef3s1g00770	ef3s14g00217	0.367	1.8944	0.3624	2.3767
ef3s1g00765	ef3s14g00219	0.6436	1.9093	0.659	1.6107
ef3s1g00761	ef3s14g00224	0.4531	1.3269	0.4854	1.5135
ef3s1g00757	ef3s14g00226	0.1816	1.1919	0.1833	1.5811
ef3s1g00754	ef3s14g00227	0.3086	1.046	0.3054	1.5314
ef3s1g00752	ef3s14g00230	0.5594	2.4955	0.5809	1.7358
ef3s1g00751	ef3s14g00232	0.3437	1.0659	0.3694	0.9587
ef3s1g00750	ef3s14g00233	0.2334	0.8103	0.2463	0.7602
ef3s1g00744	ef3s14g00236	0.4087	0.8799	0.4174	0.9153
ef3s1g00737	ef3s14g00240	0.3417	1.375	0.3589	1.4133
ef3s1g00736	ef3s14g00243	0.2624	1.2468	0.2571	1.5125
ef3s1g00723	ef3s14g00289	0.5523	-1.0	0.5598	3.6305
ef3s1g00676	ef3s14g00301	0.8241	1.767	0.8031	2.2985
ef3s1g00649	ef3s14g00302	0.7367	3.4757	0.7261	3.6918
ef3s1g02061	ef3s14g00912	0.1285	1.098	0.1204	2.0019
ef3s1g02057	ef3s14g00920	0.2761	1.2859	0.2889	1.7276
ef3s1g02049	ef3s14g00926	0.0409	1.1728	0.0429	1.102
ef3s1g02035	ef3s14g00940	0.1966	1.1781	0.208	1.2202
ef3s1g02032	ef3s14g00943	0.2237	1.153	0.2341	1.1003
ef3s1g02026	ef3s14g00951	0.1425	0.9203	0.1493	0.8924
ef3s1g02019	ef3s14g00955	0.295	0.9728	0.2998	1.3323
ef3s1g02017	ef3s14g00959	0.0094	0.6382	0.0098	0.5676
ef3s1g02013	ef3s14g00960	0.1887	0.856	0.1727	1.8194
ef3s1g02011	ef3s14g00964	0.2352	1.1069	0.2369	1.8123
ef3s1g01997	ef3s14g00978	0.0202	0.7367	0.0196	1.1807
ef3s1g01993	ef3s14g00997	0.3621	1.1024	0.4165	0.8847
ef3s1g01988	ef3s14g00998	0.3857	1.2184	0.4158	0.9859
ef3s1g01986	ef3s14g01004	0.4113	1.7289	0.427	1.3774
ef3s1g00903	ef3s14g00033	0.8188	-1.0	0.8139	4.4302
ef3s1g00861	ef3s14g00048	0.3037	1.3277	0.32	1.3226
ef3s1g00858	ef3s14g00052	0.1638	0.9283	0.1632	1.0765
ef3s1g00852	ef3s14g00053	0.5361	1.7911	0.5392	1.7743
ef3s1g00844	ef3s14g00060	0.2231	1.6275	0.2271	4.4986
ef3s1g00842	ef3s14g00066	0.2163	0.8287	0.2229	0.8789
ef3s1g00833	ef3s14g00068	0.3622	1.0892	0.3721	1.1889
ef3s1g00827	ef3s14g00072	0.439	1.7705	0.4223	3.3454
ef3s1g00811	ef3s14g00081	0.4921	1.362	0.5041	1.6177
ef3s1g00809	ef3s14g00083	0.1191	0.8578	0.121	1.0397
ef3s1g00808	ef3s14g00087	0.1934	1.446	0.2047	1.8443
ef3s1g00804	ef3s14g00092	0.413	1.1059	0.4378	0.9596
ef3s1g00795	ef3s14g00093	0.0639	0.7294	0.0609	1.2127
ef3s1g00790	ef3s14g00097	0.127	0.8753	0.1271	1.0228
ef3s1g01394	ef3s14g00528	0.548	2.8447	0.5599	2.134
ef3s1g01413	ef3s14g00567	0.6798	2.9554	0.6896	2.3499
ef3s1g01417	ef3s14g00576	0.6526	-1.0	0.6485	3.958
ef3s1g01419	ef3s14g00581	0.6436	1.9138	0.6424	1.974
ef3s1g01420	ef3s14g00582	0.5825	2.4779	0.5995	1.8212
ef3s1g02035	ef3s14g00273	0.3091	2.318	0.3104	2.2096
ef3s1g01996	ef3s14g00303	0.4261	-1.0	0.4463	2.0616
ef3s1g01992	ef3s14g00328	0.4999	-1.0	0.487	3.8692
ef3s1g01983	ef3s14g00337	0.7488	1.2583	0.7152	3.0283
ef3s1g01967	ef3s14g00352	1.0327	2.2967	1.0715	1.8305
ef3s1g01420	ef3s14g00567	0.605	1.7021	0.6065	1.6876
ef3s1g01419	ef3s14g00576	0.6825	-1.0	0.6788	3.999
ef3s1g01417	ef3s14g00581	0.6017	2.2026	0.5985	2.4123
ef3s1g01413	ef3s14g00583	0.6437	3.0965	0.6566	2.2209
ef3s1g01397	ef3s14g00619	0.7554	1.9043	0.7282	4.1896
ef3s1g01371	ef3s14g01030	0.1645	1.1262	0.1646	1.6865
ef3s1g01364	ef3s14g01038	0.3676	1.2959	0.3901	1.2704
ef3s1g01360	ef3s14g01040	0.1744	0.9638	0.1837	0.8427
ef3s1g01359	ef3s14g01041	0.3747	1.3391	0.3793	1.4472
ef3s1g01358	ef3s14g01042	0.1909	0.8819	0.1961	0.9776
ef3s1g00892	ef3s14g01103	0.6726	-1.0	0.7146	3.8057
ef3s1g00861	ef3s14g01113	0.7611	-1.0	0.7522	4.6211
ef3s1g00837	ef3s14g01139	0.8597	2.6198	0.906	1.7587
ef3s1g00823	ef3s14g01152	0.8826	-1.0	0.9368	2.0071
ef3s1g00790	ef3s14g01156	0.1809	1.5621	0.1836	1.3919
ef3s1g01207	ef3s14g00288	0.8072	3.4934	0.8376	2.148
ef3s1g01178	ef3s14g00290	0.7172	-1.0	0.7215	3.7485
ef3s1g01131	ef3s14g00295	0.4963	-1.0	0.5088	4.5721
ef3s1g01122	ef3s14g00339	1.0154	2.9658	0.9846	4.96
ef3s1g01934	ef3s14g00771	0.7629	-1.0	0.7442	4.1723
ef3s1g01973	ef3s14g00798	0.4669	-1.0	0.4493	3.345
ef3s1g02022	ef3s14g00815	0.3882	-1.0	0.3796	4.6666
ef3s1g02041	ef3s14g00820	0.9021	2.5778	0.911	2.7925
ef3s1g01761	ef3s14g00070	0.8404	2.9368	0.869	2.0248
ef3s1g01784	ef3s14g00108	0.3933	-1.0	0.4073	3.8912
ef3s1g01794	ef3s14g00133	0.7543	-1.0	0.7928	4.3109
ef3s1g01824	ef3s14g00159	1.0901	-1.0	1.0583	4.5728
ef3s1g01090	ef3s14g00199	0.2851	-1.0	0.2826	3.7727
ef3s1g01122	ef3s14g00238	0.9007	-1.0	0.9001	4.6993
ef3s1g01139	ef3s14g00283	1.0685	2.0956	1.077	2.0762
ef3s1g01463	ef3s14g00075	0.6549	2.5658	0.6277	4.2396
ef3s1g01507	ef3s14g00093	0.7308	2.1229	0.7219	2.4858
ef3s1g01551	ef3s14g00137	0.8026	-1.0	0.8259	3.9594
ef3s1g01325	ef3s14g00133	0.9355	-1.0	1.0114	2.7008
ef3s1g01338	ef3s14g00147	0.6714	1.0884	0.5985	3.0186
ef3s1g01382	ef3s14g00169	0.7868	-1.0	0.7679	3.8845
ef3s1g01350	ef3s14g01022	0.1587	1.0541	0.1617	1.1155
ef3s1g01351	ef3s14g01025	0.3379	1.1396	0.361	1.0774
ef3s1g00757	ef3s14g00621	0.8395	-1.0	0.865	3.3122
ef3s1g00785	ef3s14g00629	0.7644	-1.0	0.7665	4.2747
ef3s1g00800	ef3s14g00656	1.1871	2.7344	1.1698	4.2388
ef3s1g00773	ef3s14g00044	0.3194	2.0257	0.3075	3.4609
ef3s1g00785	ef3s14g00085	0.7703	-1.0	0.7757	4.3086
ef3s1g00002	ef3s14g00379	0.9449	2.561	0.8742	4.3448
ef3s1g00010	ef3s14g00391	0.6189	-1.0	0.6252	3.9948
ef3s1g00042	ef3s14g00397	0.502	-1.0	0.5018	4.922
ef3s1g00756	ef3s15g00950	0.5745	-1.0	0.5713	3.953
ef3s1g00757	ef3s15g00952	0.5473	-1.0	0.5533	3.9909
ef3s1g00797	ef3s15g00976	0.6943	-1.0	0.7148	4.2003
ef3s1g00839	ef3s15g00988	0.4774	-1.0	0.4645	4.0387
ef3s1g00424	ef3s15g00112	0.7399	-1.0	0.7788	4.6848
ef3s1g00378	ef3s15g00138	0.9477	-1.0	0.936	4.1859
ef3s1g00334	ef3s15g00147	0.8454	-1.0	0.9372	2.3432
ef3s1g00322	ef3s15g00195	0.3686	-1.0	0.3695	3.9315
ef3s1g00757	ef3s15g00950	0.5652	-1.0	0.5703	3.9963
ef3s1g00756	ef3s15g00952	0.5641	-1.0	0.557	3.9425
ef3s1g00740	ef3s15g00974	0.6492	-1.0	0.6776	4.2319
ef3s1g00721	ef3s15g00999	0.5111	-1.0	0.5118	4.1875
ef3s1g01305	ef3s15g00010	0.9534	2.3602	0.9855	1.8237
ef3s1g01278	ef3s15g00051	0.5977	-1.0	0.5799	4.4187
ef3s1g01233	ef3s15g00090	0.3478	1.1061	0.3273	1.8378
ef3s1g01218	ef3s15g00091	0.6391	1.31	0.5568	3.5498
ef3s1g01534	ef3s15g00125	0.7841	2.1981	0.7635	4.1743
ef3s1g01497	ef3s15g00147	0.8023	2.7802	0.8193	2.2576
ef3s1g01448	ef3s15g00170	0.2445	-1.0	0.242	3.5087
ef3s1g01423	ef3s15g00188	0.8609	-1.0	0.8734	4.113
ef3s1g00390	ef3s15g01004	0.2184	1.1319	0.205	2.0708
ef3s1g00411	ef3s15g01029	0.8629	-1.0	0.8678	4.4177
ef3s1g00456	ef3s15g01063	0.6879	2.2874	0.6868	2.6313
ef3s1g01238	ef3s15g00276	0.3617	1.4892	0.3312	4.1702
ef3s1g01244	ef3s15g00320	0.3065	-1.0	0.2951	99.0
ef3s1g01249	ef3s15g00321	0.4638	3.0128	0.4661	2.8219
ef3s1g00705	ef3s16g00253	0.0442	0.1558	0.0469	0.1341
ef3s1g00704	ef3s16g00255	0.0577	0.1397	0.0578	0.1419
ef3s1g00697	ef3s16g00261	0.2614	0.4905	0.2679	0.4605
ef3s1g00696	ef3s16g00262	0.0701	0.1384	0.0703	0.1429
ef3s1g00692	ef3s16g00265	0.0376	0.19	0.0401	0.1612
ef3s1g00690	ef3s16g00266	0.0141	0.1307	0.0149	0.1131
ef3s1g00688	ef3s16g00268	0.105	0.1418	0.107	0.1376
ef3s1g00684	ef3s16g00272	0.0363	0.1311	0.0405	0.0987
ef3s1g00683	ef3s16g00274	0.0246	0.1631	0.0248	0.1645
ef3s1g00682	ef3s16g00275	0.0312	0.159	0.0332	0.1352
ef3s1g00681	ef3s16g00276	0.0867	0.2561	0.0912	0.2217
ef3s1g00678	ef3s16g00279	0.0209	0.1219	0.0223	0.1032
ef3s1g00677	ef3s16g00281	0.0703	0.1411	0.074	0.124
ef3s1g00676	ef3s16g00282	0.0324	0.1637	0.0332	0.1547
ef3s1g00675	ef3s16g00283	0.1616	0.5529	0.168	0.5573
ef3s1g00668	ef3s16g00292	0.0535	0.0609	0.0575	0.0506
ef3s1g00667	ef3s16g00293	0.02	0.1334	0.0208	0.1197
ef3s1g00665	ef3s16g00295	0.0952	0.1586	0.1027	0.1326
ef3s1g00663	ef3s16g00296	0.2533	0.2958	0.2654	0.2659
ef3s1g00659	ef3s16g00300	0.0614	0.1503	0.0614	0.1566
ef3s1g00658	ef3s16g00302	0.0632	0.2416	0.0631	0.2496
ef3s1g00653	ef3s16g00306	0.2021	0.4157	0.2064	0.3987
ef3s1g00652	ef3s16g00307	0.2578	0.5399	0.2551	0.5994
ef3s1g00648	ef3s16g00311	0.1699	0.3372	0.1727	0.3363
ef3s1g00642	ef3s16g00314	0.0573	0.1446	0.0597	0.1288
ef3s1g00641	ef3s16g00317	0.0793	0.1702	0.0833	0.1504
ef3s1g00640	ef3s16g00318	0.122	0.2034	0.1303	0.1717
ef3s1g00638	ef3s16g00319	0.0196	0.156	0.018	0.2445
ef3s1g00636	ef3s16g00324	0.127	0.2436	0.1306	0.226
ef3s1g00635	ef3s16g00325	0.0156	0.2416	0.0157	0.2571
ef3s1g00634	ef3s16g00326	0.0055	0.2296	0.0057	0.2144
ef3s1g00621	ef3s16g00346	0.0372	0.1374	0.0393	0.1191
ef3s1g00595	ef3s16g00366	0.0694	0.1392	0.0731	0.1209
ef3s1g00594	ef3s16g00367	0.1088	0.2953	0.1131	0.2697
ef3s1g00592	ef3s16g00368	0.0804	0.2522	0.0761	0.3403
ef3s1g00589	ef3s16g00372	0.0619	0.1633	0.0661	0.1366
ef3s1g00587	ef3s16g00374	0.0216	0.1732	0.0235	0.1396
ef3s1g00586	ef3s16g00375	0.1432	0.2956	0.1409	0.3232
ef3s1g00585	ef3s16g00376	0.0437	0.1573	0.0445	0.1532
ef3s1g00584	ef3s16g00377	0.1383	0.705	0.1369	0.8522
ef3s1g00582	ef3s16g00381	0.1057	0.4476	0.1122	0.3963
ef3s1g00580	ef3s16g00383	0.3334	0.7683	0.3438	0.7705
ef3s1g00578	ef3s16g00384	0.2473	0.2324	0.2443	0.2491
ef3s1g00576	ef3s16g00386	0.0239	0.151	0.0258	0.1215
ef3s1g00573	ef3s16g00387	0.0945	0.2001	0.1007	0.1746
ef3s1g00572	ef3s16g00388	0.0307	0.1966	0.0323	0.1719
ef3s1g00570	ef3s16g00389	0.0168	0.1603	0.0172	0.1483
ef3s1g00569	ef3s16g00390	0.1337	0.2407	0.1423	0.2124
ef3s1g00568	ef3s16g00391	0.0455	0.1529	0.0478	0.135
ef3s1g00566	ef3s16g00392	0.0207	0.1517	0.0219	0.1309
ef3s1g00565	ef3s16g00393	0.0287	0.1978	0.031	0.1637
ef3s1g00561	ef3s16g00396	0.0954	0.1754	0.1025	0.1458
ef3s1g00560	ef3s16g00397	0.2101	0.3582	0.2075	0.3845
ef3s1g00559	ef3s16g00398	0.0291	0.2099	0.031	0.1786
ef3s1g00558	ef3s16g00400	0.032	0.1846	0.0322	0.1842
ef3s1g00551	ef3s16g00414	0.0293	0.1837	0.0312	0.1556
ef3s1g00550	ef3s16g00415	0.0558	0.276	0.0562	0.28
ef3s1g00548	ef3s16g00420	0.0368	0.1892	0.0363	0.2021
ef3s1g00546	ef3s16g00423	0.1974	0.9878	0.1999	1.0822
ef3s1g00545	ef3s16g00424	0.1229	0.2868	0.1164	0.3747
ef3s1g00544	ef3s16g00425	0.097	0.2983	0.0937	0.3504
ef3s1g00543	ef3s16g00426	0.0582	0.2359	0.0577	0.25
ef3s1g00542	ef3s16g00427	0.0513	0.151	0.0548	0.1254
ef3s1g00532	ef3s16g00433	0.2165	0.6015	0.2202	0.5833
ef3s1g00522	ef3s16g00448	0.02	0.151	0.0206	0.1404
ef3s1g00520	ef3s16g00450	0.0333	0.1725	0.0319	0.2148
ef3s1g00519	ef3s16g00452	0.0213	0.2159	0.0233	0.1671
ef3s1g00517	ef3s16g00453	0.0392	0.1424	0.0404	0.1315
ef3s1g00515	ef3s16g00457	0.015	0.1192	0.016	0.097
ef3s1g00514	ef3s16g00461	0.006	0.185	0.0063	0.1629
ef3s1g00512	ef3s16g00463	0.0459	0.4364	0.047	0.4449
ef3s1g00509	ef3s16g00465	0.0672	0.1332	0.071	0.1156
ef3s1g00508	ef3s16g00467	0.0252	0.1273	0.0264	0.1097
ef3s1g00504	ef3s16g00468	0.4169	0.8067	0.433	0.7872
ef3s1g00500	ef3s16g00477	0.0617	0.1625	0.0639	0.1488
ef3s1g00499	ef3s16g00478	0.0701	0.2365	0.0764	0.1926
ef3s1g00490	ef3s16g00485	0.0297	0.2176	0.0301	0.2087
ef3s1g00487	ef3s16g00487	0.9	-1.0	0.8538	4.0795
ef3s1g00483	ef3s16g00489	0.0539	0.1461	0.0567	0.1271
ef3s1g00480	ef3s16g00495	0.1408	0.3139	0.1499	0.2696
ef3s1g00564	ef3s16g00241	0.9725	-1.0	0.995	3.0001
ef3s1g00581	ef3s16g00245	0.3429	-1.0	0.3406	4.496
ef3s1g00583	ef3s16g00282	0.9429	2.7049	0.9349	3.7361
ef3s1g00600	ef3s16g00330	0.0587	0.1495	0.061	0.1361
ef3s1g00601	ef3s16g00331	0.0165	0.1593	0.0177	0.1301
ef3s1g00606	ef3s16g00334	0.1385	0.1915	0.1365	0.2151
ef3s1g00611	ef3s16g00337	0.0439	0.1658	0.0472	0.1371
ef3s1g00613	ef3s16g00339	0.0155	0.1861	0.0158	0.1776
ef3s1g00614	ef3s16g00341	0.107	0.2631	0.1133	0.2243
ef3s1g00616	ef3s16g00342	0.078	0.294	0.0743	0.3734
ef3s1g00617	ef3s16g00344	0.01	0.2122	0.0092	0.3554
ef3s1g00620	ef3s16g00345	0.0275	0.142	0.0283	0.1313
ef3s1g00624	ef3s16g00353	0.0134	0.1795	0.0129	0.2076
ef3s1g00625	ef3s16g00354	0.0898	0.3205	0.0846	0.4552
ef3s1g00626	ef3s16g00355	0.0194	0.1631	0.0191	0.1807
ef3s1g00627	ef3s16g00356	0.0426	0.0904	0.047	0.0675
ef3s1g00629	ef3s16g00358	0.0634	0.2653	0.0605	0.3429
ef3s1g00632	ef3s16g00361	0.017	0.1402	0.0177	0.1262
ef3s1g00922	ef3s16g01201	0.0505	0.1645	0.0536	0.1425
ef3s1g00921	ef3s16g01211	0.0588	0.1476	0.0647	0.1136
ef3s1g00920	ef3s16g01212	0.0188	0.1601	0.019	0.1607
ef3s1g00919	ef3s16g01213	0.2181	0.7295	0.2064	1.4331
ef3s1g00911	ef3s16g01216	0.0631	0.0972	0.0642	0.0948
ef3s1g00907	ef3s16g01217	0.0362	0.1469	0.0389	0.1204
ef3s1g00906	ef3s16g01218	0.2326	0.3426	0.2354	0.339
ef3s1g00904	ef3s16g01223	0.1244	0.3197	0.1257	0.3159
ef3s1g00900	ef3s16g01232	0.1066	0.2491	0.1007	0.3295
ef3s1g00899	ef3s16g01233	0.0233	0.1468	0.024	0.1381
ef3s1g00898	ef3s16g01236	0.0216	0.1607	0.0218	0.1609
ef3s1g00883	ef3s16g01237	0.0985	0.1403	0.0983	0.1447
ef3s1g00880	ef3s16g01244	0.0605	0.02	0.0726	0.0136
ef3s1g00879	ef3s16g01245	0.2807	0.2743	0.3093	0.2172
ef3s1g00876	ef3s16g01248	0.0281	0.1423	0.0313	0.1101
ef3s1g00874	ef3s16g01249	0.1571	0.3077	0.1596	0.3056
ef3s1g00873	ef3s16g01250	0.0458	0.1311	0.0516	0.0996
ef3s1g00866	ef3s16g01253	0.0496	0.1223	0.0506	0.1168
ef3s1g00865	ef3s16g01257	0.1172	0.4024	0.1219	0.3757
ef3s1g00605	ef3s16g01037	0.9165	-1.0	0.8788	4.075
ef3s1g00587	ef3s16g01056	0.322	3.5336	0.3307	2.0057
ef3s1g00551	ef3s16g01101	0.24	-1.0	0.2402	4.6979
ef3s1g00508	ef3s16g01120	0.3176	1.6761	0.3519	1.4112
ef3s1g00502	ef3s16g01143	0.7305	-1.0	0.7198	4.4732
ef3s1g00489	ef3s16g01170	0.4051	1.1202	0.4103	1.9379
ef3s1g00483	ef3s16g01172	0.2171	1.2819	0.2361	1.0188
ef3s1g00470	ef3s16g01173	0.368	1.0927	0.3471	1.6546
ef3s1g00456	ef3s16g01183	0.2017	0.9036	0.2096	0.9151
ef3s1g00443	ef3s16g01192	0.4745	1.4518	0.4823	1.344
ef3s1g00456	ef3s16g00469	0.365	-1.0	0.3581	3.5033
ef3s1g00492	ef3s16g00470	0.0845	0.2879	0.083	0.3176
ef3s1g00493	ef3s16g00471	0.0302	0.1409	0.0315	0.1267
ef3s1g00495	ef3s16g00473	0.0594	0.1826	0.0614	0.173
ef3s1g00496	ef3s16g00475	0.3237	0.476	0.3231	0.514
ef3s1g00498	ef3s16g00476	0.0864	0.2153	0.0925	0.1828
ef3s1g01906	ef3s16g00347	0.0854	0.8095	0.0888	0.739
ef3s1g01905	ef3s16g00348	0.177	1.0018	0.1811	1.0242
ef3s1g01903	ef3s16g00355	0.136	0.9185	0.1328	1.366
ef3s1g01898	ef3s16g00362	0.3061	1.033	0.3035	1.4397
ef3s1g01897	ef3s16g00363	0.2412	1.2454	0.2654	1.0084
ef3s1g01896	ef3s16g00368	0.2234	0.9056	0.212	2.2695
ef3s1g01880	ef3s16g00377	0.005	0.9315	0.0049	2.5461
ef3s1g00526	ef3s16g00430	0.0734	0.3491	0.0825	0.2458
ef3s1g00527	ef3s16g00431	0.0414	0.1532	0.0463	0.1187
ef3s1g00531	ef3s16g00432	0.029	0.1323	0.0309	0.1117
ef3s1g00533	ef3s16g00433	0.0685	0.1801	0.0714	0.1645
ef3s1g00534	ef3s16g00434	0.0542	0.2002	0.0577	0.17
ef3s1g00535	ef3s16g00437	0.4739	1.1063	0.4769	1.2709
ef3s1g01349	ef3s16g00234	0.7061	2.7068	0.7159	2.3495
ef3s1g01312	ef3s16g00282	1.0573	5.3116	0.9886	4.5303
ef3s1g01293	ef3s16g00310	0.7414	-1.0	0.7557	3.2775
ef3s1g01292	ef3s16g00321	0.8966	2.6891	0.9436	1.7388
ef3s1g01289	ef3s16g00347	0.9397	2.5014	0.9814	1.8192
ef3s1g01376	ef3s16g01295	0.5851	-1.0	0.6015	3.7017
ef3s1g01358	ef3s16g01317	0.3566	0.4444	0.3652	0.4291
ef3s1g01325	ef3s16g01340	0.4844	1.8927	0.5033	1.7338
ef3s1g01281	ef3s16g01348	0.4713	-1.0	0.4824	4.8743
ef3s1g01272	ef3s16g01351	0.2119	0.6346	0.2218	0.5991
ef3s1g00598	ef3s16g00491	0.7075	1.3554	0.6707	1.945
ef3s1g00559	ef3s16g00527	0.1616	1.4087	0.1655	1.1812
ef3s1g00547	ef3s16g00535	0.3934	0.9034	0.3602	2.1247
ef3s1g00544	ef3s16g00540	0.1971	1.2765	0.1862	2.4027
ef3s1g00526	ef3s16g00543	0.1795	1.4198	0.1931	1.2642
ef3s1g00333	ef3s16g00470	0.8096	1.7561	0.756	4.1697
ef3s1g00299	ef3s16g00502	0.8872	-1.0	0.8868	4.2242
ef3s1g00267	ef3s16g00544	0.3513	3.1908	0.3537	2.7412
ef3s1g00227	ef3s16g00571	0.752	-1.0	0.7782	4.0161
ef3s1g00199	ef3s16g00585	0.842	-1.0	0.8642	3.9479
ef3s1g01455	ef3s16g00307	0.2895	0.9388	0.2927	1.0404
ef3s1g01451	ef3s16g00320	0.2643	1.5804	0.2764	1.5474
ef3s1g01450	ef3s16g00325	0.0295	0.9218	0.0279	1.5517
ef3s1g01449	ef3s16g00326	0.0077	0.7663	0.0073	1.6547
ef3s1g00843	ef3s16g00487	0.8668	-1.0	0.8556	4.1717
ef3s1g00797	ef3s16g00534	0.6936	2.3332	0.6756	3.9186
ef3s1g00757	ef3s16g00571	0.8076	-1.0	0.8491	2.372
ef3s1g00709	ef3s16g00620	0.8555	2.1049	0.8362	3.5932
ef3s1g00378	ef3s16g01037	1.0566	-1.0	0.9958	4.0781
ef3s1g00362	ef3s16g01055	0.257	-1.0	0.2598	4.7251
ef3s1g00335	ef3s16g01063	0.5846	-1.0	0.6262	2.9661
ef3s1g00289	ef3s16g01090	1.0335	2.0573	0.9754	4.232
ef3s1g00647	ef3s16g00194	0.9022	-1.0	0.9054	4.5375
ef3s1g00686	ef3s16g00236	0.7946	2.9244	0.8295	1.8507
ef3s1g00723	ef3s16g00310	0.768	-1.0	0.7799	4.0104
ef3s1g01869	ef3s16g00257	0.7897	-1.0	0.7837	4.042
ef3s1g01879	ef3s16g00282	0.9886	2.3642	0.9744	3.1468
ef3s1g01893	ef3s16g00305	0.8602	3.0739	0.8257	3.7577
ef3s1g01380	ef3s16g00463	0.4623	-1.0	0.464	3.4678
ef3s1g01394	ef3s16g00488	0.4425	-1.0	0.4268	3.4438
ef3s1g01426	ef3s16g00523	0.5856	1.7507	0.6102	2.3177
ef3s1g01292	ef3s16g00137	0.8031	2.5671	0.8147	2.2025
ef3s1g01332	ef3s16g00141	0.7948	1.8901	0.7907	2.1473
ef3s1g01381	ef3s16g00142	0.8928	-1.0	0.9251	3.4102
ef3s1g01272	ef3s16g01266	0.4086	1.0514	0.42	1.2723
ef3s1g01312	ef3s16g01280	0.7847	1.8744	0.7292	3.9794
ef3s1g01327	ef3s16g01281	0.9893	1.7584	0.8823	4.2514
ef3s1g01277	ef3s16g00845	0.8597	-1.0	0.8991	2.8725
ef3s1g01305	ef3s16g00848	0.8067	3.3565	0.8673	2.6324
ef3s1g01332	ef3s16g00849	0.7402	-1.0	0.7717	4.2092
ef3s1g00840	ef3s16g01215	0.8686	-1.0	0.8832	4.4329
ef3s1g00867	ef3s16g01259	0.0905	0.2746	0.0842	0.3933
ef3s1g00425	ef3s16g01136	0.5035	1.1603	0.5142	1.6769
ef3s1g00472	ef3s16g01169	0.0341	0.9468	0.0327	1.4087
ef3s1g00256	ef3s16g00211	0.4181	-1.0	0.4216	3.4609
ef3s1g00280	ef3s16g00241	0.9847	-1.0	1.0191	2.7724
ef3s1g00302	ef3s16g00271	0.878	-1.0	0.8978	4.4091
ef3s1g01398	ef3s17g00163	0.3101	1.2634	0.3275	1.3168
ef3s1g01397	ef3s17g00175	0.124	1.0778	0.1293	1.1455
ef3s1g01391	ef3s17g00182	0.2922	1.1684	0.3079	1.109
ef3s1g01390	ef3s17g00190	0.7465	2.8625	0.7332	3.9466
ef3s1g01351	ef3s17g00239	0.6141	-1.0	0.6498	2.247
ef3s1g01313	ef3s17g00246	0.5883	-1.0	0.6135	2.7055
ef3s1g01290	ef3s17g00295	0.3052	-1.0	0.3199	2.1148
ef3s1g00302	ef3s17g00805	0.6258	-1.0	0.6431	4.2858
ef3s1g00275	ef3s17g00825	0.8394	2.8314	0.8548	2.336
ef3s1g00267	ef3s17g00838	0.7048	2.478	0.6925	4.8969
ef3s1g00225	ef3s17g00875	1.0644	1.9804	1.0422	2.4948
ef3s1g00218	ef3s17g00914	0.9419	-1.0	0.9386	4.2589
ef3s1g01882	ef3s17g01079	0.3866	1.009	0.4074	0.9982
ef3s1g01884	ef3s17g01083	0.4997	2.4319	0.5153	1.8165
ef3s1g01885	ef3s17g01088	0.2311	0.9309	0.2339	1.1231
ef3s1g01886	ef3s17g01093	0.6544	1.195	0.5682	3.4012
ef3s1g00831	ef3s17g00785	0.0391	-1.0	0.0379	4.1892
ef3s1g00840	ef3s17g00804	0.8346	-1.0	0.8231	4.3741
ef3s1g00881	ef3s17g00846	0.7974	2.8468	0.7936	3.2656
ef3s1g01275	ef3s17g00704	0.8961	1.4096	0.825	4.0479
ef3s1g01325	ef3s17g00741	0.4757	2.079	0.4975	1.8855
ef3s1g01330	ef3s17g00776	0.1655	1.1779	0.1844	0.8131
ef3s1g01863	ef3s17g00413	0.6627	1.9851	0.6508	2.4823
ef3s1g01869	ef3s17g00419	0.825	-1.0	0.8469	4.427
ef3s1g01918	ef3s17g00447	0.9359	-1.0	0.9365	4.0779
ef3s1g02027	ef3s18g00865	0.6864	1.7859	0.6776	2.2441
ef3s1g02024	ef3s18g00896	0.9283	3.0022	0.9617	2.0714
ef3s1g01975	ef3s18g00901	0.5974	-1.0	0.6179	4.2587
ef3s1g01935	ef3s18g00931	0.7954	-1.0	0.8042	3.8479
ef3s1g01925	ef3s18g00935	0.7224	-1.0	0.7182	3.8443
ef3s1g01897	ef3s18g00955	0.0631	0.0606	0.0624	0.0635
ef3s1g00424	ef3s18g00445	0.713	-1.0	0.7506	4.6881
ef3s1g00378	ef3s18g00475	0.953	-1.0	0.9304	4.1637
ef3s1g00334	ef3s18g00484	0.8501	-1.0	0.9381	3.2783
ef3s1g00327	ef3s18g00498	0.6694	-1.0	0.6944	3.4341
ef3s1g00322	ef3s18g00524	0.4035	-1.0	0.4067	3.9409
ef3s1g00371	ef3s18g00910	0.6097	-1.0	0.6165	4.1642
ef3s1g00330	ef3s18g00929	0.5756	2.3073	0.5682	3.0328
ef3s1g00310	ef3s18g00942	0.298	2.5515	0.3	2.3009
ef3s1g00308	ef3s18g00943	0.2323	1.8169	0.2291	2.2698
ef3s1g01340	ef3s18g00431	1.0623	4.1873	1.022	4.6509
ef3s1g01332	ef3s18g00458	0.7544	2.1618	0.7492	2.6603
ef3s1g01329	ef3s18g00479	0.8725	-1.0	0.8837	4.2092
ef3s1g01305	ef3s18g00528	0.8836	2.8855	0.9402	2.1148
ef3s1g01807	ef3s18g00694	0.5482	1.7562	0.5477	1.9127
ef3s1g01761	ef3s18g00706	0.8412	-1.0	0.8595	4.3695
ef3s1g01716	ef3s18g00755	0.8344	-1.0	0.8376	4.1771
ef3s1g01704	ef3s18g00793	0.7918	2.4911	0.7521	4.0203
ef3s1g00938	ef3s18g00326	0.8078	-1.0	0.8042	4.5126
ef3s1g00963	ef3s18g00339	0.3956	2.8852	0.3971	2.7781
ef3s1g01001	ef3s18g00360	0.7699	3.1508	0.7899	2.382
ef3s1g01376	ef3s18g00888	0.6137	2.8506	0.6188	2.6518
ef3s1g01381	ef3s18g00908	0.7496	-1.0	0.7625	3.9868
ef3s1g01386	ef3s18g00910	0.6157	2.9244	0.6228	2.4722
ef3s1g02018	ef3s18g00540	0.6946	-1.0	0.6675	4.0041
ef3s1g02027	ef3s18g00560	0.6257	-1.0	0.6215	3.4741
ef3s1g02039	ef3s18g00602	1.0561	2.0596	1.0005	4.8404
ef3s1g00482	ef3s19g00041	1.0995	2.5331	1.0345	4.2975
ef3s1g00476	ef3s19g00051	0.2947	1.6092	0.2991	1.4421
ef3s1g00447	ef3s19g00056	0.0948	0.8737	0.0955	1.0328
ef3s1g00410	ef3s19g00060	0.1496	1.0403	0.1554	1.0229
ef3s1g00392	ef3s19g00086	0.1828	1.2432	0.1919	1.1652
ef3s1g00072	ef3s19g00022	0.4939	-1.0	0.4817	3.8251
ef3s1g00050	ef3s19g00051	0.6881	-1.0	0.6845	4.3116
ef3s1g00048	ef3s19g00070	0.4752	2.5266	0.5397	1.428
ef3s1g00036	ef3s19g00088	1.1769	2.5473	1.1491	4.75
ef3s1g00871	ef3s19g00433	1.0912	1.8	1.0665	2.3302
ef3s1g00862	ef3s19g00434	0.9764	2.3174	1.0116	1.8399
ef3s1g00843	ef3s19g00483	1.1727	-1.0	1.1781	4.3666
ef3s1g00808	ef3s19g00506	0.7541	4.9031	0.7679	2.7442
ef3s1g01458	ef3s19g00232	0.8498	4.2235	0.8532	4.0488
ef3s1g01452	ef3s19g00240	0.7427	2.1594	0.7493	2.0207
ef3s1g01429	ef3s19g00241	0.7094	-1.0	0.685	3.568
ef3s1g01380	ef3s19g00258	0.388	2.0569	0.3928	1.877
ef3s1g01886	ef3s19g00425	0.6047	1.1649	0.5538	2.4642
ef3s1g01885	ef3s19g00428	0.2059	1.0494	0.2135	1.0075
ef3s1g01884	ef3s19g00431	0.6586	1.8757	0.6569	1.9393
ef3s1g01879	ef3s19g00434	0.8825	2.2643	0.8833	2.3914
ef3s1g02053	ef3s19g00897	0.8209	-1.0	0.8269	4.18
ef3s1g02022	ef3s19g00922	0.4341	-1.0	0.4312	3.8249
ef3s1g02019	ef3s19g00936	0.5868	3.0447	0.5699	3.9983
ef3s1g01974	ef3s19g00948	0.8952	-1.0	0.8775	4.207
ef3s1g00002	ef3s19g00851	0.9725	-1.0	0.8894	4.3154
ef3s1g00010	ef3s19g00883	0.6057	-1.0	0.6038	3.9806
ef3s1g00023	ef3s19g00916	0.7345	2.0301	0.7456	1.8455
ef3s1g00010	ef3s19g00008	0.5294	-1.0	0.5367	3.9809
ef3s1g00011	ef3s19g00035	0.9069	3.2048	0.8835	4.9727
ef3s1g00361	ef3s19g00030	0.7957	-1.0	0.7711	4.3235
ef3s1g00407	ef3s19g00035	1.203	2.1695	1.1624	4.9366
ef3s1g00414	ef3s19g00041	0.9035	2.6829	0.8969	3.5369
ef3s1g00598	ef3s19g00041	1.0149	1.7524	0.9832	2.2866
ef3s1g00599	ef3s19g00045	0.4512	7.1891	0.4539	3.5534
ef3s1g00647	ef3s19g00049	0.6362	-1.0	0.6179	4.5216
ef3s1g01168	ef3s19g00100	0.9324	-1.0	0.9626	4.2829
ef3s1g01186	ef3s19g00118	0.6397	-1.0	0.6392	3.84
ef3s1g01201	ef3s19g00144	0.5059	3.9561	0.5326	1.7334
ef3s1g01925	ef3s19g00915	0.7878	2.2618	0.8234	1.6584
ef3s1g01934	ef3s19g00931	0.7722	-1.0	0.7767	4.1866
ef3s1g00008	ef3s2g00007	0.2016	1.2423	0.1922	1.9869
ef3s1g00011	ef3s2g00009	0.347	0.839	0.3564	0.9094
ef3s1g00015	ef3s2g00014	0.0807	0.9638	0.0844	0.8705
ef3s1g00017	ef3s2g00016	0.4647	1.1713	0.4422	1.8161
ef3s1g00023	ef3s2g00020	0.2968	0.9915	0.3143	0.9411
ef3s1g00033	ef3s2g00030	0.3347	1.0746	0.3018	3.1722
ef3s1g00044	ef3s2g00037	0.2352	0.9447	0.216	1.8853
ef3s1g00046	ef3s2g00039	0.2232	1.4874	0.2386	1.0287
ef3s1g00047	ef3s2g00040	0.0544	1.2003	0.0562	1.2302
ef3s1g00049	ef3s2g00043	0.3623	1.8513	0.3946	1.6092
ef3s1g00064	ef3s2g00057	0.8462	1.3997	0.7714	3.8679
ef3s1g00068	ef3s2g00060	0.9432	2.7783	0.9138	4.3029
ef3s1g00071	ef3s2g00065	0.7171	1.7652	0.6626	3.6655
ef3s1g00072	ef3s2g00066	0.7322	2.2876	0.6874	3.7064
ef3s1g00075	ef3s2g00068	0.3487	1.5324	0.3607	1.2415
ef3s1g00079	ef3s2g00071	0.2137	0.7268	0.2165	0.7959
ef3s1g00083	ef3s2g00072	0.0397	1.0447	0.042	0.9328
ef3s1g00085	ef3s2g00075	0.4377	1.0976	0.4403	1.7951
ef3s1g00103	ef3s2g00083	0.2177	-1.0	0.2239	3.2381
ef3s1g00106	ef3s2g00084	0.4506	3.1587	0.4429	3.8328
ef3s1g00109	ef3s2g00085	0.1971	1.6562	0.2205	1.4375
ef3s1g00122	ef3s2g00090	0.854	1.9563	0.913	2.3656
ef3s1g00123	ef3s2g00097	0.2781	0.8584	0.2926	0.8187
ef3s1g00125	ef3s2g00102	0.2772	0.7843	0.2573	1.3104
ef3s1g00126	ef3s2g00104	0.2691	1.0442	0.2767	1.072
ef3s1g00127	ef3s2g00113	0.1578	1.1361	0.1485	2.3666
ef3s1g00134	ef3s2g00117	0.1506	0.7888	0.1578	0.742
ef3s1g00140	ef3s2g00123	0.5026	1.2834	0.5093	1.3482
ef3s1g00157	ef3s2g00142	0.6159	2.0466	0.6171	2.0548
ef3s1g00158	ef3s2g00143	0.2538	0.8031	0.2573	0.9324
ef3s1g00163	ef3s2g00150	0.3118	1.2432	0.3162	1.7471
ef3s1g00164	ef3s2g00152	0.1596	1.4276	0.1681	1.5548
ef3s1g00171	ef3s2g00157	0.2911	2.4179	0.2859	3.3632
ef3s1g00175	ef3s2g00160	0.1886	0.9258	0.2051	0.7673
ef3s1g00176	ef3s2g00161	0.3603	-1.0	0.3807	2.0874
ef3s1g00182	ef3s2g00166	0.0536	0.8947	0.0554	0.8592
ef3s1g00183	ef3s2g00168	0.4369	1.6148	0.4455	1.4107
ef3s1g00185	ef3s2g00169	0.2157	1.2882	0.2141	2.0009
ef3s1g00195	ef3s2g00176	0.251	1.2701	0.2422	1.7284
ef3s1g00197	ef3s2g00177	0.5489	1.3752	0.5622	2.7819
ef3s1g00202	ef3s2g00183	0.2385	2.208	0.241	1.936
ef3s1g00210	ef3s2g00196	0.2833	0.9922	0.3045	0.8767
ef3s1g00212	ef3s2g00197	0.1169	0.9218	0.1243	0.7892
ef3s1g00213	ef3s2g00200	0.1321	1.0519	0.135	1.1529
ef3s1g00214	ef3s2g00201	0.158	1.0886	0.1663	1.0415
ef3s1g00229	ef3s2g00207	0.0247	1.356	0.0251	1.2053
ef3s1g00256	ef3s2g00223	0.1689	2.1809	0.1805	1.2595
ef3s1g00285	ef3s2g00252	0.1309	0.8068	0.1367	0.7259
ef3s1g00286	ef3s2g00253	0.3321	1.1171	0.3503	1.0647
ef3s1g00288	ef3s2g00256	0.4413	1.1184	0.4246	1.4506
ef3s1g00291	ef3s2g00258	0.1317	1.0606	0.1321	1.3967
ef3s1g00299	ef3s2g00268	0.134	0.9195	0.1375	0.9356
ef3s1g00302	ef3s2g00271	0.3066	1.0569	0.3117	1.1191
ef3s1g00310	ef3s2g00278	0.1753	1.6761	0.1848	1.8576
ef3s1g00313	ef3s2g00283	0.1746	0.9152	0.1788	0.9597
ef3s1g00319	ef3s2g00286	0.2476	1.5709	0.2528	1.3622
ef3s1g00324	ef3s2g00291	0.5248	1.7441	0.5465	1.3558
ef3s1g00326	ef3s2g00293	0.1198	1.105	0.1211	1.3989
ef3s1g00329	ef3s2g00295	0.3675	0.3312	0.3889	0.2914
ef3s1g00333	ef3s2g00300	0.3338	1.3208	0.3277	1.5506
ef3s1g00346	ef3s2g00304	0.1057	0.9282	0.111	0.842
ef3s1g01857	ef3s2g01566	0.0528	0.2594	0.053	0.268
ef3s1g01856	ef3s2g01567	1.3033	-1.0	1.4557	2.4347
ef3s1g01855	ef3s2g01568	0.1045	0.1292	0.1077	0.1216
ef3s1g01853	ef3s2g01572	0.1501	0.2326	0.1475	0.2551
ef3s1g01852	ef3s2g01573	0.255	0.4129	0.2563	0.4208
ef3s1g01850	ef3s2g01574	0.0186	0.1348	0.0189	0.1311
ef3s1g01848	ef3s2g01577	0.1009	0.1773	0.106	0.1596
ef3s1g01846	ef3s2g01578	0.7461	3.453	0.7509	3.183
ef3s1g01842	ef3s2g01581	0.0264	0.1651	0.0283	0.1343
ef3s1g01839	ef3s2g01583	0.2016	0.3423	0.1966	0.379
ef3s1g00482	ef3s2g00057	0.7932	1.5057	0.6982	3.9726
ef3s1g00504	ef3s2g00079	1.0739	2.0311	1.0258	4.4124
ef3s1g00506	ef3s2g00095	0.8608	1.6505	0.7873	4.1188
ef3s1g00552	ef3s2g00121	0.8399	-1.0	0.841	4.0583
ef3s1g00598	ef3s2g00130	0.686	2.3354	0.6574	3.9501
ef3s1g00619	ef3s2g00160	0.661	4.3602	0.6516	3.487
ef3s1g00647	ef3s2g00195	0.6582	1.9863	0.6425	3.2183
ef3s1g01398	ef3s2g01304	0.2988	1.418	0.318	1.3843
ef3s1g01397	ef3s2g01316	0.0977	0.9901	0.1005	1.1231
ef3s1g01391	ef3s2g01322	0.3266	1.0959	0.3479	0.9819
ef3s1g01390	ef3s2g01331	0.6219	-1.0	0.6057	3.5985
ef3s1g01351	ef3s2g01375	0.6187	-1.0	0.6601	2.1585
ef3s1g01313	ef3s2g01384	0.529	3.1493	0.5582	3.3863
ef3s1g01290	ef3s2g01433	0.4618	3.1463	0.4785	1.8407
ef3s1g00310	ef3s2g00211	0.4657	-1.0	0.455	4.1667
ef3s1g00268	ef3s2g00212	0.1509	1.0961	0.1583	1.0662
ef3s1g00267	ef3s2g00214	0.1341	0.8469	0.1388	0.8542
ef3s1g00261	ef3s2g00217	0.4846	1.7162	0.4898	1.615
ef3s1g00250	ef3s2g00225	0.45	1.2918	0.4496	1.5141
ef3s1g00245	ef3s2g00231	0.2569	0.919	0.2694	0.8631
ef3s1g00955	ef3s2g00467	0.7432	-1.0	0.7584	4.2246
ef3s1g00946	ef3s2g00468	0.3849	1.1461	0.356	2.6614
ef3s1g00945	ef3s2g00472	0.5325	3.4002	0.5059	3.6846
ef3s1g00940	ef3s2g00477	0.4845	1.882	0.4929	1.6315
ef3s1g00933	ef3s2g00482	0.6904	-1.0	0.7588	1.6898
ef3s1g00887	ef3s2g00529	0.5751	1.7384	0.5645	2.181
ef3s1g01704	ef3s2g01577	0.6982	1.7149	0.6446	3.9715
ef3s1g01713	ef3s2g01625	0.7707	2.6126	0.7823	2.2315
ef3s1g01715	ef3s2g01626	0.5295	2.2571	0.5614	1.7811
ef3s1g01747	ef3s2g01644	0.9462	2.0911	0.9025	4.6574
ef3s1g01775	ef3s2g01650	1.1692	2.4662	1.1547	4.3607
ef3s1g01819	ef3s2g01657	0.9985	-1.0	1.0111	4.5049
ef3s1g00552	ef3s2g00545	1.0636	-1.0	1.0391	4.3121
ef3s1g00524	ef3s2g00584	0.3726	-1.0	0.3692	4.3166
ef3s1g00503	ef3s2g00589	0.932	2.3932	0.9282	2.6622
ef3s1g00484	ef3s2g00613	1.0161	3.6618	1.0458	2.3669
ef3s1g00440	ef3s2g00635	1.0436	-1.0	1.0281	4.2674
ef3s1g00629	ef3s2g00021	0.2199	1.1855	0.2031	3.0849
ef3s1g00598	ef3s2g00057	0.7568	1.5182	0.7049	4.0537
ef3s1g00587	ef3s2g00073	0.4943	3.3468	0.5191	1.7062
ef3s1g00504	ef3s2g00136	0.8117	4.6955	0.8026	4.4369
ef3s1g01627	ef3s2g00195	0.6629	1.8646	0.6449	2.9142
ef3s1g01587	ef3s2g00200	0.3273	2.1667	0.3352	1.7062
ef3s1g01560	ef3s2g00223	0.4239	-1.0	0.4208	3.5306
ef3s1g01528	ef3s2g00258	0.7762	-1.0	0.7797	4.1816
ef3s1g01495	ef3s2g00271	0.552	3.1536	0.5525	3.6655
ef3s1g01957	ef3s2g00432	0.7177	2.1643	0.7466	1.6865
ef3s1g02004	ef3s2g00468	0.7534	-1.0	0.7396	3.6319
ef3s1g02032	ef3s2g00485	0.6093	-1.0	0.6178	3.8245
ef3s1g02038	ef3s2g00515	0.4762	3.4933	0.4905	2.037
ef3s1g01703	ef3s2g00523	0.0613	0.2122	0.0633	0.198
ef3s1g01704	ef3s2g00525	0.5215	1.2199	0.491	1.9816
ef3s1g01747	ef3s2g00535	0.8601	2.819	0.8684	2.7042
ef3s1g01794	ef3s2g00583	0.6612	2.9681	0.6856	3.347
ef3s1g01358	ef3s2g01403	0.3676	0.618	0.3712	0.6453
ef3s1g01397	ef3s2g01452	0.3433	-1.0	0.3328	4.2149
ef3s1g01427	ef3s2g01467	0.1468	0.9602	0.1457	1.1857
ef3s1g00072	ef3s2g00065	0.7816	1.6401	0.7234	3.7183
ef3s1g00071	ef3s2g00066	0.7704	1.597	0.7163	3.7103
ef3s1g00036	ef3s2g00088	0.9683	3.0486	0.9178	4.5785
ef3s1g00005	ef3s2g00093	0.7736	-1.0	0.7755	4.2699
ef3s1g00300	ef3s2g01732	0.9134	-1.0	1.0592	2.8346
ef3s1g00280	ef3s2g01739	0.9274	-1.0	0.9017	4.3687
ef3s1g00260	ef3s2g01772	0.5815	1.4278	0.5882	1.892
ef3s1g00216	ef3s2g01813	0.6327	3.9268	0.64	3.0125
ef3s1g00369	ef3s2g01116	0.2941	-1.0	0.29	4.0213
ef3s1g00336	ef3s2g01152	0.5487	-1.0	0.5563	3.5216
ef3s1g00306	ef3s2g01173	0.3329	1.0792	0.3294	2.2701
ef3s1g00280	ef3s2g01199	0.8545	1.9656	0.7911	4.1518
ef3s1g00849	ef3s2g00728	0.4973	1.8937	0.4614	3.2476
ef3s1g00843	ef3s2g00729	0.853	3.5445	0.8987	1.8824
ef3s1g00831	ef3s2g00761	0.0402	-1.0	0.0371	99.0
ef3s1g00829	ef3s2g00763	0.8035	2.717	0.8062	2.7851
ef3s1g01207	ef3s2g01113	0.1073	0.1086	0.1016	0.1349
ef3s1g01165	ef3s2g01162	0.5894	3.6159	0.5795	4.4365
ef3s1g01152	ef3s2g01192	0.1706	1.0678	0.1822	0.8527
ef3s1g01122	ef3s2g01205	1.0325	-1.0	1.0273	5.0116
ef3s1g01449	ef3s2g01453	0.474	0.8687	0.4579	1.2477
ef3s1g01437	ef3s2g01458	0.2368	1.1686	0.2598	0.992
ef3s1g01436	ef3s2g01460	0.1595	0.8431	0.1718	0.7179
ef3s1g01657	ef3s2g00673	0.7919	-1.0	0.8276	2.1515
ef3s1g01616	ef3s2g00704	0.0544	2.6536	0.0536	3.441
ef3s1g01574	ef3s2g00743	0.8509	2.3417	0.875	1.8853
ef3s1g01525	ef3s2g00770	0.6509	3.091	0.6327	4.8702
ef3s1g00110	ef3s2g01071	0.9832	2.3671	0.9589	4.5961
ef3s1g00155	ef3s2g01104	0.8451	2.1224	0.8742	2.4829
ef3s1g00173	ef3s2g01111	0.7546	2.4808	0.7282	4.9036
ef3s1g01352	ef3s2g00817	0.8985	-1.0	0.8957	4.1949
ef3s1g01363	ef3s2g00858	0.7213	-1.0	0.7074	4.2523
ef3s1g01404	ef3s2g00878	0.9124	-1.0	0.9118	4.565
ef3s1g00922	ef3s20g00281	0.0442	0.1765	0.046	0.1599
ef3s1g00921	ef3s20g00283	0.0628	0.1368	0.0678	0.1111
ef3s1g00920	ef3s20g00284	0.0696	0.1858	0.0696	0.1923
ef3s1g00919	ef3s20g00285	0.1428	0.317	0.1342	0.4533
ef3s1g00917	ef3s20g00313	0.0635	0.1992	0.0608	0.2372
ef3s1g00908	ef3s20g00345	0.0264	0.1245	0.0269	0.1197
ef3s1g00904	ef3s20g00347	0.0283	0.1538	0.0317	0.1145
ef3s1g00900	ef3s20g00349	0.1221	0.2498	0.1146	0.3336
ef3s1g00896	ef3s20g00354	0.0368	0.2064	0.0376	0.1971
ef3s1g00891	ef3s20g00357	0.0381	0.2487	0.0408	0.2093
ef3s1g00887	ef3s20g00361	0.4695	1.0161	0.4758	1.1237
ef3s1g00882	ef3s20g00364	0.094	0.2441	0.0955	0.2378
ef3s1g00879	ef3s20g00368	0.3573	0.3716	0.3939	0.2987
ef3s1g00878	ef3s20g00369	0.1795	0.3018	0.1819	0.2949
ef3s1g00875	ef3s20g00370	0.0215	0.0844	0.0227	0.073
ef3s1g00874	ef3s20g00371	0.0974	0.2583	0.0983	0.2565
ef3s1g00872	ef3s20g00373	0.1192	0.2431	0.1261	0.2132
ef3s1g00868	ef3s20g00379	0.0191	0.1823	0.0209	0.147
ef3s1g00866	ef3s20g00380	0.0466	0.1225	0.0481	0.1136
ef3s1g00865	ef3s20g00381	0.0401	0.2511	0.0416	0.2312
ef3s1g00864	ef3s20g00385	0.0203	0.1512	0.022	0.1188
ef3s1g00843	ef3s20g00409	0.9665	-1.0	1.0031	3.0762
ef3s1g00510	ef3s20g00389	0.2685	-1.0	0.2731	2.8086
ef3s1g00508	ef3s20g00390	0.156	1.6149	0.1721	1.1337
ef3s1g00504	ef3s20g00397	0.2753	1.1409	0.2719	1.2667
ef3s1g00502	ef3s20g00418	0.1006	1.0141	0.1032	1.232
ef3s1g00483	ef3s20g00424	0.2211	1.2476	0.2424	0.9459
ef3s1g00472	ef3s20g00428	0.0281	0.8346	0.0272	1.5559
ef3s1g00434	ef3s20g00478	0.4675	1.1477	0.4852	1.502
ef3s1g00424	ef3s20g00527	0.6179	-1.0	0.6505	2.2115
ef3s1g00378	ef3s20g00546	0.9707	-1.0	0.9496	4.1017
ef3s1g00362	ef3s20g00591	0.2123	-1.0	0.2073	4.675
ef3s1g00443	ef3s20g00405	0.2983	1.2811	0.3065	2.6839
ef3s1g00451	ef3s20g00412	0.1501	0.8523	0.1482	1.1293
ef3s1g00456	ef3s20g00414	0.2245	0.9131	0.2316	0.956
ef3s1g00468	ef3s20g00421	0.2219	1.0125	0.2361	0.9321
ef3s1g00489	ef3s20g00427	0.3953	1.0508	0.402	1.4657
ef3s1g00537	ef3s20g00471	0.6298	-1.0	0.638	4.3793
ef3s1g00551	ef3s20g00498	0.2331	-1.0	0.2348	4.716
ef3s1g00587	ef3s20g00531	0.3159	3.4214	0.3267	1.8536
ef3s1g00517	ef3s20g00983	0.2074	0.8553	0.2114	0.949
ef3s1g00520	ef3s20g00995	0.1107	0.6671	0.1015	1.8274
ef3s1g00533	ef3s20g01001	0.4806	1.1449	0.5263	0.9483
ef3s1g00544	ef3s20g01020	0.2988	1.3151	0.2869	1.8975
ef3s1g00545	ef3s20g01021	0.2784	1.0112	0.2695	1.4713
ef3s1g00547	ef3s20g01026	0.1693	1.3212	0.1738	1.7348
ef3s1g00559	ef3s20g01034	0.1663	1.3664	0.1718	2.1372
ef3s1g00763	ef3s20g00240	0.4824	-1.0	0.4987	3.8878
ef3s1g00773	ef3s20g00269	0.5467	1.2644	0.4936	3.3528
ef3s1g00778	ef3s20g00281	0.5575	1.9948	0.5544	2.271
ef3s1g00780	ef3s20g00285	0.0819	1.0755	0.0753	3.2411
ef3s1g00795	ef3s20g00302	0.7079	1.7683	0.6319	3.7637
ef3s1g02067	ef3s20g00237	0.241	1.1156	0.2534	1.0755
ef3s1g02066	ef3s20g00278	0.7879	-1.0	0.7667	3.976
ef3s1g02022	ef3s20g00292	0.4565	2.0973	0.436	4.8045
ef3s1g02021	ef3s20g00334	0.6128	-1.0	0.6266	4.2644
ef3s1g02004	ef3s20g00353	0.5953	-1.0	0.6012	3.7114
ef3s1g00771	ef3s20g00301	0.5549	1.9459	0.5222	4.1996
ef3s1g00768	ef3s20g00302	0.1936	1.0365	0.1781	2.3376
ef3s1g00767	ef3s20g00307	0.5377	-1.0	0.5838	2.7867
ef3s1g00763	ef3s20g00334	0.3766	1.7221	0.3816	1.5438
ef3s1g00566	ef3s20g00960	0.8974	-1.0	0.8797	4.1286
ef3s1g00536	ef3s20g00994	0.3173	1.3407	0.3494	1.162
ef3s1g00529	ef3s20g01016	0.4348	1.3449	0.4429	1.9928
ef3s1g00482	ef3s20g01019	0.6358	-1.0	0.6302	3.8605
ef3s1g01819	ef3s20g01103	1.0416	2.6576	1.0511	2.9606
ef3s1g01780	ef3s20g01140	0.7502	2.205	0.7568	2.1892
ef3s1g01736	ef3s20g01157	0.5454	1.8281	0.542	2.1112
ef3s1g01698	ef3s20g01201	0.5955	-1.0	0.5699	3.7601
ef3s1g01551	ef3s20g00001	1.0181	2.6351	1.0434	2.1742
ef3s1g01515	ef3s20g00009	1.0102	-1.0	0.9964	4.5505
ef3s1g01507	ef3s20g00025	0.6781	2.2407	0.6468	3.8896
ef3s1g01474	ef3s20g00054	0.9456	-1.0	0.9372	4.3445
ef3s1g00699	ef3s20g00029	0.8444	-1.0	0.8976	2.0133
ef3s1g00692	ef3s20g00045	0.4829	1.6238	0.4976	1.6437
ef3s1g00647	ef3s20g00064	0.9306	-1.0	0.9474	4.5398
ef3s1g00609	ef3s20g00075	0.7135	-1.0	0.7167	4.161
ef3s1g00547	ef3s20g00614	0.6655	2.6403	0.6665	3.0985
ef3s1g00511	ef3s20g00647	0.7617	-1.0	0.7859	4.0973
ef3s1g00472	ef3s20g00672	0.235	-1.0	0.2321	3.8398
ef3s1g00440	ef3s20g00673	1.187	3.8933	1.1069	4.2291
ef3s1g01943	ef3s20g00611	0.4544	3.3083	0.4713	1.8846
ef3s1g01962	ef3s20g00628	0.5314	-1.0	0.538	4.382
ef3s1g01967	ef3s20g00662	0.6659	-1.0	0.6838	3.6924
ef3s1g01973	ef3s20g00682	0.5802	-1.0	0.5793	3.9573
ef3s1g01934	ef3s20g00970	0.8824	-1.0	0.8681	4.1529
ef3s1g01937	ef3s20g00979	0.6235	-1.0	0.6227	3.6517
ef3s1g01943	ef3s20g01025	0.2985	2.1427	0.3016	1.8997
ef3s1g01977	ef3s20g01052	0.6716	2.913	0.6665	4.1825
ef3s1g00875	ef3s20g00348	0.3055	1.6038	0.3213	1.7958
ef3s1g00893	ef3s20g00352	0.0855	0.1737	0.088	0.1613
ef3s1g00895	ef3s20g00353	0.0081	0.1967	0.0086	0.1729
ef3s1g00696	ef3s20g00995	0.3997	-1.0	0.385	3.4583
ef3s1g00711	ef3s20g01025	0.9367	2.4832	0.923	3.5561
ef3s1g00730	ef3s20g01059	0.8685	2.6039	0.8264	4.3617
ef3s1g00764	ef3s20g01064	0.8255	2.0633	0.8357	3.6235
ef3s1g01536	ef3s20g01092	0.9151	-1.0	0.9332	4.0701
ef3s1g01540	ef3s20g01140	0.9118	-1.0	0.8931	4.4872
ef3s1g01568	ef3s20g01176	1.2299	-1.0	1.153	3.9335
ef3s1g01327	ef3s20g00841	0.5745	1.7402	0.5514	3.5549
ef3s1g01332	ef3s20g00846	0.6504	2.2138	0.6597	1.9734
ef3s1g01348	ef3s20g00879	0.601	1.776	0.5557	3.4733
ef3s1g01179	ef3s20g01036	0.7007	-1.0	0.6757	3.9529
ef3s1g01189	ef3s20g01061	0.6642	-1.0	0.6619	3.8562
ef3s1g01199	ef3s20g01071	0.7528	-1.0	0.7414	3.9649
ef3s1g00933	ef3s20g01319	0.6287	-1.0	0.7001	1.5171
ef3s1g00945	ef3s20g01325	0.5582	-1.0	0.5381	3.715
ef3s1g00946	ef3s20g01327	0.446	1.9108	0.4049	3.4288
ef3s1g00419	ef3s20g00652	0.602	1.3955	0.5481	3.4123
ef3s1g00470	ef3s20g00705	0.5959	-1.0	0.6225	2.1977
ef3s1g00237	ef3s20g00529	1.0172	2.1453	0.9702	4.2857
ef3s1g00256	ef3s20g00560	0.2988	3.1346	0.3154	1.5978
ef3s1g00258	ef3s20g00586	0.1747	0.2655	0.1819	0.238
ef3s1g00550	ef3s21g00703	0.0851	0.2978	0.0851	0.3049
ef3s1g00548	ef3s21g00705	0.0265	0.2042	0.027	0.1956
ef3s1g00544	ef3s21g00707	0.1029	0.3176	0.0989	0.3872
ef3s1g00543	ef3s21g00708	0.053	0.2321	0.0525	0.2489
ef3s1g00542	ef3s21g00709	0.0758	0.145	0.0815	0.1206
ef3s1g00528	ef3s21g00714	0.3436	1.0367	0.3472	1.2835
ef3s1g00516	ef3s21g00728	0.1672	0.2529	0.1668	0.2611
ef3s1g00515	ef3s21g00729	0.0264	0.1037	0.0274	0.0931
ef3s1g00514	ef3s21g00732	0.006	0.2291	0.0059	0.2504
ef3s1g00512	ef3s21g00733	0.0226	0.3932	0.0228	0.4131
ef3s1g00510	ef3s21g00735	0.4117	-1.0	0.4183	3.5419
ef3s1g00509	ef3s21g00736	0.0498	0.1581	0.0532	0.1344
ef3s1g00508	ef3s21g00737	0.0165	0.1348	0.0187	0.0973
ef3s1g00507	ef3s21g00738	0.1066	0.1914	0.1107	0.1761
ef3s1g00505	ef3s21g00740	0.4471	0.7807	0.4439	0.8738
ef3s1g00504	ef3s21g00741	0.0582	0.1434	0.0605	0.1314
ef3s1g00502	ef3s21g00750	0.1841	1.0796	0.1841	2.1849
ef3s1g00500	ef3s21g00753	0.0799	0.1597	0.0824	0.148
ef3s1g00498	ef3s21g00754	0.1498	0.3064	0.1563	0.2752
ef3s1g00497	ef3s21g00755	0.0466	0.1486	0.0484	0.1349
ef3s1g00496	ef3s21g00757	0.0592	0.1538	0.0594	0.1602
ef3s1g00495	ef3s21g00760	0.038	0.2288	0.0403	0.2023
ef3s1g00493	ef3s21g00762	0.0463	0.1469	0.0473	0.1395
ef3s1g00492	ef3s21g00763	0.0449	0.1745	0.0432	0.2055
ef3s1g00490	ef3s21g00765	0.0385	0.126	0.0389	0.1213
ef3s1g00489	ef3s21g00768	0.0893	0.1358	0.0906	0.1348
ef3s1g00481	ef3s21g00773	0.1	0.2539	0.103	0.2402
ef3s1g00480	ef3s21g00776	0.0829	0.3094	0.0855	0.2861
ef3s1g00479	ef3s21g00778	0.0438	0.1494	0.0453	0.1379
ef3s1g00478	ef3s21g00779	0.0497	0.2473	0.0509	0.2366
ef3s1g00476	ef3s21g00784	0.0315	0.1443	0.0325	0.1326
ef3s1g00475	ef3s21g00786	0.1826	0.3649	0.1941	0.3267
ef3s1g00472	ef3s21g00788	0.019	0.1847	0.02	0.1609
ef3s1g00467	ef3s21g00795	0.0841	0.2076	0.091	0.1717
ef3s1g00464	ef3s21g00796	0.4797	0.5893	0.4861	0.5964
ef3s1g00463	ef3s21g00797	0.044	0.1583	0.0454	0.1468
ef3s1g00462	ef3s21g00801	0.0655	0.1452	0.0687	0.1303
ef3s1g00461	ef3s21g00802	0.0564	0.2038	0.0573	0.2021
ef3s1g00458	ef3s21g00805	0.0213	0.1232	0.0224	0.1087
ef3s1g00457	ef3s21g00806	0.0232	0.1407	0.0243	0.1257
ef3s1g00456	ef3s21g00807	0.0399	0.1254	0.042	0.1088
ef3s1g00454	ef3s21g00809	0.0364	0.1525	0.0379	0.1367
ef3s1g00451	ef3s21g00810	0.1383	0.3824	0.139	0.3973
ef3s1g00448	ef3s21g00811	0.0973	0.1412	0.0964	0.1489
ef3s1g00445	ef3s21g00814	0.1427	0.2045	0.1483	0.1869
ef3s1g00440	ef3s21g00815	1.2897	2.9345	1.1978	4.2521
ef3s1g00436	ef3s21g00823	0.0648	0.222	0.0602	0.3225
ef3s1g00434	ef3s21g00825	0.071	0.1809	0.0757	0.1551
ef3s1g00432	ef3s21g00826	0.023	0.1274	0.023	0.1305
ef3s1g00425	ef3s21g00827	0.0966	0.1677	0.0993	0.1598
ef3s1g00423	ef3s21g00833	0.0588	0.1462	0.061	0.1329
ef3s1g00422	ef3s21g00834	0.1268	0.2041	0.1282	0.2015
ef3s1g00420	ef3s21g00838	0.0168	0.1534	0.0177	0.1329
ef3s1g00419	ef3s21g00841	0.0866	0.29	0.0849	0.3245
ef3s1g00417	ef3s21g00842	0.0427	0.1293	0.0437	0.1243
ef3s1g00416	ef3s21g00845	0.068	0.1676	0.0696	0.1598
ef3s1g00412	ef3s21g00849	0.0613	0.1989	0.0677	0.1513
ef3s1g00409	ef3s21g00853	0.0094	0.1359	0.0103	0.1066
ef3s1g00407	ef3s21g00857	0.1074	0.2046	0.1105	0.1926
ef3s1g00406	ef3s21g00858	0.0169	0.1502	0.0189	0.1118
ef3s1g00405	ef3s21g00859	0.0977	0.1518	0.1022	0.1349
ef3s1g00404	ef3s21g00860	0.1901	0.4428	0.1938	0.4491
ef3s1g00400	ef3s21g00868	0.0694	0.238	0.0732	0.2023
ef3s1g00393	ef3s21g00872	0.3187	0.6067	0.3321	0.5406
ef3s1g00392	ef3s21g00873	0.08	0.3477	0.0825	0.3241
ef3s1g00391	ef3s21g00874	0.1037	0.3232	0.1107	0.2685
ef3s1g00388	ef3s21g00875	0.0173	0.1552	0.0178	0.1435
ef3s1g00387	ef3s21g00877	0.0667	0.1156	0.0717	0.0964
ef3s1g00386	ef3s21g00879	0.0455	0.1781	0.0478	0.1554
ef3s1g00383	ef3s21g00880	0.078	0.1424	0.0832	0.1192
ef3s1g00382	ef3s21g00883	0.0292	0.1853	0.0312	0.1583
ef3s1g00381	ef3s21g00884	0.0368	0.1671	0.0405	0.1279
ef3s1g00376	ef3s21g00887	0.0223	0.0553	0.0236	0.0466
ef3s1g00373	ef3s21g00890	0.0089	0.2178	0.009	0.22
ef3s1g00372	ef3s21g00891	0.0958	0.2282	0.0991	0.2103
ef3s1g00370	ef3s21g00892	0.0261	0.2445	0.0258	0.2712
ef3s1g00366	ef3s21g00893	0.0266	0.1354	0.0277	0.1212
ef3s1g00365	ef3s21g00894	0.1534	0.3043	0.1553	0.298
ef3s1g00364	ef3s21g00895	0.204	0.2405	0.2117	0.2237
ef3s1g00362	ef3s21g00897	0.0146	0.113	0.0154	0.0973
ef3s1g00360	ef3s21g00900	0.0351	0.162	0.0382	0.1267
ef3s1g00356	ef3s21g00903	0.0323	0.1757	0.0342	0.1503
ef3s1g00351	ef3s21g00907	0.0482	0.1658	0.0481	0.1706
ef3s1g00350	ef3s21g00908	0.0551	0.1494	0.0577	0.1312
ef3s1g00347	ef3s21g00909	0.0434	0.1328	0.0448	0.1238
ef3s1g00346	ef3s21g00910	0.0491	0.2548	0.0537	0.2035
ef3s1g00343	ef3s21g00913	0.0342	0.1856	0.0358	0.1621
ef3s1g00330	ef3s21g00925	0.4601	1.0444	0.4692	1.2516
ef3s1g00322	ef3s21g00936	0.0684	0.2032	0.0718	0.178
ef3s1g00319	ef3s21g00942	0.0798	0.2259	0.08	0.231
ef3s1g00318	ef3s21g00943	0.0442	0.1295	0.0468	0.1119
ef3s1g00316	ef3s21g00944	0.1769	0.4287	0.1804	0.428
ef3s1g00312	ef3s21g00945	0.0849	0.2346	0.0854	0.2353
ef3s1g00310	ef3s21g00950	0.0314	0.1851	0.0342	0.1454
ef3s1g00308	ef3s21g00951	0.0291	0.1708	0.0302	0.1564
ef3s1g00305	ef3s21g00956	0.0597	0.2111	0.0618	0.1952
ef3s1g00302	ef3s21g00960	0.3645	0.6892	0.3674	0.7053
ef3s1g00296	ef3s21g00966	0.0422	0.1028	0.0422	0.1055
ef3s1g00295	ef3s21g00967	0.0364	0.1175	0.0391	0.0959
ef3s1g00293	ef3s21g00970	0.0534	0.1468	0.0547	0.1391
ef3s1g00292	ef3s21g00971	0.0252	0.2122	0.0255	0.2067
ef3s1g00289	ef3s21g00972	0.2178	0.3888	0.2138	0.4468
ef3s1g00288	ef3s21g00973	0.0451	0.1426	0.0463	0.1343
ef3s1g00285	ef3s21g00977	0.035	0.1429	0.0374	0.1212
ef3s1g00283	ef3s21g00981	0.0836	0.2629	0.0848	0.2576
ef3s1g00282	ef3s21g00982	0.0596	0.1211	0.0614	0.1123
ef3s1g00281	ef3s21g00983	0.0248	0.1764	0.0257	0.1555
ef3s1g00280	ef3s21g00985	0.4889	1.1492	0.4903	2.1004
ef3s1g00279	ef3s21g00989	0.048	0.1562	0.0516	0.1318
ef3s1g00274	ef3s21g00994	0.1409	0.3149	0.1337	0.4041
ef3s1g00271	ef3s21g01000	0.067	0.176	0.0708	0.1532
ef3s1g00270	ef3s21g01002	0.0552	0.1546	0.0599	0.125
ef3s1g00269	ef3s21g01005	0.2813	0.548	0.2844	0.55
ef3s1g00268	ef3s21g01006	0.0531	0.2031	0.0575	0.1618
ef3s1g00267	ef3s21g01007	0.0313	0.1433	0.033	0.1245
ef3s1g00266	ef3s21g01009	0.0258	0.1373	0.0266	0.1281
ef3s1g00263	ef3s21g01011	0.0762	0.2943	0.0741	0.3524
ef3s1g00261	ef3s21g01012	0.079	0.1892	0.0866	0.1467
ef3s1g00259	ef3s21g01016	0.1004	0.1737	0.1051	0.159
ef3s1g00255	ef3s21g01017	0.02	0.206	0.0213	0.1717
ef3s1g00254	ef3s21g01018	0.0359	0.1721	0.0378	0.1553
ef3s1g00251	ef3s21g01020	0.0297	0.1632	0.0296	0.1697
ef3s1g00250	ef3s21g01025	0.3594	1.0858	0.3544	1.9261
ef3s1g00248	ef3s21g01028	0.1737	0.3787	0.168	0.4372
ef3s1g00246	ef3s21g01029	0.021	0.1764	0.0209	0.1836
ef3s1g00245	ef3s21g01031	0.1295	0.2571	0.136	0.2368
ef3s1g00241	ef3s21g01032	0.0388	0.1816	0.0399	0.1689
ef3s1g00237	ef3s21g01038	0.0279	0.2012	0.0301	0.1618
ef3s1g00236	ef3s21g01039	0.0526	0.1456	0.0541	0.1363
ef3s1g00235	ef3s21g01040	0.5293	0.9328	0.5519	0.8344
ef3s1g00232	ef3s21g01042	0.1787	0.3453	0.1764	0.3833
ef3s1g00231	ef3s21g01045	0.0404	0.2299	0.0408	0.237
ef3s1g00230	ef3s21g01046	0.0782	0.2345	0.0774	0.2483
ef3s1g00229	ef3s21g01048	0.0069	0.1835	0.0075	0.1449
ef3s1g00227	ef3s21g01049	0.0362	0.1965	0.0381	0.1688
ef3s1g00226	ef3s21g01051	0.0325	0.2006	0.0329	0.1978
ef3s1g00225	ef3s21g01052	0.0269	0.1409	0.0279	0.1281
ef3s1g00223	ef3s21g01053	0.0273	0.1414	0.0291	0.1203
ef3s1g00222	ef3s21g01054	0.0397	0.223	0.0408	0.2106
ef3s1g00221	ef3s21g01055	0.0261	0.1291	0.0293	0.0928
ef3s1g00215	ef3s21g01062	0.1637	0.3586	0.163	0.3718
ef3s1g00214	ef3s21g01063	0.0572	0.1506	0.0615	0.1254
ef3s1g00213	ef3s21g01064	0.1137	0.1872	0.1147	0.1872
ef3s1g00212	ef3s21g01066	0.0329	0.1585	0.0349	0.1376
ef3s1g00207	ef3s21g01078	0.1255	0.3881	0.1266	0.3917
ef3s1g00205	ef3s21g01081	0.0439	0.162	0.0449	0.1542
ef3s1g00200	ef3s21g01083	0.1034	0.225	0.1069	0.2062
ef3s1g00198	ef3s21g01084	0.2286	0.5615	0.2348	0.5424
ef3s1g00196	ef3s21g01085	0.0793	0.1573	0.0823	0.1441
ef3s1g00195	ef3s21g01086	0.0656	0.2184	0.0666	0.2227
ef3s1g00194	ef3s21g01087	0.0547	0.1835	0.0578	0.1594
ef3s1g00192	ef3s21g01090	0.0381	0.2321	0.04	0.2014
ef3s1g00191	ef3s21g01091	0.0254	0.1599	0.0267	0.1388
ef3s1g00189	ef3s21g01095	0.0298	0.1585	0.0316	0.1361
ef3s1g00186	ef3s21g01096	0.0944	0.2033	0.0984	0.1859
ef3s1g00185	ef3s21g01097	0.0242	0.1743	0.0243	0.1757
ef3s1g00184	ef3s21g01098	0.0268	0.164	0.0286	0.1382
ef3s1g00181	ef3s21g01100	0.0542	0.1379	0.0553	0.1337
ef3s1g00180	ef3s21g01102	0.0264	0.1506	0.029	0.1185
ef3s1g00177	ef3s21g01104	0.0426	0.2173	0.0435	0.2113
ef3s1g00172	ef3s21g01106	0.0261	0.1494	0.03	0.0991
ef3s1g00163	ef3s21g01119	0.142	0.2552	0.1457	0.2397
ef3s1g00151	ef3s21g01127	0.0414	0.1313	0.0444	0.1085
ef3s1g00149	ef3s21g01128	0.0235	0.1145	0.025	0.0938
ef3s1g00148	ef3s21g01130	0.3205	0.5231	0.331	0.4999
ef3s1g00143	ef3s21g01134	0.3596	0.8629	0.376	0.8243
ef3s1g00142	ef3s21g01136	0.1816	0.3507	0.1766	0.4082
ef3s1g00141	ef3s21g01137	0.0238	0.104	0.0239	0.1047
ef3s1g00140	ef3s21g01142	0.0775	0.2867	0.0781	0.2917
ef3s1g00139	ef3s21g01143	0.1665	0.3334	0.164	0.3715
ef3s1g00137	ef3s21g01146	0.0493	0.2273	0.0516	0.2011
ef3s1g00135	ef3s21g01147	0.0173	0.1369	0.0187	0.111
ef3s1g00134	ef3s21g01150	0.0632	0.1563	0.0656	0.1425
ef3s1g00132	ef3s21g01155	0.1643	0.3033	0.1616	0.3367
ef3s1g00131	ef3s21g01156	0.4047	0.541	0.4009	0.5828
ef3s1g00126	ef3s21g01160	0.0537	0.1591	0.057	0.1371
ef3s1g00123	ef3s21g01161	0.1171	0.2096	0.1198	0.2
ef3s1g00117	ef3s21g01163	0.0243	0.1927	0.0258	0.1633
ef3s1g00116	ef3s21g01164	0.0982	0.2371	0.1077	0.1929
ef3s1g00114	ef3s21g01165	0.0442	0.1595	0.0483	0.1234
ef3s1g00113	ef3s21g01167	0.4359	0.7389	0.4369	0.7754
ef3s1g00111	ef3s21g01168	0.0122	0.1285	0.0133	0.1001
ef3s1g00109	ef3s21g01171	0.0314	0.1579	0.0323	0.1488
ef3s1g00107	ef3s21g01173	0.0219	0.1498	0.0229	0.1341
ef3s1g00106	ef3s21g01174	0.4278	1.2385	0.4247	3.3314
ef3s1g00104	ef3s21g01176	0.3076	1.8739	0.3131	1.5863
ef3s1g00103	ef3s21g01178	0.0478	0.1025	0.0542	0.0716
ef3s1g00102	ef3s21g01180	0.0775	0.1053	0.0861	0.083
ef3s1g00101	ef3s21g01182	0.0517	0.1446	0.0548	0.1253
ef3s1g00097	ef3s21g01183	0.4054	1.0492	0.3709	3.3978
ef3s1g00096	ef3s21g01184	0.0397	0.2114	0.0407	0.1993
ef3s1g00095	ef3s21g01185	0.0879	0.1549	0.0922	0.1381
ef3s1g00094	ef3s21g01186	0.0303	0.2171	0.0311	0.2058
ef3s1g00092	ef3s21g01188	0.232	0.1983	0.2279	0.2153
ef3s1g00090	ef3s21g01189	0.0339	0.1611	0.0363	0.1326
ef3s1g00088	ef3s21g01191	0.0673	0.1166	0.0732	0.0953
ef3s1g00086	ef3s21g01193	0.3973	0.6988	0.4003	0.7495
ef3s1g00085	ef3s21g01194	0.0604	0.1323	0.0626	0.1224
ef3s1g00083	ef3s21g01199	0.023	0.1682	0.0244	0.1408
ef3s1g00081	ef3s21g01201	0.0704	0.1561	0.0728	0.1444
ef3s1g00079	ef3s21g01202	0.0446	0.1257	0.0461	0.117
ef3s1g00076	ef3s21g01205	0.4442	0.7635	0.4385	0.925
ef3s1g00075	ef3s21g01213	0.0751	0.2645	0.0777	0.2428
ef3s1g00073	ef3s21g01216	0.0072	0.2428	0.007	0.2807
ef3s1g00072	ef3s21g01223	0.2054	0.7478	0.1906	2.4143
ef3s1g00071	ef3s21g01225	0.7308	1.6352	0.6838	3.7766
ef3s1g00069	ef3s21g01226	0.1847	0.3823	0.1884	0.3732
ef3s1g00064	ef3s21g01233	0.7589	-1.0	0.7653	4.0513
ef3s1g00061	ef3s21g01234	0.6662	1.5012	0.5977	3.7526
ef3s1g00058	ef3s21g01237	0.041	0.122	0.0451	0.0965
ef3s1g00057	ef3s21g01238	0.0658	0.1454	0.0681	0.132
ef3s1g00056	ef3s21g01239	0.1442	0.2231	0.1461	0.2184
ef3s1g00055	ef3s21g01240	0.1151	0.1825	0.1215	0.1583
ef3s1g00054	ef3s21g01241	0.1652	0.3773	0.1665	0.3882
ef3s1g00052	ef3s21g01242	0.0924	0.2042	0.0893	0.2368
ef3s1g00050	ef3s21g01247	0.1439	0.3778	0.1415	0.4205
ef3s1g00049	ef3s21g01248	0.0356	0.1461	0.0411	0.1019
ef3s1g00048	ef3s21g01249	0.0412	0.1463	0.0404	0.1611
ef3s1g00047	ef3s21g01250	0.02	0.1878	0.0201	0.1912
ef3s1g00046	ef3s21g01251	0.0263	0.183	0.0287	0.1433
ef3s1g00044	ef3s21g01253	0.0952	0.2011	0.0903	0.2504
ef3s1g00041	ef3s21g01255	0.0616	0.1474	0.0618	0.1496
ef3s1g00039	ef3s21g01256	0.0394	0.1409	0.0413	0.1251
ef3s1g00037	ef3s21g01258	0.0777	0.1919	0.0875	0.1435
ef3s1g00034	ef3s21g01259	0.0851	0.2342	0.086	0.2344
ef3s1g00033	ef3s21g01261	0.0302	0.1417	0.0275	0.2134
ef3s1g00032	ef3s21g01265	0.0494	0.1536	0.0501	0.1558
ef3s1g00029	ef3s21g01268	0.0633	0.199	0.0651	0.1873
ef3s1g00028	ef3s21g01269	0.0154	0.124	0.0157	0.1204
ef3s1g00027	ef3s21g01270	0.0053	0.0991	0.0054	0.0937
ef3s1g00026	ef3s21g01273	0.0155	0.2582	0.0159	0.2464
ef3s1g00025	ef3s21g01275	0.0229	0.135	0.0238	0.1225
ef3s1g00024	ef3s21g01276	0.0967	0.2636	0.1083	0.1987
ef3s1g00023	ef3s21g01277	0.0438	0.1437	0.0466	0.1244
ef3s1g00022	ef3s21g01278	0.0562	0.2066	0.0526	0.281
ef3s1g00020	ef3s21g01279	0.1864	0.3591	0.1885	0.3618
ef3s1g00017	ef3s21g01281	0.0842	0.2051	0.0812	0.249
ef3s1g00016	ef3s21g01283	0.0817	0.3051	0.075	0.4823
ef3s1g00014	ef3s21g01284	0.9533	-1.0	0.9423	3.8946
ef3s1g00013	ef3s21g01285	0.366	0.7749	0.3765	0.7599
ef3s1g00011	ef3s21g01286	0.2863	0.3995	0.295	0.3795
ef3s1g00559	ef3s21g00457	0.0289	0.1915	0.0308	0.1617
ef3s1g00567	ef3s21g00461	0.0284	0.1711	0.0304	0.1439
ef3s1g00569	ef3s21g00462	0.0592	0.2367	0.0612	0.2226
ef3s1g00575	ef3s21g00463	0.0668	0.1776	0.0691	0.1647
ef3s1g00576	ef3s21g00465	0.0551	0.2029	0.059	0.1708
ef3s1g00579	ef3s21g00467	0.1579	0.2609	0.1585	0.2632
ef3s1g00580	ef3s21g00468	0.032	0.2283	0.0347	0.1813
ef3s1g00582	ef3s21g00471	0.4403	0.7055	0.4365	0.7956
ef3s1g00596	ef3s21g00508	0.2908	0.533	0.3207	0.4301
ef3s1g00597	ef3s21g00510	0.0424	0.1906	0.0432	0.1849
ef3s1g00636	ef3s21g00512	0.0971	0.1494	0.098	0.1476
ef3s1g00639	ef3s21g00516	0.144	0.2149	0.1442	0.2219
ef3s1g00641	ef3s21g00517	0.0671	0.1845	0.071	0.1604
ef3s1g00642	ef3s21g00518	0.0754	0.1709	0.0772	0.161
ef3s1g00667	ef3s21g00552	0.0218	0.1844	0.0223	0.1773
ef3s1g00668	ef3s21g00553	0.181	0.1859	0.1877	0.1685
ef3s1g00688	ef3s21g00581	0.0775	0.1525	0.0788	0.1488
ef3s1g00689	ef3s21g00583	0.1496	0.392	0.1537	0.3675
ef3s1g00690	ef3s21g00584	0.0126	0.125	0.0136	0.1051
ef3s1g00691	ef3s21g00585	0.0352	0.1075	0.0362	0.0998
ef3s1g00692	ef3s21g00586	0.0345	0.1991	0.0378	0.1596
ef3s1g00694	ef3s21g00588	0.0863	0.1327	0.088	0.1293
ef3s1g00698	ef3s21g00593	0.0944	0.2072	0.0956	0.2035
ef3s1g00701	ef3s21g00602	0.0396	0.1544	0.0419	0.1326
ef3s1g00708	ef3s21g00604	0.0342	0.1229	0.0364	0.1005
ef3s1g00711	ef3s21g00608	0.0275	0.1478	0.0283	0.1385
ef3s1g00722	ef3s21g00635	0.0458	0.1125	0.0509	0.0894
ef3s1g00727	ef3s21g00638	0.0802	0.3379	0.0766	0.4258
ef3s1g00728	ef3s21g00639	0.0212	0.1514	0.0223	0.1338
ef3s1g00749	ef3s21g00640	0.0461	0.1864	0.0494	0.1565
ef3s1g00752	ef3s21g00647	0.025	0.197	0.0265	0.1684
ef3s1g00753	ef3s21g00648	0.0615	0.1743	0.0633	0.16
ef3s1g00754	ef3s21g00650	0.0326	0.1616	0.0353	0.1298
ef3s1g00755	ef3s21g00653	0.0144	0.1225	0.0144	0.123
ef3s1g00759	ef3s21g00655	0.0633	0.2984	0.0679	0.263
ef3s1g00760	ef3s21g00656	0.0895	0.1412	0.0944	0.1232
ef3s1g00761	ef3s21g00657	0.2994	0.8925	0.2727	1.6939
ef3s1g00763	ef3s21g00662	0.0224	0.2245	0.022	0.2629
ef3s1g00765	ef3s21g00665	0.3094	0.5153	0.3131	0.5235
ef3s1g00767	ef3s21g00667	0.0649	0.1969	0.0664	0.1864
ef3s1g00771	ef3s21g00668	0.3586	0.8464	0.3447	1.2164
ef3s1g00773	ef3s21g00669	0.0744	0.2638	0.0694	0.3976
ef3s1g00775	ef3s21g00670	0.0315	0.1238	0.0327	0.1129
ef3s1g00776	ef3s21g00671	0.0155	0.1638	0.0164	0.1406
ef3s1g00777	ef3s21g00673	0.0102	0.1946	0.0104	0.1904
ef3s1g00778	ef3s21g00674	0.0518	0.1755	0.0531	0.1668
ef3s1g00783	ef3s21g00679	0.0091	0.2834	0.0087	0.3447
ef3s1g00787	ef3s21g00684	0.2285	0.4486	0.2339	0.425
ef3s1g00789	ef3s21g00688	0.069	0.2126	0.0808	0.1544
ef3s1g00790	ef3s21g00689	0.0184	0.1966	0.0187	0.1933
ef3s1g00793	ef3s21g00692	0.0675	0.1478	0.0686	0.1465
ef3s1g00796	ef3s21g00724	0.0234	0.2296	0.0219	0.3236
ef3s1g00857	ef3s21g00353	0.0211	0.146	0.0219	0.1338
ef3s1g00856	ef3s21g00354	0.069	0.2806	0.0696	0.2777
ef3s1g00853	ef3s21g00356	0.1295	0.2541	0.1396	0.2058
ef3s1g00849	ef3s21g00360	0.046	0.4796	0.045	0.5473
ef3s1g00846	ef3s21g00362	0.0935	0.1608	0.0961	0.1506
ef3s1g00845	ef3s21g00363	0.0974	0.2709	0.0936	0.3193
ef3s1g00844	ef3s21g00364	0.0333	0.176	0.0345	0.1607
ef3s1g00842	ef3s21g00366	0.0214	0.1468	0.0217	0.1426
ef3s1g00836	ef3s21g00371	0.2191	0.3287	0.2207	0.3339
ef3s1g00835	ef3s21g00372	0.0675	0.3071	0.0671	0.3203
ef3s1g00833	ef3s21g00374	0.1285	0.3338	0.1286	0.3513
ef3s1g00832	ef3s21g00376	0.0124	0.3631	0.0122	0.406
ef3s1g00830	ef3s21g00377	0.079	0.1861	0.0831	0.1653
ef3s1g00828	ef3s21g00378	0.0539	0.1545	0.0563	0.1389
ef3s1g00827	ef3s21g00380	0.0802	0.3966	0.0776	0.5262
ef3s1g00824	ef3s21g00383	0.039	0.3034	0.0373	0.3843
ef3s1g00822	ef3s21g00384	0.0251	0.1016	0.0272	0.0821
ef3s1g00821	ef3s21g00387	0.0704	0.2062	0.0711	0.2065
ef3s1g00820	ef3s21g00389	0.0536	0.1754	0.0572	0.1449
ef3s1g00819	ef3s21g00392	0.0606	0.2099	0.0602	0.222
ef3s1g00815	ef3s21g00396	0.0777	0.38	0.0841	0.3069
ef3s1g00812	ef3s21g00402	0.2383	1.5094	0.2418	2.1683
ef3s1g00811	ef3s21g00403	0.1045	0.2759	0.1083	0.2603
ef3s1g00810	ef3s21g00407	0.0418	0.1372	0.0441	0.1206
ef3s1g00809	ef3s21g00408	0.0223	0.1407	0.0233	0.1277
ef3s1g00808	ef3s21g00410	0.0136	0.1608	0.0147	0.128
ef3s1g00806	ef3s21g00415	0.0578	0.1894	0.0558	0.2205
ef3s1g00804	ef3s21g00416	0.3861	0.9027	0.3953	0.907
ef3s1g00801	ef3s21g00417	0.0098	0.167	0.0114	0.1139
ef3s1g00798	ef3s21g00420	0.0473	0.1415	0.05	0.1233
ef3s1g00684	ef3s21g00522	0.1603	0.4311	0.1661	0.3916
ef3s1g00683	ef3s21g00524	0.0487	0.2013	0.0483	0.2152
ef3s1g00682	ef3s21g00525	0.0257	0.1225	0.0276	0.1006
ef3s1g00681	ef3s21g00529	0.0942	0.2679	0.1008	0.2235
ef3s1g00677	ef3s21g00530	0.0779	0.1736	0.0817	0.1557
ef3s1g00676	ef3s21g00531	0.0383	0.1576	0.0395	0.1473
ef3s1g00675	ef3s21g00532	0.0075	0.1465	0.0079	0.1232
ef3s1g00674	ef3s21g00533	0.0326	0.1655	0.035	0.1382
ef3s1g00673	ef3s21g00543	0.144	0.2249	0.1466	0.22
ef3s1g00665	ef3s21g00555	0.0953	0.1613	0.1017	0.1376
ef3s1g00664	ef3s21g00556	0.1455	0.4916	0.1495	0.5033
ef3s1g00662	ef3s21g00557	0.0545	0.3171	0.0546	0.3221
ef3s1g00661	ef3s21g00560	0.0293	0.0753	0.0314	0.0604
ef3s1g00659	ef3s21g00563	0.0637	0.1652	0.0619	0.1919
ef3s1g00658	ef3s21g00564	0.0289	0.206	0.0295	0.2
ef3s1g00655	ef3s21g00568	0.0373	0.1209	0.0393	0.1067
ef3s1g00653	ef3s21g00572	0.2159	0.3647	0.2221	0.3379
ef3s1g00648	ef3s21g00575	0.161	0.3113	0.1615	0.3221
ef3s1g00626	ef3s21g00623	0.4686	-1.0	0.4624	4.2531
ef3s1g00634	ef3s21g00437	0.0809	0.249	0.0819	0.2461
ef3s1g00625	ef3s21g00472	0.0583	0.323	0.0576	0.3653
ef3s1g00624	ef3s21g00473	0.0083	0.1619	0.008	0.1925
ef3s1g00621	ef3s21g00482	0.0306	0.1362	0.0331	0.1114
ef3s1g00620	ef3s21g00484	0.3575	0.7989	0.357	0.9173
ef3s1g00619	ef3s21g00485	0.0506	0.2168	0.0533	0.1926
ef3s1g00618	ef3s21g00487	0.0136	0.2169	0.013	0.279
ef3s1g00617	ef3s21g00489	0.1013	0.329	0.0926	0.5634
ef3s1g00616	ef3s21g00491	0.0801	0.189	0.0757	0.2381
ef3s1g00613	ef3s21g00493	0.011	0.1804	0.0114	0.163
ef3s1g00603	ef3s21g00502	0.0276	0.1504	0.0276	0.1565
ef3s1g00601	ef3s21g00503	0.0231	0.1604	0.0243	0.14
ef3s1g00600	ef3s21g00504	0.059	0.1109	0.0609	0.103
ef3s1g00599	ef3s21g00505	0.0299	0.1309	0.0322	0.1097
ef3s1g00583	ef3s21g00531	0.9572	2.4066	0.9409	3.6829
ef3s1g01488	ef3s21g00548	0.6483	-1.0	0.6799	2.3787
ef3s1g01483	ef3s21g00549	0.6874	3.1826	0.7003	2.302
ef3s1g01444	ef3s21g00598	0.1133	1.4711	0.115	1.3087
ef3s1g01404	ef3s21g00608	0.0765	0.7701	0.0775	0.8456
ef3s1g01402	ef3s21g00625	0.8455	-1.0	0.8828	2.3671
ef3s1g01391	ef3s21g00647	0.9509	2.2481	0.9774	1.8992
ef3s1g01380	ef3s21g00679	0.5098	2.6448	0.5131	2.6504
ef3s1g01349	ef3s21g00690	0.7249	3.3197	0.7387	2.4558
ef3s1g01338	ef3s21g00724	0.4928	1.5041	0.4454	3.8146
ef3s1g00742	ef3s21g00614	0.018	0.1571	0.0192	0.1326
ef3s1g00740	ef3s21g00617	0.0406	0.1645	0.0419	0.1508
ef3s1g00739	ef3s21g00618	0.0333	0.1694	0.0362	0.1358
ef3s1g00737	ef3s21g00620	0.033	0.223	0.0332	0.2234
ef3s1g00736	ef3s21g00621	0.0762	0.223	0.078	0.2143
ef3s1g00735	ef3s21g00623	0.0604	0.1513	0.0639	0.1304
ef3s1g00733	ef3s21g00628	0.0628	0.2884	0.0802	0.1854
ef3s1g00725	ef3s21g00632	0.0405	0.1127	0.0424	0.1
ef3s1g00157	ef3s21g01109	0.2784	0.4266	0.2952	0.3748
ef3s1g00158	ef3s21g01110	0.046	0.1654	0.0463	0.168
ef3s1g00159	ef3s21g01112	0.1559	0.254	0.1536	0.2793
ef3s1g00161	ef3s21g01118	0.0691	0.1875	0.0744	0.1585
ef3s1g00163	ef3s21g01121	0.0972	0.2516	0.1011	0.2269
ef3s1g00164	ef3s21g01122	0.1653	0.3066	0.1685	0.2929
ef3s1g00165	ef3s21g01123	0.0278	0.1528	0.029	0.1384
ef3s1g00166	ef3s21g01124	0.0308	0.2106	0.0335	0.1655
ef3s1g00168	ef3s21g01125	0.018	0.1789	0.0183	0.1742
ef3s1g00492	ef3s21g00651	0.7458	1.281	0.6783	4.4003
ef3s1g00512	ef3s21g00679	0.1189	1.3587	0.1147	1.9612
ef3s1g00519	ef3s21g00697	0.0213	0.1722	0.0247	0.1172
ef3s1g00524	ef3s21g00700	0.0874	0.2101	0.0873	0.2157
ef3s1g00526	ef3s21g00712	0.071	0.3371	0.0788	0.251
ef3s1g00527	ef3s21g00713	0.1013	0.2496	0.1072	0.2159
ef3s1g00529	ef3s21g00714	0.0842	0.2347	0.0914	0.1883
ef3s1g00531	ef3s21g00715	0.0365	0.1477	0.0384	0.1289
ef3s1g00533	ef3s21g00716	0.1077	0.1406	0.1128	0.1275
ef3s1g01925	ef3s21g00082	0.3901	1.3373	0.3896	1.6749
ef3s1g01926	ef3s21g00086	0.3945	1.5793	0.3951	1.637
ef3s1g01942	ef3s21g00098	0.0382	0.8994	0.0377	1.5687
ef3s1g01943	ef3s21g00100	0.2032	0.9033	0.2122	0.9291
ef3s1g01944	ef3s21g00101	0.3411	0.8777	0.3419	0.9002
ef3s1g01945	ef3s21g00102	0.2149	1.3422	0.2201	2.0032
ef3s1g01950	ef3s21g00109	0.1055	1.0131	0.1087	1.0895
ef3s1g01952	ef3s21g00112	0.085	0.9363	0.0886	0.8708
ef3s1g01953	ef3s21g00113	0.0587	0.8108	0.061	0.7643
ef3s1g00323	ef3s21g00917	0.095	0.3043	0.0894	0.4359
ef3s1g00324	ef3s21g00918	0.0992	0.236	0.1038	0.2124
ef3s1g00326	ef3s21g00922	0.0352	0.1794	0.0365	0.1643
ef3s1g00329	ef3s21g00924	0.1327	0.2065	0.1452	0.1668
ef3s1g00331	ef3s21g00925	0.4331	1.1008	0.4457	1.4662
ef3s1g00335	ef3s21g00930	0.0473	0.2027	0.0504	0.1707
ef3s1g00337	ef3s21g00933	0.0776	0.2838	0.0806	0.2613
ef3s1g00795	ef3s21g00690	0.0403	0.2308	0.0398	0.2577
ef3s1g00794	ef3s21g00691	0.521	0.8619	0.5128	0.9893
ef3s1g00792	ef3s21g00725	0.0375	0.1422	0.039	0.1291
ef3s1g00783	ef3s21g00733	0.1345	1.2459	0.1281	2.0017
ef3s1g00749	ef3s21g00770	0.2689	0.677	0.2737	0.657
ef3s1g00738	ef3s21g00781	0.187	1.3266	0.1909	2.4197
ef3s1g01879	ef3s21g00531	0.9774	2.9498	0.9625	4.3811
ef3s1g01893	ef3s21g00570	0.8898	2.9476	0.8511	3.7603
ef3s1g01943	ef3s21g00608	0.9783	1.6146	0.96	2.7688
ef3s1g01969	ef3s21g00651	0.7208	1.8892	0.6799	4.4587
ef3s1g02000	ef3s21g00674	1.0166	2.5011	0.9816	4.7898
ef3s1g01961	ef3s21g00074	0.1758	1.0258	0.1693	2.1038
ef3s1g01948	ef3s21g00094	0.1252	0.784	0.1302	0.7473
ef3s1g01917	ef3s21g00125	0.3152	1.0315	0.3281	1.0371
ef3s1g01873	ef3s21g00140	0.3562	-1.0	0.3629	4.2696
ef3s1g00814	ef3s21g00344	0.9679	3.2293	0.9197	4.3866
ef3s1g00852	ef3s21g00352	0.0365	0.1624	0.0389	0.1379
ef3s1g00854	ef3s21g00357	0.0102	0.1864	0.0111	0.1517
ef3s1g00414	ef3s21g00766	0.8502	1.3018	0.7385	3.9091
ef3s1g00463	ef3s21g00796	0.1206	0.3608	0.1261	0.3337
ef3s1g00464	ef3s21g00797	0.4715	0.7136	0.4784	0.7493
ef3s1g00466	ef3s21g00800	0.0834	0.1381	0.087	0.1253
ef3s1g00109	ef3s21g00485	0.3482	2.5724	0.4026	1.1667
ef3s1g00061	ef3s21g00506	0.783	1.7791	0.7343	4.0021
ef3s1g00047	ef3s21g00515	0.7712	3.345	0.7675	4.3806
ef3s1g00018	ef3s21g00520	0.968	1.7025	0.9241	2.5807
ef3s1g00504	ef3s21g01188	0.9716	2.8687	0.9375	4.3889
ef3s1g00503	ef3s21g01215	0.9497	-1.0	1.0515	3.1024
ef3s1g00482	ef3s21g01235	0.9593	1.9572	0.9575	2.1073
ef3s1g00476	ef3s21g01247	0.5086	1.9443	0.5006	2.6212
ef3s1g00549	ef3s21g00102	0.561	-1.0	0.5575	4.5662
ef3s1g00548	ef3s21g00103	0.1478	1.5368	0.1516	2.024
ef3s1g00526	ef3s21g00106	0.3029	-1.0	0.3096	4.0252
ef3s1g00524	ef3s21g00117	0.2684	-1.0	0.2763	4.032
ef3s1g01692	ef3s21g00399	0.4242	-1.0	0.4309	3.8943
ef3s1g01643	ef3s21g00418	0.5609	1.2421	0.542	2.9558
ef3s1g01634	ef3s21g00458	0.9519	2.9693	0.9913	2.071
ef3s1g01620	ef3s21g00481	0.1248	0.1909	0.124	0.2001
ef3s1g01903	ef3s21g00432	0.1327	0.9881	0.1296	1.7362
ef3s1g01898	ef3s21g00437	0.278	1.6016	0.2804	1.4914
ef3s1g01897	ef3s21g00438	0.2583	1.1322	0.2816	1.0011
ef3s1g01896	ef3s21g00442	0.2572	1.3647	0.2443	3.5859
ef3s1g00188	ef3s21g00987	0.8484	3.3103	0.8629	2.8241
ef3s1g00217	ef3s21g00993	0.4582	1.7539	0.456	1.9272
ef3s1g00626	ef3s21g00432	0.0147	0.1868	0.0145	0.2071
ef3s1g00629	ef3s21g00435	0.0471	0.1931	0.0443	0.2608
ef3s1g00632	ef3s21g00436	0.0201	0.138	0.0211	0.1211
ef3s1g00009	ef3s21g01282	0.0541	0.2086	0.0544	0.2104
ef3s1g00013	ef3s21g01292	0.1251	0.3347	0.1292	0.3137
ef3s1g01600	ef3s22g00107	0.0417	0.6684	0.0411	0.7852
ef3s1g01603	ef3s22g00109	0.1274	1.1429	0.1334	1.188
ef3s1g01604	ef3s22g00110	0.1755	0.8199	0.1853	0.7215
ef3s1g01610	ef3s22g00111	0.1393	1.0632	0.1357	2.0063
ef3s1g01611	ef3s22g00112	0.0111	1.4998	0.0114	1.9182
ef3s1g01615	ef3s22g00114	0.2812	1.3614	0.3062	1.0409
ef3s1g01618	ef3s22g00115	0.4268	0.9786	0.4168	1.5735
ef3s1g01619	ef3s22g00116	0.1407	1.2813	0.1451	1.4515
ef3s1g01622	ef3s22g00118	0.428	1.0734	0.4349	1.3246
ef3s1g01630	ef3s22g00122	0.2477	0.8547	0.2533	0.9819
ef3s1g01636	ef3s22g00125	0.1893	1.1531	0.1953	1.1781
ef3s1g01627	ef3s22g00275	0.6309	3.5865	0.6063	4.7383
ef3s1g01653	ef3s22g00324	0.2527	1.0226	0.2598	1.1796
ef3s1g01660	ef3s22g00337	0.2594	0.9368	0.2689	0.8754
ef3s1g01686	ef3s22g00377	0.3176	1.5764	0.3462	1.7512
ef3s1g01688	ef3s22g00380	0.0756	0.78	0.0681	2.3735
ef3s1g01709	ef3s22g00393	0.2278	0.7379	0.2315	0.8123
ef3s1g01713	ef3s22g00400	0.2388	0.9041	0.2426	1.088
ef3s1g01723	ef3s22g00410	0.3116	1.2735	0.2924	2.5365
ef3s1g01732	ef3s22g00426	0.0049	0.6502	0.005	0.6265
ef3s1g01750	ef3s22g00444	0.1547	0.9125	0.1436	1.8635
ef3s1g00122	ef3s22g01022	0.7469	-1.0	0.7676	3.2934
ef3s1g00168	ef3s22g01054	0.7769	-1.0	0.7727	4.6309
ef3s1g00213	ef3s22g01062	0.4374	3.1097	0.4445	2.2874
ef3s1g00246	ef3s22g01102	0.4146	-1.0	0.4351	4.8235
ef3s1g01386	ef3s22g00162	0.579	-1.0	0.5927	2.7768
ef3s1g01381	ef3s22g00169	0.7653	2.9309	0.7851	2.1975
ef3s1g01363	ef3s22g00211	0.4621	-1.0	0.4675	4.3294
ef3s1g01316	ef3s22g00250	0.7899	-1.0	0.7989	4.077
ef3s1g00286	ef3s22g00242	0.7571	-1.0	0.7385	4.0339
ef3s1g00308	ef3s22g00248	0.2872	-1.0	0.2884	4.4382
ef3s1g00320	ef3s22g00257	0.7452	-1.0	0.7399	4.2052
ef3s1g00912	ef3s22g00181	0.6903	2.018	0.6837	2.2951
ef3s1g00913	ef3s22g00182	0.638	-1.0	0.6371	3.9518
ef3s1g00945	ef3s22g00199	0.6743	1.6541	0.6447	3.561
ef3s1g01021	ef3s22g00806	0.6315	-1.0	0.6152	3.5009
ef3s1g01051	ef3s22g00827	0.8101	-1.0	0.818	4.4174
ef3s1g01091	ef3s22g00868	0.8903	2.2737	0.8706	4.139
ef3s1g01783	ef3s23g00523	0.0601	0.169	0.0584	0.1969
ef3s1g01784	ef3s23g00524	0.0229	0.1315	0.0253	0.0982
ef3s1g01785	ef3s23g00525	0.3926	1.3058	0.4011	1.4005
ef3s1g01786	ef3s23g00526	0.0981	0.4977	0.1053	0.4135
ef3s1g01787	ef3s23g00527	0.1336	0.3942	0.1397	0.3599
ef3s1g01789	ef3s23g00529	0.0475	0.2216	0.0488	0.2096
ef3s1g01790	ef3s23g00530	0.0567	0.1736	0.0624	0.1387
ef3s1g01791	ef3s23g00531	0.024	0.1954	0.0262	0.1545
ef3s1g01792	ef3s23g00532	0.1062	0.2327	0.1107	0.215
ef3s1g01794	ef3s23g00533	0.0582	0.1861	0.0614	0.1652
ef3s1g01795	ef3s23g00534	0.0152	0.206	0.0137	0.3546
ef3s1g01796	ef3s23g00535	0.446	0.7347	0.4652	0.6533
ef3s1g01798	ef3s23g00537	0.1096	0.3018	0.1162	0.2606
ef3s1g01799	ef3s23g00538	0.0331	0.1512	0.038	0.1075
ef3s1g01801	ef3s23g00541	0.0147	0.1234	0.0157	0.1029
ef3s1g01804	ef3s23g00549	0.0226	0.2043	0.0239	0.1739
ef3s1g01806	ef3s23g00550	0.1333	0.2904	0.1392	0.2653
ef3s1g01808	ef3s23g00552	0.0123	0.131	0.0128	0.1193
ef3s1g01809	ef3s23g00553	0.1446	0.4266	0.1449	0.4454
ef3s1g01810	ef3s23g00554	0.0445	0.1843	0.0478	0.1524
ef3s1g01811	ef3s23g00555	0.0766	0.1987	0.0781	0.1917
ef3s1g01813	ef3s23g00557	0.1538	0.861	0.1516	1.1507
ef3s1g01814	ef3s23g00558	0.0498	0.1622	0.0538	0.1325
ef3s1g01817	ef3s23g00559	0.0192	0.123	0.0195	0.1199
ef3s1g01818	ef3s23g00560	0.1084	0.2013	0.1077	0.2091
ef3s1g01821	ef3s23g00564	0.0181	0.1702	0.0175	0.2023
ef3s1g01822	ef3s23g00565	0.0554	0.1245	0.0573	0.1146
ef3s1g01823	ef3s23g00567	0.0357	0.1404	0.0381	0.118
ef3s1g01825	ef3s23g00568	0.0516	0.2057	0.0545	0.1823
ef3s1g01827	ef3s23g00571	0.0661	0.2007	0.0686	0.1836
ef3s1g01831	ef3s23g00573	0.0528	0.141	0.0585	0.106
ef3s1g01833	ef3s23g00575	0.0366	0.1773	0.0395	0.1442
ef3s1g01834	ef3s23g00576	0.0286	0.2073	0.03	0.1846
ef3s1g01835	ef3s23g00577	0.036	0.1438	0.0371	0.1347
ef3s1g01837	ef3s23g00578	0.6398	0.8028	0.7013	0.6544
ef3s1g01863	ef3s23g00581	0.1415	0.2706	0.1392	0.2923
ef3s1g01864	ef3s23g00583	0.0803	0.2011	0.0852	0.172
ef3s1g01866	ef3s23g00585	0.0145	0.1427	0.0151	0.1276
ef3s1g01871	ef3s23g00589	0.2235	0.4439	0.2093	0.6616
ef3s1g01873	ef3s23g00591	0.0438	0.1287	0.0454	0.1171
ef3s1g01875	ef3s23g00594	0.0237	0.1237	0.0242	0.1183
ef3s1g01878	ef3s23g00597	0.0901	0.2218	0.0958	0.2027
ef3s1g01880	ef3s23g00599	0.005	0.1736	0.0048	0.2237
ef3s1g01891	ef3s23g00606	0.021	0.0937	0.0233	0.0708
ef3s1g01893	ef3s23g00608	0.0203	0.2003	0.0211	0.186
ef3s1g01895	ef3s23g00610	0.1082	0.2276	0.1106	0.2169
ef3s1g01896	ef3s23g00612	0.0463	0.1622	0.0472	0.1537
ef3s1g01897	ef3s23g00613	0.0511	0.2351	0.0526	0.2181
ef3s1g01902	ef3s23g00615	0.3448	0.3906	0.3474	0.3871
ef3s1g01903	ef3s23g00616	0.0373	0.1671	0.0374	0.1697
ef3s1g01905	ef3s23g00619	0.0896	0.2187	0.0896	0.2249
ef3s1g01907	ef3s23g00620	0.0182	0.1257	0.019	0.114
ef3s1g01909	ef3s23g00623	0.1806	0.3644	0.1821	0.3607
ef3s1g01910	ef3s23g00627	0.0247	0.1258	0.025	0.1233
ef3s1g01911	ef3s23g00628	0.0355	0.142	0.0377	0.1212
ef3s1g01912	ef3s23g00629	0.0354	0.1749	0.0389	0.1391
ef3s1g01913	ef3s23g00631	0.0373	0.1426	0.0402	0.1165
ef3s1g01915	ef3s23g00636	0.0775	0.1819	0.0852	0.1442
ef3s1g01916	ef3s23g00637	0.0216	0.1165	0.0233	0.0914
ef3s1g01917	ef3s23g00638	0.0404	0.129	0.0434	0.1067
ef3s1g01920	ef3s23g00643	0.1144	0.1959	0.1176	0.1838
ef3s1g01938	ef3s23g00662	0.3801	0.4999	0.3666	0.5933
ef3s1g01961	ef3s23g00680	0.0564	0.2197	0.0571	0.2185
ef3s1g01969	ef3s23g00681	0.0395	0.2098	0.0388	0.2312
ef3s1g01973	ef3s23g00682	0.3034	3.8762	0.3143	1.969
ef3s1g01975	ef3s23g00683	0.1155	0.2631	0.1218	0.2287
ef3s1g01976	ef3s23g00684	0.0145	0.241	0.0151	0.2244
ef3s1g01977	ef3s23g00685	0.0626	0.2457	0.0653	0.2225
ef3s1g01979	ef3s23g00686	0.4469	0.6442	0.4432	0.7022
ef3s1g01980	ef3s23g00687	0.0926	0.2144	0.0926	0.2204
ef3s1g01981	ef3s23g00694	0.7786	2.3838	0.7593	3.9675
ef3s1g01991	ef3s23g00700	0.0283	0.1239	0.0297	0.1119
ef3s1g02000	ef3s23g00710	0.0696	0.1323	0.0711	0.1287
ef3s1g02011	ef3s23g00715	0.0571	0.2023	0.0591	0.188
ef3s1g02012	ef3s23g00716	0.0353	0.1811	0.0354	0.1833
ef3s1g02013	ef3s23g00718	0.095	0.3131	0.0871	0.4743
ef3s1g02014	ef3s23g00720	0.1714	0.5993	0.1804	0.5268
ef3s1g02015	ef3s23g00721	0.0488	0.1777	0.0515	0.155
ef3s1g02016	ef3s23g00722	0.0546	0.1515	0.058	0.1313
ef3s1g02017	ef3s23g00723	0.0135	0.3127	0.0144	0.2648
ef3s1g02020	ef3s23g00724	0.0968	0.1889	0.0964	0.1957
ef3s1g02023	ef3s23g00727	0.0355	0.1272	0.0386	0.102
ef3s1g02025	ef3s23g00729	0.0215	0.158	0.0234	0.1241
ef3s1g02029	ef3s23g00734	0.041	0.1895	0.0411	0.1964
ef3s1g02031	ef3s23g00737	0.0292	0.1121	0.0302	0.1036
ef3s1g02032	ef3s23g00738	0.0502	0.16	0.0521	0.1461
ef3s1g02033	ef3s23g00739	0.0492	0.1739	0.0509	0.1605
ef3s1g02034	ef3s23g00740	0.0416	0.1377	0.0436	0.124
ef3s1g02035	ef3s23g00741	0.2883	0.536	0.2977	0.4892
ef3s1g02039	ef3s23g00745	0.0475	0.1423	0.0486	0.1359
ef3s1g02040	ef3s23g00746	0.1117	0.6514	0.1147	0.6755
ef3s1g02043	ef3s23g00749	0.2983	0.6426	0.2939	0.7632
ef3s1g02047	ef3s23g00751	0.1212	0.3657	0.126	0.3309
ef3s1g02049	ef3s23g00754	0.0113	0.1688	0.012	0.1433
ef3s1g02051	ef3s23g00756	0.0347	0.1354	0.0375	0.1112
ef3s1g02052	ef3s23g00757	0.1117	0.2802	0.1093	0.3134
ef3s1g02055	ef3s23g00759	0.0576	0.1716	0.0585	0.1643
ef3s1g02057	ef3s23g00761	0.0609	0.161	0.0634	0.1439
ef3s1g02060	ef3s23g00763	0.0877	0.3057	0.0827	0.4058
ef3s1g01953	ef3s23g00652	0.023	0.1306	0.0242	0.1141
ef3s1g01948	ef3s23g00654	0.0733	0.2341	0.0728	0.2452
ef3s1g01945	ef3s23g00656	0.0764	0.1468	0.0802	0.1295
ef3s1g01944	ef3s23g00657	0.1694	0.2854	0.177	0.2591
ef3s1g01943	ef3s23g00658	0.0314	0.1288	0.033	0.1126
ef3s1g01942	ef3s23g00659	0.0248	0.208	0.0248	0.2141
ef3s1g01940	ef3s23g00661	0.0379	0.1467	0.0395	0.1331
ef3s1g01935	ef3s23g00664	0.0227	0.1965	0.0238	0.1768
ef3s1g01933	ef3s23g00666	0.0846	0.1804	0.0886	0.1571
ef3s1g01931	ef3s23g00667	0.035	0.0958	0.036	0.0893
ef3s1g01930	ef3s23g00669	0.0432	0.1391	0.0447	0.1284
ef3s1g01927	ef3s23g00672	0.0864	0.1484	0.0838	0.1722
ef3s1g01926	ef3s23g00673	0.0792	0.2086	0.0835	0.1817
ef3s1g01925	ef3s23g00675	0.1612	0.3513	0.1651	0.3346
ef3s1g01923	ef3s23g00676	0.1101	0.2374	0.1164	0.2123
ef3s1g01910	ef3s23g00718	0.7454	-1.0	0.8192	2.0751
ef3s1g01842	ef3s23g00984	0.0189	0.1613	0.0203	0.1307
ef3s1g01843	ef3s23g00985	0.048	0.1281	0.0523	0.1017
ef3s1g01844	ef3s23g00986	0.0562	0.387	0.056	0.4324
ef3s1g01846	ef3s23g00988	0.8157	1.4174	0.8242	1.6212
ef3s1g01848	ef3s23g00989	0.0875	0.2287	0.0928	0.199
ef3s1g01849	ef3s23g00990	0.3268	0.5353	0.345	0.4914
ef3s1g01850	ef3s23g00992	0.0274	0.145	0.0286	0.1314
ef3s1g01855	ef3s23g00999	0.0926	0.1326	0.0973	0.1188
ef3s1g01857	ef3s23g01003	0.0636	0.2861	0.0651	0.2731
ef3s1g00617	ef3s23g00413	0.1335	-1.0	0.1341	3.5142
ef3s1g00647	ef3s23g00463	0.6783	2.4175	0.6469	4.4884
ef3s1g00670	ef3s23g00482	0.7259	-1.0	0.8011	1.9879
ef3s1g00671	ef3s23g00483	0.6364	-1.0	0.6353	3.5861
ef3s1g00705	ef3s23g00511	0.8885	4.264	0.8835	4.4081
ef3s1g00624	ef3s23g00549	0.5338	1.7444	0.5078	4.0199
ef3s1g00587	ef3s23g00598	0.1697	1.2475	0.179	1.199
ef3s1g00584	ef3s23g00599	0.1413	1.2181	0.1357	1.9006
ef3s1g00534	ef3s23g00645	0.6528	1.4461	0.6698	1.5917
ef3s1g00492	ef3s23g00681	0.5451	2.2136	0.5226	4.4625
ef3s1g01787	ef3s23g00525	0.396	1.5605	0.4119	1.7265
ef3s1g01785	ef3s23g00527	0.1095	0.2936	0.122	0.2214
ef3s1g01737	ef3s23g00559	0.9832	3.6594	0.9425	4.4303
ef3s1g01699	ef3s23g00589	0.6471	1.4718	0.5778	4.18
ef3s1g00102	ef3s23g00057	0.6875	-1.0	0.6802	4.4386
ef3s1g00093	ef3s23g00059	0.8625	3.766	0.8874	2.3341
ef3s1g00076	ef3s23g00078	0.7893	3.6157	0.7647	3.9713
ef3s1g00043	ef3s23g00093	1.0336	2.1609	1.0424	2.2261
ef3s1g00217	ef3s23g00758	1.1456	-1.0	1.163	4.8973
ef3s1g00184	ef3s23g00762	0.5004	1.2979	0.4976	1.3744
ef3s1g00155	ef3s23g00807	0.9354	2.4485	0.9445	2.2803
ef3s1g00110	ef3s23g00836	1.0385	2.4013	0.9831	4.5911
ef3s1g00870	ef3s23g01196	1.0529	-1.0	1.0698	4.5544
ef3s1g00843	ef3s23g01210	1.0111	-1.0	0.9734	4.3516
ef3s1g00807	ef3s23g01215	0.9277	-1.0	0.9174	4.0304
ef3s1g00768	ef3s23g01255	0.3172	2.1128	0.3194	2.0197
ef3s1g01157	ef3s23g01116	0.8007	1.4653	0.7628	2.1085
ef3s1g01110	ef3s23g01149	0.5906	3.6833	0.5692	3.5092
ef3s1g01079	ef3s23g01180	0.525	1.9743	0.5338	1.727
ef3s1g01078	ef3s23g01182	0.6033	-1.0	0.628	2.322
ef3s1g01845	ef3s23g00516	0.6884	1.8502	0.6627	3.5769
ef3s1g01844	ef3s23g00518	0.8706	2.9934	0.9227	1.7283
ef3s1g01811	ef3s23g00554	0.1004	0.3569	0.1048	0.3254
ef3s1g01810	ef3s23g00555	0.0764	0.3709	0.0799	0.3338
ef3s1g02005	ef3s23g00698	0.0348	0.2092	0.0379	0.1659
ef3s1g01992	ef3s23g00699	0.0354	0.1284	0.0358	0.1276
ef3s1g01990	ef3s23g00702	0.1477	0.2936	0.1567	0.2523
ef3s1g01093	ef3s23g00408	1.026	-1.0	1.0661	5.01
ef3s1g01127	ef3s23g00444	1.0286	2.5165	0.9823	4.9255
ef3s1g01129	ef3s23g00464	0.2017	1.1692	0.186	4.3053
ef3s1g01343	ef3s23g01173	0.9414	1.8322	0.9326	2.1275
ef3s1g01351	ef3s23g01207	0.6343	5.2269	0.6579	2.0979
ef3s1g01390	ef3s23g01247	0.9614	-1.0	0.9687	4.2119
ef3s1g01992	ef3s23g00117	0.5911	2.3117	0.579	3.8526
ef3s1g01996	ef3s23g00161	0.4304	2.5333	0.4436	1.7249
ef3s1g02032	ef3s23g00195	0.5263	-1.0	0.537	3.0838
ef3s1g01049	ef3s24g00823	0.4027	1.0471	0.4069	1.5199
ef3s1g01031	ef3s24g00867	0.2874	1.4446	0.3155	1.5488
ef3s1g01021	ef3s24g00876	0.3052	1.1565	0.3137	1.2455
ef3s1g01020	ef3s24g00888	0.1858	0.8264	0.1693	2.3092
ef3s1g01015	ef3s24g00891	0.1948	1.0415	0.2022	1.1207
ef3s1g01011	ef3s24g00893	0.2641	0.8139	0.2681	0.9452
ef3s1g01010	ef3s24g00894	0.454	1.7983	0.4458	2.3343
ef3s1g00993	ef3s24g00902	0.2214	1.2232	0.2229	2.426
ef3s1g00989	ef3s24g00905	0.2357	0.8332	0.2236	1.798
ef3s1g00986	ef3s24g00906	0.3105	1.2434	0.2846	3.1508
ef3s1g00985	ef3s24g00911	0.0975	1.1088	0.1007	1.1449
ef3s1g00983	ef3s24g00912	0.0912	1.055	0.0957	1.0118
ef3s1g00968	ef3s24g00924	0.1815	1.0864	0.1796	2.089
ef3s1g00966	ef3s24g00926	0.2415	0.8961	0.2482	1.0074
ef3s1g00963	ef3s24g00928	0.1295	1.2313	0.1297	1.7721
ef3s1g00961	ef3s24g00929	0.0993	0.8969	0.109	0.6872
ef3s1g00956	ef3s24g00931	0.3681	2.2523	0.3686	2.2446
ef3s1g00953	ef3s24g00932	0.3887	1.0569	0.3999	1.3762
ef3s1g00946	ef3s24g00935	0.1636	1.3187	0.1568	2.4018
ef3s1g00943	ef3s24g00946	0.1514	0.7706	0.1538	1.0202
ef3s1g00939	ef3s24g00948	0.137	0.9408	0.1428	0.9271
ef3s1g00933	ef3s24g00950	0.4808	1.1644	0.5044	1.321
ef3s1g00931	ef3s24g00951	0.1638	1.4557	0.1634	1.497
ef3s1g00923	ef3s24g00966	0.0673	1.1478	0.0708	1.0499
ef3s1g00876	ef3s24g01011	0.2568	1.2708	0.2809	1.1463
ef3s1g00866	ef3s24g01032	0.4079	0.8767	0.4087	1.126
ef3s1g00849	ef3s24g01063	0.3719	1.5208	0.3494	3.3975
ef3s1g00808	ef3s24g01083	0.4531	3.5186	0.4691	1.9266
ef3s1g00777	ef3s24g01109	0.1052	1.9615	0.1061	1.7786
ef3s1g00761	ef3s24g01125	0.7542	2.4104	0.767	2.1268
ef3s1g00754	ef3s24g01142	0.8608	-1.0	0.841	4.1506
ef3s1g00741	ef3s24g01158	0.9224	-1.0	0.9491	4.7255
ef3s1g00711	ef3s24g01180	0.6823	3.1452	0.67	4.2821
ef3s1g00875	ef3s24g00931	0.5589	-1.0	0.5981	1.6942
ef3s1g00895	ef3s24g00942	0.5969	2.5925	0.5689	3.639
ef3s1g00924	ef3s24g01006	0.9823	-1.0	1.0331	2.3775
ef3s1g00946	ef3s24g01051	0.6734	-1.0	0.6264	3.585
ef3s1g00978	ef3s24g01096	0.1276	0.3944	0.1359	0.3388
ef3s1g00982	ef3s24g01103	0.8176	-1.0	0.8407	3.7651
ef3s1g01700	ef3s24g00697	0.456	1.2389	0.4404	1.5932
ef3s1g01708	ef3s24g00707	0.3315	1.8935	0.3338	1.776
ef3s1g01727	ef3s24g00728	0.9136	1.7678	0.8743	4.1312
ef3s1g01749	ef3s24g00745	0.8966	1.3103	0.7778	4.2875
ef3s1g00742	ef3s24g00213	0.8467	2.4849	0.879	1.8397
ef3s1g00719	ef3s24g00232	0.6531	-1.0	0.6792	2.2461
ef3s1g00687	ef3s24g00259	0.9033	3.0451	0.8978	4.3965
ef3s1g00669	ef3s24g00298	0.5238	-1.0	0.5331	3.6446
ef3s1g01587	ef3s24g00670	0.1355	1.222	0.142	1.2198
ef3s1g01581	ef3s24g00675	0.1185	0.798	0.1205	0.9785
ef3s1g01578	ef3s24g00678	0.2661	1.0516	0.249	1.9358
ef3s1g01577	ef3s24g00679	0.3265	1.1396	0.3264	1.4552
ef3s1g01747	ef3s25g00551	0.7955	3.0382	0.7657	4.6459
ef3s1g01767	ef3s25g00563	0.2232	1.0436	0.2431	0.8635
ef3s1g01768	ef3s25g00566	0.1701	1.0193	0.1761	1.1725
ef3s1g01774	ef3s25g00571	0.121	1.1631	0.1303	0.9339
ef3s1g01777	ef3s25g00579	0.1137	1.3641	0.1228	1.0602
ef3s1g01782	ef3s25g00624	0.3071	1.2159	0.3187	1.2673
ef3s1g01794	ef3s25g00626	0.259	0.8828	0.269	0.9118
ef3s1g01804	ef3s25g00635	0.093	1.5072	0.093	1.5183
ef3s1g01807	ef3s25g00654	0.4233	-1.0	0.4077	3.5316
ef3s1g01846	ef3s25g00691	0.791	-1.0	0.7866	3.8327
ef3s1g01160	ef3s25g00371	0.2669	1.5531	0.2845	1.2891
ef3s1g01179	ef3s25g00412	0.0941	0.9621	0.0973	0.9569
ef3s1g01184	ef3s25g00424	0.3668	0.7582	0.3492	1.0136
ef3s1g01201	ef3s25g00432	0.1913	1.0414	0.2048	0.9122
ef3s1g01204	ef3s25g00435	0.3903	1.0653	0.3978	1.2959
ef3s1g01206	ef3s25g00436	0.148	1.2597	0.1493	1.8764
ef3s1g01208	ef3s25g00445	0.0707	0.1092	0.0726	0.1055
ef3s1g01258	ef3s25g00485	0.9319	1.3768	0.8929	1.7398
ef3s1g01296	ef3s25g00299	0.3822	1.5765	0.3984	2.0572
ef3s1g01262	ef3s25g00315	0.1775	1.396	0.1828	2.1875
ef3s1g01230	ef3s25g00343	0.3561	1.1231	0.3818	1.0983
ef3s1g01192	ef3s25g00356	0.7184	1.9262	0.7799	1.6012
ef3s1g01162	ef3s25g00365	0.319	1.4723	0.329	2.4689
ef3s1g01161	ef3s25g00366	0.2306	0.9386	0.2441	0.8437
ef3s1g01110	ef3s25g00401	0.5925	-1.0	0.5988	3.6235
ef3s1g00362	ef3s25g00013	0.2388	-1.0	0.2414	4.7732
ef3s1g00320	ef3s25g00025	0.85	-1.0	0.8663	4.1882
ef3s1g00278	ef3s25g00035	1.2973	2.9699	1.3049	3.1136
ef3s1g00267	ef3s25g00074	0.3425	2.4285	0.3477	1.9954
ef3s1g00256	ef3s25g00090	0.2906	-1.0	0.3005	2.5764
ef3s1g01325	ef3s25g00626	0.5951	-1.0	0.592	4.0926
ef3s1g01306	ef3s25g00665	0.0979	0.879	0.1031	0.7999
ef3s1g01275	ef3s25g00710	1.0008	-1.0	0.9818	4.1925
ef3s1g01240	ef3s25g00755	0.8851	2.2597	0.8746	2.6479
ef3s1g01238	ef3s25g00769	0.3662	1.4557	0.3154	99.0
ef3s1g01787	ef3s25g00552	0.4603	1.6715	0.4882	2.3363
ef3s1g01780	ef3s25g00575	0.1623	1.0386	0.1709	1.0478
ef3s1g01779	ef3s25g00578	0.1224	1.2758	0.1283	1.2367
ef3s1g01754	ef3s25g00595	0.5555	3.4567	0.5819	1.8375
ef3s1g00805	ef3s25g00742	0.5193	2.1922	0.5027	4.2913
ef3s1g00844	ef3s25g00783	0.5097	-1.0	0.5139	4.3622
ef3s1g00870	ef3s25g00819	1.047	2.5376	1.0417	4.5888
ef3s1g00876	ef3s25g00855	0.3451	-1.0	0.3639	4.5191
ef3s1g01217	ef3s25g00309	0.4334	1.3568	0.4581	1.2668
ef3s1g01290	ef3s25g00321	0.1744	0.9136	0.1816	0.9005
ef3s1g01291	ef3s25g00323	0.0819	0.8516	0.0872	0.7586
ef3s1g00711	ef3s25g00367	0.1774	0.3981	0.1816	0.3958
ef3s1g00699	ef3s25g00393	0.8217	2.0026	0.8386	1.764
ef3s1g00651	ef3s25g00425	1.1095	3.2312	1.0893	4.8267
ef3s1g00634	ef3s25g00428	0.8432	2.7428	0.8261	4.3789
ef3s1g01382	ef3s25g00424	0.7177	2.3036	0.6958	3.7015
ef3s1g01348	ef3s25g00464	0.6205	1.5344	0.6146	1.6607
ef3s1g01334	ef3s25g00473	0.9955	1.5083	0.9478	2.4109
ef3s1g01305	ef3s25g00497	0.8163	-1.0	0.8747	1.9041
ef3s1g01880	ef3s25g00638	0.0466	-1.0	0.0499	3.1992
ef3s1g01863	ef3s25g00655	0.3795	1.2132	0.3665	1.5397
ef3s1g01847	ef3s25g00688	0.8848	-1.0	0.8854	4.1675
ef3s1g01970	ef3s25g00905	0.3681	4.1595	0.3712	2.903
ef3s1g01954	ef3s25g00913	0.4627	2.7352	0.472	2.1056
ef3s1g01906	ef3s25g00939	1.0299	-1.0	1.0523	4.0947
ef3s1g01863	ef3s25g00950	0.5525	-1.0	0.5559	3.8045
ef3s1g00624	ef3s25g00635	0.5053	1.9169	0.4879	4.0575
ef3s1g00669	ef3s25g00683	0.6953	2.3426	0.6649	3.6229
ef3s1g00670	ef3s25g00684	0.5651	-1.0	0.5526	3.5489
ef3s1g01042	ef3s25g00849	0.5333	-1.0	0.5411	4.3256
ef3s1g01049	ef3s25g00851	0.9624	2.1026	0.9328	4.2615
ef3s1g01086	ef3s25g00897	0.4201	1.6172	0.4107	2.1404
ef3s1g01229	ef3s25g00853	0.8633	2.109	0.8092	4.7655
ef3s1g01279	ef3s25g00898	0.9025	-1.0	0.9076	4.1651
ef3s1g01289	ef3s25g00941	0.5757	2.1466	0.5976	1.6071
ef3s1g01256	ef3s26g01043	0.0695	1.2637	0.0688	1.408
ef3s1g01243	ef3s26g01046	0.0309	0.8612	0.0297	1.8496
ef3s1g01238	ef3s26g01056	0.1367	0.7762	0.1197	4.0335
ef3s1g01221	ef3s26g01064	0.2402	1.0189	0.2479	1.0248
ef3s1g01214	ef3s26g01066	0.226	0.8553	0.2323	0.8868
ef3s1g01191	ef3s26g01090	0.2267	1.0391	0.2372	1.1079
ef3s1g01189	ef3s26g01091	0.4311	0.9541	0.4059	2.2217
ef3s1g01157	ef3s26g01099	0.7762	-1.0	0.7898	3.8498
ef3s1g01754	ef3s26g00374	0.5959	4.2298	0.642	1.6004
ef3s1g01762	ef3s26g00382	0.0999	0.8069	0.1028	0.8228
ef3s1g01767	ef3s26g00388	0.2146	0.9918	0.2339	0.8182
ef3s1g01768	ef3s26g00391	0.1738	1.0419	0.1795	1.2491
ef3s1g01773	ef3s26g00394	0.5191	2.2374	0.4971	4.0926
ef3s1g01774	ef3s26g00396	0.1245	1.2944	0.1346	1.0442
ef3s1g01777	ef3s26g00401	0.1212	1.4097	0.1313	1.0604
ef3s1g01870	ef3s26g00281	0.8501	3.2303	0.8178	4.2137
ef3s1g01863	ef3s26g00295	0.3541	1.2373	0.3414	1.6084
ef3s1g01820	ef3s26g00306	0.3439	1.2005	0.3333	1.6309
ef3s1g01804	ef3s26g00316	0.0887	1.3918	0.0885	1.4235
ef3s1g01794	ef3s26g00324	0.2349	0.9261	0.2452	0.933
ef3s1g01760	ef3s26g00338	0.3821	1.0234	0.3886	1.34
ef3s1g01754	ef3s26g00350	0.865	-1.0	0.8786	3.8823
ef3s1g01160	ef3s26g01042	0.2672	1.303	0.2854	1.0813
ef3s1g01163	ef3s26g01069	0.3092	1.1215	0.2884	2.2763
ef3s1g01193	ef3s26g01093	0.0819	1.1753	0.0842	1.2063
ef3s1g01198	ef3s26g01094	0.2029	0.9288	0.2055	1.1336
ef3s1g01199	ef3s26g01114	0.6865	-1.0	0.683	4.1952
ef3s1g00290	ef3s26g00886	0.7477	-1.0	0.7578	3.9328
ef3s1g00333	ef3s26g00917	0.9693	3.1588	0.906	4.4988
ef3s1g00367	ef3s26g00963	0.9302	3.846	0.9716	2.1185
ef3s1g00383	ef3s26g01013	0.6158	-1.0	0.6243	4.1996
ef3s1g01275	ef3s26g00244	0.941	5.0839	0.9142	4.1562
ef3s1g01305	ef3s26g00273	0.7378	-1.0	0.7226	4.1178
ef3s1g01306	ef3s26g00285	0.0958	1.067	0.1019	0.9344
ef3s1g01325	ef3s26g00324	0.6082	2.2023	0.6081	2.6345
ef3s1g00638	ef3s26g00198	0.5379	1.3713	0.4702	3.6186
ef3s1g00620	ef3s26g00246	0.995	1.9326	0.9673	2.6725
ef3s1g00586	ef3s26g00294	0.6974	-1.0	0.6915	3.9186
ef3s1g00584	ef3s26g00312	0.157	-1.0	0.1496	2.9345
[truncated: 122,557 more rows]
