# Supplementary material for: The Chloranthus sessilifolius genome provides insight into early diversification of angiosperms
Source: Nat Commun. 2021 Nov 26;12:6929. doi: 10.1038/s41467-021-26931-3 (PMC8626421; doi:10.1038/s41467-021-26931-3)
Supplement: Supplementary file 4 — Source Data [file 41467_2021_26931_MOESM4_ESM.zip › Fig. 2a and Supplementary Figure 8 gene pair ks/Liriodendron_Liriodendron.collinearity.ks.txt]

id1	id2	ka_NG86	ks_NG86	ka_YN00	ks_YN00
lc2s1g00012	lc2s1g00013	0.5795	-1.0	0.5714	3.8553
lc2s1g00020	lc2s1g00021	0.0069	0.0471	0.0068	0.0494
lc2s1g00024	lc2s1g00027	0.0284	0.0394	0.0276	0.0436
lc2s1g00025	lc2s1g00028	0.0151	0.0206	0.0155	0.0189
lc2s1g00041	lc2s1g00043	0.0024	0.0075	0.0026	0.0061
lc2s1g00055	lc2s1g00056	0.1087	0.2827	0.116	0.2406
lc2s1g00071	lc2s1g00072	0.3965	1.0542	0.4098	1.0846
lc2s1g00081	lc2s1g00082	0.0035	0.0049	0.0037	0.0044
lc2s1g00089	lc2s1g00092	0.1674	0.8115	0.1751	0.7515
lc2s1g00090	lc2s1g00093	0.0868	0.3721	0.0896	0.3437
lc2s1g00092	lc2s1g00094	0.0649	0.07	0.066	0.0666
lc2s1g00097	lc2s1g00098	0.4244	0.6848	0.4279	0.7075
lc2s1g00099	lc2s1g00100	0.0	0.0	-0.0	-0.0
lc2s1g00103	lc2s1g00102	0.4752	1.2933	0.4864	1.4313
lc2s1g00105	lc2s1g00104	0.1023	0.0979	0.0996	0.1093
lc2s1g00108	lc2s1g00107	0.1741	1.0938	0.1778	1.2841
lc2s1g00112	lc2s1g00110	0.2586	0.5388	0.2635	0.5366
lc2s1g00122	lc2s1g00112	0.229	2.1386	0.2314	1.9162
lc2s1g00128	lc2s1g00129	0.0252	0.0414	0.0247	0.0446
lc2s1g00133	lc2s1g00134	0.4561	0.8514	0.4792	0.7632
lc2s1g00141	lc2s1g00142	0.1493	0.4025	0.1618	0.3339
lc2s1g00143	lc2s1g00144	0.4927	2.3252	0.5201	1.4455
lc2s1g00144	lc2s1g00145	0.0197	0.139	0.0223	0.1009
lc2s1g00148	lc2s1g00151	0.0708	0.1815	0.0747	0.1543
lc2s1g00153	lc2s1g00154	0.3143	0.9632	0.3208	1.0945
lc2s1g00159	lc2s1g00160	0.0973	0.4895	0.1028	0.4444
lc2s1g00164	lc2s1g00165	0.089	0.237	0.0945	0.1984
lc2s1g00181	lc2s1g00180	0.0228	0.023	0.0244	0.0192
lc2s1g00182	lc2s1g00181	0.0047	0.0144	0.0052	0.0111
lc2s1g00183	lc2s1g00182	0.1087	0.2321	0.1187	0.1842
lc2s1g00184	lc2s1g00183	0.0581	0.253	0.0647	0.1924
lc2s1g00185	lc2s1g00187	0.8822	5.3055	0.9831	2.703
lc2s1g00192	lc2s1g00191	0.3779	1.1296	0.3792	1.4785
lc2s1g00199	lc2s1g00196	0.1354	0.3669	0.1425	0.3313
lc2s1g00202	lc2s1g00207	0.1168	0.5019	0.1198	0.4948
lc2s1g00206	lc2s1g00208	0.1906	0.6964	0.1936	0.7444
lc2s1g00207	lc2s1g00209	0.2338	0.955	0.2356	1.1306
lc2s1g00208	lc2s1g00210	0.3802	1.1067	0.3787	1.6996
lc2s1g00209	lc2s1g00211	0.1048	0.1677	0.1095	0.15
lc2s1g00211	lc2s1g00212	0.2698	0.4146	0.2748	0.3993
lc2s1g00215	lc2s1g00216	0.0417	0.041	0.0432	0.037
lc2s1g00224	lc2s1g00227	0.6398	2.2514	0.679	2.706
lc2s1g00227	lc2s1g00229	0.1287	0.3252	0.1361	0.282
lc2s1g00229	lc2s1g00230	0.1541	0.378	0.1625	0.3356
lc2s1g00232	lc2s1g00233	0.2467	0.5915	0.2597	0.5259
lc2s1g00243	lc2s1g00244	0.1128	0.4166	0.1153	0.4036
lc2s1g00244	lc2s1g00245	0.4136	2.2934	0.4218	1.8409
lc2s1g00021	lc2s1g00020	0.0069	0.0471	0.0068	0.0494
lc2s1g00027	lc2s1g00024	0.0284	0.0394	0.0276	0.0436
lc2s1g00028	lc2s1g00025	0.0151	0.0206	0.0155	0.0189
lc2s1g00043	lc2s1g00041	0.0024	0.0075	0.0026	0.0061
lc2s1g00056	lc2s1g00055	0.1087	0.2827	0.116	0.2406
lc2s1g00072	lc2s1g00071	0.3965	1.0542	0.4098	1.0846
lc2s1g00082	lc2s1g00081	0.0035	0.0049	0.0037	0.0044
lc2s1g00091	lc2s1g00092	0.256	0.4719	0.2649	0.4245
lc2s1g00092	lc2s1g00093	0.0569	0.0837	0.0575	0.0817
lc2s1g00093	lc2s1g00094	0.0551	0.0865	0.0545	0.09
lc2s1g00100	lc2s1g00099	0.0	0.0	-0.0	-0.0
lc2s1g00106	lc2s1g00104	0.1316	1.0246	0.1408	0.8703
lc2s1g00110	lc2s1g00112	0.2586	0.5388	0.2635	0.5366
lc2s1g00129	lc2s1g00128	0.0252	0.0414	0.0247	0.0446
lc2s1g00134	lc2s1g00133	0.4561	0.8514	0.4792	0.7632
lc2s1g00142	lc2s1g00141	0.1493	0.4025	0.1618	0.3339
lc2s1g00145	lc2s1g00144	0.0197	0.139	0.0223	0.1009
lc2s1g00151	lc2s1g00148	0.0708	0.1815	0.0747	0.1543
lc2s1g00154	lc2s1g00151	0.0814	0.2295	0.0888	0.1795
lc2s1g00160	lc2s1g00159	0.0973	0.4895	0.1028	0.4444
lc2s1g00165	lc2s1g00164	0.089	0.237	0.0945	0.1984
lc2s1g00180	lc2s1g00181	0.0228	0.023	0.0244	0.0192
lc2s1g00181	lc2s1g00182	0.0047	0.0144	0.0052	0.0111
lc2s1g00183	lc2s1g00184	0.0581	0.253	0.0647	0.1924
lc2s1g00187	lc2s1g00185	0.8822	5.3055	0.9831	2.703
lc2s1g00393	lc2s1g00395	0.2143	0.5434	0.2184	0.5558
lc2s1g00395	lc2s1g00398	0.1039	0.1288	0.1047	0.1264
lc2s1g00412	lc2s1g00415	0.2785	0.4076	0.2795	0.4112
lc2s1g00422	lc2s1g00423	0.3511	0.6485	0.3428	0.7783
lc2s1g00423	lc2s1g00424	0.1329	0.1681	0.1303	0.183
lc2s1g00429	lc2s1g00427	0.0059	0.0619	0.0064	0.0473
lc2s1g00430	lc2s1g00428	0.2961	0.4224	0.3026	0.4058
lc2s1g00431	lc2s1g00430	0.0039	0.0187	0.0043	0.0144
lc2s1g00434	lc2s1g00431	0.0662	0.2373	0.0699	0.2055
lc2s1g00435	lc2s1g00432	0.2069	0.8425	0.2212	0.7448
lc2s1g00436	lc2s1g00434	0.1729	0.7065	0.1806	0.6556
lc2s1g00437	lc2s1g00436	0.2026	0.9182	0.2143	0.8139
lc2s1g00440	lc2s1g00441	0.7919	2.2053	0.7993	2.2401
lc2s1g00450	lc2s1g00451	0.0103	0.0188	0.0108	0.0164
lc2s1g00453	lc2s1g00454	0.1162	0.2019	0.1205	0.1881
lc2s1g00459	lc2s1g00460	0.1491	0.1863	0.1535	0.1766
lc2s1g00470	lc2s1g00471	0.0949	0.23	0.1008	0.1979
lc2s1g00473	lc2s1g00472	0.1833	0.2215	0.191	0.1974
lc2s1g00474	lc2s1g00473	0.2715	0.3111	0.2915	0.2611
lc2s1g00395	lc2s1g00393	0.2143	0.5434	0.2184	0.5558
lc2s1g00398	lc2s1g00395	0.1039	0.1288	0.1047	0.1264
lc2s1g00415	lc2s1g00412	0.2785	0.4076	0.2795	0.4112
lc2s1g00423	lc2s1g00422	0.3511	0.6485	0.3428	0.7783
lc2s1g00424	lc2s1g00423	0.1329	0.1681	0.1303	0.183
lc2s1g00427	lc2s1g00429	0.0059	0.0619	0.0064	0.0473
lc2s1g00428	lc2s1g00430	0.2961	0.4224	0.3026	0.4058
lc2s1g00430	lc2s1g00431	0.0039	0.0187	0.0043	0.0144
lc2s1g00431	lc2s1g00432	0.0391	0.1707	0.0411	0.1493
lc2s1g00432	lc2s1g00434	0.0715	0.2028	0.0758	0.174
lc2s1g00435	lc2s1g00436	0.1493	0.3829	0.1585	0.3343
lc2s1g00451	lc2s1g00450	0.0103	0.0188	0.0108	0.0164
lc2s1g00454	lc2s1g00453	0.1162	0.2019	0.1205	0.1881
lc2s1g00460	lc2s1g00459	0.1491	0.1863	0.1535	0.1766
lc2s1g00471	lc2s1g00470	0.0949	0.23	0.1008	0.1979
lc2s1g00473	lc2s1g00471	0.441	0.4881	0.4712	0.4165
lc2s1g00474	lc2s1g00472	0.2918	0.3276	0.3199	0.2644
lc2s1g00268	lc2s1g00269	0.3056	0.7832	0.3263	0.6292
lc2s1g00269	lc2s1g00270	0.3187	0.6182	0.3344	0.5348
lc2s1g00271	lc2s1g00272	0.3111	0.4875	0.3272	0.4439
lc2s1g00285	lc2s1g00286	0.393	1.8589	0.4092	2.4918
lc2s1g00294	lc2s1g00296	0.0671	0.1495	0.0719	0.1236
lc2s1g00300	lc2s1g00299	0.1551	0.4821	0.1591	0.4864
lc2s1g00301	lc2s1g00300	0.2122	0.5317	0.2228	0.4982
lc2s1g00305	lc2s1g00304	0.2271	0.942	0.2373	0.9073
lc2s1g00306	lc2s1g00305	0.3003	0.7319	0.3198	0.6398
lc2s1g00310	lc2s1g00306	0.1343	0.2449	0.1447	0.201
lc2s1g00311	lc2s1g00310	0.4975	1.0395	0.525	0.9234
lc2s1g00312	lc2s1g00311	0.3195	0.666	0.3363	0.5761
lc2s1g00325	lc2s1g00324	0.0824	0.1142	0.0774	0.1508
lc2s1g00326	lc2s1g00325	0.0134	0.057	0.0122	0.0875
lc2s1g00335	lc2s1g00326	0.0887	0.3872	0.0872	0.4523
lc2s1g00345	lc2s1g00344	0.0601	0.2114	0.0599	0.2222
lc2s1g00500	lc2s1g00501	0.1935	0.2993	0.19	0.3276
lc2s1g00503	lc2s1g00505	0.396	0.5436	0.401	0.5291
lc2s1g00504	lc2s1g00506	0.0372	0.0472	0.0377	0.0455
lc2s1g00510	lc2s1g00511	0.1091	0.2289	0.1138	0.2081
lc2s1g00511	lc2s1g00512	0.0315	0.0911	0.0319	0.0871
lc2s1g00521	lc2s1g00522	0.0388	0.0746	0.0395	0.0709
lc2s1g00525	lc2s1g00524	0.2266	0.3904	0.2423	0.3303
lc2s1g00528	lc2s1g00529	0.3986	3.2706	0.4066	2.1997
lc2s1g00531	lc2s1g00530	0.2968	0.552	0.2947	0.595
lc2s1g00543	lc2s1g00544	0.0891	0.0918	0.0945	0.0781
lc2s1g00549	lc2s1g00550	0.105	0.4661	0.1129	0.386
lc2s1g00550	lc2s1g00551	0.0497	0.401	0.0541	0.3197
lc2s1g00552	lc2s1g00553	0.3874	2.4034	0.3967	1.8267
lc2s1g00571	lc2s1g00570	0.0917	0.1767	0.0966	0.1515
lc2s1g00572	lc2s1g00571	0.4227	0.6778	0.4328	0.6649
lc2s1g02341	lc2s1g02342	0.1023	0.3184	0.1056	0.295
lc2s1g02343	lc2s1g02344	0.0656	0.1554	0.0676	0.1442
lc2s1g02344	lc2s1g02345	0.1122	0.2051	0.115	0.1927
lc2s1g02356	lc2s1g02357	0.1358	0.333	0.1379	0.3274
lc2s1g02357	lc2s1g02358	0.1627	0.2593	0.1646	0.2554
lc2s1g02371	lc2s1g02366	0.1694	-1.0	0.1739	4.6456
lc2s1g02378	lc2s1g02381	0.1233	0.4441	0.1299	0.3823
lc2s1g02380	lc2s1g02382	0.1276	0.3532	0.1254	0.4026
lc2s1g02381	lc2s1g02384	0.1552	0.3381	0.1567	0.3393
lc2s1g02382	lc2s1g02385	0.2377	0.4049	0.2335	0.447
lc2s1g02383	lc2s1g02386	0.3724	0.8221	0.374	0.9147
lc2s1g02384	lc2s1g02389	0.2688	1.2347	0.2748	1.3644
lc2s1g02389	lc2s1g02390	0.0379	0.0807	0.038	0.0805
lc2s1g01747	lc2s1g01748	0.0	0.0	-0.0	-0.0
lc2s1g01752	lc2s1g01753	0.0331	0.1802	0.0367	0.1392
lc2s1g01753	lc2s1g01755	0.0294	0.1185	0.0324	0.0941
lc2s1g01761	lc2s1g01762	0.0024	0.0144	0.0026	0.0122
lc2s1g01774	lc2s1g01776	0.0472	0.0809	0.0481	0.0765
lc2s1g01775	lc2s1g01777	0.0028	0.0175	0.0029	0.0147
lc2s1g01788	lc2s1g01789	0.1184	0.2638	0.125	0.233
lc2s1g01799	lc2s1g01802	0.0011	0.0111	0.0012	0.0088
lc2s1g01800	lc2s1g01803	0.0064	0.0141	0.0063	0.0145
lc2s1g01805	lc2s1g01807	0.0515	0.4335	0.0493	0.5976
lc2s1g01811	lc2s1g01810	0.0494	0.1732	0.0525	0.1499
lc2s1g01812	lc2s1g01811	0.4277	1.3694	0.4737	0.9793
lc2s1g01637	lc2s1g01638	0.5265	0.7636	0.5341	0.7573
lc2s1g01650	lc2s1g01651	0.0604	0.1395	0.0619	0.1298
lc2s1g01651	lc2s1g01656	0.2318	0.5055	0.2289	0.579
lc2s1g01656	lc2s1g01657	0.4059	0.5626	0.4035	0.6049
lc2s1g01670	lc2s1g01674	0.1559	0.2922	0.1604	0.274
lc2s1g01677	lc2s1g01678	0.0561	0.2006	0.0557	0.2134
lc2s1g01687	lc2s1g01686	0.0412	0.1708	0.0439	0.1447
lc2s1g01690	lc2s1g01687	0.0171	0.1015	0.018	0.0879
lc2s1g01694	lc2s1g01691	0.0	0.0	-0.0	-0.0
lc2s1g01695	lc2s1g01693	0.0888	0.8671	0.0921	0.8586
lc2s1g01697	lc2s1g01695	0.0639	0.4848	0.0654	0.4693
lc2s1g01706	lc2s1g01703	0.4365	-1.0	0.4588	1.9372
lc2s1g01714	lc2s1g01721	0.4754	0.873	0.4656	1.3882
lc2s1g02082	lc2s1g02083	0.0755	0.2984	0.0803	0.2463
lc2s1g02083	lc2s1g02084	0.0581	0.2257	0.0626	0.1807
lc2s1g02093	lc2s1g02096	0.2951	0.434	0.291	0.4722
lc2s1g02107	lc2s1g02108	0.2497	0.3631	0.2547	0.3476
lc2s1g02123	lc2s1g02124	0.0662	0.1228	0.0672	0.1195
lc2s1g02126	lc2s1g02125	0.5512	1.5931	0.5503	1.7184
lc2s1g02133	lc2s1g02134	0.2957	0.6693	0.3045	0.675
lc2s1g02146	lc2s1g02147	0.0724	0.3382	0.073	0.3432
lc2s1g02159	lc2s1g02160	0.0987	0.7527	0.1051	0.6917
lc2s1g02160	lc2s1g02161	0.0684	0.1235	0.0704	0.1155
lc2s1g02161	lc2s1g02162	0.0684	0.3111	0.0724	0.2827
lc2s1g02166	lc2s1g02167	0.7258	2.0338	0.7188	3.1434
lc2s1g02170	lc2s1g02171	0.0477	0.5447	0.0501	0.4805
lc2s1g02213	lc2s1g02214	0.1156	0.0547	0.1241	0.0458
lc2s1g02214	lc2s1g02215	0.125	0.1058	0.1349	0.0876
lc2s1g02215	lc2s1g02216	0.3283	0.4471	0.3373	0.4557
lc2s1g02216	lc2s1g02217	0.3886	0.6117	0.4012	0.6487
lc2s1g02218	lc2s1g02219	0.0417	0.1845	0.0437	0.1636
lc2s1g02224	lc2s1g02223	0.0767	0.3634	0.079	0.3421
lc2s1g02225	lc2s1g02224	0.0157	0.0318	0.0165	0.0279
lc2s1g02226	lc2s1g02225	0.0	0.0	-0.0	-0.0
lc2s1g02227	lc2s1g02226	0.0168	0.0373	0.0166	0.039
lc2s1g02231	lc2s1g02230	0.2379	0.2342	0.2339	0.2527
lc2s1g01748	lc2s1g01747	0.0	0.0	-0.0	-0.0
lc2s1g01753	lc2s1g01752	0.0331	0.1802	0.0367	0.1392
lc2s1g01755	lc2s1g01753	0.0294	0.1185	0.0324	0.0941
lc2s1g01762	lc2s1g01761	0.0024	0.0144	0.0026	0.0122
lc2s1g01776	lc2s1g01774	0.0472	0.0809	0.0481	0.0765
lc2s1g01777	lc2s1g01775	0.0028	0.0175	0.0029	0.0147
lc2s1g01789	lc2s1g01788	0.1184	0.2638	0.125	0.233
lc2s1g01802	lc2s1g01799	0.0011	0.0111	0.0012	0.0088
lc2s1g01803	lc2s1g01800	0.0064	0.0141	0.0063	0.0145
lc2s1g01807	lc2s1g01805	0.0515	0.4335	0.0493	0.5976
lc2s1g01810	lc2s1g01811	0.0494	0.1732	0.0525	0.1499
lc2s1g01811	lc2s1g01812	0.4277	1.3694	0.4737	0.9793
lc2s1g02342	lc2s1g02341	0.1023	0.3184	0.1056	0.295
lc2s1g02344	lc2s1g02343	0.0656	0.1554	0.0676	0.1442
lc2s1g02345	lc2s1g02344	0.1122	0.2051	0.115	0.1927
lc2s1g02357	lc2s1g02356	0.1358	0.333	0.1379	0.3274
lc2s1g02358	lc2s1g02357	0.1627	0.2593	0.1646	0.2554
lc2s1g02378	lc2s1g02377	0.2716	0.9644	0.2962	0.7471
lc2s1g02383	lc2s1g02380	0.1817	0.4014	0.1767	0.482
lc2s1g02384	lc2s1g02381	0.1552	0.3381	0.1567	0.3393
lc2s1g02385	lc2s1g02382	0.2377	0.4049	0.2335	0.447
lc2s1g02386	lc2s1g02384	0.0739	0.2676	0.0786	0.2247
lc2s1g02389	lc2s1g02385	0.2625	1.2788	0.2684	1.5014
lc2s1g02390	lc2s1g02389	0.0379	0.0807	0.038	0.0805
lc2s1g02258	lc2s1g02259	0.0986	0.41	0.1015	0.3912
lc2s1g02259	lc2s1g02260	0.1098	0.2538	0.1101	0.2559
lc2s1g02260	lc2s1g02261	0.3689	0.7224	0.3746	0.7404
lc2s1g02265	lc2s1g02266	0.3913	2.3027	0.4133	1.4156
lc2s1g02270	lc2s1g02269	0.4382	-1.0	0.4634	2.3666
lc2s1g02273	lc2s1g02270	0.5591	1.3614	0.5673	1.627
lc2s1g02274	lc2s1g02273	0.1628	0.3873	0.1655	0.3817
lc2s1g02276	lc2s1g02274	0.6588	2.4478	0.6869	1.692
lc2s1g02284	lc2s1g02285	0.1382	0.3055	0.1451	0.2741
lc2s1g02285	lc2s1g02286	0.2219	0.8384	0.2284	0.9383
lc2s1g00501	lc2s1g00500	0.1935	0.2993	0.19	0.3276
lc2s1g00505	lc2s1g00503	0.396	0.5436	0.401	0.5291
lc2s1g00506	lc2s1g00504	0.0372	0.0472	0.0377	0.0455
lc2s1g00511	lc2s1g00510	0.1091	0.2289	0.1138	0.2081
lc2s1g00512	lc2s1g00511	0.0315	0.0911	0.0319	0.0871
lc2s1g00522	lc2s1g00521	0.0388	0.0746	0.0395	0.0709
lc2s1g00524	lc2s1g00525	0.2266	0.3904	0.2423	0.3303
lc2s1g00529	lc2s1g00528	0.3986	3.2706	0.4066	2.1997
lc2s1g00544	lc2s1g00543	0.0891	0.0918	0.0945	0.0781
lc2s1g00550	lc2s1g00549	0.105	0.4661	0.1129	0.386
lc2s1g00551	lc2s1g00550	0.0497	0.401	0.0541	0.3197
lc2s1g00553	lc2s1g00552	0.3874	2.4034	0.3967	1.8267
lc2s1g00572	lc2s1g00570	0.1684	0.3868	0.178	0.3286
lc2s1g00269	lc2s1g00268	0.3056	0.7832	0.3263	0.6292
lc2s1g00270	lc2s1g00269	0.3187	0.6182	0.3344	0.5348
lc2s1g00272	lc2s1g00271	0.3111	0.4875	0.3272	0.4439
lc2s1g00286	lc2s1g00285	0.393	1.8589	0.4092	2.4918
lc2s1g00296	lc2s1g00294	0.0671	0.1495	0.0719	0.1236
lc2s1g00299	lc2s1g00300	0.1551	0.4821	0.1591	0.4864
lc2s1g00300	lc2s1g00301	0.2122	0.5317	0.2228	0.4982
lc2s1g00306	lc2s1g00304	0.4415	0.9504	0.4713	0.833
lc2s1g00310	lc2s1g00305	0.2663	0.7409	0.2819	0.6494
lc2s1g00311	lc2s1g00306	0.4962	1.0243	0.5249	0.8948
lc2s1g00312	lc2s1g00310	0.3339	0.6867	0.3642	0.53
lc2s1g00325	lc2s1g00326	0.0134	0.057	0.0122	0.0875
lc2s1g00326	lc2s1g00335	0.0887	0.3872	0.0872	0.4523
lc2s1g00117	lc2s1g00098	0.0	0.0	-0.0	-0.0
lc2s1g00116	lc2s1g00100	0.0	0.0	-0.0	-0.0
lc2s1g00115	lc2s1g00102	0.0485	0.0598	0.0493	0.0569
lc2s1g00113	lc2s1g00104	0.0023	0.0015	0.0026	0.0012
lc2s1g00111	lc2s1g00112	0.0732	0.2046	0.0731	0.2116
lc2s1g00104	lc2s1g00113	0.0023	0.0015	0.0026	0.0012
lc2s1g00103	lc2s1g00115	0.3902	1.2396	0.406	1.3195
lc2s1g00100	lc2s1g00116	0.0	0.0	-0.0	-0.0
lc2s1g00097	lc2s1g00117	0.0601	0.244	0.0634	0.2128
lc2s1g02083	lc2s1g02082	0.0755	0.2984	0.0803	0.2463
lc2s1g02084	lc2s1g02083	0.0581	0.2257	0.0626	0.1807
lc2s1g02096	lc2s1g02093	0.2951	0.434	0.291	0.4722
lc2s1g02108	lc2s1g02107	0.2497	0.3631	0.2547	0.3476
lc2s1g02124	lc2s1g02123	0.0662	0.1228	0.0672	0.1195
lc2s1g02134	lc2s1g02133	0.2957	0.6693	0.3045	0.675
lc2s1g02147	lc2s1g02146	0.0724	0.3382	0.073	0.3432
lc2s1g02160	lc2s1g02159	0.0987	0.7527	0.1051	0.6917
lc2s1g02161	lc2s1g02160	0.0684	0.1235	0.0704	0.1155
lc2s1g02162	lc2s1g02161	0.0684	0.3111	0.0724	0.2827
lc2s1g02167	lc2s1g02166	0.7258	2.0338	0.7188	3.1434
lc2s1g02171	lc2s1g02170	0.0477	0.5447	0.0501	0.4805
lc2s1g02214	lc2s1g02213	0.1156	0.0547	0.1241	0.0458
lc2s1g02215	lc2s1g02214	0.125	0.1058	0.1349	0.0876
lc2s1g02216	lc2s1g02215	0.3283	0.4471	0.3373	0.4557
lc2s1g02217	lc2s1g02216	0.3886	0.6117	0.4012	0.6487
lc2s1g02219	lc2s1g02218	0.0417	0.1845	0.0437	0.1636
lc2s1g02225	lc2s1g02223	0.0608	0.3321	0.0631	0.3047
lc2s1g02226	lc2s1g02224	0.0157	0.0318	0.0165	0.0279
lc2s1g02227	lc2s1g02225	0.0168	0.0373	0.0166	0.039
lc2s1g02228	lc2s1g02226	0.0102	0.0249	0.0116	0.0175
lc2s1g02230	lc2s1g02231	0.2379	0.2342	0.2339	0.2527
lc2s1g00196	lc2s1g00206	0.3357	-1.0	0.3408	3.1959
lc2s1g00202	lc2s1g00208	0.1881	0.5927	0.1914	0.5872
lc2s1g00203	lc2s1g00209	0.3119	0.7492	0.3283	0.6956
lc2s1g00206	lc2s1g00210	0.1111	0.2927	0.117	0.2568
lc2s1g00209	lc2s1g00212	0.3473	0.5403	0.3506	0.5455
lc2s1g00211	lc2s1g00216	0.1523	0.1996	0.1579	0.1828
lc2s1g00224	lc2s1g00229	0.6329	1.7548	0.6778	1.6292
lc2s1g00227	lc2s1g00230	0.1266	0.3907	0.1347	0.3357
lc2s1g00244	lc2s1g00243	0.1128	0.4166	0.1153	0.4036
lc2s1g00245	lc2s1g00244	0.4136	2.2934	0.4218	1.8409
lc2s1g00594	lc2s1g00592	0.045	0.1565	0.0466	0.1395
lc2s1g00597	lc2s1g00594	0.1123	0.1467	0.1312	0.1029
lc2s1g00603	lc2s1g00604	0.0571	0.1636	0.0619	0.1334
lc2s1g00606	lc2s1g00605	0.0438	0.1699	0.0453	0.1551
lc2s1g00608	lc2s1g00606	0.223	0.7333	0.2289	0.7256
lc2s1g00610	lc2s1g00608	0.2522	0.4125	0.2555	0.3987
lc2s1g00611	lc2s1g00610	0.0573	0.12	0.0588	0.1118
lc2s1g00613	lc2s1g00611	0.2179	0.3432	0.2179	0.3457
lc2s1g00629	lc2s1g00627	0.0654	0.2608	0.0682	0.2331
lc2s1g00684	lc2s1g00698	0.1648	0.6258	0.1735	0.5445
lc2s1g00688	lc2s1g00699	0.2798	0.7766	0.2821	0.791
lc2s1g00689	lc2s1g00701	0.4631	1.4914	0.4661	2.0329
lc2s1g00698	lc2s1g00702	0.1546	0.5681	0.1644	0.4757
lc2s1g00699	lc2s1g00705	0.2115	0.5687	0.22	0.5121
lc2s1g00717	lc2s1g00720	0.0735	0.1297	0.0751	0.1228
lc2s1g00720	lc2s1g00721	0.1129	0.1604	0.1131	0.1605
lc2s1g00721	lc2s1g00722	0.1564	0.5538	0.1614	0.5086
lc2s1g00731	lc2s1g00732	0.1544	0.9048	0.1497	1.4314
lc2s1g02388	lc2s1g02376	0.0066	0.3818	0.0063	0.4884
lc2s1g02386	lc2s1g02377	0.2181	0.7901	0.238	0.6187
lc2s1g02385	lc2s1g02381	0.1049	0.2982	0.1087	0.2765
lc2s1g02384	lc2s1g02382	0.257	0.4409	0.2525	0.4923
lc2s1g02383	lc2s1g02384	0.3658	0.7312	0.361	0.8451
lc2s1g02380	lc2s1g02385	0.0932	0.3033	0.0914	0.3488
lc2s1g02378	lc2s1g02386	0.126	0.4187	0.1298	0.388
lc2s1g02377	lc2s1g02389	0.3337	1.2047	0.345	1.2189
lc2s1g02376	lc2s1g02391	0.0262	0.2931	0.0249	0.3836
lc2s1g00386	lc2s1g00365	0.54	2.3032	0.5723	2.1129
lc2s1g00372	lc2s1g00367	0.3511	1.5746	0.345	2.2057
lc2s1g00371	lc2s1g00368	0.266	0.6373	0.2616	0.7862
lc2s1g00370	lc2s1g00369	0.2352	0.6161	0.2508	0.5039
lc2s1g00368	lc2s1g00370	0.3521	0.5863	0.3803	0.4738
lc2s1g00367	lc2s1g00371	0.4186	0.7957	0.4079	1.1154
lc2s1g00365	lc2s1g00386	0.54	2.3032	0.5723	2.1129
lc2s1g01638	lc2s1g01637	0.5265	0.7636	0.5341	0.7573
lc2s1g01651	lc2s1g01650	0.0604	0.1395	0.0619	0.1298
lc2s1g01656	lc2s1g01651	0.2318	0.5055	0.2289	0.579
lc2s1g01674	lc2s1g01670	0.1559	0.2922	0.1604	0.274
lc2s1g01678	lc2s1g01677	0.0561	0.2006	0.0557	0.2134
lc2s1g01686	lc2s1g01687	0.0412	0.1708	0.0439	0.1447
lc2s1g01687	lc2s1g01693	0.0289	0.1142	0.0306	0.0971
lc2s1g01691	lc2s1g01694	0.0	0.0	-0.0	-0.0
lc2s1g01693	lc2s1g01695	0.0888	0.8671	0.0921	0.8586
lc2s1g01364	lc2s1g01365	0.0979	0.1276	0.0882	0.2019
lc2s1g01367	lc2s1g01369	0.172	0.6011	0.187	0.4929
lc2s1g01369	lc2s1g01370	0.1314	0.5583	0.1396	0.4822
lc2s1g01379	lc2s1g01385	0.0014	0.0015	0.0015	0.0012
lc2s1g01382	lc2s1g01386	0.0262	0.0397	0.0257	0.0425
lc2s1g01392	lc2s1g01394	0.1458	0.3969	0.1566	0.3402
lc2s1g01394	lc2s1g01396	0.1934	0.926	0.2062	0.8185
lc2s1g00776	lc2s1g00770	0.1384	0.3815	0.1417	0.3534
lc2s1g00782	lc2s1g00783	0.0379	0.1231	0.0374	0.1323
lc2s1g00786	lc2s1g00788	0.3773	0.6216	0.396	0.5558
lc2s1g00805	lc2s1g00808	0.0996	0.1931	0.0959	0.2313
lc2s1g00806	lc2s1g00811	0.1134	0.1959	0.1125	0.2047
lc2s1g00818	lc2s1g00820	0.2597	0.3647	0.2569	0.3942
lc2s1g00827	lc2s1g00828	0.0206	0.038	0.0198	0.0444
lc2s1g00841	lc2s1g00845	0.0807	0.3236	0.0837	0.2962
lc2s1g02410	lc2s1g02411	0.0853	0.1584	0.0874	0.149
lc2s1g02420	lc2s1g02425	0.0865	0.1533	0.077	0.2674
lc2s1g02425	lc2s1g02427	0.0944	0.1744	0.0832	0.3259
lc2s1g02427	lc2s1g02428	0.0603	0.0934	0.053	0.1726
lc2s1g02444	lc2s1g02445	0.0619	0.1894	0.0663	0.1575
lc2s1g02445	lc2s1g02446	0.0112	0.0376	0.0117	0.0334
lc2s1g02454	lc2s1g02455	0.0522	0.1393	0.0543	0.1257
lc2s1g00698	lc2s1g00684	0.1648	0.6258	0.1735	0.5445
lc2s1g00699	lc2s1g00693	0.2394	0.4918	0.2507	0.4594
lc2s1g00702	lc2s1g00698	0.1546	0.5681	0.1644	0.4757
lc2s1g00703	lc2s1g00699	0.2618	0.581	0.2812	0.4913
lc2s1g00705	lc2s1g00702	0.086	0.2155	0.0894	0.1936
lc2s1g00720	lc2s1g00717	0.0735	0.1297	0.0751	0.1228
lc2s1g00721	lc2s1g00720	0.1129	0.1604	0.1131	0.1605
lc2s1g00732	lc2s1g00731	0.1544	0.9048	0.1497	1.4314
lc2s1g01447	lc2s1g01453	0.0011	0.0117	0.0012	0.0093
lc2s1g01448	lc2s1g01454	0.0039	0.0037	0.0043	0.003
lc2s1g01449	lc2s1g01455	0.0147	0.0147	0.014	0.0176
lc2s1g01450	lc2s1g01456	0.0176	0.0	0.019	-0.0
lc2s1g01452	lc2s1g01457	0.0048	0.0117	0.0048	0.0117
lc2s1g02259	lc2s1g02258	0.0986	0.41	0.1015	0.3912
lc2s1g02260	lc2s1g02259	0.1098	0.2538	0.1101	0.2559
lc2s1g02261	lc2s1g02260	0.3689	0.7224	0.3746	0.7404
lc2s1g02270	lc2s1g02273	0.5591	1.3614	0.5673	1.627
lc2s1g02273	lc2s1g02274	0.1628	0.3873	0.1655	0.3817
lc2s1g02285	lc2s1g02284	0.1382	0.3055	0.1451	0.2741
lc2s1g02286	lc2s1g02285	0.2219	0.8384	0.2284	0.9383
lc2s1g00207	lc2s1g00208	0.1787	0.3566	0.178	0.3796
lc2s1g00208	lc2s1g00209	0.2701	0.9029	0.2721	1.0685
lc2s1g00209	lc2s1g00210	0.1201	0.307	0.1219	0.3036
lc2s1g00214	lc2s1g00211	0.5232	0.7829	0.5275	0.8216
lc2s1g00216	lc2s1g00212	0.2886	0.4704	0.2926	0.4603
lc2s1g00229	lc2s1g00227	0.1287	0.3252	0.1361	0.282
lc2s1g00230	lc2s1g00229	0.1541	0.378	0.1625	0.3356
lc2s1g00243	lc2s1g00245	0.3735	3.212	0.3757	2.736
lc2s1g00117	lc2s1g00097	0.0601	0.244	0.0634	0.2128
lc2s1g00116	lc2s1g00099	0.0	0.0	-0.0	-0.0
lc2s1g00113	lc2s1g00102	0.4388	1.377	0.4494	2.1549
lc2s1g00106	lc2s1g00103	0.1368	1.0355	0.1466	0.8282
lc2s1g00105	lc2s1g00113	0.1022	0.0982	0.0994	0.1101
lc2s1g00102	lc2s1g00115	0.0485	0.0598	0.0493	0.0569
lc2s1g00099	lc2s1g00116	0.0	0.0	-0.0	-0.0
lc2s1g02391	lc2s1g02376	0.0262	0.2931	0.0249	0.3836
lc2s1g02390	lc2s1g02377	0.3389	1.2348	0.3443	1.4241
lc2s1g02389	lc2s1g02381	0.2852	1.3138	0.2916	1.5037
lc2s1g02383	lc2s1g02382	0.4553	0.6959	0.457	0.7316
lc2s1g02382	lc2s1g02384	0.257	0.4409	0.2525	0.4923
lc2s1g02377	lc2s1g02385	0.246	0.8081	0.2557	0.757
lc2s1g02376	lc2s1g02388	0.0066	0.3818	0.0063	0.4884
lc2s1g00210	lc2s1g00206	0.1111	0.2927	0.117	0.2568
lc2s1g00211	lc2s1g00208	0.328	0.7577	0.3306	0.8539
lc2s1g00214	lc2s1g00209	0.4313	0.8303	0.4305	1.0149
lc2s1g00215	lc2s1g00210	0.2414	0.4115	0.2493	0.3826
lc2s1g00216	lc2s1g00211	0.1523	0.1996	0.1579	0.1828
lc2s1g00230	lc2s1g00227	0.1266	0.3907	0.1347	0.3357
lc2s1g00232	lc2s1g00229	0.5982	-1.0	0.639	2.122
lc2s1g00245	lc2s1g00243	0.3735	3.212	0.3757	2.736
lc2s1g00740	lc2s1g00671	0.0304	0.0559	0.0308	0.0543
lc2s1g00724	lc2s1g00679	0.476	0.615	0.5083	0.5322
lc2s1g00705	lc2s1g00684	0.1822	0.6527	0.1904	0.585
lc2s1g00703	lc2s1g00693	0.2632	0.5678	0.2789	0.4961
lc2s1g00699	lc2s1g00698	0.1848	0.4725	0.1911	0.439
lc2s1g00693	lc2s1g00699	0.2394	0.4918	0.2507	0.4594
lc2s1g00689	lc2s1g00702	0.4149	0.9982	0.4245	1.1385
lc2s1g00688	lc2s1g00705	0.2233	0.5559	0.2269	0.5383
lc2s1g00679	lc2s1g00724	0.476	0.615	0.5083	0.5322
lc2s1g01601	lc2s1g01592	0.181	0.403	0.1859	0.3829
lc2s1g01599	lc2s1g01596	0.3774	0.5211	0.3815	0.5411
lc2s1g01598	lc2s1g01597	0.3678	0.5663	0.3702	0.578
lc2s1g01597	lc2s1g01598	0.3678	0.5663	0.3702	0.578
lc2s1g01596	lc2s1g01599	0.3774	0.5211	0.3815	0.5411
lc2s1g01592	lc2s1g01601	0.181	0.403	0.1859	0.3829
lc2s1g00594	lc2s1g00597	0.1123	0.1467	0.1312	0.1029
lc2s1g00604	lc2s1g00603	0.0571	0.1636	0.0619	0.1334
lc2s1g00605	lc2s1g00606	0.0438	0.1699	0.0453	0.1551
lc2s1g00608	lc2s1g00610	0.2522	0.4125	0.2555	0.3987
lc2s1g00610	lc2s1g00611	0.0573	0.12	0.0588	0.1118
lc2s1g00611	lc2s1g00613	0.2179	0.3432	0.2179	0.3457
lc2s1g00627	lc2s1g00629	0.0654	0.2608	0.0682	0.2331
lc2s1g00974	lc2s1g00958	0.169	0.29	0.1759	0.26
lc2s1g00977	lc2s1g00969	0.1803	0.3172	0.1858	0.2959
lc2s1g00978	lc2s1g00972	0.2153	0.3433	0.2158	0.3604
lc2s1g00980	lc2s1g00974	0.1687	0.2607	0.1791	0.2219
lc2s1g00982	lc2s1g00978	0.1978	0.2482	0.201	0.2447
lc2s1g01000	lc2s1g00982	0.2647	0.3405	0.2707	0.3347
lc2s1g02215	lc2s1g02213	0.1556	0.051	0.1616	0.0463
lc2s1g02216	lc2s1g02214	0.3551	0.577	0.3647	0.5964
lc2s1g02217	lc2s1g02215	0.1229	0.1351	0.1255	0.1282
lc2s1g02223	lc2s1g02224	0.0767	0.3634	0.079	0.3421
lc2s1g02224	lc2s1g02225	0.0157	0.0318	0.0165	0.0279
lc2s1g02225	lc2s1g02226	0.0	0.0	-0.0	-0.0
lc2s1g01539	lc2s1g01541	0.7441	-1.0	0.7481	4.5386
lc2s1g01541	lc2s1g01542	0.282	1.6286	0.2802	1.763
lc2s1g01542	lc2s1g01543	0.1437	0.1987	0.1386	0.2321
lc2s1g01550	lc2s1g01553	0.1113	0.3116	0.1188	0.2577
lc2s1g01553	lc2s1g01554	0.1204	0.3005	0.1265	0.2616
lc2s1g02379	lc2s1g02359	0.0451	0.2383	0.0482	0.2043
lc2s1g02380	lc2s1g02377	0.2441	0.7721	0.2369	1.038
lc2s1g02382	lc2s1g02380	0.1276	0.3532	0.1254	0.4026
lc2s1g02386	lc2s1g02381	0.0652	0.2314	0.0689	0.1979
lc2s1g02389	lc2s1g02384	0.2688	1.2347	0.2748	1.3644
lc2s1g02390	lc2s1g02385	0.2725	1.2616	0.2767	1.5892
lc2s1g02391	lc2s1g02388	0.0336	0.2779	0.0315	0.3776
lc2s1g01453	lc2s1g01447	0.0011	0.0117	0.0012	0.0093
lc2s1g01454	lc2s1g01448	0.0039	0.0037	0.0043	0.003
lc2s1g01455	lc2s1g01449	0.0147	0.0147	0.014	0.0176
lc2s1g01456	lc2s1g01450	0.0176	0.0	0.019	-0.0
lc2s1g01457	lc2s1g01452	0.0048	0.0117	0.0048	0.0117
lc2s1g02213	lc2s1g02215	0.1556	0.051	0.1616	0.0463
lc2s1g02214	lc2s1g02216	0.3551	0.577	0.3647	0.5964
lc2s1g02215	lc2s1g02217	0.1229	0.1351	0.1255	0.1282
lc2s1g02226	lc2s1g02223	0.0608	0.3321	0.0631	0.3047
lc2s1g02227	lc2s1g02224	0.0198	0.0421	0.0196	0.0441
lc2s1g02228	lc2s1g02225	0.0102	0.0249	0.0116	0.0175
lc2s1g00437	lc2s1g00428	0.2252	0.8252	0.2402	0.6923
lc2s1g00436	lc2s1g00430	0.1787	0.5771	0.1858	0.5374
lc2s1g00435	lc2s1g00431	0.2006	0.8579	0.2164	0.7455
lc2s1g00434	lc2s1g00432	0.0715	0.2028	0.0758	0.174
lc2s1g00431	lc2s1g00434	0.0662	0.2373	0.0699	0.2055
lc2s1g00430	lc2s1g00436	0.1787	0.5771	0.1858	0.5374
lc2s1g01206	lc2s1g01202	0.1229	0.2543	0.1349	0.2029
lc2s1g01207	lc2s1g01204	0.0351	0.0283	0.0372	0.0242
lc2s1g01210	lc2s1g01205	0.3775	0.7087	0.39	0.6503
lc2s1g01211	lc2s1g01206	0.2512	0.9738	0.2746	0.7511
lc2s1g01228	lc2s1g01208	0.1482	0.3813	0.1533	0.3604
lc2s1g02384	lc2s1g02377	0.2347	0.7289	0.2472	0.6354
lc2s1g02382	lc2s1g02381	0.2804	0.5066	0.2807	0.5301
lc2s1g02381	lc2s1g02382	0.2804	0.5066	0.2807	0.5301
lc2s1g02380	lc2s1g02384	0.1877	0.4193	0.1815	0.5054
lc2s1g02378	lc2s1g02385	0.1584	0.4565	0.1674	0.3924
lc2s1g02377	lc2s1g02390	0.3389	1.2348	0.3443	1.4241
lc2s1g01365	lc2s1g01364	0.0979	0.1276	0.0882	0.2019
lc2s1g01370	lc2s1g01369	0.1314	0.5583	0.1396	0.4822
lc2s1g01385	lc2s1g01379	0.0014	0.0015	0.0015	0.0012
lc2s1g01386	lc2s1g01382	0.0262	0.0397	0.0257	0.0425
lc2s1g01394	lc2s1g01392	0.1458	0.3969	0.1566	0.3402
lc2s1g01396	lc2s1g01394	0.1934	0.926	0.2062	0.8185
lc2s1g00969	lc2s1g00972	0.1361	0.2641	0.1381	0.262
lc2s1g00972	lc2s1g00978	0.2153	0.3433	0.2158	0.3604
lc2s1g00974	lc2s1g00980	0.1687	0.2607	0.1791	0.2219
lc2s1g00978	lc2s1g00982	0.1978	0.2482	0.201	0.2447
lc2s1g00996	lc2s1g01000	0.5282	0.7472	0.5302	0.7955
lc2s1g01012	lc2s1g01011	0.0265	0.041	0.0272	0.0386
lc2s1g00552	lc2s1g00528	0.0059	0.0193	0.0059	0.0192
lc2s1g00553	lc2s1g00529	0.0051	0.0364	0.0057	0.028
lc2s1g00554	lc2s1g00530	0.0303	0.0786	0.032	0.0665
lc2s1g00555	lc2s1g00544	0.1404	0.2493	0.1445	0.2298
lc2s1g00556	lc2s1g00547	0.2515	0.3445	0.257	0.3257
lc2s1g02411	lc2s1g02410	0.0853	0.1584	0.0874	0.149
lc2s1g02425	lc2s1g02420	0.0865	0.1533	0.077	0.2674
lc2s1g02427	lc2s1g02425	0.0944	0.1744	0.0832	0.3259
lc2s1g02428	lc2s1g02427	0.0603	0.0934	0.053	0.1726
lc2s1g02445	lc2s1g02444	0.0619	0.1894	0.0663	0.1575
lc2s1g02446	lc2s1g02445	0.0112	0.0376	0.0117	0.0334
lc2s1g02455	lc2s1g02454	0.0522	0.1393	0.0543	0.1257
lc2s1g00216	lc2s1g00208	0.2964	0.8752	0.3006	0.9493
lc2s1g00210	lc2s1g00209	0.1201	0.307	0.1219	0.3036
lc2s1g00207	lc2s1g00210	0.2151	0.9013	0.2176	1.0782
lc2s1g00203	lc2s1g00211	0.3269	0.8036	0.3379	0.7845
lc2s1g00202	lc2s1g00212	0.1962	0.9894	0.2019	1.0125
lc2s1g00182	lc2s1g00214	0.3878	0.5826	0.388	0.6019
lc2s1g00553	lc2s1g00528	0.3839	3.0409	0.3904	2.2217
lc2s1g00552	lc2s1g00529	0.3909	2.9422	0.4	2.0369
lc2s1g00551	lc2s1g00549	0.0956	0.5932	0.102	0.4973
lc2s1g00549	lc2s1g00551	0.0956	0.5932	0.102	0.4973
lc2s1g00529	lc2s1g00552	0.3909	2.9422	0.4	2.0369
lc2s1g00528	lc2s1g00553	0.3839	3.0409	0.3904	2.2217
lc2s1g00688	lc2s1g00693	0.1886	0.9304	0.1968	0.861
lc2s1g00693	lc2s1g00698	0.2155	0.2925	0.2154	0.3001
lc2s1g00699	lc2s1g00702	0.2204	0.7376	0.2323	0.6721
lc2s1g00702	lc2s1g00705	0.086	0.2155	0.0894	0.1936
lc2s1g00717	lc2s1g00721	0.1233	0.2472	0.1251	0.2383
lc2s1g00720	lc2s1g00722	0.1553	0.5881	0.1602	0.5451
lc2s1g00980	lc2s1g00958	0.1019	0.1155	0.1041	0.109
lc2s1g00978	lc2s1g00969	0.1429	0.1625	0.1472	0.1531
lc2s1g00977	lc2s1g00972	0.2093	0.4518	0.2145	0.4395
lc2s1g00974	lc2s1g00978	0.6275	1.3742	0.6143	1.7695
lc2s1g00972	lc2s1g00982	0.1791	0.2859	0.1828	0.2808
lc2s1g00969	lc2s1g01000	0.2601	0.3071	0.2678	0.297
lc2s1g00528	lc2s1g00552	0.0059	0.0193	0.0059	0.0192
lc2s1g00529	lc2s1g00553	0.0051	0.0364	0.0057	0.028
lc2s1g00530	lc2s1g00554	0.0303	0.0786	0.032	0.0665
lc2s1g00543	lc2s1g00555	0.0606	0.0944	0.0629	0.0844
lc2s1g00547	lc2s1g00556	0.2515	0.3445	0.257	0.3257
lc2s1g01541	lc2s1g01539	0.7441	-1.0	0.7481	4.5386
lc2s1g01542	lc2s1g01541	0.282	1.6286	0.2802	1.763
lc2s1g01543	lc2s1g01542	0.1437	0.1987	0.1386	0.2321
lc2s1g01553	lc2s1g01550	0.1113	0.3116	0.1188	0.2577
lc2s1g01554	lc2s1g01553	0.1204	0.3005	0.1265	0.2616
lc2s1g00299	lc2s1g00301	0.1763	0.4638	0.1822	0.4399
lc2s1g00304	lc2s1g00305	0.2271	0.942	0.2373	0.9073
lc2s1g00305	lc2s1g00306	0.3003	0.7319	0.3198	0.6398
lc2s1g00306	lc2s1g00310	0.1343	0.2449	0.1447	0.201
lc2s1g00326	lc2s1g00324	0.4492	0.6807	0.4465	0.7724
lc2s1g00335	lc2s1g00325	0.0933	0.1943	0.0946	0.1914
lc2s1g01656	lc2s1g01650	0.2156	0.4696	0.2158	0.5088
lc2s1g01657	lc2s1g01651	0.4178	0.4995	0.4263	0.4961
lc2s1g01675	lc2s1g01670	0.1706	0.4017	0.1755	0.3757
lc2s1g01693	lc2s1g01686	0.0206	0.1475	0.0224	0.1186
lc2s1g01695	lc2s1g01687	0.1148	0.9002	0.1194	0.8668
lc2s1g01696	lc2s1g01693	0.1541	1.1338	0.159	1.1679
lc2s1g00422	lc2s1g00424	0.189	0.41	0.189	0.4281
lc2s1g00432	lc2s1g00428	0.0554	0.2268	0.0578	0.2048
lc2s1g00434	lc2s1g00430	0.0662	0.2373	0.0699	0.2055
lc2s1g00436	lc2s1g00431	0.1791	0.5754	0.1861	0.5365
lc2s1g00437	lc2s1g00432	0.1912	0.871	0.2035	0.7393
lc2s1g00436	lc2s1g00428	0.1792	0.6699	0.1877	0.6156
lc2s1g00435	lc2s1g00430	0.2006	0.8579	0.2163	0.7461
lc2s1g00432	lc2s1g00431	0.0391	0.1707	0.0411	0.1493
lc2s1g00430	lc2s1g00432	0.0391	0.1705	0.0412	0.1481
lc2s1g00428	lc2s1g00434	0.0699	0.2986	0.0739	0.2606
lc2s1g00775	lc2s1g00770	0.1083	0.3085	0.11	0.3063
lc2s1g00783	lc2s1g00782	0.0379	0.1231	0.0374	0.1323
lc2s1g00788	lc2s1g00786	0.3773	0.6216	0.396	0.5558
lc2s1g00808	lc2s1g00805	0.0996	0.1931	0.0959	0.2313
lc2s1g00820	lc2s1g00818	0.2597	0.3647	0.2569	0.3942
lc2s1g00826	lc2s1g00828	0.0375	0.0658	0.0381	0.0628
lc2s1g00845	lc2s1g00841	0.0807	0.3236	0.0837	0.2962
lc2s1g00371	lc2s1g00367	0.4186	0.7957	0.4079	1.1154
lc2s1g00370	lc2s1g00368	0.3521	0.5863	0.3803	0.4738
lc2s1g00368	lc2s1g00369	0.2357	0.4159	0.2467	0.3667
lc2s1g00367	lc2s1g00370	0.3813	0.6918	0.3976	0.6637
lc2s1g00348	lc2s1g00371	0.1789	0.39	0.1809	0.4052
lc2s1g00162	lc2s1g00148	0.0705	0.2303	0.0762	0.1902
lc2s1g00154	lc2s1g00153	0.3143	0.9632	0.3208	1.0945
lc2s1g00151	lc2s1g00154	0.0814	0.2295	0.0888	0.1795
lc2s1g00145	lc2s1g00164	0.4425	2.1831	0.4577	1.5841
lc2s1g00143	lc2s1g00165	0.5644	2.9916	0.5961	1.5922
lc2s1g00208	lc2s1g00207	0.1787	0.3566	0.178	0.3796
lc2s1g00211	lc2s1g00209	0.1048	0.1677	0.1095	0.15
lc2s1g00215	lc2s1g00211	0.1882	0.2367	0.1911	0.2271
lc2s1g00230	lc2s1g00224	0.6611	2.0592	0.7043	1.9492
lc2s1g00232	lc2s1g00227	0.5925	-1.0	0.626	1.768
lc2s1g02258	lc2s1g02260	0.2152	0.6903	0.2163	0.754
lc2s1g02259	lc2s1g02261	0.5754	1.24	0.5673	2.2962
lc2s1g02269	lc2s1g02273	0.3646	-1.0	0.381	1.9982
lc2s1g02270	lc2s1g02274	0.4749	1.6694	0.4872	1.4079
lc2s1g02284	lc2s1g02286	0.2528	0.6683	0.2613	0.6616
lc2s1g00672	lc2s19g01093	0.328	1.545	0.332	1.4521
lc2s1g00659	lc2s19g01095	0.8934	-1.0	0.9381	3.1041
lc2s1g00657	lc2s19g01101	0.147	0.5892	0.1485	0.6465
lc2s1g00655	lc2s19g01102	0.148	0.9331	0.1525	0.9367
lc2s1g00653	lc2s19g01106	0.2404	0.8016	0.2422	0.9216
lc2s1g00652	lc2s19g01109	0.1998	1.1609	0.2085	1.0876
lc2s1g00644	lc2s19g01112	0.1718	0.8267	0.1791	0.7482
lc2s1g00626	lc2s19g01113	0.8138	2.2896	0.8424	1.9838
lc2s1g00618	lc2s19g01117	0.1256	0.704	0.1268	0.7859
lc2s1g00830	lc2s19g01040	0.2032	1.043	0.2101	1.0158
lc2s1g00820	lc2s19g01041	0.123	0.6129	0.1228	0.6671
lc2s1g00813	lc2s19g01045	0.2251	0.7272	0.2203	0.8668
lc2s1g00804	lc2s19g01047	0.3367	2.252	0.3659	1.518
lc2s1g00795	lc2s19g01052	0.1488	0.7485	0.1521	0.7996
lc2s1g00790	lc2s19g01054	0.0534	0.7299	0.056	0.6421
lc2s1g00789	lc2s19g01055	0.1029	0.8243	0.108	0.7292
lc2s1g00788	lc2s19g01056	0.5251	1.9553	0.5721	2.1819
lc2s1g00046	lc2s19g00002	0.1352	0.8894	0.1426	0.7972
lc2s1g00034	lc2s19g00004	0.116	0.5942	0.1191	0.5847
lc2s1g00030	lc2s19g00007	0.2668	1.0115	0.279	1.0672
lc2s1g00017	lc2s19g00021	0.1459	0.8709	0.1496	0.84
lc2s1g00014	lc2s19g00022	0.2411	0.9336	0.2474	0.9554
lc2s1g00013	lc2s19g00023	0.1509	1.2869	0.1547	1.3475
lc2s1g00008	lc2s19g00024	0.1863	1.054	0.1927	1.0095
lc2s1g00007	lc2s19g00025	0.3434	1.4304	0.3489	1.7163
lc2s1g00234	lc2s19g00424	0.2578	1.059	0.2615	1.4514
lc2s1g00237	lc2s19g00426	0.0875	0.1816	0.09	0.1687
lc2s1g00240	lc2s19g00428	0.4746	1.5674	0.4757	4.665
lc2s1g00242	lc2s19g00429	0.1708	0.8271	0.1787	0.8032
lc2s1g00245	lc2s19g00431	0.1922	0.8503	0.1966	0.8537
lc2s1g00170	lc2s19g00232	0.1291	0.6988	0.1356	0.647
lc2s1g00190	lc2s19g00242	0.3212	0.8986	0.3234	0.9738
lc2s1g00196	lc2s19g00254	0.2751	1.1013	0.2862	1.0598
lc2s1g00199	lc2s19g00258	0.2465	1.3911	0.249	1.302
lc2s1g00208	lc2s19g00262	0.354	1.3476	0.3555	2.3563
lc2s1g00211	lc2s19g00266	0.5247	1.7315	0.5441	2.5582
lc2s1g00220	lc2s19g00283	0.0969	1.1679	0.0963	1.57
lc2s1g00103	lc2s19g00337	0.4499	2.1409	0.4596	1.7577
lc2s1g00110	lc2s19g00352	0.5501	1.6081	0.5632	1.4159
lc2s1g00111	lc2s19g00354	0.2483	1.1495	0.2564	1.2936
lc2s1g00120	lc2s19g00363	0.0552	0.8303	0.0567	0.8483
lc2s1g00121	lc2s19g00364	0.2567	0.6911	0.2708	0.6067
lc2s1g00132	lc2s19g00368	0.2068	0.9057	0.1928	1.5874
lc2s1g00274	lc2s19g00585	0.3225	0.7522	0.3191	0.9907
lc2s1g00277	lc2s19g00587	0.0999	0.8451	0.1063	0.7192
lc2s1g00288	lc2s19g00596	0.2349	1.3341	0.2454	1.6445
lc2s1g00291	lc2s19g00597	0.0616	0.6235	0.0688	0.4519
lc2s1g00303	lc2s19g00602	0.0746	0.5106	0.08	0.4082
lc2s1g00111	lc2s19g00145	0.3866	1.9992	0.3964	1.639
lc2s1g00110	lc2s19g00154	0.4858	2.3995	0.4975	1.859
lc2s1g00108	lc2s19g00164	0.2351	1.4404	0.2345	1.486
lc2s1g00098	lc2s19g00176	0.2545	1.0689	0.2639	1.0868
lc2s1g00097	lc2s19g00177	0.2217	0.9459	0.2249	1.0543
lc2s1g00341	lc2s4g00394	0.4391	1.3041	0.4372	2.557
lc2s1g00339	lc2s4g00395	0.1094	0.9669	0.113	1.0454
lc2s1g00333	lc2s4g00399	0.0376	0.8308	0.0388	0.8202
lc2s1g00326	lc2s4g00400	0.2436	1.1655	0.2331	1.98
lc2s1g00325	lc2s4g00402	0.102	0.9659	0.1031	0.9725
lc2s1g00322	lc2s4g00403	0.0618	0.8621	0.0639	0.7798
lc2s1g00319	lc2s4g00404	0.0314	0.7229	0.0323	0.7023
lc2s1g00318	lc2s4g00407	0.0182	0.816	0.0189	0.7817
lc2s1g00317	lc2s4g00408	0.0692	0.8961	0.069	1.0743
lc2s1g00316	lc2s4g00412	0.3606	-1.0	0.3785	1.8005
lc2s1g01404	lc2s4g00601	0.137	0.6235	0.1425	0.5954
lc2s1g01405	lc2s4g00602	0.1913	0.5429	0.2006	0.4902
lc2s1g01414	lc2s4g00608	0.6985	1.45	0.7331	1.4779
lc2s1g01416	lc2s4g00627	0.1615	1.3202	0.1671	1.2402
lc2s1g01420	lc2s4g00629	0.1741	1.5836	0.1729	1.7354
lc2s1g02233	lc2s6g00251	0.2846	1.7505	0.2849	1.7416
lc2s1g02229	lc2s6g00257	0.1453	0.6244	0.1535	0.545
lc2s1g02228	lc2s6g00258	0.1385	1.3087	0.1439	1.422
lc2s1g02227	lc2s6g00259	0.0879	1.3204	0.091	1.3756
lc2s1g02221	lc2s6g00262	0.0784	0.8785	0.0767	1.2205
lc2s1g02211	lc2s6g00272	0.0996	0.9198	0.1041	0.9047
lc2s1g02207	lc2s6g00277	0.1778	0.9197	0.1914	0.7716
lc2s1g02204	lc2s6g00282	0.0803	0.5993	0.0752	1.0602
lc2s1g02202	lc2s6g00283	0.0622	0.6207	0.063	0.6258
lc2s1g02200	lc2s6g00285	0.4192	1.1592	0.4238	1.7696
lc2s1g02199	lc2s6g00287	0.2923	0.889	0.2967	0.9544
lc2s1g02198	lc2s6g00289	0.1473	0.6996	0.1592	0.5667
lc2s1g02195	lc2s6g00295	0.0945	0.9202	0.0952	1.2121
lc2s1g02194	lc2s6g00296	0.0362	0.5716	0.0372	0.543
lc2s1g02192	lc2s6g00298	0.2203	1.1544	0.2247	1.3369
lc2s1g02189	lc2s6g00299	0.1387	1.3971	0.1407	1.2578
lc2s1g02188	lc2s6g00304	0.2682	1.4205	0.2818	1.5015
lc2s1g02187	lc2s6g00308	0.1223	0.8985	0.119	1.4614
lc2s1g02180	lc2s6g00311	0.2103	0.97	0.2217	0.9106
lc2s1g02172	lc2s6g00318	0.1027	0.7272	0.102	0.8713
lc2s1g02163	lc2s6g00320	0.0521	0.5308	0.0542	0.4911
lc2s1g02156	lc2s6g00321	0.0905	0.5605	0.0946	0.5193
lc2s1g02152	lc2s6g00322	0.1526	0.7581	0.1607	0.6907
lc2s1g02150	lc2s6g00324	0.0989	0.791	0.1101	0.5878
lc2s1g02147	lc2s6g00330	0.1973	1.0111	0.1971	1.5061
lc2s1g02146	lc2s6g00331	0.2733	0.8352	0.2773	0.9079
lc2s1g02145	lc2s6g00335	0.285	0.9614	0.2889	1.1339
lc2s1g02141	lc2s6g00337	0.1533	1.0214	0.155	1.4129
lc2s1g02132	lc2s6g00344	0.0972	0.51	0.0996	0.505
lc2s1g02131	lc2s6g00351	0.3109	0.8377	0.3246	0.8181
lc2s1g02129	lc2s6g00356	0.1278	1.115	0.129	1.592
lc2s1g02126	lc2s6g00358	0.5255	1.7645	0.5839	1.0737
lc2s1g02124	lc2s6g00362	0.2138	1.1893	0.2179	1.3243
lc2s1g02121	lc2s6g00364	0.1719	1.0764	0.1747	1.1666
lc2s1g02111	lc2s6g00367	0.2186	0.759	0.2243	0.7421
lc2s1g02104	lc2s6g00370	0.0925	0.6998	0.0963	0.6666
lc2s1g02103	lc2s6g00372	0.0896	0.8344	0.0931	0.8112
lc2s1g02102	lc2s6g00373	0.3148	0.9734	0.328	0.9798
lc2s1g02092	lc2s6g00377	0.0841	0.8105	0.0868	0.7821
lc2s1g02086	lc2s6g00380	0.2077	1.183	0.2125	1.6109
lc2s1g02081	lc2s6g00385	0.3552	0.956	0.3686	0.9472
lc2s1g02073	lc2s6g00393	0.0942	0.6883	0.0967	0.7
lc2s1g02070	lc2s6g00394	0.0699	0.7241	0.0714	0.7301
lc2s1g02065	lc2s6g00395	0.0555	0.5813	0.0545	0.7274
lc2s1g02064	lc2s6g00398	0.1459	0.638	0.1481	0.6636
lc2s1g02062	lc2s6g00400	0.2405	0.8721	0.2539	0.7936
lc2s1g02059	lc2s6g00403	0.1396	1.0739	0.1538	0.7808
lc2s1g02053	lc2s6g00404	0.1627	0.8528	0.1681	0.861
lc2s1g02052	lc2s6g00406	0.0895	0.7168	0.0929	0.6658
lc2s1g02050	lc2s6g00408	0.3816	1.2745	0.3839	1.811
lc2s1g02047	lc2s6g00412	0.2486	0.7231	0.2583	0.6978
lc2s1g02044	lc2s6g00417	0.403	1.2777	0.4145	1.7487
lc2s1g02039	lc2s6g00424	0.015	0.9881	0.0153	1.083
lc2s1g02036	lc2s6g00425	0.0862	1.0855	0.0884	1.2302
lc2s1g02033	lc2s6g00430	0.2157	0.8589	0.2289	0.7742
lc2s1g02032	lc2s6g00431	0.4391	5.4243	0.4427	3.3769
lc2s1g02028	lc2s6g00432	0.1727	0.831	0.1963	0.6107
lc2s1g02027	lc2s6g00436	0.1295	0.9003	0.1288	1.2794
lc2s1g02021	lc2s6g00437	0.1307	0.9909	0.1403	0.8658
lc2s1g02016	lc2s6g00438	0.1601	0.7674	0.1585	0.9788
lc2s1g02006	lc2s6g00443	0.0235	0.7053	0.0243	0.6811
lc2s1g02004	lc2s6g00444	0.0525	0.7014	0.0557	0.6127
lc2s1g02001	lc2s6g00452	0.1194	0.8817	0.118	1.2248
lc2s1g01998	lc2s6g00454	0.3349	0.7927	0.344	0.8492
lc2s1g01994	lc2s6g00459	0.5662	1.4553	0.5911	1.4924
lc2s1g01993	lc2s6g00462	0.255	1.0519	0.2687	0.996
lc2s1g01990	lc2s6g00464	0.137	0.8702	0.1415	0.8543
lc2s1g01989	lc2s6g00466	0.1244	0.6274	0.1275	0.6218
lc2s1g01986	lc2s6g00469	0.2344	0.7974	0.2551	0.6746
lc2s1g01983	lc2s6g00479	0.0782	0.7251	0.081	0.6688
lc2s1g01978	lc2s6g00481	0.0731	0.4564	0.0763	0.4156
lc2s1g01976	lc2s6g00484	0.2389	-1.0	0.2447	2.1645
lc2s1g01971	lc2s6g00485	0.1663	1.0542	0.1605	1.7065
lc2s1g01970	lc2s6g00486	0.1387	0.6596	0.1463	0.6463
lc2s1g01966	lc2s6g00494	0.1173	0.6614	0.1202	0.6919
lc2s1g01964	lc2s6g00497	0.1098	0.5366	0.1129	0.5375
lc2s1g01962	lc2s6g00499	0.1059	0.6876	0.1063	0.7818
lc2s1g01961	lc2s6g00505	0.3807	0.8682	0.3826	0.9419
lc2s1g01959	lc2s6g00507	0.1182	0.8152	0.1254	0.6895
lc2s1g01954	lc2s6g00513	0.0476	0.6797	0.0486	0.6954
lc2s1g01953	lc2s6g00514	0.0798	0.8096	0.078	1.1993
lc2s1g01949	lc2s6g00517	0.4017	0.9341	0.4147	1.0366
lc2s1g01947	lc2s6g00518	0.1494	0.9307	0.1544	0.9237
lc2s1g01946	lc2s6g00521	0.2176	1.1157	0.2257	1.0501
lc2s1g01943	lc2s6g00524	0.0919	0.6259	0.0975	0.542
lc2s1g01942	lc2s6g00525	0.2466	1.073	0.2471	1.3148
lc2s1g01939	lc2s6g00528	0.1665	0.8035	0.163	1.1004
lc2s1g01935	lc2s6g00542	0.1191	0.7285	0.1279	0.5894
lc2s1g01934	lc2s6g00545	0.1124	0.7155	0.1152	0.7138
lc2s1g01931	lc2s6g00559	0.0789	0.9116	0.0829	0.7864
lc2s1g01927	lc2s6g00566	0.2462	1.0109	0.2293	2.3098
lc2s1g01924	lc2s6g00569	0.3435	1.4554	0.3396	1.6965
lc2s1g01919	lc2s6g00570	0.0588	0.6626	0.0609	0.6244
lc2s1g01918	lc2s6g00572	0.167	0.8504	0.1676	0.998
lc2s1g01903	lc2s6g00579	0.1652	0.8168	0.1742	0.7383
lc2s1g01898	lc2s6g00584	0.1651	1.6345	0.1684	1.4055
lc2s1g01897	lc2s6g00586	0.19	0.6957	0.2062	0.5463
lc2s1g01895	lc2s6g00588	0.2147	0.6892	0.2212	0.7027
lc2s1g01894	lc2s6g00602	0.2351	0.8905	0.2411	0.9429
lc2s1g01892	lc2s6g00609	0.4356	1.7854	0.4557	1.9563
lc2s1g01890	lc2s6g00615	0.0455	0.9301	0.0471	0.8526
lc2s1g01887	lc2s6g00621	0.035	0.5524	0.0352	0.5999
lc2s1g01884	lc2s6g00627	0.2368	1.316	0.2354	1.3774
lc2s1g01880	lc2s6g00632	0.1266	0.7475	0.1276	0.8399
lc2s1g01878	lc2s6g00634	0.0492	0.6036	0.052	0.5019
lc2s1g01875	lc2s6g00637	0.3726	0.8019	0.3705	0.8987
lc2s1g01874	lc2s6g00641	0.3178	1.3664	0.3316	1.1613
lc2s1g01866	lc2s6g00655	0.101	0.6695	0.1049	0.6522
lc2s1g01865	lc2s6g00657	0.1911	0.6794	0.2067	0.5681
lc2s1g01863	lc2s6g00658	0.3119	0.8991	0.3261	0.8459
lc2s1g01858	lc2s6g00661	0.2341	0.9164	0.2365	1.0054
lc2s1g01853	lc2s6g00663	0.1223	1.0301	0.1266	1.2062
lc2s1g01852	lc2s6g00664	0.1872	0.7557	0.1929	0.781
lc2s1g01851	lc2s6g00666	0.1632	0.8374	0.1677	0.8355
lc2s1g01850	lc2s6g00669	0.0624	0.6268	0.0629	0.6358
lc2s1g01849	lc2s6g00670	0.2304	0.7675	0.2383	0.7675
lc2s1g01848	lc2s6g00671	0.0186	0.5245	0.0186	0.559
lc2s1g01847	lc2s6g00672	0.0535	0.6017	0.0574	0.4787
lc2s1g01846	lc2s6g00673	0.081	0.6619	0.0843	0.6059
lc2s1g01843	lc2s6g00677	0.0988	0.5746	0.1047	0.5037
lc2s1g01841	lc2s6g00679	0.2717	1.0173	0.2852	0.9246
lc2s1g01837	lc2s6g00682	0.0187	0.5901	0.019	0.6178
lc2s1g01836	lc2s6g00683	0.6074	1.2645	0.6388	1.3995
lc2s1g01826	lc2s6g00688	0.0329	0.6775	0.0323	0.783
lc2s1g01823	lc2s6g00690	0.4728	1.837	0.4761	1.756
lc2s1g01822	lc2s6g00691	0.4774	1.4099	0.4838	3.6723
lc2s1g01820	lc2s6g00692	0.3512	1.1562	0.3632	1.1982
lc2s1g01819	lc2s6g00693	0.4776	1.8815	0.4979	1.423
lc2s1g01818	lc2s6g00703	0.114	0.7073	0.1189	0.6743
lc2s1g01817	lc2s6g00705	0.1808	1.105	0.1929	0.9435
lc2s1g01814	lc2s6g00713	0.2562	1.712	0.2605	3.782
lc2s1g01812	lc2s6g00717	0.446	1.415	0.5018	1.1219
lc2s1g01811	lc2s6g00718	0.3538	1.1287	0.3717	1.0356
lc2s1g01810	lc2s6g00722	0.3548	0.8858	0.3713	0.8121
lc2s1g01809	lc2s6g00724	0.1292	0.5299	0.1313	0.546
lc2s1g01808	lc2s6g00726	0.2731	0.9241	0.3028	0.716
lc2s1g01797	lc2s6g00729	0.3343	0.6183	0.3342	0.6806
lc2s1g01796	lc2s6g00731	0.2459	0.9667	0.2581	0.9617
lc2s1g01793	lc2s6g00733	0.1024	0.6708	0.1067	0.6365
lc2s1g01787	lc2s6g00743	0.2124	0.8091	0.2175	0.8645
lc2s1g01784	lc2s6g00748	0.1336	1.0628	0.1415	0.9015
lc2s1g01779	lc2s6g00750	0.4145	2.15	0.4268	1.6281
lc2s1g01776	lc2s6g00762	0.6964	1.6283	0.7061	3.2475
lc2s1g01768	lc2s6g00772	0.0731	0.6097	0.0731	0.691
lc2s1g01766	lc2s6g00776	0.0811	0.789	0.0842	0.7511
lc2s1g01763	lc2s6g00782	0.2582	1.2008	0.2576	1.7782
lc2s1g02238	lc2s6g00002	0.1345	0.8406	0.1365	0.9687
lc2s1g02243	lc2s6g00004	0.03	0.6531	0.0307	0.6449
lc2s1g02257	lc2s6g00007	0.151	0.5619	0.1539	0.5709
lc2s1g02258	lc2s6g00008	0.3855	1.5431	0.3905	1.5036
lc2s1g02261	lc2s6g00012	0.6535	-1.0	0.6816	2.1137
lc2s1g02262	lc2s6g00017	0.0872	0.6208	0.0907	0.591
lc2s1g02268	lc2s6g00028	0.2782	1.2112	0.268	1.787
lc2s1g02269	lc2s6g00031	0.3377	-1.0	0.3533	1.8012
lc2s1g02270	lc2s6g00032	0.7025	1.8388	0.7228	1.5557
lc2s1g02273	lc2s6g00033	0.5651	2.8477	0.5781	2.0827
lc2s1g02277	lc2s6g00036	0.149	0.7049	0.1552	0.6647
lc2s1g02280	lc2s6g00049	0.0815	0.5671	0.0829	0.5921
lc2s1g02283	lc2s6g00053	0.043	0.769	0.0462	0.6096
lc2s1g02286	lc2s6g00054	0.3495	0.7377	0.3649	0.7303
lc2s1g02288	lc2s6g00055	0.2193	0.7028	0.2257	0.6975
lc2s1g02290	lc2s6g00057	0.1489	0.9511	0.1624	0.7445
lc2s1g02291	lc2s6g00060	0.2233	0.8386	0.2247	0.9054
lc2s1g02292	lc2s6g00064	0.0971	0.5849	0.0929	0.8066
lc2s1g02298	lc2s6g00068	0.0968	0.905	0.1057	0.7606
lc2s1g02302	lc2s6g00069	0.0942	0.8528	0.1065	0.532
lc2s1g02306	lc2s6g00071	0.3905	1.4532	0.3951	1.4714
lc2s1g02313	lc2s6g00072	0.1213	0.6569	0.125	0.639
lc2s1g02314	lc2s6g00073	0.1001	0.7968	0.1019	0.8886
lc2s1g02315	lc2s6g00074	0.0391	0.5823	0.0406	0.5586
lc2s1g02316	lc2s6g00075	0.165	0.9466	0.1809	0.7907
lc2s1g02322	lc2s6g00077	0.0964	0.5887	0.0978	0.6105
lc2s1g02323	lc2s6g00082	0.27	2.7254	0.2858	1.5209
lc2s1g02326	lc2s6g00084	0.192	1.1386	0.193	1.2652
lc2s1g02328	lc2s6g00086	0.1025	0.5101	0.1078	0.46
lc2s1g02329	lc2s6g00087	0.214	0.8525	0.2279	0.7911
lc2s1g02334	lc2s6g00089	0.1342	0.5849	0.1367	0.617
lc2s1g02335	lc2s6g00090	0.0644	0.6889	0.068	0.6194
lc2s1g02341	lc2s6g00098	0.2631	1.1839	0.2758	1.214
lc2s1g02342	lc2s6g00100	0.2626	1.1767	0.2772	1.2174
lc2s1g02346	lc2s6g00111	0.3294	1.6798	0.3536	1.5353
lc2s1g02347	lc2s6g00113	0.1571	1.0288	0.1639	0.9974
lc2s1g02349	lc2s6g00114	0.1297	0.8529	0.1404	0.7396
lc2s1g02351	lc2s6g00115	0.1928	0.8718	0.2017	0.815
lc2s1g02355	lc2s6g00129	0.1037	0.8086	0.1074	0.7598
lc2s1g02363	lc2s6g00132	0.5236	1.2379	0.5357	1.3697
lc2s1g02367	lc2s6g00136	0.2	0.9544	0.21	0.9478
lc2s1g02368	lc2s6g00141	0.1073	0.7268	0.1112	0.6847
lc2s1g02370	lc2s6g00143	0.0568	1.084	0.0562	2.0938
lc2s1g02371	lc2s6g00145	0.0794	1.0285	0.0843	0.9266
lc2s1g02372	lc2s6g00146	0.7393	1.3597	0.6913	2.605
lc2s1g02375	lc2s6g00148	0.182	0.9445	0.1974	0.7738
lc2s1g02376	lc2s6g00149	0.0066	0.8048	0.0063	1.4436
lc2s1g02391	lc2s6g00151	0.0255	0.6854	0.0239	1.2146
lc2s1g02393	lc2s6g00152	0.5422	1.5211	0.5695	1.6811
lc2s1g02396	lc2s6g00154	0.1438	0.9538	0.1504	0.9508
lc2s1g02397	lc2s6g00155	0.1227	0.6036	0.1235	0.6375
lc2s1g02399	lc2s6g00156	0.2958	1.0229	0.3009	1.2904
lc2s1g02401	lc2s6g00159	0.3068	1.0262	0.3178	1.0918
lc2s1g02404	lc2s6g00160	0.2003	0.6974	0.2097	0.6226
lc2s1g02408	lc2s6g00161	0.185	0.8559	0.1921	0.8814
lc2s1g02410	lc2s6g00164	0.1875	0.8362	0.1937	0.87
lc2s1g02413	lc2s6g00165	0.2074	0.6536	0.194	0.9609
lc2s1g02418	lc2s6g00166	0.5415	-1.0	0.522	3.5298
lc2s1g02421	lc2s6g00169	0.1102	0.7285	0.1146	0.6671
lc2s1g02425	lc2s6g00170	0.9298	1.4412	0.8827	2.214
lc2s1g02431	lc2s6g00175	0.1317	0.4846	0.1342	0.5116
lc2s1g02432	lc2s6g00176	0.0611	0.7147	0.059	1.195
lc2s1g02433	lc2s6g00179	0.1717	1.3482	0.1735	1.2944
lc2s1g02437	lc2s6g00182	0.2204	1.2854	0.225	2.9348
lc2s1g02473	lc2s6g00231	0.3342	0.8931	0.3396	0.9842
lc2s1g02474	lc2s6g00232	0.1389	0.663	0.1455	0.6323
lc2s1g02477	lc2s6g00233	0.015	0.8677	0.0146	1.1718
lc2s1g02479	lc2s6g00234	0.4472	0.8164	0.4468	0.9572
lc2s1g02482	lc2s6g00238	0.1365	0.6736	0.1403	0.6817
lc2s1g02483	lc2s6g00241	0.2359	0.8845	0.2481	0.8451
lc2s1g02484	lc2s6g00243	0.1117	0.9112	0.1137	1.0958
lc2s1g02485	lc2s6g00244	0.1132	0.9766	0.1184	0.9019
lc2s1g02486	lc2s6g00245	0.1234	0.914	0.133	0.7689
lc2s1g02487	lc2s6g00248	0.2725	0.8407	0.2825	0.8801
lc2s1g02488	lc2s6g00249	0.1501	1.1747	0.1514	2.4698
lc2s1g02473	lc2s6g00185	0.2173	0.5694	0.2188	0.5912
lc2s1g02472	lc2s6g00186	0.0384	0.6023	0.04	0.5558
lc2s1g02468	lc2s6g00190	0.2213	1.2663	0.2166	1.6684
lc2s1g02467	lc2s6g00193	0.0994	1.0354	0.104	0.9479
lc2s1g02466	lc2s6g00195	0.3412	0.9164	0.3544	0.983
lc2s1g02465	lc2s6g00196	0.113	0.4103	0.1158	0.3943
lc2s1g02464	lc2s6g00197	0.0506	0.7499	0.0532	0.6885
lc2s1g02462	lc2s6g00204	0.081	0.8849	0.0834	0.8745
lc2s1g02452	lc2s6g00205	0.3115	0.6926	0.316	0.7034
lc2s1g02450	lc2s6g00206	0.1682	0.7794	0.1724	0.8262
lc2s1g02440	lc2s6g00225	0.1439	0.5519	0.1547	0.4799
lc2s1g01756	lc2s6g00809	0.2347	0.844	0.2394	0.8655
lc2s1g01755	lc2s6g00811	0.1774	1.0819	0.1981	0.7987
lc2s1g01751	lc2s6g00812	0.1635	1.1245	0.1703	1.169
lc2s1g01745	lc2s6g00816	0.0507	0.8367	0.0529	0.7843
lc2s1g01743	lc2s6g00818	0.2773	1.1855	0.2991	0.9903
lc2s1g01739	lc2s6g00820	0.0758	0.5351	0.0779	0.5169
lc2s1g01737	lc2s6g00822	0.2213	0.8293	0.2221	0.9824
lc2s1g01564	lc2s6g01000	0.093	0.767	0.0957	0.7748
lc2s1g01559	lc2s6g01002	0.2562	0.8594	0.2666	0.8668
lc2s1g01555	lc2s6g01006	0.3859	2.7746	0.3971	1.8871
lc2s1g01538	lc2s6g01013	0.2774	1.1696	0.2959	1.0627
lc2s1g01534	lc2s6g01017	0.2303	0.8351	0.2421	0.7941
lc2s1g01531	lc2s6g01019	0.2636	0.9016	0.2685	0.9557
lc2s1g01530	lc2s6g01032	0.1828	0.8388	0.1876	0.8321
lc2s1g01630	lc2s6g00921	0.0971	1.0446	0.1054	0.7744
lc2s1g01628	lc2s6g00929	0.237	0.6596	0.2413	0.7011
lc2s1g01626	lc2s6g00931	0.2053	0.9912	0.2212	0.913
lc2s1g01620	lc2s6g00936	0.213	0.7479	0.2124	0.8438
lc2s1g01619	lc2s6g00940	0.2144	1.3696	0.2213	1.356
lc2s1g02150	lc2s6g00323	0.3103	0.7972	0.325	0.7686
lc2s1g02147	lc2s6g00328	0.2386	1.0849	0.2392	1.7087
lc2s1g02146	lc2s6g00330	0.2301	0.8633	0.2338	0.9604
lc2s1g02143	lc2s6g00333	0.1003	1.0442	0.1051	1.0401
lc2s1g02131	lc2s6g00346	0.3618	1.0348	0.3856	0.9873
lc2s1g02125	lc2s6g00358	0.3068	1.6931	0.3041	1.9462
lc2s1g02123	lc2s6g00362	0.1945	1.214	0.1986	1.3899
lc2s1g02109	lc2s6g00370	0.8358	-1.0	0.8286	4.5343
lc2s1g01954	lc2s6g00514	0.0769	1.5337	0.0781	1.3421
lc2s1g01953	lc2s6g00515	0.0662	0.8032	0.0645	1.2063
lc2s1g01948	lc2s6g00517	0.5189	1.4765	0.5583	1.3464
lc2s1g01942	lc2s6g00526	0.238	1.0321	0.2395	1.2315
lc2s1g01939	lc2s6g00529	0.2592	0.9879	0.267	1.0981
lc2s1g02313	lc2s6g00075	0.8116	-1.0	0.7902	4.2527
lc2s1g02320	lc2s6g00077	0.1594	0.6104	0.152	0.9414
lc2s1g02329	lc2s6g00088	0.386	-1.0	0.4093	1.6916
lc2s1g02341	lc2s6g00100	0.2628	1.0866	0.2731	1.1304
lc2s1g02342	lc2s6g00106	0.3567	1.4239	0.3722	1.6967
lc2s1g02346	lc2s6g00112	0.2841	0.9595	0.3073	0.8473
lc2s1g02043	lc2s6g00417	0.1564	1.063	0.1591	1.2398
lc2s1g02038	lc2s6g00424	0.0171	0.9052	0.018	0.7861
lc2s1g02026	lc2s6g00435	0.1586	0.9802	0.1647	1.0028
lc2s1g02020	lc2s6g00437	0.1734	0.9501	0.182	0.9149
lc2s1g02017	lc2s6g00438	0.139	0.738	0.1425	0.7054
lc2s1g02367	lc2s6g00140	0.2045	1.0197	0.2204	0.8851
lc2s1g02372	lc2s6g00145	1.1846	4.0732	1.1189	4.5074
lc2s1g02388	lc2s6g00149	0.0609	0.9151	0.0577	1.9311
lc2s1g02398	lc2s6g00155	0.5221	0.9888	0.5067	1.6379
lc2s1g02411	lc2s6g00164	0.1671	0.8269	0.1767	0.7673
lc2s1g01837	lc2s6g00681	0.0259	0.6225	0.0271	0.5647
lc2s1g01835	lc2s6g00683	0.509	2.7863	0.5094	2.7515
lc2s1g01819	lc2s6g00701	0.4774	1.8888	0.498	1.4244
lc2s1g01811	lc2s6g00717	0.3341	1.1495	0.3543	1.0271
lc2s1g01810	lc2s6g00718	0.3078	0.8424	0.3231	0.7626
lc2s1g02290	lc2s8g01423	0.3991	2.314	0.3981	2.5052
lc2s1g02298	lc2s8g01432	0.3324	1.4743	0.3433	1.3547
lc2s1g02313	lc2s8g01439	0.7682	2.503	0.7759	2.4043
lc2s1g02327	lc2s8g01449	0.2711	2.9208	0.2829	1.6624
lc2s1g02345	lc2s8g01455	0.5003	-1.0	0.5199	7.0437
lc2s10g01289	lc2s10g01288	0.0819	0.1963	0.0829	0.1929
lc2s10g01290	lc2s10g01289	0.1553	0.5678	0.1609	0.5282
lc2s10g01294	lc2s10g01292	0.1352	0.3477	0.1407	0.3127
lc2s10g01307	lc2s10g01303	0.066	0.191	0.07	0.1634
lc2s10g01308	lc2s10g01307	0.0951	0.2949	0.1007	0.2579
lc2s10g01310	lc2s10g01311	0.1872	0.3397	0.2026	0.274
lc2s10g01311	lc2s10g01313	0.0318	0.1052	0.034	0.0877
lc2s10g01317	lc2s10g01318	0.288	0.3255	0.2857	0.3505
lc2s10g01336	lc2s10g01337	0.0675	0.2273	0.0698	0.2125
lc2s10g01337	lc2s10g01338	0.0337	0.1948	0.0353	0.1743
lc2s10g01338	lc2s10g01345	0.0678	0.2337	0.0703	0.218
lc2s10g01345	lc2s10g01346	0.0695	0.2346	0.0717	0.2216
lc2s10g01346	lc2s10g01347	0.0327	0.1808	0.0341	0.1635
lc2s10g01365	lc2s10g01364	0.3122	0.4285	0.3269	0.394
lc2s10g01370	lc2s10g01365	0.1158	0.1557	0.1158	0.1571
lc2s10g01371	lc2s10g01366	0.1482	0.2792	0.1591	0.2344
lc2s10g01372	lc2s10g01370	0.2411	0.3226	0.2499	0.2993
lc2s10g01373	lc2s10g01375	0.0888	0.0853	0.0956	0.0702
lc2s10g01374	lc2s10g01376	0.1961	0.2459	0.2126	0.2064
lc2s10g01376	lc2s10g01377	0.0086	0.0338	0.0093	0.0265
lc2s10g01377	lc2s10g01379	0.22	0.395	0.2345	0.3467
lc2s10g01379	lc2s10g01380	0.2689	0.3981	0.2834	0.3606
lc2s10g01380	lc2s10g01383	0.1158	0.1847	0.1226	0.1595
lc2s10g00251	lc2s10g00252	0.1832	0.3558	0.1802	0.3991
lc2s10g00253	lc2s10g00254	0.0489	0.2764	0.0524	0.2248
lc2s10g00256	lc2s10g00260	0.015	0.0198	0.0153	0.0188
lc2s10g00257	lc2s10g00265	0.0023	0.0052	0.0024	0.0047
lc2s10g00258	lc2s10g00266	0.0008	0.0046	0.0008	0.0043
lc2s10g00259	lc2s10g00267	0.0319	0.0719	0.0308	0.0829
lc2s10g00267	lc2s10g00269	0.2854	1.3546	0.3041	1.3112
lc2s10g00279	lc2s10g00281	0.0757	0.2152	0.0778	0.2026
lc2s10g00287	lc2s10g00288	0.0906	0.1164	0.0945	0.1035
lc2s10g00301	lc2s10g00300	0.1824	0.2141	0.1872	0.2062
lc2s10g00302	lc2s10g00301	0.2035	0.3753	0.2063	0.376
lc2s10g00315	lc2s10g00318	0.0	0.0061	-0.0	0.0056
lc2s10g00316	lc2s10g00319	0.075	0.0914	0.071	0.1114
lc2s10g00317	lc2s10g00321	0.0	0.0193	-0.0	0.0188
lc2s10g00331	lc2s10g00332	0.045	0.26	0.047	0.238
lc2s10g00343	lc2s10g00345	0.5419	-1.0	0.5611	3.7924
lc2s10g00345	lc2s10g00346	0.0105	0.0308	0.0103	0.0334
lc2s10g00362	lc2s10g00363	0.0716	0.1989	0.0734	0.1888
lc2s10g00365	lc2s10g00367	0.1048	0.1825	0.1116	0.1558
lc2s10g01288	lc2s10g01289	0.0819	0.1963	0.0829	0.1929
lc2s10g01289	lc2s10g01290	0.1553	0.5678	0.1609	0.5282
lc2s10g01292	lc2s10g01294	0.1352	0.3477	0.1407	0.3127
lc2s10g01303	lc2s10g01307	0.066	0.191	0.07	0.1634
lc2s10g01307	lc2s10g01308	0.0951	0.2949	0.1007	0.2579
lc2s10g01313	lc2s10g01311	0.0318	0.1052	0.034	0.0877
lc2s10g01318	lc2s10g01317	0.288	0.3255	0.2857	0.3505
lc2s10g01337	lc2s10g01336	0.0675	0.2273	0.0698	0.2125
lc2s10g01338	lc2s10g01337	0.0337	0.1948	0.0353	0.1743
lc2s10g01345	lc2s10g01338	0.0678	0.2337	0.0703	0.218
lc2s10g01346	lc2s10g01345	0.0695	0.2346	0.0717	0.2216
lc2s10g01347	lc2s10g01346	0.0327	0.1808	0.0341	0.1635
lc2s10g01364	lc2s10g01366	0.2249	0.3044	0.2421	0.2542
lc2s10g01365	lc2s10g01370	0.1158	0.1557	0.1158	0.1571
lc2s10g01366	lc2s10g01371	0.1482	0.2792	0.1591	0.2344
lc2s10g01374	lc2s10g01373	0.113	0.0375	0.1151	0.0357
lc2s10g01376	lc2s10g01375	0.2428	0.4172	0.2645	0.347
lc2s10g01377	lc2s10g01376	0.0086	0.0338	0.0093	0.0265
lc2s10g01379	lc2s10g01377	0.22	0.395	0.2345	0.3467
lc2s10g01380	lc2s10g01379	0.2689	0.3981	0.2834	0.3606
lc2s10g01383	lc2s10g01380	0.1158	0.1847	0.1226	0.1595
lc2s10g00252	lc2s10g00251	0.1832	0.3558	0.1802	0.3991
lc2s10g00254	lc2s10g00253	0.0489	0.2764	0.0524	0.2248
lc2s10g00260	lc2s10g00256	0.015	0.0198	0.0153	0.0188
lc2s10g00265	lc2s10g00257	0.0023	0.0052	0.0024	0.0047
lc2s10g00266	lc2s10g00258	0.0008	0.0046	0.0008	0.0043
lc2s10g00267	lc2s10g00259	0.0319	0.0719	0.0308	0.0829
lc2s10g00269	lc2s10g00267	0.2854	1.3546	0.3041	1.3112
lc2s10g00281	lc2s10g00279	0.0757	0.2152	0.0778	0.2026
lc2s10g00288	lc2s10g00287	0.0906	0.1164	0.0945	0.1035
lc2s10g00300	lc2s10g00301	0.1824	0.2141	0.1872	0.2062
lc2s10g00301	lc2s10g00302	0.2035	0.3753	0.2063	0.376
lc2s10g00318	lc2s10g00315	0.0	0.0061	-0.0	0.0056
lc2s10g00319	lc2s10g00316	0.075	0.0914	0.071	0.1114
lc2s10g00321	lc2s10g00317	0.0	0.0193	-0.0	0.0188
lc2s10g00332	lc2s10g00331	0.045	0.26	0.047	0.238
lc2s10g00345	lc2s10g00343	0.5419	-1.0	0.5611	3.7924
lc2s10g00346	lc2s10g00345	0.0105	0.0308	0.0103	0.0334
lc2s10g00363	lc2s10g00362	0.0716	0.1989	0.0734	0.1888
lc2s10g00366	lc2s10g00367	0.091	0.1776	0.0932	0.1656
lc2s10g01161	lc2s10g01162	0.15	0.4499	0.1462	0.5331
lc2s10g01166	lc2s10g01167	0.0448	0.1354	0.0486	0.1077
lc2s10g01173	lc2s10g01174	0.0013	0.0	0.0014	-0.0
lc2s10g01177	lc2s10g01175	0.335	0.5918	0.3528	0.5433
lc2s10g01188	lc2s10g01189	0.1567	0.2415	0.1682	0.2009
lc2s10g01189	lc2s10g01192	0.1549	0.2049	0.1614	0.1835
lc2s10g01192	lc2s10g01193	0.0852	0.1562	0.0906	0.1338
lc2s10g01193	lc2s10g01194	0.0932	0.2451	0.0981	0.2141
lc2s10g01194	lc2s10g01199	0.208	0.331	0.2135	0.3084
lc2s10g01203	lc2s10g01206	0.1599	0.7532	0.1626	0.7775
lc2s10g01207	lc2s10g01209	0.2133	0.5348	0.212	0.599
lc2s10g01209	lc2s10g01212	0.1669	0.4269	0.1726	0.3977
lc2s10g01220	lc2s10g01221	0.0027	0.0087	0.0028	0.0081
lc2s10g01234	lc2s10g01241	0.0	0.0065	-0.0	0.0059
lc2s10g01249	lc2s10g01251	0.4998	0.7261	0.5333	0.6306
lc2s10g01252	lc2s10g01253	0.0263	0.3666	0.0264	0.3809
lc2s10g01342	lc2s10g01333	0.0006	0.0026	0.0006	0.0025
lc2s10g01343	lc2s10g01334	0.0	0.0	-0.0	-0.0
lc2s10g01344	lc2s10g01335	0.0006	0.0059	0.0007	0.005
lc2s10g01345	lc2s10g01336	0.0046	0.0313	0.0046	0.0318
lc2s10g01346	lc2s10g01337	0.0017	0.0286	0.0017	0.0269
lc2s10g01347	lc2s10g01345	0.068	0.2331	0.0704	0.2181
lc2s10g01366	lc2s10g01364	0.2249	0.3044	0.2421	0.2542
lc2s10g01368	lc2s10g01366	0.2423	0.2986	0.2583	0.2552
lc2s10g01371	lc2s10g01370	0.1958	0.308	0.2077	0.2678
lc2s10g01375	lc2s10g01371	0.21	0.3619	0.2214	0.3198
lc2s10g01377	lc2s10g01375	0.2384	0.4023	0.2585	0.3384
lc2s10g01379	lc2s10g01376	0.1895	0.3896	0.2008	0.3451
lc2s10g01382	lc2s10g01377	0.6426	1.4195	0.6418	1.4806
lc2s10g01383	lc2s10g01379	0.2902	0.5011	0.3056	0.4572
lc2s10g01385	lc2s10g01380	0.3219	0.5609	0.3353	0.5406
lc2s10g01162	lc2s10g01161	0.15	0.4499	0.1462	0.5331
lc2s10g01167	lc2s10g01166	0.0448	0.1354	0.0486	0.1077
lc2s10g01174	lc2s10g01173	0.0013	0.0	0.0014	-0.0
lc2s10g01188	lc2s10g01175	0.1286	0.1869	0.1352	0.1657
lc2s10g01189	lc2s10g01188	0.1567	0.2415	0.1682	0.2009
lc2s10g01192	lc2s10g01189	0.1549	0.2049	0.1614	0.1835
lc2s10g01193	lc2s10g01192	0.0852	0.1562	0.0906	0.1338
lc2s10g01194	lc2s10g01193	0.0932	0.2451	0.0981	0.2141
lc2s10g01199	lc2s10g01194	0.208	0.331	0.2135	0.3084
lc2s10g01206	lc2s10g01203	0.1599	0.7532	0.1626	0.7775
lc2s10g01209	lc2s10g01207	0.2133	0.5348	0.212	0.599
lc2s10g01212	lc2s10g01209	0.1669	0.4269	0.1726	0.3977
lc2s10g01221	lc2s10g01220	0.0027	0.0087	0.0028	0.0081
lc2s10g01241	lc2s10g01234	0.0	0.0065	-0.0	0.0059
lc2s10g01253	lc2s10g01252	0.0263	0.3666	0.0264	0.3809
lc2s10g01076	lc2s10g01077	0.0707	0.2338	0.0751	0.2041
lc2s10g01078	lc2s10g01080	0.3355	-1.0	0.345	3.9239
lc2s10g01096	lc2s10g01094	0.1297	0.1806	0.1365	0.1598
lc2s10g01097	lc2s10g01096	0.3337	0.5581	0.331	0.6071
lc2s10g01101	lc2s10g01103	0.052	0.0652	0.052	0.0657
lc2s10g01104	lc2s10g01106	0.0332	0.0351	0.0348	0.0307
lc2s10g01105	lc2s10g01107	0.0666	0.0582	0.0669	0.0585
lc2s10g01106	lc2s10g01109	0.0292	0.0518	0.0303	0.0468
lc2s10g01107	lc2s10g01110	0.2324	0.4686	0.2448	0.4092
lc2s10g01117	lc2s10g01119	0.0	0.0052	-0.0	0.004
lc2s10g01130	lc2s10g01131	0.2828	0.6162	0.2804	0.6811
lc2s10g00641	lc2s10g00642	0.0837	0.2145	0.0873	0.1893
lc2s10g00648	lc2s10g00649	0.0	0.0	-0.0	-0.0
lc2s10g00657	lc2s10g00660	0.099	0.2355	0.1033	0.2127
lc2s10g00664	lc2s10g00666	0.0698	0.2534	0.0725	0.2278
lc2s10g00666	lc2s10g00667	0.0597	0.2867	0.0609	0.2694
lc2s10g00672	lc2s10g00673	0.0096	0.1316	0.0096	0.1328
lc2s10g00681	lc2s10g00682	0.386	0.7614	0.3946	0.7195
lc2s10g00682	lc2s10g00683	0.6312	0.922	0.6476	0.9267
lc2s10g00684	lc2s10g00686	0.1596	0.2592	0.1678	0.2274
lc2s10g00685	lc2s10g00687	0.1511	0.4059	0.1574	0.3649
lc2s10g00689	lc2s10g00690	1.2907	2.9881	1.2844	3.7662
lc2s10g00216	lc2s10g00217	0.0336	0.0766	0.0345	0.0704
lc2s10g00217	lc2s10g00218	0.2221	0.4828	0.2205	0.5239
lc2s10g00218	lc2s10g00219	0.1766	0.3559	0.1778	0.354
lc2s10g00219	lc2s10g00220	0.1415	0.2839	0.1465	0.2586
lc2s10g00222	lc2s10g00221	0.2153	0.4986	0.2257	0.4658
lc2s10g00225	lc2s10g00222	0.5197	1.5386	0.5229	1.4816
lc2s10g00226	lc2s10g00225	0.371	1.1143	0.3723	1.4926
lc2s10g00227	lc2s10g00226	0.1117	0.2051	0.1148	0.1923
lc2s10g00228	lc2s10g00227	0.1419	0.2541	0.1453	0.2413
lc2s10g01333	lc2s10g01342	0.0006	0.0026	0.0006	0.0025
lc2s10g01334	lc2s10g01343	0.0	0.0	-0.0	-0.0
lc2s10g01335	lc2s10g01344	0.0006	0.0059	0.0007	0.005
lc2s10g01336	lc2s10g01345	0.0046	0.0313	0.0046	0.0318
lc2s10g01337	lc2s10g01346	0.0017	0.0286	0.0017	0.0269
lc2s10g01338	lc2s10g01347	0.0046	0.0254	0.0048	0.0223
lc2s10g01339	lc2s10g01348	0.0867	0.1464	0.085	0.1589
lc2s10g01340	lc2s10g01349	0.0009	0.0176	0.0009	0.0188
lc2s10g01341	lc2s10g01350	0.0	0.0185	-0.0	0.0173
lc2s10g00101	lc2s10g00119	0.3776	2.2826	0.3749	2.6677
lc2s10g00103	lc2s10g00120	0.3642	3.1916	0.3629	4.215
lc2s10g00119	lc2s10g00121	0.0459	0.1658	0.0485	0.1431
lc2s10g00120	lc2s10g00122	0.0474	0.2801	0.0511	0.2319
lc2s10g00122	lc2s10g00123	0.0114	0.0835	0.0124	0.0667
lc2s10g00123	lc2s10g00125	0.0369	0.1972	0.0384	0.1781
lc2s10g00124	lc2s10g00126	0.0121	0.1873	0.0123	0.1792
lc2s10g00134	lc2s10g00135	0.2179	2.3579	0.2284	1.4581
lc2s10g00139	lc2s10g00142	0.2848	1.8036	0.2893	1.5631
lc2s10g00217	lc2s10g00216	0.0336	0.0766	0.0345	0.0704
lc2s10g00218	lc2s10g00217	0.2221	0.4828	0.2205	0.5239
lc2s10g00219	lc2s10g00218	0.1766	0.3559	0.1778	0.354
lc2s10g00220	lc2s10g00219	0.1415	0.2839	0.1465	0.2586
lc2s10g00221	lc2s10g00222	0.2153	0.4986	0.2257	0.4658
lc2s10g00222	lc2s10g00225	0.5197	1.5386	0.5229	1.4816
lc2s10g00224	lc2s10g00226	0.7555	1.204	0.7363	1.8626
lc2s10g00226	lc2s10g00227	0.1117	0.2051	0.1148	0.1923
lc2s10g00227	lc2s10g00228	0.1419	0.2541	0.1453	0.2413
lc2s10g00814	lc2s10g00818	0.0394	0.0857	0.0393	0.089
lc2s10g00824	lc2s10g00826	0.3376	0.6589	0.3479	0.6106
lc2s10g00827	lc2s10g00828	0.9412	-1.0	0.9105	5.0387
lc2s10g00828	lc2s10g00829	0.9672	2.8305	0.9545	4.3487
lc2s10g00831	lc2s10g00832	0.0844	0.2668	0.0903	0.2214
lc2s10g00832	lc2s10g00835	0.2071	0.687	0.2166	0.6335
lc2s10g00835	lc2s10g00836	0.062	0.0889	0.0633	0.083
lc2s10g00642	lc2s10g00641	0.0837	0.2145	0.0873	0.1893
lc2s10g00649	lc2s10g00648	0.0	0.0	-0.0	-0.0
lc2s10g00660	lc2s10g00657	0.099	0.2355	0.1033	0.2127
lc2s10g00666	lc2s10g00664	0.0698	0.2534	0.0725	0.2278
lc2s10g00667	lc2s10g00666	0.0597	0.2867	0.0609	0.2694
lc2s10g00673	lc2s10g00672	0.0096	0.1316	0.0096	0.1328
lc2s10g00682	lc2s10g00681	0.386	0.7614	0.3946	0.7195
lc2s10g00684	lc2s10g00683	0.2084	0.6031	0.2236	0.5216
lc2s10g00686	lc2s10g00684	0.1596	0.2592	0.1678	0.2274
lc2s10g00690	lc2s10g00689	1.2907	2.9881	1.2844	3.7662
lc2s10g00416	lc2s10g00414	0.2332	0.3967	0.2422	0.3659
lc2s10g00435	lc2s10g00432	0.1746	0.4746	0.1819	0.423
lc2s10g00436	lc2s10g00435	0.0144	0.1764	0.0159	0.1354
lc2s10g00447	lc2s10g00448	0.0045	0.0764	0.0049	0.0606
lc2s10g00448	lc2s10g00449	0.0562	0.2434	0.0573	0.234
lc2s10g00449	lc2s10g00452	0.0604	0.3077	0.0617	0.2949
lc2s10g00451	lc2s10g00453	0.1415	0.8611	0.1416	0.9844
lc2s10g00458	lc2s10g00460	1.1826	2.6221	1.2512	3.2712
lc2s10g01077	lc2s10g01076	0.0707	0.2338	0.0751	0.2041
lc2s10g01094	lc2s10g01096	0.1297	0.1806	0.1365	0.1598
lc2s10g01095	lc2s10g01097	0.2639	0.395	0.272	0.3819
lc2s10g01102	lc2s10g01099	0.1984	0.2738	0.2011	0.2666
lc2s10g01106	lc2s10g01104	0.0332	0.0351	0.0348	0.0307
lc2s10g01107	lc2s10g01105	0.0666	0.0582	0.0669	0.0585
lc2s10g01109	lc2s10g01106	0.0292	0.0518	0.0303	0.0468
lc2s10g01110	lc2s10g01107	0.2324	0.4686	0.2448	0.4092
lc2s10g01119	lc2s10g01117	0.0	0.0052	-0.0	0.004
lc2s10g00101	lc2s10g00103	0.0885	0.2562	0.0926	0.2329
lc2s10g00120	lc2s10g00119	0.0538	0.2679	0.0582	0.2234
lc2s10g00121	lc2s10g00120	0.0582	0.289	0.0613	0.2578
lc2s10g00123	lc2s10g00122	0.0114	0.0835	0.0124	0.0667
lc2s10g00124	lc2s10g00123	0.0312	0.3242	0.035	0.2434
lc2s10g00125	lc2s10g00126	0.0157	0.0935	0.0167	0.0785
lc2s10g00135	lc2s10g00134	0.2179	2.3579	0.2284	1.4581
lc2s10g00142	lc2s10g00139	0.2848	1.8036	0.2893	1.5631
lc2s10g00161	lc2s10g00167	0.0135	0.0958	0.0144	0.0801
lc2s10g00175	lc2s10g00176	0.0991	0.2659	0.1032	0.2399
lc2s10g00181	lc2s10g00178	0.8262	3.1213	0.8534	2.0429
lc2s10g00182	lc2s10g00181	0.6164	1.5335	0.6322	1.6222
lc2s10g00183	lc2s10g00182	0.1039	0.2445	0.1051	0.253
lc2s10g00184	lc2s10g00183	0.5216	1.0837	0.5025	2.1192
lc2s10g00216	lc2s10g00218	0.1833	0.383	0.1833	0.3965
lc2s10g00217	lc2s10g00219	0.1666	0.3112	0.1732	0.2798
lc2s10g00218	lc2s10g00220	0.2556	0.5489	0.2577	0.5644
lc2s10g00221	lc2s10g00225	0.3557	0.6118	0.3643	0.596
lc2s10g00222	lc2s10g00226	0.3745	0.5392	0.3802	0.5546
lc2s10g00224	lc2s10g00227	0.1371	0.1815	0.1395	0.1761
lc2s10g00226	lc2s10g00228	0.1404	0.3091	0.1396	0.3254
lc2s10g00218	lc2s10g00216	0.1833	0.383	0.1833	0.3965
lc2s10g00219	lc2s10g00217	0.1666	0.3112	0.1732	0.2798
lc2s10g00220	lc2s10g00218	0.2556	0.5489	0.2577	0.5644
lc2s10g00225	lc2s10g00221	0.3557	0.6118	0.3643	0.596
lc2s10g00226	lc2s10g00222	0.3745	0.5392	0.3802	0.5546
lc2s10g00227	lc2s10g00225	0.3241	0.5076	0.329	0.508
lc2s10g00228	lc2s10g00226	0.1404	0.3091	0.1396	0.3254
lc2s10g01368	lc2s10g01364	0.0344	0.0216	0.0352	0.02
lc2s10g01370	lc2s10g01366	0.1662	0.3136	0.1814	0.2539
lc2s10g01373	lc2s10g01370	0.2278	0.4106	0.2349	0.3873
lc2s10g01374	lc2s10g01375	0.0985	0.0763	0.0917	0.1067
lc2s10g01380	lc2s10g01376	0.251	0.4005	0.2705	0.3386
lc2s10g01383	lc2s10g01377	0.2695	0.4205	0.2902	0.3545
lc2s10g01385	lc2s10g01379	0.2865	0.5285	0.298	0.5112
lc2s10g00126	lc2s10g00119	0.0539	0.2439	0.0578	0.2029
lc2s10g00125	lc2s10g00120	0.058	0.2865	0.0613	0.2503
lc2s10g00124	lc2s10g00121	0.0482	0.4441	0.0526	0.3512
lc2s10g00121	lc2s10g00122	0.0533	0.2347	0.0548	0.2204
lc2s10g00120	lc2s10g00123	0.0482	0.2713	0.0527	0.2185
lc2s10g00119	lc2s10g00125	0.0513	0.2116	0.0531	0.1929
lc2s10g00118	lc2s10g00126	0.1477	0.3827	0.1556	0.3349
lc2s10g01338	lc2s10g01336	0.0665	0.2349	0.0688	0.2194
lc2s10g01345	lc2s10g01337	0.068	0.2289	0.0703	0.2141
lc2s10g01347	lc2s10g01338	0.0046	0.0254	0.0048	0.0223
lc2s10g01348	lc2s10g01339	0.0867	0.1464	0.085	0.1589
lc2s10g01349	lc2s10g01340	0.0009	0.0176	0.0009	0.0188
lc2s10g01350	lc2s10g01341	0.0	0.0185	-0.0	0.0173
lc2s10g01120	lc2s10g01092	0.0616	0.1272	0.0655	0.1053
lc2s10g01109	lc2s10g01094	0.0895	0.215	0.0916	0.2032
lc2s10g01106	lc2s10g01095	0.2045	0.3829	0.1992	0.4812
lc2s10g01105	lc2s10g01097	0.192	0.1987	0.1933	0.1952
lc2s10g01097	lc2s10g01105	0.192	0.1987	0.1933	0.1952
lc2s10g01096	lc2s10g01107	0.3969	0.4394	0.411	0.4066
lc2s10g01094	lc2s10g01109	0.0895	0.215	0.0916	0.2032
lc2s10g01097	lc2s10g01094	0.1607	0.2156	0.1695	0.1917
lc2s10g01104	lc2s10g01095	0.2761	0.4431	0.2789	0.4493
lc2s10g01106	lc2s10g01096	0.1147	0.2359	0.1162	0.2344
lc2s10g01107	lc2s10g01097	0.3809	0.5441	0.3842	0.5531
lc2s10g01109	lc2s10g01104	0.0476	0.0904	0.049	0.0844
lc2s10g01110	lc2s10g01105	0.1076	0.2168	0.1161	0.173
lc2s10g01118	lc2s10g01119	0.4878	0.8747	0.4938	0.8992
lc2s10g00432	lc2s10g00435	0.1746	0.4746	0.1819	0.423
lc2s10g00435	lc2s10g00436	0.0144	0.1764	0.0159	0.1354
lc2s10g00448	lc2s10g00447	0.0045	0.0764	0.0049	0.0606
lc2s10g00449	lc2s10g00448	0.0562	0.2434	0.0573	0.234
lc2s10g00452	lc2s10g00449	0.0604	0.3077	0.0617	0.2949
lc2s10g00453	lc2s10g00452	0.3224	0.6954	0.3279	0.7069
lc2s10g00818	lc2s10g00814	0.0394	0.0857	0.0393	0.089
lc2s10g00825	lc2s10g00826	0.0942	0.2333	0.0985	0.2087
lc2s10g00828	lc2s10g00827	0.9412	-1.0	0.9105	5.0387
lc2s10g00832	lc2s10g00831	0.0844	0.2668	0.0903	0.2214
lc2s10g00833	lc2s10g00832	0.2385	0.772	0.2521	0.675
lc2s10g00836	lc2s10g00835	0.062	0.0889	0.0633	0.083
lc2s10g01199	lc2s10g01175	0.2054	0.306	0.2113	0.2845
lc2s10g01194	lc2s10g01188	0.1113	0.2082	0.1189	0.1747
lc2s10g01193	lc2s10g01189	0.0125	0.0545	0.0136	0.0438
lc2s10g01188	lc2s10g01192	0.0938	0.1572	0.0998	0.1348
lc2s10g01177	lc2s10g01193	0.2988	0.4613	0.3125	0.4165
lc2s10g01175	lc2s10g01194	0.1088	0.2175	0.1112	0.205
lc2s10g01366	lc2s10g01368	0.2423	0.2986	0.2583	0.2552
lc2s10g01368	lc2s10g01370	0.2249	0.2606	0.2408	0.2225
lc2s10g01370	lc2s10g01375	0.1732	0.367	0.1789	0.3425
lc2s10g01371	lc2s10g01377	0.2102	0.2741	0.2262	0.2295
lc2s10g01372	lc2s10g01379	0.1822	0.2655	0.1947	0.2261
lc2s10g01382	lc2s10g01380	0.3873	0.6183	0.3962	0.595
lc2s10g00167	lc2s10g00161	0.0135	0.0958	0.0144	0.0801
lc2s10g00176	lc2s10g00175	0.0991	0.2659	0.1032	0.2399
lc2s10g00178	lc2s10g00181	0.8262	3.1213	0.8534	2.0429
lc2s10g00181	lc2s10g00182	0.6164	1.5335	0.6322	1.6222
lc2s10g00182	lc2s10g00183	0.1039	0.2445	0.1051	0.253
lc2s10g00183	lc2s10g00184	0.5216	1.0837	0.5025	2.1192
lc2s10g01378	lc2s10g01363	0.1338	0.2527	0.1392	0.2278
lc2s10g01375	lc2s10g01364	0.214	0.3769	0.2285	0.3235
lc2s10g01374	lc2s10g01370	0.1595	0.369	0.1603	0.3782
lc2s10g01373	lc2s10g01376	0.2639	0.3604	0.2882	0.295
lc2s10g01372	lc2s10g01377	0.254	0.4144	0.2677	0.3693
lc2s10g01363	lc2s10g01378	0.1338	0.2527	0.1392	0.2278
lc2s10g01029	lc2s10g01027	0.4991	2.2886	0.4977	2.4916
lc2s10g01034	lc2s10g01033	0.2377	0.7249	0.2419	0.7154
lc2s10g01035	lc2s10g01034	0.2404	0.7965	0.2484	0.7563
lc2s10g01036	lc2s10g01035	0.0867	0.1621	0.0884	0.1544
lc2s10g01048	lc2s10g01049	0.418	2.0542	0.4494	1.6209
lc2s10g00728	lc2s10g00725	0.2568	1.5849	0.2738	1.529
lc2s10g00731	lc2s10g00728	0.2383	0.6666	0.2524	0.5785
lc2s10g00733	lc2s10g00731	0.0858	0.1859	0.0906	0.1629
lc2s10g00734	lc2s10g00733	0.1986	0.6686	0.2085	0.5822
lc2s10g00754	lc2s10g00753	0.1137	0.2022	0.1123	0.2131
lc2s10g01365	lc2s10g01368	0.2922	0.4145	0.3055	0.3817
lc2s10g01366	lc2s10g01370	0.1662	0.3136	0.1814	0.2539
lc2s10g01368	lc2s10g01375	0.2377	0.3744	0.2549	0.3185
lc2s10g01372	lc2s10g01376	0.2209	0.4468	0.2358	0.3883
lc2s10g01376	lc2s10g01379	0.1895	0.3896	0.2008	0.3451
lc2s10g01379	lc2s10g01385	0.2865	0.5285	0.298	0.5112
lc2s10g00103	lc2s10g00101	0.0885	0.2562	0.0926	0.2329
lc2s10g00121	lc2s10g00119	0.0459	0.1658	0.0485	0.1431
lc2s10g00122	lc2s10g00120	0.0474	0.2801	0.0511	0.2319
lc2s10g00124	lc2s10g00122	0.0348	0.2775	0.0387	0.2097
lc2s10g00125	lc2s10g00123	0.0369	0.1972	0.0384	0.1781
lc2s10g00126	lc2s10g00125	0.0157	0.0935	0.0167	0.0785
lc2s10g00101	lc2s10g00120	0.3771	3.0825	0.3744	4.0543
lc2s10g00118	lc2s10g00122	0.1273	0.352	0.1328	0.3191
lc2s10g00119	lc2s10g00123	0.0475	0.2574	0.0507	0.219
lc2s10g00120	lc2s10g00125	0.058	0.2865	0.0613	0.2503
lc2s10g00121	lc2s10g00126	0.063	0.2916	0.0659	0.262
lc2s10g00835	lc2s10g00826	0.2923	1.3163	0.304	1.4765
lc2s10g00829	lc2s10g00827	0.7213	2.4723	0.7233	2.5827
lc2s10g00827	lc2s10g00829	0.7213	2.4723	0.7233	2.5827
lc2s10g00826	lc2s10g00835	0.2923	1.3163	0.304	1.4765
lc2s10g00825	lc2s10g00836	0.2934	1.1698	0.3077	1.1119
lc2s10g01175	lc2s10g01189	0.1188	0.221	0.131	0.1775
lc2s10g01177	lc2s10g01192	0.2817	0.529	0.2964	0.476
lc2s10g01188	lc2s10g01193	0.0949	0.1773	0.1027	0.1463
lc2s10g01192	lc2s10g01194	0.0921	0.1912	0.0964	0.169
lc2s10g01193	lc2s10g01199	0.1412	0.2559	0.1481	0.2265
lc2s10g01207	lc2s10g01212	0.3047	0.7617	0.2975	0.9526
lc2s10g00219	lc2s10g00216	0.1123	0.2107	0.1184	0.1827
lc2s10g00220	lc2s10g00217	0.1612	0.2899	0.1654	0.2737
lc2s10g00224	lc2s10g00221	0.4245	0.6614	0.4278	0.6877
lc2s10g00227	lc2s10g00222	0.2244	0.4131	0.2333	0.3868
lc2s10g00228	lc2s10g00225	0.2265	0.4867	0.2281	0.5073
lc2s10g00118	lc2s10g00120	0.1416	0.3413	0.1505	0.2941
lc2s10g00119	lc2s10g00122	0.049	0.2384	0.0514	0.2108
lc2s10g00121	lc2s10g00123	0.0505	0.2282	0.0521	0.2131
lc2s10g00122	lc2s10g00125	0.0347	0.1939	0.0365	0.1696
lc2s10g00123	lc2s10g00126	0.0383	0.2154	0.042	0.1709
lc2s10g00453	lc2s10g00447	0.303	0.6625	0.2989	0.7944
lc2s10g00452	lc2s10g00448	0.0229	0.5176	0.0244	0.4227
lc2s10g00451	lc2s10g00449	0.1902	0.9809	0.1974	1.006
lc2s10g00448	lc2s10g00452	0.0229	0.5176	0.0244	0.4227
lc2s10g00447	lc2s10g00453	0.303	0.6625	0.2989	0.7944
lc2s10g01095	lc2s10g01104	0.2761	0.4431	0.2789	0.4493
lc2s10g01096	lc2s10g01105	0.2166	0.2783	0.217	0.2862
lc2s10g01097	lc2s10g01107	0.3809	0.5441	0.3842	0.5531
lc2s10g01104	lc2s10g01109	0.0476	0.0904	0.049	0.0844
lc2s10g01105	lc2s10g01110	0.1076	0.2168	0.1161	0.173
lc2s10g01347	lc2s10g01337	0.0308	0.2059	0.0322	0.1846
lc2s10g01346	lc2s10g01338	0.0356	0.1701	0.0371	0.1535
lc2s10g01338	lc2s10g01346	0.0356	0.1701	0.0371	0.1535
lc2s10g01337	lc2s10g01347	0.0308	0.2059	0.0322	0.1846
lc2s10g01326	lc2s10g01367	0.6695	1.1735	0.6673	1.4793
lc2s10g01313	lc2s10g01384	0.0425	0.1113	0.0446	0.098
lc2s10g01105	lc2s10g01094	0.1369	0.1731	0.1421	0.1554
lc2s10g01104	lc2s10g01096	0.1074	0.235	0.1091	0.2317
lc2s10g01096	lc2s10g01097	0.3337	0.5581	0.331	0.6071
lc2s10g01095	lc2s10g01106	0.2045	0.3829	0.1992	0.4812
lc2s10g01094	lc2s10g01107	0.248	0.5014	0.2505	0.5069
lc2s10g01373	lc2s10g01364	0.2498	0.3442	0.2595	0.3195
lc2s10g01375	lc2s10g01365	0.2738	0.4764	0.2768	0.4792
lc2s10g01376	lc2s10g01370	0.1841	0.3228	0.1984	0.2724
lc2s10g01378	lc2s10g01379	0.6647	-1.0	0.6925	2.146
lc2s10g01380	lc2s10g01385	0.3219	0.5609	0.3353	0.5406
lc2s10g01199	lc2s10g01188	0.2181	0.4124	0.2277	0.3749
lc2s10g01194	lc2s10g01192	0.0921	0.1912	0.0964	0.169
lc2s10g01189	lc2s10g01193	0.0125	0.0545	0.0136	0.0438
lc2s10g01188	lc2s10g01194	0.1113	0.2082	0.1189	0.1747
lc2s10g01177	lc2s10g01199	0.3467	0.5445	0.356	0.5175
lc2s10g00725	lc2s10g00728	0.2568	1.5849	0.2738	1.529
lc2s10g00728	lc2s10g00731	0.2383	0.6666	0.2524	0.5785
lc2s10g00731	lc2s10g00733	0.0858	0.1859	0.0906	0.1629
lc2s10g00733	lc2s10g00734	0.1986	0.6686	0.2085	0.5822
lc2s10g00753	lc2s10g00754	0.1137	0.2022	0.1123	0.2131
lc2s10g00162	lc2s12g01129	0.2992	2.8182	0.2944	3.551
lc2s10g00157	lc2s12g01131	0.2042	2.3275	0.1937	3.9344
lc2s10g00155	lc2s12g01133	0.0048	1.191	0.0047	1.4551
lc2s10g00147	lc2s12g01142	0.5889	3.3536	0.6006	2.3137
lc2s10g00146	lc2s12g01144	0.1226	1.7907	0.1274	3.7625
lc2s10g00127	lc2s12g01153	0.7237	2.3647	0.7308	2.2618
lc2s10g00664	lc2s18g00173	0.2714	1.1847	0.2778	1.2626
lc2s10g00666	lc2s18g00175	0.2554	1.0051	0.2603	1.0471
lc2s10g00667	lc2s18g00177	0.2494	1.5061	0.2584	2.1184
lc2s10g00683	lc2s18g00183	0.1692	0.6004	0.1789	0.5342
lc2s10g00685	lc2s18g00184	0.0	0.013	-0.0	0.0107
lc2s10g00686	lc2s18g00185	0.1581	0.2695	0.1665	0.2356
lc2s10g00687	lc2s18g00186	0.1687	0.8139	0.1786	0.7272
lc2s10g00702	lc2s18g00197	0.0127	0.0366	0.014	0.0272
lc2s10g00685	lc2s18g00183	0.133	0.335	0.1371	0.309
lc2s10g00684	lc2s18g00185	0.0012	0.0072	0.0012	0.006
lc2s10g00683	lc2s18g00186	0.0006	0.0019	0.0007	0.0016
lc2s10g00682	lc2s18g00187	0.277	0.4589	0.2759	0.4744
lc2s10g00681	lc2s18g00188	0.5175	1.0627	0.5381	0.9416
lc2s10g00668	lc2s4g00142	0.3288	1.147	0.3141	2.0243
lc2s10g00670	lc2s4g00143	0.3269	1.4821	0.3379	1.4057
lc2s10g00672	lc2s4g00144	0.1216	0.8368	0.123	0.9469
lc2s10g00676	lc2s4g00148	0.1717	1.8955	0.1812	1.2284
lc2s10g00678	lc2s4g00149	0.2805	1.3769	0.3036	1.1084
lc2s10g00553	lc2s5g00232	0.4501	1.3485	0.4549	1.8753
lc2s10g00570	lc2s5g00238	0.3333	2.6968	0.3482	1.6413
lc2s10g00583	lc2s5g00247	0.6434	-1.0	0.6712	2.2742
lc2s10g00588	lc2s5g00262	0.7137	-1.0	0.7316	2.7258
lc2s10g00592	lc2s5g00263	0.781	1.8014	0.7677	2.3742
lc2s10g00010	lc2s9g00005	0.1525	0.637	0.1557	0.6271
lc2s10g00015	lc2s9g00009	0.2032	0.8812	0.2059	0.9857
lc2s10g00017	lc2s9g00012	0.2434	0.736	0.2602	0.6503
lc2s10g00018	lc2s9g00013	0.1564	0.8691	0.1511	1.244
lc2s10g00020	lc2s9g00014	0.0959	0.7565	0.097	0.8371
lc2s10g00036	lc2s9g00023	0.0729	0.8922	0.0729	0.9681
lc2s10g00037	lc2s9g00025	0.1885	0.7723	0.1942	0.7957
lc2s10g00038	lc2s9g00027	0.163	0.828	0.1717	0.7569
lc2s10g00041	lc2s9g00030	0.277	1.7771	0.2901	1.7395
lc2s10g00042	lc2s9g00032	0.1788	0.623	0.1821	0.638
lc2s10g00043	lc2s9g00033	0.2124	1.3215	0.2188	1.6668
lc2s10g00045	lc2s9g00034	0.1294	0.8214	0.1349	0.8073
lc2s10g00048	lc2s9g00037	0.2351	1.052	0.2511	0.8435
lc2s10g00049	lc2s9g00039	0.3453	-1.0	0.3461	4.1084
lc2s10g00051	lc2s9g00040	0.1933	0.6163	0.1981	0.6311
lc2s10g00052	lc2s9g00041	0.3383	0.8967	0.3593	0.7587
lc2s10g00054	lc2s9g00042	0.1942	0.7163	0.2049	0.6698
lc2s10g00061	lc2s9g00045	0.3173	1.1366	0.3186	2.3253
lc2s10g00063	lc2s9g00047	0.5396	0.853	0.5407	0.9482
lc2s10g00064	lc2s9g00050	0.1465	1.7683	0.15	2.9092
lc2s10g00065	lc2s9g00051	0.2324	1.3071	0.2416	1.1503
lc2s10g00068	lc2s9g00052	0.1388	0.7513	0.1443	0.6617
lc2s10g00073	lc2s9g00058	0.1287	0.7379	0.1387	0.6295
lc2s10g00075	lc2s9g00061	0.0965	0.6154	0.102	0.5681
lc2s10g00082	lc2s9g00066	0.0794	0.8389	0.0831	0.7674
lc2s10g00084	lc2s9g00069	0.4231	1.059	0.434	1.2174
lc2s10g00087	lc2s9g00072	0.3301	0.7256	0.3458	0.6909
lc2s10g00089	lc2s9g00073	0.1215	0.8209	0.1212	0.9562
lc2s10g00092	lc2s9g00074	0.177	0.6349	0.1886	0.5556
lc2s10g00093	lc2s9g00075	0.2232	0.9006	0.2448	0.7229
lc2s10g00094	lc2s9g00077	0.1	0.7851	0.1039	0.7664
lc2s10g00095	lc2s9g00078	0.0636	0.58	0.0632	0.7012
lc2s10g00097	lc2s9g00084	0.1395	0.8979	0.1449	0.8954
lc2s10g00098	lc2s9g00088	0.0265	0.7982	0.025	1.8926
lc2s10g00104	lc2s9g00093	0.1792	1.1733	0.1859	1.1149
lc2s10g00108	lc2s9g00095	0.015	0.9948	0.0154	1.0311
lc2s10g00111	lc2s9g00096	0.024	0.5408	0.0243	0.5798
lc2s10g00113	lc2s9g00099	0.1543	0.5284	0.1614	0.5049
lc2s10g00127	lc2s9g00101	0.2235	0.6366	0.2393	0.5335
lc2s10g00129	lc2s9g00102	0.2065	1.5383	0.2144	1.6551
lc2s10g00132	lc2s9g00105	0.049	0.6863	0.0496	0.7436
lc2s10g00133	lc2s9g00107	0.1308	1.0181	0.1382	0.8836
lc2s10g00137	lc2s9g00108	0.0197	0.6435	0.0219	0.4564
lc2s10g00143	lc2s9g00109	0.0592	0.9095	0.0617	0.9033
lc2s10g00146	lc2s9g00111	0.0678	0.7372	0.0709	0.688
lc2s10g00154	lc2s9g00115	0.1459	1.0986	0.1555	0.9419
lc2s10g00155	lc2s9g00117	0.0	0.4796	-0.0	0.4769
lc2s10g00156	lc2s9g00119	0.0691	1.0666	0.071	1.2594
lc2s10g00158	lc2s9g00125	0.0439	0.9097	0.0477	0.772
lc2s10g00163	lc2s9g00132	0.1378	0.8326	0.1452	0.7471
lc2s10g00169	lc2s9g00140	0.4215	1.1875	0.4342	1.2166
lc2s10g00173	lc2s9g00145	0.0629	0.5362	0.0682	0.4163
lc2s10g00174	lc2s9g00147	0.1009	0.6741	0.104	0.6502
lc2s10g00185	lc2s9g00156	0.1503	1.1423	0.158	1.0335
lc2s10g00188	lc2s9g00164	0.3896	2.3448	0.3984	1.8229
lc2s10g00194	lc2s9g00165	0.3463	1.0702	0.3623	1.0526
lc2s10g00197	lc2s9g00167	0.0062	0.6716	0.0067	0.5162
lc2s10g00200	lc2s9g00169	0.1262	0.9594	0.1302	1.0061
lc2s10g00201	lc2s9g00170	0.0151	0.5083	0.0153	0.5167
lc2s10g00204	lc2s9g00173	0.1527	0.9402	0.1609	0.8675
lc2s10g00205	lc2s9g00174	0.142	0.9761	0.1443	1.0778
lc2s10g00224	lc2s9g00187	0.4371	0.9224	0.444	0.9535
lc2s10g00229	lc2s9g00191	0.2115	0.8519	0.2147	0.9102
lc2s10g00230	lc2s9g00198	0.1777	0.7008	0.1852	0.6932
lc2s10g00231	lc2s9g00207	0.2961	0.9307	0.3156	0.8044
lc2s10g00241	lc2s9g00213	0.2647	1.1676	0.2638	2.3391
lc2s10g00244	lc2s9g00215	0.149	0.6355	0.1518	0.6724
lc2s10g00253	lc2s9g00219	0.2286	0.9992	0.2405	0.9158
lc2s10g00255	lc2s9g00220	0.5929	1.2143	0.6208	1.0568
lc2s10g00264	lc2s9g00233	0.4094	1.3119	0.4144	1.9329
lc2s10g00265	lc2s9g00238	0.1552	0.9798	0.1579	1.0591
lc2s10g00270	lc2s9g00240	0.2027	0.811	0.2159	0.7214
lc2s10g00285	lc2s9g00244	0.2273	1.2565	0.2339	1.4981
lc2s10g00286	lc2s9g00245	0.2309	0.7721	0.2468	0.699
lc2s10g00292	lc2s9g00249	0.4697	1.0583	0.4481	2.0368
lc2s10g00294	lc2s9g00250	0.0796	0.6321	0.0828	0.603
lc2s10g00304	lc2s9g00252	0.1909	0.8091	0.1993	0.7734
lc2s10g00306	lc2s9g00253	0.3849	1.0932	0.3959	1.3857
lc2s10g00310	lc2s9g00255	0.1055	0.9328	0.1072	1.0299
lc2s10g00311	lc2s9g00256	0.1999	1.0766	0.2028	1.1397
lc2s10g00312	lc2s9g00257	0.067	0.65	0.0681	0.6542
lc2s10g00313	lc2s9g00259	0.2015	1.1883	0.2029	2.0782
lc2s10g00319	lc2s9g00260	0.0887	0.5257	0.0842	0.7208
lc2s10g00321	lc2s9g00263	0.2919	0.8146	0.2809	1.1351
lc2s10g00331	lc2s9g00264	0.1249	0.9558	0.1232	1.3495
lc2s10g00332	lc2s9g00265	0.3022	1.1144	0.319	1.0575
lc2s10g00342	lc2s9g00298	0.2562	1.1299	0.2553	1.5843
lc2s10g00351	lc2s9g00301	0.2244	1.0477	0.2307	1.0346
lc2s10g00361	lc2s9g00305	0.529	0.9654	0.5068	3.266
lc2s10g00363	lc2s9g00307	0.1107	0.6528	0.1154	0.6037
lc2s10g00365	lc2s9g00308	0.3916	1.8182	0.4255	1.2653
lc2s10g00382	lc2s9g00311	0.1527	0.5516	0.1509	0.5893
lc2s10g00391	lc2s9g00313	0.0302	0.703	0.0299	0.9803
lc2s10g00393	lc2s9g00317	0.0283	0.6576	0.0287	0.6557
lc2s10g00394	lc2s9g00318	0.0699	0.7737	0.0725	0.7521
lc2s10g00395	lc2s9g00319	0.0272	0.7722	0.0257	1.6268
lc2s10g00402	lc2s9g00323	0.181	1.355	0.1983	1.0872
lc2s10g00404	lc2s9g00325	0.0382	0.6679	0.0383	0.75
lc2s10g00408	lc2s9g00339	0.2818	0.7806	0.3026	0.6653
lc2s10g00409	lc2s9g00343	0.1379	0.5126	0.1429	0.4773
lc2s10g00410	lc2s9g00345	0.4148	1.176	0.3807	2.6554
lc2s10g00422	lc2s9g00352	0.1147	0.9107	0.1213	0.8432
lc2s10g00425	lc2s9g00353	0.2083	1.425	0.2018	2.1433
lc2s10g00426	lc2s9g00355	0.1042	0.7491	0.1052	0.7869
lc2s10g00430	lc2s9g00365	0.016	-1.0	0.0155	2.8903
lc2s10g00431	lc2s9g00371	0.0163	1.0251	0.0164	1.6082
lc2s10g00443	lc2s9g00373	0.5626	1.4525	0.5845	2.5748
lc2s10g00462	lc2s9g00392	0.4485	1.9137	0.4475	1.9801
lc2s10g00463	lc2s9g00393	0.2174	0.9357	0.2404	0.8015
lc2s10g00470	lc2s9g00399	0.2763	0.9673	0.2878	1.0147
lc2s10g00472	lc2s9g00418	0.0182	0.9393	0.0194	0.7862
lc2s10g00474	lc2s9g00429	0.2328	1.0384	0.2376	1.2574
lc2s10g00475	lc2s9g00430	0.1493	0.738	0.1501	0.8002
lc2s10g00479	lc2s9g00436	0.1094	0.4923	0.114	0.4455
lc2s10g00482	lc2s9g00438	0.1293	1.2725	0.1358	1.2726
lc2s10g00499	lc2s9g00451	0.0532	0.8575	0.0571	0.7352
lc2s10g00500	lc2s9g00457	0.3229	1.9407	0.3244	1.9004
lc2s10g00511	lc2s9g00459	0.3606	0.688	0.3682	0.6669
lc2s10g00513	lc2s9g00460	0.1142	0.6521	0.114	0.7235
lc2s10g00526	lc2s9g00474	0.3767	0.8693	0.4119	0.7318
lc2s10g00528	lc2s9g00475	0.1482	0.597	0.1519	0.6225
lc2s10g00531	lc2s9g00476	0.2604	1.2464	0.2758	1.1852
lc2s10g00539	lc2s9g00481	0.1583	0.7258	0.1588	0.7828
lc2s10g00548	lc2s9g00488	0.2279	0.8182	0.2352	0.7788
lc2s10g00550	lc2s9g00495	0.0556	0.4485	0.0549	0.5429
lc2s10g01335	lc2s9g00997	0.5234	1.4327	0.5435	1.6059
lc2s10g01334	lc2s9g00999	0.0359	0.8889	0.0348	1.1862
lc2s10g01333	lc2s9g01001	0.1472	0.6475	0.1523	0.6265
lc2s10g01332	lc2s9g01002	0.0676	0.8768	0.0688	1.0109
lc2s10g01330	lc2s9g01007	0.0775	0.6905	0.0795	0.6875
lc2s10g01327	lc2s9g01027	0.1514	0.6951	0.1531	0.7375
lc2s10g01321	lc2s9g01034	0.2335	0.7893	0.2492	0.725
lc2s10g01319	lc2s9g01042	0.4326	0.8666	0.4407	0.9784
lc2s10g01318	lc2s9g01043	0.1696	0.7271	0.1824	0.6372
lc2s10g01047	lc2s9g00265	0.3022	1.1144	0.319	1.0575
lc2s10g01048	lc2s9g00266	0.3273	1.5428	0.3328	2.2181
lc2s10g01050	lc2s9g00268	0.2164	1.2784	0.2387	0.9452
lc2s10g01053	lc2s9g00271	0.1561	0.9443	0.1624	0.9387
lc2s10g01062	lc2s9g00283	0.2166	0.8884	0.2195	0.8887
lc2s10g01073	lc2s9g00284	0.5036	1.2645	0.4975	2.6243
lc2s10g01076	lc2s9g00286	0.2055	1.2291	0.2117	1.2481
lc2s10g01270	lc2s9g01120	0.4995	1.1386	0.5303	1.0108
lc2s10g01272	lc2s9g01121	0.2438	0.873	0.2692	0.7036
lc2s10g01277	lc2s9g01132	0.1839	0.7077	0.1935	0.6286
lc2s10g01279	lc2s9g01138	0.2549	1.984	0.2669	1.3045
lc2s10g01287	lc2s9g01144	0.247	0.8159	0.2642	0.708
lc2s10g01292	lc2s9g01148	0.2566	0.8464	0.2626	0.8589
lc2s10g01294	lc2s9g01149	0.3287	0.8398	0.3355	0.8423
lc2s10g01298	lc2s9g01166	0.7907	2.1018	0.8006	2.1071
lc2s10g01146	lc2s9g00637	0.214	0.8134	0.2218	0.8339
lc2s10g01145	lc2s9g00648	0.2879	0.9246	0.2929	1.072
lc2s10g01144	lc2s9g00666	0.1696	0.6438	0.162	0.8873
lc2s10g01138	lc2s9g00673	0.341	1.2288	0.3505	1.7274
lc2s10g01131	lc2s9g00680	0.1791	1.0709	0.1908	0.9537
lc2s10g01047	lc2s9g00264	0.1107	0.9058	0.1107	1.1099
lc2s10g01049	lc2s9g00266	0.2658	0.6801	0.2789	0.6022
lc2s10g01066	lc2s9g00277	0.1409	0.6077	0.1431	0.6553
lc2s10g01075	lc2s9g00280	0.2473	0.9864	0.2469	1.2526
lc2s10g01077	lc2s9g00286	0.1888	1.4267	0.1947	1.6294
lc2s11g00380	lc2s11g00384	0.4106	1.0728	0.3956	2.1309
lc2s11g00384	lc2s11g00385	0.0217	0.033	0.0199	0.048
lc2s11g00392	lc2s11g00391	0.1988	0.7927	0.2044	0.8019
lc2s11g00397	lc2s11g00393	0.0405	0.1521	0.0441	0.1213
lc2s11g00399	lc2s11g00395	0.3145	0.5479	0.3237	0.5179
lc2s11g00400	lc2s11g00397	0.1022	0.2913	0.1033	0.2903
lc2s11g00402	lc2s11g00399	0.0759	0.1692	0.0792	0.1516
lc2s11g00403	lc2s11g00404	0.7371	2.4437	0.7886	1.5711
lc2s11g00409	lc2s11g00410	0.33	0.4431	0.3417	0.4117
lc2s11g00410	lc2s11g00411	0.0821	0.147	0.084	0.1398
lc2s11g00411	lc2s11g00413	0.078	0.1896	0.0765	0.2095
lc2s11g00413	lc2s11g00414	0.1419	2.8128	0.1447	1.9503
lc2s11g00418	lc2s11g00423	0.0	0.0	-0.0	-0.0
lc2s11g00419	lc2s11g00424	0.0	0.0136	-0.0	0.0126
lc2s11g00439	lc2s11g00436	0.4739	1.0311	0.5108	0.8374
lc2s11g00442	lc2s11g00445	0.333	0.6394	0.3446	0.6162
lc2s11g00444	lc2s11g00453	0.0525	0.0736	0.0548	0.0655
lc2s11g00445	lc2s11g00454	0.0469	0.0563	0.0491	0.0494
lc2s11g00447	lc2s11g00458	0.0363	0.0581	0.0371	0.0543
lc2s11g00448	lc2s11g00459	0.3419	0.6799	0.3531	0.629
lc2s11g00459	lc2s11g00464	0.0476	0.1084	0.0501	0.0933
lc2s11g00464	lc2s11g00466	0.1659	0.3571	0.1756	0.3086
lc2s11g00469	lc2s11g00470	0.1378	0.762	0.1435	0.732
lc2s11g00473	lc2s11g00477	0.1007	0.4473	0.103	0.4376
lc2s11g00696	lc2s11g00698	0.0399	0.3204	0.0393	0.3562
lc2s11g00701	lc2s11g00703	0.0443	0.3067	0.0446	0.3095
lc2s11g00706	lc2s11g00704	0.004	0.0	0.0043	-0.0
lc2s11g00707	lc2s11g00705	0.0162	0.0618	0.0163	0.0607
lc2s11g00709	lc2s11g00707	0.1064	0.4599	0.1062	0.5148
lc2s11g00710	lc2s11g00712	0.0365	0.0482	0.0396	0.0391
lc2s11g00721	lc2s11g00722	0.5622	1.7809	0.5886	3.6212
lc2s11g00734	lc2s11g00731	0.4364	-1.0	0.4304	3.2479
lc2s11g00739	lc2s11g00740	0.1985	0.9486	0.2121	0.8217
lc2s11g00750	lc2s11g00749	0.0026	0.0172	0.0027	0.0151
lc2s11g00751	lc2s11g00750	0.0613	0.2963	0.0644	0.2686
lc2s11g00753	lc2s11g00751	0.1413	0.3229	0.1433	0.3187
lc2s11g00754	lc2s11g00756	0.0575	0.164	0.0617	0.1336
lc2s11g00756	lc2s11g00759	0.0206	0.0502	0.0213	0.0457
lc2s11g00765	lc2s11g00764	0.1171	0.3181	0.13	0.239
lc2s11g00770	lc2s11g00774	0.3247	0.3948	0.3271	0.4043
lc2s11g00774	lc2s11g00775	0.0935	0.1173	0.0914	0.1279
lc2s11g00775	lc2s11g00776	0.5768	0.758	0.5557	1.1123
lc2s11g00786	lc2s11g00795	0.3378	0.4442	0.3453	0.4219
lc2s11g00790	lc2s11g00797	0.0145	0.0682	0.0148	0.065
lc2s11g00791	lc2s11g00798	0.0298	0.0362	0.0301	0.0352
lc2s11g00792	lc2s11g00799	0.0056	0.0236	0.0059	0.0197
lc2s11g00803	lc2s11g00804	0.0019	0.0	0.0021	-0.0
lc2s11g00817	lc2s11g00815	0.1086	0.2783	0.11	0.2728
lc2s11g00904	lc2s11g00905	0.1876	0.6368	0.1962	0.5932
lc2s11g00913	lc2s11g00912	0.2638	0.4276	0.2564	0.4872
lc2s11g00914	lc2s11g00915	0.0954	0.2401	0.0989	0.2201
lc2s11g00927	lc2s11g00928	0.2147	1.2723	0.2246	1.2153
lc2s11g00928	lc2s11g00929	0.0957	0.1863	0.1014	0.157
lc2s11g00933	lc2s11g00934	0.1008	0.2916	0.1055	0.2617
lc2s11g00952	lc2s11g00951	0.0998	0.2809	0.1025	0.2648
lc2s11g00953	lc2s11g00952	0.2531	0.5789	0.2605	0.5542
lc2s11g00954	lc2s11g00953	0.1256	0.3802	0.1292	0.3618
lc2s11g00956	lc2s11g00955	0.1663	0.6053	0.1728	0.5605
lc2s11g00957	lc2s11g00956	0.1871	0.5716	0.1914	0.5574
lc2s11g00958	lc2s11g00957	0.1964	0.6763	0.2009	0.6518
lc2s11g00968	lc2s11g00969	0.0658	0.1592	0.0671	0.1523
lc2s11g00983	lc2s11g00987	0.0264	0.0335	0.0266	0.0331
lc2s11g00984	lc2s11g00988	0.0678	0.2056	0.0676	0.2119
lc2s11g00988	lc2s11g00989	0.0327	0.1225	0.0346	0.1042
lc2s11g00993	lc2s11g00994	0.0516	0.1931	0.0548	0.1652
lc2s11g00999	lc2s11g00996	0.0926	0.2574	0.098	0.2237
lc2s11g01000	lc2s11g00999	0.102	0.2542	0.1056	0.2346
lc2s11g01001	lc2s11g01003	0.0908	0.1282	0.0982	0.1067
lc2s11g01007	lc2s11g01006	0.0269	0.0629	0.0283	0.0539
lc2s11g01008	lc2s11g01007	0.3377	2.6097	0.3545	1.5012
lc2s11g00384	lc2s11g00380	0.4106	1.0728	0.3956	2.1309
lc2s11g00385	lc2s11g00384	0.0217	0.033	0.0199	0.048
lc2s11g00391	lc2s11g00392	0.1988	0.7927	0.2044	0.8019
lc2s11g00393	lc2s11g00395	0.5946	0.9664	0.6094	1.009
lc2s11g00395	lc2s11g00397	0.0631	0.1213	0.0668	0.1041
lc2s11g00397	lc2s11g00399	0.0817	0.2387	0.0852	0.2157
lc2s11g00399	lc2s11g00402	0.0759	0.1692	0.0792	0.1516
lc2s11g00404	lc2s11g00403	0.7371	2.4437	0.7886	1.5711
lc2s11g00409	lc2s11g00412	0.2286	0.5474	0.2346	0.5859
lc2s11g00410	lc2s11g00413	0.1044	0.282	0.1081	0.2569
lc2s11g00411	lc2s11g00414	0.1045	-1.0	0.106	3.6117
lc2s11g00423	lc2s11g00418	0.0	0.0	-0.0	-0.0
lc2s11g00424	lc2s11g00419	0.0	0.0136	-0.0	0.0126
lc2s11g00442	lc2s11g00436	0.3139	0.8934	0.3303	0.8244
lc2s11g00453	lc2s11g00444	0.0525	0.0736	0.0548	0.0655
lc2s11g00454	lc2s11g00445	0.0469	0.0563	0.0491	0.0494
lc2s11g00458	lc2s11g00447	0.0363	0.0581	0.0371	0.0543
lc2s11g00463	lc2s11g00454	0.2014	0.399	0.2135	0.3389
lc2s11g00464	lc2s11g00458	0.1808	0.3237	0.1887	0.2885
lc2s11g00466	lc2s11g00459	0.1273	0.3592	0.1354	0.3103
lc2s11g00470	lc2s11g00469	0.1378	0.762	0.1435	0.732
lc2s11g00477	lc2s11g00472	0.2629	0.6217	0.2731	0.587
lc2s11g00698	lc2s11g00696	0.0399	0.3204	0.0393	0.3562
lc2s11g00703	lc2s11g00701	0.0443	0.3067	0.0446	0.3095
lc2s11g00704	lc2s11g00706	0.004	0.0	0.0043	-0.0
lc2s11g00705	lc2s11g00707	0.0162	0.0618	0.0163	0.0607
lc2s11g00707	lc2s11g00709	0.1064	0.4599	0.1062	0.5148
lc2s11g00712	lc2s11g00710	0.0365	0.0482	0.0396	0.0391
lc2s11g00722	lc2s11g00718	0.5817	2.307	0.6251	1.5777
lc2s11g00731	lc2s11g00734	0.4364	-1.0	0.4304	3.2479
lc2s11g00740	lc2s11g00739	0.1985	0.9486	0.2121	0.8217
lc2s11g00749	lc2s11g00750	0.0026	0.0172	0.0027	0.0151
lc2s11g00750	lc2s11g00751	0.0613	0.2963	0.0644	0.2686
lc2s11g00751	lc2s11g00756	0.0594	0.2367	0.0636	0.2
lc2s11g00754	lc2s11g00759	0.0416	0.1201	0.0453	0.0937
lc2s11g00774	lc2s11g00770	0.3247	0.3948	0.3271	0.4043
lc2s11g00775	lc2s11g00774	0.0935	0.1173	0.0914	0.1279
lc2s11g00776	lc2s11g00775	0.5768	0.758	0.5557	1.1123
lc2s11g00789	lc2s11g00786	0.3731	2.6947	0.3844	1.8132
lc2s11g00797	lc2s11g00790	0.0145	0.0682	0.0148	0.065
lc2s11g00798	lc2s11g00791	0.0298	0.0362	0.0301	0.0352
lc2s11g00799	lc2s11g00792	0.0056	0.0236	0.0059	0.0197
lc2s11g00804	lc2s11g00803	0.0019	0.0	0.0021	-0.0
lc2s11g00815	lc2s11g00817	0.1086	0.2783	0.11	0.2728
lc2s11g00905	lc2s11g00904	0.1876	0.6368	0.1962	0.5932
lc2s11g00914	lc2s11g00912	0.4049	1.2013	0.407	1.5517
lc2s11g00915	lc2s11g00914	0.0954	0.2401	0.0989	0.2201
lc2s11g00928	lc2s11g00927	0.2147	1.2723	0.2246	1.2153
lc2s11g00929	lc2s11g00928	0.0957	0.1863	0.1014	0.157
lc2s11g00934	lc2s11g00933	0.1008	0.2916	0.1055	0.2617
lc2s11g00951	lc2s11g00952	0.0998	0.2809	0.1025	0.2648
lc2s11g00952	lc2s11g00955	0.2415	0.9842	0.2516	0.9279
lc2s11g00953	lc2s11g00956	0.0997	0.3109	0.1052	0.2695
lc2s11g00955	lc2s11g00957	0.1102	0.2593	0.1112	0.2553
lc2s11g00956	lc2s11g00958	0.283	1.0661	0.2867	1.1171
lc2s11g00969	lc2s11g00968	0.0658	0.1592	0.0671	0.1523
lc2s11g00987	lc2s11g00983	0.0264	0.0335	0.0266	0.0331
lc2s11g00988	lc2s11g00984	0.0678	0.2056	0.0676	0.2119
lc2s11g00989	lc2s11g00988	0.0327	0.1225	0.0346	0.1042
lc2s11g00994	lc2s11g00993	0.0516	0.1931	0.0548	0.1652
lc2s11g00996	lc2s11g00999	0.0926	0.2574	0.098	0.2237
lc2s11g00999	lc2s11g01003	0.0892	0.226	0.0957	0.1908
lc2s11g01006	lc2s11g01007	0.0269	0.0629	0.0283	0.0539
lc2s11g01007	lc2s11g01008	0.3377	2.6097	0.3545	1.5012
lc2s11g01053	lc2s11g01054	0.585	-1.0	0.6316	1.9388
lc2s11g01066	lc2s11g01067	0.2033	1.218	0.2	2.3125
lc2s11g01069	lc2s11g01070	0.2041	1.0465	0.2117	1.0031
lc2s11g01087	lc2s11g01088	0.0	0.0	-0.0	-0.0
lc2s11g01089	lc2s11g01090	0.177	1.151	0.1805	1.2751
lc2s11g01099	lc2s11g01094	1.0168	-1.0	1.0423	4.1831
lc2s11g01106	lc2s11g01105	0.2937	1.3247	0.296	1.8289
lc2s11g01108	lc2s11g01106	0.3057	1.3899	0.3211	1.3452
lc2s11g01111	lc2s11g01112	0.5441	2.4428	0.5912	2.3596
lc2s11g01118	lc2s11g01119	0.0661	0.1781	0.0722	0.1426
lc2s11g01137	lc2s11g01139	0.8591	-1.0	0.8898	4.1883
lc2s11g01152	lc2s11g01153	0.3957	1.2415	0.414	1.1114
lc2s11g01153	lc2s11g01154	0.2462	1.4883	0.2665	1.1538
lc2s11g01169	lc2s11g01170	0.1709	0.3186	0.1718	0.3219
lc2s11g01171	lc2s11g01172	0.0531	0.1956	0.0541	0.1904
lc2s11g01453	lc2s11g01454	0.0225	0.0549	0.0231	0.0514
lc2s11g01469	lc2s11g01470	0.2055	0.1936	0.2127	0.1798
lc2s11g01481	lc2s11g01480	0.1956	1.0086	0.2018	1.2824
lc2s11g01483	lc2s11g01481	0.1574	0.7896	0.1639	0.7966
lc2s11g01502	lc2s11g01501	0.1895	0.9422	0.196	1.0826
lc2s11g01514	lc2s11g01515	0.1487	0.5158	0.1587	0.441
lc2s11g01515	lc2s11g01516	0.0097	0.0246	0.0105	0.0198
lc2s11g01517	lc2s11g01520	0.0	0.0	-0.0	-0.0
lc2s11g01518	lc2s11g01522	0.0017	0.0092	0.0018	0.0074
lc2s11g01054	lc2s11g01053	0.585	-1.0	0.6316	1.9388
lc2s11g01067	lc2s11g01066	0.2033	1.218	0.2	2.3125
lc2s11g01070	lc2s11g01069	0.2041	1.0465	0.2117	1.0031
lc2s11g01088	lc2s11g01087	0.0	0.0	-0.0	-0.0
lc2s11g01090	lc2s11g01089	0.177	1.151	0.1805	1.2751
lc2s11g01105	lc2s11g01108	0.2864	1.2066	0.2885	1.5352
lc2s11g01112	lc2s11g01111	0.5441	2.4428	0.5912	2.3596
lc2s11g01119	lc2s11g01118	0.0661	0.1781	0.0722	0.1426
lc2s11g01139	lc2s11g01137	0.8591	-1.0	0.8898	4.1883
lc2s11g01154	lc2s11g01153	0.2462	1.4883	0.2665	1.1538
lc2s11g01170	lc2s11g01169	0.1709	0.3186	0.1718	0.3219
lc2s11g01172	lc2s11g01171	0.0531	0.1956	0.0541	0.1904
lc2s11g00705	lc2s11g00709	0.1087	0.4542	0.1078	0.5213
lc2s11g00722	lc2s11g00721	0.5622	1.7809	0.5886	3.6212
lc2s11g00732	lc2s11g00734	0.7874	-1.0	0.7562	3.0642
lc2s11g00751	lc2s11g00749	0.0593	0.2876	0.0619	0.2651
lc2s11g00753	lc2s11g00750	0.113	0.3667	0.115	0.3592
lc2s11g00754	lc2s11g00751	0.0936	0.3461	0.1024	0.2736
lc2s11g00759	lc2s11g00756	0.0206	0.0502	0.0213	0.0457
lc2s11g00773	lc2s11g00774	0.54	0.9429	0.524	2.2437
lc2s11g00774	lc2s11g00776	0.5686	0.6997	0.5736	0.714
lc2s11g00790	lc2s11g00786	0.3312	2.9892	0.3477	1.8804
lc2s11g00797	lc2s11g00795	0.3606	2.7255	0.3844	1.6078
lc2s11g00623	lc2s11g00621	0.1682	0.6297	0.1793	0.5613
lc2s11g00625	lc2s11g00623	0.165	0.6315	0.1759	0.5622
lc2s11g00626	lc2s11g00625	0.1693	0.6301	0.1808	0.5581
lc2s11g00646	lc2s11g00644	0.2067	0.263	0.2132	0.2471
lc2s11g00648	lc2s11g00647	0.1436	0.2992	0.1441	0.3059
lc2s11g00656	lc2s11g00655	0.2899	0.5448	0.2835	0.6296
lc2s11g00665	lc2s11g00668	0.0	0.0	-0.0	-0.0
lc2s11g00133	lc2s11g00131	0.1518	0.2441	0.168	0.1934
lc2s11g00134	lc2s11g00133	0.4643	1.5487	0.5073	1.0776
lc2s11g00135	lc2s11g00134	0.1295	0.6425	0.1431	0.4948
lc2s11g00136	lc2s11g00135	0.1197	0.2926	0.13	0.2349
lc2s11g00137	lc2s11g00136	0.0668	0.2425	0.0723	0.1967
lc2s11g00504	lc2s11g00505	0.0586	0.155	0.0658	0.1155
lc2s11g00512	lc2s11g00513	0.0762	0.2624	0.0772	0.2581
lc2s11g00513	lc2s11g00514	0.1214	0.4903	0.1308	0.4028
lc2s11g00520	lc2s11g00518	0.3619	0.5933	0.3639	0.6535
lc2s11g00521	lc2s11g00519	0.0057	0.0175	0.0057	0.0182
lc2s11g00380	lc2s11g00385	0.0601	0.3853	0.0574	0.5057
lc2s11g00393	lc2s11g00397	0.0405	0.1521	0.0441	0.1213
lc2s11g00395	lc2s11g00399	0.3145	0.5479	0.3237	0.5179
lc2s11g00397	lc2s11g00400	0.1022	0.2913	0.1033	0.2903
lc2s11g00411	lc2s11g00409	0.8163	1.1722	0.8854	1.1108
lc2s11g00413	lc2s11g00410	0.1044	0.282	0.1081	0.2569
lc2s11g00414	lc2s11g00411	0.1045	-1.0	0.106	3.6117
lc2s11g00439	lc2s11g00451	0.7078	1.1532	0.7307	1.2568
lc2s11g00442	lc2s11g00454	0.3266	0.6208	0.3389	0.5991
lc2s11g00448	lc2s11g00458	0.2628	0.3828	0.2654	0.3812
lc2s11g00454	lc2s11g00459	0.2501	1.5558	0.2663	1.3163
lc2s11g00458	lc2s11g00464	0.1808	0.3237	0.1887	0.2885
lc2s11g00459	lc2s11g00466	0.1273	0.3592	0.1354	0.3103
lc2s11g00477	lc2s11g00473	0.1007	0.4473	0.103	0.4376
lc2s11g00385	lc2s11g00380	0.0601	0.3853	0.0574	0.5057
lc2s11g00395	lc2s11g00393	0.5946	0.9664	0.6094	1.009
lc2s11g00397	lc2s11g00395	0.0631	0.1213	0.0668	0.1041
lc2s11g00399	lc2s11g00397	0.0817	0.2387	0.0852	0.2157
lc2s11g00411	lc2s11g00410	0.0821	0.147	0.084	0.1398
lc2s11g00413	lc2s11g00411	0.078	0.1896	0.0765	0.2095
lc2s11g00414	lc2s11g00412	1.138	-1.0	1.1512	3.9811
lc2s11g01528	lc2s11g01505	0.7801	2.6872	0.7913	2.6011
lc2s11g01522	lc2s11g01518	0.0017	0.0092	0.0018	0.0074
lc2s11g01521	lc2s11g01520	0.0214	0.0553	0.0201	0.0705
lc2s11g01520	lc2s11g01521	0.0214	0.0553	0.0201	0.0705
lc2s11g01519	lc2s11g01522	0.0028	0.0023	0.0031	0.0018
lc2s11g01505	lc2s11g01528	0.7801	2.6872	0.7913	2.6011
lc2s11g00748	lc2s11g00750	0.1502	0.9837	0.1553	0.9736
lc2s11g00749	lc2s11g00751	0.0593	0.2876	0.0619	0.2651
lc2s11g00750	lc2s11g00756	0.0469	0.2145	0.0503	0.1787
lc2s11g00751	lc2s11g00759	0.0601	0.2677	0.0641	0.2286
lc2s11g00770	lc2s11g00775	0.3101	0.4151	0.3169	0.4055
lc2s11g00773	lc2s11g00776	0.6457	1.0251	0.6298	2.5289
lc2s11g00789	lc2s11g00795	0.5141	1.9928	0.5325	1.912
lc2s11g00464	lc2s11g00436	0.2977	1.1837	0.3116	1.1033
lc2s11g00463	lc2s11g00445	0.1604	0.346	0.1692	0.2991
lc2s11g00459	lc2s11g00458	0.1099	0.3101	0.1179	0.2602
lc2s11g00458	lc2s11g00459	0.1099	0.3101	0.1179	0.2602
lc2s11g00448	lc2s11g00464	0.3579	0.6111	0.3777	0.5301
lc2s11g00447	lc2s11g00466	0.1854	0.4137	0.197	0.3588
lc2s11g00505	lc2s11g00504	0.0586	0.155	0.0658	0.1155
lc2s11g00513	lc2s11g00512	0.0762	0.2624	0.0772	0.2581
lc2s11g00514	lc2s11g00513	0.1214	0.4903	0.1308	0.4028
lc2s11g00517	lc2s11g00520	0.445	0.9641	0.4434	1.047
lc2s11g00519	lc2s11g00521	0.0057	0.0175	0.0057	0.0182
lc2s11g00953	lc2s11g00951	0.2181	0.5372	0.2248	0.501
lc2s11g00954	lc2s11g00952	0.1355	0.3663	0.1412	0.3332
lc2s11g00955	lc2s11g00956	0.1663	0.6053	0.1728	0.5605
lc2s11g00956	lc2s11g00957	0.1871	0.5716	0.1914	0.5574
lc2s11g00957	lc2s11g00958	0.1964	0.6763	0.2009	0.6518
lc2s11g00756	lc2s11g00749	0.0495	0.2135	0.053	0.1784
lc2s11g00759	lc2s11g00750	0.0457	0.2535	0.0487	0.2145
lc2s11g00760	lc2s11g00751	0.2219	1.5103	0.235	1.4646
lc2s11g00775	lc2s11g00770	0.3101	0.4151	0.3169	0.4055
lc2s11g00776	lc2s11g00773	0.6457	1.0251	0.6298	2.5289
lc2s11g00795	lc2s11g00786	0.3378	0.4442	0.3453	0.4219
lc2s11g00393	lc2s11g00400	0.0662	0.2077	0.0672	0.2055
lc2s11g00395	lc2s11g00401	0.6595	1.3921	0.6745	1.5428
lc2s11g00397	lc2s11g00402	0.078	0.1561	0.083	0.1332
lc2s11g00409	lc2s11g00413	0.3367	0.5003	0.3532	0.4604
lc2s11g00410	lc2s11g00414	0.1348	2.1114	0.1343	2.3022
lc2s11g00454	lc2s11g00436	0.1658	0.5474	0.175	0.4776
lc2s11g00451	lc2s11g00447	0.961	2.64	0.9733	2.6873
lc2s11g00445	lc2s11g00458	0.2224	1.9841	0.235	2.1079
lc2s11g00442	lc2s11g00459	0.3649	2.1865	0.3821	1.437
lc2s11g00436	lc2s11g00464	0.2977	1.1837	0.3116	1.1033
lc2s11g00466	lc2s11g00436	0.2822	1.2771	0.2992	1.1425
lc2s11g00464	lc2s11g00447	0.2214	0.4142	0.2321	0.3615
lc2s11g00463	lc2s11g00458	0.3172	1.4718	0.3319	1.2643
lc2s11g00447	lc2s11g00459	0.1828	0.4226	0.1917	0.3825
lc2s11g00445	lc2s11g00466	0.2289	1.6167	0.2468	1.2848
lc2s11g00232	lc2s3g02049	0.1831	0.2322	0.1836	0.2317
lc2s11g00231	lc2s3g02050	0.0061	0.0415	0.0063	0.0373
lc2s11g00230	lc2s3g02052	0.1412	0.2441	0.1458	0.2268
lc2s11g00229	lc2s3g02054	0.2403	0.3427	0.2406	0.3475
lc2s11g00228	lc2s3g02055	0.006	0.0194	0.0061	0.0187
lc2s11g00227	lc2s3g02056	0.0477	0.0891	0.0477	0.0901
lc2s11g01351	lc2s4g01932	0.5703	2.4471	0.552	3.8389
lc2s11g01355	lc2s4g01934	0.3809	1.8669	0.4072	1.3063
lc2s11g01356	lc2s4g01935	0.6375	3.1092	0.6328	4.0508
lc2s11g01357	lc2s4g01936	0.6102	1.6521	0.6379	1.8067
lc2s11g01359	lc2s4g01937	0.2821	1.6327	0.2881	2.0154
lc2s11g01369	lc2s4g01956	0.5936	1.5068	0.6583	1.1863
lc2s11g01381	lc2s4g01962	0.0313	1.7303	0.0307	2.4162
lc2s11g00283	lc2s5g00036	0.3422	1.0668	0.3497	1.054
lc2s11g00263	lc2s5g00038	0.4283	1.9631	0.4339	1.7364
lc2s11g00254	lc2s5g00039	0.3823	0.9861	0.3861	1.2184
lc2s11g00248	lc2s5g00040	0.5279	0.655	0.5373	0.6588
lc2s11g00245	lc2s5g00050	0.2818	1.3397	0.2823	2.489
lc2s11g01068	lc2s7g00484	0.3979	1.301	0.4065	1.3127
lc2s11g01064	lc2s7g00488	0.1073	0.6086	0.0967	2.7173
lc2s11g01061	lc2s7g00493	0.0802	0.9002	0.0769	3.9988
lc2s11g01058	lc2s7g00496	0.0456	0.7682	0.0436	1.2428
lc2s11g01057	lc2s7g00499	0.1372	0.9185	0.147	0.7978
lc2s11g01054	lc2s7g00501	0.2053	0.8331	0.2077	0.8897
lc2s11g01053	lc2s7g00503	0.1806	0.8139	0.1977	0.6121
lc2s11g01051	lc2s7g00505	0.5208	1.1547	0.5264	1.2223
lc2s11g01048	lc2s7g00507	0.1171	0.6648	0.1185	0.7221
lc2s11g01044	lc2s7g00509	0.3059	0.7879	0.313	0.8084
lc2s11g01042	lc2s7g00510	0.1491	0.9598	0.1514	1.0272
lc2s11g01039	lc2s7g00517	0.0228	0.8871	0.0235	0.8638
lc2s11g01321	lc2s8g01520	0.0774	0.6387	0.0822	0.5368
lc2s11g01330	lc2s8g01522	0.0321	0.7017	0.034	0.6248
lc2s11g01331	lc2s8g01524	0.1325	0.9276	0.142	0.8247
lc2s11g01335	lc2s8g01531	0.1645	0.8519	0.169	0.8937
lc2s11g01337	lc2s8g01534	0.4375	1.2737	0.4396	2.2206
lc2s11g01339	lc2s8g01536	0.2005	1.2314	0.2191	1.0448
lc2s11g01342	lc2s8g01538	0.0794	0.6553	0.084	0.5914
lc2s11g01346	lc2s8g01547	0.6811	2.1429	0.7786	1.2135
lc2s11g01351	lc2s8g01548	0.4858	1.0958	0.4842	1.2087
lc2s11g01352	lc2s8g01549	0.1684	0.6252	0.1817	0.4962
lc2s11g01356	lc2s8g01554	0.2594	1.0957	0.2741	1.013
lc2s11g01357	lc2s8g01555	0.2707	0.5681	0.2821	0.5158
lc2s11g01359	lc2s8g01560	0.0923	1.038	0.0912	2.3149
lc2s11g01360	lc2s8g01564	0.449	0.9711	0.4384	1.4303
lc2s11g01363	lc2s8g01567	0.3391	0.9928	0.3526	0.961
lc2s11g01364	lc2s8g01568	0.1037	0.3861	0.1054	0.3804
lc2s11g01365	lc2s8g01569	0.2377	1.1263	0.2326	1.7328
lc2s11g01369	lc2s8g01573	0.1766	0.8206	0.1996	0.5872
lc2s11g01370	lc2s8g01575	0.1287	0.8986	0.1358	0.8194
lc2s11g01372	lc2s8g01576	0.2302	0.8338	0.2486	0.7107
lc2s11g01374	lc2s8g01577	0.0861	1.1038	0.0897	1.0554
lc2s11g01376	lc2s8g01578	0.2093	1.1625	0.2069	2.3315
lc2s11g01377	lc2s8g01579	0.228	0.9052	0.2389	0.8685
lc2s11g01380	lc2s8g01581	0.2921	0.8635	0.3067	0.7816
lc2s11g01381	lc2s8g01583	0.0214	0.624	0.0217	0.6998
lc2s11g01387	lc2s8g01586	0.2668	1.0076	0.2794	0.962
lc2s11g01388	lc2s8g01588	0.3131	1.4414	0.3189	1.8654
lc2s11g01395	lc2s8g01594	0.1864	0.6783	0.1881	0.7491
lc2s11g01396	lc2s8g01596	0.2222	0.7871	0.2342	0.7322
lc2s11g01402	lc2s8g01600	0.1525	0.5724	0.1574	0.537
lc2s11g01403	lc2s8g01601	0.1529	1.1635	0.1591	1.2133
lc2s11g01404	lc2s8g01603	0.064	0.8353	0.0656	0.8419
lc2s11g01412	lc2s8g01613	0.0504	0.5909	0.0547	0.4734
lc2s11g01415	lc2s8g01614	0.0896	0.6204	0.0937	0.5666
lc2s11g01416	lc2s8g01615	0.2082	0.7883	0.2205	0.7623
lc2s11g01420	lc2s8g01618	0.0569	0.8102	0.0583	0.795
lc2s11g01421	lc2s8g01619	0.2892	1.3763	0.2975	1.7992
lc2s11g01423	lc2s8g01621	0.1497	0.752	0.1579	0.6892
lc2s11g01426	lc2s8g01623	0.0949	1.0038	0.1019	0.8421
lc2s11g01430	lc2s8g01625	0.1421	0.6825	0.1484	0.6399
lc2s11g01434	lc2s8g01630	0.0194	0.7729	0.0202	0.7471
lc2s11g01443	lc2s8g01636	0.1182	1.0302	0.1231	0.9849
lc2s11g01447	lc2s8g01637	0.2156	0.4036	0.2197	0.3898
lc2s11g01453	lc2s8g01639	0.1162	0.5006	0.1174	0.5264
lc2s11g01455	lc2s8g01641	0.0844	0.7324	0.094	0.5166
lc2s11g01456	lc2s8g01642	0.3345	0.7517	0.3515	0.701
lc2s11g01460	lc2s8g01649	0.2472	0.9171	0.2596	0.8534
lc2s11g01466	lc2s8g01657	0.0578	0.8295	0.0621	0.6474
lc2s11g01469	lc2s8g01662	0.7629	1.7926	0.7639	1.8128
lc2s11g01471	lc2s8g01663	0.1197	0.8224	0.1272	0.7085
lc2s11g01473	lc2s8g01664	0.095	0.7468	0.0981	0.7613
lc2s11g01474	lc2s8g01665	0.2464	0.9109	0.2384	1.3109
lc2s11g01475	lc2s8g01673	0.1663	0.8751	0.1707	0.9342
lc2s11g01476	lc2s8g01674	0.1453	1.0473	0.1479	1.2073
lc2s11g01477	lc2s8g01675	0.2568	1.4002	0.2666	2.1586
lc2s11g01484	lc2s8g01682	0.6816	-1.0	0.7166	2.084
lc2s11g01485	lc2s8g01684	0.1432	0.6131	0.145	0.6371
lc2s11g01487	lc2s8g01687	0.1231	1.1004	0.1276	1.1516
lc2s11g01488	lc2s8g01689	0.2773	0.9438	0.2914	0.8971
lc2s11g01491	lc2s8g01693	0.236	0.9229	0.236	0.983
lc2s11g01492	lc2s8g01696	0.2964	1.6652	0.2843	3.6559
lc2s11g01493	lc2s8g01697	1.1438	-1.0	1.2232	3.088
lc2s11g01498	lc2s8g01698	0.257	0.9966	0.2728	0.8739
lc2s11g01499	lc2s8g01702	0.1507	0.6708	0.1552	0.6499
lc2s11g01501	lc2s8g01703	0.1311	0.6898	0.137	0.6382
lc2s11g01505	lc2s8g01704	0.1432	0.7913	0.1479	0.8084
lc2s11g01506	lc2s8g01706	0.1208	0.6897	0.1285	0.5942
lc2s11g01510	lc2s8g01713	0.3212	1.1827	0.3331	1.1445
lc2s11g01517	lc2s8g01718	0.223	0.5877	0.2225	0.6578
lc2s11g01518	lc2s8g01719	0.2727	1.0504	0.2806	1.148
lc2s11g01519	lc2s8g01720	0.2189	0.9536	0.2284	0.8996
lc2s11g01523	lc2s8g01722	0.1004	0.5734	0.1013	0.613
lc2s11g01113	lc2s8g01268	0.0949	0.8802	0.0941	1.0452
lc2s11g01114	lc2s8g01271	0.1756	1.1785	0.1783	1.3563
lc2s11g01116	lc2s8g01272	0.1757	0.6963	0.1843	0.6433
lc2s11g01118	lc2s8g01274	0.2849	0.8268	0.302	0.7252
lc2s11g01119	lc2s8g01275	0.3487	1.0164	0.3689	0.9417
lc2s11g01120	lc2s8g01290	0.136	0.9121	0.1576	0.5978
lc2s11g01133	lc2s8g01309	0.6014	1.1476	0.6167	1.2927
lc2s11g01136	lc2s8g01311	0.278	0.7011	0.2856	0.6998
lc2s11g01137	lc2s8g01313	0.28	1.187	0.283	1.3247
lc2s11g01139	lc2s8g01314	0.6012	1.2667	0.6361	1.1331
lc2s11g01141	lc2s8g01317	0.4431	1.5223	0.4329	1.9761
lc2s11g01142	lc2s8g01318	0.0792	0.683	0.0833	0.6181
lc2s11g01144	lc2s8g01322	0.2045	0.6223	0.2102	0.6279
lc2s11g01148	lc2s8g01325	0.3599	3.6535	0.3557	3.244
lc2s11g01151	lc2s8g01330	0.3795	0.6116	0.3743	0.719
lc2s11g01152	lc2s8g01332	0.1496	0.9468	0.1471	1.402
lc2s11g01156	lc2s8g01338	0.111	0.6432	0.115	0.5946
lc2s11g01160	lc2s8g01341	0.0121	0.9855	0.0119	1.4627
lc2s11g01161	lc2s8g01342	0.3206	0.9935	0.348	0.8298
lc2s11g01162	lc2s8g01343	0.1392	0.8847	0.1448	0.8424
lc2s11g01165	lc2s8g01347	0.09	0.7246	0.0952	0.6176
lc2s11g01166	lc2s8g01349	0.1831	0.5775	0.1928	0.5483
lc2s11g01167	lc2s8g01353	0.3056	1.2785	0.3348	0.9888
lc2s11g01168	lc2s8g01356	0.1331	0.8056	0.1376	0.7761
lc2s11g01173	lc2s8g01371	0.0859	0.7463	0.0915	0.6202
lc2s11g01182	lc2s8g01379	0.1143	0.6844	0.111	0.9152
lc2s11g01196	lc2s8g01384	0.1523	0.7171	0.1607	0.6368
lc2s11g01198	lc2s8g01389	0.0775	0.4663	0.0785	0.4714
lc2s11g01199	lc2s8g01393	0.917	2.1041	0.887	4.1279
lc2s11g01201	lc2s8g01394	0.2119	0.8995	0.2098	1.1088
lc2s11g01202	lc2s8g01395	0.3697	1.0181	0.3825	1.0075
lc2s11g01207	lc2s8g01396	0.2	0.9048	0.1932	1.1168
lc2s11g01210	lc2s8g01397	0.1491	0.6933	0.1547	0.6775
lc2s11g01211	lc2s8g01398	0.2404	0.6257	0.2519	0.5825
lc2s11g01212	lc2s8g01403	0.1344	0.6161	0.139	0.6038
lc2s11g01214	lc2s8g01409	0.3555	1.0742	0.3509	2.0102
lc2s11g01215	lc2s8g01412	0.1443	0.6775	0.1505	0.6421
lc2s11g01231	lc2s8g01417	0.1692	0.6899	0.1739	0.7068
lc2s11g01232	lc2s8g01418	0.6964	1.2402	0.6818	4.7187
lc2s11g01233	lc2s8g01422	0.2383	1.4203	0.254	1.4688
lc2s11g01234	lc2s8g01423	0.1251	1.0218	0.1172	1.9724
lc2s11g01235	lc2s8g01432	0.1577	0.8699	0.1672	0.7812
lc2s11g01236	lc2s8g01433	0.0246	0.5716	0.0251	0.5818
lc2s11g01239	lc2s8g01438	0.1704	0.6529	0.175	0.661
lc2s11g01245	lc2s8g01443	0.0778	0.6775	0.0807	0.6691
lc2s11g01248	lc2s8g01445	0.0512	0.6491	0.0532	0.6171
lc2s11g01249	lc2s8g01446	0.1121	0.9253	0.1199	0.7678
lc2s11g01252	lc2s8g01449	0.0989	0.9565	0.1021	0.888
lc2s11g01255	lc2s8g01450	0.0954	0.6319	0.0974	0.6532
lc2s11g00894	lc2s8g01068	0.4402	1.0856	0.4452	1.2628
lc2s11g00895	lc2s8g01079	0.1833	0.8668	0.1957	0.7963
lc2s11g00906	lc2s8g01089	0.1841	0.8969	0.1952	0.7643
lc2s11g00908	lc2s8g01093	0.1893	0.7457	0.1918	0.7979
lc2s11g00913	lc2s8g01095	0.3462	1.5065	0.3438	1.6253
lc2s11g00914	lc2s8g01096	0.5266	2.0542	0.5312	1.9017
lc2s11g00915	lc2s8g01098	0.412	1.9522	0.4284	1.4886
lc2s11g00916	lc2s8g01101	0.1331	0.7017	0.1355	0.7052
lc2s11g00917	lc2s8g01105	0.1448	0.6359	0.1543	0.5705
lc2s11g00919	lc2s8g01110	0.1383	1.0518	0.1429	1.0579
lc2s11g00920	lc2s8g01112	0.1967	0.8161	0.1965	0.9138
lc2s11g00923	lc2s8g01113	0.1578	0.8425	0.1658	0.7872
lc2s11g00924	lc2s8g01114	0.1259	0.6525	0.1312	0.589
lc2s11g00925	lc2s8g01117	0.1817	1.1098	0.1904	1.0301
lc2s11g00930	lc2s8g01121	0.1895	0.6382	0.192	0.7048
lc2s11g00932	lc2s8g01122	0.1256	0.783	0.1287	0.7632
lc2s11g00933	lc2s8g01124	0.4286	1.4203	0.4539	1.175
lc2s11g00936	lc2s8g01131	0.2558	0.5997	0.26	0.5954
lc2s11g00937	lc2s8g01132	0.1268	0.9439	0.1295	0.9956
lc2s11g00938	lc2s8g01133	0.3731	0.8666	0.3815	0.9531
lc2s11g00941	lc2s8g01135	0.3044	0.9621	0.3101	1.1024
lc2s11g00944	lc2s8g01138	0.1411	0.8346	0.1406	1.0227
lc2s11g00945	lc2s8g01139	0.0567	0.6167	0.0579	0.6344
lc2s11g00946	lc2s8g01143	0.1351	0.9897	0.1436	0.8968
lc2s11g00948	lc2s8g01149	0.2715	1.3625	0.2714	1.8009
lc2s11g00950	lc2s8g01151	0.23	0.6737	0.2384	0.6336
lc2s11g00962	lc2s8g01166	0.1293	0.579	0.1344	0.5367
lc2s11g00971	lc2s8g01168	0.1794	1.3403	0.1846	1.79
lc2s11g00973	lc2s8g01169	0.0806	0.5658	0.0827	0.5547
lc2s11g00974	lc2s8g01170	0.2064	0.9391	0.2107	0.9042
lc2s11g00976	lc2s8g01171	0.068	0.7205	0.0697	0.7097
lc2s11g00980	lc2s8g01172	0.0705	0.5028	0.0733	0.468
lc2s11g00982	lc2s8g01173	0.1892	1.8889	0.1881	2.0578
lc2s11g00984	lc2s8g01187	0.2327	0.7979	0.237	0.8416
[truncated: 18,725 more rows]
