# Supplementary material for: The Chloranthus sessilifolius genome provides insight into early diversification of angiosperms
Source: Nat Commun. 2021 Nov 26;12:6929. doi: 10.1038/s41467-021-26931-3 (PMC8626421; doi:10.1038/s41467-021-26931-3)
Supplement: Supplementary file 4 — Source Data [file 41467_2021_26931_MOESM4_ESM.zip › Fig. 2a and Supplementary Figure 8 gene pair ks/Nymphaea_Nymphaea.collinearity.ks.txt]

id1	id2	ka_NG86	ks_NG86	ka_YN00	ks_YN00
nc476s1g01041	nc476s1g01048	0.8862	1.0945	0.7436	3.9862
nc476s1g01054	nc476s1g01051	0.1309	0.1919	0.1354	0.1743
nc476s1g01056	nc476s1g01060	0.1165	0.1832	0.1203	0.1676
nc476s1g01057	nc476s1g01061	0.1685	0.1734	0.1678	0.179
nc476s1g01060	nc476s1g01064	0.3781	1.3417	0.3915	1.4095
nc476s1g01068	nc476s1g01073	0.12	0.4441	0.1182	0.504
nc476s1g01071	nc476s1g01074	0.1129	0.2007	0.1202	0.1692
nc476s1g01072	nc476s1g01075	0.1184	0.2341	0.1213	0.221
nc476s1g01085	nc476s1g01084	0.8145	0.982	0.6483	4.1227
nc476s1g01092	nc476s1g01095	0.082	0.3991	0.0863	0.3525
nc476s1g01129	nc476s1g01131	0.3546	4.668	0.3719	1.7623
nc476s1g01134	nc476s1g01148	0.3632	2.6503	0.3639	2.5822
nc476s1g01150	nc476s1g01152	0.4998	2.0838	0.5182	2.1034
nc476s1g01164	nc476s1g01178	0.8391	3.5308	0.8452	3.1226
nc476s1g01198	nc476s1g01197	0.1505	0.6973	0.1404	1.5223
nc476s1g01199	nc476s1g01198	0.2206	0.6187	0.199	1.45
nc476s1g01200	nc476s1g01199	0.1462	0.2248	0.1358	0.3064
nc476s1g01202	nc476s1g01200	0.2535	1.1473	0.2324	4.1122
nc476s1g01204	nc476s1g01205	0.3177	2.2479	0.32	2.0692
nc476s1g01214	nc476s1g01215	0.0082	0.0794	0.0084	0.0719
nc476s1g01226	nc476s1g01227	0.211	0.4732	0.2146	0.4691
nc476s1g01244	nc476s1g01245	0.0032	0.0291	0.0033	0.0248
nc476s1g01248	nc476s1g01249	0.1795	0.5907	0.1967	0.4664
nc476s1g01249	nc476s1g01250	0.1284	0.0269	0.1365	0.0228
nc476s1g01284	nc476s1g01285	0.0759	0.479	0.079	0.4446
nc476s1g01285	nc476s1g01286	0.3849	2.8447	0.3769	3.5569
nc476s1g01293	nc476s1g01296	0.0	0.0	-0.0	-0.0
nc476s1g01317	nc476s1g01319	0.3352	0.5594	0.3031	1.1779
nc476s1g01350	nc476s1g01351	0.0146	0.0598	0.0146	0.0602
nc476s1g01360	nc476s1g01358	0.264	1.3198	0.2657	2.0497
nc476s1g01363	nc476s1g01359	0.0317	0.0635	0.0335	0.054
nc476s1g01371	nc476s1g01360	0.3691	0.9042	0.3994	0.7481
nc476s1g01372	nc476s1g01361	0.3034	0.8885	0.3069	1.0303
nc476s1g01380	nc476s1g01381	0.226	0.3175	0.2148	0.3886
nc476s1g01391	nc476s1g01388	0.2827	1.6088	0.2712	3.5988
nc476s1g01394	nc476s1g01391	0.2634	1.9835	0.2641	1.9415
nc476s1g01396	nc476s1g01397	0.1691	0.2188	0.17	0.2189
nc476s1g01397	nc476s1g01418	0.3186	0.8283	0.323	0.9278
nc476s1g01418	nc476s1g01421	0.2083	0.3907	0.2058	0.4187
nc476s1g01419	nc476s1g01422	0.3672	1.9752	0.3998	1.8904
nc476s1g01422	nc476s1g01423	0.1288	0.2546	0.1386	0.2086
nc476s1g01428	nc476s1g01429	0.568	1.4347	0.5356	3.5565
nc476s1g01429	nc476s1g01430	0.3844	0.823	0.3632	1.3282
nc476s1g01430	nc476s1g01431	0.3041	0.9381	0.2835	2.4283
nc476s1g01446	nc476s1g01448	0.1249	0.2167	0.1249	0.2181
nc476s1g01452	nc476s1g01454	0.0803	0.144	0.0878	0.1124
nc476s1g01472	nc476s1g01473	0.4028	0.6385	0.4129	0.6132
nc476s1g01489	nc476s1g01490	0.559	2.0567	0.5458	5.3061
nc476s1g01508	nc476s1g01509	0.1531	0.8594	0.1603	0.791
nc476s1g01513	nc476s1g01512	0.1376	0.425	0.1424	0.3884
nc476s1g01538	nc476s1g01539	0.1813	0.3016	0.179	0.3196
nc476s1g01553	nc476s1g01556	0.3523	1.3302	0.3659	1.3461
nc476s1g01569	nc476s1g01570	0.2246	0.2758	0.2278	0.2702
nc476s1g01570	nc476s1g01572	0.1864	0.3312	0.1917	0.3122
nc476s1g01580	nc476s1g01581	0.1282	0.2036	0.1212	0.2638
nc476s1g00297	nc476s1g00299	0.003	0.002	0.0034	0.0015
nc476s1g00298	nc476s1g00303	0.0	0.0	-0.0	-0.0
nc476s1g00309	nc476s1g00304	0.1501	0.3669	0.1627	0.3012
nc476s1g00310	nc476s1g00306	0.3772	0.6761	0.3976	0.6249
nc476s1g00311	nc476s1g00309	0.2168	0.4058	0.2144	0.4457
nc476s1g00323	nc476s1g00324	0.0342	0.2723	0.0343	0.2839
nc476s1g00329	nc476s1g00326	0.0576	0.1426	0.0552	0.1725
nc476s1g00341	nc476s1g00327	0.158	0.3182	0.1621	0.2998
nc476s1g00343	nc476s1g00344	0.1807	0.2736	0.1884	0.2482
nc476s1g00352	nc476s1g00354	0.1134	0.3481	0.1232	0.2791
nc476s1g00356	nc476s1g00357	0.1573	0.4755	0.1486	0.6916
nc476s1g00375	nc476s1g00391	0.3793	1.4851	0.3979	2.1114
nc476s1g00391	nc476s1g00392	0.1072	0.2123	0.1105	0.1968
nc476s1g00392	nc476s1g00399	0.4251	1.7892	0.4648	1.6562
nc476s1g00403	nc476s1g00402	0.0895	0.1366	0.0923	0.1247
nc476s1g00404	nc476s1g00403	0.1528	0.3413	0.1672	0.2685
nc476s1g00407	nc476s1g00404	0.0435	0.056	0.0456	0.0486
nc476s1g00408	nc476s1g00405	0.0049	0.0072	0.0053	0.0057
nc476s1g00410	nc476s1g00408	0.2786	0.5142	0.2678	0.6545
nc476s1g00411	nc476s1g00409	0.1299	0.2968	0.1421	0.2331
nc476s1g00415	nc476s1g00412	0.0193	0.0263	0.0199	0.0243
nc476s1g00419	nc476s1g00415	0.2492	0.5058	0.2602	0.4465
nc476s1g00427	nc476s1g00425	0.2108	0.3793	0.2186	0.3529
nc476s1g00431	nc476s1g00427	0.3498	0.5516	0.3635	0.5155
nc476s1g00432	nc476s1g00451	0.2008	0.3377	0.1981	0.3712
nc476s1g00434	nc476s1g00455	0.2059	0.3806	0.2196	0.3282
nc476s1g00451	nc476s1g00456	0.1414	0.2494	0.1478	0.2226
nc476s1g00452	nc476s1g00457	0.2013	0.2536	0.1983	0.2732
nc476s1g00462	nc476s1g00463	0.3702	0.5354	0.3817	0.5012
nc476s1g00488	nc476s1g00487	0.1302	0.6714	0.1321	0.703
nc476s1g00489	nc476s1g00488	0.073	0.124	0.0724	0.1304
nc476s1g00490	nc476s1g00489	0.4044	1.3847	0.4045	1.3911
nc476s1g00495	nc476s1g00490	0.6243	3.0293	0.6511	1.7953
nc476s1g00502	nc476s1g00495	0.4727	3.0047	0.4879	1.9027
nc476s1g00503	nc476s1g00502	0.5369	1.1532	0.5173	2.1375
nc476s1g00512	nc476s1g00503	0.1834	0.3736	0.1634	0.7668
nc476s1g00515	nc476s1g00512	0.1548	0.2576	0.1374	0.5125
nc476s1g00517	nc476s1g00519	0.183	0.2248	0.1821	0.2359
nc476s1g00521	nc476s1g00522	0.0	0.0	-0.0	-0.0
nc476s1g00540	nc476s1g00541	0.1675	0.183	0.1618	0.2152
nc476s1g00541	nc476s1g00542	0.4657	0.5559	0.4837	0.5106
nc476s1g00557	nc476s1g00558	0.1413	0.3291	0.1474	0.2957
nc476s1g00277	nc476s1g00276	0.3692	0.3972	0.3634	0.4353
nc476s1g00299	nc476s1g00297	0.003	0.002	0.0034	0.0015
nc476s1g00303	nc476s1g00298	0.0	0.0	-0.0	-0.0
nc476s1g00309	nc476s1g00306	0.1808	0.3646	0.1929	0.3116
nc476s1g00310	nc476s1g00309	0.483	0.8527	0.5077	0.8009
nc476s1g00311	nc476s1g00310	0.2007	0.5003	0.204	0.5036
nc476s1g00324	nc476s1g00323	0.0342	0.2723	0.0343	0.2839
nc476s1g00326	nc476s1g00329	0.0576	0.1426	0.0552	0.1725
nc476s1g00338	nc476s1g00340	0.4397	1.3699	0.4634	1.7409
nc476s1g00344	nc476s1g00343	0.1807	0.2736	0.1884	0.2482
nc476s1g00354	nc476s1g00352	0.1134	0.3481	0.1232	0.2791
nc476s1g00357	nc476s1g00356	0.1573	0.4755	0.1486	0.6916
nc476s1g00382	nc476s1g00383	0.0331	0.031	0.0344	0.0277
nc476s1g00392	nc476s1g00391	0.1072	0.2123	0.1105	0.1968
nc476s1g00399	nc476s1g00392	0.4251	1.7892	0.4648	1.6562
nc476s1g00405	nc476s1g00402	0.0976	0.1057	0.1003	0.097
nc476s1g00406	nc476s1g00403	0.1852	0.3083	0.1917	0.2822
nc476s1g00409	nc476s1g00404	0.0947	0.1985	0.1019	0.1638
nc476s1g00410	nc476s1g00405	0.2529	0.5853	0.2457	0.7439
nc476s1g00411	nc476s1g00407	0.1408	0.2631	0.1495	0.2255
nc476s1g00412	nc476s1g00409	0.1912	0.3763	0.2038	0.3153
nc476s1g00413	nc476s1g00412	0.1515	0.3529	0.1574	0.3232
nc476s1g00414	nc476s1g00415	0.0472	0.0937	0.0466	0.1003
nc476s1g00432	nc476s1g00425	0.1766	0.4456	0.1767	0.4739
nc476s1g00434	nc476s1g00427	0.2012	0.3942	0.2142	0.3381
nc476s1g00437	nc476s1g00439	0.4964	-1.0	0.5208	1.8162
nc476s1g00451	nc476s1g00453	0.1896	0.4224	0.204	0.3494
nc476s1g00453	nc476s1g00455	0.0903	0.1577	0.0965	0.1319
nc476s1g00455	nc476s1g00456	0.1776	0.3257	0.186	0.2934
nc476s1g00463	nc476s1g00462	0.3702	0.5354	0.3817	0.5012
nc476s1g00487	nc476s1g00488	0.1302	0.6714	0.1321	0.703
nc476s1g00488	nc476s1g00489	0.073	0.124	0.0724	0.1304
nc476s1g00489	nc476s1g00490	0.4044	1.3847	0.4045	1.3911
nc476s1g00490	nc476s1g00495	0.6243	3.0293	0.6511	1.7953
nc476s1g00495	nc476s1g00503	0.6057	2.5261	0.604	2.7561
nc476s1g00503	nc476s1g00512	0.1834	0.3736	0.1634	0.7668
nc476s1g00512	nc476s1g00515	0.1548	0.2576	0.1374	0.5125
nc476s1g00519	nc476s1g00517	0.183	0.2248	0.1821	0.2359
nc476s1g00522	nc476s1g00521	0.0	0.0	-0.0	-0.0
nc476s1g00541	nc476s1g00540	0.1675	0.183	0.1618	0.2152
nc476s1g00542	nc476s1g00541	0.4657	0.5559	0.4837	0.5106
nc476s1g00558	nc476s1g00557	0.1413	0.3291	0.1474	0.2957
nc476s1g00001	nc476s1g00002	0.058	0.066	0.0577	0.068
nc476s1g00013	nc476s1g00015	0.3254	1.0355	0.3182	1.3109
nc476s1g00018	nc476s1g00020	0.1465	0.3024	0.156	0.256
nc476s1g00025	nc476s1g00026	0.1029	0.253	0.0993	0.3227
nc476s1g00026	nc476s1g00031	0.0179	0.059	0.0193	0.047
nc476s1g00030	nc476s1g00033	0.0525	0.1152	0.0542	0.105
nc476s1g00031	nc476s1g00035	0.0708	0.1598	0.0696	0.1726
nc476s1g00032	nc476s1g00036	0.0197	0.0797	0.02	0.077
nc476s1g00052	nc476s1g00053	0.0527	0.1379	0.0601	0.0965
nc476s1g00058	nc476s1g00057	0.1183	0.4254	0.1209	0.4144
nc476s1g00059	nc476s1g00058	0.0604	0.2019	0.0605	0.2057
nc476s1g00060	nc476s1g00059	0.0519	0.2707	0.0568	0.2142
nc476s1g00068	nc476s1g00065	0.5398	2.6701	0.5531	1.962
nc476s1g00072	nc476s1g00074	0.1915	1.1745	0.1967	1.2649
nc476s1g00076	nc476s1g00075	0.3528	1.3875	0.3818	1.2737
nc476s1g00077	nc476s1g00076	0.2734	0.5771	0.2877	0.5125
nc476s1g00082	nc476s1g00077	0.3082	0.2947	0.3118	0.2867
nc476s1g00084	nc476s1g00082	0.0697	0.1126	0.0711	0.107
nc476s1g00086	nc476s1g00083	0.0949	0.1288	0.0983	0.1183
nc476s1g00087	nc476s1g00084	0.1651	0.2673	0.1658	0.2672
nc476s1g00090	nc476s1g00085	0.1566	0.1876	0.1589	0.182
nc476s1g00091	nc476s1g00086	0.0149	0.0168	0.0158	0.014
nc476s1g00092	nc476s1g00087	0.0264	0.0098	0.0291	0.0075
nc476s1g00093	nc476s1g00088	0.2394	0.445	0.2287	0.602
nc476s1g00095	nc476s1g00089	0.1517	0.2387	0.1477	0.2786
nc476s1g00099	nc476s1g00100	0.0709	0.0188	0.0666	0.0244
nc476s1g00128	nc476s1g00127	0.3665	0.6058	0.351	0.8072
nc476s1g00130	nc476s1g00128	0.1306	0.2401	0.1217	0.332
nc476s1g00131	nc476s1g00129	0.0706	0.2459	0.068	0.2999
nc476s1g00132	nc476s1g00131	0.0636	0.2949	0.0612	0.375
nc476s1g00133	nc476s1g00132	0.3513	0.6428	0.3367	0.8712
nc476s1g00134	nc476s1g00135	0.177	0.4839	0.1801	0.4813
nc476s1g00145	nc476s1g00148	0.1132	0.2658	0.117	0.2482
nc476s1g00184	nc476s1g00185	0.4495	1.4551	0.4144	4.0075
nc476s1g00213	nc476s1g00216	0.0909	0.2139	0.0901	0.2249
nc476s1g00214	nc476s1g00217	0.1337	0.1161	0.1405	0.104
nc476s1g02578	nc476s1g02568	0.3921	0.4456	0.3864	0.4803
nc476s1g02580	nc476s1g02569	0.1308	0.2707	0.13	0.2802
nc476s1g02584	nc476s1g02571	0.0325	0.0195	0.0317	0.0215
nc476s1g02585	nc476s1g02572	0.0	0.0	-0.0	-0.0
nc476s1g02586	nc476s1g02574	0.0	0.0	-0.0	-0.0
nc476s1g02589	nc476s1g02578	0.3921	0.4456	0.3864	0.4803
nc476s1g02590	nc476s1g02580	0.1308	0.2707	0.13	0.2802
nc476s1g02593	nc476s1g02592	0.3693	0.4716	0.377	0.4527
nc476s1g02625	nc476s1g02623	0.222	0.4871	0.224	0.5124
nc476s1g02626	nc476s1g02629	0.0095	0.0415	0.0093	0.0446
nc476s1g02633	nc476s1g02635	0.1661	0.3014	0.1521	0.549
nc476s1g02637	nc476s1g02638	0.0817	0.1904	0.0827	0.1853
nc476s1g02639	nc476s1g02656	0.2524	1.8503	0.26	2.9531
nc476s1g02665	nc476s1g02664	0.0613	0.1365	0.064	0.1214
nc476s1g02674	nc476s1g02665	0.5424	1.656	0.5503	1.5146
nc476s1g02677	nc476s1g02674	0.1868	0.452	0.1934	0.4212
nc476s1g02680	nc476s1g02677	0.3329	1.276	0.3366	1.4383
nc476s1g02688	nc476s1g02682	0.0477	0.0542	0.0479	0.0539
nc476s1g02690	nc476s1g02693	0.092	0.1035	0.0847	0.1498
nc476s1g02692	nc476s1g02694	0.0439	0.094	0.0433	0.0984
nc476s1g02694	nc476s1g02696	0.2801	1.1965	0.2907	1.321
nc476s1g02696	nc476s1g02697	0.5063	3.8546	0.5196	2.1662
nc476s1g02698	nc476s1g02701	0.1321	0.7847	0.1223	1.5525
nc476s1g02708	nc476s1g02711	0.0181	0.1053	0.0191	0.0907
nc476s1g02737	nc476s1g02739	0.0523	0.1533	0.0521	0.1572
nc476s1g02758	nc476s1g02756	0.2683	1.3997	0.2727	3.2532
nc476s1g02759	nc476s1g02758	0.6594	3.1628	0.646	3.8132
nc476s1g02761	nc476s1g02760	0.0954	0.7399	0.1023	0.605
nc476s1g02765	nc476s1g02761	0.0837	0.2443	0.0846	0.2382
nc476s1g02766	nc476s1g02762	0.2717	0.2383	0.2656	0.26
nc476s1g02768	nc476s1g02763	0.4176	1.2275	0.4212	2.0158
nc476s1g02770	nc476s1g02767	0.3886	1.8241	0.4011	1.4344
nc476s1g01730	nc476s1g01731	0.0235	0.0769	0.024	0.0734
nc476s1g01744	nc476s1g01742	0.0303	0.0943	0.0303	0.0953
nc476s1g01746	nc476s1g01744	0.0595	0.1617	0.0605	0.1563
nc476s1g01759	nc476s1g01765	0.5727	-1.0	0.5798	3.6572
nc476s1g01776	nc476s1g01783	0.1034	0.2781	0.1098	0.239
nc476s1g01787	nc476s1g01788	0.2063	0.382	0.187	0.6114
nc476s1g01803	nc476s1g01802	0.4435	0.9814	0.4492	1.0781
nc476s1g01804	nc476s1g01803	0.0555	0.4285	0.0594	0.356
nc476s1g01805	nc476s1g01806	0.1041	0.2725	0.1098	0.2434
nc476s1g01806	nc476s1g01808	0.343	0.8546	0.3492	0.9117
nc476s1g01817	nc476s1g01818	0.0949	0.2425	0.0981	0.2199
nc476s1g01825	nc476s1g01826	0.2274	0.2972	0.2278	0.3056
nc476s1g01846	nc476s1g01845	0.5369	2.6173	0.5177	3.4288
nc476s1g01847	nc476s1g01850	0.206	0.569	0.2041	0.651
nc476s1g01850	nc476s1g01851	0.2729	0.6959	0.2669	0.8723
nc476s1g01852	nc476s1g01853	0.118	0.2241	0.1202	0.2185
nc476s1g01859	nc476s1g01861	0.0552	0.0538	0.0562	0.0513
nc476s1g01870	nc476s1g01871	0.1769	0.2534	0.1927	0.2012
nc476s1g01897	nc476s1g01896	0.5174	2.1241	0.5229	1.9107
nc476s1g01898	nc476s1g01897	0.5344	2.1416	0.5437	1.816
nc476s1g01899	nc476s1g01898	0.2972	1.1523	0.2971	1.5502
nc476s1g01902	nc476s1g01899	0.3096	1.4409	0.2927	4.1461
nc476s1g01920	nc476s1g01921	0.1353	1.1624	0.2081	0.4779
nc476s1g01922	nc476s1g01924	0.3276	0.6358	0.325	0.6833
nc476s1g01924	nc476s1g01925	0.233	0.2253	0.2241	0.2634
nc476s1g01938	nc476s1g01939	0.8363	2.2767	0.8424	2.223
nc476s1g01954	nc476s1g01950	0.307	1.1127	0.2943	1.5075
nc476s1g01955	nc476s1g01954	0.3229	1.052	0.3075	2.3772
nc476s1g01957	nc476s1g01955	0.4159	1.3455	0.3924	2.4964
nc476s1g01959	nc476s1g01958	0.3252	0.6518	0.2905	1.3222
nc476s1g01962	nc476s1g01959	0.0708	0.2005	0.0679	0.2418
nc476s1g01963	nc476s1g01960	0.0403	0.0698	0.0459	0.0518
nc476s1g01197	nc476s1g01198	0.1505	0.6973	0.1404	1.5223
nc476s1g01198	nc476s1g01199	0.2206	0.6187	0.199	1.45
nc476s1g01199	nc476s1g01200	0.1462	0.2248	0.1358	0.3064
nc476s1g01200	nc476s1g01202	0.2535	1.1473	0.2324	4.1122
nc476s1g01205	nc476s1g01204	0.3177	2.2479	0.32	2.0692
nc476s1g01215	nc476s1g01214	0.0082	0.0794	0.0084	0.0719
nc476s1g01227	nc476s1g01226	0.211	0.4732	0.2146	0.4691
nc476s1g01245	nc476s1g01244	0.0032	0.0291	0.0033	0.0248
nc476s1g01249	nc476s1g01248	0.1795	0.5907	0.1967	0.4664
nc476s1g01285	nc476s1g01284	0.0759	0.479	0.079	0.4446
nc476s1g01286	nc476s1g01285	0.3849	2.8447	0.3769	3.5569
nc476s1g01296	nc476s1g01293	0.0	0.0	-0.0	-0.0
nc476s1g01319	nc476s1g01317	0.3352	0.5594	0.3031	1.1779
nc476s1g01351	nc476s1g01350	0.0146	0.0598	0.0146	0.0602
nc476s1g01361	nc476s1g01358	0.2378	1.26	0.2366	1.3083
nc476s1g01364	nc476s1g01359	0.1324	0.2385	0.1353	0.2241
nc476s1g01371	nc476s1g01361	0.2858	0.928	0.3185	0.707
nc476s1g01372	nc476s1g01371	0.1615	0.3721	0.1784	0.2891
nc476s1g01381	nc476s1g01380	0.226	0.3175	0.2148	0.3886
nc476s1g01388	nc476s1g01391	0.2827	1.6088	0.2712	3.5988
nc476s1g01391	nc476s1g01394	0.2634	1.9835	0.2641	1.9415
nc476s1g01397	nc476s1g01396	0.1691	0.2188	0.17	0.2189
nc476s1g01418	nc476s1g01397	0.3186	0.8283	0.323	0.9278
nc476s1g01421	nc476s1g01418	0.2083	0.3907	0.2058	0.4187
nc476s1g01422	nc476s1g01419	0.3672	1.9752	0.3998	1.8904
nc476s1g01423	nc476s1g01422	0.1288	0.2546	0.1386	0.2086
nc476s1g01429	nc476s1g01428	0.568	1.4347	0.5356	3.5565
nc476s1g01430	nc476s1g01429	0.3844	0.823	0.3632	1.3282
nc476s1g01431	nc476s1g01430	0.3041	0.9381	0.2835	2.4283
nc476s1g01448	nc476s1g01446	0.1249	0.2167	0.1249	0.2181
nc476s1g01454	nc476s1g01452	0.0803	0.144	0.0878	0.1124
nc476s1g01473	nc476s1g01472	0.4028	0.6385	0.4129	0.6132
nc476s1g01509	nc476s1g01508	0.1531	0.8594	0.1603	0.791
nc476s1g01512	nc476s1g01513	0.1376	0.425	0.1424	0.3884
nc476s1g01539	nc476s1g01538	0.1813	0.3016	0.179	0.3196
nc476s1g01556	nc476s1g01553	0.3523	1.3302	0.3659	1.3461
nc476s1g01570	nc476s1g01569	0.2246	0.2758	0.2278	0.2702
nc476s1g01572	nc476s1g01570	0.1864	0.3312	0.1917	0.3122
nc476s1g01581	nc476s1g01580	0.1282	0.2036	0.1212	0.2638
nc476s1g00015	nc476s1g00013	0.3254	1.0355	0.3182	1.3109
nc476s1g00027	nc476s1g00018	0.1955	0.5579	0.2032	0.5348
nc476s1g00031	nc476s1g00026	0.0179	0.059	0.0193	0.047
nc476s1g00033	nc476s1g00030	0.0525	0.1152	0.0542	0.105
nc476s1g00035	nc476s1g00031	0.0708	0.1598	0.0696	0.1726
nc476s1g00036	nc476s1g00032	0.0197	0.0797	0.02	0.077
nc476s1g00057	nc476s1g00058	0.1183	0.4254	0.1209	0.4144
nc476s1g00058	nc476s1g00059	0.0604	0.2019	0.0605	0.2057
nc476s1g00059	nc476s1g00060	0.0519	0.2707	0.0568	0.2142
nc476s1g00074	nc476s1g00072	0.1915	1.1745	0.1967	1.2649
nc476s1g00075	nc476s1g00076	0.3528	1.3875	0.3818	1.2737
nc476s1g00077	nc476s1g00082	0.3082	0.2947	0.3118	0.2867
nc476s1g00082	nc476s1g00084	0.0697	0.1126	0.0711	0.107
nc476s1g00083	nc476s1g00086	0.0949	0.1288	0.0983	0.1183
nc476s1g00084	nc476s1g00087	0.1651	0.2673	0.1658	0.2672
nc476s1g00085	nc476s1g00090	0.1566	0.1876	0.1589	0.182
nc476s1g00086	nc476s1g00091	0.0149	0.0168	0.0158	0.014
nc476s1g00087	nc476s1g00092	0.0264	0.0098	0.0291	0.0075
nc476s1g00088	nc476s1g00093	0.2394	0.445	0.2287	0.602
nc476s1g00089	nc476s1g00095	0.1517	0.2387	0.1477	0.2786
nc476s1g00100	nc476s1g00099	0.0709	0.0188	0.0666	0.0244
nc476s1g00129	nc476s1g00127	0.1327	0.305	0.1266	0.3814
nc476s1g00131	nc476s1g00128	0.2398	0.5083	0.2263	0.7366
nc476s1g00132	nc476s1g00129	0.0489	0.209	0.0466	0.2624
nc476s1g00133	nc476s1g00131	0.3867	0.809	0.3791	1.0166
nc476s1g00135	nc476s1g00132	0.0324	0.2342	0.0311	0.2938
nc476s1g00146	nc476s1g00147	0.0	0.0	-0.0	-0.0
nc476s1g00185	nc476s1g00184	0.4495	1.4551	0.4144	4.0075
nc476s1g00216	nc476s1g00213	0.0909	0.2139	0.0901	0.2249
nc476s1g00217	nc476s1g00216	0.221	1.0648	0.2212	1.5752
nc476s1g00310	nc476s1g00304	0.4125	0.8662	0.436	0.8071
nc476s1g00327	nc476s1g00306	0.1189	0.2231	0.1239	0.2021
nc476s1g00345	nc476s1g00308	0.2337	0.4364	0.2425	0.4041
nc476s1g00375	nc476s1g00338	0.5863	2.0616	0.6102	1.5412
nc476s1g00391	nc476s1g00340	0.5526	2.1459	0.5664	1.7663
nc476s1g00392	nc476s1g00375	0.3839	1.3753	0.4018	1.9053
nc476s1g00399	nc476s1g00391	0.4289	1.8568	0.4652	1.8465
nc476s1g00404	nc476s1g00402	0.0925	0.2634	0.101	0.2068
nc476s1g00405	nc476s1g00403	0.0551	0.0587	0.0575	0.0514
nc476s1g00411	nc476s1g00404	0.0866	0.274	0.0962	0.2064
nc476s1g00412	nc476s1g00405	0.152	0.269	0.1605	0.2341
nc476s1g00413	nc476s1g00406	0.3063	0.576	0.3263	0.4918
nc476s1g00414	nc476s1g00407	0.108	0.2639	0.1226	0.1953
nc476s1g00415	nc476s1g00409	0.4069	0.6721	0.4319	0.5757
nc476s1g00419	nc476s1g00412	0.2576	0.5514	0.2713	0.4801
nc476s1g00431	nc476s1g00425	0.3769	0.6048	0.3813	0.6395
nc476s1g00432	nc476s1g00427	0.45	0.82	0.4529	0.9423
nc476s1g00439	nc476s1g00437	0.4964	-1.0	0.5208	1.8162
nc476s1g00453	nc476s1g00451	0.1896	0.4224	0.204	0.3494
nc476s1g00455	nc476s1g00453	0.0903	0.1577	0.0965	0.1319
nc476s1g00456	nc476s1g00455	0.1776	0.3257	0.186	0.2934
nc476s1g00489	nc476s1g00487	0.0514	0.1571	0.049	0.1907
nc476s1g00490	nc476s1g00488	0.4159	1.0762	0.4211	1.1478
nc476s1g00495	nc476s1g00489	0.4859	3.1359	0.4979	2.0838
nc476s1g00502	nc476s1g00490	0.3931	2.3523	0.3894	2.9719
nc476s1g00503	nc476s1g00495	0.6057	2.5261	0.604	2.7561
nc476s1g00512	nc476s1g00502	0.5018	1.5503	0.4798	2.8403
nc476s1g00515	nc476s1g00503	0.1661	0.4299	0.1493	0.9764
nc476s1g00521	nc476s1g00512	0.4733	2.8519	0.4648	3.6674
nc476s1g00540	nc476s1g00542	0.128	0.1917	0.1301	0.1875
nc476s1g01731	nc476s1g01730	0.0235	0.0769	0.024	0.0734
nc476s1g01742	nc476s1g01744	0.0303	0.0943	0.0303	0.0953
nc476s1g01744	nc476s1g01746	0.0595	0.1617	0.0605	0.1563
nc476s1g01783	nc476s1g01776	0.1034	0.2781	0.1098	0.239
nc476s1g01788	nc476s1g01787	0.2063	0.382	0.187	0.6114
nc476s1g01805	nc476s1g01802	0.12	0.2779	0.1258	0.2486
nc476s1g01806	nc476s1g01803	0.0882	0.0957	0.0872	0.0995
nc476s1g01808	nc476s1g01806	0.343	0.8546	0.3492	0.9117
nc476s1g01809	nc476s1g01808	0.2712	0.8624	0.2819	0.7924
nc476s1g01818	nc476s1g01817	0.0949	0.2425	0.0981	0.2199
nc476s1g01846	nc476s1g01847	0.4244	1.3491	0.415	1.659
nc476s1g01847	nc476s1g01851	0.3932	0.7533	0.388	0.8333
nc476s1g01848	nc476s1g01852	0.2151	0.3983	0.2115	0.4414
nc476s1g01849	nc476s1g01853	0.0807	0.1533	0.0836	0.1419
nc476s1g01861	nc476s1g01859	0.0552	0.0538	0.0562	0.0513
nc476s1g01871	nc476s1g01870	0.1769	0.2534	0.1927	0.2012
nc476s1g01896	nc476s1g01897	0.5174	2.1241	0.5229	1.9107
nc476s1g01897	nc476s1g01898	0.5344	2.1416	0.5437	1.816
nc476s1g01898	nc476s1g01899	0.2972	1.1523	0.2971	1.5502
nc476s1g01899	nc476s1g01902	0.3096	1.4409	0.2927	4.1461
nc476s1g01925	nc476s1g01924	0.233	0.2253	0.2241	0.2634
nc476s1g01939	nc476s1g01938	0.8363	2.2767	0.8424	2.223
nc476s1g01950	nc476s1g01954	0.307	1.1127	0.2943	1.5075
nc476s1g01954	nc476s1g01955	0.3229	1.052	0.3075	2.3772
nc476s1g01955	nc476s1g01957	0.4159	1.3455	0.3924	2.4964
nc476s1g01958	nc476s1g01962	0.2843	0.5557	0.2508	1.609
nc476s1g01960	nc476s1g01963	0.0403	0.0698	0.0459	0.0518
nc476s1g02568	nc476s1g02578	0.3921	0.4456	0.3864	0.4803
nc476s1g02569	nc476s1g02580	0.1308	0.2707	0.13	0.2802
nc476s1g02571	nc476s1g02584	0.0325	0.0195	0.0317	0.0215
nc476s1g02572	nc476s1g02585	0.0	0.0	-0.0	-0.0
nc476s1g02587	nc476s1g02586	0.0761	0.1502	0.0807	0.1268
nc476s1g02627	nc476s1g02626	0.3599	1.114	0.3659	1.1556
nc476s1g02635	nc476s1g02633	0.1661	0.3014	0.1521	0.549
nc476s1g02638	nc476s1g02637	0.0817	0.1904	0.0827	0.1853
nc476s1g02656	nc476s1g02639	0.2524	1.8503	0.26	2.9531
nc476s1g02664	nc476s1g02665	0.0613	0.1365	0.064	0.1214
nc476s1g02665	nc476s1g02674	0.5424	1.656	0.5503	1.5146
nc476s1g02675	nc476s1g02677	0.3928	1.0091	0.4317	0.7986
nc476s1g02683	nc476s1g02693	0.3848	0.4724	0.3748	0.5398
nc476s1g02696	nc476s1g02694	0.2801	1.1965	0.2907	1.321
nc476s1g02697	nc476s1g02696	0.5063	3.8546	0.5196	2.1662
nc476s1g02701	nc476s1g02698	0.1321	0.7847	0.1223	1.5525
nc476s1g02711	nc476s1g02708	0.0181	0.1053	0.0191	0.0907
nc476s1g02739	nc476s1g02737	0.0523	0.1533	0.0521	0.1572
nc476s1g02756	nc476s1g02758	0.2683	1.3997	0.2727	3.2532
nc476s1g02761	nc476s1g02765	0.0837	0.2443	0.0846	0.2382
nc476s1g02762	nc476s1g02767	0.2201	-1.0	0.2251	3.3147
nc476s1g02763	nc476s1g02768	0.4176	1.2275	0.4212	2.0158
nc476s1g02768	nc476s1g02770	0.6408	2.2409	0.6261	4.2719
nc476s1g00018	nc476s1g00051	0.1682	0.3563	0.1774	0.3134
nc476s1g00019	nc476s1g00053	0.2046	0.2698	0.2025	0.2947
nc476s1g00059	nc476s1g00057	0.1212	0.4847	0.1236	0.4735
nc476s1g00060	nc476s1g00058	0.046	0.2515	0.0517	0.1836
nc476s1g00081	nc476s1g00072	0.1437	1.1178	0.1457	1.2564
nc476s1g00082	nc476s1g00075	0.4123	1.3131	0.4508	1.1495
nc476s1g00084	nc476s1g00076	0.4841	0.9219	0.4942	0.9139
nc476s1g00085	nc476s1g00077	0.2804	0.3637	0.2805	0.3684
nc476s1g00087	nc476s1g00082	0.0823	0.07	0.0821	0.0719
nc476s1g00088	nc476s1g00083	0.049	0.0838	0.0481	0.0908
nc476s1g00090	nc476s1g00087	0.0818	0.0852	0.0872	0.0716
nc476s1g00091	nc476s1g00088	0.159	0.3444	0.1674	0.3083
nc476s1g00092	nc476s1g00090	0.0818	0.0962	0.0874	0.0811
nc476s1g00093	nc476s1g00091	0.1959	0.1849	0.1975	0.1845
nc476s1g00127	nc476s1g00128	0.3665	0.6058	0.351	0.8072
nc476s1g00128	nc476s1g00129	0.2574	0.4588	0.2451	0.6099
nc476s1g00129	nc476s1g00131	0.0706	0.2459	0.068	0.2999
nc476s1g00130	nc476s1g00132	0.0849	0.2616	0.078	0.4072
nc476s1g00131	nc476s1g00135	0.0644	0.2913	0.062	0.3594
nc476s1g00147	nc476s1g00146	0.0	0.0	-0.0	-0.0
nc476s1g02166	nc476s1g02165	0.27	1.079	0.2786	1.1025
nc476s1g02168	nc476s1g02166	0.0489	0.111	0.0465	0.1362
nc476s1g02169	nc476s1g02167	0.0776	0.1412	0.0775	0.1468
nc476s1g02172	nc476s1g02174	0.5751	2.1424	0.6092	1.4187
nc476s1g02174	nc476s1g02177	0.3433	1.258	0.3584	1.4157
nc476s1g02175	nc476s1g02179	0.139	0.4326	0.1451	0.388
nc476s1g02176	nc476s1g02182	0.2989	0.7504	0.3016	0.7715
nc476s1g02188	nc476s1g02187	0.4141	0.8214	0.4232	0.7854
nc476s1g02189	nc476s1g02192	0.4657	1.8026	0.4878	1.8316
nc476s1g02191	nc476s1g02193	0.4435	1.9718	0.4604	4.224
nc476s1g02194	nc476s1g02195	0.2979	0.7259	0.298	0.8363
nc476s1g02206	nc476s1g02210	0.0235	0.0319	0.0238	0.0307
nc476s1g02229	nc476s1g02227	0.0404	0.0877	0.0446	0.0697
nc476s1g02237	nc476s1g02233	0.7254	1.7173	0.675	4.8616
nc476s1g02238	nc476s1g02240	0.1375	0.1368	0.1432	0.1245
nc476s1g00375	nc476s1g00392	0.3839	1.3753	0.4018	1.9053
nc476s1g00391	nc476s1g00399	0.4289	1.8568	0.4652	1.8465
nc476s1g00402	nc476s1g00403	0.0895	0.1366	0.0923	0.1247
nc476s1g00403	nc476s1g00405	0.0551	0.0587	0.0575	0.0514
nc476s1g00404	nc476s1g00407	0.0435	0.056	0.0456	0.0486
nc476s1g00405	nc476s1g00408	0.0049	0.0072	0.0053	0.0057
nc476s1g00407	nc476s1g00409	0.1417	0.2759	0.1492	0.241
nc476s1g00408	nc476s1g00412	0.1241	0.24	0.1307	0.2105
nc476s1g00412	nc476s1g00415	0.0193	0.0263	0.0199	0.0243
nc476s1g00425	nc476s1g00427	0.2108	0.3793	0.2186	0.3529
nc476s1g00427	nc476s1g00451	0.2825	0.555	0.2962	0.5019
nc476s1g00431	nc476s1g00453	0.1928	0.3161	0.209	0.2593
nc476s1g00451	nc476s1g00455	0.2387	0.4337	0.2499	0.3929
nc476s1g00453	nc476s1g00456	0.1821	0.3899	0.1923	0.3431
nc476s1g00487	nc476s1g00489	0.0514	0.1571	0.049	0.1907
nc476s1g00488	nc476s1g00490	0.4159	1.0762	0.4211	1.1478
nc476s1g00489	nc476s1g00495	0.4859	3.1359	0.4979	2.0838
nc476s1g00490	nc476s1g00512	0.4915	1.3434	0.4658	2.259
nc476s1g00495	nc476s1g00521	0.0636	0.1866	0.0663	0.1688
nc476s1g00502	nc476s1g00522	0.4739	2.0784	0.4918	1.5406
nc476s1g02287	nc476s1g02285	0.6172	0.6692	0.617	0.7441
nc476s1g02289	nc476s1g02286	0.0787	0.179	0.0808	0.1684
nc476s1g02292	nc476s1g02289	0.0358	0.0423	0.0375	0.0378
nc476s1g02294	nc476s1g02290	0.4803	0.9829	0.4845	1.0614
nc476s1g02310	nc476s1g02297	0.6006	-1.0	0.6034	3.8506
nc476s1g02331	nc476s1g02334	0.2044	0.6465	0.1977	1.0724
nc476s1g02341	nc476s1g02343	0.0278	0.0424	0.0271	0.0456
nc476s1g02342	nc476s1g02345	0.0416	0.0891	0.0423	0.0853
nc476s1g02352	nc476s1g02354	0.1618	0.2329	0.1632	0.2294
nc476s1g02363	nc476s1g02362	0.2697	1.8981	0.2807	2.479
nc476s1g02369	nc476s1g02370	0.0357	0.3089	0.0372	0.2821
nc476s1g02392	nc476s1g02393	0.3221	1.0162	0.2993	1.8837
nc476s1g02424	nc476s1g02425	0.0737	0.7581	0.0754	0.816
nc476s1g02437	nc476s1g02443	0.5725	-1.0	0.5871	3.0847
nc476s1g02452	nc476s1g02453	0.0413	0.1647	0.0436	0.1422
nc476s1g02463	nc476s1g02464	0.0254	0.1279	0.0251	0.1357
nc476s1g02469	nc476s1g02470	0.5665	2.6343	0.5547	3.5614
nc476s1g02486	nc476s1g02484	0.4296	2.0399	0.4516	1.9545
nc476s1g02500	nc476s1g02501	0.2076	0.9736	0.2136	1.0955
nc476s1g00025	nc476s1g00031	0.1342	0.2791	0.1315	0.3204
nc476s1g00026	nc476s1g00035	0.0582	0.1266	0.0551	0.1642
nc476s1g00028	nc476s1g00072	0.2894	0.9606	0.2964	0.9858
nc476s1g00033	nc476s1g00074	0.1735	1.1797	0.1781	1.324
nc476s1g00072	nc476s1g00081	0.1437	1.1178	0.1457	1.2564
nc476s1g00077	nc476s1g00087	0.3062	0.4086	0.3159	0.3763
nc476s1g00078	nc476s1g00088	0.4171	0.6744	0.4143	0.7785
nc476s1g00079	nc476s1g00089	0.1475	0.3145	0.1453	0.3533
nc476s1g00082	nc476s1g00090	0.1006	0.1228	0.104	0.112
nc476s1g00083	nc476s1g00091	0.0882	0.1057	0.0924	0.0937
nc476s1g00090	nc476s1g00092	0.0818	0.0962	0.0874	0.0811
nc476s1g00091	nc476s1g00093	0.1959	0.1849	0.1975	0.1845
nc476s1g00127	nc476s1g00129	0.1327	0.305	0.1266	0.3814
nc476s1g00128	nc476s1g00131	0.2398	0.5083	0.2263	0.7366
nc476s1g00129	nc476s1g00132	0.0489	0.209	0.0466	0.2624
nc476s1g00132	nc476s1g00135	0.0324	0.2342	0.0311	0.2938
nc476s1g00148	nc476s1g00145	0.1132	0.2658	0.117	0.2482
nc476s1g03079	nc476s1g03080	0.2248	0.6285	0.2335	0.5889
nc476s1g03080	nc476s1g03082	0.1731	0.4699	0.1831	0.4108
nc476s1g03082	nc476s1g03083	0.1723	0.5507	0.1797	0.5039
nc476s1g03083	nc476s1g03084	0.04	0.0727	0.0425	0.0614
nc476s1g03099	nc476s1g03100	0.3341	1.9143	0.3434	1.5139
nc476s1g03100	nc476s1g03101	0.3276	1.4635	0.3372	2.1935
nc476s1g03113	nc476s1g03114	0.1926	0.3609	0.1969	0.3445
nc476s1g03116	nc476s1g03117	0.4514	0.8145	0.4204	1.3168
nc476s1g03117	nc476s1g03118	0.4877	0.7046	0.4544	1.0623
nc476s1g03131	nc476s1g03130	0.0225	0.0718	0.0225	0.0724
nc476s1g03135	nc476s1g03131	0.0552	0.0856	0.0546	0.0894
nc476s1g03136	nc476s1g03133	0.2457	0.4087	0.247	0.4212
nc476s1g02168	nc476s1g02165	0.3477	1.0762	0.3545	1.1515
nc476s1g02172	nc476s1g02167	0.4479	1.3413	0.4565	2.1999
nc476s1g02175	nc476s1g02174	0.2418	0.5399	0.249	0.5137
nc476s1g02176	nc476s1g02177	0.412	1.28	0.4208	1.5682
nc476s1g02177	nc476s1g02179	0.318	1.2087	0.3283	1.3715
nc476s1g02179	nc476s1g02182	0.1533	0.457	0.1589	0.4291
nc476s1g02189	nc476s1g02187	0.2394	1.5359	0.2479	1.18
nc476s1g02191	nc476s1g02192	0.3972	-1.0	0.4186	3.0075
nc476s1g02192	nc476s1g02193	0.419	1.8079	0.4161	1.9727
nc476s1g02195	nc476s1g02194	0.2979	0.7259	0.298	0.8363
nc476s1g02210	nc476s1g02206	0.0235	0.0319	0.0238	0.0307
nc476s1g02230	nc476s1g02227	0.0525	0.2318	0.0595	0.1617
nc476s1g02240	nc476s1g02238	0.1375	0.1368	0.1432	0.1245
nc476s1g03080	nc476s1g03079	0.2248	0.6285	0.2335	0.5889
nc476s1g03082	nc476s1g03080	0.1731	0.4699	0.1831	0.4108
nc476s1g03083	nc476s1g03082	0.1723	0.5507	0.1797	0.5039
nc476s1g03084	nc476s1g03083	0.04	0.0727	0.0425	0.0614
nc476s1g03100	nc476s1g03099	0.3341	1.9143	0.3434	1.5139
nc476s1g03101	nc476s1g03100	0.3276	1.4635	0.3372	2.1935
nc476s1g03114	nc476s1g03113	0.1926	0.3609	0.1969	0.3445
nc476s1g03117	nc476s1g03116	0.4514	0.8145	0.4204	1.3168
nc476s1g03118	nc476s1g03117	0.4877	0.7046	0.4544	1.0623
nc476s1g03129	nc476s1g03133	0.1399	0.2431	0.1416	0.2379
nc476s1g03130	nc476s1g03135	0.0541	0.0705	0.0543	0.0706
nc476s1g03133	nc476s1g03136	0.2457	0.4087	0.247	0.4212
nc476s1g00402	nc476s1g00405	0.0976	0.1057	0.1003	0.097
nc476s1g00403	nc476s1g00408	0.0395	0.0343	0.039	0.0362
nc476s1g00404	nc476s1g00409	0.0947	0.1985	0.1019	0.1638
nc476s1g00405	nc476s1g00412	0.152	0.269	0.1605	0.2341
nc476s1g00406	nc476s1g00413	0.3063	0.576	0.3263	0.4918
nc476s1g00413	nc476s1g00415	0.1972	0.286	0.2084	0.2486
nc476s1g00451	nc476s1g00425	0.2068	0.3284	0.2156	0.2994
nc476s1g00453	nc476s1g00427	0.0892	0.1949	0.0945	0.1666
nc476s1g00454	nc476s1g00431	0.4503	3.1133	0.4823	3.2921
nc476s1g00455	nc476s1g00451	0.2387	0.4337	0.2499	0.3929
nc476s1g00456	nc476s1g00453	0.1821	0.3899	0.1923	0.3431
nc476s1g00487	nc476s1g00490	0.2928	0.8193	0.2909	0.9847
nc476s1g00488	nc476s1g00495	0.5198	5.1196	0.5351	2.1355
nc476s1g00489	nc476s1g00502	0.3339	1.8024	0.3392	1.6161
nc476s1g00490	nc476s1g00503	0.4878	1.1446	0.4619	1.702
nc476s1g00502	nc476s1g00512	0.5018	1.5503	0.4798	2.8403
nc476s1g00503	nc476s1g00515	0.1661	0.4299	0.1493	0.9764
nc476s1g00097	nc476s1g00059	0.321	0.8069	0.3179	0.9697
nc476s1g00093	nc476s1g00078	0.1208	0.2018	0.1267	0.1772
nc476s1g00092	nc476s1g00082	0.0823	0.0817	0.0837	0.0789
nc476s1g00091	nc476s1g00083	0.0882	0.1057	0.0924	0.0937
nc476s1g00090	nc476s1g00084	0.1926	0.304	0.1973	0.2861
nc476s1g00088	nc476s1g00086	0.1529	0.3705	0.1612	0.3303
nc476s1g00085	nc476s1g00087	0.233	0.2704	0.2306	0.2884
nc476s1g00083	nc476s1g00088	0.049	0.0838	0.0481	0.0908
nc476s1g00082	nc476s1g00092	0.0823	0.0817	0.0837	0.0789
nc476s1g00078	nc476s1g00093	0.1208	0.2018	0.1267	0.1772
nc476s1g00059	nc476s1g00097	0.321	0.8069	0.3179	0.9697
nc476s1g00419	nc476s1g00402	0.285	0.6849	0.2986	0.6164
nc476s1g00415	nc476s1g00403	0.2505	0.4278	0.2586	0.3957
nc476s1g00414	nc476s1g00404	0.1118	0.2639	0.1274	0.1945
nc476s1g00413	nc476s1g00405	0.4461	0.6416	0.4591	0.6109
nc476s1g00406	nc476s1g00408	0.2008	0.2916	0.2058	0.2738
nc476s1g00405	nc476s1g00409	0.6735	1.0999	0.6858	1.1647
nc476s1g00403	nc476s1g00412	0.1855	0.3515	0.1957	0.3053
nc476s1g00402	nc476s1g00415	0.1658	0.3156	0.1767	0.2665
nc476s1g00375	nc476s1g00427	0.5809	1.7428	0.5898	1.612
nc476s1g00340	nc476s1g00434	0.3075	0.6192	0.3228	0.5723
nc476s1g00338	nc476s1g00451	0.5137	1.9292	0.5339	1.4818
nc476s1g00310	nc476s1g00453	0.5008	0.9214	0.5154	0.9792
nc476s1g00308	nc476s1g00455	0.2024	0.3297	0.2168	0.2802
nc476s1g00304	nc476s1g00456	0.203	0.5107	0.2162	0.4446
nc476s1g01358	nc476s1g01360	0.264	1.3198	0.2657	2.0497
nc476s1g01360	nc476s1g01361	0.1467	0.3649	0.1489	0.3719
nc476s1g01361	nc476s1g01371	0.2858	0.928	0.3185	0.707
nc476s1g01371	nc476s1g01372	0.1615	0.3721	0.1784	0.2891
nc476s1g01372	nc476s1g01393	0.285	0.8249	0.2947	0.831
nc476s1g01388	nc476s1g01394	0.3813	1.7056	0.3879	1.4907
nc476s1g01412	nc476s1g01395	0.4753	1.7385	0.5173	1.6886
nc476s1g01418	nc476s1g01396	0.3363	0.8395	0.3371	0.96
nc476s1g01421	nc476s1g01397	0.3803	0.7736	0.3952	0.738
nc476s1g01422	nc476s1g01418	0.5557	-1.0	0.5622	3.0098
nc476s1g01423	nc476s1g01419	0.3897	1.6847	0.397	1.4517
nc476s1g01428	nc476s1g01430	0.5166	1.8777	0.4895	3.6112
nc476s1g01429	nc476s1g01431	0.1042	0.2427	0.1009	0.296
nc476s1g00375	nc476s1g00399	0.423	1.562	0.4518	1.5896
nc476s1g00407	nc476s1g00402	0.084	0.241	0.092	0.1881
nc476s1g00408	nc476s1g00403	0.0395	0.0343	0.039	0.0362
nc476s1g00409	nc476s1g00405	0.6735	1.0999	0.6858	1.1647
nc476s1g00413	nc476s1g00408	0.4589	0.7608	0.475	0.7143
nc476s1g00414	nc476s1g00412	0.0423	0.0995	0.044	0.0878
nc476s1g00419	nc476s1g00414	0.0973	0.2501	0.1049	0.2113
nc476s1g00434	nc476s1g00425	0.1505	0.2996	0.1532	0.2922
nc476s1g00447	nc476s1g00427	0.2226	0.4757	0.2312	0.4494
nc476s1g00451	nc476s1g00431	0.3097	0.4888	0.3153	0.4888
nc476s1g00456	nc476s1g00451	0.1414	0.2494	0.1478	0.2226
nc476s1g00495	nc476s1g00488	0.5198	5.1196	0.5351	2.1355
nc476s1g00502	nc476s1g00489	0.3339	1.8024	0.3392	1.6161
nc476s1g00503	nc476s1g00490	0.4878	1.1446	0.4619	1.702
nc476s1g00512	nc476s1g00495	0.5569	1.9817	0.5535	2.217
nc476s1g00515	nc476s1g00502	0.4161	2.1756	0.4137	3.2242
nc476s1g00522	nc476s1g00512	0.4733	2.8519	0.4648	3.6674
nc476s1g00539	nc476s1g00544	0.0379	0.1878	0.0374	0.2009
nc476s1g00924	nc476s1g00927	0.2462	0.3119	0.244	0.327
nc476s1g00929	nc476s1g00930	0.081	0.7456	0.0846	0.6914
nc476s1g00934	nc476s1g00932	0.105	0.3214	0.1	0.413
nc476s1g00938	nc476s1g00939	0.327	2.2817	0.3346	1.7505
nc476s1g00939	nc476s1g00940	0.093	0.416	0.0988	0.3491
nc476s1g00943	nc476s1g00941	0.3373	1.3854	0.3327	2.4419
nc476s1g00945	nc476s1g00943	0.2778	0.7618	0.2574	1.6358
nc476s1g02165	nc476s1g02167	0.4052	1.9908	0.4207	1.4655
nc476s1g02166	nc476s1g02168	0.0489	0.111	0.0465	0.1362
nc476s1g02176	nc476s1g02174	0.3964	0.9553	0.3972	1.1334
nc476s1g02179	nc476s1g02177	0.318	1.2087	0.3283	1.3715
nc476s1g02180	nc476s1g02179	0.0148	0.0527	0.0144	0.0581
nc476s1g02187	nc476s1g02192	0.422	-1.0	0.4295	4.4858
nc476s1g02188	nc476s1g02193	0.7842	-1.0	0.848	1.8355
nc476s1g02191	nc476s1g02194	0.4204	-1.0	0.4226	3.3238
nc476s1g02192	nc476s1g02195	0.4982	4.202	0.4746	4.06
nc476s1g02211	nc476s1g02206	0.5589	0.8531	0.5498	1.1052
nc476s1g00031	nc476s1g00025	0.1342	0.2791	0.1315	0.3204
nc476s1g00035	nc476s1g00026	0.0582	0.1266	0.0551	0.1642
nc476s1g00057	nc476s1g00059	0.1212	0.4847	0.1236	0.4735
nc476s1g00058	nc476s1g00060	0.046	0.2515	0.0517	0.1836
nc476s1g00081	nc476s1g00074	0.1387	1.261	0.1428	1.5847
nc476s1g00082	nc476s1g00076	0.1476	0.2414	0.1543	0.2143
nc476s1g00087	nc476s1g00077	0.3062	0.4086	0.3159	0.3763
nc476s1g00088	nc476s1g00078	0.4171	0.6744	0.4143	0.7785
nc476s1g00089	nc476s1g00079	0.1475	0.3145	0.1453	0.3533
nc476s1g00090	nc476s1g00082	0.1006	0.1228	0.104	0.112
nc476s1g00092	nc476s1g00084	0.1657	0.2862	0.1664	0.2878
nc476s1g00093	nc476s1g00086	0.1895	0.2066	0.1904	0.2098
nc476s1g02907	nc476s1g02906	0.4941	2.4928	0.4884	3.6908
nc476s1g02911	nc476s1g02908	0.0	0.0	-0.0	-0.0
nc476s1g02912	nc476s1g02909	0.2418	0.3679	0.2415	0.3723
nc476s1g02913	nc476s1g02910	0.0153	0.0217	0.0147	0.0249
nc476s1g02953	nc476s1g02922	0.1792	0.2971	0.1731	0.3544
nc476s1g02954	nc476s1g02923	0.0039	0.3184	0.0041	0.2801
nc476s1g02958	nc476s1g02924	0.6763	1.398	0.7141	1.3873
nc476s1g01048	nc476s1g01041	0.8862	1.0945	0.7436	3.9862
nc476s1g01051	nc476s1g01054	0.1309	0.1919	0.1354	0.1743
nc476s1g01060	nc476s1g01056	0.1165	0.1832	0.1203	0.1676
nc476s1g01061	nc476s1g01057	0.1685	0.1734	0.1678	0.179
nc476s1g01064	nc476s1g01060	0.3781	1.3417	0.3915	1.4095
nc476s1g01074	nc476s1g01071	0.1129	0.2007	0.1202	0.1692
nc476s1g01075	nc476s1g01072	0.1184	0.2341	0.1213	0.221
nc476s1g01084	nc476s1g01085	0.8145	0.982	0.6483	4.1227
nc476s1g01095	nc476s1g01092	0.082	0.3991	0.0863	0.3525
nc476s1g03205	nc476s1g03204	0.1221	0.2172	0.1231	0.2131
nc476s1g03215	nc476s1g03210	0.3712	2.1771	0.3724	2.1033
nc476s1g03227	nc476s1g03225	0.1805	0.265	0.1766	0.3003
nc476s1g03228	nc476s1g03229	0.1519	0.9813	0.1561	1.2637
nc476s1g03244	nc476s1g03248	0.7104	-1.0	0.7415	4.1856
nc476s1g03271	nc476s1g03272	0.216	0.4888	0.2026	0.7677
nc476s1g03311	nc476s1g03296	0.6352	-1.0	0.6509	3.2759
nc476s1g03327	nc476s1g03328	0.1636	0.4513	0.1473	0.8576
nc476s1g03347	nc476s1g03348	0.5257	1.7019	0.5204	1.8964
nc476s1g03362	nc476s1g03364	0.3617	0.5755	0.3786	0.5387
nc476s1g03366	nc476s1g03367	0.0642	0.0717	0.0638	0.0731
nc476s1g03367	nc476s1g03368	0.2237	0.1888	0.2278	0.182
nc476s1g03368	nc476s1g03369	0.1113	0.1072	0.1163	0.0952
nc476s1g02698	nc476s1g02671	0.2035	1.7333	0.1918	3.0074
nc476s1g02697	nc476s1g02674	0.5333	2.4801	0.5452	1.949
nc476s1g02694	nc476s1g02677	0.4739	1.49	0.4862	2.0053
nc476s1g02693	nc476s1g02683	0.3848	0.4724	0.3748	0.5398
nc476s1g02680	nc476s1g02694	0.2218	0.5129	0.2321	0.4576
nc476s1g02673	nc476s1g02696	0.0948	-1.0	0.1035	3.8006
nc476s1g02672	nc476s1g02697	0.4641	3.6474	0.4708	2.5866
nc476s1g02671	nc476s1g02701	0.2282	1.0833	0.2149	2.741
nc476s1g02629	nc476s1g02626	0.0095	0.0415	0.0093	0.0446
nc476s1g02627	nc476s1g02629	0.3601	1.1108	0.3679	1.1524
nc476s1g02609	nc476s1g02644	0.5275	-1.0	0.547	2.1565
nc476s1g02587	nc476s1g02678	0.0203	0.0743	0.0227	0.0543
nc476s1g02583	nc476s1g02679	0.0	0.0	-0.0	-0.0
nc476s1g02573	nc476s1g02680	0.2566	0.5206	0.2496	0.6162
nc476s1g02571	nc476s1g02682	0.1641	0.3163	0.1619	0.3424
nc476s1g02569	nc476s1g02683	0.0	0.0	-0.0	-0.0
nc476s1g02568	nc476s1g02684	0.1926	0.3032	0.1861	0.3713
nc476s1g02567	nc476s1g02686	0.3281	0.4238	0.3284	0.434
nc476s1g00458	nc476s1g00424	0.3297	0.8569	0.3112	1.2888
nc476s1g00456	nc476s1g00425	0.1707	0.2998	0.1769	0.2777
nc476s1g00455	nc476s1g00427	0.0962	0.1602	0.0998	0.1454
nc476s1g00451	nc476s1g00434	0.192	0.2858	0.204	0.2438
nc476s1g00434	nc476s1g00451	0.192	0.2858	0.204	0.2438
nc476s1g00427	nc476s1g00455	0.0962	0.1602	0.0998	0.1454
nc476s1g00425	nc476s1g00456	0.1707	0.2998	0.1769	0.2777
nc476s1g00424	nc476s1g00458	0.3297	0.8569	0.3112	1.2888
nc476s1g01371	nc476s1g01358	0.4267	1.5692	0.4596	1.4508
nc476s1g01372	nc476s1g01360	0.3401	0.8549	0.3549	0.8367
nc476s1g01393	nc476s1g01361	0.0557	0.1517	0.0573	0.1423
nc476s1g01394	nc476s1g01388	0.3813	1.7056	0.3879	1.4907
nc476s1g01395	nc476s1g01412	0.4753	1.7385	0.5173	1.6886
nc476s1g01396	nc476s1g01418	0.3363	0.8395	0.3371	0.96
nc476s1g01397	nc476s1g01421	0.3803	0.7736	0.3952	0.738
nc476s1g01418	nc476s1g01422	0.5557	-1.0	0.5622	3.0098
nc476s1g01419	nc476s1g01423	0.3897	1.6847	0.397	1.4517
nc476s1g01430	nc476s1g01428	0.5166	1.8777	0.4895	3.6112
nc476s1g01431	nc476s1g01429	0.1042	0.2427	0.1009	0.296
nc476s1g00097	nc476s1g00058	0.3029	0.709	0.3079	0.7055
nc476s1g00095	nc476s1g00079	0.1344	0.3084	0.1313	0.3658
nc476s1g00093	nc476s1g00083	0.0618	0.1294	0.0603	0.145
nc476s1g00092	nc476s1g00085	0.212	0.2974	0.2127	0.3033
nc476s1g00088	nc476s1g00091	0.159	0.3444	0.1674	0.3083
nc476s1g00085	nc476s1g00092	0.212	0.2974	0.2127	0.3033
nc476s1g00083	nc476s1g00093	0.0618	0.1294	0.0603	0.145
nc476s1g00079	nc476s1g00095	0.1344	0.3084	0.1313	0.3658
nc476s1g00058	nc476s1g00097	0.3029	0.709	0.3079	0.7055
nc476s1g00097	nc476s1g00057	0.3632	0.6058	0.3656	0.6364
nc476s1g00093	nc476s1g00076	0.2068	0.2977	0.2112	0.2913
nc476s1g00092	nc476s1g00077	0.2511	0.359	0.2562	0.3526
nc476s1g00087	nc476s1g00085	0.233	0.2704	0.2306	0.2884
nc476s1g00086	nc476s1g00088	0.1529	0.3705	0.1612	0.3303
nc476s1g00084	nc476s1g00090	0.1926	0.304	0.1973	0.2861
nc476s1g00077	nc476s1g00092	0.2511	0.359	0.2562	0.3526
nc476s1g00076	nc476s1g00093	0.2068	0.2977	0.2112	0.2913
nc476s1g00057	nc476s1g00097	0.3632	0.6058	0.3656	0.6364
nc476s1g00406	nc476s1g00402	0.2985	0.5616	0.3086	0.507
nc476s1g00407	nc476s1g00403	0.1191	0.2695	0.128	0.2236
nc476s1g00409	nc476s1g00412	0.1912	0.3763	0.2038	0.3153
nc476s1g00411	nc476s1g00415	0.0735	0.1545	0.0785	0.127
nc476s1g00425	nc476s1g00451	0.2068	0.3284	0.2156	0.2994
nc476s1g00427	nc476s1g00453	0.0892	0.1949	0.0945	0.1666
nc476s1g00431	nc476s1g00455	0.3578	0.5251	0.37	0.4958
nc476s1g00434	nc476s1g00456	0.1186	0.2158	0.1247	0.1888
nc476s1g02334	nc476s1g02331	0.2044	0.6465	0.1977	1.0724
nc476s1g02343	nc476s1g02341	0.0278	0.0424	0.0271	0.0456
nc476s1g02345	nc476s1g02342	0.0416	0.0891	0.0423	0.0853
nc476s1g02354	nc476s1g02352	0.1618	0.2329	0.1632	0.2294
nc476s1g02362	nc476s1g02363	0.2697	1.8981	0.2807	2.479
nc476s1g02370	nc476s1g02369	0.0357	0.3089	0.0372	0.2821
nc476s1g02393	nc476s1g02392	0.3221	1.0162	0.2993	1.8837
nc476s1g02425	nc476s1g02424	0.0737	0.7581	0.0754	0.816
nc476s1g02453	nc476s1g02452	0.0413	0.1647	0.0436	0.1422
nc476s1g02464	nc476s1g02463	0.0254	0.1279	0.0251	0.1357
nc476s1g02470	nc476s1g02469	0.5665	2.6343	0.5547	3.5614
nc476s1g02484	nc476s1g02486	0.4296	2.0399	0.4516	1.9545
nc476s1g02501	nc476s1g02500	0.2076	0.9736	0.2136	1.0955
nc476s1g00410	nc476s1g00402	0.2572	0.6299	0.249	0.8417
nc476s1g00409	nc476s1g00403	0.3672	0.4777	0.3786	0.4412
nc476s1g00407	nc476s1g00405	0.2344	0.4216	0.2443	0.3774
nc476s1g00406	nc476s1g00412	0.105	0.2338	0.1154	0.1861
nc476s1g00404	nc476s1g00415	0.1338	0.3178	0.1478	0.2498
nc476s1g00399	nc476s1g00427	0.6091	2.8738	0.6497	1.5614
nc476s1g00375	nc476s1g00451	0.5945	2.4202	0.6207	1.673
nc476s1g00345	nc476s1g00453	0.203	0.3531	0.2228	0.28
nc476s1g00340	nc476s1g00455	0.2629	0.5675	0.2767	0.513
nc476s1g00338	nc476s1g00456	0.4504	1.4501	0.4809	1.5176
nc476s1g02693	nc476s1g02580	0.2082	0.2548	0.2074	0.2716
nc476s1g02692	nc476s1g02581	0.0	0.0	-0.0	-0.0
nc476s1g02688	nc476s1g02584	0.5384	0.5711	0.5426	0.6022
nc476s1g02686	nc476s1g02588	0.3281	0.4238	0.3284	0.434
nc476s1g02684	nc476s1g02589	0.1926	0.3032	0.1861	0.3713
nc476s1g02683	nc476s1g02590	0.0	0.0	-0.0	-0.0
nc476s1g01654	nc476s1g01655	0.069	0.1723	0.0749	0.1403
nc476s1g01655	nc476s1g01656	0.061	0.168	0.0661	0.1354
nc476s1g01656	nc476s1g01657	0.0128	0.0849	0.0134	0.075
nc476s1g01683	nc476s1g01682	0.0511	0.2574	0.0528	0.2383
nc476s1g01684	nc476s1g01683	0.0033	0.0226	0.0036	0.0181
nc476s1g01686	nc476s1g01684	0.911	2.7446	0.8719	4.3212
nc476s1g00925	nc476s1g00926	0.1188	0.1894	0.129	0.1461
nc476s1g00930	nc476s1g00929	0.081	0.7456	0.0846	0.6914
nc476s1g00932	nc476s1g00934	0.105	0.3214	0.1	0.413
nc476s1g00939	nc476s1g00938	0.327	2.2817	0.3346	1.7505
nc476s1g00940	nc476s1g00939	0.093	0.416	0.0988	0.3491
nc476s1g00941	nc476s1g00943	0.3373	1.3854	0.3327	2.4419
nc476s1g00943	nc476s1g00945	0.2778	0.7618	0.2574	1.6358
nc476s1g02701	nc476s1g02671	0.2282	1.0833	0.2149	2.741
nc476s1g02697	nc476s1g02677	0.6301	4.0712	0.6365	2.9687
nc476s1g02693	nc476s1g02690	0.092	0.1035	0.0847	0.1498
nc476s1g02677	nc476s1g02694	0.4739	1.49	0.4862	2.0053
nc476s1g02674	nc476s1g02696	0.3556	0.9629	0.3753	0.8781
nc476s1g02673	nc476s1g02697	0.1315	-1.0	0.1357	1.9877
nc476s1g02671	nc476s1g02698	0.2035	1.7333	0.1918	3.0074
nc476s1g02177	nc476s1g02167	0.5457	1.8265	0.5525	1.6662
nc476s1g02179	nc476s1g02174	0.2024	0.4913	0.2101	0.4596
nc476s1g02180	nc476s1g02177	0.3466	1.3762	0.3477	1.3473
nc476s1g02182	nc476s1g02179	0.1533	0.457	0.1589	0.4291
nc476s1g02191	nc476s1g02187	0.2289	0.9106	0.2431	0.7997
nc476s1g02193	nc476s1g02192	0.419	1.8079	0.4161	1.9727
nc476s1g02206	nc476s1g02211	0.5589	0.8531	0.5498	1.1052
nc476s1g02906	nc476s1g02907	0.4941	2.4928	0.4884	3.6908
nc476s1g02908	nc476s1g02911	0.0	0.0	-0.0	-0.0
nc476s1g02909	nc476s1g02912	0.2418	0.3679	0.2415	0.3723
nc476s1g02910	nc476s1g02913	0.0153	0.0217	0.0147	0.0249
nc476s1g02922	nc476s1g02953	0.1792	0.2971	0.1731	0.3544
nc476s1g02923	nc476s1g02954	0.0039	0.3184	0.0041	0.2801
nc476s1g02836	nc476s1g02833	0.0087	0.0311	0.0097	0.0238
nc476s1g02837	nc476s1g02834	0.0122	0.0135	0.0117	0.016
nc476s1g02841	nc476s1g02845	0.0873	0.0663	0.0829	0.0823
nc476s1g02851	nc476s1g02850	0.0247	0.0474	0.0254	0.0437
nc476s1g02856	nc476s1g02857	0.0896	0.1094	0.0864	0.1271
nc476s1g02586	nc476s1g02679	0.0268	0.0338	0.0293	0.026
nc476s1g02584	nc476s1g02680	1.3037	-1.0	1.3219	3.6655
nc476s1g02580	nc476s1g02683	0.1308	0.2707	0.13	0.2802
nc476s1g02578	nc476s1g02684	0.1991	0.2462	0.201	0.2433
nc476s1g02571	nc476s1g02688	0.2246	0.3536	0.2188	0.4045
nc476s1g02569	nc476s1g02693	0.3848	0.4724	0.3748	0.5398
nc476s1g02693	nc476s1g02569	0.3848	0.4724	0.3748	0.5398
nc476s1g02688	nc476s1g02571	0.2246	0.3536	0.2188	0.4045
nc476s1g02684	nc476s1g02578	0.1991	0.2462	0.201	0.2433
nc476s1g02683	nc476s1g02580	0.1308	0.2707	0.13	0.2802
nc476s1g02679	nc476s1g02583	0.0	0.0	-0.0	-0.0
nc476s1g02678	nc476s1g02587	0.0203	0.0743	0.0227	0.0543
nc476s1g02590	nc476s1g02683	0.0	0.0	-0.0	-0.0
nc476s1g02589	nc476s1g02684	0.1926	0.3032	0.1861	0.3713
nc476s1g02588	nc476s1g02686	0.3281	0.4238	0.3284	0.434
nc476s1g02584	nc476s1g02688	0.5384	0.5711	0.5426	0.6022
nc476s1g02581	nc476s1g02692	0.0	0.0	-0.0	-0.0
nc476s1g02580	nc476s1g02693	0.2082	0.2548	0.2074	0.2716
nc476s1g00414	nc476s1g00402	0.1201	0.3875	0.1274	0.3351
nc476s1g00413	nc476s1g00403	0.3113	0.6847	0.3276	0.6073
nc476s1g00406	nc476s1g00405	0.1556	0.3186	0.166	0.2716
nc476s1g00403	nc476s1g00409	0.3672	0.4777	0.3786	0.4412
nc476s1g00402	nc476s1g00412	0.205	0.3417	0.2154	0.3014
nc476s1g00399	nc476s1g00451	0.6197	3.3587	0.6666	1.5508
nc476s1g00392	nc476s1g00455	0.6427	2.0976	0.6621	1.7055
nc476s1g00381	nc476s1g00456	0.1907	0.312	0.1945	0.3082
nc476s1g03079	nc476s1g03082	0.2204	0.608	0.2273	0.5842
nc476s1g03080	nc476s1g03083	0.2052	0.4213	0.2157	0.3713
nc476s1g03082	nc476s1g03084	0.1704	0.5372	0.1785	0.4834
nc476s1g03099	nc476s1g03101	0.3189	1.9315	0.3237	1.6717
nc476s1g03116	nc476s1g03118	0.3621	0.4749	0.3433	0.6134
nc476s1g03133	nc476s1g03129	0.1399	0.2431	0.1416	0.2379
nc476s1g03135	nc476s1g03130	0.0541	0.0705	0.0543	0.0706
nc476s1g01853	nc476s1g01848	0.295	0.5341	0.2925	0.581
nc476s1g01852	nc476s1g01849	0.135	0.1547	0.1431	0.1347
nc476s1g01851	nc476s1g01850	0.2729	0.6959	0.2669	0.8723
nc476s1g01849	nc476s1g01852	0.135	0.1547	0.1431	0.1347
nc476s1g01848	nc476s1g01853	0.295	0.5341	0.2925	0.581
nc476s1g00134	nc476s1g00127	0.2419	0.4195	0.248	0.4171
nc476s1g00133	nc476s1g00128	0.4271	0.7483	0.413	0.9729
nc476s1g00130	nc476s1g00129	0.0439	0.1005	0.0384	0.1844
nc476s1g00128	nc476s1g00132	0.2423	0.4807	0.2284	0.7072
nc476s1g00127	nc476s1g00135	0.1295	0.325	0.1236	0.4155
nc476s1g02164	nc476s1g02176	0.6154	1.5613	0.6319	3.0112
nc476s1g02167	nc476s1g02177	0.5457	1.8265	0.5525	1.6662
nc476s1g02174	nc476s1g02179	0.2024	0.4913	0.2101	0.4596
nc476s1g02175	nc476s1g02182	0.1859	0.6016	0.1891	0.6047
nc476s1g02187	nc476s1g02194	0.5214	-1.0	0.5253	4.6369
nc476s1g02193	nc476s1g02195	0.5211	1.8183	0.4996	4.1473
nc476s1g02686	nc476s1g02567	0.3281	0.4238	0.3284	0.434
nc476s1g02684	nc476s1g02568	0.1926	0.3032	0.1861	0.3713
nc476s1g02683	nc476s1g02569	0.0	0.0	-0.0	-0.0
nc476s1g02679	nc476s1g02574	0.0268	0.0338	0.0293	0.026
nc476s1g02678	nc476s1g02586	0.0162	0.0852	0.0171	0.072
nc476s1g00399	nc476s1g00375	0.423	1.562	0.4518	1.5896
nc476s1g00409	nc476s1g00402	0.3748	0.5975	0.3825	0.5747
nc476s1g00414	nc476s1g00403	0.1724	0.3742	0.1836	0.3199
nc476s1g00415	nc476s1g00405	0.3337	0.5584	0.3411	0.5485
nc476s1g00419	nc476s1g00407	0.0868	0.2782	0.0943	0.2246
nc476s1g00425	nc476s1g00431	0.3769	0.6048	0.3813	0.6395
nc476s1g00431	nc476s1g00451	0.3097	0.4888	0.3153	0.4888
nc476s1g00434	nc476s1g00453	0.3062	0.6037	0.3228	0.5418
nc476s1g00447	nc476s1g00456	0.2064	0.4651	0.2126	0.4474
nc476s1g03082	nc476s1g03079	0.2204	0.608	0.2273	0.5842
nc476s1g03083	nc476s1g03080	0.2052	0.4213	0.2157	0.3713
nc476s1g03084	nc476s1g03082	0.1704	0.5372	0.1785	0.4834
nc476s1g03101	nc476s1g03099	0.3189	1.9315	0.3237	1.6717
nc476s1g03118	nc476s1g03116	0.3621	0.4749	0.3433	0.6134
nc476s1g03130	nc476s1g03131	0.0225	0.0718	0.0225	0.0724
nc476s1g03131	nc476s1g03135	0.0552	0.0856	0.0546	0.0894
nc476s1g01851	nc476s1g01845	0.5793	2.9569	0.5576	4.0568
nc476s1g01850	nc476s1g01847	0.206	0.569	0.2041	0.651
nc476s1g01849	nc476s1g01848	0.0649	0.2197	0.0678	0.2037
nc476s1g01848	nc476s1g01849	0.0649	0.2197	0.0678	0.2037
nc476s1g01846	nc476s1g01850	0.3898	1.5674	0.3919	1.5409
nc476s1g01845	nc476s1g01851	0.5793	2.9569	0.5576	4.0568
nc476s1g00074	nc476s1g00030	0.1753	1.0897	0.1792	1.2719
nc476s1g00072	nc476s1g00033	0.1753	1.2093	0.1776	1.4577
nc476s1g00060	nc476s1g00057	0.1109	0.5224	0.1155	0.4846
nc476s1g00057	nc476s1g00060	0.1109	0.5224	0.1155	0.4846
nc476s1g00033	nc476s1g00072	0.1753	1.2093	0.1776	1.4577
nc476s1g00030	nc476s1g00074	0.1753	1.0897	0.1792	1.2719
nc476s1g00028	nc476s1g00081	0.0891	0.1793	0.09	0.1747
nc476s1g02168	nc476s1g02167	0.0486	0.0735	0.0496	0.0696
nc476s1g02169	nc476s1g02177	0.3851	2.2354	0.3965	1.7111
nc476s1g02176	nc476s1g02179	0.3615	0.948	0.3673	0.9874
nc476s1g02180	nc476s1g02182	0.2416	0.7392	0.2463	0.775
nc476s1g02189	nc476s1g02193	0.5015	2.1863	0.5321	1.814
nc476s1g02191	nc476s1g02195	0.4486	-1.0	0.4513	3.318
nc476s1g00540	nc476s1g00485	0.4087	1.6641	0.3792	3.0101
nc476s1g00522	nc476s1g00488	0.4547	2.5503	0.4569	2.3889
nc476s1g00515	nc476s1g00489	0.2725	0.8415	0.2483	3.4897
nc476s1g00512	nc476s1g00490	0.4915	1.3434	0.4658	2.259
nc476s1g00490	nc476s1g00502	0.3931	2.3523	0.3894	2.9719
nc476s1g00489	nc476s1g00503	0.3978	1.2933	0.3697	3.9197
nc476s1g00488	nc476s1g00512	0.4092	1.458	0.3851	4.1355
nc476s1g00077	nc476s1g00075	0.479	2.4403	0.5071	1.5031
nc476s1g00078	nc476s1g00076	0.2353	0.4677	0.2408	0.4783
nc476s1g00082	nc476s1g00087	0.0823	0.07	0.0821	0.0719
nc476s1g00084	nc476s1g00092	0.1657	0.2862	0.1664	0.2878
nc476s1g00086	nc476s1g00093	0.1895	0.2066	0.1904	0.2098
nc476s1g00052	nc476s1g00425	0.1817	0.5271	0.2051	0.3943
nc476s1g00051	nc476s1g00427	0.2674	0.4835	0.2848	0.4213
nc476s1g00027	nc476s1g00451	0.2106	0.4853	0.2163	0.4608
nc476s1g00020	nc476s1g00453	0.2695	0.5623	0.2903	0.4826
nc476s1g00019	nc476s1g00455	0.1979	0.3621	0.2052	0.3372
nc476s1g00018	nc476s1g00456	0.2471	0.5234	0.2594	0.4732
nc476s1g01454	nc476s1g01399	0.2388	0.6123	0.2517	0.5618
nc476s1g01453	nc476s1g01423	0.1279	0.285	0.1347	0.2503
nc476s1g01431	nc476s1g01428	0.5857	1.6354	0.555	4.398
nc476s1g01428	nc476s1g01431	0.5857	1.6354	0.555	4.398
nc476s1g01423	nc476s1g01453	0.1279	0.285	0.1347	0.2503
nc476s1g01399	nc476s1g01454	0.2388	0.6123	0.2517	0.5618
nc476s1g02835	nc476s1g02833	0.1931	0.3469	0.1985	0.3247
nc476s1g02836	nc476s1g02834	0.008	0.0286	0.0089	0.0218
nc476s1g02845	nc476s1g02841	0.0873	0.0663	0.0829	0.0823
nc476s1g02850	nc476s1g02851	0.0247	0.0474	0.0254	0.0437
nc476s1g02857	nc476s1g02856	0.0896	0.1094	0.0864	0.1271
nc476s1g00412	nc476s1g00402	0.205	0.3417	0.2154	0.3014
nc476s1g00411	nc476s1g00403	0.1299	0.2968	0.1421	0.2331
nc476s1g00407	nc476s1g00412	0.1013	0.3336	0.1095	0.27
nc476s1g00406	nc476s1g00415	0.0954	0.2832	0.1057	0.2221
nc476s1g00392	nc476s1g00427	0.614	1.789	0.6365	1.4545
nc476s1g00391	nc476s1g00451	0.5852	2.0337	0.5996	1.7095
nc476s1g00375	nc476s1g00455	0.653	2.0346	0.6744	1.6372
nc476s1g00340	nc476s1g00456	0.2167	0.4985	0.2256	0.4599
nc476s1g00090	nc476s1g00075	0.3906	1.8099	0.427	1.9051
nc476s1g00088	nc476s1g00076	0.3219	0.6402	0.3148	0.7648
nc476s1g00085	nc476s1g00082	0.1842	0.3308	0.1839	0.3521
nc476s1g00082	nc476s1g00085	0.1842	0.3308	0.1839	0.3521
nc476s1g00077	nc476s1g00090	0.3579	0.4713	0.3701	0.4317
nc476s1g02590	nc476s1g02569	0.0	0.0	-0.0	-0.0
nc476s1g02584	nc476s1g02573	0.4404	0.7882	0.4318	0.9253
nc476s1g02583	nc476s1g02574	0.0	0.0	-0.0	-0.0
nc476s1g02574	nc476s1g02583	0.0	0.0	-0.0	-0.0
nc476s1g02573	nc476s1g02584	0.4404	0.7882	0.4318	0.9253
nc476s1g02589	nc476s1g02568	0.0	0.0	-0.0	-0.0
nc476s1g02587	nc476s1g02574	0.0761	0.1502	0.0807	0.1268
nc476s1g02586	nc476s1g02583	0.0	0.0	-0.0	-0.0
nc476s1g02583	nc476s1g02586	0.0	0.0	-0.0	-0.0
nc476s1g02574	nc476s1g02587	0.0761	0.1502	0.0807	0.1268
nc476s1g02567	nc476s1g02588	0.0688	0.066	0.069	0.0654
nc476s1g00503	nc476s1g00488	0.4366	1.5344	0.4152	4.6312
nc476s1g00512	nc476s1g00489	0.4324	1.4575	0.3978	4.0972
nc476s1g00515	nc476s1g00490	0.3504	1.0773	0.3217	2.9618
nc476s1g00521	nc476s1g00495	0.0636	0.1866	0.0663	0.1688
nc476s1g00522	nc476s1g00502	0.4739	2.0784	0.4918	1.5406
nc476s1g01655	nc476s1g01654	0.069	0.1723	0.0749	0.1403
nc476s1g01656	nc476s1g01655	0.061	0.168	0.0661	0.1354
nc476s1g01657	nc476s1g01656	0.0128	0.0849	0.0134	0.075
nc476s1g01682	nc476s1g01683	0.0511	0.2574	0.0528	0.2383
nc476s1g01683	nc476s1g01684	0.0033	0.0226	0.0036	0.0181
nc476s1g01896	nc476s1g01898	0.0366	0.1062	0.0368	0.1061
nc476s1g01897	nc476s1g01899	0.4835	2.3155	0.4924	1.8996
nc476s1g01898	nc476s1g01902	0.3079	1.7036	0.3045	1.9737
nc476s1g01926	nc476s1g01924	0.2619	0.4652	0.2519	0.6121
nc476s1g01950	nc476s1g01955	0.4654	1.3531	0.4582	3.3446
nc476s1g01954	nc476s1g01957	0.3915	1.0194	0.3597	2.0332
nc476s1g01959	nc476s1g01962	0.0708	0.2005	0.0679	0.2418
nc476s1g00340	nc476s1g00425	0.2957	0.5753	0.3087	0.5358
nc476s1g00338	nc476s1g00427	0.4526	1.1306	0.4857	0.997
nc476s1g00310	nc476s1g00451	0.6442	1.3476	0.6627	1.8966
nc476s1g00309	nc476s1g00453	0.1708	0.3541	0.1809	0.307
nc476s1g00306	nc476s1g00455	0.1772	0.3542	0.1889	0.3041
nc476s1g00299	nc476s1g00456	0.2454	0.4708	0.261	0.4082
nc476s1g00297	nc476s1g00425	0.2366	0.4443	0.2477	0.4023
nc476s1g00299	nc476s1g00427	0.262	0.4505	0.2793	0.3883
nc476s1g00304	nc476s1g00451	0.2075	0.5241	0.2238	0.435
nc476s1g00306	nc476s1g00453	0.1675	0.3194	0.1784	0.2725
nc476s1g00309	nc476s1g00455	0.1683	0.3551	0.1771	0.3148
nc476s1g00310	nc476s1g00456	0.6066	1.438	0.6344	1.7688
nc476s1g01152	nc476s1g01129	0.3528	1.932	0.3694	2.2338
nc476s1g01150	nc476s1g01131	0.5344	2.8086	0.5555	2.8624
nc476s1g01148	nc476s1g01134	0.3632	2.6503	0.3639	2.5822
nc476s1g01131	nc476s1g01150	0.5344	2.8086	0.5555	2.8624
nc476s1g01129	nc476s1g01152	0.3528	1.932	0.3694	2.2338
nc476s1g02697	nc476s1g02665	0.6506	-1.0	0.6629	4.7332
nc476s1g02696	nc476s1g02674	0.3556	0.9629	0.3753	0.8781
nc476s1g02692	nc476s1g02677	0.1417	0.5878	0.1456	0.551
nc476s1g02674	nc476s1g02694	0.3209	1.2204	0.3321	1.2813
nc476s1g02665	nc476s1g02696	0.5096	1.573	0.526	2.2252
nc476s1g00299	nc476s1g00425	0.2394	0.4472	0.2514	0.4016
nc476s1g00304	nc476s1g00427	0.1314	0.3309	0.1429	0.2673
nc476s1g00306	nc476s1g00451	0.2586	0.6481	0.2743	0.5686
nc476s1g00327	nc476s1g00453	0.195	0.4913	0.2083	0.4173
nc476s1g00338	nc476s1g00455	0.4491	1.2644	0.4917	1.048
nc476s1g00345	nc476s1g00456	0.229	0.556	0.2419	0.5015
nc476s1g00413	nc476s1g00402	0.3331	0.7015	0.3491	0.6144
nc476s1g00412	nc476s1g00403	0.1855	0.3515	0.1957	0.3053
nc476s1g00411	nc476s1g00412	0.0774	0.1537	0.0836	0.1233
nc476s1g00409	nc476s1g00415	0.4069	0.6721	0.4319	0.5757
nc476s1g00399	nc476s1g00455	0.6012	2.6589	0.6382	1.5633
nc476s1g00392	nc476s1g00456	0.6502	2.3791	0.6774	1.6951
nc476s1g00458	nc476s1g00423	0.2911	0.4409	0.2929	0.4462
nc476s1g00455	nc476s1g00425	0.2287	0.4161	0.2374	0.3915
nc476s1g00451	nc476s1g00427	0.2825	0.555	0.2962	0.5019
nc476s1g00431	nc476s1g00456	0.3204	0.5102	0.3223	0.5274
nc476s1g00423	nc476s1g00458	0.2911	0.4409	0.2929	0.4462
nc476s1g01082	nc476s10g00884	0.6372	2.213	0.6387	2.3547
nc476s1g01084	nc476s10g00885	0.8324	1.2519	0.6819	3.5554
nc476s1g01085	nc476s10g00888	0.5811	1.6045	0.5165	3.4174
nc476s1g01106	nc476s10g00905	0.4871	2.3985	0.4545	3.6068
nc476s1g01117	nc476s10g00913	0.5802	1.7071	0.5778	1.8531
nc476s1g01980	nc476s11g00387	0.1404	0.8489	0.1484	0.7317
nc476s1g01975	nc476s11g00391	0.1151	1.2287	0.1202	1.2385
nc476s1g01957	nc476s11g00409	0.4052	1.0023	0.3856	1.6868
nc476s1g01955	nc476s11g00410	0.3273	1.3622	0.3167	1.826
nc476s1g01954	nc476s11g00411	0.2843	1.1188	0.2683	1.7825
nc476s1g01950	nc476s11g00412	0.3588	1.5173	0.3518	1.8164
nc476s1g01949	nc476s11g00420	0.2562	1.4111	0.2528	1.6038
nc476s1g01948	nc476s11g00421	0.1239	0.8859	0.1304	0.8799
nc476s1g01944	nc476s11g00424	0.1722	1.0741	0.179	1.1849
nc476s1g01939	nc476s11g00431	0.2569	1.2907	0.2695	1.4276
nc476s1g01938	nc476s11g00432	0.2326	1.077	0.2459	1.0216
nc476s1g01933	nc476s11g00444	0.0606	0.9672	0.0628	0.9236
nc476s1g01918	nc476s11g00449	0.0892	1.0856	0.0896	1.6533
nc476s1g01910	nc476s11g00451	0.1449	0.8237	0.1491	0.8668
nc476s1g01907	nc476s11g00454	0.3021	0.899	0.3043	1.0211
nc476s1g01902	nc476s11g00455	0.1826	0.8784	0.1647	3.9928
nc476s1g01899	nc476s11g00456	0.3292	1.3039	0.3022	4.0685
nc476s1g01898	nc476s11g00461	0.2958	1.4081	0.3062	1.6865
nc476s1g01896	nc476s11g00462	0.4389	2.511	0.4483	1.9228
nc476s1g01893	nc476s11g00466	0.2308	0.9787	0.2354	1.3284
nc476s1g01889	nc476s11g00469	0.4397	1.472	0.4333	1.6512
nc476s1g01886	nc476s11g00470	0.0588	0.7238	0.0598	0.7504
nc476s1g01885	nc476s11g00471	0.4038	1.324	0.4178	1.6171
nc476s1g01884	nc476s11g00473	0.0271	0.897	0.0268	2.2465
nc476s1g01878	nc476s11g00476	0.5245	-1.0	0.5189	3.9615
nc476s1g01873	nc476s11g00482	0.2881	1.199	0.3117	0.9068
nc476s1g01868	nc476s11g00487	0.5716	1.2079	0.6086	1.0067
nc476s1g01867	nc476s11g00488	0.26	1.0102	0.2527	1.6424
nc476s1g01865	nc476s11g00489	0.1997	0.8967	0.207	0.9035
nc476s1g01863	nc476s11g00491	0.0704	0.7438	0.0625	3.5558
nc476s1g01862	nc476s11g00492	0.1978	0.8399	0.1996	1.0091
nc476s1g01855	nc476s11g00505	0.3951	1.4499	0.4058	1.9804
nc476s1g01845	nc476s11g00516	0.197	1.158	0.1921	4.0766
nc476s1g01842	nc476s11g00524	0.1546	1.083	0.1593	1.1315
nc476s1g01840	nc476s11g00527	0.2731	1.0471	0.2884	1.1235
nc476s1g01835	nc476s11g00533	0.2544	0.7971	0.259	0.8703
nc476s1g01834	nc476s11g00534	0.1701	0.8243	0.1706	1.0651
nc476s1g01832	nc476s11g00535	0.2452	0.7394	0.2595	0.7044
nc476s1g01830	nc476s11g00536	0.0942	0.8706	0.0981	0.8102
nc476s1g01828	nc476s11g00537	0.2471	0.663	0.2424	0.7861
nc476s1g01826	nc476s11g00539	0.2019	0.9224	0.2053	1.0316
nc476s1g01824	nc476s11g00543	0.1438	0.8468	0.1382	1.7145
nc476s1g01819	nc476s11g00545	0.1349	1.2115	0.142	1.2741
nc476s1g02828	nc476s11g01537	0.035	0.7613	0.036	0.7778
nc476s1g02809	nc476s11g01559	0.4406	1.2234	0.4636	1.4026
nc476s1g02808	nc476s11g01561	0.2172	1.0497	0.2267	0.9077
nc476s1g02804	nc476s11g01565	0.2457	1.2582	0.2519	1.9174
nc476s1g02785	nc476s11g01574	0.2656	1.2469	0.2742	1.4226
nc476s1g02784	nc476s11g01575	0.4051	0.9909	0.3755	1.6701
nc476s1g02770	nc476s11g01578	0.4204	1.9901	0.4261	1.762
nc476s1g02768	nc476s11g01588	0.5746	1.829	0.5639	2.3185
nc476s1g02767	nc476s11g01589	0.5462	-1.0	0.5616	2.2569
nc476s1g02765	nc476s11g01593	0.1272	1.1212	0.1323	1.1069
nc476s1g02762	nc476s11g01595	0.2238	1.9269	0.2312	2.4994
nc476s1g02759	nc476s11g01596	0.5873	-1.0	0.5792	3.8413
nc476s1g02757	nc476s11g01599	0.4257	1.823	0.4407	1.4221
nc476s1g02756	nc476s11g01600	0.4463	-1.0	0.4587	2.5208
nc476s1g02755	nc476s11g01618	1.03	3.8342	1.0487	2.9433
nc476s1g02753	nc476s11g01622	0.3078	0.9202	0.3096	1.1028
nc476s1g02752	nc476s11g01623	0.2058	0.873	0.2166	0.959
nc476s1g02748	nc476s11g01626	0.1502	1.0101	0.1532	1.2571
nc476s1g02747	nc476s11g01629	0.1489	1.0793	0.1542	1.0936
nc476s1g02744	nc476s11g01632	0.1711	0.8563	0.1793	0.8541
nc476s1g02741	nc476s11g01635	0.2962	0.9062	0.2966	1.1752
nc476s1g02740	nc476s11g01636	0.0572	1.5783	0.0595	1.6781
nc476s1g02736	nc476s11g01639	0.0865	0.9178	0.0891	0.9051
nc476s1g02735	nc476s11g01641	0.6355	-1.0	0.6827	2.5494
nc476s1g02733	nc476s11g01642	0.2143	0.7503	0.218	0.8234
nc476s1g02731	nc476s11g01644	0.1974	1.2696	0.2076	1.3281
nc476s1g02729	nc476s11g01646	0.0924	1.39	0.0915	1.5614
nc476s1g02723	nc476s11g01649	0.2005	1.1548	0.2143	1.0443
nc476s1g02718	nc476s11g01654	0.2563	1.2935	0.2612	1.8845
nc476s1g02717	nc476s11g01655	0.3932	1.6502	0.4222	1.9476
nc476s1g02606	nc476s11g00549	0.36	1.0518	0.3751	1.0377
nc476s1g02614	nc476s11g00561	0.3924	1.3452	0.4	1.5295
nc476s1g02619	nc476s11g00567	0.0812	0.8542	0.0858	0.7532
nc476s1g02621	nc476s11g00568	0.2588	1.3493	0.2576	2.2308
nc476s1g02623	nc476s11g00569	0.11	1.1234	0.1047	1.778
nc476s1g02631	nc476s11g00570	0.1978	1.3392	0.194	1.5933
nc476s1g02632	nc476s11g00576	0.1091	1.021	0.112	1.1127
nc476s1g02636	nc476s11g00581	0.4385	1.5272	0.4493	1.9945
nc476s1g02640	nc476s11g00585	0.1636	0.7002	0.147	1.8281
nc476s1g02641	nc476s11g00586	0.0982	0.7567	0.0977	0.9302
nc476s1g02646	nc476s11g00590	0.1594	0.8128	0.1459	1.9932
nc476s1g02649	nc476s11g00595	0.5072	2.2492	0.5188	1.8431
nc476s1g02656	nc476s11g00598	0.3311	-1.0	0.3334	4.4465
nc476s1g02657	nc476s11g00601	0.108	0.9173	0.1134	0.7976
nc476s1g02658	nc476s11g00602	0.2024	-1.0	0.2059	3.0885
nc476s1g02659	nc476s11g00605	0.5761	0.9476	0.5504	1.4938
nc476s1g02663	nc476s11g00606	0.4576	1.6723	0.4655	1.4991
nc476s1g02670	nc476s11g00611	0.3393	0.7726	0.3288	1.0382
nc476s1g02672	nc476s11g00612	0.5341	2.0181	0.5477	1.672
nc476s1g02698	nc476s11g00615	0.1411	1.1702	0.1293	2.7975
nc476s1g02699	nc476s11g00616	0.0491	0.9832	0.0504	1.1932
nc476s1g02701	nc476s11g00617	0.2872	1.102	0.2616	2.9799
nc476s1g02702	nc476s11g00625	0.1865	1.0151	0.1946	0.9614
nc476s1g02737	nc476s11g00629	0.5446	3.6756	0.5547	2.4388
nc476s1g02739	nc476s11g00630	0.5231	-1.0	0.5314	4.4432
nc476s1g00948	nc476s11g00127	0.1319	1.1317	0.1332	1.7854
nc476s1g00950	nc476s11g00128	0.2578	1.0193	0.2417	1.8187
nc476s1g00954	nc476s11g00130	0.6252	2.2213	0.6949	1.9457
nc476s1g00955	nc476s11g00134	0.3493	2.7206	0.359	1.8829
nc476s1g00957	nc476s11g00136	0.258	1.1198	0.2657	1.2846
nc476s1g00960	nc476s11g00138	0.2662	1.0871	0.2624	1.6836
nc476s1g00961	nc476s11g00139	0.2237	1.4348	0.2179	2.3926
nc476s1g00963	nc476s11g00140	0.0735	0.8422	0.0758	0.8342
nc476s1g00966	nc476s11g00145	0.1534	0.9429	0.1583	0.9628
nc476s1g00967	nc476s11g00148	0.3312	1.0628	0.3338	1.088
nc476s1g00970	nc476s11g00154	0.2043	0.8038	0.1902	2.2032
nc476s1g00972	nc476s11g00155	0.2785	1.6153	0.2927	1.8944
nc476s1g00981	nc476s11g00171	0.1263	0.7752	0.1307	0.7526
nc476s1g00982	nc476s11g00173	0.1791	1.1312	0.1895	1.0437
nc476s1g00983	nc476s11g00174	0.4488	1.6267	0.4664	1.8321
nc476s1g00987	nc476s11g00178	0.1928	1.1642	0.2006	1.1869
nc476s1g00990	nc476s11g00179	0.0984	0.8358	0.1059	0.7067
nc476s1g00991	nc476s11g00182	0.3121	0.8368	0.3108	1.0018
nc476s1g00994	nc476s11g00189	0.1706	1.1252	0.1811	0.9851
nc476s1g01005	nc476s11g00200	0.3415	1.2921	0.3333	1.676
nc476s1g00898	nc476s11g00003	0.3339	0.8329	0.3409	0.9252
nc476s1g00899	nc476s11g00007	0.2534	1.0806	0.2563	1.5949
nc476s1g00902	nc476s11g00010	0.0764	0.6654	0.0795	0.5964
nc476s1g00903	nc476s11g00011	0.0518	0.6712	0.0461	1.9695
nc476s1g00906	nc476s11g00020	0.5115	0.8517	0.5333	0.9223
nc476s1g00908	nc476s11g00021	0.2409	1.8648	0.2353	3.0725
nc476s1g00916	nc476s11g00025	0.1585	1.0369	0.1657	0.9688
nc476s1g00919	nc476s11g00026	0.0801	1.0171	0.0834	1.124
nc476s1g00931	nc476s11g00031	0.3765	0.8643	0.3967	0.8223
nc476s1g00932	nc476s11g00033	0.2394	1.0463	0.2304	1.4139
nc476s1g00934	nc476s11g00034	0.2483	1.0728	0.2392	1.4612
nc476s1g00936	nc476s11g00038	0.2852	0.9902	0.2599	2.5819
nc476s1g00943	nc476s11g00040	0.2712	1.7574	0.2753	1.5396
nc476s1g00944	nc476s11g00041	0.5852	-1.0	0.5782	3.8713
nc476s1g02628	nc476s11g00569	0.4083	1.4858	0.3943	2.2055
nc476s1g02639	nc476s11g00598	0.3222	2.89	0.3201	4.2741
nc476s1g02656	nc476s11g00599	0.3288	-1.0	0.3316	4.4454
nc476s1g02657	nc476s11g00600	0.3203	1.8761	0.35	1.3699
nc476s1g02664	nc476s11g00612	0.6904	-1.0	0.7014	3.3259
nc476s1g02671	nc476s11g00615	0.152	0.9946	0.1447	1.8806
nc476s1g02698	nc476s11g00617	0.2659	0.9506	0.2465	2.3252
nc476s1g02703	nc476s11g00624	0.2895	1.0805	0.2892	1.8864
nc476s1g02737	nc476s11g00630	0.5489	-1.0	0.5644	4.4374
nc476s1g02739	nc476s11g00631	0.5288	-1.0	0.5463	2.1998
nc476s1g02743	nc476s11g01578	0.3033	1.4751	0.306	1.3828
nc476s1g02755	nc476s11g01588	0.9669	3.1912	0.9801	2.8048
nc476s1g02756	nc476s11g01595	0.4944	-1.0	0.4975	4.3513
nc476s1g02757	nc476s11g01596	0.3875	4.3617	0.3894	3.6237
nc476s1g02758	nc476s11g01599	0.602	1.5451	0.5908	1.8106
nc476s1g02759	nc476s11g01600	0.3994	1.8581	0.4146	1.4054
nc476s1g02760	nc476s11g01618	0.518	2.0633	0.522	1.924
nc476s1g02767	nc476s11g01619	0.5034	4.7408	0.5178	2.1462
nc476s1g02770	nc476s11g01588	0.4388	2.218	0.4424	2.0395
nc476s1g02765	nc476s11g01589	0.1124	1.6112	0.1169	1.9206
nc476s1g02760	nc476s11g01591	0.5211	1.844	0.5251	1.7403
nc476s1g02759	nc476s11g01595	0.5841	2.9815	0.5571	3.7935
nc476s1g02758	nc476s11g01596	0.5604	1.6471	0.5281	3.8868
nc476s1g02756	nc476s11g01599	0.5465	3.0456	0.5567	2.2076
nc476s1g02755	nc476s11g01600	0.6473	-1.0	0.6742	3.364
nc476s1g01997	nc476s11g00397	0.4349	0.9266	0.4444	1.0923
nc476s1g01995	nc476s11g00400	0.1863	1.0707	0.1926	1.0352
nc476s1g01957	nc476s11g00410	0.3846	1.0041	0.3612	3.0372
nc476s1g01955	nc476s11g00411	0.3348	1.4725	0.3204	2.4462
nc476s1g01954	nc476s11g00412	0.2841	1.075	0.2686	1.6462
nc476s1g01939	nc476s11g00432	0.7731	1.8366	0.7843	2.7734
nc476s1g01902	nc476s11g00456	0.2056	0.8609	0.1841	3.9703
nc476s1g01899	nc476s11g00461	0.3215	1.5904	0.3152	1.9725
nc476s1g01898	nc476s11g00462	0.4502	2.3666	0.4591	1.8763
nc476s1g01878	nc476s11g00475	0.6152	-1.0	0.6166	3.9796
nc476s1g01873	nc476s11g00479	0.4894	1.537	0.5401	1.1837
nc476s1g02758	nc476s11g01578	0.5184	2.6527	0.5017	3.9301
nc476s1g02759	nc476s11g01588	0.4956	-1.0	0.4851	3.835
nc476s1g02760	nc476s11g01589	0.5223	2.0201	0.5235	1.9934
nc476s1g02765	nc476s11g01591	0.1335	1.4471	0.1374	1.1709
nc476s1g02767	nc476s11g01595	0.5059	-1.0	0.5185	2.6462
nc476s1g02770	nc476s11g01599	0.48	1.8952	0.4888	1.6386
nc476s1g02755	nc476s11g01578	0.8947	3.6836	0.9202	2.3395
nc476s1g02756	nc476s11g01588	0.5019	-1.0	0.5038	4.345
nc476s1g02757	nc476s11g01589	0.4802	-1.0	0.4993	2.3065
nc476s1g02758	nc476s11g01595	0.5181	1.3923	0.486	3.282
nc476s1g02759	nc476s11g01599	0.6417	-1.0	0.6312	3.8154
nc476s1g02767	nc476s11g01600	0.4874	5.3162	0.5023	2.1178
nc476s1g02757	nc476s11g01578	0.3782	2.1894	0.3881	1.6858
nc476s1g02758	nc476s11g01588	0.5306	1.9508	0.511	3.912
nc476s1g02760	nc476s11g01595	0.5085	1.8756	0.5088	1.8817
nc476s1g02763	nc476s11g01596	0.5207	2.3381	0.5068	3.9347
nc476s1g02770	nc476s11g01600	0.4249	2.652	0.4408	1.7347
nc476s1g01899	nc476s11g00455	0.3489	1.527	0.324	4.1072
nc476s1g01898	nc476s11g00456	0.3451	1.3521	0.3224	4.13
nc476s1g01897	nc476s11g00461	0.4792	2.5173	0.4842	2.1636
nc476s1g01878	nc476s11g00478	0.5944	-1.0	0.569	3.8347
nc476s1g01873	nc476s11g00480	0.5679	2.3916	0.6167	1.319
nc476s1g02768	nc476s11g01589	0.5827	-1.0	0.5614	4.071
nc476s1g02767	nc476s11g01591	0.5113	-1.0	0.5274	2.2178
nc476s1g02760	nc476s11g01593	0.503	1.7539	0.5105	1.5806
nc476s1g02755	nc476s11g01595	0.7328	-1.0	0.7639	3.5143
nc476s1g02743	nc476s11g01596	0.3579	-1.0	0.3791	1.6478
nc476s1g03558	nc476s12g00306	0.109	0.824	0.1111	0.9222
nc476s1g03553	nc476s12g00314	0.4232	0.4077	0.4122	0.4892
nc476s1g03539	nc476s12g00323	0.2159	0.5044	0.2145	0.5444
nc476s1g03507	nc476s12g00340	0.0608	0.1473	0.0597	0.1593
nc476s1g03479	nc476s12g00349	0.0374	0.0637	0.0363	0.0709
nc476s1g03475	nc476s12g00350	0.8858	-1.0	0.9224	4.2399
nc476s1g01103	nc476s13g00349	0.2225	0.6379	0.2104	1.3483
nc476s1g01101	nc476s13g00350	0.0795	1.408	0.0833	3.225
nc476s1g01100	nc476s13g00351	0.149	0.6812	0.1335	2.3625
nc476s1g01099	nc476s13g00355	0.2212	0.8208	0.2179	1.1375
nc476s1g01096	nc476s13g00362	0.1927	1.2195	0.1944	1.4135
nc476s1g01093	nc476s13g00365	0.137	1.066	0.1451	0.9702
nc476s1g01091	nc476s13g00366	0.2927	0.8688	0.2615	2.21
nc476s1g01090	nc476s13g00367	0.1945	0.8907	0.2008	0.9439
nc476s1g01084	nc476s13g00370	0.2431	0.5888	0.1964	3.0876
nc476s1g01083	nc476s13g00372	0.1735	0.8599	0.1799	0.8694
nc476s1g01080	nc476s13g00373	0.4093	1.2033	0.425	1.3349
nc476s1g01075	nc476s13g00374	0.2211	1.3056	0.2287	1.4329
nc476s1g01074	nc476s13g00376	0.4175	1.1433	0.4471	1.0708
nc476s1g01066	nc476s13g00378	0.2121	1.172	0.2134	1.6454
nc476s1g01064	nc476s13g00379	0.2734	1.5995	0.2861	1.652
nc476s1g01060	nc476s13g00380	0.3153	1.3477	0.3345	1.1395
nc476s1g01055	nc476s13g00381	0.1386	0.9264	0.1436	0.9228
nc476s1g01051	nc476s13g00421	0.3237	1.1263	0.3418	1.0255
nc476s1g01036	nc476s13g00430	0.1643	0.8396	0.1663	1.016
nc476s1g01028	nc476s13g00435	0.6398	-1.0	0.631	4.1107
nc476s1g00071	nc476s13g00129	0.1888	0.9678	0.1967	0.9109
nc476s1g00063	nc476s13g00135	0.0893	0.8535	0.0886	1.1047
nc476s1g00055	nc476s13g00136	0.4651	1.1916	0.465	1.8138
nc476s1g00050	nc476s13g00137	0.235	0.7653	0.2167	1.871
nc476s1g00047	nc476s13g00147	0.1556	0.9032	0.1581	1.0145
nc476s1g00046	nc476s13g00151	0.2338	1.0909	0.2353	1.3291
nc476s1g00043	nc476s13g00154	0.2379	0.9132	0.2445	0.9235
nc476s1g00024	nc476s13g00162	0.2685	1.1101	0.2727	1.1438
nc476s1g00023	nc476s13g00163	0.1037	0.7294	0.1075	0.71
nc476s1g00016	nc476s13g00164	0.2916	1.2044	0.2887	2.5225
nc476s1g00014	nc476s13g00165	0.105	0.5857	0.1047	0.6306
nc476s1g00007	nc476s13g00167	0.1396	1.0995	0.1422	1.3279
nc476s1g00006	nc476s13g00169	0.2073	1.2149	0.2083	1.6761
nc476s1g00320	nc476s13g00179	0.2125	0.8505	0.2173	0.9342
nc476s1g00323	nc476s13g00180	0.213	0.8555	0.2125	1.0434
nc476s1g00325	nc476s13g00181	0.3475	0.9373	0.3108	3.1411
nc476s1g00334	nc476s13g00194	0.1697	0.7838	0.1774	0.7419
nc476s1g00335	nc476s13g00195	0.2235	0.9545	0.2265	1.3103
nc476s1g00358	nc476s13g00201	0.1459	0.7908	0.1522	0.7279
nc476s1g01133	nc476s13g00021	0.0847	1.081	0.0829	1.2955
nc476s1g01147	nc476s13g00024	0.2319	1.0732	0.2191	1.7315
nc476s1g01148	nc476s13g00029	0.1812	1.5651	0.1803	1.6575
nc476s1g01153	nc476s13g00031	0.2737	0.9553	0.2723	1.2919
nc476s1g01157	nc476s13g00035	0.1305	1.1448	0.1824	0.4821
nc476s1g01586	nc476s13g00106	0.0932	1.0424	0.0953	1.0772
nc476s1g01575	nc476s13g00112	0.3149	1.3631	0.3232	1.8603
nc476s1g01573	nc476s13g00113	0.2036	1.5152	0.21	2.7328
nc476s1g01572	nc476s13g00116	0.2204	1.5107	0.225	2.579
nc476s1g01565	nc476s13g00119	0.4296	1.4577	0.4803	1.0676
nc476s1g00172	nc476s13g00811	0.1294	1.1321	0.1357	1.1245
nc476s1g00153	nc476s13g00818	0.1838	0.8044	0.1924	0.8021
nc476s1g00151	nc476s13g00821	0.2864	1.375	0.3072	1.1582
nc476s1g00122	nc476s13g00861	0.179	0.9207	0.1802	1.2178
nc476s1g00116	nc476s13g00890	0.2973	2.1695	0.3172	1.3142
nc476s1g00112	nc476s13g00894	0.1352	0.9053	0.1392	0.9306
nc476s1g00108	nc476s13g00896	0.3021	1.6188	0.3006	1.7225
nc476s1g01085	nc476s13g00370	0.3637	0.5599	0.2879	99.0
nc476s1g01072	nc476s13g00374	0.2308	1.2936	0.2403	1.3651
nc476s1g01071	nc476s13g00376	0.4693	1.0594	0.4796	1.1233
nc476s1g01060	nc476s13g00379	0.3343	1.333	0.3542	1.1595
nc476s1g01056	nc476s13g00380	0.246	1.1558	0.2595	1.0005
nc476s1g01049	nc476s13g00419	0.2067	1.1566	0.2133	1.162
nc476s1g01542	nc476s2g01060	0.0929	1.0237	0.0955	1.1605
nc476s1g01535	nc476s2g01061	0.1508	0.7467	0.1381	1.7597
nc476s1g01533	nc476s2g01062	0.397	1.9057	0.372	3.3646
nc476s1g01531	nc476s2g01064	0.2379	0.9245	0.2449	1.0159
nc476s1g01527	nc476s2g01067	0.5382	1.8378	0.5755	1.6857
nc476s1g01523	nc476s2g01070	0.2918	1.1057	0.2941	1.7843
nc476s1g01519	nc476s2g01079	0.0411	0.823	0.0431	0.7149
nc476s1g01515	nc476s2g01081	0.3629	-1.0	0.3855	1.798
nc476s1g01512	nc476s2g01082	0.0427	0.9679	0.0451	0.8083
nc476s1g01509	nc476s2g01088	0.13	1.0091	0.1344	1.0917
nc476s1g01503	nc476s2g01099	0.0418	0.8407	0.0431	0.8588
nc476s1g01500	nc476s2g01103	0.2283	1.0426	0.2358	0.9899
nc476s1g01498	nc476s2g01108	0.1792	1.0639	0.1818	1.2931
nc476s1g01495	nc476s2g01110	0.1194	0.7953	0.1219	0.8994
nc476s1g01493	nc476s2g01113	0.1216	0.8227	0.1279	0.8142
nc476s1g01487	nc476s2g01130	0.242	0.7262	0.2404	0.8869
nc476s1g01486	nc476s2g01132	0.0	0.7036	-0.0	0.6823
nc476s1g01484	nc476s2g01133	0.6837	1.4684	0.6839	2.2347
nc476s1g01483	nc476s2g01138	0.1478	0.7358	0.1311	3.9398
nc476s1g01479	nc476s2g01139	0.3978	1.7439	0.3945	1.9718
nc476s1g01476	nc476s2g01141	0.201	0.9941	0.2037	1.4998
nc476s1g01469	nc476s2g01143	0.1678	1.3433	0.171	1.8754
nc476s1g01468	nc476s2g01144	0.6402	1.7501	0.6731	2.9494
nc476s1g01457	nc476s2g01151	0.0518	0.7848	0.0529	0.8104
nc476s1g01456	nc476s2g01152	0.0129	0.7562	0.0129	0.9763
nc476s1g01445	nc476s2g01157	0.256	0.7203	0.2189	3.3113
nc476s1g01443	nc476s2g01158	0.2785	1.0266	0.2784	1.0669
nc476s1g01437	nc476s2g01163	0.2188	0.9046	0.2279	0.8885
nc476s1g01436	nc476s2g01164	0.2376	0.8966	0.2433	0.9235
nc476s1g01433	nc476s2g01168	0.3231	0.8878	0.3159	1.1907
nc476s1g01432	nc476s2g01170	0.1924	0.876	0.1929	1.0795
nc476s1g01426	nc476s2g01174	0.1684	0.8754	0.1743	0.9253
nc476s1g01424	nc476s2g01175	0.5683	1.2051	0.5987	1.0393
nc476s1g01414	nc476s2g01177	0.3429	1.8303	0.3477	1.7121
nc476s1g01413	nc476s2g01180	0.3195	0.8688	0.2896	1.9714
nc476s1g01410	nc476s2g01183	0.157	1.1965	0.155	1.3444
nc476s1g01409	nc476s2g01184	0.0986	1.0931	0.1014	1.2501
nc476s1g01405	nc476s2g01188	0.1002	1.1114	0.1009	1.7612
nc476s1g01401	nc476s2g01191	0.2825	0.8999	0.3035	0.8277
nc476s1g01400	nc476s2g01192	0.0952	1.3373	0.0942	1.4902
nc476s1g01394	nc476s2g01195	0.2937	2.5202	0.299	1.9479
nc476s1g01389	nc476s2g01196	0.2999	0.9481	0.2805	1.6146
nc476s1g01388	nc476s2g01199	0.206	0.9491	0.1952	1.4004
nc476s1g01387	nc476s2g01202	0.1673	1.0258	0.1682	1.1953
nc476s1g01384	nc476s2g01203	0.2131	1.0753	0.2082	1.3555
nc476s1g01382	nc476s2g01207	0.2745	0.9849	0.2916	0.9235
nc476s1g01379	nc476s2g01208	0.5169	1.4148	0.5438	1.3353
nc476s1g01373	nc476s2g01212	0.171	1.3909	0.1713	1.3846
nc476s1g01358	nc476s2g01214	0.2021	1.1197	0.1958	2.341
nc476s1g01352	nc476s2g01221	0.4659	1.2189	0.461	1.8338
nc476s1g01348	nc476s2g01228	0.3359	4.3879	0.3556	1.5128
nc476s1g01345	nc476s2g01229	0.2112	0.8273	0.2196	0.7697
nc476s1g01343	nc476s2g01232	0.247	1.0878	0.2468	1.3986
nc476s1g01342	nc476s2g01233	0.1794	0.8136	0.1843	0.8723
nc476s1g01339	nc476s2g01239	0.0942	0.9084	0.0969	0.926
nc476s1g01335	nc476s2g01240	0.2963	0.924	0.2936	1.1265
nc476s1g01325	nc476s2g01248	0.3317	1.4449	0.3325	2.523
nc476s1g01324	nc476s2g01254	0.017	1.087	0.0167	1.3518
nc476s1g01320	nc476s2g01256	0.182	0.9866	0.173	1.4537
nc476s1g03446	nc476s2g02079	0.086	0.8591	0.0875	0.9939
nc476s1g03443	nc476s2g02080	0.3668	1.1584	0.3629	1.4443
nc476s1g03437	nc476s2g02085	0.1995	0.8425	0.1995	1.0204
nc476s1g03415	nc476s2g02120	0.1774	1.0993	0.1671	1.835
nc476s1g03414	nc476s2g02123	0.0325	0.8109	0.0337	0.7388
nc476s1g03412	nc476s2g02128	0.1168	0.9465	0.1123	1.7049
nc476s1g03401	nc476s2g02149	0.0622	0.6492	0.0573	1.3801
nc476s1g03387	nc476s2g02150	0.261	0.9227	0.2742	0.8473
nc476s1g03382	nc476s2g02154	0.3624	-1.0	0.3781	2.1779
nc476s1g03374	nc476s2g02158	0.1712	0.9907	0.1758	1.0408
nc476s1g03370	nc476s2g02192	0.6195	2.4819	0.5981	3.6242
nc476s1g03364	nc476s2g02194	0.2821	1.2026	0.2613	3.9049
nc476s1g03356	nc476s2g02206	0.0687	0.9094	0.0715	0.9447
nc476s1g02101	nc476s2g01273	0.3835	-1.0	0.3736	4.2959
nc476s1g02095	nc476s2g01284	0.2166	1.2389	0.2302	1.1647
nc476s1g02093	nc476s2g01285	0.1546	0.684	0.166	0.5698
nc476s1g02092	nc476s2g01291	0.1846	0.9294	0.1968	0.8306
nc476s1g02088	nc476s2g01295	0.4821	1.9232	0.4723	2.7012
nc476s1g02082	nc476s2g01296	0.245	0.7305	0.2453	0.8464
nc476s1g02081	nc476s2g01297	0.1285	0.9464	0.1248	1.4776
nc476s1g02205	nc476s2g01199	0.552	-1.0	0.5246	4.0992
nc476s1g02222	nc476s2g01207	0.7202	-1.0	0.7415	4.0763
nc476s1g02257	nc476s2g01228	0.6626	3.2581	0.6684	3.5898
nc476s1g02277	nc476s2g01234	0.6105	2.027	0.6081	2.2234
nc476s1g02287	nc476s2g01258	0.2195	0.7443	0.227	0.7646
nc476s1g02290	nc476s2g01264	0.4868	-1.0	0.483	3.7173
nc476s1g02297	nc476s2g01265	0.3701	1.2886	0.3866	1.163
nc476s1g02298	nc476s2g01267	0.0535	0.8451	0.0571	0.742
nc476s1g02303	nc476s2g01273	0.1559	1.0208	0.1591	1.1987
nc476s1g02323	nc476s2g01277	0.2466	0.9102	0.2549	1.0713
nc476s1g02326	nc476s2g01279	0.3376	1.2692	0.3506	1.4079
nc476s1g01055	nc476s2g02512	0.4442	-1.0	0.4844	2.1315
nc476s1g01054	nc476s2g02515	0.5754	-1.0	0.6163	2.1378
nc476s1g01048	nc476s2g02517	0.5588	1.1291	0.5109	2.611
nc476s1g01047	nc476s2g02520	0.7478	2.0135	0.7601	1.765
nc476s1g01046	nc476s2g02522	0.1705	-1.0	0.1859	1.365
nc476s1g01031	nc476s2g02559	0.6712	-1.0	0.6816	3.2115
nc476s1g02881	nc476s2g02359	0.0724	0.0741	0.0771	0.0635
nc476s1g02880	nc476s2g02384	0.5685	3.5752	0.5964	1.7522
nc476s1g02879	nc476s2g02386	0.477	2.0845	0.4919	1.606
nc476s1g02878	nc476s2g02388	0.3683	3.9926	0.3707	3.1816
nc476s1g02873	nc476s2g02394	0.4049	2.8821	0.3984	4.2924
nc476s1g01555	nc476s2g01073	0.9024	1.9279	0.899	2.3664
nc476s1g01518	nc476s2g01079	0.0459	1.3658	0.046	1.3414
nc476s1g01513	nc476s2g01082	0.1787	0.8841	0.1861	0.8029
nc476s1g01508	nc476s2g01088	0.1447	0.8795	0.1498	0.8676
nc476s1g01507	nc476s2g01125	0.4581	1.2711	0.4148	4.7532
nc476s1g01485	nc476s2g01131	0.2054	1.4472	0.2134	2.1345
nc476s1g02097	nc476s6g00530	0.2106	0.9808	0.2119	1.2145
nc476s1g02101	nc476s6g00532	0.0714	0.871	0.071	1.1084
nc476s1g02103	nc476s6g00534	0.1667	0.7646	0.1661	0.9899
nc476s1g02104	nc476s6g00536	0.2904	2.0579	0.2901	3.0513
nc476s1g02108	nc476s6g00538	0.2558	1.1063	0.2688	1.0738
nc476s1g02109	nc476s6g00540	0.0567	0.868	0.0582	0.8519
nc476s1g02111	nc476s6g00541	0.3382	0.979	0.3492	1.032
nc476s1g02113	nc476s6g00542	0.4026	1.0063	0.4145	1.1811
nc476s1g02114	nc476s6g00547	0.7702	2.175	0.7862	1.8681
nc476s1g02120	nc476s6g00549	0.3688	1.5933	0.3561	3.6589
nc476s1g02121	nc476s6g00551	0.137	0.8843	0.1395	0.9329
nc476s1g02122	nc476s6g00553	0.2072	1.0752	0.2181	1.0541
nc476s1g02126	nc476s6g00568	0.0475	0.95	0.0488	0.9785
nc476s1g02131	nc476s6g00571	0.0948	0.9442	0.0958	1.1049
nc476s1g02134	nc476s6g00574	0.1581	1.0656	0.1552	1.2161
nc476s1g02136	nc476s6g00580	0.1225	0.8185	0.1293	0.6993
nc476s1g02145	nc476s6g00585	0.2884	0.9053	0.2898	1.097
nc476s1g02146	nc476s6g00586	0.1319	1.3988	0.1416	1.2666
nc476s1g02148	nc476s6g00588	0.1799	0.899	0.1594	3.8212
nc476s1g02151	nc476s6g00593	0.1482	0.8725	0.1508	0.9897
nc476s1g02152	nc476s6g00594	0.1309	0.7475	0.1355	0.7326
nc476s1g02154	nc476s6g00596	0.3364	1.0824	0.3392	1.351
nc476s1g02155	nc476s6g00597	0.1036	0.6117	0.1093	0.5379
nc476s1g02164	nc476s6g00598	0.4714	1.9195	0.4837	1.5755
nc476s1g02167	nc476s6g00619	0.6681	2.0058	0.6855	1.6619
nc476s1g02172	nc476s6g00622	0.584	1.987	0.6023	1.6125
nc476s1g02174	nc476s6g00623	0.4684	1.743	0.4806	1.4581
nc476s1g02177	nc476s6g00626	0.4522	2.1992	0.4666	1.6388
nc476s1g02179	nc476s6g00633	0.4212	2.4347	0.4342	1.7422
nc476s1g02180	nc476s6g00636	0.4853	-1.0	0.4871	3.994
nc476s1g02184	nc476s6g00641	0.1313	1.1251	0.1401	0.9436
nc476s1g02186	nc476s6g00642	0.2661	1.8874	0.276	1.3858
nc476s1g02188	nc476s6g00644	0.7002	-1.0	0.7079	3.1294
nc476s1g02191	nc476s6g00645	0.4303	2.155	0.4641	1.2831
nc476s1g02192	nc476s6g00646	0.4478	1.9382	0.4483	1.9413
nc476s1g02194	nc476s6g00657	0.383	1.494	0.3916	2.8021
nc476s1g02196	nc476s6g00659	0.067	0.9501	0.072	0.7047
nc476s1g02199	nc476s6g00660	0.1415	1.1596	0.1453	1.3012
nc476s1g02202	nc476s6g00661	0.0569	0.6632	0.0575	0.6938
nc476s1g02203	nc476s6g00663	0.1123	1.0055	0.1217	0.7906
nc476s1g02205	nc476s6g00664	0.212	0.8981	0.2143	0.9855
nc476s1g02212	nc476s6g00668	0.236	1.3774	0.242	1.8491
nc476s1g02213	nc476s6g00670	0.2589	1.0763	0.2765	1.1747
nc476s1g02216	nc476s6g00672	0.086	0.7624	0.0917	0.6298
nc476s1g02221	nc476s6g00676	0.1517	1.1809	0.1589	1.1725
nc476s1g02222	nc476s6g00677	0.3927	1.6834	0.4112	1.7763
nc476s1g02232	nc476s6g00679	0.1705	0.7648	0.1795	0.6849
nc476s1g02237	nc476s6g00680	0.3021	1.12	0.2927	2.9733
nc476s1g02241	nc476s6g00683	0.302	1.2537	0.3112	2.3222
nc476s1g02242	nc476s6g00684	0.1484	0.7992	0.1562	0.7291
nc476s1g02247	nc476s6g00692	0.1271	1.0023	0.1331	0.9175
nc476s1g02248	nc476s6g00694	0.2336	0.8245	0.2404	0.8751
nc476s1g02249	nc476s6g00696	0.3525	0.8857	0.3194	1.8938
nc476s1g02252	nc476s6g00698	0.1011	0.9141	0.1021	1.1094
nc476s1g02253	nc476s6g00699	0.1026	1.0551	0.108	0.9545
nc476s1g02257	nc476s6g00705	0.2624	0.9002	0.2531	1.5673
nc476s1g02258	nc476s6g00706	0.2876	1.0281	0.2911	1.3875
nc476s1g02260	nc476s6g00707	0.076	0.8481	0.0759	1.0192
nc476s1g02264	nc476s6g00708	0.2046	1.1647	0.1983	1.5811
nc476s1g02267	nc476s6g00711	0.3786	0.9031	0.3583	1.9604
nc476s1g02268	nc476s6g00714	0.1903	0.768	0.1892	0.9382
nc476s1g02274	nc476s6g00718	0.165	0.8214	0.1525	1.9792
nc476s1g02280	nc476s6g00728	0.1427	0.8966	0.1509	0.8145
nc476s1g02284	nc476s6g00731	0.1905	1.0157	0.193	1.0401
nc476s1g02553	nc476s6g00235	0.3237	2.3158	0.3254	2.202
nc476s1g02551	nc476s6g00236	0.1811	0.8616	0.179	1.2241
nc476s1g02549	nc476s6g00237	0.1866	0.8544	0.169	2.0969
nc476s1g02547	nc476s6g00238	0.2112	0.9155	0.2293	0.7377
nc476s1g02545	nc476s6g00239	0.3184	0.9684	0.3261	0.9943
nc476s1g02544	nc476s6g00242	0.3052	1.4715	0.3262	1.0337
nc476s1g02541	nc476s6g00245	0.1446	1.3586	0.1517	1.3929
nc476s1g02539	nc476s6g00246	0.1473	1.2523	0.1488	1.4943
nc476s1g02532	nc476s6g00250	0.4385	1.5772	0.4249	2.3708
nc476s1g02530	nc476s6g00255	0.1441	1.109	0.1456	1.5256
nc476s1g02515	nc476s6g00258	0.3505	0.811	0.3555	0.9607
nc476s1g02510	nc476s6g00266	0.1215	0.8792	0.127	0.9217
nc476s1g02502	nc476s6g00271	0.266	0.9379	0.2705	1.1096
nc476s1g02496	nc476s6g00284	0.2797	0.7693	0.2888	0.7792
nc476s1g02495	nc476s6g00285	0.2892	0.7475	0.2862	0.961
nc476s1g02494	nc476s6g00288	0.2432	0.881	0.2483	1.1
nc476s1g02488	nc476s6g00290	0.2347	1.3802	0.2797	0.753
nc476s1g02487	nc476s6g00306	0.0656	0.8587	0.0666	1.0123
nc476s1g02481	nc476s6g00308	0.3073	0.8371	0.3213	0.8192
nc476s1g02475	nc476s6g00311	0.1936	0.7168	0.1992	0.7764
nc476s1g02474	nc476s6g00313	0.1336	1.1452	0.1357	1.647
nc476s1g02470	nc476s6g00316	0.2829	0.8897	0.2751	1.3278
nc476s1g02469	nc476s6g00317	0.1134	0.983	0.1132	1.3302
nc476s1g02462	nc476s6g00323	0.2755	0.7307	0.2937	0.6682
nc476s1g02461	nc476s6g00324	0.1952	0.953	0.2065	0.8349
nc476s1g02458	nc476s6g00325	0.0857	0.8619	0.0873	0.9049
nc476s1g02456	nc476s6g00332	0.1119	0.7402	0.1053	1.2679
nc476s1g02453	nc476s6g00341	0.17	1.176	0.1746	1.2299
nc476s1g02446	nc476s6g00344	0.1957	1.3778	0.1997	1.9463
nc476s1g02440	nc476s6g00350	0.2162	1.3346	0.2186	1.812
nc476s1g02439	nc476s6g00352	0.1953	0.9538	0.207	0.8241
nc476s1g02437	nc476s6g00355	0.5459	-1.0	0.5626	2.5702
nc476s1g02434	nc476s6g00356	0.1179	0.7591	0.122	0.7355
nc476s1g02430	nc476s6g00361	0.0766	1.0463	0.0751	1.8588
nc476s1g02408	nc476s6g00371	0.653	-1.0	0.6745	2.2678
nc476s1g02407	nc476s6g00372	0.2011	0.7528	0.1788	2.3857
nc476s1g02395	nc476s6g00409	0.1698	0.9282	0.1736	1.0425
nc476s1g02385	nc476s6g00417	0.4355	-1.0	0.4475	2.6307
nc476s1g01315	nc476s6g00736	0.1814	0.8489	0.189	0.7794
nc476s1g01307	nc476s6g00745	0.5356	3.0485	0.5457	2.2668
nc476s1g01299	nc476s6g00746	0.3234	1.1844	0.3536	1.0513
nc476s1g01285	nc476s6g00759	0.2438	1.1448	0.2446	1.4097
nc476s1g01284	nc476s6g00760	0.425	-1.0	0.4181	3.6274
nc476s1g01271	nc476s6g00771	0.199	1.841	0.2219	1.2427
nc476s1g01270	nc476s6g00772	0.0029	0.8216	0.003	0.8397
nc476s1g01269	nc476s6g00773	0.2695	0.7236	0.2402	1.7313
nc476s1g01268	nc476s6g00775	0.0879	0.957	0.0914	0.9167
nc476s1g01260	nc476s6g00779	0.1639	0.8378	0.1729	0.7259
nc476s1g01256	nc476s6g00780	0.1304	1.2734	0.1308	3.1868
nc476s1g01255	nc476s6g00784	0.1284	0.6214	0.1269	0.805
nc476s1g01242	nc476s6g00815	0.0654	0.7299	0.0662	0.9397
nc476s1g01240	nc476s6g00817	0.2906	1.0147	0.2994	1.1326
nc476s1g01228	nc476s6g00822	0.2982	0.8733	0.306	0.9688
nc476s1g01224	nc476s6g00824	0.1118	0.8923	0.1128	1.1459
nc476s1g01221	nc476s6g00829	0.1719	0.7846	0.1731	0.8774
nc476s1g01217	nc476s6g00837	0.0992	0.8224	0.1	0.9455
nc476s1g01213	nc476s6g00839	0.0631	0.8672	0.0658	0.8187
nc476s1g01212	nc476s6g00843	0.2219	1.2086	0.2173	3.3572
nc476s1g01196	nc476s6g00860	0.3292	1.825	0.3631	1.7217
nc476s1g01193	nc476s6g00871	0.2834	2.7515	0.3039	1.4102
nc476s1g01186	nc476s6g00892	0.3227	1.11	0.3443	1.007
nc476s1g01181	nc476s6g00907	0.0276	0.7785	0.0277	0.9219
nc476s1g02379	nc476s6g00489	0.1708	1.1001	0.1779	1.0476
nc476s1g02378	nc476s6g00490	0.1125	0.9577	0.1194	0.8023
nc476s1g02375	nc476s6g00491	0.3469	1.1273	0.3585	1.1676
nc476s1g02373	nc476s6g00492	0.1707	1.0108	0.1802	0.8947
nc476s1g02366	nc476s6g00494	0.0207	0.6271	0.0203	0.8274
nc476s1g02364	nc476s6g00495	0.0736	0.9627	0.0804	0.7167
nc476s1g02361	nc476s6g00497	0.1649	1.1438	0.1689	1.4021
nc476s1g02354	nc476s6g00506	0.2174	0.7868	0.2218	0.847
nc476s1g02348	nc476s6g00509	0.176	0.8766	0.1809	0.946
nc476s1g02339	nc476s6g00514	0.0522	0.7727	0.055	0.6799
nc476s1g02328	nc476s6g00516	0.2509	1.5329	0.258	2.309
nc476s1g02045	nc476s6g00436	0.3421	1.256	0.3718	1.2043
nc476s1g02049	nc476s6g00450	0.2512	1.1044	0.2585	1.1211
nc476s1g02050	nc476s6g00451	0.1543	0.7748	0.1644	0.6463
nc476s1g02051	nc476s6g00453	0.1014	0.7638	0.1045	0.77
nc476s1g02054	nc476s6g00458	0.2925	1.1357	0.2936	1.5289
nc476s1g02059	nc476s6g00459	0.292	1.0588	0.2974	1.3632
nc476s1g02063	nc476s6g00463	0.2532	1.1855	0.255	1.7069
nc476s1g02065	nc476s6g00472	0.3734	0.9746	0.3639	2.415
nc476s1g02168	nc476s6g00598	0.4362	1.7206	0.4417	3.8853
nc476s1g02172	nc476s6g00613	0.7279	2.7409	0.7589	1.8269
nc476s1g02174	nc476s6g00619	0.5127	2.0722	0.5291	1.5951
nc476s1g02175	nc476s6g00623	0.4919	2.0283	0.4878	2.4161
nc476s1g02176	nc476s6g00626	0.3695	2.4265	0.3747	2.0115
nc476s1g02180	nc476s6g00633	0.4817	-1.0	0.4806	3.9843
nc476s1g02182	nc476s6g00636	0.4478	2.1925	0.4596	1.6934
nc476s1g02187	nc476s6g00640	0.5247	-1.0	0.6047	2.2115
nc476s1g02189	nc476s6g00644	0.4755	2.1345	0.4767	2.101
nc476s1g02192	nc476s6g00645	0.4783	1.7276	0.4828	1.6081
nc476s1g02193	nc476s6g00646	0.4211	1.8816	0.4176	2.0967
nc476s1g02194	nc476s6g00649	0.4901	2.7041	0.4956	2.2774
nc476s1g02195	nc476s6g00659	0.4419	2.7067	0.4428	2.6546
nc476s1g02392	nc476s6g00365	0.5622	1.532	0.5299	3.564
nc476s1g02393	nc476s6g00366	0.5261	1.2202	0.4805	3.2346
nc476s1g02412	nc476s6g00386	0.1143	1.0818	0.1133	1.5782
nc476s1g02415	nc476s6g00389	0.076	0.6988	0.0776	0.7217
nc476s1g02417	nc476s6g00396	0.0829	1.1531	0.0861	1.2922
nc476s1g02418	nc476s6g00397	0.2088	1.0664	0.1943	2.3322
nc476s1g02419	nc476s6g00398	0.4284	0.9307	0.4489	1.0224
nc476s1g02165	nc476s6g00619	0.5269	2.0906	0.5331	1.872
nc476s1g02167	nc476s6g00623	0.6295	1.7551	0.642	1.5536
nc476s1g02168	nc476s6g00626	0.4425	2.1095	0.4424	2.1506
nc476s1g02169	nc476s6g00633	0.4338	1.6518	0.4377	2.3549
nc476s1g02172	nc476s6g00636	0.5327	3.3235	0.5537	1.868
nc476s1g02191	nc476s6g00640	0.4319	1.8544	0.4481	1.4268
nc476s1g02192	nc476s6g00644	0.5574	3.7072	0.558	3.94
nc476s1g02193	nc476s6g00645	0.4242	2.036	0.4287	1.8318
nc476s1g02194	nc476s6g00659	0.3502	2.1345	0.3618	1.5625
nc476s1g02175	nc476s6g00598	0.8515	-1.0	0.8794	4.0367
nc476s1g02176	nc476s6g00619	0.4999	2.8559	0.4992	3.3935
nc476s1g02177	nc476s6g00623	0.4784	1.6756	0.4977	3.076
nc476s1g02179	nc476s6g00626	0.4349	2.3102	0.4473	1.7252
nc476s1g02182	nc476s6g00633	0.4193	2.0264	0.4284	1.6647
nc476s1g02191	nc476s6g00634	0.4345	1.47	0.4569	1.6209
nc476s1g02192	nc476s6g00638	0.5744	-1.0	0.5802	4.181
nc476s1g02193	nc476s6g00639	0.5321	-1.0	0.5485	3.5644
nc476s1g02194	nc476s6g00644	0.5036	1.8863	0.4942	2.4194
nc476s1g02195	nc476s6g00645	0.5431	2.1984	0.5376	2.6579
nc476s1g02166	nc476s6g00598	0.3698	1.8444	0.3846	1.4083
nc476s1g02169	nc476s6g00619	0.4886	3.3698	0.5066	1.9126
nc476s1g02172	nc476s6g00626	0.3911	1.8519	0.4142	2.4286
nc476s1g02174	nc476s6g00633	0.4411	1.8029	0.4569	1.4042
nc476s1g02175	nc476s6g00636	0.6575	-1.0	0.6712	3.1646
nc476s1g02187	nc476s6g00645	0.4939	3.2526	0.5003	2.4262
nc476s1g02189	nc476s6g00646	0.5462	-1.0	0.5568	2.8095
nc476s1g02191	nc476s6g00659	0.3745	-1.0	0.3711	3.3219
nc476s1g01507	nc476s6g00190	0.3699	2.3017	0.3659	2.8843
nc476s1g01503	nc476s6g00198	0.1175	2.1177	0.1218	1.4332
nc476s1g01500	nc476s6g00201	0.557	3.1017	0.5772	1.8996
nc476s1g01499	nc476s6g00212	0.4623	3.1139	0.4823	1.7702
nc476s1g01485	nc476s6g00232	0.3526	2.8453	0.3591	2.0729
nc476s1g02165	nc476s6g00598	0.4688	1.869	0.4766	1.6284
nc476s1g02177	nc476s6g00619	0.4861	1.5097	0.5014	1.7153
nc476s1g02179	nc476s6g00623	0.4443	1.6935	0.4591	2.6146
nc476s1g02182	nc476s6g00626	0.4216	2.5035	0.4353	1.7318
nc476s1g02192	nc476s6g00634	0.5909	-1.0	0.6048	3.583
nc476s1g02193	nc476s6g00637	0.5344	-1.0	0.5517	3.8585
nc476s1g02194	nc476s6g00638	0.5717	2.3164	0.5982	1.5594
nc476s1g02195	nc476s6g00640	0.4313	-1.0	0.4431	4.202
nc476s1g02169	nc476s6g00626	0.3691	2.0724	0.3803	2.7343
nc476s1g02172	nc476s6g00633	0.5628	1.5402	0.5939	1.592
nc476s1g02174	nc476s6g00636	0.4595	2.4152	0.4761	1.6721
nc476s1g02192	nc476s6g00639	0.5744	-1.0	0.5802	4.181
nc476s1g02193	nc476s6g00640	0.5268	-1.0	0.5435	2.8689
nc476s1g02194	nc476s6g00645	0.5321	1.6675	0.5232	1.9845
nc476s1g02470	nc476s6g00317	0.5483	2.1582	0.5413	4.5066
nc476s1g02459	nc476s6g00324	0.9339	-1.0	0.9398	4.0323
nc476s1g02452	nc476s6g00341	0.1679	1.2765	0.1726	1.3744
nc476s1g02443	nc476s6g00355	0.5042	-1.0	0.5179	2.1923
nc476s1g02434	nc476s6g00358	0.1756	0.7464	0.1819	0.7237
nc476s1g02417	nc476s6g00391	0.1094	-1.0	0.1068	3.7188
nc476s1g02398	nc476s6g00419	0.0613	0.9206	0.0648	0.7964
nc476s1g02385	nc476s6g00424	0.6442	-1.0	0.671	4.395
nc476s1g02348	nc476s6g00430	0.9862	-1.0	0.959	4.3181
nc476s1g02310	nc476s6g00433	0.6594	2.3907	0.6691	2.1561
nc476s1g02166	nc476s6g00626	0.4063	2.7252	0.405	3.1177
nc476s1g02167	nc476s6g00633	0.5537	2.3734	0.5636	1.9805
nc476s1g02168	nc476s6g00636	0.5188	3.443	0.5271	2.4175
nc476s1g02187	nc476s6g00644	0.4508	-1.0	0.4621	2.4951
nc476s1g02191	nc476s6g00646	0.5086	2.3489	0.5492	1.291
nc476s1g02192	nc476s6g00659	0.4956	2.5568	0.5036	2.0593
nc476s1g00283	nc476s7g00267	0.0378	1.0329	0.0419	0.7147
nc476s1g00274	nc476s7g00278	0.233	1.2728	0.2387	1.5751
nc476s1g00265	nc476s7g00287	0.0361	0.7507	0.0329	1.6286
nc476s1g00264	nc476s7g00289	0.0948	0.6331	0.0858	1.5439
nc476s1g00262	nc476s7g00290	0.3558	1.0073	0.3357	2.8015
nc476s1g00251	nc476s7g00292	0.3299	1.1784	0.3395	1.2813
nc476s1g00250	nc476s7g00293	0.1813	1.0971	0.1944	0.9546
nc476s1g00235	nc476s7g00301	0.1764	0.9083	0.1769	1.2352
nc476s1g00234	nc476s7g00302	0.3393	1.115	0.3622	1.0511
nc476s1g00232	nc476s7g00303	0.1088	0.8663	0.1111	0.9144
nc476s1g00231	nc476s7g00304	0.2157	1.0565	0.2268	1.0395
nc476s1g00230	nc476s7g00306	0.0511	0.8092	0.0507	1.1821
nc476s1g00229	nc476s7g00307	0.1846	1.1892	0.1979	1.1332
nc476s1g00227	nc476s7g00309	0.011	1.0764	0.0113	1.1301
nc476s1g00224	nc476s7g00310	0.2674	0.7946	0.2853	0.6837
nc476s1g00223	nc476s7g00311	0.293	0.8654	0.3276	0.6496
nc476s1g00207	nc476s7g00316	0.0442	0.6635	0.0424	0.9597
nc476s1g00204	nc476s7g00319	0.0805	0.8443	0.0845	0.7815
nc476s1g00194	nc476s7g00320	0.3278	1.2586	0.3143	2.5515
nc476s1g00191	nc476s7g00322	0.187	0.95	0.1909	1.0425
nc476s1g00189	nc476s7g00323	0.0077	0.8317	0.0074	1.3955
nc476s1g00186	nc476s7g00327	0.1622	1.3323	0.1623	1.3678
nc476s1g00182	nc476s7g00329	0.2128	1.2644	0.2157	1.6794
nc476s1g00179	nc476s7g00335	0.1407	0.9094	0.1462	0.9858
nc476s1g00175	nc476s7g00342	0.1264	0.9426	0.1303	1.0177
nc476s1g00156	nc476s7g00351	0.1679	1.031	0.1754	0.9937
nc476s1g03158	nc476s9g00005	0.3497	1.0371	0.3207	2.3223
nc476s1g03155	nc476s9g00008	0.3362	1.0331	0.3533	0.9516
nc476s1g03152	nc476s9g00009	0.2285	1.1238	0.2401	1.1209
nc476s1g03151	nc476s9g00012	0.3896	1.2575	0.3882	2.0306
nc476s1g03144	nc476s9g00015	0.1757	0.8376	0.1759	1.0735
nc476s1g03142	nc476s9g00016	0.2236	1.0934	0.232	1.1923
nc476s1g03140	nc476s9g00017	0.2093	0.9231	0.2139	0.9972
nc476s1g03139	nc476s9g00019	0.149	0.9388	0.1498	1.2253
nc476s1g03127	nc476s9g00022	0.0665	0.7698	0.0745	0.5553
nc476s1g03123	nc476s9g00023	0.4395	1.6374	0.492	1.1293
nc476s1g03122	nc476s9g00024	0.2775	0.9916	0.2796	1.0458
nc476s1g03120	nc476s9g00026	0.072	0.8976	0.0733	1.0051
nc476s1g03114	nc476s9g00027	0.085	0.8167	0.0867	0.889
nc476s1g03111	nc476s9g00032	0.1661	1.2625	0.1747	1.087
nc476s1g03109	nc476s9g00033	0.0218	0.6066	0.0195	1.5734
nc476s1g03108	nc476s9g00035	0.2888	1.0501	0.2887	1.1906
nc476s1g03105	nc476s9g00036	0.0637	0.8675	0.0651	0.9853
nc476s1g03103	nc476s9g00037	0.213	0.6935	0.2159	0.7515
nc476s1g03100	nc476s9g00365	0.1835	1.4403	0.1875	1.2333
nc476s1g03099	nc476s9g00381	0.3752	2.4889	0.3802	2.0912
nc476s1g03090	nc476s9g00399	0.0572	0.8773	0.0577	1.0819
nc476s1g03088	nc476s9g00402	0.4313	2.4219	0.4319	2.4323
nc476s1g03077	nc476s9g00414	0.2184	1.6153	0.2207	2.5054
nc476s1g03054	nc476s9g00427	0.1868	0.7919	0.1936	0.8031
nc476s1g03051	nc476s9g00435	0.1187	0.8588	0.124	0.7986
nc476s1g03042	nc476s9g00460	0.3035	1.0742	0.3151	1.0904
nc476s1g03041	nc476s9g00461	0.1831	1.0691	0.1784	2.5789
nc476s1g03040	nc476s9g00464	0.2203	1.2336	0.2284	1.2834
nc476s1g03215	nc476s9g01388	0.4082	2.3752	0.4098	2.3432
nc476s1g03213	nc476s9g01413	0.3293	-1.0	0.3365	4.6105
nc476s1g03212	nc476s9g01435	0.2216	-1.0	0.2267	2.4371
nc476s1g03188	nc476s9g01451	1.0577	2.4549	1.0556	2.5407
nc476s1g03186	nc476s9g01459	0.1237	0.9139	0.1231	1.3469
nc476s1g03181	nc476s9g01480	0.2456	2.8582	0.2643	2.2833
nc476s1g03177	nc476s9g01482	0.1297	0.8061	0.1305	0.9636
nc476s1g03171	nc476s9g01484	0.1869	1.0688	0.1934	1.0255
nc476s1g03170	nc476s9g01485	0.1366	0.7941	0.1443	0.6688
nc476s1g03212	nc476s9g01382	0.0556	0.8268	0.0575	0.8207
nc476s1g03210	nc476s9g01388	0.2123	1.2677	0.224	1.1139
nc476s1g03207	nc476s9g01390	0.1073	0.9139	0.1124	0.8765
nc476s1g03201	nc476s9g01397	0.0618	0.8341	0.063	0.9107
nc476s1g03200	nc476s9g01398	0.1945	0.9662	0.1791	2.518
nc476s1g03195	nc476s9g01410	0.482	1.41	0.5064	1.2946
nc476s1g03347	nc476s9g01354	0.5133	1.5882	0.5305	1.7193
nc476s1g03345	nc476s9g01356	0.1704	1.0425	0.171	1.3201
nc476s1g03337	nc476s9g01363	0.37	0.6863	0.3602	0.8179
nc476s1g03328	nc476s9g01365	0.2906	1.0062	0.2684	2.0174
nc476s1g03315	nc476s9g01367	0.2207	1.24	0.2292	1.2643
nc476s1g00185	nc476s9g00035	0.4048	1.4384	0.3888	2.1863
nc476s1g00186	nc476s9g00036	0.5511	-1.0	0.5885	2.1365
nc476s1g00226	nc476s9g00052	0.5431	2.3394	0.5611	1.8192
nc476s1g00230	nc476s9g00069	0.3192	-1.0	0.3348	3.7765
nc476s1g00234	nc476s9g00082	0.5344	2.7421	0.552	1.9376
nc476s10g00576	nc476s10g00573	0.0859	0.0966	0.0832	0.1092
nc476s10g00592	nc476s10g00594	0.0702	0.1038	0.0696	0.1093
nc476s10g00593	nc476s10g00596	0.047	0.1235	0.0496	0.1074
nc476s10g00608	nc476s10g00614	0.1739	0.5755	0.1804	0.5321
nc476s10g00621	nc476s10g00623	0.2905	0.9264	0.2606	3.1481
nc476s10g00625	nc476s10g00627	0.1939	0.5574	0.1975	0.5403
nc476s10g00635	nc476s10g00639	0.0086	0.085	0.0087	0.0827
nc476s10g00662	nc476s10g00640	0.4421	1.7818	0.4225	4.5164
nc476s10g00664	nc476s10g00662	0.0923	0.4235	0.092	0.4429
nc476s10g00665	nc476s10g00663	0.6731	0.7723	0.7053	0.7034
nc476s10g00669	nc476s10g00664	0.2817	1.5261	0.2833	1.4653
nc476s10g00672	nc476s10g00666	0.1129	0.3289	0.1167	0.3028
nc476s10g00673	nc476s10g00669	0.0258	0.1176	0.0278	0.0957
nc476s10g00674	nc476s10g00672	0.0	0.0	-0.0	-0.0
nc476s10g00676	nc476s10g00674	0.0032	0.002	0.0035	0.0017
nc476s10g00677	nc476s10g00676	0.0372	0.1187	0.0382	0.1106
nc476s10g00681	nc476s10g00677	0.2847	1.6275	0.2884	1.4699
nc476s10g00682	nc476s10g00679	0.147	0.9615	0.1608	0.897
nc476s10g00683	nc476s10g00681	0.1267	0.1525	0.1239	0.1668
nc476s10g00694	nc476s10g00697	0.9468	-1.0	0.9806	2.2644
nc476s10g00696	nc476s10g00699	0.3779	0.9062	0.3762	1.1338
nc476s10g00733	nc476s10g00732	0.1313	0.2495	0.1344	0.2395
nc476s10g00736	nc476s10g00733	0.1889	0.5469	0.1932	0.5591
nc476s10g00738	nc476s10g00736	0.1336	0.4731	0.138	0.4585
nc476s10g00749	nc476s10g00751	0.0647	0.1766	0.067	0.1628
nc476s10g00751	nc476s10g00752	0.1756	0.6978	0.1816	0.694
nc476s10g00762	nc476s10g00759	0.0808	0.1831	0.0864	0.1495
nc476s10g00763	nc476s10g00762	0.0697	0.2515	0.0722	0.2284
nc476s10g00765	nc476s10g00763	0.058	0.2835	0.0626	0.2345
nc476s10g00771	nc476s10g00773	0.0367	0.0816	0.038	0.0749
nc476s10g00773	nc476s10g00777	0.0993	0.1641	0.1011	0.1568
nc476s10g00774	nc476s10g00778	0.1547	0.1981	0.1524	0.2109
nc476s10g00776	nc476s10g00780	0.1875	0.2379	0.1874	0.243
nc476s10g00779	nc476s10g00781	0.1376	0.2271	0.1345	0.2602
nc476s10g00780	nc476s10g00782	0.1076	0.1459	0.1162	0.1205
nc476s10g00781	nc476s10g00786	0.3431	0.4825	0.3538	0.4534
nc476s10g00782	nc476s10g00787	0.08	0.0643	0.0855	0.0535
nc476s10g00785	nc476s10g00791	0.3477	1.367	0.347	1.9088
nc476s10g00789	nc476s10g00793	0.5202	1.0625	0.5498	0.9232
nc476s10g00793	nc476s10g00795	0.3083	0.4573	0.3228	0.4076
nc476s10g00595	nc476s10g00592	0.1268	0.1964	0.124	0.2188
nc476s10g00596	nc476s10g00593	0.047	0.1235	0.0496	0.1074
nc476s10g00614	nc476s10g00608	0.1739	0.5755	0.1804	0.5321
nc476s10g00623	nc476s10g00621	0.2905	0.9264	0.2606	3.1481
nc476s10g00627	nc476s10g00625	0.1939	0.5574	0.1975	0.5403
nc476s10g00639	nc476s10g00635	0.0086	0.085	0.0087	0.0827
nc476s10g00640	nc476s10g00662	0.4421	1.7818	0.4225	4.5164
nc476s10g00662	nc476s10g00664	0.0923	0.4235	0.092	0.4429
nc476s10g00663	nc476s10g00665	0.6731	0.7723	0.7053	0.7034
nc476s10g00666	nc476s10g00669	0.1025	0.357	0.1071	0.3183
nc476s10g00670	nc476s10g00671	0.0066	0.0198	0.0064	0.0212
nc476s10g00672	nc476s10g00674	0.0	0.0	-0.0	-0.0
nc476s10g00673	nc476s10g00676	0.0585	0.1246	0.0606	0.1129
nc476s10g00674	nc476s10g00677	0.0406	0.1213	0.0415	0.1144
nc476s10g00681	nc476s10g00679	0.1701	0.722	0.1722	0.7908
nc476s10g00682	nc476s10g00681	0.1277	0.2136	0.1329	0.1985
nc476s10g00696	nc476s10g00697	0.2381	0.5139	0.239	0.5578
nc476s10g00697	nc476s10g00699	0.1393	0.4153	0.1417	0.4236
nc476s10g00732	nc476s10g00733	0.1313	0.2495	0.1344	0.2395
nc476s10g00733	nc476s10g00736	0.1889	0.5469	0.1932	0.5591
nc476s10g00736	nc476s10g00738	0.1336	0.4731	0.138	0.4585
nc476s10g00751	nc476s10g00749	0.0647	0.1766	0.067	0.1628
nc476s10g00752	nc476s10g00751	0.1756	0.6978	0.1816	0.694
nc476s10g00759	nc476s10g00762	0.0808	0.1831	0.0864	0.1495
nc476s10g00762	nc476s10g00763	0.0697	0.2515	0.0722	0.2284
nc476s10g00763	nc476s10g00765	0.058	0.2835	0.0626	0.2345
nc476s10g00773	nc476s10g00771	0.0367	0.0816	0.038	0.0749
nc476s10g00777	nc476s10g00773	0.0993	0.1641	0.1011	0.1568
nc476s10g00778	nc476s10g00774	0.1547	0.1981	0.1524	0.2109
nc476s10g00780	nc476s10g00776	0.1875	0.2379	0.1874	0.243
nc476s10g00781	nc476s10g00779	0.1376	0.2271	0.1345	0.2602
nc476s10g00782	nc476s10g00780	0.1076	0.1459	0.1162	0.1205
nc476s10g00786	nc476s10g00781	0.3431	0.4825	0.3538	0.4534
nc476s10g00787	nc476s10g00782	0.08	0.0643	0.0855	0.0535
nc476s10g00790	nc476s10g00787	0.3558	0.4111	0.3557	0.4212
nc476s10g00795	nc476s10g00793	0.3083	0.4573	0.3228	0.4076
nc476s10g00837	nc476s10g00838	0.0436	0.089	0.0416	0.1096
nc476s10g00838	nc476s10g00841	0.0732	0.1685	0.0691	0.217
nc476s10g00841	nc476s10g00844	0.0801	0.1489	0.0771	0.1744
nc476s10g00857	nc476s10g00858	0.1951	0.3567	0.1973	0.351
nc476s10g00872	nc476s10g00875	0.1146	0.3446	0.1199	0.3123
nc476s10g00892	nc476s10g00899	0.5645	2.721	0.5494	3.537
nc476s10g00900	nc476s10g00902	0.0344	0.1015	0.0317	0.1452
nc476s10g00908	nc476s10g00910	0.4054	1.3289	0.3659	2.9143
nc476s10g00923	nc476s10g00922	0.5555	3.1534	0.5763	1.8999
nc476s10g00927	nc476s10g00928	0.3907	0.3632	0.4119	0.3206
nc476s10g00938	nc476s10g00941	0.0	0.0	-0.0	-0.0
nc476s10g00946	nc476s10g00945	0.0047	0.3494	0.0049	0.3128
nc476s10g00949	nc476s10g00948	0.1004	0.3765	0.0994	0.4052
nc476s10g00950	nc476s10g00952	0.0252	0.031	0.0243	0.0349
nc476s10g00966	nc476s10g00967	0.1646	4.1109	0.1716	1.688
nc476s10g00972	nc476s10g00973	0.0316	0.0765	0.0308	0.0852
nc476s10g00973	nc476s10g00977	0.0022	0.0	0.0024	-0.0
nc476s10g00992	nc476s10g01005	0.2278	1.522	0.2355	1.5606
nc476s10g01020	nc476s10g01014	0.0209	0.018	0.0212	0.0171
nc476s10g01021	nc476s10g01019	0.0417	0.1624	0.0409	0.1782
nc476s10g01022	nc476s10g01020	0.0271	0.031	0.0279	0.0282
nc476s10g01023	nc476s10g01021	0.0178	0.1083	0.0169	0.1335
nc476s10g01031	nc476s10g01032	0.0793	0.2443	0.0803	0.2428
nc476s10g01048	nc476s10g01049	0.1287	0.3054	0.1232	0.3908
nc476s10g00055	nc476s10g00051	0.1696	0.2843	0.1714	0.2905
nc476s10g00056	nc476s10g00058	0.0449	0.0744	0.0454	0.0723
nc476s10g00064	nc476s10g00063	0.012	0.0276	0.0124	0.025
nc476s10g00065	nc476s10g00064	0.2059	0.4214	0.2058	0.4463
nc476s10g00070	nc476s10g00066	0.0641	0.12	0.0611	0.1465
nc476s10g00071	nc476s10g00067	0.0086	0.0195	0.0091	0.0163
nc476s10g00094	nc476s10g00095	0.3686	2.1505	0.3692	2.3067
nc476s10g00123	nc476s10g00122	0.0269	0.1087	0.03	0.0843
nc476s10g00161	nc476s10g00162	0.1322	0.2675	0.1318	0.2732
nc476s10g00169	nc476s10g00170	0.1235	0.5237	0.1289	0.4867
nc476s10g00202	nc476s10g00203	0.3826	0.6949	0.3347	1.6963
nc476s10g00203	nc476s10g00204	0.3168	0.8715	0.2845	2.2857
nc476s10g00204	nc476s10g00205	0.4407	1.0321	0.4168	4.3689
nc476s10g00205	nc476s10g00212	0.0457	0.1355	0.0465	0.1319
nc476s10g00211	nc476s10g00213	0.3234	0.9851	0.3182	1.5582
nc476s10g00212	nc476s10g00215	0.1068	0.4441	0.1073	0.4785
nc476s10g00213	nc476s10g00216	0.003	0.0092	0.003	0.0089
nc476s10g00214	nc476s10g00217	0.0074	0.0	0.0078	-0.0
nc476s10g00215	nc476s10g00218	0.0954	0.1409	0.0933	0.152
nc476s10g00216	nc476s10g00219	0.038	0.0337	0.0373	0.0359
nc476s10g00218	nc476s10g00221	0.2515	0.5859	0.2499	0.6521
nc476s10g00229	nc476s10g00233	0.143	0.4474	0.1614	0.3251
nc476s10g00662	nc476s10g00623	0.5715	1.8455	0.5372	4.5019
nc476s10g00664	nc476s10g00640	0.478	1.6126	0.4588	2.7665
nc476s10g00669	nc476s10g00662	0.244	1.3555	0.2484	1.5875
nc476s10g00672	nc476s10g00664	0.2367	1.3412	0.2378	1.7814
nc476s10g00673	nc476s10g00666	0.093	0.2968	0.1001	0.2436
nc476s10g00674	nc476s10g00669	0.0339	0.0379	0.0357	0.0331
nc476s10g00676	nc476s10g00672	0.0032	0.002	0.0035	0.0017
nc476s10g00677	nc476s10g00674	0.0406	0.1213	0.0415	0.1144
nc476s10g00681	nc476s10g00676	0.2812	1.5606	0.2865	1.3583
nc476s10g00683	nc476s10g00679	0.1918	0.7698	0.1883	1.1337
nc476s10g00697	nc476s10g00696	0.2381	0.5139	0.239	0.5578
nc476s10g00699	nc476s10g00697	0.1393	0.4153	0.1417	0.4236
nc476s10g00736	nc476s10g00732	0.2143	0.7317	0.2251	0.6722
nc476s10g00738	nc476s10g00733	0.2438	0.5345	0.2487	0.5438
nc476s10g00749	nc476s10g00752	0.2806	0.6688	0.2887	0.6649
nc476s10g00759	nc476s10g00763	0.0758	0.1842	0.0777	0.1719
nc476s10g00762	nc476s10g00765	0.0849	0.2553	0.0915	0.2082
nc476s10g00777	nc476s10g00771	0.2261	0.2966	0.232	0.2772
nc476s10g00782	nc476s10g00776	0.102	0.1316	0.1186	0.0915
nc476s10g00785	nc476s10g00777	0.263	0.6351	0.2747	0.5715
nc476s10g00787	nc476s10g00780	0.2401	0.2977	0.2513	0.2712
nc476s10g00791	nc476s10g00785	0.3477	1.367	0.347	1.9088
nc476s10g00838	nc476s10g00837	0.0436	0.089	0.0416	0.1096
nc476s10g00841	nc476s10g00838	0.0732	0.1685	0.0691	0.217
nc476s10g00844	nc476s10g00841	0.0801	0.1489	0.0771	0.1744
nc476s10g00858	nc476s10g00857	0.1951	0.3567	0.1973	0.351
nc476s10g00875	nc476s10g00872	0.1146	0.3446	0.1199	0.3123
nc476s10g00902	nc476s10g00900	0.0344	0.1015	0.0317	0.1452
nc476s10g00910	nc476s10g00908	0.4054	1.3289	0.3659	2.9143
nc476s10g00922	nc476s10g00923	0.5555	3.1534	0.5763	1.8999
nc476s10g00928	nc476s10g00927	0.3907	0.3632	0.4119	0.3206
nc476s10g00941	nc476s10g00938	0.0	0.0	-0.0	-0.0
nc476s10g00945	nc476s10g00946	0.0047	0.3494	0.0049	0.3128
nc476s10g00948	nc476s10g00949	0.1004	0.3765	0.0994	0.4052
nc476s10g00952	nc476s10g00950	0.0252	0.031	0.0243	0.0349
nc476s10g00967	nc476s10g00966	0.1646	4.1109	0.1716	1.688
nc476s10g00973	nc476s10g00972	0.0316	0.0765	0.0308	0.0852
nc476s10g00977	nc476s10g00973	0.0022	0.0	0.0024	-0.0
nc476s10g01005	nc476s10g00992	0.2278	1.522	0.2355	1.5606
nc476s10g01014	nc476s10g01020	0.0209	0.018	0.0212	0.0171
nc476s10g01019	nc476s10g01021	0.0417	0.1624	0.0409	0.1782
nc476s10g01020	nc476s10g01022	0.0271	0.031	0.0279	0.0282
nc476s10g01021	nc476s10g01023	0.0178	0.1083	0.0169	0.1335
nc476s10g01032	nc476s10g01031	0.0793	0.2443	0.0803	0.2428
nc476s10g01049	nc476s10g01048	0.1287	0.3054	0.1232	0.3908
nc476s10g00054	nc476s10g00051	0.1557	0.322	0.1504	0.3878
nc476s10g00058	nc476s10g00056	0.0449	0.0744	0.0454	0.0723
nc476s10g00063	nc476s10g00064	0.012	0.0276	0.0124	0.025
nc476s10g00064	nc476s10g00066	0.6685	1.2316	0.6635	2.3082
nc476s10g00066	nc476s10g00070	0.0641	0.12	0.0611	0.1465
nc476s10g00067	nc476s10g00071	0.0086	0.0195	0.0091	0.0163
nc476s10g00095	nc476s10g00094	0.3686	2.1505	0.3692	2.3067
nc476s10g00122	nc476s10g00123	0.0269	0.1087	0.03	0.0843
nc476s10g00162	nc476s10g00161	0.1322	0.2675	0.1318	0.2732
nc476s10g00170	nc476s10g00169	0.1235	0.5237	0.1289	0.4867
nc476s10g00203	nc476s10g00202	0.3826	0.6949	0.3347	1.6963
nc476s10g00204	nc476s10g00203	0.3168	0.8715	0.2845	2.2857
nc476s10g00211	nc476s10g00205	0.1167	0.2198	0.1196	0.2114
nc476s10g00212	nc476s10g00211	0.1299	0.2893	0.1318	0.2826
nc476s10g00213	nc476s10g00212	0.245	0.3779	0.2326	0.4656
nc476s10g00216	nc476s10g00213	0.003	0.0092	0.003	0.0089
nc476s10g00217	nc476s10g00214	0.0074	0.0	0.0078	-0.0
nc476s10g00218	nc476s10g00215	0.0954	0.1409	0.0933	0.152
nc476s10g00219	nc476s10g00216	0.038	0.0337	0.0373	0.0359
nc476s10g00221	nc476s10g00218	0.2515	0.5859	0.2499	0.6521
nc476s10g00623	nc476s10g00662	0.5715	1.8455	0.5372	4.5019
nc476s10g00640	nc476s10g00664	0.478	1.6126	0.4588	2.7665
nc476s10g00662	nc476s10g00669	0.244	1.3555	0.2484	1.5875
nc476s10g00666	nc476s10g00672	0.1129	0.3289	0.1167	0.3028
nc476s10g00669	nc476s10g00674	0.0339	0.0379	0.0357	0.0331
nc476s10g00672	nc476s10g00676	0.0032	0.002	0.0035	0.0017
nc476s10g00673	nc476s10g00677	0.0	0.0	-0.0	-0.0
nc476s10g00674	nc476s10g00679	0.2036	1.1556	0.2061	1.2746
nc476s10g00676	nc476s10g00681	0.2812	1.5606	0.2865	1.3583
nc476s10g00697	nc476s10g00694	0.9468	-1.0	0.9806	2.2644
nc476s10g00699	nc476s10g00696	0.3779	0.9062	0.3762	1.1338
nc476s10g00732	nc476s10g00736	0.2143	0.7317	0.2251	0.6722
nc476s10g00733	nc476s10g00738	0.2438	0.5345	0.2487	0.5438
nc476s10g00752	nc476s10g00749	0.2806	0.6688	0.2887	0.6649
nc476s10g00763	nc476s10g00759	0.0758	0.1842	0.0777	0.1719
nc476s10g00765	nc476s10g00762	0.0849	0.2553	0.0915	0.2082
nc476s10g00771	nc476s10g00777	0.2261	0.2966	0.232	0.2772
nc476s10g00776	nc476s10g00782	0.102	0.1316	0.1186	0.0915
nc476s10g00777	nc476s10g00785	0.263	0.6351	0.2747	0.5715
nc476s10g00780	nc476s10g00787	0.2401	0.2977	0.2513	0.2712
nc476s10g00787	nc476s10g00790	0.3558	0.4111	0.3557	0.4212
nc476s10g00682	nc476s10g00662	0.1975	0.6863	0.2006	0.7476
nc476s10g00681	nc476s10g00664	0.1809	0.6418	0.1826	0.6827
nc476s10g00680	nc476s10g00665	0.0741	0.1191	0.0793	0.1011
nc476s10g00677	nc476s10g00666	0.1005	0.3984	0.1053	0.3537
nc476s10g00676	nc476s10g00669	0.0306	0.0357	0.0324	0.0307
nc476s10g00671	nc476s10g00670	0.0066	0.0198	0.0064	0.0212
nc476s10g00669	nc476s10g00676	0.0306	0.0357	0.0324	0.0307
nc476s10g00666	nc476s10g00677	0.1005	0.3984	0.1053	0.3537
nc476s10g00664	nc476s10g00679	0.1026	0.4296	0.1031	0.4427
nc476s10g00663	nc476s10g00680	0.4062	0.5055	0.4378	0.4305
nc476s10g00662	nc476s10g00681	0.1886	0.6612	0.1901	0.7205
nc476s10g01415	nc476s10g01416	0.507	1.1255	0.5633	0.8683
nc476s10g01438	nc476s10g01436	0.2892	4.4566	0.2966	2.0953
nc476s10g01459	nc476s10g01458	0.0886	0.1524	0.0927	0.1348
nc476s10g01467	nc476s10g01459	0.4687	1.7897	0.4915	1.2909
nc476s10g01471	nc476s10g01473	0.5794	1.3754	0.6029	1.3066
nc476s10g01488	nc476s10g01496	0.6358	6.2351	0.6458	2.702
nc476s10g01496	nc476s10g01497	0.2679	0.6278	0.2818	0.5754
nc476s10g01497	nc476s10g01507	0.6663	-1.0	0.6762	3.4645
nc476s10g01508	nc476s10g01544	0.7717	-1.0	0.7809	3.9409
nc476s10g01548	nc476s10g01550	0.1883	0.4318	0.1811	0.5566
nc476s10g01562	nc476s10g01565	0.0313	0.0349	0.0325	0.0319
nc476s10g01563	nc476s10g01567	0.4847	0.5699	0.4923	0.6007
nc476s10g01565	nc476s10g01569	0.0215	0.0209	0.0222	0.0192
nc476s10g01566	nc476s10g01570	0.266	0.2497	0.2579	0.2871
nc476s10g00683	nc476s10g00662	0.1878	0.8514	0.1853	1.2149
nc476s10g00682	nc476s10g00664	0.1539	0.5845	0.1654	0.5017
nc476s10g00681	nc476s10g00666	0.286	1.3532	0.2874	1.8112
nc476s10g00679	nc476s10g00669	0.2369	1.2865	0.2396	1.483
nc476s10g00677	nc476s10g00672	0.0406	0.1213	0.0415	0.1144
nc476s10g00674	nc476s10g00676	0.0032	0.002	0.0035	0.0017
nc476s10g00672	nc476s10g00677	0.0406	0.1213	0.0415	0.1144
nc476s10g00669	nc476s10g00679	0.2369	1.2865	0.2396	1.483
nc476s10g00665	nc476s10g00680	0.0741	0.1191	0.0793	0.1011
nc476s10g00664	nc476s10g00681	0.1809	0.6418	0.1826	0.6827
nc476s10g00221	nc476s10g00203	0.4191	1.1886	0.3899	2.3946
nc476s10g00219	nc476s10g00205	0.0335	0.0535	0.0316	0.0667
nc476s10g00218	nc476s10g00211	0.1977	0.2626	0.1998	0.2586
nc476s10g00216	nc476s10g00212	0.0776	0.1167	0.0763	0.1242
nc476s10g00215	nc476s10g00213	0.6002	1.6958	0.5794	2.688
nc476s10g00213	nc476s10g00215	0.6002	1.6958	0.5794	2.688
nc476s10g00212	nc476s10g00216	0.0776	0.1167	0.0763	0.1242
nc476s10g00211	nc476s10g00218	0.1977	0.2626	0.1998	0.2586
nc476s10g00205	nc476s10g00219	0.0335	0.0535	0.0316	0.0667
nc476s10g00203	nc476s10g00221	0.4191	1.1886	0.3899	2.3946
nc476s10g00681	nc476s10g00662	0.1886	0.6612	0.1901	0.7205
nc476s10g00680	nc476s10g00663	0.4062	0.5055	0.4378	0.4305
nc476s10g00679	nc476s10g00664	0.1026	0.4296	0.1031	0.4427
nc476s10g00676	nc476s10g00666	0.1092	0.3311	0.1132	0.3026
nc476s10g00672	nc476s10g00669	0.0339	0.0379	0.0357	0.0331
nc476s10g00669	nc476s10g00672	0.0339	0.0379	0.0357	0.0331
nc476s10g00666	nc476s10g00674	0.1129	0.3289	0.1167	0.3028
nc476s10g00664	nc476s10g00677	0.2263	1.6185	0.2268	1.5889
nc476s10g00662	nc476s10g00679	0.0464	0.2668	0.0464	0.2726
nc476s10g00461	nc476s10g00489	0.1637	0.285	0.1618	0.3175
nc476s10g00497	nc476s10g00492	0.4163	3.1773	0.4281	1.9898
nc476s10g00510	nc476s10g00511	0.061	0.0274	0.0683	0.0202
nc476s10g00511	nc476s10g00512	0.0617	0.0946	0.0665	0.0767
nc476s10g00512	nc476s10g00513	0.0406	0.0616	0.0406	0.0613
nc476s10g00513	nc476s10g00514	0.0756	0.0683	0.0775	0.0636
nc476s10g00514	nc476s10g00515	0.0061	0.0	0.0068	-0.0
nc476s10g00515	nc476s10g00516	0.0	0.0	-0.0	-0.0
nc476s10g01877	nc476s10g01878	0.2314	2.0303	0.2343	1.7834
nc476s10g01879	nc476s10g01880	0.7688	2.5398	0.7041	3.7238
nc476s10g01889	nc476s10g01887	0.5263	1.5675	0.4723	4.2343
nc476s10g01894	nc476s10g01891	0.1227	0.0758	0.1272	0.0695
nc476s10g01895	nc476s10g01893	0.2287	1.1227	0.2191	1.6135
nc476s10g01896	nc476s10g01895	0.2821	1.1802	0.268	1.8411
nc476s10g01898	nc476s10g01896	0.3183	0.778	0.2999	1.2163
nc476s10g00202	nc476s10g00204	0.3586	1.2114	0.3296	3.9284
nc476s10g00203	nc476s10g00205	0.4295	1.3176	0.4021	2.8791
nc476s10g00204	nc476s10g00212	0.4284	0.9908	0.4078	2.695
nc476s10g00205	nc476s10g00213	0.3215	0.4418	0.3048	0.5564
nc476s10g00211	nc476s10g00215	0.1163	0.1779	0.12	0.1656
nc476s10g00212	nc476s10g00218	0.2017	0.607	0.1989	0.7304
nc476s10g00213	nc476s10g00219	0.0302	0.0285	0.03	0.0295
nc476s10g00215	nc476s10g00221	0.1176	0.4256	0.1174	0.4621
nc476s10g00211	nc476s10g00202	0.5105	1.3344	0.4905	1.8036
nc476s10g00212	nc476s10g00203	0.448	1.092	0.4102	2.5574
nc476s10g00213	nc476s10g00205	0.3215	0.4418	0.3048	0.5564
nc476s10g00215	nc476s10g00211	0.1163	0.1779	0.12	0.1656
nc476s10g00218	nc476s10g00212	0.2017	0.607	0.1989	0.7304
nc476s10g00219	nc476s10g00213	0.0302	0.0285	0.03	0.0295
nc476s10g00221	nc476s10g00215	0.1176	0.4256	0.1174	0.4621
nc476s10g00492	nc476s10g00497	0.4163	3.1773	0.4281	1.9898
nc476s10g00511	nc476s10g00510	0.061	0.0274	0.0683	0.0202
nc476s10g00512	nc476s10g00511	0.0617	0.0946	0.0665	0.0767
nc476s10g00513	nc476s10g00512	0.0406	0.0616	0.0406	0.0613
nc476s10g00514	nc476s10g00513	0.0756	0.0683	0.0775	0.0636
nc476s10g00515	nc476s10g00514	0.0061	0.0	0.0068	-0.0
nc476s10g00516	nc476s10g00515	0.0	0.0	-0.0	-0.0
nc476s10g01488	nc476s10g01458	0.533	-1.0	0.5436	3.0757
nc476s10g01496	nc476s10g01459	0.6742	-1.0	0.6963	2.3878
nc476s10g01497	nc476s10g01467	0.6337	3.6145	0.6687	1.7037
nc476s10g01507	nc476s10g01488	0.1241	0.2268	0.1253	0.224
nc476s10g01544	nc476s10g01508	0.7717	-1.0	0.7809	3.9409
nc476s10g01548	nc476s10g01531	0.5895	1.9833	0.587	2.5096
nc476s10g01550	nc476s10g01548	0.1883	0.4318	0.1811	0.5566
nc476s10g01565	nc476s10g01562	0.0313	0.0349	0.0325	0.0319
nc476s10g01567	nc476s10g01563	0.4847	0.5699	0.4923	0.6007
nc476s10g01569	nc476s10g01565	0.0215	0.0209	0.0222	0.0192
nc476s10g01570	nc476s10g01566	0.266	0.2497	0.2579	0.2871
nc476s10g01607	nc476s10g01609	0.0	0.0	-0.0	-0.0
nc476s10g01612	nc476s10g01613	0.1299	1.4917	0.135	2.1799
nc476s10g01622	nc476s10g01618	0.6988	-1.0	0.7134	3.012
nc476s10g01636	nc476s10g01637	0.0923	0.1639	0.0928	0.1632
nc476s10g01656	nc476s10g01658	0.1197	0.7776	0.1239	0.7654
nc476s10g01665	nc476s10g01664	0.3913	0.3289	0.3879	0.3497
nc476s10g01684	nc476s10g01669	0.3231	0.7477	0.3281	0.7822
nc476s10g00218	nc476s10g00203	0.5546	1.3288	0.5227	2.2275
nc476s10g00216	nc476s10g00205	0.111	0.1823	0.1072	0.2077
nc476s10g00215	nc476s10g00212	0.1068	0.4441	0.1073	0.4785
nc476s10g00212	nc476s10g00213	0.245	0.3779	0.2326	0.4656
nc476s10g00205	nc476s10g00215	0.1938	0.4488	0.1906	0.5023
nc476s10g00204	nc476s10g00216	0.478	1.1534	0.4463	2.0235
nc476s10g00203	nc476s10g00218	0.5546	1.3288	0.5227	2.2275
nc476s10g00202	nc476s10g00221	0.3938	1.0925	0.3605	2.5544
nc476s10g00777	nc476s10g00749	0.3783	1.2117	0.3977	1.1347
nc476s10g00773	nc476s10g00751	0.2888	1.0583	0.2963	1.0592
nc476s10g00771	nc476s10g00752	0.3496	1.3697	0.364	1.333
nc476s10g00765	nc476s10g00759	0.1169	0.3112	0.125	0.2557
nc476s10g00759	nc476s10g00765	0.1169	0.3112	0.125	0.2557
nc476s10g00752	nc476s10g00771	0.3496	1.3697	0.364	1.333
nc476s10g00751	nc476s10g00773	0.2888	1.0583	0.2963	1.0592
nc476s10g00749	nc476s10g00785	0.265	1.2859	0.2726	1.4417
nc476s10g00221	nc476s10g00211	0.1309	0.2796	0.1326	0.2763
nc476s10g00219	nc476s10g00212	0.0346	0.0282	0.0332	0.0324
nc476s10g00218	nc476s10g00213	0.5741	1.133	0.548	2.7194
nc476s10g00216	nc476s10g00215	0.2908	0.7872	0.2902	0.9386
nc476s10g00215	nc476s10g00216	0.2908	0.7872	0.2902	0.9386
nc476s10g00213	nc476s10g00218	0.5741	1.133	0.548	2.7194
nc476s10g00212	nc476s10g00219	0.0346	0.0282	0.0332	0.0324
nc476s10g00211	nc476s10g00221	0.1309	0.2796	0.1326	0.2763
nc476s10g00068	nc476s10g00060	0.0069	0.0137	0.0068	0.0145
nc476s10g00067	nc476s10g00062	0.0088	0.0	0.0093	-0.0
[truncated: 14,606 more rows]
