# Supplementary material for: The Chloranthus sessilifolius genome provides insight into early diversification of angiosperms
Source: Nat Commun. 2021 Nov 26;12:6929. doi: 10.1038/s41467-021-26931-3 (PMC8626421; doi:10.1038/s41467-021-26931-3)
Supplement: Supplementary file 4 — Source Data [file 41467_2021_26931_MOESM4_ESM.zip › Fig. 2a and Supplementary Figure 8 gene pair ks/Prunus_Prunus.collinearity.ks.txt]

id1	id2	ka_NG86	ks_NG86	ka_YN00	ks_YN00
pp72s1g00798	pp72s1g00801	0.0717	0.1971	0.0734	0.1876
pp72s1g00803	pp72s1g00805	0.2334	0.313	0.2397	0.3008
pp72s1g00805	pp72s1g00806	0.0387	0.0132	0.0364	0.0165
pp72s1g00806	pp72s1g00807	0.1447	0.2528	0.1501	0.2321
pp72s1g00807	pp72s1g00808	0.0572	0.0833	0.0599	0.0737
pp72s1g00812	pp72s1g00813	0.2555	0.5527	0.2575	0.5863
pp72s1g00829	pp72s1g00830	0.1162	0.4091	0.1176	0.408
pp72s1g00830	pp72s1g00831	0.0107	0.0166	0.0106	0.017
pp72s1g00831	pp72s1g00833	0.0423	0.1008	0.0436	0.0917
pp72s1g00869	pp72s1g00870	0.0924	0.6142	0.0952	0.601
pp72s1g00885	pp72s1g00886	0.2297	1.3206	0.2319	2.2053
pp72s1g00886	pp72s1g00888	0.1526	1.1909	0.1526	2.0975
pp72s1g00888	pp72s1g00889	0.1281	1.4998	0.1283	1.4826
pp72s1g00889	pp72s1g00890	0.1234	0.9411	0.1257	1.0295
pp72s1g00898	pp72s1g00900	0.1562	0.3315	0.1609	0.3086
pp72s1g00900	pp72s1g00901	0.1325	0.401	0.139	0.3589
pp72s1g00901	pp72s1g00903	0.0324	0.0815	0.034	0.0715
pp72s1g00904	pp72s1g00905	0.2705	1.0939	0.2862	1.0151
pp72s1g00905	pp72s1g00910	0.211	0.3007	0.2196	0.2712
pp72s1g00910	pp72s1g00911	0.1862	0.4074	0.1907	0.3985
pp72s1g00913	pp72s1g00914	0.4653	1.1254	0.4695	1.1568
pp72s1g00923	pp72s1g00922	0.1015	0.2568	0.1017	0.262
pp72s1g00924	pp72s1g00923	0.0591	0.2761	0.0596	0.2769
pp72s1g00925	pp72s1g00924	0.0101	0.055	0.0103	0.0529
pp72s1g00927	pp72s1g00925	0.1233	0.3427	0.1252	0.3444
pp72s1g00929	pp72s1g00927	0.152	0.3948	0.1528	0.4132
pp72s1g00930	pp72s1g00929	0.0008	0.0073	0.0008	0.0065
pp72s1g00932	pp72s1g00930	0.2838	0.7226	0.2847	0.815
pp72s1g00933	pp72s1g00932	0.169	0.6166	0.1721	0.6177
pp72s1g00934	pp72s1g00933	0.1657	0.532	0.1722	0.4873
pp72s1g00935	pp72s1g00936	0.165	0.4067	0.1667	0.4407
pp72s1g00936	pp72s1g00937	0.1861	0.6201	0.1881	0.6584
pp72s1g00937	pp72s1g00938	0.1951	0.5748	0.1961	0.6178
pp72s1g00940	pp72s1g00941	0.0942	0.2336	0.0982	0.2052
pp72s1g00946	pp72s1g00947	0.0388	0.0621	0.0387	0.063
pp72s1g00957	pp72s1g00958	0.2175	0.4127	0.2277	0.3779
pp72s1g00958	pp72s1g00959	0.1965	0.3597	0.2077	0.3231
pp72s1g00964	pp72s1g00965	0.0747	0.097	0.0752	0.0962
pp72s1g00969	pp72s1g00968	0.0367	0.0818	0.038	0.0744
pp72s1g00970	pp72s1g00969	0.0958	0.3421	0.1016	0.2942
pp72s1g00982	pp72s1g00983	0.4127	0.6501	0.4031	0.7928
pp72s1g00983	pp72s1g00984	0.3151	0.5307	0.3301	0.4848
pp72s1g01005	pp72s1g01006	0.194	0.4155	0.1963	0.4163
pp72s1g01038	pp72s1g01039	0.0491	0.1549	0.05	0.1481
pp72s1g01039	pp72s1g01041	0.0169	0.0545	0.0174	0.0504
pp72s1g01041	pp72s1g01043	0.0219	0.0772	0.0224	0.072
pp72s1g01043	pp72s1g01044	0.021	0.0615	0.0215	0.0579
pp72s1g01065	pp72s1g01066	0.0819	0.2887	0.0845	0.2734
pp72s1g01068	pp72s1g01069	0.2256	1.5919	0.228	1.4606
pp72s1g01072	pp72s1g01073	0.1454	0.2237	0.15	0.2093
pp72s1g01073	pp72s1g01074	0.1736	0.4564	0.1763	0.4618
pp72s1g01074	pp72s1g01075	0.3238	0.7859	0.3271	0.8445
pp72s1g01075	pp72s1g01076	0.5783	1.2354	0.5698	1.8757
pp72s1g01076	pp72s1g01077	0.4599	0.8014	0.4526	0.9365
pp72s1g01077	pp72s1g01078	0.3327	0.4358	0.326	0.525
pp72s1g01078	pp72s1g01079	0.1688	0.1665	0.1713	0.1651
pp72s1g01079	pp72s1g01080	0.1776	0.1931	0.1769	0.2025
pp72s1g01103	pp72s1g01104	0.2749	0.4056	0.28	0.4003
pp72s1g01104	pp72s1g01105	0.1834	0.2091	0.1903	0.1892
pp72s1g01105	pp72s1g01106	0.2548	0.5346	0.2645	0.5064
pp72s1g01111	pp72s1g01112	0.2471	0.6965	0.2655	0.5511
pp72s1g01123	pp72s1g01124	0.3705	0.5268	0.3467	0.771
pp72s1g01138	pp72s1g01145	0.4472	1.6597	0.4675	1.6642
pp72s1g01161	pp72s1g01162	0.3808	1.1288	0.3822	1.4655
pp72s1g01162	pp72s1g01164	0.1495	0.2813	0.1507	0.283
pp72s1g01176	pp72s1g01177	0.2292	0.7517	0.2367	0.7297
pp72s1g01192	pp72s1g01191	0.3473	1.4455	0.3607	2.1889
pp72s1g01196	pp72s1g01198	0.2305	0.3972	0.2402	0.3659
pp72s1g01200	pp72s1g01201	0.3282	0.1709	0.3618	0.1387
pp72s1g01203	pp72s1g01204	0.2315	0.2539	0.2349	0.2555
pp72s1g01211	pp72s1g01210	0.1727	0.7003	0.1754	0.7995
pp72s1g01213	pp72s1g01211	0.2181	0.4836	0.2219	0.4815
pp72s1g01226	pp72s1g01227	0.047	1.7016	0.0472	1.6542
pp72s1g01237	pp72s1g01235	0.0168	0.0307	0.0158	0.0394
pp72s1g01238	pp72s1g01237	0.1884	0.9535	0.1794	2.7047
pp72s1g01243	pp72s1g01242	0.0475	0.1886	0.0488	0.1726
pp72s1g01245	pp72s1g01243	0.0135	0.0372	0.0151	0.0272
pp72s1g01249	pp72s1g01244	0.0362	0.0926	0.0381	0.0792
pp72s1g01250	pp72s1g01246	0.2076	0.3074	0.2096	0.305
pp72s1g01251	pp72s1g01248	0.0069	0.022	0.0071	0.0204
pp72s1g01266	pp72s1g01267	0.0177	0.0664	0.0189	0.0552
pp72s1g01269	pp72s1g01271	0.1277	0.664	0.1308	0.6324
pp72s1g01271	pp72s1g01272	0.0968	0.4819	0.0975	0.4847
pp72s1g01272	pp72s1g01273	0.0977	0.2738	0.0974	0.2892
pp72s1g01273	pp72s1g01274	0.0963	0.2664	0.0981	0.2531
pp72s1g01274	pp72s1g01275	0.1026	0.2784	0.1034	0.2738
pp72s1g01275	pp72s1g01278	0.0137	0.0562	0.0134	0.0602
pp72s1g01278	pp72s1g01279	0.0136	0.0468	0.0144	0.0399
pp72s1g01279	pp72s1g01282	0.0109	0.0092	0.012	0.0069
pp72s1g01281	pp72s1g01283	0.2077	0.3779	0.1994	0.4735
pp72s1g01282	pp72s1g01284	0.0164	0.0373	0.016	0.0412
pp72s1g01283	pp72s1g01285	0.0353	0.2171	0.0406	0.1488
pp72s1g01287	pp72s1g01286	0.1396	0.6406	0.1425	0.7012
pp72s1g01289	pp72s1g01288	0.4175	1.223	0.4284	1.6545
pp72s1g01307	pp72s1g01311	0.001	0.0	0.0011	-0.0
pp72s1g01310	pp72s1g01312	0.0131	0.0	0.0131	-0.0
pp72s1g01319	pp72s1g01320	0.1374	0.4101	0.1371	0.4351
pp72s1g01320	pp72s1g01323	0.2915	0.9765	0.2784	1.9026
pp72s1g01336	pp72s1g01337	0.2941	0.5578	0.3141	0.4973
pp72s1g01358	pp72s1g01360	0.1354	0.2664	0.1371	0.257
pp72s1g01384	pp72s1g01383	0.2325	0.7405	0.2343	0.9044
pp72s1g01404	pp72s1g01405	0.2385	1.4562	0.241	1.3636
pp72s1g01412	pp72s1g01413	0.1994	0.3875	0.2053	0.3677
pp72s1g01413	pp72s1g01414	0.053	0.1029	0.0547	0.094
pp72s1g01448	pp72s1g01449	0.1681	0.3677	0.1704	0.3636
pp72s1g01461	pp72s1g01462	0.0843	0.0807	0.0876	0.0734
pp72s1g01462	pp72s1g01463	0.084	0.078	0.0859	0.0741
pp72s1g01463	pp72s1g01464	0.0791	0.1238	0.0745	0.1582
pp72s1g01468	pp72s1g01469	0.3968	0.5403	0.4004	0.5612
pp72s1g01469	pp72s1g01470	0.2459	0.3905	0.2464	0.4115
pp72s1g01470	pp72s1g01471	0.2345	0.4154	0.2376	0.4227
pp72s1g01471	pp72s1g01472	0.3326	0.5911	0.3315	0.6863
pp72s1g01494	pp72s1g01495	0.1819	0.3947	0.1879	0.3652
pp72s1g01495	pp72s1g01496	0.138	0.3972	0.144	0.3543
pp72s1g01496	pp72s1g01497	0.0972	0.2978	0.1012	0.2657
pp72s1g01501	pp72s1g01500	0.2214	0.8028	0.2249	0.8554
pp72s1g01511	pp72s1g01508	0.2089	0.467	0.2081	0.4908
pp72s1g01520	pp72s1g01521	0.4524	1.6496	0.4753	1.7375
pp72s1g01521	pp72s1g01522	0.2241	0.8689	0.2275	0.8915
pp72s1g01549	pp72s1g01551	0.1886	0.445	0.192	0.4379
pp72s1g01551	pp72s1g01552	0.1003	0.2071	0.1017	0.1991
pp72s1g01564	pp72s1g01563	0.192	1.1848	0.2026	1.058
pp72s1g01565	pp72s1g01564	0.103	0.489	0.1045	0.4866
pp72s1g01566	pp72s1g01565	0.1569	0.528	0.1638	0.4719
pp72s1g01567	pp72s1g01566	0.1565	0.5134	0.1636	0.4565
pp72s1g01568	pp72s1g01567	0.104	0.4786	0.1056	0.4745
pp72s1g01569	pp72s1g01568	0.2183	1.0628	0.2285	0.9515
pp72s1g01570	pp72s1g01569	0.0254	0.0666	0.0264	0.0598
pp72s1g01573	pp72s1g01572	0.2664	0.4329	0.2763	0.4193
pp72s1g01574	pp72s1g01573	0.4456	0.7519	0.4411	0.8975
pp72s1g01575	pp72s1g01574	0.1762	0.1575	0.1696	0.1868
pp72s1g01576	pp72s1g01579	0.3196	0.572	0.3233	0.5919
pp72s1g01577	pp72s1g01580	0.275	0.3262	0.284	0.3081
pp72s1g01580	pp72s1g01581	0.3142	0.5297	0.3307	0.4784
pp72s1g01581	pp72s1g01582	0.3294	0.6145	0.3318	0.6757
pp72s1g01590	pp72s1g01592	0.1652	0.4353	0.1646	0.4765
pp72s1g01598	pp72s1g01599	0.2315	0.7341	0.2383	0.7081
pp72s1g01605	pp72s1g01604	0.2532	0.3735	0.2574	0.3675
pp72s1g01610	pp72s1g01608	0.5188	1.064	0.5175	1.3798
pp72s1g01612	pp72s1g01615	0.0513	0.1066	0.0536	0.094
pp72s1g01613	pp72s1g01616	0.1965	0.2209	0.1999	0.2146
pp72s1g01614	pp72s1g01617	0.0833	0.1773	0.0876	0.1564
pp72s1g01616	pp72s1g01621	0.2167	0.2484	0.219	0.2483
pp72s1g01617	pp72s1g01622	0.176	0.2783	0.1773	0.2777
pp72s1g01618	pp72s1g01625	0.1043	0.164	0.1065	0.1572
pp72s1g01636	pp72s1g01637	0.1164	0.1827	0.1207	0.1689
pp72s1g01637	pp72s1g01638	0.2438	0.4486	0.2481	0.4508
pp72s1g01638	pp72s1g01640	0.2724	0.4512	0.276	0.4586
pp72s1g01658	pp72s1g01657	0.0872	0.3062	0.0905	0.2757
pp72s1g01661	pp72s1g01658	0.133	0.4036	0.1365	0.3834
pp72s1g01662	pp72s1g01661	0.1404	0.3414	0.145	0.318
pp72s1g01663	pp72s1g01662	0.1733	0.4372	0.1762	0.4427
pp72s1g01666	pp72s1g01663	0.1464	0.4885	0.1434	0.5962
pp72s1g01667	pp72s1g01665	0.0518	0.0415	0.0518	0.0416
pp72s1g01670	pp72s1g01667	0.0738	0.0959	0.0705	0.1146
pp72s1g01678	pp72s1g01676	0.3732	0.5211	0.3796	0.5168
pp72s1g01679	pp72s1g01678	0.1769	0.1788	0.1828	0.1632
pp72s1g01680	pp72s1g01679	0.1557	0.2064	0.1623	0.1847
pp72s1g01681	pp72s1g01680	0.1614	0.2533	0.1606	0.2609
pp72s1g01684	pp72s1g01685	0.0644	0.1876	0.0653	0.1822
pp72s1g01687	pp72s1g01686	0.0535	0.1114	0.0535	0.112
pp72s1g01689	pp72s1g01687	0.294	0.5344	0.3202	0.4229
pp72s1g01691	pp72s1g01692	0.0359	0.1154	0.0378	0.0994
pp72s1g01692	pp72s1g01693	0.0967	0.416	0.1005	0.3857
pp72s1g01696	pp72s1g01698	0.4999	0.783	0.5007	0.8694
pp72s1g01698	pp72s1g01699	0.2213	0.2455	0.231	0.2219
pp72s1g01699	pp72s1g01700	0.4297	0.8102	0.4492	0.733
pp72s1g01700	pp72s1g01701	0.3528	0.7356	0.3737	0.6761
pp72s1g01716	pp72s1g01715	0.1473	0.247	0.1482	0.2492
pp72s1g01722	pp72s1g01723	0.0287	0.048	0.0316	0.0368
pp72s1g01735	pp72s1g01734	0.0839	0.1408	0.0812	0.165
pp72s1g01755	pp72s1g01756	0.0255	0.0598	0.0262	0.0558
pp72s1g01756	pp72s1g01757	0.0456	0.2134	0.047	0.1965
pp72s1g01757	pp72s1g01758	0.018	0.1411	0.0182	0.1402
pp72s1g01790	pp72s1g01794	0.031	0.0904	0.0321	0.082
pp72s1g01794	pp72s1g01797	0.1342	0.4522	0.1364	0.4454
pp72s1g01797	pp72s1g01809	0.1506	0.5492	0.1552	0.5347
pp72s1g01809	pp72s1g01810	0.0411	0.1041	0.0424	0.0952
pp72s1g01825	pp72s1g01823	0.2721	0.2963	0.2719	0.3053
pp72s1g01828	pp72s1g01833	0.1604	0.0652	0.1753	0.0519
pp72s1g01833	pp72s1g01842	0.0816	0.0806	0.0844	0.0732
pp72s1g01835	pp72s1g01844	0.164	0.1405	0.1593	0.1624
pp72s1g01844	pp72s1g01847	0.1821	0.2916	0.1824	0.3126
pp72s1g01870	pp72s1g01874	0.0393	0.0385	0.0425	0.0319
pp72s1g01884	pp72s1g01887	0.09	0.2193	0.0902	0.2223
pp72s1g01888	pp72s1g01891	0.0189	0.1205	0.0192	0.1171
pp72s1g01908	pp72s1g01909	0.003	0.0286	0.0032	0.0228
pp72s1g01910	pp72s1g01911	0.1108	0.3796	0.1147	0.3542
pp72s1g01923	pp72s1g01924	0.0727	0.1017	0.0766	0.088
pp72s1g01924	pp72s1g01936	0.0718	0.1297	0.0729	0.1249
pp72s1g01927	pp72s1g01938	0.0836	0.2375	0.0785	0.3603
pp72s1g01936	pp72s1g01940	0.0696	0.1115	0.0693	0.1138
pp72s1g01944	pp72s1g01945	0.1603	0.442	0.1717	0.3748
pp72s1g01957	pp72s1g01956	0.4323	2.1891	0.4251	3.7115
pp72s1g01958	pp72s1g01957	0.4619	1.6764	0.4634	1.7511
pp72s1g01959	pp72s1g01958	0.7099	1.4967	0.6706	3.5617
pp72s1g01960	pp72s1g01959	0.4112	1.2915	0.4036	1.5823
pp72s1g01961	pp72s1g01963	0.1535	0.3571	0.1495	0.4137
pp72s1g04676	pp72s1g04678	0.1121	0.2151	0.1175	0.1914
pp72s1g04682	pp72s1g04681	0.5079	-1.0	0.5217	2.7711
pp72s1g04683	pp72s1g04682	0.1997	0.4554	0.1997	0.4819
pp72s1g04686	pp72s1g04690	0.2364	0.6483	0.2401	0.6938
pp72s1g04690	pp72s1g04691	0.0426	0.0862	0.0423	0.0889
pp72s1g04691	pp72s1g04692	0.1687	0.3817	0.1697	0.3982
pp72s1g04692	pp72s1g04693	0.0302	0.0436	0.0304	0.0427
pp72s1g04695	pp72s1g04696	0.1012	0.2505	0.1052	0.2247
pp72s1g04696	pp72s1g04698	0.3641	0.5414	0.3764	0.5172
pp72s1g04698	pp72s1g04701	0.3513	0.5731	0.3572	0.5722
pp72s1g04701	pp72s1g04703	0.2077	0.3502	0.2095	0.3506
pp72s1g04703	pp72s1g04704	0.2115	0.298	0.2097	0.3117
pp72s1g04704	pp72s1g04705	0.174	0.2264	0.1775	0.2155
pp72s1g04705	pp72s1g04706	0.164	0.2827	0.1687	0.2663
pp72s1g04713	pp72s1g04712	0.1548	0.9348	0.1605	0.9175
pp72s1g04714	pp72s1g04713	0.1086	0.5613	0.112	0.5352
pp72s1g04729	pp72s1g04730	0.048	1.8519	0.0474	2.443
pp72s1g04740	pp72s1g04739	0.1746	0.5276	0.176	0.5784
pp72s1g04741	pp72s1g04743	0.2293	0.2602	0.229	0.2691
pp72s1g04742	pp72s1g04745	0.1777	0.4177	0.1767	0.4489
pp72s1g04747	pp72s1g04748	0.4049	0.7009	0.4266	0.6401
pp72s1g04751	pp72s1g04753	0.037	0.0303	0.0366	0.0317
pp72s1g04752	pp72s1g04755	0.1259	0.1428	0.13	0.1302
pp72s1g04754	pp72s1g04758	0.3455	0.3895	0.3536	0.3656
pp72s1g04755	pp72s1g04759	0.0436	0.0605	0.0439	0.0601
pp72s1g04756	pp72s1g04761	0.2903	0.5771	0.3199	0.4555
pp72s1g04757	pp72s1g04763	0.1053	0.1661	0.1085	0.1517
pp72s1g04761	pp72s1g04764	0.5016	0.7006	0.5303	0.6387
pp72s1g04762	pp72s1g04765	0.0919	0.0799	0.0936	0.0757
pp72s1g04763	pp72s1g04766	0.5652	1.1752	0.6164	0.9407
pp72s1g04765	pp72s1g04770	0.0569	0.0352	0.0582	0.0329
pp72s1g04766	pp72s1g04771	0.3451	0.3436	0.3698	0.2882
pp72s1g04767	pp72s1g04772	0.0634	0.0783	0.0651	0.0721
pp72s1g04769	pp72s1g04773	0.0674	0.1026	0.0673	0.1066
pp72s1g04770	pp72s1g04774	0.0721	0.067	0.0726	0.0655
pp72s1g04771	pp72s1g04776	0.3561	0.6628	0.3771	0.6002
pp72s1g04773	pp72s1g04777	0.1363	0.1793	0.1325	0.213
pp72s1g04774	pp72s1g04778	0.0548	0.0502	0.0563	0.0462
pp72s1g04775	pp72s1g04779	0.3604	0.6074	0.3755	0.5745
pp72s1g04776	pp72s1g04780	0.3084	0.6804	0.3184	0.6641
pp72s1g04797	pp72s1g04796	0.0482	0.0814	0.0488	0.0791
pp72s1g04798	pp72s1g04797	0.499	1.0982	0.4871	2.2036
pp72s1g04830	pp72s1g04831	0.4842	1.846	0.49	1.6626
pp72s1g04840	pp72s1g04841	0.4525	1.1687	0.4716	1.1874
pp72s1g04854	pp72s1g04855	0.0303	0.2184	0.0309	0.2102
pp72s1g04855	pp72s1g04856	0.0977	0.3587	0.098	0.3695
pp72s1g04867	pp72s1g04868	0.0761	0.1287	0.0794	0.116
pp72s1g04878	pp72s1g04877	0.2586	0.3908	0.2586	0.4129
pp72s1g04879	pp72s1g04878	0.107	0.099	0.1103	0.0914
pp72s1g04880	pp72s1g04879	0.177	0.2568	0.179	0.2627
pp72s1g04881	pp72s1g04880	0.2393	0.3909	0.2394	0.4207
pp72s1g04882	pp72s1g04881	0.1885	0.4371	0.1885	0.4648
pp72s1g04883	pp72s1g04882	0.2125	0.4251	0.2135	0.4462
pp72s1g04884	pp72s1g04883	0.2407	0.4014	0.246	0.3923
pp72s1g04902	pp72s1g04901	0.0482	0.1973	0.0513	0.1671
pp72s1g04903	pp72s1g04902	0.0685	0.3664	0.0723	0.3173
pp72s1g04910	pp72s1g04911	0.1392	0.3946	0.1412	0.3944
pp72s1g04911	pp72s1g04912	0.0431	0.1275	0.0449	0.1148
pp72s1g04912	pp72s1g04913	0.1562	0.4736	0.16	0.4619
pp72s1g04917	pp72s1g04918	0.2755	1.0189	0.2896	0.9388
pp72s1g04920	pp72s1g04921	0.0294	0.0565	0.0296	0.0549
pp72s1g04933	pp72s1g04922	0.7869	2.772	0.7996	2.3056
pp72s1g04951	pp72s1g04950	0.0106	0.0614	0.0103	0.0703
pp72s1g04957	pp72s1g04959	0.0316	0.077	0.0352	0.057
pp72s1g04958	pp72s1g04962	0.0875	0.0989	0.0872	0.1003
pp72s1g04959	pp72s1g04963	0.0396	0.0705	0.0433	0.0551
pp72s1g04960	pp72s1g04964	0.0053	0.015	0.0056	0.0129
pp72s1g04961	pp72s1g04965	0.1345	0.1938	0.1427	0.1618
pp72s1g04963	pp72s1g04966	0.0086	0.0384	0.009	0.0333
pp72s1g04965	pp72s1g04967	0.1164	0.2458	0.1247	0.2085
pp72s1g04966	pp72s1g04968	0.0751	0.1589	0.0763	0.1549
pp72s1g04973	pp72s1g04974	0.0994	0.2151	0.0999	0.2149
pp72s1g04974	pp72s1g04975	0.1015	0.1973	0.1015	0.2012
pp72s1g04975	pp72s1g04976	0.1141	0.1734	0.1141	0.1781
pp72s1g04976	pp72s1g04977	0.0511	0.058	0.0506	0.0601
pp72s1g04977	pp72s1g04978	0.054	0.09	0.0512	0.1107
pp72s1g04978	pp72s1g04979	0.0524	0.0854	0.0535	0.0802
pp72s1g04983	pp72s1g04984	0.07	0.2047	0.0688	0.2287
pp72s1g04984	pp72s1g04986	0.0818	0.2303	0.0827	0.229
pp72s1g04986	pp72s1g04987	0.0813	0.1806	0.089	0.1417
pp72s1g04987	pp72s1g04988	0.0601	0.0959	0.0621	0.0872
pp72s1g05005	pp72s1g05004	0.19	0.7819	0.2012	0.6835
pp72s1g05006	pp72s1g05005	0.3127	1.2815	0.3334	1.0849
pp72s1g05023	pp72s1g05025	0.0026	0.0309	0.0027	0.0281
pp72s1g05025	pp72s1g05027	0.4254	1.43	0.433	1.7417
pp72s1g05027	pp72s1g05028	0.1188	0.6143	0.1211	0.6033
pp72s1g05043	pp72s1g05041	0.0732	0.0527	0.074	0.0509
pp72s1g05046	pp72s1g05047	0.5647	2.1021	0.5658	2.1076
pp72s1g05048	pp72s1g05049	0.4937	1.4259	0.5028	3.2311
pp72s1g05051	pp72s1g05052	0.0873	0.185	0.0913	0.1635
pp72s1g05057	pp72s1g05058	0.0202	0.0386	0.0207	0.0359
pp72s1g05075	pp72s1g05076	0.0419	0.3253	0.0432	0.3076
pp72s1g05095	pp72s1g05091	0.0637	0.138	0.0674	0.1184
pp72s1g05097	pp72s1g05093	0.1171	0.1856	0.1191	0.1802
pp72s1g05098	pp72s1g05094	0.0157	0.0179	0.016	0.0173
pp72s1g05099	pp72s1g05098	0.0427	0.0946	0.0424	0.0981
pp72s1g05104	pp72s1g05107	0.1612	0.1665	0.1634	0.1633
pp72s1g05107	pp72s1g05126	0.1426	0.2605	0.1442	0.2585
pp72s1g05108	pp72s1g05133	0.0631	0.1204	0.0658	0.1074
pp72s1g05134	pp72s1g05141	0.4013	0.8587	0.4157	0.8736
pp72s1g05148	pp72s1g05149	0.2127	0.4376	0.2167	0.4416
pp72s1g05158	pp72s1g05153	0.138	0.3305	0.1441	0.3003
pp72s1g05159	pp72s1g05160	0.1864	0.4956	0.187	0.5202
pp72s1g05166	pp72s1g05167	0.0217	0.1203	0.0243	0.0887
pp72s1g05172	pp72s1g05191	0.0967	0.2346	0.0996	0.2131
pp72s1g05192	pp72s1g05193	0.0	0.0	-0.0	-0.0
pp72s1g05195	pp72s1g05196	0.1637	0.6093	0.1672	0.607
pp72s1g05196	pp72s1g05197	0.1756	0.6165	0.1825	0.568
pp72s1g05197	pp72s1g05198	0.159	0.5326	0.1667	0.4703
pp72s1g05198	pp72s1g05199	0.1312	0.401	0.135	0.3766
pp72s1g05199	pp72s1g05200	0.0411	0.1136	0.0431	0.0993
pp72s1g05200	pp72s1g05201	0.109	0.5003	0.1129	0.4625
pp72s1g05201	pp72s1g05202	0.0304	0.1607	0.0325	0.1327
pp72s1g05202	pp72s1g05203	0.0156	0.0478	0.0164	0.0412
pp72s1g05203	pp72s1g05204	0.0957	0.599	0.0999	0.5452
pp72s1g05205	pp72s1g05206	0.4085	2.4706	0.4096	2.3961
pp72s1g05206	pp72s1g05207	0.0136	0.1252	0.0147	0.102
pp72s1g05207	pp72s1g05208	0.1706	0.7629	0.1699	0.8975
pp72s1g05208	pp72s1g05209	0.3915	-1.0	0.3913	4.071
pp72s1g05216	pp72s1g05218	0.088	0.245	0.0903	0.2292
pp72s1g05239	pp72s1g05240	0.1846	0.3814	0.1864	0.3929
pp72s1g05248	pp72s1g05250	0.1535	0.4979	0.164	0.4307
pp72s1g05250	pp72s1g05252	0.2163	0.5721	0.2267	0.5114
pp72s1g05252	pp72s1g05253	0.3312	1.7529	0.3458	1.6475
pp72s1g05256	pp72s1g05258	0.0477	0.1957	0.0501	0.1729
pp72s1g05288	pp72s1g05290	0.1731	0.2854	0.1764	0.279
pp72s1g05294	pp72s1g05295	0.0567	0.2977	0.0593	0.2647
pp72s1g05313	pp72s1g05311	0.199	0.4353	0.1939	0.5189
pp72s1g05314	pp72s1g05313	0.2316	0.5118	0.2231	0.6587
pp72s1g05315	pp72s1g05314	0.0657	0.2816	0.0683	0.2508
pp72s1g05316	pp72s1g05315	0.0828	0.1257	0.0838	0.1217
pp72s1g05317	pp72s1g05316	0.0753	0.1712	0.0766	0.1662
pp72s1g05321	pp72s1g05320	0.3535	1.3109	0.3579	1.2789
pp72s1g05326	pp72s1g05327	0.144	0.2333	0.1454	0.2362
pp72s1g05336	pp72s1g05337	0.175	0.662	0.1854	0.5679
pp72s1g05343	pp72s1g05344	0.4736	-1.0	0.4699	3.9482
pp72s1g05347	pp72s1g05349	0.0	0.0229	-0.0	0.0187
pp72s1g05356	pp72s1g05359	0.0	0.0277	-0.0	0.0262
pp72s1g05366	pp72s1g05367	0.0105	0.0414	0.0105	0.0413
pp72s1g05367	pp72s1g05373	0.2157	1.0413	0.2155	1.416
pp72s1g05368	pp72s1g05375	0.1044	0.1318	0.1091	0.1164
pp72s1g05374	pp72s1g05376	0.0931	0.2141	0.0948	0.2024
pp72s1g05376	pp72s1g05377	0.2665	0.7625	0.2777	0.6967
pp72s1g05377	pp72s1g05380	0.0136	0.0241	0.0149	0.0188
pp72s1g05379	pp72s1g05381	0.0	0.0	-0.0	-0.0
pp72s1g05380	pp72s1g05382	0.0081	0.0119	0.0083	0.0111
pp72s1g05383	pp72s1g05384	0.1627	0.9513	0.164	1.1419
pp72s1g05392	pp72s1g05393	0.1323	0.7705	0.1376	0.7229
pp72s1g05424	pp72s1g05423	0.585	-1.0	0.5852	4.8635
pp72s1g05448	pp72s1g05450	0.4079	0.5721	0.4166	0.5546
pp72s1g05450	pp72s1g05452	0.0855	0.1619	0.0869	0.1567
pp72s1g05451	pp72s1g05453	0.1401	0.1436	0.1429	0.1353
pp72s1g05454	pp72s1g05457	0.2928	1.435	0.2947	1.7272
pp72s1g05476	pp72s1g05474	0.4526	-1.0	0.4492	4.1218
pp72s1g05477	pp72s1g05475	0.047	0.1334	0.0518	0.1037
pp72s1g05478	pp72s1g05477	0.0768	0.1831	0.0818	0.155
pp72s1g05484	pp72s1g05483	0.0148	0.0524	0.0149	0.0518
pp72s1g05486	pp72s1g05484	0.048	0.2219	0.0475	0.2388
pp72s1g05487	pp72s1g05486	0.0388	0.1511	0.0386	0.1563
pp72s1g05488	pp72s1g05487	0.0669	0.3301	0.066	0.3735
pp72s1g05489	pp72s1g05488	0.0181	0.0477	0.0184	0.0454
pp72s1g05490	pp72s1g05489	0.0181	0.0477	0.0186	0.0445
pp72s1g05491	pp72s1g05490	0.0418	0.2916	0.0412	0.3336
pp72s1g05507	pp72s1g05508	0.4747	0.9124	0.4734	1.1797
pp72s1g05526	pp72s1g05527	0.1989	0.3323	0.1933	0.3947
pp72s1g05543	pp72s1g05544	0.0156	0.0427	0.0161	0.039
pp72s1g05552	pp72s1g05553	0.2777	2.1878	0.2842	1.6922
pp72s1g05571	pp72s1g05572	0.1483	0.1707	0.1522	0.1598
pp72s1g05589	pp72s1g05588	0.4094	0.7064	0.4033	0.8203
pp72s1g05590	pp72s1g05589	0.4917	0.6776	0.4701	0.9112
pp72s1g05613	pp72s1g05612	0.2884	1.3303	0.3079	1.2029
pp72s1g05614	pp72s1g05613	0.2646	0.8085	0.2734	0.8074
pp72s1g05615	pp72s1g05614	0.4173	0.7815	0.4375	0.6993
pp72s1g05652	pp72s1g05654	0.2494	0.2742	0.254	0.2669
pp72s1g05655	pp72s1g05657	0.0022	0.0309	0.0022	0.0283
pp72s1g05657	pp72s1g05658	0.0143	0.0114	0.0152	0.0094
pp72s1g05670	pp72s1g05671	0.2331	0.73	0.2162	1.4023
pp72s1g05681	pp72s1g05682	0.1078	0.4458	0.1113	0.4232
pp72s1g05688	pp72s1g05689	0.1031	0.0919	0.1014	0.0974
pp72s1g05690	pp72s1g05692	0.4344	0.9431	0.4433	1.201
pp72s1g05698	pp72s1g05697	0.1196	0.4684	0.1249	0.4191
pp72s1g05699	pp72s1g05698	0.1463	0.5227	0.1533	0.4721
pp72s1g05704	pp72s1g05705	0.0097	0.0245	0.0099	0.0233
pp72s1g05707	pp72s1g05708	0.1249	0.2429	0.1305	0.2147
pp72s1g05742	pp72s1g05743	0.3804	1.0684	0.3985	1.213
pp72s1g05743	pp72s1g05744	0.3067	0.9553	0.319	0.9756
pp72s1g05748	pp72s1g05749	0.0386	0.1043	0.0385	0.1056
pp72s1g05752	pp72s1g05751	0.1253	0.177	0.1259	0.1778
pp72s1g05753	pp72s1g05752	0.2454	0.6672	0.2476	0.7409
pp72s1g05755	pp72s1g05753	0.2357	0.5097	0.246	0.4705
pp72s1g05788	pp72s1g05789	0.7833	2.1596	0.7558	4.3133
pp72s1g05800	pp72s1g05801	0.1963	0.9129	0.2065	0.8401
pp72s1g05802	pp72s1g05803	0.0603	0.3333	0.0627	0.3017
pp72s1g05803	pp72s1g05804	0.0086	0.0856	0.0087	0.0847
pp72s1g05804	pp72s1g05805	0.0538	0.5696	0.0555	0.5331
pp72s1g00799	pp72s1g00800	0.2787	0.5147	0.2873	0.4942
pp72s1g00904	pp72s1g00910	0.3427	1.0192	0.3599	0.891
pp72s1g00905	pp72s1g00911	0.1838	0.4244	0.1943	0.3647
pp72s1g00910	pp72s1g00912	0.1282	0.4986	0.1353	0.4279
pp72s1g00933	pp72s1g00936	0.1649	0.6289	0.1672	0.641
pp72s1g00934	pp72s1g00937	0.1286	0.5193	0.1374	0.4653
pp72s1g00935	pp72s1g00938	0.1972	0.4256	0.1983	0.4582
pp72s1g01163	pp72s1g01162	0.0839	0.2217	0.084	0.2259
pp72s1g01244	pp72s1g01246	0.3893	0.611	0.3984	0.596
pp72s1g01246	pp72s1g01249	0.3821	0.6609	0.3903	0.6656
pp72s1g01276	pp72s1g01269	0.0054	0.0811	0.0054	0.0783
pp72s1g01277	pp72s1g01271	0.1406	0.6913	0.1485	0.5944
pp72s1g01278	pp72s1g01272	0.0888	0.2714	0.0872	0.2997
pp72s1g01279	pp72s1g01273	0.0191	0.057	0.0198	0.0513
pp72s1g01281	pp72s1g01274	0.2077	0.3525	0.1974	0.4611
pp72s1g01282	pp72s1g01275	0.0109	0.0563	0.011	0.0544
pp72s1g01283	pp72s1g01278	0.0858	0.2576	0.0868	0.2506
pp72s1g01284	pp72s1g01279	0.0219	0.0474	0.0233	0.0393
pp72s1g01285	pp72s1g01282	0.0934	0.295	0.0946	0.2884
pp72s1g01287	pp72s1g01283	0.1505	0.7542	0.1482	0.9472
pp72s1g01288	pp72s1g01284	0.3288	1.6118	0.329	1.6698
pp72s1g01289	pp72s1g01285	0.4476	1.193	0.4591	1.2231
pp72s1g01290	pp72s1g01288	0.3166	1.6078	0.3303	1.9096
pp72s1g01574	pp72s1g01572	0.4024	0.7896	0.3907	1.155
pp72s1g01575	pp72s1g01573	0.3542	0.6966	0.3558	0.7824
pp72s1g01576	pp72s1g01574	0.3677	0.633	0.3626	0.7744
pp72s1g01577	pp72s1g01575	0.5154	0.6908	0.5191	0.736
pp72s1g01591	pp72s1g01592	0.2602	0.5733	0.2659	0.6038
pp72s1g01617	pp72s1g01616	0.2998	0.3693	0.3004	0.3825
pp72s1g01618	pp72s1g01617	0.1455	0.2696	0.1496	0.2529
pp72s1g01621	pp72s1g01622	0.1191	0.1564	0.1212	0.15
pp72s1g01622	pp72s1g01625	0.1677	0.2578	0.1695	0.2567
pp72s1g01937	pp72s1g01928	0.1087	0.1426	0.1042	0.1736
pp72s1g04687	pp72s1g04688	0.399	0.2544	0.4014	0.2517
pp72s1g04741	pp72s1g04739	0.3457	0.8587	0.3549	0.8491
pp72s1g04744	pp72s1g04745	0.0952	0.252	0.0924	0.2938
pp72s1g04758	pp72s1g04753	0.0366	0.0454	0.0384	0.0392
pp72s1g04765	pp72s1g04758	0.0971	0.0949	0.0995	0.0888
pp72s1g04766	pp72s1g04761	0.1919	0.2459	0.1945	0.2403
pp72s1g04767	pp72s1g04762	0.0569	0.0789	0.0579	0.0744
pp72s1g04769	pp72s1g04764	0.4284	0.6209	0.4615	0.5203
pp72s1g04772	pp72s1g04770	0.0965	0.0818	0.0991	0.0758
pp72s1g04773	pp72s1g04771	0.3638	0.4451	0.3877	0.3796
pp72s1g04774	pp72s1g04772	0.0696	0.0601	0.0704	0.0581
pp72s1g04958	pp72s1g04957	0.1021	0.1304	0.1071	0.1148
pp72s1g04966	pp72s1g04962	0.2141	0.2767	0.2119	0.2899
pp72s1g05142	pp72s1g05133	0.2246	0.4619	0.2256	0.4754
pp72s1g05156	pp72s1g05153	0.2365	0.5988	0.2423	0.5833
pp72s1g05173	pp72s1g05190	0.0265	0.0579	0.0282	0.0491
pp72s1g05289	pp72s1g05288	0.2003	0.5493	0.2006	0.6487
pp72s1g05311	pp72s1g05314	0.0858	0.1878	0.0908	0.1605
pp72s1g05313	pp72s1g05315	0.0894	0.2332	0.0867	0.2729
pp72s1g05314	pp72s1g05316	0.084	0.1861	0.0867	0.1719
pp72s1g05453	pp72s1g05452	0.0927	0.1417	0.0937	0.1387
pp72s1g00012	pp72s1g00013	0.0462	0.3036	0.0458	0.3324
pp72s1g00020	pp72s1g00019	0.0657	0.1403	0.0733	0.102
pp72s1g00029	pp72s1g00030	0.009	0.23	0.0092	0.217
pp72s1g00036	pp72s1g00037	0.2212	0.3107	0.2264	0.2915
pp72s1g00037	pp72s1g00039	0.2004	0.3783	0.2064	0.3494
pp72s1g00051	pp72s1g00057	0.0632	0.0949	0.0634	0.0948
pp72s1g00053	pp72s1g00058	0.0654	0.0582	0.0664	0.0557
pp72s1g00058	pp72s1g00059	0.0714	0.0527	0.0771	0.0428
pp72s1g00059	pp72s1g00060	0.0597	0.0881	0.0621	0.0792
pp72s1g00077	pp72s1g00075	0.0919	0.0794	0.0952	0.0719
pp72s1g00078	pp72s1g00077	0.3993	0.5395	0.4045	0.5469
pp72s1g00092	pp72s1g00093	0.0222	0.1213	0.0242	0.0954
pp72s1g00096	pp72s1g00106	0.3887	0.9078	0.3908	1.0472
pp72s1g00110	pp72s1g00107	0.1166	0.1821	0.1163	0.1882
pp72s1g00119	pp72s1g00120	0.1992	1.0381	0.2107	0.9284
pp72s1g00120	pp72s1g00121	0.3679	-1.0	0.3849	2.6692
pp72s1g00124	pp72s1g00126	0.3429	0.5619	0.3419	0.6222
pp72s1g00126	pp72s1g00127	0.3969	0.8791	0.4059	0.9456
pp72s1g00164	pp72s1g00165	0.3233	2.1814	0.3405	2.5435
pp72s1g00165	pp72s1g00166	0.47	-1.0	0.5286	1.4053
pp72s1g00166	pp72s1g00167	0.1959	0.4615	0.193	0.5132
pp72s1g00175	pp72s1g00176	0.1256	0.1335	0.134	0.1179
pp72s1g00177	pp72s1g00180	0.3372	0.8108	0.3348	1.0556
pp72s1g00210	pp72s1g00211	0.2798	-1.0	0.2848	3.5991
pp72s1g00214	pp72s1g00215	0.1248	0.4249	0.1299	0.38
pp72s1g00215	pp72s1g00216	0.0907	0.343	0.096	0.293
pp72s1g00216	pp72s1g00217	0.0714	0.161	0.0763	0.1371
pp72s1g00217	pp72s1g00218	0.103	0.4521	0.1106	0.3694
pp72s1g00220	pp72s1g00219	0.085	0.3896	0.0854	0.3986
pp72s1g00222	pp72s1g00220	0.0939	0.3889	0.0943	0.4045
pp72s1g00231	pp72s1g00232	0.1799	1.1053	0.1891	0.963
pp72s1g00232	pp72s1g00233	0.0169	0.0864	0.0177	0.0749
pp72s1g00233	pp72s1g00234	0.0093	0.0387	0.0098	0.0336
pp72s1g00244	pp72s1g00245	0.3527	0.4621	0.3556	0.4671
pp72s1g00245	pp72s1g00246	0.2826	0.3434	0.2897	0.3255
pp72s1g00246	pp72s1g00248	0.3844	0.5495	0.4007	0.5117
pp72s1g00248	pp72s1g00253	0.2463	0.2762	0.244	0.2966
pp72s1g00253	pp72s1g00254	0.2432	0.2955	0.2493	0.2768
pp72s1g00267	pp72s1g00274	0.4872	3.113	0.4775	4.1897
pp72s1g00275	pp72s1g00276	0.4008	-1.0	0.3937	3.6203
pp72s1g00285	pp72s1g00284	0.0888	0.3682	0.0926	0.3306
pp72s1g00288	pp72s1g00285	0.192	0.9063	0.1947	1.0113
pp72s1g00289	pp72s1g00288	0.3921	0.9	0.4033	0.9206
pp72s1g00290	pp72s1g00289	0.4827	1.1611	0.5091	1.2032
pp72s1g00291	pp72s1g00290	0.0068	0.0377	0.007	0.0346
pp72s1g00293	pp72s1g00294	0.0652	0.2896	0.0702	0.2314
pp72s1g00295	pp72s1g00296	0.1996	0.3973	0.2137	0.329
pp72s1g00300	pp72s1g00299	0.2646	0.6994	0.284	0.6221
pp72s1g00302	pp72s1g00300	0.4395	-1.0	0.5065	2.2334
pp72s1g00318	pp72s1g00338	0.006	0.027	0.0065	0.0212
pp72s1g00337	pp72s1g00339	0.0427	0.0946	0.0442	0.0853
pp72s1g00338	pp72s1g00340	0.0521	0.0956	0.0526	0.0939
pp72s1g00351	pp72s1g00352	0.2888	1.6741	0.3111	1.375
pp72s1g00356	pp72s1g00355	0.1803	0.3824	0.1858	0.3583
pp72s1g00358	pp72s1g00357	0.0819	0.2831	0.0832	0.275
pp72s1g00359	pp72s1g00358	0.1111	0.4383	0.1126	0.4477
pp72s1g00360	pp72s1g00359	0.1208	0.4316	0.1213	0.4553
pp72s1g00361	pp72s1g00360	0.1097	0.4061	0.1107	0.4134
pp72s1g00362	pp72s1g00361	0.4483	-1.0	0.4492	3.4048
pp72s1g00364	pp72s1g00365	0.0265	0.0776	0.0266	0.0776
pp72s1g00365	pp72s1g00366	0.071	0.1701	0.0746	0.1483
pp72s1g00366	pp72s1g00367	0.3158	1.1746	0.3225	1.3553
pp72s1g00367	pp72s1g00368	0.3235	1.358	0.34	1.2547
pp72s1g00368	pp72s1g00369	0.1568	0.5619	0.1649	0.492
pp72s1g00373	pp72s1g00372	0.1245	0.2359	0.1286	0.2165
pp72s1g00377	pp72s1g00378	0.3295	1.8371	0.3176	3.3923
pp72s1g00386	pp72s1g00387	0.137	1.2951	0.1394	1.3504
pp72s1g00397	pp72s1g00400	0.024	0.0505	0.0249	0.0455
pp72s1g00419	pp72s1g00420	0.4763	1.0793	0.4867	1.189
pp72s1g00428	pp72s1g00430	0.409	0.3586	0.394	0.4267
pp72s1g00429	pp72s1g00431	0.0484	0.0933	0.0519	0.0779
pp72s1g00430	pp72s1g00432	0.2959	0.4429	0.2911	0.4988
pp72s1g00432	pp72s1g00433	0.2291	0.2569	0.2401	0.2262
pp72s1g00433	pp72s1g00434	0.2125	0.1693	0.2215	0.1523
pp72s1g00434	pp72s1g00435	0.0946	0.1004	0.1031	0.0802
pp72s1g00436	pp72s1g00467	0.1054	0.2794	0.1051	0.2896
pp72s1g00467	pp72s1g00477	0.0525	0.0817	0.0542	0.0743
pp72s1g00477	pp72s1g00479	0.1165	0.1454	0.1184	0.1411
pp72s1g00479	pp72s1g00480	0.1122	0.1651	0.114	0.1607
pp72s1g00480	pp72s1g00485	0.0822	0.1288	0.0834	0.1256
pp72s1g00497	pp72s1g00496	0.2462	0.6322	0.2459	0.6538
pp72s1g00498	pp72s1g00497	0.2159	1.0059	0.2315	0.805
pp72s1g00500	pp72s1g00501	0.269	0.8661	0.2694	1.0757
pp72s1g00504	pp72s1g00505	0.2832	0.3715	0.2844	0.3818
pp72s1g00511	pp72s1g00513	0.0881	0.3909	0.0882	0.4238
pp72s1g00515	pp72s1g00518	0.1047	0.1632	0.1082	0.1479
pp72s1g00519	pp72s1g00522	0.038	0.065	0.0395	0.0582
pp72s1g00529	pp72s1g00530	0.2434	0.2441	0.2546	0.2202
pp72s1g00531	pp72s1g00532	0.104	0.3326	0.1063	0.3206
pp72s1g00532	pp72s1g00533	0.1245	0.4279	0.1286	0.4023
pp72s1g00533	pp72s1g00534	0.034	0.0974	0.0342	0.0961
pp72s1g00534	pp72s1g00535	0.104	0.3183	0.107	0.2982
pp72s1g00544	pp72s1g00546	0.2069	0.3416	0.202	0.3923
pp72s1g00549	pp72s1g00548	0.03	0.0296	0.0283	0.0368
pp72s1g00550	pp72s1g00549	0.2484	0.9271	0.2775	0.6725
pp72s1g00553	pp72s1g00559	0.1688	0.3333	0.1802	0.2767
pp72s1g00559	pp72s1g00560	0.1367	0.3635	0.1458	0.2994
pp72s1g00560	pp72s1g00561	0.1067	0.3059	0.1143	0.2468
pp72s1g00568	pp72s1g00567	0.1604	1.0108	0.1648	0.991
pp72s1g00570	pp72s1g00572	0.1025	0.2663	0.1036	0.2735
pp72s1g00571	pp72s1g00573	0.2752	1.0839	0.284	1.4352
pp72s1g00578	pp72s1g00577	0.3146	0.8515	0.3181	0.9258
pp72s1g00586	pp72s1g00578	0.471	1.6003	0.4735	1.5775
pp72s1g00589	pp72s1g00586	0.133	0.2022	0.1284	0.2432
pp72s1g00590	pp72s1g00589	0.1353	0.1705	0.129	0.2181
pp72s1g00591	pp72s1g00590	0.1154	0.1079	0.1145	0.1117
pp72s1g00592	pp72s1g00591	0.3174	0.8896	0.3224	0.9063
pp72s1g00593	pp72s1g00592	0.2045	0.2645	0.2171	0.2256
pp72s1g00595	pp72s1g00594	0.5096	1.2135	0.5311	1.3156
pp72s1g00596	pp72s1g00595	0.5024	1.2064	0.5104	1.5194
pp72s1g00597	pp72s1g00596	0.5779	0.9203	0.6256	0.7347
pp72s1g00600	pp72s1g00597	0.1188	0.2238	0.1225	0.2003
pp72s1g00601	pp72s1g00600	0.3298	0.7243	0.3344	0.7554
pp72s1g00618	pp72s1g00614	0.0969	0.2557	0.0975	0.2606
pp72s1g00619	pp72s1g00618	0.173	0.5143	0.1731	0.5358
pp72s1g00620	pp72s1g00621	0.1481	0.2254	0.1487	0.2276
pp72s1g00621	pp72s1g00623	0.3226	0.8353	0.3507	0.6921
pp72s1g00623	pp72s1g00624	0.0192	0.0546	0.0215	0.0373
pp72s1g00624	pp72s1g00625	0.4499	1.0727	0.4579	1.8911
pp72s1g00625	pp72s1g00626	0.2718	0.3441	0.2696	0.3906
pp72s1g00626	pp72s1g00627	0.1231	0.0645	0.1247	0.0627
pp72s1g00627	pp72s1g00628	0.2015	0.1059	0.2091	0.0945
pp72s1g00628	pp72s1g00629	0.4233	1.574	0.4374	3.0501
pp72s1g00635	pp72s1g00634	0.185	2.7255	0.1841	3.4646
pp72s1g00642	pp72s1g00643	0.5109	2.6193	0.517	2.263
pp72s1g00661	pp72s1g00662	0.3052	0.7521	0.3142	0.7407
pp72s1g00662	pp72s1g00663	0.7994	2.6159	0.8085	2.2973
pp72s1g00663	pp72s1g00664	0.4637	1.4059	0.4666	1.3559
pp72s1g00668	pp72s1g00671	0.339	1.5295	0.3495	2.0322
pp72s1g00701	pp72s1g00702	0.0911	0.2058	0.0932	0.1987
pp72s1g00702	pp72s1g00703	0.1976	0.3411	0.1994	0.3403
pp72s1g00703	pp72s1g00704	0.3318	0.5873	0.332	0.6175
pp72s1g00708	pp72s1g00709	0.0407	0.2323	0.0434	0.1955
pp72s1g00717	pp72s1g00718	0.0686	0.2136	0.071	0.1969
pp72s1g00723	pp72s1g00724	0.0038	0.0132	0.004	0.0111
pp72s1g00078	pp72s1g00075	0.3281	0.4405	0.3264	0.476
pp72s1g00079	pp72s1g00077	0.19	0.3677	0.2002	0.3319
pp72s1g00320	pp72s1g00325	0.1891	0.705	0.187	1.0241
pp72s1g00355	pp72s1g00357	0.115	0.3968	0.1177	0.3875
pp72s1g00356	pp72s1g00358	0.227	0.6547	0.2352	0.609
pp72s1g00357	pp72s1g00359	0.1082	0.4772	0.1109	0.4695
pp72s1g00358	pp72s1g00360	0.0155	0.0204	0.0162	0.0177
pp72s1g00359	pp72s1g00361	0.0182	0.0321	0.018	0.0338
pp72s1g00370	pp72s1g00369	0.4039	1.6479	0.4124	1.9784
pp72s1g00438	pp72s1g00435	0.1706	0.6075	0.1849	0.5209
pp72s1g00467	pp72s1g00437	0.2193	0.4356	0.2239	0.4327
pp72s1g00515	pp72s1g00522	0.1205	0.2282	0.1221	0.2246
pp72s1g00555	pp72s1g00556	0.3827	1.0757	0.3846	1.7639
pp72s1g00571	pp72s1g00570	0.2622	0.6745	0.2734	0.6216
pp72s1g00572	pp72s1g00573	0.3028	1.0657	0.3084	2.4318
pp72s1g00573	pp72s1g00581	0.3865	1.5338	0.3958	1.3139
pp72s1g00577	pp72s1g00586	0.4743	1.4039	0.4707	1.5451
pp72s1g02279	pp72s1g02275	0.2826	0.3595	0.2879	0.3474
pp72s1g02280	pp72s1g02279	0.2125	0.2335	0.2213	0.2114
pp72s1g02281	pp72s1g02280	0.2205	0.2548	0.2252	0.2446
pp72s1g02288	pp72s1g02289	0.3128	0.5043	0.3235	0.4789
pp72s1g02297	pp72s1g02302	0.0713	0.234	0.0745	0.207
pp72s1g02299	pp72s1g02303	0.419	0.5857	0.4189	0.6185
pp72s1g02301	pp72s1g02304	0.0493	0.0639	0.0476	0.074
pp72s1g02302	pp72s1g02305	0.176	0.7301	0.1801	0.7318
pp72s1g02306	pp72s1g02307	0.2632	0.4258	0.2681	0.4187
pp72s1g02307	pp72s1g02308	0.2881	0.7313	0.2992	0.6926
pp72s1g02308	pp72s1g02309	0.1149	0.3707	0.1204	0.3289
pp72s1g02309	pp72s1g02310	0.0832	0.3313	0.0877	0.2914
pp72s1g02310	pp72s1g02313	0.1062	0.4301	0.1111	0.3889
pp72s1g02313	pp72s1g02314	0.114	0.3297	0.1199	0.291
pp72s1g02342	pp72s1g02344	0.1643	1.5003	0.1726	1.9185
pp72s1g02353	pp72s1g02356	0.0084	0.044	0.009	0.0356
pp72s1g02358	pp72s1g02361	0.0562	0.1719	0.0575	0.1619
pp72s1g02364	pp72s1g02365	0.3781	1.3516	0.39	1.5774
pp72s1g02365	pp72s1g02366	0.2722	1.3105	0.2769	1.7981
pp72s1g02366	pp72s1g02367	0.1998	0.6933	0.2066	0.6442
pp72s1g02367	pp72s1g02368	0.0715	0.2197	0.0746	0.1963
pp72s1g02368	pp72s1g02371	0.4494	3.8065	0.4628	2.0001
pp72s1g02371	pp72s1g02372	0.3903	-1.0	0.3993	2.9368
pp72s1g02383	pp72s1g02385	0.3813	4.4937	0.392	2.0658
pp72s1g02390	pp72s1g02391	0.4739	2.1444	0.4979	1.443
pp72s1g02391	pp72s1g02392	0.181	0.3811	0.1867	0.3574
pp72s1g02392	pp72s1g02393	0.381	1.7286	0.391	1.7648
pp72s1g02411	pp72s1g02410	0.1027	0.2866	0.1068	0.2586
pp72s1g02415	pp72s1g02414	0.1799	0.7303	0.1846	0.7045
pp72s1g02416	pp72s1g02415	0.6843	3.3019	0.7333	1.5608
pp72s1g02423	pp72s1g02424	0.0737	0.2315	0.0782	0.2006
pp72s1g02447	pp72s1g02451	0.034	0.0917	0.0365	0.0757
pp72s1g02451	pp72s1g02454	0.0599	0.1133	0.0633	0.0977
pp72s1g02466	pp72s1g02467	0.2751	2.4094	0.2795	1.923
pp72s1g02475	pp72s1g02476	0.2614	0.2861	0.2666	0.2748
pp72s1g02477	pp72s1g02478	0.2305	0.531	0.234	0.5421
pp72s1g02482	pp72s1g02483	0.0402	0.1664	0.0407	0.1626
pp72s1g02493	pp72s1g02494	0.5402	-1.0	0.554	2.4345
pp72s1g02512	pp72s1g02511	0.6577	2.689	0.6549	3.3056
pp72s1g02520	pp72s1g02521	0.2687	1.6645	0.28	2.9563
pp72s1g02521	pp72s1g02522	0.0358	0.0953	0.0378	0.0815
pp72s1g02537	pp72s1g02538	0.1164	0.577	0.1145	0.675
pp72s1g02544	pp72s1g02545	0.0089	0.0452	0.0095	0.0364
pp72s1g02554	pp72s1g02556	0.439	0.9415	0.5178	0.6466
pp72s1g02556	pp72s1g02557	0.1727	0.2737	0.1824	0.2338
pp72s1g02560	pp72s1g02561	0.4975	-1.0	0.5109	2.895
pp72s1g02563	pp72s1g02564	0.9522	-1.0	0.9559	4.233
pp72s1g02571	pp72s1g02572	0.5068	1.1664	0.5398	0.989
pp72s1g02572	pp72s1g02573	0.343	0.9095	0.3598	0.8216
pp72s1g02573	pp72s1g02574	0.3593	1.1054	0.3722	1.2088
pp72s1g02574	pp72s1g02575	0.3582	1.08	0.3814	1.0348
pp72s1g02575	pp72s1g02576	0.3758	0.9931	0.4046	0.837
pp72s1g02576	pp72s1g02577	0.3439	1.5417	0.3635	1.4357
pp72s1g02589	pp72s1g02598	0.6309	2.7152	0.6394	2.2442
pp72s1g02616	pp72s1g02613	0.1816	0.2503	0.1714	0.3512
pp72s1g02635	pp72s1g02634	0.0843	0.2487	0.0873	0.2298
pp72s1g02636	pp72s1g02635	0.0497	0.0935	0.0517	0.0841
pp72s1g02647	pp72s1g02649	0.0987	0.635	0.1024	0.5921
pp72s1g02664	pp72s1g02665	0.3713	1.3508	0.3844	1.4584
pp72s1g02665	pp72s1g02666	0.1028	0.1756	0.1042	0.1692
pp72s1g02666	pp72s1g02668	0.085	0.1881	0.0885	0.1678
pp72s1g02685	pp72s1g02687	0.1471	0.3535	0.1445	0.3996
pp72s1g02701	pp72s1g02703	0.3432	0.7905	0.3494	0.8018
pp72s1g02706	pp72s1g02707	0.5869	2.291	0.5844	2.6053
pp72s1g02730	pp72s1g02737	0.1426	0.2039	0.1421	0.2079
pp72s1g02737	pp72s1g02741	0.0211	0.012	0.0217	0.0111
pp72s1g02753	pp72s1g02754	0.232	1.2863	0.2352	1.8462
pp72s1g02786	pp72s1g02787	0.3607	2.6778	0.3721	1.74
pp72s1g02787	pp72s1g02788	0.0266	0.099	0.0279	0.0855
pp72s1g02815	pp72s1g02816	0.3514	1.3422	0.3729	1.2019
pp72s1g02818	pp72s1g02819	0.7157	2.0126	0.7271	1.834
pp72s1g02840	pp72s1g02839	0.0118	0.0	0.0123	-0.0
pp72s1g02845	pp72s1g02846	0.1794	0.3251	0.1817	0.3276
pp72s1g02848	pp72s1g02849	0.1179	0.1829	0.1172	0.1939
pp72s1g02852	pp72s1g02853	0.1614	0.2615	0.1674	0.2383
pp72s1g02853	pp72s1g02855	0.1032	0.1599	0.1078	0.1445
pp72s1g02855	pp72s1g02856	0.0964	0.1844	0.1023	0.1585
pp72s1g02856	pp72s1g02863	0.2988	0.3161	0.2987	0.3282
pp72s1g02857	pp72s1g02871	0.9096	1.6752	0.929	2.0618
pp72s1g02871	pp72s1g02872	0.1044	0.8095	0.1064	0.8702
pp72s1g02896	pp72s1g02898	0.0595	0.1201	0.0607	0.1141
pp72s1g02905	pp72s1g02906	0.4874	2.4715	0.4832	3.7642
pp72s1g02911	pp72s1g02912	0.1308	0.3514	0.1385	0.3037
pp72s1g02912	pp72s1g02915	0.1651	0.4097	0.1728	0.3672
pp72s1g02915	pp72s1g02918	0.0109	0.0175	0.0119	0.0136
pp72s1g02917	pp72s1g02919	0.1408	0.2403	0.1431	0.2316
pp72s1g02918	pp72s1g02920	0.1547	0.6139	0.1638	0.5488
pp72s1g02924	pp72s1g02921	0.0164	0.1078	0.018	0.0815
pp72s1g02925	pp72s1g02924	0.0351	0.1575	0.0381	0.1227
pp72s1g02928	pp72s1g02925	0.1386	0.3017	0.1436	0.2745
pp72s1g02940	pp72s1g02941	0.199	1.2093	0.2025	1.7002
pp72s1g02945	pp72s1g02947	0.0232	0.0899	0.0244	0.0792
pp72s1g02947	pp72s1g02948	0.2243	0.2792	0.2332	0.255
pp72s1g02948	pp72s1g02949	0.2485	0.3039	0.2538	0.2882
pp72s1g02960	pp72s1g02961	0.0373	0.1139	0.0388	0.1006
pp72s1g02961	pp72s1g02963	0.0614	0.1577	0.0647	0.1355
pp72s1g02963	pp72s1g02966	0.0458	0.1057	0.0475	0.0954
pp72s1g02966	pp72s1g02969	0.0274	0.0485	0.029	0.0412
pp72s1g02968	pp72s1g02970	0.0564	0.3131	0.0604	0.2524
pp72s1g03001	pp72s1g03000	0.2604	0.7153	0.2668	0.7036
pp72s1g03002	pp72s1g03001	0.3131	1.2313	0.3197	1.5828
pp72s1g03003	pp72s1g03002	0.1034	0.1366	0.1078	0.1227
pp72s1g03004	pp72s1g03003	0.1684	0.3115	0.1747	0.2882
pp72s1g03006	pp72s1g03009	0.2719	0.5134	0.2856	0.4548
pp72s1g03008	pp72s1g03028	0.2545	0.614	0.2608	0.5757
pp72s1g03028	pp72s1g03029	0.1956	0.476	0.1944	0.524
pp72s1g03029	pp72s1g03030	0.1455	0.4344	0.1504	0.4123
pp72s1g03030	pp72s1g03031	0.1811	0.402	0.1961	0.3303
pp72s1g03031	pp72s1g03033	0.1618	0.1765	0.1659	0.1633
pp72s1g03048	pp72s1g03071	0.7354	1.7948	0.672	4.1818
pp72s1g03075	pp72s1g03076	0.4432	-1.0	0.4284	3.4064
pp72s1g03081	pp72s1g03083	0.2973	2.1563	0.3076	1.5246
pp72s1g03094	pp72s1g03096	0.0215	0.0837	0.0223	0.0764
pp72s1g03116	pp72s1g03117	0.0555	0.3123	0.0582	0.27
pp72s1g03121	pp72s1g03122	0.1773	0.7727	0.1838	0.7448
pp72s1g03129	pp72s1g03130	0.3236	1.5045	0.3509	1.1192
pp72s1g03145	pp72s1g03146	0.4766	-1.0	0.483	4.2331
pp72s1g03146	pp72s1g03147	0.1988	0.4841	0.212	0.4107
pp72s1g03147	pp72s1g03148	0.1151	0.3468	0.1197	0.3191
pp72s1g03151	pp72s1g03150	0.0417	0.2225	0.0439	0.1913
pp72s1g03152	pp72s1g03154	0.2992	0.2514	0.2976	0.2599
pp72s1g03153	pp72s1g03159	0.0556	0.057	0.0568	0.0534
pp72s1g03174	pp72s1g03175	0.3301	1.5957	0.3341	1.4537
pp72s1g03176	pp72s1g03177	0.0496	0.1965	0.0518	0.1744
pp72s1g03181	pp72s1g03184	0.3659	0.7494	0.3655	0.8236
pp72s1g03190	pp72s1g03189	0.5133	1.1501	0.5082	1.535
pp72s1g03191	pp72s1g03190	0.2204	0.4289	0.2232	0.4348
pp72s1g03202	pp72s1g03204	0.1894	0.7984	0.1929	0.886
pp72s1g03204	pp72s1g03205	0.4749	1.9081	0.4815	1.6885
pp72s1g03225	pp72s1g03224	0.4414	-1.0	0.4589	3.5106
pp72s1g02306	pp72s1g02302	0.1675	0.3371	0.1681	0.349
pp72s1g02307	pp72s1g02305	0.2776	0.814	0.2905	0.7822
pp72s1g02573	pp72s1g02571	0.5373	1.2628	0.5575	1.1858
pp72s1g02574	pp72s1g02572	0.3459	1.1726	0.3628	1.2833
pp72s1g02575	pp72s1g02573	0.3327	0.9799	0.3564	0.8277
pp72s1g02576	pp72s1g02574	0.3615	1.2361	0.3818	1.2236
pp72s1g02577	pp72s1g02575	0.366	1.3637	0.3874	1.2712
pp72s1g02578	pp72s1g02577	0.587	1.4031	0.6218	1.2114
pp72s1g02593	pp72s1g02594	0.0	0.0	-0.0	-0.0
pp72s1g02648	pp72s1g02647	0.2913	0.6396	0.2892	0.6781
pp72s1g02841	pp72s1g02851	0.0775	0.1808	0.0809	0.1638
pp72s1g02919	pp72s1g02918	0.1393	0.4052	0.1453	0.3652
pp72s1g02921	pp72s1g02920	0.1825	0.6375	0.1875	0.6515
pp72s1g02925	pp72s1g02921	0.0396	0.1539	0.0424	0.1246
pp72s1g02928	pp72s1g02924	0.1231	0.2652	0.1263	0.2476
pp72s1g04240	pp72s1g04241	0.1422	0.2501	0.1421	0.2548
pp72s1g04255	pp72s1g04254	0.1567	0.4749	0.1628	0.4436
pp72s1g04256	pp72s1g04255	0.0737	0.1152	0.075	0.1094
pp72s1g04257	pp72s1g04256	0.1871	0.5129	0.1947	0.4806
pp72s1g04262	pp72s1g04261	0.1681	0.8297	0.1634	1.2615
pp72s1g04263	pp72s1g04262	0.1934	0.8943	0.1958	0.9131
pp72s1g04264	pp72s1g04263	0.1055	0.6417	0.1025	0.8635
pp72s1g04271	pp72s1g04273	0.0945	0.414	0.0972	0.387
pp72s1g04276	pp72s1g04275	0.045	0.2007	0.0442	0.2237
pp72s1g04277	pp72s1g04278	0.1351	0.3916	0.1389	0.3725
pp72s1g04280	pp72s1g04281	0.2865	1.1304	0.3013	1.1468
pp72s1g04287	pp72s1g04286	0.1052	0.3103	0.1106	0.2721
pp72s1g04288	pp72s1g04287	0.2023	0.4035	0.2104	0.3743
pp72s1g04296	pp72s1g04297	0.1409	0.6205	0.1445	0.6062
pp72s1g04297	pp72s1g04298	0.2825	1.297	0.2819	1.3329
pp72s1g04298	pp72s1g04299	0.1437	0.3689	0.1429	0.3922
pp72s1g04301	pp72s1g04302	0.381	1.9669	0.4003	1.8639
pp72s1g04324	pp72s1g04323	0.0114	0.0528	0.0117	0.0482
pp72s1g04325	pp72s1g04324	0.1098	0.5171	0.1137	0.4865
pp72s1g04331	pp72s1g04332	0.1608	0.428	0.1651	0.4135
pp72s1g04332	pp72s1g04333	0.497	2.0889	0.5152	1.5382
pp72s1g04364	pp72s1g04367	0.2991	0.6381	0.3059	0.6472
pp72s1g04369	pp72s1g04368	0.1854	0.1077	0.1834	0.1133
pp72s1g04370	pp72s1g04369	0.1854	0.1077	0.1834	0.1133
pp72s1g04371	pp72s1g04370	0.1542	0.0588	0.1549	0.0582
pp72s1g04372	pp72s1g04371	0.1543	0.083	0.163	0.0704
pp72s1g04378	pp72s1g04379	0.2531	0.4864	0.2545	0.4914
pp72s1g04379	pp72s1g04380	0.1386	0.39	0.1444	0.3556
pp72s1g04390	pp72s1g04389	0.1085	0.2466	0.1106	0.2412
pp72s1g04391	pp72s1g04390	0.1263	0.2929	0.1296	0.2854
pp72s1g04395	pp72s1g04396	0.1954	0.6371	0.2006	0.6524
pp72s1g04396	pp72s1g04397	0.0095	0.0102	0.0096	0.01
pp72s1g04397	pp72s1g04398	0.2469	1.4387	0.2508	1.2953
pp72s1g04398	pp72s1g04399	0.1032	0.4963	0.1031	0.5479
pp72s1g04399	pp72s1g04400	0.2206	1.2372	0.2291	1.2841
pp72s1g04400	pp72s1g04401	0.2611	1.2167	0.2688	1.2899
pp72s1g04410	pp72s1g04409	0.1554	0.5666	0.1614	0.546
pp72s1g04411	pp72s1g04410	0.2034	0.5934	0.2061	0.6257
pp72s1g04414	pp72s1g04415	0.1608	0.4604	0.162	0.4825
pp72s1g04422	pp72s1g04423	0.2779	0.3804	0.2859	0.3522
pp72s1g04424	pp72s1g04425	0.3621	2.2849	0.3694	1.8278
pp72s1g04444	pp72s1g04445	0.1376	0.3595	0.1435	0.3275
pp72s1g04448	pp72s1g04449	0.0607	0.2049	0.0618	0.1976
pp72s1g04463	pp72s1g04464	0.2349	0.5253	0.2407	0.511
pp72s1g04464	pp72s1g04466	0.0156	0.0353	0.0162	0.0314
pp72s1g04473	pp72s1g04474	0.0642	0.3447	0.0692	0.2922
pp72s1g04491	pp72s1g04492	0.3034	1.2449	0.3156	1.3704
pp72s1g04492	pp72s1g04493	0.1026	0.4287	0.1057	0.4055
pp72s1g04501	pp72s1g04502	0.1283	0.4819	0.1296	0.4969
pp72s1g04518	pp72s1g04519	0.1728	1.1315	0.1763	1.5119
pp72s1g04536	pp72s1g04535	0.2964	0.8051	0.3115	0.7214
pp72s1g04537	pp72s1g04536	0.079	0.1447	0.0826	0.1278
pp72s1g04538	pp72s1g04537	0.2101	0.4775	0.2199	0.4426
pp72s1g04567	pp72s1g04568	0.2032	0.545	0.2078	0.5306
pp72s1g04572	pp72s1g04573	0.0841	0.1936	0.0864	0.18
pp72s1g04584	pp72s1g04582	0.0214	0.0587	0.0236	0.0451
pp72s1g04586	pp72s1g04589	0.0233	0.089	0.0235	0.0864
pp72s1g04587	pp72s1g04590	0.0561	0.1616	0.0541	0.1954
pp72s1g04284	pp72s1g04286	0.2283	0.5899	0.2328	0.5943
pp72s1g04285	pp72s1g04287	0.1608	0.6649	0.1673	0.6337
pp72s1g04366	pp72s1g04367	0.3562	0.7803	0.3604	0.8613
pp72s1g03849	pp72s1g03858	0.7763	-1.0	0.7662	4.2691
pp72s1g03868	pp72s1g03869	0.0336	0.0598	0.0348	0.0544
pp72s1g03869	pp72s1g03870	0.0345	0.0656	0.0355	0.0602
pp72s1g03870	pp72s1g03871	0.2866	1.6201	0.302	1.5038
pp72s1g03871	pp72s1g03872	0.0563	0.2037	0.0607	0.1684
pp72s1g03872	pp72s1g03875	0.0574	0.204	0.0615	0.1718
pp72s1g03874	pp72s1g03877	0.3063	-1.0	0.3223	1.884
pp72s1g03881	pp72s1g03880	0.1919	0.2945	0.1903	0.3108
pp72s1g03893	pp72s1g03892	0.124	0.2729	0.125	0.2702
pp72s1g03897	pp72s1g03898	0.0761	0.1715	0.0768	0.1729
pp72s1g03899	pp72s1g03901	0.1276	0.2836	0.125	0.3125
pp72s1g03930	pp72s1g03931	0.6393	1.887	0.6293	2.6349
pp72s1g03953	pp72s1g03958	0.4227	-1.0	0.4455	2.3786
pp72s1g03958	pp72s1g03959	0.1429	0.3285	0.1478	0.3012
pp72s1g03971	pp72s1g03972	0.1854	0.931	0.1884	1.0131
pp72s1g03976	pp72s1g03977	0.2198	0.7075	0.2118	0.9247
pp72s1g03977	pp72s1g03979	0.0551	0.0827	0.0548	0.0846
pp72s1g03979	pp72s1g03980	0.1216	0.2575	0.1197	0.2779
pp72s1g03980	pp72s1g03981	0.1804	0.3813	0.1741	0.4502
pp72s1g03981	pp72s1g03982	0.1951	0.3712	0.1884	0.4375
pp72s1g03996	pp72s1g03995	0.1654	0.5418	0.1717	0.5087
pp72s1g03997	pp72s1g03996	0.2927	0.9464	0.3018	0.9618
pp72s1g03998	pp72s1g03997	0.1187	0.309	0.1215	0.2949
pp72s1g03999	pp72s1g03998	0.2058	0.5042	0.2105	0.4807
pp72s1g04000	pp72s1g03999	0.1372	0.3494	0.1395	0.343
pp72s1g04004	pp72s1g04000	0.292	0.7692	0.3014	0.7543
pp72s1g04006	pp72s1g04003	0.1471	0.3281	0.1487	0.3224
pp72s1g04007	pp72s1g04004	0.6357	1.1118	0.6448	1.3937
pp72s1g04046	pp72s1g04044	0.3877	0.4842	0.408	0.4248
pp72s1g04048	pp72s1g04047	0.1683	0.3685	0.1773	0.3203
pp72s1g04051	pp72s1g04052	0.5247	1.9743	0.5273	2.0396
pp72s1g04052	pp72s1g04053	0.4448	-1.0	0.4228	3.6592
pp72s1g04053	pp72s1g04054	0.4815	2.5485	0.4667	3.7521
pp72s1g04071	pp72s1g04072	0.291	1.5353	0.263	3.23
pp72s1g04072	pp72s1g04073	0.2624	0.865	0.241	1.9527
pp72s1g04079	pp72s1g04080	0.077	0.2804	0.0806	0.2493
pp72s1g04097	pp72s1g04098	0.1505	0.3021	0.1543	0.2887
pp72s1g04100	pp72s1g04101	0.1371	0.4542	0.1386	0.4608
pp72s1g04101	pp72s1g04103	0.1296	0.4242	0.1374	0.3601
pp72s1g04127	pp72s1g04128	0.0597	0.1544	0.0607	0.1481
pp72s1g04157	pp72s1g04156	0.046	0.1449	0.0476	0.1319
pp72s1g04158	pp72s1g04157	0.094	0.2429	0.0946	0.247
pp72s1g04159	pp72s1g04158	0.4044	2.1064	0.3946	4.1675
pp72s1g04164	pp72s1g04174	0.5832	2.8046	0.5718	3.9172
pp72s1g01461	pp72s1g01463	0.1194	0.1118	0.126	0.0986
pp72s1g01462	pp72s1g01464	0.0985	0.1726	0.0989	0.1749
pp72s1g01468	pp72s1g01470	0.4083	0.5564	0.4	0.6592
pp72s1g01469	pp72s1g01471	0.336	0.4715	0.3371	0.4954
pp72s1g01470	pp72s1g01472	0.2423	0.4528	0.2407	0.5259
pp72s1g01494	pp72s1g01496	0.1423	0.3647	0.1478	0.3334
pp72s1g01495	pp72s1g01497	0.1377	0.3319	0.1416	0.311
pp72s1g01520	pp72s1g01522	0.5319	2.0079	0.5568	1.4365
pp72s1g01549	pp72s1g01552	0.1569	0.4805	0.1564	0.5182
pp72s1g01565	pp72s1g01563	0.1345	1.2917	0.1421	1.1282
pp72s1g01566	pp72s1g01564	0.1662	0.5401	0.171	0.5074
pp72s1g01567	pp72s1g01565	0.0	0.0191	-0.0	0.0178
pp72s1g01568	pp72s1g01566	0.1673	0.5457	0.1724	0.5119
pp72s1g01569	pp72s1g01567	0.1897	0.9805	0.2001	0.8738
pp72s1g01570	pp72s1g01568	0.2112	1.0357	0.2213	0.9413
pp72s1g01575	pp72s1g01579	0.1913	0.2668	0.1924	0.2738
pp72s1g01576	pp72s1g01580	0.5079	0.7174	0.5278	0.6598
pp72s1g01577	pp72s1g01581	0.3226	0.4493	0.3309	0.4483
pp72s1g01579	pp72s1g01582	0.3598	0.62	0.3747	0.5769
pp72s1g01613	pp72s1g01617	0.3023	0.4787	0.3063	0.4873
pp72s1g01614	pp72s1g01618	0.0891	0.3104	0.0972	0.2436
pp72s1g01617	pp72s1g01621	0.2814	0.404	0.2854	0.406
pp72s1g01618	pp72s1g01622	0.1423	0.2661	0.1459	0.2541
pp72s1g01621	pp72s1g01625	0.1723	0.1849	0.177	0.1758
pp72s1g01636	pp72s1g01638	0.2497	0.4383	0.2526	0.4591
pp72s1g01637	pp72s1g01640	0.1047	0.1347	0.1101	0.118
pp72s1g01657	pp72s1g01661	0.1406	0.4145	0.147	0.3711
pp72s1g01658	pp72s1g01662	0.1256	0.3061	0.1286	0.2889
pp72s1g01661	pp72s1g01663	0.1619	0.5848	0.167	0.5733
pp72s1g01662	pp72s1g01666	0.1735	0.4169	0.1707	0.4847
pp72s1g01665	pp72s1g01670	0.0545	0.0517	0.0537	0.0547
pp72s1g01676	pp72s1g01679	0.3867	0.6053	0.3875	0.6646
pp72s1g01678	pp72s1g01680	0.1485	0.182	0.154	0.1654
pp72s1g01679	pp72s1g01681	0.1858	0.3287	0.1823	0.363
pp72s1g01686	pp72s1g01689	0.4303	0.7575	0.4302	1.0003
pp72s1g01693	pp72s1g01691	0.0912	0.4633	0.096	0.4183
pp72s1g01696	pp72s1g01700	0.4214	0.7022	0.4347	0.6672
pp72s1g01698	pp72s1g01701	0.4257	0.6974	0.4392	0.6883
pp72s1g00429	pp72s1g00413	0.1382	0.3325	0.1418	0.3247
pp72s1g00432	pp72s1g00428	0.1343	0.1748	0.134	0.1868
pp72s1g00433	pp72s1g00430	0.4008	0.4757	0.3932	0.5337
pp72s1g00434	pp72s1g00432	0.1167	0.0913	0.1188	0.0885
pp72s1g00435	pp72s1g00433	0.2055	0.1859	0.217	0.16
pp72s1g00438	pp72s1g00434	0.204	0.6193	0.2233	0.5178
pp72s1g00477	pp72s1g00437	0.2277	0.418	0.2314	0.4227
pp72s1g00479	pp72s1g00467	0.1039	0.1393	0.1063	0.132
pp72s1g00480	pp72s1g00477	0.0349	0.0765	0.0367	0.0659
pp72s1g00485	pp72s1g00479	0.1098	0.1645	0.1124	0.1565
pp72s1g00515	pp72s1g00480	0.0635	0.1651	0.064	0.1628
pp72s1g00518	pp72s1g00485	0.0917	0.1578	0.094	0.1479
pp72s1g00519	pp72s1g00499	0.1038	0.078	0.1076	0.0716
pp72s1g00529	pp72s1g00504	0.6254	1.6926	0.6273	1.704
pp72s1g00531	pp72s1g00533	0.1433	0.4475	0.1464	0.4456
pp72s1g00532	pp72s1g00534	0.1043	0.4269	0.1072	0.4061
pp72s1g00533	pp72s1g00535	0.1013	0.2687	0.1061	0.2396
pp72s1g00548	pp72s1g00550	0.2183	0.7624	0.2436	0.5626
pp72s1g00550	pp72s1g00559	0.3185	2.7967	0.336	1.4744
pp72s1g00553	pp72s1g00560	0.0344	0.0425	0.0354	0.0389
pp72s1g00559	pp72s1g00561	0.1183	0.4036	0.1309	0.308
pp72s1g00589	pp72s1g00578	0.539	1.5558	0.5389	1.6284
pp72s1g00590	pp72s1g00586	0.028	0.0688	0.0307	0.0528
pp72s1g00591	pp72s1g00589	0.2022	0.1717	0.1969	0.1933
pp72s1g00592	pp72s1g00590	0.2703	0.6499	0.2741	0.6615
pp72s1g00593	pp72s1g00591	0.3942	0.7792	0.4084	0.7409
pp72s1g00594	pp72s1g00596	0.5308	1.2293	0.5218	1.4443
pp72s1g00595	pp72s1g00597	0.5618	1.2191	0.5911	1.2834
pp72s1g00596	pp72s1g00600	0.5414	1.0594	0.582	0.9069
pp72s1g00597	pp72s1g00601	0.3631	0.7409	0.3773	0.6644
pp72s1g00614	pp72s1g00619	0.1886	0.5586	0.191	0.5602
pp72s1g00620	pp72s1g00623	0.3992	0.8673	0.4591	0.616
pp72s1g00621	pp72s1g00624	0.2934	0.7298	0.3117	0.6517
pp72s1g00623	pp72s1g00625	0.4564	1.2549	0.4733	2.0328
pp72s1g00624	pp72s1g00626	0.5153	0.9838	0.5086	1.1451
pp72s1g00625	pp72s1g00627	0.3024	0.4142	0.2961	0.5205
pp72s1g00626	pp72s1g00628	0.1501	0.1116	0.1477	0.1214
pp72s1g00627	pp72s1g00629	0.4292	1.7293	0.4196	4.128
pp72s1g00663	pp72s1g00661	0.6165	1.7693	0.6201	1.7077
pp72s1g00664	pp72s1g00662	0.7445	-1.0	0.7708	2.1543
pp72s1g00703	pp72s1g00701	0.1456	0.2676	0.148	0.259
pp72s1g00704	pp72s1g00702	0.2672	0.5491	0.2674	0.5885
pp72s1g03870	pp72s1g03868	0.028	0.044	0.0295	0.038
pp72s1g03871	pp72s1g03869	0.2771	1.7155	0.2894	1.8461
pp72s1g03872	pp72s1g03870	0.2653	1.2945	0.2794	1.1544
pp72s1g03874	pp72s1g03871	0.0483	0.0724	0.0483	0.0726
pp72s1g03877	pp72s1g03875	0.3583	2.5396	0.3764	1.5089
pp72s1g03882	pp72s1g03880	0.6996	2.3499	0.677	3.7896
pp72s1g04000	pp72s1g04003	0.3368	0.916	0.3376	1.0418
pp72s1g04004	pp72s1g04006	0.3138	1.1135	0.3175	1.3672
pp72s1g04047	pp72s1g04052	0.4657	-1.0	0.459	3.5849
pp72s1g04051	pp72s1g04053	0.4768	1.3127	0.488	1.4025
pp72s1g04052	pp72s1g04054	0.4554	2.3591	0.4429	3.8465
pp72s1g04169	pp72s1g04171	0.5618	3.196	0.5502	3.9662
pp72s1g04683	pp72s1g04681	0.5204	-1.0	0.5317	3.3821
pp72s1g04690	pp72s1g04692	0.1499	0.3501	0.1513	0.3603
pp72s1g04691	pp72s1g04693	0.1765	0.4051	0.1765	0.4333
pp72s1g04698	pp72s1g04695	0.3525	0.5699	0.3586	0.5797
pp72s1g04703	pp72s1g04696	0.0473	0.1025	0.0536	0.0728
pp72s1g04704	pp72s1g04698	0.3728	0.4945	0.3754	0.5066
pp72s1g04705	pp72s1g04701	0.1497	0.2075	0.1544	0.1911
pp72s1g04706	pp72s1g04703	0.1814	0.3093	0.1887	0.2749
pp72s1g04712	pp72s1g04714	0.1321	0.9204	0.1394	0.8549
pp72s1g04742	pp72s1g04739	0.2016	0.6029	0.2032	0.6657
pp72s1g04744	pp72s1g04740	0.076	0.1029	0.0767	0.1027
pp72s1g04756	pp72s1g04748	0.2585	0.6119	0.2615	0.6581
pp72s1g04758	pp72s1g04751	0.0351	0.0369	0.0368	0.0321
pp72s1g04759	pp72s1g04752	0.1203	0.1834	0.1229	0.1724
pp72s1g04765	pp72s1g04753	0.0911	0.0887	0.0938	0.0812
pp72s1g04767	pp72s1g04758	0.0617	0.0845	0.0618	0.0846
pp72s1g04769	pp72s1g04761	0.1528	0.1653	0.1538	0.1649
pp72s1g04770	pp72s1g04762	0.087	0.0797	0.0876	0.078
pp72s1g04771	pp72s1g04764	0.4183	0.6691	0.4327	0.6536
pp72s1g04772	pp72s1g04765	0.0896	0.065	0.091	0.0618
pp72s1g04773	pp72s1g04766	0.1051	0.1276	0.1083	0.1164
pp72s1g04777	pp72s1g04771	0.3314	0.3322	0.3478	0.2967
pp72s1g04778	pp72s1g04772	0.0543	0.0561	0.0547	0.055
pp72s1g04779	pp72s1g04776	0.2286	0.6009	0.2367	0.6081
pp72s1g04780	pp72s1g04779	0.3689	0.7769	0.3803	0.7864
pp72s1g00214	pp72s1g00216	0.0997	0.3529	0.106	0.2989
pp72s1g00215	pp72s1g00217	0.0676	0.3182	0.0702	0.2866
pp72s1g00216	pp72s1g00218	0.0994	0.3968	0.108	0.3184
pp72s1g00219	pp72s1g00222	0.1259	0.4383	0.1231	0.5089
pp72s1g00231	pp72s1g00233	0.1855	1.1375	0.1953	0.9737
pp72s1g00232	pp72s1g00234	0.0143	0.0695	0.0152	0.0579
pp72s1g00246	pp72s1g00244	0.3001	0.3776	0.2945	0.4116
pp72s1g00248	pp72s1g00245	0.3777	0.5637	0.3969	0.5141
pp72s1g00253	pp72s1g00246	0.3573	0.5395	0.3714	0.4994
pp72s1g00254	pp72s1g00248	0.1561	0.1555	0.16	0.1451
pp72s1g00288	pp72s1g00284	0.172	0.9325	0.1758	1.005
pp72s1g00290	pp72s1g00285	0.0887	0.2513	0.0958	0.2016
pp72s1g00291	pp72s1g00288	0.2279	1.3998	0.232	1.2271
pp72s1g00295	pp72s1g00289	0.5156	0.8535	0.5375	0.8057
pp72s1g00296	pp72s1g00290	0.3924	1.1096	0.4102	1.1129
pp72s1g00298	pp72s1g00293	0.3018	0.7566	0.3236	0.6157
pp72s1g00299	pp72s1g00302	0.4912	1.586	0.5488	1.0591
pp72s1g00324	pp72s1g00325	0.2112	0.6053	0.2159	0.6153
pp72s1g00362	pp72s1g00360	0.4579	5.1099	0.4723	2.0983
pp72s1g00364	pp72s1g00366	0.0673	0.1843	0.0713	0.158
pp72s1g00365	pp72s1g00367	0.3137	1.0654	0.3252	1.045
pp72s1g00367	pp72s1g00369	0.3659	2.4015	0.3811	1.5685
pp72s1g00368	pp72s1g00370	0.4038	1.8393	0.4101	1.6055
pp72s1g00377	pp72s1g00379	0.5658	-1.0	0.5665	3.4309
pp72s1g04691	pp72s1g04686	0.2578	0.6622	0.2633	0.696
pp72s1g04696	pp72s1g04701	0.1467	0.3616	0.1495	0.3508
pp72s1g04739	pp72s1g04745	0.1717	0.5637	0.1702	0.6323
pp72s1g04752	pp72s1g04751	0.1539	0.1466	0.1574	0.1372
pp72s1g04754	pp72s1g04762	0.3774	0.4238	0.374	0.4579
pp72s1g04755	pp72s1g04765	0.1105	0.0982	0.1144	0.0888
pp72s1g04757	pp72s1g04769	0.5354	1.3589	0.5999	0.9724
pp72s1g04759	pp72s1g04770	0.0952	0.1206	0.0972	0.1134
pp72s1g04761	pp72s1g04771	0.5054	0.6391	0.5274	0.6083
pp72s1g04762	pp72s1g04772	0.0197	0.0099	0.0194	0.0105
pp72s1g04764	pp72s1g04773	0.3534	0.7113	0.3752	0.6275
pp72s1g04765	pp72s1g04774	0.0654	0.0442	0.0676	0.0402
pp72s1g04769	pp72s1g04776	0.3829	0.7246	0.4141	0.6011
pp72s1g04254	pp72s1g04256	0.1993	0.5984	0.2066	0.5726
pp72s1g04255	pp72s1g04257	0.1254	0.3372	0.1305	0.3102
pp72s1g04261	pp72s1g04263	0.1337	1.067	0.1309	1.9846
pp72s1g04262	pp72s1g04264	0.205	0.9501	0.2018	1.2955
pp72s1g04284	pp72s1g04271	0.4585	2.2262	0.4718	1.7237
pp72s1g04286	pp72s1g04273	0.4475	1.6313	0.462	1.7083
pp72s1g04288	pp72s1g04286	0.1833	0.4453	0.1863	0.442
pp72s1g04289	pp72s1g04287	0.2193	0.6595	0.2238	0.6865
pp72s1g04296	pp72s1g04298	0.2673	1.0863	0.27	1.4348
pp72s1g04297	pp72s1g04299	0.2934	1.2528	0.2934	2.8103
pp72s1g04323	pp72s1g04325	0.1135	0.5456	0.1183	0.4974
pp72s1g04331	pp72s1g04333	0.5228	2.0153	0.5371	3.0137
pp72s1g04368	pp72s1g04370	0.0	0.0	-0.0	-0.0
pp72s1g04369	pp72s1g04371	0.0326	0.0169	0.0335	0.0154
pp72s1g04370	pp72s1g04372	0.1743	0.1332	0.1647	0.1754
pp72s1g04378	pp72s1g04380	0.2733	0.4199	0.2761	0.4226
pp72s1g04389	pp72s1g04391	0.0982	0.1878	0.1006	0.1787
pp72s1g04397	pp72s1g04395	0.1939	0.6212	0.1977	0.6555
pp72s1g04398	pp72s1g04396	0.245	1.4512	0.2489	1.302
pp72s1g04399	pp72s1g04397	0.2226	1.6296	0.2281	1.3484
pp72s1g04400	pp72s1g04398	0.2437	1.3756	0.25	1.9794
pp72s1g04401	pp72s1g04399	0.1574	0.4685	0.1602	0.4643
pp72s1g04409	pp72s1g04411	0.1899	0.4706	0.1932	0.481
pp72s1g00885	pp72s1g00888	0.2459	1.3534	0.2437	1.4766
pp72s1g00886	pp72s1g00889	0.1178	1.1591	0.1158	2.3684
pp72s1g00888	pp72s1g00890	0.1562	1.6328	0.1591	1.3793
pp72s1g00898	pp72s1g00901	0.1348	0.4214	0.1386	0.4037
pp72s1g00900	pp72s1g00903	0.1443	0.4011	0.1517	0.3575
pp72s1g00924	pp72s1g00922	0.1059	0.3097	0.1062	0.3171
pp72s1g00925	pp72s1g00923	0.0695	0.2819	0.0702	0.2814
pp72s1g00927	pp72s1g00924	0.1221	0.3476	0.1244	0.3459
pp72s1g00929	pp72s1g00925	0.1454	0.3801	0.1467	0.3913
pp72s1g00930	pp72s1g00927	0.153	0.3908	0.1537	0.409
pp72s1g00932	pp72s1g00929	0.2826	0.7424	0.2836	0.8465
pp72s1g00933	pp72s1g00930	0.2416	0.4927	0.2392	0.5381
pp72s1g00934	pp72s1g00932	0.0901	0.362	0.0933	0.3304
pp72s1g00935	pp72s1g00933	0.2053	0.7116	0.2047	0.8299
pp72s1g00957	pp72s1g00959	0.3113	0.49	0.33	0.431
pp72s1g00968	pp72s1g00970	0.1388	0.4417	0.1451	0.4
pp72s1g00982	pp72s1g00984	0.429	0.603	0.4109	0.8627
pp72s1g00925	pp72s1g00922	0.1111	0.3178	0.1122	0.3166
pp72s1g00927	pp72s1g00923	0.1114	0.2835	0.1127	0.2822
pp72s1g00929	pp72s1g00924	0.1429	0.3705	0.1439	0.3799
pp72s1g00930	pp72s1g00925	0.1464	0.3841	0.1478	0.3942
pp72s1g00933	pp72s1g00929	0.2405	0.4975	0.2382	0.544
pp72s1g00935	pp72s1g00930	0.3287	0.6193	0.3202	0.8073
pp72s1g00936	pp72s1g00932	0.0239	0.0733	0.025	0.0654
pp72s1g00937	pp72s1g00933	0.1772	0.5307	0.1811	0.5106
pp72s1g00938	pp72s1g00936	0.0314	0.0872	0.0319	0.0843
pp72s1g01323	pp72s1g01235	0.003	0.0	0.0028	-0.0
pp72s1g01320	pp72s1g01237	0.2864	1.0212	0.2739	2.4551
pp72s1g01319	pp72s1g01238	0.2566	1.0112	0.2506	1.3584
pp72s1g01287	pp72s1g01269	0.1421	0.7527	0.1367	1.3906
pp72s1g01286	pp72s1g01271	0.1433	0.6168	0.1543	0.5072
pp72s1g01285	pp72s1g01272	0.0208	0.0883	0.0218	0.0765
pp72s1g01284	pp72s1g01273	0.0027	0.028	0.0026	0.0306
pp72s1g01283	pp72s1g01274	0.0	0.0092	-0.0	0.0069
pp72s1g01282	pp72s1g01278	0.0082	0.0369	0.0088	0.0299
pp72s1g01281	pp72s1g01279	0.2857	0.4567	0.2796	0.5379
pp72s1g04960	pp72s1g04959	0.0421	0.0866	0.046	0.0678
pp72s1g04963	pp72s1g04960	0.0173	0.0383	0.0188	0.03
pp72s1g04964	pp72s1g04962	0.2405	0.349	0.2385	0.3677
pp72s1g04968	pp72s1g04964	0.1035	0.2131	0.105	0.2107
pp72s1g04975	pp72s1g04973	0.0862	0.1258	0.0867	0.1249
pp72s1g04976	pp72s1g04974	0.0447	0.0801	0.0441	0.0842
pp72s1g04977	pp72s1g04975	0.1087	0.1575	0.1073	0.1681
pp72s1g04978	pp72s1g04976	0.0554	0.0947	0.0542	0.1028
pp72s1g04979	pp72s1g04977	0.0523	0.053	0.053	0.0512
pp72s1g04986	pp72s1g04983	0.0218	0.0187	0.023	0.0159
pp72s1g04987	pp72s1g04984	0.0779	0.2474	0.0796	0.2367
pp72s1g04988	pp72s1g04986	0.0637	0.0705	0.0666	0.0626
pp72s1g05004	pp72s1g05006	0.3639	1.2707	0.3875	1.0247
pp72s1g05027	pp72s1g05023	0.4249	1.3785	0.4322	1.621
pp72s1g05028	pp72s1g05025	0.4281	2.0244	0.4275	2.1525
pp72s1g05037	pp72s1g05058	0.9478	-1.0	0.9312	4.4643
pp72s1g03153	pp72s1g03150	0.0487	0.0653	0.048	0.0699
pp72s1g03154	pp72s1g03151	0.1326	0.2127	0.1319	0.2236
pp72s1g02915	pp72s1g02911	0.1679	0.4395	0.1799	0.3643
pp72s1g02916	pp72s1g02912	0.2196	0.6221	0.2371	0.5204
pp72s1g02917	pp72s1g02915	0.2673	0.543	0.2753	0.5168
pp72s1g02948	pp72s1g02945	0.2236	0.2608	0.2341	0.2346
pp72s1g02949	pp72s1g02947	0.2422	0.41	0.2499	0.381
pp72s1g02960	pp72s1g02963	0.0674	0.1357	0.0707	0.1185
pp72s1g02961	pp72s1g02966	0.063	0.1592	0.0654	0.1429
pp72s1g02963	pp72s1g02969	0.0487	0.1021	0.0503	0.0929
pp72s1g03000	pp72s1g03002	0.3205	0.9898	0.3272	1.1567
pp72s1g03001	pp72s1g03003	0.3625	1.5945	0.3725	1.3558
pp72s1g03002	pp72s1g03004	0.1063	0.2559	0.1103	0.2353
pp72s1g03031	pp72s1g03008	0.0118	0.019	0.0129	0.0151
pp72s1g03032	pp72s1g03010	0.2996	0.3987	0.3049	0.3888
pp72s1g03033	pp72s1g03029	0.3237	0.4457	0.346	0.3747
pp72s1g01235	pp72s1g01238	0.1899	0.9675	0.1807	2.9575
pp72s1g01245	pp72s1g01242	0.0439	0.1978	0.0441	0.1953
pp72s1g01250	pp72s1g01249	0.371	0.6955	0.3818	0.6608
pp72s1g01269	pp72s1g01272	0.1356	0.5617	0.1355	0.6076
pp72s1g01271	pp72s1g01273	0.1082	0.34	0.1101	0.3241
pp72s1g01272	pp72s1g01274	0.033	0.2111	0.0349	0.1794
pp72s1g01273	pp72s1g01275	0.0082	0.0092	0.0079	0.0101
pp72s1g01274	pp72s1g01278	0.0858	0.2576	0.0868	0.2507
pp72s1g01275	pp72s1g01279	0.0219	0.0667	0.023	0.0575
pp72s1g01277	pp72s1g01282	0.1443	0.6946	0.1486	0.6637
pp72s1g01281	pp72s1g01285	0.1894	0.4129	0.1885	0.4409
pp72s1g01289	pp72s1g01290	0.3821	1.3863	0.4019	1.2499
pp72s1g03616	pp72s1g03617	0.375	1.2413	0.3698	2.0986
pp72s1g03617	pp72s1g03618	0.3974	1.2249	0.3931	2.0654
pp72s1g03618	pp72s1g03619	0.1137	0.3312	0.1173	0.3087
pp72s1g03619	pp72s1g03620	0.2667	0.9973	0.273	0.9698
pp72s1g03620	pp72s1g03621	0.2935	1.5447	0.2999	2.0298
pp72s1g03625	pp72s1g03628	0.0282	0.0871	0.0294	0.0761
pp72s1g03640	pp72s1g03642	0.4922	1.5562	0.4905	2.1383
pp72s1g03657	pp72s1g03656	0.4394	1.4182	0.4435	2.6507
pp72s1g03672	pp72s1g03673	0.5215	3.052	0.5363	2.0633
pp72s1g03697	pp72s1g03698	0.1012	0.6068	0.1027	0.6172
pp72s1g03716	pp72s1g03725	0.6478	-1.0	0.6538	3.4457
pp72s1g03727	pp72s1g03730	0.1352	0.2717	0.1472	0.2212
pp72s1g03730	pp72s1g03731	0.1186	0.0873	0.1226	0.0819
pp72s1g03737	pp72s1g03736	0.6653	-1.0	0.6571	4.2723
pp72s1g03757	pp72s1g03758	0.1236	0.3576	0.1281	0.3264
pp72s1g03775	pp72s1g03771	0.2909	0.8503	0.3005	0.8135
pp72s1g03776	pp72s1g03775	0.315	0.8598	0.3247	0.8524
pp72s1g03788	pp72s1g03780	0.2636	2.7217	0.2562	2.9979
pp72s1g01276	pp72s1g01274	0.1324	0.5425	0.1335	0.5544
pp72s1g01286	pp72s1g01284	0.1565	0.63	0.1641	0.5852
pp72s1g01289	pp72s1g01286	0.46	0.9613	0.4727	0.9523
pp72s1g03345	pp72s1g03326	0.0207	0.0543	0.0214	0.0487
pp72s1g03346	pp72s1g03345	0.2763	1.3705	0.2803	1.2561
pp72s1g03352	pp72s1g03353	0.1837	1.3432	0.1982	1.0843
pp72s1g03368	pp72s1g03367	0.547	2.3849	0.5947	2.5837
pp72s1g03375	pp72s1g03376	0.2446	1.1953	0.2532	1.1385
pp72s1g03376	pp72s1g03377	0.2734	2.26	0.277	1.8962
pp72s1g03400	pp72s1g03401	0.1576	0.7663	0.1633	0.7256
pp72s1g03410	pp72s1g03411	0.2767	1.1222	0.2821	1.2325
pp72s1g03416	pp72s1g03417	0.1502	0.467	0.153	0.4741
pp72s1g03421	pp72s1g03426	0.9415	-1.0	0.9426	4.4921
pp72s1g03432	pp72s1g03433	0.0774	0.2188	0.0817	0.1898
pp72s1g03465	pp72s1g03464	0.1422	0.3259	0.1441	0.3224
pp72s1g03477	pp72s1g03479	0.0226	0.0266	0.0239	0.0224
pp72s1g03481	pp72s1g03483	0.4095	2.2728	0.414	1.9781
pp72s1g03509	pp72s1g03511	0.0	0.0063	-0.0	0.0053
pp72s1g03510	pp72s1g03512	0.0356	0.0513	0.0356	0.0518
pp72s1g03275	pp72s1g03273	0.0202	0.0741	0.0233	0.051
pp72s1g03276	pp72s1g03274	0.4202	1.2045	0.4419	1.13
pp72s1g03277	pp72s1g03275	0.0328	0.0713	0.0351	0.0583
pp72s1g03281	pp72s1g03276	0.1552	0.0945	0.1439	0.1341
pp72s1g03282	pp72s1g03277	0.5001	2.0918	0.5311	1.3311
pp72s1g03284	pp72s1g03280	0.498	1.7943	0.5074	1.5865
pp72s1g03285	pp72s1g03282	0.4509	1.6386	0.4935	1.549
pp72s1g03286	pp72s1g03284	0.5487	1.1591	0.5638	1.3567
pp72s1g03288	pp72s1g03285	0.5506	1.548	0.5753	2.0804
pp72s1g03290	pp72s1g03286	0.2017	0.5384	0.1964	0.6703
pp72s1g03273	pp72s1g03274	0.2307	0.5282	0.2396	0.499
pp72s1g03274	pp72s1g03275	0.2238	0.5448	0.2323	0.5186
pp72s1g03275	pp72s1g03276	0.4174	1.3809	0.4257	1.2441
pp72s1g03276	pp72s1g03277	0.5016	1.4537	0.5099	1.3456
pp72s1g03277	pp72s1g03280	0.0357	0.0829	0.0369	0.0747
pp72s1g03282	pp72s1g03281	0.1963	0.4839	0.2059	0.4392
pp72s1g03284	pp72s1g03282	0.4498	2.1008	0.4605	1.6892
pp72s1g03286	pp72s1g03285	0.5121	1.2973	0.5565	1.1197
pp72s1g03288	pp72s1g03286	0.1779	0.5924	0.1776	0.649
pp72s1g03290	pp72s1g03288	0.0248	0.063	0.0237	0.0767
pp72s1g04957	pp72s1g04963	0.052	0.0951	0.0558	0.0779
pp72s1g04958	pp72s1g04964	0.0152	0.0716	0.0156	0.0665
pp72s1g04959	pp72s1g04966	0.04	0.1338	0.0434	0.1065
pp72s1g04962	pp72s1g04968	0.1703	0.222	0.1713	0.2196
pp72s1g04976	pp72s1g04973	0.1199	0.2026	0.1214	0.1975
pp72s1g04977	pp72s1g04974	0.0406	0.0563	0.0402	0.0585
pp72s1g04978	pp72s1g04975	0.0984	0.2074	0.1	0.2025
pp72s1g04979	pp72s1g04976	0.0603	0.0817	0.0603	0.0818
pp72s1g04983	pp72s1g04987	0.0813	0.1572	0.0871	0.1303
pp72s1g04984	pp72s1g04988	0.1093	0.168	0.1091	0.1746
pp72s1g03979	pp72s1g03976	0.2176	0.6477	0.2075	0.8842
pp72s1g03980	pp72s1g03977	0.1402	0.2702	0.1384	0.2898
pp72s1g03981	pp72s1g03979	0.118	0.2099	0.1152	0.2325
pp72s1g03982	pp72s1g03980	0.0459	0.0756	0.0447	0.0822
pp72s1g03997	pp72s1g03995	0.266	0.8477	0.2752	0.8487
pp72s1g03998	pp72s1g03996	0.2971	0.9583	0.3069	0.9634
pp72s1g03999	pp72s1g03997	0.1821	0.5949	0.188	0.5603
pp72s1g04000	pp72s1g03998	0.2071	0.5437	0.2107	0.533
pp72s1g04003	pp72s1g03999	0.3226	0.9241	0.3228	1.0444
pp72s1g04005	pp72s1g04000	0.2846	0.9114	0.2865	1.0371
pp72s1g04007	pp72s1g04006	0.43	1.1469	0.4364	1.3825
pp72s1g01880	pp72s1g01821	0.367	-1.0	0.4016	2.8694
pp72s1g01873	pp72s1g01829	0.2923	0.3855	0.2907	0.4299
pp72s1g01872	pp72s1g01832	0.0338	0.1645	0.0356	0.1414
pp72s1g01847	pp72s1g01834	0.1507	0.1649	0.1554	0.1593
pp72s1g01840	pp72s1g01839	0.1122	0.2027	0.1129	0.2165
pp72s1g01038	pp72s1g01043	0.0503	0.1478	0.0511	0.142
pp72s1g01039	pp72s1g01044	0.0245	0.0789	0.0251	0.0741
pp72s1g01040	pp72s1g01045	0.0153	0.0709	0.0167	0.0555
pp72s1g01074	pp72s1g01072	0.1703	0.4771	0.1756	0.4429
pp72s1g01076	pp72s1g01073	0.6386	1.044	0.6494	1.1982
pp72s1g01077	pp72s1g01074	0.3016	0.6859	0.3009	0.771
pp72s1g01078	pp72s1g01075	0.1795	0.2424	0.1796	0.2478
pp72s1g01079	pp72s1g01077	0.3477	0.4362	0.3499	0.461
pp72s1g01080	pp72s1g01078	0.1922	0.1943	0.1916	0.2008
pp72s1g01103	pp72s1g01105	0.2881	0.5144	0.292	0.5276
pp72s1g01104	pp72s1g01106	0.2569	0.4745	0.2809	0.381
pp72s1g03998	pp72s1g03995	0.2683	0.9177	0.2742	0.9602
pp72s1g03999	pp72s1g03996	0.2673	0.8962	0.2727	0.9323
pp72s1g04000	pp72s1g03997	0.1797	0.5786	0.1835	0.5742
pp72s1g04003	pp72s1g03998	0.3477	0.9842	0.3521	1.0549
pp72s1g04005	pp72s1g03999	0.3091	1.0353	0.314	1.1616
pp72s1g04007	pp72s1g04000	0.3124	0.6183	0.3145	0.6627
pp72s1g02005	pp72s1g02007	0.122	0.1768	0.1186	0.1963
pp72s1g02007	pp72s1g02011	0.038	0.0513	0.0377	0.0526
pp72s1g02021	pp72s1g02019	0.1323	0.1863	0.1334	0.1861
pp72s1g02025	pp72s1g02021	0.1924	0.4517	0.1971	0.4495
pp72s1g02027	pp72s1g02045	0.0666	0.1668	0.0671	0.163
pp72s1g02040	pp72s1g02047	0.0418	0.1589	0.0434	0.1456
pp72s1g02047	pp72s1g02048	0.025	0.1208	0.0265	0.1043
pp72s1g02049	pp72s1g02050	0.0325	0.0848	0.0366	0.062
pp72s1g02054	pp72s1g02056	0.0019	0.0	0.0021	-0.0
pp72s1g05397	pp72s1g05345	0.4534	0.8682	0.4385	1.5225
pp72s1g05384	pp72s1g05366	0.1837	0.9262	0.1834	1.1909
pp72s1g05383	pp72s1g05367	0.1766	1.0412	0.1793	1.2067
pp72s1g05382	pp72s1g05374	0.2753	0.7177	0.2873	0.6441
pp72s1g05380	pp72s1g05376	0.2516	0.7542	0.2643	0.6805
pp72s1g05373	pp72s1g05383	0.2048	1.0477	0.2067	1.4554
pp72s1g05367	pp72s1g05384	0.1868	0.9495	0.1877	1.175
pp72s1g05360	pp72s1g05398	0.1465	0.4745	0.1517	0.4516
pp72s1g03273	pp72s1g03276	0.4289	1.3646	0.438	1.2214
pp72s1g03274	pp72s1g03277	0.2499	0.5163	0.2556	0.5094
pp72s1g03275	pp72s1g03280	0.0086	0.0102	0.0092	0.0082
pp72s1g03284	pp72s1g03288	0.5276	1.7853	0.539	1.5447
pp72s1g03285	pp72s1g03290	0.543	1.3061	0.5593	1.786
pp72s1g05195	pp72s1g05198	0.1471	0.499	0.1512	0.4783
pp72s1g05196	pp72s1g05199	0.1712	0.5714	0.1775	0.5326
pp72s1g05197	pp72s1g05200	0.1439	0.5499	0.1495	0.5088
pp72s1g05198	pp72s1g05201	0.1414	0.5953	0.147	0.5416
pp72s1g05199	pp72s1g05202	0.1095	0.437	0.1114	0.4393
pp72s1g05200	pp72s1g05203	0.1059	0.4462	0.1088	0.429
pp72s1g05201	pp72s1g05204	0.0897	0.6189	0.0933	0.5672
pp72s1g05208	pp72s1g05205	0.4586	1.5252	0.4631	2.6461
pp72s1g05209	pp72s1g05206	0.3556	3.1237	0.358	2.6447
pp72s1g01279	pp72s1g01271	0.1082	0.3862	0.111	0.354
pp72s1g01281	pp72s1g01272	0.1957	0.5298	0.195	0.5976
pp72s1g01282	pp72s1g01273	0.0136	0.0468	0.0129	0.0594
pp72s1g01285	pp72s1g01274	0.0353	0.2044	0.0406	0.1401
pp72s1g01286	pp72s1g01275	0.1535	0.6445	0.1604	0.6169
pp72s1g01287	pp72s1g01277	0.1396	0.7212	0.1392	0.9249
pp72s1g01288	pp72s1g01278	0.3184	1.6168	0.3219	1.5132
pp72s1g01289	pp72s1g01282	0.4446	1.1107	0.4528	1.1962
pp72s1g01290	pp72s1g01283	0.4009	2.8219	0.4168	1.7061
pp72s1g05451	pp72s1g05452	0.1455	0.1383	0.1457	0.1389
pp72s1g05478	pp72s1g05475	0.0487	0.1607	0.0505	0.1461
pp72s1g05483	pp72s1g05486	0.0565	0.2076	0.0554	0.23
pp72s1g05484	pp72s1g05487	0.0509	0.1876	0.0506	0.1983
pp72s1g05486	pp72s1g05488	0.0705	0.3574	0.0706	0.3819
pp72s1g05487	pp72s1g05489	0.0814	0.3538	0.0812	0.3846
pp72s1g05488	pp72s1g05490	0.0024	0.0519	0.0024	0.0532
pp72s1g05489	pp72s1g05491	0.0597	0.2968	0.059	0.3345
pp72s1g01284	pp72s1g01271	0.1097	0.3341	0.1119	0.315
pp72s1g01283	pp72s1g01272	0.033	0.199	0.0349	0.169
pp72s1g01281	pp72s1g01273	0.2854	0.4302	0.2727	0.5656
pp72s1g01279	pp72s1g01274	0.0841	0.2803	0.0847	0.2769
pp72s1g01277	pp72s1g01275	0.1508	0.744	0.1545	0.7548
pp72s1g01273	pp72s1g01278	0.0164	0.0467	0.0153	0.063
pp72s1g01272	pp72s1g01279	0.0916	0.2879	0.0906	0.3096
pp72s1g01271	pp72s1g01282	0.1084	0.3669	0.11	0.3517
pp72s1g01269	pp72s1g01283	0.1325	0.5795	0.1335	0.5978
pp72s1g04877	pp72s1g04879	0.2359	0.4105	0.232	0.4721
pp72s1g04878	pp72s1g04880	0.2432	0.3213	0.258	0.2844
pp72s1g04879	pp72s1g04881	0.219	0.2702	0.2181	0.2853
pp72s1g04880	pp72s1g04882	0.2194	0.4671	0.2299	0.4275
pp72s1g04881	pp72s1g04883	0.1927	0.3812	0.1946	0.3877
pp72s1g04882	pp72s1g04884	0.1686	0.2963	0.1717	0.2886
pp72s1g04901	pp72s1g04903	0.0723	0.3557	0.0763	0.3108
pp72s1g04910	pp72s1g04912	0.1241	0.3547	0.1259	0.351
pp72s1g04911	pp72s1g04913	0.1601	0.4835	0.1632	0.4849
pp72s1g01084	pp72s1g01060	0.1134	0.1092	0.1174	0.098
pp72s1g01080	pp72s1g01072	0.3904	0.6808	0.4082	0.6278
pp72s1g01079	pp72s1g01073	0.3432	0.6156	0.3467	0.6633
pp72s1g01078	pp72s1g01074	0.2988	0.6854	0.3028	0.7135
pp72s1g01077	pp72s1g01075	0.3336	0.5554	0.3316	0.6241
pp72s1g01073	pp72s1g01078	0.3239	0.5912	0.3307	0.5926
pp72s1g01072	pp72s1g01079	0.3751	0.6639	0.3886	0.6395
pp72s1g03286	pp72s1g03273	0.5571	1.1942	0.566	1.6263
pp72s1g03285	pp72s1g03274	0.4307	-1.0	0.4617	1.8358
pp72s1g03284	pp72s1g03275	0.5015	1.7289	0.5138	1.4745
pp72s1g03282	pp72s1g03276	0.1125	0.3327	0.1196	0.2841
pp72s1g03280	pp72s1g03282	0.4148	2.071	0.4362	1.3674
pp72s1g03277	pp72s1g03284	0.5196	1.8245	0.5281	1.6289
pp72s1g03275	pp72s1g03285	0.5367	-1.0	0.5834	1.6222
pp72s1g03274	pp72s1g03286	0.4984	1.3914	0.5432	1.1306
pp72s1g03273	pp72s1g03288	0.5366	1.285	0.5577	1.5106
pp72s1g01288	pp72s1g01273	0.323	1.7213	0.3206	1.9841
pp72s1g01287	pp72s1g01274	0.1505	0.7292	0.1479	0.9157
pp72s1g01286	pp72s1g01278	0.1504	0.6196	0.1599	0.5379
pp72s1g01285	pp72s1g01279	0.0932	0.298	0.0944	0.2925
pp72s1g01283	pp72s1g01282	0.0903	0.2776	0.0909	0.2747
pp72s1g01276	pp72s1g01283	0.1324	0.5233	0.1335	0.5312
pp72s1g01275	pp72s1g01284	0.0109	0.0374	0.011	0.0361
pp72s1g03284	pp72s1g03274	0.4956	1.9126	0.5385	1.5682
pp72s1g03282	pp72s1g03275	0.4057	2.0246	0.4247	1.3831
pp72s1g03280	pp72s1g03276	0.4317	1.3982	0.4379	1.3058
pp72s1g03277	pp72s1g03285	0.5214	-1.0	0.5587	1.7664
pp72s1g03280	pp72s1g03286	0.5757	1.1951	0.5809	1.7276
pp72s1g02306	pp72s1g02297	0.2263	0.5831	0.2427	0.4795
pp72s1g02307	pp72s1g02302	0.0961	0.1832	0.1025	0.1523
pp72s1g02308	pp72s1g02303	0.0994	0.4829	0.1049	0.4241
pp72s1g02309	pp72s1g02305	0.0766	0.2972	0.0793	0.2739
pp72s1g02310	pp72s1g02308	0.0977	0.4668	0.1014	0.434
pp72s1g02313	pp72s1g02309	0.1171	0.3295	0.1228	0.2908
pp72s1g02314	pp72s1g02310	0.0816	0.3293	0.0854	0.2969
pp72s1g02360	pp72s1g02361	0.0265	0.0364	0.0276	0.0327
pp72s1g02366	pp72s1g02364	0.3538	1.2628	0.3635	1.4272
pp72s1g02367	pp72s1g02365	0.3126	1.3084	0.3182	1.5797
pp72s1g02368	pp72s1g02366	0.1997	0.7782	0.2118	0.662
pp72s1g02371	pp72s1g02367	0.4057	-1.0	0.412	2.8264
pp72s1g02372	pp72s1g02368	0.519	2.4258	0.5219	2.2658
pp72s1g02390	pp72s1g02392	0.4447	1.7839	0.464	2.032
pp72s1g02391	pp72s1g02393	0.4099	1.8269	0.424	1.4175
pp72s1g00803	pp72s1g00806	0.2373	0.282	0.2468	0.2659
pp72s1g00805	pp72s1g00807	0.1493	0.2508	0.1519	0.243
pp72s1g00806	pp72s1g00808	0.0895	0.2485	0.0943	0.2182
pp72s1g00831	pp72s1g00829	0.1294	0.3916	0.1307	0.3921
pp72s1g00833	pp72s1g00830	0.0321	0.1151	0.0337	0.0988
pp72s1g00370	pp72s1g00355	0.3651	1.913	0.3615	2.2282
pp72s1g00369	pp72s1g00357	0.356	2.6237	0.3644	1.8716
pp72s1g00368	pp72s1g00358	0.3651	2.6292	0.3727	1.9466
pp72s1g00367	pp72s1g00359	0.3444	1.4378	0.3476	3.6141
pp72s1g00366	pp72s1g00360	0.3607	1.4673	0.3657	2.6417
pp72s1g00362	pp72s1g00367	0.4118	1.2964	0.4244	1.4138
pp72s1g00360	pp72s1g00368	0.3672	2.8856	0.3746	2.0488
pp72s1g00359	pp72s1g00369	0.3776	2.254	0.3804	2.0649
pp72s1g05491	pp72s1g05483	0.0813	0.2892	0.0793	0.3415
pp72s1g05490	pp72s1g05484	0.0723	0.3658	0.0725	0.3951
pp72s1g05489	pp72s1g05486	0.0842	0.3799	0.0848	0.4
pp72s1g05480	pp72s1g05496	0.599	1.4846	0.6118	1.9783
pp72s1g02577	pp72s1g02572	0.3292	1.5723	0.347	1.6269
pp72s1g02576	pp72s1g02573	0.1819	0.307	0.1924	0.27
pp72s1g02572	pp72s1g02576	0.3667	0.869	0.3919	0.7411
pp72s1g02571	pp72s1g02577	0.4909	1.1906	0.5201	1.0473
pp72s1g02307	pp72s1g02297	0.1531	0.3092	0.1598	0.2737
pp72s1g02308	pp72s1g02302	0.1706	0.6118	0.1737	0.5992
pp72s1g02309	pp72s1g02303	0.1031	0.3899	0.1101	0.3314
pp72s1g02310	pp72s1g02305	0.0125	0.0426	0.0133	0.0355
pp72s1g02313	pp72s1g02308	0.0234	0.0544	0.0257	0.0426
pp72s1g02314	pp72s1g02309	0.0114	0.0318	0.0119	0.0283
pp72s1g05199	pp72s1g05195	0.0975	0.3641	0.0981	0.3764
pp72s1g05200	pp72s1g05196	0.1699	0.6039	0.1771	0.548
pp72s1g05201	pp72s1g05197	0.1332	0.5554	0.1379	0.5092
pp72s1g05202	pp72s1g05198	0.1381	0.5631	0.1443	0.5091
pp72s1g05203	pp72s1g05199	0.1112	0.4461	0.1128	0.4585
pp72s1g05204	pp72s1g05200	0.1063	0.5579	0.112	0.4862
pp72s1g05209	pp72s1g05205	0.4228	1.6691	0.4207	3.4174
pp72s1g01602	pp72s1g00075	0.2685	0.6404	0.275	0.627
pp72s1g01600	pp72s1g00077	0.3936	0.8702	0.4028	0.8819
pp72s1g01583	pp72s1g00094	0.2447	0.315	0.2518	0.3063
pp72s1g01582	pp72s1g00106	0.3618	0.5269	0.3485	0.6671
pp72s1g01581	pp72s1g00124	0.4906	0.9187	0.5033	1.0033
pp72s1g01580	pp72s1g00127	0.4335	0.7063	0.4581	0.6236
pp72s1g02297	pp72s1g02305	0.1903	0.6995	0.1975	0.6663
pp72s1g02299	pp72s1g02308	0.2437	0.6397	0.2465	0.6653
pp72s1g02300	pp72s1g02309	0.1302	0.5844	0.1384	0.4975
pp72s1g02303	pp72s1g02310	0.0593	0.1174	0.0641	0.096
pp72s1g02305	pp72s1g02313	0.1063	0.4146	0.111	0.3773
pp72s1g02308	pp72s1g02314	0.1113	0.3687	0.1169	0.3274
pp72s1g03873	pp72s1g03875	0.0733	0.2499	0.0784	0.2183
pp72s1g00364	pp72s1g00355	0.3465	1.3951	0.3514	2.2466
pp72s1g00365	pp72s1g00357	0.3696	1.6612	0.3734	1.5437
pp72s1g00367	pp72s1g00358	0.3328	2.0422	0.3331	2.0569
pp72s1g00369	pp72s1g00361	0.3723	2.556	0.3775	2.0744
pp72s1g00370	pp72s1g00367	0.3967	1.9591	0.4062	1.5893
pp72s1g01078	pp72s1g01072	0.3489	0.5807	0.3615	0.5469
pp72s1g01077	pp72s1g01073	0.3563	0.6181	0.3535	0.7234
pp72s1g01076	pp72s1g01074	0.6177	1.1866	0.6523	1.1429
pp72s1g01074	pp72s1g01079	0.308	0.7098	0.3097	0.7699
pp72s1g01073	pp72s1g01080	0.3947	0.6306	0.402	0.6317
pp72s1g00127	pp72s1g01573	0.4405	0.817	0.4479	0.8685
pp72s1g00126	pp72s1g01574	0.7116	1.2792	0.7265	1.6175
pp72s1g04884	pp72s1g04877	0.1769	0.5111	0.1751	0.5684
pp72s1g04883	pp72s1g04878	0.2324	0.3294	0.2426	0.306
pp72s1g04882	pp72s1g04879	0.1868	0.319	0.1908	0.311
pp72s1g00355	pp72s1g00358	0.1139	0.429	0.114	0.4634
pp72s1g00356	pp72s1g00359	0.3443	0.726	0.3644	0.6504
pp72s1g00357	pp72s1g00360	0.0945	0.276	0.0962	0.2658
pp72s1g00358	pp72s1g00361	0.1002	0.4125	0.1022	0.4047
pp72s1g00360	pp72s1g00369	0.3579	2.6699	0.367	1.8567
pp72s1g00361	pp72s1g00370	0.3363	1.6812	0.3364	1.6939
pp72s1g02576	pp72s1g02571	0.4628	1.2843	0.4942	1.06
pp72s1g02575	pp72s1g02572	0.152	0.2475	0.1611	0.215
pp72s1g02571	pp72s1g02575	0.5196	1.3499	0.5617	1.0457
pp72s1g05317	pp72s1g05313	0.2302	0.6563	0.2269	0.8023
pp72s1g05313	pp72s1g05316	0.22	0.5288	0.2175	0.613
pp72s1g05311	pp72s1g05317	0.1094	0.2315	0.1147	0.2046
pp72s1g03877	pp72s1g03870	0.3635	1.791	0.3778	1.6779
pp72s1g03875	pp72s1g03871	0.0067	0.0193	0.007	0.0168
pp72s1g03874	pp72s1g03872	0.0951	0.2773	0.1018	0.2351
pp72s1g03870	pp72s1g03875	0.285	1.5818	0.3	1.4638
pp72s1g03869	pp72s1g03877	0.3653	1.7767	0.374	2.1312
pp72s1g02855	pp72s1g02852	0.0662	0.1041	0.0669	0.1013
pp72s1g02856	pp72s1g02853	0.0359	0.0346	0.0387	0.0282
pp72s1g02863	pp72s1g02855	0.2846	0.3835	0.2957	0.3587
pp72s1g02872	pp72s1g02857	0.8117	2.4531	0.8077	3.0952
pp72s1g01080	pp72s1g01074	0.3423	0.7726	0.355	0.7201
pp72s1g01079	pp72s1g01075	0.1712	0.2261	0.167	0.2559
pp72s1g01078	pp72s1g01076	0.562	1.1494	0.5707	1.3385
pp72s1g05374	pp72s1g03868	0.4275	1.87	0.448	1.8758
pp72s1g05376	pp72s1g03869	0.4366	1.7337	0.4628	1.5182
pp72s1g05377	pp72s1g03870	0.4182	1.7047	0.437	1.5806
pp72s1g05380	pp72s1g03871	0.3904	1.652	0.4066	1.9374
pp72s1g05382	pp72s1g03875	0.3946	1.4776	0.412	1.4817
pp72s1g00921	pp72s1g02515	0.3342	-1.0	0.3309	3.5917
pp72s1g00943	pp72s1g02527	0.5987	-1.0	0.5893	4.15
pp72s1g00955	pp72s1g02562	0.2481	-1.0	0.2514	4.8001
pp72s1g00971	pp72s1g02566	0.5551	1.9014	0.535	4.0601
pp72s1g00981	pp72s1g02572	0.6699	1.7945	0.7135	1.4708
pp72s1g03273	pp72s1g03280	0.0173	0.0858	0.0184	0.0705
pp72s1g03274	pp72s1g03282	0.4118	1.6067	0.4377	1.3828
pp72s1g03276	pp72s1g03288	0.5153	1.3716	0.5352	1.9189
pp72s1g03277	pp72s1g03290	0.6077	1.2491	0.6333	1.301
pp72s1g03120	pp72s3g02361	0.7574	1.9754	0.7676	3.3624
pp72s1g03110	pp72s3g02362	0.3446	1.6517	0.3371	2.2764
pp72s1g03096	pp72s3g02380	0.1766	1.0319	0.1813	1.0537
pp72s1g03077	pp72s3g02385	0.2692	2.1219	0.2761	1.605
pp72s1g03061	pp72s3g02399	0.1233	1.2325	0.1185	1.9156
pp72s1g03059	pp72s3g02400	0.3458	-1.0	0.3407	3.924
pp72s1g03047	pp72s3g02402	0.7958	2.0529	0.8031	1.9817
pp72s1g03040	pp72s3g02406	0.5583	-1.0	0.6199	2.9225
pp72s1g03037	pp72s3g02408	0.3753	1.4061	0.3845	1.2894
pp72s1g03020	pp72s3g02414	0.2081	1.0727	0.2057	1.4738
pp72s1g03012	pp72s3g02418	0.2873	1.1879	0.2887	1.2532
pp72s1g03004	pp72s3g02432	0.3783	1.8273	0.3895	1.4933
pp72s1g02995	pp72s3g02439	0.1826	1.3813	0.1907	1.5143
pp72s1g02993	pp72s3g02449	0.1414	1.114	0.1432	1.3438
pp72s1g02992	pp72s3g02450	0.6361	1.3826	0.6465	2.418
pp72s1g02982	pp72s3g02460	0.2493	1.4679	0.2624	1.3907
pp72s1g02973	pp72s3g02467	0.4805	1.6384	0.51	1.1801
pp72s1g02958	pp72s3g02468	0.3103	1.345	0.3379	1.0647
pp72s1g02957	pp72s3g02473	0.1792	1.2304	0.1822	1.9136
pp72s1g02955	pp72s3g02474	0.1861	1.6309	0.1943	1.8721
pp72s1g02951	pp72s3g02479	0.2129	1.6123	0.2135	1.6054
pp72s1g02942	pp72s3g02481	0.3964	1.5446	0.3984	1.5314
pp72s1g02941	pp72s3g02482	0.3221	2.1758	0.3167	4.3796
pp72s1g02907	pp72s3g02489	0.4122	0.8588	0.4	2.1178
pp72s1g02906	pp72s3g02493	0.313	2.0367	0.3164	1.8549
pp72s1g02905	pp72s3g02494	0.325	1.4033	0.3315	1.2518
pp72s1g02898	pp72s3g02499	0.0812	1.2052	0.0786	1.6983
pp72s1g02887	pp72s3g02521	0.2994	0.98	0.2962	1.1451
pp72s1g02886	pp72s3g02522	0.2445	1.3265	0.2534	1.2781
pp72s1g02880	pp72s3g02545	0.5944	3.6334	0.6144	2.2695
pp72s1g02878	pp72s3g02546	0.2658	1.4068	0.2637	1.5273
pp72s1g02864	pp72s3g02553	0.2081	1.1528	0.2186	1.1848
pp72s1g02843	pp72s3g02573	0.0815	1.0399	0.081	1.396
pp72s1g02838	pp72s3g02574	0.4726	1.6783	0.4699	1.9425
pp72s1g02836	pp72s3g02575	0.6055	1.7361	0.6008	2.1775
pp72s1g02834	pp72s3g02576	0.1614	1.0538	0.1611	1.5451
pp72s1g02826	pp72s3g02590	0.3179	1.4776	0.3395	1.3708
pp72s1g02823	pp72s3g02600	0.4809	2.3793	0.5146	1.4111
pp72s1g02817	pp72s3g02612	0.5984	1.5909	0.5906	1.9058
pp72s1g02814	pp72s3g02615	0.3029	1.6941	0.3045	1.6268
pp72s1g02811	pp72s3g02619	0.3773	1.4326	0.3815	1.657
pp72s1g02807	pp72s3g02621	0.3169	1.3164	0.3364	1.0808
pp72s1g02806	pp72s3g02623	0.2037	1.488	0.2032	1.5488
pp72s1g02798	pp72s3g02631	0.234	1.4704	0.2431	1.6816
pp72s1g02794	pp72s3g02633	0.1929	1.9579	0.1912	2.3523
pp72s1g02791	pp72s3g02640	0.2165	1.3687	0.22	1.2152
pp72s1g02786	pp72s3g02641	0.3397	3.0659	0.3509	1.8102
pp72s1g02782	pp72s3g02645	0.3597	1.5451	0.372	1.8262
pp72s1g02771	pp72s3g02649	0.2502	0.9693	0.2669	0.8011
pp72s1g02767	pp72s3g02658	0.1236	1.0955	0.1268	0.997
pp72s1g02761	pp72s3g02660	0.4358	1.7772	0.467	1.7888
pp72s1g02760	pp72s3g02662	0.282	1.3776	0.2834	1.3409
pp72s1g02751	pp72s3g02671	0.3541	2.3199	0.3796	1.9163
pp72s1g02747	pp72s3g02678	0.4627	1.7003	0.4489	2.9872
pp72s1g02746	pp72s3g02681	0.5525	1.5849	0.5511	1.7828
pp72s1g02745	pp72s3g02682	0.0281	1.3219	0.0279	1.4019
pp72s1g02743	pp72s3g02684	0.3178	1.4647	0.3273	2.0142
pp72s1g02728	pp72s3g02690	0.0851	1.4632	0.087	3.0708
pp72s1g02717	pp72s3g02695	0.1457	1.3342	0.1497	1.2201
pp72s1g02716	pp72s3g02696	0.2868	1.2442	0.3012	1.2423
pp72s1g02714	pp72s3g02699	0.2554	1.266	0.2561	1.254
pp72s1g02707	pp72s3g02700	0.4568	-1.0	0.4556	4.2935
pp72s1g02700	pp72s3g02703	0.4511	-1.0	0.4624	2.6155
pp72s1g02692	pp72s3g02708	0.4414	1.1375	0.441	2.2549
pp72s1g02688	pp72s3g02712	0.3287	1.2545	0.3324	1.7289
pp72s1g02687	pp72s3g02716	0.2563	2.0918	0.2487	4.1861
pp72s1g02682	pp72s3g02718	0.1126	1.5105	0.1125	3.0759
pp72s1g02681	pp72s3g02719	0.1019	0.9498	0.1008	1.1998
pp72s1g02679	pp72s3g02720	0.118	1.1651	0.1161	1.3375
pp72s1g02656	pp72s3g02724	0.3982	2.905	0.3826	3.2677
pp72s1g02652	pp72s3g02730	0.3215	-1.0	0.3265	2.5643
pp72s1g02643	pp72s3g02746	0.1311	2.3123	0.1283	4.4061
pp72s1g02640	pp72s3g02750	0.2832	1.1598	0.281	2.1658
pp72s1g02628	pp72s3g02753	0.2349	1.4278	0.2309	1.7077
pp72s1g02623	pp72s3g02762	0.4941	-1.0	0.4737	3.2774
pp72s1g02620	pp72s3g02765	0.2513	-1.0	0.2552	2.5548
pp72s1g02610	pp72s3g02774	0.4953	-1.0	0.4798	3.9132
pp72s1g02608	pp72s3g02786	0.4326	1.4074	0.436	1.3852
pp72s1g02605	pp72s3g02789	0.3728	0.643	0.3138	3.5933
pp72s1g02602	pp72s3g02798	0.4045	1.9902	0.3945	3.951
pp72s1g02596	pp72s3g02800	0.3137	1.1945	0.3025	1.6371
pp72s1g02584	pp72s3g02803	0.6736	4.251	0.653	4.1631
pp72s1g02578	pp72s3g02807	0.6034	1.2685	0.6402	1.1611
pp72s1g02577	pp72s3g02808	0.4098	1.5042	0.4324	1.3404
pp72s1g02574	pp72s3g02809	0.4004	1.2553	0.4217	1.1712
pp72s1g02572	pp72s3g02810	0.4174	1.4123	0.4503	1.1313
pp72s1g02566	pp72s3g02815	0.2701	1.1179	0.2672	1.2708
pp72s1g02564	pp72s3g02818	0.8745	-1.0	0.8796	4.2203
pp72s1g02561	pp72s3g02819	0.1461	1.65	0.152	2.1212
pp72s1g02549	pp72s3g02823	0.2515	1.9489	0.2606	1.4174
pp72s1g02545	pp72s3g02836	0.287	2.6426	0.2956	1.7718
pp72s1g02543	pp72s3g02837	0.1957	1.7934	0.1891	4.1996
pp72s1g02536	pp72s3g02839	0.1591	1.2315	0.165	1.1755
pp72s1g02535	pp72s3g02843	0.1867	1.1649	0.1915	1.4045
pp72s1g02533	pp72s3g02856	0.2528	2.0025	0.2573	1.6705
pp72s1g02531	pp72s3g02858	0.5217	1.5072	0.4841	3.7452
pp72s1g02529	pp72s3g02860	0.2805	1.1895	0.2755	1.3844
pp72s1g02515	pp72s3g02870	0.0096	0.8631	0.0097	0.9376
pp72s1g02512	pp72s3g02872	0.3156	1.2141	0.3223	1.4016
pp72s1g02508	pp72s3g02880	0.3734	1.0955	0.3881	1.0669
pp72s1g02494	pp72s3g02886	0.5107	-1.0	0.5193	3.3242
pp72s1g02490	pp72s3g02892	0.3031	2.5305	0.3118	1.7746
pp72s1g02431	pp72s3g02915	0.2679	2.0491	0.282	1.3563
pp72s1g02421	pp72s3g02950	0.2168	1.4574	0.2098	2.2046
pp72s1g02399	pp72s3g02966	0.1186	1.5929	0.1213	2.8285
pp72s1g02381	pp72s3g02987	0.6241	1.0709	0.6537	1.0443
pp72s1g02374	pp72s3g02993	0.2023	1.5886	0.2054	2.1066
pp72s1g02352	pp72s3g03005	0.1947	1.5024	0.1969	1.3863
pp72s1g02340	pp72s3g03006	0.1032	0.8907	0.1031	1.0716
pp72s1g02339	pp72s3g03008	0.2541	1.3063	0.2573	1.8867
pp72s1g02338	pp72s3g03009	0.1385	0.9751	0.1432	0.9091
pp72s1g02336	pp72s3g03012	0.3061	4.0227	0.3098	2.597
pp72s1g02320	pp72s3g03029	0.251	1.4026	0.2667	1.2591
pp72s1g02317	pp72s3g03033	0.4067	1.0867	0.4123	1.3153
pp72s1g02282	pp72s3g03053	0.0671	1.5548	0.0648	3.2758
pp72s1g02270	pp72s3g03057	0.1517	1.4001	0.1535	1.6861
pp72s1g02266	pp72s3g03062	0.2242	2.481	0.2291	1.7902
pp72s1g02239	pp72s3g03074	0.2014	1.2794	0.2169	1.0508
pp72s1g02238	pp72s3g03076	0.2488	-1.0	0.2825	1.4208
pp72s1g02235	pp72s3g03081	0.7028	1.4812	0.7256	1.7876
pp72s1g02232	pp72s3g03082	0.3129	1.8862	0.3207	1.4953
pp72s1g02228	pp72s3g03085	0.3913	1.7066	0.4067	1.3221
pp72s1g02220	pp72s3g03087	0.2295	1.3242	0.2307	3.0009
pp72s1g02219	pp72s3g03088	0.3731	-1.0	0.3818	4.3354
pp72s1g02216	pp72s3g03091	0.4858	1.2019	0.4874	1.9042
pp72s1g02211	pp72s3g03099	0.3311	1.0601	0.3336	1.1453
pp72s1g02209	pp72s3g03100	0.4656	1.3268	0.4241	4.3472
pp72s1g02208	pp72s3g03102	0.2612	1.3023	0.2668	1.6618
pp72s1g02205	pp72s3g03105	0.2316	1.5804	0.2405	1.8247
pp72s1g02200	pp72s3g03108	0.2712	1.1593	0.269	2.9792
pp72s1g02189	pp72s3g03116	0.3193	1.4395	0.3396	1.1752
pp72s1g02169	pp72s3g03129	0.1599	1.2389	0.1606	2.4447
pp72s1g02162	pp72s3g03135	0.4881	1.1389	0.4766	1.87
pp72s1g02160	pp72s3g03136	0.3403	1.6152	0.3398	1.7194
pp72s1g02145	pp72s3g03138	0.1528	1.3653	0.1552	2.3953
pp72s1g02128	pp72s3g03146	0.3763	1.1199	0.3893	1.175
pp72s1g02122	pp72s3g03147	0.4758	-1.0	0.4898	2.3587
pp72s1g02117	pp72s3g03152	0.738	2.1368	0.7199	3.9485
pp72s1g02116	pp72s3g03153	0.4728	3.1673	0.4691	3.5397
pp72s1g02103	pp72s3g03159	0.0345	1.4639	0.0336	2.0974
pp72s1g04648	pp72s3g00716	0.5811	1.2668	0.5781	2.4123
pp72s1g04670	pp72s3g00744	0.2609	1.5701	0.2588	1.7334
pp72s1g04672	pp72s3g00752	0.3372	1.2547	0.3452	1.5672
pp72s1g04676	pp72s3g00756	0.4174	4.1269	0.4449	1.5562
pp72s1g04681	pp72s3g00757	0.4693	3.1831	0.4812	2.03
pp72s1g04682	pp72s3g00759	0.5577	-1.0	0.5672	2.7056
pp72s1g04683	pp72s3g00762	0.5748	-1.0	0.5998	2.5755
pp72s1g04712	pp72s3g00764	0.21	1.6022	0.214	1.3747
pp72s1g04713	pp72s3g00765	0.1852	1.4604	0.191	1.6891
pp72s1g04725	pp72s3g00779	0.1658	1.2285	0.1701	1.3452
pp72s1g04728	pp72s3g00784	0.2244	1.2097	0.2251	1.3221
pp72s1g04734	pp72s3g00786	0.2648	1.0226	0.2695	1.0168
pp72s1g04737	pp72s3g00787	0.1515	0.9132	0.1531	1.0843
pp72s1g04738	pp72s3g00788	0.5908	1.3087	0.5815	2.4599
pp72s1g04746	pp72s3g00800	0.1422	1.1298	0.1562	0.8485
pp72s1g04781	pp72s3g00810	0.34	1.3826	0.3511	1.6729
pp72s1g04787	pp72s3g00822	0.1619	1.1806	0.1607	1.9951
pp72s1g04799	pp72s3g00840	0.0523	1.2671	0.0507	1.8168
pp72s1g04804	pp72s3g00846	0.2694	1.4057	0.2738	2.1066
pp72s1g04805	pp72s3g00848	0.2299	1.4163	0.2329	3.6746
pp72s1g04806	pp72s3g00851	0.3009	0.8331	0.2979	0.9914
pp72s1g04811	pp72s3g00856	0.3176	1.6585	0.3222	1.4868
pp72s1g04819	pp72s3g00884	0.5238	1.9848	0.5163	2.6955
pp72s1g04821	pp72s3g00885	0.248	1.5953	0.2533	2.0035
pp72s1g04824	pp72s3g00898	0.2861	1.1446	0.2903	1.5005
pp72s1g04827	pp72s3g00903	0.2907	1.469	0.3082	1.4437
pp72s1g04844	pp72s3g00931	0.1899	1.2198	0.1893	2.291
pp72s1g04851	pp72s3g00936	0.3706	2.0203	0.3639	2.7496
pp72s1g04866	pp72s3g00952	0.6776	1.1794	0.6907	1.309
pp72s1g04869	pp72s3g00956	0.3052	1.2198	0.308	2.2628
pp72s1g04022	pp72s3g00389	0.4387	-1.0	0.4485	3.4272
pp72s1g04027	pp72s3g00395	0.2531	2.1115	0.2612	1.549
pp72s1g04030	pp72s3g00400	0.5858	-1.0	0.6375	1.5176
pp72s1g04047	pp72s3g00421	0.2753	1.8621	0.28	1.6316
pp72s1g04054	pp72s3g00423	0.4349	2.5886	0.4294	3.9054
pp72s1g04058	pp72s3g00428	0.0906	1.401	0.097	1.1016
pp72s1g04063	pp72s3g00434	0.4193	3.6264	0.423	3.126
pp72s1g04068	pp72s3g00440	0.0897	1.8298	0.0924	1.3503
pp72s1g04069	pp72s3g00441	0.1714	1.558	0.175	1.7374
pp72s1g04079	pp72s3g00445	0.3085	1.4751	0.3085	1.4947
pp72s1g04081	pp72s3g00449	0.2968	1.0964	0.3014	1.4376
pp72s1g04086	pp72s3g00450	0.2738	2.3939	0.2809	1.7469
pp72s1g04090	pp72s3g00455	0.0389	1.0337	0.0387	1.4111
pp72s1g04091	pp72s3g00457	0.3162	2.839	0.3109	3.1321
pp72s1g04097	pp72s3g00465	0.2875	0.9807	0.2861	1.292
pp72s1g04098	pp72s3g00466	0.2935	1.095	0.2985	1.3598
pp72s1g04099	pp72s3g00468	0.3591	1.0952	0.369	1.1659
pp72s1g04107	pp72s3g00486	0.3594	1.3664	0.358	2.8079
pp72s1g04112	pp72s3g00491	0.5417	2.439	0.5346	3.4425
pp72s1g04114	pp72s3g00494	0.417	1.0085	0.3795	2.2583
pp72s1g04129	pp72s3g00511	0.2429	1.6722	0.2681	1.419
pp72s1g04138	pp72s3g00519	0.2441	1.1082	0.2509	1.231
pp72s1g04140	pp72s3g00521	0.0839	1.5844	0.083	1.8149
pp72s1g04143	pp72s3g00522	0.2388	1.4561	0.2511	2.6627
pp72s1g04154	pp72s3g00538	0.223	1.4726	0.2309	2.6878
pp72s1g04156	pp72s3g00541	0.6579	1.7753	0.6496	2.0992
pp72s1g04157	pp72s3g00542	0.6583	2.2408	0.6588	2.4467
pp72s1g04160	pp72s3g00543	0.4952	1.1552	0.49	1.6636
pp72s1g03135	pp72s3g01421	0.2848	1.9187	0.2882	1.7046
pp72s1g03136	pp72s3g01434	0.4934	1.4808	0.495	2.3029
pp72s1g03140	pp72s3g01438	0.4654	3.9186	0.4812	1.9549
pp72s1g03146	pp72s3g01448	0.3874	2.3104	0.3843	2.9183
pp72s1g03150	pp72s3g01458	0.4762	2.1444	0.4839	1.8582
pp72s1g03151	pp72s3g01461	0.2683	1.1563	0.2693	1.5478
pp72s1g03154	pp72s3g01462	0.5822	1.7767	0.5725	2.2343
pp72s1g03158	pp72s3g01464	0.3347	1.1552	0.3426	1.1313
pp72s1g03159	pp72s3g01465	0.4433	-1.0	0.4467	3.8368
pp72s1g03162	pp72s3g01471	0.1716	1.581	0.1743	3.2147
pp72s1g03164	pp72s3g01479	0.3983	1.3402	0.4179	1.6317
pp72s1g03169	pp72s3g01486	0.2742	1.4836	0.2767	1.4002
pp72s1g03173	pp72s3g01487	0.5542	1.2078	0.5556	1.5653
pp72s1g03174	pp72s3g01488	0.2172	1.1971	0.2241	1.345
pp72s1g03185	pp72s3g01492	0.4935	1.4208	0.4523	3.8128
pp72s1g03202	pp72s3g01498	0.4028	1.4384	0.4075	2.9134
pp72s1g03203	pp72s3g01499	0.3359	1.7067	0.3571	1.845
pp72s1g03206	pp72s3g01502	0.0944	1.8616	0.0968	1.444
pp72s1g03216	pp72s3g01506	0.3518	1.3065	0.374	1.0531
pp72s1g03219	pp72s3g01512	0.2435	1.4925	0.2483	2.2868
pp72s1g03223	pp72s3g01513	0.2463	1.4302	0.2446	2.6523
pp72s1g03224	pp72s3g01514	0.4517	-1.0	0.4601	3.1158
pp72s1g03227	pp72s3g01516	0.3289	2.1061	0.3337	1.8884
pp72s1g03230	pp72s3g01523	0.2017	1.6635	0.2051	1.4548
pp72s1g01044	pp72s3g00031	0.1689	1.2475	0.1719	1.5543
pp72s1g01054	pp72s3g00037	0.4777	-1.0	0.477	4.4794
pp72s1g01064	pp72s3g00039	0.1282	0.92	0.1269	1.3281
pp72s1g01070	pp72s3g00040	0.0549	0.9745	0.0539	1.5218
pp72s1g01071	pp72s3g00043	0.1273	1.8245	0.1336	1.1769
pp72s1g01092	pp72s3g00052	0.0242	1.0341	0.027	0.7129
pp72s1g01099	pp72s3g00056	0.1069	1.1571	0.1088	1.4005
pp72s1g01101	pp72s3g00059	0.3693	1.7009	0.3704	3.1667
pp72s1g01108	pp72s3g00061	0.264	1.7227	0.2687	1.491
pp72s1g01117	pp72s3g00063	0.3129	2.3464	0.3109	2.9111
pp72s1g01119	pp72s3g00067	0.2747	1.8101	0.2869	2.1507
pp72s1g01126	pp72s3g00071	0.7819	2.4677	0.7921	2.6205
pp72s1g01139	pp72s3g00081	0.4515	1.2101	0.4632	1.5713
pp72s1g01148	pp72s3g00086	0.3989	-1.0	0.4065	2.4492
pp72s1g01159	pp72s3g00088	0.7327	-1.0	0.7627	4.056
pp72s1g04440	pp72s3g00566	0.1514	1.113	0.1501	2.241
pp72s1g04441	pp72s3g00572	0.0976	1.6267	0.0972	1.7276
pp72s1g04446	pp72s3g00576	0.1829	1.2208	0.1809	2.2183
pp72s1g04450	pp72s3g00586	0.4183	1.0926	0.4043	2.6405
pp72s1g04451	pp72s3g00592	0.2851	2.6114	0.2988	1.4379
pp72s1g04454	pp72s3g00594	0.1294	1.1924	0.1324	1.3025
pp72s1g04455	pp72s3g00603	0.3991	1.2278	0.404	1.9924
pp72s1g04456	pp72s3g00604	0.1594	1.4723	0.1599	1.4558
pp72s1g04468	pp72s3g00606	0.2899	-1.0	0.2941	2.9768
pp72s1g04471	pp72s3g00607	0.0955	1.1173	0.0974	1.2494
pp72s1g04473	pp72s3g00609	0.3095	4.0809	0.3015	4.0114
pp72s1g04486	pp72s3g00628	0.4069	-1.0	0.4096	4.5511
pp72s1g04494	pp72s3g00633	0.4436	1.7966	0.4635	2.3233
pp72s1g04495	pp72s3g00635	0.3503	2.2901	0.3715	1.9762
pp72s1g03908	pp72s3g00960	0.2588	2.163	0.2589	2.1922
pp72s1g03910	pp72s3g00962	0.2587	1.1485	0.2551	3.2121
pp72s1g03911	pp72s3g00963	0.3994	1.2592	0.4165	1.4216
pp72s1g03912	pp72s3g00964	0.4225	1.2331	0.4291	2.0654
pp72s1g03919	pp72s3g00971	0.144	1.1855	0.1456	1.1081
pp72s1g03925	pp72s3g00973	0.5985	1.4869	0.5901	1.8231
pp72s1g03929	pp72s3g00979	0.2218	-1.0	0.2212	4.2588
pp72s1g03930	pp72s3g00981	0.4638	1.4679	0.4821	1.5249
pp72s1g03948	pp72s3g01005	0.1551	1.1393	0.1534	2.046
pp72s1g03959	pp72s3g01040	0.2111	1.2848	0.2164	1.5032
pp72s1g03306	pp72s3g01611	0.3031	-1.0	0.3112	3.7303
pp72s1g03304	pp72s3g01612	0.4669	1.4324	0.4706	1.4385
pp72s1g03299	pp72s3g01616	0.2942	1.2561	0.3078	1.256
pp72s1g03296	pp72s3g01625	0.2262	2.1379	0.225	2.3825
pp72s1g03295	pp72s3g01626	0.31	1.8463	0.3165	1.5512
pp72s1g03293	pp72s3g01627	0.3729	1.736	0.3855	1.3798
pp72s1g04523	pp72s3g00684	0.208	0.9302	0.2178	0.8371
pp72s1g04529	pp72s3g00688	0.3212	1.8729	0.3257	1.6528
pp72s1g04533	pp72s3g00690	0.0944	2.5129	0.0982	1.5366
pp72s1g04541	pp72s3g00704	0.3701	1.6119	0.3749	1.4838
pp72s1g04547	pp72s3g00708	0.5934	1.3499	0.6133	1.3212
pp72s1g02438	pp72s3g02918	0.0717	0.6943	0.066	1.5384
pp72s1g02440	pp72s3g02919	0.2606	1.1352	0.2643	1.3702
pp72s1g02458	pp72s3g02934	0.1417	2.1391	0.1419	2.1064
pp72s1g02462	pp72s3g02941	0.1501	1.3662	0.1543	1.6476
pp72s1g02466	pp72s3g02944	0.3963	3.8904	0.3954	4.1968
pp72s1g02467	pp72s3g02945	0.4802	1.7532	0.4863	2.8392
pp72s1g00558	pp72s3g01884	0.15	0.567	0.1514	0.6126
pp72s1g00557	pp72s3g01885	0.271	0.746	0.2872	0.6485
pp72s1g00535	pp72s3g01891	0.1545	0.7331	0.1593	0.7147
pp72s1g00534	pp72s3g01893	0.156	0.7261	0.1592	0.7346
pp72s1g00533	pp72s3g01896	0.1536	0.7962	0.1578	0.8583
pp72s1g00532	pp72s3g01897	0.1239	0.566	0.1268	0.5648
pp72s1g00531	pp72s3g01884	0.1659	0.5877	0.1689	0.6114
pp72s1g00532	pp72s3g01885	0.1571	0.5442	0.1628	0.5069
pp72s1g00533	pp72s3g01893	0.1623	0.7631	0.1659	0.7945
pp72s1g00534	pp72s3g01896	0.1454	0.7644	0.1479	0.8423
pp72s1g00535	pp72s3g01897	0.1298	0.7261	0.1338	0.7483
pp72s1g04678	pp72s3g00756	0.4401	3.8237	0.4598	1.7756
pp72s1g04681	pp72s3g00759	0.4796	-1.0	0.4995	1.9267
pp72s1g04682	pp72s3g00762	0.6095	2.3229	0.6252	1.804
pp72s1g04683	pp72s3g00763	0.5435	-1.0	0.5395	3.3291
pp72s1g04713	pp72s3g00764	0.2094	1.373	0.2133	1.6296
pp72s1g04714	pp72s3g00765	0.1658	1.5298	0.1718	1.7115
pp72s1g00885	pp72s3g01715	0.2948	1.7339	0.2942	1.7874
pp72s1g00886	pp72s3g01716	0.2401	-1.0	0.2407	3.9947
pp72s1g00888	pp72s3g01717	0.2288	1.9676	0.2307	1.7855
pp72s1g00889	pp72s3g01718	0.2268	1.5521	0.2299	2.6582
pp72s1g00890	pp72s3g01720	0.2476	1.6677	0.2573	1.5826
pp72s1g04885	pp72s4g02739	0.6273	-1.0	0.6256	4.5755
pp72s1g04891	pp72s4g02756	0.2922	1.5158	0.297	2.3779
pp72s1g04901	pp72s4g02764	0.1599	1.0384	0.1643	0.9855
pp72s1g04909	pp72s4g02776	0.4624	1.7057	0.4595	1.8601
pp72s1g04910	pp72s4g02777	0.1434	1.1646	0.1466	1.177
pp72s1g04928	pp72s4g02795	0.2699	1.6773	0.2708	1.6759
pp72s1g04931	pp72s4g02796	0.3147	-1.0	0.2989	3.7575
pp72s1g04935	pp72s4g02797	0.3502	1.3939	0.3524	1.3453
pp72s1g04938	pp72s4g02798	0.2491	1.0259	0.2558	1.0997
pp72s1g04956	pp72s4g02819	0.3165	1.446	0.335	1.6537
pp72s1g05448	pp72s4g02840	0.3735	0.4824	0.3816	0.4642
pp72s1g05450	pp72s4g02843	0.0954	0.1383	0.0967	0.1348
pp72s1g05451	pp72s4g02848	0.1648	0.1271	0.1672	0.1221
pp72s1g05452	pp72s4g02851	0.1115	0.1672	0.1131	0.1625
pp72s1g05453	pp72s4g02855	0.1071	0.1284	0.11	0.1193
pp72s1g02379	pp72s4g02322	0.0659	0.0399	0.0745	0.03
pp72s1g02375	pp72s4g02330	0.8258	-1.0	0.8171	4.3724
pp72s1g02361	pp72s4g02351	0.4864	3.2749	0.4867	3.3982
pp72s1g02360	pp72s4g02352	0.3207	-1.0	0.318	4.0797
pp72s1g02358	pp72s4g02353	0.4844	2.6562	0.483	2.9648
pp72s1g02325	pp72s5g01541	0.3369	1.4859	0.338	1.4532
pp72s1g02326	pp72s5g01544	0.3023	2.0986	0.3147	1.4604
pp72s1g02327	pp72s5g01545	0.3691	1.5694	0.3563	2.8142
pp72s1g02334	pp72s5g01549	0.1441	1.1891	0.1494	1.1142
pp72s1g02338	pp72s5g01556	0.1552	1.2402	0.1613	1.0931
pp72s1g02340	pp72s5g01558	0.0831	0.9539	0.0823	1.2524
pp72s1g02375	pp72s5g01561	0.2382	1.6624	0.2445	2.3943
pp72s1g02385	pp72s5g01577	0.2143	1.2563	0.2204	1.3223
pp72s1g02399	pp72s5g01613	0.1041	1.5109	0.1061	2.1717
pp72s1g02414	pp72s5g01621	0.5169	1.6464	0.5293	2.652
pp72s1g02421	pp72s5g01631	0.2077	1.399	0.2043	1.6479
pp72s1g02423	pp72s5g01632	0.4914	2.0635	0.5227	3.0526
pp72s1g02424	pp72s5g01633	0.5015	1.8336	0.5245	2.2693
pp72s1g02425	pp72s5g01636	0.1208	1.1891	0.1244	1.4208
pp72s1g02445	pp72s5g01662	0.4818	-1.0	0.4634	3.7028
pp72s1g02479	pp72s5g01680	0.2926	1.3274	0.293	2.1435
pp72s1g02480	pp72s5g01681	0.0523	1.1578	0.0567	0.8222
pp72s1g02482	pp72s5g01683	0.4113	2.3639	0.4106	2.5084
pp72s1g02486	pp72s5g01700	0.2442	1.3457	0.2378	1.7583
pp72s1g02496	pp72s5g01711	0.3111	2.8649	0.307	4.0194
pp72s1g02508	pp72s5g01719	0.3143	1.3245	0.3222	1.7501
pp72s1g02518	pp72s5g01728	0.2345	1.0059	0.237	1.1762
pp72s1g02528	pp72s5g01737	0.4605	1.9144	0.4623	1.8778
pp72s1g02531	pp72s5g01738	0.4756	2.0172	0.4532	3.8528
pp72s1g02534	pp72s5g01742	0.4373	1.5156	0.4358	1.6755
pp72s1g02537	pp72s5g01751	0.3505	1.385	0.3333	2.8879
pp72s1g02544	pp72s5g01754	0.2727	4.4651	0.2788	2.1936
pp72s1g02550	pp72s5g01758	0.3982	1.7291	0.4156	1.7408
pp72s1g02552	pp72s5g01759	0.1285	1.0223	0.126	1.469
pp72s1g02553	pp72s5g01761	0.2352	1.7351	0.2456	1.2473
pp72s1g02562	pp72s5g01764	0.1565	1.1813	0.1581	1.6475
pp72s1g02566	pp72s5g01768	0.3559	1.0556	0.3511	1.8078
pp72s1g02578	pp72s5g01772	0.4906	1.0361	0.5135	0.9408
pp72s1g02587	pp72s5g01777	0.1303	1.1448	0.132	1.3587
pp72s1g02588	pp72s5g01778	0.4087	1.5999	0.4371	1.4933
pp72s1g02601	pp72s5g01782	0.3144	2.1738	0.3299	1.4034
pp72s1g02602	pp72s5g01784	0.2516	0.876	0.2541	0.8984
pp72s1g02605	pp72s5g01786	0.3096	1.229	0.2857	3.8685
pp72s1g02609	pp72s5g01792	0.3014	-1.0	0.3101	2.1574
pp72s1g02615	pp72s5g01805	0.2877	-1.0	0.2962	2.593
pp72s1g02617	pp72s5g01806	0.3763	1.4647	0.3783	3.2585
pp72s1g02624	pp72s5g01813	0.399	1.1081	0.4117	1.0751
pp72s1g02627	pp72s5g01820	0.3228	1.5674	0.3179	1.8456
pp72s1g02630	pp72s5g01825	0.0265	1.2245	0.0273	1.3772
pp72s1g02633	pp72s5g01827	0.3472	1.087	0.3569	1.0525
pp72s1g02638	pp72s5g01832	0.2395	1.2561	0.2428	2.0421
pp72s1g02645	pp72s5g01836	0.1802	1.1432	0.184	1.1988
pp72s1g02655	pp72s5g01849	0.2404	1.4348	0.2385	1.6143
pp72s1g02664	pp72s5g01851	0.4957	1.9458	0.511	1.5135
pp72s1g02665	pp72s5g01852	0.5668	2.2407	0.5845	1.6781
pp72s1g02666	pp72s5g01853	0.5618	1.6174	0.5849	1.4708
pp72s1g02673	pp72s5g01859	0.332	1.2639	0.3391	1.8187
pp72s1g02675	pp72s5g01860	0.1808	1.2667	0.1892	1.1943
pp72s1g02681	pp72s5g01864	0.0921	3.6705	0.088	3.8592
pp72s1g02682	pp72s5g01865	0.4261	2.2378	0.431	1.9639
pp72s1g02685	pp72s5g01869	0.2737	1.7076	0.2704	2.0742
pp72s1g02692	pp72s5g01878	0.4687	1.1797	0.4728	1.7884
pp72s1g02697	pp72s5g01879	0.0057	1.3114	0.0055	1.9489
pp72s1g02699	pp72s5g01883	0.4381	1.2795	0.4432	2.8647
pp72s1g02717	pp72s5g01893	0.0944	2.3644	0.0935	3.6
pp72s1g02719	pp72s5g01894	0.2066	1.9966	0.2059	2.1447
pp72s1g02724	pp72s5g01900	0.2661	1.0762	0.2677	1.3584
pp72s1g02725	pp72s5g01912	0.4209	1.7249	0.4043	4.108
pp72s1g02733	pp72s5g01919	0.593	1.9292	0.6123	1.6064
pp72s1g02734	pp72s5g01920	0.1243	1.3366	0.1257	1.2529
pp72s1g02744	pp72s5g01925	0.4662	2.0569	0.4941	1.9153
pp72s1g02745	pp72s5g01929	0.0186	1.3317	0.0192	1.4163
pp72s1g02749	pp72s5g01937	0.3676	1.6873	0.3735	1.5084
pp72s1g02760	pp72s5g01946	0.3582	1.4385	0.3582	1.4577
pp72s1g02761	pp72s5g01948	0.4709	2.8955	0.4842	2.0379
pp72s1g02766	pp72s5g01950	1.1898	2.428	1.1907	2.8432
pp72s1g02767	pp72s5g01952	0.1013	1.4256	0.1044	1.3365
pp72s1g02773	pp72s5g01956	0.2109	1.2318	0.2221	1.0556
pp72s1g02782	pp72s5g01961	0.4712	2.7056	0.4585	3.9725
pp72s1g02785	pp72s5g01969	0.2777	1.6378	0.2893	1.7885
pp72s1g02794	pp72s5g01981	0.1856	1.5082	0.1936	1.1358
pp72s1g02813	pp72s5g01992	0.1285	1.38	0.1326	1.4504
pp72s1g02817	pp72s5g01998	0.569	1.2693	0.5675	2.6396
pp72s1g02828	pp72s5g02005	0.4359	2.0183	0.4419	1.8091
pp72s1g02833	pp72s5g02010	0.396	1.0894	0.3866	1.7279
pp72s1g02836	pp72s5g02014	0.4603	1.5737	0.461	1.6621
pp72s1g02838	pp72s5g02015	0.4909	1.7967	0.5049	1.5764
pp72s1g02843	pp72s5g02028	0.0542	1.4393	0.0553	1.5302
pp72s1g02862	pp72s5g02039	0.3746	1.033	0.4007	0.8551
pp72s1g02875	pp72s5g02056	0.7062	2.3065	0.704	2.5462
pp72s1g02881	pp72s5g02062	0.4301	1.2987	0.4284	2.5527
pp72s1g02887	pp72s5g02068	0.2245	1.0209	0.2265	1.3099
pp72s1g02889	pp72s5g02075	0.1992	1.6174	0.2054	1.7921
pp72s1g02898	pp72s5g02082	0.061	1.0089	0.0626	1.0473
pp72s1g02902	pp72s5g02083	0.4474	1.1967	0.4365	1.4491
pp72s1g02905	pp72s5g02084	0.3047	1.5794	0.3143	1.2686
pp72s1g02906	pp72s5g02085	0.246	2.1536	0.238	3.6955
pp72s1g02908	pp72s5g02086	0.4203	2.034	0.442	3.453
pp72s1g02932	pp72s5g02090	0.4945	-1.0	0.5091	2.5057
pp72s1g02940	pp72s5g02104	0.2445	1.3884	0.2521	1.6265
pp72s1g02942	pp72s5g02105	0.3246	1.8629	0.3342	1.4818
pp72s1g02951	pp72s5g02106	0.2048	2.2481	0.205	2.2891
pp72s1g02953	pp72s5g02108	0.4173	1.3806	0.3965	2.3646
pp72s1g02989	pp72s5g02117	0.2334	1.0546	0.2466	0.9571
pp72s1g02991	pp72s5g02120	0.1426	1.22	0.1473	1.3641
pp72s1g03014	pp72s5g02141	0.1325	-1.0	0.128	3.4405
pp72s1g03015	pp72s5g02142	0.1647	1.4631	0.1715	1.6664
pp72s1g03034	pp72s5g02145	0.2587	1.1699	0.2683	1.0949
pp72s1g03036	pp72s5g02156	0.31	1.4759	0.3194	1.6741
pp72s1g03042	pp72s5g02164	0.5471	1.9328	0.5801	1.3571
pp72s1g03044	pp72s5g02166	0.5984	3.2429	0.6035	2.9107
pp72s1g03050	pp72s5g02174	0.1889	1.4252	0.1992	1.4635
pp72s1g03051	pp72s5g02175	0.2434	1.4748	0.2461	1.3594
pp72s1g03068	pp72s5g02186	0.1678	2.0758	0.1753	1.4228
pp72s1g03071	pp72s5g02188	0.3395	1.7339	0.3288	2.8202
pp72s1g03075	pp72s5g02193	0.4031	4.0644	0.3932	3.4595
pp72s1g03076	pp72s5g02194	0.5397	-1.0	0.5407	3.6275
pp72s1g03079	pp72s5g02201	0.0449	1.2058	0.0459	1.2645
pp72s1g03081	pp72s5g02202	0.2521	1.5119	0.2557	2.4467
pp72s1g03088	pp72s5g02203	0.2869	1.5737	0.2962	1.2598
pp72s1g03097	pp72s5g02206	0.5075	1.5713	0.4936	2.1055
pp72s1g03101	pp72s5g02207	0.826	3.6933	0.812	4.0108
pp72s1g03109	pp72s5g02210	0.3846	1.6203	0.3913	3.0773
pp72s1g03116	pp72s5g02214	0.3273	1.988	0.3366	1.5184
pp72s1g03132	pp72s5g02222	0.4019	2.7316	0.4158	1.7626
pp72s1g03133	pp72s5g02224	0.3996	2.1382	0.4108	1.6167
pp72s1g03136	pp72s5g02230	0.5083	2.1453	0.5224	1.6557
pp72s1g03143	pp72s5g02231	0.1741	1.4076	0.1755	1.3293
pp72s1g03145	pp72s5g02234	0.3835	-1.0	0.3859	4.237
pp72s1g03146	pp72s5g02235	0.2999	1.9771	0.3062	1.5912
pp72s1g03150	pp72s5g02238	0.4739	1.5379	0.4847	2.2844
pp72s1g03153	pp72s5g02239	0.5406	-1.0	0.5712	2.0518
pp72s1g03161	pp72s5g02241	0.2993	1.7335	0.3112	1.7646
pp72s1g03164	pp72s5g02243	0.2883	1.1821	0.2944	1.4758
pp72s1g03165	pp72s5g02245	0.5013	1.4014	0.5395	1.2189
pp72s1g03171	pp72s5g02252	0.279	1.2947	0.2863	1.4287
pp72s1g03173	pp72s5g02254	0.3977	1.5514	0.4087	1.7903
pp72s1g03175	pp72s5g02255	0.2241	0.9658	0.225	1.1907
pp72s1g03193	pp72s5g02267	0.1767	0.994	0.1767	1.1742
pp72s1g03196	pp72s5g02271	0.2203	1.2769	0.2209	2.2915
pp72s1g03205	pp72s5g02277	0.31	1.4883	0.3192	1.5554
pp72s1g03207	pp72s5g02283	0.0616	0.9124	0.0614	1.1286
pp72s1g03212	pp72s5g02284	0.4052	2.6984	0.4107	2.1526
pp72s1g03213	pp72s5g02285	0.5901	2.2605	0.6098	1.6493
pp72s1g03234	pp72s5g02307	0.3476	1.7722	0.3393	2.948
pp72s1g03257	pp72s5g02314	0.169	1.1738	0.1665	1.3323
pp72s1g03272	pp72s5g02328	0.4443	1.2949	0.4708	1.213
pp72s1g03293	pp72s5g02333	0.3117	2.2231	0.3751	0.9992
pp72s1g03315	pp72s5g02353	0.3958	1.2191	0.4027	1.4763
pp72s1g03325	pp72s5g02359	0.3064	1.1488	0.3061	3.2073
pp72s1g03362	pp72s5g02374	0.3223	1.7027	0.3297	2.0982
pp72s1g03375	pp72s5g02378	0.264	2.0709	0.2743	1.4241
pp72s1g03377	pp72s5g02379	0.2136	2.2852	0.2195	1.6145
pp72s1g03379	pp72s5g02385	0.3116	3.5079	0.3203	1.9714
pp72s1g03387	pp72s5g02391	0.2845	1.7724	0.2833	1.911
pp72s1g03391	pp72s5g02396	0.0745	1.5577	0.0763	2.0155
pp72s1g03399	pp72s5g02403	0.2035	1.8434	0.2077	3.0564
pp72s1g03408	pp72s5g02418	0.3903	-1.0	0.3914	4.1152
pp72s1g03443	pp72s5g02427	0.859	2.0771	0.836	5.7478
pp72s1g03473	pp72s5g02432	0.3508	1.6122	0.3551	1.4922
pp72s1g03495	pp72s5g02445	0.3683	1.0442	0.3789	1.0247
pp72s1g02110	pp72s5g01383	0.2376	2.0675	0.2452	1.5005
pp72s1g02114	pp72s5g01391	0.1735	1.1357	0.1793	1.1493
pp72s1g02134	pp72s5g01402	0.314	1.0309	0.3168	1.0757
pp72s1g02143	pp72s5g01405	0.0751	1.508	0.0766	2.8226
pp72s1g02144	pp72s5g01406	0.269	1.4996	0.284	1.3967
pp72s1g02147	pp72s5g01409	0.3212	2.8222	0.324	2.4739
pp72s1g02149	pp72s5g01412	0.5031	1.5283	0.5038	3.4244
pp72s1g02150	pp72s5g01419	0.5843	1.6319	0.5874	1.5838
pp72s1g02154	pp72s5g01422	0.3121	1.3539	0.3094	1.4848
pp72s1g02161	pp72s5g01424	0.5195	3.9875	0.5203	4.0364
pp72s1g02165	pp72s5g01428	0.2204	1.1696	0.2191	2.9045
pp72s1g02172	pp72s5g01435	0.1382	1.1632	0.1415	1.3551
pp72s1g02173	pp72s5g01436	0.2442	1.1681	0.2482	1.3817
pp72s1g02177	pp72s5g01444	0.5548	1.8248	0.5843	1.3388
pp72s1g02204	pp72s5g01461	0.2666	1.145	0.2672	2.0142
pp72s1g02207	pp72s5g01464	0.3843	2.6366	0.4058	1.484
pp72s1g02212	pp72s5g01470	0.3301	1.3867	0.3238	1.7212
pp72s1g02213	pp72s5g01471	0.3801	-1.0	0.3827	3.4391
pp72s1g02224	pp72s5g01485	0.375	1.3393	0.4065	1.0855
pp72s1g02232	pp72s5g01487	0.3533	-1.0	0.3715	1.7538
pp72s1g02235	pp72s5g01490	0.4809	2.3213	0.4915	1.8426
pp72s1g02238	pp72s5g01495	0.1007	1.0104	0.1075	0.9997
pp72s1g02244	pp72s5g01503	0.3542	1.3873	0.358	2.3795
pp72s1g02252	pp72s5g01506	0.7094	-1.0	0.7082	3.9967
pp72s1g02258	pp72s5g01510	0.2139	1.3615	0.2136	1.6948
pp72s1g02282	pp72s5g01524	0.0672	1.2309	0.0645	2.002
pp72s1g05246	pp72s5g00331	0.7589	1.9306	0.7621	1.8948
pp72s1g05245	pp72s5g00333	0.5267	5.8589	0.517	3.9174
pp72s1g05244	pp72s5g00339	0.6704	1.8165	0.6467	3.9483
pp72s1g05238	pp72s5g00340	0.8258	2.9811	0.8353	2.514
pp72s1g05221	pp72s5g00366	0.5101	-1.0	0.6092	2.8669
pp72s1g02665	pp72s5g01851	0.5227	2.5394	0.5366	1.8621
pp72s1g02666	pp72s5g01852	0.5711	2.5662	0.5897	1.7923
pp72s1g02668	pp72s5g01853	0.5794	1.6464	0.6012	1.5688
pp72s1g02687	pp72s5g01869	0.26	1.5564	0.2567	1.8444
pp72s1g02697	pp72s5g01880	0.0057	1.3701	0.0055	2.05
pp72s1g05081	pp72s6g01772	0.2406	1.5951	0.2475	1.3085
pp72s1g05111	pp72s6g01791	0.3191	1.4486	0.3323	1.7167
pp72s1g05112	pp72s6g01793	0.2976	1.0144	0.3101	0.992
pp72s1g05116	pp72s6g01800	0.2305	1.4419	0.2383	1.5447
pp72s1g05122	pp72s6g01807	0.4048	1.6906	0.4215	1.5157
pp72s1g05123	pp72s6g01811	0.2949	1.9358	0.3	1.6295
pp72s1g05124	pp72s6g01813	0.3365	1.028	0.3285	1.5619
pp72s1g05125	pp72s6g01814	0.1791	1.3277	0.1806	1.282
pp72s1g05136	pp72s6g01822	0.3279	1.4389	0.3394	1.4727
pp72s1g05138	pp72s6g01824	0.2082	1.8291	0.2115	1.5695
pp72s1g05139	pp72s6g01825	0.5512	2.1084	0.5648	1.7461
pp72s1g05145	pp72s6g01827	0.4257	2.1261	0.4345	1.7724
pp72s1g05147	pp72s6g01833	0.1866	1.2861	0.1945	1.1617
pp72s1g05150	pp72s6g01863	0.2309	1.1807	0.236	1.4008
pp72s1g05152	pp72s6g01864	0.4308	1.7867	0.4397	1.5882
pp72s1g05169	pp72s6g01875	0.2128	0.9747	0.2147	1.0602
pp72s1g05174	pp72s6g01883	0.2918	1.0818	0.2915	1.7079
pp72s1g05180	pp72s6g01896	0.3183	0.9057	0.3066	1.2831
pp72s1g05211	pp72s6g01909	0.3156	1.0979	0.3283	1.0375
pp72s1g05212	pp72s6g01912	0.1303	1.2787	0.1312	2.0301
pp72s1g05214	pp72s6g01921	0.0413	1.3841	0.04	2.0606
pp72s1g05216	pp72s6g01922	0.1374	2.3497	0.1398	1.8325
pp72s1g05223	pp72s6g01927	0.0132	1.1368	0.0129	3.2234
pp72s1g05230	pp72s6g01934	0.3184	2.66	0.3406	1.3038
pp72s1g05243	pp72s6g01940	0.7168	1.4528	0.8039	1.0675
pp72s1g05244	pp72s6g01943	0.5863	1.6982	0.5649	3.0868
pp72s1g05245	pp72s6g01944	0.3544	1.7701	0.3614	1.5044
pp72s1g05246	pp72s6g01951	0.6035	1.6446	0.5984	1.7721
pp72s1g05247	pp72s6g01954	0.552	1.4046	0.5715	1.4405
pp72s1g05252	pp72s6g01955	0.2081	1.4664	0.2146	1.6048
pp72s1g05270	pp72s6g01959	0.3051	1.4382	0.3207	1.2963
pp72s1g05271	pp72s6g01960	0.3346	1.253	0.3085	3.6856
pp72s1g05279	pp72s6g01963	0.2811	1.1105	0.288	1.3036
pp72s1g05281	pp72s6g01964	0.087	1.0239	0.0828	1.5945
pp72s1g05285	pp72s6g01968	0.2964	1.5449	0.3009	1.397
pp72s1g05292	pp72s6g01969	0.1866	0.9688	0.1755	2.7963
pp72s1g05301	pp72s6g01971	0.4326	1.1767	0.4231	1.3874
pp72s1g05308	pp72s6g01985	0.5405	1.827	0.5415	1.9083
pp72s1g05310	pp72s6g01986	0.6438	1.6549	0.6415	1.7415
pp72s1g05311	pp72s6g01990	0.3802	2.3094	0.3949	1.6223
pp72s1g05318	pp72s6g02014	0.1578	1.5841	0.1611	1.3339
pp72s1g05319	pp72s6g02015	0.3101	1.2612	0.3115	1.9357
pp72s1g05323	pp72s6g02018	0.2417	1.2058	0.2403	4.2686
pp72s1g05324	pp72s6g02019	0.3797	1.3927	0.3947	2.2204
pp72s1g05338	pp72s6g02031	0.4146	1.1513	0.3864	2.0307
pp72s1g05342	pp72s6g02035	0.4407	1.8437	0.457	2.4824
pp72s1g05351	pp72s6g02051	0.2982	1.3777	0.3105	1.8268
pp72s1g05366	pp72s6g02084	0.331	1.8792	0.3348	1.6966
pp72s1g05387	pp72s6g02089	0.1636	1.5176	0.1538	2.7301
pp72s1g05394	pp72s6g02091	0.0835	1.0328	0.085	1.2047
pp72s1g05399	pp72s6g02096	0.2861	1.3745	0.2903	4.1681
pp72s1g05404	pp72s6g02102	0.2844	1.4731	0.2894	1.2988
pp72s1g05406	pp72s6g02104	0.401	1.8972	0.4228	1.2726
pp72s1g05407	pp72s6g02105	0.2188	1.3931	0.2182	1.4411
pp72s1g05409	pp72s6g02106	0.3509	1.6806	0.3459	1.9513
pp72s1g05412	pp72s6g02109	0.1041	1.141	0.1053	1.3766
pp72s1g05423	pp72s6g02122	0.7111	2.4566	0.7038	3.312
pp72s1g05424	pp72s6g02126	0.66	-1.0	0.6702	4.8818
pp72s1g05426	pp72s6g02127	0.0232	2.7986	0.022	4.1985
pp72s1g04168	pp72s6g02138	0.3803	2.4614	0.3818	2.4622
pp72s1g04169	pp72s6g02142	0.4834	1.3795	0.4713	1.6832
pp72s1g04174	pp72s6g02143	0.3911	1.4554	0.3835	1.817
pp72s1g04178	pp72s6g02144	0.2054	1.5851	0.2093	1.3517
pp72s1g04179	pp72s6g02153	0.2332	1.3455	0.2422	1.4244
pp72s1g04181	pp72s6g02161	0.1413	1.4109	0.1445	1.6815
pp72s1g04186	pp72s6g02164	0.2358	1.4268	0.2326	1.6516
pp72s1g04189	pp72s6g02167	0.6105	1.974	0.6386	2.651
pp72s1g04190	pp72s6g02170	0.3617	1.3929	0.3691	2.2838
pp72s1g04202	pp72s6g02177	0.3282	1.5112	0.3434	1.724
pp72s1g04204	pp72s6g02179	0.4455	1.3966	0.4622	1.5668
pp72s1g04205	pp72s6g02184	0.1631	1.3794	0.1697	1.4578
pp72s1g04208	pp72s6g02185	0.4857	2.2324	0.5077	1.5784
[truncated: 8,522 more rows]
