# Supplementary material for: The Chloranthus sessilifolius genome provides insight into early diversification of angiosperms
Source: Nat Commun. 2021 Nov 26;12:6929. doi: 10.1038/s41467-021-26931-3 (PMC8626421; doi:10.1038/s41467-021-26931-3)
Supplement: Supplementary file 4 — Source Data [file 41467_2021_26931_MOESM4_ESM.zip › Fig. 2a and Supplementary Figure 8 gene pair ks/Vitis_Vitis.collinearity.ks.txt]

id1	id2	ka_NG86	ks_NG86	ka_YN00	ks_YN00
vvi161s1g00311	vvi161s1g00312	0.2986	1.2027	0.3047	1.3864
vvi161s1g00327	vvi161s1g00331	0.5022	1.3626	0.5427	1.2961
vvi161s1g00330	vvi161s1g00332	0.1808	0.212	0.1779	0.2257
vvi161s1g00342	vvi161s1g00349	0.6173	-1.0	0.6501	1.9607
vvi161s1g00349	vvi161s1g00353	0.3681	0.8709	0.3643	1.0306
vvi161s1g00354	vvi161s1g00355	0.0346	0.0775	0.0347	0.0776
vvi161s1g00374	vvi161s1g00377	0.3683	0.5836	0.3737	0.6085
vvi161s1g00400	vvi161s1g00399	0.1057	0.4273	0.1137	0.3627
vvi161s1g00401	vvi161s1g00400	0.4603	-1.0	0.4746	2.1818
vvi161s1g00403	vvi161s1g00401	0.0475	0.062	0.0475	0.0624
vvi161s1g00422	vvi161s1g00428	0.0344	0.075	0.0361	0.0664
vvi161s1g00449	vvi161s1g00450	0.022	0.1519	0.0239	0.1209
vvi161s1g00465	vvi161s1g00466	0.348	0.7801	0.3604	0.8188
vvi161s1g00466	vvi161s1g00467	0.2526	0.4297	0.2756	0.3495
vvi161s1g00467	vvi161s1g00468	0.4235	0.9412	0.4778	0.6905
vvi161s1g00468	vvi161s1g00469	0.0565	0.1848	0.0616	0.1427
vvi161s1g00469	vvi161s1g00470	0.162	0.484	0.166	0.4898
vvi161s1g00470	vvi161s1g00471	0.2449	0.4872	0.2471	0.506
vvi161s1g00471	vvi161s1g00472	0.367	1.673	0.4002	1.3458
vvi161s1g00472	vvi161s1g00473	0.2421	0.7462	0.2632	0.6148
vvi161s1g00473	vvi161s1g00474	0.2655	0.7135	0.2956	0.5549
vvi161s1g00474	vvi161s1g00476	0.2337	0.7434	0.2606	0.5599
vvi161s1g00477	vvi161s1g00480	0.0907	0.479	0.0966	0.407
vvi161s1g00496	vvi161s1g00498	0.0806	0.1153	0.0793	0.124
vvi161s1g00500	vvi161s1g00501	0.3662	1.2748	0.3672	1.2588
vvi161s1g00501	vvi161s1g00503	0.3115	0.9981	0.3182	1.1246
vvi161s1g00537	vvi161s1g00538	0.0577	0.098	0.0569	0.1049
vvi161s1g00539	vvi161s1g00540	0.3063	0.4453	0.3002	0.4875
vvi161s1g00540	vvi161s1g00541	0.6087	1.1973	0.6255	1.1662
vvi161s1g00545	vvi161s1g00546	0.159	0.6827	0.1562	0.8736
vvi161s1g00565	vvi161s1g00566	0.4936	1.6386	0.5104	1.8175
vvi161s1g00585	vvi161s1g00584	0.1072	0.5991	0.1129	0.5122
vvi161s1g00586	vvi161s1g00585	0.2139	1.3654	0.2216	1.5506
vvi161s1g00587	vvi161s1g00586	0.084	0.2964	0.0845	0.297
vvi161s1g00588	vvi161s1g00587	0.4221	2.0285	0.4327	1.6192
vvi161s1g00598	vvi161s1g00604	0.25	1.0597	0.2568	1.1388
vvi161s1g00604	vvi161s1g00605	0.2253	0.7329	0.2305	0.7246
vvi161s1g00611	vvi161s1g00613	0.1783	0.6899	0.193	0.5729
vvi161s1g00613	vvi161s1g00614	0.0262	0.073	0.0266	0.0699
vvi161s1g00614	vvi161s1g00615	0.3349	-1.0	0.3418	3.8731
vvi161s1g00639	vvi161s1g00638	0.2459	0.6965	0.2595	0.6333
vvi161s1g00640	vvi161s1g00639	0.5594	-1.0	0.6135	1.4556
vvi161s1g00647	vvi161s1g00648	0.2049	0.3858	0.2121	0.3693
vvi161s1g00648	vvi161s1g00649	0.1488	0.6595	0.1585	0.5663
vvi161s1g00649	vvi161s1g00650	0.0219	0.0801	0.0239	0.0635
vvi161s1g00650	vvi161s1g00651	0.0111	0.0227	0.0121	0.018
vvi161s1g00651	vvi161s1g00652	0.0148	0.0435	0.0155	0.0381
vvi161s1g00669	vvi161s1g00670	0.4198	-1.0	0.426	4.2084
vvi161s1g00670	vvi161s1g00671	0.177	1.0112	0.1804	1.1732
vvi161s1g00671	vvi161s1g00672	0.2178	2.1304	0.2159	2.6101
vvi161s1g00690	vvi161s1g00691	0.2041	1.0268	0.2206	0.8265
vvi161s1g00691	vvi161s1g00692	0.2139	0.7011	0.2299	0.5707
vvi161s1g00692	vvi161s1g00693	0.1817	0.5892	0.1977	0.4704
vvi161s1g00711	vvi161s1g00707	0.4774	1.3977	0.5168	1.2253
vvi161s1g00712	vvi161s1g00708	0.0486	0.1217	0.0518	0.1025
vvi161s1g00723	vvi161s1g00722	0.5302	2.0396	0.5271	2.3023
vvi161s1g00725	vvi161s1g00723	0.0368	0.0831	0.0382	0.0749
vvi161s1g00726	vvi161s1g00724	0.2494	0.3304	0.2491	0.3368
vvi161s1g00727	vvi161s1g00725	0.141	0.1821	0.1515	0.155
vvi161s1g00737	vvi161s1g00746	0.0064	0.0	0.0065	-0.0
vvi161s1g00754	vvi161s1g00764	0.0367	0.0411	0.0345	0.0526
vvi161s1g00757	vvi161s1g00765	0.0015	0.0078	0.0017	0.006
vvi161s1g00759	vvi161s1g00766	0.0205	0.0238	0.0228	0.0178
vvi161s1g00760	vvi161s1g00767	0.0026	0.0	0.0027	-0.0
vvi161s1g00761	vvi161s1g00768	0.0991	0.1135	0.1004	0.1099
vvi161s1g00762	vvi161s1g00769	0.0074	0.0069	0.0079	0.0058
vvi161s1g00763	vvi161s1g00770	0.0055	0.009	0.0059	0.007
vvi161s1g00783	vvi161s1g00782	0.1358	0.2108	0.1408	0.1921
vvi161s1g00784	vvi161s1g00785	0.1895	0.8386	0.1891	1.2229
vvi161s1g00785	vvi161s1g00786	0.154	0.6352	0.158	0.6403
vvi161s1g00789	vvi161s1g00791	0.0931	0.3268	0.094	0.3347
vvi161s1g00794	vvi161s1g00793	0.0465	0.0611	0.0477	0.0571
vvi161s1g00795	vvi161s1g00794	0.0104	0.0079	0.01	0.0089
vvi161s1g00796	vvi161s1g00795	0.1893	0.1965	0.1941	0.1859
vvi161s1g00797	vvi161s1g00796	0.3037	0.5388	0.3075	0.5304
vvi161s1g00798	vvi161s1g00797	0.2615	0.491	0.2701	0.4606
vvi161s1g00802	vvi161s1g00801	0.2231	0.4457	0.2461	0.3518
vvi161s1g00803	vvi161s1g00802	0.2273	0.4306	0.2407	0.3891
vvi161s1g00829	vvi161s1g00830	0.2411	0.6298	0.2502	0.6098
vvi161s1g00841	vvi161s1g00842	0.0965	0.4083	0.0987	0.4106
vvi161s1g00842	vvi161s1g00843	0.1562	0.429	0.1621	0.4062
vvi161s1g00874	vvi161s1g00875	0.1274	0.5341	0.1305	0.5211
vvi161s1g00887	vvi161s1g00889	0.0439	0.1624	0.0457	0.1463
vvi161s1g00892	vvi161s1g00891	0.5003	-1.0	0.4948	4.2017
vvi161s1g00312	vvi161s1g00311	0.2986	1.2027	0.3047	1.3864
vvi161s1g00329	vvi161s1g00331	0.0887	0.2192	0.0826	0.3176
vvi161s1g00330	vvi161s1g00333	0.0394	0.1078	0.0418	0.0945
vvi161s1g00353	vvi161s1g00349	0.3681	0.8709	0.3643	1.0306
vvi161s1g00355	vvi161s1g00354	0.0346	0.0775	0.0347	0.0776
vvi161s1g00377	vvi161s1g00374	0.3683	0.5836	0.3737	0.6085
vvi161s1g00399	vvi161s1g00400	0.1057	0.4273	0.1137	0.3627
vvi161s1g00400	vvi161s1g00401	0.4603	-1.0	0.4746	2.1818
vvi161s1g00423	vvi161s1g00424	0.3437	1.9249	0.359	2.415
vvi161s1g00450	vvi161s1g00449	0.022	0.1519	0.0239	0.1209
vvi161s1g00466	vvi161s1g00465	0.348	0.7801	0.3604	0.8188
vvi161s1g00467	vvi161s1g00466	0.2526	0.4297	0.2756	0.3495
vvi161s1g00468	vvi161s1g00467	0.4235	0.9412	0.4778	0.6905
vvi161s1g00469	vvi161s1g00468	0.0565	0.1848	0.0616	0.1427
vvi161s1g00470	vvi161s1g00469	0.162	0.484	0.166	0.4898
vvi161s1g00471	vvi161s1g00470	0.2449	0.4872	0.2471	0.506
vvi161s1g00472	vvi161s1g00471	0.367	1.673	0.4002	1.3458
vvi161s1g00473	vvi161s1g00472	0.2421	0.7462	0.2632	0.6148
vvi161s1g00474	vvi161s1g00473	0.2655	0.7135	0.2956	0.5549
vvi161s1g00475	vvi161s1g00476	0.2258	0.3664	0.2325	0.3439
vvi161s1g00480	vvi161s1g00477	0.0907	0.479	0.0966	0.407
vvi161s1g00498	vvi161s1g00496	0.0806	0.1153	0.0793	0.124
vvi161s1g00501	vvi161s1g00500	0.3662	1.2748	0.3672	1.2588
vvi161s1g00503	vvi161s1g00501	0.3115	0.9981	0.3182	1.1246
vvi161s1g00538	vvi161s1g00537	0.0577	0.098	0.0569	0.1049
vvi161s1g00539	vvi161s1g00541	0.2282	0.5891	0.2369	0.5464
vvi161s1g00546	vvi161s1g00545	0.159	0.6827	0.1562	0.8736
vvi161s1g00566	vvi161s1g00565	0.4936	1.6386	0.5104	1.8175
vvi161s1g00584	vvi161s1g00585	0.1072	0.5991	0.1129	0.5122
vvi161s1g00585	vvi161s1g00586	0.2139	1.3654	0.2216	1.5506
vvi161s1g00586	vvi161s1g00587	0.084	0.2964	0.0845	0.297
vvi161s1g00587	vvi161s1g00588	0.4221	2.0285	0.4327	1.6192
vvi161s1g00604	vvi161s1g00598	0.25	1.0597	0.2568	1.1388
vvi161s1g00605	vvi161s1g00604	0.2253	0.7329	0.2305	0.7246
vvi161s1g00613	vvi161s1g00611	0.1783	0.6899	0.193	0.5729
vvi161s1g00614	vvi161s1g00613	0.0262	0.073	0.0266	0.0699
vvi161s1g00615	vvi161s1g00614	0.3349	-1.0	0.3418	3.8731
vvi161s1g00638	vvi161s1g00639	0.2459	0.6965	0.2595	0.6333
vvi161s1g00639	vvi161s1g00640	0.5594	-1.0	0.6135	1.4556
vvi161s1g00647	vvi161s1g00649	0.1075	0.4489	0.1132	0.3922
vvi161s1g00648	vvi161s1g00650	0.1434	0.6409	0.1537	0.5384
vvi161s1g00649	vvi161s1g00651	0.0104	0.0644	0.0108	0.0584
vvi161s1g00650	vvi161s1g00652	0.0299	0.0709	0.033	0.0551
vvi161s1g00670	vvi161s1g00669	0.4198	-1.0	0.426	4.2084
vvi161s1g00671	vvi161s1g00670	0.177	1.0112	0.1804	1.1732
vvi161s1g00672	vvi161s1g00671	0.2178	2.1304	0.2159	2.6101
vvi161s1g00691	vvi161s1g00690	0.2041	1.0268	0.2206	0.8265
vvi161s1g00692	vvi161s1g00691	0.2139	0.7011	0.2299	0.5707
vvi161s1g00693	vvi161s1g00692	0.1817	0.5892	0.1977	0.4704
vvi161s1g00708	vvi161s1g00712	0.0486	0.1217	0.0518	0.1025
vvi161s1g00722	vvi161s1g00723	0.5302	2.0396	0.5271	2.3023
vvi161s1g00723	vvi161s1g00725	0.0368	0.0831	0.0382	0.0749
vvi161s1g00724	vvi161s1g00726	0.2494	0.3304	0.2491	0.3368
vvi161s1g00746	vvi161s1g00737	0.0064	0.0	0.0065	-0.0
vvi161s1g00759	vvi161s1g00757	0.0616	0.1381	0.0667	0.1108
vvi161s1g00760	vvi161s1g00759	0.0052	0.009	0.0053	0.0082
vvi161s1g00762	vvi161s1g00760	0.0802	0.3193	0.0862	0.2623
vvi161s1g00763	vvi161s1g00762	0.1982	0.7734	0.2152	0.6191
vvi161s1g00765	vvi161s1g00763	0.1772	0.7205	0.1926	0.5686
vvi161s1g00766	vvi161s1g00765	0.064	0.1234	0.069	0.0998
vvi161s1g00767	vvi161s1g00766	0.0238	0.0351	0.026	0.0274
vvi161s1g00769	vvi161s1g00767	0.0731	0.3356	0.0793	0.2667
vvi161s1g00770	vvi161s1g00769	0.178	0.7724	0.194	0.6057
vvi161s1g00784	vvi161s1g00782	0.0512	0.1806	0.0506	0.1958
vvi161s1g00785	vvi161s1g00784	0.1895	0.8386	0.1891	1.2229
vvi161s1g00786	vvi161s1g00785	0.154	0.6352	0.158	0.6403
vvi161s1g00791	vvi161s1g00789	0.0931	0.3268	0.094	0.3347
vvi161s1g00793	vvi161s1g00794	0.0465	0.0611	0.0477	0.0571
vvi161s1g00794	vvi161s1g00795	0.0104	0.0079	0.01	0.0089
vvi161s1g00795	vvi161s1g00796	0.1893	0.1965	0.1941	0.1859
vvi161s1g00796	vvi161s1g00797	0.3037	0.5388	0.3075	0.5304
vvi161s1g00797	vvi161s1g00798	0.2615	0.491	0.2701	0.4606
vvi161s1g00798	vvi161s1g00801	0.3496	0.542	0.3645	0.4988
vvi161s1g00801	vvi161s1g00802	0.2231	0.4457	0.2461	0.3518
vvi161s1g00802	vvi161s1g00803	0.2273	0.4306	0.2407	0.3891
vvi161s1g00830	vvi161s1g00829	0.2411	0.6298	0.2502	0.6098
vvi161s1g00842	vvi161s1g00841	0.0965	0.4083	0.0987	0.4106
vvi161s1g00843	vvi161s1g00842	0.1562	0.429	0.1621	0.4062
vvi161s1g00875	vvi161s1g00874	0.1274	0.5341	0.1305	0.5211
vvi161s1g00889	vvi161s1g00887	0.0439	0.1624	0.0457	0.1463
vvi161s1g00970	vvi161s1g00971	0.2869	1.1131	0.2984	1.1676
vvi161s1g00974	vvi161s1g00976	0.1862	0.9608	0.1938	0.9223
vvi161s1g00976	vvi161s1g00978	0.1718	0.6811	0.179	0.6342
vvi161s1g00978	vvi161s1g00981	0.1681	0.612	0.1711	0.6096
vvi161s1g01007	vvi161s1g01010	0.0	0.0	-0.0	-0.0
vvi161s1g01008	vvi161s1g01011	0.0369	0.0571	0.0377	0.0539
vvi161s1g01009	vvi161s1g01012	0.0037	0.0118	0.0037	0.0121
vvi161s1g01049	vvi161s1g01047	0.3419	0.6199	0.3739	0.4918
vvi161s1g01050	vvi161s1g01049	0.2593	0.2832	0.269	0.2586
vvi161s1g01053	vvi161s1g01054	0.0936	0.1382	0.0994	0.1211
vvi161s1g01057	vvi161s1g01055	0.2659	0.2596	0.2749	0.2402
vvi161s1g01058	vvi161s1g01056	0.1509	0.1226	0.1561	0.1136
vvi161s1g01073	vvi161s1g01074	0.5769	1.6754	0.5847	1.5382
vvi161s1g01074	vvi161s1g01075	0.3932	0.7766	0.4172	0.7302
vvi161s1g01089	vvi161s1g01093	0.1784	0.2783	0.1719	0.3355
vvi161s1g01090	vvi161s1g01094	0.2192	0.293	0.2161	0.3155
vvi161s1g01091	vvi161s1g01095	0.0039	0.0	0.0039	-0.0
vvi161s1g01092	vvi161s1g01096	0.0225	0.0213	0.0228	0.0205
vvi161s1g01093	vvi161s1g01107	0.2745	0.4527	0.2623	0.5718
vvi161s1g01108	vvi161s1g01110	0.1319	0.214	0.1361	0.1993
vvi161s1g01129	vvi161s1g01122	0.0123	0.0262	0.0133	0.021
vvi161s1g01130	vvi161s1g01123	0.0	0.0068	-0.0	0.0066
vvi161s1g01132	vvi161s1g01124	0.0021	0.0	0.0021	-0.0
vvi161s1g01134	vvi161s1g01130	0.1708	0.8187	0.1752	0.9677
vvi161s1g01142	vvi161s1g01143	0.0796	0.3376	0.0936	0.2415
vvi161s1g01157	vvi161s1g01159	0.0797	0.1743	0.0823	0.1597
vvi161s1g01163	vvi161s1g01164	0.0747	0.1257	0.0809	0.1001
vvi161s1g01164	vvi161s1g01165	0.0	0.0	-0.0	-0.0
vvi161s1g01166	vvi161s1g01167	0.0808	0.4562	0.0834	0.4263
vvi161s1g01167	vvi161s1g01168	0.0163	0.1909	0.0165	0.1847
vvi161s1g01172	vvi161s1g01174	0.2271	0.353	0.2293	0.3491
vvi161s1g01173	vvi161s1g01175	0.0808	0.2127	0.0829	0.202
vvi161s1g01175	vvi161s1g01176	0.2388	0.569	0.2474	0.5461
vvi161s1g01176	vvi161s1g01177	0.1146	0.1624	0.1171	0.1549
vvi161s1g01177	vvi161s1g01179	0.0866	0.1051	0.0882	0.1004
vvi161s1g01179	vvi161s1g01183	0.1048	0.1234	0.1076	0.1157
vvi161s1g01182	vvi161s1g01184	0.0301	0.1608	0.0331	0.125
vvi161s1g01183	vvi161s1g01197	0.0682	0.0617	0.0726	0.0519
vvi161s1g01199	vvi161s1g01200	0.0168	0.0248	0.0166	0.026
vvi161s1g01229	vvi161s1g01230	0.0014	0.0045	0.0016	0.0037
vvi161s1g01246	vvi161s1g01247	0.1262	0.43	0.1382	0.3464
vvi161s1g01266	vvi161s1g01265	0.0037	0.0	0.004	-0.0
vvi161s1g01267	vvi161s1g01266	0.27	0.322	0.2703	0.3297
vvi161s1g01269	vvi161s1g01268	0.0039	0.0139	0.0043	0.0107
vvi161s1g01270	vvi161s1g01269	0.0039	0.0139	0.0043	0.0107
vvi161s1g01271	vvi161s1g01270	0.0039	0.0138	0.0042	0.0106
vvi161s1g01272	vvi161s1g01271	0.0078	0.0137	0.0085	0.0106
vvi161s1g01273	vvi161s1g01272	0.0189	0.0264	0.0182	0.0307
vvi161s1g01274	vvi161s1g01273	0.3237	0.5541	0.3159	0.6392
vvi161s1g01276	vvi161s1g01274	0.2472	0.3936	0.249	0.3936
vvi161s1g01280	vvi161s1g01281	0.248	0.8131	0.261	0.7353
vvi161s1g01290	vvi161s1g01292	0.1281	0.1411	0.1328	0.1282
vvi161s1g01292	vvi161s1g01294	0.0818	0.0681	0.0868	0.059
vvi161s1g01308	vvi161s1g01307	0.4529	-1.0	0.4822	1.9688
vvi161s1g01328	vvi161s1g01330	0.045	0.06	0.046	0.0564
vvi161s1g01329	vvi161s1g01331	0.0154	0.0	0.0164	-0.0
vvi161s1g01330	vvi161s1g01332	0.0411	0.0535	0.0427	0.0483
vvi161s1g01332	vvi161s1g01335	0.0469	0.0561	0.0481	0.0523
vvi161s1g00971	vvi161s1g00970	0.2869	1.1131	0.2984	1.1676
vvi161s1g00976	vvi161s1g00974	0.1862	0.9608	0.1938	0.9223
vvi161s1g00978	vvi161s1g00976	0.1718	0.6811	0.179	0.6342
vvi161s1g00981	vvi161s1g00978	0.1681	0.612	0.1711	0.6096
vvi161s1g01010	vvi161s1g01007	0.0	0.0	-0.0	-0.0
vvi161s1g01011	vvi161s1g01008	0.0369	0.0571	0.0377	0.0539
vvi161s1g01012	vvi161s1g01009	0.0037	0.0118	0.0037	0.0121
vvi161s1g01047	vvi161s1g01049	0.3419	0.6199	0.3739	0.4918
vvi161s1g01048	vvi161s1g01051	0.0698	0.104	0.0722	0.0955
vvi161s1g01051	vvi161s1g01055	0.1324	0.2105	0.1367	0.1939
vvi161s1g01055	vvi161s1g01057	0.2659	0.2596	0.2749	0.2402
vvi161s1g01056	vvi161s1g01058	0.1509	0.1226	0.1561	0.1136
vvi161s1g01074	vvi161s1g01073	0.5769	1.6754	0.5847	1.5382
vvi161s1g01075	vvi161s1g01074	0.3932	0.7766	0.4172	0.7302
vvi161s1g01093	vvi161s1g01089	0.1784	0.2783	0.1719	0.3355
vvi161s1g01094	vvi161s1g01090	0.2192	0.293	0.2161	0.3155
vvi161s1g01095	vvi161s1g01091	0.0039	0.0	0.0039	-0.0
vvi161s1g01096	vvi161s1g01092	0.0225	0.0213	0.0228	0.0205
vvi161s1g01107	vvi161s1g01093	0.2745	0.4527	0.2623	0.5718
vvi161s1g01110	vvi161s1g01108	0.1319	0.214	0.1361	0.1993
vvi161s1g01124	vvi161s1g01123	0.1858	0.7069	0.1875	0.8717
vvi161s1g01130	vvi161s1g01124	0.1858	0.7241	0.1874	0.8993
vvi161s1g01132	vvi161s1g01130	0.1884	0.7241	0.1896	0.9126
vvi161s1g01134	vvi161s1g01132	0.1998	1.0841	0.2101	1.1302
vvi161s1g01143	vvi161s1g01142	0.0796	0.3376	0.0936	0.2415
vvi161s1g01159	vvi161s1g01157	0.0797	0.1743	0.0823	0.1597
vvi161s1g01164	vvi161s1g01163	0.0747	0.1257	0.0809	0.1001
vvi161s1g01165	vvi161s1g01164	0.0	0.0	-0.0	-0.0
vvi161s1g01167	vvi161s1g01166	0.0808	0.4562	0.0834	0.4263
vvi161s1g01168	vvi161s1g01167	0.0163	0.1909	0.0165	0.1847
vvi161s1g01174	vvi161s1g01172	0.2271	0.353	0.2293	0.3491
vvi161s1g01175	vvi161s1g01173	0.0808	0.2127	0.0829	0.202
vvi161s1g01177	vvi161s1g01176	0.1146	0.1624	0.1171	0.1549
vvi161s1g01179	vvi161s1g01177	0.0866	0.1051	0.0882	0.1004
vvi161s1g01182	vvi161s1g01179	0.0301	0.0499	0.0324	0.0403
vvi161s1g01184	vvi161s1g01197	0.0807	0.1462	0.0857	0.1242
vvi161s1g01200	vvi161s1g01199	0.0168	0.0248	0.0166	0.026
vvi161s1g01230	vvi161s1g01229	0.0014	0.0045	0.0016	0.0037
vvi161s1g01247	vvi161s1g01246	0.1262	0.43	0.1382	0.3464
vvi161s1g01265	vvi161s1g01266	0.0037	0.0	0.004	-0.0
vvi161s1g01266	vvi161s1g01268	0.0415	0.0289	0.0387	0.0387
vvi161s1g01268	vvi161s1g01269	0.0039	0.0139	0.0043	0.0107
vvi161s1g01269	vvi161s1g01270	0.0039	0.0139	0.0043	0.0107
vvi161s1g01270	vvi161s1g01271	0.0039	0.0138	0.0042	0.0106
vvi161s1g01271	vvi161s1g01272	0.0078	0.0137	0.0085	0.0106
vvi161s1g01272	vvi161s1g01273	0.0189	0.0264	0.0182	0.0307
vvi161s1g01273	vvi161s1g01274	0.3237	0.5541	0.3159	0.6392
vvi161s1g01274	vvi161s1g01276	0.2472	0.3936	0.249	0.3936
vvi161s1g01281	vvi161s1g01280	0.248	0.8131	0.261	0.7353
vvi161s1g01292	vvi161s1g01290	0.1281	0.1411	0.1328	0.1282
vvi161s1g01294	vvi161s1g01292	0.0818	0.0681	0.0868	0.059
vvi161s1g01307	vvi161s1g01308	0.4529	-1.0	0.4822	1.9688
vvi161s1g01330	vvi161s1g01328	0.045	0.06	0.046	0.0564
vvi161s1g01331	vvi161s1g01329	0.0154	0.0	0.0164	-0.0
vvi161s1g01332	vvi161s1g01330	0.0411	0.0535	0.0427	0.0483
vvi161s1g01335	vvi161s1g01332	0.0469	0.0561	0.0481	0.0523
vvi161s1g00584	vvi161s1g00586	0.2102	1.3123	0.2212	1.0893
vvi161s1g00585	vvi161s1g00587	0.2191	1.1081	0.2277	1.0538
vvi161s1g00586	vvi161s1g00588	0.3031	1.8347	0.3032	1.8741
vvi161s1g00605	vvi161s1g00598	0.2321	1.1142	0.2343	1.3793
vvi161s1g00614	vvi161s1g00611	0.173	0.7243	0.1891	0.5894
vvi161s1g00615	vvi161s1g00613	0.3842	-1.0	0.3919	2.5662
vvi161s1g00638	vvi161s1g00640	0.6564	-1.0	0.7115	1.6074
vvi161s1g00649	vvi161s1g00648	0.1488	0.6595	0.1585	0.5663
vvi161s1g00650	vvi161s1g00649	0.0219	0.0801	0.0239	0.0635
vvi161s1g00651	vvi161s1g00650	0.0111	0.0227	0.0121	0.018
vvi161s1g00652	vvi161s1g00651	0.0148	0.0435	0.0155	0.0381
vvi161s1g00669	vvi161s1g00671	0.47	-1.0	0.4737	4.19
vvi161s1g00670	vvi161s1g00672	0.2335	1.612	0.2384	1.3597
vvi161s1g00692	vvi161s1g00690	0.2172	0.8171	0.2329	0.6703
vvi161s1g00693	vvi161s1g00691	0.1748	0.7756	0.1869	0.6371
vvi161s1g00725	vvi161s1g00722	0.515	2.0738	0.5097	2.566
vvi161s1g00727	vvi161s1g00723	0.1583	0.2001	0.1685	0.1735
vvi161s1g00728	vvi161s1g00725	0.1921	0.3508	0.2008	0.3116
vvi161s1g00744	vvi161s1g00745	0.6541	-1.0	0.6585	4.3764
vvi161s1g00764	vvi161s1g00754	0.0367	0.0411	0.0345	0.0526
vvi161s1g00765	vvi161s1g00757	0.0015	0.0078	0.0017	0.006
vvi161s1g00766	vvi161s1g00759	0.0205	0.0238	0.0228	0.0178
vvi161s1g00767	vvi161s1g00760	0.0026	0.0	0.0027	-0.0
vvi161s1g00768	vvi161s1g00761	0.0991	0.1135	0.1004	0.1099
vvi161s1g00769	vvi161s1g00762	0.0074	0.0069	0.0079	0.0058
vvi161s1g00770	vvi161s1g00763	0.0055	0.009	0.0059	0.007
vvi161s1g00782	vvi161s1g00785	0.2282	0.9306	0.234	0.9665
vvi161s1g00784	vvi161s1g00786	0.1557	0.8343	0.1584	1.0527
vvi161s1g00793	vvi161s1g00795	0.041	0.0696	0.0423	0.0644
vvi161s1g00794	vvi161s1g00796	0.1999	0.221	0.206	0.206
vvi161s1g00795	vvi161s1g00797	0.3362	0.6232	0.3392	0.6511
vvi161s1g00797	vvi161s1g00801	0.2631	0.3772	0.2805	0.3292
vvi161s1g00798	vvi161s1g00802	0.2788	0.6988	0.2866	0.6955
vvi161s1g00801	vvi161s1g00803	0.2213	0.3511	0.231	0.3214
vvi161s1g00586	vvi161s1g00584	0.2102	1.3123	0.2212	1.0893
vvi161s1g00587	vvi161s1g00585	0.2191	1.1081	0.2277	1.0538
vvi161s1g00588	vvi161s1g00586	0.3031	1.8347	0.3032	1.8741
vvi161s1g00598	vvi161s1g00605	0.2321	1.1142	0.2343	1.3793
vvi161s1g00611	vvi161s1g00614	0.173	0.7243	0.1891	0.5894
vvi161s1g00613	vvi161s1g00615	0.3842	-1.0	0.3919	2.5662
vvi161s1g00640	vvi161s1g00638	0.6564	-1.0	0.7115	1.6074
vvi161s1g00647	vvi161s1g00650	0.0954	0.4489	0.1003	0.3927
vvi161s1g00648	vvi161s1g00651	0.1399	0.6429	0.1493	0.5435
vvi161s1g00649	vvi161s1g00652	0.0113	0.02	0.0118	0.0176
vvi161s1g00671	vvi161s1g00669	0.47	-1.0	0.4737	4.19
vvi161s1g00672	vvi161s1g00670	0.2335	1.612	0.2384	1.3597
vvi161s1g00690	vvi161s1g00692	0.2172	0.8171	0.2329	0.6703
vvi161s1g00691	vvi161s1g00693	0.1748	0.7756	0.1869	0.6371
vvi161s1g00722	vvi161s1g00725	0.515	2.0738	0.5097	2.566
vvi161s1g00724	vvi161s1g00729	0.2623	0.5686	0.2685	0.5454
vvi161s1g00745	vvi161s1g00744	0.6541	-1.0	0.6585	4.3764
vvi161s1g00757	vvi161s1g00759	0.0616	0.1381	0.0667	0.1108
vvi161s1g00759	vvi161s1g00760	0.0052	0.009	0.0053	0.0082
vvi161s1g00760	vvi161s1g00762	0.0802	0.3193	0.0862	0.2623
vvi161s1g00762	vvi161s1g00763	0.1982	0.7734	0.2152	0.6191
vvi161s1g00763	vvi161s1g00765	0.1772	0.7205	0.1926	0.5686
vvi161s1g00765	vvi161s1g00766	0.064	0.1234	0.069	0.0998
vvi161s1g00766	vvi161s1g00767	0.0238	0.0351	0.026	0.0274
vvi161s1g00767	vvi161s1g00769	0.0731	0.3356	0.0793	0.2667
vvi161s1g00769	vvi161s1g00770	0.178	0.7724	0.194	0.6057
vvi161s1g00785	vvi161s1g00782	0.2282	0.9306	0.234	0.9665
vvi161s1g00786	vvi161s1g00784	0.1557	0.8343	0.1584	1.0527
vvi161s1g00795	vvi161s1g00793	0.041	0.0696	0.0423	0.0644
vvi161s1g00796	vvi161s1g00794	0.1999	0.221	0.206	0.206
vvi161s1g00797	vvi161s1g00795	0.3362	0.6232	0.3392	0.6511
vvi161s1g00801	vvi161s1g00796	0.503	0.596	0.5192	0.5651
vvi161s1g00802	vvi161s1g00797	0.2796	0.3775	0.2953	0.3349
vvi161s1g00803	vvi161s1g00801	0.2213	0.3511	0.231	0.3214
vvi161s1g00074	vvi161s1g00073	0.1654	0.3329	0.1739	0.2935
vvi161s1g00076	vvi161s1g00074	0.1686	0.2889	0.1943	0.2048
vvi161s1g00083	vvi161s1g00089	0.0858	0.1238	0.0851	0.1292
vvi161s1g00084	vvi161s1g00090	0.0828	0.1271	0.0851	0.1176
vvi161s1g00085	vvi161s1g00091	0.0342	0.0452	0.0389	0.0333
vvi161s1g00086	vvi161s1g00092	0.0197	0.0352	0.0203	0.0317
vvi161s1g00099	vvi161s1g00100	0.2174	0.5113	0.2147	0.571
vvi161s1g00131	vvi161s1g00132	0.1438	0.1713	0.148	0.1602
vvi161s1g00146	vvi161s1g00147	0.1651	0.1021	0.1733	0.0891
vvi161s1g00160	vvi161s1g00161	0.1585	0.9737	0.1627	1.0777
vvi161s1g00169	vvi161s1g00171	0.2301	0.3422	0.2398	0.3078
vvi161s1g00170	vvi161s1g00172	0.0414	0.0468	0.0441	0.0394
vvi161s1g00176	vvi161s1g00177	0.1236	1.5298	0.1289	1.729
vvi161s1g00192	vvi161s1g00193	0.1009	0.3218	0.1075	0.278
vvi161s1g00196	vvi161s1g00197	0.0642	0.1381	0.0699	0.1096
vvi161s1g00200	vvi161s1g00199	0.3179	0.4381	0.3235	0.4285
vvi161s1g00201	vvi161s1g00202	0.23	0.7439	0.2464	0.6148
vvi161s1g00202	vvi161s1g00203	0.1395	0.3741	0.1496	0.3102
vvi161s1g00203	vvi161s1g00205	0.0788	0.2492	0.0876	0.1888
vvi161s1g00205	vvi161s1g00206	0.4546	2.2202	0.4745	1.9603
vvi161s1g00207	vvi161s1g00208	0.1197	0.2116	0.1184	0.2251
vvi161s1g00208	vvi161s1g00209	0.1024	0.1229	0.1044	0.1188
vvi161s1g00222	vvi161s1g00223	0.2173	0.3132	0.2229	0.2927
vvi161s1g00076	vvi161s1g00073	0.2402	0.3585	0.2495	0.33
vvi161s1g00089	vvi161s1g00083	0.0858	0.1238	0.0851	0.1292
vvi161s1g00090	vvi161s1g00084	0.0828	0.1271	0.0851	0.1176
vvi161s1g00091	vvi161s1g00085	0.0342	0.0452	0.0389	0.0333
vvi161s1g00092	vvi161s1g00086	0.0197	0.0352	0.0203	0.0317
vvi161s1g00100	vvi161s1g00099	0.2174	0.5113	0.2147	0.571
vvi161s1g00132	vvi161s1g00131	0.1438	0.1713	0.148	0.1602
vvi161s1g00147	vvi161s1g00146	0.1651	0.1021	0.1733	0.0891
vvi161s1g00161	vvi161s1g00160	0.1585	0.9737	0.1627	1.0777
vvi161s1g00171	vvi161s1g00169	0.2301	0.3422	0.2398	0.3078
vvi161s1g00172	vvi161s1g00170	0.0414	0.0468	0.0441	0.0394
vvi161s1g00177	vvi161s1g00176	0.1236	1.5298	0.1289	1.729
vvi161s1g00193	vvi161s1g00192	0.1009	0.3218	0.1075	0.278
vvi161s1g00197	vvi161s1g00196	0.0642	0.1381	0.0699	0.1096
vvi161s1g00199	vvi161s1g00200	0.3179	0.4381	0.3235	0.4285
vvi161s1g00200	vvi161s1g00202	0.3967	1.0658	0.3953	1.1964
vvi161s1g00201	vvi161s1g00203	0.3382	1.4707	0.3586	1.2212
vvi161s1g00202	vvi161s1g00205	0.1489	0.2783	0.1633	0.2217
vvi161s1g00203	vvi161s1g00206	0.5258	-1.0	0.5294	3.4198
vvi161s1g00208	vvi161s1g00207	0.1197	0.2116	0.1184	0.2251
vvi161s1g00209	vvi161s1g00208	0.1024	0.1229	0.1044	0.1188
vvi161s1g00223	vvi161s1g00222	0.2173	0.3132	0.2229	0.2927
vvi161s1g00584	vvi161s1g00587	0.2662	1.3365	0.2795	1.1581
vvi161s1g00585	vvi161s1g00588	0.3398	2.2092	0.3434	1.9663
vvi161s1g00611	vvi161s1g00615	0.3892	4.2373	0.4037	1.9539
vvi161s1g00650	vvi161s1g00648	0.1434	0.6409	0.1537	0.5384
vvi161s1g00651	vvi161s1g00649	0.0104	0.0644	0.0108	0.0584
vvi161s1g00652	vvi161s1g00650	0.0299	0.0709	0.033	0.0551
vvi161s1g00669	vvi161s1g00672	0.4527	2.2764	0.4705	1.563
vvi161s1g00690	vvi161s1g00693	0.1604	0.9378	0.1735	0.745
vvi161s1g00728	vvi161s1g00723	0.1863	0.2901	0.1875	0.2897
vvi161s1g00729	vvi161s1g00724	0.2623	0.5686	0.2685	0.5454
vvi161s1g00760	vvi161s1g00757	0.042	0.0935	0.045	0.0763
vvi161s1g00762	vvi161s1g00759	0.0882	0.3218	0.0949	0.2624
vvi161s1g00763	vvi161s1g00760	0.1373	0.5819	0.1511	0.432
vvi161s1g00765	vvi161s1g00762	0.0657	0.1852	0.0697	0.1575
vvi161s1g00766	vvi161s1g00763	0.1598	0.6342	0.1721	0.5095
vvi161s1g00767	vvi161s1g00765	0.0539	0.1346	0.0576	0.1109
vvi161s1g00769	vvi161s1g00766	0.0792	0.3049	0.0853	0.2474
vvi161s1g00770	vvi161s1g00767	0.1472	0.5596	0.1593	0.4456
vvi161s1g00772	vvi161s1g00790	0.5925	1.6046	0.603	1.4765
vvi161s1g00796	vvi161s1g00793	0.1451	0.152	0.1476	0.1465
vvi161s1g00797	vvi161s1g00794	0.3482	0.6167	0.3486	0.6616
vvi161s1g00801	vvi161s1g00795	0.3158	0.4525	0.3311	0.41
vvi161s1g00802	vvi161s1g00796	0.4832	0.5568	0.5092	0.5042
vvi161s1g00803	vvi161s1g00797	0.2375	0.4644	0.2369	0.4949
vvi161s1g01055	vvi161s1g01048	0.1376	0.2163	0.1439	0.1925
vvi161s1g01056	vvi161s1g01049	0.3703	0.6823	0.3955	0.5653
vvi161s1g01057	vvi161s1g01051	0.2235	0.2324	0.2275	0.2243
vvi161s1g01073	vvi161s1g01075	0.6213	1.6856	0.6443	2.8059
vvi161s1g01088	vvi161s1g01106	0.176	0.2055	0.1772	0.2079
vvi161s1g01089	vvi161s1g01107	0.0512	0.0691	0.0548	0.0572
vvi161s1g01122	vvi161s1g01129	0.0123	0.0262	0.0133	0.021
vvi161s1g01123	vvi161s1g01130	0.0	0.0068	-0.0	0.0066
vvi161s1g01124	vvi161s1g01132	0.0021	0.0	0.0021	-0.0
vvi161s1g01163	vvi161s1g01165	0.0747	0.1257	0.0809	0.1001
vvi161s1g01166	vvi161s1g01168	0.0878	0.5511	0.0916	0.5055
vvi161s1g01173	vvi161s1g01176	0.2578	0.6173	0.2648	0.6347
vvi161s1g01175	vvi161s1g01177	0.2215	0.4795	0.2288	0.4571
vvi161s1g01176	vvi161s1g01179	0.062	0.0851	0.0639	0.0784
vvi161s1g01177	vvi161s1g01183	0.0475	0.0443	0.0493	0.0399
vvi161s1g01179	vvi161s1g01184	0.0778	0.1276	0.0795	0.1208
vvi161s1g01182	vvi161s1g01197	0.0	0.0	-0.0	-0.0
vvi161s1g00757	vvi161s1g00760	0.042	0.0935	0.045	0.0763
vvi161s1g00759	vvi161s1g00762	0.0882	0.3218	0.0949	0.2624
vvi161s1g00760	vvi161s1g00763	0.1373	0.5819	0.1511	0.432
vvi161s1g00762	vvi161s1g00765	0.0657	0.1852	0.0697	0.1575
vvi161s1g00763	vvi161s1g00766	0.1598	0.6342	0.1721	0.5095
vvi161s1g00765	vvi161s1g00767	0.0539	0.1346	0.0576	0.1109
vvi161s1g00766	vvi161s1g00769	0.0792	0.3049	0.0853	0.2474
vvi161s1g00767	vvi161s1g00770	0.1472	0.5596	0.1593	0.4456
vvi161s1g00782	vvi161s1g00786	0.2071	0.8692	0.2119	0.9446
vvi161s1g00793	vvi161s1g00796	0.1451	0.152	0.1476	0.1465
vvi161s1g00794	vvi161s1g00797	0.3482	0.6167	0.3486	0.6616
vvi161s1g00795	vvi161s1g00801	0.3158	0.4525	0.3311	0.41
vvi161s1g00796	vvi161s1g00802	0.4832	0.5568	0.5092	0.5042
vvi161s1g00797	vvi161s1g00803	0.2375	0.4644	0.2369	0.4949
vvi161s1g01047	vvi161s1g01056	0.0689	0.0887	0.0759	0.0695
vvi161s1g01048	vvi161s1g01057	0.2337	0.2507	0.2423	0.231
vvi161s1g01049	vvi161s1g01058	0.4377	0.9177	0.4675	0.7598
vvi161s1g01075	vvi161s1g01073	0.6213	1.6856	0.6443	2.8059
vvi161s1g01106	vvi161s1g01088	0.176	0.2055	0.1772	0.2079
vvi161s1g01107	vvi161s1g01089	0.0512	0.0691	0.0548	0.0572
vvi161s1g01123	vvi161s1g01124	0.1858	0.7069	0.1875	0.8717
vvi161s1g01124	vvi161s1g01130	0.1858	0.7241	0.1874	0.8993
vvi161s1g01130	vvi161s1g01132	0.1884	0.7241	0.1896	0.9126
vvi161s1g01165	vvi161s1g01163	0.0747	0.1257	0.0809	0.1001
vvi161s1g01168	vvi161s1g01166	0.0878	0.5511	0.0916	0.5055
vvi161s1g01176	vvi161s1g01173	0.2578	0.6173	0.2648	0.6347
vvi161s1g01179	vvi161s1g01175	0.2162	0.5047	0.2235	0.4846
vvi161s1g01182	vvi161s1g01177	0.0	0.0	-0.0	-0.0
vvi161s1g01184	vvi161s1g01179	0.0778	0.1276	0.0795	0.1208
vvi161s1g01197	vvi161s1g01183	0.0682	0.0617	0.0726	0.0519
vvi161s1g00762	vvi161s1g00757	0.0657	0.1884	0.0697	0.1604
vvi161s1g00763	vvi161s1g00759	0.1599	0.6019	0.172	0.4849
vvi161s1g00765	vvi161s1g00760	0.0434	0.0987	0.0468	0.0791
vvi161s1g00766	vvi161s1g00762	0.0898	0.3025	0.0964	0.248
vvi161s1g00767	vvi161s1g00763	0.1503	0.5682	0.1619	0.4594
vvi161s1g00769	vvi161s1g00765	0.0563	0.1923	0.0598	0.1628
vvi161s1g00770	vvi161s1g00766	0.1572	0.6262	0.1697	0.4987
vvi161s1g00786	vvi161s1g00782	0.2071	0.8692	0.2119	0.9446
vvi161s1g00797	vvi161s1g00793	0.3208	0.53	0.3244	0.5262
vvi161s1g00801	vvi161s1g00794	0.3242	0.4361	0.3379	0.401
vvi161s1g00802	vvi161s1g00795	0.2812	0.5301	0.2923	0.5012
vvi161s1g00803	vvi161s1g00796	0.2355	0.4616	0.2429	0.4524
vvi161s1g01274	vvi161s1g01265	0.3163	0.4524	0.3122	0.4932
vvi161s1g01273	vvi161s1g01266	0.0057	0.01	0.0061	0.008
vvi161s1g01272	vvi161s1g01268	0.0075	0.0	0.0081	-0.0
vvi161s1g01271	vvi161s1g01269	0.0	0.0	-0.0	-0.0
vvi161s1g01269	vvi161s1g01271	0.0	0.0	-0.0	-0.0
vvi161s1g01268	vvi161s1g01272	0.0075	0.0	0.0081	-0.0
vvi161s1g01267	vvi161s1g01273	0.2382	0.3728	0.2334	0.4342
vvi161s1g01266	vvi161s1g01274	0.3208	0.4732	0.3136	0.5435
vvi161s1g01265	vvi161s1g01276	0.206	0.2226	0.2081	0.2173
vvi161s1g00757	vvi161s1g00762	0.0657	0.1884	0.0697	0.1604
vvi161s1g00759	vvi161s1g00763	0.1599	0.6019	0.172	0.4849
vvi161s1g00760	vvi161s1g00765	0.0434	0.0987	0.0468	0.0791
vvi161s1g00762	vvi161s1g00766	0.0898	0.3025	0.0964	0.248
vvi161s1g00763	vvi161s1g00767	0.1503	0.5682	0.1619	0.4594
vvi161s1g00765	vvi161s1g00769	0.0563	0.1923	0.0598	0.1628
vvi161s1g00766	vvi161s1g00770	0.1572	0.6262	0.1697	0.4987
vvi161s1g00790	vvi161s1g00772	0.5925	1.6046	0.603	1.4765
vvi161s1g00793	vvi161s1g00797	0.3208	0.53	0.3244	0.5262
vvi161s1g00794	vvi161s1g00801	0.3242	0.4361	0.3379	0.401
vvi161s1g00795	vvi161s1g00802	0.2812	0.5301	0.2923	0.5012
vvi161s1g00796	vvi161s1g00803	0.2355	0.4616	0.2429	0.4524
vvi161s1g00467	vvi161s1g00465	0.4086	1.0898	0.4594	0.8211
vvi161s1g00468	vvi161s1g00466	0.3695	0.7658	0.3825	0.7886
vvi161s1g00469	vvi161s1g00467	0.4057	0.8599	0.4464	0.686
vvi161s1g00470	vvi161s1g00468	0.2047	0.4843	0.2144	0.4421
vvi161s1g00471	vvi161s1g00469	0.0983	0.2353	0.1035	0.201
vvi161s1g00472	vvi161s1g00470	0.3947	1.0613	0.4116	1.1026
vvi161s1g00473	vvi161s1g00471	0.4677	-1.0	0.4986	1.7342
vvi161s1g00474	vvi161s1g00472	0.1421	0.1645	0.1619	0.1182
vvi161s1g00476	vvi161s1g00473	0.1314	0.2517	0.1442	0.1962
vvi161s1g00757	vvi161s1g00763	0.1773	0.7187	0.1926	0.5683
vvi161s1g00759	vvi161s1g00765	0.0616	0.1352	0.0667	0.1079
vvi161s1g00760	vvi161s1g00766	0.0209	0.0275	0.0221	0.0232
vvi161s1g00762	vvi161s1g00767	0.0855	0.3344	0.0924	0.2695
vvi161s1g00763	vvi161s1g00769	0.1827	0.7825	0.1987	0.617
vvi161s1g00765	vvi161s1g00770	0.1726	0.7113	0.1879	0.5589
vvi161s1g00782	vvi161s1g00784	0.0512	0.1806	0.0506	0.1958
vvi161s1g00793	vvi161s1g00801	0.3271	0.455	0.3387	0.4289
vvi161s1g00794	vvi161s1g00802	0.2947	0.5216	0.3057	0.496
vvi161s1g00795	vvi161s1g00803	0.2502	0.4836	0.261	0.4569
vvi161s1g01269	vvi161s1g01265	0.0355	0.0	0.0346	-0.0
vvi161s1g01270	vvi161s1g01266	0.0415	0.0289	0.0387	0.0387
vvi161s1g01271	vvi161s1g01268	0.0039	0.0138	0.0042	0.0106
vvi161s1g01272	vvi161s1g01269	0.0078	0.0138	0.0085	0.0107
vvi161s1g01273	vvi161s1g01270	0.0266	0.0264	0.0273	0.0242
vvi161s1g01274	vvi161s1g01271	0.1149	0.2456	0.1109	0.2988
vvi161s1g01276	vvi161s1g01273	0.2065	0.2494	0.2062	0.2567
vvi161s1g01289	vvi161s1g01295	0.1534	0.7279	0.1615	0.653
vvi161s1g01328	vvi161s1g01332	0.0494	0.0526	0.05	0.051
vvi161s1g01330	vvi161s1g01335	0.0257	0.0302	0.0271	0.0259
vvi161s1g00465	vvi161s1g00468	0.0774	0.1341	0.0893	0.0916
vvi161s1g00466	vvi161s1g00469	0.3441	0.6999	0.351	0.7629
vvi161s1g00467	vvi161s1g00470	0.4048	0.6894	0.4523	0.5241
vvi161s1g00468	vvi161s1g00471	0.1094	0.1428	0.1101	0.1402
vvi161s1g00469	vvi161s1g00472	0.3696	1.3434	0.3895	1.4638
vvi161s1g00470	vvi161s1g00473	0.5219	1.7056	0.5518	1.2467
vvi161s1g00472	vvi161s1g00474	0.1421	0.1645	0.1619	0.1182
vvi161s1g00473	vvi161s1g00476	0.1314	0.2517	0.1442	0.1962
vvi161s1g01276	vvi161s1g01267	0.146	0.1941	0.1448	0.2025
vvi161s1g01274	vvi161s1g01268	0.1191	0.2362	0.1156	0.2787
vvi161s1g01273	vvi161s1g01269	0.0078	0.0279	0.0085	0.0218
vvi161s1g01272	vvi161s1g01270	0.0075	0.0	0.0081	-0.0
vvi161s1g01270	vvi161s1g01272	0.0075	0.0	0.0081	-0.0
vvi161s1g01269	vvi161s1g01273	0.0078	0.0279	0.0085	0.0218
vvi161s1g01268	vvi161s1g01274	0.1191	0.2362	0.1156	0.2787
vvi161s1g01267	vvi161s1g01276	0.146	0.1941	0.1448	0.2025
vvi161s1g00468	vvi161s1g00465	0.0774	0.1341	0.0893	0.0916
vvi161s1g00469	vvi161s1g00466	0.3441	0.6999	0.351	0.7629
vvi161s1g00470	vvi161s1g00467	0.4048	0.6894	0.4523	0.5241
vvi161s1g00471	vvi161s1g00468	0.1094	0.1428	0.1101	0.1402
vvi161s1g00472	vvi161s1g00469	0.3696	1.3434	0.3895	1.4638
vvi161s1g00473	vvi161s1g00470	0.5219	1.7056	0.5518	1.2467
vvi161s1g00476	vvi161s1g00472	0.1758	0.615	0.1922	0.4936
vvi161s1g00763	vvi161s1g00757	0.1773	0.7187	0.1926	0.5683
vvi161s1g00765	vvi161s1g00759	0.0616	0.1352	0.0667	0.1079
vvi161s1g00766	vvi161s1g00760	0.0209	0.0275	0.0221	0.0232
vvi161s1g00767	vvi161s1g00762	0.0855	0.3344	0.0924	0.2695
vvi161s1g00769	vvi161s1g00763	0.1827	0.7825	0.1987	0.617
vvi161s1g00770	vvi161s1g00765	0.1726	0.7113	0.1879	0.5589
vvi161s1g00782	vvi161s1g00783	0.1358	0.2108	0.1408	0.1921
vvi161s1g00801	vvi161s1g00793	0.3271	0.455	0.3387	0.4289
vvi161s1g00802	vvi161s1g00794	0.2947	0.5216	0.3057	0.496
vvi161s1g00803	vvi161s1g00795	0.2502	0.4836	0.261	0.4569
vvi161s1g01265	vvi161s1g01269	0.0355	0.0	0.0346	-0.0
vvi161s1g01266	vvi161s1g01270	0.0415	0.0289	0.0387	0.0387
vvi161s1g01268	vvi161s1g01271	0.0039	0.0138	0.0042	0.0106
vvi161s1g01269	vvi161s1g01272	0.0078	0.0138	0.0085	0.0107
vvi161s1g01270	vvi161s1g01273	0.0266	0.0264	0.0273	0.0242
vvi161s1g01271	vvi161s1g01274	0.1149	0.2456	0.1109	0.2988
vvi161s1g01272	vvi161s1g01276	0.0868	0.105	0.0869	0.105
vvi161s1g01295	vvi161s1g01289	0.1534	0.7279	0.1615	0.653
vvi161s1g01332	vvi161s1g01328	0.0494	0.0526	0.05	0.051
vvi161s1g01335	vvi161s1g01330	0.0257	0.0302	0.0271	0.0259
vvi161s1g01276	vvi161s1g01265	0.206	0.2226	0.2081	0.2173
vvi161s1g01274	vvi161s1g01266	0.3208	0.4732	0.3136	0.5435
vvi161s1g01273	vvi161s1g01267	0.2382	0.3728	0.2334	0.4342
vvi161s1g01270	vvi161s1g01268	0.0	0.0	-0.0	-0.0
vvi161s1g01268	vvi161s1g01270	0.0	0.0	-0.0	-0.0
vvi161s1g01266	vvi161s1g01271	0.0235	0.0138	0.0257	0.0105
vvi161s1g01265	vvi161s1g01273	0.0037	0.0	0.004	-0.0
vvi161s1g01058	vvi161s1g01047	0.1507	0.187	0.1558	0.1707
vvi161s1g01057	vvi161s1g01048	0.2337	0.2507	0.2423	0.231
vvi161s1g01055	vvi161s1g01051	0.1324	0.2105	0.1367	0.1939
vvi161s1g01054	vvi161s1g01053	0.0936	0.1382	0.0994	0.1211
vvi161s1g01048	vvi161s1g01055	0.1376	0.2163	0.1439	0.1925
vvi161s1g01047	vvi161s1g01058	0.1507	0.187	0.1558	0.1707
vvi161s1g00466	vvi161s1g00468	0.3695	0.7658	0.3825	0.7886
vvi161s1g00467	vvi161s1g00469	0.4057	0.8599	0.4464	0.686
vvi161s1g00468	vvi161s1g00470	0.2047	0.4843	0.2144	0.4421
vvi161s1g00469	vvi161s1g00471	0.0983	0.2353	0.1035	0.201
vvi161s1g00470	vvi161s1g00472	0.3947	1.0613	0.4116	1.1026
vvi161s1g00471	vvi161s1g00473	0.4677	-1.0	0.4986	1.7342
vvi161s1g00472	vvi161s1g00476	0.1758	0.615	0.1922	0.4936
vvi161s1g00201	vvi161s1g00199	0.3672	1.2503	0.3844	1.1061
vvi161s1g00202	vvi161s1g00200	0.3967	1.0658	0.3953	1.1964
vvi161s1g00203	vvi161s1g00201	0.3382	1.4707	0.3586	1.2212
vvi161s1g00205	vvi161s1g00203	0.0788	0.2492	0.0876	0.1888
vvi161s1g00206	vvi161s1g00205	0.4546	2.2202	0.4745	1.9603
vvi161s1g00207	vvi161s1g00209	0.3278	0.3442	0.3234	0.375
vvi161s1g00469	vvi161s1g00465	0.0451	0.1003	0.0506	0.0714
vvi161s1g00470	vvi161s1g00466	0.3341	0.7623	0.349	0.7497
vvi161s1g00471	vvi161s1g00467	0.4478	1.149	0.4968	0.8906
vvi161s1g00472	vvi161s1g00468	0.3928	1.2844	0.4156	1.3002
vvi161s1g00473	vvi161s1g00469	0.5104	2.5516	0.5518	1.3588
vvi161s1g00476	vvi161s1g00470	0.4422	1.4825	0.4721	1.5602
vvi161s1g00205	vvi161s1g00199	0.1029	0.2072	0.1121	0.1655
vvi161s1g00203	vvi161s1g00200	0.3296	0.5212	0.338	0.4938
vvi161s1g00202	vvi161s1g00201	0.23	0.7439	0.2464	0.6148
vvi161s1g00200	vvi161s1g00203	0.3296	0.5212	0.338	0.4938
vvi161s1g00199	vvi161s1g00205	0.1029	0.2072	0.1121	0.1655
vvi161s1g01271	vvi161s1g01265	0.035	0.0	0.0342	-0.0
vvi161s1g01272	vvi161s1g01266	0.0415	0.0289	0.0387	0.0388
vvi161s1g01273	vvi161s1g01268	0.0266	0.0264	0.0273	0.0242
vvi161s1g01274	vvi161s1g01269	0.1205	0.2483	0.1155	0.3136
vvi161s1g01276	vvi161s1g01270	0.0783	0.105	0.0774	0.1102
vvi161s1g01290	vvi161s1g01294	0.0334	0.046	0.0359	0.0381
vvi161s1g01276	vvi161s1g01269	0.0776	0.1264	0.0782	0.125
vvi161s1g01274	vvi161s1g01270	0.1191	0.2362	0.1156	0.2787
vvi161s1g01273	vvi161s1g01271	0.0078	0.0277	0.0084	0.0215
vvi161s1g01271	vvi161s1g01273	0.0078	0.0277	0.0084	0.0215
vvi161s1g01270	vvi161s1g01274	0.1191	0.2362	0.1156	0.2787
vvi161s1g01269	vvi161s1g01276	0.0776	0.1264	0.0782	0.125
vvi161s1g00465	vvi161s1g00469	0.0451	0.1003	0.0506	0.0714
vvi161s1g00466	vvi161s1g00470	0.3341	0.7623	0.349	0.7497
vvi161s1g00467	vvi161s1g00471	0.4478	1.149	0.4968	0.8906
vvi161s1g00468	vvi161s1g00472	0.3928	1.2844	0.4156	1.3002
vvi161s1g00469	vvi161s1g00473	0.5104	2.5516	0.5518	1.3588
vvi161s1g00470	vvi161s1g00476	0.4422	1.4825	0.4721	1.5602
vvi161s1g00206	vvi161s1g00199	0.4395	2.4921	0.4562	2.7488
vvi161s1g00205	vvi161s1g00200	0.3577	0.6619	0.3709	0.6364
vvi161s1g00203	vvi161s1g00202	0.1395	0.3741	0.1496	0.3102
vvi161s1g00201	vvi161s1g00205	0.3692	1.3584	0.4044	1.0046
vvi161s1g00199	vvi161s1g00206	0.4395	2.4921	0.4562	2.7488
vvi161s1g00470	vvi161s1g00465	0.1855	0.4437	0.1954	0.3949
vvi161s1g00471	vvi161s1g00466	0.3705	1.0121	0.384	1.1283
vvi161s1g00472	vvi161s1g00467	0.4957	1.0122	0.5528	0.8379
vvi161s1g00473	vvi161s1g00468	0.5301	2.703	0.5609	1.5749
vvi161s1g00476	vvi161s1g00469	0.4401	1.6908	0.4739	1.7625
vvi161s1g00757	vvi161s1g00766	0.064	0.1263	0.0688	0.1028
vvi161s1g00759	vvi161s1g00767	0.0036	0.0062	0.004	0.0046
vvi161s1g00760	vvi161s1g00769	0.063	0.3222	0.0681	0.2586
vvi161s1g00762	vvi161s1g00770	0.1933	0.7629	0.2103	0.6073
vvi161s1g00793	vvi161s1g00802	0.2883	0.4982	0.2952	0.4876
vvi161s1g00794	vvi161s1g00803	0.2599	0.4637	0.267	0.4606
vvi161s1g01265	vvi161s1g01271	0.035	0.0	0.0342	-0.0
vvi161s1g01266	vvi161s1g01272	0.0415	0.0289	0.0387	0.0388
vvi161s1g01268	vvi161s1g01273	0.0266	0.0264	0.0273	0.0242
vvi161s1g01269	vvi161s1g01274	0.1205	0.2483	0.1155	0.3136
vvi161s1g01270	vvi161s1g01276	0.0783	0.105	0.0774	0.1102
vvi161s1g01294	vvi161s1g01290	0.0334	0.046	0.0359	0.0381
vvi161s1g01197	vvi161s1g01173	0.2553	0.5697	0.2648	0.5524
vvi161s1g01184	vvi161s1g01175	0.3856	0.7662	0.3877	0.8676
vvi161s1g01183	vvi161s1g01177	0.0475	0.0443	0.0493	0.0399
vvi161s1g01176	vvi161s1g01183	0.1266	0.1818	0.1304	0.1694
vvi161s1g01175	vvi161s1g01197	0.2153	0.4902	0.221	0.4785
vvi161s1g00465	vvi161s1g00470	0.1855	0.4437	0.1954	0.3949
vvi161s1g00466	vvi161s1g00471	0.3705	1.0121	0.384	1.1283
vvi161s1g00467	vvi161s1g00472	0.4957	1.0122	0.5528	0.8379
vvi161s1g00468	vvi161s1g00473	0.5301	2.703	0.5609	1.5749
vvi161s1g00469	vvi161s1g00476	0.4401	1.6908	0.4739	1.7625
vvi161s1g01197	vvi161s1g01176	0.1067	0.157	0.1107	0.1427
vvi161s1g01184	vvi161s1g01177	0.0812	0.1271	0.0857	0.11
vvi161s1g01183	vvi161s1g01179	0.1048	0.1234	0.1076	0.1157
vvi161s1g01175	vvi161s1g01183	0.27	0.5539	0.2813	0.5243
vvi161s1g01173	vvi161s1g01197	0.2553	0.5697	0.2648	0.5524
vvi161s1g00910	vvi161s1g00857	0.7378	2.6561	0.7217	3.9978
vvi161s1g00897	vvi161s1g00861	0.6046	-1.0	0.6111	3.8801
vvi161s1g00891	vvi161s1g00869	0.3586	2.7128	0.3518	4.2496
vvi161s1g00869	vvi161s1g00891	0.3586	2.7128	0.3518	4.2496
vvi161s1g00861	vvi161s1g00897	0.6046	-1.0	0.6111	3.8801
vvi161s1g00857	vvi161s1g00910	0.7378	2.6561	0.7217	3.9978
vvi161s1g00850	vvi161s1g00942	0.5565	5.5801	0.573	2.1791
vvi161s1g00838	vvi161s1g00944	0.7873	2.1785	0.7712	3.9708
vvi161s1g01112	vvi161s10g01509	0.0	0.0109	-0.0	0.0102
vvi161s1g01115	vvi161s10g01510	0.0063	0.0116	0.0062	0.0123
vvi161s1g01117	vvi161s10g01511	0.0084	0.0157	0.0087	0.0142
vvi161s1g01118	vvi161s10g01514	0.0056	0.0038	0.006	0.0031
vvi161s1g01122	vvi161s10g01517	0.0	0.0	-0.0	-0.0
vvi161s1g01123	vvi161s10g01518	0.1047	0.1292	0.0986	0.1685
vvi161s1g00436	vvi161s14g00750	0.2294	1.6903	0.2394	1.9293
vvi161s1g00434	vvi161s14g00751	0.2323	2.2874	0.2437	1.4175
vvi161s1g00404	vvi161s14g00757	0.0758	1.6887	0.0771	1.4191
vvi161s1g00400	vvi161s14g00763	0.2591	1.0064	0.2722	0.9595
vvi161s1g00380	vvi161s14g00781	0.3723	2.196	0.3805	1.7676
vvi161s1g00375	vvi161s14g00782	0.5008	1.65	0.5218	1.3953
vvi161s1g00372	vvi161s14g00785	0.1983	0.9451	0.1998	1.0728
vvi161s1g00369	vvi161s14g00786	0.3819	1.1481	0.3967	1.0497
vvi161s1g00360	vvi161s14g00795	0.2887	1.4194	0.3116	1.0553
vvi161s1g00357	vvi161s14g00803	0.213	1.6947	0.2132	1.7046
vvi161s1g00353	vvi161s14g00804	0.5009	1.9673	0.5109	1.6753
vvi161s1g00351	vvi161s14g00806	0.4185	1.4297	0.4182	2.1589
vvi161s1g00349	vvi161s14g00810	0.4505	1.7123	0.4565	1.578
vvi161s1g00348	vvi161s14g00814	0.2692	1.3927	0.2793	1.5208
vvi161s1g00346	vvi161s14g00815	0.2335	1.7034	0.2378	2.2808
vvi161s1g00340	vvi161s14g00818	0.3043	1.6479	0.3247	1.333
vvi161s1g00337	vvi161s14g00825	0.3498	2.2884	0.3524	2.0751
vvi161s1g00336	vvi161s14g00834	0.2998	1.5868	0.3115	1.7696
vvi161s1g00334	vvi161s14g00837	0.4486	1.0825	0.4671	1.0167
vvi161s1g00320	vvi161s14g00840	0.4514	-1.0	0.4519	3.918
vvi161s1g00316	vvi161s14g00841	0.296	1.4543	0.3207	1.2363
vvi161s1g00312	vvi161s14g00844	0.262	2.0276	0.2542	3.8429
vvi161s1g00305	vvi161s14g00849	0.0963	2.1031	0.0958	2.3044
vvi161s1g00298	vvi161s14g00855	0.119	0.8684	0.1227	0.8364
vvi161s1g00289	vvi161s14g00858	0.5864	1.2603	0.5881	2.4525
vvi161s1g00285	vvi161s14g00859	0.3642	1.064	0.3772	0.9915
vvi161s1g00282	vvi161s14g00867	0.2298	3.6379	0.2355	2.0416
vvi161s1g00280	vvi161s14g00868	0.4739	-1.0	0.4886	3.6653
vvi161s1g00263	vvi161s14g00883	0.2482	1.7444	0.242	2.5289
vvi161s1g00261	vvi161s14g00887	0.2278	-1.0	0.2265	3.9285
vvi161s1g00247	vvi161s14g00888	0.4597	1.5357	0.4778	4.4027
vvi161s1g00238	vvi161s14g00893	0.4218	-1.0	0.4636	2.1698
vvi161s1g00231	vvi161s14g00897	0.3328	0.9571	0.331	1.5313
vvi161s1g00210	vvi161s14g00903	0.2557	1.2136	0.2561	1.6061
vvi161s1g01391	vvi161s14g01061	0.1386	1.0939	0.1443	0.9384
vvi161s1g01382	vvi161s14g01068	0.3375	1.3899	0.3303	1.8807
vvi161s1g01381	vvi161s14g01071	0.4925	4.5227	0.5054	2.1347
vvi161s1g01375	vvi161s14g01084	0.3659	1.4264	0.361	1.7013
vvi161s1g01359	vvi161s14g01099	0.1858	1.0873	0.185	1.4549
vvi161s1g01355	vvi161s14g01100	0.5276	2.9955	0.5517	1.7442
vvi161s1g01354	vvi161s14g01102	0.6003	1.4575	0.5844	1.8035
vvi161s1g01348	vvi161s14g01104	0.4972	1.6959	0.5224	1.3087
vvi161s1g01345	vvi161s14g01110	0.3691	2.889	0.3692	3.0622
vvi161s1g01341	vvi161s14g01113	0.1598	0.876	0.1582	1.1444
vvi161s1g01340	vvi161s14g01114	0.2932	1.2148	0.3039	1.1842
vvi161s1g01317	vvi161s14g01124	0.3071	1.1759	0.3085	1.482
vvi161s1g01313	vvi161s14g01127	0.2336	1.2587	0.2483	1.0127
vvi161s1g01309	vvi161s14g01130	0.388	1.3139	0.4013	1.2935
vvi161s1g01306	vvi161s14g01161	0.2813	0.8219	0.2837	0.914
vvi161s1g01302	vvi161s14g01163	0.4193	1.3684	0.4259	2.0975
vvi161s1g01299	vvi161s14g01168	0.2805	1.7272	0.2914	1.3082
vvi161s1g01297	vvi161s14g01172	0.1115	0.8746	0.1047	1.7561
vvi161s1g01285	vvi161s14g01181	0.3624	0.9342	0.3652	1.1283
vvi161s1g01282	vvi161s14g01183	0.3426	-1.0	0.3384	4.1373
vvi161s1g01261	vvi161s14g01190	0.3747	1.1827	0.3789	1.5599
vvi161s1g01257	vvi161s14g01193	0.4124	1.2719	0.4363	1.2641
vvi161s1g01247	vvi161s14g01197	0.1798	1.189	0.1933	1.1345
vvi161s1g01219	vvi161s14g01211	0.2313	1.1954	0.2291	1.5731
vvi161s1g01197	vvi161s14g01234	0.3766	1.6064	0.3901	1.2636
vvi161s1g01183	vvi161s14g01236	0.4317	1.781	0.4417	1.4971
vvi161s1g01177	vvi161s14g01253	0.3813	1.6064	0.3871	1.4374
vvi161s1g01176	vvi161s14g01256	0.3835	1.8792	0.3963	1.4355
vvi161s1g01175	vvi161s14g01261	0.4082	1.3608	0.4177	1.996
vvi161s1g01173	vvi161s14g01278	0.464	1.4887	0.4709	1.3577
vvi161s1g01172	vvi161s14g01283	0.4141	1.0966	0.44	1.0746
vvi161s1g01169	vvi161s14g01286	0.2238	1.0345	0.2237	1.9847
vvi161s1g00807	vvi161s14g01532	0.5593	-1.0	0.5541	4.1243
vvi161s1g00815	vvi161s14g01563	0.272	2.2194	0.282	1.5364
vvi161s1g00855	vvi161s14g01585	0.3945	2.4368	0.4069	1.7103
vvi161s1g00872	vvi161s14g01593	0.1281	1.4999	0.1335	1.3384
vvi161s1g00874	vvi161s14g01595	0.2027	2.0082	0.2045	1.8165
vvi161s1g00877	vvi161s14g01598	0.1771	1.4062	0.1837	2.1622
vvi161s1g00881	vvi161s14g01605	0.2992	1.587	0.3148	1.8998
vvi161s1g00884	vvi161s14g01607	0.086	1.3672	0.0867	1.5173
vvi161s1g00886	vvi161s14g01608	0.3296	0.7858	0.3347	0.8838
vvi161s1g00887	vvi161s14g01609	0.4006	4.3994	0.4134	2.0363
vvi161s1g00889	vvi161s14g01610	0.2904	2.4645	0.3056	1.829
vvi161s1g00891	vvi161s14g01621	0.4016	2.3168	0.401	2.4244
vvi161s1g00897	vvi161s14g01622	0.1741	1.1333	0.1844	1.0051
vvi161s1g00899	vvi161s14g01624	0.2283	0.7783	0.2369	0.719
vvi161s1g00902	vvi161s14g01626	0.1164	1.1709	0.1205	2.0741
vvi161s1g00914	vvi161s14g01634	0.0637	1.6174	0.0642	1.4895
vvi161s1g00926	vvi161s14g01667	0.1661	1.0151	0.1735	0.9585
vvi161s1g00944	vvi161s14g01669	0.207	0.8454	0.21	0.941
vvi161s1g00947	vvi161s14g01678	0.2248	0.9399	0.2337	0.865
vvi161s1g00948	vvi161s14g01680	0.4181	1.6071	0.4309	1.3377
vvi161s1g00949	vvi161s14g01681	0.2622	0.8992	0.2636	1.051
vvi161s1g00953	vvi161s14g01682	0.0894	0.7198	0.0893	0.7616
vvi161s1g00956	vvi161s14g01684	0.1783	0.8784	0.1723	1.5818
vvi161s1g00967	vvi161s14g01689	0.3238	1.6303	0.3209	1.8306
vvi161s1g00974	vvi161s14g01694	0.2921	1.7438	0.3013	1.3505
vvi161s1g00985	vvi161s14g01695	0.299	2.1943	0.2978	2.4961
vvi161s1g00623	vvi161s14g01348	0.1121	1.3723	0.1132	2.0045
vvi161s1g00630	vvi161s14g01352	0.384	1.7293	0.4013	1.2666
vvi161s1g00637	vvi161s14g01355	0.3243	1.4312	0.3371	1.5622
vvi161s1g00638	vvi161s14g01360	0.4324	1.3244	0.4545	1.2578
vvi161s1g00639	vvi161s14g01362	0.3462	1.4033	0.3594	1.379
vvi161s1g00640	vvi161s14g01365	0.6096	2.4477	0.636	1.6342
vvi161s1g00645	vvi161s14g01381	0.13	1.0043	0.1274	1.8
vvi161s1g00676	vvi161s14g01383	0.142	0.7796	0.1452	0.8109
vvi161s1g00686	vvi161s14g01405	0.2434	1.0815	0.2491	1.1907
vvi161s1g00688	vvi161s14g01407	0.0712	1.1163	0.0655	3.2241
vvi161s1g00697	vvi161s14g01411	0.1973	1.3208	0.2006	1.3145
vvi161s1g00707	vvi161s14g01426	0.4811	1.8387	0.5265	1.77
vvi161s1g00711	vvi161s14g01427	0.4734	2.3267	0.4787	2.0337
vvi161s1g00720	vvi161s14g01435	0.2633	-1.0	0.2752	2.0632
vvi161s1g00722	vvi161s14g01440	0.4661	1.7667	0.4666	1.7819
vvi161s1g00727	vvi161s14g01441	0.572	4.0187	0.5623	3.4623
vvi161s1g00745	vvi161s14g01453	0.2601	1.4476	0.2694	1.5959
vvi161s1g00750	vvi161s14g01455	0.012	1.1558	0.0116	1.6341
vvi161s1g00776	vvi161s14g01464	0.0858	0.604	0.0856	0.6737
vvi161s1g00777	vvi161s14g01466	0.501	2.2401	0.5226	1.608
vvi161s1g00779	vvi161s14g01468	0.2191	1.1677	0.2247	1.2222
vvi161s1g00780	vvi161s14g01469	0.3366	1.105	0.3336	2.1017
vvi161s1g00788	vvi161s14g01478	0.0475	1.2468	0.0491	1.2361
vvi161s1g01072	vvi161s14g00926	0.0987	1.1013	0.102	1.1138
vvi161s1g01066	vvi161s14g00939	0.2032	1.6732	0.208	1.3566
vvi161s1g01046	vvi161s14g00942	0.3561	1.3307	0.3992	0.9886
vvi161s1g01041	vvi161s14g00948	0.1591	1.0063	0.1628	1.0566
vvi161s1g01039	vvi161s14g00949	0.1945	1.2616	0.1966	1.5948
vvi161s1g01037	vvi161s14g00951	0.4859	2.5173	0.4938	2.0319
vvi161s1g01033	vvi161s14g00954	0.1749	1.1622	0.1775	1.4034
vvi161s1g01026	vvi161s14g00959	0.2471	1.4466	0.2572	3.1512
vvi161s1g00001	vvi161s14g00972	0.2187	1.4835	0.2267	1.749
vvi161s1g00005	vvi161s14g00976	0.0613	0.9942	0.06	1.9514
vvi161s1g00006	vvi161s14g00977	0.2359	1.1059	0.2528	0.8987
vvi161s1g00011	vvi161s14g00985	0.3951	2.6082	0.3977	2.3373
vvi161s1g00017	vvi161s14g01020	0.208	1.5833	0.222	2.003
vvi161s1g00021	vvi161s14g01029	0.3094	1.2486	0.309	1.2884
vvi161s1g00022	vvi161s14g01036	0.3694	1.8523	0.3759	1.6879
vvi161s1g00035	vvi161s14g01043	0.1888	1.1571	0.193	1.4446
vvi161s1g00069	vvi161s14g01687	0.5662	-1.0	0.5634	4.2623
vvi161s1g00068	vvi161s14g01715	0.4484	1.1489	0.4632	1.5058
vvi161s1g00067	vvi161s14g01731	0.6252	2.0629	0.6197	2.4915
vvi161s1g00052	vvi161s14g01735	0.0634	0.9754	0.0659	0.8975
vvi161s1g00050	vvi161s14g01737	0.5197	1.2112	0.5369	1.848
vvi161s1g00048	vvi161s14g01738	0.4127	1.1346	0.4282	1.2683
vvi161s1g00047	vvi161s14g01739	0.041	1.0931	0.0412	1.2699
vvi161s1g00941	vvi161s14g01653	0.3308	2.1609	0.3565	1.5231
vvi161s1g00934	vvi161s14g01660	0.3358	2.0991	0.3223	3.9533
vvi161s1g00933	vvi161s14g01663	0.2801	1.4798	0.3026	1.0496
vvi161s1g00931	vvi161s14g01665	0.4248	1.4109	0.4449	1.5453
vvi161s1g00930	vvi161s14g01666	0.0	0.9581	-0.0	2.1265
vvi161s1g00836	vvi161s14g01545	0.244	3.0945	0.2418	3.8819
vvi161s1g00834	vvi161s14g01547	0.254	1.3156	0.256	2.4877
vvi161s1g00826	vvi161s14g01552	0.0399	1.2128	0.0418	1.1292
vvi161s1g00824	vvi161s14g01553	0.157	1.1984	0.1562	2.8191
vvi161s1g00818	vvi161s14g01561	0.1849	1.3684	0.1888	2.096
vvi161s1g01175	vvi161s14g01234	0.3802	1.3803	0.3895	1.9327
vvi161s1g01176	vvi161s14g01235	0.3858	2.0261	0.4007	1.4537
vvi161s1g01177	vvi161s14g01256	0.3782	1.7627	0.3882	1.4355
vvi161s1g01183	vvi161s14g01261	0.426	1.7353	0.4375	1.4323
vvi161s1g01184	vvi161s14g01269	0.3857	1.6244	0.3927	1.4238
vvi161s1g01197	vvi161s14g01278	0.4042	1.6003	0.4168	1.3011
vvi161s1g00521	vvi161s17g00179	0.3289	1.2283	0.3345	1.3537
vvi161s1g00519	vvi161s17g00200	0.5972	5.8074	0.5913	3.9846
vvi161s1g00480	vvi161s17g00213	0.1568	1.1146	0.1629	1.1172
vvi161s1g00464	vvi161s17g00214	0.3069	1.1223	0.3136	1.217
vvi161s1g00461	vvi161s17g00216	0.2762	1.2389	0.2878	1.3082
vvi161s1g00451	vvi161s17g00226	0.1618	0.8501	0.1604	1.2139
vvi161s1g00436	vvi161s17g00231	0.3196	1.3314	0.338	1.2026
vvi161s1g00434	vvi161s17g00269	0.2602	1.8034	0.2722	1.2853
vvi161s1g00405	vvi161s17g00283	0.0387	0.7118	0.0388	0.7618
vvi161s1g00401	vvi161s17g00287	0.2536	1.4684	0.2651	1.4349
vvi161s1g00400	vvi161s17g00288	0.4198	2.3161	0.441	3.0737
vvi161s1g00399	vvi161s17g00289	0.4939	2.9376	0.5225	1.6085
vvi161s1g00394	vvi161s17g00291	0.0947	0.8515	0.0972	0.8802
vvi161s1g00393	vvi161s17g00292	0.1257	0.8391	0.1286	0.8959
vvi161s1g00390	vvi161s17g00306	0.3652	1.8506	0.3609	2.3923
vvi161s1g00389	vvi161s17g00307	0.2435	1.1457	0.2429	2.5109
vvi161s1g00372	vvi161s17g00312	0.3093	1.4271	0.3084	1.4836
vvi161s1g00369	vvi161s17g00313	0.3119	1.5907	0.329	1.2845
vvi161s1g00367	vvi161s17g00315	0.3764	1.0981	0.3874	1.0991
vvi161s1g00365	vvi161s17g00316	0.5413	1.167	0.5484	1.4651
vvi161s1g00360	vvi161s17g00323	0.1924	1.1683	0.2083	0.8759
vvi161s1g00356	vvi161s17g00325	0.2091	1.1668	0.211	1.8775
vvi161s1g00355	vvi161s17g00336	0.2763	1.7223	0.2794	1.5951
vvi161s1g00353	vvi161s17g00337	0.396	1.5909	0.3949	1.6433
vvi161s1g00346	vvi161s17g00342	0.2323	1.8513	0.239	1.4131
vvi161s1g00344	vvi161s17g00347	0.1903	0.8495	0.1934	0.9025
vvi161s1g00338	vvi161s17g00348	0.3145	2.8479	0.3079	3.4843
vvi161s1g00337	vvi161s17g00349	0.3597	2.1251	0.3635	1.9142
vvi161s1g00335	vvi161s17g00362	0.2797	1.5718	0.2887	1.2448
vvi161s1g00334	vvi161s17g00364	0.398	2.0133	0.4025	1.8194
vvi161s1g00316	vvi161s17g00376	0.394	1.5726	0.4031	1.8253
vvi161s1g00312	vvi161s17g00380	0.2742	1.7047	0.2781	1.5162
vvi161s1g00308	vvi161s17g00382	0.3005	1.4877	0.3126	1.6426
vvi161s1g00303	vvi161s17g00385	0.5046	3.0776	0.5188	2.0177
vvi161s1g00299	vvi161s17g00388	0.3808	1.6128	0.3788	1.7023
vvi161s1g00284	vvi161s17g00393	0.2534	1.2576	0.2564	1.7614
vvi161s1g00283	vvi161s17g00395	0.0689	0.9614	0.0722	0.891
vvi161s1g00281	vvi161s17g00403	0.5654	-1.0	0.5834	3.7767
vvi161s1g00280	vvi161s17g00441	0.5102	2.5795	0.5252	1.9909
vvi161s1g00277	vvi161s17g00445	0.2749	1.6215	0.2687	2.0832
vvi161s1g00274	vvi161s17g00446	0.094	1.3858	0.0947	1.3207
vvi161s1g00269	vvi161s17g00453	0.3868	0.962	0.3864	1.2692
vvi161s1g00251	vvi161s17g00463	0.238	1.3839	0.2493	1.2745
vvi161s1g00250	vvi161s17g00464	0.1227	1.599	0.1316	1.89
vvi161s1g00247	vvi161s17g00468	0.4601	1.7358	0.4512	2.5368
vvi161s1g00243	vvi161s17g00474	0.3769	-1.0	0.3863	2.3729
vvi161s1g00240	vvi161s17g00475	0.6107	1.659	0.6294	1.5058
vvi161s1g00232	vvi161s17g00486	0.1921	1.3398	0.2006	1.4062
vvi161s1g00212	vvi161s17g00499	0.1629	1.3913	0.1695	1.516
vvi161s1g00211	vvi161s17g00501	0.1673	1.4421	0.1699	3.8553
vvi161s1g00826	vvi161s17g00596	0.0273	0.8994	0.0275	1.0137
vvi161s1g00828	vvi161s17g00597	0.3241	0.875	0.3357	0.9484
vvi161s1g00832	vvi161s17g00599	0.2185	1.3486	0.2149	1.6281
vvi161s1g00838	vvi161s17g00603	0.1602	1.0909	0.1635	1.2922
vvi161s1g00851	vvi161s17g00619	0.2324	1.1983	0.2382	1.4129
vvi161s1g00855	vvi161s17g00621	0.4375	-1.0	0.4519	2.3193
vvi161s1g00861	vvi161s17g00629	0.2809	1.1027	0.2978	1.0284
vvi161s1g00863	vvi161s17g00630	0.1629	1.3471	0.1732	1.1271
vvi161s1g00871	vvi161s17g00634	0.1005	2.4409	0.0967	3.8802
vvi161s1g00872	vvi161s17g00635	0.4125	1.2182	0.4354	1.0598
vvi161s1g00874	vvi161s17g00640	0.2426	1.5347	0.2406	1.6944
vvi161s1g00881	vvi161s17g00647	0.3258	1.2018	0.3413	1.2186
vvi161s1g00884	vvi161s17g00648	0.0858	1.2518	0.0875	1.5707
vvi161s1g00886	vvi161s17g00650	0.3289	1.1001	0.3301	1.4853
vvi161s1g00890	vvi161s17g00656	0.0351	1.0479	0.0353	1.5147
vvi161s1g00891	vvi161s17g00657	0.2734	1.2251	0.2749	1.9963
vvi161s1g00902	vvi161s17g00658	0.1074	1.4227	0.1047	1.8907
vvi161s1g00905	vvi161s17g00660	0.1817	1.1544	0.1824	1.7674
vvi161s1g00907	vvi161s17g00665	0.034	1.028	0.0323	1.7089
vvi161s1g00910	vvi161s17g00666	0.2271	0.8331	0.2231	1.3403
vvi161s1g00911	vvi161s17g00667	0.166	0.9222	0.173	0.8791
vvi161s1g00912	vvi161s17g00670	0.1735	1.59	0.1767	1.3708
vvi161s1g00922	vvi161s17g00672	0.4459	1.3047	0.464	1.6016
vvi161s1g00923	vvi161s17g00673	0.1178	0.9125	0.1199	1.006
vvi161s1g00927	vvi161s17g00678	0.3734	1.5076	0.3823	1.3009
vvi161s1g00928	vvi161s17g00679	0.3649	1.4075	0.3729	2.1629
vvi161s1g00933	vvi161s17g00686	0.246	1.6021	0.2544	1.2472
vvi161s1g00936	vvi161s17g00689	0.1576	1.0095	0.1612	1.2783
vvi161s1g00947	vvi161s17g00697	0.2986	1.0653	0.3126	1.0493
vvi161s1g00948	vvi161s17g00699	0.2899	-1.0	0.3154	1.983
vvi161s1g00953	vvi161s17g00703	0.1059	0.7275	0.1068	0.7509
vvi161s1g00959	vvi161s17g00707	0.2141	0.8666	0.2265	0.7621
vvi161s1g00967	vvi161s17g00710	0.4364	1.8286	0.435	1.9657
vvi161s1g00973	vvi161s17g00713	0.2289	1.3574	0.2346	2.3072
vvi161s1g00988	vvi161s17g00727	0.1227	1.1343	0.1276	1.1314
vvi161s1g01022	vvi161s17g00737	0.1089	0.9961	0.1151	0.8248
vvi161s1g01384	vvi161s17g00002	0.1017	1.0601	0.1077	0.9087
vvi161s1g01378	vvi161s17g00014	0.4371	1.2266	0.4457	1.6956
vvi161s1g01362	vvi161s17g00019	0.0612	1.3322	0.0641	1.3057
vvi161s1g01360	vvi161s17g00021	0.22	1.3034	0.2306	1.2454
vvi161s1g01358	vvi161s17g00028	0.1195	1.1939	0.1202	1.5076
vvi161s1g01355	vvi161s17g00030	0.4324	-1.0	0.4549	1.8201
vvi161s1g01349	vvi161s17g00035	0.5192	-1.0	0.5084	3.8764
vvi161s1g01347	vvi161s17g00039	0.1975	0.9652	0.2006	1.1491
vvi161s1g01342	vvi161s17g00040	0.2206	1.3002	0.2234	1.8659
vvi161s1g01340	vvi161s17g00041	0.299	1.1281	0.3046	1.3207
vvi161s1g01336	vvi161s17g00044	0.1105	1.0235	0.1181	0.8503
vvi161s1g01327	vvi161s17g00045	0.1652	0.8919	0.167	0.9687
vvi161s1g01324	vvi161s17g00047	0.4661	1.013	0.4766	1.1514
vvi161s1g01322	vvi161s17g00050	0.2911	1.7654	0.286	2.4755
vvi161s1g01310	vvi161s17g00053	0.2516	1.1124	0.2532	1.5233
vvi161s1g01305	vvi161s17g00061	0.2893	1.0004	0.2928	1.2147
vvi161s1g01302	vvi161s17g00066	0.2557	1.3105	0.267	1.3079
vvi161s1g01300	vvi161s17g00069	0.3372	-1.0	0.3683	1.3679
vvi161s1g01295	vvi161s17g00080	0.43	2.0245	0.4509	1.4471
vvi161s1g01289	vvi161s17g00082	0.4092	1.6835	0.4195	1.416
vvi161s1g01282	vvi161s17g00087	0.3409	-1.0	0.3462	4.3309
vvi161s1g01281	vvi161s17g00089	0.6272	1.5374	0.6496	1.6517
vvi161s1g01275	vvi161s17g00094	0.4061	-1.0	0.4627	1.2308
vvi161s1g01262	vvi161s17g00095	0.3316	1.16	0.3357	1.4281
vvi161s1g01228	vvi161s17g00098	0.2993	0.961	0.2965	1.2056
vvi161s1g01223	vvi161s17g00108	0.7755	4.7978	0.7696	4.1495
vvi161s1g01218	vvi161s17g00115	0.1591	1.3253	0.1617	1.8358
vvi161s1g01192	vvi161s17g00134	0.0478	0.8834	0.0468	1.4924
vvi161s1g01169	vvi161s17g00142	0.2248	1.4219	0.2198	2.1536
vvi161s1g00445	vvi161s17g00212	0.2803	-1.0	0.278	4.3768
vvi161s1g00434	vvi161s17g00232	0.1696	1.1302	0.1695	2.0188
vvi161s1g00405	vvi161s17g00246	0.0387	0.7442	0.0387	0.8093
vvi161s1g00401	vvi161s17g00252	0.3061	1.6657	0.3204	1.9853
vvi161s1g00400	vvi161s17g00287	0.3966	3.8204	0.414	1.801
vvi161s1g00399	vvi161s17g00288	0.4193	3.1743	0.445	1.583
vvi161s1g00393	vvi161s17g00293	0.223	0.9785	0.2205	1.5214
vvi161s1g00390	vvi161s17g00305	0.3499	1.3123	0.3363	1.9289
vvi161s1g00359	vvi161s17g00321	0.4718	1.3927	0.5079	1.2863
vvi161s1g00353	vvi161s17g00331	0.2243	1.3109	0.2238	2.6564
vvi161s1g00349	vvi161s17g00336	0.2786	1.7104	0.2798	1.6922
vvi161s1g00346	vvi161s17g00344	0.1747	1.1129	0.1892	0.8343
vvi161s1g00001	vvi161s17g00568	0.1943	1.585	0.197	1.4193
vvi161s1g00005	vvi161s17g00572	0.0556	0.8341	0.0574	0.7893
vvi161s1g00016	vvi161s17g00576	0.1749	1.5273	0.1785	1.7704
vvi161s1g00017	vvi161s17g00583	0.204	1.2063	0.2174	1.1737
vvi161s1g00021	vvi161s17g00589	0.3581	0.9603	0.3658	1.0938
vvi161s1g00022	vvi161s17g00593	0.8625	3.1532	0.849	4.1246
vvi161s1g00068	vvi161s17g00749	0.5722	1.4088	0.5934	1.9625
vvi161s1g00060	vvi161s17g00767	0.4907	1.6478	0.515	2.2733
vvi161s1g00047	vvi161s17g00771	0.0581	1.3349	0.0598	1.3834
vvi161s1g00046	vvi161s17g00774	0.074	0.6575	0.0736	0.8094
vvi161s1g00036	vvi161s17g00803	0.2637	1.3101	0.2748	1.4231
vvi161s1g00026	vvi161s17g00809	0.4839	1.5941	0.5022	2.9148
vvi161s1g00024	vvi161s17g00824	0.5539	1.5153	0.5539	1.5301
vvi161s1g00334	vvi161s17g00405	0.3996	1.9635	0.4039	1.7907
vvi161s1g00316	vvi161s17g00416	0.4067	1.7659	0.4198	2.3427
vvi161s1g00312	vvi161s17g00420	0.2756	1.7328	0.2791	1.5524
vvi161s1g00308	vvi161s17g00422	0.2974	1.5465	0.3112	1.6923
vvi161s1g00299	vvi161s17g00426	0.388	1.5132	0.3818	1.7677
vvi161s1g00284	vvi161s17g00431	0.2524	1.2576	0.2557	1.7133
vvi161s1g00283	vvi161s17g00433	0.0689	0.9614	0.0723	0.8865
vvi161s1g00281	vvi161s17g00441	0.5657	-1.0	0.5833	3.7763
vvi161s1g00822	vvi161s17g00832	0.2006	1.6727	0.2067	1.7912
vvi161s1g00818	vvi161s17g00837	0.6232	2.1543	0.6364	1.8202
vvi161s1g00812	vvi161s17g00841	0.336	1.3187	0.3388	2.0603
vvi161s1g00811	vvi161s17g00842	0.2598	1.3209	0.2723	1.3528
vvi161s1g00805	vvi161s17g00853	0.2201	1.4791	0.2257	2.1535
vvi161s1g00799	vvi161s17g00857	0.714	-1.0	0.7027	4.6003
vvi161s1g00638	vvi161s17g00964	0.4155	1.4946	0.4349	1.6621
vvi161s1g00635	vvi161s17g00969	0.3224	1.3871	0.316	1.6397
vvi161s1g00632	vvi161s17g00972	0.1786	1.5019	0.1816	1.7591
vvi161s1g00623	vvi161s17g00975	0.0784	1.4526	0.0813	1.6481
vvi161s1g00617	vvi161s17g00982	0.186	1.0756	0.1835	1.7959
vvi161s1g00400	vvi161s17g00251	0.4022	2.8138	0.4204	1.6677
vvi161s1g00399	vvi161s17g00252	0.4675	2.8614	0.4948	1.5775
vvi161s1g00394	vvi161s17g00254	0.097	0.8513	0.0997	0.8795
vvi161s1g00393	vvi161s17g00255	0.1183	0.7918	0.1162	1.1405
vvi161s1g00390	vvi161s17g00262	0.2816	1.1805	0.2816	1.4496
vvi161s1g00864	vvi161s4g00319	0.5981	-1.0	0.6049	4.3663
vvi161s1g00855	vvi161s4g00320	0.5466	3.3029	0.5604	2.1187
vvi161s1g00817	vvi161s4g00355	1.0058	2.1213	0.9612	4.9568
vvi161s1g00791	vvi161s4g00361	0.7168	3.5938	0.8151	1.859
vvi161s1g00789	vvi161s4g00365	1.0338	-1.0	1.0686	2.4561
vvi161s10g01509	vvi161s1g01112	0.0	0.0109	-0.0	0.0102
vvi161s10g01510	vvi161s1g01115	0.0063	0.0116	0.0062	0.0123
vvi161s10g01511	vvi161s1g01117	0.0084	0.0157	0.0087	0.0142
vvi161s10g01514	vvi161s1g01118	0.0056	0.0038	0.006	0.0031
vvi161s10g01517	vvi161s1g01122	0.0	0.0	-0.0	-0.0
vvi161s10g01518	vvi161s1g01123	0.1047	0.1292	0.0986	0.1685
vvi161s10g00778	vvi161s10g00774	0.5974	1.7681	0.6544	1.7064
vvi161s10g00779	vvi161s10g00775	0.2781	1.0281	0.276	1.7659
vvi161s10g00781	vvi161s10g00779	0.268	1.4137	0.2715	1.3134
vvi161s10g00782	vvi161s10g00781	0.203	0.6243	0.2048	0.7272
vvi161s10g00784	vvi161s10g00782	0.1903	0.6036	0.1935	0.6256
vvi161s10g00792	vvi161s10g00793	0.2733	0.7217	0.2809	0.7324
vvi161s10g00793	vvi161s10g00794	0.3609	2.2183	0.4117	1.1426
vvi161s10g00798	vvi161s10g00804	0.0269	0.0658	0.0276	0.0612
vvi161s10g00811	vvi161s10g00809	0.1082	0.3903	0.1166	0.3181
vvi161s10g00812	vvi161s10g00811	0.0851	0.5282	0.0923	0.4224
vvi161s10g00813	vvi161s10g00812	0.032	0.142	0.0339	0.1192
vvi161s10g00816	vvi161s10g00813	0.0887	0.1289	0.0887	0.1304
vvi161s10g00817	vvi161s10g00815	0.0307	0.1289	0.0331	0.1034
vvi161s10g00818	vvi161s10g00817	0.0257	0.1477	0.0282	0.1141
vvi161s10g00820	vvi161s10g00818	0.0295	0.1625	0.0312	0.1383
vvi161s10g00821	vvi161s10g00820	0.0277	0.1708	0.0291	0.1483
vvi161s10g00826	vvi161s10g00821	0.3703	1.761	0.3917	2.4013
vvi161s10g00828	vvi161s10g00826	0.3201	1.7664	0.333	2.6519
vvi161s10g00830	vvi161s10g00827	0.0663	0.5252	0.0697	0.4524
vvi161s10g00831	vvi161s10g00828	0.0303	0.0693	0.0313	0.0628
vvi161s10g00832	vvi161s10g00829	0.1067	0.1727	0.1096	0.1605
vvi161s10g00834	vvi161s10g00835	0.1212	0.6269	0.1248	0.6061
vvi161s10g00835	vvi161s10g00837	0.1428	0.5505	0.1484	0.5151
vvi161s10g00866	vvi161s10g00868	0.251	0.6276	0.2702	0.5188
vvi161s10g00876	vvi161s10g00878	0.0051	0.0863	0.0051	0.0831
vvi161s10g00886	vvi161s10g00887	0.1503	0.2214	0.1615	0.1852
vvi161s10g00888	vvi161s10g00889	0.2069	0.4196	0.2251	0.3609
vvi161s10g00900	vvi161s10g00901	0.214	0.4694	0.2068	0.5679
vvi161s10g00919	vvi161s10g00920	0.4948	1.0284	0.4982	1.3468
vvi161s10g00920	vvi161s10g00924	0.5936	0.9103	0.6079	1.0111
vvi161s10g00926	vvi161s10g00927	0.1512	0.1892	0.1552	0.1772
vvi161s10g00927	vvi161s10g00929	0.4833	0.6588	0.5006	0.6469
vvi161s10g00941	vvi161s10g00944	0.0425	0.1368	0.0459	0.1108
vvi161s10g00944	vvi161s10g00945	0.0523	0.089	0.0536	0.0828
vvi161s10g00963	vvi161s10g00964	0.0207	0.0725	0.0219	0.0604
vvi161s10g00964	vvi161s10g00966	0.2522	0.6165	0.2563	0.6125
vvi161s10g00966	vvi161s10g00967	0.1752	0.6738	0.185	0.5654
vvi161s10g00972	vvi161s10g00981	0.2084	0.9474	0.2133	0.9859
vvi161s10g01000	vvi161s10g00999	0.1158	0.2522	0.1214	0.2297
vvi161s10g01002	vvi161s10g01004	0.3115	1.113	0.3198	1.21
vvi161s10g01003	vvi161s10g01005	0.344	2.0448	0.3663	1.8516
vvi161s10g01004	vvi161s10g01006	0.0415	0.096	0.0453	0.0758
vvi161s10g01005	vvi161s10g01007	0.0043	0.0084	0.0042	0.0089
vvi161s10g01006	vvi161s10g01008	0.0299	0.0415	0.0336	0.0309
vvi161s10g01007	vvi161s10g01009	0.0094	0.0286	0.0101	0.0235
vvi161s10g01010	vvi161s10g01016	0.1545	0.8104	0.1616	0.7361
vvi161s10g01033	vvi161s10g01032	0.1785	0.7871	0.1869	0.7201
vvi161s10g01037	vvi161s10g01041	0.0766	0.4433	0.073	0.6289
vvi161s10g01049	vvi161s10g01050	0.285	1.8748	0.3012	1.565
vvi161s10g01072	vvi161s10g01068	0.051	0.0723	0.0534	0.0641
vvi161s10g01075	vvi161s10g01070	0.0097	0.0	0.0098	-0.0
vvi161s10g01077	vvi161s10g01071	0.085	0.1903	0.09	0.1654
vvi161s10g01078	vvi161s10g01075	0.0121	0.0221	0.0119	0.023
vvi161s10g01079	vvi161s10g01077	0.0406	0.0675	0.043	0.0579
vvi161s10g01087	vvi161s10g01078	0.0244	0.0678	0.0254	0.0597
vvi161s10g01089	vvi161s10g01079	0.0768	0.1839	0.0809	0.1626
vvi161s10g01090	vvi161s10g01083	0.0342	0.0902	0.0352	0.0835
vvi161s10g01109	vvi161s10g01108	0.029	0.0348	0.03	0.0316
vvi161s10g01110	vvi161s10g01109	0.0283	0.036	0.0295	0.0319
vvi161s10g01111	vvi161s10g01110	0.1128	0.2516	0.1145	0.2494
vvi161s10g01112	vvi161s10g01111	0.1021	0.1523	0.1	0.167
vvi161s10g01115	vvi161s10g01112	0.2047	0.4161	0.2124	0.3837
vvi161s10g01116	vvi161s10g01115	0.3113	0.9117	0.3133	1.1139
vvi161s10g01123	vvi161s10g01116	0.1267	0.247	0.1276	0.2485
vvi161s10g01125	vvi161s10g01124	0.0662	0.0862	0.0682	0.0807
vvi161s10g01126	vvi161s10g01129	0.2575	0.6371	0.2588	0.6981
vvi161s10g01129	vvi161s10g01130	0.3151	0.9082	0.3181	1.1127
vvi161s10g01134	vvi161s10g01133	0.1853	1.498	0.1907	1.95
vvi161s10g01135	vvi161s10g01134	0.11	0.5158	0.1132	0.4991
vvi161s10g01139	vvi161s10g01135	0.2326	2.7858	0.2372	2.0018
vvi161s10g01140	vvi161s10g01139	0.1128	0.6248	0.1176	0.5792
vvi161s10g01141	vvi161s10g01140	0.2129	0.8744	0.2245	0.7997
vvi161s10g01146	vvi161s10g01144	0.3344	1.6396	0.3339	1.681
vvi161s10g01147	vvi161s10g01146	0.0285	0.0511	0.0291	0.048
vvi161s10g01148	vvi161s10g01150	0.0116	0.0269	0.0119	0.0248
vvi161s10g01150	vvi161s10g01151	0.2664	2.813	0.2704	2.149
vvi161s10g01151	vvi161s10g01156	0.2473	1.6274	0.2557	2.1938
vvi161s10g01153	vvi161s10g01157	0.0547	0.0861	0.0564	0.0789
vvi161s10g01154	vvi161s10g01160	0.017	0.0541	0.0179	0.0462
vvi161s10g01155	vvi161s10g01161	0.0208	0.0315	0.0217	0.0278
vvi161s10g01156	vvi161s10g01162	0.0239	0.0228	0.025	0.02
vvi161s10g01177	vvi161s10g01173	0.0925	0.1814	0.0963	0.1645
vvi161s10g01178	vvi161s10g01177	0.0922	0.1566	0.0943	0.1483
vvi161s10g01181	vvi161s10g01178	0.1631	0.2854	0.1652	0.2826
vvi161s10g01184	vvi161s10g01179	0.1521	0.5301	0.1525	0.5667
vvi161s10g01185	vvi161s10g01184	0.1739	0.4685	0.1739	0.5009
vvi161s10g01186	vvi161s10g01187	0.109	0.5249	0.1139	0.4952
vvi161s10g01196	vvi161s10g01199	0.3949	1.1069	0.4049	1.6814
vvi161s10g01197	vvi161s10g01207	0.1764	0.2305	0.1713	0.2692
vvi161s10g01199	vvi161s10g01210	0.01	0.0119	0.0099	0.0123
vvi161s10g01200	vvi161s10g01211	0.0678	0.0776	0.065	0.0907
vvi161s10g01201	vvi161s10g01212	0.0103	0.0118	0.0114	0.009
vvi161s10g01216	vvi161s10g01219	0.0096	0.0225	0.0095	0.0234
vvi161s10g01217	vvi161s10g01221	0.0	0.0214	-0.0	0.0164
vvi161s10g01218	vvi161s10g01222	0.0	0.0	-0.0	-0.0
vvi161s10g01219	vvi161s10g01227	0.078	0.1502	0.0753	0.1748
vvi161s10g01221	vvi161s10g01228	0.0	0.0214	-0.0	0.0164
vvi161s10g01222	vvi161s10g01229	0.009	0.0164	0.0092	0.0155
vvi161s10g01224	vvi161s10g01241	0.0176	0.0	0.0181	-0.0
vvi161s10g01225	vvi161s10g01245	0.0859	0.1083	0.0858	0.1104
vvi161s10g01231	vvi161s10g01247	0.0	0.0	-0.0	-0.0
vvi161s10g01232	vvi161s10g01248	0.2269	0.38	0.2143	0.5363
vvi161s10g01237	vvi161s10g01250	0.0325	0.0	0.0336	-0.0
vvi161s10g01238	vvi161s10g01257	0.017	0.0069	0.0185	0.0055
vvi161s10g01239	vvi161s10g01258	0.1037	0.0854	0.0994	0.1063
vvi161s10g01240	vvi161s10g01259	0.298	0.2807	0.2907	0.3176
vvi161s10g01241	vvi161s10g01261	0.0161	0.0107	0.0163	0.0103
vvi161s10g01244	vvi161s10g01263	0.1628	0.1507	0.1592	0.1672
vvi161s10g01245	vvi161s10g01264	0.0727	0.1242	0.0734	0.122
vvi161s10g01246	vvi161s10g01275	0.0265	0.0446	0.025	0.0561
vvi161s10g01247	vvi161s10g01276	0.0062	0.0	0.0068	-0.0
vvi161s10g01248	vvi161s10g01277	0.0123	0.0	0.0127	-0.0
vvi161s10g01274	vvi161s10g01278	0.0357	0.058	0.033	0.0837
vvi161s10g01293	vvi161s10g01292	0.2173	0.9459	0.2225	0.9461
vvi161s10g01294	vvi161s10g01293	0.0405	0.1044	0.0421	0.0944
vvi161s10g01298	vvi161s10g01294	0.0627	0.1175	0.0631	0.1172
vvi161s10g01303	vvi161s10g01306	0.2168	1.6634	0.2299	1.3203
vvi161s10g01310	vvi161s10g01312	0.0	0.0082	-0.0	0.0067
vvi161s10g01323	vvi161s10g01322	0.0268	0.1122	0.0294	0.0891
vvi161s10g01324	vvi161s10g01323	0.0962	0.2101	0.0968	0.2122
vvi161s10g01326	vvi161s10g01324	0.0223	0.2551	0.0232	0.2368
vvi161s10g01333	vvi161s10g01332	0.104	0.4313	0.1073	0.4081
vvi161s10g01335	vvi161s10g01336	0.0622	0.2644	0.0638	0.2666
vvi161s10g01336	vvi161s10g01338	0.12	0.3027	0.1245	0.2831
vvi161s10g01343	vvi161s10g01351	0.1128	0.3464	0.1194	0.3018
vvi161s10g01344	vvi161s10g01355	0.2455	0.293	0.2576	0.2573
vvi161s10g01351	vvi161s10g01358	0.0978	0.0952	0.1004	0.0886
vvi161s10g01352	vvi161s10g01362	0.1358	0.2134	0.128	0.2749
vvi161s10g01353	vvi161s10g01365	0.0967	0.1327	0.0902	0.1781
vvi161s10g01355	vvi161s10g01366	0.1315	0.1953	0.1395	0.166
vvi161s10g01361	vvi161s10g01367	0.0241	0.0103	0.0258	0.0085
vvi161s10g01381	vvi161s10g01380	0.1187	0.2022	0.1176	0.2141
vvi161s10g01384	vvi161s10g01381	0.4276	0.7145	0.4224	0.8799
vvi161s10g01386	vvi161s10g01387	0.0378	0.0793	0.0391	0.0726
vvi161s10g01390	vvi161s10g01391	0.0339	0.0203	0.0362	0.0165
vvi161s10g01391	vvi161s10g01393	0.0479	0.0568	0.051	0.0473
vvi161s10g01392	vvi161s10g01394	0.0614	0.0446	0.0662	0.0362
vvi161s10g01394	vvi161s10g01396	0.1351	0.2082	0.1446	0.1722
vvi161s10g01407	vvi161s10g01410	0.0569	0.174	0.0605	0.1458
vvi161s10g01409	vvi161s10g01411	0.0226	0.009	0.0219	0.0101
vvi161s10g01410	vvi161s10g01412	0.1399	0.3685	0.1468	0.3244
vvi161s10g01411	vvi161s10g01413	0.1259	0.218	0.1256	0.2256
vvi161s10g01412	vvi161s10g01414	0.1237	0.3062	0.1323	0.2504
vvi161s10g01417	vvi161s10g01415	0.0446	0.1421	0.0465	0.1271
vvi161s10g01420	vvi161s10g01417	0.0285	0.1288	0.0287	0.1271
vvi161s10g01423	vvi161s10g01418	0.0058	0.0208	0.0063	0.0166
vvi161s10g01424	vvi161s10g01420	0.0386	0.1228	0.0383	0.13
vvi161s10g01426	vvi161s10g01423	0.1204	0.1381	0.1302	0.1101
vvi161s10g01427	vvi161s10g01424	0.0302	0.0192	0.029	0.0223
vvi161s10g01428	vvi161s10g01427	0.0809	0.0339	0.0809	0.0344
vvi161s10g01442	vvi161s10g01452	0.0051	0.01	0.005	0.011
vvi161s10g01444	vvi161s10g01454	0.0191	0.0	0.0211	-0.0
vvi161s10g01446	vvi161s10g01455	0.0007	0.0165	0.0008	0.0129
vvi161s10g01447	vvi161s10g01456	0.0	0.0	-0.0	-0.0
vvi161s10g01448	vvi161s10g01458	0.0018	0.0192	0.002	0.0147
vvi161s10g01449	vvi161s10g01459	0.0	0.0141	-0.0	0.0107
vvi161s10g01461	vvi161s10g01463	0.3209	0.9342	0.3216	1.0066
vvi161s10g01472	vvi161s10g01473	0.0774	0.0725	0.0757	0.079
vvi161s10g01476	vvi161s10g01477	0.3089	1.893	0.3027	3.0372
vvi161s10g01494	vvi161s10g01493	0.0595	0.052	0.0615	0.0475
vvi161s10g01498	vvi161s10g01499	0.0139	0.0904	0.0144	0.0812
vvi161s10g00775	vvi161s10g00779	0.2781	1.0281	0.276	1.7659
vvi161s10g00779	vvi161s10g00781	0.268	1.4137	0.2715	1.3134
vvi161s10g00782	vvi161s10g00784	0.1903	0.6036	0.1935	0.6256
vvi161s10g00793	vvi161s10g00792	0.2733	0.7217	0.2809	0.7324
vvi161s10g00794	vvi161s10g00793	0.3609	2.2183	0.4117	1.1426
vvi161s10g00804	vvi161s10g00798	0.0269	0.0658	0.0276	0.0612
vvi161s10g00809	vvi161s10g00811	0.1082	0.3903	0.1166	0.3181
vvi161s10g00811	vvi161s10g00812	0.0851	0.5282	0.0923	0.4224
vvi161s10g00812	vvi161s10g00813	0.032	0.142	0.0339	0.1192
vvi161s10g00814	vvi161s10g00815	0.0399	0.0311	0.0393	0.0331
vvi161s10g00815	vvi161s10g00817	0.0307	0.1289	0.0331	0.1034
vvi161s10g00816	vvi161s10g00818	0.0858	0.1168	0.0849	0.1224
vvi161s10g00817	vvi161s10g00820	0.0146	0.0999	0.0157	0.0807
vvi161s10g00818	vvi161s10g00821	0.006	0.0246	0.0062	0.0225
vvi161s10g00824	vvi161s10g00826	0.1757	0.362	0.1876	0.3104
vvi161s10g00826	vvi161s10g00828	0.3201	1.7664	0.333	2.6519
vvi161s10g00828	vvi161s10g00829	0.1583	0.3791	0.1703	0.314
vvi161s10g00829	vvi161s10g00831	0.1683	0.4286	0.1799	0.3636
vvi161s10g00835	vvi161s10g00834	0.1212	0.6269	0.1248	0.6061
vvi161s10g00837	vvi161s10g00835	0.1428	0.5505	0.1484	0.5151
vvi161s10g00868	vvi161s10g00866	0.251	0.6276	0.2702	0.5188
vvi161s10g00878	vvi161s10g00876	0.0051	0.0863	0.0051	0.0831
vvi161s10g00887	vvi161s10g00886	0.1503	0.2214	0.1615	0.1852
vvi161s10g00889	vvi161s10g00888	0.2069	0.4196	0.2251	0.3609
vvi161s10g00901	vvi161s10g00900	0.214	0.4694	0.2068	0.5679
vvi161s10g00920	vvi161s10g00919	0.4948	1.0284	0.4982	1.3468
vvi161s10g00924	vvi161s10g00920	0.5936	0.9103	0.6079	1.0111
vvi161s10g00927	vvi161s10g00926	0.1512	0.1892	0.1552	0.1772
vvi161s10g00929	vvi161s10g00927	0.4833	0.6588	0.5006	0.6469
vvi161s10g00944	vvi161s10g00941	0.0425	0.1368	0.0459	0.1108
vvi161s10g00945	vvi161s10g00944	0.0523	0.089	0.0536	0.0828
vvi161s10g00964	vvi161s10g00963	0.0207	0.0725	0.0219	0.0604
vvi161s10g00966	vvi161s10g00964	0.2522	0.6165	0.2563	0.6125
vvi161s10g00967	vvi161s10g00966	0.1752	0.6738	0.185	0.5654
vvi161s10g00981	vvi161s10g00972	0.2084	0.9474	0.2133	0.9859
vvi161s10g01003	vvi161s10g01002	0.2978	1.0418	0.3172	0.9584
vvi161s10g01004	vvi161s10g01003	0.1689	0.5395	0.1686	0.5556
vvi161s10g01006	vvi161s10g01004	0.0415	0.096	0.0453	0.0758
vvi161s10g01007	vvi161s10g01005	0.0043	0.0084	0.0042	0.0089
vvi161s10g01008	vvi161s10g01006	0.0299	0.0415	0.0336	0.0309
vvi161s10g01009	vvi161s10g01007	0.0094	0.0286	0.0101	0.0235
vvi161s10g01016	vvi161s10g01010	0.1545	0.8104	0.1616	0.7361
vvi161s10g01037	vvi161s10g01032	0.1118	0.5708	0.1072	0.79
vvi161s10g01039	vvi161s10g01041	0.1369	0.3292	0.1397	0.3163
vvi161s10g01050	vvi161s10g01049	0.285	1.8748	0.3012	1.565
vvi161s10g01068	vvi161s10g01072	0.051	0.0723	0.0534	0.0641
vvi161s10g01070	vvi161s10g01075	0.0097	0.0	0.0098	-0.0
vvi161s10g01071	vvi161s10g01077	0.085	0.1903	0.09	0.1654
vvi161s10g01075	vvi161s10g01078	0.0121	0.0221	0.0119	0.023
vvi161s10g01077	vvi161s10g01079	0.0406	0.0675	0.043	0.0579
vvi161s10g01078	vvi161s10g01087	0.0244	0.0678	0.0254	0.0597
vvi161s10g01079	vvi161s10g01089	0.0768	0.1839	0.0809	0.1626
vvi161s10g01083	vvi161s10g01090	0.0342	0.0902	0.0352	0.0835
vvi161s10g01110	vvi161s10g01108	0.0252	0.0506	0.0262	0.0451
vvi161s10g01111	vvi161s10g01109	0.1075	0.2249	0.1091	0.2241
vvi161s10g01112	vvi161s10g01110	0.1403	0.2703	0.1434	0.259
vvi161s10g01115	vvi161s10g01111	0.1672	0.4453	0.1697	0.45
vvi161s10g01116	vvi161s10g01112	0.3861	0.9004	0.3951	0.9482
vvi161s10g01123	vvi161s10g01115	0.3172	0.8733	0.3198	1.0358
vvi161s10g01126	vvi161s10g01116	0.2644	0.6234	0.2569	0.9446
vvi161s10g01129	vvi161s10g01123	0.138	0.2716	0.1441	0.2441
vvi161s10g01130	vvi161s10g01129	0.3151	0.9082	0.3181	1.1127
vvi161s10g01135	vvi161s10g01133	0.1919	1.3137	0.1998	1.3334
vvi161s10g01139	vvi161s10g01134	0.2177	2.3274	0.2198	2.0168
vvi161s10g01140	vvi161s10g01135	0.2451	2.3339	0.2514	1.7212
vvi161s10g01141	vvi161s10g01139	0.1298	0.1163	0.1332	0.1089
vvi161s10g01142	vvi161s10g01140	0.0126	0.0558	0.0135	0.0471
vvi161s10g01146	vvi161s10g01147	0.0285	0.0511	0.0291	0.048
vvi161s10g01150	vvi161s10g01148	0.0116	0.0269	0.0119	0.0248
vvi161s10g01151	vvi161s10g01150	0.2664	2.813	0.2704	2.149
vvi161s10g01155	vvi161s10g01151	0.294	-1.0	0.2941	3.4302
vvi161s10g01157	vvi161s10g01153	0.0547	0.0861	0.0564	0.0789
vvi161s10g01160	vvi161s10g01154	0.017	0.0541	0.0179	0.0462
vvi161s10g01161	vvi161s10g01155	0.0208	0.0315	0.0217	0.0278
vvi161s10g01162	vvi161s10g01156	0.0239	0.0228	0.025	0.02
vvi161s10g01173	vvi161s10g01177	0.0925	0.1814	0.0963	0.1645
vvi161s10g01177	vvi161s10g01178	0.0922	0.1566	0.0943	0.1483
vvi161s10g01178	vvi161s10g01181	0.1631	0.2854	0.1652	0.2826
vvi161s10g01179	vvi161s10g01184	0.1521	0.5301	0.1525	0.5667
vvi161s10g01180	vvi161s10g01186	0.1541	0.3611	0.1663	0.29
vvi161s10g01184	vvi161s10g01187	0.0687	0.1693	0.0717	0.154
vvi161s10g01199	vvi161s10g01196	0.3949	1.1069	0.4049	1.6814
vvi161s10g01207	vvi161s10g01197	0.1764	0.2305	0.1713	0.2692
vvi161s10g01210	vvi161s10g01199	0.01	0.0119	0.0099	0.0123
vvi161s10g01211	vvi161s10g01200	0.0678	0.0776	0.065	0.0907
vvi161s10g01212	vvi161s10g01201	0.0103	0.0118	0.0114	0.009
vvi161s10g01219	vvi161s10g01216	0.0096	0.0225	0.0095	0.0234
vvi161s10g01221	vvi161s10g01217	0.0	0.0214	-0.0	0.0164
vvi161s10g01222	vvi161s10g01218	0.0	0.0	-0.0	-0.0
vvi161s10g01227	vvi161s10g01219	0.078	0.1502	0.0753	0.1748
vvi161s10g01228	vvi161s10g01221	0.0	0.0214	-0.0	0.0164
vvi161s10g01229	vvi161s10g01222	0.009	0.0164	0.0092	0.0155
vvi161s10g01234	vvi161s10g01225	0.0129	0.0068	0.0137	0.0056
vvi161s10g01241	vvi161s10g01230	0.318	0.2269	0.2951	0.3362
vvi161s10g01247	vvi161s10g01231	0.0	0.0	-0.0	-0.0
vvi161s10g01248	vvi161s10g01232	0.2269	0.38	0.2143	0.5363
vvi161s10g01250	vvi161s10g01237	0.0325	0.0	0.0336	-0.0
vvi161s10g01257	vvi161s10g01238	0.017	0.0069	0.0185	0.0055
vvi161s10g01258	vvi161s10g01239	0.1037	0.0854	0.0994	0.1063
vvi161s10g01259	vvi161s10g01240	0.298	0.2807	0.2907	0.3176
vvi161s10g01261	vvi161s10g01241	0.0161	0.0107	0.0163	0.0103
vvi161s10g01263	vvi161s10g01244	0.1628	0.1507	0.1592	0.1672
vvi161s10g01264	vvi161s10g01245	0.0727	0.1242	0.0734	0.122
vvi161s10g01275	vvi161s10g01246	0.0265	0.0446	0.025	0.0561
vvi161s10g01276	vvi161s10g01247	0.0062	0.0	0.0068	-0.0
vvi161s10g01277	vvi161s10g01261	0.0116	0.0115	0.012	0.0103
vvi161s10g01278	vvi161s10g01274	0.0357	0.058	0.033	0.0837
vvi161s10g01292	vvi161s10g01293	0.2173	0.9459	0.2225	0.9461
vvi161s10g01293	vvi161s10g01294	0.0405	0.1044	0.0421	0.0944
vvi161s10g01294	vvi161s10g01298	0.0627	0.1175	0.0631	0.1172
vvi161s10g01306	vvi161s10g01303	0.2168	1.6634	0.2299	1.3203
vvi161s10g01312	vvi161s10g01310	0.0	0.0082	-0.0	0.0067
vvi161s10g01324	vvi161s10g01322	0.0774	0.1313	0.0777	0.1309
vvi161s10g01325	vvi161s10g01323	0.0261	0.0614	0.029	0.0468
vvi161s10g01332	vvi161s10g01336	0.0904	0.2375	0.0928	0.229
vvi161s10g01333	vvi161s10g01338	0.1531	0.3314	0.1572	0.3285
vvi161s10g01345	vvi161s10g01348	0.0147	0.0	0.0161	-0.0
vvi161s10g01358	vvi161s10g01351	0.0978	0.0952	0.1004	0.0886
vvi161s10g01365	vvi161s10g01353	0.0967	0.1327	0.0902	0.1781
vvi161s10g01366	vvi161s10g01355	0.1315	0.1953	0.1395	0.166
vvi161s10g01367	vvi161s10g01362	0.0491	0.123	0.0494	0.1226
vvi161s10g01380	vvi161s10g01381	0.1187	0.2022	0.1176	0.2141
vvi161s10g01381	vvi161s10g01384	0.4276	0.7145	0.4224	0.8799
vvi161s10g01387	vvi161s10g01386	0.0378	0.0793	0.0391	0.0726
vvi161s10g01391	vvi161s10g01390	0.0339	0.0203	0.0362	0.0165
vvi161s10g01393	vvi161s10g01391	0.0479	0.0568	0.051	0.0473
vvi161s10g01394	vvi161s10g01392	0.0614	0.0446	0.0662	0.0362
vvi161s10g01396	vvi161s10g01394	0.1351	0.2082	0.1446	0.1722
vvi161s10g01410	vvi161s10g01407	0.0569	0.174	0.0605	0.1458
vvi161s10g01411	vvi161s10g01409	0.0226	0.009	0.0219	0.0101
vvi161s10g01412	vvi161s10g01410	0.1399	0.3685	0.1468	0.3244
vvi161s10g01413	vvi161s10g01411	0.1259	0.218	0.1256	0.2256
vvi161s10g01414	vvi161s10g01412	0.1237	0.3062	0.1323	0.2504
vvi161s10g01415	vvi161s10g01417	0.0446	0.1421	0.0465	0.1271
vvi161s10g01417	vvi161s10g01420	0.0285	0.1288	0.0287	0.1271
vvi161s10g01418	vvi161s10g01423	0.0058	0.0208	0.0063	0.0166
vvi161s10g01420	vvi161s10g01424	0.0386	0.1228	0.0383	0.13
vvi161s10g01423	vvi161s10g01426	0.1204	0.1381	0.1302	0.1101
vvi161s10g01424	vvi161s10g01428	0.1164	0.1124	0.1181	0.1091
vvi161s10g01426	vvi161s10g01429	0.095	0.2586	0.1054	0.1977
vvi161s10g01452	vvi161s10g01442	0.0051	0.01	0.005	0.011
vvi161s10g01454	vvi161s10g01444	0.0191	0.0	0.0211	-0.0
vvi161s10g01455	vvi161s10g01446	0.0007	0.0165	0.0008	0.0129
vvi161s10g01456	vvi161s10g01447	0.0	0.0	-0.0	-0.0
vvi161s10g01458	vvi161s10g01448	0.0018	0.0192	0.002	0.0147
vvi161s10g01459	vvi161s10g01449	0.0	0.0141	-0.0	0.0107
vvi161s10g01463	vvi161s10g01461	0.3209	0.9342	0.3216	1.0066
vvi161s10g01473	vvi161s10g01472	0.0774	0.0725	0.0757	0.079
vvi161s10g01477	vvi161s10g01476	0.3089	1.893	0.3027	3.0372
vvi161s10g00017	vvi161s10g00019	0.6602	1.9751	0.6947	1.5127
vvi161s10g00021	vvi161s10g00026	0.0	0.0	-0.0	-0.0
vvi161s10g00022	vvi161s10g00029	0.0015	0.0	0.0016	-0.0
vvi161s10g00023	vvi161s10g00030	0.0188	0.0407	0.0198	0.0352
vvi161s10g00034	vvi161s10g00033	0.3326	1.0959	0.3332	1.3427
vvi161s10g00047	vvi161s10g00048	1.0676	4.0612	1.049	3.9434
vvi161s10g00075	vvi161s10g00077	0.174	0.525	0.179	0.5213
vvi161s10g00088	vvi161s10g00087	0.015	0.0091	0.0164	0.0071
vvi161s10g00089	vvi161s10g00088	0.5295	-1.0	0.5328	3.4777
vvi161s10g00090	vvi161s10g00089	0.0136	0.0093	0.0137	0.0091
vvi161s10g00091	vvi161s10g00090	0.0	0.0	-0.0	-0.0
vvi161s10g00092	vvi161s10g00091	0.4841	-1.0	0.4834	3.4431
vvi161s10g00093	vvi161s10g00092	0.7034	-1.0	0.7524	2.505
vvi161s10g00101	vvi161s10g00102	0.0173	0.0366	0.0187	0.0298
vvi161s10g00104	vvi161s10g00105	0.4627	1.4888	0.4591	1.6348
vvi161s10g00105	vvi161s10g00107	0.1144	0.2223	0.1186	0.2065
vvi161s10g00139	vvi161s10g00140	0.2553	1.4811	0.2756	1.1937
vvi161s10g00140	vvi161s10g00141	0.1174	0.2037	0.1246	0.1759
vvi161s10g00149	vvi161s10g00150	0.0181	0.0353	0.0189	0.0307
vvi161s10g00168	vvi161s10g00169	0.2806	0.8071	0.2852	0.8625
vvi161s10g00169	vvi161s10g00170	0.0207	0.0512	0.0211	0.0482
vvi161s10g00170	vvi161s10g00171	0.0054	0.0076	0.0055	0.007
vvi161s10g00171	vvi161s10g00172	0.0372	0.0455	0.0368	0.0472
vvi161s10g00172	vvi161s10g00179	0.0806	0.1113	0.0826	0.1042
vvi161s10g00180	vvi161s10g00183	0.0121	0.0373	0.0132	0.0297
vvi161s10g00181	vvi161s10g00185	0.2795	0.3645	0.2894	0.3474
vvi161s10g00182	vvi161s10g00186	0.1028	0.1263	0.1061	0.1167
vvi161s10g00185	vvi161s10g00187	0.0914	0.1155	0.1	0.0894
vvi161s10g00186	vvi161s10g00188	0.2241	0.3188	0.233	0.2911
vvi161s10g00187	vvi161s10g00192	0.3089	0.4058	0.311	0.415
vvi161s10g00188	vvi161s10g00193	0.2847	0.412	0.2897	0.4028
vvi161s10g00189	vvi161s10g00195	0.395	0.6001	0.4203	0.5214
vvi161s10g00192	vvi161s10g00196	0.3482	0.5222	0.3579	0.5111
vvi161s10g00205	vvi161s10g00207	0.4785	1.377	0.4862	1.4942
vvi161s10g00223	vvi161s10g00224	0.244	0.4424	0.2507	0.4158
vvi161s10g00232	vvi161s10g00233	0.2772	0.8307	0.2739	0.9878
vvi161s10g00251	vvi161s10g00252	0.0211	0.0	0.0212	-0.0
vvi161s10g00252	vvi161s10g00253	0.2982	0.1885	0.3264	0.1556
vvi161s10g00288	vvi161s10g00287	0.2701	0.4168	0.2757	0.4063
vvi161s10g00291	vvi161s10g00288	0.1761	0.1694	0.1881	0.1455
vvi161s10g00296	vvi161s10g00290	0.0932	0.1982	0.1085	0.1466
vvi161s10g00297	vvi161s10g00291	0.2487	0.1528	0.2727	0.1247
vvi161s10g00298	vvi161s10g00294	0.5684	0.7272	0.5554	0.9242
vvi161s10g00307	vvi161s10g00304	0.4799	-1.0	0.4562	3.4782
vvi161s10g00313	vvi161s10g00314	0.2087	0.8581	0.2128	0.899
vvi161s10g00328	vvi161s10g00325	0.0127	0.0455	0.0127	0.0457
vvi161s10g00331	vvi161s10g00328	0.1918	0.7084	0.2031	0.59
vvi161s10g00332	vvi161s10g00329	0.3371	0.8967	0.3506	0.8719
vvi161s10g00347	vvi161s10g00348	0.0882	0.1749	0.0875	0.1818
vvi161s10g00348	vvi161s10g00349	0.0128	0.0206	0.0129	0.0202
vvi161s10g00357	vvi161s10g00358	0.7297	-1.0	0.6923	3.8816
vvi161s10g00363	vvi161s10g00369	0.1974	0.2698	0.2084	0.2388
vvi161s10g00369	vvi161s10g00370	0.2699	0.7664	0.2753	0.8085
vvi161s10g00370	vvi161s10g00371	0.2233	0.5964	0.2245	0.6481
vvi161s10g00371	vvi161s10g00377	0.1118	0.189	0.1149	0.1783
vvi161s10g00372	vvi161s10g00378	0.4141	0.8943	0.4236	0.8974
vvi161s10g00374	vvi161s10g00379	0.297	0.6922	0.3046	0.6614
vvi161s10g00377	vvi161s10g00380	0.1451	0.5017	0.1445	0.5582
vvi161s10g00380	vvi161s10g00382	0.2823	0.9091	0.2837	1.0705
vvi161s10g00381	vvi161s10g00387	0.5375	1.3444	0.5634	1.4571
vvi161s10g00382	vvi161s10g00388	0.1025	0.1472	0.1005	0.1588
vvi161s10g00386	vvi161s10g00390	0.2804	0.7814	0.2835	0.8553
vvi161s10g00392	vvi161s10g00391	0.7457	-1.0	0.7664	2.9794
vvi161s10g00408	vvi161s10g00409	0.093	0.4959	0.0947	0.4981
vvi161s10g00414	vvi161s10g00415	0.1695	0.6034	0.1818	0.4972
vvi161s10g00415	vvi161s10g00418	0.02	0.0386	0.0219	0.0295
vvi161s10g00418	vvi161s10g00419	0.1113	0.549	0.1211	0.4245
vvi161s10g00419	vvi161s10g00421	0.0384	0.0873	0.0411	0.0702
vvi161s10g00420	vvi161s10g00422	0.2687	0.576	0.2674	0.6279
vvi161s10g00427	vvi161s10g00428	0.0341	0.0749	0.0359	0.0655
vvi161s10g00429	vvi161s10g00431	0.095	0.1313	0.1035	0.1052
vvi161s10g00431	vvi161s10g00432	0.1542	0.2606	0.1591	0.2406
vvi161s10g00432	vvi161s10g00434	0.0356	0.0601	0.0363	0.0568
vvi161s10g00434	vvi161s10g00436	0.207	0.7218	0.2145	0.7031
vvi161s10g00439	vvi161s10g00440	0.2473	1.0283	0.2554	0.9684
vvi161s10g00442	vvi161s10g00441	0.4731	2.3824	0.472	2.8589
vvi161s10g00443	vvi161s10g00442	0.0148	0.0295	0.0146	0.0314
vvi161s10g00446	vvi161s10g00443	0.199	0.6184	0.1999	0.6962
vvi161s10g00448	vvi161s10g00447	0.2516	0.7699	0.2511	0.937
vvi161s10g00449	vvi161s10g00448	0.0343	0.1085	0.0347	0.1047
vvi161s10g00450	vvi161s10g00449	0.0692	0.1948	0.0701	0.1907
vvi161s10g00451	vvi161s10g00450	0.1347	0.0872	0.1348	0.0895
vvi161s10g00459	vvi161s10g00463	0.1083	0.4848	0.1123	0.4464
vvi161s10g00464	vvi161s10g00465	0.0	0.0	-0.0	-0.0
vvi161s10g00485	vvi161s10g00488	0.5607	1.2003	0.586	1.2831
vvi161s10g00488	vvi161s10g00489	0.5104	1.4063	0.5514	1.491
vvi161s10g00503	vvi161s10g00504	0.0448	0.0777	0.0465	0.0715
vvi161s10g00505	vvi161s10g00506	0.0437	0.1379	0.0474	0.11
vvi161s10g00506	vvi161s10g00507	0.0866	0.2778	0.0909	0.2468
vvi161s10g00527	vvi161s10g00530	0.2347	0.8277	0.2507	0.7032
vvi161s10g00530	vvi161s10g00531	0.0079	0.0239	0.0085	0.0189
vvi161s10g00537	vvi161s10g00539	0.2497	0.6908	0.2523	0.7425
vvi161s10g00547	vvi161s10g00548	0.0723	0.336	0.0768	0.2853
vvi161s10g00555	vvi161s10g00567	0.4558	-1.0	0.4649	2.8811
vvi161s10g00568	vvi161s10g00570	0.6517	3.7076	0.6773	2.0728
vvi161s10g00601	vvi161s10g00602	0.9093	-1.0	0.8803	3.9238
vvi161s10g00640	vvi161s10g00642	0.2087	0.9367	0.2221	0.7974
vvi161s10g00653	vvi161s10g00652	0.5713	-1.0	0.582	3.5646
vvi161s10g00654	vvi161s10g00655	0.6201	-1.0	0.6306	3.1591
vvi161s10g00663	vvi161s10g00661	0.0707	0.1091	0.0724	0.1027
vvi161s10g00664	vvi161s10g00663	0.0818	0.1644	0.084	0.1531
vvi161s10g00665	vvi161s10g00664	0.1799	0.5493	0.1891	0.4982
vvi161s10g00688	vvi161s10g00689	0.175	1.6935	0.1865	1.3845
vvi161s10g00689	vvi161s10g00690	0.0338	0.0801	0.0364	0.0663
vvi161s10g00697	vvi161s10g00698	0.2229	0.9773	0.2335	0.8818
vvi161s10g00722	vvi161s10g00723	0.2913	-1.0	0.2968	4.5436
vvi161s10g00732	vvi161s10g00731	0.2953	2.6682	0.2972	2.4512
vvi161s10g00019	vvi161s10g00017	0.6602	1.9751	0.6947	1.5127
vvi161s10g00026	vvi161s10g00021	0.0	0.0	-0.0	-0.0
vvi161s10g00029	vvi161s10g00022	0.0015	0.0	0.0016	-0.0
vvi161s10g00030	vvi161s10g00023	0.0188	0.0407	0.0198	0.0352
vvi161s10g00048	vvi161s10g00047	1.0676	4.0612	1.049	3.9434
vvi161s10g00077	vvi161s10g00075	0.174	0.525	0.179	0.5213
vvi161s10g00087	vvi161s10g00088	0.015	0.0091	0.0164	0.0071
vvi161s10g00088	vvi161s10g00089	0.5295	-1.0	0.5328	3.4777
vvi161s10g00089	vvi161s10g00090	0.0136	0.0093	0.0137	0.0091
vvi161s10g00090	vvi161s10g00091	0.0	0.0	-0.0	-0.0
vvi161s10g00091	vvi161s10g00092	0.4841	-1.0	0.4834	3.4431
vvi161s10g00092	vvi161s10g00093	0.7034	-1.0	0.7524	2.505
vvi161s10g00102	vvi161s10g00101	0.0173	0.0366	0.0187	0.0298
vvi161s10g00105	vvi161s10g00104	0.4627	1.4888	0.4591	1.6348
vvi161s10g00107	vvi161s10g00105	0.1144	0.2223	0.1186	0.2065
vvi161s10g00140	vvi161s10g00139	0.2553	1.4811	0.2756	1.1937
vvi161s10g00141	vvi161s10g00140	0.1174	0.2037	0.1246	0.1759
vvi161s10g00150	vvi161s10g00149	0.0181	0.0353	0.0189	0.0307
vvi161s10g00169	vvi161s10g00168	0.2806	0.8071	0.2852	0.8625
vvi161s10g00170	vvi161s10g00169	0.0207	0.0512	0.0211	0.0482
vvi161s10g00171	vvi161s10g00170	0.0054	0.0076	0.0055	0.007
vvi161s10g00172	vvi161s10g00171	0.0372	0.0455	0.0368	0.0472
vvi161s10g00175	vvi161s10g00172	0.0861	0.1177	0.0857	0.1237
vvi161s10g00180	vvi161s10g00179	0.2215	0.7847	0.2313	0.7112
vvi161s10g00183	vvi161s10g00180	0.0121	0.0373	0.0132	0.0297
vvi161s10g00185	vvi161s10g00181	0.2795	0.3645	0.2894	0.3474
vvi161s10g00186	vvi161s10g00182	0.1028	0.1263	0.1061	0.1167
vvi161s10g00187	vvi161s10g00185	0.0914	0.1155	0.1	0.0894
vvi161s10g00188	vvi161s10g00186	0.2241	0.3188	0.233	0.2911
vvi161s10g00192	vvi161s10g00187	0.3089	0.4058	0.311	0.415
vvi161s10g00193	vvi161s10g00188	0.2847	0.412	0.2897	0.4028
vvi161s10g00195	vvi161s10g00192	0.3585	0.416	0.3725	0.3811
vvi161s10g00196	vvi161s10g00193	0.0341	0.0819	0.0358	0.0708
vvi161s10g00207	vvi161s10g00205	0.4785	1.377	0.4862	1.4942
vvi161s10g00224	vvi161s10g00223	0.244	0.4424	0.2507	0.4158
vvi161s10g00233	vvi161s10g00232	0.2772	0.8307	0.2739	0.9878
vvi161s10g00252	vvi161s10g00251	0.0211	0.0	0.0212	-0.0
vvi161s10g00253	vvi161s10g00252	0.2982	0.1885	0.3264	0.1556
vvi161s10g00291	vvi161s10g00287	0.1471	0.237	0.1494	0.2331
vvi161s10g00292	vvi161s10g00288	0.2376	0.3266	0.2398	0.3288
vvi161s10g00294	vvi161s10g00291	0.3483	0.53	0.347	0.5673
vvi161s10g00295	vvi161s10g00294	0.1139	0.1854	0.1183	0.1679
vvi161s10g00298	vvi161s10g00295	0.5372	0.7388	0.5377	0.8105
vvi161s10g00304	vvi161s10g00307	0.4799	-1.0	0.4562	3.4782
vvi161s10g00314	vvi161s10g00313	0.2087	0.8581	0.2128	0.899
vvi161s10g00325	vvi161s10g00329	0.1436	0.1836	0.1504	0.1641
vvi161s10g00328	vvi161s10g00331	0.1918	0.7084	0.2031	0.59
vvi161s10g00348	vvi161s10g00347	0.0882	0.1749	0.0875	0.1818
vvi161s10g00349	vvi161s10g00348	0.0128	0.0206	0.0129	0.0202
vvi161s10g00369	vvi161s10g00363	0.1974	0.2698	0.2084	0.2388
vvi161s10g00371	vvi161s10g00369	0.1243	0.1992	0.1336	0.1691
vvi161s10g00377	vvi161s10g00370	0.0265	0.0313	0.0272	0.0292
vvi161s10g00379	vvi161s10g00371	0.0958	0.1883	0.098	0.1795
vvi161s10g00380	vvi161s10g00377	0.1451	0.5017	0.1445	0.5582
vvi161s10g00382	vvi161s10g00379	0.346	0.9949	0.3536	1.0682
vvi161s10g00387	vvi161s10g00380	0.0294	0.0442	0.0312	0.0374
vvi161s10g00388	vvi161s10g00382	0.1025	0.1472	0.1005	0.1588
vvi161s10g00390	vvi161s10g00386	0.2804	0.7814	0.2835	0.8553
vvi161s10g00391	vvi161s10g00387	0.4112	2.0073	0.4074	2.365
vvi161s10g00392	vvi161s10g00390	0.7045	-1.0	0.7177	2.9361
vvi161s10g00415	vvi161s10g00414	0.1695	0.6034	0.1818	0.4972
vvi161s10g00418	vvi161s10g00415	0.02	0.0386	0.0219	0.0295
vvi161s10g00419	vvi161s10g00418	0.1113	0.549	0.1211	0.4245
vvi161s10g00421	vvi161s10g00419	0.0384	0.0873	0.0411	0.0702
vvi161s10g00422	vvi161s10g00420	0.2687	0.576	0.2674	0.6279
vvi161s10g00428	vvi161s10g00427	0.0341	0.0749	0.0359	0.0655
vvi161s10g00431	vvi161s10g00429	0.095	0.1313	0.1035	0.1052
vvi161s10g00432	vvi161s10g00431	0.1542	0.2606	0.1591	0.2406
vvi161s10g00434	vvi161s10g00432	0.0356	0.0601	0.0363	0.0568
vvi161s10g00435	vvi161s10g00434	0.259	0.8193	0.2667	0.8161
vvi161s10g00436	vvi161s10g00440	0.417	3.1835	0.4232	2.3557
vvi161s10g00443	vvi161s10g00441	0.3869	2.0797	0.3846	2.5106
vvi161s10g00444	vvi161s10g00442	0.3117	0.5996	0.3181	0.6456
vvi161s10g00448	vvi161s10g00443	0.2105	0.7337	0.2134	0.7726
vvi161s10g00449	vvi161s10g00447	0.4024	0.8605	0.3984	1.1646
vvi161s10g00450	vvi161s10g00448	0.0472	0.157	0.0486	0.1458
vvi161s10g00451	vvi161s10g00449	0.0253	0.0314	0.0252	0.0321
vvi161s10g00463	vvi161s10g00459	0.1083	0.4848	0.1123	0.4464
vvi161s10g00465	vvi161s10g00464	0.0	0.0	-0.0	-0.0
vvi161s10g00488	vvi161s10g00485	0.5607	1.2003	0.586	1.2831
vvi161s10g00489	vvi161s10g00488	0.5104	1.4063	0.5514	1.491
vvi161s10g00504	vvi161s10g00503	0.0448	0.0777	0.0465	0.0715
vvi161s10g00506	vvi161s10g00505	0.0437	0.1379	0.0474	0.11
vvi161s10g00507	vvi161s10g00506	0.0866	0.2778	0.0909	0.2468
vvi161s10g00528	vvi161s10g00529	0.0	0.0	-0.0	-0.0
vvi161s10g00531	vvi161s10g00530	0.0079	0.0239	0.0085	0.0189
vvi161s10g00539	vvi161s10g00537	0.2497	0.6908	0.2523	0.7425
vvi161s10g00548	vvi161s10g00547	0.0723	0.336	0.0768	0.2853
vvi161s10g00567	vvi161s10g00555	0.4558	-1.0	0.4649	2.8811
vvi161s10g00570	vvi161s10g00568	0.6517	3.7076	0.6773	2.0728
vvi161s10g00917	vvi161s10g00925	0.4865	1.2706	0.5324	1.0439
vvi161s10g00926	vvi161s10g00929	0.4804	0.522	0.4816	0.5638
vvi161s10g00941	vvi161s10g00945	0.0262	0.1099	0.0284	0.0874
vvi161s10g00966	vvi161s10g00963	0.2716	0.597	0.2807	0.555
vvi161s10g00967	vvi161s10g00964	0.1596	0.4644	0.1679	0.4037
vvi161s10g01003	vvi161s10g01004	0.1689	0.5395	0.1686	0.5556
vvi161s10g01004	vvi161s10g01005	0.2851	1.9533	0.2826	2.2916
vvi161s10g01005	vvi161s10g01006	0.3391	2.2924	0.3469	1.7701
vvi161s10g01006	vvi161s10g01007	0.3389	2.3236	0.3469	1.7688
vvi161s10g01007	vvi161s10g01008	0.3599	2.6994	0.365	2.1664
vvi161s10g01008	vvi161s10g01009	0.3618	2.6041	0.3661	2.1814
vvi161s10g01039	vvi161s10g01032	0.3329	0.8183	0.3457	0.7806
vvi161s10g01077	vvi161s10g01068	0.0012	0.0047	0.0013	0.0039
vvi161s10g01078	vvi161s10g01070	0.0121	0.0221	0.0119	0.023
vvi161s10g01079	vvi161s10g01071	0.0923	0.2085	0.096	0.1905
vvi161s10g01083	vvi161s10g01072	0.0437	0.0985	0.0453	0.0897
vvi161s10g01087	vvi161s10g01075	0.0316	0.0296	0.0318	0.0291
vvi161s10g01089	vvi161s10g01077	0.0741	0.1683	0.0791	0.1431
vvi161s10g01090	vvi161s10g01079	0.0448	0.0762	0.0458	0.0718
vvi161s10g01108	vvi161s10g01110	0.0252	0.0506	0.0262	0.0451
vvi161s10g01109	vvi161s10g01111	0.1075	0.2249	0.1091	0.2241
vvi161s10g01110	vvi161s10g01112	0.1403	0.2703	0.1434	0.259
vvi161s10g01111	vvi161s10g01115	0.1672	0.4453	0.1697	0.45
vvi161s10g01112	vvi161s10g01116	0.3861	0.9004	0.3951	0.9482
vvi161s10g01115	vvi161s10g01123	0.3172	0.8733	0.3198	1.0358
vvi161s10g01116	vvi161s10g01129	0.1537	0.3252	0.1572	0.3133
vvi161s10g01123	vvi161s10g01130	0.3279	0.9356	0.3322	1.1108
vvi161s10g01133	vvi161s10g01134	0.1853	1.498	0.1907	1.95
vvi161s10g01134	vvi161s10g01135	0.11	0.5158	0.1132	0.4991
vvi161s10g01135	vvi161s10g01139	0.2326	2.7858	0.2372	2.0018
vvi161s10g01139	vvi161s10g01140	0.1128	0.6248	0.1176	0.5792
vvi161s10g01140	vvi161s10g01142	0.0126	0.0558	0.0135	0.0471
vvi161s10g01144	vvi161s10g01147	0.3331	1.4115	0.3376	2.2337
vvi161s10g01146	vvi161s10g01150	0.3707	2.2884	0.3726	2.1644
vvi161s10g01147	vvi161s10g01151	0.3425	1.7486	0.3536	2.3378
vvi161s10g01148	vvi161s10g01156	0.2574	4.7463	0.2589	3.1339
vvi161s10g01150	vvi161s10g01160	0.2588	-1.0	0.2584	4.4466
vvi161s10g01151	vvi161s10g01162	0.2424	1.5945	0.2499	2.0916
vvi161s10g01153	vvi161s10g01163	0.2644	0.4492	0.2533	0.5675
vvi161s10g01178	vvi161s10g01173	0.1418	0.2531	0.1441	0.2466
vvi161s10g01181	vvi161s10g01177	0.0933	0.1912	0.0947	0.1868
vvi161s10g01185	vvi161s10g01179	0.1171	0.4267	0.1219	0.3854
vvi161s10g01186	vvi161s10g01180	0.1541	0.3611	0.1663	0.29
vvi161s10g01187	vvi161s10g01184	0.0687	0.1693	0.0717	0.154
vvi161s10g01196	vvi161s10g01210	0.4881	1.315	0.5031	1.2341
vvi161s10g01216	vvi161s10g01227	0.0064	0.0111	0.0063	0.0115
vvi161s10g01217	vvi161s10g01228	0.0	0.0	-0.0	-0.0
vvi161s10g01218	vvi161s10g01229	0.009	0.0164	0.0092	0.0155
vvi161s10g01232	vvi161s10g01230	0.3582	0.8101	0.352	0.9934
vvi161s10g01233	vvi161s10g01231	0.0252	0.0377	0.026	0.0345
vvi161s10g01234	vvi161s10g01240	0.0129	0.0068	0.0137	0.0056
vvi161s10g01238	vvi161s10g01242	0.0084	0.0399	0.009	0.0328
vvi161s10g01239	vvi161s10g01243	0.1152	0.0867	0.1113	0.1033
vvi161s10g01240	vvi161s10g01245	0.1108	0.1478	0.1106	0.1524
vvi161s10g01241	vvi161s10g01248	0.0247	0.0	0.0257	-0.0
vvi161s10g01242	vvi161s10g01257	0.015	0.0282	0.0161	0.0235
vvi161s10g01243	vvi161s10g01258	0.0088	0.0	0.0094	-0.0
vvi161s10g01247	vvi161s10g01260	0.0202	0.0406	0.021	0.0364
vvi161s10g01248	vvi161s10g01261	0.0184	0.0119	0.0187	0.0114
vvi161s10g01249	vvi161s10g01271	0.0181	0.0165	0.0183	0.0158
vvi161s10g01260	vvi161s10g01276	0.0271	0.0406	0.0295	0.0328
vvi161s10g01261	vvi161s10g01277	0.0116	0.0115	0.012	0.0103
vvi161s10g01292	vvi161s10g01294	0.2347	0.9986	0.238	1.1106
vvi161s10g01293	vvi161s10g01298	0.0854	0.1563	0.0835	0.1738
vvi161s10g01325	vvi161s10g01322	0.0063	0.1039	0.0068	0.0855
vvi161s10g01326	vvi161s10g01323	0.0269	0.2976	0.0283	0.2679
vvi161s10g01336	vvi161s10g01332	0.0904	0.2375	0.0928	0.229
vvi161s10g01338	vvi161s10g01336	0.12	0.3027	0.1245	0.2831
vvi161s10g01346	vvi161s10g01348	0.0224	0.0171	0.0222	0.0179
vvi161s10g01351	vvi161s10g01355	0.2245	0.2975	0.2351	0.2641
vvi161s10g01355	vvi161s10g01358	0.2579	0.3689	0.2666	0.3411
vvi161s10g01358	vvi161s10g01366	0.2063	0.2842	0.207	0.2887
vvi161s10g01362	vvi161s10g01367	0.0491	0.123	0.0494	0.1226
vvi161s10g01384	vvi161s10g01380	0.4212	0.5708	0.4091	0.7044
vvi161s10g01390	vvi161s10g01393	0.0637	0.0833	0.0701	0.064
vvi161s10g01392	vvi161s10g01396	0.1311	0.1801	0.1417	0.1452
vvi161s10g01412	vvi161s10g01407	0.3546	0.8004	0.3577	0.8489
vvi161s10g01413	vvi161s10g01409	0.0733	0.1919	0.0753	0.1781
vvi161s10g01414	vvi161s10g01410	0.1895	0.5104	0.2082	0.3819
vvi161s10g01418	vvi161s10g01412	0.0838	0.3099	0.0878	0.2816
vvi161s10g01419	vvi161s10g01413	0.1807	0.4967	0.1898	0.4413
vvi161s10g01420	vvi161s10g01415	0.0253	0.0387	0.0269	0.0331
vvi161s10g01424	vvi161s10g01417	0.0352	0.0454	0.0347	0.0476
vvi161s10g01426	vvi161s10g01418	0.0948	0.3077	0.103	0.2506
vvi161s10g01427	vvi161s10g01420	0.0206	0.0413	0.0222	0.0332
vvi161s10g01428	vvi161s10g01424	0.1164	0.1124	0.1181	0.1091
vvi161s10g01429	vvi161s10g01426	0.095	0.2586	0.1054	0.1977
vvi161s10g01442	vvi161s10g01451	0.0226	0.1199	0.0233	0.1117
vvi161s10g01451	vvi161s10g01452	0.0112	0.1195	0.0115	0.1121
vvi161s10g01452	vvi161s10g01453	0.0207	0.0379	0.0217	0.0334
vvi161s10g00925	vvi161s10g00917	0.4865	1.2706	0.5324	1.0439
vvi161s10g00929	vvi161s10g00926	0.4804	0.522	0.4816	0.5638
vvi161s10g00945	vvi161s10g00941	0.0262	0.1099	0.0284	0.0874
vvi161s10g00963	vvi161s10g00966	0.2716	0.597	0.2807	0.555
vvi161s10g00964	vvi161s10g00967	0.1596	0.4644	0.1679	0.4037
vvi161s10g01004	vvi161s10g01002	0.3115	1.113	0.3198	1.21
vvi161s10g01005	vvi161s10g01004	0.2851	1.9533	0.2826	2.2916
vvi161s10g01006	vvi161s10g01005	0.3391	2.2924	0.3469	1.7701
vvi161s10g01007	vvi161s10g01006	0.3389	2.3236	0.3469	1.7688
vvi161s10g01008	vvi161s10g01007	0.3599	2.6994	0.365	2.1664
vvi161s10g01009	vvi161s10g01008	0.3618	2.6041	0.3661	2.1814
vvi161s10g01032	vvi161s10g01041	0.2076	0.8496	0.2111	0.9399
vvi161s10g01068	vvi161s10g01077	0.0012	0.0047	0.0013	0.0039
vvi161s10g01070	vvi161s10g01078	0.0121	0.0221	0.0119	0.023
vvi161s10g01071	vvi161s10g01079	0.0923	0.2085	0.096	0.1905
vvi161s10g01072	vvi161s10g01083	0.0437	0.0985	0.0453	0.0897
vvi161s10g01075	vvi161s10g01087	0.0316	0.0296	0.0318	0.0291
vvi161s10g01077	vvi161s10g01089	0.0741	0.1683	0.0791	0.1431
vvi161s10g01079	vvi161s10g01090	0.0448	0.0762	0.0458	0.0718
vvi161s10g01108	vvi161s10g01109	0.029	0.0348	0.03	0.0316
vvi161s10g01109	vvi161s10g01110	0.0283	0.036	0.0295	0.0319
vvi161s10g01110	vvi161s10g01111	0.1128	0.2516	0.1145	0.2494
vvi161s10g01111	vvi161s10g01112	0.1021	0.1523	0.1	0.167
vvi161s10g01112	vvi161s10g01115	0.2047	0.4161	0.2124	0.3837
vvi161s10g01115	vvi161s10g01116	0.3113	0.9117	0.3133	1.1139
vvi161s10g01116	vvi161s10g01123	0.1267	0.247	0.1276	0.2485
vvi161s10g01123	vvi161s10g01129	0.138	0.2716	0.1441	0.2441
vvi161s10g01133	vvi161s10g01135	0.1919	1.3137	0.1998	1.3334
vvi161s10g01134	vvi161s10g01139	0.2177	2.3274	0.2198	2.0168
vvi161s10g01135	vvi161s10g01140	0.2451	2.3339	0.2514	1.7212
vvi161s10g01139	vvi161s10g01142	0.1191	0.6406	0.125	0.5786
vvi161s10g01147	vvi161s10g01144	0.3331	1.4115	0.3376	2.2337
vvi161s10g01151	vvi161s10g01148	0.264	2.675	0.2694	1.954
vvi161s10g01154	vvi161s10g01150	0.2354	-1.0	0.2382	2.8063
vvi161s10g01155	vvi161s10g01156	0.159	0.3555	0.1631	0.3391
vvi161s10g01156	vvi161s10g01160	0.0247	0.0647	0.0261	0.0555
vvi161s10g01160	vvi161s10g01162	0.0196	0.0534	0.0204	0.0474
vvi161s10g01173	vvi161s10g01178	0.1418	0.2531	0.1441	0.2466
vvi161s10g01177	vvi161s10g01181	0.0933	0.1912	0.0947	0.1868
vvi161s10g01186	vvi161s10g01184	0.2073	1.4806	0.2208	1.9567
vvi161s10g01187	vvi161s10g01185	0.2055	0.5135	0.2089	0.5194
vvi161s10g01210	vvi161s10g01196	0.4881	1.315	0.5031	1.2341
vvi161s10g01227	vvi161s10g01216	0.0064	0.0111	0.0063	0.0115
vvi161s10g01228	vvi161s10g01217	0.0	0.0	-0.0	-0.0
vvi161s10g01229	vvi161s10g01218	0.009	0.0164	0.0092	0.0155
vvi161s10g01230	vvi161s10g01232	0.3582	0.8101	0.352	0.9934
vvi161s10g01231	vvi161s10g01233	0.0252	0.0377	0.026	0.0345
vvi161s10g01240	vvi161s10g01234	0.0129	0.0068	0.0137	0.0056
vvi161s10g01242	vvi161s10g01238	0.0084	0.0399	0.009	0.0328
vvi161s10g01243	vvi161s10g01239	0.1152	0.0867	0.1113	0.1033
vvi161s10g01245	vvi161s10g01240	0.1108	0.1478	0.1106	0.1524
vvi161s10g01248	vvi161s10g01241	0.0247	0.0	0.0257	-0.0
vvi161s10g01257	vvi161s10g01242	0.015	0.0282	0.0161	0.0235
vvi161s10g01258	vvi161s10g01243	0.0088	0.0	0.0094	-0.0
vvi161s10g01260	vvi161s10g01247	0.0202	0.0406	0.021	0.0364
vvi161s10g01261	vvi161s10g01248	0.0184	0.0119	0.0187	0.0114
vvi161s10g01264	vvi161s10g01259	0.3908	0.3741	0.3892	0.3923
vvi161s10g01276	vvi161s10g01260	0.0271	0.0406	0.0295	0.0328
vvi161s10g01294	vvi161s10g01292	0.2347	0.9986	0.238	1.1106
vvi161s10g01298	vvi161s10g01293	0.0854	0.1563	0.0835	0.1738
vvi161s10g01326	vvi161s10g01322	0.0057	0.2389	0.0058	0.2333
vvi161s10g01333	vvi161s10g01336	0.1738	0.3232	0.189	0.2723
vvi161s10g01335	vvi161s10g01338	0.0621	0.2334	0.0632	0.239
vvi161s10g01348	vvi161s10g01345	0.0147	0.0	0.0161	-0.0
vvi161s10g01355	vvi161s10g01351	0.2245	0.2975	0.2351	0.2641
vvi161s10g01358	vvi161s10g01355	0.2579	0.3689	0.2666	0.3411
vvi161s10g01363	vvi161s10g01364	0.0818	0.0458	0.0896	0.0372
vvi161s10g01380	vvi161s10g01384	0.4212	0.5708	0.4091	0.7044
vvi161s10g01393	vvi161s10g01390	0.0637	0.0833	0.0701	0.064
vvi161s10g01396	vvi161s10g01392	0.1311	0.1801	0.1417	0.1452
vvi161s10g01407	vvi161s10g01412	0.3546	0.8004	0.3577	0.8489
vvi161s10g01410	vvi161s10g01413	0.1059	0.2772	0.1091	0.2624
vvi161s10g01412	vvi161s10g01418	0.0838	0.3099	0.0878	0.2816
vvi161s10g01414	vvi161s10g01419	0.0932	0.1691	0.0998	0.1366
vvi161s10g01415	vvi161s10g01420	0.0253	0.0387	0.0269	0.0331
vvi161s10g01417	vvi161s10g01424	0.0352	0.0454	0.0347	0.0476
vvi161s10g01418	vvi161s10g01426	0.0948	0.3077	0.103	0.2506
vvi161s10g01420	vvi161s10g01427	0.0206	0.0413	0.0222	0.0332
vvi161s10g01423	vvi161s10g01429	0.0403	0.143	0.0451	0.1046
vvi161s10g01451	vvi161s10g01442	0.0226	0.1199	0.0233	0.1117
vvi161s10g01452	vvi161s10g01451	0.0112	0.1195	0.0115	0.1121
vvi161s10g01453	vvi161s10g01452	0.0207	0.0379	0.0217	0.0334
vvi161s10g00287	vvi161s10g00294	0.2106	0.1544	0.2175	0.1435
vvi161s10g00288	vvi161s10g00295	0.5198	0.665	0.5438	0.6055
vvi161s10g00290	vvi161s10g00296	0.0932	0.1982	0.1085	0.1466
vvi161s10g00291	vvi161s10g00297	0.2487	0.1528	0.2727	0.1247
vvi161s10g00294	vvi161s10g00298	0.5684	0.7272	0.5554	0.9242
vvi161s10g00300	vvi161s10g00318	0.4277	-1.0	0.4427	2.0753
vvi161s10g00329	vvi161s10g00325	0.1436	0.1836	0.1504	0.1641
vvi161s10g00347	vvi161s10g00349	0.1552	0.348	0.1574	0.3422
vvi161s10g00363	vvi161s10g00370	0.4113	1.1685	0.4197	1.648
vvi161s10g00369	vvi161s10g00371	0.1243	0.1992	0.1336	0.1691
vvi161s10g00373	vvi161s10g00375	0.163	0.2178	0.159	0.2436
vvi161s10g00374	vvi161s10g00377	0.3557	0.8567	0.3652	0.8408
vvi161s10g00377	vvi161s10g00379	0.1245	0.379	0.1255	0.3919
vvi161s10g00378	vvi161s10g00380	1.1561	-1.0	1.1132	4.4126
vvi161s10g00379	vvi161s10g00382	0.346	0.9949	0.3536	1.0682
vvi161s10g00380	vvi161s10g00387	0.0294	0.0442	0.0312	0.0374
vvi161s10g00381	vvi161s10g00388	0.4068	0.597	0.404	0.6506
vvi161s10g00388	vvi161s10g00390	0.3182	0.7536	0.3195	0.8285
vvi161s10g00390	vvi161s10g00391	0.4905	-1.0	0.4913	4.4577
vvi161s10g00414	vvi161s10g00418	0.232	0.7497	0.2434	0.6731
vvi161s10g00415	vvi161s10g00419	0.128	0.5335	0.1379	0.4293
vvi161s10g00417	vvi161s10g00429	0.2176	0.6053	0.2132	0.7909
vvi161s10g00429	vvi161s10g00432	0.0662	0.106	0.0692	0.0935
vvi161s10g00431	vvi161s10g00434	0.0887	0.1768	0.0939	0.1513
vvi161s10g00432	vvi161s10g00436	0.2244	0.7038	0.2341	0.6583
vvi161s10g00434	vvi161s10g00440	0.4529	2.6813	0.4707	1.7228
vvi161s10g00436	vvi161s10g00441	0.4234	4.4921	0.4398	1.9149
vvi161s10g00442	vvi161s10g00443	0.0148	0.0295	0.0146	0.0314
vvi161s10g00443	vvi161s10g00447	0.2685	0.6262	0.2729	0.666
vvi161s10g00446	vvi161s10g00448	0.1877	0.5746	0.1955	0.5482
vvi161s10g00447	vvi161s10g00449	0.4024	0.8605	0.3984	1.1646
vvi161s10g00448	vvi161s10g00450	0.0472	0.157	0.0486	0.1458
vvi161s10g00456	vvi161s10g00467	0.6091	4.1552	0.5972	3.8291
vvi161s10g00485	vvi161s10g00489	0.5698	1.9601	0.6003	1.3735
vvi161s10g00505	vvi161s10g00507	0.0276	0.1814	0.0299	0.1455
vvi161s10g00529	vvi161s10g00528	0.0	0.0	-0.0	-0.0
vvi161s10g00287	vvi161s10g00291	0.1471	0.237	0.1494	0.2331
vvi161s10g00288	vvi161s10g00292	0.2376	0.3266	0.2398	0.3288
vvi161s10g00291	vvi161s10g00294	0.3483	0.53	0.347	0.5673
vvi161s10g00294	vvi161s10g00295	0.1139	0.1854	0.1183	0.1679
vvi161s10g00318	vvi161s10g00300	0.4277	-1.0	0.4427	2.0753
vvi161s10g00331	vvi161s10g00325	0.1967	0.6412	0.2088	0.5343
vvi161s10g00349	vvi161s10g00347	0.1552	0.348	0.1574	0.3422
vvi161s10g00371	vvi161s10g00370	0.2233	0.5964	0.2245	0.6481
vvi161s10g00374	vvi161s10g00371	0.4174	1.3371	0.4346	1.446
vvi161s10g00375	vvi161s10g00373	0.163	0.2178	0.159	0.2436
vvi161s10g00379	vvi161s10g00377	0.1245	0.379	0.1255	0.3919
vvi161s10g00380	vvi161s10g00379	0.2224	0.7985	0.226	0.9056
vvi161s10g00381	vvi161s10g00380	0.5954	1.6584	0.5987	1.61
vvi161s10g00387	vvi161s10g00382	0.2838	0.9378	0.2853	1.0982
vvi161s10g00388	vvi161s10g00386	0.3089	0.4424	0.307	0.4658
vvi161s10g00390	vvi161s10g00387	0.5175	-1.0	0.5054	4.4931
vvi161s10g00392	vvi161s10g00388	0.7772	-1.0	0.8619	1.739
vvi161s10g00417	vvi161s10g00391	0.4288	2.537	0.4111	3.2714
vvi161s10g00418	vvi161s10g00414	0.232	0.7497	0.2434	0.6731
vvi161s10g00419	vvi161s10g00415	0.128	0.5335	0.1379	0.4293
vvi161s10g00421	vvi161s10g00418	0.1845	0.6175	0.1969	0.5236
vvi161s10g00432	vvi161s10g00429	0.0662	0.106	0.0692	0.0935
vvi161s10g00434	vvi161s10g00431	0.0887	0.1768	0.0939	0.1513
vvi161s10g00435	vvi161s10g00432	0.2946	0.8887	0.3028	0.9019
vvi161s10g00436	vvi161s10g00434	0.207	0.7218	0.2145	0.7031
vvi161s10g00440	vvi161s10g00436	0.417	3.1835	0.4232	2.3557
vvi161s10g00443	vvi161s10g00440	0.4336	2.5454	0.4304	4.4132
vvi161s10g00444	vvi161s10g00441	0.5679	2.0574	0.5764	1.9357
vvi161s10g00446	vvi161s10g00447	0.2426	0.4615	0.241	0.4868
vvi161s10g00448	vvi161s10g00449	0.0343	0.1085	0.0347	0.1047
vvi161s10g00449	vvi161s10g00450	0.0692	0.1948	0.0701	0.1907
vvi161s10g01279	vvi161s10g01215	0.1966	0.1827	0.1925	0.2055
vvi161s10g01278	vvi161s10g01216	0.0096	0.0112	0.0089	0.0151
vvi161s10g01274	vvi161s10g01219	0.0	0.0	-0.0	-0.0
vvi161s10g01273	vvi161s10g01221	0.0068	0.0214	0.0075	0.0164
vvi161s10g01271	vvi161s10g01222	0.0135	0.0	0.0138	-0.0
vvi161s10g01270	vvi161s10g01223	0.0	0.0	-0.0	-0.0
vvi161s10g01261	vvi161s10g01224	0.0176	0.0	0.0181	-0.0
vvi161s10g01259	vvi161s10g01225	0.298	0.2807	0.2907	0.3176
vvi161s10g01249	vvi161s10g01229	0.0045	0.0	0.0045	-0.0
vvi161s10g01248	vvi161s10g01230	0.1929	0.2505	0.1789	0.3938
vvi161s10g01247	vvi161s10g01233	0.0252	0.0377	0.026	0.0345
vvi161s10g01245	vvi161s10g01234	0.1196	0.1227	0.1203	0.1206
vvi161s10g01234	vvi161s10g01245	0.1196	0.1227	0.1203	0.1206
vvi161s10g01233	vvi161s10g01247	0.0252	0.0377	0.026	0.0345
vvi161s10g01230	vvi161s10g01248	0.1929	0.2505	0.1789	0.3938
vvi161s10g01229	vvi161s10g01249	0.0045	0.0	0.0045	-0.0
vvi161s10g01225	vvi161s10g01259	0.298	0.2807	0.2907	0.3176
vvi161s10g01224	vvi161s10g01261	0.0176	0.0	0.0181	-0.0
vvi161s10g01223	vvi161s10g01270	0.0	0.0	-0.0	-0.0
vvi161s10g01222	vvi161s10g01271	0.0135	0.0	0.0138	-0.0
vvi161s10g01221	vvi161s10g01273	0.0068	0.0214	0.0075	0.0164
vvi161s10g01219	vvi161s10g01274	0.0	0.0	-0.0	-0.0
vvi161s10g01216	vvi161s10g01278	0.0096	0.0112	0.0089	0.0151
vvi161s10g01215	vvi161s10g01279	0.1966	0.1827	0.1925	0.2055
vvi161s10g00003	vvi161s10g00558	0.0	0.0036	-0.0	0.0029
vvi161s10g00005	vvi161s10g00559	0.0117	0.029	0.0119	0.0278
vvi161s10g00006	vvi161s10g00560	0.0	0.0062	-0.0	0.005
vvi161s10g00007	vvi161s10g00561	0.0013	0.0228	0.0014	0.0179
vvi161s10g00008	vvi161s10g00562	0.002	0.007	0.0022	0.0058
vvi161s10g00009	vvi161s10g00563	0.0019	0.013	0.002	0.0121
vvi161s10g00010	vvi161s10g00564	0.0946	0.1203	0.0978	0.1089
vvi161s10g00012	vvi161s10g00565	0.0074	0.019	0.0071	0.0217
vvi161s10g00013	vvi161s10g00566	0.0332	0.0744	0.0323	0.0828
vvi161s10g00014	vvi161s10g00567	0.0197	0.0244	0.0192	0.0265
vvi161s10g00017	vvi161s10g00568	0.0088	0.0045	0.0093	0.0038
vvi161s10g00018	vvi161s10g00569	0.0	0.0	-0.0	-0.0
vvi161s10g00019	vvi161s10g00570	0.0009	0.0062	0.001	0.0049
vvi161s10g00020	vvi161s10g00571	0.0	0.0188	-0.0	0.0148
vvi161s10g00025	vvi161s10g00572	0.0059	0.0	0.0063	-0.0
vvi161s10g00026	vvi161s10g00573	0.0	0.0	-0.0	-0.0
vvi161s10g00029	vvi161s10g00575	0.0015	0.0	0.0016	-0.0
vvi161s10g00030	vvi161s10g00576	0.0174	0.046	0.0182	0.0397
vvi161s10g00558	vvi161s10g00003	0.0	0.0036	-0.0	0.0029
vvi161s10g00559	vvi161s10g00005	0.0117	0.029	0.0119	0.0278
vvi161s10g00560	vvi161s10g00006	0.0	0.0062	-0.0	0.005
vvi161s10g00561	vvi161s10g00007	0.0013	0.0228	0.0014	0.0179
vvi161s10g00562	vvi161s10g00008	0.002	0.007	0.0022	0.0058
vvi161s10g00563	vvi161s10g00009	0.0019	0.013	0.002	0.0121
vvi161s10g00564	vvi161s10g00010	0.0946	0.1203	0.0978	0.1089
vvi161s10g00565	vvi161s10g00012	0.0074	0.019	0.0071	0.0217
vvi161s10g00566	vvi161s10g00013	0.0332	0.0744	0.0323	0.0828
vvi161s10g00567	vvi161s10g00014	0.0197	0.0244	0.0192	0.0265
vvi161s10g00568	vvi161s10g00017	0.0088	0.0045	0.0093	0.0038
vvi161s10g00569	vvi161s10g00018	0.0	0.0	-0.0	-0.0
vvi161s10g00570	vvi161s10g00019	0.0009	0.0062	0.001	0.0049
vvi161s10g00571	vvi161s10g00020	0.0	0.0188	-0.0	0.0148
vvi161s10g00572	vvi161s10g00025	0.0059	0.0	0.0063	-0.0
vvi161s10g00573	vvi161s10g00026	0.0	0.0	-0.0	-0.0
vvi161s10g00575	vvi161s10g00029	0.0015	0.0	0.0016	-0.0
vvi161s10g00576	vvi161s10g00030	0.0174	0.046	0.0182	0.0397
vvi161s10g01002	vvi161s10g01006	0.2694	1.0172	0.2813	0.9781
vvi161s10g01003	vvi161s10g01007	0.3436	2.2333	0.3669	2.0928
vvi161s10g01004	vvi161s10g01008	0.0755	0.148	0.0794	0.1284
vvi161s10g01005	vvi161s10g01009	0.0103	0.0315	0.0109	0.027
vvi161s10g01041	vvi161s10g01032	0.2076	0.8496	0.2111	0.9399
vvi161s10g01079	vvi161s10g01068	0.0429	0.0705	0.0454	0.0607
vvi161s10g01085	vvi161s10g01069	0.0132	0.0152	0.0135	0.0142
vvi161s10g01087	vvi161s10g01070	0.0164	0.0238	0.0163	0.0248
vvi161s10g01089	vvi161s10g01071	0.0094	0.0162	0.0101	0.0132
vvi161s10g01090	vvi161s10g01072	0.0401	0.0783	0.0419	0.0695
vvi161s10g01111	vvi161s10g01108	0.1045	0.225	0.105	0.2309
vvi161s10g01112	vvi161s10g01109	0.0696	0.1517	0.0711	0.1457
vvi161s10g01115	vvi161s10g01110	0.1672	0.3828	0.1737	0.3563
vvi161s10g01123	vvi161s10g01112	0.3785	0.9273	0.3807	1.0705
vvi161s10g01129	vvi161s10g01115	0.3061	0.8303	0.3129	0.8739
vvi161s10g01130	vvi161s10g01116	0.3128	0.9312	0.3199	1.02
vvi161s10g01139	vvi161s10g01133	0.2367	-1.0	0.2435	2.0685
vvi161s10g01140	vvi161s10g01134	0.2456	-1.0	0.2485	3.1157
vvi161s10g01142	vvi161s10g01139	0.1191	0.6406	0.125	0.5786
vvi161s10g01154	vvi161s10g01148	0.2318	3.6589	0.2354	2.3471
vvi161s10g01155	vvi161s10g01150	0.3397	2.4133	0.3396	2.5346
vvi161s10g01156	vvi161s10g01151	0.2473	1.6274	0.2557	2.1938
vvi161s10g01160	vvi161s10g01156	0.0247	0.0647	0.0261	0.0555
vvi161s10g01161	vvi161s10g01160	0.1558	0.2311	0.1569	0.2305
vvi161s10g01173	vvi161s10g01181	0.1089	0.2134	0.1093	0.2166
vvi161s10g01278	vvi161s10g01219	0.0805	0.1507	0.078	0.1727
vvi161s10g01277	vvi161s10g01224	0.01	0.0	0.0101	-0.0
vvi161s10g01274	vvi161s10g01227	0.0332	0.0579	0.0304	0.0887
vvi161s10g01273	vvi161s10g01228	0.0068	0.0	0.0075	-0.0
vvi161s10g01271	vvi161s10g01229	0.0227	0.0165	0.0234	0.0149
vvi161s10g01261	vvi161s10g01230	0.2964	0.2462	0.2736	0.3854
vvi161s10g01260	vvi161s10g01231	0.0202	0.0406	0.021	0.0364
vvi161s10g01259	vvi161s10g01234	0.3014	0.3093	0.2945	0.3532
vvi161s10g01253	vvi161s10g01250	0.0397	0.0256	0.0467	0.0163
vvi161s10g01250	vvi161s10g01253	0.0397	0.0256	0.0467	0.0163
vvi161s10g01234	vvi161s10g01259	0.3014	0.3093	0.2945	0.3532
vvi161s10g01233	vvi161s10g01260	0.027	0.0203	0.0268	0.0208
vvi161s10g01232	vvi161s10g01261	0.2879	0.6246	0.2651	1.4704
vvi161s10g01229	vvi161s10g01271	0.0227	0.0165	0.0234	0.0149
vvi161s10g01228	vvi161s10g01273	0.0068	0.0	0.0075	-0.0
vvi161s10g01227	vvi161s10g01274	0.0332	0.0579	0.0304	0.0887
vvi161s10g01224	vvi161s10g01277	0.01	0.0	0.0101	-0.0
vvi161s10g01219	vvi161s10g01278	0.0805	0.1507	0.078	0.1727
vvi161s10g00089	vvi161s10g00087	0.5459	-1.0	0.5468	3.4681
vvi161s10g00090	vvi161s10g00088	0.4469	-1.0	0.4501	3.4599
vvi161s10g00091	vvi161s10g00089	0.0136	0.0093	0.0137	0.0091
vvi161s10g00092	vvi161s10g00090	0.4841	-1.0	0.4834	3.4431
vvi161s10g00093	vvi161s10g00091	0.3163	0.4403	0.3268	0.4247
vvi161s10g00106	vvi161s10g00104	0.4352	0.9813	0.444	1.0451
vvi161s10g00139	vvi161s10g00141	0.1696	1.4283	0.1787	1.2825
vvi161s10g00170	vvi161s10g00168	0.2058	0.6172	0.2129	0.58
vvi161s10g00171	vvi161s10g00169	0.0163	0.0453	0.0162	0.0459
vvi161s10g00172	vvi161s10g00170	0.0398	0.0497	0.0395	0.0511
vvi161s10g00175	vvi161s10g00171	0.0588	0.1092	0.0599	0.1049
vvi161s10g00180	vvi161s10g00172	0.0045	0.023	0.0049	0.0189
vvi161s10g00183	vvi161s10g00179	0.2488	0.8568	0.2571	0.8032
vvi161s10g00186	vvi161s10g00183	0.3991	1.2789	0.4079	1.7242
vvi161s10g00187	vvi161s10g00186	0.0841	0.1374	0.086	0.1291
vvi161s10g00188	vvi161s10g00187	0.0506	0.0608	0.0528	0.0533
vvi161s10g00189	vvi161s10g00192	0.3742	0.5488	0.3917	0.4943
vvi161s10g00190	vvi161s10g00193	0.1652	0.4169	0.1737	0.3938
vvi161s10g00193	vvi161s10g00196	0.0341	0.0819	0.0358	0.0708
vvi161s10g00363	vvi161s10g00371	0.2151	0.2894	0.2219	0.272
vvi161s10g00369	vvi161s10g00377	0.0952	0.155	0.0982	0.145
vvi161s10g00370	vvi161s10g00379	0.207	0.4955	0.2084	0.5193
vvi161s10g00371	vvi161s10g00380	0.289	1.0788	0.2904	1.5835
vvi161s10g00374	vvi161s10g00382	0.4596	1.1841	0.4761	1.1821
vvi161s10g00377	vvi161s10g00387	0.1707	0.5371	0.1712	0.5821
vvi161s10g00379	vvi161s10g00388	0.2641	1.1551	0.2679	1.5264
vvi161s10g00386	vvi161s10g00391	0.5177	2.1742	0.5194	2.1826
vvi161s10g00414	vvi161s10g00419	0.1642	0.796	0.1719	0.752
vvi161s10g00415	vvi161s10g00421	0.1721	0.5489	0.1811	0.4741
vvi161s10g00417	vvi161s10g00431	0.1822	0.4097	0.1798	0.5061
vvi161s10g00429	vvi161s10g00434	0.0699	0.0922	0.0739	0.0787
vvi161s10g00431	vvi161s10g00436	0.2079	0.6927	0.2151	0.6588
vvi161s10g00432	vvi161s10g00440	0.4356	2.7684	0.4566	1.6359
vvi161s10g00434	vvi161s10g00441	0.456	2.8338	0.478	1.6429
vvi161s10g00442	vvi161s10g00447	0.2663	0.6897	0.2693	0.7708
vvi161s10g00443	vvi161s10g00448	0.2105	0.7337	0.2134	0.7726
vvi161s10g00444	vvi161s10g00449	0.2238	0.5535	0.2277	0.6027
vvi161s10g00446	vvi161s10g00450	0.2051	0.6066	0.213	0.5875
vvi161s10g00782	vvi161s10g00775	0.2506	1.0768	0.2513	1.5384
vvi161s10g00783	vvi161s10g00779	0.3953	1.8672	0.3857	4.0959
vvi161s10g00784	vvi161s10g00781	0.1907	0.6305	0.1902	0.6987
vvi161s10g00792	vvi161s10g00794	0.3491	1.7139	0.3531	1.5653
vvi161s10g00812	vvi161s10g00809	0.1046	0.4321	0.1144	0.3336
vvi161s10g00813	vvi161s10g00811	0.1177	0.477	0.1282	0.3802
vvi161s10g00814	vvi161s10g00812	0.0882	0.1659	0.0899	0.1606
vvi161s10g00815	vvi161s10g00813	0.0444	0.1318	0.0489	0.1009
vvi161s10g00816	vvi161s10g00815	0.1083	0.2636	0.1106	0.2511
vvi161s10g00820	vvi161s10g00817	0.0146	0.0999	0.0157	0.0807
vvi161s10g00821	vvi161s10g00818	0.006	0.0246	0.0062	0.0225
vvi161s10g00826	vvi161s10g00820	0.3849	1.6373	0.4087	1.7842
vvi161s10g00828	vvi161s10g00821	0.3443	1.9163	0.3652	1.7254
vvi161s10g00829	vvi161s10g00828	0.1583	0.3791	0.1703	0.314
vvi161s10g00831	vvi161s10g00829	0.1683	0.4286	0.1799	0.3636
vvi161s10g00832	vvi161s10g00831	0.1328	0.4112	0.1389	0.36
vvi161s10g00834	vvi161s10g00837	0.1394	0.604	0.1427	0.5912
vvi161s10g01068	vvi161s10g01083	0.0359	0.0706	0.0368	0.066
vvi161s10g01069	vvi161s10g01085	0.0132	0.0152	0.0135	0.0142
vvi161s10g01070	vvi161s10g01087	0.0164	0.0238	0.0163	0.0248
vvi161s10g01071	vvi161s10g01089	0.0094	0.0162	0.0101	0.0132
vvi161s10g01072	vvi161s10g01090	0.0401	0.0783	0.0419	0.0695
vvi161s10g01108	vvi161s10g01112	0.1455	0.2966	0.149	0.2837
vvi161s10g01109	vvi161s10g01115	0.111	0.3741	0.1158	0.345
vvi161s10g01110	vvi161s10g01116	0.3265	0.8547	0.3342	0.9311
vvi161s10g01111	vvi161s10g01123	0.3204	0.999	0.3213	1.3027
vvi161s10g01112	vvi161s10g01129	0.3782	0.8793	0.3878	0.9012
vvi161s10g01116	vvi161s10g01130	0.3128	0.9312	0.3199	1.02
vvi161s10g01134	vvi161s10g01140	0.2456	-1.0	0.2485	3.1157
vvi161s10g01135	vvi161s10g01142	0.2514	2.2514	0.2599	2.778
vvi161s10g01158	vvi161s10g01144	0.3998	4.9143	0.414	1.9174
vvi161s10g01160	vvi161s10g01148	0.2536	-1.0	0.256	3.0361
vvi161s10g01161	vvi161s10g01150	0.3255	2.3812	0.3249	2.6588
vvi161s10g01162	vvi161s10g01151	0.2424	1.5945	0.2499	2.0916
vvi161s10g01163	vvi161s10g01153	0.2644	0.4492	0.2533	0.5675
vvi161s10g01181	vvi161s10g01173	0.1089	0.2134	0.1093	0.2166
vvi161s10g01068	vvi161s10g01071	0.0792	0.1837	0.0845	0.1562
vvi161s10g01071	vvi161s10g01072	0.095	0.2156	0.0999	0.1912
vvi161s10g01072	vvi161s10g01079	0.0545	0.0961	0.056	0.0899
vvi161s10g01077	vvi161s10g01083	0.0279	0.0517	0.0286	0.0481
vvi161s10g01083	vvi161s10g01089	0.0711	0.1804	0.077	0.1481
vvi161s10g01089	vvi161s10g01090	0.0759	0.1687	0.0804	0.1458
vvi161s10g01112	vvi161s10g01108	0.1455	0.2966	0.149	0.2837
vvi161s10g01115	vvi161s10g01109	0.111	0.3741	0.1158	0.345
vvi161s10g01116	vvi161s10g01110	0.3265	0.8547	0.3342	0.9311
vvi161s10g01129	vvi161s10g01116	0.1537	0.3252	0.1572	0.3133
vvi161s10g01130	vvi161s10g01123	0.3279	0.9356	0.3322	1.1108
vvi161s10g01140	vvi161s10g01133	0.2359	1.9211	0.2464	1.6095
vvi161s10g01141	vvi161s10g01142	0.211	0.9612	0.2239	0.8714
vvi161s10g01155	vvi161s10g01148	0.3392	2.7201	0.3405	2.597
vvi161s10g01156	vvi161s10g01150	0.2686	-1.0	0.2691	4.4479
vvi161s10g01159	vvi161s10g01151	0.1842	1.3714	0.1954	1.3993
vvi161s10g01161	vvi161s10g01156	0.1587	0.3252	0.1627	0.3107
vvi161s10g01162	vvi161s10g01160	0.0196	0.0534	0.0204	0.0474
vvi161s10g01180	vvi161s10g01179	0.0	0.0	-0.0	-0.0
vvi161s10g01184	vvi161s10g01185	0.1739	0.4685	0.1739	0.5009
vvi161s10g01185	vvi161s10g01187	0.2055	0.5135	0.2089	0.5194
vvi161s10g00087	vvi161s10g00089	0.5459	-1.0	0.5468	3.4681
vvi161s10g00088	vvi161s10g00090	0.4469	-1.0	0.4501	3.4599
vvi161s10g00089	vvi161s10g00091	0.0136	0.0093	0.0137	0.0091
vvi161s10g00090	vvi161s10g00092	0.4841	-1.0	0.4834	3.4431
vvi161s10g00091	vvi161s10g00093	0.3163	0.4403	0.3268	0.4247
vvi161s10g00107	vvi161s10g00104	0.4685	2.2221	0.4757	1.9251
vvi161s10g00141	vvi161s10g00139	0.1696	1.4283	0.1787	1.2825
vvi161s10g00168	vvi161s10g00170	0.2058	0.6172	0.2129	0.58
vvi161s10g00169	vvi161s10g00171	0.0163	0.0453	0.0162	0.0459
vvi161s10g00170	vvi161s10g00172	0.0398	0.0497	0.0395	0.0511
vvi161s10g00171	vvi161s10g00179	0.0522	0.1033	0.0541	0.0933
vvi161s10g00172	vvi161s10g00180	0.0045	0.023	0.0049	0.0189
vvi161s10g00179	vvi161s10g00183	0.2488	0.8568	0.2571	0.8032
vvi161s10g00181	vvi161s10g00187	0.2795	0.2831	0.2937	0.2463
vvi161s10g00182	vvi161s10g00188	0.4552	0.6082	0.4525	0.6601
vvi161s10g00184	vvi161s10g00191	0.0903	0.1215	0.0998	0.0931
vvi161s10g00185	vvi161s10g00192	0.2769	0.3918	0.2827	0.3896
vvi161s10g00186	vvi161s10g00193	0.2606	0.4062	0.265	0.3989
vvi161s10g00189	vvi161s10g00196	0.3882	0.6342	0.4014	0.5952
vvi161s10g00377	vvi161s10g00369	0.0952	0.155	0.0982	0.145
vvi161s10g00379	vvi161s10g00370	0.207	0.4955	0.2084	0.5193
vvi161s10g00380	vvi161s10g00371	0.289	1.0788	0.2904	1.5835
vvi161s10g00381	vvi161s10g00377	0.4064	1.5789	0.4202	1.9817
vvi161s10g00382	vvi161s10g00380	0.2823	0.9091	0.2837	1.0705
vvi161s10g00386	vvi161s10g00387	0.519	-1.0	0.5146	4.5309
vvi161s10g00390	vvi161s10g00388	0.3182	0.7536	0.3195	0.8285
vvi161s10g00419	vvi161s10g00414	0.1642	0.796	0.1719	0.752
vvi161s10g00421	vvi161s10g00415	0.1721	0.5489	0.1811	0.4741
vvi161s10g00434	vvi161s10g00429	0.0699	0.0922	0.0739	0.0787
vvi161s10g00435	vvi161s10g00431	0.2291	0.5819	0.2421	0.5168
vvi161s10g00436	vvi161s10g00432	0.2244	0.7038	0.2341	0.6583
vvi161s10g00440	vvi161s10g00434	0.4529	2.6813	0.4707	1.7228
vvi161s10g00441	vvi161s10g00436	0.4234	4.4921	0.4398	1.9149
vvi161s10g00446	vvi161s10g00441	0.3634	1.9042	0.3672	1.8038
vvi161s10g00448	vvi161s10g00442	0.2948	0.8505	0.2941	1.0819
vvi161s10g00450	vvi161s10g00443	0.2015	0.5961	0.2063	0.6096
vvi161s10g00451	vvi161s10g00444	0.3015	0.4239	0.2909	0.5993
vvi161s10g00781	vvi161s10g00775	0.3378	1.1942	0.3336	1.3313
vvi161s10g00783	vvi161s10g00781	0.2795	0.7573	0.2744	0.961
vvi161s10g00794	vvi161s10g00792	0.3491	1.7139	0.3531	1.5653
vvi161s10g00809	vvi161s10g00812	0.1046	0.4321	0.1144	0.3336
vvi161s10g00811	vvi161s10g00813	0.1177	0.477	0.1282	0.3802
vvi161s10g00812	vvi161s10g00815	0.0375	0.166	0.0405	0.1343
vvi161s10g00815	vvi161s10g00816	0.1083	0.2636	0.1106	0.2511
vvi161s10g00816	vvi161s10g00817	0.1018	0.2493	0.1038	0.2382
vvi161s10g00817	vvi161s10g00818	0.0257	0.1477	0.0282	0.1141
vvi161s10g00818	vvi161s10g00820	0.0295	0.1625	0.0312	0.1383
vvi161s10g00820	vvi161s10g00821	0.0277	0.1708	0.0291	0.1483
vvi161s10g00824	vvi161s10g00828	0.359	1.7235	0.3598	1.7036
vvi161s10g00826	vvi161s10g00829	0.3277	-1.0	0.3443	1.7192
vvi161s10g00827	vvi161s10g00830	0.0663	0.5252	0.0697	0.4524
vvi161s10g00828	vvi161s10g00831	0.0303	0.0693	0.0313	0.0628
vvi161s10g00837	vvi161s10g00834	0.1394	0.604	0.1427	0.5912
[truncated: 39,880 more rows]
