# Supplementary material for: The Chloranthus sessilifolius genome provides insight into early diversification of angiosperms
Source: Nat Commun. 2021 Nov 26;12:6929. doi: 10.1038/s41467-021-26931-3 (PMC8626421; doi:10.1038/s41467-021-26931-3)
Supplement: Supplementary file 4 — Source Data [file 41467_2021_26931_MOESM4_ESM.zip › Fig. 2b and Supplementary Figure 18a/Aquilegia_Cinnamomum.nwk]

(2:0.3095446936,3:0.2104245427,(5:0.1371844418,6:0.1022816015):0.0835437113)
(2:0.7667737934,3:0.1067271831,(5:0.1255170466,6:0.0937179554):0.1978220536)
(2:0.4897926396,3:0.2413301853,(5:0.1250740642,6:0.1461175515):0.0931004670)
(2:0.2983490657,3:0.1486104685,(5:0.1334465403,6:0.0797935177):0.0600823786)
(1:0.3286406372,3:0.1413950015,(5:0.0737667883,6:0.1316904348):0.0726924669)
(1:0.2837942851,2:0.1701787424,(3:0.2479649823,5:0.1475895798):0.0373063208)
(1:0.2267489929,2:0.1391570332,(3:0.1660165139,(5:0.0690910282,6:0.0697135586):0.0535879049):0.0698909711)
(1:0.1665280617,2:0.1307942225,(4:0.1486304673,6:0.1257059838):0.0834190065)
(2:0.2125182793,(3:0.1654974690,6:0.1667194215):0.1238952640,4:0.1947784275)
(2:0.1173028269,(3:0.1172600075,6:0.1051848565):0.0716027902,4:0.2109409686)
(1:0.4452979405,2:0.2523757711,(4:0.2362575917,6:0.2700435117):0.1767078090)
(1:0.2811322932,2:0.1977742589,((3:0.1131748006,4:0.1278362344):0.0661964426,6:0.1655704802):0.1557688881)
(1:0.1520324312,2:0.1554284724,(3:0.0782447516,4:0.1123332367):0.1653963075)
(1:0.1860064484,2:0.2352597378,(3:0.2148552352,(4:0.1094745935,6:0.1564684857):0.0688643995):0.1686266608)
(1:0.4125973243,3:0.2219007155,(4:0.3547548306,6:0.3672982865):0.0629466225)
(1:0.4262130811,(3:0.1521614742,4:0.2153611045):0.2239217980,6:0.4303007501)
(1:0.1032322027,2:0.1301299290,(3:0.0683137430,4:0.1397179117):0.0843697101)
(1:0.7855133694,2:0.1522476812,(3:0.1122941973,4:0.1066441703):0.2660864556)
(1:0.2323553169,(2:0.3288837943,3:0.1701627341):0.3068858464,6:0.1687164484)
(1:0.2909938860,2:0.4005263957,((3:0.1420054622,4:0.2166392487):0.1107382778,6:0.2834603958):0.3801376406)
(1:0.1637528221,2:0.2294101294,(3:0.3572706447,6:0.2087067067):0.1561210509)
(1:0.2609028314,2:0.2730078658,((3:0.1382357198,4:0.1681239667):0.1285656234,6:0.2079898498):0.2630615955)
(2:0.2737566839,(3:0.0771251081,4:0.1020036449):0.0425055402,5:0.0863611096)
(1:0.2271982743,2:0.2175172572,((3:0.1260615144,4:0.1006687806):0.1077310915,5:0.2069193488):0.0923314411)
(1:0.2834683297,(3:0.1565886409,6:0.0595616589):0.0417897839,4:0.1272207035)
(1:0.2986689085,2:0.1585612879,(3:0.2308830166,6:0.1220651467):0.0510162740)
(1:0.1841144263,2:0.3654532430,(3:0.1734405013,6:0.2136164190):0.1554184094)
(1:0.2580841319,2:0.2468048667,(4:0.1006653821,6:0.1324797018):0.0859602903)
(1:0.1566675593,2:0.1839358200,(3:0.1338752172,4:0.1494017273):0.0943650371)
(1:0.1952309430,2:0.2503512069,(4:0.2485130745,6:0.4324264615):0.1028104621)
(1:0.2842556881,(3:0.7264534100,4:0.1658301621):0.0266281819,6:0.2647466393)
(1:0.1686539180,(3:0.0922374509,4:0.0858465347):0.0598692983,6:0.2014127072)
(1:0.2474378466,2:0.1480625082,(3:0.1066842534,4:0.0778864011):0.1371493828)
(1:0.1031930247,2:0.1382440299,(3:0.1117871578,4:0.0933576124):0.1162434761)
(1:0.1296532741,2:0.1305979445,(3:0.1060514104,4:0.1202547540):0.0933475702)
(2:0.2363577166,(3:0.0797173377,4:0.1062956160):0.0726883392,(5:0.0858551880,6:0.1118960504):0.0422285957)
(2:0.2341869963,(3:0.0648371969,4:0.0643092182):0.0321529975,6:0.1466305983)
(1:0.4818792738,3:0.2705559625,(5:0.1353381771,6:0.1542290000):0.1033353212)
(1:0.1428758757,2:0.1804184640,(3:0.2442771135,(5:0.0896426557,6:0.1112782307):0.0476300709):0.1669295529)
(1:0.1433403681,2:0.2601023596,((3:0.0711395241,4:0.0704153461):0.0544291869,5:0.1678930232):0.0579166512)
(1:0.2024545431,2:0.1936575510,(3:0.2562262886,5:0.2489279447):0.1624493202)
(1:0.2974236486,2:0.3197381108,(3:0.1850259241,6:0.2594288400):0.1206523387)
(2:0.1797660513,3:0.1244654457,(5:0.1359267693,6:0.0802720956):0.1052374470)
(2:0.2367158585,3:0.1064150766,(5:0.0450732656,6:0.1292022988):0.0444699780)
(1:0.1367567508,2:0.0865551497,(3:0.1665966814,5:0.1784031163):0.1462809686)
(1:0.2372578231,2:0.4325354263,(5:0.1050819813,6:0.0911795307):0.1983652660)
(1:0.1469680229,2:0.1365195112,(3:0.2669232131,6:0.1393055121):0.0533073507)
(1:0.4634564074,3:0.2269660234,(5:0.1361965275,6:0.1676351501):0.0543667117)
(1:0.1879129098,2:0.1923581975,(5:0.1059399395,6:0.1329589960):0.1564340760)
(1:0.3541298841,(4:0.1527483958,6:0.1303146251):0.0959365745,5:0.2731367774)
(1:0.2352472108,(2:0.3023260101,5:0.2536969363):0.2749111677,4:0.1251714219)
(2:0.2156513790,4:0.1155077437,(5:0.0957882238,6:0.0891630125):0.0610166745)
(1:0.3496900890,2:0.2682083172,(4:0.3248399538,5:0.1982235371):0.0644313314)
(1:0.1530042882,2:0.1664078200,(3:0.1150377587,6:0.0855232242):0.0381272802)
(1:0.1487353737,2:0.1688568692,(4:0.0712348665,6:0.1021482676):0.0987004787)
(1:0.5626991346,(3:0.2317161938,4:0.1923173146):0.4326975512,6:0.4978600096)
(1:0.3438486433,2:0.6855588440,(4:0.1498961058,6:0.1600428738):0.1232745984)
(1:0.1043886958,2:0.0839654283,(4:0.0379615537,6:0.2645116337):0.0470427538)
(1:0.3113168127,2:0.1575155611,(4:0.3426773697,6:0.2099287611):0.2389025835)
(1:0.3336428565,2:0.3632074819,(3:0.3843157720,4:0.3066845949):0.1908127126)
(2:0.2680415225,3:0.1873126274,(5:0.1156742496,6:0.2045211563):0.0652190299)
(2:0.3420182704,3:0.2261190938,(5:0.1089607400,6:0.1256785548):0.0901275618)
(2:0.2084895305,3:0.6269332116,(5:0.0952305551,6:0.1025251945):0.1363610455)
(1:0.6706354577,3:0.1992265844,(5:0.1296898431,6:0.1473114905):0.1181397153)
(2:0.2313312738,(3:0.0686914855,4:0.1124628953):0.0757138843,6:0.0790610751)
(1:0.2765364971,(3:0.1123125507,4:0.0913178236):0.0578059816,6:0.1238581792)
(1:0.3710930848,(3:0.1627600906,6:0.0461754342):0.0081935982,5:0.0870443481)
(2:0.4653361204,3:0.3450299643,(5:0.1665027264,6:0.2884127335):0.1718615187)
(2:0.1298577266,3:0.1918355115,(5:0.0625573024,6:0.0684837589):0.0844330027)
(2:0.5257393267,3:0.1455627510,(5:0.1100233226,6:0.1119689448):0.0888734222)
(2:0.5634725435,3:0.1914744683,(5:0.2512148131,6:0.1559550094):0.1014336448)
(2:0.4061814234,3:0.1884250592,(5:0.1756391162,6:0.1211879513):0.1477794739)
(1:0.2087722926,2:0.1957565838,(3:0.1573260213,(5:0.0815284234,6:0.1126481272):0.0579412325):0.0835928424)
(2:0.4655977796,3:0.2786782589,(5:0.2056072232,6:0.2131754439):0.1296708873)
(2:0.2767322008,(3:0.1640169206,6:0.0755990265):0.0574966357,5:0.0000025429)
(2:0.3626482272,3:0.1399630843,(5:0.0939261080,6:0.1189762480):0.0771150986)
(1:0.2169257429,2:0.1535499715,(3:0.1321833516,5:0.1617614093):0.0806895155)
(2:0.3238262172,3:0.1808224529,(5:0.0845619089,6:0.1086941852):0.0405187920)
(1:0.4195115342,2:0.3612698620,(5:0.1085359875,6:0.1244993793):0.1916503513)
(2:0.1602971701,(3:0.1259830049,6:0.1824122000):0.0516093543,5:0.0959066353)
(2:0.3250076236,3:0.3713148162,(5:0.1408121273,6:0.1254398913):0.0879608472)
(2:0.4161874790,3:0.2804705445,(5:0.1222143180,6:0.1893147272):0.1053202674)
(2:0.1318761322,(3:0.0783560928,4:0.0873793466):0.0326062406,5:0.1799619934)
(1:0.2366888845,(3:0.0756712731,4:0.0797034189):0.0765849905,5:0.1870522261)
(1:0.5785199911,(3:0.0874808937,4:0.1273171722):0.1782801086,(5:0.1522678886,6:0.1941037486):0.1315303741)
(1:0.2370430962,((2:0.3396719359,6:0.2099222515):0.0789623434,5:0.1938467199):0.2076278045,3:0.1849482021)
(1:0.1834535865,2:0.4419538036,(5:0.1305168953,6:0.1247360252):0.2398548315)
(1:0.1695546200,2:0.1520594051,(3:0.1530530008,5:0.1566352646):0.1082201897)
(1:0.2809134502,(3:0.1481529527,4:0.1761022844):0.0473533420,6:0.5336277487)
(1:0.4582461209,(3:0.1773664114,4:0.0905116192):0.0824740126,6:0.1756304609)
(1:0.4950044738,(3:0.3985762274,4:0.2523235780):0.0843248319,6:0.2647224809)
(1:0.2453976763,(3:0.1513901169,4:0.0382275179):0.0235470201,6:0.0713590107)
(1:0.5457755837,(2:0.3957018887,4:0.2187947949):0.1709029930,(3:0.1168140475,6:0.1709475044):0.3383344759)
(1:0.4649791374,(3:0.2339486892,4:0.1246505363):0.0753020022,6:0.1972726146)
(1:0.1211083541,2:0.1971389550,(5:0.1572344695,6:0.3159859882):0.0956380811)
(1:0.4685123199,(3:0.3966033434,4:0.0850009424):0.5511331903,6:0.2096922766)
(2:0.1919215575,(3:0.2291141530,4:0.2003248692):0.2191737704,6:0.2140503487)
(1:0.2352370560,2:0.1671385009,(5:0.1915526849,6:0.1821210753):0.1160978258)
(1:0.4605424183,(2:0.5127804345,3:0.7304356280):0.0911213060,6:0.5696229114)
(2:0.3652095734,(3:0.6617184343,5:0.1458858938):0.0895099134,6:0.1991538695)
(2:0.3145118355,3:0.2096470867,(5:0.0823155221,6:0.1461340297):0.0830301037)
(2:0.4414606294,3:0.4146696337,(5:0.2224829020,6:0.2109023471):0.0913083129)
(2:0.1802460196,3:0.1569661642,(5:0.0932796874,6:0.1161066683):0.0402357472)
(1:0.4839753467,2:0.6298048821,(5:0.0138289353,6:0.1942480480):0.6487581008)
(1:0.2937005556,2:0.2331780026,(5:0.1138623100,6:0.1193158107):0.1841466813)
(1:0.1894645403,2:0.1650118815,(3:0.1248169736,6:0.1142531038):0.0211337561)
(2:0.2662873750,3:0.2290883573,(5:0.1088860756,6:0.1404646789):0.0762774680)
(1:0.2536147833,2:0.2018195010,(3:0.1929738278,6:0.1452342079):0.1090704733)
(1:0.2056624031,(2:0.1300027513,6:0.2681232677):0.4187436345,3:0.1656867336)
(1:0.2006135087,2:0.2152001356,(3:0.4303023507,6:0.1804283204):0.0872037337)
(1:1.3959143014,2:0.6382088405,(3:0.3164053958,6:1.8428204050):1.1903145119)
(1:0.2239578118,2:0.2402150825,(3:0.2709277677,6:0.2836170215):0.2527206221)
(1:0.2875395669,2:0.3482991719,((3:0.2626192906,4:0.6209878396):0.0550272299,6:0.2901358817):0.1432299617)
(1:0.2117400560,3:0.3641669115,(4:0.0676052124,5:0.2190354779):0.0855081189)
(1:0.3581978263,(3:0.1577781851,4:0.0976151008):0.1196799194,5:0.2724138559)
(1:0.6530895801,2:0.2498529077,(3:0.1698035798,5:0.0806642087):0.4168299413)
(2:0.5495143538,(3:0.6757505369,4:0.4047640702):0.0507004972,5:0.4026343877)
(2:0.2058650119,(3:0.0755766402,5:0.0791072554):0.0400498332,4:0.0863243487)
(1:0.1536396637,2:0.5399853471,(3:0.1717520726,4:0.2178476366):0.3666735981)
(1:0.1452511201,2:0.1929012624,((3:0.1103996748,4:0.1087098787):0.0650426283,5:0.1517539295):0.0986481424)
(2:0.2402554144,3:0.1171310499,(4:0.0596208969,5:0.2369635050):0.0106546703)
(1:0.2289105839,2:0.2123624379,((3:0.1261635519,4:0.1151416660):0.0875424398,5:0.2642644024):0.1341812367)
(1:0.2703739679,2:0.4701547205,(3:0.1696291394,5:0.3802247239):0.0998617893)
(1:0.2812807142,(2:0.1917605658,3:1.0698131839):0.0832815697,4:0.3241307367)
(1:0.4252727276,(3:0.1421818741,4:0.2123758577):0.0873695539,(5:0.1701199173,6:0.1163581421):0.1039863224)
(1:0.2373153539,(2:0.2170308577,3:0.2239612711):0.2240666030,4:0.3191150284)
(1:0.3675423927,(2:0.3444608441,6:0.2631100006):0.2343530471,3:0.2289549842)
(1:0.4082523367,2:0.3376502873,(3:0.2671559090,5:0.2953449719):0.1134246791)
(1:0.1955749891,2:0.1614564590,(3:0.1808226520,4:0.7252410753):0.0828633522)
(1:0.2663076640,2:0.2082104430,(4:0.1165798351,5:0.1557795999):0.0582749718)
(1:0.1785033260,2:0.1996084449,(3:0.1321057589,5:0.1618691447):0.0990861338)
(1:0.2665372964,3:0.2106041812,(5:0.1554194674,6:0.1698020783):0.0277447065)
(1:0.3529569014,3:0.1998265161,(5:0.1426817706,6:0.3770598190):0.0767439933)
(1:0.2137523020,4:0.4582555282,(5:0.2010827178,6:0.2841923099):0.0431593436)
(1:0.3969091655,(3:0.1208739679,5:0.1459423905):0.0575624445,6:0.2177149049)
(1:0.3517352392,(4:0.1759011575,6:0.3107751621):0.0297427757,5:0.1227732036)
(1:0.1631455830,2:0.2560530746,(5:0.0881827574,6:0.3245303934):0.1629315354)
(1:0.6485552736,(3:0.1353129771,4:0.1727180148):0.1240625374,6:0.2624899759)
(1:0.2450520458,2:0.1766855892,(3:0.1089062879,4:0.1587092158):0.0592981250)
(1:0.3045075706,2:0.0835257220,((3:0.1280551450,4:0.1445795293):0.1661711962,6:0.2261741310):0.2451922821)
(1:0.1883146680,2:0.1436258030,(3:0.0844766467,4:0.0425175876):0.0952703181)
(1:0.2056036461,(2:0.2524518051,6:0.4094511832):0.0212648789,3:0.1706968861)
(1:0.2110350454,2:0.3222911427,(3:0.3236523290,6:0.0870251622):0.0423311678)
(1:0.1193973844,2:0.1852504974,(3:0.1204042603,(5:0.1186122041,6:0.1027400317):0.0808044808):0.0653863158)
(1:0.1573441405,2:0.1295590003,((3:0.0814736040,4:0.1208070311):0.0374685704,(5:0.1208689247,6:0.1008511450):0.0382910100):0.0540297416)
(1:0.4654984773,(3:0.1828369937,6:0.1874087567):0.2938460117,5:0.5214279977)
(1:0.4988870843,3:0.2929604948,(5:1.3172147332,6:0.2509592626):0.1377797866)
(1:0.3536591684,3:0.2012483922,(4:0.3008780647,5:0.1723839013):0.0724668469)
(1:0.2313819000,2:0.3185089999,(3:0.2013287856,(5:0.1634272828,6:0.2291742454):0.0388180117):0.1258799550)
(2:0.2600586829,4:0.1223343565,(5:0.0834040807,6:0.1527495000):0.0779798275)
(2:0.3159611049,3:0.1450048612,(5:0.0982879064,6:0.0709955388):0.0642781265)
(1:0.2665949044,(3:0.0908641787,4:0.1015237355):0.0347509127,6:0.2476635902)
(1:0.2617295231,(3:0.1538651580,4:0.0565377943):0.0412725610,5:0.1893461262)
(2:0.3437471777,(3:0.1082031583,4:0.1197427042):0.0309473232,(5:0.1379161965,6:0.1058781520):0.0774722973)
(2:0.2259790084,4:0.1039715403,(5:0.0678235596,6:0.0690285822):0.0343263786)
(3:0.1350556932,4:0.1189519261,(5:0.1138914869,6:0.1270075119):0.1630226775)
(2:0.2477426773,(3:0.1671316909,4:0.0901268122):0.0953337948,5:0.1782810289)
(1:0.2894178483,(3:0.1053345058,4:0.0914075164):0.0338873950,6:0.1162859930)
(1:0.1210545417,2:0.0843632771,(4:0.0924508808,5:0.0988976713):0.0524856466)
(1:0.7659267609,2:0.0897694697,(3:0.0669753496,(5:0.0450723487,6:0.0510538151):0.0326894174):0.0566783627)
(1:0.1506962287,2:0.1624698806,(3:0.1596735184,5:0.1360928550):0.0922720716)
(1:0.1529571202,(3:0.0594685739,4:0.0808234009):0.0520863153,(5:0.3357657245,6:0.0084367818):0.2255135192)
(1:0.1991516060,4:0.1751181540,(5:0.0689376402,6:0.1780183837):0.2845432086)
(1:0.1860848716,4:0.1327976903,(5:0.1290797484,6:0.0980127585):0.2495825937)
(1:0.2500309638,(3:0.1656296854,4:0.1881968232):0.0416636706,6:0.1509863403)
(1:0.2194505503,(3:0.0996761432,4:0.0870772738):0.0633699147,6:0.1669964021)
(1:0.3748596083,2:0.4651949327,(4:0.1902841069,5:0.2504021223):0.1310423370)
(1:0.2424774733,2:0.2313300033,(3:0.2382174409,6:0.2299702743):0.1347941221)
(1:0.1900735592,2:0.3167926341,(3:0.1239656889,4:0.7185058325):0.0631877302)
(1:0.3039991237,(2:0.4912822228,4:0.2901463083):0.1036425655,5:0.2344129428)
(1:0.4340710549,2:0.1395833161,(3:0.2375224546,6:0.2604407467):0.2155590176)
(1:0.2978232673,(3:0.1073638421,4:0.0766406216):0.0500475352,6:0.1586446359)
(1:0.2623899204,2:0.2178464387,(3:0.2459860433,6:0.2673565796):0.2354379638)
(1:0.3340744220,2:0.5400492264,(4:0.1882907578,6:0.2036778380):0.0831462369)
(1:0.2211522415,2:0.2156531447,(3:0.1888490225,4:0.1351813001):0.2323375929)
(1:0.2216513148,(2:0.2667818964,5:0.2940267843):0.0951206104,4:0.3055778283)
(1:0.2029574666,2:0.1760925880,(3:0.2040279701,6:0.1591589926):0.1161834487)
(1:0.4318868094,2:0.2095404387,(3:0.1611087442,4:0.1123684015):0.2471095182)
(1:0.3179630626,2:0.3221728239,((3:0.1879118907,4:0.1329168142):0.0677285909,6:0.3049821422):0.0910426937)
(1:0.1608272354,2:0.2691742861,(4:0.2625217076,6:0.1521003203):0.1718247932)
(1:0.2538287419,2:0.2375386445,(5:0.2323711213,6:0.6541763886):0.0353162554)
(1:0.3288642430,(3:0.0935227282,4:0.1202258672):0.0582292470,5:0.2449061351)
(1:0.3056729559,2:0.2178722723,((3:0.1514091136,4:0.5028645769):0.1964498966,5:0.2162139114):0.1706677293)
(1:0.4685914501,(3:0.1116260942,4:0.1719836700):0.0661784689,5:0.2278523518)
(1:0.1339278058,(3:0.1115305930,4:0.0891060565):0.0405198460,5:0.0579288247)
(1:0.3968744783,2:0.1322025938,(3:0.0926893568,5:0.1113358606):0.0370472765)
(1:0.1909786955,2:0.2029148612,(4:0.1414506362,5:0.1399243581):0.0611310260)
(1:0.2832097267,(3:0.1580980198,4:0.1413686863):0.1154908367,5:0.1760362715)
(1:0.2392299841,2:1.1826116841,(5:0.4388645738,6:0.4428705407):0.2178107961)
(2:0.1770151485,3:0.2360132857,(5:0.0958844960,6:0.0645320977):0.0677256735)
(2:0.4423177669,((3:0.3171924517,6:0.2455125730):0.2112411915,5:0.3175606649):0.0649801096,4:0.3523215358)
(2:0.2689863238,3:0.3854268919,((4:0.3545966416,5:0.2001424567):0.0293938281,6:0.2203198165):0.0397608266)
(2:0.5110248932,(3:0.2357161844,(5:0.2316956363,6:0.1702889614):0.0597184932):0.0504168356,4:0.4853883652)
(2:0.6350717226,(3:0.1958759293,4:0.1917158400):0.1639596259,6:0.2547987811)
(2:0.5109128936,(3:0.1420032674,4:0.0955831252):0.0655306582,6:0.2423657178)
(2:0.3165928169,(3:0.0962666934,4:0.1291103304):0.0833466506,6:0.4724766544)
(2:0.2470535216,(3:0.2003759821,4:0.1643814611):0.0889623459,6:0.4087993743)
(2:0.3794612189,(3:0.2271466994,4:0.1330985382):0.0593903819,6:0.2486753272)
(2:0.3219375572,3:0.1543016267,(4:0.5813426820,6:0.1804823761):0.0473275423)
(1:0.1610439026,2:0.2531828618,((3:0.0973851509,4:0.3313894173):0.0485226317,6:0.1714783812):0.0941832641)
(1:0.1994024177,2:0.2062834541,(3:0.2871196127,6:0.1187579542):0.0927776607)
(1:0.2258950211,2:0.4714489590,((3:0.1962556806,4:0.1427767931):0.1049996306,6:0.2671995778):0.5075224893)
(2:0.2811255100,4:0.2693132955,(5:0.2096177806,6:0.1532731924):0.1152367436)
(2:0.2054747967,((3:0.1258973962,4:0.5866478456):0.0391304944,5:0.0820718534):0.0164299746,6:0.0379946877)
(2:0.1995907947,(3:0.0787042580,4:0.0679754610):0.0347346465,6:0.1786851533)
(2:0.3156150036,4:0.2075980111,(5:0.1240159655,6:0.1934978591):0.0713836759)
(2:0.1905115471,(3:0.0754479921,4:0.0492329285):0.0388306228,6:0.1388821944)
(1:1.0770066744,2:0.1538978014,((3:0.1024112156,5:0.0303814942):0.0701970903,6:0.0837728111):0.1715169342)
(2:0.3399690163,(3:0.0087902363,5:0.0118460930):0.1504950682,6:0.0803866665)
(1:0.1088560642,2:0.1316741430,((3:0.0344441309,5:0.0087055940):0.0635520394,6:0.0609152226):0.1081196384)
(1:0.1342019263,2:0.0820787928,(5:0.1366633369,6:0.1342161511):0.1291817293)
(1:0.2314096661,2:0.1818715206,(4:0.1659092845,(5:0.0899096715,6:0.1045977127):0.1010468664):0.0363480761)
(1:0.2129626937,2:0.1793923742,(5:0.1502476421,6:0.1070863315):0.2819553749)
(1:0.4160329866,2:0.1749084509,(4:0.2378440978,6:0.1904607405):0.0869018616)
(1:0.0786400834,2:0.1101041645,(4:0.1053359198,(5:0.0940168245,6:0.0484016603):0.0453668934):0.0783466880)
(2:0.2629066864,((3:0.1820008636,5:0.2194548368):0.3851359654,4:0.1667194322):0.0629684117,6:0.2238157379)
(2:0.2742178166,3:0.6506430562,(5:0.1579246613,6:0.1495611836):0.0769497260)
(2:0.3674827882,3:0.6800445644,(4:0.3241674615,(5:0.3625396226,6:0.2818471232):0.0982646673):0.0951229369)
(2:0.4793440415,3:0.1918444108,(5:0.1390828749,6:0.1037079173):0.0941663422)
(1:0.2153837560,(3:0.1275647960,4:0.1364569842):0.0829390728,5:0.5466138865)
(1:0.1352110833,2:0.1199982683,(3:0.0707645703,6:0.1097057841):0.0642639861)
(1:0.3143352717,2:0.2472097070,(3:0.1612427496,6:0.1382961621):0.0635879638)
(1:0.2395579328,(3:0.0614165527,4:0.1114382237):0.0357956591,6:0.1905552402)
(1:0.1054234381,2:0.1217258568,(3:0.0589562658,4:0.0535659656):0.0829587220)
(1:0.3077725206,(3:0.1119128288,4:0.0920383477):0.0377572056,5:0.1752123679)
(2:0.5002080520,4:0.2398420460,(5:0.1214615566,6:0.0761759979):0.0770902772)
(1:0.4169121919,3:0.2303720165,(5:0.1161938468,6:0.1411486585):0.0855460393)
(1:0.2015472818,2:0.2654965066,(3:0.1846213183,(5:0.1657262224,6:0.1346255056):0.0984529003):0.0840564723)
(1:0.2024583328,2:0.2411545053,((3:0.1218553702,4:0.1162273058):0.1099134329,5:0.1938972940):0.1403906704)
(1:0.2628573825,2:0.1785921083,(3:0.1556451173,4:0.1559313259):0.2450894005)
(1:0.2343451468,(3:0.1033109564,4:0.0922019363):0.0425422323,5:0.2159530972)
(1:0.1589987777,3:0.2660554057,(5:0.1043625972,6:0.0595037691):0.4732223832)
(1:0.4689459186,2:0.2878200052,((3:0.2165780286,6:0.2393207220):0.0350517769,5:0.1874880063):0.0776755929)
(1:0.2250268748,2:0.3264954672,(3:0.1286339085,6:0.2574096089):0.3924043950)
(1:0.1631168910,(3:0.0745027482,4:0.1635911099):0.0298335821,5:0.1183301090)
(1:0.2349744259,2:0.1642742310,(4:0.1472181146,5:0.1313286335):0.0848690885)
(1:0.1677731641,2:0.2080354933,(4:0.1288392472,(5:0.0735824888,6:0.0771003835):0.0342665883):0.0356157353)
(1:0.3361117136,2:0.2327552970,(4:0.3269341181,5:0.2472954785):0.1155506944)
(1:0.2223056579,2:0.2885003640,(4:0.2499626626,5:0.2862635816):0.2080759784)
(1:0.2655719432,(3:0.0907319732,4:0.1966440522):0.0580832513,(5:0.0559858907,6:0.0912972983):0.0630198382)
(1:0.2364062024,2:0.1878345471,(4:0.0888261442,5:0.1313289330):0.0894309957)
(3:0.0883902433,4:0.1413816161,(5:0.1172584478,6:0.0765852348):0.4613661465)
(1:0.2500058046,4:0.1168636677,(5:0.1608731033,6:0.0908129076):0.0867240425)
(3:0.1546274890,4:0.0832553375,(5:0.1158040201,6:0.1427540796):0.2054150899)
(3:0.2243139926,4:0.1902178223,(5:0.1423925581,6:0.1107462118):0.4546808375)
(1:0.3891938988,3:0.5914143399,(5:0.1036949292,6:0.1385520472):0.0956121721)
(1:0.3154293519,3:0.1832482742,(5:0.0852805317,6:0.1046753943):0.0412312690)
(1:0.2081654593,(3:0.0913165194,4:0.0778552538):0.0639450936,5:0.1713281047)
(1:0.1128084312,2:0.1618082244,(3:0.0853386971,4:0.0639654616):0.0842652499)
(3:0.0821437955,4:0.0887819307,(5:0.1039134226,6:0.0870470438):0.1158547156)
(1:0.5164536149,(3:0.1063499093,6:0.2884111851):0.0370420828,4:0.1279750951)
(2:0.2103059103,4:0.1321214191,(5:0.0771747649,6:0.0859833052):0.0504919196)
(1:0.1722247476,2:0.1589511402,(4:0.1131165558,6:0.1661818247):0.0865533575)
(1:0.2353753662,(3:1.5372389132,5:0.0000022122):0.0948108269,6:0.0802478646)
(2:0.2050685034,3:0.0771972788,(5:0.0528417421,6:0.0501788561):0.0541471713)
(1:0.3059954125,2:0.2387872564,(3:0.4006273371,5:0.2608956966):0.1836878647)
(1:0.1478014174,2:0.2548440669,(4:0.1754401680,(5:0.0866892209,6:0.5769566215):0.0602428476):0.0760584271)
(1:0.1278094356,2:0.2174966819,(4:0.2667686591,5:0.1924229459):0.1630678945)
(1:0.2598412037,4:0.2119669055,(5:0.1059797349,6:0.1054979278):0.0529457877)
(1:0.3846004824,2:0.2771969468,(4:0.1374015022,5:0.3616109276):0.2225376033)
(1:0.1812032819,2:0.0338334210,(3:0.6515240499,5:0.1730778236):0.3386643058)
(2:0.1841675636,3:0.1864584614,(4:0.1719525745,5:0.3824831867):0.0903362127)
(1:0.1879946654,2:0.2075999157,(4:0.0974173785,6:0.3326829949):0.0866283420)
(1:0.2574222701,2:0.2472303414,(4:0.2652713870,(5:0.1175115393,6:0.1155691792):0.0711424355):0.1090008265)
(1:0.1629861068,2:0.2380288292,(4:0.1866702814,6:0.1835465007):0.0284251257)
(2:0.9085273963,4:0.2125507478,(5:0.1133801746,6:0.0818667832):0.0673776154)
(1:0.4142951248,(2:0.3687836610,(4:0.1757962245,6:0.2783897028):0.1494785546):0.1327557602,3:0.5328576044)
(1:0.4768022212,2:0.5847998766,(3:0.5681358072,6:0.5237407622):0.1422870868)
(1:0.6313708343,2:0.7257750205,(3:0.6992219828,(4:0.2121732595,6:0.2069306700):0.4198436661):0.1133663911)
(1:0.1801991048,2:0.1965905195,(3:0.1174043680,4:0.1197878108):0.0703634079)
(1:0.2862736228,2:0.3459003855,(3:0.3459829751,4:0.6227516004):0.1082708029)
(2:0.2713702217,3:0.2483281514,(4:0.2462066724,5:0.1162075857):0.6162384366)
(1:0.1517889849,2:0.1240032355,(3:0.0740828972,4:0.0752842413):0.0687849891)
(1:0.1513886252,3:0.1089091710,(4:0.0579180762,5:0.0858639459):0.0299552620)
(2:0.2142782973,3:0.1309305281,(4:0.0975834273,5:0.0826720141):0.0577701520)
(1:0.2013770666,2:0.3214386416,((3:0.1790119991,4:0.1368913236):0.0992297508,6:0.1770594819):0.1386486657)
(1:0.2254498012,3:0.1550213812,(5:0.0856493777,6:0.0967134539):0.0712950299)
(1:0.1472716495,2:0.3295550479,(3:0.1744252720,6:1.0875974208):0.1770087456)
(1:0.3597645463,2:0.3628544548,(5:0.2813963045,6:0.2680358012):0.0603461265)
(1:0.3010090740,2:0.2001632314,(3:0.2888192383,6:0.1852259332):0.1753761602)
(1:0.2134822436,2:0.4470284498,(5:0.0823552586,6:0.4494369397):0.1351158476)
(1:0.2805677498,(2:0.1813419684,6:0.1092901649):0.2348810536,3:0.1412617500)
(1:0.2297404153,2:0.2033779385,(4:0.2160185045,6:0.5472459992):0.2568355442)
(1:0.1672546369,(2:0.1836792500,3:0.2016628522):0.2273362301,6:0.1268859640)
(1:0.1418181585,2:0.3025590459,(3:0.1453669007,4:0.0682871068):0.1280232525)
(1:0.2812446969,(2:0.2526739292,3:0.2843986124):0.2917447427,6:0.3129326767)
(1:0.1940615944,2:0.1555318027,(3:0.1065168413,4:0.0808722968):0.1379398085)
(2:0.2866937381,(3:0.1176785226,4:0.1073639506):0.1013154881,6:0.1255325451)
(1:0.3245216469,(3:0.2157752531,4:0.1069197374):0.0464505162,6:0.1871303934)
(1:0.1248283489,2:0.1227763651,((3:0.0741359018,4:0.0742546696):0.0350225746,(5:0.0669181697,6:0.1459506341):0.0426033401):0.0906471994)
(1:0.2428707778,2:0.2366679396,(3:0.2093728668,4:0.0734683580):0.4248895859)
(1:0.1876515552,2:0.1734464710,(3:0.1734825171,(5:0.0780162254,6:0.1149280841):0.0676697783):0.0640038771)
(2:0.3926049082,4:0.1573201740,(5:0.1348933788,6:0.1250781734):0.0523546299)
(1:0.2427818383,2:0.1961005194,(4:0.2004527058,5:0.1705061671):0.0461538008)
(2:0.3327184980,(3:0.0707018303,4:0.1148434624):0.0719056390,(5:0.1404382957,6:0.1199572023):0.0569083930)
(1:0.3146903676,(3:0.1344540913,4:0.1300027569):0.0909530548,5:0.2100470163)
(1:0.2223915973,2:0.3594978809,(4:0.2690368747,5:0.2438174826):0.0725663751)
(1:0.1137065416,2:0.1794763267,(3:0.0938764342,(4:0.1235519265,(5:0.1387054301,6:0.0899180083):0.0542105690):0.0497642714):0.1855202692)
(1:0.9474540638,2:0.2423400478,((3:0.1274142191,4:0.0913863901):0.0793769638,(5:0.1132646836,6:0.0761029178):0.0509430189):0.0433649666)
(1:0.1848741231,2:0.2192767410,(5:0.1106646299,6:0.1223968824):0.2396162010)
(1:0.1927546141,2:0.2462129881,(4:0.1954871395,5:0.1892925667):0.1197128958)
(1:0.2622549170,2:0.3041317173,(3:0.2457466872,4:0.1240978908):0.1529570414)
(1:0.0782766649,2:0.0707502845,(4:0.0479188318,6:0.0917569984):0.0810368840)
(1:0.1936428007,2:0.4170643972,(3:0.1309540405,6:0.3918714973):0.1627816470)
(1:0.3735799982,(3:0.1819049585,4:0.1742029585):0.0812394292,(5:0.1255732405,6:0.1814594690):0.1229494407)
(1:0.1057043069,2:0.1589581015,(5:0.0921005181,6:0.1306051179):0.0959878520)
(1:0.2404017513,2:0.2390337780,(5:0.0871129565,6:0.1010274828):0.0981463363)
(1:0.1682190999,2:0.2072678438,(3:0.3433590223,5:0.4278039920):0.5130995739)
(1:0.1840157674,2:0.1347576901,(3:0.6968986984,5:0.1049126474):0.1687074533)
(1:0.2786665576,2:0.1851541656,(3:0.1498484555,5:0.2091100460):0.0459697602)
(1:0.3751207278,(3:0.1674724063,6:0.3498786022):0.4744313935,5:0.2178236085)
(1:0.1766452359,(2:0.2478069300,6:0.2467856905):0.0490469626,(3:0.4986821387,5:0.6101548129):0.2143188072)
(1:0.1073312350,(3:0.0471230417,4:0.0392517264):0.1753012024,5:0.1355894613)
(1:0.1196335962,(2:0.1494106402,6:0.1371914331):0.1523259498,3:1.2954107822)
(2:0.1397012731,(3:0.0768547246,4:0.1038031502):0.0496181657,6:0.1464137174)
(2:0.2921018028,(3:0.1278764898,4:0.1610070042):0.0787779431,(5:0.1914008138,6:0.1812157315):0.0683373039)
(1:0.5638011436,(2:0.3119883026,(3:0.1322230780,4:0.1975608866):0.1224681694):0.2477816182,6:0.4817941222)
(2:0.3119810309,(3:0.0896170406,4:0.1031497784):0.0778898479,(5:0.1205953722,6:0.1230584759):0.0567599948)
(2:0.1666556271,(3:0.0375884126,4:0.2722628549):0.0571137508,5:0.0939195538)
(2:0.4405765254,(3:0.0940044850,4:0.1956107156):0.1560827389,6:0.3749774410)
(2:0.2290940183,(3:0.1175768120,4:0.1290992697):0.0388906546,6:0.1286681635)
(2:0.3964442046,(3:0.1551176418,4:0.2445085407):0.1382178916,6:0.2255674878)
(2:0.3801942052,(3:0.1293513031,4:0.1600306965):0.0745198593,6:0.2836003318)
(3:0.0743281306,4:0.0684410988,(5:0.0706343719,6:0.0565300967):0.0675983116)
(1:0.1354432021,2:0.1587899951,(5:0.0804513164,6:0.0959899526):0.1444384156)
(1:0.1095644421,2:0.2970890049,((3:0.1694935962,4:0.1809985761):0.0913176145,6:0.1644189133):0.5525581634)
(2:0.3228348025,(3:0.1232594900,4:0.0966183978):0.0961436622,(5:0.0980182659,6:0.1533646758):0.1054912659)
(2:0.2498002415,(3:0.0786783262,4:0.1126159280):0.0733407413,5:0.1301001540)
(1:0.2408724849,2:0.1846797548,(4:0.1809504175,(5:0.1391079225,6:0.1003163877):0.0646240930):0.0692748808)
(1:0.1947340592,2:0.1961236404,(3:0.1307282752,4:0.0674303759):0.1940527678)
(1:0.3222645728,2:0.2783099896,(5:0.1847190862,6:0.0927395272):0.2040369463)
(1:0.2742380759,2:0.2406807656,(5:0.2339385741,6:0.2217052833):0.4835294821)
(1:0.1845653439,2:0.2025726186,(3:0.1172387862,4:0.1106284066):0.1659250296)
(1:0.2234460661,2:0.2466788190,(3:0.1606637246,5:0.2281691001):0.0627754651)
(2:0.3980093090,(3:0.1228820726,4:0.1654395575):0.0783498111,(5:0.1361418286,6:0.1209350425):0.1036349938)
(1:0.1333381428,2:0.1016717450,(3:0.0849689509,(5:0.0903865408,6:0.0764972277):0.0524574512):0.0746808903)
(1:0.2923128376,3:0.1850178487,(5:0.0754907078,6:0.0867476243):0.0499943055)
(1:0.1670693755,2:0.1813370175,((3:0.0807517223,4:0.0939598737):0.0266192947,6:0.1893524323):0.1120886264)
(1:0.3657343800,2:0.1385163909,((3:0.0679966497,4:0.1629458205):0.0917600990,6:0.1230814615):0.1584721404)
(2:0.3606149141,3:0.1489612770,(5:0.1731300322,6:0.1299171374):0.1665336289)
(1:0.2201198443,2:0.2637870960,(3:0.1026995441,6:0.7469441196):0.1573329543)
(1:0.1130664709,2:0.1530996175,(3:0.2075359230,6:0.1022705495):0.0482014460)
(2:0.3056557857,(3:0.1386749536,4:0.1202995122):0.0667951958,6:0.1821564923)
(1:0.3079120896,3:0.2710953273,(4:0.1562745796,6:0.1215159178):0.1464565785)
(1:0.3463238314,2:0.2857178656,((3:0.1276933596,4:0.1366791380):0.1027999316,5:0.2280847814):0.1121724925)
(1:0.2865469421,2:0.2027811937,(3:0.1175101574,4:0.1028530063):0.1171084115)
(2:0.4524974022,((3:0.1199808675,4:0.0988602910):0.1599897914,5:0.2551399932):0.5562825792,6:0.2885750135)
(2:0.1845011643,(3:0.0934778405,4:0.0829823092):0.0392959867,6:0.1191244797)
(2:0.2281917003,3:0.1045862493,(4:0.0705684375,6:0.0740520422):0.0663208137)
(2:0.2573584887,(3:0.2702305431,4:0.1638158177):0.0833528273,6:0.1735693023)
