# Supplementary material for: The Chloranthus sessilifolius genome provides insight into early diversification of angiosperms
Source: Nat Commun. 2021 Nov 26;12:6929. doi: 10.1038/s41467-021-26931-3 (PMC8626421; doi:10.1038/s41467-021-26931-3)
Supplement: Supplementary file 4 — Source Data [file 41467_2021_26931_MOESM4_ESM.zip › Fig. 2b and Supplementary Figure 18a/Aquilegia_Euryale.nwk]

(2:0.7881656464,3:0.0333012337,(4:0.0390473183,5:0.0393498032):0.0097599833)
(2:0.6334162288,(3:0.0235062290,4:0.0795006258):0.0211922894,5:0.0132953648)
(1:0.2810928646,2:0.6435795019,(3:0.0120030287,(4:0.0576378145,5:0.0637026716):0.0224322619):0.5972076913)
(2:1.5573641834,(3:0.0519294423,4:0.0581258264):0.0185596610,5:0.0358569400)
(1:0.5362493085,(3:0.0210510085,4:0.0965447510):0.0093701699,5:0.0255705832)
(1:0.8420069443,(3:0.0586131813,4:0.0366841844):0.1928599576,6:0.2048733499)
(2:0.9628904070,(3:0.0375446733,4:0.0471021756):0.0043919012,5:0.0281118919)
(2:0.7661032023,3:0.1180865076,(4:0.0391117051,5:0.0483486446):0.0417793151)
(1:0.6601669104,3:0.0243114035,(4:0.0335478536,5:0.0495517387):0.0027474637)
(2:0.4360835442,(3:0.0211304466,5:0.0310578153):0.0085968061,4:0.0204379479)
(1:0.3894440870,2:0.2069680802,((3:0.0252801220,5:0.0672039655):0.0078291756,4:0.0297956436):0.3289327261)
(1:0.2199555118,2:0.1486795508,(4:0.0179256722,5:0.0290513214):0.3474646011)
(1:0.2683011736,2:0.3445167240,(3:0.0747233372,5:0.0181251711):0.4931644750)
(1:0.6606829308,(3:0.0377633666,5:0.0309528716):0.0084901766,4:0.0186560052)
(1:0.4614306916,(3:0.0289317448,4:0.0354305402):0.0378199034,5:0.0824462281)
(1:0.6960581433,(3:0.0274364638,5:0.0241056299):0.0104503198,4:0.0214780083)
(1:0.5436948469,3:0.0140523016,(4:0.0272725029,5:0.0338067087):0.0160451065)
(2:0.4124715012,(3:0.0201635719,5:0.0483645711):0.0091579211,4:0.0162514716)
(2:0.4162090134,3:0.0683596886,(4:0.0435124407,5:0.6824683007):0.0081400611)
(2:0.4769980470,(3:0.0850280378,4:0.0138782287):0.0534320553,5:0.1054496807)
(1:0.6368345622,3:0.0210307875,(4:0.0206169357,5:0.0229834205):0.0085167369)
(1:0.6354617585,(3:0.0565180483,4:0.0530167180):0.2363196045,8:0.2204571610)
(1:0.9527646236,(3:0.0269142203,5:0.0475101154):0.0244064794,4:0.0203368929)
(1:0.1459850991,2:0.2343137468,((3:0.0358014655,4:0.0308796491):0.0065395565,5:0.0142450015):0.3514894430)
(1:0.6075597733,2:0.7883267350,(4:0.9440439659,8:1.2669022610):0.2928607894)
(2:0.5317257455,(4:0.0644789941,5:0.0681739038):0.2506281363,8:0.1960599861)
(1:1.4078516357,(3:0.0553428577,4:0.0390918615):0.0228974353,5:0.0271919515)
(1:0.7119205467,(4:0.0628967959,5:0.0308705087):0.2082828161,(7:0.1388753862,8:0.0327316264):0.3516056762)
(2:0.8186234736,(4:0.0418242251,5:0.0378718154):0.2309180508,7:0.2130115268)
(1:0.2913608541,2:0.1145564176,(3:0.0682859417,(4:0.0388587176,5:0.0289495254):0.0356523437):0.5096371113)
(1:0.4676628307,(3:0.0529506211,5:0.0477652507):0.1970958993,8:0.2339328011)
(1:0.1872724851,2:0.1211509290,((3:0.0232916537,5:0.0265879926):0.0198561150,4:0.0229938000):0.3110102760)
(2:0.6231480348,(3:0.1296667268,5:0.1495198000):0.1365615112,8:0.1828230715)
(1:1.3117435073,(3:0.0279073492,5:0.0359476751):0.0000021540,4:0.0523648405)
(1:0.1709822995,2:0.2515998153,(6:0.0516115910,(7:0.0290976687,8:0.0632636004):0.0274912916):0.4741204298)
(2:0.7748518811,(((3:0.2172286196,5:0.1355223974):0.0710610597,4:0.2214472791):0.1682853323,7:0.6710185816):0.0615291858,6:0.7480772999)
(1:0.7342588246,(3:0.0787560138,4:0.0405929895):0.0231540504,5:0.0338136335)
(1:0.1230468589,2:0.1394343479,((3:0.0126436023,4:0.0167999761):0.0061621551,5:0.0120407286):0.2330428934)
(1:1.1620358988,2:0.2089097826,(3:0.0512729769,5:0.0282419492):0.8335635969)
(2:0.6401826420,(4:0.0911153948,5:0.0362234111):0.1464035446,(7:0.0221877737,8:0.0320895790):0.2177820385)
(2:0.5391156111,3:0.2039387086,(6:0.0552682720,7:0.0309128699):0.1388039467)
(2:0.2959559629,(3:0.0262440519,(4:0.0157168563,5:0.0187192656):0.0002629066):0.0622376084,((6:0.0126852946,7:0.0368425883):0.0040639253,8:0.0256291182):0.1109797895)
(4:0.2798333209,(6:0.0120051732,8:0.0224520855):0.0110167645,7:0.0177835324)
(2:0.3883275921,((3:0.0415608825,5:0.0298876233):0.0031214940,4:0.0271512110):0.1516195568,(6:0.0282697665,(7:0.2599432182,8:0.0308257150):0.0038531047):0.1430523690)
(2:0.4182718711,(4:0.1425020748,8:0.9185747539):0.0321764955,6:0.1679029090)
(2:0.6291613931,((3:0.0486773785,4:0.0293956569):0.0520532174,5:0.0605414213):0.1961181120,(7:0.0433515106,8:0.0365725269):0.2529619390)
(1:0.6227836896,6:0.0239588796,(7:0.0355097303,8:0.0506686853):0.0077489271)
(1:0.1903117733,2:0.2021057547,(3:0.0330738025,4:0.0244861928):0.4651036632)
(2:0.7441187417,(6:0.0330754608,8:0.0501349814):0.0111383452,7:0.0319147072)
(1:0.1563053596,2:0.1425134907,(3:0.0270701128,5:0.0224034450):0.2836682094)
(1:0.3386932012,3:0.2488689271,(6:0.0412663226,7:0.0151676921):0.1148585034)
(4:0.0000021804,5:0.0827841453,((6:0.0300465979,8:0.0420328292):0.0293625806,7:0.0376910673):0.7012446544)
(1:0.3801792803,2:0.1070849846,((3:0.0995726315,4:0.0225617787):0.1219830657,7:0.3393211483):0.1662194522)
(1:0.2507774387,2:0.2575347823,(4:0.1949654692,8:0.2446833402):0.2087740009)
(1:0.4212394945,5:0.2240823214,((6:0.1172556280,8:0.0244045936):0.0027455711,7:0.0163570444):0.0918112809)
(1:0.2473762583,2:0.3017314748,((3:0.1946975429,(7:0.0548043050,8:0.0256541143):0.2017623238):0.2059187287,(4:0.0352120888,5:0.0191639003):0.4904496982):0.1781493821)
(4:0.0265421438,5:0.0462281976,(6:0.0290528764,7:0.0529098621):0.5142689405)
(1:1.1139629181,(6:0.0578733658,8:0.0533935530):0.0376795529,7:0.0147860756)
(1:0.2319919426,2:0.3680424348,((4:0.0321158333,5:0.0110611884):1.0577949057,(6:0.0737564478,8:0.0600970265):0.2219346486):0.0957821973)
(1:0.2482880454,2:0.1515863980,((6:0.0201352147,7:0.0330256350):0.0082845683,8:0.0298225166):0.2991569866)
(2:0.5890334596,(6:0.0290566421,8:0.0241009730):0.0046772182,7:0.0187821846)
(1:0.7102852058,(6:0.0903516117,7:0.0884909790):0.1591107299,8:0.2918656386)
(1:0.1699587798,2:0.1869261004,(7:0.0456257587,8:0.0138938496):0.3703078500)
(1:0.2825733863,(6:0.0552163865,7:0.0099690142):0.0098673023,8:0.0976214004)
(1:0.6320538027,6:0.0315740491,(7:0.0322429497,8:0.0309304224):0.0070921034)
(1:0.2809455998,2:0.1277960409,(3:0.0383580194,4:0.0130943058):0.3535503104)
(2:0.4447281234,6:0.0408284101,(7:0.0363898898,8:0.0246054646):0.0002485704)
(1:0.5522617740,4:0.0214426789,(5:0.0373744108,6:0.0356240714):0.0125876530)
(1:0.3806232278,(3:0.0312918926,7:0.0185760588):0.1477345040,(4:0.0984695081,(5:0.0262421240,6:0.0151950533):0.0018339355):0.1242849774)
(1:0.4100485527,(3:0.0356183739,5:0.0184097668):0.0063185537,4:0.0128454877)
(2:0.4724996999,(3:0.0485868361,5:0.0350567567):0.0163697225,4:0.0135655356)
(2:0.4556045241,3:0.0285832033,(4:0.0433631277,5:0.0257297106):0.0028480894)
(2:0.4229153274,6:0.0197594876,(7:0.0204931564,8:0.0193372645):0.0055421978)
(2:0.6357824735,(6:0.0443606609,7:0.0487442873):0.0174080275,8:0.0278841814)
(2:0.5577493756,(6:0.0769066154,7:0.0096890233):0.3137662344,8:0.3232519224)
(2:0.3493040774,3:0.2358803358,((6:0.0293121293,7:0.0236060807):0.0110057478,8:0.1663741721):0.1636901605)
(2:0.4235411215,6:0.0258554544,(7:0.0239842428,8:0.0316890053):0.0154411883)
(2:0.6181238910,(6:0.0435913000,7:0.0331106053):0.0026325211,8:0.0315444832)
(2:0.8334304398,(6:0.0333558193,7:0.0554752483):0.0230024475,8:0.0244050212)
(2:0.6895440532,(6:0.0361083323,8:0.0393041588):0.0075747299,7:0.0963677278)
(2:0.7933079906,(6:0.0169794197,8:0.0212168477):0.0032329917,7:0.0213233915)
(2:0.3376370235,(6:0.0379963589,7:0.0339964748):0.0188530125,8:0.0144329714)
(2:0.8857044557,(6:0.0376451172,8:0.0504772239):0.0175927453,7:0.0214777083)
(2:0.9293571492,(6:0.0326474795,8:0.0405872525):0.0148777487,7:0.0107275585)
(2:0.7459494072,6:0.0149822368,(7:0.0376929955,8:0.0425844032):0.0146539582)
(1:0.3339622918,2:0.2431537033,(6:0.0207645209,(7:0.0313356913,8:0.0364790499):0.0114219246):0.4956951306)
(1:0.1536549960,2:0.2079251527,(7:0.0979598783,8:0.3219950188):0.2333576128)
(1:0.2241502325,2:0.1521015428,(7:0.0287166538,8:0.0106297522):0.3957751052)
(2:0.6571040944,6:0.0343673781,(7:0.0640252720,8:0.0237309005):0.0243569755)
(2:0.5121280750,(6:0.0231259338,7:0.0306900340):0.0050701759,8:0.0154126629)
(1:0.3686418272,(6:0.0488799935,7:0.0217148019):0.0000020575,8:0.0324764812)
(1:0.7713019575,6:0.0107078941,(7:0.0380042827,8:0.0883069004):0.0146486293)
(1:0.1115703555,2:0.1299346175,(6:0.0518488374,(7:0.0431313652,8:0.0213496874):0.0169929416):0.2079679002)
(1:0.4376058039,(6:0.0446903008,7:0.0268704223):0.0116522681,8:0.0143300293)
(1:1.1313135724,(6:0.0152119064,8:0.0423776812):0.0191861136,7:0.0000027650)
(1:0.1496559373,2:0.1393625727,((6:0.0410754621,7:0.0250000391):0.1707716449,8:0.1122511957):0.2670991275)
(1:0.7634733584,(6:0.0455232264,7:0.0539831097):0.1929110658,8:0.3732754128)
(1:0.8946755833,6:0.0186201958,(7:0.0425963255,8:0.0370283690):0.0264101642)
(1:0.1601520676,2:0.1645289034,((6:0.1362207990,8:0.0225931745):0.0098639212,7:0.0287829944):0.4067563486)
(1:0.6676931922,(6:0.0062169266,8:0.0383091604):0.2111656095,7:0.1737701827)
(1:0.2319311160,(6:0.0225125256,8:0.0225757952):0.2201153250,7:0.5679376121)
(1:0.1676294307,2:0.3426879465,(6:0.0159966409,7:0.0452253529):0.3791280178)
(2:0.6476300110,3:0.2964425389,((6:0.0383765155,8:0.0380415592):0.0078114750,7:0.0308265974):0.2559323571)
(1:0.5044926208,2:0.2824521750,(7:0.0784708437,8:0.0701460672):0.4502362060)
(1:0.4510217503,2:0.2351703323,(6:0.4363561551,7:0.3509807354):0.1714531781)
(2:0.6061127332,(6:0.0214638834,7:0.0283438803):0.0065657029,8:0.0148406606)
(1:0.3959691171,6:0.0382629600,(7:0.1908681433,8:0.0110743882):0.0029010009)
(2:0.6220759112,(3:0.0619403071,4:0.0506255981):0.2280090668,((6:0.0539035374,8:0.0538349195):0.0149425402,7:0.0526987407):0.2974819661)
(2:0.2766623388,(4:0.0268707896,5:0.0226613842):0.1688305342,((6:0.0278164273,8:0.0267777058):0.0033393887,7:0.0243555536):0.1134082199)
(2:1.0978645801,(3:0.0508349616,4:0.0464116499):0.0167004512,5:0.0357659977)
(2:0.6080887790,6:0.0243008294,(7:0.0214861536,8:0.0337070795):0.0106675378)
(2:0.5031408517,6:0.1945167529,(7:0.0418370702,8:0.0438985167):0.1478288663)
(2:0.6915516661,(6:0.0216348114,8:0.0257121692):0.0075649157,7:0.0161214262)
(4:1.8159399115,(6:0.0468219834,8:0.0318669414):0.0091965987,7:0.0308117792)
(2:0.7309107118,(6:0.0348075666,8:0.0437541758):0.0123074617,7:0.0237521557)
(2:0.4920122467,5:0.2542747146,(6:0.1648010374,7:0.0836252357):0.1982030489)
(2:0.5020641511,4:0.2781139190,((6:0.0540942422,8:0.0419751080):0.0036792974,7:0.0331840115):0.1742737316)
(2:1.0967605606,(6:0.0605937623,7:0.0531866447):0.0148436516,8:0.0307019914)
(2:0.3757384661,(4:0.0221517850,5:0.1481916785):0.1047581235,6:0.1705742808)
(2:0.4846828964,(3:0.0438150484,4:0.0327594159):0.2133084784,(6:0.0449746213,7:0.0295834185):0.2051710845)
(2:0.5910916077,(6:0.0146892332,8:0.0278653550):0.0084371122,7:0.0099615376)
(2:0.6703120908,(3:0.0199421669,4:0.0238804490):0.1241001250,7:0.3007439195)
(1:0.2110552916,4:0.3948186122,(7:0.0407178504,8:0.0125939389):0.1928866275)
(1:0.4259870322,(3:0.0312924960,4:0.0312071068):0.1399944238,6:0.2156923032)
(2:0.6515144399,(6:0.0277540777,7:0.0253789251):0.0094858172,8:0.0203657891)
(1:1.3483370673,(6:0.0187073878,7:0.0305677575):0.0000021772,8:0.0219658893)
(2:0.4659774401,3:0.3024506230,(6:0.1402342967,(7:0.0377332302,8:0.0288086678):0.0060603032):0.1862169268)
(2:0.7385514717,3:0.3352323134,(7:0.0668732807,8:0.0321179868):0.3366911506)
(2:0.7793487039,6:0.0678937227,(7:0.0343526113,8:0.0379409304):0.0259165463)
(2:0.5297366164,(6:0.0350081117,8:0.0392903186):0.0082262566,7:0.0191778782)
(2:0.4580280194,(6:0.0353395003,8:0.0406275285):0.0269436289,7:0.0330720527)
(2:0.5386786405,(3:0.0170834477,4:0.0384548264):0.1526323875,7:0.1978819659)
(2:0.3261171632,3:0.1125927569,(7:0.0244724809,8:0.0291537668):0.0830920566)
(1:0.2218143676,2:0.1064456587,((6:0.0230385675,8:0.0269585067):0.0085809679,7:0.0035753965):0.2362327825)
(1:0.6245275664,(3:0.6358178943,5:0.9828438004):0.2166070699,(7:0.0000024996,8:0.0848360911):0.4068065661)
(3:0.0346283452,(4:0.0327919346,((6:0.0399879249,7:0.0363100166):0.0083594572,8:0.0288965653):0.3381761150):0.0061267316,5:0.0364364067)
(2:0.3414693261,6:0.2293515296,(7:0.0082073894,8:0.0198550753):0.0283274868)
(1:0.1644216289,2:0.2780715206,((6:0.0783294788,7:0.0275534827):0.0312119037,8:0.0000023011):0.5079352946)
(1:0.2464782695,2:0.2636693014,(3:0.0274265488,(4:0.0217129602,5:0.0376012786):0.0223927990):0.5043595554)
(1:0.1619477938,2:0.1869573687,(5:0.1988860616,6:0.1189890741):0.3102408018)
(1:0.1556629064,2:0.1744563437,(4:0.0415096619,5:0.0293824016):0.3486424757)
(2:0.7992781487,((3:0.0519078320,4:0.0572426948):0.0161955812,5:0.0612447602):0.1502985461,(6:0.0892635676,8:0.1512162105):0.2440914031)
(1:0.4954748567,2:1.0296886094,(6:0.0323928869,8:0.0231286273):0.1475743614)
(3:0.3555479867,(6:0.0246270425,8:0.0272592839):0.0034957254,7:0.0170613210)
(1:0.8555308871,(6:0.0336722351,8:0.0213524839):0.0182638807,7:0.0000021793)
(2:0.3176060618,(3:0.0440835310,(4:0.0348415109,5:0.0155378994):0.0043536302):0.1039102904,(7:0.0313565021,8:0.0241697667):0.1395953787)
(1:0.2395864542,2:0.1491449308,((3:0.0528904217,5:0.0445394901):0.1741519874,((6:0.0277536138,8:0.0476881917):0.0068530419,7:0.0404055379):0.1500415509):0.4995279699)
(4:0.0284173329,5:0.1083336135,(6:0.0479590469,8:0.0485061733):0.5277393540)
(1:0.6958146843,3:0.0347469036,(4:0.0466028812,5:0.0326107235):0.0050057242)
(1:0.3463601290,2:0.2396323314,(6:0.0206675203,(7:0.0319227641,8:0.0362024559):0.0222846685):0.5113662829)
(2:0.8393450183,3:0.0232254591,(4:0.0309578011,5:0.0290507422):0.0085933931)
(2:0.4564778375,(3:0.1161093871,4:0.0293212478):0.0168191427,5:0.0301833255)
(2:0.9494755255,(3:0.0308363208,5:0.2134349138):0.0256174462,4:0.0199802060)
(1:0.3114899442,(3:0.0268234207,5:0.0400800990):0.2163253469,6:0.1703031324)
(2:0.8042147949,(4:0.0606150084,5:0.0224897090):0.1939043695,6:0.5151716652)
(1:1.0875139303,(3:0.0516654539,4:0.0665893499):0.0097921040,5:0.0359855526)
(3:0.0557255801,(4:0.0247357473,(6:0.0393785704,8:0.0298374763):0.3974030177):0.0284209123,5:0.0133831885)
(2:0.3747559680,((3:0.0330087645,5:0.0967391340):0.0140007059,4:0.0202832973):0.1654040115,7:0.1586485073)
(2:0.3664663300,(4:0.0437477268,5:0.0271437941):0.1650273402,6:0.1175393079)
(2:0.5144193639,(3:0.0329429592,5:0.0313900701):0.0114644870,4:0.0322524667)
(2:0.6186204180,6:0.0314144966,(7:0.0239154418,8:0.0280863556):0.0012974269)
(2:0.4727267331,3:0.0136335694,(4:0.0190487760,5:0.0350952690):0.0086330834)
(2:0.6276210805,(3:0.0367740821,4:0.0439523215):0.2569115599,((6:0.0554577025,8:0.0541225637):0.0057420077,7:0.0339585756):0.1731005785)
(1:0.2054379834,2:0.2241137307,((4:0.0272941666,5:0.0520388234):0.1492397553,(6:0.0199503311,7:0.0322400961):0.1043031938):0.2168747970)
(1:0.6029669212,(3:0.0315844374,5:0.0819342281):0.2337937428,((6:0.0408161014,8:0.0533882328):0.0062797597,7:0.0297103459):0.1959107019)
(1:0.4309549156,((3:0.0282523142,5:0.0307933076):0.0058046359,4:0.0309276889):0.1710527046,(6:0.0330959523,7:0.0226917049):0.0994445474)
(3:0.0290125805,5:0.0223772554,(7:0.0382531123,8:0.0443355744):0.3067850698)
(1:0.5312617615,((3:0.0342060383,4:0.0337212499):0.0014206295,5:0.0344085463):0.1638568174,(7:0.0236104125,8:0.0498889869):0.2318459375)
(1:0.3124383360,(4:0.0283684731,5:0.0381594595):0.1158906047,6:0.2052925568)
(4:0.0430960229,5:0.0447751608,(7:0.0205508744,8:0.0272926629):0.1802734699)
(1:0.3708363584,5:0.2279958439,(6:0.0425593728,7:0.0338559477):0.1495021793)
(1:0.4803843487,5:0.2214553858,((6:0.0448695504,7:0.0487877391):0.0063204185,8:0.0189031074):0.1267266029)
(1:0.7727591864,(3:0.0225839185,5:0.0237935208):0.0384547573,4:0.0000024323)
(1:0.6045487897,(3:0.0596062890,4:0.0525361427):0.2821920462,5:0.3239419773)
(1:0.0913356766,2:0.1602802639,(6:0.0152607073,8:0.0152153788):0.2802556406)
(1:0.0953973884,2:0.1185374424,(6:0.0329020578,8:0.0907864825):0.1274364974)
(1:0.9365055905,(6:0.0373111266,7:0.0398960975):0.0115924765,8:0.0283106576)
(1:0.2043005704,2:0.3003020736,(6:0.0260206383,(7:0.0307995789,8:0.0314621650):0.0074562582):0.5479837612)
(1:0.1714424001,2:0.2339421955,(6:0.0166131015,8:0.1206755159):0.2302436707)
(1:0.5301839066,(6:0.0223656202,8:0.0305278398):0.0101834347,7:0.0057084567)
(1:0.1791438697,2:0.2957397190,((6:0.1067248495,7:0.0308878037):0.0209872075,8:0.0202360523):0.2247112061)
(2:0.5283684589,(3:0.0549584129,5:0.0450233401):0.1881510049,(6:0.0443586293,(7:0.0405353946,8:0.1035763462):0.0068721564):0.2211671524)
(3:0.0429885179,4:0.0677023857,((6:0.0362386941,7:0.0421393419):0.0071608134,8:0.0339258241):0.4317687328)
(2:0.2503099365,(3:0.0000025208,5:0.0565115314):0.0266448481,4:0.0787181416)
(2:1.0452194468,(4:0.0449847550,5:0.0343114568):0.1471230762,((6:0.0259944451,7:0.0354237135):0.0091861427,8:0.0213475050):0.0812270555)
(1:0.1088825520,2:0.1160681877,((6:0.0270921690,7:0.0205251651):0.0148997451,8:0.0253244853):0.2657558493)
(1:0.2225273589,2:0.1929755001,((3:0.0394956173,4:0.0447290304):0.0094907111,5:0.0848094086):0.4043915339)
(1:0.5529636534,2:0.2696952496,(6:0.0532512778,7:0.0383723685):0.2770284271)
(1:0.7309562068,(3:0.2050168227,5:0.0102901999):0.3195984319,(7:0.1961303062,8:0.1991231986):0.3900265576)
(1:0.3214006625,2:0.3841805843,(6:0.0405004573,(7:0.0388571809,8:0.0426706134):0.0031295604):0.6889501452)
(1:1.4718862296,(3:0.0469636546,5:0.0417585547):0.0084276270,4:0.0366880587)
(1:0.1938456392,2:0.3047050682,((3:0.0465041737,4:0.0455339361):0.2111864585,7:0.1684022917):0.3622151331)
(1:1.1475332437,(3:0.0462214058,5:0.0385353476):0.0179684418,4:0.0376977645)
(1:0.6191912551,(3:0.0294528794,5:0.1221476310):0.1923320601,7:0.1051667240)
(1:0.3693449667,2:0.3753311881,(3:0.3085852226,7:0.9343886218):1.4136601343)
(2:0.8451121204,(3:0.0322166432,5:0.0331698553):0.0092130414,4:0.0263029804)
(2:0.4029661681,3:0.2886036616,(4:0.2530530874,5:0.0873017605):0.1980490931)
(1:0.6683761933,4:0.1754957269,(5:0.4489306038,8:0.1837638176):0.0865842240)
(1:0.2372186146,2:0.2788447680,(4:0.2134373077,(7:0.0993466077,8:0.0316898147):0.0865013916):0.4624372597)
(2:0.6683656129,(6:0.0395978757,7:0.1027144766):0.0326945593,8:0.0061429294)
(2:0.4108617900,(3:0.0289879651,5:0.0178513686):0.0310004421,4:0.0455305934)
(1:0.0732921690,2:0.0814788361,((3:0.0195444579,4:0.0183290499):0.0182685991,5:0.0000023696):0.1288313703)
(1:0.4558138121,(3:0.0236586989,5:0.0992504681):0.1172252502,8:0.3488611179)
(1:0.4593561933,(3:0.0228093513,5:0.0277957714):0.1205626148,(7:0.0375523309,8:0.0293184016):0.2452279728)
(2:0.5711721046,((3:0.0551997062,5:0.0383213374):0.2177068405,8:0.1343339596):0.2495058172,6:0.2744688606)
(1:0.6525931749,5:0.1118556670,(6:0.0637950066,8:0.0360319476):0.1673915469)
(3:0.0234335223,5:0.0406844253,(6:0.0178544903,(7:0.0252540993,8:0.1007359492):0.0044060986):0.2341309182)
(3:0.0436722681,4:0.0356140686,(6:0.0136329878,8:0.0582708864):0.7447106866)
(1:0.5369006986,3:0.0208359290,(4:0.0645274016,5:0.0595142722):0.0213983899)
(1:0.7481403752,3:0.0079187847,(4:0.0332705825,5:0.0533466405):0.0471630117)
(2:0.5426115846,(3:0.0259920916,5:0.0274865324):0.0168100971,4:0.0281549926)
(1:1.0970505575,3:0.0272156471,(4:0.0496487615,5:0.0506104188):0.0263077210)
(1:0.8971980080,(3:0.0662160684,5:0.0560915407):0.0311986861,4:0.0195455146)
(1:0.4776372734,2:0.4077584156,(3:0.0559514458,5:0.0272182580):0.4374636486)
(1:0.6436096914,(3:0.0388376055,5:0.0386719881):0.0077300790,4:0.0273692089)
(1:0.2524362541,3:0.2239806929,(5:0.0226031201,7:0.0220234108):0.0826185664)
(1:0.5344785409,(3:0.0247376649,4:0.0431901039):0.1473192803,(5:0.0668418687,7:0.0312947856):0.1868877318)
(1:1.2797013947,(3:0.0927284719,4:0.0661617005):0.0524007187,5:0.0215413085)
(1:0.5487334532,(3:0.0262109165,4:0.0427599452):0.1936400698,(5:0.0243677384,7:0.0386760356):0.1220406053)
(1:0.5203130208,(3:0.1209092073,4:0.0216409607):0.0135738693,5:0.0181263234)
(1:0.8226384403,(3:0.0313348302,4:0.0436730347):0.0160114451,5:0.0706544456)
(1:1.0840323811,(3:0.0369682185,(4:0.0307904627,5:0.0348060818):0.0122379474):0.1650428648,7:0.1734081926)
(1:0.1468619864,2:0.0785067230,(((3:0.0225121729,4:0.0290497454):0.0010020692,5:0.0128422597):0.0550329989,7:0.1917543978):0.0777961899)
(1:0.2958547582,2:0.1444842337,((3:0.0372619443,4:0.0568383426):0.0444898936,5:0.0074448733):0.6299965993)
(1:1.3221964444,(3:0.0626792288,4:0.0458222080):0.0434616689,5:0.0249000421)
(2:0.6075620414,3:0.0236364153,(4:0.0330569375,5:0.0279894205):0.0025343424)
(1:0.3244897768,2:0.1927784372,((3:0.0327739930,5:0.0175648563):0.0147573640,4:0.0211591161):0.3295898159)
(1:0.1865491957,2:0.1224823381,(4:0.0470210469,5:0.0073861642):0.2679618875)
(1:0.5832794928,((3:0.0316084553,5:0.0471149953):0.0038666507,4:0.0391194462):0.1498716988,((6:0.0317172631,7:0.0440248061):0.0026669420,8:0.0278275251):0.1976145711)
(2:0.3201094117,(3:0.0194771284,4:0.0849089457):0.0167445743,5:0.0086051220)
(1:0.9046091201,(3:0.0524338017,4:0.0414158477):0.0068588431,5:0.0342348407)
(1:1.0304447084,(3:0.0483043000,5:0.0606491150):0.0081235355,4:0.0372317773)
(2:0.9161122121,(3:0.0374575603,4:0.0613134804):0.1500775249,(6:0.0502515752,8:0.0321606423):0.1722301757)
(1:0.2450829161,2:0.3147346781,(((3:0.0595736873,4:0.0702500866):0.0465742346,5:0.0088383757):0.2468277206,(6:0.0251488121,(7:0.0895282682,8:0.0432178461):0.0269815862):0.3080902442):0.7247193752)
(1:0.1283651612,2:0.1031707225,(7:0.0175260575,8:0.0706144744):0.2313052839)
(2:0.4589722785,((3:0.0334897008,4:0.0291097730):0.0208669869,5:0.0402419353):0.1137471188,(7:0.0384006340,8:0.0627943689):0.1276074446)
(2:0.3083349122,(6:0.0340822253,8:0.0642970257):0.0508067266,7:0.2406307881)
(1:0.8332304173,(6:0.0205021068,7:0.0247688486):0.0012048652,8:0.0231258876)
(1:0.4432724125,(6:0.1511402700,8:0.0422565346):0.0164509612,7:0.0303602784)
(1:0.3470852618,((3:0.2088034219,4:0.0165547971):0.0020776188,5:0.0341050758):0.0776349973,((6:0.0248819459,7:0.0207520127):0.0064910587,8:0.0157534995):0.1168266472)
(1:1.3877603962,((3:0.1051124350,5:0.0555189160):0.0244158770,4:0.0281015553):0.4834901402,7:0.1342952942)
(2:0.3195994091,(3:0.0288912238,4:0.0186248146):0.1191449360,8:0.1575188798)
(3:0.0280217716,(4:0.0289698164,5:0.0419897704):0.0004975307,8:0.3030445109)
(3:0.0995427602,(4:0.0402379281,5:0.0548996876):0.0729286167,8:0.3528448240)
(3:0.0670395175,(4:0.0183775069,(6:0.0288242711,8:0.0378517867):0.3825235518):0.0126866600,5:0.0436885546)
(2:0.3836851759,(3:0.0259126743,5:0.0120016114):0.0152431377,4:0.0065592785)
(3:0.0357751944,(4:0.0230410187,((6:0.0309700351,8:0.0428114484):0.0017389881,7:0.0221294923):0.3477818646):0.0092559825,5:0.0369928179)
(2:0.3196006916,6:0.0154865505,(7:0.0464390919,8:0.1298763024):0.0540891328)
(3:0.0359519771,4:0.0253004652,((6:0.0393016957,8:0.0275148272):0.0066465548,7:0.0284792432):0.2846961272)
(2:0.5968877766,(((3:0.0218144142,5:0.0518306814):0.1857558084,7:0.1055776448):0.0306269452,6:0.1051911481):0.0969694608,8:0.1556260883)
(1:0.8782590083,(3:0.0832251001,4:0.0314458440):0.4149210269,6:0.3223458279)
(1:0.7489254152,4:0.2581449121,(6:0.0283574310,7:0.0467598116):0.1931010731)
(3:0.2153432383,4:0.2926425262,(5:0.1501543761,(6:0.0293503058,7:0.0518468219):0.0581659923):0.0378027945)
(4:0.0254214212,5:0.0492542697,(7:0.0211232889,8:0.0513681817):0.3994628269)
(1:0.6958836488,(4:0.0286030151,5:0.0375527029):0.1560505510,8:0.1868894249)
(1:0.5616792178,(4:0.0384913898,5:0.4301068436):0.1497988368,(6:0.3744301034,7:0.0183962386):0.2502231049)
(1:0.3346715628,3:0.0249437894,(4:0.0082256287,5:0.0298196922):0.0147542951)
(1:0.4076926336,(3:0.0325342203,4:0.0257162812):0.1061623463,(6:0.0646310385,7:0.1635794880):0.1106220974)
(2:0.7238755975,(6:0.0250440840,7:0.0283363923):0.0049182477,8:0.0245749789)
(1:0.4862617419,6:0.0152190988,(7:0.1588557279,8:0.0168816472):0.0118108404)
(4:0.0714802127,5:0.0240110581,(7:0.0170186736,8:0.0098978656):0.1840799775)
(1:0.5831501358,(4:0.0455539494,5:0.0341880003):0.2383337212,(6:0.0380960418,7:0.0612185783):0.1888217692)
(2:0.2857319824,(3:0.4591983672,5:0.5688497133):0.2264570248,4:0.1249829503)
(4:0.0646814262,5:0.0445024716,(7:0.0097898107,8:0.0836356231):1.0606876166)
(2:0.6167214710,(3:0.0294531280,5:0.0219162944):0.0023186506,4:0.0320231219)
(1:0.4240725156,(3:0.0299059961,5:0.0254836552):0.0013239371,4:0.0211117246)
(2:0.5229937443,5:0.2244153123,(6:0.0264152141,(7:0.0373514568,8:0.0289183418):0.0049877137):0.1281335792)
(2:0.5743290057,6:0.0221076511,(7:0.0222509909,8:0.0564957118):0.0089997045)
(1:0.6818081032,(6:0.0340283980,8:0.0308852144):0.0139788841,7:0.0154710220)
(2:0.7840026471,(6:0.0390369365,8:0.0317682032):0.0062264655,7:0.0313202375)
(3:0.0265686475,5:0.0134715406,(7:0.0327498616,8:0.0102234180):0.2420875426)
(4:0.0327040085,5:0.0126305337,(6:0.0555875689,8:0.0196963224):0.3250580725)
(1:0.8472667912,((3:0.0324378475,5:0.0415331543):0.0052036799,4:0.0293116930):0.1200241187,8:0.2848832273)
(3:0.1985220089,(4:0.0299257790,5:0.0347820748):0.1773989083,(6:0.0410071365,8:0.0119667228):0.0896804916)
(3:0.0390966778,(4:0.0339012307,5:0.0478651878):0.0127277189,(6:0.0538459196,7:0.0450245449):0.3816193225)
(3:0.0333282474,4:0.0318913449,(6:0.0382605147,(7:0.0287773588,8:0.0400425642):0.0139253525):0.3459036991)
(2:1.6469709865,(6:0.0390866321,7:0.0291793046):0.0151619833,8:0.0146901833)
(3:0.0196689552,(4:0.0179820306,5:0.0208207217):0.0062290616,7:0.2469937443)
(2:0.3637537316,(3:0.3027043933,5:0.0126277438):0.0079015612,4:0.0030659378)
(2:0.3180259447,(4:0.0203227730,5:0.0328229835):0.1152044604,6:0.1281151146)
(1:0.8094739366,(3:0.0410445762,5:0.0519650787):0.0383268543,4:0.0201966807)
(2:0.8619174611,3:0.0334843912,(4:0.0398612552,5:0.0287330404):0.0000022149)
(1:0.2219035457,2:0.1287650675,(3:0.0318272780,4:0.0477820925):0.7680633007)
(2:0.8816827407,(3:0.0311293823,4:0.0287708778):0.0234874630,5:0.0059875301)
(1:1.1270333814,3:0.0102601453,(4:0.0382007005,5:0.0242331659):0.0153195927)
(1:0.6221190638,(3:0.0336667821,4:0.0830985016):0.0000020505,5:0.0235670895)
(2:0.6630166923,(3:0.0394760238,4:0.0231746617):0.0177577260,5:0.0099327526)
(2:0.5451026105,(3:0.0288980053,4:0.0381257477):0.0055086454,5:0.0239975015)
(2:0.4477659507,(3:0.0176682506,5:0.0326254566):0.1370501236,6:0.1544631217)
(2:1.0358311606,(3:0.0557858982,5:0.0515744476):0.0238746685,4:0.0534652951)
(2:0.6462678608,(3:0.0235795435,4:0.0231932675):0.0219336249,5:0.0160436546)
(2:0.3229610463,3:0.0233109087,(4:0.0294344282,5:0.0319668246):0.0072516142)
(2:0.7488846377,3:0.0000027423,(4:0.0365957519,5:0.0564049210):0.0269513970)
(2:0.2544035406,(4:0.3035457198,5:0.0214517595):0.1299884793,(7:0.0160301917,8:0.0885142322):0.0874718207)
(2:0.8676374660,(3:0.0436898143,4:0.0348148451):0.2173273285,((6:0.1373290328,7:0.1855196691):0.0996787955,8:0.2686699258):0.1351099106)
(2:0.9709291424,(6:0.0333498989,7:0.0218104718):0.0077930860,8:0.0274848123)
(2:0.8774550393,(6:0.0522818411,7:0.0446438712):0.0104713238,8:0.0289646422)
(2:0.8152696625,(3:0.0413081222,4:0.0595855116):0.0217121913,5:0.0336711157)
(2:0.4690919365,(3:0.0311720794,5:0.0772897963):0.1680496399,(6:0.0320757725,7:0.0454971968):0.1447295388)
(1:0.4364975597,((3:0.0276545637,4:0.3481151976):0.0230716791,5:0.0289130673):0.1289375819,(6:0.0349544231,7:0.0825832699):0.3003901837)
(1:0.2001734146,2:0.3144411677,(3:0.2299332432,(6:0.0428929260,7:0.0194114745):0.1412127388):0.2396838381)
(2:0.5175255704,6:0.5769854681,(7:0.0455796723,8:0.0279080642):0.0710077411)
(2:0.3683090392,(4:0.0348096020,5:0.0183233423):0.0655105948,6:0.1296464483)
(1:0.1629633728,2:0.1835972897,(3:0.0491598014,4:0.0253132071):0.3992136172)
(1:0.2633957835,2:0.5738248769,(((4:0.2697727155,6:0.5578438178):0.0480463243,7:0.3970825577):0.0726965701,5:0.3339404823):0.1073846857)
(2:0.7570450713,3:0.0350847906,(4:0.0359727721,5:0.0341236304):0.0054129392)
(2:0.7663180200,3:0.0184714854,(4:0.0361683565,5:0.0306310054):0.0058399279)
(2:0.5402240406,(3:0.0183146423,5:0.0437576421):0.0154944090,4:0.0677411293)
(1:0.1905868312,2:0.1620658074,(3:0.0238562995,(4:0.0247736312,5:0.0611343791):0.0039058052):0.3781085747)
(2:0.6480061904,(3:0.0329719666,5:0.0356102769):0.1318139446,4:0.1747870928)
(1:0.6881787918,(3:0.0446182141,5:0.0263603406):0.0093887832,4:0.0283303941)
(2:0.4329300343,(3:0.0230803316,4:0.0599428185):0.0100000331,5:0.0238642111)
(2:0.4340087410,(3:0.0306379036,5:0.0194597254):0.0107774233,4:0.0119332366)
(1:0.4384002631,2:0.2755581707,(3:0.0397657449,4:0.0396024500):0.6055650484)
(2:0.4537432171,3:0.0265623498,(4:0.0560602000,5:0.0420362906):0.0421688337)
(2:0.4590340420,(3:0.0196940752,4:0.0180334296):0.0084773993,5:0.0075050083)
(2:0.4535438104,3:0.1246056348,(4:0.0355204074,5:0.0280793498):0.0123164815)
(2:0.8561734970,(3:0.0530533407,5:0.0577819698):0.0000022004,4:0.1172685934)
(2:1.1020396485,(3:0.0385561653,5:0.0394383799):0.0129831307,4:0.0223799062)
(2:0.4881138885,(3:0.0325070075,4:0.0911898065):0.0139962715,5:0.0262907401)
(2:0.4703266439,(3:0.3016835764,5:0.0117140583):0.0068772548,4:0.0424962068)
(2:1.1546782455,3:0.0228977947,(4:0.0573327030,5:0.0388676315):0.0282969874)
(2:0.5169066595,(3:0.0439477474,4:0.0398086192):0.0168668811,5:0.0312122167)
(2:0.2922458055,3:0.0625611266,(4:0.0297181945,5:0.0082733596):0.0077356330)
(1:0.1737346205,2:0.2348317227,(3:0.0262959006,5:0.0493379506):0.4646719017)
(1:0.8576778960,(4:0.0648130605,5:0.0548374279):0.2476689304,(7:0.0546590978,8:0.0511371900):0.1890552010)
(1:0.3086728430,6:0.0161390689,(7:0.0279780643,8:0.0465206172):0.0056389802)
(1:0.3725845846,(6:0.0241385501,8:0.0214075091):0.0059614752,7:0.0160510998)
(1:0.5773142262,(3:0.0383571020,(4:0.0317074228,5:0.0292792857):0.0035631778):0.1829996590,((6:0.0625524313,7:0.0299279709):0.0056917378,8:0.0374391960):0.1656469536)
(1:0.5067465221,(6:0.1550265423,7:0.0170458582):0.0215045735,8:0.0202491852)
(1:0.5311204046,(6:0.5751437991,7:0.0634014185):0.0096335271,8:0.0802343807)
(3:0.0849000100,5:0.0349324352,(6:0.0522816036,7:0.0502950004):0.2976413355)
(3:0.0646462995,4:0.0206619813,(5:0.0276834839,(6:0.0407469597,7:0.0221684998):0.3041619174):0.0050040791)
(3:0.0124125760,4:0.0254806093,((6:0.0223214021,8:0.0321671165):0.0069496432,7:0.0273412022):0.3257005311)
(3:0.0987583997,(4:0.0321795578,((6:0.0470147454,7:0.0355873655):0.0082293896,8:0.0920905495):0.2561034524):0.0112928524,5:0.0339644848)
(1:0.6914827933,3:0.0292649918,(4:0.0459806505,5:0.0399476017):0.0117636499)
(1:0.6403401019,((3:0.0465856534,5:0.0490815273):0.0067981780,4:0.0436349040):0.2298937667,(6:0.0368900159,(7:0.0486711520,8:0.0509182342):0.0051517924):0.2705213179)
(1:0.3007136989,4:0.1931401313,(7:0.0298319133,8:0.0366126822):0.1572464603)
(3:0.0124079959,(4:0.0224546992,5:0.0190070380):0.0092257634,8:0.4322120354)
(5:0.3648008648,(6:0.0519068635,8:0.0607865376):0.0261485191,7:0.0296328514)
(1:0.1692522408,3:0.1856880837,((4:0.0255768151,5:0.0189181090):0.0847003102,(6:0.0129411432,(7:0.3599611581,8:0.0196932989):0.0158976563):0.0751464161):0.0305599630)
(1:0.3553527965,3:0.2615523612,(6:0.0288839407,(7:0.0437679344,8:0.0243928788):0.0100273245):0.3078257417)
(1:0.6980963110,3:0.4175734078,(4:0.2904571616,(6:0.0392706656,7:0.0328985360):0.2170237145):0.3097019007)
(1:0.5927792312,(4:0.3945166519,(6:0.0533176593,8:0.0352774227):0.1484067064):0.1372450255,5:0.4537759231)
(1:0.4817577803,(4:0.0469900353,6:0.0037272094):0.2079206686,7:0.1810286288)
(1:0.1679167667,(2:0.1535822256,4:1.7757795754):0.0589371344,((6:0.0294611332,8:0.0270969490):0.0114916536,7:0.0233893313):0.3090189498)
(1:0.4309525877,(4:0.0381508103,6:0.1553590689):0.1538465317,8:0.1766405917)
(1:0.6300565172,(4:0.1062475054,6:0.1475325868):0.3214066382,7:0.3926597639)
(1:0.3753158303,((3:0.1158870401,4:0.0249405421):0.0062973279,5:0.0295297999):0.0974353616,(7:0.0163010292,8:0.0359567225):0.0631222337)
(1:0.7665613808,(6:0.0361786842,7:0.0436931308):0.0178163416,8:0.0234003031)
(1:0.3370395737,(4:0.0152303303,5:0.0449887209):0.0785908284,(6:0.0205960824,8:0.0341253960):0.1069829761)
(2:0.3020554434,(6:0.0229481449,8:0.0225917210):0.0059633283,7:0.0337616559)
(2:0.4870525144,(3:0.0505914014,5:0.0399728887):0.0092826489,4:0.0260476893)
(1:0.6793821180,(3:0.0341368562,4:0.0586533097):0.2831138215,(6:0.0484082641,7:0.0424015713):0.1939923201)
(1:0.8329016676,3:0.3691195166,(6:0.0806055849,8:0.0427257736):0.2704764358)
(1:0.3170450505,(6:0.0287849724,8:0.0216506813):0.0078253338,7:0.0187951439)
(1:0.2254003009,(2:0.2837682745,4:0.3144321813):0.0712968828,5:0.3396056458)
(1:0.1398559160,2:0.2350699732,(6:0.0246067614,8:0.0289573745):0.4022505007)
(1:0.9585057323,3:1.3160182932,(6:0.0138968193,8:0.0609167575):0.3133292129)
(1:0.2077133401,2:0.2798249207,(6:0.0320182202,8:0.0306734189):0.4352641732)
(2:0.4538085426,3:0.3866427819,(6:0.0736502873,8:0.0604734316):0.2354089703)
(1:0.8586933872,2:0.3960687388,(6:0.0539853561,8:0.0288516726):0.5982446969)
(1:0.4405044432,(6:0.3422177300,7:0.3622605746):0.2309038153,8:1.0214720317)
(2:0.2668650681,(6:0.0367861184,8:0.0228085968):0.3228917908,7:1.1411739630)
(3:0.0213853042,4:0.0705787195,(6:0.0415694483,8:0.0280601035):0.4318327778)
(3:0.0657434161,4:0.0225617005,((6:0.0420002619,8:0.0468438692):0.0057217961,7:0.0376006575):0.4457595990)
(3:0.0217592263,4:0.0362397277,(6:0.0094068048,7:0.0329961630):0.1970116043)
(2:0.3447305474,((3:0.0373854816,5:0.0385830941):0.0155067703,4:0.0414381719):0.2032407113,((6:0.0361927632,8:0.0307570962):0.0003387166,7:0.0287505315):0.1201375775)
(2:0.8279019556,6:0.0000022086,(7:0.0275382892,8:0.0179364102):0.0164280768)
(2:0.4694524435,3:0.1425490109,(6:0.0337759899,8:0.0297922815):0.1848792736)
(2:0.4220270398,(4:0.1541494403,5:0.0000021444):0.2469146831,(6:0.0526550846,8:0.0697095797):0.2518537500)
(2:1.2002245765,(6:0.0680717021,7:0.0598894544):0.0191008600,8:0.0283419444)
(3:0.0456652705,(4:0.0674252741,5:0.0415219297):0.0039867440,6:0.3831126685)
(2:0.2401209397,(4:0.0113071388,5:0.0297996307):0.0787955912,(6:0.1522225584,8:0.0241186092):0.0940952181)
(4:0.0440309666,5:0.0224604030,(6:0.0216805208,8:0.0127949483):0.2773488622)
(2:0.6035978082,(4:0.0298791632,5:0.0330381614):0.1745122370,(6:0.0365234685,(7:0.0284954030,8:0.0362236462):0.0020656358):0.1753492616)
(2:0.7692490158,((3:0.0523774658,4:0.0419795868):0.0063488818,5:0.0435688609):0.2053917550,(6:0.0428031831,(7:0.0393570500,8:0.0606486552):0.0101149314):0.1992479706)
(2:0.1810422833,(3:0.0188634644,(4:0.0278514407,5:0.0136481649):0.0079511244):0.1314857435,(6:0.0151678979,7:0.0396308798):0.0842124340)
(2:0.5826771916,6:0.0196286716,(7:0.0730679224,8:0.0258917265):0.0062337291)
(2:0.3471784402,3:0.2041973078,(7:0.2384866752,8:0.0224996217):0.1177903407)
(2:0.9027056625,(4:0.0481406917,5:0.0348274258):0.0598840850,(7:0.0250604405,8:0.0352257677):0.1977739157)
(2:0.9453591192,(3:0.0445157568,5:0.0475289105):0.0042798749,4:0.0409975468)
(2:0.6920625629,(3:0.0461762738,5:0.0503447775):0.1242431640,(7:0.0825296539,8:0.0926021977):0.2333350423)
(2:0.4046207443,(4:0.0928657248,5:0.1281583754):0.2941968174,(6:0.0698773486,7:0.0501576957):0.1690597557)
(2:1.0396728672,3:0.0337066214,(4:0.0359152753,5:0.0242779851):0.0000023474)
(1:0.2355010699,(6:0.0159935622,7:0.0341569822):0.1709735780,8:0.5355896276)
(2:0.2738311499,(4:0.0177752869,5:0.0255693187):0.1000751793,(7:0.0169261597,8:0.0307354244):0.1306664976)
(2:0.4869224885,6:0.0332032579,(7:0.0043689849,8:0.1461209972):0.0104039533)
(3:0.0207133776,5:0.0573822618,(6:0.0000023513,7:0.0751185102):0.9027845148)
(1:0.5621006560,2:0.2603004066,((3:0.0017916426,5:0.1976270489):0.0869382124,(6:0.0361349535,7:0.0495064397):0.0953637305):0.0949256379)
(1:0.3652416416,2:0.2107322610,((3:0.0300739935,5:0.0491032607):0.0055984440,4:0.0289479956):0.5114311624)
(2:0.7875534881,(4:0.0495280753,5:0.0394170751):0.2074482804,(6:0.0433805924,(7:0.0324753355,8:0.0361229471):0.0033770190):0.1517795711)
(1:0.9303891793,(6:0.0450803957,8:0.0399405694):0.0107202613,7:0.0266848038)
(1:0.4597021874,3:0.1425472718,(4:0.0324667855,5:0.0344501285):0.0274540590)
(1:0.4408251005,(3:0.0633580093,5:0.0407550909):0.1819002694,(7:0.0260383752,8:0.1222365608):0.1112688346)
(1:0.2315741957,2:0.2125124796,(6:0.0204236906,(7:0.0302811313,8:0.0533427604):0.0104321796):0.3956683283)
(1:0.2699902794,2:0.3187656137,((4:0.0274267695,5:0.0422981734):0.1292709772,(6:0.0471616598,8:0.0342182861):0.2567370013):0.2112832780)
(2:0.3207795243,(4:0.0151212855,5:0.0169941974):0.1134716753,8:0.2053458495)
(2:0.8485416997,(3:0.0447190274,4:0.0402383776):0.0149878067,5:0.0316485738)
(1:0.2763741836,(3:0.0302520041,5:0.0254228526):0.0022721903,4:0.0160499251)
(2:0.3774700031,(3:0.0317541778,4:0.0167479350):0.0857557721,6:0.1405210414)
(3:0.0559853250,5:0.0412312918,(6:0.0209117787,8:0.0375156550):0.3047807515)
(3:0.0078587312,(4:0.0314150112,5:0.0245257676):0.0220455926,8:0.4982061625)
(2:0.4589708766,(3:0.0215702450,4:0.0311997681):0.1407477593,8:0.1266327999)
(2:1.0326455992,3:0.2068149701,(6:0.0461415950,8:0.0498156184):0.2699961201)
(2:0.2450326609,(3:0.0334316387,4:0.0049591277):0.0697430537,6:0.1577088990)
(2:0.6719337029,((3:0.0426944875,5:0.0438531549):0.0121285581,4:0.0546952440):0.1406949125,8:0.3208735286)
(1:0.1660045195,2:0.1164672835,(6:0.0131147176,(7:0.1343340484,8:0.0314943649):0.0203510258):0.3423234347)
(2:0.9438953915,((4:0.0487751416,5:0.0256727813):0.6023664857,6:0.0358901590):0.0248217743,7:0.0453181859)
(2:0.6105287410,6:0.0265178744,(7:0.0339348009,8:0.0357504985):0.0121832747)
(1:0.4247462916,(4:0.1613698855,5:0.0514890497):0.1780957029,(6:0.0631437560,8:0.0274979918):0.1349318025)
(2:0.4643797669,((3:0.0271020524,5:0.0294911085):0.0049225555,4:0.0212944492):0.1279026257,(6:0.0202272056,(7:0.0367257762,8:0.0289858787):0.0047857623):0.1490952408)
(1:0.3007488627,2:0.3363323403,((3:0.2814952539,5:0.2646323537):0.3383466764,(7:0.4088669821,8:0.2792878381):0.3584864212):0.1487030095)
(1:0.2401425562,2:0.2190906095,(4:0.0761138960,5:0.1537427505):0.2318274193)
(2:0.7811865053,(3:0.0318482308,4:0.0387140016):0.1389201739,((6:0.0543261442,8:0.1068725754):0.0089622659,7:0.0359084844):0.2644580852)
(1:0.3187135392,2:0.2230416547,(((3:0.0384772634,4:0.0395931985):0.0102363917,5:0.0412094438):0.1367332515,(6:0.0378769230,7:0.0260578997):0.1910998378):0.3588786572)
(1:0.9988544484,(3:0.0473848545,4:0.0552177283):0.3580177436,(7:0.0433139251,8:0.0323248577):0.2782267549)
(2:0.6270623004,(6:0.0204763829,7:0.0337451450):0.0112084323,8:0.0201297484)
(1:0.8994850934,(6:0.0501052315,8:0.0392953064):0.0091502500,7:0.0396725546)
(1:0.7377339254,(3:0.0535863685,4:0.0264850404):0.1105553554,((6:0.0444027916,7:0.0247366457):0.0039068737,8:0.0250447677):0.1624242943)
(1:0.1354670723,2:0.1490015788,((4:0.0245744661,5:0.0189811200):0.1060235855,(7:0.1437472634,8:0.0258557572):0.1744899507):0.1839663317)
(1:0.5711901462,6:0.0315654252,(7:0.0276965361,8:0.0337983265):0.0029436582)
(1:0.2166378906,2:0.2223788364,(((3:0.1088137571,5:0.0708111492):0.0143038928,4:0.0445803515):0.1462395274,(6:0.1240927319,(7:0.0783874456,8:0.0776191351):0.0099490661):0.2098232951):0.8184955839)
(1:0.8176652482,6:0.0358553791,(7:0.0747505267,8:0.0547961174):0.0406179502)
(1:0.4482170618,4:0.2960613968,(6:0.0241135763,7:0.0299843588):0.0869207438)
(1:0.1707719670,(2:0.2918955254,(3:0.0391843565,4:0.0172233060):0.1124542593):0.7256575128,7:0.2404166230)
(2:0.5188742733,((3:0.0281762090,4:0.0312463201):0.0065177704,5:0.0143200398):0.1728591449,(6:0.0628184375,(7:0.0286402333,8:0.0325814437):0.0042150098):0.1444600308)
(2:0.3803116905,((3:0.0288555113,5:0.0229819086):0.0123143652,4:0.0173788394):0.1013768770,6:0.2349061450)
(1:0.3842128010,(3:0.0234264413,4:0.0228238851):0.1185098994,(6:0.0339242047,8:0.0145082185):0.1609149589)
(1:0.1968991529,2:0.1788921477,(((3:0.0542392472,4:0.0411360342):0.0125640826,5:0.0461879045):0.1711366457,(6:0.0710452464,8:0.0370837282):0.2288800903):0.6425796542)
(1:0.1554179539,2:0.1922635424,(4:0.2095049907,8:0.1806559159):0.2361152204)
(2:0.4909691987,(3:0.0542643599,5:0.0353280667):0.0153520058,4:0.0208660128)
(2:0.3940181405,(3:0.0320115422,4:0.0223704956):0.0080350433,5:0.0212592488)
(1:0.2393051634,2:0.3420215807,(4:0.1601668873,(6:0.0314482786,8:0.0589571299):0.2299746007):0.7714699525)
(2:0.4409609509,(4:0.0320169814,5:0.0257327158):0.1036244308,(6:0.0524521916,(7:0.0282879108,8:0.0225434187):0.0238450714):0.1169880694)
(1:0.1794371265,2:0.1579228986,(4:0.1321864916,5:0.0118391944):0.2983323909)
(1:0.2826972879,2:0.1903500686,(6:0.0783529764,7:0.0374266883):0.2639497514)
(1:0.2071033443,2:0.3000123299,(6:0.0377150493,8:0.0487056160):0.4258358288)
(1:0.2094441420,2:0.2466415596,(6:0.0308676006,8:0.0403717616):0.7365166960)
(1:0.1128815294,2:0.2471960061,(7:0.0252629770,8:0.0307749225):0.2206796484)
(1:0.1670316045,2:0.1796560756,(6:0.0193512015,(7:0.0266719629,8:0.0487648266):0.0136792226):0.2797767329)
(2:0.2663998322,(6:0.0480360723,7:0.0170086410):0.0069903362,8:0.0175966338)
(1:0.1616601497,2:0.1175030384,(6:0.0393040106,8:0.0233212913):0.4466115974)
(3:0.0171341779,(4:0.0856626734,5:0.0256951362):0.0038362322,6:0.3441015185)
(3:0.3849634237,4:0.3533933484,(6:0.0752977862,8:0.0631202663):0.2690799194)
(4:0.0354697862,5:0.0303540549,(6:0.0183865057,(7:0.0252686242,8:0.0286413206):0.0126010733):0.2737675346)
(1:0.9829078909,(3:0.0409198671,5:0.0574899603):0.0998619145,(6:0.0427851985,7:0.0155545547):0.2806586839)
(3:0.0445528324,(4:0.0432046612,5:0.0379846131):0.0018523414,(7:0.0587008762,8:0.0609664835):0.4636339272)
(3:0.0261508581,(4:0.0129542890,8:0.3024601627):0.0069870786,5:0.0234381585)
(1:0.3258469928,(3:0.0251901447,5:0.0215376645):0.1305058072,7:0.1555526188)
(1:0.5252077091,((3:0.0319419442,4:0.0276182500):0.0083892306,5:0.0237506648):0.1169081948,6:0.3554660683)
(1:0.9035603466,5:0.1269366593,(6:0.0544811349,7:0.0366289507):0.3992111280)
(4:0.0268997471,5:0.0071759488,(6:0.0278590717,7:0.0849024352):0.1637028209)
(1:0.7436614108,(3:0.0868710236,5:0.0506172890):0.0454824429,4:0.0214830611)
(1:0.8737043453,(3:0.0402327411,4:0.0395530205):0.0234074283,5:0.0165002669)
(1:0.6151932907,(3:0.0320547387,4:0.0314451976):0.0136123740,5:0.0289774214)
(1:0.3935453733,2:0.5823234988,((3:0.0349113060,4:0.0454375906):0.0338447042,5:0.0057948665):0.4185751777)
(2:0.6883235023,4:0.2249055080,(6:0.0427457405,8:0.0606258781):0.1662193591)
(3:0.1418932281,4:0.2207405575,(7:0.0099542545,8:0.0521375222):0.1035023039)
(4:0.0601846555,5:0.0473972987,((6:0.0504878213,8:0.0549142354):0.0125548366,7:0.0373533282):0.4343415867)
(3:0.0400124458,4:0.0271592198,(5:0.0132156570,((6:0.0255203868,7:0.0391009854):0.0117628954,8:0.0216680158):0.2845587245):0.0139050433)
(2:0.4812028060,4:0.3022128465,(6:0.0744024031,8:0.0410763868):0.2091185690)
(2:0.3176368246,(4:0.0113293035,5:0.1468674905):0.0965708316,7:0.1531410652)
(2:0.3460011364,((3:0.0324323315,4:0.0846645022):0.0064062526,5:0.0209014709):0.1129912521,((6:0.0203037510,8:0.0349593353):0.0089581698,7:0.0163204648):0.1279232399)
(1:0.1616186730,2:0.4783096909,(((3:0.0576397178,4:0.0350135909):0.0075485043,5:0.0334926681):0.1876029528,(7:0.0669885614,8:0.0200498556):0.2191893530):0.4137884626)
(2:0.6178124646,(3:0.0200434067,(4:0.0314943607,5:0.0247734240):0.0048300700):0.1136611756,6:0.1458085153)
(1:0.1998332951,2:0.1740913548,(4:0.1390359515,7:0.2215875077):0.1441092466)
(1:0.6297206111,(3:0.0239396797,5:0.0671441299):0.0121556841,4:0.0126217875)
(2:0.3177518316,3:0.1441802262,((6:0.0914670668,8:0.0270670415):0.0167043074,7:0.0316159512):0.2112598050)
(1:0.5495961022,3:0.0257664732,(4:0.0167423682,5:0.0197585323):0.0050711050)
(1:0.2808160907,(4:0.0282165140,5:0.0478045984):0.1038935661,8:0.4352275699)
(3:0.0569673958,4:0.0508954897,(5:0.0338879121,(6:0.0563689246,7:0.0726877945):0.4321712780):0.0092412311)
(2:0.4832648738,3:0.1865680596,(4:0.5622144754,5:0.0590088853):0.0782970910)
(2:0.2418523421,(3:0.2560789151,5:0.0168239764):0.1173356785,((6:0.0216997037,8:0.0277822600):0.0102567765,7:0.0241871539):0.1407634915)
(1:0.9657312113,(4:0.0349124262,5:0.0445391483):0.2483537793,(6:0.0465240981,8:0.0468698287):0.1246960359)
(1:0.2467651622,2:0.2144633261,((3:0.0323200219,5:0.0359136695):0.1595731086,((6:0.0376456485,7:0.0274988187):0.0159613716,8:0.0358391165):0.1900211468):0.4131848279)
(2:0.7924973776,3:0.0274048185,(4:0.0342773514,5:0.0384646035):0.0116608862)
(1:0.2166764463,2:0.3950155596,((3:0.0279553110,5:0.0230288385):0.0262594364,4:0.0297527322):0.3037650213)
(1:0.2596802942,2:0.3068553484,((3:0.0331655174,4:0.0490023922):0.0235514515,5:0.0308236663):0.4424723151)
(1:0.3576847126,(3:0.0383597474,5:0.0174077644):0.1304595129,((6:0.0162198133,8:0.0234720125):0.0048574940,7:0.0158797532):0.1127374413)
(3:0.1931991172,(6:0.0506147392,8:0.0410435896):0.1909037513,7:0.6603843726)
(3:0.0657055821,5:0.0154115716,(7:0.0570651445,8:0.0413046531):0.5613552932)
(3:0.0591618938,(4:0.0330900231,(6:0.0465329289,8:0.0413885062):0.4688300450):0.0129883523,5:0.0417879360)
(3:0.0613900383,4:0.0716389211,(6:0.0381574431,(7:0.0464137197,8:0.0689727775):0.0056481603):0.5198209058)
(1:0.3949659469,6:0.0529873299,(7:0.0000022830,8:0.0727478202):0.0126415639)
(1:0.2932953502,(6:0.0128640791,7:0.0445929254):0.0049343095,8:0.0220040337)
(2:0.5193302625,3:0.0498615824,(6:0.0447003199,8:0.0000024964):0.1501184214)
(1:0.2313860617,(6:0.0322095748,7:0.0191380611):0.2089548975,8:0.2811190976)
(1:0.2492797483,(6:0.0246920122,7:0.0155924855):0.0111644514,8:0.0203587084)
(2:0.3407678777,(6:0.0299486844,7:0.0526345761):0.0201984774,8:0.0090914220)
(1:0.4167817246,2:0.3127438666,((3:0.1555987314,6:0.2161321008):0.0979623975,8:0.8219524028):0.8235316166)
(4:0.0189031790,5:0.0233834661,(6:0.0169343426,7:0.0223186911):0.2283527245)
(3:0.0646451005,(4:0.0331286855,((6:0.0489522049,7:0.0664694078):0.0099638379,8:0.0413470883):0.3147219635):0.0211387616,5:0.0992233664)
(2:0.4130030842,(3:0.0285495100,4:0.0331515248):0.0056345503,5:0.0604456775)
(3:0.0274895402,4:0.0342422257,(5:0.0227768390,(6:0.0567995368,7:0.0168536686):0.3485212447):0.0070508322)
(3:0.3066042551,(6:0.0834104427,7:0.0374758744):0.0193685215,8:0.0388921739)
(1:0.5173742759,3:0.2571764556,((6:0.0367396028,7:0.0311771371):0.0076682392,8:0.0226406014):0.1947300564)
(3:0.0310236414,4:0.0278379153,(5:0.0180214578,(7:0.1333145720,8:0.0414667238):0.4847747090):0.0121735513)
(1:0.5515404901,(6:0.0376702548,8:0.0356966840):0.0132717560,7:0.0166448067)
(1:0.7396351139,(4:0.0393249800,5:0.0256572897):0.1706794118,(6:0.0313144090,8:0.0562356116):0.2259028622)
(1:0.3162288032,3:0.0160160275,(4:0.0409880989,5:0.1339587298):0.0113955877)
(1:0.8290094217,(6:0.0564718140,8:0.0304978776):0.0204096738,7:0.0270275785)
(1:0.3211807163,3:0.2469472205,(6:0.0368427633,(7:0.0350754489,8:0.0388968118):0.0002071938):0.0979837145)
(1:0.8480120728,((3:0.0602759329,4:0.0453027794):0.0118104137,5:0.0370905984):0.1569883539,(6:0.0292533986,(7:0.0639586956,8:0.0550843918):0.0220253115):0.2280645541)
(1:0.7161262286,((3:0.0330026206,4:0.0626429421):0.0116630657,5:0.0272743284):0.1931395826,(7:0.0261369457,8:0.0435160668):0.2022625766)
(1:0.3030250290,3:0.0059995451,(4:0.0859968018,5:0.0331103825):0.0124613727)
(1:1.1342801631,3:0.0660243037,(4:0.0382013565,5:0.0269410167):0.0192881963)
(1:0.4202362457,(4:0.0325089531,5:0.0311738662):0.1694031762,8:0.1742345764)
(1:0.3537524750,(5:1.4078715264,7:0.0045868734):0.0136447909,8:0.0268461229)
(3:0.0343778678,4:0.0513776771,(5:0.0390200038,7:0.5228561147):0.0111962164)
(1:0.6187653229,4:0.2142365295,(7:0.0296873937,8:0.0260056722):0.1258957600)
(2:0.2816662838,3:0.1567446077,(6:0.0269364778,(7:0.0204068553,8:0.0245686380):0.0075757606):0.1370414991)
(2:0.3625433977,(6:0.0302397833,8:0.1161080660):0.0203046110,7:0.0271146293)
(1:0.1883602599,2:0.1414494542,(5:0.3054094278,(7:0.0266039808,8:0.0201792084):0.1471938470):0.1821902299)
(2:0.3929903631,(6:0.0559024183,7:0.0396216820):0.3859071830,8:0.2555287965)
(1:0.2593799808,2:0.4316270126,((6:0.0361384441,7:0.0375766689):0.0057691443,8:0.0285448680):0.4657165042)
(1:0.2179234942,2:0.3144396262,((4:0.0331905298,5:0.0350569843):0.1898060558,(6:0.0543459603,8:0.1368050927):0.2199234519):0.3430839794)
(1:0.2040967437,2:0.2118565873,(((3:0.0283694661,4:0.0362786301):0.0062598808,5:0.0142534517):0.1662591632,(6:0.0173801617,7:0.0384344232):0.1108259699):0.2428029433)
(2:0.3990389875,(3:0.0234794060,4:0.0519769401):0.1268414783,((6:0.0229114879,7:0.0373850374):0.0076507769,8:0.0144876905):0.1255722572)
(3:0.0306907998,(4:0.0446687626,((6:0.0325626233,7:0.0259705444):0.0207126731,8:0.2521673416):0.2402511576):0.0077813136,5:0.0317209315)
(3:0.0348881898,(4:0.0858716254,(7:0.0507216689,8:0.0300528808):0.3764180959):0.0215408532,5:0.0456830803)
(1:0.3144991147,(4:1.0689559096,6:0.5353864376):0.2755619612,(7:0.0359593598,8:0.0418835612):0.2603489153)
(1:0.4361581178,((3:0.0294238351,4:0.0355988293):0.0031526943,5:0.0253099898):0.1019025906,(7:0.0283514876,8:0.0460401727):0.1484247280)
(1:0.2889274216,(4:0.0380125395,5:0.0207189298):0.1256705386,(7:0.0257045524,8:0.0257765771):0.1037512216)
(1:0.6118733471,((3:0.0461449686,4:0.0431838348):0.0086489755,5:0.0341661113):0.2359340264,((6:0.0487271214,8:0.0420056455):0.0089056442,7:0.0365783557):0.2230813126)
(3:0.0664827474,5:0.0285291583,(6:0.0321800783,8:0.0278514694):0.2283751247)
(1:0.6712755860,((3:0.0425513542,4:0.0348982950):0.0099283748,5:0.0307309550):0.2136935102,(6:0.0370245632,(7:0.0419207626,8:0.0496565759):0.0024990106):0.3364237821)
(3:0.3418641855,6:0.0212929076,(7:0.0210455079,8:0.0394083286):0.0044305528)
(1:0.2495379922,(3:0.1736672314,5:0.0377473431):0.1579005672,((6:0.0306118200,8:0.0282228041):0.0036647962,7:0.0203109509):0.1395913001)
(1:0.4990377561,(3:0.0450890727,5:0.0565492597):0.4155007459,4:0.1769309264)
(1:0.7534129252,5:0.2718833815,((6:0.0410800330,8:0.0431709708):0.0067326751,7:0.0443500758):0.2294440026)
(1:0.3036283885,3:0.2058501334,(4:0.0537712746,5:0.0391008917):0.1640466363)
(1:0.1451673252,2:0.2133904581,(3:0.2347288994,8:0.1469943108):0.0800067422)
(1:0.2132696408,2:0.2410045915,((3:0.0335155460,4:0.0274611208):0.1690203353,7:0.1864779377):0.3184797297)
(2:0.4258321714,(3:0.0378396206,4:0.0241584197):0.1463626447,6:0.1812888989)
(2:0.3640019150,(3:0.0235672849,5:0.0318695360):0.1036581306,(6:0.0434718302,8:0.0190981942):0.1968446974)
(2:0.4952578899,6:0.0129157871,(7:0.0301432387,8:0.0414543725):0.0118761533)
(1:0.2117021430,2:0.1486983877,((4:0.0436852837,5:0.0166303525):0.1584206303,(7:0.0367925460,8:0.0238158315):0.1209033929):0.1053926200)
(1:0.4156846175,3:0.0276614372,(4:0.0269898195,5:0.0414511133):0.0099004982)
(1:0.7784220904,(3:0.0506148317,4:0.0238616727):0.1539252581,((6:0.0445815550,7:0.0374930898):0.0070677842,8:0.0266488292):0.1815189424)
(4:0.0349473412,5:0.0121900791,(6:0.0121404913,(7:0.0229971557,8:0.0424662474):0.0129574581):1.1409105222)
(1:0.5359238683,6:0.0199909626,(7:0.0612574930,8:0.0219704972):0.0067426870)
(1:0.9534072876,(6:0.0257262766,8:0.0441039364):0.0076632231,7:0.0284924170)
(2:0.5455625575,6:0.0230640020,(7:0.0289704137,8:0.0851330321):0.0095715131)
(1:0.1741502787,2:0.3145064486,(6:0.0169630716,7:0.0298787597):0.3911357130)
(1:0.1442284578,2:0.3000698888,(6:0.0775708937,8:0.0173287633):0.3853862296)
(1:0.1917942377,2:0.3954973766,((6:0.0358298103,8:0.0450596243):0.0152816739,7:0.0290948729):0.5840818020)
(1:0.5243927011,6:0.0176650070,(7:0.0258456193,8:0.0368726397):0.0155206032)
(1:0.3179019378,2:0.2127913103,(6:0.0570683826,8:0.0490345191):0.4368650361)
(1:0.1313405592,2:0.1684693114,((6:0.0134446620,8:0.0491551095):0.4458267839,7:0.1892683368):0.0755722643)
(2:0.3208706244,(6:0.0312086158,8:0.0357925222):0.4465414546,7:0.3311730014)
(1:0.1562948576,2:0.1164485206,(6:0.0151505706,(7:0.0212425942,8:0.0253076341):0.0061080485):0.1910691940)
(1:0.9164881372,(3:0.0346913387,4:0.0366632448):0.0060629212,5:0.0193728305)
(1:0.3013749995,2:0.3406876052,(3:0.0482321938,8:0.0428693936):0.3778156132)
(2:0.4507051858,6:0.0221225290,(7:0.0294109646,8:0.0200267065):0.0059247542)
(2:0.3783043311,(6:0.0614088073,7:0.0575171311):0.0000020444,8:0.0085758581)
(4:0.3305347025,5:0.5025948908,(7:0.0387195722,8:0.0529723661):0.4793522143)
(4:0.2478543913,5:0.3111350630,(7:0.2946551847,8:0.3166134002):0.4101778684)
(1:0.2006732515,2:0.1231245496,(6:0.0187572303,7:0.0409712815):0.3385030010)
(2:0.2812025507,4:0.0967012975,(5:0.1705520871,(7:0.0381880858,8:0.0508775809):0.1066602636):0.0410828503)
(1:0.2465407852,2:0.1721964852,(4:0.2094631157,((6:0.0240734196,7:0.0841300007):0.0738727528,8:0.1627014825):0.0559154836):0.3352572469)
(1:0.2261504894,2:0.3502530875,((4:0.0239181105,5:0.0399696353):0.1000637000,((6:0.0344985818,7:0.0304202575):0.0122801566,8:0.0280832368):0.2222027700):0.2857487840)
(1:0.3574843066,2:0.8908141979,(5:0.3336455452,((6:0.0470960058,7:0.0742212819):0.0114955043,8:0.0712813288):0.1081659693):0.6034102326)
(2:0.6440526003,5:0.2224622607,(7:0.0189850071,8:0.0530375302):0.2792856500)
(2:0.2323085227,4:0.2511246508,(6:0.0726865629,7:0.0136455780):0.0936959637)
(1:0.1735334290,2:0.1863311399,(6:0.0129267146,(7:0.0272243221,8:0.0315438890):0.0345070303):0.5503004429)
(1:0.0747526886,2:0.1038900055,((4:0.0391989278,5:0.0138894430):0.0914169966,(6:0.0422804504,8:0.0003985444):0.0555091187):0.1246631597)
(4:0.0282364301,5:0.0345693167,((6:0.0366440071,8:0.0506833643):0.0000029386,7:0.0280020796):0.3236219534)
(1:0.0783067978,2:0.1423072479,(3:0.0345266222,4:0.0147637987):0.1729079693)
(2:0.4729388861,(3:0.0561296106,4:0.0622314908):0.0377811100,5:0.0795972362)
(2:0.6759938811,(3:0.0155028964,4:0.0309878210):0.0069862621,5:0.0178421723)
(1:0.6215274894,3:0.0184075922,(4:0.0293832546,5:0.0375017491):0.0190486905)
(1:0.4881225319,(3:0.0241040688,5:0.0046143064):0.0137001666,4:0.0293663773)
(3:0.0219553139,(4:0.0537807874,5:0.0480418622):0.0093861589,8:0.5428717011)
(3:0.0443277299,(4:0.0368338430,6:0.0893132739):0.3999343100,5:0.0397856588)
(3:0.0652996397,(4:0.0404861732,6:0.5716520812):0.0036754447,5:0.0362510760)
(1:0.8133547524,3:0.0518352387,(4:0.0323131951,5:0.0913665450):0.0147749567)
(1:0.7041575194,(3:0.0293289585,5:0.0414507974):0.0195024534,4:0.1662197337)
(1:0.3835623888,3:0.1166467467,((6:0.0241155189,8:0.0322140144):0.0074437346,7:0.0204722919):0.0897656210)
(1:0.2441326572,(6:0.0245315687,8:0.0212897035):0.0084882830,7:0.0091904256)
(1:0.2984425579,3:0.1360645993,(6:0.0326158524,7:0.0189168636):0.0434730996)
(3:0.2729136862,(6:0.0406729436,7:0.0232781443):0.0061689875,8:0.0341912653)
(1:0.5305695742,(3:0.0403268964,(4:0.1234205544,5:0.0207925366):0.0111579770):0.2261525169,8:0.1532305708)
(3:0.0522964195,4:0.0000020035,(5:0.0831548945,6:0.2692640696):0.0000020459)
(1:0.2749256973,(3:0.0234594779,(4:0.0383416807,5:0.0281728281):0.0071750999):0.1357145001,(6:0.0439351608,8:0.0315919180):0.1037665565)
(1:0.4384726581,4:0.2747421007,(6:0.0332571391,8:0.0350386354):0.1309478403)
(1:0.2706917634,((3:0.0177603074,5:0.0658630003):0.0014784006,4:0.0274034436):0.1066716165,8:0.1293152655)
(1:0.8750538412,(3:0.0261121043,5:0.0525283332):0.2412550824,(4:0.0228155318,6:0.0791229031):0.0918760612)
(1:1.3852010875,(3:0.0361598565,5:0.0315842804):0.0179790700,4:0.0218812319)
(1:0.3464841869,(4:0.0246869105,6:0.0166017532):0.0021864115,8:0.0196698166)
(3:0.0186321279,(4:0.1176771848,8:0.3537895322):0.0128617478,5:0.0309262802)
(1:0.3131362625,(4:0.0198326695,(6:0.0150690896,8:0.0159825285):0.0086228118):0.0776175897,5:0.1137422045)
(1:0.5311979439,3:0.0415617898,(4:0.0407847780,5:0.0347925028):0.0043733265)
(1:0.8483463504,(4:0.0319686990,8:0.0434055307):0.0383547921,6:0.0000029672)
(3:0.0211018491,(4:0.0552651572,8:0.0369326847):0.2144029614,5:0.0325195563)
(3:0.0712733116,(4:0.0420939396,8:0.0268259516):0.3746429491,5:0.0371417226)
(1:0.3706675234,4:0.7456051847,(6:0.0130466346,8:0.0895092601):0.5669163624)
(1:0.3821002296,(3:0.0553137675,5:0.0520721703):0.2061636815,(4:0.0629987479,6:0.8284777460):0.0885730858)
(1:0.2770272567,(4:0.0258177528,8:0.0346164106):0.3192479536,6:0.5759326336)
(1:0.3279285208,(4:0.0243045371,8:0.0294399699):0.1464630048,5:0.1521681679)
(1:0.5426614210,4:0.1604461710,(6:0.0430658096,8:0.0426616779):0.2331152643)
(1:0.4519084783,4:0.0259698934,(6:0.0325825615,8:0.0301426776):0.0091703025)
(1:0.4809706636,(2:0.3071368300,4:0.2794471445):0.0982662576,(6:0.0472476146,7:0.0354227337):0.2778343406)
(2:0.2895406636,((3:0.0265455219,5:0.0230750977):0.1095015259,(4:0.0342341231,8:0.0186272878):0.1294146042):0.1480842667,(6:0.0371143161,7:0.0116301411):0.3882123077)
(2:0.9703654294,(4:0.0431306540,8:0.4762367608):0.0688317899,5:0.0461105259)
(1:0.6346039068,(4:0.0362069111,5:0.0309702994):0.1262223785,8:0.1381940231)
(1:0.2145752705,2:0.1722868351,(3:0.1926936580,4:0.1367302836):0.4511486574)
(1:0.2646681744,2:0.3946876188,(3:0.0400383371,5:0.0164945830):0.2919567792)
(2:0.6830241506,(3:0.0810186636,5:0.7978834629):0.0965149443,((4:0.0394324448,6:0.0562205180):0.0119706694,8:0.0355476441):0.1484765381)
(1:0.3623085351,(3:0.0402067175,5:0.0409845638):0.1514605542,(4:0.0396637621,8:0.0483602380):0.1668934233)
(1:0.4356872431,3:0.2239039162,(4:0.0442401100,8:0.0694547842):0.1080505958)
(3:0.0521782270,((4:0.0444028141,8:0.0461510989):0.0070234045,6:0.0336509907):0.4373849972,5:0.0378072860)
(1:0.8017515253,3:0.0308066137,(4:0.0281003735,5:0.0385322154):0.0088371398)
(1:0.2089155157,2:0.1990987734,(3:0.0374782814,5:0.0285151689):0.7239108314)
(2:0.7643159705,(3:0.0565337094,4:0.0445045288):0.0193098597,5:0.0191185083)
(2:0.2911299824,(3:0.3907737013,4:0.0000021746):0.0116885839,5:0.0096181843)
(2:0.4707882366,(3:0.0323131631,5:0.0328439002):0.0036494912,4:0.0181808958)
(1:0.2302477172,2:0.5241867794,(3:0.0060923187,(4:0.0303109492,5:0.0351055492):0.0346868142):0.7216551821)
(2:0.5250563104,(3:0.0260767602,5:0.0294123429):0.0015599935,4:0.0339742839)
(2:0.8441685879,(3:0.0786887395,5:0.0367817515):0.1709162867,4:0.2412799141)
(1:0.2736820305,(2:0.4861788002,3:0.2012428236):0.0941191419,5:0.2621978413)
(1:0.8467665188,(3:0.0475402443,4:0.0391825117):0.0258042804,5:0.0046798714)
(1:0.4061578357,3:0.0280158170,(4:0.3028545394,5:0.0143960164):0.0000020167)
(1:0.3364629790,2:0.2124055142,(3:0.0783534356,4:0.0712331738):0.2949251961)
(1:0.1624995142,2:0.1494431032,(3:0.4611998912,5:0.2172601037):0.1466024776)
(1:0.5975520935,(3:0.2426677518,4:0.2106759343):0.1047632111,5:0.3502299514)
(2:0.2528560712,(3:0.0322326599,4:0.0295367698):0.0875903836,5:0.1224065848)
(1:0.3130211337,2:0.2356270412,(3:0.2297211223,(4:0.0482776819,5:0.0496596170):0.1974613782):0.3894376439)
(1:1.0953026339,(3:0.0468334844,4:0.0302732916):0.0199891704,5:0.0135307403)
(1:0.1572009200,2:0.1645636883,(3:0.0383116085,4:0.0246838282):0.2840030928)
(1:0.0971205222,2:0.1885677712,((3:0.0399278674,4:0.0198483570):0.0912642547,5:0.1651368924):0.2350809770)
(1:0.2124507038,2:0.1700223803,(5:0.2181655062,6:0.1374781301):0.1804187787)
(1:0.2298054077,2:0.2210737629,((((3:0.0256389584,4:0.0462635235):0.0199928739,5:0.0189619609):0.1648763214,6:0.2131027142):0.4008661918,8:0.7151629276):0.0958238335)
(1:0.2704103411,2:0.2118043334,((3:0.0354841928,(4:0.0274931951,5:0.0586513154):0.0037809390):0.1772626712,((6:0.0372635911,8:0.0368749565):0.0053677861,7:0.0272386287):0.1978840130):0.3301147254)
(2:0.5010508722,(3:0.0089930135,(4:0.0407987696,5:0.0225589887):0.0138498058):0.0986556133,6:0.3194993624)
(1:0.2524885656,2:0.2155372879,((3:0.0389704279,4:0.0327088253):0.0075716422,5:0.0290505432):0.3818289538)
(1:0.4023248853,2:0.2783276137,(6:0.0253883278,(7:0.0389373488,8:0.0403561443):0.0191219637):0.5399313200)
(1:0.2521281493,(3:0.0123176400,5:0.0229643962):0.1252745061,6:0.1121924310)
(1:0.3807136259,(3:0.0292734190,5:0.0190178201):0.0117667148,4:0.0204631757)
(2:0.2442230446,(3:0.0403341627,4:0.0202347558):0.0155559158,5:0.0673805794)
(1:0.5901767853,(3:0.0484372184,4:0.0444539365):0.2340808600,(6:0.0620699191,8:0.0434339507):0.2870201558)
(1:0.3883430122,5:0.4572774511,(6:0.0254099570,7:0.0307847662):0.1209221134)
(1:0.4273728877,((3:0.0452056605,4:0.0464556237):0.0050855968,5:0.0423037198):0.1880038625,((6:0.0327434424,8:0.0437896692):0.0087304530,7:0.0362915540):0.1539811975)
(1:1.1465350145,(6:0.0334440907,8:0.0368692685):0.0330013474,7:0.0000021688)
(2:0.4644362135,(4:0.0343952563,5:0.0367766760):0.1661099203,8:0.2903569505)
(1:0.2361306734,2:0.2087442436,(((3:0.0839448023,5:0.0584956964):0.0057085033,4:0.0463000422):0.2232552993,(6:0.0467950048,7:0.0645100683):0.0318882293):0.5978212119)
(1:1.1925660314,(6:0.0472018520,7:0.0332806096):0.0136894630,8:0.0317590042)
(1:0.3016456424,(5:0.2550142408,7:0.2249667782):0.1500607107,8:0.4903891871)
(3:0.0631659830,5:0.0256517481,(7:0.0490615757,8:0.0274269671):0.3427866865)
(2:0.5718893808,(3:0.0238539802,5:0.0222884515):0.0058788840,4:0.0290330295)
(4:0.0595460114,5:0.0218671695,(7:0.0225351553,8:0.0283123466):0.2788075663)
(2:0.4517361607,(6:0.0289297084,8:0.0310716239):0.0061107834,7:0.0182893190)
(1:0.2432609405,(4:0.0273378155,5:0.0316028479):0.2138205895,8:0.3595689424)
(1:0.2280289010,(2:0.2041070357,((4:0.0346264042,5:0.0327825570):0.0882068125,(6:0.0338426862,7:0.0716719974):0.1232604272):0.0674509463):0.1011851675,8:0.3184020203)
(1:0.5716843167,(6:0.0301631103,7:0.0382406172):0.0081083768,8:0.0224528569)
(3:0.1977726519,(4:0.0393105990,5:0.0655278330):0.1483905210,8:0.1654004368)
(1:0.4471845746,3:0.1205273611,(5:0.0245813409,8:0.9546338190):0.0257076157)
(1:0.2738660508,(3:0.0317136513,5:0.0268681818):0.0848779146,(6:0.0281233021,8:0.0203660956):0.0844135299)
(2:0.3445221889,6:0.0166924932,(7:0.1262349305,8:0.0384506491):0.0065059447)
(1:0.3889251244,((3:0.0455498841,4:0.0577829961):0.3692265659,5:0.1327457298):0.0822139412,(7:0.0439079302,8:0.0359428052):0.1842354679)
(1:0.6532547325,(3:0.0310162540,4:0.0273663355):0.0112295601,5:0.0305770114)
(1:0.6617103667,(3:0.0370230628,4:0.0393064822):0.0163408394,5:0.0223755087)
(1:0.7555274370,(3:0.0340921305,4:0.0464861268):0.1823805225,6:0.1499930215)
(1:1.0010842845,(3:0.0385666932,5:0.0283980107):0.0233783531,4:0.0195725596)
(1:0.1751138752,2:0.2660346616,(4:0.0232681111,5:0.0404438941):0.3040817719)
(1:0.8038741374,(6:0.0671131139,8:0.0514627767):0.0235318525,7:0.0387155535)
(1:0.6573439411,(4:0.0194916911,7:0.0308656253):0.1328916767,6:0.1895506800)
(1:0.1694918351,(2:0.2616727168,5:0.7326734025):0.5021328746,7:0.2176649974)
(1:0.7108772871,4:0.0472781077,(5:0.0500845551,7:0.0726938552):0.0034449739)
(1:0.6100990789,4:0.0310503042,(5:0.0149610622,7:0.0308874557):0.0187119275)
(1:0.2065366930,(4:0.6376094743,5:0.4830764828):0.5842678565,6:0.1179280381)
(2:0.4260136667,(3:0.0256021040,(4:0.0364691873,5:0.0253324509):0.0159804827):0.1351351816,8:0.2427044547)
(2:0.3166944824,(3:0.0280687577,(4:0.0281648874,5:0.0358991615):0.0000020388):0.0943241254,8:0.1587714235)
(2:0.5963358457,(3:0.0655838298,(4:0.0617931335,5:0.0608553386):0.0145172124):0.1976390259,8:0.1575583152)
(1:0.7102055494,(3:0.0379025231,4:0.0550412178):0.0189504321,5:0.0217266626)
(1:0.2581706311,(4:0.1272470373,5:0.0149399570):0.1144219676,6:0.1395425492)
(1:0.1369105406,3:0.7350982271,(4:0.0261973780,5:0.0202536584):0.1723347425)
(1:0.5711971187,3:0.0243065973,(4:0.0764575000,5:0.0555995624):0.0239456697)
(1:0.3243331397,(3:0.0115872856,4:0.0324516081):0.1427057530,8:0.1871107686)
(3:0.0394379852,(4:0.0358035392,8:0.3275785685):0.0093590861,5:0.0417046574)
(1:0.6401918790,((3:0.0357922179,5:0.0550334719):0.0122068858,4:0.0161424738):0.1122847699,8:0.2287135404)
(2:0.7462252380,3:0.3460547987,((4:0.0420324450,5:0.0483833465):0.1878613769,8:0.2927506469):0.2296674979)
(1:0.8409692336,(3:0.0456375114,4:0.0535716683):0.0227528707,5:0.0376862136)
(2:0.3644171961,3:0.1851409277,(6:0.0409825437,8:0.0301811207):0.1810230284)
(3:0.0497123776,4:0.0340355645,(6:0.0287664636,8:0.0754330252):0.3342828059)
(3:0.1704830061,(6:0.0647863392,8:0.0411582049):0.2082736111,7:0.7265654674)
(3:0.0393777983,4:0.0878441682,(6:0.0609618133,8:0.0322241359):0.1469643897)
(2:0.4188436203,(3:0.0497308534,4:0.0530982033):0.0871965367,8:0.2353591641)
(2:0.7206928645,(3:0.0000027544,4:0.1077347390):0.1248389174,8:0.3517468738)
(2:0.3394222606,4:0.3861689279,(6:0.0491112606,7:0.0100257135):0.1515143175)
(2:0.3105110174,(3:0.0297482019,4:0.0310343490):0.1444342673,(6:0.0908160992,7:0.0095835871):0.1663277528)
(2:0.7735257221,3:0.0652253308,(7:0.0003144383,8:0.1298715787):0.2388808002)
(4:0.0236151970,5:0.0433722152,(6:0.0496714749,8:0.0495909897):0.3189974892)
(2:1.3389956907,(3:0.0571544338,5:0.0246537865):0.0137274625,4:0.0267972981)
(2:0.4146434789,((3:0.0289540578,5:0.0283486832):0.0027197046,4:0.0254169636):0.1244625154,8:0.1967863854)
(2:0.5215560806,4:0.2334436499,(5:0.2774481909,8:0.2330323473):0.0829972182)
(2:0.5911770748,(4:0.1646892186,5:0.1877507274):0.1128324451,8:0.2202115895)
(2:0.5898158476,3:0.1443870158,((4:0.0143986902,5:0.1307816822):0.1114018624,8:0.2719275745):0.0412209050)
(2:0.5960553166,(3:0.0298142472,5:0.0533619647):0.0557291975,4:0.1323637658)
(2:0.4227881981,4:0.1836984563,((6:0.0256347569,8:0.0262211581):0.0035925720,7:0.0119104767):0.0843160069)
(2:0.9088111326,(3:0.0254106635,4:0.1725414627):0.0115019746,5:0.0204022907)
(4:0.3723268712,6:0.0256598543,(7:0.0677838487,8:0.2262966055):0.0001404872)
(2:0.5349360710,(6:0.0638557079,8:0.0489516160):0.0313564316,7:0.0241604364)
(1:0.5342769248,6:0.0245728688,(7:0.0313540714,8:0.0263799100):0.0108419436)
(2:0.8445256765,5:0.2707295199,(6:0.0668134986,(7:0.1840617965,8:0.0616899170):0.0315602820):0.2372613235)
(2:0.4150242224,(3:0.0248140650,(4:0.0747063016,5:0.0525214165):0.0306609447):0.2563269419,8:0.4665823638)
(2:0.3660062472,((4:0.0410640744,5:0.0392477256):0.1682083321,(6:0.0564040071,7:0.1041812904):0.3397712785):0.1974319806,8:0.5064487556)
(3:0.0000023144,4:0.0620504836,((6:0.0408738060,7:0.0263758707):0.2760335237,8:0.4788653172):0.1581485780)
(2:1.0279591439,(6:0.0324687844,7:0.0368237024):0.0014406010,8:0.0257334684)
(2:0.4762851947,(((3:0.0456773646,5:0.0448984883):0.0111194950,4:0.0158395913):0.1204703611,(6:0.0511408485,7:0.0561326750):0.1814558511):0.1647165056,8:0.7973797197)
(2:0.3057781334,4:0.2070363664,(6:0.0171991775,8:0.0357057073):0.0958984620)
(2:0.5255379906,(6:0.0310372535,8:0.0301747620):0.0079053504,7:0.0252310799)
(2:0.4210350463,((3:0.0636505474,5:0.0270972383):0.0113991413,4:0.0222618125):0.1366631835,(6:0.0318920231,8:0.0340474618):0.1704316851)
(2:0.3639776660,6:0.0208718000,(7:0.0233940228,8:0.0267790140):0.0093479869)
(3:0.0280186111,4:0.1187218428,(6:0.0329410437,8:0.0349226161):0.2656499407)
(1:0.4232960032,(6:0.0260475295,8:0.0359894296):0.0154843656,7:0.0317300399)
(4:0.0323872161,5:0.0206652090,(7:0.1273079609,8:0.1903367381):0.8834290489)
(2:0.3819705946,(4:0.2708410297,5:0.1932903341):0.2708335930,6:0.3290541407)
(1:0.1833740421,2:0.1225910846,(5:0.1344701948,7:0.1418633470):0.1833840861)
(2:1.0332347791,(3:0.0199737951,4:0.0604444106):0.9804489441,6:0.4878605029)
(1:0.2135560872,2:0.1651486772,(6:0.0430345583,8:0.0079760013):0.3428641697)
(1:0.2201564282,2:0.3140308908,(6:0.0733996925,8:0.0386362985):0.5211350626)
(3:0.0149663397,(4:0.0404626304,8:0.4412553595):0.0125003440,5:0.0488182886)
(2:1.0053267009,3:0.0153591915,(4:0.0298441830,5:0.0261663850):0.0067238765)
(2:0.2945977479,3:0.0289014841,(4:0.0690972881,5:0.0506633984):0.0109913754)
(3:0.0726488991,(4:0.0372830517,(6:0.0728127985,8:0.1668744728):0.4758785421):0.0330075031,5:0.0739835970)
(4:0.1069457677,5:0.0242479651,(6:0.0474965809,8:0.0620276867):0.6791972231)
(1:0.3721179473,3:0.0290424461,(4:0.1708326349,5:0.0148332706):0.0100538292)
(1:0.5094232047,(3:0.0332643207,5:0.0235591175):0.0114795920,4:0.0162833605)
(2:0.2574214203,(3:0.2678451362,6:0.1807125847):0.1873527867,8:0.9283138562)
(2:0.8544726694,(3:0.0208703012,5:0.0474947154):0.1213584827,6:0.3100754560)
(2:1.7255599372,(3:0.0772129778,4:0.0124845161):0.5161691144,5:0.6175721179)
(2:0.4129531635,(3:0.0536624214,4:0.2421178387):0.0750831856,5:0.2055638451)
(2:0.2173454213,(3:0.0360128228,4:0.0139518226):0.0054733531,5:0.0230362987)
(1:0.8805516817,2:0.2052868877,(4:0.0146156930,5:0.0368538128):0.1713882015)
(1:0.8269272871,(3:0.0512693091,4:0.0550503214):0.0189659755,5:0.0308299923)
(1:0.1576588252,2:0.2090938491,(3:0.0288490451,(4:0.1734914032,5:0.0317265548):0.0022055452):0.2861127189)
(1:0.1180526909,2:0.1021167989,(3:0.0030259386,4:0.0190053750):0.2785915238)
(1:0.3282460473,2:0.0970032826,(3:0.0134919465,(4:0.0214367312,5:0.0319373035):0.0167793421):0.7985027124)
(2:0.5638104860,(3:0.0178737824,4:0.0318038437):0.0205886018,5:0.0000021396)
(1:0.1839932135,2:0.1185504248,(3:0.0275049971,(4:0.0333408830,5:0.0153526511):0.0100641452):0.2871875070)
(1:0.1215029988,2:0.0628894501,(3:0.0263748151,(4:0.0252878637,5:0.0275437178):0.0131185660):0.2675012787)
(2:0.9506370058,3:0.0305822528,(4:0.0725885418,5:0.0535523029):0.0341719591)
(2:0.7948902473,(3:0.0207051452,5:0.0436628202):0.0163008002,4:0.0280513688)
(1:1.4334123827,(6:0.0267118358,8:0.0368867161):0.0142070845,7:0.0160944285)
(1:0.3920635948,6:0.0259348363,(7:0.0185165907,8:0.1183080555):0.0072642887)
(1:1.5065290408,(6:0.0357857223,8:0.0232251036):0.0235324878,7:0.0000020776)
(1:0.4180368890,3:0.1873743821,((6:0.0354858262,7:0.0403175296):0.0198800301,8:0.0328600869):0.2024489909)
(1:0.1703119951,2:0.1114955322,(3:0.1485298257,(6:0.0198569188,8:0.0205222660):0.1435569647):0.1476058265)
(1:0.3458158021,2:0.1992495525,((4:0.0304324218,5:0.0145215817):0.1141180081,6:0.1876413835):0.1878205501)
(2:0.7878984590,(3:0.0548076457,4:0.0402143450):0.0016917614,5:0.0249409576)
(1:0.3983328981,(3:0.0316673619,(4:0.0311559845,5:0.0550781250):0.0065060097):0.0991974874,((6:0.3416620970,7:0.1417347853):0.1163691427,8:0.2289365774):0.0890755442)
(2:0.4368538013,(3:0.0458659444,4:0.0218259608):0.0083579011,5:0.0223806385)
(1:0.0703777770,2:0.1708032554,((3:0.0250915585,5:0.0138998343):0.0020725985,4:0.0152332026):0.2233281899)
(1:0.5298701507,(3:0.0383901885,5:0.0340411856):0.0120023227,4:0.0285999378)
(1:0.4479504945,(3:0.0299436480,4:0.0078205229):0.1070562698,(6:0.0036611437,(7:0.0257132714,8:0.0196799213):0.0155742428):0.0845249087)
(2:0.4018858791,3:0.5994385858,(4:0.0849417542,5:0.0406467103):0.2537957345)
(1:0.1964678614,2:0.2761136062,((3:0.0430176833,(4:0.0381121054,5:0.0434847363):0.0162202879):0.1913475521,((6:0.0325200877,7:0.0399100041):0.0053943362,8:0.0149523401):0.1763708179):0.2986377012)
(1:0.3392670941,(6:0.0127812807,7:0.0306017549):0.0133339032,8:0.0215753989)
(1:0.2484650579,2:0.1797668291,(((3:0.0412870439,4:0.0490930365):0.0066932268,5:0.0293125897):0.1138174172,(6:0.0497181601,7:0.0305340118):0.1940889429):0.4151942802)
(1:0.3395053411,2:0.1814962261,((3:0.0237151426,4:0.0426925107):0.1501941827,(6:0.0483612279,8:0.0241311312):0.1663247945):0.3387259387)
(1:0.5913448968,3:0.0173881286,(4:0.0233685633,5:0.0441339839):0.0106584894)
(1:0.2309341532,(4:0.0229769319,5:0.0205349899):0.0587585852,((6:0.0228531706,7:0.0233602791):0.0020439487,8:0.0531980861):0.0929966195)
(3:0.0458940918,5:0.0511029568,(6:0.0382016356,8:0.0359016300):0.0955172460)
(2:0.5310566688,3:0.0196941598,(4:0.0534915797,5:0.0305410947):0.0176531052)
(1:0.3179492902,(3:0.0359020492,4:0.0276057802):0.1259532771,5:0.2928282420)
(1:0.4968843782,3:0.1351576541,(4:0.0356190644,5:0.0299908558):0.0203562507)
(1:0.4003774599,(3:0.0261388569,5:0.0265800438):0.1224692282,4:0.1592281346)
(1:0.3068402570,(3:0.0200137984,5:0.0189821070):0.0145629919,4:0.0074778799)
(1:0.5193467228,(3:0.4587693834,5:0.0000024990):0.1870209881,4:0.0786524247)
(1:0.9944079774,(3:0.0494618118,4:0.0374214087):0.0090328999,5:0.0281873991)
(1:0.8439565929,3:0.2794310539,(6:0.0486673515,8:0.0609981067):0.2473599838)
(1:0.1999412840,(2:0.1792658682,4:0.2253433731):0.0886350456,5:0.2684168557)
(1:0.9694631396,(3:0.0324428845,4:0.0293768505):0.0121620713,5:0.0287670177)
(1:0.2401661022,2:0.2339366295,(((3:0.0412194772,4:0.0310839228):0.0098622364,5:0.0366071981):0.1782575091,((6:0.0486795383,8:0.0415024826):0.0038994914,7:0.0454660519):0.1470341770):0.6861503472)
(1:0.4844546653,(3:0.0230010114,4:0.0299918739):0.0037589199,5:0.0165636723)
(2:0.5069083662,((3:0.1188301823,5:0.0471800017):0.0594299243,4:0.0025161388):0.5044831904,(6:0.0113322178,8:0.0486384379):0.3597354220)
(2:0.7662498348,(3:0.0458534010,5:0.0513173629):0.2322991230,(6:0.0423386630,7:0.0240870483):0.0382815380)
(1:0.7100035789,(3:0.0233379932,(4:0.0553537738,5:0.0534795346):0.0140474161):0.1762558331,(6:0.1158733903,7:0.0268399369):0.2277432399)
(1:0.4527828726,(6:0.0405777753,7:0.0235020882):0.0057103213,8:0.0247595413)
(1:0.2746618635,2:0.1688853293,(((3:0.0306410290,4:0.0268469965):0.1362081953,8:0.1487208211):0.0923890933,6:0.2146527562):0.1970713672)
(1:0.2102051339,2:0.3030363830,((4:0.1187058075,5:0.0218056393):0.0546379599,(6:0.0229328588,7:0.0300228239):0.1259737413):0.1361490063)
(1:0.3937133573,2:0.2190678730,(4:0.0167336128,5:0.0240165085):0.5053285441)
(3:0.0776154235,4:0.0213524136,(6:0.0240092615,(7:0.0376635735,8:0.0311000011):0.0059399337):0.2431747395)
(1:0.7618585158,(3:0.0593038552,4:0.0374860884):0.2543394945,(6:0.1885736481,7:0.1896427369):0.1038769249)
(1:0.3602908702,(3:0.0392452561,4:0.0227150266):0.1981075912,(6:0.0441907054,7:0.0228734467):0.1301129420)
(1:0.3205677246,(3:0.1502380391,8:0.1026501208):0.1083263019,7:0.3131792422)
(1:0.7560595487,(3:0.0723783151,5:0.0387347398):0.0200340961,4:0.0420547041)
(1:0.2062243612,2:0.2417896801,((3:0.0312573180,(4:0.0268796484,5:0.0368644096):0.0026191386):0.0848583721,6:0.1331042117):0.1736800985)
(1:0.2548482263,(3:0.0216762388,5:0.0220552939):0.1519108622,(6:0.0193130561,7:0.0315266151):0.2103915935)
(1:0.1177283786,2:0.1154360211,((3:0.0167792470,4:0.0240466983):0.0711966912,6:0.1141257263):0.1724402508)
(1:0.5670998279,(4:0.6265140226,5:0.3633553812):0.1459981569,(6:0.1801988319,8:0.2349016385):0.1612744436)
(3:0.0850054412,4:0.0899848912,(6:0.4462531355,8:0.3588296919):0.1070307693)
(4:0.1404658930,(5:0.5621956249,6:0.3479645666):0.2494872495,8:0.7881727159)
(1:0.3215636348,(3:0.0277859402,4:0.0290906376):0.1007510042,((6:0.0228873486,8:0.0256346425):0.0078489274,7:0.0236525055):0.1247505508)
(1:0.5537149506,(3:0.0345154516,(4:0.0353410830,5:0.0448216600):0.0241738569):0.2304974607,7:0.2560924855)
(3:0.0309899149,(4:0.0299692045,(6:0.0502417726,7:0.0297090652):0.2575209099):0.0026013517,5:0.0491452241)
(2:0.3933746801,5:0.2111851858,(6:0.0367795371,7:0.0258206110):0.1276808131)
(1:0.6308057879,(4:0.0485834991,5:0.0874719458):0.1375074259,(6:0.0328300147,7:0.0214141290):0.1378484354)
(1:0.3833335552,((3:0.0216715972,5:0.0254526665):0.0005089223,4:0.0270720754):0.1149725482,(6:0.0240032974,7:0.0251996374):0.1011072028)
(1:0.1306141270,2:0.1587521389,((3:0.0173666060,4:0.0189129068):0.0015062110,5:0.0118418325):0.2552886771)
(1:0.9168242623,(3:0.0275333559,5:0.0366448894):0.2036594288,(6:0.0420774017,8:0.0356411191):0.0941684360)
(1:0.3165361562,(3:0.0183621360,(4:0.0517671979,5:0.0280123402):0.0040215408):0.0485208528,((6:0.0180641956,8:0.0262249502):0.0145637394,7:0.0060721933):0.1111017181)
(3:0.0989962219,5:0.0184344714,(7:0.0253961555,8:0.0403888815):0.2755447893)
(1:0.3422520015,(3:0.0142768787,5:0.1025106020):0.0117289445,4:0.0375807768)
(1:0.1723751119,2:0.1339872052,((3:0.0223441642,4:0.0291420006):0.0088769866,5:0.0136702564):0.2466044497)
(3:0.0284291199,4:0.0376000606,(5:0.0361824239,8:0.3487599010):0.0131275598)
(1:0.3390692330,(3:0.0297912160,5:0.0239145646):0.0514009773,4:0.1068216779)
(2:0.5692244322,3:0.0199756044,(4:0.0496480463,5:0.0293897394):0.0115756889)
(1:1.0338125749,3:0.0143301605,(4:0.0308650413,5:0.0275600628):0.0109351703)
(2:0.5829368129,(3:0.0342306344,5:0.0458659265):0.1310121126,4:0.2010877821)
(2:0.4253102913,3:0.0164942569,(4:0.0992573390,5:0.0152745140):0.0161833315)
(3:0.0209553973,4:0.0242750008,(5:0.0154905172,((6:0.0265870226,7:0.0296476503):0.0081876299,8:0.0212591199):0.2662175439):0.0060892828)
(3:0.0472143644,5:0.0247684451,(7:0.0369867239,8:0.0447034987):0.4266991569)
(3:0.1522973671,4:0.0430954257,(5:0.0283433112,((6:0.0694424729,7:0.0887900706):0.0069134114,8:0.0436813721):0.2967702431):0.0109927265)
(1:0.2701264924,(3:0.0286141861,4:0.0464132213):0.1604000018,(6:0.0301449659,8:0.0221083723):0.2213861514)
(3:0.1011953544,5:0.0207866292,((6:0.1095843898,7:0.0338014059):0.0167093091,8:0.0275087753):0.2902544083)
(1:0.3334465338,(3:0.0242290277,(4:0.0233656950,5:0.0248801031):0.0016898011):0.1287516931,((6:0.0336244692,7:0.0831427726):0.0052043900,8:0.0236453249):0.0930554111)
(1:0.6435763529,(4:0.0293539622,5:0.0381040412):0.1737484661,(6:0.0889900840,(7:0.0171911470,8:0.1061082644):0.0149239583):0.1920000145)
(1:0.6207360868,(3:0.0361873783,(4:0.0399456515,5:0.0262003416):0.0059163004):0.1566682446,(7:0.0430226114,8:0.0435402296):0.1937069106)
(1:0.5594576279,(3:0.0276910351,4:0.1064343359):0.0568578425,(6:0.0329157533,7:0.0490035604):0.1742820074)
(1:0.8109694873,((3:0.0404826806,5:0.0306194075):0.0094451137,4:0.0273235330):0.1709324028,(6:0.0460368923,8:0.0269834766):0.3011813772)
(1:0.5992936544,(3:0.0204768870,5:0.0317157962):0.1924666794,(6:0.0256445793,8:0.0295391771):0.1045668168)
(1:0.4520667439,(3:0.0317782574,(4:0.0430983064,5:0.0283261835):0.0019102140):0.1545340671,8:0.1940577365)
(3:0.0453633604,4:0.0284869955,(5:0.0264209222,8:0.5713056782):0.0054323422)
(1:0.4917319674,((3:0.0356086073,5:0.0613857735):0.0033301780,4:0.0389045064):0.2094253494,(6:0.0286284536,(7:0.0377690956,8:0.1321919127):0.0110311260):0.1457518727)
(2:0.4155926241,(4:0.0297723597,5:0.0257102266):0.1615862454,7:0.1536808791)
(1:0.3118514529,2:0.2265339573,(4:0.0997390152,(6:0.0394601688,7:0.0400461336):0.1375971750):0.3941276708)
(3:0.0188421089,4:0.0334522633,(6:0.0349046505,7:0.0268435750):0.1830137012)
(1:0.1532009318,2:0.2056585553,((3:0.1263927976,4:0.0651564466):0.0930311643,(6:0.0209503835,8:0.0372485229):0.1303181148):0.2166311010)
(1:0.6175721136,(3:0.0383470281,4:0.0471981349):0.2193993496,(6:0.0443961489,7:0.0464968428):0.1678726001)
(1:0.3474346736,5:1.0759577202,(6:0.0453706237,(7:0.0698197084,8:0.0276022924):0.0000025215):0.2584680008)
(2:0.3026533140,6:0.0103708099,(7:0.0190889810,8:0.0202641727):0.0054287877)
(1:0.1935236305,2:0.2799860290,(7:0.0668679042,8:0.0472226749):0.6895655755)
(3:0.0723190790,4:0.0327188289,(6:0.0440663307,(7:0.0540981626,8:0.0389276456):0.0023893453):0.4669529059)
(1:0.9690800659,6:0.0333759583,(7:0.0491849878,8:0.0527945267):0.0082602108)
(1:0.1971171740,2:0.2407738192,((3:0.0452178753,5:0.0499265218):0.2249892626,7:1.0046819129):0.1118712067)
(2:0.5628168673,4:0.2088825762,(7:0.0285643256,8:0.0249951604):0.1071696344)
(2:0.5203072758,3:0.2074465652,(6:0.0656920917,8:0.0537053907):0.1863496509)
(3:0.0322456938,4:0.0492050528,(6:0.0248733490,(7:0.0379068471,8:0.0344387257):0.0096705833):0.3243785270)
(2:0.9173988871,(6:0.0382747431,7:0.0305129946):0.0103531914,8:0.0664884834)
(2:0.7142001800,(4:0.0411283455,5:0.0348750287):0.1848318840,(6:0.0559254065,7:0.0371719996):0.1983567096)
(2:0.3610590585,5:0.1794344463,(6:0.0557777082,7:0.0161111563):0.0913512570)
(2:0.5489254673,(3:0.1401300292,5:0.0248057068):0.2005047153,(7:0.0759085372,8:0.0190199965):0.3904092372)
(2:0.3903233545,(6:0.1044350534,7:0.0224899006):0.0033186182,8:0.0295030076)
(1:0.1977692175,2:0.2086431543,(3:0.0399240236,4:0.0324356416):0.4192492810)
(1:1.0247089949,(3:0.0258938478,(4:0.0236180786,5:0.0353432191):0.0064201517):0.0929438254,((6:0.0516333166,8:0.0425894993):0.0045211394,7:0.0458823387):0.2034086148)
(2:0.6544835557,(3:0.0258904948,5:0.0375886425):0.0086843785,4:0.0208499083)
(2:0.6655408635,6:0.0052715990,(7:0.0290048484,8:0.0198069024):0.0202247153)
(2:0.5232987171,((3:0.0346693138,5:0.0755015986):0.0343233373,4:0.0238848993):0.2993554694,(6:0.1549429678,7:0.1846157783):0.2228460965)
(1:0.2890737327,2:0.2783776560,(((3:0.0369411891,4:0.0351879935):0.0132387452,5:0.0504774916):0.1567248700,(7:0.0360797651,8:0.0504548279):0.1811091326):0.3334440971)
(1:0.2304294377,2:0.2562305236,((4:0.0345128439,5:0.0259184439):0.1383947506,((6:0.0296254138,7:0.0385049480):0.0054502085,8:0.0304189269):0.1619390156):0.3678043490)
(2:0.3633648389,(3:0.0293958937,4:0.1425366587):0.0059853606,5:0.0275426026)
(2:0.7886111976,(4:0.0618968976,5:0.0319555232):0.1503573844,(6:0.0331614705,(7:0.0510776001,8:0.0390575627):0.0055491654):0.2788002505)
(1:0.2204587395,2:0.2289391249,(5:0.1664518688,7:0.1980016309):0.3495112706)
(2:0.3968716232,5:0.1768622003,(7:0.3200688687,8:0.0213093573):0.0471411048)
(2:0.3181367135,(4:0.0207725625,5:0.0328060997):0.0897221351,8:0.1534843518)
(1:0.3028327122,2:0.2585607458,(6:0.0356020966,7:0.0268055223):0.5208022407)
(1:0.2034880437,2:0.2867698061,((4:0.0232390227,5:0.0118040308):0.0957906625,(7:0.0170976635,8:0.0257417922):0.1268419008):0.1207538336)
(1:0.2558918413,2:0.9353478054,(6:0.0170964720,7:0.0709481903):0.3033715272)
(2:0.3834944875,(3:0.0423788226,4:0.0209334745):0.1284136333,6:0.1551021104)
(2:0.5712588434,(3:0.0201908337,4:0.0333858206):0.1270841079,(6:0.0245588413,7:0.0274461514):0.1404922497)
(2:0.2480324085,(3:0.0127564274,4:0.0240039616):0.0868038198,(6:0.1572380803,7:0.0086835230):0.1737925335)
(1:0.3235229920,2:0.1194310277,(6:0.0372260117,8:0.0546401219):0.2542647010)
(1:0.2951711569,2:0.2332147941,(3:0.0463155798,5:0.0572593227):0.4397874777)
(1:0.1240044749,2:0.1292320464,((3:0.0200682450,8:0.2928336779):0.0337250582,5:0.0113849831):0.4700856737)
(1:0.5175168707,3:0.1807851682,(6:0.0590353960,8:0.0378403425):0.2642910765)
(1:0.5319834743,(3:0.0318814758,5:0.0506327124):0.1007086922,8:0.3711223151)
(2:0.5392787991,3:0.0283101697,(4:0.0361740942,5:0.0362155653):0.0033540438)
(1:0.5011848856,(3:0.0105765492,5:0.0294984872):0.0060189967,4:0.0344799520)
(2:0.6341964478,(3:0.0397640404,5:0.0509164378):0.2731807542,8:0.2520713234)
(3:0.0261712632,5:0.0695081009,(6:0.0265880227,8:0.0378192969):0.3061102201)
(2:0.7494171630,(3:0.0283268492,5:0.0502532574):0.0755688496,8:0.2584575128)
(3:0.0278620946,5:0.0499636497,(6:0.0265625542,8:0.0298356046):0.2469981394)
(2:0.2492238601,(3:0.0195488392,4:0.0222317980):0.0193040728,5:0.3478024123)
(2:0.4956306127,(3:0.0218704515,(4:0.0219505423,5:0.0305834856):0.0116231596):0.1362953691,(6:0.0279307002,8:0.0332823150):0.1041352516)
(2:0.4931799388,(3:0.0177983647,(4:0.0443883139,5:0.0368583291):0.0020605070):0.1557206384,(6:0.0251390434,8:0.0182832632):0.0749166569)
(3:0.0431312980,4:0.0646410082,(6:0.0812734547,8:0.0835590145):0.3295897019)
(2:0.6017761680,(3:0.0307094046,(4:0.0351132915,5:0.0437839852):0.0137950743):0.1174237360,(6:0.0301184756,8:0.0375694013):0.1744051007)
(1:0.2402878470,2:0.1724438534,(5:0.1652714787,(6:0.0342682283,8:0.0425277844):0.1354924705):0.2169559443)
(2:0.7351706598,(3:0.0794787902,5:0.0226820050):0.2700161631,(6:0.0346264837,8:0.0720320824):0.2660974399)
(2:0.5237593590,(3:0.0075288447,5:0.0555963451):0.2758202165,(6:0.0414173208,8:0.0763962201):0.2186447085)
(1:0.3289447349,3:0.1023274181,(6:0.0167290279,7:0.0335120754):0.1060590928)
(1:0.2046771144,2:0.2278384335,((3:0.0327581822,5:0.0281980378):0.1485896695,(6:0.0469897198,7:0.0289054119):0.0920868305):0.1722385274)
(2:0.5230208509,(3:0.0212660201,(4:0.0315908181,5:0.0236522207):0.0058666125):0.1458172304,(6:0.0326869867,8:0.0351486080):0.2192327306)
(1:0.0787774933,2:0.2069846096,((4:0.0313413429,5:0.0341829483):0.0461131049,(6:0.0333968605,8:0.0184670639):0.0787462280):0.3273247198)
(1:0.2024479085,2:0.1698538809,(6:0.0491544510,8:0.0204778789):0.2585983259)
(2:0.3595315400,((3:0.0727648544,4:0.0246019192):0.0060471702,5:0.0345042756):0.1178894067,8:0.2220674125)
(2:0.8660880261,(3:0.0331544554,4:0.0238307158):0.2218661145,(6:0.0517767086,8:0.0107407047):0.0466345183)
(2:1.0363805248,3:0.0410553119,(4:0.0357030682,5:0.0302820839):0.0006071828)
(2:0.7720186128,(3:0.0286594580,5:0.0606587072):0.2145691371,8:0.3412878044)
(3:0.0501827332,4:0.0726008083,(5:0.0148753953,(6:0.0249676436,8:0.1417166249):0.6534624778):0.0258497740)
(2:0.7751349431,((3:0.0252277975,5:0.0491569851):0.0065338387,4:0.0433823397):0.1872679211,(6:0.0214130980,8:0.0526106031):0.1738462190)
(1:0.5432301944,(4:0.0250881766,5:0.0428308713):0.1505986889,8:0.1123137364)
(3:0.0271072651,(4:0.0329908178,5:0.0711496841):0.3825673898,8:0.0225526326)
(2:0.2665493112,3:0.2317567326,(4:0.0450762548,5:0.0307628171):0.1329957183)
(2:1.3692910485,(3:0.0225177110,5:0.0280167430):0.0332660126,4:0.0007948868)
(1:0.3380156161,(3:0.0712588514,4:0.0376258532):0.2826883061,8:0.1939964328)
(2:0.8179089215,(3:0.0281808151,8:0.0434540838):0.0248059651,7:0.0139658105)
(1:0.7017810272,(3:0.0469651203,8:0.0565854155):0.0077209289,7:0.0293582483)
(1:0.4574686734,2:0.4375051495,(7:0.0621833927,8:0.0088672042):0.4424605637)
(1:0.2017012873,2:0.1876284626,((3:0.0274635959,7:0.0164852190):0.0087062608,8:0.0146421439):0.2966887360)
(2:0.3628917414,(3:0.0194589124,4:0.0584441736):0.4226875302,(7:0.0492002321,8:0.0104163339):0.5169814034)
(1:0.1593663631,2:0.1317391285,((3:0.0274568617,7:0.0182634722):0.1251004781,4:0.1316936592):0.2131474681)
(1:0.5740123952,(3:0.0409359924,4:0.0170585189):0.1767008153,8:0.2965655051)
(1:0.2142534489,2:0.3271680934,(((3:0.1201246302,8:0.0617216750):0.0101422859,7:0.0440924150):0.1141228248,(4:0.0427949994,5:0.0442998754):0.3437377390):0.5505420491)
(1:0.4139820909,(2:0.3296164909,(3:0.0277762400,4:0.0317180389):0.3688688048):0.1796973730,7:0.3352362851)
(2:1.0422765939,(3:0.0410155168,4:0.0330505296):0.0164542640,5:0.0234894064)
(2:0.9291192989,(3:0.0455896069,4:0.0487014077):0.0080386859,5:0.0213143635)
(2:0.6395706793,3:0.0413122561,(4:0.0624841931,5:0.0647371348):0.0099402636)
(2:0.3210830118,(3:0.0370033137,5:0.0195842101):0.0074755240,4:0.0131715495)
(4:0.0391179406,5:0.2284411080,(7:0.0190523339,8:0.0271986781):0.2155454590)
(2:0.2581421637,(4:0.0212602032,5:0.0515092690):0.1082695656,8:0.1195043658)
(1:0.7268231165,6:0.0443018383,(7:0.0889879102,8:0.0535106273):0.0167792293)
(1:0.4391155922,(6:0.0329585350,8:0.0156752484):0.0076431626,7:0.0150067589)
(1:0.4793970937,6:0.0103567832,(7:0.0219356566,8:0.0208879366):0.0154277518)
(1:0.4539000832,4:0.1596888388,(7:0.0221376600,8:0.0367891203):0.1977295300)
(1:0.6862228774,(4:0.0472006217,5:0.0580895381):0.2683704539,((6:0.0446488076,7:0.0289013031):0.0106475399,8:0.0383045896):0.2268115754)
(4:0.1147531511,5:0.0207487182,(6:0.0494252545,(7:0.0277168270,8:0.0301760987):0.0047887772):0.3281391710)
(1:0.5010809964,5:0.1498996282,(7:0.0422036745,8:0.0397917456):0.1215314150)
(1:0.6179118252,(4:0.0342248850,5:0.0308516614):0.0840374870,((6:0.0421713796,8:0.0336549287):0.0099405450,7:0.0762226372):0.1227337565)
(4:0.5454864087,5:0.0540388504,((6:0.0310320017,7:0.0098865732):0.0024265695,8:0.0527598298):0.2024561640)
(1:0.7601740139,(6:0.0316556719,8:0.0231509100):0.0138143137,7:0.0206263605)
(1:0.6553982535,(6:0.0288182559,8:0.0246534207):0.0142093606,7:0.0226658844)
(1:0.6212430435,(4:0.0363243967,5:0.1032906610):0.1035059983,7:0.2231030059)
(1:0.3081794831,2:0.3258587335,((4:0.0387819269,5:0.0382081437):0.2358724485,((6:0.0350724688,8:0.0348831126):0.0057991793,7:0.0356944143):0.2129332842):0.3385994857)
(1:0.1298765245,2:0.1576190716,(4:0.0310825173,5:0.0158478426):0.2420292577)
(2:0.3208111847,(4:0.0254871264,5:0.0353076389):0.0959428460,((6:0.0329371936,8:0.0411591136):0.0040768789,7:0.0200374527):0.0891753540)
(1:0.2084489477,2:0.1326731130,(5:0.1131527942,((6:0.0295084744,8:0.0198984751):0.0045913281,7:0.0276902127):0.1312103587):0.1954037234)
(2:0.6386250280,(6:0.0472262417,8:0.0436885747):0.0110376614,7:0.0226308579)
(2:0.2141853007,(4:0.0253294633,5:0.0279790390):0.1410357842,(6:0.0396401283,8:0.0154009018):0.1266968892)
(1:1.0234422842,(4:0.0562596531,5:0.0919226962):0.6319663998,8:0.0266121758)
(4:0.0248029901,5:0.0458098434,(7:0.0958175660,8:0.0049523525):0.2901927596)
(2:0.8482464300,6:0.0280210765,(7:0.0351507127,8:0.0430573368):0.0076343313)
(2:0.6594784766,(6:0.0402392898,8:0.0480780995):0.0167405359,7:0.0288809549)
(1:0.6666078867,5:0.2372530651,((6:0.0353589743,8:0.0513603814):0.0074240105,7:0.0348115757):0.1850997849)
(1:0.6099223748,6:0.0655430557,(7:0.0537138239,8:0.0203193834):0.0150314375)
(1:0.2576127224,(3:0.0265612865,5:0.0159559925):0.0743429883,(7:0.0060228654,8:0.0394035326):0.1224802215)
(1:0.4387391739,(3:0.0179190217,5:0.1059457155):0.1739088765,(6:0.0594349258,(7:0.0304883625,8:0.0290953291):0.0019415254):0.1132580569)
(2:0.6033844168,(3:0.0476754215,5:0.0369861669):0.1614341033,(6:0.0493304778,7:0.0136885460):0.1138810391)
(1:0.5381791193,(3:0.0121559207,5:0.0352586014):0.0844949655,6:0.1722836383)
(1:0.6712598558,(6:0.0355854568,7:0.0417712341):0.0063163739,8:0.0718431898)
(2:0.4985959636,3:0.8084145105,(6:0.0421814717,7:0.0353810097):0.1705144601)
(1:0.7084402023,(6:0.0324046059,8:0.0284623972):0.0156966279,7:0.0141030714)
(2:0.7586666837,((3:0.0286724337,5:0.1626933896):0.4778024653,7:0.0296803040):0.0205820138,6:0.0406646866)
(1:1.0929537048,6:0.0000022451,(7:0.0399358736,8:0.0244100571):0.0263021932)
(1:0.3337523604,3:0.0672226656,((6:0.0231740331,7:0.0269209326):0.0137526707,8:0.0125400892):0.1368133609)
(1:0.2801604555,2:0.3292665893,(7:0.0401916281,8:0.0457143324):0.3966427718)
(2:0.9064418380,(3:0.0465874712,5:0.0589095345):0.2130224738,(6:0.0328677077,7:0.0421312847):0.2803012679)
(2:0.7658494836,((3:0.0523084519,4:0.0509722778):0.0029748185,5:0.0566583790):0.1814228530,(6:0.0515108165,7:0.0436848584):0.1798892334)
(2:0.8574459854,6:0.0189544727,(7:0.0325117121,8:0.0362815233):0.0171254609)
(1:0.6543858958,(3:0.0392716897,4:0.0330341916):0.0055260367,5:0.0349565785)
(3:0.1750809127,(4:0.2359434060,(7:0.0678215526,8:0.0712149689):0.1726967870):0.0764402315,5:0.0324964754)
(3:0.0211746135,(4:0.0396030493,5:0.0719456592):0.0051472191,8:0.3075227455)
(1:1.0903835600,6:0.0000026820,(7:0.0423606690,8:0.0416342723):0.0250833536)
(1:0.2284596188,(3:0.0305964477,4:0.0257679677):0.1038205241,(6:0.0202276527,(7:0.0237585607,8:0.3757746695):0.0087875001):0.1108421781)
(3:0.0346909595,(4:0.0323776972,((6:0.0273963397,8:0.0371060058):0.0029728459,7:0.0348060681):0.2979289879):0.0148085433,5:0.0526362475)
(1:0.3721265511,6:0.0134576510,(7:0.0446450323,8:0.0224151315):0.0129864225)
(1:0.4713652255,(6:0.1080598042,8:0.0275830927):0.0000020941,7:0.0269769247)
(1:0.1413375401,2:0.2555056248,(4:0.2060595834,(7:0.0480921366,8:0.0335377555):0.1563103968):0.2824173918)
(3:0.0411418425,(4:0.0160014385,5:0.2853640564):0.0056770419,(6:0.0941131733,7:0.0102977036):0.2487090383)
(2:1.1024864272,(3:0.1010405652,4:0.0351920404):0.0110536818,5:0.0306507358)
(3:0.0259071842,(4:0.0260909703,5:0.0232962930):0.0106379091,(6:0.0228902524,(7:0.0444464058,8:0.0320194024):0.0018908260):0.2466762624)
(3:0.0363415198,(4:0.0491384509,5:0.0329154668):0.0049716249,(6:0.0272145056,(7:0.0352506354,8:0.0331326843):0.0129336346):0.4330375752)
(1:0.3263271776,3:0.0328475974,(4:0.0227217687,5:0.0583895407):0.0300941731)
(1:0.6893439862,3:0.4017546553,(4:0.0702791248,6:0.0898480931):0.3235435919)
(2:0.5966361969,(4:0.0187863515,6:0.0478451185):0.2349849575,5:0.3080794180)
(1:0.2449860641,2:0.3783263630,((3:0.0389216743,5:0.0540171795):0.2161711696,(4:1.5911759263,6:0.2277091726):0.1385895228):0.4168753184)
(1:0.5276630598,(3:0.0264554652,5:0.0304115830):0.0127499985,4:0.0208533171)
(1:0.2305860723,2:0.1430077718,((3:0.0735389048,4:0.0337062857):0.0052435008,5:0.0210721084):0.4588376184)
(2:0.5850192327,(3:0.0412434038,5:0.0412797835):0.4050879460,4:2.0989304942)
(2:0.8893966066,3:0.0163312911,(4:0.0367007812,5:0.0383925691):0.0159120437)
(2:0.3548283570,(3:0.0241514106,4:0.0321756741):0.1143376355,7:0.1796005925)
(2:0.7675601468,3:0.0359684297,(4:0.0418177816,5:0.0460095569):0.0101643854)
(2:0.5179372922,(3:0.0288852257,5:0.0259013069):0.0040929901,4:0.0308681738)
(1:0.2493398181,2:0.2051934222,(3:0.0253126159,5:0.0234387079):0.2043528604)
(2:0.9173466873,(3:0.0492986483,5:0.0306620817):0.0054782508,4:0.0241102471)
(2:0.8330484275,3:0.0206636021,(4:0.0350174527,5:0.0368996844):0.0101977100)
(2:0.6450487031,3:0.0546177592,(4:0.0398551461,5:0.0323964527):0.0112954097)
(2:0.7880151655,3:0.0579007787,(4:0.0473983233,5:0.0491534397):0.0080133474)
(1:0.5641126603,(3:0.0285957041,4:0.0210735833):0.0100486747,5:0.0252054662)
(2:0.5264231491,5:0.2477459203,((6:0.0251426799,7:0.0396835691):0.0101262568,8:0.0116384278):0.0488726135)
(1:0.3880380419,2:0.1733662916,(5:0.1972546545,(6:0.0311806240,7:0.0257787462):0.1032502384):0.2072743511)
(1:0.1646231559,2:0.1541564086,(3:0.0140562102,(4:0.0279702168,5:0.0284098864):0.0204886240):0.3845514746)
(1:0.6728389151,(4:0.0473099434,5:0.0353206819):0.1992997568,6:0.2381059288)
(1:0.1159395120,2:0.1334555919,((3:0.0262420765,(4:0.0296816881,5:0.0355613798):0.0098430896):0.0945056502,(6:0.0418425266,8:0.0205133017):0.0880140819):0.3151351914)
(1:0.3009604709,2:0.7677490164,((3:0.0465610156,4:0.0253026134):0.1750203215,6:0.1912074817):0.2703894007)
(1:0.2637863268,2:0.3722614859,(3:0.0692341613,4:0.0000028856):0.3046622195)
(2:0.2493996169,(3:0.0191708770,(4:0.0986666292,5:0.1173135295):0.0801650274):0.1152643333,8:0.1866815248)
(1:0.2782371875,2:0.2214032709,(5:0.1878663225,6:0.9278777116):0.0512937464)
(1:0.2710863318,2:0.1894372322,(3:0.0208275089,(4:0.0315632257,5:0.0541795793):0.0406593473):0.8386017947)
(1:0.5780703535,3:0.2031314980,(6:0.0412010845,8:0.0537115236):0.1907268030)
(1:0.6772978369,(3:0.0473705499,5:0.0760580654):0.0046800762,4:0.0612199645)
(1:0.5438944618,3:0.2080657304,(6:0.0479028014,8:0.0330707520):0.1282953573)
(1:0.8883099215,(3:0.0258713957,4:0.0158114577):0.0283590877,5:0.0217266714)
(1:0.4117976987,(3:0.0959276107,4:0.0235244488):0.0175039021,5:0.0059359430)
(1:0.3284476090,(3:0.0414074289,5:0.0184679818):0.0264645924,4:0.0803785071)
(1:0.3642308515,(3:0.0338570196,5:0.0391695284):0.1755887264,(6:0.0293441023,8:0.0300184901):0.3060209135)
(1:0.7730703658,(3:0.0529521743,5:0.0413303534):0.0042499596,4:0.0411409891)
(1:0.0697270883,2:0.1761085811,((3:0.0230155719,4:0.0439104289):0.0179348486,5:0.0244597070):0.2662183792)
(1:1.1131258251,((3:0.0941522728,4:0.0841778829):0.0299412798,5:0.0626055784):0.1804578208,8:0.3331881298)
(1:0.5677528413,(3:0.0624241879,4:0.0379486470):0.0278749048,5:0.0136978430)
(1:0.3943605706,((3:0.0295621030,4:0.0196927404):0.0027051196,5:0.0190102855):0.1088367401,((6:0.0964074097,8:0.0444435637):0.0235209372,7:0.0505686418):0.2014937408)
(1:0.1895239594,2:0.2699382737,(3:0.0261299496,4:0.0153038283):0.2805275907)
(1:0.4624622201,(3:0.0268448002,(4:0.0268092844,5:0.0381704069):0.0046769090):0.1201050904,8:0.3783884085)
(1:0.5177181122,2:1.1475642081,((3:0.0474886808,4:0.0458445097):0.0146010191,5:0.0348814369):0.8013443937)
(1:0.7908691323,3:0.0439137093,(4:0.0741362403,5:0.0583270830):0.0160350170)
(1:0.1241110309,2:0.1387912280,(3:0.0137014301,5:0.0311335312):0.2524869651)
(1:0.3899820632,((3:0.0209379949,4:0.0263928226):0.0053106797,5:0.0199866407):0.1308776484,(7:0.0821176802,8:0.0176401297):0.1066562119)
(1:0.1874199959,2:0.1496124735,(3:0.0294019043,5:0.0208788789):0.3633328377)
(2:0.3879650372,5:0.3326688512,(7:0.0354153052,8:0.0747250766):0.1261714598)
(1:0.7042083195,5:0.1517913178,(7:0.0359278446,8:0.0356537139):0.2697787317)
(1:0.1061728537,2:0.1617798634,((3:0.0382213466,5:0.0290237623):0.1213900026,((6:0.0264816054,8:0.0345406320):0.0070837221,7:0.0145371351):0.0845760689):0.2146575126)
(1:0.3892143170,(5:0.1526887276,(7:0.0255800366,8:0.0249772435):0.2011755790):0.1077990475,6:0.3210478025)
(1:0.2715138894,2:0.2511157381,((3:0.0274374795,5:0.0338499853):0.2098213758,(6:0.0379264351,7:0.0508921363):0.2248390436):0.3302554643)
(1:0.5151428663,6:0.0335605721,(7:0.0224336827,8:0.0699363548):0.0083625086)
(1:0.1737101655,2:0.1888695557,((3:0.0472735838,5:0.0312271640):0.1399538211,((6:0.0341732472,7:0.0405429897):0.0015951275,8:0.0324980738):0.1311885692):0.2504875843)
(2:0.8142765566,3:0.1588403037,((6:0.0290772958,8:0.0344201096):0.0049737398,7:0.0363729693):0.1521925307)
(1:0.2196519145,2:0.1372214585,(3:0.2789688477,5:0.0339900984):0.2560870739)
(1:0.2681620882,2:0.1459642337,(3:0.0359695777,5:0.0308298723):0.4735395934)
(2:0.5049270021,(3:0.0553903515,5:0.0477815107):0.1924788682,(6:0.0817211818,7:0.0483763269):0.1710868994)
(1:0.5264290153,5:0.2185531383,(6:0.0458823893,8:0.0300443814):0.1718555933)
(1:0.2028742027,2:0.2768831755,((3:0.0493883148,5:0.0478622879):0.2506361931,(6:0.0409041334,(7:0.0403546475,8:0.0562195441):0.0148042431):0.1886303477):0.3543392301)
(1:0.1253684046,2:0.1704051254,((3:0.0057676821,5:0.1300421417):0.1054023451,(6:0.0334684960,7:0.0249615203):0.1035622896):0.0977719199)
(1:0.2247095865,2:0.3446086142,(5:0.3048374660,(6:0.0388736305,8:0.0331883759):0.2484546198):0.9716306527)
(1:0.4940186527,(3:0.0327805711,5:0.0533245441):0.2168944112,(6:0.0584892290,8:0.0182394702):0.1376840130)
(1:0.7284123409,2:0.2017343967,((3:0.0168194205,5:0.0304243293):0.1268357570,8:0.1931781142):0.1772893439)
(1:0.3672688504,(6:0.0225277309,8:0.0586456299):0.0144159503,7:0.0146145821)
(2:0.6073331546,(5:0.7187753789,(7:0.0310759367,8:0.0174899791):0.0000025845):0.0097847335,6:0.0258606473)
(2:0.7063566628,(3:0.0489617618,5:0.0501782849):0.2768092028,(6:0.0529912168,7:0.0361414060):0.2471587511)
(2:0.7255893690,5:0.2600125459,(7:0.0464103133,8:0.0412293789):0.1461296442)
(1:1.2701552271,(6:0.0457297349,8:0.0267706646):0.0198120583,7:0.0109090576)
(2:0.3805609309,6:0.1511585359,(7:0.0283491696,8:0.0404262890):0.1940679890)
(1:0.2241835899,6:0.1043347048,(7:0.0108170663,8:0.0632359296):0.1100170419)
(1:0.1705104545,2:0.2960407532,(6:0.0389024984,7:0.0375184014):0.6364263794)
(1:0.2298471775,2:0.3408627858,((4:0.0350380233,5:0.0256359817):0.1228571445,8:0.2410556100):0.3079724449)
(1:0.5431489458,(4:0.0633857692,5:0.0172576960):0.2408908742,8:0.2664192608)
(1:0.6799452995,(3:0.0496013742,5:0.0404699932):0.0164394294,4:0.0299870772)
(1:0.2309856862,(3:0.1567546554,4:0.0419656245):0.2272986251,8:0.6556434754)
(1:0.1087864332,2:0.1679658868,(3:0.0205846333,(4:0.0258175228,5:0.0354128739):0.0012367489):0.2432874440)
(1:0.3074702770,2:0.2277939706,((3:0.0250439113,5:0.0408914952):0.0984021757,8:0.1422438038):0.3122019996)
(1:1.1305632214,(6:0.0652225905,7:0.0754557718):0.0195882553,8:0.0073962673)
(1:1.0705918752,(6:0.0405506361,7:0.0436504755):0.0113621047,8:0.0335989616)
(2:0.6355061676,5:0.2362346963,(6:0.0311584922,7:0.0321177259):0.1021853349)
(2:0.5566506255,(6:0.0347807603,7:0.0313586678):0.0091529624,8:0.0313805648)
(1:0.2914368199,2:0.4292156958,(3:0.1485096373,6:0.4730872183):0.3771146551)
(2:1.8011846200,6:0.0190579757,(7:0.0274310880,8:0.0269919147):0.0229122775)
(1:0.1573519921,2:0.4132715964,(3:0.0447613759,5:0.0101347579):0.4597471135)
(1:0.5388732066,(3:0.0366791149,5:0.0144229721):0.6001408975,4:0.5060120893)
(1:0.2036254166,2:0.2126481982,((3:0.1954532477,4:1.8416353763):0.0540545483,6:0.6930554762):0.1004002732)
(3:0.4725699701,5:0.2913975385,(6:0.0955821322,8:0.2185776911):0.1952011527)
(1:0.4059679987,(4:0.0240303399,5:0.0305902284):0.0647080340,((6:0.0906791409,8:0.8457158961):0.0305165485,7:0.0824786680):0.1258771391)
(1:0.8202907946,(((4:0.0175255735,5:0.1984123347):0.5848118046,8:0.0324339241):0.0107392250,6:0.0792855195):0.0405145175,7:0.0195677485)
(1:0.5769735716,5:0.2638096231,((6:0.0279080241,8:0.0314527313):0.0076355630,7:0.0299780999):0.0810585104)
(1:0.4487634422,(4:0.0402114581,5:0.0324801932):0.1568404342,(7:0.0268952755,8:0.0416409687):0.1520935441)
(1:0.6781891551,4:0.2558026053,(7:0.0494309627,8:0.0317293879):0.1106791096)
(1:1.9391744729,(6:0.0275333139,8:0.0294693877):0.0167238891,7:0.0104390615)
(1:0.4288842602,4:0.1849727232,(7:0.0394091069,8:0.0518729881):0.2102410651)
(1:0.4210917276,(3:0.0331941624,4:0.0244193735):0.0130289756,5:0.0239085424)
(3:0.0246134184,5:0.0280123917,(6:0.0205599685,7:0.0298762843):0.2804297393)
(1:0.4260985562,(3:0.0282066011,(4:0.0296831439,5:0.0232096392):0.0017207484):0.1339139960,((6:0.0284741039,8:0.0289014674):0.0060802932,7:0.0218703074):0.1332624587)
(1:0.5662600323,((3:0.0540092121,4:0.0359438471):0.0095685126,5:0.0291521790):0.0822939517,6:0.2314773446)
(1:0.5902801655,(3:0.1248970484,5:0.0499370254):0.3131230296,8:0.2739635240)
(1:0.4276799288,(3:0.0384515585,5:0.0398881290):0.1111613105,7:0.1282701259)
(1:0.5654617164,((4:0.0328248346,5:0.0377724646):0.1447106477,6:0.2613434134):0.0762211660,8:0.5740772589)
(1:1.6887420265,((3:0.1266175006,5:0.1053733705):0.0474710783,4:0.0670333978):0.3635435986,8:0.2583781420)
(3:0.0283941833,(4:0.0326662525,5:0.0474202513):0.0053813424,(6:0.0209648882,7:0.0392498293):0.3867298943)
(1:0.3872608880,((3:0.0190057001,5:0.0263253566):0.0148191730,4:0.0151908354):0.0547699201,(6:0.0290965041,8:0.0267611658):0.1162141244)
(3:0.0286623260,(4:0.0276741218,6:0.2884374978):0.0049364657,5:0.0274735816)
(4:0.0661202334,5:0.0133056068,(6:0.0462688799,7:0.0247114075):0.3358020436)
(3:0.0465654650,5:0.0293808873,(6:0.0426640449,7:0.0638726929):0.3430307632)
(2:0.6134696101,((3:0.1417895111,4:0.0480715757):0.0086315742,5:0.0284346868):0.2691480463,((6:0.0355943838,8:0.0430169351):0.0018115477,7:0.0369161984):0.1494067375)
(1:0.3198283765,2:0.1446327079,(4:0.0465203164,7:0.0548960215):0.3987165658)
(3:0.0271661194,(4:0.0206518661,7:0.0488197610):0.2364707455,5:0.0304924357)
(2:0.4581928103,(3:0.1507005910,5:0.0300771391):0.1178320564,4:0.3200163857)
(2:0.5773263281,(3:0.0443484948,5:0.0377606225):0.1833086171,(4:0.0549825748,7:0.0576332994):0.2154190410)
(1:0.2956178738,2:0.2041828619,(3:0.0297199302,4:0.0311485209):0.2443090060)
(2:0.7342868909,(4:0.0517138626,7:0.0425348857):0.2489377802,5:0.1487202062)
(2:1.0873019046,(3:0.0400173661,4:0.0335649677):0.0179793805,5:0.0292189867)
(2:0.5137188410,(3:0.0373077808,4:0.0419397423):0.0074010018,5:0.0312583023)
(2:0.6377520132,(3:0.0196881952,4:0.0266224806):0.0000020951,5:0.0388694017)
(2:0.5594009406,3:0.0242562575,(4:0.0306633490,5:0.0256988093):0.0024750918)
(3:0.0284339634,5:0.0576810004,(7:0.0415420083,8:0.0341089171):0.3192658151)
(2:0.2626802483,5:0.2460309902,(7:0.0281987294,8:0.0330488820):0.1151525226)
(2:0.7478534864,(3:0.0559724101,5:0.0398510903):0.4778520133,(7:0.0434945373,8:0.0194352818):0.1651453032)
(2:0.7593094691,(3:0.0457943613,5:0.0414382965):0.0063630212,4:0.0415882930)
(1:0.3312528094,3:0.3600794387,(5:0.1301971517,8:0.2007493896):0.2747613289)
(2:0.4920746873,((3:0.0314056037,4:0.0507910449):0.0073355937,5:0.0299204017):0.1763334344,(6:0.0295329203,7:0.1538340759):0.1343665923)
(2:0.5491811273,3:0.1149288544,(4:0.0252634557,5:0.0669231252):0.0063941850)
(2:0.8177604932,6:0.0218398575,(7:0.0412082030,8:0.0467759129):0.0273543515)
(2:0.7256989793,3:0.0179516090,(4:0.0256462567,5:0.0213533410):0.0107294292)
(3:0.0304442984,4:0.0336999022,(5:0.0345246534,8:0.2510882718):0.0009616520)
(2:0.2882563505,(6:0.0252707416,7:0.0181734871):0.0117779141,8:0.0186432753)
(2:0.8644880840,(3:0.0306015577,(4:0.0511458867,5:0.0353893228):0.0051600646):0.1227814725,(6:0.0353457478,8:0.0377324223):0.1735237304)
(2:0.6945245328,(6:0.0221220610,7:0.0355049051):0.0096800137,8:0.0256168989)
(2:0.7669801267,3:0.2069647338,(6:0.0461871754,7:0.0637067186):0.1713780074)
(2:0.3351964313,3:0.0238408137,(4:0.0132829918,5:0.0491788472):0.0000022306)
(2:0.6399707661,(4:0.0476415409,5:0.0302841822):0.2270028681,(6:0.0463147588,(7:0.0376151550,8:0.0415167800):0.0046964345):0.0825578331)
(2:0.8364650857,(3:0.0408697836,5:0.0504294195):0.0121253539,4:0.0350585770)
(2:0.6126624891,6:0.0418321717,(7:0.0621283822,8:0.0375061903):0.0116457044)
(4:0.0324613770,5:0.0550109639,(7:0.0357154588,8:0.0348008083):0.4077479018)
(4:0.0164065393,5:0.0212364031,(6:0.0362542183,8:0.0274661559):0.2880920466)
(1:0.1496714396,2:0.1308184730,(3:0.1551549721,(6:0.0481417089,8:0.0283897032):0.0869514050):0.1701484896)
(2:1.0731787842,(3:0.0342227860,5:0.0373049566):0.0278938627,4:0.0382570260)
(2:0.9035031681,(3:0.0287426283,5:0.0289953136):0.0095549259,4:0.0077628492)
(2:0.5581038507,(3:0.0293969775,4:0.0379747654):0.0270699983,5:0.0155161275)
(2:0.6549908795,(3:0.0358490448,5:0.0391012373):0.0033601856,4:0.0197298710)
(3:0.2323406833,(6:0.0400361638,8:0.0140458882):0.0104731981,7:0.0258987519)
(2:0.4446039352,(6:0.0265772830,7:0.0244137826):0.0070704762,8:0.0129721288)
(2:0.4132769480,4:0.1808160254,(6:0.0305858786,7:0.0445141803):0.1485286760)
(1:0.2570364965,2:0.2250098508,(4:0.1438381507,5:0.1370708025):0.2389249513)
(1:0.2421414511,2:0.2908188598,(3:0.0346156802,5:0.0619622301):0.6209089034)
(1:0.2133262644,2:0.3698714727,(4:0.0628367555,5:0.0356172867):0.9910790685)
(1:0.1799440236,2:0.2294474075,((3:0.0224801763,4:0.0280160755):0.0125884304,5:0.0178049833):0.3650546620)
(1:0.2500858713,2:0.2246221640,(3:0.0346943841,5:0.0517655508):0.5522756974)
(1:0.2854412927,2:0.1794854807,(3:0.0432951321,5:0.0382196652):0.5082908252)
(1:0.1570558679,2:0.0448444855,(4:0.5735018202,5:0.0920983762):0.2030930808)
(4:0.0432062139,5:0.0485853661,(6:0.0271196601,8:0.0236107928):0.2255181825)
(2:0.4542650877,3:0.0229995520,(4:0.0246367657,5:0.0468261768):0.0087413503)
(1:0.9163809133,2:0.1916541300,(6:0.0299897669,8:0.0304983911):0.2096324642)
(2:0.7291736019,(6:0.0361946803,8:0.0490451541):0.0679380249,7:0.2047241805)
(1:0.1897089774,2:0.2444571145,(6:0.0683675632,8:0.0307334705):0.4620712949)
(2:0.4887985435,(6:0.0313356230,7:0.0196815473):0.0167298587,8:0.0052461925)
(1:0.5185865047,2:0.4215623106,((6:0.0332931330,7:0.0440939783):0.0247267531,8:0.0662942790):0.5839062467)
(2:0.2547986544,(6:0.0350746008,7:0.0159675625):0.0608327230,8:0.0750274584)
(1:0.9855230398,(6:0.0352679678,7:0.0294161931):0.0959149854,8:0.2017589726)
(1:0.4056099610,(6:0.0452115952,7:0.0206235352):0.0550466899,8:0.3374185635)
(1:0.9392431280,6:0.3562432452,(7:0.0351826687,8:0.0270021291):0.2225506547)
(1:1.0201344488,(6:0.0429579055,8:0.0357326013):0.0035866667,7:0.0244642133)
(1:0.2568985999,(6:0.0170571911,7:0.0710487471):0.1481548811,8:0.1690641080)
(2:0.2444160075,(3:0.0310481821,4:0.0329359222):0.0667502529,7:0.7220184137)
(2:0.5762045100,(4:0.0196620098,5:0.0151660997):0.2022060399,(7:0.0215975627,8:0.0407432130):0.0440196871)
(2:0.5247205732,(3:0.0301487435,5:0.0208241078):0.0129595765,4:0.0144509112)
(2:0.5830066727,(6:0.0247471092,7:0.0967855868):0.1827052011,8:0.2611018516)
(1:0.2667534473,2:0.1707736010,((3:0.0367512793,5:0.0171241049):0.1445766435,7:0.1985932943):0.3569599682)
(1:0.1955478517,2:0.2137282789,(6:0.0387001991,7:0.0273468903):0.4918453309)
(1:0.3748427384,2:0.2797039275,(5:0.3463029554,(6:0.0525646274,7:0.0508330210):0.1701883135):0.4398150636)
(3:0.0554603047,5:0.0289178024,(6:0.0485210543,7:0.0413963287):0.2905051303)
(1:0.4392909748,(3:0.0285034408,5:0.0567666420):0.2745627460,7:0.1550397335)
(1:0.4609829495,(3:0.0986557223,4:0.0649145490):0.1431748333,6:0.3625554322)
(1:0.3870976223,3:0.0124975823,(4:0.0570198456,5:0.0145816560):0.0199895360)
(1:0.6552471504,(3:0.0316546671,(4:0.0307869601,5:0.0289235738):0.0046262077):0.0753018600,6:0.2366963336)
(2:0.5289920216,3:0.0610940199,(4:0.0320313973,5:0.0245254490):0.0075043457)
(1:0.3797407699,(3:0.0391879959,4:0.0525208581):0.0211839535,5:0.0200231242)
(1:0.2698443394,2:0.2103745872,((3:0.0369987331,5:0.0299209185):0.0099911274,4:0.0163079916):0.3986536114)
(1:0.1957210389,2:0.2030298746,((3:0.0325685885,4:0.0186010772):0.0048882263,5:0.0497895437):0.4190870494)
(2:0.7848875323,((3:0.0498506368,4:0.0352718685):0.0147705039,5:0.1489604793):0.1528310667,(6:0.0452025814,8:0.0542887888):0.1803817265)
(2:0.9278788393,(3:0.0599289167,4:0.0237502043):0.1948476538,(6:0.0202898727,8:0.0356240815):0.2056540419)
(2:0.1248362289,4:0.8185773282,(6:0.0557929595,8:0.0233510007):0.1840292293)
(2:0.5410947791,(6:0.0135051020,8:0.1708788820):0.0080269907,7:0.0196436502)
(2:1.0638385234,(6:0.0533393230,7:0.0523569956):0.0078644572,8:0.0239247085)
(2:0.3971085501,(6:0.0322440038,7:0.0808333001):0.0110007549,8:0.0325413345)
(2:1.0558345889,(6:0.0278323034,7:0.0387346006):0.0278407989,8:0.0024015963)
(2:0.6228694772,(6:0.0384397858,8:0.0485992190):0.0145993031,7:0.0292819897)
(2:0.6155785072,(6:0.0465137288,7:0.0309083843):0.0224014061,8:0.0205200729)
(2:1.1813238112,6:0.0359967105,(7:0.0398656566,8:0.0496500290):0.0189263744)
(2:0.5307459927,(6:0.0464826239,8:0.0397589008):0.0193637408,7:0.0406554461)
(2:1.1194886895,(6:0.0646140046,8:0.0986679141):0.0791253449,7:0.0027272722)
(2:0.4825918155,6:0.0124872932,(7:0.0301282041,8:0.0275172060):0.0040272704)
(2:0.5867791290,(6:0.0088152685,8:0.0257147281):0.0680818871,7:0.2716674512)
(2:0.6905141647,(6:0.0304345554,7:0.0399848456):0.0003805951,8:0.0301023762)
(2:0.5850875327,(6:0.0640513477,7:0.0409792540):0.1716450148,8:0.1342273067)
(2:0.9658943695,(6:0.0363971414,7:0.0311638522):0.0328285860,8:0.0279664818)
(2:0.9742619702,6:0.0000026232,(7:0.0349489621,8:0.0230866010):0.0270895024)
(2:0.5134958439,(6:0.0347286164,8:0.0270985789):0.0068448424,7:0.0171042256)
(2:1.5722508727,((3:0.0314226021,4:0.0496303664):0.2401151547,7:0.2213719610):0.1325221611,6:0.6941875091)
(2:0.3784553817,(3:0.0249611734,5:0.0316367963):0.1433755249,6:0.1130442921)
(2:0.4019459960,(3:0.0298677893,(4:0.0266270907,5:0.0330773878):0.0063732678):0.1043235870,(7:0.0147167839,8:0.0610894062):0.1859306916)
(2:0.4719524769,(4:0.0840237429,5:0.0716628728):0.2203406690,7:0.1771848469)
(2:0.3785482083,3:0.2513340879,(6:0.0146774476,(7:0.0249164464,8:0.0573927767):0.0119519968):0.1391760063)
(2:0.5646543005,3:0.0172636437,(4:0.0210046801,5:0.0239254116):0.0087193812)
(2:0.3736588423,6:0.0484457248,(7:0.0366200061,8:0.0570326779):0.0070930913)
(2:0.4412022631,(3:0.0588703054,5:0.0672674263):0.1349715613,((6:0.0262489884,8:0.0357753120):0.0042539178,7:0.0276129196):0.2086209246)
(2:0.6940368859,(3:0.0243235565,(4:0.0264727656,5:0.0340018602):0.0126063395):0.1322971319,(6:0.0329520587,7:0.0397854865):0.1521972744)
(2:0.5783510171,(3:0.0278532439,4:0.0327649144):0.0068872598,5:0.0248562591)
(2:0.4323049050,(3:0.0360573329,(4:0.0339466471,5:0.0322470885):0.0076011979):0.3400061306,6:0.2403981772)
(2:0.5477882934,(3:0.0678060939,4:0.0362502129):0.2240110503,((6:0.0309864133,8:0.0237669235):0.0373249289,7:0.0206058580):0.1342833344)
(2:0.7020220351,((3:0.0351981487,5:0.0288127601):0.0048430864,4:0.0322835262):0.1870150608,(6:0.0259030867,8:0.0392305710):0.1469184794)
(2:0.6271904064,(3:0.0426449715,5:0.0381894992):0.0000020059,4:0.0375968172)
(4:0.0680716048,5:0.0359366648,((6:0.0542706181,7:0.0456858074):0.0079787884,8:0.0426722978):0.4632554813)
(3:0.0217560274,4:0.0397721997,(5:0.0584497733,(7:0.0252259185,8:0.0268075035):0.2706937582):0.0062963297)
(3:0.0127789450,4:0.0191148397,((6:0.0293808899,7:0.0209818996):0.0111044932,8:0.0179806840):0.1562358659)
(3:0.0346951384,(4:0.0331912375,8:0.3216338484):0.0059663174,5:0.0283791782)
(2:0.7322802911,(3:0.0273406520,5:0.0942348390):0.0059071970,4:0.0349677633)
(2:0.3610400413,4:0.2497564638,(7:0.0282645248,8:0.0365614641):0.0976141697)
(2:0.7845932618,3:0.0210667593,(4:0.0245572178,5:0.0387294630):0.0166818978)
(2:0.2442819431,3:0.0312856848,(4:0.0229417630,5:0.0157639293):0.0150291795)
(1:0.9730165105,6:0.0307754215,(7:0.0681594831,8:0.0443980962):0.0097886089)
