# Supplementary material for: The Chloranthus sessilifolius genome provides insight into early diversification of angiosperms
Source: Nat Commun. 2021 Nov 26;12:6929. doi: 10.1038/s41467-021-26931-3 (PMC8626421; doi:10.1038/s41467-021-26931-3)
Supplement: Supplementary file 4 — Source Data [file 41467_2021_26931_MOESM4_ESM.zip › Fig. 2b and Supplementary Figure 18a/Aquilegia_Prunus.nwk]

(1:0.2346383836	(2:0.2953707347	5:0.5092172712):0.2550710319	4:0.5548487378);
(1:0.4035887691	2:0.3795476328	(3:0.6279536415	4:0.2230244730):0.1648538810);
(1:0.2779717684	2:0.1579908067	(3:0.2424572353	5:0.3470031739):0.1180757684);
(1:0.1661392993	(2:0.2314876095	(3:0.2836238987	5:0.3318672407):0.0754848801):0.0367016426	4:0.7579038292);
(1:0.3575575815	(2:0.4225958386	3:0.4135813630):0.2682900172	4:0.4232374675);
(1:0.0904745099	2:0.1407323436	(3:0.2160695834	4:0.1175790838):0.0427151744);
(1:0.2989304266	(2:0.2848241772	3:0.1923395122):0.3191342277	4:0.2778086226);
(2:0.1272157027	3:0.3252240370	(4:0.2071456495	5:0.1486175284):0.0389532564);
(1:0.2340270386	2:0.2115591554	(4:0.3239346720	5:0.2191386343):0.0597748401);
(1:0.2580266319	2:0.1830141180	(4:0.3487386766	5:0.1976848062):0.0262163820);
(1:0.1325435969	2:0.1059492689	(4:0.1793427401	5:0.2443948055):0.0566393226);
(1:0.1292872979	2:0.1325790636	((3:0.1545476213	4:0.6524153161):0.0342190890	5:0.1223640546):0.0678311398);
(1:0.6713271819	2:0.2704813347	(3:0.3191827465	5:0.3064556390):0.1356733054);
(1:0.2901181680	3:0.3903520359	(4:0.3104429998	5:0.3378060305):0.1023831307);
(1:0.1455361296	2:0.1627364722	(3:0.2673657859	4:0.2310850810):0.0758384577);
(1:0.1694244690	(2:0.1615955188	5:0.4206267963):0.0570964256	3:0.2228376303);
(1:0.4892832312	(2:0.5042410080	5:0.6864153965):0.6661623397	3:0.8743624528);
(1:0.3730063479	(2:0.3090547551	5:0.3639551905):0.0912996491	3:0.3505620044);
(1:0.2985057567	2:0.1647944309	(4:0.3185121547	5:0.3991721334):0.0611862156);
(1:0.2267422178	2:0.2400620863	(3:0.2038058780	4:0.4354534226):0.0646204882);
(1:0.3065699914	(3:0.1679207336	5:0.2202500301):0.1118038875	4:0.3166873663);
(1:0.2236946323	2:0.0974663803	((3:0.2015175183	5:0.2824774911):0.0367935635	4:0.3156736692):0.0990889300);
(1:0.2718507974	2:0.6744236745	(4:1.0779785155	5:0.3133179009):0.2827741391);
(1:0.1519015145	2:0.1403773571	(4:0.1657442671	5:0.4153320127):0.0774422246);
(1:0.1446114794	2:0.2193790015	(3:0.1869980884	5:0.2428907933):0.0898501857);
(1:0.1717347206	2:0.1806625232	(3:0.3252485882	5:0.1866051439):0.0883877096);
(2:0.2416500779	3:0.3584160766	(4:0.2614135950	5:0.2503721238):0.0392736730);
(1:0.2387244813	(2:0.3230805613	4:0.3516378600):0.8474246498	5:0.1368796010);
(1:0.2562806836	(3:0.3029720056	4:0.2205285546):0.0201379971	5:0.2409953037);
(1:0.2767826681	2:0.2116940609	(3:0.2624016935	5:0.3301399815):0.0864735329);
(1:0.1759357170	2:0.1367818867	((3:0.1339384945	4:0.4481595490):0.0252854539	5:0.3268943763):0.0236821977);
(1:0.1323842161	2:0.1646180035	(4:0.1544829217	5:0.2044539079):0.0351798279);
(1:0.2568973727	2:0.3367770299	(4:0.4107828583	5:0.2584740141):0.0436608506);
(1:0.1076228541	2:0.5822143489	(3:0.6420525992	4:0.2336276746):0.1024606417);
(1:0.2400839617	(2:0.3689137068	5:0.3635775844):0.0526660941	3:0.3092228571);
(1:0.1757892545	3:0.2631877175	(4:0.1681891040	5:0.1295035503):0.0489003299);
(1:0.1027122181	2:0.3480791630	(3:0.2429624672	4:0.1599307084):0.0809224553);
(1:0.1115763445	2:0.1190192973	(3:0.2692512846	4:0.1609251150):0.0411497141);
(1:0.2858258760	2:0.1515362483	(3:0.2153000044	(4:0.2184441155	5:0.3277330664):0.0255623645):0.0644495759);
(1:0.3481716361	2:0.3515691257	(3:0.7442348678	5:0.3405184632):0.0953490672);
(1:0.1952066201	2:0.3135339548	(3:0.2418570182	4:0.3000248556):0.0444935811);
(1:0.3562299451	2:0.1986020381	(3:0.3547150864	4:0.1406367482):0.3768180226);
(1:0.1108253905	2:0.1852109687	(3:0.2718803372	4:0.2981394578):0.0922687517);
(1:0.2202581348	(2:0.1885472737	3:0.2870815171):0.5138910404	4:0.3068200423);
(1:0.3604954024	2:0.4284325850	(3:0.2466863301	4:0.3281744737):0.1199984212);
(1:0.1220215484	(2:0.1950206461	4:0.3312240283):0.1587243294	3:0.1817406485);
(1:0.2658593869	(2:0.1792540856	4:0.2422467800):0.0393775814	3:0.2359937160);
(1:0.1713708497	(2:0.1332904811	4:0.1551129625):0.0396717945	3:0.1633742819);
(1:0.1083704400	2:0.1220096592	(3:0.2030110306	5:0.1599705882):0.0230177391);
(2:0.2029159757	(3:0.2426009411	4:0.4356453628):0.0343393238	5:0.1437352832);
(1:0.1785671238	(2:0.3157820591	4:0.6239710375):0.0588205024	3:0.2736649362);
(2:0.5051532980	(3:0.4203346581	5:0.3144407868):0.1482702528	4:0.3771130042);
(1:0.2052349094	(3:0.2159122666	5:0.2058341464):0.0333521720	4:0.2128033403);
(1:0.2181302677	(2:0.1490406014	5:0.2615639428):0.0196739242	3:0.2564096021);
(1:0.2741068243	2:0.5042581022	(4:0.2836791286	5:0.4789791300):0.0518301923);
(1:0.3152021086	2:0.3146783578	(3:0.2817157711	5:0.9376258447):0.0681661535);
(1:0.1811959072	(2:0.1976568520	4:0.2725370492):0.2440319229	5:0.2285331070);
(1:0.2682800394	(3:0.4646325210	5:0.1884041723):0.1504302142	4:0.6149938854);
(1:0.6804514267	(2:0.2303696968	4:0.3581348055):0.1500994607	3:0.2217498333);
(1:0.2131705691	2:0.1770366659	(3:0.2331252168	4:0.2261008117):0.0495096396);
(2:0.3658044353	(3:0.3879789415	5:0.3815593067):0.0932016490	4:0.3579923897);
(2:0.1440393983	(3:0.1990050647	5:0.1696458420):0.0261231156	4:0.0770468084);
(1:0.2714199195	2:0.2476452699	(4:0.4357019936	5:0.2213900610):0.0693060122);
(2:0.4309208024	(3:0.4857064614	4:0.2143661253):0.1017351493	5:0.2474864465);
(1:0.5252867679	2:0.4037838125	(3:0.2452426410	4:0.2783923262):0.0909163031);
(1:0.2277953796	2:0.2596844003	(3:0.2539831347	5:0.2229734718):0.0190081792);
(2:0.3611313176	(3:0.2966438080	4:0.2795018874):0.0544470841	5:0.3208573383);
(1:0.2669693345	(2:0.2349695066	5:0.1434409901):0.0979496356	4:0.2578060825);
(1:0.2388510131	2:0.3321264492	(4:0.3593556152	5:0.2950056036):0.2930436842);
(1:0.2519808760	2:0.2267140208	(4:0.3806484738	5:0.2129485878):0.0460126301);
(1:0.2819898911	2:0.1009787857	(3:0.2140901399	5:0.3705487946):0.4050470049);
(1:0.2123563357	2:0.1966057803	(3:0.2292578575	5:0.2319725101):0.0834298200);
(1:0.2553389258	2:0.3362991322	(3:0.4999831131	5:0.4122778775):0.1644029067);
(1:0.1989865531	2:0.1627958886	(4:0.2010818121	5:0.3222924289):0.0668617256);
(1:0.2586287907	2:0.2548272208	(3:0.4333158130	5:0.2518063979):0.1834476929);
(1:0.2007527013	2:0.1047235670	(3:0.2306186879	5:0.2625591674):0.0504918698);
(1:0.3557407297	(2:0.4624847639	3:0.5834967353):0.2202297774	4:0.3032705278);
(2:0.4091192361	3:0.3932946948	(4:0.5336532195	5:0.6647603684):0.0968355139);
(2:0.2101637866	(3:0.2856709228	4:0.2131078106):0.0668974625	5:0.2468644751);
(1:0.1637454670	2:0.1966141815	(4:1.6884038272	5:0.1835019283):0.1020825449);
(1:0.2481387978	2:0.2114925390	(4:0.2813479561	5:0.2457998465):0.0261679728);
(1:0.1955238356	2:0.3532282536	(3:0.2346777385	5:0.2242741128):0.0420986641);
(1:0.1788746812	2:0.1707450445	(3:0.3835717553	5:0.1951641698):0.0623045576);
(1:0.4350024244	2:0.2968506857	(3:0.3523200976	4:0.4377659136):0.0403819403);
(1:0.2541442572	(2:0.1395399675	3:0.5541753088):0.0461783642	5:0.2910028495);
(1:0.1997210456	2:0.2881482538	(3:0.2320026725	5:0.2725042709):0.0277318163);
(1:0.1603658727	2:0.1991503786	(3:0.2006379883	5:0.1705167641):0.0654441122);
(1:0.3219209651	(3:0.5601805656	4:0.1317040020):0.1744936796	5:0.4994945773);
(1:0.3642611848	(3:0.4513604775	5:0.4541685543):0.0663506493	4:0.4063337534);
(1:0.1607858109	(2:0.1842174400	3:0.4528360282):0.1206301203	4:0.5852567644);
(1:0.2172998946	2:0.1166307957	((3:0.3936002074	5:0.2467879265):0.0881709269	4:0.3368923753):0.1653267470);
(1:0.3292721089	(2:0.2497248769	3:0.4574230537):0.0607419910	(4:0.5058226317	5:0.3893141613):0.0782758410);
(1:0.2225523637	3:0.1877734389	(4:0.2405911484	5:0.2219346400):0.0408014383);
(1:0.1794498215	2:0.3068899347	(3:0.1844251573	4:0.1845876101):0.0403128506);
(1:0.1468009112	(2:0.2001310470	3:0.2314143885):0.0291372886	5:0.1866653513);
(1:0.1698075474	2:0.1063780216	((3:0.1381137428	5:0.1418775221):0.0288657722	4:0.1017996615):0.0181491524);
(1:0.4317570034	(3:0.3776916363	4:0.3833996464):0.0907504671	5:0.4187139222);
(1:0.0991686438	(2:0.0864841175	4:0.2134538115):0.0493752475	3:0.1471040226);
(1:0.4767184626	(2:0.1145066774	3:0.1095937203):0.0318550196	4:0.0889170160);
(1:0.2559752652	2:0.1771197779	(3:0.2495235488	5:0.3157088241):0.0466903071);
(1:0.2465612551	2:0.2923625008	(3:0.2083774861	5:0.3272990758):0.0536773929);
(1:0.2466272219	(2:0.6595799616	3:0.1523338019):0.1087409133	5:0.6194554550);
(1:0.0950956756	2:0.0880492884	(4:0.0654345412	5:0.1387571460):0.0204531968);
(2:0.3294985009	(3:0.3490726794	5:0.4535794504):0.1329288032	4:0.3314165584);
(1:0.1155856765	2:0.1108977079	(3:0.1201904049	5:0.1601045260):0.0465578614);
(1:0.1636204263	2:0.2016262622	(3:0.4046325407	(4:0.1891971691	5:0.3215176632):0.0765973387):0.2219176815);
(1:0.3435515222	2:0.5525462494	((3:0.4463501379	4:0.2474489395):0.0248859081	5:0.3089819395):0.0699706626);
(2:0.3101505719	3:0.1200045449	(4:0.2501177884	5:0.3114894972):0.0569204329);
(1:0.1958795721	2:0.1979727051	(3:0.3092126793	4:0.3554717057):0.1209594135);
(1:0.2107021144	(2:0.5341082495	4:0.3457285460):0.2329279079	3:0.2291515319);
(1:0.3564552455	(2:0.3123492593	3:0.4694656080):0.1337328035	5:0.4714112887);
(1:0.1612079303	2:0.1791847599	(3:0.1801936930	4:0.1829895130):0.0483193646);
(1:0.3230024748	2:0.2376796324	(3:0.2927598651	4:0.2797787546):0.0440175738);
(1:0.1662064607	2:0.1938982042	(3:0.2766650695	4:0.1951508183):0.0445152708);
(1:0.1042504383	2:0.1720992248	(3:0.2004506576	4:0.1513879322):0.0303635851);
(1:0.4428303390	2:0.2719813483	(3:0.4669817268	4:0.3748173598):0.1071537128);
(1:0.2104026162	(2:0.2531245866	4:0.2883552046):0.1385213167	3:0.3000589646);
(1:0.3891297743	(2:0.3921194388	3:0.3749844472):0.0788442983	4:0.6240783605);
(1:0.3418296003	(2:0.1201141559	3:0.2084221712):0.0359132252	4:0.0934627403);
(1:0.1563920325	3:0.1384451209	(4:0.1504895425	5:0.1456830549):0.0173233912);
(1:0.1445182534	2:0.2278105522	(4:0.2192454231	5:0.1417099905):0.0471389856);
(1:0.2974643965	(3:0.2648150271	4:0.3293823834):0.0330893744	5:0.6030210806);
(2:0.9105369959	3:0.2649963881	(4:0.2431471135	5:0.4268457682):0.1213326406);
(1:0.2370505769	(3:0.3194403624	4:0.1548383965):0.0280297682	5:0.1589331516);
(1:0.1688747071	2:0.3348357985	(3:0.3161205517	5:0.2880884387):0.0786181277);
(1:0.2014308373	2:0.1884961846	(3:0.2533716215	5:0.4396187960):0.0188762502);
(1:0.3557675718	3:0.1812636728	(4:0.2095120545	5:0.2268913927):0.0602137436);
(1:0.2389723558	2:0.2467569023	(3:0.2904631716	5:0.3121975969):0.0652275395);
(1:0.2995221893	(2:0.4571062676	4:0.4430496650):0.2310496698	3:0.3515421594);
(1:0.2930523972	(2:0.3493611998	5:0.6654837371):0.6883467411	4:0.5379007493);
(1:0.1563524318	2:0.1248771376	(4:0.1541085287	5:0.2782242983):0.0318274755);
(1:0.1783862275	(2:0.1759479478	4:0.2422203975):0.0358656092	5:0.2418419698);
(1:0.1540035413	2:0.0910384621	(3:0.1856951025	(4:0.1389534342	5:0.2624284142):0.0599687986):0.1027007070);
(1:0.1897359920	2:0.1524660546	(3:0.2325791461	4:0.2823594103):0.0635308064);
(1:0.1795629407	(2:0.1167759106	4:0.2393636129):0.0547592067	3:0.3132677161);
(1:0.2312970206	2:0.1230444437	(3:0.3250648019	4:0.3657004050):0.2237811914);
(1:0.2173492567	2:0.3599519638	(3:0.2149264361	5:0.2541185869):0.0370409137);
(1:0.1672704491	2:0.1349588989	(3:0.1705736351	4:0.1643095062):0.0289228440);
(1:0.3520382294	2:0.1226926254	(4:0.3469209402	5:0.1834918797):0.1077616447);
(1:0.1050396113	2:0.1299526334	(4:0.1622176470	5:0.1522277579):0.1133456295);
(2:0.3343011898	3:0.4403987681	(4:0.3105857650	5:0.2162979137):0.1725971605);
(1:0.1720908431	(3:0.1750198553	4:0.2622611387):0.0223794828	5:0.1906550511);
(1:0.2353619820	(2:0.2090416119	3:0.2490341978):0.0253192881	4:0.2773987425);
(1:0.2405228147	2:0.2613235950	(4:0.2511918346	5:0.4202706894):0.1442178409);
(1:0.1689797607	(2:0.2265291764	4:0.2168569619):0.0413044901	(3:0.1749885575	5:0.1843305970):0.0199326153);
(2:0.3112734807	(3:0.6119061112	5:0.4428347315):0.2605666274	4:0.4105221241);
(1:0.2018338321	2:0.1932540218	(3:0.2027087147	4:0.2525013654):0.0309569565);
(1:0.0965557274	(3:0.2552623745	4:0.1774256809):0.0721187499	5:0.5186577863);
(1:0.2853894956	(3:0.1618093625	4:0.2953365981):0.0587489770	5:0.2295736788);
(1:0.1493797199	2:0.1547690676	(3:0.1351708893	5:0.2420467682):0.0410983927);
(1:0.3058563700	3:0.2570928856	(4:0.3780754301	5:0.5520091572):0.0597376096);
(1:0.3937071168	2:0.3324095622	(4:0.2742824399	5:0.3825387377):0.2034949331);
(1:0.1464626456	2:0.1977644968	((3:0.1931266124	5:0.2468661928):0.0392560125	4:0.2710495149):0.0089366376);
(1:0.3432650125	(2:0.3031924855	4:0.4181913409):0.0660739258	3:0.3409273087);
(1:0.1984940737	(2:0.1822486979	4:0.3507496432):0.0574128841	3:0.2655788051);
(1:0.2496128136	(2:0.2279678462	5:0.3313668565):0.0143548015	4:0.5545069030);
(1:0.2536895180	2:0.2328475075	(4:0.1598390427	5:0.1872631192):0.0334933843);
(1:0.2833075552	2:0.1283513407	(4:0.1947625076	5:0.2129193844):0.0434113030);
(1:0.3046894985	2:0.2621328076	(3:0.2589878944	4:0.3478011397):0.0790287470);
(1:0.1537483019	2:0.1197038272	(4:0.2426323778	5:0.0854038270):0.2244884510);
(1:0.2452922145	2:0.2955371713	(4:0.3504663853	5:0.2489763348):0.1064921245);
(2:0.3067221775	3:0.3099925132	(4:0.1300727835	5:0.9135352456):0.1167473537);
(2:0.3614584306	(3:0.5408235436	4:0.3063132941):0.0343389997	5:0.5105486922);
(1:0.1936795117	(3:0.1130313929	4:0.1551244476):0.0280998320	5:0.1273482149);
(2:0.2050401536	(3:0.2238420271	4:0.1613667748):0.0252028656	5:0.1434958007);
(1:0.1845111459	2:0.1721353600	(4:0.1635007363	5:0.2473613397):0.0617555317);
(1:0.1766287505	(2:0.1625552220	5:0.1876873403):0.0422873970	4:0.1770333971);
(1:0.1296467218	2:0.1608337813	(3:0.1175480595	5:0.1677671187):0.0672120694);
(1:0.2273323417	2:0.2533361899	(3:0.4511008748	4:0.3736823180):0.2027261835);
(1:0.1997845271	(2:0.2150008794	3:0.2343190548):0.4517562931	5:0.3495464969);
(1:0.1747726859	3:0.1241595928	(4:0.1406446664	5:0.1316049633):0.0463012557);
(1:0.1768826371	3:0.2788191410	(4:0.1965211336	5:0.3230607486):0.0213254361);
(2:0.3398284998	3:0.2302755686	(4:0.3500901988	5:0.3948018944):0.1065738780);
(1:0.2074161757	2:0.3549827708	(4:0.5775131977	5:0.2903986426):0.0851211284);
(1:0.1357664087	2:0.1636113332	(3:0.1268961820	4:0.2125975503):0.0471779188);
(1:0.1987902090	(2:0.4213822931	4:0.3932211228):0.0520964912	3:0.5036727163);
(1:0.1945239025	(3:0.2421216627	4:0.2297072126):0.0341817221	5:0.1946293191);
(1:0.2895807792	2:0.2523282620	(3:0.2562655472	4:0.3981438627):0.1186343979);
(1:0.1123324491	2:0.3079083013	(3:0.6798100356	4:0.1287027862):0.0634686833);
(1:0.1007643180	2:0.3021890569	((3:0.1977112877	5:0.3059071009):0.0986900193	4:0.2328984929):0.1776095897);
(2:0.2208512826	(3:0.4702314943	5:0.1762973844):0.0850893157	4:0.1970668732);
(1:0.2192772196	2:0.1669922599	(3:0.2131431955	4:0.2978752620):0.0760504446);
(1:0.2074033629	(2:0.2706783654	5:0.2096840382):0.0499277664	4:0.2629531621);
(1:0.3690533269	2:0.1678783575	(4:0.3341501656	5:0.1534340766):0.0345788442);
(1:0.1409471076	2:0.2202737559	(4:0.2004569533	5:0.2560932473):0.0934134751);
(1:0.1489538450	2:0.0865083959	(3:0.1004687905	5:0.2279024788):0.1089384918);
(1:0.3929294397	(2:0.2458559093	4:0.2223077219):0.0364811657	3:0.2678439537);
(1:0.0919279965	2:0.2782990098	(3:0.2382178229	4:0.2315492610):0.1647400370);
(1:0.2833195987	(3:0.4413734326	5:0.3468583598):0.0247082034	4:0.2755152653);
(1:0.0978625053	2:0.3261068621	(3:0.3268046263	4:0.1178945809):0.0890836383);
(1:0.3220290618	2:1.2926204480	(3:0.4369960604	4:0.4220353802):0.1286043290);
(1:0.1773102462	2:0.7389861956	(4:0.2198892290	5:0.2788172416):0.0573334966);
(1:0.2960070625	2:0.3323289220	(4:0.4471274857	5:0.2225302043):0.1619930783);
(1:0.3063446057	2:0.2954783599	(4:0.4087444184	5:0.4368448576):0.1557284392);
(1:0.1441238433	2:0.1334186212	(3:0.1593442969	(4:0.2097135577	5:0.1123178803):0.0387118822):0.0757151163);
(1:0.1747098247	2:0.1867675137	(3:0.2229719925	5:0.2554278511):0.0272658033);
(1:0.6386067563	(3:0.5377530558	5:0.4466626602):0.2058600452	4:0.3233487846);
(1:0.1923111655	((2:0.3079630486	3:0.2919252930):0.0304375523	4:0.4800887355):0.0177874475	5:0.3598184945);
(1:0.1240975372	2:0.1787111632	(3:0.1716136982	4:0.1932919896):0.0178447120);
(1:0.1484921712	2:0.2081873092	((3:0.2066049877	4:0.2649780797):0.0436952641	5:0.1451017511):0.1734193652);
(1:0.8601589208	((2:0.1962552487	5:0.4628076302):0.0314674455	4:0.2304760158):0.0375957517	3:0.1485672160);
(1:0.2284529718	2:0.2088036531	(3:0.2509554129	4:0.3534860454):0.1410985269);
(1:0.2044623025	(2:0.2054351476	3:0.2204014908):0.0521427191	4:0.3482737996);
(1:0.1636896776	2:0.2075285447	(4:0.2633077932	5:0.2094251923):0.4487090692);
(1:0.1824586217	2:0.1887185059	(4:0.8447155783	5:0.1227037826):0.1350180638);
(1:0.2816973064	2:0.2287050209	(3:0.2869754779	5:0.3370707290):0.1038372942);
(1:0.1563504174	2:0.1837195332	(3:0.3048733059	5:0.2049054738):0.0722767299);
(1:0.2315697271	2:0.1790400126	(4:0.3482377902	5:0.2526220609):0.1174136285);
(1:0.1503830772	2:0.3057947964	(4:0.1778713047	5:0.2083127575):0.0537588489);
(1:0.2195854685	2:0.2199883124	(4:0.2607596761	5:0.3006210624):0.0150614355);
(1:0.4033343805	(2:0.2854107153	4:0.3852636726):0.0520331761	3:0.2700938951);
(1:0.2036648651	2:0.2316097825	((3:0.2169489683	5:0.5973302994):0.0784550934	4:0.6066611135):0.0600044738);
(1:0.1770702070	(3:0.3367470828	4:0.2305391699):0.0413940191	5:0.1088584703);
(1:0.2112383669	3:0.3093436053	(4:0.1364028918	5:0.4797169324):0.1346260997);
(1:0.2326004234	(2:0.4192766180	3:0.2286719120):0.0598828059	4:0.1994756447);
(2:0.5346677261	(3:0.3538999923	4:0.3135465718):0.6867765612	5:0.5006373617);
(1:0.1500554030	(2:0.1890399347	5:0.1790886473):0.2969471667	3:0.1909103637);
(2:0.2008754545	(3:0.2784448613	5:0.2850358567):0.0436649377	4:0.2547937057);
(1:0.2805145998	2:0.3122343222	(3:0.4705039749	4:0.2697377881):0.0639938906);
(1:0.2250224770	(2:0.2388912596	3:0.4997904129):0.1159015417	4:0.4010367795);
(1:0.1160618743	2:0.2072890049	(3:0.2174026850	4:0.1616536611):0.1218948797);
(2:0.5190807347	3:0.2624202777	(4:0.2366140806	5:0.1912245125):0.0441012503);
(1:0.2724383296	(2:0.2266907039	4:0.2523511796):0.0178929726	(3:0.4274725645	5:0.2990965664):0.0277417999);
(1:0.1939895478	2:0.2135180533	(4:0.2623773681	5:0.1924404278):0.0500522900);
(2:0.1672208847	(3:0.2527862079	4:0.5950442754):0.0089969655	5:0.3268032377);
(2:0.4575101115	(3:0.3863643484	5:0.4495427554):0.0340258920	4:0.2944209744);
(2:0.1806452158	(3:0.1961943408	4:0.2462433350):0.0731548712	5:0.2958689941);
