# Supplementary material for: The Chloranthus sessilifolius genome provides insight into early diversification of angiosperms
Source: Nat Commun. 2021 Nov 26;12:6929. doi: 10.1038/s41467-021-26931-3 (PMC8626421; doi:10.1038/s41467-021-26931-3)
Supplement: Supplementary file 4 — Source Data [file 41467_2021_26931_MOESM4_ESM.zip › Fig. 2b and Supplementary Figure 18a/Aquilegia_Vitis.nwk]

(1:0.2602896675,2:0.1659708408,(3:0.2540528544,5:0.2375472638):0.0579095462)
(1:0.1559669173,2:0.1118456943,(3:0.1858423731,4:0.1441815393):0.0973369935)
(1:0.2097090959,2:0.2310651134,(3:0.1904470174,(4:0.6703613522,5:0.2526936205):0.0266739387):0.0705198773)
(1:0.3086656353,(2:0.2830302421,3:0.2476772316):0.2003016172,4:0.3854149237)
(1:0.0850985470,2:0.1456222497,(3:0.1783875986,(4:0.0793490290,5:0.2194620664):0.0366881771):0.0252571172)
(1:0.2671352189,(2:0.2369106241,3:0.1568411641):0.3067727554,4:0.2165899322)
(1:0.3289435968,2:0.3700485771,(4:0.3855812410,5:0.2312479817):0.2816630430)
(1:0.1610569035,2:0.2131797712,(4:0.2555787455,5:0.2366419835):0.0566829987)
(2:0.1830079758,(3:0.2160139366,4:0.3069695351):0.0343768346,5:0.2251734733)
(1:0.2317190171,2:0.1926012059,(4:0.2523478093,5:0.2164257838):0.0529908961)
(1:0.2728282333,(2:0.1592325034,5:0.1583134258):0.0177945501,3:0.1360319704)
(1:0.2437828872,2:0.2326700989,(3:0.1924885440,5:0.2404956307):0.0312275258)
(1:0.3019383813,2:0.2989374009,(3:0.4614249933,5:0.2191639870):0.1870098132)
(1:0.2296516450,(2:0.2683034579,3:0.7562569951):0.0625958929,4:0.1934500070)
(1:0.2217912343,2:0.1554610143,(4:0.1137799555,5:0.1313607328):0.0296556646)
(1:0.3188914804,(3:0.3317409262,4:0.1891262956):0.0332648531,5:0.1719862390)
(1:0.1319200235,2:0.1250919502,(4:0.1710418707,5:0.0920499067):0.0568013994)
(1:0.1196200642,2:0.1470494192,(3:0.1358603506,5:0.0993083345):0.0732050569)
(1:0.1696158861,2:0.2131340734,(4:0.1655667375,5:0.2027556599):0.0372681960)
(1:0.1338563804,2:0.2559449846,(3:0.1300460138,4:0.2369029899):0.0665787848)
(1:0.4588651293,(2:0.2863414510,5:0.4601028929):0.2524276585,3:0.3154151787)
(1:0.2673817362,(2:0.3356200645,3:0.2923568047):0.0348044955,5:0.4905328906)
(1:0.3763731585,(2:0.3035633681,5:0.4379265198):0.1076131705,3:0.3013679168)
(1:0.2433336460,2:0.2605651519,((3:0.2321373421,5:0.2556176559):0.0202546145,4:0.2786515142):0.0478918592)
(2:0.2254927545,(3:0.1220376148,5:0.1581055772):0.0328080812,4:0.0806062039)
(2:0.3767261342,3:0.3947110959,(4:0.0745432852,5:0.1579498787):0.0376249578)
(1:0.1537965523,2:0.1685128264,(3:0.2399607396,5:0.1371764067):0.0797903293)
(1:0.2412602930,(2:0.2383614504,4:0.3359512782):0.0280094160,5:0.2477315499)
(1:0.2987840026,2:0.2347217205,(4:0.2055208403,5:0.2813547419):0.0441722110)
(1:0.1812854524,2:0.1655419474,(3:0.1296067187,5:0.1968431396):0.0536598578)
(1:0.1968649755,(3:0.4370396135,4:0.1229934160):0.1400327874,5:0.1295440611)
(1:0.3303084661,2:0.1463856006,(3:0.2860309279,4:0.3896799974):0.1022116073)
(1:0.2616988656,2:0.1862891845,(3:0.0977843592,(4:0.2130939250,5:0.3058156774):0.0338503139):0.0639795039)
(1:0.1696815419,(3:0.1128185388,4:0.1231010164):0.0237512925,5:0.1179157631)
(1:0.1627724055,(2:0.3159406054,(3:0.1706108847,4:0.2169016986):0.0499754537):0.0522040818,5:0.8787788803)
(1:0.2410895911,2:0.2333689716,(3:0.2485731608,(4:0.2503914542,5:0.1915460520):0.0286853217):0.1236321006)
(1:0.1230370851,2:0.2401576864,(3:0.1555940795,4:0.2520835153):0.0611402849)
(1:0.3359068903,(2:0.3866404373,4:0.2223389545):0.0865766957,3:0.5147485401)
(1:0.2888989675,(2:0.3945577017,3:0.4399666278):0.2120420979,4:0.2692087907)
(1:0.3587922421,2:0.2538427134,(3:0.2702532182,4:0.2338198008):0.0357028356)
(1:0.2403717255,2:0.4004432830,(3:0.3164537857,5:0.4426479758):0.1031829254)
(1:0.2534078753,2:0.3008926521,(3:0.2518062247,5:0.3053761986):0.0388894396)
(2:0.3408887632,(3:0.3244084442,4:0.1738688959):0.1245133756,5:1.0179754022)
(1:0.2377031224,2:0.3356845257,(3:0.2907544814,4:0.2327774117):0.0320968003)
(1:0.1822532861,((2:0.2321265614,4:0.1373406103):0.0787300636,3:0.2821417285):0.1552408651,5:0.3480778824)
(1:0.2049752309,2:0.1815570590,(3:0.5608034694,5:0.3365444999):0.0632835172)
(1:0.0992376152,(3:0.0451288710,4:0.3801982649):0.0200842573,5:0.1118915928)
(1:0.2130988497,(3:0.1691255450,4:0.4188031028):0.0602920629,5:0.1927624759)
(1:0.1554026426,2:0.2209037345,(4:0.1638350637,5:0.2239281124):0.0559339074)
(1:0.1842775635,2:0.4984014203,(3:0.2854268910,4:0.1843291729):0.0310299747)
(1:0.1866923609,2:0.3118032448,(3:0.1922769590,4:0.1641270605):0.0303660336)
(1:0.2535785551,2:0.1906401376,(3:0.2009800697,4:0.2275430345):0.0523403983)
(1:0.4221802057,2:0.6051607233,(3:0.5074448188,4:0.6736618944):0.2046368017)
(1:0.2909555705,(3:0.2960577358,5:0.4010499174):0.0329205183,4:0.3378491251)
(2:0.3630737974,(3:0.3977269274,4:0.2836792941):0.0436586320,5:0.1823979096)
(2:0.5479928312,(3:0.3038776837,5:0.1639943899):0.0702503798,4:0.4291314005)
(1:0.2589196707,2:0.2814932935,(3:0.2779773274,5:0.2594629263):0.0745655091)
(1:0.3786625360,(2:0.3376681431,3:0.3495142232):0.0407139261,4:0.2701905772)
(1:0.3013446324,(2:0.2423399593,4:0.4145923751):0.0344050787,3:0.2975443573)
(2:0.3017956930,(3:0.2890805052,4:0.3242999245):0.0910435402,5:0.2673330972)
(1:0.2489318473,2:0.2664629856,(3:0.3197146235,5:0.2331621980):0.0402104032)
(1:0.3437831764,(2:0.2597494952,5:0.1511829935):0.0461616486,4:0.2263071473)
(1:0.2484836433,2:0.3102990238,(4:0.2746821322,5:0.2693779724):0.3251845939)
(1:0.2570494562,2:0.2260777205,(4:0.2557864396,5:0.2084769009):0.0464395232)
(1:0.2794781485,(2:0.2315084584,5:0.2207209016):0.4433690456,3:0.2970945855)
(1:0.2207176205,2:0.1698768889,(3:0.1804570377,(4:0.2677390299,5:0.3073562921):0.0273922550):0.0414634479)
(1:0.1556687091,2:0.1870720291,(3:0.2260742952,4:0.1628012843):0.0371832596)
(1:0.2396452362,2:0.3018438499,(3:0.3240539861,5:0.2932549782):0.1409181214)
(1:0.2181658527,2:0.2032218537,(4:0.2134744366,5:0.3431335559):0.0814200729)
(1:0.3009331884,(2:0.2655708931,3:0.2122194804):0.0441259078,5:0.2113350683)
(1:0.2647912616,2:0.2518197430,(3:0.3518325157,5:0.2350599567):0.1372494860)
(1:0.1547385843,2:0.2778040274,(4:0.2065051683,5:0.1512845314):0.0893355853)
(1:0.4166848138,(2:0.6495176553,5:0.3757786447):0.2226425208,4:0.2436036960)
(2:0.2088063113,(3:0.3908134720,5:0.2064073269):0.0337264050,4:0.3214549522)
(2:0.1712009962,(3:0.3520045264,5:0.2774339071):0.0301524088,4:0.2827607690)
(2:0.1910485349,3:0.2876008918,(4:0.2824941542,5:0.1554006044):0.0874037898)
(1:0.1997495901,(2:0.3819395085,5:0.1637663964):0.0449233592,3:0.2150665695)
(1:0.2882388647,(3:0.2754351605,5:0.1799460645):0.0488421386,4:0.1612344772)
(1:0.1850537551,2:0.5318820469,(4:0.1864103291,5:0.2081333984):0.0628010179)
(1:0.3279480193,2:0.2996844156,(3:0.2183070054,4:0.6465727532):0.2074777685)
(1:0.1593959658,2:0.1948264216,(3:0.1322030869,4:0.1877177881):0.0797546387)
(1:0.4642881695,(3:0.2205379613,4:0.4973872397):0.1166376919,5:0.2546505611)
(1:0.1265446721,2:0.1829034967,(3:0.1286333223,5:0.1672974706):0.0362868173)
(1:0.1447591260,2:0.3023225201,(3:0.3616458791,4:0.1408433882):0.0973515797)
(1:0.1633254703,2:0.1619775163,(3:0.1131357663,5:0.1614749797):0.0448084400)
(1:0.4172476383,2:0.2028594955,(3:0.4248688149,5:0.3500350091):0.1786170483)
(1:0.3894114708,(3:0.2981626454,5:0.2249349616):0.0323073268,4:0.1971683441)
(1:0.2152245700,(3:0.1694239047,4:0.2414849887):0.0415704882,5:0.1421697001)
(1:0.1726758990,2:0.2940159376,(4:0.2022621120,5:0.2582488848):0.0858489420)
(1:0.1853380900,2:0.3069220897,(3:0.2152983097,4:0.1656328852):0.0269029462)
(1:0.2274751082,2:0.4502275082,(4:0.1915554524,5:0.2068638490):0.0912377367)
(1:0.1898229495,(2:0.3500732186,5:0.1453355918):0.0451078292,4:0.2559601354)
(1:0.1466264966,2:0.2023654936,(3:0.1721704431,5:0.1474149636):0.0175376929)
(1:0.2542674804,2:0.1302752603,(3:0.1706393619,(4:0.0921706474,5:0.2167783474):0.0386761557):0.0267580756)
(2:0.3046602980,(3:0.2175260061,4:0.1698725760):0.0322585623,5:0.1336106456)
(2:0.1622663200,3:0.2395385535,(4:0.1110630914,5:0.4089970140):0.0298868053)
(1:0.1051220787,2:0.1062511308,(3:0.0775293090,4:0.2781573541):0.0355298164)
(1:0.5084168369,2:0.0401322254,(3:0.1067529549,5:0.1212722675):0.0596564206)
(1:0.1548632330,(2:0.1462364105,5:0.1967144908):0.0380928759,(3:0.2706044194,4:0.1366214066):0.0257903976)
(1:0.2184991866,2:0.2072713807,(4:0.1764371803,5:0.4646420993):0.0623499929)
(1:0.0870606288,(2:0.0692041307,4:0.1194498776):0.0605606810,5:0.1552631200)
(2:0.2682854265,(3:0.2869889802,5:0.4462736948):0.1355977455,4:0.4330370216)
(1:0.1883679423,2:0.2374422624,(4:0.2044836334,5:0.4908962338):0.0794318372)
(2:0.4947406471,(3:0.4488874781,4:0.4241254953):0.1252545968,5:0.4197527461)
(1:0.3002139130,2:0.2126124857,(3:0.3620663668,4:0.1767631942):0.1212650415)
(1:0.2771839442,2:0.1961440635,(3:0.3877900881,(4:0.3939482917,5:0.2572259843):0.0736600565):0.2274277820)
(1:0.3702161840,(2:0.5730106355,5:0.1505338461):0.0549540972,(3:0.3030494110,4:0.1623951223):0.0266849572)
(2:0.3064691110,3:0.1428625432,(4:0.2436084940,5:0.1372296123):0.0730441189)
(2:0.1945237417,(3:0.1711936145,4:0.1809080586):0.0896372416,5:0.3406033969)
(1:0.1882443348,2:0.1995317951,(3:0.1974020041,4:0.2470963292):0.0990773953)
(1:0.1931191392,(2:0.1998379786,3:0.1898139060):0.1410087722,5:0.2359196406)
(1:0.3467000154,(2:0.3381741239,3:0.3075069575):0.0258034563,5:0.3509969972)
(1:0.1783760570,2:0.1833527576,(3:0.2905623446,4:0.2526078357):0.0374281751)
(1:0.2533898409,(2:0.1914033881,3:0.2173412208):0.0062101375,4:0.2762125957)
(1:0.4180518116,(3:0.3073015244,4:0.3877218006):0.0366673341,5:0.3167965577)
(2:0.4099996795,3:0.2963619949,(4:0.3086468124,5:0.2735794345):0.3218054485)
(1:0.3563685334,(2:1.0570193236,(3:0.5408007269,4:0.2724247262):0.1645773935):0.1006129280,5:0.6758184811)
(1:0.1544063108,(3:0.0837143626,5:0.1481066953):0.0129829384,4:0.3371793048)
(2:0.1600484337,3:0.1578773526,(4:0.1406491929,5:0.1511863744):0.0147073425)
(2:0.2018968874,3:0.3505582064,(4:0.2603458815,5:0.5507140871):0.0446237841)
(2:0.3354319769,(3:0.2241881294,4:0.2202535555):0.1493957568,5:0.9859909800)
(2:0.3035782161,3:0.2580729408,(4:0.2138378045,5:1.0691155928):0.0620015201)
(1:0.1237725488,2:0.2696114893,(3:0.9314059277,5:0.2536662613):0.0592254204)
(1:0.6799104761,(2:0.1527884550,4:0.1288407854):0.1218674638,5:0.4912622288)
(1:0.1518962689,2:0.1349355180,(4:0.1073365285,5:0.2346153908):0.0387881977)
(1:0.1522900932,2:0.0883867519,(3:0.1327224158,(4:0.1524901121,5:0.1315087384):0.0428421250):0.0872120436)
(1:0.3027747256,2:0.1320005325,(3:0.1879079770,4:0.2972754383):0.0687260647)
(1:0.2013179449,2:0.1659307801,(3:0.0913470819,4:0.2415007752):0.0369849260)
(1:0.2037908535,2:0.1368255066,(3:0.1993969230,4:0.2143137287):0.1155351616)
(1:0.1479000904,2:0.1499385637,(3:0.1400105213,4:0.1382157625):0.0280548864)
(2:0.3077407742,(3:0.3428795106,4:0.3221945124):0.0312560998,5:0.1752392632)
(1:0.2960976749,2:0.2211594858,(4:0.1723990200,5:0.3461173522):0.1007700139)
(1:0.3456507367,(2:0.4277113374,5:0.3454870328):0.0641363427,4:0.3695841234)
(1:0.4142236003,(3:0.2004376960,4:0.1813682684):0.0901022923,5:0.2738714860)
(1:0.1972939006,((2:0.2685504946,5:0.1259333311):0.0171483616,3:0.1336138181):0.0277261560,4:0.1505139989)
(1:0.2425772499,2:0.2195207023,(3:0.1367448759,4:0.1286187677):0.0736395047)
(1:0.1431941615,2:0.1508037097,(3:0.1261871808,(4:0.1557402160,5:0.1495323035):0.0289583997):0.0443751732)
(1:0.0897750851,(2:0.0950621979,4:0.1740973359):0.0425402509,5:0.5086473239)
(2:0.1489569467,(3:0.1150643856,4:0.0944232818):0.0347770700,5:0.1906539032)
(1:0.1605706361,(3:0.1867999816,5:0.2091931482):0.0170951006,4:0.3668434516)
(1:0.1535052475,(3:0.5960949857,4:0.2140103362):0.0490140628,5:0.2227825567)
(1:0.2302211105,(2:0.2761898870,(4:0.1742671142,5:0.2328950081):0.0478419276):0.0564419845,3:0.4516642579)
(1:0.1470200710,2:0.2280016790,((3:0.3126144240,4:0.1614893322):0.0250897293,5:0.1470131280):0.0098186112)
(1:0.1914869805,(2:0.1268972507,3:0.1338383131):0.3427678168,5:0.2210079424)
(1:0.2553015950,2:0.2968792440,(3:0.2611067593,(4:0.2319322239,5:0.2135259741):0.0162630630):0.0357859504)
(2:0.4791912006,(3:0.2128047487,4:0.3090871011):0.0305307225,5:0.2317552997)
(1:0.2652212614,(2:0.2828271358,4:0.2946193884):0.0308460859,(3:0.2348331854,5:0.2457424535):0.0638050438)
(1:0.2664993499,(2:0.2569072767,4:0.1592116074):0.0340674754,(3:0.5898191000,5:0.1937458305):0.0447718036)
(2:0.1668780801,(3:0.2051597306,5:0.1914582608):0.3741214835,4:0.1920949507)
(1:0.2405558483,2:0.1553722304,(4:0.1793142506,5:0.1710720815):0.0286899455)
(1:0.5857937024,(2:0.2419488677,4:1.1182423924):0.0799516826,3:0.1666944313)
(1:0.1285508822,2:0.1240476463,(4:0.2130133381,5:0.0493665712):0.2816075643)
(2:0.3107839413,(3:0.2256349197,4:0.3751648594):0.0765975955,5:0.3552145363)
(1:0.1855401055,2:0.1657006080,(4:0.1390110193,5:0.1657895362):0.0309420049)
(1:0.2829201983,3:0.1459034501,(4:0.1166406731,5:0.3116677512):0.0329904015)
(1:0.2135954182,2:0.2965698607,(4:0.3431606837,5:0.2044064463):0.0684093895)
(1:0.1360628455,2:0.1560120457,(3:0.1073327075,4:0.1523938691):0.0411641027)
(1:0.1413882924,2:0.1203695076,(3:0.1408291817,4:0.1699274657):0.0403556127)
(1:0.1327738720,2:0.1105568545,(4:0.0740198910,5:0.1148957812):0.0327233239)
(1:0.2879876939,2:0.4108132776,(3:0.3427882543,4:0.2536404021):0.0700303782)
(1:0.1811963616,(3:0.1849068756,4:0.1314628471):0.0282886452,5:0.1480018722)
(1:0.2246389831,2:0.1825822319,(3:0.1801074095,4:0.1649752293):0.0376098381)
(1:0.2266949109,2:0.2735622499,(3:0.2631202578,4:0.3545352088):0.0882707898)
(1:0.6343314585,2:0.7535232459,(3:0.3814466377,4:0.5122316886):0.1015556950)
(1:0.2269612624,2:0.1863843006,(3:0.1871268439,5:0.1734202775):0.0637723598)
(1:0.1163816093,2:0.5572601993,(3:0.1877454225,4:0.1116983576):0.0672645342)
(1:0.2160781106,(3:0.2310575226,4:0.2178493265):0.0668185595,5:0.5597690788)
(1:0.1015644123,2:0.1707038076,((3:0.1629631028,4:0.1643918205):0.0720636023,5:0.1741069947):0.1185661756)
(1:0.3614746508,3:0.2565266440,(4:0.2823258094,5:0.3465218407):0.0484466194)
(1:0.2452665231,3:0.1928794802,(4:0.1967163280,5:0.2820058426):0.0230099529)
(1:0.4783749259,(2:0.2491955946,4:0.2335080690):0.0291248763,3:0.2332261372)
(1:0.4471492526,(2:0.6443208248,4:0.1826352567):0.1412779300,3:0.2914386800)
(1:0.0585713378,2:0.1660126994,(3:0.1526019247,4:0.1337107401):0.1134931726)
(1:0.1163816093,2:0.5572601993,(3:0.1877454225,4:0.1116983576):0.0672645342)
(1:0.1006421588,2:0.1668776525,(3:0.1430137633,5:0.1955351410):0.0466965274)
(1:0.5345298954,(2:0.2435633283,3:0.2488190104):0.0545703370,5:0.2349076415)
(1:0.1206666166,2:0.1240585673,((3:0.0926774990,4:0.1916440090):0.0164011092,5:0.1087947861):0.0526992522)
(1:0.2852678237,(3:0.5978417352,4:0.1862785023):0.0312682813,5:0.2458707296)
(1:0.1717908500,2:0.1733887442,(3:0.1587901562,5:0.1935174369):0.0378362721)
(1:0.2423873397,2:0.2210956227,(4:0.2418963809,5:0.1582290557):0.0498184483)
(1:0.2023875976,2:0.2792558489,((3:0.2286751431,4:0.4822451227):0.0084353924,5:0.2486395492):0.0335259068)
(1:0.1186537801,2:0.1676734635,(3:0.1293817272,4:0.1497517775):0.0176339167)
(1:0.1154253825,2:0.2333733510,(3:0.1494191664,(4:0.1638482173,5:0.1164377714):0.0611512213):0.2107497421)
(1:0.8351399073,((2:0.2549358109,4:0.1881133428):0.0460294831,5:0.2273716085):0.0224152259,3:0.1428562360)
(1:0.2063650371,2:0.2017550672,(3:0.1496031799,4:0.3012341764):0.0901697903)
(1:0.2000107883,(2:0.2652401991,5:0.2034166997):0.0339320844,4:0.2965793181)
(1:0.1614313728,2:0.4009668654,(3:0.1951605267,5:0.4129677342):0.1350368330)
(1:0.1199090133,2:0.1553666787,(3:0.1508566610,5:0.1182744467):0.0407078992)
(1:0.2691463582,(2:0.4271350594,4:0.4536510538):0.0731173099,5:0.2701787931)
(1:0.1964781461,2:0.1725037820,(4:0.9267297466,5:0.1055945357):0.1027196575)
(1:0.2634154592,2:0.2373042500,(3:0.2403576749,4:0.3912079049):0.0700767745)
(1:0.1288040485,2:0.2323318045,(3:0.3818114383,5:0.5017470966):0.0388758879)
(1:0.2237317568,2:0.1779208396,(4:0.3696574619,5:0.2247932698):0.0650707200)
(1:0.1669630151,2:0.3768532405,(4:0.1258239597,5:0.2238767210):0.0701593551)
(1:0.2328804613,2:0.2127083374,(4:0.1888324183,5:0.2483084128):0.0218536588)
(1:0.2635914198,(2:0.2045853785,5:0.3637824509):0.0533591898,4:0.2422639680)
(1:0.4503098213,3:0.2710448224,(4:0.1617854893,5:0.1327302016):0.6731126931)
(1:0.2088628497,2:0.2181039160,(3:0.2214107600,5:0.1733183489):0.0712837146)
(1:0.2038398635,(3:0.1867303184,4:0.1034632554):0.0455378968,5:0.1816258300)
(1:0.2073355937,3:0.4880553520,(4:0.1952915751,5:0.2009618648):0.0510526261)
(1:0.3212710953,(3:0.2582061238,4:0.2587320237):0.4011857708,5:0.2689399290)
(2:0.2448717951,3:0.1740994763,(4:0.1896951506,5:0.1721208040):0.0258220594)
(1:0.1265864346,2:0.3057057658,(4:0.5120941011,5:0.2198073210):0.3740254241)
(2:0.1714568023,(3:0.2329824072,5:0.2466546577):0.0575520825,4:0.2240634593)
(1:0.1587718164,(2:0.2182350193,4:0.2549093552):0.0466502164,3:0.2982395712)
(1:0.1876737185,2:0.1945390912,(3:0.1592906085,4:0.1919484265):0.0309065262)
(1:0.1565223759,(2:0.2455475050,3:0.2220433365):0.0309771847,4:0.2559408569)
(1:0.2399751918,(2:0.2533603831,3:0.4344578727):0.0634405860,4:0.3150968323)
(2:0.3161853318,(3:0.1964160104,5:0.1298155943):0.0407310135,4:0.3819477973)
(1:0.2731464091,(2:0.2265109227,4:0.1832910943):0.0288219272,(3:0.2613722678,5:0.2259831082):0.0134282891)
(1:0.1839639658,2:0.2979711129,(4:0.2088661644,5:0.1131238306):0.0417083037)
(2:0.3580067083,3:0.4171536119,(4:0.2403257833,5:0.6576970295):0.0692928109)
(1:0.3921922399,(2:0.2045918428,5:0.3770997015):0.0698812203,3:0.2620232124)
(2:0.2087058911,(3:0.1835424729,4:0.2190069319):0.0358297530,5:0.2845818495)
