# Supplementary material for: The Chloranthus sessilifolius genome provides insight into early diversification of angiosperms
Source: Nat Commun. 2021 Nov 26;12:6929. doi: 10.1038/s41467-021-26931-3 (PMC8626421; doi:10.1038/s41467-021-26931-3)
Supplement: Supplementary file 4 — Source Data [file 41467_2021_26931_MOESM4_ESM.zip › Fig. 2b and Supplementary Figure 18a/Ceratophyllum_Aquilegia.nwk]

(1:0.0287555878,(2:0.0378218809,8:0.0430392021):0.2772982548,7:0.0276400596)
(1:0.0561915957,((3:0.0328550499,4:0.0311947196):0.2524307612,10:0.4854009381):0.2792292049,7:0.0093611087)
(1:0.0559518141,7:0.0198183035,(8:0.1854215268,10:0.4334928176):0.2648732811)
(1:0.0097097569,((2:0.0226375380,8:0.0349081727):0.2074370858,(3:0.0366796949,4:0.0786305120):0.8715876266):0.3008590791,7:0.0628086007)
(2:0.2062327143,((3:0.0395857647,4:0.0523105571):0.4427445626,10:0.3404174767):0.1088721408,9:0.2258770883)
(1:0.0389291046,(3:0.2908081387,4:0.4244160053):0.6093992002,7:0.0341308151)
(3:0.0134483064,4:0.0223275213,(9:0.1271545931,10:0.0016376299):0.3800939798)
(1:0.2606680597,(3:0.0368498637,4:0.0264287206):0.3552839527,9:0.1815092312)
(3:0.0331402277,4:0.0192680412,(7:0.0000027676,8:0.0507986018):0.8845494055)
(1:0.3724780386,(4:0.2118776469,(7:0.0214355031,8:0.0348073833):0.3175767714):0.0603549379,(9:0.1841550898,10:0.1546720864):0.0359714869)
(5:0.1609418637,6:0.0000022207,(9:0.0985473545,10:0.1188753728):0.1621180399)
(5:0.0227630224,6:0.0389929078,(9:0.3161125286,10:0.1647497846):0.3609990995)
(1:0.4097507329,(3:0.0387097549,4:0.0208981140):0.1077189146,9:0.3459397628)
(1:0.2194659784,(3:0.0497412238,4:0.0341019855):0.3112132359,((5:0.0862543682,6:0.0040071809):0.2926678013,9:0.1902423274):0.0990886160)
(4:0.9843869355,(6:0.3959582096,(7:0.0792078151,8:0.0108111273):0.2788652617):0.1314494305,(9:0.5693544937,10:0.4590532100):0.1104528097)
(3:0.5558303798,(7:0.0692962155,8:0.0171622863):0.4437600805,9:0.4560291213)
(3:0.0367827208,4:0.0332363499,((7:0.0241155146,8:0.0266936267):0.2985540562,(9:0.2418605241,10:0.1407495602):0.0639836007):0.5578944874)
(2:0.3111569361,(3:0.0408675483,4:0.0259568804):0.2550940284,6:0.5775292533)
(1:0.3070534010,(3:0.0279715076,4:0.0323384808):0.2494057763,10:0.3807105783)
(6:0.0165275120,8:0.0161378813,(9:0.1276807553,10:0.1192130148):0.2144408608)
(3:0.0194323070,4:0.0265596096,(6:0.4181626921,9:0.3492598599):0.3488942209)
(1:0.0211326166,2:0.0140062328,(3:0.3435636868,9:0.3495874583):0.2523121376)
(6:0.0670387729,8:0.0388600043,(9:0.1649698621,10:0.2045296157):0.3961371373)
(1:0.0348172644,2:0.0294224416,(7:0.0201343933,8:0.0319230851):0.4249300355)
(1:0.0210600287,2:0.0657781189,(((6:0.0235635118,8:0.0200915199):0.1334776211,7:0.1572108717):0.0354669014,(9:0.0885796553,10:0.1077233285):0.0607199243):0.2695005758)
(3:0.2307351828,((7:0.0522275554,8:0.0438151738):0.3077636182,10:0.2975168968):0.1508139709,9:0.7329699860)
(3:0.6826877822,(6:0.0346333200,8:0.0671946161):0.4394623249,(9:0.3303786990,10:0.2657532926):0.1584624150)
(3:0.0560602807,4:0.0134283219,((6:0.0320370957,8:0.0295210303):0.2455889731,(9:0.1540102058,10:0.2036053659):0.1796970909):0.5977967439)
(3:0.0192038030,4:0.0630351589,(5:0.4202925082,(9:0.2581012997,10:0.2519995575):0.1692743002):0.4426718242)
(1:0.0486247019,2:0.0840120960,(7:0.3397017390,10:0.2044047747):0.2090843604)
(4:0.3617363788,((5:0.0208563545,6:0.0768817558):0.3316789918,(7:0.0387209829,8:0.0383721727):0.2964004693):0.2528297928,10:0.4151813478)
(4:0.3888499017,(7:0.0227515550,8:0.0465830539):0.3313125259,9:0.2932034880)
(5:0.0381044853,6:0.0250426401,((7:0.0193010237,8:0.0332125450):0.1834790526,(9:0.2098560379,10:0.2167425205):0.1518507622):0.2329384915)
(4:0.3451662765,(5:0.2484761575,10:0.1233030576):0.0214476011,9:0.1378168830)
(1:0.2802789559,3:0.2989573565,((6:0.2392032034,7:0.2593105538):0.1271992807,9:0.3195102742):0.1489083420)
(1:0.0122187036,2:0.0484419058,(5:0.5818419953,10:0.6061351652):0.5507142335)
(1:0.0174995416,2:0.0322788881,(7:0.3496461371,(9:0.2591413453,10:0.3076435117):0.0871352231):0.4113411285)
(1:0.0106433069,2:0.0360209866,(9:0.1634865080,10:0.1630868929):0.3021104250)
(2:0.5078611984,(3:0.0548182041,4:0.0294517503):0.2807175305,9:0.4626391457)
(4:0.1689079293,8:0.3342951840,(9:0.2276891558,10:0.2993294448):0.0238702116)
(2:0.1246595936,4:0.2310770411,(9:0.1296451342,10:0.1627676139):0.1068263633)
(3:0.0118935617,4:0.1076863156,(9:0.2023109583,10:0.1309281807):0.2497529719)
(3:0.0324718572,4:0.0062671986,(8:0.1230504322,(9:0.1001375192,10:0.1371690182):0.1358132874):0.2776545878)
(1:0.6973126704,(7:0.5189259503,10:0.2779608626):0.1220361849,9:0.5585271664)
(1:0.2002603483,(5:0.0161083636,6:0.0596733613):0.1701559201,9:0.3720655435)
(2:0.2330366719,(5:0.0356863752,6:0.0475508990):0.2442991492,10:0.3102769285)
(1:0.0697742766,2:0.0206135637,((5:0.0243754735,6:0.0235151600):0.1594226613,10:0.1911675900):0.2617350706)
(4:0.0231069126,5:0.0229375173,(9:0.2091250747,10:0.1528384316):0.2880900173)
(4:0.0130263510,5:0.0627438916,((6:0.0160795238,7:0.0313190567):0.2313192834,10:0.2356312370):0.2611099504)
(4:0.0363864055,5:0.0212406392,(6:0.2523962458,(9:0.1336678736,10:0.1342921656):0.1581008511):0.1445172591)
(4:0.3045984200,(6:0.0332612565,7:0.0579466113):0.2409415309,(9:0.1771679583,10:0.1666828710):0.1955172421)
(4:0.0325039472,5:0.0164407157,(6:0.2581070008,9:0.2674814404):0.1279516668)
(1:0.0144111607,2:0.0280574253,(9:0.0991603242,10:0.1062798400):0.1989978580)
(2:0.3718828588,4:0.3578426401,(9:0.3410442194,10:0.1515914585):0.2171451584)
(1:0.0276832664,2:0.0359523077,(9:0.2116921418,10:0.2152591706):0.2966294736)
(5:0.0331323808,6:0.0577834984,(8:0.4371808805,10:0.3396083675):0.4506141172)
(5:0.2044331375,(7:0.0272316645,8:0.0248256152):0.1856976055,10:0.3172613717)
(5:0.2534758156,7:0.4906274000,(9:0.1728197094,10:0.1613039525):0.0778823573)
(5:0.2743379856,(6:0.6184803689,9:0.3007591691):0.1781090867,7:0.3350209565)
(1:0.0508035588,2:0.0367673077,((5:0.0476214593,6:0.0317973127):0.2646624023,(9:0.2171115478,10:0.2241451065):0.2019687195):0.1945331744)
(1:0.0227978259,2:0.0210613487,(4:0.0308729117,6:0.0220775224):0.4085062779)
(2:0.1600281039,3:0.1837575652,(9:0.1890060654,10:0.1548733579):0.1134829892)
(1:0.0235917503,2:0.0239343390,(9:0.1698074362,10:0.4551843911):0.2551780576)
(1:0.0279796622,2:0.0437134832,(9:0.1949461318,10:0.3120388817):0.3077713731)
(1:0.0225286968,2:0.0213133666,(3:0.2965886357,9:0.2002047314):0.1355175643)
(3:0.0227414175,4:0.0230105034,(9:0.1344467568,10:0.2835101318):0.1802535260)
(1:0.0481290051,2:0.0946737383,(3:0.1852156272,9:0.2261168875):0.0972007409)
(1:0.7434244290,(2:0.0246422445,8:0.0283287410):0.2839072400,10:0.2838923017)
(2:0.0285409057,8:0.0353884472,(9:0.1141572763,10:0.1261175258):0.3143291155)
(1:0.0335059706,2:0.0422034196,(8:0.2675096244,(9:0.2699822848,10:0.2231456806):0.1972565876):0.3925831957)
(2:0.0289215676,8:0.0126616760,(9:0.2257594701,10:0.1778898645):0.3199671127)
(1:0.0554568281,2:0.0160334203,(9:0.3092425805,10:0.3983280295):0.4119652057)
(1:0.0556373715,2:0.0388433313,(4:0.5029554074,9:0.3885509326):0.3566455603)
(1:0.0370966400,2:0.0259436875,(9:0.2808044295,10:0.1708876105):0.3243147109)
(3:0.0796792695,4:0.2365909586,(9:0.1629723946,10:0.1159803191):0.2468984597)
(1:0.0267445825,2:0.0590991714,((3:0.0421650824,4:0.0857811015):0.3785329939,10:0.3223976058):0.2608028597)
(1:0.0204529431,2:0.0217088841,(3:0.2808815599,10:0.3286615727):0.1725803205)
(1:0.1112271318,2:0.0231098586,((3:0.0058100140,4:0.0226255248):0.1109779140,10:0.1345846637):0.1341247557)
(2:0.4636070608,(3:0.0871993851,4:0.0190948981):0.3117110775,(9:0.2810853544,10:0.2669659064):0.2309086332)
(3:0.0492164553,4:0.0356310289,((6:0.4208206068,10:0.3098365875):0.4482279673,8:0.5546547920):0.2994295923)
(1:0.1604168872,(3:0.0279534848,4:0.0344716753):0.1728788630,10:0.3929259901)
(1:0.0075216595,2:0.5765611636,(8:0.2111511006,9:0.1580880745):0.1711473857)
(1:0.0342680774,2:0.0425942189,((3:0.0336518741,4:0.0355662945):0.2448670188,10:0.4848682011):0.2459326082)
(1:0.0591428829,2:0.0252293692,(8:0.3953099786,10:0.3193158300):0.3381101859)
(1:0.0298469602,2:0.0500069165,(9:0.1952724818,10:0.2438324962):0.2854210940)
(1:0.0110062690,2:0.0798521803,(5:0.2491971078,9:0.3002760475):0.3429711304)
(2:0.4767323372,(5:0.0231445702,6:0.0407948771):0.4313770922,10:0.2879968260)
(1:0.0213224890,2:0.0192632268,((5:0.0280612133,6:0.0905969650):0.1658581569,10:0.1464216570):0.1655186379)
(1:0.0699108580,2:0.0098097394,((5:0.0151184322,6:0.0495989814):0.3299936941,10:0.2783609360):0.3635067792)
(1:0.0283562776,2:0.0312274853,(5:0.2439402447,10:0.2466933807):0.2585775417)
(2:0.2403129380,(5:0.0463283137,6:0.0332676337):0.2892485845,9:0.3982712826)
(6:0.0392838332,7:0.0155245651,(9:0.1667299595,10:0.0993352228):0.4643868277)
(3:0.2843027235,(5:0.0463092968,6:0.0252129302):0.2038857814,9:0.1992140463)
(3:0.0737097862,4:0.0000020846,(6:0.2140988567,9:0.2316812398):0.3653925546)
(2:0.1278804996,(3:0.0262994938,4:0.0045660963):0.0794430755,9:0.1808231738)
(1:0.0367939953,2:0.0362525249,(5:0.1957231547,9:0.3573090301):0.2780414071)
(1:0.0240860239,2:0.0400261725,((3:0.0326289961,4:0.0422719600):0.3441054940,9:0.6893135128):0.3755386001)
(1:0.0193340510,2:0.0409181393,(5:0.2472192163,9:0.3270682498):0.6143223851)
(1:0.4314692274,2:0.1696042345,((3:0.0331228144,4:0.0678706125):0.2112793187,((5:0.0230716678,6:0.0461856607):0.3274241054,9:0.3280370720):0.4677102980):0.1804496194)
(1:0.0207164028,2:0.0543558173,((3:0.0315663958,4:0.0285754193):0.3876813412,9:0.3056962791):0.4478464167)
(1:0.2397497176,((3:0.0422209848,4:0.0374942533):0.2598656156,(5:0.0554843305,6:0.0163662512):0.3913569798):0.1043634844,9:0.2096314508)
(1:0.0469120629,2:0.0404528926,(5:0.3401820786,9:0.4753688183):0.4460722491)
(7:0.0247228081,8:0.0327648952,(9:0.1235446788,10:0.2241371792):0.2781998355)
(1:0.0145755082,2:0.0337493925,(7:0.0138004469,8:0.0206083669):0.4296710300)
(5:0.6440512893,(7:0.0313820363,8:0.0512349464):0.4767671647,9:0.3679434942)
(7:0.0310158983,8:0.0256598869,(9:0.2385176630,10:0.1612053120):0.4076825379)
(1:0.0315728467,2:0.0514553936,(3:0.2733076304,(8:0.3095201136,10:0.6559128498):0.1544124745):0.2241566585)
(1:0.3939889371,((7:0.0219849498,8:0.0311935343):0.2238689429,9:0.6620129052):0.0898994164,10:0.3326601124)
(3:0.6628843965,((7:0.0224633051,8:0.0532622817):0.3409877543,10:0.2413859675):0.3358916684,9:0.5828224764)
(1:0.0374734098,2:0.0362947484,(3:0.2798141627,10:0.3717006266):0.3453315188)
(1:0.0273019581,2:0.0188696869,(8:0.4606387519,10:0.4670747299):0.2797084649)
(1:0.0409801951,2:0.0400600007,(8:0.4565687125,10:0.2985990767):0.5132460696)
(1:0.7170116780,(3:0.3983159383,10:0.3130791614):0.0535393276,(7:0.1409353581,8:0.0255348173):0.2862581357)
(1:0.0273858472,2:0.0273138999,((3:0.0401108903,4:0.0149585519):0.2374262810,10:0.2701697937):0.2224024235)
(1:0.0529579104,2:0.0215943665,(9:0.3725565246,10:0.1963211962):0.2204488852)
(1:0.0333578761,2:0.2478911423,((7:0.0302182938,8:0.0273076769):0.3545798894,(9:0.3899727553,10:0.1981697484):0.0645124507):0.5037312959)
(7:0.0196831291,8:0.0517520638,(9:0.2217422389,10:0.2894088247):0.3337732966)
(1:0.0496881774,2:0.0602413590,(7:0.6000041663,10:0.4335271656):0.3642554207)
(7:0.0126619023,8:0.0445266657,(9:0.1455338361,10:0.1333086308):0.2961661133)
(3:0.2294441977,(7:0.0100892982,8:0.0457380504):0.1883509671,10:0.1812349921)
(3:0.0283638268,4:0.0220636144,((7:0.0717414224,8:0.0000022412):0.4175127482,10:0.2775539229):0.4073964814)
(3:0.0352561721,4:0.0419559156,(7:0.3659457127,9:0.3190696548):0.3513393919)
(5:0.0183581891,6:0.0235684335,((7:0.0275292772,8:0.0208190376):0.2321016627,10:0.3354926425):0.1495040184)
(3:0.0698690772,4:0.0164710136,(9:0.2775446589,10:0.3057399127):0.6401046091)
(7:0.0719086883,8:0.0254789093,(9:0.0996166233,10:0.9484782823):0.3089476136)
(1:0.2679970847,(5:0.3091662041,7:0.2430460188):0.0415102231,10:0.1685572163)
(5:0.0477336260,6:0.0009936439,((7:0.0209625398,8:0.0192636160):0.3754148149,(9:0.1554932197,10:0.2329012810):0.2273709186):0.4111168884)
(5:0.0850599879,6:0.0135109554,((7:0.0185053507,8:0.0470515572):0.1634479170,(9:0.1514478178,10:0.1728011060):0.2017894880):0.1757257287)
(2:0.5556675707,(7:0.0421883757,8:0.0281949752):0.5490079404,(9:0.3367528363,10:0.2789099724):0.1842107478)
(5:0.0736551140,6:0.0289184872,((7:0.0192979767,8:0.0226640809):0.1449056561,10:0.1650990185):0.0881571755)
(2:0.5753950660,(5:0.7823901466,9:0.1831844128):0.0395848719,10:0.1812945904)
(1:0.3062399768,((5:0.0269762390,6:0.0221306433):0.1741608853,(7:0.0463008227,8:0.0277247608):0.2334566007):0.1292991841,(9:0.1929051087,10:0.1853835270):0.0735373089)
(7:0.0178812850,8:0.0346997918,(9:0.1838039379,10:0.1815430112):0.1617396977)
(5:0.0231344182,6:0.0362508554,(7:0.2261174614,(9:0.1853973400,10:0.2603866771):0.1764214587):0.2171266972)
(1:0.0208419687,2:0.0214955320,((3:0.0277457118,4:0.0400043891):0.2337391964,9:0.5355387857):0.2760920272)
(2:0.1797725525,(3:0.0372891530,4:0.0650022246):0.1677857852,10:0.2903016816)
(3:0.0632408696,4:0.0178341353,((5:0.0295158555,6:0.0299380613):0.3632864094,9:0.3105099753):0.3061989987)
(1:0.0323089685,(3:0.0452087591,4:0.0424403290):0.5790168205,6:0.0351521727)
(1:0.0272852553,2:0.0212704732,((3:0.0001787240,4:0.0874473197):0.2860620526,10:0.2476592283):0.1309718198)
(1:0.0154440743,2:0.0361054810,((3:0.0766549795,4:0.0051786366):0.2830498366,10:0.4520618305):0.1696643039)
(2:0.1973423871,(3:0.0097488678,4:0.0490681234):0.2564636343,(9:0.1973816632,10:0.3845957994):0.1766548163)
(3:0.0000026477,4:0.1961295879,(9:0.1100135304,10:0.2078638607):0.2832627042)
(1:0.0006264705,(2:0.2011711536,10:0.1676773753):0.1792179624,3:0.0993795944)
(2:0.3026740217,(7:0.3499546200,9:0.1945609060):0.0426522706,10:0.1373881711)
(1:0.0259158280,3:0.0241775434,(9:0.2288233057,10:0.2070023969):0.4202913741)
(3:0.0263818602,4:0.0538665138,(7:0.4369602219,9:0.4470324898):0.4320611327)
(1:0.0189079674,2:0.0255016392,((3:0.0285764254,4:0.0238125751):0.2151305693,9:0.2888404364):0.1857706440)
(3:0.6103166350,(6:0.0368141724,7:0.0338774221):0.3453479418,9:0.3103933376)
(1:0.3913948929,6:0.3531436378,(7:0.2090119824,9:0.2254339319):0.2832641605)
(2:0.0940909006,(4:0.0450071231,5:0.0000029645):1.2916898633,9:0.3770303872)
(4:0.0365876097,5:0.0225556417,((6:0.0417676868,7:0.0586378551):0.2682899904,9:0.4526007765):0.2714201083)
(4:0.0490050850,5:0.0383401979,(9:0.4454103911,10:0.3124448930):0.5044154379)
(4:0.0421903034,5:0.0279643188,(9:0.1816411729,10:0.1381651529):0.2995065511)
(6:1.0120691270,(7:0.3296802269,9:0.1712587384):0.0781348109,10:0.1280634265)
(2:0.2274966219,(6:0.4895871046,10:0.0838942790):0.0695833678,9:0.1041307235)
(2:0.3084323035,((4:1.3678635231,10:0.2206688066):0.1443882256,9:0.0737653397):0.0629072942,(6:0.0253054216,7:0.0217877376):0.3008682524)
(2:0.2180829040,((6:0.0347959711,7:0.0257434386):0.3454675833,10:0.1360103104):0.0335072800,9:0.2240864715)
(6:0.0451017071,7:0.0631893012,(9:0.4713733896,10:0.1617172008):0.7480422757)
(1:0.6004902095,(2:0.2103271887,(3:0.0000028423,4:0.0389971937):0.1596076490):0.1322036285,7:0.3371224117)
(3:0.4990259835,((4:0.0285838632,5:0.0409970035):0.1338203898,7:0.0840343150):0.1278057667,9:0.2610392153)
(2:0.6013219041,(4:0.0406999665,5:0.0595289164):0.4567009616,9:0.4253896614)
(2:0.2959974288,(4:0.0232589063,5:0.0245389634):0.4340055996,9:0.2064196625)
(2:0.3590685772,4:0.1673565364,(7:0.2540942926,(9:0.1092652931,10:0.1781956969):0.0590051741):0.0845818262)
(1:0.0271550400,2:0.0240021959,(4:0.1847976173,(9:0.1804269197,10:0.1470749066):0.1992778035):0.2352362659)
(1:0.4171580464,5:0.4082733457,(9:0.3452444516,10:0.3266569431):0.1144063130)
(1:0.2509995564,(5:0.0175738746,6:0.0226490118):0.2323878989,9:0.2208764989)
(2:0.4481392828,(5:0.0709162623,6:0.0223590687):0.6101306301,9:1.0135706787)
(2:0.3997010102,(5:0.0384915091,6:0.0410068019):0.2320183277,(9:0.1740614877,10:0.3035951934):0.2226709128)
(5:0.0378743570,6:0.0411688939,(9:0.2935262755,10:0.3319994904):0.3573684705)
(1:0.0208496860,2:0.0169880710,((5:0.0287189394,6:0.0220448240):0.1169226133,9:0.2081995288):0.1248859343)
(1:0.0230775001,2:0.0230066620,((7:0.0660010433,8:0.0178812015):0.2301906164,10:0.4395381193):0.1439713768)
(1:0.0421487233,2:0.0174163090,(7:0.0182216195,8:0.0436032312):1.7723648106)
(1:0.3392076367,2:0.4171227942,(7:0.0255622659,8:0.0432916070):0.2913152471)
(1:0.0354629090,2:0.0336617426,((5:0.0284225885,7:0.0318514110):0.8586210764,8:0.2785268356):0.2128643944)
(1:0.0306744327,2:0.0161183614,((5:0.1453000731,9:0.2728455488):0.0977427252,6:0.2371646312):0.2155432009)
(1:0.0263109143,2:0.0083916275,((3:0.0253466882,4:0.0214372129):0.2022135854,10:0.3816682537):0.2240869800)
(1:0.3058207860,(2:0.2889560943,9:0.2484204521):0.3906960671,10:0.3010172811)
(1:0.0728343533,2:0.0373721387,(9:0.1752838075,10:0.1253212947):0.2653180068)
(1:0.3430771938,8:0.3435270931,(9:0.2207689186,10:0.1839384945):0.0606150821)
(1:0.0269611695,2:0.0217733596,(9:0.1691348546,10:0.1711014782):0.3448719300)
(5:0.0761007068,6:0.0212379744,(8:0.1652929646,10:0.2856492882):0.1809108006)
(3:0.0397488096,4:0.0126491822,((5:0.0196775297,6:0.0286466898):0.3637135323,10:0.3465873260):0.3768367785)
(1:0.2347478244,2:0.5635133559,(5:0.0265596104,6:0.0385886184):0.2393148221)
(3:0.0296896625,4:0.0253608392,(6:0.3621200910,9:0.5423676948):0.2856996649)
(1:0.0296564402,2:0.0384722879,((3:0.0176966899,4:0.0361516843):0.2659212093,9:0.4913028799):0.1850180605)
(1:0.1591823761,(4:0.0969702994,5:0.3330118949):0.0451633414,9:0.1888868688)
(3:0.0177281663,4:0.0281141083,(5:0.2086338597,9:0.7444864247):0.2797791905)
(1:0.0846771894,2:0.0654894903,((5:0.1277914505,6:0.0356277368):0.6154879698,(9:0.4323337147,10:0.1866670461):0.1115933283):0.3289732254)
(2:0.3096233316,8:0.3878371066,(9:0.2471395223,10:0.1740194356):0.1674412813)
(4:0.3984921675,7:0.4103579338,(9:0.2853141256,10:0.5871726024):0.0696842686)
(1:0.0239626551,2:0.0363695688,((4:0.1904971170,(7:0.0478947092,8:0.0102019669):0.3387705829):0.6609403629,6:0.6415545678):0.2963463317)
(4:0.0217764178,6:0.0449246920,((7:0.0192817464,8:0.0419790892):0.3588320951,10:0.3815118809):0.1839274308)
(4:0.1646881822,(5:0.0197177014,6:0.0367808814):0.3205913339,8:1.1986496451)
(1:0.0265851559,2:0.0253081078,((5:0.0126563978,8:0.0432258737):0.5698208554,(9:0.1983263847,10:0.2241497466):0.0846380149):0.3100098008)
(1:0.0381972015,2:0.0421669053,(9:0.2723854644,10:0.2011794827):0.4198760889)
(1:0.0201555008,2:0.0375756233,(9:0.1993586294,10:0.4828987844):0.2923056687)
(1:0.0193737638,2:0.0367947462,(7:0.4701646547,9:0.3925954981):0.2636056773)
(5:0.0164343954,8:0.0391462172,(9:0.1822436700,10:0.1915805669):0.3534368620)
(5:0.3323012780,7:0.3441049364,(9:0.1075360969,10:0.1653106529):0.0419793008)
(1:0.0149386224,2:0.0314729539,(9:0.1989885218,10:0.2185351371):0.3376407450)
(5:0.0199114466,8:0.0363160983,(9:0.1575992179,10:0.2009355406):0.3751487448)
(1:0.0450096839,2:0.0559804133,(9:0.2270569622,10:0.1833660858):0.3499182142)
(1:0.5974964015,(5:0.0695685543,8:0.0160445038):0.5503946708,10:0.3209639534)
(1:0.0520362515,2:0.0294383198,(9:0.2770523966,10:0.2736774326):0.3633347199)
(5:0.2884480456,6:0.2997477403,(9:0.2683034709,10:0.2325060114):0.0824996056)
(1:0.0225438968,2:0.0657135311,(8:0.4524727276,9:0.4560117531):0.3014324306)
(1:0.0420717936,2:0.0427433011,(7:0.3734626818,(8:0.3563170506,9:0.2846220387):0.0606280154):0.2134022052)
(1:0.0229600126,2:0.0406724006,(8:0.1233914653,9:0.1484751021):0.0920828548)
(5:0.0203154410,8:0.0389104132,(9:0.3677541449,10:0.2030318563):0.3867216045)
(5:0.1651659137,((7:0.0289816269,8:0.0108028996):0.1700326670,9:0.3166458260):0.0460428526,10:0.1489958534)
(7:0.0354269357,8:0.0450587557,(9:0.4484444486,10:0.2458177457):0.3603862321)
(1:0.0164267007,2:0.0340195187,(5:0.2075270819,9:0.1848499388):0.1490482818)
(1:0.0366384671,2:0.0419725496,(8:0.2108446872,9:0.3923122613):0.4798057802)
(1:0.0199145814,2:0.0666327950,(((5:0.0000020015,6:0.2625341284):0.5132596269,9:0.2593852809):0.0491040214,(7:0.0268406042,8:0.0250266006):0.1788185033):0.1841374952)
(7:0.0334264885,8:0.0255839034,(9:0.1773179054,10:0.2247647429):0.2354946834)
(5:0.0222229940,6:0.0288007054,(7:0.3448507593,9:0.2863174083):0.1940123033)
(5:0.0389986502,6:0.0397730015,((7:0.0321515691,8:0.0223531465):0.5903033338,9:0.3390358688):0.3898739209)
(1:0.0352044198,2:0.0278860165,(5:0.1871222140,8:0.0220691006):0.3307222465)
(1:0.0559873612,2:0.0010112143,((6:0.1860567596,8:0.4176078680):0.1801866931,9:0.3227007109):0.3627808412)
(1:0.0299221337,2:0.0278820877,(7:0.0298161503,8:0.0360240887):0.9790599437)
(1:0.0414516176,2:0.0287688635,((3:0.1412636705,4:0.0455302687):0.2773622191,6:0.5441366235):0.2053844434)
(2:0.2858362548,(3:0.0542660686,4:0.0119653940):0.1413248420,5:0.3349591787)
(1:0.2434955904,4:0.5991608214,(6:0.6559016447,9:0.6159516152):0.1338178132)
(1:0.3965537295,4:0.3145895412,((5:0.0483182576,6:0.0131686703):0.2915279861,9:0.2474663497):0.0713595754)
(1:0.0093434745,2:0.0702158298,((3:0.0161703614,4:0.0161434572):0.3326010792,((7:0.0241790352,8:0.0163794013):0.3591634210,9:0.5911266223):0.1162531633):0.3409665391)
(5:0.0398903893,6:0.0347767238,((7:0.0263939061,8:0.0416146964):0.3476358531,9:0.6828397835):0.4926991291)
(6:0.1695380540,(7:0.2962198797,8:0.0360795874):0.1314212525,10:0.2110357412)
(5:0.2308782220,(7:0.0957676196,8:0.0157572388):0.1607081816,10:0.1855162055)
(1:0.0162992985,2:0.0036478471,((5:0.0386497193,6:0.0238181099):0.1095297926,(7:0.0281942427,8:0.0085489539):0.1263450132):0.2050010182)
(3:0.3456025517,(7:0.0867285449,8:0.0388181750):0.1349988357,10:0.3682954348)
(5:0.0439739736,6:0.0162404424,(9:0.1007290528,10:0.1240481081):0.2255169489)
(4:0.2433686631,(7:0.0239460662,8:0.0242611659):0.2124864861,10:0.1883365400)
(5:0.2589111593,(7:0.0316919070,8:0.0350109903):0.2130209801,9:0.3462015974)
(5:0.0309213441,6:0.0281922519,(7:0.2729029081,10:0.4207361828):0.2465338544)
(5:0.0322431280,6:0.0361647643,((7:0.0240165498,8:0.0383428526):0.2375653977,10:0.3173694831):0.2812199185)
(5:0.0610163346,6:0.0098343116,(7:0.0351852896,8:0.0202083263):0.5321354887)
(1:0.0290832686,2:0.0241455499,(6:0.3626189414,(7:0.0209014157,8:0.0459313134):0.1309112971):0.3653870894)
(1:0.0503071497,2:0.0076348831,(7:0.0583638782,8:0.0000021014):1.1814742088)
(1:0.0279558554,2:0.0507426109,(7:0.3100790758,10:0.3195001490):0.3406586525)
(4:0.0628708645,6:0.0261978988,(9:0.1759348127,10:0.2264598164):0.3658901365)
(4:0.0370122520,6:0.0351831281,(9:0.2150552319,10:0.2500554219):0.4668111174)
(4:0.0442906420,6:0.0275529182,(9:0.3297036821,10:0.3828763510):0.4640820095)
(6:0.0788490906,7:0.0652121485,(9:0.8158904345,10:0.8834463842):0.5767575406)
(1:0.0275705193,2:0.0323000979,(6:0.7948645484,10:0.6474567544):0.3674430967)
(1:0.0274657086,2:0.0230630123,(5:0.2060938166,10:0.2662278215):0.1962759111)
(1:0.0239541102,2:0.0168245137,((5:0.0326618113,6:0.0302243088):0.1486486104,10:0.2933254233):0.1766755684)
(3:0.0355239055,4:0.0175968988,(6:0.2263641413,10:0.2957559797):0.3285207746)
(1:0.2728102576,(3:0.0091187389,4:0.0847191255):0.1791582150,(9:0.6597144122,10:0.1713797515):0.0540809438)
(1:0.0332371767,2:0.0312131644,((3:0.2775813816,(9:0.1665051931,10:0.0961714942):0.1040436057):0.0532656968,(7:0.0083405686,8:0.0601723482):0.2061725111):0.1439785755)
(1:0.0449231180,2:0.0279047249,((3:0.7653531236,9:0.4830398336):0.1648899202,(7:0.0372643447,8:0.0110955834):0.2552285679):0.2844040398)
(1:0.0608455825,2:0.0276411893,(7:0.3654714640,(9:0.2122474874,10:0.1645405200):0.1466481680):0.1505136121)
(1:0.0396681874,2:0.0429750549,(9:0.1166528401,10:0.0955590490):0.3256483380)
(1:0.0249804878,2:0.0333224853,(3:0.2464831996,((7:0.0202156571,8:0.0298624880):0.3136615785,(9:0.2541557897,10:0.1201223765):0.1474955515):0.1100948914):0.1673968535)
(1:0.0580745869,2:0.0688160650,(9:0.1645097912,10:0.3382150176):0.3220608443)
(1:0.2738934319,(5:0.0199429577,6:0.0220102044):0.2233231266,(9:0.2064070795,10:0.1406868595):0.0814677675)
(1:0.3336291000,(2:0.2719120510,5:0.2765382788):0.1988400758,10:0.1773087930)
(1:0.4005984892,(3:0.0000029964,4:0.0861278306):0.4165080472,10:0.2480529896)
(2:0.2605591331,(3:0.0225571726,4:0.0429053408):0.2186398589,10:0.3075610405)
(2:0.2909332407,(3:0.0320150234,4:0.0336899181):0.2496374764,10:0.2095527097)
(1:0.0471169162,2:0.0267707016,(8:0.4172905176,9:0.2554879623):0.4179042215)
(1:0.1155568641,2:0.0000021653,(9:0.1241369835,10:0.0929798275):0.1478754834)
(2:0.2806622608,(5:0.0343328983,6:0.0334608993):0.2475115245,(9:0.1960830135,10:0.2023748777):0.1471102261)
(3:0.0244632186,4:0.0367841355,(9:0.1940198241,10:0.2321580889):0.4402300036)
(2:0.4111908594,8:0.4672435458,(9:0.2653367795,10:0.2046226274):0.1972913713)
(5:0.0384968581,6:0.0282064214,((7:0.0844126869,8:0.0261822199):0.2836024579,9:0.2315173857):0.3211430525)
(3:0.0366131030,4:0.0195306800,(5:0.7584239476,9:0.1208528876):0.3433714225)
(3:0.8872597137,(4:0.5264810616,(7:0.0238251460,8:0.0552682615):0.4642972980):0.0963111946,10:0.2967684290)
(6:0.9507175054,7:0.0072208721,(8:0.0418420519,(9:0.1791397528,10:0.1652566826):0.4247590715):0.0255252317)
(3:0.0070769841,4:0.0542055134,(8:0.7740759874,10:0.5951764907):0.2103995433)
(3:0.0281723832,4:0.0078508421,(((5:0.6612858679,9:0.1439615511):0.0472465070,7:0.1717441568):0.0908623577,6:2.5412564722):0.0964213104)
(1:0.0272761990,2:0.0265271263,(9:0.2619428857,10:0.1563006018):0.3016126888)
(2:0.1815902891,(7:0.0331778809,8:0.7394144603):0.1395173513,(9:0.1283532942,10:0.1804228676):0.0373428284)
(2:0.0302288957,((5:0.0323795227,7:0.0099871222):0.2279114484,9:0.1365451298):0.3226113943,8:0.0459672637)
(2:0.3507534075,(7:0.2630658804,8:0.3307437437):0.3859323240,10:0.2545004363)
(2:0.0196550595,(5:0.0447977954,7:0.0116589298):0.6066666263,8:0.0696890155)
(2:0.0224186180,(5:0.3441079358,10:0.1706008046):0.2528141462,8:0.0274681993)
(5:0.1847760299,(7:0.0236946898,8:0.0136048147):0.1148873120,(9:0.1064103593,10:0.1710633194):0.1010544710)
(3:0.0253991269,4:0.0301181772,(7:0.3880561525,(9:0.2526574587,10:0.2244422343):0.0577470145):0.2763300875)
(3:0.0288702667,4:0.0465185492,(9:0.4618566053,10:0.1396049212):0.6652654852)
(1:0.0194879660,2:0.0350503129,(7:0.2357618122,10:0.4181208987):0.3601352449)
(2:0.0588582434,((5:0.0264308191,7:0.1132582068):0.1290795960,10:0.1285759742):0.5251790309,8:0.0748186186)
(2:0.0306905959,(7:0.2282554465,10:0.2295035692):0.2295549196,8:0.0099257778)
(1:0.0135075011,2:0.0526546562,(7:0.3408748729,10:0.2703157365):0.3193687816)
(1:0.0279462026,2:0.0299368586,(6:0.2949428701,10:0.2668349459):0.2242428558)
(1:0.0391352314,2:0.0410872938,(9:0.3291822201,10:0.1206337907):0.2557508546)
(1:0.3411701221,5:0.3117001869,(9:0.3236921759,10:0.2195060760):0.0887066481)
(2:0.0153133273,8:0.0392851381,(9:0.1577563015,10:0.0820644649):0.2869025587)
(1:0.3477475502,2:0.2130313921,((5:0.0117808818,7:0.0464538982):0.4016452875,10:0.2808843765):0.1089971442)
(2:0.1844272152,(5:0.0306032415,7:0.0499398211):0.3258277005,10:0.7353891039)
(1:0.1928462807,(2:0.0128749011,8:0.0353537589):0.1315684030,10:0.2217610004)
(2:0.3070383609,(5:0.0151477408,7:0.0348622985):0.2985117977,9:0.1226087805)
(1:0.0358490700,2:0.0322049607,(7:0.3544055572,(9:0.1220410229,10:0.1633985211):0.0870369228):0.2326738083)
(1:0.2217407651,7:0.1630835436,(9:0.2071227630,10:0.2054042932):0.2183538914)
(1:0.0000021114,2:0.0765386310,((3:0.0588594094,4:0.0008111803):0.5344955988,9:0.5711987239):0.4048238816)
(3:0.0390765731,4:0.0286192759,((7:0.0340858406,8:0.0350393038):0.5162477098,9:0.3038534445):0.3087431013)
(1:0.0304820969,2:0.0164668051,((7:0.0153279268,8:0.0227415946):0.2547633344,9:0.3163432592):0.1817227348)
(1:0.0320842375,((3:0.3383416758,10:0.4774474345):0.1022310021,7:0.3002908427):0.2419049586,8:0.0291490932)
(2:0.3199932067,(7:0.2626720306,8:0.2205378123):0.0634666353,10:0.1725282948)
(1:0.0926313957,(2:0.1910152104,10:0.2816638242):0.2085150517,8:0.0412297276)
(3:0.0386872162,4:0.0251258817,(6:0.4056519100,9:0.1939628056):0.2540718092)
(1:0.2799050690,(7:0.0521947227,8:0.0383406735):0.1541242972,9:0.1894063381)
(5:0.0511282188,6:0.0259641841,(9:0.2581396799,10:0.1607309237):0.3423949498)
(6:0.2880597693,7:0.2408425316,((8:1.3705411505,10:0.1000687116):0.1106348785,9:0.2684255822):0.1370487589)
(1:0.4177577702,(4:0.3874337723,10:0.1725073399):0.1049326271,(5:0.0527245674,6:0.0390769241):0.2854605360)
(1:0.0324432323,((5:0.0453031051,6:0.0296013033):0.2181321928,10:0.4771909928):0.2399757233,8:0.0451000855)
(1:0.0535531137,(4:0.4326304473,10:0.2947054684):0.4540499525,8:0.0785837899)
(1:0.0350965112,(6:0.2348183191,10:0.3542577058):0.2000745301,8:0.0271478788)
(1:0.0321201965,7:0.0322573318,(9:0.2842297000,10:0.1668389274):0.3039144546)
(1:0.0428512373,((5:0.0537805697,6:0.0731671631):0.2741914562,10:0.1809373007):0.4356096826,7:0.0049129097)
(1:0.1829305845,(3:0.2217853732,10:0.1536240111):0.0975238789,7:0.0173269041)
(1:0.0587675969,((3:0.0073295993,4:0.0277443998):0.1502305651,(9:0.1377171224,10:0.1124132551):0.0759066799):0.1455531458,7:0.0208674362)
(1:0.0360774528,(6:0.3993201207,10:0.3977189157):0.2285510223,8:0.0307738969)
(1:0.0199316826,((5:0.0485621864,7:0.0349827273):0.1451885931,9:0.7040712076):0.6090898534,8:0.1466770778)
(1:0.2716125317,(3:0.0219445829,4:0.0981508718):0.1651648604,(9:0.1921154182,10:0.2063221053):0.1117576679)
(7:0.0273421444,8:0.0176155309,(9:0.2306558491,10:0.3431128205):0.2223227492)
(7:0.0628915291,8:0.2231658987,(9:0.1938704270,10:0.1996242700):0.2259871766)
(2:0.2760974964,(7:0.0173394667,8:0.0278538207):0.1810645539,9:0.2211205835)
(5:0.2346863873,(7:0.0308630950,8:0.0072877678):0.1447183179,(9:0.1192791020,10:0.1625998761):0.0955361889)
(1:0.0574228458,2:0.0311283052,((7:0.0247807996,8:0.0513125676):0.3558712150,9:0.4485985447):0.3909311360)
(1:0.0701137481,2:0.6302567246,(9:0.0993467411,10:0.0970178936):0.2188597107)
(1:0.0370563900,2:0.0104740477,(9:0.2994294493,10:0.5161805877):0.1879039117)
(1:0.0401892409,2:0.0224739107,(9:0.2154234467,10:0.3550054921):0.2178556091)
(1:0.4110873303,(5:0.2574372315,(7:0.0672372187,8:0.0231963127):0.2151547207):0.1381331204,9:0.4301615309)
(2:0.4595161913,((5:0.0343354880,6:0.0557810280):0.2345051175,(7:0.0657800820,8:0.0289699670):0.1776169553):0.0903822936,(9:0.2063173774,10:0.1523536943):0.0923131052)
(1:0.1578169823,2:0.0520470252,(3:0.1787479627,9:0.3273496678):0.1749406555)
(7:0.0244637851,8:0.0455251560,(9:0.2737871336,10:0.6125752344):0.1921744944)
(5:0.0387004686,6:0.0490463140,((7:0.0218719066,8:0.0257822856):0.0942077681,9:0.3326483975):0.2884803079)
(1:0.0428775650,2:0.0213021983,((7:0.0475956659,8:0.0244919738):0.2926981295,9:0.3041639191):0.3218703026)
(1:0.4328615738,((5:0.0491591751,6:0.0175549398):0.2454539909,9:0.1670514770):0.1543787893,10:0.1388636593)
(1:0.0413146318,2:0.0423160035,(8:0.4489121498,(9:0.2878716619,10:0.5931704762):0.1012325825):0.4358201414)
(1:0.0725426459,2:0.0467309055,(4:0.1563987949,((5:0.0054466947,6:0.0930990081):0.3789001460,9:0.0998639970):0.1490777434):0.2811210007)
(5:0.0508469483,6:0.0350958701,((7:0.0497108025,8:0.0807835553):0.2991695304,9:0.3534140631):0.2904452272)
(6:0.5762204517,7:0.0344524785,(8:0.0000029519,9:0.7797088859):0.0701416363)
(5:0.2557491060,7:0.2355509817,(9:0.2059132994,10:0.6332309584):0.0748948849)
(5:0.0353108972,6:0.0194908810,(8:0.2662925173,(9:0.0868354004,10:0.1320752786):0.1377352323):0.1416258476)
(1:0.2906028415,(7:0.0711576097,8:0.0019970320):0.1679590297,9:0.2032296790)
(3:0.2231469273,(5:0.2031726517,6:0.2610981285):0.0282582679,9:0.1700105537)
(7:0.3643144749,8:0.1065924035,(9:0.2055719779,10:0.2174380545):0.2248972575)
(7:0.0412962180,8:0.1971397138,(9:0.1093618687,10:0.1549687489):0.1574499244)
(1:0.3686521189,8:0.2102424217,(9:0.2195737240,10:0.2310053341):0.1035758615)
(1:0.0478015835,2:0.0342410276,(8:0.2886408696,10:0.1976278741):0.2096481424)
(2:0.2133210821,(3:0.0670970589,4:0.0244776144):0.2775992909,9:0.2062625805)
(1:0.0445810066,2:0.0539123471,(((3:0.0134994182,4:0.0633908784):0.4797098967,(9:0.3381723644,10:0.3901608123):0.1313965289):0.0755207793,6:0.7183385082):0.4810770223)
(1:0.0206277139,2:0.0387554979,(6:0.5737516591,(9:0.1346808834,10:0.1112746133):0.1178990966):0.1240404930)
(1:0.0215462697,2:0.0527463804,((3:0.0160936666,4:0.0598669881):0.3526772303,(9:0.2454347931,10:0.2196564025):0.1300371032):0.2437396893)
(1:0.0274207992,2:0.0295030517,(3:0.3253016198,9:0.2685372472):0.2532281095)
(1:0.0370509605,2:0.0261537523,((3:0.0421420403,4:0.0209553959):0.4589722435,(9:0.1702441188,10:0.2841997011):0.0789039805):0.4016575676)
(7:0.0269886266,8:0.0225088323,(9:0.1271236351,10:0.2039203505):0.2122844985)
(1:0.0000026370,2:0.0469518499,((3:0.0256148082,4:0.0370830964):0.3496635216,(9:0.1451149785,10:0.1815837742):0.1296760017):0.2867943831)
(1:0.0241650129,2:0.0925903424,(3:0.2111897667,(4:0.2347471939,(9:0.3985481805,10:0.1639114953):0.0404955278):0.0560612650):0.1262433696)
(1:0.1435739388,3:0.2418941369,(9:0.1589335651,10:0.5193529953):0.1076488495)
(1:0.0351942291,2:0.0369691759,(4:0.2389059328,10:0.2340396328):0.2789439781)
(3:0.0240997653,4:0.0269743131,(9:0.2199720970,10:0.2372700569):0.4468367704)
(1:0.0164110056,2:0.0199049300,(9:0.0491818416,10:0.0686049431):0.1283625526)
(1:0.0361941266,2:0.0379244423,(7:0.7265539356,9:0.2926887960):0.3549344515)
(4:0.2630641178,7:0.2849231167,(9:0.1257570631,10:0.2051412970):0.0723326313)
(1:0.0365449728,2:0.0712787708,(7:0.0230903802,8:0.0713515192):1.0530553500)
(1:0.0321832767,2:0.0218450064,(4:0.3395730859,(9:0.1402496244,10:0.2428310935):0.1452629563):0.2634261861)
(1:0.3118658094,4:0.6145900742,(((5:0.0374968849,6:0.0781133138):0.4768655665,8:0.3204440604):0.2076541836,(9:0.1217582779,10:0.2394019020):0.1652889476):0.1351318710)
(5:0.2360906117,7:0.2833653339,(9:0.1828282009,10:0.2506849015):0.0629218407)
(1:0.0327090673,2:0.0316111924,(4:0.1713499190,9:0.7344896621):0.2188309426)
(2:0.2384448317,4:0.3824839606,((6:0.5924565632,7:0.4798823209):0.2494464708,(9:0.2631221933,10:0.1946635238):0.0670428473):0.0974245587)
(1:0.2879670826,(5:0.0428629223,6:0.0485402951):0.2946649236,7:0.2822218929)
(1:0.0461702681,2:0.0491126461,((5:0.0683301985,6:0.0188002110):0.3817955420,7:0.4146428568):0.3746244846)
(1:0.1941861533,3:0.2326254015,((5:0.0650962304,6:0.0126936673):0.1963239923,9:0.2636275481):0.0983814127)
(1:0.0616103524,2:0.0625321639,((6:0.2480678956,7:0.6371247510):0.1580254181,9:0.4760532743):0.4307441465)
(1:0.0380876282,2:0.0563851191,(5:0.5164717682,9:0.7942894369):0.3577292151)
(1:0.2865285440,(4:0.1297287803,9:0.1118923474):0.0503056902,5:0.0918018038)
(5:0.0244719007,6:0.0149676118,(8:0.1892188652,10:0.3956343879):0.1168757193)
(6:0.4828571513,(7:0.0133983195,8:0.0327023926):0.3077198375,10:0.2288714437)
(1:0.0233446310,2:0.0328111355,((5:0.0167468625,6:0.0259164657):0.1986233356,(7:0.2931261774,10:0.1705193048):0.1203760124):0.1919210994)
(1:0.0160177312,2:0.0216910888,(5:0.0362349612,6:0.0377803083):0.2798243145)
(2:0.4235442994,(5:0.0258691486,6:0.0128077747):0.1235488165,(7:0.1645502514,(9:0.1278995071,10:0.1386551747):0.1089055882):0.0367205315)
(1:0.0335503333,2:0.0387531792,(5:0.1905000706,10:0.3596374448):0.4129746142)
(5:0.0303654008,6:0.0221657900,(7:0.6952422492,(9:0.1669741311,10:0.2808049544):0.2260181730):0.2767337071)
(5:0.3132178356,(7:0.0213180284,8:0.0161748667):0.2465101995,10:0.3015065472)
(1:0.0277379855,2:0.1179896044,(5:0.0336717485,6:0.0530110770):0.5375331564)
(5:0.0385497070,6:0.0306220587,(8:0.3717039462,10:0.2506476670):0.2625260728)
(1:0.0429640321,2:0.0179173185,(8:0.1458725412,(9:0.1976563907,10:0.2416230902):0.2436805576):0.1387381862)
(1:0.0338375856,2:0.0751477169,(6:0.3816371373,(9:0.1774267613,10:0.2162182100):0.2202310464):0.1934600749)
(1:0.0518251583,2:0.0128763497,(9:0.3104814647,10:0.2714595313):0.4572524824)
(1:0.0406087552,2:0.0541012225,(9:0.3073692295,10:0.2426231156):0.5335313344)
(1:0.0316288858,2:0.0213834518,(9:0.1600862468,10:0.2029652118):0.3774089357)
(1:0.0392647053,2:0.0003626872,(9:0.3602774380,10:0.1650597808):0.5526298047)
(1:0.0352425091,2:0.0303251608,(6:0.2277961770,9:0.2473097489):0.2601138820)
(1:0.0243123252,2:0.0295969877,(9:0.1793905667,10:0.1880142650):0.2750258323)
(1:0.0062302252,2:0.0806588056,((5:0.0227434152,7:0.0174300378):0.3206534496,9:0.2557485662):0.3026505479)
(5:0.0176181237,(6:0.2283499334,(9:0.1259257462,10:0.1694355445):0.0240897781):0.4272920630,7:0.0501293900)
(5:0.0148471838,7:0.0195624147,(9:0.2732079290,10:0.1383633682):0.3225315082)
(2:0.4129618336,(3:0.0430748109,4:0.0381211206):0.2702910623,(5:0.0308726619,8:0.0293101955):0.5534259333)
(2:0.4220044142,(3:0.0355985595,4:0.0311141459):0.1705489068,((5:0.0070301706,8:0.0600616573):0.4349331148,9:0.6973723748):0.1301286774)
(1:0.2688311284,(3:0.0282908801,4:0.0271743464):0.1550084032,9:0.2604822621)
(1:0.2407357958,(5:0.0333561634,6:0.0314503924):0.2902583793,10:0.3606544513)
(1:0.0177230725,2:0.0447686853,(9:0.2665417167,10:0.1523247221):0.3590689362)
(2:0.2722528505,6:0.2325101339,(9:0.2527429505,10:0.1896518813):0.1459893711)
(3:0.0424365981,4:0.0319254472,(5:0.4077577781,10:0.2221860435):0.4908369519)
(1:0.1464073437,(3:0.0392656331,4:0.0081014692):0.1437199256,10:0.2074729863)
(1:0.0151338131,2:0.0754280649,(3:0.0218312834,4:0.0224403422):0.3594775672)
(3:0.0349068076,4:0.0231160563,(5:0.2507455413,10:0.1981758584):0.5027871707)
(1:0.0191033312,2:0.0303083172,(4:0.2435879091,10:0.1655824165):0.1319103169)
(3:0.0384263215,4:0.0282027870,(5:0.3839408528,10:0.4880849493):0.4349986310)
(2:0.3170962183,(3:0.1132142689,4:0.0028057040):0.2104476429,10:0.2135872116)
(1:0.0251144371,2:0.0417087091,((3:0.0611528305,4:0.0407764664):0.3061551557,10:0.2821944495):0.2505149581)
(1:0.0282387727,2:0.0449063653,((3:0.0407201315,4:0.0333139113):0.2323126402,10:0.4593906563):0.3653012197)
