# Supplementary material for: The Chloranthus sessilifolius genome provides insight into early diversification of angiosperms
Source: Nat Commun. 2021 Nov 26;12:6929. doi: 10.1038/s41467-021-26931-3 (PMC8626421; doi:10.1038/s41467-021-26931-3)
Supplement: Supplementary file 4 — Source Data [file 41467_2021_26931_MOESM4_ESM.zip › Fig. 2b and Supplementary Figure 18a/Ceratophyllum_Cinnamomum.nwk]

(1:0.4117867034,(2:0.0152031955,8:0.0564373942):0.2756432128,(9:0.1549168879,12:0.3705301710):0.3130275523)
(2:0.0311394292,8:0.0336499197,(11:0.1264378134,12:0.1306578884):0.4361737989)
(7:0.5585332792,9:0.2359661418,(11:0.1588560744,12:0.0907592993):0.0865627643)
(1:0.0307914942,((2:0.0301391035,8:0.0625126252):0.1673014509,(9:0.0785388925,11:0.1093400856):0.1150978264):0.1797964353,7:0.0273681473)
(3:0.0329263355,4:0.0080526616,(11:0.0867298521,12:0.0588591434):0.4156521705)
(1:0.0495751879,((3:0.0332878685,4:0.0330522016):0.4382616586,(9:0.1711100918,12:0.1637434705):0.1335685850):0.2501429486,7:0.0203188607)
(1:0.5028066510,(3:0.0312390943,4:0.0338303700):0.5569082924,12:0.3127880833)
(1:0.0618011879,7:0.0215514269,(8:0.2956453376,(9:0.2197861284,(11:0.1293383377,12:0.0896424608):0.0782626855):0.2818590645):0.3567823135)
(1:0.0211253431,(((2:0.0168123260,8:0.0363372591):0.2613064658,(3:0.0226799136,4:0.0943407370):0.7285948235):0.1204846433,(11:0.1199987257,12:0.4074190331):0.2621447684):0.2118720964,7:0.0457732180)
(3:0.0265052054,4:0.0385559084,(11:0.0574904235,12:0.1226695756):0.3025945660)
(2:0.3947346215,(3:0.0602251145,4:0.0239271305):0.1712484441,12:0.2721848504)
(1:0.0401959257,((3:0.3306485626,4:0.4830128558):0.2399951847,12:0.2651482908):0.4515489457,7:0.0341137610)
(1:0.0367201019,7:0.0216358884,(9:0.3599482264,12:0.2023430444):0.5602839614)
(1:0.0557754185,(2:0.1579760395,9:0.2641096499):0.1988982596,7:0.0181809837)
(1:0.0283570277,7:0.0173177720,(9:0.1181388927,11:0.1446883639):0.2645363407)
(7:0.0338542634,8:0.0211146528,(11:0.1598779782,12:0.1123309511):0.4881945496)
(1:0.0460158471,7:0.0220681723,(9:0.2201461284,(11:0.1357016993,12:0.1443661156):0.1242271753):0.4225676850)
(2:0.3467076344,((3:0.0360664673,4:0.0238024956):0.2575424578,9:0.1115836783):0.0378978637,12:0.1512456475)
(1:0.0372104863,7:0.0150864917,(11:0.1249293334,12:0.0913610844):0.3998607638)
(7:0.0130416907,8:0.0460495840,(9:0.1561925184,(11:0.1295995468,12:0.0828333948):0.0511473539):0.2663907587)
(1:0.3045494573,(3:0.0356973298,4:0.0275038892):0.3089896856,12:0.2475242712)
(8:0.3483677330,9:0.1168148313,(11:0.0650587635,12:0.1212490422):0.0827889538)
(3:0.0380734086,4:0.0161773074,((7:0.0038945215,8:0.0491935125):0.3528125983,11:0.4680510642):0.4313409123)
(1:0.3621715841,(4:0.2280946201,(7:0.0258224455,8:0.0352944169):0.3303170726):0.0628236953,(9:0.1525067805,(11:0.0601345629,12:0.0772081685):0.0572713278):0.0395980470)
(1:0.0258404653,7:0.0456684736,(8:0.2697164038,(9:0.1702647425,11:0.1765026364):0.0317332881):0.1424408514)
(8:0.4269984676,9:0.2728323839,(11:0.1372778893,12:0.1073994903):0.1674205404)
(1:0.2749965059,8:0.1995215452,(11:0.0738345934,12:0.0591730948):0.0565145332)
(1:0.0347974946,7:0.0241961205,(11:0.0811611362,12:0.0936595409):0.3281674720)
(1:0.0160882361,7:0.0272878479,(11:0.1105766964,12:0.1528609633):0.4735177174)
(5:0.1626608961,6:0.0000020135,(10:0.1147893719,12:0.1203476513):0.2072642660)
(5:0.0337000213,6:0.0479326553,((9:0.1982015633,12:0.1471292826):0.1783423150,10:0.1908240213):0.2784853598)
(1:0.1615288866,3:0.4689423007,((9:0.1237084802,12:0.0818881103):0.0785757991,10:0.4620838426):0.1311204895)
(5:0.0180269896,6:0.0545403306,(10:0.3436250813,12:0.2675428363):0.5377408803)
(1:0.3862448496,(3:0.0296635209,4:0.0287232815):0.1052712844,12:0.2949970754)
(1:0.2995472273,(3:0.0498941222,4:0.0284129240):0.3854744040,((5:0.0911808675,6:0.0000027228):0.4093247680,(10:0.1111005310,12:0.0888631189):0.1728982318):0.1107207902)
(5:0.1721431579,(7:0.0188408398,8:0.0433317954):0.1455771846,12:0.2437252107)
(5:0.0310235684,6:0.0671840100,(8:0.3563156858,9:0.4695096962):0.4180514614)
(4:0.7758815634,(6:0.3307398576,(7:0.0528180734,8:0.0378612292):0.2620336281):0.1331456301,12:0.2953781592)
(7:0.0265060946,8:0.0394040987,(9:0.1261786881,10:0.0524189344):0.3281267575)
(3:0.5562466825,(7:0.0526898586,8:0.0342102516):0.4379847626,(9:0.1055684089,10:0.1580582409):0.1808805915)
(3:0.0376163791,4:0.0338113548,((7:0.0306496567,8:0.0214258105):0.3593363000,((9:0.0948212041,10:0.1161260032):0.0608943199,12:0.1469801785):0.0895393273):0.6890940997)
(2:0.3111569361,(3:0.0408675483,4:0.0259568804):0.2550940284,6:0.5775292533)
(1:0.2702336806,(3:0.0331385915,4:0.0272208212):0.2546573969,12:0.3379124229)
(6:0.0179145270,8:0.0186800136,(9:0.0750230205,10:0.1121543308):0.3352315168)
(3:0.0221021878,4:0.0239231436,(6:0.4498375954,10:0.3028779575):0.2659017753)
(1:0.0172834420,2:0.0176636092,(3:0.3430975920,(9:0.1768136952,10:0.1889392253):0.4257887197):0.2865665196)
(6:0.0756837262,8:0.0313705347,(9:0.1811439107,(10:0.1073302314,12:0.1423338572):0.0785040520):0.4262880492)
(1:0.0444573588,2:0.0216872706,((7:0.0192569161,8:0.0312211920):0.3232720808,(10:0.1483970799,12:0.2129881820):0.0897835833):0.2495326141)
(3:0.0028319740,4:0.0970233624,(9:0.1227431574,10:0.2381781913):0.7130581978)
(1:0.9565152560,(9:0.1107551484,10:0.1890393033):0.2057744945,12:0.2705418391)
(1:0.0220397602,2:0.0643156889,(((6:0.0232741460,8:0.0203990687):0.1287042326,7:0.1604422610):0.0424682182,(9:0.0729273151,10:0.1126401932):0.0428404748):0.2459509165)
(6:0.0214544441,8:0.0368913561,(9:0.2282482913,12:0.1454566313):0.3213768604)
(3:0.2846267344,((7:0.0511710725,8:0.0346237782):0.2777368686,9:0.3014974501):0.0712629100,12:0.6201022507)
(3:0.7982034899,(6:0.0047322892,8:0.0957479340):0.4678484038,((9:0.1452029398,12:0.3403547709):0.0469904512,10:0.1444299886):0.2135785633)
(1:0.0222103717,2:0.0286676106,(10:0.1178140659,12:0.0923710360):0.3933253507)
(3:0.0426715832,4:0.0297440943,((6:0.0339482262,8:0.0314865469):0.4307625901,(9:0.3791382797,12:0.1688646472):0.1593031730):0.5711937678)
(3:0.0219890309,4:0.0638973231,(5:0.4182732884,((9:0.1413749012,10:0.1506746817):0.1488629063,12:0.1822443767):0.1451788152):0.4700833902)
(6:0.3301269123,(7:0.0420504876,8:0.0218624334):0.2995531123,(9:0.1932105846,11:0.2283172481):0.1741095452)
(1:0.0610107497,2:0.0722000246,(7:0.3231118537,(9:0.1538646928,11:0.1855012953):0.0519080507):0.2661715261)
(5:0.0319862789,6:0.0452176808,(9:0.2251715387,11:0.2034842904):0.4269688232)
(7:0.0183133714,8:0.0126381230,((9:0.1000192287,10:0.1308133049):0.0689121117,11:0.1194286811):0.3900945292)
(4:0.3988229022,((5:0.0260789858,6:0.0719943520):0.3449746469,(7:0.0341452945,8:0.0408583302):0.2522741996):0.1552201375,(9:0.2359221937,11:0.2020710399):0.1926571942)
(1:0.1725154072,(7:0.0169001670,8:0.0232293601):0.1701740220,(9:0.1003233358,11:0.1108985293):0.0429061848)
(4:0.4279565633,(7:0.0303940787,8:0.0390618744):0.3405064880,9:0.2793472786)
(5:0.0105759995,6:0.2128260117,(10:0.2055849812,11:0.1384073376):0.3039000473)
(5:0.0387720366,6:0.0271512339,((7:0.0179765040,8:0.0339903302):0.1979510511,((9:0.1469568716,10:0.0934750227):0.0932533099,11:0.2407571712):0.1587302752):0.2456081530)
(5:0.0272465966,6:0.0419128062,(9:0.1379810141,10:0.1710661885):0.6747373945)
(6:0.3834747575,9:0.1279980063,(10:0.1708220360,12:0.0537133838):0.0561815078)
(1:0.2611966361,3:0.2405009601,((6:0.2036961628,7:0.2538564215):0.0920116122,(9:0.1517320330,12:0.3910719989):0.0774925842):0.1229585429)
(1:0.0193450758,2:0.0369534832,((5:0.6410589617,10:0.5164832347):0.2005973424,9:1.1410783758):0.2937572135)
(1:0.0235145255,2:0.0270429713,(7:0.3532357978,(10:0.0997416530,12:0.1463887235):0.1260785228):0.4025212109)
(1:0.0404730731,2:0.0175915168,(9:0.4948178616,12:0.1897923502):0.2441816098)
(1:0.0326758702,2:0.0170154268,(9:0.1320104510,10:0.1296233341):0.2908297757)
(3:0.0212524114,4:0.0144206577,(10:0.2619103726,12:0.0421069293):0.2216929436)
(3:0.0287700961,4:0.0283642691,(6:0.4932919960,10:0.7889703978):0.4708723226)
(1:0.3459999688,((5:0.0331603712,6:0.0203023308):0.3261961603,12:0.1658817751):0.0737404791,9:0.0865698850)
(6:0.3926613057,9:0.6436464996,(10:0.1933164610,12:0.2513032748):0.1029118577)
(3:0.0263700120,4:0.0244566254,(10:0.1792534121,12:0.2379805583):0.3389099142)
(5:0.0275000899,6:0.0281210282,(9:0.1598859731,12:0.2597607295):0.4351446795)
(1:0.4196638546,(5:0.0429025938,6:0.0157101074):0.2649538007,(9:0.2024507609,10:0.2245774664):0.0538893015)
(5:0.0314522892,6:0.0124520432,((9:0.0977221756,10:0.0888394384):0.0525779854,12:0.1486237462):0.2473713688)
(3:0.0201028752,4:0.0244259755,(9:0.1815518290,12:0.1888508948):0.3590696369)
(6:0.5800869868,(9:0.2762247447,12:0.0930890569):0.0390157614,10:0.1181206289)
(3:0.0286071857,4:0.0343266748,(9:0.2481308104,10:0.0816651304):0.3873885656)
(7:0.0334097940,8:0.0609561127,(9:0.1170832788,10:0.1339699594):0.4872700251)
(3:0.0269041037,4:0.0121914048,(8:0.2257744809,(9:0.0518979478,10:0.1828847397):0.1042862165):0.2634622544)
(1:0.2288460028,(5:0.0173200056,6:0.0593988800):0.1603544353,10:0.4066026010)
(2:0.3017429992,(9:0.0785211883,10:0.1073977011):0.0565047824,(11:0.0772126898,12:0.1122616022):0.0603309624)
(1:0.2705885222,2:0.4894979766,(9:0.1785120862,12:0.1524992442):0.0361686595)
(5:0.0453827508,6:0.0132337621,(9:0.3742661103,12:0.2590830193):0.2433873734)
(1:0.0778153248,2:0.0163635928,((5:0.0297025607,6:0.0191394950):0.2115970908,((9:0.0656184586,10:0.0643853150):0.0466373047,12:0.1259118229):0.0884489683):0.3337679275)
(4:0.0162265381,5:0.0617996766,((6:0.0199578812,7:0.0273724827):0.2784424397,9:0.2614278367):0.2041841673)
(4:0.0268017251,5:0.0340156242,(11:0.1250869201,12:0.0964452627):0.4967553332)
(6:0.7027644041,9:0.2447164826,(11:0.1287097996,12:0.1503060716):0.1207232235)
(4:0.0341960219,5:0.0238291774,(6:0.1942651929,(9:0.1718307558,(11:0.0699683888,12:0.1003921262):0.0552798699):0.1446192027):0.1819533724)
(7:0.2788491324,(9:0.0800274541,10:0.0730984370):0.0411462845,11:0.1788634828)
(4:0.0401949513,5:0.0316139146,(9:0.1772222956,10:0.0977576090):0.4478729845)
(4:0.3553974585,(6:0.0351089656,7:0.0605845711):0.2952782596,(9:0.2051587700,11:0.2417822371):0.1914553948)
(4:0.0394970731,5:0.0165710029,(6:0.2642836257,(11:0.0956335602,12:0.1101526493):0.2227493493):0.1483617504)
(6:0.0634367878,7:0.0782006295,(9:0.2280531904,12:0.1871606110):0.3974004599)
(1:0.0565746597,2:0.0175891748,(11:0.1239351489,12:0.1503075529):0.6417532314)
(1:0.0533066394,2:0.0317181851,(11:0.0754305986,12:0.0695103996):0.2970691940)
(1:0.0426175459,2:0.0341304659,(9:0.2204379841,12:0.2358590811):0.5544519628)
(1:0.0437305939,2:0.0205682209,(9:0.1912407530,12:0.2107155181):0.3530909603)
(1:0.1294661677,2:0.0909864285,(11:0.2032962536,12:0.1566106853):0.3564491006)
(1:0.1407315335,2:0.0034763023,(9:0.0827508498,(11:0.2091231453,12:0.1851477364):0.1270722240):0.5699829628)
(1:0.0445593646,2:0.0299482897,(9:0.1069809512,11:0.1705087243):0.2436237736)
(1:0.0366578929,2:0.0305624225,(9:0.2180835216,(11:0.1210171085,12:0.1766983675):0.0615290890):0.5638156555)
(7:0.0144234838,8:0.1516672214,(10:0.1560798360,12:0.0945817432):0.2983555599)
(5:0.0572711336,6:0.0345361154,(8:0.4734267869,11:0.3188309116):0.4789455500)
(5:0.3048955954,(6:0.6005057482,11:0.3481423953):0.1930964731,7:0.3526629811)
(1:0.6563873801,6:0.5330032193,(10:0.1373926389,12:0.1042659596):0.2221519442)
(1:0.0423085549,2:0.0423675248,(5:0.0381152872,6:0.0363505193):0.3585711531)
(4:0.0619677712,6:0.0529130036,(10:0.2605547276,12:0.3870176753):0.6285180028)
(4:0.0398776738,6:0.0420594485,(10:0.1678607860,12:0.1497255830):0.6228928881)
(1:0.0297826663,2:0.0187202003,((4:0.0167411237,6:0.0389581938):0.4959101571,12:0.3081005367):0.2770010035)
(1:0.2184391150,6:0.4074324922,(10:0.2160017089,12:0.1761486112):0.1712204111)
(2:0.1640391656,3:0.1495150707,(9:0.1061554514,12:0.0915259771):0.0710599324)
(1:0.0193317844,2:0.0245652375,(3:0.3295704464,9:0.1635943395):0.1672050203)
(1:0.0530224559,2:0.0977596846,(3:0.2057186886,12:0.2613422529):0.1436280150)
(1:0.9362453782,(2:0.0191246454,8:0.0363695728):0.3787652472,9:0.3119629720)
(1:0.0249194032,2:0.0520126387,(8:0.3625986597,10:0.4434718170):0.3533712512)
(3:0.4292120273,(9:0.1127890891,10:0.1520964333):0.2460648397,12:0.9066274707)
(2:0.5976555260,(9:0.2173920978,10:0.1987548599):0.4728361682,12:0.3470512187)
(1:0.0275584218,2:0.0459434815,(9:0.1713517770,10:0.0938800054):0.8600013058)
(1:0.0774712654,2:0.0183577359,(4:0.5611465117,(9:0.1151993404,10:0.3175790655):0.3963590358):0.5961792802)
(3:0.0375095721,4:0.0584422497,(9:0.3448655996,10:0.2099860581):0.3385161893)
(1:0.0283754974,2:0.0399762426,(9:0.1230627368,10:0.1383823540):0.5129657253)
(3:0.0221998162,4:0.0201461945,(10:0.1554802777,12:0.0932990860):0.2742528993)
(3:0.0255610301,4:0.0285269658,(10:0.1921623764,12:0.1544554553):0.3576012083)
(1:0.0250886665,2:0.0344668060,(9:0.2125291081,12:0.2640880655):0.3388246912)
(1:0.0404476499,2:0.0295463326,(10:0.8955623160,12:0.2088471949):0.2668849177)
(1:0.0353756641,2:0.0150923124,(4:0.5637353982,12:0.6655642132):0.2131739064)
(1:0.0124481459,2:0.0335029131,(4:0.1484565851,((9:0.1756197285,10:0.0955153658):0.0873085178,12:0.1300133563):0.1701480195):0.1734417413)
(1:0.0235780731,2:0.0298930740,(10:0.1612048770,12:0.1440981181):0.3471368904)
(1:0.0199405560,2:0.0169329672,(9:0.1044259466,10:0.1431267231):0.5141222966)
(1:0.0124858441,2:0.0218339856,(3:0.1507574823,10:0.2909269917):0.1114108061)
(1:0.0287788843,2:0.0529644463,((3:0.0521786467,4:0.0849497340):0.3918946659,(9:0.1588356845,10:0.2429315044):0.1827899165):0.2805668289)
(1:0.1070463001,2:0.0162335974,((3:0.0000024935,4:0.0265517032):0.1134987461,(9:0.1159408255,10:0.0303514524):0.1644966514):0.1033675458)
(2:0.4266683932,(9:0.0939838919,10:0.1001551930):0.0802853918,12:0.1567780336)
(3:0.0117413125,4:0.0288682322,(9:0.0847523977,10:0.1535352861):0.4163632858)
(2:0.2039846350,(3:0.0600079604,4:0.0305851275):0.2504218418,9:0.3361391042)
(1:0.3890276592,9:0.1438416565,(11:0.1192239775,12:0.2041716076):0.1137675746)
(1:0.0379740904,2:0.0277033573,(4:0.3585172522,(9:0.1430636300,12:0.1712397978):0.1335858568):0.1906012027)
(5:0.0350279420,6:0.0198093095,(9:0.5292042490,(11:0.0870307286,12:0.1011092974):0.1382109459):0.2054274854)
(2:0.2708841896,(4:0.3355180918,9:0.3252661696):0.5205011723,12:0.1729947599)
(5:0.0180106328,6:0.0638095474,(9:0.1044706175,12:0.1197446942):0.2772012343)
(2:0.2742859366,(9:0.1894405595,11:0.1605415719):0.0470442246,12:0.1504868088)
(1:0.0000021646,2:0.1010712158,((9:0.0615414211,10:0.0913007737):0.0924903291,11:0.1100948774):0.2513561347)
(1:0.2508316957,(5:0.0072222524,6:0.0206855192):0.3166739726,(11:0.1499354646,12:0.0963568033):0.2985757445)
(5:0.0300878267,6:0.0428733194,((8:0.2258410222,12:0.4484162399):0.0413386833,(9:0.0805950069,10:0.1160727741):0.0700642792):0.3086808306)
(3:0.0380517902,4:0.0236425411,(11:0.6383549166,12:0.2218326806):0.3818642216)
(2:0.3598951158,(9:0.0800665080,10:0.1198646154):0.0629632650,12:0.0859925706)
(8:0.3483237595,(9:0.1089579971,10:0.0848099297):0.0479841139,12:0.1218897453)
(5:0.2807253614,7:0.4084459203,(9:0.0792360244,(11:0.0913068211,12:0.0503335471):0.0881872797):0.1479445440)
(4:0.3659667757,(6:0.3366938109,10:0.2028173417):0.4070201908,9:0.2973702990)
(2:0.2598982215,(5:0.0266553520,6:0.0346763351):0.6351536770,9:0.4087528607)
(3:0.0285118463,4:0.0287490970,(11:0.1138956297,12:0.1816793145):0.1375207659)
(3:0.0406820108,4:0.0431794309,((6:0.4062220137,(9:0.1494221313,10:0.1438306269):0.0461070371):0.3209744183,8:0.4845176510):0.2690822229)
(1:0.2401568741,(5:0.0238657527,6:0.0285102837):0.2195654543,12:0.2134743285)
(2:0.2366035834,3:0.2594460004,(9:0.2395218542,11:0.1814540225):0.1288387534)
(1:0.1823647220,(3:0.0390628538,4:0.0278890516):0.2035200503,11:0.2522840527)
(1:0.0120720381,2:0.0358571390,(11:0.1571278330,12:0.1554015863):0.2721289944)
(1:0.0301826269,2:0.0385784394,(11:0.2936550628,12:0.2815058708):0.5169621112)
(1:0.0368683005,2:0.0410520780,(9:0.0843635340,11:0.4269645052):0.6863821531)
(1:0.0320585300,2:0.0492732877,(9:0.1333308515,11:0.1607395118):0.3446811550)
(5:0.5052161600,(9:0.2323164520,11:0.1065072826):0.0375552365,12:0.0822245444)
(2:0.4068016335,5:0.7561954410,(9:0.1872659262,(11:0.2779121606,12:0.1887963400):0.0920770044):0.2204660513)
(2:0.5317871431,9:0.2144512514,(11:0.1742424351,12:0.1367566900):0.1279061016)
(1:0.0239180913,2:0.6859117286,(8:0.2388184904,(11:0.1032615716,12:0.1348916499):0.0443291075):0.1763563254)
(1:0.0673549424,2:0.0042375362,(11:0.1034842501,12:0.0840387341):0.3868412951)
(1:0.5063205470,9:0.1993061283,(11:0.0891233816,12:0.1101349450):0.0267653635)
(3:0.0278075929,4:0.0228451266,(11:0.1665660506,12:0.1639198830):0.4291860946)
(1:0.0336585057,2:0.0429613181,((3:0.0385424055,4:0.0321131030):0.2313930468,12:0.4925420158):0.2327598285)
(1:0.0164355987,2:0.2266052915,(11:0.0872994643,12:0.0973618536):0.3538635241)
(6:0.5616353590,9:0.2902246313,(11:0.1823963874,12:0.2106156356):0.0901388379)
(2:0.3401884010,6:0.1835471392,(9:0.0921689167,11:0.1885412370):0.0824328158)
(1:0.0304457734,2:0.0228063836,(9:0.1853199878,11:0.1361513818):0.3162838965)
(1:0.0394654279,2:0.0665928342,(5:0.3821975075,11:0.3673077000):0.2460590744)
(5:0.0359572805,6:0.0318861990,(9:0.1050097899,12:0.1586259216):0.1841405225)
(6:0.2495385488,9:0.1359216619,(11:0.0772493361,12:0.1037317621):0.0604997703)
(5:0.0825863272,6:0.0357626241,(11:0.1169846370,12:0.1018818992):0.3468882555)
(2:0.1801887396,5:0.1516868839,(9:0.0017895207,10:0.3884778094):0.2445475118)
(1:0.1913548423,(5:0.0342302477,6:0.1724721760):0.2528099545,9:0.3166047823)
(1:0.2759608134,2:0.2662691165,(10:0.1390429643,11:0.1501088754):0.0734441008)
(5:0.0200470023,6:0.0277943850,((9:0.1530451152,11:0.1157762515):0.0155182471,12:0.1510088985):0.1484419122)
(2:0.5581552573,(5:0.0258359799,6:0.0382026691):0.4470087301,(9:0.3109058459,(11:0.1324271051,12:0.1214822999):0.1020020130):0.0445844963)
(2:0.7280298275,9:0.2734274412,(11:0.1153446980,12:0.2006808104):0.1191655602)
(5:0.0131280547,6:0.0636077368,(9:0.1477333110,11:0.1151770328):0.2682684311)
(1:0.3094827205,6:0.2550346957,(9:0.2438494850,11:0.2391031785):0.1146444927)
(1:0.0273606441,2:0.0116423685,((5:0.0274759398,6:0.0794651267):0.1887113320,((9:0.0742678116,11:0.1924838963):0.0313863121,10:0.0652286274):0.0723979213):0.1381356686)
(1:0.0442046206,2:0.0339658005,((5:0.0155148952,6:0.0430259703):0.3321283076,11:0.5061094772):0.2595652304)
(1:0.3776702388,2:0.3685556632,(9:0.1569600050,11:0.1676833158):0.1272582387)
(1:0.0370397399,2:0.0253267839,(5:0.3570847194,(9:0.0954834073,10:0.1776382544):0.2518732336):0.2206770231)
(2:0.2819880620,(5:0.0444403503,6:0.0336839282):0.3295815211,11:0.4045394555)
(2:0.3909447438,6:0.4825151526,(9:0.1907148491,11:0.2523884366):0.0778318607)
(5:0.7196857600,(9:0.1102129816,10:0.1093394076):0.1680623874,(11:0.1503101619,12:0.1928714688):0.1516177505)
(6:0.0196256196,7:0.1093289523,(9:0.2006547250,11:0.2866766932):0.6034530523)
(6:0.0363596791,7:0.0311963959,(11:0.1154625661,12:0.1067838338):0.3886779614)
(6:0.0487784545,7:0.0052249789,(9:0.1397030001,11:0.1308118899):0.6181617445)
(3:0.0386987627,4:0.0180848444,(10:0.1034555803,12:0.0761824249):0.4344292751)
(3:0.2885138773,(5:0.0435286356,6:0.0363860344):0.2110298320,9:0.1586211996)
(3:0.0760847718,4:0.0000021542,(6:0.2431902015,(10:0.1088092473,12:0.0870581122):0.1095432613):0.5347004487)
(3:0.0641871166,4:0.0200412439,(5:0.4527578892,(9:0.1659188897,10:0.0820189907):0.1699972218):0.4321395469)
(3:0.0460158853,4:0.0172366077,(10:0.1757901589,12:0.1642031541):0.3800520403)
(5:0.2054066202,6:0.0539752607,((9:0.0537178307,12:0.2360828483):0.0449551120,10:0.1481269168):0.2128987419)
(5:0.0277442469,6:0.0784318553,(9:0.1640741887,10:0.2166349970):0.1513518323)
(1:0.5254912040,(3:0.0000027659,4:0.0541187524):0.2754686246,(9:0.2429919120,(10:0.1838828779,12:0.1858117226):0.0999878174):0.3227241105)
(2:0.1226561125,(3:0.0274577352,4:0.0024881036):0.0599884897,12:0.1977210445)
(1:0.0371340628,2:0.0356122882,(5:0.2444059355,(9:0.1188772377,10:0.0908626910):0.1887045255):0.2275906553)
(1:0.0214354720,2:0.0433248846,((3:0.0296170080,4:0.0497155198):0.3070093714,10:0.6893630053):0.3805741416)
(1:0.0311498206,2:0.0280527506,(5:0.3089293346,10:0.3792418593):0.7633099669)
(1:0.2082786523,(2:0.2968770999,(3:0.0371132761,4:0.0710734152):0.2674153310):0.2598838022,(((5:0.0165338218,6:0.0461697763):0.5446752672,12:0.1685639548):0.1273330208,9:0.0891331161):0.5747138433)
(1:0.0337320321,2:0.0427426120,((3:0.0462966107,4:0.0132186987):0.3835564866,9:0.2556986828):0.4289839868)
(1:0.3139488277,(2:0.2733537523,12:0.4641474276):0.0753281975,(9:0.1492761484,10:0.1653698889):0.1093730994)
(1:0.2536391294,(3:0.0452353453,4:0.0389642491):0.2526438139,((5:0.0488572537,6:0.0236590436):0.3979002870,((9:0.1548181086,10:0.1064435814):0.0597863436,12:0.2054462045):0.0904374585):0.0798329785)
(1:0.0681467486,2:0.0231152028,(5:0.4447789337,((9:0.2623991431,12:0.3356436379):0.1982479107,10:0.0947172518):0.4434468463):0.4444112024)
(1:0.0443520430,2:0.0094620383,(9:0.0646566513,(10:0.0425624388,12:0.0680452166):0.0744443188):0.1800630301)
(4:0.4261596285,(9:0.1197467667,12:0.1476182832):0.3242483593,10:0.2063103997)
(1:0.6237552527,(5:0.0308049212,6:0.0435646251):0.4819790043,10:0.5363778900)
(2:0.3329097116,5:0.2241242390,(9:0.1536651348,12:0.2041749363):0.1798023563)
(7:0.0253068205,8:0.0272662266,(11:0.1414432195,12:0.2811851585):0.1931483733)
(1:0.0252005626,2:0.0232751341,((7:0.0158095435,8:0.0186447264):0.2455032923,(11:0.1228790059,12:0.1143773703):0.0518343032):0.1670411555)
(5:0.4968318625,((7:0.0391597051,8:0.0389570752):0.3146900757,12:0.3284346749):0.2849694614,(9:0.3559584261,10:0.1613030473):0.4164527127)
(5:0.3487165226,(9:0.2263061614,12:0.3929598423):0.0593894960,10:0.1494697557)
(7:0.0326062614,8:0.0229485046,(11:0.2197818016,12:0.1621476142):0.4069211033)
(1:0.0321738100,2:0.0508971946,(3:0.2736938349,8:0.4498896627):0.2286675784)
(5:0.2584190730,(8:0.5763881161,9:0.3306098001):0.1193692387,10:0.2397706713)
(5:0.6734204222,(9:0.1066525577,12:0.6675462480):0.0442179242,10:0.2586008019)
(1:0.3869783684,(7:0.0325544551,8:0.0199851850):0.3047190991,(9:0.6756768519,12:0.5925230984):0.1442636621)
(3:0.7799638112,(7:0.0423540986,8:0.0307756359):0.2602559407,12:0.2297515935)
(1:0.0414676976,2:0.0313181481,(10:0.2458934431,12:0.3694386463):0.5131758881)
(1:0.0382993787,2:0.1202523721,(9:0.2261541298,10:0.1824499331):0.3408302848)
(1:0.0029264845,2:0.3536223274,(9:0.1080426162,10:0.0838814430):0.3365753903)
(1:0.0619580828,2:0.0000022040,(4:0.1940888071,(9:0.1945086577,10:0.1899440599):0.2574640321):0.2769263728)
(1:0.0004080193,2:0.1158266173,(9:0.2107691541,10:0.2374879150):0.6837033576)
(1:0.2785820272,9:0.2440596418,(11:0.2570686544,12:0.0974915182):0.0685409868)
(1:0.0447506716,2:0.0296903504,(3:0.2884484038,9:0.2980104011):0.3666483930)
(1:0.0281177589,2:0.0284560968,(11:0.0929402947,12:0.1426363222):0.3758955652)
(1:0.0267887086,2:0.0192389900,(8:0.3301544638,(9:0.2172581864,(11:0.0823824853,12:0.1461910130):0.0712307812):0.1064783424):0.2778932227)
(1:0.0611469948,2:0.0420947498,(9:0.0966154912,11:0.1404675465):0.3890560623)
(1:0.0307030633,2:0.0480678744,(8:0.3619607883,12:0.3286803726):0.4327504629)
(1:0.0471359538,2:0.0668481009,(9:0.1194008306,12:0.2429620719):0.3856901311)
(1:0.7915369020,3:0.3753724182,((7:0.1481657639,8:0.0212906230):0.3117498047,(9:0.2649845798,11:0.1728523092):0.1172959624):0.0402274072)
(7:0.0280918439,8:0.0227991382,(9:0.2259657813,11:0.2077261166):0.4223546162)
(1:0.2651504544,8:0.1631689191,(9:0.1515556686,(11:0.0982876732,12:0.1236662600):0.0558461631):0.0672328425)
(1:0.0266425338,2:0.0270449774,((3:0.0449137504,4:0.0112477198):0.2720621858,9:0.4018166618):0.2131412258)
(1:0.0300116967,2:0.0165727340,(9:0.1578818328,11:0.1615769332):0.3399556647)
(1:0.0380802213,2:0.0551716241,(9:0.2064124790,12:0.3410132775):0.6726746622)
(1:0.0535770855,2:0.2365894274,(7:0.0252632398,8:0.0341544990):0.5729036286)
(7:0.0251794684,8:0.0473529796,(11:0.0845536555,12:0.1388134260):0.3586501027)
(1:0.0440325271,2:0.0573635018,(7:0.4012077042,(9:0.2115501678,11:0.2515570583):0.0895487105):0.4317226480)
(1:0.0279804627,2:0.0270109516,(9:0.1447917926,12:0.1059568861):0.1887967745)
(7:0.0254360669,8:0.0322252424,(11:0.0972977256,12:0.1842760492):0.6167142401)
(3:0.3919695942,(7:0.0304042572,8:0.0424622817):0.3162785037,(9:0.1995977946,(11:0.0947693954,12:0.1252806861):0.0593746286):0.0658064174)
(3:0.0438070923,4:0.0065824431,(7:0.0722840284,8:0.0000027502):1.0425192560)
(3:0.0385825101,4:0.0428535944,(7:0.5410270644,(9:0.3682695912,11:0.4386392293):0.2140167475):0.4324657205)
(7:0.0310741650,8:0.0136970661,(9:0.2325797308,12:0.0860597693):0.2712279289)
(5:0.0227820038,6:0.0197300396,((7:0.0298345958,8:0.0188155619):0.1983660786,9:0.3545910662):0.2017116967)
(2:0.4250770448,3:0.2413366553,(9:0.1994832626,12:0.1282077411):0.1061405780)
(7:0.0617242087,8:0.0369117677,(9:0.2009179273,12:0.9414437213):0.1713529466)
(2:0.2151574305,3:0.2154447286,(9:0.2821200730,12:0.1593130636):0.1993984214)
(1:0.3091085911,5:0.3055135964,(7:0.2800329127,(9:0.1370563665,12:0.1052581440):0.0629618719):0.0098262430)
(7:0.0311350797,8:0.0301516598,(9:0.4650798295,12:0.0934050616):0.2719549266)
(5:0.0291321718,6:0.0206983631,((7:0.0230966226,8:0.0177049480):0.3771713128,9:0.5176277915):0.3735971310)
(5:0.0826469499,6:0.0184222199,((7:0.0229497222,8:0.0425762354):0.2328620571,12:0.3394994276):0.1180574070)
(2:0.3488015102,(7:0.0435397092,8:0.0257008655):0.3158180093,12:0.2253285550)
(5:0.0884668547,6:0.0186165674,((7:0.0237445353,8:0.0227898762):0.1605527833,9:0.2202341380):0.1124179780)
(2:0.4706182428,5:0.6905499702,(9:0.3671479052,12:0.1640792928):0.0976631077)
(3:0.2212683106,(7:0.0151093546,8:0.1486438207):0.1987719302,12:0.1749857260)
(1:0.4171802223,(5:0.0320805321,6:0.0174495148):0.1638152203,(7:0.0452892286,8:0.0281033683):0.2367677815)
(3:0.0399379235,4:0.0525165766,(9:0.2149224923,12:0.2973981778):0.5184136792)
(5:0.0239220501,6:0.0342285140,(7:0.2538575325,((9:0.2600149304,12:0.2483736380):0.0993229537,10:0.5211485952):0.1004992654):0.2704263312)
(4:0.0140806493,6:0.0608688920,((9:0.1288573348,10:0.1564508804):0.0838573767,11:0.1463009795):0.5679683092)
(3:0.2825256298,9:0.2714439964,(10:0.0916150419,11:0.1657234092):0.0619365858)
(3:0.0423624268,4:0.0245862670,(9:0.1215979455,10:0.1115559070):0.4014092951)
(1:0.0180365945,2:0.0228366319,((3:0.0307543326,4:0.0342598091):0.2202505233,(9:0.2229140917,10:0.1512499719):0.4031408235):0.3244590014)
(1:0.0094345802,2:0.0279430951,(3:0.2301684692,(9:0.1509893494,10:0.1530287491):0.3664807634):0.2725774443)
(4:0.5472820992,(9:0.1072347729,10:0.0604854424):0.0701849304,11:0.1540167957)
(2:0.2395071628,(9:0.0622557125,10:0.0591889736):0.0478428546,11:0.6244668682)
(3:0.0321037755,4:0.0294401914,((9:0.1220701279,10:0.1142005426):0.0652078258,11:0.1719020405):0.5029404721)
(2:0.2084625858,3:0.3840044055,(9:0.0798877885,10:0.0696012006):0.0980298301)
(2:0.3522722313,3:0.5614239827,(4:0.8050310027,(9:0.0963145879,(10:0.0588640493,11:0.3334069071):0.0721390618):0.0534312424):0.3216746228)
(3:0.0136336137,4:0.0662994047,((9:0.0956401110,10:0.1374225635):0.0908609137,11:0.2284413806):0.3103888240)
(1:0.0670977828,2:0.0335087592,(10:0.0912917937,11:0.1289285930):0.2084297935)
(3:0.0492798157,4:0.0107357869,(10:0.0775388398,11:0.1037959341):0.3075453709)
(1:0.0156124552,2:0.0389667418,(3:0.5217056439,(9:0.1572636224,10:0.2124620133):0.2455207940):0.3728542252)
(1:0.2404968406,4:0.3211904066,(9:0.1968280476,10:0.0609659858):0.2131094381)
(1:0.0272118810,2:0.0400088781,(9:0.1867878338,11:0.2133281585):0.4757167388)
(1:0.0220944114,2:0.0464890897,(9:0.0919218185,10:0.1023497408):0.5045945190)
(1:0.0259157768,2:0.0237285815,(3:0.1866257786,9:0.3204575089):0.1169627493)
(2:0.1652315523,(3:0.0791932285,4:0.0474089158):0.1956134075,10:0.2493306997)
(3:0.3188008527,(6:0.3410606569,10:0.2048263547):0.3476825666,12:0.2400773983)
(3:0.0230693898,4:0.0660981523,(6:0.2715848979,(10:0.1003521906,12:0.0801926871):0.0785366179):0.1617174170)
(3:0.0682535103,4:0.0198168150,((5:0.0239923148,6:0.0398701396):0.4457472953,12:0.2343028484):0.2877220256)
(5:0.2382219697,7:0.1755950454,(10:0.0837827162,12:0.0721191857):0.0996251996)
(1:0.0420599760,6:0.0294046449,(9:0.0988872174,11:0.0181750485):0.3105400333)
(1:0.0272094215,6:0.0256631653,(9:0.0616507196,11:0.1123171269):0.3218200880)
(1:0.0424130159,((3:0.0337190654,4:0.0257835834):0.2227671423,(9:0.2067180329,10:0.0533934070):0.2884320431):0.2286980078,6:0.0160472583)
(3:0.0213199715,4:0.0130338873,(9:0.0872544528,11:0.0588544626):0.3087111246)
(1:0.0323758315,2:0.0145052444,((3:0.0023579012,4:0.0754017997):0.3238597681,10:0.2163642713):0.1218646545)
(1:0.0086262309,2:0.0565529109,(4:0.4578677812,9:0.6639213536):0.5591381947)
(1:0.0150765705,2:0.0433712682,((3:0.0594106949,4:0.0189801755):0.2476322470,((9:0.1047998773,11:0.0872887390):0.0727950687,10:0.0970098003):0.1712619063):0.1858556462)
(2:0.2153735548,(3:0.0105409439,4:0.0495738815):0.2611753114,(9:0.1427139969,10:0.2075041362):0.2693553377)
(1:0.0509827360,2:0.0035266445,(9:0.2785632374,11:0.2597270384):0.5847403170)
(3:0.0130532540,4:0.1792291168,((9:0.1188319757,10:0.1040242408):0.0605380875,11:0.1526007704):0.2375988577)
(1:0.0138428852,3:0.1436848572,(7:0.2142272126,9:0.5335667568):0.2617672752)
(1:0.0000024781,(2:0.2500811033,((9:0.0809350318,10:0.1731429510):0.0316406528,11:0.1378548005):0.0526563398):0.2003153441,3:0.1086498275)
(2:0.2729924915,7:0.3159914083,((9:0.1034874927,10:0.0809620628):0.0525935969,11:0.2176258153):0.0723849352)
(1:0.0276209492,3:0.0307101618,(9:0.1009678117,10:0.0953445198):0.4341695938)
(1:0.0308061238,3:0.0188913869,(9:0.8252120710,10:0.2307683506):0.3220577325)
(3:0.0153096578,4:0.0325435844,(9:0.0707773710,11:0.1445622484):0.3170167511)
(3:0.0333608598,4:0.0468135882,((7:0.5131117686,(9:0.1341336045,10:0.2947610840):0.0713062058):0.0755845390,(11:0.1899828935,12:0.1289437923):0.1291340309):0.4400100664)
(3:0.0949948350,4:0.0119825562,(9:0.0879863335,11:0.1145499400):0.1475339081)
(3:0.0272264705,4:0.0379826771,(9:0.1508621276,12:0.1780128945):0.3466422754)
(1:0.3038478408,3:0.5145723664,(9:0.3184225525,11:0.2719915124):0.1480215026)
(3:0.0206298678,4:0.0166240364,(7:1.5190889845,9:0.1526707758):0.1158806454)
(3:0.0220713214,4:0.0326873663,(5:0.3799214804,12:0.3171911168):0.2343185585)
(1:0.2158496597,(3:0.0346316583,4:0.0298299596):0.1215771386,(9:0.1006643459,12:0.1488600498):0.0783125390)
(1:0.0141679867,2:0.0302313995,((3:0.0216559988,4:0.0312323845):0.2452006785,(11:0.1067598395,12:0.1027611424):0.2001591686):0.2018467244)
(3:0.4788893665,(6:0.0446759713,7:0.0260803732):0.2824938860,9:0.2614551259)
(2:0.4544934789,4:0.4966342218,(9:0.1304910063,10:0.1132329673):0.3298697715)
(3:0.0379125495,4:0.0270696582,(9:0.0824051251,10:0.0975617734):0.3941696067)
(1:0.4725523138,6:0.4840608191,(7:0.3085407369,(10:0.2035242658,11:0.1099517628):0.1931590884):0.4095153768)
(2:0.0599590177,(4:0.0467331583,5:0.0000024392):1.4886803655,11:0.4092258630)
(4:0.0272623855,5:0.0310752154,((6:0.0366091524,7:0.0719441939):0.2402994232,(11:0.1830952827,12:0.4271190242):0.1078933804):0.3604270498)
(4:0.0448485324,5:0.0447780411,(9:0.3012611379,11:0.2849592509):0.6166328207)
(1:0.3397606908,4:0.3875457602,(10:0.2338861209,11:0.3310196458):0.1307360393)
(4:0.0478140039,5:0.0237595418,(9:0.1515047897,10:0.6258189138):0.2015176711)
(4:0.0459660311,5:0.1001687701,(9:0.1972176121,11:0.1047530621):0.3608770923)
(6:0.6402350893,(7:0.2126944228,11:0.1267469992):0.0677155494,9:0.0665423670)
(6:0.6086253333,(9:0.2270877510,11:0.1497608427):0.0506909917,12:0.1380731005)
(4:0.0261285148,5:0.0870606757,(9:0.1430795276,10:0.1074673377):0.4046729418)
(3:0.3930635718,(10:1.0130493621,11:0.1514574587):0.0139206324,12:0.1487639731)
(4:0.0216675304,5:0.0107586550,(9:0.0834473400,(11:0.1430184986,12:0.2700998735):0.0483461064):0.4117447751)
(2:0.3723253102,((4:1.1747787717,11:0.0538732409):0.0421169392,12:0.2910436644):0.1261777144,(6:0.0166055758,7:0.0299229539):0.2004401920)
(1:0.0628437880,2:0.0057327253,((9:0.1438369102,10:0.1667878800):0.2008672648,12:0.1657788500):0.5407917696)
(2:0.3125424318,(6:0.0511706921,7:0.0127933190):0.4096958625,(9:0.1604673997,10:0.1630542010):0.0524091934)
(1:0.6241969479,(2:0.2161809517,(3:0.0000022641,4:0.0393106528):0.1642025611):0.1275304571,(7:0.3087000518,(10:0.2602847321,12:0.1383377190):0.0463497019):0.0642104110)
(6:0.0256704199,7:0.0172606313,(9:0.1112217865,11:0.2162674175):0.2153017504)
(3:0.0101188990,4:0.0366310436,(11:0.1106065188,12:0.1064780516):0.5041969034)
(2:0.4704600438,10:0.1739570194,(11:0.1084459094,12:0.2632272574):0.0555294502)
(3:0.0193616418,4:0.0260525341,(10:0.1334585033,12:0.2122023317):0.2154068457)
(3:0.4316213623,((4:0.0299343965,5:0.0403461149):0.1938346592,7:0.0548502166):0.2005311628,(9:0.1004325378,10:0.1369533378):0.1628633271)
(2:0.5495765876,(4:0.0424043556,5:0.0567187922):0.3177970624,(9:0.1747422234,12:0.3533698633):0.1095298506)
(2:0.5474384536,(4:0.0235205898,5:0.0257521448):0.7380273393,(9:0.1140792153,10:0.2074563676):0.3485857327)
(4:0.0426527994,5:0.1523700453,(9:0.1586749011,12:0.1976162948):0.4036170205)
(4:0.3223944939,7:0.3390479526,(9:0.0786535610,10:0.0789187080):0.1209450770)
(1:0.0056800665,2:0.0545965035,(9:0.2294761492,12:0.0840366766):0.2419169943)
(1:0.2386713121,4:0.1405411072,(9:0.0832973647,10:0.0915655299):0.1670841080)
(2:0.3627765686,4:0.1567323473,(7:0.2462044004,(9:0.1005789503,(11:0.1092657173,12:0.1024512198):0.0817431410):0.0386398567):0.1130490645)
(1:0.0256190460,2:0.0268215655,(4:0.1688109149,((9:0.0872529555,10:0.1180699815):0.0267220358,(11:0.1469492192,12:0.0990396112):0.0551462583):0.1504290330):0.1975253084)
(1:0.3356192311,2:0.5115939667,(9:0.2792081753,11:0.1822969741):0.0517550305)
(1:0.3264202020,(5:0.0208293245,6:0.0199194412):0.3351533484,11:0.4395778236)
(1:0.0397221244,2:0.0319533995,(9:0.1509404525,12:0.1296322270):0.5150306983)
(2:0.3528306587,(9:0.1949728109,12:0.2092304842):0.1958013428,11:0.7049873492)
(2:0.4811665971,(5:0.0703400134,6:0.0271417933):0.5958084699,((9:0.2974016914,12:0.2815090759):0.7027742907,11:0.4285139562):0.1152630560)
(2:0.4380650786,(5:0.0358973250,6:0.0461672225):0.2390487276,9:0.3340914200)
(1:0.0194033408,2:0.0187201543,((5:0.0288435078,6:0.0216794559):0.1228338321,(9:0.0749440983,10:0.0796250296):0.1285555075):0.1360642419)
(1:0.0376362330,2:0.0335162262,(9:0.2656778253,11:0.2621548105):0.3579990138)
(1:0.0271449672,2:0.0406283891,(9:0.1529656153,10:0.1406584114):0.2741991916)
(1:0.0284655728,2:0.0577822046,(10:0.1698540159,12:0.1420839081):0.4313619889)
(1:0.0195296975,2:0.0255942918,(10:0.1341597965,12:0.4208228524):0.3466090513)
(1:0.1221239525,2:0.0064374968,(10:0.1316775381,12:0.1809504694):0.3088455178)
(1:0.0213514421,2:0.0286634207,((7:0.0730747746,8:0.0245818090):0.2826102128,(9:0.1216865509,(11:0.0985153881,12:0.0698858839):0.0765997179):0.1420190523):0.1405294212)
(1:0.0296148513,2:0.0216869306,(8:0.4044395504,((10:0.2964708723,11:0.1409401442):0.0499722716,12:0.1649828284):0.2052880380):0.5162580180)
(7:0.0231492089,8:0.0234030302,(9:0.0719499590,12:0.1477629450):0.2034612687)
(7:0.0251759403,8:0.0222202292,((9:0.0854829255,10:0.1011895353):0.0272791817,12:0.2524878595):0.3067760305)
(1:0.0176702952,2:0.0422376033,((7:0.0175166918,8:0.0486681506):0.4483489859,(11:0.1471004628,12:0.1074990850):0.0879320619):0.5336546249)
(1:0.0325747662,2:0.0345310306,(9:0.1398411460,(10:0.0601708156,11:0.2117216508):0.0255547381):0.3547209650)
(1:0.0379752632,2:0.0139551826,(9:0.1302404979,11:0.2063171989):0.2323445635)
(1:0.3995165901,(2:0.3900924217,(9:0.1935962008,11:0.1295117575):0.1182201500):0.1455083663,(7:0.0289965756,8:0.0422436213):0.3380095214)
(1:0.0293077551,2:0.0376045530,(11:0.1236955731,12:0.0931827090):0.3792356956)
(2:0.2259667616,7:0.2390015905,((9:0.0684291783,10:0.1189490178):0.1171186299,12:0.1327937589):0.1455505046)
(1:0.0325427658,2:0.0478423903,((((5:0.0155957936,7:0.0464165690):0.3261228162,9:0.3149639594):0.5992886615,(10:0.2498878895,12:0.2474176173):0.1595299490):0.0799944575,8:0.2489755995):0.2887892768)
(5:0.3982656243,7:0.3018372866,(9:0.1034475409,10:0.0931700582):0.0956064451)
(1:0.0417349606,2:0.0233408745,(7:0.4316790898,(10:0.1191278943,11:0.1504363127):0.2202179822):0.2424685286)
(5:0.0367742740,7:0.0336740031,(9:0.0894324074,10:0.1101957195):0.6312798743)
(7:0.4171515291,10:0.1676437288,(11:0.2007956867,12:0.1266567005):0.1367087817)
(1:0.0392629682,2:0.0364249630,((9:0.1704704076,11:0.2531477360):0.0768925169,10:0.0999205692):0.7554535708)
(1:0.0189738852,2:0.0255834882,((7:0.4958339848,9:0.1822009408):0.2988757787,(11:0.1588710456,12:0.1335842618):0.2124464909):0.7929972458)
(1:0.2073884564,2:0.4197168643,(9:0.1165035039,10:0.0936473869):0.1355607398)
(1:0.0203663938,2:0.0445356296,(9:0.1087509844,12:0.1023631052):0.4253163406)
(1:0.2247639687,5:0.1709957694,((9:0.0957694002,10:0.1203180426):0.0370263296,(11:0.1337916660,12:0.0920365610):0.0625299847):0.1525657007)
(1:0.4296659434,(9:0.1200159495,10:0.1415720561):0.0801372938,11:0.1682397534)
(1:0.0204194670,2:0.0121124829,(10:0.1092863344,(11:0.0721460275,12:0.0692746821):0.0476045393):0.2135078093)
(9:0.1350556932,10:0.1189519261,(11:0.1138914869,12:0.1270075119):0.1630226775)
(1:0.9308902883,10:0.3018900672,(11:0.1658942538,12:0.1307004663):0.4732966630)
(2:0.3588266149,(9:0.1731958511,10:0.0808640710):0.0912737164,11:0.1960464935)
(1:0.0169415838,2:0.0211209591,((9:0.1213757470,10:0.0942564618):0.0563907100,12:0.1631219874):0.3330785669)
(1:0.4450362674,6:0.3184279401,(11:0.1145232940,12:0.1013769370):0.3439478645)
(5:0.0177682158,6:0.0307559208,(9:0.1089053851,10:0.1034814837):0.3136476852)
(1:0.0299184014,2:0.0172340190,((5:0.1725319685,((9:0.1086678567,10:0.0845398830):0.0445831656,12:0.1040068438):0.1192560146):0.0937644586,6:0.2258580807):0.2369063954)
(1:0.0232654469,2:0.0124545437,((3:0.0213076429,4:0.0188011608):0.2038568313,9:0.2773970594):0.2109148460)
(5:0.0664450919,6:0.0270016662,(8:0.1568117720,9:0.1665880555):0.1999395570)
(3:0.0345269689,4:0.0168419048,(5:0.0279855045,6:0.0168647595):0.6674778970)
(2:0.3242744949,(9:0.0705457531,10:0.1887787578):0.0848574578,12:0.1787198046)
(1:0.2004382303,((2:0.4147504470,10:0.1876188739):0.0344393692,12:0.1719322443):0.1450394151,(5:0.0297448158,6:0.0311657897):0.1962571212)
(3:0.3484192375,(5:0.2094095950,6:0.1427399632):0.0486800984,10:0.1168358138)
(3:0.0226599746,4:0.0351430597,(6:0.3812740477,10:0.1894643062):0.3164789729)
(1:0.0606899992,2:0.0351338291,(5:0.2099196150,(9:0.2974072085,10:0.2483111244):0.0811037924):0.4733768925)
(3:0.3692904566,(6:0.5405635091,10:0.1247631470):0.0304105454,9:0.2432130207)
(1:0.0278238091,2:0.0380858150,((3:0.0114374318,4:0.0420224868):0.2955392389,(9:0.2398331433,10:0.1741717152):0.3069705468):0.1947440969)
(3:0.0089369100,4:0.0328474694,(5:0.1901179185,(10:0.0985157107,12:0.4324092418):0.0404730787):0.2261347193)
(1:0.0303562064,2:0.0274585092,((5:0.4578730761,10:0.2249359047):0.0960516157,11:0.8960561479):0.5398043886)
(5:0.2479830615,(9:0.0636649114,10:0.0793212120):0.0723275191,(11:0.3600289084,12:0.0003583010):0.2312528491)
(1:0.1841964913,(4:0.1333678663,5:0.4295906785):0.0517503399,(10:0.1778781326,12:0.4615933998):0.0623913466)
(4:0.0516190231,6:0.0273137108,(9:0.1030085577,10:0.1067419257):0.3712104981)
(6:0.0000022163,(7:0.0942985958,(11:0.0341562327,12:0.1190364382):0.1726072814):1.6887661615,10:0.5321756304)
(6:0.2482062096,(7:0.2576574050,12:0.3113506295):0.3760234313,10:0.2752507971)
(1:0.0455792878,5:0.0288126175,(9:0.0808794134,10:0.0914351988):0.2370377897)
(4:0.3650966588,(5:0.0399328186,6:0.0176859234):0.1648475500,10:0.1916001649)
(4:0.0117953005,(5:0.2750663480,(9:0.1322067653,10:0.2035072108):0.2073760751):0.3257477843,6:0.0282757483)
(1:0.2753829609,5:0.3802175351,(10:0.1620384983,12:0.5641758646):0.0781346100)
(3:0.0290981865,4:0.0312395265,(9:0.1064839893,10:0.1102905339):0.3733988344)
(3:0.0191973812,4:0.0276967980,(5:0.3568059645,10:0.2422746516):0.2232767066)
(3:0.1003677072,4:0.0278264852,(9:0.3002397408,12:0.1885888365):0.5363257080)
(1:0.0250208758,2:0.0321536518,(10:0.5722397286,11:0.1747155716):0.2798395275)
(1:0.4764179897,2:0.3525826015,(11:0.1300757944,12:0.1624758121):0.2140985695)
(5:0.0511457594,6:0.0511262267,(10:0.1798440287,12:0.1782592946):0.3734450281)
(1:0.0353882569,2:0.0406585516,(9:0.2761890751,12:0.2203288487):0.3099268388)
(1:0.1128285542,2:0.0483352939,((5:0.1007908449,6:0.0565041821):0.5062155864,(9:0.3605026744,12:0.2692256941):0.1170782827):0.5238439036)
(5:0.0282947166,6:0.0396010279,(9:0.1619347100,10:0.1653409626):0.9121852075)
(1:0.2671718750,6:0.4188301606,((9:0.1079574963,10:0.0807273789):0.0583192470,12:0.1407859549):0.0877382374)
(2:0.2782981925,8:0.4139364143,(9:0.2715332837,12:0.2220403540):0.2009948953)
(4:0.3838788766,(7:0.4262135837,12:0.1911530244):0.0433272885,10:0.1595057142)
(5:0.0227614785,6:0.1413725425,(9:0.0443691588,10:0.3557129861):0.2014196952)
(1:0.0234362554,2:0.0421410587,(((((4:0.4260639264,12:0.0834371452):0.0404451569,9:0.1332650309):0.0432646489,(7:0.0335005545,8:0.0277761956):0.3446773990):0.6660716164,10:0.2679094904):0.1167021990,6:0.9343942099):0.5415970478)
(4:0.0179353504,6:0.0481288193,((7:0.0344452201,8:0.0246500843):0.4411583776,(9:0.1145277955,12:0.2288090558):0.0763737470):0.2574656694)
(4:0.3476402347,(5:0.0191884304,6:0.0344920131):0.1725175551,((8:1.5506263047,9:0.0505738121):0.0478581457,10:0.1508536787):0.2114077085)
(1:0.0237337477,2:0.0263226309,((5:0.0168828617,8:0.0378523384):0.4928855570,(9:0.1189105879,10:0.1740146694):0.1877957888):0.2902671873)
(1:0.0167644330,2:0.0369669069,(7:0.4765853265,12:0.3736568391):0.2739798276)
(5:0.0189369479,8:0.0364229083,(9:0.1992676134,12:0.1492185815):0.3381554404)
(5:0.0000022345,8:0.0544197796,(10:0.2068781216,12:0.1140821998):0.3784686782)
(1:0.4106091184,(5:0.0467406218,8:0.0373632421):0.5082124624,12:0.3340588140)
(5:0.3095839435,6:0.2996553647,(11:0.2879900827,12:0.6572665976):0.0951484210)
(1:0.0240954577,2:0.0619584047,(8:0.3934726550,(9:0.2160069137,11:0.1564185413):0.1914320808):0.3653064535)
(1:0.0481284271,2:0.0427183277,(7:0.4477082050,(8:0.3926053471,((9:0.0886555268,10:0.1217957212):0.0567170434,11:0.2429191297):0.0363173377):0.0776515919):0.2443564681)
(8:0.3863530464,(9:0.1185745812,10:0.4358265989):0.0988143692,11:0.2736529516)
(1:0.4629687987,(9:0.1217001971,10:0.1359591962):0.0837323392,11:0.2060077762)
(1:0.0295462219,2:0.0387302932,(8:0.1262923006,((9:0.1036573905,11:0.0750647905):0.0349776383,10:0.0632392276):0.0794158180):0.1002437172)
(5:0.1993084909,(7:0.0269421350,8:0.0131273478):0.1962407968,(9:0.0988093009,11:0.1057062400):0.0475795229)
(1:0.0142027602,2:0.0373628803,(5:0.2423343920,(9:0.0895377047,11:0.1291428250):0.0550447819):0.1723781256)
(1:0.0370716371,2:0.0428960751,(8:0.2618279635,11:0.3449382820):0.4654778465)
(1:0.0142200431,2:0.0700221884,(((5:0.0000021983,6:0.2948491478):0.4055706972,(9:0.0846204305,10:0.0931144744):0.2595239220):0.1068547494,(7:0.0294482010,8:0.0189733571):0.1974777411):0.1508695354)
(7:0.0548069928,8:0.0281341821,(9:0.1661404539,10:0.0899048221):0.7447015349)
(7:0.0291773414,8:0.0297299454,(10:0.1618310625,11:0.1100414453):0.2729737544)
(5:0.0237209125,6:0.0288636667,(7:0.4365483412,11:0.2144549877):0.2483302856)
(7:0.0586610757,8:0.0275917232,(10:0.2641516315,11:0.2336850648):0.5061691713)
(5:0.0247810208,6:0.0531658774,((7:0.0485358603,8:0.0109357345):0.6386735701,11:0.3381002038):0.3066272296)
(1:0.0361328059,2:0.0291250935,((5:0.2117911436,8:0.0190156782):0.2469452536,(9:0.0747804129,10:0.0821981256):0.1333454364):0.1957521631)
(1:0.0411130526,2:0.0437273919,((9:0.1538316799,10:0.1480983899):0.1040844145,11:0.1979187684):0.4209403730)
(1:0.1820753017,(2:0.1299629437,10:0.1044324482):0.4464308229,11:0.1571154798)
(1:0.0517317906,2:0.0000026860,((6:0.2023197194,8:0.3698584957):0.0664404139,12:0.4938167975):0.4098085460)
(1:0.0243859585,2:0.0356532253,((7:0.0492093976,8:0.0183498986):0.7802765646,12:0.4765143341):0.2822369363)
(1:0.0448781966,2:0.0316622239,((3:0.1285601071,4:0.0333013033):0.2676839175,(6:0.4980893025,(11:0.1215952040,12:0.1462018350):0.1992674821):0.1188994432):0.2413620826)
(2:0.2858362548,(3:0.0542660686,4:0.0119653940):0.1413248420,5:0.3349591787)
(1:0.2982090881,(4:0.4540124011,6:0.5699578435):0.0168465809,12:0.3569804892)
(1:0.6153967448,4:0.3305103760,((5:0.0515387611,6:0.0086664126):0.4284662555,12:0.3204237921):0.1347485822)
(5:0.1263065861,6:0.2598851683,(11:0.5701301148,12:0.2433453031):0.4025040419)
(1:0.0061924174,2:0.0751506124,((3:0.0212325321,4:0.0113628140):0.5427878043,(7:0.0344271032,8:0.0068914722):0.6047863084):0.3651726947)
(5:0.0336343740,6:0.0427154210,((7:0.0269017497,8:0.0380256265):0.3204973280,(11:0.3733697478,12:0.1918101611):0.2394170752):0.4342630120)
(6:0.1566259154,(7:0.3227404421,8:0.0428476310):0.1521538624,12:0.1783192965)
(5:0.2837835623,(7:0.1099204904,8:0.0063868995):0.2051387502,(11:0.0896643139,12:0.0816708048):0.1742895887)
(1:0.0170135917,2:0.0087446229,(((5:0.0431866772,6:0.0268696105):0.1307768133,(7:0.0601742331,8:0.0031907643):0.1368549464):0.1041580334,12:0.1589435138):0.1904138538)
(3:0.4026135307,(7:0.0623479460,8:0.0219308629):0.1462437315,11:0.2813987740)
(4:0.2405657600,(7:0.0278768822,8:0.0209248030):0.2549519765,12:0.1860369886)
(5:0.0299131922,6:0.0378941977,((7:0.0318374983,8:0.0304912209):0.2195919460,11:0.3399337402):0.2931556630)
(5:0.0517838018,6:0.0175370827,((7:0.0340807286,8:0.0197463694):0.2100680739,(11:0.2531532084,12:0.1539208699):0.2390352908):0.2523670726)
(1:0.0266617271,2:0.0266890377,((6:0.3876194874,(7:0.0201415191,8:0.0468710945):0.1276445626):0.1318202641,12:0.2651760587):0.2842339652)
(1:0.0625562299,2:0.0596389590,(11:0.1896932735,12:0.2349575359):0.5340544876)
(5:0.0359763296,6:0.0203335157,(7:0.2468928100,((9:0.7482643290,11:0.2878056045):0.0455134172,12:0.1726105066):0.1544621247):0.3198985451)
(5:0.1891878461,(7:0.0612529758,8:0.0361240886):0.3166100139,(11:0.1543734768,12:0.2191587994):0.2341560066)
(1:0.0378209799,2:0.0211672929,((7:0.0367213721,8:0.0182861994):0.3074272840,12:0.1695701825):0.4303870958)
(1:0.0679068823,2:0.0100469656,(11:0.0579499114,12:0.1869057407):0.3063105496)
(1:0.0304546516,2:0.0496329119,(7:0.3790170966,(11:0.2387331570,12:0.2440757076):0.1002463782):0.4476895594)
(9:0.2716169178,(10:0.3167100017,11:0.2956590756):0.1482475315,12:0.2172403462)
(9:0.3543615127,(10:0.3289453914,11:0.1702485975):0.0595802352,12:0.1738901087)
(9:0.2853117071,(10:0.5423395244,11:0.2080474404):0.0476421986,12:0.1723086775)
(6:0.3702858253,(9:0.1354651940,10:0.0956635477):0.0926413173,12:0.1792384972)
(5:0.0777482114,6:0.0430367507,(9:0.1322330134,12:0.1450017431):0.2143539379)
(5:0.0633891770,6:0.0000022010,(9:0.0604911867,12:0.0887072627):0.2108883089)
(6:0.5256261837,(9:0.1047921943,10:0.1275417426):0.2014123758,12:0.3631525710)
(6:0.5159634639,(9:0.1923818777,10:0.1648496772):0.1086461184,12:0.3793343762)
(6:0.6036166460,(9:0.2128607841,10:0.1382597461):0.0670852941,12:0.2248653260)
(6:0.5188740600,(9:0.1895691923,12:0.2174613138):0.2179733460,10:0.4325346923)
(1:0.0431226876,2:0.1124340132,(9:0.1649811934,12:0.1875522665):0.2552816315)
(1:0.0321887928,2:0.0140428654,(9:0.2060992101,12:0.5445472437):0.4470183246)
(1:0.0439632868,2:0.0223834156,(9:0.2539360975,11:0.4584829973):0.3753432901)
(4:0.0558511514,6:0.0345684464,((9:0.1141729364,10:0.3226479176):0.0420095153,12:0.1487770270):0.3708812800)
(4:0.1039662879,6:0.0539362346,(9:0.1419448374,11:0.2277921772):0.5027201786)
(4:0.0600847013,6:0.0006291331,(9:0.1451474145,12:0.1855227433):0.3135628448)
(4:0.0362498861,6:0.0287911306,((9:0.1663816431,10:0.1408459882):0.0863596450,12:0.2151354352):0.5539246823)
(5:0.0285178638,6:0.0617021657,(7:0.3928839833,12:0.3387730615):0.2405824403)
(5:0.0270703533,6:0.0229973420,(7:0.1617860165,9:0.3532058808):0.1690196658)
(5:0.0241720426,6:0.0300958785,(9:0.2093247736,12:0.2242488150):0.4173167323)
(5:0.3777668214,6:0.1910506318,(10:0.5820083383,12:0.1630613603):0.0816610000)
(5:0.4199894355,6:0.4071029481,(9:0.1505110157,(11:0.1062373421,12:0.1381658669):0.0645632272):0.0948360757)
(5:0.0337566898,6:0.0266150093,(11:0.1962462383,12:0.2727979446):0.5385829111)
(6:0.2469422148,10:0.6859402951,(11:0.1702188921,12:0.1747115613):0.1944401463)
(5:0.0184751973,6:0.0437923140,(10:0.1611581496,(11:0.2038308518,12:0.1329615283):0.1849526310):0.5410965004)
(1:0.0229994765,2:0.0352866863,(6:0.2595619142,(9:0.1193554500,(10:0.4870201983,(11:0.0950707635,12:0.0416168555):0.0404453044):0.0116292244):0.1359269624):0.2137272297)
(1:0.0248041994,2:0.0253192798,(5:0.1791606839,((9:0.0765625214,10:0.0667644126):0.0328086199,12:0.1729396431):0.1160990689):0.2039385732)
(5:0.0304667109,6:0.0223066065,(11:0.1023947254,12:0.0800280040):0.4544764377)
(1:0.0257623221,2:0.0158243555,((5:0.0352828537,6:0.0283592896):0.1435671614,(10:0.2290765772,(11:0.1176273399,12:0.2034133987):0.0672415265):0.1565666442):0.2547369590)
(3:0.0371741888,4:0.0153898235,(6:0.2237774270,(9:0.1385318694,11:0.1465105169):0.0735444173):0.3087658099)
(3:0.0292942874,4:0.0531763968,(9:0.1721059425,10:0.1031419146):0.5129153565)
(3:0.0237102274,4:0.0184331200,((9:0.0664874911,10:0.0439293761):0.0382556473,12:0.1395688860):0.2397903480)
(1:0.3070808224,3:0.2925841080,(9:0.2518930355,11:0.3146588087):0.1271448092)
(1:0.2609383101,(3:0.0367429225,4:0.0612266036):0.1497731397,((9:0.0223553613,11:0.0117180406):0.0603172526,12:0.0581022119):0.1444945930)
(7:0.0009833045,8:0.0643772001,(9:0.0634811847,11:0.0000026232):0.2489121903)
(2:0.4540290832,(9:0.0080513626,11:0.0134637379):0.1721625949,12:0.0648218762)
(1:0.0311724285,2:0.0330303718,((3:0.2884584353,((9:0.0395515330,11:0.0006115154):0.0532634402,12:0.0898135123):0.1202238396):0.0959660450,(7:0.0143698767,8:0.0490989067):0.2018533248):0.1682310492)
(1:0.0456531416,2:0.0267215538,((3:0.6874916906,10:0.3847420938):0.3165142116,(7:0.0377536895,8:0.0130022791):0.2120204662):0.3142935113)
(1:0.0604484153,2:0.0258693870,(7:0.2918751827,12:0.1841442170):0.1979577609)
(1:0.0323322174,2:0.0513624514,(11:0.1724856203,12:0.1145085382):0.3198145104)
(1:0.0244261057,2:0.0327869171,(3:0.2150448816,((7:0.0193818114,8:0.0288568331):0.2281154945,12:0.3186061061):0.0980788571):0.1434079597)
(1:0.0337484259,2:0.0265438532,(10:0.1678474820,11:0.1927527490):0.3420393642)
(3:0.2733939094,10:0.1525833133,(11:0.0653054637,12:0.1050987629):0.0679326068)
(1:0.0310785622,2:0.0186659697,(10:0.2293851039,11:0.3053875760):0.2901051869)
(1:0.0983324634,2:0.0418671460,(11:0.1742686467,12:0.2334033059):0.1951159977)
(1:0.3608001713,(2:0.2719194923,5:0.3323447266):0.2336040116,(((9:0.1940956700,11:0.2121756199):0.4787955690,10:0.1880793161):0.0689655561,12:0.2210535606):0.0442244921)
(1:0.3442588601,(3:0.0287759331,4:0.0684020564):0.3880788989,10:0.2384337257)
(1:0.0390551267,2:0.0347989503,(11:0.0743902326,12:0.0696666347):0.3623577430)
(2:0.2362156158,(3:0.0125527093,4:0.0476541634):0.2929385487,(10:0.2340681484,11:0.1766665394):0.1388102565)
(5:0.0253469312,6:0.0290290186,(9:0.6711074440,(11:0.1196772668,12:0.2025043954):0.1601399358):0.4096206025)
(9:0.8282400310,10:0.4351971974,(11:0.4458260020,12:0.2587549910):0.0820904759)
(1:0.0160173666,2:0.0249472026,(10:0.1152510608,12:0.1076786249):0.3291720771)
(2:0.2667636915,(3:0.0322237663,4:0.0332182454):0.2381183584,10:0.1867781085)
(1:0.0147663336,2:0.0419764181,(9:0.1628896985,10:0.2657597725):0.6520547756)
(1:0.0293719990,2:0.0534167852,(9:0.1232733683,10:0.0971379486):0.5299162973)
(1:0.0289517860,2:0.0440836675,(8:0.4462469730,((9:0.1059326614,10:0.1614463965):0.0997827513,11:0.7133225353):0.0440889453):0.3558366627)
(1:0.0873852921,2:0.0162501984,(9:0.0722350927,12:0.0761798086):0.1353657164)
(8:0.2871816673,(9:0.0644566400,10:0.1023882454):0.0564726605,12:0.1491460262)
(2:0.1291616809,(3:0.0445260699,4:0.0113712073):0.1064809833,11:0.1467756884)
(2:0.3400091543,(5:0.0414296892,6:0.0260221543):0.3355748970,(9:0.1761766599,(11:0.1475640403,12:0.1184768705):0.0824081154):0.0509968994)
(5:0.0258842892,6:0.0213468165,(9:0.0770294584,11:0.1359018581):0.4691404574)
(3:0.0229940163,4:0.0380992102,((9:0.1298363249,10:0.1280081577):0.0964991863,11:0.2494468690):0.4408488195)
(2:0.4614382881,8:0.4231268286,(9:0.1638929288,10:0.1442270656):0.2064189048)
(8:0.2321201944,10:0.2787009935,(11:0.1005937909,12:0.0660771580):0.0848186085)
(5:0.0344775482,6:0.0348702646,((7:0.0604193981,8:0.0495101887):0.3094385677,((9:0.0995414174,10:0.0876274459):0.0500743620,11:0.1949802510):0.1342823660):0.3858720164)
(2:0.1602952429,(3:0.0142926997,4:0.0235851676):0.1798748641,12:0.2668563770)
(3:0.0295395447,4:0.0243320627,(5:0.7186732027,(11:0.0912276114,12:0.0950195826):0.0467188830):0.2804594474)
(6:0.4741046707,9:0.2855714674,(11:0.1202822505,12:0.0541435422):0.6176696775)
(3:0.8903270754,(4:0.4972517587,(10:0.2559192927,11:0.2699911646):0.2106669058):0.1053099460,(7:0.0375582918,8:0.0444307911):0.4858129517)
(5:0.2097098630,7:0.3127599199,(9:0.1934237252,11:0.2012863205):0.1465636754)
(3:0.4913279806,4:0.3592219604,(9:0.3360285912,11:0.2821208137):0.3011910396)
(3:0.4824869504,(9:0.2114101140,12:0.1839918202):0.0471411432,11:0.1568831273)
(6:0.7862201576,(7:0.0241436046,8:0.0548870739):0.3229376460,(9:0.1685231789,12:0.1421738150):0.4473194721)
(3:0.0093462805,4:0.0504665187,(8:0.4779391715,12:0.3504173183):0.2697951503)
(3:0.0192310715,4:0.0137635937,(((5:0.8577172306,7:0.0936460163):0.1311444656,(9:0.0733416038,10:0.0647002355):0.0964593489):0.1057179722,6:2.4000618046):0.0991725098)
(1:0.0245966966,2:0.0292875902,(10:0.1377207380,11:0.1431465472):0.2945386514)
(2:0.1923281682,(7:0.0000022164,8:1.1533281418):0.2148344158,(10:0.1194267560,(11:0.0745032435,12:0.0752257319):0.0414791835):0.0390709725)
(3:0.4362522107,(9:0.0859940348,10:0.1894328477):0.0646394279,(11:0.0610642136,12:0.0846066362):0.0493371561)
(2:0.0255962911,((5:0.0000027442,7:0.0441554311):0.3042356398,(9:0.1309324968,11:0.1921633716):0.0467595863):0.4148609060,8:0.0537199188)
(3:0.0399307624,4:0.0406654559,(10:0.1710786339,11:0.1119123382):0.2846370021)
(2:0.5266561131,((7:0.4513176029,8:0.2916324543):0.2141370648,10:0.2168741074):0.4539180396,9:0.4980169452)
(5:0.0339318407,7:0.0264559852,((9:0.1021262155,10:0.1226695512):0.3830303167,(11:0.0947636371,12:0.0765990085):0.0741509491):0.3149143634)
(7:0.2316536895,8:0.4090792038,(10:0.1460286262,(11:0.1355169288,12:0.0876179438):0.0704249514):0.0366383689)
(2:0.0149312614,8:0.0308236657,(11:0.1266574934,12:0.0867300059):0.4088995946)
(2:0.0199753637,8:0.0696092573,((9:0.1527137745,10:0.0809813597):0.1054435480,(11:0.1101971398,12:0.1303538629):0.0966301199):0.4659903253)
(2:0.0123462882,((5:0.0311308183,7:0.0241970085):0.1813860454,((9:0.2110438476,10:0.2760503835):0.6475177678,(11:0.1367872880,12:0.2227312191):0.0961936809):0.1770988351):0.3313310808,8:0.0753015022)
(5:0.0422779359,7:0.0335071094,((9:0.7069805747,12:0.1002794524):0.0398174587,11:0.1067013863):0.6383097121)
(2:0.0189819019,(5:0.4045817902,(11:0.0932308743,12:0.1064891789):0.0869127008):0.2747100311,8:0.0318690926)
(7:0.0609018242,8:0.0152499554,((9:0.0888664436,10:0.0924745111):0.0397302331,11:0.2105768049):0.2862528088)
(5:0.1615348076,(7:0.0243374016,8:0.0126038637):0.1156394340,(9:0.0692018137,10:0.0698291022):0.1166995208)
(7:0.0140256978,8:0.0202975656,(9:0.1322949594,11:0.2149544315):0.2845427483)
(9:0.0821437955,10:0.0887819307,(11:0.1039134226,12:0.0870470438):0.1158547156)
(1:0.3976783661,10:0.1944636729,(11:0.1204691515,12:0.1257198851):0.0925942215)
(1:0.7234422858,(10:0.1767588354,12:0.2285072554):0.0945935398,11:0.2499629875)
(1:0.2054107902,10:0.1446447498,(11:0.0669608571,12:0.1273308103):0.0377596802)
(7:0.1888644888,9:0.0802395983,(11:0.0484938192,12:0.0565551581):0.0569373381)
(1:0.0328508523,2:0.0242127654,(11:0.0797352249,12:0.0831004229):0.3758388443)
(3:0.0250548354,4:0.0312559911,(7:0.4225996109,(9:0.3237536512,11:0.2357182735):0.0836760375):0.2236638571)
(7:0.3227196481,9:0.2060994778,(11:0.0610190917,12:0.1112002583):0.0689483423)
(3:0.6592026112,10:0.1033690716,(11:0.1110337707,12:0.4521733155):0.0748832825)
(1:0.7190886737,9:0.2248831231,(11:0.1506024044,12:0.1452230014):0.1251127544)
(3:0.0327676346,4:0.0500280340,(11:0.0759669524,12:0.1231345876):0.6971612321)
(5:0.0440857032,7:0.0238858509,(8:0.2996271873,9:0.4457423086):0.1949681292)
(1:0.0267844287,2:0.0283959474,(7:0.3050493907,(9:0.4476116888,10:0.1342897708):0.0804465548):0.3413143764)
(2:0.0601341863,(5:0.0429579308,7:0.0992274560):0.5378235842,8:0.0673894675)
(2:0.0254447807,8:0.0578846832,(10:0.1327326892,12:0.3478377352):0.2731158390)
(1:0.0184799533,2:0.0252500141,(9:0.0713233445,10:0.0651777680):0.2802563063)
(2:0.4441276974,(5:0.0484556350,7:0.0352604970):0.3254351785,10:0.3800915438)
(5:0.0517929678,7:0.0494479831,(8:0.1846306658,10:0.1839023910):0.1790550671)
(1:0.0274597711,2:0.0396582963,(7:0.3136606720,10:0.2582230828):0.3555142337)
(1:0.0485404074,2:0.0196914020,(10:0.1971528269,12:0.0831731394):0.1742607310)
(1:0.0231007839,2:0.0345338657,(6:0.3417402060,(10:0.1799991985,11:0.5641007486):0.0540763414):0.1704764209)
(2:0.0184220202,8:0.0117088673,(10:0.0921844575,11:0.1223936612):0.1673248979)
(5:0.3793090961,10:0.2138833436,(11:0.0951373746,12:0.1062501587):0.0328293864)
(1:0.4016432066,5:0.3414097628,(10:0.1272974979,11:0.3674463913):0.1590656192)
(2:0.0000023208,8:0.0529417781,(9:0.9535755971,11:0.3737582369):0.2373153203)
(2:0.0213509757,8:0.0285679349,(11:0.0763805120,12:0.1705956812):0.3663720202)
(2:0.0108826738,8:0.0189435440,(9:0.2914562392,11:0.7421906257):0.4343316411)
(1:0.3425048516,2:0.1902830950,((5:0.0118100749,7:0.0464491446):0.3825168171,(9:0.0905383139,10:0.1013553083):0.1485211591):0.1161622731)
(1:0.0000023025,(2:0.0288410153,8:0.0972366586):0.0359360411,11:1.1089190989)
(2:0.2643063555,(5:0.0307073136,7:0.0526629335):0.2614664181,10:0.2950044275)
(2:0.2816340306,9:0.2406803251,(10:0.1145401161,11:0.3088941827):0.0129187593)
(1:0.2088052412,(2:0.0159022344,8:0.0306601023):0.1303296917,10:0.3145561001)
(6:0.4529642585,10:0.2483605079,(11:0.1199800203,12:0.1103089826):0.0960136320)
(5:0.0464363668,6:0.0305188683,(11:0.1477863257,12:0.0706141667):0.3722284926)
(5:0.0265567417,6:0.0138232578,(11:0.2379514561,12:0.1538511262):0.2558700649)
(2:0.3333723785,10:0.2276338571,(11:0.1270004143,12:0.0813712130):0.0926221608)
(2:0.3086419913,(5:0.0248437076,7:0.0264928586):0.2914169842,(10:0.1235824457,12:0.1479142962):0.0537507019)
(5:0.0359892809,7:0.0303636006,(10:0.3728445896,12:0.2693923392):0.6054577060)
(1:0.0189426106,2:0.1055024735,(11:0.1515950587,12:0.0957347371):0.3691537641)
(1:0.0518248865,2:0.0201795473,(9:0.1768718641,12:0.1163131701):0.2068660726)
(5:0.0435798747,7:0.0195923357,(9:0.1521495327,10:0.1140244991):0.3949809825)
(5:0.0236874309,7:0.0202153398,(10:0.1349330865,12:0.0809246888):0.3246181193)
(1:0.1862574384,7:0.1712313160,(9:0.1463791497,10:0.0906689099):0.2198978663)
(1:0.0357432284,2:0.0214389365,(9:0.1690636943,10:0.3727581745):0.4967390156)
(1:0.0268201937,2:0.0729201721,(9:0.1831306640,10:0.1301085974):0.4691839231)
(1:0.0061269865,2:0.1428031417,(9:0.1440875745,10:0.1062222694):0.3333611779)
(1:0.0408852903,2:0.0169622727,(7:0.2428824049,10:0.3269450853):0.2787627773)
(1:0.0254598751,2:0.0148987129,(9:0.1339327170,10:0.0483449838):0.2965512192)
(1:0.0132505575,2:0.0394203834,(9:0.1494207782,10:0.1922297643):0.4090040160)
(5:0.0318258135,7:0.0264080925,(9:0.1379889241,10:0.2014060277):0.3502404304)
(1:0.0248684625,2:0.0362314902,(5:0.3813788992,(9:0.0853354039,10:0.0722949666):0.1280351285):0.2531180975)
(5:0.1491672608,7:0.3065407415,(9:0.1936556753,10:0.2193311937):0.2174499392)
(5:0.0393442449,7:0.0224471058,(9:0.1050891507,10:0.1304633118):0.2703070907)
(2:0.2582869432,5:0.2066872291,(9:0.2422848052,10:0.1484556904):0.3463155394)
(5:0.1201247930,7:0.2290839680,(9:0.0957558651,10:0.0826654887):0.3877312912)
(1:0.0198377501,2:0.0315464385,(9:0.1343013644,10:0.1615347120):0.2755126698)
(1:0.0137421379,2:0.0315929270,(9:0.0845233684,10:0.5752514925):0.3767039899)
(1:0.0114933855,2:0.0364625322,(9:0.0616254495,10:0.1387109993):0.3537674569)
(1:0.0000025344,2:0.0743181605,((3:0.0492261508,4:0.0218148198):0.4074017788,(9:0.1547039586,10:0.3027341119):0.3101673093):0.4902330138)
(3:0.0168071914,4:0.0381666191,(9:0.1475576931,10:0.0922425965):0.3367135852)
(3:0.0300171871,4:0.0375385267,((7:0.0361547549,8:0.0331380705):0.5167324088,10:0.2249963906):0.3141771295)
(7:0.0361325866,8:0.0301108048,(9:0.1513405144,10:0.2496843459):0.4427568777)
(1:0.0233398073,2:0.0468886073,(9:0.1221767470,10:0.0818662839):0.4023675489)
(1:0.0225156334,2:0.0254005256,((7:0.0216268488,8:0.0174162415):0.2498028083,(9:0.1023386696,10:0.1048750432):0.2234054778):0.2235670844)
(1:0.1000084178,3:0.2111957315,(9:0.5614832941,11:0.1940078051):0.2173370394)
(1:0.0293298418,(3:0.3421878423,7:0.3025129407):0.1943008775,8:0.0344144362)
(1:0.3201162782,9:0.3187742491,(10:0.2407923212,11:0.1062905463):0.5980111608)
(2:0.3404477186,(7:0.2773933865,8:0.2344352139):0.0482991004,9:0.1816790878)
(1:0.1173800625,(2:0.3274143996,(9:0.0870305440,10:0.0830335950):0.0915876376):0.2756370946,8:0.0709329260)
(1:0.4656172940,2:0.3995860967,(9:0.1568741475,10:0.1815126424):0.0494800276)
(1:0.2182741767,(9:0.0778533539,11:0.0497067657):0.0487621985,10:0.0712897394)
(7:0.2624953184,(9:0.1353754932,10:0.0500042397):0.0310758245,11:0.0645250442)
(3:0.0385269380,4:0.0244006379,((6:0.4549244325,10:0.2385073063):0.0510965257,9:0.1739439483):0.3193991515)
(3:0.0293589560,4:0.0244764755,(9:0.1735776850,10:0.2624066311):0.3348929492)
(3:0.0329913905,4:0.0297632191,(9:0.0504868707,10:0.8446019855):0.2558922822)
(5:0.0346432624,7:0.0532471644,(9:0.2250100610,10:0.1559732856):0.3261296222)
(4:0.4001163675,6:0.2823508212,(9:0.1520441946,10:0.1462404659):0.0420130404)
(3:0.0332690302,4:0.0243925391,(9:0.0981048451,(10:0.0941322727,11:0.0786692574):0.0826035468):0.3613727570)
(5:0.0668403787,7:0.3549668627,(10:0.1102844944,11:0.1057373767):0.3724800874)
(4:0.2703128336,(5:0.0148812165,7:0.0246628665):0.0786636901,(9:0.0627360566,11:0.0698233508):0.0777726859)
(2:0.2629673085,5:0.2668463574,((9:0.0796798390,10:0.0841385550):0.0308084411,12:0.1554499716):0.1759682871)
(2:0.1319704475,4:0.1868379062,(10:0.1367267094,12:0.1319432280):0.0863528059)
(2:0.2780411485,3:0.2236484865,(9:0.1562437147,12:0.1855996547):0.1496524291)
(3:0.4052392402,(9:0.1688373111,10:0.1385064116):0.0719163053,12:0.2013953695)
(3:0.0231134701,4:0.0343511613,(9:0.1293345385,10:0.1714019267):0.3794615386)
(1:0.0162747319,2:0.0298393079,(9:0.0822057910,10:0.0586320203):0.3624663102)
(1:0.4836524769,((7:0.1018291339,8:0.0165418844):0.2269326177,(11:0.0859069917,12:0.0972747163):0.0591034341):0.0412068005,9:0.1400155674)
(6:0.3556598726,(7:0.0423685850,8:0.0276660301):0.2696921846,(9:0.2206670177,(11:0.2687755076,12:0.1588928543):0.1180756778):0.4539224829)
(5:0.0378897949,6:0.0191327367,(9:0.1965440486,11:0.2175930320):0.5294716034)
(6:0.2415209632,7:0.1572460914,((8:0.2825344688,12:0.3112756607):0.3593723777,9:0.2438313538):0.0853825200)
(5:0.0277791011,6:0.0429779744,(8:0.3065015649,12:0.3341846411):0.2388269869)
(1:0.3672749818,(4:0.4161192132,12:0.1384011366):0.1096123388,(5:0.0425669119,6:0.0503506943):0.2723881729)
(1:0.0471139639,(5:0.0517102605,6:0.0324251851):0.3361843027,8:0.0400580759)
(1:0.0693568225,(4:0.3926821754,(11:0.1756159468,12:0.0899127210):0.0662410285):0.5273833064,8:0.0512084018)
(1:0.0331643070,(6:0.2511380845,(11:1.6548938643,12:0.1852783245):0.1385164450):0.1821334134,8:0.0291878450)
(1:0.0279769656,8:0.0312379776,(9:0.1803329320,12:0.1577674186):0.2676581643)
(5:0.0434249938,6:0.0418337831,(9:0.2899183498,12:0.2526605129):0.6263891643)
(1:0.0491170286,((5:0.0454742462,6:0.0854544129):0.2948975563,(9:0.1740782440,12:0.2826327859):0.0591670216):0.4169890977,7:0.0012288538)
(1:0.1826807736,(3:0.1956562299,12:0.1669501660):0.1860801508,7:0.0000022642)
(1:0.0521774386,((3:0.0052080843,4:0.0310717550):0.1544129062,9:0.3360011892):0.1708371007,7:0.0249330870)
(1:0.0282168767,(6:0.3811967159,9:0.3467430215):0.2428055422,8:0.0410525849)
(1:0.0191568285,8:0.0299298941,(9:0.2338458144,12:0.1181048357):0.2404447031)
(1:0.0346233631,(5:0.0511836545,7:0.0325904978):0.6102873800,8:0.1260491428)
(1:0.1657886689,(3:0.0277861338,4:0.0549821447):0.1866412618,12:0.2427862891)
(7:0.0276817210,8:0.0198411815,(11:0.1098153160,12:0.2377743748):0.2084611386)
(2:0.2905182265,(7:0.0181159680,8:0.0291851276):0.2541672850,(10:0.3387183641,11:0.1132365800):0.0788444722)
(5:0.3002195596,(7:0.0374219802,8:0.0034546722):0.1286695730,11:0.2801574615)
(1:0.0454051073,2:0.0419176186,((7:0.0196031564,8:0.0542035653):0.4637759217,11:0.5700630678):0.2699145927)
(1:0.0271075213,2:0.0197731019,(11:0.1578554631,12:0.4050093826):0.2318394710)
(1:0.0201060566,2:0.0428958278,(9:0.1477866773,12:0.2312504458):0.2539938275)
(1:0.3982444326,(5:0.2490579736,(7:0.0671081051,8:0.0228303813):0.2125471297):0.1541355678,10:0.3479000881)
(2:0.5383692280,((5:0.0251358048,6:0.0587713681):0.2601904518,(7:0.0794782232,8:0.0299646198):0.2202295681):0.1816940478,(10:0.2463149148,12:0.4260810738):0.0996475235)
(7:0.0147638342,8:0.0526402131,(9:0.2633992538,12:0.1142106792):0.1895257418)
(1:0.0167476833,2:0.0375666121,(9:0.0960160650,10:0.0894916484):0.3881536683)
(1:0.0080116200,2:0.0450261747,(9:0.0912215535,10:0.1536178847):0.3383906291)
(5:0.0395266873,6:0.0478531622,((7:0.0223824928,8:0.0289914757):0.1534275728,9:0.5131676475):0.3553318069)
(1:0.0342745751,2:0.0260873261,(10:0.1732185632,11:0.1718598310):0.3388690123)
(1:0.0445799360,2:0.0210972437,((7:0.0722144379,8:0.0034783920):0.3246168111,(11:0.2702101347,12:0.5012896253):0.1574364820):0.2470437197)
(1:0.5435339056,(5:0.0554541094,6:0.0100256128):0.2043475668,(9:0.1482521914,10:0.0638989502):0.1213571207)
(1:0.0385643978,2:0.0382774730,((8:0.4840675182,12:0.2046417187):0.0758833732,9:0.6253471304):0.3825919043)
(1:0.0733877865,2:0.0376784075,(4:0.1393674105,((5:0.0256565586,6:0.0661565096):0.2895756191,(9:0.2008844729,10:0.2227431435):0.0948465766):0.0810513539):0.2217471363)
(5:0.0490024208,6:0.0452211611,((7:0.0358705849,8:0.1006952206):0.3834637186,(10:0.2386782836,12:0.2253208267):0.1275697914):0.3295340272)
(6:0.2109156521,(7:0.0416222382,8:0.0559949157):0.2154029169,(9:0.0757781471,10:0.0906205796):0.2360849523)
(5:0.0305163663,6:0.0239843140,(8:0.2596505084,12:0.6115117358):0.1000098272)
(1:0.2379291142,(7:0.0914831250,8:0.0000025276):0.1755053588,12:0.2224453373)
(3:0.1960795687,((5:0.1864196687,6:0.3238016324):0.0405953383,10:0.1294983673):0.0397303334,12:2.1055773738)
(7:0.0125851609,8:0.0229919347,(9:0.1808126137,12:0.1488630374):0.3653452880)
(1:0.0474671780,2:0.0307094817,(8:0.2568621270,((9:0.1103118951,10:0.1067037113):0.0749980724,12:0.1206852531):0.0691677582):0.2140408062)
(2:0.3179865896,(3:0.1050874159,4:0.0079531565):0.4540281895,((9:0.1765123188,12:0.1746339589):0.0404020234,10:0.0851314015):0.1641346239)
(1:0.0301637765,2:0.0665999737,(((3:0.0290421499,4:0.0479547555):0.3804036637,9:0.3587310811):0.1196700665,6:0.5664718428):0.3965531965)
(1:0.0145511913,2:0.0476838133,(6:0.6553477072,((9:0.0736828255,10:0.0763795491):0.0337714818,(11:0.0752065477,12:0.1423910379):0.0417417913):0.1141574725):0.1524560443)
(1:0.0638681869,2:0.0349045469,(9:0.1861362553,11:0.3086305350):0.1851966507)
(1:0.0394199913,2:0.0371730926,((3:0.0094349621,4:0.0663689686):0.3849321712,(9:0.2542005966,10:0.0503259313):0.4440014279):0.3334347107)
(2:0.3605562043,9:0.1767991867,(11:0.0806733949,12:0.1090059883):0.0516129202)
(1:0.0263965689,2:0.0286678026,(3:0.3482142970,9:0.3796798038):0.2670114550)
(1:0.0293160066,2:0.0253457425,(9:0.1388119467,10:0.1418877449):0.4774255426)
(3:0.0351021694,4:0.0209714192,((9:0.0744227476,10:0.1128937427):0.0478830823,(11:0.1379493810,12:0.1111364544):0.0833015225):0.3997748370)
(1:0.5403665555,(9:0.1407644326,10:0.1472055155):0.0887213370,11:0.2700395214)
(1:0.0326559448,2:0.0314792198,((3:0.0491244957,4:0.0150257656):0.4690891773,(10:0.2586897545,11:0.2106284308):0.0880380063):0.4211717396)
(1:0.0029265186,2:0.0449883204,((3:0.0512383204,4:0.0155693178):0.3946944409,((9:0.1665042975,10:0.1331874839):0.0520923299,(11:0.1563305067,12:0.1095966237):0.0280277403):0.1252788208):0.2949947073)
(1:0.0502503192,2:0.1835559475,(3:0.2992687409,(4:0.3873238702,((9:0.1231727911,10:0.0874369086):0.0748400465,(11:0.1108275194,12:0.0818022001):0.0460091363):0.0924903620):0.0940855859):0.2297929558)
(3:0.0158309097,4:0.0189239890,(10:0.0844711175,11:0.0954061465):0.1735029955)
(1:0.4394563681,7:0.5643224008,(10:0.2028630767,11:0.2383775175):0.0803524806)
(3:0.0003078811,4:0.0586175214,(9:0.1767226271,10:0.0779698222):0.5777718627)
(3:0.7295966492,7:0.3109455255,(10:0.3087249736,11:0.1505198401):0.0239787268)
(1:0.0359508394,2:0.0370198400,(4:0.2585266788,(10:0.1558301579,11:0.1173517170):0.0859269795):0.2993437395)
(3:0.0311081436,4:0.0228044788,(9:0.2748542263,10:0.1185467407):0.6755241461)
(3:0.1014276247,4:0.0079149342,(11:0.0566576428,12:0.0776530855):0.1916227746)
(1:0.0149371079,2:0.0223492418,(10:0.0514557281,12:0.0838949266):0.2066613729)
(1:0.0224649127,2:0.0776390935,(9:0.0750098427,10:0.0903749888):0.2642042981)
(2:0.5834270454,(9:0.1850007026,10:0.1755069577):0.0982761855,(11:0.1279864262,12:0.1817776198):0.1196890604)
(2:0.5254622056,(3:0.0526437465,4:0.0246717874):0.3247549424,12:0.4241430488)
(1:0.0291525313,2:0.0464596101,(7:0.7980178009,(9:0.2448051879,11:0.1528982002):0.1279567118):0.3147204719)
(1:0.0449968450,2:0.0636566706,((7:0.0451819384,8:0.0443378707):0.4258784301,11:0.3771974360):0.5124367117)
(1:0.0227625356,2:0.0296550069,(4:0.3518441936,11:0.3323165300):0.1681162804)
(1:0.4975881736,4:0.5896045258,(((5:0.0441916305,6:0.0738384072):0.5013464112,8:0.4283418333):0.3299338399,(9:0.3751663414,11:0.3773898427):0.1731030962):0.1322809729)
(1:0.3294163439,4:0.3868096496,(9:0.2004440497,11:0.2453683623):0.2663903840)
(1:0.1937999135,4:0.2484509819,(9:0.5283807527,11:0.3689612749):0.2730924169)
(1:0.1992559780,5:0.2483039382,(11:0.0955753575,12:0.0678661461):0.1182672034)
(4:0.3299822310,7:0.2794364938,(9:0.1542214877,11:0.1893637442):0.1435607635)
(1:0.0248493889,2:0.0407408876,(4:0.1940459573,((9:0.1341244759,11:0.8491821695):0.1145739129,12:0.1837473197):0.0431978962):0.1720401715)
(2:0.2441967447,4:0.3240795317,((((6:0.4133389623,11:0.4493341259):0.1071201890,9:0.5090316448):0.0544322577,7:0.4660748464):0.1727643695,12:0.2191116146):0.1060860280)
(1:0.3240591501,(((5:0.0455798466,6:0.0397808912):0.3476250377,(9:0.3409605218,12:0.4555585280):0.1275177944):0.1523804530,11:0.3376510421):0.1690899110,7:0.4810548697)
(1:0.0424685144,2:0.0511735787,((((5:0.0542700707,6:0.0324079321):0.3790881729,11:0.3469567320):0.0555754999,7:0.3641922873):0.1483235215,12:0.2998739278):0.2746506437)
(1:0.4315191566,(6:0.8889596930,7:0.6162402230):0.1400595273,(9:0.3090171631,11:0.5309062964):0.1685513316)
(1:0.0154693841,2:0.0255513569,(9:0.2200209295,11:0.2009192858):0.3655981467)
(1:0.2262288834,3:0.2612439312,((5:0.0549699002,6:0.0115763175):0.3033785820,11:0.3317755560):0.0713060186)
(1:0.0692069237,2:0.0588528809,((6:0.4075807205,7:0.7951639315):0.1888606738,9:0.4719992698):0.7970375528)
(3:0.0495237722,4:0.0231524923,(9:0.1866006854,11:0.2436933042):0.4251687325)
(5:0.0540721598,6:0.0205171267,(7:0.2323008705,11:0.2764661370):0.1334599724)
(6:0.2041506342,7:0.2502153090,(10:0.1208904637,11:0.1645868825):0.1483122905)
(1:0.0357936839,2:0.0626250739,(5:0.5501618868,11:0.6277230806):0.4518133147)
(6:0.4687906799,7:0.3021012851,(9:0.3717887898,11:0.2039561417):0.1505922873)
(1:0.2238716131,((4:0.0934529828,11:0.1303955270):0.0485354994,5:0.1268545663):0.0702117653,(9:0.0393285004,10:0.0506727108):0.0541235364)
(4:0.2759820831,(5:0.3828263879,11:0.2481548036):0.0717244672,7:0.5912781293)
(1:0.0343357648,2:0.0296243291,(6:0.3285310218,(9:0.1526050603,11:0.1658729276):0.0626933131):0.2865477795)
(1:0.0237253975,2:0.0291654548,(6:0.3869161600,((9:0.1297875607,10:0.1941687799):0.1551022037,11:0.2069961911):0.0807345859):0.3630583931)
(1:0.0336879806,2:0.0257181087,(11:0.1750605917,12:0.3156733045):0.3919346901)
(2:0.2870322715,4:0.3458423199,(11:0.1502533361,12:0.3045277994):0.1362948058)
(5:0.0288805243,6:0.0206269260,(9:0.1529402480,10:0.2189560206):0.3805796506)
(7:0.0423611831,8:0.0353462139,(9:0.1089615582,10:0.1162691555):0.5204365328)
(5:0.0254981501,6:0.0145268864,(8:0.2646036689,9:0.6923237398):0.1232813238)
(2:0.4699106502,(9:0.1261720739,10:0.1524362942):0.0872557483,(11:0.1815076574,12:0.1674017797):0.0466564733)
(5:0.2628268120,6:0.2508623294,(9:0.2340471782,10:0.0697412909):0.1507294293)
(6:0.3793407478,(7:0.0155707780,8:0.0288827535):0.2410055887,(9:0.1830200336,12:0.1171344344):0.0419569567)
(5:0.4734235674,9:0.1892742832,(11:0.2854754055,12:0.1363754545):0.1106248003)
(7:0.0185328356,8:0.0435167183,(10:0.2247959477,12:0.4006839484):0.6368050905)
(2:0.1275077480,6:0.1587906588,(9:0.3034958074,12:0.0240016367):0.1031187899)
(1:0.0859720892,2:0.0196340400,(9:0.2915521332,11:0.2835936162):0.6302369653)
(2:0.5748908693,(8:0.4534450829,12:0.1618299261):0.0455484672,(9:0.2060500030,10:0.2086382428):0.0912209423)
(1:0.3411729316,9:0.1658195228,(11:0.1189712636,12:0.1692137782):0.0494202027)
(1:0.3944026113,(9:0.1756486998,10:0.1765503328):0.0627543537,12:0.8680361132)
(1:0.0168326492,2:0.0364203715,(10:0.1429221654,(11:0.1121855555,12:0.0853164865):0.0804385563):0.2902214876)
(5:0.0403215066,6:0.0189633234,((9:0.0903972066,10:0.0959524300):0.0546514862,(11:0.1164981822,12:0.1189741459):0.0659218201):0.3843839416)
(1:0.0174609372,2:0.0197514453,(10:0.1424002643,(11:0.1018918536,12:0.0443072400):0.0285255569):0.2186940623)
(5:0.0461985826,6:0.0407549238,(9:0.3367867371,12:0.2034689646):0.2496800801)
(5:0.0042486812,6:0.0426549487,((10:0.2374897119,12:0.0760609689):0.0225019500,11:0.1166041546):0.3326043658)
(5:0.0903470629,6:0.0114569457,((9:0.0360546015,10:0.1845967508):0.0445661958,11:0.1026517487):0.1234112664)
(5:0.5050908313,(9:0.0875539225,10:0.1817133452):0.1215794715,12:0.3158921658)
(1:0.0266247292,2:0.0275397233,((5:0.0170116569,6:0.0256553455):0.2082289327,(7:0.3444330861,((9:0.0975256643,10:0.1403870569):0.0481508237,12:0.1167008910):0.0970775194):0.1164692933):0.1855120900)
(1:0.0470481759,2:0.0237630426,((9:0.1343522010,10:0.2269155138):0.1296628560,12:0.2183420483):0.4723474479)
(5:0.0593198774,6:0.0287187225,((9:0.0898306378,10:0.0849315774):0.0575656135,11:0.1723482189):0.2876616328)
(1:0.0120270780,2:0.0294707781,((5:0.0342379007,6:0.0444793415):0.2084004877,(9:0.1693721467,12:0.1280868488):0.1344964538):0.2121158774)
(2:0.4823651111,6:0.2962293339,((9:0.1331174465,10:0.1451793960):0.1070812556,12:0.2355911538):0.1812204223)
(5:0.0265709912,6:0.0069435343,(8:0.1227303841,((9:0.0689199497,10:0.0675563003):0.0165405747,(11:0.0644576837,12:0.0547345921):0.0511787726):0.0869884044):0.0811683495)
(1:0.0362276070,2:0.0277927248,(9:0.1025112629,10:0.0674399760):0.3027625759)
(2:0.4670539030,((5:0.0316819723,6:0.0064201312):0.1566712469,7:0.1717450349):0.0665453918,(11:0.0973420648,12:0.0727369662):0.0770471874)
(1:0.0388393950,2:0.0390108390,(5:0.2305290808,10:0.4727326631):0.2642903153)
(5:0.0190921523,6:0.0340345646,(7:0.6004833797,((9:0.1845095242,10:0.1772391906):0.0785968940,12:0.1637964358):0.2901971095):0.2771536644)
(6:0.4916009252,10:0.2197386981,(11:0.1385794076,12:0.0974406889):0.0671751445)
(7:0.0318922830,8:0.0101691238,(11:0.0915354172,12:0.1169682735):0.4884348658)
(1:0.4580619076,8:0.5354208134,(9:0.2358386986,11:0.2271841007):0.0612824270)
(5:0.0365786588,6:0.0255544688,(9:0.2493728398,10:0.2050359655):0.4588970072)
(6:0.4397587288,(9:0.1221723420,10:0.1010401419):0.0800596310,(11:0.0967797652,12:0.1461179273):0.1183647769)
(5:0.2902710473,((7:0.0224135828,8:0.0149651926):0.2402231330,10:0.1667222275):0.0537876892,11:0.1337193276)
(1:0.0353455018,2:0.0786193588,((5:0.0347289818,6:0.0536019528):0.2584313462,(9:0.1472135220,11:0.1197404874):0.1682779692):0.3146300955)
(1:0.0246865496,2:0.0326976652,(9:0.1086759144,10:0.1026608595):0.3997005252)
(5:0.0338588950,6:0.0332856082,(8:0.3811836120,(11:0.0935551882,12:0.1113866912):0.1184950103):0.2905799769)
(1:0.0155149584,2:0.0630801224,((9:0.0840471661,10:0.1126735021):0.0667410093,11:0.1432944653):0.2869694243)
(1:0.0395200133,2:0.0224655907,(8:0.1888541557,(10:0.1748380960,(11:0.1844932987,12:0.0789155422):0.1266500893):0.1380862525):0.1381578726)
(1:0.0335824107,2:0.0745935970,(6:0.3267952621,(9:0.1061434389,10:0.0863189700):0.2332728746):0.2172199149)
(1:0.0344901219,2:0.0321754572,(11:0.1778013388,12:0.0862798452):0.5100663400)
(1:0.0498641864,2:0.0428776972,(11:0.2179606694,12:0.1669731371):0.5431342377)
(1:0.0330997215,2:0.0193270271,(9:0.1150146647,10:0.1179537311):0.5089890899)
(1:0.4670286423,2:0.4689003637,((9:0.1297654224,10:0.1668141393):0.0868552321,(11:0.1357220550,12:0.1257112154):0.1043845039):0.0791447280)
(6:0.2379192263,9:0.0737830264,(11:0.0915520901,12:0.0736351820):0.0648723111)
(1:0.0414074259,2:0.0218559661,(6:0.3028358914,(9:0.1815654228,(11:0.0794677808,12:0.0790027304):0.0262577204):0.1636430896):0.2739938445)
(2:0.3188277308,8:0.2944162379,(10:0.1493328401,12:0.2009096568):0.1690371935)
(1:0.0285900758,2:0.0205946267,(11:0.1297400608,12:0.7552345005):0.1724984219)
(1:0.2838733649,(6:1.7566621397,(11:0.0735166267,12:0.0818490345):0.0277546879):0.0436547310,9:0.1272840082)
(1:0.0000020014,2:0.0879916104,((5:0.0265448529,7:0.0140597039):0.2834583595,9:0.3992793825):0.3467852921)
(5:0.0095074418,((6:0.3202444024,(9:0.0740406137,10:0.0941352818):0.0220883622):0.0444458024,12:0.1381649469):0.5199985680,7:0.0587136753)
(5:0.0165917638,7:0.0197595122,((9:0.0600973441,10:0.1685318793):0.1071017858,12:0.1039767233):0.4555625602)
(1:0.0258151276,2:0.0316453532,(9:0.1687150127,(11:0.1693869490,12:0.1167397473):0.1314543848):0.3576491888)
(1:0.0006801894,2:0.0361997678,(9:0.2164266023,12:0.1737623277):0.3345683311)
(2:1.3536015032,(3:0.0468458004,4:0.0375601892):0.2522293611,(9:0.2614052216,12:0.2209425256):0.3517073579)
(3:0.0654994905,4:0.0000023637,(10:0.5347551172,12:0.0881346254):0.7382799557)
(2:0.5125435349,(3:0.0398649211,4:0.0415444979):0.3477208631,((5:0.0249155079,8:0.0352048454):0.5162437210,(10:0.1902075264,12:0.2452298820):0.0905177769):0.2036533471)
(5:0.0477136186,8:0.0239821976,((9:0.1793525218,12:0.2505492440):0.4138282117,10:0.2361018153):0.4147906984)
(2:0.2399735643,(3:0.0383393603,4:0.0277913859):0.0952646890,(9:0.1470238464,12:0.3663335660):0.1288944799)
(4:0.4187362106,9:0.1017324009,(10:0.1187024264,12:0.1015947917):0.1306502775)
(4:0.3685295727,9:0.1877096228,(10:0.4921548239,12:0.0912368206):0.1548348421)
(2:0.1400235049,3:0.5401503997,(9:0.0407155263,10:0.1034687969):0.1504174577)
(2:0.7951667700,(3:0.0188452072,4:0.0516807186):0.3190989277,((5:0.0184086509,8:0.0553058848):0.6816658668,(9:0.2049093148,10:0.2655377173):0.2322291867):0.1510956411)
(1:0.0179855297,2:0.0371420024,(10:0.2275484075,12:0.0830174577):0.4450797015)
(1:0.0598584222,2:0.0311961865,(10:0.1595687934,12:0.2879609523):0.4838905350)
(2:0.1605094255,3:0.1537867592,(9:0.1198257864,(10:0.0547835721,12:0.0699543370):0.0552911566):0.1177127162)
(1:0.2512628849,(3:0.0297021617,4:0.0252192606):0.1611397581,(9:0.2824184067,10:0.1750400688):0.1077570115)
(2:0.2267224163,(3:0.0251808741,4:0.0247623553):0.1756529794,(10:0.1608148300,12:0.1724371582):0.1149589931)
(2:0.1367788528,(3:0.0051563441,4:0.0237733804):0.1853501447,12:0.2138440210)
(3:0.0311011645,4:0.0368538573,(10:0.1132011687,12:0.1046234829):0.4472537717)
(3:0.0115250866,4:0.0337218919,(10:0.1335907479,12:0.1644939324):0.3630123658)
(3:0.5001442906,6:0.4160007903,(9:0.2556019898,12:0.1823743205):0.0549651677)
(3:0.3510118699,6:0.6437651293,(9:0.1387367738,12:0.3258939239):0.2261591438)
(2:0.2745022941,6:0.2625391742,(9:0.1136753228,10:0.1088841911):0.2120402268)
(1:0.0731416316,2:0.0126833696,(11:0.3417221919,12:0.3444316013):1.1361205766)
(1:0.0619253757,2:0.0180881271,(10:0.1016906518,12:0.1129525946):0.2654049034)
(1:0.0639907794,2:0.0623278419,(((9:0.1005344952,10:0.0946126129):0.1103482181,11:0.2189459930):0.3650567659,12:0.2354463767):0.3719872578)
(1:0.0289469659,2:0.0216139978,(10:0.0846750009,11:0.1215219771):0.2429061818)
(3:0.0246418007,4:0.0501896492,(5:0.4977177104,12:0.2181613898):0.5822152875)
(1:0.2024821710,(3:0.0392609740,4:0.0089588187):0.1169988064,12:0.2410978704)
(1:0.0102372693,2:0.0827667790,((3:0.0190930918,4:0.0272120970):0.2291270326,((9:0.1810914655,10:0.0914390700):0.1101965601,12:0.1130065178):0.2344590019):0.2699071945)
(3:0.0438594357,4:0.0160813965,(5:0.4507430747,10:0.2902751613):0.5306477962)
(1:0.0193226942,2:0.0295944149,(4:0.2765996772,(9:0.0447381292,10:0.0687018765):0.1380167866):0.0987116117)
(3:0.0289072751,4:0.0360997439,(10:0.1761420385,12:0.1437786229):0.4200976819)
(1:0.0620605951,2:0.0255425236,(9:0.4321045608,10:0.1870214118):0.5448360648)
(4:0.3378991956,6:0.5737463160,(10:0.2635263131,12:0.0835009627):0.2666747579)
(1:0.0242828507,2:0.0226263490,((9:0.0878956369,10:0.0838659893):0.0386088031,12:0.1237956004):0.2124169532)
(4:0.2405542568,6:0.3174159351,(9:0.0995994529,10:0.1192676806):0.1119951325)
(5:0.0290605002,6:0.0000024286,(9:0.0721637219,10:0.0878004882):0.2812758426)
(3:0.0306485498,4:0.0620486713,(9:0.1229210855,(10:0.0650702841,12:0.0849337531):0.0560839309):0.2225629699)
(3:0.0265412710,4:0.0242621755,(9:0.1288646709,10:0.0681898228):0.3222814681)
(3:0.0000020191,4:0.0653464998,(5:0.3673339349,(9:0.2674901974,12:0.2718136601):0.1582535903):0.4527834295)
(2:0.4382444348,5:0.2518198509,(10:0.0866091138,12:0.1022603520):0.1942731463)
(2:0.2640566757,5:0.2497080569,(9:0.1428614209,10:0.1194569917):0.2957974753)
(3:0.0823780074,4:0.0361188707,(10:0.2154650111,12:0.1069387923):0.3731967231)
(2:0.3786534275,5:0.3377207508,((9:0.2618581473,10:0.1474569144):0.0794187899,12:0.1835484114):0.2117796894)
(2:0.3596356248,(3:0.1099304917,4:0.0051124525):0.2324009581,(9:0.1600565189,10:0.1760089406):0.1091322429)
(1:0.0160701213,2:0.0497588246,((3:0.0523588678,4:0.0487208225):0.3105576502,(9:0.1719236177,12:0.1725061530):0.1369861957):0.2967511389)
(5:0.0927596167,6:0.0337253364,(9:0.1529559931,10:0.0922326087):0.2640674984)
(1:0.0000023136,2:0.0650909115,((6:0.6499074051,10:0.1909715955):0.1134004563,12:0.3815609916):0.5876314330)
(3:0.0302010130,4:0.0245738730,(6:0.2355496904,(10:0.1138841727,12:0.0942880334):0.1296012657):0.3032260355)
(1:0.0024437555,2:0.0563184901,(10:0.2301817491,12:0.1839615718):0.3981572878)
(5:0.0101615088,6:0.0333684245,(10:0.0473529159,12:0.0605275875):0.2045703363)
(3:0.1222080498,4:0.0382528749,(9:0.0952457232,10:0.0894554063):0.5305492957)
(5:0.0724631553,6:0.0161194147,(10:0.0729221901,12:0.0813535259):0.3431657959)
(1:0.0311202892,2:0.0404771905,((3:0.0352264360,4:0.0389822997):0.2417655584,(10:0.2006146343,12:0.1987503807):0.2035457295):0.2774017948)
(1:0.1090419602,2:0.0155756015,(9:0.0876117418,10:0.1066018438):0.1652270673)
(5:0.0350393270,6:0.0220615950,(10:0.1732166308,12:0.1068913815):0.2876043122)
