# Supplementary material for: The Chloranthus sessilifolius genome provides insight into early diversification of angiosperms
Source: Nat Commun. 2021 Nov 26;12:6929. doi: 10.1038/s41467-021-26931-3 (PMC8626421; doi:10.1038/s41467-021-26931-3)
Supplement: Supplementary file 4 — Source Data [file 41467_2021_26931_MOESM4_ESM.zip › Fig. 2b and Supplementary Figure 18a/Ceratophyllum_Euryale.nwk]

(1:0.0287555878,(2:0.0378218809,8:0.0430392021):0.2772982548,7:0.0276400596)
(1:0.0510443800,(3:0.0345666267,4:0.0284299219):0.5259003279,7:0.0126651717)
(1:0.2586551020,(3:0.0392193614,4:0.0307021271):0.3697230095,9:0.5989810601)
(1:0.0466490440,7:0.0291437555,(8:0.2296175292,9:0.6019017753):0.2763501485)
(1:0.0123862446,((2:0.0262597393,8:0.0233646630):0.2293692676,((3:0.0331760311,4:0.0718696200):0.5919350801,(9:0.0699553518,11:0.0270855095):0.3999007305):0.1491982471):0.1982456662,7:0.0566813354)
(2:0.4317776818,(3:0.0658014878,4:0.0494359956):0.7061121874,((9:0.0343341705,10:0.0532927064):0.0158025826,11:0.0451220875):0.2761348572)
(1:0.0389291046,(3:0.2908081387,4:0.4244160053):0.6093992002,7:0.0341308151)
(1:0.0106086602,7:0.0460368885,(10:0.0353809542,11:0.0630066431):0.9380350590)
(1:0.0125045139,7:0.0570857408,((9:0.0372857069,11:0.0323844586):0.0267440179,10:0.0198872399):0.9915046631)
(8:0.2535099522,(9:0.0493198465,10:0.0050680374):0.0117204028,11:0.0807569557)
(2:0.3048752653,(3:0.0310585952,4:0.0284262152):0.2314592770,((9:0.0188665744,10:0.5459230655):0.0139737286,11:0.0149632417):0.2188965807)
(1:0.0146062607,7:0.0372016269,(10:0.0220010488,11:0.0434787652):0.8209106411)
(3:0.0201249400,4:0.0154568134,(9:0.1078058687,(10:0.0451653473,11:0.0357207047):0.0376812271):0.7309702117)
(7:0.0269564182,8:0.0320532354,(10:0.0251656814,11:0.0213679544):0.4528880282)
(1:0.2863634912,(3:0.0270693574,4:0.0362070289):0.3481865922,(9:0.0124141027,(10:0.0314426128,11:0.0492106527):0.0145819534):0.3306880609)
(2:0.0756863562,8:0.0000023730,(10:0.0055327694,11:0.0866251768):1.4071810473)
(3:0.0249794261,4:0.0244570803,((7:0.0172870608,8:0.0321197919):0.2026265163,(10:0.1255164551,11:0.0116263560):0.4066155004):0.2234799643)
(1:0.0000027583,7:0.0297037998,((9:0.0239258922,11:0.0560582366):0.0319975698,10:0.0230240950):0.6233995011)
(1:0.4015133766,(4:0.1899512738,(10:0.0209458721,11:0.0267785040):0.2883502366):0.0545552063,(7:0.0226723615,8:0.0351627590):0.3005873151)
(1:0.0122912960,7:0.0777190300,(8:0.2897243852,(9:0.0225548773,11:0.0197416196):0.2614767305):0.2269803222)
(1:0.2843854095,4:0.6097207960,(10:0.1072068110,11:0.0167799615):0.5385004212)
(4:0.3444911841,(9:0.0230580331,11:0.0231162561):0.0060099814,10:0.0122486017)
(8:0.4641412853,(9:0.0148456557,11:0.0166166540):0.0058307519,10:0.0061061921)
(1:0.2255588591,8:0.1747642133,(9:0.0576503763,10:0.0242171628):0.2187582565)
(5:0.0422641089,6:0.0360396468,((9:0.0875471296,10:0.0147008410):0.0519024867,11:0.1041082602):0.4965396812)
(1:0.4490385530,3:0.3391597254,(9:0.1232695583,11:0.0591553234):0.2290958289)
(1:0.2474189570,(3:0.0478291166,4:0.0269828701):0.3576244882,(5:0.0788998402,6:0.0091694760):0.3843443353)
(6:0.6922943231,9:0.0150644369,(10:0.0233883272,11:0.0236050532):0.0149889910)
(4:1.2337085783,(6:0.4148491683,(7:0.0796986029,8:0.0074260627):0.3068374191):0.2209096058,(10:0.5665595281,14:1.2159288451):0.1779971667)
(6:0.5712755875,(10:0.0603281789,11:0.0779623089):0.2758006751,14:0.1944686318)
(3:0.6172492102,(7:0.0629719571,8:0.0243372242):0.4728545631,((10:0.0616868027,11:0.0330476059):0.2452743501,(13:0.1331724428,14:0.0322228970):0.3161259297):0.3299944448)
(4:1.1085518270,(10:0.0364957997,11:0.0391257667):0.1325572299,13:0.2884031430)
(3:0.0222432981,4:0.0601129834,(11:0.3187187616,14:0.2566651375):0.6230408147)
(3:0.0272067639,4:0.0366152093,((7:0.0335895274,8:0.0184018965):0.3396434383,(9:0.0438298507,(10:0.0369231293,11:0.0277840504):0.0568718983):0.2517664166):0.5816805333)
(2:0.0863965159,((3:0.0344915695,4:0.0304122232):0.2467903697,(6:0.3114117131,11:0.5963591746):0.1716907963):0.1727929883,9:1.4569178009)
(1:0.2623526644,(3:0.0339171624,4:0.0266495383):0.2439096810,(10:0.0325820889,11:0.0399383133):0.4965936446)
(6:0.0208779972,8:0.0146293252,(9:0.0000021563,(10:0.0431239359,11:0.0287071355):0.0223384466):0.5657092308)
(3:0.0182663735,4:0.0280789711,(6:0.4258210865,10:0.4359049427):0.3780580671)
(1:0.0237847308,2:0.0462414788,(9:0.0288707785,10:0.0309284055):0.6587122196)
(1:0.0213922151,2:0.0125343554,(3:0.3223119276,(9:0.0143071772,10:0.0337074974):0.7393096536):0.2380837906)
(1:0.0177262849,2:0.0891871236,((9:0.0294841592,11:0.0354272009):0.0156982768,10:0.0318126042):1.0448476536)
(6:0.0914303746,8:0.0197428380,(12:0.0418421892,(13:0.0302695228,14:0.0579348286):0.0381162574):0.7377586165)
(1:0.0436347817,2:0.0206347231,((7:0.0236049506,8:0.0288735341):0.3066907416,(10:0.0370958709,11:0.0585894454):0.6107179683):0.2896505825)
(3:0.0000022593,4:0.1033578644,((((9:0.1933049738,11:0.1099102276):0.0474642430,10:0.1787114641):0.1056632196,13:0.6018731782):0.1160526509,12:0.5903943150):0.5554900608)
(1:0.0107220399,2:0.0773658148,(((6:0.0259545056,8:0.0145570032):0.1500160788,7:0.1489574031):0.0713072159,((9:0.0124435152,10:0.0141912079):0.0093198867,11:0.0079760217):0.1471285127):0.2496618537)
(3:0.0513110325,4:0.0150812737,(6:0.0234650289,8:0.0353672324):0.7350059566)
(6:0.3702918953,(7:0.0418926226,8:0.0220469337):0.1915598425,14:0.4564657212)
(1:0.0567253288,2:0.0893644857,(7:0.2462812824,(10:0.0275698877,11:0.0300585311):0.3897986206):0.3356111514)
(10:0.0883844255,11:0.0325029948,(13:0.0190686738,14:0.0330870822):0.3523124435)
(7:0.0247557553,8:0.0278384323,(9:0.1518633006,(12:0.0626741198,13:0.0277549136):0.2819622109):0.6513621631)
(7:0.0158236905,8:0.0097149407,((9:0.0247180902,(10:0.0150810340,11:0.0205452183):0.0025963921):0.0817376852,((12:0.0120781783,13:0.0367550059):0.0044314094,14:0.0239279198):0.0886386657):0.3191232543)
(7:0.2915992287,10:0.1954874487,((12:0.0121321158,14:0.0232831016):0.0103295207,13:0.0191681665):0.1806007839)
(1:0.4444193437,(9:0.0358665619,(10:0.0297275662,11:0.0298762300):0.0068604083):0.1454711877,((12:0.0298156512,13:0.2558961733):0.0035309064,14:0.0301061909):0.1426809597)
(4:0.3707152629,((5:0.0307099311,6:0.0658528514):0.2566475530,(7:0.0360596433,8:0.0386988307):0.2603081845):0.0960624390,(9:0.0371300756,11:0.0539518775):0.4331325609)
(1:0.1684702302,(7:0.0180733748,8:0.0216395765):0.1383829884,(12:0.0362675527,13:0.0106822784):0.1667737734)
(5:0.0592244609,6:0.0264635061,((10:0.2286683255,12:0.1470358409):0.1601564126,14:1.0924448909):0.3618456214)
(8:0.9554570167,((9:0.0503373558,10:0.0272455602):0.0370461885,11:0.0765898150):0.1091975804,(13:0.0436827563,14:0.0357931457):0.3149230011)
(4:0.4337858552,(7:0.0304103256,8:0.0352188624):0.3492510919,(12:0.0244573280,(13:0.0356743009,14:0.0495778974):0.0074148895):0.3574485903)
(5:0.0229917771,6:0.1845485447,(9:0.0245966438,10:0.0434255974):0.4662306171)
(5:0.0384699752,6:0.0241896071,((7:0.0215446239,8:0.0312728227):0.1491704123,(9:0.0261052310,10:0.0292029629):0.5219753892):0.2534380321)
(5:0.0293430768,6:0.0426415769,((12:0.0347302043,13:0.0425441417):0.0177442994,14:0.0329783680):0.8625747936)
(5:0.0766274381,6:0.0154154744,(9:0.0363301766,11:0.0214920031):0.4592688200)
(4:0.3807682110,5:0.2655703491,(9:0.0301237960,11:0.0198783901):0.2164218114)
(1:0.3108618160,3:0.3095209665,(6:0.2357075029,7:0.2944713603):0.2908829207)
(1:0.3375114328,(5:0.2723094177,10:0.3556176239):0.1999367607,(11:0.0964853225,13:0.1491971026):0.1385854733)
(5:0.2186595989,6:0.5612145142,(10:0.0430348041,11:0.0267054354):0.4518851976)
(4:1.0177866284,9:0.0009795859,(10:0.0341972019,11:0.0334520426):0.0159224376)
(1:0.0606856721,2:0.0453332107,((10:0.0109404891,11:0.0697798091):0.2611141043,((12:0.0265074136,14:0.0440281397):0.0343096042,13:0.0403511354):0.1693093129):0.7413640190)
(3:0.3729485001,(9:0.0624515976,10:0.0336858152):0.0813658146,13:0.2974015357)
(3:0.0154564914,4:0.0763142899,(13:0.0357786353,14:0.0317284401):0.4655635117)
(1:0.0005963554,2:0.0587746318,(5:0.4936356631,9:0.5782578315):0.4329000300)
(1:0.0238237445,2:0.0273138967,(7:0.3853589873,(10:0.2582309128,14:0.2414612124):0.2730171175):0.3822837138)
(1:0.0281969159,2:0.0296049863,(11:0.1948250897,((12:0.1176425762,14:0.0235917329):0.0032869844,13:0.0155687124):0.1058363977):0.4902092787)
(3:0.0301379286,4:0.0053695624,(12:0.0429650445,13:0.0241314085):0.3496110831)
(3:0.4268526703,(9:0.1770102973,(13:0.0506774685,14:0.0252159650):0.1403933236):0.1198076589,(10:0.0262332677,11:0.0213284273):0.2358751990)
(10:0.0265421438,11:0.0462281976,(12:0.0290528764,13:0.0529098621):0.5142689405)
(3:0.0076992798,4:0.0495498679,(6:0.5120412179,((9:0.0185481305,11:0.0920792215):0.2041424017,13:0.3936169606):0.5696956361):0.6209960928)
(1:0.4198660101,(5:0.0512770265,6:0.0038726341):0.5041400795,9:0.4485629655)
(3:0.0241696603,4:0.0277072580,((12:0.0661502184,14:0.0494668733):0.0375602448,13:0.0121640290):0.8315866527)
(1:0.3520594374,(5:0.0530704398,6:0.0000021502):0.2908611114,(9:0.0281352564,(10:0.0311235181,11:0.0339606758):0.0096969880):0.4458023142)
(3:0.0169090483,4:0.0270599430,(9:0.0579614236,(10:0.0402166929,11:0.0524482867):0.0589844072):0.5804381979)
(3:0.0428308769,4:0.0197037314,((9:0.0388908179,11:0.0396202438):0.0165200193,10:0.0180492895):0.6947371575)
(3:0.0552852742,4:0.0687570883,(9:0.0830970077,11:0.0143338343):0.6017663850)
(2:0.3352654698,4:0.3364402185,(12:0.0448664204,14:0.0388384063):0.8323800197)
(4:0.3462216500,(8:0.5934675588,(12:0.0824903123,14:0.0546912386):0.1906502362):0.0223335690,(10:0.0323662005,11:0.0159439327):1.0439958597)
(3:0.0363756685,4:0.0900231187,(12:0.0282122602,13:0.0520667852):0.7087202865)
(2:0.5554808918,(12:0.0209254347,14:0.0374996777):0.0116678435,13:0.0205539440)
(2:0.5232433104,(12:0.0263626011,14:0.0243917862):0.0080211709,13:0.0120829357)
(7:0.0617226774,8:0.0401294521,(12:0.0127567299,(13:0.0391990120,14:0.5428481966):0.0233281376):0.6065370598)
(2:0.1449966399,4:0.2946149912,(13:0.0332705140,14:0.0244432936):0.3079094410)
(7:1.0490361006,(12:0.0386884286,13:0.0322421683):0.0112887283,14:0.0195984325)
(7:0.0448715910,8:0.0433750129,(12:0.0034597260,13:0.0606546295):0.6588109204)
(3:0.0000025073,4:0.1183196978,(9:0.0269026700,10:0.0181398819):0.4777140377)
(3:0.0255459888,4:0.0133245469,(8:0.1592007565,12:0.1673848832):0.2462138348)
(3:0.5953356757,8:0.3891025686,(12:0.0144098646,14:0.0609007229):0.3526214190)
(8:0.4272650349,12:0.0328089897,(13:0.3285846086,14:0.0176494115):0.0000020194)
(4:0.5173600748,12:0.0362443770,(13:0.0283135060,14:0.0214645176):0.0053500218)
(9:0.0322547130,((10:0.0986689243,11:0.0256449952):0.0000020178,12:0.0155425819):0.2636752502,13:0.0173143796)
(5:0.0516714937,6:0.0127844136,(11:0.0129446234,13:0.0462298647):0.3501060369)
(1:0.2134150935,(5:0.0171966898,6:0.0575870067):0.1484712869,10:0.4143408766)
(1:0.6471320267,9:0.0275221107,(10:0.0201408983,11:0.0182391038):0.0092181832)
(5:0.0257669290,6:0.0305835616,((9:0.0493810033,11:0.0348583153):0.0159197406,10:0.0143142106):0.3407545848)
(2:0.2418374751,(5:0.0407160152,6:0.0443286679):0.2377838346,((9:0.0284186197,11:0.0269623082):0.0122981168,10:0.0327900271):0.3754276926)
(1:0.0130345954,2:0.0659749023,(9:0.0291132838,11:0.0194389317):0.3428524296)
(5:0.0118585463,6:0.0236486588,((12:0.0251857659,13:0.0219621659):0.0035905406,14:0.0152667348):0.4400669309)
(5:0.8677728644,(12:0.0788346438,13:0.0077936446):0.3066585006,14:0.4272993738)
(2:0.5267844168,9:0.2584971378,((12:0.0275148985,13:0.0229797815):0.0112858158,14:0.1734201043):0.1711183104)
(5:0.1481482745,6:0.1175412732,((12:0.0308604012,13:0.0620135948):0.0271031679,14:0.0186065344):0.9228100492)
(2:0.4853089933,(12:0.0344302521,13:0.0359738260):0.0111710606,14:0.0234662201)
(1:0.2003333986,2:0.3849524532,(12:0.0249375846,14:0.0019766124):0.1480782223)
(1:0.0590756740,2:0.0175526207,((5:0.0230951665,6:0.0243075743):0.1943415955,(12:0.0223677897,14:0.0308721421):0.2533680110):0.2623519417)
(2:0.5567256219,12:0.0070706657,(13:0.0254357167,14:0.0410617148):0.0238934898)
(2:0.6951445351,12:0.0196929509,(13:0.0396335961,14:0.0425409416):0.0101693961)
(4:0.0665105810,5:0.0081881298,(12:0.0427096238,13:0.0275625393):0.4349461295)
(4:0.0258369911,5:0.0199318647,(13:0.0183929127,14:0.0211003694):0.5909408186)
(6:0.5689732142,(12:0.1033599917,13:0.0329964628):0.0114769600,14:0.0267630769)
(6:0.4595549048,(12:0.0488226304,14:0.0284298957):0.0009509508,13:0.0176929004)
(7:0.7703364774,(12:0.0247303634,13:0.0371028085):0.0265353280,14:0.0589717048)
(7:0.6383287736,(12:0.0389934768,14:0.5298225579):0.0092336182,13:0.0313851635)
(6:0.3837628716,(12:0.0686779293,13:0.0367863132):0.0140262523,14:0.0130063165)
(4:0.0141619719,5:0.0588943521,((6:0.0206437528,7:0.0243329979):0.2237618806,(12:0.0129556707,13:0.0289715077):0.3316702339):0.2079261480)
(6:2.1557502709,12:0.0105896452,(13:0.0169617226,14:0.0376651878):0.0000021014)
(4:0.0247431636,5:0.0205913671,(13:0.0078413078,14:0.3164565508):0.3286202019)
(4:0.0344712527,5:0.0254030380,(6:0.2430933080,((12:0.0289402700,13:0.0293703125):0.1399275051,14:0.1205971191):0.2190503300):0.1458457819)
(5:0.7933297113,(12:0.0449002938,13:0.0488652303):0.1978394710,14:0.2851665977)
(4:0.0254053200,5:0.0388400676,((12:0.0448351712,14:0.0371301216):0.0222737905,13:0.0204771295):0.7453752727)
(4:0.3786021858,(6:0.0472050527,7:0.0481085915):0.2151636968,((12:0.1426700252,13:0.0354054370):0.0061070371,14:0.0172141035):0.4901770330)
(4:0.0425795473,5:0.0150690133,(6:0.2764256900,((12:0.0090024817,14:0.0330008314):0.2078611651,13:0.1559989419):0.4969175432):0.2105472650)
(6:0.0375078099,7:0.1033183432,(12:0.0289835167,13:0.0280404163):0.7335861129)
(9:0.6109511905,(12:0.0391877712,14:0.0387237737):0.0084392959,13:0.0296907378)
(1:0.0913618045,2:0.0000020373,(12:0.0220223921,13:0.0217526566):0.4299479144)
(1:0.0397144888,2:0.0266143050,(9:0.0266396304,10:0.0334884018):0.4238006872)
(1:0.0575417782,2:0.0343728991,((9:0.0621986284,10:0.0481627334):0.2306947785,((12:0.0521828576,14:0.0497242005):0.0149392288,13:0.0520753486):0.2589500928):0.6368387129)
(10:0.0247623320,11:0.0247954680,((12:0.0278839052,14:0.0269625208):0.0021591050,13:0.0256366664):0.2812422556)
(1:0.0481460164,2:0.0491863459,(9:0.0289072223,(10:0.0459856643,11:0.0524441800):0.0216135708):0.9942422501)
(1:0.9718417584,12:0.0167832303,(13:0.0237640158,14:0.0263396126):0.0050532243)
(10:1.8160581399,(12:0.0468220670,14:0.0318666961):0.0092700032,13:0.0307400933)
(1:0.2367482718,2:0.4395500028,((12:0.0352631451,14:0.0432589116):0.0245044959,13:0.0118416052):0.7575182489)
(4:0.5920545842,6:0.5322907985,(11:0.1934365938,(12:0.1007245217,13:0.1360725558):0.3915577129):0.4745506989)
(1:0.5939591982,10:0.2716043152,(12:0.0475847157,(13:0.0358543638,14:0.0411217984):0.0058487257):0.1676293216)
(1:0.0410639317,2:0.0823132900,(10:0.0461798561,11:0.0152372829):0.3657225951)
(6:0.4092781009,(10:0.0241438932,11:0.1444896497):0.1023661358,12:0.1628234081)
(4:0.5023262808,(9:0.0459345366,10:0.0300740763):0.1889073360,(12:0.0389334527,13:0.0318401547):0.2185699024)
(2:0.2607544362,10:0.4457644538,(13:0.0248500004,14:0.0294526300):0.1962126555)
(2:0.7677433492,(9:0.0283701441,10:0.0368010602):0.1316399096,12:0.2401033200)
(1:0.6940583690,9:0.2108948224,((12:0.1343774710,14:0.0176498758):0.0038175539,13:0.0344101630):0.0834995846)
(1:0.1338402158,2:0.0109796251,(9:0.1938603912,12:0.1029307366):0.5544936639)
(3:0.5797607621,(9:0.0199002308,10:0.0338169077):0.1527642195,13:0.2105491558)
(4:0.6068215278,(9:0.1915918971,14:0.0249287146):0.0316523259,13:0.0000021654)
(9:0.4829959163,11:0.7173921358,(13:0.0133219875,14:0.0687583463):0.4783980176)
(9:0.0346283452,(10:0.0327919346,((12:0.0399879249,13:0.0363100166):0.0083594572,14:0.0288965653):0.3381761150):0.0061267316,11:0.0364364067)
(5:0.7494043077,((9:0.0439680842,11:0.0669149688):0.0100787017,10:0.0521848086):0.1569265154,(12:0.0810380958,14:0.1359269979):0.2083993481)
(5:0.2419314175,7:0.3851815913,(9:0.0238613974,11:0.0276105189):0.2112259960)
(9:0.3555479867,(12:0.0246270425,14:0.0272592839):0.0034957254,13:0.0170613210)
(7:0.0124948752,8:0.1554316926,((9:0.0427781413,(10:0.0338906099,11:0.0162793679):0.0055778206):0.1185660158,(13:0.0301519712,14:0.0259897836):0.1168349976):0.3731557795)
(5:0.0503062609,6:0.0344003317,(8:0.2993223773,13:0.5033356983):0.4012207213)
(5:0.2103326018,7:0.3407426281,(9:0.0195731661,10:0.0791008016):0.2446149470)
(5:0.8259854326,(9:0.0611334810,11:0.0483781110):0.2063751885,(12:0.0212084670,(13:0.0464617115,14:0.0497512527):0.0066700069):0.1386245216)
(5:0.2144338416,(7:0.0320888097,8:0.0205038139):0.1934195830,(12:0.0393806310,14:0.0634452741):0.6427000652)
(5:0.0357184272,6:0.0289003126,(12:0.0186699721,13:0.0537514959):0.7530354261)
(7:0.6496744388,(10:0.0250926815,11:0.1074337604):0.1067920890,(12:0.0480882770,14:0.0484882721):0.4239711480)
(5:0.4433870820,(12:0.0212306140,14:0.0242562609):0.0083653305,13:0.0195594259)
(5:0.5452708942,9:0.0161825091,(10:0.0275626558,11:0.0284353911):0.0110513473)
(5:0.3398952389,6:0.2431766035,(10:0.0268027684,11:0.0795651081):0.2927672109)
(6:1.7018958751,9:0.0936070131,(10:0.0343843847,11:0.0487618165):0.0220426689)
(5:1.1724374876,(9:0.0321954478,11:0.2315110336):0.0446713434,10:0.0000028732)
(5:0.0462519257,6:0.0503624920,((9:0.0497789092,11:0.0449365343):0.0243614572,10:0.0404150107):1.0026674451)
(9:0.0557255857,(10:0.0247356674,(12:0.0393787420,14:0.0298373818):0.3974032326):0.0284209779,11:0.0133831842)
(7:0.4714829027,((9:0.0311120698,11:0.0550794790):0.0151456560,10:0.0188329608):0.1410605710,13:0.1894470751)
(2:0.4068728512,5:0.3565216929,(12:0.0280348832,13:0.0388061608):0.1905659168)
(7:0.4663958498,(12:0.0233880387,14:0.0433145730):0.0136092761,13:0.0240794856)
(1:0.7054891653,6:0.6995710314,((9:0.0572720352,10:0.0288637072):0.2542112767,14:0.2327510334):0.4040578543)
(7:0.7191478798,(9:0.0300887487,11:0.0317827073):0.0214157004,10:0.0220989995)
(6:0.8524186873,(9:0.0810894295,11:0.0308613102):0.0159189327,10:0.0280945438)
(6:0.6982415797,(9:0.0238299044,10:0.0188013524):0.0112434260,11:0.0239964252)
(2:0.5211413505,7:0.4801993577,((9:0.0416470325,10:0.0410395311):0.1691633533,((12:0.0544597820,13:0.0387340927):0.0047856673,14:0.0500048934):0.2235261179):0.2429399207)
(5:0.0075245776,6:0.0694143783,(9:0.0425101342,10:0.0115726567):1.2698830608)
(1:0.0482524671,2:0.0375786121,((5:0.0478240195,6:0.0316236925):0.2501207754,((10:0.0262186199,11:0.0563687045):0.1310449019,(12:0.0205445319,13:0.0308787081):0.1239291103):0.3116745615):0.2104763482)
(1:0.0362135519,2:0.0504589514,(10:0.0642123628,11:0.0279007992):0.5850756807)
(2:0.1834144447,6:0.1240995915,(9:0.0237157617,10:0.0053097871):0.2459733586)
(9:0.0591751618,11:0.0641693219,((12:0.0406739948,14:0.0499905983):0.0002070881,13:0.0302236702):0.3847384626)
(2:0.1779896141,5:0.1356863117,(9:0.0347578833,10:0.0184073798):0.2394019525)
(9:0.0293736515,(10:0.0335375150,(12:0.0357631523,13:0.0213450869):0.3078362668):0.0053051964,11:0.0330251251)
(5:0.0301093950,6:0.0174525888,((12:0.0284143769,14:0.0358108006):0.0377643385,13:0.0000021658):1.1516196137)
(9:0.0290125805,11:0.0223772554,(13:0.0382531123,14:0.0443355744):0.3067850698)
(2:0.4735506576,(12:0.1155922545,14:0.0264677316):0.0059996597,13:0.0273016349)
(5:0.5913094214,(9:0.0334670242,(10:0.0335605249,11:0.0358193035):0.0006291713):0.1743364708,(13:0.0222494202,14:0.0511540012):0.2309007948)
(5:1.5182490665,10:0.4477391205,(13:0.1468053910,14:0.0797521720):0.1547470860)
(4:0.6212565959,6:0.3023127903,(12:0.0555003960,13:0.0297822892):0.2897262750)
(4:0.8875175336,11:0.2834146137,(12:0.0484443571,14:0.0272579075):0.1785226080)
(6:0.5238889383,(10:0.0414685502,11:0.0563982763):0.0925056017,(13:0.0198995617,14:0.0290270709):0.1134632077)
(1:0.0424745006,2:0.0284865276,(11:0.2044990625,(12:0.0358730892,13:0.0267346331):0.1393558612):0.4683209674)
(1:0.0212835336,2:0.0417874888,(13:0.0308998525,14:0.0426629066):0.5039597178)
(6:0.6517934833,11:0.2655453598,(12:0.0419531213,(13:0.0486428493,14:0.0248183855):0.0023705359):0.0786749978)
(4:0.0272072735,6:0.0121475849,((9:0.0234738735,11:0.0248329725):0.0121559613,10:0.0302198955):0.4979588174)
(4:0.0449894284,6:0.0665955360,((9:0.0593401102,10:0.0534580226):0.2730842435,11:0.3544206207):0.7189057370)
(4:0.0266181657,6:0.0575126791,((9:0.0342146808,11:0.0444171278):0.0463970555,10:0.0712449937):1.0811829918)
(1:0.0202926903,2:0.0249954440,((4:0.0347006935,6:0.0205117510):0.4047024249,10:0.7016781144):0.2172010693)
(1:0.1497363767,6:0.3823398650,(9:0.0509602324,10:0.0171685204):0.3794694581)
(2:0.1077382209,3:0.1180742964,(12:0.0375465237,14:0.0951257895):0.2108561243)
(3:1.1680960737,(12:0.0376954974,14:0.0399817500):0.0207891449,13:0.0193955188)
(1:0.9950521099,(12:0.0336019575,14:0.0323432082):0.0073867022,13:0.0228664810)
(1:0.0164078402,2:0.0361462577,(12:0.0708637685,14:0.1385797703):0.4032433312)
(1:0.0263980663,2:0.0168967712,(3:0.3041323072,((12:0.0217063894,14:0.0296999134):0.0087924614,13:0.0069976705):0.2958961123):0.1740381359)
(3:0.0213355468,4:0.0243215054,((12:0.0989486940,13:0.0290910114):0.0217523723,14:0.0199593898):0.3957035106)
(1:0.0633484250,2:0.1285735532,(3:0.3448625288,(10:0.0645639292,11:0.0267732297):0.4283949308):0.1452037450)
(1:0.0213356597,2:0.0369787125,(12:0.0571468649,14:0.0350803514):0.5277148685)
(9:0.0575285507,11:0.0443056838,(12:0.0454315315,(13:0.0410090937,14:0.1106576557):0.0057798692):0.4337781367)
(1:0.0348543495,2:0.0398294872,(12:0.0236256282,13:0.0353907530):0.6104777996)
(2:0.0584183627,8:0.0081013738,((12:0.0227286517,14:0.0308984260):0.0082392282,13:0.0223712926):0.3732128483)
(4:1.0176297283,(9:0.0443790147,((12:0.0357663925,13:0.0419831250):0.0098436967,14:0.0299218612):0.3724843984):0.0404050424,10:0.0229415452)
(1:0.0335914475,2:0.0270208308,(12:0.0458619759,13:0.0469052809):0.8351828826)
(1:0.0827108827,2:0.3183125223,((9:0.0037858147,11:0.1312859513):0.0770413677,10:0.2254015488):0.2699619930)
(1:1.0116866002,(2:0.0216095424,8:0.0355343157):0.4186006939,((10:0.0608033044,11:0.0469765623):0.1237923910,((12:0.0260010194,13:0.0452677776):0.0108783824,14:0.0345644309):0.1279337947):0.4899424448)
(2:0.0328062780,8:0.0317998162,(12:0.0199027965,(13:0.0207783829,14:0.0407363938):0.0073602454):0.4016715951)
(4:0.5543414922,(9:0.0378303829,10:0.0438290161):0.0372184610,11:0.0576286936)
(2:0.3930135758,8:0.2589359285,((9:0.1152244138,11:0.0252594714):0.1841459341,(13:0.1593015097,14:0.1319868129):0.2292643938):0.2618506379)
(2:1.0709790323,12:0.0374840420,(13:0.0386751938,14:0.0436063129):0.0063919264)
(1:0.0272599948,2:0.0205671922,(11:0.3319811374,14:0.1177772124):0.1720354348)
(1:0.0300480470,2:0.0446192417,(8:0.2956881550,(9:0.3006055627,13:0.5210452152):0.5726375499):0.4460267684)
(2:1.0780961850,(9:0.0323762746,11:0.0224486594):0.0001287064,10:0.0368315881)
(1:0.0358785605,2:0.0318128587,((10:0.2672724017,14:0.2111471212):0.0876045111,11:0.4254554342):0.6209063879)
(2:0.0069171414,8:0.0351538438,(10:0.1729665014,(13:0.0882152765,14:0.0212089790):0.1057059512):0.4662441340)
(4:0.5772906202,(9:0.0213085693,11:0.0291353349):0.1067234697,(13:0.0364445701,14:0.0301562776):0.2448886033)
(9:0.0568665626,11:0.0379030562,(12:0.6138089151,14:0.1379974490):0.2375305885)
(4:1.0158154903,12:0.0268247344,(13:0.0459208796,14:0.0368403771):0.0108679841)
(2:0.6465241630,(9:0.0241652998,11:0.0401916554):0.1366722069,(12:0.0188695868,(13:0.0259532230,14:0.1007466434):0.0033561535):0.1073937752)
(9:0.0436722681,10:0.0356140686,(12:0.0136329878,14:0.0582708864):0.7447106866)
(1:0.0348322197,2:0.0075035626,(9:0.0357806641,10:0.0135738892):1.3581574009)
(1:0.0281170526,2:0.0292231822,(9:0.0352878238,10:0.0295365037):0.4799968463)
(1:0.0199299548,2:0.0261125187,(9:0.0588014017,10:0.0314333559):0.7618525127)
(3:0.6259905304,9:0.0085997952,(10:0.0448215543,11:0.0226801380):0.0170293507)
(2:1.2997806240,9:0.0195114239,(10:0.0502192514,11:0.0518212617):0.0348790584)
(1:0.0394373934,2:0.0345660657,(9:0.0193856702,11:0.0485277100):1.0801676093)
(1:0.0254062543,2:0.0405026743,(9:0.0281450561,10:0.0454852879):0.7717351848)
(4:0.8761703253,9:0.0385145094,(10:0.0349925726,11:0.0378248760):0.0000021575)
(1:0.0617223792,2:0.0352248542,(4:0.6035729746,(10:0.2174477000,11:0.4605672360):0.6101224616):0.5140450437)
(1:0.0318427538,2:0.0358085929,((9:0.0257800604,10:0.0422447669):0.1421678177,(11:0.0687806776,13:0.0296409084):0.1814050407):0.7842549866)
(1:0.0000024777,2:0.0837521192,((9:0.0859151574,10:0.0638337891):0.0358952963,11:0.0214439995):1.1386535673)
(3:0.0237216551,4:0.0147245183,(9:0.0951775632,10:0.1533349502):0.3165374444)
(3:0.0353361864,4:0.0187824052,((9:0.0267106751,10:0.0413906949):0.1757341254,(11:0.0211247595,13:0.0416686757):0.1243801752):0.5184315914)
(3:0.0451492170,4:0.0819746450,((9:0.1167296991,11:0.0308103844):0.0128764741,10:0.0060755008):0.4438228218)
(1:0.0305831196,2:0.0288767258,((9:0.0310588215,10:0.0432201763):0.0322881052,11:0.0589155642):0.8475145333)
(1:0.0231022251,2:0.0509068800,((9:0.0517917762,(10:0.0324136846,11:0.0343286097):0.0120525694):0.1931443626,13:0.2039074965):0.7571885683)
(3:0.3242846545,((9:0.0216490974,11:0.0150424937):0.0120828853,10:0.0169909110):0.0526877857,13:0.1936075799)
(1:0.0578164997,2:0.0000025146,((9:0.0588342405,10:0.0480086694):0.0198582576,11:0.0425101249):0.7769146197)
(3:0.0289603194,4:0.0203145587,(10:0.0606745988,11:0.0185809855):1.0102361345)
(3:0.0448135951,4:0.0572187625,(10:0.0411628875,11:0.0809933342):0.8936372729)
(1:0.0491339845,2:0.0168703226,((9:0.0331438754,11:0.0190122686):0.0079010041,10:0.0273748152):0.7669444228)
(3:0.0937805256,4:0.1900770414,(10:0.0136208672,11:0.0353209962):0.4443626426)
(3:0.6911262958,(9:0.0290396433,(10:0.0429556230,11:0.0471454830):0.0034205029):0.1752093625,((12:0.0320316778,13:0.0443664269):0.0032472074,14:0.0274419896):0.1896656323)
(1:0.0089553710,2:0.0309745700,(9:0.0532879905,10:0.0037027935):0.6381452724)
(1:0.2470019496,2:0.0442131561,(9:0.0268991817,10:0.0317738066):0.3662363985)
(1:0.0335470948,2:0.0212802004,(4:0.4864458640,11:0.8273927348):0.2270156283)
(1:0.0470466873,2:0.0061979348,(10:0.0246626483,11:0.0445679955):0.7439469671)
(1:0.0044216254,2:0.0409340618,(4:0.1343213127,(10:0.0092357780,11:0.0434727791):0.5168775901):0.2649123593)
(1:0.0308714089,2:0.0280420077,(10:0.0166577648,11:0.0550171407):0.6211547697)
(3:0.0258365344,4:0.0216979580,(10:0.0575150020,11:0.0174866687):0.3801331716)
(1:0.0331409867,2:0.0476426187,((3:0.0411225746,4:0.0859466861):0.2003650778,10:0.4831311200):0.1689682539)
(1:0.0153843419,2:0.0266521996,(3:0.2606501560,11:0.4010972659):0.1730718731)
(1:0.0953834761,2:0.0228515322,(3:0.0000029668,4:0.0276090304):0.2124665890)
(3:0.3713582438,(9:0.0216164073,10:0.0810603197):0.0138369553,11:0.0121364335)
(3:0.0314505064,4:0.0456115738,((9:0.1195058660,10:0.0257990964):0.0048675739,11:0.0398799771):0.4627147897)
(4:1.2799371658,(9:0.0471192531,10:0.0220679386):0.0012372788,11:0.0459865568)
(2:0.9423362042,(9:0.0539736248,10:0.0419048919):0.0278964448,11:0.0141250576)
(3:0.0010934378,4:0.0365154771,(10:0.2639760380,11:0.0649958269):0.4282323092)
(3:0.0000029802,4:0.0634686253,((9:0.0430007806,10:0.0527019374):0.2099678627,(12:0.0467253814,14:0.0355585123):0.0957625354):0.7433254085)
(2:0.2345985078,(3:0.0700184562,4:0.0396207553):0.4488449447,(((9:0.0552675941,10:0.0676802542):0.0492876848,11:0.0051468145):0.1421052370,(12:0.0302209870,(13:0.0907203804,14:0.0419986673):0.0219167303):0.3498528990):0.7839640098)
(9:0.0319733629,10:0.0267242472,(11:0.0398770187,(13:0.0375373903,14:0.0626300276):0.2571825216):0.0195769193)
(2:0.6741856622,(12:0.0348053675,13:0.1320879674):0.0623901250,14:0.0000028334)
(9:0.1988586879,10:0.0163548940,(11:0.0334223432,((12:0.0247920791,13:0.0207897879):0.0070950420,14:0.0151450418):0.1912049552):0.0022151470)
(3:1.2434514179,((9:0.0819532182,11:0.0690599450):0.0239187378,10:0.0424266258):0.3941587207,13:0.1632041936)
(1:0.3658547817,(9:0.0309338588,10:0.0167722913):0.1462051861,14:0.1399160713)
(9:0.0280217716,(10:0.0289698164,11:0.0419897704):0.0004975307,14:0.3030445109)
(9:0.0995427602,(10:0.0402379281,11:0.0548996876):0.0729286167,14:0.3528448240)
(1:0.5864459584,((9:0.0658157081,11:0.0430376613):0.0111968866,10:0.0198417778):0.2452356131,(12:0.0330279579,14:0.0331266898):0.1134910135)
(1:0.0378343579,2:0.0277138884,(((9:0.0349850685,11:0.0367787352):0.0100001114,10:0.0219008072):0.1865202721,((12:0.0316391274,14:0.0408244597):0.0025531682,13:0.0213557479):0.1506487769):0.5264010023)
(4:0.3160487186,10:0.1147040790,(12:0.0287767103,14:0.1301115266):0.1131197620)
(1:0.0324771298,2:0.0329526348,(4:0.4152054450,((9:0.0346737850,10:0.0262226479):0.1124137685,((12:0.0385666116,14:0.0273947318):0.0071762432,13:0.0282791646):0.1666559058):0.3153335531):0.2274010339)
(4:0.7077118710,((9:0.0240294975,11:0.0500578557):0.1852647524,13:0.0888988665):0.0374035131,(12:0.1092228365,14:0.2511486646):0.0126144438)
(2:0.6565719457,(9:0.0965180908,10:0.0394558855):0.2649384945,12:0.3923113373)
(1:0.6431856467,10:0.2851034859,(12:0.0190772138,13:0.0555718443):0.1584338128)
(1:0.1773208679,2:0.1525288261,(((9:0.2478269706,(12:0.0279219144,13:0.0524371837):0.0489985024):0.0236865396,11:0.1225626051):0.0510439580,10:0.2485792408):0.0839940912)
(1:0.0355368677,2:0.0630104386,((9:0.0841739175,10:0.3935150513):0.1350797183,13:0.0939940309):0.2030882803)
(10:0.0254214212,11:0.0492542697,(13:0.0211232889,14:0.0513681817):0.3994628269)
(3:0.0238605292,4:0.0345069804,(12:0.0196300454,14:0.0080004756):0.5359464578)
(3:0.6985639790,(10:0.0296422938,11:0.0366916093):0.2229727454,14:0.1266299822)
(3:0.2140043450,4:0.3785953755,((10:0.0232413301,11:0.4093591983):0.1711058655,(12:0.3563937895,13:0.0287859620):0.2088172829):0.2438574518)
(3:0.0413018391,4:0.0467335095,(12:0.0581647358,13:0.0402583059):0.9527843752)
(1:0.0303444013,2:0.0307802164,((9:0.0335616628,10:0.0241896162):0.0982091929,(12:0.0649143679,13:0.1494916834):0.1229876600):0.3514586864)
(1:0.0267065736,2:0.0132954510,(9:0.0395173714,11:0.0105726808):0.7014592253)
(5:0.0343056434,6:0.0211002033,((12:0.0263441443,13:0.0279939558):0.0034803203,14:0.0254610007):0.7341886623)
(2:1.0033418069,4:0.3423695059,(9:0.0244233318,11:0.0439876111):0.2771930118)
(5:0.0254641356,6:0.0537645433,(9:0.0252695638,10:0.0350782130):0.3768329783)
(1:0.3847432936,12:0.0120216000,(13:0.1256404267,14:0.0188829328):0.0122659601)
(1:0.0089763523,2:0.0878853658,((12:0.0257463384,14:0.0206434012):0.0181379893,13:0.0053795856):0.3176481262)
(2:0.5947303280,((10:0.0706998322,11:0.0244049273):0.1810226524,13:0.0166739049):0.0099749742,14:0.0000022103)
(1:0.2104570849,(5:0.0104980644,6:0.0188965297):0.2151870466,14:0.3570031110)
(5:0.0342620881,6:0.0387273534,(8:0.2852900406,(10:0.1580760880,(13:0.0336932892,14:0.0428239553):0.1978551063):0.1875156473):0.3571913271)
(5:0.0237170009,6:0.0567871849,((10:0.0360483816,11:0.0450600813):0.2355890254,(12:0.0442758245,13:0.0515739769):0.2286035392):0.6457622906)
(7:0.0495362321,8:0.0131691203,(9:0.0000023987,11:0.0665717249):0.9242496205)
(7:0.0391251880,8:0.0405998338,(9:0.1825308839,14:0.4189714846):0.7445523775)
(2:0.2554292348,(9:0.5049182646,11:0.6247696504):0.2312911684,10:0.2585716686)
(10:0.0646596369,11:0.0445244193,(13:0.0098369969,14:0.0835888024):1.0607279469)
(3:0.0376449015,4:0.0243365940,((9:0.0317884285,10:0.0324077675):0.0160698065,11:0.0049686068):0.7771349776)
(7:0.0367294371,8:0.0396485995,((9:0.0227594449,11:0.0192905902):0.0240176207,10:0.1311771045):0.2527775028)
(3:0.0586706476,4:0.0402116636,(12:0.0275555772,14:0.0122447613):0.3041859959)
(4:0.4854284860,11:0.2115468935,((12:0.0295624508,13:0.0364222121):0.0042145278,14:0.0252181135):0.1202121680)
(8:0.4772886467,12:0.0199494376,(13:0.0226638446,14:0.0577358616):0.0113605338)
(5:0.2944964803,7:0.4275095903,((12:0.0361692192,14:0.0291638377):0.0172480538,13:0.0139906101):0.6335746463)
(7:0.0236439498,8:0.0308878412,(9:0.0239776214,10:0.0525914812):0.7794017466)
(2:0.2741212675,(5:0.0310228787,6:0.0287518758):0.3668149021,((12:0.0456329589,14:0.0499382882):0.0292574240,13:0.0203012161):0.4253378929)
(5:0.0382714338,6:0.0579416873,(12:0.0191187472,14:0.0417616183):0.8384452219)
(5:0.0325226779,6:0.0421697596,((12:0.0384474430,13:0.0373534390):0.0038431544,14:0.0271968410):0.8132336843)
(9:0.0265686475,11:0.0134715406,(13:0.0327498616,14:0.0102234180):0.2420875426)
(3:0.0327527185,4:0.0481690327,((6:0.3146477216,13:0.2944629171):0.2639269860,8:0.3516998329):0.2745122572)
(8:1.0503408193,10:0.0389540065,(11:0.0321300041,14:0.7854974042):0.0350009663)
(1:0.2637681140,(5:0.0199536589,6:0.0338439020):0.2218298120,(10:0.1886760556,(12:0.0315719303,14:0.0744335731):0.1183480565):0.2027744713)
(5:0.0307147019,6:0.0228700959,(12:0.0962518874,14:0.0245902080):0.4361916093)
(7:0.5958697881,(10:0.0463784306,11:0.0392530900):0.2141232609,14:0.2117311495)
(10:0.0327040085,11:0.0126305337,(12:0.0555875689,14:0.0196963224):0.3250580725)
(5:0.1202717430,6:0.0276635451,(12:0.0366863708,14:0.0143846986):0.5590418414)
(3:0.0329556015,4:0.0291753787,(((9:0.0321064669,11:0.0394699713):0.0075553888,10:0.0282641283):0.1570773852,14:0.2494966885):0.9416263113)
(3:0.3962822662,(9:0.2090613225,(12:0.0413543115,14:0.0112941748):0.0890931548):0.0569508592,(10:0.0318816402,11:0.0353811152):0.1355130008)
(4:0.9695430310,(9:0.0704768123,11:0.0326622072):0.4660394380,12:0.1300914384)
(3:0.0403314503,4:0.0008562112,(10:0.1506496939,(12:0.0596086113,14:0.0309790897):0.1479030323):0.7982987053)
(9:0.0390966778,(10:0.0339012307,11:0.0478651878):0.0127277189,(12:0.0538459196,13:0.0450245449):0.3816193225)
(9:0.0333281936,10:0.0318913494,(12:0.0382595467,(13:0.0287773588,14:0.0400425642):0.0139253074):0.3459032614)
(2:0.2256414786,3:0.3738099411,(12:0.0662111883,13:0.0391569536):0.8340769474)
(9:0.0196689552,(10:0.0179820306,11:0.0208207217):0.0062290616,13:0.2469937443)
(1:0.1869723310,(3:0.0316286120,4:0.0342677187):0.1725098458,(10:0.0195115974,11:0.0189074419):0.2710697146)
(1:0.3762807491,6:0.4547068751,(10:0.0233839889,11:0.0624749103):0.7319654771)
(6:0.8790777224,(9:0.0370355474,11:0.0571732504):0.0281976241,10:0.0305883541)
(1:0.0105695794,2:0.0378194027,((9:0.0329193195,11:0.0276899358):0.0089463356,10:0.0295875829):0.6136684099)
(6:0.7296650289,(9:0.0306128498,10:0.0284066919):0.0187836755,11:0.0103661670)
(1:0.2022861967,3:0.2227003182,(10:0.0188815700,11:0.0250016172):0.2861932149)
(1:1.9859713339,(9:0.0279275829,10:0.0391322422):0.0248343819,11:0.0000026701)
(1:0.0348818092,2:0.0319817458,((9:0.0405817480,10:0.3748274396):0.0219601670,11:0.0154804614):0.7889940344)
(1:0.0399418284,2:0.0404202523,(9:0.0301933161,11:0.0357425142):0.4993962561)
(1:0.0472955799,2:0.1200949075,((9:0.0364467090,10:0.0344221329):0.0102088038,11:0.0291421998):0.2595771676)
(2:0.3072665432,5:0.6118201838,(9:0.0069803260,(10:0.0235218812,11:0.0276722903):0.0328581278):0.4003796260)
(1:0.0000020682,2:0.6239204092,(8:0.2464119517,12:0.2769429437):0.1699488661)
(3:0.0433411150,4:0.0110835521,(11:0.2164789225,12:0.1217517400):0.9495371261)
(1:0.0352404077,2:0.0414744283,(3:0.0395622983,4:0.0322625153):0.5197874614)
(1:0.0460141394,2:0.0386926494,(8:0.3601480289,12:0.4147299090):0.2609692909)
(8:0.5645033818,(9:0.0186164332,11:0.0321196336):0.1529914381,12:0.1454118499)
(1:0.0312042475,2:0.0322087799,((9:0.0557684507,11:0.0465189287):0.0400520358,10:0.0325063999):0.8838552629)
(3:0.4364544127,(9:0.0273051473,10:0.0294287222):0.0150135695,11:0.0204098491)
(5:0.3264751334,(10:0.3006882962,11:0.0272140322):0.1134295867,(13:0.0173542006,14:0.0846008764):0.0924782291)
(6:0.7177517735,(9:0.0413138321,10:0.0383862843):0.1816758656,((12:0.1297542358,13:0.1751611511):0.0832171023,14:0.2612997237):0.1466591734)
(5:1.2585029228,12:0.0155725894,(13:0.0218783611,14:0.0355830623):0.0180540421)
(5:1.0903764724,(12:0.0501381165,14:0.0403735092):0.0357622559,13:0.0094981914)
(2:0.4672006996,6:0.1998992413,(9:0.0354346662,10:0.0183896497):0.3632771317)
(6:0.6664361054,(9:0.0333587648,11:0.0762988818):0.1490555622,(12:0.0345493808,13:0.0426443954):0.1521923764)
(1:0.3936102385,((9:0.0294222990,10:0.3350707878):0.0181572020,11:0.0331696516):0.1700660489,(12:0.0318501377,13:0.0877820725):0.2572602309)
(1:0.0214424003,2:0.0605311212,(9:0.2586261184,(12:0.0388545999,13:0.0227888940):0.0997108567):0.4953430444)
(1:0.0173188896,2:0.0377069071,(9:0.0210718594,11:0.0611979841):0.7635530206)
(5:0.6231768759,10:0.2144089069,(12:0.0319234544,14:0.0354594679):0.1696146671)
(6:0.4623360377,10:0.0000020064,(11:0.0195757135,12:0.1918541729):0.0337798005)
(2:0.3013542651,(10:0.2441549882,(12:0.4670470219,13:0.2387066684):0.0081783504):0.0443124503,11:0.2248052144)
(5:0.5151763669,9:0.0211133680,(10:0.0346370302,11:0.0328624860):0.0164150679)
(6:0.6344362431,(9:0.0369214247,11:0.0331713737):0.0828595586,10:0.2365532565)
(6:1.0283848692,(9:0.0451211974,10:0.0356224175):0.0169279579,11:0.0066203716)
(6:0.3957920020,9:0.0173803663,(10:0.0587798935,11:0.0347199319):0.0075873712)
(2:0.5590046956,9:0.0163344863,(10:0.0239654274,11:0.0193254433):0.0126928191)
(2:0.6223385560,9:0.0235456478,(10:0.0527780535,11:0.0427379516):0.0548667127)
(5:0.1393761729,6:0.0259142666,((9:0.0699011799,11:0.1049993326):0.0422287097,10:0.0220680203):1.3966183285)
(2:0.1502989490,5:0.1374234573,((9:0.0196049503,10:0.0187642906):0.0044807630,11:0.0115340738):0.2667385773)
(1:0.1719559478,(5:0.0341954287,6:0.1599068541):0.2496297075,11:0.5839341353)
(5:0.0714745935,6:0.0328103926,((9:0.1924581529,10:0.0324389372):0.0057658946,11:0.0220717205):0.5575630526)
(1:0.2615885589,2:0.2104651901,((9:0.0215928098,10:0.0211252753):0.1792781287,11:0.5443483323):0.0623501913)
(2:1.3305669471,(9:0.0335612928,10:0.0349941838):0.0208088548,11:0.0254634280)
(1:0.1655745897,2:0.0593963193,(10:0.0205331183,11:0.0493904391):0.4578866361)
(2:0.6649341446,(5:0.0108266715,6:0.0569540146):0.5511370349,((9:0.0538685276,11:0.0574431710):0.0466245230,10:0.0668420366):0.4102203747)
(2:1.1639960897,(9:0.0381158337,11:0.0391550533):0.0250807502,10:0.0098657597)
(5:0.0130284834,6:0.0675103624,(9:0.0222146537,(10:0.0350614234,11:0.0237989064):0.0076896043):0.5045627906)
(1:0.0083810784,2:0.0839018248,((9:0.0330420821,11:0.0398554839):0.0082798883,10:0.0856034375):0.4935071858)
(1:0.0233110393,2:0.0169722186,((5:0.0394709868,6:0.0766728178):0.1950653264,(9:0.0574512561,10:0.0231798606):0.1949479687):0.1259515667)
(1:0.0576939686,2:0.0202618742,((5:0.0266989489,6:0.0354616862):0.3666019890,(9:0.0496188284,11:0.0202071620):0.8061815425):0.2101445905)
(1:0.3991450861,2:0.4136707786,(9:0.0125762491,(10:0.0509678908,11:0.0380749653):0.0278311186):0.5389919702)
(1:0.0328743505,2:0.0279890890,(5:0.3297776362,((9:0.0417781249,10:0.0429295240):0.0239475724,11:0.0248233735):0.4965490862):0.1841415882)
(2:0.2481161719,(5:0.0463838123,6:0.0353477173):0.3461078660,(9:0.0645432176,10:0.0284771312):0.3841861398)
(5:0.0270603710,6:0.0425210917,(9:0.0346949350,11:0.0475667353):0.8448625859)
(1:0.3416469047,(9:0.0697032895,11:0.0103153241):0.0024584108,10:0.0187934598)
(6:0.0342233812,7:0.0293294029,(9:0.0642153560,10:0.1330569030):0.5135907993)
(3:0.0386254118,4:0.0298315594,(9:0.2931604346,13:0.2051503354):0.4481436841)
(3:0.7411872821,(10:0.0699568867,11:0.0494664108):0.2345689333,(13:0.0497608401,14:0.0450524373):0.2071984639)
(3:0.2836667825,(5:0.0353209466,6:0.0259515087):0.1335917042,(12:0.0178442913,14:0.0160232584):0.2338784170)
(3:0.0726859623,4:0.0013413865,(6:0.2249212995,14:0.2588085858):0.3807304706)
(5:0.0184556562,6:0.0188003283,((12:0.0225859885,13:0.0299291107):0.0082581469,14:0.0386134540):0.4440951136)
(2:0.6533885255,(12:0.0243714283,14:0.0235883468):0.0105529608,13:0.0138323773)
(3:1.0560663172,(9:0.0366795826,(10:0.0304945309,11:0.0290461953):0.0045858040):0.1408582980,((12:0.0588662147,14:0.0417207146):0.0038415750,13:0.0274812936):0.1976032308)
(2:0.6276601947,(9:0.0259337014,11:0.0330423608):0.0731474833,13:0.3358907348)
(3:0.0630905697,4:0.0247811852,(5:0.4633816981,((9:0.0858837690,11:0.0316263201):0.1752880431,(12:0.0273836554,13:0.0565887294):0.1608208228):0.4090328450):0.3902251659)
(3:0.0327387568,4:0.0309503326,(((9:0.0628846928,10:0.0204819833):0.0061730500,11:0.0254112170):0.0962259992,(12:0.0402960536,13:0.0230110339):0.1996843892):0.5719136936)
(5:0.1999538460,6:0.0473076995,((12:0.0200839300,13:0.0197632936):0.0164074142,14:0.0094250265):0.3670597043)
(2:0.8184676432,(9:0.0110952430,10:0.0266939779):0.2067873740,((12:0.0220851348,14:0.0323147245):0.0061886210,13:0.0281675156):0.1238726503)
(1:0.5235816016,(3:0.0019539487,4:0.0537669939):0.2035524540,(((9:0.1029719695,11:0.0348620970):0.0087104858,10:0.0340753949):0.1606539760,((12:0.0460573657,13:0.0361877013):0.0005071950,14:0.0992759405):0.1056162038):0.5086799659)
(6:0.6724290572,((9:0.0458664925,11:0.0487897557):0.0060871804,10:0.0448807679):0.2160257527,(12:0.0365982758,(13:0.0496631511,14:0.0504327141):0.0055240536):0.2856431819)
(2:0.4786237516,10:0.2205233417,(13:0.0339785663,14:0.0409993644):0.1823735440)
(9:0.0124079959,(10:0.0224546992,11:0.0190070380):0.0092257634,14:0.4322120354)
(11:0.3648008648,(12:0.0519068635,14:0.0607865376):0.0261485191,13:0.0296328514)
(2:0.1325266921,(3:0.0321715371,4:0.0000021457):0.0602968814,(9:0.1772788915,((10:0.0242295980,11:0.0208388811):0.0790255425,(12:0.0125553943,(13:0.3429039779,14:0.0307571871):0.0056290669):0.0890638430):0.0579476057):0.0725045732)
(1:0.0421427625,2:0.0316224046,(5:0.2345462451,(9:0.3476995928,(12:0.0326914453,(13:0.0442074942,14:0.0241459262):0.0062605268):0.2931471479):0.2177932031):0.2396660795)
(1:0.0053003591,2:0.0663870298,(((3:0.0197182518,4:0.0575062101):0.4533667475,(10:0.4807804390,(12:0.0415213206,13:0.0320600907):0.2779612025):0.3164365964):0.1175509201,9:0.6456553647):0.5406488059)
(1:0.2833497222,(2:0.2769283499,(3:0.0183717882,4:0.0780441113):0.2916023590):0.1511492260,(((5:0.0670909242,6:0.0296214403):0.4735209881,(10:0.3132349960,(12:0.0446300518,14:0.0392391036):0.2405091577):0.1717253510):0.1422563507,11:0.4275991123):0.0710230184)
(5:0.4887198823,(10:0.0438491043,12:0.0077453693):0.1369297550,13:0.2324135908)
(4:0.2749766181,10:0.9742482022,((12:0.0297830249,13:0.0335887675):0.0082543830,14:0.0184217321):0.1687523186)
(1:0.0208873902,2:0.0678080361,((3:0.0480219173,4:0.0208992319):0.6443903765,(12:0.0329627263,14:0.1410188046):0.7369690975):0.5707827629)
(1:0.2647467972,2:0.2772384832,(9:0.3921761244,12:0.2732276835):0.1165089957)
(1:0.2192094664,(3:0.0462383600,4:0.0313327352):0.2698591256,((5:0.0586477148,6:0.0172104746):0.3597983751,(10:0.0286413503,12:0.0371539806):0.5525390218):0.1953462602)
(5:0.0382794893,6:0.0290680121,((10:0.0353552465,12:0.1528911154):0.1611968605,14:0.1866139230):0.5271966522)
(1:0.0739988268,2:0.0170939969,(5:0.5551752158,((10:0.1435690094,12:0.1178602370):0.2904237479,13:0.3482270029):0.4902755932):0.2393783284)
(1:0.0563668757,2:0.0256842310,(12:0.0427284439,13:0.0114031384):0.5590863959)
(1:0.6762200444,(12:0.0374041425,14:0.0353306560):0.0186229290,13:0.0314476682)
(1:0.0373117355,2:0.0142531541,(12:0.1314957345,13:0.0174558404):0.2618945400)
(1:0.0380105830,2:0.0168047639,(((9:0.1267281709,10:0.0190257800):0.0103623625,11:0.0289002729):0.0752228770,(13:0.0114541692,14:0.0411016855):0.0768331914):0.2424297525)
(5:0.0740897764,6:0.0056536351,((12:0.0353729414,13:0.0428581705):0.0136898408,14:0.0277909854):0.8349161515)
(2:0.3371929114,(10:0.0124955835,11:0.0462442055):0.1128558582,(12:0.0181945297,14:0.0376177895):0.0904259161)
(2:0.2699286863,(12:0.0234481511,13:0.0257229419):0.0162325123,14:0.0173122047)
(4:0.8722821807,(9:0.0459438474,11:0.0266098819):0.0051998827,10:0.0268122032)
(5:0.0266043338,6:0.0409427948,((9:0.0340845407,10:0.0568315480):0.2896436203,(12:0.0520144954,13:0.0378764990):0.1691664746):0.5883051544)
(2:0.5237605385,9:0.3149957893,(12:0.0546579305,14:0.0799902621):0.3289377680)
(4:0.4136880172,(12:0.0302714468,14:0.0217556601):0.0148764890,13:0.0116193298)
(1:0.6002670075,(5:0.0244876392,6:0.0445455816):0.4475758978,(10:0.0384776839,11:0.0477059296):0.4860765994)
(5:0.0386034706,6:0.0269269538,((9:0.0324165599,10:0.0621807689):0.2810961445,12:0.2345641040):0.6508125297)
(7:0.0364416319,8:0.0204394436,(12:0.0214285304,14:0.0335895242):0.7124993715)
(1:0.0180359459,2:0.0299707382,((7:0.0169151583,8:0.0175851738):0.2242626344,(12:0.0207901159,14:0.0236357873):0.3461538493):0.1723057902)
(1:0.0789255048,2:0.0098739111,(9:0.5674152225,(12:0.0390096668,14:0.0356290972):0.2926738800):0.4057408529)
(5:0.5714401932,((7:0.0305728040,8:0.0528677996):0.6151476248,(12:0.0223616723,14:0.0540238303):0.2613439634):0.4216765486,9:1.0626928665)
(1:0.0677982694,2:0.0319997953,(12:0.0588729178,14:0.0113285386):0.9412055606)
(1:0.0299913415,2:0.0542591356,((3:0.2029766989,12:1.0511139137):0.0724900907,8:0.4597003834):0.2435955307)
(5:0.4541742045,(8:0.5403053009,(12:0.1136900375,14:0.0326073409):0.2356655778):0.1342864700,9:0.2865693722)
(1:0.4657270298,(7:0.0240988922,8:0.0300845710):0.3425027116,(12:0.0494783381,14:0.0329623776):0.6759468969)
(1:0.0172683189,2:0.0690753672,(12:0.0691335340,14:0.0513989898):0.6040794703)
(1:0.9880316512,(12:0.2906563346,13:0.4346573307):0.2731665794,14:0.8317878441)
(1:0.0394554719,2:0.1037348301,(12:0.0452846649,14:0.0349422676):0.4524969214)
(1:0.0000022422,2:0.3736624845,(12:0.0554980485,14:0.0174122755):0.5692185101)
(1:0.0211848066,2:0.0271157054,((12:0.0370137837,14:0.0218811038):0.2691919635,13:0.9744872867):0.2854128097)
(1:0.0516209270,2:0.0103054363,(4:0.1984639783,12:0.5446349124):0.3893761954)
(1:0.0240322997,2:0.0797098303,(12:0.0458727974,14:0.0466351543):0.6857022037)
(1:0.1524169396,2:0.0000023562,(12:0.0451727100,14:0.0226204387):0.9256432597)
(9:0.0213853042,10:0.0705787195,(12:0.0415694483,14:0.0280601035):0.4318327778)
(1:0.0417508735,2:0.0285253503,(9:0.1857769768,(12:0.0313200501,14:0.0339937187):0.1059985092):0.4800474598)
(9:0.0657434161,10:0.0225617005,((12:0.0420002619,14:0.0468438692):0.0057217961,13:0.0376006575):0.4457595990)
(9:0.0217592263,10:0.0362397277,(12:0.0094068048,13:0.0329961630):0.1970116043)
(9:0.0376086323,(10:0.0426206932,((12:0.0354390540,13:0.0292873175):0.0030248960,14:0.0287098724):0.2858885975):0.0138674779,11:0.0381563281)
(10:0.1156362557,11:0.0293129404,(12:0.0494983360,14:0.0770538103):0.3980887760)
(1:0.6249029435,(9:0.0289331362,11:0.0302439172):0.0058495232,10:0.0301860175)
(9:0.0456652705,(10:0.0674252741,11:0.0415219297):0.0039867440,12:0.3831126685)
(1:0.3792440171,(9:0.0315344977,11:0.0177854781):0.0089149216,10:0.0086644123)
(8:0.1956635801,(10:0.0163737987,11:0.0231245199):0.0673486628,(12:0.1141547160,14:0.0290125792):0.0711011506)
(3:0.0045165357,4:0.0425713425,(11:0.2237920564,12:0.1355574269):0.4974955152)
(8:0.4001116305,((10:0.0486160531,11:0.0201511988):0.3499777889,14:0.0100823988):0.0150537470,12:0.0098989799)
(1:0.0403969862,2:0.0338695962,(3:0.3539732178,(12:0.0537461051,14:0.1079930563):0.3951154258):0.3407229601)
(1:0.0270660438,2:0.0187598438,(8:0.2873369674,12:0.7172483306):0.4024649227)
(1:0.0692551080,2:0.0338152680,(12:0.0277915019,13:0.0393399167):0.6775830447)
(1:0.0426647633,2:0.0333232612,(8:0.4004433576,(12:0.0556813363,13:0.0224322367):0.6066715386):0.4509137651)
(1:0.0505600313,2:0.0531304201,(13:0.0432589436,14:0.0330262528):0.7095839130)
(1:0.0339151308,2:0.0173208173,((10:0.0272341493,11:0.0346353294):0.1561688092,(12:0.0328776636,(13:0.0278420180,14:0.0355076546):0.0049482585):0.1447239161):0.5067353637)
(1:0.5550310407,12:0.0342849933,(13:0.0266958306,14:0.0319675705):0.0000022851)
(1:0.9403874959,(3:0.4618590212,(7:0.1267533215,8:0.0311039777):0.3226610755):0.0773464329,(((9:0.0530924241,10:0.0414520570):0.0069712877,11:0.0409783923):0.1896156008,(12:0.0380986378,(13:0.0397600313,14:0.0609351799):0.0144963843):0.2002797662):0.2579930920)
(1:0.2328399806,8:0.2102273422,((9:0.0167671445,(10:0.0273693549,11:0.0133713283):0.0095355367):0.1500677111,(12:0.0196737627,13:0.0343434991):0.0841147017):0.1153749236)
(7:0.0277406631,8:0.0437151951,(9:0.3363689028,(13:0.0608741849,14:0.0408675878):0.1672675110):0.4004241132)
(7:0.0217295360,8:0.0311321869,(12:0.0180289617,(13:0.0728304833,14:0.0249846917):0.0075442615):0.5209684701)
(2:0.2738740984,9:0.1471378313,(13:0.2138508739,14:0.0210214849):0.1319767828)
(7:0.0592750065,8:0.0063948225,(12:0.0201936999,14:0.0362381549):0.6883690042)
(1:0.0316089066,2:0.0219352616,((3:0.0440220794,4:0.0103850950):0.2404389072,((10:0.0449318025,11:0.0374172969):0.0940393832,(13:0.0264610948,14:0.0333139105):0.1319321399):0.3701566743):0.2118187577)
(7:0.0082188328,8:0.0341724916,(10:0.2817274899,13:0.0754978405):0.5951275674)
(9:0.0420844725,11:0.0571153303,(13:0.0854096028,14:0.0891448066):0.4136098443)
(10:0.0872181069,11:0.1221138392,(12:0.0782898262,13:0.0350383113):0.4637065346)
(10:0.0192758941,11:0.0246926159,(13:0.0162131976,14:0.0326165502):0.2795147039)
(9:0.0207133776,11:0.0573822618,(12:0.0000023513,13:0.0751185102):0.9027845148)
(1:0.0239181536,2:0.0216735494,(9:0.0284282373,11:0.0289387796):0.6481523250)
(1:0.0680220298,2:0.0363933163,((9:0.0825775540,11:0.0554861578):0.1578729507,13:0.1957391899):0.3151406701)
(6:0.1140955079,7:0.1395117502,(9:0.0402185515,11:0.0160853855):0.2213682948)
(1:0.0634844281,2:0.0160867297,((9:0.0030172302,11:0.1818528739):0.0875848496,(12:0.0313127555,13:0.0517530731):0.0902641950):0.2101182132)
(1:0.0783517530,2:0.1936939023,((7:0.0231534428,8:0.0358990731):0.4034366376,((9:0.0274655074,11:0.0476673126):0.0119378035,10:0.0243434752):0.4165403247):0.4454002711)
(10:0.0485423950,11:0.0401720270,(12:0.0441019973,(13:0.0324224651,14:0.0361902154):0.0026767392):0.3603469856)
(1:0.0079021447,2:0.0346252425,(9:0.0628011714,10:0.0329483902):0.7996857794)
(1:0.0298053595,2:0.0288279648,((9:0.1818876850,10:0.0344905040):0.0077038208,11:0.0245567558):0.7050911463)
(9:0.0595880269,11:0.0444994882,(13:0.0277549026,14:0.1213031476):0.2816526346)
(7:0.0099944304,8:0.0607339142,(12:0.0227420393,(13:0.0316267454,14:0.0560019209):0.0096158396):0.8028964132)
(1:0.0100184423,2:0.0617614529,(12:0.0571249032,14:0.1126813643):0.2571310905)
(8:0.3745766577,(10:0.0285879836,11:0.0407211306):0.1552786837,(12:0.0463834805,14:0.0340267838):0.2147694116)
(8:0.3699810487,(10:0.0172129071,11:0.0151156741):0.1420667973,14:0.1880436551)
(1:0.0450973705,2:0.0563182352,(7:0.4281851305,((9:0.0427097300,11:0.0433692928):0.0098624218,10:0.0306248561):0.4624128544):0.3086785858)
(1:0.0229971211,2:0.0332385890,((9:0.0473649696,10:0.0266183899):0.0033456061,11:0.0220763523):0.4077064549)
(7:0.0285414425,8:0.0228860045,(10:0.1525773528,12:0.2724872766):0.7602777538)
(7:0.0240532371,8:0.0288160508,((9:0.0306863445,10:0.0189998485):0.1190935921,12:0.1083627765):0.3960205068)
(9:0.0559853250,11:0.0412312918,(12:0.0209117787,14:0.0375156550):0.3047807515)
(9:0.0078587312,(10:0.0314150112,11:0.0245257676):0.0220455926,14:0.4982061625)
(8:0.4923423194,(9:0.0215026572,10:0.0316642333):0.1239764150,14:0.1486058917)
(2:0.8108999396,((9:0.0424925571,11:0.0447225216):0.0120445406,10:0.0549966342):0.2039282246,14:0.2656875793)
(7:0.0214387275,8:0.0340105500,((12:0.0290464938,13:0.1685740959):0.0147311952,14:0.0212304358):0.5201844241)
(7:0.0220148521,8:0.0416466800,((10:0.0522469070,11:0.0198495858):0.2035679286,(12:0.0403891931,13:0.0647820085):0.3560878170):0.9570642025)
(3:0.6443753801,(12:0.0389426865,14:0.0329150731):0.0137512392,13:0.0201300000)
(8:0.4498783550,(10:0.3133150201,11:0.0030710180):0.2605908813,(12:0.0620006976,14:0.0262723431):0.1233431332)
(3:0.5300446637,(7:0.0339173813,8:0.0456617047):0.4408872780,(((9:0.0269993304,11:0.0295192507):0.0057796857,10:0.0204508478):0.0962164958,(12:0.0203592300,(13:0.0365764107,14:0.0286128405):0.0045856900):0.1746406667):0.2242416029)
(7:0.0496769145,8:0.0162542151,(9:0.0458709909,10:0.0670836684):0.2494442390)
(9:0.2192376771,11:0.2603678661,(13:0.3138814929,14:0.2548550798):0.5146721270)
(3:0.0327564160,4:0.0169487363,((7:0.0733412804,8:0.0000027166):0.4126984748,((9:0.0331248746,10:0.0365994877):0.2087595282,(12:0.0539618031,(13:0.0355807608,14:0.0848125229):0.0032290813):0.1746955949):0.3218387766):0.3929246839)
(7:1.0599432112,((9:0.0407008724,10:0.0395512662):0.0112258328,11:0.0404882124):0.0998138409,(12:0.0377123730,13:0.0278195584):0.2422504594)
(1:0.0784318295,2:0.0327022012,(9:0.0596392743,10:0.0431603031):0.4288218300)
(3:0.0347808815,4:0.0396002958,(7:0.4842211255,((9:0.0526952778,10:0.0542295942):0.3756924686,(13:0.0637749672,14:0.0440246032):0.3251177707):0.5104094508):0.3525936949)
(7:0.6155639075,(12:0.0207124489,13:0.0330268468):0.0232920258,14:0.0079854260)
(3:0.0293576407,4:0.0367108893,((12:0.0491348942,13:0.0493731043):0.0022331307,14:0.0375158966):0.8690237866)
(9:0.0580953363,10:0.0230016067,(12:0.0386807222,(13:0.0252068760,14:0.0295557880):0.0038555174):0.2857243507)
(4:0.3622697305,(10:0.0233058768,11:0.0201549778):0.1145888317,(13:0.1166385034,14:0.0452672804):0.1267737781)
(1:1.1280519938,12:0.0070924897,(13:0.0540786295,14:0.0541098089):0.0441271815)
(7:0.0381464593,8:0.0070470565,((12:0.0331494017,14:0.0340111067):0.0118726739,13:0.0165885652):0.4370678817)
(5:0.0251086577,6:0.0168218493,((7:0.0314924593,8:0.0166247812):0.1612471467,9:0.5014431634):0.1918403806)
(3:0.0806963079,4:0.0000022695,(((9:0.0960877389,11:0.0927813545):0.0170687730,((12:0.1274786225,14:0.0647445106):0.0094990712,13:0.0738616933):0.4384902898):0.0543587330,10:0.0000025403):1.1208624477)
(1:0.0184793620,2:0.0570261954,((12:0.0525929527,14:0.0514827338):0.0186673499,13:0.0611315152):0.7459636750)
(2:0.4826472014,3:0.2422387352,(10:0.2527437594,(12:0.0186755800,13:0.0325700357):0.0960277233):0.1956651296)
(7:0.0702430170,8:0.0229042174,((9:0.0222347657,10:0.0331666232):0.8818562034,13:0.3190580234):0.1543863820)
(2:0.2977968299,3:0.2219179744,(((9:0.0294606024,11:0.0205103699):0.0053014135,10:0.0266353420):0.1438430075,((12:0.0683672588,14:0.0330481905):0.0009642979,13:0.0276658373):0.2069710709):0.5038518977)
(1:0.3141288366,(5:0.3977628330,7:0.3036328415):0.0745412359,(((9:0.0265045909,11:0.0227518140):0.0116309769,10:0.0178032993):0.0843094505,12:0.2337514310):0.1287904835)
(7:0.0129532656,8:0.0439199440,((9:0.0247712281,10:0.0208276382):0.1259931514,(12:0.0289524955,14:0.0189062242):0.1397064697):0.3659902096)
(7:0.0142249508,8:0.0297783454,(9:0.0309778346,11:0.0326928951):0.5882460825)
(5:0.0350718246,6:0.0137017696,((7:0.0227007381,8:0.0175771962):0.3003496140,(((9:0.0518151687,10:0.0431843864):0.0096436617,11:0.0485131583):0.1083682093,(12:0.0695532984,14:0.0386027688):0.2227072334):0.5404393524):0.3414258913)
(5:0.0887569097,6:0.0115935385,((7:0.0270820261,8:0.0377672229):0.1958071854,11:0.4488735474):0.1454124519)
(3:0.6587419562,(9:0.0516951179,11:0.0337802987):0.0126007661,10:0.0251618650)
(1:0.0289794367,2:0.0311146731,((9:0.0331280126,11:0.0288646689):0.0082855783,10:0.0150028559):0.4406203252)
(2:0.5332888980,(7:0.0621494937,8:0.0057018473):0.3984407158,(10:0.1553413806,(12:0.0324269367,14:0.0599378682):0.2535863013):0.6397724825)
(5:0.1078143059,6:0.0037269301,((7:0.0181612188,8:0.0292324096):0.2340272754,((10:0.0223439193,11:0.0285834308):0.1197979626,((12:0.0526197173,14:0.0249945155):0.0077206508,13:0.0249292725):0.0826873663):0.3082658275):0.1208429608)
(2:0.3818654260,5:0.4320582156,(10:0.1381679707,11:0.0000021546):0.2316543157)
(2:0.6227559228,(7:0.0551811842,8:0.0357630963):0.4563785559,14:0.4556444976)
(3:0.2548680332,(7:0.0412933219,8:0.1503218328):0.2443646024,(12:0.0196472307,14:0.0337772909):0.1725725180)
(1:0.3297912903,((5:0.0267881749,6:0.0296718809):0.2170807444,(7:0.0486536339,8:0.0293007333):0.2332555385):0.1728669336,(12:0.0369040251,14:0.0332972096):0.2846131050)
(3:0.0127576522,4:0.0799601869,(13:0.0230345552,14:0.0516893376):1.6038640222)
(5:0.0221404515,6:0.0355387381,(7:0.2423293119,(13:0.0428841517,14:0.0388310144):0.3159024721):0.1914462832)
(2:0.4031528279,12:0.0211216899,(13:0.0266543044,14:0.0476601310):0.0105782585)
(3:0.0198701478,4:0.0165557816,((12:0.0450847490,14:0.0214804466):0.0036179229,13:0.0134149571):0.3380706324)
(3:0.0394276493,4:0.0129118662,(12:0.0471460465,13:0.0308193621):1.2638077898)
(1:0.0114759025,2:0.0289147915,(3:0.0274083482,4:0.0371651103):0.6464054133)
(3:0.0213185953,4:0.0318600567,(12:0.0459246214,13:0.0130545913):0.8393062937)
(1:0.0433939436,2:0.0097013775,(3:0.3030256641,11:0.6438982459):0.4020562779)
(1:0.0488117289,2:0.0195338247,(9:0.0360535726,11:0.0401460738):0.4950515202)
(1:0.0207223580,2:0.0290441908,(3:0.1415606407,9:0.5193722106):0.1703295692)
(2:0.7719507561,(9:0.0413974900,10:0.0398095422):0.0087955747,11:0.0306457088)
(2:0.1492774192,(3:0.0674110912,4:0.0902633349):0.2127213080,12:0.3371219179)
(6:0.3964449306,7:0.1609455680,(10:0.2012361651,12:0.2318482938):0.2982146758)
(6:0.4592111800,9:0.0195304673,(10:0.0621063524,11:0.0214972119):0.0006204063)
(3:0.0205078667,4:0.0651085462,(6:0.2715384297,(((9:0.0178495885,10:0.0769321649):0.0076432131,11:0.0151785160):0.0523117306,12:0.3563936737):0.1494316891):0.1364214469)
(3:0.0677083520,4:0.0184001059,((5:0.0287291755,6:0.0322483213):0.4015031509,(12:0.0445861160,14:0.0222527100):0.3594265560):0.2731965132)
(5:0.2551660661,7:0.2695524265,(11:0.1061552131,(12:0.0296657928,14:0.0227872108):0.0755868233):0.2097350689)
(5:0.0391385114,6:0.0413602785,(12:0.0499353638,14:0.1180408394):0.7687582076)
(2:0.3178332981,(5:0.0286335872,6:0.0407979093):0.2442561615,12:0.2633264689)
(9:0.3849634237,10:0.3533933484,(12:0.0752977862,14:0.0631202663):0.2690799194)
(10:0.0354697094,11:0.0303540700,(12:0.0183867337,(13:0.0252695696,14:0.0286403581):0.0126006864):0.2737674013)
(9:0.0488717658,11:0.0503084818,(12:0.0391832473,13:0.0185259015):0.3454064311)
(9:0.0445528324,(10:0.0432046612,11:0.0379846131):0.0018523414,(13:0.0587008762,14:0.0609664835):0.4636339272)
(9:0.0261508581,(10:0.0129542890,14:0.3024601627):0.0069870786,11:0.0234381585)
(4:0.4131559329,(9:0.0256404488,11:0.0232450166):0.1230514111,13:0.1978985469)
(9:0.0314179374,10:0.0271741475,(11:0.0186261442,12:0.4708740420):0.0130177388)
(10:0.0268997471,11:0.0071759488,(12:0.0278590717,13:0.0849024352):0.1637028209)
(1:0.0217138269,6:0.0318866501,(9:0.0713388352,(10:0.3293969068,(13:0.0248886975,14:0.0469284748):0.1969962880):0.0780404409):0.5677647375)
(1:0.0307862232,(2:0.4596314260,((10:0.0563900763,11:0.0473714039):0.1457871552,((12:0.0535566192,13:0.0471741154):0.0057565840,14:0.0494740216):0.3135950220):0.6157628521):0.2841482387,6:0.0585457656)
(3:0.0571299264,4:0.0438007028,(9:0.0396215843,11:0.0439512625):0.9833145942)
(1:0.0185070969,((3:0.0092462728,4:0.0465401432):0.3238051432,(((9:0.0388475873,10:0.0268007712):0.0094591754,11:0.0140480733):0.1389245156,((12:0.0246239565,13:0.0391785136):0.0079752188,14:0.0256378897):0.1278238050):0.3787603744):0.2120098634,6:0.0380411794)
(2:0.6526718479,10:0.2120851973,(12:0.0235073361,13:0.0345943105):0.1528970297)
(1:0.0594550167,6:0.0195753097,(10:0.2952152158,13:0.2308832614):0.8723537362)
(1:0.0258817230,2:0.0223866062,(3:0.0082189484,4:0.0628845900):0.3652408881)
(1:0.0192400237,2:0.0395485116,(4:0.3393023044,((10:0.0314552190,11:0.0300301843):0.1545957041,12:0.2428159672):0.4353273495):0.1844384408)
(1:0.0051277367,2:0.0478118326,((3:0.0613700059,4:0.0158858271):0.2472763036,((9:0.0256379844,(10:0.0842590657,11:0.0196149685):0.0111574558):0.1126185602,((12:0.0186989979,14:0.0343297939):0.0077708040,13:0.0177997644):0.1310459824):0.2677391997):0.1370216957)
(2:0.2091999875,(3:0.0154431776,4:0.0453401285):0.2498490776,((9:0.0487706757,(10:0.0340773039,11:0.0379523834):0.0058956185):0.1471156075,(13:0.0619944907,14:0.0214889577):0.2314921990):0.3145176535)
(1:0.0405812883,2:0.0113272147,((9:0.0375025517,11:0.0502410627):0.2768418245,14:0.2321952885):0.9877642444)
(1:0.4589474633,((9:0.0260922712,11:0.0248764190):0.0069645939,10:0.0254308871):0.1127733871,12:0.1397519769)
(7:0.5801165765,(9:0.0226657560,10:0.0256254176):0.0089046625,11:0.0514503379)
(1:0.0290334470,2:0.0228025832,(9:0.1875473121,((12:0.0973213806,14:0.0268118788):0.0130821318,13:0.0250990653):0.1579224461):0.4831296240)
(1:0.4137831062,9:0.0209687986,(10:0.0151971428,11:0.0186279781):0.0099862096)
(7:0.2767470723,(10:0.0277896651,11:0.0488683802):0.1175455046,14:0.3783333916)
(1:0.0064226180,3:0.1466580125,(7:0.3025501103,(((9:0.0564431406,11:0.0416435122):0.0068051889,10:0.0425289291):0.2078483774,(12:0.0600341806,13:0.0760863152):0.1575944086):0.6407661142):0.2537805215)
(1:0.0000028533,(2:0.2294583107,((9:0.2824284847,11:0.0000021434):0.1072949229,((12:0.0233371657,14:0.0328704911):0.0104840295,13:0.0180025063):0.1176220206):0.0977838315):0.1826370059,3:0.0983286133)
(10:0.0373203893,11:0.0405090273,(12:0.0465928310,14:0.0458810922):0.3289751683)
(2:0.3659867385,7:0.4329162892,((9:0.0315019348,11:0.0361766394):0.1776094263,((12:0.0383844877,13:0.0270729689):0.0106509248,14:0.0406424734):0.1771704814):0.2011754653)
(7:0.7653120953,(9:0.0388483805,10:0.0341810959):0.0038758795,11:0.0342752899)
(1:0.0322562647,3:0.0268190718,(9:0.2198647142,13:0.1398658797):0.5509767669)
(1:0.0170938023,3:0.0332952986,(9:0.0285647521,(10:0.0602389308,11:0.0566334965):0.0075168260):0.7231128019)
(5:0.5059855301,(9:0.0372548010,11:0.0177441780):0.1461898397,((12:0.0163998280,14:0.0246772991):0.0050104384,13:0.0117852028):0.0948451791)
(9:0.1931991172,(12:0.0506147392,14:0.0410435896):0.1909037513,13:0.6603843726)
(2:0.7489257010,(9:0.0546376905,11:0.0231290894):0.1320248357,(13:0.0522900496,14:0.0416532853):0.2648009686)
(9:0.0591618958,(10:0.0330900058,(12:0.0465329258,14:0.0413885184):0.4688301580):0.0129883620,11:0.0417879368)
(5:0.5121363112,12:0.0122970851,(13:0.0415341655,14:0.0375169894):0.0122282378)
(7:0.7591643554,(9:0.0652552993,10:0.0644023970):0.2642597918,(12:0.0371351099,(13:0.0409688787,14:0.0540790102):0.0043392801):0.2190704298)
(4:0.8489077928,(9:0.0685741533,11:0.0142030657):0.1912298824,13:0.3024389638)
(3:0.0236176206,4:0.0243001828,((12:0.0264916306,14:0.0321688743):0.0037643249,13:0.0224267632):0.7131565468)
(3:0.0044742339,4:0.0643375153,(7:0.2583882979,(12:0.0636675714,14:0.0180509237):0.5746884501):0.2433020229)
(3:0.1449026591,4:0.0000020442,(12:0.0143937977,14:0.0387883078):0.1490992605)
(3:0.0202167785,4:0.0657496452,(12:0.0574408293,(13:0.0045866860,14:0.0688457576):0.0090154873):0.2185195415)
(7:0.4669789463,(12:0.0130016084,13:0.0505293133):0.0024269823,14:0.0252413567)
(3:0.0198197068,4:0.0288948101,(12:0.0082528157,13:0.0384586115):0.5787631601)
(7:0.2725261603,(12:0.0364966621,13:0.0137587222):0.2092383960,14:0.2975042415)
(3:0.0949945580,4:0.0000022445,((12:0.0230546882,13:0.0160707458):0.0080579765,14:0.0256517839):0.3200785734)
(2:0.6289249002,(9:0.1725700233,12:0.1375299039):0.1506250738,14:0.4548797697)
(10:0.0189031790,11:0.0233834661,(12:0.0169343426,13:0.0223186911):0.2283527245)
(5:0.4301433173,(9:0.0308626066,11:0.0273728740):0.0055430948,10:0.0167182191)
(9:0.0646451256,(10:0.0331277039,((12:0.0489520031,13:0.0664694100):0.0099638053,14:0.0413471256):0.3147218690):0.0211389483,11:0.0992234305)
(9:0.0274895402,10:0.0342422270,(11:0.0227768405,(12:0.0567995403,13:0.0168536712):0.3485213456):0.0070508315)
(9:0.3066042551,(12:0.0834104427,13:0.0374758744):0.0193685215,14:0.0388921739)
(1:0.3611354649,3:0.4996841498,(9:0.1612437381,10:0.3157521190):0.1938254366)
(1:0.6427733088,9:0.3098987617,(12:0.0303683949,(13:0.0309183065,14:0.0302283707):0.0058481112):0.1229812864)
(1:0.2168358646,3:0.1758923574,(9:0.0342410605,(10:0.2213464876,11:0.0191622276):0.0043687794):0.3398853665)
(3:0.0214018170,4:0.0271929284,((12:0.0386822443,14:0.0332735894):0.0100888739,13:0.0185716114):0.7413039660)
(3:0.0161010105,4:0.0186770463,(7:2.0248170280,(9:0.0374952061,10:0.0384732469):0.1995641793):0.1670766253)
(4:0.3186191232,(5:0.4206441238,(10:0.2171140198,13:0.4079138627):0.0389992007):0.0391984165,12:0.2559468842)
(3:0.0310810582,4:0.0252436383,(5:0.5277522081,((10:0.2151699559,13:0.1596265927):0.1137388008,12:0.7523550650):0.0909801279):0.2248075213)
(1:0.1916187209,(3:0.0354636756,4:0.0283833234):0.1328504643,10:0.2688383735)
(4:0.1595034698,5:0.0293770879,(13:0.0415913410,14:0.0404811150):0.7401721436)
(9:0.0310236414,10:0.0278379153,(11:0.0180214296,(13:0.1333145291,14:0.0414667614):0.4847751044):0.0121724073)
(1:0.0186510224,2:0.0247303607,((3:0.0249314617,4:0.0276057826):0.2254152630,((12:0.0371024296,13:0.0292259521):0.0098675361,14:0.0257224856):0.3099856368):0.1663963830)
(3:0.0301859339,4:0.0349146597,((10:0.0420062296,11:0.0230895518):0.2124021045,(12:0.0337863259,14:0.0528110250):0.2307402318):0.9479853974)
(1:0.8581754395,(9:0.0496762520,11:0.0465316927):0.0165881722,10:0.0473176793)
(3:0.4767775751,(6:0.0474863859,7:0.0220046345):0.3706194650,(12:0.0501231813,14:0.0243917533):0.5142793239)
(1:0.3106535910,(9:0.0167277412,11:0.0962741349):0.0086799412,10:0.0424932772)
(6:0.0142759549,7:0.0492456928,((12:0.0525531720,14:0.0284873514):0.0089453528,13:0.0357786824):0.8585403074)
(1:0.0207761970,2:0.0205236418,(9:0.2349100644,((12:0.0359778085,14:0.0390900014):0.0064613046,13:0.0283923573):0.0921542381):0.3425971902)
(9:0.0592634032,10:0.0428829127,(11:0.0310078276,(12:0.0307454977,(13:0.0649908647,14:0.0540860452):0.0204553437):0.4061770417):0.0114198690)
(2:0.3607708281,4:0.5102364075,(((9:0.0321240754,10:0.0645716510):0.0106095267,11:0.0287789862):0.1838485075,(13:0.0254366776,14:0.0422764054):0.1861486718):0.5178146511)
(3:0.0375913866,4:0.0264404817,((10:0.0319970662,11:0.0330898292):0.1838918931,14:0.1490103579):0.4230672491)
(3:0.0549745412,4:0.0260260820,(((9:0.0343336690,10:0.0614730148):0.0109275017,11:0.0352856321):0.2549892985,13:0.2935398814):0.6843730896)
(1:0.0478627625,2:0.0262186553,(10:0.0448887871,11:0.0107789699):0.5940695260)
(1:0.3442910355,6:0.3457626419,(7:0.3077751869,9:0.4593986648):0.1507982480)
(2:0.2774432841,(4:0.0318420803,5:0.0118223583):0.7506703637,14:0.2628334664)
(4:0.0402078407,5:0.0091489643,((12:0.0243036068,13:0.0346672068):0.0108612506,14:0.0176061211):0.7108635615)
(4:0.0328031619,5:0.0273344585,(6:0.0473537738,7:0.0620623256):0.6076196742)
(7:0.3669749199,9:0.1570107704,((12:0.0342465278,13:0.0198202069):0.0070917061,14:0.0181588122):0.1425663846)
(4:0.3118862909,(12:0.0305539586,14:0.0693186063):0.0074740196,13:0.0196217974)
(1:0.2883394189,4:0.3670308698,(12:0.0495956136,13:0.0474754264):0.4930919280)
(4:0.0294704568,5:0.0417544413,(11:0.2981863804,(13:0.0256726343,14:0.0218875087):0.1920249493):0.2974450949)
(1:0.5402340145,12:0.0385737571,(13:0.0238863438,14:0.8706441302):0.0194572806)
(7:0.5406178020,(10:0.0206204083,11:0.0418899415):0.1669426814,(12:0.0303509319,14:0.1553916568):0.2370084930)
(6:0.8200872479,7:0.3074897130,(((9:0.0290640859,10:0.0342702226):0.0059908591,11:0.0145456796):0.1782108308,(12:0.0181001250,13:0.0371822949):0.0794097459):0.0798291027)
(6:0.4810653740,(9:0.0258539046,10:0.0499674645):0.1340997879,((12:0.0237072586,13:0.0371807115):0.0059404563,14:0.0168333374):0.1159194409)
(4:0.2739663772,(6:0.0262508131,7:0.0347548214):0.3445196242,(((9:0.0314503549,11:0.0324374396):0.0061051513,10:0.0488355488):0.1357049619,((12:0.0331125526,13:0.0275943481):0.0013637347,14:0.2905413981):0.1525386011):0.4958592532)
(6:0.0303006926,7:0.0226171231,(((9:0.0333276767,10:0.1052104328):0.0053393184,11:0.0402930946):0.1491683681,(13:0.0464755396,14:0.0332338311):0.2188839310):0.5703138143)
(10:0.8516683222,12:0.4572898315,(13:0.0354331142,14:0.0425141684):0.4365882485)
(6:0.7563293579,((9:0.0293330749,10:0.0350803896):0.0025507637,11:0.0255734740):0.1637697261,(13:0.0281449534,14:0.0458356945):0.0826345449)
(4:0.0606799835,5:0.0380371508,((10:0.0331954775,11:0.0254293661):0.1217264585,(13:0.0273936641,14:0.0249593900):0.0943865307):0.3734138155)
(1:0.4870405498,6:0.5898827982,(((9:0.0451283146,10:0.0426675379):0.0086937786,11:0.0321211797):0.2500293625,((12:0.0495646218,14:0.0418212168):0.0092081783,13:0.0368293599):0.2331461558):0.2583795016)
(9:0.0664827474,11:0.0285291583,(12:0.0321800783,14:0.0278514694):0.2283751247)
(4:0.0667286536,5:0.0620782686,(((9:0.0417376963,10:0.0350276884):0.0070188197,11:0.0337935694):0.2908168742,(12:0.0335697802,(13:0.0414348407,14:0.0501907045):0.0046593349):0.2472591832):0.5473007163)
(6:0.7487453816,9:0.0327085373,(10:0.0355313408,11:0.0379987567):0.0108419098)
(3:0.6830748006,9:0.0253276904,(10:0.0331268509,11:0.0336852619):0.0016743676)
(5:0.3929559670,9:0.2554006117,(12:0.0218986954,(13:0.0214813376,14:0.0394742111):0.0040720188):0.0916431846)
(5:0.2625106254,(9:0.2095768097,11:0.0200999081):0.1880988674,((12:0.0314713720,13:0.0234989582):0.0086095239,14:0.0171463468):0.1148766161)
(3:0.7878217972,(9:0.0440250942,10:0.0386991219):0.0257041559,11:0.0205467464)
(3:0.3805214811,(9:0.0533990849,11:0.0484015453):0.3390691764,10:0.2497624704)
(11:0.5548187678,(12:0.0417196674,14:0.0442440336):0.0032892095,13:0.0490532862)
(2:0.1862092848,6:0.4179530538,(9:0.1622088192,14:0.0868385175):0.0410621751)
(2:0.4386978520,(4:1.7653709557,((9:0.0335845590,10:0.0252769670):0.1925560302,13:0.1996295237):0.0874322843):0.2432370172,(6:0.0037840737,7:0.0435051460):0.2591881439)
(1:0.3196474640,(9:0.0246349941,11:0.0301189722):0.1224149546,(12:0.0433433924,14:0.0187692899):0.1706943569)
(6:0.0124319532,7:0.0592266449,(13:0.0408885540,14:0.0259243731):0.4737885728)
(1:0.0720197411,2:0.0013179354,(11:0.1557896168,12:0.2434920562):0.6098787233)
(2:0.2944998381,(6:0.0347089455,7:0.0293586912):0.3056469067,((10:0.0464939870,11:0.0166774300):0.1532699366,(13:0.0358561404,14:0.0227878382):0.1567220669):0.1071625147)
(1:1.0755654066,(3:0.0583473824,4:0.0400885791):0.6007579533,9:0.1528043028)
(3:0.0007784833,4:0.0573700225,(7:0.6020815712,9:0.5805245636):0.5614415861)
(1:0.6494503853,((2:0.2080910799,(3:0.0029647389,4:0.0367492131):0.1768834122):0.1690656641,12:0.3605907818):0.0940580218,7:0.2535538891)
(6:0.0304987487,7:0.0107254393,(9:0.0358067712,10:0.0228371930):0.4279994540)
(2:0.4607894954,(9:0.0450324496,11:0.0359532774):0.0089370159,10:0.0246677706)
(3:0.0125352565,4:0.0360628092,(9:0.1481520616,12:0.1773695086):0.3845892494)
(3:0.0385802395,4:0.0209104688,((12:0.0394649358,13:0.0204955489):0.0080826549,14:0.0238711105):0.4623398821)
(2:0.8929579977,(9:0.0492180338,10:0.0242701526):0.0833052301,((12:0.0442205620,13:0.0371718873):0.0060838834,14:0.0274774193):0.2392299446)
(2:1.0973604662,9:0.0206016688,(10:0.0297412276,11:0.0417330334):0.0128677211)
(7:0.3885635861,(10:0.0228411203,11:0.0237461988):0.7654890153,((12:0.0271847689,13:0.0209767171):0.0063065961,14:0.0365503798):0.2358011152)
(3:0.0194746684,4:0.0280278640,((12:0.0264971366,13:0.0548479120):0.0106171192,14:0.0112693601):0.5002186855)
(3:0.4166251058,((4:0.0247986558,5:0.0434618595):0.1980038194,7:0.0342469260):0.1685260194,(13:0.0369395612,14:0.0223810780):0.2422175318)
(2:0.5868274699,(4:0.0409794779,5:0.0596076373):0.4792665587,((12:0.0248306760,13:0.0347056082):0.0098032732,14:0.0329264952):0.2895988876)
(4:0.6690613221,7:0.1452183202,(12:0.0241163518,(13:0.0260188509,14:0.0764217860):0.0075543577):0.0913549153)
(2:0.1587536448,4:0.1941216712,((12:0.0109256228,13:0.0320161350):0.0156665214,14:0.0255993192):0.3052547562)
(3:0.6276115779,(12:0.0358611488,14:0.0333300647):0.4027260413,13:0.3476981873)
(2:0.2881713431,(4:0.0275135824,5:0.0212219474):0.4526911528,13:0.3926181729)
(1:0.9703185814,(12:0.0363756653,14:0.0454582744):0.0265646975,13:0.0182869295)
(1:0.1988019396,4:0.1277482881,(12:0.0183501049,(13:0.0266145742,14:0.0356278725):0.0135898194):0.2534556750)
(2:0.4193943713,4:0.1561075961,((7:0.2480741151,13:0.2171579634):0.0647313027,(12:0.0241949343,14:0.0381708097):0.3669809790):0.1088083696)
(7:0.3629980681,(12:0.0324026932,14:0.0327206184):0.4045825221,13:0.3873059635)
(1:0.0302764384,2:0.0240810783,(4:0.2172670526,((12:0.0205052157,14:0.0551772846):0.0204877864,13:0.0049018924):0.2526748984):0.1621396504)
(1:0.4563770704,2:0.5466705822,((9:0.0341540108,10:0.0362522276):0.0015238744,11:0.0237250243):0.3760191269)
(1:0.0333716785,2:0.0536708285,(9:0.0210050957,11:0.0569843472):0.7546219754)
(1:0.0002962397,2:0.0583374575,(9:0.0203519619,11:0.0374465349):0.5950152665)
(1:0.2162045121,2:0.2236715485,(10:0.0495784166,11:0.2590359626):0.2089889532)
(5:0.0445075696,6:0.0363693677,(9:0.0487788430,14:0.0460472938):0.7134133325)
(1:0.0146653560,2:0.0229197215,((5:0.0277878548,6:0.0229424692):0.1243301645,(9:0.0202658450,10:0.0201065886):0.2480247503):0.1264145903)
(1:0.0021329084,2:0.0406076870,(12:0.0678561977,13:0.2398081420):0.5304315986)
(1:0.0000027009,2:0.1831019654,(11:0.0816554440,12:0.0762904095):0.3565204010)
(1:0.1408901798,2:0.0000022939,(13:0.0328027275,14:0.0388150165):0.7451501981)
(1:0.0247274261,2:0.0230632630,((7:0.0722603152,8:0.0149169887):0.2299666122,(12:0.0254051499,(13:0.0318781157,14:0.0206480046):0.0039933211):0.3401737355):0.1404718024)
(1:0.0290371578,2:0.0212305676,(8:0.2482015463,14:0.4265886401):0.3123841174)
(7:0.0204906881,8:0.0251444061,(13:0.0360921799,14:0.0210710561):0.4984286854)
(1:0.0597602989,2:0.0000020552,(12:0.0000028233,13:0.0658585566):0.6089273529)
(1:0.0317198686,2:0.0271675001,((7:0.0179927584,8:0.0495367965):0.4780883403,14:1.0445466110):0.6493979694)
(1:0.0356812326,2:0.0170412906,((12:0.0643360470,13:0.0524426940):0.0046255488,14:0.0096292738):0.3609493814)
(1:0.3537606825,(2:0.3871383017,14:0.3667701894):0.1011079562,(7:0.0224481048,8:0.0479083711):0.3393311271)
(1:0.0506825779,2:0.0208357965,(((5:0.0146932370,7:0.0346711747):0.5731204934,(11:0.2865573845,13:0.2335617021):0.2187337518):0.2015983228,8:0.2324766829):0.2254008121)
(1:0.0394077179,2:0.0250179326,(7:0.3429811712,(12:0.0136736852,(13:0.0638452575,14:0.0891383840):0.0582120942):0.4261903772):0.2839837218)
(1:0.1703979308,5:0.1639752642,(12:0.0220383277,14:0.0324142428):0.3195585215)
(2:0.2565578619,6:0.3824477369,(13:0.0293938040,14:0.0303967729):0.1726765113)
(1:0.0323914526,2:0.0168941469,(5:0.2124928025,6:0.2401178426):0.2117622124)
(1:0.0234281188,2:0.0111868409,((3:0.0262667756,4:0.0212024355):0.1360455367,10:0.9767217750):0.2553649431)
(3:0.0257567545,4:0.0262658683,(12:0.0443357098,14:0.0340676839):0.4895836163)
(3:0.2549240917,4:0.3130898730,(12:0.0245964618,13:0.0245544794):0.1889958541)
(10:0.3305347025,11:0.5025948908,(13:0.0387195722,14:0.0529723661):0.4793522143)
(10:0.2478543913,11:0.3111350630,(13:0.2946551847,14:0.3166134002):0.4101778684)
(1:0.0720104806,2:0.0292530109,(12:0.0301201049,13:0.0161454674):0.4626970261)
(10:0.0442025761,(11:0.3519212941,13:0.0801010859):0.0566813548,14:0.1814490956)
(1:0.0420839990,2:0.0391861413,(12:0.0381816622,14:0.0339577092):0.7966520249)
(1:0.4479726033,8:0.3090584236,(10:0.1631196972,((12:0.0234389761,13:0.0748754957):0.0644383559,14:0.1733775085):0.0966095355):0.2635320194)
(10:0.0272136613,11:0.0373435622,((12:0.0344195141,13:0.0300614331):0.0062930224,14:0.0350803542):0.3796313904)
(11:0.4025642044,(12:0.0507868951,13:0.0723415416):0.0135919675,14:0.0697640519)
(1:0.0279099586,2:0.0396789897,(11:0.1893958413,(13:0.0281571995,14:0.0398778508):0.2153868851):0.4873039094)
(1:0.0122770202,2:0.0348825397,(12:0.0107379591,(13:0.0268506936,14:0.0309912673):0.0353885858):0.6879311344)
(10:0.0442252116,11:0.0113219431,(12:0.0441151952,14:0.0000023548):0.1745326611)
(10:0.0282364301,11:0.0345693167,((12:0.0366440071,14:0.0506833643):0.0000029386,13:0.0280020796):0.3236219534)
(6:0.2840349614,8:0.2084329042,(9:0.0458502316,10:0.0979412772):0.4912125340)
(6:0.1930583211,8:0.1950800218,(9:0.0131977361,11:0.0495174172):0.2932015084)
(5:0.0460424496,6:0.0787775047,((9:0.0417867128,10:0.0241022429):0.0076327479,11:0.0620486347):0.3951210975)
(5:0.0432230862,6:0.0457129329,(9:0.0299913318,10:0.0205048991):0.3517445437)
(7:0.0151003061,8:0.0427519806,(10:0.1605909499,11:0.0076095932):0.8780293921)
(3:0.3118142956,(9:0.0368242931,10:0.0786423575):0.0159629218,11:0.0070151703)
(3:0.0253911056,4:0.0260692176,((5:0.0257554881,6:0.0202638516):0.3145864417,((9:0.0161983494,11:0.0240700559):0.0083371227,10:0.0211845190):0.4637072883):0.2982884106)
(5:0.0494021618,6:0.0069142611,((9:0.0365877560,11:0.0317407716):0.1261361451,10:0.1475798082):0.3522337125)
(3:0.0310092275,4:0.0566192982,(9:0.0217008987,(10:0.0605983770,11:0.0149801033):0.0166526832):0.2680444493)
(1:1.1444800067,((9:0.0226312311,14:0.6184644427):0.0098083320,11:0.0483945500):0.0233842220,10:0.0369092933)
(3:0.0136337832,4:0.0300179090,(10:0.0643757757,14:0.0000027612):0.4801890745)
(1:0.2414331030,(2:0.5068640727,10:0.2997993565):0.1319060037,(5:0.0275397504,6:0.0385037473):0.2066728831)
(6:0.5767075242,10:0.0155318275,(12:0.0218736415,14:0.0221598653):0.0047105414)
(6:0.4698259637,(9:0.0454816397,11:0.0381137496):0.1556348618,(10:0.0390209205,12:0.0795685117):0.2320224502)
(3:0.0544896723,4:0.0304025682,(9:0.2314552237,(10:0.0106816561,12:0.3042677081):0.1763996154):0.4104597762)
(1:0.0242459933,2:0.0525745203,(10:0.0309094231,12:0.0235664053):0.2292116827)
(4:0.9646170121,(9:0.0617739739,(10:0.0449993143,11:0.0368468276):0.0050200503):0.2111203043,12:0.3460885491)
(3:0.3644304486,(5:0.2591788553,6:0.1399831112):0.0944275182,(9:0.0357806602,(10:0.0228938946,11:0.0253996213):0.0064384321):0.2467646770)
(3:0.0290974240,4:0.0241374439,(6:0.3292961817,(9:0.0333143657,(10:0.0299206328,11:0.0826220481):0.0281338118):0.2992849332):0.2596852669)
(1:0.0630477658,2:0.0321088574,(5:0.3236767756,((10:0.0286343348,14:0.0322533364):0.1081168577,11:0.2183581075):0.1855547500):0.3762589255)
(1:0.0247551496,2:0.0405838052,((3:0.0214196062,4:0.0325527562):0.2465192966,((9:0.0268733444,11:0.0329400983):0.0282986478,10:0.1281915911):0.5290639747):0.1966615026)
(1:0.0449332334,2:0.0151583537,(5:0.3593995999,((9:0.0311212785,11:0.0532295619):0.0221950918,10:0.0181159718):0.7394879262):0.6509716937)
(9:0.2371794903,(12:0.0253205322,14:0.0325529844):0.0054674129,13:0.0224826038)
(2:0.4706206052,9:0.1268503491,(13:0.0220204568,14:0.0191295170):0.0869590604)
(1:0.1914089596,(4:0.1160000960,5:0.4000104786):0.0537933320,(9:0.1281301205,(12:0.0267272944,13:0.0259640854):0.0644360735):0.1668309581)
(4:0.0474083482,6:0.0313309433,(13:0.0188736587,14:0.0537892410):0.4883824898)
(1:0.0419009067,5:0.0318106233,(12:0.0275632537,13:0.0424726910):0.4250845315)
(9:0.2729136862,(12:0.0406729436,13:0.0232781443):0.0061689875,14:0.0341912653)
(4:0.3302153775,(5:0.0400825500,6:0.0174249438):0.1803168637,(13:0.0292057557,14:0.0130785753):0.2530554904)
(6:0.2745608912,7:0.5011146157,(13:0.0365435351,14:0.0603656279):0.4675850722)
(4:0.0542992117,6:0.0522808756,(12:0.0326378867,14:0.0352344850):0.6309455521)
(5:0.2174055136,(9:0.0331442796,11:0.0473086821):0.1219905812,10:0.0856623253)
(1:0.3620213421,(9:0.0403604903,(10:0.0829363405,11:0.0179288111):0.0101520043):0.1225182214,14:0.2270349842)
(4:0.0081310863,(5:0.1694076405,(((9:0.0492913342,10:0.0015528383):0.0000021076,11:0.0731172889):0.0750463579,12:0.1463494860):0.3564941811):0.3118627414,6:0.0310057468)
(1:0.6097419058,(9:0.0222010126,(10:0.0387196770,11:0.0281981655):0.0081144165):0.1331310109,(12:0.0429488031,14:0.0330378180):0.1141755119)
(1:0.2638972525,5:0.5141672430,(10:0.3181586383,(12:0.0263282762,14:0.0465447254):0.1235246508):0.3184333805)
(9:0.0169121700,(10:0.0268538787,14:0.2217733850):0.0025318256,11:0.0633775652)
(5:0.5962246351,(9:0.0137488478,10:0.0423880158):0.0741482992,14:0.2960539443)
(2:1.5343046611,(9:0.0256628658,11:0.0525727954):0.2025269225,(10:0.0264672600,12:0.0792001250):0.1304180820)
(6:0.6370531751,(9:0.0354787120,11:0.0297873995):0.0196518217,10:0.0179223185)
(6:0.4916639773,10:0.0206875781,(12:0.0153939658,14:0.0217228551):0.0041440383)
(2:0.8550960917,(10:0.0424192701,14:0.0414728992):0.0304525317,12:0.0175591070)
(9:0.0186321279,(10:0.1176771848,14:0.3537895322):0.0128617478,11:0.0309262802)
(10:0.0287629273,(11:0.2436857127,12:0.0134997947):0.0017634377,14:0.0164868856)
(5:0.2783095866,11:0.1938852078,(12:0.0250664617,14:0.0485623789):0.0941112076)
(3:0.0260705465,4:0.0331134077,((9:0.0451177477,10:0.0404977448):0.0023583714,11:0.0331421545):0.5059435068)
(4:0.1082533494,5:1.1623738922,(9:0.0361105256,10:0.0383138815):0.2922363650)
(3:0.0148069066,4:0.0324556061,(5:0.3713295923,(10:0.0056265083,(12:0.0405999763,14:0.0460620036):0.0230716050):0.4818031267):0.2208542719)
(9:0.0211018491,(10:0.0552651572,14:0.0369326847):0.2144029614,11:0.0325195563)
(9:0.0712733116,(10:0.0420939396,14:0.0268259516):0.3746429491,11:0.0371417226)
(9:0.0492487567,(10:0.0874123225,12:0.6203509851):0.2309392616,11:0.0527362355)
(6:0.3604689149,(10:0.0250198048,14:0.0286836981):0.1424162966,11:0.1636156651)
(6:0.4911618463,10:0.1376289353,(12:0.0467978276,14:0.0409572905):0.2470867301)
(2:0.3937779635,6:0.3526445893,(10:0.0242013554,12:0.0429435121):0.3524844534)
(2:0.2254933746,6:0.5308989938,(9:0.0633125035,11:0.0346851478):0.5231515943)
(1:0.0262515978,2:0.0323286653,(9:0.0396273776,11:0.0095890677):0.5485614213)
(1:1.1532210708,2:0.5557030772,(9:0.2317587613,(10:0.0443646798,12:0.0388022444):0.2301044419):0.0937357393)
(1:0.0192442305,2:0.0367045293,(((9:0.0265865854,11:0.0232152417):0.1138848507,(10:0.0347448420,14:0.0185382757):0.1331270558):0.1397863882,(12:0.0347782234,13:0.0141003624):0.4591084690):0.3102341383)
(1:0.0182749951,2:0.0793967626,(10:0.0154754807,12:0.0286686241):0.3139310344)
(1:0.4747011449,2:0.3629021660,((10:0.0296905754,11:0.0213067755):0.0943592154,12:0.1595944794):0.1998168415)
(1:0.0388383404,2:0.0280684858,(9:0.0327077164,10:0.0377813755):0.5773713990)
(1:0.0548473188,2:0.0929899001,(5:0.0983617560,6:0.0751270328):1.2949398320)
(5:0.0478529789,6:0.0167967245,((10:0.0461961610,11:0.0446607467):0.2681718430,14:0.1973421544):0.9536406260)
(1:0.2535469025,6:0.6635318760,((10:0.0378067526,11:0.0321612352):0.1343639085,14:0.1427131641):0.4065286036)
(2:0.3104017411,8:0.6241979408,(9:0.2534226427,10:0.1442364321):0.7410551491)
(4:0.4141483656,7:0.3345355913,(9:0.0216913036,11:0.0331372814):0.3092070819)
(5:0.0073100704,6:0.1586396208,(9:0.0348289046,11:0.0333373011):0.3418419889)
(1:0.0279643350,2:0.0332974171,((((4:0.2766500982,(7:0.0360302006,8:0.0237726166):0.2865755763):0.1362339887,14:0.1860764128):0.4498853313,(9:0.0385027322,11:0.0297201096):0.2203483225):0.2008772783,6:0.6985626694):0.3733162954)
(4:0.0146459287,6:0.0465926461,((7:0.0222302097,8:0.0366114324):0.4507505201,((9:0.0899600790,11:0.7100414770):0.0413509554,((10:0.0384674762,12:0.0485034488):0.0136275922,14:0.0305637471):0.1693707933):0.2222803251):0.2970823854)
(2:0.4435759037,(9:0.0316145471,11:0.0483718984):0.1328376179,(10:0.0356842669,14:0.0486365009):0.1441378639)
(8:0.5024140850,9:0.3157408804,(10:0.0530286263,14:0.0640094896):0.0470191483)
(4:0.3352704642,(5:0.0165573938,6:0.0378348060):0.2312422061,((8:1.7884931927,(9:0.0495569802,11:0.0395431661):0.1226897742):0.0195531141,((10:0.0425553508,14:0.0467390274):0.0050769793,12:0.0356665422):0.2688957069):0.3724619156)
(6:0.8070624735,(9:0.0399979983,11:0.0391151377):0.0125050493,10:0.0164670692)
(7:0.0000027903,8:0.0865506325,(10:0.0223133561,14:0.0408280167):0.4440091951)
(1:0.0188270801,2:0.0324885290,((5:0.0071041496,8:0.0472451574):0.4523940528,(9:0.0421471799,11:0.0222035879):0.5110431144):0.2310085421)
(1:0.0043415759,2:0.0612679662,(9:0.0040166811,11:0.0523200874):0.5433052345)
(5:0.0271215370,8:0.0395847154,(9:0.0518574137,11:0.0304596718):0.4951863563)
(1:0.0000023352,2:0.1252136548,(10:0.0240084593,11:0.0428412710):0.6986260375)
(5:0.0162958269,8:0.0518564302,(10:0.0000021981,11:0.0715218615):0.6875737376)
(8:0.6950919416,(9:0.0321498804,11:0.0328055544):0.0042707184,10:0.0175541369)
(8:0.3746972744,9:0.3088773271,(10:0.0302187539,11:0.0330595772):0.0945737653)
(1:0.0234089617,2:0.0343296445,(9:0.0319674791,(10:0.0302224877,11:0.0429368437):0.0141166239):0.9007212722)
(7:0.0364214304,8:0.0220133663,((9:0.0263751468,10:0.0353626558):0.0116519344,11:0.0185220888):0.5470410120)
(8:0.9398797252,(9:0.0808576488,11:0.0367048505):0.4358376680,10:0.0133717772)
(5:0.3394962443,7:0.6193897479,((9:0.0472170664,10:0.0389285752):0.0060220244,11:0.0233219084):0.2790524041)
(1:0.0108852048,2:0.0452324835,(7:0.5072446667,10:0.5253137992):0.2927820222)
(1:0.0846614313,2:0.0125331358,((9:0.0230869239,11:0.0193826468):0.0356282126,10:0.4105832534):0.2833791611)
(5:0.0132711976,8:0.0380275244,(9:0.3258149451,11:0.2485165800):0.1949494831)
(7:0.8090927582,9:0.2392785671,(10:0.0502055801,11:0.0457889172):0.1776117974)
(5:0.3600696375,7:0.3832477819,((9:0.0400345073,10:0.0217656239):0.1424506315,11:0.1177447960):0.1130145182)
(2:0.2320665340,7:0.1704797568,(10:0.2247107568,12:0.2700752120):0.1441678271)
(1:0.0150761634,2:0.0315200363,(11:0.2523631046,12:0.1321361506):0.5042974185)
(2:0.3465424243,(((9:0.0248895381,10:0.0474333962):0.0121474096,11:0.0264982171):0.1923286686,12:0.1970198389):0.4727560581,14:0.7334843492)
(1:0.0456043576,2:0.0564528193,((9:0.0315166246,(10:0.0267254827,11:0.0576085854):0.0041969062):0.1646931570,((12:0.0372186988,14:0.0372181515):0.0068443009,13:0.0247193769):0.1548019269):0.4388729854)
(1:0.3759430096,(5:0.0551700030,8:0.0290898951):0.4101232536,((9:0.0092533787,(10:0.0414208755,11:0.0229601549):0.0135603825):0.1722165124,12:0.2731673110):0.2352003796)
(1:0.0465155605,2:0.0357696689,((9:0.0385459831,10:0.0335514289):0.0105686442,11:0.0291650366):0.8123056348)
(5:0.4942753600,6:0.2413496366,((12:0.0427911104,14:0.0363849891):0.0093428740,13:0.0337042732):0.5701277137)
(6:0.8823487171,9:0.0057720768,(10:0.0488065859,11:0.0299374195):0.0159719129)
(1:0.0279969914,2:0.0185972166,((9:0.0121042311,11:0.0228950210):0.1317063503,12:0.0993327185):0.2347227399)
(1:0.0198308876,2:0.0387981211,((9:0.0302387209,11:0.0198513955):0.0134774759,10:0.0246388598):0.2927313345)
(2:0.2760224612,(9:0.0394779202,10:0.0251968627):0.0244002437,11:0.0598558849)
(1:0.0195555178,2:0.0697308045,(8:0.4642158384,((9:0.0489424982,10:0.0426223986):0.2758899362,(12:0.0570969265,14:0.0466674506):0.2173460205):0.4157300069):0.3128439321)
(8:0.4828000678,11:0.4433963148,(12:0.0315772513,13:0.0250981108):0.0696696914)
(1:0.0427157434,2:0.0526933173,(7:0.4020858460,(8:0.4535645769,(((9:0.0412212034,10:0.0454565283):0.0051032595,11:0.0412261994):0.2100185348,((12:0.0328882529,14:0.0420735880):0.0096746684,13:0.0353624684):0.1224927103):0.1911521367):0.0813008215):0.2494498325)
(2:0.9774096127,(12:0.0336919967,13:0.0327492319):0.0229913562,14:0.0136742018)
(1:0.4261953015,8:0.3016053011,((10:0.0206417345,11:0.0430114789):0.1848013183,14:0.2692665161):0.1610848450)
(8:1.0588119239,((9:0.0808126837,10:0.0424012312):0.0043033879,11:0.0600190167):0.2147799001,(12:0.0524016757,13:0.0665970063):0.0850282539)
(5:0.0391607033,8:0.0819987572,(13:0.0788762060,14:0.0413041685):0.3413378370)
(1:1.1988139021,(12:0.0472386998,13:0.0326873897):0.0207531814,14:0.0246743845)
(1:0.3492660018,(11:0.2760514480,13:0.2492077132):0.1841486575,14:0.4821609168)
(9:0.0631659830,11:0.0256517481,(13:0.0490615757,14:0.0274269671):0.3427866865)
(10:0.0595460114,11:0.0218671695,(13:0.0225351553,14:0.0283123466):0.2788075663)
(6:0.5701023862,(12:0.0303811187,13:0.0251469463):0.0151072691,14:0.0174469940)
(7:0.1735182222,(8:0.2722404335,(10:0.0261247553,11:0.0282393558):0.3285765114):0.1398107097,14:0.8439304452)
(1:0.0187090674,2:0.0486380798,(8:0.1102625226,10:0.1613934205):0.1036311908)
(1:0.0336395689,2:0.0663613469,(13:0.0188032314,14:0.0849037973):0.2940251961)
(5:0.1828717312,(7:0.0292017238,8:0.0088631929):0.2001144085,(((10:0.0318520814,11:0.0251899148):0.0708843804,(12:0.0281329979,13:0.0751731077):0.1344457549):0.0477024895,14:0.3827867163):0.0703244743)
(5:0.6516896120,(12:0.0302413255,13:0.0389953718):0.0120823781,14:0.0188179977)
(1:0.0150515786,2:0.0274915797,(13:0.0772078411,14:0.1103591792):0.3700776088)
(2:0.2658846138,7:0.2146500356,((9:0.1707302842,14:0.1623332962):0.0531974339,(10:0.0371620233,11:0.0643863846):0.0825041850):0.2196438592)
(5:0.2688818363,(6:0.1199545470,(9:0.0931479298,11:0.0290446072):0.2309200977):0.6085005609,14:0.1604019295)
(1:0.0158989731,2:0.0356804960,(5:0.2140847954,((9:0.0326621399,11:0.0265392841):0.0746563691,(12:0.0303104601,14:0.0184247177):0.0982429167):0.1128212670):0.1631794109)
(5:0.0277636096,8:0.0219437212,(13:0.0355324892,14:0.0247199961):0.8601504982)
(5:0.0293180750,8:0.0331507083,((12:0.0259769124,13:0.1447237648):0.0040209522,14:0.0392717377):0.5961287343)
(1:0.0420975356,2:0.0381390583,(8:0.2920666813,(((9:0.0477385637,10:0.0594327074):0.4432666701,11:0.1143988030):0.0688366807,(13:0.0365321173,14:0.0412402255):0.2043096877):0.3116905480):0.4029099918)
(8:0.8404538363,(9:0.0309503427,11:0.0417120426):0.0121086908,10:0.0136630738)
(1:0.0000020410,2:0.0902431773,(9:0.0130230431,(10:0.0331290358,11:0.0176245397):0.0139642845):2.2879184081)
(1:0.7505179195,(9:0.0359969161,11:0.0365240672):0.0052697103,10:0.0304619304)
(1:0.0154329375,2:0.0707730571,(((5:0.0000028605,6:0.2888446022):0.4694404980,((9:0.0303311419,10:0.0504965714):0.1638850687,12:0.1616565849):0.3482745092):0.1571175614,(7:0.0310446750,8:0.0190085296):0.2092501788):0.1603974558)
(7:0.0395515971,8:0.0399163887,((9:0.0392574290,11:0.0291320236):0.0251357114,10:0.0178420539):1.0003078386)
(7:0.0250155355,8:0.0309383017,(10:0.0287166266,11:0.0293030348):0.3497770551)
(7:0.0321589658,8:0.0330487002,(10:0.0428981134,11:0.0459394818):0.6157383467)
(5:0.0310709270,6:0.0207228803,(7:0.3162007207,11:0.3626075828):0.2415947301)
(7:0.0369352146,8:0.0463079500,((12:0.0667240496,14:0.0515381850):0.0287044048,13:0.0332634494):0.9064083375)
(2:0.7627187247,(10:0.0187740177,12:0.3305783634):0.0277107288,13:0.0042362364)
(5:0.0415970687,8:0.0254392554,(12:0.0313932095,13:0.0220886281):0.7132206188)
(5:0.0464734517,6:0.0329334455,((7:0.0136761589,8:0.0450753552):0.7116655803,(10:0.0598049922,11:0.0443175586):0.4755787391):0.3002103084)
(1:0.0352044198,2:0.0278860165,(5:0.1871222140,8:0.0220691006):0.3307222465)
(1:0.0389891863,2:0.0434122727,(10:0.0211761523,11:0.0423186302):0.5395896652)
(1:0.1491942953,((2:0.1134942048,11:0.0907844414):0.4483051372,10:0.5340904596):0.4433565389,12:0.2842854008)
(1:0.5353470693,(9:0.0258572030,(10:0.0368918645,11:0.0251494868):0.0157975649):0.0920660168,14:0.2832989845)
(1:0.3628858003,((9:0.0269463966,11:0.0347347709):0.0000022687,10:0.0267387862):0.1102978347,14:0.1291359147)
(1:0.7044165754,(9:0.0643772243,(10:0.0572296252,11:0.0622810510):0.0150273003):0.2367708643,14:0.1122984717)
(1:0.2881957732,(10:0.1336576634,11:0.0138268667):0.1236444146,12:0.1248115910)
(6:0.7005266830,9:0.0227711114,(10:0.0383745877,11:0.0447260165):0.0133924265)
(1:0.0504474328,2:0.0062594888,((6:0.2008090807,8:0.3791203878):0.1373057577,(9:0.0180417809,11:0.0670129465):0.6862607768):0.3162223871)
(7:0.0142307844,8:0.0480711304,(9:0.7292973283,(10:0.0274038244,11:0.0184665926):0.0826228250):0.2401474070)
(3:0.0233805132,4:0.0280962733,(9:0.0392665669,11:0.0355351353):0.5767842552)
(1:0.0299221396,2:0.0278820823,(7:0.0298161501,8:0.0360240911):0.9790606492)
(1:0.0418200320,2:0.0362682705,((3:0.1579146570,4:0.0535827448):0.3485767900,(6:0.5089380131,(10:0.2104587383,(12:0.0404211891,14:0.0438266391):0.1681252458):0.2528697623):0.2166607779):0.2479914072)
(2:0.2836830930,(3:0.0817737136,4:0.0093640930):0.3313480187,(5:0.4349368474,(10:0.2194907358,12:0.1314740983):0.2394470091):0.0916928795)
(1:0.3230247543,4:0.4370325895,(6:0.6729966766,14:0.6109493902):0.1389173894)
(5:0.5441012947,9:0.0299212293,(10:0.0765292142,11:0.0561300427):0.0178357319)
(9:0.0394379852,(10:0.0358035392,14:0.3275785685):0.0093590861,11:0.0417046574)
(1:0.4573382735,4:0.3860348502,((5:0.0446348524,6:0.0181958677):0.3874961688,(((9:0.0330796329,11:0.0534601113):0.0137257877,10:0.0105725494):0.0675628939,14:0.2570810223):0.2846324665):0.0883263656)
(5:0.1491678591,6:0.2020743428,(9:0.6521825882,((10:0.0305368281,11:0.0642384709):0.2652786664,14:0.3761503430):0.3122587209):0.4566868076)
(1:0.0061926315,2:0.0751503985,((3:0.0212320404,4:0.0113631417):0.5427875484,(7:0.0344270486,8:0.0068914879):0.6047863423):0.3651727329)
(1:0.0403453896,2:0.0511798723,(9:0.0319624265,(10:0.0485168032,11:0.0581467043):0.0110261886):0.9022943056)
(5:0.0581881658,6:0.0191060798,(7:0.0375109036,8:0.0305240626):0.9534303804)
(1:0.0113171366,2:0.0141282368,(((5:0.0410204482,6:0.0277510880):0.0998795255,(7:0.0736272318,8:0.0000020557):0.1794878668):0.0934792295,11:0.3143361158):0.2058680966)
(1:0.0596594586,2:0.0260054047,(5:0.7559437899,10:0.9423706077):0.4759756713)
(4:0.2736555699,(7:0.0245712767,8:0.0244825069):0.2495855129,14:0.3017452939)
(5:0.3194770587,(7:0.0345320012,8:0.0320397939):0.1597567405,(11:0.8285589009,14:0.3033193886):0.1866877366)
(5:0.0342839810,6:0.0350884094,((7:0.0253762932,8:0.0392117440):0.2668822706,(9:0.1768699833,(12:0.0465272384,14:0.0238143575):0.1832417795):0.3010585173):0.2893960662)
(5:0.0538570250,6:0.0144619192,((7:0.0291632584,8:0.0218982848):0.1538845595,((9:0.0466214899,10:0.0308835610):0.0706001860,(12:0.0314694422,14:0.0756404423):0.2157556543):0.3923505947):0.2525775266)
(1:0.0259836542,2:0.0259423999,((6:0.3784144091,(7:0.0249267722,8:0.0411583496):0.1120637111):0.0973558947,(9:0.0242068758,10:0.0573591696):0.2566477225):0.2843430650)
(7:0.3784296003,(9:0.2027320421,(12:0.0676525434,14:0.0396122637):0.2010918728):0.3001110024,13:0.5611333920)
(1:0.0352270185,2:0.0874684144,(9:0.0543942477,10:0.0565695706):0.8988687194)
(1:0.0235853930,2:0.0214154070,((9:0.0311175195,10:0.0689128771):0.0343249459,(12:0.0513194645,14:0.0370820543):0.0517776648):0.2939071100)
(7:0.4732612517,(9:0.0488316695,10:0.0523337052):0.0896913868,14:0.2230998310)
(5:0.0444133713,6:0.0133153059,(7:0.2450964585,((9:0.0538127761,10:0.0375664588):0.1405473687,12:0.2682035681):0.5249462713):0.2902925205)
(5:0.2449655278,(7:0.0553402395,8:0.0370507783):0.2779496355,(9:0.0348680234,10:0.0385082141):0.4630785071)
(1:0.0468167839,2:0.0124853829,((7:0.0390014078,8:0.0180927817):0.4164558665,((10:0.2316862195,12:0.1842506182):0.1796169733,13:0.5745793211):0.2150917824):0.5848428847)
(1:0.0379726144,2:0.0192212701,((9:0.0970076263,10:0.0331997281):0.1354366492,13:0.5927561496):0.3595042720)
(1:0.0571190877,2:0.0081260889,(12:0.0326024431,14:0.0144378059):0.7022862867)
(7:0.0302570374,8:0.0291696390,(9:0.0576813239,10:0.0215077354):0.5421389895)
(1:0.0313040127,2:0.0512841044,(7:0.2829057611,((9:0.0240634117,10:0.0862781828):0.1005448374,14:0.3174296098):0.7332193674):0.6302291267)
(1:0.0667767212,2:0.0600310948,(9:0.0731652351,10:0.0571342242):0.3360949928)
(7:0.3611711419,(9:0.0316761430,10:0.0321407510):0.1313453151,(12:0.0790221191,13:0.0241006417):0.1439005932)
(1:0.0534615702,2:0.0249255260,(9:0.0594268525,10:0.0706578938):0.2162253690)
(5:0.5636357861,(10:0.0225184894,11:0.0462540732):0.1501305951,(12:0.0496781071,14:0.0535651847):0.2272546452)
(5:0.2192536441,6:0.2611855757,((9:0.0734769948,11:0.0203482717):0.0146283590,10:0.0149278375):0.4080066473)
(5:0.5105952899,(9:0.0269156394,(10:0.0280118378,11:0.0288462450):0.0023362354):0.1242826218,14:0.2030800721)
(5:0.0273777110,6:0.0436336874,(9:0.1358313157,((10:0.0267723751,11:0.1035693703):0.0941045133,14:0.2648915445):0.0644590564):0.6985345042)
(5:0.1219208481,6:0.5469964378,(9:0.0011730942,(10:0.2166843034,11:0.0621325398):0.0262351474):0.9481286248)
(10:0.1829708563,12:0.0197068771,(13:0.0150688483,14:0.0244730926):0.0047929542)
(10:0.3723268712,12:0.0256598543,(13:0.0677838487,14:0.2262966055):0.0001404872)
(11:0.5046776778,12:0.0731178414,(13:0.1891112509,14:0.0634631388):0.0296304161)
(6:0.4170114999,(9:0.0110787435,(10:0.0730390173,11:0.0503174754):0.0453948914):0.2406469927,14:0.4873572444)
(5:0.0199102844,6:0.0482075631,(((10:0.0370976034,11:0.0433866843):0.1899244293,(12:0.0603664592,13:0.0844128949):0.3150013949):0.1662712452,14:0.5680632199):0.4026888955)
(9:0.0000023144,10:0.0620508446,((12:0.0408738090,13:0.0263758716):0.2760334678,14:0.4788652523):0.1581485110)
(6:0.7983306217,(12:0.0319436680,14:0.0254193453):0.0034071978,13:0.0306737902)
(5:0.0359119387,6:0.0287216595,((((9:0.0470026339,11:0.0411843765):0.0107410232,10:0.0148353769):0.1222766994,(12:0.0541785208,13:0.0553118932):0.1555167358):0.1838699873,14:0.7453172700):0.5289402076)
(5:0.0711142724,6:0.0398202361,(10:0.1825825924,(12:0.0163775864,14:0.0350873075):0.1134471542):0.3439141835)
(9:0.0614823033,(10:0.0226475800,(12:0.0316486428,14:0.0345128586):0.3117887396):0.0116081636,11:0.0277475492)
(5:0.0669465652,6:0.0000022390,((12:0.0307150719,13:0.0236141005):0.0280800097,14:0.0000020015):0.7517771652)
(6:0.8716590308,10:0.2688566337,(12:0.0427572929,14:0.0378610125):0.2653143590)
(9:0.0280186111,10:0.1187218428,(12:0.0329410437,14:0.0349226161):0.2656499407)
(7:0.5093551479,9:0.4843757604,(12:0.0000026154,14:0.1917600475):0.5998275013)
(2:0.3161396376,6:0.4247895149,(9:0.0000020038,11:0.0854406457):0.5803099928)
(5:0.0215167421,6:0.0268334271,(9:0.1589441591,(12:0.0739905639,14:0.0282347218):0.2253793742):0.4187155926)
(10:0.0323872161,11:0.0206652090,(13:0.1273079609,14:0.1903367381):0.8834290489)
(6:0.5279725224,(10:0.2655961250,11:0.2041477621):0.1892246936,12:0.3473079011)
(4:0.1278519300,6:0.0407849140,((9:0.0430191971,10:0.0338769175):0.5923412119,12:0.4627899937):0.3952220220)
(4:0.0393959354,6:0.0303528155,(12:0.0783669211,14:0.0366535413):0.9231035842)
(4:0.0295558818,6:0.0360886416,(12:0.0427195899,14:0.0721293846):0.6290260601)
(9:0.0149663397,(10:0.0404626304,14:0.4412553595):0.0125003440,11:0.0488182886)
(9:0.0726488994,(10:0.0372830758,(12:0.0728128039,14:0.1668744709):0.4758785269):0.0330074878,11:0.0739835965)
(10:0.1069457677,11:0.0242479651,(12:0.0474965809,14:0.0620276867):0.6791972231)
(5:0.0350175314,6:0.0596915804,(7:0.4806902554,(9:0.0369175875,10:0.0431494996):0.6225298214):0.2584204598)
(6:0.0296211753,7:0.0429324785,(10:0.0541713046,11:0.0386416610):0.7512609586)
(6:0.4086807454,7:0.4498633247,(9:0.0572505146,11:0.0363468408):0.3625970998)
(5:0.0303690686,6:0.0259514979,(9:0.0000021392,10:0.1458693177):0.6525765114)
(5:0.0232631618,6:0.0379211885,(10:0.0434823347,11:0.0369625875):0.5868659056)
(5:0.2956965826,6:0.2711205236,(12:0.0489470826,14:0.0258207078):0.6249353189)
(6:0.0419671682,7:0.0612960126,(9:0.0347252330,10:0.0413938273):0.3412871837)
(5:0.5097142381,9:0.0283105327,(10:0.1981179900,11:0.0241763874):0.0050403910)
(6:0.4965392672,9:0.0081301200,(10:0.0372675615,11:0.0304749901):0.0047559763)
(5:0.5164109973,(9:0.0388899705,10:0.0475546558):0.1428366740,12:0.2505202548)
(5:0.0297702451,6:0.0201192224,(7:0.1725433191,(9:0.1303179529,(12:0.0307643208,14:0.0319566750):0.1463172333):0.4500738073):0.1491775349)
(5:0.0107151102,6:0.0439683715,((9:0.0533158335,10:0.0343523976):0.0751159738,12:0.3428111059):0.8557916751)
(5:0.0161253038,6:0.0374765912,((9:0.0341755818,11:0.0321604537):0.0216742176,10:0.0329455007):0.8388676809)
(6:0.0314287420,7:0.0447829323,((9:0.0327522327,11:0.0234694208):0.0085826322,10:0.0189975639):0.4931745169)
(1:0.3871894759,5:0.8059495378,(9:0.0099320172,(10:0.0376489280,11:0.0444549212):0.0224570181):0.5296763914)
(1:0.3087308470,9:0.0237108888,(10:0.0268679499,11:0.0160513979):0.0102912983)
(5:0.0528703824,6:0.0118531306,(9:0.1234478801,10:0.0934165750):1.1530100019)
(6:0.8924319444,(9:0.0244774675,11:0.0478914642):0.2059585861,12:0.2808658330)
(1:0.0330877623,2:0.0265966174,(6:0.3084370248,(12:0.0773681406,14:0.0044079147):0.4903411505):0.3300098651)
(1:0.0255760607,2:0.0152146475,(5:0.0414843979,6:0.0206504653):0.3110059209)
(3:0.0186545637,4:0.0287660383,(9:0.0400776288,10:0.0112852913):0.4239725169)
(1:0.2970343329,(9:0.0325164920,10:0.0085636949):0.0180894524,11:0.0211059530)
(1:0.2647097078,(3:0.0122668835,4:0.0798995477):0.1425977513,(10:0.0200576907,11:0.0317413379):0.1902766594)
(1:0.0326938231,2:0.0318245813,(3:0.2753639825,(7:0.0034232580,8:0.0807107625):0.1805402982):0.1664182795)
(1:0.0490113818,2:0.0315532712,((3:0.7220435508,(9:0.0391897533,(10:0.0489385049,11:0.0483862025):0.0164918215):0.5838753833):0.2225751563,(7:0.0383693593,8:0.0117761019):0.2604912637):0.2858184443)
(1:0.0691751489,2:0.0179324684,(7:0.3107277654,((9:0.0247427463,10:0.1689246243):0.0071714833,11:0.0278869490):0.2996086627):0.1760098811)
(1:0.0322825083,2:0.0542174044,(9:0.0000020022,10:0.0220578787):0.4515802219)
(1:0.0209683229,2:0.0372369051,(3:0.2559515545,((7:0.0206248857,8:0.0291470112):0.2284301662,(9:0.0114745029,(10:0.0215424024,11:0.0327917730):0.0186106757):0.7760111312):0.1575270120):0.1552329565)
(1:0.0925065345,2:0.0000021814,((9:0.0178287814,10:0.0316632311):0.0204040133,11:0.0000027445):0.5226971556)
(1:0.0799081945,2:0.0113629844,(9:0.0404898058,10:0.0772719240):0.9828621389)
(1:0.0429315716,2:0.0097062519,(10:0.0418073394,11:0.0038936825):0.9109060487)
(1:0.2319671790,(5:0.0185878586,6:0.0215985029):0.2199753774,(9:0.0204166267,(10:0.0336895798,11:0.0156449974):0.0174432488):0.2659141667)
(1:0.0784345431,2:0.0527279686,((9:0.0618113565,10:0.0511173840):0.0181163494,11:0.0315171687):0.7029121582)
(1:0.4104848620,(2:0.2274442568,5:0.3232948469):0.1674323829,((9:0.0208721098,10:0.0414517416):0.0039322048,11:0.0371536384):0.3035026040)
(5:0.0312122321,6:0.0864702817,(9:0.0317605049,10:0.0251645725):0.5671826976)
(1:0.0376032868,2:0.0357934059,(9:0.0187684638,10:0.0258645921):0.5807030811)
(2:0.2397051063,(3:0.0217598190,4:0.0443714583):0.2075102308,10:0.3219277869)
(2:0.3271779201,(3:0.0398536863,4:0.0281307844):0.2431433528,9:0.3796700284)
(3:0.0227440745,4:0.0117526915,(9:0.0236527699,10:0.0984134087):0.4156023796)
(8:1.7197790594,(12:0.0267423936,14:0.0369494901):0.0203655602,13:0.0101033174)
(1:0.0454784919,2:0.0380467922,(12:0.0561666607,13:0.0209877666):0.7879534243)
(5:0.0196651251,6:0.0401775320,((12:0.0375404041,13:0.0148866968):0.0352016006,14:0.0673186600):0.3650981054)
(1:0.0175258025,2:0.0494760845,(13:0.0283086100,14:0.0246236992):0.4304389379)
(1:0.0428243364,2:0.0316892694,(8:0.4512054692,(9:0.1958101241,((12:0.0355391157,13:0.0368078083):0.0186030964,14:0.0342882394):0.1876518804):0.1838605381):0.3925492117)
(1:0.0858930225,2:0.0221264392,(9:0.1096165706,(12:0.0195738633,14:0.0159488241):0.0806196642):0.1813194326)
(5:0.0096358704,6:0.0384400071,(9:0.0396406516,(10:0.0413030438,11:0.0265790044):0.0156893079):0.8435473379)
(8:0.4196394786,((9:0.0366552137,10:0.0315866147):0.0077242402,11:0.0492770463):0.0700084688,((12:0.3460816371,13:0.1376530509):0.1252845838,14:0.2283166344):0.0991971688)
(2:0.0926447717,(3:0.0404991878,4:0.0084542269):0.1334282522,(12:0.0062339812,13:0.0235814513):0.1605877620)
(1:0.2230892813,9:0.0184163266,(10:0.0163998579,11:0.0138558147):0.0067908510)
(1:0.5814806277,9:0.0373281842,(10:0.0308763071,11:0.0345296737):0.0053005979)
(9:0.0263439840,10:0.0099555232,(12:0.0037595528,(13:0.0251674272,14:0.0184568174):0.0146875747):0.1515581911)
(2:0.2720177228,(5:0.0297972012,6:0.0298344092):0.2878178416,((9:0.0431080162,(10:0.0351874346,11:0.0420961863):0.0121036131):0.1784145201,((12:0.0282669251,13:0.0372649408):0.0039809300,14:0.0141775640):0.1188082694):0.0879506010)
(5:0.0178807864,6:0.0286657781,((12:0.0148042096,13:0.0345174653):0.0238164983,14:0.0101814608):0.6494702404)
(3:0.0251694555,4:0.0179539119,(12:0.0278302213,14:0.0211005171):0.2967727406)
(7:0.0409742089,8:0.0122034026,(12:0.0170019147,14:0.0582550686):0.6337363686)
(3:0.0294625449,4:0.0331996565,(((9:0.0413924508,10:0.0494907538):0.0062061463,11:0.0298253643):0.1045360022,(12:0.0490666322,13:0.0312430041):0.2126806796):0.6966297984)
(2:0.4833253806,8:0.4163091404,((9:0.0238523015,10:0.0445112827):0.1472523221,(12:0.0439464696,14:0.0271335267):0.1371918219):0.2363687884)
(7:0.5985321977,(9:0.0276937892,10:0.0237407793):0.0152316532,11:0.0285197112)
(3:0.0527430153,4:0.0147164161,(12:0.0298289839,14:0.0293480626):0.3425391682)
(3:0.2278948741,(10:0.0220621141,11:0.0213829562):0.0675750437,((12:0.0223658684,14:0.0545525046):0.0027296517,13:0.0208756402):0.0786180822)
(5:0.5039538628,((9:0.0483255533,11:0.0541390099):0.1097756014,12:0.0404845714):0.0357057221,14:0.0000021035)
(2:0.8673525101,9:0.0204247745,(10:0.0529482769,11:0.0326152808):0.0188001808)
(5:0.0342287289,6:0.0347195476,((7:0.0672124029,8:0.0519038093):0.3155727520,((9:0.0373671488,10:0.0271578403):0.1702206963,11:0.2548687735):0.2395669590):0.3163790137)
(3:0.0330971105,4:0.0292280381,(9:0.0701242965,11:0.0322132434):0.4609224349)
(3:0.0261666329,4:0.0283895703,((5:0.7473753752,(9:0.0226602762,11:0.0288772930):0.0468721482):0.0524568785,10:0.1372375701):0.3359810744)
(6:0.5024084025,(9:0.3353611996,11:0.0000023261):0.1951298431,10:0.1419076219)
(3:0.7179551031,((4:0.4795645299,10:0.6126876196):0.0696470672,(7:0.0349252208,8:0.0444559023):0.4169343058):0.1299927894,9:0.7418602586)
(1:0.0631404942,2:0.0150479724,((9:0.0490793796,10:0.0418537954):0.0237457098,11:0.0139531570):0.9901097275)
(1:0.0507876825,2:0.0104327349,(10:0.0563396628,11:0.0250387841):0.6881781928)
(5:0.2153038929,7:0.2597458581,(13:0.0655580660,14:0.0129645989):0.4346096815)
(3:0.5703432708,4:0.2324931100,(9:0.2259919707,(12:0.0526123798,14:0.0686685999):0.4030698175):0.7374318739)
(3:0.8099420819,(12:0.0516345363,14:0.0678040290):0.0084572943,13:0.0575021906)
(7:0.0711379211,8:0.0028740852,(9:0.0255140371,(10:0.0267461502,11:0.0374864799):0.0081935448):0.6528435882)
(6:0.9853462605,(7:0.0237853843,8:0.0534142122):0.4164331700,(((((9:0.0417144212,10:0.0306372982):0.0086630988,11:0.0369230800):0.3169334026,12:0.0464030963):0.0041870494,14:0.0419385088):0.0480504191,13:0.0000025863):0.6535987786)
(9:0.1802011955,(10:0.0072122330,(12:0.0324927113,14:0.0291550204):0.5401217231):0.0913510362,11:0.0544713987)
(3:0.0148530656,4:0.0372171877,(8:0.5426851219,((9:0.0482192757,11:0.0504306994):0.1888410421,(12:0.0468876818,13:0.0226246249):0.2094684714):0.3979842346):0.2208074200)
(9:0.0210206797,(10:0.0480425168,11:0.0526332431):0.0142171339,(12:0.1017306777,13:0.0301576450):0.3315833207)
(5:0.0759842868,6:0.0069704362,(10:0.0259130748,11:0.0553959202):0.6975780040)
(3:0.0207850856,4:0.0140955743,(((5:0.9653610873,((12:0.0238828151,14:0.0214972316):0.0093470902,13:0.0118007785):0.0974508578):0.0388835673,7:0.2169150369):0.1106854621,6:3.4467182095):0.1028333432)
(7:0.0428367701,8:0.0222588782,(10:0.0382286839,11:0.0318697966):0.6626322967)
(1:0.0175478262,2:0.0357074599,(((9:0.0297759338,10:0.0272828850):0.1291285323,14:0.1450764761):0.1051953924,12:0.1760468986):0.3520393661)
(2:0.1854604371,(7:0.0000028978,8:0.9918696399):0.1969640066,((10:0.1064554928,11:0.0364346309):0.0528551292,(12:0.0213919137,13:0.0233731774):0.1092506842):0.0955853547)
(3:0.0666623067,4:0.0119788919,(10:0.0335532592,11:0.0392058018):0.8991921163)
(7:0.0230358146,8:0.0301515367,((9:0.0878130521,10:0.0152573792):0.1275782497,(12:0.0256967281,(13:0.0375518431,14:0.0316066376):0.0051276244):0.1534003864):0.4158722687)
(7:0.4208365442,(9:0.0491119343,10:0.0368454633):0.1420165683,(12:0.1146480568,13:0.1917490639):0.1019332944)
(3:0.5184166530,(9:0.0363968743,10:0.0244623890):0.1836482627,(12:0.0389763682,13:0.0262648485):0.1167683251)
(2:0.0365680942,((((5:0.0119092042,7:0.0316247287):0.3104737625,14:0.0627933218):0.0566086263,9:0.1143544815):0.0644025167,13:0.2860560796):0.5801925733,8:0.0427025312)
(3:0.0464675777,4:0.0334392636,((9:0.0349993922,11:0.0179086008):0.1589986017,13:0.1661190712):0.3535667978)
(5:0.0469790250,7:0.0220476567,((9:0.0939713867,10:0.0188966358):0.0081725142,11:0.0296644061):0.3812314925)
(2:0.3791726329,(7:0.3035883541,8:0.2976917287):0.3739787725,(9:0.0651966115,11:0.0331876195):0.3140720582)
(2:0.3379851131,((9:0.0294909604,11:0.1996892098):0.0037468447,10:0.0250004016):0.0810518393,12:0.1155155766)
(7:0.2056508585,8:0.2107742421,((9:0.0213201665,11:0.0226421650):0.1570930479,(12:0.0218800096,13:0.0325808673):0.2079105277):0.1259071518)
(8:0.1968240452,(9:0.0000025606,10:0.0144125278):0.0909946116,12:0.0702712830)
(10:0.6158497702,11:0.3979429211,(12:0.2033618889,14:0.2118169426):0.2706553850)
(2:0.0234547981,8:0.0271458212,(12:0.0504275154,13:0.0187717651):0.8705415146)
(9:0.0850054412,10:0.0899848912,(12:0.4462531355,14:0.3588296919):0.1070307693)
(10:0.1404658930,(11:0.5621956249,12:0.3479645666):0.2494872495,14:0.7881727159)
(2:0.0155267195,8:0.0726584318,((9:0.0417326552,10:0.0289619194):0.0262726342,11:0.0177301301):0.6047207315)
(2:0.0101859223,((5:0.0521704751,7:0.0034485477):0.2225204911,(9:0.0514924286,10:0.0405461642):0.6000118925):0.3219306977,8:0.0788346793)
(5:0.3325721501,(9:0.0300101287,10:0.0270835925):0.1388580011,((12:0.0230766580,14:0.0256050085):0.0067454845,13:0.0244524269):0.0859158984)
(5:0.0352372634,7:0.0446165369,((9:0.0461548948,(10:0.0345665470,11:0.0447645508):0.0157903282):0.1152573248,13:0.4117095911):0.5272136690)
(9:0.0309899149,(10:0.0299692045,(12:0.0502417726,13:0.0297090652):0.2575209099):0.0026013517,11:0.0491452241)
(2:0.0241442629,(5:0.3863717982,(11:0.2023080892,(12:0.0330483114,13:0.0298779412):0.1359423621):0.1940959215):0.2816784351,8:0.0261919006)
(7:0.1524500532,8:0.1435437088,(9:0.0345116353,10:0.0720889152):0.8094524743)
(10:0.0465463015,11:0.0837116275,(12:0.0357719395,13:0.0210956058):0.2415280726)
(7:0.0672976271,8:0.0082649590,(((9:0.0214783317,11:0.0262472772):0.0006355202,10:0.0267225539):0.0820588577,(12:0.0239887055,13:0.0250520203):0.1230617235):0.3989728215)
(5:0.1879345583,(7:0.0200626769,8:0.0176231173):0.1082527355,((9:0.0172092608,10:0.0187843159):0.0066710753,11:0.0067889523):0.2640076125)
(9:0.0275921529,11:0.0410158251,(12:0.0531477708,14:0.0280375351):0.4183052670)
(9:0.0189085362,(10:0.0531599972,11:0.0282526922):0.0037738779,((12:0.0181057015,14:0.0263948175):0.0140141372,13:0.0068249419):0.1677535321)
(7:0.3647890848,12:0.0283120682,(13:0.0337909482,14:0.0593939879):0.0126005782)
(9:0.0989962219,11:0.0184344714,(13:0.0253961555,14:0.0403888815):0.2755447893)
(1:0.5732787169,((9:0.0282095633,10:0.0377149411):0.0104726601,11:0.0365635631):0.1365252552,14:0.2204173993)
(1:0.8636457745,(9:0.0700067829,11:0.0513441007):0.0000020298,10:0.0407056011)
(1:0.3891312992,(9:0.0236833558,11:0.0623757978):0.0091549203,10:0.0128009776)
(1:0.3356165849,(9:0.0317358186,11:0.1258061145):0.0038640208,10:0.0030697869)
(5:0.0193448282,7:0.0241970264,(((9:0.0207369185,10:0.0242023883):0.0063858348,11:0.0150467619):0.1118595056,((12:0.0265544780,13:0.0294366421):0.0059354939,14:0.0232933037):0.1500131003):0.5553426832)
(9:0.0472143644,11:0.0247684451,(13:0.0369867239,14:0.0447034987):0.4266991569)
(2:0.6124101514,((9:0.1581306371,10:0.0439668484):0.0082795461,11:0.0311188179):0.2152379349,((12:0.0665771987,13:0.1031879463):0.0116863328,14:0.0419773400):0.1033972518)
(5:0.3673210620,(9:0.0328896915,10:0.0413285927):0.1364140452,(12:0.0286642525,14:0.0231115388):0.2130067805)
(7:0.7734190428,(9:0.0928992909,11:0.0251169879):0.1041700222,((12:0.1035100177,13:0.0315422458):0.0154821643,14:0.0277170992):0.1567404361)
(9:0.0246163477,(10:0.0238014228,11:0.0253067796):0.0015221456,(12:0.0331580551,(13:0.0809064311,14:0.0244861756):0.0053347415):0.2283776275)
(2:0.5832125307,(10:0.0304655095,11:0.0368302487):0.2065296596,(12:0.0929950486,(13:0.0165039410,14:0.1111572827):0.0116366012):0.1570878562)
(9:0.0337191467,(10:0.0398246039,11:0.0257259309):0.0079556804,(13:0.0400425151,14:0.0456006970):0.3269429936)
(1:0.0546244104,2:0.0050882380,(10:0.0157663160,11:0.0169543630):0.8826561297)
(1:0.0437590524,2:0.0812471788,((9:0.0184084947,10:0.1154506419):0.1316698977,(12:0.0370046227,13:0.0447817702):0.0991314267):0.5865936630)
(1:0.6670801144,((9:0.0404534661,11:0.0302614927):0.0099755051,10:0.0265751319):0.2588683593,(12:0.0461557094,14:0.0285789529):0.2086963613)
(1:0.0235221425,2:0.0117706732,((9:0.0214874314,11:0.0299093484):0.1469971169,(12:0.0298675423,14:0.0247663739):0.1211498567):0.4392093959)
(1:0.0420979632,2:0.0432502365,((9:0.0293978112,(10:0.0436984043,11:0.0254947572):0.0031186988):0.1430432972,14:0.1635356942):0.5132579599)
(1:0.0276743601,2:0.0184233513,(12:0.0463117600,14:0.0272701714):0.4277139320)
(1:0.7293160177,((9:0.0454275660,10:0.0273723906):0.0063110924,11:0.0258388390):0.0939834759,14:0.3969897333)
(9:0.0368184200,(10:0.0407349303,(12:0.0305538983,(13:0.0378307740,14:0.1301116012):0.0095080409):0.3638908089):0.0014169975,11:0.0616354638)
(3:0.0370483372,4:0.0821929544,(9:0.0388237357,11:0.0420429675):0.7614938262)
(3:0.0314905885,4:0.0268209110,(7:0.4212299335,(10:0.1219618392,(12:0.0369284193,13:0.0431252505):0.1393835536):0.3798023648):0.3456048030)
(7:0.3999262690,(9:0.0167110938,10:0.0368872003):0.1195045302,(12:0.0379451945,13:0.0266216459):0.1159496980)
(3:0.8592582381,(9:0.1244815884,10:0.0520227378):0.0610850042,(12:0.0221889764,14:0.0330984696):0.1296234211)
(1:0.5876005324,7:0.4037271757,((9:0.0421152642,10:0.0467364348):0.2072086205,(12:0.0425171892,13:0.0493137516):0.2076240269):0.3462451308)
(11:0.6459226731,12:0.0431188104,(13:0.0688234903,14:0.0434270206):0.0080130426)
(3:0.0368883742,4:0.0410369577,(13:0.1010768098,14:0.0144676273):1.7058031367)
(1:0.9695838212,(9:0.0688467665,10:0.0368182655):0.3244930317,(12:0.0413301907,(13:0.0526717034,14:0.0380790370):0.0021121784):0.1416213477)
(3:0.0293833696,4:0.0447486616,(10:0.0829632325,11:0.0260045261):0.4463285740)
(7:0.2939572419,(9:0.0510538372,11:0.0397120585):0.2236614959,13:0.6801793268)
(9:0.0322456476,10:0.0492050715,(12:0.0248732935,(13:0.0379068825,14:0.0344386950):0.0096705181):0.3243785675)
(10:0.0478212581,11:0.0347979147,(12:0.0522539460,13:0.0362417593):0.4387667912)
(9:0.1288801577,11:0.0342726250,(13:0.0730888822,14:0.0203642573):0.4997845513)
(9:0.0362042138,(10:0.0235492302,((12:0.0595249503,13:0.0520240643):0.0027080163,14:0.0438828953):0.3469367918):0.0048161732,11:0.0714527446)
(9:0.0346891168,(10:0.0242231038,(12:0.1430941139,13:0.1932591446):0.5359343373):0.0341483103,11:0.0754291782)
(9:0.0382979132,10:0.0391421952,(11:0.0511891863,(13:0.0318503296,14:0.0564061488):0.3918573626):0.0125120067)
(10:0.0383158637,11:0.0245956487,((12:0.0310510149,13:0.0394643496):0.0040163669,14:0.0322881856):0.3178508177)
(10:0.0607579288,11:0.0334419435,(12:0.0344267009,(13:0.0517247008,14:0.0385814948):0.0043096488):0.4501247243)
(10:0.0202960928,11:0.0151611691,(13:0.0196930211,14:0.0238210943):0.2463190237)
(5:0.0446632989,7:0.0208182818,(8:0.2778849959,(12:0.0345945340,13:0.0197298288):0.8148330081):0.3337916332)
(1:0.0274078096,2:0.0269164750,(7:0.2059108090,10:0.3082820211):0.2962305000)
(2:0.0692757422,((5:0.0233940395,7:0.1242258229):0.1506553166,9:0.2622540356):0.6211772768,8:0.0611520514)
(2:0.0239374493,8:0.0219178776,(12:0.0218104989,13:0.0260259875):0.4590373789)
(2:0.0567308809,(7:0.7036409101,(12:0.0694493870,13:0.0503206618):0.4530489323):0.6782533094,8:0.0000020118)
(2:0.0060634063,8:0.0792391762,((9:0.0194696520,10:0.0339540316):0.1363771204,(12:0.0253144283,13:0.0266422402):0.1319557066):0.4531610045)
(1:0.1780128421,5:0.1770640892,(12:0.0247075702,13:0.0290432724):0.2888798071)
(1:0.0209325132,2:0.0222331709,(12:0.0293841713,13:0.0164759450):0.3373291848)
(2:0.5056759570,(5:0.0693091093,7:0.0183909755):0.2372945876,(10:0.1934244432,(12:0.0531527899,13:0.0390247138):0.1252054473):0.2156937674)
(5:0.0389146269,7:0.0577097423,(8:0.2016260010,(9:0.0308667327,10:0.0399595873):0.1949810649):0.1596949829)
(1:0.0252029624,2:0.0435156729,(7:0.4058140088,(12:0.0428492722,13:0.0232008002):0.3735602524):0.2645677761)
(2:0.3949323934,(9:0.0000025035,10:0.0414393015):0.0916252520,12:0.0384938815)
(1:0.0483761599,2:0.0185294092,((9:0.0128303983,10:0.0214019970):0.0849153672,(12:0.1492652250,13:0.0139908883):0.1593167980):0.2396925653)
(1:0.0215815200,2:0.0375933513,(6:0.3924895613,(9:0.1387738689,14:0.1823169644):0.1727474305):0.2088420773)
(1:0.0374058165,2:0.0415303999,(12:0.0351951747,14:0.0488740097):0.8684817160)
(2:0.0779702866,8:0.0158275180,(9:0.2280066414,14:0.2045046421):0.3386452325)
(1:0.2874649717,5:0.3738480157,(9:0.0542976294,11:0.0534874568):0.4340975095)
(2:0.0143187650,8:0.0387260938,((9:0.0249484101,11:0.0437583690):0.0795796709,14:0.2160534487):0.5387346321)
(2:0.0394143243,8:0.0109893139,(12:0.0086324349,14:0.0507048394):0.7103558563)
(2:0.0075303370,8:0.0229271298,(9:0.1886692432,(12:0.0687045889,14:0.0320091677):0.2765920440):0.5248097314)
(2:0.6447896827,(9:0.0406915774,11:0.0407776729):0.1496966189,14:0.2974676484)
(1:0.3878915151,2:0.2104999795,((5:0.0132653148,7:0.0462204066):0.4578110649,(11:0.1933944913,14:0.1671446091):0.5154469879):0.1038091712)
(5:0.0418873362,7:0.0376443289,(9:0.0214890007,(10:0.0369745840,11:0.0325614516):0.0096654490):0.5555523423)
(5:0.6070773379,9:0.0104695457,(10:0.0406273337,11:0.0297238859):0.0000026323)
(2:0.0424483659,8:0.0405062420,((9:0.0343376378,11:0.0561101506):0.2519628040,14:0.2475935736):0.7151874386)
(2:0.4871210874,8:0.4811568994,((9:0.0565643869,11:0.0448847972):0.2201746234,14:0.3007469348):0.4439644871)
(1:0.0340422568,(2:0.0178604230,(12:0.0000024691,14:0.0579823828):1.6761548178):0.0128577000,8:0.0886456512)
(9:0.0261712632,11:0.0695081009,(12:0.0265880227,14:0.0378192969):0.3061102201)
(7:0.2321489987,9:0.3610293781,(12:0.0348788682,14:0.0120675151):0.1620670642)
(2:0.2583350817,(5:0.0316377242,7:0.0502040878):0.2509489657,((9:0.0313137866,11:0.0478920192):0.1437172765,14:0.2163145357):0.2849935312)
(2:0.0231998169,8:0.0252187672,((9:0.0231410795,11:0.0453391512):0.1083969372,(12:0.0264711877,14:0.0289493212):0.1116669567):0.4187442308)
(2:0.0885544202,7:0.1281952549,((9:0.0067273336,11:0.4224650229):0.0081189431,10:0.0284766302):0.1973785284)
(2:0.1536146311,7:0.1656159335,((9:0.0231509479,(10:0.0218849235,11:0.0304189453):0.0103947140):0.1004054771,(12:0.0292149468,14:0.0324748670):0.1246955703):0.2797901708)
(2:0.5353410894,(9:0.0178496622,(10:0.0448495201,11:0.0374416616):0.0020321988):0.1503038562,(12:0.0249744024,14:0.0185862377):0.0882779092)
(1:0.1859491900,(2:0.0113236764,8:0.0355324217):0.1970311335,(10:0.0301053857,11:0.0323287136):0.3053231758)
(9:0.0431312980,10:0.0646410082,(12:0.0812734547,14:0.0835590145):0.3295897019)
(2:0.3818412419,5:0.5191453641,((9:0.0303986625,(10:0.0349881404,11:0.0437210922):0.0142347233):0.0953444300,(12:0.0335191689,14:0.0351033120):0.2059413497):0.5304603748)
(5:0.0348384386,7:0.0379257447,(12:0.0804364281,14:0.0784752456):0.5176897698)
(2:0.0348135384,8:0.0103255599,(9:0.0226478984,(10:0.0398931985,11:0.0313861647):0.0099656109):0.7889004939)
(1:0.0341674727,2:0.0759812758,(12:0.0375891967,14:0.0421517394):0.5951626582)
(1:0.2742913787,8:0.4044189017,(12:0.0436758402,14:0.0348404643):0.3879815769)
(7:0.4897738349,11:0.1708434186,(12:0.0351264785,14:0.0431270292):0.1335569897)
(7:0.9514284689,(9:0.0777052121,11:0.0199480620):0.2383319673,(12:0.0342503003,14:0.0778390056):0.2736393370)
(1:0.3470450986,7:0.2387730826,(9:0.0559998144,11:0.0561034178):0.5279077670)
(1:0.3865736727,(7:0.4955869163,(12:0.0367588915,14:0.0653371739):0.1661598665):0.0338649334,(9:0.0157589221,11:0.0469884148):0.2432111001)
(1:0.3954881030,9:0.1075988317,(12:0.0152854243,13:0.0369462230):0.1253543378)
(1:0.0183877780,2:0.0633557074,(11:0.1962350482,(12:0.0280060296,14:0.0351427095):0.0931567090):0.4548371394)
(7:0.3505134088,(9:0.0329753572,11:0.0271742855):0.1380072746,(12:0.0437218311,13:0.0242264194):0.0969513389)
(6:0.5949831788,(9:0.0223939135,(10:0.0311311920,11:0.0236875236):0.0044552302):0.1299817096,(12:0.0333847101,14:0.0342851711):0.2396596735)
(6:0.5275773463,(10:0.0364234673,11:0.0392850295):0.0626892524,(12:0.0390453027,14:0.0230055753):0.0468867436)
(1:0.3792601063,6:0.3079534802,((9:0.0642043948,(10:0.0241125791,11:0.0408495922):0.0061058130):0.1191206151,14:0.2454006012):0.1936786748)
(9:0.0347862214,10:0.0230480740,(12:0.0522289832,14:0.0104093444):0.2961685104)
(5:0.0000020870,6:0.0694773703,((9:0.0427295371,10:0.0353602649):0.0097815460,11:0.0190708201):0.7910734700)
(5:0.0413637116,6:0.0429362755,((9:0.0471698788,11:0.0407919370):0.1366871537,14:0.3129790979):0.4718339874)
(5:0.0390865239,6:0.0141062281,(((9:0.0450304055,10:0.0610616072):0.0135798011,11:0.0210113027):0.0771785123,(12:0.0462186992,14:0.0786718415):0.2641228680):0.8256785364)
(1:0.8679734514,((9:0.0269027070,10:0.0544334872):0.0059005338,11:0.0449733259):0.1200057571,(12:0.0250418372,14:0.0487400787):0.2966748006)
(5:0.0065451650,6:0.0277092048,(9:0.0237865105,10:0.0224361708):0.6334085664)
(5:0.0478069338,6:0.0143577292,(9:0.0749797900,14:0.0315926701):0.4127073675)
(9:0.0271072651,(10:0.0329908178,11:0.0711496841):0.3825673898,14:0.0225526326)
(2:0.7897410241,(9:0.0214100378,11:0.0287461700):0.0109800819,10:0.0225877514)
(2:0.2384278172,(5:0.0240743933,7:0.0283246944):0.2852008814,(9:0.0369519768,13:0.0191501277):0.2508451816)
(5:0.0465945697,7:0.0364144786,(9:0.0518401461,10:0.0809490153):0.8029541574)
(1:0.0134770702,2:0.0769597484,(9:0.0360029308,10:0.0364388718):0.7914685098)
(5:0.0468434294,7:0.0283581391,(10:0.3022594831,(13:0.0949860314,14:0.0394065338):0.1776405228):0.8493120519)
(1:0.0494099460,2:0.0233121719,(9:0.0444074230,10:0.0459972543):0.4051561745)
(1:0.0359362075,2:0.0209372501,(13:0.0291329661,14:0.0396211412):0.5915128562)
(1:0.0485552022,2:0.0190842944,(7:0.2940964423,13:0.8696557269):0.2830719531)
(1:0.2200445954,7:0.1336628211,((9:0.0281097429,13:0.0165108641):0.0050737083,14:0.0177286994):0.3818012065)
(2:0.4608350958,(9:0.0177558169,10:0.0600613182):0.6908725668,(13:0.0368329346,14:0.0235185158):0.3018285820)
(1:0.7061462401,((9:0.0972359040,13:0.0473466145):0.0087094955,14:0.0555918358):0.1677089654,(10:0.0393646366,11:0.0456775963):0.2478281294)
(2:0.3623559922,(6:0.4558168271,(9:0.0240587990,10:0.0233316239):0.2243295651):0.1816327605,14:0.3061041448)
(1:0.0410651827,2:0.0356740745,(9:0.0367579619,11:0.0602728334):0.5927285271)
(2:0.3005390019,(9:0.0108629576,10:0.0455375554):0.2764093286,14:0.1999411429)
(1:0.0342762555,2:0.0538961451,((10:0.0265493274,11:0.2751150233):0.1364151394,(13:0.0173875783,14:0.0284974622):0.1213963257):0.3960202486)
(1:0.0432207240,2:0.0386741168,((9:0.0784035735,10:0.0885314384):0.2307874918,14:0.2453756293):0.8292761676)
(7:0.5677536460,9:0.0065538037,(10:0.0210165130,11:0.0380951899):0.0338126283)
(1:0.0265221996,2:0.0626374962,((9:0.0930030671,10:0.0144437633):0.0208191690,11:0.0146647661):0.5589242551)
(1:0.0485847265,2:0.0088778642,(7:0.2684723787,11:0.6555040523):0.2307514706)
(1:0.0278389857,2:0.0281310205,((9:0.0392696969,11:0.0235272661):0.0117163945,10:0.0143937760):0.5003159598)
(2:1.2047099513,12:0.0597914447,(13:0.0922822532,14:0.0552159331):0.0004900932)
(2:0.4215835030,(12:0.0327436906,13:0.0234653847):0.0125186348,14:0.0031954722)
(2:0.4417313105,12:0.0124422045,(13:0.0225834379,14:0.0202522053):0.0126779702)
(1:0.0187722794,2:0.0313878438,(13:0.0445391807,14:0.0623167630):0.5956616217)
(1:0.0000029199,2:0.0790937633,((3:0.0664231337,4:0.0059294673):0.3264268910,10:1.2379246549):0.4591409957)
(3:0.0000025214,4:0.0579388203,(12:0.0000021393,13:0.0818888091):0.9399854931)
(1:1.1449260759,(10:0.0491776629,11:0.0604331759):0.1974724012,((12:0.0438919687,14:0.0519094845):0.0097549477,13:0.0194138039):0.3687477540)
(1:0.3526199561,(10:0.1159695673,11:0.0176424997):0.1101559485,((12:0.0579181683,14:0.0299778198):0.0015837648,13:0.0263695869):0.2260267341)
(3:0.0292464325,4:0.0398746236,((7:0.0495909349,8:0.0223026044):0.6139155247,(11:0.1918041687,(13:0.0443964295,14:0.0385128139):0.1065309328):0.2682703238):0.3438793932)
(3:0.4083356137,12:0.0000023200,(13:0.0173425197,14:0.0218887022):0.0582181056)
(7:0.0350700528,8:0.0280286279,((12:0.0396334746,13:0.0417251423):0.0078255435,14:0.0311877991):0.7018951723)
(1:0.0403046528,2:0.0345542845,(13:0.0286045400,14:0.0403366538):0.5331114703)
(1:0.0262942901,2:0.0211039505,((7:0.0196999085,8:0.0199499972):0.2388256143,((10:0.0368039136,11:0.0296237033):0.1209003308,((12:0.0443930642,14:0.0377422624):0.0126555012,13:0.0752397056):0.0899975710):0.3588188215):0.2006305750)
(10:0.5454872981,11:0.0540387844,((12:0.0310320835,13:0.0098865641):0.0024262955,14:0.0527600779):0.2024565876)
(7:0.0396480325,8:0.0293145946,((12:0.0368911700,14:0.1772397416):0.0020304657,13:0.0415127654):0.4686620342)
(7:0.1508790801,8:0.0000028601,(10:0.0346343083,11:0.0297157926):0.4331456969)
(1:0.0293298418,(3:0.3421878423,7:0.3025129407):0.1943008775,8:0.0344144362)
(8:0.7467698964,(12:0.0286235357,14:0.0264822683):0.0160674036,13:0.0202951197)
(1:0.5339266844,(10:0.0364761868,11:0.1114084338):0.1019014550,13:0.2426449648)
(8:0.6782120117,(10:0.0396414600,11:0.0377701662):0.2416133825,((12:0.0353326620,13:0.0403631271):0.0048970803,14:0.0294909731):0.2277433114)
(2:0.3086377348,(12:0.0000010099,14:0.0258788162):0.0601705815,13:0.1156332133)
(1:0.1000697118,2:0.0037497139,(10:0.0762785808,11:0.0356016232):0.3703682316)
(2:0.3560493585,(7:0.2915050067,8:0.2207885187):0.0774073065,((10:0.0229686468,11:0.0373325983):0.1105656990,((12:0.0334036087,14:0.0425851492):0.0045473575,13:0.0201778208):0.0767491134):0.1585828820)
(7:0.3790308897,11:0.1020431798,((12:0.0266426816,14:0.0196429004):0.0036825074,13:0.0277764406):0.1234985192)
(1:0.1155686768,(2:0.4049428714,((12:0.0460659465,13:0.0333874612):0.0118137895,14:0.0318111797):0.3826928382):0.4205104718,8:0.1253910809)
(2:0.2422332000,(10:0.0319161572,11:0.0209221625):0.1203010911,(12:0.0407910959,14:0.0147708121):0.1294231963)
(10:0.0248029901,11:0.0458098434,(13:0.0958175660,14:0.0049523525):0.2901927596)
(1:0.6785716946,12:0.0197012123,(13:0.0345696394,14:0.0429432844):0.0155465300)
(1:0.5296811176,2:0.4561453298,(11:0.2204610585,((12:0.0363138823,14:0.0508819150):0.0067631093,13:0.0356905661):0.2094620894):0.3685699503)
(6:1.1815232346,9:0.2720744736,(13:0.0313399503,14:0.0569347325):0.1961719450)
(7:0.2708904759,(9:0.0290550786,11:0.0163568168):0.0894522702,(13:0.0068156819,14:0.0386257692):0.0993381970)
(3:0.0346464915,4:0.0315975707,(6:0.3329570982,((9:0.0149580864,11:0.1108879800):0.1639675051,((12:0.0595031846,14:0.0293966437):0.0035305701,13:0.0274617599):0.1482029351):0.2597566427):0.3003620817)
(3:0.0430173647,4:0.0187594143,(11:0.1300520449,(12:0.0414076801,13:0.0272650442):0.1014259472):0.3263649909)
(4:0.3102241786,6:0.2031801946,((9:0.0464369261,11:0.0353962221):0.1284845821,(12:0.0314623144,13:0.0237446176):0.0925232655):0.1802583789)
(4:0.3565952578,7:0.3246066566,(12:0.0192768659,(13:0.0437249345,14:0.0788489655):0.0162105748):0.5782296570)
(6:0.6196900335,9:1.0416409237,(12:0.0382127026,13:0.0409124266):0.1079293077)
(3:0.0229753317,4:0.0337097479,(12:0.0467644772,13:0.0106750366):0.4549087254)
(5:0.1005307024,7:0.2910694963,((12:0.0322316354,14:0.0270999043):0.0141929419,13:0.0161691699):0.5298990318)
(4:0.7400320581,(9:0.1016976875,11:0.0838056929):0.2344898299,(12:0.0557812712,13:0.0405056963):0.2305602438)
(9:0.2367040366,(12:0.0238642059,13:0.0271644661):0.0146067932,14:0.0121990306)
(9:0.0465359480,11:0.0580665238,(12:0.0357401338,13:0.0388855357):0.5393366705)
(9:0.0511332811,(10:0.0503830369,11:0.0661688252):0.0039408814,(12:0.0531206088,13:0.0429989770):0.3976606602)
(5:0.0182917880,7:0.0647303818,(12:0.0239982838,(13:0.0352888231,14:0.0351723599):0.0108587329):0.6088662739)
(9:0.1750809127,(10:0.2359434060,(13:0.0678215526,14:0.0712149689):0.1726967870):0.0764402315,11:0.0324964754)
(2:0.2456341913,5:0.2561346210,((9:0.0209443290,(10:0.0396700105,11:0.0717340249):0.0052939953):0.1546429465,14:0.1435786346):0.3665823258)
(4:1.0268391219,(12:0.0353455074,14:0.0450107813):0.0140494264,13:0.0365527888)
(3:0.0279215268,4:0.0309660360,((12:0.0173602993,14:0.0332904108):0.0150578035,13:0.0234637460):0.5978574463)
(3:0.0389099511,4:0.0368858691,(12:0.1804648876,14:0.0166624085):0.6325751402)
(2:0.1380803340,4:0.1417357698,((9:0.0352541165,10:0.0222928111):0.1165194666,(12:0.0190110059,(13:0.0143666975,14:0.3738627263):0.0067220563):0.1046231469):0.1249473241)
(2:0.3331277469,3:0.2335462642,(((9:0.0334885666,11:0.0510132766):0.0166894878,10:0.0318042912):0.1758958760,((12:0.0257426800,14:0.0374060344):0.0051321892,13:0.0326538028):0.1157709909):0.4451959526)
(4:0.5427062284,12:0.0197042995,(13:0.0485602756,14:0.0240282085):0.0070517919)
(3:1.5027312660,(12:0.0917699545,14:0.0381211471):0.0266202007,13:0.0000015786)
(3:0.4757560067,10:0.1919754861,(13:0.0515434309,14:0.0297288436):0.1886339447)
(3:0.0016229049,4:0.1936261601,(((9:0.0256119095,10:0.0334725173):0.0252320641,11:0.2358358371):0.1126401683,(12:0.0855400655,13:0.0087706503):0.1182767825):0.3632634283)
(1:0.0303114110,2:0.0260275925,(13:0.0311287015,14:0.0348355763):0.3330756666)
(3:0.0230141310,4:0.0350106867,(10:0.2042607894,(12:0.0247190049,13:0.0371783708):0.1825775799):0.4938480660)
(1:0.0243472089,2:0.0212441954,((9:0.0243692603,(10:0.0263889332,11:0.0230948687):0.0121066661):0.1320051785,(12:0.0233254238,(13:0.0445353249,14:0.0297721997):0.0017654557):0.1340469162):0.5073004954)
(1:0.0658738134,2:0.0071909779,(12:0.0145749345,14:0.1933076897):0.5391877469)
(9:0.0363415198,(10:0.0491384509,11:0.0329154668):0.0049716249,(12:0.0272145056,(13:0.0352506354,14:0.0331326843):0.0129336346):0.4330375752)
(1:0.3123355339,10:0.2043919088,(12:0.0235452238,13:0.1001562676):0.0738237819)
(1:0.3799523057,6:0.3705089980,(9:0.1271686133,10:0.1307775654):0.0663605365)
(1:0.4116727666,(7:0.0504063465,8:0.0410070223):0.2117388770,(9:0.0304519675,10:0.0589126349):0.2248316781)
(6:0.4356511271,(7:0.0352804250,8:0.0337543798):0.2013563295,10:0.7404741595)
(5:0.0036011263,6:0.0563969919,((10:0.0213372386,12:0.0405996138):0.3476636924,11:0.3189841578):0.7943769682)
(5:0.0000026434,6:0.1105308248,(9:0.0994517605,10:0.0710019924):0.3908833885)
(6:0.2475908456,7:0.2533982541,((8:0.5444588207,10:0.8628599040):0.6133271096,((9:0.0221435190,11:0.0527338635):0.1330314382,12:0.3188140436):0.1717383912):0.2220547140)
(1:0.2160183891,4:0.5212202065,((5:0.0423471824,6:0.0356098973):0.1884104740,9:0.4911926031):0.1161382038)
(1:0.0471139639,(5:0.0517102605,6:0.0324251851):0.3361843027,8:0.0400580759)
(1:0.8506991745,8:0.4015005684,((9:0.0554635180,11:0.0291330058):0.3143031316,10:1.3987847429):0.1912500325)
(1:0.6222095653,9:0.0241078427,(10:0.0313699894,11:0.0379068141):0.0072925254)
(1:0.0360069300,(6:0.2278770455,(9:0.1089057179,10:0.0111296935):0.3976390543):0.1496200882,8:0.0254791870)
(1:0.0154918168,8:0.0434096956,((9:0.0274119864,10:0.0291891620):0.0944182858,13:0.2096011287):0.4652244572)
(1:0.0188903516,8:0.0335946947,(10:0.3520979865,13:0.6610218018):0.5602043824)
(5:0.0231367430,6:0.0264121423,((9:0.0278854742,11:0.0228373008):0.0129835148,10:0.0190166027):0.4824367494)
(1:0.2459668652,6:0.8168148963,(9:0.0329368134,11:0.0422584689):0.4689951650)
(3:0.0006592326,4:0.0250635389,((9:0.0203552386,11:0.0219526867):0.0135998052,10:0.0000023100):0.3580304823)
(1:0.0426897865,7:0.0191559197,(9:0.0302053694,11:0.0177974784):0.4786073118)
(1:0.0407917624,((5:0.0419542665,6:0.0881781479):0.2166001943,(9:0.0368445541,(10:0.0285484960,11:0.0319598761):0.0132575629):0.3867770774):0.4886943841,7:0.0093237644)
(1:0.0480875774,7:0.0161858023,((9:0.0774326121,11:0.0314084497):0.0087536344,10:0.0354747434):0.8628663705)
(1:0.0398483530,(3:0.0094341746,4:0.0265765142):0.2949779060,7:0.0254991101)
(1:0.0286327143,(6:0.3652803626,(9:0.0565778419,(10:0.0456968288,11:0.0461680886):0.0053937975):0.5928479597):0.2872639794,8:0.0384934775)
(1:0.0346233631,(5:0.0511836545,7:0.0325904978):0.6102873800,8:0.1260491428)
(5:0.0516013311,7:0.0128136444,(9:0.0756397675,11:0.1097031513):0.2212716323)
(3:0.0226754510,4:0.0238232586,((9:0.0465075362,11:0.0246807238):0.0047044934,10:0.0174756429):0.5679406110)
(3:0.5461328011,9:0.0276793353,(10:0.0237627538,11:0.0295859308):0.0122699554)
(7:0.0441065963,8:0.0036694242,((11:0.3886615976,(12:0.0252412143,13:0.0425740811):0.0078779258):0.0143315202,14:0.0000026422):0.6277868648)
(7:0.1058880620,8:0.2400955694,(11:0.1680840766,(12:0.0337089123,13:0.0212706381):0.1138942680):0.5245271187)
(2:0.2397463237,(7:0.0134043705,8:0.0328954185):0.2368082646,9:0.3292922144)
(5:0.2974938381,(7:0.0336439075,8:0.0057614462):0.1419206178,(9:0.0182045883,(10:0.0253379688,11:0.0266218300):0.0148103796):0.3333763058)
(1:0.0583377778,2:0.0281127523,((7:0.0165574823,8:0.0584505600):0.3190039900,((10:0.0506716499,11:0.0300473793):0.2197628982,12:0.1887114489):0.3970117311):0.3667324931)
(1:0.0265416249,2:0.0299953503,(10:0.0437347659,11:0.0604691500):0.6824537201)
(1:0.0584652719,2:1.3937114414,((9:0.0270363609,(10:0.0304212008,11:0.0355139592):0.0102526270):0.0986896637,(12:0.0365035814,14:0.0261308840):0.0748485073):0.4301587340)
(1:0.0362026748,2:0.0140619311,((9:0.0385614456,10:0.0332868632):0.1309790618,12:0.2081037983):0.5041229770)
(1:0.0393803934,2:0.0267844380,(9:0.0656953321,10:0.0000023420):0.6002248305)
(2:0.3365776352,(9:0.0252967574,(10:0.1091909612,11:0.1034565014):0.0972909435):0.0880658414,14:0.2187545288)
(1:0.5237719825,(5:0.2028844081,(11:0.1433629048,14:0.2523230806):0.5171080051):0.0621788454,(7:0.0546071730,8:0.0232696484):0.2092503657)
(2:0.4101263583,((5:0.0305397592,6:0.0641280427):0.2153131603,(7:0.0721449647,8:0.0367633956):0.1551441520):0.1765015659,((9:0.0453458097,10:0.0305761113):0.0297279166,11:0.0157786283):0.3935439145)
(2:0.3128407500,8:1.0236690439,(9:0.3802049201,10:0.3084748944):0.2654306643)
(7:0.0260701397,8:0.0210366177,(10:0.0219951671,11:0.0267571626):0.4511678987)
(8:0.7978505830,9:0.0000020271,(10:0.0658348654,11:0.0776255736):0.0471222284)
(7:0.0280514399,8:0.0201509143,(9:0.2321824452,(12:0.0457689266,14:0.0336456316):0.0979805194):0.5271597146)
(1:0.1494032551,2:0.0467424112,(3:0.1591797376,14:0.3769486845):0.1758437012)
(6:0.8384420932,(9:0.0231630876,11:0.0461024677):0.0044641320,10:0.0110783824)
(1:0.0095089673,2:0.0205027878,((9:0.0839146252,10:0.0233264352):0.0021438920,11:0.0207418175):0.3529334930)
(5:0.0443111954,6:0.0414205291,((9:0.0432996457,11:0.0180719999):0.1293805568,10:0.0119387520):0.6288580178)
(9:0.0188143211,11:0.0488251701,(12:0.0251743806,14:0.0346843469):0.3829213368)
(1:0.0496808233,2:0.0336024862,(9:0.0389039936,(10:0.0461423072,11:0.0406308143):0.0134483567):0.9655342373)
(1:0.3556756892,(9:0.0257633251,10:0.0426740474):0.0068773180,11:0.0354156773)
(4:1.4256638475,((9:0.0939491811,10:0.0834363923):0.0247193440,11:0.0675711385):0.1381380380,14:0.4058095668)
(1:0.0502924490,2:0.0169388520,(10:0.3518212046,13:0.3253593638):0.7694814330)
(1:0.0109082810,2:0.0407796790,(10:0.0094933650,11:0.0769861409):0.4084907013)
(5:0.0421641633,6:0.0540168038,(7:0.0715824712,8:0.0994211307):0.3188703533)
(1:0.0339866565,2:0.0317747745,((7:0.0480068711,8:0.0244281446):0.3214750862,((9:0.0233928091,(10:0.0197940890,11:0.0210778031):0.0060126441):0.0867896995,((12:0.1077075814,13:0.0469278534):0.0200483974,14:0.0441604217):0.2162462883):0.2193872358):0.2999366600)
(1:0.4902124961,(5:0.0581522553,6:0.0088144762):0.2933584315,(9:0.0283160856,10:0.0118596555):0.2826582011)
(9:0.0308823514,10:0.0264937620,(11:0.0337412563,14:0.4966795159):0.0041891785)
(1:0.0641139967,2:0.0245329898,(8:0.6809609350,((9:0.0452786611,11:0.0489978194):0.0118782697,10:0.0336926942):0.5068867759):0.5961594096)
(1:0.0712918125,2:0.0468127994,(4:0.1318252490,((5:0.0227771546,6:0.0703729962):0.2670952215,10:0.3759909594):0.1304652770):0.2662996687)
(5:0.0552315731,6:0.0401935208,((7:0.0242930213,8:0.1134630874):0.4094756816,((9:0.0541361804,11:0.0557685427):0.0252681232,10:0.0229268086):0.5096427279):0.4825498409)
(6:0.2980959487,(7:0.0434610339,8:0.0553734764):0.1423298848,(10:0.0501266888,11:0.0378832182):0.4184909080)
(5:0.0606376691,6:0.0000021237,(8:0.3211053847,(9:0.0191386076,11:0.0264795100):0.3037685524):0.1928027746)
(1:0.2665427238,(7:0.0731930564,8:0.0000026713):0.2386247318,(((9:0.0200186995,10:0.0250645724):0.0025903095,11:0.0237017107):0.1023111825,(13:0.0865286031,14:0.0145159498):0.1087216635):0.1695764593)
(3:0.2571631524,5:0.2797938584,((6:0.2779848390,9:0.1381115863):0.0779872914,11:0.2378552483):0.0828561630)
(6:0.3185946939,9:0.3242110402,(11:0.1410347930,12:0.1103874423):0.1830026342)
(1:0.0455734139,2:0.0559767203,(9:0.0346377711,11:0.0613402137):0.5423607430)
(1:0.0430354679,2:0.0361362862,(8:0.2852944400,(11:0.3803740924,(13:0.0371152905,14:0.0624610271):0.1352625725):0.2083326775):0.2483508983)
(1:0.0386659076,2:0.1065405715,(12:0.0332021645,14:0.0453659413):1.0666434005)
(2:0.3894916087,(3:0.1059019601,4:0.0131689301):0.3372275035,(11:0.1700654404,(13:0.0368769674,14:0.0237447177):0.1583329466):0.2225730753)
(1:0.0351895458,2:0.0623425908,((3:0.0140522797,4:0.0575129472):0.4681401100,(6:0.4543464615,11:0.4024347595):0.1255618005):0.4456893173)
(1:0.0168303411,2:0.0447464607,(6:0.5781928089,((9:0.0365378233,11:0.0302461631):0.1122800261,(12:0.0214977605,(13:0.0209631014,14:0.0352881521):0.0054837946):0.0885941824):0.1712200605):0.1947555038)
(2:0.4649031338,(11:0.1298077601,(13:0.0212143966,14:0.0226733472):0.1883098924):0.1202878203,12:0.2334747777)
(1:0.0346139002,2:0.0422500904,((3:0.0227953492,4:0.0512630449):0.4503872739,((9:0.0338577600,11:0.0307981348):0.2757244852,(12:0.0496898124,13:0.0424058207):0.1745842201):0.3954084385):0.3246224678)
(4:0.4255362529,(12:0.0368258895,13:0.0258407466):0.0169957464,14:0.0498351136)
(2:0.5217570613,(9:0.0436626535,11:0.0319690190):0.1456925468,((12:0.0335409472,13:0.0408003584):0.0023296111,14:0.0315782777):0.1198655136)
(1:0.0359131532,2:0.0200470187,(3:0.3792363439,(9:0.0747567022,11:0.0275983172):0.6010923094):0.2181620189)
(1:0.0185507700,2:0.0371770619,(9:0.1342168280,((12:0.0272229451,14:0.0307994099):0.0047914242,13:0.0344013966):0.1796235391):0.9345748081)
(9:0.0492322006,11:0.0543134845,(12:0.0773233978,13:0.0530734016):0.3577855786)
(7:0.0302587415,8:0.0246784915,(9:0.0207135242,11:0.0467227023):0.4856950209)
(1:0.6040015274,11:0.2026937684,(12:0.0430037693,14:0.0321324193):0.1705331955)
(1:0.0296020292,2:0.0331362985,((3:0.0462793049,4:0.0162502532):0.3882737976,((9:0.0507548894,11:0.0456578552):0.2153131802,(12:0.0402881182,(13:0.0402092780,14:0.0543373908):0.0135858733):0.1936673793):0.2560560660):0.3522254565)
(7:0.0299011010,8:0.0182947647,((9:0.0030651580,11:0.1056261102):0.1023385808,(12:0.0358249747,13:0.0222546511):0.1058946946):0.2188260025)
(1:0.0318655206,2:0.0335832769,(11:0.1566808960,12:0.1836922861):0.4290334498)
(1:0.0110459534,2:0.0385674827,((3:0.0567918991,4:0.0107144320):0.4177829658,(11:0.2679376365,(12:0.0332285849,14:0.0319086750):0.1168474252):0.1952069817):0.3647369860)
(9:0.0357384254,11:0.0495593572,(12:0.0631548968,14:0.0168190481):0.3180124362)
(1:0.0308183707,2:0.1851097237,(3:0.3655639659,(4:0.3150925020,((9:0.0098083475,11:0.0369918999):0.1464730011,14:0.1978519117):0.1997488742):0.1177355313):0.2290618397)
(3:0.0000026537,4:0.0359025075,((12:0.0229257754,13:0.0287454343):0.0161850880,14:0.0424508321):0.4614942232)
(3:0.7336653442,11:0.5404428535,((12:0.0360202598,13:0.0309879017):0.0128453135,14:0.0036776057):0.1845390203)
(1:0.3690218628,7:0.3839360527,((9:0.0453660150,11:0.0514534548):0.2230798757,(12:0.0499449459,13:0.0398447660):0.2672126923):0.3146727356)
(7:0.5807300886,11:0.2074099225,(13:0.0436876602,14:0.0439046670):0.2021297269)
(1:0.0127403460,2:0.0352514651,(12:0.0185149935,13:0.0389764373):0.9446534823)
(1:0.0328586225,2:0.2702533245,(12:0.0275581395,13:0.0282765868):0.3931361930)
(3:0.5087981242,7:0.2758984897,(12:0.0308502058,13:0.0384551879):0.1976117303)
(1:0.5295621141,(12:0.0426637574,13:0.0305164526):0.0117413018,14:0.0132894667)
(1:0.0317772846,2:0.0385265076,(4:0.2611786566,(12:0.1478458188,(13:0.0290065842,14:0.0390440611):0.1719085996):0.1399457780):0.2517804732)
(3:0.0310407598,4:0.0208525766,(12:0.0416165853,13:0.0260805034):0.7291488999)
(3:0.1038772701,4:0.0225985192,(12:0.2036001344,13:0.2155405614):0.7134515512)
(3:0.1350306430,4:0.0000021636,(12:0.0214180769,13:0.0456232119):0.4227695230)
(1:0.0217127336,2:0.0074465136,(12:0.0198975574,14:0.0209055701):0.2153963433)
(1:0.0231906377,2:0.0104590753,(12:0.0113628668,13:0.0246873753):0.2431533278)
(1:0.0323023121,2:0.0545560764,(10:0.0355996986,11:0.0104750473):0.4222297052)
(2:0.8224531374,(10:0.0355742579,11:0.0359921676):0.2685480777,14:0.1526475368)
(2:0.9644017568,9:0.0423163877,(10:0.0471475413,11:0.0410477801):0.0087484804)
(1:0.5097040190,(9:0.0223812530,11:0.0351628195):0.0018985784,10:0.0234331432)
(2:0.5035948776,(3:0.0385904162,4:0.0381798851):0.3584599246,10:0.6419586998)
(3:0.1379976079,4:0.0278340707,(9:0.0527305758,10:0.0559395100):0.8243828517)
(1:0.0385314386,2:0.0416154243,(12:0.0401252815,14:0.0493575377):0.8921584588)
(1:0.0082286584,2:0.0654590872,(7:0.8516754958,((12:0.0426324372,13:0.0440313280):0.0167327502,14:0.0252807520):0.5584365139):0.3733354266)
(1:0.6629502527,11:0.2744895586,(12:0.0323235372,13:0.0313959406):0.0811928330)
(1:0.0697769906,2:0.0000023616,((12:0.0332848276,13:0.0367371224):0.0066026062,14:0.0317843406):1.0503815919)
(1:0.0546596452,2:0.0561864020,((7:0.0440940392,8:0.0516050741):0.6624083929,(12:0.0210211826,(13:0.0461044997,14:0.0404944981):0.0181409584):0.7714742613):0.4443822034)
(5:0.9448955302,(12:0.0379986997,14:0.0267341672):0.0109464762,13:0.0142890112)
(1:0.3166155558,4:0.5386272637,((5:0.0519721892,6:0.0674494478):0.4483904970,8:0.3241170497):0.2679043143)
(1:0.3715779190,4:0.2797619610,(12:0.0524780311,13:0.0067223821):1.0423794884)
(7:0.0381610977,8:0.0182512464,(11:0.1882899001,14:0.2047204557):0.5386061797)
(5:0.2972014879,7:0.2174625360,(9:0.0344743245,11:0.0182421464):0.3196360225)
(4:0.6104117173,9:0.0170960121,(10:0.0211548002,11:0.0252833387):0.0085552373)
(1:0.0363893603,2:0.0311257790,(4:0.2513333212,((9:0.0182514789,11:0.0339669381):0.1293254122,10:1.2678025704):0.1681160086):0.2292282084)
(2:0.2751620529,4:0.3638373575,((((6:0.5302191963,10:2.3972542399):0.0602792253,7:0.4714770833):0.1479552113,12:0.6375492281):0.1593400680,9:0.3777042767):0.1351493939)
(1:0.3461153419,(5:0.0506450529,6:0.0501270635):0.5510527238,((7:0.3200433436,12:0.5235156840):0.1091344985,9:0.6073085992):0.0359972563)
(1:0.0370085709,2:0.0643650061,((5:0.0562785688,6:0.0327050545):0.4873648761,(7:0.4366164015,(9:0.4392306848,(11:0.3014907326,(12:0.0700768245,14:0.2667408630):0.2645987137):0.1333491928):0.1453875070):0.0846484231):0.4158735852)
(1:0.4097249851,(6:0.6599504637,(9:0.5574028318,12:0.5397048714):0.1298172989):0.0889763860,7:0.5328677676)
(5:0.0436510504,6:0.0072367352,(12:0.0212336313,14:0.0462590450):0.7224470979)
(1:0.0356776008,2:0.0080703109,(9:0.0559070827,11:0.0000025001):0.7113697840)
(1:0.1926784776,(3:0.2109867520,((10:0.0275374623,11:0.0274448516):0.0825752635,((12:0.1230877971,13:0.0895627944):0.0379799880,14:1.0653721977):0.0863673648):0.2932560990):0.0600308532,(5:0.0396793650,6:0.0178483856):0.2727205101)
(5:0.2376860005,7:0.2725572933,(10:0.1478977054,12:0.2639641938):0.3759471516)
(1:0.0342892434,2:0.1006585472,((6:0.4168452836,7:0.5431486755):0.2644075078,((((10:0.0162572699,11:0.2076798161):0.5838546602,13:0.0275365257):0.0345179320,12:0.0978907085):0.0326106643,14:0.0238888246):0.6173462705):0.5354026684)
(1:0.2383337868,2:0.2194372199,(13:0.0226837857,14:0.0260764850):0.4564706897)
(1:0.0352999711,2:0.0366325632,(11:0.2458166769,((12:0.0278311722,14:0.0313683063):0.0070189504,13:0.0303273452):0.0971052152):0.5927254226)
(1:0.0367559618,2:0.0476341786,((10:0.0422344477,11:0.0319780821):0.1742119367,(13:0.0271312908,14:0.0416992133):0.1392806363):0.4919016595)
(5:0.0348224449,6:0.0332859572,(10:0.2760159219,(13:0.0536547167,14:0.0266362323):0.0978874940):0.5369039148)
(3:0.0160176936,4:0.0356727656,(10:0.1059214956,11:0.0242818542):0.6055451425)
(1:0.0483308286,2:0.0000029495,((12:0.0274066647,14:0.0308774108):0.0137819479,13:0.0139324364):0.9190603600)
(1:0.1230622108,2:0.0225565314,(10:0.2993855721,(13:0.0364311248,14:0.0597465701):0.1844877319):0.5646998720)
(1:0.0414801401,2:0.0176465785,(9:0.0227674761,11:0.0213088176):0.3270925420)
(3:0.5249783647,(9:0.0325044371,11:0.0365113346):0.0062836033,10:0.0182410626)
(5:0.0625052942,6:0.0145149327,(7:0.2523593249,((10:0.0350361715,11:0.0499547653):0.0996034439,12:0.1489446789):0.3042936807):0.1694320345)
(1:0.0343141081,2:0.1151373941,(9:0.0280624094,10:0.0255445299):0.4117395922)
(9:0.0246134184,11:0.0280123917,(12:0.0205599685,13:0.0298762843):0.2804297393)
(9:0.0275337901,(10:0.0293718223,11:0.0231151801):0.0020236175,((12:0.0293421669,14:0.0297441240):0.0065048719,13:0.0228585368):0.2650592097)
(6:0.2439511540,7:0.2278623774,(((9:0.0526944796,10:0.0360591840):0.0098027048,11:0.0293228491):0.1364795782,12:0.1948301483):0.3373684958)
(1:0.0384494650,2:0.0557673060,(5:0.6026852798,((9:0.1347338744,11:0.0466221266):0.2774378997,14:0.3173330178):0.2092682744):0.4953511315)
(3:0.0693724375,4:0.0183782809,(9:0.0665700153,10:0.0199242469):1.1992615558)
(2:0.7135020345,(9:0.0398847586,11:0.0399004727):0.0812716542,13:0.1828621237)
(1:0.0279257888,2:0.0297055015,(13:0.0354004487,14:0.1217163859):0.4020200823)
(1:0.0128792402,2:0.0162067741,(12:0.0137061295,(13:0.0263737725,14:0.0511473068):0.0117749629):0.2793436481)
(2:0.2759835922,7:0.4575894145,((10:0.0249102373,11:0.0280447829):0.0703932093,(12:0.1886487086,14:0.4249713857):0.0376346143):0.2151545461)
(6:0.3228241505,7:0.1984214296,(12:0.0244155218,13:0.0035043732):0.3037273913)
(1:1.0808887002,5:1.5567341428,((9:0.0489449266,(10:0.0864295964,11:0.0922525457):0.0611511700):0.2495013223,14:0.3918383124):1.1319772787)
(1:0.2572729592,(4:0.1497320450,5:0.1055590506):0.0848541601,(12:0.0138758403,13:0.0219754047):0.2331296441)
(4:0.3396840237,5:0.4355894994,(7:0.3907079455,((9:0.0247772221,(10:0.0323325521,11:0.0458201961):0.0083163566):0.1982961393,(12:0.0229402449,13:0.0352716105):0.1182576721):0.2360572790):0.4068345114)
(1:0.4157013397,10:0.4719763563,(13:0.0165995396,14:0.0486782528):1.0015333875)
(9:0.0196329749,(10:0.0149196798,(12:0.0273373299,14:0.0280030757):0.1777737197):0.0119655473,11:0.0265552600)
(1:0.4624709144,6:0.3323926108,(12:0.0805249404,13:0.0854213750):0.4268245848)
(1:0.0367879662,2:0.0340889222,(6:0.3440845597,(((9:0.0287569846,10:0.0284113639):0.0046053057,11:0.0239204972):0.1284858991,12:0.1356125069):0.2290512019):0.2723185214)
(1:0.0119630811,2:0.0395477129,(6:0.3530445045,((10:0.0630971448,11:0.0197223576):0.1486713743,(12:0.0461755581,13:0.0219843995):0.1734088089):0.2095793932):0.3559760467)
(9:0.0465654650,11:0.0293808873,(12:0.0426640449,13:0.0638726929):0.3430307632)
(3:0.0143136661,4:0.0530877867,(((9:0.0929508672,10:0.0434849712):0.0072630460,11:0.0333181459):0.1745917004,((12:0.0379159904,14:0.0428019647):0.0081866719,13:0.0356413431):0.1986567424):0.6971219331)
(9:0.0271661194,(10:0.0206518661,13:0.0488197610):0.2364707455,11:0.0304924357)
(1:0.0676258332,2:0.0353199399,((9:0.1518374144,11:0.0331138889):0.1403593056,10:0.2901108297):0.4792813214)
(1:0.6063196784,(9:0.0442685657,11:0.0381709202):0.1717363392,(10:0.0557871891,13:0.0545767713):0.1922987866)
(1:0.0352063127,2:0.0236281455,(10:0.0102131582,13:0.0791463915):0.6092370717)
(1:0.0041078245,2:0.0335288881,(10:0.0166327840,11:0.0415777612):0.3425041741)
(2:0.2096688393,4:0.3823401707,((10:0.0530291807,13:0.0453031524):0.2709280780,11:0.1182550400):0.5222677347)
(4:0.5746307468,9:0.0172698888,(10:0.0215051627,11:0.0157332349):0.0077328032)
(1:0.3493284250,2:0.0584565462,((9:0.0252496385,11:0.0205044219):0.0079492029,10:0.0133880007):0.2323752930)
(1:0.9532153182,(9:0.0400999542,11:0.0464852463):0.0178953862,10:0.0164295404)
(5:0.0162860449,6:0.0358602501,((9:0.0836074588,11:0.0283293269):0.0048660688,10:0.0303222051):0.7640740159)
(7:0.0383823429,8:0.0398402008,(9:0.0491995781,10:0.0217740671):0.5328160876)
(5:0.0242094652,6:0.0157210842,(8:0.1582105943,(10:0.0405704997,11:0.0181215255):0.4877850213):0.1738142525)
(5:0.3024847032,6:0.2707844587,(9:0.0118235414,(10:0.0326257001,11:0.0228294605):0.0206489847):0.4225080960)
(6:0.4419715424,(7:0.0201084522,8:0.0252754569):0.2825312818,((9:0.0266706683,11:0.0261380176):0.0034106293,10:0.0276402871):0.3647613317)
(2:0.1708767641,6:0.1688506276,(9:0.0079363961,11:0.1336263258):0.1777120474)
(2:0.5250533182,8:0.5366684283,((9:0.0259458403,11:0.0602953817):0.1018794838,(13:0.0417405491,14:0.0338396256):0.2407718725):0.2779798542)
(1:0.9562098029,(9:0.0421837809,10:0.0516123790):0.0143940133,11:0.0375080644)
(9:0.0497816982,11:0.0466217038,(13:0.0363604334,14:0.0259845573):0.7015277163)
(2:0.8953598618,(9:0.0850277619,11:0.0411334690):0.0780469705,10:0.0765838579)
(1:0.0253970345,2:0.0524719199,(13:0.0624081770,14:0.0306848310):0.6028580302)
(1:0.0000023232,2:0.0694657247,(11:0.2006019466,14:0.1985823074):0.9958871776)
(1:0.0301664522,2:0.0185715509,(13:0.0785537875,14:0.0356179437):0.7968076365)
(5:0.5808854528,((9:0.0360585936,11:0.0358417371):0.0072968460,10:0.0442799760):0.1988109446,(12:0.0392174922,13:0.1432540067):0.1095930360)
(5:0.1892524635,7:0.1570148446,(9:0.1909219582,11:0.2026379516):0.0611309518)
(1:0.0293628897,2:0.0349512618,(10:0.3212747205,11:0.4793650014):0.3449039506)
(6:0.4515627545,(12:0.0299626087,14:0.0513271463):0.0044732258,13:0.0138298797)
(5:0.0226731085,6:0.0418824324,(10:0.0525796678,11:0.0263162950):0.6638221170)
(5:0.0124442015,6:0.0299159469,(9:0.0065406480,10:0.0412748537):0.7866091170)
(5:0.0120602228,6:0.0317110249,(((9:0.0303387097,10:0.0336613468):0.0004240090,11:0.0346397881):0.1459974098,14:0.1015873357):0.4765085371)
(5:0.0967340438,6:0.0476551441,(12:0.0163868793,(13:0.0221483411,14:0.0299681227):0.0081340632):0.2511697785)
(1:0.7462914881,(9:0.0318576651,(10:0.0507406902,11:0.0323549418):0.0030791628):0.1478978003,(12:0.0347711443,14:0.0302672240):0.1276640683)
(5:0.0250674536,6:0.0284753695,((12:0.0205169957,14:0.0376917313):0.0075555004,13:0.0254786808):0.5622776045)
(5:1.2344069362,9:0.1052972254,(12:0.0509906275,13:0.0579414288):0.2611746522)
(1:0.0206158517,2:0.0339264747,((5:0.0179663237,6:0.0240994333):0.1790990372,(7:0.2919012746,((10:0.0427654168,11:0.0298281055):0.1621669663,(12:0.0398600038,(13:0.0332097579,14:0.0410700530):0.0071057912):0.1273664397):0.3536655095):0.1090648939):0.1831764272)
(5:0.5099341875,(12:0.0355159872,14:0.0293403388):0.0392557420,13:0.0711571519)
(1:0.0516461751,2:0.0129487063,(12:0.0555759435,14:0.0152145101):0.6359508438)
(5:0.0447936493,6:0.0466141064,(12:0.0142729246,(13:0.0453315604,14:0.0309268362):0.0128393330):0.5743075750)
(1:0.0185331928,2:0.0222222935,((5:0.0355406721,6:0.0438415283):0.2542509262,(9:0.0254371881,(10:0.0405533913,11:0.0204278425):0.0172300805):0.4482453418):0.1770562430)
(2:0.4730057539,6:0.2662155971,(9:0.0252855022,(10:0.0462001954,11:0.0497255505):0.0158200329):0.6970519482)
(1:1.2628213275,12:0.0000026066,(13:0.0616361236,14:0.0363418779):0.0488376692)
(6:0.6830917911,(10:0.0335069123,11:0.0535206851):0.2050301576,(13:0.0354481784,14:0.0346064009):0.1930201893)
(5:0.0254140298,6:0.0093184510,(8:0.1179055345,(11:0.0542404500,12:0.0880303001):0.1411820229):0.0772230870)
(6:1.5047133249,(10:0.0235536930,11:0.0264378886):0.1832861200,(12:0.0342262876,14:0.0308630136):0.1058561751)
(1:0.0415437365,2:0.0205179991,((12:0.0284023469,13:0.0188607034):0.0129418385,14:0.0279888611):0.4692347069)
(2:0.4425579174,((5:0.0258595178,6:0.0103795747):0.1436396851,7:0.1946317140):0.0487084350,(9:0.1296638748,(12:0.0591813349,14:0.0192947755):0.1158398496):0.1349487355)
(1:0.0390298121,2:0.0340458073,(5:0.1981279617,((9:0.0325103923,10:0.0613298735):0.0114720526,11:0.0224181910):0.6143418727):0.3896642072)
(6:0.7139676967,(9:0.0293220065,10:0.0176683569):0.0223958193,11:0.0072357442)
(1:1.1758174847,(9:0.0321873147,10:0.0391908414):0.0000021352,11:0.0440331085)
(5:0.0257723194,6:0.0135528109,(9:0.0359759207,10:0.0285701299):0.4945485112)
(7:0.0979457948,8:0.3759062694,(9:0.0228825058,11:0.0346879599):0.2111958664)
(7:0.0285346482,8:0.0143517328,((9:0.0341780583,11:0.0378028237):0.0130246231,10:0.0108211577):0.7419001844)
(1:0.2432732966,8:0.3210957636,(12:0.0316855321,14:0.0332903502):0.3983874794)
(9:0.2323406578,(12:0.0400361627,14:0.0140458879):0.0104731982,13:0.0258987511)
(5:0.0458714432,6:0.0194978850,(9:0.3353047166,14:0.1962616580):0.7639393376)
(5:0.3376795260,(7:0.0137904477,8:0.0234431761):0.2436337421,(12:0.0240212318,(13:0.0249222734,14:0.0204342239):0.0031166751):0.2665201254)
(1:0.0314891568,2:0.1146414952,((5:0.0382680448,6:0.0481684475):0.2289342802,(12:0.0339069505,13:0.0356909879):0.3722956040):0.2858042609)
(1:0.0247080258,2:0.0311843606,(12:0.0389093860,13:0.0369717424):0.4839016214)
(5:0.0356394917,6:0.0315948068,(8:0.3557616626,(10:0.1727248493,(12:0.0316130355,13:0.0451446203):0.1432094871):0.2119720574):0.2584252744)
(1:0.0166881384,2:0.0561641941,(12:0.0512238809,13:0.0082473624):0.7040930957)
(1:0.0331074051,2:0.0342169750,(8:0.1663866131,(10:0.0681264729,11:0.2744033715):0.4432358774):0.1954018475)
(1:0.0234373976,2:0.0371726135,(9:0.0324914060,11:0.0622827890):0.6402401229)
(1:0.0532515532,2:0.0430901436,(10:0.0390391549,11:0.0542616138):1.0161420007)
(1:0.0139934300,2:0.0421023557,(9:0.0125310206,(10:0.0286046420,11:0.0296494420):0.0098745679):0.9126531958)
(1:0.0117903339,2:0.0262111915,(9:0.0454568686,11:0.0367775220):1.2485179884)
(1:0.4706510295,2:0.4460334560,(9:0.0449066631,10:0.0388375111):0.4802787672)
(1:0.0479892383,2:0.0197625778,(6:0.3482856180,11:0.7425928229):0.1474665347)
(1:0.0447871628,2:0.0064089209,(10:0.2910351057,(11:0.0379561292,14:0.1312030905):0.0532651216):0.5053726561)
(10:0.0432062139,11:0.0485853661,(12:0.0271196601,14:0.0236107928):0.2255181825)
(1:0.0081601002,2:0.0764835374,((5:0.0240389409,7:0.0165775301):0.2242200784,(10:0.1114213568,12:0.1796565783):0.4251524592):0.3401043489)
(5:0.0126875191,(6:0.1921143041,11:0.1672944131):0.1796785835,7:0.0517004772)
(1:0.0046947702,2:0.0306107758,(9:0.0442143329,11:0.0187735528):0.4928012754)
(1:0.0446462271,2:0.0197372183,(9:0.0079380997,11:0.0542448607):0.7086353878)
(3:0.6045178639,(12:0.0362975811,14:0.0466658374):0.1177297292,13:0.1226121089)
(2:1.3694279880,3:0.0000021361,(4:0.0541668762,14:0.9683624804):0.0296165007)
(3:0.0311197766,4:0.0254106170,(12:0.0000023049,14:0.0587280746):0.5945432118)
(3:0.0326607778,4:0.0000028652,(12:0.0368875682,14:0.0163494178):0.7305176965)
(2:0.5298291296,(3:0.0446485400,4:0.0637324076):0.3968038770,((5:0.0160442959,8:0.0457008809):0.6041419831,(12:0.1059348441,14:0.3906330136):0.2733575334):0.2504817139)
(5:0.0321586047,8:0.0347468316,(13:0.1613016010,14:0.2256840915):0.5618242485)
(2:0.2476539916,(3:0.0291517055,4:0.0273236268):0.1077553294,((12:0.0348649256,14:0.0761527322):0.1346798657,13:0.4836881971):0.2976053698)
(4:0.7437096211,(12:0.0293646773,13:0.0355292281):0.0142413659,14:0.0190954607)
(5:0.0367843346,8:0.0336793734,(12:0.0966394385,14:0.0291330865):1.0041891666)
(2:0.4560876754,(3:0.0341167424,4:0.0346893517):0.2521028362,((5:0.0210754079,8:0.0529036805):0.4835562850,((12:0.0317113789,13:0.0284620043):0.2231253957,14:0.0915105998):0.7720378518):0.1794568093)
(5:0.0188339270,8:0.1006831403,(12:0.0096574351,(13:0.0241327373,14:0.3855424334):0.0312692982):0.4403560078)
(3:0.0000021091,4:0.0477128961,((12:0.0787603171,13:0.0515558530):0.2973693755,14:0.1110115097):0.5033507304)
(3:0.2927236732,4:0.2191360566,(12:0.3378227158,(13:0.0415585492,14:0.0227175556):0.2649940583):0.3817152927)
(3:1.2723890722,12:0.0000025617,(13:0.0290380055,14:0.0354746916):0.0424305286)
(2:0.1141239358,3:0.1019621649,((12:0.0214714530,14:0.0258752814):0.0762234626,13:0.3960773347):0.0898020482)
(1:0.2770222087,(3:0.0280747942,4:0.0254045574):0.1624260630,((12:0.0144358275,13:0.0670248832):0.1693428660,14:0.1942558187):0.2043678469)
(2:0.1745368721,(3:0.0261679720,4:0.0215612842):0.1766170762,(12:0.0297208174,14:0.0336189085):0.3788283451)
(2:0.1963839626,(3:0.0091127486,4:0.0175925854):0.1386155027,(12:0.0280707164,14:0.0366634163):0.1353169944)
(3:0.0554400936,4:0.0441570617,((12:0.0361805162,14:0.0345280406):0.2236805276,13:0.2123035405):0.5800668646)
(3:0.0399830160,4:0.0512224491,((12:0.0317727451,14:0.0776365051):0.1364985894,13:0.2112624560):0.8685277187)
(2:0.5506276118,(12:0.0457528155,14:0.0893188027):0.2416424820,13:0.1285837773)
(6:0.2346741389,(9:0.0705121390,11:0.1294725580):0.0055506973,10:0.0235320437)
(1:0.3007912737,(9:0.0276731508,10:0.0339309312):0.1097500223,13:0.3746825315)
(5:0.0237858026,6:0.0340088918,(13:0.0708529882,14:0.0323029005):0.4838775494)
(1:0.2398546830,(5:0.0264321688,6:0.0390430380):0.2993283215,(13:0.0359595930,14:0.0144499717):0.4920182439)
(5:0.0526686601,6:0.0366159703,((9:0.0223049778,11:0.0360857572):0.0152831997,10:0.0190377693):0.6701040984)
(1:0.5098231865,(10:0.0196395615,11:0.0147296471):0.1167220225,(13:0.0209316260,14:0.0399201900):0.1110879794)
(5:0.0355855742,6:0.0171948614,((9:0.0290240356,10:0.0269149638):0.0000021662,11:0.0198313901):0.3593705701)
(3:0.4446709173,6:0.4546036880,(12:0.2127211647,13:0.2117136175):0.1408549729)
(3:0.3986049660,6:0.5875756259,(12:0.0282343220,(13:0.0611834216,14:0.0601710524):0.0297070005):0.9595111620)
(1:0.0247578841,2:0.0363501974,((9:0.0391638886,11:0.0173064188):0.1212851410,13:0.2606941583):0.6033441771)
(1:0.0193174809,2:0.0270679728,(9:0.0440903604,11:0.0376752797):0.5178868300)
(1:0.0265024245,2:0.0196311404,(9:0.0342271376,11:0.0248815880):0.6786338094)
(1:0.0349415170,2:0.0324478851,((9:0.0512780741,11:0.0254356789):0.1191545346,(12:0.0514469304,13:0.0462922707):0.1901154740):0.5973964916)
(1:0.4631291658,(9:0.0402249086,11:0.0470849664):0.2258398113,13:0.1777580930)
(6:0.6599716429,(9:0.0333485003,(10:0.0312332624,11:0.0293567813):0.0033622620):0.0954993782,12:0.2113146670)
(2:0.5987972897,(9:0.0706628093,11:0.0225605074):0.0087863468,10:0.0250610572)
(2:0.2572061745,6:0.2470930983,((9:0.0373684735,11:0.0282483257):0.0092106083,10:0.0184935800):0.3796758719)
(1:0.0484399411,2:0.0423551944,(10:0.1207593875,(13:0.0619431128,14:0.0389708554):0.2052246943):0.4850117105)
(1:0.0094083634,2:0.0596506941,(9:0.0224505689,11:0.0587681074):0.9776639816)
(1:0.0376253590,2:0.0268172484,(13:0.0380066577,14:0.0528694487):0.7083157753)
(1:0.0893780451,2:0.0159306915,(9:0.0392039093,10:0.0186150974):0.5137107968)
(1:0.0793548462,2:0.0198640617,(((9:0.0476994055,10:0.0303359857):0.0156884217,11:0.1190122320):0.1044078760,(12:0.0250363452,14:0.0697052644):0.2448479391):0.5079683717)
(2:1.0832951449,(9:0.0697709662,10:0.0168448950):0.1833194194,(12:0.0242740965,14:0.0333008939):0.2637329813)
(1:0.0376949600,(2:0.0000026326,10:1.0203017783):0.0140073159,(12:0.0541717884,14:0.0254019820):0.2924286550)
(3:0.7272310669,(12:0.0838405243,14:0.0587053871):0.2100837322,13:0.2169570236)
(2:0.3676949631,(12:0.0227593849,14:0.1618058276):0.0014066905,13:0.0204325704)
(2:0.1996754268,(12:0.0296116322,13:0.0288387279):0.0721213047,14:0.3468141313)
(3:0.0473163550,4:0.0223769007,(12:0.0375187184,(13:0.0518682316,14:0.0315113876):0.0154254710):0.7742102158)
(3:0.3999082019,12:0.1808817031,(13:0.0293049022,14:0.0486614244):0.1023344547)
(3:0.0799783924,4:0.0395252053,(12:0.0365850382,13:0.0178563981):0.2241559830)
(1:0.0372485623,2:0.0264335217,(13:0.0008142228,14:0.0660303694):0.7327334168)
(1:0.0104874586,2:0.0818971710,((3:0.0225518558,4:0.0230487339):0.2401789518,(12:0.0201321593,(13:0.0200014859,14:0.0319028830):0.0095562100):0.4138089665):0.2064331507)
(3:0.0372272186,4:0.0248069589,(5:0.3041865686,(12:0.1562605183,13:0.1955160318):0.2899379095):0.4435997396)
(3:0.0411405395,4:0.0251474228,(12:0.0000020668,(13:0.0389980617,14:0.0322652792):0.0278805381):0.9885557251)
(1:0.0761302294,2:0.0190526546,((12:0.0485917780,13:0.0302350883):0.0307814705,14:0.0091428358):1.1141897394)
(3:1.2350872265,(12:0.0545879893,13:0.0397793000):0.0364974102,14:0.0128327857)
(1:0.5487709835,(12:0.0289703895,13:0.0351987732):0.0118784968,14:0.0359101313)
(4:0.5069805804,6:0.6521944162,((12:0.0292723956,14:0.0396521026):0.0273152473,13:0.0000025943):0.3891400248)
(1:0.0245947121,2:0.0251077681,((12:0.0163474169,14:0.0278067309):0.0061213839,13:0.0241203666):0.5074667662)
(4:0.2252695700,6:0.3007479518,((12:0.0084569214,14:0.0210810861):0.0962433513,13:0.1967614538):0.1784038324)
(4:0.7962572041,(12:0.0304664006,13:0.0401843612):0.0037978998,14:0.0266275675)
(4:0.5513112705,(12:0.0608545477,13:0.0520108265):0.0783499060,14:0.2678973772)
(2:0.9031467888,6:0.3421867850,((12:0.0362879714,14:0.0625545524):0.0266592015,13:0.0063491205):0.6924339718)
(3:0.0231262021,4:0.0311211788,((12:0.0266409102,14:0.0234114210):0.0052188555,13:0.0297918811):0.7078795262)
(6:0.5614952536,(12:0.0345979282,13:0.0238669657):0.0039775161,14:0.0231561619)
(9:0.0299411615,10:0.0470866369,(12:0.7611866448,13:0.1777959531):0.2454952459)
(5:0.3988983440,(9:0.0252164117,11:0.0304772719):0.1232469080,12:0.1206179848)
(5:0.0090945697,6:0.0143270227,(12:0.0282430314,13:0.0316752947):0.2159773111)
(3:0.0307722927,4:0.0783075698,((9:0.0288116051,(10:0.0263160324,11:0.0331504368):0.0070728541):0.0984743109,(13:0.0147367072,14:0.0623185885):0.1798524711):0.3977765051)
(9:0.3478516715,12:0.0121242861,(13:0.0243564613,14:0.0576570869):0.0144439997)
(3:0.3687785062,(12:0.0351363935,14:0.0683454543):0.0104261380,13:0.0373043915)
(3:0.0157771779,4:0.0531900620,(5:0.4613422591,(12:0.0604582483,14:0.0318816085):0.6078084865):0.4244201179)
(5:0.6410560388,(9:0.0585900355,11:0.0707277944):0.1586022694,((12:0.0270849542,14:0.0360065680):0.0059627242,13:0.0264046723):0.1955305218)
(2:0.2680173675,5:0.2130359922,((9:0.0254741563,10:0.0465149205):0.1381893171,13:0.1549692109):0.3665728734)
(3:0.0841532736,4:0.0318917703,((9:0.0261524059,(10:0.0260704618,11:0.0331653855):0.0102852875):0.1194426438,(12:0.0338681677,13:0.0390167089):0.1440534200):0.6171532269)
(2:0.3775740620,5:0.3037986852,((9:0.0273994159,10:0.0325216473):0.0090495012,11:0.0226850278):0.4716339398)
(2:0.3311674527,(3:0.1144745212,4:0.0022715177):0.2600296250,(((9:0.0426870561,11:0.0315186447):0.0123957414,10:0.0211793799):0.2620480788,12:0.1989028246):0.1464879762)
(2:0.6287859947,(9:0.0604003942,10:0.0356845633):0.2575180463,((12:0.0308417520,14:0.0237375546):0.0382540668,13:0.0192265607):0.1035636768)
(3:0.0266169389,4:0.0306798081,(((9:0.0344660589,10:0.0366405236):0.0034360170,11:0.0255856589):0.1751347369,(12:0.0263171324,14:0.0396349624):0.1498055281):0.5956807059)
(1:0.0203240559,2:0.0450897363,((3:0.0599217320,4:0.0408606986):0.3013960306,((9:0.0448123688,11:0.0353775419):0.0034891430,10:0.0336346235):0.4417957241):0.2439847578)
(1:0.0075829385,2:0.0542894244,(6:0.6064515586,((10:0.0677987199,11:0.0361963971):0.2220665365,(12:0.0481565954,(13:0.0434255223,14:0.0479387093):0.0034650989):0.2236899413):0.2813723911):0.5812687288)
(3:0.0263378702,4:0.0277672471,(6:0.2801652180,(((9:0.0222922708,10:0.0404448636):0.0047357259,11:0.0627428039):0.1941637047,(13:0.0278124007,14:0.0260998243):0.1369743889):0.1806372493):0.2638596047)
(1:0.0328992310,2:0.0867517969,(10:0.1386068179,14:0.2556045049):0.4850762464)
(5:0.0120338086,6:0.0343673029,((9:0.0114486976,10:0.0204179613):0.0618355303,((12:0.0296523356,13:0.0206522420):0.0101811722,14:0.0189456944):0.0935255876):0.3161529260)
(3:0.0288162623,4:0.0394723029,(((9:0.0341425690,10:0.0386593989):0.0045768874,11:0.0228512031):0.1352649810,14:0.1643127660):0.5326978550)
(1:0.0391524041,2:0.0264764075,(9:0.0166823935,(10:0.0369784388,11:0.1124071364):0.0167522137):0.8061916982)
(5:0.0723263457,6:0.0131736939,(10:0.2169551137,(13:0.0336118726,14:0.0295350330):0.1226751203):0.3449624442)
(1:0.0317529519,2:0.0435024294,((3:0.0393070099,4:0.0364238036):0.2658285330,((9:0.0372309039,10:0.0216184498):0.0193193965,11:0.0186072817):0.6572835840):0.2985575069)
(1:0.0442970808,2:0.0254954684,(9:0.0314924410,(10:0.0237775535,11:0.0150195916):0.0189711486):0.5515999117)
(5:0.0461858290,6:0.0126352693,((9:0.0274271272,10:0.0443034406):0.1817478190,14:0.2608568409):0.5469038007)
