# Supplementary material for: The Chloranthus sessilifolius genome provides insight into early diversification of angiosperms
Source: Nat Commun. 2021 Nov 26;12:6929. doi: 10.1038/s41467-021-26931-3 (PMC8626421; doi:10.1038/s41467-021-26931-3)
Supplement: Supplementary file 4 — Source Data [file 41467_2021_26931_MOESM4_ESM.zip › Fig. 2b and Supplementary Figure 18a/Ceratophyllum_Prunus.nwk]

(1:0.0279245209,((2:0.0347211922,8:0.0555195554):0.1527657394,9:0.2429260749):0.1854304754,7:0.0313422512)
(1:0.0487209989,((3:0.0352401359,4:0.0283800701):0.3719585155,10:0.7358328512):0.1913187414,7:0.0176761613)
(1:0.3635521239,(3:0.0438393900,4:0.0191688228):0.4912084092,10:0.4204997121)
(1:0.0569196981,7:0.0222299320,(8:0.4145423695,10:0.6344076181):0.1349455408)
(1:0.0097094589,((2:0.0226375252,8:0.0349082103):0.2074309797,(3:0.0366624090,4:0.0786458347):0.8715968770):0.3008635751,7:0.0628087853)
(1:0.0389291046,(3:0.2908081387,4:0.4244160053):0.6093992002,7:0.0341308151)
(2:0.3426984771,((3:0.0325862278,4:0.0273453396):0.2822689690,9:0.1919723791):0.0474666668,10:0.2659984999)
(3:0.0331402277,4:0.0192680412,(7:0.0000027676,8:0.0507986018):0.8845494055)
(1:0.3378180731,(4:0.1788975347,(7:0.0204566486,8:0.0347518483):0.3015877958):0.0700554982,11:0.1661103808)
(5:0.0325045430,6:0.0501325814,(9:0.2725610751,10:0.3597369278):0.4236498583)
(1:0.3006820181,(3:0.3553022796,9:0.2324534166):0.0439968145,10:0.2665271766)
(1:0.4472586744,(3:0.0362179274,4:0.0228055607):0.0885144995,9:0.4403476811)
(1:0.2955460477,(3:0.0475013708,4:0.0332398195):0.2485200238,(((5:0.0756065244,6:0.0093726729):0.3415974987,9:0.1521717247):0.0462891755,10:0.1533078574):0.1084867978)
(5:0.0417872872,6:0.0598188307,(8:0.3513827033,10:0.5610812849):0.4066726078)
(4:1.0434769096,(6:0.4118450767,(7:0.0573901433,8:0.0297870046):0.3002786630):0.2417945876,(9:0.7918776030,10:0.3100630513):0.1591535828)
(7:0.0194734153,8:0.0462166688,(10:0.2484779289,11:0.2610145619):0.2829595174)
(3:0.5781761377,(7:0.0474347927,8:0.0381091086):0.4433369155,(10:0.3365562603,11:0.3766825784):0.1082050060)
(3:0.0393983396,4:0.0305762315,((7:0.0211326868,8:0.0298910579):0.2843040461,(9:0.1935897971,11:0.2686818480):0.0907794465):0.5076922967)
(2:0.2998041648,(3:0.0246941042,4:0.0381425311):0.2618121991,(6:0.3774366877,(10:0.2550048639,11:0.4382633228):0.1766556017):0.1942058390)
(1:0.3125546656,(3:0.0286349910,4:0.0325758750):0.2559739873,10:0.4390630905)
(3:0.0278737890,4:0.0186244965,(6:0.4785587286,(9:0.6319800240,11:0.2295547072):0.1535533696):0.3858773738)
(1:0.0179807597,2:0.0129430431,(3:0.3410688910,(10:0.5412503363,11:0.4397534490):0.2933417697):0.1996523562)
(6:0.0713317158,8:0.0366939227,((9:0.2772891778,11:0.2705953775):0.1307439162,10:0.5466067281):0.3444358537)
(1:0.0401859602,2:0.0234491497,((7:0.0234110528,8:0.0296273646):0.3147857133,11:0.3516454223):0.2628269717)
(1:0.0109035123,2:0.0825863461,(((6:0.0191269528,8:0.0255085336):0.1850080133,(9:0.2272328245,10:0.1083291460):0.1434596953):0.0452437790,7:0.1489141405):0.3616238076)
(1:0.0156346084,2:0.0182467140,(9:0.1144056757,10:0.1620588847):0.1879631665)
(6:0.0345750021,8:0.0236018511,(10:0.1989307047,11:0.4064289291):0.2837573701)
(3:0.3950195907,(7:0.0371777576,8:0.0439379929):0.2665085432,(9:0.2148017355,10:0.8159948601):0.0568688580)
(3:0.3249016823,(6:0.0693451914,8:0.0304262922):0.3229245681,10:0.3272998817)
(3:0.0207303067,4:0.0509631346,((6:0.0215312399,8:0.0432751570):0.5695571909,10:0.3947418774):0.6365881525)
(3:0.0198659819,4:0.0641498307,(5:0.4136599112,10:0.3708314092):0.3755196227)
(6:0.4883733111,(7:0.0546443067,8:0.0102066288):0.2841651426,10:0.5917119839)
(7:0.0159353894,8:0.0128865600,((9:0.3374240500,10:0.1535830435):0.0342902012,11:0.1241853538):0.2073463338)
(4:0.3836450789,((5:0.0325550931,6:0.0626563358):0.2948686899,(7:0.0355215819,8:0.0377160262):0.2202752605):0.1212193128,11:0.3255695069)
(1:0.1567364327,(7:0.0152825227,8:0.0240628898):0.1342266314,(9:0.1723454977,10:0.1844173216):0.0377842484)
(4:0.3156507101,(7:0.0240602572,8:0.0424073992):0.2972880700,10:0.3503056923)
(5:0.0366424913,6:0.0249219566,((7:0.0197048342,8:0.0325197807):0.1751509856,(10:0.3059072159,11:0.2024360911):0.1672356461):0.2248849790)
(5:0.0274523786,6:0.0414508883,(9:0.4320543691,11:0.2752269922):0.4232163810)
(1:0.2797539254,3:0.2913324261,((6:0.2234314730,7:0.2568594054):0.1159255967,10:0.7370661706):0.1619651374)
(1:0.0098798321,2:0.0498000007,(5:0.5134632931,10:0.3657926315):0.4796273287)
(1:0.0177761752,2:0.0314003843,(7:0.2978849880,9:0.2715476137):0.3450551399)
(1:0.0248558626,2:0.0318805303,(9:0.1625260315,11:0.3125013329):0.3045572396)
(1:0.2341945398,(5:0.0459711267,6:0.0066972630):0.2995719572,10:0.1683035845)
(2:0.4111642675,(3:0.0516251568,4:0.0354720365):0.3083634778,(9:0.4102440532,11:0.3937777422):0.1038375795)
(7:0.0528826236,8:0.0347283148,(10:0.1849091570,11:0.3450145062):0.2532197143)
(3:0.0337782849,4:0.0058686986,(8:0.2121470009,(10:0.1890970983,11:0.3168051104):0.0706735796):0.2498217345)
(2:0.4831496585,4:0.7615593515,(9:0.7169219678,10:0.6247465691):0.6460938120)
(2:0.2353936609,(9:0.1299843779,10:0.6201858861):0.0348412237,11:0.1127224077)
(1:1.0570558257,(7:0.5192080805,9:0.3372848265):0.0528845936,11:0.2176923896)
(5:0.6891909058,(9:0.3772605842,10:0.3755737989):0.1391955607,11:0.5765421377)
(1:0.1501500663,(5:0.0180532832,6:0.0524759642):0.1865393765,10:0.5756761132)
(5:0.0346770041,6:0.0186036501,(10:0.1481296674,11:0.2261049820):0.1916314439)
(2:0.2437778403,(5:0.0424730213,6:0.0439776956):0.2562147966,10:0.3376237718)
(2:0.6363924254,6:0.2033492508,(9:0.3120265879,10:0.4825001364):0.1912626113)
(1:0.0720379800,2:0.0199005497,((5:0.0286450196,6:0.0191997142):0.1754892237,9:0.2095595711):0.2742726180)
(4:0.0146626461,5:0.0566700234,((6:0.0175837618,7:0.0286876543):0.2651876221,10:0.3141949766):0.1874605898)
(4:0.0296512395,5:0.0272449153,(6:0.2162189562,(9:0.2094676218,10:0.2103015459):0.1381222244):0.1426211722)
(4:0.2740115775,(6:0.0410542580,7:0.0529364672):0.3237042366,(9:0.3519288201,11:0.4237566957):0.1726831627)
(4:0.0331250945,5:0.0170452128,(6:0.2657956283,9:0.4276341408):0.2282110982)
(1:0.0587284792,2:0.0266404937,(10:0.1177398285,11:0.1280354365):0.2576398864)
(1:0.0377856299,2:0.0296921461,(9:0.3014076986,10:0.4615549216):0.2714305196)
(1:0.0571940602,2:0.0314746485,(9:0.3933876986,11:0.2839642214):0.2865850173)
(1:0.0515086273,2:0.0462390995,(10:0.3727562273,11:0.3782959333):0.5545001175)
(1:0.0516307362,2:0.0231672234,(10:0.1708221747,11:0.2294135233):0.1847391327)
(2:0.3344539198,4:0.3082279148,(10:0.3273300511,11:0.3866946514):0.1012779778)
(1:0.0230602879,2:0.0389110453,(9:0.2063775569,10:0.3887369627):0.2780738477)
(4:0.4151556533,6:0.3360150752,(9:0.3222867613,11:0.4650822767):0.1054486358)
(1:0.0617965187,2:0.0689098525,(9:0.2886077284,11:0.2921877945):0.2558753193)
(1:0.4941053824,(9:0.1765401335,11:0.2320131911):0.0699649466,10:0.2050371096)
(3:0.0275831841,4:0.0298978771,(10:0.2039658872,11:0.3020160176):0.3139517622)
(3:0.0222375281,4:0.0819581280,(9:0.3033749554,10:0.1627619303):0.3710230331)
(5:0.5554696588,(9:0.3181918897,10:0.2081871454):0.0465970575,11:0.1903623236)
(7:0.0133082985,8:0.1489914038,(9:0.1633654349,10:0.1430215960):0.2653220777)
(5:0.0291727863,6:0.0432024022,(8:0.3748058925,10:0.3657674233):0.2964227463)
(5:0.1831612719,(7:0.0270576602,8:0.0249569546):0.1983203434,11:0.3827945485)
(5:0.3360781811,6:0.2880995658,((9:0.2791344442,11:0.2601427221):0.0254244890,10:0.2087510396):0.0818421863)
(5:0.2036320070,7:0.3337750500,((9:0.1425489264,11:0.2555694293):0.0342607266,10:0.3561825707):0.0436661418)
(5:0.2791289514,(6:0.5986757278,11:0.3856410969):0.0559967252,7:0.2985153016)
(1:0.5122185987,6:0.4361387280,(9:0.1792608418,10:0.3577066365):0.0885646605)
(1:0.0316984349,2:0.0296720242,(9:0.1888733544,11:0.1818682492):0.2495789029)
(1:0.0423085549,2:0.0423675248,(5:0.0381152872,6:0.0363505193):0.3585711531)
(1:0.5768344801,(6:0.8972507333,11:0.5848984177):0.1287467065,10:0.1660041416)
(1:0.0227978259,2:0.0210613487,(4:0.0308729117,6:0.0220775224):0.4085062779)
(2:0.1810905530,3:0.1403649815,(10:0.1381463271,11:0.2404248799):0.1085335171)
(1:0.0282056096,2:0.0190237140,(9:0.5357734531,10:0.2041809144):0.3068202261)
(1:0.0297018474,2:0.0243766779,(9:0.2185748207,11:0.3466180598):0.3261414665)
(1:0.0203456606,2:0.0256360352,(3:0.3019095761,(9:0.2817683694,(10:0.1664499280,11:0.1338141986):0.0402188987):0.0844970087):0.1604237801)
(3:0.0266216831,4:0.0198900637,(9:0.2087389272,10:0.2541029171):0.2313299872)
(1:0.0836446707,2:0.0490851341,(3:0.1964383434,(9:0.2433321679,10:0.2818076573):0.0475915348):0.1467496153)
(1:0.8918804346,(2:0.0233100374,8:0.0316838951):0.2915073157,(9:0.2566835110,10:0.2591617302):0.1527611959)
(2:0.0359142642,8:0.0293958964,(9:0.2666101799,10:0.1795274912):0.2348906900)
(1:0.0370061121,2:0.0422720676,(8:0.4343205684,9:0.5004069205):0.4073110239)
(2:0.0170866552,8:0.0246381920,(9:0.2153961938,10:0.2029282051):0.4556186804)
(1:0.0192195724,2:0.1152226972,(9:0.2780315859,10:0.2684623842):0.4016137095)
(1:0.0776505087,2:0.0177121263,(4:0.5220472613,(9:0.3249415697,10:0.4048520351):0.2340506939):0.4728600030)
(1:0.0289721235,2:0.0384612434,(10:0.2364184393,11:0.2971983170):0.3911338373)
(1:0.0357277700,2:0.0489250820,(9:0.4949938701,10:0.3788845513):0.5011970002)
(3:0.0231644173,4:0.0301145170,(9:0.2783455596,10:0.1710006332):0.3313402747)
(1:0.0229196807,2:0.0368685119,(10:0.3115633388,11:0.2690973931):0.3208480292)
(1:0.0362687461,2:0.0352099165,(9:0.2740455144,10:0.2868780942):0.3704954409)
(3:0.0515640947,4:0.0536125066,(9:0.2631858123,10:0.2276388609):0.7655455385)
(1:0.0536824859,2:0.0167240885,(9:0.2230132497,10:0.2304991794):0.2821538144)
(3:0.0530099203,4:0.3413814525,(9:0.1484317657,10:0.1702501567):0.3501509158)
(2:0.3174455182,(9:0.5033591153,11:0.1998558278):0.0402320062,10:0.1870654678)
(1:0.0308984484,2:0.0489595948,((3:0.0429475095,4:0.0782686795):0.3688297121,9:0.3361171419):0.2319109043)
(1:0.0239994636,2:0.0178903431,(3:0.2674548700,9:0.3275625251):0.1572404371)
(1:0.1151287586,2:0.0217656656,((3:0.0000024816,4:0.0275415204):0.0982413008,9:0.2157047183):0.1265584334)
(1:0.2133491041,(5:0.0093470620,6:0.0210650888):0.2444539044,10:0.3010813790)
(5:0.0312411709,6:0.0409115562,(8:0.2569470084,10:0.2830189423):0.3073699924)
(4:0.4096141569,(6:0.3548515506,10:0.2689957267):0.3890658452,9:0.1911563748)
(3:0.0261348127,4:0.0551296684,(6:0.6308276686,8:0.4602752819):0.2406868657)
(1:0.3036200818,(5:0.0220070883,6:0.0310404584):0.2291223047,9:0.3096778475)
(5:0.1226190576,6:0.0244185473,(9:0.2345372557,10:0.1959167578):0.2118497475)
(1:0.1833314617,(3:0.0335137974,4:0.0310182009):0.1833029351,11:0.3181624925)
(1:0.0221860866,2:0.0256429199,((9:0.2487845008,10:0.4735137946):0.0261736311,11:0.1594879445):0.3016556249)
(1:0.2189131811,3:0.1986182852,(9:0.1690003324,11:0.1841241219):0.1015423629)
(1:0.0412222554,2:0.0334976502,(9:0.4898155700,10:0.2758578210):0.5673520967)
(1:0.0289954258,2:0.0544105501,(10:0.2350924792,11:0.1730692126):0.4200254794)
(2:0.3450598828,5:0.5766054547,((9:0.3460114264,10:0.4622693440):0.0557754155,11:0.1782385535):0.2930644474)
(1:0.2899926683,8:0.3017121289,(9:0.2772335957,10:0.1721408812):0.0490930562)
(1:0.0208746852,2:1.0333973742,(8:0.2955481176,((9:0.1969616376,11:0.2074838367):0.0400354807,10:0.2451246012):0.0562499582):0.1894863205)
(3:0.0162002199,4:0.0332067056,(9:0.6058706962,11:0.6720523525):0.2927345153)
(1:0.0383862508,2:0.0383646754,((3:0.0394768604,4:0.0333090765):0.2673785130,(9:0.3135055033,11:0.2654305348):0.1950561318):0.2272912823)
(1:0.0511360387,2:0.0366418269,(8:0.3608380895,9:0.4220427037):0.2735913161)
(1:0.0124374259,2:0.0997318342,(5:0.4689313806,(10:0.3250299362,11:0.3415828333):0.1245587895):0.3286049764)
(2:0.3311605915,5:0.4481562198,(10:0.3904300772,11:0.2928162417):0.2632608181)
(1:0.2435526589,2:0.2697597774,(10:0.1557417015,11:0.2263926868):0.1109948422)
(2:0.4867594712,(5:0.0272805018,6:0.0368114154):0.5017224593,11:0.3052472389)
(1:0.0249563819,2:0.0155410860,(5:0.0236984937,6:0.0785414025):0.3151324310)
(1:0.0625370977,2:0.0162560330,(5:0.0307101262,6:0.0326955760):0.6484212404)
(1:0.0327856360,2:0.0286749871,(5:0.3367062597,9:0.5317435653):0.2130278724)
(2:0.2670653100,(5:0.0393725781,6:0.0390615776):0.2262239201,10:0.2986024601)
(6:0.0301602755,7:0.0346511157,(10:0.2181564458,11:0.2439345259):0.3210794659)
(3:0.2901853869,(5:0.0461718365,6:0.0259098323):0.2126187864,9:0.2477871174)
(3:0.0710509952,4:0.0000022491,(6:0.2081760872,10:0.2532898355):0.3817186921)
(5:0.0173006841,6:0.0228263022,(9:0.1392932068,10:0.1701059299):0.2176450229)
(1:0.5710914272,(3:0.0124606104,4:0.0407603883):0.2161398481,10:0.7076189379)
(2:0.1361940982,(3:0.0269341400,4:0.0048352375):0.0647524886,(9:0.0811984810,11:0.1080873830):0.0790982143)
(1:0.0402155692,2:0.0358806126,(5:0.2543587075,(9:0.2451113432,10:0.2009325689):0.1878230029):0.2147778279)
(1:0.0157066524,2:0.0488288869,((3:0.0213537426,4:0.0646018584):0.2314177460,(10:0.6580132430,11:0.4974535725):0.2021726374):0.4920643674)
(1:0.0254963522,2:0.0366955366,(5:0.3226222151,10:0.3498381910):0.6109388197)
(1:0.2636531070,((2:0.3332074804,(3:0.0404108907,4:0.0660854499):0.2717994167):0.0971681157,(((5:0.0360446721,6:0.0783579247):0.3553605245,11:0.4421089053):0.0452092423,9:0.2889099190):0.3032553761):0.1190139805,10:0.3359792968)
(1:0.0270238652,2:0.0569753921,(3:0.0593877047,4:0.0000025204):0.8646382555)
(1:0.4417341384,2:0.4368199691,(9:0.4734970627,10:0.7464863331):0.1237946212)
(1:0.2597830382,(3:0.0513864882,4:0.0334204208):0.2635540238,((5:0.0501047741,6:0.0233898503):0.3919363184,(9:0.1786121062,10:0.4108918630):0.1708074496):0.1380024389)
(1:0.0940640139,2:0.0000027477,(5:0.1216182926,10:2.3185518667):1.1463301602)
(1:1.0581540961,(5:0.0415860811,6:0.0332269922):0.5831224657,10:1.4879656293)
(1:0.0149502701,2:0.0334214603,((7:0.0171429464,8:0.0173292531):0.2129175445,10:0.3303282208):0.1770732633)
(5:0.8867958822,(7:0.0564275780,8:0.0269942182):0.4593281079,9:0.3063391173)
(7:0.0266194077,8:0.0306644382,(9:0.2447691525,10:0.2236249278):0.3914575505)
(1:0.0321738100,2:0.0508971946,(3:0.2736938349,8:0.4498896627):0.2286675784)
(3:0.5713262628,(7:0.0331784143,8:0.0395879553):0.4110666054,10:0.4839485038)
(1:0.3923499651,(9:0.2318001665,11:0.4538436024):0.0583247341,10:0.3570723632)
(1:0.0402023000,2:0.0418448598,(9:0.2578280741,11:0.1851046559):0.2475458684)
(1:0.0713052944,2:0.0354401819,(9:0.4589693957,10:0.2480133780):0.5510759947)
(1:0.0394551066,2:0.0368066211,(3:0.3614801341,10:0.4673057644):0.4292330332)
(1:0.0460784167,2:0.0175641938,(9:0.3018315511,10:0.2571400610):0.6040944121)
(1:0.0232688112,2:0.0236959755,(8:0.4134282400,(9:0.2539203573,11:0.3769291880):0.2443328701):0.4523478968)
(1:0.0308714903,2:0.0696984229,(9:0.2035734217,11:0.1914992067):0.3431337395)
(1:0.0372435685,2:0.0425592239,(8:0.3714791344,9:0.4165514672):0.3969896559)
(1:0.3168996519,((3:0.4436104346,(7:0.1507059139,8:0.0196113393):0.3397509641):0.0892633973,9:0.3191765105):0.5653502620,11:0.4630910891)
(1:0.3833532336,(8:0.3090922693,(9:0.3179442062,10:0.1308111748):0.0338972703):0.0704088402,11:0.2121647926)
(1:0.0188649993,2:0.0355676198,((3:0.0487845872,4:0.0072123145):0.3517983694,9:0.5014425765):0.2141313756)
(1:0.0536236666,2:0.2341601922,((7:0.0235403917,8:0.0352743844):0.3189304397,10:0.3200456115):0.3586201090)
(1:0.0241883722,2:0.0687157500,(10:0.1749502945,11:0.2313995164):0.1600839834)
(1:0.0197611988,2:0.0341651321,(10:0.1545226352,11:0.1409546937):0.2108495870)
(7:0.0466255597,8:0.0163165193,(9:0.2171317164,11:0.1894505406):0.4702862405)
(3:0.4178129327,(7:0.0431294328,8:0.0332268394):0.2781763249,(9:0.1718287217,11:0.2053966967):0.0731688976)
(3:0.0209192654,4:0.0292548761,((7:0.0734572442,8:0.0000027505):0.6177525591,((9:0.3102683615,10:0.3426574821):0.0898401035,11:0.5126553026):0.1814324774):0.4698610541)
(3:0.0458012777,4:0.0350732684,((7:0.4106062118,10:0.5101957669):0.1632451586,9:0.3738634290):0.3942097061)
(5:0.0252260278,6:0.0165888209,((7:0.0268858464,8:0.0211483651):0.2042021562,10:0.4171871472):0.1557946632)
(3:0.0879261154,4:0.0000023176,(10:0.2181922321,11:0.4604718966):0.6178369624)
(1:0.4504241058,(5:0.3560605183,(9:0.2445758904,11:0.2298821701):0.1390885205):0.0267667611,7:0.3062225100)
(5:0.0502174654,6:0.0000027131,((7:0.0129702655,8:0.0271760722):0.3573197527,(9:0.1793534334,11:0.3170884648):0.4875981625):0.4674457064)
(5:0.0877302635,6:0.0133577154,((7:0.0175225613,8:0.0459336704):0.1801841055,(9:0.2121506906,11:0.2464252443):0.2127880271):0.1772676426)
(2:0.5309089236,(7:0.0228949716,8:0.0436580448):0.3685111174,(9:0.4113143705,11:0.3889190812):0.1238350862)
(5:0.0911061572,6:0.0183201398,((7:0.0245660838,8:0.0227303912):0.2325993005,9:0.3144283460):0.0682845414)
(2:0.4851171740,5:0.6222648032,(10:0.2047726796,11:0.3521178336):0.0679751771)
(2:0.7445567845,(7:0.0461450335,8:0.0449536744):0.4780946094,11:0.3173193555)
(1:0.2741721066,((5:0.0345616033,6:0.0181062847):0.1541429899,(7:0.0447011965,8:0.0276702551):0.2131973310):0.1248668152,9:0.1907696478)
(5:0.0283833741,6:0.0310446862,(7:0.2030652213,11:0.7993092860):0.3113221754)
(1:0.0151477334,2:0.0257839322,((3:0.0202605444,4:0.0453420223):0.2847626718,10:0.7589053212):0.3365967082)
(2:0.5709538810,3:0.3189016552,(4:0.6886320151,10:0.6869690123):0.2024867829)
(1:0.0259152981,2:0.0235569148,(3:0.1393212750,10:0.4103835880):0.1840225569)
(2:0.1651559543,(3:0.0651336857,4:0.0481679248):0.1974813411,(9:0.3019551219,10:0.2340332914):0.0783013827)
(3:0.0573537324,4:0.0270576130,((5:0.0334063662,6:0.0244081803):0.3676369799,9:0.2660405035):0.2759012840)
(2:0.2902088442,(5:0.0272698170,6:0.0372855909):0.2742433677,10:0.3322318018)
(1:0.0059720929,6:0.0454106449,(9:0.2673766920,10:0.2230249323):0.2207728101)
(1:0.0370627206,(2:0.3573035310,(9:0.4452416408,10:0.3762484051):0.0438899463):0.4332847711,6:0.0438324954)
(1:0.0283454481,((3:0.0335015683,4:0.0213937357):0.1554787140,(9:0.2795576234,(10:0.1580593559,11:0.2189666007):0.0535350431):0.1860914286):0.2208297218,6:0.0161072297)
(1:0.0246368938,2:0.0239775656,((3:0.0000026017,4:0.0938616505):0.3124444422,(9:0.1824699188,10:0.1646484872):0.1092389955):0.1217763421)
(1:0.0146088684,2:0.0530344338,(4:0.3684784521,11:0.5078609096):0.3467456094)
(1:0.0047659638,2:0.0469354680,((3:0.0528046713,4:0.0230566253):0.1730836665,((9:0.2521694502,10:0.1744945051):0.0750575090,11:0.2032553329):0.1130446547):0.1794519242)
(2:0.2062253648,(3:0.0099859512,4:0.0490023133):0.2018405355,9:0.3279882304)
(3:0.0401634603,4:0.2663416622,(10:0.4576476259,11:0.2224242471):0.1806834465)
(1:0.0196263660,3:0.1186582592,(7:0.2853279885,10:0.3959361390):0.1765600757)
(1:0.0000023315,(2:0.2577131732,(10:0.2016448920,11:0.2516735410):0.0443598620):0.1923693472,3:0.1014612348)
(2:0.3387783182,(7:0.3796872001,11:0.2317469567):0.0575591184,10:0.1976717040)
(1:0.0405558127,3:0.0246681496,(9:0.3170119607,10:0.3351404566):0.4822627369)
(3:0.0252848263,4:0.0513071645,(7:0.3123515714,9:0.3057723901):0.2936355157)
(2:0.3102500767,3:0.2164730222,(10:0.1745357145,11:0.2461609901):0.1335910137)
(3:0.0127562209,4:0.0235239049,(7:1.1561480063,9:0.1483340520):0.1380509033)
(1:0.0199134410,2:0.0240132835,((3:0.0270661116,4:0.0249284169):0.1917308371,9:0.3066362387):0.1892054096)
(3:0.5138566903,(6:0.0571591824,7:0.0124446777):0.3203421721,10:0.2934938186)
(2:0.3790431141,4:0.4561518509,(9:0.2344490341,11:0.3698359951):0.2656609355)
(1:0.0522783743,2:0.0429907289,(9:0.4547206713,11:0.3338726173):0.4239150845)
(1:0.2436211259,(6:0.6304096779,7:0.8360919730):0.4011631619,9:0.5032001010)
(2:0.3804932214,((4:0.0365661532,5:0.0067056504):1.4177061517,9:0.2100063324):0.0621007583,11:0.1659585534)
(4:0.0322883876,5:0.0264269645,((6:0.0510335836,7:0.0568403304):0.2745290926,(9:0.4688605189,10:0.3053370526):0.1050779845):0.3152095257)
(4:0.0474688166,5:0.0447141027,(9:0.3520348436,10:0.4031013526):0.4292312150)
(1:0.3190024196,4:0.3818378706,(9:0.3306996961,11:0.3706910432):0.1508881449)
(6:0.8562426808,(7:0.2995296065,11:0.1844591577):0.0380019890,9:0.1609856793)
(4:0.2564476150,(6:0.0216708230,7:0.0396667171):0.4753652519,9:0.7693569226)
(4:0.0392170992,5:0.0330838449,(9:0.1978109971,11:0.1988079438):0.2348662828)
(1:0.4154212388,6:0.5041836867,(9:0.3378284971,10:0.3145371852):0.1393304378)
(4:0.0214107005,5:0.0566907968,(9:0.2544797343,(10:0.2959797640,11:0.3070141018):0.0374139112):0.3913863911)
(2:0.2593739384,(4:0.9577960797,9:0.1873672481):0.2600924133,((6:0.0171151650,7:0.0304623164):0.1738197437,10:0.4160974946):0.0889844387)
(2:0.2001945507,(6:0.0383008683,7:0.0204441550):0.2595204869,10:0.1462933183)
(6:0.0714230990,7:0.0269757290,((9:0.6191141383,11:0.5103487579):0.0832476427,10:0.2969663692):0.5792492963)
(1:0.7584428874,((2:0.2485502306,(3:0.0012057823,4:0.0386969976):0.1558263815):0.1550799323,7:0.4141151478):0.0882166372,10:0.6978418058)
(3:0.0161665216,4:0.0308415443,((9:0.2142053714,10:0.2068572288):0.0316224355,11:0.1996630866):0.2457748928)
(3:0.4869306525,((4:0.0097320598,5:0.0591589699):0.1721634524,11:0.5714261127):0.0859111823,7:0.0166081158)
(2:0.5407978588,(4:0.0547951423,5:0.0433768225):0.3642052776,11:0.3849986613)
(2:0.3905757788,4:0.1665247973,(7:0.2702098565,(9:0.1861460206,11:0.1568275742):0.0781776289):0.1136915097)
(1:0.0259838509,2:0.0228127210,(4:0.1740198214,((9:0.1408244431,11:0.1504845027):0.0207034543,10:0.1059073927):0.1685356751):0.1863774171)
(1:0.0414268179,2:0.0326586935,(9:0.4228091608,11:0.5283178227):0.4481155700)
(2:0.5268086062,(5:0.0579932555,6:0.0354027532):0.3553390443,11:0.7125852075)
(2:0.4420161317,(5:0.0352527623,6:0.0470616570):0.2431843422,9:0.4473443722)
(1:0.0175601225,2:0.0205108579,((5:0.0308393252,6:0.0227824122):0.1341892325,9:0.2420218205):0.1111472877)
(1:0.0244858438,2:0.0445734103,((9:0.3272787903,10:0.3013179514):0.0850645519,11:0.3163174136):0.3084838874)
(1:0.0295873634,2:0.0467125787,(9:0.2221476125,11:0.2453902438):0.2885846533)
(1:0.1184982907,2:0.0103364462,(9:0.1953884159,10:0.2303561602):0.2870548780)
(1:0.0263478853,2:0.0180379346,((7:0.0597587900,8:0.0214094952):0.1900768757,(10:0.2170475041,11:0.1830451635):0.1234571314):0.1431956324)
(1:0.0206134253,2:0.0334674116,(8:0.2846992275,10:0.2836983505):0.2610493223)
(1:0.0154745594,2:0.0326706615,(9:0.1712457966,10:0.1649608357):0.2065406402)
(1:0.0421685107,2:0.0173973877,(7:0.0182349650,8:0.0435901767):1.7723521565)
(1:0.0375536087,2:0.0134198563,(10:0.1702407443,11:0.1762917528):0.2466485816)
(1:0.3392076367,2:0.4171227942,(7:0.0255622659,8:0.0432916070):0.2913152471)
(2:0.2803642177,7:0.2845260323,(10:0.2732105742,11:0.2443282049):0.1762787429)
(1:0.0316689368,2:0.0395075980,(((5:0.0403241735,7:0.0189932128):0.5773934429,(9:0.1689853435,10:0.5599799682):0.1195873194):0.0962381134,8:0.2058100013):0.1566855005)
(1:0.0411089560,2:0.0242512229,(7:0.4507871630,(9:0.2922440307,11:0.2850316733):0.1615636062):0.2441519210)
(1:0.0217271083,2:0.0296906725,(7:0.3554658373,11:0.4275167194):0.3833060060)
(1:0.2517791174,2:0.4637398841,(9:0.2129114059,10:0.1849453208):0.1027277592)
(1:0.0298558089,2:0.0186295901,((5:0.1483407833,9:0.2488080000):0.0859964079,6:0.2241801889):0.2231003359)
(1:0.0195167939,2:0.0189189263,((3:0.0282367662,4:0.0202530699):0.2016067226,(9:0.2605572202,10:0.2049024342):0.1345600605):0.1907782750)
(3:0.1553244016,4:0.5840187348,(10:0.1933771633,11:0.2983318869):0.0521839339)
(1:0.4646179166,8:0.3422098898,(9:0.2159564166,11:0.3725229408):0.0607537381)
(1:0.0358491591,2:0.0728618067,(9:0.8102372427,11:0.1461838115):0.3673936869)
(6:0.1660973057,8:0.2155003106,(9:0.1927959341,10:0.1673011392):0.0970723599)
(5:0.0779433076,6:0.0169152686,(8:0.2770814420,(9:0.3333098812,10:0.2514043571):0.1008853182):0.2322470476)
(3:0.0345269689,4:0.0168419048,(5:0.0279855045,6:0.0168647595):0.6674778970)
(1:0.2307787775,(2:0.5185236187,9:0.2785322238):0.1161340548,(5:0.0205570252,6:0.0418941106):0.2212037731)
(1:0.0633189717,2:0.0327852847,(5:0.2164712307,9:0.4062488421):0.4699095354)
(1:0.0240565001,2:0.0403673760,(3:0.0177027901,4:0.0342786260):0.4046895903)
(4:0.0187469009,(5:0.1493629917,9:0.4223294542):0.3497490295,6:0.0207594275)
(4:0.2783900094,(5:0.8496801143,10:0.1326976846):0.0520951835,9:0.1577349729)
(3:0.0162574343,4:0.0297278805,(5:0.2504683934,(9:0.2944980799,11:0.7651020152):0.0242877671):0.2723552561)
(1:0.0460032310,2:0.0224294725,(9:0.7454499851,10:0.7209862641):0.2737864890)
(1:0.0950999816,2:0.0511019370,((5:0.1094529483,6:0.0515461537):0.3722240698,11:0.5198031236):0.5580434564)
(1:0.2879434804,6:0.4229905581,(10:0.1634044382,11:0.3313295213):0.0788215602)
(2:0.2631297190,8:0.3779049976,(9:0.4648234086,(10:0.2143284911,11:0.3714713048):0.1077820703):0.3084743653)
(4:0.5284672248,7:0.5313452107,((9:0.5669351858,10:0.2316373159):0.0446407988,11:0.3655771246):0.0526408221)
(1:0.0206003451,2:0.0479170665,(((4:0.3885618585,(7:0.0504689635,8:0.0124022054):0.3271493560):0.0707373977,((9:0.2463902523,10:0.3069392229):0.0616062734,11:0.2731692850):0.1037604965):0.6128266202,6:0.8739375502):0.5209133839)
(4:0.0335745433,6:0.0315032530,((7:0.0259063672,8:0.0322344277):0.4443447549,((9:0.2025072730,10:0.2268803875):0.0525743950,11:0.2749029611):0.0941755959):0.1936589365)
(4:0.3463368905,(5:0.0221565044,6:0.0295364867):0.1402331660,((8:1.6312712557,11:0.0632268205):0.1871549413,10:0.4055573439):0.1670671349)
(1:0.0297581886,2:0.0228168794,((5:0.0139497020,8:0.0414168032):0.4691260284,(9:0.3076955555,10:0.3135334369):0.1290222949):0.2496138497)
(5:0.2619737724,(7:0.4714011673,9:0.4878865157):0.0555277754,10:0.2512754942)
(1:0.0297459389,2:0.0276865674,(7:0.4933251346,(9:0.2438572979,10:0.3555854135):0.2472699180):0.2413665286)
(5:0.0136861377,8:0.0419016680,(9:0.1920918645,10:0.1976772777):0.3292165832)
(5:0.3040702727,(7:0.3327986419,10:0.1240881272):0.0220933828,9:0.1839216429)
(2:0.3763526810,7:0.3051294597,(9:0.5574616502,10:0.3765647220):0.1764082124)
(1:0.4700114662,(5:0.0751581152,8:0.0062752260):0.5896544185,9:0.4250124228)
(5:0.5491182483,6:0.3556180723,(9:0.3963141015,10:0.6501928828):0.1669541242)
(1:0.0240378977,2:0.0595276001,(8:0.3412372828,9:0.3633329338):0.3425170172)
(1:0.0461428682,2:0.0399780301,(7:0.3704169834,(8:0.3492254430,9:0.2214841917):0.0920336845):0.2026378517)
(7:0.3033047490,8:0.2854304883,(10:0.2245581655,11:0.3111596120):0.0799495221)
(5:0.1896549122,(7:0.0266368009,8:0.0132155778):0.1958205817,(9:0.2542083172,10:0.1022135292):0.0816986528)
(2:0.3392080729,7:0.2460308690,(9:0.1890944203,(10:0.1819565808,11:0.3675143796):0.0351612973):0.2125203940)
(1:0.0123144975,2:0.0386874944,(5:0.2190324306,(9:0.1513695328,(10:0.1595034228,11:0.1591109825):0.0215499425):0.0399490779):0.1797771813)
(1:0.0157479571,2:0.0699214396,(((5:0.0000021127,6:0.2804157194):0.4439308394,10:0.3179019345):0.0845483817,(7:0.0266985852,8:0.0244461602):0.1982016819):0.1594203191)
(7:0.0313677345,8:0.0267259607,(10:0.2008936567,11:0.1540149424):0.2556704685)
(5:0.0276700404,6:0.0239346534,(7:0.3615067372,9:0.2436585680):0.2974448974)
(5:0.0363875504,8:0.0305897190,(9:0.1950770095,10:0.3447943009):0.3787185176)
(5:0.0222397559,6:0.0577637476,((7:0.0078931920,8:0.0516420026):0.9479938383,(10:0.4141177185,11:0.3661486711):0.1663813848):0.4253835245)
(1:0.0883738389,2:0.0491948449,(10:0.1314151404,11:0.5852761336):0.5769567637)
(1:0.0351536385,2:0.0266541036,((5:0.2011599835,8:0.0127101479):0.1761083834,9:0.2021125374):0.1652222554)
(1:0.0489460722,2:0.0051750318,((6:0.1711494725,8:0.3198729424):0.1151714133,(9:0.2676553891,(10:0.2918523623,11:0.6086338471):0.0639969256):0.1560314129):0.2845989419)
(1:0.0338916874,2:0.0239500231,((7:0.0405129320,8:0.0258270472):0.6476523275,9:0.3277032686):0.2985853807)
(1:0.0478175981,2:0.0279633198,((3:0.1338540340,4:0.0340496859):0.2558472374,(6:0.5247037008,(9:0.2550206115,(10:0.2119938655,11:0.2513811807):0.0818652854):0.1055700049):0.1312602831):0.2691790349)
(2:0.2858362548,(3:0.0542660686,4:0.0119653940):0.1413248420,5:0.3349591787)
(1:0.3257872768,4:0.3361684672,(6:0.5795693295,11:0.4818824532):0.1197652754)
(1:0.3879833644,4:0.2183776382,(((5:0.0334965855,6:0.0295165679):0.2773346460,9:0.2181001939):0.0426237484,10:0.2493550230):0.1232927092)
(5:0.1484185456,6:0.1936260118,((9:0.3577585404,10:0.2998266272):0.1115924292,11:0.5727229863):0.2771367169)
(1:0.0274855819,2:0.0347523061,(9:0.3101572042,10:0.1906306104):0.2729193251)
(3:0.0401976533,4:0.0000020946,(9:0.2520733824,(10:0.1467444739,11:0.1603258131):0.0480803438):0.3144207693)
(1:0.0175341029,2:0.0646560919,(((3:0.0308136415,4:0.0027324730):0.3854928070,(10:0.3399641861,11:0.3885946958):0.5052225960):0.2863430936,(7:0.0316095718,8:0.0096524144):0.7851781286):0.4400590138)
(5:0.0324321251,6:0.0437780493,((7:0.0191538201,8:0.0504404990):0.3146354882,(10:0.4769221810,11:0.4069045982):0.1501974412):0.5419638114)
(5:0.2345484979,(7:0.1014988001,8:0.0102822782):0.1549690303,10:0.2417916117)
(1:0.0256927439,2:0.0183210916,(9:0.2133517042,11:0.2795522292):0.4555985771)
(1:0.0151067861,2:0.0090912992,(((5:0.0415899622,6:0.0273333736):0.1284785341,(7:0.0837183416,8:0.0087017592):0.1429890842):0.1559095519,10:0.2921129875):0.1410535571)
(1:0.0457190130,2:0.0320310117,(5:0.4743654653,10:0.4123809696):0.3244337725)
(5:0.0294580307,6:0.0279711219,(7:0.2361995481,9:0.3571635509):0.2090964120)
(5:0.0315685162,6:0.0359318449,((7:0.0292870852,8:0.0357473322):0.2416320109,9:0.3040699207):0.2684693943)
(5:0.0615959264,6:0.0101300282,((7:0.0289041218,8:0.0271338232):0.2205447348,(9:0.2841793691,10:0.3033804971):0.3097121180):0.2776774601)
(1:0.0290832686,2:0.0241455499,(6:0.3626189414,(7:0.0209014157,8:0.0459313134):0.1309112971):0.3653870894)
(5:0.0431733236,6:0.0145343195,(7:0.2833535488,(9:0.5604131326,11:0.3195041999):0.1608292639):0.2331323161)
(5:0.1773729555,(7:0.0602080925,8:0.0247874966):0.1853345129,10:0.3849392195)
(1:0.0403685090,2:0.0181020492,((7:0.0332818731,8:0.0260262414):0.3337204258,10:0.2433857764):0.5378852425)
(1:0.0347809038,2:0.0462363699,(7:0.3445092690,10:0.4484614323):0.4961547666)
(5:0.0204877958,6:0.0443334797,(9:0.3632460800,11:0.3952471642):0.2994856594)
(5:0.0553339304,6:0.0000025271,(9:0.0869667435,11:0.0985810372):0.2244374488)
(2:0.3110868799,6:0.3536440900,(9:0.2830735904,10:0.2792537552):0.1642221421)
(4:0.0680072586,6:0.0209229754,(9:0.2251944206,11:0.1803676882):0.3242868052)
(6:0.3354213280,(9:0.1935300377,10:0.2047725220):0.0513303378,11:0.1678653550)
(4:0.0383657078,6:0.0318135568,(9:0.2668636064,11:0.2666073189):0.4019158613)
(5:0.0406883745,6:0.0499420445,(7:0.3824596290,10:0.5153920752):0.2617989716)
(6:0.0362055891,7:0.0995837048,(9:0.7628947001,10:0.2654682328):0.2720239578)
(5:0.0280390286,6:0.0216130159,(7:0.1586772156,9:0.3350693094):0.1797043513)
(5:0.2586142822,6:0.2371106746,(9:0.2502673358,11:0.1559259301):0.1323949540)
(5:0.0332098674,6:0.0264360647,(9:0.1855606148,11:0.2970161840):0.4231978502)
(1:0.0166428919,2:0.0421116854,(6:0.2902662134,(9:0.5576094003,11:0.0779376431):0.2919451673):0.3068000213)
(1:0.0274323906,2:0.0223203294,(5:0.1819401724,11:0.2662781383):0.2162548612)
(1:0.0205165534,2:0.0207817561,((5:0.0385019667,6:0.0241645110):0.1484634500,11:0.3631257358):0.2140686627)
(1:0.0312901344,2:0.0165679760,(9:0.2404810796,10:0.2337363203):0.2757988526)
(3:0.0403400713,4:0.0130459889,(6:0.2700061849,(9:0.3604481007,11:0.2638983773):0.1413198377):0.2691572997)
(3:0.0309501496,4:0.0105699461,(9:0.1504578171,10:0.5319582918):0.1245310651)
(1:0.1953663022,(3:0.0245636791,4:0.0730418875):0.2012335427,(10:0.5317742917,11:0.2880087598):0.1495803489)
(1:0.0284015796,2:0.0363961927,((3:0.2716443411,(10:0.1446174756,11:0.3126439875):0.1074510041):0.0519615584,(7:0.0137782188,8:0.0702414592):0.1934148732):0.1528686758)
(1:0.0567586219,2:0.0269331967,(3:0.7625781155,(7:0.0486758011,8:0.0116765912):0.2205196521):0.3040362936)
(1:0.0569293954,2:0.0285288083,(7:0.3303359580,(10:0.2447149010,11:0.2174471746):0.1703019438):0.1604399725)
(1:0.0432371936,2:0.0449922106,(9:0.2054175895,(10:0.1548671965,11:0.2632581598):0.0248400731):0.4420808083)
(1:0.0254739581,2:0.0327939944,(3:0.2345087391,((7:0.0186627734,8:0.0311162785):0.2754045753,(9:0.1872451679,10:0.3022794402):0.1583704978):0.1147264774):0.1584577972)
(1:0.0796419351,2:0.0043360610,(9:0.1740727085,11:0.0832011351):0.1880705506)
(1:0.0392488779,2:0.0854592467,(9:0.1542734124,11:0.2297378291):0.2946157161)
(1:0.2905018753,(5:0.0159470092,6:0.0247542738):0.2050742023,(9:0.1944012593,10:0.1999622785):0.0848634839)
(1:0.1017279039,2:0.0339027312,(10:0.2936639335,11:0.2784251296):0.3950433695)
(1:0.3089350836,(2:0.2795185200,5:0.2471163123):0.1859901565,9:0.2258380932)
(1:0.2463187342,(3:0.0347333413,4:0.0508900306):0.2965474023,10:0.2129966505)
(2:0.2408628280,(3:0.0183559861,4:0.0480874462):0.2533403054,11:0.3834141681)
(5:0.0221930283,6:0.0337877436,(9:0.2453343665,11:0.2178763701):0.4257954595)
(5:0.0112145902,6:0.0431425752,(9:0.1255333176,10:0.1800619735):0.1607410117)
(2:0.2995750074,(3:0.0361124447,4:0.0286057599):0.2593557981,11:0.3324421544)
(2:0.2825766760,9:0.5283738455,(10:0.3040314177,11:0.2063844630):0.1121401062)
(1:0.1487350604,2:0.1604756103,(10:0.4362026977,11:0.3119414761):0.2926079170)
(1:0.0370221954,2:0.0253066205,(8:0.3876143282,(9:0.2913443325,11:0.5032005659):0.0823877393):0.4182621707)
(5:0.0175923793,6:0.0306758733,(10:0.2959361838,11:0.2437990602):0.4161704689)
(2:0.2717151544,(5:0.0341842894,6:0.0271597743):0.2493646345,(9:0.2207795892,10:0.2676864582):0.0917478837)
(2:0.3571478839,8:0.3688171148,(10:0.1567863496,11:0.3813974767):0.1874979095)
(5:0.0332737991,6:0.0396754056,((7:0.0677109313,8:0.0400203761):0.2757176266,(9:0.2405812647,10:0.2127006156):0.0855840865):0.3317510698)
(5:0.2244758256,7:0.2714958483,(9:0.2315053016,10:0.3123320786):0.4726550953)
(3:0.0193378771,4:0.0352206810,((5:0.6823863144,10:0.1209106286):0.0716827241,11:0.1963367113):0.2849831809)
(3:1.0398043988,(4:0.4826661558,10:0.3278590894):0.2130319665,(7:0.0384365564,8:0.0413837767):0.2931321992)
(6:1.2079751600,7:0.0000024475,(8:0.0301571707,11:0.9200450817):0.0496731626)
(3:0.0000026052,4:0.0585460726,(8:0.6756640697,(10:0.4157383109,11:0.3224018627):0.2471679853):0.2281434947)
(3:0.0165091322,(4:0.0000029417,6:7.0136692191):0.0173466418,((5:1.0794357567,7:0.0683121641):0.1298858675,(9:0.1744557626,11:0.1383336486):0.0669679411):0.1856564593)
(2:0.1993534293,(7:0.0000021828,8:1.1113504397):0.2023930559,((9:0.1688251838,11:0.1597123674):0.0418962817,10:0.1746587475):0.0289388810)
(3:0.0065307336,4:0.0156786396,(9:0.1940782142,11:0.2372947878):0.3036053281)
(2:0.0219691979,((5:0.0248568314,7:0.0192755084):0.2339598274,10:0.2510592562):0.5376998300,8:0.0593736100)
(2:0.5244532861,(((7:0.4469143358,8:0.4516308191):0.2811230362,9:0.3275947298):0.5123758920,11:0.5558782415):0.2349996198,10:0.3899994411)
(7:0.2066060726,(8:0.3093538178,(9:0.1985620785,10:0.2171485830):0.0571414519):0.0326993377,11:0.4789976305)
(2:0.0236229489,((5:0.0409345686,7:0.0149684755):0.3233719003,11:1.3413376678):0.2546493262,8:0.0655099261)
(5:0.0363750237,7:0.0404018042,(10:0.3862075936,11:0.5536530984):0.4960757113)
(2:0.0233579724,(5:0.3491488529,(9:0.1536353607,10:0.3192072287):0.0586164257):0.2094537436,8:0.0262124591)
(7:0.0577350941,8:0.0158629683,(10:0.1389301079,11:0.1499993884):0.2174707157)
(5:0.2091337469,(7:0.0243719666,8:0.0132405054):0.1091611029,(9:0.1501990380,11:0.1912030179):0.0957411456)
(2:0.4237891078,9:0.2210753505,(10:0.4100570205,11:0.5380226690):0.0867342433)
(1:0.0222660526,2:0.0154019808,(9:0.5985983341,10:0.1470635909):0.2866054169)
(1:0.0591570300,2:0.0296289767,(9:0.2264266033,11:0.3043586943):0.3983215847)
(3:0.0334333582,4:0.0827789761,(10:0.2440527574,11:0.3694306462):0.4739015536)
(3:0.0252142411,4:0.0311066713,(7:0.3662226658,(10:0.2073072252,11:0.2486058275):0.1121876715):0.2694665758)
(3:0.6393647122,(9:0.1940957631,10:0.2591306859):0.0532349413,11:0.1241979071)
(1:0.4333524386,7:0.3503683069,(10:0.2493340671,11:0.1984568154):0.0690732337)
(3:0.0289963235,4:0.0490092812,(9:0.3760421240,10:0.3043496804):0.6361314422)
(1:0.0162518862,2:0.0387010314,(7:0.2584857599,9:0.4185619992):0.3305401635)
(2:0.0601341863,(5:0.0429579308,7:0.0992274560):0.5378235842,8:0.0673894675)
(2:0.2961526042,(5:0.0674788520,7:0.0329526457):0.2434682589,10:0.2985908387)
(5:0.0368724250,7:0.0584499584,(8:0.2019559781,(9:0.2201747878,10:0.1438910383):0.1328797556):0.1528172285)
(1:0.0139169019,2:0.0558187185,(7:0.3930726431,10:0.4197253623):0.4651978418)
(1:0.0267305708,2:0.0312246790,(6:0.3001874713,11:0.5603376431):0.2285949520)
(1:0.0305328555,2:0.0492283912,(10:0.2924545241,11:0.3501083922):0.5426826110)
(2:0.0182750804,8:0.0115194920,(9:0.1296561300,11:0.1188172187):0.1705437170)
(1:0.3720892867,5:0.3339540349,(9:0.2088441973,10:0.3304590837):0.0665136715)
(2:0.0110001257,8:0.0456328217,(10:0.2675396943,11:0.0746140455):0.4330839762)
(2:0.0088136538,8:0.0218430912,(9:0.3800836113,10:0.3752495504):0.3329302251)
(1:0.3374333867,2:0.2184661958,((5:0.0181687991,7:0.0403111856):0.4047443998,((9:0.3373584364,10:0.1730103981):0.0640482617,11:0.7726910155):0.0929072878):0.1033084552)
(5:0.0404126639,7:0.0554576161,(10:0.2481531212,11:0.1989170632):0.4179029967)
(2:0.0287070013,8:0.0543938177,(9:0.2832298431,11:0.2662193034):0.5553021877)
(1:0.0118346328,(2:0.0272815811,8:0.0881949822):0.0224268659,9:0.5316693934)
(1:0.2231341192,(2:0.0098663715,8:0.0363624200):0.1296365278,9:0.3729622454)
(1:0.2378337898,8:0.5757196628,(9:0.6756686265,10:0.3057681338):0.2228208136)
(1:0.2113525983,(7:0.3017234987,10:0.1162721316):0.1141158495,9:0.1660707750)
(5:0.0437557566,6:0.0347999799,(9:0.4329871526,(10:0.1728849797,11:0.4624062154):0.1097059074):0.4879528915)
(5:0.0458458803,6:0.0157932041,(10:0.2224024958,11:0.1927445253):0.1933744596)
(1:0.0173170782,2:0.0096359956,(9:0.1675783927,11:0.2737258350):0.2706960754)
(1:0.0287316453,2:0.0426339375,(7:0.4155268562,(10:0.1740750231,11:0.1976001944):0.0984654773):0.3288428701)
(1:0.1935590169,7:0.1494600146,(10:0.1690169248,11:0.2171081926):0.2004693015)
(2:0.3483615610,(6:0.4306306380,9:0.3127515117):0.3605041699,11:0.2989788548)
(1:0.0463239982,2:0.0110442589,(7:0.2036300368,9:0.3718597966):0.3108802389)
(1:0.0362775744,2:0.0245807381,(5:0.2918176376,9:0.2226969243):0.2686774814)
(1:0.0000023960,2:0.0749437495,((3:0.0726710619,4:0.0000028357):0.3895836148,(9:0.6158708537,10:0.4091166100):0.3537532095):0.3833651320)
(1:0.3748493476,9:0.2661111542,(10:0.2030034043,11:0.3280749987):0.0365500709)
(3:0.0294204525,4:0.0356792963,(7:0.0259955977,8:0.0451839918):1.0078067212)
(1:0.0345593056,2:0.0373293653,(10:0.2074864994,11:0.1871099491):0.3469035977)
(1:0.0320617883,2:0.0154563921,((7:0.0174484003,8:0.0210998917):0.2487981986,(9:0.4301872479,11:0.1801382638):0.1264498337):0.1945927786)
(1:0.0293298418,(3:0.3421878423,7:0.3025129407):0.1943008775,8:0.0344144362)
(2:0.3503883681,(7:0.2506896482,8:0.2442368494):0.0451564373,9:0.1684328872)
(1:0.1167555239,(2:0.1877357376,9:0.2896607425):0.1428386996,8:0.0573933106)
(1:0.5438019729,2:0.4615108717,(9:0.3474896613,10:0.2254376663):0.0734215476)
(3:0.0372814167,4:0.0262451179,(6:0.2611716763,10:0.2719915325):0.2781077782)
(4:0.3602595743,6:0.2554067147,(9:0.2079081707,10:0.2254197673):0.0603158152)
(1:0.5937039871,(6:0.4776038037,11:0.1577860875):0.1349551123,10:0.1666621655)
(1:0.5506516402,(7:0.0713283412,8:0.0384307694):0.1748826755,(9:0.2725097638,(10:0.2689636831,11:0.2336303252):0.0295757044):0.0437834329)
(6:0.3506831408,(7:0.0376975056,8:0.0326656419):0.2908118951,(9:0.2523881133,11:0.2898726841):0.4288093127)
(5:0.0337485843,6:0.0305179680,(9:0.2122846310,10:0.1996441195):0.3805488514)
(5:0.0394745708,6:0.0637804172,(9:0.2148830857,11:0.1313803317):0.2007044476)
(6:0.3893700816,7:0.2339536115,(8:1.5276220099,(9:0.2545423294,10:0.3359733122):0.0820483289):0.1185867151)
(5:0.0297527292,6:0.0410779045,(8:0.3837903072,9:0.5742813253):0.2011864477)
(1:0.1848409651,4:0.4556071736,(5:0.0291200565,6:0.0584233693):0.2202978505)
(1:0.0491158054,((5:0.0428165595,6:0.0352445987):0.2647867792,(9:0.2361007611,10:0.3293767344):0.1473521839):0.2604932542,8:0.0429330201)
(1:0.0683581329,(4:0.4412963390,10:0.2783549037):0.6413513215,8:0.0488972440)
(1:0.0351672338,(6:0.2011224819,10:0.3184360810):0.2431975587,8:0.0264952965)
(1:0.0247246976,8:0.0333594016,(9:0.2071017105,11:0.1752086404):0.2908779527)
(5:0.0382215313,6:0.0435080369,(9:0.1877877693,10:0.4890437514):0.9068275218)
(1:0.0269107078,7:0.0212849869,(9:0.3311456439,10:0.2184427487):0.2105577453)
(1:0.0400823355,((5:0.0500436033,6:0.0719549492):0.3003283683,(9:0.3161525697,10:0.2516725897):0.0607601888):0.4632467045,7:0.0117185855)
(1:0.0372461899,((3:0.0082743521,4:0.0267766744):0.1838505305,((9:0.1519274678,11:0.2177215884):0.0597100431,10:0.1660289254):0.1915780327):0.1658324579,7:0.0277666334)
(1:0.0296772916,(6:0.3276340302,9:0.4052307917):0.2372562384,8:0.0382817852)
(5:0.2463505715,8:0.2503759297,(9:0.4337237132,(10:0.2866582082,11:0.1561169218):0.0454859215):0.1076720331)
(1:0.0386297948,8:0.0128237430,(9:0.2875294184,10:0.1708920050):0.3215461203)
(1:0.0365707996,((5:0.0365225363,7:0.0422351990):0.3115795696,11:0.5045326623):0.2947227069,8:0.1244834306)
(1:0.2569026690,(3:0.0249019487,4:0.0912110170):0.1652894251,9:0.2846232224)
(1:0.7196613369,(3:0.0414904193,4:0.0278591940):0.2013404952,9:0.2361026176)
(3:0.0187326470,4:0.0360284733,(10:0.4980208590,11:0.3498186906):0.4793721732)
(3:0.0445535779,4:0.0164897515,(10:0.2145187532,11:0.1814267360):0.3075404379)
(3:0.3270800622,(5:0.0344520172,7:0.0602610296):0.1317210094,9:0.3254404181)
(5:0.0232110318,6:0.0166090339,(9:0.1647195536,11:0.3186439291):0.1857936503)
(7:0.0425381540,8:0.0006225012,(10:0.2565665862,11:0.2153078524):0.2524788907)
(7:0.0203536572,8:0.0288221383,(10:0.1858279356,11:0.2465715580):0.2187911551)
(7:0.0667243807,8:0.2293501793,(10:0.2230216122,11:0.1575172498):0.2394239028)
(5:0.0387738127,6:0.0454509038,(10:0.2934692785,11:0.2255658982):0.3418082584)
(2:0.2601266310,(7:0.0142882097,8:0.0318644602):0.2333948618,(9:0.2082476057,11:0.2325763699):0.0550801980)
(5:0.2723398213,(7:0.0328251125,8:0.0062410012):0.1636237052,(10:0.1737258899,11:0.2176406001):0.1044923354)
(1:0.0502905257,2:0.0396722311,((7:0.0107012389,8:0.0642626587):0.4044102851,11:0.5474304789):0.3428228772)
(1:0.0304523173,2:0.9613118574,(9:0.1180733359,11:0.1541601357):0.3096911848)
(1:0.4290825804,(5:0.2585476168,(7:0.0773177521,8:0.0290964567):0.1822141287):0.1456765553,(9:0.2660686162,10:0.2166772725):0.1284377659)
(2:0.3665335405,((5:0.0287318112,6:0.0580182140):0.2488972096,(7:0.0809878937,8:0.0292818394):0.1850023304):0.1756506858,10:0.2403182784)
(2:0.4161350222,(8:0.2167599122,9:0.4280327662):0.8286334874,10:0.2452500220)
(1:0.1398440395,2:0.0576168707,(3:0.1925593800,9:0.3085268570):0.1625847233)
(1:0.0106350064,2:0.0442356126,(9:0.1959008274,10:0.2165955660):0.4425510815)
(5:0.0757232491,6:0.0000021925,(10:0.1289436089,11:0.1060580198):0.3522852801)
(5:0.0485438841,6:0.0363770675,((7:0.0181298299,8:0.0189720472):0.1164948815,10:0.3015620411):0.1898612846)
(1:0.0607083770,2:0.0000027778,(10:0.2626869817,11:0.3459279045):0.5430134781)
(1:0.0543719698,2:0.0137088824,((7:0.0594909666,8:0.0224473848):0.4030102907,((9:0.6526259881,10:0.2400635098):0.1557440554,11:0.3128005894):0.0852452733):0.4479096688)
(1:0.4061828437,(5:0.0499623354,6:0.0150301080):0.2232724464,(9:0.2990502680,10:0.1051280739):0.0646737363)
(1:0.0275726298,2:0.0539666293,(8:0.5712521295,(9:0.2964138587,10:0.2662037958):0.0592887918):0.4847283614)
(1:0.0719568321,2:0.0415013686,(4:0.1277859259,((5:0.0278090670,6:0.0626021109):0.3200784869,(9:0.2188430243,11:0.2102082897):0.1090283054):0.1931851922):0.2908578743)
(5:0.0596779289,6:0.0346886747,((7:0.0274426312,8:0.1038033098):0.3573485126,10:0.5398430974):0.3891543313)
(6:0.1611703124,(7:0.0431569572,8:0.0530752908):0.2415655869,(9:0.2960964143,10:0.2047907010):0.1921178287)
(5:0.3104917879,7:0.2692702029,(10:0.1891168170,11:0.2664839827):0.1354069456)
(5:0.0486788609,6:0.0059990772,(8:0.3543664369,11:0.2585703500):0.1549234660)
(1:0.3291832841,(7:0.0756501011,8:0.0000020166):0.1964033957,(10:0.2087128269,11:0.1760991374):0.1242187891)
(3:0.1982184860,(5:0.1998864662,11:0.1911822546):0.0190770743,6:0.2763460717)
(1:0.3939570668,8:0.2181191282,(10:0.2088942011,11:0.2207930834):0.1318602861)
(1:0.0520596632,2:0.0320378886,(8:0.2623441044,11:0.2911990905):0.2522884983)
(1:0.0149875315,2:0.0315831168,(9:0.2556412636,11:0.3572309508):0.3786068601)
(2:0.2562463152,(3:0.0745137360,4:0.0224406842):0.2191578281,11:0.3470000201)
(1:0.0302787093,2:0.0640545411,((3:0.0247896998,4:0.0456973143):0.4003644113,6:0.4294269925):0.3469454536)
(1:0.0151413430,2:0.0452230125,(6:0.7034426211,((9:0.1723779663,11:0.1150637157):0.0519606611,10:0.1379025376):0.1341137143):0.1350112065)
(1:0.0188180136,2:0.0529664826,((3:0.0178614985,4:0.0472971799):0.2292222030,9:0.6141549378):0.1772921425)
(1:0.0325039243,2:0.0191700642,(3:0.4437947666,((9:0.5738626552,11:0.4802194479):0.1963299068,10:0.2749500833):0.4909688433):0.3611257464)
(1:0.0122840981,2:0.0431286617,(10:0.1731674545,11:0.1905546721):0.4974804130)
(3:0.0365944478,4:0.0178007113,(9:0.2581137050,10:0.1985251897):0.2997099610)
(1:0.0376704160,2:0.0261099647,((3:0.0498418023,4:0.0129924332):0.4399692477,((9:0.2421011860,11:0.3054784313):0.0323328667,10:0.3791667369):0.0762628556):0.3895171172)
(7:0.0233154900,8:0.0254554286,(9:0.1582185780,10:0.2024388745):0.1885432333)
(1:0.0329282458,2:0.0309519920,(9:0.2340858904,10:0.2387414213):0.3894841054)
(1:0.0069462767,2:0.0436324281,((3:0.0479635287,4:0.0188513879):0.4355233297,((9:0.2189219776,11:0.2048212829):0.0613141227,10:0.2861599590):0.1891847405):0.2820762474)
(1:0.0424157281,2:0.1322925895,(3:0.2810667420,(4:0.2574822541,((9:0.1372070816,11:0.4260540165):0.0120332878,10:0.2155632953):0.0689473240):0.0529962624):0.1807072000)
(3:0.0168080392,4:0.0186301045,(9:0.1360167924,11:0.1656955291):0.2280145028)
(3:0.7341592507,7:0.2580581108,(9:0.2305928910,11:0.2462346970):0.0573028424)
(1:0.0298154974,2:0.0411895583,(4:0.2496535941,(9:0.1808759437,10:0.1939345027):0.0884849021):0.2499725342)
(3:0.0873407830,4:0.0502814018,(9:0.2741126322,11:0.2909324325):0.4191814374)
(1:0.0231477045,2:0.0055300379,(9:0.1484518043,11:0.1130019135):0.1910104237)
(1:0.0208667300,2:0.0126087940,(9:0.0787052514,11:0.1371968571):0.1849359976)
(1:0.0237239149,2:0.0533999174,(9:0.1709307983,10:0.2026650395):0.1812984844)
(1:0.0297406551,2:0.0506954321,(9:0.2544422844,10:0.3934261606):0.5678528914)
(1:0.0256177866,2:0.0212090106,(10:0.1690842389,11:0.1552401547):0.2221230037)
(2:0.4069922376,(3:0.0412031891,4:0.0366712957):0.3375680078,10:0.4652214741)
(1:0.0276681237,2:0.0476840099,(7:0.7754719437,(9:0.2348116692,10:0.3000924982):0.1513861651):0.2897704772)
(1:0.0439129174,2:0.0616115624,((7:0.0452480269,8:0.0445250137):0.4239820886,9:0.2786909978):0.4134025103)
(1:0.0172853157,2:0.0307400784,(4:0.4911536092,(10:0.2753957690,11:0.2439062484):0.3460982699):0.3812616543)
(1:0.2782752623,(4:0.3329800927,11:0.4478309089):0.0404120625,((5:0.0408486806,6:0.0729414775):0.3064265021,8:0.2957409263):0.2492309739)
(1:0.3999665825,4:0.3878490908,(9:0.2995220373,11:0.4015739841):0.3222809077)
(4:0.3922508245,(6:0.6417437683,9:0.2077626476):0.0952630032,11:0.2313898664)
(5:0.3211075996,7:0.1789979936,(10:0.1975770327,11:0.1681959265):0.1280353463)
(1:0.0319417884,2:0.0346731333,(9:0.2839362287,10:0.2940495938):0.6189430857)
(1:0.0326237686,2:0.0322693341,(4:0.1747411960,(9:0.1832639990,10:0.2398503110):0.6405849038):0.2165804301)
(2:0.2418729101,4:0.3213217717,((((6:0.5321585219,7:0.4447618282):0.1072693348,10:0.4161054196):0.1140457633,9:0.2703215942):0.0576246749,11:0.4990805152):0.0571291384)
(1:0.2645761719,(((5:0.0373996010,6:0.0577300389):0.3174904875,9:0.3507074324):0.1544123280,7:0.4157369099):0.0855606689,11:0.2676137309)
(1:0.0446767492,2:0.0493809617,(((5:0.0539496728,6:0.0321629076):0.2966024796,9:0.3622310848):0.1156319332,7:0.4357108138):0.3557320156)
(1:0.2555474432,6:0.5346213881,(7:0.3334174323,9:0.4102362028):0.1111817002)
(1:0.0296975155,2:0.0125358578,((9:0.4221976279,11:0.1660138359):0.0173228185,10:0.2353223712):0.2807887466)
(5:0.0496031056,6:0.0000025691,(9:0.1343867281,11:0.2153994425):0.2734781807)
(1:0.1880391371,3:0.2931852525,((5:0.0517286673,6:0.0073833749):0.2486187110,(9:0.1841127751,11:0.1351666803):0.2694472668):0.1088610278)
(5:0.2267353372,7:0.2998930618,(9:0.2105690331,11:0.2443265304):0.2240333315)
(1:0.0546117516,2:0.0703933877,((6:0.5199787120,7:0.4979424120):0.2884510095,11:0.6040036497):0.6783961658)
(1:0.0497877363,2:0.0343805910,(9:0.3055343378,11:0.2079042213):0.3927229683)
(6:0.4140510072,(9:0.1926348748,10:0.3645577341):0.2641223462,11:0.4700340898)
(5:0.0542559273,6:0.0214136772,(7:0.2346215132,9:0.2880042038):0.1501717568)
(1:0.0265985256,2:0.0701072355,(5:0.5106271052,(9:0.3580315373,10:0.3610469209):0.3605340070):0.4366780199)
(1:0.6984677320,5:0.3417671126,(9:0.2923795524,10:0.5838935993):0.1346386654)
(1:0.3206135371,((4:0.0874443266,5:0.1868228312):0.0331494530,(9:0.1847769278,10:0.1128255684):0.0313603068):0.1068973455,11:0.0938722472)
(4:0.2799537588,(5:0.4143417552,9:0.2667450619):0.0436948216,(7:0.2585522758,11:0.3032894699):0.3569632656)
(3:0.0065289814,4:0.0469780735,(9:0.2152560954,11:0.1357923142):0.2096804373)
(1:0.4061129265,(4:0.2600903878,9:0.2507267467):0.2437110081,11:0.2123055315)
(1:0.5965662490,6:0.3376738653,(9:0.8725420141,11:0.3690622893):0.1167505838)
(1:0.0344547541,2:0.0333904078,(6:0.2933351003,11:0.3919119731):0.2686034270)
(1:0.0250430999,2:0.0255557844,(6:0.3277180738,11:0.5807557357):0.4471152903)
(1:0.0122086764,2:0.0426775711,(4:0.4578926707,11:0.1523518740):0.2399709509)
(6:0.4428653830,(7:0.0176181475,8:0.0273700553):0.3162754753,10:0.2493514378)
(2:0.5467599844,8:0.5403617809,(9:0.3242079723,10:0.3132585056):0.0889669376)
(1:0.0244648616,2:0.0321068221,((5:0.0198007555,6:0.0235790906):0.2100658549,7:0.4562585010):0.1959427608)
(1:0.0160177312,2:0.0216910888,(5:0.0362349612,6:0.0377803083):0.2798243145)
(5:0.0288030476,6:0.0057665465,(8:0.0947909459,10:0.1941766612):0.1246345904)
(2:0.3261177770,(5:0.0267302665,6:0.0102610161):0.1193373008,7:0.1647894759)
(5:0.0218712469,6:0.0306041919,(7:0.6781882272,11:0.7182001146):0.3169739127)
(5:0.0284821015,6:0.0355087052,(9:0.4342136049,11:0.2693393835):0.3375059826)
(6:0.3667217779,9:0.2355998329,(10:0.3152668274,11:0.3190930610):0.0678092705)
(5:0.2939218523,(7:0.0197393599,8:0.0177005693):0.2830813529,(10:0.2318406783,11:0.3075536609):0.0719764559)
(1:0.0308710924,2:0.1140129559,((5:0.0330097719,6:0.0534695122):0.2338284409,9:0.3090690680):0.2800133922)
(1:0.0273310567,2:0.0301410277,(10:0.2832986661,11:0.1813966844):0.3101198207)
(5:0.0304069149,6:0.0352894172,(8:0.3243500110,(9:0.2696937087,10:0.2478625588):0.1107067043):0.2628905144)
(1:0.0276029140,2:0.0298939426,(8:0.1180902990,11:0.2718279848):0.1237703933)
(1:0.0525396348,2:0.0514694405,(6:0.3561691495,10:0.5575113856):0.1876702919)
(1:0.0427186986,2:0.0235830071,(9:0.4248012460,10:0.2364540582):0.3681582658)
(1:0.0411517854,2:0.0245606650,(6:0.2912902171,(10:0.2528858761,11:0.2651564663):0.1742255709):0.2805304534)
(2:0.2933560166,8:0.2874099811,(10:0.2553825544,11:0.2504373735):0.2015641924)
(1:0.0015808795,2:0.0847831344,((5:0.0263177031,7:0.0144425848):0.2869618282,9:0.3802475488):0.3434000763)
(5:0.0002179614,(6:0.2336648260,9:0.2552515810):0.4470880610,7:0.0660213919)
(1:0.0092552327,2:0.0287598499,(9:0.2282358904,11:0.2483798505):0.5748839945)
(2:0.3508216789,((3:0.0310877244,4:0.0361496084):0.3079191280,10:0.4699525830):0.9488328830,11:0.2565462755)
(2:0.4679752419,(3:0.0563498497,4:0.0390270126):0.2396736063,((5:0.0247962598,8:0.0329161807):0.4081192897,10:0.3629258741):0.1229152177)
(5:0.0313806756,8:0.0398739842,((9:0.1747628396,10:0.3004809591):0.0973066610,11:0.5132423447):0.4138910773)
(2:0.2403069193,(3:0.0273272913,4:0.0292470035):0.1362305280,(10:0.5363903059,11:0.2572499205):0.1835654597)
(2:0.5913107556,(3:0.0245241910,4:0.0432984943):0.2643150714,((5:0.0179867972,8:0.0573473026):0.5007730057,(9:0.4614076396,10:0.5073251144):0.2938335891):0.2287386997)
(1:0.2929932983,(3:0.0304316997,4:0.0250688907):0.1369692575,9:0.3071206579)
(2:0.2163387855,(3:0.0293163173,4:0.0207053972):0.1824039877,(9:0.2376811591,10:0.2031460080):0.1359004187)
(2:0.2611370683,(3:0.0040625744,4:0.0224843377):0.1379277725,(10:0.1691218861,11:0.1783844106):0.1098762541)
(3:0.0371865288,4:0.0326840643,(10:0.1455952585,11:0.6249647685):0.4879616770)
(1:0.2447197697,(5:0.0308557130,6:0.0345608942):0.3173553075,11:0.4547215270)
(5:0.0315975786,6:0.0153108575,(10:0.2202659568,11:0.2199646366):0.2244199411)
(3:0.4769922638,6:0.4532454639,(9:0.2444285361,11:0.2527472272):0.0710234259)
(3:0.4038811822,6:0.5166805876,(9:0.2888501185,10:0.3571021907):0.1966869160)
(2:0.2505024504,6:0.2290417216,(9:0.3536274992,(10:0.2381998610,11:0.2470927044):0.0422190886):0.1576473376)
(1:0.0532586439,2:0.0309060568,(10:0.4483880621,11:0.6440191593):0.4165583753)
(1:0.0540880956,2:0.0561834173,(10:0.3073433922,11:0.2885377784):0.4302551878)
(3:0.0335978239,4:0.0372191259,(9:0.3338123218,10:0.4620267603):0.3947867385)
(3:0.0290845558,4:0.0454362580,(5:0.4259258244,9:0.4113610218):0.4772290359)
(1:0.1539393949,(3:0.0385883957,4:0.0093599449):0.1510236138,11:0.2663557199)
(1:0.0112780621,2:0.0806605732,((3:0.0248058132,4:0.0203324011):0.2377092219,(9:0.1700722121,11:0.1986799941):0.1867988472):0.2164413696)
(3:0.0260556557,4:0.0344851021,(5:0.4333905571,(9:0.2668328773,10:0.3297405391):0.1418311939):0.6759927208)
(1:0.0202189972,2:0.0286386231,(4:0.2416014041,11:0.1639294547):0.1156892402)
(1:0.4464918469,9:0.1608404967,(10:0.5200379357,11:0.2777246845):0.0283082888)
(1:0.0397567714,2:0.0336240435,(10:0.3654835029,11:0.1553959256):0.2911976883)
(1:0.0308728134,2:0.0145551355,(9:0.1721203152,10:0.2085334557):0.2046919316)
(4:0.3119705998,6:0.2493969319,(9:0.2170860314,11:0.3350448388):0.1165068315)
(3:0.0360097615,4:0.0461095017,(9:0.1468116612,10:0.1952176569):0.1860010860)
(3:0.0048378734,4:0.0634563221,(5:0.4056952608,(9:0.5636537645,11:0.3685579627):0.2704885173):0.5982206494)
(2:0.3153722398,5:0.2658125698,(10:0.2457819983,11:0.2762418556):0.0770820780)
(3:0.0859226778,4:0.0314469093,(9:0.4071590334,11:0.1981590828):0.5253788344)
(2:0.4151383727,(3:0.1029201283,4:0.0167373053):0.2111028601,((9:0.1862987258,10:0.2394293937):0.0427172412,11:0.3026802835):0.0836757382)
(3:0.0276187625,4:0.0294839948,(10:0.1957249603,11:0.2503818272):0.4090338398)
(1:0.0166803750,2:0.0502548174,((3:0.0548062769,4:0.0481191433):0.3309575636,(9:0.1981660300,10:0.4394327613):0.2479309578):0.2488182167)
(1:0.0097260648,2:0.0537043550,(6:0.6057863011,(9:0.4107403065,11:0.4362983866):0.0854010379):0.6234233539)
(3:0.0281631394,4:0.0259222448,(6:0.2479766883,10:0.2367432235):0.2877231629)
(1:0.0297752773,2:0.0769378972,(9:0.2293943217,11:0.2850935182):0.4542419946)
(1:0.0305572879,2:0.0417172338,(3:0.0388299168,4:0.0342701318):0.5102534849)
