# Supplementary material for: The Chloranthus sessilifolius genome provides insight into early diversification of angiosperms
Source: Nat Commun. 2021 Nov 26;12:6929. doi: 10.1038/s41467-021-26931-3 (PMC8626421; doi:10.1038/s41467-021-26931-3)
Supplement: Supplementary file 4 — Source Data [file 41467_2021_26931_MOESM4_ESM.zip › Fig. 2b and Supplementary Figure 18a/Chloranthus_Aquilegia.nwk]

(1:0.1135809068	2:0.1801871871	(3:0.1998791739	4:0.1476853370):0.0275765393);
(1:0.1552456874	2:0.1824380561	(3:0.2827396882	4:0.1996930784):0.0726432035);
(1:0.1762642318	2:0.1700138373	(3:0.2039528337	4:0.2535655032):0.1292190938);
(1:0.3316129698	(2:0.4073651848	3:0.5879755069):0.1586438757	4:0.6972903823);
(1:0.1150862241	2:0.1146730983	(3:0.1391047672	4:0.1509299448):0.0846061994);
(1:0.2853840283	(2:0.4418513953	4:0.2047362973):0.5689952924	3:0.1312117681);
(1:0.0873203835	2:0.3166806865	(3:0.1537119656	4:0.2018282455):0.1341160705);
(1:0.2126430202	2:0.3163559533	(3:0.2378539756	4:0.2590499624):0.2125289375);
(1:0.1079260780	2:0.1693103151	(3:0.2281506178	4:0.1634020218):0.0585931465);
(1:0.1602549696	2:0.0729248359	(3:0.1172352870	4:0.1640755241):0.1237081214);
(1:0.2929863652	2:0.1996870166	(3:0.7607862402	4:0.2415281269):0.2571845937);
(1:0.1648644906	2:0.2006390404	(3:0.1959975759	4:0.2612714533):0.0753379449);
(1:0.2546606392	2:0.2890079541	(3:0.2727002576	4:0.2269080196):0.2751498441);
(1:0.3662808846	(2:0.2798857291	3:0.3351957962):0.4810448485	4:0.2460751355);
(1:0.3053916731	2:0.2296772200	(3:0.2231271877	4:0.2650492761):0.1194750588);
(1:0.1059950746	2:0.1051474243	(3:0.1253161598	4:0.1361637504):0.0543678953);
(1:0.1513601218	2:0.2068008317	(3:0.2019482076	4:0.1685115340):0.0515524308);
(1:0.1275878260	2:0.1899399171	(3:0.2029745219	4:0.1591904992):0.0623379457);
(1:0.1385376319	2:0.1666498815	(3:0.1625843059	4:0.2075259531):0.0618294157);
(1:0.2431295649	2:0.1583168891	(3:0.1342781972	4:0.3897404841):0.0603268631);
(1:0.2222557299	(2:0.3837618906	3:0.5826112342):0.2368308140	4:0.2248319172);
(1:0.1919438236	2:0.2150933998	(3:0.2420978451	4:0.3718092206):0.0853368721);
(1:0.3515600207	2:0.1994671512	(3:0.2475053050	4:0.2872778240):0.1438189914);
(1:0.5006393477	2:0.1928445875	(3:0.1917034184	4:0.2100756212):0.0838799278);
(1:0.2077456937	2:0.1677670579	(3:0.3139074245	4:0.2969888278):0.0642389566);
(1:0.4726517664	2:0.2976807115	(3:0.2615220880	4:0.5502564004):0.0654904364);
(1:0.1780355774	2:0.1460131831	(3:0.1933187824	4:0.2412174948):0.0906584494);
(1:0.2052378109	2:0.1319418409	(3:0.1543864012	4:0.1509220006):0.0228460407);
(1:0.0868231049	2:0.1228020794	(3:0.2510770048	4:0.1661704571):0.0231593650);
(1:0.1461583294	2:0.2525756988	(3:0.2337577856	4:0.1725099606):0.2849574001);
(1:0.1194972409	(2:0.1658640917	4:0.1111923837):0.0413145157	3:0.1511220731);
(1:0.1263551308	2:0.1274734299	(3:0.2086652061	4:0.2872546069):0.1395996264);
(1:0.2297640953	2:0.1388113633	(3:0.1405296080	4:0.2020106365):0.0681761781);
(1:0.1216021706	2:0.1670315858	(3:0.1698544757	4:0.1492158311):0.0914475147);
(1:0.3164596087	2:0.2847012399	(3:0.4876573287	4:0.2838764590):0.1176223868);
(1:0.1798804451	2:0.2041050700	(3:0.2025950551	4:0.3365501331):0.0768778597);
(1:0.1750186235	2:0.1560320839	(3:0.2035592234	4:0.3062281187):0.0797225933);
(1:0.2399901329	2:0.3358224648	(3:0.4861515441	4:0.3030330030):0.0662914011);
(1:0.1242950656	(2:0.0864452168	4:0.1906668575):0.0284407928	3:0.3986588181);
(1:0.1545680127	2:0.2384627719	(3:0.1896648875	4:0.2360352313):0.0605888187);
(1:0.2133197310	2:0.1625890441	(3:0.1710324297	4:0.2754224232):0.0768093883);
(1:0.2950320377	2:0.1008456894	(3:0.1203171085	4:0.1324902551):0.1541698209);
(1:0.3183977364	2:0.3410426467	(3:0.2443709592	4:0.1555685863):0.1534892772);
(1:0.1116063655	2:0.1374718453	(3:0.0936050432	4:0.0909472946):0.0775674209);
(1:0.3068806943	2:0.3268521617	(3:0.2849886093	4:0.1731798581):0.1354487080);
(1:0.2289951603	2:0.2472044906	(3:0.4539145233	4:0.2306382857):0.2174358672);
(1:0.1265376905	2:0.3999896101	(3:0.1116446404	4:0.2183772188):0.1054267076);
(1:0.2045158999	2:0.2746934976	(3:0.3267966459	4:0.2365679660):0.1426714238);
(1:0.2041403638	2:0.2411225935	(3:0.1886083082	4:0.2479330406):0.0677960635);
(1:0.1077760589	(2:0.1373309241	3:0.1610337071):0.3306195090	4:0.1810640948);
(1:0.2642453330	2:0.2231980330	(3:0.2489668450	4:0.2753496273):0.1078622071);
(1:0.2099637062	2:0.2447484649	(3:0.3284307169	4:0.3563318931):0.1793628657);
(1:0.1805415721	2:0.1247822653	(3:0.2357595110	4:0.2243399521):0.0792325728);
(1:0.1365222250	2:0.1516211299	(3:0.2531525662	4:0.1410665272):0.0476072493);
(1:0.2317130417	2:0.1766554728	(3:0.3814673330	4:0.2478884493):0.1200175981);
(1:0.1677999037	2:0.1490955933	(3:0.2441181294	4:0.1865393731):0.0565765411);
(1:0.1652512877	2:0.1154743856	(3:0.0570014531	4:0.1794899058):0.2552065115);
(1:0.3176064532	(2:1.0046429694	3:0.0392887518):0.2123796513	4:0.2749041362);
(1:0.1883213398	2:0.2423097348	(3:0.2701191867	4:0.3591820953):0.0961691952);
(1:0.0933708726	2:0.1141489515	(3:0.1748949096	4:0.1279609965):0.0243664019);
(1:0.1755547986	2:0.4991112582	(3:0.3427794769	4:0.4646895628):0.1749183143);
(1:0.5896421854	(2:0.2694751270	4:0.3447991230):0.0939412845	3:0.2180116722);
(1:0.1298055385	2:0.1783130674	(3:0.0948015185	4:0.1821401250):0.1070867584);
(1:0.2319444682	2:0.2266760345	(3:0.2181900543	4:0.1596097968):0.1212013170);
(1:0.1628947438	2:0.3128988899	(3:0.1516276444	4:0.1837290953):0.0939998468);
(1:0.2064415701	2:0.2284774377	(3:0.2594258374	4:0.7101718207):0.0599366620);
(1:0.1938695918	(2:0.3478195323	3:0.3262902077):0.4273796123	4:0.2900220792);
(1:0.1552424650	2:0.1813993646	(3:0.3418094959	4:0.2520119812):0.0615379832);
(1:0.1133613328	2:0.1248958326	(3:0.1407288301	4:0.3875407649):0.0397712523);
(1:0.4547920525	2:0.4836057891	(3:0.2791943792	4:0.3151583051):0.1670818022);
(1:0.1706336847	2:0.2269377838	(3:0.2238590870	4:0.3348960911):0.0706051306);
(1:1.1258838419	2:1.3536047283	(3:0.8990642443	4:1.2078915624):1.1167546820);
(1:0.1220458831	2:0.1467378239	(3:0.1193057162	4:0.1232996921):0.0819637289);
(1:0.1233695358	2:0.2521848398	(3:0.1731957980	4:0.1916972180):0.0627832461);
(1:0.1459543054	2:0.2908037820	(3:0.1908832672	4:0.2998906229):0.0694172329);
(1:0.2296597792	2:0.2221202698	(3:0.0915341030	4:0.2054614853):0.1744327421);
(1:0.1581987501	(2:0.1237420039	3:0.8142736403):0.0532264442	4:0.2567427372);
(1:0.2365853219	2:0.2105810803	(3:0.3050902155	4:0.3764635899):0.1064038816);
(1:1.1354518763	2:0.1676913528	(3:0.1988230455	4:0.1586604164):0.1216053067);
(1:0.1982556464	2:0.2150022068	(3:0.1753518987	4:0.3256450610):0.0940535812);
(1:0.1970981269	2:0.2486425357	(3:0.2470275052	4:0.1309520690):0.0579212994);
(1:0.0812112489	(2:0.1648361837	4:0.1889732798):0.0458119952	3:0.2889823562);
(1:0.1699166302	(2:0.2198066688	4:0.2561742923):0.4080012604	3:0.1955059659);
(1:0.1735900485	(2:0.4741008614	3:0.5082434752):0.1255279642	4:0.4068428492);
(1:0.1093279388	2:0.1442409415	(3:0.1300924705	4:0.1388648333):0.0535993153);
(1:0.2645793808	2:0.2670409573	(3:0.3427724129	4:0.1604960448):0.5449193250);
