# Supplementary material for: The Chloranthus sessilifolius genome provides insight into early diversification of angiosperms
Source: Nat Commun. 2021 Nov 26;12:6929. doi: 10.1038/s41467-021-26931-3 (PMC8626421; doi:10.1038/s41467-021-26931-3)
Supplement: Supplementary file 4 — Source Data [file 41467_2021_26931_MOESM4_ESM.zip › Fig. 2b and Supplementary Figure 18a/Chloranthus_Ceratophyllum.nwk]

(1:0.5032332208,(7:0.0257218095,8:0.0354301070):0.3341453707,9:0.1826530360)
(1:0.2263521850,(5:0.0319876834,6:0.0338427902):0.2463377452,8:0.6935452956)
(1:0.2756034877,4:0.6176428881,(9:0.0300419570,10:0.0601822253):0.3615384071)
(1:0.5595198030,(7:0.0354355386,8:0.0608517834):0.2362889320,(9:0.0408742830,10:0.0110465186):0.2033919956)
(1:0.2723504623,4:0.4423895843,(7:0.0608400314,8:0.0262466061):0.5640987010)
(1:0.2040251233,(7:0.0668286197,8:0.0236826316):0.1265418647,(9:0.0226982140,10:0.0257068899):0.1629746392)
(1:0.2762086853,4:0.5388341419,(9:0.0445316373,10:0.0207610802):0.3968299445)
(1:0.4386375399,(7:0.0866324756,8:0.0146419637):0.1520288955,(9:0.0189139592,10:0.0463051186):0.2079749370)
(1:0.2345439597,2:0.1784403562,((7:0.0342195760,8:0.0148677095):0.3367158650,(9:0.0221471873,10:0.0177512471):0.3747500976):0.3406354776)
(1:0.2585777218,2:0.3174564836,(9:0.0380361701,10:0.0213216337):0.3855945264)
(1:0.1888626107,2:0.1319499327,(((3:0.0283473582,4:0.0775049499):0.3030700123,(7:0.1069658007,8:0.0076918729):0.1879569506):0.0436828606,(9:0.0239040108,10:0.0624869303):0.2976135178):0.0561751308)
(1:0.1475870745,2:0.3432895663,((3:0.0324671300,4:0.0246687704):0.2440051793,(9:0.0305032277,10:0.0298882058):0.3037968155):0.1424385897)
(1:0.1254790741,(3:0.1569139974,4:0.0277591116):0.2282212026,5:0.1550978781)
(1:0.6159972867,(5:0.0440536121,6:0.0413494330):0.3193238521,8:0.2863987657)
(1:0.4254774388,(7:0.0241465800,8:0.0179876402):0.1712750357,(9:0.0283554836,10:0.0200990884):0.2320844672)
(1:0.2867318209,(5:0.0343393428,6:0.0355711244):0.5459212442,9:0.3759396979)
(1:0.2029605371,(5:0.0284319774,6:0.0180246189):0.3643206840,(9:0.0682405854,10:0.0000020072):0.4963339034)
(1:0.1588947949,5:0.2519498504,(9:0.0202053997,10:0.0352604256):0.2416062546)
(1:0.2539088396,(4:0.3973784166,(9:0.0225424042,10:0.0254050611):0.1780096648):0.0000020315,5:0.4409426778)
(1:0.1643354259,(7:0.0265610118,8:0.0614046844):0.1281322182,10:0.1580953632)
(1:0.1453278840,(3:0.0260117885,4:0.0612529827):0.2828219513,9:0.2526168226)
(1:0.2268947716,(3:0.0708315545,4:0.1685129318):0.4002953879,(9:0.0257262060,10:0.0362303679):0.3431488155)
(1:0.1451029710,2:0.1111265911,(7:0.3374453024,8:0.0077815538):0.2548845294)
(1:0.2947858944,((7:0.0363183364,8:0.0255488121):0.1969949549,10:1.4741740684):0.0268393434,9:0.3015311272)
(1:0.1789359393,2:0.2381591703,(5:0.2484288075,10:0.6793178991):0.1138795903)
(1:0.1082294442,2:0.1030291775,(9:0.0115548118,10:0.0168994918):0.1435609996)
(1:0.0796767371,2:0.2578772769,((3:0.0482244976,4:0.0413555816):0.2275929926,(9:0.0307421565,10:0.0817411334):0.2786876678):0.0531042394)
(1:0.1437267292,2:0.1735643489,((5:0.0195145356,6:0.0180957526):0.2022003770,7:0.5655522120):0.0584010016)
(1:0.2819970049,2:0.1295564267,(3:0.0460541648,4:0.0594770184):0.3723291384)
(1:0.1610641216,(2:0.1426228178,(6:0.5583402658,9:0.4808972944):1.0025573555):0.0898206865,(3:0.0332475944,4:0.0169227596):0.2900931434)
(1:0.1537916125,2:0.1159596403,(3:0.0155063994,4:0.0498271295):0.1828042325)
(1:0.2573717857,2:0.2499366466,((3:0.9612910101,(9:0.0399133722,10:0.0094014099):0.8868198608):0.2527846104,5:0.4214430690):0.1505238739)
(1:0.1472412746,2:0.1574326393,((3:0.0400566264,4:0.0103406105):0.2214583445,(9:0.0206710269,10:0.0256965355):0.1675244111):0.0374381005)
(1:0.1298525091,2:0.1484119829,(9:0.0270052100,10:0.1556714505):0.2358718889)
(1:0.1984286741,2:0.4680009072,((4:0.5027527334,7:0.2706646976):0.0735881089,10:0.3239213978):0.0375678062)
(1:0.1344669634,2:0.1813364744,(9:0.0471254589,10:0.0476635185):0.2947767080)
(1:0.1783355340,2:0.1353242518,(9:0.0319530560,10:0.0080249419):0.2967926829)
(1:0.1498976206,2:0.1343807831,((5:0.0341665966,6:0.0213588295):0.3284479404,(9:0.0410071278,10:0.0189454847):0.3492904355):0.0904977735)
(1:0.2376568871,(2:0.3847689199,7:0.2167105478):0.1799086133,(3:0.0682096734,4:0.0735167848):0.3731223381)
(1:0.2010118361,((3:0.0172120046,4:0.0419904112):0.2833334043,5:1.4676244239):0.0921525422,7:0.5582676094)
(1:0.0964875314,2:0.0668895894,((3:0.2861818391,(5:0.0247697386,6:0.0075928479):0.1143087549):0.0405900801,(9:0.0342111156,10:0.0791563711):0.2419684021):0.0558395727)
(1:0.0927114340,(2:0.0683187187,10:0.2730683962):0.0751539498,(3:0.0313738986,4:0.0444494324):0.1704077545)
(1:0.1507276962,(3:0.0204425725,4:0.5955157267):0.1750857787,10:0.2319549194)
(1:0.1554781842,2:0.4791524865,(9:0.0239671417,10:0.1101228125):0.4001929179)
(1:0.1724386758,2:0.1423305852,((3:0.0121718053,4:0.0401327979):0.3026208996,7:0.3340092129):0.0814305839)
(1:0.2693411435,2:0.1629267677,(5:0.0257019946,6:0.0283613493):0.4360404823)
(1:0.1221315304,2:0.2426279745,(((3:0.0175909515,4:0.0314541936):0.1225879623,6:0.3227770473):0.0562273218,(5:0.3444174062,7:0.4045110263):0.0503739530):0.0513680301)
(1:0.2954956113,((3:0.0232631965,4:0.0356811015):0.2970037133,6:0.5521489374):0.0883063990,10:0.4846230330)
(1:0.4090760293,(3:0.0298669096,4:0.0482224404):0.2786989916,(5:0.0303977969,6:0.0405969691):0.2775802513)
(1:0.1845536689,2:0.3504544619,(3:0.5409557429,10:0.4662753899):0.1211274169)
(1:0.2642348491,3:0.1288249733,(5:0.0254619432,6:0.0463643938):0.2208191581)
(1:0.1555019320,2:0.1424319713,((3:0.2950041320,(5:0.0294280347,6:0.0179127695):0.2327906740):0.1116840140,9:0.3135283649):0.0420649955)
(1:0.2726631118,2:0.3899668698,((3:0.0123635729,4:0.0633293749):0.2766269672,(5:0.0304481888,6:0.0310545571):0.3702408228):0.3084114101)
(1:0.2510589413,2:0.1634599393,(((3:0.0366194931,4:0.0450458916):0.2568063806,(5:0.0330310857,6:0.0175686221):0.3096396331):0.2009005468,7:0.4336342177):0.0463668200)
(1:0.0804047169,(3:0.0312727845,4:0.0363735605):0.2303740885,9:0.4286055659)
(1:0.2877665630,2:0.1597412234,(3:0.0535233597,4:0.0378603109):0.5680917890)
(1:0.2518823563,2:0.2733735173,(3:0.0349509620,4:0.0348125759):0.4781165311)
(1:0.2954981247,(3:0.0243818214,4:0.0432912810):0.2873886420,(5:0.0141733369,6:0.0545087114):0.4855214990)
(1:0.2029592080,4:0.2521452505,(7:0.0493115544,9:0.0148594194):0.3151999781)
(1:0.0849517828,2:0.0937178700,(4:0.5477597842,5:0.1590273560):0.0513843734)
(1:0.4905859653,(3:0.0277132165,4:0.0256536778):0.2225351337,6:0.5058805886)
(1:0.1623312792,2:0.1657474865,(((3:0.0684299342,4:0.0119937089):0.2296899540,6:0.5210129471):0.0447667925,9:0.3126854692):0.0700047185)
(1:0.3352101190,(3:0.0245164600,4:0.0306256301):0.2824241942,5:0.1803558344)
(1:0.1396954286,2:0.1584313227,(4:0.2758501601,9:0.2509487749):0.1085204969)
(1:0.2117415337,(4:0.1931476900,6:0.3113317551):0.2441432850,9:0.4627614003)
(1:0.3756658419,2:0.3627011396,((3:0.0320523420,4:0.0302882358):0.1727846922,5:0.4987027843):0.0864514365)
(1:0.2494652535,((3:0.0345066492,4:0.0373483214):0.3838436226,6:0.4156914920):0.1402301370,7:0.4559195720)
(1:0.1722878447,2:0.4561088109,(7:0.0318354820,9:0.0112050632):0.2119674753)
(1:0.2669847531,((3:0.0382090407,4:0.2893500174):0.2011471697,(5:0.0206268026,6:0.0286349332):0.2082429757):0.1730312160,((7:0.0320786620,9:0.0223068891):0.2346898425,8:0.2076292178):0.0665190842)
(1:0.3684102556,2:0.3404498718,((3:0.4500403141,(5:0.0711675586,6:0.0141255265):0.3811003595):0.1562441728,(7:0.0816174024,9:0.0378777917):0.6967803092):0.1736941196)
(1:0.0663491903,(2:0.3969618508,10:0.9371306361):0.3050167185,(7:0.0437449830,8:0.0000022915):1.0601363592)
(1:0.1859817142,2:0.2662072824,((3:0.0244274365,4:0.0701626417):0.3609852787,(5:0.0494045253,6:0.0311143641):0.3616790145):0.2642699708)
(1:0.1207443571,2:0.1785195401,(((3:0.0159610461,4:0.0318030322):0.1715250868,6:0.2626240872):0.0143658722,5:0.2655197141):0.0687749323)
(1:0.2678445689,2:0.2579110873,((3:0.7798932842,5:0.5411853644):0.1727273438,6:0.4216001739):0.1892537856)
(1:0.2189755267,(3:0.0836156374,4:0.0287767542):0.1910872306,(5:0.0241114439,6:0.0292834618):0.1414804517)
(1:0.4278890705,(3:0.0187868929,4:0.0563892901):0.2756143166,5:0.3630578627)
(1:0.2530642828,(4:1.7615827941,5:0.2833267568):0.1214562844,6:0.3553505067)
(1:0.5106395113,3:0.2390008682,(5:0.0458204517,6:0.0451454498):0.2851447394)
(1:0.2533945609,2:0.1985994601,(3:0.0315457344,4:0.0568966121):0.4124975631)
(1:0.2777432596,(3:0.0093524498,4:0.0620143469):0.2071534466,(5:0.0152783754,6:0.0388757728):0.1595686727)
(1:0.1983901295,(3:0.0043468673,4:0.3443108261):0.1951397789,6:0.2146913936)
(1:0.2076649322,2:0.3087862156,(5:0.0430650138,6:0.0500063426):0.6450166299)
(1:0.2363310496,(3:0.0549454520,4:0.1270657065):0.0918964037,6:0.6437890061)
(1:0.3087059732,(3:0.0489342452,4:0.0134575637):0.2906049389,(5:0.0585580226,6:0.0482355096):0.2163331408)
(1:0.1595631884,2:0.2062345514,((3:0.0174672040,4:0.0201145379):0.1513978336,(5:0.0171905900,6:0.0361617936):0.1480312768):0.1352713090)
(1:0.2473388340,2:0.2463187081,(3:0.0423504576,4:0.0737737908):0.5100239863)
(1:0.2683732723,2:0.3039502019,(4:0.3628741738,5:0.3780463939):0.2441179842)
(1:0.3058733400,2:0.3121144109,((3:0.0456484804,4:0.0353180881):0.4623347131,5:0.4671665487):0.0640706044)
(1:0.2264538786,2:0.1647099115,(4:0.2936407749,5:0.4110750570):0.1496765665)
(1:0.2400164537,2:0.1636264173,(3:0.0349894418,4:0.0379297485):0.3959140511)
(1:0.1299442467,2:0.2550903141,(3:0.0208223000,4:0.0231434923):0.3288394738)
(1:0.1125737003,2:0.2310680016,(3:0.0457307151,4:0.0270553916):0.2199501209)
(1:0.2834086554,2:0.3018190481,(7:0.0312750966,8:0.0179333304):0.5721053083)
(1:0.2405354188,2:0.2969784441,(7:0.0487937677,8:0.0496905625):0.3653529356)
(1:0.1232262674,2:0.3822806448,(3:0.0294120294,4:0.0363713083):0.5639441993)
(1:0.1244348690,2:0.1525759304,((3:0.0644600590,4:0.0415720567):0.1382127622,6:0.2990684354):0.0883502801)
(1:0.1381461403,2:0.1489682944,(6:0.4824066561,(9:0.0489348298,10:0.0176037490):0.3041750884):0.1017494936)
(1:0.2125654586,2:0.2311122593,((3:0.0360169105,4:0.0563020315):0.4842830016,7:0.4170118654):0.0612953983)
(1:0.1305331393,2:0.1795956081,(9:0.0267991122,10:0.0210610700):0.2219857526)
(1:0.2541114311,2:0.3300380961,(7:0.3948883183,10:0.2274286273):0.1496619205)
(1:0.3432848026,3:0.4059738339,(4:0.2238520567,6:0.4273459054):0.1048089320)
(1:0.0676891000,2:0.1106017092,(5:0.0275120788,6:0.0099160719):0.1944179916)
(1:0.0967034478,2:0.1601071031,(3:0.0158249210,4:0.0325634683):0.2231359391)
(1:0.1681448686,2:0.3696908563,(((3:0.0357418020,4:0.0364456171):0.3278975003,(5:0.0493156246,6:0.0664939831):0.3164788028):0.2050384679,((7:0.0449476775,8:0.0534308654):0.6253927759,10:0.5686328918):0.2646596815):0.1138908646)
(1:0.2233876506,6:0.3949875959,((7:0.0551274617,8:0.0309845586):0.2105376339,10:0.4588896179):0.1190925212)
(1:0.1975207903,2:0.3448416996,(((3:0.0259438061,4:0.0277574440):0.1343073627,10:0.0947899564):0.0587928796,6:0.1581823578):0.2834730207)
(1:0.3177198959,(4:0.3646672061,(5:0.0476910133,6:0.0370188173):0.3088389022):0.1014128116,10:0.4218791401)
(1:0.2149906552,2:0.2508339659,(3:0.0484093686,4:0.0280682743):0.3123938497)
(1:0.2940575434,((2:0.2600840986,8:0.4397462133):0.2595459795,4:0.8707577554):0.1851468631,(3:0.3721231265,(5:0.0272092478,6:0.0397915544):0.4437777753):0.0809353008)
(1:0.1211009354,2:0.1492512351,(5:0.0266995987,6:0.0253453866):0.2821713196)
(1:0.2764982760,2:0.2166821325,((3:0.0270212690,4:0.0098448559):0.1837795005,(5:0.0304135258,6:0.0169295315):0.1783202185):0.1449033541)
(1:0.1523642672,(3:0.0186010229,4:0.0561423659):0.1153070875,5:0.1828349935)
(1:0.1860083934,2:0.1589361154,((3:0.0509268919,4:0.0285914136):0.2512275391,10:0.3229345804):0.0573009288)
(1:0.2297923793,2:0.3605675992,(9:0.0463891839,10:0.0477838873):0.3167786160)
(1:0.2031301026,(3:0.1835021412,5:0.3882231618):0.0708120479,((7:0.0551636867,8:0.0246521114):0.2636252730,(9:0.0404917141,10:0.0372130627):0.1846439054):0.0650592011)
(1:0.1362353373,2:0.1418866745,(7:0.0375738958,8:0.0437013953):0.3549261268)
(1:0.1998353153,(2:0.3079903659,9:0.8498213369):0.0737915982,4:0.6110875474)
(1:0.1256975699,2:0.3089933609,(7:0.0235778799,8:0.0419332450):0.4888365010)
(1:0.2089770472,8:0.1886581688,(9:0.0637816857,10:0.0256894398):0.1779907601)
(1:0.2058262396,2:0.1429054105,((7:0.1255816839,8:0.1880813210):0.2668688761,(9:0.0441481472,10:0.0339046175):0.1370223100):0.1051612458)
(1:0.1620178597,2:0.2267683967,((7:0.0000025199,8:0.0426774961):0.2374131974,10:0.2157053350):0.0089845142)
(1:0.1117425661,2:0.2545697392,(9:0.0904114435,10:0.0299527139):0.1389913909)
(1:0.1944978139,2:0.1689393819,((7:0.0584275712,8:0.0140089745):0.1858838631,(9:0.0371487800,10:0.0202399660):0.2243290668):0.1680597240)
(1:0.1627220606,2:0.2351501206,((3:0.0308704995,9:0.0405465991):0.1664497412,10:0.2992470610):0.1333340468)
(1:0.3647013494,(3:0.0277606285,9:0.0502276180):0.3279706455,4:0.2388293606)
(1:0.1440569964,2:0.1686526446,(4:0.0247098163,10:0.0361599415):0.3218211347)
(1:0.1674833298,2:0.1215817574,(4:0.3761927734,9:0.2624244583):0.1377189395)
(1:0.0577046016,2:0.1518978870,((3:0.0277654819,9:0.0289557296):0.1858862786,(4:0.0375386250,10:0.0649998015):0.1590083261):0.0944987567)
(1:0.1443774101,4:0.2339337825,(5:0.0277525166,6:0.0097992178):0.2188719542)
(1:0.1979727812,(2:0.2088170839,(5:0.0283170821,6:0.0377603577):0.4941615221):0.0530748093,(3:0.0468146512,9:0.0210397137):0.3025112164)
(1:0.2098358536,2:0.6843790234,(4:0.0256722834,10:0.0557427320):0.3655145514)
(1:0.1901619888,2:0.1866806460,((3:0.0359097644,9:0.0449018094):0.3965582503,(5:0.0498967740,6:0.0210557453):0.4787015594):0.0247412046)
(1:0.1630881445,2:0.1668985607,(3:0.0467080299,9:0.0726521552):0.3485106145)
(1:0.1707680669,2:0.1758047900,(4:0.0517846966,10:0.0180698332):0.3235839314)
(1:0.1858088587,2:0.1868584133,((3:0.0562764602,9:0.0251223980):0.3253753967,(4:0.0311561638,10:0.0138649764):0.2363621665):0.2061115849)
(1:0.1774187205,(5:0.0361437817,6:0.0378304438):0.2688411643,10:0.2606635044)
(1:0.1431417298,2:0.1070380012,(5:0.0724801879,6:0.0226611268):0.1605861102)
(1:0.3153686389,((3:0.0426425042,9:0.0465845956):0.2458530929,5:0.4350308666):0.0733540982,4:0.4530074059)
(1:0.3481209281,(3:0.2710667745,(4:0.0213360911,10:0.0343434215):0.3877457329):0.1183871385,(5:0.0157087502,6:0.1079821694):0.8260021710)
(1:0.2135319743,(5:0.0770516829,6:0.0510186267):0.7389432879,10:0.3665526610)
(1:0.3380489168,(3:0.0794825550,9:0.0301395214):0.2492473038,10:0.3712289740)
(1:0.0413169108,2:0.2397778846,(7:0.0118339082,8:0.0697264972):0.2707259151)
(1:0.2274092529,2:0.1565771703,(4:0.1625058075,5:0.2450835972):0.1480457996)
(1:0.2701977207,2:0.1530756185,(4:0.3329652867,8:0.2564465643):0.0804166750)
(1:0.1685005597,(2:0.1857565544,7:0.4781529561):0.0829593541,5:0.4349731244)
(1:0.3919369215,2:0.1488420332,(7:0.0352946239,8:0.0338712803):0.6450838911)
(1:0.6689373002,2:0.2023912357,(7:0.0481659869,8:0.0221753501):0.4822801353)
(1:0.1985793268,2:0.1597159704,((3:0.0160889893,4:0.0086211208):0.1523275060,(7:0.0247891961,8:0.0417154120):0.1911215472):0.0997413663)
(1:0.2848398335,2:0.2262630907,((3:0.0214236871,4:0.0209783883):0.3336721143,(7:0.0267494393,8:0.0134471689):0.3388240491):0.1509239085)
(1:0.1247245160,2:0.1057890099,(7:0.0297575320,8:0.1409522834):0.1527516991)
(1:0.1514086837,2:0.0703211025,(3:0.0144042595,4:0.0406659586):0.1811964585)
(1:0.1715853173,2:0.1532531971,(7:0.0218597050,9:0.0416112127):0.2758824655)
(1:0.1809911944,(2:0.2289787986,9:0.5656508570):0.0738056578,4:0.6476512293)
(1:0.2191137949,2:0.2893850627,(4:0.4274742704,7:0.3899714928):0.1188025093)
(1:0.1631759550,2:0.1423040988,(7:0.0401953350,9:0.0544767519):0.2727778099)
(1:0.1944944953,(2:0.2248200909,3:0.5483284179):0.0405710291,7:0.7340387367)
(1:0.1297082274,(2:0.1222257761,(3:0.0271892929,4:0.0152746455):0.2169323808):0.0000028846,7:0.4563136506)
(1:0.1754536519,2:0.1269642100,(7:0.0308848867,9:0.0439931799):0.2704453917)
(1:0.3467658581,2:0.2425889570,((3:0.0235731956,4:0.0463559962):0.3438072982,9:0.3616452526):0.0432526354)
(1:0.1702099840,2:0.1108755557,(3:0.0421002222,4:0.0231838867):0.1787221216)
(1:0.2394970057,(2:0.2768156116,4:0.4849520450):0.4135753156,9:0.3771798417)
(1:0.2064723811,(2:0.1179910274,9:0.4351927779):0.0170480726,(3:0.1868221043,4:0.2247504193):0.0901111525)
(1:0.2717267819,2:0.1597059512,(3:0.0125416716,4:0.1260880435):0.3686938138)
(1:0.1476864915,(2:0.1459308058,(7:0.0222808034,9:0.0430825155):0.3871613748):0.0229401847,3:0.3958409709)
(1:0.2517369477,2:0.1677180914,((4:0.0344839153,10:0.0977497409):0.2441225827,(7:0.0287869095,9:0.0557151028):0.2582095859):0.1320619980)
(1:0.1771028200,2:0.1709680680,(4:0.2195693822,9:0.1660356956):0.1361407814)
(1:0.2214686878,2:0.1156810440,(3:0.1899187408,(4:0.0037073196,10:0.0450766716):0.1817071399):0.0957706225)
(1:0.4565018624,(2:0.2028582699,(3:0.5787520803,4:0.3111733269):0.2382329737):0.1256994840,7:0.7014424824)
(1:0.3103615059,4:0.3519623281,(9:0.0154690051,10:0.0410378479):0.3504676854)
(1:0.2155160368,2:0.1419052010,(7:0.0368971011,8:0.0194531773):0.2473538230)
(1:0.1298450579,2:0.1273659477,(4:0.1751563928,(9:0.0130959201,10:0.0210472478):0.2229172104):0.0666108173)
(1:0.2078780223,2:0.0916521083,(9:0.0256862899,10:0.0306212027):0.2138495704)
(1:0.2942312301,(3:0.0000021529,8:0.0000024065):0.0464439808,7:0.0364380246)
(1:0.2844187749,2:0.1681615344,(3:0.3026575104,8:0.5794436053):0.0981057708)
(1:0.1199298672,(3:0.0419275779,4:0.0297878485):0.3344033645,9:0.5296619254)
(1:0.1313401927,2:0.1135052213,(8:0.0713880367,9:0.0191422026):0.1911096694)
(1:0.2763592521,2:0.2383391814,(7:0.2865158139,8:0.4125063870):0.1693373744)
(1:0.1995027884,(5:0.1285362585,6:0.1037281961):0.2621463522,(8:0.0411688385,9:0.0273025225):0.1893344183)
(1:0.2898251451,(3:0.0471432850,4:0.0467402349):0.3854981123,8:0.3001996391)
(1:0.4559979095,(5:0.0245868279,6:0.0364057185):0.2903800043,7:0.1804267011)
(1:0.2220250557,2:0.2880457873,(((3:0.0340192017,4:0.0000023428):0.1677751727,(7:0.0260984123,8:0.0680706526):0.3733970274):0.0857608197,(5:0.0505165706,6:0.0102125405):0.2257152059):0.1579104562)
(1:0.3075851808,2:0.3597895512,(7:0.4299900499,(8:0.0259234308,9:0.0333931797):0.3161106985):0.2140439771)
(1:0.1864481950,2:0.1288102377,((3:0.0246842102,4:0.0190974515):0.1804285383,(7:0.0253796178,8:0.0170900997):0.1864459883):0.0530160418)
(1:0.1476232351,2:0.1647031607,(3:0.0138334561,4:0.0363928510):0.2720860723)
(1:0.1124353503,2:0.2166204345,(5:0.2826712044,6:0.0331500368):0.1890188642)
(1:0.2126415911,2:0.1028824148,(8:0.1869860970,9:0.0233827916):0.3488391719)
(1:0.1609205214,2:0.1174476267,((5:0.0270879353,6:0.0338919662):0.2213789365,(7:0.5559893092,(8:0.0258894038,9:0.0253729435):0.1394662636):0.0597439805):0.0884710720)
(1:0.2833895348,2:0.2123440816,((3:0.0341116673,4:0.0481646292):0.5637770617,10:0.3924077957):0.0929704773)
(1:0.3546910361,(5:0.0257263697,6:0.0253867063):0.3219824592,(9:0.0200285923,10:0.0402065871):0.2964470766)
(1:0.3280176992,2:0.1543299498,(7:0.2152178374,10:0.2642281901):0.1875714799)
(1:0.2298551126,2:0.1802457298,(9:0.0237807241,10:0.0304416583):0.3003189387)
(1:0.1329317104,2:0.3898239158,((7:0.0344338643,8:0.0323162577):0.2817109962,(9:0.0297968651,10:0.0356428331):0.2615701002):0.1287764331)
(1:0.1405298748,2:0.1959303818,(7:0.2590663989,9:0.3168958205):0.3538302292)
(1:0.1705867276,(7:0.0431288529,8:0.0186304450):0.1498924759,10:0.4583521616)
(1:0.1373663617,2:0.1041940498,(7:0.0189760456,10:0.0309811827):0.2421316932)
(1:0.2334843286,(2:0.1438108511,(7:0.0332833624,10:0.0398762114):0.2280982029):0.0423288405,3:0.3367074540)
(1:0.2605712094,2:0.1154675176,(7:0.0343691359,8:0.0374907770):0.3536655838)
(1:0.0746530391,2:0.0877083238,(3:0.1663812146,(4:1.7660338384,(7:0.0226761374,8:0.0269941171):0.1734881810):0.0212474233):0.0451903437)
(1:0.4592103688,(3:0.0412600708,4:0.0252408684):0.2170638409,(9:0.0385364467,10:0.0127675182):0.1474774804)
(1:0.2311741107,((3:0.0338521627,4:0.0103153468):0.4017989057,9:0.3086832452):0.0861298895,10:0.3967753326)
(1:0.1606793458,2:0.2521146330,((7:0.0245234461,8:0.0260374572):0.2550903288,9:0.3276557562):0.0407837191)
(1:0.3199674594,2:0.2010553482,(9:0.0462214128,10:0.0393355141):0.4270691759)
(1:0.2618134015,(3:0.0322044060,4:0.0236623723):0.2447621292,9:0.7916121709)
(1:0.1117505529,2:0.1323722441,((3:0.0303814996,4:0.0345151330):0.2203062045,10:0.2608148126):0.0474497548)
(1:0.1268130766,2:0.5317539400,(9:0.0478486407,10:0.0432148682):0.4434794511)
(1:0.2503165714,2:0.7573872704,(3:0.0473949157,4:0.0462604032):0.2516479865)
(1:0.1504621938,3:0.3919484710,(4:0.0315007501,8:0.0248609933):0.3121771398)
(1:0.1199170900,2:0.7915172783,(3:0.0209566492,4:0.0262912997):0.2050780840)
(1:0.2299613299,(4:0.0194071627,8:0.0208640343):0.1444705339,10:0.1690478961)
(1:0.2874181371,4:0.4280438798,(7:0.0443454949,10:0.0279849630):0.3565770369)
(1:0.2773025537,3:0.2371652721,(4:0.0210331578,8:0.0205001504):0.2089136418)
(1:0.2450098581,(2:1.2172611861,8:0.0000020181):0.0356769054,4:0.0169751521)
(1:0.2093584271,(3:0.0580906282,4:0.0179426384):0.2133600678,8:0.3755639025)
(1:0.1473066300,(3:0.0130332995,4:0.0497580368):0.3002332856,10:0.2884357435)
(1:0.4770283460,(3:0.0756362020,4:0.0164634400):0.1692120404,6:0.4071231915)
(1:0.3905635750,((3:0.1305931540,4:0.0146154833):0.2353655737,((5:0.0545987862,6:0.0253592878):0.1863859977,8:1.2030145230):0.2797649395):0.2203951556,10:0.2885042574)
(1:0.1617271571,2:0.9645696802,(3:0.0229209122,4:0.0310390265):0.1925403979)
(1:0.1999824662,(2:0.6662375047,8:0.2516362076):0.2176334815,(3:0.0248200520,4:0.0238805045):0.1313339446)
(1:0.1628507762,(5:0.0167375730,6:0.0495369721):0.1602053167,10:0.1481449997)
(1:0.2081164924,(3:0.0568804878,4:0.1005413982):0.3209636309,5:0.2211429200)
(1:0.2205528553,2:1.5400727454,(7:0.0406542231,10:0.0208992615):0.1312603716)
(1:0.8999758838,4:0.3348637539,(5:0.0862136070,6:0.0354450693):0.0985025447)
(1:0.6108673964,3:0.3157871573,(5:0.0313476754,6:0.0481129160):0.1525714699)
(1:0.3032731084,(3:0.0247373289,4:0.0035306520):0.1330188896,8:0.2308632422)
(1:0.3142129554,6:0.2747508360,(7:0.0330744082,8:0.0188472410):0.3085175024)
(1:0.2016124157,6:0.3972536335,(7:0.0476728504,8:0.0499098298):0.3123095725)
(1:0.1280732719,(3:0.2161679671,7:0.2388683317):0.0540235393,6:0.4550299853)
(1:0.3322772568,(3:0.0644398395,4:0.2023743647):0.1129769787,6:0.4586475121)
(1:0.1671441664,(3:0.0284006215,4:0.0471354929):0.3108096972,(7:0.7196949929,9:0.5784008809):0.1115882431)
(1:0.3391292160,((3:0.3998418971,9:0.3319259750):0.1446002484,((7:0.0888930319,8:0.0757994376):0.2779306544,10:0.7008945838):0.1146399208):0.0904356611,4:0.3224008531)
(1:0.5131633573,6:0.6381192924,(8:0.7072501328,(9:0.2797731238,10:0.1934981452):0.1815837993):0.0690560604)
(1:0.4258692005,((7:0.0866507881,8:0.0773404065):0.2643613267,9:0.8080695381):0.2636186861,10:0.2948207648)
(1:0.2839059086,4:0.2719165535,(((7:0.0684872940,8:0.0706426256):0.3315208813,9:0.9072387885):0.2686294508,10:0.4427282016):0.2744509116)
(1:0.2823145828,4:1.0024021703,(8:0.3829676804,9:0.4718074756):0.1958190468)
(1:0.1556890036,(3:0.2543994575,(5:0.0361407461,6:0.0297846525):0.2098461802):0.0554429672,7:0.9817171128)
(1:0.2748397914,5:0.5023626159,(7:0.0325066300,8:0.0396947791):0.4282663983)
(1:0.4589853712,3:0.1846389942,(5:0.3087043655,(7:0.0500075647,8:0.0177190093):0.3453734543):0.0624183106)
(1:0.2505768486,(7:0.0061712653,8:0.0347501362):0.1171629219,9:0.5285104129)
(1:0.2825754111,4:0.4710009416,(7:0.0531459949,8:0.0553375078):0.5064193958)
(1:0.4262206766,(3:0.0549858634,4:0.0451237135):0.4456707250,(5:0.0344959623,6:0.0650526808):0.4813797362)
(1:0.3850457732,(3:0.0325196275,4:0.0327056343):0.3838932762,9:0.5046545100)
(1:0.4851375255,3:0.2709242257,(5:0.0720896851,6:0.0415589060):0.3802055448)
(1:0.0964977304,3:0.4612540747,(5:0.0330340420,6:0.0341182127):0.2918979138)
(1:0.1643370935,3:0.2004397641,(5:0.0192705609,6:0.0283613214):0.1012646437)
(1:0.3410961841,(3:0.5381350397,8:0.3461921365):0.0232266669,7:0.2934755271)
(1:0.7108977003,(3:0.0272568805,4:0.0347251674):0.1497606976,(7:0.0349325133,8:0.0370138603):0.2597561508)
(1:0.5394747202,(3:0.0257738892,4:0.0458437781):0.2432709997,6:0.2966845546)
(1:0.3412705973,(3:0.0401800675,4:0.0199839650):0.3477906031,7:0.4309837776)
(1:0.4237864661,(3:0.0327251065,4:0.0481992108):0.2986749227,5:0.2483018446)
(1:0.1686310050,6:0.2103722183,(9:0.0719204487,10:0.1899130966):0.2047307221)
(1:0.1953856982,7:0.2098100485,(9:0.0332600508,10:0.0056988483):0.1141740064)
(1:0.2676827480,6:0.3440850071,(9:0.0070323488,10:0.0603927967):0.4487197911)
(1:0.2782806580,3:0.4179457230,(8:0.4612590957,(9:0.0242381487,10:0.0529248893):0.3430932888):0.1469413515)
(1:0.2985265345,(3:0.0000020516,4:0.2295545862):0.4666556748,(7:0.3412382216,10:0.1840710669):0.2371948970)
(1:0.2336273441,(3:0.0246596716,4:0.0411336415):0.3586216437,((7:0.0577302846,8:0.0241988326):0.2633569979,(9:0.0887921094,10:0.0342722460):0.2396718841):0.0885389173)
(1:0.2106245611,(3:0.1402027456,4:0.0498891140):0.2084152667,5:0.1628912012)
(1:0.1226679236,(3:0.0226793350,4:0.0343077392):0.3009916851,(5:0.0429272325,6:0.0188498779):0.2078827140)
(1:0.2457557799,(3:0.0352185673,4:0.0349532599):0.4675095574,(7:0.0453977596,8:0.0947887812):0.6688757991)
(1:0.4451817853,8:0.5014137823,(9:0.0391216860,10:0.0341541481):0.1694998768)
(1:0.1479032385,3:0.2580669601,(7:0.0432864605,8:0.0219788656):0.1982470613)
(1:0.2448788189,(3:0.0432571960,4:0.0390168678):0.6999334235,(9:0.0624863726,10:0.0242610430):0.6167307444)
(1:0.2154074981,(3:0.0595578357,4:0.0520003718):0.3313456851,(7:0.0231433263,8:0.0725790215):0.2728238521)
(1:0.3492172408,8:0.3741725499,(9:0.0356717400,10:0.0986082205):0.2504900103)
(1:0.2991767121,8:0.2663461131,(9:0.0473320649,10:0.0501463925):0.1572120829)
(1:0.1953683728,(7:0.0157756257,8:0.0376880238):0.2704632774,(9:0.0034492051,10:0.1130873682):0.2431714958)
(1:0.3380940447,(6:0.5812950776,9:0.2445129510):0.0817261339,(7:0.0470183369,8:0.0122801171):0.1930917567)
(1:0.2876509548,3:0.2911267260,(9:0.0760833930,10:0.0000021095):0.1569233483)
(1:0.1308296278,6:0.2412129239,(7:0.0159930234,8:0.0302029189):0.1662890875)
(1:0.1876123518,((3:0.0171397647,4:0.8544775800):0.1978651471,8:0.2259441657):0.1255682691,(9:0.0439137898,10:0.0209882997):0.1741702903)
(1:0.1855361305,(3:0.0469504374,4:0.0367330318):0.2453870892,10:0.2832655713)
(1:0.3865827994,(3:0.0284757771,4:0.0277027010):0.3614644685,5:0.2207506832)
(1:0.2177616358,((3:0.0253858039,4:0.0397721536):0.2842228144,5:0.3818190425):0.0839697437,6:0.3669002888)
(1:0.2027096591,(3:0.0377726583,4:0.0262786729):0.4377263320,(5:0.0537701005,6:0.0100276116):0.4853491309)
(1:0.0828739333,(3:0.0414110807,4:0.0593102777):0.2248265243,(9:0.0216585206,10:0.0184482693):0.1864177091)
(1:0.4094921812,(3:0.0000018501,4:0.0512807813):0.4259249007,(5:0.0599875118,6:0.0109973841):0.5239149119)
(1:0.2259352283,(3:0.0424439718,4:0.0280596153):0.3247495653,10:0.3231965214)
(1:0.1401260238,(5:0.0526620284,6:0.0442696243):0.5368420720,9:0.2147185109)
(1:0.1833929583,(3:0.0289951576,4:0.0415944088):0.3226067602,6:0.2741876337)
(1:0.1579497307,4:0.3177561267,(5:0.0278838767,6:0.0234486413):0.1255531958)
(1:0.2344913233,(5:0.0569868615,6:0.0409482586):0.2543401617,(9:0.0167334856,10:0.0216702739):0.1634995207)
(1:0.2860369660,(5:0.0252901743,6:0.0182280614):0.2563945559,(9:0.0177764220,10:0.0373372067):0.3919171409)
(1:0.1227796062,(3:0.0125968216,4:0.0214370283):0.1524950364,6:0.2509281319)
(1:0.1717911040,(3:0.0349515321,4:0.0193131409):0.1564630005,(5:0.0173519052,6:0.0470943022):0.1707352495)
(1:0.1358504687,3:0.1477262689,(5:0.0204118524,6:0.0175707312):0.1085540727)
(1:0.3492094887,5:0.3997537591,(6:0.2998681384,10:0.4309433113):0.2288997871)
(1:0.2858240229,(3:0.0183276274,4:0.0501735527):0.1989985127,(5:0.0251726523,6:0.0360468307):0.3459771180)
(1:0.2677944632,2:1.1297883358,(5:0.0235130537,6:0.0258968259):0.0646116867)
(1:0.3078612469,(3:0.2670742160,(5:0.0002126789,6:0.0754500854):0.4152900803):0.1396539783,9:0.2941990861)
(1:0.3186046694,(3:0.0956016116,4:0.0450152796):0.5509494209,(5:0.0279494297,6:0.0480737221):0.3330849518)
(1:0.2459591848,(3:0.0357054757,4:0.0219497952):0.1926721122,(5:0.0534012534,6:0.1092328571):0.1624534768)
(1:0.2680649717,(3:0.0090381872,4:0.1143038824):0.2240745677,5:0.2858885985)
(1:0.2577814851,(3:0.0097998746,4:0.0228329487):0.1197857505,6:0.4498271909)
(1:0.3953651174,(3:0.0257209755,4:0.0074700338):0.1368464142,(7:0.0415685254,8:0.0200379181):0.3469441785)
(1:0.3018228395,(3:0.0480244218,4:0.0506108746):0.2249787400,(7:0.0277219916,8:0.1039184329):0.1937597877)
(1:0.3783931666,4:0.2671669668,(7:0.0280277745,8:0.0329110456):0.2500744280)
(1:0.3401322504,((3:0.0121560098,4:0.0410879626):0.2476748390,(7:0.0300311190,8:0.0355843315):0.2938995320):0.0735162301,9:1.3713516399)
(1:0.2191414036,(7:0.0570070385,8:0.0372460764):0.2892146222,9:0.3986155934)
(1:0.1900131368,((3:0.0068184292,9:0.5535120691):0.0113901468,4:0.0204705499):0.0831818636,(7:0.0000024051,8:0.1782580734):0.1429459925)
(1:0.1879636129,(7:0.0098964748,9:0.0494104309):0.4424064552,8:0.8147645512)
(1:0.2457634924,(3:0.0284440312,4:0.0261235466):0.3291317377,7:0.1627357328)
(1:0.2320868208,4:0.2052787662,(7:0.0300053609,9:0.0170531450):0.2880368023)
(1:0.1197444469,(7:0.0100991644,9:0.0569565286):0.3781864282,8:0.2551847784)
(1:0.5209422156,(3:0.0737504677,4:0.0397081537):0.1900544354,7:0.3331582010)
(1:0.2548082851,(3:0.0007941410,4:0.0831502166):0.2700355893,(7:0.0250276761,9:0.0150553188):0.2779143650)
(1:0.2231976697,(3:0.0327606158,4:0.0321873179):0.1930204896,(7:0.0251163547,8:0.0414129885):0.1223929978)
(1:0.2127013857,(7:0.0380757408,8:0.0313653829):0.2717415197,(9:0.0380822186,10:0.0420686785):0.3281205115)
(1:0.2606843444,(3:0.0317103564,4:0.0779631069):0.2731111256,7:0.2727797080)
(1:0.1923990614,7:0.2680362437,(9:0.0160425877,10:0.0211491020):0.2761311887)
(1:0.2309375647,2:0.7391670075,(7:0.0424806170,8:0.0210603813):0.2478803614)
(1:0.0859322445,(7:0.0299545689,8:0.0101810085):0.2471288325,(9:0.0710284351,10:0.2144346800):0.0921656990)
(1:0.1312738382,(3:0.0707814699,4:0.0284426898):0.3776447360,((7:0.0257175867,8:0.0121505513):0.1560281157,9:0.1666271194):0.0647565035)
(1:0.1898799302,2:0.6263749902,(7:0.0274821297,8:0.0797666210):0.1231710389)
(1:0.1622648279,(3:0.0394461078,4:0.0225837650):0.1352154344,7:0.8290728835)
(1:0.1723889596,(7:0.0300385712,8:0.0045922036):0.1013862237,(9:0.0163695192,10:0.0343013830):0.0995499797)
(1:0.3741605312,(3:0.0444454087,4:0.0409568803):0.2795452786,(7:0.0397772702,8:0.0637887023):0.2543842900)
(1:0.1956171541,((3:0.0208312385,4:0.0299601622):0.4227345760,7:0.3129039407):0.1127692721,8:0.1888288358)
(1:0.0994168317,(3:0.3237676522,4:0.0328022224):0.1388827270,(7:0.0335020877,8:0.0402827937):0.1659336122)
(1:0.2170438369,((3:0.0256391280,4:0.0318221956):0.2037334324,(7:0.0144650487,8:0.0286058723):0.2006283148):0.0976172351,(9:0.0381707940,10:0.0131605966):0.3143956816)
(1:0.0769177205,(((2:0.7507363451,10:0.3291358337):0.1091293433,7:0.1398814055):0.0531041265,4:0.2078308141):0.0669419568,8:0.0967303307)
(1:0.2339874186,2:0.8145395160,(3:0.0482599544,4:0.0453435449):0.3607377411)
(1:0.3373312334,(7:0.1836192089,(9:0.0940970173,10:0.0236269802):0.3005812575):0.1320435531,8:0.3623693186)
(1:0.1498295403,2:0.9308642037,(7:0.0330215867,8:0.1105499810):0.1081707329)
(1:0.3317041744,(7:0.0225722997,8:0.0296268878):0.1412229895,(9:0.0614599826,10:0.0525760888):0.2106687725)
(1:0.1856343045,(5:0.0256733578,6:0.0533873317):0.0546777234,7:0.1818869943)
(1:0.3672029771,3:0.1297751627,(7:0.0271651268,8:0.0340793100):0.1357523322)
(1:0.2484692977,(3:0.0136915882,4:0.0443177767):0.2582422981,8:0.2381809331)
(1:0.2060882954,(3:0.0244471104,4:0.0257265674):0.1993168640,7:0.1867062312)
(1:0.2395888224,2:0.6628825916,(5:0.0432943108,6:0.0253434695):0.3300111193)
(1:0.4307946712,(3:0.0239625096,4:0.0334614410):0.1362198768,5:0.2313851283)
(1:0.0723490167,(3:0.0257821671,4:0.0258492441):0.2302069154,(7:0.0374574967,8:0.0204156492):0.2694922803)
(1:0.1445724216,3:0.2838556986,(7:0.0170204472,8:0.0249649403):0.2351603490)
(1:0.1844797455,(3:0.2646720681,(7:0.0370967708,8:0.0333078367):0.2931931302):0.1710904261,4:0.4227623661)
(1:1.0225366927,((3:0.5502969859,4:1.2282678093):0.2534954279,7:0.0158973077):0.0257292561,8:0.0149973600)
(1:0.2105406510,(2:1.2508299431,4:0.1318579843):0.1474953634,3:0.2921777284)
(1:0.3316413189,3:0.4787681582,(7:0.0224156218,8:0.0467724388):0.1782103375)
(1:0.1614540665,4:0.2124394663,(7:0.0396401052,8:0.0044004265):0.2450490759)
(1:0.3783457256,2:0.5869303315,(8:0.3168755581,10:0.4431964852):0.1023597966)
(1:0.2055691740,(3:0.0386249213,4:0.0087944832):0.3701141813,7:0.5058457264)
(1:0.1887699326,(3:0.0458451071,4:0.0226440279):0.5747081999,10:0.2694474574)
(1:0.2693680188,(2:0.6123266093,10:0.3241755966):0.1498727452,7:0.2695950862)
(1:0.1765091404,2:0.9811519514,(3:0.0192955223,4:0.0116966216):0.0235472508)
(1:0.3174225517,4:0.4420651631,((7:0.0295532207,8:0.0535982716):0.2949899024,9:0.3359369280):0.0799976825)
(1:0.1784795088,(3:0.0341015155,4:0.0278906747):0.0780828953,(5:0.0069266987,6:0.0250896808):0.1211916477)
(1:0.0616908126,2:1.1514662547,(5:0.0254610618,6:0.0274715969):0.3950333125)
(1:0.0694492324,(3:0.0223909207,4:0.0446004581):0.2682764108,7:0.2319658225)
(1:0.1545457472,2:0.8522475911,(5:0.0209770171,6:0.0372020766):0.2018623797)
(1:0.1145093205,(2:0.7814582622,5:0.4733233553):0.2543595935,(7:0.1794205451,10:0.1855258009):0.0497406442)
(1:0.2934558614,((3:0.0372139222,4:0.0403732904):0.4905035315,6:0.2462482628):0.0769127089,(7:0.0061196848,10:0.0585923731):0.5173338593)
(1:0.1033340312,2:2.2705516471,(4:0.2873915618,(5:0.0264750235,6:0.0314927845):0.1129155788):0.2484659613)
(1:0.2732315114,(4:0.4419988518,(5:0.0479547816,6:0.0500898738):0.2541821212):0.1562032663,(7:0.0292837670,10:0.0308958416):0.4288776199)
(1:0.2529703497,4:0.1741557379,(5:0.0253694826,6:0.0460770329):0.2294034440)
(1:0.6540684801,4:0.5131273153,(5:0.0263961684,6:0.0430613821):0.2214998593)
(1:0.3607606596,3:0.2378419567,(5:0.0182470735,6:0.0305546548):0.1968911314)
(1:0.4745537777,(3:0.0413929100,4:0.0769321126):0.2338008152,7:0.3924820911)
(1:0.4445121806,(3:0.0254437944,4:0.0257729373):0.2750634707,5:0.4443525061)
(1:0.2337537102,(3:0.0286533793,4:0.0198769802):0.2134325056,7:0.4559316832)
(1:0.3345378133,(3:0.0225240988,4:0.0204496486):0.1870298615,5:0.1498908757)
(1:0.3061603480,(4:0.0921670124,8:0.4633800779):0.1462095352,5:0.3134288834)
(1:0.2567879052,(3:0.0265212093,4:0.0386343556):0.4659594980,7:0.5503367224)
(1:0.3842224601,((3:0.0266460546,4:0.0360814883):0.4169983554,5:0.2356682294):0.2047965231,(7:0.0283789850,8:0.0554266424):0.6783572956)
(1:0.1833108373,3:0.2713192411,(7:0.1098039762,8:0.0104989307):0.2243013161)
(1:0.1429706111,(5:0.0281476340,6:0.0208353989):0.2634060574,7:0.1900123781)
(1:0.2329331469,5:0.5310482168,(7:0.0396722779,8:0.0380062683):0.4158020805)
(1:0.3695883531,(3:0.0312779142,4:0.0067387969):0.1931199200,((5:0.0512986953,6:0.0170013881):0.2297667425,8:0.3888080947):0.0471096370)
(1:0.3437001201,(2:0.8515840887,9:0.1375124652):0.1185960548,7:0.2828025162)
(1:0.1507825802,(3:0.0198133713,4:0.0244612613):0.1709031219,(7:0.0290580236,8:0.0132695418):0.1743558317)
(1:0.2380134820,5:0.2956479660,(7:0.0245351490,8:0.0386081682):0.3036787509)
(1:0.1486037739,((5:0.0264533428,6:0.0355597595):0.2114374741,9:0.2003487154):0.0444780296,7:0.5076512513)
(1:0.2382606547,3:0.5065855858,(9:0.0521977185,10:0.0205225317):0.3205394619)
(1:0.1910414987,(3:0.0391080840,4:0.0201878124):0.5028441867,9:0.3525732404)
(1:0.5372146089,(7:0.0382268304,8:0.0458549132):0.1461137196,(9:0.0804864449,10:0.0194942606):0.3853169277)
(1:0.3097493102,(7:0.0423066951,8:0.0158310866):0.2743386075,9:0.2752507363)
(1:0.3584112739,7:0.2346625300,(9:0.0373816713,10:0.0307865879):0.2498939747)
(1:0.1878934830,3:0.3085122577,(8:0.3385376588,10:0.2084259952):0.1029363349)
(1:0.3124687270,7:0.2734583867,(9:0.0291753453,10:0.0255214121):0.2260478974)
(1:0.2324311564,(7:0.0323672979,8:0.0339867649):0.2962163372,(9:0.0321117318,10:0.0302273908):0.2381761261)
(1:0.1904618687,(7:0.0186632724,8:0.0255434805):0.1453968351,9:0.4184914476)
(1:0.3118073494,(5:0.0427362291,6:0.0455766364):0.2812920497,8:0.4802749719)
(1:0.2667700723,(7:0.0316607060,8:0.0336774273):0.2751601385,9:0.3012487431)
(1:0.1688311623,(2:1.6317617477,(9:0.0254681821,10:0.0258479740):0.2342052516):0.0984986400,6:0.3192868744)
(1:0.2226415374,5:0.2747979388,(9:0.0713793811,10:0.0299962932):0.2159627363)
(1:0.1800597868,(3:0.0116060073,4:0.0140303149):0.1358603771,((7:0.0368130825,8:0.0315178132):0.1122777276,(9:0.1554636515,10:0.0071162243):0.0932429822):0.0970070888)
(1:0.2843638599,(3:0.0207068694,4:0.0189853699):0.2597272859,(7:0.0277906956,8:0.0097784530):0.2948507693)
(1:0.2156669329,4:0.5695148898,(7:0.0140348391,8:0.1450400962):0.0535933574)
(1:0.0717296043,3:0.2362946733,(6:0.3406934374,((7:0.0209042590,8:0.0256572999):0.1226251629,10:0.2047324954):0.0379071740):0.2773555311)
(1:0.3394166189,((3:0.0422171434,4:0.0374549997):0.3173452700,6:0.4463416453):0.2224837617,(7:0.0583530374,8:0.0000020560):0.6290878540)
(1:0.3225248188,(3:0.0297492543,4:0.0285200624):0.2594318104,10:0.7420601399)
(1:0.6378433141,(3:0.0566020901,4:0.0516394133):0.3669244937,6:0.3511878507)
(1:0.2713013078,3:0.3475706603,((7:0.0309613125,8:0.0277187005):0.2616052130,(9:0.0259136315,10:0.0404054492):0.2241868970):0.1182633085)
(1:0.4571016206,(6:0.8902741580,8:0.2460634608):0.0947128623,(9:0.0308692872,10:0.0415975392):0.2022507922)
(1:0.2366619122,6:0.3918321927,(7:0.0198251917,8:0.0438561752):0.4980349032)
(1:0.2190211259,6:0.1896222277,(9:0.2485355661,10:0.0429970133):0.1343352252)
(1:0.3798864245,6:0.3074266953,(7:0.0313074857,8:0.0420274735):0.3099604188)
(1:0.2000542062,8:0.4193883802,(9:0.0408093686,10:0.0299902404):0.2160264082)
(1:0.0952269600,6:0.2367927253,(7:0.0192855938,8:0.0277764382):0.1881439698)
(1:0.3199616333,(5:0.0957908168,6:0.0046122902):0.6052116285,(7:0.0784282567,8:0.0281763596):0.6152219420)
(1:0.1981049942,(5:0.0395815009,6:0.0226172337):0.1793764640,(7:0.0232801793,8:0.0294691385):0.2008501384)
(1:0.3245357177,(3:0.0319065778,4:0.0339850328):0.2962085351,5:0.3855790110)
(1:0.5186598281,(3:0.0538927555,4:0.0476827095):0.0515874120,5:0.9152938622)
(1:0.1962694395,2:0.7102151650,(3:0.0192535287,4:0.0256590408):0.1532162115)
(1:0.3911965231,2:0.9181277147,(3:0.0243219407,4:0.1448315862):0.1845697943)
(1:0.1517329422,2:0.3046951852,(7:0.0208409457,8:0.0390945800):0.1273113260)
(1:0.0321709372,2:3.0653261161,(((3:0.0253173121,4:0.0171482151):0.2467127554,8:0.2306970287):0.0850381195,7:0.2083737768):0.1220131675)
(1:0.1611262605,2:0.8647896587,(7:0.0198234071,8:0.0185205905):0.1765518241)
(1:0.2384751204,(3:0.0207675664,4:0.0430293895):0.2078153199,(7:0.0384040021,8:0.0213268356):0.1356580403)
(1:0.2513395544,(3:0.0179404741,4:0.0200372786):0.2292292485,(7:0.0090115110,8:0.0342995322):0.2344395819)
(1:0.1929627042,2:0.5584495139,(3:0.0167525287,4:0.0292662979):0.1113695103)
(1:0.1247810843,2:1.0169778904,(3:0.0295815414,4:0.0161855328):0.1422227416)
(1:0.3536251697,2:1.0703747181,(9:0.0466927508,10:0.0315949660):0.1279522561)
(1:0.1062599751,((3:0.0000029007,4:0.0565732432):0.8257385013,(7:0.0035799936,9:0.0214494155):0.5373237578):0.1507131117,10:0.5581894113)
(1:0.3838186034,(3:0.0489901841,4:0.0263722013):0.1630753889,9:0.3733182319)
(1:0.1839274706,((2:1.0462845515,(3:0.0352492011,4:0.0382466562):0.1611277126):0.0859236465,10:0.2171647161):0.0758152992,(7:0.0311587770,9:0.0219627143):0.5640706678)
(1:0.2319842616,(3:0.3825104641,(9:0.0262060996,10:0.0444488662):0.3516367256):0.1665792532,4:0.3725446095)
(1:0.1438635463,2:0.4409940466,(3:0.0403273737,4:0.0102311052):0.1880839427)
(1:0.3782852845,(3:0.0534769753,4:0.0321262070):0.3116701235,(9:0.0200986885,10:0.0478712645):0.3147587451)
(1:0.2044320924,(3:0.0374286991,4:0.0126970890):0.3104590491,(9:0.0422671062,10:0.0149817834):0.2321171275)
(1:0.2943922523,(3:0.0246663768,4:0.0253510811):0.1627500922,(9:0.0535432118,10:0.0311432221):0.2088002002)
(1:0.2786889839,2:0.6901305669,(9:0.0475010331,10:0.0279129506):0.3084771043)
(1:0.4595534573,2:0.7671331727,(3:0.0558860056,4:0.0293868616):0.2200050417)
(1:0.1615033519,(3:0.0455420375,4:0.0418947617):0.2061342256,8:0.2479795939)
(1:0.1595605419,(3:0.0318715926,4:0.0389169930):0.1535266795,8:0.2929758564)
(1:0.2480433267,(3:0.0057243475,4:0.0726739207):0.4335157464,(7:0.0155397507,8:0.0409959434):0.1857314569)
(1:0.1075563428,2:0.8613329175,(7:0.0334199203,8:0.0200299025):0.2157237013)
(1:0.1960092741,(3:0.0172671929,4:0.0207317030):0.1362408557,(7:0.0261723855,8:0.0247592513):0.1217776292)
(1:0.1912032306,2:0.4111989080,(7:0.0454264671,8:0.0398394816):0.1821430027)
(1:0.2036980531,(2:1.2348453695,(4:0.4657764050,(7:0.0375882039,8:0.0449683735):0.2695307613):0.0750122541):0.0727195692,3:0.3211379674)
(1:0.3528840270,(3:0.0536013152,4:0.0457299093):0.3452939876,8:0.3865770451)
(1:0.0597785736,2:1.1630961432,(3:0.0307464898,4:0.0390130937):0.4910278455)
(1:0.3572968140,2:0.7663509094,(3:0.1045800694,4:0.0196426422):0.1413297528)
(1:0.3740642084,(3:0.0496445148,4:0.0498656912):0.3366191527,(7:0.0662384545,8:0.0707274192):0.4066827536)
(1:0.3338846814,3:0.3037999382,(7:0.0216590937,8:0.0199079158):0.3398078143)
(1:0.2563985898,(3:0.0251632135,4:0.0269390674):0.2463181814,7:0.4993522213)
(1:0.2124739771,(3:0.0345977977,4:0.0405898123):0.1745534772,7:0.3313647934)
(1:0.2675835080,3:0.5530132732,(4:0.0404856786,8:0.0392900578):0.3035864678)
(1:0.1328089084,(7:0.0214109403,10:0.0355637732):0.2018099314,8:0.2537784917)
(1:0.2468127621,(7:0.0148208005,10:0.0359012895):0.2097888223,8:0.1990026909)
(1:0.4267058536,(4:0.0409420449,8:0.0527268915):0.4045414531,(7:0.0288425909,10:0.0538694239):0.3800753433)
(1:0.0289731700,3:1.2140069936,(9:0.0077843931,10:0.0246153564):0.1615369194)
(1:0.2192320341,(3:0.0459337326,4:0.0422322946):0.2962296503,7:0.3740495540)
(1:0.3104090690,(7:0.0323306843,10:0.0479421909):0.2062082879,8:0.2700151520)
(1:0.2073627668,4:0.2345226530,(9:0.0147755973,10:0.0426869424):0.2062275061)
(1:0.3079349580,2:0.6898593945,(5:0.0373829809,6:0.0355021757):0.2550660936)
(1:0.1793919828,(5:0.0460128622,6:0.0398544262):0.2792904730,8:0.2809860381)
(1:0.2558699416,4:0.2533516036,(7:0.1808016728,8:0.0000023673):0.1652311728)
(1:0.1514119100,6:0.2538839034,(7:0.0137173280,8:0.0176925626):0.1859340603)
(1:0.0602623544,2:1.2025236017,(3:0.0221022341,4:0.0575248835):0.0899867489)
(1:0.5922984223,3:0.3384332078,(5:0.1604565438,6:0.0061089895):0.3919734007)
(1:0.3528362480,(3:0.0547768931,4:0.0000025920):0.3779081857,(5:0.0791906149,6:0.0742461970):0.4474760156)
(1:0.0520825725,(3:0.0258294383,4:0.0179892507):0.2329775026,5:0.5477892358)
(1:0.0000023619,2:1.2576687606,((3:0.0103050516,4:0.0486793193):0.2369644190,6:0.3876873046):0.3296743582)
(1:0.1674849055,2:0.6282917664,(5:0.0278155217,6:0.0252285688):0.1644885603)
(1:0.2377678594,4:0.4073183086,(5:0.0449339377,6:0.0455777158):0.3283612004)
(1:0.3816804677,4:0.2321093633,(5:0.0305285450,6:0.0355641323):0.2327789632)
(1:0.1890573354,2:0.8883025043,((3:0.0186048091,4:0.0438525138):0.0990939300,(9:0.0208997225,10:0.0199541229):0.0467816645):0.1182396626)
(1:0.2148892856,(7:0.0298662165,10:0.0210807448):0.3152256714,9:0.3453387287)
(1:0.1316373031,(2:2.5047666809,(7:0.0176608351,10:0.0307116109):0.1322637371):0.0407721084,9:0.1970821325)
(1:0.3280121628,(7:0.0647566916,10:0.0288016027):0.4647087907,9:0.5123435059)
(1:0.2434879265,2:0.7962106846,(7:0.0389273665,10:0.0635020587):0.3625246152)
(1:0.1648963950,(4:0.3005004852,9:0.2616128715):0.1494754052,10:0.3035998127)
(1:0.1077305131,(3:0.0114954393,4:0.0786026038):0.1430183045,7:0.1885533651)
(1:0.2144766580,(2:0.9887352053,(7:0.0302320114,8:0.0318656189):0.3962677317):0.1323750306,((3:0.0509224500,4:0.0264288946):0.3684398578,(9:0.0297884669,10:0.0227788180):0.2497286543):0.0701210077)
(1:0.2372081072,((3:0.0202465924,4:0.0659021711):0.1712079008,(9:0.0286548780,10:0.0218645688):0.1915405256):0.0443182273,(7:0.0000021418,8:0.2166199382):0.5248823766)
(1:0.0623310661,8:0.2509133958,(9:0.0452502619,10:0.0337863265):0.3431035388)
(1:0.1155875417,3:0.1646365887,((7:0.0226818524,8:0.0245933642):0.2238949189,9:0.2649825248):0.0763447021)
(1:0.2675500198,(5:0.0218586231,6:0.0336363360):0.2093925356,7:0.2066681055)
(1:0.3325130422,(5:0.0377121755,6:0.0391949405):0.5158064530,(9:0.0135162750,10:0.0439990982):0.4722245705)
(1:0.1325645612,(7:0.0234390411,8:0.0214273491):0.0787985859,(9:0.0000020141,10:0.2028477640):0.1853366243)
(1:0.3410619278,(7:0.0450589902,8:0.0544452781):0.4755831699,9:0.5958621363)
(1:0.3232232401,6:0.3110341866,(7:0.0000021969,8:0.0703259378):0.2917674364)
(1:0.1135398021,(3:0.1945326997,(9:0.0273206884,10:0.0266967856):0.2124603584):0.0803556547,4:0.3144740760)
(1:0.0989568273,(2:0.5858254646,9:0.2525149502):0.0848617856,5:0.1110167927)
(1:0.3113704804,(3:0.0267594526,4:0.0212333729):0.2724100025,9:0.2299064110)
(1:0.0631106698,2:0.9281351171,(3:0.0252989642,4:0.0477641609):0.4068782224)
(1:0.6103433748,2:2.9180398488,(3:0.0126991964,4:0.0350097114):0.0401873243)
(1:0.2312102451,(7:0.0270175645,8:0.0633759638):0.1507813789,10:0.2836171518)
(1:0.3881474424,3:0.5377439751,(7:0.1080507283,8:0.0418304857):0.3588278607)
(1:0.0321140086,2:0.8981843155,(8:0.1969992781,10:0.1848013814):0.1783105671)
(1:0.3745124987,(3:0.0352833362,9:0.0106406280):0.3529238902,8:0.1847408918)
(1:0.1996976039,(3:0.1639010947,9:0.0165693515):0.1244392813,5:0.2207192614)
(1:0.2824139384,(3:0.0431195630,9:0.0228720236):0.1526619330,(5:0.0168986009,6:0.0183788055):0.1637671217)
(1:0.3115685863,(3:0.0318837064,10:0.0361630901):0.2486200335,8:0.3586488515)
(1:0.1657306655,(3:0.0195935250,4:0.0244086699):0.1283067078,5:0.2968028445)
(1:0.1525352596,(3:0.0634385468,4:0.0553093319):0.1203034007,5:0.1606195926)
(1:0.3069219770,(3:0.0043999908,4:0.0540363424):0.2305855435,5:0.1735697332)
(1:0.3509060064,(3:0.0386785097,4:0.0397997112):0.3385108093,10:0.3387398780)
(1:0.3260178053,(3:0.0195364464,4:0.0685585960):0.1615688137,6:0.2754071778)
(1:0.4782422984,(3:0.0149263201,4:0.0828784569):0.4523474289,7:0.3443038427)
(1:0.6467034530,(3:0.0470018866,4:0.0133139872):0.4635660646,7:0.1888965756)
(1:0.0547345322,2:1.1064723388,(8:0.0266893110,9:0.0293939723):0.2646926605)
(1:0.1658570947,2:0.9213570471,(8:0.0439560143,9:0.0793162402):0.3387261536)
(1:0.1751901418,(6:0.0244458624,7:0.0282644767):0.1205797039,8:0.8191619095)
(1:0.6951493539,7:0.3495077980,(8:0.0179951846,9:0.0438936759):0.4483785942)
(1:0.3170424811,(6:0.0310140405,7:0.0284954918):0.4322008735,(8:0.0387424306,9:0.0654037484):0.2122037824)
(1:0.3219989601,2:0.8023602850,(8:0.0714055043,9:0.0003254473):0.6741258897)
(1:0.3032494798,(2:1.3699311314,(5:0.0085330353,6:0.0515413380):0.1808232022):0.0989166222,3:0.2042964806)
(1:0.2490100682,(3:0.0309195552,4:0.0280697596):0.1718026524,5:0.1750872858)
(1:0.0805767579,3:0.3811161845,(7:0.0648284741,8:0.0197340987):0.2436536187)
(1:0.3174742042,(3:0.0333995256,4:0.0359957186):0.2299911146,6:0.3797576071)
(1:0.1285034839,(5:0.2242668315,6:0.0434730656):0.2966337451,10:0.2407131528)
(1:0.3943177907,(3:0.0576643478,4:0.0044926104):0.2342230249,(5:0.0423901970,6:0.0000021626):0.0859848497)
(1:0.2282375149,4:0.1876431262,(5:0.0367034654,6:0.0221984043):0.2275434742)
(1:0.2123580361,4:0.3040560546,(7:0.0182199393,8:0.0311824668):0.2335917202)
(1:0.2663799967,4:0.1615455249,(5:0.0827195525,6:0.0513404426):0.2336292104)
(1:0.2225687773,5:0.2792920379,(7:0.0207914432,8:0.0418642459):0.5102790413)
(1:0.1323367736,(5:0.0193842784,6:0.0663362738):0.1695126937,8:0.2496414510)
(1:0.1968897953,(5:0.1028761933,6:0.0235732089):0.1562698015,7:0.2992843829)
(1:0.2498498297,(7:0.0938760908,8:0.0324971213):0.2398411367,9:0.2419579278)
(1:0.3364879222,(3:0.0944464416,4:0.0000025270):0.2447266480,(5:0.0334432558,6:0.0185768276):0.2630280845)
(1:0.2329905096,(3:0.0194437653,4:0.0569366150):0.3227512855,(7:0.0341414317,8:0.0302318112):0.2974336186)
(1:0.4798855193,(3:0.0603933976,4:0.0143693200):0.3754095145,(7:0.0561602988,8:0.0240846497):0.3983896123)
(1:0.3527415930,5:0.3539354125,(7:0.0276877892,8:0.0394946572):0.2959320432)
(1:0.1134792165,(5:0.0335477477,6:0.0265370912):0.2794311199,(7:0.0106087224,8:0.0658416699):0.3062004248)
(1:0.1825875598,((2:3.1261287994,3:0.1017134698):0.1587054824,(5:0.0536735522,6:0.0183798793):0.2741209943):0.0922237776,7:0.2564374477)
(1:0.2808576786,(2:0.6935079759,5:0.4630420364):0.0384640525,3:0.2333278180)
(1:0.6618104172,(3:0.0229761211,4:0.0200835726):0.3355003631,(5:0.0280923596,6:0.0410941819):0.2596152815)
(1:0.4789882319,(3:0.0141931773,4:0.0248589256):0.2476295962,(5:0.0377044546,6:0.0267180354):0.1654305627)
(1:0.1494938250,2:0.8043468921,(3:0.0444827503,4:0.1166697376):0.1033033297)
(1:0.2827369732,4:0.2681979228,(5:0.0535186832,6:0.0376877980):0.3656303659)
(1:0.2142104511,4:0.2023602201,(5:0.0297890079,6:0.0275645558):0.1681769360)
(1:0.2973810368,(2:1.5658984887,5:0.1610605545):0.0749168808,4:0.1985024034)
(1:0.2875017187,2:1.6723891248,(3:0.0222623820,4:0.0463458013):0.0579692750)
(1:0.5054065841,(3:0.0391241705,4:0.0285931188):0.2056737664,8:0.3526074789)
(1:0.1400799438,2:0.5313871197,(6:0.0337157336,8:0.0285848254):0.0848310493)
(1:0.4441766275,2:0.9588131607,(5:0.0256077168,6:0.0142195300):0.0888695623)
(1:0.2737246590,(3:0.0180122303,4:0.0402898894):0.2200726421,(5:0.0363922875,6:0.0708427014):0.3117162980)
(1:0.2421237943,(5:0.0000022464,6:0.0808284865):0.3242607063,10:0.3746462403)
(1:0.1248160015,((2:0.5515645189,4:0.0134612741):0.0233592118,3:0.0674797567):0.1276892930,5:0.1523238758)
(1:0.2511757918,(((3:0.0484138279,4:0.0078087895):0.4788435670,6:0.7055190164):0.0432403216,5:0.9352380686):0.1263028885,8:0.4105818184)
(1:0.4066466502,(2:1.0998722573,4:0.0120290808):0.0347349523,3:0.0197803219)
(1:0.3426055507,(3:0.0196370357,4:0.0293852921):0.1337231503,6:0.1854457115)
(1:0.2761592277,(3:0.0784708667,4:0.0410260878):0.1372242589,5:0.6970349995)
(1:0.2909639186,(3:0.0122629464,4:0.0409980102):0.3076602099,10:0.8991810851)
(1:0.2232706034,(2:0.7033792010,(7:0.0332747703,8:0.0380765231):0.3137939337):0.1277871206,3:0.2920188335)
(1:0.1035743537,(2:0.3642320979,4:0.2022513712):0.0440453879,(7:0.0601068539,8:0.0076448023):0.1713857626)
(1:0.1710976361,(5:0.0437844395,6:0.0357983040):0.2218447142,8:0.2797533119)
(1:0.1254403689,3:0.1674426424,(7:0.0619784060,8:0.0203513945):0.0979571547)
(1:0.1812025958,5:0.4248727407,(7:0.0264146163,8:0.0153450427):0.1488514040)
(1:0.1717168595,2:4.1389864637,(4:0.8803053218,(((5:0.0567176159,6:0.0228170678):0.2204205675,10:0.4950253602):0.1332043978,(7:0.0530203325,8:0.0223446618):0.4395274147):0.0961346428):0.0000026698)
(1:0.4229955678,2:0.9085978992,(3:0.0532542858,4:0.0179809702):0.0829297051)
(1:0.3261857599,2:1.0479252909,(3:0.0225777372,4:0.0239127940):0.0725411859)
(1:0.2926213039,2:1.8461967097,((3:0.0300431000,4:0.0264863738):0.4884761610,8:0.5930704306):0.1564913561)
(1:0.0951064937,2:1.0379425783,(5:0.0421015305,6:0.0257241797):0.4410236527)
(1:0.1362197821,2:0.6590167652,(3:0.0209671073,4:0.0242188469):0.1290202255)
(1:0.0851123495,(3:0.0183745382,4:0.0619508222):0.2337806947,5:0.1918711331)
(1:0.5942044720,(3:0.0366833799,4:0.0484466320):0.2055262969,(5:0.0286519998,6:0.0495194663):0.4653054808)
(1:0.1481070342,3:0.3823318048,(5:0.0243438684,6:0.0229829923):0.1166031936)
(1:0.1323990961,(3:0.2049467217,(5:0.0232343458,6:0.0433801730):0.1461973407):0.0232881180,4:0.3488960625)
(1:0.0744903066,((3:0.0438419133,4:0.0512952250):0.2483009613,8:0.3090458818):0.1506002098,6:0.1296164107)
(1:0.3807688019,7:0.2755474775,(8:0.0282496050,9:0.0320289843):0.4820995795)
(1:0.2744526965,7:0.7188808793,(8:0.0148036856,9:0.0367613229):0.2656395747)
(1:0.2593211576,(3:0.4123274688,(5:0.0324701136,6:0.0416972301):0.2797485173):0.1623620092,4:0.4729242625)
(1:0.3211918073,(4:0.2410508092,6:0.2514837716):0.0626601222,8:0.0940015989)
(1:0.1927722135,((3:0.0328892760,4:0.0290842979):0.2858774803,(5:0.0444685874,6:0.0484735446):0.2811094051):0.1450972509,(7:0.0165284269,8:0.0640956697):0.6076457259)
(1:0.2208675456,(4:0.2765600743,7:0.3433871781):0.0588745347,(5:0.0345897990,6:0.0298871750):0.2178429517)
(1:0.1867865438,(5:0.0232425198,6:0.0308898873):0.2587580158,8:0.2730724469)
(1:0.2215114109,(3:0.0236256252,4:0.0386025040):0.3844279796,(7:0.0510495137,8:0.1468079980):0.2885496520)
(1:0.2620012585,(5:0.0950152502,6:0.0251922713):0.3773376729,8:0.3283910345)
(1:0.2058378477,(5:0.0517223229,6:0.0130093366):1.0069392623,7:0.5288769937)
(1:0.3704182641,(5:0.4319921550,6:0.4358686684):0.0412726207,7:0.3065517747)
(1:0.2446599758,((3:0.0085638049,4:0.0840995851):0.2561654122,(5:0.0188350425,6:0.0269774248):0.2134556823):0.0781591114,10:0.3123623430)
(1:0.1397333130,3:0.2048875449,(5:0.0369985512,6:0.0309677638):0.1010454345)
(1:0.2852378349,(5:0.0390090166,6:0.0351812801):0.5285598525,(7:0.0288943974,8:0.0524293121):0.5534472014)
(1:0.2634395436,((3:0.0349279345,4:0.0325942096):0.3321845867,6:0.3250295461):0.1302570873,(8:0.2911754065,10:0.2733381608):0.1322885038)
(1:0.2750992271,((3:0.0246819845,4:0.0221634610):0.1720167789,(5:0.0625230107,6:0.0166605386):0.1429413348):0.0523280685,(7:0.0232440161,8:0.0153201083):0.2662389803)
(1:0.2656861093,5:0.4340716367,(7:0.2594459959,8:0.0000026031):0.1878381646)
(1:0.4107183718,(5:0.0399184651,6:0.0444937864):0.4507072690,8:0.5381945936)
(1:0.1895205758,(5:0.0517152355,6:0.0260146269):0.2182086330,(8:0.3593606889,10:0.3236198389):0.2646946276)
(1:0.1486993563,(5:0.0331581829,6:0.0444202240):0.2211344416,(7:0.0161491325,8:0.0359456427):0.2671785345)
(1:0.2604003229,(5:0.0358680583,6:0.0249215308):0.2425427299,10:0.3985678751)
(1:0.1778621139,(5:0.0400593012,6:0.0306392744):0.3156551267,10:0.4631033239)
(1:0.1280832138,(7:0.0761444916,8:0.0286642929):0.1055484931,10:0.1390758900)
(1:0.6316579862,5:0.5747598156,(7:0.4480084036,10:0.2476275256):0.3955643435)
(1:0.3191502486,6:0.9168632441,((7:0.0206884206,8:0.0719347837):0.4228899896,10:0.5698932311):0.1262351279)
(1:0.3598320508,(3:0.4212479138,(5:0.0216778558,6:0.0256033280):0.4612264162):0.2253095737,(7:0.0432067116,8:0.0084736354):0.6140507075)
(1:0.1662973450,(3:0.1988353695,(7:0.0381260172,8:0.0461561070):0.4179546031):0.0755322917,4:0.2646232087)
(1:0.4970232882,3:0.5207310088,(7:0.0586022831,8:0.0138492325):0.5498169428)
(1:0.1649608755,6:0.4226952065,(7:0.0665084043,8:0.0167021219):0.2463244866)
(1:0.1634045459,3:0.2263893124,((5:0.0454336759,6:0.0312820404):0.2556788938,(7:0.0494866868,8:0.0233758705):0.4972036583):0.0787705189)
(1:0.4060903090,(3:0.3901043652,6:0.5010827511):0.2155904820,(7:0.0364557602,8:0.0377937745):0.4503840660)
(1:0.3351841991,((2:1.1386405946,5:0.5110245588):0.1368552028,7:0.1875890703):0.1621486554,4:0.3267650292)
(1:0.2669512965,(3:0.0191168188,4:0.0384015554):0.5960204026,7:0.3112218097)
(1:0.3709296966,(3:0.0269782700,4:0.0362209706):0.3404111026,5:0.2742958696)
(1:0.3069728159,(3:0.0294137102,4:0.0434262480):0.2197830175,7:0.2137620162)
(1:0.0797800938,(3:0.1008991414,4:0.0061122713):0.0740337790,(5:0.0201754365,6:0.0028217173):0.0649542552)
(1:0.2378637804,((3:0.0593752488,4:0.0232404153):0.2604748361,(5:0.0278439048,6:0.0487592199):0.1919556497):0.1025093700,8:0.4576348132)
(1:0.2708774797,(3:0.0215777409,4:0.0389347794):0.3361262502,7:0.3478671236)
(1:0.1742509153,((3:0.0290693652,4:0.0485935186):0.4890878929,5:0.3033165422):0.0990226617,7:0.5976770902)
(1:0.2624074231,((3:0.0508952551,4:0.0402711081):0.5720377449,5:0.4394981411):0.0666436973,(7:0.0269560328,8:0.0532999913):0.7038798075)
(1:0.1328890862,(3:0.0136020329,4:0.0203214784):0.1350164784,7:0.2146057106)
(1:0.1424147039,(3:0.0395168743,4:0.0754372972):0.2185416189,8:0.2122854549)
(1:0.3472917090,(2:0.7296687159,3:0.3461215720):0.1022880656,5:0.2072452227)
(1:0.4845169156,(3:0.0400438148,4:0.0385172876):0.1744304334,5:0.5563316737)
(1:0.1192898990,(3:0.0130206947,4:0.0149054198):0.1089626786,8:0.1122343388)
(1:0.4101798868,(3:0.0470249247,4:0.0399727075):0.3241695842,5:0.2507509380)
(1:0.2793802504,3:0.3697348874,(6:0.0225436013,8:0.0231159279):0.4354861868)
(1:0.1972650940,2:0.7767667693,((4:0.5369212467,7:0.0000025346):0.0269346314,8:0.0330878035):0.0523885882)
(1:0.3837874619,4:0.2857985217,(6:0.0441314859,8:0.0323674957):0.2725603847)
(1:0.1631666319,(3:0.0123705898,4:0.0359651032):0.3027625812,(7:0.0250275715,8:0.0216086321):0.2709975960)
(1:0.5316441880,(3:0.0376137654,4:0.0588936774):0.4453527389,6:0.3341095200)
(1:0.3429429438,(4:0.1422671164,8:0.0000028332):0.0464721508,7:0.0108859978)
(1:0.2662565301,4:0.7581214619,(7:0.0403081190,8:0.0332854065):0.2142357475)
(1:0.3964700181,(3:0.0125545505,4:0.0238197399):0.2152238126,8:0.2177951485)
(1:0.3622386838,4:0.3320582749,(6:0.0294632683,8:0.0452963773):0.3149683974)
(1:0.1652265390,(6:0.0428544517,8:0.0544781573):0.1752793118,7:0.3551283693)
(1:0.1688959625,(6:0.0430642825,8:0.0510626178):0.1957206483,7:0.1381776385)
(1:0.1819305069,(5:0.0083683024,6:0.0333055961):0.2636782537,7:0.1591546682)
(1:0.1029587717,((5:0.0249504821,6:0.0290794908):0.2349206509,8:0.3019432606):0.0832380569,7:0.2214788803)
(1:0.1275106457,5:0.3577904206,(7:0.2128144351,8:0.1472806272):0.0726719232)
(1:0.3638904527,3:0.2206824647,(7:0.0219022975,8:0.0411426106):0.2310548691)
(1:0.2179999953,(2:0.4961139053,8:0.1797670774):0.1028631959,5:0.2941418042)
(1:0.1249422378,5:0.2350001505,(7:0.0356796626,8:0.0129591813):0.1432291013)
(1:0.2558882261,4:0.2306323501,(7:0.0430566754,8:0.0406713369):0.2552395056)
(1:0.2431687419,4:0.4639487559,(7:0.0344479685,8:0.0138722613):0.2317077957)
(1:0.1359662116,3:0.4127625273,(4:0.1639838630,(7:0.0269848902,8:0.0211487801):0.1771363299):0.0307348288)
(1:0.2358581654,4:0.1765563938,(7:0.0184209304,8:0.0323843248):0.1293846257)
(1:0.3961501514,4:0.3415586864,(7:0.0475228929,8:0.0342875794):0.2442499840)
(1:0.2899563956,(3:0.0327332258,4:0.0284757764):0.2204898189,7:0.3358605016)
(1:0.2916610492,(3:0.0567157329,4:0.0233191394):0.3028420750,7:0.4146682791)
(1:0.1392362590,(3:0.0216946214,4:0.0186167870):0.1565999080,8:0.2025664252)
(1:0.1909899428,(3:0.0193614887,4:0.0391174878):0.3052897581,7:0.2638496530)
(1:0.2555155970,(3:0.0172832993,4:0.0624197403):0.4801750731,(7:0.0280954541,8:0.0339065589):0.4315945258)
(1:0.1613029636,2:0.8835192607,(3:0.1677478131,4:0.0671544759):0.2537799786)
(1:0.2443283768,4:0.1832751240,(7:0.0148184413,8:0.0509798657):0.1303208459)
(1:0.3509909060,(3:0.0155372049,4:0.0358748556):0.2444371476,7:0.3649311008)
(1:0.1920595561,(3:0.0264840204,4:0.0172951715):0.1736390116,7:0.2234655414)
(1:0.2419104567,3:0.2237954783,(4:0.7618715801,8:0.3041724210):0.0885017672)
(1:0.2980097007,(3:0.6145361845,7:0.4464767902):0.4087982747,4:0.2126600337)
(1:0.4831140078,(3:0.0378136587,4:0.0444037924):0.3002593734,6:0.3186418114)
(1:0.2056123674,(3:0.0177833308,4:0.0391219278):0.0461330295,6:0.3621894919)
(1:0.3686441820,(3:0.0388363914,4:0.0421828330):0.3988349322,6:0.3152890750)
(1:0.4146581470,(3:0.0241083779,4:0.0326124310):0.2479077682,(5:0.0000027484,6:0.0653390604):0.3495355501)
(1:0.2659588474,5:0.4632782504,(6:0.3114281820,10:0.4026391885):0.0852968430)
(1:0.1366851342,3:0.2377395128,(5:0.0268943493,6:0.0125843381):0.0991894755)
(1:0.1407143984,(3:0.0067202336,4:0.0278511007):0.1346247722,6:0.2713470710)
(1:0.1561082739,(3:0.0264033925,4:0.0088671524):0.2099249720,(5:0.0074309457,6:0.0378929099):0.1852367704)
(1:0.2558658676,(5:0.0489099468,6:0.0529170215):0.3228726404,10:0.1724642607)
(1:0.2507884014,(3:0.0335462126,4:0.0380953759):0.2840257026,6:0.2395210213)
(1:0.2488485261,4:0.4284650808,(5:0.0109361638,6:0.0349568765):0.2260584927)
(1:0.2270454047,(3:0.0175559278,4:0.0300820725):0.2865919636,(5:0.0470572591,6:0.0176056001):0.3076555710)
(1:0.2649365576,(3:0.0347316511,4:0.0253620578):0.4033937969,(5:0.0364327351,6:0.0260558034):0.5225771897)
(1:0.3210797016,(3:0.0204962545,4:0.0446348168):0.4139057685,(5:0.0335072003,6:0.0221070194):0.3615384767)
(1:0.2589329174,4:0.2661589139,(5:0.0116831231,6:0.0411419581):0.3269245123)
(1:0.2135200908,4:0.4095012577,(9:0.0814035885,10:0.0159848577):0.2604363419)
(1:0.3463664120,(3:0.0443514986,4:0.0238829298):0.5176104562,(7:0.0328041719,8:0.1037038802):0.6589806491)
(1:0.3082400680,4:0.2762258366,(9:0.0522790809,10:0.0188421650):0.2046507756)
(1:0.3810971727,(3:0.5874434386,(7:0.0581577817,8:0.0391144162):0.3824467289):0.0575864876,(9:0.0338171424,10:0.1045341500):0.3601839807)
(1:0.2870135246,(6:0.8582914905,8:0.0108767047):0.0181495923,7:0.0189094019)
(1:0.1805755254,3:0.3240874043,(7:0.0328985964,8:0.0352305653):0.2457410007)
(1:0.4176744480,3:0.5631111664,(7:0.0223361984,8:0.0469778946):0.3053178224)
(1:0.3475835013,(7:0.0180822008,8:0.0312706745):0.1642511633,9:0.3519329750)
(1:0.2164282129,(3:0.0294437433,4:0.0446063404):0.3435098056,9:0.5562019591)
(1:0.4067779943,(3:0.0629691642,4:0.0538584540):0.5185827088,(8:0.3971266634,9:0.6701387837):0.3873975157)
(1:0.4176323234,((3:0.0273864104,4:0.0244794376):0.1764054025,5:0.2574817708):0.0940252238,(7:0.0514382578,8:0.0092076358):0.2620766580)
(1:0.0632510548,2:1.0775210660,(7:0.0204159113,8:0.0318525976):0.3123627135)
(1:0.2321512000,2:0.9935524007,(3:0.0147682983,4:0.0332509053):0.1096910962)
(1:0.1689989422,((3:0.0329602546,4:0.0344821602):0.2090451339,(5:0.0410318200,6:0.0255178705):0.2192725998):0.0903941635,(7:0.0067412670,8:0.0545756273):0.8994356616)
(1:0.4212098140,(3:0.4546307231,9:0.7280070845):0.1078443687,(7:0.0560412616,8:0.2140875897):0.3274863827)
(1:0.1351698708,2:1.0752269963,(7:0.0435379512,8:0.0061255393):0.2572385191)
(1:0.4363073354,(3:0.0348362592,4:0.0423352291):0.3406219334,9:0.8398609662)
(1:0.0000022354,2:2.6336398046,(6:0.2977437808,9:0.2736553607):0.2239630417)
(1:0.2342004298,(3:0.2746795274,6:0.5835214946):0.0408439963,(7:0.0290308287,8:0.0297872379):0.2546061801)
(1:0.3625759992,(((2:3.6476581490,(9:0.0378875822,10:0.0178864403):0.2526756516):0.0629848340,(7:0.0404696312,8:0.0778782036):0.4765291758):0.1664359052,6:0.6955403782):0.1344377397,3:0.4563881160)
(1:0.2614529145,6:0.3644429354,(7:0.0481103570,8:0.0639781614):0.5643443809)
(1:0.5381630318,(7:0.0353082743,8:0.0450030394):0.3446629049,9:0.4494425470)
(1:0.0000029442,(8:0.1106838133,9:0.1872081747):0.1901761450,10:0.3087406210)
(1:0.2151544470,3:0.1963116621,(7:0.0182808596,8:0.0222613574):0.2465731932)
(1:0.2402356005,(6:0.0272384452,7:0.0247530425):0.1916356581,9:0.2799961396)
(1:0.2156689637,5:0.3516764785,((6:0.0287602944,7:0.0400983107):0.1770419593,9:0.0567074322):0.1469180704)
(1:0.2703779220,4:0.6895124170,(6:0.0352932822,7:0.0657635334):0.4448409786)
(1:0.1783484975,4:0.2890599853,(7:0.1947831338,9:0.3070997554):0.1810228866)
(1:0.3088347270,(5:0.0166203196,6:0.0492854810):0.3349958926,9:0.4116489616)
(1:0.2807522352,(4:0.2914041073,(5:0.0677897049,6:0.0212870153):0.3321448775):0.2680900083,7:0.6683065461)
(1:0.2424875970,(4:0.4005783132,6:0.1725009708):0.0998628518,9:0.2732048001)
(1:0.2286833227,((3:0.0271011334,4:0.0261668640):0.2034291767,6:0.2089309648):0.0901774998,(8:0.0090043679,9:0.0367259512):0.1470671491)
(1:0.2112102358,2:0.5943616292,(3:0.0013622612,4:0.0867278975):0.0824190318)
(1:0.2581965656,4:0.6430360531,(5:0.0344623467,6:0.0409259066):0.1992401101)
(1:0.2305629319,(2:0.6039693836,7:0.4241462536):0.1351378892,5:0.4903474384)
(1:0.2863140619,(3:0.0584898745,4:0.0438165733):0.2915349444,(5:0.0414046886,6:0.0529402676):0.3445029348)
(1:0.6658500178,(3:0.4336893581,5:0.2789632998):0.0390467892,6:0.2064442414)
(1:0.6711735701,4:0.2994225315,(5:0.0140093604,6:0.0346980833):0.2650464980)
(1:0.2495905945,(((3:0.0077575959,4:0.0472999733):0.1588221612,(5:0.0000024656,6:0.0391594434):0.1821031294):0.0759493220,7:1.1806265068):0.1097645779,(8:0.0117213043,9:0.0405247172):0.2572832549)
(1:0.3182438765,((3:0.1495776038,4:0.1055364498):0.3320078680,(8:0.1077577480,9:0.0385303856):0.2162270894):0.0906689619,7:0.2313507824)
(1:0.3114416931,(5:0.0315478660,6:0.0215357715):0.1973754474,7:0.6169824279)
(1:0.2851196805,4:0.6232574959,((6:0.0225097453,7:0.0444896925):0.2326286582,8:0.4179918213):0.1646718223)
(1:0.1252889122,(7:0.0747390005,9:0.0467283039):0.1004047368,10:0.0920444809)
(1:0.1588578674,(3:0.0252217987,4:0.0290774406):0.3000954494,9:0.2647313795)
(1:0.1580908421,(4:0.0528003639,10:0.0804836059):0.6334448372,9:0.2714158357)
(1:0.2928901827,4:0.5868260049,(9:0.4535119970,10:0.3470001946):0.0848221902)
(1:0.1174338543,(3:0.1199914348,4:0.2346743249):0.0177847560,7:0.1402846628)
(1:0.2363567150,3:0.2395920748,(4:0.0157327094,10:0.0693282899):0.1657269216)
(1:0.2461896820,4:0.2901270972,(7:0.0747633358,9:0.0220565311):0.2449997739)
(1:0.2265447922,(7:0.0403991070,9:0.0553547610):0.2045452395,10:0.2181383851)
(1:0.2672730524,(3:0.3753113876,4:0.7343075036):0.0928848573,10:0.3598022394)
(1:0.0989436759,4:0.3417156615,(7:0.1691578521,10:0.2486431455):0.0603875893)
(1:0.2426763985,(3:0.0330142312,4:0.0365004979):0.4123922641,9:0.3830369178)
(1:0.0675453190,2:1.4496934483,(3:0.1663398560,(4:0.0151451277,10:0.0286329361):0.1656287246):0.0872934286)
(1:0.3267399280,4:0.2208764477,(7:0.0185072330,9:0.0485409987):0.1831242132)
(1:0.1745947161,3:0.3818027771,(7:0.0187936470,9:0.0464353772):0.3665438727)
(1:0.2851313128,3:0.2604574672,(4:0.0158684607,10:0.0462689992):0.6029625137)
(1:0.2589305918,2:1.0100187462,(3:0.0477975002,4:0.0337771099):0.2337321961)
(1:0.0774543220,(4:0.0433469184,10:0.0070974486):0.2808566987,(7:0.2082189460,9:0.4320927698):0.2002318500)
(1:0.2788281023,(4:0.0483579989,10:0.0822192577):0.2274968859,7:0.2578099253)
(1:0.2024225410,4:0.1925256793,(7:0.0265493964,9:0.0145140137):0.1248555057)
(1:0.2084474182,(4:0.0184565172,10:0.0264853919):0.1196725148,9:0.1718328895)
(1:0.2716348995,3:0.2325751427,(4:0.0037822619,10:0.0434380728):0.1809813396)
(1:0.3867632691,(3:0.4212481993,(7:0.0536882759,9:0.1075865385):0.6040780202):0.0774068387,(4:0.0330377927,10:0.1137112192):0.2000447224)
(1:0.3325665300,3:0.4838093883,(4:0.0798423055,10:0.0645511613):0.2341085473)
(1:0.2093295051,(4:0.0294248288,10:0.0126120154):0.1353615758,9:0.4829557925)
(1:0.2051906871,((2:1.4913612223,4:0.2080564276):0.0000020373,3:0.2833942902):0.0888651214,9:0.3804145169)
(1:0.3310767493,3:0.4542248536,(4:0.0000024090,10:0.0314929052):0.3590544779)
(1:0.1319307732,3:0.5246727006,(4:0.0217457989,10:0.0285346205):0.3803204299)
(1:0.2252405216,(3:0.0135605578,4:0.0431651630):0.5316352088,(7:0.0128465300,8:0.0687564482):0.2522140331)
(1:0.1303334789,((2:1.1004602911,(4:0.0210340242,10:0.0241160151):0.0599116390):0.0724143710,3:0.2822182952):0.0370183465,(7:0.0261115334,8:0.0417539133):0.1971466153)
(1:0.2063187847,(3:0.0126580682,4:0.0196730160):0.1268814231,8:0.2490253667)
(1:0.2224852786,3:0.4688878150,(4:0.1696200227,8:0.3147447178):0.1508305403)
(1:0.0905247020,(4:0.2492943286,8:0.1511980608):0.0988640442,7:0.0950712554)
(1:0.4475808523,(3:0.0157395639,4:0.0694777270):0.6831031525,(7:0.0219561235,8:0.0287058433):0.1919319766)
(1:0.2437224435,(2:0.9992513597,10:0.0098074902):0.0133502375,4:0.0040094235)
(1:0.5745992126,4:0.2824356780,(7:0.0245404588,9:0.0280329876):0.1358346358)
(1:0.1690579993,4:0.2846582139,(7:0.0439132190,9:0.0318939990):0.4545941143)
(1:0.2413642498,3:0.2307505132,(7:0.0224075281,9:0.0125514058):0.1317142931)
(1:0.2561690895,(2:1.0030356257,3:0.5366105600):0.2026310605,(7:0.0256176042,9:0.0388567019):0.2874106203)
(1:0.1939823840,2:1.1165203931,(5:0.0250561158,6:0.0247779859):0.1727599305)
(1:0.2530314065,3:0.5011069240,(5:0.0097117369,6:0.0494560558):0.2264741837)
(1:0.1702874936,(2:0.4300955325,7:0.0373660393):0.0025913192,9:0.0000026376)
(1:0.1997474511,2:0.7138720489,(7:0.0228004620,9:0.0218356430):0.1760362074)
(1:0.3633755849,2:0.9085859969,(3:0.0115659240,4:0.0379699899):0.2568975397)
(1:0.4977506945,(3:0.2136190673,5:0.4167179509):0.0491208183,(4:0.5038489574,7:0.5126381237):0.2810988786)
(1:0.2861305926,4:0.2408250611,(5:0.0376148720,6:0.0695572067):0.1724807334)
(1:0.5222282714,(3:0.0474155788,4:0.0472342965):0.3712974388,(5:0.0646700001,6:0.0248799605):0.3618968518)
(1:0.2542458442,(3:0.0322728162,4:0.0364129706):0.3405118986,(7:0.0345304754,8:0.0399636150):0.6777924523)
(1:0.2906927550,3:0.5686809287,(7:0.0409618814,8:0.0273973052):0.3643568002)
(1:0.1839011575,(3:0.0260485911,4:0.0480186979):0.3355610066,(7:0.0353799635,9:0.0668012407):0.3303198217)
(1:0.3041496878,(7:0.0281092516,9:0.0342662388):0.2877083796,8:0.3167219984)
(1:0.1872627028,(7:0.0336830847,8:0.0295454018):0.2139731254,9:0.1957619437)
(1:0.0379217209,(7:0.0668584460,8:0.0495542708):0.3757872787,9:1.1905292091)
(1:0.5116627937,4:0.3616173160,(7:0.2056978487,8:0.4830808904):0.0513899792)
(1:0.1240634715,(3:0.1468322005,9:0.3821943061):0.0315205795,8:0.2095017836)
(1:0.3151600543,(3:0.0282811363,4:0.0321890098):0.3743613771,(7:0.0211289776,9:0.0261659271):0.2787608027)
(1:0.4212453145,(3:0.0260115274,4:0.0260519081):0.1106677752,(5:0.0335756787,6:0.0192341290):0.3151199947)
(1:0.2711098547,(5:0.0351027177,6:0.0201197093):0.2469637694,(9:0.0449769777,10:0.0332931806):0.3731166540)
(1:0.2018768824,6:0.2645507155,(9:0.0162510863,10:0.0421547482):0.2420436372)
(1:0.2174697720,(3:0.0393052554,4:0.0330949285):0.4845424161,(9:0.0371709572,10:0.0799290184):0.3308333228)
(1:0.3752783906,4:0.2523934660,(5:0.0395589652,6:0.0376246802):0.3895048711)
(1:0.0627494973,(3:0.0128442125,4:0.0603809130):0.2069833306,(5:0.0503366028,6:0.0016810508):0.4043406929)
(1:0.1928781995,(2:1.2263715431,(9:0.0246245596,10:0.0457129074):0.0876373239):0.1466031786,3:0.3015627956)
(1:0.1418432863,4:0.2848751343,(9:0.0625923485,10:0.0527453730):0.2282706450)
(1:0.2547585117,3:0.2094855188,(5:0.0157344427,6:0.0253983740):0.2036929319)
(1:0.3567880500,(3:0.0393329454,4:0.0332697572):0.3964110784,(5:0.0253730239,6:0.0455968578):0.3440050740)
(1:0.4290897872,(3:0.0237612767,4:0.0197340325):0.3140857615,(9:0.0438485389,10:0.0198198005):0.2666773928)
(1:0.2444378289,(3:0.0413145444,4:0.0528776428):0.1690351649,(9:0.2111982384,10:0.1138752227):0.1819359192)
(1:0.2287156500,(3:0.7586366128,6:0.3292441695):0.0633500561,(9:0.1453919005,10:0.0237801955):0.3507490648)
(1:0.3032860859,(3:0.0501276296,9:0.0239087778):0.3386566074,(4:0.0134453813,10:0.0328230142):0.2703931698)
(1:0.2342843890,2:0.5803187482,(4:0.0455374261,10:0.0212525465):0.1576050792)
(1:0.3999318752,(3:0.0380991302,9:0.0891141535):0.2769708698,4:0.3666388372)
(1:0.1663888922,2:0.8217755608,(4:0.0383371680,10:0.0316494908):0.1591943064)
(1:0.2195510972,(4:0.0393649061,10:0.0528235213):0.1565607229,9:0.2198308352)
(1:0.2836802542,(3:0.0293862767,9:0.0370027134):0.1234045650,10:0.2193183633)
(1:0.3683546166,3:0.0244768489,4:0.0478026660)
(1:0.1730813201,2:0.7478609989,(3:0.0217181864,4:0.0275666534):0.1207841526)
(1:0.3237218376,(3:0.0352831245,4:0.0307920288):0.2033095916,(5:0.0138075218,6:0.0397696150):0.2542512117)
(1:0.2292001805,8:0.2104666193,(9:0.0160750168,10:0.0459769093):0.1200404238)
(1:0.3309961080,(5:0.0604490838,6:0.0127816803):0.5402177130,((7:0.0374222850,8:0.0589745196):0.3261845701,10:0.3757457404):0.0394837187)
(1:0.2663442997,2:0.5887845999,(7:0.0273892604,8:0.0397050380):0.2859601562)
(1:0.4122952431,(7:0.0286710301,8:0.0450644074):0.3013551159,(9:0.0347658145,10:0.0328652016):0.4325889707)
(1:0.1192678423,(5:0.0354023768,6:0.0498569487):0.2664870812,9:0.3880208418)
(1:0.2624243086,(5:0.0445483285,6:0.0149182820):0.1576942538,7:0.2505231801)
(1:0.1452506231,(5:0.0195523778,6:0.0306575001):0.3689456030,7:0.2730798582)
(1:0.2543960621,((3:0.0193409675,4:0.0646501072):0.2667797053,5:0.2698429524):0.1510556549,(8:0.2099858132,9:0.2459321830):0.1011086054)
(1:0.1735778615,3:0.5177052848,((7:0.0127787005,8:0.0361218173):0.2137716952,9:0.3038046795):0.0990629903)
(1:0.1514753967,((3:0.0225545934,4:0.0269824926):0.2706430651,5:0.3974880114):0.1260412847,9:0.3412118871)
(1:0.2318729912,3:0.4065262806,(7:0.0273573293,8:0.0281957589):0.3593194241)
(1:0.2292485043,(3:0.0275087413,4:0.0437073928):0.4877769730,(7:0.0291421319,8:0.0410225608):0.4569526804)
(1:0.2247599791,4:0.1901855897,(5:0.0532692865,6:0.0379246294):0.2153869153)
(1:0.4208980935,(3:0.0340098972,4:0.0501373847):0.2777486497,(6:0.1040829538,8:1.2307553422):0.1522167403)
(1:0.4226653664,(3:0.0159794575,4:0.0347369661):0.3582027909,(7:0.0449115912,8:0.0433540663):0.3178605700)
(1:0.1603232981,(3:0.0155784145,4:0.0259933090):0.1916105074,(7:0.0227220631,8:0.0129171461):0.2160817914)
(1:0.3852269399,6:0.4393189953,(8:0.0360599614,10:0.0205440337):0.2584311445)
(1:0.3352761843,3:0.3692597584,(5:0.0339743269,6:0.0276285892):0.2460634750)
(1:0.3375353699,(5:0.0252036401,6:0.0216657185):0.3214206932,(8:0.0324048949,10:0.0326934750):0.4008706024)
(1:0.3655790450,(3:0.0137974243,4:0.0147964996):0.1941968200,(5:0.0000020022,6:0.1529870175):0.2955074884)
(1:0.2968930246,(3:0.0236133484,4:0.0687442760):0.3352789250,10:0.8187588900)
(1:0.2637723950,(3:0.0417835059,4:0.0262819867):0.3353854295,10:0.2729930678)
(1:0.0845334556,((3:0.0197642377,4:0.0216086698):0.1286010491,6:0.3398089309):0.0558349764,5:0.1447895707)
(1:0.3965103952,8:0.3741148729,(9:0.0382646590,10:0.0161348295):0.3751115612)
(1:0.2615138197,6:0.4375571869,(8:0.0327753230,10:0.0287817212):0.3163533479)
(1:0.2566947633,(5:0.0265793867,6:0.0556122941):0.3503538981,7:0.3810365586)
(1:0.1563254497,(3:0.0224454724,4:0.0540115330):0.3275243195,(9:0.0269151963,10:0.0306238990):0.2256149082)
(1:0.2338165601,5:0.3746846870,(7:0.0328892120,8:0.0102936482):0.4035570653)
(1:0.4166031882,(7:0.0385755661,8:0.0449297857):0.4020795621,(9:0.0380689304,10:0.0074227363):0.1780393569)
(1:0.2576082308,8:0.2885385889,(9:0.0406816654,10:0.0225808586):0.2394521197)
(1:0.1373338997,(3:0.0510608014,4:0.0769389815):0.2015832093,9:0.3340915564)
(1:0.1994429412,7:0.1563669175,(9:0.0695362169,10:0.0147569433):0.1197121959)
(1:0.2994947167,6:0.3639545318,(8:0.3430523764,(9:0.0339345774,10:0.0397757952):0.2613768389):0.1042066492)
(1:0.2378938950,(7:0.0165727388,8:0.0746883979):0.1349529383,(9:0.0159039883,10:0.0751425355):0.2311528641)
(1:0.1952368663,(5:0.0463033641,6:0.0292285461):0.3323932720,(9:0.0303800834,10:0.0358733971):0.3431216426)
(1:0.2139595226,(7:0.0374204655,8:0.0194082671):0.1342260641,(9:0.0312791727,10:0.0569899793):0.1550184523)
(1:0.1661421134,6:0.2746519975,(7:0.0554912852,8:0.0323244834):0.1582334816)
(1:0.1000724657,((3:0.0405822059,4:0.0286553321):0.3142841658,(8:0.4154057082,10:0.3573670850):0.1770359898):0.2068023293,(7:0.3519356994,9:0.0539439963):0.1026259700)
(1:0.2329952115,(3:0.1809271800,6:0.2263584969):0.0850165388,4:0.7920238825)
(1:0.2317180934,(4:0.2184258032,6:0.1359180987):0.0553228932,10:0.3028732283)
(1:0.1727137337,5:0.5207609962,(7:0.0397652461,8:0.0461388263):0.2691837274)
(1:0.1111861008,(3:0.0156755546,4:0.0401186336):0.1107867233,((5:0.0227121039,6:0.0088130613):0.0663853676,(7:0.0245318198,8:0.0105313339):0.1582640181):0.0564390889)
(1:0.5065884709,(5:0.0000022051,6:0.0828622806):0.2329904144,8:0.4044010808)
(1:0.6500320621,(7:0.0511038872,8:0.0465857166):0.0950388850,9:0.4722586309)
(1:0.2544466123,(7:0.0334193854,8:0.0486070404):0.2310469623,(9:0.0860323673,10:0.0271939015):0.3632396756)
(1:0.2180372714,(2:0.5919056811,7:0.2470389341):0.0551064371,4:0.2483682862)
(1:0.1893026231,5:0.3238395670,(7:0.1984193635,8:0.1490521331):0.0727270807)
(1:0.1493411506,(3:0.0380436374,7:0.0106005341):0.2977232522,6:0.3892628877)
(1:0.2453107136,(5:0.0262038630,6:0.0312999430):0.3951661644,8:0.4350330394)
(1:0.0228788613,2:1.1916127621,((3:0.0399110067,7:0.0304667986):0.2054369498,4:0.3878889300):0.2064514981)
(1:0.0586575137,(5:0.2588543463,8:0.1247782985):0.1390930266,7:0.1147959585)
(1:0.3264575491,(3:0.0451076527,4:0.0162969292):0.7816431175,7:0.6276300362)
(1:0.1797155643,(6:0.0537159676,8:0.0137158748):0.2602498696,7:0.2163624891)
(1:0.1730714977,(4:0.2252137795,7:0.2730248267):0.1702593717,(6:0.0191689943,8:0.0603029429):0.3294238837)
(1:0.2449382126,(6:0.0136085543,8:0.0255299209):0.2037864926,7:0.2364405739)
(1:0.2126605487,4:0.4678621695,(6:0.0433053009,8:0.0200946662):0.1917159100)
(1:0.2505277297,4:0.4304428436,(6:0.0269777256,8:0.0191333880):0.3725704738)
(1:0.5042798277,4:0.6191930622,(5:0.0016376230,6:0.0538157402):0.3490561385)
(1:0.1615517556,(3:0.0218236355,4:0.0224326315):0.1216885408,7:0.1272864387)
(1:0.2528704773,(4:0.5133339846,6:0.3819485673):0.0560360045,(7:0.0233347947,8:0.0539333926):0.5195620019)
(1:0.2121285061,2:0.4320277435,(3:0.0194616923,4:0.0307959132):0.0811653843)
(1:0.2233388180,(3:0.1525452147,4:0.2249813583):0.0387361357,((6:1.8560553666,7:0.0000020605):0.0176632376,8:0.0376872516):0.1749819037)
(1:0.2590030202,(3:0.0229706116,4:0.0401621255):0.3001243978,7:0.3532936293)
(1:0.1667183852,4:0.2799797093,(5:0.0334726729,6:0.0020860439):0.0933501038)
(1:0.1688448198,(5:0.0126230813,6:0.0362748664):0.3604251639,8:0.4378896394)
(1:0.2233203880,(3:0.0418374723,4:0.0401412884):0.2111148088,7:0.2551126742)
(1:0.1084515989,(3:0.1416587547,4:0.0010603519):0.1067410939,(5:0.0401741038,6:0.0046094617):0.0788414800)
(1:0.3526569819,(3:0.0462570043,4:0.0000028626):0.6357235169,(5:0.0501272492,6:0.0552481310):0.4919019412)
(1:0.7242159364,(3:0.0378142482,4:0.0463095969):0.2091017284,8:0.3074473841)
(1:0.3253652469,2:0.4725329256,(3:0.0466012462,4:0.2191022334):0.1774013702)
(1:0.1869713616,(3:0.0292787681,4:0.0469087951):0.4710987771,(5:0.0465844010,6:0.0132308022):0.4406606243)
(1:0.2535777195,5:0.7082521114,(7:0.0321180016,8:0.0472919105):0.4863673636)
(1:0.1793658087,(2:0.9108054337,(5:0.0435759048,6:0.0316355996):0.0931133843):0.0329292968,(7:0.0311666670,8:0.0230376872):0.2221334942)
(1:0.9362755946,(3:0.0449630433,4:0.0475527450):0.3678959193,7:0.6522054036)
(1:0.2391965318,(2:3.6533318403,10:0.0000027822):0.2013573517,(3:0.0506472700,4:0.0080786085):0.2714630969)
(1:0.3567142618,3:0.6129663621,(7:0.0369984150,8:0.0369914874):0.4228390480)
(1:0.1644302696,((4:0.0220762476,10:0.0285560958):0.2041352166,6:0.2372047525):0.2899426211,(7:0.0201174364,8:0.0381618640):0.2635322673)
(1:0.3737167336,4:0.3480160341,(5:0.0175699916,6:0.0243226486):0.2416088801)
(1:0.2493691494,(3:1.0182153371,(5:0.0881379489,6:0.0006813463):0.2989290383):0.3940831010,((4:0.0262323224,10:0.1057926777):0.3548967185,(7:0.0259859984,8:0.0400154254):0.2702064473):0.1458297959)
(1:0.2488233654,(3:0.0167599913,4:0.0614678092):0.2169865305,(5:0.0423285758,6:0.0544324590):0.1975557691)
(1:0.1962487572,(4:0.0294238009,10:0.0562092850):0.3448446872,(5:0.0333668903,6:0.0375104294):0.2589827199)
(1:0.0477949498,2:2.6050420484,((5:0.0365179095,6:0.0399674702):0.2623751075,(7:0.0201680466,8:0.0336358905):0.3178602372):0.1697784044)
(1:0.1960135297,((4:0.0194708152,10:0.0572454277):0.2694470531,8:0.5529950804):0.1684714952,(5:0.0546806578,6:0.0222676246):0.3306732986)
(1:0.1524764585,4:0.3744547389,(5:0.0165432305,6:0.0560803829):0.3339727027)
(1:0.2521114615,2:0.8914151319,(4:0.0348478801,10:0.4852168371):0.1699673060)
(1:0.1560647526,2:0.9440216749,(4:0.0412651404,10:0.0544298930):0.2538653171)
(1:0.0190112101,2:0.9167053654,(5:0.0139417160,6:0.0061077771):0.1922095284)
(1:0.1261057556,3:0.1622089532,(5:0.0237352897,6:0.0594316448):0.1243307634)
(1:0.1300985417,2:0.5461994718,(5:0.0375962165,6:0.0104625885):0.0837172689)
(1:0.1615018401,(3:0.0147979853,4:0.0341432358):0.1027632135,6:0.2711118019)
(1:0.4024409554,3:0.3035471289,(5:0.0112678337,6:0.0564319496):0.2702408773)
(1:0.0038978726,2:1.6567604594,(6:0.3715524733,8:0.3959206440):0.2171976098)
(1:0.2570972188,(2:0.9884924487,7:0.0000021748):0.0179413657,8:0.0106395456)
(1:0.0471901638,2:1.1730228766,(7:0.0304290897,8:0.0191583731):0.2381698903)
(1:0.2670485125,(5:0.1460656718,6:0.0221239438):0.5038105877,(7:0.0644653594,8:0.0359285514):0.3702361240)
(1:0.2364292733,(5:0.0280666652,6:0.0328786572):0.1616910984,(7:0.0047189705,8:0.0664886714):0.3644716104)
(1:0.1205731053,(4:0.2078842963,8:0.1542223095):0.1606930985,6:0.1669459160)
(1:0.2332728924,6:0.2012333336,(7:0.0298993584,8:0.0242131465):0.2672127939)
(1:0.2143869429,5:0.5457284494,(7:0.0361422933,8:0.0433334807):0.4723066591)
(1:0.1129387474,4:0.2300625041,(5:0.3026253697,7:0.2103349410):0.1314979174)
(1:0.1816142653,(5:0.0229961098,6:0.0259072009):0.2950749124,(7:0.0300903866,8:0.0268923689):0.1404843386)
(1:0.3481743382,(4:0.3029474897,(5:0.0466076407,6:0.0247112541):0.2442276827):0.1479966777,(7:0.0340776551,8:0.0505231474):0.4249409079)
(1:0.2306158151,5:0.5984110548,(7:0.0506600115,8:0.0162800350):0.4287419521)
(1:0.2787761957,5:0.3547347866,(7:0.0185357795,8:0.0301696069):0.4353658677)
(1:0.5132534534,(4:0.1226809839,(7:0.7159088161,8:0.4720434673):0.0575585101):0.1497397380,5:0.3654789495)
(1:0.2267660317,(3:0.0258362656,4:0.0173985737):0.1840548285,5:0.1973385170)
(1:0.2691889066,(3:0.0334414820,4:0.0818185735):0.2828227007,(7:0.0055097527,8:0.0841125071):0.4275818059)
(1:0.1916938004,4:0.1911374037,(5:0.0287680525,6:0.0192827546):0.1727933288)
(1:0.2276108842,(5:0.0431099164,6:0.0322753519):0.6176370124,10:0.4282643714)
(1:0.7491054632,4:0.7504238772,(5:0.0353615995,6:0.0350977670):0.0886897683)
(1:0.2959073494,3:0.3058090225,(7:0.0451812085,9:0.0119334424):0.2202001595)
(1:0.3208994496,(3:0.0248808057,4:0.0396421660):0.2586309236,9:0.4569355356)
(1:0.2294880125,2:0.8521060737,(3:0.0292092891,4:0.0480297631):0.1942098772)
(1:0.1804798846,3:0.5298233759,(7:0.0305357843,9:0.0408198902):0.3220311626)
(1:0.3155763556,2:0.5523427757,(7:0.0322149851,9:0.0462651641):0.1015004296)
(1:0.5773241926,4:0.3951564308,(7:0.0294536054,9:0.0311505496):0.4466656953)
(1:0.6986685642,4:0.1369060863,(7:0.0257131642,9:0.0291021526):0.1631268119)
(1:0.3060338285,4:0.4479635593,(7:0.0241067239,9:0.0175740278):0.1906574164)
(1:0.0343332066,2:1.5884669122,(3:0.0533728891,4:0.0284206470):0.6772756457)
(1:0.2251106463,2:0.6744403534,(3:0.0512166729,4:0.0291814891):0.3391106592)
(1:0.2167393272,(3:0.0359545834,4:0.0302434119):0.2169373720,6:0.4140921976)
(1:0.3262230012,(2:2.3315611049,3:0.1227583661):0.1272293893,6:0.3433412508)
(1:0.3009210195,2:0.8881683607,(3:0.0188545651,4:0.0187849669):0.0281889021)
(1:0.2097683895,2:1.0097025005,((3:0.0415129775,4:0.0384068423):0.2170433060,5:0.2787897012):0.0493824437)
(1:0.2789429675,(5:0.0115038560,6:0.0381834740):0.2919598621,10:0.2445313828)
(1:0.1797866532,2:1.0796902183,(5:0.0240713755,6:0.0166868137):0.1686717182)
(1:0.0716619545,2:0.9891908826,(7:0.0270328360,8:0.0267782674):0.2946853985)
(1:0.2602583707,2:0.6975177463,(7:0.0367997555,8:0.0363014111):0.2071766980)
(1:0.5003054121,(3:0.0040098668,4:0.0446010160):0.3455165082,(5:0.1059604825,6:0.0043675779):0.3951342751)
(1:0.0687942797,2:0.8966240216,(3:0.0234425169,4:0.0245688154):0.2795020877)
(1:0.2542853219,(3:0.0151717191,4:0.0187198813):0.1162023607,5:0.1428484856)
(1:0.1274859495,(3:0.0152789283,4:0.0151641881):0.2767995678,6:0.2711399715)
(1:0.2517801577,(3:0.0364750587,4:0.0456480592):0.2022479437,(5:0.0431170019,6:0.0576527152):0.2471871976)
(1:0.2947450001,(3:0.0227487247,4:0.0195516757):0.1702985852,5:0.2587933500)
(1:0.0424844622,2:0.9098787392,((3:0.0354790943,4:0.0426580848):0.2914521839,5:0.3473023889):0.1084844672)
(1:0.1245809641,3:0.1851030321,(5:0.0222470306,6:0.0245619491):0.1799423976)
(1:0.0000021546,2:1.2942532995,(3:0.0365943398,4:0.0329677442):0.2186165648)
(1:0.2283895509,2:0.8504834274,(3:0.0259927645,4:0.0545178600):0.2171884809)
(1:0.0526502194,2:1.0490251153,(3:0.0391222545,4:0.0225920086):0.3410002965)
(1:0.4059697752,2:0.7071905306,(3:0.1430459827,4:0.2054837535):0.1410867756)
(1:0.2017669251,2:1.0955998396,(3:0.0190485866,4:0.0281614867):0.1339178165)
(1:0.0159511896,2:1.3416315645,(3:0.0252545213,4:0.0135891581):0.2154296574)
(1:0.2135434254,(2:1.1530676083,(3:0.0436086252,4:0.0237013944):0.1963116584):0.0724559290,8:0.2260914869)
(1:0.2520825361,2:0.9848883452,(3:0.0342376293,4:0.0281600644):0.2658996155)
(1:0.2457913808,2:0.5662358957,(3:0.0481784814,4:0.0186255817):0.2440880839)
(1:0.3540530595,(3:0.0266164570,4:0.0818404881):0.2299313144,8:0.3159495365)
(1:0.0772812280,2:1.0400744918,(5:0.0561143460,6:0.0213222117):0.4000210625)
(1:0.1392961311,2:0.7692981005,(5:0.0205203502,6:0.0160729914):0.1007970043)
(1:0.2408170258,3:0.0348998618,4:0.0487273079)
(1:0.2345652638,4:0.1919453172,(7:0.0304233229,9:0.0202032844):0.2018832413)
(1:0.3746466026,(2:1.0814793147,8:0.0094712607):0.0148057130,7:0.0283147761)
(1:0.3631921145,(7:0.0381351393,8:0.0536332561):0.2760147608,9:0.3864887225)
(1:0.1448725434,(2:0.7694166734,9:0.0678129946):0.0854410632,8:0.1316767088)
(1:0.2456396152,(3:0.0175912087,4:0.0228626513):0.2518896515,7:0.2420261701)
(1:0.2487420024,(3:0.0239344455,4:0.0338963841):0.2047503911,8:0.3136594668)
(1:0.2215939924,(3:0.0259420543,4:0.0242652539):0.2054559117,7:0.1848665323)
(1:0.2590202890,(3:0.0228387565,4:0.0183580655):0.1972922976,(7:0.0406027240,8:0.0219774549):0.1582356559)
(1:0.2201491353,3:0.5248827023,(5:0.0403045638,6:0.1288110683):0.2044780652)
(1:0.2944542746,((3:0.0524205971,4:0.0206241897):0.3015796510,(9:0.0359954587,10:0.0151782921):0.2344811234):0.1897216293,5:0.6615059496)
(1:0.2529291623,(3:0.0583646961,4:0.0283726141):0.1788434282,(9:0.0000029925,10:0.1705049623):0.3288553430)
(1:0.4200510593,((3:0.0187400775,4:0.0365580947):0.1526484624,(5:0.0241839968,6:0.0305518654):0.1867278056):0.1415351126,(9:0.0230635878,10:0.0252778369):0.1925489133)
(1:0.3531284109,(3:0.0468739872,4:0.0285665164):0.1980110669,6:0.1477749768)
(1:0.2109928936,(3:0.0197401274,4:0.0000021304):0.1151633202,(9:0.0352412108,10:0.0058483260):0.0995405626)
(1:0.1915107869,(3:0.0251322245,4:0.0339534932):0.2492681962,(7:0.0234777844,8:0.0454225044):0.3509216103)
(1:0.3208389713,(2:0.7261784642,5:0.2735752839):0.3270982043,7:0.2124850112)
(1:0.1620953260,(3:0.0558833173,4:0.0194242748):0.2843257820,5:0.3009165037)
(1:0.0507091409,2:1.1425492684,(7:0.0360187858,8:0.0275188460):0.3310539903)
(1:0.3263303118,4:0.2345315676,(7:0.0211095005,8:0.0210007858):0.1752305845)
(1:0.3856155936,4:0.4704467951,(7:0.0310726191,8:0.0402713021):0.2455939897)
(1:0.5461364614,4:0.1463138077,(7:0.0523702117,8:0.0000021088):0.2040370925)
(1:0.3709988553,4:0.3186505858,(7:0.0436488411,8:0.0536446534):0.2593687306)
(1:0.3767427862,(3:0.0364238939,4:0.0381317111):0.4350116363,(7:0.0289413208,8:0.0243015981):0.2106637967)
(1:0.1973634235,(3:0.0495377035,4:0.0095382449):0.8583404549,(7:0.0262695248,8:0.0369165774):0.1585807068)
(1:0.2787411545,(2:1.1116497877,3:0.0544202570):0.0458670154,4:0.0302519065)
(1:0.2934048023,(2:1.5160276406,7:0.0043001900):0.0165648699,8:0.0307736445)
(1:0.2220395137,(3:0.0679100551,4:0.0120835706):0.2290705857,6:0.4273804606)
(1:0.4869311737,(3:0.0277753317,4:0.0422953784):0.2698989438,(5:0.0468713530,6:0.0231601521):0.2480705484)
(1:0.3384630824,((2:1.5455563642,3:0.0000021245):0.0293065537,4:0.0517670117):0.2203027253,6:0.2556123293)
(1:0.4998317653,(3:0.0200990257,4:0.0585955161):0.2721520777,(5:0.0298479400,6:0.0298965113):0.2902141201)
(1:0.2188973602,3:0.2174118838,(5:0.0246735320,6:0.0194949966):0.1818657496)
(1:0.2336411072,3:0.2707337550,(5:0.0296708434,6:0.0692394622):0.3246196457)
(1:0.3118871993,3:0.2211460629,(5:0.0302650500,6:0.0348791659):0.1519258745)
(1:0.0380468988,2:1.2538670964,(3:0.0288495377,4:0.0314300987):0.4836527772)
(1:0.1332784884,2:0.6188887019,((3:0.2679793981,4:0.2376652175):0.1470248796,(9:0.0425823818,10:0.0735797171):0.3388960832):0.1213398437)
(1:0.4435361659,(3:0.0139392143,4:0.0384895569):0.1866517696,(5:0.0493453972,6:0.0483687298):0.3395529877)
(1:0.1809691315,(5:0.0764001584,6:0.0686977873):0.3095833630,(9:0.0318986235,10:0.0524667541):0.2892625926)
(1:0.1187620122,((3:0.2232925670,(5:0.1411879497,6:0.0248954634):0.1179139686):0.0068885045,10:0.2393017963):0.0372098044,9:0.2383926829)
(1:0.1693466278,5:0.2928584209,(9:0.0448828924,10:0.0134449335):0.3178588967)
(1:0.1961041120,4:0.1901408176,(9:0.0185829555,10:0.0336973999):0.1694972412)
(1:0.2129004475,(4:0.6446155269,10:0.3532733447):0.3874568185,9:0.2066523758)
(1:0.2601711415,(3:0.0446362269,4:0.0468917933):0.2567644719,(9:0.0254926975,10:0.0522232793):0.2617156714)
(1:0.3898658395,(4:0.3913418763,6:0.4162014305):0.0840507335,(9:0.0378566899,10:0.0184837944):0.3696888428)
(1:0.1557498065,(3:0.0423994561,4:0.0355672233):0.4208148048,7:0.3602940321)
(1:0.3084896753,(5:0.0714438055,6:0.0250921096):0.4252075728,7:0.4818870803)
(1:0.3718616920,(3:0.0735474142,4:0.0123309616):0.1565302402,5:0.2369976543)
(1:0.4495478262,(3:0.0349805268,4:0.0390186083):0.5320691710,(5:0.0490106339,6:0.0255591579):0.4233724535)
(1:0.2210686439,(3:0.0249648069,4:0.1310519796):0.1979221799,6:0.1893360263)
(1:0.1674429834,(3:0.0282271952,4:0.0271609318):0.0805188206,5:0.1287347085)
(1:0.3853581775,5:0.4157759780,(7:0.0269535846,10:0.0435094074):0.4353108313)
(1:0.4745422474,(4:0.5256963226,5:0.3830724252):0.2787600152,7:0.6127149353)
(1:0.1327842094,(3:0.0417335082,4:0.0290931269):0.1031459577,(5:0.0197124967,6:0.0000010000):0.2037165183)
(1:0.2394145827,(3:0.0371118607,4:0.0533929017):0.4384690770,7:0.3594151007)
(1:0.3847273727,(4:0.2748117812,(5:0.0339623176,6:0.0790523973):0.2326976116):0.0713605842,10:0.5491897188)
(1:0.4538472767,4:0.1273778224,(6:0.1399877635,10:0.0895635789):0.0055250157)
(1:0.3958238533,(3:0.0332833466,4:0.0277209481):0.2347562420,6:0.3837819571)
(1:0.1449319394,3:0.6954971420,(4:0.1583890615,6:0.1751411820):0.2910569991)
(1:0.2095960882,(7:0.0319394383,8:0.0539342786):0.2675210499,10:0.2637142639)
(1:0.2963946998,(3:0.0270814749,4:0.0322920751):0.2774272569,(6:0.5357151750,8:0.5532358133):0.3951544629)
(1:0.2131401745,3:0.2827995900,(6:0.4240568451,7:0.2190215702):0.0631599137)
(1:0.1260310419,4:0.3610895161,(7:0.0306126777,8:0.0421203757):0.1951666251)
(1:0.2344870902,(7:0.0312261300,8:0.0392054097):0.1739908861,10:0.2853964165)
(1:0.6592837899,3:0.5679349315,(5:0.0504263425,6:0.0221943643):0.2697008703)
(1:0.3967355294,(3:0.0239223723,4:0.0137255088):0.2086955619,5:0.2183281910)
(1:0.2265081702,(3:0.0558149677,4:0.0251353945):0.2878504955,10:0.3605105241)
(1:0.3177223729,5:0.3860137815,(7:0.0477559281,8:0.0287355210):0.2617227512)
(1:0.0066761275,(4:0.1149253483,5:0.1512172328):0.1486472205,(7:0.0398876170,8:0.0481253908):0.3678143211)
(1:0.1822178216,(7:0.0652534767,8:0.0180735355):0.1482801370,(9:0.0370741446,10:0.0282905833):0.1173358737)
(1:0.2123014822,(3:0.0239142923,4:0.0288711716):0.3741831054,9:0.3471836668)
(1:0.3568010534,(7:0.0626773661,8:0.0153497918):0.2283859406,9:0.3132001073)
(1:0.2781062160,4:0.3451252234,(5:0.0501194557,6:0.0358112643):0.3561493075)
(1:0.3894560391,(3:0.0554903057,4:0.0306631938):0.5118522602,(5:0.0542679050,6:0.0511352328):0.4873307503)
(1:0.4267712052,(3:0.0637136988,4:0.0161771609):0.2971915496,6:0.3727889723)
(1:0.3319534027,(3:0.0200445368,4:0.0175900061):0.1459671985,(5:0.0184033457,6:0.0351813679):0.1602984267)
(1:0.2771464906,3:0.1866558242,(5:0.0842772061,6:0.0088189492):0.1870131879)
(1:0.2173281779,5:0.2819389467,(7:0.0326086965,8:0.0509805735):0.5412693599)
(1:0.1961628275,3:0.1992045951,(5:0.2816623513,6:0.1949085271):0.1514476064)
(1:0.2474855907,3:0.3444690438,(5:0.0321748653,6:0.0236357889):0.1178452732)
(1:0.2756173982,(3:0.3180624519,(5:0.0486808302,6:0.0381555830):0.3117238005):0.1590426652,(7:0.0902769226,8:0.0000026193):0.3717887947)
(1:0.3503569866,3:0.3300843922,(5:0.0829025662,6:0.0337046807):0.1994043784)
(1:0.2824912974,(5:0.0174932384,6:0.0229391043):0.2105045853,(7:0.0170954166,8:0.0183280310):0.2940062134)
(1:0.4722456552,(5:0.0458129268,6:0.0255148180):0.4480889371,8:0.4149796390)
(1:0.4172543460,((3:0.1327048314,8:0.4811520877):0.0531383983,4:0.1556305384):0.0267827048,9:0.2718489075)
(1:0.4286892249,(4:0.2504662890,7:0.2892432723):0.0792261105,9:0.2360337147)
(1:0.4421625088,4:0.3481744526,(7:0.5197142500,9:0.2554945097):0.1417273981)
(1:0.2377964729,((3:0.0329952674,4:0.0489658004):0.3275239542,6:0.2024930415):0.1909268979,8:1.1964854860)
(1:0.1580953560,3:0.2362638849,(7:0.0239395149,8:0.0115803239):0.2172822718)
(1:0.2370995890,2:0.7898236409,(7:0.3598181757,8:0.0000027745):0.1983472757)
(1:0.4125370646,(3:0.0322843063,4:0.0371443297):0.3778152434,10:0.3439990623)
(1:0.4736466575,(7:0.0269295153,8:0.0581847416):0.3332250134,(9:0.0349797132,10:0.0085492304):0.1698003768)
(1:0.3975122127,2:1.1775434689,(7:0.0348519978,8:0.0373357412):0.1230948379)
(1:0.3362424250,6:0.3094145344,((7:0.0319200843,8:0.0633555654):0.2515686604,(9:0.0384632356,10:0.0343812727):0.2596311983):0.1737150349)
(1:0.2947024312,8:0.2211435776,(9:0.0307952460,10:0.0590764358):0.2179907354)
(1:0.0624257622,2:0.9571629664,((5:0.0158338906,6:0.0955702398):0.1319673181,(7:0.0175009033,8:0.0216519534):0.1599765331):0.0652912542)
(1:0.2930480143,(3:0.0185946048,4:0.0365262446):0.2336583077,5:0.4000283218)
(1:0.1975404246,4:0.9849582850,((7:0.0264045207,8:0.0287237517):0.1723268541,(9:0.0381414580,10:0.0486403547):0.1269746885):0.1394201040)
(1:0.2565580871,(5:0.0425503556,6:0.0426898467):0.4785648776,(7:0.0561055858,8:0.0363621267):0.4911705002)
(1:0.1199642491,(2:0.9065957980,(7:0.0499693131,8:0.0441553153):0.0839634675):0.0708700622,6:0.2300219556)
(1:0.1311875298,3:0.1834789295,(9:0.4255884831,10:0.0000022585):0.2342434891)
(1:0.2388236365,(5:0.0375154014,6:0.0484746842):0.4434787040,(9:0.1743247145,10:0.0285827279):0.4053444524)
(1:0.2828047346,(7:0.0364160948,8:0.0401869650):0.3177400480,10:0.1731540126)
(1:0.2991534635,(3:0.0470412169,4:0.0328197185):0.5012510035,((7:0.0474306841,8:0.0384325748):0.5818299681,(9:0.0797822939,10:0.0309702527):0.3750201118):0.1981288690)
(1:0.1806418928,(7:0.0241198061,8:0.0286520906):0.1265374203,9:0.2248079972)
(1:0.2545962653,(3:0.0352804060,4:0.0175980140):0.1325870508,(6:0.1374351504,10:0.2886915371):0.0785260547)
(1:0.1622282473,(7:0.0258697602,8:0.0589756236):0.1003483968,9:0.1413562701)
(1:0.1388883046,4:0.1914186627,((5:0.0180221955,6:0.0136269846):0.0439635314,7:0.2158044942):0.0302409489)
(1:0.2788358767,(5:0.0234718355,6:0.0213737206):0.3045941429,(7:0.3107863962,(9:0.1735794206,10:0.0130194489):0.5674782434):0.1382050711)
(1:0.2305670822,2:1.6915222206,(5:0.0190155582,6:0.0534151632):0.5217599937)
(1:0.0677593574,(5:0.0327698308,6:0.0275176694):0.2534815465,(7:0.0324269277,8:0.0292080063):0.3707905375)
(1:0.1452313797,(2:1.3441562136,10:0.1710468604):0.0445532901,(7:0.0315010071,8:0.0414592890):0.2821904803)
(1:0.3940206253,3:0.2353890065,(7:0.0068800020,8:0.0223422042):0.2929981684)
(1:0.3404793036,2:0.6539954773,(3:0.0154574451,4:0.0369538915):0.3322125177)
(1:0.3142939626,(3:0.0012386410,4:0.0513068856):0.1816517786,5:0.3649178660)
(1:0.2094306758,2:1.1691521000,(5:0.0260162676,6:0.0329986491):0.0536983816)
(1:0.2844763839,(3:0.0121793281,4:0.0581934256):0.3347228509,(5:0.0258636464,6:0.0299793135):0.2246212652)
(1:0.1493336722,3:0.2706364309,(5:0.0000025073,6:0.0280375412):0.1050216062)
(1:0.2941326169,(3:0.0241665644,4:0.0179735457):0.1961209740,(5:0.0287410071,6:0.0178945166):0.2280391506)
(1:0.3886262080,(3:0.0248396539,4:0.0539168483):0.2491026954,5:0.4251359725)
(1:0.2703839022,(3:0.0138791476,4:0.0201884427):0.1194827218,5:0.1508589358)
(1:0.1890894355,2:0.7461011504,(4:0.1449457525,7:0.1679979964):0.0454123390)
(1:0.2900782738,5:0.5033015641,(8:0.0566551951,9:0.0426376905):0.5991236394)
(1:0.2991709114,7:0.1181493037,(8:0.0430691574,9:0.0342696932):0.1042113095)
(1:0.1940838051,(3:0.0634587139,4:0.0566853700):0.2407790166,(8:0.0329241154,9:0.0305850347):0.3906051618)
(1:0.1629084205,(3:0.0590114839,4:0.0319373241):0.3291352078,(8:0.0233355178,9:0.0235195101):0.2293634479)
(1:0.3146771208,(2:1.0208757181,7:0.0545994767):0.0906237539,6:0.0395228060)
(1:0.3490689433,2:0.8402296206,(6:0.0587370841,7:0.0369656116):0.1192587290)
(1:0.3606382774,(2:0.5018284738,9:0.0000026368):0.0040553163,8:0.0186453938)
(1:0.1387034070,2:0.8324178212,(8:0.1115608558,9:0.1406616779):0.1466382389)
(1:0.5676550375,(2:0.4407795538,5:0.0617774537):0.0138213791,6:0.0410252122)
(1:0.1917638606,(4:0.3852238553,6:0.4560957936):0.1285813662,8:0.5238862889)
(1:0.3072070159,(3:0.0168922390,4:0.0282380890):0.2099082044,6:0.2705557436)
(1:0.1676861955,(2:3.4536371736,6:0.0000029505):0.1675871466,(8:0.0071964615,9:0.0291665827):0.2457377255)
(1:0.2113480689,((3:0.0168385121,4:0.0377038932):0.2298514056,(8:0.0266426793,9:0.0252979226):0.2616409284):0.1006675330,7:0.9121698434)
(1:0.9858829463,(3:0.5409934650,6:0.2832929714):0.0827400764,5:0.2695414552)
(1:0.0862322254,2:0.9721770006,(5:0.1011555829,6:0.0250551152):0.1724725836)
(1:0.1851709482,(3:0.0178390870,4:0.0272764675):0.1687659227,6:0.3715771679)
(1:0.1273425616,((2:0.7151616277,4:0.3698247510):0.1811703116,(5:0.0186800475,6:0.0370019863):0.1488537592):0.0464136140,9:0.2276083870)
(1:0.1548458611,2:0.5416439529,(5:0.0389078516,6:0.0854623665):0.1156783885)
(1:0.2504567860,4:0.2909634881,(5:0.0354278875,6:0.0301666937):0.1417655307)
(1:0.1831922007,2:1.0056182398,(4:0.1858231075,6:0.1238705268):0.0461809732)
(1:0.4012296909,4:0.2874139574,(5:0.0359226180,6:0.0286924894):0.2097792361)
(1:0.2146977592,2:0.7588769909,(5:0.0802571586,6:0.0543404624):0.3088775759)
(1:0.1064429960,2:9.5901872432,(4:0.3293705045,6:0.3017862740):0.3088910214)
(1:0.1274999614,(4:0.3693257494,6:0.1340076363):0.1104319936,9:0.2447988307)
(1:0.0935256565,(2:0.4364658465,7:0.5563418361):0.3536096586,(6:0.1728298348,9:0.1926850779):0.0184114520)
(1:0.6688511914,(5:0.0130508126,6:0.0536911938):0.4380317094,9:0.3864271210)
(1:0.2589669633,4:0.3504379854,(7:0.2057906740,9:0.3176328105):0.1267111316)
(1:0.2500306793,5:0.2330522368,(6:0.1686883702,9:0.0599903587):0.1405400040)
(1:0.3596512602,2:0.8956353800,(6:0.0757833982,7:0.0242316435):0.1662537784)
(1:0.1480798882,(5:0.0165453983,6:0.0265301502):0.1098512215,9:0.2036974628)
(1:0.3560393707,(3:0.0136722835,5:0.0544826830):0.2619803248,9:0.4136055257)
(1:0.2445947509,3:0.2583833630,(7:0.0165083293,9:0.0326077477):0.0742371873)
