# Supplementary material for: The Chloranthus sessilifolius genome provides insight into early diversification of angiosperms
Source: Nat Commun. 2021 Nov 26;12:6929. doi: 10.1038/s41467-021-26931-3 (PMC8626421; doi:10.1038/s41467-021-26931-3)
Supplement: Supplementary file 4 — Source Data [file 41467_2021_26931_MOESM4_ESM.zip › Fig. 2b and Supplementary Figure 18a/Chloranthus_Cinnamomum.nwk]

(1:0.1524343234,2:0.1842219552,(5:0.1379271622,6:0.1131002184):0.0949872463)
(1:0.1404932796,2:0.1758703725,(3:0.2283154361,(5:0.1602733588,6:0.1119838570):0.0710187622):0.0406372453)
(1:0.0836858981,2:0.1378386805,(3:0.0763342688,5:0.1321407221):0.0624376835)
(1:0.2313845235,2:0.2697398794,(3:0.1878229912,6:0.1727832584):0.0326827459)
(1:0.1697314347,(2:0.1648351102,5:0.1337236062):0.0240630005,3:0.1793729570)
(1:0.1480451827,2:0.2203936479,(3:0.2101468114,(5:0.1176117289,6:0.0960579771):0.0694285846):0.0289203873)
(1:0.2879285383,3:0.2522545365,(5:0.1059846180,6:0.1146048205):0.0413550065)
(1:0.1608359458,2:0.1789739228,(3:0.1364911415,5:0.1436783399):0.0292147630)
(1:0.2150125303,3:0.2856120874,(5:0.1338590670,6:0.1511288743):0.1029913252)
(1:0.1352577232,3:0.1526523282,(5:0.1280690664,6:0.0832310655):0.0537000202)
(1:0.1962415578,3:0.1615660572,(5:0.0636222480,6:0.1179963705):0.0319378370)
(1:0.1095613279,2:0.1805064934,(3:0.1632752486,(5:0.0647408901,6:0.0774287568):0.0621838181):0.0390177084)
(1:0.0973693583,2:0.0790748169,(3:0.0969125829,6:0.1048961222):0.0297553493)
(1:0.2965851748,3:0.3534898914,(5:0.1473162550,6:0.1161872052):0.1608737784)
(1:0.4143195523,(2:0.2303924017,4:0.1660593478):0.1545818941,(3:0.2738887491,6:0.1838841445):0.2064962609)
(1:0.1878782867,(2:0.2282889666,3:0.2401974988):0.1370312625,4:0.2253549234)
(1:0.1158774368,(3:0.1003127062,6:0.0833903373):0.0496905495,4:0.3125248827)
(1:0.1688366932,2:0.2629534443,(4:0.1950833785,6:0.2867104146):0.0314876750)
(1:0.2430260432,2:0.2775852646,(4:0.1315271899,6:0.0713471636):0.1062421778)
(1:0.1694631702,2:0.2494138913,(3:0.1071344157,4:0.0887330287):0.0940791263)
(1:0.2330659323,(3:0.1161791366,4:0.1255378116):0.0599629704,6:0.1762717666)
(1:0.2746995281,(2:0.3683437163,3:0.1723965557):0.0745892421,4:0.1784965679)
(1:0.1449444424,2:0.2199266017,(3:0.2531558709,(4:0.1152937902,6:0.1628790667):0.0762713619):0.0305125767)
(1:0.1792055150,2:0.2633707841,(4:0.1142510112,6:0.2891626373):0.1494988342)
(2:0.3236464706,(3:0.2432384804,4:0.3499257142):0.0611812409,6:0.2186187945)
(1:0.2801581663,(3:0.2054681147,4:0.1565065344):0.1717206978,6:0.4571744287)
(1:3.2057241508,(2:0.8060977177,6:1.1276334834):0.1617528577,3:0.3807449156)
(1:0.0696090986,2:0.1717348335,(3:0.0866500110,4:0.1549568352):0.0440456679)
(1:0.2411111543,(2:0.1826126377,3:0.3642049592):0.3847958339,6:0.0815280248)
(1:0.3501612203,(3:0.1527968040,4:0.1955412228):0.1071681487,6:0.2016145088)
(1:0.0837307046,2:0.3466560641,(3:0.2969707372,6:0.1859228718):0.0863592201)
(1:0.2042971469,2:0.2863785750,((3:0.1381609990,4:0.1400765160):0.1213582287,6:0.1849241688):0.0693325084)
(1:0.1428231195,2:0.2997200906,(3:0.1851428074,5:0.2276783571):0.0404387906)
(1:0.2213168555,2:0.3427968434,(3:0.2188927782,5:0.2833909235):0.0440498704)
(1:0.1612659798,2:0.4138590460,((3:0.0765286025,5:0.1264540832):0.0212123937,4:0.0795129842):0.1037129969)
(1:0.0895347893,(2:0.2848235012,5:0.2563949733):0.1188928360,3:0.1286043540)
(1:0.2008675973,2:0.2029474924,(3:0.2773233103,5:0.1668447270):0.0686635203)
(2:0.1598773675,(3:0.1302781223,4:0.0991557814):0.0857850981,5:0.2293398733)
(1:0.2357027844,2:0.2373013128,(3:0.1356850196,4:0.1751406600):0.1409057739)
(1:0.1671815647,2:0.1312792856,(3:0.1789244801,(4:0.1919984603,6:0.0495231084):0.0265884876):0.0839807717)
(1:0.1257757863,3:0.8379195302,(4:0.2276926888,6:0.2678516278):0.0530571301)
(1:0.1488849599,(3:0.0953773842,4:0.0901751911):0.0438906399,6:0.2202126196)
(1:0.2202501218,3:0.2015680001,(4:0.1533164285,6:0.0981402769):0.0816465676)
(1:0.1352932898,2:0.1743631830,(3:0.0994988251,4:0.0960829367):0.0784021275)
(1:0.1669153096,2:0.2619499530,(3:0.1831984403,4:0.2353612006):0.1045724948)
(1:0.1243010751,2:0.1275681981,(3:0.1535160964,4:0.0942049993):0.0421974573)
(1:0.1996326075,(3:0.0754663137,4:0.1065677002):0.0535769603,(5:0.0797601308,6:0.1111471399):0.0600795847)
(1:0.1433230252,(3:0.0729707481,4:0.0555419133):0.0321345786,6:0.1419156882)
(2:0.1909262425,3:0.2181063678,(5:0.0813561502,6:0.1099188279):0.0441436233)
(1:0.2123551813,3:0.0876029213,(5:0.1246884634,6:0.0965594993):0.1406784961)
(1:0.1610355449,(3:0.1426397554,5:0.0534050393):0.0247511497,6:0.1056245753)
(1:0.3063891999,3:0.1868813369,(5:0.1991324869,6:0.1731005646):0.1077010896)
(1:0.2853453172,3:0.3327369646,(5:0.1274227295,6:0.1649116615):0.1649589395)
(1:0.8996554546,(3:0.2337766603,5:0.1167052258):0.0170342745,6:0.1395157314)
(1:0.1206223227,4:0.1244405225,(5:0.0988293038,6:0.0912863977):0.0551176162)
(1:0.1657458052,2:0.2593755209,(5:0.3140451684,6:0.2531934547):0.2037708154)
(1:0.2512242607,2:0.3090613735,(3:0.2241021678,6:0.2016107149):0.0444866303)
(1:0.1984624586,2:0.1509484345,(3:0.0835128854,4:0.0877720381):0.0914259298)
(1:0.2170366715,2:0.2544678590,((3:0.2545393905,4:0.1854641250):0.4318988970,6:0.5109582477):0.2223516676)
(1:0.2167351565,2:0.5858666430,(3:0.1493998524,4:0.1163104024):0.1080189842)
(1:0.9436711689,2:0.3001205518,(4:0.1541955742,6:0.1849677877):0.1598759496)
(1:0.1702136388,2:0.1684486856,(4:0.1013996138,6:0.1021631948):0.1375903488)
(1:0.1737346170,(3:0.0957936009,4:0.0507528612):0.0446933908,6:0.1712143406)
(1:0.1788165862,(3:0.1973099998,4:0.0927811863):0.0599498142,6:0.1637930883)
(1:0.2279720685,2:0.2353518040,(3:0.1692537760,4:0.2702817427):0.0413167668)
(1:0.2158653732,(3:0.0958795119,4:0.0987313808):0.0914216730,6:0.1514475909)
(1:0.2419179371,2:0.3222466373,(3:0.1177396766,6:0.2522916791):0.0363192044)
(2:0.2338943856,3:0.2384705278,(5:0.1135783754,6:0.1309720193):0.1044945125)
(1:0.2246170194,3:0.6801543905,(5:0.0881594838,6:0.1113921620):0.1148344638)
(1:0.1909222405,2:0.1762522556,(3:0.0976924581,4:0.0872516953):0.0910751954)
(2:0.1888320928,(3:0.1925684405,5:0.1490928826):0.0444193034,6:0.1535311435)
(2:0.2029369413,3:0.2358101960,(5:0.1353949524,6:0.1380090701):0.0958359220)
(2:0.2069626544,(3:0.0573914978,4:0.1155516388):0.0870146570,5:0.1750140300)
(1:0.2216930282,(2:0.1236505226,6:0.5078745971):0.0145101633,(3:0.0874884681,4:0.1152687861):0.0900272228)
(1:0.4983814565,2:0.2696395181,(3:0.2130210292,4:0.2261863808):0.3317965930)
(1:0.2348525388,2:0.3954289488,((3:0.0629716268,5:0.0840966814):0.0232787116,4:0.0672626127):0.1002524012)
(1:0.2313815109,(2:0.3190882544,6:0.2036657169):0.4020552076,5:0.2397908307)
(1:0.1651674219,2:0.1612991703,((3:0.0823727362,4:0.1309148279):0.0498996302,6:0.1067056914):0.0405130906)
(1:0.1864866167,(3:0.1072628526,4:0.0854010118):0.0473028585,6:0.1184640565)
(1:0.2069573593,3:0.1095944852,(5:0.0895891828,6:0.0483767028):0.0500108754)
(1:0.2439035260,2:0.3863340180,(3:0.4077272374,(5:0.1762131859,6:0.2846031880):0.2121688904):0.0901714533)
(1:0.1304574887,3:0.2461901631,(5:0.0552674579,6:0.0831622374):0.0620557725)
(1:0.1991842185,2:0.1884402354,(5:0.1472857164,6:0.1980713857):0.0269134533)
(1:0.2724963025,2:0.3204584495,(3:0.2171768036,5:0.2281639735):0.1083050139)
(1:0.2392293834,2:0.1687788315,(3:0.1732606129,5:0.1817284599):0.0375912533)
(1:0.1524193999,2:0.3466227186,(3:0.1842027332,(5:0.1087331369,6:0.1153774750):0.0654250926):0.0891775847)
(1:0.2307459489,2:0.2325528394,(3:0.2462953447,(5:0.2837043993,6:0.1624303818):0.0382814690):0.0603382429)
(1:0.1977079915,2:0.3032804679,(3:0.2134919469,(5:0.1439253297,6:0.1202571908):0.0852846038):0.0557825890)
(1:0.1563284251,2:0.1971834679,(3:0.1582548604,(5:0.0843746135,6:0.1067547480):0.0472714776):0.0490445564)
(1:0.2199347459,2:0.2062685628,(5:0.1652247551,6:0.2022351988):0.1096055110)
(1:0.1250514800,2:0.2190021342,(5:0.2794897942,6:0.2744083365):0.0325447909)
(1:0.1943281002,2:0.1909235598,(5:0.0987653461,6:0.0934669738):0.0699448478)
(1:0.1903310459,2:0.3037641935,(3:0.2950978003,(5:0.1847049767,6:0.2078244196):0.0643314188):0.0935785065)
(1:0.0824087893,2:0.0985860456,(3:0.1022418652,(5:0.0510108636,6:0.0685257301):0.0462130885):0.0260854168)
(1:0.1366586373,2:0.1389872463,(5:0.0818497108,6:0.0552166675):0.1050505509)
(1:0.1815693325,2:0.1944865297,(3:0.3391929296,5:0.2688263439):0.0983382305)
(1:0.2190857178,(2:0.8895238736,3:0.0974477902):0.0589897877,5:0.1805562000)
(1:0.2904888727,2:0.3018337427,(3:0.1578946622,(5:0.0861498916,6:0.1504354134):0.1038251555):0.0395712233)
(1:0.1382091053,2:0.2146010439,(3:0.1542495988,5:0.1619465828):0.0570523806)
(2:0.1734085898,3:0.1355046790,(5:0.0806012363,6:0.0996756386):0.0572680910)
(2:0.0756965412,(3:0.1355127156,6:0.1963860972):0.0449846712,5:0.1259795401)
(2:0.2797528547,3:0.3082371006,(5:0.1380120477,6:0.1193230493):0.1140161777)
(2:0.1028073582,(3:0.0805255250,4:0.0917742468):0.0410492529,5:0.1782510135)
(2:0.1853448678,(3:0.0624509935,4:0.0781012135):0.0966140893,5:0.1831360887)
(3:0.1043532618,4:0.1125662899,(5:0.1373017271,6:0.1979536025):0.2973702428)
(1:0.1199965122,(3:0.0502933475,6:0.2328612658):0.0456216564,4:0.1589761273)
(1:0.2862839150,2:0.1882837786,(3:0.2954799974,(4:0.1749537734,6:0.2094092443):0.0834459047):0.1199711700)
(1:0.2492773582,2:0.2970059998,(3:0.2602718330,4:0.2481504111):0.0281861810)
(1:0.1399551626,2:0.2100858833,(3:0.1069386794,4:0.0990688071):0.0692393381)
(1:0.2179236609,2:0.1514043861,(4:0.0774072955,6:0.1166662086):0.0923521963)
(1:0.5703888726,2:0.2056844697,(3:0.1543312727,6:0.1579246715):0.0348429979)
(1:0.1840260641,2:0.2031599527,(3:0.1101929631,4:0.1390878611):0.0743040321)
(1:0.1685370241,((2:0.1478890553,6:0.6009512570):0.0640001182,4:0.1842000821):0.0249911856,3:0.1865019308)
(1:0.1579945854,2:0.2383426545,((3:0.1860915391,4:0.1083649063):0.0792086751,6:0.2123931115):0.0598231648)
(1:0.4679877197,2:0.3700112063,((3:0.4408781164,4:0.3632719491):0.0814024661,6:0.3943958841):0.1108098460)
(1:0.3598311659,2:0.1081726176,(3:0.1088028819,(4:0.0527618264,6:0.0597214228):0.0407402746):0.0296910693)
(1:0.4796218816,(3:0.1075664202,6:0.1588972705):0.1656231083,4:0.3631214885)
(1:0.2519012350,2:0.3287172531,((3:0.2628194197,4:0.1114214961):0.1277047817,6:0.1767128337):0.0985647877)
(1:0.2849825549,2:0.1863474907,(3:0.2704512501,6:0.3088601120):0.0817690716)
(1:0.1892160368,(3:0.2739950057,4:0.1396446733):0.3838449061,6:0.1928129600)
(1:0.1883505857,(3:0.2727213639,4:0.1906126005):0.2299716182,6:0.1907985988)
(1:0.4810346214,(2:0.2537301071,3:0.1808230507):0.7410370543,4:0.4896880620)
(1:0.2361486482,((2:0.4331605025,4:0.2503451517):0.1026213580,3:0.2683094386):0.4284726428,6:0.2636814627)
(1:0.3373215350,2:0.1694412134,(3:0.1855428988,4:0.2717046056):0.1021097986)
(1:0.2553786225,3:0.6364083298,(5:0.1916230847,6:0.2428226615):0.0528164709)
(1:0.0493068047,2:0.1714359881,(3:0.1798026722,6:0.1558509152):0.0712749252)
(1:0.1175467762,2:0.1537308486,(5:0.0597511964,6:0.0848229333):0.0508390662)
(2:0.4294899991,3:0.1931755404,(5:0.0772408113,6:0.1472399816):0.0796758159)
(2:0.3670066084,3:0.3201799666,(5:0.1706735788,6:0.2133603216):0.0713225298)
(1:0.1655957602,(2:0.2347339213,3:0.1357216429):0.0116267432,5:0.1677479037)
(1:0.2983262112,2:0.1435035301,(3:0.1343739505,6:0.2404270417):0.0702442931)
(1:0.3296911715,2:0.2298383280,(3:0.3388917133,5:0.2086661868):0.1184183214)
(1:1.4402918915,2:0.2559261390,(3:0.2252772999,5:0.2382673697):0.0886260842)
(1:0.1484129156,(2:0.1265513218,3:0.1426914552):0.0402483378,(5:0.0795002689,6:0.1188656356):0.0355038656)
(1:0.3032331627,(3:0.4313371805,6:0.4512000140):0.1233162364,5:0.2512959579)
(1:0.1369118908,2:0.1063039793,(5:0.0610576293,6:0.0720107285):0.0692395371)
(1:0.2706265387,3:0.2539899859,(5:0.1168805457,6:0.1427977292):0.0503463607)
(1:0.3908572189,2:0.2665461230,(3:0.2908389692,(4:0.6703561985,6:0.2541424656):0.0639166000):0.0609473071)
(1:0.3868813005,2:0.2424804433,((3:0.1205480896,4:0.1404600857):0.0689599308,5:0.1762618527):0.0573488446)
(2:0.2336980319,(3:0.1070623860,4:0.1626560652):0.1305087940,5:0.1478983640)
(1:0.1934904982,(2:0.2120866221,(4:0.1013081807,5:0.4549473685):0.1419760343):0.1776324264,3:0.2434999530)
(1:0.2449162021,2:0.3520164401,(3:0.1715012593,4:0.1472067563):0.1700390708)
(1:0.2089000764,(3:0.1043398018,4:0.1146264026):0.0853375003,5:0.8035847359)
(2:0.0835648319,(3:0.0469082115,4:0.0375692699):0.0515399375,5:0.4547528159)
(1:0.3400301108,2:0.1531421906,((3:0.1197317802,4:0.1227121428):0.0753361333,5:0.1743274735):0.0457085125)
(2:0.2419267533,(3:0.1283694886,4:0.1198663149):0.0957416103,5:0.1875689572)
(1:0.2552355222,2:0.1372974896,((3:0.1370151013,4:0.0846297614):0.0799771935,5:0.2431205407):0.0845320454)
(2:0.2859359896,(3:0.1206657258,4:0.1159518779):0.0667680475,5:0.3283626984)
(1:0.1652565099,2:0.0907733419,(4:0.1133517171,5:0.0848652184):0.0452458008)
(1:0.2045353277,2:0.2052219910,(3:0.2232685498,4:0.1796195099):0.1915468983)
(1:0.2084066220,2:0.1542660722,(3:0.0934868162,4:0.1133849947):0.0950603330)
(1:0.1933949729,2:0.2674153156,(3:0.1266332484,4:0.1192214512):0.1079777052)
(1:0.0759624235,(2:0.1447149008,6:0.5977941453):0.0726923068,4:0.1311962397)
(1:0.2550037067,(3:0.5318726073,4:0.4204297153):0.0459575788,5:0.3127210651)
(1:0.1682439968,(3:0.0836393537,5:0.0852919763):0.0507076761,4:0.0984820414)
(1:0.1459061667,(3:0.1152105524,4:0.1122918044):0.0669586422,5:0.1611243633)
(1:0.1331820443,(3:0.0866877773,4:0.1090477027):0.0244898083,5:0.1001537518)
(1:0.2739431504,(3:0.1326740071,4:0.1090315348):0.1056235590,5:0.2827230923)
(1:0.1889121218,(2:0.1633164598,3:0.1463822825):0.0194831266,5:0.1709340685)
(1:0.1646021534,((2:0.6341335778,3:0.1090632821):0.0259349390,4:0.2632200954):0.0587604159,(5:0.1780667575,6:0.0934706975):0.1544800220)
(1:0.1738613970,2:0.0859425938,(3:0.1013431428,5:0.1056991575):0.0540153170)
(1:0.0654901504,2:0.1161663495,(3:0.0679473933,4:0.0787880689):0.0829246180)
(1:0.2424316033,2:0.1947456868,(3:0.1487612620,6:0.1871043558):0.0528797318)
(1:0.2245262425,2:0.1452944886,(3:0.0912680160,5:0.4596399828):0.0556830218)
(1:0.0795476809,2:0.0716121324,(5:0.0529650785,6:0.0472700048):0.0579230870)
(1:0.0895652189,(2:0.0903623022,6:0.1508262323):0.0083900179,3:0.1322327592)
(1:0.2478490572,2:0.2389889519,(3:0.1438232832,4:0.1167934855):0.1516319631)
(1:0.1439680641,2:0.2266465109,(3:0.0721628126,4:0.1147400166):0.0786159028)
(1:0.1442392104,2:0.1837873474,(4:0.2025066293,5:0.1525351307):0.1089091543)
(1:0.3055158261,2:0.2324251689,(3:0.3151993786,5:0.2940779152):0.0364571691)
(1:0.4832823896,2:0.2488239755,(4:0.2207561121,5:0.3425424213):0.0295076084)
(1:0.1329577543,(2:0.3007297008,5:0.2055828933):0.2884202086,3:0.1189772629)
(1:0.1471126511,(2:0.1359177745,3:0.1179261346):0.0167299735,5:0.1636772880)
(1:0.2898750926,(2:0.8182618998,5:0.2323811815):0.0548239213,3:0.2148469678)
(1:0.5788261908,2:0.2946562317,(3:0.1340776550,4:0.1300594660):0.0741719508)
(1:0.3422335557,2:0.2715252282,((3:0.1829786007,4:0.3169557699):0.0641677225,5:0.2591844052):0.0859429088)
(1:0.3766225162,(2:0.1788147299,4:0.2071246679):0.0468406801,3:0.3059763971)
(1:0.2677207217,(3:0.2145501529,5:0.1624190313):0.0924207152,6:0.1165457307)
(1:0.1885768017,3:0.2178924390,(5:0.1589327337,6:0.2928718793):0.0228541101)
(1:0.2357347194,2:0.2479831893,(3:0.1427881802,4:0.1257888811):0.1175659169)
(1:0.3830305284,2:0.2686725723,(3:0.1429658485,4:0.1614016439):0.1383140941)
(2:0.2525443707,(4:0.3599462042,6:0.2228534237):0.0208216260,5:0.1684079264)
(1:0.2103641995,(3:0.1077819809,5:0.1560339461):0.0739687413,6:0.1995002810)
(2:0.1691577460,(4:0.2062564132,6:0.3621654913):0.0406828187,5:0.1804488967)
(1:0.4167740802,2:0.3109236922,((3:0.1705274711,4:0.1706884287):0.1621303305,6:0.2812203884):0.0668731787)
(1:0.0685733292,2:0.1945353233,(3:0.1361323950,4:0.1325672183):0.0779627974)
(1:0.1802398258,2:0.2362297404,((3:0.1177702769,4:0.1788280944):0.2371256836,6:0.2605063188):0.0771032035)
(1:0.1434017013,2:0.1418030736,(3:0.0826802491,4:0.0295138304):0.0580952272)
(1:0.1423465564,2:0.1502950692,(3:0.0809215739,4:0.0860314012):0.0786758673)
(1:0.1397250309,2:0.1802856803,(4:0.1423084322,(5:0.1178216540,6:0.2378050434):0.0745077076):0.0230286066)
(1:0.1768292994,2:0.2177546683,(3:0.0997044347,4:0.1439285565):0.1318519960)
(1:0.1024313178,2:0.1703886210,(3:0.0808505661,4:0.0786553490):0.0878738141)
(1:0.1546896929,2:0.1439057774,(3:0.1941446602,6:0.0971784415):0.0110291614)
(1:0.1676288997,2:0.1346762273,(3:0.1143278408,(5:0.1200509559,6:0.1061661931):0.0857242892):0.0159528794)
(1:0.1230091047,2:0.1201097781,((3:0.0894544475,4:0.1087180996):0.0595772577,(5:0.1257027352,6:0.0833655836):0.0242846512):0.0301126842)
(1:0.9644609331,(2:0.3057657040,3:0.2211634032):0.0250978231,5:0.2057833781)
(1:0.2346398850,(2:0.3603077434,5:0.3043625225):0.6457418093,(3:0.2298419179,6:0.3440792917):0.0988992840)
(2:0.2075261819,3:0.1275320881,(4:0.2696382475,5:0.1436324181):0.1043428111)
(1:0.1646507238,(3:0.2179572105,5:0.1841705272):0.0288727389,6:0.2200026811)
(1:0.2951718288,2:0.2091511625,(4:0.1313522545,6:0.4426501151):0.0454834754)
(1:0.2312910210,2:0.4529599559,(4:0.1309875325,6:0.1977179866):0.0358844083)
(1:0.1898339196,4:0.1263605143,(5:0.0832482284,6:0.1461784550):0.0671820793)
(1:0.1479362256,2:0.1337851270,(3:0.1721906388,(5:0.1079463533,6:0.0688654490):0.0525513563):0.0407740563)
(1:0.1466686389,4:0.2557939125,(5:0.1499874696,6:0.2192173265):0.0465991340)
(1:0.1263271326,(3:0.0867335328,4:0.1003200185):0.0469508808,6:0.2314282797)
(1:0.2080417422,2:0.3106670454,(5:0.1747276003,6:0.1005319171):0.1159340851)
(1:0.1833300381,(3:0.1604903143,4:0.0667284971):0.0577081062,5:0.1754914793)
(1:0.5762152965,2:0.1535549303,(3:0.1435230684,5:0.2296767161):0.0368078448)
(1:0.4381119346,2:0.2440137391,((3:0.0717343650,4:0.1244237277):0.1065861329,6:0.1688721581):0.0633711028)
(1:0.1959688289,3:0.6997100705,(4:0.2169685122,6:0.2060488451):0.0832876880)
(1:0.2459041814,(3:0.1907264708,5:0.2133096109):0.0449548664,4:0.1255983557)
(1:0.2349129459,3:0.6703711074,(5:0.1945632642,6:0.1277121628):0.0630590562)
(1:0.1299495066,2:0.4626593686,(3:0.1219917226,4:0.1038267707):0.0550306937)
(1:0.3099823565,(3:0.1544787313,4:0.1139502080):0.0978583038,5:0.2452345356)
(1:0.1716042525,2:0.1507463795,((3:0.1075079915,4:0.1112181610):0.0516747338,(5:0.1358046844,6:0.1024720709):0.0547146910):0.0298102352)
(1:0.2456392686,(3:0.1209258340,4:0.1656656753):0.1078998634,5:0.2093649898)
(1:0.1219905014,4:0.1208635685,(5:0.0707527860,6:0.0762878443):0.0345526809)
(2:0.2518753964,(3:0.1341518279,4:0.1177196498):0.0706263240,(5:0.1088438463,6:0.1284893956):0.0894368301)
(1:0.1887824975,2:0.2803829183,(5:0.0935712009,6:0.1145587492):0.1263740488)
(1:0.1676915610,4:0.2108184560,(5:0.1547138776,6:0.1491855675):0.6327524491)
(1:0.1831649830,2:0.1546427363,((3:0.1838125600,4:0.0856459704):0.1024429193,5:0.1986351792):0.0346592562)
(1:0.1247588466,2:0.2123367584,((3:0.1314747137,4:0.0872568283):0.0600359752,6:0.1664532613):0.0511879531)
(1:0.1827507037,(3:0.1153981351,4:0.0906105049):0.0477256422,6:0.1180916903)
(1:0.0898385768,3:0.0783226437,(5:0.0511172005,6:0.0555169103):0.0370458447)
(1:0.1544630275,(3:0.0983066607,4:0.1971277018):0.0670826202,6:0.2028745393)
(1:0.1690506092,(2:0.2575140475,6:0.1466495354):0.0454700866,4:0.1986273623)
(1:0.2628806645,2:0.3343548849,(4:0.2203218527,5:1.0201351566):0.0739380304)
(1:0.1053264205,2:0.1390995458,(3:0.0702283740,4:0.0757450967):0.0664622698)
(1:0.0992079225,2:0.1605171374,((3:0.0622717493,4:0.0843049717):0.0515559825,(5:0.3717549927,6:0.0168429845):0.2576181342):0.0372026403)
(1:0.1399337941,2:0.1369423813,(3:0.0636674951,4:0.1049502419):0.0599877648)
(1:0.2689731341,2:0.3040744371,(3:0.1249132031,4:0.0922286974):0.0837225272)
(2:0.0154878638,4:1.3799694920,(5:0.0830826543,6:0.1060905833):0.0682466154)
(1:0.2400278236,(2:0.0570153564,6:0.7325012557):0.1210400908,4:0.2898694237)
(1:0.1441752665,(2:0.2973234112,6:0.2605926557):0.6069092800,4:0.2790481277)
(1:0.1266516500,(2:0.1363046420,(5:0.0694800824,6:0.1728551348):0.0655806470):0.1902667157,4:0.1558010064)
(1:0.1823555808,4:0.1290855182,(5:0.1357979861,6:0.0941571392):0.2630194530)
(1:0.2392178145,2:0.1907173510,(3:0.1749919584,4:0.1599491405):0.0966749220)
(2:0.1746442365,3:0.1451635174,(4:0.2077362661,6:0.2090766719):0.0281352128)
(1:0.2128541909,(2:0.2700113795,3:0.0963081082):0.0465646309,4:0.0891680442)
(1:0.2248657931,2:0.1622518779,(3:0.0962300136,4:0.1233787072):0.0679763630)
(1:0.1738892631,(3:0.1017838780,4:0.0880315812):0.0605912027,6:0.1665615613)
(1:0.2180827408,(3:0.1051329497,4:0.0816069809):0.0787362969,6:0.1465700009)
(1:0.1294476133,(3:0.0677158694,4:0.5354710656):0.0366046483,6:0.0990049017)
(2:0.3707769943,(3:0.1719624715,4:0.1478605269):0.1305951309,6:0.2344862067)
(1:0.2211989849,2:0.1926099475,(3:0.2365569066,5:0.1980519271):0.0437739028)
(1:0.1894924855,2:0.2273747110,(3:0.0670894665,4:0.1029444439):0.0941171461)
(1:0.2006385062,2:0.1657125388,((3:0.0983918871,4:0.1167789929):0.0648053189,5:0.2588341658):0.0179350796)
(1:0.2810425032,(3:0.1932232603,4:0.4581588488):0.1228868527,5:0.2437599931)
(2:0.3584673458,(3:0.1304198825,4:0.1456347323):0.0505397279,5:0.2187669864)
(2:0.2509854073,(3:0.1305599867,4:0.1448165397):0.0692737968,5:0.2138728825)
(1:0.1234629664,2:0.2044284025,(3:0.1279491682,5:0.1406043250):0.0714502824)
(2:0.2578382305,(3:0.1094766035,4:0.1001695341):0.0673542250,5:0.0149791558)
(1:0.1300522723,2:0.1031869246,(3:0.1000507476,5:0.1210989741):0.0349743885)
(1:0.1761322907,(2:0.1158292445,5:0.1776883967):0.0270585178,3:0.2915854999)
(1:0.0945139145,2:0.0837761620,(3:0.1022273271,5:0.1216721241):0.0360614151)
(1:0.1823160699,2:0.1926523544,(3:0.0987627578,4:0.0907592412):0.0957248478)
(1:0.2956659189,2:0.3526303410,(3:0.1386562918,4:0.1020050638):0.0657417265)
(1:0.1450517215,2:0.2107043607,(4:0.1599430697,5:0.1158512821):0.0534252901)
(1:0.3225611025,2:0.7381951257,(4:0.2752390668,5:0.2333090019):0.0540096975)
(1:0.0963083792,2:0.3978231279,(3:0.1376077594,5:0.1398681447):0.0613992075)
(1:0.1043263357,2:0.1707328715,(3:0.0805282238,4:0.0850086308):0.1344519191)
(2:0.2153987607,(3:0.1600892543,4:0.1423176883):0.0900717238,5:0.2066753806)
(1:0.1344835785,2:0.1619871286,(3:0.1456882137,4:0.1759364570):0.1145017652)
(1:0.1219845625,2:0.1114203179,(3:0.2932887498,6:0.1121209519):0.0430521172)
(1:0.2816712985,2:0.1511220966,(5:0.2267327826,6:0.1511938213):0.1099225246)
(1:0.2588646302,(2:0.1444522449,3:0.9835867643):0.0604399192,6:0.3433396899)
(2:0.1310647417,(3:0.8627505738,6:0.1590428418):0.0915240868,5:0.3404092951)
(1:0.2975689201,2:0.2083046326,(5:0.2912538351,6:0.2636162592):0.0820221374)
(1:0.1608161921,(3:0.1549090445,4:0.1169828334):0.0757139500,6:0.1488716279)
(1:0.2143486975,(2:0.1278275080,(5:0.1046233811,6:0.0628864088):0.0601632738):0.0286011906,3:0.2583437103)
(3:0.2716169178,(4:0.3167100017,5:0.2956590756):0.1482475315,6:0.2172403462)
(3:0.3543615127,(4:0.3289453914,5:0.1702485975):0.0595802352,6:0.1738901087)
(3:0.2853117071,(4:0.5423395244,5:0.2080474404):0.0476421986,6:0.1723086775)
(1:0.8863121501,(2:0.4585394073,(3:0.2006124758,4:0.1752728378):0.0814848892):0.0526034088,6:0.2340019052)
(1:0.6542111776,(2:0.2412267553,(3:0.1319314943,4:0.0938400754):0.0686314103):0.0564777776,6:0.1450716578)
(1:0.1413326895,(2:0.0825382238,3:0.1228206855):0.0173631567,6:0.0690218504)
(1:0.1573656641,2:0.1467608649,(5:0.0725050388,6:0.0839857235):0.0648133757)
(1:0.1210502538,(2:0.3152426428,5:0.3329643521):0.1495272999,6:0.9315114081)
(1:0.2227039135,2:0.1542870099,((3:0.1280508615,4:0.3354915199):0.0301871218,6:0.1765361938):0.0248224541)
(1:0.2951345919,(3:0.1773421699,4:0.1495806273):0.1409860754,6:0.1769385273)
(1:0.1944853494,2:0.4750049027,(3:0.3269486555,5:0.2725014621):0.0531945147)
(1:0.2050799331,2:0.1940561304,(3:0.2070818219,(5:0.1288585620,6:0.1468196162):0.0588858642):0.0342630023)
(1:0.1833911827,2:0.1553619069,(3:0.0836487069,4:0.0987336268):0.0902244896)
(2:0.2192847492,4:0.8093687282,(5:0.1789369489,6:0.1592704992):0.1144224895)
(1:0.3526895093,4:0.2061504428,(5:0.2129275062,6:0.1465305053):0.1771008110)
(1:0.1733247010,2:0.8589984115,(5:0.1031433854,6:0.1103885771):0.0856195279)
(1:0.1733036949,2:0.1342376723,(3:0.1439510159,(4:0.6584655898,(5:0.0937990279,6:0.0540878701):0.0206932482):0.0220736456):0.0897709656)
(1:0.1167548614,2:0.1119792659,((3:0.0777955995,4:0.0729076458):0.0424025985,6:0.1821087923):0.0278944211)
(2:0.2210392848,4:0.2196867323,(5:0.1241120253,6:0.1760080867):0.0401318741)
(2:0.1114545336,(3:0.0811852938,4:0.0443888273):0.0575959497,6:0.1247133517)
(1:0.2954890021,2:0.3302419083,(3:0.2439933019,(5:0.1823513831,6:0.2228842502):0.1072167513):0.0794339819)
(1:0.2712515855,(3:0.0079536274,5:0.0134995244):0.1701056401,6:0.0930481050)
(1:0.1072297363,(3:0.0365504050,5:0.0108651893):0.0217721196,6:0.0724350298)
(1:0.2377938706,2:0.1886099531,(5:0.1343697991,6:0.1791347911):0.0597697320)
(1:0.1285958457,2:0.2017176977,(4:0.1624810782,5:0.1903654376):0.0207694133)
(1:0.2434697415,4:0.1830789588,(5:0.0792230559,6:0.0973534642):0.0624578386)
(1:0.1912820397,(2:0.1476016360,5:0.1654288339):0.0208962316,4:0.1531510687)
(1:0.1941535882,(2:0.1587251339,4:0.1179199194):0.0786231673,(5:0.1358447546,6:0.0472024104):0.0305987969)
(3:0.1612901515,(4:0.1610212309,6:0.2703071766):0.3759216860,5:0.2283169740)
(1:0.1598730146,(2:0.1628566639,3:0.1842541689):0.0596307375,(5:0.1189330861,6:0.1692900997):0.4836399106)
(1:0.3377269975,(2:0.2576988790,4:0.2746007037):0.0578172699,(3:0.7747535111,(5:0.3354614412,6:0.3351250154):0.0838356354):0.0367805611)
(1:0.1743004996,(2:0.4878407948,(5:0.1744971720,6:0.1036992459):0.0420373366):0.0473368123,3:0.2088364490)
(1:0.6115088531,(2:0.1560537331,5:0.7332948483):0.0262826192,(3:0.1394184054,4:0.1428498217):0.0723344164)
(2:0.1935375664,(3:0.0649700501,4:0.1153868781):0.0631623478,6:0.1660011243)
(2:0.1462278195,(3:0.1236108475,4:0.0900085727):0.0109912954,5:0.2092168461)
(2:0.1791466415,4:0.2137889291,(5:0.1058075847,6:0.0802636624):0.0593826514)
(2:0.2748409695,3:0.2394720643,(5:0.1142902802,6:0.1447713933):0.0826270057)
(2:0.2022018831,(3:0.1277526020,4:0.1343261770):0.1203763668,5:0.2376104302)
(1:0.2788228635,2:0.1404562137,(3:0.1471833348,4:0.1363192721):0.0832299116)
(2:0.2852999346,4:0.2726627730,(5:0.1025555327,6:0.1073458826):0.1853508174)
(1:0.1529731289,(3:0.1047009545,4:0.0857285070):0.0610417511,5:0.1810044648)
(2:0.1773049579,3:0.2175995368,(5:0.1199655769,6:0.0590018431):0.8438222297)
(1:0.1137040511,2:0.1192685533,(4:0.3031780821,5:0.2514997852):0.2568260969)
(1:0.1850417059,(3:0.1618592912,6:0.1221680414):0.0234566525,5:0.1975377426)
(2:0.1358294752,(3:0.0783044519,4:0.2060108334):0.0271905268,5:0.1213669760)
(2:0.1636392661,4:0.1433093964,(5:0.0805279099,6:0.0709674837):0.0370313817)
(2:0.1968822868,(3:0.0868434627,4:0.1941327914):0.0586679734,(5:0.0542250245,6:0.0945895261):0.0657553582)
(1:0.1939722891,(3:0.0863594773,4:0.1374241845):0.0524778424,(5:0.1186099414,6:0.0691464627):0.4238407159)
(3:0.1546274890,4:0.0832553375,(5:0.1158040201,6:0.1427540796):0.2054150899)
(3:0.2243139926,4:0.1902178223,(5:0.1423925581,6:0.1107462118):0.4546808375)
(3:0.0821437955,4:0.0887819307,(5:0.1039134226,6:0.0870470438):0.1158547156)
(1:0.3029750617,(3:1.4327739526,5:0.0000021690):0.0833727192,6:0.0934434682)
(2:0.2906505925,(4:0.1850598177,6:0.1911642259):0.0639609738,5:0.2690443695)
(1:0.1819888676,4:0.1811992699,(5:0.0681016900,6:0.1680239545):0.0755281585)
(2:0.1179545448,3:0.0823178510,(5:0.0491478117,6:0.0575756329):0.0671783552)
(1:0.2038364117,2:0.0972433996,(4:0.1615579565,5:0.1471216889):0.0238741913)
(1:0.1822940707,(2:0.0576097642,3:0.1326292519):0.4046506610,5:0.1330824412)
(1:0.1418284597,2:0.1221029386,(5:0.0852604849,6:0.0931769343):0.0639202614)
(1:0.1985109124,2:0.4903684325,(5:0.1097100984,6:0.1262301771):0.1279427657)
(1:0.1972530462,2:0.1277906004,(5:0.1236717519,6:0.1189232389):0.1424616658)
(1:0.2659147363,2:0.1519431815,(5:0.1191083578,6:0.1156071315):0.1278581827)
(1:0.1694766390,2:0.2244205508,(3:0.3603282896,5:0.2731612905):0.0516076004)
(2:0.1896901683,3:0.1975746367,(5:0.0610470940,6:0.1002775921):0.0501307883)
(1:0.1296443331,(2:0.3732545182,(5:0.1269665600,6:0.4264344113):0.0382423823):0.0171020880,4:0.1260744976)
(1:0.1901396214,2:0.1431433359,(3:0.1932227538,(5:0.1323853696,6:0.1093030489):0.0644387484):0.0388965513)
(1:0.1746182642,2:0.1532403272,(5:0.1168056047,6:0.1387111961):0.1106929355)
(1:0.2003855884,2:0.1334603931,(3:0.1148677150,4:0.1065822656):0.0736602915)
(1:0.3084948539,2:0.2836258767,(3:0.1660501701,4:0.2041558094):0.2322458255)
(2:0.1572954269,3:0.8665297644,(4:0.2324724565,6:0.2294955782):0.1785467501)
(1:0.2017837847,2:0.1133636465,(4:0.2028140203,6:0.1087733395):0.0289369350)
(1:0.1060394340,2:0.0987161460,(4:0.1049705997,5:0.1332862681):0.0430472221)
(1:0.4808506632,(2:0.2198327743,4:0.1890466448):0.0149666834,(5:0.1017864994,6:0.0997261882):0.0421415118)
(1:0.1720161673,2:0.1812099765,(4:0.1734580680,5:0.3045340082):0.0319802492)
(2:0.1378325555,(3:0.4239482842,4:0.1892880287):0.0470895014,5:0.3551182649)
(1:0.2230067763,4:0.2706676870,(5:0.1198968470,6:0.1106229934):0.0825276948)
(1:0.4434077752,(2:0.6199282924,4:0.2495084084):0.2488236094,6:0.1628990368)
(2:0.1630990410,4:0.2550914251,(5:0.1315903054,6:0.0927226367):0.0963737664)
(2:0.2447280962,4:0.0753831575,(5:0.1207257321,6:0.1066162782):0.0734931235)
(1:0.3120445704,(2:0.1614788890,3:0.2675214841):0.0476963922,6:0.1497614269)
(1:0.5370394677,3:0.5927261650,(4:0.1715832278,6:0.2219603554):0.3521308393)
(1:0.1301645374,2:0.1993408236,(3:0.1752186174,4:0.1456956378):0.0461914798)
(1:0.1811823537,2:0.1464418736,(3:0.2649267095,4:0.0782640964):0.0914503790)
(1:0.1228968565,(2:0.4804862961,4:0.1859497084):0.1316685717,3:0.1496245319)
(1:0.2209818022,(2:0.2233527928,4:0.2276023820):0.4587964351,3:0.1352629119)
(1:0.2456873073,(2:0.2238024144,4:0.1641207268):0.3426975153,3:0.1966873805)
(1:0.1871150141,2:0.1705444733,(3:0.1165391299,4:0.0902520993):0.0776660990)
(1:0.1581894942,2:0.1362212664,(3:0.3300298870,4:0.1250014018):0.0645275544)
(1:0.1418860364,2:0.1088044962,(3:0.1122169802,4:0.0862509592):0.1130459238)
(1:0.1389292579,(2:0.1174379896,4:0.1268339902):0.1533276617,3:0.1513880632)
(1:0.1461969132,(2:0.5229951404,3:0.1631275885):0.0280086451,4:0.2249670416)
(1:0.1885798385,2:0.1637251914,(3:0.1407889486,4:0.2242359664):0.0181250158)
(1:0.1916363980,2:0.2461415609,(3:0.1061739477,4:0.1126749078):0.1074515285)
(1:0.2086051019,2:0.2408331918,(3:0.2803408356,4:0.3191815397):0.0408677640)
(1:0.1708173547,2:0.2589421508,(3:0.2795095451,4:0.5559780491):0.0679806060)
(1:0.2217563946,2:0.3397010816,(3:0.2497970185,(4:0.1927565721,5:0.1264922205):0.4181900702):0.0297502165)
(1:0.0900155887,2:0.0917146867,(3:0.0790396887,4:0.0765971151):0.0588376938)
(1:0.1540259507,2:0.2297678211,(3:0.1004549641,4:0.1134686898):0.0955379690)
(1:0.1153180241,2:0.1058936339,(3:0.0813980361,4:0.0618555009):0.1057872562)
(1:0.1633114267,(3:0.1604127394,5:0.0683954655):0.0764824743,4:0.0869526245)
(1:0.1881713195,(3:0.1300742514,4:0.0493795223):0.0068366118,5:0.0874450806)
(1:0.1029104143,2:0.1980146773,(3:0.1152432144,4:0.5605776289):0.0261618756)
(2:0.2175982897,3:0.2281727074,(4:0.2254476610,5:0.1670531043):0.1042805633)
(1:0.1734532264,(2:0.2318143580,(4:0.0925736826,5:0.0861085299):0.0326470052):0.0338632929,3:0.1164989555)
(1:0.1804143050,(3:0.0998221969,4:0.1172480853):0.0799561010,6:0.1581580499)
(1:0.2641400680,(3:0.0955578642,4:0.0805935496):0.0580328124,6:0.1430163557)
(1:0.3390286666,(3:0.1592054065,4:0.1485628921):0.1341867745,6:0.2721348221)
(1:0.2193418117,(3:0.1431813224,4:0.1407810608):0.0602499059,6:0.1854453321)
(1:0.3474203714,3:0.2319565716,(5:0.2376611896,6:0.1653614486):0.1098535784)
(1:0.1831125402,(2:0.0774389480,6:1.7525481117):0.2633046938,3:0.2642111958)
(1:0.9592268118,(2:0.3226420018,5:0.2006734519):0.0643656852,6:0.2109520812)
(1:0.1322349013,2:0.1079496913,(5:0.1239191672,6:0.1022988098):0.1087392647)
(1:0.1931609230,2:0.2012587155,(5:0.1307877854,6:0.4549432148):0.0980351961)
(1:0.1114164061,(2:0.1027868182,5:0.1472233031):0.0473784230,3:0.1489252419)
(1:0.0802709835,(2:0.1349713199,6:0.0953219103):0.0464258219,3:0.4487729217)
(1:0.1412018872,2:0.1729153924,(3:0.0930019142,4:0.0948472037):0.0766716340)
(1:0.1840471438,2:0.3297014175,(4:0.1599997850,5:0.1986970227):0.1125488299)
(1:0.1403528183,2:0.2067202632,(3:0.0612596429,4:0.0823462059):0.0676413546)
(1:0.2488844704,2:0.3171400191,(4:0.2834052210,6:0.2570077833):0.0690575066)
(1:0.1967001176,2:0.1967866573,(3:0.0686771252,4:0.1045492488):0.0800268400)
(1:0.1585111710,(2:0.1556008691,6:0.1765646800):0.2529181172,4:0.1376651759)
(1:0.1197981861,2:0.2402135739,((3:0.1090315946,4:0.1270749691):0.0684554534,6:0.1315536007):0.0572883219)
(1:0.7111765099,2:0.2980428491,((3:0.2151934783,4:0.0992197554):0.0903506331,6:0.1680124528):0.0771566222)
(1:0.1243945872,2:0.1669448316,((3:0.0747478715,4:0.0747794502):0.0493787545,(5:0.0755731314,6:0.1461501350):0.0349161915):0.0527629019)
(1:0.1178467860,2:0.2437062961,(3:0.1888289898,(5:0.0842325563,6:0.1138294945):0.0639778341):0.0262022566)
(1:0.2053173425,4:0.1423668636,(5:0.1310162362,6:0.1193991219):0.0545379397)
(1:0.2029956357,(3:0.0790057054,4:0.1061200218):0.0774269792,(5:0.1267150077,6:0.1330515449):0.0629121998)
(1:0.2201550678,2:0.2799895993,((3:0.1375062553,4:0.1394621322):0.0936677733,5:0.2389957784):0.0397821299)
(1:0.1451534786,2:0.2774349470,(4:0.2320524914,5:0.2321533032):0.0230880598)
(1:0.2105358584,2:0.2666142484,(((3:0.1688391734,4:0.1277920830):0.0680922680,6:0.1143049366):0.0282712196,5:0.1378264919):0.0745240824)
(1:0.1623452301,(2:0.1804193769,(5:0.1168093675,6:0.0785237111):0.0390666379):0.0188558566,(3:0.1207345675,4:0.0939384155):0.0788686542)
(1:0.2100170188,2:0.2158097881,(4:0.2060018925,5:0.2649074024):0.0489556267)
(1:0.1917155883,2:0.1947989485,(3:0.1410408258,4:0.1049717218):0.0926215342)
(1:0.1712682378,2:0.0981049915,(5:0.0747525979,6:0.0647928495):0.0919364094)
(1:0.1370352114,2:0.2311129804,(4:0.1375227967,5:0.1314575203):0.0307649628)
(1:0.0857034818,2:0.1230532762,(5:0.0751316551,6:0.0639104404):0.0519493360)
(1:0.1684514931,2:0.1888362426,((3:0.1018229239,4:0.0887382207):0.0756890198,6:0.1817147702):0.0235961969)
(1:0.3901954281,(3:0.1844000272,4:0.1845521576):0.1021649966,(5:0.1244821241,6:0.1869890937):0.1224136076)
(1:0.2179916773,2:0.0936752347,(5:0.1730511705,6:0.0919938833):0.0632804115)
(1:0.1956441470,2:0.3281094442,(3:0.2434934858,5:0.1845008767):0.0312235066)
(1:0.2341020618,(2:0.1328551987,5:0.2249160847):0.3838971537,3:0.1616836188)
(1:0.3851458804,(2:0.5357454320,3:0.2743494698):0.0972219880,5:0.3119473617)
(1:0.1725784223,2:0.2714786840,(3:0.1429152776,5:0.1875824972):0.0452179030)
(1:0.1684510161,(2:0.2299615131,3:0.1451460362):0.0242966270,5:0.1353055666)
(1:0.0940799832,((2:0.1040841063,5:0.8999674244):0.0523883393,6:0.1817223197):0.0184541405,3:0.2349504842)
(1:0.3473250242,2:0.1167861978,(5:0.0770201219,6:0.1169201545):0.0627428411)
(1:0.2290265203,(3:0.4553911196,5:0.5946888895):0.2941133248,6:0.1330115629)
(1:0.2935201410,(3:0.3454284927,6:0.4002218025):0.2086304018,5:0.2806765551)
(1:0.0890836981,2:0.1925558654,(3:0.2149848067,5:0.1627965801):0.0382416830)
(1:0.0502026768,(2:0.0803268654,(3:0.0566994058,4:0.0373264560):0.1202989877):0.0769951694,5:0.1937605055)
(1:0.6143603946,2:0.1300700349,(3:0.1277741138,5:0.1626051692):0.0639534817)
(1:0.2230487728,(2:0.2149825093,(3:0.1698702737,4:0.2263378818):0.1511417346):0.0358505717,5:0.1594213209)
(1:0.0974628715,(2:0.1313368284,6:0.1161109068):0.1773630953,3:1.1816183804)
(1:0.1216191104,2:0.1527735278,((3:0.0729633254,4:0.1013018852):0.0550947491,6:0.1216930279):0.0451060285)
(1:0.5096229806,(2:0.2722642040,3:0.4289823049):0.0928678631,6:0.1608310906)
(1:0.1735439137,2:0.1267105061,(3:0.1559874682,6:0.1549139923):0.0126248689)
(1:0.2931401683,(3:0.1262355676,4:0.1610880940):0.0750727853,(5:0.1870412400,6:0.1823411958):0.0662702213)
(1:0.1859348689,2:0.2150632749,(3:0.2384183399,4:0.0693871760):0.1109024577)
(1:0.1212360813,2:0.1549610191,(3:0.1799655509,6:0.1259466659):0.0204008324)
(1:0.3260120633,3:0.2874571111,(5:0.3687107993,6:0.0853568666):0.0649530681)
(2:0.2180605764,(3:0.2015522145,4:0.2262039212):0.1222989256,6:0.2137643121)
(1:0.2601591016,3:0.2312134296,(5:0.1311666761,6:0.2327650794):0.0988919583)
(1:0.2079439569,2:0.4163516127,(4:0.2070250013,6:0.1831744340):0.0506150240)
(1:0.3112945620,(3:0.1750550965,4:0.1817024667):0.0504794107,6:0.8737220906)
(1:0.7362160872,2:0.1276335346,(5:0.0428499272,6:0.0847872199):0.0430454824)
(1:0.2192541181,4:0.1588890396,(5:0.1230860322,6:0.0998523718):0.0747132982)
(1:0.2111204370,(3:0.0864134028,4:0.1070553932):0.0775695709,(5:0.1287079414,6:0.1228948247):0.0626289674)
(1:0.2230035609,2:0.1696837306,(3:0.1657703044,6:0.1021326076):0.0164962195)
(1:0.0592297199,2:0.1039759701,(4:0.1604560085,(5:0.1054827642,6:0.0525255343):0.0343307541):0.0553780384)
(1:0.1560845416,2:0.1607974301,(4:0.1471026163,6:0.1582537809):0.0316091587)
(1:0.1459291428,4:0.2077891023,(5:0.1159718682,6:0.1074809240):0.0369258478)
(1:0.0876480236,(3:0.0439324477,4:0.2556317404):0.0550447710,5:0.0902449317)
(1:0.2780891868,2:0.2632999529,((3:0.0974965688,4:0.2068959588):0.1567385778,6:0.4077566576):0.0808197450)
(1:0.1796938430,2:0.2115587259,((3:0.1093938115,4:0.1457791449):0.0559817189,6:0.1352768626):0.0370732112)
(1:0.3084150403,(3:0.1522233294,4:0.2425096583):0.1545439585,6:0.2410153083)
(1:0.1953701390,2:0.1589037447,((3:0.0969509121,4:0.0858922476):0.0519135857,5:0.1833328860):0.0369680689)
(2:0.2921953016,(3:0.1273156165,4:0.1642153393):0.0719654317,6:0.2807244292)
(1:0.0985385289,2:0.1839217745,((3:0.0942060000,4:0.0709211283):0.0523841992,(5:0.0831886219,6:0.0617362078):0.0423245369):0.0435095190)
(1:0.1229862874,2:0.1392276957,(5:0.0925592236,6:0.0928808507):0.0858795777)
(1:0.1799493919,(3:0.1425669848,4:0.1981694868):0.0698685632,6:0.1914437158)
(1:0.2730145274,4:0.2335231148,(5:0.1396498810,6:0.1009008290):0.0590995564)
(1:0.2427174728,(3:0.1293969087,4:0.0911098296):0.0819075520,(5:0.0964581699,6:0.1468395711):0.1255421428)
(1:0.1866530247,(3:0.0882333353,4:0.1134147200):0.0574938736,5:0.1760452657)
(2:0.2715988028,(3:0.1301006785,4:0.1541811933):0.0831780374,(5:0.1316613395,6:0.1171255082):0.0961228784)
(2:0.1416898295,3:0.0975723369,(5:0.0862811846,6:0.0815623283):0.0425482216)
(2:0.1886744294,3:0.1976866413,(5:0.0754556006,6:0.0969040045):0.0554456914)
(1:0.1673850127,(3:0.0918071676,4:0.0915406690):0.0520182560,6:0.1652296568)
(1:0.3822752502,(3:0.0690970719,4:0.1676612627):0.0986679838,6:0.0982111287)
(1:0.2394436640,3:0.1862506910,(5:0.1878196987,6:0.1279386267):0.1327133961)
(1:0.3453821022,(3:0.1184054525,4:0.1354782781):0.0973287502,6:0.1620694001)
(1:0.2749548195,2:0.3059308224,(3:0.2040359368,6:0.1963844965):0.0509613968)
(1:0.1656685708,2:0.1753572465,(3:0.1048073995,4:0.1125317056):0.0739212932)
(1:0.1772786838,2:0.2376983952,(4:0.2197133483,6:0.2389185174):0.0879367160)
(1:0.1344243454,(2:0.3421911805,(3:0.3037891002,6:0.1467508517):0.0167761466):0.0560710558,4:0.7445558697)
(1:0.4785242615,(3:0.0856594689,6:0.1432298590):0.0135863030,4:0.1222154236)
(1:0.2480799911,3:0.2394344347,(4:0.1457534106,6:0.1081778365):0.0708610084)
(1:0.1724683933,2:0.2973706765,(3:0.1765680345,4:0.1564289696):0.0826343960)
(1:0.1653441946,2:0.0982695218,(4:0.3076569007,6:0.2530122193):0.0172848143)
(1:0.2459903148,(3:0.1253596478,4:0.1623895233):0.1188287532,6:0.2537039969)
(1:0.2657371766,2:0.3074290783,(4:0.2394066278,6:0.2336551346):0.0724338515)
(1:0.1505011423,2:0.2558205300,(3:0.1886551848,6:0.3980339549):0.0459551608)
(1:0.3113027566,3:0.2139563577,(4:0.1162687034,6:0.1230646453):0.0872833474)
(2:0.3049892364,3:0.2111828452,(4:0.7639738574,6:0.1261747797):0.0722405839)
(1:0.1670487724,2:0.3983610059,(3:0.1949767078,4:0.2549081667):0.1302037170)
(1:0.1170749497,2:0.1446878362,(3:0.1555286879,(4:0.0675700169,6:0.0781045749):0.0471139684):0.0467429283)
(1:0.1487871136,(2:0.1239865265,3:0.2513412678):0.0304093886,4:0.1922147291)
(1:0.1622211111,2:0.2559172534,(4:0.1546829268,6:0.1664048828):0.0480088321)
(1:0.1624728034,2:0.2217829260,(4:0.1665497833,6:0.1943421486):0.1212932240)
(1:0.2369215574,2:0.1644394491,(3:0.2886121878,6:0.1656536372):0.0484043545)
(1:0.0978438379,2:0.3249453622,((3:0.0972213606,4:0.0810073883):0.0332935818,6:0.1077085033):0.0536532786)
(2:0.2129712477,(3:0.1311724213,4:0.1498729539):0.1118930309,5:0.2493887436)
(1:0.2380918176,((3:0.1009574675,4:0.1042236169):0.0494137360,5:0.2864494273):0.4993671053,6:0.2022123424)
(1:0.1886600873,(2:1.3656929787,6:0.1787510183):0.1023071818,4:0.2135786687)
(1:0.2429467874,(3:0.2188110240,4:0.1124048714):0.0677274356,6:0.1524637226)
(1:0.1010710945,2:0.1021673858,(3:0.0571834248,4:0.0694866380):0.0713564916)
(1:0.1490800276,2:0.2610098022,(4:0.2025859416,6:0.1168037849):0.0814667326)
(1:0.1798947225,(2:0.4454256254,3:0.2826394900):0.2308320818,4:0.2314612909)
(1:0.3168123302,2:0.1057098011,((3:0.0925488316,4:0.0809011345):0.0340755498,6:0.1321712013):0.0125137522)
(1:0.1643321669,2:0.2120799240,(3:0.1046254649,4:0.1109667862):0.1079167203)
(1:0.3168198182,2:0.1877409800,(4:0.1391420221,6:0.1112808508):0.1120266458)
(1:0.2740036993,2:0.3026679374,(4:0.2660340317,6:0.2480254693):0.2307038248)
(1:0.1461789575,3:0.1277724007,(4:0.0724845258,6:0.0802994425):0.0559380694)
(1:0.1120863587,2:0.2682412850,(3:0.1258569393,4:0.0633739364):0.0657213721)
(1:0.2720000215,(2:0.4007646326,3:0.3088771986):0.0087910359,6:0.2715595624)
(1:0.1457744147,2:0.3506286620,(4:0.1620592284,6:0.1745558507):0.0281746941)
(1:0.1942689950,2:0.1934768109,((3:0.2709959553,4:0.1803249503):0.1009190594,6:0.1676871161):0.0221239576)
(1:0.3940335673,2:0.3695531549,(3:0.1412977965,4:0.1721811031):0.0636908753)
(1:0.2043760640,2:0.2981713235,(4:0.2537735574,6:0.4654130030):0.0632943232)
(1:0.1490043141,2:0.1477824217,(4:0.1227639399,6:0.0886859923):0.0806801811)
(1:0.0763782183,2:0.1030605267,(4:0.0461857894,6:0.0693620026):0.0444332950)
(1:0.1957973015,(2:0.2382103285,6:0.2267179981):0.0142880776,4:0.1900646538)
(1:0.1373370243,(2:0.2193178066,6:0.1232782996):0.0618514001,4:0.1684518903)
(1:0.0816856073,(2:0.1683999651,6:0.0786681016):0.0235427231,4:0.1845075180)
