# Supplementary material for: The Chloranthus sessilifolius genome provides insight into early diversification of angiosperms
Source: Nat Commun. 2021 Nov 26;12:6929. doi: 10.1038/s41467-021-26931-3 (PMC8626421; doi:10.1038/s41467-021-26931-3)
Supplement: Supplementary file 4 — Source Data [file 41467_2021_26931_MOESM4_ESM.zip › Fig. 2b and Supplementary Figure 18a/Chloranthus_Elaeis.nwk]

(1:0.1763779442,2:0.1462219012,(3:0.0892941369,5:0.1638364612):0.0850131394)
(1:0.0963765002,2:0.3149324840,(3:0.1872838392,5:0.2143566361):0.1521907323)
(1:0.1770715554,2:0.2130369028,(3:0.0956436243,4:0.0827388150):0.3058210409)
(1:0.3656569636,(3:0.0663755996,4:0.0832114531):0.1906122537,5:0.2767523982)
(1:0.1057955020,2:0.1303479721,(3:0.1258544490,5:0.1358074957):0.0647124814)
(1:0.1300175903,2:0.1175801160,((3:0.0306810480,4:0.0425915162):0.0444511274,5:0.0767423130):0.0449136710)
(1:0.1501700634,2:0.1268296986,((3:0.1049601277,4:0.1551643741):0.0667963772,5:0.3298570284):0.2280501402)
(1:0.5226436495,(3:0.1468253173,4:0.1072065168):0.2019068965,5:0.3028980209)
(1:0.1811566927,(2:0.3524517008,3:0.1884840134):0.2029566121,4:0.2428338456)
(1:0.0835402012,(2:0.1526852463,(3:0.0460558671,4:0.0384688287):0.1042390389):0.0543468802,5:0.2509950302)
(1:0.2472693356,(3:0.0689916071,4:0.0743250946):0.0932938812,5:0.2538410464)
(1:0.1563580241,2:0.1895854324,((3:0.0522002273,4:0.0692211923):0.0649852785,5:0.1468131969):0.1327733310)
(1:0.1449737908,2:0.3068232185,((3:0.0659489074,4:0.0700835072):0.1135094336,5:0.2308371548):0.1524655088)
(1:0.1678504773,2:0.1668274074,(4:0.1015785096,5:0.1194235003):0.1126188511)
(1:0.1378855214,2:0.1654263319,(4:0.2077104980,5:0.1578403071):0.1596782779)
(1:0.1639210956,2:0.1787191504,(5:0.0314024029,6:0.0546937335):0.1016566769)
(1:0.1411610836,2:0.2210000028,(5:0.0700536856,6:0.0416023708):0.1715448201)
(1:0.1728240845,2:0.3369829919,(5:0.0655048586,6:0.0658897289):0.4796828236)
(1:0.0930495934,2:0.1209687066,(5:0.0412684363,6:0.0378211559):0.1626916426)
(1:0.1292807635,2:0.2368723187,(5:0.0872156855,6:0.0001624542):0.1890570947)
(1:0.1320009280,2:0.1944193155,(5:0.1040607048,6:0.1053955572):0.0736134960)
(1:0.2408714997,2:0.3394828937,(5:0.1115428958,6:0.0720673584):0.4270417167)
(1:0.2726304695,2:0.2690517385,(5:0.0602008786,6:0.0889572172):0.3430095963)
(1:0.0981122086,2:0.1431095105,(5:0.0376988033,6:0.0489737047):0.1254381431)
(1:0.1332502669,2:0.1745160443,(3:0.1505995301,(5:0.0791536135,6:0.0495070610):0.0950332068):0.1346828618)
(1:0.1961012410,2:0.2146996290,(3:0.1825361549,6:0.2679147177):0.1788899240)
(1:0.1320141658,2:0.1729114009,(3:0.0423059975,4:0.0171300436):0.1806645972)
(1:0.1462493404,2:0.1844548455,(3:0.0526099078,4:0.0680098448):0.1748321146)
(1:0.2429102241,2:0.3086077026,(4:0.4159262229,5:0.3683337076):0.1154754840)
(1:0.3151771188,(3:0.0833947056,4:0.1013018025):0.1345841946,6:0.3582429991)
(1:0.4564569134,3:0.3058982331,(5:0.1387287872,6:0.0505824753):0.1426012533)
(1:0.2325977467,(3:0.0393908464,4:0.1018799782):0.1218666029,5:0.3264505874)
(1:0.3530040276,3:0.2188750629,(5:0.0808915671,6:0.0657764712):0.1821207390)
(1:0.2336284072,(3:0.0638927380,4:0.0578374988):0.1466058124,6:0.2693062174)
(1:0.1140984358,2:0.1564584355,((3:0.0567680120,4:0.0823905575):0.0897489026,6:0.1982495038):0.0885399923)
(1:0.1151262155,2:0.1087057796,(3:0.0688676416,4:0.0337977212):0.1122895929)
(1:0.2270743399,(3:0.2985914721,(5:0.0612027531,6:0.0726962910):0.0842491359):0.0625946767,4:1.1715112647)
(1:0.2011233161,4:0.1100989672,(5:0.0256079582,6:0.0272979804):0.0484835261)
(1:0.2044989523,2:0.3203193239,(3:0.0935663069,4:0.0262591387):0.2306377471)
(1:0.1724634051,2:0.1173374171,(3:0.0629262077,4:0.0302014270):0.1190494797)
(1:0.1292629516,2:0.1885406218,(5:0.0425601976,6:0.0652017108):0.1919911202)
(1:0.1499990467,2:0.2964276683,((3:0.0881310726,5:0.0695367283):0.1061933089,(4:0.0830816356,6:0.0900031480):0.0953607508):0.2257298051)
(1:0.1561029193,2:0.1681174088,((3:0.0541140727,5:0.1126404784):0.1483563727,(4:0.0775194315,6:0.0823987845):0.1334173400):0.1760211862)
(1:0.0970944048,2:0.1307223617,((3:0.0334624894,5:0.0453141818):0.0816002575,4:0.1020340127):0.1442731036)
(1:0.1694754142,2:0.2123844579,(3:0.0695851733,5:0.0682901069):0.2934843163)
(1:0.1799943847,2:0.7244103414,(3:0.0958343927,5:0.0602441608):0.1894541791)
(1:0.1456788963,2:0.2372415813,(3:0.2072028087,6:0.1999145370):0.1463645448)
(1:0.2222591389,2:0.1712916521,(3:0.0533371059,5:0.0611242707):0.2043790759)
(1:0.1212136493,2:0.2447557581,(3:0.0439451516,5:0.0420236877):0.2365721559)
(1:0.1004978764,2:0.0739576659,(4:0.0267793709,6:0.0439872133):0.1049362595)
(1:0.3111043144,3:0.3147026366,(4:0.0978845112,6:0.0592356151):0.1115895342)
(1:0.2599010217,(3:0.0430167573,5:0.0335625210):0.0861475481,4:0.1265441859)
(1:0.3995675215,(4:0.0170994305,6:0.1637185465):0.1627420332,5:0.1535589732)
(1:0.1380714674,2:0.1546618422,(5:0.1367789814,6:0.1547145771):0.1819178844)
(1:0.4174145582,2:0.2011206851,(3:0.5148032065,4:0.2967219357):0.1139426137)
(1:0.4515358077,2:0.2004289318,(3:0.1516066545,4:0.1874427078):0.0740746642)
(1:0.2005533589,2:0.1433583970,(3:0.1186365460,4:0.2989242539):0.3110120993)
(1:0.1660972280,2:0.1530117271,((3:0.0483408729,4:0.0523568817):0.0982286428,5:0.1738982752):0.1507448091)
(1:0.2749893067,2:0.2145222124,(5:0.0721441496,6:0.0859450748):0.3292243487)
(1:0.2357455476,2:0.1425251008,((3:0.0487330807,4:0.0532869839):0.0915058819,6:0.1477875591):0.0805369223)
(1:0.1682666897,2:0.1662901662,(3:0.1590520074,(5:0.0512587110,6:0.0409426915):0.0520621213):0.1938461528)
(1:0.2432711169,2:0.1099689008,((3:0.0758107047,4:0.1523794068):0.1270843168,(5:0.0768522531,6:0.0774675265):0.0893002489):0.0788367741)
(1:0.1574720965,2:0.2348097735,((3:0.0875695037,4:0.0873813613):0.1439305967,(5:0.0814058132,6:0.0679936949):0.1066533386):0.0912988892)
(1:0.1820258931,2:0.1478304589,(5:0.0326883323,6:0.0932038418):0.1958567381)
(1:0.1712107484,2:0.1078058353,(5:0.0455940752,6:0.0533808993):0.1193511396)
(1:0.1250527951,2:0.2115699818,(5:0.0456651860,6:0.0396316465):0.1296682276)
(1:0.1694693325,2:0.1227091048,(5:0.0402413360,6:0.0344407478):0.1913339836)
(1:0.2318223882,2:0.2298412614,(5:0.0669425099,6:0.0622811905):0.1785005974)
(1:0.3115076640,2:0.2245836723,(4:0.1835664434,(5:0.0332683643,6:0.0745661057):0.0966554773):0.2790323668)
(1:0.2811280917,2:0.1504301858,((3:0.0884921778,4:0.1040676025):0.1547127190,(5:0.0718795216,6:0.0454187951):0.1323163011):0.1832614954)
(1:0.1683695712,2:0.4409949015,((3:0.0588193675,4:0.0657284773):0.1215814323,6:0.1897080734):0.0917194681)
(1:0.1772113463,2:0.1563128608,(3:0.1769151266,(5:0.2426669786,6:0.5719324754):0.1446846741):0.1131182047)
(1:0.1279120841,2:0.0896322650,(5:0.0496704048,6:0.0532766000):0.1291066766)
(1:0.2909759719,2:0.1813515729,(4:0.1325412865,5:0.0857652841):0.3295591677)
(1:0.2141347915,2:0.2090000074,(3:0.2254797101,(4:0.0515037347,5:0.0901211092):0.1451772451):0.0969361306)
(1:0.3376555252,2:0.1646771661,(3:0.1674698747,4:0.2635472054):0.1581286607)
(1:0.2518382160,3:0.1402218439,(4:0.0766747312,5:0.1979130063):0.0768402334)
(1:0.2925153296,3:0.1864662972,(4:0.0118927293,5:0.0611757239):0.0826761627)
(1:0.3269133062,3:0.1696107371,(4:0.1038192820,5:0.0993197911):0.1582578017)
(1:0.2190917646,2:0.2033753792,(3:0.1766906400,4:0.1905668047):0.3089416263)
(1:0.1584815259,2:0.1552359263,(3:0.1228203452,4:0.1403741540):0.1021191402)
(1:0.0506765225,(2:0.0823324074,3:0.1870185293):0.0366347857,4:0.4298905092)
(1:0.1352473835,2:0.1401717842,(3:0.0433337333,6:0.0601366517):0.2101033554)
(1:0.2822021110,2:0.2262880337,((3:0.0740444892,4:0.0727049659):0.1878440824,6:0.1026468033):0.2853190017)
(1:0.1651206344,2:0.1421910947,(3:0.0592816410,4:0.0390369633):0.1824313696)
(1:0.1810373564,2:0.1318234351,(3:0.1407492948,5:0.1536721293):0.1140627285)
(1:0.2385347585,2:0.1803664685,((3:0.0826294108,4:0.0340940880):0.1085272452,(5:0.0685392676,6:0.0881995926):0.1055019940):0.1351518544)
(1:0.3982893916,2:0.1077368743,(4:0.2508531175,6:0.1244986507):0.1186334222)
(1:0.1842641890,2:0.1864403836,(3:0.2385740011,5:0.2018609603):0.0220407527)
(1:0.1779161702,(3:0.1817147900,5:0.1751388554):0.0817446179,6:0.2871416799)
(1:0.1954577499,2:0.1628750909,(4:0.1396592961,(5:0.0573079553,6:0.0448295246):0.1079906061):0.1243296167)
(1:0.3437229446,3:0.1611193967,(5:0.0644648085,6:0.0538933772):0.0723673505)
(1:0.1459750135,2:0.1085508872,(3:0.1096777596,(5:0.0329352505,6:0.0366740688):0.0800636049):0.0915309590)
(1:0.1207115734,2:0.1411967627,(3:0.1620492001,5:0.1266729503):0.1236229218)
(1:0.1782986665,2:0.1671089490,(4:0.1789007978,6:0.1912836484):0.1080414876)
(1:0.0824202669,2:0.1494579386,(3:0.1331327739,4:0.2019221289):0.0696805509)
(1:0.1307360573,3:0.0638570091,(5:0.0186979565,6:0.1135946526):0.0614114115)
(1:0.1450391177,2:0.1108740616,(3:0.1155741510,(5:0.0418209231,6:0.0386183928):0.0563468243):0.0630557457)
(1:0.2264982283,3:0.1896345920,(5:0.0698024957,6:0.0406932725):0.0926684383)
(1:0.8120095236,(3:0.0356900302,4:0.1701935518):0.1481482934,6:0.5306534401)
(1:0.1885589376,2:0.1730453242,(4:0.1823493295,5:0.1223219257):0.2290068283)
(1:0.4530473699,2:0.1290060488,(4:0.1421505334,5:0.1380220302):0.0853610996)
(1:0.3069052505,2:0.2107098344,(4:0.1716676668,5:0.2536399326):0.1532656631)
(1:0.4111097234,(3:0.0439924375,6:0.0620447146):0.1157370567,4:0.1807191959)
(1:0.4039351989,(3:0.0932488887,6:0.0700233196):0.1140554577,4:0.2341826967)
(1:0.2959165277,(3:0.1261968530,6:0.1044265011):0.1920027986,4:0.1630581622)
(1:0.2958081521,4:0.2144864692,(5:0.0934242338,6:0.0742078760):0.1184197478)
(1:0.6159336566,4:0.2298462183,(5:0.0722451086,6:0.0963546969):0.3683406516)
(1:0.3860562456,(3:0.0748129843,4:0.0614269985):0.0855299348,5:0.0664716106)
(1:0.3724646320,(2:0.2578451596,(3:0.0904649369,4:0.0881075344):0.3882575946):0.0910244265,5:0.5932112347)
(1:0.7165804248,2:0.1685413509,(3:0.5166469306,4:0.2585504114):0.2963948549)
(1:0.1280613763,2:0.1662618466,(4:0.1034434887,5:0.0758399841):0.1306754423)
(1:0.2296994600,2:0.3408896794,(3:0.2804023449,(5:0.0806166046,6:0.1124099048):0.2007300352):0.1910171782)
(1:0.1576088780,2:0.1841057516,(5:0.0678028157,6:0.0715873969):0.2231911451)
(1:0.1113317265,2:0.1926992696,(4:0.1667176382,(5:0.0370618579,6:0.0635380787):0.0909487360):0.1058260526)
(1:0.1122288364,2:0.1166533326,(4:0.1138015237,5:0.1616092862):0.0720615565)
(1:0.2211618619,2:0.1802527622,(4:0.1002741740,5:0.1818479229):0.0514123765)
(1:0.3638300921,(3:0.0849646685,4:0.0924886997):0.1243444564,5:0.2953545764)
(1:0.4295816986,(3:0.1138188196,4:0.0605318246):0.1833966524,5:0.2462395462)
(1:0.4262703432,2:0.3917011955,((3:0.0676321435,4:0.0561424877):0.1269971708,5:0.2439147908):0.1509738059)
(1:0.0818922546,2:0.1646428835,((3:0.0314862445,4:0.0405922732):0.0813929795,5:0.1092231145):0.1455457058)
(1:0.1806828690,2:0.2329290569,(3:0.1566769785,5:0.1997975023):0.1218017488)
(1:0.1468826033,2:0.1104533041,(3:0.0317968028,4:0.0393385372):0.1264983252)
(1:0.4422148758,(3:0.1340424397,4:0.0826459182):0.1825321450,5:0.5744827315)
(1:0.2519051071,(3:0.0609442992,4:0.0748502297):0.1588654573,5:0.5763589056)
(1:0.1314354031,2:0.1781531860,(3:0.1212539515,6:0.1131852336):0.0708766810)
(1:0.0821433831,2:0.1645699937,(3:0.1137112169,6:0.1234126986):0.0808297291)
(1:0.3124420941,3:0.2137445488,(5:0.0497324046,6:0.0667110809):0.1028271750)
(1:0.2057416592,3:0.1016298881,(5:0.0340475281,6:0.0790551263):0.0894586665)
(1:0.3067427086,2:0.1453439649,((3:0.0643187092,4:0.0708170686):0.1137724906,5:0.2307081131):0.1528855861)
(1:0.1484933577,2:0.1265278510,(4:0.0996637690,5:0.1720992954):0.0810224263)
(1:0.1899041865,2:0.1516161403,((3:0.0523984276,4:0.0691764342):0.0647163769,5:0.1475392022):0.1269179398)
(1:0.6037619840,2:0.0982945918,(3:0.0445956669,4:0.0554612704):0.5044764285)
(1:0.0430153585,2:0.0485535786,(3:0.1395510158,5:0.1861615354):0.1007119768)
(1:0.3524900866,(2:0.1811608250,4:0.2428601278):0.2029735819,3:0.1884980758)
(1:0.1093419516,2:0.1409909870,(4:0.2351666527,5:0.3080891164):0.1629236362)
(1:0.1090876423,(2:0.0967244761,(3:0.1253501165,(5:0.0410251590,6:0.0470953418):0.0737245918):0.0414650523):0.0231025749,4:1.5195668492)
(1:0.1745167156,2:0.1332503794,(3:0.1505995986,(5:0.0791544251,6:0.0495070254):0.0950330067):0.1346827904)
(1:0.2147054919,2:0.1961027922,(3:0.1825376309,6:0.2679206394):0.1788968422)
(1:0.1728974021,2:0.1320247044,(3:0.0423056722,4:0.0171301397):0.1806620083)
(1:0.1844522395,2:0.1462528891,(3:0.0526099607,4:0.0680098934):0.1748326402)
(1:0.2814717227,(3:0.0596313854,4:0.0303024677):0.1213713745,5:0.1894446176)
(1:0.1576873372,2:0.1125402495,((3:0.0551405783,4:0.0781932262):0.0848233220,6:0.2007392502):0.0973100056)
(1:0.2523486145,2:0.1287759692,(3:0.0618241308,4:0.0756211772):0.2098722708)
(1:0.1087118569,2:0.1151340782,(3:0.0688708624,4:0.0337976713):0.1122985736)
(1:0.1722030125,(3:0.2225121218,(5:0.0501141535,6:0.0786557213):0.1567051690):0.8825550362,4:0.3092627040)
(1:0.2250466881,2:0.2761255303,(4:0.2245202253,5:0.1479830582):0.0947361641)
(1:0.1173359329,2:0.1724535838,(3:0.0629238586,4:0.0302019694):0.1190437989)
(1:0.0592055734,(2:0.0580873410,5:0.2094032419):0.0876162510,3:0.2201954276)
(1:0.1620320186,2:0.1149609787,(3:0.0804711625,4:0.0338906722):0.1343803174)
(1:0.2042261189,2:0.1641380503,(5:0.0864594570,6:0.1009038567):0.1739081795)
(1:0.2122728689,2:0.1794102097,(4:0.1453009099,(5:0.0424892975,6:0.2365248655):0.0862762903):0.1379332787)
(1:0.1423352184,2:0.2477902482,(3:0.0620278742,4:0.0723210160):0.2256755025)
(1:0.1763861516,2:0.1429645270,(3:0.0267831462,4:0.1773789452):0.2782478264)
(1:0.3554393594,2:0.2654717967,(5:0.0571604533,6:0.0858908282):0.3558194590)
(1:0.1151313404,2:0.2274386324,((3:0.0782258685,4:0.0594800422):0.0817061781,6:0.1146316109):0.0712316005)
(1:0.2473559675,2:0.2220480002,(3:0.0772596791,4:0.0544125148):0.5135244810)
(1:0.2546115206,2:0.0878680799,((3:0.0431074192,4:0.0449650452):0.0807801992,6:0.0907823983):0.0769301235)
(1:0.1881431492,2:0.1739606666,(3:0.1907169206,5:0.2021967385):0.1185555916)
(1:0.1943018359,2:0.2639441569,((3:0.0849528418,4:0.0414391327):0.0714377892,6:0.2928395301):0.1942784751)
(1:0.4344530093,2:0.5753715510,(5:0.0970848180,6:0.1099398418):0.2719526380)
(1:0.3497063749,2:0.6096867267,(4:0.3793527334,(5:0.1107143110,6:0.0724336305):0.1047882468):0.1733272771)
(1:0.1024844402,2:0.0968150090,((3:0.0429848947,4:0.0736922226):0.0611564033,(5:0.0479433629,6:0.0413075141):0.0632583226):0.0777337168)
(1:0.1162427215,2:0.1629058798,((3:0.0656620773,4:0.0461699592):0.0811123487,(5:0.1015410954,6:0.0609881830):0.0565158833):0.1229864728)
(1:0.3977385030,2:0.2012274584,(5:0.2449444484,6:0.4023065534):0.1477658606)
(1:0.3375009403,2:0.1728325526,(5:0.0735986366,6:0.0565931972):0.2457240323)
(1:0.1911168446,2:0.1617568926,(5:0.0699427722,6:0.0907529874):0.2784360042)
(1:0.0927158031,2:0.1109633651,(3:0.0956648428,5:0.1199487054):0.1010340079)
(1:0.3301327208,2:0.1773403074,(5:0.0886972529,6:0.0790480650):0.2516211802)
(1:0.2765872413,3:0.1522215931,(5:0.0623744331,6:0.0658380758):0.0896484018)
(1:0.2649097601,(3:0.0659423170,4:0.0508678749):0.1171137576,5:0.1526920191)
(1:0.2270858718,2:0.2648687336,((3:0.0850826393,4:0.0627028729):0.1462669947,(5:0.1015596180,6:0.0903789081):0.1553413157):0.1387754269)
(1:0.1657838603,2:0.1458462643,(5:0.0706295113,6:0.0719074271):0.1753813109)
(1:0.1426427350,2:0.1637575629,(4:0.2317322063,6:0.1597039165):0.0618598314)
(1:0.1274885735,2:0.2088427350,((3:0.0774604298,4:0.0640532834):0.1082997089,(5:0.0623451523,6:0.0592623045):0.0891323891):0.0761664250)
(1:0.2510289498,2:0.2515430587,(4:0.2654466895,(5:0.0807724348,6:0.1167242365):0.1630831053):0.1530299443)
(1:0.1614135508,2:0.1969776457,((3:0.1123477261,4:0.0899350071):0.2008531246,5:0.1683932193):0.1492643982)
(1:0.4785573941,3:0.2342007374,(5:0.0759907854,6:0.0803794339):0.1645584788)
(1:0.2048213502,2:0.2233661924,(3:0.0816378848,4:0.0564744717):0.2671925590)
(1:0.2352168255,2:0.2299548647,((3:0.0580973460,4:0.0719178768):0.1690583321,5:0.2103312136):0.1697444907)
(1:0.1482970686,4:0.1251768511,(5:0.0773708058,6:0.0329474240):0.0697833814)
(1:0.2868541540,(3:0.0495971265,4:0.0790669262):0.0797980248,5:0.1935507519)
(1:0.1089403448,2:0.0916690077,(3:0.0848772057,5:0.0971591282):0.0855514062)
(1:0.2004044062,2:0.2103484275,(3:0.0567526619,4:0.0894238355):0.2095501941)
(1:0.2832184447,3:0.1323417160,(5:0.0455444435,6:0.0494026245):0.0966846195)
(1:0.2117846726,2:0.2266266376,((3:0.0712948095,4:0.0550479233):0.0998388845,(5:0.0690506930,6:0.0608594411):0.2076509907):0.2214996273)
(1:0.2286238710,2:0.1906569058,(5:0.0429974668,6:0.0522381368):0.2530250298)
(1:0.1646834090,2:0.3377087435,(3:0.1674849309,4:0.2635747968):0.1581578434)
(1:0.2182812768,2:0.2481916467,(3:0.0484302771,4:0.0629182539):0.3063588431)
(1:0.3532846593,(3:0.1353743000,4:0.0605751586):0.1072921099,6:0.1940147835)
(1:0.3037489439,(3:0.0409192301,6:0.0396304901):0.1068239487,4:0.1066437583)
(1:0.1750521694,2:0.1935784012,(3:0.2160087010,4:0.1682550783):0.0814271113)
(1:0.1552346391,2:0.1584802390,(3:0.1228197859,4:0.1403731162):0.1021170304)
(1:0.2033708534,2:0.2190959263,(3:0.1766907983,4:0.1905666933):0.3089414958)
(1:0.1582278885,2:0.1269541483,(5:0.0874891591,6:0.1661296015):0.3964106061)
(1:0.1640949641,2:0.1468951594,(5:0.2677575728,6:0.1174985262):0.1778948606)
(1:0.1225679573,2:0.0929075319,(3:0.0483833279,6:0.0451116156):0.1390482992)
(1:0.2025645752,(3:0.0645628816,5:0.0561913875):0.0970325900,6:0.1159737514)
(1:0.2124598672,2:0.2033687713,(3:0.1305536569,5:0.1058387282):0.2751454947)
(1:0.1228138632,(2:0.2810425240,3:0.3294959247):0.1095723012,5:0.1125021394)
(1:0.2841668766,(3:0.1358147969,5:0.0939988025):0.1522424891,6:0.1760418022)
(1:0.3527831724,(3:0.0778203819,5:0.0802432586):0.1570100433,6:0.2007632482)
(1:0.2064292823,2:0.1603531018,(3:0.1617960036,6:0.2418625423):0.2744178799)
(1:0.1346400757,2:0.2302439097,(3:0.1277833750,4:0.1447681349):0.0469600936)
(1:0.2339391953,(3:0.0446641298,5:0.0726630078):0.0961499447,4:0.2161583623)
(1:0.2617236196,(3:0.0398782757,5:0.0972544630):0.1133811207,6:0.1253132392)
(1:0.1253842134,2:0.2034701116,((3:0.0377021383,5:0.0593542897):0.1190705852,(4:0.0480762148,6:0.0378769807):0.0653197825):0.0489784750)
(1:0.2065449745,2:0.2625871603,(4:0.0603124069,6:0.0935516453):0.3071912543)
(1:0.1403355530,2:0.1334316671,((3:0.0700965355,5:0.1805892441):0.0943848340,(4:0.2547177685,6:0.0907845023):0.0587631908):0.0662209500)
(1:0.0500551816,2:0.1021438259,(4:0.0327848711,6:0.0287041667):0.1514228599)
(1:0.3294906197,(3:0.0540389120,5:0.0814647583):0.0309994913,4:0.1169831794)
(1:0.1920843353,2:0.3249536136,(3:0.2168154333,4:0.2176366766):0.0822463643)
(1:0.2028181125,2:0.2012714589,(3:0.7609563910,4:0.1764265012):0.1097937845)
(1:0.1927037403,2:0.1443965697,((4:0.0516317412,6:0.0799543143):0.1521075237,5:0.1596522604):0.0806621872)
(1:0.2324685062,2:0.2436647942,((3:0.0806679846,5:0.0812354209):0.1433811664,(4:0.0948570004,6:0.0901130975):0.1662200586):0.1439661346)
(1:0.1501196815,2:0.1886934621,(4:0.0981372956,6:0.0546280037):0.4070877379)
(1:0.0196799225,(2:0.1876434201,(3:0.0689214494,5:0.0935773498):0.1495218560):0.1690704420,4:0.2225344973)
(1:0.1508540852,2:0.2060721727,(3:0.0965621041,(4:0.0555826598,6:0.0427679352):0.1521895495):0.1732264255)
(1:0.1365144527,2:0.1549166422,(3:0.0646138795,5:0.0587939154):0.1857902039)
(1:0.0823026342,2:0.1414257740,((3:0.0262459752,5:0.0239665200):0.0372149974,4:0.1007669542):0.0478781899)
(1:0.2208620030,2:0.1627614145,(3:0.0484485273,5:0.0677071543):0.2122155511)
(1:0.3809083918,(3:0.0927466697,5:0.0781760434):0.1890709175,4:0.1857091707)
(1:0.1428212627,2:0.1252173717,(4:0.0873618095,5:0.1619638588):0.0796617347)
(1:0.1584194914,2:0.2804914410,(3:0.1579090824,5:0.0619919415):0.2041035228)
(1:0.0979334420,2:0.1165837952,(3:0.0390271573,(4:0.1139179439,5:0.0390375232):0.0299899497):0.2239087169)
(1:0.1977377343,(3:0.0426945497,5:0.0428606179):0.0244780585,4:0.0865160348)
(1:0.0180382846,2:0.1858916621,(3:0.1073007929,4:0.1196704246):0.1587499406)
(1:0.1814396756,2:0.1867180548,(3:0.1097807380,4:0.2819248220):0.0682361506)
(1:0.1366689031,2:0.2403470356,(3:0.1341362181,4:0.1125728487):0.0616393839)
(1:0.1281617235,2:0.2135536866,(3:0.2114936078,4:0.1501757755):0.0388901762)
(1:0.2340242257,2:0.2079850998,(5:0.0642875332,6:0.0769047655):0.3194151719)
(1:0.2719283323,2:0.1519610177,(5:0.0839638236,6:0.0747250766):0.2707926090)
(1:0.4174913588,3:0.2548789766,(5:0.0887085905,6:0.1059955880):0.1983442572)
(1:0.2266618440,3:0.1203044061,(5:0.0804351053,6:0.0360158692):0.0743375108)
(1:0.5511608439,3:0.2119526653,(5:0.0761189758,6:0.0846688328):0.1719025488)
(1:0.4876513351,3:0.0663040943,(5:0.0385536934,6:0.0492664175):0.1175480415)
(1:0.3807236359,3:0.3124683133,(5:0.0797285024,6:0.1064366088):0.1059148437)
(1:0.2761036363,(3:0.0764692173,4:0.0692635969):0.1007938074,5:0.1996016640)
(1:0.2808048637,(3:0.0699373172,4:0.0676729092):0.0662122153,5:0.3357154923)
(1:0.3704282141,(3:0.1391507573,4:0.0351133676):0.1042746269,5:0.1551584041)
(1:0.1453258401,(3:0.3081119606,4:0.0593568671):0.0557839621,(5:0.0352557507,6:0.0411608988):0.0651786604)
(1:0.1922850856,(2:0.2375035923,3:0.2295925288):0.2846287489,5:0.2263909918)
(1:0.1178786778,(2:0.1631148650,3:0.2233355913):0.2236896812,(5:0.0263112050,6:0.2543125040):0.1476469700)
(1:0.2050380386,(3:0.0349262717,5:0.1054325729):0.0922470630,4:0.2328001790)
(1:0.4453125717,(3:0.0526696027,5:0.0657423110):0.1367151318,4:0.2781527533)
(1:0.6496359139,(3:0.1140118064,5:0.0848801217):0.3230885615,4:0.2334290105)
(1:0.3370357458,(3:0.0616501109,5:0.1072661293):0.1235052727,4:0.1971039708)
(1:0.2878007205,(3:0.0426300078,5:0.0512075649):0.1201687435,4:0.1444901118)
(1:0.1280857681,2:0.0982297269,(3:0.0539033773,5:0.0512729517):0.1706248032)
(1:0.1807545719,2:0.4614940474,(3:0.0824427462,5:0.0794888171):0.2785114699)
(1:0.2145520982,2:0.3400928765,((3:0.0734615778,5:0.0854830287):0.1027670877,(4:0.0861605132,6:0.1277700130):0.1119130847):0.1560696705)
(1:0.1696196293,2:0.2491815126,(3:0.1279300456,4:0.1028494045):0.0812276198)
(1:0.0795793420,2:0.2113151262,(3:0.1724325485,(4:0.0472704992,6:0.0525216084):0.1168985986):0.0577352588)
(1:0.4307683412,(4:0.0689536360,6:0.0634622561):0.0796129720,5:0.1999056910)
(1:0.1946805775,2:0.2193832528,(4:0.0599334894,6:0.0704048193):0.3146185980)
(1:0.2542443428,2:0.2640537902,(3:0.5443039369,(4:0.0700042122,6:0.0791129813):0.0921598299):0.1847934432)
(1:0.1780643681,(3:0.0525557836,5:0.0381819508):0.0531832743,(4:0.0335692730,6:0.0571523335):0.0965728744)
(1:0.2289937379,2:0.0849086702,((3:0.0540139145,5:0.0674259727):0.0946144170,(4:0.0904736895,6:0.0915571977):0.0825568146):0.2002765738)
(1:0.4327338000,(3:0.0805502582,5:0.0699854197):0.0953265918,6:0.2078716833)
(1:0.2377869512,(3:0.0596605960,5:0.0888321125):0.1668184947,6:0.1868395115)
(1:0.2197670641,2:0.1869732021,(4:0.0827941234,6:0.1200761667):0.2620916456)
(1:0.1415270194,2:0.1218163630,(4:0.0405336529,6:0.0597588856):0.1392309179)
(1:0.3173405320,2:0.6488511004,(3:0.2820151848,(4:0.1190647822,6:0.0946487131):0.1493664007):0.0723770636)
(1:0.1435789727,2:0.0825946306,((3:0.0291925453,5:0.0600784499):0.1107517475,4:0.1216883125):0.0757941030)
(1:0.0891209844,2:0.2382406484,(4:0.0342448105,6:0.0464375485):0.1390947375)
(1:0.1138243803,2:0.2506789321,(3:0.1135455646,(4:0.0593175027,6:0.0258565968):0.0985261769):0.0681441236)
(1:0.1290457886,2:0.1814403357,(4:0.0355256582,6:0.0481717550):0.1229634416)
(1:0.3454980747,2:0.3587774601,(3:0.3919279418,(4:0.0779116066,6:0.0949579215):0.1513728833):0.1729991155)
(1:0.2078038464,2:0.2172031773,(3:0.2067968508,(4:0.0902707260,6:0.1449430285):0.1029062724):0.1880661345)
(1:0.3318764546,(3:0.0734725798,5:0.0480671424):0.0900764313,6:0.1772197280)
(1:0.1388944283,2:0.1753681659,(4:0.0204400064,6:0.0777495672):0.1168247057)
(1:0.1648381037,(3:0.0302436849,5:0.0617604947):0.0649646638,(4:0.0244006166,6:0.0424798991):0.0536249436)
(1:0.7292818404,(3:0.0394301593,5:0.1017778900):0.1485754670,4:0.2283419699)
(1:0.4378697043,((3:0.1217085117,5:0.1409176123):0.2793808813,6:0.4593538024):0.0520637879,4:0.2017946588)
(1:0.4098659691,(3:0.0697268869,5:0.0621173425):0.0941526573,(4:0.0654701641,6:0.0407380614):0.1603325416)
(1:0.2274557349,(3:0.1137620101,5:0.0684981265):0.0897301266,4:0.1894894915)
(1:0.0987212908,2:0.1141402076,(4:0.0397946978,6:0.0300248144):0.0932670435)
(1:0.0794969632,(2:0.1874687864,6:0.2636991027):0.0325258610,4:0.1273812191)
(1:0.2454291100,2:0.2979245197,((4:0.1213798978,6:0.1404012779):0.0673598242,5:0.2091568688):0.2637443525)
(1:0.1985785924,2:0.1922243049,(4:0.0730709355,5:0.0560822918):0.1413377812)
(1:0.2305355579,2:0.1550836364,(4:0.1414582152,5:0.0974923605):0.1380322338)
(1:0.1049958530,2:0.2395917675,(3:0.0474653481,5:0.0318843170):0.0937418546)
(1:0.3257913485,(4:0.0590773839,6:0.0456070144):0.0497362305,5:0.0737263809)
(1:0.1555982304,2:0.2666553079,(5:0.1289211070,6:0.1259486753):0.1107628487)
(1:0.3916029416,(3:0.0603770135,5:0.0320360648):0.0553481231,(4:0.0526872125,6:0.0497181122):0.0606919610)
(1:0.3784913059,2:0.2381341516,((3:0.1161749700,5:0.0576731958):0.0621626267,6:0.1571107951):0.2648444224)
(1:0.2632259826,2:0.2063696756,(3:0.2217178294,6:0.2843361171):0.0753290343)
(1:0.3099746357,(3:0.0754519097,5:0.0687712997):0.0934497487,4:0.2111446580)
(1:0.1861734132,2:0.3312043737,((3:0.1056910235,4:0.2119208145):0.0405712413,5:0.0303501450):0.4355349293)
(1:0.7759500717,(3:0.0870647446,5:0.0825705775):0.2060935641,4:0.2320415814)
(1:0.1438975760,2:0.1377606214,(3:0.0993883799,4:0.0913909030):0.1580584585)
(1:0.2099998257,(3:0.0781513667,5:0.0869251561):0.0979262622,4:0.1834876210)
(1:0.2944147338,(3:0.0744183978,5:0.0873688475):0.1062399606,4:0.1940016266)
(1:0.4710698197,(3:0.0697409679,5:0.0937879695):0.1687100134,4:0.3387148352)
(1:0.2331881174,2:0.3096309235,((3:0.0912605367,5:0.0798402013):0.1536208332,4:0.3078576383):0.1694086956)
(1:0.1843367506,2:0.2860717408,(3:0.2306238469,(4:0.0655342947,6:0.0702225876):0.1501781104):0.1302380224)
(1:0.2914658194,3:0.1181951791,(4:0.1079624063,6:0.0453382097):0.0828985828)
(1:0.0599870062,((3:0.0465262984,5:0.0426360009):0.0850687245,6:0.1169084070):0.0840429692,4:0.5036582318)
(1:0.3418669167,(3:0.0422228866,5:0.0492590673):0.0248456770,(4:0.0256320783,6:0.0439677361):0.0407227259)
(1:0.1782082412,(3:0.0529868110,5:0.0485503561):0.0907102167,4:0.0979207034)
(1:0.1633255212,2:0.2198426213,(4:0.0525160239,6:0.0754006771):0.2228180888)
(1:0.1870540139,2:0.1791910655,(3:0.1360487011,6:0.1624510105):0.1192920349)
(1:0.1382792480,3:0.1323501193,(4:0.1859198180,6:0.0577374639):0.0517782390)
(1:0.1355544568,2:0.2395140567,((3:0.0627984915,5:0.0564266602):0.0936811247,(4:0.0773766107,6:0.0624998563):0.0982566254):0.1333691199)
(1:0.1532512166,2:0.4217126884,((3:0.0924406243,5:0.0629686246):0.1840750679,6:0.1751186019):0.3840403711)
(1:0.2111893084,2:0.0785456236,((3:0.0284517288,5:0.0588708875):0.0953744359,4:0.2285264971):0.1281909482)
(1:0.1558379517,2:0.1052379155,(4:0.1361770899,5:0.2098689509):0.1416346117)
(1:0.2730570679,(3:0.0823172854,5:0.0498998407):0.0691049828,4:0.2176013675)
(1:0.1495848366,(2:0.1801584784,(3:0.0703698525,5:0.0518945637):0.1585612271):0.0000020787,4:1.4014640452)
(1:0.1120085569,2:0.3107391461,((3:0.0649233984,5:0.0546618344):0.0471762714,4:0.0594535015):0.1992353234)
(1:0.1930164162,2:0.0700731941,((3:0.0481799065,5:0.0196937897):0.0576027890,4:0.0879206205):0.0681228418)
(1:0.1144073905,2:0.1742595513,((3:0.0430383639,5:0.0520242565):0.0756266869,4:0.1122694281):0.1010733509)
(1:0.1657478434,(3:0.0419127426,5:0.0694213340):0.0743894104,4:0.1185428933)
(1:0.3135451564,(3:0.0804748090,5:0.0628078662):0.1519871512,4:0.2978762524)
(1:0.2125625677,2:0.2267296010,(3:0.1113451027,4:0.2317243533):0.1350484500)
(1:0.2831548233,2:0.2939185069,((3:0.0820751667,5:0.0919392271):0.1391916629,4:0.3044307968):0.2065954447)
(1:0.0574948739,2:0.1298382186,(3:0.1434936245,4:0.0639568494):0.1293256773)
(1:0.1438153263,2:0.2189293414,(3:0.1083161999,4:0.1478355240):0.0681207243)
(1:0.2207933986,2:1.3176634463,((3:0.0689155159,5:0.0550150781):0.1134067033,4:0.1619444210):0.0781698076)
(1:0.2966625944,(3:0.0777955128,5:0.1191411677):0.0871769080,4:0.1844590447)
(1:0.1558420489,2:0.2105105286,((3:0.0418442493,5:0.0454993149):0.0744938741,4:0.1571831696):0.1331828087)
(1:0.2243547260,2:0.3072749909,(3:0.0448963797,5:0.1023497490):0.3404495935)
(1:0.2072529695,2:0.2210341475,(3:0.0592100342,5:0.0744019492):0.2504981075)
(1:0.1851192020,(3:0.0479053434,5:0.0453144490):0.0849884781,4:0.1625966737)
(1:0.1377143056,2:0.1753342059,(3:0.1839587664,4:0.2036662396):0.1451354324)
(1:0.2132799285,2:0.2356173659,(3:0.1667205861,4:0.2804330088):0.0888861596)
(1:0.3493548531,(3:0.0615201430,4:0.0789203938):0.1071504263,(5:0.0661672220,6:0.0750920116):0.1713629607)
(1:0.3341494729,3:0.3184171148,(5:0.1047824835,6:0.0987828438):0.1716776578)
(1:0.3554041314,(3:0.0841553706,4:0.0627217585):0.1302989356,6:0.1428792348)
(1:0.2075634272,2:0.2994657408,(3:0.1037732776,4:0.0418686878):0.3495880658)
(1:0.0885249557,(3:0.0468591772,4:0.0327746914):0.1270864449,5:0.5274503702)
(1:0.1621247778,2:0.0865280553,(3:0.1154542059,(5:0.0334252567,6:0.0581970096):0.0738054434):0.0812746458)
(1:0.1822769661,(3:0.0000026335,4:0.2661863360):0.0594635538,6:0.1797764017)
(1:0.4148969778,(3:0.0818670263,4:0.0840598051):0.1709117656,(5:0.0969919455,6:0.0983987292):0.1635981422)
(1:0.1680552743,2:0.1349927584,(3:0.0320345176,4:0.0667204621):0.1540361290)
(1:0.1671062143,2:0.1366857429,(5:0.0535855327,6:0.0577743922):0.1690751642)
(1:0.1558482120,3:0.1526070783,(5:0.0625162442,6:0.0498924073):0.0669313926)
(1:0.3922866131,3:0.2038400551,(5:0.0717880668,6:0.0322458406):0.0672137691)
(1:0.2088275211,(3:0.0447924184,4:0.1447972856):0.0953927148,5:0.0872022508)
(1:0.1931623641,2:0.1347129095,(3:0.0432358945,4:0.0589105879):0.1837903401)
(1:0.1749202444,2:0.2487545698,(3:0.0558919173,4:0.0490975001):0.3381492743)
(1:0.1468514191,2:0.1490452533,(3:0.0510521985,4:0.0509340716):0.2196594440)
(1:0.1217140875,2:0.4920999474,(3:0.0597042757,4:0.0630295293):0.1403681878)
(1:0.4421114956,3:0.2083548791,(5:0.1577422608,6:0.1026477057):0.0428237704)
(1:0.1163751009,2:0.1570671416,(3:0.1608450841,(5:0.0629285066,6:0.0463233165):0.0931646693):0.0793130900)
(1:0.1870426426,2:0.1278211570,(3:0.0664473685,4:0.0640773022):0.1513889309)
(1:0.3328002723,2:0.2078433998,(3:0.0689626827,4:0.0731817261):0.2183124273)
(1:0.2692957900,4:0.1758490570,(5:0.0696892067,6:0.0466450563):0.0858159743)
(1:0.1885515554,2:0.1151582976,(4:0.1852987981,6:0.1612722256):0.0897074946)
(1:0.1166540455,2:0.1122277322,(4:0.1138012292,5:0.1616087472):0.0720613432)
(1:0.1802526696,2:0.2211618736,(4:0.1002741715,5:0.1818478942):0.0514123805)
(1:0.1647155655,2:0.1257610426,(3:0.0540257116,4:0.0333259406):0.2154832012)
(1:0.2677587011,(3:0.0524353614,4:0.0712196432):0.1021810861,6:0.2608535304)
(1:0.2981068870,(3:0.0513300746,4:0.0567066734):0.0871452197,(5:0.0547961749,6:0.0686728150):0.1088172031)
(1:0.1618723135,2:0.3253801310,(3:0.2791055305,5:0.3298882455):0.0626136976)
(1:0.2093288805,2:0.2701700903,(3:0.2116445643,5:0.1451384178):0.2350592858)
(1:0.2578655595,(2:0.3724628840,5:0.5931481224):0.0909677113,(3:0.0904874321,4:0.0881158288):0.3882803125)
(1:0.4319939332,(3:0.0764732875,4:0.0599269337):0.0787340030,(5:0.0488051867,6:0.0791034851):0.1157609133)
(1:0.1277930872,2:0.1809974541,(5:0.0444022497,6:0.0564706271):0.1186499298)
(1:0.2384559596,(3:0.0691060433,4:0.0486899857):0.0387666699,5:0.1047282618)
(1:0.0987382214,2:0.0818426028,(4:0.0792107180,6:0.1392066922):0.0602568483)
(1:0.1984725337,(3:0.0538609114,4:0.0367459612):0.1328737009,(5:0.0614792874,6:0.0447782756):0.0804619396)
(1:0.3927433063,2:0.3777783031,((3:0.0676320889,4:0.0609942558):0.1544522173,(5:0.0531089452,6:0.0469435709):0.1583106215):0.1767625017)
(1:0.1532161716,2:0.0742593669,(3:0.0468931853,4:0.0236719181):0.1908842693)
(1:0.0321838972,(2:0.1235940447,3:0.1502753768):0.0608345735,5:0.3239327675)
(1:0.1104605299,2:0.1468770918,(3:0.0317969634,4:0.0393386234):0.1264987335)
(1:0.2689645185,(3:0.0835439723,4:0.0790113656):0.0693681322,(5:0.0412114447,6:0.1602096155):0.0878594768)
(1:0.2921278258,((3:0.1300379359,4:0.0811575209):0.0711188923,6:0.3395141044):0.1282062202,5:0.5291283065)
(1:0.0953196698,2:0.1101973949,(3:0.1022544094,(5:0.0364465946,6:0.0736121138):0.0422706354):0.0962078710)
(1:0.2428412145,(2:0.2348550074,5:0.2015986622):0.5043457336,6:0.3127785435)
(1:0.4427453488,(3:0.1061906052,4:0.0713401213):0.3141579026,6:0.2206985177)
(1:0.1902593793,(3:0.0404206410,6:0.7415937232):0.0091386226,4:0.0252104278)
(1:0.1530326227,2:0.1661238840,((3:0.0483432196,4:0.0523547011):0.0982428336,5:0.1739181965):0.1507816681)
(1:0.1425249291,2:0.2357456397,((3:0.0487330451,4:0.0532869895):0.0915058434,6:0.1477875335):0.0805369398)
(1:0.1662964440,2:0.1682863448,(3:0.1590611754,(5:0.0512598992,6:0.0409423999):0.0520616770):0.1938622627)
(1:0.1099922071,2:0.2432991883,((3:0.0759797472,4:0.1523643579):0.1260930262,(5:0.0768627022,6:0.0774622970):0.0893921379):0.0788442229)
(1:0.0871409630,2:0.0804357620,((3:0.0557576219,4:0.0312970603):0.0443974791,5:0.0730381726):0.1385787827)
(1:0.3308304689,2:0.4241528987,((3:0.1068136831,4:0.1060552203):0.2077499073,(5:0.1185783517,6:0.1263427733):0.1775257938):0.2070839025)
(1:0.2426586102,2:0.2899793559,((3:0.0947572762,4:0.0840367486):0.2883865423,(5:0.0973527919,6:0.1071646721):0.1465560370):0.3144061489)
(1:0.1197203871,2:0.2587216631,(3:0.0614855995,4:0.1465234424):0.2603953700)
(1:0.3005466272,2:0.1757895245,(5:0.0527250747,6:0.0589302217):0.2472160182)
(1:0.1618963006,2:0.2034888775,(5:0.0756585218,6:0.0623468854):0.4796848041)
(1:0.1078073825,2:0.1712125346,(5:0.0455932005,6:0.0533812697):0.1193528112)
(1:0.2114407441,2:0.1250186237,(5:0.0456545263,6:0.0396314266):0.1295926427)
(1:0.1259276454,2:0.1577026621,(5:0.1804112599,6:0.1154544392):0.0962679842)
(1:0.2298467436,2:0.2318272879,(5:0.0669430512,6:0.0622813430):0.1785045225)
(1:0.1934686475,2:0.3458160101,(3:0.2532155246,6:0.2665684448):0.2354763473)
(1:0.4547478414,(3:0.0695083417,4:0.0897909998):0.1814996863,6:0.2186276617)
(1:0.2713053683,2:0.2383967523,(3:0.0439992393,4:0.0915639378):0.2464856834)
(1:0.3121842608,2:0.2567696124,(3:0.0932958692,4:0.0903596403):0.1669758009)
(1:0.1504420164,2:0.2811925004,((3:0.0884980805,4:0.1040735379):0.1547444781,(5:0.0718821787,6:0.0454190890):0.1323352114):0.1833099644)
(1:0.2267715500,(3:0.0557258453,4:0.0679354075):0.1182551622,6:0.1864950003)
(1:0.2481445848,2:0.2803395252,(3:0.1536400423,5:0.2178733548):0.2951740806)
(1:0.1680127985,2:0.8533270514,(5:0.0926235060,6:0.0741607138):0.2739059137)
(1:0.2684319310,(3:0.0563866713,4:0.1041124425):0.0839899762,5:0.3123045719)
(1:0.1734209915,2:0.3193094147,((3:0.0962670153,4:0.0979268480):0.1491578352,6:0.2613068558):0.3276726428)
(1:0.1150433968,(2:0.0985865374,6:0.1959607338):0.0385975173,5:0.3477062751)
(1:0.1007838714,2:0.1206158052,((3:0.0173293049,4:0.0574610966):0.0582021759,(5:0.1449968442,6:0.0290142991):0.0772244592):0.1003766854)
(1:0.2530322245,(3:0.0792388661,4:0.1023539863):0.2519842973,5:0.5938127609)
(1:0.2787470036,3:0.1654061694,(5:0.0774636422,6:0.0719194585):0.1239618470)
(1:0.2401869222,2:0.1642611443,(3:0.2407909620,(5:0.0804166553,6:0.0707508524):0.1033236478):0.0986039415)
(1:0.2690342436,3:0.2401702618,(5:0.0698621718,6:0.0338225198):0.0805524085)
(1:0.2117947174,3:0.2744651662,(5:0.0503220120,6:0.0455014977):0.1033939712)
(1:0.2479575732,2:0.1696387879,(3:0.1399092826,5:0.1783140684):0.1258022340)
(1:0.0811693651,(3:0.0653002412,4:0.0396463266):0.1437933783,5:1.2636772147)
(1:0.2186469348,2:0.2174386699,(3:0.0685276483,4:0.0647052213):0.2533134634)
(1:0.1304521363,2:0.2448579125,((3:0.1075044201,4:0.0630879335):0.1757713775,(5:0.0966154356,6:0.0988655696):0.1434872713):0.1864567324)
(1:0.1834802559,2:0.1634010937,((3:0.0820921142,4:0.3253191907):0.1001941661,5:0.1190807305):0.0880868762)
(1:0.3474636530,2:0.3075757812,(5:0.0446613316,6:0.0876814529):0.3413072032)
(1:0.3670933387,4:0.2640685194,(5:0.0685950834,6:0.1331067867):0.1669106727)
(1:0.1979682780,2:0.1411323554,(5:0.0790376221,6:0.0815371340):0.2262234096)
(1:0.1559433525,2:0.1644771224,(5:0.0332219541,6:0.0501014996):0.1427161374)
(1:0.1789503532,2:0.1835334240,(5:0.0941289723,6:0.0370917332):0.2190131144)
(1:0.2092952625,2:0.1288892490,(3:0.0662409529,6:0.1487655039):0.1881517057)
(1:0.1302088044,2:0.0868795714,(3:0.0166923202,6:0.4042548851):0.1101146111)
(1:0.1136161235,2:0.1002213362,(3:0.0561309110,5:0.0829762973):0.0866631165)
(1:0.2006770108,(3:0.0764791478,4:0.0492338166):0.1138795444,6:0.3475802672)
(1:0.3454337646,(3:0.0505481382,4:0.1290399077):0.1975361854,6:0.1605924843)
(1:0.3414318384,4:0.1883590854,(5:0.0647307950,6:0.0643750197):0.0929896157)
(1:0.4264180514,(3:0.0725610207,4:0.0747634646):0.0925665897,(5:0.0996098819,6:0.0713862681):0.1925396073)
(1:0.1835738187,(3:0.0428777409,4:0.0419167071):0.0780709637,6:0.1095396681)
(1:0.3154699205,(3:0.0789331469,4:0.0466463571):0.0918320322,5:0.1726900419)
(1:0.4133052160,4:0.2439814085,(5:0.0878943418,6:0.0861660390):0.1448954456)
(1:0.1742626764,(3:0.0945106564,4:0.0531987266):0.1153265543,6:0.2913052864)
(1:0.1333527447,2:0.2663073310,(3:0.2167036409,(5:0.0716629900,6:0.0818673920):0.1010745479):0.1553835768)
(1:0.2105547180,2:0.2283783015,(3:0.3162892146,(5:0.0692338016,6:0.0712184079):0.1193378916):0.2350949541)
(1:0.0907158941,2:0.2669832808,((3:0.0551081977,4:0.0657949965):0.0687960214,6:0.2703981138):0.1003199872)
(1:0.0880378959,2:0.1074677628,(3:0.0743960276,5:0.0728884638):0.1130273632)
(1:0.1050651458,2:0.0583417093,(3:0.0000021670,5:0.2262239145):0.1474895357)
(1:0.1172049838,2:0.1231495246,(3:0.1498541975,5:0.1199863489):0.0893640916)
(1:0.2002868180,2:0.4067954896,(3:0.1686234716,5:0.1462387708):0.2153536110)
(1:0.1774125123,2:0.1271696593,(5:0.0664186344,6:0.0160953724):0.2537119160)
(1:0.1776165382,2:0.1837275967,(5:0.0478839460,6:0.0587283196):0.2549285325)
(1:0.5047839790,(3:0.0739428119,4:0.1311960533):0.1578069344,6:0.1918900325)
(1:0.1417498485,2:0.2822726266,(4:0.2719368321,6:0.3629112567):0.0957669327)
(1:0.4102420686,(3:0.0930056733,4:0.1303930553):0.1861243721,6:0.3567950502)
(1:0.2961630102,3:0.2549797397,(5:0.0968358222,6:0.1165382668):0.2425752877)
(1:0.4954078277,(3:0.1522079923,4:0.1132345872):0.1087345716,6:0.1707569119)
(1:0.3469700550,3:0.1710266318,(5:0.0716720057,6:0.0746589176):0.1469276175)
(1:0.2543697591,(3:0.0432271750,4:0.0767440710):0.0965845862,(5:0.0378196913,6:0.0743284431):0.0646546245)
(1:0.1507320873,(3:0.0633923768,4:0.0287952682):0.0616470385,(5:0.0639746452,6:0.1946574311):0.0419757815)
(1:0.2787392781,(3:0.0877815160,4:0.0737831801):0.2010477295,6:0.3212232267)
(1:0.3112982989,(3:0.0577681228,4:0.0515720956):0.0891303904,6:0.2274057025)
(1:0.3634097740,(3:0.0862160583,4:0.0572747847):0.1764432761,6:0.1476753762)
(1:0.3437655159,(3:0.0184167534,5:2.0947531677):0.0447546462,4:0.0735212994)
(1:0.1668777634,2:0.1447817094,(3:0.0665130821,4:0.0572896869):0.1937309440)
(1:0.2913265346,2:0.2611245904,(3:0.2349656551,4:0.2540469923):0.1960710997)
(1:0.1021548313,2:0.0500416930,(4:0.0327850731,6:0.0287046993):0.1514319574)
(1:0.3231159872,(3:0.0650938518,5:0.0685359506):0.1082901680,6:0.2130188293)
(1:0.1334321563,2:0.1403342088,((3:0.0700962096,5:0.1805900563):0.0943852906,(4:0.2547185807,6:0.0907848807):0.0587629869):0.0662207504)
(1:0.2531993431,2:0.1990113557,(4:0.0611497645,6:0.0915174292):0.3172394257)
(1:0.2034643513,2:0.1253888015,((3:0.0377018571,5:0.0593529974):0.1190678871,(4:0.0480761248,6:0.0378761909):0.0653189345):0.0489781642)
(1:0.1744335191,3:0.1482916858,(4:0.0523106145,6:0.0452203867):0.0860389243)
(1:0.2200103019,3:0.1634268326,(4:0.0535025452,6:0.0559283287):0.1057484419)
(1:0.1603509759,2:0.2064318777,(3:0.1617945593,6:0.2418671885):0.2744221921)
(1:0.2026116906,2:0.2120275609,(3:0.1305452957,5:0.1061479967):0.2754162471)
(1:0.2135556356,2:0.1281630590,(3:0.2114961953,4:0.1501771863):0.0388903851)
(1:0.0963487286,2:0.1965870533,(5:0.0411535722,6:0.0272063087):0.1252813316)
(1:0.2889948694,2:0.4192791186,(5:0.1410364184,6:0.1125460823):0.2491667931)
(1:0.3962045765,2:0.2695972247,(5:0.0484145778,6:0.1006252824):0.2793307209)
(1:0.2109805789,2:0.1550008263,(3:0.1600682196,5:0.3606775539):0.0746863962)
(1:0.1506641023,2:0.3243151605,(3:0.1532221870,(5:0.0521809654,6:0.0487847468):0.1264896981):0.0601528348)
(1:0.4799760836,3:0.1859700905,(5:0.1169295121,6:0.1086047096):0.1413715078)
(1:0.1952258592,3:0.1807144405,(5:0.0469834941,6:0.0569049266):0.0763686556)
(1:0.1670932899,2:0.2370574067,(5:0.0495684327,6:0.0678761802):0.1820627723)
(1:0.1107339797,2:0.1978139206,(3:0.1104827937,(5:0.0284011162,6:0.0673775965):0.0924883628):0.0971110922)
(1:0.2032943027,4:0.5183283061,(5:0.0659764634,6:0.0438762115):0.1265286815)
(1:0.1625418093,2:0.2239308526,(5:0.0389181364,6:0.0795476088):0.2870137793)
(1:0.2155225544,2:0.2464146615,(4:0.7797070465,(5:0.0741905382,6:0.0906729538):0.1908350972):0.0863233858)
(1:0.3745752576,3:0.1304251482,(5:0.0457796164,6:0.0550795987):0.0926577033)
(1:0.2268144292,2:0.1838885586,((3:0.1097881408,4:0.0565452912):0.1816987727,(5:0.1038149919,6:0.0753686582):0.1067714379):0.2812807779)
(1:0.3520583671,4:0.2908224105,(5:0.0521865862,6:0.0562195098):0.0736721148)
(1:0.2595085684,4:0.1955354482,(5:0.0770767219,6:0.0524320683):0.1133414406)
(1:0.2580440092,2:0.3522063633,(5:0.0497819994,6:0.0916982445):0.3663870890)
(1:0.3504256931,3:0.2794301642,(5:0.0659464384,6:0.0783663228):0.1149024683)
(1:0.3227564270,(3:0.1130655789,4:0.0772093843):0.1152274743,(5:0.0769957751,6:0.0741711742):0.1415980025)
(1:0.3244634933,(3:0.1093343058,4:0.0851928477):0.1499966426,6:0.2671267582)
(1:0.2280664264,3:0.1486920813,(5:0.0459777083,6:0.0409551871):0.0579865037)
(1:0.1641969619,2:0.3111642444,(3:0.1463999433,6:0.1779873738):0.2227186971)
(1:0.2608821896,2:0.3172379281,(5:0.0208501830,6:0.1377351024):0.3584115212)
(1:0.1107774024,2:0.1782490008,(5:0.4069833157,6:0.1433886569):0.0378282279)
(1:0.3637537902,2:0.3842515165,(5:0.1568275214,6:0.0555092566):0.5789175051)
(1:0.4045102237,2:0.3155899459,(5:0.2879675997,6:0.0898173686):0.1137978608)
(1:0.3148690721,4:0.1858026862,(5:0.0569723520,6:0.1048320304):0.1280903666)
(1:0.1681830820,2:0.1486110670,(5:0.0914256398,6:0.0694994538):0.1597843915)
(1:0.3679941400,2:0.2281588980,((3:0.0860938263,4:0.0620953065):0.1565360229,6:0.3399717522):0.3026782294)
(1:0.2910174310,2:0.1131465472,((3:0.0542228651,4:0.0695647231):0.0839298198,6:0.1333675761):0.1884671796)
(1:0.1330449042,2:0.1167425466,(5:0.0813037384,6:0.0454913914):0.1705608336)
(1:0.3172849451,2:0.2324129012,((3:0.0734304157,4:0.1115818128):0.3607185780,(5:0.1097454148,6:0.0443016657):0.0498277583):0.5030414661)
(1:0.2711599311,2:0.1982057351,(5:0.0837442766,6:0.0644924778):0.4417836958)
(1:0.2102462056,2:0.2697961344,(5:0.0766886400,6:0.0746858690):0.5351766140)
(1:0.7148772505,(2:0.2486469993,5:0.0349365249):0.0207934036,6:0.0361814086)
(1:0.5079651986,2:0.0488167385,(5:0.0388348583,6:0.0340389448):0.2136195728)
(1:0.1782976029,2:0.2014798274,(5:0.0567924635,6:0.0675343694):0.1596513276)
(1:0.1768099157,2:0.1489102639,(5:0.0478039554,6:0.0614644733):0.2686297823)
(1:0.1917689069,2:0.1842749234,(5:0.0428898815,6:0.0371136142):0.1977567654)
(1:0.2309509461,2:0.4923128837,(5:0.0846136514,6:0.0711426085):0.3443705047)
(1:0.2011763154,2:0.1827737239,(5:0.0592599740,6:0.0476295867):0.2238765836)
(1:0.0670208965,2:0.0791668597,(3:0.0844197006,(5:0.0417252692,6:0.0369575684):0.0374062961):0.0549882571)
(1:0.1875013098,2:0.1730220325,(5:0.0932316921,6:0.0369766860):0.2907170037)
(1:0.2375578667,2:0.2109670893,(5:0.0622222051,6:0.0706920950):0.2924247996)
(1:0.1884786498,2:0.1914077204,(5:0.0628129135,6:0.0822521702):0.1992248830)
(1:0.1829780166,2:0.2022848977,(5:0.0730538884,6:0.0589740827):0.3478942919)
(1:0.0881293803,2:0.0947647526,(5:0.0355608997,6:0.0398228335):0.0977846654)
(1:0.1780011062,2:0.2383003346,(4:0.1748463077,6:0.1962825384):0.1656489991)
(1:0.1112519957,2:0.1150060505,((3:0.0660312657,4:0.0495153433):0.0811484821,6:0.1021794528):0.0815623322)
(1:0.0943483073,2:0.2090518868,(3:0.0525147889,4:0.0678679971):0.1998686409)
(1:0.2237045014,3:0.1845193548,(5:0.0613879619,6:0.0747405939):0.0586525488)
(1:0.2063220959,3:0.1339035087,(5:0.0688936238,6:0.0519251429):0.1145223442)
(1:0.3018418051,2:0.1555301447,(3:0.1451612914,(5:0.0746363781,6:0.0984551685):0.1195817955):0.2682940956)
(1:0.2308124530,2:0.2834168437,((3:0.0919136372,4:0.0988166558):0.1885476122,(5:0.0892670074,6:0.1023503977):0.1698970202):0.1787503832)
(1:0.2205566010,2:0.2520992339,(3:0.0528226801,4:0.0796954644):0.2666711986)
(1:0.1446881198,2:0.1794778003,(5:0.0677049420,6:0.0689083151):0.2339257541)
(1:0.1856450903,2:0.1637062547,(4:0.1364272227,6:0.1731711286):0.1791944900)
(1:0.1365104305,2:0.1685978629,(4:0.2200957127,6:0.1043723762):0.1101073826)
(1:0.1504792868,2:0.1525215542,(4:0.1345316980,6:0.2030205258):0.0853034424)
(1:0.1394160629,2:0.1090227006,(4:0.2516106044,6:0.0888915341):0.0721338210)
(1:0.1007416945,(2:0.1382167698,6:0.2099844785):0.1504267669,4:0.1773190237)
(1:0.3006274784,(3:0.0766282475,6:0.0675095466):0.1077572956,5:0.2115233577)
(1:0.2469812887,(3:0.0908566723,6:0.0935385686):0.1826778753,5:0.4065684499)
(1:0.3436524517,3:0.1429338863,(5:0.0480833095,6:0.0335374326):0.0722965859)
(1:0.4004414171,(3:0.0686833405,6:0.0805406501):0.1423486154,5:0.2823522760)
(1:0.2498197438,3:0.1702894245,(5:0.0875012197,6:0.0718653300):0.1231111603)
(1:0.2471806737,3:0.1330366604,(5:0.0735423060,6:0.0856920036):0.0793110890)
(1:0.5404329241,(3:0.0398969549,6:0.1139531036):0.2791139606,5:0.1241754842)
(1:0.5144734279,3:0.1267393103,(5:0.0664797980,6:0.1145187802):0.0745925441)
(1:0.1729718973,3:0.1078261951,(5:0.0395525274,6:0.0525553029):0.1046367169)
(1:0.1720978600,3:0.1206131691,(5:0.0365615452,6:0.0684721729):0.0888218349)
(1:0.5597898566,3:0.2053431916,(5:0.0934249140,6:0.0438464905):0.0984056403)
(1:0.1006060096,3:0.0821146642,(5:0.0764815827,6:0.0437337860):0.0680875609)
(1:0.1176058697,2:0.1618615890,(5:0.0424295081,6:0.1477065533):0.3498790030)
(1:0.1396818901,2:0.1414285532,(5:0.0264804915,6:0.0952321464):0.2175204845)
(1:0.2740511787,(3:0.1118448552,5:0.0737570234):0.0811311857,4:0.2032830848)
(1:0.1337341657,(3:0.0471368251,5:0.0441813769):0.0500796541,4:0.1026019769)
(1:0.2409084998,2:0.2121131616,((3:0.0704696492,5:0.0776915995):0.0991483153,4:0.2823309952):0.0904107686)
(1:0.1733601350,2:0.1415998259,(3:0.1850458719,4:0.1988781797):0.1437449316)
(1:0.1774403029,2:0.1616753449,(4:0.2602572635,5:0.1700825564):0.1558971287)
(1:0.2210336303,2:0.2072512336,(3:0.0592101495,5:0.0744021504):0.2504966899)
(1:0.3061042809,2:0.2245860998,(3:0.0448830382,5:0.1022116858):0.3379707698)
(1:0.2105110417,2:0.1558402565,((3:0.0418441260,5:0.0454992577):0.0744939735,4:0.1571823039):0.1331824135)
(1:0.2526635780,2:0.1478302322,((3:0.0673924423,5:0.0586821836):0.1091770195,4:0.1718504357):0.1625909209)
(1:0.1298372926,2:0.0574985541,(3:0.1434955046,4:0.0639567028):0.1293268749)
(1:0.2939226760,2:0.2831570782,((3:0.0820765239,5:0.0919390595):0.1391928029,4:0.3044350846):0.2065990755)
(1:0.2267264704,2:0.2125651413,(3:0.1113452012,4:0.2317232981):0.1350483731)
(1:0.1742670816,2:0.1144119394,((3:0.0430390027,5:0.0520250832):0.0756288880,4:0.1122731925):0.1010780704)
(1:0.0700723378,2:0.1929847357,((3:0.0481807638,5:0.0196954970):0.0576000843,4:0.0879158719):0.0681162773)
(1:0.1077259450,2:0.2413541595,(4:0.1490403454,5:0.1290078121):0.4221015073)
(1:0.1886358993,2:0.2211684665,((3:0.0715434277,5:0.0589202062):0.0436093197,4:0.0497195846):0.1990410617)
(1:0.1052418258,2:0.1558313759,(4:0.1361748181,5:0.2098627908):0.1416301982)
(1:0.0785742924,2:0.2111868230,((3:0.0284556271,5:0.0588690859):0.0953904301,4:0.2285425534):0.1282134987)
(1:0.2995395912,(3:0.0706920030,5:0.0598704465):0.1223505252,4:0.1597701045)
(1:0.2453322076,2:0.1365744727,((3:0.0638749247,5:0.0560200780):0.1004820901,4:0.1764574049):0.1261683988)
(1:0.1623451739,2:0.4357111283,((3:0.1045878135,5:0.0367820741):0.1274594541,4:0.1765776904):0.1432121544)
(1:0.4152800948,(3:0.0439464281,5:0.0515738564):0.0210582186,4:0.0649474648)
(1:0.2902380406,2:0.1819738831,(4:0.2568266568,5:0.2138085772):0.1280547553)
(1:0.3048406829,2:0.2307854744,((3:0.0866225265,5:0.0839293688):0.1467941529,(4:0.1050222436,6:0.1106671232):0.1909715937):0.1692472739)
(1:0.3158577299,(3:0.0727749200,5:0.0861978429):0.1100622147,4:0.1706823280)
(1:0.1377562042,2:0.1438993364,(3:0.0993875272,4:0.0913903899):0.1580541193)
(1:0.4197274944,2:0.1010775335,(4:0.2004838096,5:0.1133105624):0.2961520565)
(1:0.2063689480,2:0.2632268518,(3:0.2217181516,6:0.2843360248):0.0753293625)
(1:0.2381269216,2:0.3784962573,((3:0.1161750680,5:0.0576735870):0.0621629513,6:0.1571103625):0.2648449292)
(1:0.2666581567,2:0.1555989117,(5:0.1289218777,6:0.1259477365):0.1107643377)
(1:0.1141398634,2:0.0987221218,(4:0.0397941137,6:0.0300251043):0.0932668300)
(1:0.1753668430,2:0.1388952304,(4:0.0204400896,6:0.0777493896):0.1168246024)
(1:0.3739293278,(3:0.0935281755,5:0.0509916589):0.0738581512,(4:0.0513399056,6:0.0639855843):0.1124439357)
(1:0.2144157347,2:0.2080732586,(3:0.2061966380,(4:0.0881706068,6:0.1470085573):0.1052285787):0.1903663642)
(1:0.1587981295,2:0.7326354544,(3:0.0510169168,5:0.0280535084):0.2374014106)
(1:0.3588133449,2:0.3454499149,(3:0.3919210191,(4:0.0779112538,6:0.0949571194):0.1513724174):0.1729966330)
(1:0.1814401402,2:0.1290461009,(4:0.0355256405,6:0.0481717706):0.1229634195)
(1:0.2383071991,2:0.0891305575,(4:0.0342430258,6:0.0464372551):0.1391260446)
(1:0.0825934504,2:0.1435540426,((3:0.0291953604,5:0.0600666719):0.1107310867,4:0.1216707649):0.0757742303)
(1:0.3458360001,2:0.5955040205,(3:0.1390997241,5:0.0765847894):0.4027794255)
(1:0.1218198435,2:0.1414825176,(4:0.0405289746,6:0.0597582122):0.1392054479)
(1:0.1869592312,2:0.2197758064,(4:0.0827940069,6:0.1200761162):0.2620910310)
(1:0.0849056840,2:0.2289941919,((3:0.0540131191,5:0.0674257296):0.0946131550,(4:0.0904717597,6:0.0915566648):0.0825574777):0.2002778568)
(1:0.0166134854,(2:0.0997763793,4:0.0749270782):0.0784485548,(3:0.0505558210,5:0.0388678576):0.1998900743)
(1:0.2608282297,2:0.2539513305,(3:0.5419366858,(4:0.0695646052,6:0.0800145116):0.0916728155):0.1850625697)
(1:0.2572806940,2:0.2419037047,(3:0.2601700134,4:0.2455336162):0.2494557472)
(1:0.2193815023,2:0.1946803866,(4:0.0599336742,6:0.0704039503):0.3146161700)
(1:0.1267635191,2:0.3073294909,((4:0.0746761247,6:0.0636657033):0.1103171499,5:0.1921143245):0.1300125810)
(1:0.1454270609,3:0.6208800321,(4:0.0884395176,6:0.0944161890):0.1653764751)
(1:0.2161866245,2:0.0733963708,((3:0.0507242800,5:0.0407170289):0.1236518317,6:0.1486157008):0.0724542781)
(1:0.2491823253,2:0.1696202240,(3:0.1279304659,4:0.1028494906):0.0812275139)
(1:0.3400918845,2:0.2145516326,((3:0.0734618564,5:0.0854831161):0.1027671086,(4:0.0861606364,6:0.1277696839):0.1119124790):0.1560682308)
(1:0.2141630202,2:0.3458119899,(3:0.2329239619,4:0.2261878610):0.1183491222)
(1:0.2503467160,2:0.2661943163,(3:0.2267261242,4:0.2975362265):0.1431280245)
(1:0.3569683050,(3:0.1086845853,5:0.0527836626):0.1463253886,(4:0.0599780911,6:0.0493685528):0.1421086045)
(1:0.3446108994,(3:0.0663694667,5:0.1053467071):0.1273210550,4:0.2025287300)
(1:0.0982898914,2:0.1281961048,(3:0.0539300206,5:0.0512889879):0.1708197101)
(1:0.0826164078,2:0.0789726491,(3:0.2230620082,4:0.0906195694):0.0625596508)
(1:0.4616122041,2:0.1807380136,(3:0.0824494314,5:0.0795014276):0.2785846659)
(1:0.2108641917,2:0.3484984173,(3:0.1345981680,4:0.3307647095):0.2155351872)
(1:0.1125914897,2:0.1257430487,((3:0.0403286506,5:0.0469174278):0.0303450963,4:0.0852338118):0.0872040124)
(1:0.1165040931,2:0.0978795734,(3:0.0390143465,(4:0.1138449626,5:0.0390362087):0.0299624039):0.2237253296)
(1:0.2805026362,2:0.1584182401,(3:0.1579126470,5:0.0619912742):0.2041103342)
(1:0.2575236961,(3:0.0663402886,5:0.0307246350):0.1044358070,4:0.1758340331)
(1:0.0000021372,(2:0.0898266770,5:0.1551596437):0.0805009939,3:0.1797623066)
(1:0.1252158929,2:0.1428201559,(4:0.0873611273,5:0.1619619433):0.0796606313)
(1:0.1684681399,(4:0.0750290478,6:0.0757156864):0.1404461204,5:0.1281497285)
(1:0.1627737876,2:0.2208556515,(3:0.0484483225,5:0.0677086966):0.2122163184)
(1:0.4396541989,(3:0.1091081035,5:0.0797706685):0.1881796380,(4:0.0678050026,6:0.1102854079):0.2151320407)
(1:0.3100237956,(3:0.0601232178,5:0.0966006864):0.1201728300,(4:0.1120745926,6:0.0471527186):0.1286657616)
(1:0.1735147557,3:0.1699123078,(4:0.0899545569,6:0.0429175123):0.1096829466)
(1:0.2063358012,2:0.1509911760,(3:0.0966507206,(4:0.0556350292,6:0.0427834546):0.1523692744):0.1734259320)
(1:0.1757513902,3:0.2227477959,(4:0.0548838243,6:0.0533029732):0.0706701716)
(1:0.1886894097,2:0.1501197651,(4:0.0981401870,6:0.0546257781):0.4070747745)
(1:0.2421115197,2:0.2421624547,(3:0.2232048750,(4:0.0963620437,6:0.0901592521):0.1748712063):0.1629419322)
(1:0.1497618331,2:0.1850832015,(4:0.0539295308,6:0.0776336023):0.2221873766)
(1:0.1255567364,2:0.1825039773,(4:0.0458838706,6:0.0438049641):0.1503766517)
(1:0.2004135556,2:0.4514624880,(3:0.1515963578,4:0.1874334150):0.0740538729)
(1:0.3302715402,(4:0.0429399074,5:0.0908106503):0.1206734461,6:0.2595784368)
(1:0.1480052600,3:0.7636716203,(4:0.1263833090,6:0.1891310315):0.0818547781)
(1:0.1158449201,2:0.2270878346,((3:0.0372142054,6:0.0743188136):0.0959554808,(4:0.0999409988,5:0.0946601096):0.2083232295):0.3107578419)
(1:0.3206028073,(3:0.0404525678,6:0.0484025865):0.0965373146,5:0.1133579968)
(1:0.0782773241,2:0.3001943020,(3:0.1030073132,5:0.0953419750):0.0599682779)
(1:0.7037689080,(4:0.0511707668,5:0.0455460941):0.0840178638,6:0.1068047487)
(1:0.3536996877,(3:0.0983640140,4:0.0664092391):0.1577034307,(5:0.0813282495,6:0.0670886387):0.1252152694)
(1:0.1002254119,2:0.1136166782,(3:0.0561308858,5:0.0829788385):0.0866660978)
(1:0.2274499970,2:0.2483238886,(3:0.2231456644,5:0.2055867886):0.0952782560)
(1:0.2469415369,(3:0.1136935540,4:0.0458069724):0.1385351722,5:0.2074877402)
(1:0.2300677693,3:0.1689826885,(5:0.0698848310,6:0.0574508425):0.0989974464)
(1:0.1260352789,(3:0.0958522803,4:0.0861746366):0.4846534477,(5:0.0444563428,6:0.0480714452):0.0520360226)
(1:0.0965450690,2:0.5748491962,((3:0.0863403549,4:0.0818624654):0.1214091137,(5:0.0660425122,6:0.0596225927):0.1421052365):0.1237698240)
(1:0.1277937644,2:0.1810184160,((3:0.0638378781,4:0.1746358483):0.0734954358,(5:0.0540719149,6:0.0430779367):0.1030863015):0.1090526696)
(1:0.1802667511,2:0.2388871674,(3:0.3625418582,(5:0.1033065585,6:0.0712173649):0.1361969983):0.1590158588)
(1:0.1608240855,2:0.2339329601,(3:0.0724815977,4:0.0676841147):0.2102320409)
(1:0.1803344741,2:0.2384842472,((3:0.0826248065,4:0.0340962500):0.1085202971,(5:0.0685358792,6:0.0881965145):0.1054867458):0.1351120222)
(1:0.1419326748,2:0.4448863718,(4:0.2531438163,(5:0.0687505065,6:0.0588007370):0.0790763748):0.1080406025)
(1:0.4526139353,(3:0.0797544536,4:0.0535968834):0.0358929416,6:0.2545790416)
(1:0.1957283310,2:0.1830360881,((3:0.1687562827,5:0.1546111078):0.0631062315,6:0.2638956715):0.0205116802)
(1:0.1628773587,2:0.1954549074,(4:0.1396594154,(5:0.0573077827,6:0.0448295679):0.1079907363):0.1243302316)
(1:0.1085532135,2:0.1459728883,(3:0.1096777732,(5:0.0329352402,6:0.0366743361):0.0800634377):0.0915308019)
(1:0.3556489867,2:0.2724783970,(3:0.3769121540,(5:0.0418776482,6:0.1586239263):0.2674999564):0.3171304926)
(1:0.2276788994,2:0.5706372284,(5:0.0922460091,6:0.0659434728):0.3269658862)
(1:0.2753581132,3:0.1701658285,(5:0.0629928143,6:0.0739965645):0.0611807108)
(1:0.5262655114,((3:0.0575901494,4:0.0524966871):0.0751698637,5:0.0411343179):0.0441848846,6:0.0000022495)
(1:0.2629463510,(3:0.1841792554,4:0.0478424302):0.1411995698,(5:0.1041216531,6:0.1091291909):0.1487061502)
(1:0.1918344937,(3:0.0398954865,4:0.1090694600):0.0567385601,5:0.1239777529)
(1:0.2234893690,(3:0.0428883989,4:0.1344191841):0.1183425229,(5:0.0834345944,6:0.0617604077):0.0970824303)
(1:0.3694676472,(3:0.0835364595,4:0.0525099745):0.1466696784,5:0.2461819088)
(1:0.1143415814,2:0.1082143381,((3:0.0496551722,4:0.0387331125):0.0539854402,5:0.0843641153):0.1213120275)
(1:0.1669117327,2:0.2590264415,(3:0.1899329198,5:0.1722683297):0.1665495312)
(1:0.3444444594,(3:0.0622817300,4:0.0460679301):0.0806027999,6:0.2328311278)
(1:0.1113302718,2:0.1378304825,(3:0.1157705827,(5:0.0419090499,6:0.0386289952):0.0567777489):0.0635760781)
(1:0.1063876872,2:0.1243349927,(5:0.0384316747,6:0.0253868704):0.1580464437)
(1:0.2546618380,2:0.1693513579,(5:0.0909773444,6:0.0252921329):0.3176223876)
(1:0.0592778905,(3:0.0702558165,4:0.0431570236):0.2631719973,5:0.2589700042)
(1:0.3513816993,(3:0.0835282363,4:0.0664715286):0.1354688200,(5:0.0623619327,6:0.0769954254):0.1014429539)
(1:0.2699321204,(3:0.0204947592,4:0.0479137732):0.0203656288,(5:0.0377169506,6:0.0319497720):0.0573078531)
(1:0.3165663061,4:0.2227702085,(5:0.0631412039,6:0.0396621587):0.1124419356)
(1:0.1689531736,4:0.1215011668,(5:0.0217179715,6:0.1482749939):0.0541201312)
(1:0.3563170529,4:0.1824879038,(5:0.0642306597,6:0.0749115500):0.0838548834)
(1:0.2892373146,(3:0.0745099462,4:0.0665179944):0.1240513533,(5:0.0572719881,6:0.0541315641):0.0955037517)
(1:0.1680765293,2:0.2750861355,((3:0.0801396246,4:0.0868673732):0.0924245811,(5:0.0706608777,6:0.0821719610):0.1409660144):0.1259551234)
(1:0.1290061788,2:0.4530451248,(4:0.1421504244,5:0.1380219433):0.0853608063)
(1:0.1843393371,2:0.2143901704,(3:0.1618744147,(5:0.0402739800,6:0.0588816507):0.0799958032):0.2296979402)
(1:0.1892096921,3:0.1299891706,(5:0.0594442778,6:0.0666993663):0.0650276944)
(1:0.2287049679,(2:0.2465845263,5:0.2159482638):0.8564123225,3:0.2374667674)
(1:0.1462263636,2:0.1763795082,(3:0.0892984747,5:0.1638427049):0.0850178692)
(1:0.2286941194,2:0.2284145617,(3:0.0639232764,5:0.0574121629):0.4856528540)
(1:0.1712867245,2:0.2222585166,(3:0.0533365659,5:0.0611233513):0.2043761056)
(1:0.1942753429,2:0.1836795310,(3:0.1069250419,5:0.0509560888):0.2096504866)
(1:0.2124135470,2:0.1694652292,(3:0.0695860934,5:0.0682916825):0.2935069593)
(1:0.1447852935,2:0.1668732828,(3:0.0665126041,4:0.0572901091):0.1937290882)
(1:0.2363430789,2:0.2510481991,(3:0.2550450936,4:0.2787270565):0.2480818562)
(1:0.1397072842,2:0.2545592023,(3:0.2623432850,4:0.5286632786):0.0673073777)
(1:0.2533984066,2:0.3086148638,(3:0.2270603825,4:0.2411423396):0.1732485477)
(1:0.1497168571,2:0.1777710226,((3:0.0540370090,4:0.0464847570):0.0973393500,6:0.1220488401):0.1059275259)
(1:0.1401751558,2:0.1352493124,(3:0.0433337213,6:0.0601367497):0.2101102993)
(1:0.0992207620,2:0.2472112954,(5:0.0538370094,6:0.0387745109):0.1314377185)
(1:0.2174716398,2:0.2825888627,((3:0.0746442680,4:0.0620687959):0.2312026714,6:0.2679118729):0.2276487371)
(1:0.1429711434,2:0.1763907655,(3:0.0267796113,4:0.1773868187):0.2782668441)
(1:0.2478057387,2:0.1423247027,(3:0.0620284191,4:0.0723221544):0.2256858984)
(1:0.2371292012,2:0.2635801154,(3:0.0436307948,4:0.0760703196):0.2663650409)
(1:0.1232444401,2:0.1783808288,(3:0.1413464240,5:0.1408381407):0.0972468287)
(1:0.2548677825,(3:0.0649091437,4:0.0836457132):0.1060681048,5:0.2163662221)
(1:0.2079768709,(3:0.0536335310,4:0.0355786252):0.0818885950,6:0.1520140914)
(1:0.1847710926,3:0.1678174823,(5:0.0562559978,6:0.0512156613):0.1202767799)
(1:0.3176724852,3:0.2128946049,(5:0.0683468043,6:0.0779961088):0.0863309181)
(1:0.2927741233,3:0.1531627774,(5:0.0515212874,6:0.0507242477):0.1010505558)
(1:0.0655602714,2:0.0819820198,(3:0.0720720896,4:0.0729134151):0.1741774202)
(1:0.1739606293,2:0.1881425417,(3:0.1907160970,5:0.2021964066):0.1185551361)
(1:0.2639095598,2:0.1942591373,((3:0.0849501020,4:0.0414407012):0.0714270782,6:0.2927920562):0.1942330118)
(1:0.6815598723,(3:0.1218793633,4:0.1170028578):0.0894801027,(5:0.1531086298,6:0.0808977641):0.2386196080)
(1:0.0968168154,2:0.1024825975,((3:0.0429849616,4:0.0736922961):0.0611567593,(5:0.0479433713,6:0.0413075643):0.0632586034):0.0777341462)
(1:0.1692876939,2:0.1187912199,((3:0.0683548909,4:0.0462805374):0.0829663356,(5:0.1001712515,6:0.0640013094):0.0595631231):0.1253692953)
(1:0.0951725909,2:0.2732876906,(3:0.0318780974,4:0.1187277947):0.0505102179)
(1:0.3321773892,(3:0.0652955627,4:0.0775663011):0.1436023680,5:0.1629982100)
(1:0.1494545904,2:0.1658187010,(3:0.0526631253,4:0.0465587977):0.1590928384)
(1:0.2005966531,(2:0.2937888934,3:1.0688252320):0.1105429625,(5:0.2106103632,6:0.3900578596):0.1223322062)
(1:0.1722559086,2:0.3402651612,(5:0.0746473470,6:0.0557971895):0.2484424850)
(1:0.3027892860,2:0.2032361014,(5:0.0976640820,6:0.0728783079):0.4568439281)
(1:0.1617583753,2:0.1911143831,(5:0.0699430075,6:0.0907525226):0.2784325201)
(1:0.1079092211,2:0.0900364120,((3:0.0360529643,4:0.0509931443):0.0553670550,5:0.1105797254):0.0931682372)
(1:0.1930983401,(3:0.0632479395,4:0.0532851233):0.1340432640,5:0.1706858415)
(1:0.1450635153,2:0.4428753826,(3:0.0556491533,4:0.0537334479):0.1574568405)
(1:0.3293570861,(3:0.0719638154,4:0.1001173678):0.1255109516,5:0.2993057558)
(1:0.2506560755,(3:0.0557498637,4:0.0618738981):0.1154940760,5:0.4444258497)
(1:0.2940812049,(3:0.0691804411,4:0.0668365338):0.0787717246,5:0.2314571269)
(1:0.2303982374,4:0.1456069043,(5:0.0641423432,6:0.0624761161):0.1158651521)
(1:0.1773458418,2:0.3301303329,(5:0.0886970627,6:0.0790484008):0.2516212132)
(1:0.0628532176,(3:0.0627349314,4:0.0942066210):0.2503418097,5:0.2266331650)
(1:0.1436543927,2:0.5104175741,(3:0.0329739799,4:0.0481304649):0.1061635869)
(1:0.1841810660,2:0.2440611292,(5:0.0831291193,6:0.0488877528):0.3608706060)
(1:0.2776191789,(3:0.3744707944,4:0.1090665159):0.0812349917,5:0.1488751091)
(1:0.3271825379,(3:0.0787293629,4:0.0617165469):0.1400733618,5:0.1378375499)
(1:0.1556726833,2:0.3373825892,((3:0.0423552158,4:0.0877222118):0.1074379086,5:0.2879480322):0.0807695989)
(1:0.2682729266,2:0.2254129775,((3:0.0851551033,4:0.0638240068):0.1437410971,(5:0.1014425223,6:0.0906837181):0.1564705028):0.1383881172)
(1:0.2062901019,(3:0.0581187406,4:0.0565852012):0.0778983765,(5:0.0607617098,6:0.0611304831):0.0740899194)
(1:0.3154644568,(3:0.0651956357,4:0.0469939475):0.0892214116,5:0.1205687846)
(1:0.1458458965,2:0.1657828770,(5:0.0706293524,6:0.0719073274):0.1753803229)
(1:0.1637564301,2:0.1426442726,(4:0.2317325510,6:0.1597039013):0.0618602835)
(1:0.2088437703,2:0.1274875803,((3:0.0774591526,4:0.0640522645):0.1083003143,(5:0.0623445202,6:0.0592608626):0.0891317607):0.0761668789)
(1:0.2934866419,(3:0.0402056970,4:0.1119457643):0.1430261822,6:0.1679025432)
(1:0.3646531997,3:0.2283461333,(5:0.0590743068,6:0.0795663983):0.1070337059)
(1:0.2346865871,2:0.2650745714,((3:0.0812796532,4:0.0892524750):0.1779059396,(5:0.0765021111,6:0.1200922594):0.1684391149):0.1319886904)
(1:0.4113619563,3:0.2494508497,(5:0.0822030753,6:0.0726483864):0.1682645754)
(1:0.0907938033,(2:0.1426537725,(4:0.2309157570,5:0.1342368407):0.1381993703):0.0683956287,(3:0.1907731448,6:0.2169561176):0.4506884471)
(1:0.2233690055,2:0.2048253442,(3:0.0816384607,4:0.0564749662):0.2671987676)
(1:0.2299686848,2:0.2351940408,((3:0.0580978135,4:0.0719177302):0.1690528949,5:0.2103303557):0.1697378714)
(1:0.2585098347,3:0.1919896036,(5:0.1023843107,6:0.0526479636):0.0727469286)
(1:0.0916896184,2:0.1089176098,(3:0.0848816214,5:0.0971625722):0.0855565771)
(1:0.0000021937,2:0.0000020419,(3:0.0605909239,4:0.0457762168):0.1713569796)
(1:0.4467758339,3:0.3101327021,(5:0.0897364863,6:0.1056603901):0.2014274289)
(1:0.3937775573,3:0.1638158576,(5:0.0483669002,6:0.0489101620):0.0941967772)
(1:0.3466130360,3:0.2657964550,(5:0.0614508632,6:0.0857179885):0.1872431142)
(1:0.2232307676,2:0.2052737487,(4:0.1407032324,(5:0.0683015279,6:0.0608017034):0.2011573581):0.2212659729)
(1:0.2468203701,2:0.2006684950,(3:0.3116839256,6:0.1845478240):0.0751508465)
(1:0.1787432479,2:0.2872479353,(3:0.1995752888,(5:0.0457626941,6:0.0510771872):0.1695304851):0.1488117411)
(1:0.3454842685,(3:0.1064479624,4:0.1539074119):0.1000322789,(5:0.0760466574,6:0.0660849181):0.1857579849)
(1:0.1967727321,(3:0.0553519900,4:0.0516848206):0.0899419940,5:0.1375966119)
(1:0.2657742835,(3:0.0593752473,4:0.0470060100):0.0570944729,(5:0.0427780398,6:0.0969249464):0.1032746972)
(1:0.4419887470,(3:0.1587376718,4:0.1081992616):0.2848987788,(5:0.0824356148,6:0.0815965486):0.1827648514)
(1:0.2379647607,2:0.2474733289,(4:0.2541913147,5:0.2287629635):0.1544162958)
(1:0.2071014395,3:0.1716771327,(5:0.0660824775,6:0.0660330336):0.0613439304)
(1:0.4239640733,(3:0.1586317847,4:0.0780366595):0.1204224487,6:0.3133623017)
(1:0.1429563374,2:0.4089220960,(4:0.2160414686,6:0.1179451463):0.1283698574)
(1:0.1090215325,2:0.1394149066,(4:0.2516058830,6:0.0888910521):0.0721327883)
(1:0.1524412979,2:0.1508949833,(4:0.1355745596,6:0.2052759485):0.0847820387)
(1:0.1685979037,2:0.1365121940,(4:0.2200977776,6:0.1043724519):0.1101083776)
(1:0.1611288604,2:0.1123833615,(4:0.1613571446,6:0.1166945244):0.1169604367)
(1:0.2194447760,2:0.3112257299,(4:0.2698907747,6:0.2040432517):0.0967305575)
(1:0.1768643348,2:0.1395216545,(4:0.1938418615,(5:0.0675636043,6:0.0663766056):0.1237688674):0.1056633645)
(1:0.2205469919,2:0.0978025775,(5:0.0592511904,6:0.0743621925):0.1320637161)
(1:0.2582489027,2:0.2239146177,((3:0.0574377056,4:0.0759143236):0.1289406665,6:0.1997965864):0.1530485449)
(1:0.2822596698,2:0.2315641783,((3:0.0919630928,4:0.0995933193):0.1886781463,(5:0.0894845704,6:0.1017101366):0.1685486101):0.1807656894)
(1:0.1555188532,2:0.3018359139,(3:0.1451579701,(5:0.0746337342,6:0.0984538871):0.1195771456):0.2682875674)
(1:0.2084843190,2:0.0954161910,(3:0.0524124732,4:0.0679067156):0.2024567034)
(1:0.2361250175,(3:0.0573406138,4:0.0472147425):0.1402840383,5:0.1398963214)
(1:0.1150060604,2:0.1112531157,((3:0.0660314575,4:0.0495154468):0.0811488974,6:0.1021799406):0.0815628369)
(1:0.2419628737,2:0.1763263941,(4:0.1752585214,6:0.1977174082):0.1685752705)
(1:0.0941022872,(2:0.0516506329,4:0.6235853966):0.0351288861,(5:0.0353477593,6:0.0397987339):0.0961663885)
(1:0.0585174877,2:0.4463170809,(5:0.0693475307,6:0.0510242445):0.2527128363)
(1:0.1914025750,2:0.1884840430,(5:0.0628128206,6:0.0822526200):0.1992258958)
(1:0.2107314559,2:0.2393253568,(5:0.0609190188,6:0.0711781306):0.2924605884)
(1:0.1730550852,2:0.1874775010,(5:0.0932328321,6:0.0369762136):0.2907220935)
(1:0.0648519987,2:0.0626646345,(5:0.0406267944,6:0.0319599515):0.0672376542)
(1:0.1827763725,2:0.2011633319,(5:0.0592590823,6:0.0476289846):0.2238685858)
(1:0.1842746679,2:0.1917691387,(5:0.0428889858,6:0.0371135368):0.1977567983)
(1:0.1488836191,2:0.1767612839,(5:0.0478053264,6:0.0614670069):0.2685239373)
(1:0.2014801137,2:0.1782986398,(5:0.0567924958,6:0.0675345555):0.1596519060)
(1:0.2359878028,2:0.2679791244,(5:0.0916790904,6:0.1209808575):0.3941761099)
(1:0.2628730930,2:0.1493618770,(3:0.4235010869,5:0.2481155787):0.3583896733)
(1:0.0715738997,2:0.4877031195,(3:0.1132710426,(5:0.0425075244,6:0.0307290895):0.0599785005):0.1496670825)
(1:0.2180760810,3:0.1641531672,(5:0.0620761799,6:0.0366794172):0.1310943216)
(1:0.1592333697,2:0.2505141147,(5:0.0431851362,6:0.0586151497):0.1384031715)
(1:0.2698128582,2:0.2102204054,(5:0.0766879831,6:0.0746869158):0.5351844519)
(1:0.2297350317,2:0.3166607753,((3:0.0729991195,4:0.1115327625):0.3628866093,(5:0.1090375897,6:0.0446367488):0.0481991950):0.4923268099)
(1:0.1167417614,2:0.1330457832,(5:0.0813037555,6:0.0454913979):0.1705608666)
(1:0.1131507553,2:0.2910437592,((3:0.0542225699,4:0.0695668928):0.0839325367,6:0.1333737503):0.1884860966)
(1:0.1873118410,2:0.2607010017,(4:0.1576164248,6:0.2036646584):0.0860408139)
(1:0.1486136852,2:0.1681798924,(5:0.0914255070,6:0.0694993942):0.1597838239)
(1:0.3155904956,2:0.4045095000,(5:0.2879675632,6:0.0898173606):0.1137979546)
(1:0.3399065452,2:0.2510974855,(5:0.0253829782,6:0.1401042272):0.5086228053)
(1:0.3112057285,2:0.1641923990,(3:0.1464069103,6:0.1780007056):0.2227479655)
(1:0.3604595979,2:0.5420024742,(5:0.0792345519,6:0.0613736784):0.0557893880)
(1:0.1801098119,2:0.2663061673,(3:0.2933308672,(5:0.1228349152,6:0.0876637511):0.1547478220):0.2898061514)
(1:0.2464883001,2:0.2034364824,(5:0.0775909323,6:0.0847666396):0.2472611899)
(1:0.2334875447,2:0.1547724642,(5:0.0386851410,6:0.0799089438):0.2918999121)
(1:0.1013289512,3:0.3490196443,(5:0.0608301611,6:0.0956016409):0.1627626963)
(1:0.1140204079,2:0.0865565160,(3:0.0994863514,6:0.1324614888):0.0587219697)
(1:0.2035263824,2:0.1619080824,(5:0.0756641315,6:0.0623553880):0.4798552579)
(1:0.1757982332,2:0.3005069006,(5:0.0527244626,6:0.0589293275):0.2471910879)
(1:0.3015829590,3:0.2078911508,(4:0.0694382472,5:0.0635602208):0.0747979817)
(1:0.3659919701,(3:0.0459533452,6:0.0640831668):0.1331078002,4:0.1699236066)
(1:0.4074664723,3:0.2034637317,(4:0.4124787539,6:0.2729144613):0.0294321676)
(1:0.2088602054,(3:0.0804316264,6:0.1256248111):0.0758733288,5:0.1447865770)
(1:0.3945828108,(3:0.0786645970,6:0.0840786515):0.0869167132,4:0.2587715180)
(1:0.0684346539,(3:0.0892397999,6:0.0408915582):0.0734812728,4:0.6267278557)
(1:0.2505145491,3:0.1636269769,(4:0.0579630328,5:0.0566526603):0.1065506427)
(1:0.2701176677,3:0.1366486362,(4:0.0378106642,5:0.0419298695):0.0633041467)
(1:0.3475126385,(4:0.0438847030,5:0.0725349534):0.1138353206,6:0.1871019049)
