# Supplementary material for: The Chloranthus sessilifolius genome provides insight into early diversification of angiosperms
Source: Nat Commun. 2021 Nov 26;12:6929. doi: 10.1038/s41467-021-26931-3 (PMC8626421; doi:10.1038/s41467-021-26931-3)
Supplement: Supplementary file 4 — Source Data [file 41467_2021_26931_MOESM4_ESM.zip › Fig. 2b and Supplementary Figure 18a/Chloranthus_Euryale.nwk]

(1:0.0397897625,(2:0.0303060487,7:0.8059787846):0.0110564011,3:0.0376630511)
(1:0.0321085653,2:0.0198677531,(3:0.0180499417,7:0.3367001225):0.0060134297)
(1:0.0238386880,2:0.0781960280,(3:0.0215115971,7:0.5245324771):0.0135364490)
(1:0.0333855520,(2:0.0246218099,7:0.7631122821):0.0368069221,3:0.0669633003)
(3:0.1415431193,4:0.2176223387,(7:0.1361548360,8:0.1441332473):0.2639568579)
(1:0.0593775003,2:0.0462093735,(4:0.2579627369,7:0.7680849057):0.1383874141)
(1:0.0394612534,(2:0.0423783034,7:0.6463196764):0.0043024587,3:0.0284328940)
(1:0.0307768410,2:0.0246160546,(3:0.0526761549,7:0.2564160365):0.0140219262)
(1:0.0123319785,2:0.3800125205,(3:0.0244450531,7:0.3978271563):0.0127289733)
(1:0.1421217054,(2:0.0505827808,3:0.0375745820):0.0592057991,7:1.2367836886)
(1:0.0258427789,(2:0.0444276081,7:0.8691034603):0.0089420858,3:0.0530220434)
(1:0.0203046644,(2:0.0265603428,7:0.3615175951):0.0104453943,3:0.0650481890)
(2:0.0231597688,3:0.0235559868,(7:0.1000462123,8:0.1597216023):0.2866781447)
(2:0.0839677771,3:0.0390902511,(7:0.1643251401,8:0.2128790926):0.4763179093)
(1:0.0245561696,(2:0.0229977716,(7:0.0834615576,8:0.1531774388):0.2022659866):0.0108690808,3:0.0251967151)
(1:0.0532558283,(2:0.5460539287,7:0.4464148615):0.2403305147,3:0.0505909997)
(1:0.0390152404,(2:0.0160106473,7:0.6213125063):0.0118521089,3:0.0308241591)
(1:0.0115743204,(2:0.0332869959,3:0.1248651679):0.0200461503,7:0.5898966487)
(1:0.0310951282,(2:0.0035482779,(7:0.3951416821,8:0.0220097502):0.4561564558):0.0245110578,3:0.0352038447)
(2:0.0369667756,3:0.0433290565,(7:0.2367214509,8:0.0893372688):0.3624454410)
(1:0.0189251311,(2:0.0232406558,7:0.4851637096):0.0041225076,3:0.0483234805)
(1:0.0428154696,2:0.0450063963,(3:0.0091745624,7:0.6465990384):0.0240526885)
(1:0.0685631351,(2:0.0369972257,7:0.3924836843):0.0136998532,3:0.6604719066)
(1:0.0917879939,2:0.0135246988,(3:0.1051748627,(7:0.3092567328,8:0.2836427207):0.3272660226):0.0459372490)
(2:0.2771120761,3:0.2494937883,(7:0.3472410341,8:0.2186760052):0.2444319501)
(1:0.0293077917,(2:0.0185727020,8:0.4820020964):0.0009820527,3:0.0229422670)
(1:0.0510408097,2:0.0595401093,(6:0.2628319050,7:0.5119366822):0.2149912452)
(1:0.0277757710,2:0.0444809941,(3:0.0245957164,7:0.7118882028):0.0243238901)
(1:0.0244658854,(2:0.0305657007,3:0.0206632503):0.0114830354,7:0.4521475274)
(2:0.0681609305,3:0.0764677658,(6:0.2113132159,7:0.4543245587):0.2951382027)
(1:0.0551143974,2:0.0389749143,(3:0.0352382639,8:1.1689976210):0.0147847870)
(2:0.0596290429,3:0.0345962032,((5:0.1337327037,6:0.0261187172):0.2978382308,8:0.6362457442):0.2532395892)
(1:0.0643028958,(2:0.0380480474,3:0.0281347516):0.0388393407,7:0.4778285361)
(2:0.0391275763,3:0.0229112453,(7:0.1799634614,8:0.3689861674):0.3267252829)
(2:0.0440249446,3:0.0313121934,(7:0.1793228582,8:0.2210046883):0.4043684582)
(1:0.0549265027,3:0.0464739160,(6:0.2152439983,8:0.4668716139):0.2232925797)
(1:0.0227658717,(2:0.0267586232,7:0.3914007113):0.0165050324,3:0.0242092995)
(1:0.0283835815,2:0.0471073245,(3:0.0145967256,7:0.6023288483):0.0196652368)
(1:0.0340256495,3:0.0353678456,(7:0.3207381750,8:0.3355859556):0.5004139166)
(4:0.0467700236,(5:0.0296366820,6:0.0578050308):0.0308808183,(7:0.1559203282,8:0.1613557181):0.4527278019)
(2:0.0245757941,3:0.0695212766,(7:0.2051213258,8:0.1452568371):0.6406848598)
(1:0.2106893185,(2:0.2081280259,((4:0.6692701198,7:0.5895597706):0.1168325192,5:0.7052215457):0.1703961696):0.0630450918,3:0.1459481894)
(1:0.0510666069,(2:0.0383318388,3:0.0542436451):0.0272652202,7:1.1221831056)
(1:0.0021262571,(2:0.0164225933,3:0.0180162656):0.0106966857,(7:0.1087804766,8:0.0993476981):0.1597541092)
(2:0.0539098032,3:0.0089465443,(7:0.1358866216,8:0.3365933206):0.8398544786)
(2:0.0927015862,3:0.0213200541,((5:0.0165857237,6:0.0336738750):0.1737291771,(7:0.2209975344,8:0.2357458654):0.4493169095):0.1761316334)
(2:0.4036211462,6:0.1713441463,(7:0.2904551483,8:0.2404608379):0.5463692457)
(1:0.2529215324,(4:0.0566329029,5:0.0287176936):0.1199235268,8:0.4379220787)
(1:0.0245331284,(2:0.0153475656,3:0.0200374995):0.0024215790,(((4:0.0119716662,5:0.0359668919):0.0065079995,6:0.0214404581):0.0722592401,(7:0.1703688660,8:0.2070631318):0.1407736738):0.0941281738)
(2:0.2115766348,(4:0.0084714417,(5:0.0284285198,6:0.0239205040):0.0038583772):0.1433862165,(7:0.1035370385,8:0.4444392003):0.0868518231)
(1:0.0382568654,(2:0.0297152616,3:0.0298335272):0.0052576378,(((4:0.0281468830,6:0.0358049856):0.0046650905,5:0.2568130879):0.1464194183,8:0.3219635890):0.1418891671)
(1:0.0556461506,3:0.0365972980,(7:0.1901438801,8:0.1894027544):0.4395374013)
(2:0.1818645713,4:0.1595932430,(6:0.7131683392,7:0.2762318002):0.1418932195)
(1:0.0461954788,2:0.0279858748,(3:0.0865804115,((5:0.0397914712,6:0.0398186273):0.2546065180,(7:0.1201162140,8:0.3691085579):0.2384152573):0.1727611463):0.0242322639)
(4:0.0324895723,5:0.0360120264,(6:0.0386267743,7:0.5525446748):0.0125815339)
(4:0.0334616554,5:0.0417001766,(6:0.0413159595,(7:0.2771368676,8:0.2006878113):0.4637474264):0.0086941037)
(1:0.1373928384,(2:0.0080172967,7:0.7973855609):0.0188094511,3:0.0592048592)
(1:0.2539974338,(4:0.0439718423,5:0.0086333970):0.1219530355,8:0.2488295089)
(1:0.0177262989,(2:0.0350270069,8:1.2062223679):0.0015484750,3:0.0282380166)
(2:0.0051067317,3:0.0758698246,(((4:0.0238506090,5:0.0224133504):0.0154301061,6:0.0167479288):0.2088481714,7:0.5181138043):0.2198056846)
(1:0.0845274721,2:0.0214171348,(5:0.2093703663,7:0.1429596126):0.1142472391)
(3:0.1716521316,((4:0.1181395070,6:0.0235971596):0.0032441727,5:0.0158389252):0.1287653805,7:0.4109588540)
(1:0.1643303291,((2:0.0336426196,3:0.0307308780):0.5131910272,7:0.2353759573):0.2832750950,(5:0.0513794721,6:0.0205957565):0.2532087089)
(1:0.2933211935,(4:0.0370852330,5:0.0486529005):0.1590722731,7:0.3325042473)
(2:0.0246174005,3:0.0486105931,((4:0.0253690734,5:0.0568666923):0.1900264123,7:0.3959158696):0.3132501386)
(1:0.0399487900,3:0.0727429795,(5:0.3266451793,7:0.5560958233):0.2352667654)
(1:0.0503266527,2:0.0371041056,(3:0.0332586953,7:1.2716566684):0.0097721672)
(1:0.1088358483,2:0.0320259088,(3:0.0325457978,7:0.3092651919):0.0219853734)
(2:0.0265196921,3:0.0208051772,((4:0.0754828209,6:0.0631053532):0.1683873215,7:0.3262125961):1.4683387543)
(4:0.0197642678,(5:0.0253072002,(7:0.1150982435,8:0.1646891569):0.3042637679):0.0073703199,6:0.0376476582)
(4:0.0277668134,(5:0.0135193197,(7:0.0963391861,8:0.1514436878):0.2598016131):0.0099002916,6:0.0244075496)
(4:0.0526802639,5:0.1177659243,(6:0.3055699070,7:0.3823500792):0.1261184903)
(4:0.0738999325,5:0.0033999212,(6:0.0440461980,8:0.4571469463):0.1605691879)
(4:0.0384229168,(5:0.0282132554,7:0.5701472033):0.0039094169,6:0.0307168476)
(4:0.0348893082,(5:0.3303211116,6:0.0232879544):0.0044760668,7:0.4283207882)
(4:0.0410169789,5:0.0366479797,(6:0.0201742317,8:0.3927831671):0.0050628842)
(4:0.0256255211,(5:0.0438955787,6:0.0404446718):0.0055006209,7:0.3226578277)
(1:0.0340407236,3:0.0237148809,(7:0.1268995645,8:0.1891188414):0.2383629724)
(1:0.0322556318,((2:0.0986689136,3:0.0256445649):0.0000020175,4:0.0155426317):0.2636759922,5:0.0173146759)
(1:0.0353294511,(2:0.0092574682,7:0.4648305363):0.0106598743,3:0.0185873476)
(1:0.0198956158,(2:0.0445322756,3:0.0243538693):0.0113025252,7:0.4520513432)
(4:0.0228612120,(5:0.0213916956,6:0.0169178244):0.0026804682,7:0.3392553072)
(4:0.0791036642,5:0.0070697169,(6:0.3360490067,7:0.4903272959):0.3545505651)
(1:0.4650895505,(4:0.0288406046,5:0.0250670683):0.0173004364,6:0.1837088361)
(4:0.0396965050,5:0.0239360372,(6:0.0263335150,7:0.2855115246):0.0099750838)
(4:0.0429149659,(5:0.0319565421,7:0.5373242524):0.0019043276,6:0.0339586921)
(4:0.0354839288,(5:0.0242022280,7:1.0516643076):0.0405226743,6:0.0490696484)
(4:0.0362478655,(5:0.0883347955,7:0.6828772861):0.0152528495,6:0.0402773043)
(4:0.0124853662,5:0.0225794039,(6:0.0114162820,7:1.1076677798):0.0064987935)
(4:0.0341813868,5:0.0338595272,(6:0.0158202621,7:0.4597721870):0.0208971952)
(4:0.0385110298,(5:0.0165577587,7:1.0228227501):0.0229984038,6:0.0484436430)
(4:0.0327609467,(5:0.0142556959,7:0.8535831236):0.0115321240,6:0.0412202613)
(4:0.0130668563,(5:0.0395317943,6:0.0502934765):0.0169240633,7:0.5976616810)
(4:0.0326530709,(5:0.0251729503,7:0.7478040157):0.0064464672,6:0.0370178155)
(4:0.0507350636,(5:0.0154881355,7:0.2546549053):0.0028876869,6:0.0333928727)
(4:0.0240962778,(5:0.0455129086,7:0.5291983900):0.0115288613,6:0.5614473243)
(4:0.0441125844,(5:0.0238173958,7:0.3558130179):0.0028903975,6:0.0252451263)
(4:0.0366571840,5:0.0369678190,(6:0.1390448369,8:0.4323214705):0.1803497860)
(4:0.0524297103,5:0.0441656019,(6:0.3242881772,8:0.6723984991):0.2162387636)
(4:0.0445992759,(5:0.0127514779,8:0.6750669343):0.0302384877,6:0.0365641503)
(4:0.1231143383,5:0.0369001639,(6:0.0225540101,8:0.5464560909):0.0035912700)
(1:0.2688018373,((4:0.0381781867,6:0.0357142127):0.0100256790,5:0.0295665469):0.2410775712,8:0.5235260672)
(4:0.0213922240,(5:0.0231935584,7:0.5091693189):0.0047662381,6:0.0211662257)
(4:0.0258603355,(5:0.1926842856,6:0.0123026515):0.0135062002,8:0.3705864144)
(1:0.0525705116,2:0.0466938927,(((4:0.0565606241,6:0.0506407622):0.0185832055,5:0.0476938233):0.2424446618,(7:0.2363052013,8:0.3746903020):0.2603223416):0.1789047272)
(2:0.0267133813,3:0.0228294098,(((4:0.0281307357,6:0.0266145057):0.0015164977,5:0.0257154291):0.1073695125,8:0.2435299579):0.1812789788)
(1:0.0503543072,2:0.0467140207,(3:0.0398665690,(7:0.2211427241,8:0.2414267597):0.6729476348):0.0121961875)
(2:0.1711167300,6:0.2045821575,(7:0.1416475195,8:0.2150637126):0.1737121699)
(4:0.0315068838,(5:0.0234998558,6:0.0338812409):0.0050943990,8:0.4876956084)
(4:0.2502279827,(5:0.0338448556,6:0.0485293509):0.1251944620,8:0.4714229088)
(4:0.0156727023,(5:0.0251437159,6:0.0283102138):0.0054712056,8:0.7610576558)
(2:1.8160201160,(4:0.0468220415,6:0.0318667827):0.0092445871,5:0.0307649133)
(4:0.0362754549,(5:0.0191520603,7:0.7716972587):0.0185196187,6:0.0430695614)
(3:0.3935927116,(4:0.0932474351,5:0.0800949347):0.0400204711,7:0.4339352227)
(2:0.2722261838,(4:0.0515559322,(5:0.0366177377,6:0.0415538650):0.0019750216):0.1753872372,7:0.5400002800)
(4:0.0405018841,(5:0.0512382342,6:0.0443182714):0.0181595187,7:0.8042787612)
(2:0.0183719262,3:0.1555540683,(4:0.1839506434,7:0.3134125886):0.0965089459)
(1:0.0361156354,2:0.0401994794,((4:0.0483805974,5:0.0234037847):0.1877997782,7:0.4122408447):0.2037967182)
(1:0.0256596816,2:0.0179714805,(5:0.3350874330,7:0.5045195305):0.1173906721)
(2:0.6729991364,(5:0.0331430385,6:0.0215884315):0.2127964708,7:0.2100132449)
(1:0.0316732570,2:0.0317220308,(4:0.2469595257,7:0.3809441552):0.1345519626)
(4:0.0220330907,(5:0.0100016681,7:0.8296253609):0.0159225825,6:0.0282098698)
(4:0.0207516879,(5:0.0116951082,7:0.7841650640):0.0213727976,6:0.0222616496)
(1:0.4864927684,4:0.1365172428,(5:0.0376091366,6:0.0274090019):0.0108371122)
(1:0.3637127813,(5:0.0680524375,6:0.0308316269):0.4538773514,7:0.6879558465)
(4:0.0744727697,(5:0.0358083127,6:0.0374172291):0.0120008097,7:0.6970674249)
(1:0.2601617375,(5:0.0715445714,6:0.0561364246):0.1541567577,7:0.5788871536)
(1:0.1937140555,(5:0.0000019971,8:0.6874983298):0.0231097616,6:0.0304766212)
(1:0.5942537407,3:0.8733527029,((5:0.0258824014,6:0.0603295176):0.4046116439,8:0.5317549883):0.1734799929)
(1:0.0348179305,(2:0.0321083724,((4:0.0337483919,(5:0.0359446260,6:0.0356008329):0.0066758319):0.1783701591,8:0.4481543416):0.1513228425):0.0059107016,3:0.0363202289)
(4:0.1277855786,(5:0.0073122286,6:0.0226873732):0.0097034986,8:0.2799780631)
(1:0.0595002986,2:0.0608145000,(3:0.0608353061,(4:0.0901385014,6:0.1740497034):0.4381033545):0.0190663044)
(1:0.1435332033,(4:0.0214820729,(5:0.0208140973,6:0.0293869541):0.0041008255):0.2345506942,7:0.3171336362)
(1:0.0458434327,(2:0.0346234070,3:0.0166242390):0.0026460141,((5:0.0316232724,6:0.0243966541):0.1555597658,7:0.3184846891):0.1007635731)
(1:0.0610795090,3:0.0480113537,((4:0.0213823053,(5:0.0458291725,6:0.0523536066):0.0065344077):0.1356850337,7:0.6214979002):0.2021708441)
(2:0.0227783145,3:0.1111523640,((4:0.0453508470,6:0.0498581544):0.4012549827,7:0.5951778054):0.1334567588)
(1:0.0304404877,(2:0.0385300989,7:0.5935149282):0.0094776172,3:0.0401968546)
(4:0.0415619451,5:0.0311321285,(6:0.0000025760,7:1.1296160726):0.0353836857)
(4:0.0217493083,(5:0.0142724387,7:0.3664570336):0.0136806770,6:0.0239965891)
(1:0.0151091645,(2:0.0364259941,3:0.2616154960):0.0207356636,(7:0.1757941828,8:0.2286165285):0.5536521188)
(1:0.0277223846,3:0.0409988694,(4:0.2123016332,8:0.4197328209):0.1561117831)
(2:0.0383600863,3:0.0333988658,(4:0.5950867895,(7:0.3328124425,8:0.5820682292):0.3481165165):0.2778436204)
(1:0.0513364609,(2:0.0473189133,7:1.0972684981):0.0202658221,3:0.0462929498)
(1:0.0563297389,(2:0.0274248157,((4:0.0367908373,6:0.0326545124):0.1950048309,8:0.4792623867):0.1887062910):0.0264396102,3:0.0134660992)
(1:0.0423670275,(2:0.0174553389,(5:0.1527964840,(7:0.2225008605,8:0.2114103037):0.1964638475):0.2094400079):0.0157607252,3:0.1120299080)
(4:0.0215827393,(5:0.0068969988,7:0.3161257800):0.0134343688,6:0.0789057356)
(2:0.0457632719,3:0.0261884757,(4:0.1437070947,7:0.3483715788):0.1585278596)
(1:0.0530168935,2:0.0303122768,(6:0.2664790834,7:0.5188282387):0.1871299909)
(1:0.0319816767,(2:0.0270624457,(7:0.2644519216,8:0.1857274541):0.2625053469):0.0160039031,3:0.0319521904)
(1:0.0791423877,(2:0.0379610915,(7:0.2109914285,8:0.1811320217):0.3908559999):0.0011568614,3:0.0365260401)
(1:0.0219104402,2:0.0246397158,(3:0.0195641281,7:0.4247474062):0.0203124581)
(1:0.1439616290,(4:0.0274688137,6:0.0476249645):0.1670024233,(7:0.4342733281,8:0.1898621464):0.1793340769)
(1:0.1307722569,2:0.0797762659,(6:0.1438778019,8:0.2738128815):0.1307514130)
(4:0.0161149054,(5:0.0381486243,8:0.2855883943):0.0116236540,6:0.1131774205)
(4:0.0324747490,5:0.0238407980,(6:0.0234110367,7:0.7463820232):0.0046625071)
(1:0.0238321590,(2:0.0119546335,8:0.5866556157):0.0060837898,3:0.0352379180)
(1:0.0423277301,2:0.0386315585,(((4:0.0531729471,6:0.0539807602):0.0043355649,5:0.0369398227):0.2329709465,(7:0.4747541621,8:0.3467905232):0.3277183363):0.1625854477)
(1:0.0083612995,2:0.0502689098,(7:1.0587199986,8:0.1386387843):0.5864513821)
(2:0.0264944083,3:0.0565809787,((4:0.0223809937,5:0.0298381264):0.1161234002,(7:0.1742368983,8:0.1634081519):0.2014070725):0.1502734955)
(1:0.0257352487,2:0.0106563338,(7:0.0639799236,8:0.2561976412):0.2706914932)
(1:0.0319819574,3:0.0991014766,(((4:0.0410556795,5:0.0301906009):0.0048314398,6:0.0435904927):0.2583302242,(7:0.5070778526,8:0.4460510647):0.1850392093):0.1637115113)
(1:0.0256897887,(2:0.0379340426,3:0.0323517413):0.0035807414,((4:0.0352242425,5:0.0210985098):0.0886651185,8:0.5027438960):0.2159265097)
(4:0.0285649408,5:0.0372674347,(6:0.0228315599,(7:1.4281769862,8:0.2674667126):0.3719053361):0.0116649872)
(1:0.0290125805,3:0.0223772554,(5:0.0382531123,6:0.0443355744):0.3067850698)
(4:0.0534348123,5:0.0615318890,(6:0.2252802147,(7:0.2765024421,8:0.3388871057):0.0582235626):0.2380411576)
(1:0.0320995059,(2:0.0336307316,3:0.0356990427):0.0020431596,((5:0.0232182422,6:0.0498436329):0.2312707903,8:0.4065946693):0.1565689316)
(2:0.3739988506,(5:0.1185134158,6:0.0975832651):0.1502566448,8:0.8561607434)
(1:0.0175062358,2:0.0344112283,(5:0.1345421275,8:0.1929817181):0.0885407411)
(2:0.0267879707,3:0.0394673419,(4:0.1612923992,8:0.2887107886):0.1575935269)
(3:0.2995197786,(4:0.0286176517,5:0.0210413250):0.1002063707,8:0.3144259071)
(3:0.2761780636,(4:0.0471811654,6:0.0295413072):0.1693095590,8:0.5897940972)
(2:0.0460661331,3:0.0483046414,((5:0.0190825435,6:0.0299726859):0.1044180514,8:0.3134518342):0.1063251487)
(3:0.1991400619,(4:0.0336816523,5:0.0300581548):0.1707334435,8:0.5368929720)
(3:0.2268031726,((4:0.0462493990,6:0.0245750271):0.0035073575,5:0.0455528035):0.1277719117,8:0.4264247930)
(1:0.0922711241,(2:0.0531752587,3:0.0335139306):0.0679345169,8:0.1552573323)
(1:0.1186620706,(2:0.0416335613,8:0.5673494668):0.0114107974,3:0.0195818275)
(1:0.0197419734,(2:0.0780070252,3:0.0180178582):0.0118536405,8:0.5814366938)
(1:0.0595793589,2:0.0562609109,(3:0.2203399383,8:0.5369817168):0.1938939178)
(1:0.0348137117,(2:0.0879026868,8:1.1316476539):0.0268901722,3:0.0451838897)
(1:0.0462934585,2:0.0442217569,(3:0.0257498073,8:0.9985702675):0.0172422449)
(4:0.0301578738,(5:0.0401631514,6:0.0399194225):0.0074157267,7:0.8043982258)
(4:0.0148842134,(5:0.0158138609,6:0.0308930195):0.0074689878,7:0.5236394712)
(4:0.0878266849,(5:0.0344123229,6:0.0390590488):0.0193538791,7:0.3708384035)
(1:0.0576746286,3:0.0436885553,((4:0.0443912128,(5:0.0412270779,6:0.1066021468):0.0070215737):0.2503720866,7:0.5089571791):0.1708369827)
(1:0.0429885964,2:0.0677023222,((4:0.0362387047,5:0.0421393255):0.0071608016,6:0.0339258136):0.4317684164)
(1:0.0884946881,2:0.0859050621,(3:0.3448742926,7:0.3406800048):0.2952845486)
(2:0.0487323670,3:0.0302835372,(((4:0.0256344077,5:0.0330956070):0.0093393547,6:0.0215933615):0.1172814499,7:0.8344731265):0.1001697856)
(4:0.0268855907,(5:0.0216514803,6:0.0438711849):0.0021159770,7:0.6089596536)
(1:0.1846906864,3:0.0383502407,(5:0.2090438423,6:0.1539746265):0.5895376955)
(1:0.0492272114,2:0.0465877063,(5:0.2430817414,7:0.5610745958):0.2255871153)
(1:0.0508979484,2:0.0524948917,(3:0.0264667659,7:1.0375446878):0.0129079323)
(1:0.0181536500,3:0.1390604612,(5:0.1427100608,7:0.5257558807):0.1818933126)
(4:0.0381323713,5:0.0637855038,(6:0.0307692975,(7:0.3747603285,8:0.5134450044):0.1590107032):0.0273365960)
(1:0.2294761616,5:0.5027515378,(7:0.2741100980,8:0.2934309006):0.4311761904)
(1:0.0317121083,(2:0.0158879476,7:0.9037316612):0.0200592097,3:0.0333004491)
(1:0.2969036016,(2:0.3190775409,3:0.0541640401):0.3666530522,7:0.3981132666)
(2:0.2840811555,3:0.4755550417,(6:0.1437175726,7:0.6868449532):0.0654258879)
(2:0.1295307977,(5:0.0879215527,6:0.0235333778):0.1456273241,7:0.4229333649)
(2:0.2306553558,(4:0.0326172174,5:0.0378059246):0.1543569955,8:0.4650048877)
(4:0.0394502934,5:0.0969521566,(6:0.0315487797,8:0.5662705450):0.0048525725)
(2:0.1406287469,3:0.0011297697,(7:0.1765008184,8:0.2288515584):0.2993715431)
(1:0.0324513886,(2:0.0516468038,8:0.2406318403):0.0089098890,3:0.0177280075)
(1:0.0403481233,3:0.0731439361,(6:0.3834149976,7:0.4475886599):0.0690717738)
(1:0.0215602715,3:0.0288163651,((5:0.0341495631,6:0.0319598657):0.1767625262,7:0.3662202190):0.1626489832)
(1:0.0546135192,3:0.0402844255,((4:0.3612704254,7:0.4195981151):0.1905608209,6:0.1503589543):0.2264635904)
(4:0.0412201280,(5:0.0300743883,8:0.5941088688):0.0173784536,6:0.0392695812)
(1:0.0220018297,3:0.0426571330,((4:0.0199418175,(5:0.0259738483,6:0.1034863511):0.0018909761):0.1578398756,7:0.5280266658):0.0889081145)
(1:0.0436722681,2:0.0356140686,(4:0.0136329878,6:0.0582708864):0.7447106866)
(1:0.0372822166,2:0.0293630861,(7:0.1856160930,8:0.1297186202):0.3565127087)
(1:0.0586651713,2:0.0321935641,(7:0.1984072547,8:0.2504326566):0.4235137921)
(1:0.0320714116,(2:0.0000021270,(7:0.1356971206,8:0.0743241332):0.5631114878):0.0367651664,3:0.0487825256)
(1:0.0571288164,2:0.0332974018,(3:0.0350218951,8:1.1221767091):0.0185907375)
(1:0.0259623190,2:0.0451142368,(3:0.0242798986,7:0.6896797408):0.0034846765)
(1:0.0340271664,(2:0.0480495336,3:0.0495688896):0.0149754208,(7:0.2138580546,8:0.2531274795):0.6203147998)
(1:0.0673218347,(2:0.0304556357,7:0.7861143838):0.0208325058,3:0.0557845809)
(1:0.0426734188,3:0.0282212379,(7:0.4714910386,8:0.3226652260):0.4208990383)
(1:0.0802206757,3:0.0042667279,(7:0.5414855772,8:0.5793445266):0.5337897322)
(1:0.0328700248,(2:0.0351617666,3:0.0376286719):0.0063033426,7:0.6740175354)
(1:0.2148399011,(3:0.0221314727,5:0.0237471243):0.1069567100,7:0.2443401912)
(1:0.0288544959,2:0.0410225732,(3:0.0754218573,5:0.0247120460):0.3586153464)
(1:0.0979983221,2:0.0712392631,(3:0.0253703956,7:1.0852040302):0.0527807226)
(1:0.0255450737,2:0.0421706399,((3:0.0244889286,5:0.0377605503):0.1001139000,7:0.4827773443):0.1895404331)
(1:0.1190432617,(2:0.0059381112,7:0.4380385830):0.0138866284,3:0.0271018656)
(1:0.0325909392,(2:0.0000023145,7:0.7689638424):0.0427373126,3:0.0902088825)
(1:0.0282263967,(2:0.0334181657,3:0.0369530416):0.0316223210,(5:0.1915922772,7:0.6670843504):0.2253079011)
(1:0.0183023350,2:0.0315000698,(3:0.0148524091,(5:0.1834006263,7:0.1787368115):0.0788135531):0.0007003530)
(1:0.0423889858,2:0.0534871076,(3:0.0333521887,7:0.5091738644):0.0167881290)
(1:0.0316099860,(2:0.0400145799,(((4:0.0320331373,5:0.0440687872):0.0021146891,6:0.0283747114):0.1845788949,7:0.5899268082):0.1629483746):0.0029178301,3:0.0472497953)
(2:0.0612656595,3:0.0160077836,(7:0.1426941993,8:0.1208618736):0.2605501050)
(1:0.0175075063,(2:0.0797272607,8:0.3173123287):0.0158623228,3:0.0237506944)
(1:0.1607941179,2:0.0254673902,(3:0.0237077466,7:0.5579181505):0.0145102815)
(1:0.0000021782,(2:0.0248808227,3:0.2290936303):0.0160977928,8:0.4901273821)
(1:0.0429854185,(2:0.0359170625,(7:0.9638870822,8:0.2740714119):0.4046513530):0.0228284857,3:0.0446753602)
(1:0.0483624503,2:0.0215184592,(3:0.0340166357,7:0.9926392404):0.0143662568)
(1:0.0512044165,2:0.0412715477,(3:0.0279798638,8:0.8031559238):0.0131658587)
(1:0.0479872944,(2:0.0277424236,8:0.6519660300):0.0203320053,3:0.0551761849)
(1:0.0405021824,2:0.0590685721,((4:0.0492252792,6:0.0332426469):0.1167693653,8:0.5677511336):0.1890531828)
(1:0.0578747475,2:0.0671619493,(3:0.0114738131,((4:0.0357239105,(5:0.0945624218,6:0.0397334331):0.0187517970):0.3242140528,(7:0.3068161625,8:0.1983838610):0.6769464898):0.1687328461):0.0412740870)
(5:0.0178434866,6:0.0716701513,(7:0.1046570602,8:0.0879915942):0.2552146912)
(4:0.0255490685,6:0.0200849209,(7:0.5357723448,8:0.1206824141):0.2109009250)
(1:0.0315791538,2:0.0271116577,(3:0.0410863325,((5:0.0324936707,6:0.0717592477):0.1207064822,7:0.3380469036):0.1238022710):0.0174247590)
(4:0.0253719147,(5:0.2475203348,8:0.2699680042):0.0298402517,6:0.0731386479)
(4:0.0205333273,5:0.0248417201,(6:0.0216331590,8:0.7038752789):0.0025482302)
(4:0.2349117838,(5:0.0616850907,6:0.0396663681):0.0000025639,7:0.8357874528)
(1:0.2125006123,2:0.0166966456,(3:0.0343625389,(((4:0.0250261814,5:0.0210486680):0.0062901036,6:0.0160522849):0.1119373466,7:0.2637301800):0.0917258355):0.0021976723)
(1:0.1044023976,(2:0.0573320111,(5:0.3246779773,7:0.8006608551):0.2704922980):0.0182634685,3:0.0698500373)
(1:0.0280217716,(2:0.0289698164,3:0.0419897704):0.0004975307,6:0.3030445109)
(1:0.0995427602,(2:0.0402379281,3:0.0548996876):0.0729286167,6:0.3528448240)
(1:0.0663435285,(2:0.0198847642,((4:0.0234625529,6:0.0425059594):0.0892608418,7:0.5898552364):0.2708849970):0.0110717012,3:0.0432852950)
(1:0.0235522781,2:0.0288623348,(4:0.2125693218,7:0.3986737121):0.1052949255)
(1:0.0265931875,(2:0.0000027968,7:0.7252775404):0.0225353449,3:0.0156847261)
(1:0.0346807288,(2:0.0251359201,(((4:0.0313276830,6:0.0421664268):0.0023210149,5:0.0213017125):0.1572485805,7:0.4806717437):0.1932994213):0.0077996712,3:0.0372207946)
(1:0.0351805073,2:0.0261268098,((4:0.0288127979,(5:0.0346917231,6:0.0276899628):0.0113216924):0.1240663765,8:0.4184572689):0.1502780418)
(1:0.0223782647,3:0.0517951237,(((4:0.1066274370,6:0.2669156032):0.0387444758,5:0.0955064787):0.0671225633,8:0.4355884313):0.1214139091)
(1:0.0880559471,2:0.0266164628,(4:0.2606719818,7:0.7941296163):0.4478627527)
(2:0.2703665018,(4:0.0289410231,5:0.0457664562):0.2149823545,7:0.7368603871)
(1:0.2577890686,((2:0.2516018478,8:0.2168434935):0.0651976474,3:0.1301341732):0.0285036889,(4:0.0292159681,5:0.0526040447):0.0510803300)
(1:0.0730957939,2:0.5940001661,(5:0.0930180373,8:0.1939509277):0.0992445588)
(2:0.0254214212,3:0.0492542697,(5:0.0211232889,6:0.0513681817):0.3994628269)
(2:0.0274800149,3:0.0379546544,(6:0.1540221209,8:0.3982670245):0.1583584566)
(2:0.0340295629,3:0.4235046302,((4:0.3935290858,5:0.0071887599):0.2372576514,8:0.4167485925):0.1866405610)
(1:0.0451356390,(2:0.0000021585,8:0.2867466691):0.0046179979,3:0.0268166543)
(1:0.0309172191,2:0.0279826106,((4:0.0577948404,5:0.1803684240):0.1440540147,8:0.3878170984):0.1065222318)
(4:0.0203689799,(5:0.0285212279,6:0.0293344598):0.0049239457,7:0.6622026677)
(4:0.0167231870,(5:0.0356886512,6:0.0242819710):0.0096614602,7:0.3181280434)
(4:0.0162980575,(5:0.1474109374,6:0.0166043119):0.0111701519,8:0.3941512478)
(4:0.0196788443,(5:0.0138568057,8:0.3634343220):0.0158063899,6:0.0237763260)
(2:0.0390447848,(3:0.0205818513,(5:0.0162717108,6:0.0159141942):0.1928139128):0.0373777829,8:1.5015120774)
(2:0.1554996715,(5:0.0324079375,6:0.0440138466):0.1873642605,(7:0.2051766400,8:0.1495039303):0.2247236873)
(1:0.1815003319,(4:0.0248135087,5:0.0246212257):0.0408115764,(7:0.1877552708,8:0.3213581504):0.3622432474)
(2:0.0335763675,3:0.0424827103,((4:0.0455123454,5:0.0542008149):0.2149546099,(7:0.2283820869,8:0.2233256889):0.3779190487):0.1947192229)
(1:0.5409528303,(2:0.1856903300,(7:0.1098072098,8:0.1463733130):0.1126868780):0.3241603987,3:0.5225797004)
(2:0.0646689541,3:0.0445150265,(5:0.0098167629,6:0.0836088767):1.0607103215)
(1:0.0685487845,(2:0.0401424541,3:0.0287312016):0.0228392164,8:0.4087553371)
(1:0.0190360403,2:0.1827746513,(3:0.0146426608,7:0.4829702141):0.0130191966)
(3:0.2405630785,(4:0.0255203807,(5:0.0373476575,6:0.0287548459):0.0058272434):0.1024406427,7:0.3747473935)
(4:0.0338861270,(5:0.0105618833,7:0.6372148141):0.0194797253,6:0.0314613906)
(4:0.0241526499,(5:0.0470916599,6:0.0463935380):0.0192005955,7:0.4984858320)
(4:0.0386238158,(5:0.0356643082,7:0.7435422125):0.0020218101,6:0.0309873769)
(1:0.0231555278,3:0.0162155901,((5:0.0307002164,6:0.0115124411):0.1086783345,7:0.5119068042):0.1028811996)
(2:0.1783163408,(4:0.0331059718,6:0.0691894630):0.1351756024,8:0.3023077360)
(2:0.0506151009,3:0.0378500370,(6:0.1987303238,(7:0.2474214452,8:0.2355638736):0.2144471558):0.2842296740)
(2:0.0327040085,3:0.0126305337,(4:0.0555875689,6:0.0196963224):0.3250580725)
(1:0.0330195661,(2:0.0285572038,(6:0.2668180090,7:0.9352193448):0.1290003947):0.0068217054,3:0.0417757932)
(1:0.2379310624,(2:0.0298460874,3:0.0373925125):0.2070149595,((4:0.0414673777,6:0.0111568505):0.0740418242,7:0.3261957369):0.0250756329)
(1:0.0744278088,3:0.0290606644,(4:0.1664247616,7:0.7112648056):0.3957676887)
(2:0.1403436694,(4:0.0480882382,6:0.0493254942):0.1902925310,7:0.4430425493)
(1:0.1637256161,(2:0.0620134371,3:0.0094724396):0.0454523114,7:0.5016819633)
(1:0.2356861299,(2:0.0227725653,7:0.4051650186):0.0103382199,3:0.0288727621)
(1:0.0412338761,(2:0.0343858564,3:0.0482264048):0.0101449664,((4:0.0603532396,5:0.0404052021):0.1729855212,7:0.5606225094):0.2422928219)
(1:0.0326002572,2:0.0316709485,((4:0.0382142406,(5:0.0286723498,6:0.0392145953):0.0133166390):0.1084941570,7:0.5398518792):0.1956688185)
(1:0.0276217387,2:0.0086671821,(4:0.0868638783,7:0.1473048627):0.0871263397)
(1:0.0196689552,(2:0.0179820306,3:0.0208207217):0.0062290616,5:0.2469937443)
(1:0.0428026735,3:0.0384056808,(7:0.1538220294,8:0.2932814630):0.4593903979)
(1:0.2548698721,(2:0.0220472553,3:0.0120771616):0.0576381090,8:0.4365096197)
(1:0.0307788451,3:0.0298514417,(7:0.3212196665,8:0.0764156919):0.3799097987)
(2:0.0283025476,3:0.0133478486,(7:0.1994755334,8:0.1664635135):0.4813367909)
(1:0.0407119477,(2:0.0377323865,7:1.0973144784):0.0237894987,3:0.0561572735)
(1:0.0335897430,2:0.0445992460,(3:0.0176160645,(7:0.2351917166,8:0.2074537426):0.4271426377):0.0079063974)
(1:0.0313938126,2:0.0293089313,(3:0.0099476112,(7:0.1678651826,8:0.2366167453):0.3557190432):0.0195884934)
(2:0.0126507485,3:0.0321017241,(7:0.1465249242,8:0.1426849326):0.2891952674)
(1:0.0256332150,(2:0.0231819238,8:0.9910318633):0.0185499589,3:0.0243278790)
(1:0.0397076240,(2:0.1887184580,7:0.5339347446):0.0506790638,3:0.0360197475)
(1:0.0268608534,(2:0.0929334345,3:0.0227961919):0.0056837314,7:0.5766032743)
(1:0.0245270385,3:0.0433572904,(7:0.2667738267,8:0.1108127556):0.3832729759)
(1:0.0473424291,2:0.0214213041,(7:0.0817761393,8:0.3729573422):0.7126581081)
(1:0.0000021847,(2:0.0291075165,3:0.0319100961):0.0470735115,7:0.5828755052)
(1:0.0407694124,(2:0.0124400366,(7:0.3024268278,8:0.2229014039):0.6011708303):0.0117007034,3:0.0281810143)
(1:0.0294277555,2:0.0302335950,(7:0.1965088433,8:0.3364786970):0.6969855374)
(1:0.0288403128,(2:0.0330407580,7:0.6601468269):0.0051907534,3:0.0293802502)
(3:0.1707710125,4:0.1965145143,(7:0.2517337119,8:0.2318770464):0.3487006278)
(1:0.0194813761,3:0.0311847056,(4:0.1568818805,7:0.3492423445):0.1338078470)
(1:0.0576359809,(2:0.0318768920,8:0.8251282283):0.0424680656,3:0.0495992008)
(1:0.0242946963,2:0.0242308595,(3:0.0445410847,7:0.7223506894):0.0000020077)
(1:0.0168354539,(2:0.0258222123,3:0.0480193082):0.0150982011,8:0.3304843062)
(1:0.0138710415,2:0.0316715377,(3:0.0319048665,7:0.2788201877):0.0098229201)
(2:0.3364147163,3:0.0311136516,((5:0.0123956785,6:0.0911988000):0.0585757453,(7:0.1087982886,8:0.3048749687):0.1399415204):0.1702396984)
(1:0.0542181343,3:0.0102374322,(5:0.1892200094,7:0.3353432795):0.1184294038)
(1:0.0468136816,2:0.0333195486,(((4:0.1496396604,5:0.1736201923):0.0867819943,6:0.2876350083):0.2298900017,(7:0.1616793828,8:0.4190000831):0.5716659894):0.1298712790)
(4:0.3726898745,(5:0.0839487548,6:0.0893502012):0.3438644661,(7:0.4127555733,8:0.3454437280):0.3161185305)
(4:0.0329933866,5:0.0216478592,(6:0.0209629197,8:0.7143059696):0.0141332657)
(4:0.0497065090,5:0.0452684562,(6:0.0323144984,7:0.7852455384):0.0083063576)
(1:0.0287719117,3:0.0403405828,(7:0.2158706999,8:0.2222245830):0.4493541602)
(1:0.0405645331,2:0.0569642855,(3:0.0448449395,(7:0.2933113581,8:0.4080110685):0.6474417890):0.0121440018)
(1:0.0316457881,3:0.0768887915,((4:0.0350818487,5:0.0423366221):0.1442455044,8:0.4189530020):0.1650446875)
(1:0.0451779035,3:0.0205324970,(7:0.1565019083,8:0.0840759986):0.3322669053)
(1:0.0282008226,(2:0.3189244101,((4:0.0092788747,5:0.1079655886):0.2428645721,8:0.2413913701):0.1505624034):0.0180876183,3:0.0508992902)
(1:0.2284124952,(4:0.0397789786,5:0.0230359147):0.1191097276,7:0.4406201379)
(4:0.6779092472,(5:0.0302991037,8:0.6369428011):0.0134099087,6:0.0303974295)
(2:0.2188101807,(4:0.0338821411,6:0.0337396553):0.1755392961,7:0.4662284137)
(2:0.0376313512,3:0.0182716360,(4:0.0854836163,7:0.3024121718):0.1044982365)
(2:0.2604113846,(3:0.2492332104,4:0.3808863943):0.0652008135,5:0.2782553032)
(1:0.0405728199,(2:0.0224362268,8:1.0285680576):0.0141974882,3:0.0347842082)
(1:0.0180953557,(2:0.0601439834,8:0.4559804909):0.0130126480,3:0.0508567851)
(1:0.0200405622,(2:0.0245341896,3:0.0580085257):0.0075200089,(7:0.1319736892,8:0.1708925880):0.3170622873)
(1:0.0226533859,(2:0.0509936041,8:0.3688547970):0.0103441720,3:0.0339457038)
(1:0.0426135350,(2:0.0539040915,3:0.0424741263):0.0303711869,8:0.7761579652)
(1:0.0664220831,2:0.0458070672,(3:0.0689664920,8:0.4845349418):0.0179928913)
(1:0.0198344464,2:0.0180681465,(3:0.0123460717,8:0.4270207478):0.0036949644)
(1:0.0247370449,2:0.0176019481,(3:0.3900749880,8:0.1615491076):0.1808028798)
(1:0.0310840925,(2:0.1156301993,3:0.0586258031):0.0198031392,8:0.7065261683)
(1:0.0296397554,2:0.0347918886,(3:0.0187649766,8:0.3995310095):0.0051939369)
(1:0.2968938743,(2:0.0322118691,8:0.3292822577):0.0060339735,3:0.0231071848)
(1:0.0130130622,(2:0.0539452438,3:0.0417930456):0.0385464046,8:0.8740013081)
(1:0.0424184844,2:0.0463234195,(3:0.0327376573,8:0.5547626080):0.0163054151)
(1:0.0797275945,(2:0.0238474693,3:0.0116215415):0.0068478687,7:0.2977453593)
(5:0.0286414032,6:0.0796484840,(7:0.1986680212,8:0.1764408866):0.3449664940)
(2:0.0679915858,3:0.0535146896,((5:0.0561319116,6:0.0467034506):0.1657409774,8:0.6547040417):0.2623776029)
(4:0.0209178679,(5:0.0305056337,6:0.0489443700):0.0009505490,7:0.3607049793)
(4:0.0234140341,(5:0.0168320132,7:0.2507164056):0.0047734926,6:0.0207807092)
(1:0.0357075724,(2:0.0327559070,3:0.0298833477):0.0056866298,((4:0.0572781994,(5:0.0295069831,6:0.0430867154):0.0054706402):0.1898273776,7:0.4137577497):0.1481969004)
(4:0.3015396547,(5:0.0285731099,6:0.0296389145):0.0116648408,8:0.4319538443)
(4:0.1696297667,(5:0.0699958039,6:0.0997495975):0.0144176301,8:0.5145590472)
(1:0.0296988169,3:0.0318968254,(5:0.2932829214,8:0.4502631965):0.1287065060)
(1:0.0867454015,3:0.0318812270,((4:0.0309953088,5:0.0506820311):0.1486803044,8:0.5829548138):0.1689648385)
(1:0.0833287100,(2:0.0210332375,3:0.0316816532):0.0069941847,((4:0.0377344875,5:0.0233802140):0.1874772753,8:0.3801152306):0.0855187962)
(4:0.0193535897,5:0.0245326330,(6:0.0178019936,7:0.2418216865):0.0114949932)
(1:0.0135618076,2:0.0241100014,(((4:0.0220267848,6:0.0320956307):0.0061225110,5:0.0281307757):0.1329217042,7:0.5642638351):0.1798185243)
(1:0.1065975129,(2:0.0352026478,((4:0.0420281316,(5:0.0369523554,6:0.1036260839):0.0035739676):0.1050853203,(7:0.3051682957,8:0.1931826192):0.3326023228):0.1832751720):0.0086467643,3:0.0355055305)
(1:0.0837764316,2:0.0472159183,(4:0.3018035042,7:0.7544168819):0.3018283570)
(1:0.0405618573,(2:0.0151448448,7:0.7093687227):0.0336346811,3:0.0371033970)
(1:0.0465636044,(2:0.0459484371,((4:0.0365910820,(5:0.0489405428,6:0.0507388597):0.0044681738):0.2807285863,(7:0.2515696861,8:0.2721776514):0.3490791059):0.2117373929):0.0052796900,3:0.0487330921)
(1:0.0146262236,(2:0.0222969472,3:0.0187455378):0.0071903766,(6:0.2673297192,8:0.3102520532):0.1182371444)
(3:0.1365775381,((4:0.0484795390,6:0.0389123705):0.0289121465,5:0.0193312457):0.2028297397,(7:0.1551817421,8:0.2540745430):0.4089355070)
(1:0.1918840532,((2:0.0269516116,3:0.0187031526):0.0804061982,((4:0.0142792938,6:0.0353219545):0.0046198435,5:0.3636041823):0.0881786098):0.0420134242,(7:0.1022625668,8:0.0502373964):0.0846523944)
(1:0.3143411134,(4:0.0326004188,(5:0.0439521867,6:0.0244491499):0.0062985193):0.2541895291,(7:0.1479138031,8:0.1658049642):0.0988594844)
(1:0.6350959782,(2:0.3041463821,(4:0.0414692720,5:0.0188794472):0.1520955802):0.0427623096,7:0.4428243588)
(2:0.4688113971,((3:0.2292348210,7:0.4119514257):0.2704641500,8:0.4261467660):0.1821915564,(4:0.0411473929,6:0.0366008646):0.1602244358)
(2:0.0418504875,4:0.0088964251,(5:0.1653494023,8:0.5661295077):0.1906931804)
(2:1.9092570358,((4:0.0226590818,(5:0.0341933410,6:0.0268700891):0.0068078002):0.2949678868,8:0.1385865137):0.1028465726,7:0.0668961541)
(1:0.5859075099,4:0.3174664477,(7:0.2158854038,8:0.1625285012):0.1178778718)
(2:0.0112727611,4:0.0586916196,(7:0.1407631857,8:0.2110191763):0.5871108733)
(2:0.0302324755,4:0.1456279293,(6:0.1607746469,7:0.3428297845):0.1528531687)
(2:0.0774773344,4:0.1067162824,(5:0.4438307322,(7:0.3817241827,8:0.2635585624):0.3831007687):0.2172699516)
(4:0.0371573728,5:0.0516501297,(6:0.0327924738,7:0.5183767729):0.0044023668)
(1:0.1307275655,2:0.0223620521,(3:0.0295542711,((5:0.0054678777,6:0.0413762981):0.0677040835,(7:0.3343518168,8:0.1078432619):0.1206875723):0.0785446766):0.0116388540)
(4:0.0372853402,5:0.0448277781,(6:0.0284053928,7:0.7505192668):0.0141562528)
(2:0.0182700323,3:0.0427508660,((4:0.0181882289,6:0.0371765937):0.0927278624,8:0.2428235284):0.1065337087)
(4:0.0235430946,(5:0.0202596618,7:0.2574794967):0.0109709261,6:0.0249640989)
(1:0.0507683393,2:0.0293067509,(3:0.0298244145,7:0.3628117766):0.0101059542)
(1:0.0348910322,2:0.0560985070,((4:0.0435096430,5:0.0437445311):0.2151772624,8:0.6943966355):0.2279026716)
(1:0.4143073834,(4:0.0605936643,6:0.0775698533):0.2998738576,7:0.6819225076)
(1:0.1865991718,6:0.0873793957,(7:0.2280617617,8:0.2434576012):0.3300361705)
(2:0.0584953302,3:0.0324864277,(7:0.2644343426,8:0.1967552860):0.5313594269)
(1:0.0396564368,2:0.0635109255,(4:0.2745867800,7:0.7204319755):0.2496338091)
(2:0.4506134707,3:0.2717054598,(7:0.2684947338,8:0.1767901611):0.1000949107)
(1:1.1887328923,(4:0.0298351354,6:0.0435216574):0.1660484661,7:0.5015641880)
(1:0.3344221321,((4:0.1115927873,6:0.0186273056):0.2385177693,8:0.3488890089):0.0378370983,7:0.2398603148)
(1:0.2930525134,(6:0.3862832201,7:0.2648807561):0.0426300409,8:0.2450942828)
(4:0.0242854652,6:0.0222671666,(7:0.2843227108,8:0.0657454355):0.2365327671)
(4:0.1118700066,6:0.0259960595,(7:0.2280266465,8:0.1947607890):0.4472497633)
(4:0.2796211012,5:0.4025489192,(6:0.8454200009,7:0.4354538305):0.1627678792)
(4:0.0312502274,(5:0.7850332824,8:0.2116645887):0.2212567653,6:0.0264353810)
(4:0.0423384631,6:0.0502924600,(7:0.1940980085,8:0.1894574084):0.4719523280)
(1:0.0213853042,2:0.0705787195,(4:0.0415694483,6:0.0280601035):0.4318327778)
(1:0.1775287560,(4:0.0289712527,6:0.0352335349):0.1396921562,7:0.4039565949)
(2:0.2913443928,(4:0.0428439380,6:0.0171970378):0.0769459021,7:0.3023701922)
(2:0.0344726312,3:0.0793738165,(7:0.1660880448,8:0.1316679459):0.3068752729)
(1:0.0657746595,2:0.0222243286,(((4:0.0418950053,6:0.0466704387):0.0061459399,5:0.0371046542):0.2699140783,7:0.4204236529):0.1641027601)
(1:0.0261117462,2:0.0314542002,((4:0.0137701859,5:0.0283117914):0.1052584677,7:0.4073415623):0.0777079492)
(1:0.0376086323,(2:0.0426206932,((4:0.0354391246,5:0.0292873175):0.0030249180,6:0.0287098638):0.2858885975):0.0138674779,3:0.0381563281)
(1:0.0878005588,(2:0.0151173964,3:0.0159153250):0.0181435661,8:0.1921031497)
(1:0.1548988400,(4:0.0341818265,6:0.0290112675):0.1748372225,8:0.3939354005)
(2:0.1282238419,3:0.0290154784,((4:0.0460056822,6:0.0842196439):0.1896956506,8:0.3839805963):0.2682301507)
(4:0.0474264586,(5:0.0606519041,6:0.0461799079):0.0177562387,8:0.9641208972)
(1:0.0290670870,(2:0.0307557869,8:0.5045818024):0.0054125145,3:0.0304501788)
(1:0.0456652705,(2:0.0674252741,3:0.0415219297):0.0039867440,4:0.3831126685)
(1:0.0315207902,(2:0.0085500778,7:0.4226836976):0.0157917026,3:0.0280770767)
(2:0.0148334718,3:0.0261535766,((4:0.1196362350,6:0.0348011769):0.0746722420,(7:0.0993967046,8:0.1253125737):0.1195758542):0.0866933461)
(2:0.0489727405,3:0.0208296664,((4:0.0000029903,7:1.0005469578):0.0262929514,6:0.0088809821):0.3611339337)
(4:0.0248618889,6:0.0253934174,(7:0.1286614806,8:0.1645426876):0.2415702206)
(4:0.0272784459,5:0.0411300957,(7:0.1516056637,8:0.1790951159):0.2724770070)
(5:0.0551160888,6:0.0225157292,(7:0.2550508018,8:0.1521734036):0.5058671081)
(2:0.0273760160,3:0.0368124481,((4:0.0338410117,(5:0.0288794880,6:0.0365396392):0.0057091427):0.1633768801,(7:0.1512808641,8:0.3099010783):0.3018462437):0.1827353409)
(4:0.0045432704,(5:0.0273580188,6:0.0323719601):0.0303858752,7:0.6399452211)
(1:0.0512946799,2:0.0433990490,(3:0.0408998788,((4:0.0406116522,(5:0.0390483249,6:0.0604613185):0.0121494402):0.2193234626,(7:0.2433487862,8:0.2251439759):0.3079709398):0.1687304333):0.0075317045)
(1:0.0198064759,(2:0.0274175623,3:0.0134641266):0.0065804329,((4:0.0163738874,5:0.0373849189):0.0775804148,(7:0.1243236918,8:0.1450862207):0.1157477686):0.1426273508)
(1:0.4329811263,(5:0.0476752793,6:0.0548163796):0.1456228545,7:0.3837295158)
(4:0.0186308165,(5:0.0721107215,6:0.0259127338):0.0071736056,7:0.5244054317)
(1:0.1695697989,(5:0.0924534850,6:0.0234489744):0.1080673515,7:0.2014260810)
(2:0.0460928077,3:0.0390336828,((5:0.0257758410,6:0.0359364477):0.1426640500,7:0.5431300020):0.1286214162)
(1:0.0439115094,2:0.0444268458,(3:0.0372137574,7:0.7799396197):0.0096997075)
(1:0.0494042602,(2:0.0254416365,7:0.7072016180):0.0129069788,3:0.0481779186)
(4:0.0197854496,(5:0.0272223116,6:0.0245633059):0.0156972045,7:0.5172586906)
(1:0.1501966088,2:0.0439841749,(5:0.2730090339,7:0.5107085720):0.4596714425)
(1:0.0402098448,3:0.0568470426,((5:0.0719134961,6:0.1129189856):0.2097213131,7:0.3607823275):0.1388701145)
(2:0.0907903347,3:0.1186869307,((4:0.0718871331,5:0.0392744483):0.1917303862,7:0.3660022015):0.2783982684)
(4:0.0177518600,5:0.0327725671,(6:0.5468480427,7:0.2371228381):0.1587979720)
(2:0.0189629946,3:0.0248074482,((5:0.0193944799,6:0.0286709165):0.1501553321,(7:0.1025068186,8:0.1182437972):0.1406238469):0.0930748089)
(4:0.0283129937,5:0.0089195797,(6:0.1548103325,8:0.2706927225):0.0148660395)
(4:0.6239652392,(5:0.0112276395,6:0.0282065437):0.1989784957,8:0.1805773534)
(1:0.0207133776,3:0.0573822618,(4:0.0000023513,5:0.0751185102):0.9027845148)
(1:0.0846733117,3:0.0846789208,(5:0.1776466177,7:0.4341258405):0.2130304331)
(1:0.0073283081,3:0.1656927078,(4:0.0400446649,5:0.0452385454):0.1645203524)
(1:0.0317124761,(2:0.0158283432,7:0.6277830961):0.0183869669,3:0.0472437043)
(2:0.0498609784,3:0.0677439949,(((4:0.0470259534,5:0.0320072288):0.0000020118,6:0.0362787100):0.1908791197,7:0.6392876304):0.2016551197)
(4:0.0457758849,5:0.0374982920,(6:0.0332097999,7:0.7237684512):0.0069959836)
(1:0.1653238954,(2:0.0231196277,7:0.4881573716):0.0077474263,3:0.0317487964)
(1:0.0595880269,3:0.0444994882,(5:0.0277549026,6:0.1213031476):0.2816526346)
(4:0.0303315903,(5:0.0219352762,7:0.5862546366):0.0093419847,6:0.0544299947)
(2:0.0304235665,3:0.0380961463,((4:0.0405933577,6:0.0387836565):0.2371292839,7:0.3160570274):0.1129309079)
(2:0.0152293397,3:0.0168295224,(6:0.1978059092,7:0.2904421533):0.1192804314)
(1:0.0330755035,(2:0.0393129197,3:0.0466474182):0.0114113941,7:0.6546662472)
(1:0.0314835166,(2:0.0156993106,7:0.2909697749):0.0032744781,3:0.0251096120)
(1:0.0291760422,2:0.0193654784,(4:0.1520643050,7:0.2710878674):0.0703134725)
(1:0.0559853250,3:0.0412312918,(4:0.0209117787,6:0.0375156550):0.3047807515)
(1:0.0078587312,(2:0.0314150112,3:0.0245257676):0.0220455926,6:0.4982061625)
(1:0.0219018645,2:0.0316750382,(6:0.1460081285,7:0.3869702439):0.1348204535)
(1:0.2067082566,(4:0.0479307339,6:0.0533274896):0.2204595725,7:0.6401826888)
(1:0.0404212680,(2:0.0546533541,(6:0.3429438922,7:0.5769964388):0.1175926429):0.0146663216,3:0.0465233082)
(4:0.0221324292,(5:0.0327192155,6:0.0332454990):0.0090441349,7:0.4299026568)
(2:0.0521773121,3:0.0232369190,((4:0.0335203423,5:0.0639972118):0.4360963356,7:0.7350801787):0.1375200280)
(4:0.0316693283,(5:0.0335537126,6:0.0345421205):0.0102442845,7:0.4204412787)
(2:0.2403761484,3:0.0209678170,((4:0.0620935086,6:0.0263551648):0.1248498300,7:0.4952491098):0.2133007104)
(1:0.0266888451,(2:0.0214143198,((4:0.0203715883,(5:0.0355185856,6:0.0284660770):0.0044865706):0.1374114905,7:0.3945948931):0.1281609166):0.0047296530,3:0.0292451917)
(1:0.2775564606,3:0.2769736434,((5:0.3506357768,6:0.3235231391):0.2959053086,7:0.3934857666):0.3799600010)
(1:0.0387839718,2:0.0371936851,((4:0.0635027443,(5:0.0415469725,6:0.1046469768):0.0000020733):0.2800599440,7:0.4637237846):0.1971796838)
(1:0.0422503328,2:0.0401191194,(3:0.0463487186,((4:0.0399658769,5:0.0265137464):0.1989620000,7:0.6852309137):0.1825746829):0.0073483707)
(1:0.0508561191,2:0.0524457540,((5:0.0376508239,6:0.0575142855):0.2355933528,7:0.4666928426):0.3555595457)
(4:0.0027144419,(5:0.0336369935,6:0.0308811977):0.0178575512,7:0.5926046381)
(4:0.0502020158,(5:0.0390063780,7:0.8461069683):0.0097786894,6:0.0397577494)
(1:0.0539855806,2:0.0260409181,((4:0.0398753189,(5:0.0242529778,6:0.0295820952):0.0049526998):0.1493275902,7:0.5821323853):0.1096344290)
(2:0.0228173498,3:0.0210197695,((5:0.1895481553,6:0.0280164212):0.1499917487,7:0.2115740142):0.1219212160)
(4:0.0495005261,5:0.0613754519,(6:0.0226527577,7:0.9758769414):0.0386534059)
(4:0.0362314846,5:0.0273356011,(6:0.0226390820,7:0.3747342954):0.0141046979)
(1:0.0992667374,(2:0.0340079941,(((4:0.0960651356,6:0.0652929459):0.0001296445,5:0.0797442381):0.1359850564,7:0.5964746612):0.2892948517):0.0259690848,3:0.1120396433)
(4:0.0806214816,(5:0.0807978584,6:0.0539071889):0.0000021964,7:0.8667566428)
(2:0.2571030269,(4:0.0236108186,5:0.0300183850):0.0996178387,7:0.2987713954)
(1:0.0237228050,2:0.0392442079,(5:1.0997563436,7:0.1070477221):0.3044247461)
(1:0.0281847574,2:0.0313495155,(3:0.0136407102,(((4:0.0678619165,6:0.0324522210):0.0026110649,5:0.0255627449):0.2000517319,7:0.5204289521):0.1267724159):0.0072809000)
(1:0.0284784223,(2:0.0197081523,(4:0.2253023984,7:0.2877458848):0.1028886588):0.0100056164,3:0.0231445938)
(1:0.0241578984,2:0.0220167834,((4:0.0320687544,6:0.0162766198):0.1728081112,7:0.2878702762):0.1041150275)
(1:0.0564161304,2:0.0415151833,(3:0.0511358970,((4:0.0680638670,6:0.0417205561):0.2424178052,7:0.4008649207):0.1393415065):0.0080222088)
(1:0.0554398843,2:0.0374063211,(3:0.0126528122,7:0.7225746778):0.0251111725)
(1:0.0335535212,(2:0.0164595111,7:0.4365851237):0.0070016264,3:0.0297460487)
(2:0.2148102762,(4:0.0328633618,6:0.0662299135):0.3409743608,7:1.8591985241)
(2:0.0301565485,3:0.0275140066,((4:0.0464943993,(5:0.0304933179,6:0.0227826559):0.0120789167):0.1225946965,7:0.4403314500):0.1374137834)
(1:0.0420818053,2:0.0247819227,(3:0.0132692520,7:0.4449947936):0.0025959329)
(4:0.0281612332,(5:0.0134465219,6:0.5314199966):0.0007634961,7:0.2682410098)
(5:0.1012898368,6:0.0408080225,(7:0.3233917625,8:0.1635711689):0.2898247542)
(4:0.0333433812,(5:0.0232791149,8:0.4051545420):0.0029716842,6:0.0499940677)
(4:0.0418649519,5:0.0155870145,(6:0.0085411721,7:0.4302417161):0.0118066034)
(1:0.0633814436,3:0.0199027400,(7:0.1694363585,8:0.1773948520):0.4829359858)
(1:0.0406144910,2:0.0413932072,(3:0.0392848260,(7:0.2661239125,8:0.1230535928):0.5227639547):0.0044387521)
(1:0.0160413181,((2:0.0481175267,8:0.3670593239):0.0338803894,3:0.0229602792):0.0018761615,4:0.4510605554)
(3:0.0000028384,(4:0.0254519640,6:0.0265483962):0.2057435782,8:0.6827542353)
(4:0.0315066677,6:0.0302983579,(7:0.1913474057,8:0.1301902325):0.3552976560)
(1:0.3827029288,(2:0.3874961379,(4:0.0882200236,6:0.0545618934):0.2980958625):0.0462325091,8:0.6900805955)
(1:0.0000021169,(2:0.0506153677,6:0.5668152284):0.0459627513,8:1.0877098759)
(2:0.0395234378,3:0.0264076904,((4:0.0199922923,(5:0.0252797596,6:0.0279679569):0.0110337259):0.1867396137,8:0.3528015722):0.0867273118)
(1:0.0488717658,3:0.0503084818,(4:0.0391832473,5:0.0185259015):0.3454064311)
(1:0.0445528324,(2:0.0432046612,3:0.0379846131):0.0018523414,(5:0.0587008762,6:0.0609664835):0.4636339272)
(1:0.0261508581,(2:0.0129542890,6:0.3024601627):0.0069870786,3:0.0234381585)
(1:0.0318933619,(2:0.0209955948,(4:0.2139733242,8:0.3493740634):0.1684255951):0.0068056355,3:0.0311884404)
(3:0.2000943934,(4:0.0509430328,5:0.0389196318):0.3264577737,8:0.5719489390)
(2:0.0268997471,3:0.0071759488,(4:0.0278590717,5:0.0849024352):0.1637028209)
(1:0.0688598644,2:0.0516735886,(3:0.0244279318,8:0.6340971774):0.0319579088)
(1:0.0409686005,(2:0.0365080853,7:0.7785991528):0.0037992533,3:0.0405881734)
(1:0.0321677830,2:0.0319163048,(3:0.0307573832,7:0.5574387296):0.0112689283)
(1:0.0278871242,2:0.0426547400,(3:0.0220161473,7:0.3990308751):0.0154240123)
(2:0.2093899041,(4:0.0413534773,6:0.0610532419):0.1758159111,7:0.5818213206)
(1:0.0676833332,(2:0.2870712362,(5:0.0267715705,6:0.0456700097):0.1774181161):0.0878175677,7:0.4142811044)
(2:0.0627477091,3:0.0448342178,(((4:0.0510447127,6:0.0551929768):0.0129693799,5:0.0374781826):0.2792624968,7:0.6096596286):0.1586506655)
(1:0.0408691573,2:0.0275310897,(3:0.0057825832,(((4:0.0321413287,5:0.0373716697):0.0109844672,6:0.0255624122):0.1927553988,7:0.3197211513):0.1055146366):0.0217928135)
(1:0.0089348815,2:0.3725492628,(3:0.0284989100,7:0.4132389013):0.0196054227)
(2:0.1868995199,(4:0.0243706505,5:0.0329480020):0.1612173530,7:0.3213093340)
(3:0.1251941093,(5:0.0469814698,6:0.0295207973):0.1840567399,7:0.3901593932)
(4:0.0335923858,5:0.0345887477,(6:0.0296235600,7:0.7781698117):0.0068955381)
(2:0.0306168616,3:0.0335911803,(4:0.2221629694,7:0.6553292110):0.2450102007)
(2:0.3180367160,(4:0.0802905696,6:0.0330916872):0.2179595022,7:0.4296423970)
(2:0.0195610849,3:0.1423237400,(5:0.1612663979,7:0.2720138742):0.1033570884)
(1:0.0266152991,(2:0.0841243510,3:0.0234827409):0.0086821203,(((4:0.0199958904,6:0.0354362023):0.0090010067,5:0.0189872301):0.0862450581,7:0.3428300382):0.1447010951)
(1:0.0570853082,2:0.0341367968,(3:0.0357816735,((5:0.0660627407,6:0.0205540812):0.2817419778,7:0.4564705394):0.1379595909):0.0057218052)
(1:0.0317822187,3:0.0567465336,(6:0.2860335896,7:0.7354141788):0.2099381554)
(1:0.0225102642,(2:0.0322363027,3:0.0251142832):0.0039347865,(4:0.1770630662,7:0.4619865312):0.0901637660)
(1:0.0221793191,2:0.2240011474,(3:0.1343106751,7:0.5327673316):0.0378289527)
(1:0.0239044581,2:0.0244589742,(3:0.0494778489,7:0.5227436334):0.0137777380)
(1:0.1825302776,((4:0.0934314292,6:0.0252755926):0.0158640595,5:0.0292417301):0.1616607133,7:0.4595399841)
(1:0.0351816866,(2:0.0184638074,7:1.4431302245):0.0000020336,3:0.0214254809)
(2:0.0297158800,3:0.0476886908,(6:0.4064780213,7:0.2429664211):0.1177577080)
(1:0.0532665844,2:0.0498693124,(3:0.0276788970,((4:0.0457716644,5:0.0714318252):0.1284446741,7:0.6999798427):0.2607288104):0.0128394741)
(1:0.2862138443,3:0.0000022696,(((4:0.0242724137,6:0.0313391080):0.0064849950,5:0.0220029068):0.1218435455,7:0.2419983649):0.1133417315)
(1:0.0250520457,(2:0.0287076779,3:0.0314369825):0.0098265959,7:0.7396814874)
(2:0.0365407593,3:0.0446370781,((4:0.0477585811,6:0.0485151173):0.2104772743,7:0.7633045315):0.2035146498)
(1:0.0320457521,3:0.0364969264,(((4:0.0376751677,5:0.0268057326):0.0149298223,6:0.0363718433):0.1570927945,7:0.5044975570):0.1985120107)
(1:0.0394416711,2:0.0348425423,(3:0.0314999219,7:0.7689949728):0.0078954463)
(1:0.0293766019,(2:0.0466914628,7:0.7356454267):0.0109149611,3:0.0171393588)
(1:0.0362412489,(2:0.0191804777,7:0.5586979657):0.0396922502,3:0.0590597192)
(4:0.0597333739,(5:0.0631485464,6:0.0637912078):0.0241100138,8:1.1926577833)
(1:0.0381980679,3:0.0177418221,(((4:0.0163257142,6:0.0235370117):0.0058086495,5:0.0149811540):0.1189514649,7:0.2701710558):0.1206194622)
(1:0.1818308424,(4:0.0473153390,6:0.0409927363):0.1950614662,(5:0.3254392186,7:0.4383277254):0.3497872900)
(1:0.0445096366,3:0.0339249327,((5:0.0508853523,6:0.0454532125):0.1902724914,(7:0.2403744960,8:0.3113840732):0.3339069193):0.2313342964)
(1:0.0596580672,(2:0.0211664830,((4:0.0397969038,6:0.0530330492):0.0902191532,7:0.8634422187):0.4323017846):0.0249240970,3:0.0438903397)
(4:0.0228883403,(5:0.0222928443,7:0.3538064825):0.0165981482,6:0.0453611300)
(1:0.0764225327,2:0.0618371929,(((4:0.0677360561,5:0.0725539533):0.0183616667,6:0.0808931127):0.2919984652,7:0.5658319063):0.2131061528)
(1:0.0487949265,3:0.0260522376,(5:0.2284128279,7:0.3284158128):0.1369670726)
(1:0.1613711540,(4:0.0417300508,6:0.0481066202):0.1574121107,8:0.8134694996)
(4:0.0267335132,5:0.0270809684,(6:0.0235292649,(7:0.1721798729,8:0.2250656798):0.4772018633):0.0090554917)
(4:0.0539866548,6:0.0224643285,(7:0.3576410630,8:0.2307782350):0.2358011843)
(4:0.0209967396,6:0.0224002621,(7:0.1702647154,8:0.0754705907):0.1802570220)
(4:0.0411612687,(5:0.0018190226,6:0.0657246971):0.0105445783,8:0.2125127240)
(4:0.0112048821,5:0.0468002850,(6:0.0196492693,8:0.2658765467):0.0106427138)
(1:0.1149225341,(4:0.0455323283,6:0.0000020445):0.0658420082,(7:0.2425207415,8:0.3728924864):0.0819096309)
(1:0.0224219276,(2:0.0177045127,7:0.4330414307):0.0041373619,3:0.0262335004)
(4:0.0198189433,5:0.0361570537,(6:0.2785609787,8:0.1849222194):0.2101323228)
(4:0.0246561501,5:0.0103840463,(6:0.0062505903,7:0.3450153205):0.0319182424)
(4:0.0386696882,(5:0.0141302784,7:0.6223640065):0.0326742811,6:0.0457817425)
(1:0.1506493160,(4:0.1661595753,6:0.8964419066):0.0564932278,7:1.3006199071)
(2:0.0189031790,3:0.0233834661,(4:0.0169343426,5:0.0223186911):0.2283527245)
(1:0.0307443947,(2:0.0217853417,7:0.4056632653):0.0000598107,3:0.0275287870)
(1:0.0617083678,(2:0.0343130066,(((4:0.0503521950,6:0.0485929141):0.0114857039,5:0.0560914677):0.1529751079,7:0.5845376631):0.1486750457):0.0220715494,3:0.0955538303)
(1:0.0275268573,2:0.0352018425,(3:0.0218973602,((4:0.0526951725,5:0.0189502825):0.1934126916,7:0.3857744866):0.1410907092):0.0082489934)
(1:0.3066042551,(4:0.0834104427,5:0.0374758744):0.0193685215,6:0.0388921739)
(1:0.0511876422,2:0.0310113802,(4:0.1078851255,8:1.4751724018):0.1319103662)
(1:0.2984270488,((4:0.0364382426,5:0.0308241803):0.0083134644,6:0.0218926003):0.1203245288,(7:0.2549361165,8:0.1664100025):0.2209120833)
(1:0.0232635279,(2:0.1955522692,3:0.0177194679):0.0150556833,7:0.3609476891)
(4:0.0376017795,(5:0.0129487308,7:0.4419486008):0.0149311957,6:0.0327083414)
(4:0.0846086115,(5:0.1708090634,6:0.0540207836):0.0500316780,8:0.4312044791)
(2:0.2164525253,(4:0.1261643237,7:1.0517500372):0.1716725857,5:0.3820420728)
(2:0.2350496330,(4:0.5513517430,7:0.1237178341):0.2098618989,5:0.1068184903)
(1:0.0310236414,2:0.0278379153,(3:0.0180214578,(5:0.1333145720,6:0.0414667238):0.4847747090):0.0121735513)
(4:0.0373741458,(5:0.0142396069,8:0.5210454622):0.0155649422,6:0.0356275057)
(2:0.0375482086,3:0.0265795473,((4:0.0319223425,6:0.0545616519):0.2212711420,7:0.7319020811):0.1764865855)
(1:0.0493878542,(2:0.0502133357,8:0.7902849499):0.0164150632,3:0.0478093034)
(4:0.0348911456,6:0.0415209974,(7:0.2127377911,8:0.2738947246):0.5106556985)
(1:0.0145217132,2:0.0321371394,(3:0.0784483992,8:0.3388377675):0.0147901936)
(4:0.0594443785,(5:0.0275038340,7:1.1931450869):0.0212129849,6:0.0320117468)
(1:0.2394300757,((4:0.0361568193,6:0.0385227124):0.0073742675,5:0.0273684720):0.0730028024,7:0.2542863546)
(1:0.0595857512,2:0.0441130782,(3:0.0299485005,((4:0.0280868353,(5:0.0642215456,6:0.0540517226):0.0215524544):0.1853999127,(7:0.1873224957,8:0.1812098815):0.4680138412):0.2218391917):0.0134592460)
(1:0.0324368081,2:0.0621095869,(3:0.0279215063,((5:0.0266449243,6:0.0404296510):0.1804487925,(7:0.2082479110,8:0.2282966879):0.3873236155):0.1957337675):0.0111054638)
(1:0.0141190020,(2:0.0871408253,3:0.0301836063):0.0056577127,7:0.2501085767)
(1:0.0474740835,(2:0.0313657466,3:0.0210272623):0.0262402918,7:1.0718319732)
(2:0.0276694000,3:0.0351647170,(6:0.1818183869,(7:0.1447392051,8:0.1790900863):0.2048949213):0.1599457579)
(3:0.8064274379,(5:0.0183174352,6:0.0260180012):0.1325741435,7:0.3119693086)
(1:0.0337560670,(2:0.0530991155,3:0.0458935114):0.0049084602,(5:0.3428201262,7:0.7032526448):0.3044522144)
(2:0.1896059961,(5:0.0269076571,6:0.0283449741):0.1372870109,8:0.4547514790)
(4:0.0239025453,(5:0.0284825544,8:0.3867268655):0.0057425007,6:0.0288682617)
(4:0.0246381771,(5:0.0248491395,8:0.4873738676):0.0032466120,6:0.0690785514)
(1:0.1968279440,(4:0.0297168793,(5:0.0205432568,6:0.0246203314):0.0050076971):0.1143220776,8:0.2486906614)
(4:0.0288482305,(5:0.0241209670,8:0.4403711404):0.0176602695,6:0.0871318999)
(4:0.0706769585,5:0.0477662772,(7:0.4297941024,8:0.2258925139):0.4962793905)
(4:0.0447883703,5:0.0293444548,((6:0.1054557072,7:0.2344339590):0.3203916941,8:0.2938227556):0.2345028618)
(4:0.0304026505,(5:0.0379813303,6:0.0333921053):0.0047931087,(7:0.2733998116,8:0.3086463735):0.3760667956)
(2:0.0198174523,3:0.0378589677,((4:0.0499843424,6:0.0717063323):0.1407641642,7:0.2982149781):0.0940015002)
(1:0.0286109959,2:0.0369190745,(3:0.0167399248,((4:0.0197901397,5:0.0363179946):0.1065771150,(7:0.1582672387,8:0.1524018868):0.2100796970):0.1728685892):0.0042040458)
(4:0.0180526468,(5:0.0257598110,8:0.3547852290):0.0058925656,6:0.0740442010)
(1:0.0240111653,2:0.0502494874,(((4:0.0230906365,5:0.0377898573):0.0051112397,6:0.0168070596):0.1001108807,8:0.3512673124):0.1449955249)
(1:0.0320059962,(2:0.0507238016,((4:0.0329263842,(5:0.0234585982,6:0.3154974447):0.0038778309):0.1323587541,7:0.6331568848):0.1639135170):0.0029880168,3:0.0310575854)
(1:0.0334431506,2:0.1054427270,(3:0.0395319140,((5:0.0597103395,6:0.0310159349):0.1749187791,7:0.4921737372):0.1860937781):0.0054332413)
(3:0.3189762818,(4:0.3442881848,8:0.3793676869):0.1993216477,7:0.4002438038)
(2:1.0729678122,4:0.5412847352,((5:0.0364163906,6:0.0417832867):0.1949969791,7:0.2472869384):0.3245395935)
(1:0.0297506549,2:0.0361906534,(3:0.0243429598,((5:0.0284679606,6:0.0460531724):0.1262999874,7:0.5636120067):0.1259677095):0.0034883912)
(2:0.0349125091,3:0.0243282604,((5:0.0270917278,6:0.0241653431):0.1067492436,8:0.3051616167):0.1094078655)
(1:0.0466245697,2:0.0436256174,(3:0.0289617706,(((4:0.0496611145,6:0.0421450141):0.0079487459,5:0.0385569915):0.2476848017,(7:0.2091000795,8:0.2349330660):0.3426218875):0.2500303447):0.0128110625)
(1:0.0718255873,3:0.0217880194,((4:0.0305061248,6:0.0296606183):0.1575741025,8:0.3693799165):0.1261993779)
(1:0.0361338551,(2:0.0348901125,3:0.0403383651):0.0062426440,(((4:0.0388301387,6:0.0493327362):0.0031926975,5:0.0387847914):0.3124398387,(7:0.2232613558,8:0.2647634702):0.3242131766):0.2126276223)
(1:0.0430570407,2:0.0361033105,(3:0.0295983097,8:0.6608813241):0.0088156416)
(1:0.2436442815,(4:0.0225029963,(5:0.0211207467,6:0.0395588804):0.0036817489):0.1001279017,7:0.2616929489)
(1:0.1758870239,3:0.0073381269,(((4:0.0311483848,6:0.0249394469):0.0041425719,5:0.0231480589):0.1273974237,8:0.2704185061):0.1357689049)
(1:0.0444746531,(2:0.0032158593,8:0.8397110185):0.0373090929,3:0.0464185786)
(1:0.0392419348,(2:0.2118619464,8:0.3193908238):0.2628507976,3:0.0603698906)
(3:0.3676247661,((4:0.0394326319,6:0.0424323169):0.0004222917,5:0.0492015511):0.1625845249,7:0.7046517017)
(1:0.2211610465,(2:0.0377248585,3:0.0528898666):0.2074927183,8:0.2345121990)
(1:0.1960064078,6:0.1452914828,(7:0.2177646355,8:0.1436663388):0.1082085312)
(1:0.0297618790,2:0.0322957792,(5:0.2015023564,8:0.8031288109):0.2438415298)
(1:0.0388187061,2:0.0189757748,(4:0.1729920497,8:0.4275124017):0.1620324773)
(1:0.0273055201,3:0.0290763346,((4:0.0436155102,6:0.0195447613):0.1990063984,7:0.2512736141):0.1186801422)
(3:0.1538902539,4:0.3469864144,(7:0.4972007121,8:0.2083088972):0.3913552579)
(2:0.0486342507,3:0.0170995027,((5:0.0304908644,6:0.0283112215):0.1076267970,(7:0.1349570650,8:0.1285351920):0.1579924308):0.2171530804)
(1:0.0228707104,(2:0.0277950642,7:0.4629219140):0.0179536108,3:0.0525481624)
(1:0.0460618200,(2:0.0253980215,8:0.4208699380):0.0064608005,3:0.0394327808)
(4:0.0243023244,6:0.0421538159,(7:0.0918183287,8:0.2078488391):0.5300710084)
(4:0.0421350022,5:0.0174007961,(6:0.0200858253,7:0.5208663147):0.0143780491)
(4:0.0157260336,(5:0.0274245914,6:0.0344501038):0.0192114630,7:1.7166450865)
(1:0.0482995633,2:0.0251970689,(((4:0.0428284032,5:0.0375964533):0.0057060685,6:0.0288607887):0.1953678438,(7:0.1748754227,8:0.2234835495):0.3222770047):0.1298013821)
(1:0.0336988828,2:0.0302280048,(3:0.0271015553,(7:0.1428798404,8:0.1827536148):0.4189320895):0.0142439529)
(4:0.0000027386,6:0.3892274764,(7:0.1281547595,8:0.2633344936):0.3725376242)
(4:0.0180074223,5:0.0585108179,(7:0.1907159940,8:0.2017582168):0.4205713359)
(2:0.0208530423,3:0.0267071232,((4:0.0214859415,(5:0.0205896410,6:0.0446706007):0.0067954644):0.2389540245,8:0.2463320794):0.7510920709)
(4:0.0224270586,(5:0.0618675694,6:0.0226418227):0.0029185620,7:0.4285707740)
(5:0.0249601480,6:0.0360164758,(7:0.1326378481,8:0.2005234187):0.3985161701)
(4:0.0206165849,(5:0.0356690538,6:0.0436080189):0.0056479556,7:0.8155034250)
(4:0.0313770010,(5:0.0280785356,8:0.3993043820):0.0029914402,6:0.0908383700)
(4:0.0230844335,(5:0.6162309907,7:0.1672358171):0.5709443928,6:0.0445711672)
(4:0.0272978460,5:0.0219241071,(7:0.1199371016,8:0.1347780118):0.4815935643)
(4:0.0327157231,(5:0.0445231413,6:0.0463334392):0.0022068156,7:0.8943195756)
(4:0.0326649536,5:0.0315848436,(6:0.0334239468,7:0.4022856979):0.0064091370)
(4:0.0195098999,(5:0.1935573891,(7:0.1621934284,8:0.1119323452):0.0555116517):0.3777435067,6:0.0422624064)
(4:0.0363910955,(5:0.3560041856,8:0.2408349877):0.5113659920,6:0.0292647898)
(4:0.0126780661,(5:0.0208557856,6:0.0261642520):0.0087529873,(7:0.1097399923,8:0.1422536029):0.1687576990)
(1:0.0350609948,(2:0.0388659868,3:0.0254473010):0.0000021029,8:0.7803298115)
(1:0.0518961264,6:0.0422850914,(7:0.2416990702,8:0.2721300811):0.6004042319)
(4:0.1340470617,5:0.1660583421,(7:0.2547267522,8:0.2153206587):0.2517642451)
(5:0.0153108571,6:0.0547608050,(7:0.0621352662,8:0.5591157011):0.5269980248)
(4:0.0229447431,(5:0.0304788656,6:0.0210125794):0.0065968660,(7:0.1330700277,8:0.1239620449):0.2997796332)
(4:0.0674425718,5:0.0559729102,(6:0.0014348721,(7:0.4806847944,8:0.2066612660):0.2106094831):0.0082535396)
(4:0.0535199057,(5:0.0452124373,7:0.4979090094):0.0011803133,6:0.0577614809)
(4:0.0197066053,6:0.0366324007,(7:0.1824478727,8:0.1493985874):0.3213103999)
(2:0.3305347025,3:0.5025948908,(5:0.0387195722,6:0.0529723661):0.4793522143)
(2:0.2478543913,3:0.3111350630,(5:0.2946551847,6:0.3166134002):0.4101778684)
(2:0.0442025767,(3:0.3519212933,5:0.0801010865):0.0566813564,6:0.1814490944)
(2:0.1821038832,((4:0.0251678604,5:0.0844203638):0.0584846728,6:0.1794193825):0.0903951784,7:0.4574873147)
(2:0.0270609127,3:0.0378055771,(((4:0.0344801273,5:0.0302728684):0.0073722453,6:0.0340860469):0.2851181132,7:0.6043485482):0.0828546335)
(3:0.3028394569,((4:0.0509127850,5:0.0747815524):0.0092666798,6:0.0764104219):0.1421392026,7:0.9056312395)
(3:0.2510764877,(5:0.0269579937,6:0.0445989626):0.2220126177,7:0.6603764392)
(2:0.2362347309,(4:0.0791914039,5:0.0133744738):0.1040648160,7:0.2508915255)
(4:0.0164926432,(5:0.0270734463,6:0.0311461395):0.0303958080,7:0.6677419432)
(2:0.0337790314,3:0.0181212651,((4:0.0356636687,6:0.0064663052):0.0710936261,7:0.3125304245):0.0594023505)
(2:0.0282364301,3:0.0345693167,((4:0.0366440071,6:0.0506833643):0.0000029386,5:0.0280020796):0.3236219534)
(1:0.0316299679,(2:0.0204458563,3:0.0768940941):0.0128369679,7:0.3384052457)
(1:0.0505406192,2:0.0690421603,(3:0.0418989034,7:0.4412390889):0.0730684597)
(1:0.0211164847,(2:0.0272334976,3:0.0459522835):0.0100897384,8:0.5410350488)
(1:0.0354216635,(2:0.1859881225,7:0.3948651610):0.1012530516,3:0.0366072777)
(1:0.0374801898,(2:0.0229117640,8:0.5374576726):0.0067587488,3:0.0374763164)
(1:0.0209471083,(2:0.0549779727,3:0.0464381607):0.0078508982,(6:0.2759904798,8:0.6890903150):0.2521518195)
(2:0.0115474328,(4:0.0206594593,6:0.0241863408):0.0110533585,7:0.6055156342)
(1:0.0373714530,((2:0.0371762592,4:0.0888868618):0.2429696334,8:0.3734659293):0.1397029859,3:0.0465926813)
(1:0.2034815954,(2:0.0171118793,4:0.2573442548):0.1204802660,8:0.2940650197)
(2:0.0208335519,3:0.0399320986,(7:0.5288745719,8:0.1731320191):0.3799378580)
(1:0.0630964072,(2:0.0325966598,(4:0.1269628751,7:0.7691231746):0.3059414478):0.0109965716,3:0.0355995071)
(1:0.0396874175,3:0.0329281096,(7:0.1483066179,8:0.1534850305):0.3108117314)
(1:0.0430568942,2:0.0247466824,(3:0.0164163156,(7:0.1410353890,8:0.1644298840):0.3356868424):0.0058431818)
(1:0.0521375887,(2:0.0334281853,3:0.0862516687):0.0085369248,(7:0.1372694436,8:0.2027695483):0.4003790331)
(2:0.0102710925,(3:0.4421015241,6:0.0265683656):0.0262646706,8:0.7487868570)
(1:0.0315516583,(2:0.1183373463,7:0.5880483744):0.0543664041,3:0.0386664750)
(1:0.0309489978,2:0.0410999016,(3:0.0421819073,(7:0.2153857582,8:0.2925186388):0.8231385653):0.0114808351)
(1:0.1256476263,((4:0.0249657808,6:0.0353340441):0.0071033610,5:0.0212072985):0.0884347257,(7:0.0947136978,8:0.1335995645):0.1754743711)
(4:0.0258738860,5:0.0187622610,(6:0.0000020295,7:0.4436872088):0.0215131305)
(5:0.0182020405,6:0.0363229422,(7:0.1303498478,8:0.1658204835):0.2655065875)
(1:0.1346521193,(5:0.0207640272,6:0.0210536050):0.0911779014,(7:0.1348163425,8:0.1161604484):0.2085271340)
(1:0.1103030758,(4:0.0330569302,5:0.0202774326):0.0716905674,7:0.2657090519)
(5:0.0370438127,6:0.0451258798,(7:0.3289565269,8:0.1811865979):0.3833056475)
(4:0.0495282350,5:0.0341829912,(7:0.3381521164,8:0.3548147021):0.1851711784)
(1:0.1932674739,((4:0.0434388248,6:0.0413928431):0.0017339501,5:0.0198913782):0.1216138417,(7:0.0790969056,8:0.1756392277):0.2153746639)
(5:0.0179320410,6:0.0401801997,(7:0.2177345851,8:0.5059990584):0.4195246891)
(4:0.0310241550,6:0.0371840426,(7:0.1649276135,8:0.2084985634):0.4815415352)
(1:0.0341779812,2:0.2513538052,(3:0.0284241856,7:0.4824436006):0.0211373968)
(1:0.0392121603,(2:0.1342541698,3:0.0161321625):0.0164342839,(6:0.2165990255,8:0.3804502013):0.1890395453)
(1:0.0520207588,2:0.0006317994,(3:0.0753207187,(4:0.1784051005,8:0.6030529516):0.0696278873):0.0039076874)
(1:0.0229831724,(2:0.0381462666,3:0.0277075824):0.0069429026,((4:0.0424578440,6:0.0313957258):0.1088437260,7:0.2320053313):0.1146183358)
(2:0.2480101132,(4:0.0293106688,6:0.0379366697):0.1244957094,7:0.3065619234)
(1:0.0170234029,(2:0.0275304309,(6:0.1196640650,7:0.2937117748):0.1146538361):0.0022113753,3:0.0661658349)
(1:0.0226170981,((2:0.0238787188,4:0.0828123487):0.0949887928,7:0.6904985577):0.2408320499,3:0.0536075490)
(1:0.0363585362,(2:0.0171343528,7:1.0253342493):0.0205092476,3:0.0306967562)
(2:0.0245986648,(4:0.0145172546,7:0.3733799177):0.0037425117,6:0.0215507736)
(2:0.0468756281,4:0.0480183256,(6:0.0159546879,8:1.0416125382):0.0244621479)
(1:0.0172053268,(2:0.0696040295,3:0.2921258914):0.0203966854,8:0.3560564918)
(1:0.0155882699,2:0.1107902695,(3:0.0256901849,(6:0.1889105915,8:0.2199108586):0.1586525839):0.0050476817)
(2:0.0189153161,(3:0.1306828798,(7:0.1264361766,8:0.0843715797):0.1470188196):0.0387550605,(4:0.0148314766,6:0.0157155108):0.0102450513)
(1:0.0415085074,3:0.0563023321,(7:0.1762547871,8:0.2070030187):0.4635285351)
(1:0.2177357551,6:0.1944016154,(7:0.3438353470,8:0.1680568255):0.6977437513)
(1:0.0372385839,2:0.0474286518,(4:0.2532314769,7:0.5800064409):0.2077606707)
(1:0.0460558183,2:0.0408515979,(3:0.0272391986,8:0.4380991265):0.0078199472)
(2:0.0328349393,4:0.0209338485,(7:0.0586695224,8:0.2277510395):0.2917611964)
(2:0.0227450770,(4:0.0218690734,8:0.5962917495):0.0122051387,6:0.0461383628)
(1:0.0231806658,((2:0.0594706113,6:0.0381319737):0.1100863553,7:0.3518454537):0.1412487000,3:0.0347395338)
(1:0.0671978996,((2:0.0419760154,6:0.0264553132):0.1484529689,7:0.4531346620):0.1871297081,3:0.0402135437)
(2:0.0306907947,6:0.0855598123,(7:0.1682233977,8:0.2891419949):0.2790377281)
(2:0.9965298207,(4:0.0772310700,6:0.0205212426):0.4086782599,8:0.6343858685)
(1:0.0537253527,((2:0.0432286706,4:0.8523073934):0.1122605178,8:0.2964844487):0.1906631203,3:0.0545154659)
(2:0.0280006895,(4:0.5629617778,8:0.2342830208):0.3744511945,6:0.0350528421)
(2:0.0306661005,(3:0.1610768990,(7:0.1137156854,8:0.2258261293):0.1263394972):0.1636190936,6:0.0232482843)
(1:0.0388225712,(2:0.0351122315,3:0.0356003649):0.0174666959,8:0.6318287796)
(2:0.2040914418,(4:0.0319232383,6:0.0563472295):0.2606197040,7:0.5292513266)
(2:0.0352827936,4:0.0310174445,(6:0.0273019131,7:0.4368014276):0.0038992164)
(1:0.0256317673,((2:0.0317387897,6:0.0155952249):0.1118605413,(4:0.0346816849,5:0.0130283928):0.5796644824):0.1176225738,3:0.0221042325)
(2:0.0312470090,3:0.0207799726,(4:0.1693501935,7:0.4320481910):0.0777211976)
(2:0.0380606372,3:0.0306192338,(6:0.1449583050,7:0.6152221565):0.1174416826)
(1:0.0391519517,3:0.0385753434,(6:0.1573288891,7:0.2564147866):0.5379970546)
(1:0.0610226007,(((2:0.0418511202,4:0.0559488619):0.0115228085,6:0.0361195511):0.1646343375,7:0.5827516150):0.0958229898,3:0.8677470350)
(1:0.0368328208,(2:0.0380004143,6:0.0482000592):0.2781736263,3:0.0428703707)
(1:0.2013132577,(2:0.0486748106,6:0.0650358206):0.1331977680,7:0.4377374578)
(1:0.0521782289,((2:0.0444028675,6:0.0461510834):0.0070234847,4:0.0336507949):0.4373850201,3:0.0378072860)
(1:0.0546638823,(2:0.0450700279,3:0.0398452005):0.0028796071,7:0.8399166555)
(1:0.0423075475,(2:0.0212714280,8:0.4587686238):0.0081743479,3:0.0371679404)
(1:0.0212383680,(2:0.0352780044,3:0.0297765478):0.0050930128,8:0.4586529272)
(1:0.0812849268,(2:0.2508820895,8:0.6926176221):0.1858253233,3:0.0367762244)
(1:0.0210597881,(2:0.3089855249,3:0.0157508724):0.0067435500,8:0.3748375975)
(1:0.2634687223,2:0.2214432799,(3:0.3670391977,8:0.5548522336):0.1442402158)
(1:0.0335305401,2:0.0295512935,(3:0.1313460128,8:0.1861517481):0.0907671975)
(1:0.2158439873,(2:0.0497682257,3:0.0472092652):0.2003015549,8:0.5267129333)
(1:0.0475492131,2:0.0310039227,(3:0.0206465597,8:0.7948541208):0.0129721660)
(1:0.0368334416,2:0.0207392955,(3:0.1261813805,8:0.3178777169):0.1239173528)
(1:0.0261143261,2:0.0461709457,(3:0.0256893074,(4:0.1889329479,(6:0.6454320620,8:0.3656645519):0.2769637152):0.1963702695):0.0144666859)
(1:0.0341259464,(2:0.0265716676,3:0.0577937297):0.0036565695,((4:0.0364264305,6:0.0370805664):0.0062503280,5:0.0257115000):0.3713995812)
(1:0.0093323203,(2:0.0413308290,3:0.0231838795):0.0136479965,(4:0.2520597019,8:0.5334960184):0.2143774019)
(1:0.0289808367,(2:0.0364228711,3:0.0360308389):0.0127216953,8:0.5723637234)
(1:0.0215220312,2:0.0483902807,(3:0.0169939829,8:0.7607905475):0.0130431176)
(1:0.0083843801,3:0.0265819924,(4:0.1105916639,8:0.1948570525):0.1185756828)
(1:0.0340955219,(2:0.0184444695,8:0.4693504636):0.0066053101,3:0.0149193435)
(1:0.0286778685,(2:0.0217307867,3:0.0541457777):0.0090787569,8:0.1804097777)
(1:0.0454560974,2:0.0470089589,((4:0.0578278619,6:0.0467598588):0.2707956380,(7:0.2148510769,8:0.1951245359):0.2867706811):0.2241952209)
(3:0.4815161473,(4:0.0322467147,5:0.0254238449):0.1490999640,(7:0.2073222157,8:0.1824371494):0.2022008758)
(1:0.0422216903,2:0.0460795055,(3:0.0427791959,(((4:0.0325231629,6:0.0435224698):0.0101657094,5:0.0348311022):0.1388375600,(7:0.1874542748,8:0.1570423789):0.2116993145):0.2028172500):0.0048715208)
(4:0.0412571223,5:0.0299755563,(6:0.0273431802,(7:0.1321324310,8:0.3114490837):0.9569325915):0.0090974308)
(2:0.0277560204,3:0.0346513698,(6:0.2704549085,(7:0.2628812282,8:0.0910148926):0.2202934518):0.1597367092)
(1:0.0825272414,(2:0.0413152217,((4:0.0594979073,5:0.0801673129):0.0666983349,7:0.9465912070):0.2402810418):0.0008055603,3:0.0718847427)
(4:0.0249572483,(5:0.0335961289,6:0.0464997188):0.0236859649,8:1.2131130622)
(1:0.0042772993,2:0.0935472553,(6:0.0000029171,8:0.4407647061):0.1074388284)
(3:0.2515131137,5:0.2495961684,(6:0.4986207168,8:0.3201411181):0.1193393327)
(1:0.0700525468,3:0.0224327485,((5:0.0521248250,6:0.0263354685):0.1839377119,8:0.4384197824):0.2232121789)
(1:0.0224589239,(2:0.0267215029,(7:0.1131519041,8:0.1273773821):0.2061316001):0.0130581251,3:0.0190312055)
(2:0.0560322575,3:0.0244382675,((5:0.0225756769,6:0.0280296263):0.2559265689,8:2.3584184460):0.0000022285)
(4:0.0195544648,(5:0.0241409642,6:0.0311215747):0.0093461079,8:0.6501453290)
(2:0.0238674933,3:0.0305617053,(6:0.3562326337,8:0.2455716730):0.2192324678)
(2:0.0358206969,3:0.0215532206,((4:0.0323029240,5:0.0699661022):0.1206880036,(6:0.3698320406,(7:0.1352856408,8:0.0853059323):0.0790176265):0.0478289270):0.0795890017)
(4:0.0257228300,(5:0.0393352422,6:0.0309283677):0.0046114929,8:0.6240299081)
(1:0.1969891780,((2:0.0371743750,3:0.0697016606):0.1176331752,(7:0.2597079479,8:0.1995904271):0.2003808409):0.0393548147,6:0.1700636742)
(1:0.0673019633,3:0.0556552852,(6:0.1248241160,7:0.2521274637):0.4966787248)
(4:0.0994284246,6:0.0230120952,(7:0.2285865752,8:0.1406287524):0.4932901628)
(1:0.0326371237,3:0.0269107276,((4:0.0270652710,6:0.0214467895):0.0871559548,(7:0.0936104626,8:0.0832858217):0.1499695064):0.0872087373)
(4:0.0205191252,(5:0.1154974651,7:0.3553843142):0.0107957780,6:0.0409052897)
(1:0.0427359183,2:0.0528628516,(3:0.1509704849,((5:0.0458924898,6:0.0326456192):0.1487058322,(7:0.4990646686,8:0.2721294079):0.1263456355):0.0403103097):0.2481359555)
(1:0.0318953576,2:0.0268090802,(3:0.0387359844,8:0.6800536499):0.0043645027)
(1:0.0028875150,(2:0.0291931419,3:0.0151414504):0.0248362929,8:1.1889577518)
(1:0.0331503573,(2:0.0347148666,3:0.0374436545):0.0024707433,(7:0.1492550369,8:0.1919350087):0.3816360323)
(1:0.0348172862,2:0.0473892149,(4:0.1141980424,8:0.5585292651):0.2158452878)
(1:0.0397431778,(2:0.0328895685,(7:0.2986983061,8:0.2910531186):0.3386566802):0.0099574682,3:0.0269723960)
(2:0.0323430644,3:0.0314515857,(7:0.1702133081,8:0.2470185051):0.3285265718)
(4:0.0668945359,5:0.0616205277,(6:0.0369100295,(7:0.4538453550,8:0.6375884457):0.4109149703):0.0149166331)
(2:0.0243291212,(4:0.1780038836,(7:0.3621572071,8:0.3881598362):0.1884490427):0.1106020827,5:0.0257639497)
(4:0.0287632872,5:0.0271179918,(7:0.4001385759,8:0.1399041831):0.3341049925)
(2:0.0576019906,(3:0.0449430201,8:0.4863666390):0.0185434817,5:0.0761864496)
(2:0.0221515507,(3:0.0129047812,5:0.0314001308):0.0285234129,(7:0.3453451306,8:0.2581660007):0.2726768522)
(2:0.3919534308,(3:0.1521253001,8:0.0909320495):0.2764057720,4:0.4003872200)
(1:0.0237026406,(2:0.0376669183,3:0.0244960227):0.0168352547,(6:0.2494339319,7:0.3900444345):0.1290881173)
(1:0.0269114866,(2:0.0260442827,(6:0.1460167313,7:0.2620726145):0.0894880985):0.0000024233,3:0.0346601452)
(1:0.0303568507,3:0.0509305891,(6:0.2611911548,8:0.8968829753):0.2649961134)
(1:0.0949796087,2:0.0640101128,(3:0.0689421586,6:0.4135289971):0.0137306435)
(2:0.2765899480,6:0.1796862276,(7:0.1466154115,8:0.1610415513):0.2073046596)
(1:0.0393855641,(2:0.0298844209,7:0.7521060387):0.0289799043,3:0.0429829306)
(2:0.1345727827,3:0.0118365580,(4:0.1443526684,7:0.2434148976):0.1090977944)
(1:0.0328508843,(2:0.0393529637,3:0.0444343565):0.0035431843,8:0.5697856309)
(1:0.4654301268,(2:0.0259090993,3:0.0197463282):0.0913423927,8:0.1604036666)
(2:0.1510831268,(4:0.0429424037,6:0.0463738625):0.2652701871,8:0.6238104302)
(1:0.0163163661,2:0.0259692841,(6:0.1795561299,8:0.2318021597):0.1218469249)
(1:0.0394379852,(2:0.0358035392,6:0.3275785685):0.0093590861,3:0.0417046574)
(1:0.0354112892,(2:0.0136545777,(6:0.2023981274,(7:1.0529459182,8:0.2418755455):0.0874920502):0.0918715511):0.0141607097,3:0.0500898972)
(1:0.8228793184,(2:0.0351228071,3:0.0576525745):0.2771398421,6:0.2923395969)
(1:0.0454438210,(2:0.0525613709,3:0.0604657369):0.0000599665,8:0.7347118696)
(4:0.0197863880,(5:0.3576745974,8:0.3118605327):0.8377061682,6:0.0902549127)
(1:0.1709485125,(4:0.0419882055,6:0.0256608566):0.1737869075,(7:0.1403724291,8:0.1701587667):0.1871715482)
(1:0.1170642323,4:0.1618429676,(7:0.1250082308,8:0.1101697080):0.2218515064)
(1:0.0482470164,2:0.0346792354,((4:0.0293986751,6:0.0792890104):0.1919134497,(7:0.2587539510,8:0.1904631081):0.2153792728):0.1230983280)
(1:0.2341549005,(4:0.0662956876,6:0.0364876282):0.1804333434,(5:0.6884245796,(7:0.3326638632,8:0.1938723749):0.2389417007):0.2666100236)
(1:0.0230481156,2:0.1022753239,((4:0.0528677358,6:0.0256024854):0.0674533282,(7:0.4548456312,8:0.2004408056):0.1503529815):0.0676101958)
(1:0.0857242381,2:0.0332955637,(6:0.2062202493,(7:0.2266042150,8:0.3753390167):0.3876618916):0.1775930683)
(1:0.1045565507,2:0.0081483883,(7:0.2106529914,8:0.1677048371):0.3691281079)
(1:0.0537144356,2:0.0394787922,(4:0.2666983365,8:0.5481947563):0.1567983050)
(2:0.2503536362,4:0.1888611772,(5:0.4997265474,8:0.4181971773):0.2105299429)
(1:0.1422855174,2:0.0316502013,(5:0.6156868388,8:0.3897580409):0.2104431464)
(1:0.0179291750,2:0.0902099975,(6:0.2997444001,(7:0.2844332554,8:0.2363713417):0.6759241400):0.1648516251)
(1:0.0897585989,2:0.0333577665,(7:0.2651814288,8:0.1761587391):0.2468410983)
(4:0.0852707867,5:0.0333078593,(6:0.0212703296,7:0.5873974737):0.0192733429)
(2:0.3171175574,(4:0.0372473373,5:0.0208953811):0.1336661058,7:0.2655937521)
(1:0.0371636113,2:0.0275711969,(4:0.0898060254,5:0.0183679679):0.3067520420)
(1:0.1263664196,(5:0.0015173178,6:0.1234012361):0.1739980429,8:0.3893456518)
(2:0.0236223518,3:0.0451900778,((4:0.0502083999,6:0.0531442050):0.2240788546,8:0.4147621693):0.1428411431)
(1:0.0449982702,(2:0.0408133496,3:0.0251411061):0.0114598848,7:0.8924306921)
(2:0.0503298218,3:0.0986734576,(7:0.2117926071,8:0.1236179840):0.2630276351)
(1:0.0543046304,(2:0.0266820336,3:0.0199785872):0.0226102424,8:0.4351499063)
(1:0.0292046113,(2:0.0280614880,6:0.3421506304):0.0009146129,3:0.0289119354)
(2:0.1545513546,3:0.1658443798,(6:0.1934605665,8:0.5310665181):0.0983290360)
(1:0.3413562273,(2:0.0154363401,6:0.4398038122):0.0648107995,3:0.0563618598)
(1:0.0324187249,2:0.2126858937,(3:0.0356925735,(7:0.2316342453,8:0.1941512422):0.4276689454):0.0238031497)
(3:0.1853801991,4:0.1890012656,(7:0.2828822124,8:0.3055165365):0.2567624743)
(2:0.1121493736,(4:0.0186209579,(5:0.0155606736,6:0.0244120154):0.0061785792):0.0724263619,8:0.2724476338)
(2:0.3723268712,4:0.0256598543,(5:0.0677838487,6:0.2262966055):0.0001404872)
(3:0.2196842488,(4:0.0592983818,(5:0.1658944730,6:0.0480857776):0.0293129207):0.1282078166,(7:0.4615425592,8:0.4048912515):0.1887665608)
(1:0.0065792568,(2:0.0769161919,3:0.0535526334):0.0532286238,((6:0.5226872875,7:0.4004497453):0.1659989572,8:0.3591205758):0.3217309885)
(2:0.0410322445,3:0.0496214676,((4:0.0528995753,5:0.1655708371):0.2586968939,(6:0.3684059124,7:0.3155665838):0.4440829079):0.2350607167)
(1:0.0036164812,2:0.0568187283,((4:0.0396887893,5:0.0279443800):0.2672126370,(6:0.1382996049,7:0.2704852560):0.3147661882):0.1382519172)
(4:0.0229930187,(5:0.0359996250,6:0.0264484707):0.0086582340,7:0.6808708432)
(1:0.0458137760,(2:0.0152618621,((4:0.0530893667,5:0.0523053214):0.1596196985,(6:0.7357210671,(7:0.1345829678,8:0.2525818321):0.2662585356):0.2242576917):0.1353253611):0.0116925293,3:0.0452005504)
(2:0.1952765119,(4:0.0211228642,6:0.0304369950):0.1026039598,8:0.2716067016)
(1:0.0627633395,(2:0.0246381568,((4:0.0299460107,6:0.0351571056):0.1597836319,7:0.3445748704):0.1429803549):0.0095098227,3:0.0273454529)
(4:0.0308916689,5:0.0244635567,(6:0.0092707077,(7:0.1303974500,8:0.1296125270):0.1279421637):0.0185710052)
(1:0.0280186111,2:0.1187218428,(4:0.0329410437,6:0.0349226161):0.2656499407)
(1:0.0512121984,3:0.0346577990,(7:0.2944795389,8:0.2414995212):0.4792312892)
(1:0.2378492949,3:0.3039716427,(7:0.1774055118,8:0.3479544757):0.4314669217)
(1:0.1747920274,3:0.1539724133,(7:0.1478085450,8:0.1443470346):0.1673999409)
(1:0.4830032290,(4:0.0286899728,6:0.1238808813):0.7690385201,(7:0.1864842983,8:0.4094921074):0.4269922368)
(1:0.0786245097,3:0.0224680746,(7:0.0938739036,8:0.6085765689):0.6677358987)
(2:0.0323872161,3:0.0206652090,(5:0.1273079609,6:0.1903367381):0.8834290489)
(1:0.0607811692,2:0.0173256223,(4:0.1805396277,7:0.2242514606):0.3041155844)
(1:0.0149663397,(2:0.0404626304,6:0.4412553595):0.0125003440,3:0.0488182886)
(1:0.0726489000,(2:0.0372830791,(4:0.0728128222,6:0.1668744573):0.4758785153):0.0330074866,3:0.0739835967)
(2:0.1069457677,3:0.0242479651,(4:0.0474965809,6:0.0620276867):0.6791972231)
(1:0.0257996352,(2:0.1402874411,7:0.2265744994):0.0176812069,3:0.0177455137)
(1:0.0128477975,2:0.0453470728,(3:0.0267275168,7:0.5219834028):0.0009049011)
(1:0.0202542138,(2:0.0455966707,3:0.0258093336):0.0184754826,7:0.5210846559)
(1:0.0282487409,2:0.0585857106,(4:0.2527928342,7:0.5752388435):0.1874000396)
(1:0.1149254026,(4:0.0311744412,6:0.0332962445):0.1578324158,7:0.4049652468)
(1:0.0518167374,2:0.0403159357,(4:0.2747808120,7:0.8628175079):0.2463701887)
(1:0.0356745989,(2:0.0364904213,7:0.6535569024):0.0212802827,3:0.0384757955)
(1:0.0326326760,(2:0.0210238720,7:0.4502442161):0.0064581109,3:0.0236717628)
(1:0.0192364217,(2:0.0198616986,3:0.0269138408):0.0073122534,7:0.2663476784)
(1:0.0325540410,2:0.0382088179,(3:0.0377486016,7:0.8247621568):0.0083034891)
(1:0.0242275986,(2:0.0276373469,3:0.0167857569):0.0093842151,7:0.2075115613)
(1:0.0661435645,3:0.0523538821,(7:0.0967062732,8:0.1933929789):0.3562943947)
(1:0.2533647503,4:0.1902942571,((6:0.7148741968,8:0.7617121674):0.2505045017,7:0.2170279339):0.1761427037)
(4:0.0800277271,6:0.0000021124,(7:0.2360270294,8:0.0955787694):0.4039420427)
(1:0.0454383406,2:0.0375312366,(3:0.2921069901,7:0.6348915648):0.3070791952)
(1:0.0684339060,2:0.2017996854,(3:0.1457028484,7:0.3164285270):0.1097210237)
(1:0.0542258743,(2:0.0434101055,8:0.8964125681):0.0142168499,3:0.0527609928)
(1:0.0260252177,2:0.1686907744,(3:0.0251251916,8:0.3517368479):0.0091871530)
(1:0.0000020456,2:0.0225584389,(7:0.3029708327,8:0.1474223903):0.1689420344)
(1:0.0150501678,(2:0.0230001047,3:0.0321880654):0.0120741817,(7:0.2953815774,8:0.2967352392):0.4440597707)
(1:0.0061453309,(2:0.0315980840,3:0.0199901527):0.0118525032,(7:0.1599996219,8:0.1064324848):0.2637844998)
(1:0.0154815514,2:0.0822178468,(7:0.1941819080,8:0.1655723968):0.3497177189)
(2:0.0222066238,3:0.0243903945,(7:0.2464144290,8:0.2308908017):0.2525576196)
(1:0.0254388176,(2:0.0526795800,3:0.0272439762):0.0133227688,7:0.4851855052)
(1:0.0387996398,(2:0.0157012195,(7:0.1456096981,8:0.1218348602):0.2148727311):0.0097515080,3:0.0277346006)
(1:0.0482331197,(2:0.0705779624,3:0.0544433231):0.0181725006,7:0.8181687525)
(1:0.0312120498,(2:0.0181248747,7:0.5108852604):0.0126802226,3:0.0334300828)
(1:0.0432356552,2:0.0381742662,(7:0.2466360840,8:0.3190195892):0.4785483632)
(4:0.0268951844,(5:0.0218816852,7:1.8958536226):0.0085100904,6:0.0373355969)
(4:0.0286815574,5:0.0215190135,(6:0.0982993807,8:0.2324855723):0.0341119628)
(4:0.0381401736,5:0.0296842848,(6:0.0227461397,8:0.7270182787):0.0069490980)
(1:0.1929143596,((4:0.0362549436,5:0.0361210965):0.0153534844,6:0.0370346421):0.1936667758,(7:0.6063361580,8:0.2529019093):0.0936930636)
(1:0.1026559979,(4:0.0254902838,6:0.0113707079):0.1199996623,8:0.4313971831)
(2:0.0344280897,3:0.0103605977,(4:0.2253063763,8:0.4685890266):0.1132569688)
(1:0.0466422166,(2:0.0386399702,3:0.0270780420):0.0067053709,8:0.5383395179)
(1:0.0285051373,(2:0.0305884570,3:0.0562436861):0.0098758419,(((4:0.3668267563,5:0.1258693754):0.1400669306,6:0.2158004601):0.0827627944,8:0.3524408250):0.1061749909)
(4:0.0462940076,5:0.0220362594,(7:0.3499105262,8:0.2751803763):0.2939206356)
(1:0.0452253933,(2:0.0235261172,3:0.0290281903):0.0054492488,(7:0.2961710300,8:0.1026172011):0.1385374352)
(1:0.0222885811,(2:0.0162677292,3:0.0139986250):0.0028729285,8:0.1660756238)
(1:0.0401813467,(2:0.0289669054,8:0.4477261228):0.0106009236,3:0.0337371773)
(1:0.0302759810,2:0.0083264646,(4:0.0023465483,((5:0.0113740237,8:0.3696130554):0.0143600780,6:0.0201644148):0.0176172316):0.2101416928)
(1:0.6312402226,(2:0.0892355247,3:0.0359908813):0.2126810072,8:0.2103385233)
(1:0.0478136869,(2:0.0390588749,3:0.0434971084):0.0071539592,((4:0.0310287824,5:0.0424921976):0.0043796765,6:0.0155350305):0.4216995721)
(4:0.0125358668,5:0.0315503386,(6:0.0128832675,8:0.3659773567):0.0206889270)
(1:0.0401314833,2:0.0495799904,(3:0.0314409190,((4:0.0491312239,5:0.0302806877):0.1845144147,8:0.4767547027):0.1134227762):0.0069273441)
(1:0.0255190908,2:0.0473710728,((4:0.0466116885,6:0.0262906190):0.1536845341,(7:0.2899585730,8:0.2777128130):0.1908648085):0.1424978841)
(1:0.0300088282,2:0.0239416214,(3:0.0387085761,8:0.5125667167):0.0077310138)
(2:0.0249011543,3:0.0193403506,(((4:0.0232666723,5:0.0232675061):0.0020799950,6:0.0537932081):0.0917874488,7:0.1951195792):0.0651371554)
(1:0.0477536720,3:0.0550701666,((4:0.0412735954,6:0.0351146222):0.0349663198,8:0.3231999791):0.0733919529)
(1:0.0272279594,(2:0.0629349481,3:0.0375361355):0.0128004229,7:0.6077406060)
(1:0.0389867295,2:0.0237464535,(3:0.3748043820,7:0.4501857883):0.1289340756)
(1:0.0300629788,2:0.0551835271,(3:0.0124932603,8:0.2676003525):0.0086960235)
(1:0.0229568171,(2:0.1334919556,8:0.3419280601):0.1405613459,3:0.0300132112)
(1:0.0203514323,(2:0.0169009132,8:0.2715622242):0.0053884911,3:0.0185693408)
(1:0.3379289630,(2:0.0977648226,8:0.3718075855):0.2524164003,3:0.0000025993)
(1:0.9001634318,2:0.5138248136,(7:0.1027005142,8:0.1259443282):0.3393125406)
(1:0.0473198104,(2:0.0422862437,3:0.0381712933):0.0023164827,7:0.7824952230)
(1:0.3119272788,(4:0.0599657752,6:0.0563736609):0.2090475737,7:0.6085113847)
(4:0.0492944565,5:0.0598657533,(6:0.0560456365,8:0.5476706229):0.0113396647)
(1:0.0313578340,(2:0.0277047090,8:0.6466755234):0.0016133329,3:0.0398157878)
(1:0.0420495440,2:0.0313883001,(3:0.0348342783,((4:0.0475425156,(5:0.0494398707,6:0.0429840011):0.0046044091):0.2008051906,8:0.5921991253):0.1423856473):0.0112147095)
(1:0.0146349840,(2:0.0297993958,3:0.0200858585):0.0079896219,8:0.4317902522)
(1:0.1251705940,(2:0.0176512683,((4:0.0225118473,6:0.0459267077):0.6051817826,(7:0.2365306781,8:0.2587486383):0.6930983397):0.2508722036):0.0570004343,3:0.0978730094)
(1:0.0455000692,3:0.0500882307,((4:0.0407891614,5:0.0321074898):0.1675408401,8:0.4490212779):0.0894965922)
(1:0.0210206797,(2:0.0480425168,3:0.0526332431):0.0142171339,(4:0.1017306777,5:0.0301576450):0.3315833207)
(1:0.0298163913,2:0.0291349406,((4:0.2158106716,7:0.3575825545):0.1101324275,6:0.1567882148):0.1455684513)
(2:0.0998202420,3:0.0354598711,((4:0.0221616639,5:0.0309787853):0.1122288648,8:0.2682411485):0.0592067227)
(1:0.0860987957,2:0.0156653995,(((4:0.0295283946,5:0.0383780792):0.0053643777,6:0.0268901055):0.1291437230,8:0.2463507597):0.1418205167)
(1:0.0613928502,2:0.0350078531,(4:0.1763033516,5:0.1909906262):0.3361833765)
(1:0.0350880763,2:0.0258188881,((4:0.0385051837,5:0.0257999975):0.1149870589,8:0.2780435861):0.1776002183)
(1:0.0164607088,2:0.0782898529,(3:0.0228327348,8:0.2958994847):0.0176891949)
(1:0.0268613407,(2:0.0280150976,3:0.1444962815):0.0040347649,4:0.1461271051)
(1:0.0197404075,3:0.0219587289,(4:0.0232200206,5:0.0282321453):0.2823707249)
(2:0.6158497702,3:0.3979429211,(4:0.2033618889,6:0.2118169426):0.2706553850)
(4:0.0000022175,(5:0.0296963031,6:0.0250653478):0.0045115123,7:1.0395650990)
(1:0.0551482612,2:0.1174718156,((4:0.2917401383,7:0.4016277697):0.0850246490,6:0.3008242439):0.1624295142)
(2:0.3301139470,((3:0.4805265510,7:0.2636854765):0.0967411789,6:0.4746276586):0.0751277770,4:0.3479968223)
(1:0.0296311601,2:0.0269819172,((4:0.0234877664,6:0.0244934748):0.0052619898,5:0.0261672148):0.2307475812)
(1:0.0304712427,(2:0.0339116392,3:0.0457620427):0.0295242101,5:0.4307204357)
(1:0.0309899154,(2:0.0299691360,(4:0.0502417511,5:0.0297090713):0.2575208854):0.0026013686,3:0.0491452216)
(2:0.0465463015,3:0.0837116275,(4:0.0357719395,5:0.0210956058):0.2415280726)
(1:0.0207200066,(2:0.0275963076,3:0.0255386348):0.0010722410,(4:0.0255667821,5:0.0242109343):0.2205767195)
(1:0.0275921529,3:0.0410158251,(4:0.0531477708,6:0.0280375351):0.4183052670)
(1:0.0189085362,(2:0.0531599972,3:0.0282526922):0.0037738779,((4:0.0181057015,6:0.0263948175):0.0140141372,5:0.0068249419):0.1677535321)
(1:0.0811907082,3:0.0360744830,((5:0.0239014002,6:0.0396556619):0.1235049175,8:0.2644733728):0.1368607179)
(1:0.0228403881,(2:0.0303899039,3:0.0234884247):0.0004501404,7:0.4252370636)
(4:0.0253361426,5:0.0249203334,(6:0.0445621613,7:0.5199999336):0.0206548507)
(1:0.0284291199,2:0.0376000606,(3:0.0361824239,6:0.3487599010):0.0131275598)
(1:0.0240122821,(2:0.1511707298,7:0.4703154528):0.0156191002,3:0.0259606432)
(1:0.0142258158,(2:0.0630533707,3:0.0308276820):0.0151783334,7:0.4358493361)
(1:0.0706664738,(2:0.0208229138,8:0.5032909040):0.0152040420,3:0.0503313506)
(1:0.0122126008,(2:0.0264754960,3:0.0287003412):0.0104205150,8:1.5832342533)
(1:0.0231500108,(2:0.0160806780,7:0.3785288788):0.0067397595,3:0.0703829728)
(1:0.0356653077,(2:0.2149566222,8:0.5103795486):0.1548212473,3:0.0432281981)
(1:0.0162949026,(2:0.0258414639,3:0.0221769773):0.0191099103,8:0.4062361309)
(1:0.0233095203,(2:0.0065096626,3:0.1079110955):0.0109492625,7:0.2430989489)
(1:0.0223417610,(2:0.0000020668,7:0.5738558358):0.0174823973,3:0.0238982837)
(1:0.0255562353,(2:0.0901836963,3:0.0138852940):0.0090345398,8:0.3484980347)
(1:0.0205802631,2:0.0239946298,(3:0.0133414780,(((4:0.0263072919,5:0.0291686294):0.0079260484,6:0.0212272044):0.1229818118,(7:0.1265661607,8:0.1917373494):0.2581610799):0.1233865117):0.0078880466)
(1:0.0318834048,3:0.0293540729,((5:0.0333797352,6:0.0296257092):0.2044895803,(7:0.3478609545,8:0.9830830678):0.1393528905):0.1092758987)
(1:0.1522973671,2:0.0430954257,(3:0.0283433112,((4:0.0694424729,5:0.0887900706):0.0069134114,6:0.0436813721):0.2967702431):0.0109927265)
(1:0.0297606440,2:0.0470739431,((4:0.0307131592,6:0.0217034496):0.2130399424,7:0.2865405825):0.1719857179)
(1:0.1011953680,3:0.0207864989,((4:0.1095844231,5:0.0338009813):0.0167098563,6:0.0275077356):0.2902546174)
(1:0.0198497337,(2:0.0272042438,3:0.0237438829):0.0033877671,((4:0.0346473430,(5:0.0741638378,6:0.0201350157):0.0077497090):0.0955224875,(7:0.1357930016,8:0.1295896711):0.1642657345):0.1243291784)
(2:0.0308194243,3:0.0377005594,((4:0.0957794143,(5:0.0154538239,6:0.1120604763):0.0096100906):0.1930198692,8:0.5373012240):0.1749631885)
(1:0.0366110764,(2:0.0401383799,3:0.0255948002):0.0062724081,((5:0.0413807638,6:0.0463246069):0.1329907701,(7:0.2175929046,8:0.4789664352):0.4105453982):0.2110103317)
(1:0.0405400997,2:0.0975303916,((4:0.0329090356,5:0.0508949000):0.0775599023,8:1.0343599783):0.1902141897)
(1:0.0407132127,(2:0.0259136433,((4:0.0442340831,6:0.0307787329):0.1821963690,8:0.6628085765):0.2715838546):0.0108469351,3:0.0302867619)
(4:0.0000020835,(5:0.1308499560,6:0.0898757790):0.0588878095,7:0.4125328729)
(1:0.0231656145,3:0.0291880732,((4:0.0291723490,6:0.0259342774):0.1066280760,(7:0.2035345127,8:0.1641960018):0.3041156590):0.1808718352)
(1:0.0336702270,2:0.0429763497,(3:0.0246983406,(6:0.2141181116,(7:0.2150612503,8:0.2216389194):0.3154913989):0.1577789758):0.0031010496)
(1:0.0443670574,2:0.0282590311,(3:0.0274673244,(6:0.3874264815,8:0.3917050604):0.1259439563):0.0049672892)
(1:0.0351190043,(2:0.0395056613,((4:0.0293098776,(5:0.0367337333,6:0.1431746029):0.0077305193):0.2043125721,(7:0.2364460995,8:0.1518644032):0.2443447405):0.1430916026):0.0006261654,3:0.0612280551)
(1:0.0529156712,3:0.0267168071,(7:0.1885147316,8:0.1846200960):0.5441564734)
(2:0.1229123918,(4:0.0408179645,5:0.0432479401):0.1590583195,(7:0.2092870821,8:0.2674603879):0.3994268375)
(1:0.0189578328,2:0.0341182797,((4:0.0356693187,5:0.0289455059):0.1195579050,8:0.2884600169):0.1004028800)
(1:0.1133080006,2:0.0695181245,((4:0.0263816269,6:0.0310098629):0.1335817907,(7:0.2063429843,8:0.4092570140):0.1712145518):0.0811648760)
(1:0.0422619273,2:0.0427831182,((4:0.0419331472,5:0.0478082244):0.2182175343,8:0.5158018576):0.1591062644)
(3:0.6459226731,4:0.0431188104,(5:0.0688234903,6:0.0434270206):0.0080130426)
(4:0.0000022084,(5:0.0207450221,6:0.0211793482):0.0162225728,8:0.5204990748)
(5:0.1112546222,6:0.0053250595,(7:0.2165920598,8:0.2605745180):0.8603229480)
(1:0.0766722346,2:0.0299655210,(((4:0.0460460132,6:0.0366205864):0.0051933030,5:0.0494956835):0.2237618022,(7:0.2393560177,8:0.1661684400):0.4089193383):0.2339370931)
(1:0.0485058813,3:0.0311814963,(5:0.7491833579,(7:0.1638115279,8:0.1853159060):0.1300731444):0.0908563901)
(4:0.3162139705,5:0.0000020936,(6:0.0399803685,8:0.2789983137):0.0108227705)
(2:0.1848174238,(5:0.0266940204,6:0.0305178152):0.1492053996,8:0.4818100157)
(1:0.2213818411,(4:0.0708738222,6:0.0528494309):0.2202739108,8:0.4587968546)
(1:0.0318966427,2:0.0497739314,((4:0.0248190798,(5:0.0381019894,6:0.0343370330):0.0097049905):0.1048811409,7:0.9275318015):0.2244884346)
(4:0.0314007068,(5:0.0218630422,(7:0.2594920633,8:0.1964480344):0.2573533039):0.0112080422,6:0.0518203674)
(2:0.0464263443,3:0.0288016660,((4:0.0531462796,5:0.0380370053):0.1980874639,8:0.4967398074):0.1578755171)
(3:0.1777632205,(4:0.0471143849,5:0.0197387829):0.0905469096,8:0.2727484488)
(1:0.1093104846,3:0.0448748788,((5:0.0495106757,6:0.0375105326):0.0929343887,8:0.3010188169):0.1932020336)
(4:0.0991961327,5:0.0221366937,(6:0.0251585902,8:0.2806691706):0.0064441604)
(1:0.0275972371,(2:0.0244462111,3:0.0356307524):0.0053944284,(((4:0.0534357491,6:0.0440421241):0.0058071698,5:0.0464374874):0.1667311889,8:0.5365841385):0.1407051327)
(1:0.0271482358,(2:0.0242056483,7:0.5407371416):0.0037738088,3:0.0381037203)
(4:0.0072821824,(5:0.0283253358,6:0.0194811673):0.0174782466,7:0.8202572542)
(1:0.0262101945,(2:0.0562621383,3:0.0758126790):0.0105484178,((4:0.1875934866,5:0.1161519281):0.0967816960,(7:0.4487628664,8:0.5359873337):0.0825196502):0.3977467979)
(1:0.0366274638,2:0.0357811087,(3:0.0491111284,((5:0.0319586975,6:0.0551058305):0.1851548778,(7:0.2542883892,8:0.2463697255):0.3920304894):0.1710591112):0.0117095224)
(2:0.0361840599,3:0.0267110528,(((4:0.0312557097,5:0.0395832741):0.0041581242,6:0.0320812259):0.1727303749,8:0.5249425645):0.1378700166)
(1:0.0291600364,2:0.1463230606,(3:0.0263110767,8:0.3189898716):0.0071121648)
(2:0.0554885116,3:0.0337140796,((4:0.0331036394,(5:0.0486527983,6:0.0374154797):0.0036711336):0.2224393742,(7:0.2321394803,8:0.1604505286):0.3277254432):0.1997577214)
(3:0.1428801466,(5:0.2478306174,6:0.0330237247):0.0457471020,(7:0.2515168768,8:0.1048319748):0.1117981217)
(2:0.0222927898,3:0.0311204201,(6:0.1521580070,8:0.2379286339):0.0903061255)
(4:0.0321156584,5:0.0302758147,(7:0.1733075778,8:0.2097618845):0.3088666457)
(2:0.0206690383,3:0.0150312470,((5:0.0192220229,6:0.0247860035):0.1166841469,(7:0.2175645392,8:0.1511116879):0.1296122487):0.1406722319)
(3:0.2122209978,4:0.5228822723,(7:0.1002700190,8:0.0949764809):0.0484505525)
(4:0.0319694870,5:0.0232523960,(7:0.2183162870,8:0.1609253471):0.4340709266)
(1:0.0332805084,2:0.0243534163,(4:0.1311138787,(7:0.1084204974,8:0.1533939375):0.1729287809):0.1072285647)
(4:0.0745977679,5:0.0387571155,(7:0.1936529982,8:0.2968499335):0.5051674641)
(1:0.0189584556,2:0.0346879360,((4:0.0254591231,5:0.0265744324):0.1167328275,8:0.3542840385):0.1562254878)
(2:0.1768643540,(4:0.0716394906,5:0.0390261863):0.1531019647,(7:0.1561404743,8:0.2703974225):0.2719767043)
(1:0.0358085076,2:0.0382813718,(7:0.1454282247,8:0.1484072483):0.2309278702)
(1:0.1750261125,(4:0.0599498095,5:0.0565965420):0.1605638273,8:0.5285875536)
(4:0.0345886601,5:0.0332026022,(7:0.2149311168,8:0.2151789516):0.2781751981)
(1:0.0015784985,(2:0.0292089355,7:0.6231489218):0.0097727148,4:0.1182049815)
(1:0.0094374236,2:0.0267376309,((4:0.1559585420,5:0.0162568039):0.1625778442,(7:0.1695042492,8:0.1123791169):0.1312589494):0.1005870756)
(4:0.0363145832,6:0.0527540623,(7:0.2163834490,8:0.2309322364):0.5074815594)
(4:0.0317291528,6:0.0284420199,(7:0.4019253965,8:0.1792733828):0.2141031008)
(1:0.0574583661,3:0.0451646116,(7:0.1417032661,8:0.2098862915):0.4334712449)
(1:0.0171984679,3:0.0572139213,(6:0.2136732076,8:0.4777203521):0.1093205610)
(1:0.1979739208,(4:0.0578967536,6:0.0414442134):0.2477116659,8:0.4377706666)
(1:0.0399412626,3:0.0419143562,(6:0.2945961618,(7:0.2532662684,8:0.1647151359):0.2774249052):0.1461141571)
(1:0.0314325852,(2:0.0307529866,(7:0.1480408597,8:0.1756346090):0.3458380557):0.0038642201,3:0.0356009100)
(1:0.0103184240,2:0.0418566676,(3:0.0000024552,7:0.6221405906):0.0301314179)
(1:0.0375881888,3:0.0524071599,(6:0.2455927709,8:0.4481687156):0.2417749093)
(1:0.0582372314,3:0.0402670274,(6:0.2114900391,8:0.5710052822):0.2336080213)
(1:0.0261712632,3:0.0695081009,(4:0.0265880227,6:0.0378192969):0.3061102201)
(1:0.0324717874,3:0.0516532039,(6:0.2067968450,(7:0.2497441221,8:0.1503033065):0.2284242000):0.2053140935)
(1:0.0269770955,3:0.0545255839,((4:0.0249503938,6:0.0319489877):0.1279116054,7:0.3173495814):0.1412749904)
(1:0.0195888032,2:0.0224703917,(3:0.3329294449,8:0.2154133285):0.0209562087)
(1:0.0239540713,(2:0.0221842651,3:0.0304330909):0.0098178177,((4:0.0263504503,6:0.0346156784):0.1336112969,8:0.3812463196):0.1009562848)
(1:0.0180460589,(2:0.0451971048,3:0.0373653988):0.0019555328,((4:0.0246481921,6:0.0189140382):0.1030740349,8:0.3004175324):0.1395297998)
(1:0.0431312980,2:0.0646410082,(4:0.0812734547,6:0.0835590145):0.3295897019)
(1:0.0292834249,(2:0.0352385314,3:0.0440404851):0.0155197864,((4:0.0295681361,6:0.0394322321):0.1295993150,8:0.4818540384):0.1702578336)
(1:0.0311462982,(2:0.0327386992,8:0.4949651410):0.0089597186,3:0.0265303348)
(3:0.1604983909,(4:0.0346538039,6:0.0438911854):0.1713342711,(7:0.1819399905,8:0.1497548788):0.2195765756)
(1:0.0999075354,3:0.0000022967,((4:0.0418199230,6:0.0739668658):0.3411363469,8:0.8763763683):0.2502038129)
(1:0.0436313221,3:0.0635649070,(7:0.2437457373,8:0.1892226525):0.5668195480)
(1:0.0120986619,3:0.0493473622,(4:0.0460947145,6:0.0588547057):0.3939918391)
(1:0.0899929182,(4:0.0124701452,5:0.0277661679):0.0849240868,8:0.2589575137)
(3:0.1542456939,(4:0.0302300460,6:0.0326453061):0.1269138542,8:0.2706277839)
(1:0.1852509950,(4:0.0405959816,5:0.0257135000):0.0766105561,7:0.4037887689)
(1:0.0330988170,3:0.0272395639,((4:0.0437476704,5:0.0218915989):0.0983330726,7:0.3635270590):0.1252660465)
(1:0.0223877713,(2:0.0306503682,3:0.0233652019):0.0041884099,((4:0.0318866731,6:0.0337904318):0.1683155713,8:0.3888869931):0.1511061969)
(2:0.0316667395,3:0.0329092370,((4:0.0332457474,6:0.0181443659):0.0516753881,(7:0.2246418235,8:0.2204034989):0.2959936228):0.0644145508)
(1:0.0577063055,2:0.0263347080,(3:0.0312655811,(6:0.2121098705,8:0.2509846706):0.1165944193):0.0057576656)
(1:0.0313842842,2:0.0260662939,((4:0.0531976132,6:0.0100987524):0.1221947152,8:0.6045186439):0.1567540723)
(1:0.0361740142,(2:0.0355105081,3:0.0303891011):0.0052480770,8:0.6711810381)
(1:0.0313658786,3:0.0508855182,(6:0.2265811176,8:0.3651663459):0.2997609243)
(1:0.0444802859,(2:0.0508388233,((4:0.0464147715,6:0.0938406346):0.2004803017,8:0.9875936387):0.2467003518):0.0169010643,3:0.0411444765)
(1:0.0260135786,(2:0.0440340301,((4:0.0325636608,6:0.0390922222):0.1254979030,8:0.4313182486):0.2183160251):0.0078275463,3:0.0493958946)
(2:0.0322327814,3:0.0340147436,(6:0.1631999202,7:0.2605651915):0.0512712155)
(1:0.0271072651,(2:0.0329908178,3:0.0711496841):0.3825673898,6:0.0225526326)
(1:0.1599859122,(2:0.0464521963,3:0.0000021402):0.0650072796,8:0.2185292591)
(1:0.0163966977,(2:0.0337404185,3:0.0281070379):0.0064495821,8:0.6577667703)
(1:0.0707855751,2:0.8917436983,(6:0.1050947799,8:0.1577015010):0.0417985632)
(1:0.0796204910,2:0.0325564189,(6:0.3078854486,8:0.5915675163):0.1791986531)
(1:0.0318508564,2:0.0352972663,(6:0.2246664748,8:0.4187652631):0.1196553112)
(2:0.2570905329,(5:0.0899041149,6:0.0461585797):0.2465655219,7:0.8939347864)
(1:0.0537662103,2:0.0339997083,(7:0.2367048757,8:0.1449604920):0.3066068221)
(1:0.0585471400,(5:0.0463718537,6:0.0401441223):0.0095078900,7:0.7093835725)
(1:0.0278238932,(5:0.0316248203,7:0.6460102740):0.0072452908,6:0.0436189587)
(1:0.0538056530,5:0.0216709615,(7:1.1522741801,8:0.3447447772):0.2550418588)
(1:0.0437131609,(5:0.0385021297,6:0.0585691209):0.0054511414,8:0.6566337705)
(1:0.0269667318,5:0.0151685045,(6:0.0167322355,7:0.4516595595):0.0048892206)
(1:0.0261820894,2:0.0494163292,((5:0.0359333221,6:0.0226575923):0.2693475529,7:0.3051274924):0.5738414050)
(1:0.0245737071,(2:0.1527635923,7:0.3037444266):0.0862326293,5:0.0232509309)
(1:0.0292409500,2:0.0256242393,(6:0.2430910075,7:0.2893833405):0.1547594811)
(1:0.1119532717,((2:0.0415810187,3:0.0451423974):0.4301418494,6:0.0582959727):0.0097452508,5:0.0477801435)
(1:0.0302356424,2:0.0122381654,(6:0.7384282117,7:0.2713723162):0.3970346439)
(1:0.0208629999,2:0.0401195964,(6:0.3399948657,7:0.2188215636):0.2204848266)
(1:0.5658945540,(2:0.0429340094,3:0.0262416342):0.3105321390,7:0.3287033621)
(1:0.0407821022,(2:0.0284463123,7:0.8782210726):0.0046496477,3:0.0395164401)
(1:0.0517441527,(2:0.0551267501,7:0.6305810773):0.0156066756,3:0.0667058124)
(2:0.0202036000,3:0.2812561448,((5:0.0178345321,6:0.0282751512):0.1150795842,7:0.3175987041):0.1349517751)
(1:0.0791335688,2:0.0858661111,(6:0.2687525802,7:0.5823734478):0.1914096230)
(1:0.0208335285,(2:0.0432947250,3:0.0356776757):0.0095933061,7:0.6966276359)
(1:0.0000028742,(2:0.0228336562,3:0.0497379342):0.0449173732,7:1.2475638140)
(1:0.0814937839,(2:0.0128986841,3:0.0282400531):0.0168759549,(7:0.1211935678,8:0.1638381375):0.0947255529)
(1:0.0327958082,(2:0.0260342031,3:0.0236862378):0.0069126410,8:0.3387317298)
(4:0.0405493602,(5:0.0892332545,6:0.0507780193):0.0176400031,7:0.4344540754)
(4:0.0268096165,(5:0.0219574477,6:0.0153574843):0.0051974500,7:0.3398333791)
(4:0.0266150308,5:0.0232503774,(6:0.0160212865,7:0.3556336095):0.0045744840)
(2:0.1648411119,(5:0.0253623482,6:0.0348628125):0.2041682555,(7:0.1389813473,8:0.1497448626):0.1672937551)
(2:0.0432313040,3:0.0567580364,(((4:0.0439763204,5:0.0299126598):0.0149867416,6:0.0323106408):0.2662338069,(7:0.4389229588,8:0.4671660764):0.3361150122):0.2420976342)
(2:0.1103024254,3:0.0220270088,(((4:0.0599451970,6:0.0301804776):0.0037127356,5:0.0240888371):0.1979402039,7:0.2901336415):0.1297538072)
(3:0.1683700478,(5:0.0439988299,6:0.0418452924):0.1300534149,(7:0.2669292985,8:0.2490953381):0.3226662293)
(4:0.2338619158,(5:0.0076955471,7:0.4148332159):0.0121144424,6:0.0249550270)
(4:0.0325556198,(5:0.0491176609,6:0.0355294711):0.0029108616,7:0.7171809664)
(4:0.0221690422,(5:0.0166735036,8:0.7271998444):0.0075783766,6:0.0198312019)
(4:0.0000021209,(5:0.0173347528,6:0.0221600530):0.0615418659,7:0.2867090925)
(4:0.0349908367,(5:0.0398127101,6:0.0328696019):0.0049585479,(7:0.1770553189,8:0.1506117635):0.2904375071)
(5:0.0452402525,6:0.0263431605,(7:0.1811993712,8:0.2335168784):0.2998808026)
(2:0.0358214706,3:0.0302594931,(((4:0.0424016882,6:0.0346358887):0.0098203312,5:0.0799396112):0.1007968742,7:0.4065854115):0.1006466588)
(2:0.5361765087,3:0.0579866698,(((4:0.0376755438,6:0.0471607186):0.0038580380,5:0.0069509866):0.0808275859,7:0.4368855522):0.1385472819)
(4:0.0358169124,(5:0.0389982638,6:0.1184189969):0.0048039750,7:0.4605884148)
(4:0.0339903124,5:0.0359269845,(6:0.0140141159,7:0.4816282484):0.0099235525)
(4:0.0234045895,(5:0.0392594372,6:0.0261463063):0.0028558176,7:0.6200259097)
(2:0.0281290012,3:0.1238289831,(5:0.2836379017,(7:0.3531188541,8:0.5604113289):0.2887077414):0.1528619357)
(2:0.0387661044,3:0.0376404504,(((4:0.0317934902,6:0.0333717297):0.0079113285,5:0.0337932698):0.1892497711,(7:0.1699343855,8:0.2355809320):0.2981841401):0.2380117632)
(4:0.0307797068,(5:0.0776577281,6:0.0076836337):0.0067561116,7:0.1975664421)
(2:0.0230226593,3:0.0389665487,(((4:0.0333351650,6:0.0418699099):0.0046094324,5:0.0199198183):0.0769116190,(7:0.0987857639,8:0.1225784979):0.2148243649):0.1135434744)
(3:0.1207558936,((4:0.0294063968,6:0.0196951564):0.0044956659,5:0.0281701798):0.1080238602,(7:0.0986100401,8:0.1052569272):0.1692712154)
(4:0.0402647857,(5:0.0325231507,6:0.0438724143):0.0058453698,(7:0.1299968872,8:0.2429185401):0.4696961023)
(2:0.0297082135,3:0.0235662666,((4:0.0405285609,6:0.0156876787):0.1266694398,(7:0.0732808472,8:0.1224554842):0.1235926719):0.1333756024)
(2:0.0735087179,3:0.0846498844,(6:0.3310808518,8:0.7076411715):0.4489255345)
(2:0.0236236432,3:0.0480132935,((5:0.1057651708,6:0.0038534353):0.1862079411,8:0.6554305074):0.1317700263)
(4:0.0357512514,(5:0.0246858629,7:0.7552398057):0.0106046889,6:0.0431648163)
(4:0.0254557387,(5:0.0453865908,6:0.0477291369):0.0150308646,7:0.6720282396)
(3:0.2365799582,(4:0.0321077693,(5:0.0419545302,6:0.0509984467):0.0029297698):0.2066834891,7:0.6265707671)
(4:0.0542208343,(5:0.0567013163,6:0.0180155987):0.0321497486,(7:0.1737034478,8:0.2956482459):0.5680774212)
(1:0.2580916802,(5:0.0348653307,6:0.0543312383):0.1829574648,7:0.7566184998)
(1:0.0263483257,3:0.0172675197,((5:0.0081201833,6:0.0369891471):0.0905503505,7:0.3112776346):0.0861521086)
(1:0.0182315430,3:0.1022714929,((4:0.0567594322,(5:0.0290197417,6:0.0267264128):0.0041134110):0.0999094240,7:0.3965243090):0.1800259305)
(3:0.1122009635,(4:0.0411862077,5:0.0266049662):0.1063487390,(7:0.0880669976,8:0.2631174694):0.1826207882)
(1:0.0530923777,3:0.0295749269,((4:0.0418450199,5:0.0173778163):0.1169020490,7:0.3587438325):0.1405198957)
(1:0.0102357209,3:0.0373561719,(4:0.1568667848,7:0.4821992894):0.1072143621)
(4:0.0355079146,(5:0.0379312365,8:0.7105309799):0.0044457641,6:0.0725878384)
(1:0.8472093649,(4:0.0508679507,5:0.0327552697):0.1030563817,7:0.4446773906)
(4:0.0332848452,5:0.0030315533,(7:0.2043686199,8:0.1422273337):0.1596440496)
(4:0.0321208987,5:0.0318812622,(6:0.0182756360,7:1.3840042939):0.0109573781)
(1:0.1013482618,3:0.0792142600,((4:0.0529872252,5:0.0396017331):0.2566546517,8:0.5717495571):0.1887887604)
(4:0.0272338955,5:0.0363816587,(6:0.0021362111,7:0.9587303017):0.0244767958)
(1:0.1052474670,(4:0.0191556277,(5:0.0274486866,6:0.0257854974):0.0052597649):0.1115521877,(7:0.1258401040,8:0.1482795111):0.1222988831)
(1:0.0547918660,3:0.0479265573,((4:0.0359867874,5:0.0381355593):0.2782159208,7:0.8138850473):0.2139809204)
(1:0.0498898730,(2:0.0488641211,3:0.0672485356):0.0060569805,((4:0.0510815382,5:0.0434990152):0.2614881480,7:0.7517491001):0.1095636960)
(4:0.0179334368,(5:0.0332569903,6:0.0342822907):0.0144349264,7:0.6400534666)
(1:0.0301620964,(2:0.0330535750,3:0.0402913674):0.0110747698,7:0.5193145649)
(1:0.1750812263,(2:0.2359434345,(5:0.0678214598,6:0.0712151451):0.1726968815):0.0764406152,3:0.0324959832)
(4:0.0372465497,(5:0.0372421177,7:0.4801394307):0.0076321841,6:0.0324330462)
(1:0.0221121803,(2:0.0390284946,3:0.0710136847):0.0041707854,(6:0.1670819600,7:0.4068826515):0.1246813861)
(4:0.0246855733,(5:0.0320433698,7:0.4837533994):0.0084296783,6:0.0402728625)
(1:0.0297154701,2:0.0271505954,((4:0.0197088133,(5:0.0185053914,6:0.3534876308):0.0140714294):0.1127355694,7:0.1899689266):0.1021992252)
(1:0.0346909595,(2:0.0323776972,((4:0.0273963397,6:0.0371060058):0.0029728459,5:0.0348060681):0.2979289879):0.0148085433,3:0.0526362475)
(4:0.0135964790,(5:0.0417206977,6:0.0240380929):0.0120878234,7:1.0945964763)
(4:0.0934288678,5:0.0247278574,(6:0.0244416159,7:1.0291313689):0.0142923672)
(4:0.1060835305,5:0.0315874542,(6:0.0213749050,7:0.5039652649):0.0050051148)
(2:0.1978369643,(5:0.0440134863,6:0.0353931655):0.1354582139,7:0.3240923878)
(1:0.0411418418,(2:0.0160014326,3:0.2853640735):0.0056770529,(4:0.0941131742,5:0.0102977040):0.2487090394)
(1:0.0967620687,2:0.0383033274,(3:0.0321132578,7:0.7233240680):0.0118723463)
(1:0.0236801864,2:0.0281626784,(3:0.0020009354,7:0.6499006124):0.0736560287)
(1:0.0231898472,(2:0.0266659490,3:0.0231526094):0.0134708896,(((4:0.0253187793,5:0.0444156230):0.0000010000,6:0.0327897534):0.1553071975,7:0.4011553008):0.1204513422)
(1:0.0342508902,(2:0.0503739930,3:0.0332109145):0.0072003608,((4:0.0315454743,(5:0.0358182291,6:0.0328347415):0.0087925777):0.2065195237,7:0.5375388028):0.2550438040)
(1:0.0241062808,(2:0.0220725959,3:0.0627910510):0.0469092278,7:0.4547214870)
(1:0.0300960779,2:0.0406487889,(3:0.0732305615,7:0.7882653211):0.0826610262)
(1:0.2393515619,(2:0.0800718382,4:0.0725776115):0.2673549414,7:0.3959594803)
(2:0.0209990612,(3:0.2241505050,7:0.4264882887):0.2833194729,4:0.0447882692)
(1:0.0449771559,((2:1.7998186068,(7:0.1852242430,8:0.3512190759):0.2641269583):0.1537333752,4:0.3121474660):0.2354397561,3:0.0633876216)
(1:0.0258331572,(2:0.0475749966,3:0.0270884254):0.0051268542,7:0.5129895639)
(1:0.0256373260,(2:0.0333645924,3:0.0355298660):0.0000022727,(7:0.2070102710,8:0.2012572665):0.2550591498)
(1:0.0735154256,2:0.0340938842,(3:0.0208713714,7:0.5490730677):0.0048333059)
(1:0.0629788387,(2:0.5127582756,7:0.1201729352):1.1864866954,3:0.0209758610)
(1:0.0253742959,2:0.0333787421,(5:0.1601882097,7:0.3461809862):0.1294217816)
(1:0.0470797983,2:0.0422144364,(3:0.0302767187,7:1.0258869421):0.0173126722)
(1:0.0284693334,(2:0.0228450357,7:0.3404641544):0.0087409153,3:0.0257460531)
(1:0.0217009300,2:0.0136254144,(3:0.0123814510,7:0.4100362309):0.0111560275)
(1:0.0052921873,(2:0.0297867021,3:0.0306681057):0.0442950345,7:1.4638078295)
(1:0.0271501870,(2:0.0361359165,3:0.0382729720):0.0047373853,7:0.7754478768)
(1:0.0608042776,(2:0.0353506072,7:0.6106715279):0.0080038830,3:0.0325339028)
(1:0.0670904700,(2:0.0460841362,7:0.7703840840):0.0026112588,3:0.0495469475)
(1:0.0404718786,2:0.0264378602,(3:0.0250286569,7:0.3886824999):0.0036821032)
(1:0.0135049628,(2:0.0239716720,3:0.0302368960):0.0285893066,7:0.5743568181)
(1:0.0211564836,(2:0.0214188788,3:0.0333313364):0.0068054946,7:0.4181170182)
(3:0.2896550477,((4:0.0251946758,5:0.0408817547):0.0057427509,6:0.0153491777):0.0513113407,7:0.4646557454)
(3:0.1971609441,(4:0.0329883935,5:0.0221105227):0.0955713048,7:0.3102407965)
(4:0.0130081279,5:0.0345765370,(7:0.2590689623,8:0.1366373801):0.4371914761)
(1:0.0221576833,(2:0.0264616929,3:0.0270347415):0.0119326857,(7:0.1360365272,8:0.2969971192):0.2864345026)
(2:0.0000024759,3:0.0738547055,(7:0.1355788487,8:0.1142049030):0.2818338496)
(2:0.0520957810,3:0.0338517352,(4:0.3116042092,7:0.6938990812):0.1881612642)
(1:0.0257681422,(2:0.0298525378,3:0.0351910310):0.0104617353,((4:0.0422460457,6:0.0202012753):0.0997073410,7:0.3862328020):0.1006307519)
(1:0.0416652383,2:0.0296182424,(4:0.2081539480,(7:0.2207028472,8:0.1996256391):0.2212336539):0.1059900781)
(1:0.0263122250,2:0.0167347142,(7:1.0552202585,8:0.0393207662):0.1931425157)
(1:0.0206332497,(2:0.0959137805,3:0.1141474807):0.0820755800,(6:0.1956661292,8:0.2466620005):0.1062467322)
(3:0.1281048965,4:0.1719612267,(7:0.1204397981,8:0.1481092102):0.2115003038)
(3:0.1691014288,6:0.3159028058,(7:0.2460434691,8:0.1732899854):0.5273522197)
(3:0.1743425879,4:1.1050751827,(7:0.1447795729,8:0.1664736484):0.1374821780)
(1:0.0623427361,2:0.0345994808,(3:0.0475239170,7:0.9366791673):0.0107467289)
(1:0.0393919239,2:0.0620345588,(3:0.0588577897,8:0.4291685506):0.0141969448)
(1:0.2148203111,(4:0.0467783389,6:0.0326034820):0.1079513202,7:0.4001344234)
(1:0.0231378706,(2:0.0163422302,3:0.0465860763):0.0000021216,7:0.8408052142)
(1:0.0832774902,2:0.0223342765,(3:0.0188713105,7:0.2729748511):0.0044348890)
(1:0.0410838867,(2:0.1338388574,(7:0.1417376403,8:0.1272679479):0.2491312317):0.0000023569,3:0.0188771831)
(1:0.0342667842,3:0.0370986072,((4:0.0275710234,6:0.0301132722):0.2933063175,7:0.2878983949):0.1597258404)
(1:0.0418744976,(2:0.0455878648,3:0.0401426142):0.0109456955,7:0.7627251420)
(1:0.0134500349,(2:0.0432758180,3:0.0429372393):0.0135594882,(7:0.2324078049,8:0.1722662056):0.1504618946)
(1:0.1014275759,2:0.0950649717,(3:0.0620352943,(6:0.3588806029,7:0.9313093652):0.1668782803):0.0219110828)
(1:0.0657653486,2:0.0377774855,(3:0.0239152539,7:0.4565292292):0.0143242255)
(2:0.3130617535,5:0.4203302323,(7:0.2939061021,8:0.2811054471):0.4412633900)
(1:0.0204325707,(2:0.0186147079,3:0.0214932075):0.0075845758,(((4:0.0986611461,5:0.0621877169):0.0241575094,6:0.0236986771):0.1739872352,8:0.4151561067):0.0914903564)
(4:0.0348096146,6:0.1015357494,(7:0.0821269490,8:0.2266317540):0.2894577462)
(1:0.0361510649,(2:0.0230976830,(6:0.2993310889,8:0.3739962008):0.1856488631):0.0057928594,3:0.0327776518)
(1:0.0186541781,(2:0.0457616416,3:0.0487145830):0.0256906438,7:1.2138307647)
(1:0.0560266143,(2:0.0581681689,(7:0.2579099943,8:0.2792124296):0.5239377312):0.0153427846,3:0.0577530169)
(2:0.0557776353,3:0.0338938112,(7:0.2468273164,8:0.1564076082):0.3912017036)
(1:0.0197967669,2:0.0215038816,(3:0.0188024731,((5:0.0903607174,6:0.0101473702):0.1003596752,(7:0.2486750039,8:0.1531075250):0.1206864931):0.1288236403):0.0028594652)
(3:0.3667081625,(5:0.0436601150,6:0.0731746450):0.1402813295,(7:0.1594663491,8:0.2428877573):0.1713258624)
(4:0.0202852493,6:0.0348510981,(7:0.5410744496,8:0.2580619029):0.2267019048)
(3:0.1410660490,(5:0.0347928624,6:0.0387775365):0.2881014025,(7:0.6070467780,8:0.4608764580):0.2115735824)
(1:0.0392410591,3:0.0245103460,(((4:0.0269868852,5:0.0211176485):0.0084651168,6:0.0280094271):0.0735166397,(7:0.1308816655,8:0.1637635082):0.1667417593):0.1250258160)
(3:0.1263696150,(4:0.2262099060,7:0.2679701557):0.1850874709,(5:0.0269228618,6:0.0226603968):0.2111539958)
(1:0.0324858139,3:0.0282047846,((4:0.0393535816,5:0.0484455947):0.1722120745,7:0.4040959092):0.2639998573)
(4:0.0280913855,5:0.0171224906,(6:0.0572873938,7:0.3125261654):0.0093330655)
(1:0.0456242769,3:0.0317725622,(((4:0.0342445609,5:0.0400930698):0.0016425681,6:0.0323916162):0.1354783391,(7:0.1295701000,8:0.2379272246):0.2041730516):0.1325775728)
(1:0.0941464975,((4:0.0293780842,5:0.0409496963):0.0043354492,6:0.0275257452):0.1974876447,7:0.5246403431)
(1:0.0562997280,3:0.0496044107,((4:0.0797425370,5:0.0563768512):0.2148735529,7:0.5386257147):0.2495778640)
(3:0.1773287010,(4:0.0458779084,6:0.0295275679):0.1995357382,(7:0.1621239834,8:0.2936635270):0.2749159694)
(1:0.0491816777,3:0.0465627064,((4:0.0415137166,(5:0.0415189388,6:0.0553228733):0.0141116740):0.2031838076,(7:0.1497627388,8:0.2638799129):0.3124306060):0.2145931307)
(1:0.0062977507,3:0.1077120148,((4:0.0362584572,5:0.0222767675):0.1123583665,7:0.2101472297):0.0995673892)
(3:0.2042181149,(4:0.0319612274,6:0.0319758100):0.1648828621,(7:0.2143382752,8:0.3065338302):0.1994055487)
(1:0.0399208562,3:0.0483325094,((4:0.0628366078,6:0.0179071803):0.1521422422,8:0.4805861760):0.2131001885)
(1:0.0192329645,3:0.0311675784,(6:0.1979346285,(7:0.1454549486,8:0.1731463427):0.2290724085):0.1530268450)
(4:0.0221799499,5:0.0287039892,(6:0.0432487654,7:0.3282349987):0.0137526709)
(3:0.5745661437,((4:0.0346319369,5:0.0298235771):0.0068607127,6:0.0110104803):0.0563673503,7:0.5475401421)
(1:0.0522989196,3:0.0485626011,((4:0.0539924830,5:0.0366913233):0.2354360130,(7:0.2289891682,8:0.1865838142):0.4046648171):0.2792328536)
(3:0.2123343463,(5:0.0416805926,6:0.0471165980):0.2300772407,7:0.4836169177)
(4:0.0474310737,5:0.0085394723,(7:0.1319855731,8:0.0753073913):0.2718529430)
(4:0.0423511259,5:0.0303690204,(6:0.0191751700,7:0.5547820800):0.0059436611)
(4:0.1545464583,(5:0.0296454997,6:0.0376979750):0.1686421704,(7:0.1220771581,8:0.2284070634):0.1516947308)
(4:0.0668516450,(5:0.0163062277,6:0.0534456764):0.1125967003,7:0.2803926259)
(4:0.0221297742,5:0.0462631916,(7:0.0967594241,8:0.1453666787):0.3374172894)
(5:0.0154068801,6:0.0337324931,(7:0.1650105954,8:0.1943304433):0.3706507934)
(4:0.0543375016,5:0.0204587759,(6:0.0399134497,7:0.3753403410):0.0150516360)
(1:0.0328125202,2:0.0208451332,(6:0.2185518892,7:0.5426345973):0.1949034500)
(2:0.0335314231,3:0.0380084794,(6:0.2548117533,7:0.5796960342):0.1742287365)
(2:0.0767809434,3:0.0070734817,(6:0.2822655039,7:0.8020109705):0.2616084475)
(1:0.0494660980,2:0.0458163330,(3:0.0244819374,7:0.6357998001):0.0157730869)
(1:0.0219612316,(2:0.0203530102,7:0.3595438784):0.0056139462,3:0.0357116648)
(1:0.0295317636,3:0.0355562176,(6:0.2163314339,7:0.4663595768):0.0456298808)
(2:0.0576121628,3:0.0404200348,(4:0.2193520160,7:0.3685956569):0.1965267731)
(4:0.0705811470,5:0.0627821429,(6:0.0104435761,8:0.7158667188):0.0193796554)
(4:0.0209209156,(5:0.0441992600,6:0.0425958942):0.0193033833,(7:0.1867416513,8:0.3637861801):0.5062897746)
(1:0.2930106225,4:0.3346959401,(7:0.3167653607,8:0.1607221150):0.1052088348)
(4:0.0000020310,(5:0.0275569803,6:0.0271899718):0.0422186973,8:1.5378582360)
(1:0.0315296202,3:0.0220942641,(7:0.1507717216,8:0.1967204091):0.2521522985)
(1:0.0251836631,(2:0.0000021123,8:0.6260010107):0.0154464017,3:0.0199569389)
(1:0.0266197876,(2:0.9367248179,(7:0.1188903607,8:0.1537858666):0.1028536145):0.1446016170,3:0.0215631469)
(1:0.0625922368,3:0.0142224532,(7:0.3001286643,8:0.0871985379):0.3543341065)
(1:0.2144637572,(2:0.9724354671,4:0.3873932228):0.0820191413,7:0.2414800461)
(1:0.4725699701,3:0.2913975385,(4:0.0955821322,6:0.2185776911):0.1952011527)
(1:0.0391400859,3:0.0162067461,(7:0.1377275987,8:0.1433411661):0.3612417079)
(2:0.0268106245,3:0.0277634122,(((4:0.0738222262,6:0.9308638484):0.0471536537,5:0.0844298550):0.1109311905,8:0.3794701620):0.0816642853)
(2:0.0092065287,3:0.2075762195,(((4:0.0782788210,6:0.0457669211):0.0130848211,5:0.0547064016):0.0587313851,8:0.5301132501):0.5484363158)
(3:0.2334039697,((4:0.0280905596,6:0.0316838305):0.0050408160,5:0.0320141773):0.1196074486,8:0.5057891886)
(2:0.0398435714,3:0.0298998590,((5:0.0267508190,6:0.0405630451):0.1349592099,7:0.3845537209):0.1681129718)
(2:0.2368201600,(5:0.0532760121,6:0.0290467445):0.1344674093,7:0.5172506169)
(4:0.0289636631,(5:0.0228559685,7:0.9100340541):0.0054848705,6:0.0306803748)
(2:0.2120735959,(5:0.0413850975,6:0.0517797020):0.2057630033,(7:0.2232417309,8:0.2459951597):0.2417056510)
(1:0.0225282867,3:0.0223428449,(7:0.1195137531,8:0.1334422278):0.2399466182)
(1:0.0659556193,2:0.0540463080,(3:0.0430898486,(7:0.3671500815,8:0.3893482676):0.5581328893):0.0273161877)
(1:0.0334582318,2:0.0267025232,(3:0.0162232799,8:0.5688937945):0.0217597816)
(2:0.0369702857,3:0.0461654504,(4:0.1185973799,8:0.3425208243):0.1084314124)
(1:0.0282287791,3:0.0267499185,((4:0.0248666554,5:0.0275580089):0.1654652824,8:0.3675088522):0.1585492633)
(1:0.0268480815,(2:0.0294549182,3:0.0232667695):0.0027731327,(((4:0.0285951607,6:0.0294511978):0.0061180710,5:0.0229342184):0.1187348343,7:0.3528220610):0.1426363549)
(1:0.0536096505,2:0.0347036368,(3:0.0323323968,(4:0.2063623832,8:0.4396863000):0.1040977056):0.0072341521)
(1:0.1369042400,3:0.0295027692,(6:0.2765005989,(7:0.1985329894,8:0.2264270433):0.2383939235):0.2728898668)
(1:0.0406072250,3:0.0379495638,(5:0.1349720585,8:0.3803697556):0.1026630130)
(4:0.0257117243,5:0.0272231160,(6:0.0502475726,8:0.4277543510):0.0019641948)
(2:0.0331101414,3:0.0332797619,(4:0.2580010917,(6:0.4368787412,7:0.6712045743):0.1000792248):0.1276788367)
(1:0.0644444453,(2:0.1012535600,3:0.0983443956):0.0266293652,(6:0.1966015070,7:1.9034411523):0.3336662410)
(4:0.0129060831,5:0.0105285168,(7:0.0526421067,8:0.1142120920):0.2514279883)
(1:0.0259279298,(2:0.0312886899,3:0.0453522514):0.0070431553,((4:0.0273119660,5:0.0305500352):0.1393952245,(7:0.2385691377,8:0.6213504126):0.1710905621):0.1618685545)
(2:1.1302659151,(5:0.0197937650,6:0.0470303888):0.1560857799,8:0.3292334647)
(1:0.0175859309,(2:0.0164933771,((4:0.0292925625,6:0.0247070634):0.0990625762,(7:0.0731264350,8:0.2160908524):0.1745118028):0.0548996813):0.0121548189,3:0.0264601045)
(4:0.0273304081,5:0.1331278766,(7:0.5841790515,8:0.4391776832):0.3284505031)
(1:0.0260335906,2:0.0294774657,(3:0.0240332670,(4:0.1401020113,(7:0.8358485109,8:0.1745400626):0.2491543142):0.1111536948):0.0049403152)
(2:0.0748798016,3:0.0171463088,((4:0.0472504135,5:0.0213626399):0.2392865893,(7:0.2113885342,8:0.2237507876):0.2703412206):0.1838207311)
(1:0.0472604749,3:0.0330576083,((4:0.0515951185,5:0.0592168272):0.2060814427,7:0.6608524983):0.1793205451)
(1:0.1177344972,2:0.0453678101,(3:0.0316429618,(((4:0.0405776299,6:0.0452322934):0.0102076537,5:0.0376776348):0.1846076741,(7:0.2734158275,8:0.5116567449):0.2612731393):0.2267996489):0.0081624653)
(1:0.0271661194,(2:0.0206518661,5:0.0488197610):0.2364707455,3:0.0304924357)
(1:0.1651009406,(2:0.3177910673,7:0.4575371952):0.1653192758,3:0.0191804113)
(1:0.0437916474,((2:0.0598806483,5:0.0528769522):0.1880804956,7:0.4731601833):0.1795465510,3:0.0384502184)
(1:0.0274524519,2:0.0364673311,(7:0.2618312233,8:0.1973076341):0.1835265145)
(2:0.0503336644,(3:0.1671815482,7:0.5855866818):0.2280051954,5:0.0437910201)
(1:0.0258514713,2:0.0201128548,(3:0.0105583014,8:0.4141130745):0.0045507654)
(1:0.0251618983,(2:0.0161613995,7:0.3727298719):0.0074707856,3:0.0207475636)
(1:0.0415184348,(2:0.0002536908,8:1.3098220545):0.0343169424,3:0.0488845954)
(2:0.0328475538,5:0.0343526928,(7:0.2264439136,8:0.2478058503):0.4779912705)
(1:0.0371658816,(2:0.0351153577,3:0.0285948981):0.0384558503,7:0.4277928734)
(1:0.0423371268,(2:0.0349028988,(7:0.2756388559,8:0.3075673954):0.3047647315):0.0062355934,3:0.0433927416)
(1:0.0196303596,2:0.0259097817,(3:0.0237063863,(7:0.1371108500,8:0.1962464581):0.3314651809):0.0142478202)
(1:0.0324526390,2:0.0330639304,(3:0.0228962332,(7:0.1888348927,8:0.2185585057):0.4392577789):0.0000020549)
(1:0.0268794846,(2:0.0251109052,(7:0.1216904984,8:0.1655484102):0.3773142336):0.0058023530,3:0.0259776701)
(1:0.0381907514,(2:0.0337287877,7:0.5308105491):0.0046256356,3:0.0244231647)
(1:0.0268533476,3:0.0606262229,((5:0.0422556162,6:0.0340572213):0.2443739399,8:0.5136420923):0.1164530910)
(1:0.0394842914,(2:0.0438717972,7:0.6135323721):0.0080737418,3:0.0497327168)
(3:0.2726739983,(5:0.0301529658,6:0.0469923100):0.1694874165,7:0.3528419327)
(1:0.0347109893,3:0.0484675165,((5:0.0294244734,6:0.0242789102):0.2094850419,7:0.7582275577):0.1806421142)
(1:0.0816736796,(2:0.0966643636,7:0.6554528357):0.0615609081,3:0.0406751698)
(1:0.0445995256,(2:0.0434120393,7:0.5112530014):0.0079168559,3:0.0408562928)
(1:0.0395415490,(2:0.0243686952,(7:0.8580593825,8:0.0785117945):0.2608963641):0.0093403352,3:0.0263439568)
(1:0.0847767744,2:0.0264215647,(3:0.1182290188,7:0.3016884372):0.0077492585)
(1:0.2440791730,(3:0.1599616654,6:0.1887802553):0.4531634240,7:0.2643313452)
(1:0.1446929086,2:0.0148352830,(3:0.0234471984,8:0.2811584179):0.0153305690)
(1:0.0324974337,(2:0.0425691161,((4:0.0378030886,5:0.1442117328):0.1399692337,(7:0.2886754751,8:0.2945969877):0.2368945131):0.1268210538):0.0102278777,3:0.0330469621)
(1:0.1200095988,2:0.0280170546,(3:0.0357408507,8:0.5189954005):0.0356562876)
(4:0.0367863087,(5:0.0417096397,6:0.0471436687):0.0125296778,7:0.7074685949)
(4:0.0227738698,(5:0.0186316549,6:0.0523742539):0.0077302274,(7:0.1296171822,8:0.1593411001):0.2491077496)
(4:0.0219143780,(5:0.0500844302,6:0.0526361874):0.0137132546,7:0.9068807590)
(4:0.0000021276,(5:0.0328479136,6:0.0128327242):0.0236619904,8:0.7768918969)
(1:0.0170285518,(2:0.0253289301,3:0.0215824173):0.0110025839,8:0.5558112942)
(1:0.0303176040,2:0.0321890776,(3:0.0306738321,(6:0.1212329485,7:0.3786957368):0.1037176609):0.0048316031)
(4:0.0197032137,(5:0.0212373861,6:0.0293765658):0.0062387250,7:0.2654187926)
(1:0.0297927999,(2:0.0517217165,3:0.0376909985):0.0062846933,(4:0.0228743138,6:0.0433907307):0.3134846558)
(4:0.0211826703,5:0.0349009145,(6:0.0196326771,7:0.5682921364):0.0194616179)
(1:0.1736318516,(4:0.0508903958,5:0.0558840345):0.1499677510,(7:0.1815297023,8:0.3144997733):0.2573130894)
(1:0.0173615110,(2:0.0089568623,3:0.0452313632):0.0099512396,8:0.3278941116)
(2:0.0442869853,3:0.0327045171,(((4:0.0514194832,6:0.0405067922):0.0050322596,5:0.0321660635):0.1454889823,(7:0.1848361416,8:0.1733669990):0.3669470130):0.1703349870)
(4:0.0293483885,(5:0.0696826065,6:0.0102792097):0.0242242423,7:0.3852942742)
(4:0.0261900971,5:0.0453855837,(6:0.0205312017,(7:0.1964487942,8:0.1511100240):0.3284669811):0.0119828244)
(1:0.0419548652,2:0.0473175037,(3:0.0331746465,8:0.8036433366):0.0173961797)
(4:0.0283710078,(5:0.0555766627,6:0.0392498809):0.0245537554,7:0.6359933019)
(2:0.0324613770,3:0.0550109639,(5:0.0357154588,6:0.0348008083):0.4077479018)
(3:0.0638125526,4:0.0763575952,(7:0.0703352638,8:0.1242219695):0.1240789121)
(2:0.0238562221,3:0.0260465951,((4:0.0302333783,6:0.0338863564):0.1205228955,(7:0.1578907469,8:0.2222788423):0.2062139942):0.1561169869)
(4:0.0254504882,5:0.0231345333,(6:0.0269569969,7:0.4628869285):0.0109901252)
(1:0.1767060467,(4:0.0590820947,6:0.0218972391):0.0896286713,(7:0.1348730102,8:0.1208512532):0.2009529663)
(1:0.0098403341,(2:0.0644591053,3:0.0381952745):0.0255531284,8:0.8116902029)
(5:0.0000020217,6:0.0628399377,(7:0.2341742776,8:0.7234961487):0.6625689856)
(1:0.0292132968,(2:0.0101014555,7:0.7180134117):0.0073864641,3:0.0294451110)
(1:0.0166860439,(2:0.0465681998,3:0.0438818237):0.0227421455,7:0.5866153141)
(1:0.0348109938,(2:0.0202796708,7:0.6069448681):0.0025725810,3:0.0396784610)
(1:0.1483177804,(4:0.0327749922,(5:0.0363668155,6:0.0147494330):0.0076330310):0.0883814615,7:0.3964832192)
(4:0.0274268410,5:0.0253396848,(6:0.0131708825,7:0.4982332775):0.0070539391)
(2:0.1855054670,(4:0.0323220230,5:0.0432580562):0.1481153333,7:0.3371578607)
(2:0.2520641353,3:0.0794910609,(6:0.1955549312,7:0.1241526005):0.0114104812)
(2:0.0827946818,3:0.0814384307,(6:0.3070057191,7:0.5501354694):0.4437163487)
(2:0.0432062139,3:0.0485853661,(4:0.0271196601,6:0.0236107928):0.2255181825)
(1:0.0192597265,(2:0.0245984350,3:0.0557628869):0.0129946418,7:0.4183819460)
(1:0.0033709954,(2:0.0224234778,3:0.0282043693):0.0137896103,7:0.4874215990)
(1:0.2738984355,(4:0.0469929931,6:0.0544649505):0.2452431492,7:0.6736958329)
(1:0.0418476094,(2:0.0201922363,7:0.6695683002):0.0108219448,3:0.0334488901)
(4:0.0328449830,5:0.0437046555,(6:0.0742802969,7:0.7114787452):0.0171506643)
(2:0.0431108592,3:0.0795363209,(7:0.2733669416,8:0.2315688926):0.4848456098)
(4:0.0291230105,(5:0.0156063785,(7:0.0920290003,8:0.5463467725):0.4737771289):0.0210147324,6:0.0247099316)
(4:0.0342724884,(5:0.0314853074,7:0.8331084179):0.0127370721,6:0.1040813901)
(4:0.0341881431,5:0.0364104765,(6:0.0418210675,(7:0.2468290927,8:0.2321623511):0.3379053282):0.0226573054)
(4:0.0315951600,5:0.0232263155,(6:0.0555266775,7:0.2463224290):0.0456422715)
(4:0.0964091925,6:0.4349466795,(7:0.3001882979,8:0.3347695886):0.3226912478)
(4:0.0313221643,(5:0.4272957492,(7:0.1347861355,8:0.2724445309):0.1952949230):0.1268165209,6:0.0764663537)
(4:0.0295037675,5:0.0360892526,(6:0.0264069146,8:0.8550350493):0.0075534644)
(4:0.0374158140,5:0.0266652595,(6:0.1439404921,(7:0.1293930207,8:0.4215530126):0.4757040989):0.1573470558)
(4:0.0458721147,6:0.0567484502,(7:0.2357748249,8:0.2822435268):0.5803583541)
(4:0.0298317307,(5:0.0228847251,6:0.4447939681):0.0151626506,7:0.4123137552)
(4:0.0225702933,(5:0.0417543730,6:0.0339380328):0.0128890613,7:0.7167329466)
(4:0.0643638183,5:0.0700561487,(6:0.1254540294,7:0.5781978452):0.2685219441)
(4:0.0437455180,5:0.0303229784,(6:0.0000023327,7:0.9667558526):0.0356712283)
(4:0.0454384685,(5:0.3004174368,(7:0.0739430897,8:0.0545239572):0.0863533331):0.0444198791,6:0.0173167857)
(4:0.0195957630,5:0.0581256060,(6:0.1889329781,(7:0.1589542161,8:0.1277315241):0.1844060153):0.1405057939)
(4:0.0351120887,(5:0.1882228870,7:0.4783344523):0.2218968535,6:0.0506198424)
(4:0.4407835717,(5:0.1771470397,7:0.4738036123):0.1613687052,6:0.0465007546)
(4:0.0269229088,6:0.0247412966,(7:0.1211128356,8:0.2057777041):0.3590942057)
(4:0.0293678999,(5:0.1715713459,7:0.4613330381):0.1312474457,6:0.0772395971)
(4:0.0398044397,(5:0.2043839330,(7:0.2896199015,8:0.1593234389):0.4385212248):0.2084381345,6:0.0946224706)
(1:0.0588939523,(2:0.0075015078,7:0.2311195330):0.0089855536,3:0.1128343469)
(1:0.0324956239,2:0.0344649604,(5:0.7880617076,7:0.1328572309):0.2051452452)
(1:0.0225613987,(2:0.0281885851,7:0.5692630740):0.0062623641,3:0.0364905245)
(2:0.0202752640,3:0.0150480393,((5:0.0174922648,6:0.0448417867):0.1306450333,7:0.3742286892):0.1175818816)
(4:0.3373644428,5:0.2159402916,(7:0.2494407715,8:0.2466125155):0.2672567137)
(4:0.0589847938,5:0.0625901481,(6:0.0404325965,8:1.1180268990):0.0210891055)
(4:0.0158313371,5:0.1058684961,(6:0.2728173370,7:0.5663425820):0.2124128335)
(1:0.0486346466,2:0.0438317558,(3:0.0341200576,(7:0.1612793324,8:0.1863460279):0.5071117759):0.0112224022)
(1:0.0340016798,(2:0.0855674740,3:0.0531489399):0.0500273485,7:0.7443280554)
(1:0.0190242875,(2:0.0190687827,(7:0.0846822315,8:0.1215006950):0.2057208776):0.0062642516,3:0.0183663775)
(1:0.0278633212,(2:0.0272118448,7:0.3483917615):0.0228212691,3:0.0321067385)
(3:0.3015808415,(4:0.0505990214,5:0.0526251647):0.1847254644,8:0.5139728241)
(1:0.0310428880,3:0.0336149715,(7:0.2673630957,8:0.1153975308):0.3208955052)
(1:0.0554603047,3:0.0289178024,(4:0.0485210543,5:0.0413963287):0.2905051303)
(1:0.0339284829,3:0.0531302652,(5:0.2401273473,7:0.3509524121):0.1932585117)
(1:0.1126270933,2:0.0516881906,(4:0.3546190851,8:0.5168061100):0.1856354582)
(1:0.0331128479,(2:0.0377025014,(7:0.0841066580,8:0.1481288413):0.2536463377):0.0194194670,3:0.0123428952)
(1:0.0343473280,(2:0.0307545253,3:0.0292302807):0.0022314092,(4:0.2307956315,8:0.5014942652):0.0747112015)
(1:0.0640608031,2:0.0312682268,(3:0.0213843981,7:0.4831935295):0.0078899252)
(1:0.0359758932,(2:0.0178728618,7:0.5345589126):0.0107009523,3:0.0292430837)
(1:0.0331852244,2:0.0176286279,(3:0.0451520100,7:0.3955394660):0.0094212383)
(2:0.1382879359,(5:0.0666502714,6:0.0494674549):0.1683653696,7:0.2890844146)
(1:0.0047586736,(2:0.0406713792,3:0.0406879080):0.0172968498,7:0.6859623538)
(1:0.0322417971,(2:0.0296621735,3:0.0295077577):0.0187730138,7:0.9484439003)
(1:0.0559246371,2:0.0369817680,(3:0.1471952235,((4:0.1552344722,6:0.1696582168):0.1906148742,7:0.4719922607):0.1614648738):0.0029848407)
(1:0.0591832176,2:0.0234113269,((4:0.0243065412,6:0.0328004652):0.1792621577,7:0.4857016780):0.1745672427)
(2:0.9810779241,(4:0.0528709476,6:0.0263080312):0.1022989417,7:0.1464213570)
(4:0.0302406442,6:0.0319698844,(7:0.2447439784,8:0.8677250054):0.2592129761)
(4:0.0245172498,(5:0.0229582299,8:0.1966254095):0.0109231404,6:0.4056327732)
(4:0.0525949535,(5:0.0462058889,6:0.0333492405):0.0011910246,7:0.7653166092)
(4:0.1896057720,(5:0.0225261732,6:0.0551514492):0.0973179376,(7:0.0852241440,8:0.1543092920):0.1524326824)
(4:0.0345729583,5:0.0252281401,(6:0.0545587378,7:0.6871017510):0.0016304474)
(4:0.0300238255,5:0.0844483806,(6:0.0209502705,7:0.3703510151):0.0215917543)
(4:0.0292731573,(5:0.0189254394,(7:0.1552643642,8:0.2615070043):0.4285603557):0.0198361677,6:0.0302044308)
(4:0.0367847493,5:0.0385974368,(6:0.0381680070,7:0.4318580782):0.0095730065)
(4:0.0297717992,(5:0.0268647893,6:0.0402997503):0.0110927498,(7:0.3581409678,8:0.4297067134):0.1947377515)
(4:0.0569517174,(5:0.0377882004,7:1.0174391279):0.0037316052,6:0.0509280598)
(4:0.0468869329,(5:0.0351274645,8:0.4739569327):0.0232864060,6:0.0395199242)
(4:0.0000027951,(5:0.0781424773,6:0.0979015842):0.0613237246,8:1.3784354260)
(4:0.0080607275,(5:0.0295877352,6:0.0269068833):0.0084001888,(7:0.3247287414,8:0.0889373103):0.2408486046)
(4:0.0146011133,(5:0.2129755110,(7:0.1822450435,8:0.2509783551):0.1568897697):0.1027272888,6:0.0188946348)
(4:0.0311226529,5:0.0411419162,(6:0.0211936510,7:0.6702913809):0.0098170402)
(4:0.0140926653,6:0.0401975195,(7:0.3069685002,8:0.1468466382):0.3262824498)
(4:0.0658929053,5:0.0460886984,(6:0.1300206854,7:0.5047230970):0.2023376155)
(4:0.0412726359,5:0.0360234336,(6:0.0049853769,7:3.8838206838):0.0705338681)
(4:0.0154737565,(5:0.0348544502,6:0.0226946821):0.0111564681,7:0.6456740660)
(4:0.0354549748,(5:0.0177504480,7:0.4491506207):0.0062486862,6:0.0273322305)
(5:0.1927420661,6:0.1933525635,(7:0.3506839349,8:0.1715136611):0.2186486938)
(1:0.0287862754,2:0.0482725372,((4:0.4239077675,(7:0.4619643082,8:0.2427246636):0.6655541490):0.2430204361,5:0.1755594654):0.2064032361)
(1:0.0248665240,3:0.0308744007,(4:0.1433517047,8:0.3274314450):0.1091325626)
(1:0.0208345200,(2:0.0253045684,3:0.0273745224):0.0073592923,((5:0.0116454269,6:0.0469207487):0.1437600288,7:0.2760527062):0.1052962464)
(2:0.0875623165,3:0.0574414222,(5:0.2430918167,7:0.4101106504):0.1865588474)
(1:0.2553068981,(4:0.0054052438,(5:0.0252377646,6:0.0577730120):0.0212271774):0.1697033906,7:0.3959029289)
(2:0.2554410196,(5:0.0380029167,6:0.0404866929):0.2956490672,7:0.8598735624)
(1:0.0069253709,(2:0.0216406574,3:0.0241089833):0.0187207532,7:0.5345236374)
(4:0.0422087190,(5:0.0218936662,6:0.1442706297):0.0191462283,7:0.3387876187)
(4:0.0332977622,6:0.0586450772,(7:0.1982697237,8:0.3978192633):0.5199793479)
(1:0.0256346749,3:0.0495275935,(((4:0.0243854325,5:0.0304719177):0.0045429154,6:0.0254875043):0.1977640938,(7:0.1311431518,8:0.3168246195):0.2059154451):0.1024652254)
(1:0.0359727210,2:0.0523097533,(5:0.1630956237,7:0.6573869224):0.2567293157)
(1:0.0298481342,(2:0.0272516224,3:0.0341573559):0.0075105279,((4:0.0346982950,5:0.0392113663):0.1845296850,7:0.5183336913):0.1144650625)
(1:0.0271103632,2:0.0341967655,(3:0.0223654438,(7:0.1880090228,8:0.1928382540):0.3359627757):0.0082472547)
(4:0.0289200295,5:0.0404505459,(7:0.3272630975,8:0.2773356032):0.1963485786)
(1:0.0391278544,(2:0.0340795325,3:0.0318700015):0.0044521497,(4:0.2857762737,7:0.3406452865):0.2738787140)
(1:0.0609343813,2:0.0373055563,((4:0.0225107838,(5:0.0457740266,6:0.0226963806):0.0067476229):0.1349538516,7:0.4915097276):0.2038220276)
(1:0.0359786195,(2:0.0338111230,((4:0.0234434234,6:0.0419438047):0.1706117454,(7:0.2672412940,8:0.2092087645):0.4067782086):0.1899450536):0.0043001022,3:0.0292818325)
(1:0.0458794191,2:0.0394724658,(3:0.0341725829,8:0.6446294351):0.0028984989)
(2:0.0634873732,3:0.0401814734,(((4:0.0535858191,5:0.0426961307):0.0061221934,6:0.0456429465):0.1943742356,(7:0.1980715352,8:0.2505606770):0.3697032649):0.2248872036)
(1:0.0174502672,(2:0.0373138005,3:0.0592856256):0.0079952218,((5:0.0259110979,6:0.0268962731):0.1425476490,(7:0.1328060258,8:0.1508629204):0.1589310165):0.1782959620)
(1:0.0147857346,2:0.0175621763,(((4:0.0308130197,5:0.0205172580):0.0095305491,6:0.0206886796):0.0707926873,(7:0.0802090491,8:0.1260163808):0.1366914695):0.0880140045)
(1:0.0338237495,2:0.0413601690,(3:0.0224470041,(6:0.1540248053,7:0.3770598029):0.1599358198):0.0022765573)
(1:0.0206229822,(2:0.0409227083,3:0.1506461796):0.0150545624,(7:0.3138262907,8:0.2351202241):0.5233537396)
(2:0.2463687744,(5:0.0388215639,6:0.0295026498):0.1178106499,7:0.6763196130)
(1:0.0379883557,2:0.0246395496,(3:0.0307127869,(7:0.2027576564,8:0.2593325245):0.5896353743):0.0085076275)
(1:0.0258696375,2:0.0416253427,(6:0.2279949547,(7:0.1294691349,8:0.2398774298):0.3046799996):0.1888049483)
(1:0.0068810335,(2:0.0211546138,3:0.0224922243):0.0049493259,7:0.4352777294)
