# Supplementary material for: The Chloranthus sessilifolius genome provides insight into early diversification of angiosperms
Source: Nat Commun. 2021 Nov 26;12:6929. doi: 10.1038/s41467-021-26931-3 (PMC8626421; doi:10.1038/s41467-021-26931-3)
Supplement: Supplementary file 4 — Source Data [file 41467_2021_26931_MOESM4_ESM.zip › Fig. 2b and Supplementary Figure 18a/Chloranthus_Liriodendron.nwk]

(1:0.2150073556	2:0.2472396897	(3:0.1197021324	4:0.3257659908):0.1018075687);
(1:0.1521313518	2:0.3353032138	(3:0.1606016874	4:0.1576772675):0.1395286254);
(1:0.5245236582	2:0.1167326543	(3:0.1577501335	4:0.2033178347):0.0866801581);
(1:0.1036247457	2:0.1349268418	(3:0.0752279872	4:0.0921134920):0.0342408407);
(1:0.1532331626	2:0.1870574248	(3:0.1560427979	4:0.1208422438):0.0422545432);
(1:0.1229500521	2:0.1409433155	(3:0.1143845728	4:0.1192413912):0.0386300114);
(1:0.1406818241	2:0.1440200365	(3:0.1730706129	4:0.0961771195):0.0687975416);
(1:0.3430376359	2:0.3549220444	(3:0.2319595148	4:0.2252034780):0.1042575208);
(1:0.1455829743	2:0.1421099715	(3:0.1137202588	4:0.1121751475):0.0219742155);
(1:0.1859793825	2:0.1476229315	(3:0.1955652424	4:0.1161592290):0.0632114423);
(1:0.1476320743	2:0.1282900395	(3:0.4316259878	4:0.1456935226):0.0623959340);
(1:0.1674760013	(2:0.2214592502	4:0.0939743460):0.1957436015	3:0.1936498601);
(1:0.0906972142	2:0.1130430208	(3:0.1643950493	4:0.1148646843):0.0665884697);
(1:0.0453782100	2:0.1192386593	(3:0.0981094094	4:0.1298750291):0.0799721542);
(1:0.1668012101	2:0.1815960623	(3:0.1850183194	4:0.1339702292):0.0335863157);
(1:0.1251090767	2:0.2861145687	(3:0.1610571837	4:0.0697499638):0.0554318725);
(1:0.1791498913	(2:0.1498636160	4:0.8594779572):0.0504559610	3:0.1775143570);
(1:0.1878078009	2:0.1534183753	3:0.1218834718);
(1:0.1762444316	2:0.1383929582	(3:0.1343622557	4:0.1022051987):0.0396552149);
(1:0.1369175806	(2:0.1264789409	4:0.3149237767):0.0107926726	3:0.1018263480);
(1:0.1340139539	2:0.1030571252	(3:0.0786458113	4:0.3519264978):0.0363975343);
(1:0.2471532919	2:0.1783224399	(3:0.1356676836	4:0.1692598734):0.0363322102);
(1:0.1426659637	2:0.3386341605	(3:0.1037044081	4:0.1396368741):0.1159156267);
(1:0.2262796640	2:0.2092315316	(3:0.2098914641	4:0.1482832183):0.0837497965);
(1:0.2374525546	2:0.2694244071	(3:0.1981326328	4:0.1665082758):0.0478483646);
(1:0.1866336322	2:0.1521146032	(3:0.1452289255	4:0.2178239474):0.0683711723);
(1:0.0963801838	(2:0.1541627098	4:0.1448857694):0.0215887229	3:0.2201350014);
(1:0.1631658591	2:0.2351211270	(3:0.1463788757	4:0.1435902037):0.0685858713);
(1:0.2378263124	2:0.2310490110	(3:0.2246239624	4:0.1518377827):0.1068957104);
(1:0.2808518540	2:0.4066500469	(3:0.1968184765	4:0.1289372265):0.0798765314);
(1:0.1851818867	2:0.1528836836	(3:0.1602519242	4:0.1358733371):0.0362894964);
(1:0.1072703453	2:0.1561967024	(3:0.1274329901	4:0.0947808568):0.0221617742);
(1:0.0887986563	2:0.1940623576	(3:0.2251619504	4:0.0931783657):0.0873392528);
(1:0.1751043173	2:0.2258313761	(3:0.2067506865	4:0.1769700063):0.0693627294);
(1:0.2163879781	2:0.2295243894	(3:0.2160637338	4:0.2085939609):0.1124389949);
(1:0.0912803465	(2:0.1187245294	3:0.1090015260):0.0190193743	4:0.0828011935);
(1:0.1487273769	2:0.1989658530	(3:0.1406305820	4:0.1154889895):0.0347027510);
(1:0.2465728879	(2:0.2355076703	3:0.3063686977):0.0667471124	4:0.4492428880);
(1:0.1483106142	2:0.1258352421	(3:0.0981652070	4:0.1495942013):0.0361258727);
(1:0.6260082169	(2:0.1372019283	3:0.1350396368):0.0305971205	4:0.0636056960);
(1:0.2143501571	2:0.2546943789	(3:0.1850072651	4:0.1991229332):0.0335267464);
(1:0.1298275656	(2:0.1800293001	4:0.0990230189):0.0158427626	3:0.0600378507);
(1:0.2097258310	2:0.3292948078	(3:0.2420648709	4:0.2604133714):0.0798948088);
(1:0.1166060002	2:0.1548979500	(3:0.1036216428	4:0.1311255523):0.0226765407);
(1:0.1320338811	2:0.1151429175	(3:0.0625468111	4:0.1211374369):0.0205795937);
(1:0.2752141932	2:0.2949847797	(3:0.5243134440	4:0.2431652071):0.0546323196);
(1:0.0663393224	2:0.2255158448	(3:0.0817593363	4:0.1448013224):0.0278360811);
(1:0.2199441912	2:0.1930003327	(3:0.2123521162	4:0.1353518222):0.0494598369);
(1:0.1213473333	2:0.1987870166	(3:0.1598735648	4:0.0849794618):0.0213365267);
(1:0.2594556618	2:0.1819046640	(3:0.1619656679	4:0.1285671942):0.0467592941);
(1:0.1633081931	2:0.2613489121	(3:0.1922312435	4:0.1585368267):0.0277157265);
(1:0.2039933354	(2:0.2892978834	4:0.2395201493):0.0440315546	3:0.3216644729);
(1:0.1995643500	2:0.2396025107	(3:0.1760885921	4:0.1740673335):0.0407532992);
(1:0.1688757669	2:0.1568345032	(3:0.1652880214	4:0.1588476836):0.0289522203);
(1:0.1282075931	2:0.3326008150	(3:0.1850064197	4:0.1621000310):0.0605215365);
(1:0.1563350961	(2:0.1693558022	4:0.2059689048):0.0276695919	3:0.1719731380);
(1:0.0799602117	2:0.1258602446	(3:0.0640752823	4:0.3149379943):0.0392309317);
(1:0.2467491978	(2:0.3316781535	3:0.1553996317):0.0529397964	4:0.1887986986);
(1:0.1337884900	(2:0.1144028244	3:0.1586384039):0.0243305017	4:0.4216537340);
(1:0.1424742873	2:0.6927799440	(3:0.1163090206	4:0.1837856473):0.0838219531);
(1:0.2462588826	2:0.1909539087	(3:0.1848567456	4:0.1642141022):0.0276543728);
(1:0.1931986531	2:0.2857252201	(3:0.1418149669	4:0.2360329872):0.0863020072);
(1:0.1220379677	2:0.1277375716	(3:0.1434877507	4:0.1054108314):0.0453897844);
(1:0.1575341403	2:0.2595302742	(3:0.1245884070	4:0.1736089701):0.0925852339);
(1:0.2881017416	2:0.2418897528	(3:0.1585382661	4:0.2291404462):0.0279641173);
(1:0.0388527328	(2:0.1311647156	4:0.0937773610):0.1207962634	3:0.0452138219);
(1:0.2878749937	2:0.2678594037	(3:0.2195687892	4:0.2402049544):0.0614578310);
(1:0.2442626094	2:0.1636360540	(3:0.1550292956	4:0.1364704182):0.0230766414);
(1:0.1496054994	2:0.1578434146	(3:0.1692143071	4:0.0936360192):0.0313231526);
(1:0.2281967717	2:0.1052318254	(3:0.1752313058	4:0.1031744245):0.0334594415);
(1:0.3782572292	(2:0.1757962973	4:0.2497745992):0.0688517814	3:0.1971435834);
(1:0.3411213310	2:0.2980494177	(3:0.2713025362	4:0.1894063530):0.0515593395);
(1:0.1671207427	2:0.1876528498	(3:0.1544233119	4:0.1501197498):0.0213878642);
(1:0.2380704344	2:0.2361058286	(3:0.1702255709	4:0.1894387091):0.0425505047);
(1:0.1931358055	(2:0.1149398829	4:0.0785963413):0.0286996373	3:0.0928620284);
(1:0.1379726329	2:0.1991748305	(3:0.1020275327	4:0.1189577067):0.0089162355);
(1:0.3703573122	2:0.2467925746	(3:0.2342041473	4:0.3532605401):0.1656680538);
(1:0.1104723004	2:0.1176053879	(3:0.0827014396	4:0.1193145741):0.0321647400);
(1:0.1605644756	(2:0.2514973541	3:0.1352236465):0.0056668158	4:0.1260523496);
(1:0.1910394730	2:0.1509254813	(3:0.1103046211	4:0.1036425292):0.0831595735);
(1:0.3006618947	2:0.2318546126	(3:0.1390952797	4:0.1881247237):0.0332002901);
(1:0.1493464794	2:0.0901346393	(3:0.1016028781	4:0.1175211574):0.0406598722);
(1:0.2407350546	(2:0.4054242917	4:0.1345151452):0.0253409762	3:0.1570087035);
(1:0.1874497760	2:0.1789146706	(3:0.1311298135	4:0.1169516158):0.0210122697);
(1:0.1368166491	(2:0.2153379374	3:0.1527316760):0.0362089431	4:0.2157956435);
(1:0.2048143587	2:0.1542465765	(3:0.1741457694	4:0.4752233914):0.6770465176);
(1:0.2680203736	2:0.1596581651	(3:0.1881148614	4:0.1269049164):0.0416166200);
(1:0.1797863779	2:0.3096745505	(3:0.1221410755	4:0.0535396587):0.1370718597);
(1:0.3370809192	2:0.2157152894	(3:0.2203838258	4:0.2442058604):0.0473644217);
(1:0.1527903749	2:0.0913816465	(3:0.0934441422	4:0.0879644583):0.0097323723);
(1:0.2741339655	2:0.3873713444	(3:0.2131640432	4:0.2717270076):0.0990926283);
(1:0.1965772839	2:0.1091395189	(3:0.1034096522	4:0.1064851821):0.0297805760);
(1:0.2964489192	2:0.3088262385	(3:0.1002629724	4:0.2146232266):0.0503216225);
(1:0.1224982154	(2:0.0946101656	4:0.0850968510):0.0204595177	3:0.0932652333);
(1:0.6245744200	2:0.1373469752	(3:0.1771271185	4:0.1793919423):0.1385480263);
(1:0.2347551201	2:0.1825373968	(3:0.2593377673	4:0.2204044790):0.0573260139);
(1:0.1870968022	(2:0.1160475110	3:0.1436068864):0.0000022562	4:0.3829176927);
(1:0.1358111800	(2:0.2054221612	4:0.1757582200):0.0265540726	3:0.0976487270);
(1:0.2373232342	(2:0.1591460517	3:0.2084708049):0.0372610995	4:0.3290215833);
(1:0.1145810884	2:0.1227017685	(3:0.0776132712	4:0.0763513462):0.1390527919);
(1:0.1986622265	2:0.3938262921	(3:0.2176163451	4:0.2018948265):0.0503803706);
(1:0.1680911969	(2:0.1530523820	4:0.0725790710):0.0139502088	3:0.1040489871);
(1:0.4278161159	2:0.2218583655	(3:0.1645166564	4:0.2488122426):0.0166945286);
(1:0.2080257209	2:0.2128774075	(3:0.1425647658	4:0.1726630284):0.0455980040);
(1:0.2698504103	2:0.1792847971	(3:0.1594281130	4:0.2264836949):0.0995329273);
(1:0.2702799771	2:0.3466904957	(3:0.1954852046	4:0.1677175893):0.0852363775);
(1:0.1301656103	2:0.1849346168	(3:0.2883036010	4:0.0706865522):0.0909691605);
(1:0.1155487690	2:0.1094707268	(3:0.1028042465	4:0.0809363637):0.0236325523);
(1:0.2147199857	2:0.1682996225	(3:0.1594783822	4:0.1174266277):0.0319691551);
(1:0.1243765415	2:0.2797013842	(3:0.1030266675	4:0.1559888761):0.0494155803);
(1:0.3665385027	2:0.2889395893	(3:0.3234965661	4:0.0958777417):0.0751442660);
(1:0.0668212063	2:0.1453627539	(3:0.1534582281	4:0.0747047680):0.1269284402);
(1:0.2090067666	2:0.1245157118	(3:0.1222589442	4:0.1673085685):0.0155949370);
(1:0.3088662138	2:0.2648970252	(3:0.2385668306	4:0.2453451343):0.0880123106);
(1:0.1030786121	2:0.1705158320	(3:0.0899485531	4:0.0772010164):0.0799996824);
(1:0.2143952836	2:0.1831886066	(3:0.1589085352	4:0.1782365585):0.0755925597);
(1:0.1556866671	2:0.1333612233	(3:0.1031617227	4:0.1526623702):0.0188152426);
(1:0.2802126273	2:0.1921407637	(3:0.1463593732	4:0.1161213472):0.0632597709);
(1:0.1253561288	2:0.1732475326	(3:0.0929803348	4:0.1040531063):0.0277583664);
(1:0.2696249722	2:0.2385400075	(3:0.1986353854	4:0.1670998138):0.0480677470);
(1:0.2092310581	2:0.2262797272	(3:0.2098911964	4:0.1482830548):0.0837495447);
(1:0.3386348614	2:0.1426661511	(3:0.1037044700	4:0.1396369882):0.1159157735);
(1:0.1783194669	2:0.2471543941	(3:0.1356674475	4:0.1692594793):0.0363322278);
(1:0.1030570876	2:0.1340140892	(3:0.0786457566	4:0.3519262134):0.0363975901);
(1:0.1264487034	(2:0.1368986559	3:0.1018187297):0.0108089727	4:0.3148471709);
(1:0.1383545827	2:0.1762000251	(3:0.1343345303	4:0.1021782186):0.0396517112);
(1:0.1403300480	2:0.5612749111	(3:0.1957596191	4:0.0785857157):0.0299430597);
(1:0.2615186545	2:0.1902589938	(3:0.1694221058	4:0.1448628289):0.0810216626);
(1:0.2853961927	2:0.1247324136	(3:0.1590786911	4:0.0693677223):0.0560245569);
(1:0.2557669208	(2:0.2031816005	4:0.1734219906):0.0145568342	3:0.1155648893);
(1:0.1282909184	2:0.1476314857	(3:0.4316326217	4:0.1456931231):0.0623966151);
(1:0.1258285247	2:0.1483176398	(3:0.0981652271	4:0.1495942850):0.0361258420);
(1:0.2546943011	2:0.2143500990	(3:0.1850072246	4:0.1991228885):0.0335267456);
(1:0.1800201353	(2:0.1298213629	3:0.0600369239):0.0158432967	4:0.0990200184);
(1:0.3292267999	2:0.2097086114	(3:0.2420167851	4:0.2603618238):0.0798492407);
(1:0.1548979878	2:0.1166059700	(3:0.1036216415	4:0.1311255532):0.0226765386);
(1:0.3953348731	2:0.1623515061	(3:0.1127199087	4:0.0460539945):0.2115383836);
(1:0.2048655997	2:0.1881494031	(3:0.1450968500	4:0.1268835807):0.0431837041);
(1:0.1151449111	2:0.1320338400	(3:0.0625470412	4:0.1211382287):0.0205794488);
(1:0.0632471075	2:0.1166170747	(3:0.0604078730	4:0.0546947239):0.1229151484);
(1:0.2504207927	2:0.2720965902	(3:0.4883828827	4:0.2452498780):0.0627754378);
(1:0.1930003460	2:0.2199441891	(3:0.2123521217	4:0.1353518253):0.0494598371);
(1:0.1987881879	2:0.1213324260	(3:0.1598711888	4:0.0849791824):0.0213364513);
(1:0.2320078284	2:0.1236477233	(3:0.1244795468	4:0.1708870117):0.0414257102);
(1:0.1818734848	2:0.2616551963	(3:0.1400959260	4:0.1308668658):0.0445952308);
(1:0.2755910779	2:0.1728233738	(3:0.1309631583	4:0.1186193372):0.1146211666);
(1:0.0455702031	2:0.1349891859	(3:0.0590374964	4:0.0754840031):0.0450761766);
(1:0.2267771262	2:0.4481250441	(3:0.1731069638	4:0.1448514579):0.1071009347);
(1:0.2375751413	(2:0.1478006293	3:0.6321240120):0.0566010492	4:0.2213260581);
(1:0.2396016920	2:0.1995649995	(3:0.1760884693	4:0.1740672276):0.0407532002);
(1:0.1568365564	2:0.1688779253	(3:0.1652943749	4:0.1588532037):0.0289552626);
(1:0.1542463430	2:0.1401828793	(3:0.0885087589	4:0.0994209111):0.0407166452);
(1:0.1059252462	2:0.2538086804	(3:0.0310288531	4:0.1114397654):0.1697950513);
(1:0.4009078343	(2:0.1151796055	4:0.1291220166):0.0068199488	3:0.1307492504);
(1:0.3183134636	2:0.3383286889	(3:0.2542193339	4:0.2046767172):0.0999948330);
(1:0.1928292829	(2:0.1225476992	4:0.1221262549):0.1043345281	3:0.2555009464);
(1:0.2455048964	(2:0.2426179638	4:0.2138592310):0.2438571021	3:0.1928493204);
(1:0.3053303492	2:0.1909371833	(3:0.1545999779	4:0.1515732487):0.0519673354);
(1:0.2346864540	2:0.2453651812	(3:0.0827655509	4:0.1178624761):0.0941796371);
(1:0.1608730999	2:0.3042275939	(3:0.1313435665	4:0.1917545934):0.0815480070);
(1:0.1885809219	2:0.1963145768	(3:0.1097305005	4:0.1262160288):0.0425425051);
(1:0.3196980693	2:0.2991754473	(3:0.2804287663	4:0.1404958578):0.0751370208);
(1:0.3512382604	2:0.2431823530	(3:0.2097681237	4:0.1635383223):0.1333643542);
(1:0.2084601293	2:0.1544614007	(3:0.1887709033	4:0.1788827436):0.0570992909);
(1:0.2484502676	2:0.2540157597	(3:0.1364197158	4:0.1461640468):0.0620064815);
(1:0.3381384674	2:0.8574826355	(3:0.1578113428	4:0.3224810733):0.0581911379);
(1:0.3272787185	2:0.2222701623	(3:0.2471533581	4:0.1311280436):0.0690314437);
(1:0.1056194019	2:0.1154797256	(3:0.1011399509	4:0.1046753962):0.0184049796);
(1:0.1307280664	2:0.1215228824	(3:0.0813113069	4:0.2897134334):0.0894035568);
(1:0.3405697586	2:0.0817419715	(3:0.0736848368	4:0.0714896250):0.0257331143);
(1:0.1292760635	2:0.1286038390	(3:0.1033228381	4:0.0815595175):0.0180471566);
(1:0.3444426035	(2:0.1764112424	3:0.2833575461):0.0468381826	4:0.2272537897);
(1:0.3149820605	2:0.2150312502	(3:0.1541394398	4:0.1339312329):0.0472495375);
(1:0.3164407195	2:0.3292423829	(3:0.3572488147	4:0.2178573195):0.1305527140);
(1:0.1998166024	2:0.1550198559	(3:0.1734647981	4:0.1552185227):0.0538057138);
(1:0.1217166714	2:0.1064471454	(3:0.0729336216	4:0.1056618222):0.0303495040);
(1:0.4099183845	2:0.0887208276	(3:0.1832438141	4:0.1222958908):0.0674153921);
(1:0.2994815868	2:0.2254717518	(3:0.2048435184	4:0.1524127702):0.0703202283);
(1:0.3099980231	2:0.2006277571	(3:0.1748970578	4:0.1320225935):0.0602538364);
(1:0.1725929313	2:0.1859260042	(3:0.1038031011	4:0.1688311338):0.0267234412);
(1:0.3996123848	2:0.1410490132	(3:0.0801220905	4:0.1515346448):0.0739936376);
(1:0.4750401369	(2:0.0998927046	3:0.1028655159):0.0243181640	4:0.1004398024);
(1:0.2315905751	(2:0.5121800933	3:0.0956237701):0.0796980960	4:0.1180301084);
(1:0.3188066597	(2:0.1565813635	3:0.1264387511):0.0089609309	4:0.2099489927);
(1:0.2274587785	2:0.2669040944	(3:0.1987057672	4:0.1644001387):0.0259940311);
(1:0.1796305028	2:0.1624445697	(3:0.1196109845	4:0.1279262761):0.0287987663);
(1:0.1924963255	(2:0.2314194441	3:0.1851878195):0.0742959608	4:1.1906367895);
(1:0.1631870174	(2:0.1762791542	4:0.1198393369):0.0297291965	3:0.1534913744);
(1:0.0933042137	(2:0.0806502211	4:0.0256224115):0.0144356253	3:0.0643523740);
(1:0.1690527246	2:0.2261529686	(3:0.3317477694	4:0.0883928189):0.0583991867);
(1:0.2156496010	2:0.3369695607	(3:0.2202824515	4:0.2441577578):0.0473789407);
(1:0.1596562430	2:0.2680218371	(3:0.1881150097	4:0.1269050055):0.0416165706);
(1:0.2153093528	(2:0.1367903005	4:0.2157616311):0.0362634893	3:0.1527434282);
(1:0.1789144142	2:0.1874500429	(3:0.1311298083	4:0.1169516115):0.0210122879);
(1:0.1093012118	2:0.4688613818	(3:0.1634618920	4:0.1540781234):0.0827480338);
(1:0.4054232463	(2:0.2407362082	3:0.1570086910):0.0253409331	4:0.1345164882);
(1:0.0791497563	2:0.0958898123	(3:0.1344904494	4:0.1476881124):0.0327544105);
(1:0.1827484115	2:0.2134515177	(3:0.1256053932	4:0.5249246094):0.1164710565);
(1:0.2043570116	(2:0.2614815228	4:0.1340292936):0.0550288925	3:0.1048222902);
(1:0.2612485284	2:0.4061188300	(3:0.3546416395	4:0.5852012604):0.0767782338);
(1:0.1438764246	2:0.2387341128	(3:0.1269802108	4:0.1902434730):0.1146211469);
(1:0.1944198179	2:0.1727973930	(3:0.1551600104	4:0.1417320031):0.0515910872);
(1:0.1871587302	(2:0.1242174761	4:0.5424823155):0.0405275943	3:0.1141965947);
(1:0.1510194404	(2:0.1442867828	4:0.1315559671):0.0159279063	3:0.1757858672);
(1:0.1220585202	2:0.5417993385	(3:0.0944709750	4:0.0681857077):0.0275789209);
(1:0.2734169244	2:0.2189252476	(3:0.1979284183	4:0.2287648069):0.0378956980);
(1:0.1621470946	2:0.3118671266	(3:0.1623690290	4:0.2231987546):0.0391630790);
(1:0.2604095087	(2:0.2841894286	3:0.2086133082):0.0295574474	4:0.1584779426);
(1:0.1830408022	2:0.2038219504	(3:0.1850185267	4:0.0624862936):0.0975068454);
(1:0.2424961849	2:0.2516225762	(3:0.2899672043	4:0.3648538632):0.0981902329);
(1:0.1336833744	2:0.1025734666	(3:0.1487388094	4:0.0711255900):0.0476334851);
(1:0.1984155738	2:0.4379422988	(3:0.2651336659	4:0.2350229510):0.0992261836);
(1:0.0918282595	(2:0.1316855470	3:0.0712922555):0.0499263118	4:0.2602356610);
(1:0.1246794215	2:0.1372253484	(3:0.0959555835	4:0.1664820859):0.0611551959);
(1:0.0561445415	2:0.1190168615	(3:0.1205269100	4:0.0582977859):0.0410590357);
(1:0.1907975305	2:0.1515091255	(3:0.2168241677	4:0.1095877749):0.0278717148);
(1:0.2072491832	2:0.2472954432	(3:0.1968012970	4:0.1567216438):0.0466593867);
(1:0.1752961237	2:0.2208184379	(3:0.2997063647	4:0.2118218868):0.1224874129);
(1:0.2522781771	2:0.2340595001	(3:0.1817213477	4:0.1461746515):0.0516783878);
(1:0.1476741950	2:0.1405887357	(3:0.1528498941	4:0.1271841358):0.0396239515);
(1:0.1569399034	2:0.4385025995	(3:0.2593742308	4:0.1634689815):0.0180666037);
(1:0.0978216220	2:0.1426402245	(3:0.0805566852	4:0.0566659559):0.0076412006);
(1:0.4852898080	(2:0.5606776169	3:0.1602283374):0.0979023245	4:0.2239679836);
(1:0.1978372297	2:0.1960043665	(3:0.1244041177	4:0.1999030545):0.0415531861);
(1:0.0859463118	2:0.1252774768	(3:0.0727243406	4:0.1479339878):0.0208327002);
(1:0.0944015059	2:0.0856342887	(3:0.0743379983	4:0.0888816840):0.0258049762);
(1:0.1767719936	2:0.2260562478	(3:0.1841233903	4:0.1185164654):0.0556032508);
(1:0.3791370706	2:0.1352418094	(3:0.1140961226	4:0.0848424792):0.0666843951);
(1:0.1584028769	(2:0.1162320600	4:0.1034135437):0.0194966776	3:0.1136530180);
(1:0.1484716011	2:0.1350283658	(3:0.1273042037	4:0.0965619832):0.0292830839);
(1:0.2620050573	2:0.2764735459	(3:0.1889974837	4:0.2678477302):0.0300669110);
(1:0.1722219435	(2:0.6635463653	4:0.0000023665):0.1407577868	3:0.1157628641);
(1:0.4190661147	2:0.1979306455	(3:0.2149613655	4:0.2509660096):0.1186085979);
(1:0.2105229507	2:0.1818614410	(3:0.2139510357	4:0.0989325239):0.0394468410);
(1:0.2446913290	2:0.2153718621	(3:0.1330365274	4:0.1358848069):0.0751211899);
(1:0.0328547614	(2:0.3389671772	3:0.1236657231):0.0625407604	4:0.1091001208);
(1:0.3105882581	2:0.2336146871	(3:0.1104847913	4:0.1663149609):0.1652519837);
(1:0.3292629281	2:0.2455849151	(3:0.1905451123	4:0.2959102427):0.8878830462);
(1:0.1190079833	(2:0.1441565123	3:0.1377177651):0.0261501324	4:0.2022422584);
(1:0.2311132862	2:0.5081676668	(3:0.2147055286	4:0.1800896383):0.0595537936);
(1:0.2017908789	2:0.2774538060	(3:0.1855704950	4:0.2032452327):0.0324727060);
(1:0.1532011847	2:0.2034899629	(3:0.0992434733	4:0.1786687502):0.0453377916);
(1:0.1283715515	2:0.1968408939	(3:0.0909673685	4:0.1304233756):0.1346835126);
(1:0.5826187489	2:0.1459325293	(3:0.1402962989	4:0.1264997292):0.0587750165);
(1:0.3739015576	2:0.3488963346	(3:0.1767101320	4:0.3681126610):0.0847771470);
(1:0.2488655645	2:0.1764453633	(3:0.1065569006	4:0.1812779401):0.0373808998);
(1:0.1625837235	2:0.1876087684	(3:0.1639204252	4:0.1251539266):0.0426661761);
(1:0.2631207514	2:0.2559730210	(3:0.1952818267	4:0.1761458403):0.0660065984);
(1:0.1752776966	(2:0.2163459527	4:0.2098119184):0.0229001261	3:0.5076815323);
(1:0.3060063036	(2:0.3511369075	3:0.1887594276):0.0133282214	4:0.2253194634);
(1:0.1714536460	(2:0.1229489314	4:0.1489230843):0.0156617783	3:0.1645502078);
(1:0.1648660115	2:0.1264405728	(3:0.5115939420	4:0.1147768042):0.0358062916);
(1:0.2316155336	(2:0.8134331826	4:0.2179640275):0.1427368098	3:0.4908995249);
(1:0.1129712043	(2:0.1816480012	3:0.0633899016):0.0959500591	4:0.2352160998);
(1:0.1475293186	2:0.0911949452	(3:0.1575801077	4:0.0490082743):0.0199437999);
(1:0.0874149755	2:0.2258899274	(3:0.0769198822	4:0.0835441033):0.0580677813);
(1:0.1458600211	2:0.3711886121	(3:0.0965993498	4:0.1566849510):0.0406871837);
(1:0.3129968365	2:0.3463522567	(3:0.3493973587	4:0.2840088900):0.0988000300);
(1:0.2602539747	2:0.2097198500	(3:0.1819951030	4:0.1537536213):0.0479301129);
(1:0.2123907770	2:0.1948656637	(3:0.1658051567	4:0.1388351456):0.0604616480);
(1:0.1101706272	(2:0.3104179928	3:0.0940702728):0.0236394523	4:0.0773956010);
(1:0.2225194024	2:0.1568992679	(3:0.1137695759	4:0.1257024731):0.0337299319);
(1:0.1984221899	2:0.1503732913	(3:0.1647929344	4:0.0917501205):0.0310409800);
(1:0.1646824388	2:0.3227721632	(3:0.0873555893	4:0.0813481153):0.0693722164);
(1:0.1909892121	2:0.2490904349	(3:0.1492868168	4:0.1405296261):0.1035754291);
(1:0.1890817916	2:0.2268250373	(3:0.1569487744	4:0.1738124446):0.0767821881);
(1:0.1460222185	2:0.1632041089	(3:0.2115243088	4:0.1567132878):0.0153258815);
(1:0.1989196066	2:0.2724008556	(3:0.1732543343	4:0.3106528536):0.0260849138);
(1:0.1383211750	2:0.1203198402	(3:0.1100395366	4:0.0451260068):0.4095579998);
(1:0.1621640651	2:0.2872983930	(3:0.2472946777	4:0.1675082463):0.0648430596);
(1:0.1680956703	2:0.2030160690	(3:0.0992788384	4:0.1227228138):0.0206824609);
(1:0.2760619197	2:0.2238479193	(3:0.1571135007	4:0.1651804263):0.0464161782);
(1:0.2476099934	2:0.1593276829	(3:0.1244569522	4:0.1020385976):0.0245715019);
(1:0.1395039590	2:0.2807538895	(3:0.0928824556	4:0.1617342341):0.0455103698);
(1:0.3727019862	2:0.2518608774	(3:0.1684307681	4:0.2299411237):0.0686624049);
(1:0.1946577223	2:0.4091520194	(3:0.2127601313	4:0.2158402603):0.0597122343);
(1:0.1310441015	2:0.1325397595	(3:0.0879996560	4:0.1198940043):0.0581553580);
(1:0.2110181801	2:0.3229584662	(3:0.2363731087	4:0.1674275370):0.0691921832);
(1:0.1744440379	2:0.2914429328	(3:0.1273463755	4:0.1442529229):0.0205488913);
(1:0.0835238607	2:0.0918565273	(3:0.0870525144	4:0.1507171660):0.0225143066);
(1:0.2130089513	2:0.2008817869	(3:0.1961355323	4:0.1621265505):0.0502144315);
(1:0.1763181531	2:0.2269856699	(3:0.2155266222	4:0.1525184882):0.0339961257);
(1:0.1492772918	2:0.2200307911	(3:0.1275447583	4:0.1121843681):0.0418063216);
(1:0.1754000759	2:0.3450974294	(3:0.2282064452	4:0.1587712876):0.0806250318);
(1:0.0874163999	2:0.4334616710	(3:0.1190157125	4:0.0704291729):0.0198931347);
(1:0.1070700373	2:0.1762632834	(3:0.1138439376	4:0.1246631697):0.1132920728);
(1:0.2296217673	2:0.1010285547	(3:0.0706447561	4:0.0756375001):0.1799472625);
(1:0.1188124237	2:0.1921081208	(3:0.1155366837	4:0.2333014528):0.0383095824);
(1:0.0996943566	2:0.2550569897	(3:0.0882195903	4:0.1895382304):0.1187472951);
(1:0.1491695222	2:0.1471049177	(3:0.1301557943	4:0.0849673522):0.0384277430);
(1:0.0696584609	2:0.1118830985	(3:0.0709069698	4:0.0862295529):0.0588651683);
(1:0.1048884598	2:0.1790180739	(3:0.1080519287	4:0.1209201662):0.0550142671);
(1:0.3159774198	2:0.2117394009	(3:0.3191636036	4:0.3821122705):0.0709934390);
(1:0.1565706132	2:0.2550087955	(3:0.2705009138	4:0.1498738006):0.1293347689);
(1:0.1333612009	2:0.1556864014	(3:0.1031616778	4:0.1526622292):0.0188152253);
(1:0.1921198688	2:0.2802320387	(3:0.1463606066	4:0.1161219732):0.0632597439);
(1:0.1732484354	2:0.1253561838	(3:0.0929803138	4:0.1040540533):0.0277584437);
(1:0.4503725248	(2:0.4068619651	3:0.1495732565):0.1333422200	4:0.1985727400);
(1:0.3600273243	2:0.1885671447	(3:0.2021448261	4:0.1912688914):0.0531655298);
(1:0.1530553958	(2:0.1680825843	3:0.1040296734):0.0139496000	4:0.0725953009);
(1:0.2218583082	2:0.4278159506	(3:0.1645168657	4:0.2488122858):0.0166948896);
(1:0.2128766219	2:0.2080263032	(3:0.1425647510	4:0.1726629456):0.0455980704);
(1:0.3466887565	2:0.2702818250	(3:0.1954850034	4:0.1677175765):0.0852363485);
(1:0.1849353847	2:0.1301641173	(3:0.2883041588	4:0.0706865173):0.0909690968);
(1:0.1094803520	2:0.1155605463	(3:0.1028152277	4:0.0809442027):0.0236329790);
(1:0.1682999867	2:0.2147195930	(3:0.1594783431	4:0.1174265971):0.0319691907);
(1:0.2796995774	2:0.1243772942	(3:0.1030265713	4:0.1559883472):0.0494154838);
(1:0.2889527835	2:0.3665620167	(3:0.3235117292	4:0.0958769554):0.0751487525);
(1:0.1245157032	2:0.2090067577	(3:0.1222589396	4:0.1673085594):0.0155949416);
(1:0.0891329161	(2:0.1258995289	4:0.2731746884):0.0023329503	3:0.0799178134);
(1:0.2648989012	2:0.3088628210	(3:0.2385662761	4:0.2453444678):0.0880122913);
(1:0.1705143641	2:0.1030753764	(3:0.0899480530	4:0.0771998624):0.0799987520);
(1:0.1831860145	2:0.2143972491	(3:0.1589083954	4:0.1782362443):0.0755925006);
(1:0.1800523540	2:0.2519706734	(3:0.1448041229	4:0.0707648103):0.0393201610);
(1:0.1727743593	2:0.1489260662	(3:0.1838447801	4:0.1232403176):0.0196157737);
(1:0.1004421690	2:0.1057433871	(3:0.1084994929	4:0.0794567691):0.0423832849);
(1:0.1998420061	2:0.3217480349	(3:0.1534928307	4:0.1892926632):0.0579192165);
(1:0.1273096455	2:0.1323037810	(3:0.1132490018	4:0.1052336184):0.0450175224);
(1:0.1743254099	2:0.1735498915	(3:0.1352958825	4:0.1375686520):0.0111079848);
(1:0.1129043130	2:0.2212373175	(3:0.0925290026	4:0.1605156411):0.0262365266);
(1:0.1938598182	(2:0.1658895690	4:0.3240286779):0.0175485211	3:0.1942751066);
(1:0.1650648783	(2:0.2601538848	3:0.7127244462):0.0629766812	4:0.1957375291);
(1:0.8482259703	(2:0.2940287937	4:0.1384223809):0.0322882529	3:0.1145932085);
(1:0.2804820671	2:0.2754738958	(3:0.2224194815	4:0.1578268225):0.0713296019);
(1:0.1303157391	2:0.2150367231	(3:0.2015842596	4:0.1492471101):0.0275277376);
(1:0.3438118703	2:0.2334137019	(3:0.1344076195	4:0.2108182391):0.0735926445);
(1:0.0918128986	2:0.1273623067	(3:0.1720525417	4:0.1159632769):0.0244920133);
(1:0.2361061248	2:0.2380709489	(3:0.1702257335	4:0.1894390641):0.0425503989);
(1:0.3818888960	2:0.2229901749	(3:0.2184040333	4:0.3096841180):0.1314116830);
(1:0.1150702817	(2:0.1933798648	3:0.0929307656):0.0287490540	4:0.0786946192);
(1:0.1991744645	2:0.1379736017	(3:0.1020274179	4:0.1189575838):0.0089162627);
(1:0.3811415301	2:0.2836134833	(3:0.1538185431	4:0.1705717508):0.0617016164);
(1:0.1896876148	2:0.2905002180	(3:0.2031924425	4:0.1770316456):0.0792344016);
(1:0.1176051877	2:0.1104725083	(3:0.0827014201	4:0.1193145520):0.0321647370);
(1:0.1259888841	2:0.1468343926	(3:0.2451576579	4:0.1227261403):0.0160995578);
(1:0.1679234047	2:0.3189841454	(3:0.2746419057	4:0.1398780529):0.1294574174);
(1:0.1932465968	(2:0.5440624473	4:0.1728864243):0.0502547765	3:0.1615715060);
(1:0.1174846730	2:0.0931883100	(3:0.1237544252	4:0.0691370356):0.0360846840);
(1:0.0000020136	(2:0.1257403145	3:0.2255608445):0.2078860817	4:0.2696808661);
(1:0.1007400375	(2:0.1220315145	3:0.1090200141):0.0626969221	4:0.2526697519);
(1:0.1734980160	2:0.1987116879	(3:0.2498209022	4:0.1793209090):0.0461957724);
(1:0.2208235142	2:0.1956457573	(3:0.1126889347	4:0.1450938962):0.0313559617);
(1:0.1942118796	2:0.2367268800	(3:0.1513439318	4:0.1509888941):0.0416341439);
(1:0.0826878734	2:0.1640743698	(3:0.0942437943	4:0.0702321491):0.0198785238);
(1:0.1480241265	(2:0.1280011493	3:0.1121858743):0.0153865531	4:0.1499317006);
(1:0.0454188968	2:0.3160794786	(3:0.1062028954	4:0.1283479678):0.0926288005);
(1:0.1922913908	2:0.1869293384	(3:0.1391097843	4:0.1539810217):0.0454840650);
(1:0.1777235303	2:0.2778039471	(3:0.1055822775	4:0.1757252575):0.0214822729);
(1:0.3330611831	2:0.2164761394	(3:0.1279042916	4:0.1556210131):0.0353298723);
(1:0.1613044584	2:0.2530793567	(3:0.2676614354	4:0.1266853440):0.0969536374);
(1:0.1467881272	2:0.1547607235	(3:0.1134578774	4:0.1041491853):0.0315602233);
(1:0.1875474822	2:0.2392712726	(3:0.1594561011	4:0.1249657930):0.0206500385);
(1:0.3810253219	(2:0.2035386140	3:0.2336682537):0.1430723002	4:0.4470234037);
(1:0.2530669533	2:0.2967673919	(3:0.2458333186	4:0.2516505637):0.0758805991);
(1:0.1453229253	2:0.1802513216	(3:0.1194684986	4:0.0992001456):0.0161176610);
(1:0.2367266853	2:0.1942116284	(3:0.1513438505	4:0.1509888397):0.0416341353);
(1:0.2164799870	2:0.3330579922	(3:0.1279043164	4:0.1556209133):0.0353300146);
(1:0.1547592367	2:0.1467899154	(3:0.1134579082	4:0.1041491702):0.0315602315);
(1:0.2392715484	2:0.1875472315	(3:0.1594561229	4:0.1249657978):0.0206500355);
(1:0.2967703269	2:0.2530684939	(3:0.2458351205	4:0.2516521661):0.0758811068);
(1:0.2761656507	2:0.2011618196	(3:0.1640765640	4:0.1915016471):0.0250505556);
(1:0.0895946929	2:0.1167426591	(3:0.0773178714	4:0.0609804450):0.0182154301);
(1:0.2303718016	2:0.1270813554	(3:0.1122438050	4:0.3663063712):0.0527428741);
(1:0.0854786033	2:0.1060262946	(3:0.0735592746	4:0.0757669276):0.0378212066);
(1:0.2571846614	2:0.1709433260	(3:0.1452309486	4:0.1177358618):0.0476438117);
(1:0.4589789213	2:0.2067176938	(3:0.1664884845	4:0.1813825444):0.1283494514);
(1:0.1395571646	2:0.2877758071	(3:0.0714238773	4:0.0707923405):0.0290483753);
(1:0.1951232946	(2:0.2834343873	4:0.2926720998):0.0490948883	3:0.4334507368);
(1:0.2088864313	2:0.2480065464	(3:0.2589015595	4:0.4557973917):0.0458168691);
(1:0.1381218644	2:0.2945154632	(3:0.2899439522	4:0.1696220681):0.0418243520);
(1:0.1103141800	2:0.1027855565	(3:0.1241114491	4:0.0658404919):0.0191668560);
(1:0.1596384876	2:0.2336322458	(3:0.1265135948	4:0.1443262918):0.0216322944);
(1:0.1008949016	2:0.1379690421	(3:0.0903733511	4:0.0739591080):0.0206953627);
(1:0.1192267261	2:0.1339365661	(3:0.0918297936	4:0.0890888584):0.0302552684);
(1:0.1257585358	(2:0.2604275624	3:0.2215502991):0.1516612015	4:0.4935550859);
(1:0.1936206609	2:0.2574304744	(3:0.1854910991	4:0.1500487244):0.0335896968);
(1:0.1704710338	2:0.3290145314	(3:0.2935921914	4:0.2415572472):0.0356837412);
(1:0.1132421672	2:0.1643096812	(3:0.1684141127	4:0.1474968049):0.0199453042);
(1:0.2559730016	2:0.2631214195	(3:0.1952818521	4:0.1761458525):0.0660066026);
(1:0.1858250774	2:0.1641584903	(3:0.1674594673	4:0.1243690043):0.0431991073);
(1:0.1764451215	2:0.2488657029	(3:0.1065568957	4:0.1812779395):0.0373809068);
(1:0.3488906999	2:0.3739116853	(3:0.1767102372	4:0.3681149249):0.0847771011);
(1:0.1458803957	2:0.5827533732	(3:0.1403096235	4:0.1265078255):0.0587762143);
(1:0.1968579894	2:0.1283706993	(3:0.0909684585	4:0.1304294838):0.1346939874);
(1:0.2034900188	2:0.1532011107	(3:0.0992434769	4:0.1786686858):0.0453378284);
(1:0.2039402609	2:0.2134067657	(3:0.2432527611	4:0.2162093072):0.0695867982);
(1:0.1372296537	2:0.1246738220	(3:0.0959554756	4:0.1664821469):0.0611547838);
(1:0.1316849226	(2:0.0918279797	4:0.2602351969):0.0499271827	3:0.0712925214);
(1:0.4379256947	2:0.1984126424	(3:0.2651270075	4:0.2350176533):0.0992244312);
(1:0.1025645637	2:0.1336722058	(3:0.1487242089	4:0.0711230139):0.0476295387);
(1:0.2517772710	2:0.2423444657	(3:0.2899756030	4:0.3648676423):0.0981925923);
(1:0.4187638765	2:0.3503220125	(3:0.1890017072	4:0.0575632348):0.0202289878);
(1:0.3118672017	2:0.1621469853	(3:0.1623690202	4:0.2231987427):0.0391630192);
(1:0.2217432903	2:0.2698483825	(3:0.1976850096	4:0.2253551694):0.0370690234);
(1:0.1443049438	(2:0.1510672389	3:0.1758085949):0.0158977616	4:0.1315688702);
(1:0.1441549120	(2:0.1190071977	4:0.2022380073):0.0261501957	3:0.1377168323);
(1:0.0878797073	2:0.1514384582	(3:0.0869858793	4:0.1129031703):0.0609990110);
(1:0.5081675374	2:0.2311132480	(3:0.2147055137	4:0.1800896042):0.0595538102);
(1:0.2774539559	2:0.2017893122	(3:0.1855702849	4:0.2032448135):0.0324726338);
(1:0.1599604429	2:0.1736550881	(3:0.1125260251	4:0.1860849124):0.0317364297);
(1:0.2719940586	(2:0.1508349612	3:0.1507628374):0.0469033364	4:0.1726220876);
(1:0.1255021096	2:0.2296862636	(3:0.1197742100	4:0.4449033436):0.0927868677);
(1:0.1376841553	(2:0.1230002794	4:0.2718583542):0.0186296391	3:0.2315174693);
(1:0.1676289732	2:0.1712602462	(3:0.1174750078	4:0.0910168800):0.0146871651);
(1:0.1864496292	2:0.2066728617	(3:0.2013354819	4:0.2039062315):0.0368563397);
(1:0.1744033067	2:0.1775147445	(3:0.0949270630	4:0.2666199969):0.0300814161);
(1:0.1950220865	2:0.1780209254	(3:0.1602684312	4:0.1536000552):0.0826368655);
(1:0.0853293398	(2:0.1758816070	4:0.1601900227):0.0321117430	3:0.1312214634);
(1:0.2752370461	2:0.3100476804	(3:0.2478786556	4:0.1758429854):0.0606962081);
(1:0.1021993526	(2:0.1114076677	3:0.1535657480):0.0254403114	4:0.0755510529);
(1:0.1624668959	2:0.3704756044	(3:0.1992684609	4:0.1424029094):0.0383944841);
(1:0.5152822050	2:0.5224597669	(3:0.2008007895	4:0.5029560427):0.1568690895);
(1:0.1107527549	2:0.3028057929	(3:0.1254092804	4:0.0954610035):0.0367155063);
(1:0.0427729679	2:0.6151472779	(3:0.0885378565	4:0.0822300472):0.0550557065);
(1:0.3181670964	2:0.3301444976	(3:0.2488219072	4:0.2264215694):0.2177025012);
(1:0.2988975392	2:0.1632280429	(3:0.1476395579	4:0.1734212605):0.0599552962);
(1:0.1486074506	2:0.2025116273	(3:0.0822987409	4:0.1840482362):0.0687579875);
(1:0.3634813720	2:0.2394770753	(3:0.1151756623	4:0.1653917893):0.0338509880);
(1:0.3004849264	2:0.0923563821	(3:0.0970036339	4:0.1347668869):0.0216440691);
(1:0.1812936976	2:0.1561492540	(3:0.1867311117	4:0.1192551792):0.0368949516);
(1:0.1522210067	(2:0.1706445194	3:0.1149822258):0.0118989502	4:0.2386555522);
(1:0.1485899867	2:0.1316344530	(3:0.1705833980	4:0.0992314295):0.0521842692);
(1:0.1680130591	2:0.1492548210	(3:0.1293815429	4:0.1638259896):0.0370849253);
(1:0.2791516830	2:0.1040509396	(3:0.0732392830	4:0.1019110404):0.0438151411);
(1:0.1041752174	2:0.1621521939	(3:0.0218056871	4:0.4222552590):0.0746938136);
(1:0.3822623764	2:0.2421635228	(3:0.1746920898	4:0.1127525157):0.1420605702);
(1:0.1842186319	(2:0.1623849497	3:0.1890069090):0.0973065816	4:0.4141446863);
(1:0.1847096564	2:0.2031478555	(3:0.2070272344	4:0.1937223791):0.0290488059);
(1:0.2047311358	2:0.1895163397	(3:0.2193839241	4:0.1478869814):0.0217385047);
(1:0.3411912680	2:0.3085138596	(3:0.2678843423	4:0.2507545215):0.1109698899);
(1:0.2913291136	2:0.2892061582	(3:0.1867112488	4:0.2706156807):0.0650101000);
(1:0.3473905512	(2:0.3269184290	3:0.3100428439):0.0505785310	4:0.1447894418);
(1:0.3826131043	(2:0.1206904257	3:0.0656585257):0.0239573043	4:0.1100609299);
(1:0.2434602338	2:0.1642161572	(3:0.1107756639	4:0.3026737708):0.0848246856);
(1:0.1272668273	2:0.2557307932	(3:0.1565035624	4:0.1285096474):0.0672848234);
(1:0.2227525881	(2:0.2240205635	3:0.1016035786):0.0249160503	4:0.1991241954);
(1:0.1502958873	2:0.1664201597	(3:0.1052004464	4:0.2592046838):0.0491448879);
(1:0.2513060055	2:0.1737479542	(3:0.1270247675	4:0.1188361806):0.0435656629);
(1:0.1637486086	2:0.1859952691	(3:0.0900404274	4:0.1610599198):0.0472304447);
(1:0.1091808558	2:0.0948182069	(3:0.0709879090	4:0.1315004594):0.0303798137);
(1:0.2328227283	2:0.2266508380	(3:0.2111390815	4:0.1468539746):0.0340077365);
(1:0.1948552399	2:0.1445455241	(3:0.1700917146	4:0.1931352230):0.0257962487);
(1:1.2224319097	2:0.1565576748	(3:0.1271029838	4:0.1783138945):0.1150541811);
(1:0.1074052374	2:0.2097239191	(3:0.0864372675	4:0.0938614319):0.0414223854);
(1:0.1329191007	2:0.2094990891	(3:0.0687581908	4:0.0771069208):0.0620231191);
(1:0.2057839562	2:0.2425121663	(3:0.1314753340	4:0.2081585284):0.0584183139);
(1:0.2367005628	2:0.2561913214	(3:0.1268074892	4:0.1426218687):0.0340331715);
(1:0.1969991831	2:0.1871464734	(3:0.2284879612	4:0.2621126112):0.0376815044);
(1:0.1135182972	2:0.1070577338	(3:0.1192636075	4:0.1116094405):0.0356198991);
(1:0.2375394437	2:0.2698219897	(3:0.1536297343	4:0.1514319431):0.0513211669);
(1:0.2392749053	2:0.2456170722	(3:0.2533945032	4:0.1178233042):0.1322339024);
(1:0.1171019586	(2:0.2239312996	4:0.0771071426):0.0140166470	3:0.0822711633);
(1:0.2894097078	2:0.1680422873	(3:0.1186195982	4:0.3779233139):0.0596538486);
(1:0.1622131974	2:0.1269810159	(3:0.1405543063	4:0.1251342256):0.0399247476);
(1:0.2348111178	2:0.3043964372	(3:0.1719179005	4:0.1905470284):0.0374914001);
(1:0.4840374728	2:0.2224415550	(3:0.2278170674	4:0.2904695045):0.0735340538);
(1:0.1403208068	(2:0.2891707027	4:0.1696713137):0.0334517220	3:0.3651825933);
(1:0.1677641497	2:0.1853735696	(3:0.1586493019	4:0.1713544014):0.0122565338);
(1:0.2663096635	2:0.1592922169	(3:0.2169477837	4:0.1215069853):0.0592408903);
(1:0.1258155820	2:0.1706848455	(3:0.1917766099	4:0.1104605090):0.0252944059);
(1:0.3234511841	2:0.2775529710	(3:0.1683577015	4:0.1257407213):0.0687303634);
(1:0.0748713267	2:0.0856596893	(3:0.0566862696	4:0.3943136548):0.0000020359);
(1:0.1091718198	2:0.1521580703	(3:0.3550536959	4:0.0719905782):0.0473027101);
(1:0.1761996599	2:0.2691002355	(3:0.2960369689	4:0.1443828246):0.0479670180);
(1:0.0946504794	(2:0.0602302237	3:0.2436833896):0.0346279047	4:0.1253186140);
(1:0.1315929902	2:0.1760421632	(3:0.1079802459	4:0.1367211316):0.0251131462);
(1:0.1668433056	(2:0.1615129248	4:0.1176702019):0.0170393793	3:0.1404606973);
(1:0.2093259777	(2:0.3251320668	3:0.1807941595):0.0489684487	4:0.1851008181);
(1:0.1628576762	2:0.1023310478	(3:0.1398196988	4:0.0820108960):0.0150684867);
(1:0.0782540268	(2:0.1608138926	4:0.1714414243):0.1436251096	3:0.2947566663);
(1:0.2459301193	(2:0.2377072150	3:0.2074967488):0.0264826295	4:0.1661763745);
(1:0.1727968682	2:0.1944205129	(3:0.1551600652	4:0.1417320539):0.0515910786);
(1:0.2387361905	2:0.1438766551	(3:0.1269808163	4:0.1902442844):0.1146214684);
(1:0.2614775686	(2:0.2043539612	3:0.1048230104):0.0550285302	4:0.1340283775);
(1:0.2134680965	2:0.1827321604	(3:0.1256051426	4:0.5249295571):0.1164719494);
(1:0.0958943764	2:0.0791436331	(3:0.1344901695	4:0.1476877724):0.0327543832);
(1:0.1777882833	2:0.1481067794	(3:0.1244451129	4:0.6802019205):0.0228647039);
(1:0.1229565976	2:0.1229884406	(3:0.1027581688	4:0.1107797447):0.0487431419);
(1:0.1154604498	2:0.2157274142	(3:0.1025061109	4:0.1840568841):0.0620852784);
(1:0.1921098897	2:0.1188148332	(3:0.1155376882	4:0.2333049556):0.0383098027);
(1:0.1010357301	2:0.2296217837	(3:0.0706441679	4:0.0756382366):0.1799498347);
(1:0.1762694719	2:0.1070777505	(3:0.1138490844	4:0.1246685041):0.1132982477);
(1:0.1416601365	(2:0.1401284314	4:0.0783098660):0.0209956250	3:0.1482624755);
(1:0.3451091443	2:0.1754019774	(3:0.2282110334	4:0.1587742007):0.0806272423);
(1:0.2200310749	2:0.1492780213	(3:0.1275447820	4:0.1121843547):0.0418063870);
(1:0.2269808070	2:0.1763244803	(3:0.2155263479	4:0.1525183660):0.0339961916);
(1:0.1846984796	2:0.3781567797	(3:0.1952950007	4:0.1517559256):0.0520476207);
(1:0.0918564956	2:0.0835237473	(3:0.0870525455	4:0.1507169037):0.0225143182);
(1:0.2914427960	2:0.1744431932	(3:0.1273462718	4:0.1442527656):0.0205491031);
(1:0.1325400944	2:0.1310439080	(3:0.0879997328	4:0.1198941645):0.0581553450);
(1:0.4091460951	2:0.1946714521	(3:0.2127607628	4:0.2158408895):0.0597121420);
(1:0.2518724669	2:0.3727303994	(3:0.1684381501	4:0.2299518174):0.0686651270);
(1:0.2807592615	2:0.1395072902	(3:0.0928830404	4:0.1617367082):0.0455107712);
(1:0.1593283878	2:0.2476097082	(3:0.1244570300	4:0.1020386297):0.0245713557);
(1:0.2237799681	2:0.2761405669	(3:0.1571160553	4:0.1651834795):0.0464149757);
(1:0.1948661390	2:0.2123902680	(3:0.1658051716	4:0.1388351613):0.0604616276);
(1:0.3104185111	(2:0.1101696509	4:0.0773935792):0.0236394064	3:0.0940694551);
(1:0.1568989721	2:0.2225196822	(3:0.1137695763	4:0.1257024858):0.0337298987);
(1:0.1503728844	2:0.1984216698	(3:0.1647925320	4:0.0917501316):0.0310408510);
(1:0.3227113346	2:0.1647271024	(3:0.0873525730	4:0.0813448802):0.0693743242);
(1:0.2490902424	2:0.1909873708	(3:0.1492864362	4:0.1405293312):0.1035749689);
(1:0.2268227399	2:0.1890764800	(3:0.1569456132	4:0.1738061737):0.0767860263);
(1:0.1632065733	2:0.1460239864	(3:0.2115279445	4:0.1567157703):0.0153252313);
(1:0.2723999127	2:0.1989209588	(3:0.1732544789	4:0.3106532746):0.0260850083);
(1:0.1203771733	2:0.1382850828	(3:0.1100501488	4:0.0451195400):0.4096285351);
(1:0.2872975440	2:0.1621656171	(3:0.2472948670	4:0.1675083499):0.0648429215);
(1:0.2030133057	2:0.1680946794	(3:0.0992791171	4:0.1227231051):0.0206825930);
(1:0.1095283751	(2:0.1138004402	4:0.1126700430):0.0169631218	3:0.3859959783);
(1:0.2784056442	2:0.4685887973	(3:0.2306782127	4:0.1859120939):0.0975196877);
(1:0.0911947334	2:0.1475296385	(3:0.1575800918	4:0.0490082814):0.0199438208);
(1:0.3676139230	2:0.4681651806	(3:0.2532456475	4:0.2619513936):0.0345029774);
(1:0.1264407043	2:0.1648651807	(3:0.5115908140	4:0.1147766005):0.0358062744);
(1:0.1229543118	(2:0.1714124815	3:0.1644447928):0.0155384709	4:0.1490323119);
(1:0.3510914063	(2:0.3060500402	4:0.2253119114):0.0133200240	3:0.1887968130);
(1:0.2157423336	(2:0.1758561745	3:0.5090385924):0.0224039600	4:0.2102754507);
(1:0.1938697596	2:0.1725923489	(3:0.0000023171	4:0.0126634471):0.8392985674);
(1:0.2336101724	2:0.3105878763	(3:0.1104848542	4:0.1663131287):0.1652504841);
(1:0.0410567369	(2:0.0916494491	4:0.1064119136):0.1806603775	3:0.1665147878);
(1:0.2153585023	2:0.2447075074	(3:0.1330375740	4:0.1358860727):0.0751214402);
(1:0.1818622445	2:0.2105231649	(3:0.2139514540	4:0.0989330668):0.0394465670);
(1:0.1914425285	2:0.3947008547	(3:0.2354237528	4:0.2425104732):0.1302963843);
(1:0.2961212938	2:0.2655548467	(3:0.1603185284	4:0.2640024043):0.0399699767);
(1:0.1350285563	2:0.1484714887	(3:0.1273042711	4:0.0965619907):0.0292829961);
(1:0.0679668101	2:0.1998348850	(3:0.0708372895	4:0.0989646461):0.0286862886);
(1:0.0942691507	(2:0.1434693473	3:0.1085941892):0.0166618551	4:0.1060940532);
(1:0.1352475228	2:0.3792925327	(3:0.1141076908	4:0.0848481565):0.0666947120);
(1:0.2260562157	2:0.1767719746	(3:0.1841233736	4:0.1185164576):0.0556032512);
(1:0.0856343866	2:0.0944014546	(3:0.0743380250	4:0.0888817046):0.0258049733);
(1:0.1252712433	2:0.0859526623	(3:0.0727244501	4:0.1479347911):0.0208326743);
(1:0.1950459126	2:0.1978220932	(3:0.1249869435	4:0.1996594960):0.0431001003);
(1:0.4716241356	(2:0.2357870855	4:0.1596271954):0.0371481162	3:0.2368856301);
(1:0.1405888319	2:0.1476740746	(3:0.1528498771	4:0.1271841264):0.0396239484);
(1:0.2340583651	2:0.2522772144	(3:0.1817211169	4:0.1461739813):0.0516784492);
(1:0.2188329717	2:0.1732694585	(3:0.2956385259	4:0.2155563413):0.1209117742);
(1:0.2472962249	2:0.2072488300	(3:0.1968015647	4:0.1567217790):0.0466593626);
(1:0.2784338495	2:0.3658132504	(3:0.1734906409	4:0.1674920547):0.1568167672);
(1:0.2846441939	2:0.3793211502	(3:0.0951444655	4:0.1727596284):0.2272074021);
(1:0.2857248477	2:0.1931990774	(3:0.1418149725	4:0.2360329177):0.0863020217);
(1:0.1277383213	2:0.1220382446	(3:0.1434886014	4:0.1054115825):0.0453897578);
(1:0.2418922483	2:0.2881079737	(3:0.1585396843	4:0.2291431338):0.0279635361);
(1:0.2678599952	2:0.2878741456	(3:0.2195685142	4:0.2402047673):0.0614575932);
(1:0.1084315657	(2:0.1895145022	3:0.2098473281):0.0579072206	4:0.1368017851);
(1:0.1393341209	2:0.2393365672	(3:0.1383178435	4:0.2445736206):0.0601949096);
(1:0.1949044879	2:0.3422926391	(3:0.2035142805	4:0.2355800590):0.0833715492);
(1:0.2262774261	2:0.1535184952	(3:0.1249624774	4:0.1319729374):0.0498326319);
(1:0.1674152668	2:0.1933192024	(3:0.1236736385	4:0.1148869105):0.0209054576);
(1:0.1578434033	2:0.1496055179	(3:0.1692143064	4:0.0936360202):0.0313231462);
(1:0.2121788725	(2:0.2066631620	4:0.4103751623):0.0385992672	3:0.0967706790);
(1:0.1052297355	2:0.2281912848	(3:0.1752192830	4:0.1031673183):0.0334612745);
(1:0.1758070334	(2:0.3782685815	3:0.1971310683):0.0688588820	4:0.2497783589);
(1:0.2980494112	2:0.3411213656	(3:0.2713025337	4:0.1894063658):0.0515593371);
(1:0.1876528334	2:0.1671207765	(3:0.1544233205	4:0.1501197599):0.0213878579);
(1:0.0902479726	(2:0.0944776991	3:0.1335843922):0.0203595557	4:0.0983331580);
(1:0.2530112086	2:0.2349507420	(3:0.1854698293	4:0.1546608010):0.0197496738);
(1:0.1270534483	2:0.2125284996	(3:0.1964725784	4:0.4769215571):0.0560844715);
(1:0.2518944590	2:0.2017860442	(3:0.1757834870	4:0.2133770392):0.0460254839);
(1:0.1646632750	2:0.2851137346	(3:0.2219771871	4:0.1441172092):0.1384598904);
(1:0.1724570100	2:0.2003049743	(3:0.1706022950	4:0.1981647154):0.0189476843);
(1:0.1458537422	2:0.0734424327	(3:0.1009203982	4:0.2164169389):0.0356734949);
(1:0.3702021692	2:0.2428494122	(3:0.1197938336	4:0.3254270604):0.1270382457);
(1:0.1567346121	2:0.4626092575	(3:0.2094864745	4:0.1850535685):0.0212584852);
(1:0.1270793997	2:0.2303730637	(3:0.1122437708	4:0.3663068413):0.0527429078);
(1:0.1167326094	2:0.0895872376	(3:0.0773122788	4:0.0609778302):0.0182138753);
(1:0.2388198426	(2:0.1369579913	3:0.1521232010):0.5230795812	4:0.1225934584);
(1:0.1087353928	2:0.1781446451	(3:0.0086948238	4:0.0000010096):0.1224678263);
(1:0.0913815498	2:0.1527904187	(3:0.0934441223	4:0.0879644360):0.0097323916);
(1:0.0723879781	2:0.4389933736	(3:0.2681563503	4:0.0954096330):0.0364761052);
(1:0.3774110726	2:0.2548897280	(3:0.2127109519	4:0.2642787288):0.0825917029);
(1:0.2575422923	2:0.1856983106	(3:0.2683532803	4:0.1660446006):0.0535638472);
(1:0.2674091672	2:0.2333281504	(3:0.1631761362	4:0.2623828194):0.1070312043);
(1:0.1388791952	2:0.1910532954	(3:0.1218621379	4:0.0874983076):0.0272443817);
(1:0.1199116253	2:0.1056188613	(3:0.0928219123	4:0.4080413106):0.0436889211);
(1:0.2276513874	2:0.3618748010	(3:0.1723541740	4:0.1605408053):0.0283120233);
(1:0.1029984616	(2:0.3663435574	4:0.0657414392):0.0311882161	3:0.1197522647);
(1:0.3337240148	(2:0.1660676430	3:0.1727355117):0.0997928477	4:0.2374877897);
(1:0.2048656472	2:0.1895672439	(3:0.1187593184	4:0.1354093782):0.0392519680);
(1:0.1349276299	2:0.1036227904	(3:0.0752278099	4:0.0921132236):0.0342407843);
(1:0.1788933278	(2:0.1487135734	3:0.0969268467):0.0249628409	4:0.1011361478);
(1:0.3142204448	2:0.2204408732	(3:0.1494995782	4:0.1875393463):0.0258855732);
(1:0.1870558326	2:0.1532326296	(3:0.1560419521	4:0.1208417322):0.0422543677);
(1:0.1409389170	2:0.1229475463	(3:0.1143826277	4:0.1192387333):0.0386312074);
(1:0.1649809365	2:0.2788933119	(3:0.1484775477	4:0.1524399386):0.0635852136);
(1:0.1440285915	2:0.1406704283	(3:0.1730702755	4:0.0961772227):0.0687973907);
(1:0.2308384187	2:0.2770270266	(3:0.1958005226	4:0.2370366164):0.1614297558);
(1:0.2431830499	2:0.3512391831	(3:0.2097685319	4:0.1635385004):0.1333643226);
(1:0.2991731592	2:0.3196999818	(3:0.2804286443	4:0.1404958663):0.0751370818);
(1:0.1963082978	2:0.1885926545	(3:0.1097310676	4:0.1262172654):0.0425420334);
(1:0.3042300725	2:0.1608732126	(3:0.1313440288	4:0.1917556548):0.0815484478);
(1:0.2453711777	2:0.2346951126	(3:0.0827657625	4:0.1178649699):0.0941812818);
(1:0.1909132004	2:0.3053566903	(3:0.1546015791	4:0.1515749610):0.0519665335);
(1:0.3948579089	2:0.2358773483	(3:0.1865456222	4:0.2324636290):0.1226194558);
(1:0.1563475420	(2:0.2076567364	4:0.1432521271):0.1820549056	3:0.1991400226);
(1:0.1399303487	(2:0.1117959923	3:0.2266061540):0.0299897787	4:0.2446276592);
(1:0.1401802577	2:0.1542481647	(3:0.0885085574	4:0.0994206906):0.0407165145);
(1:0.1286028739	(2:0.0987660180	3:0.1623653448):0.0269260662	4:0.1094058763);
(1:0.2029521759	2:0.2719046356	(3:0.2054163392	4:0.2889297706):0.1111495139);
(1:0.1544614720	2:0.2084601214	(3:0.1887711493	4:0.1788827149):0.0570992659);
(1:0.2540148702	2:0.2484508718	(3:0.1364197149	4:0.1461639963):0.0620065292);
(1:0.8566062510	2:0.3380088208	(3:0.1578011259	4:0.3222900332):0.0582807142);
(1:0.2222216789	2:0.3273388884	(3:0.2471615242	4:0.1311297884):0.0690306831);
(1:0.1154799115	2:0.1056193792	(3:0.1011400719	4:0.1046755497):0.0184049059);
(1:0.1215245981	2:0.1307281923	(3:0.0813173135	4:0.2897091036):0.0894037315);
(1:0.0817414178	2:0.3406065339	(3:0.0736877035	4:0.0714929775):0.0257216427);
(1:0.1172067970	2:0.1970990886	(3:0.4089592104	4:0.0947270300):0.0730722998);
(1:0.1286055940	2:0.1292744377	(3:0.1033226858	4:0.0815594261):0.0180469761);
(1:0.1619949430	2:0.3579853924	(3:0.6661234826	4:0.0784262298):0.0337123759);
(1:0.1764117084	(2:0.3444413338	4:0.2272545750):0.0468342271	3:0.2833616208);
(1:0.2150339892	2:0.3149844934	(3:0.1541400831	4:0.1339318126):0.0472482241);
(1:0.2051761687	(2:0.2880668926	4:0.2383876897):0.0112110416	3:0.4947531586);
(1:0.3292330036	2:0.3164519812	(3:0.3572485730	4:0.2178574244):0.1305527893);
(1:0.1550197498	2:0.1998166242	(3:0.1734648190	4:0.1552184199):0.0538058357);
(1:0.0887207344	2:0.4099151535	(3:0.1832429473	4:0.1222955689):0.0674149762);
(1:0.2254715560	2:0.2994834563	(3:0.2048440707	4:0.1524130554):0.0703203495);
(1:0.2006302550	2:0.3100028150	(3:0.1748980940	4:0.1320224359):0.0602531105);
(1:0.1410356874	2:0.3996653520	(3:0.0801250986	4:0.1515426590):0.0739955899);
(1:0.0998990134	(2:0.4750430810	4:0.1004379246):0.0243139996	3:0.1028689345);
(1:0.2399497690	2:0.2473512099	(3:0.2003494068	4:0.1490096900):0.0519641106);
(1:0.1565849141	(2:0.3188192196	4:0.2099574571):0.0089539053	3:0.1264401670);
(1:0.2670507320	2:0.2262856063	(3:0.1994385934	4:0.1633596141):0.0257001235);
(1:0.1624443870	2:0.1796306939	(3:0.1196109878	4:0.1279262830):0.0287987666);
(1:0.2315326999	(2:0.1926983255	4:1.1923202316):0.0742352834	3:0.1852512312);
(1:0.1258017590	(2:0.1050365080	3:0.2952043189):0.0220234797	4:0.0976141674);
(1:0.0806603350	(2:0.0933158639	3:0.0643560947):0.0144354835	4:0.0256210568);
(1:0.0000024500	(2:0.1193156671	3:0.1092151168):0.1738192544	4:0.0520062377);
(1:0.2261533015	2:0.1690522950	(3:0.3317476124	4:0.0883928292):0.0583992198);
(1:0.1827768715	2:0.2433021911	(3:0.1561522210	4:0.2076596476):0.0731179095);
(1:0.1747848052	2:0.2028158926	(3:0.1070966808	4:0.0989831793):0.0348431417);
(1:0.1023305235	2:0.1628575955	(3:0.1398197505	4:0.0820107508):0.0150682325);
(1:0.1735450359	2:0.4027445005	(3:0.1485589619	4:0.7362700871):0.0394237099);
(1:0.1129285376	2:0.1170692568	(3:0.3883481639	4:0.0640584270):0.0232017072);
(1:0.1760420354	2:0.1315929552	(3:0.1079801952	4:0.1367210451):0.0251131500);
(1:0.1518781108	2:0.1154958204	(3:0.0808314954	4:0.3890391679):0.0288612671);
(1:0.2691002504	2:0.1761991611	(3:0.2960360483	4:0.1443832669):0.0479663851);
(1:0.1649481414	2:0.1683306205	(3:0.1155378080	4:0.1751786802):0.0294521695);
(1:0.1521597252	2:0.1091708063	(3:0.3550557383	4:0.0719907070):0.0473028562);
(1:0.1581257589	(2:0.1906914068	3:0.1100673677):0.0368111457	4:0.2449406905);
(1:0.2775525529	2:0.3234512234	(3:0.1683576245	4:0.1257407328):0.0687303967);
(1:0.1706846543	2:0.1258156985	(3:0.1917765306	4:0.1104604667):0.0252944179);
(1:0.1592917813	2:0.2663095503	(3:0.2169473135	4:0.1215067592):0.0592413779);
(1:0.1853732927	2:0.1677642035	(3:0.1586488577	4:0.1713536905):0.0122568738);
(1:0.2891619898	(2:0.1403211377	3:0.3651728588):0.0334486287	4:0.1696689688);
(1:0.2224016031	2:0.4840765095	(3:0.2278212981	4:0.2904757214):0.0735340368);
(1:0.3043952267	2:0.2348114947	(3:0.1719177131	4:0.1905467920):0.0374914105);
(1:0.1269806063	2:0.1622128983	(3:0.1405539442	4:0.1251340695):0.0399248628);
(1:0.2239246407	(2:0.1170999575	3:0.0822683353):0.0140173226	4:0.0771055064);
(1:0.2459607817	2:0.2385087323	(3:0.2533740181	4:0.1155512542):0.1309336579);
(1:0.2698228322	2:0.2375397799	(3:0.1536295953	4:0.1514322038):0.0513215083);
(1:0.1070575514	2:0.1135182929	(3:0.1192634872	4:0.1116093560):0.0356198784);
(1:0.1775577784	2:0.1938442482	(3:0.2042883306	4:0.3163607758):0.0475912745);
(1:0.0850367712	(2:0.0000022626	4:0.0000010000):0.1184736353	3:0.1244004162);
(1:0.1016361146	2:0.5211808583	(3:0.0735323022	4:0.1128468265):0.0593895917);
(1:0.2425100977	2:0.2057852552	(3:0.1314752419	4:0.2081582742):0.0584182201);
(1:0.1508390826	2:0.4812482752	(3:0.1220603499	4:0.1271513767):0.0570457648);
(1:0.1337534772	2:0.3124335130	(3:0.0953714195	4:0.0919587750):0.0514617201);
(1:0.2097176917	2:0.1074069249	(3:0.0864369466	4:0.0938599013):0.0414223776);
(1:0.1564661024	2:1.2225559755	(3:0.1271060221	4:0.1783193841):0.1150632803);
(1:0.1445454032	2:0.1948554627	(3:0.1700917940	4:0.1931352470):0.0257961474);
(1:0.2266517423	2:0.2328239623	(3:0.2111395118	4:0.1468542998):0.0340077310);
(1:0.0948181451	2:0.1091809486	(3:0.0709879202	4:0.1315004997):0.0303797977);
(1:0.1859970176	2:0.1637471692	(3:0.0900404507	4:0.1610599587):0.0472303542);
(1:0.1737482453	2:0.2513053343	(3:0.1270248091	4:0.1188360579):0.0435662486);
(1:0.1435873780	2:0.4484393223	(3:0.0984828949	4:0.1029830752):0.0701989641);
(1:0.2240198797	(2:0.2227551952	4:0.1991264088):0.0249175971	3:0.1016038387);
(1:0.2555266441	2:0.1273249935	(3:0.1545373169	4:0.1266920056):0.0692674825);
(1:0.1642161641	2:0.2434603707	(3:0.1107759481	4:0.3026743097):0.0848247621);
(1:0.2226198793	2:0.1349530185	(3:0.1854941505	4:0.1454479080):0.0615249296);
(1:0.1207195708	(2:0.3827397873	4:0.1100925857):0.0239312937	3:0.0656687476);
(1:0.2892032815	2:0.2913321136	(3:0.1867112446	4:0.2706158754):0.0650100892);
(1:0.3079979792	2:0.3403286684	(3:0.2708087268	4:0.2498924709):0.1104008420);
(1:0.1895162387	2:0.2047312260	(3:0.2193839115	4:0.1478869714):0.0217385198);
(1:0.2031490914	2:0.1847075825	(3:0.2070274086	4:0.1937225565):0.0290488171);
(1:0.1622199592	(2:0.1841266838	4:0.4125916597):0.0968265000	3:0.1887192949);
(1:0.2557759463	2:0.3738923095	(3:0.1569114904	4:0.1248448628):0.1294308759);
(1:0.1621668203	2:0.1041453808	(3:0.0218086453	4:0.4222480822):0.0746908443);
(1:0.1895863215	2:0.1456332562	(3:0.7788048301	4:0.1013719781):0.0236362189);
(1:0.0922862380	2:0.2999852017	(3:0.0969216038	4:0.1345340163):0.0216777653);
(1:0.2394648943	2:0.3634910952	(3:0.1151756362	4:0.1653920083):0.0338504770);
(1:0.2025115483	2:0.1486074926	(3:0.0822988655	4:0.1840481291):0.0687579561);
(1:0.3301499353	2:0.3181693004	(3:0.2488247403	4:0.2264216195):0.2177085987);
(1:0.2734518691	2:0.1285969510	(3:0.1110851740	4:0.1425737272):0.0730932402);
(1:0.3028059127	2:0.1107530868	(3:0.1254093124	4:0.0954610133):0.0367152164);
(1:0.2666102860	2:0.3391224493	(3:0.1842718857	4:0.2417703550):0.1050285921);
(1:0.3704772492	2:0.1624778564	(3:0.1992709195	4:0.1424039752):0.0383944577);
(1:0.1113812452	(2:0.1021825920	4:0.0755477857):0.0254474112	3:0.1535324485);
(1:0.1757050966	(2:0.0852602444	3:0.1311188579):0.0320548039	4:0.1600428768);
(1:0.3095574635	(2:0.6197619789	3:0.0707301313):0.0344103190	4:0.1431436038);
(1:0.1780203789	2:0.1950225050	(3:0.1602683775	4:0.1536000316):0.0826368538);
(1:0.2489582905	2:0.1755802567	(3:0.1548209850	4:0.1405563597):0.0349366011);
(1:0.1831509607	(2:0.0979074794	4:0.0862787839):0.0544217077	3:0.0306636453);
(1:0.1273627821	2:0.0918114412	(3:0.1720515109	4:0.1159625750):0.0244921707);
(1:0.2326591857	2:0.3444127215	(3:0.1344620042	4:0.2111155107):0.0749838840);
(1:0.2150361811	2:0.1303169087	(3:0.2015843250	4:0.1492471708):0.0275277178);
(1:0.2343272594	2:0.2244249597	(3:0.2123773808	4:0.1841153429):0.0531067868);
