# Supplementary material for: The Chloranthus sessilifolius genome provides insight into early diversification of angiosperms
Source: Nat Commun. 2021 Nov 26;12:6929. doi: 10.1038/s41467-021-26931-3 (PMC8626421; doi:10.1038/s41467-021-26931-3)
Supplement: Supplementary file 4 — Source Data [file 41467_2021_26931_MOESM4_ESM.zip › Fig. 2b and Supplementary Figure 18a/Chloranthus_Nymphaea.nwk]

(1:0.2753508260	2:0.1137951679	(3:0.2082653841	4:0.2031868517):0.3571430696);
(1:0.2054123854	2:0.3350997443	(3:0.3677632147	4:0.2522188941):0.2318080754);
(1:0.1867367291	2:0.1350623435	(3:0.1307897118	4:0.2213965669):0.1483512664);
(1:0.2122615394	2:0.2354086240	(3:0.1853216508	4:0.1864541551):0.2126482092);
(1:0.1033959467	2:0.1880582503	(3:0.1756622774	4:0.2061865105):0.2144265966);
(1:0.2557048920	2:0.2409464536	(3:0.2036742432	4:0.2012546757):0.3097111650);
(1:0.1338145877	2:0.1413534894	(3:0.1451379185	4:0.0861264445):0.0966229283);
(1:0.0429503848	2:0.2941301140	(3:0.2578071053	4:0.2950620092):0.3212794605);
(1:0.1639052110	2:0.1638439562	(3:0.1298399313	4:0.1290078200):0.2179637453);
(1:0.2292261686	2:0.2843954475	(3:0.2187599513	4:0.1293413618):0.4318112815);
(1:0.2202930037	2:0.2535508259	(3:0.2084078602	4:0.2454202387):0.2617187986);
(1:0.0990441366	2:0.1227425742	(3:0.0817692340	4:0.1187476946):0.1932183750);
(1:0.1990653023	2:0.2382289900	(3:0.3107411280	4:0.2445891887):0.3217612503);
(1:0.1156692692	2:0.1236087727	(3:0.1159746767	4:0.1711793759):0.1489434091);
(1:0.1983607124	2:0.3294103804	(3:0.1796161349	4:0.2381751642):0.4299156709);
(1:0.1744206336	2:0.3234571001	(3:0.2223316218	4:0.1613468921):0.2751768149);
(1:0.5168239948	2:0.3083101426	(3:0.1783124259	4:0.1233815247):0.1874098043);
(1:0.1838682710	2:0.2030653850	(3:0.2072713411	4:0.1976951377):0.2079433149);
(1:0.1841262353	2:0.1424650508	(3:0.2203810004	4:0.1446761914):0.1898700842);
(1:0.2421070915	2:0.1829158183	(3:0.1332881113	4:0.1693375633):0.2319341097);
(1:0.1578964577	2:0.2036402921	(3:0.1949346096	4:0.2201202048):0.2136930218);
(1:0.2310209930	2:0.0863947504	(3:0.1187605749	4:0.1041851908):0.1496749965);
(1:0.1324009365	2:0.2559334314	(3:0.1927932903	4:0.1136093138):0.1387251702);
(1:0.3527128113	(2:0.6171412416	4:0.2108611577):0.0728317733	3:0.1422190617);
(1:0.2486330471	2:0.1052702804	(3:0.1181483682	4:0.1375840350):0.1675762772);
(1:0.3575864211	2:0.4175983406	(3:0.3464431515	4:0.2496161077):0.3634521903);
(1:0.1759401283	2:0.1583172613	(3:0.1790119695	4:0.1187199741):0.2408470394);
(1:0.1175253938	2:0.2028767929	(3:0.1170340043	4:0.2069888894):0.2689208821);
(1:0.2529279806	2:0.3500072433	(3:0.3051771398	4:0.1464264384):0.3742808043);
(1:0.1514287899	2:0.1924013316	(3:0.2010484377	4:0.1821505866):0.2614012681);
(1:0.2464430375	2:0.3859478842	(3:0.2386798413	4:0.1464716388):0.3855353736);
(1:0.2975921917	2:0.1625463572	(3:0.2740629013	4:0.1266278489):0.4465246968);
(1:0.1218694131	2:0.1211322574	(3:0.1408470675	4:0.1051045754):0.2000479979);
(1:0.1641797121	2:0.0856664087	(3:0.1213148448	4:0.1128793789):0.1523246424);
(1:0.0875650058	2:0.0807745241	(3:0.1407152185	4:0.1145207525):0.1476385292);
(1:0.1454624634	2:0.2539150460	(3:0.1680366066	4:0.1188928419):0.1940401915);
(1:0.2337490916	2:0.1412125600	(3:0.1690791964	4:0.2277833399):0.2438575550);
(1:0.1800862384	2:0.4625421143	(3:0.2156069029	4:0.1559862972):0.4308324400);
(1:0.1312765115	2:0.1169940911	(3:0.1579905598	4:0.1089075697):0.1771092829);
(1:0.1674128281	2:0.1525974360	(3:0.1838501515	4:0.1744802015):0.2484208754);
(1:0.2656903113	2:0.1361376608	(3:0.2572307630	4:0.2449180179):0.3708178390);
(1:0.2186657329	2:0.1108373459	(3:0.1604871285	4:0.1994354535):0.2184351193);
(1:0.1569872386	2:0.3026333814	(3:0.1498301337	4:0.1082947816):0.1130309701);
(1:0.1999845820	2:0.2412760478	(3:0.1321880397	4:0.1350766970):0.4138693169);
(1:0.2982119940	2:0.2423966741	(3:0.1688654994	4:0.0875516165):0.1421302846);
(1:0.1096578124	2:0.2245448420	(3:0.1107101636	4:0.0888244081):0.2030164349);
(1:0.0924253881	2:0.0914055406	(3:0.0660515550	4:0.0899244937):0.0921857803);
(1:0.5267800164	2:0.2319063559	(3:0.2753586216	4:0.3168436176):0.5020638529);
(1:0.3858242993	2:0.1877806065	(3:0.1398346875	4:0.1590078080):0.4220070673);
(1:0.1583020208	2:0.2296462215	(3:0.1822293329	4:0.2066603334):0.3053002666);
(1:0.1236089282	2:0.1156730499	(3:0.1159765685	4:0.1711841179):0.1489490381);
(1:0.0515911928	2:0.1155541103	(3:0.0661357017	4:0.0107444467):0.2303588985);
(1:0.3350067705	2:0.1890731136	(3:0.1845834204	4:0.2315215590):0.4288008002);
(1:0.3083102568	2:0.5168246598	(3:0.1783124888	4:0.1233815394):0.1874099965);
(1:0.1546486646	2:0.3115404527	(3:0.1018024741	4:0.1739847107):0.2802884284);
(1:0.2753854009	2:0.1115940699	(3:0.1641858295	4:0.2397661929):0.2815901098);
(1:0.2845254993	2:0.2291294380	(3:0.2187835864	4:0.1293432735):0.4318847706);
(1:0.2255286692	2:0.2194811523	(3:0.3224369881	4:0.2870838854):0.2601230783);
(1:0.1619359466	2:0.2132175962	(3:0.0692134386	4:0.1716994610):0.1429911322);
(1:0.1781430229	2:0.3902260950	(3:0.2310727368	4:0.1847700086):0.3467596724);
(1:0.2720956747	2:0.1386354584	(3:0.1851007677	4:0.1313444668):0.3549104124);
(1:0.1718790236	2:0.1055035593	(3:0.1851393840	4:0.0831339193):0.1529322942);
(1:0.2455639437	2:0.1471581122	(3:0.2520141896	4:0.2112742634):0.3209442241);
(1:0.2430912004	2:0.2758715419	(3:0.0982986019	4:0.1834136928):0.3354681214);
(1:0.3233327837	2:0.6772458102	(3:0.1978205717	4:0.2309893963):0.5473343263);
(1:0.1208065610	2:0.0897477418	(3:0.1114978557	4:0.0919042017):0.1451797355);
(1:0.1589811650	2:0.1973298048	(3:0.1244611573	4:0.1295665371):0.2790326905);
(1:0.2630041660	2:0.1897446078	(3:0.0869498304	4:0.0630665543):0.0953978466);
(1:0.1860974297	2:0.2535593591	(3:0.1659375837	4:0.2494172230):0.4185494658);
(1:0.2581668457	2:0.1837876296	(3:0.1328084769	4:0.0626886735):0.1564413526);
(1:0.3167092356	2:0.1055830550	(3:0.1939729317	4:0.2574010477):0.0699988349);
(1:0.2438077345	2:0.2064450609	(3:0.1715511297	4:0.1956170341):0.2408292069);
(1:0.1252000111	2:0.1016604474	(3:0.0755910023	4:0.1338003224):0.1519511346);
(1:0.1275706093	2:0.1432449629	(3:0.1496088237	4:0.1192025394):0.2083213768);
(1:0.1461418217	2:0.1932916701	(3:0.1728303664	4:0.2185675862):0.1527410599);
(1:0.0981138112	2:0.0888413564	(3:0.1223638515	4:0.1829133787):0.1288460003);
(1:0.1436442054	2:0.2334120697	(3:0.3404335692	4:0.2384930824):0.2256991456);
(1:0.1907272876	2:0.1467829045	(3:0.1621908405	4:0.1780178449):0.2449510963);
(1:0.2585321133	2:0.2035015202	(3:0.1860541788	4:0.2055690983):0.4352377282);
(1:0.1803933303	2:0.1909516823	(3:0.2036015851	4:0.2341694493):0.6642453446);
(1:0.2401415746	2:0.1529033047	(3:0.2148084090	4:0.2119301260):0.0793068036);
(1:0.1227635601	(2:0.1252736006	3:0.3244981433):0.0582100046	4:0.1944894515);
(1:0.1838840715	2:0.3130339404	(3:0.2141134316	4:0.0681618724):0.4862090052);
(1:0.1597689797	2:0.2260338387	(3:0.1069063506	4:0.2253000732):0.2069042582);
(1:0.2889035580	2:0.1999476720	(3:0.2547367545	4:0.2202464353):0.4757400333);
(1:0.1271291014	2:0.1917227927	(3:0.1742629403	4:0.2106517211):0.1056053987);
(1:0.0625564540	2:0.2110832132	(3:0.1321445988	4:0.1150279033):0.1132510161);
(1:0.1571848566	2:0.1418281964	(3:0.1125552298	4:0.2029988781):0.2478206760);
(1:0.2391583399	2:0.4198915261	(3:0.2469281170	4:0.2835378836):0.3132557641);
(1:0.3664885716	2:0.3262951690	(3:0.3746085369	4:0.1595217323):0.2492317137);
(1:0.2231568992	2:0.2477956701	(3:0.1694905779	4:0.1378458018):0.3254391649);
(1:0.2277871087	2:0.1514553087	(3:0.1018087282	4:0.1082770858):0.4272799480);
(1:0.2079291294	2:0.1800393372	(3:0.1464033596	4:0.2270564158):0.1790470399);
(1:0.1261221439	2:0.1150627876	(3:0.0906302174	4:0.1499437349):0.2231772210);
(1:0.1056693721	2:0.0872014781	(3:0.1175500991	4:0.1368588139):0.1440490561);
(1:0.1312896406	2:0.0695972596	(3:0.1154412629	4:0.1684997862):0.0987617586);
(1:0.2512187009	2:0.2458485019	(3:0.2722624759	4:0.3359396083):0.1019714804);
(1:0.1783652153	2:0.1764594036	(3:0.1594819136	4:0.1292098844):0.2077340562);
(1:0.2977848592	2:0.2215793612	(3:0.1971212225	4:0.1682804779):0.3327488425);
(1:0.4323949273	2:0.1567589093	(3:0.1321970748	4:0.1651311151):0.2038129745);
(1:0.1685066973	2:0.2346457579	(3:0.1866238395	4:0.1590721169):0.3603052559);
(1:0.2607975859	2:0.2317847387	(3:0.1978132166	4:0.1800499258):0.2433370703);
(1:0.3321702697	2:0.7453628943	(3:0.0894998537	4:0.8120224302):0.6419257282);
(1:0.3819532287	2:0.4670268041	(3:0.2519306766	4:0.3261854313):0.2015598334);
(1:0.1032131360	2:0.3246033748	(3:0.2349675777	4:0.0987157228):0.2402832016);
(1:0.2225836950	2:0.1816206976	(3:0.1187169595	4:0.2136105356):0.2207039657);
(1:0.1370096503	2:0.3155179692	(3:0.2629031761	4:0.1872464782):0.5629134893);
(1:0.1355430068	2:0.2069375257	(3:0.1287545919	4:0.1215628429):0.2471674016);
(1:0.1107719712	2:0.1550500466	(3:0.0729547588	4:0.0685883097):0.1818874596);
(1:0.0944800472	(2:0.1105649937	3:0.1677936835):0.0495896291	4:0.6161763601);
(1:0.2620361783	2:0.1313795967	(3:0.1188346132	4:0.1479962489):0.1304971510);
(1:0.1012906659	2:0.1699065103	(3:0.2815587676	4:0.1235294944):0.1007479451);
(1:0.1559928302	2:0.3622310187	(3:0.1391883445	4:0.2639784823):0.1135993844);
(1:0.0590422101	(2:0.1274294608	4:0.1660078844):0.0146005010	3:0.6499768458);
(1:0.1854954759	2:0.3088123002	(3:0.2024728361	4:0.1973267999):0.2699082496);
(1:0.1418269571	2:0.2766008575	(3:0.1932291926	4:0.2227181023):0.3003490414);
(1:0.0948685197	2:0.0997146100	(3:0.1250123388	4:0.1025382778):0.1109108878);
(1:0.1317016136	2:0.1903795636	(3:0.1598589331	4:0.1595997560):0.2602160160);
(1:0.1718080002	2:0.1778569240	(3:0.2404865412	4:0.1602823196):0.1694882967);
(1:0.1993046982	2:0.3227628879	(3:0.2103582315	4:0.1016127413):0.4073027381);
(1:0.3433162767	2:0.0650919818	(3:0.0909015020	4:0.0670786475):0.2075998084);
(1:0.1174851594	2:0.1691216487	(3:0.1442591367	4:0.1647906080):0.2409116559);
(1:0.0879443449	2:0.2555233003	(3:0.0772407863	4:0.1066468195):0.1525919850);
(1:0.2224305246	2:0.2420439073	(3:0.2360493803	4:0.2638880992):0.2097621076);
(1:0.2207427508	2:0.1722564668	(3:0.1225377380	4:0.3197381683):0.3353880711);
(1:0.0859678386	2:0.1153548646	(3:0.1228949260	4:0.1052388303):0.0829940390);
(1:0.1592602843	2:0.2191429922	(3:0.1531812151	4:0.1915133064):0.1973244773);
(1:0.1408188139	2:1.0015829310	(3:0.1851932642	4:0.1567567708):0.1782293127);
(1:0.2047285867	2:0.3189638235	(3:0.2717094053	4:0.1512799890):0.3146859938);
(1:0.1497736756	2:0.3671168363	(3:0.2569694834	4:0.2765635466):0.3190028777);
(1:0.1908584113	2:0.2685569592	(3:0.3458677837	4:0.1593774018):0.3629365461);
(1:0.2370108091	2:0.3019435965	(3:0.1689090543	4:0.0862849487):0.1413782565);
(1:0.3373890271	(2:0.2795396585	4:0.3739393950):0.0400765474	3:0.4506789845);
(1:0.1156734106	2:0.2313742864	(3:0.0805536923	4:0.1143312430):0.1332733125);
(1:0.0910550852	2:0.0954879264	(3:0.0706894795	4:0.0785953442):0.0986583338);
(1:0.2319063770	2:0.5267929945	(3:0.2753594012	4:0.3168513156):0.5020851724);
(1:0.1555379102	2:0.2863275975	(3:0.1793626251	4:0.4772075204):0.2677817063);
(1:0.2886165193	2:0.3083683927	(3:0.3269091775	4:0.1219519376):0.3145588825);
(1:0.2296198737	2:0.1583391259	(3:0.1822284122	4:0.2066708194):0.3053202110);
(1:0.1136949325	2:0.2017270231	(3:0.1357749320	4:0.1528874549):0.2080608620);
(1:0.3026447383	2:0.1421768863	(3:0.2114021947	4:0.1901677869):0.4052330427);
(1:0.1226070315	2:0.3703555788	(3:0.1372009337	4:0.1611090845):0.1242961995);
(1:0.2826533367	2:0.1578754194	(3:0.1900050663	4:0.1592011306):0.2716084526);
(1:0.1540100039	2:0.3596938018	(3:0.1948368910	4:0.2360384311):0.5479939665);
(1:0.3861916307	2:0.2465954331	(3:0.2388209981	4:0.1465116344):0.3858636767);
(1:0.1605348771	2:0.2710644214	(3:0.2060729438	4:0.0983949688):0.2740709720);
(1:0.1211341217	2:0.1218670646	(3:0.1408466072	4:0.1051045011):0.2000474015);
(1:0.1820862746	2:1.1862823295	(3:0.2027685324	4:0.1719522550):0.3765162708);
(1:0.1599337189	2:0.1834541735	(3:0.1770985831	4:0.1027888194):0.2980694595);
(1:0.1345412231	(2:0.0851775623	3:0.4600662665):0.0264441037	4:0.2102007653);
(1:0.3354548318	2:0.1377230424	(3:0.2784293143	4:0.4782382154):0.1375276522);
(1:0.1920558125	2:0.1364050164	(3:0.2153887967	4:0.2541879905):0.2978224033);
(1:0.4701925015	2:0.1653358834	(3:0.0872760752	4:0.2518774838):0.1962015499);
(1:0.2653513029	2:0.1808452873	(3:0.1856625797	4:0.2038617591):0.4483865286);
(1:0.2534892339	2:0.2517349949	(3:0.1693049549	4:0.1924119967):0.3935266804);
(1:0.2156838429	2:0.1575491529	(3:0.2216185732	4:0.2201642497):0.2816230916);
(1:0.1979741820	2:0.1993942462	(3:0.1966622278	4:0.1543760958):0.2144621412);
(1:0.1014679530	2:0.1086102585	(3:0.0956292662	4:0.1438369058):0.2086673695);
(1:0.1261934675	2:0.1421125108	(3:0.1461371277	4:0.1349898402):0.1886462286);
(1:0.0856962662	2:0.1642419905	(3:0.1213580420	4:0.1129223923):0.1524089511);
(1:0.1797321860	2:0.2284345768	(3:0.1724864264	4:0.1358810773):0.1908029157);
(1:0.0807901081	2:0.0875469449	(3:0.1407063824	4:0.1145132784):0.1476259250);
(1:0.2665028539	2:0.1541132183	(3:0.1729989688	4:0.1223354915):0.2403048828);
(1:0.2539135904	2:0.1454625934	(3:0.1680362983	4:0.1188929363):0.1940402393);
(1:0.1059393940	2:0.2373144735	(3:0.1605058588	4:0.1488398223):0.2558708923);
(1:0.4579557387	2:0.2312349621	(3:0.2614303566	4:0.1770431270):0.4364860920);
(1:0.3063549812	2:0.2399183548	(3:0.2847169297	4:0.2081551195):0.2662963473);
(1:0.0911854026	2:0.2152098671	(3:0.1143398531	4:0.1193740102):0.1775585317);
(1:0.0696064489	2:0.1312942683	(3:0.1154518066	4:0.1685151211):0.0987741345);
(1:0.0875299812	2:0.1107782510	(3:0.1408778752	4:0.1313336160):0.1511830924);
(1:0.1150799602	2:0.1261288556	(3:0.0906369579	4:0.1499478606):0.2232274092);
(1:0.1800258223	2:0.2079135634	(3:0.1463938358	4:0.2270367567):0.1790229003);
(1:0.1859328259	2:0.3354821641	(3:0.1691746103	4:0.1212217696):0.4604557806);
(1:0.3263410320	2:0.3664296325	(3:0.3745991216	4:0.1595227097):0.2492247839);
(1:0.1331072165	2:0.3681087041	(3:0.1462288853	4:0.2450060158):0.4022020971);
(1:0.2114036815	2:0.1572338436	(3:0.3306134632	4:0.2568310656):0.2219677563);
(1:0.0888281166	2:0.0980976675	(3:0.1223436657	4:0.1828695012):0.1288085243);
(1:0.0299498178	2:0.3854706174	(3:0.3208641945	4:0.1733934176):0.5727571039);
(1:0.1933084944	2:0.1461453709	(3:0.1728426902	4:0.2185807049):0.1527585642);
(1:0.1418982196	2:0.1571325402	(3:0.1125562566	4:0.2030101509):0.2478359114);
(1:0.4299895536	2:0.2522715557	(3:0.2470662822	4:0.2861227817):0.3010137900);
(1:0.1534944259	2:0.2406749159	(3:0.7325627936	4:0.3437351571):0.1422935352);
(1:0.4123871432	2:0.2666518324	(3:0.1386394124	4:0.1853008336):0.1269539033);
(1:0.0944730127	2:0.1368994388	(3:0.1027690688	4:0.2911425249):0.1405269787);
(1:0.1561055102	2:0.1841828477	(3:0.1195518733	4:0.1628266366):0.3028542019);
(1:0.1176672991	2:0.1170788823	(3:0.1413691287	4:0.1031207724):0.2428880915);
(1:0.1908741572	2:0.1587471982	(3:0.1713757575	4:0.1626520824):0.2585021871);
(1:0.2405706502	2:0.2447042930	(3:0.1887015985	4:0.1601845894):0.5266968837);
(1:0.3247651113	2:0.2329755535	(3:0.2590124908	4:0.1809061769):0.3690483316);
(1:0.1660595148	2:0.1919838859	(3:0.2100285445	4:0.0933857436):0.5805271412);
(1:0.3390568139	2:0.1689013496	(3:0.3158592772	4:0.2901821204):0.4857127572);
(1:0.2066843738	2:0.1797217620	(3:0.1045464140	4:0.2927522676):0.2746377952);
(1:0.1465873767	2:0.1476704358	(3:0.1196274378	4:0.1121697703):0.1861183233);
(1:0.2998757539	2:0.2075416675	(3:0.2211619556	4:0.1811346801):0.2766504071);
(1:0.1276134352	2:0.1217311904	(3:0.1050538355	4:0.1435560945):0.1527478928);
(1:0.2575019588	2:0.2239840060	(3:0.1642872282	4:0.1188075360):0.0873567348);
(1:0.0980051911	2:0.0880450091	(3:0.0888461719	4:0.1334792799):0.1761859103);
(1:0.1746009156	2:0.2089877865	(3:0.1628501647	4:0.1917940092):0.2496895069);
(1:0.1132660500	2:0.1657748121	(3:0.1087928154	4:0.1992934551):0.1986971611);
(1:0.1114449573	2:0.0634920628	(3:0.0532876733	4:0.1291008110):0.1260472471);
(1:0.1979947353	2:0.2093630394	(3:0.2574273759	4:0.1752752677):0.5061658617);
(1:0.2428083285	2:0.2754221526	(3:0.2661950988	4:0.2118397667):0.3363083589);
(1:0.1559599036	2:0.2217694967	(3:0.1914665714	4:0.0880312372):0.2790653815);
(1:0.0986583080	2:0.2245258982	(3:0.1427693262	4:0.1489026816):0.1294861087);
(1:0.2329902965	2:0.1860916274	(3:0.1811316442	4:0.2270041382):0.3378937624);
(1:0.1891998534	2:0.0911288149	(3:0.1319912795	4:0.1490754878):0.3350220104);
(1:0.3608764284	2:0.1897757910	(3:0.1512868962	4:0.2827156509):0.3336201273);
(1:0.1162693439	2:0.4329539449	(3:0.2445093754	4:0.1947749059):0.4740279162);
(1:0.2016049359	2:0.1123223863	(3:0.2949927209	4:0.4102629177):0.1160371194);
(1:0.1308605028	2:0.1644533962	(3:0.1248939652	4:0.2344139633):0.1566589279);
(1:0.1739710537	2:0.2598102005	(3:0.1490182874	4:0.1798002658):0.3418613798);
(1:0.4718648913	2:0.1497566381	(3:0.2760345655	4:0.1230982383):0.2477550846);
(1:0.1380100896	2:0.3132644820	(3:0.1363488081	4:0.1639246926):0.2129466749);
(1:0.1016748732	2:0.1251878953	(3:0.0755905899	4:0.1338012995):0.1519525263);
(1:0.2083987064	2:0.1403837296	(3:0.3533055767	4:0.2021476137):0.3280787006);
(1:0.6354028326	2:0.3602061952	(3:0.4309688513	4:0.1820258549):0.6510756076);
(1:0.2169408207	2:0.1391784750	(3:0.2066422198	4:0.1554336916):0.2233201609);
(1:0.2194257567	2:0.1614327361	(3:0.1467401368	4:0.2103157456):0.1887415246);
(1:0.1153514088	2:0.0859662238	(3:0.1228910348	4:0.1052368770):0.0829908301);
(1:0.1723797098	2:0.2205926304	(3:0.1225480075	4:0.3196468535):0.3352732254);
(1:0.2441144407	2:0.2252750205	(3:0.2359402341	4:0.2649264522):0.2106516449);
(1:0.1754393220	2:0.1622954427	(3:0.1494428360	4:0.0429038746):0.2433554295);
(1:0.2063299702	2:0.1546644457	(3:0.1636549537	4:0.1352621440):0.2554882896);
(1:0.0653705925	2:0.3436758078	(3:0.0909109965	4:0.0670839997):0.2077092995);
(1:0.1778569310	2:0.1718086133	(3:0.2404863943	4:0.1602831984):0.1694882157);
(1:0.1903760529	2:0.1317026538	(3:0.1598568941	4:0.1595968187):0.2602104092);
(1:0.0996981891	2:0.0948566494	(3:0.1249882787	4:0.1025198892):0.1108806738);
(1:0.2785857654	2:0.1413369051	(3:0.1912387186	4:0.2222264296):0.3049808847);
(1:0.3079643809	2:0.1858978322	(3:0.1992343835	4:0.1987111326):0.2702057387);
(1:0.1589057853	2:0.1092594199	(3:0.1385141031	4:0.0834410770):0.1479360468);
(1:0.3643587971	2:0.1529475812	(3:0.1423479356	4:0.2582260814):0.1168641108);
(1:0.1699081930	2:0.1012893324	(3:0.2815594002	4:0.1235300477):0.1007483214);
(1:0.1313789911	2:0.2620358272	(3:0.1188345974	4:0.1479960687):0.1304968265);
(1:0.1692816138	2:0.1834370376	(3:0.0872060933	4:0.9304051618):0.1136098305);
(1:0.0998477874	(2:0.1239031915	4:0.5146125346):0.0152417351	3:0.2399512492);
(1:0.2246413419	2:0.1449142886	(3:0.1864367800	4:0.1081095893):0.1427315885);
(1:0.1818522629	2:0.2227055615	(3:0.1188996320	4:0.2123698430):0.2209752543);
(1:0.2070290121	2:0.1355514458	(3:0.1287790319	4:0.1215954546):0.2473131283);
(1:0.1550329637	2:0.1107856453	(3:0.0729547315	4:0.0685882478):0.1818814252);
(1:0.2583896279	2:0.1911255000	(3:0.1214769661	4:0.2192984724):0.1953925077);
(1:0.3279789099	2:0.2294137049	(3:0.1319985750	4:0.3185327507):0.3402909008);
(1:0.2110896224	2:0.0625525565	(3:0.1321465728	4:0.1150298751):0.1132543558);
(1:0.3016792787	2:0.2689869856	(3:0.2632397612	4:0.2259769034):0.5484082121);
(1:0.2260196336	2:0.1597466505	(3:0.1068998142	4:0.2252767557):0.2068745307);
(1:0.3131434473	2:0.1837900747	(3:0.2141997949	4:0.0681376605):0.4863159928);
(1:0.1264278745	(2:0.3133368432	4:0.3745358171):0.0270199823	3:0.3989554648);
(1:0.1910171146	2:0.1804588931	(3:0.2036565836	4:0.2343235383):0.6650406190);
(1:0.2035424242	2:0.2584904965	(3:0.1860531073	4:0.2055666499):0.4352285015);
(1:0.1503444925	2:0.1853254860	(3:0.1657601957	4:0.1757243365):0.2516336954);
(1:0.1570200091	2:0.1035934298	(3:0.1065372714	4:0.1215623770):0.1699286831);
(1:0.3229631035	2:0.1486188108	(3:0.2101790637	4:0.1088179773):0.3122822119);
(1:0.6301289713	(2:0.3550793447	3:0.1444656471):0.0741346700	4:0.2104687577);
(1:0.1053007142	2:0.2486224426	(3:0.1181483659	4:0.1375852915):0.1675786785);
(1:0.1573863958	2:0.1782490277	(3:0.1850284816	4:0.1131810302):0.1178810258);
(1:0.1550273766	2:0.1774906952	(3:0.1776664552	4:0.1176029898):0.2401385402);
(1:0.2028971013	2:0.1174860570	(3:0.1170211508	4:0.2070103827):0.2689124184);
(1:0.1826893839	2:0.3912025206	(3:0.0994674475	4:0.1587680539):0.1114485031);
(1:0.1923658505	2:0.1513956667	(3:0.2010025061	4:0.1821159392):0.2612906413);
(1:0.1843611131	2:0.2417704366	(3:0.1329159791	4:0.1698448226):0.2316710969);
(1:0.2423803612	2:0.2727952531	(3:0.2992098215	4:0.1715680545):0.2023676258);
(1:0.2092100567	2:0.1540919910	(3:0.1966819260	4:0.2210366818):0.2209884955);
(1:0.0587165766	(2:0.1399558441	3:0.1986495660):0.0331569767	4:0.6835651054);
(1:0.1415601048	(2:0.2826818305	4:0.1435146500):0.0617716569	3:0.2763872710);
(1:0.2718711465	2:0.2767967463	(3:0.2062509062	4:0.2141632700):0.4537913257);
(1:0.2090594160	2:0.3842370058	(3:0.2679032305	4:0.2110240074):0.6722713323);
(1:0.1404679439	2:0.1285871343	(3:0.1490391823	4:0.1351040866):0.1857454858);
(1:0.1172369298	2:0.0938196022	(3:0.0973507822	4:0.1456825817):0.2153859049);
(1:0.1996919837	2:0.1982225803	(3:0.1968550604	4:0.1545393013):0.2148242067);
(1:0.1071598392	2:0.3288410369	(3:0.5237843105	4:0.1602074476):0.1176033821);
(1:0.1310844393	2:0.2397678142	(3:0.2058716921	4:0.2758131600):0.2914676550);
(1:0.2493963951	2:0.2548123305	(3:0.1693491605	4:0.1939724235):0.3931781350);
(1:0.1808946882	2:0.2660917683	(3:0.1861734581	4:0.2028312541):0.4473459204);
(1:0.1653324194	2:0.4702063423	(3:0.0872712738	4:0.2518857761):0.1962084057);
(1:0.1532553867	2:0.1476901388	(3:0.2241080962	4:0.1326695708):0.1705684108);
(1:0.1930156435	2:0.2534320842	(3:0.1492859798	4:0.3593367896):0.5430416239);
(1:0.0977284791	2:0.0786960676	(3:0.0921934817	4:0.1106764488):0.1665805175);
(1:0.2304014524	2:0.1810606270	(3:0.1021334141	4:0.2229965509):0.3362651952);
(1:0.1322750657	2:0.4775792037	(3:0.1997367547	4:0.1177059770):0.2026619540);
(1:0.4645620975	2:0.1816522152	(3:0.2158298329	4:0.1559005854):0.4337857088);
(1:0.1170081991	2:0.1312908277	(3:0.1580091585	4:0.1089161697):0.1771552497);
(1:0.1524101441	2:0.1670220193	(3:0.1835234078	4:0.1741660244):0.2479018165);
(1:0.7483534459	2:0.3313834860	(3:0.0886988965	4:0.8148004220):0.6445434085);
(1:0.2319144121	2:0.2606564564	(3:0.1978073323	4:0.1800430832):0.2433224382);
(1:0.0611585008	2:0.1707563273	(3:0.1523739663	4:0.0764913808):0.2128710728);
(1:0.2215142251	2:0.2978101515	(3:0.1971111721	4:0.1682712412):0.3327128751);
(1:0.1764629887	2:0.1783686930	(3:0.1594848720	4:0.1292115158):0.2077399694);
(1:0.1499194293	2:0.1002921238	(3:0.2143674422	4:0.2075843589):0.0535597446);
(1:0.1361722192	2:0.2656541575	(3:0.2572271126	4:0.2449173767):0.3708072694);
(1:0.2414794134	2:0.1996616725	(3:0.1321720934	4:0.1352055686):0.4143990437);
(1:0.3026341046	2:0.1569871263	(3:0.1498295833	4:0.1082947041):0.1130309248);
(1:0.1541074099	2:0.3475884666	(3:0.1951422910	4:0.1462165310):0.3174711023);
(1:0.2601213258	2:0.2435086541	(3:2.0110961876	4:0.2868802896):0.0543842539);
(1:0.2281670615	(2:0.1614873881	3:0.2203422557):0.9871915178	4:0.4581295868);
(1:0.2227559330	2:0.1182326674	(3:0.1284863391	4:0.1636587444):0.2281865557);
(1:0.2405447201	2:0.1474672816	(3:0.2146473483	4:0.1578888304):0.0928856550);
(1:0.1138394059	2:0.2762045698	(3:0.2118787730	4:0.2046065569):0.3576524903);
(1:0.1199662737	2:0.0919933778	(3:0.0899582309	4:0.0960984148):0.1011837546);
(1:0.1923545506	2:0.1596927542	(3:0.1452737085	4:0.1621890547):0.4602456782);
(1:0.2702072727	2:0.1294449163	(3:0.1707839816	4:0.1456768523):0.2529503102);
(1:0.2409440780	2:0.2557133053	(3:0.2036758327	4:0.2012563635):0.3097174072);
(1:0.1413610182	2:0.1337694417	(3:0.1451246860	4:0.0861214624):0.0966090351);
(1:0.0784327994	2:0.2248542498	(3:0.1805770341	4:0.0904851616):0.1764389011);
(1:0.1386521960	2:0.2720818395	(3:0.1850981354	4:0.1313427910):0.3548972189);
(1:0.2392946604	2:0.2288167854	(3:0.1769210011	4:0.2289221006):0.0869117748);
(1:0.1004754288	2:0.1796646839	(3:0.1364464809	4:0.1259238842):0.1840500026);
(1:0.2194828619	2:0.2255278053	(3:0.3224375762	4:0.2870843086):0.2601233017);
(1:0.0428436686	2:0.0837399454	(3:0.0913673312	4:0.0685908103):0.1952204024);
(1:0.1471719450	2:0.2455316961	(3:0.2520005225	4:0.2112590647):0.3209170213);
(1:0.2759281045	2:0.2430935560	(3:0.0983010358	4:0.1834296822):0.3355316879);
(1:0.6774218784	2:0.3233141536	(3:0.1978282203	4:0.2310151929):0.5474793189);
(1:0.0896767471	2:0.1206556547	(3:0.1113998136	4:0.0918151122):0.1449783824);
(1:0.1896964329	2:0.2629986240	(3:0.0869440790	4:0.0630647490):0.0953899125);
(1:0.2068558774	2:0.2405951920	(3:0.1675732695	4:0.1837245175):0.4391895505);
(1:0.2540905086	2:0.1857914437	(3:0.1658245881	4:0.2498748920):0.4193273564);
(1:0.1837946166	2:0.2581445765	(3:0.1328039202	4:0.0626887541):0.1564359971);
(1:0.1055902986	2:0.3167046510	(3:0.1939722618	4:0.2573995684):0.0699988667);
(1:0.1187672941	2:0.3866332553	(3:0.1528310348	4:0.2180847095):0.3295177274);
(1:0.0804878982	2:0.5429543591	(3:0.2961853386	4:0.1896807336):0.3522418114);
(1:0.2598115355	2:0.1739721291	(3:0.1490180686	4:0.1798014583):0.3418652940);
(1:0.1645161664	2:0.1308309330	(3:0.1249074366	4:0.2344601120):0.1566931404);
(1:0.1062943701	2:0.1798715696	(3:0.1264546215	4:0.1271588466):0.1968102345);
(1:0.4336868565	2:0.1159930912	(3:0.2447457679	4:0.1949103210):0.4750260358);
(1:0.1897768302	2:0.3608679476	(3:0.1512862030	4:0.2827133495):0.3336132195);
(1:0.1861023422	2:0.2329830286	(3:0.1811340452	4:0.2270011649):0.3378896624);
(1:0.2245237950	2:0.0986619416	(3:0.1427693658	4:0.1489025926):0.1294861796);
(1:0.1159751534	2:0.0970643287	(3:0.0923130901	4:0.0975368094):0.1431615608);
(1:0.0635010392	2:0.1114364834	(3:0.0532872486	4:0.1291022487):0.1260485562);
(1:0.2442371970	2:0.4337250978	(3:0.2337701077	4:0.2027196155):0.2032181063);
(1:0.2083445133	2:0.1717259014	(3:0.1637896530	4:0.1969712760):0.2520109027);
(1:0.0880521514	2:0.0979981399	(3:0.0888469167	4:0.1334777908):0.1761842737);
(1:0.1217417281	2:0.1276024393	(3:0.1050540479	4:0.1435521353):0.1527417031);
(1:0.1953486427	2:0.2728898558	(3:0.2113241989	4:0.3749598705):0.2584284824);
(1:0.1797199859	2:0.2066849468	(3:0.1045475232	4:0.2927497120):0.2746344550);
(1:0.1919200685	2:0.1660512628	(3:0.2099270162	4:0.0934114259):0.5802143250);
(1:0.2590732576	2:0.2872068177	(3:0.2621704694	4:0.1814953098):0.3435136424);
(1:0.2447459748	2:0.2405850718	(3:0.1887084051	4:0.1602021443):0.5268155109);
(1:0.1587488224	2:0.1908710033	(3:0.1713753441	4:0.1626500093):0.2584968810);
(1:0.1600698135	2:0.3017077113	(3:0.1365231806	4:0.1831240608):0.2037920217);
(1:0.1170643459	2:0.1176727422	(3:0.1413752855	4:0.1031200555):0.2429042941);
(1:0.1841620614	2:0.1561352674	(3:0.1195535780	4:0.1628304635):0.3028648700);
(1:0.1291723963	2:0.0946146486	(3:0.1230533034	4:0.1409554033):0.1116022039);
(1:0.2666563185	2:0.4123883887	(3:0.1386380874	4:0.1853011857):0.1269506701);
(1:0.1848867767	2:0.1887498426	(3:0.1360031305	4:0.2084487585):0.1847602514);
(1:0.3601010944	2:0.1538511428	(3:0.1948599705	4:0.2362798201):0.5487676809);
(1:0.1579778381	2:0.2825428896	(3:0.1899908651	4:0.1591892391):0.2715643896);
(1:0.1421776258	2:0.3026385890	(3:0.2114008775	4:0.1901658252):0.4052236391);
(1:0.2017283637	2:0.1136935661	(3:0.1357751889	4:0.1528870012):0.2080604233);
