# Supplementary material for: The Chloranthus sessilifolius genome provides insight into early diversification of angiosperms
Source: Nat Commun. 2021 Nov 26;12:6929. doi: 10.1038/s41467-021-26931-3 (PMC8626421; doi:10.1038/s41467-021-26931-3)
Supplement: Supplementary file 4 — Source Data [file 41467_2021_26931_MOESM4_ESM.zip › Fig. 2b and Supplementary Figure 18a/Chloranthus_Prunus.nwk]

(1:0.3684326780	2:0.2779012331	(3:0.2842619989	4:0.3698318382):0.0568397566);
(1:0.3246232069	2:0.2372855450	(3:0.3055427230	4:0.3587602888):0.0631873600);
(1:0.2469450021	2:0.2298184287	(3:0.1835332569	4:0.2213318701):0.1301183289);
(1:0.1553384768	2:0.2169578202	(4:0.1616730483	5:0.1831126837):0.0819759016);
(1:0.1224562164	(2:0.1803503878	(3:0.2736156301	5:0.3426735683):0.1101479559):0.0269620028	4:0.7138579537);
(1:0.3994881809	(2:0.4152397928	4:0.7561370692):0.1483963198	3:0.7616456921);
(1:0.1892169520	2:0.1528915616	(3:0.4549364221	4:0.2108595659):0.1679991748);
(1:0.3630075350	(2:0.3172043001	3:0.2971771162):0.1258048099	4:0.3493555277);
(1:0.1850793061	2:0.1455416752	(4:0.2966410722	5:0.2210484369):0.1325773754);
(1:0.1542759183	2:0.3995814985	(3:0.2821757137	(4:0.1897208677	5:0.1390509559):0.0626001516):0.1042981535);
(1:0.1461921041	2:0.4061016021	(3:0.1666195467	5:0.1984769462):0.0511072169);
(1:0.2665323328	2:0.2351552488	(3:0.5155929452	5:0.3654342168):0.1591456179);
(1:0.1212408595	2:0.1730057210	(4:0.2431683330	5:0.2130504315):0.1331211450);
(1:0.1130282736	2:0.1788979578	(4:0.3301830268	5:0.1955232083):0.0671977702);
(1:0.3595749806	2:0.1914705063	(3:0.2802208783	5:0.3889992084):0.1777745426);
(1:0.1467890077	2:0.0823601184	(4:0.2180425480	5:0.2569069799):0.0789878855);
(1:0.1782306278	(3:0.1177487745	4:0.6101599886):0.0368247083	5:0.1345385538);
(1:0.2904965755	2:0.3251225421	(3:0.4690628737	5:0.4339859390):0.4019189489);
(1:0.3703526860	(3:0.3542688556	4:0.2963279664):0.0852244869	5:0.5827878943);
(1:0.2625874971	2:0.3151092992	(3:0.4412511049	5:0.3007092807):0.1094713251);
(1:0.2529557351	2:0.2465882591	(4:0.3959841231	5:0.5566161138):0.1694954365);
(1:0.1384139109	2:0.1783576706	(4:0.2352784890	5:0.2855071559):0.0500112213);
(1:0.2236615710	(3:0.1946712878	5:0.1841679912):0.0750323220	4:0.3703442666);
(1:0.3412825071	(3:0.1769118799	5:0.2783927915):0.0700124840	4:0.2528550613);
(2:0.1716560889	(3:0.1330796293	4:0.4141716597):0.0387294741	5:0.2571757024);
(1:0.3163334157	2:0.1406856095	(3:0.1844038055	4:0.1529840388):0.0500286780);
(1:0.2211395289	2:0.1570860314	(3:0.4163484957	5:0.2478259213):0.0760365797);
(1:0.1861594017	3:0.3020753129	(4:0.1517240599	5:0.1481928468):0.0297773619);
(1:0.2308476332	(3:0.2888402845	4:0.2144253705):0.0224812800	5:0.4038524496);
(1:0.2624371573	2:0.2343715811	(3:0.3137537002	4:0.2955103937):0.0794947300);
(1:0.2085340515	2:0.1580883809	(3:0.1875393833	4:0.2346924803):0.0807639465);
(1:0.2394804016	2:0.2237497718	(3:0.2881273307	4:0.2525866266):0.0898018074);
(1:0.4932127402	2:0.3068108749	(3:0.3228155200	4:0.2898198487):0.1851966687);
(1:0.2885123587	(2:0.2246605037	4:0.3093939718):0.4101224988	3:0.2324432457);
(1:0.3951365516	(3:0.4410326031	5:0.1699452521):0.0613650944	4:0.1490172806);
(1:0.1081096990	2:0.1018063216	(3:0.2435041747	5:0.1734005617):0.0429714325);
(1:0.2287988905	2:0.2675846134	(3:0.3081590948	5:0.2930950612):0.2169296699);
(1:0.1735239623	2:0.1900147829	((3:0.2638251298	4:0.5331700154):0.0297230798	5:0.1674279403):0.1000478155);
(1:0.1597478732	2:0.1531874989	(3:0.2218028466	5:0.2341922411):0.0948586950);
(1:0.2794490324	2:0.3453042427	(3:0.2895869330	4:0.2972801619):0.1107382941);
(1:0.2395679791	2:0.1868601938	(4:0.2219906956	5:0.2347575283):0.0935162593);
(1:0.1144542635	2:0.3671520225	(4:0.3004913940	5:0.3010815978):0.1089292469);
(1:0.2237133568	2:0.3296660128	(3:0.3952453962	(4:0.6584284253	5:0.4044719136):0.1069408138):0.2297823850);
(1:0.2238368145	2:0.2625209614	(3:0.3476761889	4:0.2455413162):0.1250460478);
(1:0.1831917442	(3:0.2037598907	5:0.2017390617):0.0462297721	4:0.2109760966);
(1:0.1549109575	2:0.1783721723	(3:0.2752544821	5:0.2722218626):0.0599025061);
(1:0.1620431059	(2:0.1417868462	3:0.3441568969):0.0272074537	5:0.5379225296);
(1:0.2004757706	2:0.1763462546	(3:0.2643452285	4:0.2637236045):0.0854811254);
(1:0.1695510278	2:0.3796871037	(3:0.3437328587	5:0.4005629084):0.1232422386);
(1:0.1596355596	2:0.1460954737	(3:0.2099092331	5:0.2828586366):0.0685076085);
(1:0.2263294573	2:0.2781908984	(4:0.3605285458	5:0.3146809259):0.0877499903);
(1:0.0842614665	2:0.0851901147	(3:0.0947253590	5:0.1023771681):0.0939906413);
(1:0.1694404180	2:0.1769439228	(3:0.1757886902	4:0.2628618375):0.1312973424);
(1:0.3421922606	(2:0.2319398414	(3:0.3490371486	5:0.4399226615):0.0500118125):0.4193158454	4:0.4565464745);
(1:0.1413470909	2:0.2165268791	(3:0.2632479445	4:0.5797619465):0.0904180435);
(1:0.1253330888	2:0.2304699103	(3:0.1771818105	4:0.3364982689):0.2181258777);
(1:0.2440431123	2:0.2715055357	(4:0.4434422608	5:0.4183274491):0.1762094101);
(1:0.2810159722	(3:0.2600538162	5:0.4300381722):0.0404596670	4:0.3624028384);
(1:0.1936587899	2:0.2415261439	(3:0.4928902889	4:0.2893701217):0.0948431118);
(2:0.2999760920	(3:0.3858502480	5:0.5197737880):0.1405535009	4:0.2954826540);
(1:0.1176933538	2:0.1327703643	(3:0.1934303666	5:0.1353419936):0.0682085132);
(1:0.1238640463	2:0.2849825020	(3:0.2570822902	5:0.1546406418):0.0805677731);
(1:0.1436465611	2:0.1392082158	(4:0.2070544427	5:0.2554309524):0.0653259053);
(1:0.2544025996	2:0.2079712048	(3:0.3337778673	5:1.0369186557):0.0555295974);
(1:0.3216314131	2:0.3233068093	((3:0.5922087842	4:0.1431321812):0.0897154177	5:0.4106851734):0.0643741778);
(1:0.2466856340	(3:0.4327167338	4:0.2375337911):0.0991940329	5:0.2346079803);
(1:0.2368903883	3:0.2911914630	(4:0.3300942715	5:0.4736124653):0.0899477772);
(1:0.1901823417	(2:0.2081549442	4:0.2275347179):0.3579014550	3:0.2044036687);
(1:0.2515817449	2:0.1966257950	(3:0.3942283580	4:0.3278142973):0.1917825540);
(1:0.3456147435	(3:0.7006368483	5:0.8445318998):0.1441846666	4:0.5973618763);
(1:0.1430955635	3:0.3876290286	(4:0.2876622312	5:0.2378997782):0.1004898288);
(1:0.1671314591	(3:0.2764388442	4:0.1946805150):0.0678811875	5:0.2292852297);
(1:0.1055376630	(2:0.2273266305	5:0.1063194104):0.0296067204	4:0.0692752652);
(1:0.2228083904	2:0.2266696919	(3:0.2828378228	5:0.4127658408):0.1040611441);
(1:0.2324856800	(2:0.1980455985	5:0.2265094064):0.1868792920	3:0.1670855116);
(1:0.1877142803	2:0.1646478729	(3:0.2797197993	4:0.3191588351):0.0799041223);
(1:0.4892202842	2:0.2428472566	(3:0.3419102894	5:0.4645691269):0.0810671829);
(1:0.1773364645	2:0.1306246032	(3:0.2073685422	5:0.1992037318):0.0859567118);
(1:0.1629770620	(2:0.3934416985	(3:0.2426585220	4:0.4679341873):0.1399600016):0.2286261047	5:0.0800916110);
(1:0.5891054169	2:0.1401638557	(3:0.2848274574	4:0.3931639462):0.3067057366);
(1:0.2019064306	2:0.2082401771	(3:0.3809057848	4:0.3195332236):0.1284379065);
(1:0.1726308546	(3:0.4496684759	4:0.1741365953):0.0841024157	5:0.4726689088);
(1:0.2654784546	2:0.2553175538	((3:0.4224324668	4:0.4651999219):0.0426455084	5:0.4729648411):0.1519845523);
(1:0.1493242285	2:0.2299862832	((3:0.3565966371	5:0.2332240938):0.0045077275	4:0.3803640421):0.1480209703);
(2:0.3220210673	3:0.6867335374	(4:0.5692888726	5:0.5567951405):0.1502720730);
(1:0.1478645949	2:0.2362339391	(3:0.4490567335	4:0.2905035501):0.0697189332);
(1:0.1651052833	3:0.2355789162	(4:0.2616628148	5:0.2458814347):0.0361796175);
(1:0.1978409080	2:0.1190495018	(3:0.1909206324	5:0.1416867800):0.0625774403);
(1:0.1169584791	2:0.1459761441	(3:0.1138829245	(4:0.1015403488	5:0.1547555530):0.0357483744):0.0562049837);
(2:0.2543016737	(3:0.3344614660	4:0.2890256018):0.0760584827	5:0.3038058216);
(1:0.2439377205	2:0.3831849580	(3:0.2057419246	4:0.2970368147):0.0813417864);
(1:0.3183554829	2:0.3218818846	(3:0.4285684343	5:0.4445607800):0.1721429361);
(1:0.1159313543	2:0.1271444045	(4:0.2274090201	5:0.1817693450):0.0752646197);
(1:0.1528842891	2:0.1655957545	(3:0.1890756267	4:0.1514369919):0.0832855886);
(1:0.5792059953	2:0.1695874764	(4:0.2344353539	5:0.1983772911):0.0704278213);
(1:0.4093377005	2:0.2278083616	(4:0.2254797874	5:0.2424817642):0.0363890441);
(1:0.8602117220	2:0.0959329109	(4:0.2250076694	5:0.3133256174):0.1349483010);
(1:0.2356578287	(3:0.2907378521	5:0.4933587600):0.1020226137	4:0.3801161806);
(1:0.1017466699	2:0.1784083688	(3:0.1800129941	5:0.1492990408):0.0866155102);
(1:0.4570952802	3:0.4164689536	(4:0.1855334092	5:0.3825211062):0.1353216420);
(1:0.2431486697	(3:0.2731100161	5:0.2670312057):0.0328556933	4:0.3010853261);
(1:0.4431658300	(3:0.1945877032	4:0.2822861450):0.0725902924	5:0.4018770637);
(1:0.1291736487	2:0.0782182884	(3:0.2070514733	4:0.1086088297):0.0585916128);
(1:0.2622777852	2:0.1717599409	((3:0.1639427536	4:0.1947751162):0.0480122443	5:0.2714072817):0.0488457166);
(1:0.0970552920	2:0.0875017721	(3:0.1668470038	(4:0.1733770800	5:0.1805194929):0.0194853343):0.0544304008);
(1:0.1765461669	2:0.1876730284	(3:0.2393427371	4:0.2846812961):0.0605094634);
(1:0.1581850520	2:0.2036566265	(4:0.2368696288	5:0.1326239156):0.0813832988);
(1:0.4507611480	2:0.1107026408	(3:0.2077828984	4:0.3296715611):0.1044357469);
(1:0.1000496358	2:0.3926017412	(3:0.2051650476	4:0.1704633079):0.0613737882);
(2:0.3309934990	3:0.3128698544	(4:0.2493401878	5:0.5635836718):0.0347888192);
(2:0.3275283315	(3:0.3258186371	4:0.1984376266):0.0407398000	5:0.2263213250);
(1:0.6829399380	(2:0.1855383426	3:0.1865931991):0.0444766616	4:0.1380358773);
(1:0.1464387695	2:0.1388254522	(3:0.2596723817	4:0.2061693072):0.0872786647);
(1:0.1395917037	2:0.1462965167	(3:0.2969517042	(4:0.1779591857	5:0.2625973810):0.0868600453):0.0970623457);
(1:0.3481849265	2:0.3106190502	(3:0.1973136106	5:0.4304536304):0.3494115629);
(1:0.1169380252	2:0.1282297453	(3:0.1983409218	4:0.1587175512):0.1060550646);
(1:0.3421427239	2:0.1446442694	(3:0.2755307342	4:0.2801016329):0.1331038866);
(1:0.3087395912	2:0.4219020159	(3:0.4628976422	4:0.3184182754):0.0945262392);
(1:0.3695140103	2:0.2839836720	(3:0.2673127076	4:0.2987819875):0.0455748011);
(1:0.3690943585	(2:0.4110607586	5:0.3042121247):0.2661629024	3:0.3774113150);
(1:0.3308594551	(2:0.3245896750	5:0.4125305445):0.2867061047	3:0.3025514198);
(1:0.1273212906	(2:0.0797894894	3:0.1337397290):0.0627769516	5:0.1014438650);
(1:0.1729918857	2:0.3217200923	(3:0.2536322667	4:0.2912751941):0.1090026088);
(1:0.2012742284	2:0.1551540447	(3:0.2436767835	5:0.2418462023):0.1049723177);
(2:0.2531694606	(3:0.2086548589	4:0.2133931192):0.0445068588	5:0.1947615120);
(1:0.2433837622	2:0.2115769189	(3:0.3847976981	5:0.2632202122):0.0838251040);
(1:0.1954095041	2:0.0842605915	(3:0.3672796766	5:0.0921885056):0.1458636368);
(1:0.1644622866	2:0.1682535538	(3:0.2417729505	4:0.2557416692):0.0652938307);
(1:0.3313478425	2:0.1012593078	((3:0.2246802335	4:0.1703357320):0.0590687423	5:0.2126772997):0.0809728034);
(1:0.3003297971	2:0.3950542870	(3:0.1948057657	4:0.2840338209):0.1100742586);
(1:0.1339793061	2:0.0964202714	(3:0.1432454499	5:0.1275912667):0.0862638623);
(1:0.1662265682	2:0.1163270339	(4:0.1664793328	5:0.1047606621):0.0869311189);
(1:0.1444751102	2:0.2354618987	(3:0.2268319126	5:0.2074628633):0.3886985190);
(1:0.3288786677	2:0.3011359835	(4:0.4188504057	5:0.2994787225):0.0856411044);
(1:0.2786709650	2:0.0973205238	(3:0.1490699199	4:0.1386548737):0.0506279487);
(1:0.5070215899	(2:0.1714484390	3:0.2361313113):0.0715114032	5:0.1847550485);
(1:0.3329643092	2:0.2370994132	(3:0.7081916419	(4:0.3548444562	5:0.3044968413):0.1220719666):0.1742968281);
(1:0.1863686249	(2:0.0781584373	3:0.3575775859):0.0218277039	4:0.1153740189);
(2:0.1606045450	(3:0.1781309766	5:0.1632795498):0.0556907652	4:0.1717261970);
(1:0.4808147009	2:0.1800847006	(3:0.2848653154	5:0.4173757975):0.0350101854);
(1:0.2901021364	2:0.3341051768	(4:0.1926332995	5:0.3343224424):0.0790472137);
(1:0.5191254125	2:0.0958094523	(3:0.2204163188	4:0.1592282264):0.0858819869);
(1:0.1820896393	2:0.1541418858	(3:0.5214819383	4:0.2311953772):0.0522507480);
(1:0.2511485324	2:0.2290320951	(3:0.3891027576	5:0.1778814745):0.9147266496);
(2:0.1958643886	(3:0.1851818588	5:0.1837006956):0.0518493144	4:0.2161152788);
(1:0.2554084380	(3:0.6059013803	4:0.5748500427):0.2323437082	5:0.2918888525);
(1:0.1424883881	2:0.1127471092	(4:0.2173380698	5:0.1560449642):0.0612694938);
(2:0.1976302319	3:0.3391566875	(4:0.5120652638	5:0.7991631120):0.1295900595);
(1:0.2139893006	2:0.1332782221	(3:0.8283526691	4:0.1769689345):0.1420476998);
(1:0.2486373233	2:0.1704856901	(3:0.2524076283	5:0.2897320702):0.1061314297);
(1:0.2246172372	2:0.2259414614	(3:0.4826376337	5:0.2989897757):0.1006076000);
(1:0.1980405708	2:0.2127418589	(4:0.2310809830	5:0.2563694698):0.0973989989);
(1:0.0997834267	2:0.5411421334	(3:0.2204851959	(4:0.3355881449	5:0.2083396738):0.0000028476):0.0847675926);
(1:0.2441736749	2:0.3708119489	(3:0.4047600723	4:0.4436392463):0.0979951380);
(1:0.1451842672	(2:0.1523523377	4:0.3242518286):0.0245327657	3:0.1899411702);
(1:0.2061633475	2:0.1852698223	(4:0.2923275248	5:0.3271540136):0.1278280467);
(1:0.2514279712	2:0.1298300991	(4:0.2179209524	5:0.2068869482):0.0860854812);
(1:0.1208727382	2:0.0830106561	(4:0.1039302491	5:0.1963457950):0.1776152054);
(1:0.1760677703	2:0.1392320412	(3:0.2403106004	4:0.2078107807):0.0884165968);
(1:0.2337307613	2:0.2435090924	(4:0.3178372926	5:0.3837011676):0.1271549320);
(1:0.1101614553	2:0.0869911931	(3:0.1138809452	5:0.1691275757):0.1314304130);
(1:0.4176470777	2:0.2162489211	(3:0.1483018478	5:0.1995459529):0.0498599574);
(1:0.2329056966	2:0.2043762035	(3:0.2723875998	4:0.3730470586):0.0727269961);
(2:0.2380895602	(3:0.3571880400	4:0.1450737182):0.1408109675	5:0.7284548788);
(1:0.1792108395	2:0.1989946003	(4:0.2948134686	5:0.2509731508):0.0899983945);
(1:0.2632361477	2:0.6129732298	(3:0.6833532109	4:0.3397218754):0.1734777249);
(1:0.4294802974	(2:0.4284589799	3:0.0883472761):0.1111795720	4:0.1186520402);
(2:0.1434832447	(3:0.4346290884	5:0.1834629874):0.0434634071	4:0.1602968990);
(1:0.2390304854	(3:0.1218024576	4:0.1464638589):0.0392073751	5:0.1210999399);
(1:0.4574089283	2:0.2920219571	(3:0.4271555843	4:0.4145048238):0.0686117105);
(1:0.1829981803	3:0.2074073600	(4:0.1523563925	5:0.1620867638):0.0411976673);
(1:0.1529148819	2:0.1057803083	(3:0.1394897878	(4:0.1441636042	5:0.1240846080):0.0267034833):0.1542543989);
(1:0.1124570468	2:0.1199151931	(3:0.1001563388	4:0.1156677687):0.1046260974);
(2:0.2235459183	3:0.2361029220	(4:0.1751866324	5:0.3108862108):0.0398374091);
(1:0.2757663376	2:0.3304251911	(3:0.6687869103	5:0.3644483709):0.0879979005);
(1:0.7804350676	3:0.2190298906	(4:0.2822435903	5:0.3441559124):0.0946513187);
(1:0.1935049759	2:0.2570103218	(4:0.2247520349	5:0.2307896376):0.1271219845);
(1:0.2839122407	2:2.5401013313	(4:0.2295663022	5:0.7043047579):0.2684125907);
(1:0.1938050060	2:0.4766745721	(3:0.2080786155	4:0.2981308012):0.0379037346);
(1:0.1627410672	2:0.2114471794	(4:0.4922081186	5:0.2485888976):0.0916829339);
(1:0.1254101052	2:0.4060717796	(3:0.4068670439	4:0.4691630615):0.2835375837);
(1:0.1776971872	2:0.2529843717	(3:0.2714441599	4:0.3664090596):0.0972883135);
(1:0.1403504925	2:0.2029446717	(3:0.2144260764	4:0.1418121709):0.0693778642);
(1:0.1790711758	2:0.2232948611	((3:0.1835932844	5:0.2734730662):0.0978856255	4:0.1885303228):0.1188640126);
(1:0.1708312290	(3:0.4051305781	5:0.1655317953):0.0530608886	4:0.2336206608);
(1:0.2369731871	2:0.2643779518	(3:0.1660778772	4:0.3200192347):0.1325123323);
(1:0.0811146621	2:0.3636614644	(4:0.2258131185	5:0.1897381522):0.0615185523);
(1:0.1146347988	2:0.3481504992	(4:0.1807028939	5:0.2452258362):0.0904067387);
(1:1.3298759812	(2:0.1153133260	4:0.1159064831):0.0389854680	5:0.0755140439);
(1:0.1789989580	2:0.2164040424	(3:0.2855537955	4:0.2708647329):0.1615853943);
(1:0.1554655648	2:0.2142581888	(3:0.2820935550	4:0.2513973169):0.1342337965);
(1:0.1011635912	2:0.1289487960	(3:0.2567054563	4:0.1630435463):0.0390811393);
(1:0.1412192029	2:0.1527135733	(3:0.1743163704	4:0.1894558994):0.0886548205);
(1:0.1336782207	2:0.1486188129	(4:0.1233738665	5:0.1358363683):0.1324693195);
(1:0.2684067209	2:0.1679150865	(3:0.1745093034	4:0.1777496177):0.0697605858);
(1:0.1554518788	2:0.4779070751	(4:0.2696511434	5:0.2882954181):0.2548742305);
(2:0.2711738522	(3:0.3770739625	5:0.2712552409):0.0497292349	4:0.2131225573);
(1:0.1910817012	2:0.1549831401	(3:0.3077137422	4:0.1798967148):0.0998754600);
(1:0.2836850491	2:0.1263049137	(4:0.1705012200	5:0.1669385995):0.1356099949);
(1:1.1564147134	(2:0.3637685739	5:0.4344719594):0.1123745758	3:0.2489715480);
(1:0.2707737934	2:0.3661536972	(4:0.4179924961	5:0.3753275514):0.1541111157);
(1:0.1299487692	2:0.1517281337	(3:0.1515360901	(4:0.1800764851	5:0.1111703910):0.0236051344):0.0892029214);
(1:0.1060393196	2:0.2365446869	(3:0.2124163825	5:0.2311831284):0.0616434920);
(1:0.2562092298	(3:0.3762534915	5:0.3721322594):0.1055892970	4:0.2454875254);
(1:0.1823129108	2:0.2800456779	(4:0.2697357365	5:0.2741631113):0.0697936845);
(1:0.1506803980	2:0.2773249240	((3:0.2612355982	5:0.3086801619):0.0228954076	4:0.3988517391):0.0500681316);
(1:0.2200348741	2:0.2535260880	((3:0.2262612041	5:0.1714996260):0.0509596882	4:0.2468997999):0.1338348605);
(1:0.1447764117	2:0.1951977705	((3:0.1780873043	5:0.6461956689):0.0328233518	4:0.2792561167):0.0971624562);
(1:0.1369990156	2:0.2087679127	(3:0.1634850406	4:0.2206239583):0.0856626985);
(1:0.2050785563	2:0.2048692100	(3:0.2868537318	4:0.4565765922):0.1153643550);
(1:0.2677957383	(2:0.3342600548	4:0.1622662102):0.2685099772	5:0.0754851931);
(1:0.1725190050	2:0.3576867185	(3:0.2246622863	4:0.4021023503):0.1154176176);
(1:0.5598435902	(2:0.1843744321	5:0.2264847637):0.7533627153	4:0.1325766540);
(1:0.2384065234	2:0.2306168631	(3:0.2866231299	5:0.3077310367):0.1119585678);
(1:0.1871640150	2:0.2678124932	(4:0.2008717429	5:0.2446678484):0.1215084402);
(1:0.2886997547	(2:0.2493603709	3:0.6530755362):0.0709102213	4:0.3857262728);
(1:0.2536308988	2:0.2337020554	(3:0.2667719773	4:0.2734955396):0.1150224438);
(1:0.1410813703	2:0.1387278764	(3:0.2214581497	4:0.2342780289):0.6740676272);
(1:0.2782505550	2:0.1441180283	(3:0.2650219800	5:0.1650226251):0.0869044193);
(1:0.2098632672	(3:0.1851750153	4:0.5444110101):0.1108623183	5:0.4765942002);
(1:0.0784337727	2:0.1867270027	((3:0.4190590490	4:0.2701575331):0.0123100966	5:0.1709019820):0.0620633294);
(1:0.3313516746	(3:0.2973187350	5:0.9471055445):0.0959916130	4:0.3134979137);
(1:0.2420200605	2:0.2915270271	(3:0.3696474142	4:0.3764663459):0.1405391431);
(1:0.0938480225	((2:0.0229011985	3:0.3886585837):0.0635889425	4:0.2052005728):0.0520241156	5:0.3766416989);
(1:0.1839769852	(2:0.2288904717	3:0.2858319817):0.5100096044	5:0.3287067747);
(1:0.1316231193	2:0.1633560928	(3:0.2045856496	5:0.1219513007):0.0710568916);
(1:0.3109057747	(2:0.3753558732	5:0.3952579343):0.3470105632	3:0.4256680076);
(2:1.3379470000	(3:0.3381392888	4:0.4464224476):0.4102931828	5:1.0343168490);
(1:0.1096859894	(2:0.1701881515	5:0.1667532176):0.2547049530	3:0.1677899614);
(1:0.1981094994	3:0.2563285645	(4:0.2863014911	5:0.2998399571):0.0349689843);
(1:0.1475476373	2:0.3114548987	(4:0.5289535005	5:0.2135258493):0.0536027706);
(1:0.1845112729	2:0.3477402652	(3:0.3218308920	4:0.4088660744):0.1380489219);
(1:0.1323422870	2:0.0627986623	(3:0.1623737053	5:0.2534991614):0.2328574210);
(1:0.1096389164	2:0.2293666617	(3:0.2751375049	5:0.3390515343):0.0543255863);
(1:0.2323263648	(2:0.1569670104	3:0.2668702135):0.0468593837	4:0.2950675839);
(1:0.2417405963	(2:0.1690445452	5:0.2544626709):0.0624034605	3:0.2863315056);
(1:0.3212364006	2:0.3361395266	(3:0.4309721821	5:0.3823287386):0.2792401904);
(1:0.1769837164	(3:0.3639627820	5:0.2795161521):0.0292756721	4:0.2341081929);
(1:0.1062562141	2:0.1374939088	(3:0.1778485819	4:0.2189342757):0.0600232062);
(1:0.2642646006	2:0.2205370572	(4:0.2731856228	5:0.1651075376):0.0402934149);
(2:0.2747091442	(3:0.2178135429	5:0.2802808245):0.0322617585	4:0.4678820032);
(1:0.3161251893	2:0.0867454752	(3:0.1519319845	4:0.1984380195):0.0404034130);
(1:0.2936282341	2:0.1899302962	(3:0.2035206232	5:0.2275846502):0.0549208064);
(1:0.3051697953	2:0.1584112209	(3:0.2064515361	4:0.2164378877):0.0735220396);
(1:0.3661043329	2:0.4381098552	((3:0.4593554120	4:0.3449125648):0.1366178281	5:0.4780005678):0.3542324405);
(1:0.1364148738	2:0.2969081873	(3:0.2211272113	5:0.3546316091):0.0678452415);
(1:0.2208354356	2:0.3785483345	(3:0.3934291644	5:0.2741634568):0.0877269478);
(1:0.1928169276	(3:0.2022922000	4:0.2345683800):0.0649551039	5:0.2976315473);
(1:0.2018767896	2:0.2140286718	(4:0.2195663680	5:0.2549481813):0.1615488461);
(1:0.2117773878	2:0.2794552161	(3:0.3538232159	5:0.6044313121):0.1976138995);
