# Supplementary material for: The Chloranthus sessilifolius genome provides insight into early diversification of angiosperms
Source: Nat Commun. 2021 Nov 26;12:6929. doi: 10.1038/s41467-021-26931-3 (PMC8626421; doi:10.1038/s41467-021-26931-3)
Supplement: Supplementary file 4 — Source Data [file 41467_2021_26931_MOESM4_ESM.zip › Fig. 2b and Supplementary Figure 18a/Chloranthus_Vitis.nwk]

(1:0.1751244130	(3:0.3012450424	4:0.0523206862):0.0406295031	5:0.1090521137);
(1:0.2685672107	2:0.3026124005	(3:0.6526731099	5:0.2758525934):0.0680980239);
(1:0.1777351272	2:0.1534296035	(3:0.1903205046	5:0.1475766383):0.0528449569);
(1:0.1543694071	2:0.3386129674	(3:0.2773698251	5:0.1791691638):0.1703655724);
(1:0.2455357803	(3:0.2797178239	4:0.3115629701):0.0616221171	5:0.2921864832);
(1:0.2988578742	3:0.3161572522	(4:0.2823692626	5:0.2681956972):0.0297423156);
(1:0.0597997864	2:0.0694926749	(4:0.1229709411	5:0.1493644064):0.0761204139);
(1:0.0913103037	(2:0.1316368591	4:0.2079696245):0.0307835449	5:0.1195850697);
(1:0.2572161677	2:0.1761493578	(4:0.2101518205	5:0.1850975458):0.1020134262);
(1:0.0299700658	(2:0.0932746915	5:0.1591165732):0.0480103366	4:0.3670971760);
(1:0.1614729384	2:0.1689921657	(4:0.2025664799	5:0.2050757249):0.0394088487);
(1:0.1971571788	(2:0.1499068795	4:0.2213562564):0.2099138850	5:0.1773653689);
(1:0.3570530927	2:0.3831126160	((3:0.2742035732	4:0.6823674027):0.0790877915	5:0.2718860551):0.2386288103);
(1:0.2332224448	(2:0.4262956041	3:0.4726534672):0.1631696451	4:0.3406948337);
(1:0.2497022076	(3:0.2907759446	4:0.2273937923):0.0299275219	5:0.2353990226);
(1:0.2882746991	2:0.3682673983	(3:0.2988184511	5:0.3629082841):0.1040157711);
(1:0.1809411857	3:0.1172111438	(4:0.1708095558	5:0.1298143080):0.0239111343);
(1:0.3484075655	(3:0.3324169464	4:0.1960052359):0.0875349031	5:0.4467381275);
(1:0.3012793975	2:0.2308383552	((3:0.2056089488	4:0.3640379938):0.0236799279	5:0.3834489565):0.1958721198);
(1:0.2179830476	2:0.3015158976	(3:0.2568582906	5:0.3748516824):0.0835077862);
(1:0.2352041589	(3:0.3211345646	5:0.3893690999):0.0369699335	4:0.3520158780);
(1:0.1812385287	(3:0.1251213655	4:1.0502977118):0.0479876960	5:0.2155460933);
(1:0.1066108655	2:0.1189362359	(3:0.1078087391	4:0.1214084860):0.0660908234);
(1:0.2289416185	2:0.1122620121	(3:0.2097510113	4:0.3295346182):0.0424708241);
(1:0.2228539453	2:0.1930702403	(3:0.1899238057	4:0.5933218567):0.0340749000);
(1:0.1177928842	2:0.2183303086	(3:0.1464117752	4:0.1037959730):0.0653524988);
(1:0.1430401704	2:0.1433006363	(3:0.1656401881	4:0.1738069338):0.0696277819);
(1:0.1357633074	2:0.1915385013	(3:0.2108794010	4:0.1964019059):0.0511666446);
(1:0.1840225897	2:0.0992108445	(4:0.2595752578	5:0.0982617411):0.1175933656);
(1:0.1081869580	2:0.1716315843	(4:0.1310798971	5:0.1346382091):0.0700291370);
(1:0.1192145875	2:0.1197257940	(3:0.1170478561	4:0.2847313460):0.0490679637);
(1:0.2809446978	(2:0.3838769148	4:0.5547039502):0.1718187014	5:0.2480969682);
(1:0.2422159149	2:0.3870793664	(3:0.1798985994	4:0.2476332880):0.1033937862);
(1:0.1031204756	(3:0.1972909873	4:0.1288477688):0.0540446430	5:0.5622066414);
(1:0.2086949143	(2:0.2786015729	4:0.5374380417):0.0151068462	(3:0.3932156601	5:0.3235503798):0.0463758866);
(1:0.1378258667	2:0.1729139988	((3:0.1524128452	4:0.3046322039):0.0271434186	5:0.2766065810):0.0528302814);
(1:0.1062210398	(2:0.1238494695	5:0.2074169651):0.0323544867	(3:0.2233688562	4:0.1494508779):0.1908261484);
(1:0.4425486205	3:0.2594041617	(4:0.4311224016	5:0.2308941028):0.0629506997);
(1:0.1023660007	2:0.3439221303	(3:0.1480133141	5:0.1364618788):0.0549285063);
(1:0.3817789139	2:0.3267476508	(3:0.2261876253	4:0.2607409327):0.2991254199);
(1:0.1501430820	2:0.1787523101	(3:0.5096085878	4:0.2648026898):0.0373869023);
(1:0.1609618990	(2:0.2071518712	4:0.4006096911):0.0530922549	3:0.6947747433);
(1:0.0884378068	2:0.1063763322	(3:0.1074654079	5:0.1256854748):0.0752516261);
(1:0.3568209801	2:0.2068135537	(4:0.2630859052	5:0.2439461233):0.0632584172);
(1:0.2299526491	2:0.2065810560	(3:0.2359633971	4:0.1860172915):0.1052912688);
(1:0.2596837872	2:0.3794573534	(4:0.2802223735	5:0.5278481298):0.1518073125);
(1:0.2095197904	2:0.1664893142	(3:0.1886261352	4:0.2864156176):0.0570933969);
(1:0.1573028295	2:0.1507114446	(3:0.1642061279	4:0.1382268218):0.0728723853);
(1:0.2333015787	2:0.1367733196	(3:0.1662553704	5:0.2515169767):0.0719769803);
(1:0.1486463230	2:0.1567509847	(3:0.2045982379	4:0.1296777452):0.0763960169);
(1:0.2199421936	2:0.1681960689	(3:0.2092364128	4:0.1989850817):0.1035055582);
(1:0.1424889995	2:0.1370895606	(3:0.1425825988	5:0.2149309987):0.0660789264);
(1:0.1927903372	2:0.3770235512	(3:0.4479627683	5:0.1342961367):0.0596351637);
(1:0.2615608451	2:0.1693699597	(3:0.1928919296	(4:0.2816433652	5:0.2076245705):0.0149108720):0.1209992908);
(1:0.1069945303	2:0.1109953385	(4:0.1747679122	5:0.1676552864):0.0230027571);
(1:0.1879895910	(2:0.1714563296	4:0.3711702115):0.0333747567	(3:0.1702275450	5:0.6302188043):0.0620008641);
(1:0.1368904154	2:0.1510599243	(4:0.1553111658	5:0.1592844524):0.0903857775);
(1:0.1746255921	2:0.1821501969	(4:0.1811413505	5:0.2656742881):0.0892312185);
(1:0.2492109333	2:0.1719197139	(4:0.2965724872	5:0.2453089069):0.1338140965);
(1:0.3255948525	2:0.1500089062	(4:0.1723968206	5:0.2775211361):0.0995383353);
(1:0.2526286582	2:0.3123802485	(3:0.2754759684	5:0.2488851253):0.1167514031);
(1:0.1708648289	2:0.1477711535	(3:1.8701933001	5:0.0000029629):0.2240492319);
(1:0.1707749285	2:0.1534739309	(3:0.1363514227	5:0.1825316382):0.0765922510);
(1:0.1715809038	2:0.1981618994	(3:0.2457833735	5:0.1929980158):0.0890772372);
(1:0.1079221184	2:0.1764193758	(3:0.2182466344	5:0.1075787933):0.1228437088);
(1:0.2343845909	2:0.1742821193	((3:0.4240870970	5:0.8621832944):0.0610076666	4:0.1028348277):0.0783022418);
(1:0.4445169839	2:0.3380761473	(3:0.2146152591	4:0.2140111303):0.1899518390);
(1:0.0619022217	2:0.2018492201	(3:0.1014970960	4:0.1491458983):0.0996910959);
(1:0.1852795196	2:0.1827068726	(3:0.2578607161	5:0.2163656398):0.1074999786);
(1:0.4858290084	(3:0.2968394117	4:0.2811974391):0.0553575868	5:0.1067302464);
(1:0.2553739406	2:0.1619135345	(4:0.2090322774	5:0.2647072983):0.0734952498);
(1:0.1689915938	2:0.1614734731	(4:0.2025665944	5:0.2050758001):0.0394088671);
(1:0.1530804255	2:0.1154924512	(4:0.1552158825	5:0.2161461045):0.0418339380);
(1:0.1761679226	2:0.2572422074	(4:0.2101710506	5:0.1851134260):0.1020247099);
(1:0.2243577732	2:0.3663740480	(4:0.2657943692	5:0.1844398495):0.1338865285);
(1:0.4356063312	2:0.1963381201	(3:0.3943498442	4:0.2288907560):0.0820238400);
(1:0.1152241223	2:0.0613321534	(3:0.1611731678	4:0.1145631065):0.0365728794);
(1:0.1841244549	2:0.2261864433	(3:0.2031514848	4:0.1555842019):0.0937676022);
(1:0.1915447559	2:0.1357640582	(3:0.2108889510	4:0.1964095168):0.0511656728);
(1:0.0992685281	2:0.1839871691	(4:0.2595366960	5:0.0982624620):0.1175753254);
(1:0.1716250422	2:0.1081890031	(4:0.1310756802	5:0.1346364322):0.0700263180);
(1:0.1197254885	2:0.1192164212	(3:0.1170490302	4:0.2847384880):0.0490691196);
(1:0.0968227777	2:0.0706729103	(4:0.1097273647	5:0.1003380391):0.1185535587);
(1:0.2719305563	(2:0.3144125763	5:0.3015577155):0.4307237091	4:0.2705016494);
(1:0.1431528828	(3:0.1835388664	5:0.2301653047):0.0741348268	4:0.5297568372);
(1:0.0690004282	(2:0.0989981763	3:0.1890708634):0.0835438358	(4:0.1384283419	5:0.2658083046):0.0059434603);
(1:0.2281829948	(2:0.1412452665	3:0.2250840277):0.2750549980	4:0.3429772789);
(1:0.2733760545	(2:0.1988113826	3:0.4404813191):0.0477787220	5:0.3390276056);
(1:0.1746426421	2:0.1390681003	((3:0.1517481271	4:0.3046217212):0.0266934785	5:0.2756756586):0.0584238302);
(1:0.3439211045	2:0.1023660901	(3:0.1480128885	5:0.1364616672):0.0549287802);
(1:0.1382655398	2:0.1426544291	(3:0.1654879211	4:0.1721655325):0.0685320402);
(1:0.2183295705	2:0.1177925106	(3:0.1464113892	4:0.1037958620):0.0653525549);
(1:0.1189425131	2:0.1066112120	(3:0.1078106448	4:0.1214092035):0.0660942812);
(1:0.2202663326	(2:0.1270842343	3:1.1478523477):0.0705197877	(4:0.2198197071	5:0.1931941242):0.0544878135);
(1:0.3074055944	2:0.2477520836	(3:0.1897426361	5:0.4129273856):0.1943148668);
(1:0.1750259216	2:0.1691893350	(3:0.4136439449	4:0.2675446018):0.0715182883);
(1:0.1342085695	2:0.1082747044	(3:0.1553228669	4:0.1559371168):0.0776129759);
(1:0.2524567319	2:0.2395016810	(3:0.3170584647	4:0.2948717274):0.0476847241);
(1:0.2757884805	(2:0.4682425722	(3:0.2626735889	4:0.4091159723):0.0579239227):0.1137297513	5:0.2618183887);
(1:0.1684838839	(2:0.3194696954	4:0.3115205872):0.0436995461	3:0.2138840128);
(1:0.2467155666	2:0.2515871357	(3:0.1311291205	4:0.1520963813):0.1007411780);
(1:0.1378406518	2:0.2661230889	(4:0.2548700229	5:0.2631050531):0.1508138818);
(1:0.2834467412	2:0.1578720314	(4:0.2384938624	5:0.2868277915):0.0927795525);
(1:0.2131995617	2:0.1198355761	(4:0.1499859914	5:0.1614085674):0.0684037125);
(1:0.2272180364	2:0.1437356172	(3:0.2995217723	4:0.1682187597):0.1360526438);
(1:0.3046893218	2:0.1714111264	((3:0.2130599102	5:0.2030780270):0.0765981670	4:0.1259474531):0.1139316308);
(1:0.1030120724	2:0.1428361971	((3:0.1136125977	5:1.3488917338):0.0134057347	4:0.1298330722):0.0805072239);
(1:0.2009435575	2:0.1529695132	(4:0.1282946569	5:0.1861955332):0.0761000957);
(1:0.1268730314	2:0.1365024337	(4:0.1664852576	5:0.1552347336):0.0796495116);
(1:0.1253459807	2:0.1350613764	(4:0.5182767003	5:0.2276763685):0.0550249796);
(1:0.1042455491	2:0.1230524706	((3:0.1926263657	5:0.2121800040):0.0355528860	4:0.1187038562):0.0918771933);
(1:0.3277189967	2:0.1003070840	(4:0.2651089716	5:0.1796497807):0.1288660240);
(1:0.2745335752	2:0.2202882562	(4:0.2051275865	5:0.3107766523):0.0977554222);
(1:0.2274155577	2:0.2394138766	(3:0.2119261502	4:0.2407239680):0.1626407465);
(1:0.3028170334	2:0.1721410586	(3:0.1099766546	(4:0.6499909016	5:0.0891569319):0.0407581235):0.0765566593);
(1:0.3787503804	(2:0.1390696605	3:0.2120144769):0.0299706614	5:0.1186739122);
(1:0.2378886362	(3:0.2294063750	4:0.3513514512):0.0322266576	5:0.2528528449);
(1:0.2270360510	2:0.2466908347	(3:0.2630959471	5:0.3084699762):0.1126760737);
(1:0.1673236243	2:0.1363260983	(4:0.3096021362	5:0.1468747597):0.0896137912);
(1:0.1467407676	2:0.2417199380	(3:0.1390606013	4:0.4329605638):0.0845790360);
(1:0.2476836513	2:0.2384257947	(3:0.2980274759	(4:0.3159373885	5:0.2902823137):0.0413017390):0.1076277692);
(1:0.1761083820	2:0.2087362092	(3:0.3046602043	4:0.1963379991):0.0548494957);
(1:0.2094781582	2:0.2315793469	(3:0.2803514412	4:0.2833466904):0.1018522550);
(1:0.2462218010	2:0.2139784234	(3:0.2976569512	4:0.2299525085):0.1625621849);
(1:0.0474753849	2:0.1584280353	(3:0.0960989711	4:0.1069843739):0.0691575367);
(1:0.2464773347	2:0.2194860026	(3:0.3947780456	4:0.2917711257):0.0807086573);
(1:0.2123847068	2:0.2425452400	(3:0.3024240996	4:0.2021631610):0.1525248811);
(1:0.1441437750	2:0.2446426716	(3:0.2492832833	4:0.2397651269):0.0801697599);
(1:0.2329561681	2:0.3170867940	(3:0.2391097158	5:0.3787529021):0.1396556253);
(1:0.1547739048	2:0.1547660988	(3:0.4005815728	(4:0.2703983659	5:0.1983760176):0.0369728068):0.0449861381);
(1:0.2249769523	2:0.2463844167	(3:0.3781792117	(4:0.2037881128	5:0.4876844999):0.0407201083):0.1630408684);
(1:0.1027473362	2:0.1155686017	(4:0.0961525014	5:0.1264834174):0.0447309093);
(1:0.1536261343	(2:0.1403210166	5:0.2564425633):0.0000020706	4:0.4491930383);
(1:0.1354402103	2:0.2529173247	(4:0.2217123620	5:0.1849342760):0.0770091384);
(1:0.2516190163	2:0.2540693398	(4:0.3365307839	5:0.2530564585):0.1026505795);
(1:0.2287543550	2:0.1490194897	((3:0.3035946172	4:0.1084449277):0.0737346490	5:0.5381087477):0.0511957043);
(1:0.4312306662	(2:0.7849402262	3:0.1240273082):0.1682121374	5:0.2679748222);
(1:0.1498345950	2:0.2092508706	(3:0.2167516019	4:0.4912126107):0.0561695744);
(1:0.0900628743	(2:0.2353450408	3:0.4045345275):0.0423611935	4:0.1163751189);
(1:0.2375535429	2:0.2522336470	(3:0.3086335219	5:0.2826106461):0.1271324157);
(1:0.2362233711	2:0.4857324525	(3:0.2833542954	5:0.2465638136):0.0443992220);
(1:0.2323764323	2:0.1574270394	(4:0.2280323297	5:0.4000340962):0.1221736774);
(1:0.1681681178	(2:0.1736410271	3:0.1541396604):0.0161575146	5:0.1336975615);
(1:0.1853193286	2:0.2519460807	(4:0.2840038988	5:0.1943875238):0.1047955257);
(1:0.0474064170	2:0.1209265959	((3:0.0937813584	4:0.1507073854):0.0498476361	5:0.1666558712):0.0638317177);
(1:0.2275916563	2:0.4464632431	(3:0.3779745607	4:0.2533084539):0.0787810086);
(1:0.2282150711	2:0.2457848179	(3:0.1948582111	5:0.3769294930):0.1132404604);
(1:0.2493237706	2:0.1651769424	(3:0.2823652166	4:0.2647646395):0.0632606827);
(1:0.0554819748	(2:0.1567718545	4:0.2780290553):0.1263718104	5:0.1781465701);
(1:0.0896938937	2:0.1522198787	((3:0.1883446455	4:0.1019759312):0.0386586792	5:0.0980009307):0.0764807606);
(1:0.1441073035	2:0.1354961180	(3:0.2084428820	4:0.1991633166):0.0836313169);
(1:0.1459874289	2:0.1806733106	(3:0.1316007306	5:0.1942951855):0.1085413440);
(1:0.1600840395	2:0.1754990013	(3:0.2485881056	4:0.4425312796):0.0847432787);
(1:0.2338905967	3:0.2345018071	(4:0.1852725621	5:0.1736854701):0.0305926889);
(1:0.0899567963	2:0.0769533478	(4:0.1816547110	5:0.2194036310):0.0590087630);
(1:0.2126768271	2:0.2239323017	(3:0.3123476485	4:0.2271133987):0.1049485131);
(1:0.0810836140	2:0.0960907894	(3:0.1060196596	4:0.2712404741):0.0363024815);
(1:0.2341157109	2:0.1375241939	((3:0.4945373922	5:0.1535110633):0.0383841319	4:0.3291877763):0.1365651960);
(1:0.3565003737	2:0.2688764978	(4:0.4261923751	5:0.1628110084):0.1740215944);
(1:0.1682808372	2:0.2182545944	(3:0.1896156506	4:0.1644986637):0.1015013875);
(1:0.1399223957	2:0.1433436520	(3:0.1392288804	4:0.1841713784):0.0570142970);
(1:0.1292363994	2:0.1755078746	(4:0.2515569052	5:0.1492306052):0.0976080562);
(1:0.1059612367	2:0.1559162374	(4:0.1677836011	5:0.0653236805):0.1026877891);
(1:0.2713103462	2:0.1871212878	(4:0.1870895035	5:0.2292128640):0.1180737402);
(1:0.1502344430	2:0.2275648157	(3:0.1518364433	4:0.1442685805):0.1441316415);
(1:0.1324185381	2:0.0907936051	(3:0.1305919616	4:0.1463060634):0.0684950920);
(1:0.1818434724	(2:0.2370071723	3:0.2617942487):0.1702219576	4:0.3050940281);
(1:0.1982501763	2:0.2903375731	(3:0.1931377051	4:0.1306512592):0.0263102707);
(1:0.2604812552	2:0.5541315528	(3:0.2637219429	4:0.2835508979):0.1634830821);
(1:0.3709226159	3:0.2430682230	(4:0.2934334064	5:0.3997539821):0.0179795289);
(1:0.3841665456	(3:0.2987531094	5:0.2641494397):0.0295031442	4:0.2890931813);
(1:0.1655276362	(3:0.1122640764	5:0.1509580635):0.0209765128	4:0.0894284234);
(1:0.3270663623	2:0.5199089256	(4:0.3026687490	5:1.5215137576):0.1432533534);
(1:0.1327321859	2:0.1468164821	(3:0.1314034389	4:0.1064915241):0.0651565311);
(1:0.1642623918	2:0.1815178238	(4:0.2110263715	5:0.2868958058):0.0448872197);
(1:0.1442097493	2:0.0792629370	(4:0.1478010064	5:0.1014300537):0.0354981020);
(1:0.1390626161	2:0.1493904601	(4:0.1729397393	5:0.1206906101):0.0480991565);
(1:0.1395710631	2:0.1923729546	((3:0.2593305180	5:0.2516281510):0.0214731064	4:0.1944428427):0.0877137718);
(1:0.0983532193	2:0.1062658107	(3:0.1423683451	4:0.0969292262):0.0872944529);
(1:0.2091633011	2:0.2538094117	(4:0.2081859510	5:0.1938095749):0.0951647861);
(1:0.0756110414	2:0.1411337223	(4:0.1155173072	5:0.1537281018):0.0979906694);
(1:0.1800730736	2:0.2327752243	(3:0.1606989423	4:0.2726505570):0.0804788589);
(1:0.0817725009	2:0.1779586997	((3:0.1715782735	4:0.1445432628):0.0318958947	5:0.1563688489):0.0637367137);
(1:0.2758631743	(2:0.4214583923	4:0.4328883237):0.0908444274	3:0.3609516187);
(1:0.1293503853	2:0.1687468222	((3:0.2496320136	4:0.2361776046):0.8265257250	5:0.1633266827):0.0577931898);
(1:0.2939401817	2:0.2346878140	(3:0.2530177080	4:0.2053306711):0.1250314732);
(1:0.3430015194	2:0.3175878667	((3:0.2907042169	5:1.0957140801):0.0813053628	4:0.2862261038):0.0982977712);
(1:0.1774203764	2:0.1009541906	((3:0.1865582585	4:0.4431963817):0.0457500082	5:0.1965983503):0.0608173416);
(1:0.2642273559	(3:0.2821074823	5:0.1294239072):0.0402686834	4:0.1249271374);
(1:0.2069998485	(2:0.1422229145	3:0.2980062577):0.0485148795	4:0.3927915065);
(1:0.1835017704	2:0.1649017515	(3:0.1679331574	5:0.2820569995):0.0774265655);
(1:0.1111246052	2:0.1242227739	(3:0.4182563755	5:0.0885999948):0.0748939225);
(1:0.1907766813	2:0.2011930588	(3:0.1932572138	(4:0.1957999603	5:0.3059144741):0.0238485062):0.1121155576);
(1:0.1588894317	2:0.2006603940	(3:0.2340135298	4:0.2109179722):0.1057456704);
(1:0.1095218884	2:0.1282997475	(3:0.2251730673	4:0.1772616084):0.0526167466);
(1:0.3645159212	2:0.1682161948	((3:0.1789301887	4:0.2122032300):0.0385115258	5:0.1376253081):0.0593869709);
(1:0.1431580489	2:0.1434606431	(3:0.1612711546	4:0.1937363495):0.0710568854);
(1:0.0886785066	2:0.2012378143	(4:0.1634436782	5:0.0880336132):0.1030480771);
(1:0.0000029370	(2:0.1552782206	5:0.2437254674):0.1119802654	4:0.6726921743);
(1:0.1366546970	2:0.1610025889	(3:0.1543840868	4:0.1657998154):0.0406000249);
(1:0.1533551024	2:0.3606970527	(4:0.1656976542	5:0.2516441583):0.1384746097);
(1:0.1264210894	2:0.2109883367	(3:0.1718558713	4:0.1038880149):0.0477878490);
(1:0.2657055994	2:0.3438131214	(4:0.2961615633	5:0.3223325193):0.0510075333);
(1:0.2104046002	(2:0.3131441137	3:0.3258411729):0.0680557771	5:0.2785540973);
(1:0.2520509116	2:0.2341197676	(3:0.1999515405	5:0.1667779660):0.0768916454);
(1:0.2354549465	2:0.1095916452	(4:0.1663851417	5:0.1432614012):0.0922558534);
(1:0.2122325853	3:0.0943513543	(4:0.1975300830	5:0.1457283523):0.0378090066);
(1:0.2858369830	2:0.2113965880	(3:0.1990818525	5:0.2014849496):0.0800921089);
(1:0.3712295249	(3:1.0023600335	5:0.2029667547):0.1050727664	4:0.2582234679);
(1:0.1270128473	2:0.1444280718	((3:0.0984989662	5:0.1157253362):0.0159498017	4:0.1612122426):0.0735709745);
(1:0.2643372927	3:0.2885366301	(4:0.2054023432	5:0.2420081247):0.3248704421);
(1:0.1800247449	2:0.2935947361	((3:0.4468488163	5:0.2652828264):0.0297594328	4:0.2023846796):0.1266416441);
(1:0.1566614488	2:0.2755847225	(3:0.2689960612	5:0.2470950314):0.0510843287);
(1:0.0909604769	2:0.0998832032	(3:0.1425028686	4:0.1560309423):0.0352787221);
(1:0.2144733881	(3:0.1288490764	5:0.0968004697):0.0309342155	4:0.1071371979);
(1:0.1607143707	2:0.1778102167	((3:0.1410544066	5:0.2508134372):0.0302218338	4:0.2516224087):0.0592634264);
(1:0.1661090762	2:0.1892232746	(3:0.1898026308	4:0.2453754549):0.0422379533);
(1:0.1991354158	2:0.3474744936	((3:0.2878297927	5:0.1898286073):0.0490201806	4:0.2890363003):0.0582210316);
(1:0.1026675905	2:0.5668155616	(3:0.1029349671	(4:0.1182452966	5:0.1128013623):0.0279781771):0.0332234579);
(1:0.1103046020	2:0.1623787696	(3:0.1288745371	5:0.2795863474):0.0602498054);
(1:0.2055099947	2:0.1159976150	(4:0.1555137513	5:0.2318176599):0.0584090152);
(1:0.1349217420	2:0.1069432893	(3:0.1578782627	4:0.7034698636):0.0459408359);
(1:0.1718982984	2:0.1720217224	(3:0.1512940001	5:0.2522441211):0.0764732797);
(1:0.0749635447	(2:0.1299589928	3:0.1138781864):0.0000021551	4:0.0000010000);
(1:0.1734465797	2:0.0944120378	(3:0.1088255837	4:0.2083944065):0.1174940383);
(1:0.1958984357	2:0.0907005537	(3:0.0917618830	(4:0.1235284223	5:0.0758919919):0.0151246379):0.0476481931);
(1:0.1528390783	2:0.2568768687	(3:0.2089317804	5:0.1612171267):0.0844231814);
(1:0.0986114201	2:0.1280622301	(3:0.1423110679	5:0.1250180487):0.0605000279);
(1:0.2041148811	(3:0.0939273685	5:0.1394666739):0.0227088142	4:0.1034554821);
(1:0.1782334388	2:0.1985318612	(4:0.2379109415	5:0.2931528900):0.0709920061);
(1:0.1769282607	2:0.3585352141	((3:0.2109642655	5:0.2939513706):0.0565148012	4:0.3193335877):0.1119429251);
(1:0.0895826051	2:0.2398046816	(4:0.1192196535	5:0.1479949417):0.0977986488);
(1:0.0926184837	(2:0.8154608402	3:2.4100271675):0.2656371596	(4:0.1597129626	5:0.1467705810):0.0650465156);
(1:0.2510892574	2:0.2598675725	(3:0.2312377045	5:0.3781512451):0.0446473660);
(1:0.2889399790	2:0.2149655852	(3:0.2371932658	5:0.3196976209):0.1217097209);
(1:0.1318253703	2:0.2263197879	(3:0.1769450810	4:0.2096489485):0.1259472289);
(1:0.1490554280	2:0.1569099454	(4:0.2322748376	5:0.2552653485):0.0455676668);
(1:0.1764270069	2:0.1312051802	(3:0.1979365375	5:0.3275042021):0.0849753821);
(1:0.1832333038	2:0.2091257917	(4:0.2188879658	5:0.1964678653):0.0380018488);
(1:0.2603685196	2:0.2712765627	(4:0.3538293040	5:0.3767241486):0.1387292437);
(1:0.2269001653	2:0.2153164754	(4:0.4956687499	5:0.3757549584):0.1102380139);
(1:0.2225184835	(3:0.5011221462	5:0.3740130948):0.1099061426	4:0.3220461320);
(1:0.1685377040	2:0.1193125879	(3:0.1785057892	4:0.1716915218):0.0486121131);
(1:0.1650821596	2:0.1491270888	(4:0.1686309176	5:0.2595932190):0.0523647671);
(1:0.1079175694	(3:0.0809485121	5:0.1558046047):0.0166317706	4:0.0737866197);
(1:0.2319629751	3:0.2268919542	(4:0.2629518321	5:0.2370173345):0.0284436743);
(1:0.1824292519	3:0.1642139646	(4:0.1677963798	5:0.1642267591):0.0260480849);
(1:0.1534714195	2:0.1707779575	(3:0.1363517246	5:0.1825322910):0.0765924607);
(1:0.1981611838	2:0.1715809620	(3:0.2457825426	5:0.1929976425):0.0890769941);
(1:0.1764192711	2:0.1079218823	(3:0.2182447029	5:0.1075783241):0.1228431720);
(1:0.1593496953	2:0.2583826416	(3:0.2196854857	5:0.1887396336):0.1257955616);
(1:0.1907455477	2:0.3632549929	((3:0.2334556432	4:0.2515956568):0.1332641722	5:0.3823957779):0.0627779741);
(1:0.2375393194	2:0.2297634197	(3:0.2158850978	5:0.3662710935):0.1995817801);
(1:0.1437773260	(2:0.4889018371	4:0.4487126480):0.0787655256	3:0.2884922825);
(1:0.1747208094	3:0.1178931550	(4:0.0806929054	5:0.1211062280):0.0324895617);
(1:0.3123936062	2:0.2526168131	(3:0.2754774039	5:0.2488863618):0.1167518319);
(1:0.1742835168	2:0.2343849123	((3:0.4240909444	5:0.8621929270):0.0610069769	4:0.1028349753):0.0783024773);
(1:0.3380538335	2:0.4445051890	(3:0.2146104008	4:0.2140039130):0.1899450631);
(1:0.2018058992	2:0.0618866109	(3:0.1014897919	4:0.1491125393):0.0996683452);
(1:0.2976709754	2:0.2945551947	(3:0.3572306737	4:0.3503377273):0.2355514855);
(1:0.1965944897	2:0.0869342683	(4:0.0913710603	5:0.0822452018):0.1009815415);
(1:0.1726387358	2:0.1914296770	(3:0.2703619101	5:0.2169832779):0.1005097229);
(1:0.3593358326	3:0.2720057628	(4:0.2732687131	5:0.1351795263):0.0347668082);
(1:0.1585645775	2:0.2456317612	(4:0.2143888024	5:0.2662482930):0.0733464827);
(1:0.1162021822	2:0.1081770003	((3:0.1725125265	5:0.1238981663):0.0250790820	4:0.1069686717):0.0701951836);
(1:0.5425093645	(3:0.5836378420	5:0.2329505556):0.0617934496	4:0.5040306197);
(1:0.1567513724	2:0.1486409987	(3:0.2045912222	4:0.1296670480):0.0763968490);
(1:0.2586195810	2:0.4286864533	(3:0.2625210982	4:0.4649283720):0.0979172148);
(1:0.1963362601	2:0.4355767923	(3:0.3943270767	4:0.2288822853):0.0820215303);
(1:0.0613302080	2:0.1151926400	(3:0.1611121385	4:0.1145207570):0.0365710356);
(1:0.1327776578	2:0.3006269832	(3:0.5468286560	5:0.2416257702):0.0714805519);
(1:0.2261840020	2:0.1841285589	(3:0.2031528306	4:0.1555845928):0.0937679860);
(1:0.1538722362	2:0.1912150976	(3:0.2573361266	4:0.2216849526):0.0797417784);
(1:0.3146234640	3:0.3423609214	(4:0.2051950097	5:0.3940169606):0.0522045470);
(1:0.3993164146	2:0.0953391559	(4:0.1416883220	5:0.1621502130):0.0446031845);
(1:0.3284449767	2:0.1832269640	(3:0.2198883545	5:0.2084858131):0.1066852309);
(1:0.0903982039	2:0.1126635827	(3:0.0976060803	5:0.1199617401):0.0850379777);
(1:0.2208474849	2:0.1888543231	(4:0.1972504809	5:0.2602536915):0.0733237734);
(1:0.2635257297	(3:0.2366855836	4:0.3675204120):0.0356195851	5:0.3145429900);
(1:0.0836064672	(2:0.0864058674	5:0.1665195720):0.0596272306	4:0.6712384439);
(1:0.2329766583	2:0.1803873983	((3:0.2153856837	5:0.2968731771):0.1851050849	4:0.8832455123):0.0552098318);
(1:0.1102743613	(2:0.1357438153	5:0.1815163073):0.0272051035	4:0.8967200414);
(1:0.1682015323	2:0.2199580134	(3:0.2092505304	4:0.1990011255):0.1035109557);
(1:0.0895425247	2:0.1744990074	(3:0.1123726539	4:0.1500761366):0.0264196815);
(1:0.1861579184	2:0.2798105001	(3:0.1695962437	4:0.3420513091):0.2236253502);
(1:0.1692971235	(3:0.3298162561	4:0.1346654452):0.0249658287	5:0.2381626224);
(1:0.0543134878	(3:0.1230030040	5:0.1740053876):0.0593431139	4:0.0974703493);
(1:0.1180473430	3:0.1218828866	(4:0.3313053546	5:0.1752702035):0.0422317802);
(1:0.0948279919	2:0.1135233940	(3:0.6527379418	5:0.1231895719):0.0478862302);
(1:0.3421663204	(2:0.9760489406	3:0.1562438817):0.0790498010	5:0.1965378312);
(1:0.2421808468	(3:0.2517821670	5:0.3047293085):0.0489926176	4:0.2747356634);
(1:0.1782280817	2:0.1745494878	(4:0.1717615061	5:0.1907726565):0.0610035045);
(1:0.1676184417	(3:0.2324229355	4:0.1865541742):0.0178749504	5:0.1435882226);
(1:0.1937963633	3:0.1878985121	(4:0.1719927922	5:0.2070204009):0.0317067038);
(1:0.1728894483	2:0.2783169960	(3:0.1828247874	4:0.3146213545):0.1077619449);
(1:0.1423080281	2:0.1420964430	(3:0.2106103512	5:0.2915668373):0.0915856156);
(1:0.0892385616	(2:0.1054594103	4:0.1140745499):0.0000010000	3:0.0000010000);
(1:0.2731734312	2:0.2381149885	(3:0.2637558745	(4:0.2655373845	5:0.2174828057):0.0278433330):0.0926997379);
(1:0.0573567884	((2:0.0929455581	4:0.1886570822):0.0000021642	3:0.1082642399):0.0277261530	5:0.1022361389);
(1:0.2961604596	2:0.1550070103	((3:0.2745440822	5:0.3437541751):0.0533099083	4:0.2876519404):0.0841652975);
(1:0.1359510574	2:0.2222265098	(3:0.2466934819	(4:0.2859303701	5:0.2392063723):0.0528877878):0.1007476803);
(1:0.2009358686	2:0.1436039856	(4:0.1600094299	5:0.2537039903):0.0582569743);
(1:0.1087746487	(2:0.0638191822	4:0.3586471382):0.0463416819	3:0.1724983923);
(1:0.0827949956	2:0.0894021403	(3:0.1001091373	4:0.1505651738):0.0656863100);
(1:0.5542173880	2:0.2604763967	(3:0.2637346052	4:0.2835813845):0.1634941638);
(1:0.1287589431	2:0.1836682040	(3:0.1608979900	4:0.2731220288):0.0940181342);
(1:0.0797208343	2:0.0763869743	(4:0.0137650008	5:0.1281232000):0.0793944212);
(1:0.0907949208	2:0.1324108330	(3:0.1305882646	4:0.1463028146):0.0684948091);
(1:0.1791196787	2:0.2419111120	(4:0.4595624591	5:0.2226473165):0.0949422659);
(1:0.2342005606	2:0.2108735523	(3:0.2144983342	(4:0.1216498657	5:0.3825895297):0.0360689631):0.1714062698);
(1:0.0698433479	(3:0.2080715893	5:0.4689484273):0.0323980044	4:0.0000029830);
(1:0.2949057287	2:0.2935259942	(3:0.2190005717	5:0.2615625089):0.1048058056);
(1:0.1871173081	2:0.2713032982	(4:0.1870869583	5:0.2292076164):0.1180703999);
(1:0.1269044766	2:0.2502048331	(4:0.2283636384	5:0.1411052789):0.0987560266);
(1:0.1559134355	2:0.1059422231	(4:0.1677828644	5:0.0653196146):0.1026824068);
(1:0.1755241696	2:0.1292417159	(4:0.2515822056	5:0.1492402036):0.0976127759);
(1:0.1288005054	2:0.3262753926	(3:0.2938317816	4:0.2528850321):0.1571169032);
(1:0.1525749354	(3:0.1290024591	4:0.1546037192):0.0128063900	5:0.0709352858);
(1:0.1717348934	(3:0.1195581293	4:0.1162344199):0.0252562576	5:0.1132212584);
(1:0.2033341645	(3:0.1545126662	4:0.2079359045):0.0446040079	5:1.0651056274);
(1:0.4005265103	(3:0.2754839518	5:0.1998119113):0.0402055433	4:0.2402099480);
(1:0.2473486172	2:0.2400350909	(3:0.4174372153	4:0.1724291220):0.1320988215);
(1:0.2605290978	2:0.8002999903	(3:0.3098717534	4:0.4524041970):0.1585024093);
(1:0.2313248847	2:0.2459892394	(3:0.2236432271	4:0.2429449838):0.1061492522);
(1:0.1856252900	2:0.1923895593	(3:0.2875268949	4:0.2024306709):0.0683221502);
(1:0.1209282656	2:0.0474164655	((3:0.0937818974	4:0.1507096783):0.0498479743	5:0.1666572548):0.0638320961);
(1:0.2519044840	2:0.1853172390	(4:0.2839695613	5:0.1943699329):0.1047797205);
(1:0.1736493186	(2:0.1681642458	5:0.1336938292):0.0161549710	3:0.1541480409);
(1:0.1574270894	2:0.2323782311	(4:0.2280339950	5:0.4000367912):0.1221745852);
(1:0.2143196469	2:0.2246360775	(3:0.3903757860	4:0.2466091560):0.1371143500);
(1:0.1433443115	2:0.1399238554	(3:0.1392295246	4:0.1841722942):0.0570144187);
(1:0.1039503236	(2:0.1579006965	(4:0.2646746016	5:0.1639101528):0.0736557316):0.0152878680	3:0.2594953179);
(1:0.1832424825	2:0.1493202205	(3:0.2737541992	5:0.1805461913):0.0393403249);
(1:0.2320740433	3:0.2955319858	(4:0.2127535074	5:0.3164548397):0.0310750848);
(1:0.1791287871	2:0.0956548260	(4:0.1714951517	5:0.1664911724):0.0717615711);
(1:0.3843698798	(2:0.5503185435	5:0.4545336017):0.1799832403	4:0.4072625192);
(1:0.1903691478	2:0.2617328211	(4:0.1990565950	5:0.1888381075):0.0578745440);
(1:0.1141289837	2:0.1325905699	(3:0.1192922895	4:0.1808892624):0.0597837681);
(1:0.0708230243	3:0.3145159217	(4:0.1005304853	5:0.1535261759):0.0434889204);
(1:0.1443418921	2:0.2524309552	(3:0.4356887580	5:0.2232230593):0.1049553860);
(1:0.1369979830	2:0.0895664278	(3:0.1121128531	4:0.1770818093):0.0810370636);
(1:0.0836516696	2:0.7312040360	(3:0.1369413543	4:0.1613585989):0.0658138114);
(1:0.2545969686	3:0.1819669054	(4:0.2464379837	5:0.1368539681):0.0658614636);
(1:0.1760083457	2:0.1433610717	(3:0.1804204658	5:0.2126492152):0.0716453409);
(1:0.0367743664	2:0.2489337686	(3:0.1434657328	5:0.1385303589):0.1010086909);
(1:0.2363109628	2:0.1943563700	((3:0.1367421345	4:0.3565344799):0.0268585442	5:0.1718889878):0.0638662798);
(1:0.2252306279	2:0.2693573188	(3:0.3159502900	(4:0.2217867503	5:0.2885351869):0.0198920675):0.0903888993);
(1:0.1787781485	2:0.1913217365	(3:0.2722492252	5:0.4343593786):0.1095567344);
(1:0.2345868400	2:0.2494107356	(3:0.3021115534	5:0.5227291274):0.1394491608);
(1:0.1956996108	(3:0.2191941714	4:0.2377225537):0.0356554862	5:0.3366419464);
(1:0.0420843684	(2:0.1917527262	5:0.2438662847):0.1700482435	(3:0.0698044623	4:0.1139902212):0.0702148985);
(1:0.1470323662	2:0.2073139933	(3:0.1807780065	5:0.2346575823):0.0757750696);
(1:0.1701236984	2:0.3091779495	(3:0.2385930762	4:0.2832794072):0.1897571279);
(1:0.1934675136	(3:0.2099750335	5:0.3069029379):0.0529950247	4:0.1625825844);
(1:0.1640959096	2:0.2248427209	(3:0.1160496693	4:0.1450413326):0.0318877306);
(1:0.1380765336	2:0.1310183369	(3:0.1504071893	5:0.2971135492):0.1278575537);
(1:0.1349292812	2:0.1620110502	(3:0.1762670634	5:0.1791195076):0.0718599145);
(1:0.1101687324	2:0.1400618171	(3:0.0900518655	4:0.1264326669):0.0860291713);
(1:0.4502795824	2:0.2498614313	(3:0.3264540427	4:0.2876929140):0.1519831029);
(1:0.2504896562	2:0.1450184183	(3:0.2122648150	4:0.1715890962):0.0549205798);
(1:0.2149151878	2:0.1730689162	(3:0.2507516933	4:0.2522258221):0.1192871838);
(1:0.2380442747	2:0.2863491395	(3:0.3163242620	4:0.1681182613):0.2456416697);
(1:0.1404378876	2:0.2184827256	(3:0.1953350265	4:0.3881211376):0.1616541379);
(1:0.2552001485	2:0.5127616753	(3:0.3118246713	5:0.2863282378):0.1403759908);
(1:0.0478242387	(2:0.0605096651	(3:0.0566495357	4:0.2249608219):0.0245645810):0.0143659806	5:1.1071239842);
(1:0.1989063699	2:0.2103798260	(3:0.2838980060	4:0.1975437428):0.1191635742);
(1:0.2378331988	2:0.2774541712	(3:0.3626178822	5:0.2796461023):0.1092391704);
(1:0.1143374988	2:0.1451961790	(3:0.1857298598	5:0.2119017611):0.1243394397);
(1:0.2142663746	2:0.1475274978	(4:0.1760422018	5:0.1859407708):0.1018514245);
(1:0.1201229634	2:0.1609901043	(4:0.1536488001	5:0.1751716073):0.0842223990);
(1:0.0955019576	2:0.0813866991	(4:0.0664016082	5:0.1895187027):0.0973742199);
(1:0.1434225466	2:0.2284255619	(4:0.1358288442	5:0.5467797010):0.0685460646);
(1:0.2543622678	2:0.2525002095	(4:0.3438496089	5:0.2489957078):0.1012267908);
(1:0.2529188112	2:0.1354370295	(4:0.2217121710	5:0.1849340854):0.0770090397);
(1:0.2091898861	2:0.2156486912	(4:0.2417258687	5:0.2969598016):0.0983007995);
(1:0.1591540860	2:0.1094831846	(4:0.2196424584	5:0.1769670976):0.0739411105);
(1:0.1155801343	2:0.1027264357	(4:0.0961506504	5:0.1264828231):0.0447291096);
(1:0.3074902163	3:0.2892471673	(4:0.1915045380	5:0.3700375303):0.0355183845);
(1:0.1772451980	3:0.4039149179	(4:0.2805488383	5:0.1895045071):0.0547574119);
(1:0.2167762852	2:0.1756257522	(4:0.2174997876	5:0.2035034308):0.0486839743);
(1:0.1310362365	2:0.1772288394	(3:0.1960478107	5:0.3262464820):0.0854438499);
(1:0.0534484170	(2:0.0983879549	4:0.1679753640):0.0670709447	3:0.0677741804);
(1:0.1820911474	3:0.2397804417	(4:0.1377971840	5:0.1241646437):0.0415057793);
(1:0.1572611750	2:0.1463058859	(4:0.2316715749	5:0.2506284113):0.0447410540);
(1:0.2274272076	2:0.1342214714	(3:0.1765963540	4:0.2113802889):0.1274049698);
(1:0.2149542424	2:0.2889164973	(3:0.2371776211	5:0.3196731074):0.1217002336);
(1:0.2398034800	2:0.0895813599	(4:0.1192197380	5:0.1479943667):0.0977977190);
(1:0.4447327663	(3:0.1999506633	5:0.2985497686):0.0730032818	4:0.2994497344);
(1:0.1980289377	2:0.1773009546	(4:0.2379749100	5:0.2945351429):0.0708442629);
(1:0.1280630222	2:0.0986113391	(3:0.1423116048	5:0.1250184483):0.0605005850);
(1:0.2568799333	2:0.1528334106	(3:0.2089303569	5:0.1612142873):0.0844228315);
(1:0.0906880195	2:0.1958827966	(3:0.0917548596	(4:0.1235189576	5:0.0758879533):0.0151231929):0.0476498938);
(1:0.1498634773	3:0.0651038061	(4:0.0704153735	5:0.0626682447):0.0147356151);
(1:0.1720201705	2:0.1718996471	(3:0.1512942385	5:0.2522441324):0.0764732035);
(1:0.1115558793	2:0.2615365360	((3:0.2076937648	4:0.1303680759):0.0660062338	5:0.2983327918):0.0596896625);
(1:0.1649816742	2:0.1252536911	(4:0.1054706035	5:0.2709915019):0.0921511455);
(1:0.2129771125	(3:0.1999153920	5:0.1497453408):0.0208031705	4:0.1604519023);
(1:0.3474750742	2:0.1991360442	((3:0.2878301342	5:0.1898289065):0.0490202188	4:0.2890365730):0.0582207679);
(1:0.1892224871	2:0.1661092283	(3:0.1898022427	4:0.2453748679):0.0422381453);
(1:0.1707436826	2:0.1361250500	(3:0.1437105592	4:0.2143996372):0.0541219730);
(1:0.2887742811	(3:0.1493334513	4:0.1568420375):0.0440015739	5:0.0591083240);
(1:0.0998804759	2:0.0909581947	(3:0.1424963248	4:0.1560236254):0.0352794576);
(1:0.2755997098	2:0.1566470085	(3:0.2690012964	5:0.2470998432):0.0510842246);
(1:0.3145919609	2:0.2033560375	(3:0.4605933980	(4:0.2112621456	5:0.3125042758):0.0320793756):0.0986346913);
(1:0.1444369384	2:0.1270041573	((3:0.0984987695	5:0.1157249928):0.0159499998	4:0.1612116674):0.0735705902);
(1:0.2112868576	3:0.3352833879	(4:0.3315074445	5:0.2116941120):0.6373068047);
(1:0.2233186182	2:0.2437486862	(3:0.2506459919	5:0.1656368381):0.0868832353);
(1:0.2463364950	2:0.3907962766	(3:0.2709046586	5:0.2777392007):0.1387657473);
(1:0.1095908991	2:0.2354549489	(4:0.1663860646	5:0.1432610640):0.0922559415);
(1:0.2341369709	2:0.2520165938	(3:0.1999439577	5:0.1667738790):0.0768920743);
(1:0.3874677772	(2:0.2241495236	5:0.2734003931):0.1547979986	3:0.2781181325);
(1:0.2019866958	2:0.2228721950	(3:0.3104029632	4:0.2077352858):0.2227297942);
(1:0.2252547388	2:0.2080688639	(3:0.2131956306	(4:0.2147373971	5:0.3466962453):0.0302648459):0.1344644337);
(1:0.3056143168	2:0.2168378966	((3:0.2247476393	5:0.3793481985):0.0385430069	4:0.2315506710):0.1383466957);
(1:0.1957530008	2:0.1590514131	(3:0.2346939644	4:0.2070668332):0.1054577822);
(1:0.1283016211	2:0.1095195448	(3:0.2251726025	4:0.1772613290):0.0526167586);
(1:0.1681963245	2:0.3645319354	((3:0.1789299498	4:0.2122027724):0.0385126549	5:0.1376239661):0.0593870589);
(1:0.1434630116	2:0.1431567689	(3:0.1612718036	4:0.1937372257):0.0710570672);
(1:0.2012461291	2:0.0886711764	(4:0.1634455388	5:0.0880338891):0.1030491367);
(1:0.2715678398	2:0.1674888608	(4:0.2215529628	5:0.2867556089):0.0981920350);
(1:0.1610677458	2:0.1366780558	(3:0.1544228352	4:0.1658405281):0.0406099963);
(1:0.2109882954	2:0.1264210331	(3:0.1718557920	4:0.1038880102):0.0477876580);
(1:0.1006345841	2:0.1847696271	(3:0.1927910700	4:0.4161369588):0.0749182446);
(1:0.0740846974	(2:0.1162317401	3:9.9999989516):0.0000024168	5:0.1975373879);
(1:0.3286578030	2:0.3561742633	((3:0.3605673849	4:0.2945772008):0.0586318159	5:1.0987246792):0.0400867160);
(1:0.2347008948	2:0.2939496850	(3:0.2530277083	4:0.2053372552):0.1250431971);
(1:0.0945190604	(2:0.0936861674	3:0.2970034507):0.1551807442	4:1.3315346172);
(1:0.1039985079	2:0.3175023845	(3:0.2351614174	5:0.1186426851):0.0983280868);
(1:0.2327640578	2:0.1800796766	(3:0.1606965593	4:0.2726452896):0.0804775309);
(1:0.1411334051	2:0.0756112964	(4:0.1155180063	5:0.1537276107):0.0979902372);
(1:0.2311954259	2:0.2855643481	(4:0.1717036240	5:0.2524033641):0.0697217990);
(1:0.2538088089	2:0.2091639114	(4:0.2081858943	5:0.1938095702):0.0951647656);
(1:0.0825341042	2:0.0844109941	(3:0.0919360456	5:0.1314537832):0.0695419078);
(1:0.2087177610	3:0.3253974024	(4:0.1681079157	5:0.1364681403):0.0353560152);
(1:0.2689667817	2:0.3564313497	(4:0.4261905456	5:0.1628107693):0.1740208224);
(1:0.1883777549	(3:0.1721352999	4:0.2667011948):0.0271728462	5:0.1709303646);
(1:0.1375058523	2:0.2341275460	((3:0.4945288625	5:0.1535087155):0.0383845657	4:0.3291835102):0.1365637614);
(1:0.1313398706	(3:0.1450965479	4:0.2519679844):0.0211701684	5:0.1382220725);
(1:0.1201961674	2:0.1818177692	((3:0.1269595472	5:0.1579382200):0.0430470910	4:0.0735415495):0.0773639703);
(1:0.2239600353	2:0.2126857061	(3:0.3123816794	4:0.2271385797):0.1049566498);
(1:0.0769290214	2:0.0891445811	(4:0.1811119986	5:0.2117770381):0.0592760519);
(1:0.2311823863	3:0.2610750139	(4:0.2018703381	5:0.2490466459):0.3639207945);
(1:0.1806632496	2:0.1459960930	(3:0.1316006502	5:0.1942949080):0.1085411546);
(1:0.1354700885	2:0.1440877709	(3:0.2087477339	4:0.1990780894):0.0837767613);
(1:0.1522111674	2:0.0896960765	((3:0.1883292348	4:0.1019756596):0.0386604414	5:0.0979984128):0.0764755712);
(1:0.0920473896	2:0.1342287531	(3:0.4494905966	4:0.1248933468):0.0305487114);
(1:0.2458110675	2:0.2282201549	(3:0.1948680801	5:0.3769622766):0.1132495449);
(1:0.1559306556	2:0.1943870886	(4:0.1768887646	5:0.2325554233):0.0746181526);
(1:0.0690305283	(2:0.0828872306	5:0.2600117734):0.0279196655	4:0.1390807307);
(1:0.1231084688	2:0.1634833908	(3:0.1476759332	4:0.1297958648):0.0778246287);
(1:0.2068139179	2:0.3568240622	(4:0.2630881614	5:0.2439472885):0.0632582267);
(1:0.1194597869	2:0.1664585608	(3:0.1487227307	5:0.1349793412):0.0349485942);
(1:0.2065955590	2:0.2299352356	(3:0.2359612896	4:0.1860160895):0.1052907269);
(1:0.0814203235	((2:0.1750644979	5:0.1260197813):0.3971506561	3:0.1059973407):0.0929822714	4:0.0909994175);
(1:0.1664910783	2:0.2095185459	(3:0.1886255283	4:0.2864112590):0.0570963422);
(1:0.0991749136	(3:0.1829915960	5:0.1087757044):0.0907859502	4:0.5261144400);
(1:0.1507111789	2:0.1573032048	(3:0.1642061282	4:0.1382268763):0.0728723983);
(1:0.1512350038	(2:0.3765675298	3:0.1259108591):0.0300481548	4:0.1797706703);
(1:0.1388657943	2:0.2289972152	(3:0.1713410952	5:0.2516605645):0.0663103426);
(1:0.1752506666	2:0.1837004467	(4:0.2441594502	5:0.1828410506):0.0722023364);
(1:0.1882688048	(3:0.2869058326	4:0.2122782954):0.0296355935	5:0.4003667638);
(1:0.1766378323	2:0.2647994699	(3:0.2814482778	4:0.4010698047):0.0460713045);
(1:0.1063662700	2:0.0884434489	(3:0.1074621438	5:0.1256815767):0.0752488500);
(1:0.2545976960	2:0.2215167797	(4:0.2700519635	5:0.2436706052):0.1279174215);
(1:0.2581363835	2:0.2041268957	(3:0.5002711945	4:0.2123570724):0.0644663723);
(1:0.0770356501	(2:0.1214533896	4:0.1711337709):0.0205713871	3:0.0949236173);
(1:0.4413728178	(3:0.3698960266	5:0.3874676857):0.0415222318	4:1.7849336969);
(1:0.2997564922	(3:0.2721271701	5:0.2147728581):0.0553936330	4:0.3448447350);
(1:0.1183301315	2:0.1111172285	(3:0.5746755236	4:0.0000023079):0.1436771272);
(1:0.1403713992	2:0.1887888280	((3:0.5796927466	5:0.1758289512):0.0811333525	4:0.1525947280):0.0565775050);
(1:0.2165866447	2:0.1473165265	(4:0.2318516468	5:0.2856619491):0.1197796416);
(1:0.1540073198	2:0.3001015108	((3:0.2765882275	5:0.3427477109):0.0553562655	4:0.2896230084):0.0824570773);
(1:0.0929358673	((2:0.0573880678	5:0.1022302145):0.0277147492	3:0.1082729420):0.0000020892	4:0.1887263768);
(1:0.2365318398	2:0.2776665351	(3:0.2629089745	(4:0.2649777053	5:0.2176076417):0.0279785127):0.0935249495);
(1:0.0830184785	2:0.5405151738	(3:0.1729368059	5:0.2113848681):0.0995518179);
(1:0.0401922403	(2:0.0765538318	4:0.1250322734):0.0343764954	5:0.2427724904);
(1:0.1693711859	2:0.2615600850	(3:0.1928912638	(4:0.2816420620	5:0.2076240148):0.0149117174):0.1209992343);
(1:0.1109938747	2:0.1069937855	(4:0.1747667559	5:0.1676529994):0.0230016613);
(1:0.1829636212	(2:0.1858354018	(3:0.1624184186	5:0.6825668219):0.0768784407):0.0346462428	4:0.4046717856);
(1:0.0884054475	2:0.1205386828	(3:0.2508642786	5:0.0915006575):0.0551514432);
(1:0.1522922034	2:0.1360489778	(4:0.1562873904	5:0.1623710380):0.0902601925);
(1:0.2902928498	2:0.1991070059	(3:0.2783956384	4:0.3327256154):0.1013115284);
(1:0.0792633126	2:0.1442094856	(4:0.1478008915	5:0.1014299675):0.0354980722);
(1:0.2630179495	2:0.2086877055	(3:0.3368298286	4:0.2600471765):0.0788501254);
(1:0.1400251065	2:0.5112853767	(3:0.2593772342	4:0.2033859637):0.0495900248);
(1:0.1590971023	2:0.2197675855	(3:0.2504388743	5:0.2050445809):0.0962699434);
(1:0.1821486451	2:0.1746269878	(4:0.1811411311	5:0.2656737674):0.0892312449);
(1:0.1253892154	(2:0.0872841084	3:0.1840699990):0.0372895905	5:0.1655368169);
(1:0.1719075961	2:0.2492191459	(4:0.2965731384	5:0.2453089345):0.1338149485);
(1:0.0752801719	2:0.1654283589	(3:0.1336710813	5:0.1341071174):0.0597637887);
(1:0.0977049598	2:0.4227207637	(3:0.1351686488	5:0.1262089549):0.1154450706);
(1:0.2485194763	2:0.2301842745	(3:0.2977820158	4:0.1852638025):0.1081202784);
(1:0.2351812791	2:0.1569814931	(4:0.1827516856	5:0.2356980301):0.1129065496);
(1:0.2085328086	2:0.2655485467	(4:0.2681736635	5:0.3309908825):0.2520301953);
(1:0.1721001359	3:0.1943772429	(4:0.2046833552	5:0.3434487224):0.0305576092);
(1:0.2141124167	2:0.1970094130	(3:0.1833511204	4:0.2274839097):0.0521238124);
(1:0.1500122876	2:0.3255940389	(4:0.1723969822	5:0.2775210518):0.0995384777);
(1:0.5841825165	(2:0.3106327028	4:0.2459231391):0.1656027729	5:0.3599283424);
(1:0.3386135701	2:0.1543717958	(3:0.2773713862	5:0.1791697551):0.1703668625);
(1:0.1534283402	2:0.1777356933	(3:0.1903201538	5:0.1475761340):0.0528445860);
(1:0.2296361160	(2:0.2671238524	5:1.1062526395):0.2200966600	3:0.4323850058);
(1:0.2048455595	2:0.2685565364	(3:0.2235365295	5:0.2320419511):0.2546610942);
(1:0.4266108139	(2:0.2331211378	4:0.3405057037):0.1636275970	3:0.4731458107);
(1:0.0725594950	(2:0.0844793697	4:0.4348548892):0.0189780185	3:0.1449187748);
(1:0.2400153644	2:0.2473648266	(3:0.4174363458	4:0.1724286149):0.1320984258);
(1:0.1691638886	2:0.1750623394	(3:0.4136701873	4:0.2675578662):0.0715200333);
(1:0.1082741384	2:0.1342076131	(3:0.1553220952	4:0.1559359488):0.0776122553);
(1:0.1198275220	2:0.2131678836	(4:0.1499626169	5:0.1613892581):0.0683970304);
(1:0.1544223025	2:0.2889009556	(4:0.2465521123	5:0.2916738269):0.0955898573);
(1:0.1267613114	2:0.1753229435	(4:0.1538844121	5:0.1326491432):0.1121328420);
(1:0.1437358916	2:0.2272154280	(3:0.2995192733	4:0.1682173397):0.1360510375);
(1:0.1714104070	2:0.3046837400	((3:0.2130576239	5:0.2030760289):0.0765972457	4:0.1259469233):0.1139301725);
(1:0.1038376424	2:0.1059748762	(3:0.1331067382	5:0.1312693244):0.0680720531);
(1:0.1428422471	2:0.1029988145	((3:0.1136207500	5:1.3488054253):0.0133979291	4:0.1298303830):0.0805050397);
(1:0.1079560601	(2:0.4043920500	3:0.0823440956):0.0346425004	5:0.1055899539);
(1:0.1365029324	2:0.1268762835	(4:0.1664869581	5:0.1552364745):0.0796507381);
(1:0.1609768601	2:0.4520864782	(4:0.2544000163	5:0.2285379369):0.1735391623);
(1:0.1000126061	2:0.4855949768	(4:0.2447438968	5:0.2264532301):0.1916601664);
(1:0.1923619090	2:0.3053109411	(4:0.2064760000	5:0.3296567088):0.0656184417);
(1:0.1220180060	2:0.1331844312	((3:0.1676423364	5:0.2224482476):0.0566726916	4:0.5421185623):0.0329506111);
(1:0.1230777526	2:0.1042615389	((3:0.1926794106	5:0.2122512891):0.0355551875	4:0.1187373845):0.0919036800);
(1:0.2202881287	2:0.2745320363	(4:0.2051272953	5:0.3107755853):0.0977548396);
(1:0.1081108588	2:0.3037156333	(3:0.2851833287	5:0.1467824171):0.1070301003);
(1:0.2394135352	2:0.2274152235	(3:0.2119262919	4:0.2407242583):0.1626408674);
(1:0.1409222275	2:0.2876610699	(3:0.1088446977	4:0.5591113223):0.0605902389);
(1:0.1390509332	(2:0.3786329847	5:0.1186770314):0.0299249934	3:0.2120125983);
(1:0.2443566723	2:0.2277505887	(3:0.2589488594	5:0.3076359866):0.1123682600);
(1:0.2703759425	2:0.1321298210	((3:0.1396640040	4:0.4386906232):0.0509710158	5:0.2272152402):0.0666593973);
(1:0.2370295281	2:0.2472708481	(3:0.2961984906	(4:0.3157016941	5:0.2894161158):0.0417517837):0.1061253513);
(1:0.2059504291	2:0.1756501793	(3:0.2962870147	4:0.1969539772):0.0540245398);
(1:0.2318269281	2:0.2095048791	(3:0.2770340153	4:0.2842866513):0.1021430838);
(1:0.1584267430	2:0.0474515748	(3:0.0960990157	4:0.1069839326):0.0691577937);
(1:0.1306732050	(2:0.1098234068	5:0.1077848152):0.0665595998	(3:0.3048783021	4:0.2262628199):0.0407937939);
(1:0.2425981056	2:0.2123381891	(3:0.3024297817	4:0.2021654070):0.1525276977);
(1:0.1327412134	(2:0.2338830150	4:0.3262460008):0.0507656926	5:0.3311356631);
(1:0.1371055068	2:0.2017693015	(4:0.2108033349	5:0.2552472782):0.0521140149);
(1:0.1915487758	2:0.1409595873	(4:0.1929214390	5:0.2612864539):0.0945765118);
(1:0.1653596985	2:0.1439379164	(3:0.1528182137	5:0.2716395482):0.1179319213);
(1:0.0950520260	2:0.1271188871	(3:0.1355211898	4:0.1446044489):0.0582719217);
(1:0.2103776232	2:0.1989047856	(3:0.2838991741	4:0.1975404942):0.1191667079);
(1:0.0680702639	2:0.0748246257	(3:0.0710420600	4:0.3624303256):0.0398558823);
(1:0.2171451030	2:0.1403956028	(3:0.1931278186	4:0.3752060197):0.1652543860);
(1:0.1759133615	2:0.2141427975	(3:0.2506434773	4:0.2513116266):0.1173482274);
(1:0.1467270125	2:0.2505645002	(3:0.2111056805	4:0.1708904328):0.0560483491);
(1:0.1621202652	2:0.1349457556	(3:0.1763540977	5:0.1792085096):0.0718711977);
(1:0.1310307113	2:0.1380713073	(3:0.1504089025	5:0.2971199883):0.1278599705);
(1:0.2351235706	2:0.2272032461	(3:0.2062321365	5:0.2558094907):0.0935689330);
(1:0.2073160526	2:0.1470318762	(3:0.1807788357	5:0.2346592272):0.0757748493);
(1:0.2960403885	2:0.1270889352	(3:0.1833782646	5:0.3356582396):0.0818708127);
(1:0.3052258789	2:0.2673882397	(3:0.3043716445	5:0.3211966835):0.1789388772);
(1:0.1962750186	2:0.1642447443	(3:0.2540394536	5:0.4123477298):0.1314101967);
(1:0.2658828603	2:0.2257550689	(3:0.3141385540	(4:0.2220226486	5:0.2892982159):0.0188781301):0.0902494731);
(1:0.1943556118	2:0.2363095046	((3:0.1367421927	4:0.3565341291):0.0268574846	5:0.1718889594):0.0638670087);
(1:0.1888550903	2:0.2208485154	(4:0.1972511351	5:0.2602557723):0.0733252028);
(1:0.1126599755	2:0.0904011779	(3:0.0976058001	5:0.1199613857):0.0850378040);
(1:0.1832332947	2:0.3284373219	(3:0.2198870178	5:0.2084841514):0.1066847806);
(1:0.0953391726	2:0.3993163946	(4:0.1416883187	5:0.1621502078):0.0446031986);
(1:0.2036017774	2:0.3088793956	(3:0.3368754336	4:0.2666621139):0.1365561390);
(1:0.3732255641	3:0.2928504783	(4:0.3791125939	5:0.4127947021):0.0802173027);
