# Supplementary material for: The Chloranthus sessilifolius genome provides insight into early diversification of angiosperms
Source: Nat Commun. 2021 Nov 26;12:6929. doi: 10.1038/s41467-021-26931-3 (PMC8626421; doi:10.1038/s41467-021-26931-3)
Supplement: Supplementary file 4 — Source Data [file 41467_2021_26931_MOESM4_ESM.zip › Fig. 2b and Supplementary Figure 18a/Cinnamomum_Euryale.nwk]

(3:0.2109596394,4:0.1276355688,((5:0.0257280675,7:0.0323402963):0.0198581308,6:0.0590959236):0.4271192428)
(1:0.1657205193,(3:0.1180276266,4:0.0885166569):0.1178150626,5:0.6521487418)
(3:0.0974489080,4:0.3527667076,(5:0.0359578172,7:0.0503177332):0.2727979805)
(3:0.1080560086,4:0.1163510921,(5:0.0648362801,7:0.0230942499):0.7345281445)
(4:1.2616794213,5:0.0000020912,(6:0.0571506674,7:0.0618837778):0.0337363025)
(1:0.2261514577,4:0.1917095304,(6:0.0489466861,7:0.0450799574):0.4220349357)
(1:0.1275291882,4:0.1372922732,(5:0.0362232359,6:0.0995285279):0.2420741524)
(3:0.1457098191,4:0.0823280244,(5:0.0641846671,6:0.0124091200):0.4831867673)
(4:0.4425190980,(5:0.0236031713,7:0.0322090015):0.0130220160,6:0.0787891379)
(1:0.1212840285,3:0.1133418510,(7:0.1743782059,8:0.2009867309):0.2427268260)
(3:0.0922732874,4:0.1894254981,((5:0.0405207960,6:0.0424552059):0.1147789565,8:0.2456109280):0.6046226252)
(1:0.2695683191,(3:0.1117331742,4:0.1595435816):0.0916062426,((5:0.0390297839,7:0.0297339373):0.0139586382,6:0.0329890200):0.3845077508)
(3:0.2504799643,(5:0.0578582543,6:0.0013051090):0.0223095245,7:0.0609930095)
(1:0.1076830511,4:0.1977045093,((5:0.0076232225,6:0.4004363932):0.0251400948,7:0.0147942638):0.3065163511)
(3:0.1516909861,4:0.0565357723,(6:0.0163540168,7:0.0510534987):0.5652529672)
(4:0.5399282323,5:0.1165527449,(6:0.0403734904,7:0.0385515801):0.0698002698)
(1:0.1274543053,(3:0.1235203144,4:0.0809802753):0.0734273491,(6:0.0233843208,7:0.0238725604):0.2661341685)
(4:0.6669115067,5:0.0256717352,(6:0.0332146533,7:0.0491268349):0.0016218723)
(1:0.1502463357,(3:0.0675353069,4:0.1376159153):0.0656054567,6:0.2863982651)
(1:0.5172721684,(5:0.0245877672,7:0.0305835507):0.0067828094,6:0.0180256992)
(3:0.6972072963,(5:0.0245817478,6:0.0544582779):0.0175586423,7:0.0370678140)
(1:0.1988848439,3:0.2038538555,(5:0.0211119991,(6:0.0388542103,7:0.0540067975):0.0019960338):0.1926916119)
(1:0.1993854086,(3:0.0685815584,4:0.0756344974):0.0412879430,(6:0.0267820634,7:0.0210938495):0.3600380542)
(1:0.3212652713,3:0.4435736108,(5:0.0000026485,7:0.0431921739):0.1701524430)
(3:0.0868979087,4:0.0893482760,(5:0.0237110668,7:0.0280564102):0.4760924250)
(1:0.0793782602,4:0.1104703896,((5:0.0228622569,7:0.0231730433):0.0055630343,6:0.0151949710):0.1760367776)
(3:0.2936790026,5:0.0096028733,(6:0.0117080968,7:0.0161623452):0.0039207322)
(1:0.3569978660,(3:0.1593556743,4:0.0989258177):0.1678707349,7:0.4427118220)
(3:0.0753265758,4:0.0561995588,(5:0.0710170023,6:0.0179513369):0.2810555683)
(1:0.5408828800,(5:0.0461181513,7:0.0582109619):0.1201271684,6:0.5981614971)
(1:0.8204875104,5:0.0287952238,(6:0.0274090277,7:0.0304791208):0.0105571352)
(1:0.6895041236,5:0.0013998879,(6:0.0283513428,7:0.0354801153):0.0301604491)
(1:0.4171056222,(5:0.0213302122,7:0.0479682293):0.0078868108,6:0.0277163190)
(1:0.1902145108,(2:0.2099461269,((5:0.0864269129,6:0.0136436875):0.0653634491,7:0.0871652901):0.2404516644):0.1683129146,4:0.1436653532)
(1:0.2675914796,2:0.3156209853,(6:0.2396373870,7:0.2115331956):0.2094495176)
(1:0.1361429979,(2:0.3631971090,(5:0.0758299133,7:0.0978904396):0.1556579782):0.0473135004,4:0.1966365913)
(4:0.5204558156,5:0.0295886253,(6:0.0205612527,7:0.0231609887):0.0000023795)
(2:0.5990400053,(5:0.0363023719,6:0.0306495210):0.0115469018,7:0.0101122765)
(1:0.1965725100,2:0.1174917214,((6:0.0632496146,7:0.0734874647):0.2496397726,10:0.2034867915):0.3361108053)
(1:0.1289138147,2:0.1616339589,((6:0.0599168834,7:0.0346715708):0.2530398545,(9:0.1282704708,10:0.0350926182):0.2941488588):0.5244433435)
(1:0.1191732802,2:0.1473836695,((6:0.0425137845,7:0.0359804295):0.2322435457,9:0.2392012058):0.4065994696)
(1:0.1028487775,2:0.1095390517,(4:0.1572758894,(5:0.0589113811,(6:0.0364245128,7:0.0279626112):0.0431175523):0.4191906897):0.0593157915)
(1:0.1774858525,2:0.1361889908,(6:0.0306245966,7:0.0354048587):0.3103030714)
(4:0.5029843747,(5:0.0659682563,7:0.0429656594):0.2544533633,10:0.1957360893)
(1:0.0909132615,2:0.0986108346,((5:0.0230089699,7:0.0263391640):0.0167488576,6:0.0262730232):0.2554182229)
(1:0.4622238809,(5:0.1321123877,7:0.1562462837):0.0805988628,10:0.2459202768)
(1:0.1655075703,2:0.1568190374,(5:0.0227074102,6:0.0260839062):0.4438551956)
(4:0.5237270457,(5:0.0267715570,6:0.0467804885):0.0156130330,7:0.0197088523)
(1:0.1957982959,(2:0.1078066388,4:0.1496203254):0.0756026354,(8:0.0567633069,(9:0.0267112504,10:0.0600286835):0.0218645154):0.3756988024)
(2:0.1149888301,4:0.1984247619,(6:0.0405116800,7:0.0476395686):0.4532809019)
(1:0.1578093310,2:0.2331483505,((((5:0.2110811676,7:0.1438281783):0.0648901028,6:0.2061355332):0.2217618936,9:0.6354617448):0.1056949071,8:0.5910403890):0.3471802264)
(1:0.0509626528,2:0.1310226299,(5:0.0061126406,(6:0.0159934187,7:0.0175313753):0.0063756128):0.1413347597)
(1:0.1150264629,2:0.1158799347,(5:0.0284393120,7:0.0527138582):0.7426876093)
(1:0.1610939977,4:0.1781475794,(6:0.0142483675,7:0.0369297837):0.2377975071)
(1:0.1835744209,3:0.2816903422,(6:0.0365806830,7:0.0257604466):0.7693047027)
(3:0.5457204048,(6:0.0750363506,7:0.0437955530):0.1719385695,(9:0.0203599525,10:0.0316451561):0.1426501831)
(1:0.1868983558,3:0.1779528681,(8:0.0391271012,9:0.0292732380):0.3215001712)
(2:0.8631099349,3:0.0923332948,(6:0.0569056952,7:0.0757797827):0.6041392764)
(3:0.3701225959,5:0.2205733143,(8:0.0561311803,9:0.0296986255):0.1203025947)
(1:0.0754453518,2:0.0810975246,(3:0.0900322275,((5:0.0255460298,(6:0.0150954716,7:0.0203157136):0.0016534363):0.0862733240,(8:0.0107902863,(9:0.0355831415,10:0.0271992004):0.0022989830):0.0854186761):0.1183548551):0.0338276157)
(1:0.1770314255,3:0.3707949702,(6:0.1845744212,((8:0.0120951727,10:0.0228090142):0.0056846092,9:0.0236308044):0.1491636712):0.0823798327)
(2:0.1319291319,3:0.1634763391,((5:0.0394646822,(6:0.0299096291,7:0.0297849654):0.0032692498):0.1508791902,(8:0.0290078953,(9:0.2659182009,10:0.0309662543):0.0029430251):0.1479918518):0.2373250997)
(1:0.2418627228,3:0.2047010718,(5:0.0502510981,7:0.0417198833):0.4579724712)
(1:0.1008372507,3:0.0887168356,(8:0.0279735206,9:0.0188419083):0.1895273543)
(3:0.3101014341,(6:0.1699389598,8:0.1751431242):0.0811267755,10:0.8566209072)
(1:0.2120121505,3:0.1623802194,(5:0.0396087217,7:0.0292582652):0.3333156227)
(3:0.7132718534,((5:0.0489222539,6:0.0293587550):0.0316429833,7:0.0822389880):0.1405366490,(9:0.0400388187,10:0.0411302399):0.3177751828)
(1:0.5623075824,(8:0.0317303316,9:0.0354318662):0.0122585828,10:0.0376475240)
(2:0.1795355371,3:0.1690255558,(5:0.0360006269,6:0.0417974220):0.3709171411)
(1:0.1455847293,2:0.0983819028,(3:0.2028477326,(5:0.0305096038,6:0.0290325799):0.4570914311):0.1224306322)
(1:0.1193632967,2:0.1961061622,((8:0.0333532293,10:0.0500004686):0.0047767148,9:0.0387045340):0.5792803951)
(1:0.8553917038,(5:0.1595640755,7:0.0634065617):0.0261896328,6:0.0000029678)
(2:0.0754577575,4:0.0606498071,(8:0.0077061384,9:0.0750530473):0.2973226744)
(1:0.1336985750,4:0.1439757501,(5:0.4988360252,(8:0.0695703787,9:0.0129862811):0.1394091329):0.1687231223)
(1:0.2871774661,4:0.1839077201,((5:0.0166238080,6:0.0346396624):0.0141245044,7:0.0211385216):0.4816652328)
(1:0.8887922566,(6:0.0177161436,7:0.0585435647):0.2757531922,((8:0.0277195883,10:0.0326100613):0.0134633046,9:0.0381423903):0.1504514079)
(1:0.2590429657,4:0.1183127736,((5:0.0983915093,6:0.0207598990):0.1309836297,9:0.3073149522):0.1665543605)
(1:0.0911172219,2:0.1508288965,(5:0.0547765543,6:0.0241042061):0.4517108382)
(2:0.0852218412,4:0.1397561363,(6:0.1770997031,10:0.2449598060):0.2653875338)
(1:0.4516750755,4:0.2884737054,(7:0.2195876285,((8:0.1234724826,10:0.0244838013):0.0036483624,9:0.0154258094):0.1162564639):0.1477616237)
(2:0.1906039533,4:0.0420896846,(8:0.0440316154,9:0.0298069752):0.2011572229)
(2:0.4477033615,(4:0.3664420825,(6:0.0368916974,7:0.0317847038):0.3251431392):0.2921835781,(5:0.2700301152,(9:0.0499675018,10:0.0245395976):0.2124717408):0.3485212840)
(4:0.3194434941,5:0.2589690199,(8:0.0424596410,9:0.0456975438):0.2088330376)
(1:0.5610074062,(6:0.0280065837,7:0.0454017228):0.3351134076,(8:0.0282086519,9:0.0542806424):0.1762871059)
(2:0.7458368350,(5:0.0396259086,7:0.0721191025):0.1775481538,9:0.3511152288)
(1:0.6072230691,(2:0.1857536208,4:0.2254475349):0.1278163649,5:0.2458348301)
(2:0.1793106118,4:0.2509708937,((8:0.0651301590,10:0.0463543448):0.0125089795,9:0.0357233751):0.4093151870)
(1:0.3120017369,2:0.1992935858,((5:0.0493393692,7:0.0440742823):0.0224297466,6:0.0141741718):1.0399663875)
(1:0.1834820540,4:0.1974533847,(5:0.1108980149,(6:0.0411696316,7:0.0564354893):0.0329128538):0.2983592004)
(2:0.1210355175,4:0.0770197013,(8:0.0261160855,9:0.0232096824):0.2617140745)
(1:0.1800974669,(2:0.1488921148,4:0.0933079294):0.0780495769,(5:0.0597471494,6:0.0322760918):0.4186264097)
(1:0.2232713145,2:0.1167209953,((5:0.0377397117,7:0.0405166456):0.0152550921,6:0.0175475288):0.2965700066)
(1:0.1586261832,(6:0.0438139048,7:0.0063273841):1.2810269676,(8:0.0761895000,10:0.0703676975):0.3620368956)
(1:0.1103755548,2:0.0805740242,(8:0.0162713963,(9:0.0328009355,10:0.0380620270):0.0040752774):0.4217613620)
(1:0.4205879959,(8:0.0277507189,10:0.0240221955):0.0049554900,9:0.0182004982)
(1:0.4044161981,(8:0.0599078942,9:0.1289256431):0.1360675764,10:0.3904663917)
(1:0.2608406745,(8:0.0408997075,9:0.0181323281):0.0034376587,10:0.0968734735)
(1:0.1583155764,2:0.1132309046,(8:0.0241491320,(9:0.0318754147,10:0.0302605672):0.0140508923):0.3647057662)
(1:0.1765898509,2:0.1894673093,(9:0.0571293112,10:0.0331133326):0.3650063977)
(1:0.4228512333,8:0.0296222296,(9:0.3203411614,10:0.0211051637):0.0121535789)
(1:0.4170872497,8:0.0391041630,(9:0.0284257544,10:0.0233757611):0.0041543371)
(1:0.4128077671,(8:0.0303032878,9:0.0467278962):0.0064627152,10:0.0347484796)
(2:0.2175617418,4:0.2045489686,(5:0.0351308284,6:0.0261934092):0.3000094164)
(1:0.7780897739,6:0.0177855452,(7:0.0387885207,8:0.0363124051):0.0175573195)
(5:0.0322556318,((6:0.0986689136,7:0.0256445649):0.0000020175,8:0.0155426317):0.2636759922,9:0.0173146759)
(4:0.3456439636,(5:0.0355498263,7:0.0181793283):0.0071921479,6:0.0120552901)
(2:0.4304189970,8:0.0170389157,(9:0.0219657211,10:0.0189350598):0.0082057676)
(3:0.7719853144,4:1.4264214772,(8:0.1042564864,10:0.0000023941):0.2715973919)
(1:0.1918164221,4:0.1938328246,(8:0.0355939644,(9:0.0478537029,10:0.0439803853):0.0067126103):0.3237110815)
(1:0.2601718427,2:0.0719098694,(5:0.2154911643,(8:0.0213657038,(9:0.0227093817,10:0.1724977906):0.0083669209):0.1543676461):0.2113020652)
(3:0.7343827455,(8:0.0415842461,10:0.0353943074):0.0005932744,9:0.0237450533)
(4:0.5555323511,(8:0.0430988531,10:0.0333690221):0.0026308553,9:0.0314243617)
(1:0.1459264865,3:0.1953383294,(8:0.0186634293,10:0.0800254249):0.2667079366)
(1:0.1438856514,3:0.2348999943,(8:0.0424774324,10:0.0166252279):0.4547161496)
(4:0.4710224752,(8:0.0338307475,10:0.0406684547):0.0370709523,9:0.1453607061)
(2:0.0754223523,4:0.1061236455,((8:0.0166440597,9:0.0239123300):0.0069281378,10:0.0139799947):0.2526038576)
(1:0.0818897314,2:0.1054834841,((3:0.0861931422,4:0.1062466800):0.0437617073,((8:0.0430041406,9:0.0384830146):0.0179532407,10:0.0130369750):0.2591224780):0.0689344157)
(1:0.1885327477,4:0.1503537090,(8:0.0127432458,10:0.0321897668):0.3119397614)
(2:0.8240968684,8:0.0288389138,(9:0.0351979194,10:0.0498162678):0.0117943692)
(1:0.0642816851,2:0.0598163006,(4:0.1024868731,(8:0.0190845485,10:0.0339465073):0.2233010047):0.0472119911)
(3:0.6988497839,(8:0.0327020381,10:0.0405147797):0.0124479503,9:0.0132492443)
(4:0.6389133655,8:0.0213380794,(9:0.0338038455,10:0.0468470876):0.0075200181)
(2:0.7625470009,8:0.0203677785,(9:0.0306838065,10:0.0357435565):0.0080442274)
(2:0.2364216315,3:0.1287724795,(8:0.0555863600,9:0.3216967930):0.1332928886)
(4:0.5569062771,8:0.0299264739,(9:0.0599599307,10:0.0228406431):0.0278742503)
(2:0.1631047749,3:0.2108212921,(8:0.0719790550,9:0.0090000865):0.4911676477)
(4:0.3419355979,(8:0.0234383918,9:0.0292593664):0.0015697535,10:0.0177335611)
(3:0.4868582833,(8:0.1079997212,9:0.0322843827):0.0096126589,10:0.0274375130)
(3:0.0643022825,4:0.0531695337,((8:0.0491506926,10:0.0274147603):0.0000021265,9:0.0187500208):0.2506437435)
(1:0.7006628961,3:0.0855858380,(8:0.0188723787,10:0.0783523211):0.2314419483)
(1:0.7985436345,(8:0.0246200242,10:0.0898467311):0.0142328012,9:0.0237614759)
(3:0.4022454413,(8:0.0456031603,10:0.2003720123):0.0216400266,9:0.0269064831)
(2:0.2120093253,(8:0.0567941994,9:0.0194293705):0.0133244742,10:0.0040831525)
(1:0.4134142833,(8:0.0462323628,10:0.0261116294):0.0070084869,9:0.0202528535)
(1:0.2430166252,(8:0.0147499364,9:0.0152049962):0.0248453421,10:0.0095291741)
(1:0.1155203964,2:0.1141095377,(8:0.0478425638,10:0.1723761175):0.2368712997)
(1:0.0917359296,2:0.0647869525,(8:0.0929188337,10:0.1996786437):0.3399805320)
(1:0.2328668880,(3:0.1323787055,4:0.1603597415):0.1417945588,(9:0.0484541233,10:0.0471885681):0.6165585706)
(1:0.2378268692,(3:0.0658337017,4:0.1185113792):0.0431698542,((8:0.0299240940,9:0.0308716336):0.1712980573,10:0.1182339511):0.1860972908)
(1:0.2901024585,2:0.2497155387,((8:0.0502911996,9:0.0483171117):0.1861748109,10:0.2855502267):0.3454164633)
(1:0.0630411814,2:0.0900432522,(3:0.1370525951,9:0.3118318751):0.0703761402)
(1:0.1138013895,2:0.1557351661,((8:0.0443617356,10:0.0369634952):0.0180965615,9:0.0254033267):0.5352738629)
(1:0.2044117932,3:0.1844198727,((8:0.1150252703,10:0.0253990613):0.0036882876,9:0.0335635402):0.3503314376)
(3:0.1204622558,4:0.0915079303,((8:0.0221237572,10:0.0218748587):0.1092135638,9:0.2350206236):0.3278860468)
(1:0.3210813924,4:0.1754756521,(8:0.0209290087,9:0.0413594375):0.5727858818)
(1:0.0965379969,2:0.0996992686,((8:0.0236258146,10:0.0202701286):0.1054123261,9:0.7592767242):0.1976925286)
(5:0.6109511905,(8:0.0391877712,10:0.0387237737):0.0084392959,9:0.0296907378)
(3:0.1202947979,4:0.1837622290,(5:0.0356061137,6:0.0563337020):0.5761311102)
(3:0.4539356198,(8:0.0214852747,10:0.0210854845):0.0061304978,9:0.0220099916)
(3:0.3395921620,8:0.0177087575,(9:0.1968225298,10:0.0145812703):0.0188979754)
(5:0.0573733623,6:0.0535532352,((8:0.0578765399,10:0.0515000831):0.0142064048,9:0.0563932403):0.5477690969)
(6:0.0247623320,7:0.0247954680,((8:0.0278839052,10:0.0269625208):0.0021591050,9:0.0256366664):0.2812422556)
(1:0.1895535518,4:0.1145647549,(6:0.2735842453,8:0.1444306488):0.1772984171)
(1:0.3284031294,6:1.0902640466,((8:0.0471876221,10:0.0313704243):0.0081703375,9:0.0323880762):0.3108860505)
(4:0.6608045647,7:0.2304542701,(8:0.1786255836,9:0.0788896714):0.2189387632)
(3:0.5076023857,6:0.2582568082,((8:0.0530582219,10:0.0411437717):0.0038091817,9:0.0335963901):0.1921969489)
(3:0.8640960465,8:0.0489171570,(9:0.0521680097,10:0.0445450353):0.0105257384)
(3:0.3038078907,(6:0.0262905163,7:0.1469017247):0.0942934211,8:0.1895120882)
(1:0.1734427436,(3:0.1398153315,4:0.1025593957):0.0840651856,10:0.5717128508)
(1:0.3652705814,(5:0.0430459110,6:0.0360789402):0.1910886775,(8:0.0462439098,9:0.0265578285):0.2169377297)
(3:0.1023796122,4:0.0978082164,((5:0.0220667614,6:0.0216287825):0.1623039554,9:0.2437251214):0.3405364422)
(1:0.1663072800,6:0.5648380415,(9:0.0383311887,10:0.0158140288):0.2080925234)
(1:0.1116806175,(3:0.0556793562,4:0.1115982795):0.0246155571,5:0.2595886440)
(3:0.1151381604,4:0.1621821223,((8:0.0258169082,10:0.0299777223):0.0131864983,9:0.0124224684):0.4938466581)
(1:0.2111469893,3:0.2264941793,((8:0.0206215117,10:0.0199111016):0.0145356929,9:0.0184769357):0.2874057505)
(3:0.1365054024,4:0.1427229632,(5:0.2397047894,((8:0.1458496149,10:0.0284538451):0.0090535947,9:0.0311027182):0.2492516370):0.2207341707)
(3:0.1323011736,4:0.1288318096,(8:0.0273843107,9:0.0292977705):0.4576590576)
(1:0.3394847194,3:0.2430471344,(5:0.3442432125,(9:0.0693027898,10:0.0265313273):0.3139789422):0.2202352435)
(1:0.7701223741,8:0.0807905508,(9:0.0344079158,10:0.0383453926):0.0129890426)
(4:0.6619220195,(8:0.0352875760,9:0.0275020517):0.0246491737,10:0.0154183922)
(1:0.1853582422,(3:0.1265822470,4:0.2413101270):0.1025096354,(5:0.1817833462,8:0.1242409619):0.3421687185)
(1:0.2321139108,(3:0.1212921194,4:0.1460396221):0.1212110481,(5:0.2335919472,(9:0.0609891400,10:0.0705686478):0.1888952258):0.3619913270)
(1:0.4090632268,(8:0.0358218398,10:0.0411337426):0.0385055523,9:0.0217990318)
(1:0.1199004366,3:0.2341611990,(6:0.3326878185,10:0.1996702902):0.2752534231)
(5:0.4829959163,7:0.7173921358,(9:0.0133219875,10:0.0687583463):0.4783980176)
(1:0.1280354099,4:0.1139311299,(((5:0.0343375273,7:0.0358892508):0.0063108752,6:0.0321516192):0.1462030746,((8:0.0396567925,9:0.0356764986):0.0068392781,10:0.0297642941):0.1690074370):0.3174695210)
(1:0.3262841097,8:0.2348922403,(9:0.0098624383,10:0.0183700407):0.0246511764)
(4:0.8454988425,5:0.0264331393,(6:0.0225669394,7:0.0367040241):0.0250846205)
(3:0.0905563563,4:0.1261065312,(7:0.1958531560,8:0.0928953384):0.2989960578)
(2:0.1785171974,3:0.2111646948,(((5:0.0559398674,6:0.0632613730):0.0112487243,7:0.0700107019):0.1698213021,(8:0.0887686376,10:0.1778102270):0.2550530454):0.6171767380)
(2:0.1118542292,3:1.1353319698,(8:0.0236486505,10:0.0305780710):0.3749495239)
(5:0.3555479867,(8:0.0246270425,10:0.0272592839):0.0034957254,9:0.0170613210)
(3:0.1252006048,4:0.0868378173,((8:0.0328794980,10:0.0228411266):0.0054520334,9:0.0145265505):0.4222174256)
(2:0.1760464203,4:0.0782390506,(((5:0.0476079581,7:0.0165313671):0.0037611228,6:0.0315674146):0.1223870433,(9:0.0308519419,10:0.0245487456):0.1227180910):0.1899923042)
(3:0.0833220524,4:0.1352827534,(7:0.2887179019,8:0.2485764440):0.1501793993)
(5:0.0629647032,7:0.0457227151,(8:0.0203408565,(9:0.0466076490,10:0.0526755865):0.0069094146):0.3526159592)
(3:0.2215090968,(8:0.0208066131,10:0.0337268337):0.0087267980,9:0.0239224507)
(2:0.2139707778,3:0.1259171728,(8:0.0312937509,10:0.0255845478):0.4732361383)
(2:0.1306443654,(3:0.0998205188,4:0.0910671883):0.0442170728,(6:0.0329394083,7:0.0282957330):0.3064473020)
(3:0.2927270946,8:0.0178332228,(9:0.0436821164,10:0.0519061878):0.0025374852)
(2:0.3327144936,4:0.3590532231,((6:0.0291000437,7:0.1054332987):0.1712880543,(8:0.0483813341,10:0.0483748660):0.3869121023):0.2845269890)
(2:0.3098815545,3:0.1617624871,(8:0.0234737300,(9:0.0317669936,10:0.0358104863):0.0189011804):0.4742972954)
(3:0.0687811656,4:0.1230403032,(8:0.0188334934,10:0.0299770374):0.3335362640)
(3:0.0757553269,4:0.0986583140,((8:0.0218023231,10:0.0239784558):0.0064782313,9:0.0208691351):0.3081224729)
(2:0.4207181366,(5:0.0281785712,7:0.0308862448):0.0090142439,6:0.0171234282)
(3:0.2064328450,4:0.2828163056,(5:0.0000027106,(6:0.0423309886,7:0.1783890070):0.0318948873):0.9486879418)
(3:0.2235576260,4:0.2761378588,(5:0.0659152962,6:0.0406470565):0.5605861836)
(4:0.1292859144,(5:0.0242221574,7:0.0279161101):0.0826814778,8:0.1332564426)
(4:0.5196993343,(6:0.0343930355,7:0.0394624082):0.2563588031,8:0.5250159628)
(4:0.9092925350,(5:0.0500505649,7:0.0452178522):0.0225701774,6:0.0431850607)
(4:0.4759760452,((5:0.0546226859,7:0.0142824015):0.0233543228,6:0.0285412677):0.1921184543,(8:0.0356900970,10:0.0324392426):0.1727556994)
(5:0.0325551226,(6:0.0117358073,9:0.2935229923):0.0160085467,7:0.0483353454)
(2:0.0339748897,4:0.1419079794,((8:0.0210450594,10:0.0824394280):0.0085057561,9:0.0174037431):0.3760828410)
(2:0.1567160394,3:0.1978342889,((6:0.0456403211,7:0.0266794428):0.1665446168,8:0.1396739681):0.2019713346)
(2:0.1472409702,4:0.0921146778,((5:0.0542819157,6:0.0283013479):0.1689447374,10:0.2686321004):0.3754959868)
(2:0.4111267314,(5:0.0328852281,7:0.0299570752):0.0114958079,6:0.0320656874)
(4:0.5571652806,(5:0.0795559717,7:0.0315756642):0.0087883473,6:0.0341376116)
(4:0.5182238621,(5:0.0219130451,6:0.0258496958):0.0222009462,7:0.0190468103)
(4:0.4230098712,(5:0.1443487132,6:0.0781350971):0.1452008723,10:0.1688315374)
(4:0.6199222686,8:0.0069777885,(9:0.0508923728,10:0.0919307278):0.0087875819)
(4:0.5081013846,(8:0.0329216139,10:0.0287439059):0.0066139034,9:0.0174461260)
(4:0.6085911783,(5:0.0239115649,7:0.0360242208):0.0039867133,6:0.0141082449)
(5:0.0410202116,6:0.0431544377,((8:0.0562013494,9:0.0393541961):0.0052455772,10:0.0508424856):0.4213980212)
(6:0.0268552772,7:0.0541589312,(8:0.0204444923,9:0.0302748684):0.2372375186)
(2:0.6169499760,(5:0.0303571574,7:0.0885795287):0.1917104438,((8:0.0409030223,10:0.0551532731):0.0052278171,9:0.0278956420):0.2608857315)
(2:0.2816554276,(5:0.0237002973,(6:0.0368811126,7:0.0318371606):0.0052107806):0.1452313261,(8:0.0352959008,9:0.0204887773):0.1309537849)
(5:0.0290125805,7:0.0223772554,(9:0.0382531123,10:0.0443355744):0.3067850698)
(4:0.4191298869,(8:0.0472599644,9:0.0698153684):0.2562207972,10:0.2322562567)
(2:0.1260241945,4:0.1037553234,(((5:0.0343255380,6:0.0338095201):0.0025195396,7:0.0328272173):0.1528994087,(9:0.0238835608,10:0.0489280462):0.2347391916):0.3498837007)
(2:0.6640551306,6:0.3537938528,(9:0.1286047323,10:0.0844444190):0.1193234033)
(2:0.4214345770,5:0.0239027431,(6:0.1861656423,7:0.0188560899):0.0044925719)
(2:0.0718296045,4:0.1076559091,((6:0.0278442515,7:0.0373677748):0.1157047710,8:0.1828556466):0.2125763669)
(4:0.3227619667,7:0.2750584241,(8:0.0291065438,9:0.0203567820):0.1016798891)
(4:0.2417613536,(6:0.0460215262,7:0.0456251849):0.1069995432,(9:0.0210163890,10:0.0277635232):0.1009031004)
(2:0.1200758007,4:0.1120108290,(8:0.0363161081,10:0.0338730807):0.4034686305)
(2:0.0856338609,4:0.2755576363,(9:0.0249375988,10:0.0649418592):0.2820354915)
(2:0.4905756290,7:0.2419757608,((8:0.0452176211,9:0.0490269925):0.0035519073,10:0.0216968787):0.1192719003)
(4:0.1408698951,5:0.0928067926,(6:0.0545853084,7:0.0338402138):0.0824811362)
(2:0.3536330671,5:0.0267151496,(6:0.0978966839,7:0.0158516060):0.0069738974)
(4:0.5186955415,(5:0.0227084386,7:0.0257415815):0.0366984336,6:0.0022990896)
(2:0.3620111854,4:0.3398818554,((5:0.0638130591,6:0.0550272006):0.3595921699,7:0.3339068503):0.5125581380)
(2:0.1449653604,4:0.1705020702,((5:0.0342521639,6:0.1109819984):0.0146851963,7:0.0304079977):0.6184522245)
(2:0.1951517917,4:0.1782981763,(5:0.0475225288,6:0.0225073145):0.3062164897)
(4:0.9131422709,(5:0.0462310245,7:0.0425695857):0.0141141178,6:0.0300304418)
(1:0.0954753166,4:0.0919837377,(8:0.0412908582,10:0.0739062357):0.1851380562)
(4:0.9149932630,8:0.0332178280,(9:0.0401162315,10:0.0400788170):0.0044948762)
(1:0.5825053841,(8:0.0331631267,9:0.0299221225):0.0053603344,10:0.0247132986)
(1:0.4369606193,8:0.0163812292,(9:0.0158023936,10:0.0300728229):0.0054147051)
(1:0.3557407897,(8:0.1159364860,10:0.0414166791):0.0130964257,9:0.0180478182)
(5:0.0575285594,7:0.0443056838,(8:0.0454314922,(9:0.0410090937,10:0.1106576557):0.0057798706):0.4337785687)
(5:0.0429885324,6:0.0677023662,((8:0.0362387042,9:0.0421393253):0.0071608968,10:0.0339257388):0.4317683407)
(4:0.2697754081,(5:0.0243940165,7:0.0022660712):0.0209694029,6:0.0687020732)
(1:0.7897821909,(6:0.0456438038,7:0.0322792867):0.0935564736,((8:0.0260899428,9:0.0323707535):0.0091178877,10:0.0215903076):0.1353529976)
(1:0.4693618155,(8:0.0291232831,10:0.0440030067):0.0146007873,9:0.0070695718)
(1:0.4274177124,(5:0.0392748230,6:0.0436784012):0.0369686040,7:0.0520710174)
(5:0.1846906864,7:0.0383502407,(9:0.2090438423,10:0.1539746265):0.5895376955)
(2:1.0642662857,(5:0.0441980389,7:0.0416029809):0.0210488373,6:0.0230462287)
(1:0.5369056512,(5:0.0468446124,6:0.0474395529):0.1933190430,9:0.2354551742)
(4:0.8279842460,(5:0.0498467481,6:0.0517799988):0.0112220879,7:0.0279047440)
(2:0.3172179350,(5:0.0469452800,7:0.0910373574):0.0942966787,9:0.1691048203)
(2:0.8760306790,(8:0.0416213299,9:0.0843747009):0.0141438175,10:0.0442170198)
(1:0.8498282600,(5:0.0321964794,7:0.0321751685):0.0152783118,6:0.0203198600)
(4:0.6862827899,6:0.1712317667,(7:0.4279912612,10:0.1820232317):0.0888417823)
(1:0.4375710813,6:0.1136116540,(9:0.1076766783,10:0.0157017511):0.2118190396)
(1:0.1481924582,4:0.1964524119,(6:0.1085334529,7:0.0473146442):0.6678942862)
(4:0.2469254231,(5:0.0205638667,7:0.0193235476):0.0000020013,6:0.0186274533)
(1:0.4968067766,(5:0.0329669564,7:0.0874759863):0.1155024132,10:0.4415204886)
(2:0.3636970427,(5:0.0226959726,7:0.0277036647):0.1571234722,(9:0.0387803921,10:0.0275585825):0.1889318059)
(5:0.0568665626,7:0.0379030562,(8:0.6138089151,10:0.1379974490):0.2375305885)
(1:0.1897881061,2:0.1365321255,((5:0.0218417165,7:0.0432807656):0.1136422199,(8:0.0180435457,(9:0.0257700072,10:0.1030743313):0.0042530955):0.1321375869):0.3849273435)
(1:0.0887200994,2:0.0965400443,(5:0.0184344192,6:0.0392694027):0.2596467163)
(5:0.0436722681,6:0.0356140686,(8:0.0136329878,10:0.0582708864):0.7447106866)
(1:0.1053810788,2:0.1395357325,(4:0.5598238367,(5:0.3989580096,7:0.3108751001):0.2332118307):0.3531598763)
(2:0.5370770846,(5:0.0256031414,7:0.0273726698):0.0126735658,6:0.0312008866)
(1:0.2371596958,2:0.1764014409,(4:0.6223628474,((5:0.0539740673,7:0.0518093476):0.0142917735,6:0.0342870227):0.3798257045):0.2139703150)
(2:0.9443244239,(5:0.0670785420,7:0.0569478274):0.0133237067,6:0.0380613089)
(1:0.1858777278,2:0.0794677781,(5:0.0318508497,7:0.0368266872):0.8457055964)
(2:0.2578843627,4:0.0843738262,(5:0.0894969151,7:0.0000024450):1.0777597236)
(2:0.0991838169,4:0.1609575448,((5:0.0380562652,6:0.0336668161):0.0097902897,7:0.0271418104):0.4972738284)
(1:0.0657230587,2:0.1149882639,(5:0.2539008129,(7:0.0217370688,9:0.0229794953):0.0853564070):0.2015207116)
(1:0.0996459744,2:0.3400342808,(6:0.2797641345,7:0.4332555501):0.3668672032)
(1:0.1034238516,2:0.1629401547,((5:0.0266694541,6:0.0426629756):0.1573496030,(7:0.0605661270,9:0.0363358953):0.1607935680):0.4193129301)
(4:1.1605213879,(5:0.1007061280,6:0.0732111675):0.0128636073,7:0.0671506660)
(2:0.1194004691,4:0.0466592927,(5:0.0918360267,6:0.0644904225):0.1439021802)
(2:0.1890580036,4:0.1549160121,((5:0.0277949074,6:0.0393484795):0.1709300179,(7:0.0236475793,9:0.0385205631):0.1090206086):0.2619033147)
(1:0.3615480948,(5:0.1203705680,6:0.0206173430):0.0118747023,7:0.0195758360)
(1:0.2106846776,4:0.2203361830,((5:0.0324536750,7:0.0985739683):0.0443617820,6:0.0000023644):0.9074315714)
(2:0.7942140161,4:0.3382137751,((5:0.0276053886,(6:0.0327177485,7:0.0340673309):0.0092759862):0.1190440813,9:0.2030855390):0.2985398047)
(2:0.0373894795,4:0.3387014671,(((5:0.0189509080,6:0.0265447725):0.0024627092,7:0.0144721920):0.0973420666,9:0.1340219659):0.1163206422)
(2:0.4769578661,4:0.1953430338,((5:0.0348813038,6:0.0438881451):0.0109457884,7:0.0358232616):0.2926811767)
(1:0.4994707506,5:0.0325644884,(6:0.0361172834,7:0.0187691207):0.0005918540)
(1:0.0808947798,2:0.1118830950,(7:0.2434690700,10:0.2133017646):0.1119578764)
(5:0.0299937104,(6:0.0423216679,7:0.0487664589):0.0024820479,((8:0.0315950874,9:0.0444662007):0.0015984179,10:0.0281401039):0.3602508743)
(1:0.1464511748,4:0.1414702421,(5:0.0267008047,6:0.0285237113):0.2765385069)
(1:0.2059088877,2:0.0864218712,(4:0.1148208509,(6:0.0121308896,7:0.0418162813):0.3507463210):0.0715023245)
(4:0.7276092586,(5:0.2018865390,6:0.0321231323):0.0305965587,7:0.0280722321)
(2:0.7463157838,5:0.0154119086,(6:0.0622696675,7:0.0433175415):0.0224646293)
(1:0.2645496796,2:0.0596104697,((5:0.0447847282,7:0.0458844669):0.0079438308,6:0.0141284315):0.5135630365)
(2:0.7843167103,(5:0.0536959829,6:0.0415334436):0.0104148837,7:0.0308990707)
(1:0.1039810883,2:0.1483741340,(6:0.3760052785,7:0.0376515276):0.4227813827)
(5:0.0380192926,6:0.0645329417,(8:0.0518658014,10:0.0326849064):0.3807522484)
(1:1.0521613924,((5:0.0584451153,6:0.0713309621):0.0499474765,7:0.0071508588):0.1642946917,(8:0.0345566604,(9:0.1025474817,10:0.0413182521):0.0205556609):0.4421303100)
(1:0.4327259788,((5:0.0337192831,6:0.0288513584):0.0202615081,7:0.0413742834):0.1475049219,(9:0.0374858178,10:0.0682217658):0.1240196770)
(1:0.2751833101,(8:0.0259343362,10:0.0723918046):0.0268683976,9:0.2399359262)
(1:0.5108801312,(8:0.0199880485,9:0.0239379527):0.0075275734,10:0.0158065162)
(1:0.3079055925,((5:0.2034751315,6:0.0168288327):0.0040386330,7:0.0323378454):0.0885738967,((8:0.0248378721,9:0.0208107918):0.0072681884,10:0.0149989301):0.1061257441)
(5:0.0936487573,(6:0.0394408461,9:0.5997063283):0.0264941097,7:0.0817210832)
(1:0.1693946155,(3:0.1074333474,4:0.1900875131):0.0734520629,((5:0.0303127207,6:0.0173494836):0.1363553701,10:0.1792303486):0.1305941404)
(3:0.3585545028,((5:0.0292002034,6:0.0295480596):0.0000020309,7:0.0413464971):0.1737266344,10:0.1608960174)
(1:0.4757992503,(5:0.1113440053,(6:0.0405064767,7:0.0573488118):0.0789039819):0.0940337866,10:0.3511192796)
(5:0.0670395175,(6:0.0183775069,(8:0.0288242711,10:0.0378517867):0.3825235518):0.0126866600,7:0.0436885546)
(1:0.3641791312,(5:0.0251251271,6:0.0275973116):0.1096900954,8:0.2243214769)
(1:0.3969978648,(5:0.0260025864,7:0.0143137714):0.0146115514,6:0.0060218868)
(5:0.0357751944,(6:0.0230410187,((8:0.0309700351,10:0.0428114484):0.0017389881,9:0.0221294923):0.3477818646):0.0092559825,7:0.0369928179)
(1:0.2943972795,8:0.0159168821,(9:0.0467240197,10:0.1304363426):0.0496921349)
(4:0.1880051877,6:0.1125517600,(8:0.0348990592,10:0.1336229714):0.1125787570)
(1:0.1464610887,4:0.1924246168,((5:0.0351416102,6:0.0269317216):0.1280213110,(8:0.0297396920,(9:0.0347589612,10:0.0277416546):0.0094722853):0.1483603385):0.2477895283)
(1:0.4660616274,(5:0.0255693465,7:0.0497564925):0.1039189821,((8:0.0905526659,10:0.2893303283):0.0461854867,9:0.1131492858):0.0850944162)
(1:0.5023738097,4:0.2711662946,((5:0.0982409401,6:0.0478935086):0.3346786822,8:0.3645688347):0.3397938827)
(1:0.8560624976,6:0.3114237864,(8:0.0269968840,9:0.0476164795):0.1740235151)
(4:0.1687207924,((5:0.2490810126,(8:0.0287444535,9:0.0528748199):0.0517518084):0.0297665977,7:0.1319230554):0.0975202846,6:0.2169359148)
(4:0.2284757934,(5:0.0906591280,6:0.2842794660):0.1191903699,9:0.0924319089)
(6:0.0254214212,7:0.0492542697,(9:0.0211232889,10:0.0513681817):0.3994628269)
(4:0.3896075170,(6:0.0302906267,7:0.0350407161):0.1675490232,10:0.1502095038)
(4:0.4219684278,(6:0.0379781479,7:0.4269622698):0.1875639882,(8:0.3619932759,9:0.0172151391):0.1868029652)
(2:0.1675679265,4:0.1172407206,((5:0.0455823319,7:0.0501114518):0.0043836927,6:0.0163045899):0.2320019599)
(4:0.3854744279,(5:0.0326239631,6:0.0262505281):0.1195318702,(8:0.0662316967,9:0.1777487665):0.1280105662)
(1:0.4898567466,(3:0.0951926888,4:0.1056144282):0.2823276655,(8:0.0245247508,(9:0.0285491699,10:0.0298906064):0.0006858899):0.2807850890)
(1:0.3620254641,4:0.6004300185,(5:0.0388577759,7:0.0268208543):0.2391642358)
(3:0.1224703459,4:0.2084126482,(8:0.0530971278,10:0.0454083536):0.5684577850)
(2:0.2753460776,(8:0.0269658806,9:0.0310117606):0.0100458508,10:0.0147095562)
(1:0.1362742456,4:0.1357112522,(5:0.0358207106,6:0.0278294797):0.2550114556)
(1:0.1023736146,4:0.1216595468,(8:0.0193888030,(9:0.1358673352,10:0.0185962178):0.0058607263):0.2752511581)
(1:0.1596128043,(3:0.1753599604,4:0.1756010438):0.0497991178,(5:0.3563798210,6:0.1561652912):0.1654594769)
(1:0.2056343901,(3:0.1276893826,4:0.1404307256):0.1111637951,5:0.4307683069)
(1:0.0531692498,2:0.1178220146,(3:0.2043230208,(8:0.0215737665,(9:0.0264060326,10:0.0222867788):0.0013179562):0.2851363011):0.0523126388)
(1:0.2048631836,(6:0.0875262955,7:0.0175846293):0.1410282194,(9:0.0151729165,10:0.0120963646):0.0887390616)
(1:0.0841689645,2:0.1146362900,(4:0.4138287561,(6:0.1600477797,(9:0.0369582799,10:0.0404866130):0.1778354564):0.1135778172):0.1693179958)
(1:0.0673984703,(2:0.0705720871,(5:0.1679782669,(8:0.0207401479,9:0.0299458114):0.0959778222):0.1257481490):0.0330752257,3:0.0950843911)
(1:0.1765167471,2:0.1666890015,(5:0.0444156624,7:0.0210553129):0.5498165973)
(3:0.5135485581,(6:0.0363773350,7:0.0431516755):0.1714790402,(8:0.0479475471,9:0.0480674014):0.2412849244)
(1:0.0805693900,2:0.1204986407,(4:0.1011713279,((5:0.6359797847,7:0.7720494417):0.2369137951,6:0.2264320893):0.1050708090):0.0456361247)
(1:0.1046769724,2:0.0821149374,(4:0.1102406247,(5:0.0177275264,6:0.0451683957):0.3368107591):0.0453237840)
(4:1.4574504247,((6:0.0905862430,7:0.0206158147):0.9647841468,9:0.0000029046):0.0707639008,10:0.0191138952)
(1:0.2662818692,4:0.2548734692,(5:0.0453517328,7:0.0388559177):0.6520364780)
(1:0.4259900071,(5:0.0301399735,6:0.0232064209):0.0034082550,7:0.0220327722)
(2:0.4437870183,(5:0.1314711030,6:0.0364636611):0.0094710135,7:0.0179970057)
(4:0.3881489690,(5:0.0177527872,6:0.1701965023):0.0081599469,7:0.0191023306)
(3:0.1211997293,4:0.0771717115,(8:0.0447342626,10:0.0165526538):0.2836989464)
(4:0.3661754416,7:0.2281002260,(8:0.0263355477,(9:0.0368592497,10:0.0284147699):0.0047364186):0.1021189909)
(3:0.1132093195,4:0.1034854747,(8:0.0252218359,(9:0.0226023329,10:0.0566059495):0.0062846697):0.3851089216)
(1:0.1345037216,(3:0.0891262021,4:0.0490784732):0.0316957820,((8:0.0344616058,10:0.0295727898):0.0118861260,9:0.0183706361):0.3658342697)
(1:0.4553382485,(8:0.0477747700,10:0.0472612707):0.0147779198,9:0.0329207669)
(4:0.6784813854,8:0.0281255274,(9:0.0372793793,10:0.0311319312):0.0107522226)
(1:0.1380989179,2:0.0402919824,((5:0.0246691191,7:0.0143771598):0.0721440794,(9:0.0272133440,10:0.0144567829):0.1209841316):0.2637603861)
(3:0.1784223799,4:0.1945834246,(6:0.0552890943,7:0.0302148566):0.4969821037)
(3:0.5664140451,(6:0.0661257246,7:0.0368746195):0.3764293012,10:0.2979708202)
(4:0.3351209338,6:0.1677153717,(8:0.0300758137,10:0.0697580028):0.1414691094)
(4:0.4211978227,(6:0.0485104191,7:0.0401101116):0.2373447397,10:0.2326682670)
(6:0.0327040085,7:0.0126305337,(8:0.0555875689,10:0.0196963224):0.3250580725)
(5:0.0336907802,(6:0.0290449289,10:0.4240425428):0.0062332891,7:0.0405500341)
(2:0.3216278243,(5:0.2202259551,(8:0.0432498060,10:0.0079467264):0.0759116044):0.0413355100,(6:0.0262588122,7:0.0370461760):0.1505592942)
(2:0.4291800530,(5:0.0671319267,7:0.0330899319):0.2965266928,8:0.1987101814)
(2:0.5780267876,6:0.1641464368,(8:0.0515880654,10:0.0489092112):0.1477025195)
(1:0.5230817353,(5:0.1895979256,7:0.0048107636):0.0295955073,6:0.0326729534)
(1:0.3280437806,(5:0.1960425912,7:0.0275478038):0.0143967413,6:0.0171982419)
(1:0.5758148596,((5:0.0518787930,6:0.0318118795):0.0123380253,7:0.0373702370):0.1832555137,(8:0.0556851576,9:0.0448867278):0.2373040153)
(1:0.5631505054,5:0.0240884001,(6:0.0247483225,7:0.0384299771):0.0156897777)
(1:0.7359167611,(5:0.0371491492,6:0.0285226446):0.2283430827,(8:0.0364288709,(9:0.0294521683,10:0.0407031783):0.0152064750):0.1267598980)
(4:1.2701056474,8:0.0222686989,(9:0.0300468054,10:0.0318880463):0.0225403814)
(3:0.1687314593,4:0.3119691554,((5:0.0384674089,6:0.0028345047):0.0810809266,8:0.1668117074):0.1161494120)
(1:0.2189781163,3:0.2965870998,(8:0.0179803903,9:0.0404680076):0.5341349240)
(1:0.2622991690,3:0.2159150418,(8:0.0657697459,9:0.0391648762):0.5972213250)
(3:0.5919858417,5:0.0165652152,(6:0.0491020346,7:0.0290541009):0.0171112587)
(1:0.3552675842,(5:0.0263946182,(6:0.0169280174,7:0.0229295803):0.0000020456):0.1208553644,9:0.1559728398)
(1:0.2149695824,3:0.2422172369,(6:0.0078108142,7:0.0626925931):0.4706131658)
(1:0.0992876001,4:0.4086959987,(5:0.0250583873,7:0.0304322199):0.3815990784)
(1:0.3410034729,(3:0.1612591054,4:0.2902330397):0.1135940094,(5:0.0540016188,7:0.0288231958):0.8973360184)
(4:0.3145255266,5:0.3043234256,(6:0.0163716023,7:0.0185249010):0.0096166994)
(1:0.2675356063,(6:0.0286872570,7:0.0292911215):0.0995997360,8:0.1294604128)
(1:0.2435873717,(3:0.0588925780,4:0.0635039557):0.0563890845,6:0.2195670536)
(1:0.1994503806,3:0.1489683028,(5:0.0580646249,7:0.0276700052):0.5837881822)
(3:0.1076872796,4:0.2711243945,(5:0.0314857134,7:0.0229587281):0.2964637914)
(3:0.1167449936,4:0.2345987368,((5:0.0331235903,6:0.0393758044):0.0032217471,7:0.0249042733):0.3779562609)
(4:1.1062664923,(5:0.0252386169,7:0.0227589764):0.0187830142,6:0.0187473302)
(3:0.3125519925,4:0.2457851536,((5:0.0384415962,7:0.0400258883):0.0156271832,6:0.2940077665):0.4506215491)
(3:0.0387798793,4:0.1083105670,((5:0.0418086721,7:0.0173835405):0.0102188487,6:0.0717943317):0.2180453376)
(1:0.1566284853,3:0.1873081902,(5:0.0191792001,7:0.0493089077):0.3491591948)
(1:0.2177219523,(3:0.0788931633,(5:0.0316292358,6:0.0366007764):0.5591824039):0.0286713672,4:0.1069232234)
(3:0.0620160050,4:0.0743737145,(5:0.0381671833,6:0.0733123454):0.3197247425)
(4:0.7510017915,5:0.0200246933,(6:0.0332925209,7:0.0325663355):0.0182790939)
(1:0.1653951545,(3:0.2792312340,4:0.2129857448):0.1008281819,((5:0.0416269765,7:0.0299794994):0.0040299996,6:0.0179131191):0.4951676905)
(1:0.1916360124,(3:0.1509344530,4:0.1273839470):0.1034430508,(5:0.0346698682,6:0.0284374414):0.6178054054)
(1:0.5908386118,(5:0.0288977388,7:0.0294231966):0.0130125494,6:0.0251239903)
(1:0.1582339400,(3:0.0869201662,4:0.1065157052):0.0582250339,7:0.4994792079)
(3:0.1109230538,4:0.2320249760,(7:0.1457407111,8:0.1734588660):0.3240232014)
(1:0.3148988815,(5:0.0224994094,7:0.0277285230):0.1324139843,8:0.1410929320)
(1:1.0752849927,(5:0.0553763748,7:0.0549949996):0.0512113180,6:0.0298754467)
(4:0.4551690094,(5:0.0235426611,7:0.0422484021):0.0131473868,6:0.0101633955)
(3:0.1043064867,4:0.0692736174,(5:0.0146099262,(6:0.0295745282,7:0.0348762907):0.0140772594):0.3600768067)
(1:0.7973090242,5:0.0212254172,(6:0.0328558675,7:0.0635607377):0.0059920176)
(1:0.3920024423,(6:0.2955458225,7:0.0292998689):0.1000186711,(9:0.0167064907,10:0.0877633336):0.0938899973)
(3:0.2949246178,(5:0.0479582099,7:0.0162169124):0.1132497767,9:0.1826601621)
(1:0.2527762934,(3:0.1862855609,4:0.1978478653):0.0755388591,((5:0.0498305597,6:0.0284819649):0.1549896379,((8:0.1235395179,9:0.1670587214):0.0830489518,10:0.2713834790):0.1143465774):0.4432377877)
(1:0.1925494617,3:0.3915908983,(8:0.0392729410,10:0.0431993568):0.8291712020)
(1:0.1619642075,3:0.2108520699,((8:0.0488665989,10:0.0408106526):0.0159751156,9:0.0288930462):0.5617657781)
(1:0.1096486890,3:0.2013321627,(5:0.0140815454,6:0.0392298190):0.3150081963)
(1:0.3147784948,(5:0.1266022720,6:0.1951826504):0.0752809683,7:0.0308853187)
(1:0.1181054709,(3:0.0921470032,4:0.1394332710):0.1249187575,(5:0.0421190165,7:0.0259652550):0.5190077031)
(3:0.2370091678,4:0.1024924819,(8:0.0431167710,9:0.0327520058):0.2851313258)
(1:0.4461918217,(5:0.0338564660,7:0.0769549319):0.1564673746,(8:0.0345687787,9:0.0435201298):0.1554571430)
(1:0.1424109417,3:0.1422701059,(6:0.0339825248,7:0.0405500130):0.4567315568)
(1:0.1835333598,3:0.2095711682,(8:0.0311578841,9:0.0294735091):0.5675198055)
(1:0.1464834980,3:0.1940093422,(((5:0.0372723752,6:0.3926636051):0.0061527213,7:0.0358982975):0.1829643968,(8:0.0144077242,9:0.1057587561):0.2352136929):0.1108931395)
(3:0.3609729651,5:0.1834097267,(8:0.0412101213,9:0.0204897568):0.1519742069)
(1:0.1957774991,3:0.1338744393,(5:0.0486487145,7:0.0432877348):0.4945879123)
(1:0.2937055332,(6:0.0263783358,7:0.0293324561):0.0485854192,8:0.1419946563)
(1:0.4217522495,(6:0.3210567059,(8:0.4475839356,9:0.3297304008):0.0162866216):0.0894648698,7:0.2959838958)
(3:0.1126001989,4:0.1186470431,(6:0.0417257774,7:0.0210802146):0.3781373881)
(3:0.1059811993,4:0.1858220863,(5:0.0270379205,(6:0.0354921672,7:0.0347532322):0.0112845202):0.5011257798)
(3:0.1024868807,4:0.1335493918,((5:0.0240361193,7:0.0306251340):0.0036444943,6:0.0323980010):0.5535099333)
(1:0.4940406688,(5:0.0203339678,7:0.0439970057):0.0253622146,6:0.0488328354)
(1:0.1181737295,3:0.1531474153,(5:0.0220486174,(6:0.0235306287,7:0.0606705127):0.0063658749):0.3313782902)
(1:0.1496669838,(3:0.0752415591,4:0.1036725280):0.0441295218,((5:0.0239006125,6:0.0541691594):0.0095171152,7:0.0238251665):0.2795970016)
(1:0.3520070593,(5:0.0300735510,7:0.0192506993):0.0007436179,6:0.0220101034)
(3:0.1137196771,4:0.1134475203,(5:0.0403658273,6:0.0356606706):0.5967734739)
(3:0.4218148048,5:0.0368225812,(6:0.0587306818,7:0.0406626815):0.0333048476)
(3:0.0684643489,4:0.1389712000,(5:0.0070377007,(6:0.0486115003,7:0.0789099992):0.0632678284):0.5454550549)
(1:0.0171818028,2:0.3810529754,((5:0.0202811116,6:0.0183021484):0.0052124338,7:0.0111642327):0.3550518910)
(3:0.3984998488,(5:0.1581558568,7:0.0227344336):0.0057890478,6:0.0295665268)
(2:0.0992304364,3:0.1437979156,((5:0.0277683222,6:0.0147403743):0.1366360078,7:0.4729940466):0.0751509865)
(1:0.0844333056,2:0.1381740059,((5:0.0322824318,7:0.0451581477):0.0157551623,6:0.0193800987):0.6420226252)
(1:0.1065903520,2:0.0588917919,(6:0.0560115948,7:0.0313167538):0.6014335761)
(1:0.3351098914,(3:0.1154167234,4:0.1460441952):0.1164105238,(5:0.0473760749,(6:0.1118543363,7:0.0571914862):0.0065506793):0.4272010371)
(1:0.2911142199,(3:0.1243656928,4:0.1975416249):0.1432599605,((5:0.0378711815,6:0.0362994263):0.0055402732,7:0.0330802974):0.6419298269)
(1:0.1838138364,3:0.1040910247,((5:0.0301336959,6:0.0296661468):0.0041372759,7:0.0196444601):0.2803069652)
(3:0.3782989166,(5:0.0330050811,6:0.0899615130):0.0103542437,7:0.0296015739)
(1:0.3307395826,2:0.2756047085,(6:0.0314448652,7:0.0322053763):0.2228801911)
(2:0.3327246640,3:0.4130199000,(5:0.0068879761,6:0.0670221469):0.3748157320)
(1:0.0843186726,2:0.0931760375,(3:0.1800558901,(5:0.0493907578,6:0.0432593681):0.2058037582):0.0480628929)
(3:0.3170581467,(5:0.3061709156,7:0.0185809729):0.0134981756,6:0.0288063347)
(1:0.1431256372,3:0.2802421032,(5:0.0342069585,(6:0.0547210355,7:0.0426722691):0.0167010476):0.7088377889)
(1:0.0916063169,2:0.1799200854,((5:0.0422038827,6:0.0486901653):0.0000520306,7:0.0446436722):0.3969826070)
(3:0.2617712096,4:0.1326252130,(5:0.0298188917,(6:0.0289584186,7:0.0388693687):0.0153471870):0.8055758566)
(3:0.0961046639,4:0.2748879843,(5:0.0360317903,6:0.0374520399):0.4782466258)
(1:0.3770368609,(5:0.0367690390,7:0.0231589427):0.0413202658,6:0.0450860485)
(1:0.0648281777,2:0.0886372569,(3:0.2094191243,(6:0.0230144329,7:0.0347123692):0.3124140683):0.0865570232)
(1:0.1136062923,2:0.1035266165,((3:0.1485242792,4:0.1844786335):0.1386633426,5:0.4477164604):0.1887486692)
(3:0.0952615038,4:0.1395085784,((5:0.0886941773,6:0.0561532542):0.0060553605,7:0.0182706944):0.4447333443)
(1:0.2735902565,(3:0.1766789426,4:0.2305580224):0.0792843439,6:0.2753774559)
(3:0.1041507289,4:0.1079985035,(5:0.0580783534,6:0.1515325407):0.4395772770)
(3:0.0842609813,4:0.1427490966,(5:0.0476105589,7:0.0441296848):0.4313391238)
(2:0.0967479209,4:0.0737129083,(5:0.2817936869,9:0.2129347520):0.2923026928)
(4:0.7060753930,(6:0.0689509107,7:0.0527082739):0.2189984756,(9:0.0515850927,10:0.0529270696):0.2371143840)
(1:0.4038558503,8:0.0187653628,(9:0.0305856459,10:0.0479004058):0.0039682407)
(2:0.2645537623,(8:0.0231646070,10:0.0202644039):0.0084642863,9:0.0145121994)
(1:0.4425885241,(5:0.0362900103,(6:0.0313443486,7:0.0301591182):0.0050445151):0.1438429240,(8:0.0558695480,(9:0.0300478797,10:0.0423942649):0.0060598567):0.1747964689)
(1:0.1281730015,2:0.1072461322,(9:0.0841809920,10:0.0203346857):0.7592636461)
(1:0.3676630442,2:0.1937292041,((8:0.6454009841,9:0.0841672085):0.0379282292,10:0.0281326452):0.2295221507)
(1:0.1432825368,2:0.1307404333,((5:0.0294689242,7:0.0318324384):0.1333482975,9:0.3006961737):0.4191199288)
(1:0.0885081781,2:0.1273441436,((5:0.0780721230,7:0.0196391335):0.1298108509,(8:0.0201699191,9:0.0508033849):0.1356568594):0.3765686398)
(2:0.1505986528,4:0.1894893399,((5:0.0936562102,(6:0.0212429180,7:0.0298263628):0.0052958930):0.1094899122,(8:0.0408185881,9:0.0212821268):0.1748792986):0.2850548014)
(1:0.0641097430,2:0.1938530015,(4:0.2127968258,((8:0.0175108323,9:0.0195324719):0.0074517924,10:0.0200262199):0.1602218525):0.0201419977)
(1:0.2654617330,4:0.1957591714,((5:0.0124351153,6:0.0254338778):0.1731434567,((8:0.0211868598,10:0.0320359964):0.0070504378,9:0.0276072072):0.1230656052):0.2224378544)
(1:0.1991181834,(2:0.1892261160,4:0.1470068281):0.1177873290,(((5:0.1029486606,7:0.0345995819):0.0132975247,6:0.0283094495):0.1479569412,((8:0.0460988406,9:0.0383121123):0.0080092175,10:0.0925985022):0.0912099538):0.2651824843)
(2:0.4547718860,4:0.1338100983,((5:0.0790978560,6:0.0451659038):0.2871583668,8:0.2745306297):0.5821070108)
(4:0.5959723561,5:0.0242568833,(6:0.0486081047,7:0.0379941415):0.0166301835)
(1:0.3224358374,2:0.2457827882,((5:0.0423362737,(6:0.0505160189,7:0.0485163120):0.0046884670):0.2211144978,((8:0.0412533955,10:0.0500802177):0.0035431284,9:0.0453549981):0.2728224818):0.3242758990)
(1:0.3327231396,6:0.1598810582,(9:0.0354376637,10:0.0258939023):0.1819713090)
(1:0.1428960832,2:0.0214017787,((5:0.0116749794,(6:0.0197472009,7:0.0193249557):0.0117404712):0.1375144262,10:0.2912904722):0.2436192748)
(2:0.6434752673,7:0.2650561663,((8:0.0470443295,10:0.0400013290):0.0291480169,9:0.0174354090):0.1257719479)
(4:0.1225911378,5:0.1080387454,((6:0.0253048842,7:0.0187409308):0.0860656782,(8:0.0152166715,(9:0.2070643310,10:0.0156603186):0.0169071776):0.0782654569):0.1103901879)
(1:0.4284138038,(8:0.0363856269,9:0.0247518325):0.0066336053,10:0.0174073311)
(1:0.1133081347,2:0.1019881396,(5:0.3526941048,(8:0.0300816181,(9:0.0432599577,10:0.0242992042):0.0079434510):0.2649262120):0.1399573123)
(2:0.6890179501,5:0.5615854419,(6:0.2553931742,(8:0.0665029708,9:0.0018709974):0.2176173097):0.0664380952)
(1:0.2952093926,4:0.2064913132,((6:0.3861046849,(8:0.0562641469,10:0.0565506696):0.3021810424):0.1093585422,7:0.5079955876):0.2410197649)
(1:0.1578715848,2:0.0856715820,((6:0.0447580063,8:0.0062804265):0.2097790601,9:0.1727689228):0.2491973477)
(1:0.0129416736,6:2.0380620790,((8:0.0303557724,10:0.0271743384):0.0094165134,9:0.0262452635):0.4842977138)
(1:0.1808225852,2:0.1516164027,((4:0.3302088732,5:0.3344720163):0.1521146050,8:0.3051323204):0.1527129462)
(1:0.1579679904,2:0.0926593942,(4:0.1975362897,(6:0.0118847197,8:0.0561154031):0.5266907680):0.0378837259)
(2:0.3477532124,(6:0.0393838682,8:0.1541303550):0.1675894212,10:0.1783457678)
(2:0.0879768125,4:0.0560247112,(8:0.0485505595,9:0.0727162358):0.1818697663)
(1:0.3949344020,2:0.2808787774,(4:0.2511693308,((6:0.0923349344,8:0.0901062843):0.3181994163,9:0.4769206552):0.4693862878):0.0764925061)
(2:0.5450344032,(8:0.0372448562,10:0.0357513542):0.0071962107,9:0.0425332292)
(2:0.1007328314,4:0.1794191782,(8:0.0355971231,9:0.0286912570):0.4309566546)
(1:0.1067416001,(2:0.0532988619,4:0.0599088499):0.0476661364,(((5:0.1272104803,6:0.0208472326):0.0093762719,7:0.0292961831):0.0697251508,(9:0.0122400618,10:0.0399957014):0.0852248834):0.1206968603)
(4:0.6204312786,(8:0.0366551825,9:0.0440155972):0.0113873522,10:0.0312015213)
(2:0.2409098769,(6:0.0190228633,7:0.0401163747):0.0840393394,(8:0.0189047413,10:0.0351533446):0.0880853417)
(4:0.2325510918,(8:0.0224516381,10:0.0260091134):0.0106154753,9:0.0232802108)
(1:0.1216394507,(2:0.4088345966,8:0.5157264933):0.1022956614,4:0.1335806314)
(1:0.0866624364,2:0.1331091404,((5:0.0507970950,7:0.0400695455):0.0049525743,6:0.0258028998):0.4177731120)
(1:0.5597147024,(5:0.0362521389,6:0.0547455132):0.2556955089,(8:0.0454354141,9:0.0417073761):0.1890736960)
(2:0.4638401806,5:0.3322053439,(8:0.0553723150,10:0.0679763110):0.2980179012)
(1:0.2094595928,(2:0.0825712545,(5:0.1627561084,10:0.1258011455):0.4643064315):0.0356886915,4:0.2431282328)
(2:0.0731209592,4:0.0536623120,((8:0.0301633902,9:0.0259055235):0.0102528170,10:0.0121384086):0.2854970359)
(1:0.5672253488,(5:0.0323841664,6:0.0660986369):0.2391899379,8:0.2413700000)
(2:0.1967201391,4:0.1310730141,(9:0.0375903589,10:0.0230025918):0.3653430490)
(3:0.2523248203,4:0.2599212357,(8:0.0250325817,10:0.0254902228):0.2925996859)
(3:0.0993319323,4:0.1103244290,(8:0.0153271904,10:0.0283956246):0.2840866945)
(1:0.1928823858,2:0.2178549695,((4:0.3248339392,(8:0.0281446017,10:0.0286329650):0.2196555682):0.3646169060,5:0.6403759896):0.1040588976)
(1:0.3577649451,2:0.1484275216,((4:0.2297097361,8:0.1546641521):0.2284736903,5:0.5799014523):0.3020528093)
(1:0.4771594620,2:0.4025012619,(5:0.5529994767,(8:0.1244893903,10:0.0373400674):0.2339318952):0.0662626184)
(1:0.9615637109,4:0.4030634897,(8:0.0653460810,10:0.0183425555):0.4709928637)
(1:0.0991193751,2:0.0656241191,(8:0.0373992810,10:0.0426599040):0.2227189248)
(1:0.2627469602,4:0.2172698766,((8:0.3899182773,9:0.3309329954):0.2046719726,10:0.8993333231):0.3529300408)
(1:0.2307373174,2:0.2020949466,(8:0.0416311617,10:0.0444831567):0.3161222147)
(1:0.0994933493,2:0.1053619718,(8:0.0588985116,10:0.0153537604):0.3616337787)
(2:0.2219866095,(8:0.0348132059,10:0.0255654447):0.2779201802,9:0.9680423341)
(1:0.1902420917,2:0.1819550908,(8:0.0448997213,10:0.0584630749):0.5806208036)
(1:0.1629403770,2:0.0847952967,(5:0.0384007533,6:0.0162213673):0.5984456776)
(1:0.1000648285,2:0.1144861245,((5:0.0248474093,6:0.0609565834):0.1724217841,(8:0.0358435842,10:0.0247489719):0.1528592094):0.3229124663)
(1:0.4370270771,5:0.1699904940,(8:0.0335071533,10:0.0313168433):0.1694201505)
(1:0.1909769381,2:0.2403033882,(6:0.2112312134,8:0.5606404221):0.4324480572)
(5:0.0657433951,6:0.0225616976,((8:0.0420002619,10:0.0468438854):0.0057217849,9:0.0376006843):0.4457602186)
(3:1.1499469316,(5:0.0348006354,7:0.0367232326):0.0404092035,6:0.0000021449)
(3:0.2356430784,(5:0.0244177575,6:0.0327176057):0.0997724095,(8:0.0108465675,9:0.0310281803):0.0771144787)
(5:0.0376086323,(6:0.0426206932,((8:0.0354391246,9:0.0292873175):0.0030249180,10:0.0287098638):0.2858885975):0.0138674779,7:0.0381563281)
(3:0.3020135878,(5:0.1151683957,7:0.0089976244):0.0097364676,6:0.0267376141)
(3:0.4550296108,8:0.0099854077,(9:0.0266875534,10:0.0180458093):0.0061694929)
(3:0.4221665993,(6:0.1348557585,7:0.0165513068):0.1783304747,(8:0.0492988934,10:0.0641525063):0.2230754220)
(3:0.3337797425,(5:0.0311520521,(6:0.0652715682,7:0.0363598645):0.0043553913):0.1774551176,8:0.1837531638)
(1:0.2721782817,(6:0.0142981753,7:0.0262654145):0.0735178365,(8:0.1146132856,10:0.0313114658):0.0767305872)
(3:0.2003924854,(6:0.0401915871,7:0.0261671952):0.1728088815,(8:0.0127020102,10:0.0218085590):0.1030944085)
(3:0.0571568905,4:0.0947772445,(8:0.0213057968,10:0.0275637309):0.2054184194)
(1:0.2201146744,(3:0.0728177494,4:0.1609930270):0.0799721607,8:0.4908077928)
(1:0.1304622665,3:0.1201635800,(8:0.0154942753,9:0.0548386043):0.4034483106)
(1:0.1041014235,4:0.2767085296,(9:0.0505605917,10:0.0262249927):0.7053242207)
(1:0.5168209310,(6:0.0283113752,7:0.0358813905):0.1675894145,(8:0.0346724992,(9:0.0290172886,10:0.0366100506):0.0048137837):0.1731676456)
(1:0.5512767969,8:0.0326878531,(9:0.0269357631,10:0.0321725799):0.0017634293)
(1:0.2980528563,3:0.2010414539,(((5:0.0532920391,6:0.0436740121):0.0065569651,7:0.0443062794):0.1730826217,(8:0.0426286035,(9:0.0397624853,10:0.0612874179):0.0109647981):0.2363695895):0.3124891074)
(1:0.1488178976,(3:0.0792007350,4:0.1279464682):0.0499109153,((5:0.0230206591,(6:0.0278840796,7:0.0138217583):0.0035541635):0.1479720928,(8:0.0185660413,9:0.0366537668):0.0781099816):0.1018732222)
(1:0.5368445953,5:0.5210875974,(9:0.0557099837,10:0.0459405141):0.1678521370)
(1:0.5288515691,8:0.0166992971,(9:0.0730993519,10:0.0260745636):0.0092576562)
(3:0.0361748303,4:0.0806454392,(5:0.2182293569,(9:0.2609059290,10:0.0111219172):0.1590473516):0.2135149655)
(1:0.5071358420,(6:0.0486438330,7:0.0345189216):0.1123450635,(9:0.0262333225,10:0.0343401144):0.1395111002)
(1:0.9034496212,(5:0.0442474965,6:0.0437944926):0.0099672899,7:0.0360538754)
(1:0.7350349666,(5:0.0497515141,6:0.0381010011):0.0099319544,7:0.0389424296)
(3:0.5328746781,(8:0.0320444336,9:0.0334253743):0.0143242622,10:0.0075584786)
(1:0.4375944913,(3:0.2566657941,((5:0.1432633527,6:0.0473094712):0.4484604044,9:0.3048695000):0.1798132553):0.0777400451,4:0.4266967062)
(3:0.0544560093,4:0.2158456229,((5:0.0435065929,7:0.0558025027):0.0903733847,(9:0.0734887149,10:0.1037653055):0.3202114607):0.4475376583)
(1:0.2357365278,3:0.2075807119,((6:0.0936029171,7:0.1149759384):0.3443122297,(8:0.0688138497,9:0.0436773538):0.1401223467):0.1960917511)
(3:1.0576697335,5:0.0121412049,(6:0.0342901730,7:0.0237979180):0.0205134150)
(3:0.0994965041,4:0.0928685183,((8:0.0152998323,9:0.0357040292):0.1620174994,10:0.7854274707):0.1999217395)
(3:0.0695118467,4:0.0508832742,((6:0.0210969707,7:0.0222957985):0.0915621979,(9:0.0197429941,10:0.0279587858):0.1380412064):0.1596744782)
(3:0.2298670499,8:0.5991675394,(9:0.0129925880,10:0.0261349455):0.1704065836)
(3:0.0802367680,4:0.2793453416,((5:0.0357565627,7:0.0426329922):0.4937780558,(8:0.0000029172,9:0.0753404811):0.3272771551):0.2804614327)
(1:0.1452672370,3:0.1269160750,(5:0.0227444591,7:0.0349609479):0.3918329389)
(1:0.1802828873,4:0.2635495364,((5:0.0760041673,7:0.0971811416):0.1932657568,9:0.2925384400):0.2935986529)
(1:0.2138963131,(5:0.0034137994,7:0.1709713953):0.1112800235,(8:0.0377714126,9:0.0496374959):0.0713615973)
(6:0.0485425911,7:0.0401719418,(8:0.0441020022,(9:0.0324224567,10:0.0361902154):0.0026767160):0.3603468639)
(3:0.5270775418,(5:0.1760130832,6:0.0268963363):0.0012762539,7:0.0398264914)
(5:0.0595880269,7:0.0444994882,(9:0.0277549026,10:0.1213031476):0.2816526346)
(3:0.0677847788,4:0.1611127858,(8:0.0247524681,(9:0.0318933078,10:0.0559047022):0.0059667045):0.5123588376)
(1:0.1815209785,4:0.2072193665,((6:0.0261824236,7:0.0430240500):0.1127339124,(8:0.0447102524,10:0.0331191874):0.2461022616):0.1946292700)
(1:0.3533434239,(6:0.0185126991,7:0.0138244227):0.1281871895,10:0.2321663873)
(1:0.2411110789,3:0.2232443919,(5:0.0230529981,(6:0.0396593812,7:0.0460941146):0.0176071519):0.5126462972)
(1:0.1263655652,4:0.0951034127,((5:0.0320100277,6:0.0189704080):0.0052167420,7:0.0206062187):0.1518824764)
(3:0.1084077946,4:0.1862922865,(6:0.2220395213,8:0.2700800543):0.5161366180)
(3:0.3103558576,(5:0.0299425295,6:0.0200090749):0.1259245951,8:0.1105843292)
(4:0.2866985287,(6:0.3223515204,8:0.2331572236):0.0902313668,10:0.2399909038)
(5:0.0559853250,7:0.0412312918,(8:0.0209117787,10:0.0375156550):0.3047807515)
(5:0.0078587312,(6:0.0314150112,7:0.0245257676):0.0220455926,10:0.4982061625)
(3:0.4245258897,(5:0.0203560647,6:0.0324740701):0.1324529510,10:0.1371899623)
(1:0.7951182117,5:0.3213460590,(8:0.0464894282,10:0.0550301860):0.1097594637)
(1:0.3103293252,(5:0.0524469587,7:0.0472699034):0.0905222075,6:0.3508325478)
(1:0.4956095265,((5:0.0428251492,7:0.0439366535):0.0102930081,6:0.0599648597):0.1090136940,10:0.3502385930)
(1:0.3489758212,8:0.0233963338,(9:0.1741720584,10:0.0254914844):0.0150501581)
(3:0.6398026151,(6:0.0586667002,7:0.0150407154):0.0992601068,(8:0.0340717379,9:0.0649057897):0.4428262658)
(3:0.5195272874,8:0.0298951751,(9:0.0345763398,10:0.0355057154):0.0111409761)
(1:0.2049745027,3:0.0967600597,(5:0.3505623074,6:0.0453408756):0.3819907170)
(1:0.4421789224,(6:0.1470044544,7:0.0378427040):0.1934231840,(8:0.0692196240,10:0.0239130469):0.1575313096)
(1:0.2858853369,(3:0.1155500266,4:0.1483503120):0.0736871564,(((5:0.0268561463,7:0.0294127190):0.0040131564,6:0.0218282077):0.1140841425,(8:0.0209931709,(9:0.0358272385,10:0.0289692383):0.0033619021):0.1563678675):0.2045470940)
(1:0.2519468359,3:0.2062412832,(5:0.0590169272,7:0.0430659714):0.5369492016)
(3:0.2842020930,(5:0.2511624466,7:0.2465640425):0.2502587406,(9:0.3118116380,10:0.2622855121):0.3051845305)
(5:0.0344029742,6:0.0382402259,((8:0.0570344018,10:0.1020049234):0.0097248635,9:0.0329249005):0.4289899098)
(1:0.5775771190,((5:0.0388605152,7:0.0508374264):0.0078819423,6:0.0329952584):0.1477377103,(8:0.0401082849,9:0.0252699052):0.2018525134)
(1:0.1846258023,3:0.3629963103,((5:0.0496952940,6:0.0539790189):0.3158782280,(9:0.0550497137,10:0.0341810848):0.2332477853):0.1823913980)
(4:0.3924833383,(8:0.0198490099,9:0.0320479333):0.0120728291,10:0.0183286520)
(1:0.6404692615,(8:0.0487365267,10:0.0391065512):0.0106456957,9:0.0377933892)
(1:0.5113837866,(5:0.0546020702,6:0.0240076896):0.1082738379,(8:0.0403730292,(9:0.0247371036,10:0.0287931958):0.0045947944):0.1562082025)
(6:0.0220348084,7:0.0182891056,(9:0.0952070648,10:0.0438712883):0.2149565003)
(1:0.1873867769,4:0.1968020824,(8:0.0253529759,(9:0.0289243708,10:0.0351784364):0.0096061348):0.1758461198)
(4:0.5210141382,((5:0.1047559257,7:0.0809576906):0.0112500848,6:0.0470973534):0.2711771697,(8:0.0916046097,(9:0.0818805770,10:0.0705592600):0.0000020710):0.1451199727)
(1:0.6305369162,8:0.0570293168,(9:0.0760375501,10:0.0561689677):0.0197471072)
(1:0.2740434484,4:0.1208914419,(6:0.2854402176,(8:0.0255988531,9:0.0292039037):0.0953612358):0.2092239227)
(1:0.2030688299,(4:0.2174846042,(5:0.0353436344,6:0.0247725980):0.1483098622):0.7140715816,9:0.2240568095)
(1:0.3063595457,4:0.1782501353,(((5:0.0316712284,6:0.0315944722):0.0069515484,7:0.0138188138):0.1486552110,(8:0.0663808791,(9:0.0281599483,10:0.0327697616):0.0036583270):0.2105842958):0.3345196147)
(1:0.1399395814,4:0.1520013277,(((5:0.0288727141,7:0.0230673704):0.0091743937,6:0.0222221871):0.0899907741,8:0.2705040415):0.2176400076)
(1:0.5010714274,4:0.0944708832,((5:0.0262974345,6:0.0182535378):0.1091335788,(8:0.0299711227,10:0.0166622646):0.1514860046):0.1600987100)
(1:0.4899731913,((5:0.0573767888,6:0.0417285948):0.0089984761,7:0.0500134242):0.1261194203,(8:0.0663152049,10:0.0444453223):0.2929149395)
(1:0.2774006346,4:0.2202085952,(9:0.0252054735,10:0.0294665493):0.3891388015)
(1:0.5971635097,5:0.0345771905,(6:0.0362259630,7:0.0367848860):0.0225186771)
(1:0.3670114307,(5:0.0328475413,7:0.0291597637):0.0059998330,6:0.0170700494)
(4:1.1579137027,6:0.0931075262,(8:0.0326791971,10:0.0616392690):0.3487065322)
(1:0.3865817440,(6:0.0279962510,7:0.0316619267):0.0937358151,((8:0.0532470350,10:0.0244119537):0.0035138006,9:0.0272101803):0.1388306651)
(1:0.3024066221,4:0.1405798803,(6:0.1337920339,7:0.0114744828):0.3838896564)
(1:0.1759067800,4:0.3563123173,(8:0.0748763025,9:0.0409723329):0.2741275300)
(1:0.1826850016,4:0.3089795184,(8:0.0356162814,10:0.0360349148):0.3804398613)
(1:0.1725547501,4:0.2769890052,(9:0.0355143719,10:0.0379705846):0.5273834136)
(1:0.2479615455,(2:0.4853498130,(9:0.0943751432,10:0.0482320318):0.2312714875):0.1411757658,4:0.3045247113)
(4:0.2548746779,(8:0.0444331773,10:0.0230399321):0.0043266975,9:0.0124663023)
(1:0.1290532946,2:0.1357640335,(3:0.1558113609,10:0.5842323591):0.0899187613)
(1:0.1143428991,2:0.0636636243,(3:0.1530612368,10:0.4635894966):0.0793067793)
(1:0.0433618754,(2:0.0653798846,(8:0.0359517783,9:0.0149063002):0.2916847874):0.0182575746,3:0.7911743421)
(1:0.1182988809,2:0.1113836139,(3:0.1496605841,8:0.3608703372):0.0752718403)
(1:0.1095618087,2:0.1174117527,(3:0.2097499054,(8:0.0279575296,9:0.0777695136):0.3689317463):0.0610763379)
(1:0.1509011191,3:0.2971894202,(5:0.0409649347,7:0.0320107990):0.4331269401)
(1:0.0969916345,2:0.0992924084,(5:0.0566685707,7:0.0229232246):0.5663403951)
(2:0.6032283780,(5:0.0420752118,6:0.0410834528):0.0043556214,7:0.0353114080)
(2:0.4199499841,(5:0.0184794876,6:0.0646550124):0.0026536667,7:0.0208854189)
(2:0.0864244168,4:0.0925919085,(((5:0.0181421540,6:0.0916394347):0.0070326514,7:0.0211494950):0.0534025049,8:0.3584029640):0.1555563768)
(2:0.0385317511,4:0.1093081536,(7:0.0601953542,(8:0.0209616718,10:0.0286018095):0.1259012775):0.2992290193)
(1:0.5965241435,5:0.2726124443,(6:0.3047718749,(8:0.0689809350,10:0.0522486195):0.1948710327):0.0714955962)
(6:0.0354697862,7:0.0303540549,(8:0.0183865057,(9:0.0252686242,10:0.0286413206):0.0126010733):0.2737675346)
(5:0.0488717658,7:0.0503084818,(8:0.0391832473,9:0.0185259015):0.3454064311)
(5:0.0445528324,(6:0.0432046612,7:0.0379846131):0.0018523414,(9:0.0587008762,10:0.0609664835):0.4636339272)
(5:0.0261508581,(6:0.0129542890,10:0.3024601627):0.0069870786,7:0.0234381585)
(5:0.0314179374,6:0.0271741475,(7:0.0186261442,8:0.4708740420):0.0130177388)
(3:0.6311069931,7:0.2631844581,(8:0.0484139177,9:0.0425651130):0.3024617962)
(6:0.0268997471,7:0.0071759488,(8:0.0278590717,9:0.0849024352):0.1637028209)
(1:0.0719198600,3:0.1609393053,(5:0.0735325478,7:0.0065298394):0.8648147993)
(1:0.1372927298,3:0.0710391885,((5:0.0277925970,6:0.0437410824):0.0000020451,7:0.0332081977):0.4659158636)
(1:0.6377503689,6:0.1928822415,(8:0.0411292471,10:0.0609657431):0.1858129135)
(1:0.6253213265,(2:0.4353773208,3:0.4343624665):0.0686957833,5:0.6851094398)
(1:0.0609801255,3:0.1503214787,(5:0.0953917034,(6:0.4106436109,(9:0.0251011206,10:0.0569637314):0.2567618084):0.0792903361):0.5545976767)
(6:0.0601844298,7:0.0473965703,((8:0.0504871306,10:0.0549142535):0.0125548507,9:0.0373533459):0.4343413414)
(1:0.1935157719,2:0.1144996427,(((5:0.0367341543,6:0.0296802863):0.0158215551,7:0.0121858364):0.1315833521,((8:0.0208306711,9:0.0367519296):0.0025584713,10:0.0315266391):0.1662478687):0.1833377707)
(1:0.3495401591,(5:0.0520505051,7:0.0276746723):0.1006056602,6:0.3154613146)
(2:0.4325480373,6:0.2190745622,(8:0.0266816779,9:0.0308240428):0.1873434219)
(1:0.3506319708,7:0.1344628211,(9:0.0447670953,10:0.0312686651):0.1678284820)
(1:0.4144493482,(6:0.0272631159,7:0.0340957110):0.1535809885,8:0.2351677389)
(1:0.2392812959,3:0.1809307964,(6:0.3817543558,(8:0.0778680460,10:0.0393268756):0.2063734539):0.3330919707)
(1:0.1206872968,3:0.1881569879,((6:0.0083639748,7:0.1473871768):0.0916717653,9:0.1568090199):0.1606971390)
(1:0.0796848544,(2:0.1149225745,((5:0.0284179862,(6:0.0846166771,7:0.0228808648):0.0083473364):0.1334694264,((8:0.0188545808,10:0.0337441652):0.0052400497,9:0.0203888251):0.1115644757):0.2621972120):0.0403820166,3:0.0889249624)
(1:0.1486064028,2:0.2169065240,(((5:0.0595678571,7:0.0412979279):0.0053954839,6:0.0304363064):0.1456825732,(9:0.0603902981,10:0.0254782265):0.2471865797):0.3013912558)
(1:0.3414244740,3:0.2192118158,((5:0.0352816218,7:0.0550510189):0.2252455628,10:0.3248852100):0.7724313588)
(1:0.4282561127,((5:0.0260719907,7:0.0248836238):0.0049027456,6:0.0274373494):0.1259339842,8:0.1258601852)
(1:0.1146788820,2:0.1091971542,(3:0.1434030603,9:0.3054912816):0.0765762200)
(1:0.5697129594,(5:0.0199314930,6:0.2201335170):0.0351468165,7:0.1393160718)
(1:0.5140514578,(5:0.0243330234,7:0.0560056863):0.0032748773,6:0.0206033601)
(3:0.3835970586,5:0.1901034235,((8:0.0917522494,10:0.0242129314):0.0152712291,9:0.0230908304):0.1428051738)
(1:0.5710334489,(5:0.0344893770,7:0.0215292434):0.0081261062,6:0.0103673922)
(1:0.2046453375,2:0.2652646736,(5:0.0634368551,7:0.0461522688):0.6144118657)
(2:0.2375550910,(6:0.0300217152,7:0.0468289561):0.1333681114,10:0.3969512981)
(1:0.7417723813,((5:0.0554553457,7:0.0404512182):0.0042736217,6:0.0466606112):0.2310906561,(8:0.0534215286,9:0.0799357835):0.1813803582)
(1:0.0969950271,(2:0.0920197572,((5:0.3072893939,7:0.0000024285):0.1406980781,((8:0.0240735928,10:0.0314835799):0.0097490763,9:0.0201985617):0.1046014737):0.1624717428):0.0075285284,3:0.1594101848)
(1:0.6128472634,5:0.0250243714,(6:0.0270653493,7:0.0313834954):0.0064828088)
(2:0.7928320579,(6:0.0344058719,7:0.0447413086):0.1836545445,(8:0.0489383323,10:0.0449729022):0.1824606249)
(1:0.1352871077,2:0.1044648673,(3:0.2757101055,((5:0.0341890465,7:0.0335906585):0.1977903478,(8:0.0295591813,(9:0.0268944260,10:0.0505000846):0.0088085201):0.1638585536):0.4095714995):0.1124141609)
(2:0.7159116771,(5:0.0394890356,6:0.0341569276):0.0026958183,7:0.0356817124)
(1:0.1083161443,2:0.0882512015,(5:0.1900584297,9:0.1692485412):0.3434250840)
(2:0.1944118591,3:0.2183012788,(8:0.0696504886,10:0.0202173063):0.2930958876)
(1:0.1577982611,3:0.3228120750,((5:0.0320219901,7:0.0203199363):0.0158977431,6:0.0409853434):0.3706225227)
(1:0.9801763974,2:0.2736469040,((5:0.0336184674,6:0.0522360627):0.0117736191,7:0.0352528993):0.3118191389)
(1:1.1791222190,(8:0.0650567669,10:0.0876818492):0.1032467973,9:0.0018131728)
(5:0.0384849818,7:0.0179069216,((8:0.0162414165,10:0.0236973544):0.0041368900,9:0.0167193634):0.2556889187)
(5:0.1931991172,(8:0.0506147392,10:0.0410435896):0.1909037513,9:0.6603843726)
(5:0.0657055821,7:0.0154115716,(9:0.0570651445,10:0.0413046531):0.5613552932)
(1:0.5970010471,((5:0.0583798603,7:0.0421410917):0.0094775830,6:0.0343447492):0.2656741241,(8:0.0464024694,10:0.0412196744):0.1864706141)
(5:0.0613900315,6:0.0716389169,(8:0.0381574386,(9:0.0464137197,10:0.0689727669):0.0056481621):0.5198207415)
(3:0.8164547949,5:0.1905789659,(8:0.0378250166,10:0.0499111762):0.1206369191)
(1:0.1260633876,3:0.1387601128,((8:0.0267455656,10:0.0327147657):0.0112071355,9:0.0160084865):0.4646414525)
(1:0.1349201868,2:0.2491224400,((3:0.1967369494,4:0.1073110635):0.1456485880,(8:0.0550687775,10:0.0325427317):0.7994688027):0.1106064048)
(1:0.0899156604,3:0.1013776779,(8:0.0071675574,10:0.0345626303):0.1809160481)
(1:0.1918969727,8:0.0430014016,(9:0.0013397809,10:0.0665177167):0.0215052340)
(3:0.0794692476,4:0.2647758626,((8:0.0162469906,9:0.0474210388):0.0076222844,10:0.0196860200):0.2592930034)
(4:0.6004679017,5:0.1102874516,(8:0.0441672736,10:0.0000022509):0.0801047687)
(1:0.1075874225,2:0.0888526246,((5:0.0222499463,7:0.0270227602):0.0014805533,6:0.0200365872):0.3701212138)
(1:0.1142218009,4:0.0992823087,((8:0.0328782603,9:0.0191558502):0.1848409640,10:0.2788817843):0.0775274614)
(2:0.2309734859,(8:0.0224799727,9:0.0149572262):0.0109664063,10:0.0254900695)
(1:0.1243862834,2:0.0448265122,(8:0.0269626968,(9:0.0401668806,10:0.0449097748):0.0076379958):0.3684641570)
(1:0.2073806524,2:0.3482329389,(5:0.1210307025,(8:0.1446396902,10:0.5671249322):0.0609805460):0.4727186251)
(6:0.0189031790,7:0.0233834661,(8:0.0169343426,9:0.0223186911):0.2283527245)
(4:0.5361771022,((5:0.0739984523,7:0.0650837476):0.0117067816,6:0.0262874188):0.1476557768,((8:0.0557085146,10:0.0480414983):0.0133364209,9:0.0439719115):0.1444246381)
(4:0.7363423040,(8:0.0383348951,9:0.0621217917):0.0107573283,10:0.0346156086)
(2:0.6479481695,8:0.0862580038,(9:0.1455494245,10:0.0697305644):0.0230033241)
(4:0.6464852770,5:0.0359584297,(6:0.0328204159,7:0.0343530818):0.0091572262)
(2:0.3834217369,5:0.0236707299,(6:0.0334914601,7:0.0669266105):0.0046181282)
(5:0.0274895402,6:0.0342422257,(7:0.0227768390,(8:0.0567995368,9:0.0168536686):0.3485212447):0.0070508322)
(5:0.3066042551,(8:0.0834104427,9:0.0374758744):0.0193685215,10:0.0388921739)
(1:0.3356709903,3:0.2525924198,(5:0.1010290391,6:0.3670882417):0.2483961771)
(1:0.1445751356,3:0.5925568128,(5:0.2903591316,((8:0.0367657309,9:0.0308757979):0.0066542773,10:0.0238405221):0.1423730670):0.2276922751)
(4:0.3821398156,5:0.0276306673,(6:0.1933116764,7:0.0202235484):0.0075151303)
(3:0.2329554484,4:0.0004261741,(5:0.0444511783,6:0.0000020167):0.9299366731)
(1:0.5333375169,(8:0.0381588077,10:0.0330934853):0.0129507828,9:0.0151721737)
(4:0.3809552822,(6:0.2916802635,9:0.4802184136):0.0301789148,8:0.2998307858)
(4:0.2442897444,(6:0.1982167948,9:0.1345794792):0.1539289975,8:0.5241044457)
(5:0.0310236414,6:0.0278379153,(7:0.0180214296,(9:0.1333145291,10:0.0414667614):0.4847751044):0.0121724073)
(3:0.1102194436,4:0.0776889033,((8:0.0369853288,10:0.0352079228):0.0138909229,9:0.0156502636):0.3565329337)
(1:0.7160585142,(6:0.0397671431,7:0.0259966463):0.1845056492,(8:0.0308858301,10:0.0559916636):0.2334019303)
(1:0.7974491144,(5:0.0504062043,6:0.0671379616):0.0160760383,7:0.0317956869)
(4:0.3869579857,(5:0.0153711594,6:0.0570241386):0.0073440666,7:0.0790881689)
(1:0.6686533095,(8:0.0584314642,10:0.0314099830):0.0351410950,9:0.0133128569)
(5:0.3476215992,(8:0.0372776599,10:0.0393050873):0.0077639587,9:0.0278608653)
(5:0.0592634013,6:0.0428829113,(7:0.0310078454,(8:0.0307454874,(9:0.0649907632,10:0.0540859797):0.0204553817):0.4061770894):0.0114198547)
(1:0.1133237379,2:0.1356475690,(((5:0.0307896784,6:0.0622992705):0.0114589206,7:0.0270123540):0.2101486682,(9:0.0239577952,10:0.0457631132):0.1664445399):0.4585220497)
(1:0.2305583662,5:0.0106000508,(6:0.0849643622,7:0.0326010983):0.0072489128)
(1:0.2368128870,2:0.4594925412,(5:0.0472961049,(6:0.0416586137,7:0.0264991693):0.0268373853):0.6101351385)
(1:0.0776149878,2:0.0977525479,((6:0.0305414249,7:0.0321126405):0.1640892528,10:0.2023354045):0.2921182802)
(1:0.0706780455,2:0.1048224448,(7:2.9778764515,(9:0.0206743194,10:0.0256657704):0.3043492415):0.0000021296)
(2:0.8118983721,((5:0.0365286407,6:0.0495206548):0.0102145650,7:0.0406066681):0.2259701450,9:0.4106649993)
(1:0.2054961248,2:0.1659273108,(6:0.1556763803,(9:0.0276934175,10:0.0229307003):0.1501406163):0.2454910736)
(1:0.1976936294,2:0.1642709521,(9:0.0145428125,10:0.0523001304):0.2497365347)
(4:0.2820706213,(8:0.0246423648,10:0.0261808334):0.0147792306,9:0.0192710900)
(1:0.0916737261,2:0.0838004095,(5:0.1787413825,(8:0.0271461275,(9:0.0204283804,10:0.0248470249):0.0073637578):0.1216671073):0.1825516892)
(4:0.3142485435,(8:0.0264566454,10:0.1173999527):0.0259695106,9:0.0221065614)
(2:0.2193803513,3:0.3224929158,(8:0.0588181343,9:0.0574577855):0.5319071817)
(1:0.1912171135,2:0.7186737467,(7:0.3266862611,(9:0.0300420477,10:0.0174688380):0.1507444471):0.0812561413)
(1:0.2592526311,(3:0.1745645462,(8:0.0245985968,9:0.0494588890):0.4509954952):0.5777052307,10:0.3254188969)
(3:0.8337567283,(8:0.0362032438,10:0.0341970548):0.0091925097,9:0.0293422603)
(2:0.4425970470,(6:0.0210413197,7:0.0432183658):0.1990337535,(8:0.0249836011,10:0.1752789577):0.2803588135)
(1:0.1272518845,3:0.1612566476,(((5:0.0287533561,6:0.0364241748):0.0055585320,7:0.0153297782):0.1541501872,(8:0.0241966170,9:0.0297956435):0.0979419801):0.1691889235)
(3:0.0805870219,4:0.1466935680,(8:0.0155038931,(9:0.0293838693,10:0.0712757064):0.0033740977):0.4537720333)
(3:0.0573258015,4:0.0899320039,((5:0.0192266276,6:0.0557821449):0.1438918818,((8:0.0230602382,9:0.0372775129):0.0059248027,10:0.0160637747):0.1111742790):0.2997191697)
(5:0.0306907998,(6:0.0446687626,((8:0.0325626233,9:0.0259705444):0.0207126731,10:0.2521673416):0.2402511576):0.0077813136,7:0.0317209315)
(1:0.4817758218,((5:0.0318628601,7:0.0455543802):0.0139980815,6:0.0893140753):0.1731433277,(9:0.0624091699,10:0.0281570119):0.1852416638)
(1:0.2136024698,3:0.2425454579,(7:0.3120693126,8:0.6116622578):0.2582925975)
(1:0.1497827017,2:0.3271966975,(3:0.2463250279,9:0.5597744493):0.0819136194)
(1:0.2038551437,4:0.1445113297,((6:1.3025085573,8:0.6002081100):0.2509719791,(9:0.0376657779,10:0.0423915138):0.2533497891):0.1058260616)
(1:0.1333879849,2:0.1481214560,(9:0.0374073393,10:0.0406939654):0.4715254005)
(1:0.2005928715,(3:0.1509408493,4:0.1944213817):0.0295288590,((5:0.0254860667,(6:0.0360859161,7:0.0279047674):0.0044744891):0.1037868346,(9:0.0246320113,10:0.0477740409):0.1225106933):0.2003035347)
(2:0.2825792887,(6:0.0354078204,7:0.0224430825):0.0978301522,(9:0.0266766401,10:0.0244636732):0.1221668149)
(2:0.5436934540,((5:0.0472180209,6:0.0437359629):0.0114668910,7:0.0311173389):0.2330350466,((8:0.0494770945,10:0.0421235321):0.0086401775,9:0.0375359357):0.2461848637)
(4:0.3894425875,(5:0.0699101258,7:0.0252615481):0.1146086480,(8:0.0316980585,10:0.0302869706):0.1554626812)
(1:0.1477593309,2:0.1144014137,(((5:0.0420157616,6:0.0343505508):0.0074637964,7:0.0335934618):0.2023510457,(8:0.0392538809,(9:0.0414133710,10:0.0499923260):0.0008386430):0.3334394533):0.4875115466)
(4:0.5935019627,(5:0.0438291216,6:0.0360765517):0.0061609961,7:0.0315314957)
(2:0.6382441675,5:0.0298773082,(6:0.0316642163,7:0.0472195772):0.0000025619)
(1:0.1171713281,3:0.1151901410,(5:0.2500223607,(8:0.0241469340,(9:0.0211007065,10:0.0394672529):0.0023499196):0.0945717521):0.1710895215)
(1:0.2075921723,(5:0.1833707174,7:0.0224860800):0.1896337429,((8:0.0304826223,9:0.0233728530):0.0044971706,10:0.0235094797):0.1130350324)
(3:0.1505251641,4:0.1038201262,((5:0.0420388824,7:0.0473800741):0.0122522272,6:0.0261112663):0.4066017312)
(2:0.5522901235,(3:0.1200089104,4:0.1528448010):0.0835982912,((5:0.0484025820,7:0.0510392321):0.3337022219,6:0.2133808154):0.1037894163)
(3:0.6192004754,7:0.3861693305,((8:0.0417337707,10:0.0434137675):0.0058630604,9:0.0456427861):0.1214452951)
(2:0.1704148976,(3:0.1453587190,4:0.2789393508):0.0426384431,(5:0.2282423261,(6:0.0541627483,7:0.0466922702):0.3735882214):0.0673419602)
(3:0.1841733004,4:0.2195762980,((5:0.0335730027,6:0.0261763686):0.1971741537,9:0.1370582649):0.2567107158)
(4:0.4074047169,(5:0.0404576674,6:0.0234277705):0.1396534821,8:0.2082846271)
(3:0.0846947022,4:0.0769958209,((5:0.0246407501,7:0.0314558971):0.1100868042,(8:0.0418939114,10:0.0217002878):0.2126939095):0.2204077958)
(1:0.1377786427,2:0.1701374760,(4:0.2715665356,(7:0.2385060810,8:0.2259097329):0.3632078172):0.1080940597)
(3:0.4538379351,8:0.0216970068,(9:0.0296837361,10:0.0435427400):0.0020802221)
(1:0.1483262903,2:0.1081419984,((6:0.0480588403,7:0.0156826422):0.2139155705,(9:0.0379010993,10:0.0202667669):0.1200728913):0.1937956993)
(1:0.1317068629,2:0.1549896395,(4:0.3313432932,5:0.6441793088):0.0943958501)
(1:0.1071944595,2:0.0863454886,((5:0.0244465167,7:0.0543142867):0.0129315402,6:0.0319470005):0.3760791465)
(1:0.1073387267,3:0.1995248515,(5:0.0340195945,6:0.0243110965):0.2537245577)
(2:0.3612696014,(5:0.0453495605,7:0.0360911378):0.0068266821,6:0.0278888075)
(3:0.0982770443,4:0.1153761317,(5:0.1515510080,8:0.1991225129):0.2780809358)
(1:0.0617534934,2:0.1118248442,(8:0.0465632029,10:0.0218864334):0.5572863194)
(4:0.4302766966,(8:0.0403060108,9:0.0189738597):0.0105906012,10:0.0210543047)
(3:0.0692669323,4:0.5297071840,((8:0.0349504972,10:0.0348612743):0.0083960949,9:0.0190673293):0.3725435519)
(5:0.0530748922,6:0.0209606067,((8:0.0447527008,9:0.0375920582):0.0047113849,10:0.0289295750):0.3514364395)
(2:0.1566752356,(3:0.1145835276,4:0.2913588150):0.0989500740,((5:0.0337955816,6:0.0297621151):0.0090429495,7:0.0320996159):0.3448610421)
(1:0.1819039228,(6:0.0231652759,7:0.0234562600):0.2509844550,(8:0.0191452830,(9:0.0236478025,10:0.0452372476):0.0052676025):0.7251088341)
(2:0.1301030904,4:0.2286055801,((8:0.0258489233,10:0.0226581542):0.0164301574,9:0.0460595952):0.2756922011)
(1:0.0877946599,2:0.1689521280,(9:0.0369706095,10:0.0268662422):0.5113393788)
(1:0.2554059559,4:0.3173372321,((8:0.0255367493,9:0.0355326624):0.0118520309,10:0.0310162727):0.4268987721)
(1:0.3245468344,(8:0.0290904606,9:0.0277664020):0.0069361363,10:0.0714989577)
(1:0.0822893645,2:0.1566292307,(8:0.0293928735,10:0.0601272917):0.4748869814)
(4:0.2763749340,8:0.0000010000,(9:0.0275063746,10:0.0137653277):0.0042670154)
(1:0.2910684674,(4:0.2826415675,(8:0.0307469424,10:0.0445398552):0.3526374994):0.2395370280,9:0.6338461193)
(1:0.7599351430,8:0.0343148217,(9:0.0437859395,10:0.0464427767):0.0012500907)
(1:0.0679160210,2:0.1011003375,((8:0.0324489889,9:0.0275134623):0.0171816684,10:0.0201766684):0.3224402789)
(1:0.1117263224,(3:0.1145016433,4:0.0991884058):0.0719276110,((8:0.0197653314,10:0.0426011155):0.3970332589,9:0.1807568257):0.0631823342)
(4:0.2638972244,(8:0.0267306029,10:0.0394919873):0.5021802714,9:0.3062571610)
(1:0.0818587559,2:0.1130865833,((3:0.1183493436,4:0.0892757551):0.0393904664,((8:0.0200976176,10:0.0249998057):0.0065869451,9:0.0147579206):0.1141363759):0.0366144378)
(3:0.6362163341,(5:0.0345172096,7:0.0258708807):0.0084499647,6:0.0288264675)
(1:0.0829526641,2:0.0689419836,(5:0.0177413369,6:0.0221479485):0.2644701682)
(1:0.1674183174,(2:0.2703140127,3:0.1381924664):0.0778331634,(5:0.0000025637,6:0.2453737441):0.3590726691)
(2:0.1279831004,4:0.3947334577,(8:0.1297452915,9:0.1680589982):0.2139719106)
(2:0.1186072068,4:0.1965659863,(9:0.0150953706,10:0.0497278679):0.3153436797)
(1:0.1477432143,(3:0.1098591030,4:0.0665077809):0.0676774012,((8:0.0291521174,9:0.0308522554):0.0032915698,10:0.0185712737):0.3116862190)
(3:0.1329261768,4:0.0912985070,(9:0.0152260398,10:0.0361501580):0.5262649851)
(1:0.2650691736,3:0.2557800570,(8:0.2292571738,9:0.2100455890):0.1438297320)
(2:0.4127439325,(3:0.1490787280,10:0.7890723180):0.0443847130,4:0.2503645343)
(1:0.0794547841,2:0.1088632641,(4:0.2429103691,(9:0.0399304768,10:0.0178286478):0.2778339363):0.0589247099)
(1:0.1532502638,3:0.1948488720,((8:0.0707928498,9:0.0555615985):0.0048743271,10:0.0065229368):0.2873350054)
(1:0.5063782364,(2:0.2009206375,4:0.2150453469):0.2441122499,(7:0.2880614813,9:0.2666094912):0.1708499263)
(2:0.1062385625,3:0.1422433115,(8:0.0292465053,(9:0.0654801982,10:0.1278260299):0.0342418573):0.3274961947)
(2:0.1647322934,(3:0.1932800481,4:0.1140076832):0.1114962516,9:0.3650229129)
(1:0.1651281941,(2:0.0991613145,7:0.5161775808):0.0574641788,3:0.2176689709)
(1:0.1679848921,2:0.1046909858,(3:0.2525401839,10:0.6203923713):0.0687990000)
(2:0.1512667837,3:0.1570924315,(8:0.0294290760,10:0.0238127540):0.4124416054)
(1:0.1016228646,2:0.1196241837,((3:0.1365454219,4:0.1012482434):0.0525488785,(8:0.0149890208,10:0.0405582596):0.3243886256):0.0457768412)
(1:0.1849221453,3:0.1180682126,(9:0.2210122783,10:0.0000020335):0.3610810868)
(1:0.1350556932,2:0.1189519261,(3:0.1138914869,4:0.1270075119):0.1630226775)
(6:0.3305347025,7:0.5025948908,(9:0.0387195722,10:0.0529723661):0.4793522143)
(6:0.2478543913,7:0.3111350630,(9:0.2946551847,10:0.3166134002):0.4101778684)
(6:0.0442028509,(7:0.3519211966,9:0.0801010734):0.0566821889,10:0.1814490962)
(6:0.2488709180,(8:0.0258825201,9:0.0806295354):0.0650068440,10:0.1596996625)
(6:0.0272136040,7:0.0373436090,((8:0.0344195141,9:0.0300616250):0.0062929989,10:0.0350803801):0.3796315765)
(7:0.4025642044,(8:0.0507868951,9:0.0723415416):0.0135919675,10:0.0697640519)
(1:0.5944070577,8:0.0073392413,(9:0.0269779095,10:0.0311914114):0.0392770593)
(6:0.0442252116,7:0.0113219431,(8:0.0441151952,10:0.0000023548):0.1745326611)
(1:0.2090359686,4:0.1346322886,((6:0.0291569616,7:0.0398099187):0.1085737189,(8:0.0349664472,(9:0.0271252956,10:0.0500874176):0.0019423784):0.1928990903):0.3160627804)
(4:0.6002018577,(6:0.0181709722,7:0.0404900397):0.1241958596,9:0.1918102518)
(1:0.4505377278,(5:0.0570474777,6:0.0615846263):0.0692515749,7:0.0486037986)
(4:0.3756520175,(5:0.0391818923,7:0.0324028556):0.1243678051,6:0.1746152474)
(1:0.3496695599,4:0.2210543197,(6:0.0670024228,7:0.0359241966):0.5678725282)
(4:0.5037235202,5:0.0250212312,(6:0.0294007185,7:0.0367471055):0.0125867913)
(1:0.0718537004,2:0.1934730280,(4:0.1908067480,7:0.4016638415):0.0816458681)
(4:0.6323907712,(5:0.0250640597,(6:0.0550510200,7:0.0478412338):0.0059958209):0.2488015453,10:0.3209110891)
(5:0.0443277299,(6:0.0368338430,8:0.0893132739):0.3999343100,7:0.0397856588)
(4:0.2900937040,5:0.2149272799,(6:0.0148056511,8:0.2192430490):0.1585271971)
(1:0.1534836733,2:0.1064589949,(8:0.0342614922,10:0.0251792341):0.3217987302)
(5:0.0652996397,(6:0.0404861732,8:0.5716520812):0.0036754447,7:0.0362510760)
(2:0.5884795618,5:0.0405164382,(6:0.0251340709,7:0.0299802821):0.0057523741)
(2:0.5180980884,5:0.0368707774,(6:0.0322017588,7:0.0901543943):0.0276256515)
(1:0.3117832394,2:0.1974853927,((6:0.0233354142,10:0.0343450382):0.1161967759,7:0.2200853342):0.1725220794)
(1:0.2777762456,2:0.0869235614,(5:0.0190215026,(6:0.1492981785,7:0.0327259101):0.0072337283):0.2906012018)
(2:0.6245810213,3:0.7914987004,((5:0.0313431118,7:0.0526995878):0.0116146398,6:0.0284318030):0.4096289032)
(1:0.0628228924,2:0.0748781500,(5:0.1154934002,((8:0.0244596451,10:0.0348180437):0.0053989439,9:0.0226404066):0.0919986098):0.2079129535)
(1:0.0886967921,2:0.0820318773,((8:0.0262110250,9:0.0183502897):0.0078326683,10:0.0126212934):0.2267980249)
(1:0.0649170193,2:0.0781750184,((3:0.3358465267,4:0.0318261654):0.2005649641,(9:0.0135392983,10:0.0392979009):0.1796589022):0.0824819184)
(1:0.0635100154,2:0.0898445169,(5:0.1340980686,(9:0.0230756634,10:0.0185904889):0.0859741625):0.1923216207)
(2:0.1178757870,4:0.4336208168,(5:0.1150757106,(8:0.0302220906,9:0.0225361787):0.0594572704):0.0976821097)
(1:0.1950051366,2:0.1144804503,(9:0.0253775063,10:0.0362758209):0.1885962624)
(1:0.1255429431,2:0.0801933842,(9:0.0520588277,10:0.0311249421):0.3967138885)
(1:0.1034845962,2:0.0883720553,(8:0.0314259637,9:0.0477228737):0.4074557291)
(2:0.2548612153,5:0.1616391735,((8:0.0422161190,9:0.0228167891):0.0061080919,10:0.0354288014):0.1372491168)
(2:0.3178382570,4:0.5957995416,(9:0.0231674453,10:0.0375776661):0.3901319699)
(2:0.3833577886,(5:0.0488007564,7:0.0359034116):0.0194728086,6:0.2116486808)
(5:0.0348489973,(6:0.1277022492,7:0.0154531497):0.0163279555,10:0.3454337633)
(1:0.2149379821,2:0.1343566422,((5:0.0477307362,(6:0.0017681069,7:0.0773220969):0.0029352429):0.0979345764,8:0.1460676817):0.2611758118)
(1:0.1169847660,2:0.0988946519,((5:0.0252186086,(6:0.0370863891,7:0.0273178232):0.0067227290):0.1227982905,(8:0.0365685591,10:0.0379224564):0.1007222223):0.1562393536)
(2:0.2469766503,4:0.4563896103,(6:0.3136117100,(8:0.0263666068,10:0.0370120924):0.1017948092):0.1056134205)
(2:0.1625506011,(3:0.1131539456,4:0.1039283785):0.1923756747,(((5:0.0186235348,7:0.0614067632):0.0021085053,6:0.0260503482):0.1104481658,10:0.1180437205):0.0936756576)
(1:0.4284337252,(5:0.0197663067,6:0.0371166937):0.1314412160,10:0.2230390712)
(2:0.7580883334,(5:0.0240515334,7:0.0566202344):0.2086019853,(6:0.0247921939,8:0.0592392987):0.1435052319)
(2:0.6063716352,(5:0.0359720957,7:0.0302443899):0.0112088966,6:0.0270861620)
(1:0.0572539522,2:0.1266739023,(6:0.0224407588,(8:0.0172755218,10:0.0219677663):0.0020337416):0.2622011062)
(5:0.0186321279,(6:0.1176771848,10:0.3537895322):0.0128617478,7:0.0309262802)
(6:0.0287629273,(7:0.2436857127,8:0.0134997947):0.0017634377,10:0.0164868856)
(1:0.1214372133,2:0.1090999636,((5:0.0351967402,6:0.0459875860):0.1737665346,8:0.2504037391):0.3695421231)
(1:0.0782730436,2:0.1202070317,(5:0.0219076231,6:0.0534398896):0.3035034566)
(1:0.0932841981,2:0.1269825493,((5:0.0453285512,7:0.0337769496):0.0061374845,6:0.0334459848):0.3661668836)
(1:0.1630975908,4:0.1232990596,(5:0.0248825911,6:0.0217518470):0.2469747188)
(2:0.5682535109,(6:0.0338277502,10:0.0432721177):0.0114318727,8:0.0256759505)
(2:0.3177431704,(5:0.0257433098,7:0.0318013575):0.1300547355,(6:0.0590606551,10:0.0389624044):0.1242871063)
(1:0.2065161475,2:0.1271892320,((5:0.0669827943,7:0.0387341303):0.1592332837,(6:0.0398962108,10:0.0262312433):0.1650527918):0.3877669984)
(2:0.4051200605,5:0.2424634863,(6:0.1340403048,10:0.0546996283):0.1273474870)
(2:0.3330821301,6:0.5098421230,(8:0.0463032788,10:0.0537948569):0.3887926967)
(1:0.2041307892,(2:0.2089421546,(((5:0.0583509074,7:0.0495400664):0.2051708512,6:0.1450815356):0.1339062434,8:0.8300521414):0.2030297111):0.0263262874,4:0.1786336070)
(1:0.0725372395,2:0.1327276101,((6:0.0252220535,10:0.0286250278):0.1544004482,7:0.1452051495):0.1834148436)
(1:0.2100346078,4:0.1730135802,(5:0.0421130581,(6:0.0374537792,7:0.0343642145):0.0160411375):0.4743437138)
(1:0.6468490888,6:0.2295811045,(8:0.0414399089,10:0.0458274301):0.2465995965)
(1:0.0883875875,2:0.0919354700,(4:0.1541890235,((6:0.0345658626,8:0.0320129599):0.0049072242,10:0.0261548036):0.3231464844):0.0583435187)
(2:0.1397690429,3:0.3227004842,(6:0.6549848900,(8:0.0409605902,9:0.0502034412):0.2253863047):0.4870848400)
(2:0.2431144201,(3:0.2158943209,((5:0.0246794833,7:0.0250374726):0.1187873796,(6:0.0325312118,10:0.0191799130):0.1254797768):0.1055947953):0.2138888162,(8:0.0333826792,9:0.0165696253):0.2394535299)
(3:0.1416872988,4:0.1476298274,((6:0.0303869572,7:0.0211718996):0.1296587250,8:0.1245875849):0.3105107874)
(2:0.1214549786,3:0.3123933930,(6:0.6278933414,10:0.3079696248):0.2357671639)
(1:0.1553643048,2:0.1471252930,((6:0.0340586185,7:0.0553070927):0.1292211368,10:0.3224671335):0.4873493421)
(1:0.0941560155,2:0.0776304677,(4:0.1561738459,((6:0.0367319510,7:0.0305428262):0.1094525046,10:0.1392101109):0.3282412455):0.0461600783)
(1:0.2685460947,4:0.2039648465,(5:0.2119354670,6:0.1158838100):0.2707773505)
(2:0.1685815132,4:0.1958762882,(5:0.0346811569,7:0.0226890776):0.2786004350)
(1:0.0813148038,2:0.3027881982,(5:0.0303923005,7:0.0342487313):0.1985519823)
(2:0.2230607861,4:0.2230810858,(5:0.0231368326,7:0.0393090790):0.4311284180)
(1:0.1732515737,2:0.1205933568,(8:0.0566122228,10:0.0000020561):0.3760484725)
(1:0.1445861947,((2:0.3862276613,(5:0.0292474745,7:0.0513813442):0.2497640692):0.4792954130,10:0.1578737799):0.1940033477,4:0.1241642662)
(1:0.0859420780,4:0.2761903780,((5:0.1427109186,((6:0.0411987424,8:0.0550151438):0.0112017600,10:0.0354873924):0.1778313533):0.1465259015,7:0.6580575033):0.1940915954)
(4:0.2781745899,(5:0.0313350107,7:0.0494603949):0.1541444911,(6:0.0413536634,10:0.0476777723):0.1525494358)
(2:0.3611538938,5:0.2321312435,(6:0.0534727717,10:0.0605219375):0.1033368604)
(1:0.1096813226,2:0.1524955922,((5:0.0481638275,7:0.0420796967):0.1390510271,((6:0.0458133082,10:0.0461344056):0.0070232025,8:0.0325397480):0.3044384089):0.3357945349)
(1:0.1329464179,2:0.1731993114,(5:0.0430487919,7:0.0236172338):0.5981351970)
(2:0.1479299992,4:0.2667563504,(5:0.3590481286,6:0.3150327989):0.2127454095)
(1:0.0823911965,2:0.0785348295,((5:0.3184391053,6:0.0000021030):0.0240530523,7:0.0218275808):0.2553136279)
(2:0.1197436272,3:0.2135229291,((5:0.0324277893,7:0.0332844291):0.0052868028,6:0.0165406085):0.3192232994)
(1:0.8321900572,(5:0.0391204068,6:0.0279977610):0.0117120674,7:0.0255317258)
(3:0.4390396951,5:0.0260395557,(6:0.0341531619,7:0.0303161341):0.0004269569)
(3:0.7442836005,(5:0.0785317756,7:0.0407198101):0.2821238447,6:0.1709349114)
(4:0.6908815797,(5:0.0482251896,6:0.0393592178):0.0000020216,7:0.0292120643)
(1:0.2066392227,4:0.1406541011,(5:0.6899919471,7:0.2281825203):0.1978403047)
(4:0.2037351319,(5:0.0332460169,6:0.0294437145):0.1123649545,7:0.1078742236)
(1:0.3013495823,5:0.2300532127,(6:0.0489466609,7:0.0461695963):0.1659686012)
(1:0.2650050611,4:0.2326395225,((5:0.0475994552,6:0.0303347825):0.0122218487,7:0.0212497924):0.6688853484)
(4:0.2850201144,(5:0.0363757271,6:0.0202083510):0.1054451285,7:0.1444483097)
(1:0.1710828543,2:0.1492520976,(4:0.2027592235,5:0.7114191093):0.1472407647)
(1:0.3403017222,(((5:0.0264521067,6:0.0460175735):0.0160624937,7:0.0265092720):0.1612399346,8:0.1970017193):0.3084859620,10:0.6478214104)
(4:0.4178446596,((5:0.0372559302,6:0.0294512634):0.0028613213,7:0.0547951097):0.1688313541,((8:0.0374127490,10:0.0373597422):0.0056707977,9:0.0266557688):0.1978982185)
(4:0.4953707650,(5:0.0114529050,(6:0.0420530327,7:0.0236671037):0.0110457499):0.1114906930,8:0.3020518069)
(4:0.5256818748,5:0.0357248332,(6:0.0362227001,7:0.0392199970):0.0061914358)
(3:0.3305491988,4:0.6057471508,((8:0.0358793248,9:0.0422994829):0.0115948423,10:0.0190496678):0.2149396953)
(1:0.4759810774,(5:0.0214039375,6:0.0471366000):0.0122815855,7:0.0165008119)
(2:0.1742432650,(5:0.0123693165,7:0.0228224768):0.1281134337,8:0.1029622863)
(2:0.3533505500,(5:0.0291959149,7:0.0204904901):0.0073000530,6:0.0271196998)
(2:0.2274819914,5:0.0322490624,(6:0.0178487662,7:0.0651751334):0.0069779165)
(1:0.2635172522,3:0.1857436284,((5:0.0456224787,6:0.0471798027):0.2405470159,(8:0.0609156895,10:0.0428846359):0.2646888532):0.2976646487)
(1:0.3497412528,2:0.2151268638,(5:0.1173413041,6:0.0000025362):0.6038678665)
(1:0.0777239684,2:0.0835343948,(7:0.5095993064,(8:0.0303439891,9:0.0282057720):0.1532934484):0.2640497341)
(1:0.0913579998,2:0.1155224250,(3:0.2258181092,(((5:0.0432489153,6:0.0469182248):0.0061463274,7:0.0416690621):0.2056398169,((8:0.0324895179,10:0.0435230696):0.0137008268,9:0.0306918002):0.1318695528):0.2214750548):0.0721021692)
(3:0.6339572784,(8:0.0307516664,10:0.0355864902):0.0167223133,9:0.0159095314)
(3:0.2558122702,(6:0.0261274834,7:0.0382340694):0.2017896516,10:0.1967750634)
(1:0.1859618243,(2:0.3893414017,(((5:0.0834350115,6:0.0479009826):0.0094107350,7:0.0595953537):0.1765296903,(8:0.0438014624,9:0.0739520164):0.0995058911):0.3483667721):0.0510119338,3:0.3506819615)
(1:0.1175882942,2:0.1401987893,(3:0.1981061435,(8:0.0393416370,(9:0.0326464150,10:0.0437695299):0.0065711763):0.6581800971):0.0682747216)
(3:0.1910997131,(5:0.0303822616,6:0.0639692693):0.2200493023,10:0.7047069229)
(3:0.2559503260,(7:0.2210370822,9:0.2590769892):0.1391184665,10:0.4761753501)
(2:0.6871237257,(5:0.0726455338,7:0.0193746024):0.1687791669,(9:0.0535459295,10:0.0255610278):0.2535344028)
(1:0.1251739481,2:0.1398057101,(3:0.1841337755,(9:0.0267110134,10:0.0946541199):0.5891942184):0.0684373866)
(1:0.1225486104,3:0.1487424192,(5:0.0093339573,(6:0.0327802225,7:0.0245368687):0.0197688336):0.2885008139)
(6:0.0595460114,7:0.0218671695,(9:0.0225351553,10:0.0283123466):0.2788075663)
(3:0.4917875048,(8:0.0294175057,10:0.0314455888):0.0050462756,9:0.0191414727)
(1:0.1135383117,(2:0.0664909874,6:0.1937380586):0.0415325934,3:0.0787568937)
(1:0.1009194474,3:0.1053772742,(((6:0.0337412589,7:0.0237121515):0.0923895915,(8:0.0329075694,9:0.0651032588):0.1070124172):0.0572637612,10:0.3417213778):0.0735311401)
(3:0.6490113866,(8:0.0306604515,10:0.0313131963):0.0128467528,9:0.0270932360)
(3:0.3587015218,(5:0.1935493182,10:0.1625193414):0.0480993475,(6:0.0338650771,7:0.0675287140):0.1020328609)
(2:0.2311588935,(5:0.0065375232,7:0.0684327969):1.0845702646,10:0.1196629022)
(1:0.5527633355,3:0.2066187996,(8:0.0747122652,10:0.0564438667):0.6850495073)
(1:0.0906769227,3:0.1205599798,((5:0.0338164322,7:0.0253430056):0.0827212501,(8:0.0305602257,10:0.0191713972):0.0915944731):0.1349674736)
(1:0.3845784563,8:0.0160766232,(9:0.1226234562,10:0.0365771580):0.0101568038)
(3:0.4792268208,((5:0.0434905072,6:0.0586459351):0.3682263035,7:0.1369182334):0.0914381907,(9:0.0437688046,10:0.0352643935):0.1833928156)
(1:0.5583320167,(5:0.0307478349,6:0.0262550589):0.0207034148,7:0.0215556800)
(3:1.3332787703,5:0.0269469257,(6:0.0330702435,7:0.0174926368):0.0000023335)
(2:0.0891243953,3:0.1476705546,(5:0.2318684728,10:0.8960833583):0.0769392161)
(1:0.0970242540,2:0.0813144792,(5:0.0315694803,(6:0.0347130501,7:0.0395530337):0.0041467964):0.5007016986)
(1:0.0606950623,2:0.1355179273,((5:0.0318710939,6:0.0501766035):0.1425589775,8:0.1801068647):0.3925447962)
(1:0.1367021529,2:0.1054644132,((5:0.0386723359,7:0.0282563841):0.0123595697,6:0.0308282643):0.6758236714)
(2:0.1549769488,3:0.1429691594,(6:0.0348228641,7:0.0293697462):0.3726516345)
(2:0.2574003088,3:0.2356474553,((8:0.0662431950,10:0.0516458454):0.0167428405,9:0.0448882494):0.5399656878)
(1:0.1176856094,2:0.0853385650,(6:0.0335384572,7:0.0412183026):0.3942307584)
(2:0.2615552033,3:0.2560168290,((6:0.0525979456,9:0.0738995071):0.0105024602,7:0.0413391252):0.5094101582)
(1:0.1573399117,3:0.1583882937,(6:0.0392463023,(7:0.0048830609,9:0.0324031765):0.0102694581):0.2453831898)
(2:0.1401199287,3:0.1780273421,(7:0.0245805139,9:0.0448673310):0.4948543687)
(1:0.1570720736,2:0.1488737525,(3:0.2114842197,(6:0.0324968743,7:0.0455902466):0.6059120777):0.0910776900)
(2:0.1766516726,((3:0.2324180963,8:0.1714025712):0.5171763295,6:0.5550977026):0.3729496694,7:0.0765366540)
(2:0.3695911167,(5:0.0275695789,(6:0.0373479460,7:0.0252332747):0.0133536143):0.1500482101,10:0.2297420795)
(1:0.3204098450,((5:0.0282595598,7:0.0358607900):0.0008946354,6:0.0269023604):0.1017773713,10:0.1438489847)
(2:0.5452792264,(5:0.0610061014,(6:0.0597744077,7:0.0578762375):0.0132802695):0.2156294457,10:0.1534935507)
(1:0.1107347837,2:0.2150175717,(6:0.2872235518,10:0.1761669987):0.2709004619)
(2:0.7859464439,(5:0.0391312159,7:0.0424409453):0.0263412223,6:0.0313517391)
(1:0.0910416255,2:0.0855928234,((6:0.1320248371,7:0.0132189964):0.1090657539,8:0.1530592780):0.1554059483)
(3:0.5354754074,(5:0.0366266631,6:0.0381852324):0.0000022604,7:0.0442845055)
(4:0.0864403306,5:0.6319985308,(6:0.0285984535,7:0.0168613287):0.1613055830)
(3:0.1220817021,4:0.1547189233,(6:0.1916192256,(8:0.0370208266,10:0.0542680508):0.1809880143):0.3783212199)
(3:0.1380239199,4:0.0760433378,(8:0.0354775002,10:0.0451872039):0.3882204488)
(3:0.0944624069,4:0.1378825076,(6:0.4577637643,10:0.2789539957):0.3109577078)
(3:0.4015650875,((5:0.0399283129,7:0.0437989458):0.0061911296,6:0.0401852196):0.1489995737,10:0.1918452911)
(4:0.6335147914,((5:0.0360799540,7:0.0539675239):0.0099431279,6:0.0187961580):0.1170867999,10:0.2311263726)
(3:0.5467595647,4:0.2925767951,(5:0.6107279153,((6:0.0333984528,7:0.0528342668):0.2461011711,10:0.3368706878):0.2340005494):0.1133049505)
(3:0.3748187656,(4:0.2557900471,7:0.4849479575):0.1709174932,5:0.6574904528)
(4:0.8143422337,5:0.0394111475,(6:0.0525250350,7:0.0592886507):0.0057580862)
(3:0.4010746724,5:0.2029172292,(8:0.0418298110,10:0.0294817903):0.1630056581)
(1:0.2171272528,4:0.1743466476,(5:0.1116615437,8:0.1566300260):0.1419770955)
(3:0.2410746135,4:0.1547966732,((5:0.0529101241,6:0.0270466239):0.1133969857,(8:0.0321339281,10:0.0707229888):0.1820755237):0.3468418048)
(1:0.5147788796,(4:0.3133879797,(5:0.1805063450,(8:0.0669425827,10:0.0359215650):0.1918413322):0.2770426366):0.2449194099,9:0.3399678088)
(3:0.2891054905,4:0.2468966048,(5:0.0834731071,6:0.0433730757):0.5810179095)
(4:0.3086178711,(5:0.0275785501,6:0.0916099147):0.0682004210,(8:0.0683309532,10:0.0216611466):0.0842365300)
(4:0.3292060338,(5:0.0474969914,6:0.0527822391):0.0988008597,10:0.2128505342)
(4:0.4988507919,(5:0.0835363586,6:0.0305691532):0.1219759137,10:0.2105456096)
(1:0.5663477157,3:0.4461200551,(5:0.0442137311,6:0.0439837990):0.3506778221)
(1:0.6725486859,(3:0.3047894131,4:0.1847875988):0.1331674912,((5:0.0534693353,6:0.0378657386):0.1426201755,8:0.2541463711):0.2145490768)
(3:0.1911043955,4:0.2606814978,(5:0.0431351146,6:0.0361482305):0.5665728172)
(4:0.6236650535,(6:0.2461843186,8:0.2341524138):0.1844490667,9:0.8217728808)
(4:0.3496698011,(5:0.1507164783,6:0.0209645939):0.1710233381,9:0.6875108430)
(3:0.1715591460,4:0.0639322819,(5:0.1540687816,6:0.0178981420):0.5567502076)
(3:0.2010200760,4:0.2801180543,((5:0.0259139958,6:0.0781697736):0.1828672011,10:0.2258683508):0.5057612156)
(4:0.3024750629,6:0.3648457858,(8:0.0432786171,9:0.0158166565):0.1682239278)
(4:0.2925998276,(5:0.0291893149,6:0.0324443075):0.1242651636,(8:0.0824855966,9:0.0189536447):0.1764398222)
(4:0.2676590840,5:0.1166769151,(9:0.0041653623,10:0.1214495295):0.1909789431)
(4:0.2624787685,6:0.3380566409,(8:0.0615440830,10:0.0380737334):0.2301397086)
(3:0.1080774294,4:0.1046300569,((6:0.0246638211,7:0.0434589305):0.1475430317,(8:0.0515398275,10:0.0534204728):0.2363725236):0.3174361690)
(4:0.9320650020,5:0.0585518372,(6:0.0402980369,7:0.0252484333):0.0003113249)
(1:0.1498137942,2:0.1187788477,(4:0.1407973534,(6:0.0726721728,7:0.0375713467):0.3402353348):0.0771731997)
(1:0.1357818768,4:0.2474735941,(6:0.0122526667,7:0.0417807964):0.3302218824)
(3:0.0842072835,4:0.0981438681,(5:0.0351573712,7:0.0210594105):0.3519881540)
(1:0.2495138640,(3:0.0905269993,4:0.0701281762):0.0613556038,(6:0.0517952754,7:0.0936024746):0.2435377312)
(2:0.3014791102,3:0.2996218726,(5:0.0432943318,7:0.0472990167):0.6488846537)
(5:0.0292045907,(6:0.0280641470,10:0.3422147130):0.0009121815,7:0.0289129727)
(2:0.2523564752,4:0.3948392097,((5:0.0537062906,6:0.0391528504):0.0174431704,7:0.0153721423):0.4751903745)
(1:0.2730381874,((2:0.3517050592,3:0.3728342873):0.0678576199,(6:0.2831175196,(7:0.2907734547,10:0.2474693078):0.0545844934):0.1230409221):0.1592002307,4:0.2617651732)
(1:0.5770525685,(2:0.4891058731,3:0.2598481327):0.0179289525,(4:0.2451345435,(6:0.3009490943,10:0.2387525376):0.0978969278):0.0466144278)
(2:0.3709207926,4:0.3043146811,((6:0.1599896993,7:0.1837837782):0.1279444302,10:0.2099277479):0.2353022733)
(1:0.2853117071,(2:0.5423395244,3:0.2080474404):0.0476421986,4:0.1723086775)
(4:0.5968202362,5:0.1624321041,((6:0.0170939839,7:0.1320722933):0.1046466249,10:0.2993214603):0.0474866171)
(4:0.5873376308,5:0.0276291962,(6:0.2133335197,7:0.0856922001):0.0215851106)
(6:0.1829708563,8:0.0197068771,(9:0.0150688483,10:0.0244730926):0.0047929542)
(1:0.1875689505,4:0.2623705511,((5:0.0272099227,7:0.0291117176):0.0496823407,6:0.1129069717):0.4746415332)
(6:0.3723268712,8:0.0256598543,(9:0.0677838487,10:0.2262966055):0.0001404872)
(4:0.4217456921,(8:0.0678724391,10:0.0468044153):0.0257372653,9:0.0286432045)
(1:0.2257683853,4:0.2108047488,(6:0.1908856261,8:0.2343845344):0.3983822219)
(1:0.1595022610,4:0.1494296421,((6:0.0498972671,7:0.0269130186):0.1280387889,10:0.1515718167):0.2350788767)
(1:0.2317020148,4:0.2669791302,(6:0.0745470696,7:0.0203640620):0.3026731531)
(1:0.1985715700,2:0.1807288910,(4:0.2603153248,(7:0.2989133399,(8:0.0584341601,(9:0.1714602076,10:0.0569202190):0.0273123216):0.2287543175):0.3840008198):0.1148058360)
(1:0.1260546580,2:0.0894037381,(4:0.1801797398,((5:0.0238590677,(6:0.0771430322,7:0.0535927551):0.0332037253):0.2473984710,10:0.5699697237):0.1883146573):0.0682769395)
(2:0.3413130607,((6:0.0411946191,7:0.0493072908):0.1366983302,(8:0.0480724967,9:0.1488016596):0.3500117425):0.2710355112,10:0.5149585700)
(1:0.3059794374,(2:0.2645747955,10:0.2286440887):0.1134825339,((5:0.0228428906,6:0.0441826410):0.1166736315,(8:0.0425617604,9:0.0271923430):0.2722336234):0.1553571827)
(1:0.5993085711,8:0.0301205202,(9:0.0358078998,10:0.0267321039):0.0014806199)
(1:0.4055748762,(((5:0.0455221585,7:0.0435142455):0.0113756526,6:0.0157001706):0.1791252958,(8:0.0545893216,9:0.0530879379):0.1304322624):0.2797336262,10:0.8468147152)
(1:0.1213954091,4:0.1625859009,(6:0.1938863539,(8:0.0202341276,10:0.0317836205):0.1019404984):0.1718849868)
(4:0.6097897895,(8:0.0314370155,10:0.0303202899):0.0050881628,9:0.0287573315)
(1:0.1772798797,4:0.1087702182,(((5:0.0599079573,7:0.0244057470):0.0101278420,6:0.0233127391):0.1397260330,(8:0.0307585416,10:0.0352403259):0.1651689273):0.2324529968)
(1:0.2650725198,4:0.1478887368,((8:0.0405189236,9:0.0241982183):0.0222331145,10:0.0134406804):0.3210348100)
(5:0.0280186111,6:0.1187218428,(8:0.0329410437,10:0.0349226161):0.2656499407)
(3:0.2892061935,4:1.2553594651,(5:0.0544787203,7:0.0113314379):0.3740815343)
(3:0.0757608856,4:0.0754098635,(5:0.1562901176,7:0.1514783055):0.2088453532)
(3:0.4323803541,(4:0.3657691946,(8:0.0454345767,10:0.0496645449):0.2595910839):0.2559950200,5:0.4321440045)
(1:0.1318725150,4:0.1598326851,((8:0.0277428965,10:0.0368390366):0.0031746910,9:0.0440642099):0.2888908395)
(1:0.1599092367,2:0.0995378066,(((4:0.2523307587,9:0.1066486573):0.0887025367,10:0.0922833650):0.5175214748,(6:0.0285581289,7:0.0243381325):0.1418199888):0.1550120365)
(1:0.2237882952,4:0.2675987657,(8:0.0230060222,(9:0.0607161418,10:0.0525247952):0.0054161524):0.5555840651)
(1:0.0829570209,2:0.1331456920,(4:0.3652850886,((6:0.2386528047,7:0.1564889114):0.1692092054,8:0.3273858176):0.0329500616):0.1545799223)
(1:0.1141883318,2:0.3115367225,(4:0.1492168380,10:0.4019875390):0.0478966728)
(1:0.4162477755,3:0.1000363067,((5:0.0029504979,6:0.0774396132):1.0941029763,8:0.5151447059):0.5130975543)
(1:0.2189268666,4:0.1372795739,(8:0.0338636915,10:0.0191034820):0.2801138393)
(1:0.1960807138,2:0.1374823024,(4:0.2053140810,(8:0.1081514038,10:0.0000022104):0.6721790294):0.1166127637)
(5:0.0149663397,(6:0.0404626304,10:0.4412553595):0.0125003440,7:0.0488182886)
(5:0.0726488994,(6:0.0372830758,(8:0.0728128039,10:0.1668744709):0.4758785269):0.0330074878,7:0.0739835965)
(6:0.1069457677,7:0.0242479651,(8:0.0474965809,10:0.0620276867):0.6791972231)
(1:0.1787141435,4:0.3332574447,(6:0.3690830361,8:0.2270854891):0.5020638784)
(4:0.3342596608,(5:0.0321861244,7:0.0235958345):0.0233869421,6:0.2307054291)
(4:0.6309784957,5:0.0000024246,(6:0.0384539587,7:0.0316045658):0.0126477200)
(1:0.1534248472,4:0.1024738499,((5:0.0288506032,6:0.0571537229):0.1383866923,8:0.2709874303):0.3049267512)
(1:0.1911548950,4:0.1358778639,(5:0.1794180925,8:0.2537095219):0.3369828730)
(1:0.3775794711,5:0.1057977340,(8:0.0329029613,10:0.0294536773):0.1507597128)
(4:0.9196692045,(5:0.0506750052,6:0.0396802151):0.1641112086,8:0.3007161468)
(1:0.1743095019,4:0.2855158827,((5:0.0340574246,7:0.0319644043):0.0123647367,6:0.0404852465):0.3880568074)
(4:0.3318293167,5:0.0240739433,(6:0.0260910839,7:0.0279547310):0.0145332080)
(4:0.4701657760,5:0.0090410362,(6:0.0224984785,7:0.0296148977):0.0201092123)
(4:0.8452894897,(5:0.0338446654,7:0.0458644877):0.0000020033,6:0.0377581646)
(4:0.2398620583,(5:0.0327110711,7:0.0162767286):0.0077314299,6:0.0198670391)
(1:0.1694074829,(3:0.1235609967,4:0.1305014060):0.0885463974,6:0.3610085592)
(3:0.1756328158,4:0.2297897067,(5:0.0320864328,6:0.1220434542):0.5243060485)
(1:0.0870294141,2:0.0878252023,(5:0.0479375500,7:0.0649908847):0.4466741158)
(3:0.0922702458,4:0.1026330862,((5:0.2182203218,8:0.1401538895):0.1100933319,10:0.7387833077):0.1443471541)
(2:1.1957041344,(5:0.0248543735,8:0.4357204272):0.0352738666,7:0.0000020668)
(1:0.1131382893,((2:0.6202961419,4:0.0335997976):0.0250601616,3:0.0892029084):0.0621154674,(8:0.0647598222,10:0.0146720479):0.2636793571)
(3:0.1202764770,4:0.1412924283,(8:0.0322725722,10:0.0290897395):0.5785189638)
(1:0.2611941141,4:0.1827307338,((5:0.0465333524,6:0.0357061604):0.2744275214,7:0.2756352813):0.4148667712)
(4:0.3726809868,(5:0.0571856366,6:0.2436597071):0.1187432133,7:0.1673491249)
(1:0.0993843450,3:0.0287101942,(4:0.0982353150,(6:0.0001252834,7:0.0580580997):0.3820544755):0.0599180797)
(1:0.0061997053,3:0.0136464249,(4:0.1194013002,(6:0.0421755757,7:0.0263887539):0.7019818883):0.1107500675)
(2:1.1689282675,5:0.0256678310,(6:0.0574750520,7:0.0515775614):0.0288448541)
(4:0.3366540459,(5:0.0253797925,6:0.1674385669):0.0137583107,7:0.0216746711)
(3:0.1392243751,4:0.1412261691,(5:0.0085161049,6:0.0137365307):0.1399065383)
(4:0.8994321855,5:0.0008594535,(6:0.0237032012,7:0.0334522765):0.0273870122)
(2:0.4806287881,5:0.0000023031,(6:0.0343234640,7:0.0216183179):0.0188793404)
(2:0.1550556248,3:0.2194423493,(5:0.0144921549,6:0.0809688635):0.2860717225)
(2:0.1399776155,(3:0.0788158123,4:0.0976929695):0.0878312612,6:0.5124984337)
(2:0.2933253267,3:0.1289162350,(6:0.0236273956,7:0.0208355643):0.1863404988)
(2:0.1286993743,(3:0.0980757923,4:0.0424449258):0.0227842145,(5:0.0333318918,(6:0.0257437286,7:0.0281182855):0.0068195310):0.2477949306)
(3:0.1183947168,4:0.3636014932,(5:0.0472745448,(6:0.0718117498,7:0.0546954250):0.0178373762):0.6349325392)
(1:0.1922231569,((2:0.2510264519,4:0.2876576317):0.1918222226,(5:0.0103753391,(6:0.0426306794,7:0.0427843157):0.0101215308):0.3708710938):0.3562941489,3:0.2822014560)
(3:0.0843250388,4:0.0642058907,(5:0.0251615946,6:0.0196034929):0.4355417035)
(1:0.3310243519,(3:0.1509007359,4:0.1453057542):0.2956426967,5:0.6999397514)
(1:0.8282400310,2:0.4351971974,(3:0.4458260020,4:0.2587549910):0.0820904759)
(3:1.3042609988,(8:0.0269090047,10:0.0374825443):0.0076979772,9:0.0228127059)
(1:0.1782489976,2:0.0667569474,(8:0.0486289703,9:0.0293593101):0.6753880546)
(3:0.3480706718,(8:0.0309634006,9:0.0211185766):0.0222713751,10:0.0917681280)
(3:0.5064334896,(8:0.0374083809,9:0.0273429948):0.0043718094,10:0.0253507870)
(1:0.1545898054,2:0.1216667181,(3:0.7354501434,(5:0.1939144853,((8:0.0372417183,9:0.0403915388):0.0150799299,10:0.0355862692):0.1921164680):0.1795826009):0.0755137018)
(1:0.0743387994,4:0.0894825217,(5:0.0985903386,(8:0.0198378362,10:0.0179089026):0.1158323526):0.0592186322)
(1:0.1593547131,4:0.1492588144,((6:0.0331686942,7:0.0123717744):0.1500568848,8:0.1642064401):0.2476658165)
(2:0.6353915601,5:0.0455989174,(6:0.0403110458,7:0.0262623143):0.0090355503)
(1:0.0747037790,2:0.1055539007,(4:0.1876784573,(((5:0.0375563200,6:0.0311152652):0.0052069251,7:0.0506498239):0.1039532732,((8:0.3245912969,9:0.1301832758):0.1200226773,10:0.2213717258):0.0777767629):0.1917328164):0.0341051447)
(3:0.2356031971,5:0.0398268242,(6:0.0253320251,7:0.0266784484):0.0077615935)
(1:0.0513674999,2:0.0646800884,(5:0.0204788979,(6:0.0175241071,7:0.0140188984):0.0048479829):0.2027505495)
(2:0.1574848546,4:0.2730128702,(5:0.0399294305,(6:0.0375755719,7:0.0375941844):0.0014431342):0.4606366237)
(1:0.1215042906,(2:0.0978216318,3:0.2243852785):0.0056369578,((5:0.0307421663,6:0.0069646347):0.1295848054,(8:0.0083948357,(9:0.0250303092,10:0.0203001917):0.0105281428):0.0632924808):0.1354686465)
(2:0.1679988888,(3:0.0918401086,4:0.0884227227):0.0709358299,(5:0.7061616645,(6:0.0774977523,7:0.0470760507):0.1268910721):0.2133488461)
(1:0.1756698173,(3:0.1629467653,4:0.1323153760):0.0792273777,((5:0.0488792804,(6:0.0398606920,7:0.0461683935):0.0031088611):0.2079251291,((8:0.0307076164,9:0.0407025972):0.0052805878,10:0.0147607164):0.1646272171):0.2486251240)
(1:0.1128958065,3:0.0778101570,((8:0.0145026203,9:0.0337938646):0.0217283158,10:0.0141089812):0.3549092553)
(1:0.1658278522,3:0.2637974462,(5:0.0227289226,6:0.0383602091):0.3371597953)
(1:0.1089310371,2:0.1221143286,(3:0.2073786363,(((5:0.0377405031,6:0.0486564300):0.0082069799,7:0.0295283893):0.1171193183,(8:0.0475958431,9:0.0304571629):0.1843447933):0.3408181516):0.0832853511)
(1:0.1458192080,2:0.1463997534,((5:0.0249339277,6:0.0428435535):0.1196750979,(8:0.0456006629,10:0.0270024019):0.1708166380):0.3547743088)
(4:0.5488676408,(5:0.0294588719,6:0.0216883812):0.0140354731,7:0.0282493089)
(1:0.0593093189,2:0.0622362283,((6:0.0195100060,7:0.0249469342):0.0755068752,((8:0.0233369980,9:0.0231219955):0.0016106213,10:0.0553762956):0.0878388722):0.1428638708)
(5:0.0458940918,7:0.0511029568,(8:0.0382016356,10:0.0359016300):0.0955172460)
(1:0.6431203030,5:0.0162496997,(6:0.0539114775,7:0.0306067602):0.0212176218)
(1:0.1038811746,2:0.0916319612,(3:0.1790979202,((5:0.0355206453,6:0.0262315202):0.1734330624,7:0.3487578348):0.2754039964):0.0586205130)
(1:0.4140862959,5:0.1477426818,(6:0.0363353222,7:0.0296562685):0.0118239637)
(2:0.1546233696,3:0.2028120924,((5:0.0331283811,7:0.0295123958):0.0023542634,6:0.0927510375):0.1686734410)
(1:0.1766464800,2:0.0709151395,(5:0.0243199698,7:0.0283341183):0.3597427815)
(3:0.1158127607,4:0.0701604445,((5:0.0224380403,7:0.0278749224):0.1312439444,6:0.1322677368):0.2416421443)
(2:0.1255601774,4:0.1649254033,((5:0.0210984159,7:0.0191378970):0.0073263725,6:0.0150789567):0.2528852391)
(1:0.4842370520,(((3:0.0528143475,4:0.1234997107):0.2237377510,5:0.0476393494):0.3875569418,7:0.0000023106):0.3294780726,6:0.0947878234)
(1:0.7777583447,(5:0.0306172966,6:0.0381327601):0.2261018040,7:0.2076877223)
(2:0.3216547220,3:0.1723361528,(5:0.8660775298,6:0.3991348401):0.0846028929)
(1:0.1650370800,3:0.2068807158,(9:0.0522388977,10:0.0272995564):0.3547346209)
(1:0.3952466501,3:0.3218045695,(5:0.4046436797,(8:0.0492230287,10:0.0744347572):0.1894774071):0.4802798979)
(1:0.1576076040,(3:0.1654603662,(4:0.0934307001,6:0.3391463558):0.0376144353):0.0413157058,7:0.4332294346)
(1:0.1365090059,2:0.1262622930,((8:0.0486260568,10:0.0647201201):0.0000020292,9:0.0570548001):0.3704001465)
(4:0.6816666431,(5:0.0337332274,6:0.0281977680):0.0008513147,7:0.0387191293)
(1:0.1181322146,4:0.1961583454,(((5:0.0393514953,6:0.0316202084):0.0118274084,7:0.0336355863):0.1488854218,((8:0.0483939742,10:0.0408361597):0.0022693468,9:0.0450763471):0.1487538195):0.3105114420)
(1:0.0854312221,2:0.1784300634,(3:0.1256087231,((5:0.0227352078,7:0.0203300108):0.0023163777,6:0.0277118857):0.2913380500):0.0237397078)
(3:0.3152493558,(5:0.1904268876,(6:0.1759934818,7:0.0483441425):0.0392489035):0.4741363659,(8:0.0393871689,10:0.0457230585):0.6030235442)
(4:0.5975935442,(5:0.0491886484,7:0.0543983641):0.2586512402,(8:0.0492598967,9:0.0430375879):0.0519777430)
(2:0.2795642324,4:0.1792190735,(((5:0.0345678013,6:0.0498627145):0.0099903439,7:0.0412565072):0.1891776534,(8:0.1107541351,9:0.0255637928):0.1716047860):0.3275944578)
(1:0.0798610807,2:0.0867198816,((8:0.0370852521,9:0.0230372143):0.0083514049,10:0.0245589052):0.2764786684)
(2:0.1586940872,3:0.1430061788,(((5:0.0285129004,6:0.0291510586):0.1336398924,10:0.1573608471):0.1068048392,8:0.1994109902):0.1763338683)
(2:0.1156003995,(3:0.0754527011,4:0.0698163500):0.0423346197,((6:0.1049448649,7:0.0346520215):0.0604510506,(8:0.0224757582,9:0.0257654489):0.0982168310):0.0988450442)
(2:0.2965027638,3:0.2604680818,(6:0.0234970326,7:0.0180307483):0.3762451232)
(3:0.2641719728,(5:0.0856989383,6:0.0165346198):0.1379773837,(8:0.0258925483,(9:0.0381320554,10:0.0317740623):0.0049844069):0.1366188693)
(2:0.1453665884,3:0.1491613777,(9:0.0684433807,10:0.0419621065):0.6569410135)
(2:0.2970165403,3:0.3090319508,((5:0.0590065720,6:0.0399380199):0.2904974808,(8:0.1854831648,9:0.1849830613):0.0839315199):0.3796762267)
(1:0.0861488645,2:0.1801850172,((3:0.0577882153,4:0.0853082995):0.0649161422,((5:0.0341506432,6:0.0271909126):0.1986475871,(8:0.0379385849,9:0.0268087010):0.1165338224):0.1727067689):0.0457084758)
(1:0.1108236844,3:0.1897360244,((5:0.1441588462,10:0.0731240296):0.0956532810,9:0.2133484819):0.0305723599)
(2:0.1653873499,3:0.1096273458,((5:0.0361921825,7:0.0172647456):0.1422156141,9:0.1812781626):0.1956309970)
(3:0.0486890291,4:0.0951910950,((5:0.0198726196,6:0.1473667295):0.0151714282,7:0.0277316711):0.2783250150)
(1:0.3436733164,(5:0.0937229826,6:0.0203850206):0.0045084814,7:0.0312779714)
(1:0.2979629636,4:0.2252371555,(5:0.0467130198,7:0.0442144460):0.2377786966)
(1:0.1579806458,4:0.1603381695,((5:0.0763053031,7:0.0372217565):0.0263760519,6:0.0261338834):0.4132252860)
(1:0.2823518517,2:0.5673576179,(5:0.0525194547,7:0.0447193641):0.4324998623)
(2:0.0938132790,3:0.1365450934,((5:0.0320841098,(6:0.0284815108,7:0.0360661188):0.0000020172):0.0975801108,8:0.1231420033):0.1315813237)
(1:0.0868692269,2:0.1337596432,((3:0.0956054314,4:0.0842205846):0.2162881719,6:0.2269824108):0.2520843473)
(1:0.0913701487,2:0.1006017650,(3:0.2203490953,7:0.3468074853):0.3916587394)
(2:0.1375304781,(3:0.1297552175,4:0.0883300196):0.0398879754,((5:0.0212241740,7:0.0243619800):0.2013579294,(8:0.0178339373,9:0.0373450666):0.2097731171):0.1526497947)
(1:0.0656520441,2:0.0635614691,(5:0.0134273948,7:0.0513472873):0.4204108011)
(3:0.1798588915,(5:0.0191677929,6:0.0228766154):0.1205982081,8:0.0760228163)
(2:0.4629292541,(6:0.6210905055,7:0.4225318353):0.0547992401,(8:0.1905690338,10:0.2221298587):0.2280573804)
(3:0.1263437684,4:0.0945697730,(8:0.0207587882,9:0.0533440670):0.4921131091)
(1:0.0975651988,2:0.0769425940,((8:0.0116216492,9:0.0295359838):0.0085263803,10:0.0155525193):0.2587630087)
(3:0.3972668119,((5:0.0567584948,6:0.1044483053):0.1632660590,8:0.3518801923):0.0364316979,10:0.2533758456)
(3:0.3616687414,((6:0.3609607322,8:0.4720384181):0.1129260731,7:0.5936318020):0.0594269382,10:0.5958495965)
(1:0.1610238442,2:0.0764473279,((3:0.1118755081,4:0.1442833103):0.0626293136,((5:0.0434045251,6:0.0267523402):0.0082888840,7:0.0282208745):0.5618010015):0.1504074700)
(1:0.2738227692,2:0.1784312310,((3:0.1780919540,4:0.1854983529):0.1688765789,(5:0.0668750258,6:0.0282693120):0.3418587806):0.4675836876)
(3:0.6353648767,5:0.0366005139,(6:0.0828081172,7:0.0046825841):0.0111030249)
(3:0.3367189300,4:0.2691432467,(6:0.0665686556,7:0.0242096924):0.2587428714)
(2:0.2612108472,(5:0.0291224693,6:0.0279668835):0.1097024071,((8:0.0227666665,10:0.0257666332):0.0070862369,9:0.0244431416):0.1160011639)
(1:0.6732913429,(3:0.1001404540,4:0.1839956079):0.2503610184,((5:0.0529403938,(6:0.0352914567,7:0.0454059401):0.0079715250):0.0911567567,9:0.5242584289):0.2449590915)
(1:0.1036698901,2:0.0993170532,(((5:0.0304971747,7:0.0475347238):0.0027150293,6:0.0298096518):0.0878550659,(8:0.0480782694,9:0.0312902560):0.1661456099):0.3239265040)
(3:0.0794412831,4:0.1289284628,(7:0.1983241876,(8:0.0318628670,9:0.0313475873):0.1684778769):0.2942028301)
(1:0.1834155716,(3:0.0794824602,4:0.0981930683):0.0456772746,((6:0.0499008792,7:0.0898146404):0.1777649511,(8:0.0301308745,9:0.0258736212):0.1003833884):0.2983325969)
(1:0.0822966900,2:0.0869046485,(3:0.1836590896,(((5:0.0214804819,7:0.0253468713):0.0012611932,6:0.0262581080):0.0924635278,(8:0.0235686569,9:0.0253826780):0.1117776535):0.1627913515):0.0397445289)
(1:0.0721041067,2:0.0762425101,((5:0.0172500968,7:0.0132731102):0.0060739796,6:0.0126405545):0.2592748780)
(1:0.1410111941,2:0.1223159495,(8:0.0352096583,9:0.0333325847):0.4579262772)
(1:0.0822610100,2:0.0842760843,((3:0.1019210705,4:0.0884159625):0.0733015816,(5:0.0325157178,6:0.0224103188):0.3829974105):0.0448476745)
(2:0.2334633780,3:0.2332487781,(8:0.0560654773,10:0.0406400306):0.5302406918)
(1:0.0992390461,(2:0.1308038759,((5:0.0257916468,7:0.0385743832):0.1657340452,(8:0.0346354166,10:0.0400276272):0.1209163992):0.5510295404):0.0300615097,4:0.2914449443)
(1:0.0930714684,4:0.0862342601,((5:0.0144163160,(6:0.0521342525,7:0.0196115501):0.0031876694):0.0792749016,((8:0.0193822357,10:0.0290731003):0.0059364304,9:0.0120420310):0.0770042484):0.1196119083)
(2:0.4131373172,(8:0.0396879956,10:0.0643279045):0.0280565076,9:0.0119204814)
(1:0.0812433849,2:0.1013712171,(8:0.0414811609,9:0.0104619132):0.4323160116)
(3:0.6897165204,8:0.0013853102,(9:0.0293948919,10:0.0287402348):0.0170580257)
(1:0.1624103534,(8:0.0244818116,10:0.0279864113):0.0079721305,9:0.0647887820)
(3:0.2655107005,(5:0.0820270369,7:0.0185552425):0.1856393894,(9:0.0219617790,10:0.0445325407):0.1244749201)
(1:0.1029245914,2:0.2107113555,((8:0.0382170195,9:0.0528664311):0.0052573465,10:0.0334364431):0.7025639050)
(2:0.1028229739,4:0.1614937520,(5:0.0170322713,(6:0.0295651826,7:0.0229536280):0.0059043491):0.2373988248)
(2:0.1918735687,(3:0.1248916731,4:0.1179354953):0.0565491589,(((5:0.0255254103,6:0.0365898330):0.0124197478,7:0.0358869833):0.1409329668,10:0.1872103283):0.2670180889)
(1:1.7618132037,3:0.0169880453,(4:0.0893166667,((5:0.0255412077,6:0.1947847287):0.0129883041,7:0.0117506628):0.3352022322):0.0760008395)
(3:0.6085772775,5:0.0137331084,(6:0.0591116308,7:0.0312543619):0.0172467013)
(2:0.1083021855,(3:0.2705419664,((5:0.0654578374,7:0.0459491017):0.0180157674,6:0.0129643082):0.5355033149):0.0826434707,4:0.2900206215)
(2:0.6168780394,(5:0.0251289966,6:0.0307110698):0.0073607293,7:0.0209971574)
(2:0.1621569393,(3:0.0758578220,4:0.1263860104):0.0570357717,((5:0.0235602723,7:0.0708457870):0.0034693355,6:0.0186141110):0.2473065523)
(2:0.1355299992,3:0.1234386626,((5:0.0363394956,7:0.0410171007):0.1014454012,6:0.2350548333):0.3225681108)
(3:0.7561429146,5:0.0118075189,(6:0.0266452309,7:0.0243836029):0.0234385617)
(3:0.2327267472,(5:0.0290095452,7:0.1182692457):0.0040180280,6:0.0033754814)
(2:0.3288311787,(5:0.0214042679,7:0.0224474833):0.0063422931,6:0.0109471423)
(2:1.3316406331,5:0.0239137899,(6:0.0505044037,7:0.0456162183):0.0271511361)
(4:0.3236972649,5:0.0275851115,(6:0.0955586034,7:0.0154198900):0.0058674196)
(3:0.3036527246,(5:0.0167867385,6:0.0256360036):0.0372017674,7:0.1454392884)
(3:0.4605447956,((5:0.0209013501,6:0.0242076827):0.0071381292,7:0.0143779448):0.1141115372,((8:0.0266699165,9:0.0296226542):0.0067806788,10:0.0225345871):0.1555590427)
(5:0.0472143644,7:0.0247684451,(9:0.0369867239,10:0.0447034987):0.4266991569)
(5:0.1522973671,6:0.0430954257,(7:0.0283433112,((8:0.0694424729,9:0.0887900706):0.0069134114,10:0.0436813721):0.2967702431):0.0109927265)
(3:0.0927778703,4:0.1283788015,((5:0.0322173872,6:0.0452712340):0.1767435214,(8:0.0323143258,10:0.0207424815):0.2162414199):0.1801481695)
(5:0.1011951527,7:0.0207867163,((8:0.1095844301,9:0.0338014059):0.0167093091,10:0.0275089040):0.2902543719)
(3:0.0897786141,4:0.0877395591,((5:0.0190310201,(6:0.0240355885,7:0.0228807566):0.0045973053):0.1183811260,(8:0.0328415275,(9:0.0779121882,10:0.0216360601):0.0078196151):0.0903518056):0.2183253675)
(6:0.0308655347,7:0.0360360588,(8:0.0907055666,(9:0.0160093879,10:0.1122061505):0.0132647247):0.3586203950)
(3:0.0841260231,4:0.1475129173,((5:0.0384401541,(6:0.0405270031,7:0.0260758522):0.0038464569):0.2101665156,(9:0.0394029975,10:0.0483374691):0.1527781378):0.4666166984)
(3:0.0871698760,4:0.0745014419,(6:0.0129804872,7:0.0194429625):0.4326206809)
(4:1.6896476502,(5:0.0189955082,6:0.1226920092):0.1103543826,(8:0.0377010258,9:0.0440513081):0.1629085004)
(5:0.0410266049,(6:0.0260965892,(8:0.0492067562,10:0.0263600886):0.5024861827):0.0108094247,7:0.0306754373)
(4:0.4195866928,(5:0.0222700597,7:0.0293434390):0.1870068064,(8:0.0273967832,10:0.0272346296):0.0831802603)
(3:0.4300622369,((5:0.0342325221,7:0.0290168438):0.0034344614,6:0.0391237866):0.1875017103,10:0.1602309920)
(3:0.1438395473,4:0.1243662428,(8:0.0741314854,9:0.0468532724):0.6083912893)
(5:0.0453633604,6:0.0284869955,(7:0.0264209222,10:0.5713056782):0.0054323422)
(3:0.1153674923,4:0.1235940316,(((5:0.0347784905,7:0.0627121445):0.0007547014,6:0.0384154305):0.1827211850,(8:0.0264597114,(9:0.0363448867,10:0.1365093566):0.0117650864):0.1698214907):0.3054775512)
(3:0.0915265944,4:0.0908523843,(5:0.0428184628,7:0.0327930985):0.4688767382)
(1:0.3095742386,3:0.2795303093,(6:0.1152415213,(8:0.0354334745,9:0.0380328083):0.1097366117):0.2558827584)
(1:0.1849407668,(3:0.0566915955,4:0.1034586340):0.0541664241,((5:0.0197369960,6:0.0335244909):0.0999329335,(8:0.0364676405,9:0.0290338152):0.1157884504):0.1678396331)
(2:0.1487775810,3:0.1759212934,(4:0.5775674911,((5:0.1189056380,6:0.0616570440):0.1159156683,(8:0.0209268802,10:0.0352923137):0.1089689041):0.1973832873):0.0607905032)
(1:0.5771009449,(5:0.0404585427,6:0.0440896199):0.1946830484,(8:0.0424591710,9:0.0473791993):0.1881771277)
(7:0.6459226731,8:0.0431188104,(9:0.0688234903,10:0.0434270206):0.0080130426)
(1:0.4723681866,(8:0.0152421931,9:0.0196988858):0.0077285980,10:0.0138098038)
(1:0.1963140855,(3:0.1431882762,4:0.1438216998):0.1464281934,((5:0.0647108256,6:0.0394664579):0.2394591075,((8:0.0408570701,10:0.0337766987):0.0074322810,9:0.0432511181):0.1860904388):0.4118369243)
(3:0.1109012703,4:0.0817095277,(6:0.0613796868,7:0.0581142980):0.4832753821)
(3:0.2979225029,(5:0.0452784544,7:0.0477266481):0.2239612921,9:0.9846499797)
(3:0.3162047679,(8:0.3107180840,9:0.0060558093):0.0168861004,10:0.0283622287)
(3:0.1441067670,4:0.0900066945,(6:0.1623857960,(9:0.0234320730,10:0.0298624861):0.1243000651):0.1747958946)
(3:0.1107372901,4:0.1113821490,(5:0.2412982539,(8:0.0758032236,10:0.0428073752):0.1479790571):0.3093711523)
(5:0.0322456476,6:0.0492050715,(8:0.0248732935,(9:0.0379068825,10:0.0344386950):0.0096705181):0.3243785675)
(3:0.1267740096,4:0.1757313205,((6:0.0454350927,7:0.0329085037):0.1587191455,(8:0.0580691574,9:0.0358875372):0.2027197248):0.3506241374)
(3:0.2947851353,7:0.1724198770,(8:0.0531516714,9:0.0178062403):0.0964633365)
(5:0.1288801577,7:0.0342726250,(9:0.0730888822,10:0.0203642573):0.4997845513)
(4:0.3400958793,(8:0.1077119082,9:0.0249663473):0.0063711191,10:0.0251565195)
(4:0.4779593429,(5:0.0277925792,(6:0.0240740012,7:0.0360741251):0.0044278325):0.1037996540,((8:0.0509893902,10:0.0428523879):0.0057934883,9:0.0462957183):0.1730922968)
(4:0.4843581123,(5:0.0263151980,7:0.0358098408):0.0069755141,6:0.0206156691)
(4:1.0088387503,8:0.0032946329,(9:0.0287024308,10:0.0196192499):0.0219257558)
(5:0.0346891168,(6:0.0242230450,(8:0.1430944700,9:0.1932589691):0.5359344473):0.0341483654,7:0.0754291803)
(4:0.2463334726,6:0.3372983967,(8:0.0510168199,10:0.0506468330):0.2923628855)
(5:0.0382979132,6:0.0391421952,(7:0.0511891863,(9:0.0318503297,10:0.0564061488):0.3918573625):0.0125120067)
(6:0.0383158637,7:0.0245956487,((8:0.0310510149,9:0.0394643496):0.0040163669,10:0.0322881856):0.3178508177)
(6:0.0607579288,7:0.0334419435,(8:0.0344267009,(9:0.0517247008,10:0.0385814948):0.0043096488):0.4501247243)
(1:0.2929210736,7:0.1377981971,(9:0.2767260568,10:0.0369883203):0.0645656622)
(1:0.2151888720,(6:0.0190465942,7:0.0165686517):0.1268707547,(9:0.0181102455,10:0.0254572996):0.1278773973)
(1:0.1030019786,2:0.1187022141,(8:0.0275107040,9:0.0275940730):0.4346624858)
(1:0.2941702812,(5:0.0381469549,6:0.0248628115):0.1366058570,8:0.1366866851)
(2:0.2114536008,4:0.4210133084,((5:0.0197254538,6:0.0345055131):0.1604038795,(8:0.0262386882,9:0.0263955850):0.1218076353):0.1516757921)
(1:0.1577241411,4:0.1493194748,(8:0.0382036523,9:0.0272044003):0.3019309670)
(1:0.0701325386,2:0.0692712782,(8:0.0253230867,9:0.0221350861):0.2877630156)
(2:0.4349041654,6:0.2163942873,(8:0.0535416794,9:0.0538156843):0.1740619880)
(2:0.2601899859,4:0.2205722530,(8:0.6858323012,9:0.0269186935):0.1829042980)
(1:0.7673852892,(2:0.1549860986,4:0.2871563107):0.2994688370,(8:0.1559084235,9:0.0294649604):0.4408891760)
(1:0.1250891906,4:0.0801372650,((5:0.0016170521,6:0.0401239900):0.0595346837,8:0.0683078880):0.1928512594)
(2:0.2046206096,4:0.0975766652,((5:0.0116494614,6:0.0260353624):0.0894503361,(8:0.1561334489,9:0.0115954588):0.1744571758):0.1028650947)
(2:0.2213648837,3:0.5969203307,(5:0.1353527172,10:0.1577576785):0.1117112180)
(2:0.1887056853,(3:0.1085133881,4:0.1062332216):0.0782265346,(8:0.0420286194,10:0.0220969824):0.3141444859)
(2:0.1969208675,3:0.2574390097,(5:0.0509721671,7:0.0551516290):0.5199242912)
(1:0.7629132596,3:0.2066979326,((5:0.0196356927,7:0.0521979370):0.0362734190,10:0.3081811148):0.1345572113)
(3:0.0789186859,4:0.1685363199,(8:0.0060603802,10:0.0516803998):0.3887292284)
(1:0.2687702674,3:0.9210597033,(5:0.2445862605,(8:0.0546283936,10:0.0424992360):0.2256382196):0.2327625763)
(1:0.0459944695,2:0.1571567728,(7:0.2097062810,10:0.1503648028):0.4160356894)
(2:0.5773673944,(5:0.0317443510,7:0.0374142945):0.0003297015,6:0.0362379745)
(3:0.5078445353,(5:0.0367691079,7:0.0575583383):0.2384670075,10:0.2790712736)
(1:0.5496544594,(5:0.0491333997,7:0.0477121222):0.1571471664,10:0.2558231583)
(1:0.1970773630,2:0.0979225033,((5:0.0271156296,7:0.0712312286):0.1398412947,(8:0.0288496559,10:0.0356548356):0.1609982517):0.3577039331)
(2:0.2893064068,5:0.3742573007,(8:0.0285411827,10:0.0232047996):0.1068144750)
(2:0.4227456410,(5:0.0293813907,7:0.0531995516):0.2168919286,10:0.1883389101)
(2:0.2898291572,(5:0.0255811015,7:0.0512928355):0.1333380155,(8:0.0260141776,10:0.0303326186):0.1141649970)
(2:0.2183370281,(5:0.0167674409,6:0.0252073624):0.0113933882,7:0.3250348277)
(5:0.0223347515,(6:0.0219733770,7:0.0303854811):0.0118848615,(8:0.0298820416,10:0.0313030490):0.2316393065)
(1:0.3590902233,(2:0.2169314894,3:0.5098016277):0.0440203391,((5:0.0180594075,(6:0.0443943022,7:0.0356191188):0.0023421311):0.1187289101,(8:0.0211054298,10:0.0209982438):0.1154664002):0.0889669240)
(5:0.0431312980,6:0.0646410082,(8:0.0812734547,10:0.0835590145):0.3295897019)
(2:0.8051617068,(5:0.0300773688,(6:0.0348321258,7:0.0435099520):0.0141009437):0.1594127857,(8:0.0326042659,10:0.0352570901):0.1425628288)
(2:0.3401816794,7:0.1734072782,(8:0.0345784473,10:0.0429382014):0.1507997939)
(2:1.0647297488,(5:0.0808669990,7:0.0196408010):0.2113675659,(8:0.0359477888,10:0.0810377110):0.3790794128)
(5:0.0120986619,7:0.0493473622,(8:0.0460947145,10:0.0588547057):0.3939918391)
(2:0.2971001916,4:0.0883241462,(5:0.1044856157,(8:0.0137484648,9:0.0359557997):0.0964593120):0.1395280446)
(2:0.3221151556,7:0.1726125279,(8:0.0265022424,10:0.0366879707):0.1150247426)
(2:0.1249946227,4:0.3116113759,((5:0.0328110310,7:0.0270414042):0.1437595074,(8:0.0433748405,9:0.0297525212):0.0912699334):0.1743144785)
(1:0.1909850629,4:0.2254247712,(7:0.2047092309,8:0.2529584997):0.1467928155)
(2:0.4575649133,((5:0.0266476459,6:0.0313249341):0.0035819120,7:0.0202072732):0.1378059519,(8:0.0324506560,10:0.0346266300):0.2168476978)
(2:0.1900832375,(6:0.0293938167,7:0.0364127158):0.0866497166,(8:0.0377584544,10:0.0141561953):0.0399022554)
(2:0.2514217387,(3:0.1264919131,4:0.1121622128):0.0995939665,(8:0.0753296341,10:0.0260979483):0.4091229767)
(2:0.2633907643,(5:0.0629126005,(6:0.0253863387,7:0.0384690503):0.0046164477):0.1028801244,10:0.2204580127)
(2:0.2436891458,4:0.2527834409,((5:0.0291887771,6:0.0255955798):0.1441082321,(8:0.0525291421,10:0.0101707904):0.0972654765):0.5947637725)
(3:0.8014680539,(5:0.0412650428,7:0.0297800603):0.0131259970,6:0.0219473518)
(3:0.1986752937,4:0.0823733254,((5:0.0160903449,7:0.0712584159):0.3175207634,10:0.2808279792):0.4101705463)
(3:0.2809959776,4:0.0931490486,(((5:0.0432594149,6:0.0696821493):0.0157079839,(8:0.0360936126,10:0.0986985888):0.3756505988):0.0124774828,7:0.0100093914):0.6730815660)
(3:0.1741741090,4:0.1703569001,(8:0.0210032161,10:0.0603183031):0.7280357428)
(3:0.5645525163,((5:0.0265863154,7:0.0496330958):0.0083629520,6:0.0443955494):0.2238901966,(8:0.0264448082,10:0.0451690504):0.1336530277)
(2:0.2444386732,3:0.1951362218,(5:0.0357438450,6:0.0560700193):0.5717364674)
(2:0.4397419747,3:0.0940043312,(5:0.0277948367,10:0.0223549902):0.6853733903)
(3:0.0794096942,4:0.0684323378,((6:0.0321078303,7:0.0333951581):0.0353042310,10:0.1610566756):0.1947632490)
(2:0.2861376940,(3:0.1336692526,4:0.1443460484):0.1653246814,((5:0.0286190635,10:0.0219175251):0.2114826481,(6:0.0329198345,7:0.0712114105):0.1517838745):0.3940500621)
(2:0.1262005210,4:0.1291918500,(5:0.3040417100,(6:0.0358988005,7:0.0381304600):0.1196123585):0.1837941625)
(2:0.2300665781,(3:0.1289646462,4:0.0847372069):0.1001332987,((5:0.0221934887,7:0.0282792144):0.0111332744,6:0.0226354421):0.3819294501)
(2:0.1741602563,(5:0.0767322769,6:1.1022012247):0.0379611862,10:0.1031377996)
(2:0.3339784915,(5:0.0676051226,6:0.0404745619):0.2646963535,10:0.2167971876)
(2:0.1070549373,4:0.1540724613,(5:0.0365285413,9:0.0195478890):0.2374055499)
(2:0.2414513214,4:0.3250640451,(6:0.2717501920,(9:0.0874804569,10:0.0439216510):0.1974234147):0.5183299135)
(1:0.1717754845,4:0.1339246953,(5:0.0424882716,6:0.0418689347):0.1904178295)
(2:0.6616770534,5:0.0513545209,(9:0.0466716418,10:0.0395903377):0.0148701455)
(1:0.4670388537,(2:0.1910368605,4:0.1897612970):0.3279095390,6:0.6398172706)
(1:0.0946149631,2:0.1403965734,((5:0.0272869776,9:0.0166311129):0.0080533201,10:0.0156285225):0.2672082239)
(1:0.3451430532,(5:0.0192091767,6:0.0585286231):0.7815925791,(9:0.0319261279,10:0.0298849918):0.2471257967)
(5:0.1119532712,((6:0.0415809968,7:0.0451424091):0.4301418477,10:0.0582959727):0.0097452501,9:0.0477801432)
(1:0.2003791934,2:0.1509385077,(5:0.0449967281,(6:0.0394393921,7:0.0300365554):0.0047690177):0.5461788588)
(1:0.1730887301,2:0.2098081158,(9:0.0608526554,10:0.0453461651):0.6599705931)
(1:0.1415414181,2:0.0226522175,(5:0.0351600392,(6:0.0614724613,7:0.0640355899):0.0165778156):0.5574612709)
(1:0.0793772747,2:0.0386086185,(5:0.0265390481,(6:0.0193156912,7:0.0199708262):0.0015262406):0.2187205260)
(1:0.3362347657,(6:0.0370837350,7:0.2828750360):0.1548335576,(9:0.0219366610,10:0.0251925750):0.0947183336)
(1:1.2141409450,5:0.0144376355,(6:0.0475793756,7:0.0375420226):0.0232544193)
(2:0.4605049199,5:0.0184226498,(6:0.0219963490,7:0.0448198804):0.0222545110)
(1:0.1888621280,2:0.1479992240,(5:0.0944714203,(6:0.0173438825,7:0.0245903707):0.0080801258):0.1408552473)
(1:0.5126869948,5:0.0340255769,(6:0.0259728682,7:0.0238250527):0.0055415695)
(1:0.2330921761,2:0.1585265917,(5:0.0492965560,7:0.1663400087):0.4522417746)
(1:0.2149167374,2:0.2082245559,((8:0.0606469741,10:0.0528605718):0.0470217998,9:0.0399622496):0.6137930103)
(1:0.1556583367,2:0.1584189370,((8:0.0378947656,10:0.0157496331):0.0069053418,9:0.0166806312):0.3041070032)
(1:0.1454394988,2:0.1069481014,(8:0.0235553353,(9:0.0230427969,10:0.0200026006):0.0029151554):0.2689171279)
(1:0.1307473853,2:0.1625665641,(9:0.6297495275,10:0.1674159714):0.2600951222)
(1:0.1525016043,2:0.1599485145,(9:0.0483372972,10:0.0621968051):0.3673967139)
(1:0.2682601863,2:0.1730382388,(6:0.1838355403,(9:0.0288514988,10:0.0337261639):0.2219972257):0.1756847650)
(1:0.1434828840,2:0.1322774126,(8:0.0000020712,9:0.0824327675):0.6146601508)
(2:0.5303630229,(6:0.0445850360,7:0.0617278706):0.2383463462,((8:0.0420025348,9:0.0265227396):0.0119992864,10:0.0360372047):0.2302310522)
(1:0.1077466035,2:0.2085909582,((6:0.1110271971,7:0.0216070036):0.1295091486,((8:0.0575529266,10:0.0303239746):0.0021586648,9:0.0255776737):0.1934989202):0.1639208060)
(1:0.1030675379,2:0.1159456742,(8:0.0228381364,9:0.0365813996):0.4193103293)
(2:0.3795473703,7:0.1406780508,(9:0.0409212840,10:0.0415416248):0.1323339916)
(2:0.3484484018,8:0.1873127895,(9:0.0193719549,10:0.0254639073):0.0305117419)
(1:0.6279192909,8:0.0271037144,(9:0.0438492899,10:0.0360830486):0.0133355991)
(1:0.5910951213,8:0.0077030677,(9:0.0231541256,10:0.0205873937):0.0150349606)
(1:0.1063403089,2:0.1264558085,(8:0.0000022675,(9:0.0173885029,10:0.0225585000):0.0614780400):0.2432178260)
(1:0.1331748126,2:0.2669220874,((8:0.0392580696,9:0.0408008980):0.0114880836,10:0.0266625410):0.3452467964)
(1:0.0957036237,2:0.1080501268,(9:0.0437247987,10:0.0274507838):0.3685151598)
(1:0.1327758518,2:0.1238618036,(8:0.0230090041,9:0.0398402189):0.3056430503)
(1:0.0979761494,2:0.0938478648,((6:0.0366153555,7:0.0297826666):0.1193684916,((8:0.0412182551,10:0.0401175478):0.0119067629,9:0.0810374850):0.0816206643):0.2925474843)
(6:0.5454871482,7:0.0540388315,((8:0.0310320871,9:0.0098865614):0.0024262809,10:0.0527600925):0.2024564873)
(1:0.3731397627,8:0.0246902847,(9:0.0338735806,10:0.1537195654):0.0150596727)
(2:0.3199341618,(8:0.0173719694,9:0.0209201270):0.0068191999,10:0.0212758120)
(2:0.4925069924,8:0.0203945528,(9:0.0359882568,10:0.0238121489):0.0126941237)
(3:0.8348405446,8:0.0231362474,(9:0.0389484735,10:0.0264628093):0.0073198783)
(2:0.3605582783,(6:0.0416071197,7:0.1143614832):0.1329260490,9:0.1833633384)
(1:0.1220382196,2:0.0830447615,(8:0.0668520250,10:0.0379187854):0.3317229001)
(1:0.4347843003,2:0.4149797199,((6:0.0389738405,7:0.0381478068):0.2219098381,((8:0.0343142936,10:0.0349610307):0.0078302803,9:0.0331610744):0.1837921029):0.1610111352)
(1:0.2866724014,(2:0.2741300457,3:0.0879250988):0.5230501028,7:0.4951665741)
(1:0.3051130161,(6:0.0259600000,7:0.0350081992):0.1085047173,((8:0.0328889097,10:0.0424382678):0.0056539944,9:0.0185811052):0.0783735781)
(1:0.0987513701,2:0.0679715503,(7:0.1104910282,((8:0.0305954061,10:0.0207190525):0.0031243765,9:0.0293847760):0.1231371550):0.2305333211)
(1:0.1021559276,2:0.1023686205,((8:0.0466437783,10:0.0435233204):0.0049102986,9:0.0276106597):0.5459358454)
(1:0.0630840019,2:0.0649700260,((6:0.0284985229,7:0.0262913758):0.1567643323,(8:0.0360211055,10:0.0185873914):0.1050238677):0.1511594608)
(1:0.1074474599,2:0.1384679320,(8:0.0338323870,9:0.0583170532):0.2775306660)
(6:0.0248029901,7:0.0458098434,(9:0.0958175660,10:0.0049523525):0.2901927596)
(1:0.0700463967,2:0.1385724593,(8:0.0244052108,(9:0.0355481691,10:0.0439282372):0.0118629894):0.6097310343)
(1:0.7279297145,8:0.0339238085,(9:0.0449598526,10:0.0470516684):0.0072619505)
(1:0.1970035839,2:0.1780370953,(7:0.2260521996,(8:0.0292917119,(9:0.0419779213,10:0.0513467387):0.0054760160):0.2120106681):0.4607212167)
(1:0.1551332199,(2:0.0556863742,7:0.7754000162):0.1116383318,3:0.0707011093)
(2:0.7994882738,(8:0.0860157265,10:0.0205779021):0.0105510649,9:0.0460499832)
(1:0.7383385260,5:0.1597357305,(9:0.0332814984,10:0.0539071565):0.2686349345)
(1:0.1199102384,(2:0.0519814363,3:0.0903881417):0.0191257709,((5:0.0232088461,7:0.0220495692):0.0732589723,(9:0.0093931699,10:0.0358488918):0.1129092080):0.1238632043)
(1:0.1874195621,2:0.2668119775,((5:0.0148898927,7:0.1018159840):0.1760204800,(8:0.0583359945,(9:0.0300747948,10:0.0306999374):0.0036915829):0.1107866761):0.2059383219)
(1:0.0964600899,2:0.1424849598,(9:0.0520580825,10:0.0105278241):0.4052422218)
(1:0.1115511602,2:1.1425399914,(7:0.1055541359,(8:0.0418703722,9:0.0264294799):0.1150081418):0.1394114198)
(1:0.3779071819,(2:0.2318696297,(5:0.0387734981,7:0.0594488962):0.5637371536):0.0976942788,3:0.1946658622)
(1:0.1536352000,2:0.1442550433,((5:0.0522653691,7:0.0285872684):0.1311407963,(8:0.0351946942,9:0.0226341084):0.1147072973):0.1774587465)
(2:0.4241660086,(5:0.0151471261,7:0.0324396326):0.1166953732,8:0.1431757048)
(1:0.7344739177,8:0.0267133516,(9:0.0431366414,10:0.0797972045):0.0089930801)
(2:0.4173518361,5:0.8637342951,(8:0.0371185588,9:0.0405228861):0.2501756422)
(1:0.1204098332,(2:0.0937364352,3:0.0805693848):0.0563477376,(8:0.0637891762,9:0.0219272141):0.2737714826)
(2:0.1142983972,3:0.1143428943,((8:0.0326585966,10:0.0290223209):0.0138872413,9:0.0161266372):0.5594426967)
(1:0.5787144243,(5:0.0934104634,7:0.0890210243):0.2482549949,(8:0.0469900214,9:0.0447675642):0.1895541822)
(1:0.1637294850,2:0.1945601299,((8:0.0290718173,10:0.0255992984):0.0020577387,9:0.0296625855):0.4974122085)
(1:0.1417232987,5:0.1036886636,((8:0.0239742586,9:0.0272384136):0.0119904404,10:0.0141493932):0.1171080973)
(1:0.6886652264,(5:0.0456966200,7:0.0571949427):0.2110135183,(8:0.0368146206,9:0.0371474254):0.2519582259)
(1:0.7394390590,(5:0.0486888479,(6:0.0519084841,7:0.0627801442):0.0064114831):0.1825434115,(8:0.0525709119,9:0.0422325425):0.2190000125)
(1:0.7860132064,(8:0.0383250425,9:0.0340841069):0.0021460233,10:0.0337122557)
(5:0.1750809127,(6:0.2359434060,(9:0.0678215526,10:0.0712149689):0.1726967870):0.0764402315,7:0.0324964754)
(1:0.0908677930,2:0.1281296662,(8:0.0397207884,9:0.0482460650):0.4210259082)
(1:0.0979813672,2:0.1209759099,(4:0.1727586461,(8:0.0311463432,(9:0.0462775376,10:0.0314744766):0.0066737236):0.3267286088):0.0766321236)
(1:0.0851071552,2:0.0892360615,(4:0.1108290137,(((5:0.0249644936,7:0.0724531875):0.0048022103,6:0.0361819741):0.1359645743,10:0.1695192967):0.2848544137):0.0810436112)
(1:0.1587321583,2:0.1474833120,(4:0.2496702709,(8:0.0372707822,9:0.0526065562):0.6032579492):0.1325835206)
(2:0.1154915447,4:0.1151756004,((5:0.0296348221,6:0.0281250124):0.1014546412,(8:0.0183757468,(9:0.0188374738,10:0.4035507117):0.0074133326):0.1200634430):0.1118873573)
(1:0.1897050090,4:0.1726967514,(((5:0.0346897375,7:0.0538835658):0.0121594491,6:0.0345513326):0.1563227657,((8:0.0273920325,10:0.0382059806):0.0049844160,9:0.0315735421):0.1230435253):0.3912387450)
(2:0.4019799797,8:0.0109836224,(9:0.0483200774,10:0.0252171631):0.0158790941)
(1:0.1541622162,2:0.2489116996,((5:0.0393529687,6:0.0591859955):0.0296914771,7:0.0188878390):0.5773907739)
(1:0.5489911833,(8:0.1131763205,10:0.0276386806):0.0039408856,9:0.0269768966)
(1:0.1537630647,2:0.1157776364,(4:0.1952723056,(6:0.1780356954,(9:0.0476537291,10:0.0324003566):0.1596366075):0.2052716483):0.0321626410)
(2:0.2782705174,4:0.7663427811,(5:0.0336618474,6:0.0256299883):0.1678476115)
(1:0.2757689457,((5:0.0276161780,6:0.0313079539):0.0243916150,7:0.2647196395):0.1182023329,(8:0.0908861175,9:0.0098258347):0.1211120718)
(1:0.1403921644,2:0.1653299769,(6:0.2061185493,(8:0.0260576861,9:0.0371934836):0.1661862948):0.1804905067)
(1:0.4752269478,(5:0.0240269260,6:0.0273982529):0.0300128325,7:0.0499869828)
(1:0.0560297800,2:0.1044131491,((5:0.0299917857,(6:0.0270251983,7:0.0236352976):0.0073333227):0.1598505977,(8:0.0254893550,(9:0.0431507858,10:0.0341691142):0.0000020901):0.1198419485):0.3073299985)
(1:0.5696318649,(5:0.0359308589,(6:0.0500550586,7:0.0335661151):0.0059482712):0.2377513364,(8:0.0292328883,(9:0.0364350325,10:0.0322553933):0.0111668070):0.2222004602)
(1:0.2837331686,2:0.1902987037,(4:0.1806941629,6:0.4749245468):0.0282943367)
(3:0.1226887547,4:0.1277818328,(6:0.0159760613,7:0.0441997144):1.2310436904)
(1:0.5519528337,(5:0.0263178558,7:0.1636481069):0.0260411972,6:0.0109271355)
(3:0.7351128849,5:0.3519584302,(6:0.0844938555,8:0.0792100285):0.2743649486)
(1:0.1110554967,4:0.1953879237,(6:0.3088242625,7:0.2156601477):0.1286207318)
(1:0.1534759328,(3:0.0832097195,4:0.0988284616):0.0748905176,(5:0.0368719486,6:0.0516300170):0.3202054670)
(1:0.2335790607,(3:0.2099851369,4:0.1609723131):0.1006794583,6:0.4673903151)
(1:0.1963420186,3:0.1923006740,((6:0.0199914702,8:0.0424130447):0.2349622410,7:0.2529578576):0.1329185313)
(1:0.1941580819,(4:0.3826510456,6:0.3657115241):0.4131540505,((5:0.0425720889,7:0.0354904712):0.1753889705,8:0.1594169234):0.1064532539)
(4:0.5620144961,(5:0.0730633616,6:0.0335027735):0.0140212867,7:0.0120123004)
(4:0.8026334448,5:0.0000021502,(6:0.0336879772,7:0.0361001042):0.0332988781)
(3:0.4338409523,4:0.2324581315,(5:0.0751731712,6:0.0324896590):0.2158437392)
(1:0.1973338968,4:0.1301142218,((5:0.0249191921,6:0.0289318893):0.1199911112,9:0.1763153949):0.2425837533)
(1:0.3313225267,4:0.2929574997,((5:0.0466050309,7:0.0457105316):0.0118647339,6:0.0304153383):0.5746381822)
(1:0.1848694518,4:0.3093038451,(5:0.0308849086,(6:0.0293026421,7:0.0307112547):0.0176806225):0.5046326792)
(4:1.0292596928,5:0.0101698482,(6:0.0307485092,7:0.0370861537):0.0171560793)
(4:0.4121767088,(5:0.0729058694,7:0.0323302326):0.0053039020,6:0.0374659995)
(1:0.8467965183,(5:0.0658801449,6:0.0472995153):0.0099729802,7:0.0391889989)
(1:0.1198138708,4:0.1101572805,((5:0.0262380714,6:0.0218717151):0.0090232002,7:0.0141851123):0.2446079080)
(3:0.0930908569,4:0.3619484238,(7:0.1640855275,((8:0.0246052233,9:0.0362092255):0.0068060219,10:0.0146985903):0.1210509184):0.1903661049)
(3:0.3285156684,7:0.1811712531,(8:0.0340805219,9:0.0215727228):0.1257388553)
(3:0.5155270592,5:0.0178258857,(6:0.0280318205,7:0.0255086440):0.0163903905)
(3:0.1136605157,4:0.0782019002,(6:0.0380780869,7:0.0313622242):0.2320343266)
(3:0.5654228946,(6:0.0499922176,7:0.0301783808):0.1410537111,8:0.2603285194)
(4:0.2663089788,(5:0.0289279617,(6:0.0305867359,7:0.0370946600):0.0084549250):0.1048091515,(8:0.0428629368,10:0.0220228736):0.1109247183)
(3:0.0827341183,4:0.5409017208,((5:0.0408500473,6:0.0294472764):0.1042924484,8:0.2009065460):0.2477773457)
(1:0.1656002531,4:0.2358016589,(5:0.0436811539,6:0.0098686718):0.2427734224)
(3:0.2543675496,(5:0.0160661496,(6:0.0954134735,7:0.1092006194):0.0940375679):0.0923642741,10:0.2240944026)
(2:0.1494894087,4:0.5628600192,(5:0.0396707311,(6:0.0327303825,7:0.0553899808):0.0221443685):0.5664281401)
(4:0.4434004992,5:0.2323833097,(8:0.0468435146,10:0.0334864553):0.0943261902)
(3:0.6672907338,5:0.0066518879,(6:0.0158755823,7:0.0444839457):0.0159419022)
(2:0.3192227457,(5:0.0901597473,7:0.0228092345):0.0101131885,6:0.0143421053)
(2:0.2281681577,(5:0.0366774134,7:0.0188644553):0.0389192151,6:0.0695769683)
(2:0.3372754349,(5:0.0340782258,7:0.0441785747):0.1667040614,(8:0.0322228197,10:0.0267809559):0.3172145914)
(5:0.0954084721,6:0.1170209183,(7:0.0725653611,10:0.5768034630):0.0427578977)
(3:0.5055517968,(5:0.0633292175,6:0.0355965455):0.0169946480,7:0.0241700235)
(1:0.0973342580,2:0.1704785445,(6:0.0035650149,7:0.0858456620):0.4451007258)
(3:0.2798782280,4:0.4427724620,((5:0.0239336407,(6:0.0198570247,7:0.0212691266):0.0043306033):0.1240942485,((8:0.0988615670,10:0.0471253767):0.0175875110,9:0.0449565373):0.1847422284):0.2571539605)
(1:0.1294989565,2:0.0671387604,(5:0.0237537254,6:0.0167074935):0.2953855364)
(1:0.0737478806,2:0.0758018985,(8:0.0195336389,10:0.1234842550):0.4032582002)
(1:0.4471193798,(5:0.0304630160,(6:0.0290260493,7:0.0332057008):0.0059920058):0.1691975869,10:0.3191046276)
(1:0.8897418457,4:0.5490346776,(5:0.0344753926,(6:0.0469717157,7:0.0509717435):0.0105206059):0.5201821937)
(2:0.2761015591,4:0.2618168229,((5:0.0588487569,7:0.0592046792):0.0270593966,6:0.0479580644):0.5234360851)
(1:0.0727832533,2:0.1175857013,(6:0.0394926071,7:0.0534391945):0.7360323147)
(4:0.3884953870,((5:0.0201830528,6:0.0262352961):0.0035083887,7:0.0237891200):0.1242437214,(9:0.0789796638,10:0.0063657311):0.1145172229)
(1:0.1099493176,2:0.0713197229,(5:0.0232637020,7:0.0267728976):0.3519934535)
(2:0.0495980539,4:1.1327050296,(5:0.1594370809,7:0.1700859930):0.0720215292)
(1:0.0729573348,2:0.1008245474,(7:0.1419817047,9:0.2794339670):0.2857927499)
(1:0.1151060350,2:0.1179348215,(4:0.1201336674,(7:0.3377366492,(9:0.0422764020,10:0.0729929527):0.1164716049):0.1696976922):0.0850547449)
(1:0.2303760160,2:0.1407788021,(4:0.1627962095,(7:0.1906089355,(9:0.0310048380,10:0.0425201531):0.2781681737):0.3955004067):0.0819106076)
(3:0.1119070141,4:0.0895907155,(5:0.3236694690,7:0.3286061490):0.1700841465)
(1:0.0738696905,2:0.0753215872,((3:0.0776707350,4:0.1365609841):0.0306704809,((5:0.0360163642,7:0.0319519181):0.1287310334,((8:0.0246746401,10:0.0331817203):0.0052812859,9:0.0164970553):0.0702081554):0.1707913638):0.0455371047)
(1:0.1725218605,2:0.0950457616,((7:0.1487745012,(9:0.0222914570,10:0.0279067115):0.2212243561):0.1206294123,8:0.3198086276):0.2103536308)
(1:0.2117023289,2:0.0930535658,((5:0.0261571091,7:0.0333808277):0.1477797400,(8:0.0376540036,9:0.0515952510):0.2559841648):0.3830836235)
(2:0.1831700208,4:0.1476105987,((8:0.0378723204,10:0.0672870642):0.0080049740,9:0.0171507987):0.3030048199)
(1:0.1781588693,(3:0.0816365989,4:0.1149793162):0.0692763325,((5:0.0451109234,7:0.0315811653):0.1322014421,((8:0.0328319398,9:0.0395954247):0.0035417982,10:0.0307693324):0.1355849384):0.2187656700)
(1:0.1266688741,2:0.1610946737,(5:0.1332096233,((8:0.0290934819,9:0.0418238097):0.0036846420,10:0.0308624739):0.1670594778):0.3954658080)
(2:0.1353159425,(3:0.1318539376,4:0.1202960671):0.0624420065,7:0.5742038700)
(3:0.1112137550,4:0.1005932026,(5:0.0343736689,7:0.0839294546):0.3398567658)
(2:0.1887595771,3:0.0953154369,(5:0.2593071869,7:0.0339671000):0.3736582020)
(2:0.5074248522,(5:0.0586910982,7:0.0509750480):0.2856991182,(8:0.0759149385,9:0.0593452178):0.1563201871)
(1:0.0686437270,2:0.1256676381,((3:0.1282318371,4:0.1372051288):0.0782050690,5:0.4326723795):0.0835765737)
(1:0.1327789497,2:0.1353594365,(3:0.2092686051,(7:0.2006629032,(8:0.0469416319,10:0.0287735132):0.1777678684):0.2947398948):0.1099504332)
(2:0.2254366601,3:0.2171632657,((5:0.0472671104,7:0.0491319405):0.2379963618,(8:0.0377823574,(9:0.0406560781,10:0.0558703973):0.0169097990):0.1905803782):0.2921933695)
(5:0.0171048193,7:0.1127683115,(8:0.0448760002,9:0.0305297147):0.2077167830)
(1:0.1321928663,2:0.0872809442,(7:0.1030970790,8:0.2045206982):0.2525254663)
(1:0.1576779714,(2:0.1040287180,(7:0.1897618973,(8:0.0370082370,10:0.0262908311):0.1160806542):0.1032833091):0.0310634285,(3:0.1419543752,4:0.0996217359):0.0504203766)
(5:0.0357384254,7:0.0495593572,(8:0.0631548968,10:0.0168190481):0.3180124362)
(1:0.1178196890,2:0.0920731931,((3:0.1100418583,4:0.0813385821):0.0400268858,((5:0.0166179609,7:0.0328953516):0.1419751560,10:0.1912146560):0.2395780725):0.0692227514)
(2:0.0726198042,3:0.1352483183,((8:0.0225963981,9:0.0280762938):0.0040958593,10:0.0532894073):0.2152149884)
(3:0.4853852890,7:0.5787062885,((8:0.0351853010,9:0.0307659769):0.0038740410,10:0.0135322761):0.0880466163)
(2:0.2058204150,3:0.2024123834,((5:0.0514988506,7:0.0498887134):0.2278113051,(8:0.0544016381,9:0.0360446388):0.2541054081):0.3634163191)
(3:0.0656225627,4:0.0571677668,(8:0.0237819181,9:0.0318221900):0.3112443073)
(3:0.1519254602,4:0.1568596410,(8:0.0544165309,9:0.0401709176):0.6147322619)
(1:0.1540742932,2:0.1661186897,(9:0.0379480249,10:0.0613116207):0.8084148167)
(2:0.4291907698,3:0.1583531850,(8:0.0445491182,9:0.0380753669):0.5416924923)
(2:0.1108291876,4:0.1362366883,(8:0.0221324363,10:0.0268428365):0.1604046345)
(3:0.8450862954,(8:0.0428396867,10:0.0263178941):0.0113603643,9:0.0177766823)
(2:0.1300520997,3:0.1341980894,(8:0.1476400081,(9:0.0285188148,10:0.0391311047):0.1865768766):0.1721017615)
(1:0.0570023437,2:0.0486756116,(8:0.0864381912,(9:0.0183453330,10:0.0511727330):0.0812227351):0.2016256263)
(1:0.1994162111,2:0.1407000530,(8:0.0495801082,9:0.0319580382):0.6881482119)
(3:0.0693955533,4:0.0780751164,(8:0.0174156257,9:0.0182934984):0.3352045272)
(1:0.1060938604,2:0.0896073550,(4:0.1679892956,(9:0.0253039177,10:0.0245584619):0.3298667220):0.0713622790)
(1:0.2132645491,(8:0.0450186459,10:0.0536985802):0.0027481082,9:0.0166479374)
(1:0.1134491937,2:0.1317016122,((5:0.0268539319,6:0.0279316549):0.1102592418,10:0.2595734226):0.4266551561)
(1:0.1122310606,2:0.0780070994,(6:0.0394566755,7:0.0086373078):0.5012133645)
(1:0.1468173151,4:0.4428342499,((6:0.0371225182,7:0.0319133023):0.2334112492,10:0.2494184638):0.4830709227)
(4:0.7128845108,(6:0.0673206622,7:0.0135151333):0.3222995734,10:0.1789796761)
(1:0.1722031778,2:0.1889649285,((3:0.1305892919,4:0.1795610374):0.1363670416,(5:0.0481669353,(6:0.0470542782,7:0.0409691933):0.0019109342):0.5436587281):0.0709164768)
(4:0.2408337115,(5:0.0535778069,6:0.1521537693):0.2234886791,10:1.0953682838)
(3:0.0518473198,4:0.1645251192,((5:0.0221905754,7:0.0350625027):0.0042768582,6:0.0214085998):0.3005585044)
(3:0.1190885608,4:0.0657706527,((5:0.0323671891,7:0.0338167606):0.0388594297,10:0.2064541619):0.4932852778)
(3:0.4374210636,(6:0.0586076526,7:0.0413223511):0.2153919132,8:0.2026173953)
(1:0.3044056144,3:0.6378499520,(8:0.0263439484,9:0.1237326554):0.0787468454)
(1:0.1574084704,3:0.2713286009,((8:0.0629773659,9:0.0706809138):0.0276316655,10:0.0000023886):0.5168159137)
(1:0.2627422193,3:0.2004499709,(8:0.0244572281,(9:0.0453356807,10:0.0426943431):0.0195907887):0.6343699374)
(3:0.4623604858,(8:0.0321890531,9:0.0341680048):0.0088376319,10:0.0299956576)
(3:0.8149690314,(8:0.0431993998,10:0.0398005717):0.0129194480,9:0.0358045633)
(1:1.5338840515,(8:0.0383185303,10:0.0264108981):0.0090594038,9:0.0176631855)
(1:0.1468414782,3:0.3696102726,(8:0.0516141235,9:0.0096286589):0.6829693068)
(3:0.4977008579,5:0.0166901329,(6:0.0153491001,7:0.0201796218):0.0083075985)
(1:0.2967642437,((3:0.3353461965,6:0.2843897988):0.5306916732,(5:0.0210750764,7:0.0311227825):0.1568046743):0.0991255794,4:0.2314670325)
(3:0.0676767356,4:0.1274902981,(5:0.0660343668,7:0.0044101632):0.4027425191)
(1:0.2671465153,(3:0.4622838998,((4:0.2168828895,5:0.3373757729):0.0835878215,8:0.4219602365):0.0807721537):0.1521284589,6:1.4822017280)
(1:0.4183938560,((3:0.3996375091,8:0.6244317796):0.1413029739,5:0.8463599066):0.1815115233,4:0.5172010437)
(3:0.2933936128,(4:0.5228888123,(7:0.2849143282,(8:0.0705486717,10:0.2609232376):0.2737511348):0.0841396893):0.0950815691,5:0.4013716132)
(1:0.2549034637,3:0.3330389200,(5:0.3996458336,8:0.4505063806):0.1522075965)
(1:0.2293436263,3:0.1152788331,(5:0.0284424991,7:0.0261620493):0.3183214264)
(3:0.3089596649,(6:0.0206042711,7:0.0339366827):0.0983980983,((8:0.0854475691,10:0.7933161718):0.0304037220,9:0.0935715675):0.0910174260)
(1:0.4935681637,(6:0.0190679866,7:0.1869144027):0.4343169508,((8:0.1006816693,10:0.0491156970):0.0257560862,9:0.0388868810):0.2065561188)
(1:0.4694427590,7:0.2184533600,((8:0.0279016029,10:0.0314905736):0.0076319514,9:0.0300914314):0.1238848908)
(3:0.4074841770,(6:0.0377146150,7:0.0366399972):0.1660979153,(9:0.0273128786,10:0.0410003110):0.1571130388)
(3:0.4894851031,6:0.2577105808,(9:0.0490001676,10:0.0327973106):0.1149955867)
(3:0.8929406195,(8:0.0288473456,10:0.0310015613):0.0071516219,9:0.0217143697)
(3:0.4766717794,6:0.2539153690,(9:0.0441164155,10:0.0674511720):0.1889010304)
(1:0.3584870234,(3:0.4259960306,8:0.2761834784):0.0640502596,6:0.2156789607)
(3:0.9240090272,(5:0.0675077524,7:0.0695819841):0.0284603892,6:0.0299079497)
(1:0.4191783615,(5:0.0340732370,7:0.0364704436):0.0049488805,6:0.0197569282)
(3:0.3935979439,(6:0.0358859543,7:0.0486077516):0.1048416009,8:0.1291754857)
(3:0.3750003988,(5:0.0276418182,7:0.0254119043):0.1329111846,(8:0.0223515910,9:0.0279978927):0.1614348753)
(5:0.0275337901,(6:0.0293718223,7:0.0231151801):0.0020236175,((8:0.0293421669,10:0.0297441240):0.0065048719,9:0.0228585368):0.2650592097)
(2:0.1244031289,3:0.2054537119,(((5:0.0534363620,6:0.0361216354):0.0082770681,7:0.0311314589):0.1332782625,8:0.1916435987):0.2432951606)
(3:0.5542468112,(5:0.1256789168,7:0.0466906409):0.2944747782,10:0.2815747440)
(1:0.3423299927,(5:0.0413415220,7:0.0365174202):0.0992389680,9:0.1324589103)
(6:0.0336968641,7:0.0361797807,(8:0.2366631670,10:0.5143398139):0.1601211754)
(1:0.2564841864,3:0.1387341998,(8:0.0094389539,9:0.0184040352):0.2873349462)
(5:0.0630108178,(6:0.1095894166,7:0.0941751224):0.0314789761,10:0.5831855145)
(1:0.0531326515,2:0.0351560537,(3:0.2350382971,(8:0.0083135685,9:0.0151786458):0.1221325644):0.0695102136)
(3:0.9582868727,(5:0.0263669834,(6:0.0322448953,7:0.0460080514):0.0069505421):0.1485325819,(8:0.0233530605,9:0.0350341684):0.1698507744)
(3:0.2283830584,((5:0.0188279497,7:0.0250892870):0.0115231412,6:0.0153913553):0.0721947434,(8:0.0279427377,10:0.0249537085):0.0811204327)
(1:0.2203930502,3:0.1541831946,(((5:0.0301494629,6:0.0332974506):0.0039335870,7:0.0261221502):0.1270116940,8:0.1644157469):0.2924005709)
(1:0.1429778397,2:0.2314794362,(3:0.1790408701,((6:0.0816087739,7:0.0157662011):0.1620875706,(8:0.0487816094,9:0.0205718274):0.2587968067):0.2165029270):0.2063866382)
(5:0.0465654650,7:0.0293808873,(8:0.0426640449,9:0.0638726929):0.3430307632)
(3:0.4911156235,((5:0.1194654914,6:0.0461793477):0.0070809938,7:0.0296565050):0.2074567470,((8:0.0352666396,9:0.0418177072):0.0045767487,10:0.0371157085):0.1923516395)
(5:0.0271661194,(6:0.0206518661,9:0.0488197610):0.2364707455,7:0.0304924357)
(3:0.3417085054,(5:0.1522067354,7:0.0280099621):0.1743077670,6:0.2630140640)
(4:0.5125604017,(5:0.0445968219,7:0.0372128575):0.1768177134,(6:0.0563465417,9:0.0600340303):0.2034606643)
(1:1.3998284997,4:0.2828357223,(5:0.0345921203,6:0.0289317613):0.1201770198)
(3:0.2232178990,4:0.1929813584,(6:0.0223409510,9:0.0531682429):0.2636153388)
(3:0.2050664136,4:0.2050688965,((6:0.0551126502,9:0.0442493757):0.1937957701,7:0.1875863126):0.3290671786)
(3:0.4018473226,5:0.0164411263,(6:0.0221542096,7:0.0162046973):0.0079868382)
(3:0.4033780690,(5:0.0252155354,7:0.0217694183):0.0013757661,6:0.0223163971)
(3:0.8820970935,5:0.0249783496,(6:0.0354072607,7:0.0490457284):0.0155936865)
(1:0.1171045669,2:0.2157796454,(5:0.0823305690,(6:0.0295258001,7:0.0331904629):0.0021227960):0.3552218657)
(1:0.1094459988,2:0.1240025041,(5:0.0565756027,6:0.0249997995):0.5380962307)
(1:0.2560817055,4:0.1846745320,((5:0.0460151876,6:0.0383583594):0.0111775743,7:0.0338381239):0.2765029973)
(1:0.1278016688,4:0.1539576063,((5:0.0186126371,6:0.0258157721):0.0073903606,7:0.0296268665):0.2775112586)
(1:0.1262052062,2:0.1620985330,(3:0.1929169921,4:0.1734538686):0.1395655378)
(1:0.2655641023,2:0.0378724963,((5:0.0324234659,7:0.0229882177):0.0150454101,6:0.0178264906):0.4295929734)
(1:0.1918102355,4:0.1337021198,(5:0.0222047286,(6:0.0307152462,7:0.0259630905):0.0049247640):0.4043473680)
(1:0.2100185275,(3:0.2347936022,4:0.1460668899):0.0808367777,5:0.3499410000)
(2:0.5425715539,5:0.0374419858,(6:0.0378691724,7:0.0247340081):0.0006982793)
(1:0.1773779250,4:0.0736059653,(5:0.0199105737,7:0.1086907565):0.0857089560)
(1:0.2515814247,4:0.1401989705,(6:0.0650364242,7:0.0132668377):0.4413040752)
(3:0.1452114723,4:0.1650203211,(9:0.0380645216,10:0.0506898496):0.5539745304)
(1:0.2203760626,2:0.2297052275,(4:0.1935887921,((5:0.0195037396,7:0.0670264933):0.1623828899,(9:0.0432677935,10:0.0324367562):0.2076856142):0.3291723451):0.1484160682)
(1:0.2365088625,(3:0.0707745240,4:0.2536672517):0.0410335908,(5:0.0311314936,(6:0.0489167010,7:0.0443241591):0.0130138246):0.3525045207)
(1:0.2620877564,7:0.2514376797,(9:0.0336631510,10:0.0310709821):0.1160536057)
(2:0.2157160972,4:0.3120103566,((5:0.0522292895,7:0.0393536880):0.3735218641,(9:0.0351712161,10:0.0266757678):0.1517709200):0.1521402058)
(1:0.2127780427,4:0.1569575679,((5:0.0425114935,7:0.0459265022):0.0098199997,6:0.0232144896):0.4555205851)
(1:0.1843582440,2:0.1719659458,(4:0.7758690412,5:0.4455667084):0.1504451502)
(3:0.0357096081,4:0.0912795810,((5:0.0401032113,7:0.0266353469):0.0078019888,6:0.0260859307):0.3026580005)
(1:0.3073224758,(5:0.0972809719,6:0.0174789414):0.0190172839,7:0.1507226690)
(1:0.0688695044,2:0.1440611506,(5:0.2496528580,(7:0.1744583084,10:0.1926150567):0.4583350030):0.2900694053)
(2:0.2117808659,(3:0.1301158753,4:0.1008698679):0.0417840751,6:0.5598073824)
(1:0.0929549042,2:0.0990089592,(3:0.1232094480,4:0.1229784174):0.1244326449)
(1:0.2014082528,4:0.1334763881,(((5:0.0351705455,6:0.0501496948):0.0051950689,7:0.0308274232):0.1734058927,(8:0.0385712446,9:0.1468521520):0.1423466679):0.2349289023)
(2:0.2036107907,(3:0.0733650545,10:0.3059876922):0.0447411508,4:0.0470658366)
(3:0.5520611865,(5:0.1215968824,7:0.0667034273):0.0054236366,6:0.0193584401)
(2:0.8647085825,8:0.0452187229,(9:0.0413100684,10:0.0463204893):0.0048018955)
(1:0.1107210058,2:0.0636933826,(9:0.0225674463,10:0.0194964907):0.3857658445)
(2:0.1342586513,4:0.1447720108,(8:0.0212173902,(9:0.0185720704,10:0.0530043004):0.0093737867):0.2334439200)
(1:0.1404760607,2:0.1207507355,(6:0.1634356050,9:0.2882251552):0.3724934302)
(1:0.0538973094,2:0.1666092834,((5:0.0249664709,7:0.0222858614):0.0055315440,6:0.0191561202):0.3940488981)
(1:0.1411113318,2:0.1101131847,(8:0.0277070314,(9:0.0495430399,10:0.0534943145):0.0065858061):0.5997722561)
(1:0.4685454091,5:0.0230423990,(6:0.0251194445,7:0.0216959763):0.0052107692)
(2:0.2217676263,(3:0.0833675177,(((5:0.0293298316,6:0.0322978251):0.0029310685,7:0.0330577238):0.1364109781,10:0.1140815969):0.3342981465):0.0200889161,4:0.0825406848)
(1:0.0472297730,2:0.3427412992,(3:0.0932873378,(8:0.0177329363,(9:0.0216243299,10:0.0303006463):0.0076309779):0.2534582840):0.0514494169)
(3:0.2388352596,4:0.1081959692,((5:0.0332127547,(6:0.0488577109,7:0.0336689492):0.0000020478):0.1381904436,(8:0.0345122892,10:0.0332669851):0.1287955449):0.3382061167)
(1:0.6155567190,(8:0.0212250182,9:0.0349705852):0.0160124879,10:0.0232515464)
(1:0.0906718721,2:0.2003432386,(4:0.3275264068,(5:0.1875201801,(8:0.0456606762,9:0.0619321665):0.1474210960):0.1959811168):0.1979084442)
(4:0.3157084390,5:0.0128064260,(6:0.0107857412,7:0.0467437815):0.0120823888)
(1:0.1182666157,(2:0.1056827260,((6:0.0411089463,7:0.0364532589):0.1668016804,((8:0.0507052598,10:0.0413710022):0.0065511314,9:0.0319039720):0.1405089977):0.3708891261):0.0383321107,4:0.1673003225)
(2:0.2160278826,4:0.1419174262,(8:0.0274747430,(9:0.0847968102,10:0.0142867659):0.0231977770):0.2983417087)
(1:0.1476679412,2:0.2037553219,(4:0.2055331657,(8:0.0314374760,10:0.0453234999):0.5466785740):0.1226104966)
(1:0.1007077273,2:0.0881391651,(3:0.1724302285,((8:0.0268986510,9:0.0468634255):0.0109421470,10:0.0218135406):0.3559970660):0.0864762178)
(1:0.1413055448,4:0.1301446116,((5:0.0420467289,7:0.0233900442):0.0163306955,6:0.0252068086):0.3805061934)
(1:0.1224336002,(2:0.1441215958,((5:0.0411240175,7:0.0499376710):0.0185815644,6:0.0289572702):0.7225620782):0.0244818313,4:0.3482483154)
(1:0.1152608469,2:0.1382429666,(8:0.0343020057,(9:0.0578048509,10:0.0338493482):0.0158171047):0.3011166952)
(1:0.4696745172,(6:0.0374726045,7:0.0491038039):0.2041483771,(9:0.0353914671,10:0.0347017977):0.1812879237)
(1:0.0672662523,2:0.0664270637,((3:0.0685494050,4:0.0553971975):0.0238043428,(7:0.0626572882,8:0.0780114806):0.1081640089):0.0378945070)
(1:0.3535035072,(6:0.0217305814,7:0.0275269974):0.1568133173,(8:0.0349584888,10:0.0287763158):0.1030008559)
(1:0.0832447424,2:0.0833316077,((8:0.0247445692,9:0.0218948757):0.0118876113,10:0.0278587433):0.3483053118)
(3:0.0834318721,4:0.0917541302,(5:0.1494320774,(8:0.0571875783,10:0.0211628912):0.1048734699):0.2298416089)
(2:0.3806105117,(5:0.0374617314,7:0.0373821186):0.0169296433,6:0.0458057358)
(3:0.1049834026,4:0.1050707919,((5:0.0285270040,7:0.0285536627):0.0057990630,6:0.0117239383):0.3096372054)
(3:0.5343923197,5:0.0248161210,(6:0.0380312552,7:0.0422135179):0.0052767661)
(2:0.2214475420,(3:0.1455161308,4:0.0892742453):0.0810182304,(8:0.0226226994,10:0.0549427462):0.4627260471)
(3:0.1044754449,4:0.0991131126,((5:0.0344677276,7:0.0385395982):0.0063112086,6:0.0154014143):0.4120801455)
(1:0.1952603102,3:0.2006793589,(8:0.0341423368,10:0.0317687114):0.4288138512)
(3:0.3160656932,5:0.1406877390,(8:0.0320949206,(9:0.0358252964,10:0.0134719625):0.0076207539):0.0836040681)
(1:0.2280046986,2:0.1934288368,(5:0.2505835618,10:0.2324787678):0.4673364035)
(1:0.1229022070,2:0.0968298218,((3:0.0899020400,4:0.1494103195):0.1083010909,(8:0.0278202269,10:0.0313482615):0.4128959888):0.0883271539)
(2:0.1841293186,3:0.1489873989,(8:0.0180837982,(9:0.0251031845,10:0.0192711855):0.0085501646):0.2507521224)
(1:0.1593579823,3:0.1132946547,(8:0.0340807697,9:0.0372855070):0.4037552397)
(1:0.1239305756,2:0.0924212386,(8:0.0411479452,9:0.0319337108):0.4012004604)
(3:0.0977083127,4:0.1137034622,(6:0.1764220521,(8:0.0326596752,9:0.0417258545):0.1584534819):0.2504385520)
(1:0.0830166298,2:0.1102646318,(3:0.1356612280,(8:0.0263308947,9:0.0334782124):0.5829203416):0.0773256422)
(3:0.0927257957,4:0.0770058651,(8:0.0303750943,9:0.0378026738):0.3865308292)
(2:0.2535677757,(3:0.1939430627,4:0.1226986152):0.1623933724,(6:0.1564163359,7:0.2023415767):0.2206919797)
(3:0.1497914981,4:0.1244502134,(5:0.0363694027,7:0.0602175083):0.6426503845)
(3:0.1836625610,4:0.2228917281,(6:0.0413572585,7:0.0551303523):0.6005511610)
(1:0.1215330408,2:0.1556441060,((5:0.0230678852,6:0.0295405458):0.0097617360,7:0.0204993509):0.5266252515)
(1:0.1583653029,3:0.1951466497,(5:0.0327671207,7:0.0521625888):0.4793911587)
(1:0.1261695529,2:0.1607917822,((3:0.1370318452,4:0.1195871154):0.0921169356,(5:0.0264626805,6:0.0551852793):0.5184615140):0.0899203508)
(1:0.0688793675,(3:0.0742004441,(4:0.0333268136,6:0.6149304756):0.0667188417):0.0608118538,7:0.2283917117)
(1:0.2162093509,(3:0.0489558292,7:0.7638803308):0.0309264507,4:0.0815304625)
(3:0.6224351039,4:0.0921449069,((6:0.3723862047,7:0.0546403111):0.0411222061,10:0.1140205744):0.0683243002)
(1:1.0631063847,(6:0.0354328857,(8:0.0238663165,10:0.0233407676):0.1586304084):0.0351594795,7:0.0000022297)
(3:0.7359317942,4:0.6912403287,(6:0.0295266614,7:0.0257091136):0.3075633165)
(1:0.0836246764,2:0.0911518185,(4:0.1023006607,7:0.2939665968):0.0970454008)
(1:0.3692501746,4:0.2407671231,(5:0.0361299732,7:0.0291301615):0.3125382959)
(1:0.2081865294,4:0.6601629465,(8:0.0760505418,10:0.0326715127):0.4319477855)
(1:0.2854204189,(8:0.0221001409,9:0.1260488710):0.0066463953,10:0.0145510948)
(3:0.6447144421,(8:0.0371157396,9:0.0296704727):0.0075355436,10:0.0161097468)
(2:0.7828679501,(8:0.0327328267,9:0.0435626618):0.0189881032,10:0.0727958745)
(1:0.1664683910,(2:0.1235167883,7:0.4912890974):0.0491217488,4:0.2565540589)
(1:0.1777185974,4:0.1975802434,(6:0.0343464406,7:0.0878405559):0.5471244292)
(2:0.2023618356,4:0.2342893232,(6:0.0362689148,7:0.0469363199):0.4771221543)
(1:0.5511752640,(2:1.4807289803,((8:0.0414356488,10:0.0336850438):0.0323618249,9:0.0000028075):0.4095641027):0.3110878733,4:0.1797861864)
(1:0.0901494881,(2:0.1113527990,((8:0.0318318936,9:0.0415468292):0.0104255066,10:0.0757423842):0.2698885079):0.0254540506,4:0.1506856053)
(1:0.1802153364,(2:0.1310322764,4:0.0823993376):0.0646901236,9:0.2866903386)
(1:0.1355122258,2:0.1943929113,((8:0.0364943094,9:0.0322999598):0.0231010204,10:0.0310250331):0.3209194822)
(1:0.0506431823,2:0.1695529916,(9:0.0361050709,10:0.0329659607):0.2050896082)
(1:0.1215666018,2:0.1584550286,(4:0.2426050620,(8:0.0711247618,10:0.0428511544):0.5201550725):0.1040720075)
(1:0.1887807800,4:0.1434850045,(9:0.3009317112,10:0.1760006706):0.3293356436)
(2:0.1855397783,4:0.2120287492,(8:0.1102404776,10:0.3589357206):0.2724433219)
(1:0.1475317165,(2:0.2324912741,(9:0.1852466151,10:0.2010084658):0.2931873577):0.3564108707,4:0.2450045635)
(1:0.1448056485,4:0.3371494622,((8:0.0430583758,10:0.0658791393):0.1476795576,9:0.3708960834):0.1173870520)
(1:0.2304117716,(2:0.1502015168,4:0.1029507849):0.0714801518,(9:0.2343479041,10:0.2256734275):0.2663289269)
(1:0.2393220900,(2:0.9793802292,(8:0.0234764651,(9:0.0352500483,10:0.0334961301):0.0060951055):0.1711357530):0.3128905798,4:0.1956988143)
(1:0.1925604537,2:0.3277999125,((8:0.0396690106,9:0.0220676101):0.1559238445,10:0.1605959292):0.5887856031)
(1:0.5015880635,8:0.0285897736,(9:0.0156700331,10:0.4850238205):0.0209416082)
(2:0.6662755542,(8:0.0362016290,10:0.0372316495):0.0046878578,9:0.0361868097)
(4:0.6348699331,(8:0.0874669795,9:0.0501954596):0.2846526697,10:0.1503730720)
(2:0.1698291839,4:0.0603454681,(8:0.0355471520,10:0.0692246953):0.1819769616)
(2:0.1787909601,4:0.1493960081,(8:0.0224161583,10:0.1075869618):0.3635136822)
(4:1.3790145134,(8:0.0470700500,9:0.0304712797):0.0362997041,10:0.0000028445)
(1:0.1856253917,2:0.1137287107,(8:0.2538585602,9:0.1351029917):0.1631871374)
(1:0.0950107396,(2:0.0178559203,4:0.0721515550):0.0311435825,((8:0.0248256281,10:0.0363992055):0.0635710830,9:0.2453736867):0.0550145822)
(1:0.2022211934,2:0.2007204687,((8:0.0241442114,9:0.0587291819):0.1461533761,10:0.1868990483):0.1734125355)
(2:0.1626684461,4:0.1455187198,(8:0.0375355836,10:0.0292041820):0.3783846603)
(2:0.4894211215,(8:0.0268491215,10:0.0217210547):0.0043280745,9:0.0151233508)
(4:0.4763257827,(8:0.0367464231,10:0.0463723828):0.2145825464,9:0.2346018123)
(2:0.1329100927,4:0.1039634700,((8:0.4115492747,10:0.0626809099):0.1453807820,9:0.1938746576):0.3530938267)
(2:0.1214356968,4:0.1626108549,(8:0.0133228219,10:0.0299524850):0.3948934898)
(2:0.1469416158,4:0.0898600067,((8:0.0275421835,10:0.0828006215):0.1564480311,9:0.1944493777):0.3736256136)
(2:0.2887554718,(5:0.0708761237,7:0.0679708532):0.0106617400,6:0.0083782217)
(2:0.1285342691,4:0.1410214445,((5:0.0243317864,6:0.0403882077):0.0972357155,9:0.9646492028):0.0995260839)
(4:0.5485976321,(5:0.0223384617,7:0.0367953261):0.0103325103,6:0.0249375511)
(6:0.0187761280,7:0.0151169602,(9:0.0198688174,10:0.0398404486):0.2020860446)
(2:0.2144165700,4:0.2565629976,(7:0.2408496150,9:0.6821288722):0.1537702476)
(2:0.1166310795,4:0.2049514912,(8:0.0450189402,9:0.0408066951):0.1850722627)
(1:0.2486289616,4:0.1968463902,(8:0.2547491815,9:0.1882784297):0.2120037654)
(1:0.2917983575,4:0.1545519318,((8:0.0592729362,10:0.0601387097):0.0170709011,9:0.0443521668):0.5492437613)
(2:0.3249121698,4:0.3242117312,((8:0.0265563901,9:0.0965609398):0.2253274143,10:0.2492993993):0.3430677663)
(2:0.3013121142,4:0.1259097947,((5:0.0393392128,7:0.0336923925):0.0074162804,6:0.0170893914):0.7880757640)
(2:0.1740099233,4:0.1384554561,((5:0.0216945072,6:0.0734841197):0.1495715135,7:0.1388203567):0.2390434131)
(4:0.9135058954,5:0.0649308100,(6:0.0635999876,7:0.0706677242):0.0194743736)
(2:0.1772492055,4:0.1086203428,((5:0.0165418377,6:0.1054042815):0.1230243091,7:0.2868753466):0.2220165622)
(2:0.4620289777,(5:0.0387206863,7:0.0156574498):0.1110757371,9:0.2029662384)
(1:0.1365779812,2:0.1350899324,(3:0.2269476482,(7:0.2918749623,(8:0.0485286963,9:0.0549050303):0.1988478333):0.3481897062):0.1202364386)
(3:0.4600161317,(5:0.0570164933,7:0.0288175911):0.1303566539,(8:0.0531070933,9:0.0435311119):0.1827633356)
(3:0.4488399466,(5:0.0448694642,7:0.0534139122):0.2227491048,9:0.1823567337)
(1:0.0865545216,2:0.0706576039,(5:0.0180247950,7:0.0184593139):0.2224088458)
(2:0.4236181715,(5:0.1096244527,6:0.0386686945):0.2610622530,8:0.2237668985)
(1:0.3252316358,5:0.0138577623,(6:0.0568009897,7:0.0132044135):0.0185789686)
(4:0.4460557706,((5:0.0358386896,6:0.0305829544):0.0025979133,7:0.0267866175):0.1246175627,8:0.1864500880)
(2:0.2065475475,4:0.2595833488,((5:0.0791565077,7:0.0268684695):0.0007796044,6:0.0310516793):0.3901010193)
(2:0.3211854533,(5:0.0380129682,7:0.0391416985):0.0280291990,6:0.0233283477)
(1:0.1268530849,2:0.0987263841,((5:0.0374192612,7:0.0295139398):0.0111582619,6:0.0168403212):0.5407564340)
(2:1.0724166180,(5:0.0330877694,7:0.0540361275):0.0177502326,6:0.0000021063)
(1:0.3517036766,6:0.1427530572,(9:0.0767824510,10:0.0507133626):0.1787384196)
(4:0.7455510364,(5:0.0225628875,6:0.0381483798):0.0008559099,7:0.0371488260)
(4:1.2576180165,5:0.0000023493,(6:0.0322774401,7:0.0284820965):0.0519801969)
(2:0.1040391424,4:0.1303955579,(5:0.0316928701,6:0.0261804024):0.2694056395)
(1:0.0985749502,2:0.1006138613,(3:0.2625127355,(4:0.2787008952,(((5:0.0516184900,6:0.0340743831):0.0118486495,7:0.1390057896):0.1427549885,(8:0.0473761056,10:0.0504728677):0.1949468939):0.1530428760):0.3852380686):0.0761610703)
(5:0.0693608610,6:0.0168526450,(8:0.0251012819,10:0.0307683821):0.5789736269)
(2:0.0847160230,3:0.1037825162,(6:1.0999817311,(8:0.0612778920,10:0.0172837705):0.1038749920):0.0565677910)
(4:0.9151673890,(8:0.0948895622,10:0.0436236175):0.1683427766,9:0.3236774126)
(4:0.3050029072,(8:0.0110879311,10:0.0616009709):0.0055036734,9:0.0116175522)
(2:0.5778904648,8:0.0405349996,(9:0.0507943749,10:0.0313052803):0.0102588426)
(1:0.2382106837,2:0.1244495577,(4:0.1807891582,((8:0.0324036369,9:0.0267128231):0.0032580792,10:0.0283175456):0.3831590409):0.0609799181)
(2:0.0945515686,4:0.2025376292,(8:0.0302578818,9:0.0335072511):0.4408938121)
(2:0.2419877833,4:0.1078314855,(8:0.0163629035,(9:0.0381421990,10:0.0296042570):0.0123376711):0.5277479030)
(4:0.5900739922,(8:0.0380959062,10:0.0515148399):0.0055494105,9:0.0365084982)
(1:0.6161501473,2:0.2436087396,((8:0.0443899553,9:0.0312287579):0.0139671816,10:0.0299593533):0.2767003439)
(1:0.2587835611,4:0.1632089968,((8:0.0565450961,10:0.0477446564):0.0180476544,9:0.0218395935):0.4652469844)
(1:0.0994592198,2:0.0597075048,(8:0.0237154311,9:0.0197627535):0.2731240429)
(1:0.4516220896,(8:0.0448755245,10:0.0386573696):0.0258479726,9:0.0357825440)
(2:0.4340755428,4:0.0207144548,(8:0.0266827697,(9:0.0737234314,10:0.1081569545):0.0431100493):0.6012079053)
(1:0.0884890521,2:0.0814686805,(4:0.1010440767,(8:0.0096395202,(9:0.0304289327,10:0.0340878171):0.0065713869):0.2613187313):0.0604440598)
(1:0.0969908854,2:0.1287397499,((8:0.0071552245,10:0.0238832748):0.1116569628,9:0.2067268117):0.2442036409)
(2:0.1841805951,4:0.1675728287,(9:0.1734336665,10:0.1327128069):0.1301763737)
(4:0.4833679496,(8:0.0624644806,9:0.0446179259):0.2227677959,10:0.0990736974)
(2:1.0244053319,8:0.0032712199,(9:0.0346630264,10:0.0600400461):0.0326150713)
(2:0.5686367595,8:0.0157770240,(9:0.0346055841,10:0.0230335244):0.0111299668)
(2:0.0893679601,4:0.1371790662,((8:0.0346890537,10:0.0268784239):0.0080155706,9:0.0159469169):0.3909503560)
(2:0.1147199429,4:0.1222466373,(9:0.2149398251,10:0.1706580707):0.3186240813)
(2:0.3644486625,4:0.3079293559,(((5:0.0320201889,6:0.0416904717):0.1730876141,9:0.2447311056):0.1929940856,8:0.5052399489):0.7803667558)
(1:0.0540476938,2:0.0936861027,((5:0.0272765931,7:0.0290509959):0.1214729814,8:0.1348634018):0.2391858506)
(1:0.0432929756,2:0.0519646657,(8:0.0324819947,9:0.0294163020):0.3048633100)
(1:0.1334720273,(2:0.0692247418,4:0.0835415167):0.0480391917,(((5:0.0274472134,7:0.0278221941):0.0057413197,6:0.0207101091):0.1028112232,(9:0.0109724974,10:0.0481341561):0.1600552124):0.1743124410)
(2:0.4141876921,(6:0.0963694872,7:0.0549354294):0.1896875479,9:0.2840280282)
(1:0.0976615972,2:0.1713802001,(8:0.1513628846,9:0.3269476620):0.1361174100)
(2:0.4010565797,5:0.2858549783,(8:0.0110554756,(9:0.0251250325,10:0.0579929681):0.0156993844):0.1348477585)
(1:0.0784945420,2:0.1413344952,((5:0.0257310532,7:0.0242933600):0.0191341480,6:0.0024930226):0.4278316202)
(4:0.3587579795,8:0.0433795602,(9:0.0090640296,10:0.1301754416):0.0246032298)
(1:0.3258877479,4:0.3897563689,(8:0.0984377712,10:0.0120932013):0.6209402077)
(2:0.1890280454,4:0.1481415838,((5:0.0276504340,7:0.0457194822):0.1268291176,((8:0.0251100198,10:0.0303915515):0.0012874280,9:0.0297433237):0.1950641168):0.2517204536)
(1:0.1518960050,2:0.1148962438,((5:0.0232569535,6:0.0566105908):0.2202434567,9:0.1938371433):0.4450402915)
(2:0.2437131945,4:0.1120194687,((5:0.0270493127,(6:0.0262297913,7:0.0337583562):0.0098231796):0.1319505680,(8:0.0328482904,9:0.0397037897):0.1535469421):0.2735509755)
(1:0.0620289772,2:0.1511105660,(8:0.0133260920,9:0.0252701523):0.2618477368)
(1:0.2691167918,2:0.1691663676,(4:0.1730568396,(5:0.0184422504,(6:0.0328506688,7:0.0303277565):0.0089141235):0.3159467705):0.0679014614)
(1:0.2363154186,2:0.1113534630,(8:0.0402429490,9:0.0535051321):0.6485841435)
(1:0.2006522114,2:0.1847553601,((5:0.0401481759,(6:0.0338472729,7:0.0317426733):0.0032142761):0.2718065815,8:0.2574571567):0.1774347641)
(2:0.1507877297,4:0.2915097890,(5:0.1942593359,8:0.2997670233):0.2807521500)
(4:0.4981426629,(5:0.0662714967,6:0.0330273568):0.2161145818,(8:0.0223654192,(9:0.0396101496,10:0.0236114691):0.0054905212):0.1152435306)
(2:0.5583102839,((5:0.0358962306,7:0.0293459874):0.0029797475,6:0.0349442572):0.1725609663,(8:0.0259482404,10:0.0380601905):0.1851922100)
(1:0.1961863133,4:0.1599141272,((5:0.0437953082,7:0.0362620723):0.0034404901,6:0.0343741818):0.4233637739)
(2:0.2666263074,4:0.3704927181,((6:0.0631146345,7:0.0406400608):0.2287226039,((8:0.0514222911,9:0.0450584118):0.0083440427,10:0.0441751996):0.1851904356):0.2707284122)
(2:0.1119949579,4:0.0947309350,((5:0.0179451323,(6:0.0380979432,7:0.0676864148):0.0084310800):0.1984284894,(9:0.0242944457,10:0.0294867659):0.1249025975):0.2315689679)
(2:0.1982142734,4:0.2227773750,(6:0.1717131418,10:0.2479542425):0.2297933039)
(2:0.0469212622,4:0.0739616361,((5:0.0146131320,6:0.0175038193):0.0940699098,((8:0.0299848710,9:0.0209023846):0.0135795727,10:0.0162196863):0.0597333018):0.1519859599)
(1:0.4600419247,((5:0.0338196226,7:0.0257252620):0.0033931459,6:0.0396475018):0.1463444391,10:0.1572944619)
(2:0.2561927765,(5:0.0283316324,7:0.0951155353):0.0232132336,6:0.0165046964)
(2:0.0696004074,4:0.0822258202,(6:0.2633684615,(9:0.0331607889,10:0.0310508636):0.1132034218):0.2329542407)
(2:0.2263303805,4:0.2062900888,((5:0.0375577019,6:0.0246085223):0.0124756618,7:0.0265686232):0.5603617171)
(1:0.1204394949,2:0.0704639319,((5:0.0596775152,7:0.0039748421):0.0183663981,6:0.0352493311):0.1792125201)
(2:0.1964069128,4:0.1150538902,((5:0.0275969245,6:0.0410818762):0.1630027906,10:0.2682638367):0.3198894753)
(2:0.6233431708,4:0.3781987474,(8:0.0344893219,(9:0.0686350380,10:0.0445727719):0.0082624992):0.5557077351)
(1:0.4320151764,2:0.5644053653,(7:0.2134744833,8:0.1758324769):0.1662802510)
(1:0.3009072633,2:0.7665505888,(5:0.0095545951,(6:0.0214841535,7:0.0228160241):0.0023183737):0.2793385117)
