# Supplementary material for: The Chloranthus sessilifolius genome provides insight into early diversification of angiosperms
Source: Nat Commun. 2021 Nov 26;12:6929. doi: 10.1038/s41467-021-26931-3 (PMC8626421; doi:10.1038/s41467-021-26931-3)
Supplement: Supplementary file 4 — Source Data [file 41467_2021_26931_MOESM4_ESM.zip › Fig. 2b and Supplementary Figure 18a/Cinnamomum_Prunus.nwk]

(1:0.2482550936,(3:0.1754779077,4:0.0736802571):0.0890236072,6:0.4546203729)
(1:0.1946087924,(3:0.1197832671,4:0.1007719610):0.1239999857,6:0.7217669868)
(1:0.2549900283,(3:0.1269806742,4:0.1491267591):0.0964654810,6:0.2971912825)
(1:0.1198021332,4:0.1852154404,(5:0.1690210474,6:0.2718262858):0.0539963000)
(1:0.1367473428,(3:0.1328079764,4:0.0825499577):0.0759258765,6:0.2265544274)
(1:0.1706647059,(3:0.0646815409,4:0.0724812356):0.0485174929,7:0.2337030725)
(1:0.2580244296,4:0.3904781416,(5:0.5311922239,6:0.4097483019):0.0932267281)
(1:0.2524783879,4:0.2662769726,(5:0.3826362961,6:0.3169475264):0.0756264405)
(1:0.1788318374,4:0.2185384958,(5:0.2221172263,7:0.2330198878):0.1343105461)
(3:0.1584031787,4:0.1590664843,(6:0.5990472015,7:0.3886196384):0.2040597229)
(1:0.2795261596,((2:0.2766687003,6:0.3380729573):0.0298357107,5:0.2725182827):0.0762039934,4:0.1470410599)
(1:0.2253160335,(2:0.3946007315,5:0.2710520847):0.0366475416,6:0.3690730741)
(1:0.1437359581,(2:0.3232573811,5:0.1658992559):0.0420098335,(4:0.1672227855,6:0.2503638309):0.0109824648)
(2:0.0901653158,4:0.1032029409,(5:0.1797911251,6:0.1959694141):0.1333506369)
(1:0.1195372498,2:0.0491247028,(6:0.1699659980,7:0.1759022714):0.0912768971)
(1:0.1284686709,2:0.1527528026,(6:0.3966821084,7:0.3702421237):0.2345350999)
(1:0.1069457921,2:0.0950024769,(6:0.2031034666,7:0.1707122684):0.1711674195)
(1:0.1041539393,2:0.1216566492,(4:0.1620024868,(5:0.2571380661,7:0.3017173952):0.1220290835):0.0570916612)
(1:0.1612665857,2:0.0997827715,(6:0.3750007446,7:0.1828905743):0.1124370919)
(1:0.2133361716,((2:0.1059549953,4:0.1635092684):0.0440512568,6:0.7869854434):0.0395446744,(5:0.2630422059,7:0.3594252043):0.1407452734)
(1:0.2820391673,2:0.3808295060,(4:0.3264620650,(5:0.4565103011,6:0.5428767763):0.0622448609):0.1110667362)
(1:0.1569655874,2:0.1642678769,(4:0.3003148114,6:0.4118394597):0.2590071612)
(1:0.0921916498,2:0.1428457983,(5:0.2111954076,6:0.1348218010):0.0839986560)
(1:0.1995693004,4:0.1533346835,(6:0.2098916372,7:0.4481236873):0.0774438249)
(1:0.1327088290,4:0.2118270667,(5:0.3177255133,6:0.2355773287):0.0301379927)
(1:0.1404595652,(4:0.3060558142,6:0.2638912382):0.3660207451,5:0.1601400422)
(1:0.1381519636,2:0.2070874572,(4:0.2743576613,6:0.7689823544):0.0949317320)
(1:0.1334030148,2:0.1559489379,(4:0.1818583749,6:0.3701645835):0.1537500641)
(1:0.0732974417,2:0.0864470028,(3:0.0998654451,((5:0.3001068784,6:0.2234532077):0.0312115002,7:0.1663178940):0.0861738911):0.0299026463)
(1:0.1601559523,(3:0.3614510192,5:0.1635564424):0.0290645918,7:0.1558435343)
(2:0.1665388900,3:0.1382908114,(5:0.2353158305,6:0.3213100441):0.1049513894)
(1:0.0966914893,3:0.0901229920,(5:0.1929913625,6:0.1593236385):0.0636586034)
(1:0.2294804178,3:0.2025546442,(5:0.6523959192,6:0.2932286967):0.1826936762)
(1:0.1291140886,2:0.0970411603,(3:0.2184813213,(6:0.3157347795,7:0.2153866770):0.0891391810):0.0960641040)
(1:0.1312753997,2:0.1873974808,(5:0.5576715760,7:0.3215358175):0.2760746637)
(1:0.1746941570,4:0.1262877419,(6:0.2012322158,7:0.1648787791):0.0667524772)
(1:0.1526701129,(2:0.1816365214,4:0.0586697079):0.0562617118,(6:0.2038932900,7:0.2367237749):0.0899319306)
(1:0.4605628792,(4:0.1660388897,7:0.3377096975):0.0281599567,5:0.1512184684)
(1:0.0895591053,2:0.0870375352,(4:0.1794358493,6:0.2112175709):0.0631273793)
(1:0.1026387599,2:0.0893895609,(6:0.3538726394,7:0.1995692571):0.1235831658)
(1:0.1467394708,2:0.1308540467,(5:0.1884401051,7:0.2468687134):0.1131045076)
(1:0.3845072784,2:0.1894282273,(5:0.3156885018,7:0.4903135985):0.2638701161)
(1:0.0965872781,2:0.1377919273,(6:0.2694300759,7:0.2912579765):0.1306226922)
(1:0.1110236233,2:0.1125952798,((5:0.1276226737,6:0.5726938161):0.0339467738,7:0.1160874096):0.0794937897)
(1:0.3233749281,4:0.3616065322,((5:0.4351477437,6:0.3569989444):0.0496375010,7:0.8155880554):0.0910650613)
(3:0.1951930918,4:0.8802118325,(5:0.3660350388,6:0.1660218206):0.0626733299)
(1:0.0834306971,2:0.1027741284,((3:0.0818551733,4:0.1118983080):0.0534542599,6:0.3036918239):0.0605988659)
(1:0.0648532205,2:0.0668895970,(4:0.1422945285,5:0.2690699434):0.0399680294)
(1:0.1126369058,2:0.0991766207,(5:0.2090347175,6:0.1966224611):0.0880130907)
(1:0.2502250537,(3:0.1481201859,4:0.1573394791):0.1389142715,6:0.6196591048)
(1:0.2237832908,(3:0.0937205804,4:0.1046409740):0.0703780949,(5:0.2691345984,6:0.2825688442):0.0853880422)
(1:0.0745212369,2:0.0852688747,(3:0.1885853851,5:0.3510038008):0.0474186764)
(1:0.1737492678,3:0.2546421126,(5:0.3117360756,7:0.4149957371):0.0479278065)
(3:0.0633456700,4:0.1035982731,(6:0.1564076527,7:0.1609925881):0.1489134393)
(1:0.1893834860,4:0.2126024051,(5:0.2189006282,6:0.5130799267):0.1069686022)
(3:0.1595480204,4:0.1000334142,(5:0.2799666876,7:0.2878964982):0.1237945973)
(1:0.1655367571,(3:0.1628953639,4:0.1051570160):0.1369159854,6:0.5074456569)
(1:0.1058859438,(3:0.0510931620,4:0.1189866440):0.0320064808,(5:0.1531306385,7:0.1397023366):0.0753804527)
(1:0.2193991604,3:0.2137081910,((5:0.2032353739,7:0.1779664710):0.0556631746,6:0.4167007545):0.0803232124)
(1:0.1653029629,3:0.3267081727,(5:0.1124925851,(6:0.2377853955,7:0.2005600863):0.0400122794):0.1119421628)
(1:0.1547924313,3:0.1398968517,(6:0.2067149753,7:0.1679577950):0.0660892654)
(1:0.2626914743,4:0.1193896149,(6:0.1353933187,7:0.3628466373):0.0532124199)
(1:0.2272384496,(3:0.1318762098,4:0.1761617379):0.0513542877,6:0.5844734210)
(3:0.0896235940,4:0.1322073724,(5:0.3016665535,7:0.1930127564):0.1339271824)
(2:0.1464994055,(3:0.2356448777,(5:0.3031197949,7:0.3130747349):0.1051008939):0.1194628315,4:0.1242367741)
(2:0.2486112259,3:0.2582043894,(5:0.3765295201,(6:0.2667850170,7:0.2791828417):0.0317779136):0.0938982941)
(2:0.1166699848,(3:0.3142500970,6:0.3725763666):0.2577712208,7:0.1640016768)
(2:0.1780227232,4:0.0846563448,(5:0.1862599501,6:0.1819875399):0.1021823917)
(2:0.1328028921,(3:0.0959895693,4:0.0872029708):0.0439502175,6:0.2552534226)
(3:0.0615624012,4:0.2127284226,(6:0.2253043382,7:0.2621423285):0.1475415008)
(2:0.2911863889,(4:0.4755410430,5:0.4653752759):0.0735421689,7:0.6472872685)
(3:0.0887131817,4:0.0892838219,(6:0.2379725909,7:0.3390107335):0.0770936027)
(2:0.2124722707,5:0.2893506881,(6:0.2391298059,7:0.2227226940):0.0360234025)
(2:0.1102085782,3:0.0835467980,(6:0.2107098713,7:0.1414260219):0.0340703902)
(2:0.0533655888,4:0.1313517723,(5:0.1702685261,7:0.2521327380):0.2843265534)
(2:0.1434817788,4:0.0998939873,(5:0.1990292187,6:0.4230034291):0.1567164518)
(1:0.1008035184,4:0.1050928352,(6:0.1547037016,7:0.2250858702):0.0502220510)
(1:0.1694808758,5:0.2751642758,(6:0.1542411410,7:0.1579515517):0.0695503594)
(1:0.2082628745,4:0.1949981521,(5:0.3145606634,6:0.4432134046):0.1282987786)
(1:0.1464727249,2:0.1582349037,(5:0.3177717792,6:0.5316544872):0.0840493723)
(1:0.0833513209,2:0.0893493458,(5:0.1683217145,6:0.2379177451):0.1259021133)
(1:0.1288477084,2:0.1346220757,(4:0.9464616931,5:0.3210498339):0.4229841199)
(1:0.1849703246,2:0.1925890437,(4:0.3888735347,(5:0.2518843858,6:0.2335942706):0.1174915785):0.3170231657)
(2:0.1676625139,4:0.1591465042,(5:0.8380435782,6:0.4023407232):0.2070221864)
(1:0.0647671102,2:0.1212020712,(6:0.2194307831,7:0.1647027541):0.1066462505)
(1:0.1333664394,2:0.3091870688,(5:0.6149517816,6:0.2811280808):0.1548085501)
(1:0.1209331897,2:0.1530307207,(6:0.2726595575,7:0.3630985602):0.1436111252)
(2:0.1921065755,4:0.1497329874,(5:0.2226517520,6:0.2388578591):0.0657150197)
(1:0.2222611488,4:0.3855977001,(6:0.3308152086,7:0.3522225215):0.1781943203)
(2:0.8198609545,4:0.1935560086,(5:0.2537972568,6:0.2417918240):0.1482167009)
(2:0.1323426701,4:0.1075834707,(5:0.2163023072,6:0.3341156045):0.1501944997)
(1:0.0857896476,2:0.1189953500,(5:0.5083582645,(6:0.1781133371,7:0.1955229760):0.0363022623):0.0431247847)
(1:0.1022888023,2:0.0930041009,(4:0.1470584882,5:0.2461242111):0.0908523198)
(1:0.5044162042,(3:0.0971918132,4:0.0956153254):0.1891718507,6:0.1875377783)
(1:0.1888187263,3:0.1495978168,(4:0.1638886651,6:0.2075065446):0.0299172275)
(1:0.3054798033,(3:0.0542956062,6:1.1833254894):0.0782292392,4:0.1442952543)
(1:0.0564823115,2:0.1124975746,(3:0.1635921303,6:0.1677902931):0.0766751854)
(1:0.0959228085,2:0.1061998367,(4:0.4563620807,6:0.3193916530):0.1112686176)
(1:0.0690992654,(2:0.0641162882,6:0.2228139170):0.0373028987,3:0.0901652421)
(1:0.0828118548,2:0.1134464415,(4:0.0972138689,5:0.2943803650):0.0477648708)
(1:0.1101658997,2:0.0810370266,(4:0.1149175942,6:0.3317594633):0.0566250529)
(1:0.1349858003,(3:0.0957063975,4:0.0423564726):0.0343207981,6:0.3292936322)
(1:0.2991711311,(2:0.4856384199,6:0.3227411811):0.6631985372,5:0.4610864013)
(3:0.1932474857,4:0.1776103673,(5:0.2735506416,6:0.2826358611):0.1072319515)
(3:0.1402366955,(4:0.3588421541,5:0.1406394343):0.0346855563,7:0.1680339316)
(1:0.2413018560,3:0.2293221934,(5:0.3682033836,7:0.2599970424):0.2649506550)
(1:0.0638372041,4:0.4807893778,(5:0.2563234364,7:0.2546769509):0.2921961404)
(1:0.3075284208,(3:0.1744520241,4:0.2489698715):0.1940982467,(5:0.3469148510,7:0.3365315986):0.2246472295)
(1:0.1960163546,(3:0.0617444534,4:0.0645797379):0.0707193120,6:0.1720839902)
(3:0.1471767839,4:0.1872287267,((5:0.2522699678,6:0.5287875602):0.0439225157,7:0.1638941347):0.0707052847)
(3:0.0571022908,(4:0.0576880123,5:0.1549557247):0.0191349118,6:0.1500415792)
(1:0.2506232433,3:0.1973276741,(5:0.2765897759,6:0.3310661731):0.0512816860)
(1:0.1691828747,3:0.1745360791,(6:0.2196517037,7:0.2071773944):0.1039301853)
(1:0.1723970051,(3:0.1000470417,4:0.1150533871):0.0558491676,(6:0.3363982638,7:0.2258377748):0.1021299818)
(1:0.2187396142,3:0.3147453309,(4:0.1979682121,((5:0.2923823463,7:0.2685544181):0.0980056613,6:0.4885152442):0.0337639838):0.0521543609)
(1:0.2067356506,(3:0.1509099219,4:0.1269174717):0.1058868573,(5:0.3206719863,6:0.2791554458):0.0991246933)
(3:0.1064768272,4:0.1403125784,((5:0.2117692423,7:0.2006949832):0.0313350414,6:0.2296403049):0.0707137089)
(1:0.1488843649,(3:0.0891680669,4:0.1065810753):0.0582670186,(5:0.2784392711,7:0.3037074465):0.0739296761)
(3:0.1389514872,4:0.1815007884,(5:0.3904117366,7:0.6156884139):0.1876581091)
(3:0.1065331867,4:0.0776738541,(5:0.2653742168,6:0.2659852649):0.1336981981)
(1:0.3099200186,(3:0.2027511237,4:0.2184949612):0.1060836233,(5:0.3782747590,7:0.5373153841):0.1841957906)
(1:0.2355050879,3:0.1679023987,(5:0.3369616465,7:0.2363673510):0.0984906833)
(1:0.1589765545,(3:0.0434349007,5:0.1485832623):0.0161133309,4:0.0676841086)
(3:0.0664209987,4:0.0623053194,(5:0.1482980356,7:0.2205251926):0.0821057802)
(1:0.2232314470,3:0.0815048816,(4:0.0840370262,5:0.5174055981):0.0537798480)
(1:0.1285970838,3:0.2135318849,(5:0.2420107650,6:0.2816697662):0.1033951744)
(1:0.5548047114,3:0.2811959202,(6:0.3517142140,7:0.3331706994):0.0234432107)
(1:0.1500074488,(3:0.0730617772,4:0.1046648344):0.0403952585,6:0.2434164594)
(2:0.1076114598,3:0.1221240076,(6:0.1521109763,7:0.1525126059):0.0659363685)
(1:0.1575214129,(3:0.0809343515,4:0.1443331181):0.0146144993,6:0.1547362018)
(1:0.3788270648,(3:0.1330208292,4:0.1276860924):0.0644756009,7:0.4118270644)
(1:0.2735634879,(3:0.1175499954,4:0.2057021320):0.1484151082,7:0.4841702213)
(1:0.0950179352,2:0.0808194833,(3:0.2176094831,(5:0.2117166971,6:0.2117740929):0.0757252272):0.0638616873)
(3:0.0623931027,4:0.1119227203,(5:0.1709422828,6:0.2046654983):0.1181164687)
(1:0.0958534500,2:0.1255822027,((3:0.1408594990,4:0.2143349116):0.1641093704,5:0.5635646695):0.1227379963)
(1:0.2522727942,(3:0.1337349259,4:0.1258896981):0.0750868438,6:0.3241102841)
(1:0.1745774015,(3:0.1609163605,(4:0.2382134559,6:0.3807865451):0.0212271253):0.1800609891,7:0.2470111756)
(3:0.1295447087,4:0.1036962685,(6:0.2976454624,7:0.2507696975):0.1712598427)
(1:0.0606023865,4:0.0925535013,(6:0.3120545545,7:0.1853059487):0.0610046479)
(1:0.0526364663,2:0.1941590435,(4:0.2212171798,5:0.1476753836):0.0197638642)
(1:0.3102557634,2:0.1675468835,(4:0.1537279519,6:0.3992898442):0.0335086824)
(1:0.0863551843,2:0.1119998508,(5:0.1727553008,6:0.2112954069):0.1404759315)
(1:0.1704144767,(4:0.1936360683,6:0.6977492541):0.1161530868,(5:0.3261676331,7:0.4298016295):0.0923545931)
(1:0.0883259138,2:0.1005540391,(5:0.2254674097,6:0.4356413126):0.1199402905)
(1:0.1747031753,2:0.1614822599,((4:0.1798985076,6:0.3395384337):0.4069451418,5:0.2352046772):0.1139145673)
(1:0.1623140347,2:0.0906282572,(4:0.2144553520,(5:0.1833590618,6:0.3829486284):0.1646500340):0.0760930903)
(1:0.3605263988,2:0.3293231464,(4:0.2024642211,6:1.1314969231):0.1414904107)
(1:0.1574765444,2:0.0460985852,(4:0.0569691339,7:0.3601042366):0.0156862614)
(1:0.1260299447,2:0.7057414795,(4:0.1366344206,5:0.2061780783):0.0338706049)
(2:0.2257273172,4:0.1394457232,(6:0.3601954404,7:0.2944076500):0.3275179038)
(1:0.3008114043,2:0.2229398202,(4:0.2038822525,5:0.2987520231):0.6160551433)
(3:0.1828255111,4:0.1758847014,(5:0.2316561083,6:0.2094226843):0.1176756762)
(1:0.2064029457,(5:0.2557476135,7:0.4852040527):0.0415970912,6:0.3904834472)
(1:0.1277472107,2:0.1369021157,(5:0.3542524250,6:0.4314774619):0.2923547894)
(1:0.1005069943,2:0.0902946303,(5:0.2143637179,6:0.1980671546):0.0915195297)
(1:0.1585496972,2:0.1915763484,(5:0.4237696301,6:0.2719952798):0.1096546711)
(1:0.2689783257,4:0.2227634913,(5:0.3018748716,6:0.4842791528):0.1270851223)
(1:0.1664937488,2:0.2347185682,(5:0.4588815825,6:0.2555270297):0.2400210884)
(1:0.1242234386,2:0.0754830989,(6:0.2766090168,7:0.3850743480):0.1449134832)
(1:0.1893599369,3:0.2153801838,(5:0.1960988904,6:0.2286605446):0.0703992994)
(1:0.2581917628,(3:0.0753325943,4:0.1759747021):0.0793095694,(5:0.2264551934,7:0.2767998522):0.1610541698)
(1:0.3696306762,(3:0.1641445868,4:0.2112473857):0.0681952363,7:0.2591507463)
(1:0.1259047716,3:0.1759353321,(5:0.3208427104,7:0.1972685598):0.0993508199)
(1:0.2613843695,(3:0.2045374422,5:0.4886149527):0.0844342060,7:1.3205264636)
(1:0.2623256478,(((3:0.1507769006,4:0.2273019221):0.0797395390,5:0.4089315003):0.0793930559,6:0.1863671610):0.0713477712,7:0.3671855436)
(3:0.0547694829,4:0.0748400294,(5:0.1968783226,6:0.2539548519):0.1600870484)
(1:0.4345209568,(3:0.2313665152,5:0.2747301305):0.1361807633,4:0.3964507905)
(3:0.1500402273,4:0.1549166572,((5:0.5450395244,6:0.1821040080):0.1508821114,7:0.3361979146):0.1086593791)
(1:0.2386205460,3:0.2351206162,(5:0.2062004919,6:0.4805965098):0.0398388707)
(1:0.1887951370,3:0.3078952519,(6:0.3963288687,7:0.3482537069):0.1037044104)
(3:0.1282775169,4:0.0684799671,(5:0.2273176224,6:0.4120687807):0.7288808516)
(3:0.1365837120,4:0.1895886873,(5:0.2811443354,7:0.2517040990):0.2658557808)
(1:0.1893251646,4:0.1767181403,(5:0.2641379563,7:0.2738322997):0.0569708349)
(1:0.1380554474,4:0.0820192824,(6:0.1543894857,7:0.1257153965):0.0434351857)
(1:0.2962531417,(3:0.1066514303,4:0.1613250532):0.0788907772,(5:0.2038624467,7:0.2212734288):0.0878717855)
(1:0.2331052519,(3:0.2552254722,6:0.4178152462):0.1389934338,5:0.2481075084)
(1:0.1988289014,4:0.1424270818,(6:0.3588855291,7:0.2159583321):0.1256940435)
(1:0.1419968566,4:0.1244723975,(5:0.2407950331,7:0.2124932926):0.0710260100)
(1:0.3373191827,4:0.1583648181,(5:0.1865544116,7:0.2539426519):0.0935186210)
(1:0.3565153825,4:0.1618717270,(6:0.2415987457,7:0.3035860841):0.0581573988)
(1:0.2535583681,4:0.4528886031,(5:0.4097060260,7:0.4309820839):0.2874708162)
(1:0.2217813740,(2:0.2134509616,7:0.4857368875):0.3391392803,4:0.3085047732)
(1:0.1179432368,4:0.2914227501,(5:0.2257466537,6:0.3331370202):0.1562511056)
(1:0.1119245903,2:0.1510992887,(3:0.1656488385,6:0.3096721351):0.0780764017)
(1:0.1161947358,2:0.1514757003,(3:0.1761969752,6:0.4650954270):0.0652503005)
(1:0.0559535970,2:0.0655267752,(3:0.5841442643,6:0.2242837008):0.0362477139)
(1:0.1478876164,2:0.0758145814,(3:0.2739572878,6:0.5080726884):0.0766545157)
(1:0.1535292750,2:0.1230906422,(3:0.3592639556,6:0.4018820063):0.0652808703)
(1:0.1649883530,3:0.2272870648,(6:0.1828589333,7:0.2735935103):0.0440085220)
(1:0.4506730929,(3:0.1966861393,6:0.2171413172):0.0466484012,5:0.3250714716)
(1:0.5724411891,(2:0.4090882767,((3:0.3241936880,6:0.4085198370):0.0631115819,5:0.4889749481):0.0646287441):0.0450619732,7:0.5714131313)
(1:0.1559196443,3:0.0737850365,(5:0.4222423605,6:0.4664046756):0.0952537687)
(1:0.2078444008,2:0.0832434287,(5:0.3192893015,(6:0.2135638901,7:0.2314932354):0.0583425266):0.0670841859)
(1:0.2918083765,3:0.2212134778,(6:0.3347059668,7:0.5079955083):0.1319200818)
(1:0.1541628345,3:0.2109005759,(5:0.2569099966,7:0.2414514073):0.0879729434)
(1:0.0935169537,(2:0.1125572748,((5:0.2390257693,6:0.2208675942):0.0784133892,7:0.2361651922):0.0736583891):0.0435397261,3:0.0845383639)
(1:0.1149692111,2:0.1040594723,(3:0.1488882073,(6:1.3092236600,7:0.2488588854):0.0791398594):0.0723473923)
(1:0.0896488832,2:0.0811346217,(5:0.5399934072,7:0.1414493341):0.1386748393)
(1:0.0950347065,2:0.1273409514,(3:0.1178485521,(6:0.1985934343,7:0.2215554879):0.0435890070):0.0300068428)
(1:0.1297093958,2:0.1062466010,(3:0.2572338679,(6:0.2800724920,7:0.2175063813):0.1474861283):0.0905919681)
(1:0.1694485943,3:0.3320321250,(5:0.2753238013,7:0.2954058685):0.0868550144)
(1:0.1195521877,2:0.2615801149,((3:0.1889220533,4:0.1095061786):0.1068190946,5:0.4053055881):0.1450695286)
(1:0.1479039832,4:0.5945598659,(5:0.1831138421,6:0.2775325383):0.0968844828)
(1:0.1245312823,2:0.1286261139,(5:0.2924150367,7:0.4246008634):0.2110551296)
(1:0.1693886008,2:0.1392779329,(5:0.2947022136,7:0.1876766450):0.1388871460)
(3:0.2179039228,4:0.2866851773,(5:0.4335603828,6:0.4091111414):0.0440575647)
(1:0.2652760312,3:0.2675730695,(5:0.3838902087,6:0.4198652202):0.1284840687)
(2:0.2315699124,3:0.3614166515,(5:0.3217505663,7:0.4079030309):0.1031267806)
(2:0.1238859246,3:0.1751683238,(5:0.6506414801,7:0.2755090527):0.0938811893)
(1:0.1207377513,3:0.1663929591,(5:0.1968911624,7:0.1740521026):0.0762614304)
(3:0.0561800355,4:0.0893369315,(5:0.2274574684,6:0.1774882625):0.1310111102)
(1:0.2369724419,2:0.3684765459,(3:0.2901694209,((5:0.2242999475,6:0.5053224346):0.0456182096,7:0.3843816136):0.0402021199):0.0882286767)
(1:0.1973168629,(3:0.1460896455,4:0.1859900236):0.0379384813,(5:0.2277538074,6:0.2635137568):0.0564034865)
(1:0.2177988095,(3:0.1452990538,4:0.3538245798):0.0359775712,(5:0.4693477493,(6:0.1933465287,7:0.4992565456):0.0422017196):0.1505742982)
(1:0.1232847541,2:0.1231829021,(5:0.3617948914,(6:0.3968488380,7:0.3811066712):0.0374725600):0.2222348200)
(3:0.1089579533,4:0.1410145196,(6:0.1623460851,7:0.2813892622):0.1238485256)
(2:0.6310366439,(3:0.1300652979,4:0.1489800048):0.0833698905,6:0.4221459351)
(3:0.1370431264,4:0.0791251367,(5:0.2752328983,6:0.1936020872):0.0968223560)
(2:0.1671618747,3:0.1687343058,(4:0.3262598364,7:0.3701740631):0.0079602760)
(3:0.0931050717,(4:0.2042152703,5:0.3450369888):0.0911850142,6:0.3057880530)
(1:0.1436403068,2:0.1787244534,(4:0.2199487535,5:0.5784944882):0.1583351231)
(1:0.2060711156,2:0.2858556092,(5:0.3390485017,6:0.4646863539):0.2462813393)
(1:0.1379240280,2:0.1341771579,(4:0.2765679584,((5:0.3670153321,7:0.1942755793):0.0749127280,6:0.3559694824):0.0655874196):0.1140248192)
(1:0.2084534043,(5:0.5185129895,7:0.4656594937):0.0793567783,6:0.3735687217)
(2:0.1172833299,4:0.2688051229,(5:0.2300104162,(6:0.2401872351,7:0.2218290231):0.0196769134):0.0853659666)
(1:0.1872697118,4:0.5097358012,(5:0.1927299714,6:0.2144246638):0.0580570986)
(1:0.1093823201,(3:0.1144885622,4:0.1031138838):0.0801586095,(5:0.1747640963,7:0.1523928411):0.0640040782)
(1:0.0861064315,2:0.1101754859,((3:0.1074194012,4:0.0868996208):0.0363069483,(5:0.0934542669,(6:0.1098976814,7:0.1428601690):0.0376937597):0.0286630513):0.0347420044)
(1:0.1883934777,4:0.1385295941,(5:0.7316282551,7:0.2618614927):0.0542805515)
(1:0.1906702795,((3:0.7270308308,5:0.3952204150):0.1089310336,7:0.3885325873):0.0839373174,4:0.1776972480)
(1:0.2835473125,(3:0.9726647674,7:0.2610539738):0.1050210433,4:0.3020459432)
(1:0.2109106184,(2:0.2712750774,3:0.1520296619):0.0531260559,7:0.2886490034)
(1:0.1764515450,(3:0.1663168245,4:0.2306900603):0.0535486362,5:0.3439446540)
(1:0.3038750229,3:0.2452321516,((5:0.4069481715,6:0.3560926115):0.0811751952,7:0.3882436554):0.0875817620)
(2:0.2081448232,4:0.1350411406,(5:0.3351499155,7:0.4230497430):0.0802233699)
(2:0.1291147544,4:0.1809328696,(5:0.1985318187,6:0.2544532703):0.0729088067)
(2:0.1323866517,(3:0.0789493703,4:0.1614806857):0.0833272358,(5:0.2011036709,6:0.2227438406):0.1110072205)
(1:0.1418095076,(3:0.1038966751,4:0.0695621451):0.0638598562,(6:0.2325241263,7:0.1999238786):0.0799942263)
(2:0.2791973904,3:0.1602618298,(4:0.1526142106,6:0.4413076512):0.0360111481)
(1:0.0885705696,2:0.1017163554,(4:0.2106055180,6:0.2580470511):0.0646411252)
(1:0.1494476299,2:0.0669878555,(3:0.1925222868,6:0.2407294918):0.0312959395)
(3:0.1127813930,4:0.0503393582,(6:0.1346729456,7:0.1444184323):0.1749250468)
(1:0.1366871426,3:0.1998143667,(6:0.1885458649,7:0.1638114252):0.0707157461)
(1:0.0856684999,2:0.1201635379,(4:0.1916465592,(6:0.2660018652,7:0.2886744624):0.1157342084):0.1189629906)
(1:0.6604362033,((2:0.1980806183,4:0.2500365436):0.0707067834,6:0.4745180843):0.0774072156,5:0.2908477667)
(2:0.1278895816,3:0.1578376009,(5:0.2850515479,7:0.3000971281):0.2130387720)
(2:0.1698752367,(3:0.1868550747,4:0.1178307046):0.0969086316,5:0.3201493782)
(1:0.1871646466,2:0.1255313491,(3:0.1766794082,5:0.3476260441):0.0401184579)
(1:0.4979595039,(3:0.1652218472,4:0.1567559824):0.0767364119,7:0.2229105566)
(1:0.1363485498,2:0.1025419331,(5:0.2444240571,6:0.1858296092):0.0966870036)
(1:0.1062305195,4:0.1124752123,(5:0.4278662369,7:0.3532369199):0.1694149522)
(1:0.1560559957,2:0.1138956363,(3:0.1858702457,(5:0.2792400873,7:0.3362115183):0.0902008492):0.0869225797)
(2:0.1348544113,3:0.1624187948,(6:0.2806630755,7:0.3289731110):0.0619962811)
(1:0.0954617182,2:0.1153692220,(3:0.1286008389,4:0.0955085489):0.0844878671)
(1:0.1226097978,2:0.1315596933,(3:0.1868681093,(5:0.4167393357,7:0.4587332827):0.0747424094):0.0692524196)
(1:0.1358620722,2:0.1227976178,((3:0.1203460899,4:0.1310190764):0.0898216452,7:0.5088938150):0.0757033030)
(1:0.1481297554,2:0.0917094481,(3:0.1667637701,5:0.2345309152):0.0816389721)
(1:0.1176183544,2:0.0870481523,(4:0.1574239429,6:0.3649673049):0.0458590475)
(1:0.1069554339,(2:0.0702309157,5:0.2355864906):0.0320334651,4:0.1459084241)
(2:0.0911596759,3:0.1287110122,(5:0.1587211443,6:0.2284405165):0.0891761333)
(1:0.1116712860,2:0.1227380095,(5:0.4231486996,6:0.2493068448):0.1473680843)
(1:0.0848618537,2:0.1245165326,(5:0.1498462927,6:0.1571042405):0.0906749721)
(1:0.0713197514,(3:0.0525385539,4:0.0544304955):0.0357439240,(5:0.1494776447,6:0.1565355231):0.0887197573)
(1:0.3728229612,(5:0.4305012145,6:0.5225547598):0.2470297461,7:0.3138418881)
(1:0.0583920631,2:0.0817503111,((3:0.3362524950,4:0.0095693389):0.1035258319,5:0.2217867993):0.1743652091)
(2:1.4194106894,(3:0.0521924101,4:0.0883846880):0.1353975642,5:0.0000025079)
(1:0.1084998237,2:0.0979994106,(5:0.2180695515,7:0.3176001098):0.1020170136)
(2:0.1492308249,(3:0.1235530650,4:0.1030003765):0.2181891176,5:0.2022648480)
(1:0.0887913153,2:0.0963356540,(4:0.1526561879,5:0.2854055495):0.0706905220)
(1:0.2494863474,3:0.2138414219,(5:0.2314597859,6:0.3493189256):0.0935021178)
(2:0.3369318596,3:0.1685836427,(5:0.1822384930,6:0.2588013357):0.1114996357)
(1:0.1060642850,2:0.0843824481,(4:0.1701290672,(6:0.1900837998,7:0.3407009001):0.1149403154):0.0580829025)
(1:0.2213682801,4:0.3143661772,(5:0.5879614148,(6:0.2652800978,7:0.4312919886):0.0691766137):0.0823902252)
(2:0.1876305343,4:0.1853996682,(5:0.4292995295,(6:0.2163315626,7:0.3230358434):0.0280327078):0.0801677405)
(1:0.1405812088,((2:1.3015948957,6:0.3543685210):0.0669584882,(5:0.2992415770,7:0.3770048202):0.0188504561):0.0842103298,4:0.1169117710)
(1:0.2381252489,4:0.2129125421,((5:0.2409792302,6:0.2394269032):0.0273321716,7:0.3628075404):0.1505000895)
(1:0.1074504862,2:0.1560019531,(6:0.4325262522,7:0.3069740229):0.1322803149)
(1:0.1325061574,2:0.1631222772,(5:0.2991583977,6:0.2988397043):0.1560729391)
(2:0.1824136125,4:0.2078447800,(5:0.2932625660,6:0.2710401524):0.0916370830)
(1:0.1996045780,4:0.1369269904,(5:0.1888795122,6:0.1799459340):0.0845371576)
(1:0.3177815856,4:0.2004984789,(5:0.3306043952,7:0.5731308819):0.0998439160)
(1:0.1172565640,2:0.1507789191,(5:0.3815404520,6:0.3698646564):0.2821116077)
(1:0.1730772979,2:0.1417551889,(4:0.2545827983,(5:0.3400845500,6:0.3494924261):0.0406582370):0.1165799848)
(3:0.1994537091,4:0.6127458341,(5:0.1934392897,6:0.3176179951):0.0233154011)
(1:0.0944192870,2:0.1186955212,(3:0.2543640797,5:0.2890099416):0.0720394502)
(1:0.1390855066,2:0.1572556388,(3:0.1991506637,6:0.6350728656):0.1148044844)
(1:0.0867248094,3:0.1101466151,(5:0.2093485157,6:0.1177423628):0.0548667251)
(3:0.1986848206,(5:0.2019049862,6:0.1943888764):0.0624340939,7:0.3109449030)
(1:0.1058449539,3:0.1107505803,(5:0.1554951383,(6:0.1646291597,7:0.1660704304):0.0224879019):0.0661362316)
(1:0.0972216885,2:0.0806145515,(5:0.2185479599,6:0.2601356580):0.1189114512)
(2:0.1676625575,3:0.1101936090,(6:0.2224568371,7:0.1606433038):0.0847202032)
(1:0.1119947442,2:0.0895471524,(6:0.2332141658,7:0.3140708810):0.1400858502)
(1:0.1914279929,3:0.1380824458,(5:0.2783271036,6:0.2223446321):0.1108755255)
(1:0.1480586587,2:0.1455112734,(3:0.1711040177,6:0.3852020541):0.1206201343)
(4:0.3653131954,(5:0.3511806016,6:0.2794044864):0.1318019932,7:0.5712726207)
(3:0.1384720805,4:0.1372879826,((5:0.3478605406,7:0.2475865882):0.0505325390,6:0.1844184848):0.2072353562)
(3:0.1414114066,4:0.0907055799,(5:0.2018294213,6:0.2422824672):0.2055057775)
(3:0.2045914119,4:0.2278838658,(5:0.2518446976,7:0.3160286671):0.2950401414)
(3:0.6159411274,4:0.2506895548,((5:0.3871240365,7:0.7475354512):0.0741074035,6:0.4863485131):0.1898468782)
(3:0.6141992493,(4:0.3778120353,7:0.6839885258):0.1005113202,6:0.4704411319)
(3:0.1568140829,5:0.2338513250,(6:0.1670289811,7:0.1565905627):0.0680146322)
(3:0.4539094262,4:0.1253415289,(6:0.3852253189,7:0.3878231396):0.0951353480)
(1:0.3064869767,4:0.1239055008,(5:0.1965687942,6:0.1498478554):0.1087134255)
(3:0.3311700204,4:0.1224134075,(5:0.2300461879,6:0.3010171139):0.1871677368)
(1:0.7102729716,(3:0.2676171179,(4:0.1431144410,7:0.4136895846):0.0802760559):0.0369068108,5:0.4985401374)
(3:0.1257044860,4:0.1051341352,(6:0.4115916320,7:0.2190580134):0.1745363082)
(1:0.1539283793,2:0.1157368321,(4:0.1270613386,(5:0.2321856554,7:0.2520426984):0.1133131812):0.0911242578)
(1:0.2745802025,(3:0.1091116694,4:0.0573978200):0.0619835515,7:0.2375484413)
(1:0.2309704646,((2:0.2899108980,(5:0.1747882038,7:0.3068317461):0.0881963593):0.0235980325,3:0.2427026208):0.1549740348,4:0.2088364867)
(1:0.4147337321,((2:0.3592387404,7:0.2426793994):0.0558302896,3:0.1905525142):0.0465746692,4:0.2074029992)
(2:0.2910223824,4:0.2781318975,(5:0.2676266800,7:0.2546513722):0.1129538713)
(1:0.2398126910,(2:0.5901663824,(3:0.2616703855,4:0.1819507178):0.0496055623):0.0400200442,7:0.4902244939)
(1:0.2722884825,4:0.2054941415,(5:0.2649679084,7:0.1706841176):0.0932558702)
(1:0.2225531185,2:0.1953154789,(4:0.2923313811,(5:1.0531762157,7:0.3929583886):0.2201307185):0.1353869827)
(1:0.1500975386,2:0.0897262665,(4:0.2020910717,(5:0.7070526597,7:0.3280010250):0.2028342961):0.0806411973)
(1:0.1045673921,4:0.0993027577,(5:0.1261548794,7:0.1315378978):0.0362672094)
(1:0.0917536686,2:0.1434676235,((4:0.1679605887,5:0.1713082422):0.7075117328,6:0.1608386464):0.1680405781)
(1:0.0836970205,2:0.1383504309,((4:0.3808360324,7:0.4162988730):0.0658141523,5:0.2672088360):0.1172136306)
(1:0.2253849611,2:0.1450146974,(4:0.4513507590,5:0.3080640227):0.0851563426)
(1:0.2036928340,2:0.1513951358,(4:0.2569403355,(5:0.2457169198,7:0.5477158367):0.0894652486):0.0454479816)
(1:0.1787252027,((2:0.3903472247,7:0.4230678337):0.1779280239,5:0.2494601977):0.0810330165,4:0.2001963177)
(1:0.1090542402,2:0.3005061843,(4:0.1666027179,(5:0.2322185676,7:0.2242737311):0.1186932045):0.0341275315)
(4:0.1838799552,5:0.1926929990,(6:0.2082791338,7:0.2327855176):0.0367452467)
(1:0.1884472419,2:0.1548518010,(4:0.1609706096,5:0.4308495952):0.1547406980)
(1:0.2188309099,3:0.3030625425,(5:0.4135174055,7:0.3624436169):0.0950644220)
(1:0.1586581816,(3:0.1152704025,4:0.1314623070):0.0813696333,(5:0.2607482714,7:0.2416555028):0.0390312398)
(2:0.7002218726,(3:0.1683674240,4:0.1537042965):0.0855274491,7:0.2527353504)
(1:0.2312324699,2:0.0524690407,(5:0.2437759106,7:0.3716307674):0.1666602309)
(2:0.2909411078,(3:0.2056625746,4:0.1532279896):0.1130875471,(5:0.3373114986,7:0.5265194875):0.0810375412)
(1:0.1543566760,((2:0.5901450673,5:0.4118800473):0.0985781287,7:0.1848822914):0.0486891857,(3:0.0920012606,4:0.0542982784):0.0302035587)
(3:0.1173168432,4:0.1289264193,(5:0.3274678366,7:0.2514024392):0.1626049658)
(1:0.0787051891,2:0.0675608000,(4:0.1771930246,7:0.2125907798):0.0380481995)
(2:0.1747488964,(3:0.1450105584,4:0.1747679704):0.0938546565,7:0.3688140768)
(1:0.1483538757,3:0.1243982912,(5:0.3362319712,7:0.2272952430):0.0960644832)
(1:0.1422724344,2:0.1937483528,(4:0.2383602877,5:0.4458707831):0.1476445262)
(1:0.0765468546,2:0.0506020624,(4:0.1245443871,(5:0.1406393977,6:0.7809541466):0.0530375542):0.0497058637)
(1:0.1784353103,(3:0.1239609214,4:0.2001689937):0.0999950385,7:0.4020555730)
(1:0.1126334642,3:0.0283030712,(4:0.0960590032,(6:0.7703210338,7:0.3962745653):0.3979743992):0.0528136825)
(1:0.0079933415,3:0.0132912250,(4:0.0796503315,6:0.3816958447):0.1476992116)
(1:0.0365884323,3:0.0087745823,(4:0.0676456855,(6:0.1448051077,7:0.3079257353):0.1098102908):0.0631790152)
(3:0.1815938908,4:0.1642921009,(5:0.2002702749,(6:0.1574638854,7:0.2605584684):0.0644816263):0.1120186202)
(2:0.1992033556,(3:0.0823602955,4:0.1103580545):0.0744862828,(5:0.3284621356,6:0.2472580633):0.0518400809)
(3:0.1426705724,4:0.1176838923,(5:0.3363921321,6:0.4701011579):0.3119073599)
(2:0.1758165843,4:0.2141239325,(6:0.3909352040,7:0.2108525463):0.0660717676)
(2:0.1052376609,(3:0.0967262334,4:0.0521936571):0.0655807592,(6:0.1496487488,7:0.1277607887):0.0833497788)
(3:0.1956557731,4:0.1516319521,(6:0.2627720431,7:0.1910733978):0.0470025663)
(1:0.1956511741,((2:0.2532901706,4:0.1771981028):0.0715223686,5:0.1987252307):0.3755552244,3:0.2025220260)
(1:0.5432497634,(3:0.1388100009,4:0.1787889999):0.1574857417,(5:0.2408780749,7:0.1991540808):0.0595488118)
(1:0.8132776901,(2:0.3687258541,(3:0.3520882160,4:0.3462734054):0.0696786892):0.1220992038,(6:0.3817182169,7:0.4519869277):0.0067890411)
(1:0.1971742529,(3:0.1834651034,4:0.0917483188):0.1094321185,(5:0.2839164725,7:0.2061681284):0.3608525286)
(3:0.1742731338,(5:0.1798326870,7:0.1810401905):0.0261035025,6:0.2033311008)
(1:0.1222628708,2:0.1168322007,((3:0.6336464146,5:0.2459215209):0.0577929442,7:0.4218704951):0.1323967785)
(1:0.0655963474,2:0.1118235603,(4:0.1717454448,(5:0.2910649061,7:0.1633397592):0.0752938044):0.0661906899)
(1:0.1149041753,2:0.0953913118,(3:0.1954397903,(5:0.1575550657,6:0.1456924748):0.1301045009):0.0364202647)
(2:0.2030016560,(3:0.1106673236,4:0.0732106761):0.0686160812,5:0.3608705226)
(1:0.2040672765,(3:0.1167146603,4:0.1402901590):0.1077398249,7:0.4037716457)
(1:0.1598295645,(3:0.1282960452,4:0.1381412504):0.0874577745,(5:0.2552721354,6:0.2801094724):0.0814878680)
(1:0.1356057396,2:0.1118950720,(3:0.2160796811,7:0.3981177946):0.0944466266)
(1:0.1522178885,2:0.1539285224,(6:0.2704897693,7:0.3563735903):0.2319348916)
(2:0.2955305642,(3:0.1175885834,4:0.1181060819):0.2951745598,7:0.2997783139)
(1:0.1107960885,2:0.0830962933,(3:0.1906135095,(5:0.2948469300,6:0.1696146128):0.0698760964):0.0468941777)
(3:0.1319076735,4:0.0750528602,(6:0.1556330057,7:0.2732636531):0.0800931056)
(2:0.1152859083,4:0.1898583894,(6:0.2075938108,7:0.2695860890):0.0393904892)
(1:0.2954262546,(3:0.0909424103,4:0.0844851343):0.6619886285,7:0.2219143733)
(1:0.2495364264,(3:0.1599544406,6:0.5263891322):0.0576460234,4:0.2222694236)
(1:0.0728880962,2:0.2046725463,(3:0.1314892555,(5:0.1710902060,7:0.1696320588):0.0596915743):0.0473298274)
(2:0.1987502618,4:0.2274826815,(5:0.2317422651,6:0.2581966264):0.1423763753)
(1:0.0838948386,2:0.0767744290,(5:0.2164968447,7:0.1970668716):0.1312140216)
(2:0.1368370377,(3:0.0766785534,4:0.0780434545):0.0420637234,((5:0.1933245417,7:0.1923462402):0.0444246321,6:0.2291206419):0.0200956242)
(2:0.1183482105,3:0.2058383249,(5:0.1491141615,7:0.4199155197):0.2019878221)
(1:0.0890096953,2:0.1791220585,((3:0.0614738669,4:0.0797200723):0.0567764037,(5:0.2067413761,6:0.1486639883):0.0714149215):0.0605549540)
(1:0.1570840633,((2:0.2441676428,5:0.2872502691):0.2734883628,6:0.3978208478):0.1324121815,7:0.2762842925)
(2:0.1045670713,3:0.1068054119,(5:0.2335300027,6:0.2373637484):0.0823910595)
(1:0.0883902433,2:0.1413816161,(3:0.1172584478,4:0.0765852348):0.4613661465)
(2:0.1377180984,(3:0.1621085307,4:0.0910483366):0.0703262226,((5:0.2786673930,6:0.2240256537):0.0623134124,7:0.5923684516):0.0353151461)
(1:0.1546274890,2:0.0832553375,(3:0.1158040201,4:0.1427540796):0.2054150899)
(1:0.2499387163,2:0.1639099619,((3:0.1699866962,4:0.1148244521):0.3356021445,7:0.5521542921):0.1840852325)
(1:0.3514261995,((3:0.0728948571,4:0.1699007811):0.2583318895,6:0.2440695431):0.3605348523,7:0.4742657021)
(3:0.0699760433,4:0.1246916269,(5:0.1736024469,6:0.3416209921):0.1081700664)
(1:0.1867059477,(3:0.0874616275,4:0.1126949568):0.0597164639,((5:0.1870393034,7:0.2899051511):0.0518601707,6:0.3362784353):0.0895754415)
(1:0.0884091642,2:0.0846270631,(3:0.1880166168,(6:0.1307625338,7:0.2034238519):0.0643930713):0.0483036077)
(1:0.0731852251,2:0.0744908588,(5:0.1410383357,7:0.1914362283):0.1087758850)
(1:0.0774235264,2:0.0907055126,((3:0.1065386458,4:0.0866163878):0.0573876667,6:0.2410013159):0.0650929029)
(1:0.1059479723,2:0.1470492268,(4:0.1874117040,5:0.3391633489):0.0981335975)
(1:0.0913639912,2:0.0964760641,(5:0.1307422962,6:0.1565810638):0.2065344029)
(1:2.2384217468,3:0.0000022200,(4:0.0850989089,7:0.3474450378):0.0990565175)
(2:0.1210655817,(3:0.3008741300,7:0.5058965926):0.1018683660,4:0.3112126592)
(1:0.0813560775,(3:0.0470918297,4:0.0579135411):0.0504635741,6:0.1787600457)
(3:0.1001585820,4:0.1037843241,(5:0.3342949348,7:0.1329866499):0.2651310164)
(1:0.1659935874,3:0.2774373209,(5:0.2377498588,7:0.2335543304):0.0418028226)
(3:0.0998770812,4:0.1288623157,(5:0.2940260333,7:0.1994739889):0.1390871330)
(3:0.0908105144,4:0.0837375505,(6:0.2172740257,7:0.1393780488):0.1066074273)
(1:0.3186923070,3:0.2763700521,(6:0.2072339776,7:0.2685969466):0.0718441697)
(1:0.1966811563,(3:0.0612001912,4:0.0989478518):0.0483731979,(5:0.1874649119,7:0.3427617487):0.0830537334)
(2:0.1355836995,(3:0.1261535884,4:0.4690392030):0.0364757994,(5:0.2197062434,(6:0.2603375178,7:0.2177387268):0.0282951180):0.0703280267)
(1:0.2271437933,(3:0.1499414270,4:0.1478587966):0.1285085213,7:0.5054560140)
(1:0.7905805271,(2:0.2534570108,4:0.2043149852):0.3576197224,6:0.2111427695)
(2:0.0703216455,3:0.1251018399,(5:0.1102842573,7:0.1370052319):0.0857652318)
(2:0.2036577683,(3:0.0969956872,4:0.1162890260):0.0595772920,(5:0.1814845286,7:0.2310545081):0.0801836419)
(2:0.1589943016,3:0.2658858147,(5:0.2519085285,6:0.3509897255):0.1224358927)
(1:0.5722817055,3:0.1300299290,(6:0.1628606158,7:0.1247620278):0.0484502914)
(1:0.4230295381,(3:0.6858995030,6:0.3492292021):0.0716934429,5:0.3897451428)
(1:0.0836566019,2:0.0991064673,((5:0.2911536147,6:0.1777938906):0.0553804017,7:0.5479398397):0.0743511737)
(1:0.1670065068,4:0.1597959101,(5:0.3308373732,6:0.1752356802):0.1104106249)
(2:0.2856973751,(3:0.1200699707,4:0.1137508980):0.0692920640,6:0.3481608035)
(2:0.2096571918,4:0.3039214052,(5:0.2666658909,6:0.4787132506):0.2657829373)
(3:0.2040711014,4:0.0579677336,((5:0.5127252362,6:0.2418240346):0.1059490768,7:0.3340218506):0.2037143058)
(2:0.2650444533,3:0.1539629033,(5:0.2021997284,7:0.1778733998):0.1329005972)
(3:0.0487435033,4:0.0996747312,((5:0.1266475334,7:0.1560439465):0.0359834065,6:0.1308235189):0.1332034368)
(2:0.2611664227,(3:0.1328218972,4:0.1367774951):0.1630387557,7:0.5455137091)
(2:0.2413165966,(3:0.1288128028,4:0.0839896586):0.0901255554,5:0.3381993075)
(1:0.2782903908,(2:0.1142175330,4:0.1463771560):0.0777842328,5:0.2459225646)
(1:0.5044076389,(2:0.1907872806,4:0.1910981768):0.2762499656,5:0.6610329963)
(1:0.1345925972,2:0.1229115940,(6:0.2099272607,7:0.2390951355):0.1124586464)
(1:0.2253183727,2:0.1482732206,(5:0.1359649957,(6:0.1437452428,7:0.1250966218):0.0416919816):0.0776188445)
(1:0.1814168547,2:0.1660816049,(5:0.1601429900,6:0.2085470370):0.3102251554)
(1:0.1501974439,2:0.2139760632,(5:0.4126707672,6:0.4315616022):0.1381001845)
(1:0.1113226630,2:0.2740521346,(5:0.1974955525,7:0.2522419496):0.0854732084)
(1:0.7899338968,5:0.1966184398,(6:0.2913550698,7:0.2610504742):0.0859733761)
(1:0.0885862295,2:0.1232210203,(6:0.1998941773,7:0.2397186578):0.2046004760)
(1:0.1207812591,2:0.0802503268,(5:0.4160289318,7:0.1955658492):0.1158025800)
(1:0.1188182249,2:0.1069044058,(6:0.1568462437,7:0.1114774749):0.0661647611)
(1:0.2549969836,(2:0.4427542831,7:0.2441250506):0.0234003352,6:0.4158712687)
(1:0.0973260908,2:0.1633561163,(5:0.1274528783,6:0.3218637871):0.0939869838)
(1:0.1675218524,2:0.1851840780,(5:0.3001256824,6:0.2598827544):0.1061799177)
(1:0.1285381256,2:0.0524290041,(3:0.0678546862,6:0.1941819317):0.0234505764)
(1:0.3734097176,(2:0.2575489257,5:0.5425384674):0.0593531577,3:0.1704111019)
(1:0.1497657338,2:0.1727570761,(5:0.2400235759,6:0.2973714059):0.0806097328)
(1:0.1063100719,2:0.1108711337,(4:0.1523900355,6:0.3331990928):0.0868690686)
(1:0.0890754585,2:0.0853649745,(4:0.1093564360,5:0.2905105198):0.0838701862)
(1:0.1224596023,(4:0.1713085191,6:0.2612191052):0.0269239459,7:0.3874152389)
(1:0.1794331712,(3:0.0912946448,4:0.1000473512):0.0583586416,((5:0.2626324482,6:0.2620771876):0.0257279997,7:0.2312391609):0.0530517041)
(1:0.2556188718,(3:0.2504056025,4:0.1391607227):0.0717401333,(5:0.3054850961,7:0.2346001994):0.0506932903)
(1:0.2072491482,4:1.1192741212,(5:0.2642471738,6:0.3432858205):0.1399871709)
(1:0.1975830331,4:0.1423424619,(5:0.2038203574,7:0.1967263376):0.0774466049)
(1:0.0836835709,4:0.0425764999,(5:0.0715230061,6:0.1138521609):0.1148112053)
(1:0.2069574191,4:0.2667648212,(5:0.2916085094,6:0.2225232898):0.0277224387)
(1:0.2596976620,4:0.1672211196,(5:0.2710193695,6:0.3146739981):0.3043768135)
(1:0.1728186617,4:0.2722280091,(5:0.3330208479,6:0.2541210504):0.0800523149)
(1:0.2212674444,(5:0.2135603062,6:0.2336743404):0.1032903090,7:0.1593637116)
(1:0.1818557611,(5:0.4167353212,7:0.1597259996):0.0545377344,6:0.2268087167)
(1:0.1687041711,4:0.1574761953,(5:0.2250415514,6:0.2310903420):0.0780144584)
(3:0.0664979200,4:0.2799145188,(6:0.1836154758,7:0.2290107862):0.1287473338)
(2:0.2728640088,3:0.1099805134,(5:0.1839130738,7:0.2399053962):0.1134923146)
(1:0.1184096917,3:0.1402080671,(5:0.2519540416,6:0.1441746068):0.0624467535)
(1:0.0893051450,2:0.1032176622,(5:0.1893579326,6:0.2128306410):0.1397795809)
(2:0.2397685311,3:0.2284429571,(6:0.4134599039,7:0.3407160159):0.1964243058)
(3:0.2461619458,4:0.3942692348,((5:0.3669383330,6:0.2300400021):0.0644621703,7:0.2222432815):0.1408441246)
(1:0.1436715006,2:0.0579091122,(5:0.2864983790,6:0.1292913936):0.1243835520)
(1:0.6632045594,4:0.2220862700,(5:0.3005689655,6:0.3301719829):0.1706921318)
(1:0.2833237547,(2:0.2289054947,7:0.1680752485):0.0609496978,5:0.2158603744)
(1:0.0672200462,2:0.0952164421,(5:0.2736052889,6:0.2206161275):0.1200459758)
(1:0.0770026027,2:0.0897801863,(6:0.3268929528,7:0.1761052094):0.1102478641)
(1:0.1069867146,2:0.1233620240,(4:0.1367878119,7:0.2915422974):0.0769879619)
(1:0.2053270497,2:0.1159972565,(4:0.1926580167,7:0.4856959703):0.0296863120)
(1:0.0730611432,2:0.0757854748,((3:0.0703393264,4:0.1522827835):0.0479466751,((5:0.1676289638,7:0.1111757241):0.0242908746,6:0.1751649387):0.0712074956):0.0309593910)
(1:0.1908835045,2:0.1084732593,(6:0.2560989204,7:0.2892480696):0.2526046550)
(1:0.1902284787,(3:0.0871498474,4:0.1173586340):0.0698897385,(5:0.2521986833,7:0.2714148799):0.0750081347)
(1:0.2483317767,(5:0.3562924432,7:0.3178829165):0.0511561141,6:0.2925327318)
(1:0.1519328417,2:0.1468654216,(6:0.1771014944,7:0.1911484174):0.2940094165)
(2:0.1603596386,(3:0.1336022736,4:0.1180816131):0.0422429927,(5:0.2865745038,6:0.2795579251):0.1182362885)
(1:0.0721534890,2:0.1122285718,((3:0.1421907187,4:0.1195131145):0.0515033530,(5:0.3187118897,6:0.1802770812):0.0759122515):0.0786862657)
(1:0.1388802281,2:0.1318489531,(3:0.2273134059,(6:0.2893672886,7:0.2897283242):0.1472364540):0.0792084220)
(2:0.2719709022,3:0.2282883231,((5:0.2940471231,6:0.4830626463):0.0083854715,7:0.3463326801):0.1009767725)
(1:0.1645318402,(2:0.1308898341,((5:0.2148770489,7:0.1623342159):0.0762790720,6:0.2178535191):0.1112931139):0.0206444754,(3:0.1668379417,4:0.0947797330):0.0641307875)
(1:0.1309608090,2:0.0940176444,((3:0.1083995322,4:0.0891035423):0.0556863411,(5:0.2384661168,(6:0.2542676224,7:0.5554059527):0.0298481204):0.0838306576):0.0775205997)
(2:0.1065059801,3:0.1138119834,(5:0.1664913840,7:0.1569955136):0.0413053120)
(3:0.1055179179,4:0.1179060391,(5:0.3074536139,6:0.2539385209):0.1058949385)
(3:0.1222283421,4:0.1185337314,(5:0.2540241834,6:0.3168419536):0.1482282103)
(2:0.3332932994,3:0.1990239719,(5:0.2945421479,7:0.3036335893):0.1342252275)
(2:0.1971771486,3:0.1803775787,(5:0.2871601683,6:0.3223917114):0.1131258952)
(2:0.1571970345,3:0.1088447818,(5:0.1721842622,6:0.2341957451):0.0878577563)
(1:0.1785619608,2:0.1833796919,(3:0.1257904774,4:0.1802753753):0.2170128158)
(2:0.2191907337,4:0.2199925222,(5:0.2595854966,6:0.5030468525):0.0998260920)
(1:0.1929232935,(3:0.5940936861,5:0.2507237772):0.1478823466,7:0.2429834495)
(1:0.2602675787,3:0.1561637464,(5:0.2529853689,6:0.3740076547):0.1158284334)
(1:0.1741427377,(3:0.2492317955,7:0.1936867337):0.4760240449,6:0.3465104755)
(1:0.2381195868,3:0.1919770741,(5:0.2466235718,7:0.3100169342):0.1153583819)
(1:0.0874036247,3:0.0872204315,(5:0.1575941620,7:0.1487664776):0.0648895364)
(1:0.1718000043,(3:0.1727845186,(5:0.2046460146,6:0.2150234865):0.0419813704):0.5197744593,4:0.2954309031)
(3:0.0713758813,4:0.1322016138,(5:0.2730840339,7:0.1989818181):0.1347354899)
(1:0.4428494653,3:0.6489706282,((4:0.2734780453,(5:0.2326012688,7:0.6176216483):0.0474496861):0.1714477814,6:0.4638797872):0.0937793632)
(1:0.2494168792,((3:0.2479269846,7:0.3431096879):0.1895032078,4:0.3704444030):0.0955057191,5:0.2855686121)
(1:0.1902951907,3:0.1267340499,((5:0.3636514101,6:0.2449349044):0.0140745735,7:0.1452684173):0.0461488560)
(1:0.0820107505,3:0.1078235121,(5:0.1947438382,7:0.1446460886):0.0764928362)
(1:0.2847529696,(3:0.2246063090,(5:0.3332216256,6:0.2926418594):0.0752031186):0.3323423463,7:0.4857051171)
(1:0.0450980733,2:0.0454973501,(((3:0.1695579347,5:0.2422887536):0.0957589389,6:0.0468043006):0.1950129961,7:0.0548202392):0.1261388077)
(1:0.1202201951,2:0.2142604437,(3:0.3003089939,7:0.5380711764):0.1235785343)
(1:0.3981721176,(5:0.2947586744,6:0.2823373129):0.2074659628,7:0.5328606673)
(1:1.5472761187,(4:0.1465282804,7:0.1544563319):0.2445412580,5:0.1137565979)
(1:0.1262052062,2:0.1620985330,(3:0.1929169921,4:0.1734538686):0.1395655378)
(1:0.0953514791,2:0.2281093412,(5:0.3914591128,6:0.2150436962):0.2129868695)
(1:0.2067998264,(3:0.2694256332,4:0.1501902882):0.0395516772,6:0.3320342620)
(1:0.2126341596,2:0.2282308674,(4:0.1770176293,(5:0.2837684065,6:0.3321099882):0.1277725353):0.1402292550)
(1:0.0929549042,2:0.0990089592,(3:0.1232094480,4:0.1229784174):0.1244326449)
(1:0.0965137275,2:0.1791096443,(4:0.3371737598,7:0.3223034490):0.1337486266)
(1:0.1450432528,2:0.2161355687,(4:0.1937229783,6:0.4719252290):0.1138849154)
(1:0.0959163028,2:0.0874656621,(3:0.1790091856,5:0.3078513510):0.0628802372)
(1:0.1272265933,2:0.1573967021,(4:0.1647128262,5:0.5006273226):0.1527538186)
(1:0.0743124019,2:0.0678436696,((3:0.0690648021,4:0.0579935150):0.0423796677,6:0.2039785412):0.0275563310)
(3:0.1089967473,4:0.0915699475,(5:0.1900478266,6:0.1864124119):0.0833606626)
(1:0.1620914293,2:0.1742256896,(4:0.1933558844,7:0.3181590986):0.0533362442)
(2:0.2010444693,(3:0.1361871313,4:0.1009956129):0.1007556307,7:0.3400943037)
(1:0.2081218285,2:0.2280006900,(5:0.3714062957,7:0.3438241877):0.1571292173)
(1:0.1202323860,2:0.0982987726,((3:0.0912344038,4:0.1503734338):0.1117242441,(5:0.2642940065,(6:0.3383322177,7:0.3175283172):0.0385657276):0.0589591446):0.0838069881)
(2:0.1758163027,3:0.1693009650,(6:0.2373398847,7:0.2661722195):0.0593652165)
(1:0.1128251473,2:0.1234254039,(6:0.3370631352,7:0.2155435874):0.1897267811)
(3:0.1099488918,4:0.0985712360,(5:0.2698355536,6:0.2660189461):0.1405212295)
(1:0.0852410269,2:0.1087322039,(3:0.1471635339,7:0.3431840951):0.0673109916)
(3:0.0982699154,4:0.0690308789,(5:0.1905875302,7:0.2439582248):0.1293776567)
(2:0.2420207764,(3:0.1463424953,4:0.1086933968):0.0908483610,7:0.2704887913)
(3:0.1727329647,4:0.1142291954,(5:0.4800456553,6:0.3201677844):0.2024066498)
(1:0.1270107920,(3:0.1364677746,5:0.4197525356):0.0507625011,6:0.3142813990)
(1:0.1266760291,2:0.1603393575,((3:0.1285242126,4:0.1273919240):0.1029001955,6:0.3872838064):0.0763809987)
(1:0.0737664057,(3:0.0835745189,4:0.0754437767):0.0575654160,5:0.1777539853)
(1:0.1647195618,(3:0.0783505535,4:0.0842690112):0.0629634694,(6:0.3208126973,7:0.2656869824):0.0755971604)
(2:0.1678218323,4:0.1557386172,(6:0.2584120154,7:0.2584560127):0.1517266183)
(1:0.1361824756,(3:0.0750861301,4:0.0823907138):0.0534242207,7:0.2133185176)
(1:0.1184478154,2:0.1458009730,(5:0.2520565252,6:0.2944283068):0.1450630293)
(1:0.0859982143,2:0.0988689950,(4:0.1447352954,5:0.2789150881):0.0613030542)
(1:0.0907367137,(4:0.1312569173,7:0.2520939445):0.0286045064,5:0.3588240434)
(1:0.1582129354,(3:0.1547335201,4:0.1224038798):0.1242804349,5:0.3779837489)
(1:0.3329838237,4:0.1738553945,(5:0.1994234375,7:0.2337049546):0.1403598482)
(1:0.2120927400,4:0.0979223689,(5:0.2028247726,6:0.1202779501):0.0599183324)
(1:0.1605025589,2:0.1144089319,(5:0.2958124824,(6:0.2592120434,7:0.1875594534):0.0691068200):0.3107658331)
(1:0.1292719688,2:0.1267073413,(4:0.1880982345,7:0.3339451150):0.0394327021)
(1:0.1596360446,2:0.0538110445,(5:0.1222922409,6:0.1160931982):0.0807939250)
(1:0.2597554632,2:0.5935374623,(4:0.1079018857,5:0.2556374423):0.0312356307)
(1:0.0840889367,(2:0.1199569071,5:0.1831875048):0.0373162777,4:0.1650866136)
(1:0.1219372904,2:0.1718791568,(4:0.2404271793,(6:0.3453814481,7:0.3773153458):0.1454923244):0.1428544378)
(1:0.1968319650,4:0.2379366960,(6:0.1519702353,7:0.9473418533):0.1098528304)
(1:0.1800061391,((2:0.2690975978,(5:0.1923335950,6:0.2593510164):0.0861731646):0.2557075521,7:0.2610503160):0.0758303891,4:0.2007729974)
(1:0.1718679631,4:0.3514269990,(6:0.4645852351,7:0.1974882473):0.0240683655)
(1:0.1932808371,(2:0.7578276402,6:0.2133655793):0.0931535585,4:0.1980441604)
(1:0.1562118768,2:0.2780760014,(5:0.3473880399,6:0.5373413838):0.0767505169)
(2:0.1667504588,4:0.1628109098,(6:0.2564518854,7:0.2298152881):0.0778681095)
(1:0.1257091424,(2:0.0506882999,4:0.0690385376):0.0293276492,5:0.1884082843)
(2:0.1663336594,4:0.1789287388,(5:0.2330103550,6:0.2412601245):0.0744196060)
(2:0.1513610900,4:0.1462156479,(5:0.3353544561,7:0.3217125987):0.0662855655)
(2:0.0879080910,4:0.1493179667,(6:0.1877424551,7:0.5361760767):0.1576738057)
(2:0.2033617076,4:0.2977671441,(6:0.2614103554,7:0.3057185903):0.0637276651)
(1:0.2601379730,(4:0.1598193189,7:0.2395205388):0.0517664952,5:0.2736174946)
(1:0.2059692390,4:0.1972806661,(5:0.2753707383,6:0.2685486123):0.0823024570)
(1:0.0708805150,(2:0.0689749001,7:0.1827917439):0.0314510190,4:0.1287517261)
(2:0.2904207809,4:0.2989912753,(6:0.2518215276,7:0.3439183615):0.1201590523)
(1:0.4373341169,(4:0.2722713560,6:0.1071870799):0.1108720546,7:0.1609400022)
(1:0.1377108211,2:0.1461557013,(3:0.2405075681,5:0.4743914648):0.1212544454)
(2:0.2623048526,4:0.2900449207,(5:0.2775427214,7:0.3012511233):0.2037626610)
(1:0.1131429350,2:0.1029260494,(5:0.3676551510,(6:0.2333953006,7:0.2744246864):0.0367173740):0.1500465456)
(3:0.2242242358,4:0.3460408298,(6:0.6954047056,7:0.3632377770):0.0892262522)
(1:0.1083172191,(2:0.0705677651,((4:0.3181124166,6:0.3273375262):0.0356251547,7:0.3377846065):0.4565038335):0.0288925991,3:0.3386786664)
(2:0.1293252828,4:0.1492073201,(5:0.3059131067,6:0.1774892402):0.0720863436)
(1:0.2290820341,2:0.1114411350,(4:0.1553303727,(5:0.1922456184,7:0.3054162042):0.1655218045):0.0839668620)
(2:0.1257843427,4:0.1942230686,((5:0.2204009415,6:0.6694398597):0.0264211964,7:0.4086038508):0.0937956871)
(1:0.0922554565,2:0.0881338458,(4:0.1294302849,(5:0.1931512031,6:0.2205427387):0.0486863486):0.0392478682)
(2:0.1242296970,4:0.1087780394,(5:0.2111270425,6:0.2155102362):0.1379165701)
(2:0.1932564825,4:0.3492172705,(5:0.3686902099,(6:0.3548260067,7:0.3835949414):0.0694020784):0.3975280984)
(1:0.1180007928,(2:0.0688450649,4:0.0795785355):0.0613003341,(5:0.1740575456,6:0.2089577890):0.0607266588)
(1:0.1017597473,2:0.1093614611,(5:0.2344369170,6:0.1349195538):0.1435806727)
(1:0.3555679550,4:0.3150748839,(5:0.5433410408,7:0.3035601944):0.2016428397)
(2:0.0981465766,4:0.0979764588,(6:0.2245508800,7:0.2553756007):0.1129861272)
(2:0.2246214007,4:0.1110922197,(5:0.4152059886,7:0.2039692558):0.1637790614)
(1:0.2639238749,2:0.1496895078,(4:0.1700367648,5:0.5474022351):0.0823470876)
(1:0.1747557102,2:0.1764624340,((5:0.2123074545,6:0.2293037361):0.0307982001,7:0.3133268143):0.1139167623)
(1:0.1627314040,4:0.1753335457,(5:0.2252628449,6:0.4170972064):0.0687870952)
(2:0.1486824961,4:0.4009615590,(5:0.3015742722,7:0.4311661143):0.1333077033)
(2:0.1743539508,4:0.2213204486,(5:0.2404282936,7:0.3050838312):0.1231708072)
