# Supplementary material for: The Chloranthus sessilifolius genome provides insight into early diversification of angiosperms
Source: Nat Commun. 2021 Nov 26;12:6929. doi: 10.1038/s41467-021-26931-3 (PMC8626421; doi:10.1038/s41467-021-26931-3)
Supplement: Supplementary file 4 — Source Data [file 41467_2021_26931_MOESM4_ESM.zip › Fig. 2b and Supplementary Figure 18a/Elaeis_Aquilegia.nwk]

(1:0.0372406651,2:0.1196830697,(3:0.1907152177,6:0.7741039671):0.1374826349)
(1:0.0990238605,2:0.0637623953,(4:0.1974138839,6:0.6276205546):0.1115137889)
(1:0.0458378976,2:0.1040284832,((3:0.0791221770,4:0.0753509490):0.1468097578,6:0.4161022883):0.1570858796)
(3:0.0463343271,4:0.0404868978,(5:0.1032701022,6:0.0211513685):0.3492324533)
(1:0.0462271272,2:0.0601671255,(5:0.2046535531,6:0.1858916375):0.1747468919)
(1:0.1889780084,(3:0.0779265059,4:0.0819163384):0.2084500214,6:0.4813793464)
(1:0.0438711851,2:0.0650565728,(4:0.9373147293,6:0.2588224125):0.2119863489)
(2:0.1672793854,(3:0.0764826518,4:0.0787799299):0.2401592389,6:0.9421144755)
(2:0.1259688770,(3:0.0303166588,4:0.1461005727):0.1708286517,6:0.5347867834)
(1:0.1291922559,(3:0.0495795789,4:0.0404253230):0.0739715462,(5:0.1537336562,6:0.1181205194):0.1471234529)
(3:0.1345208460,4:0.0743360510,(5:0.3544169744,6:0.3024546360):0.3195578610)
(1:0.0377113673,2:0.0809434524,((3:0.0387006011,4:0.2707668151):0.0676236011,5:0.3249035402):0.0920858468)
(1:0.1439001581,(3:1.5554117913,4:0.0090624618):0.1106713311,5:0.3299476424)
(1:0.0684845793,2:0.0746889550,(3:0.1853422667,(5:0.2696806883,6:0.1568741228):0.3052087432):0.1299638544)
(1:0.0414805894,2:0.0545644815,(4:0.1570032111,5:0.3143135642):0.0581402740)
(1:0.0426038442,2:0.0447613958,(5:0.1548748888,6:0.1160369141):0.1574553367)
(1:0.0532702539,2:0.0581376828,(3:0.2386836615,6:0.5031379651):0.1055018875)
(1:0.1418213681,(3:0.0657287439,4:0.0638022726):0.0958184926,6:0.3222804697)
(1:0.3748598454,2:0.1305684933,(3:0.1530822217,6:0.3216742204):0.0743955850)
(1:0.0430157416,2:0.0867425632,(3:0.2312316956,6:0.2604571028):0.0948566821)
(2:0.2792414577,(3:0.0586284753,4:0.0359454010):0.2068454064,5:0.3061751715)
(1:0.0733370516,2:0.0727661394,(3:0.1800495042,5:0.3309834625):0.1218336218)
(1:0.0572786268,2:0.0777356315,(4:0.2141072125,(5:0.2724701592,6:0.1597085790):0.1503033125):0.0775260338)
(1:0.3779085866,(3:0.0158153801,5:0.9937959796):0.0706631860,4:0.0633635737)
(3:0.0517492431,4:0.0705678413,(5:0.1348999279,6:0.2091850363):0.3029530641)
(1:0.0463039650,2:0.0996358756,(3:0.3609057008,5:0.3398398311):0.1269348415)
(1:0.0495618172,2:0.3341193014,(5:0.0822365729,6:0.1211914252):0.1047898846)
(1:0.4555190763,(3:0.1582538806,4:0.0865300362):0.3049746369,5:1.6473351632)
(1:0.0725333466,2:0.0519905112,(3:0.1575741925,6:0.4346790227):0.1202001731)
(2:0.3619943276,(3:0.3380754987,4:0.1666574898):0.0663256286,(5:0.8005430594,6:0.3473777293):0.4162245970)
(1:0.0636762838,2:0.1634379420,((3:0.0709711366,4:0.0598255859):0.1244974195,5:0.3843941199):0.1460269170)
(2:0.4194480852,(3:0.0870514170,4:0.1236469712):0.1279621129,5:0.7434826609)
(1:0.5050448172,(3:0.0772592794,4:0.1264230721):0.2585666921,5:0.3788149008)
(2:0.1264328455,(3:0.1335855219,4:0.0745582089):0.0986532641,5:0.2764919606)
(1:0.5102241075,(3:0.0613972990,4:0.0973913642):0.1605505539,6:0.3025865828)
(1:0.0747333707,2:0.0675062589,(3:0.2344078584,6:0.3271269940):0.0803414640)
(1:0.1018136216,2:0.0777530201,(3:0.3564377022,6:0.2755339291):0.1847008597)
(1:0.1449263332,2:0.0846116162,((3:0.0441453435,4:0.0371927860):0.0866151467,6:0.2167453226):0.0846247500)
(1:0.0774371072,2:0.0713228687,(3:0.3351819736,6:0.4971217165):0.0868648933)
(2:0.1085965110,(3:0.0375347740,4:0.0518385420):0.0578334584,6:0.1988187359)
(1:0.0689649093,2:0.0686238046,((3:0.0819366354,4:0.0764655360):0.1047786471,6:0.3195023273):0.1040813276)
(3:0.0588602433,4:0.0554754290,(5:0.2040977597,6:0.2382701901):0.2220285721)
(2:0.2341840368,(3:0.0744788206,4:0.1366997106):0.1961244826,5:0.7097978174)
(2:0.1674330444,(3:0.1154302545,4:0.0678391062):0.1258063863,(5:0.1597724525,6:0.2312297133):0.3108189715)
(1:0.2342252076,(3:0.0846967423,4:0.0953922136):0.1722453850,6:0.4592194590)
(1:0.2184815533,4:0.2801786767,(5:0.5374536932,6:0.3003725511):0.1083518699)
(1:0.0834396113,2:0.0529551392,((3:0.0426849400,4:0.0502720366):0.0734678048,6:0.3689704992):0.0419282398)
(1:0.0390918517,2:0.0379062723,(5:0.1508069975,6:0.0907173936):0.1860768256)
(1:0.1170756486,(3:0.0774925377,4:0.0372830084):0.0716534323,6:0.2619100217)
(1:0.0558908866,(2:0.0163323589,6:0.1995655388):0.0424287941,4:0.1222287561)
(1:0.1903378547,2:0.0432447180,((3:0.0959448290,4:0.1252205244):0.1415858356,6:0.3888329927):0.1321405612)
(1:0.0307757813,2:0.1088338707,(3:0.1542536991,6:0.2646738206):0.1378677516)
(1:0.0865909225,2:0.1403498328,(3:0.1426756887,6:0.2084677055):0.0311495839)
(1:0.0459540939,2:0.1265233209,((3:0.0875024700,4:0.0597939702):0.1249426345,6:0.3172501519):0.0977275582)
(1:0.0907240821,2:0.0872107793,(4:0.2625585292,(5:0.3737191921,6:0.2095053206):0.2919181675):0.1898722499)
(1:0.0564822029,2:0.0534203878,(5:0.2706621928,6:0.2566802963):0.2791176645)
(1:0.2791948858,(3:0.1175185074,4:0.1171409480):0.1778375641,6:0.4337281646)
(1:0.2673227023,(3:0.0871174414,4:0.1005823435):0.1251003161,6:0.4296924435)
(1:0.0808487455,2:0.0697497276,(3:0.1957226741,6:0.4213727336):0.1035514231)
(1:0.0654898483,2:0.0767677002,(3:0.2716398890,6:0.3913515057):0.1410546450)
(1:0.0613210391,2:0.0392394898,(3:0.1914989810,5:0.3113129489):0.0629584400)
(1:0.2724472817,2:0.0671686991,(4:0.0845604646,6:0.1862688939):0.0561805617)
(1:0.7904432323,(3:0.1153890722,4:0.0785353925):0.1346873350,5:0.3830751324)
(1:0.1441224739,3:0.0861981369,(5:0.1363780048,6:0.0550247521):0.1445753569)
(1:0.1543893116,2:0.0499875080,(4:0.1846983679,6:0.2652507569):0.0891227134)
(1:0.1078361310,2:0.0594479272,(5:0.3465742372,6:0.4488241943):0.4073671349)
(3:0.0796448777,4:0.0282208647,(5:0.2013875298,6:0.1133293055):0.2375110151)
(3:0.0910507636,4:0.0759475035,(5:0.2446724819,6:0.2348289571):0.2465124258)
(3:0.0457595574,4:0.0482645017,(5:0.1821276534,6:0.1516377349):0.2744864187)
(3:0.0867050136,4:0.0813581116,(5:0.1629964277,6:0.1873880927):0.2625883688)
(3:0.3001035248,(4:0.2109578899,5:0.2286509881):0.3666706969,6:0.2520515617)
(3:0.0457964762,4:0.0420743557,(5:0.1731038247,6:0.2246478499):0.5101058203)
(2:0.1743315109,4:0.2756045829,(5:0.2801004525,6:0.2219361486):0.2230380428)
(2:0.1110614184,3:0.1162407418,(4:0.2485520422,5:0.6352509241):0.1936922129)
(1:0.0294117445,3:0.1274841418,(5:0.1812040726,6:0.1306479760):0.1430605062)
(1:0.0537271252,3:0.0843418525,(5:0.1938833151,6:0.4851054673):0.1770856142)
(1:0.0418418486,3:0.0678117121,(5:0.1769049812,6:0.1185268753):0.2879555462)
(1:0.0513002882,3:0.0577352847,(5:0.2045372618,6:0.1430886042):0.1877748829)
(1:0.0413169959,2:0.0811222496,(3:0.1675313542,5:0.2622181275):0.0742098043)
(2:0.4194998651,(4:0.3285558585,6:0.3096342764):0.5138680240,5:0.4021406758)
(1:0.0823424777,2:0.0810754375,(4:0.6531150063,5:0.3401239305):0.3529462526)
(2:0.4819829395,(4:0.4340428204,6:0.3287052724):0.3910880608,5:0.4003972363)
(1:0.0557617696,2:0.0848159426,(5:0.3295456394,6:0.1720731037):0.2065876649)
(1:0.0455878753,2:0.0775004640,(3:0.2174939164,6:0.4353724224):0.0886364048)
(1:0.0238325134,2:0.0631475250,(3:0.0763468748,6:0.3624441874):0.1108007305)
(1:0.0447708705,2:0.0306927030,(3:0.0633332174,6:0.3372883622):0.1012280431)
(1:0.1299660903,2:0.0782358738,(5:0.2169486109,6:0.3321963927):0.5772743970)
(1:0.0683893587,2:0.0700324971,(3:0.1727778976,6:0.5050062349):0.0925148186)
(1:0.1040330415,(2:0.2517501009,6:0.5080344498):0.1335131170,3:0.0418329075)
(1:0.0818436881,2:0.1372055701,(3:0.0989155521,5:0.5252336945):0.0931239152)
(1:0.0351957236,2:0.0497559795,(3:0.0420710911,4:0.0368615002):0.1680617719)
(1:0.1074102103,2:0.1049946188,(4:0.1975482339,5:0.4017213316):0.2073031095)
(1:0.0507109723,2:0.0537755186,(3:0.0928457231,6:0.2814470652):0.0922051746)
(2:0.3314231574,(3:0.1306284364,4:0.0753901254):0.1510121454,6:0.6043527945)
(1:0.2175510906,2:0.0724771500,(3:0.2019943533,6:0.3892167773):0.0618692438)
(1:0.0643596857,2:0.0125426644,((3:0.0708351063,4:0.0703549122):0.1096069377,5:0.5590998865):0.1010931759)
(1:0.1003922180,2:0.1001756019,(3:0.1870874477,6:0.3783469257):0.1596865471)
(1:0.1288514785,(3:0.0660700046,4:0.0467710487):0.1373356066,6:0.2562181662)
(1:0.0519611224,2:0.2928699000,(3:0.1131540522,5:0.3043643265):0.1304674358)
(1:0.0761533226,2:0.0710603922,(3:0.1969799234,6:0.3713352526):0.1568462893)
(2:0.1334848609,3:0.1449490883,(5:0.2146614013,6:0.1677266619):0.1372313406)
(1:0.0794593532,2:0.0712839135,(5:0.1948428978,6:0.2724297899):0.2907313069)
(1:0.1489483564,2:0.0650028445,((3:0.0346040965,4:0.1049257970):0.3560029791,6:0.3449120509):0.5264696505)
(1:0.1059258013,2:0.0566651478,(4:0.6305279491,(5:0.1987147805,6:0.1447405359):0.2323931127):0.0347651219)
(3:0.0398679408,4:0.0258826223,(5:0.0886202219,6:0.0808396098):0.2437206593)
(1:0.0496036755,2:0.0562562495,(3:0.1217551957,(5:0.2461305853,6:0.1693275438):0.1710170947):0.0966331813)
(1:0.1939923760,(3:0.0424348103,4:0.0825817405):0.0828646388,6:0.4846168615)
(1:0.0533881983,2:0.0618052618,((3:0.0559687164,4:0.0525960474):0.1129003134,6:0.3090444029):0.0711307751)
(1:0.0586242807,2:0.1130428257,((3:0.1125164080,4:0.0704895130):0.1748219926,6:0.5718902130):0.0935611165)
(1:0.0529736601,2:0.0659477960,(5:0.2973867730,6:0.3222731314):0.2583715898)
(1:0.1228923760,2:0.1268359604,(3:0.1425294076,4:0.1190232561):0.2441013033)
(1:0.0709657949,2:0.0529106464,(3:0.0397000166,4:0.0570467794):0.1555734068)
(1:0.0370179697,2:0.0225446536,((3:0.0812960768,4:0.0407105024):0.0831957589,6:0.2180431320):0.0350547799)
(1:0.0729650601,2:0.0706142474,((3:0.0867732384,4:0.0474874980):0.1085993402,6:0.5091902221):0.1004860082)
(1:0.0608829479,2:0.2285325911,(3:0.1866144226,4:0.2925923863):0.0410044544)
(1:0.0320020939,2:0.0660809914,((3:0.0271422979,4:0.0656825996):0.1004990873,6:0.1995035670):0.0930977199)
(1:0.0335797181,2:0.0349215913,((3:0.0213104376,4:0.0857769084):0.0863455129,6:0.4953786062):0.0568840161)
(1:0.0474537420,2:0.0745312247,((3:0.0712122293,4:0.1100564968):0.0981335776,6:0.7462821009):0.0559062969)
(1:0.0568706060,2:0.1042866498,((3:0.0724053437,4:0.0785284666):0.1073445043,5:0.6682502220):0.2494396986)
(1:0.0409903378,2:0.0488878223,((3:0.0708905824,4:0.1019640097):0.0604101840,5:0.2976153109):0.1088995045)
(1:0.0607447814,2:0.0658410021,((3:0.0944938165,4:0.0463432611):0.1752604567,5:0.6857554504):0.1307709575)
(1:0.1658501632,(3:0.0682774868,4:0.0658253946):0.0543732107,5:0.2977618234)
(1:0.1690233423,(3:0.0694169496,4:0.0581891705):0.1129667400,5:0.2747823713)
(1:0.1448033751,2:0.5288992523,(3:0.0865239302,4:0.0765715001):0.1136393280)
(1:0.0868505873,2:0.1022811007,((3:0.0950801879,4:0.1099273209):0.1722660635,5:0.5939748994):0.1857910473)
(1:0.0682691438,2:0.0722234111,(3:0.1874197497,5:0.3794868065):0.1272174333)
(1:0.0284190880,2:0.0313219041,((3:0.0395982016,4:0.0341074193):0.0570347860,5:0.1584070521):0.0327102657)
(1:0.1956371313,3:0.1115819963,(4:0.3622665624,5:0.3541661441):0.2116403872)
(1:0.2423064946,(3:0.6190814230,5:0.4374646583):0.1956547596,4:0.2322420622)
(1:0.2278949244,3:0.1410624228,(4:0.2300707366,5:0.2013875877):0.3912722840)
(2:0.1099065278,(3:0.0465194046,4:0.0708098500):0.1257751309,5:0.3925652613)
(3:0.0519244668,4:0.0595152955,(5:0.1776411839,6:0.2215852455):0.3476123796)
(1:0.0976341916,(3:0.0427178582,4:0.0300459002):0.0497932027,5:0.2881166824)
(1:0.0421879779,2:0.1577752935,((3:0.0611548879,4:0.0319512479):0.0981919919,5:0.2553512722):0.1216172392)
(3:0.3028651925,4:0.3413440644,(5:0.4492389046,6:0.3441392763):0.1604248589)
(1:0.0775484965,2:0.1490832023,(4:0.1736416050,(5:0.1307248664,6:0.2531485846):0.1362216172):0.1189127657)
(1:0.0412028587,2:0.0592319399,(4:0.1533136216,5:0.2778812182):0.0795917532)
(1:0.0498717956,2:0.0450746412,(5:0.1832400955,6:0.2740287125):0.2359433756)
(1:0.0516064776,2:0.0622251457,(5:0.2201782568,6:0.1842690789):0.2602373179)
(1:0.5658109586,(3:0.0510076724,4:0.0855258316):0.1323225202,(5:0.8604004490,6:0.3470657102):0.4099773609)
(3:0.0799572036,4:0.1175215345,(5:0.5562392409,6:0.4895475335):0.6376975464)
(1:0.0302194125,2:0.0440589311,(3:0.0785366488,6:0.1548961051):0.0459832607)
(3:0.0874142746,4:0.0329683436,(5:0.4313791355,6:0.2551548490):0.2482902030)
(3:0.3053482149,4:0.8383153281,(5:0.2642308885,6:0.2055194990):0.0481358256)
(1:0.0499067061,2:0.0552593864,(4:0.4126554961,5:0.2241747358):0.2186497361)
(1:0.0587223636,2:0.0603665282,(5:0.1843529740,6:0.1800060992):0.2114544155)
(1:0.0859806634,2:0.0583296008,(5:0.1482252891,6:0.1270851353):0.1917149894)
(1:0.0592526858,2:0.0739644193,(3:0.1868417178,6:0.3766852006):0.1211546311)
(3:0.0326113876,4:0.2231107948,(5:0.1210821868,6:0.4782111929):0.5502095789)
(3:0.0407069667,4:0.0675325683,(5:0.2716432941,6:0.2513252177):0.1880184871)
(3:0.0667983832,4:0.0860270401,(5:0.3067360426,6:0.1934720009):0.3862657050)
(1:0.3665347344,(2:0.3426819982,6:0.2733524632):0.2519630074,5:0.2983477524)
(1:0.3432907784,(2:0.0602981731,4:0.0389470463):0.1025914343,5:0.2149669040)
(1:0.2390932080,(2:0.0977275041,4:0.0912832430):0.1457088521,(3:1.0114223629,5:0.4156297872):0.0618722142)
(1:0.2189660050,2:0.3592729116,(5:0.1808786540,6:0.1890797886):0.0917045174)
(1:0.2032846431,2:0.0745863520,(5:0.1899060626,6:0.1398356798):0.0481244911)
(1:0.0575199148,2:0.0619848641,(5:0.2820577128,6:0.2514537858):0.1978256186)
(1:0.0669957123,2:0.0576361887,(4:0.1192009029,5:0.2447826867):0.1138978183)
(1:0.0509194958,2:0.0742971233,(4:0.1694716952,5:0.5361733196):0.1264943071)
(1:0.1508740322,(2:0.0370945230,4:0.0536250670):0.1052646051,(5:0.1528246427,6:0.2119233358):0.0786741344)
(1:0.0416088537,2:0.0960749984,(4:0.1612205951,(5:0.1248601932,6:0.3049727127):0.2599441950):0.0893142592)
(1:0.1678619597,(2:0.0519099773,4:0.0458172507):0.0669189812,6:0.2973432128)
(1:0.1256974165,4:0.1905511095,(5:0.2403794227,6:0.1098564817):0.4134249254)
(1:0.3187447930,(2:0.0739513311,4:0.2604538314):0.3333063793,(5:0.3420373912,6:0.2693764671):0.2811292042)
(1:0.0603074353,2:0.0961564304,(4:0.1875794750,5:0.5171016013):0.1035020666)
(3:0.0319955203,4:0.0650152750,(5:0.1323918138,6:0.0867729089):0.1514245269)
(3:0.0255044494,4:0.0344544788,(5:0.6641161427,6:0.1327608547):0.0740615222)
(2:0.1715295560,3:0.1706480575,(5:0.4542577895,6:0.2892785985):0.1117777202)
(1:0.1260829960,2:0.1773360805,(5:0.1808945280,6:0.2220596890):0.4715687728)
(1:0.0946306092,2:0.0978834971,((3:0.0741317541,4:0.0562990904):0.1520016056,5:0.1921199724):0.3607386137)
(2:0.1017977865,(3:0.0378054597,4:0.0365111462):0.0710134462,5:0.2710792885)
(1:0.2244176095,(3:0.0920188516,4:0.0409523432):0.0454221227,5:0.3561401521)
(3:0.0743531971,4:0.0589787850,(5:0.1849516726,6:0.2032239941):0.5049657352)
(3:0.2478988392,4:0.0917801289,(5:0.1661830560,6:0.3000069636):0.0694542830)
(3:0.1046705720,4:0.0456881844,(5:0.1554640980,6:0.2119466310):0.4313216004)
(3:0.0738820361,4:0.1086425839,(5:0.2582881493,6:0.2024922834):0.5993255836)
(3:0.0904855050,4:0.0584002606,(5:0.2690872463,6:0.4600800738):0.4154015656)
(3:0.2721709841,4:0.2367050781,(5:0.2653364302,6:0.2314988176):0.1725093061)
(3:0.0738487715,4:0.1034152594,(5:0.2050360658,6:0.1860984928):0.2664933288)
(3:0.1702902087,4:0.2417763863,(5:0.2308761582,6:0.1459373205):0.1279846830)
(3:0.0444395358,4:0.0513885443,(5:0.1206446830,6:0.1502110785):0.1936163433)
(3:0.0107561642,4:0.1004275604,(5:0.2352653709,6:0.2164850124):0.2837399491)
(3:0.0829324517,4:0.0438158201,(5:0.2761597095,6:0.2353976829):0.4720542233)
(3:0.0664886122,4:0.0699759094,(5:0.2285065924,6:0.2135943478):0.3019890311)
(3:0.0642881003,4:0.0567682681,(5:0.3137109703,6:0.2668296080):0.3505922102)
(3:0.0624086532,4:0.0612151352,(5:0.2622152468,6:0.3287556648):0.2659935968)
(3:0.0811920404,4:0.0750335392,(5:0.3896667027,6:0.2179246604):0.3753949527)
(3:0.0563204573,4:0.0451498052,(5:0.3005409638,6:0.1603604996):0.1109175084)
(1:1.5235923817,(3:0.0500065837,6:0.4301812103):0.0681896930,4:0.0000029926)
(1:0.4680457351,(3:0.0384121389,4:0.1490979865):0.0753942556,5:0.8725213051)
(1:0.0901318142,2:0.0732540051,(3:0.3370918404,5:0.8398541662):0.1816029115)
(1:0.1162767216,(3:0.0339816487,4:0.0476709791):0.0886239453,5:0.2111954423)
(1:0.0623382647,2:0.0694927950,((3:0.0520439553,4:0.0374322714):0.1683516195,5:0.4229818740):0.2069137313)
(1:0.0163691182,2:0.0587298667,((3:0.1334824316,4:0.0321115880):0.0844625392,5:0.2524613634):0.0390098085)
(1:0.2085117186,(3:0.0945813698,4:0.0793913908):0.1497217319,6:0.4554838843)
(1:0.1820318990,2:0.1044045478,(4:0.6539763558,5:3.9929623574):0.6478338197)
(1:0.0676558228,2:0.0822644638,((3:0.0695598042,4:0.1885711095):0.1280748528,6:0.4703369576):0.1656175490)
(1:0.0320897501,2:0.0542262117,(5:0.1238088856,6:0.1147167587):0.1517857321)
(1:0.0617882902,2:0.0602222500,(4:0.1855128594,6:0.3275040380):0.1151000866)
(1:0.1935468988,3:0.3143409569,(4:0.2202953567,6:0.3639376663):0.0664774784)
(1:0.0878299659,2:0.0920406967,(3:0.0680902459,4:0.0418086190):0.2525615835)
(1:0.0588910773,2:0.0708602083,(4:0.3828593679,6:0.3283903271):0.1177040461)
(2:0.1156624425,(3:0.0518295469,4:0.0688872356):0.1210481274,6:0.3713309352)
(2:0.1658128125,(3:0.0633202424,4:0.1713818741):0.4144595501,6:0.8185551376)
(2:0.1789313443,(3:0.0687625178,4:0.0777558869):0.1098476434,6:0.5867206918)
(2:0.2346967483,(3:0.0502491780,4:0.0742085308):0.3292827173,6:0.5745205741)
(2:0.0354710176,(3:0.0179320491,4:0.0810879899):0.0572437306,6:0.1631812242)
(2:0.1267935303,(3:0.0959267123,4:0.0695514763):0.1146271030,5:0.6023736787)
(2:0.1980073371,(3:0.0950149601,4:0.0717043845):0.1342369410,(5:0.1592864184,6:0.2863736274):0.2143148262)
(2:0.1689737479,3:0.3385010271,(5:0.2144219805,6:0.1589002167):0.2461799279)
(2:0.2284536809,(3:0.0826068058,4:0.0851429985):0.1772435662,(5:0.1593597548,6:0.4476929607):0.5218063329)
(3:0.2706354430,4:0.3036226395,(5:0.3935090870,6:0.3473081230):0.0835957961)
(1:0.0500157934,2:0.0652578084,(3:0.0618407481,4:0.1013952307):0.2957733290)
(1:0.0917524368,2:0.0884025920,(4:0.3258268546,6:0.6219890143):0.1315245495)
(2:0.2585305642,(3:0.0974963362,4:0.1279420728):0.1845603001,6:0.3854251238)
(1:1.9460859784,(2:0.1581153388,6:0.2888075266):0.0652849907,(3:0.0675625482,4:0.0497164233):0.0283014599)
(2:0.1313869292,(3:0.0297698344,4:0.0645529313):0.0809092521,6:0.2176009125)
(1:0.0853717167,2:0.0961076255,(3:0.2700240357,6:0.4269406501):0.1412819110)
(1:0.0549386348,2:0.0327420161,(5:0.1433535030,6:0.1475156495):0.2257711727)
(1:0.0951258438,2:0.0782164433,(3:0.2625005143,5:0.6394594364):0.1362808004)
(1:0.0468012732,2:0.0585737186,(5:0.1707015690,6:0.1742544298):0.1721864966)
(1:0.0375842217,2:0.0755721492,(5:0.1471750289,6:0.1567962324):0.2700613731)
(1:0.0663791656,2:0.0612645818,((3:0.0474195143,4:0.0529272164):0.1609243962,(5:0.2178865594,6:0.1465510833):0.2628082955):0.1405459984)
(1:0.0247681031,2:0.0489302195,(3:0.1164162702,6:0.3989901554):0.0870381776)
(1:0.1880150421,(3:0.1510300743,4:0.0864781542):0.0431437576,(5:0.2278635403,6:0.1679667714):0.1511701005)
(1:0.0872489517,2:0.0433806803,((3:0.0470242596,4:0.0739195384):0.0969595298,(5:0.1920038579,6:0.3424426334):0.1548506256):0.0868456733)
(1:0.1063620375,3:0.1359906302,(5:0.1774738659,6:0.1244300079):0.0901135897)
(1:0.1235286787,3:0.2936142200,(5:0.3509899036,6:0.1572883606):0.2397029800)
(1:0.0470262688,2:0.0377738179,(3:0.1433713152,6:0.2293314825):0.0721487084)
(1:0.1362773966,(3:0.0658437079,4:0.0662654206):0.1830285054,6:1.0094817556)
(1:0.3414907976,(2:0.1476174610,4:0.2383975521):0.4514604845,6:0.2181473741)
(1:0.7582974833,(3:0.1095938612,4:0.0558285575):0.1037829574,6:0.6058358232)
(1:0.0430074364,2:0.0506674642,(4:0.1521241357,6:0.3180148210):0.1003874783)
(1:0.1161900197,2:0.0387452774,(4:0.2331271426,6:0.2749449682):0.4734837762)
(1:0.0503343834,2:0.0974680446,(3:0.2355363504,6:0.5604403438):0.1013065765)
(2:0.1894549335,(3:0.4593666149,4:0.2439896765):0.0820411349,5:0.4721391066)
(2:0.0642111461,(3:0.0384200982,4:0.0320523961):0.0620557101,(5:0.1307533415,6:0.0937086654):0.0832391043)
(3:0.0663513827,4:0.0465312886,(5:0.3209864972,6:0.2160845825):0.2226232724)
(2:0.2284281245,(3:0.0605675575,4:0.0409212530):0.0884548652,5:0.3364900844)
(3:0.1039486536,4:0.0702185823,(5:0.1464247327,6:0.1300271924):0.1189156227)
(2:0.1939623130,(3:0.0784226782,4:0.0580461879):0.0472704066,6:0.5142944354)
(1:0.1270597493,(3:0.0880375521,4:0.0185509971):0.0354122998,(5:0.1226730237,6:0.1613060846):0.1089552757)
(1:0.0731691178,2:0.0690811017,((3:0.0601571623,4:0.0534750449):0.1023438685,(5:0.2317721472,6:0.2360433013):0.1925078797):0.1139561167)
(1:0.0810609045,2:0.0866512401,(4:0.2176287034,(5:0.3288508026,6:0.1943230268):0.2636992617):0.1259815114)
(1:0.0448398115,2:0.1060577179,((3:0.0373216999,4:0.0596445760):0.0622660810,5:0.3019197209):0.0723652384)
(1:0.1290287616,(3:0.0579149649,4:0.0705631284):0.0706145105,5:0.2317312683)
(1:0.0653283701,2:0.1249593039,(3:0.1277439096,5:0.5330654141):0.1948114759)
(1:0.0537196540,2:0.0870834770,(5:0.1941546844,6:0.2927230110):0.7884711027)
(1:0.1795905707,(3:0.8777138983,6:0.6381991023):0.0756923286,4:0.2399721852)
(1:0.3300006504,(3:0.1684834273,4:0.1936102559):0.1984952262,6:0.4767391200)
(1:0.0454540533,2:0.0374668003,((3:0.0326577800,4:0.0409224396):0.0619908247,5:0.3029464170):0.0674354423)
(1:0.2212763699,3:0.1543367095,(5:0.2567748524,6:0.1684671460):0.1741868488)
(1:0.2063493785,(3:0.0577363047,4:0.0688312916):0.0990565577,5:0.5240705795)
(1:0.0399962489,2:0.0474101532,(3:0.1607077321,5:0.2737669342):0.0588976759)
(1:0.3809670104,(3:0.0561290276,4:0.0767242103):0.1338510188,6:0.5664698751)
(1:0.0373421225,2:0.0475809836,(3:0.1987847900,(5:0.1911762141,6:0.2175171892):0.1137061669):0.0502143323)
(1:0.0678292094,2:0.0485389160,((3:0.0433037978,4:0.0471791738):0.0760997874,5:0.2419797166):0.0995229356)
(1:0.0304935262,2:0.0311008683,(5:0.1058846843,6:0.1314385030):0.1960140139)
(2:0.4296788056,(3:0.0558718382,4:0.0598293603):0.0664472809,6:0.2556984552)
(1:0.1073030827,(3:0.1793401511,4:0.0239571763):0.1203049348,5:0.2363916281)
(1:0.0569121888,2:0.0879889545,(3:0.2074368195,(4:0.8341794859,5:0.4063525322):0.2370492203):0.1091157910)
(1:0.0515769661,2:0.0381585325,((3:0.0940219577,4:0.0509634980):0.1023823269,5:0.2562438666):0.1001011334)
(1:0.0438701913,2:0.0394117038,((3:0.0607316761,4:0.0428240521):0.0544603561,(5:0.1123871597,6:0.1535862664):0.1034149115):0.0706117161)
(2:0.2330316122,(3:0.0801053673,4:0.0377893394):0.0962747502,5:0.3800700842)
(1:0.0518684377,2:0.0455624814,(4:0.1286119397,6:0.2508005960):0.0566799706)
(2:0.2599911704,(3:0.0555664046,4:0.0954545887):0.0691468180,6:0.4904704611)
(1:0.1727725529,(3:0.0576343217,4:0.0637227320):0.0743827333,6:0.4551835988)
(1:0.0477554399,2:0.0271546494,(4:0.2108297675,5:0.1578064935):0.0694912379)
(1:0.1720646808,3:0.1499606960,(4:0.2544848324,5:0.2114424689):0.0749202268)
(1:0.0674989191,2:0.0642610019,(4:0.1771414151,5:0.5767862897):0.0950456507)
(2:0.2880398106,(3:0.0535738794,4:0.0702318816):0.0457324408,5:0.4202433293)
(1:0.0839339748,2:0.0345444146,((3:0.0702836327,4:0.0907851292):0.1179734904,5:0.3988216592):0.1024829317)
(1:0.4108756789,2:0.0302998274,(3:0.1300842543,5:0.2656054983):0.1118996012)
(3:0.1921796792,(4:0.1654230503,5:0.1792718903):0.2740137064,6:0.1318519789)
(2:0.1798085816,3:0.2170260311,(5:0.2190547832,6:0.1976771680):0.1845766943)
(1:0.3620161239,3:0.6716552793,(4:0.1026778295,6:1.0275478106):0.1716867805)
(1:0.3200144073,4:0.2146980881,(5:0.2701024890,6:0.3068604283):0.1681722650)
(1:0.1032101100,4:0.1007841046,(5:0.2386617058,6:0.2311334440):0.1580376056)
(1:0.1634621390,2:0.1616207833,(5:0.2261121003,6:0.2649352653):0.1574496032)
(1:0.0707880460,(2:0.1234107286,5:0.3114109763):0.1115947286,4:0.0612852290)
(2:0.0409910357,3:0.0712235908,(5:0.2065711190,6:0.1804587229):0.2919607031)
(2:0.0994785471,3:0.0554505405,(5:0.1168569852,6:0.1433067240):0.2886731001)
(2:0.0336956791,3:0.0313358587,(4:0.1580727839,6:0.1579361610):0.0486661360)
(2:0.0826699475,3:0.1046264594,(4:0.3023653328,6:0.5735643906):0.1134107379)
(1:0.1408107685,(2:0.0383337231,3:0.0414547763):0.0565452985,5:0.3234683159)
(1:0.1268373715,(2:0.0468198375,3:0.0408081937):0.0493935014,5:0.2241847667)
(1:0.2082254713,(2:0.0422608841,3:0.0548650245):0.0958056125,5:0.4186235492)
(1:0.1183357887,3:0.1066229108,(5:0.1325172894,6:0.1967796277):0.0807580279)
(1:0.3603702217,3:0.2609656275,(5:0.2193988220,6:0.1577296965):0.1837476238)
(1:0.2288027509,4:0.2396425008,(5:0.3004426640,6:0.3795183368):0.1936405979)
(1:0.3198753253,(3:0.1042006209,4:0.0843958114):0.2222763346,6:0.5338019702)
(2:0.1584068512,4:0.2284740880,(5:0.1523738440,6:0.1575455171):0.0530115673)
(1:0.9354481199,4:0.2092745497,(5:0.2645625744,6:0.2406988535):0.3052716367)
(2:0.2100940923,4:0.2308762293,(5:0.4252898147,6:0.2627367696):0.2852129504)
(1:0.1087122255,2:0.0999605006,(4:0.2314604646,(5:0.2468997815,6:0.1784366918):0.3340736904):0.2103787360)
(1:1.1767421862,(2:0.3112773848,5:0.8487855272):0.1679572258,4:0.0324464428)
(1:1.0548815228,(3:0.0546134997,4:0.0885147542):0.1958497544,(5:0.2254620627,6:0.1946838811):0.1841951642)
(1:0.0446179361,2:0.0775028129,((3:0.0364221393,4:0.0766822291):0.0634185054,6:0.5356887292):0.0947338300)
(1:0.0593863069,2:0.0293779146,((3:0.0561398891,4:0.2090636577):0.0360802260,6:0.1850604191):0.0719104084)
(1:0.4082421807,2:0.0394417568,(3:0.1264321462,6:0.3137998284):0.1495325318)
(1:0.0292772690,2:0.0376552137,(4:0.0941822891,6:0.3554135111):0.0362678548)
(1:0.0679521814,2:0.0207080831,(5:0.4073048986,6:0.1381409063):0.2668590873)
(1:0.0691594911,2:0.0510946060,(4:0.2677161971,6:0.3519229397):0.1514876611)
(1:0.0583194375,2:0.0474205158,(4:0.2185570889,6:0.2909899503):0.0785621149)
(1:0.1183486070,2:0.0676220475,(4:0.1966320091,5:0.4682545405):0.1943173662)
(1:0.0936937723,2:0.0597207228,(4:0.2636312204,5:0.6876312738):0.1211505972)
(1:0.1633999816,(3:0.2089242259,5:0.2161954064):0.2721376986,6:0.1669285623)
(2:0.1814416212,3:0.1825218928,(5:0.3218236047,6:0.5631401610):0.3241598186)
(2:0.0339301936,3:0.0375292238,(5:0.1651339570,6:0.2942051630):0.0863191363)
(3:0.0478058790,4:0.1407884629,(5:0.1010334204,6:0.1364956376):0.1385993890)
(1:0.0588953345,2:0.0244521597,(5:0.1140485325,6:0.1834558695):0.1827013013)
(2:0.1008926167,(3:0.0409670190,4:0.0477741798):0.0218026347,(5:0.2550138612,6:0.2410833725):0.2165709694)
(2:0.0678992912,(3:0.0582745452,4:0.0411414764):0.0472197195,6:0.3501224037)
(1:0.4021588867,(3:0.0772624392,4:0.0523586360):0.0473290970,6:0.3430638991)
(1:0.0789178923,2:0.0609999480,(4:0.1193952094,6:0.4106753811):0.0757971604)
(1:0.0622016160,2:0.0273052260,((3:0.0589070327,4:0.0572736588):0.0833165700,5:0.3039209350):0.0216579265)
(1:0.0820675652,2:0.0662383160,(3:0.2370671794,5:0.4856335147):0.0979981835)
(1:0.1423711750,2:0.0654697074,(3:0.1189835370,5:0.5405224484):0.1028710507)
(1:0.0694426752,2:0.0890338405,(3:0.2431938272,(5:0.3539879822,6:0.3856515614):0.6219532613):0.1581278618)
(1:0.1115891157,3:0.0908455146,(5:0.1567751423,6:0.1140261011):0.1760094215)
(1:0.0743033215,2:0.0915026059,(3:0.1914410669,(5:0.1777184262,6:0.1838462857):0.1485494785):0.0918514854)
(1:0.0756168911,2:0.0841797741,(3:0.1691311295,5:0.5191800351):0.1199704402)
(1:0.0816823117,2:0.0894175696,(3:0.2250583825,6:0.4284300328):0.1303529147)
(1:0.0473793760,2:0.1221534995,(3:0.3521237597,6:0.8561282062):0.2520581293)
(1:0.0919751008,2:0.0791640312,((3:0.0573051398,4:0.0758645274):0.1505842172,(5:0.1977747188,6:0.3220617137):0.1403603358):0.1330434860)
(1:0.1141650703,(3:0.1061351773,4:0.0425432480):0.0646468307,6:0.3917983262)
(1:0.0594447212,2:0.0526887298,((3:0.0715555323,4:0.0665038180):0.1069502767,6:0.3883358619):0.1384713106)
(1:0.0498697475,2:0.0444820784,((3:0.0218814849,4:0.0451442436):0.0354349595,(5:0.1091558339,6:0.1975063654):0.4068819237):0.0249342074)
(1:0.0771558621,2:0.0420986213,(3:0.1663400195,(4:0.2667387308,5:0.1846591994):0.1370108065):0.0656143217)
(1:0.0530726503,2:0.0496211765,(3:0.1043717166,5:0.2041550281):0.0859740768)
(1:0.3739992578,2:0.1128286703,(5:0.1527933169,6:0.4081990922):0.0999076930)
(1:0.0712422443,2:0.1008945621,(3:0.1970616095,5:0.3121659774):0.1490510451)
(1:0.1401751995,(3:0.1699975997,4:0.0459715349):0.0710809799,5:0.3383857148)
(1:0.0601779489,2:0.0577646301,((3:0.0750375344,4:0.0625487477):0.1103602270,6:0.3227370581):0.0739976869)
(1:0.0422390509,2:0.0482579670,((3:0.0387527388,4:0.0545725953):0.0651838337,5:0.2391329602):0.0207813507)
(2:0.2389950885,(3:0.1892505505,4:0.0755977668):0.0787354117,(5:0.1933536658,6:0.2668955095):0.4041800336)
(1:0.0408556359,2:0.0337456748,(3:0.1064475160,5:0.1916663546):0.0667851768)
(1:0.1336712841,2:0.1070248758,(3:0.1142537311,5:0.3703844178):0.0879331286)
(1:0.0742581782,2:0.0539946943,(3:0.1866092935,(5:0.2531025197,6:0.1739773763):0.3075861531):0.0773479001)
(2:0.0719504103,3:0.1061393715,(5:0.0568858697,6:0.0976085175):0.0665273158)
(1:0.0847836353,2:0.0649399466,(5:0.1087855694,6:0.6157413002):0.7644810405)
(1:0.0600702437,2:0.1918487901,(3:0.3829609436,5:0.5015175724):0.3151850699)
(1:0.0398072832,2:0.0362485964,(5:0.1198709310,6:0.1674836315):0.1769180217)
(1:0.0721906876,2:0.0993593702,(3:0.2934420310,5:0.5734332137):0.1283910738)
(1:0.0027882343,2:0.1240901039,(5:0.1131467202,6:0.5356980932):1.0366027473)
(1:0.0414293174,2:0.0677588359,(5:0.1480967738,6:0.2164001414):0.4544898746)
(1:0.0750552415,2:0.0602301404,(3:0.0587171288,4:0.0989034175):0.1648914381)
(1:0.1063015239,2:0.0599106430,(3:0.1052724531,(5:0.1818080665,6:0.1868843898):0.5525084072):0.0948468374)
(1:0.2360788712,4:0.2662872985,(5:0.1460167001,6:0.5829584866):0.4081395904)
(1:0.2062518878,(3:0.0479227048,4:0.0514148994):0.2195608359,(5:0.2603927021,6:0.1347815227):1.1632273634)
(1:0.2302188095,3:0.1703160528,(5:0.1933010100,6:0.1666491541):0.1579729419)
(1:0.0705363859,2:0.0716061841,(5:0.2458814343,6:0.2170860510):0.1738092099)
(1:0.1071389625,2:0.0536876824,(3:0.1979853051,5:0.5148309835):0.0540801406)
(1:0.0528206573,2:0.0522745772,(5:0.2459407620,6:0.2026596148):0.2239016206)
(1:0.0591554879,2:0.0550212104,(5:0.1313071280,6:0.2000499836):0.3131371336)
(1:0.0701655867,2:0.0582916189,(5:0.1583205305,6:0.3050225294):0.3130965413)
(1:0.0527403208,(2:0.0841982640,3:0.9066776614):0.1092971202,5:0.2507878890)
(1:0.6257204999,3:0.0556036977,(4:0.0654393491,(5:0.2665580848,6:0.3894163047):0.1807696253):0.0381010326)
(1:0.0903147233,2:0.1429578788,((3:0.0857855026,4:0.1280201879):0.1530894999,5:0.5787283776):0.1822862030)
(1:0.0819454502,2:0.0419668194,(3:0.4365415909,6:0.2943436218):0.1010622345)
(1:0.1060725579,2:0.1112467358,((3:0.0787189338,4:0.0627079263):0.1054387335,5:0.3436613429):0.1014545018)
(1:0.2983073616,2:0.3447151419,(5:0.2963409962,6:0.1604147420):0.4919941886)
(1:0.0527255009,2:0.0380882727,((3:0.0463126029,4:0.0501685500):0.1464316196,5:0.2547964975):0.0729504806)
(1:0.0536332439,2:0.0408689347,((3:0.0343663087,4:0.0586520585):0.0780842433,5:0.2745282380):0.0762717647)
(1:0.0348666968,2:0.0626660736,((3:0.0791417552,4:0.0747535522):0.0680411641,5:0.3570925417):0.0848961998)
(1:0.0572489281,2:0.0932482542,(4:0.1897097469,5:0.3684465085):0.1853561382)
(1:0.9492702456,(3:0.1143908056,4:0.3526068137):0.5023786233,5:0.2981590510)
(1:0.3398816345,(3:0.0810053917,4:0.0724021416):0.3933862654,5:0.3361073509)
(1:0.0614482054,2:0.1652252011,(3:0.0851532829,4:0.1612004390):0.2846005830)
(1:0.0338852402,2:0.0518000593,(3:0.0581916077,4:0.0573273744):0.1640760131)
(1:0.0302552344,2:0.0596914196,((3:0.0210191456,4:0.0462088976):0.0540432940,6:0.2287950537):0.0564301919)
(1:0.0404644120,2:0.0817625458,((3:0.0618213790,4:0.1304668572):0.1106889500,6:0.7431149081):0.1019612437)
(1:0.1939131689,(3:0.0624386711,4:0.0517048334):0.0824398500,6:0.2684232957)
(1:0.1645499645,(3:0.2008855908,4:0.0815789087):0.0889431350,6:0.4999092415)
(1:0.1708634156,3:0.2121724855,(5:0.4384839613,6:0.4111368806):0.4463011829)
(1:0.0902830322,2:0.0851744653,(3:0.2587428737,6:0.3978876785):0.2414150790)
(1:0.1034454383,2:0.2222852846,(3:0.2435798803,5:0.2636908447):0.3418753089)
(1:0.2025603662,4:0.2423537704,(5:0.2214939729,6:0.2418951241):0.1882424237)
(1:0.2388571395,4:0.1662732635,(5:0.3026858723,6:0.2627432561):0.2313336637)
(1:0.1508044112,2:0.0918283723,(5:0.2666604497,6:0.1853439191):0.3956948327)
(2:0.1543538446,4:0.1001635009,(5:0.1401010654,6:0.1920719243):0.1397151664)
(2:0.0951051730,4:0.0889502117,(5:0.1393317171,6:0.0942630262):0.1343291700)
(1:0.0835238379,2:0.0783178499,(4:0.1429080503,5:0.2625401607):0.0998250272)
(1:0.1094787491,2:0.3345104913,((3:0.0507188658,4:0.0679252612):0.0852783165,5:0.2741743980):0.0891714465)
(2:0.1748074530,(3:0.0672429940,4:0.0913811939):0.0991238453,6:0.2842501834)
(2:0.2045432871,(3:0.1105836488,4:0.0906609809):0.2350702654,5:0.8706335739)
(2:0.2415300633,3:1.0955147148,(4:0.3790132112,5:0.8498238589):0.1914968427)
(1:0.0409679642,2:0.0629455878,(4:0.1276986124,6:0.2513372769):0.0845094769)
(1:0.1454651016,2:0.0834568632,(3:0.0675138002,4:0.0506221158):0.3743688896)
(1:0.3616862836,(3:0.0995936528,4:0.0865308534):0.0791576553,6:0.6684288488)
(1:0.0749778528,2:0.0724399928,((3:0.1016415741,4:0.0808774286):0.1201950932,6:0.7751630542):0.0958963201)
(1:0.6940138981,(3:0.1082908950,4:0.0424102584):0.1245674610,6:0.5719771823)
(1:0.0628746710,2:0.0640251714,(4:0.3192419118,6:0.3444157372):0.0870086006)
(2:0.5324948467,3:0.0995022125,(4:0.0000028459,6:1.7190553313):0.1087401167)
(1:0.2981220938,(3:0.1003820775,4:0.0686170068):0.0900456791,6:1.0595521439)
(1:0.2450256211,(3:0.0031623722,6:0.6946375661):0.0432005704,4:0.0580657583)
(1:0.1082288931,2:0.0782216425,((3:0.0781394123,4:0.0707500784):0.1549459884,6:0.4785150621):0.0959815206)
(1:0.2690734043,(3:0.0428781840,4:0.0953821857):0.1189486773,6:0.4067767460)
(2:0.2887508378,(3:0.0659320623,4:0.0499541859):0.0861813313,6:0.2961738757)
(2:0.1667365720,(3:0.0526087794,4:0.4994309757):0.0826671778,6:0.2524817966)
