# Supplementary material for: The Chloranthus sessilifolius genome provides insight into early diversification of angiosperms
Source: Nat Commun. 2021 Nov 26;12:6929. doi: 10.1038/s41467-021-26931-3 (PMC8626421; doi:10.1038/s41467-021-26931-3)
Supplement: Supplementary file 4 — Source Data [file 41467_2021_26931_MOESM4_ESM.zip › Fig. 2b and Supplementary Figure 18a/Elaeis_Ceratophyllum.nwk]

(1:0.1181954570,(3:0.0421518072,4:0.0390655756):0.0597858050,(9:0.0495129901,11:0.0276226125):0.2810919291)
(1:0.0541253931,2:0.0535021606,(4:0.1268534454,11:0.6067242363):0.1884598735)
(1:0.1927228326,3:0.1904492319,(9:0.0399911576,11:0.0241038634):0.7352390221)
(1:0.0884212525,(3:0.0012508872,4:0.1565124477):0.0848040776,(9:0.0148935111,11:0.0258109845):0.2415734792)
(1:0.1606395108,(3:0.0292833500,4:0.0717614015):0.0813742653,(9:0.0207688822,11:0.0175525832):0.3604730172)
(1:0.0457543522,2:0.0729584160,(9:0.0196763485,11:0.0263969744):0.5242997817)
(1:0.0854493397,(3:0.0388427078,4:0.0314318349):0.1085657469,(9:0.0211620598,11:0.0200705629):0.2736158144)
(1:0.1746586255,3:0.1614081204,((4:0.1986974821,6:0.6517886205):0.0422700426,9:0.3328241830):0.1049383516)
(1:0.0570134727,2:0.0598818937,(9:0.0299834622,11:0.0527134397):0.8105599118)
(1:0.0690630318,2:0.0536030882,(4:0.1772666921,((5:0.0288828476,6:0.0787288451):0.3163208349,(9:0.0462022117,11:0.0190075940):0.8029525473):0.2207496303):0.0985873549)
(1:0.0814387048,2:0.0345516768,((3:0.0696904196,4:0.0877821261):0.1085913754,(5:0.0612828035,6:0.0273778710):0.4474775463):0.0965977375)
(1:0.0408794627,2:0.0500665353,(5:0.0222291781,6:0.0246437081):0.3380841690)
(1:0.0602086675,2:0.1637221937,(3:0.0539668612,4:0.0464448223):0.1524349306)
(1:0.0233463977,2:0.1094570089,(3:0.0555655360,4:0.0340647244):0.0699679250)
(1:0.1145708481,2:0.0694868279,((3:0.1149169464,4:0.0868253484):0.1061741518,10:0.5443655533):0.1602105244)
(1:0.0476724570,2:0.0440648681,(9:0.0512986166,10:0.0386447016):0.5415854887)
(1:0.0971167121,2:0.0622772742,(3:0.0763286606,4:0.0654944972):0.2477900861)
(1:0.1887973207,3:0.1207083564,(5:0.2067098857,(9:0.0264670651,10:0.0195024302):0.1465773514):0.2083055556)
(1:0.0488338730,2:0.0501504701,(4:0.1123091511,(6:0.2771133972,8:0.1981809264):0.0971801484):0.0801636679)
(1:0.2701444031,(3:0.0884650096,4:0.1011830491):0.2221074521,8:0.6328332476)
(1:0.0216313596,2:0.0375657289,(3:0.0236802285,4:0.0882317630):0.1111730273)
(1:0.0526718232,2:0.0468603264,(3:0.0402470357,4:0.1387515106):0.1458361302)
(1:0.0450374778,2:0.0489951432,(5:0.0748006641,6:0.3081210961):0.1940421493)
(1:0.0491219304,2:0.0267635976,(4:0.2005281829,6:0.2337790612):0.0718881033)
(1:0.0593055504,2:0.0752187605,(5:0.0447402231,6:0.0113243688):0.6255969424)
(1:0.1778281400,(3:0.0621071370,4:0.0596791488):0.0822580605,6:0.6281368305)
(1:0.1987085492,(3:0.0638788602,4:0.0429311297):0.0606767135,(5:0.0182226418,6:0.0277276702):0.3353724493)
(1:0.1329670689,5:1.5103209230,(9:0.0387940945,10:0.0213022562):0.2476291649)
(1:0.1939339830,(3:0.3959991348,4:0.0946233562):0.1235290042,(5:0.0227531587,6:0.0474215924):0.3531714930)
(1:0.0527798023,2:0.0437192671,(4:0.1221933036,(9:0.0285375017,10:0.0157276853):0.3792349736):0.0553551219)
(1:0.0825963699,2:0.1082555640,(3:0.2852588669,(6:0.5196109040,(9:0.0305253936,10:0.0341465949):0.3825964400):0.1810714992):0.1017853964)
(1:0.1486168833,2:0.0441649418,(5:0.0197559544,6:0.0720182282):0.3120911777)
(1:0.0632968964,2:0.0270620033,(6:0.1303510108,8:0.0973909086):0.1661862555)
(1:0.0764952229,2:0.0489780445,(3:0.0619924752,4:0.0656935456):0.3050761173)
(1:0.3363300915,(3:0.0535080034,4:0.0934574295):0.1418427361,(7:0.0503717855,8:0.0339152145):0.7357447000)
(1:0.1387573995,(3:0.0443158694,4:0.0520238099):0.1092329553,(7:0.0142341492,8:0.0319069136):0.3786343203)
(1:0.0636339040,2:0.0807541919,(7:0.0201444758,8:0.0520104774):0.6444283301)
(1:0.1058025896,3:0.0781060643,((5:0.0032138837,6:0.0534664498):0.1581885136,((7:0.0107842670,8:0.0214606617):0.0885398159,(9:0.0274252557,10:0.0080952374):0.1632211776):0.0315898022):0.0425162021)
(1:0.2232513254,(3:0.1002664742,4:0.0569598147):0.0624957310,(9:0.0361185794,10:0.0527424112):0.4600590725)
(1:0.0472589286,2:0.0857289259,(3:0.2008636268,(9:0.2573730749,11:0.2254632197):0.1902212581):0.0965648567)
(1:0.0573451613,2:0.0688461674,(3:0.1733486550,(7:0.0443994798,8:0.0166948177):0.5041367995):0.1833280933)
(1:0.0744456064,2:0.0590573248,(11:0.0277038519,12:0.0525714736):0.5774360590)
(1:0.0437864449,2:0.0435885585,((9:0.0298459478,10:0.0200801116):0.1662244721,12:0.1703543859):0.1966563857)
(1:0.1465936460,2:0.0641971867,(4:0.1249863906,((5:0.0190297525,6:0.0287174549):0.1668371183,8:0.2252661462):0.2039267188):0.1038059209)
(1:0.2082583408,(3:0.0735908079,4:0.0784263092):0.1847617334,((5:0.0463473958,6:0.0382939122):0.4844313648,((9:0.0419277244,10:0.0501241311):0.7070224462,12:0.5540916671):0.1894271864):0.1394437011)
(1:0.1104148690,2:0.1048083700,(3:0.1748176358,((9:0.0348478460,10:0.0468685967):0.3025487797,(11:0.0338293659,12:0.0322902935):0.2264177947):0.2429170623):0.2440249132)
(1:0.0834035551,2:0.0872961315,((3:0.0760719224,4:0.1248799497):0.2119836649,12:0.7510318295):0.1415999240)
(1:0.3206827719,(5:0.0065779542,6:0.0495932011):0.3285453144,(7:0.0247370191,8:0.0307218245):0.1744407451)
(1:0.1897419788,(3:0.0601797959,4:0.0740791305):0.1346882006,(9:0.0256914292,10:0.0321334197):0.5768404277)
(1:0.0373094773,2:0.1128833823,(4:0.1690383070,(8:0.4109757578,(9:0.0428956115,10:0.0143648058):0.2301579258):0.1312659410):0.1308552483)
(1:0.0444080142,2:0.0525036936,(7:0.0202487385,8:0.0222866247):0.4239325357)
(1:0.0834381017,2:0.0498915274,((3:0.0594367670,4:0.0644624405):0.0813041143,10:0.5977636495):0.1174349566)
(1:0.0965081550,2:0.0854148811,((7:0.0635059243,8:0.0216883256):0.5578552541,(9:0.0247115912,10:0.0711695324):0.4342167964):0.4367945895)
(1:0.1405031099,4:0.1345277432,(7:0.0419911679,8:0.0598888697):0.3404404146)
(1:0.0653472546,2:0.0478039046,(3:0.1462848085,(11:0.0178324406,12:0.0311397862):0.3922013894):0.0640617781)
(1:0.1422907115,3:0.1372733991,(9:0.0639313646,10:0.0318622980):0.2725761905)
(1:0.0525872148,2:0.0572635027,((3:0.0565351003,4:0.0577793419):0.0656195788,(11:0.0176669480,12:0.0388874597):0.2743070010):0.0811139578)
(1:0.1006795971,3:0.1563995377,(7:0.0197313152,8:0.1316860670):0.2130860749)
(1:0.0835216639,2:0.0645868309,((3:0.1012647552,4:0.0890825339):0.1900701951,6:0.7176493682):0.1226838669)
(1:0.0662883994,2:0.0506125311,(3:0.1622918252,((9:0.0374186905,10:0.0256628205):0.2454155909,(11:0.0180994215,12:0.0340734273):0.1837166440):0.2517356944):0.1234190258)
(1:0.0495543192,2:0.0348207200,(3:0.0406537881,4:0.0545472812):0.1558934275)
(1:0.3699557863,3:0.2662707625,(9:0.1337234481,12:0.2016310292):0.4660606297)
(1:0.1022908380,2:0.1520563842,(3:0.0699357094,4:0.0680941546):0.2673617336)
(1:0.0623015362,2:0.0444327266,(3:0.0461623477,4:0.0916445203):0.1502626293)
(1:0.1518676307,2:0.1052465243,((3:0.0764537480,4:0.0894979439):0.0650672583,12:1.2375596195):0.3877564667)
(1:0.1428547608,2:0.0858745797,((3:0.0800623934,4:0.0776300106):0.1261698726,12:0.8737368381):0.1850307936)
(1:0.0867508663,2:0.0688070231,(3:0.0689034696,4:0.0792427428):0.2523144144)
(1:0.0185930289,2:0.0541862924,(3:0.0412693782,4:0.0331976750):0.0913590429)
(1:0.0712720831,2:0.0677531644,(4:0.2672828511,(9:0.0271629800,10:0.0368969018):0.6739533770):0.1956745381)
(1:0.0910074465,2:0.0404318404,((3:0.0194306455,4:0.0490712967):0.0822218704,(((7:0.0137182400,8:0.0250901260):0.1415808952,(9:0.0112781472,10:0.0225672201):0.2420899516):0.0515424560,12:0.4615652033):0.0835191537):0.0619299514)
(1:0.0738542782,2:0.0621931582,((7:0.0295241836,8:0.0506940510):0.4118820499,11:0.4126478846):0.2098159902)
(1:0.0681645283,2:0.0260830952,(11:0.0466540619,12:0.0078644601):0.3431212079)
(1:0.2742368683,4:0.2240307103,((7:0.0296344985,8:0.0226471746):0.5156097161,(9:0.0347703730,10:0.0385232162):0.4802893091):0.3529527317)
(1:0.0869741200,2:0.0962628752,(9:0.0829879463,10:0.0095292518):0.8738480419)
(1:0.0668852742,2:0.0700382873,(9:0.0199567022,10:0.0400953416):0.6919848635)
(1:0.0450403468,2:0.0716467199,((3:0.0325625578,4:0.2781874034):0.0992011144,(((5:0.0213998081,6:0.0309592537):0.2234444468,(7:0.0647672230,8:0.0199006264):0.3049127471):0.1004822032,(9:0.0749417415,10:0.0061731810):0.3392831811):0.1313735331):0.0656624896)
(1:0.1626968297,3:0.1387091908,(9:0.0442641910,10:0.0220929877):0.3300335317)
(1:0.0620476257,2:0.1668406156,(5:0.3296839712,(7:0.0303370650,8:0.0230944632):0.1054146413):0.2881255301)
(1:0.1293959709,(3:0.0411670798,4:0.0470328566):0.0759472677,(9:0.1665547463,10:0.0000027184):0.2615495226)
(1:0.0750342839,2:0.0377022566,(5:0.0058953113,6:0.0590178316):0.7047782254)
(1:0.1728033384,2:0.0930152181,(11:0.0243527114,12:0.0295096993):0.5244035851)
(1:0.0541382662,2:0.0737876568,(4:0.1806598092,((5:0.0308804850,6:0.0357018194):0.3638071906,(9:0.3035567096,(11:0.0193174753,12:0.0676824322):0.2049721878):0.0997874898):0.3191055329):0.0380857620)
(1:0.1944866218,(3:0.0976413888,4:0.0548865865):0.0996232451,8:0.5199758576)
(1:0.0936736447,2:0.0871614892,(11:0.0434430429,12:0.0560983723):0.6007082215)
(1:0.0481759107,2:0.1012540059,((5:0.0000026517,6:0.0546818817):0.3115834351,9:0.5541276487):0.3697453087)
(1:0.0491132807,2:0.0828160131,(5:0.0211568785,6:0.0291348196):0.5690785294)
(1:0.0610545037,2:0.0575164746,(3:0.3566291983,8:0.4013321181):0.0897472083)
(1:0.1439608916,3:0.1769347468,(5:0.0147229818,6:0.0381319869):0.4795516989)
(1:0.0536646634,2:0.0182628917,(7:0.0216436611,8:0.0157443152):0.3813268909)
(1:0.0810545978,2:0.0669508332,(7:0.0592306632,8:0.0467581055):0.5470803689)
(1:0.1028953262,2:0.0205341719,(7:0.0248000146,8:0.0186493082):0.3328529201)
(1:0.0597079692,2:0.1353869120,(3:0.1756486739,(5:0.0506463583,6:0.0232790197):0.5283589722):0.1356006405)
(1:0.0554660891,2:0.0831803173,(5:0.0319407000,6:0.0459866717):1.0183673887)
(1:0.2848740570,(3:0.0532427943,4:0.0679579385):0.0821887817,5:0.4743862039)
(1:0.6932884693,5:0.7215171190,(6:0.8951552236,(7:0.0268785416,8:0.0335631338):0.5175223174):0.1828774821)
(1:0.0443719672,2:0.0396632638,((3:0.0323270289,4:0.0420038892):0.0633995655,((5:0.2831189373,(7:0.0277048291,8:0.0121429315):0.2284109650):0.0712606789,9:1.3293610857):0.0228053171):0.0642513855)
(1:0.1173972911,(3:0.0367451213,4:0.0702663587):0.0464315261,6:0.8655117772)
(1:0.0392997653,2:0.0401867925,(3:0.0593358593,4:0.0491486854):0.2238428823)
(1:0.1863357340,(3:0.0573810738,4:0.0788812443):0.1014008058,((5:0.0433600284,6:0.0814188418):0.2851892336,9:0.5062443599):0.2659910387)
(1:0.0417208701,2:0.0467472330,(3:0.1432540119,7:0.4483007920):0.0764691480)
(1:0.2275335392,4:0.1940198463,(7:0.0241299129,8:0.0395572158):0.6453708059)
(1:0.1927097634,(3:0.0576261441,4:0.0697567687):0.1146204531,(5:0.0392045300,6:0.0387915201):0.4137476029)
(1:0.0657378474,2:0.1097553455,((3:0.1053331026,4:0.0609908471):0.0883596411,((5:0.0192869015,6:0.0501797600):0.3861427520,(7:0.0368728153,8:0.0417515652):0.2942840859):0.2744329601):0.2343662526)
(1:0.0443285698,(2:0.1499985917,(9:0.0000021455,11:0.0431887328):0.2865665602):0.2012528470,(3:0.0504490761,4:0.0345880939):0.1421380533)
(1:0.2610616021,((3:0.2417310614,5:0.5464319426):0.1131170751,6:0.6069905784):0.2228396539,4:0.1965866547)
(1:0.2260487002,3:0.1413588879,(9:0.0549387890,11:0.0124423431):0.4799472349)
(1:0.0640435594,2:0.0516044373,((3:0.0420001361,4:0.0479541436):0.0828259388,(6:0.2899370839,11:0.2046429314):0.1004693760):0.0959598339)
(1:0.0818714067,3:0.1023564535,(5:0.0494126789,6:0.0000020079):0.2810465315)
(1:0.1022762039,(3:0.1495189573,4:0.0265077430):0.1085178751,9:0.2302547953)
(1:0.0491494049,2:0.0937750248,(3:0.1930579225,(9:0.0329928602,11:0.0438886618):0.5761917921):0.1037052005)
(1:0.0588847486,2:0.0854926674,((3:0.0650009570,4:0.0784452893):0.0928730488,6:0.6659101731):0.1071926699)
(1:0.0316920841,2:0.0644279949,(5:0.0260383445,6:0.0140845417):0.6797887843)
(1:0.0840821869,2:0.0873658151,(3:0.0927650065,4:0.0992488885):0.3138330214)
(1:0.0643252699,2:0.0817175617,(3:0.1841573369,(5:0.2645150630,6:0.3696632870):0.1948503187):0.0737205410)
(1:0.0471631774,2:0.0440062450,((3:0.0866319002,4:0.0580503276):0.1054867311,(5:0.0613114041,6:0.0163957697):0.3231472196):0.1028894682)
(1:0.1097476694,3:0.1478990631,(5:0.0394638780,6:0.0313672471):0.2820757095)
(1:0.0536456905,2:0.0254139808,(5:0.0218704652,6:0.0295933899):0.4475634183)
(1:0.0460035910,2:0.0369592659,((3:0.0563189202,4:0.0466338558):0.0428933189,(5:0.0239392679,6:0.0121976251):0.2181835887):0.0812528057)
(1:0.0467783553,2:0.0483475221,(5:0.0135443748,6:0.0207346802):0.5150393431)
(1:0.0451434964,2:0.0661701074,(3:0.1355301496,4:0.0583171174):0.3490819445)
(1:0.0392244387,2:0.0297580384,(5:0.4788031843,11:0.1115707309):0.1452032223)
(1:0.0294736782,2:0.0503024953,((5:0.1263408277,6:0.6581244775):0.0589518312,(11:0.0133999483,12:0.0245850107):0.1475863316):0.1167255158)
(1:0.0341393314,2:0.1035245363,(3:0.2743924691,(11:0.0288008975,12:0.0812070873):0.6429884814):0.1227189251)
(1:0.0429259808,2:0.0784003240,(11:0.0607990768,12:0.0463872827):0.4638198381)
(1:0.4855629864,((5:0.0428321622,6:0.0349551935):0.3575802487,8:0.8441795829):0.0995661360,7:0.5173420089)
(1:0.0444148589,2:0.0467240060,(3:0.3930317516,7:0.2253782603):0.0996757814)
(1:0.0420025743,2:0.0928268335,(3:0.0348492309,4:0.0652742327):0.2239552492)
(1:0.0292932451,2:0.0399985712,(3:0.0745719773,(7:0.0187251767,8:0.0168190560):0.4438004807):0.0565276232)
(1:0.0445326395,2:0.1048309755,((3:0.0425881609,4:0.0529180746):0.0557380376,(5:0.4444746403,(8:0.3734391095,10:0.3260789251):0.0752147375):0.1927559167):0.0766395472)
(1:0.0625248694,2:0.0754921466,(7:0.0416279364,8:0.0301618788):0.4716345073)
(1:0.0701165617,2:0.0933001022,((3:0.0662397828,4:0.0863022770):0.1253800983,6:0.5791817634):0.0920228634)
(1:0.0724947159,2:0.0678053363,((3:0.0600798535,4:0.0505038220):0.0837268098,(7:0.0322012439,8:0.0305241357):0.4001125569):0.1381851085)
(1:0.3015333936,(4:1.0766080849,8:0.0000021514):0.0175002452,7:0.0261638178)
(1:0.0398652942,2:0.0464637279,((3:0.0479876280,4:0.0415276912):0.0449843692,((9:0.0431539158,10:0.0240459888):0.1779899396,(11:0.0235835791,12:0.0408065032):0.1180553290):0.1655437435):0.0745709516)
(1:0.0872921577,2:0.0979858635,(5:0.7426259555,((9:0.0516250309,10:0.0619894648):0.2866969231,(11:0.0534736739,12:0.0336946329):0.2453487931):0.2088934808):0.4129744159)
(1:0.1773242722,3:0.1985563137,(9:0.0365361167,10:0.0372412961):0.4178843151)
(1:0.0680721980,2:0.0555062829,(4:0.2171830711,(5:0.4080198142,10:0.8284316049):0.0971720806):0.0905591391)
(1:0.1503798974,2:0.0895271415,(3:0.1067084102,4:0.0759928055):0.3403375180)
(1:0.0896048731,2:0.0767761132,((3:0.1134563371,4:0.0705851873):0.1338495377,(9:0.0226460289,10:0.0355706193):0.6807836484):0.0975711788)
(1:0.0404433397,2:0.0743560762,((3:0.0466593903,4:0.0416470559):0.0674229031,(9:0.0198228378,10:0.0150706762):0.2423631859):0.0482079490)
(1:0.3450599815,3:0.0318388282,(4:0.0000027652,11:0.8389732830):0.0593028639)
(1:0.0486975159,2:0.0388661196,((3:0.0871986178,4:0.0628196554):0.0584205107,(5:0.1838359035,7:0.1696836258):0.2005637364):0.0605000002)
(1:0.0694547496,2:0.0563684744,(3:0.0465834645,4:0.0519327198):0.1894200843)
(1:0.0460792164,2:0.0612389049,(3:0.0534867094,4:0.0511228734):0.2091721108)
(1:0.0806383402,2:0.0640690648,((3:0.0847353706,4:0.0889045299):0.1045484169,(11:0.0026189194,12:0.0463274526):0.5135590320):0.1778650452)
(1:0.0967582203,2:0.0671701725,((3:0.0462444051,4:0.0700622689):0.1593568882,(7:0.0136477245,8:0.1340980367):0.7665428860):0.0904394811)
(1:0.0717772349,2:0.0885558801,(5:0.0308238298,6:0.0298846208):0.6261778524)
(1:0.2202550323,3:0.1958917249,((5:0.0347697662,6:0.0210143286):0.1848015232,8:0.3714785776):0.3067918950)
(1:0.0456166162,2:0.0803573117,(3:0.1810234159,((5:0.0259630580,6:0.0516965466):0.2487641878,10:0.3910704245):0.2040359211):0.0667511966)
(1:0.0549646028,2:0.1215894900,(3:0.3964488405,5:0.8479582573):0.0296322395)
(1:0.0497786818,2:0.0704811143,((7:0.0418654571,8:0.0331972878):0.6190446941,10:0.4602390450):0.4086739868)
(1:0.1857769549,3:0.1976448924,(7:0.0534253799,8:0.0328479451):0.4927627924)
(1:0.0909284100,2:0.0955644513,(3:0.1856694422,(11:0.4443540820,12:0.4883713316):0.3695241456):0.0954908361)
(1:0.1112109822,2:0.0805123615,(3:0.2251885206,12:0.8242615997):0.1125083521)
(1:0.0333504270,2:0.0684842114,(5:0.0133048063,6:0.0189175334):0.2183072476)
(1:0.0168077960,(2:0.0455473178,3:0.1549821248):0.0229367447,(5:0.0240562080,6:0.0622738042):0.4137927138)
(1:0.0450316695,2:0.0522755747,(6:0.0956055630,8:0.2485590842):0.1603651841)
(1:0.0531102394,2:0.0400864510,(5:0.0169862939,6:0.2312032092):0.4401996298)
(1:0.0903570244,2:0.0653945259,(7:0.0237194183,8:0.0392928573):0.5590217935)
(1:0.0485725152,2:0.0680654093,(3:0.1184600498,(7:0.0414481996,8:0.0186242713):0.2826105950):0.0805918829)
(1:0.1069376518,2:0.0748040314,(7:0.0073777461,8:0.0373962112):0.7119439256)
(1:0.0000026555,2:0.1466845739,(7:0.0440084380,8:0.0164874562):1.0619858019)
(1:0.3401651034,(5:0.0488153420,6:0.0266227168):0.1827085434,8:0.2296938053)
(1:0.0757127586,2:0.0778138569,(5:0.0382763909,6:0.0375614454):0.7706467472)
(1:0.2003801507,2:0.0406719507,(10:0.1726486078,12:0.1729258454):0.1832879624)
(1:0.1202441795,2:0.0675540429,(11:0.0193016746,12:0.0414224513):0.6482267492)
(1:0.0821878316,2:0.0651034262,(11:0.0041313624,12:0.0403213828):0.7184797055)
(1:0.0292231847,2:0.0781653219,(10:0.1975005275,(11:0.0415275569,12:0.0173683239):0.3076375684):0.4037301364)
(1:0.0593815534,2:0.1279725539,((5:0.0482875714,6:0.0269477840):0.3132679186,(7:0.0432407541,8:0.0743705382):0.2911655849):0.6952190776)
(1:0.0539241643,2:0.0635791757,((5:0.0263071514,6:0.0139875589):0.1119157280,8:0.2403322820):0.2158309884)
(1:0.1160034191,2:0.0606032019,((5:0.0159003989,6:0.0256070904):0.1617670690,8:0.3584326625):0.5989197639)
(1:0.0373490213,2:0.1145479448,(5:0.0337950937,6:0.0301374421):0.9358713192)
(1:0.0388007540,2:0.0462530018,((5:0.0416972447,6:0.0431083622):0.1301282236,8:0.2611871656):0.1851110575)
(1:0.0522790821,2:0.0955576293,(5:0.0411660992,6:0.0235284290):0.6701179063)
(1:0.0397088782,2:0.2629882445,(5:0.1854169377,7:0.2096164655):0.1893187028)
(1:0.1161157265,(3:0.1009479197,4:0.0326017813):0.0531496553,(5:0.0271990637,6:0.0203654099):0.2010107948)
(1:0.0355677641,2:0.0396571074,(5:0.0000016564,6:0.0449529215):0.5481373340)
(1:0.0570282787,2:0.0496374811,(5:0.0165174391,6:0.0240790202):0.5070218208)
(1:0.0420990121,2:0.0351576258,((3:0.0481570404,4:0.0566335186):0.0603526815,7:0.3554558443):0.0679253930)
(1:0.0802022517,2:0.0477982045,(3:0.0488425328,5:1.0110450758):0.1606555228)
(1:0.0408254005,2:0.0675945005,(5:0.0191453088,6:0.0521992252):0.4117009886)
(1:0.0525342617,2:0.0650665955,(5:0.0337775014,6:0.0345749006):0.3758275406)
(1:0.2562495296,(3:0.1161034040,4:0.1046476136):0.1626552474,(5:0.0437481074,6:0.0180532502):0.4467742380)
(1:0.0993013922,4:0.1512999304,(5:0.2654137504,7:0.1732014343):0.2577641091)
(1:0.4009029152,3:0.1100672250,(4:0.0911850583,6:1.2854537857):0.0356292587)
(1:0.1685772149,(3:0.0871812520,4:0.0816259374):0.1635444311,(5:0.0638281467,6:0.0307215018):0.6342450165)
(1:0.2116671251,(5:0.4106688576,10:0.2811156841):0.3484020227,6:0.1542816539)
(1:0.1007493611,(3:0.0963460315,4:0.0662610402):0.2552115517,((5:0.0541082620,6:0.0055814327):0.2366535483,7:0.2354123029):0.3742882152)
(1:0.2885891000,3:0.1459517308,(5:0.0196284057,6:0.0904416067):0.6032585204)
(1:0.5313697709,(5:0.0294960855,6:0.0279488179):0.3412734771,(10:0.4008266630,11:0.2218753749):0.0850203415)
(1:0.0844741347,4:0.0747001274,((5:0.0399765690,10:0.0270259285):0.2843235042,(7:0.0430243897,8:0.0437417051):0.3141561981):0.5174123515)
(1:0.4241523761,(5:0.0410055476,6:0.0303217200):0.2781804167,(10:0.2891874710,11:0.3079521666):0.1224224796)
(1:0.0664475864,4:0.1371232624,(7:0.0419012781,8:0.0229822660):0.5994898128)
(1:0.1470624672,4:0.1368208552,((7:0.2312869929,8:0.0332304632):0.2861648481,(11:0.0286225942,12:0.0228531434):0.2401025288):0.0907822767)
(1:0.6086298978,(5:0.0608320537,6:0.0038889519):0.1922973829,12:0.3315189250)
(1:0.0738763751,4:0.0389323300,((5:0.0175233258,6:0.0433147148):0.4038324341,12:0.4218036741):0.1440993111)
(1:0.1090179183,4:0.0445339447,(7:0.0181367651,8:0.0459862250):0.4320152776)
(1:0.0908945718,4:0.0931247205,(6:0.5982711345,(11:0.0253908847,12:0.0411928466):0.3100355136):0.1802298845)
(1:0.0292780882,4:0.0639203226,((5:0.0213628793,6:0.0372668087):0.2387163548,(7:0.0419952966,8:0.0180564088):0.2074312232):0.2722621136)
(1:0.0783507866,4:0.0652032693,(7:0.0095201782,8:0.0430150779):0.4875251314)
(1:0.1364851820,4:0.0242526572,(11:0.0198489935,12:0.0344511302):0.4976002829)
(1:0.0514452152,4:0.0837750736,(7:0.3359485673,9:0.3707702113):0.2398931275)
(1:0.8234429375,6:0.2569216317,(9:0.0216275675,10:0.0272203965):0.1410627186)
(1:0.3540708306,6:0.1972319873,(7:0.0448857066,8:0.0476184389):0.1771608677)
(1:0.3070640204,(7:0.0683735623,8:0.0181022547):0.2726007183,(9:0.0281623100,10:0.0296748515):0.3945891657)
(1:0.5016371281,6:0.2118735161,(7:0.0352646750,8:0.0159998567):0.2112519242)
(1:0.3287647590,5:0.2262716124,(9:0.0334478421,10:0.0354110819):0.2678477415)
(1:0.0529738460,4:0.0859877662,(9:0.1171439668,10:0.0224586000):0.4046705306)
(1:0.0759657855,4:0.0598253692,(5:0.2972278113,8:0.2860304838):0.3272692006)
(1:0.0626965954,4:0.1152469070,(5:0.5381383764,(7:0.0727294644,8:0.0053941782):0.3863029490):0.5508707437)
(1:0.0508428943,4:0.0438865915,(9:0.0233271841,10:0.0206647542):0.4584474849)
(1:0.0428707374,4:0.0393315898,((7:0.0394068735,8:0.0193452051):0.2279378799,(9:0.0224911886,10:0.0537081817):0.2743534379):0.1035338818)
(1:0.0871392115,4:0.0816300686,(9:0.0225338327,10:0.0543328910):0.7468910784)
(1:0.0737055526,4:0.0354351589,((7:0.0272809193,8:0.0301665470):0.3237259885,9:0.5356774279):0.3172671391)
(1:0.0572975170,4:0.0700193571,(5:0.0620996868,6:0.0364004075):0.5645859316)
(1:0.0532657733,4:0.0556087612,(5:0.0221661334,6:0.0301730424):0.4976882989)
(1:0.0449138293,4:0.2847812935,((5:0.0363209962,6:0.0132247486):0.2776432715,9:0.1517120652):0.1798264324)
(1:0.0626314937,4:0.0718722100,(5:0.0494167690,6:0.0139754979):0.6648036630)
(1:0.0525614340,4:0.0934402643,(5:0.0007134246,6:0.0591960593):0.4636259622)
(1:0.0746608146,4:0.0587219939,(5:0.0288690956,6:0.0247388223):0.4342455164)
(1:0.0425111776,4:0.0501460345,(5:0.0141649757,6:0.0288679501):0.3636976289)
(1:0.1329683596,(3:0.0485373791,4:0.0756350375):0.1403859530,5:0.4964672966)
(1:0.0585419059,4:0.0728944099,(6:0.3182392733,12:0.3543546528):0.3690173292)
(1:0.0585113917,4:0.0545073403,(11:0.0374687440,12:0.0275013973):0.4747035336)
(1:0.0963588600,4:0.0688253586,(5:0.3063843241,12:0.2833875244):0.5203861775)
(1:0.0705271502,4:0.0935713115,(5:0.4241684518,6:0.0168449477):0.5068851104)
(1:0.0285586536,4:0.0850107073,(11:0.0171271828,12:0.0716924314):0.3482354112)
(1:0.0569830526,4:0.0499034294,(11:0.0174163860,12:0.0107344623):0.3285485292)
(1:0.2164169236,(3:0.0580189588,4:0.1165303997):0.1592206249,((5:0.0288843980,6:0.0192217508):0.2527920097,(9:0.0168776364,12:0.0351473994):0.4408782402):0.3132022245)
(1:0.0593277051,4:0.0492747368,(5:0.0410691797,6:0.0160732465):0.5635456397)
(1:0.1607504387,3:0.0410145562,(11:0.8520063592,12:0.2116787266):0.1542921493)
(1:0.1197593193,(3:0.0495534754,4:0.0638655568):0.1017893809,(9:0.0135930540,12:0.0519107973):0.3829283452)
(1:0.0973467580,(3:0.1409172689,12:0.3474689999):0.0725599442,4:0.0628098710)
(1:0.0559617799,4:0.0797941935,((5:0.0133309324,6:0.0434273013):0.2980994720,11:0.5238148456):0.3776644688)
(1:0.0642002821,4:0.0951052805,(5:0.0374815273,6:0.0110901566):0.6438555307)
(1:0.2382620515,(3:0.1179979912,4:0.0449251233):0.1573578131,((5:0.0256528924,6:0.0644943903):0.3434997740,(9:0.0352833643,12:0.0346073785):0.3764091624):0.2175448250)
(1:0.0528635774,4:0.0598431156,((5:0.0213565730,6:0.0314292731):0.3813455322,10:0.2821579000):0.2014733227)
(1:0.2614177205,(3:0.0797398114,4:0.0715773716):0.1459001252,(10:0.4505192351,11:0.6180300525):0.1999417741)
(1:0.0357802340,(3:0.1086669411,((9:0.0358799180,12:0.0303951872):0.3019745439,11:0.3197626010):0.0390028630):0.0798563812,4:0.0584541451)
(1:0.0234161864,4:0.0451064340,(5:0.0327106466,6:0.0201053951):0.2769905025)
(1:0.1187008121,2:0.1940522230,(5:0.0319371645,6:0.0599103890):0.2683305398)
(1:0.0276901806,2:0.2475270510,(4:0.0342616062,8:0.3717965558):0.0246768657)
(1:0.0489651432,(2:0.1493290281,(5:0.0207973189,6:0.0405835700):0.4359096648):0.0929942641,4:0.0313925077)
(1:0.1785251214,2:0.0765953396,((5:0.1290463351,8:0.2123340901):0.0437216279,6:0.4640248814):0.1310231569)
(1:0.3842855247,2:0.1212732400,(5:0.0374546093,6:0.0171215223):0.4832830667)
(1:0.1182107679,(2:0.2672433515,(8:0.4458483773,10:0.3983571639):0.2493087745):0.1693087640,4:0.1038994665)
(1:0.1690120359,2:0.2255130458,(5:0.0229700774,6:0.0079510703):0.4979350812)
(1:0.0906430281,(2:0.2278914937,(5:0.0457654620,6:0.0240034065):0.3848900588):0.1085101749,4:0.0537026938)
(1:0.0880215701,(2:0.1640266777,(5:0.0369590690,6:0.0315578007):0.5121497258):0.1590514042,4:0.1257847299)
(1:0.0702181693,4:0.1072931486,(7:0.0400989444,8:0.0488568952):0.6230092015)
(1:0.0410170815,4:0.0768912021,(6:0.2516436741,7:0.2056355033):0.3757917698)
(1:0.0503579110,4:0.2613880600,((5:0.0303721196,6:0.0524549384):0.2388787205,7:0.2308736205):0.3035143053)
(1:0.0602493205,4:0.0356347815,(5:0.0637161035,6:0.0166107557):0.2819756492)
(1:0.1123142951,4:0.9640517149,(5:0.0139402651,6:0.0168844816):0.3043980520)
(1:0.2557480983,(5:0.0259417633,6:0.0200966022):0.1307465817,(7:0.0549892990,8:0.0284711318):0.2628434176)
(1:0.0550907968,4:0.0791989712,(6:0.1732013280,(7:0.0345200526,8:0.0315167292):0.2872421397):0.4849237590)
(1:0.1020060028,4:0.0830645447,(6:0.2693150330,(7:0.0263801730,8:0.0405021945):0.2367994093):0.5883786588)
(1:0.2518649375,9:0.3855053425,(11:0.0200619544,12:0.0669348503):0.2398755675)
(1:0.7631513991,(9:0.0344534491,10:0.0147723346):0.4627454892,(11:0.0197879533,12:0.0203424292):0.3058534072)
(1:0.3648841256,(5:0.0426756103,6:0.0470936573):0.3227943394,12:0.5492939641)
(1:0.5641928602,(5:0.0386775565,6:0.0401330417):0.2537389218,(7:0.0439333267,8:0.0267109694):0.2836854742)
(1:0.2348092494,2:0.1668807882,((5:0.0141003671,6:0.0355551918):0.1842099368,(7:0.0538907494,8:0.0406239550):0.3515464567):0.2307646563)
(1:0.7362489223,(9:0.0393091545,10:0.0504651931):0.1786091286,(11:0.0406781723,12:0.0111439908):0.2160876775)
(1:0.2043573077,(5:0.0090494449,6:0.6001480962):0.1847516358,12:0.2184061780)
(1:0.3314352252,(7:0.0990732802,8:0.0281595563):0.1267904832,11:0.1940814941)
(1:0.3004379257,2:0.2474091696,(11:0.0026088503,12:0.0664957889):0.8139756294)
(1:0.2371256224,2:0.2204216900,((7:0.0195484222,8:0.0350390111):0.2519435626,(11:0.0433023958,12:0.0142012594):0.3519879988):0.1152207750)
(1:0.5648138364,(5:0.0259731328,6:0.0281569444):0.2336146623,(7:0.0503811647,8:0.0062709997):0.3154970221)
(1:0.0752961506,2:0.0940616630,((5:0.0300035681,6:0.0195283628):0.1908037501,(11:0.0167092153,12:0.0291751153):0.1502585686):0.0792884288)
(1:0.3396991535,2:0.1964720591,(5:0.0726517555,6:0.0387950688):0.5065731717)
(1:0.3181876627,(5:0.0258004305,6:0.0323432642):0.1787608595,7:0.1920048495)
(1:0.1321942713,4:0.1284654887,(5:0.1114603200,(7:0.0474670640,8:0.0293783652):0.2708936014):0.1467773481)
(1:0.0293602410,4:0.2100358408,((5:0.0386563913,6:0.0396625359):0.1709572678,(7:0.0065121312,8:0.0525214066):0.2495959459):0.3973126296)
(1:0.2067294023,(2:0.0775436535,4:0.0793182273):0.1749254770,(5:0.0336953550,6:0.0194754744):0.6420505145)
(1:0.1407361011,4:0.1177186161,(7:0.0051672784,8:0.1978215285):0.2894313496)
(1:0.3425797658,(5:0.0327469353,7:0.0500137870):0.4332685813,6:0.3509767939)
(1:0.1697564472,(2:0.0561463912,4:0.0740066020):0.1576337378,7:0.4936064975)
(1:0.1022330727,4:0.1887678911,(5:0.2209512381,6:0.2034384962):0.0531678047)
(1:0.0821515574,2:0.1507446018,(11:0.0441453100,12:0.0322531546):0.8250348366)
(1:0.1240003262,2:0.0584492044,(11:0.0710555937,12:0.0047284158):0.3870051886)
(1:0.0675379929,2:0.0460563725,(11:0.0230393322,12:0.0374176237):0.2708461589)
(1:0.2395412000,2:0.1787880394,(11:0.0567390624,12:0.0286455650):0.9012567654)
(1:0.0747807659,2:0.1502335317,(11:0.0695914394,12:0.0033792356):0.2757995774)
(1:0.0507016587,2:0.0741052891,(3:0.1247469272,(11:0.0508380946,12:0.0265683400):0.7192636231):0.0502317483)
(1:0.1417728426,3:0.2240303998,(5:0.6476912114,(11:0.0573526535,12:0.0259744897):0.5920845665):0.2756326115)
(1:0.1407061172,2:0.1152222894,(3:0.1968973484,(10:0.4102968756,11:0.3629095469):0.3893640387):0.0723917857)
(1:0.0921274793,2:0.0662011030,(3:0.1842681364,(11:0.0599453267,12:0.0250123039):0.8169117444):0.1077938034)
(1:0.0512828948,2:0.0359070761,(3:0.0969718699,(5:0.3523743666,12:0.2278384314):0.1654005435):0.0209208214)
(1:0.0470698567,2:0.0543788981,(3:0.0659414699,(5:0.3245279070,(10:0.2719683226,(11:0.0466261789,12:0.0118206638):0.2400805572):0.0685621261):0.1695108932):0.0498212520)
(1:0.1102429431,3:0.1357860665,(5:0.2745048241,12:0.2782318647):0.1714088812)
(1:0.0573422361,2:0.0775556971,(3:0.1335012898,((5:0.0328116743,6:0.0378517958):0.2574381814,8:0.2697454212):0.1327671384):0.1017405853)
(1:0.0555732065,2:0.1732987426,(5:0.0120400354,6:0.1184212244):0.1752760087)
(1:0.0617919943,2:0.0635162778,((5:0.0341667294,6:0.0185926385):0.2053555025,12:0.6867353203):0.2363706416)
(1:0.0493958843,2:0.0272230562,(3:0.0871554129,((5:0.0080673851,6:0.0441200070):0.3831005808,7:0.4258104297):0.3074007562):0.0342756187)
(1:0.0604234398,2:0.0751799288,(3:0.2118985195,(5:0.0262131531,6:0.0394756487):0.4582053377):0.0864091525)
(1:0.0705097940,2:0.0615590527,(3:0.1951632136,((5:0.0428310309,6:0.0203848320):0.3851284766,8:0.4138450984):0.1054805642):0.1477596626)
(1:0.0502936009,2:0.0565500374,(3:0.2281141537,(5:0.2344194335,(9:0.3275285669,(11:0.0318425129,12:0.0202188095):0.2624363747):0.2247598527):0.3705987604):0.1075911856)
(1:0.0923412231,2:0.1643207772,(5:0.3777339569,(11:0.0456357299,12:0.0301294407):0.2083049507):0.2385162368)
(1:0.0931383357,2:0.0553491045,(6:0.5161690411,(11:0.0386659821,12:0.0503860504):0.4212960408):0.4639450039)
(1:0.0947152059,2:0.0724419959,(3:0.1401003280,(5:0.2418089426,(9:0.7362724952,(11:0.0468704438,12:0.0531173690):0.3660310175):0.1738485973):0.1498418543):0.0670240399)
(1:0.0772507323,2:0.0820133078,(5:0.0515323130,6:0.0284313268):0.8401627307)
(1:0.0542732291,2:0.0457576639,(3:0.0913807742,5:0.5468992050):0.1780644604)
(1:0.1182737213,2:0.0858795113,(3:0.3679464624,(5:0.0284721449,6:0.0382590392):0.6122726051):0.1320305022)
(1:0.1424775403,2:0.0506824898,(9:0.0120876338,10:0.0469226784):0.7772523815)
(1:0.0690804423,2:0.0812562121,(7:0.4629941376,(9:0.0431512852,10:0.0245898331):0.3918117136):0.2509680797)
(1:0.0623509649,2:0.0322773651,(3:0.1195006872,(9:0.0519973145,10:0.0000028155):0.3300601248):0.0840127058)
(1:0.0770478586,2:0.0528888867,(5:0.0202436093,6:0.0463873532):0.3944730532)
(1:0.0934988684,2:0.1081139850,(((5:0.0402275601,6:0.0229577927):0.1678265004,7:0.2235231115):0.0859027947,(9:0.0416884611,10:0.0168214883):0.2131726642):0.3873561133)
(1:0.2508449252,3:0.1488819572,(8:0.6465560867,9:0.5176727847):0.2685719729)
(1:0.0440250070,2:0.0995886716,((5:0.0660140659,6:0.0634250290):0.4659982574,(10:0.3108911257,11:0.5553456380):0.2576916463):0.5902597770)
(1:0.0321475938,2:0.0920499965,(5:0.2548937793,6:0.2207320834):0.4295876332)
(1:0.1970163716,3:0.2217078248,(5:0.0547237331,6:0.0292316005):0.3714283442)
(1:0.0628561366,2:0.0582280797,(9:0.0405025921,10:0.0271578321):0.4147559099)
(1:0.1473047539,2:0.0852195767,(5:0.0547697305,6:0.1050196480):0.7898743519)
(1:0.0652474571,2:0.0302180882,(5:0.0498503340,6:0.0103953519):0.2788655611)
(1:0.1896929835,2:0.0549939082,((5:0.0136193708,6:0.0890692738):0.5776794524,(9:0.0755012646,10:0.0393728731):0.6861960631):0.3000015340)
(1:0.0598014427,2:0.0403906581,((9:0.0286616397,10:0.0204640879):0.2396059874,11:0.2544858295):0.4103320183)
(1:0.0363966232,2:0.0537154599,(5:0.4504293256,(7:0.0280588067,8:0.0344812802):0.3160023588):0.1061362175)
(1:0.1256964012,2:0.0487657822,((5:0.8642947030,9:0.3359426809):0.1073365072,10:0.5266594183):0.3822007980)
(1:0.2220286210,(5:0.0138685729,6:0.0344253798):0.2916405748,10:0.2984564925)
(1:0.0574890058,2:0.0594964293,(3:0.1157609064,6:0.3766066035):0.0927211074)
(1:0.0808373729,2:0.1332579972,(9:0.0326968358,10:0.0344639279):0.6826770543)
(1:0.0591080129,2:0.0291191891,(7:0.0164470974,8:0.0165965890):0.2495472910)
(1:0.0717019469,2:0.0993204634,(5:0.0276629409,6:0.0307503783):0.4882254581)
(1:0.0455398347,2:0.0222887992,(3:0.0837074262,(5:0.0088770595,6:0.0317927123):0.2231875565):0.0787924329)
(1:0.1198571989,2:0.0828914921,(3:0.1111656439,((5:0.0335162931,6:0.0381731193):0.2069115551,8:0.3472371758):0.4183539113):0.1876364983)
(1:0.1288645938,2:0.0125336696,(5:0.0289114567,6:0.0407326337):0.5600554824)
(1:0.0292292235,2:0.0375165761,(5:0.4609589916,6:0.0000022177):0.2933376202)
(1:0.4414497483,(2:0.1664653755,((5:0.0428153262,6:0.0184052332):0.3674818415,(9:0.0231345984,10:0.0264758603):0.4319439255):0.3008116483):0.0764245735,3:0.4060648897)
(1:0.0416581539,2:0.1032931601,(5:0.0289838967,6:0.0093433777):0.9958331960)
(1:0.0756715154,2:0.0404250821,((5:0.0393074294,6:0.0561073700):0.3849515129,8:0.2250482319):0.2944135309)
(1:0.0388991958,2:0.0681547474,(3:0.1329626162,(7:0.2897247468,9:0.2693966027):0.3211048093):0.1679556068)
(1:0.0783453166,2:0.0890718607,(3:0.2185663924,(5:0.2005708903,12:0.2913878729):0.3711487944):0.0448561927)
(1:0.0781913752,2:0.1145040801,(3:0.1908108460,(5:0.3649258818,12:0.3360021011):0.3026673886):0.1316565798)
(1:0.0856548096,2:0.0587911220,(3:0.1344953446,11:0.4927722913):0.1403375827)
(1:0.0967683225,2:0.0943389624,(3:0.1591205826,12:0.5500973916):0.0988821513)
(1:0.0643455168,2:0.0773079132,(3:0.1654372378,((5:0.0468823558,11:0.0187799468):0.3210175923,(7:0.0295948262,12:0.0316109774):0.5166135739):0.1282017036):0.1602075116)
(1:0.0477387100,2:0.0802424392,(7:0.0239924705,8:0.0740458319):0.5314853350)
(1:0.0870341191,2:0.0245062518,(7:0.0268582945,12:0.0141111930):0.2848033904)
(1:0.0489343607,2:0.0259914434,(6:0.0194025576,12:0.0173244935):0.3390534952)
(1:0.0778774571,2:0.0875523084,(6:0.3059157478,11:0.4246405464):0.2878657027)
(1:0.1141562615,2:0.1702325884,(7:0.0289877071,8:0.0427986347):0.5171669103)
(1:0.0622291652,2:0.0722853650,(7:0.0525810326,8:0.0823129350):0.5364743042)
(1:0.1364370405,2:0.0415803019,((7:0.0346116995,8:0.0184913129):0.3221459221,12:0.4551814622):0.2644284363)
(1:0.0306507495,2:0.0633772304,(7:0.0227720743,8:0.0145544399):0.6246686132)
(1:0.0335109771,2:0.0956500238,(7:0.0310307150,8:0.0052177766):1.0048918336)
(1:0.0918139112,2:0.0469622529,(5:0.0289705119,11:0.0238300177):0.4094724968)
(1:0.0499990300,2:0.0512387592,(7:0.0430705115,8:0.0171173336):0.4237822800)
(1:0.0366388524,2:0.0844477801,(7:0.0168779830,12:0.0384849327):0.6656631491)
(1:0.0544375656,2:0.0429462724,(5:0.0154532288,11:0.0632318469):0.3783166004)
(1:0.0558982162,2:0.0911709060,(5:0.0230473851,11:0.0490843466):0.6096087574)
(1:0.0938620642,2:0.0378976935,(5:0.0909314079,11:0.0030382533):0.7042444024)
(1:0.0271736430,2:0.0613983132,(5:0.0246212329,11:0.0233382648):0.3616861540)
(1:0.0660342385,2:0.0950163208,(3:0.2484665591,11:0.8131175966):0.1733186128)
(1:0.0590485909,2:0.0463727496,(4:0.1786172245,(5:0.0266541829,6:0.0103664985):0.3281541580):0.1043153687)
(1:0.1308845064,3:0.1238587886,(7:0.0486565415,8:0.0265940550):0.3703835145)
(1:0.1128900196,(3:0.0430664839,4:0.0294761769):0.0859518832,(5:0.0469107080,10:0.0242673395):0.3404582891)
(1:0.1033486007,(3:0.0617071370,4:0.0658532778):0.1354693979,7:0.6144350684)
(1:0.1100441346,3:0.3823979372,((7:0.0494256277,8:0.0000025614):0.2571741917,12:0.5307698138):0.2815597363)
(1:0.2649671188,4:0.2224662319,(5:0.4715943538,7:0.4370382414):0.0899008842)
(1:0.3082957118,6:0.1715940261,(7:0.0637257920,8:0.0570842391):0.1673092177)
(1:0.4739243089,5:0.3029742393,(7:0.0434452054,8:0.0349145144):0.2676470573)
(1:0.0511909805,2:0.0706303331,(5:0.0158585075,6:0.0530531210):0.5444144005)
(1:0.0839507417,2:0.0809691205,(8:0.0218530178,9:0.1259594562):0.4990754961)
(1:0.0489101926,2:0.0613249200,(8:0.0000028479,9:0.1268309494):0.3996775691)
(1:0.0899354738,2:0.1417561280,(10:0.0083074739,11:0.0651944320):0.6384977246)
(1:0.4143003920,7:0.3684905838,(10:0.0182103041,11:0.0351569362):0.2897723934)
(1:0.0758744467,2:0.0344775272,(5:0.0263603699,6:0.0225851413):0.4325529033)
(1:0.0512316772,2:0.0774978926,(10:0.0190197316,11:0.0423380137):0.8997158858)
(1:0.0803225982,2:0.1000559085,(3:0.2197340013,(6:0.6228499486,((8:0.0223007044,9:0.0459816030):0.2712161555,10:0.4086998877):0.1695088423):0.1313624862):0.1274837406)
(1:0.0673129071,2:0.0862799944,(3:0.1898093119,(6:0.3200997591,(10:0.0584129422,11:0.0092051088):0.4012205254):0.1273252055):0.0455363736)
(1:0.0449318158,2:0.1115407977,((7:0.0093045089,8:0.0397202097):0.2792838292,9:0.5281606274):0.3706674568)
(1:0.0448911228,2:0.0519887619,(8:0.2589312958,11:0.2390412416):0.1920215629)
(1:0.0462576170,2:0.0570197508,(7:0.0269260051,8:0.0468959551):0.3674309146)
(1:0.0631610992,2:0.0476398529,(8:0.0220255735,9:0.0224124273):0.3674145235)
(1:1.0057368098,((5:0.2752308679,7:0.3247376627):0.3753569469,8:0.4174095286):0.1000185254,(9:0.2150165380,10:0.1975586044):0.0861692722)
(1:0.0896069582,2:0.1142542566,(((5:0.0409086542,6:0.0291454582):0.3764302268,7:0.2403481786):0.3016596888,9:0.6474743428):0.3357480806)
(1:0.0412660181,2:0.0313133080,(3:0.0737628516,(8:0.3216121909,10:0.1033177324):0.2542044580):0.1070266343)
(1:0.0000025005,(2:0.0311552538,3:0.1238831391):0.0305649555,(10:0.0635726822,11:0.0197689720):0.4637116755)
(1:0.1756313468,3:0.1399731297,(8:0.0142459077,9:0.1793016366):0.2849184115)
(1:0.0794055030,2:0.2997044942,(3:0.1983122816,(8:0.0198117848,9:0.1925842704):0.2354302748):0.0736730869)
(1:0.0453535935,2:0.0408818540,(3:0.1157790630,(5:0.2101473855,10:0.5659262237):0.0791668075):0.0911756892)
(1:0.1978289066,3:0.1818993988,(5:0.3407137431,(10:0.0179796936,11:0.0287993224):0.2395578421):0.1804473469)
(1:0.2871902998,2:0.0391857385,(10:0.1076774997,11:0.0029448493):0.8860672778)
(1:0.2450970326,(8:0.0180232669,9:0.0371059369):0.1266827956,10:1.0302840941)
(1:0.1405241452,3:0.1253813582,(8:0.0522393510,9:0.0342344239):0.2800431083)
(1:0.0695659398,(3:0.1239617169,6:0.3541113198):0.0827585829,4:0.0602462923)
(1:0.0512245495,(3:0.0627371685,4:0.1156983253):0.1805987733,5:0.4330108922)
(1:0.0696444904,(3:0.1190589392,6:0.2816403223):0.0884764042,4:0.0381371504)
(1:0.0531902188,4:0.0776516641,(5:0.0359125001,6:0.0271239836):0.5929344918)
(1:0.1726604240,4:0.1461374197,(5:0.0243632926,6:0.0346475730):0.4769346506)
(1:0.1030203903,4:0.2812016242,(5:0.0111195715,6:0.0308670522):0.4245722044)
(1:0.0655765339,4:0.0656197489,(5:0.0384923143,6:0.0293844980):0.4997151315)
(1:0.0324016793,4:0.0503492821,(5:0.1291393177,6:0.4772215051):0.1394169621)
(1:0.0969636582,4:0.0648695429,(5:0.2834877875,6:0.4295126993):0.4949557337)
(1:0.0518604598,4:0.0619401566,(5:0.0115214727,6:0.0454943159):0.4884525080)
(1:0.0344559701,4:0.0595261831,(5:0.2246558928,6:0.3053958864):0.1957458354)
(1:0.1962885243,(2:0.0577544212,3:0.0544075730):0.0985317398,((5:0.0360122253,6:0.0239772511):0.2065562526,(9:0.0326665340,11:0.0188713189):0.1573382810):0.3321494610)
(1:0.1951047493,(2:0.0665302926,3:0.1162377493):0.1629209406,(5:0.0031264329,6:0.0647497235):0.5451485180)
(1:0.0696044791,(2:0.1396683176,5:0.8283578794):0.2109767892,4:0.0983199577)
(1:0.0806241175,(3:0.1444815016,(5:0.3059797936,6:0.2157257868):0.1008491510):0.0546254706,4:0.0454740987)
(1:0.1365111233,(3:0.1419719733,4:0.5249597934):0.0341100195,(5:0.4156815866,6:0.3343766619):0.1571261903)
(1:0.0608732548,4:0.0605480622,(9:0.0174592559,11:0.0230853476):0.3457742018)
(1:0.1488976118,(2:0.0419211840,3:0.0439249700):0.0568576418,(5:0.0521329155,6:0.0307581232):0.4427231924)
(1:0.2544140507,(2:0.0897998269,3:0.0965297291):0.1831476192,(5:0.0398518617,6:0.0132395594):0.4904196508)
(1:0.1586837920,(2:0.0335448313,3:0.0303605341):0.0452511101,(9:0.0112693326,11:0.0202404116):0.1719283539)
(1:0.1608106857,2:0.2218514268,(9:0.0347244574,11:0.0252616847):0.4817671070)
(1:0.2761884136,3:0.2123729451,(5:0.1283384576,6:0.0123969842):0.4276276764)
(1:0.1127878028,(2:0.0413276897,3:0.1716614247):0.1036297047,11:0.3345270216)
(1:0.0398813875,3:0.1237142286,((5:0.0343444938,6:0.0111779785):0.3750297741,9:0.5073351249):0.1913304620)
(1:0.0672206410,(2:0.6048507204,((5:0.0342561270,6:0.0330433731):0.3148730416,(11:0.0217078749,12:0.0316602145):0.3194808165):0.2197707931):0.1442104899,3:0.0727064574)
(1:0.0694962617,3:0.1037134321,(6:0.4206731796,7:0.4180650280):0.4226169007)
(1:0.2141963686,2:0.3260898573,((3:0.3653903830,10:0.6364589718):0.3928817235,9:0.4214138251):0.2174002788)
(1:0.0744601545,3:0.0921062066,(((5:0.2201650890,6:0.9172129841):0.0696174740,(7:0.0353008550,8:0.0347624329):0.2603799769):0.1062270090,12:0.4238714903):0.3968455344)
(1:0.0784160586,3:0.0677277756,(9:0.0334362834,10:0.0417871615):0.7438866750)
(1:0.0863710838,3:0.0760554460,((5:0.0407326695,6:0.0176810160):0.5213045486,(11:0.0366537546,12:0.0481920267):0.2918033270):0.4832361408)
(1:0.1713182324,2:0.1805999956,(9:0.0418661593,10:0.0140890258):0.4687262710)
(1:0.0578223251,(2:0.1285388667,11:0.4521427365):0.0757781474,3:0.0324095649)
(1:0.0698161661,(2:0.2451451318,(11:0.0288085648,12:0.0293203338):0.2570652910):0.0716909230,3:0.0790528640)
(1:0.0378741002,3:0.0724109176,(6:0.5370583445,(9:0.0011800497,10:0.0659366848):0.4148385377):0.3801964857)
(1:0.0848504501,8:0.2645211812,(9:0.0327476068,10:0.0131864173):0.1711840394)
(1:0.1440835401,(2:0.1537798409,(7:0.0404858611,8:0.0409876590):0.4993469088):0.2373312621,3:0.1227330414)
(1:0.0830680206,3:0.1033552063,((9:0.0476179936,10:0.0859748118):0.2286643574,11:0.2899333204):0.6507270309)
(1:0.0624532077,3:0.0339839229,(5:0.2650172777,10:0.2472683635):0.2102720287)
(1:0.0601741591,3:0.0627506782,(11:0.0313073072,12:0.0266408891):0.7596147323)
(1:0.0455005943,3:0.0649593554,(5:0.2843530254,10:0.2633776672):0.2327468232)
(1:0.0643941002,(2:0.2084941830,10:0.4181610426):0.1105039042,3:0.0802171491)
(1:0.0750644005,3:0.0689103233,((5:0.0549347212,6:0.0000022501):0.3848699422,((9:0.0523363951,10:0.0018651693):0.2178502342,(11:0.0228574962,12:0.0459135100):0.3545269013):0.1093896645):0.6833342986)
(1:0.0599149092,3:0.0794459920,((6:0.3130112787,(7:0.0689110510,8:0.0168391785):0.3067963242):0.1226441751,9:0.4596140052):0.1915782751)
(1:0.0859842153,3:0.1055797991,((6:0.2588512732,(7:0.0161372502,8:0.0725801965):0.1657416961):0.0976760219,10:0.4113816388):0.2478510019)
(1:0.0255738235,3:0.0551916217,((7:0.0328383377,8:0.0258561499):0.3553538549,(9:0.0476958117,10:0.0135483070):0.4201648946):0.4687021365)
(1:0.0313764620,2:0.1952966418,(3:0.1129848003,(7:0.0235919676,8:0.0168097961):0.3643547353):0.0328602540)
(1:0.0807674763,3:0.0468992794,(5:0.0350568149,6:0.0603293593):0.6272659544)
(1:0.0960280907,3:0.0408104337,(9:0.2591464739,(11:0.1071488076,12:0.0078306564):0.2044100667):0.3012341904)
(1:0.1962401264,2:0.3273370027,((5:0.0138745633,6:0.0255396591):0.3442259431,10:0.3038448205):0.4926890915)
(1:0.1076618669,3:0.0921814645,(8:0.4330771690,(11:0.0602925971,12:0.0174677897):0.4256497197):0.1755509461)
(1:0.0699386411,3:0.0960752469,(9:0.0413810557,10:0.0303098691):0.6899797336)
(1:0.0670839109,3:0.0640478723,(11:0.0255513959,12:0.0265977753):0.3871724359)
(1:0.5670041248,(9:0.0371634047,10:0.0212669216):0.2073404972,11:0.2472358716)
(1:0.0842141365,3:0.0778538026,(5:0.5374382524,6:0.4931503299):0.5106944618)
(1:0.1445974091,2:0.1718052096,((9:0.0307178109,10:0.0356568831):0.2559591815,(11:0.0273508367,12:0.0346467637):0.2146448562):0.1996719527)
(1:0.0481523844,(2:0.2437367553,((9:0.0572837685,10:0.0131706669):0.2417892555,(11:0.0335148800,12:0.0211299890):0.2358249607):0.5192932818):0.1064616578,3:0.0706797667)
(1:0.0824705943,(2:0.1210878135,9:0.8215657272):0.1741046466,3:0.0277315545)
(1:0.0579576462,(2:0.2373057385,((5:0.0275408023,6:0.0262212770):0.3271579682,(10:0.4631801356,(11:0.0159458009,12:0.0514672695):0.1201907859):0.1385533199):0.1684536975):0.0685178764,3:0.0518703072)
(1:0.1822951025,2:0.4982965556,((9:0.0454723272,10:0.0121845307):0.2269229638,11:0.2654220462):0.3798411507)
(1:0.1920124325,2:0.1647528608,(9:0.1948105261,(11:0.0519718255,12:0.0429302425):0.2052444867):0.1416482554)
(1:0.3809779908,(5:0.0309347924,6:0.0500387206):0.4625020783,(11:0.0447191902,12:0.0286317966):0.2894955331)
(1:0.1305708642,(3:0.0403677638,4:0.0319548082):0.0749694877,((8:0.2753812213,(10:0.0220926070,11:0.0295442237):0.1538910286):0.0418364963,9:0.5723192220):0.1231648127)
(1:0.1538538823,3:0.1268183077,(5:0.0374101666,6:0.0311778906):0.2940222737)
(1:0.1084984171,(3:0.0541574625,4:0.0449448909):0.0405330228,((5:0.0226825028,6:0.0198356247):0.1827054259,(9:0.0229916765,10:0.0186425667):0.1431570400):0.0892786488)
(1:0.0626842107,3:0.2458326553,((5:0.0256285981,6:0.0027504723):0.2440438443,((9:0.0237383103,10:0.0752192426):0.1609317424,11:0.2092573782):0.0803529222):0.2084955826)
(1:0.2546072715,4:0.2228652412,((8:0.3373381039,9:0.8033357411):0.0371581291,11:0.4011895817):0.3838890948)
(1:0.2732150337,6:0.4072080989,(9:0.0363304279,10:0.0152849566):0.3543744262)
(1:0.1153123283,3:0.2337294791,(8:0.3675976899,9:0.2784941890):0.1886700539)
(1:0.2239824368,3:0.2375077839,((9:0.0718962175,10:0.0380695895):0.1751650036,11:0.5033305049):0.6891514929)
(1:0.1219369710,(3:0.0529749913,4:0.0311392093):0.0506020100,(10:0.2647253344,11:0.1804987038):0.1443114946)
(1:0.3897646887,(9:0.0459733445,10:0.0455822278):0.2958988214,11:0.3913682096)
(1:0.3785116830,3:0.1232284265,(10:0.5047235640,11:0.8274947555):0.2127410989)
(1:0.5437334350,9:0.2121409673,(10:0.0182040488,11:0.0180283140):0.1640615156)
(1:0.2102726201,3:0.1275671245,((9:0.0819838204,12:0.0102594069):0.6427075969,11:0.4147198266):0.4255645285)
(1:0.0524584889,3:0.0523739265,(9:0.1943020139,(11:0.0297128391,12:0.0106454813):0.2055485020):0.1157368956)
(1:0.2120409993,(5:0.0278865235,6:0.0414262550):0.0945137776,(11:0.0159415664,12:0.0265795313):0.1200813281)
(1:0.1640713334,3:0.0115682708,(11:0.0241694474,12:0.0103311173):0.2210669758)
(1:0.0367134543,3:0.0856721588,(((5:0.0551105672,6:0.0326602131):0.2249504788,(11:0.0381143995,12:0.0323227693):0.3570374179):0.0825919232,9:0.3517194045):0.2210056203)
(1:0.0966698264,3:0.0983785306,(((5:0.0315777097,6:0.0407382485):0.3112264116,12:0.2773573098):0.1877518233,9:0.4722122692):0.6189738787)
(1:0.0797750367,3:0.0568552312,((5:0.0772080855,6:0.0887778492):0.1399879867,9:0.8887668934):0.3444921713)
(1:0.0516246146,3:0.0692027610,(5:0.0535339521,6:0.0014667232):0.7351324844)
(1:0.0582163394,3:0.0551876418,(5:0.0065525545,6:0.0396098973):0.6810676656)
(1:0.1258702341,3:0.0354079250,(5:0.0358944912,6:0.0404733104):0.6365233531)
(1:0.2123807001,(3:0.0375089543,4:0.1340474039):0.1652713318,((5:0.0318729224,6:0.0426847501):0.2978093241,11:0.3622965461):0.2583709793)
(1:0.1143716668,3:0.0625716381,(9:0.0332240674,12:0.0224155892):0.5122751079)
(1:0.2008562434,3:0.2205979354,((5:0.0406042154,6:0.0548856309):0.3363039851,12:0.4417746885):0.1768118311)
(1:0.5581095526,4:0.1563915099,(9:0.4935639638,11:0.5743813679):0.3701165819)
(1:0.0622705272,3:0.0708737341,(5:0.0253530912,6:0.0288696409):0.5089594964)
(1:0.1825477372,3:0.1109154811,(9:0.0092005831,12:0.0566184767):0.4215984950)
(1:0.0395878191,3:0.3426147061,(9:0.0392526356,12:0.0286817537):0.4401296954)
(1:0.1125172545,3:0.0693913634,(5:0.0460308760,6:0.0392734860):0.8122223871)
(1:0.2719745722,(3:0.1080859996,4:0.0354546283):0.1454496924,((5:0.0307659501,6:0.0184149157):0.2689698661,(9:0.0151251707,12:0.0391265630):0.4805296866):0.3059632428)
(1:0.0722876285,(3:0.0872636575,4:0.0278443456):0.1004743895,11:0.2964141090)
(1:0.2848055243,(3:0.0613327158,4:0.0514993504):0.1091363691,11:0.5382901013)
(1:0.3023516718,(3:0.0501758346,4:0.0598145056):0.0618928781,6:0.7742192404)
(1:0.0785313283,4:0.0568389228,(9:0.0255897976,10:0.0433241938):0.8268281178)
(1:0.0370590667,(2:0.2180069641,6:0.3335807149):0.0552023477,4:0.0788913601)
(1:0.1016104240,4:0.0562856240,(9:0.0482292812,10:0.0413227775):0.7022239615)
(1:0.0788717444,4:0.0428780188,(9:0.0458432688,10:0.0412506184):0.3661748013)
(1:0.0657973176,(2:0.0595484970,(5:0.0328520989,6:0.0000024128):0.1897542914):0.0833676885,4:0.2177346029)
(1:0.2284613916,2:0.1583220440,(5:0.0461960139,6:0.0284922023):0.6830754871)
(1:0.0324632263,4:0.0836489443,(5:0.0309924034,6:0.0223453074):0.7868695407)
(1:0.0877044528,4:0.1023332181,(5:0.0315997276,6:0.0475020950):0.4670102560)
(1:0.0476971798,4:0.0478172980,(7:0.0212081966,8:0.0271699693):0.4152425213)
(1:0.0539660915,(2:0.3388118440,8:0.4991257747):0.0369107476,4:0.0683159520)
(1:0.0437033821,4:0.0382401275,(7:0.0223979537,8:0.0191657084):0.2403516042)
(1:0.1028807408,4:0.0315456810,(7:0.0113821676,8:0.1893442673):0.3755677026)
(1:0.0555189902,4:0.0343580798,(7:0.0214471913,8:0.0260091019):0.3663823942)
(1:0.1415356475,4:0.0434301674,((9:0.0264244908,10:0.0228895517):0.2237387890,(11:0.0381892133,12:0.0256302038):0.2748768959):0.3098126320)
(1:0.1276300111,4:0.0590506648,((9:0.0364255045,10:0.0196365296):0.1895899175,12:0.3302862366):0.2187362633)
(1:0.5608636635,(9:0.0255115960,10:0.0246873563):0.1372931447,(11:0.0707673818,12:0.0403627543):0.1430211737)
(1:0.5856483485,(9:0.0256766860,10:0.0137556466):0.1203472273,(11:0.0165391411,12:0.0166213070):0.1590154025)
(1:0.3366634504,9:0.4451528386,(11:0.0785948320,12:0.0160838395):0.3778759416)
(1:0.0500863286,4:0.0550101382,(7:0.2684439796,9:0.2493005082):0.1722078223)
(1:0.1278098689,4:0.1191475561,(9:0.1233890275,12:0.0798361682):1.1149658970)
(1:0.0000028030,4:0.2652823027,(7:0.0264448936,8:0.0323481228):0.6650544938)
(1:0.2678772508,(7:0.4019755326,9:0.3617373215):0.3029306379,12:0.3968854874)
(1:0.1094081614,4:0.0880120903,((6:0.4261914586,(7:0.0395434056,8:0.0243514560):0.2419504573):0.1531278976,(9:0.0215902140,12:0.0465109813):0.3240931475):0.5096801133)
(1:0.0323930689,4:0.0501222225,(6:0.1250795821,7:0.3552668344):0.1717711561)
(1:0.1059318289,4:0.0459429041,((6:0.4690462858,(7:0.0299023848,8:0.0384615571):0.3353435797):0.1218782313,(9:0.0330779843,12:0.0269399002):0.5434706653):0.6386518136)
(1:0.0404371551,4:0.0692411853,(7:0.0155956251,8:0.0416810778):0.8174029610)
(1:0.0681643736,4:0.0874933245,(7:0.0647928096,8:0.0239482937):0.8932359681)
(1:0.0548672174,4:0.0973300519,(8:0.3274136884,(9:0.0208141764,12:0.0376133227):0.5276836935):0.4903672922)
(1:0.0511310721,4:0.0780031955,(7:0.7980562091,8:0.3783443592):0.3378584380)
(1:0.1116983688,4:0.0880979220,(7:0.0271200718,8:0.0538361861):0.6663070123)
(1:0.2685310990,4:0.0744042808,(8:0.2103376461,10:0.3283758815):0.1845713953)
(1:0.0585347300,4:0.0433038928,(7:0.0335878683,8:0.0494808811):0.2967976663)
(1:0.0579959528,4:0.0965261205,(9:0.0251423373,10:0.0297619928):0.5310234224)
(1:0.0489390655,4:0.1142434828,((7:0.0088368828,8:0.0603347552):0.4427793987,9:0.3218490494):0.5599182710)
(1:0.0531644739,4:0.0838356871,((7:0.0865528879,8:0.0259368335):0.3130586573,10:0.2808345000):0.4135678753)
(1:0.1837191370,(2:0.2387360747,6:0.5466416312):0.1781539298,4:0.1153492977)
(1:0.0681928502,(2:0.2086495027,((7:0.1186115764,8:0.0000020461):0.2637589646,10:0.3224093571):0.2175680662):0.0980159536,4:0.0778876363)
(1:0.0573798524,4:0.0850766055,(7:0.0271483153,8:0.0297670000):0.6081510067)
(1:0.0640029671,4:0.0663817481,((5:0.0106133318,6:0.0523293097):0.4811644029,(9:0.0316410956,10:0.1724291134):0.3965017290):0.2919337714)
(1:0.0726414650,4:0.0346839722,((7:0.0247878263,8:0.0283142560):0.2741919932,10:0.2269922700):0.2174401574)
(1:0.0837856165,(2:0.2293233826,(5:0.0198916039,6:0.0989533095):0.4745440243):0.0719994109,4:0.0488423674)
(1:0.0685288628,(2:0.2862189134,9:0.5153837040):0.0980496719,4:0.0430647764)
(1:0.0829575979,(2:0.1420523913,(8:0.5162900816,(9:0.0285575257,10:0.0619869386):0.3403498840):0.1151296323):0.0757064783,4:0.0553613182)
(1:0.1182992409,(2:0.1840578731,(((5:0.0410898185,6:0.0276372989):0.3598920384,(7:0.0472196593,8:0.0570727624):0.3379289029):0.2385417711,(9:0.0247750681,10:0.0622781142):0.7813882644):0.2389842137):0.1306203144,4:0.0770310871)
(1:0.0724745244,(2:0.2484334493,(5:0.4960929710,6:0.3568597447):0.2289361338):0.1239008840,4:0.0854761571)
(1:0.0538743194,4:0.0577111595,(9:0.0286394988,10:0.0285928004):0.5519462094)
(1:0.0146543189,2:0.1143363921,(4:0.0057386356,(5:0.0216169640,6:0.0000025265):0.3918243622):0.0249050165)
(1:0.0339252279,4:0.0777855575,(5:0.0211203604,6:0.0324589721):0.7326644351)
(1:0.0581989294,4:0.0582717595,(6:0.2112848989,(9:0.0464415449,10:0.0672856294):0.3436182094):0.5910166996)
(1:0.0465188076,4:0.0229183398,(7:0.0255340083,8:0.0208173654):0.3695958898)
(1:0.1000741635,4:0.0486643110,(5:0.0511525558,6:0.0215119203):0.3761364285)
(1:0.0478563265,4:0.0609580070,(7:0.4744506329,(9:0.0445044301,10:0.0211977209):0.3845414284):0.2870233375)
(1:0.0937208511,4:0.0658584582,(5:0.0458073078,6:0.0445740775):1.2970893900)
(1:0.3714484444,4:0.1849721774,(7:0.6042885965,10:0.5351920042):0.2627415470)
(1:0.0431033962,4:0.0584586125,(6:0.0076563086,12:0.0433285831):0.4850876302)
(1:0.0538173039,4:0.0123941524,(((6:0.0536895576,12:0.0187515119):0.2868155038,(9:0.0266499436,10:0.0626330323):0.2980519636):0.2519517641,(7:0.0451357393,8:0.0246307719):0.1901382417):0.2765076736)
(1:0.0493777680,4:0.0812897127,(7:0.0223627546,8:0.0302089080):0.5423896411)
(1:0.0637854263,(2:0.2192989318,((6:0.0136661519,12:0.1110801427):0.3206037317,(7:0.0339388984,8:0.0264596375):0.2571189227):0.2223323803):0.0998373486,4:0.0950813124)
(1:0.0894567850,4:0.0665269189,((6:0.0257582850,12:0.0549156967):0.3505327304,(7:0.0311914554,8:0.0391233360):0.2284827742):0.1741403665)
(1:0.1406339358,4:0.0440865077,(6:0.0443995624,12:0.0051058381):0.8126647364)
(1:0.0558115090,4:0.0550226293,((9:0.0203974226,10:0.0480565033):0.1991237781,12:0.2187088350):0.2162831368)
(1:0.5744725815,5:0.2530525087,(7:0.0335875449,8:0.0575333969):0.1580068986)
(1:0.0530330044,4:0.1368542412,(((6:0.2183440979,(9:0.0241282513,10:0.0600924495):0.2842854125):0.0891280346,12:0.1345263377):0.1918533766,8:0.4245771047):0.3479594107)
(1:0.1214308603,4:0.0534407302,((8:0.5611736388,(9:0.0472559751,10:0.0361794131):0.3161801316):0.1951909719,12:0.2219592202):0.6214760855)
(1:0.0746521857,4:0.0550468108,(9:0.0640813774,10:0.0137273585):0.5797340900)
(1:0.1030296806,(2:0.2040403520,((5:0.0480599004,6:0.0330135388):0.3098713114,(7:0.0207956014,8:0.0211113073):0.2072180861):0.4092209272):0.1771917776,4:0.1190021253)
(1:0.0910391146,(2:0.3284518449,((6:0.0132987610,12:0.0437059510):0.3281303998,8:0.2705835247):0.4718548683):0.0901626949,4:0.0493487760)
(1:0.0832201932,4:0.0597694074,(9:0.0525012999,10:0.0054361902):0.5090639763)
(1:0.1148096472,4:0.0851768928,(5:0.5188329046,(9:0.0536347506,10:0.0137100571):0.4320470668):0.2339457300)
(1:0.0763343862,4:0.0339555453,(5:0.0243326315,6:0.0347892607):0.4342459249)
(1:0.0890771232,4:0.0728704377,(5:0.6118090670,(9:0.0227184607,10:0.0483820115):0.3260634187):0.6448946222)
(1:0.0514959448,4:0.0815374312,(9:0.0340529228,10:0.0313706928):0.6830032418)
(1:0.0640309483,4:0.0629097250,(8:0.4025048525,(9:0.0602117662,10:0.0247644441):0.2741990225):0.1247614743)
(1:0.0838775846,4:0.0792954582,(6:0.0439728582,12:0.0390466564):0.6689105862)
(1:0.0448858812,4:0.0461238477,(6:0.0331969528,12:0.0265330598):0.2987427402)
(1:0.0254010729,4:0.0435421757,((5:0.0465840392,6:0.0145771537):0.3419911047,12:0.1863233565):0.2421607609)
(1:0.0514902304,4:0.0775391171,(8:0.2921815741,(9:0.0403916133,10:0.0311921804):0.3791825910):0.3156331454)
(1:0.1084480695,4:0.1055207788,((7:0.0365438958,8:0.0547844464):0.5871689369,(9:0.0164625172,10:0.0662661772):0.5562056423):0.3322430994)
(1:0.0517377036,4:0.0728630755,(5:0.0363941103,6:0.0320354302):0.5673725907)
(1:0.0702367753,4:0.0583351146,(5:0.0233835189,6:0.0324727123):0.4897843416)
(1:0.0977946836,4:0.0760733368,(((5:0.2075468163,6:0.2705371930):0.0744246320,(9:0.0255719021,10:0.0528877893):0.2693452385):0.0760844371,(7:0.0741351559,8:0.0337611443):0.6020720063):0.4174826833)
(1:0.0605249560,4:0.0888837692,((5:0.0295090386,6:0.0151340599):0.3016032518,8:0.3988446684):0.2599853538)
(1:0.5817004909,(5:0.0607571456,6:0.0000023427):0.2875936628,(7:0.0336075718,8:0.0000022550):0.1061013229)
(1:0.0548969237,4:0.0457841670,(5:0.0250187765,6:0.0458886062):0.6082766502)
(1:0.0433715425,4:0.0314881511,((5:0.1255132451,6:0.0010368347):0.1268334860,(7:0.0303948266,8:0.0014865372):0.0488836670):0.0975890395)
(1:0.0514232121,4:0.1698604995,(9:0.2139839715,10:0.0993343263):0.4505195784)
(1:0.0599765954,4:0.0797624753,(9:0.0335702993,10:0.0296852550):0.5712832959)
(1:0.0263889287,4:0.0560117751,(5:0.2880574505,6:0.3309413253):0.1701249741)
(1:0.0600052749,4:0.0625196736,(((5:0.0514885915,6:0.0289848896):0.3400764680,(7:0.0369241131,8:0.0539516208):0.3004711353):0.0848495912,10:0.6123764365):0.2284156778)
(1:0.1581592405,4:0.0649713057,(9:0.0058962297,10:0.0385986464):0.4889727302)
(1:0.0532451443,4:0.0848108766,(5:0.0096389027,6:0.0518701775):0.6223059652)
(1:0.0343157775,4:0.0301984708,((5:0.2659589937,6:0.0080400949):0.1626546888,10:0.1196021482):0.1614035703)
(1:0.0795252824,4:0.0399731249,(((5:0.0152071997,6:0.0626448408):0.4638039707,(7:0.0390863118,8:0.0309221656):0.3014653537):0.0502345574,9:0.6678822917):0.3130512403)
(1:0.0527045863,4:0.1010144265,(5:0.0156685636,6:0.0451738391):0.7448475174)
(1:0.0585721712,4:0.0693478234,((5:0.0290720205,6:0.0860161635):0.2030880698,(9:0.1933260157,10:0.0371105120):0.2017989058):0.1300250534)
(1:0.0584289973,4:0.0519273191,(7:0.2987495549,10:0.1866943364):0.1654521012)
(1:0.0806233283,4:0.0521141885,((5:0.0325343039,6:0.0492523382):0.2622181742,7:0.8299491279):0.3753532257)
(1:0.0736158984,4:0.1079673568,((5:0.0441830094,6:0.0435113891):0.3956569304,7:0.1996559699):0.4932285857)
(1:0.0961370110,4:0.0894314372,(9:0.0500717350,10:0.0295884648):0.8061025108)
(1:0.0531688089,4:0.0635228870,(5:0.3145659990,(9:0.0335874165,10:0.0112416792):0.3457978691):0.4516987813)
(1:0.1073285363,4:0.0390964161,(9:0.0112290847,10:0.0450381831):0.5207591650)
(1:0.0841329469,4:0.0799948023,(8:0.0233791523,10:0.0232064266):0.8267788826)
(1:0.0423454736,4:0.0842647560,(6:0.5554437371,10:0.2114066853):0.2909241322)
(1:0.0126707538,4:0.0476228709,((8:0.0116916384,10:0.0281792624):0.4065389009,9:0.2089060084):0.4880947598)
(1:0.0566228077,4:0.0727175929,(9:0.0334560221,10:0.0366471469):0.5218051868)
(1:0.0626761186,4:0.0721093562,(8:0.0582113591,10:0.0320043834):0.4769107814)
(1:0.0708942186,4:0.0634141385,(9:0.0126204865,10:0.0615699171):0.5629677924)
(1:0.0532536941,4:0.0423840334,(5:0.1613360364,(8:0.0240028770,10:0.0194163313):0.1483419761):0.2120207445)
(1:0.0509706386,4:0.0533446242,(5:0.0196426071,6:0.1459753190):0.2038092821)
(1:0.0633119521,4:0.0405694023,(9:0.0256193489,10:0.0173115379):0.3225573106)
(1:0.4228823403,(5:0.0417595949,6:0.0190040635):0.6016302175,9:0.4366223339)
(1:0.0648222958,4:0.0285579124,(5:0.0252225438,6:0.0263438925):0.3301967925)
(1:0.5325946511,6:0.0966475507,(9:0.0103116899,10:0.1580911809):0.1358641087)
(1:0.1118765136,4:0.1344400776,(5:0.2556165321,(9:0.0426710832,10:0.0135186214):0.2146886335):0.3942698809)
(1:0.0926214583,(2:0.2732150963,(9:0.0109181694,10:0.0529643268):0.7378532257):0.1424896039,4:0.1024751881)
(1:0.0720908563,4:0.0547862845,(9:0.0353377836,10:0.0246923707):0.4356573902)
(1:0.1242550502,(2:0.1903556726,(5:0.8764600199,(6:0.2659623491,(9:0.0307444677,10:0.0328464855):0.3814558948):0.1960149844):0.3012508506):0.1023769781,4:0.0734642683)
(1:0.0788631904,4:0.1075543714,(6:0.2999917411,(9:0.0418745966,10:0.0887238700):0.2273395032):0.3573243338)
(1:0.0661950256,4:0.0203229397,(5:0.0629459423,6:0.0127585727):0.4509103568)
(1:0.4613032442,4:0.0420780314,(5:0.0245820378,6:0.0095517749):0.5391365829)
(1:0.2435167290,2:0.1038182090,(9:0.0415608127,10:0.0199559663):0.5716370627)
(1:0.0289858403,4:0.1731461768,(5:0.0000020791,6:0.0809906353):1.3740380975)
(1:0.1100565082,4:0.0591677436,(5:0.0313393524,6:0.0353572505):0.5434163931)
(1:0.1111633800,4:0.0652146710,(5:0.0390874446,6:0.0411547629):0.6059719053)
(1:0.0519375151,4:0.2279736376,(5:0.0620625596,6:0.0157000211):0.8677148016)
(1:0.0618122122,4:0.0909617035,(5:0.0306759699,6:0.0413729703):0.5771916202)
(1:0.0548013260,4:0.0294555407,(5:0.0416952957,6:0.0413837533):0.7949336311)
(1:0.0681689093,4:0.0922942373,(5:0.2948819779,11:0.2694182442):0.4613541760)
(1:0.0970592196,4:0.0996895169,(9:0.0370644885,11:0.0460860515):0.6655011179)
(1:0.0477309697,4:0.0370902976,(9:0.0168316267,11:0.0307698283):0.4616501545)
(1:0.0759679788,4:0.0634539552,(9:0.0196289876,11:0.0509346919):0.6879274620)
(1:0.0502154850,4:0.1359223357,(5:0.0373343519,6:0.0263066678):0.3428104181)
(1:0.0557969520,4:0.0474914383,(5:0.0171079687,6:0.0264069410):0.4986423264)
(1:0.0485048169,4:0.0380084704,(5:0.0119610296,6:0.0268198999):0.3716414721)
(1:0.2843885192,(3:0.0959188473,4:0.0768308258):0.1653841921,(7:0.0000025471,8:0.0673203943):0.7792374961)
(1:0.1351860056,3:0.1425027549,(7:0.0127846505,8:0.0485108275):0.3392962671)
(1:0.1593877201,(3:0.0918916973,4:0.0543573930):0.1113267677,9:0.7462849344)
(1:0.1789501740,(3:0.0446050169,4:0.0432827400):0.0633085573,6:0.3994212543)
(1:0.0807439165,2:0.1727089792,(4:0.2417600520,9:0.6149764123):0.1720828912)
(1:0.1083371807,2:0.0739519635,((3:0.0667436586,4:0.0785107683):0.0826005727,((7:0.1318621312,8:0.0021401090):0.2724875794,10:0.3124514903):0.2207359799):0.1536774553)
(1:0.2275132517,(3:0.0630014593,4:0.0785896803):0.1193893504,((7:0.0248169552,8:0.0312423876):0.2075640736,10:1.1588881921):0.2198035036)
(1:0.0767927246,2:0.0637701921,(6:0.2734990210,(7:0.0488314168,8:0.0509408576):0.2872852930):0.2455952044)
(1:0.1050432585,2:0.0429907168,((3:0.0961825276,4:0.0741084425):0.1211346337,((6:0.3726600921,(7:0.0602594498,8:0.0425366051):0.3055809509):0.3196075537,(9:0.0135914229,10:0.0729986685):0.7710568467):0.2638694532):0.1397904105)
(1:0.1295623491,(3:0.0447878021,4:0.0508057479):0.0958716431,9:0.5267965959)
(1:0.0029150339,(2:0.0426128265,(3:0.0142191854,4:0.0283448092):0.0787146896):0.0736152236,6:0.4130816686)
(1:0.0387055871,2:0.1217424326,(3:0.0137572836,4:0.0678159388):0.1379259700)
(1:0.0340862393,2:0.0539742041,(4:0.1158017151,(9:0.0311119916,10:0.0262713634):0.2396113270):0.0934511339)
(1:0.0289564051,(2:0.0000022872,5:0.4542971928):0.0320249140,3:0.1314986649)
(1:0.0579998023,2:0.1413976015,(5:0.0425818860,6:0.0238413806):0.8692151830)
(1:0.0611309860,2:0.0758411041,((3:0.0871820130,4:0.0439383344):0.1291678045,(5:0.0260745781,6:0.0202434743):0.4484043236):0.1864018892)
(1:0.1075065683,(3:0.0390304781,4:0.0269693936):0.0445094983,(5:0.0342723365,6:0.0224219223):0.3922314160)
(1:0.0500692845,2:0.1274589608,(3:0.0585995521,4:0.0343637984):0.1833320349)
(1:0.0605811030,2:0.0501012639,(5:0.7150299872,6:0.0939957376):0.2289292790)
(1:0.0871544100,2:0.0013680869,(7:0.0259852774,8:0.0237248160):0.4089935221)
(1:0.5537940932,(5:0.0111834946,6:0.0801335860):0.2504633215,(7:0.0240934129,8:0.0213560465):0.1706013336)
(1:0.2027675389,(5:0.0244942744,6:0.0246370817):0.1102085366,8:0.2670879965)
(1:0.0317336850,2:0.0420091348,(5:0.0076520917,12:0.0858200931):0.2358834050)
(1:0.3695638274,(5:0.0248058210,12:0.0251386432):0.2528759260,(9:0.0499286962,10:0.0286517636):0.2321468768)
(1:0.4017457819,(5:0.0295685639,12:0.0360788203):0.2084147823,10:0.3041305509)
(1:0.0488848342,2:0.0675975935,(9:0.0479306509,10:0.0879684184):0.5230179522)
(1:0.0533642944,2:0.0511105425,(9:0.0971193064,10:0.0134861554):0.3308108579)
(1:0.0916893542,2:0.0602110034,(4:0.3758137704,8:0.7400557918):0.2112451916)
(1:0.0572993308,2:0.1305016884,(4:0.1971191423,8:0.6837312770):0.2882941007)
(1:0.1036020515,2:0.0726021482,(4:0.2697614967,8:0.4312696011):0.1286546524)
(1:0.0561613113,2:0.0970757934,(7:0.0052589817,8:0.0503984745):0.6654692346)
(1:0.0694228859,2:0.0928664241,(5:0.5009612334,(7:0.2017527530,8:0.0915124606):0.1259324918):0.1164566015)
(1:0.1064252000,2:0.0590967693,(5:0.2757407820,(7:0.0334162090,8:0.0342549770):0.3350862887):0.7002620172)
(1:0.0658213212,2:0.0506587322,(4:0.1085597668,9:0.3368120781):0.0803796740)
(1:0.0522199945,2:0.0545184064,(3:0.1677259105,9:0.3232646278):0.1059046093)
(1:0.0725813057,2:0.0335781616,(4:0.7339112411,(7:0.1046632943,8:0.0355278747):0.1722716535):0.1084387543)
(1:0.1337753447,(3:0.0600148936,4:0.0742330341):0.0770822670,(9:0.2081210953,10:0.0423608855):0.2627383110)
(1:0.1591383419,(3:0.0593713963,4:0.0577166787):0.0950968126,(7:0.3196405853,10:0.2154074506):0.1034308765)
(1:0.0108121036,2:0.2489056313,(7:0.0206689825,8:0.0409708061):0.2869945854)
(1:0.2318296695,(3:0.1003248646,4:0.0849072925):0.0895194627,(7:0.0120110354,8:0.0412691903):0.5933332581)
(1:0.0754341990,2:0.0893539357,((3:0.0887031639,4:0.0930065297):0.1479698593,(9:0.0535162676,10:0.0259369892):0.6910717732):0.1831191566)
(1:0.1700488069,(3:0.0840207615,4:0.0517451370):0.0806980658,(9:0.0000027770,10:0.0510948186):0.3233707174)
(1:0.1070595676,2:0.1030410878,(3:0.0817287032,4:0.0861943114):0.2686629977)
(1:0.0878962401,2:0.0607008553,((5:0.0226625108,6:0.0318570393):0.0926425281,10:0.1864911151):0.1554107396)
(1:0.0307604224,2:0.0265633154,(3:0.0316899350,4:0.0427284050):0.0995680882)
(1:0.0416721421,2:0.0646197437,(5:0.0159574361,6:0.0163406286):0.4170501854)
(1:0.0296944694,2:0.0686540806,(4:0.1163280098,(5:0.0537049325,6:0.0333734962):0.2308209503):0.1073521216)
(1:0.0769024491,2:0.0559549765,(5:0.0394200430,6:0.0412962704):0.5533291815)
(1:0.0741040614,2:0.0674535710,((3:0.5913672782,4:0.0401926233):0.2019225442,((5:0.0274831349,6:0.0052860036):0.1620106427,(9:0.0352732937,10:0.0217998373):0.2838691133):0.3705649258):0.0809288631)
(1:0.2829856718,(3:0.0990047616,4:0.0930095967):0.1851406457,((5:0.0329572489,6:0.0726958006):0.2927903108,(9:0.0256643084,10:0.1000727646):0.2210506362):0.3356735243)
(1:0.0781246891,2:0.0712016291,((3:0.1121005917,4:0.0837218038):0.1013650137,(6:0.2834976820,(9:0.0290733064,10:0.0350146293):0.3440787149):0.4813571584):0.1257092397)
(1:0.0954826218,2:0.0401649766,(5:0.0381047460,6:0.0297478196):0.5515788450)
(1:0.1427936249,(3:0.0367027769,4:0.0553130049):0.0654933820,5:0.2667772676)
(1:0.0850151104,2:0.0806069493,((3:0.0958232015,4:0.0995674069):0.1523512733,(9:0.0111982551,10:0.0524945237):0.7066423745):0.1755478459)
(1:0.0666738916,2:0.0479114632,(9:0.0261936092,10:0.0258500417):0.3962624538)
(1:0.0559459592,2:0.0856923713,(9:0.0509009633,10:0.0342609974):0.7783829483)
(1:0.0402959501,2:0.0645682788,(4:0.1245608855,(5:0.4557612250,11:0.2547264621):0.0596335209):0.0865590626)
(1:0.0733344249,2:0.0507769290,((9:0.0621845337,10:0.0270689071):0.2402490665,11:0.3980348944):0.3219552718)
(1:0.1266524169,(3:0.1295008398,4:0.1180175978):0.1798409533,(5:0.2728814784,9:0.2234370991):0.2511550254)
(1:0.0401853816,2:0.0871734584,(((5:0.0326871411,6:0.0162017946):0.1338869503,(9:0.2550021162,10:0.1696868696):0.1243119229):0.0499757798,11:0.5148342178):0.1212301285)
(1:0.0805430453,2:0.0830279724,(9:0.0497121856,10:0.0489105997):0.3973561867)
(1:0.3122101149,(9:0.0030460939,11:0.0549239223):0.4001426742,10:0.4395604079)
(1:0.4371791625,(3:0.4166947539,4:0.2294697041):0.1338708135,10:0.4539209650)
(1:0.0614418390,2:0.0743536382,(5:0.0483008966,6:0.0101175723):0.5142327648)
(1:0.0874531711,2:0.1198806088,((3:0.0844097565,4:0.0722059310):0.1374651958,((9:0.0236811687,11:0.0470099582):0.3229141899,10:0.6235482875):0.2700070092):0.1193678822)
(1:0.1671189464,(3:0.0719183021,4:0.0280387557):0.0856047852,(5:0.2135048207,9:0.2585380939):0.1953409043)
(1:0.1545729188,4:0.1320419680,(9:0.0248985164,11:0.0545338943):0.3436771086)
(1:0.4537662056,(5:0.0702048861,6:0.0831824589):0.3943660629,9:0.2711991521)
(1:0.0483339703,2:0.0493208764,(4:0.1605974184,((5:0.0297819016,6:0.0294896778):0.2321212941,(9:0.0245577258,11:0.0225975476):0.2938375856):0.1327712404):0.0476238801)
(1:0.0339676264,2:0.0358638666,(9:0.0175032500,10:0.0176534833):0.2739477111)
(1:0.0970729185,2:0.0897547077,(5:0.0512101776,6:0.0572542180):0.8928821471)
(1:0.0706464961,2:0.0444988439,(5:0.0220287867,6:0.0248518797):0.4808126666)
(1:0.0622261720,2:0.1021952304,(9:0.0132963388,10:0.0354440934):0.6097882329)
(1:0.0353855551,2:0.0733470524,(5:0.0546329926,6:0.0249180896):0.4391524041)
(1:0.0994351056,(2:0.0345208494,(9:0.0639956819,10:0.0348933595):1.1050697398):0.0396186005,4:0.4877099033)
(1:0.0634458996,2:0.1099047293,(4:0.3368108169,(9:0.3050518716,12:0.4833700020):0.2244966887):0.1728398661)
(1:0.0853118938,2:0.0718637505,(4:0.1502739713,((5:0.0362090317,6:0.0291563231):0.2508986249,10:0.2607071555):0.1490507442):0.0839061802)
(1:0.0781374870,2:0.1143876973,(5:0.0325804699,6:0.0365965050):0.9675551342)
(1:0.2106330622,4:0.2475060389,(5:0.0408226114,6:0.0374725240):0.4751948370)
(1:0.1817341311,4:0.2190544903,(6:0.2196643468,10:0.4252627802):0.2091341414)
(1:0.1250089991,2:0.0684998960,(5:0.0324815807,6:0.0435529259):0.5741936618)
(1:0.1015096733,2:0.0675991464,(4:0.2111664467,(5:0.0342419971,6:0.0357031215):0.5531600508):0.1250615539)
(1:0.1430251697,4:0.1654045041,(5:0.0298826220,6:0.0652005495):0.3139519934)
(1:0.0595934991,2:0.0513368748,(4:0.1179327171,5:0.3301328448):0.0891579719)
(1:0.0727178261,2:0.0752369465,(4:0.1722874856,((9:0.0300853174,10:0.0376981240):0.2916786715,12:0.3688789991):0.1115898385):0.1390315467)
(1:0.2506685971,((2:0.2262536790,10:0.2180254864):0.0214956165,6:0.2584209848):0.1691286166,5:0.1465936633)
(1:0.6751878081,(5:0.0549892561,6:0.0000021221):0.1913341213,10:0.1268252018)
(1:0.0873847883,2:0.0692534196,((5:0.0551405147,6:0.0439567009):0.3919034401,10:0.3579149307):0.5618074511)
(1:0.1037141957,2:0.1346719079,(5:0.0499962582,6:0.0244046189):0.1979623417)
(1:0.5397755449,(5:0.0368689050,6:0.0396007707):0.4725864844,(9:0.0252757269,10:0.0287836632):0.2433693237)
(1:0.0671322497,2:0.0768561259,(9:0.2755869026,11:0.2612797702):0.2874621511)
(1:0.0401137668,2:0.0560720585,((5:0.2228399594,(9:0.0150339921,10:0.0287915511):0.2255913096):0.1216373152,(11:0.0356414011,12:0.0164196326):0.3090486751):0.3896559614)
(1:0.0767154528,2:0.0380013522,(5:0.0157922373,6:0.0341088744):0.6162296802)
(1:0.0676178255,2:0.0541013246,(5:0.4270241141,(9:0.2182455635,12:0.6316596666):0.0651471032):0.2408102978)
(1:0.0286964830,2:0.1329245202,(9:0.1934444363,11:0.2316759877):0.1502383239)
(1:0.0845821533,2:0.0788928418,(9:0.4994936906,10:0.3950661477):0.5627932626)
(1:0.0435405183,2:0.1301095683,(5:0.0227138753,6:0.0542578058):0.6558992730)
(1:0.0827883351,2:0.0607226680,(5:0.2326871859,11:0.3552321029):0.5195971730)
(1:0.0908265972,2:0.0532228410,(9:0.0426188507,10:0.0373013393):0.4624454470)
(1:0.1705496419,3:0.2256684562,(5:0.0740763286,6:0.0212980560):0.6816640130)
(1:0.1260579873,3:0.1591036728,(9:0.0329554208,10:0.0191688717):0.7073401727)
(1:0.0151862129,2:0.1242942052,(11:0.0000024446,12:0.0267389854):0.2300291474)
(1:0.0499767755,2:0.0359928208,(9:0.1961038662,(11:0.0144677291,12:0.0253962475):0.1675078532):0.2292854545)
(1:0.1380998396,3:0.3141934580,(11:0.0344887249,12:0.0406059839):0.2928210020)
(1:0.0233581082,2:0.0948980571,(3:0.4729797729,(9:0.0264459743,10:0.0230929116):0.3288740324):0.2247056152)
(1:0.1799281872,4:0.1901683788,(7:0.0395543328,8:0.0336944802):0.5549998495)
(1:0.0427655779,2:0.0923142484,(7:0.0565649843,8:0.0062807757):0.5676039719)
(1:0.0900530730,2:0.0617373033,(4:0.2249644662,(7:0.0339588657,8:0.0205176516):0.4707321408):0.0959783449)
(1:0.0656253656,2:0.0541938355,(7:0.0315392712,8:0.0424893768):0.5563947626)
(1:0.0496895025,2:0.0984031326,(3:0.2391825819,5:0.8719473336):0.1567915399)
(1:0.0378079072,2:0.0936019587,(5:0.4800815534,12:0.5413380324):0.2831016964)
(1:0.0673089460,2:0.0264377431,((3:0.0669480352,4:0.2081394919):0.0700019076,5:0.2111232120):0.0391378496)
(1:0.0402224690,2:0.0786238694,(3:0.0375442200,4:0.0739848352):0.1623722448)
(1:0.0590185283,2:0.0852337894,(4:0.1890886589,(9:0.0441554962,10:0.0377262250):0.4363313505):0.0967757427)
(1:0.1738374323,4:0.1547188223,(9:0.0345091673,10:0.0107166342):0.4429976067)
(1:0.0953614878,2:0.1051318598,(4:0.1908133212,12:0.6563363406):0.2556670881)
(1:0.0543888515,2:0.0581052431,(4:0.1528714355,(9:0.0206469843,10:0.0423587745):0.4990344952):0.0848563145)
(1:0.0888067864,2:0.1074294558,(4:0.2475562292,(10:0.3207122184,(11:0.0374845074,12:0.0310275838):0.2428478517):0.5972536862):0.0645695038)
(1:0.1312065474,4:0.2356236960,(5:0.3239934151,(11:0.0235518362,12:0.0220502487):0.1567735157):0.0583065954)
(1:0.0445345927,2:0.0438706403,(10:0.1544027107,(11:0.0218265663,12:0.0217602561):0.1242889656):0.1870914305)
(1:0.0903403456,2:0.1317407755,(4:0.1389783819,5:0.7009642233):0.1837297986)
(1:0.0610024540,2:0.0435917567,(3:0.0404457888,4:0.0472028347):0.1756973688)
(1:0.0694264156,2:0.0804513380,((3:0.1036775075,4:0.0693780921):0.1637439551,8:0.6089407126):0.1499401872)
(1:0.0401980854,2:0.0428379209,(3:0.0954964911,4:0.0358889351):0.1462590678)
(1:0.0896692061,2:0.0406252352,(3:0.0746136384,4:0.0801310108):0.2306914548)
(1:0.0308489595,2:0.0355323835,(7:0.0287806956,8:0.0181768523):0.3226947974)
(1:0.0594511848,2:0.0752102248,(4:0.1120579690,((7:0.0318757367,8:0.0662425039):0.2245396358,11:0.3241633168):0.2151385975):0.2313739379)
(1:0.2626466548,4:0.1663511193,(7:0.3169466077,(9:0.0208885938,11:0.0261179538):0.2582615753):0.4117406838)
(1:0.1246302896,4:0.1429552561,((7:0.0230923451,8:0.0323720749):0.2200005055,(9:0.0428014645,11:0.0248931133):0.1584638650):0.1788629702)
(1:0.0928849056,2:0.0361054935,(7:0.3927271829,(9:0.0396819368,10:0.1407747666):0.1555163379):0.4051981684)
(1:0.0753467524,2:0.0682462417,(4:0.2271363571,(9:0.1260189440,10:0.0173128633):0.2680951930):0.0978269997)
(1:0.0449560363,2:0.0641732480,(7:0.0359415791,8:0.0290560224):0.4460682883)
(1:0.0843149726,2:0.0440930932,((3:0.0718321053,4:0.1057410328):0.1166143888,10:0.6273935478):0.1319759819)
(1:0.8429799684,(7:0.0116556998,8:0.0387941015):0.4697332362,9:0.6050780409)
(1:0.2659372208,4:0.2877489674,((9:0.0453384376,10:0.0545035987):0.4999303360,11:0.5969485302):0.2608227367)
(1:0.1314973152,4:0.2815403742,(9:0.0491505131,10:0.0599931897):0.5239827012)
(1:0.0618229341,2:0.0218083975,(9:0.0009193624,10:0.0493091893):0.6679742317)
(1:0.2203304258,(3:0.0711675366,4:0.0796790739):0.0978877641,(9:0.0262939761,10:0.0240490628):0.6693185379)
(1:0.0774842452,2:0.0000021082,(9:0.0553751522,11:0.0000024979):0.9231202958)
(1:0.0781021031,2:0.0902036966,((3:0.0479647985,4:0.1018427781):0.1276363748,(9:0.0384499954,11:0.0434467427):0.7284381730):0.0826492303)
(1:0.0547536984,2:0.0644808094,(4:0.2817859320,7:0.3606899671):0.0347408863)
(1:0.0825026927,3:0.0723848136,(5:0.0114617012,6:0.0171841215):0.3088875865)
(1:0.0908111832,3:0.1615446749,(5:0.0220645353,6:0.0268805512):0.4394492701)
(1:0.0652838889,2:0.0654966916,(3:0.1956142679,((5:0.0217266605,6:0.0291572767):0.2466850997,9:0.6020003593):0.1847249263):0.1199551008)
(1:0.0461487717,2:0.0700248417,(3:0.1193400223,((5:0.0143225557,6:0.0397285099):0.3128228138,9:0.3580715561):0.1766885777):0.0829255401)
(1:0.0801608353,2:0.0670439532,(3:0.2798235015,(7:0.0516731322,8:0.0503053961):0.5819880830):0.0895633152)
(1:0.0688362619,2:0.0298763229,(11:0.0037213102,12:0.1268337643):0.6148961206)
(1:0.1258863221,3:0.1618434167,((5:0.0000024944,6:0.8126466155):0.2091903154,12:0.2605498778):0.1024339533)
(1:0.0496884877,2:0.0389830167,(11:0.0358703603,12:0.0338463126):0.2375983397)
(1:0.1929100138,3:0.1986218499,((7:0.0999383411,8:0.0932370057):0.1452224944,(11:0.0148258285,12:0.0230768633):0.1783603198):0.1230251597)
(1:0.1974113208,(2:0.2536476650,(5:0.0942273880,6:0.0321194770):0.2443736376):0.1801829580,9:0.2160880614)
(1:0.1358415914,2:0.1042844440,(3:0.3255295847,(9:0.8906573332,(11:0.0306216591,12:0.0417031425):0.3964991284):0.4438538555):0.1478198132)
(1:0.1203897534,2:0.1522141121,(3:0.2711499902,((7:0.0221640355,8:0.0330646847):0.2694649790,(11:0.0481282989,12:0.0097517646):0.4296977279):0.1653930237):0.0435154696)
(1:0.1112497819,2:0.0663138164,(11:0.0341283622,12:0.0319711314):0.7356561268)
(1:0.0517269519,2:0.0527932515,(5:0.0278249592,6:0.0279070977):0.3645071113)
(1:0.0640978908,2:0.1118722914,(9:0.3347877766,11:0.4002726183):0.3695122777)
(1:0.0271288598,2:0.0471912515,(3:0.0759678501,(5:0.2283344635,(11:0.0205657122,12:0.0263254061):0.1613345077):0.0825351601):0.0540520292)
(1:0.1425229555,3:0.1269191335,(5:0.0106436484,6:0.0558500264):0.2617716431)
(1:0.0432656923,(2:0.0691230150,3:0.6547955664):0.0178743966,5:0.8571971782)
(1:0.0602030892,2:0.0820405069,(3:0.3812487083,(5:0.0608193642,6:0.0428579152):0.5558586208):0.0933145763)
(1:0.6813209130,((5:0.1677990046,6:0.0914086794):0.4287798288,8:0.5307694632):0.0281078700,7:0.4916701352)
(1:0.0835124155,2:0.0832712225,((3:0.0844094506,4:0.0969938585):0.1659586437,10:0.6444533028):0.1693444780)
(1:0.1149966622,2:0.0415811443,((3:0.0658828224,4:0.0404062599):0.0620558935,((5:0.0608009553,6:0.0254469036):0.2713778919,10:0.1689328081):0.1478210670):0.0423731448)
(1:0.2491629612,((5:0.0238692051,6:0.0478896465):0.2015490826,(7:0.0429636227,8:0.0288472983):0.1738673643):0.1357300099,10:0.3133755802)
(1:0.2358284084,3:0.3767410209,(5:0.0573566803,6:0.0366753997):0.6406480821)
(1:0.3974795820,6:0.3409668267,(7:0.0130600137,8:0.1164612429):0.2215004408)
(1:0.2801421794,(3:0.0799964957,4:0.1115671049):0.1629201253,((5:0.0487115794,6:0.0451954222):0.3612260843,(7:0.0539066882,8:0.0372064393):0.3623892163):0.2926875310)
(1:0.2575423630,(7:0.0073365010,8:0.0607021878):0.1640699355,12:0.1911520019)
(1:0.0678397230,2:0.0533841520,(9:0.0465313645,12:0.0166646161):0.7389113214)
(1:0.0856609338,2:0.0616627586,(5:0.0189964449,6:0.0317811935):0.3684913608)
(1:0.0219022769,2:0.0577093673,(((5:0.1035416472,6:0.0345024316):0.1699268098,12:0.2974475006):0.0888629006,(7:0.0502439281,8:0.0279668210):0.3066928428):0.3445070388)
(1:0.1030013057,2:0.0662807292,(4:0.1941202558,(5:0.1817356498,6:0.0187029920):0.3383032090):0.0602364219)
(1:0.3447149139,2:0.0635118331,((3:0.0290024697,4:0.0465667579):0.0486021382,(7:0.0191267311,8:0.0117766572):0.2294477370):0.0762770817)
(1:0.1409563768,2:0.0334113354,((3:0.0495356689,4:0.0300610866):0.0828981678,((5:0.0159341913,6:0.0442642156):0.3260987119,(9:0.0185945107,12:0.0830507611):0.2553987838):0.1079341749):0.1241655896)
(1:0.2092026316,((2:0.0675214645,3:0.1967195224):0.1151694834,((5:0.1238227308,(7:0.0185661885,8:0.0428742927):0.1819244634):0.0631772417,12:0.2703914829):0.0331586798):0.3922329682,6:0.2546991861)
(1:0.0585703654,2:0.0785929070,(3:0.3029815996,(5:0.0332213367,6:0.0194825768):0.3890692059):0.0808709924)
(1:0.2589453448,3:0.2260866175,(5:0.1349131306,6:0.0628709714):0.3253862520)
(1:0.2852909912,3:0.1913494640,(5:0.0263787966,6:0.0396696662):0.5760304763)
(1:0.0841835234,2:0.1113713029,((3:0.1106687364,4:0.1248394222):0.1276960514,(7:0.0331861926,8:0.0334432738):0.6159395893):0.2194237145)
(1:0.0722555527,2:0.0405883465,(5:0.0463759691,6:0.0215273824):0.7839623733)
(1:0.0730526270,2:0.1085164929,(4:0.2778146435,((5:0.0426806516,6:0.0450782953):0.3791946761,8:0.3426830354):0.3957875768):0.1113947062)
(1:0.3299951082,7:0.4960887546,(9:0.0584952853,12:0.0402164602):0.4264866402)
(1:0.0940848408,2:0.0506831047,(5:0.4320373423,7:0.0832771965):0.3048946862)
(1:0.3652915631,(2:0.0833622322,3:0.0547874646):0.0652597107,((5:0.2165144696,8:0.2383977942):0.1020141860,6:0.9348166893):0.1432811727)
(1:0.0596974730,2:0.0842152185,(((5:0.0329287078,6:0.0431083452):0.2590412137,(7:0.0443967880,8:0.0379629553):0.2396875560):0.0726476204,12:0.4526117022):0.3582984040)
(1:0.0611589982,2:0.0709229547,((5:0.0381977818,6:0.0229501503):0.2480229196,8:0.3828193787):0.5124813710)
(1:0.1205312844,2:0.0398614559,((5:0.0532978759,6:0.0133533071):0.1237063692,(8:0.1853006234,12:0.1379320331):0.0162890305):0.0421179526)
(1:0.2295228971,(2:0.0635581406,3:0.0735357406):0.1285162274,12:0.4409747950)
(1:0.0426856168,2:0.1001799845,(3:0.3241188988,6:0.4119112194):0.1318628723)
(1:0.2661338898,(2:0.0502947604,3:0.1283100906):0.1372385092,((5:0.0175948264,6:0.0233143823):0.1657187296,8:0.3343723474):0.4810086259)
(1:0.0727493862,2:0.0599802871,(3:0.1372338491,(7:0.0248079806,8:0.0315270830):0.5889173187):0.1805962315)
(1:0.1636295510,3:0.1335139967,(5:0.0220766391,6:0.0364085251):0.6541327885)
(1:0.2788507444,(5:0.0580863082,6:0.0525274286):0.1414761394,8:0.2509478340)
(1:0.2332832820,4:0.2185077311,((5:0.0362135463,6:0.0469321275):0.5673187842,(11:0.0431218257,12:0.0322293711):0.3415619766):0.2508044518)
(1:0.1007458568,2:0.0890686092,(5:0.0628853222,6:0.0089624939):0.3949480162)
(1:0.0852798783,2:0.0656332683,(11:0.0539802267,12:0.0109311506):0.7324030906)
(1:0.0338433110,2:0.1204088415,(5:0.0430113100,6:0.0130882211):0.5799181084)
(1:0.2678418544,(5:0.0272853690,6:0.0322431805):0.5710753463,(11:0.0408744551,12:0.0161934737):0.2690919952)
(1:0.0579051705,2:0.0953890394,(4:0.2358225766,((9:0.0406074724,10:0.0345336435):0.2160820083,11:0.3278427509):0.2950469909):0.1410801264)
(1:0.0986185178,2:0.1591635773,(5:0.0240812976,6:0.0240759323):0.5780543002)
(1:0.1027344884,2:0.0424437400,(3:0.0515269985,4:0.0582411870):0.2763262400)
(1:0.0706942921,2:0.0571257893,((3:0.0356769175,4:0.0693521747):0.1068577023,((9:0.0359296673,10:0.0110346251):0.2069377080,(11:0.0360133268,12:0.0323897752):0.1885553099):0.3666815104):0.0940051934)
(1:0.2322266255,3:0.2495684119,(5:0.0911156516,6:0.0322297366):0.7258051924)
(1:0.0971978408,2:0.0963764748,((3:0.0748807619,4:0.0445515783):0.1175414004,((9:0.0591258208,10:0.0115217977):0.2406611453,(11:0.0309710593,12:0.0235582356):0.2590980434):0.5414086606):0.1557556429)
(1:0.0520512810,2:0.0631830697,(4:0.1467437887,((9:0.0332364867,10:0.0333593357):0.2492854230,(11:0.0270413495,12:0.0341799118):0.2162775867):0.2048397503):0.1193167261)
(1:0.2146535068,((3:0.2006773764,11:0.4863132423):0.0806544257,4:0.6655983766):0.0908609593,(9:0.0167902551,10:0.0291221625):0.2999509738)
(1:0.1172509657,3:0.1235612632,(8:1.1293248663,(11:0.0269857562,12:0.0216636610):0.1196327327):0.1265993622)
(1:0.0430192454,2:0.0488243073,(9:0.0428024160,10:0.0181848977):0.3588080662)
(1:0.0709138105,2:0.0617675315,(5:0.0388666710,6:0.0308355802):0.5000322786)
(1:0.0628336760,2:0.0899433663,(3:0.1645386011,((5:0.0283060958,6:0.0466303195):0.3722542938,(9:0.0460196292,10:0.0286031802):0.6400472686):0.4166017123):0.1288291981)
(1:0.0653441367,2:0.0666519127,(3:0.2074560744,((7:0.0314202370,8:0.0179614081):0.2516315350,11:0.4022163699):0.0603561543):0.0923807317)
(1:0.0558906768,2:0.0775015166,(3:0.2426698280,8:0.3811249330):0.0861518397)
(1:0.1359608252,3:0.1647108851,((5:0.0158727103,6:0.0069944921):0.1783638473,((9:0.0409346716,10:0.0256591292):0.1140956132,(11:0.1103192325,12:0.0005090121):0.1502546494):0.1416271606):0.1355622802)
(1:0.1222421288,2:0.0851969142,(4:0.2134092168,((5:0.0162446660,6:0.0227779830):0.3339052466,(9:0.0270475641,10:0.0116716996):0.2810869307):0.4738377573):0.2086122037)
(1:0.0682980319,2:0.0823909787,(5:0.0434144869,6:0.0299951474):0.5864674505)
(1:0.1851566589,(3:0.0950235576,4:0.0790355554):0.1675266042,6:0.5560989764)
(1:0.0625266619,(2:0.0947943446,((9:0.0432898818,10:0.0341787448):0.3677282722,(11:0.0389156465,12:0.0295693859):0.3680297793):0.7669027950):0.0353469988,4:0.3324457132)
(1:0.0158615232,2:0.0589085078,((3:0.1336589877,4:0.0365817102):0.0395514376,(7:0.0210683457,8:0.0192317610):0.3354819180):0.0837666544)
(1:0.0572636403,2:0.0596878007,(5:0.0103409777,6:0.0513421676):0.3472744593)
(1:0.0748855052,2:0.1189449670,(3:0.6544488004,(9:0.0482529871,10:0.0134366507):0.5636459332):0.1558555237)
(1:0.3729394472,(3:0.0531184546,4:0.0276822669):0.0753543264,((7:0.0307004841,8:0.0296876741):0.4344534374,10:0.3619841586):0.3837750106)
(1:0.0890986329,3:0.1354833513,(7:0.0721957927,8:0.0000026052):0.2564863651)
(1:0.1640567929,(3:0.0720031300,4:0.0720584266):0.1051531429,((7:0.0802768503,8:0.0076616093):0.4079268063,9:0.4579453688):0.1151701721)
(1:0.0732609526,2:0.0596610756,(11:0.0206008575,12:0.0292510316):0.8275604952)
(1:0.0681359690,2:0.0572238771,(11:0.0322443873,12:0.0291164024):0.5440516743)
(1:0.6753120686,(5:0.0203797348,6:0.0346935172):0.4151793378,11:0.3650483141)
(1:0.0798156113,2:0.0909578879,((3:0.0785239925,4:0.0686567387):0.1204046895,10:0.4176556464):0.1140558599)
(1:0.0633101559,2:0.0560673156,(3:0.1860083906,(10:0.3503310834,(11:0.0978668768,12:0.0075630059):0.2705471874):0.1505146001):0.1571537956)
(1:0.2357717475,(3:0.0706941907,4:0.0399761316):0.1015165661,5:0.4752750490)
(1:0.3223650473,(3:0.0355962897,4:0.0632729690):0.1174184389,(5:0.2689462524,10:0.2612595732):0.0979942896)
(1:0.0560196309,2:0.1186453364,((3:0.0934018716,4:0.0908460724):0.2293577497,((9:0.0496953653,10:0.0805097385):0.1494643202,11:0.3425041748):0.5749092800):0.1729150842)
(1:0.0430001442,2:0.0612606939,(11:0.0300078110,12:0.0454882256):0.6252657215)
(1:0.0677752497,2:0.0639034559,(3:0.1166966637,4:0.1457884373):0.3028739796)
(1:0.0925969472,2:0.1190264486,(11:0.0415111489,12:0.0230834829):0.6766406507)
(1:0.0731027142,2:0.0453503351,(4:0.1435171503,(9:0.1228624129,10:0.0145580484):0.3004439294):0.0682943571)
(1:0.0794615805,2:0.1054771635,(6:0.3712979175,(9:0.0182768711,10:0.0364266416):0.2209506121):0.1592024852)
(1:0.0678577106,2:0.1038127795,((3:0.0675304653,4:0.0705967722):0.0748645128,(10:0.3741164210,(11:0.0268100797,12:0.0306663535):0.1701834202):0.0959125185):0.1093934416)
(1:0.0554554460,2:0.1084138417,((3:0.0435225036,4:0.0459603619):0.0602824876,11:0.4258578709):0.0551815352)
(1:0.0405053287,2:0.0658749805,(4:0.1300826570,9:0.3801312061):0.1008991728)
(1:0.0591245286,2:0.0536436549,(11:0.0303408795,12:0.0260516499):0.4971489190)
(1:0.0662372462,2:0.0507563179,(3:0.2954294983,(5:0.0755612454,6:0.0275949519):0.6462689405):0.0970900871)
(1:0.0291865208,2:0.0429386814,(5:0.0174461902,6:0.0152389538):0.3216273083)
(1:0.0997634456,2:0.0760258327,((3:0.7884763804,9:0.4566277284):0.2277598245,4:0.2163326925):0.3211623535)
(1:0.0626874840,2:0.0580323350,(((3:0.0535750139,4:0.0844226326):0.1816014298,6:0.4573644651):0.3351585178,(11:0.0391764549,12:0.0345800106):0.4540920927):0.1708014135)
(1:0.1419001871,2:0.0870122262,(3:0.2121257453,12:0.7552804120):0.1132388975)
(1:0.0386876434,2:0.0540761308,(4:0.1551224685,(5:0.0172501715,6:0.0253105241):0.4006750063):0.1085034340)
(1:0.1083171887,(3:0.0303635927,4:0.0779403597):0.0448454448,(5:0.2436359248,(9:0.0382232115,10:0.0075037865):0.1997988509):0.1429781420)
(1:0.1193699326,2:0.0886824042,((3:0.0505323855,4:0.1427062040):0.1636592775,(9:0.0194754687,10:0.0360147671):0.4636352190):0.1186233289)
(1:0.0834410072,2:0.0972426229,(9:0.0169733281,10:0.0301861545):0.7685219017)
(1:0.0559358092,2:0.1100849071,(4:0.1675433681,(9:0.0660919860,10:0.0159944030):0.9367858046):0.2070939485)
(1:0.0482057375,2:0.0360116790,(3:0.1280262122,(9:0.0325155854,10:0.0207239990):0.3358436179):0.0843744335)
(1:0.0896345873,2:0.0757701257,((3:0.0404067138,4:0.1628088261):0.0952983735,(5:0.0529826907,6:0.0446611234):0.5074797960):0.0912442189)
(1:0.0347674794,2:0.0362804666,(6:0.1134884462,(11:0.0293441748,12:0.0115006156):0.0857070235):0.1740174840)
(1:0.1118663156,2:0.1030836564,(4:0.3398892967,(5:0.4499051816,(9:0.0203749470,10:0.0352777721):0.1595167505):0.5356757620):0.0963398676)
(1:0.1109302394,3:0.1476185741,(5:0.2456759763,(9:0.0149655785,10:0.0266383045):0.2269509590):0.0961753911)
(1:0.2354268547,3:0.2149543625,((5:0.0354303454,6:0.0169515593):0.2540595220,11:0.4967694380):0.1594258827)
(1:0.0946875258,2:0.0394878695,((3:0.0536144833,4:0.0748770091):0.0916278181,(5:0.0534434074,6:0.0686066816):0.4298427656):0.0920001017)
(1:0.0378065513,2:0.0304887381,(5:0.0209407861,6:0.0286179978):0.4200112372)
(1:0.1116341178,2:0.1049164426,((3:0.1481484880,4:0.0647615316):0.2053222966,(5:0.0365192343,6:0.0210141159):0.5402074211):0.1566915928)
(1:0.1591653784,(3:0.1466588515,4:0.0972309721):0.0560959171,7:0.3457026635)
(1:0.0315572193,2:0.0405510344,(3:0.1328324456,(5:0.0735622593,6:0.0139602524):0.2487325323):0.0596856661)
(1:0.0651270004,2:0.0558069611,((3:0.0510490694,4:0.0458546526):0.1376922017,(((5:0.0242219526,6:0.0345556290):0.1424109534,(7:0.0241059054,8:0.0336479472):0.2324389819):0.1351345532,(11:0.0195173183,12:0.0305142175):0.2474930920):0.2015708768):0.1288249574)
(1:0.0623619885,2:0.0652192380,((5:0.0569068002,6:0.0332816758):0.1842192821,(11:0.0000022417,12:0.1696272718):0.3560608557):0.1820855820)
(1:0.1058987514,2:0.0510365750,(3:0.2233778086,(((5:0.0486445996,6:0.0241619360):0.3401876027,(11:0.0422858722,12:0.0088944051):0.2435781764):0.2615074813,7:0.8397573868):0.2538579518):0.2047369711)
(1:0.0522811240,2:0.0372347911,((3:0.0643400574,4:0.0455520674):0.0895610632,(((5:0.0326967861,6:0.0338407402):0.1701507408,(11:0.0112740927,12:0.0456546727):0.2261155721):0.1003099073,7:0.2855459724):0.1794315432):0.1179414344)
(1:0.0381138097,2:0.0585286099,(5:0.0976136682,6:0.0011770408):0.2876515203)
(1:0.0819607264,2:0.0933759821,(3:0.2903467361,(5:0.6424482533,(7:0.0270439450,8:0.0324710909):0.1646721319):0.3099174282):0.0954998942)
(1:0.0615510799,2:0.0823945600,(3:0.1742430817,8:0.4652775068):0.0626147394)
(1:0.9374627476,(7:0.0303314537,8:0.0521751937):0.1922409332,10:0.7736678708)
(1:0.0285164486,2:0.1306499555,(7:0.0334442308,8:0.0317386832):0.3181295053)
(1:0.0742506159,2:0.0508587689,(7:0.0328093235,8:0.0510210312):0.7092452458)
(1:0.0778735632,2:0.0599216273,(3:0.0551273155,4:0.0465977519):0.0900377280)
(1:0.0778812781,2:0.0609608684,((3:0.0494425806,4:0.0811374616):0.1146425977,10:0.5802655047):0.0785245506)
(1:0.0684987171,2:0.1160269007,(3:0.6514561498,(9:0.4358917121,10:0.6205954936):0.3582513271):0.3648063588)
(1:0.7053894887,2:0.3189003843,(9:0.7601021326,10:0.5801365832):0.3800776518)
(1:0.0507042574,2:0.0536864299,(4:0.1529829870,9:0.4336034407):0.0982856555)
(1:0.2894096125,4:0.2738381761,(7:0.0478278960,8:0.0339017037):0.2858724384)
(1:0.0820027294,(2:0.0356574830,4:0.0507189722):0.0317155555,12:0.3444655626)
(1:0.0476479066,(2:0.0568166334,4:0.0436532608):0.0649767084,12:0.4281680058)
(1:0.1364391156,2:0.1223353321,(6:0.2951030241,(7:0.1002216567,8:0.0121718808):0.3954921198):0.2748357951)
(1:0.2674563584,2:0.1640988777,((5:0.4464253771,(7:0.0337968228,8:0.0338612262):0.1961544820):0.1355492989,6:0.6351477163):0.3331015331)
(1:0.1811349455,2:0.1863218391,(5:0.0351867498,6:0.0333053687):0.4105683335)
(1:0.2227225271,2:0.1661689802,((5:0.0411640795,6:0.0178886992):0.3689831396,(7:0.0489469208,8:0.0113762653):0.3008010829):0.4773657297)
(1:0.2886816358,(2:0.0813647046,4:0.1213491237):0.1415188890,5:0.6723509581)
(1:0.1970757631,2:0.2939320215,((5:0.0140459987,6:0.0510812108):0.4686476602,(7:0.0371844010,8:0.0175022022):0.4153548090):0.2372410324)
(1:0.1894652789,2:0.2206501239,((5:0.0442680203,6:0.0188843449):0.3875890577,(7:0.0424408396,8:0.0200856123):0.4056708279):0.0870856922)
(1:0.2058546210,(2:0.0741007038,4:0.0618783933):0.0853479850,5:0.4534182699)
(1:0.0784090352,2:0.0767265944,((5:0.0069312205,6:0.0459860898):0.4306965860,(7:0.0615056416,8:0.0098296226):0.4009852996):0.3464189244)
(1:0.1755714316,2:0.0674223580,(7:0.0155476942,8:0.0186584380):0.2983604770)
(1:0.1365029893,2:0.1406007111,(11:0.0334301962,12:0.0399046377):0.5612094396)
(1:0.1347985070,2:0.1849928605,(5:0.2777353588,8:0.2743193664):0.1285705735)
(1:0.7046581961,(7:0.0314384409,8:0.0220441769):0.1336532481,11:0.3581839703)
(1:0.1885955634,(5:0.0473720822,6:0.0259356671):0.2778401831,(7:0.0329063589,8:0.0174373259):0.1298872850)
(1:0.1760740405,2:0.1163595210,(7:0.0116163261,8:0.0369163808):0.3927261854)
(1:0.1124927085,2:0.1634226471,(5:0.0097687511,6:0.0201457214):0.2573855840)
(1:0.1809198225,2:0.1060699550,((7:0.0527142107,8:0.0472019094):0.3047631046,12:0.1838689595):0.2206232145)
(1:0.1235731787,2:0.1855085250,((7:0.0252999366,8:0.0177852434):0.2883860392,(11:0.0268735482,12:0.0286710681):0.3398364202):0.2627527711)
(1:0.0730264292,2:0.1010672285,(6:0.2324397626,(7:0.0000029023,8:0.0461168930):0.2080563975):0.1100644470)
(1:0.1997794629,2:0.0073326622,(7:0.0668444187,8:0.0122447811):0.6807023482)
(1:0.0800031003,2:0.0873300754,(5:0.0215502137,6:0.0163296708):0.1481228142)
(1:0.2004102054,(5:0.0353906232,6:0.0194711699):0.1809511681,(7:0.0143700922,8:0.0537454515):0.1606522631)
(1:0.0762258627,2:0.0843292835,(5:0.2526667601,(7:0.0294111304,8:0.0097236796):0.1274691866):0.0830180243)
(1:0.1250256082,2:0.1128343976,(7:0.0147689209,8:0.0244869764):0.2925050198)
(1:0.1809743060,2:0.1579748863,((7:0.0305421141,8:0.0427766736):0.3740608168,(11:0.0557843771,12:0.0200617969):0.3329405238):0.3502718260)
(1:0.1624403355,2:0.3181089333,((5:0.0131593378,6:0.0544415340):0.1675591065,(7:0.0236210799,8:0.0354262880):0.3859263338):0.3193099004)
(1:0.1000204969,2:0.1456584457,(7:0.0166731053,8:0.0261052339):0.3679317541)
(1:0.5327021569,(5:0.0222299230,6:0.0350762691):0.2636236075,(7:0.0000023388,8:0.0719404291):0.3403867219)
(1:0.1240727241,2:0.1588915257,(5:0.0241157665,6:0.0245870655):0.2749307206)
(1:0.1648451036,2:0.3134601327,(5:0.0243207728,6:0.0405715501):0.4802876203)
(1:0.0983379299,2:0.1120799481,((5:0.0308092268,6:0.0643284896):0.0355619399,8:0.4161022017):0.1199637593)
(1:0.1478133560,2:0.2112876864,(7:0.0498159170,8:0.0403388860):0.4222035603)
(1:0.2024305622,2:0.2702541453,((9:0.0143177270,10:0.0307086825):0.2443961606,(11:0.0323155163,12:0.0218039956):0.2096684371):0.1757621758)
(1:0.1794117988,2:0.2950994131,(5:0.2205660385,8:0.2848081957):0.2489834489)
(1:0.7170159272,(9:0.0342891394,10:0.0475069931):0.3739593588,(11:0.0894907582,12:0.0352944884):0.4183725039)
(1:0.1482919089,2:0.1594459187,(5:0.0269944268,6:0.0159853897):0.2979967627)
(1:0.1800441414,2:0.2578919960,(8:0.4924589668,(9:0.0398571750,10:0.0628460175):0.6874717693):0.1551117765)
(1:0.1751422788,2:0.2651512004,((5:0.0735311284,6:0.0250116983):0.2897202989,8:0.3026531818):0.4098895765)
(1:0.1427722427,2:0.1067478208,(5:0.0307943098,6:0.0179764700):0.2418431834)
(1:0.2263838815,2:0.2588242865,(5:0.0530589997,6:0.0236948856):0.9159865059)
(1:0.1547766358,2:0.2686071881,(8:0.3458306752,((9:0.0492232161,10:0.0021181092):0.2708977881,(11:0.0285265012,12:0.0612161712):0.2079212328):0.0597808103):0.1795450693)
(1:0.1787058441,2:0.1402590345,(9:0.0408267414,10:0.0519321998):0.3383383352)
(1:0.6123759145,8:1.3129765031,(11:0.0209032036,12:0.0306724299):0.1874474011)
(1:0.1732346872,(2:0.0551565212,4:0.0486052263):0.1410285254,(5:0.2804586181,(8:0.4813098139,((9:0.0571507450,10:0.0241980548):0.3409618205,(11:0.0355317155,12:0.0175858014):0.2980378840):0.2332498793):0.0319917635):0.4136759993)
(1:0.1439393209,(2:0.0546870884,4:0.1099579862):0.0956554893,(5:0.2280150401,8:0.2536746326):0.3366902278)
(1:0.1803565044,(2:0.0813541241,4:0.1115961947):0.0984570597,(6:0.2952429466,(11:0.0523503607,12:0.0603675893):0.7859459995):0.2679175091)
(1:0.1002556313,(2:0.0443116663,4:0.0550563291):0.1671846307,(5:0.0261883007,6:0.0176268943):0.5126779910)
(1:0.5100622245,((5:0.0418781280,6:0.0519537240):0.3230917960,((9:0.0865181247,10:0.0767854020):0.2617034228,12:0.6127481924):0.0900055420):0.0688794578,(8:0.4568610285,11:0.2948426753):0.1155221009)
(1:0.3294648137,(((5:0.0168145720,6:0.0366638201):0.5058253449,11:0.4258177354):0.2723499237,(9:0.0677131004,10:0.0872356391):0.3312274030):0.1365828496,12:1.0239457234)
(1:0.4968829862,5:0.3307568387,(7:0.0435040754,8:0.0247381215):0.3504971728)
(1:0.3663310849,(2:0.0841100059,4:0.1200430086):0.1332179409,(5:0.0285065032,6:0.0382259263):0.6089772528)
(1:0.1194694562,(2:0.0322747445,4:0.0623418658):0.0840237854,(9:0.0520035402,10:0.0000021727):0.3300811272)
(1:0.1645073552,(2:0.1015098996,4:0.0779945559):0.0887098629,(((5:0.0303957569,6:0.0267123065):0.1478600217,7:0.2213936422):0.0985093214,(9:0.0296525324,10:0.0245801500):0.2042762993):0.2960987432)
(1:0.1386183575,4:0.2186599770,(8:0.4811027670,((9:0.0060665727,10:0.0398334477):0.3034669339,11:0.7792961222):0.0861023297):0.2117713455)
(1:0.2217191825,4:0.1970170930,(5:0.0547246086,6:0.0292312644):0.3714501348)
(1:0.2712508169,2:0.2344358277,(5:0.7134400709,10:0.4528980531):0.1681033760)
(1:0.1905778197,(5:0.0305866325,6:0.0316277353):0.2124491484,(9:0.0315477115,10:0.0355450683):0.2611005260)
(1:0.0857790013,(2:0.0221664393,4:0.0463816467):0.0808791899,5:0.2439968079)
(1:0.1282934770,(2:0.0924766059,4:0.1253339494):0.2186318659,5:0.7052585459)
(1:0.4270575831,(2:0.1784458916,(5:0.3728106522,9:0.4385745754):0.3148440603):0.0722174427,4:0.4746162987)
(1:0.1222516329,(2:0.0653341480,4:0.0394793124):0.1665649032,(7:0.2933568196,(9:0.0396826642,10:0.0199079013):0.2440909777):0.3219827098)
(1:0.2410745026,2:0.2006503414,(6:0.0281982359,12:0.0273518016):0.5744599074)
(1:0.1380834844,2:0.3971304928,((5:0.0693004336,11:0.0348284581):0.4664327488,6:0.2487170729):0.0671157390)
(1:0.2123195782,2:0.0660749341,(4:0.0542654315,((5:0.0361735479,11:0.0324619959):0.1643102119,(6:0.0430720481,12:0.0194071249):0.2199609294):0.3272718996):0.0309210637)
(1:0.2057878800,(2:0.1116934730,4:0.0791980689):0.1239190124,((5:0.0286238432,11:0.0511483834):0.3126337602,(6:0.0157729647,12:0.0549636689):0.3221831977):0.3170296631)
(1:0.2287405303,(2:0.0798905127,4:0.0739244263):0.1645224905,11:0.5530518987)
(1:0.1216202353,2:0.1018105742,((5:0.0306017136,11:0.0293464126):0.1709432345,(6:0.0298481219,12:0.0592719050):0.2033568057):0.1896965109)
(1:0.1778854566,2:0.2354082853,(11:0.2642877771,12:0.3141868360):0.3666252667)
(1:0.1418381497,(2:0.0592952215,4:0.0848687976):0.1347306438,5:0.5043019714)
(1:0.0692443002,2:0.0898464268,(((5:0.0270629579,6:0.0247350764):0.1725276530,8:0.1667829592):0.0792747494,11:0.1288977960):0.1306908369)
(1:0.3143317432,5:0.1674946016,(7:0.0371492095,8:0.0217298155):0.1720950032)
(1:0.1599988070,2:0.2308979625,(6:0.3069451965,(7:0.0367744201,8:0.0338490917):0.1962595608):0.2607072295)
(1:0.1181475035,2:0.1142969196,(7:0.0143858331,8:0.0237077266):0.4013709908)
(1:0.1987226316,2:0.1923783494,(7:0.0251906052,8:0.0496778915):0.3395653685)
(1:0.4762739870,(5:0.0764286191,6:0.0232064454):0.1875697626,(7:0.1068966164,8:0.0290265447):0.3413568281)
(1:0.1884154758,2:0.1923485569,(5:0.0270839186,6:0.0325686891):0.5249366557)
(1:0.1219446816,(8:0.0221131245,9:0.0310770990):0.1297394780,10:0.1926901772)
(1:0.1376968692,4:0.2842584114,(5:0.1552238787,6:0.0481942088):0.7858215689)
(1:0.2470839755,(8:0.0146041938,9:0.0231080329):0.0913291007,(10:0.0422837961,11:0.0304200540):0.0775224648)
(1:0.1753615943,4:0.2163504799,((5:0.0558108540,6:0.0353727620):0.3311829514,11:0.2840095645):0.1692519530)
(1:0.1360624127,(2:0.0371842785,4:0.0449406782):0.0769447440,((5:0.0447602062,6:0.0506290104):0.1937359866,10:0.6465047765):0.0586656762)
(1:0.1983037664,(2:0.2996785163,4:0.0794019910):0.0736886861,(8:0.0198067734,9:0.1926064916):0.2354352677)
(1:0.1398523744,4:0.1752220324,(8:0.0138551598,9:0.1817505005):0.2837824280)
(1:0.1255015859,2:0.0308153960,(4:0.0000023858,(10:0.0760116371,11:0.0106307215):0.4854182571):0.0311336478)
(1:0.0550305797,(2:0.0272459490,4:0.0449324150):0.1209432307,11:0.5447127424)
(1:0.1890285624,(2:0.0865525728,4:0.0684249181):0.0562751397,(10:0.0661896837,11:0.0008792974):0.5347019344)
(1:0.1213503230,(2:0.2298894668,(6:0.2478294709,(7:0.0328958872,8:0.0188480897):0.1263049590):0.1694418369):0.0250234987,4:0.1455620940)
(1:0.2429465522,(2:0.0989313281,4:0.0879254188):0.1381531150,((6:0.4844972566,8:0.5918825575):0.1956154153,(9:0.3351690991,10:0.4488015505):0.1878061448):0.1629454708)
(1:0.5234351161,(7:0.0444501346,8:0.0254520424):0.3806165673,9:0.4617417462)
(1:0.2469360038,6:0.1875622183,(7:0.0261216659,8:0.0255537949):0.1907630514)
(1:0.1552044408,2:0.1365797403,(10:0.0226591392,11:0.0205595844):0.2594172328)
(1:0.2557119197,2:0.2666360544,(5:0.0046903475,11:0.0677552461):0.5776405814)
(1:0.1270614358,(2:0.0202110413,4:0.1544299168):0.1750184307,(5:0.0203684909,11:0.0229592376):0.6404755013)
(1:0.2298556182,5:0.2483829789,(7:0.0266014181,8:0.0181248834):0.1792147738)
(1:0.2117931361,5:0.2047534701,(7:0.0241136274,8:0.0187814421):0.1748762824)
(1:0.6722619340,((5:0.0007756849,6:0.0737690485):0.3492947834,(7:0.0315721465,8:0.0301673952):0.3545346592):0.1837516981,11:0.4082687846)
(1:0.3271122038,((5:0.0305970918,6:0.0526929683):0.2375776787,(7:0.0313933578,8:0.0172084591):0.2726602489):0.0967388790,11:1.2646096593)
(1:0.7587287988,(5:0.0302549275,6:0.0398948176):0.2232802378,(7:0.0487767981,8:0.0218125059):0.2955527875)
(1:0.2886485324,(5:0.0536977472,6:0.0238878130):0.2251044315,(8:0.4674533775,11:0.2834695090):0.0394217587)
(1:0.4689752861,(5:0.0154810221,6:0.0160207204):0.2610080903,11:0.2583624342)
(1:0.2098007636,(6:0.2625299217,8:0.3344587982):0.3897221019,11:0.5131889567)
(1:0.1984608153,(3:0.0552177782,4:0.0761267135):0.0980700200,((5:0.0693009328,6:0.0249133111):0.3712098150,(9:0.0301699767,10:0.0438080582):0.2620244353):0.1235561120)
(1:0.1223627341,3:0.1270466917,((5:0.0400347799,6:0.0109489203):0.2862000671,(9:0.0526107805,10:0.0261909060):0.3910174364):0.5813397455)
(1:0.5288839331,(5:0.0493196681,6:0.0597414798):0.3059668269,(9:0.0348217708,10:0.0457245368):0.2638516461)
(1:0.4295017307,(5:0.0204525081,6:0.0553302172):0.2914299438,(9:0.0278706977,10:0.0480270123):0.2054148048)
(1:0.1925577328,3:0.2198191983,(9:0.0462105890,10:0.0229627689):0.6342760218)
(1:0.1756901553,3:0.1929786324,((5:0.0183446717,6:0.0339700111):0.2030307617,9:0.5976050133):0.2017141897)
(1:0.1401709629,3:0.1166569943,((5:0.0089142584,6:0.0449128055):0.3066190569,9:0.3597026152):0.1728184226)
(1:0.3063171883,(5:0.1059271702,6:0.0545128699):0.2541366058,9:0.4047465347)
(1:0.2849843632,3:0.2258203956,(9:0.6892077559,(11:0.0040283448,12:0.0672612230):0.3737047630):0.3526852494)
(1:0.0965935979,3:0.0752946087,(6:0.2081441967,(11:0.0162753867,12:0.0299141217):0.1468972949):0.0871099938)
(1:0.1966173297,3:0.3395525307,(5:0.0726329513,6:0.0388071784):0.5064072028)
(1:0.4640647646,((5:0.1026323107,6:0.0350614571):0.1776260850,12:0.2723647083):0.0499660220,(7:0.0460824192,8:0.0319684185):0.3322925428)
(1:0.1242665922,4:0.1843805770,(5:0.1796994027,6:0.0202761735):0.3387140293)
(1:0.1940613625,3:0.1186924691,(5:0.0319347782,6:0.0599126663):0.2683385805)
(1:0.2427665597,3:0.0281495493,(4:0.0325589747,(7:0.0276267269,8:0.0047705444):0.3734012323):0.0249962138)
(1:0.1584254261,(3:0.0527495897,4:0.0276943400):0.0900284391,((5:0.0140095339,6:0.0469190813):0.3363514650,12:0.3443605262):0.1279034564)
(1:0.6080502131,(5:0.1104653827,12:0.3066537681):0.0863038573,(7:0.0200293988,8:0.0336791917):0.0666224774)
(1:0.1381776759,(3:0.1501682821,5:0.1889762165):0.0306509216,10:0.3741088373)
(1:0.2480595405,(3:0.1172715383,4:0.1044477470):0.1846201356,((7:0.0409646837,8:0.0270588041):0.4151062125,10:0.3952843542):0.2294182641)
(1:0.2331121791,4:0.2624861205,((5:0.0399295543,6:0.0395594221):0.3218816124,8:0.3666296687):0.3801495999)
(1:0.4100929077,((5:0.0475367769,6:0.0404854334):0.1643340056,(7:0.0355680715,8:0.0580815395):0.1346382305):0.1026042245,10:0.2618769109)
(1:0.2404735390,(3:0.1046687159,4:0.1366000638):0.2181680521,(9:0.4090298272,10:0.2817172529):0.5805912131)
(1:0.2429056552,3:0.2016512772,((8:0.0358588883,10:0.0365475056):0.2778183228,9:0.3244615583):0.3184792795)
(1:0.2219142798,(3:0.0957699745,4:0.0708894143):0.0933779084,((8:0.0535562507,10:0.0321436969):0.2353301170,9:0.2479613282):0.1817872318)
(1:0.1098510642,(3:0.0662994272,4:0.1166130364):0.2439161424,(8:0.4246023953,(9:0.2508926091,10:0.4240875694):0.0646963938):0.4019959489)
(1:0.1623898714,(3:0.0685118000,4:0.0845840425):0.1630305457,10:0.5016844505)
(1:0.2560021246,3:0.2042729975,(8:0.0696111219,10:0.0449697880):0.6953361054)
(1:0.2750544788,(3:0.0420723459,4:0.0788969666):0.2463560728,((8:0.0422996999,10:0.0102374770):0.3452769943,9:0.3815597020):0.3926756598)
(1:0.0357974176,(3:0.0188027901,4:0.0800107655):0.0565540469,(9:0.0652461748,10:0.0000024971):0.2289794616)
(1:0.2365313066,4:0.2148515949,(9:0.0186077834,10:0.0387191977):0.7008843740)
(1:0.1452850203,(3:0.0537902284,4:0.0694846314):0.1056592822,9:0.4567040989)
(1:0.1495957449,4:0.2744647775,(8:0.0148367403,10:0.0369851951):0.3715505862)
(1:0.1446719168,(3:0.0540392420,4:0.0831954862):0.1918501567,9:0.3686729000)
(1:0.1939415768,(3:0.0770345676,4:0.0930541352):0.1436566346,9:0.6791520594)
(1:0.1721792254,4:0.2818617549,(6:0.3255291752,(9:0.0368268353,10:0.0232302372):0.2578805725):0.5222642761)
(1:0.1649015654,(3:0.0267169404,4:0.0750108078):0.0898917696,((5:0.0178101817,6:0.0422622083):0.2090749799,10:0.3622973109):0.2170227665)
(1:0.1026560377,3:0.1720227055,((5:0.0241921015,6:0.0251863755):0.2065184966,9:0.1996214871):0.1400725356)
(1:0.3282322872,(5:0.0292350454,6:0.0123361661):0.2110155329,(9:0.0452890206,10:0.0181739840):0.1755230629)
(1:0.2372686764,4:0.5138124249,(7:0.0561564133,8:0.0093492602):0.7932459079)
(1:0.1408139397,3:0.1716112189,(7:0.0398784616,8:0.0124035890):0.3190846759)
(1:0.1745159169,3:0.2788034376,(7:0.0331380617,8:0.0261831619):0.4250731684)
(1:0.1455302349,(3:0.0583856564,4:0.0487288577):0.0793591591,(((5:0.0329279832,6:0.0327122771):0.1607842424,(11:0.0107032200,12:0.0451650282):0.2050513272):0.0818080600,7:0.2515625864):0.1576089907)
(1:0.2335418888,3:0.2678982219,(((5:0.0511699248,6:0.0226749871):0.3516148719,(11:0.0492578499,12:0.0067681384):0.2323241735):0.2505299537,7:0.7120048847):0.2521314625)
(1:0.2309449889,(5:0.0557695003,6:0.0324237013):0.1723863980,(11:0.0000023213,12:0.1699009632):0.3273721382)
(1:0.1730187383,(3:0.0512448954,4:0.0437677655):0.1285146830,(((5:0.0239199985,6:0.0341605631):0.1357687226,(7:0.0248035231,8:0.0324466025):0.2168547674):0.1323698595,(11:0.0194582063,12:0.0299786236):0.2416856200):0.1683043574)
(1:0.0843113231,3:0.1465713221,(5:0.0697702421,6:0.0173141967):0.2240539797)
(1:0.2209709405,(3:0.1242450032,4:0.0765367326):0.1869148941,(5:0.4675478454,6:0.4050665903):0.1236804322)
(1:0.1309157194,(3:0.0499006488,4:0.0737243577):0.0993535181,(5:0.0532894452,6:0.0716281210):0.4049467363)
(1:0.1490927914,3:0.0957496983,(5:0.0180408204,6:0.0278488150):0.3730204780)
(1:0.1745430658,4:0.2201350734,(9:0.0288658809,10:0.0236830204):0.4617008102)
(1:0.2928342104,(5:0.0200690569,6:0.0000022057):0.1529613116,12:0.0982872123)
(1:0.1449914104,(3:0.0407494604,4:0.1473966757):0.0983086513,(5:0.1169937403,6:0.0109955288):0.3814794719)
(1:0.1073988253,3:0.1320120706,(9:0.0340444151,10:0.0190202579):0.3218609202)
(1:0.1259819865,4:0.3477684317,(9:0.0133511959,10:0.0295178701):0.6380065235)
(1:0.3981562015,(5:0.0215627790,6:0.0417651058):0.1928956123,7:0.2912504791)
(1:0.1832023366,(3:0.0646751648,4:0.1292594095):0.1496460270,(9:0.0220794454,10:0.0296236881):0.4486906465)
(1:0.2038130579,3:0.1780387861,(11:0.0234922840,12:0.0590099434):0.6985792198)
(1:0.1576723619,(3:0.0607940090,4:0.0751217414):0.4278368322,(11:0.0361778988,12:0.0379998624):0.4590807778)
(1:0.2546230901,3:0.2398076227,(10:0.3812637139,12:0.5604146897):0.2645591244)
(1:0.1806641270,4:0.1712009909,(9:0.0418569974,10:0.0140955425):0.4685821620)
(1:0.1344780668,(3:0.0379700642,4:0.0574568779):0.0861427340,(7:0.2577703398,11:0.3520184367):0.2328764717)
(1:0.2451368437,(3:0.0790520345,4:0.0698162466):0.0716909774,(11:0.0288066791,12:0.0293216155):0.2570545733)
(1:0.1077570717,4:0.1473654431,(9:0.1213706137,10:0.0216633314):0.2999546737)
(1:0.1609724873,(3:0.1279289602,4:0.1402536008):0.2512823052,7:0.5752501468)
(1:0.5697737183,7:0.4759666366,((9:0.0451538728,10:0.0876535727):0.1824452299,(11:0.0401670478,12:0.0369826511):0.3154236201):0.3015551844)
(1:0.2243129916,3:0.1733291324,(10:0.3859792586,(11:0.1066470084,12:0.0024471326):0.2414991696):0.1404311847)
(1:0.2085006694,(3:0.0802186971,4:0.0643966033):0.1104921762,10:0.4181637724)
(1:0.2300741048,3:0.1615637399,((5:0.4090898057,(7:0.0264529739,8:0.0240436410):0.1640455545):0.1066816993,(10:0.2046946213,12:0.2334172732):0.1515246704):0.2288590826)
(1:0.2138970413,3:0.5302106809,(9:0.0518056785,10:0.0108065556):0.4031410119)
(1:0.1952344889,(3:0.1129406923,(7:0.0235744791,8:0.0168160593):0.3641981485):0.0328499513,4:0.0313795679)
(1:0.1154729853,4:0.3232188709,((9:0.0480182549,10:0.0291578268):0.3610428859,(11:0.0406237439,12:0.0251257130):0.3351316509):0.7219678990)
(1:0.2388335507,4:0.1577474451,((5:0.0204559365,6:0.0182106062):0.2470451811,(9:0.0230793091,10:0.0158644643):0.2362891904):0.3614761712)
(1:0.1931596955,(7:0.0388253496,8:0.0069155064):0.2362264222,(11:0.0463282760,12:0.0388853721):0.1307952900)
(1:0.7178485211,(7:0.0438067166,8:0.0437329068):0.2033582278,(9:0.1532928816,10:0.3595618696):0.1301373741)
(1:0.1718042234,4:0.1445987905,((9:0.0307177803,10:0.0356569391):0.2559592113,(11:0.0273514600,12:0.0346464621):0.2146447591):0.1996720480)
(1:0.2437329484,(3:0.0706792216,4:0.0481524891):0.1064614196,((9:0.0572844370,10:0.0131708953):0.2417864462,(11:0.0335147426,12:0.0211299360):0.2358218482):0.5192794206)
(1:0.1210597254,(3:0.0277302212,4:0.0824623453):0.1741099372,9:0.8216423634)
(1:0.2373038624,(3:0.0518701938,4:0.0579584735):0.0685185128,((5:0.0275405908,6:0.0262216716):0.3271547845,(10:0.4631759424,(11:0.0159457364,12:0.0514671985):0.1201895557):0.1385521597):0.1684523899)
(1:0.4982752455,4:0.1823115891,((9:0.0454706114,10:0.0121849199):0.2269239961,11:0.2654156894):0.3798270198)
(1:0.2406761776,4:0.2265928803,((9:0.0410985305,10:0.0344925284):0.2244481029,(11:0.0667262506,12:0.0246242706):0.3051708257):0.2548410057)
(1:0.7674967530,(5:0.0478301733,6:0.0272860730):0.3377828708,(7:0.0408473711,8:0.0780852462):0.2855598817)
(1:0.3096498325,4:0.0894920279,((6:0.5355778718,8:0.4755208530):0.1379767376,12:0.3513220982):0.2026777588)
(1:0.3555765700,(5:0.1912538780,7:0.4239232416):0.0843628405,((9:0.0577807092,10:0.0229061039):0.2768381871,12:0.2386048082):0.0662121856)
(1:0.3014341739,6:0.1886857951,(11:0.0360200116,12:0.0240606331):0.4553421201)
(1:0.4241369745,(5:0.0223190704,6:0.0137291807):0.2305948494,7:0.2361864952)
(1:0.2605215949,(9:0.0259241596,10:0.0581606107):0.2328944167,12:0.2680642521)
(1:0.1337774837,6:0.1883301936,(9:0.0203031488,11:0.0264240930):0.1304697606)
(1:0.2832241865,(7:0.0250907255,8:0.0197095265):0.1180407950,11:0.1655139749)
(1:0.1733361404,(3:0.0478549808,4:0.0570360819):0.0950551327,(7:0.0301208568,8:0.0256613067):0.3965412544)
(1:0.3189643828,(3:0.0539748199,4:0.0647579410):0.0592956966,((7:0.0408540705,8:0.0653318026):0.2415884876,11:0.3584269020):0.2260237943)
(1:0.1100823719,3:0.1213376311,(10:0.1644850707,(11:0.0233211292,12:0.0205704800):0.1215307688):0.1321609439)
(1:0.1421630739,4:0.1886449586,(5:0.3715536329,10:0.3877370215):0.0885829476)
(1:0.1437720723,4:0.2077608072,(10:0.2830984185,(11:0.0363559442,12:0.0328299404):0.2538846941):0.5527015118)
(1:0.2456659590,(5:0.0459692316,12:0.0414528041):0.3251619608,9:0.7821448253)
(1:0.2272621004,4:0.2494437119,((5:0.0323100440,12:0.1300122719):0.3398888900,9:0.3699553312):0.4734999206)
(1:0.2811808856,5:1.0273682818,(7:0.0365521717,8:0.0174743299):0.1401504046)
(1:0.4378786728,(9:0.0244981527,10:0.0271851809):0.1411114763,12:0.2846472689)
(1:0.3654235797,6:0.2198162072,(9:0.0401168052,10:0.0659388934):0.1778467463)
(1:0.3924674541,(5:0.1847389739,(9:0.0131100250,10:0.0294498038):0.1986676470):0.0919204007,(11:0.0332883655,12:0.0180913697):0.2696504570)
(1:0.2405233734,9:0.2645613948,(11:0.0144258370,12:0.0228008561):0.2858590076)
(1:0.5804039937,(5:0.0490970414,6:0.0456430516):0.3822032845,10:0.3322969812)
(1:0.8093226111,(5:0.0525619804,6:0.0000025918):0.1443169210,(9:0.0459449825,10:0.0079054867):0.1505506490)
(1:0.4944725504,5:0.6949788561,(9:0.0375493412,10:0.0243046111):0.4068460128)
(1:0.3277809555,(5:0.0217100549,6:0.0181755029):0.2054750087,(9:0.0327703087,10:0.0449344499):0.1789388738)
(1:0.3041656563,(9:0.0302813195,10:0.0375225300):0.2487997434,12:0.3474522397)
(1:0.1830569639,4:0.1107573429,(9:0.2382869403,10:0.1319961090):0.1411674411)
(1:0.3065673308,6:0.2038598829,(7:0.0323623073,8:0.0155164973):0.1688571291)
(1:0.2472557138,6:0.1790586478,(7:0.0068648238,8:0.0210519552):0.1837777536)
(1:0.3608121926,(5:0.0397381680,6:0.0262810508):0.2894379719,(7:0.0563594478,8:0.0464400903):0.3059858450)
(1:0.1143364427,3:0.0146544044,(4:0.0057386348,(5:0.0216170525,6:0.0000023879):0.3918236676):0.0249052111)
(1:0.2110541552,(3:0.0698504704,4:0.0797467209):0.1311224876,((5:0.0314485736,6:0.0431545967):0.2906896774,(7:0.0327663543,8:0.0390768386):0.2066293146):0.3457254943)
(1:0.1670134361,(3:0.0954516181,4:0.0684921956):0.1278841785,(((5:0.0374073334,6:0.0268073611):0.2746119188,(7:0.0500834255,8:0.0484065067):0.3067288217):0.2369437346,(9:0.0133194645,10:0.0606817956):0.6880423591):0.2139225559)
(1:0.1331892700,(3:0.0809024157,4:0.0558450911):0.0812227707,((7:0.1480470104,8:0.0122365497):0.5429019979,(9:0.0282956939,10:0.0692299594):0.3303150214):0.1158169935)
(1:0.2514992019,(3:0.0650257660,4:0.0442500039):0.1049835906,(9:0.0735263153,10:0.0135598854):0.3591142033)
(1:0.1502222220,4:0.1170608905,(9:0.0273498397,10:0.0226167243):0.3043948198)
(1:0.1684699518,(3:0.0784442192,4:0.0470120967):0.1062689339,5:0.4145349268)
(1:0.3364103298,(5:0.0152629876,6:0.0532520836):0.2877007253,(7:0.0505712059,8:0.0544511798):0.3223505747)
(1:0.2086497393,(3:0.0681928532,4:0.0778875189):0.0980153372,((7:0.1186107783,8:0.0000020461):0.2637590735,10:0.3224091583):0.2175685854)
(1:0.2088300480,(7:0.0000025881,8:0.0652987524):0.8378745476,9:0.5568348791)
(1:0.1167590441,4:0.4268282064,(7:0.0290427295,8:0.0203134680):0.2526155360)
(1:0.0847307644,3:0.0807780556,(7:0.0146938759,8:0.0168549356):0.1949624640)
(1:0.1726642991,4:0.1277002662,(7:0.0312703730,8:0.0398968017):0.4920871810)
(1:0.2132912137,(3:0.0627561821,4:0.0953673950):0.1072461681,(7:0.0274504896,8:0.0337044719):0.4584795843)
(1:0.2163957612,(3:0.1049089081,4:0.1540769444):0.2578183391,(7:0.0223808020,8:0.0205845566):0.6811941000)
(1:0.3571121065,(3:0.0847779166,4:0.0545221577):0.1002821223,8:0.5933859953)
(1:0.2690598167,4:0.2427101703,(9:0.0497287447,10:0.0331106266):0.6760524645)
(1:0.2065901573,4:0.1233486413,(5:0.0527907329,6:0.0352332109):0.2677858240)
(1:0.1272984152,(3:0.5590782047,4:0.0858313052):0.1685433678,((5:0.0273368890,6:0.0049503019):0.1652257164,(9:0.0398704460,10:0.0200987959):0.2894380931):0.3706640141)
(1:0.1903558688,(3:0.1242553429,4:0.0734641805):0.1023770457,(5:0.8764607829,(6:0.2659623130,(9:0.0307440040,10:0.0328465262):0.3814567906):0.1960150052):0.3012511733)
(1:0.2731281505,(3:0.0926136529,4:0.1024647915):0.1424742933,(9:0.0109252697,10:0.0529556909):0.7375069207)
(1:0.1408228893,4:0.1058575503,(5:0.3710721794,11:0.2067516172):0.0612114000)
(1:0.3616734365,(9:0.0540904494,10:0.0402134982):0.2397540467,11:0.3931339135)
(1:0.2196111813,((5:0.0342244627,6:0.0118791912):0.1373165813,(9:0.2427026541,10:0.1699281351):0.1351944959):0.0453124238,11:0.5258166396)
(1:0.2473169220,(3:0.0913302098,4:0.0699296111):0.1373813699,11:0.6599023466)
(1:0.0887800444,4:0.1518691730,((5:0.0327701415,6:0.0260883001):0.2056260486,11:0.2961942004):0.1279969623)
(1:0.2486185014,4:0.1876878122,((5:0.0285658346,6:0.0094487872):0.3747411358,(9:0.0264823821,10:0.0333250042):0.1818645196):0.2736031425)
(1:0.0000025386,4:0.5113140830,(9:0.0727321411,10:0.0295665872):1.0039553190)
(1:0.1628472029,4:0.1729670897,(6:0.2893719205,10:0.2745820145):0.1526700050)
(1:0.2429065563,2:0.2302303997,(6:0.5887502771,(8:0.0393607901,9:0.0570377833):0.3550534717):0.2564441376)
(1:0.0922784922,2:0.2348637730,(6:0.3411453888,(9:0.2237239439,11:0.3201935380):0.1348003356):0.1493231542)
(1:0.3449909439,2:0.2020360405,(6:0.4467327310,(8:0.0458675829,9:0.0024204333):0.5273352731):0.2117478532)
(1:0.0842765011,2:0.3503596013,(4:0.5093083511,(9:0.0339066740,11:0.0309536076):0.3475790020):0.1331240132)
(1:0.1717139292,(2:0.0583498148,3:0.0563674952):0.1011898013,5:0.4428380066)
(1:0.1263749026,((2:0.0459222661,3:0.0811176908):0.1546381762,11:0.3636896635):0.1814743112,4:0.1135062212)
(1:0.0733059055,(2:0.1678679972,11:0.7559862200):0.0988283582,4:0.0814550432)
(1:0.3272284379,(2:0.0666348448,3:0.1086793251):0.1604094964,11:0.6673177452)
(1:0.0881514953,4:0.0592234026,(9:0.0288144393,11:0.0345394563):0.6606261448)
(1:0.0802517337,(3:0.1351431510,5:0.3435427966):0.0745997160,4:0.1221488515)
(1:0.2484136986,2:0.1186118574,(5:0.2088749588,11:0.3250577564):0.1030384137)
(1:0.5164123233,2:0.2866706775,(3:0.2392412081,((5:0.0209448724,6:0.0287178891):0.2517598238,(9:0.1543960991,11:0.0000022837):0.3885399192):0.1105978250):0.0730268407)
(1:0.0436434720,(2:0.1856963235,(5:0.2793605184,(9:0.0410822940,11:0.0159330999):0.2513505073):0.3492827544):0.1199782523,4:0.0629454614)
(1:0.2244216850,(2:0.0756940980,3:0.0593372508):0.0507105165,11:0.6722099238)
(1:0.0558961027,4:0.0459777925,(5:0.0246763860,6:0.0211790345):0.5045811749)
(1:0.0737385689,4:0.0254779903,(5:0.0200529080,6:0.0255693441):0.3472344970)
(1:0.5604075313,3:0.1592901936,(5:0.0296084823,6:0.0313930191):0.3223347751)
(1:0.1123202476,2:0.0883294364,(9:0.0504607662,11:0.0122433657):0.1659218698)
(1:0.1590671571,3:0.1499100399,(8:0.5864533938,(9:0.0259353188,10:0.0358396590):0.2540542915):0.0636362983)
(1:0.0902493979,(2:0.0469522354,3:0.0385835011):0.0640014035,8:0.4182010705)
(1:0.0675599855,((2:0.0113282810,3:0.0627939928):0.0902940687,(9:0.0372162727,10:0.0199386839):0.4133151599):0.1119116878,4:0.0683610487)
(1:0.1220715637,(2:0.0595676769,3:0.2017550860):0.0708114687,8:0.4382630886)
(1:0.0420713008,(2:0.0497559451,3:0.0351964809):0.1680581922,4:0.0368609979)
(1:0.0592010148,((2:0.1123472142,3:0.1048654351):0.2111183844,8:0.9234335504):0.1641891036,4:0.1054043519)
(1:0.1639761427,2:0.1948135251,(9:0.0637119646,10:0.0153308916):0.4713580704)
(1:0.0328518190,4:0.0819889498,(9:0.0155220980,10:0.0395171053):0.4450043666)
(1:0.0388258716,(2:0.0841290137,7:0.3170411857):0.0479599527,4:0.0441288508)
(1:0.0889742491,(2:0.2616290634,(7:0.1025134304,8:0.0354160232):0.7338552970):0.2010102944,4:0.0753244397)
(1:0.0362401033,(2:0.0986646730,3:0.0760463184):0.5613796960,4:0.1260200491)
(1:0.2021823005,2:0.2788044429,((5:0.2267271113,8:0.3660357398):0.0701045811,7:0.2999443304):0.3665893017)
(1:1.7378899191,(5:0.0370654376,6:0.0066232677):0.3666353981,8:0.5599172794)
(1:0.1428786083,2:0.3326615476,(5:0.0158542150,6:0.0473565319):0.6554548815)
(1:0.4099579876,(5:0.0356256310,6:0.0291197011):0.1942015000,(7:0.0533183690,8:0.0178080458):0.2221549913)
(1:0.1271931750,2:0.1731294378,(5:0.0210859770,6:0.0171622284):0.5213976261)
(1:0.3700225822,(5:0.0231003172,6:0.0581363640):0.2289031254,7:0.4131323110)
(1:0.3096151318,(5:0.0222726168,6:0.0202213260):0.1959783839,7:0.2640046866)
(1:0.0862337481,4:0.0981414017,(5:0.0358014692,6:0.0299168513):0.7717391405)
(1:0.2845719982,2:0.2537095110,(5:0.0348219506,6:0.0743901356):1.1332978746)
(1:0.2216898691,2:0.1117241279,(5:0.0249955043,6:0.0209848242):0.6908851461)
(1:0.1458127828,2:0.1949383777,(5:0.0239019451,6:0.0322767243):0.3757210082)
(1:0.1055377142,(2:0.1814494465,(5:0.0184820469,6:0.0355397696):0.4762861187):0.1690768170,4:0.0802045743)
(1:0.0539331049,(2:0.1494562221,(5:0.0179203841,6:0.0345139927):0.2743475493):0.0882246504,4:0.0366775850)
(1:0.0355056525,(2:0.2664691495,4:0.0506161730):0.0327677079,(5:0.0601470733,6:0.0128017235):0.8841277009)
(1:0.0431023948,4:0.0275486728,(5:0.0279600829,6:0.0156990155):0.5345062107)
(1:0.0721551607,(2:0.2202603086,(6:0.1919931044,7:0.3802498208):0.2958882522):0.1782776568,4:0.1183433391)
(1:0.3065333717,(5:0.0112868347,6:0.0414590156):0.1633043892,7:0.2760532797)
(1:0.0006206546,3:0.1614444896,(6:0.1846073093,7:0.1608043166):0.1678892831)
(1:0.0629028700,3:0.0354875087,(6:0.3844783646,(7:0.0236078035,8:0.0245707327):0.1924635455):0.2393276473)
(1:0.0718117848,3:0.0700195906,(5:0.0306708638,6:0.0185200336):0.4880346897)
(1:0.0366404330,3:0.0472078655,((5:0.0242294042,6:0.0205348827):0.1275829794,(7:0.0462319601,8:0.0407515208):0.2691562217):0.2080927734)
(1:0.5581178548,(5:0.0345692732,6:0.0427189019):0.4467102545,12:0.2806621302)
(1:0.4828804896,5:0.3185806138,(6:0.0422422719,12:0.0000020510):0.3967088860)
(1:0.0801965783,2:0.1028712408,(7:0.0296022190,8:0.0507595587):0.6577812455)
(1:0.0624427787,2:0.0714626442,(5:0.0355130201,6:0.0242241411):0.3780097973)
(1:0.0492033538,2:0.0531938959,(7:0.0266762510,8:0.0196099709):0.2775646763)
(1:0.0849498696,2:0.0828268267,(7:0.0128973407,8:0.0341144627):0.5263072249)
(1:0.0895911596,2:0.0677712861,(5:0.0274406734,6:0.0386904294):0.9149198937)
(1:0.0719395944,2:0.1016681590,(5:0.0309649308,6:0.0561799057):0.7635613064)
(1:0.0553930106,2:0.0704198814,((5:0.0154788853,6:0.0442508921):0.1674252162,7:0.5056495933):0.4019438015)
(1:0.0457232774,2:0.0607655845,(7:0.0309029702,8:0.0212402868):0.4427399998)
(1:0.0775578835,2:0.0632168988,(5:0.0313555017,6:0.0410408750):0.8498761517)
(1:0.1168145159,2:0.1049582832,((5:0.0812128793,6:0.0167939942):0.6152803226,8:0.5998709265):0.5417115387)
(1:0.0744145097,2:0.0948077051,(5:0.0465947872,6:0.0189083234):0.6468468218)
(1:0.1048122176,2:0.0625806355,(5:0.0233837622,6:0.0509168186):0.9582180403)
(1:0.2575143769,(2:0.6478014182,((5:0.0322091414,6:0.0335191264):0.3497681489,(7:0.0489156063,8:0.0230223078):0.4224491132):0.3011845174):0.0914044764,4:0.2526314599)
(1:0.0887518405,2:0.0542094571,(5:0.0240994787,6:0.0215585740):0.6786329593)
(1:0.0358241702,2:0.0888622930,(5:0.0270896231,6:0.0302291916):0.4367550999)
(1:0.0969484862,2:0.0726283345,(7:0.0408859870,8:0.0520226035):0.6733225010)
(1:0.0617197986,2:0.0630815293,(5:0.0182215944,6:0.0291883423):0.3624130665)
(1:0.0426857946,2:0.1031559379,(5:0.0211377911,6:0.0319685401):0.4377740193)
(1:0.1301458606,2:0.0639804353,(4:0.2386136893,(5:0.0196045640,6:0.0364491931):0.5013510730):0.1441991311)
(1:0.3358015051,(5:0.2947184602,7:0.1919940394):0.9777560542,8:0.4687938643)
(1:0.0443543310,2:0.0582454743,(4:0.1269798963,(5:0.0195367579,6:0.0324992122):0.2622830960):0.0890583246)
(1:0.0722096654,2:0.0683913643,(4:0.1038889408,((5:0.0448997529,6:0.0242268216):0.3487507849,8:0.2100401480):0.5401033792):0.1571496668)
(1:0.0775657804,2:0.0902458455,(7:0.0057017634,8:0.0806036215):0.6237465252)
(1:0.0552376119,2:0.0598379547,(5:0.0703172506,6:0.0240247813):0.4209380502)
(1:0.1092464491,2:0.1126146121,(4:0.3854750988,((5:0.0344311496,6:0.0739098304):0.2417847363,(7:0.0714723124,8:0.0369472087):0.3205575773):0.5015711185):0.0931451343)
(1:0.0292271656,2:0.0571978516,(7:0.0446623709,8:0.0300418758):0.2860914400)
(1:0.0797388670,2:0.1466355076,(4:0.1792652377,7:0.7969511607):0.2554272714)
(1:0.0392715624,2:0.0435244176,(4:0.1033570117,((5:0.1144105905,6:0.0181847358):0.1422245306,7:0.1035240325):0.2558492650):0.0968581264)
(1:0.0534611334,2:0.0552651538,((5:0.0244239360,6:0.0582708963):0.2550759620,7:0.3958707339):0.3209836995)
(1:0.0861977268,2:0.0886232046,(5:0.0452904799,6:0.0432456343):0.5297596896)
(1:0.0687049543,2:0.0793811769,(5:0.0131478026,6:0.0304575310):0.6146735886)
(1:0.0983312982,2:0.0485009211,(5:0.0276330578,6:0.0249217461):0.4876380324)
(1:0.0754830187,2:0.0640682706,(5:0.0123975335,6:0.0243590124):0.4737117650)
(1:0.0472344182,2:0.0868466341,(5:0.2819446362,(7:0.0437900331,8:0.0505830757):0.2254681624):0.3733664819)
(1:0.0954710552,2:0.1089199933,(7:0.0493789247,8:0.0548220336):0.7709071277)
(1:0.0827642959,2:0.0514443961,((5:0.0371064391,6:0.0279413465):0.1859474395,(7:0.0162703570,8:0.0402979157):0.2337764221):0.3559048593)
(1:0.0593729046,2:0.0491655681,(5:0.0276218571,6:0.0365432945):0.4047788136)
(1:0.0372110004,2:0.0667467848,(5:0.0089235977,6:0.0472590933):0.3505063650)
(1:0.0474913594,2:0.0491667995,((5:0.0472813870,6:0.0337195197):0.2666739606,7:0.4142581435):0.3080326616)
(1:0.0718461880,2:0.0946836495,(5:0.0737164213,6:0.0191529186):0.5883423775)
(1:0.0496754532,2:0.0623528500,(7:0.0306228464,8:0.0436181485):0.6274819576)
(1:0.0969118442,2:0.1154023838,(4:0.2589716430,8:0.9797229843):0.2048647235)
(1:0.1350848806,2:0.0609686886,(4:0.1770150738,(9:0.0000020553,10:0.0291209417):0.6154307533):0.1337277934)
(1:0.1705080518,2:0.0807087771,(7:0.0222641894,8:0.0171701877):0.3405998087)
(1:0.0641922602,2:0.0099953627,(4:0.2025276072,10:0.4896628553):0.0668916217)
(1:0.1058982639,2:0.0771300407,(8:0.6944475362,(9:0.0391257703,10:0.0156082128):0.2949099309):0.1228974398)
(1:0.2338799362,(7:0.0292241938,8:0.0498440781):0.4925543689,(9:0.0232397799,10:0.0373670869):0.2861773626)
(1:0.0548603276,2:0.0697948422,(9:0.0409881817,11:0.0214054639):0.4723317059)
(1:0.1765914050,2:0.0223559464,(9:0.0615663299,11:0.0000025951):0.6637233120)
(1:0.1072403730,2:0.0520554681,(9:0.0477598409,11:0.0108833289):0.5325962374)
(1:0.0145342450,2:0.0923608978,(9:0.0343838509,11:0.0530641527):0.5449307882)
(1:0.0701072407,2:0.0552122918,(9:0.0179674966,11:0.0285978954):0.6099413794)
(1:0.0504043879,2:0.0273587396,(9:0.0282262446,11:0.0209043884):0.3791982859)
(1:0.0086470360,2:0.1203406388,(6:0.1811734586,(9:0.0172979820,11:0.0266827255):0.1410680909):0.4791315344)
(1:0.0765458425,2:0.0763787571,(9:0.0442461694,11:0.0338745052):0.5406000342)
(1:0.0913088890,2:0.1051458015,(9:0.0463601605,11:0.0256970597):0.7210921676)
(1:0.0749439459,2:0.0151040764,(9:0.0298199300,11:0.0144891852):0.3792391345)
(1:0.1089792824,2:0.0883419636,((5:0.0624450625,6:0.0417711741):0.2377265498,(9:0.0118637363,11:0.0450964605):0.4223795215):0.5816710547)
(1:0.0479507605,2:0.0673203520,(6:0.3445311403,11:0.1812368088):0.1034513806)
(1:0.1750801574,2:0.0399582489,(4:0.1316540798,11:0.3424855346):0.0901272002)
(1:0.1754015201,2:0.0366510893,(5:0.0061963137,6:0.0536010871):0.3528781306)
(1:0.0480238546,2:0.0640262452,(9:0.0540649678,11:0.0301727402):0.3877277443)
(1:0.0618856658,2:0.0589764113,(5:0.0259109960,6:0.0145391408):0.2328803513)
(1:0.0575395177,2:0.0901131552,(4:0.4882964290,9:1.2518262521):0.1793463235)
(1:0.0574829371,2:0.0526093928,(5:0.0238800252,6:0.0172760119):0.3923302596)
(1:0.0303604725,2:0.0335456823,(4:0.1586885177,(9:0.0112694629,11:0.0202407226):0.1719330833):0.0452500634)
(1:0.0965931131,2:0.0897941724,(4:0.2530877874,(5:0.0399823457,6:0.0131435105):0.4926306803):0.1839154919)
(1:0.0445687642,2:0.0386618605,(4:0.1408410860,(5:0.2322515215,6:0.2034051472):0.2080403777):0.0562982879)
(1:0.1700279180,4:0.1290655109,(5:0.4041455138,6:0.3345709430):0.1357712268)
(1:0.1147920662,4:0.1259402894,(5:0.0411484978,6:0.0116781733):0.2652218971)
(1:0.1163271320,2:0.0665220880,(4:0.1953322210,(5:0.0031340531,6:0.0647121807):0.5452433946):0.1627873171)
(1:0.1997852488,(5:0.0338263766,6:0.0342673911):0.2456858847,11:0.4024907528)
(1:0.0544099349,2:0.0577505858,(4:0.1962887021,((5:0.0360121142,6:0.0239774113):0.2065563683,(9:0.0326665273,11:0.0188713192):0.1573380309):0.3321487142):0.0985314612)
(1:0.0401482739,2:0.1478721190,(6:0.4004939865,(9:0.0168761107,11:0.0482715664):0.8253696326):1.0593777813)
(1:0.6042010190,4:0.1959922046,((5:0.0255545328,6:0.0321973989):0.1950303113,10:0.3245323108):0.0672088118)
(1:0.3208548842,4:0.0509790818,((5:0.0339445184,6:0.0069113675):0.3099077471,10:0.2737084868):0.4743089780)
(1:0.1553477299,4:0.1807834608,((5:0.0270053149,6:0.0196518421):0.1494009202,10:0.3851938162):0.1929303354)
(1:0.0697102946,3:0.0414429970,(5:0.2155259444,6:0.0003166976):0.4526508224)
(1:0.0167069260,2:0.0707504840,(5:0.0413629111,6:0.0334622000):0.2764697630)
(1:0.0388848592,2:0.0582561210,(6:0.2853271387,(9:0.0148731799,11:0.0415443538):0.3048336031):0.1595599115)
(1:0.2833475848,(8:0.0218150511,10:0.0086502943):0.2390013952,9:0.2656229711)
(1:0.0402683998,((2:0.1144299909,3:0.0314072397):0.0460912564,(8:0.0279726613,10:0.0187727982):0.2848132495):0.0860986197,4:0.0522599232)
(1:0.0320166308,(2:0.0296105558,3:0.0328357138):0.1190720451,4:0.0822909045)
(1:0.0493716763,4:0.0798927620,(8:0.0207250351,10:0.0166583903):0.5066489867)
(1:0.0868888903,(2:0.0963696892,3:0.1096396046):0.3408879768,4:0.0938256127)
(1:0.0523210999,4:0.0620384346,(8:0.0118026552,10:0.0372095754):0.4796040960)
(1:0.1092891858,(2:0.0795778584,3:0.0547589247):0.2886524549,4:0.0686302238)
(1:0.2425025847,(3:0.1086300081,(8:0.0222699529,10:0.0299120958):0.2874754899):0.1107290955,4:0.0447507374)
(1:0.0638160267,((2:0.0511132339,3:0.0540919501):0.0765811593,(7:0.0194591940,8:0.0295090085):0.2935387650):0.1024012962,4:0.0483432745)
(1:0.1110849880,4:0.0475757043,(7:0.0284151590,8:0.0822433550):0.8052631140)
(1:0.0515041849,4:0.0627048762,(5:0.0308080440,6:0.0228160979):0.6067730536)
(1:0.0506416007,(2:0.2654436582,3:0.0234149627):0.1860642152,4:0.0406093216)
(1:0.1045373220,4:0.0770633020,((5:0.0149394064,6:0.0262471189):0.2095927376,(7:0.1401738971,8:0.0042986362):0.3790061497):0.3445293043)
(1:0.0924528595,4:0.1940520947,(7:0.1656425319,8:0.2319068352):0.4903555276)
(1:0.0457561070,((2:0.0939850278,3:0.0536761373):0.1354663270,(7:0.0229954063,8:0.0920274771):0.4596934940):0.1303746745,4:0.0592456380)
(1:0.2084947439,(2:0.0668787534,3:0.0423627185):0.1633606059,((5:0.4505395017,7:0.3413343369):0.0567813890,6:1.0661924145):0.1638346784)
(1:0.0396601129,((2:0.0372767627,3:0.0374685196):0.1061473664,(11:0.0250420180,12:0.0237936658):0.3728913963):0.0848654580,4:0.0626080924)
(1:0.0459451021,(2:0.0542076923,3:0.0492983195):0.1873725133,4:0.0591268955)
(1:0.0909094924,((2:0.0850695291,3:0.0801002275):0.0766295302,(11:0.0487292157,12:0.0110951179):0.4817718697):0.0993857323,4:0.0750837645)
(1:0.0626147591,4:0.0874426944,(11:0.0608228442,12:0.0190975700):0.6584644688)
(1:0.1152371081,4:0.0252843889,(11:0.0512971409,12:0.0286698859):0.7797710216)
(1:0.0317848450,4:0.0323558481,((5:0.0340695826,6:0.0059703584):0.2019818209,8:0.2352772706):0.2314170021)
(1:0.8677724365,(5:0.5374284020,8:0.5651850752):0.1955498724,(6:1.4846951004,10:0.3919853921):0.2433489230)
(1:0.1092051396,4:0.0643610466,(5:0.0223722194,6:0.0429340202):0.7642863398)
(1:0.5370927194,6:0.2681724833,(7:0.0369348579,8:0.0223711680):0.3418646255)
(1:0.0474226014,4:0.0531873523,(6:0.3640490424,10:0.2413556068):0.4372817379)
(1:0.0691956508,4:0.0897958604,(6:0.2142056239,(9:0.0490243312,10:0.0386764391):0.2628821218):0.6969603995)
(1:0.0219739265,4:0.0658349542,(5:0.1516901017,(9:0.0304875856,10:0.0243605735):0.2292651858):0.1229864697)
(1:0.0538519856,4:0.0670771793,(7:0.1392782960,8:0.0811215053):0.2753511203)
(1:0.0651823824,4:0.0590609625,(5:0.5009232562,(9:0.0165310447,10:0.0506700366):0.2897137134):0.1103103436)
(1:0.3407401016,(4:0.3171236028,9:0.4680553308):0.5465274896,10:0.3524484874)
(1:0.0876936331,4:0.0645523135,(9:0.0294164236,10:0.0000022623):0.9433315209)
(1:0.0750480243,4:0.0501463360,(9:0.0216902641,10:0.0270487456):0.5276078241)
(1:0.0655568382,4:0.0626137725,(9:0.0412384296,10:0.0212489948):0.4396274704)
(1:0.0799065016,4:0.0065093568,(9:0.0469175780,10:0.0367437841):0.6948452354)
(1:0.0343484086,4:0.0755884859,(6:0.3252446381,9:0.4585138585):0.5071240260)
(1:0.0529445093,4:0.0739494822,(9:0.0253139678,10:0.0332602894):0.5968704488)
(1:0.0766962955,4:0.0481139360,(9:0.0210929055,10:0.0339032801):0.6185567579)
(1:0.0000020418,4:0.2551079850,(9:0.0000028476,10:0.1156861890):1.1693418408)
(1:0.0541676367,(2:0.1733067129,(5:0.0249519943,6:0.0265531526):0.3200179189):0.0606894407,4:0.0477133878)
(1:0.0444047826,(2:0.1386715129,(5:0.0288248807,6:0.0226039318):0.2932698645):0.0696699085,4:0.0528950412)
(1:0.0782577479,4:0.0796557002,(5:0.0249557820,6:0.0282515100):0.7015161221)
(1:0.0815884555,(2:0.0702854434,(9:0.0212837758,10:0.0269851443):0.2305396116):0.0650180829,4:0.0357828301)
(1:0.0920098185,(2:0.1878208507,(5:0.6018991935,(9:0.0287014967,10:0.0369412555):0.5265582417):0.2180183601):0.0961769172,4:0.0407540576)
(1:0.0317242730,4:0.0724436040,(9:0.0074243307,10:0.0693068329):0.4245060748)
(1:0.1880429966,2:0.4136334441,(5:0.3022405558,(6:0.2059143916,(9:0.0260437899,10:0.0249944517):0.3350301454):0.0954111869):0.2913131670)
(1:0.0372417348,(2:0.1502538102,(6:0.1478929815,(9:0.0277445459,10:0.0777776076):0.1856698086):0.0959375899):0.0646433452,4:0.0520709262)
(1:0.0757169409,(2:0.1790248795,6:0.8394453921):0.0840508849,4:0.1068021306)
(1:0.1413556724,2:0.0856667055,(9:0.0228196475,10:0.0237604307):0.3595461790)
(1:0.0416767525,(2:0.4124067618,4:0.0711795123):0.0329425745,(6:0.3257821616,(9:0.0327324321,10:0.0469362599):0.2998705967):0.4321669907)
(1:0.0671051939,(2:0.1323110026,5:0.2829538543):0.0689286932,4:0.0855720195)
(1:0.0380234159,4:0.0533766766,(9:0.0690632525,10:0.0126041036):0.2816001898)
(1:0.0843498556,(2:0.1071251643,(6:0.2967486312,9:0.2103039068):0.5828342470):0.2598391839,4:0.0537632572)
(1:0.2037717323,2:0.1749303013,(9:0.0410204219,10:0.0495044763):0.6498396557)
(1:0.0378338145,(2:0.1198672027,(5:0.1356839953,(6:0.3470748218,(9:0.0259273974,10:0.0221060663):0.1539898020):0.0359176148):0.0970960211):0.0482606375,4:0.0510027518)
(1:0.1581682088,4:0.0146984030,(6:0.8685765931,(9:0.0271596310,10:0.0228785389):0.2448657746):0.7488570159)
(1:0.0452683867,(2:0.1961417391,(5:0.3229082953,6:0.2860806010):0.1119295291):0.0777098682,4:0.0363269841)
(1:0.2874829762,2:0.3969147628,(6:0.3238144316,(9:0.0912060854,10:0.0124018563):0.4001771449):0.2172733019)
(1:0.0629145921,(2:0.1557314163,5:0.4842410069):0.0936158857,4:0.0679431571)
(1:0.0699044938,4:0.1384709881,(5:0.1406973777,6:0.0493820229):0.6882061044)
(1:0.0798258748,(2:0.3567315864,10:0.6750159204):0.1918929097,4:0.1315447290)
(1:0.0624640465,4:0.0523830299,(9:0.0321582642,10:0.0459127836):0.6024292100)
(1:0.0320384738,2:0.1189528482,(3:0.0399217864,4:0.0585260754):0.1366614605)
(1:0.0328357167,2:0.0296102834,(3:0.0320161540,4:0.0822929933):0.1190716826)
(1:0.0758331420,2:0.0730617185,(3:0.2459284671,10:0.5403685194):0.1291374623)
(1:0.1137611428,2:0.0966608167,((3:0.0889180695,4:0.0944006444):0.1872697764,10:0.7441143372):0.1781102262)
(1:0.3785140425,(3:0.0559836362,4:0.0686104048):0.1044511978,10:0.6980793598)
(1:0.0577568897,2:0.0780183902,((3:0.1168288582,4:0.0666395229):0.0957446406,10:0.9858022581):0.1898859938)
(1:0.0718697675,2:0.0831686024,(3:0.2100770311,4:0.0532996136):0.1402541381)
(1:0.0547332956,2:0.0497794103,(3:0.0641995107,4:0.0491709549):0.1830041771)
(1:0.0233600264,2:0.2655471981,(3:0.0506404406,4:0.0406104317):0.1861279328)
(1:0.0559507760,2:0.0846872126,(3:0.0431582570,4:0.0597643913):0.2641957776)
(1:0.0356690449,2:0.0366173373,((3:0.0399836153,4:0.0594988248):0.0769248645,12:0.3635129199):0.1006213361)
(1:0.0430526828,2:0.0568523393,((3:0.0584224932,4:0.0434558033):0.0556558713,(5:0.0216434708,6:0.0184794631):0.4881902148):0.1343236606)
(1:0.0764273389,2:0.0925752037,((3:0.0916286256,4:0.0744958034):0.1298948102,(5:0.3539515978,11:0.3833335474):0.2118327377):0.0495422988)
(1:0.0837173199,2:0.0614369434,(5:0.0318304676,6:0.0437039648):0.7266127499)
(1:0.0413865647,2:0.0348033316,(5:0.6404904511,11:0.2128569324):0.2851277614)
(1:0.0787260633,2:0.0436763080,(4:0.0951041985,5:0.6624672534):0.1648963610)
(1:0.0902556514,2:0.0772850587,(4:0.1367721139,(5:0.0384444545,6:0.0291492015):0.4308609452):0.1529745212)
(1:0.1479326010,4:0.1155720963,(11:0.0226856728,12:0.0262608338):0.3705339896)
(1:0.0736215885,2:0.0606669283,(4:0.2479136272,(11:0.0174215018,12:0.0516212717):0.8065599811):0.0723603212)
(1:0.0462977455,2:0.0584937758,((5:0.0221571933,6:0.0267299174):0.1341371531,(11:0.0652100681,12:0.0198783603):0.2728374944):0.2755821662)
(1:0.1073231696,2:0.1436904941,(4:0.2590693627,(11:0.0332806777,12:0.0466033383):0.8721931163):0.1555007878)
(1:0.0814806277,2:0.0689694836,(5:0.1172856184,6:0.0188873200):0.4233030844)
(1:0.3808034465,(3:0.0507984263,4:0.2145235413):0.8778667184,(5:0.0583856772,6:0.0366419310):0.4326712489)
(1:0.0671886179,2:0.0835429696,(5:0.0470853656,6:0.0310013365):0.5017367178)
(1:0.0571466915,2:0.0539589184,(4:0.1750251227,10:0.3881770893):0.0649365012)
(1:0.1137415229,2:0.0978026878,(3:0.2418121540,((5:0.0323904154,6:0.0196781978):0.2769842844,10:0.5316973003):0.2078710669):0.1292660427)
(1:0.0451203169,2:0.0356477338,(5:0.0381142654,6:0.0214545699):0.3346951447)
(1:0.0475000137,2:0.0686620468,(3:0.2332988656,6:0.2497391772):0.0625812457)
(1:0.1614884399,(3:0.0491230681,4:0.0464297057):0.0813880699,(6:0.2307663296,9:0.2539253671):0.1621986856)
(1:0.2711683002,(3:0.0945383669,4:0.0921361140):0.1407351553,9:0.6360129029)
(1:0.0807777736,(2:0.0382065466,3:0.4709014725):0.0490106480,9:0.5086556019)
(1:0.2478334083,(3:0.0552795208,4:0.0619938410):0.0791587305,((5:0.0128970260,6:0.0398202080):0.3673265194,9:0.4082670222):0.4881835263)
(1:0.1683156842,(3:0.0469183979,4:0.0799966157):0.1132320378,(9:0.2334263399,10:0.2615704828):0.3222518505)
(1:0.2425995135,(3:0.0589442986,10:1.2011446543):0.1039109529,4:0.0496869583)
(1:0.0545887956,2:0.0600876937,((3:0.0575264209,4:0.0507725850):0.0756006306,(5:0.2587641339,10:0.2652612339):0.0845299095):0.1073528359)
(1:0.0623592585,2:0.1078508915,((3:0.1092838648,4:0.0703146235):0.1296899149,(5:0.0217951206,6:0.0349984465):0.5899796315):0.1134236888)
(1:0.0452759209,2:0.0439736790,(6:0.1631105091,9:0.1271764955):0.2214868895)
(1:0.0898431716,2:0.1160420735,(4:0.3237658002,6:0.4482792331):0.1231947782)
(1:0.0864627472,2:0.0527587053,(5:0.2162441320,(9:0.0229576618,10:0.1789281883):0.1880968581):0.4602814245)
(1:0.0682730738,2:0.0533030708,((3:0.0402731083,4:0.0547121063):0.0857126584,6:0.4127482229):0.0608337188)
(1:0.2408380514,4:0.2263891508,(9:0.0226376650,10:0.0331636488):0.3934701665)
(1:0.4036731631,(7:0.7020221393,10:0.0621516762):0.0428802799,11:0.1208113639)
(1:0.2093486585,(5:0.0263016349,6:0.0391290851):0.2281341924,(9:0.3478741539,(11:0.0138870328,12:0.0452097731):0.1021317183):0.0961403845)
(1:0.0396615546,4:0.2864309983,(10:0.1074121493,11:0.0031581653):0.8833095684)
(1:0.0359236212,(3:0.1318907473,10:0.6426535466):0.0616843423,4:0.0437283246)
(1:0.2997065107,(3:0.1983122802,(8:0.0198118952,9:0.1925846648):0.2354307609):0.0736731677,4:0.0793990423)
(1:0.0285525043,(3:0.0710852273,(10:0.0000020155,11:0.1310041643):0.2915671724):0.0884793997,4:0.0410735217)
(1:0.0734140734,4:0.1504576286,((7:0.0473607641,8:0.0398260654):0.3031330957,10:0.7717602472):0.9069790464)
(1:0.0476429153,4:0.0631606567,(8:0.0220255561,9:0.0224124334):0.3674132106)
(1:0.0570200124,4:0.0462572936,(7:0.0269259858,8:0.0468960656):0.3674307806)
(1:0.0862799641,(3:0.1898093873,(6:0.3201004390,(10:0.0584136034,11:0.0092046678):0.4012218303):0.1273252317):0.0455364411,4:0.0673131526)
(1:0.0466845563,(3:0.1901529939,8:0.3849374511):0.1458423281,4:0.0847311372)
(1:0.1845476513,3:0.1378723274,(5:0.0151593328,6:0.0607064115):0.5437659142)
(1:0.0978554398,(3:0.2432633215,((6:0.4911235634,8:0.5755118220):0.1937292884,(9:0.3351980222,10:0.4416405977):0.2012114052):0.1515855363):0.1379822053,4:0.0881661844)
(1:0.0983644025,4:0.0563381716,(10:0.0348935747,11:0.0378482859):0.7467072968)
(1:0.0345249411,4:0.0759221300,(5:0.0263626282,6:0.0225851809):0.4330500487)
(1:0.2688617269,8:0.1690849281,(10:0.0086224942,11:0.0266805770):0.2080428682)
(1:0.0621766048,4:0.0496213467,(10:0.0234064235,11:0.0316430379):0.4864255459)
(1:0.1371929215,3:0.1543848540,(10:0.0234849958,11:0.0197374788):0.2612671423)
(1:0.3184372289,((5:0.0123716944,6:0.0431201342):0.1711821964,(7:0.0000025490,8:0.0395870116):0.1701302383):0.1662665309,(10:0.0218605494,11:0.0315928592):0.3046914398)
(1:0.1335360854,3:0.2553405009,(7:0.0121143822,8:0.0374951585):0.3870488886)
(1:0.1923639806,3:0.1883821770,(5:0.0270832723,6:0.0325685639):0.5248663561)
(1:0.1417570989,4:0.0899355683,(10:0.0083071881,11:0.0651937597):0.6384977361)
(1:0.0613237211,4:0.0489166481,(8:0.0000028733,9:0.1268350511):0.3997019715)
(1:0.0648093444,(3:0.2313818551,(7:0.7133261165,(8:0.0333292528,9:0.0225472306):0.4447099128):0.2564102493):0.1897260665,4:0.1035558160)
(1:0.0438200682,4:0.0419243595,((5:0.0105933959,6:0.0346328822):0.1509552777,8:0.3667604286):0.1631810831)
(1:0.0699414634,(3:0.1157922759,(8:0.0453041187,9:0.0945473102):0.2288649155):0.1439925128,4:0.0761840190)
(1:0.0706284487,4:0.0511767427,(5:0.0158799919,6:0.0530293605):0.5442428667)
(1:0.2309490696,3:0.1599673746,(6:0.3069727052,(7:0.0367740607,8:0.0338501300):0.1962733245):0.2607377403)
(1:0.3775312560,(6:0.2758755583,(7:0.0607686743,8:0.0274100319):0.3249715580):0.2907210264,9:0.5599680057)
(1:0.2310757737,6:0.2334768796,(7:0.0346458764,8:0.0460942848):0.1044713467)
(1:0.6428968769,(7:0.0060426604,8:0.0611705862):0.2452752336,11:0.5415017647)
(1:0.0632251697,4:0.0632429348,(5:0.0233581865,6:0.0387155834):0.4263095305)
(1:0.0623898485,4:0.0824549686,(5:0.0166469614,6:0.0298752467):0.7277925733)
(1:0.0703455644,4:0.0816408903,((5:0.0301148965,6:0.0291688734):0.3216515507,(9:0.0125491731,11:0.0353036336):0.2766075847):0.2426118795)
(1:0.0353847809,4:0.0276612689,(5:0.2148512706,(10:0.1672189662,11:0.5462837696):0.1316793548):0.1260301257)
(1:0.0315239179,4:0.0751926787,(6:0.3812617164,((9:0.0156786170,11:0.0482447471):0.1761943415,10:0.5805814754):0.0815208229):0.2731707749)
(1:0.0537423653,4:0.0288966332,(9:0.0407385156,11:0.0236550822):0.3240452589)
(1:0.3555802417,(9:0.0371087606,11:0.0203929656):0.4028370009,10:0.2950720943)
(1:0.0141386419,(2:0.0884077627,7:0.2558357747):0.0457337511,4:0.1327838130)
(1:0.0234615921,4:0.0498146756,(5:0.0080162686,6:0.0367496036):0.4373474370)
(1:0.0067755416,4:0.0938822742,(9:0.0210710505,11:0.0180620425):0.4527986764)
(1:0.0615850081,4:0.0089513271,(9:0.0000023777,11:0.0416857484):0.5262512410)
(1:0.0675536809,(2:0.1594345995,((9:0.0170564598,11:0.0271574976):0.2274755673,10:0.1706626446):0.2910640945):0.1393964121,4:0.0390758442)
(1:0.0600674701,(2:0.3055402696,6:0.4299234777):0.0568852788,4:0.0702128059)
(1:0.0757451384,(2:0.1327586527,(5:0.0617379558,6:0.0285457542):0.4687933802):0.1286155297,4:0.0870582870)
(1:0.0565620033,(2:0.3047005957,6:0.3894024379):0.0354634081,4:0.0379998764)
(1:0.0519072770,(2:0.1396861973,(6:0.2747340848,(7:0.1581703123,8:0.0248743356):0.1853863688):0.1213613476):0.0331688329,4:0.0487137272)
(1:0.2767815664,5:0.1862763811,(6:1.8795056232,(9:0.0217706035,10:0.0205409257):0.0812436435):0.0583016348)
(1:0.4915487709,6:0.5785501209,(9:0.1286279964,10:0.0620342871):0.2503385649)
(1:0.0402942762,(2:0.1170752135,(5:0.0165823321,6:0.0223616893):0.2696927667):0.0692526530,4:0.1595939849)
(1:0.0673754190,(2:0.2736897656,((7:0.0227598048,8:0.0309912556):0.5249693566,10:0.4991036961):0.3432686265):0.0994328993,4:0.0411788565)
(1:0.3790515766,4:0.1682950134,(9:0.0768399813,10:0.0212913514):0.4231210972)
(1:0.0448489473,4:0.0782396342,(5:0.0000028417,6:0.0609948316):0.5518555697)
(1:0.0534744634,(2:0.2723389362,7:0.7044788284):0.0676018715,4:0.1007491339)
(1:0.4326727834,4:0.0619428952,((5:0.0258972282,6:0.0462779607):0.2049969172,(9:0.0230017584,10:0.0264404983):0.2515166530):0.2035950748)
(1:0.2680179902,2:0.2167536940,(6:0.4635260726,(9:0.0328835583,10:0.0330959764):0.3747526539):0.1924903365)
(1:0.0579529105,(2:0.1168503522,((5:0.0217378372,6:0.0145515879):0.1145065819,(9:0.0182612674,10:0.0217108020):0.1472720340):0.1133063270):0.0442299494,4:0.0441499873)
(1:0.0837499515,(2:0.1339335226,(5:0.0615684214,6:0.0147579624):0.3130224142):0.1000299195,4:0.0569043228)
(1:0.1689668390,2:0.1637860962,((5:0.2519043334,9:0.2850016358):0.0422087213,6:0.3254521043):0.2199977330)
(1:0.0922177807,(2:0.2622486228,9:0.6238199227):0.1304413142,4:0.1029113629)
(1:0.1295086450,2:0.2148930702,(9:0.0372363694,11:0.0354893132):0.5433536416)
(1:0.0691199828,(2:0.4463123582,9:0.2485962225):0.1391499048,4:0.0501867044)
(1:0.0420290460,(2:0.1752399348,((5:0.0337587074,6:0.0352760188):0.2709663812,11:0.2169760365):0.1125807181):0.0602624632,4:0.0474728161)
(1:0.0442219476,4:0.0513514278,(5:0.0267713698,6:0.0226016463):0.4027065308)
(1:0.0452995183,(2:0.1425062719,(9:0.0248466541,11:0.0181933798):0.4455934639):0.0571223666,4:0.0388215457)
(1:0.0946222411,(2:0.3289920599,(7:0.0483011345,8:0.0297585344):0.5565363287):0.0959762475,4:0.0801369171)
(1:0.0565989292,4:0.0734666217,(5:0.0438500625,6:0.0308593768):0.5034967888)
(1:0.0848395720,4:0.0536346207,(5:0.0448652265,6:0.0766523244):0.6455230420)
(1:0.0472218319,4:0.0610077408,(5:0.0240156300,6:0.5065795602):0.2057133575)
(1:0.1539244825,4:0.0608016782,(7:0.0122717907,8:0.0127597718):0.4078998196)
(1:0.0467792948,4:0.0921398856,(5:0.0328837966,6:0.0332085779):0.5495229725)
(1:0.0308966324,4:0.0434547241,(5:0.2609687654,(7:0.0276420228,8:0.0116916328):0.2234028638):0.1491068397)
(1:0.9331861960,((5:0.0356875983,6:0.0473901476):0.9821002662,7:0.0000024187):0.0320881870,8:0.0287988987)
(1:0.0411151000,4:0.0456941968,(9:0.1763993298,10:0.0008291279):0.3164636883)
(1:0.0361139767,4:0.2869832278,(((5:0.0192246102,6:0.0286993473):0.1738919596,8:0.3445418584):0.0907526212,(9:0.0843433644,10:0.0024063869):0.3321308863):0.1994537715)
(1:0.0526697058,4:0.1083088927,((7:0.0359143507,8:0.0147465957):0.4936253311,((9:0.0382686942,10:0.0387668183):0.3597319469,(11:0.0476051135,12:0.0271423738):0.5411173891):0.2010833485):0.4756671605)
(1:0.0632973393,4:0.0768832101,((9:0.0287468703,10:0.0427741049):0.2980274505,(11:0.0320643269,12:0.0329128313):0.3897253524):0.4770967899)
(1:0.2007802023,7:0.1703803791,(9:0.0126665588,10:0.0210431051):0.1942655253)
(1:0.5681484069,(5:0.1946315026,6:0.2418622934):0.1230937450,((9:0.3211865739,10:0.5146018116):0.0736766271,(11:0.0238778356,12:0.0997503279):0.2764007262):0.0537758736)
(1:0.1006936042,(2:0.1291245044,(9:0.0263047051,10:0.0323092675):0.5683341072):0.1331113289,4:0.0602845319)
(1:0.4622865877,(5:0.0258542818,6:0.0278122752):0.4705670314,10:0.3817555132)
(1:0.0661516271,4:0.0642534093,(7:0.0387601467,8:0.0436567783):0.7021971401)
(1:0.0985517850,(2:0.0986393599,(5:0.0631300499,6:0.0201574101):0.4495464172):0.0723916003,4:0.0675270920)
(1:0.0370851352,(2:0.1629881133,7:0.4072493486):0.0908299380,4:0.0671033533)
(1:0.1043883690,4:0.0540771758,(5:0.0664599869,6:0.0000022555):0.6610667037)
(1:0.0339735753,4:0.0680221970,(5:0.0295500187,6:0.0705942280):0.4149170909)
(1:0.0649295569,4:0.0586511311,((5:0.0188513188,6:0.0170706062):0.1687459625,(7:0.0024411359,8:0.1601053044):0.3585340989):0.4704289014)
(1:0.0462866570,4:0.0801475722,(7:0.0113625621,8:0.0314310705):0.5466286747)
(1:0.0798861817,4:0.0476725595,((7:0.0292339863,8:0.0176397916):0.3735360518,10:0.4545604978):0.4670139827)
(1:0.0624487316,4:0.0555299324,(5:0.3235803795,(7:0.0300167186,8:0.0313316627):0.2171021195):0.3814117230)
(1:0.3100594111,4:0.3285515680,(6:0.3087840753,(7:0.0333709214,8:0.0252230883):0.2162532740):0.4407010926)
(1:0.1624848966,2:0.1428756909,(7:0.0346158199,8:0.0311209926):0.5163953356)
(1:0.1046469779,(2:0.1750462206,(6:0.4668234450,10:0.4767555440):0.2228933714):0.1735201207,4:0.0919089072)
(1:0.2074992679,(7:0.0095640023,8:0.1510015069):0.1465331628,9:0.2058345212)
(1:0.0586584405,(2:0.1380577709,(11:0.0230612602,12:0.0402297219):0.2846697881):0.0579256807,4:0.0600969576)
(1:0.1459214294,2:0.1075236375,(11:0.0183326878,12:0.0303302431):0.3795603401)
(1:0.0542194759,(2:0.1952906786,10:0.5013287004):0.0782797444,4:0.0821152606)
(1:0.0728318076,4:0.0653268337,(9:0.0182617922,10:0.0441435864):0.6428793993)
(1:0.0664248594,(2:0.2650008189,(8:0.7586797196,12:0.6940827153):0.1980326524):0.1919222371,4:0.1379636959)
(1:0.1393768213,2:0.3178285010,((9:0.0306138609,10:0.0463601020):0.2610160342,11:0.2029189490):0.1801302007)
(1:0.0817616780,4:0.0718909794,((5:0.0316996246,6:0.0515082015):0.4766577821,((9:0.0310072643,10:0.0587573534):0.6805140184,12:0.4806161252):0.2490414784):0.3589558593)
(1:0.0786044029,(2:0.1373256620,(11:0.0161194110,12:0.0529501583):0.2193739506):0.0638985029,4:0.0336355598)
(1:0.1727085995,2:0.1648287334,(9:0.2181660096,11:0.2071234638):0.1571456184)
(1:0.1034512272,4:0.0449555090,(9:0.0461615913,10:0.0408433661):0.4169824428)
(1:0.1036880719,5:0.1696299576,((7:0.0081213791,8:0.0227034527):0.1034112850,(9:0.0232348954,10:0.0122935747):0.1797415100):0.0543357462)
(1:0.0165488962,4:0.1235961644,(7:0.0492676114,8:0.0325204141):0.9159716961)
(1:0.0639614410,(2:0.1190670843,11:0.6309820901):0.2181580999,4:0.0634966921)
(1:0.0303271592,4:0.0605022284,(7:0.2265897788,11:0.3550207983):0.3491178830)
(1:0.0601357225,(2:0.2470198951,(7:0.3624376005,10:0.6125517418):0.1882043141):0.2206369376,4:0.0825342259)
(1:0.1467419320,2:0.1345286342,(5:0.0241255308,6:0.0336244064):0.3546682967)
(1:0.0900351352,(2:0.3904282278,(9:0.0589961400,10:0.0253921216):0.7787000157):0.1067708084,4:0.0774839518)
(1:0.0995930629,4:0.0601956729,(9:0.0404254789,10:0.0466111407):0.5505985856)
(1:0.0902173864,(2:0.2847528300,(9:0.4320727069,11:0.5185374381):0.4924641238):0.1808326466,4:0.0680912340)
(1:0.0702894272,(2:0.2107812054,7:0.5319829892):0.1159937342,4:0.0687661142)
(1:0.0362131022,(2:0.0665104775,(5:0.1062366960,6:0.0000021195):0.2126129255):0.0543710054,4:0.0315111407)
(1:0.0678790744,(2:0.1889060274,6:0.4382171661):0.1173337866,4:0.0317858291)
(1:0.0190727175,(2:0.1183455242,(5:0.1803148263,6:0.0322516088):0.2952097274):0.0512930637,4:0.1034647416)
(1:0.0817831134,4:0.0596036139,(5:0.0067533239,6:0.0666588198):0.1475180162)
(1:0.0623627844,(2:0.2037892571,(7:0.0307143959,8:0.0333403097):0.3840753127):0.0728184091,4:0.0490920813)
(1:0.0666170709,(2:0.1571517411,6:0.5611070867):0.1336410472,4:0.0837869605)
(1:0.1532616344,2:0.1399467346,(7:0.0793730083,8:0.0409117859):0.3521264966)
(1:0.0370721638,(2:0.1518405899,6:0.4505014027):0.0522231963,4:0.0530855023)
(1:0.0609064902,2:0.0987269869,(6:0.1813103362,(7:0.0169035437,8:0.0201241598):0.1501400769):0.3086615172)
(1:0.0379668218,4:0.0410253525,(7:0.0343188223,8:0.0209890152):0.4565987760)
(1:0.2284112546,2:0.1291402498,(10:0.2222771828,(11:0.0268819666,12:0.0563126203):0.2181359287):0.1298503398)
(1:0.0692804079,4:0.0555141845,((9:0.0287595353,10:0.0675523198):0.3287309232,(11:0.0381313868,12:0.0384709424):0.2429948481):0.4422625761)
(1:0.0565335355,4:0.0448641250,(9:0.0114377689,10:0.0451959265):0.5055337151)
(1:0.0565391398,4:0.0701496613,(5:0.0233246418,6:0.0276556758):0.5501205690)
(1:0.3224735029,9:0.2756694219,(11:0.0345864939,12:0.0265294322):0.1540679861)
(1:0.1187046429,4:0.0365077221,(11:0.0326507272,12:0.0420585154):0.8611892284)
(1:0.2578771556,((5:0.0484010024,6:0.0869995094):0.2746830665,7:0.3241883322):0.1427412954,11:0.4082633815)
(1:0.0760332736,4:0.0832294282,((5:0.0228870173,6:0.0622990487):0.3246281231,(11:0.0416212683,12:0.0609140876):0.2834459354):0.2931676781)
(1:0.0648191189,4:0.0988932543,((9:0.0328979962,10:0.0500521750):0.3625699752,(11:0.0304905320,12:0.0127157536):0.1688728056):0.4264894605)
(1:0.0630884388,(2:0.1293386413,9:0.5527518715):0.1402922542,4:0.0637102017)
(1:0.1066131448,2:0.1431210583,((7:0.0630348024,8:0.0170508809):0.1564382467,(9:0.0131219970,10:0.0367628984):0.3860314749):0.1648323441)
(1:0.6084432023,(5:0.0308197803,6:0.0267270940):0.2140018057,8:0.4462799979)
(1:0.1591013397,2:0.1078545451,((5:0.0283152497,6:0.0477686864):0.3109998167,(11:0.0245866583,12:0.0335836005):0.1937520713):0.1445946895)
(1:0.3590023204,2:0.1198182136,(5:0.6565919342,9:0.3016662519):0.2038805132)
(1:0.1287829295,2:0.2170504104,(11:0.0387140622,12:0.0145654303):0.5950769665)
(1:1.1796023084,7:0.9990517269,(10:0.0919003783,12:0.0000026177):0.4599490046)
(1:0.1784421078,2:0.1610057966,(10:0.0471969580,12:0.0276662008):0.3768230799)
(1:0.1237887915,2:0.0875223277,(((5:0.0160883757,6:0.0710425308):0.2972686737,11:0.1313528998):0.0574699733,(10:0.0158396872,12:0.0286898122):0.1429542656):0.1236451218)
(1:0.2120853053,2:0.0554809307,(7:0.0194654945,8:0.1716090698):0.1829728589)
(1:0.1162768662,2:0.1425455192,(7:0.0452399840,8:0.0229021620):0.2611237224)
(1:0.2052503224,2:0.1978350806,(7:0.0231689234,8:0.0304006313):0.2616929204)
(1:0.0797292334,4:0.0949787141,(5:0.0975643686,6:0.0572123040):0.4143607320)
(1:0.0669540913,4:0.0347112723,(5:0.1711268782,6:0.0165659363):0.5125311273)
(1:0.1166946515,4:0.0523705119,(7:0.0032967582,8:0.0442340311):0.5700187879)
(1:0.0716120203,4:0.1029310148,((5:0.0029169185,6:0.0581069135):1.5348023540,8:0.6174956789):0.8474449736)
(1:0.0708095800,4:0.0819082305,(9:0.0460164333,10:0.0300321029):0.6787504937)
(1:0.0721885531,4:0.0485732078,(7:0.3860092110,(9:0.0182894659,10:0.0293433048):0.3381924091):0.2827799093)
(1:0.1768287323,4:0.0642398005,(10:0.4553991623,11:0.5228972987):0.4299378684)
(1:0.0824382660,4:0.0505773594,(10:0.0344099944,11:0.0367333743):0.5977369333)
(1:0.0799186871,4:0.1384635879,(9:0.1780372169,(10:0.0216455008,11:0.0245808465):0.1634148878):0.1594356318)
(1:0.0548236439,4:0.0730465542,(9:0.0257635309,10:0.0514372578):0.4283414495)
(1:0.0842239710,4:0.0743385951,(9:0.0462629383,10:0.0012076351):0.6993341302)
(1:0.0707437642,4:0.1001876924,(9:0.2234600392,(10:0.0229837560,11:0.0431013361):0.3690125400):0.5632485420)
(1:0.0384861688,4:0.0792945535,(9:0.2288387384,10:0.2753047096):0.4250094142)
(1:0.2418632362,4:0.2627866137,(9:0.2267065226,(10:0.0455285198,11:0.0591105919):0.5071082388):0.8842737087)
(1:0.0609147060,4:0.0442859691,((7:0.2409176418,8:0.1683003978):0.3581167094,10:0.3449265223):0.3580671260)
(1:0.2444802809,4:0.1070450636,((7:0.0192785003,8:0.0476497047):0.3084982522,9:0.2843734023):0.1904828084)
(1:0.2605016265,4:0.0744541972,((7:0.0477163279,8:0.0190648483):0.3339676948,9:0.3764134075):0.2442223153)
(1:0.0948918241,4:0.1096559325,(5:0.1946145888,9:0.1575484412):0.0745934823)
(1:0.0375758047,4:0.0464502757,(7:0.2777765915,8:0.0353511878):0.2851326130)
(1:0.1184706286,4:0.1283125411,(((7:0.0291260601,8:0.0413725099):0.2299542024,10:0.1774206314):0.0291313649,9:0.4886925349):0.1438446275)
(1:0.0628062064,4:0.0924241367,(8:1.1839975743,9:0.4088627039):0.2736453614)
(1:0.0502594092,(3:0.0978889153,8:0.3137255839):0.0593304523,4:0.0516709316)
(1:0.1317853213,(3:0.2717158236,6:0.5179862148):0.1541179555,4:0.0986550289)
(1:0.0624836708,3:1.8299506122,(5:0.0251241777,6:0.0273701387):0.3201067618)
(1:0.1317532210,4:0.0991181324,(6:0.4921345889,(7:0.0399059409,8:0.0482441596):0.4034714215):0.4796932957)
(1:0.1922679218,4:0.3779204892,(5:0.3514240939,6:0.2954591805):0.2226652029)
(1:0.0596648876,(3:0.2322156454,6:0.6292174236):0.1197396637,4:0.0710554749)
(1:0.3327559813,(5:0.0193192993,6:0.0189325277):0.1427433986,8:0.1839990616)
(1:0.4624599861,3:0.0607226317,((5:0.0621845107,6:0.0000020698):0.3102508413,(7:0.0486420507,8:0.0535773578):0.2462186451):0.5180577523)
(1:0.0572887016,4:0.0915250489,(5:0.0051285703,6:0.3467958212):0.4000767025)
(1:0.0505236263,4:0.1945768151,(5:0.0000024675,6:0.1383304161):0.6105531379)
(1:0.1378270664,4:0.0777500992,(5:0.0663171970,6:0.0308981199):0.7794867295)
(1:0.0652601798,4:0.0676661112,(7:0.0440762227,8:0.0329103760):0.5798720038)
(1:0.0689772079,4:0.1235678084,(7:0.0354548806,8:0.0308825459):0.8280937646)
(1:0.0630847357,4:0.0945649929,(7:0.1634909904,8:0.0447029571):0.7185671047)
(1:0.0551422103,4:0.0432919097,(5:0.2392495333,6:0.2089115327):0.2018472195)
(1:0.0629810738,4:0.0848611203,(5:0.3250829723,6:0.4404243987):0.5242072310)
(1:0.0436509193,4:0.0576281884,(5:0.0794715794,6:0.0258590163):0.3026729070)
(1:0.0674570739,(2:0.1770538118,(9:0.0493652917,10:0.0198734674):0.6863543264):0.1610083454,4:0.0870699939)
(1:0.1018301384,4:0.1286137912,(9:0.0233213867,10:0.0394415526):0.7606757664)
(1:0.3857540181,4:0.0388306761,((5:0.0225316479,6:0.0389841318):0.1236370981,9:0.2351881745):0.1463218126)
(1:0.1461626217,2:0.0886969625,(9:0.0405740204,10:0.0352992082):0.6863041351)
(1:0.0460318685,4:0.1106593509,(5:0.0273916870,6:0.0345808688):0.3305449504)
(1:0.0541586767,(2:0.2323996694,(5:0.7846327668,(9:0.0266332631,10:0.0391780892):0.4280862740):0.1063741846):0.0980005824,4:0.0854690957)
(1:0.0938061496,(2:0.2355375734,(9:0.0211573344,10:0.0560230841):0.7542298533):0.1681598271,4:0.1326988141)
(1:0.0769050547,4:0.0389554401,(9:0.0076126057,10:0.0290878917):0.7653786304)
(1:0.1960668620,2:0.2303696933,(9:0.0309563235,10:0.0467315380):0.5427904919)
(1:0.0816581031,4:0.0867172492,(8:0.0318786545,10:0.0245369194):0.5527819631)
(1:0.0967569483,(2:0.2309119991,(8:0.3035662591,(9:0.0164404463,10:0.0332922646):0.2561037532):0.1832367052):0.1043166340,4:0.0711761953)
(1:0.0645117109,4:0.0493723555,(9:0.0136643257,10:0.0755267806):0.3608519643)
(1:0.0956246317,(2:0.0970147284,8:0.6360108903):0.1361392688,4:0.0674316381)
(1:0.0740582619,(2:0.1198418123,(8:0.4668076328,9:0.2234389475):0.3731610448):0.2668860814,4:0.1209617296)
(1:0.0685196585,(2:0.1624176940,10:0.5016978144):0.1630208155,4:0.0845911145)
(1:0.1812435971,2:0.2917231637,((8:0.0541843136,10:0.0636083132):0.3132645657,9:0.5065738813):0.5445634548)
(1:0.0420733575,(2:0.2750547315,((8:0.0422998078,10:0.0102373988):0.3452767614,9:0.3815595504):0.3926753525):0.2463558584,4:0.0788962464)
(1:0.0184299666,(2:0.0331563010,9:0.2335497443):0.0590713625,4:0.0826136577)
(1:0.0537960419,(2:0.1453124746,9:0.4568176612):0.1056698117,4:0.0694903527)
(1:0.4872268967,(8:0.0252027668,10:0.0231452893):0.2795326480,9:0.2322260388)
(1:0.0614158335,4:0.0604060025,(9:0.0253275882,10:0.0092232047):0.6513840443)
(1:0.0804760682,(2:0.2843513268,8:0.5710240015):0.1943398693,4:0.1012632584)
(1:0.0621941457,4:0.0730521526,(5:0.0299561233,6:0.0863819092):0.5196185458)
(1:0.0678879203,4:0.0683531182,(6:0.2227281470,9:0.2904951095):0.2870072922)
(1:0.0694019294,(2:0.1209887619,9:0.6389968268):0.2491724131,4:0.1073988190)
(1:0.0267167918,(2:0.1649017671,((5:0.0178101819,6:0.0422622331):0.2090750693,10:0.3622974453):0.2170228444):0.0898918156,4:0.0750109046)
(1:0.1720345825,2:0.1026559570,((5:0.0241926083,6:0.0251857564):0.2065333498,9:0.1996336228):0.1400849945)
(1:0.0940820201,4:0.0584184853,(9:0.0272442000,10:0.0244627125):0.5785472342)
(1:0.0679392360,4:0.0650866890,(7:0.1041946990,8:0.0105145602):0.4721137157)
(1:0.1716174381,2:0.1408026629,(7:0.0398781733,8:0.0124037677):0.3190777079)
(1:0.2789754478,2:0.1746107263,(7:0.0331447723,8:0.0261827791):0.4254584612)
(1:0.0595075241,(2:0.1472305198,(((5:0.0327756139,6:0.0334535562):0.1681555340,11:0.2249247688):0.0788455625,7:0.2825755228):0.1522365299):0.0783652499,4:0.0486250896)
(1:0.2328365738,2:0.1892706764,(((5:0.0431371162,6:0.0300949424):0.2539788801,11:0.2706911448):0.1930181813,7:0.6804675228):0.1945412598)
(1:0.0458219580,(2:0.1943165154,(5:0.0156732164,6:0.0425176734):0.4469732675):0.1064189253,4:0.0482915772)
(1:0.1466547057,2:0.0842905421,(5:0.0697945551,6:0.0173168622):0.2241881703)
(1:0.1242433910,(2:0.2209678556,(5:0.4675415068,6:0.4050568572):0.1236910529):0.1869198558,4:0.0765370461)
(1:0.0499006952,(2:0.1309083322,(5:0.0532899687,6:0.0716264972):0.4048887872):0.0993489945,4:0.0737216881)
(1:0.3063622545,(5:0.0402914333,6:0.0107575045):0.2088851937,11:0.3787810274)
(1:0.0957579369,2:0.1490485781,(5:0.0180398541,6:0.0278523222):0.3728586231)
(1:0.2268325357,5:0.2478276190,(9:0.0143843064,10:0.0273622869):0.2296007694)
(1:0.0407471666,(2:0.1449892291,(5:0.1170127089,6:0.0109836463):0.3814879773):0.0983074419,4:0.1473980677)
(1:0.1627733234,2:0.1767089675,(9:0.0161767425,10:0.1038840468):0.5352129304)
(1:0.1320003838,2:0.1074108665,(9:0.0340431255,10:0.0190209102):0.3218560019)
(1:0.0646759323,(2:0.1831957731,(9:0.0220807954,10:0.0296222544):0.4486913062):0.1496501235,4:0.1292567639)
(1:0.0306095030,4:0.0753101011,((5:0.0168230683,6:0.0208423686):0.2191937954,(9:0.0299083624,10:0.0138831077):0.1929389784):0.1243302436)
(1:0.3286428218,5:0.2000067371,(9:0.0202142469,10:0.0513413666):0.3233363661)
(1:0.1885610719,(7:0.0249407324,8:0.0046375859):0.9621284899,(11:0.0401013795,12:0.0017090834):0.4653923713)
(1:0.0475901398,4:0.0518883840,(9:0.0304739071,10:0.1619318678):0.3051600319)
(1:0.1128791636,(2:0.1951511150,4:0.0313932707):0.0329110134,(7:0.0235799500,8:0.0168196993):0.3641882708)
(1:0.0441762225,(2:0.2188920187,((7:0.0264672392,8:0.0162947423):0.2260399196,(9:0.0389963921,10:0.0060116794):0.2864629102):0.2032846251):0.0867283911,4:0.0143495162)
(1:0.0821772910,4:0.1036326050,(7:0.0286462176,8:0.0657188778):0.5912483468)
(1:0.0794292351,4:0.0599166591,((6:0.3131066635,(7:0.0689838883,8:0.0168911240):0.3060238647):0.1223632775,9:0.4583300302):0.1912002337)
(1:0.0771780748,4:0.1165358884,(11:0.0712685536,12:0.0187718299):0.3477932874)
(1:0.0960915167,4:0.0699371796,(9:0.0413916585,10:0.0303079057):0.6902303276)
(1:0.2402907099,2:0.1430124318,(6:0.3518404836,(9:0.0313292313,10:0.0381977527):0.4536001634):0.4380273999)
(1:0.1511174381,8:0.2541175817,(11:0.0269308764,12:0.0219049907):0.2293289360)
(1:0.0640487858,4:0.0670809803,(11:0.0255515285,12:0.0265983345):0.3871652465)
(1:0.5896152363,9:0.2762872354,(11:0.0390341251,12:0.0280152590):0.1750589560)
(1:0.2790966110,(9:0.2623566279,11:0.3547834625):0.1883363111,10:0.4259071267)
(1:0.0706792094,(2:0.2437327061,((9:0.0572844178,10:0.0131709081):0.2417861594,(11:0.0335147420,12:0.0211299332):0.2358215823):0.5192791881):0.1064614022,4:0.0481524794)
(1:0.0335967126,(2:0.1356714119,((9:0.0343411746,10:0.0124219580):0.1993350368,11:0.2500691052):0.4241642988):0.1339371968,4:0.0738521076)
(1:0.0512263238,(2:0.2287787901,12:0.4591844924):0.0730274801,4:0.0583379073)
(1:0.0556065836,4:0.0639234267,(7:0.0230046048,8:0.0167837182):0.5625469179)
(1:0.1237501493,4:0.0398619455,((5:0.0343501740,6:0.0111735713):0.3751749247,9:0.5075523209):0.1913757075)
(1:0.0801378110,4:0.0581668826,((5:0.0345184477,6:0.0347663637):0.3573468617,((7:0.0262272296,8:0.0451706116):0.9619289167,(11:0.0135013024,12:0.0410560716):0.2029149829):0.1655358585):0.3646889184)
(1:0.2340354708,2:0.2283829113,((4:0.3059052820,9:0.3375163467):0.2386221008,12:0.6408678571):0.0550238386)
(1:0.1010910299,4:0.0563567226,(((5:0.0340298112,6:0.0515599289):0.2369558776,7:0.2804169090):0.1052604491,12:0.3987118813):0.3520916615)
(1:0.1880071308,2:0.1757803735,(11:0.0331469738,12:0.0228356602):0.3731125893)
(1:0.1525736490,2:0.0996610780,(7:0.0253745163,8:0.0582790500):0.3665663806)
(1:0.0677024077,4:0.0784292058,(9:0.0334378735,10:0.0417820850):0.7435896593)
(1:0.0584192262,4:0.0956859721,((5:0.5032585284,9:0.2596302249):0.0644570190,(11:0.0355599445,12:0.0444133640):0.2988095616):0.4160044061)
(1:0.0324315936,(2:0.1285383034,11:0.4521401736):0.0757781717,4:0.0578255029)
(1:0.0686988187,(2:0.1947178401,(10:0.3483187054,(11:0.0283619921,12:0.0286282104):0.1540579335):0.1021527332):0.0749820100,4:0.0696879614)
(1:0.0995850772,4:0.0834274572,((9:0.0406803522,10:0.0913226958):0.2144684057,(11:0.0408501297,12:0.0334847733):0.2490296143):0.5991320288)
(1:0.0364171679,4:0.0580736588,(5:0.2809391263,(9:0.0337442734,10:0.0199188881):0.2163564811):0.1978825480)
(1:0.5967758957,5:0.2827815340,(9:0.0566280407,10:0.0421780618):0.4109237371)
(1:0.0627397148,4:0.0601579729,(11:0.0313101643,12:0.0266294186):0.7587218345)
(1:0.0665586031,4:0.0486857560,(5:0.2820971311,(9:0.0216224279,10:0.0332398523):0.2196414243):0.2317806217)
(1:0.2116620616,2:0.1938511344,(11:0.1123976380,12:0.0000023026):0.5845977960)
(1:0.0802162597,(2:0.2084940610,10:0.4181603546):0.1105038641,4:0.0643963441)
(1:0.0570240978,4:0.0747921954,(5:0.3700018473,(10:0.1935012058,(11:0.0192526975,12:0.0482027155):0.3147657917):0.0830610689):0.5920354899)
(1:0.0737955739,3:0.0986619549,(9:0.0271925589,10:0.0698924757):0.7548986187)
(1:0.0707206004,3:0.0732729812,(9:0.0471575811,10:0.0308337770):0.4258246476)
(1:0.2231197997,(3:0.0381344933,4:0.0681138391):0.0882779158,(5:0.0045747786,6:0.0481067615):0.5272871275)
(1:0.0587323477,(3:0.2027321425,((5:0.0267785994,6:0.0220955806):0.2745476620,12:0.4405849396):0.2830653749):0.1320840354,4:0.1118184917)
(1:0.0694154210,4:0.1124783381,(5:0.0460257212,6:0.0392742128):0.8118327369)
(1:0.0708730608,4:0.0622703211,(5:0.0253530906,6:0.0288696364):0.5089595256)
(1:0.1188059350,3:0.0897157359,(5:0.0676639177,6:0.0179651645):0.2093538153)
(1:0.1151066018,(3:0.2209583021,(6:0.3507817380,9:0.4232958500):0.1626008646):0.1335640689,4:0.0417540366)
(1:0.0797283240,(3:0.2613097092,(10:0.4502228463,11:0.6175841307):0.1998382193):0.1458698529,4:0.0715735770)
(1:0.1103237900,3:0.1216352045,((6:0.2560268340,(11:0.0745713482,12:0.0149451186):0.1285051027):0.0810022230,9:0.3128945175):0.0752062986)
(1:0.0551825682,4:0.0582179056,(5:0.0065512941,6:0.0396112221):0.6810747595)
(1:0.4069910745,(9:0.0073969948,12:0.0467103020):0.1148293495,10:0.3489460645)
(1:0.0558880318,4:0.0796847198,(5:0.0854120424,6:0.0892123312):0.5249235280)
(1:0.0984681374,4:0.0966032301,(((5:0.0315952200,6:0.0407460616):0.3114124815,12:0.2775244604):0.1877901811,9:0.4725200996):0.6194558390)
(1:0.0533703521,4:0.0527393007,(11:0.0338264972,12:0.0212214236):0.6788347982)
(1:0.5227291444,(9:0.0370329907,12:0.0477266222):0.3294102793,10:0.3682390722)
(1:0.0856727372,4:0.0367129175,(((5:0.0551106478,6:0.0326601796):0.2249515496,(11:0.0381146117,12:0.0323224650):0.3570394988):0.0825921992,9:0.3517212021):0.2210063400)
(1:0.0116098335,4:0.1639852895,(11:0.0241632803,12:0.0103343809):0.2209271646)
(1:0.0523737720,4:0.0524592402,(9:0.1943054370,(11:0.0297128317,12:0.0106447976):0.2055532292):0.1157392488)
(1:0.0840076463,4:0.2384857811,(9:0.0364044369,12:0.0543464805):1.0040346659)
(1:0.2936064500,((5:0.0200373646,6:0.0242202184):0.2204796076,11:0.2292294520):0.0687259177,9:0.2951557413)
(1:0.1323221203,(5:0.0195880716,6:0.0318839230):0.1504927105,10:0.2315110070)
(1:0.6147154696,(5:0.0363702662,6:0.0410990212):0.4555730545,(11:0.0339106832,12:0.0279132523):0.1472003084)
(1:0.4699175176,((5:0.0212664776,6:0.0672272274):0.1432601068,(11:0.0325307388,12:0.0195007354):0.2031858241):0.1559914437,10:0.6301012437)
(1:0.1522077275,2:0.0887468440,((5:0.0331847946,6:0.0261345002):0.2154930986,(9:0.0263285458,11:0.0219243204):0.2733764435):0.1292792238)
(1:0.1349267683,2:0.2003274506,(9:0.0156580913,11:0.0188956413):0.3653295106)
(1:0.5880913619,(5:0.0091168349,6:0.0790188594):0.4118864774,(9:0.0230417011,11:0.0183431868):0.2085230086)
(1:0.4303702458,(6:0.1216672000,10:0.1555842394):0.0681736175,12:0.1939748612)
(1:0.2121884088,2:0.2380261066,(((5:0.0277350964,6:0.0103954152):0.3238563248,10:0.2293334926):0.0454135856,12:0.6533152473):0.2539648001)
(1:0.1723162774,2:0.1593641724,(5:0.0404944005,6:0.0256188987):0.3812341927)
(1:0.1082042287,2:0.1379074489,(7:0.2647875624,8:0.0000023592):0.2717272061)
(1:0.1983571915,2:0.2146039521,(5:0.0393643032,6:0.0078800308):0.4265477469)
(1:0.2330421494,2:0.3848721305,(5:0.3142277973,6:0.5604811962):0.7029727509)
(1:0.1459273141,2:0.1070222350,((5:0.2127718365,6:0.1854239432):0.0498455269,10:0.2847559445):0.0485227199)
(1:0.2215392117,2:0.1330364455,(10:0.2981241578,12:0.2663893200):0.5146754035)
(1:0.1624746031,2:0.1305698469,(9:0.2500342092,10:0.3274943347):0.2917019956)
(1:0.1647934229,2:0.2014471600,(9:0.0330317766,10:0.0485711792):0.4396829883)
(1:0.0569241512,3:0.0784785877,(9:0.0255931850,10:0.0433188147):0.8266364667)
(1:0.0788889298,(2:0.2179978994,6:0.3335667528):0.0552029590,3:0.0370637138)
(1:0.0562839239,3:0.1016179271,(9:0.0482288720,10:0.0413233756):0.7022238234)
(1:0.0189301638,3:0.0875411094,(9:0.2648245840,12:0.2375355037):0.2102785168)
(1:0.2177386381,(2:0.0595491267,(5:0.0328525624,6:0.0000020030):0.1897570408):0.0833679864,3:0.0657989349)
(1:0.0464188857,3:0.1369399382,(9:0.0340045009,10:0.0199161220):0.5695846038)
(1:0.0775123086,3:0.0356471370,((5:0.0316634225,6:0.0211014634):0.0994384168,8:0.1937419905):0.6791442812)
(1:0.0581585899,(2:0.1227288452,(6:0.1985404430,7:0.2650907320):0.3632248347):0.1376016936,3:0.0636951756)
(1:0.1120657565,3:0.0954503447,(5:0.3720038699,6:0.3160430014):0.1504747838)
(1:0.0478323266,3:0.0476807762,(7:0.0212087329,8:0.0271680345):0.4151634922)
(1:0.0651934037,(2:0.3258522137,(7:0.0386726781,8:0.0643867120):0.4547027000):0.0539933716,3:0.0576671463)
(1:0.0885579986,(2:0.2230598743,6:0.5703695611):0.1582350338,3:0.0830955629)
(1:0.0583875800,(2:0.1720218481,8:0.4154860771):0.1016913631,3:0.0499893462)
(1:0.0315449720,3:0.1028736067,(7:0.0114003200,8:0.1893201837):0.3755284229)
(1:0.0343564730,3:0.0555189215,(7:0.0214471850,8:0.0260091133):0.3663826359)
(1:0.0550085392,3:0.0500881253,(7:0.2684419455,9:0.2492987768):0.1722060679)
(1:0.2658205803,3:0.0000020878,(7:0.0264986255,8:0.0323474376):0.6696885080)
(1:0.0725813616,3:0.0662815531,(7:0.4423076565,(9:0.0299046950,12:0.0930305944):0.2090011760):0.1292027625)
(1:0.0880068531,3:0.1094130126,((6:0.4262039694,(7:0.0395428116,8:0.0243506478):0.2419516544):0.1531352623,(9:0.0215889282,12:0.0465106541):0.3240944267):0.5096955606)
(1:0.0501228439,3:0.0323922581,(6:0.1250796888,7:0.3552666275):0.1717712783)
(1:0.0490151112,3:0.0966374129,((6:0.4867132684,(7:0.0310046072,8:0.0373218613):0.3277622415):0.1507629146,(9:0.0327016742,12:0.0273272320):0.5191798241):0.6321078038)
(1:0.0693277884,3:0.0403003368,(7:0.0155919113,8:0.0416861763):0.8176073545)
(1:0.8872931922,6:0.4871250475,(7:0.0000025956,8:0.0699140893):0.2369477312)
(1:0.0867901601,3:0.0757272002,(5:0.3315279080,(7:0.0653840756,8:0.0262269625):0.3031229982):0.6689717164)
(1:0.5572287753,(7:0.1900316353,8:0.0119508961):0.1526869032,12:0.6148728514)
(1:0.0805564385,3:0.0472719299,(5:0.4045468726,7:0.3913669114):0.7370816213)
(1:0.0869124836,(2:0.1671373799,(7:0.0376845865,8:0.0335144438):0.3766676112):0.1827778014,3:0.0934231421)
(1:0.0365319857,3:0.0707691399,(7:0.0268859069,8:0.0228572394):0.5996392076)
(1:0.0744337955,3:0.2684979944,(8:0.2103164972,10:0.3283364524):0.1845462752)
(1:0.4268096389,2:0.1167565143,(7:0.0290429899,8:0.0203133692):0.2526090377)
(1:0.0433068414,3:0.0585339022,(7:0.0335874956,8:0.0494818944):0.2968083089)
(1:0.1143051914,3:0.0489036948,((7:0.0088276501,8:0.0603669608):0.4431401292,9:0.3220575518):0.5605518782)
(1:0.0744713075,3:0.0598896983,((7:0.0851018199,8:0.0285915008):0.3522124296,(9:0.0276184500,10:0.0390015883):0.2233956300):0.4241012556)
(1:0.1605321574,2:0.2725314596,(6:0.2361031859,9:0.1882703269):0.0896828427)
(1:0.1153126933,(2:0.2386408707,6:0.5463482656):0.1780922255,3:0.1836954219)
(1:0.0723734287,(2:0.2155405034,((6:0.2916666406,10:0.2272584446):0.1145677986,(7:0.1185980566,8:0.0000020106):0.2539244483):0.2070459037):0.0932776928,3:0.0744209787)
(1:0.0851253448,3:0.0573209690,(7:0.0271518704,8:0.0297680089):0.6084102301)
(1:0.0723683105,3:0.0359889040,(9:0.1215629380,10:0.0000020832):0.4508503727)
(1:0.0663928578,3:0.0639922902,((5:0.0106131839,6:0.0523289428):0.4812107520,(9:0.0316401942,10:0.1724339650):0.3965387648):0.2919487584)
(1:0.0346843157,3:0.0726415881,((7:0.0247880744,8:0.0283142683):0.2741962517,10:0.2269943981):0.2174438734)
(1:0.0470123206,(2:0.1684706605,5:0.4145398592):0.1062689041,3:0.0784451711)
(1:0.1170694982,2:0.1502240365,(9:0.0273479760,10:0.0226154003):0.3044081935)
(1:0.0430433403,(2:0.2862305229,9:0.5154063099):0.0980494052,3:0.0685440358)
(1:0.0558224885,(2:0.1338712734,((7:0.1477903782,8:0.0125125659):0.5346350830,(9:0.0265825198,10:0.0605459077):0.3265775789):0.1158935369):0.0799048871,3:0.0807454268)
(1:0.0466697555,(2:0.1561646865,((5:0.1917470524,(6:1.0656838394,(9:0.0412259666,10:0.0362157577):0.4619447496):0.2205969398):0.0864224731,(7:0.0168305744,8:0.0529484071):0.1982113472):0.3064670099):0.0999212921,3:0.0897672228)
(1:0.0854809052,(2:0.2484343420,(5:0.4960952035,6:0.3568610945):0.2289370691):0.1239010250,3:0.0724693043)
(1:0.0577095922,3:0.0538754459,(9:0.0286398296,10:0.0285924004):0.5519463352)
(1:0.0057437043,(2:0.1142693793,3:0.0146446318):0.0248775059,(5:0.0216268712,6:0.0000029202):0.3918576504)
(1:0.0773264129,3:0.0575248406,(7:0.0443688948,8:0.0319509656):0.5303665974)
(1:0.2328692303,3:0.0522689630,(7:0.0232621962,8:0.0471438019):0.2738551862)
(1:0.0777586588,3:0.0337035089,(5:0.0211170226,6:0.0324565287):0.7326675633)
(1:0.2014651736,(7:0.0262183948,8:0.0225840483):0.2857958092,(9:0.0284042835,10:0.0286322987):0.1339209244)
(1:0.0229577613,3:0.0465313095,(7:0.0255335597,8:0.0208165309):0.3695105582)
(1:0.0609572636,3:0.0478553362,(7:0.4744826776,(9:0.0445083387,10:0.0211954916):0.3845692934):0.2870359533)
(1:0.0658931151,3:0.0936936220,(5:0.0457937436,6:0.0445848998):1.2969043472)
(1:0.0736502501,3:0.0831681322,(7:0.0505796310,8:0.0302230856):0.7680577547)
(1:0.0865298896,3:0.0243547569,(7:0.0068446544,8:0.0532991630):0.5168295643)
(1:0.0718635255,3:0.1174752748,(7:0.0654945395,8:0.0077982853):0.7931104678)
(1:0.1850284291,3:0.3712563555,(7:0.6041908546,10:0.5351045013):0.2627287311)
(1:0.0584627832,3:0.0430882979,(6:0.0076624951,12:0.0433209637):0.4849941709)
(1:0.1470159613,3:0.0510766072,(7:0.0296175463,8:0.0573315170):1.0999113284)
(1:0.1924565192,2:0.1411798098,(6:0.3698761489,7:0.4688634328):0.1554218653)
(1:0.0123941203,3:0.0538171248,(((6:0.0536898370,12:0.0187511449):0.2868093955,(9:0.0266501967,10:0.0626325427):0.2980426653):0.2519427879,(7:0.0451353830,8:0.0246309207):0.1901354553):0.2765016104)
(1:0.0812878533,3:0.0493792713,(7:0.0223633587,8:0.0302084478):0.5423892615)
(1:0.2662964211,(7:0.0286285642,8:0.0464433575):0.2459164589,10:0.3082291949)
(1:0.0950762308,(2:0.2192762759,((6:0.0136530364,12:0.1110661886):0.3203071666,(7:0.0339252561,8:0.0264610633):0.2569691233):0.2222519557):0.0997793203,3:0.0637911622)
(1:0.0665267126,3:0.0894548402,((6:0.0257591735,12:0.0549145224):0.3505080828,(7:0.0311914705,8:0.0391225297):0.2284695090):0.1741306863)
(1:0.0443491428,3:0.1405995501,(6:0.0443839884,12:0.0051189255):0.8123407941)
(1:0.3318496898,(5:0.0195317298,6:0.0566263890):0.2044044812,7:0.1820371309)
(1:0.0554408480,3:0.0160240772,(7:0.0399445482,8:0.0308340782):0.4370953685)
(1:0.1369097091,3:0.0535291234,(5:0.0356707445,6:0.0241765733):0.7677584093)
(1:0.0559770352,3:0.0552324305,((9:0.0195176070,10:0.0474102865):0.2001173344,12:0.2196392926):0.2109713893)
(1:0.1186734808,3:0.0607909561,((6:0.2709142226,(9:0.0292016538,10:0.0555127207):0.3131884624):0.0739868938,12:0.1544571707):0.5507953476)
(1:0.5476288353,8:0.4069274305,((9:0.0389150768,10:0.0548123829):0.2621714367,12:0.2914907502):0.1098775626)
(1:0.0550950798,3:0.0746208521,(9:0.0640838828,10:0.0137259040):0.5797499308)
(1:0.1228221939,(2:0.2131971309,((5:0.0480263731,6:0.0366471158):0.3177510490,(7:0.0217068377,8:0.0223975120):0.1988064942):0.4299913853):0.1887486055,3:0.1067351725)
(1:0.3339457515,((5:0.0402284692,6:0.0281817354):0.2878021754,7:0.3383984055):0.1104226514,(9:0.0381515166,10:0.0119998582):0.5081306174)
(1:0.0000021711,3:0.0870826078,(5:0.0155767241,6:0.0382394118):0.9322151372)
(1:0.0393963637,(2:0.2940119309,((5:0.2937646914,8:0.1828250962):0.0456759227,(6:0.0251634031,12:0.0298178257):0.4190050454):0.3937051269):0.0741056496,3:0.0859728864)
(1:0.0699973655,3:0.0533139292,(6:0.5383034101,(9:0.0201935399,10:0.0435635115):0.2945131057):0.3665435184)
(1:0.0817589525,3:0.1134377518,((5:0.0446853875,6:0.0367929391):0.4363024017,(9:0.0532259489,10:0.0143737593):0.3661302816):0.2633107339)
(1:0.0339548194,3:0.0763339662,(5:0.0243327518,6:0.0347894119):0.4342466986)
(1:0.0728589209,3:0.0890826187,(5:0.6115897807,(9:0.0227241705,10:0.0483680647):0.3262000731):0.6446938275)
(1:0.0815498598,3:0.0514741666,(9:0.0340537258,10:0.0313702560):0.6830519361)
(1:0.0623708154,3:0.0653423553,(8:0.4035361501,(9:0.0623394519,10:0.0241089382):0.2705331937):0.1281109150)
(1:0.0792985576,3:0.0838744246,(6:0.0439726275,12:0.0390467431):0.6689018202)
(1:0.0427317896,(2:0.3598939899,(6:0.0302705676,12:0.0293633984):0.2313492080):0.0655647220,3:0.0477673974)
(1:0.0435552659,3:0.0253588653,((5:0.0465769904,6:0.0145805465):0.3418409991,12:0.1862891292):0.2420616723)
(1:0.0606520992,(2:0.3669762885,(((5:0.0218862231,6:0.0225637987):0.2213396868,(7:0.0308843317,8:0.0517268683):0.2796368052):0.0620319661,10:0.4176547958):0.2556978065):0.1133365076,3:0.0808003551)
(1:0.0924691254,3:0.1163119261,((5:0.4613449350,8:0.4627949270):0.2220327334,(9:0.0179601693,10:0.0622480437):0.5622392711):0.3839916026)
(1:0.0599038790,3:0.0655205312,(5:0.3717801752,6:0.3000322900):0.2231610032)
(1:0.3684779937,(5:0.0458136385,6:0.0364815998):0.4907860787,(7:0.0405642914,8:0.0216204880):0.4758748211)
(1:0.0676115765,(2:0.1102629980,9:0.4912470038):0.1254337292,3:0.0500567258)
(1:0.0584175292,3:0.0701885757,(5:0.0233818348,6:0.0324737145):0.4897783709)
(1:0.0760717341,3:0.0977962355,(((5:0.2075470070,6:0.2705371570):0.0744246666,(9:0.0255728261,10:0.0528870551):0.2693436989):0.0760895971,(7:0.0741371039,8:0.0337596127):0.6020715141):0.4174788589)
(1:0.0836283825,3:0.0715348773,(5:0.3401481170,(6:0.5428801826,8:0.2754381490):0.1598354332):0.2798607508)
(1:0.6645986498,(5:0.0612099250,6:0.0000023559):0.2459171773,(7:0.0337485111,8:0.0000021468):0.1598220454)
(1:0.0457801086,3:0.0549012812,(5:0.0250177676,6:0.0458908632):0.6083546093)
(1:0.2365081273,(2:0.2304462329,9:0.5112327317):0.2034103341,(5:0.0410893956,6:0.0252794772):0.6596852539)
(1:0.5116129643,(5:0.0362624687,6:0.0255802413):0.4363573853,(7:0.0137411882,8:0.0589769724):0.1633081343)
(1:0.0312017891,(2:0.0738082526,((5:0.1300361925,6:0.0002227865):0.1311925580,(7:0.0314808422,8:0.0005639637):0.0517767717):0.0848146587):0.0253314750,3:0.0449184508)
(1:0.0587786661,3:0.1631198363,(9:0.0493080702,10:0.0501981299):1.0197481910)
(1:0.0797692069,3:0.0599679441,(9:0.0335694068,10:0.0296858999):0.5712521178)
(1:0.0490223300,3:0.0254097701,(5:0.0683458409,6:0.0783200844):0.2516723140)
(1:0.0605132656,3:0.0552343609,(((5:0.0524922812,6:0.0285695131):0.2350120102,(7:0.0351809330,8:0.0513726397):0.2493388225):0.0771198476,(9:0.0440174100,10:0.0492574020):0.3365815357):0.2011235617)
(1:0.0848654012,3:0.0532109487,(5:0.0096141482,6:0.0519036324):0.6230318445)
(1:0.2761618855,8:0.4706590666,(9:0.0354141987,10:0.0584477600):0.0527273668)
(1:0.0309886868,3:0.0343078905,((5:0.2952464462,6:0.0000023107):0.1854898066,(9:0.0267207283,10:0.0314122145):0.1023959477):0.1747833531)
(1:0.0195222337,3:0.0849094588,((6:0.5233909992,(7:0.0374183356,8:0.0339547511):0.2703067244):0.0629088612,9:0.6364844730):0.2968058021)
(1:0.0271633731,3:0.0448043265,(9:0.0175611853,10:0.0308284994):0.4110304425)
(1:0.1010123962,3:0.0527073787,(5:0.0156688079,6:0.0451731972):0.7448632305)
(1:0.1001626724,2:0.1176421620,(5:0.1518986666,(6:0.1205363476,9:0.1678859144):0.0458018995):0.0852429616)
(1:0.0693489230,3:0.0585715425,((5:0.0290723347,6:0.0860152248):0.2030856879,(9:0.1933240291,10:0.0371114292):0.2017959920):0.1300241788)
(1:0.0532070969,3:0.0579814471,(7:0.2955271158,10:0.1827972151):0.1668595683)
(1:0.0521150764,3:0.0806287313,((5:0.0325331688,6:0.0492598589):0.2622096981,7:0.8303376513):0.3755259854)
(1:0.0676681770,3:0.1144417995,(7:0.0300054583,8:0.0444698833):0.7906982397)
(1:0.0695296480,3:0.0808884948,(9:0.0312630972,10:0.0352590814):0.5278896553)
(1:0.1006784556,3:0.0745520924,((5:0.0460403347,6:0.0440525067):0.4165387909,(7:0.0000020425,8:0.0541598272):0.2188754687):0.4802860688)
(1:0.0986143788,(2:0.2689100776,(9:0.0503374538,10:0.0306956329):0.6857504978):0.1585461971,3:0.0879491269)
(1:0.0412701100,3:0.0594267866,(9:0.0250821648,10:0.0194540640):0.6300025538)
(1:0.0391756819,3:0.1071763551,(9:0.0112513460,10:0.0449997734):0.5197733598)
(1:0.0793062986,(2:0.2969318113,6:0.8486012758):0.1125145934,3:0.0984567324)
(1:0.2027134814,2:0.1761915248,(8:0.0389150521,10:0.0241917543):0.4487535783)
(1:0.0474720702,3:0.0127443131,((8:0.0116872851,10:0.0281650573):0.4053581891,9:0.2087126489):0.4867891618)
(1:0.0727226286,3:0.0566048500,(9:0.0334556648,10:0.0366472329):0.5217931438)
(1:0.0721129867,3:0.0626720087,(8:0.0582110579,10:0.0320046339):0.4769086182)
(1:0.3373327723,(6:0.2703417311,9:0.2506543231):0.1707561210,(8:0.0264855485,10:0.0550081804):0.3834646759)
(1:0.0634153949,3:0.0708919048,(9:0.0126206269,10:0.0615697778):0.5629670669)
(1:0.2430107081,(8:0.0535532622,10:0.0137096510):0.2195904588,9:0.2024392022)
(1:0.0848495529,3:0.0569070002,(8:0.0437022930,10:0.0400077094):0.4495251133)
(1:0.0448981126,3:0.0508147419,(8:0.0201137392,10:0.0229005904):0.3298960884)
(1:0.0296586923,3:0.0662024957,(5:0.2187771902,9:0.2399393857):0.2330310145)
(1:0.0735860629,3:0.0704687283,(6:0.3097784770,10:0.2672886452):0.2754063016)
(1:0.0426292196,3:0.0718769571,(5:0.3825062412,9:0.3304366608):0.1919581231)
(1:0.1344387503,3:0.1118576531,(5:0.2555806886,(9:0.0426679066,10:0.0135207553):0.2146595656):0.3941740585)
(1:0.1024772648,(2:0.2732122570,(9:0.0109184063,10:0.0529640286):0.7378412409):0.1424889227,3:0.0926202563)
(1:0.0547863555,3:0.0720907842,(9:0.0353387347,10:0.0246923188):0.4356571207)
(1:0.0734637475,(2:0.1903580979,(5:0.8764929988,(6:0.2659661152,(9:0.0307448513,10:0.0328462482):0.3814646320):0.1960213860):0.3012586970):0.1023778118,3:0.1242583705)
(1:0.1075487592,3:0.0788636084,(6:0.2999924379,(9:0.0418738749,10:0.0887244789):0.2273406110):0.3573253217)
(1:0.0203372357,3:0.0661900087,(5:0.0629357892,6:0.0127652132):0.4508175439)
(1:0.0858723771,(2:0.1279076388,((5:0.0273379557,6:0.0049496337):0.1614213724,(9:0.0408898976,10:0.0197265233):0.2936814799):0.3727225481):0.1692106668,3:0.5595499487)
(1:0.1744718288,3:0.0269838376,(5:0.0000028308,6:0.0809705599):1.3770290646)
(1:0.0591444114,3:0.1100593250,(5:0.0313364329,6:0.0353547085):0.5431653422)
(1:0.0652019704,3:0.1111607970,(5:0.0390862379,6:0.0411541508):0.6058818643)
(1:0.1233501187,2:0.2065919566,(5:0.0527899472,6:0.0352351988):0.2677903794)
(1:0.2280490397,3:0.0516823720,(5:0.0621254106,6:0.0156448418):0.8682189928)
(1:0.0909613051,3:0.0618125839,(5:0.0306758866,6:0.0413721922):0.5771915820)
(1:0.0295065566,3:0.0547503375,(5:0.0416801989,6:0.0413855481):0.7939288952)
(1:0.0861244397,3:0.0664277242,(7:0.3386387146,11:0.4000097687):0.3165299336)
(1:0.0781157718,3:0.0826686365,(10:0.2104993129,11:0.3145520156):0.2673635716)
(1:0.1415806399,3:0.0147690960,((9:0.0498243565,10:0.0386094212):0.1068004211,11:0.2483516863):0.3514175598)
(1:0.0937235619,3:0.1017210095,(9:0.0367809736,11:0.0465199207):0.6842690199)
(1:0.4931369700,(9:0.0477668464,10:0.0513207219):0.5097501475,11:0.5840543928)
(1:0.0971780510,3:0.0569692662,(9:0.0238743320,10:0.0260194829):0.7712892244)
(1:0.0371374868,3:0.0477110734,(9:0.0168309690,11:0.0307701300):0.4616331306)
(1:0.0634557021,3:0.0759676175,(9:0.0196289454,11:0.0509347461):0.6879272621)
(1:0.0639092793,(2:0.0547353791,4:0.0607232115):0.1027779043,3:0.0278262137)
(1:0.1304925879,(2:0.1157563262,(6:0.2950911790,(7:0.0936338318,8:0.0093272719):0.4063646093):0.3357634889):0.1253581916,3:0.0644742905)
(1:0.0714982247,3:0.0387640723,(5:0.0323697369,6:0.0473699018):0.3160799701)
(1:0.0865488776,(2:0.2117197223,((5:0.0348390505,6:0.0618392309):0.6784439008,(7:0.0360432593,8:0.0398173522):0.3958387257):0.3548945462):0.2251501750,3:0.0823928906)
(1:0.0867398347,2:0.1014190147,(5:0.0071283448,6:0.0528743302):0.2834335646)
(1:0.0562931970,3:0.0154689180,(5:0.1154697566,6:0.0098410039):0.3016458160)
(1:0.5091577653,5:0.2931702344,(7:0.0288737654,8:0.0403872359):0.2001659975)
(1:0.1374613357,2:0.1889123721,(7:0.0726462295,8:0.0000023292):0.5082271762)
(1:0.0724695845,(2:0.1562318987,(5:0.3258001560,(7:0.0432109871,8:0.0193673961):0.2689242441):0.3490638502):0.0948769769,3:0.0877128858)
(1:0.0239676893,(2:0.2159699178,5:1.3527020019):0.4906955190,3:0.1461943406)
(1:0.0832097567,(2:0.3247884385,(5:0.4098445108,(7:0.0318919932,8:0.0361730407):0.4527646102):0.3963424166):0.1206135380,3:0.0880944290)
(1:0.0383695616,3:0.0526845919,(11:0.0159397551,12:0.0333957669):0.3810131811)
(1:0.0843106094,((2:0.0613531425,4:0.0701950934):0.1559695209,5:0.5376404456):0.1187739231,3:0.0843838611)
(1:0.0605689797,((2:0.0752629034,4:0.0595045662):0.0851605191,5:0.4305972007):0.1470485296,3:0.0494972767)
(1:0.0420405787,((2:0.0255242898,4:0.0451696635):0.0244804522,5:0.5313646821):0.0381558157,3:0.0472014813)
(1:0.1064380020,(2:0.2525813977,(11:0.0406409658,12:0.0515287701):0.4219697902):0.1960250984,3:0.0828917697)
(1:0.1326026202,(2:0.1579854587,4:0.0480131123):0.0673921003,5:0.3218539861)
(1:0.0551873194,(2:0.0707787967,4:0.0574308436):0.1549594592,3:0.0563772212)
(1:0.0393530010,(2:0.0381271997,4:0.0423205475):0.0622608753,3:0.0383110577)
(1:0.0895164310,3:0.0735292486,(4:0.1337226591,11:1.1208525771):0.2624389187)
(1:0.0197235547,(2:0.2411415739,5:0.4465490706):0.0935010330,3:0.0687499087)
(1:0.0602347055,3:0.0633492110,(11:0.0783329377,12:0.0097636283):0.7148951716)
(1:0.0441902753,(2:0.1130818124,5:0.2345592438):0.0763594301,3:0.0311140776)
(1:0.2284937709,2:0.1568219858,(11:0.0071518277,12:0.0290809385):0.3838372477)
(1:0.0696936063,(2:0.2157783209,(11:0.0323622039,12:0.0223530644):0.5592183482):0.0574730862,3:0.0614630863)
(1:0.0558893683,3:0.0705204208,(7:0.0506279787,8:0.0321356647):0.6278124924)
(1:0.0299397892,(2:0.0874537635,5:0.3013691251):0.0464577775,3:0.0393457604)
(1:0.0529928911,(2:0.0760184546,5:0.1680152080):0.0592517194,3:0.0299023876)
(1:0.0269212808,3:0.0446172845,(5:0.1929940073,(7:0.0745611213,8:0.0176336016):0.1390867521):0.1409445659)
(1:0.0466759909,(2:0.0920975943,5:0.2921061523):0.0492617233,3:0.0203931932)
(1:0.0763132624,(2:0.1436170368,((7:0.0355220146,8:0.0492517432):0.4101999941,(11:0.0656846997,12:0.0133902415):0.5563410433):0.2261358836):0.0999828156,3:0.0790809037)
(1:0.0824849942,(2:0.3054542717,(5:0.1862065291,(7:0.0240761584,8:0.0362123369):0.4251207355):0.3491364209):0.1355713597,3:0.0571462151)
(1:0.0699224450,(2:0.3507329551,5:0.6342865056):0.3157416652,3:0.1814558165)
(1:0.1677340747,2:0.1968343788,(7:0.0148333853,8:0.0319905564):0.2851238087)
(1:0.0598202956,3:0.0549285822,(7:0.0144297853,8:0.0235142611):0.5757430114)
(1:0.0390536231,(2:0.1432150625,(7:0.0170393064,8:0.0253281692):0.3587465099):0.0616101871,3:0.0427576938)
(1:0.0573450980,3:0.0775437083,(5:0.2352285041,(7:0.0042401349,8:0.0674857974):0.3384368730):0.3958213371)
(1:0.0456494970,(2:0.1511363745,5:0.3093615708):0.0855738698,3:0.0471284179)
(1:0.0681575989,(2:0.1578414957,7:0.3877492080):0.1321053326,3:0.0611655522)
(1:0.1441463705,2:0.1992143922,(7:0.0376589156,8:0.0441918561):0.2702766157)
(1:0.0619315971,(2:0.2879962169,12:0.6510272813):0.0628700328,3:0.0864488332)
(1:0.0664381600,(2:0.0961747248,(5:0.0788063510,8:0.4380529165):0.1044281781):0.0436223769,3:0.0629365138)
(1:0.1139416218,(2:0.1970186544,(7:0.0476649707,8:0.0433958438):0.3728302238):0.0763674150,3:0.0690372882)
(1:0.0717489671,(2:0.2672387350,(10:0.2828462866,11:0.2315242273):0.1429522912):0.1700791861,3:0.0551317060)
(1:0.0561180017,(2:0.3013914568,5:0.5561207156):0.1784952230,3:0.0756562946)
(1:0.1634406537,3:0.0930624775,(10:0.4973236065,11:0.4630972400):0.6015755343)
(1:0.0437439801,(2:0.1620196542,(5:0.0290120977,6:0.0140977792):0.3127030347):0.1048717567,3:0.0503045881)
(1:0.0624272417,(2:0.2238623830,10:0.6647106762):0.0887781122,3:0.1053718519)
(1:0.1138044469,(2:0.3016198318,(5:0.1009391327,6:0.0000021427):0.8266508064):0.1564135645,3:0.0746438162)
(1:0.1785433609,2:0.1858340424,(3:0.1833060346,(5:0.0573119572,6:0.0182338944):0.9819448397):0.1238892112)
(1:0.0460216099,(2:0.2942061167,(10:0.2834116178,11:0.2798334997):0.3777320987):0.0855732150,3:0.0654303168)
(1:0.0928415709,((2:0.0557841236,4:0.0545309373):0.1479477838,(5:0.2344957952,(10:0.3614006779,11:0.1921904404):0.2926599694):0.4844892780):0.1343935493,3:0.0604108507)
(1:0.2485551534,(2:0.1433723582,4:0.1028712722):0.1387470044,(5:0.3540162734,11:0.3297560584):0.1170505115)
(1:0.1272363607,(2:0.0979809924,(4:0.0355844958,6:1.0300673809):0.0452358312):0.1459171225,3:0.0546212584)
(1:0.0753033282,((2:0.0593833638,4:0.1007158735):0.0887761884,5:0.4943703649):0.0721447568,3:0.0596572478)
(1:0.0961216544,(2:0.1763438986,6:0.6601261695):0.2482416764,3:0.1352990639)
(1:0.0910947376,3:0.0509265525,(5:0.0166289070,6:0.0361944362):0.6609627416)
(1:0.0701174941,((2:0.0801948844,4:0.1152576462):0.0883019094,((5:0.0202994396,6:0.0520465947):0.3136395554,11:0.8128031064):0.2029805483):0.1077719693,3:0.0838253542)
(1:0.0598325629,((2:0.0475782023,4:0.0531474204):0.1601626274,(5:0.0276001531,6:0.0163680988):0.5252837718):0.0749518430,3:0.0336928625)
(1:0.1017769784,3:0.1513926085,(10:0.4829688849,11:0.3929527617):0.3212985069)
(1:0.3572907365,3:0.2037629868,((5:0.0510328789,6:0.0411662555):0.3571986029,(10:0.3796339807,11:0.3950427545):0.0510831879):0.1409267279)
(1:0.4083770608,((5:0.0232057405,6:0.0296694616):0.2585813383,8:0.2914561855):0.3410349583,(10:0.4841393354,11:0.7438250065):0.1207084045)
(1:0.1011659844,(2:0.0727111174,4:0.0637948789):0.1955067890,3:0.0952898630)
(1:0.0972555518,((2:0.0750526694,4:0.1343334076):0.1468051632,(5:0.0334605193,6:0.0329985775):0.5881479764):0.1709748777,3:0.1356789365)
(1:0.4406299101,(2:0.0783751638,4:0.0708865182):0.1678959525,(7:0.4355491872,10:0.3827689991):0.1060182321)
(1:0.0391291312,3:0.0476563437,(5:0.0146920204,6:0.0287849387):0.2827002795)
(1:0.0552895017,((2:0.0315657327,4:0.0628053916):0.0931703002,10:0.3335803970):0.0825161812,3:0.0378901824)
(1:0.0492849781,((2:0.1090624698,4:0.0774153343):0.0865729358,(((5:0.0297195257,6:0.0236985923):0.1561166287,7:0.2265178400):0.0602521499,10:0.2297500693):0.3167363314):0.1035580836,3:0.0687381670)
(1:0.0731731149,3:0.0780892097,(4:0.2177404636,(8:0.6161554486,(10:0.3447344338,11:0.5804667158):0.2253719262):0.2626789831):0.1103717042)
(1:0.0595224309,3:0.0884233220,(4:0.2051846354,(5:0.0575191644,6:0.0266418764):0.3679507245):0.1444332695)
(1:0.4957727734,(2:0.1285031708,4:0.1483700458):0.1836465244,6:1.0664408286)
(1:0.0251222210,(2:0.1214437929,(5:0.0000020817,6:0.1129443713):0.3584908600):0.0987414101,3:0.0617829354)
(1:0.0714215324,3:0.0606064397,(10:0.3457112588,11:0.2553973895):0.3269803917)
(1:0.0982671658,((2:0.0629578209,4:0.0290673255):0.1022262238,5:0.4532096865):0.0245501700,(7:0.0302299331,8:0.0410041616):0.3204503794)
(1:0.3804679705,(2:0.0776774021,4:0.0953401025):0.2004305449,(5:0.7646902663,10:0.4253494701):0.2638277055)
(1:0.0528209924,3:0.0367298740,((5:0.0338164155,6:0.0346961074):0.2600308691,10:0.3556358751):0.1761036757)
(1:0.1248872060,(2:0.0680031200,4:0.1402099443):0.1775221288,5:0.5756589602)
(1:0.0397958133,3:0.0462118681,(4:0.1628379576,6:0.4209959874):0.0618591343)
(1:0.0632819188,3:0.0822024207,((5:0.0467185167,6:0.0433874756):0.3308821620,8:0.3422428996):0.3152531810)
(1:0.0337427137,((2:0.0213606507,4:0.0453654541):0.0625789363,(5:0.0075270085,6:0.0365334359):0.2129081449):0.0474697883,3:0.0569750189)
(1:0.0349129144,((2:0.0680364816,4:0.1403309052):0.1741272270,((5:0.0325990123,6:0.0381780596):0.2166930173,8:0.3208261077):0.4459465941):0.0648180963,3:0.0979160691)
(1:0.1169895626,((2:0.1670330326,((5:0.0387603921,6:0.0225014711):0.3501201207,10:0.4210602114):0.2924680755):0.0793019162,4:0.4386915080):0.2775341846,3:0.1431652745)
(1:0.2013257043,(2:0.0559588426,4:0.0610930864):0.1125299770,(5:0.4843732751,8:0.2703862772):0.3205468334)
(1:0.0649929878,((2:0.0707008353,4:0.0417494035):0.1476368745,7:0.6961376954):0.1146474523,3:0.0716597679)
(1:0.0288599674,3:0.0613832252,(5:0.2044789693,8:0.2013553611):0.3329006687)
(1:0.0361756007,(2:0.1697140796,(6:0.0311942113,12:0.0251546496):0.6300001017):0.1327157023,3:0.1161196639)
(1:0.0547275836,(2:0.5023258974,((5:0.0923264224,11:0.1039439848):0.4863489421,6:0.2676784511):0.1320193818):0.0639435129,3:0.0591084109)
(1:0.0802140265,((2:0.0741062366,4:0.0854182037):0.0445828723,((5:0.0361188571,11:0.0331654732):0.1644680143,(6:0.0514065289,12:0.0304254277):0.2457845315):0.3067080281):0.1201175472,3:0.0570218820)
(1:0.0240499094,3:0.0664398200,(6:0.0084604266,12:0.0368911232):0.9371465554)
(1:0.0539661644,((2:0.1057105309,4:0.0881406210):0.1237504502,((6:0.0182192953,12:0.0523618976):0.4106280311,11:0.4196744954):0.2497243338):0.1240577199,3:0.1011444882)
(1:0.0506589102,((2:0.0765850743,4:0.0795546145):0.1443749094,11:0.5322597777):0.1494369301,3:0.0992841279)
(1:0.0580657679,3:0.1034644596,(6:0.0224934504,12:0.0449925135):0.6613354513)
(1:0.0385133856,(2:0.0923717159,((6:0.0324255365,12:0.0561212132):0.2014677547,11:0.2055464165):0.1978817798):0.0917786035,3:0.0405831221)
(1:0.0387377116,(2:0.1914487566,((5:0.0552830838,11:0.0246111422):0.2469867904,(6:0.0180243024,12:0.0272024919):0.2660530329):0.2845534353):0.1405868153,3:0.0413607938)
(1:0.0531199403,(2:0.0582668813,4:0.0887371198):0.2253864750,3:0.0613772997)
(1:0.0840901259,((2:0.0971061676,4:0.0996160474):0.1126007254,6:0.5703926962):0.0915917971,3:0.0711075816)
(1:0.0400595094,(2:0.0866902664,(6:0.2505054025,11:0.1145272129):0.1349272514):0.0301933514,3:0.0494106858)
(1:0.1511543354,3:0.0732034961,(6:0.2991998630,7:0.2804443777):0.3219203212)
(1:0.0432384727,3:0.0397853476,(7:0.0163074383,8:0.0278083450):0.2414206347)
(1:0.0510553249,(2:0.2450625551,(6:0.3259379110,(7:0.0344988674,8:0.0365021920):0.1989398040):0.2569702299):0.1300770476,3:0.0820147961)
(1:0.1083607065,(2:0.2392284863,(7:0.2518909622,8:0.3150066884):0.5076206548):0.1513247066,3:0.0696781401)
(1:0.1099303550,3:0.0769638406,(5:0.0605465995,6:0.0124987439):0.5416990541)
(1:0.0493233298,3:0.0397398357,(7:0.0984501027,8:0.0270432847):0.3129087611)
(1:0.0663120481,3:0.1023082067,(((5:0.0598306308,6:0.0450890706):0.2776748705,(7:0.1102798321,8:0.0239736255):0.3178801483):0.0889734651,9:0.4868419599):0.3828216726)
(1:0.3166623898,(8:0.0253143911,9:0.0227873546):0.1891308927,10:0.2459018975)
(1:0.1565553584,(5:0.3244606901,8:0.3396459234):0.5477038051,7:0.5222683009)
(1:0.0639950272,3:0.0735147504,(7:0.0154314251,8:0.0307351403):0.6064095907)
(1:0.4110088397,7:0.4866666351,(8:0.0183573694,9:0.0363926497):0.4148973376)
(1:0.0402172084,3:0.0500881501,(7:2.4985324679,(10:0.0129872398,11:0.0359376887):0.0832368568):0.2714143307)
(1:0.0629243572,(2:0.2286003683,(5:0.0274965096,6:0.0335262100):0.5135624251):0.1245368286,3:0.0951063968)
(1:0.0624578223,3:0.0154790353,(8:0.2337543356,9:0.2040566096):0.1810502113)
(1:0.0794083281,3:0.0473930818,((8:0.0227627610,9:0.0510064933):0.2271660922,(10:0.0245629226,11:0.0636719155):0.2015095822):0.7081863594)
(1:0.4196440631,6:0.2491660029,(7:0.0160761888,8:0.0341534423):0.2105371003)
(1:0.4290933733,((5:0.0097875657,6:0.0459145412):0.1479250739,(7:0.0023864015,8:0.0370788607):0.1996641313):0.1753302298,(10:0.0186472522,11:0.0347813112):0.3120503708)
(1:0.4357254219,3:0.0000029209,(10:0.0213321969,11:0.0201693889):0.2914268930)
(1:0.0713759999,3:0.0478903011,(5:0.0238883634,6:0.0292083881):0.4265842159)
(1:0.2512503582,(5:0.1737095090,6:0.1054769239):0.4631272444,10:0.7114959754)
(1:0.3178436847,(7:0.4183126187,8:0.2348421628):0.0764395540,9:0.3345053535)
(1:0.0815318821,3:0.1040382272,((7:0.2921432911,9:0.5830832429):0.1701227907,8:0.2986985010):0.2487876127)
(1:0.0980046589,(2:0.0497470609,4:0.0519739866):0.1499850105,(7:0.3305395849,11:0.2163668238):0.1388636225)
(1:0.0552552705,3:0.0455371844,(5:0.0099773913,6:0.0346437894):0.4120976898)
(1:0.0825337107,3:0.0608178959,(7:0.4863078683,(8:0.0334996478,9:0.0198927283):0.5097247057):0.5436355073)
(1:0.0706205460,3:0.0943047270,(7:0.4877516567,(10:0.0349305627,11:0.0335586129):0.3123181461):0.2199323819)
(1:0.0795875278,((2:0.1028031925,4:0.0845944508):0.1506350145,(6:0.7205976829,((8:0.0236179592,9:0.0466776118):0.3178864907,10:0.4788076909):0.1822814073):0.1577741264):0.1702346079,3:0.0852121705)
(1:0.1162908890,(2:0.0517950855,4:0.0588267717):0.0961843859,(8:0.0236386851,9:0.0207369989):0.2593162168)
(1:0.0302278060,3:0.0341789016,(4:0.0915062866,(5:0.0050840468,6:0.0510358023):0.2421757142):0.0520450838)
(1:0.1296722025,2:0.1858854654,(9:0.2290524275,10:0.2596382611):0.1754758671)
(1:0.0524307353,3:0.0448928755,(5:0.0206474287,6:0.0833818694):0.3194100535)
(1:0.9034574335,((5:0.4105441405,9:0.5304945896):0.4797336815,6:0.4601718834):0.2705038310,10:0.4003983348)
(1:0.4927489019,2:0.1343083510,(10:0.0248189521,11:0.0399846411):0.2806648573)
(1:0.0582716833,(2:0.0267114564,4:0.0444479230):0.0984192354,(3:0.0486913476,((8:0.1260152140,9:0.0223576436):0.1253245182,(10:0.0083640201,11:0.1261709479):0.1371544324):0.2092358577):0.0270199475)
(1:0.0673515426,3:0.0592455191,(8:0.0228656637,9:0.0949400260):0.4278419799)
(1:0.0526967141,3:0.0714074729,(4:0.1801887156,(8:0.0134252952,9:0.1795561990):0.3313991149):0.0964147631)
(1:0.0510413259,3:0.0870810388,(10:0.0196142414,11:0.0256335658):0.4708976280)
(1:0.1069000434,4:0.1173843785,(8:0.0271725494,9:0.1510059736):0.1633147337)
(1:0.0366653437,((2:0.0393335613,4:0.0413179675):0.0753016668,10:0.5997933635):0.0683449371,3:0.0549922565)
(1:0.0467627771,3:0.0845664094,(4:0.1299202486,10:0.3051139202):0.0759843435)
(1:0.1411827477,4:0.1690982297,(10:0.0653069430,11:0.0499877059):0.4922223690)
(1:0.7092088081,(8:0.0176758404,9:0.0226130415):0.1415837399,(10:0.0497629813,11:0.0277687807):0.0483006852)
(1:0.1415888059,3:0.1127378039,(10:0.0353938804,11:0.0642063000):0.6798597959)
(1:0.0959253847,3:0.0990508731,(8:0.0208128376,9:0.0078235927):0.3756033807)
(1:0.0654745594,3:0.0557973176,(4:0.1426705643,9:0.3483692755):0.0771098479)
(1:0.0458199909,3:0.0895217821,(10:0.0444388346,11:0.0378171196):0.6785898967)
(1:0.0532679077,3:0.0339130465,(8:0.0409435973,9:0.0441364242):0.2524892953)
(1:0.0505357421,3:0.0470246438,(10:0.0328559426,11:0.0385796005):0.3700582625)
(1:0.0855026385,3:0.1048403600,(5:0.0506864062,11:0.0397497338):0.4291579229)
(1:0.0935738855,3:0.0595376140,(5:0.0000021281,11:0.0721115294):0.9140520552)
(1:0.0423842751,3:0.0327072347,(7:0.2352786382,11:0.2070785691):0.1729570168)
(1:0.1951241610,3:0.2975053861,(7:0.2965455218,11:0.5400112489):0.1427618989)
(1:0.0888028705,3:0.0470676567,(5:0.0329431000,11:0.0250863828):0.8650123177)
(1:0.0844397942,4:0.0366053150,(11:0.0168904652,12:0.0384679026):0.6650462052)
(1:0.2873378899,(5:0.0259939504,11:0.0183118396):0.1743469078,(7:0.0214255225,8:0.0181234088):0.2240922141)
(1:0.0426982804,4:0.1036817462,((5:0.0361664400,11:0.0170027714):0.1608895478,9:0.4498167493):0.3274077860)
(1:0.0957672718,4:0.0333347823,(7:0.0310462109,8:0.0052034074):1.0056078159)
(1:0.0633883417,4:0.0306364142,(7:0.0227758905,8:0.0145515268):0.6248414559)
(1:0.2167602921,5:0.2713905942,(7:0.0330307173,8:0.0300241373):0.3104936530)
(1:0.0605182649,4:0.1094265932,((7:0.0258132285,8:0.0219618674):0.2809531678,(11:0.0075623546,12:0.0421941890):0.2383029461):0.2419291273)
(1:0.1836340794,(5:0.3314017250,((7:0.0165994447,8:0.0240878457):0.1939161302,(11:0.0247970180,12:0.0306057139):0.3048517767):0.0666676209):0.0156881117,9:0.4210675173)
(1:0.0658241871,(3:0.2307835855,9:0.7492858661):0.1266373593,4:0.0676133009)
(1:0.0218898220,(3:0.1215172404,11:0.5940767414):0.1825546933,4:0.1526983991)
(1:0.0950146526,(3:0.2484554835,11:0.8130367950):0.1733069723,4:0.0660269393)
(1:0.0479827720,(3:0.1333459450,11:0.3849717262):0.0716786007,4:0.0704737319)
(1:0.0379261498,4:0.0938775742,(5:0.0909358620,11:0.0030348273):0.7042746271)
(1:0.1077411198,(3:0.2089101054,5:0.4660541511):0.1407432687,4:0.0468992100)
(1:0.0429708797,4:0.0544349219,(5:0.0154540088,11:0.0632309423):0.3783106382)
(1:0.0432692431,3:0.0558584819,(7:0.0279867791,8:0.0138646592):0.5488961404)
(1:0.0433441344,4:0.3157317616,(5:0.0544148485,11:0.0255350646):0.2114161858)
(1:0.0769337524,4:0.0623732503,((7:0.0501794386,8:0.0866138535):0.4404135484,(9:0.0582767326,10:0.0187985368):0.9011124138):0.2330399327)
(1:0.0245051395,4:0.0870336158,(7:0.0268584855,8:0.0141104568):0.2847783650)
(1:0.0754186452,4:0.0464653910,(7:0.0275945099,8:0.1394934428):0.4099384301)
(1:0.0769574819,(3:0.1044552548,8:0.8425660439):0.2452807708,4:0.0696796069)
(1:0.0972803907,(3:0.1418814484,(9:0.0070982727,10:0.0427315670):0.8313216231):0.1184316902,4:0.0945872804)
(1:0.0559591352,(3:0.1651215387,((9:0.0206455137,10:0.0345720032):0.5956164711,11:0.4610975973):0.1220671061):0.1425765803,4:0.0951301655)
(1:0.2105781003,3:0.1671940396,((5:0.0391693720,11:0.0425144788):0.3450754490,(9:0.0170305934,10:0.0278773626):0.5705990879):0.1767956409)
(1:0.0801290203,(3:0.2669498568,8:0.5695462930):0.1263533308,4:0.0752084685)
[truncated: 580 more rows]
