# Supplementary material for: The Chloranthus sessilifolius genome provides insight into early diversification of angiosperms
Source: Nat Commun. 2021 Nov 26;12:6929. doi: 10.1038/s41467-021-26931-3 (PMC8626421; doi:10.1038/s41467-021-26931-3)
Supplement: Supplementary file 4 — Source Data [file 41467_2021_26931_MOESM4_ESM.zip › Fig. 2b and Supplementary Figure 18a/Elaeis_Cinnamomum.nwk]

(1:0.0394167225,2:0.1151026381,(3:0.2009951782,5:0.4854090877):0.1112707894)
(1:0.0702569965,2:0.0878648346,(4:0.2237924488,(5:0.1993105233,8:0.2948942862):0.2684046107):0.1034355426)
(1:0.0411747870,2:0.1149245827,((3:0.0752862348,4:0.0815427364):0.1605705015,(5:0.2370417105,(7:0.1476570056,8:0.0985964162):0.1112757764):0.1594238650):0.1529409192)
(1:0.0423354405,2:0.0388825861,(5:0.1067947017,7:0.1041807329):0.1876009024)
(1:0.0888367269,2:0.0638151064,(4:0.1916729028,(5:0.2017936312,7:0.1460303512):0.1306519035):0.1037043892)
(1:0.0558672692,2:0.0347443217,(5:0.1929501650,(7:0.1156744709,8:0.0977400757):0.0895805055):0.2492120226)
(3:0.1854882752,4:0.1262037736,(7:0.1250161687,8:0.0856255148):0.4865037079)
(2:0.5020263217,((4:0.2887199844,5:0.1658035047):0.0709756993,7:0.0963087594):0.0507008476,8:0.0688999959)
(3:0.0366544274,4:0.0622678085,(5:0.1587764218,8:0.1533712707):0.1602141714)
(3:0.0397899569,4:0.1058106383,(7:0.1177352887,8:0.0914594847):0.1924024726)
(3:0.2940268723,5:0.1890359957,(7:0.0701263957,8:0.1440433051):0.0443331409)
(3:0.2680433407,5:0.1591371800,(7:0.0639513251,8:0.0735499844):0.0570435931)
(3:0.3269462558,5:0.3723351622,(7:0.1437848373,8:0.1071600329):0.1264195077)
(1:0.1602963841,4:0.2389915000,(5:0.1695703730,7:0.1439799357):0.1476074659)
(1:0.3188438484,(3:0.0619160749,4:0.0860520082):0.1687203346,(5:0.1867165941,7:0.2159723987):0.1823470065)
(1:0.2479217066,(3:0.0770312873,4:0.0801404276):0.1417941185,7:0.4210423982)
(1:0.2839072054,(3:0.0646677045,4:0.1095771741):0.1146114246,7:0.3335293970)
(1:0.2237275209,(3:0.0872898084,4:0.0651416323):0.1873512723,5:0.4062244903)
(1:0.4913910964,3:0.1872938378,(5:0.2314164044,8:0.3105549897):0.3675813972)
(1:0.5382317523,2:0.1891323945,(5:0.2631957912,8:0.2383845191):0.1079256796)
(2:0.3379197353,3:0.2972624385,(7:0.1664006756,8:0.1658192339):0.3499611152)
(2:0.1705656541,(3:0.0611818810,4:0.1017127133):0.2541903717,(5:0.4169177338,8:0.2771262127):0.1739205580)
(2:0.1474986538,(3:0.0236786144,4:0.1650766607):0.1760534514,(7:0.1932840084,8:0.0877570160):0.2959558482)
(1:0.0638432777,2:0.0444246298,(6:0.1001412288,8:0.1093429778):0.2778037453)
(1:0.1442257763,(3:0.0457701853,4:0.0462772062):0.0653386566,(6:0.1236785394,8:0.1331259651):0.0757655158)
(3:0.0940294507,4:0.1112019395,(6:0.1940220625,8:0.2872472289):0.2094977119)
(1:0.0383158240,2:0.0826724965,((3:0.0339863145,4:0.2854902476):0.0847598721,(6:0.0958973464,8:0.1005438267):0.1443731329):0.0678788491)
(1:0.1905328097,3:0.1924775796,(5:0.1880778509,6:0.1296810145):0.2018905300)
(1:0.1240370814,(3:1.2299918987,4:0.0944335727):0.0415639587,(5:0.1051606751,6:0.0795349762):0.1343357650)
(1:0.0642293595,2:0.0755343773,(3:0.1626714407,((5:0.1030093456,6:0.1211129585):0.0341729125,8:0.1892783348):0.1854082481):0.1532793433)
(3:0.0455955189,4:0.0967871394,(5:0.1315295369,6:0.2933291289):0.4819066449)
(3:0.2451261026,5:0.2178979914,(6:0.0991624542,8:0.1698690840):0.0709499374)
(3:0.0943960104,4:0.0711169538,(6:0.1294570199,8:0.2266433342):0.3292785190)
(4:0.4368189294,(5:0.2053869867,6:0.3358391318):0.0589655557,8:0.3233036242)
(1:0.0913658139,2:0.0781348089,((5:0.1831920503,6:0.1556730414):0.1634836217,8:0.3937604631):0.3405979026)
(1:0.0458030516,2:0.1493922753,(5:0.3170448321,8:0.2168281387):0.5519628091)
(1:0.0332330388,2:0.0500381892,(5:0.0715711478,6:0.1227623832):0.1379232391)
(1:0.0789464073,2:0.0511355789,(3:0.2122520549,(5:0.1509449694,8:0.1113797901):0.0410788429):0.1314504666)
(3:0.6291394816,(5:0.1388645616,6:0.1919433739):0.1168236543,8:0.2339876620)
(1:0.0320501233,2:0.0459680293,(5:0.1358042720,7:0.3534517075):0.1316653878)
(1:0.1732516429,(3:0.0662960308,4:0.0673981197):0.0861793573,(6:0.1717938304,7:0.1636649773):0.1392193112)
(3:0.0878247323,4:0.0449732435,(5:0.2186560836,7:0.2393832841):0.3123391183)
(1:0.3986226482,2:0.1207932597,(3:0.1647125269,7:0.2807440581):0.0797972632)
(1:0.0720890834,2:0.0673337987,(3:0.1394395810,(5:0.2467622190,7:0.1717593894):0.1033493256):0.1289530504)
(1:0.0475343603,2:0.0791686033,(3:0.2253779243,7:0.3488753016):0.1109863908)
(1:0.2872713440,(5:0.1319210344,6:0.1009897063):0.0809421833,7:0.2159990365)
(3:0.0620681993,4:0.0366673853,(6:0.0918838682,8:0.0541924661):0.2019256838)
(1:0.0620186861,2:0.0473824058,(5:0.1462465945,8:0.1411777229):0.1792409066)
(2:0.3492611541,(3:0.0363709016,4:0.0525030110):0.2150680847,(5:0.1464732173,(6:0.1938823580,8:0.0480291628):0.0532631103):0.0282179409)
(1:0.0538328455,2:0.0751970457,(5:0.3133580526,8:0.1872971801):0.3605543197)
(1:0.1772871414,(3:0.0939332035,4:0.0561367625):0.0965531117,(5:0.1100339794,6:0.1383470592):0.1729901170)
(1:0.1444287326,3:0.2372978631,(6:0.1630117948,8:0.1411076803):0.4104242033)
(1:0.0684743227,2:0.0787677029,(3:0.1895853487,(5:0.6847911562,(6:0.1957723868,8:0.2172842572):0.0529027296):0.0650408120):0.1146907439)
(2:0.1902942164,3:0.2181872725,(6:0.1928562904,8:0.1953812356):0.0700725283)
(1:0.0651366107,2:0.0842837283,(5:0.2277779502,6:0.3080176118):0.4866402349)
(1:0.0545369388,2:0.0912051720,(4:0.1972705062,(5:0.0982884301,6:0.0942396645):0.1771651467):0.0969759893)
(2:0.2211183525,4:0.3055344491,(5:0.1193273011,6:0.1365332978):0.2047949981)
(1:0.2025784421,(3:0.0683498101,4:0.0810271365):0.2217009753,5:0.3867539575)
(1:0.0305117583,2:0.1105145532,(3:0.3302559145,(5:0.1588628862,6:0.1275528262):0.1226640217):0.1305877009)
(1:0.0315662246,2:0.4153808050,(5:0.0832890950,6:0.1072166643):0.1165493271)
(1:0.2951386307,(3:0.1284242651,4:0.0631653596):0.1568458876,5:0.5109292029)
(1:0.0745812858,2:0.0583135111,(3:0.1672156652,5:0.4224566756):0.1417781169)
(3:0.0437190449,4:0.0625946774,(5:0.0790041500,6:0.0923133140):0.2346264605)
(1:0.0637423697,2:0.1823282387,(3:0.0853205505,4:0.0697047411):0.2906986755)
(2:0.4115184288,(3:0.0755533459,4:0.1335098869):0.1713034017,(5:0.3326155537,8:0.3413560774):0.1230427623)
(1:0.7764223395,((3:0.0504689381,4:0.1718617585):0.4100998517,8:0.2462780270):0.0751950303,6:0.1830753704)
(1:0.3290144408,2:0.1690280225,(5:0.0731109263,6:0.0604455346):0.0577610129)
(2:0.1712007783,(3:0.1536237121,4:0.0778233188):0.0792569938,8:0.3174844818)
(1:0.4967964502,(3:0.0538369260,4:0.1059185117):0.1660860828,(5:0.1701986474,8:0.2222822059):0.0619338854)
(1:0.0829566651,2:0.0891245236,(5:0.2138751155,7:0.2194563828):0.2749057608)
(1:0.0726720153,2:0.0722592466,(3:0.2244889470,8:0.2870058826):0.1028802006)
(1:0.0824850463,2:0.1097927806,(3:0.3970800175,7:0.3076997185):0.2675887545)
(3:0.1005788706,4:0.0056580644,(6:0.0874452492,8:0.0725513387):0.1235158744)
(1:0.1226664961,2:0.1027506088,((3:0.0474839951,4:0.0350387650):0.1172049235,((5:0.0849462562,6:0.1096411810):0.0745217270,(7:0.0956064877,8:0.1098769345):0.0560946602):0.0795726907):0.0686091370)
(1:0.0748288780,2:0.0733840809,(3:0.3098910933,(5:0.2204998581,7:0.2148999933):0.2132748294):0.1080783954)
(2:0.1703069925,3:0.1297859957,(5:0.1789557172,8:0.1576378264):0.1012809965)
(1:0.1628368819,4:0.1165748414,(5:0.2428446692,8:0.2019249892):0.1259526983)
(2:0.1204478650,(3:0.0392669247,4:0.0531013861):0.0588366937,((5:0.0693277904,6:0.0594105041):0.0404581237,8:0.1370450256):0.0768942163)
(1:0.0649185209,2:0.0752128097,((3:0.0833742866,4:0.0761500118):0.1442948430,8:0.2863360346):0.0726923082)
(2:0.2598705576,4:0.2463666171,(5:0.2360363895,(7:0.1362324445,8:0.1500866918):0.1303716600):0.2492429677)
(2:0.2294403246,5:0.2308356564,(7:0.0880960459,8:0.1034945266):0.0312832449)
(3:0.0325813996,4:0.0948076489,(5:0.1777105904,7:0.1139619585):0.1389202951)
(2:0.2634173015,(3:0.1021790177,4:0.1386523047):0.2011009035,(5:0.3275275397,6:0.3299821117):0.2379550018)
(2:0.2413140220,(5:0.0691104652,6:0.0791980538):0.0621424001,7:0.1577322650)
(2:0.1666318315,(3:0.1297643821,4:0.0647063692):0.1321539933,(5:0.2367006440,7:0.2449387977):0.1878680668)
(3:0.0547658937,4:0.0382365138,(7:0.0437867036,8:0.1498375865):0.2219108605)
(1:0.0822318620,2:0.0504117584,((3:0.0399328993,4:0.0510760860):0.0731473072,(7:0.0656164876,8:0.1123301196):0.2047700774):0.0423056058)
(1:0.0525911562,2:0.0816444411,(7:0.0604064771,8:0.1407230992):0.4157026643)
(1:0.1133760231,(3:0.0785016263,4:0.0379704462):0.0766902380,7:0.1867277749)
(1:0.1702504221,2:0.0515304422,(3:0.0975151830,4:0.1054076715):0.2468253533)
(1:0.0472828189,2:0.1215205922,(3:0.0835027517,4:0.0617244047):0.2072395842)
(1:0.3221021897,4:0.2485291328,(5:0.2429014516,8:0.2213834856):0.1660323481)
(1:0.0824623777,2:0.0888210669,(4:0.3272451958,(5:0.1762979506,8:0.1289264112):0.0733263137):0.1505314579)
(1:0.0688832123,2:0.1128534683,(4:0.2571798593,7:0.4978432577):0.1642632545)
(1:0.0647399457,2:0.0441499180,(5:0.1840697962,8:0.2314413609):0.2678481670)
(1:0.2465154719,(3:0.1239744653,4:0.1045934037):0.1854729283,8:0.3331910310)
(1:0.2805876321,(3:0.0847163771,4:0.1043311481):0.1343372179,7:0.3605903505)
(1:0.2337872886,3:0.1692265405,(7:0.1377315223,8:0.1623466241):0.1880915097)
(1:0.0716114424,2:0.0761874444,(3:0.2030837333,7:0.2716291516):0.0951439243)
(1:0.1596002189,5:0.1459362533,(7:0.1076754928,8:0.1126759837):0.0742275088)
(1:0.0666909025,2:0.0690884114,(3:0.3275471198,(7:0.1198587336,8:0.0729058488):0.2194192544):0.0897436326)
(1:0.0647851817,2:0.0370240873,(3:0.2343803420,5:0.3130699380):0.0287409652)
(1:0.3543807707,2:0.0696931134,(4:0.0983585939,(5:0.1094183491,(7:0.0529459017,8:0.1075439249):0.0233465964):0.0759602767):0.0598987843)
(1:0.6381592132,((3:0.0960289817,4:0.0797269769):0.1595588173,7:0.1936299696):0.0288298762,5:0.1522863948)
(1:0.1532614548,3:0.0709380026,(5:0.1531261281,7:0.2694061344):0.0778906128)
(1:0.1671108394,2:0.0503574523,(4:0.1681183588,(7:0.1194581341,8:0.1155248231):0.1274929553):0.1012694175)
(1:0.1081797536,2:0.0541144210,(7:0.1275480282,8:0.0640273160):0.4213125765)
(1:0.0556156936,2:0.0634605655,(7:0.1210823547,8:0.1540045589):0.3389611420)
(1:0.1845998368,2:0.2395851106,(5:0.3525917045,7:0.2551024270):0.2518688088)
(1:0.0554703927,2:0.0295128965,(5:0.2563914938,(7:0.2493770528,8:0.2128092729):0.0768301605):0.2995205636)
(1:0.4751768253,5:0.3217019829,(7:0.1480864816,8:0.1442928152):0.0909083543)
(1:0.0719496074,2:0.0666517172,(7:0.1287501017,8:0.0734069454):0.2755078477)
(3:0.2523065043,4:0.2395781693,(5:0.1989762176,7:0.3842440111):0.1315050539)
(1:0.5166248272,3:0.1498277500,(5:0.1294910069,7:0.2232212896):0.1013592770)
(3:0.2255417316,4:0.2037898310,(7:0.1403587515,8:0.1593552118):0.2117910679)
(1:0.6255192535,4:0.3856542117,(5:0.1814825781,(7:0.1233479243,8:0.1591461779):0.0642843659):0.1074923457)
(3:0.0420251846,4:0.0514571531,(7:0.0926069955,8:0.1328269864):0.2333350667)
(3:0.4063736352,(6:0.1596475583,8:0.1359415109):0.0975967868,7:0.2838618440)
(3:0.0634968778,4:0.0721572747,(6:0.2111441588,7:0.1889037891):0.2918653672)
(3:0.3044539488,(4:0.1497289545,6:0.1353511498):0.3591851074,7:0.1824871853)
(3:0.0524256395,4:0.0877588276,(6:0.1612540650,8:0.0810933501):0.1806962556)
(2:0.0765836620,4:0.1016330774,(6:0.1390169342,8:0.0548399308):0.1594289000)
(2:0.1354666040,4:0.2442803712,(6:0.1458269652,8:0.0947677554):0.2312336471)
(2:0.3083638483,(3:0.0583864591,4:0.1878236995):0.1613307043,8:0.4264624062)
(2:0.1132935545,3:0.1302915199,(4:0.2810556837,(6:0.3096769454,8:0.3978666400):0.2115138783):0.1760295973)
(2:0.0960317325,3:0.0707586560,(4:0.1507593003,8:0.2079314821):0.0995865653)
(1:0.0165048959,3:0.1439790576,(5:0.0936500761,8:0.1013723760):0.1199365627)
(1:0.1568148836,3:0.1481445688,(5:0.0804250912,6:0.0863024699):0.1410844417)
(2:0.2254390304,3:0.1671382457,((5:0.2033738884,6:0.1737360599):0.3470628899,8:0.4163558486):0.2352418278)
(1:0.0587880879,2:0.1034006665,(4:0.1857703331,(5:0.1488486813,6:0.1212659173):0.1430885314):0.7203768666)
(2:0.3280207339,4:0.5901410271,(6:0.1285421895,8:0.1615134437):0.1550573181)
(1:0.0590798420,2:0.0669044862,(6:0.0993338355,8:0.0976594828):0.2210524479)
(1:0.0635623690,2:0.1297128752,(5:0.1197274358,6:0.3009490798):0.3343137855)
(1:0.0512566914,2:0.0794693124,(5:0.1138916418,6:0.1417574642):0.2897007123)
(1:0.1388316889,2:0.0394753971,(6:0.1393160991,8:0.0413707798):0.0894219710)
(1:0.0543154319,2:0.0538020012,(6:0.2082792672,8:0.1294903746):0.1516331594)
(1:0.0671753726,2:0.0572311735,(5:0.1419794154,8:0.3114063515):0.2401409011)
(1:0.0852306437,2:0.0422003792,(5:0.1416310283,8:0.1429416523):0.1608981120)
(1:0.2835226123,2:0.2694483593,(5:0.1387340513,6:0.2278636803):0.1197801101)
(3:0.1821535459,(5:0.0963973524,6:0.0493213951):0.0629126692,8:0.1511160292)
(2:0.1642857050,3:0.1673891596,(5:0.1274950740,6:0.1124895317):0.1808219910)
(2:0.2408455526,(3:1.1770959618,5:0.0193564159):0.0333463393,6:0.0861532562)
(1:0.0909921388,2:0.1285685599,(5:0.1325935197,6:0.1474558493):0.4456210626)
(1:0.0731110236,2:0.1220147370,(3:0.2101488667,5:0.3511655599):0.2117721210)
(2:0.1844654099,3:0.3185648346,(5:0.1498800869,6:0.1193578789):0.2020485132)
(1:0.0530231740,2:0.0760599556,(3:0.1958555239,(5:0.1654782582,6:0.2657385434):0.1442842707):0.1098153984)
(1:0.0220821802,2:0.0577880240,(3:0.0912065915,(5:0.0941739448,6:0.0659103825):0.1431641767):0.0759259353)
(2:0.3398186960,(5:0.0945656694,6:0.0995609838):0.0909762672,8:0.1492255387)
(1:0.1727096214,3:0.2053036075,(5:0.2169051960,6:0.0845794004):0.2010735597)
(1:0.3012995606,3:0.2741672681,(5:0.1223881109,6:0.1504750128):0.2634451468)
(1:0.0660181380,2:0.0689343923,(3:0.1860438747,(5:0.1467903218,(7:0.1039797261,8:0.2052347395):0.0957796616):0.1500555992):0.0700034488)
(1:0.0925780637,2:0.0436021134,(3:0.2437277411,5:0.3016540534):0.1579967292)
(1:0.0404949975,(2:0.1531128454,(5:0.1570063337,8:0.1854443352):0.1778720958):0.1094139707,3:0.1533857700)
(1:0.0818073888,(2:0.2179907120,8:0.4086051355):0.1440819736,3:0.0592009779)
(2:0.1240315928,4:0.2275031364,(5:0.2926320705,8:0.5261375216):0.1530960662)
(2:0.1655649969,4:0.1356307754,(5:0.1910400386,8:0.1037821667):0.1006740841)
(2:0.1846209251,3:0.1988637592,(5:0.1132828586,6:0.0677908262):0.1406478829)
(2:0.1426291305,(3:0.0668052950,4:0.0210172269):0.0953872298,(5:0.1535306885,8:0.0999986223):0.0775544490)
(1:0.0735417530,2:0.1533603076,(3:0.0735409035,(5:0.1176939869,8:0.1085390531):0.2598072889):0.1037795096)
(1:0.1057607600,2:0.0993372914,((5:0.2297830290,7:0.1791485344):0.0473362725,8:0.1898654339):0.2155843894)
(1:0.1650831764,3:0.2114980800,(5:0.1770104400,8:0.3074270349):0.0570306900)
(1:0.0423700218,2:0.0419363656,((3:0.0438354156,4:0.0359607582):0.1090051919,((5:0.0604963927,6:0.1092665428):0.0424817725,7:0.1990239165):0.1226378364):0.0681126344)
(1:0.1221266979,2:0.0727168147,(7:0.1048128836,8:0.1290418272):0.2914136939)
(1:0.0240697931,2:0.1489672700,(5:0.1005553934,6:0.3062971173):0.7146092727)
(2:0.0669757464,(3:0.0385223938,4:0.0414641919):0.0681841364,((5:0.0732048397,7:0.0907791270):0.0258653401,6:0.0791591462):0.1103844679)
(1:0.0811089370,2:0.0872257889,(5:0.1563115802,6:0.1703058495):0.4855668063)
(1:0.2532172168,(2:0.2574818004,8:0.2161408392):0.3380483922,7:0.2781628423)
(1:0.1585156928,3:0.1918778119,(5:0.0895511234,6:0.1283199481):0.2293953895)
(1:0.0535580070,2:0.0539866398,(3:0.1287480620,((5:0.0875238505,6:0.1381250386):0.0591314273,8:0.1013089463):0.1310016016):0.0703090390)
(1:0.2004080929,(5:0.1067640205,6:0.0889252554):0.0590628351,8:0.1046646101)
(2:0.3112476629,(3:0.1130960544,4:0.0929333323):0.1612918903,(5:0.2680974121,8:0.2325081279):0.1663026819)
(2:0.1209842600,4:0.2295985877,(7:0.1158056170,8:0.0886809894):0.1897185949)
(1:0.1963565858,2:0.0829242134,(3:0.1289174552,8:0.2348346416):0.0983316749)
(2:0.1477780432,3:0.1456899194,(7:0.1193509193,8:0.0992110059):0.1495649502)
(1:0.0613355159,2:0.0117737543,((3:0.0721850057,4:0.0666303621):0.1487975895,(5:0.1118598515,(7:0.0915967664,8:0.0497484944):0.0476989029):0.1932681944):0.0646597243)
(1:0.0761309202,2:0.0994073130,(5:0.4838311662,6:0.1896776868):0.0948293709)
(1:0.0366255598,2:0.0729013351,(3:0.1003944250,(5:0.1115630470,6:0.0573161366):0.1228178948):0.1251987341)
(1:0.1497939983,3:0.1797592254,(5:0.1400487252,6:0.1393286004):0.1580430250)
(1:0.0987197909,2:0.1004699192,(3:0.1764714774,(5:0.2022192100,8:0.1925488133):0.1839332391):0.1538786672)
(1:0.1568834392,(3:0.0722754086,4:0.0407515478):0.1043670570,8:0.2184269456)
(1:0.0495172433,2:0.1233436742,(3:0.3209079443,8:0.4552343372):0.1878848240)
(1:0.0476319247,2:0.3034197083,(3:0.1481768710,8:0.2456842354):0.1055162528)
(1:0.0751960067,2:0.0450712432,(4:0.1274771615,7:0.3079542642):0.0913222411)
(2:0.2488832724,4:0.2277795154,(5:0.3147367280,(7:0.1404548248,8:0.2750984286):0.1783947280):0.5354328142)
(2:0.1561644479,4:0.2868201259,(5:0.1868520665,7:0.1822088642):0.1956974786)
(2:0.4830027369,5:0.1647992693,(7:0.1034051586,8:0.1012119622):0.0400519173)
(2:0.2784930691,5:0.2150310954,(7:0.2445212993,8:0.1484561060):0.0656144135)
(1:0.1427755233,3:0.1542924121,(7:0.1116726547,8:0.1383241993):0.0925664675)
(1:0.0889681961,2:0.0636991151,(3:0.2791914084,7:0.4857861202):0.1141713634)
(2:0.1635771984,3:0.1444016996,(5:0.1747992806,(7:0.0872307572,8:0.1128707163):0.0679629796):0.1109956605)
(1:0.6616506156,3:0.1700372129,(7:0.1183732448,8:0.2286149237):0.3437176693)
(2:0.3740237312,5:0.2491628323,(7:0.1971040998,8:0.1951180480):0.1210204594)
(1:0.1528625378,2:0.1918955759,(5:0.2856570749,7:0.2631267061):0.1829501626)
(1:0.6441761144,(5:0.2329861270,7:0.0876068989):0.0803489062,8:0.0644342667)
(1:0.1293728950,2:0.0707346706,((3:0.0244945156,4:0.1154918733):0.6113766274,(5:0.2125145526,7:0.1475421914):0.1399502815):0.1032466392)
(1:0.0864023887,2:0.0661143142,(4:0.4127344057,5:0.2012733640):0.0586869745)
(3:0.0573546109,4:0.0729497899,(5:0.1890589574,7:0.1608688274):0.2417328172)
(1:0.0486795607,2:0.0561973819,(3:0.1125112577,(5:0.1467911086,7:0.1619912655):0.1208901015):0.0948806542)
(1:0.0548449483,2:0.0578067625,((3:0.0508484469,4:0.0537857440):0.0804615416,(5:0.1407090054,(7:0.0785469886,8:0.0996373921):0.0530486596):0.0794443052):0.0906244222)
(1:0.4125342348,3:0.4578523241,(7:0.1980799208,8:0.2148798806):0.1884575330)
(1:0.0611628932,2:0.1154947210,((3:0.1124121018,4:0.0704246337):0.1723873962,7:0.3798262157):0.0966007767)
(1:0.0560096356,2:0.0679003198,(7:0.1038098670,8:0.1264147615):0.3708027075)
(1:0.1479692793,2:0.0854556224,((3:0.1201764983,4:0.1119777422):0.0778592274,(7:0.0591723368,8:0.1725027913):0.4028261578):0.1138866848)
(1:0.0484589477,2:0.0420727345,(5:0.0134821653,6:0.3696452045):0.2911643432)
(1:0.0369854618,2:0.0414417451,(7:0.0708564479,8:0.1180380333):0.2454371653)
(1:0.0757294287,2:0.0524288153,((3:0.0415667494,4:0.0564091385):0.0719496668,(6:0.1217978749,7:0.1393808475):0.0763817771):0.0894475595)
(3:0.0772266525,4:0.0913850510,(5:0.0892620020,6:0.1448858036):0.5459587509)
(1:0.0309471096,2:0.0245761202,((3:0.0742094655,4:0.0432236324):0.0646816730,(5:0.1772487774,(7:0.1095541196,8:0.1914976650):0.0201954890):0.0516292301):0.0450019877)
(1:0.0727290455,2:0.0691715399,((3:0.0835273884,4:0.0501287283):0.1215051357,(5:0.3560707288,(7:0.1239656751,8:0.1349137738):0.1215690596):0.1857561988):0.0941114734)
(2:0.3260040339,4:0.2181894929,(5:0.2590797853,(7:0.1329334626,8:0.1774969162):0.1131632944):0.1593482334)
(1:0.1246118654,(3:0.0394570366,4:0.0676007895):0.0828705574,(5:0.1742480243,7:0.1203594290):0.0592711953)
(1:0.0793792312,((2:0.2896784493,7:0.2424894004):0.0623589765,4:0.5642331548):0.0437373920,3:0.2974532178)
(1:0.0525776330,2:0.1091983365,(3:0.1703998521,(5:0.2156351753,7:0.2135594815):0.0744021875):0.1839570724)
(1:0.0365460087,2:0.0586402766,((3:0.0366448455,4:0.0537422060):0.0947282977,((5:0.0897963404,6:0.0820838730):0.0395468258,7:0.1681308318):0.0688523922):0.0704319308)
(1:0.0386730712,2:0.0302471551,((3:0.0196226311,4:0.0889127033):0.1130064944,7:0.1859943172):0.0399227222)
(1:0.0487250377,2:0.0804659670,((3:0.0740395844,4:0.1123832563):0.0987090475,(5:0.1400919321,7:0.2698603466):0.1164393278):0.0632447196)
(1:0.0601480706,2:0.0519230067,(5:0.1008727461,6:0.1869795994):0.2986668020)
(1:0.0936962630,2:0.0931065391,(7:0.2305841453,8:0.0816980444):0.3637623911)
(1:0.0546736796,2:0.1031915454,((3:0.0678495205,4:0.0846382182):0.1083092383,7:0.3539407878):0.2365614144)
(1:0.0813708357,2:0.0460943604,(5:0.1761635293,7:0.2441599975):0.2197018338)
(1:0.0388736701,2:0.0488454135,((3:0.0734288960,4:0.0705978861):0.0684773629,((5:0.0634873095,6:0.0884947890):0.0739572031,7:0.2199795826):0.0922097719):0.0998933855)
(3:0.0443855086,4:0.0549022810,(7:0.0626040213,8:0.1158632133):0.1876847255)
(1:0.0643257029,2:0.0625254773,((3:0.0721169348,4:0.0596665738):0.1502678615,((5:0.0971026270,6:0.1130781072):0.1803403210,(7:0.1466251537,8:0.1869269997):0.1405800991):0.3423269902):0.1331028257)
(1:0.5397772558,(5:0.3178161979,7:0.1427606758):0.0184412122,8:0.1003864431)
(1:0.1433632920,(3:0.0646653608,4:0.0601067720):0.1050999013,5:0.2362826336)
(3:0.1053145525,4:0.0697963010,(5:0.1076306097,6:0.1241607744):0.4279151784)
(4:0.2058265684,(5:0.0393847782,6:0.2229994369):0.0383812735,8:0.2317101048)
(1:0.0335048827,2:0.0316257976,(6:0.0694330409,8:0.0629213927):0.1403465614)
(1:0.1693280643,2:1.4423394170,((3:0.0990233728,4:0.1021027760):0.0812023290,(5:0.3266745064,(6:0.2075728681,8:0.1915566314):0.0671149972):0.1685140312):0.1230649695)
(3:0.0533207185,4:0.1106444577,(6:0.4246155255,8:0.1342876694):0.4900854896)
(1:0.0890829844,2:0.0951999117,((3:0.0980703633,4:0.0998286285):0.1793420408,(5:0.2637726370,6:0.2423381799):0.1995002328):0.1821249241)
(1:0.0703913031,2:0.0674130405,(3:0.1969486696,5:0.2563137912):0.1091161370)
(1:0.0300436916,2:0.0291286258,((3:0.0375252427,4:0.0355933716):0.0333023151,8:0.2124742362):0.0562056594)
(1:0.1633690327,3:0.1258570589,(4:0.3177584800,(5:0.1146558591,6:0.0743905798):0.1106658070):0.2151183140)
(1:0.3102360444,(3:0.6654731758,6:0.2708976381):0.2798877185,4:0.2162841703)
(3:0.1021253963,4:0.1141931168,(5:0.1580352204,8:0.3463882588):0.4729291692)
(3:0.5201962634,4:0.2174916494,(5:0.0909995691,6:0.1044195244):0.1226288136)
(1:0.2504189445,3:0.1276675579,(4:0.2775156453,(5:0.1279039130,6:0.1189850805):0.0556095406):0.3701462447)
(2:0.1384479311,(3:0.0425638197,4:0.0732090654):0.0994612584,(5:0.1303550387,6:0.1001538360):0.1417261038)
(1:0.5224405618,(2:0.2259155137,5:0.3464764063):0.2170085940,3:0.5246075517)
(3:0.0485505038,4:0.0769825116,((5:0.1978388796,6:0.1485910242):0.0496773530,8:0.5602837106):0.1083372869)
(2:0.4875654691,(5:0.1633642793,6:0.1015537409):0.1206922663,8:0.1170323307)
(1:0.0628434030,2:0.0405070992,(5:0.0552899402,6:0.1010921378):0.1714160757)
(1:0.1070634445,(3:0.0345224985,4:0.0315321343):0.0488072440,(5:0.1254696366,(6:0.0522568956,8:0.0683543866):0.0430228732):0.1748769000)
(1:0.0497601398,2:0.1395975401,((3:0.0632028337,4:0.0294932528):0.1129966775,6:0.2221297526):0.1071905134)
(3:0.1546730011,(4:0.4114511268,6:0.2089655374):0.5056275494,(5:0.1538896277,8:0.1547615939):0.1000327630)
(3:0.4131313301,(5:0.2110736985,6:0.1189408352):0.0334453181,8:0.2060981835)
(3:0.0367810749,4:0.0413319995,(6:0.0630335492,8:0.0601982330):0.1250897876)
(3:0.0618704277,4:0.0878858717,(6:0.2357214476,8:0.1339122339):0.2468930946)
(1:0.0723853079,2:0.1365730243,(4:0.1544265895,(7:0.1453800137,8:0.3523393089):0.1209518314):0.1135542788)
(3:0.0517208555,4:0.0829811165,(5:1.3861892681,8:0.2054581356):0.3001722418)
(3:0.2849830140,(5:0.2706573909,6:0.1453447616):0.4214493000,8:0.2341858227)
(1:0.0548434181,2:0.0585459466,(7:0.2012304100,8:0.1627316654):0.2576897405)
(1:0.5340975672,(2:0.5559439622,5:0.7596816929):0.1540495212,6:0.4862550777)
(3:0.3104391777,(5:0.1727875874,6:0.3426479111):0.5730798961,8:0.2561803288)
(1:0.2078613296,(3:0.0451849554,4:0.0997406649):0.5701834462,(5:1.2839868559,8:0.2260433563):0.1630536056)
(3:0.0532717802,4:0.0555572389,(6:0.1333329106,8:0.1055469297):0.1517006666)
(3:0.1356542495,4:0.0734247425,(5:0.0663940875,6:0.1658726233):0.2359391557)
(3:0.0488277975,4:0.1124050238,(5:0.2450016724,8:0.1782218033):0.2690904320)
(3:0.0921416205,4:0.1399350573,(5:0.2365236351,6:0.1806463655):0.2182356814)
(3:0.0524812447,4:0.1117998335,(5:0.1087866983,6:0.1048152348):0.2727452296)
(3:0.2814654833,4:0.3121690239,(5:0.1179368001,6:0.1422871440):0.2403362751)
(3:0.0321023585,4:0.1380827670,(5:0.1019252478,6:0.0915022618):0.2424061641)
(3:0.0439994577,4:0.0793748910,(5:0.2031387443,6:0.0499067296):0.5656463393)
(3:0.2677932184,4:0.2598226347,(5:0.1487756873,6:0.1093630746):0.1906019683)
(1:0.0353288070,2:0.0370424629,(3:0.0716340896,(5:0.1122355739,(7:0.0847489293,8:0.1062713956):0.0580670943):0.0271988369):0.0479812282)
(1:0.0493958871,2:0.0562550735,(7:0.0660408108,8:0.0683226898):0.2296895073)
(3:0.2028704031,4:0.2022963932,(7:0.1604677192,8:0.1288648833):0.2195216024)
(3:0.0762405035,4:0.0380829777,(7:0.1060078281,8:0.0940104044):0.2127636784)
(3:0.0854969780,4:0.1015630316,(7:0.0419309425,8:0.0702326862):0.0827167581)
(3:0.2497194057,4:0.7562217755,(5:0.1998611470,8:0.1415124747):0.0890044611)
(1:0.0962371419,3:0.1776697393,(5:0.1314290408,8:0.1506467153):0.0976173480)
(1:0.0576878866,2:0.0524220696,((4:0.2865572483,6:0.1281092596):0.2545989456,5:0.1484090175):0.2023590571)
(1:0.0626675675,2:0.0775287470,(3:0.2020496630,(5:0.1375858317,8:0.2988809930):0.2116654272):0.1444087710)
(3:0.3878261532,(5:0.1220426236,6:0.1430273363):0.0658874099,7:0.1848595358)
(1:0.2249719751,3:0.1600457260,(6:0.1876082745,7:0.1844529511):0.2781272305)
(1:0.1584960162,3:0.3102705623,(5:0.0850240298,6:0.0789795218):0.1141528383)
(3:0.2157557906,(4:0.2613790382,(6:0.1203939183,7:0.3639618654):0.0995828983):0.0485477971,5:0.3937986478)
(3:0.0987292752,4:0.0845243347,(5:0.1931441797,6:0.1533691394):0.3337751101)
(3:0.1054819127,4:0.0543377765,(5:0.1936495129,6:0.1500143299):0.5660217766)
(3:0.0692424116,4:0.0662231165,(5:0.0995610201,6:0.0827807897):0.2102759838)
(1:0.2060320782,(5:0.0347360161,7:0.7069085835):0.0202413552,6:0.0686557539)
(1:0.2303279846,(5:0.1160632514,6:0.1140169011):0.0705575229,7:0.1604161021)
(1:0.2331641228,3:0.2912540390,((5:0.1173680899,6:0.1385832122):0.0788316694,7:0.3052603146):0.1062730922)
(1:0.1914471535,3:0.1275012453,(6:0.0925068774,7:0.1706967359):0.0784788818)
(1:0.2191663952,3:0.3113593693,(5:0.0913163886,6:0.1895930705):0.3079195483)
(3:0.2699456294,((4:0.4304922786,6:0.2993991100):0.1318980670,7:0.4149616837):0.1557848679,5:0.2009267134)
(3:0.0899601312,4:0.0743226683,(5:0.0944007470,7:0.0919627290):0.4882107145)
(3:0.0739161327,4:0.1776943830,(5:0.1932430893,6:0.0997942284):0.1670977481)
(3:0.6458404912,4:0.0496598434,(5:0.1246560592,7:0.1753260078):0.1672781248)
(3:0.1320440910,4:0.1456977625,((5:0.0865239758,7:0.0863405453):0.0565791809,6:0.1017721046):0.1250536772)
(3:0.0076448979,4:0.2406287632,(5:0.1370230548,6:0.2094360079):0.3427856909)
(4:0.2361496963,(5:0.1210422453,6:0.1076577129):0.0653654413,7:0.1718069673)
(3:0.1235932328,4:0.1356762680,(5:0.2038934007,6:0.3058983862):0.4999986267)
(3:0.1120995572,4:0.1627318501,((5:0.0970896222,6:0.0911472022):0.0211909704,7:0.2081078385):0.0697546774)
(3:0.0630349424,4:0.0723133230,(5:0.1003538881,6:0.0961298731):0.3309972071)
(3:0.0452845531,4:0.0710989533,(5:0.2097527849,7:0.3132590915):0.2569348321)
(3:0.0474677484,4:0.1170271560,(5:1.2888680789,6:0.2253957414):0.3368591590)
(5:0.1244416623,6:0.2341647092,(7:0.2089875267,8:0.0907437196):0.2328215428)
(1:0.1040515658,2:0.2955494824,(7:0.0814924553,8:0.2700419888):0.0803311422)
(1:0.1102270825,2:0.1310787411,(5:0.1126141695,8:0.1093845558):0.0755562708)
(1:0.0628993794,2:0.0428335800,(5:0.0751200285,6:0.0903260351):0.2756881240)
(1:0.1685696528,(2:0.2297943613,5:0.2052280052):0.2678581741,6:0.2732571804)
(1:0.1669261980,2:0.0564141585,(5:0.1737713071,8:0.1597223410):0.2446998628)
(2:0.1641121043,4:0.1712107127,(5:0.7616601725,8:0.1614526696):0.1355380816)
(1:0.0726942690,2:0.0968477895,(7:0.0496582957,8:0.0473338353):0.0869398226)
(2:0.0926843774,4:0.0406840287,(5:0.1244999659,8:0.1562770842):0.1710502267)
(1:0.2147035738,(2:0.0997281801,4:0.0911070314):0.1742687596,(3:1.0461495682,(5:0.1267511085,6:0.1274334617):0.2055647736):0.0857355363)
(2:0.1855015211,4:0.2305807527,(5:0.2445497507,6:0.1613049750):0.1919273705)
(2:0.2062055327,4:0.1560911572,(5:0.2162792504,6:0.1776504009):0.1626980961)
(1:0.0453351872,2:0.0553864412,(5:0.0798587982,6:0.0901918429):0.1909816254)
(1:0.1755262322,2:0.1221453222,(5:0.1572528378,7:0.1529860017):0.0435920748)
(1:0.2968201441,2:0.5611290232,(5:0.2817918949,6:0.1724954901):0.0937527591)
(1:0.0484312857,2:0.0949754022,(5:0.2447980328,7:0.1727016859):0.3201960956)
(1:0.2224349417,((2:0.4034926633,7:0.2443098996):0.0381943129,5:0.2246722564):0.0638944381,6:0.2823180670)
(1:0.0455192858,2:0.0850043725,(5:0.2102883088,(7:0.1509226093,8:0.1740061431):0.0433152064):0.1714844764)
(1:0.0737223551,2:0.0549098882,(4:0.1278644701,6:0.2074654613):0.1168590290)
(2:0.4356057622,(5:0.2573433983,7:0.1637975595):0.0450308744,8:0.2585395571)
(2:0.5353797620,4:0.0896726763,(5:0.1230158466,7:0.0985139933):0.0999715005)
(1:0.1660837431,2:0.0752216132,((6:0.8274236026,7:0.1318079486):0.0558291019,8:0.0999979556):0.2981306638)
(1:0.1140953364,2:0.1151688974,(5:0.1010705088,(7:0.1508607817,8:0.3012310624):0.0381602823):0.2025403266)
(1:0.0705462628,2:0.0617512374,(4:0.1927532965,(7:0.1510978294,8:0.0679170756):0.1874398906):0.1487550659)
(2:0.0792474554,4:0.0746748315,(6:0.1871740393,(7:0.1749410267,8:0.3162095716):0.0552354917):0.3009730713)
(1:0.1358955520,(2:0.0421168842,4:0.0428518152):0.0825909137,8:0.2337896289)
(1:0.0447362181,2:0.0888160147,(4:0.1353639252,(7:0.0986163980,8:0.2402353773):0.1631630680):0.0884728263)
(1:0.1765376784,(2:0.0533143491,4:0.0464144631):0.0786465428,(7:0.0877689650,8:0.0775513176):0.1636439352)
(1:0.2511852379,2:0.1859810617,((5:0.1564094348,6:0.1803935289):0.1261600502,8:0.2754035164):0.1991974379)
(2:0.1157168302,4:0.1541374855,(5:0.3291664927,6:0.1821467189):0.4378480342)
(1:0.1749042972,4:0.2319731916,((5:0.1063146735,6:0.1920584579):0.0613357789,8:0.3823626915):0.2162389065)
(1:0.2880156234,(2:0.1067006619,4:0.2081198198):0.3769876069,5:0.3581592859)
(1:0.0939105405,2:0.0443695793,(7:0.0854205288,8:0.2790279761):0.1483012206)
(2:0.1799700839,4:0.1305658466,(6:0.1241464096,8:0.2053034429):0.1002343742)
(2:0.2392734803,4:0.2288551220,(5:0.2344667471,8:0.3151444728):0.1268393300)
(2:0.5038630141,4:0.3040089635,(5:0.1131037566,6:0.3469487205):0.2689580401)
(2:0.1517159846,4:0.1706823899,(5:0.1596178378,8:0.1737280408):0.1095892085)
(2:0.1254370351,(5:0.0748233680,6:0.1042397860):0.0408031642,(7:0.1088931934,8:0.0827807100):0.0270003797)
(3:0.0591189903,4:0.1195337001,((5:0.2643375661,8:0.2655435588):0.5780502620,7:0.3452235821):0.3178886101)
(3:0.2441207147,4:0.1265708677,(5:0.1934940413,6:0.2013484840):0.1775512542)
(3:0.0660395516,4:0.0387515986,(6:0.1763112316,8:0.1235741555):0.1500653467)
(3:0.0391315635,4:0.0705975655,(5:0.0912324870,6:0.1065830748):0.4902241197)
(3:0.0756427582,4:0.0740731416,(6:0.1326136673,8:0.1973960707):0.2292822302)
(4:0.2646341134,6:0.1562148205,(7:0.0754458562,8:0.1670400720):0.0653534540)
(3:0.0610224664,4:0.0476006597,(5:0.1503579158,(7:0.1079475055,8:0.0657513807):0.0679692281):0.1577450303)
(4:0.2783166972,6:0.2250669164,(7:0.1731986183,8:0.1879385562):0.0678322475)
(3:0.0788510693,4:0.0508953216,(7:0.1174637892,8:0.1040801610):0.3041249504)
(3:0.1500942140,4:0.1258542339,((5:0.0782093803,6:0.1223830514):0.0583044520,8:0.2417667386):0.0797259554)
(3:0.1005882667,4:0.0654566416,((5:0.1529845564,6:0.0527790425):0.0516839967,7:0.1884836895):0.2095489205)
(3:0.0655814169,4:0.0597671805,(7:0.0781667531,8:0.0836289035):0.2233011417)
(3:0.0764329719,4:0.0509765854,(7:0.1222846162,8:0.1319723245):0.3546429613)
(3:0.0363153219,4:0.0353790621,((5:0.0817252121,6:0.1098021537):0.0736438900,8:0.1839935326):0.2130453806)
(3:0.0687129107,4:0.0635596629,(5:0.8429154529,(6:0.2270840512,8:0.2310972644):0.1496295784):0.2488200090)
(3:0.0500226293,4:0.0606686282,(5:0.1164023230,6:0.1005209071):0.2843764546)
(3:0.0478964489,4:0.0658335355,((5:0.1794253430,7:0.2143299711):0.0544907673,6:0.0941696500):0.3640733428)
(3:0.2667539659,(4:0.4912343389,5:0.3645298251):0.1682518233,(7:0.2218616001,8:0.0888721211):0.0737200784)
(3:0.0804633090,4:0.0693456416,(7:0.0897150882,8:0.1253967484):0.2756924734)
(3:0.1707077499,4:0.1551441965,(5:0.0965071351,6:0.1420474196):0.1896113135)
(5:0.0954617182,6:0.1153692220,(7:0.1286008389,8:0.0955085489):0.0844878671)
(3:0.0280427021,4:0.0728663370,(5:0.1988667733,7:0.1551517487):0.1783053848)
(3:0.2572813882,6:0.1134651790,(7:0.0714534627,8:0.0726848007):0.0366055173)
(3:0.5496093896,(5:0.1347879123,6:0.1122827329):0.0716741556,(7:0.1137026388,8:0.1200535210):0.0811899632)
(3:0.0432756278,4:0.0403099942,(6:0.1828608676,8:0.2147894501):0.2554267806)
(3:0.3151076727,4:0.0516356636,(7:0.1002590740,8:0.0521136935):0.1634010478)
(3:0.2243109478,(5:0.1695041942,6:0.0848668592):0.0945209624,7:0.1833783624)
(4:0.2503646565,(5:0.1326081092,6:0.0860066352):0.0602917008,8:0.1425791979)
(3:0.0766384898,4:0.0698944650,(7:0.1189030542,8:0.0933817743):0.3449683421)
(3:0.0177163901,4:0.4021643037,((5:0.1034467424,6:0.0976484744):0.0349929234,8:0.1269949986):0.1806606379)
(3:0.0877067920,4:0.0965064876,(5:0.1323444948,6:0.1241451919):0.5910604282)
(3:0.0383096158,4:0.0613289503,(6:0.1070733784,7:0.1068329614):0.1022243332)
(3:0.0393469620,4:0.0475831415,(5:0.0909266228,6:0.1240834523):0.1595450951)
(3:0.0220498163,4:0.0405647272,(5:0.0966182871,(7:0.0524449583,8:0.0605485663):0.0197620759):0.1282376213)
(3:0.0441538507,4:0.0630409417,(5:0.1822831779,8:0.1429156066):0.2569344526)
(3:0.2670081198,(5:0.0745783008,6:0.1952893787):0.0829537078,8:0.1905984736)
(3:0.0582653204,4:0.0443741699,(5:0.0646885234,6:0.0729970949):0.1849547417)
(2:0.1626988291,(5:0.0608898108,6:0.0791897881):0.1807235975,(7:0.3131436325,8:0.0223153877):0.0830430852)
(3:0.0887205424,4:0.0580564167,(5:0.1957169982,6:0.1297182899):0.1290941516)
(3:0.0731867968,4:0.0762716610,(5:0.1176479316,6:0.0916169602):0.2335173108)
(1:0.0000020220,(2:0.6907083256,(4:0.0338178883,6:0.2565238706):0.9914647262):0.0000023922,(7:0.0519579704,8:0.1042474380):0.1241800914)
(1:0.0970959447,2:0.3436209858,((4:0.1961773594,6:0.3062474519):0.4506885909,8:0.3418069761):0.2683150995)
(1:0.1081403430,2:0.0947285751,(((3:0.0606040943,4:0.0618204593):0.1638957404,6:0.1853392054):0.1967617324,(7:0.0755895118,8:0.1794719192):0.1202045759):0.1601584494)
(3:0.0000026048,4:0.0814845229,(5:0.2711451055,6:0.2099984152):0.5709386905)
(2:0.1430475622,3:0.1384178430,(5:0.0972374046,6:0.1031331754):0.1268532959)
(3:0.0933362602,4:0.0353634436,(6:0.1213584480,8:0.2653509420):0.2892153109)
(3:0.0471902407,4:0.0632564992,((5:0.1929483634,6:0.2311035167):0.0346094135,8:0.1764408669):0.3592719655)
(3:0.0871248813,4:0.0396276742,(5:0.1294554183,6:0.1070550731):0.2131093511)
(3:0.0322309449,4:0.0479084707,(5:0.0687072762,6:0.0847201518):0.3066092760)
(1:0.1629888721,(3:0.0675980184,4:0.0661894222):0.0711619411,(5:0.0872551427,6:0.1159233178):0.1185874277)
(1:0.1680470377,4:0.1931970485,(5:0.2498952993,8:0.1554099620):0.1201853877)
(3:0.2776046792,(5:0.0968530553,6:0.0937359485):0.0458864622,8:0.1862588268)
(3:0.2540487644,4:0.2625833816,(6:0.1663753378,8:0.2368126436):0.1454916905)
(3:0.3153389250,(5:0.0998831741,6:0.0868559558):0.0452412238,8:0.1619101475)
(3:0.0953857344,4:0.0370936427,(5:0.2964234453,8:0.2216209396):0.2444710034)
(3:0.7588136827,4:0.1229623829,(6:0.1610282022,8:0.2236509723):0.1596054896)
(3:0.1250197099,4:0.1913470760,(5:0.0647727474,6:0.3199105575):0.0809641699)
(3:0.1781625763,4:0.1367356605,((5:0.0640484237,6:1.5805544874):0.0936957437,8:0.1725177559):0.1473162769)
(3:0.1944400661,4:0.1755415455,(5:0.1998585841,8:0.2037190548):0.2155063097)
(3:0.1317705075,4:0.0342749886,(5:0.1062312280,6:0.1581907966):0.3407870715)
(3:0.1111102678,4:0.0380452603,(5:0.2207527358,6:0.1025500059):0.3772430878)
(3:0.0596428430,4:0.0354111935,(6:0.1600614001,8:0.1271814786):0.2376936508)
(3:0.0533794335,4:0.0414741314,(5:0.0582268245,6:0.1276124086):0.2131344549)
(3:0.0735573439,4:0.1065463594,(5:0.2180947122,8:0.1437026423):0.2105870322)
(3:0.0496586024,4:0.0780552027,(5:0.2970780919,8:0.1898485809):0.3484915921)
(3:0.4385911116,(5:0.1997575045,6:0.2029318639):0.1316978661,8:0.3995881416)
(3:0.0893955400,4:0.0410712151,((5:0.0903667024,6:0.1262535804):0.0741911513,7:0.2381868624):0.1998504067)
(3:0.3133139153,(5:0.1531196039,7:0.3417297717):0.1748529866,6:0.2127877045)
(3:0.3323406342,(5:0.1096247424,6:0.1474923520):0.0671036133,7:0.1870710714)
(4:0.5140993499,(5:0.1449314099,6:0.1623734967):0.0828646296,7:0.2358710466)
(4:0.1809015536,(5:0.1110006269,7:0.0878328479):0.0275212245,6:0.0813490618)
(3:0.0575227054,4:0.0468210425,(5:0.0908388975,7:0.1162041662):0.1413276121)
(3:0.0771628726,4:0.0504729502,(5:0.1485562456,6:0.1847671899):0.3284054894)
(1:1.1509055444,(3:0.0599778493,4:0.0575891814):0.1666657791,5:0.1416199904)
(1:0.4593613105,(3:0.0496878241,4:0.1483738198):0.0567994831,6:0.5153089699)
(1:0.0707898144,2:0.0877550024,(3:0.6669812781,6:0.5909452706):0.0882339572)
(1:0.1281378470,(3:0.0386549835,4:0.0509262122):0.0733653032,(5:0.1081794530,6:0.0782079111):0.0925118586)
(1:0.0847947285,2:0.0861121744,(4:0.1494826786,7:0.2770441761):0.1371626923)
(3:0.1952550369,4:0.0734287473,(7:0.1054546741,8:0.1169597692):0.2813705365)
(1:0.0599580366,2:0.0843563202,((3:0.0474568868,4:0.0382782854):0.1671975511,8:0.3841066361):0.1669984728)
(1:0.0185439988,2:0.0562749749,((3:0.1339768750,4:0.0348632853):0.0534753022,7:0.1336053554):0.0654375468)
(1:0.1966419411,4:0.2549344171,(7:0.4540801655,8:0.1729785242):0.5462214247)
(3:0.0548070300,4:0.1074746623,(7:0.0815967872,8:0.1060322681):0.3502482271)
(1:0.2002316724,(3:0.0985288890,4:0.0742460323):0.1558692344,(7:0.1289321621,8:0.1482637377):0.2121721113)
(1:0.1283377628,2:0.0829552784,(4:0.2585084912,8:0.6187129090):0.1975164732)
(1:0.0580584251,2:0.0967765599,(3:0.2311346231,8:0.2239809928):0.1299270895)
(1:0.0631400633,2:0.0908727619,((3:0.0651859063,4:0.2041466520):0.1518393989,7:0.3803823978):0.1397894179)
(1:0.0924485402,2:0.0614099623,(7:0.1304424561,8:0.0940120187):0.2947214291)
(1:0.0582704446,2:0.0619779739,(4:0.1787940208,7:0.3255078371):0.1065884090)
(1:0.2566734493,3:0.2898009438,(7:0.2483276951,8:0.2600377155):0.0422752165)
(1:0.2337257320,3:0.3628060538,((4:0.2824214759,8:0.3041060154):0.0490655036,7:0.2542552754):0.0111704852)
(1:0.0917727038,2:0.1056325942,((3:0.0704012074,4:0.0478809410):0.1163204975,(7:0.2944648648,8:0.1296168217):0.2863006571):0.1882473884)
(2:0.1353888766,3:0.1649433977,((4:0.5421816189,5:0.2007820754):1.2453544697,8:0.4954669626):0.0483535424)
(1:0.0690608901,2:0.3315938072,((4:0.2199144091,5:0.2016971119):0.4065210497,(7:0.2718256988,8:0.1687436689):0.1190354116):0.2463774798)
(1:0.0626386291,2:0.1019270770,(4:0.2219074590,(7:0.2036034268,8:0.2249131109):0.1463661565):0.1591497653)
(1:0.0854867819,2:0.0986164613,(7:0.1327945165,8:0.1020521375):0.4020760367)
(1:0.1000724203,2:0.0836260797,(7:0.0788577898,8:0.1431289253):0.2081918805)
(1:0.2482875342,4:0.2083280377,(7:0.2624928670,8:0.2428917024):0.1585910165)
(1:0.0381662021,2:0.0622477162,(7:0.1245939451,8:0.1036561191):0.3960338585)
(3:0.1407208228,4:0.2658660804,(7:0.1080695173,8:0.1084997125):0.1537196154)
(3:0.0547548789,4:0.0617315368,(5:0.1145517539,6:0.1169318772):0.3534710746)
(1:0.0302175449,2:0.0565682616,(5:0.1620281791,8:0.1908453597):0.1775413755)
(3:0.0510538148,4:0.0462967469,(7:0.1061800082,8:0.0877601686):0.2284971683)
(1:0.0619720102,2:0.0633578512,(4:0.4032215053,8:0.3162752364):0.0904825732)
(1:0.0668598422,2:0.0850441808,(6:0.2717355324,7:0.2842623187):0.3076627406)
(1:0.3548807719,((5:0.2822508559,8:0.2183467595):0.1646093948,7:0.3280015328):0.0409577863,6:0.2926304221)
(1:0.2209686877,(5:0.3557675835,8:0.1745683658):0.0280550296,(6:0.3039212416,7:0.1675046698):0.0401192927)
(1:0.2986898285,(5:0.2309275791,(7:0.2164801714,8:0.1499390178):0.0512338890):0.0203491569,6:0.4276813822)
(3:0.0599017290,4:0.0466230462,(5:0.1298508255,8:0.1658569286):0.1609175783)
(2:0.2666400539,(3:0.0660220831,4:0.1505889860):0.2483085101,((5:0.2131605321,6:0.1711497681):0.1255383637,8:0.2747316643):0.2043664825)
(2:0.2211277856,(3:0.0734194628,4:0.0729249467):0.1106443272,((5:0.1361119264,6:0.1049145525):0.1028628265,8:0.2115920332):0.2361814134)
(2:0.3537829989,(3:0.0455287146,4:0.0797523261):0.2851070705,5:0.5729296484)
(2:0.0608970159,(3:0.0164174169,4:0.0872103618):0.0384073872,(5:0.0881654328,8:0.0722218503):0.0359863677)
(3:0.1147812506,4:0.1404276532,(7:0.0756181160,8:0.0688846435):0.1137986179)
(3:0.0368646577,4:0.0399270777,(5:0.1065819184,7:0.1625974584):0.1345341524)
(3:0.0474633171,4:0.0508124397,(7:0.0843240312,8:0.0650242714):0.1367804388)
(3:0.0759665155,4:0.0749312844,(5:0.1029142856,6:0.1284849777):0.3496422091)
(2:0.2685750928,3:0.1658011002,(6:0.3362604555,8:0.1975036392):0.1254493605)
(3:0.0762452745,4:0.0752618119,(5:0.2409038612,8:0.2335714202):0.3201265114)
(2:0.1060965928,3:0.1698762350,(5:0.1285653153,8:0.1339584796):0.0781037344)
(2:0.1469824979,3:0.1423285921,((4:0.0277046273,8:0.2445797320):0.8309776332,(5:0.1094658864,6:0.1396064435):0.0901332796):0.0478917853)
(2:0.3294569497,(4:0.5399990993,8:0.4463173693):0.1468941196,(5:0.0815162119,6:0.1542840102):0.0528817341)
(4:0.4735727063,(5:0.2210908160,6:0.1673492110):0.2173797530,8:0.3781877145)
(2:0.2102943701,(3:0.0940987500,4:0.0732675333):0.1265936627,((5:0.1038130614,6:0.3626543246):0.0602097446,8:0.1657176600):0.1262853484)
(3:0.0581250415,4:0.0436179602,(7:0.1087676186,8:0.1370165983):0.3171023835)
(2:0.2429972881,3:0.2163282155,(5:0.2251859422,7:0.2078030986):0.1282161893)
(2:0.2330947156,3:0.2435522606,(5:0.2093348900,8:0.1488996231):0.0596071658)
(2:0.3210745012,(3:0.0843647277,4:0.0904469325):0.1320038686,((5:0.1436737194,6:0.1625491646):0.1320708424,8:0.1642232519):0.1813887015)
(1:0.0480821406,2:0.0722664053,((3:0.0730898947,4:0.0968570195):0.1663895049,(5:0.2340330501,(7:0.1179148819,8:0.1234015422):0.0886110045):0.1165596853):0.1217914291)
(1:0.0869859256,2:0.0859841891,(4:0.2919503672,(7:0.2639434886,8:0.2712194560):0.2363823259):0.1371747728)
(1:0.2857837800,6:0.2486994737,(7:0.1543980508,8:0.1623901432):0.4687213100)
(2:0.3169270585,(3:0.1023056230,4:0.1547331562):0.2641489238,(6:0.2846434947,(7:0.1944022750,8:0.1591325814):0.0963417998):0.2221386103)
(1:1.5579189207,(2:0.1582304035,(7:0.1091152577,8:0.1032895454):0.1484190865):0.0736300313,(3:0.0698531635,4:0.0457152081):0.0119093596)
(2:0.1598549050,(3:0.0339736657,4:0.0655508562):0.0884928625,(5:0.1306553966,(6:0.5656950839,(7:0.0904285016,8:0.0571641930):0.0354143879):0.0119275048):0.0609830942)
(2:0.1094046752,3:0.1674414293,((5:0.0789726060,6:0.0710648387):0.0273967842,8:0.1959705036):0.0902712503)
(3:0.0965069515,4:0.0563697314,(7:0.1091431834,8:0.0754818345):0.3334108102)
(2:0.2499324890,6:0.1828736611,(7:0.1400452816,8:0.1723079434):0.0858095839)
(2:0.1090724557,3:0.2018473681,(5:0.1358929975,7:0.1305901008):0.0748502286)
(1:0.0511936143,2:0.0809119314,(5:0.1426877547,6:0.1353738129):0.3155325514)
(1:0.3422171469,5:0.1770458036,(7:0.1877162035,8:0.1903829358):0.1497779141)
(1:0.0826518946,2:0.0971428488,(3:0.2404507988,6:0.2892074439):0.1509982316)
(3:0.1253156352,4:0.0557707389,((5:0.0077002067,7:0.0133814768):0.1792280502,8:0.0715830428):0.4030373470)
(1:0.0535140071,2:0.0352466934,((5:0.0366998049,7:0.0067220470):0.0611778980,8:0.0760525795):0.3308429707)
(1:0.1068862955,2:0.0704442469,(3:0.2339657532,6:0.6785206650):0.1736727603)
(1:0.0665200892,2:0.0576847143,((3:0.0506885227,4:0.0473484739):0.1196911929,8:0.5146238700):0.1563097002)
(1:0.0256185142,2:0.0461904471,(3:0.1231181946,6:0.1429279942):0.0613549885)
(1:0.2430594471,(3:0.2589009441,4:0.1470971050):0.0754008625,(6:0.1927090457,(7:0.0880109772,8:0.1133235516):0.1014379175):0.1941518473)
(1:0.0981614456,2:0.0353843280,((3:0.0505552779,4:0.0759337451):0.1090058322,6:0.1982431516):0.0901160990)
(1:0.1300676673,3:0.2901879139,(6:0.2139183215,8:0.1734332145):0.1038760470)
(1:0.1707268369,6:0.1342374531,(7:0.1109870964,8:0.0340618265):0.0325877624)
(1:0.0797994923,2:0.1071920414,(7:0.2579924296,8:0.2392430564):0.1906398345)
(1:0.4202609541,(4:0.4770168650,5:0.1532653178):0.2858477582,8:0.3926069377)
(5:0.1612901515,(6:0.1610212309,8:0.2703071766):0.3759216860,7:0.2283169740)
(1:0.1908286130,(3:0.0689955085,4:0.0650495589):0.1287825948,7:0.9642182882)
(1:0.3043937020,((2:0.1553541277,4:0.2178299555):0.0748575095,5:0.1889464773):0.3562653187,(7:0.1185467117,8:0.1842107243):0.1007492611)
(1:0.5309615009,((3:0.1110332493,4:0.0585717324):0.2013853450,(6:0.2766613455,(7:0.3775246253,8:0.3071103123):0.1442961328):0.0726300165):0.3947509066,5:0.5139735403)
(1:0.1890634713,(4:0.1820121124,8:0.2312138362):0.1336634786,7:0.1491912713)
(1:0.0413200808,2:0.0510111467,(4:0.1413629960,(6:0.1167811088,8:0.1272772872):0.0646793064):0.0941620723)
(1:0.1073220116,2:0.0568457362,(4:0.4822721593,8:0.2505559365):0.2000348336)
(1:0.0411487972,2:0.1084927144,(3:0.2138120819,(5:0.2240679652,(7:0.1314872050,8:0.1012247049):0.0789300888):0.1744585589):0.1475576189)
(1:0.3372271413,(3:0.1544888302,4:0.0438083494):0.3342999292,5:0.2321534829)
(2:0.1570952334,(3:0.3997192884,4:0.2397564668):0.0698369800,(5:0.1728672768,6:0.2027650953):0.2782107926)
(2:0.0662223323,(3:0.0344903279,4:0.0365000876):0.0617837274,(5:0.0847980521,8:0.0772855419):0.0702852481)
(3:0.0671195030,4:0.0470128941,(5:0.1678524467,8:0.1282055974):0.2236287774)
(2:0.2047839730,(3:0.0524877781,4:0.0483801719):0.0984569567,((5:0.0654196489,6:0.1046752839):0.0478526042,8:0.1838411863):0.0935406593)
(3:0.1092196304,4:0.0518334865,(5:0.0719862935,6:0.0643726086):0.1067204290)
(2:0.1602838312,(3:0.0785516367,4:0.0601242660):0.0912753038,(6:0.2064141814,(7:0.1101368529,8:0.0698346730):0.0464744584):0.1903380343)
(3:0.0684843553,4:0.0822446470,(5:0.2522898527,(7:0.1179684616,8:0.1387184227):0.0740619167):0.3098864963)
(1:0.0949428956,(3:0.0748605938,4:0.0238942013):0.0728593796,(5:0.1369929215,(7:0.1134495904,8:0.0877154058):0.0430443133):0.0926968185)
(1:0.0323742103,2:0.0898610756,(5:0.0690540722,7:0.1474593324):0.2664958005)
(1:0.0757775385,2:0.0611282391,((3:0.0595291084,4:0.0535351133):0.0863705224,((5:0.1263620184,6:0.1088453117):0.1112724440,7:0.2036426201):0.1259252936):0.1233030729)
(1:0.0683797520,2:0.0998213423,(4:0.2244931574,(5:0.1786261952,6:0.1319113636):0.2429428952):0.1103546972)
(1:0.0505450061,2:0.1024726792,((3:0.0382575917,4:0.0570063999):0.0538471985,((5:0.1092736393,6:0.0878335461):0.0608876274,7:0.1954888005):0.0933172333):0.0777849505)
(1:0.0294337078,2:0.0394001057,(3:0.0775682576,8:0.2054746404):0.0505317400)
(1:0.0479941337,2:0.0595164187,(3:0.4057198473,(5:0.1149840234,6:0.1228260015):0.1390441921):0.0705413251)
(3:0.0483474570,4:0.0262667562,(7:0.1227283714,8:0.0893605873):0.2002048718)
(1:0.1284465867,(3:0.0553910859,4:0.0711580198):0.0671628302,(6:0.1112160590,8:0.1804987453):0.0493791751)
(1:0.5841370514,5:0.3578961618,(7:0.1014974584,8:0.0978290791):1.1699669484)
(1:0.0602349221,2:0.0415168042,(5:0.1818406065,7:0.2092531918):0.2076299954)
(4:0.3827851403,5:0.2163847529,(7:0.2252661765,8:0.2083329055):0.0503607843)
(1:0.1088482640,2:0.0327881584,(5:0.1621187612,6:0.0983926439):0.3420058558)
(1:0.0626082059,2:0.1115972032,(3:0.1544401377,8:0.2896036029):0.1236407616)
(1:0.1286230392,2:0.0226364961,(5:0.2098228832,8:0.1973552681):0.3993350180)
(3:0.1836686336,(5:0.0745903016,6:0.1732459321):0.0194924594,7:0.1247161035)
(1:0.2222301401,(3:0.7612942154,4:0.1256669612):0.0530895115,7:0.3991499643)
(1:0.2499024991,(3:0.0522460720,4:0.0661305838):0.0797462860,6:0.2797279889)
(1:0.3866318012,(3:0.1910742613,4:0.2072058794):0.2262552424,8:0.4347363048)
(3:0.1046202279,4:0.0751624314,(6:0.1844555888,8:0.2128852707):0.2549616481)
(1:0.0451294591,2:0.0372377783,((3:0.0341852828,4:0.0398306657):0.0573973936,(5:0.0641938772,6:0.1032365918):0.1370696355):0.0708817420)
(1:0.2218720740,3:0.1521370742,(6:0.1540723299,7:0.1379647593):0.1489416970)
(1:0.1739220837,(3:0.0526256381,4:0.0741879297):0.1189098057,(6:0.1604506068,7:0.1902109042):0.2276546312)
(1:0.0437575669,2:0.0469597270,(3:0.1433720097,((5:0.0846695325,6:0.1845355757):0.0555562033,(7:0.0506942210,8:0.0896652321):0.0654505800):0.0842259721):0.0844070332)
(1:0.2118438644,(4:0.3070113962,6:0.1250546772):0.1709780667,7:0.1367685511)
(1:0.2039462659,4:0.1773136422,(7:0.0755368119,8:0.1413810512):0.2512608801)
(1:0.0578153928,2:0.0657781536,((4:0.2045198165,5:0.2486807475):0.3896716566,8:0.1863319803):0.2006241315)
(1:0.2909518058,(3:0.0517058555,4:0.0754586275):0.1531001020,(5:0.3962461287,6:0.6090217614):0.2246679716)
(1:0.0378149183,2:0.0498215241,(3:0.2332392516,(6:0.1098601802,7:0.1225038260):0.0783391676):0.0414694468)
(1:0.2324467076,3:0.1661271007,((4:0.2489236777,(5:0.1282994320,6:0.1181131291):0.0885203170):0.3255306633,(7:0.0835858024,8:0.1043347188):0.0992970140):0.0675331941)
(3:0.2324740743,(5:0.0974359810,6:0.0894198396):0.3598868496,7:0.2224060406)
(1:0.0635845094,2:0.0548646217,((3:0.0447854051,4:0.0436217022):0.0784492309,(6:0.1161510252,(7:0.0990897464,8:0.0816582223):0.0476129195):0.0663982176):0.0965391368)
(1:0.0576609055,2:0.0520878873,(7:0.1166599377,8:0.0972140026):0.3422742162)
(5:0.1546274890,6:0.0832553375,(7:0.1158040201,8:0.1427540796):0.2054150899)
(5:0.2243139926,6:0.1902178223,(7:0.1423925581,8:0.1107462118):0.4546808375)
(2:0.2088049822,((3:0.0631353970,4:0.0536251882):0.1250158963,7:0.1643077641):0.2163647610,8:0.1879479852)
(1:0.1020386200,(3:0.1663013716,4:0.0210805648):0.1249029492,6:0.1716668285)
(1:0.0503747161,2:0.0921312667,(3:0.1941652524,((4:0.4166240714,5:0.2204782051):0.6333702858,(7:0.1076163568,8:0.1583356116):0.1232786007):0.0915289102):0.1247425264)
(1:0.0694501968,2:0.0681030277,(4:0.3797761960,(5:0.1077265632,6:0.0851895806):0.0974249418):0.3361220770)
(2:0.1928968683,3:0.1660971163,(5:0.1733243097,(7:0.0867743975,8:0.1109182540):0.0749510910):0.1279603713)
(1:0.0500767372,2:0.0421345226,((3:0.0956314087,4:0.0514730190):0.1075030939,((5:0.0909234291,6:0.0886384518):0.0572173542,7:0.1893000888):0.0603914969):0.1185546945)
(1:0.0447266338,2:0.0402412955,((3:0.0610917032,4:0.0467505724):0.0485417295,(5:0.0889829558,6:0.0741453218):0.1252124277):0.0841569252)
(1:0.0685660046,2:0.0561345733,(5:0.1174820456,6:0.1300494228):0.2895134933)
(3:0.2910814637,(5:0.0841271647,6:0.0973731931):0.0719180050,(7:0.1059351779,8:0.0939810139):0.0581957403)
(1:0.0347319814,2:0.0309817807,(6:0.1670653145,7:0.1239656392):0.1887860409)
(2:0.6921179430,5:0.0239920579,(6:0.1512621735,8:0.2923745653):0.0895522892)
(1:0.0707195047,2:0.0482260173,(5:0.1127053612,8:0.0786881360):0.1319557306)
(1:0.0872021537,2:0.1088350692,(3:0.2942240735,(5:0.1338123003,6:0.1581147944):0.2186085975):0.1155879507)
(1:0.0556285083,2:0.0410177110,(4:0.1145624936,(6:0.1271332177,(7:0.0787604497,8:0.0833918050):0.0493989139):0.0800613790):0.0706864260)
(1:0.1935641783,(3:0.0934221604,4:0.0971189187):0.1313982042,(6:0.2270966688,(7:0.1328073961,8:0.1046173936):0.0616707012):0.1540918435)
(1:0.2554146478,(5:1.5723145186,7:0.0032205201):0.0962655538,8:0.0807720290)
(2:0.2386757302,(3:0.0563931793,4:0.0936374196):0.0943291305,7:0.3358442222)
(3:0.1129287019,4:0.0151966773,(6:0.0803380599,(7:0.3643644451,8:0.2302125451):0.0369655963):0.4352777007)
(1:0.1866971482,(3:0.0623682420,4:0.0449454752):0.0696728213,(6:0.1794419478,(7:0.1011157224,8:0.1349130179):0.0399410068):0.0845278793)
(1:0.1687556836,(3:0.0514360353,4:0.0671367952):0.0600412760,(6:0.1534777213,7:0.0992105590):0.1885524721)
(1:0.0446796618,2:0.0308208537,(4:0.2175532612,6:0.1622666678):0.0613154934)
(2:0.3651401367,(3:0.0708463811,4:0.0381392906):0.0434275024,7:0.4215206996)
(1:0.1853251426,5:0.1082084782,(7:0.0536893855,8:0.0530396883):0.0301397532)
(3:0.0448157166,4:0.0554888875,(6:0.0942107516,7:0.1249449846):0.0697364561)
(3:0.0801241690,4:0.0742437058,(5:0.1120073980,6:0.1284313056):0.3108429774)
(1:0.2127830451,(3:0.1161789443,(4:0.0754692381,5:0.1626853800):1.1258238031):0.1042984645,7:0.1949394138)
(1:0.0966257173,(3:0.0343425306,4:0.0340121371):0.0812337491,7:0.1815565676)
(2:0.1754637663,(3:0.0590129342,4:0.0484821931):0.1080961865,7:0.3120319688)
(1:0.1695730060,3:0.1538197641,(4:0.2318916584,(7:0.0943272727,8:0.1244899170):0.0632150657):0.0997155293)
(1:0.0000027022,(2:0.0564331241,4:0.2498807524):0.0641182553,8:1.2075617175)
(2:0.3127456720,(3:0.0680153954,4:0.0639172571):0.0634220665,8:0.3132885705)
(1:0.0839154353,2:0.0373795242,((3:0.0708266441,4:0.0965948512):0.1228911207,7:0.4047169438):0.1074985347)
(1:0.0683084961,2:0.0764689784,(7:0.1157161347,8:0.1268747110):0.3492325254)
(2:0.2401111684,3:0.1260152683,(7:0.1156982516,8:0.1184006472):0.1264967336)
(1:0.2620694812,6:0.1910840978,(7:0.0979786857,8:0.1062738248):0.0632737134)
(1:0.2887691857,(2:0.2187817236,5:0.5378438745):0.1139371165,7:0.8181754972)
(2:0.1805383425,(5:0.3567972022,6:0.2165950561):0.0254327320,7:0.4047068530)
(1:0.4487484744,6:0.2378702097,(7:0.1171710074,8:0.1160212254):0.1313417272)
(1:0.1983239874,3:0.2035077170,(6:0.2968662276,8:0.2217517352):0.1370389420)
(1:0.0575460437,4:0.0834334676,(6:0.2119209615,7:0.1658696804):0.1933075300)
(1:0.0658940629,4:0.0444557644,(7:0.0790996790,8:0.0624647122):0.1361438769)
(1:0.0715998279,(2:0.1356269476,8:0.3713023293):0.1153039230,4:0.0669455315)
(3:0.1210404627,4:0.1332787781,(6:0.1456828238,8:0.1261033788):0.0694414337)
(3:0.5187525839,6:0.0657899014,(7:0.1192987495,8:0.1129743157):0.0733936503)
(3:0.4466223175,5:0.6037224354,(6:0.1881459488,8:0.1971782892):0.2166440590)
(2:0.0416475696,3:0.0682485615,(5:0.1392235430,6:0.0995159532):0.2620377266)
(2:0.0390228187,3:0.0251425995,(4:0.1510525837,(5:0.0832992749,6:0.0343117032):0.1038818781):0.0445815425)
(2:0.0975723300,3:0.0900405283,(4:0.2285593951,(5:0.2239094362,6:0.2407594059):0.0905072288):0.2071570508)
(2:0.0403279421,3:0.0455519531,(4:0.1111401508,5:0.2184405013):0.0778314382)
(2:0.3344491692,4:0.4442975023,(5:0.1307361234,6:0.1333883782):0.0999523481)
(2:0.1056618450,3:0.2584484307,(5:0.1918615687,6:0.0882685508):0.2577398310)
(2:0.2078690121,4:0.1226061199,(5:0.1531353908,6:0.1070900632):0.1079223635)
(2:0.0613740653,3:0.0504569278,(4:0.1684156167,(5:0.2811461417,6:0.0833664842):0.1350582667):0.0870924150)
(2:0.0320383668,3:0.0755849231,(4:0.2577173500,(5:0.4232709891,6:0.1591087402):0.0839034078):0.1287259597)
(2:0.0849698633,3:0.0971292043,(5:0.1325974538,6:0.1063449429):0.3585184183)
(3:0.1415591618,4:0.1797482511,(5:0.0672269418,6:0.1070192723):0.1626061272)
(2:0.1460635021,4:0.2478192520,(5:0.1042477864,6:0.0838657367):0.1360638294)
(2:0.0984481216,3:0.0978131706,(4:0.2698928232,6:0.2892975864):0.1821754476)
(2:0.2613126455,3:0.1847081602,(4:0.4873245554,(5:0.2290420775,6:0.2468872673):0.1350769548):0.2398386918)
(2:0.0685119571,3:0.0608184589,(4:0.1785720731,(5:0.1936235262,6:0.2017410438):0.1630308083):0.0778106856)
(2:0.0535663162,3:0.0912440647,(5:0.1436010655,6:0.4168165598):0.2580852510)
(2:0.0698315667,3:0.0884509162,(4:0.7403102913,(5:0.0799578674,6:0.0883679159):0.1610554742):0.1180217563)
(2:0.2988562480,4:0.2337280578,(5:0.1940784307,6:0.2747686148):0.0822634235)
(2:0.0305835169,3:0.0631433032,(5:0.0707464767,6:0.0665940498):0.2052919981)
(1:0.1390999893,(2:0.0357783637,3:0.0428867433):0.0503186484,(5:0.0961061561,6:0.1436391022):0.1260104834)
(1:0.1701994057,3:0.1380324393,(5:0.1070499339,6:0.2034286486):0.2405923221)
(2:0.0453315063,3:0.1014867565,(5:0.1577197338,6:0.2583165597):0.3530343441)
(1:0.1259059770,(2:0.0499433586,3:0.0382238872):0.0490542581,(5:0.1647074881,6:0.1325744749):0.0616788542)
(1:0.2476253353,(2:0.0408784348,3:0.0548903164):0.0789990856,5:0.3673065004)
(2:0.0523291306,3:0.0644374134,(5:0.2455528754,6:0.1602646905):0.2472172058)
(3:0.0515523383,4:0.0554910585,(5:0.1973366777,6:0.4219941964):0.1724019779)
(3:0.0558806441,4:0.0983083527,(5:0.2525348996,6:0.2948777107):0.1423254663)
(3:0.0607886794,4:0.0425823413,(5:0.1012754990,6:0.1087216703):0.2726815790)
(1:0.1111755798,3:0.1683786452,(5:0.1220308935,6:0.1030332120):0.1956023753)
(3:0.0446433124,4:0.0396085011,(5:0.1040794734,6:0.1115014231):0.1512606940)
(1:0.0836629633,(4:0.0882451187,5:0.3783453259):0.0259903206,7:0.2131615165)
(1:0.1402041826,3:0.1127121038,(5:0.1835923074,6:0.2720962183):0.1283249369)
(1:0.1474959096,3:0.1897353077,(5:0.2876167763,(6:0.2361334158,7:0.1198190529):0.6565853367):0.1351640352)
(1:0.3331964142,3:0.2435731542,(5:0.0880018656,6:0.0881978803):0.1655726874)
(1:0.0832536594,3:0.0741894905,(5:0.0652302639,6:0.0711743481):0.1460114534)
(3:0.0756248692,4:0.0806436009,(5:0.1620033606,6:0.2129511697):0.2781877288)
(1:0.1629593763,4:0.1227092865,(6:0.0651693746,7:0.0649038050):0.1534531721)
(1:0.0442352029,2:0.0417009272,(5:0.2025111469,7:0.1370404080):0.1609717569)
(1:0.0520266969,2:0.0537187672,(4:0.1675784750,(5:0.1044625288,6:0.6031997695):0.0640570049):0.0514940572)
(3:0.0759395603,4:0.0847718368,((5:0.3797102914,7:0.1706124839):0.0650984071,6:0.2641581207):0.3594702537)
(3:0.0607802330,4:0.0621446949,(5:0.1586508016,6:0.1516389069):0.1815881038)
(1:0.5775077750,5:0.1139083002,(6:0.0864019264,7:0.0777659279):0.0481504516)
(1:0.2936912262,4:0.2828415626,(6:0.1207400786,7:0.1197210038):0.1616272348)
(1:0.3459187780,(3:0.0681068525,4:0.1231485911):0.2859704518,5:0.5180754212)
(1:0.2298634925,(3:0.0783676172,4:0.0988447816):0.1133604941,7:0.2997132164)
(1:0.0813326737,2:0.0465966373,((5:0.0913089743,6:0.0842407239):0.0599649633,8:0.1389873158):0.2323951580)
(3:0.1009879400,4:0.0734080837,(5:0.1689095997,8:0.1993821763):0.4958637428)
(3:0.4301428285,(5:0.1756160416,6:0.1686112600):0.0560990753,8:0.2569295165)
(3:0.0272662217,4:0.0788706646,(6:0.2609158321,8:0.5771807551):0.3364163627)
(4:0.4150862019,5:0.2667411722,(6:0.1946355615,8:0.2117015506):0.0381124834)
(1:0.1789526830,4:0.3019932353,(5:0.1590745769,(7:0.0842466253,8:0.0998915397):0.0667305861):0.1139081983)
(2:0.2005409728,4:0.2506701124,(5:0.2871831803,(7:0.2660258124,8:0.1670537289):0.0805697409):0.1723543222)
(2:0.1179266768,4:0.1653034216,(5:0.1160939372,7:0.2366730717):0.0866095549)
(1:0.1860285343,(4:0.2449966285,5:0.1676825552):0.5312927875,8:0.3539445278)
(2:0.2415994911,4:0.2634564789,(7:0.1701765372,8:0.3527982548):0.2375729429)
(1:0.0913071228,2:0.1063097228,(4:0.3097390812,(5:0.2765609793,8:0.1914690539):0.1987805773):0.1720076837)
(1:0.7705378254,(3:0.0778379099,4:0.0578715916):0.1488535850,8:0.3955597758)
(1:0.6766963015,(2:0.2499646291,4:0.1752705853):0.0902830424,8:0.3836200849)
(1:0.8874275907,(3:0.0658438258,4:0.0723731965):0.1768255643,8:0.2041208972)
(1:0.0959899578,2:0.0270945642,(3:1.1137702346,8:0.1997189353):0.3099140427)
(1:0.0402224690,2:0.0786238694,(3:0.0375442200,4:0.0739848352):0.1623722448)
(1:0.0629834966,2:0.0297097680,((3:0.0660796309,4:0.1872247183):0.0343424778,8:0.1482815795):0.0772703752)
(1:0.3508807207,2:0.0489306952,(3:0.1323566871,8:0.2016057000):0.1040207659)
(1:0.2582773843,4:0.2293273728,(7:0.1735353680,8:0.0963543774):0.1806408993)
(3:0.2548188754,4:0.2477417923,(7:0.8898795422,8:0.1405154980):0.1283722300)
(1:0.0324982492,2:0.0340694446,(4:0.0856961820,(5:0.0586870574,8:0.0675148712):0.0875713765):0.0386692332)
(1:0.2623722129,4:0.2501110427,(5:0.2494361396,8:0.3554708966):0.1928460268)
(2:0.3419842158,4:0.1698225537,(5:0.2975840065,8:0.2889765591):0.2079985231)
(1:0.0647080948,2:0.0564413172,(4:0.1979423285,(5:0.1788619947,8:0.3029596736):0.0832180374):0.1550967269)
(1:0.0440983564,2:0.0588876981,(4:0.2397655125,8:0.4685765235):0.0573001490)
(1:0.1979438802,2:0.1780282309,(4:0.1027543665,(5:0.0828625935,8:0.1001793761):0.0438160443):0.3103383797)
(1:0.2428343221,(3:0.2730462125,5:0.1623290306):0.1992273457,8:0.1271923876)
(2:0.0309924197,3:0.0426492902,(5:0.3720748958,8:0.1403784623):0.0545488124)
(3:0.0855615636,4:0.1244944923,(7:0.2675522842,8:0.3937713617):0.2628868244)
(3:0.2179799955,4:0.1967047437,(6:0.2642049485,8:0.2230651305):0.2683924786)
(1:0.1779549011,4:0.1755247393,(6:0.2147738934,8:0.2155663698):0.0535720704)
(2:0.0901932014,(3:0.0437085807,4:0.0431004813):0.0264140667,8:0.2590485423)
(2:0.0708503392,(3:0.0585287071,4:0.0456222313):0.0517683430,8:0.2678501997)
(1:0.3685598922,(3:0.0695618339,4:0.0583722929):0.0753665648,(5:0.0868621059,6:0.0835154719):0.1695209447)
(1:0.0643332699,2:0.0404685855,(4:0.1017154743,((5:0.0793621872,6:0.1119444900):0.0822872640,8:0.1081179855):0.0901500458):0.0644915570)
(1:0.0642015598,2:0.0289601901,((3:0.0546134156,4:0.0631167765):0.0666150982,5:0.2626698876):0.0468729342)
(1:0.0787379246,2:0.0689141504,(3:0.2791472951,6:0.4012536597):0.0589237229)
(1:0.1288852945,2:0.0781407135,(3:0.1613428428,((5:0.2223903517,6:0.1251264953):0.0910799281,8:0.1282898149):0.3210679576):0.0835333733)
(1:0.0827382603,2:0.0817805035,(3:0.2893556495,5:0.6630197375):0.1511032871)
(1:0.1022021308,3:0.0869564984,((5:0.0728745149,6:0.0769856570):0.0413510973,(7:0.0703518182,8:0.1424644119):0.0365402749):0.1235821611)
(1:0.1263733443,2:0.0699949997,(5:0.2384762045,6:0.2190371006):0.3791469551)
(2:0.1925115073,3:0.1987400300,(5:0.1260599854,6:0.1737353380):0.2752864419)
(1:0.1578900111,3:0.1534992305,(6:0.2094742258,8:0.1647290022):0.1247830827)
(1:0.0762089596,2:0.0907726300,(3:0.1871739398,(5:0.1799289963,(7:0.0811651740,8:0.1148907665):0.0650170582):0.1102764394):0.0997783940)
(1:0.0751772650,2:0.0811478209,(3:0.1758658747,5:0.3591769955):0.1051708664)
(1:0.0800548417,2:0.0847105836,(3:0.2122322784,(6:0.1607212747,(7:0.1267912380,8:0.1113455640):0.0335323468):0.1079934493):0.1187886841)
(1:0.0281504800,2:0.1398126788,(3:0.3539665059,6:0.5426764708):0.2250917845)
(1:0.2354128919,(5:0.0732471730,6:0.1127406187):0.0885565345,(7:0.1280900491,8:0.1214389885):0.0473208650)
(1:0.1298514315,3:0.1449821320,(6:0.1688284074,8:0.1507410589):0.0331970842)
(1:0.0770366670,2:0.0811877001,((5:0.1372788663,6:0.1339658896):0.1142057603,7:0.2088930021):0.2850237147)
(1:0.0908689455,2:0.0790799839,((3:0.0624875428,4:0.0718244415):0.1629145489,(6:0.2266119936,7:0.2322276549):0.1428686090):0.1161114088)
(1:0.1062644073,(3:0.1015500998,4:0.0447035272):0.0845981769,(5:0.1519989452,6:0.0897719915):0.1893113704)
(1:0.0582200547,2:0.0534147951,((3:0.0734653821,4:0.0619005070):0.1265643038,7:0.2940910944):0.1191977568)
(1:0.0480984674,(2:0.0499367725,(3:0.0231852834,4:0.0514576367):0.0672069241):0.0142611157,(((5:0.1513193093,6:0.1252636582):0.0419164317,8:0.1238648227):0.0544211491,7:0.1126255070):0.1285747101)
(1:0.0831595898,2:0.0455388860,(3:0.1602489276,(4:0.2838339170,7:0.2072028324):0.1848762677):0.0654582968)
(5:0.1175000125,6:0.0894018282,(7:0.1054063480,8:0.0809772018):0.1139687641)
(1:0.0528942032,2:0.0481546459,(3:0.0861532950,(6:0.1231096833,7:0.1000184287):0.0937688949):0.1014373221)
(3:0.0547817310,4:0.0753388442,(6:0.1960149726,7:0.2084281509):0.2495616766)
(1:0.1716108273,4:0.1423868152,(5:0.1818777036,6:0.0902220189):0.2092610770)
(1:0.0831298101,2:0.0974081933,(3:0.2320211494,(7:0.1368414045,8:0.1066672236):0.1791027094):0.1763892997)
(3:0.0771222435,4:0.1018519532,(5:0.1333418389,6:0.1783216972):0.4131600779)
(1:0.0952181955,2:0.0763662004,(5:0.1382226491,6:0.1277093013):0.3620977699)
(1:0.1553458719,(3:0.1666797146,4:0.0542547838):0.0471531074,(6:0.1200410525,8:0.1786121142):0.0542502803)
(1:0.0585230276,2:0.0595286236,((3:0.0798824086,4:0.0591650094):0.1071226077,(6:0.1557465873,7:0.1257536726):0.1220199945):0.0826229795)
(1:0.0394187060,(2:0.0323405955,(5:0.0728140717,6:0.0393368096):0.1893686377):0.0145383598,(3:0.0339919987,4:0.0525569327):0.0755453686)
(2:0.3137562161,(3:0.2368399787,4:0.0469564584):0.0852662208,(5:0.2704233275,6:0.0963511422):0.7034405051)
(2:0.1447158399,3:0.1193917961,(6:0.1039721230,8:0.1011744999):0.0669986273)
(1:0.0370821177,2:0.0447584370,(3:0.1079258291,7:0.1552581873):0.0842786892)
(2:0.0614954448,3:0.0855406895,(7:0.1890574762,8:0.0518556995):0.1570886573)
(1:0.1451788336,2:0.0989553280,(3:0.1173398806,6:0.2257947740):0.0766662327)
(2:0.1185956084,3:0.0495286095,(6:0.0691618571,8:0.0717134802):0.0545316160)
(1:0.0549167901,2:0.1165037442,(5:0.0995122176,6:0.1613784771):0.3847548708)
(1:0.0901224048,2:0.0502973091,(5:0.1406376631,8:0.3991469896):0.2819917023)
(1:0.0742022546,2:0.1774706046,(3:0.4059419536,((5:0.1879031135,6:0.1718535364):0.0915887262,(7:0.1410072392,8:0.1758272761):0.1266410601):0.1796121410):0.2872644828)
(1:0.0406435062,2:0.0350651614,(7:0.0897874796,8:0.1857062884):0.1696464541)
(1:0.0750529247,2:0.0944985876,(3:0.2757955263,7:0.4352800965):0.1452908576)
(1:0.0740813637,2:0.1265632214,(3:0.1941487312,7:0.3871447185):0.0972916112)
(2:0.1803856775,3:0.3065552229,(7:0.1107272571,8:0.1722288549):0.2558617871)
(1:0.0655895439,2:0.0708310727,(6:0.2594923134,8:0.2322677222):0.2723640433)
(1:0.1858872232,3:0.2414948160,(5:0.2047079930,7:0.1252307087):0.1053728063)
(1:0.1429805644,4:0.2223654907,(5:0.2330700616,7:0.1516493900):0.1124213365)
(1:0.0750552415,2:0.0602301404,(3:0.0587171288,4:0.0989034175):0.1648914381)
(1:0.1563052668,2:0.0613933750,(3:0.1990227987,7:0.6591571670):0.2028137781)
(1:0.2523619095,(3:0.0640484894,4:0.0430179341):0.1511604412,(5:0.4739196482,7:0.2356402021):0.1676150739)
(1:0.2248489540,3:0.1530018024,(5:0.8313358032,7:0.1844571894):0.0379290542)
(1:0.1186802018,2:0.0693715913,(3:0.2615188266,(5:0.2266837551,7:0.1782355712):0.1735079812):0.1823024547)
(1:0.0426117722,2:0.0515475632,(3:0.1443812789,7:0.2843142692):0.1183762255)
(1:0.2623566445,(3:0.2555888536,5:0.2033309617):0.3389668987,7:0.2261786549)
(1:0.1027872126,3:0.1268226856,(5:0.1882457643,7:0.1184082079):0.0824665357)
(1:0.6036839443,(3:0.0710374860,4:0.0840018121):0.0808978216,7:0.4498219504)
(1:0.1094002846,2:0.1161057935,((3:0.0791117496,4:0.1286328376):0.1673041352,7:0.5023578882):0.1557092197)
(1:0.0755764598,2:0.0569580827,(3:0.3832952961,7:0.3200816263):0.1393034702)
(1:0.1051340044,2:0.1105612329,((3:0.0555358767,4:0.0772864471):0.1034968178,(7:0.0721445538,8:0.1116784662):0.1543068803):0.0927373492)
(1:0.2718315429,(2:0.3443983261,7:0.3399235039):0.1315788778,(5:0.6036953104,8:0.5632934893):0.4014980198)
(1:0.4276396595,5:0.2971704386,(7:0.6061469448,8:0.5345084576):0.2108666746)
(1:0.1277242858,2:0.1296726077,(7:0.5138838013,8:0.4208838786):0.3019582900)
(1:0.2740541064,2:0.3487466586,(5:0.5150913244,7:0.2585551970):0.0829106684)
(1:0.0544902932,2:0.0359374057,((3:0.0575234300,4:0.0397853707):0.1135865734,(5:0.2137788730,7:0.1564795434):0.0875871773):0.1066234735)
(3:0.0478628499,4:0.0580839857,(5:0.0740009188,7:0.0984056927):0.1427400735)
(1:0.0571606441,2:0.0382134550,((3:0.0373262768,4:0.0556042660):0.0867751927,7:0.1648354642):0.0685383928)
(1:0.0585085008,2:0.0660778775,((3:0.0877019194,4:0.0837766432):0.0700232633,7:0.3291372909):0.1275160073)
(1:0.0630522471,2:0.0898741635,(4:0.2087507572,7:0.2577062352):0.1766098016)
(1:0.7030708330,(3:0.1305367123,4:0.2838115845):0.1795473794,7:0.2981967651)
(3:0.0399514519,4:0.0565568959,(6:0.1446135981,7:0.1666361073):0.2655832924)
(1:0.0888538482,2:0.0376064702,(3:0.8011209778,(5:0.3130118863,7:0.2459389654):0.1637444774):0.0946606758)
(1:0.0430745865,(5:0.0488237343,6:0.0377620071):0.1638585984,7:0.1988967292)
(1:0.9378430541,(3:0.0830111395,4:0.0835798499):0.2130778519,7:0.2863285843)
(1:0.0480393704,2:0.0425444179,(5:0.1627094014,7:0.1525280744):0.2013636276)
(1:0.0721464761,2:0.1204387594,((3:0.0749806600,4:0.1466070796):0.1914061678,((5:0.1948097142,6:0.2942890327):0.1142363455,7:0.2220847959):0.2416011939):0.0979768637)
(1:0.0350880689,2:0.0528835029,((3:0.0539796264,4:0.0584410137):0.0790660957,7:0.3092421850):0.0831365189)
(1:0.0769775652,(2:0.1305724739,3:0.9657975491):0.0005135086,5:2.3858822393)
(1:0.0352118551,2:0.0553728460,((3:0.0204148180,4:0.0467454119):0.0538043602,7:0.1565315913):0.0555291133)
(1:0.0343523079,2:0.0941750566,((3:0.0779363108,4:0.1449410428):0.1346549100,(7:0.2321324983,8:0.2499809883):0.2385474962):0.0933562176)
(1:0.0549080844,2:0.0600106127,(3:0.3863674756,(5:0.1503034100,6:0.1518510246):0.1131243326):0.2031149545)
(1:0.1137194368,3:0.7360736294,(5:0.1153137364,6:0.1249865818):0.3056341664)
(2:0.1797648711,(5:0.0739122973,6:0.1070591421):0.0708247096,8:0.1208594774)
(1:0.0588785492,2:0.0925320188,(5:0.4019213862,8:0.2893802781):0.2887002508)
(1:0.0756388246,2:0.0563632606,(5:0.1657039241,8:0.1510046900):0.1609157474)
(5:0.1262052062,6:0.1620985330,(7:0.1929169921,8:0.1734538686):0.1395655378)
(1:0.1492909318,3:0.1743906524,(5:0.0962745420,6:0.2413320536):0.2579486757)
(1:0.1588221722,(3:0.0580224895,4:0.0530667240):0.0873380572,(5:0.1841677624,8:0.1184957486):0.0933149576)
(1:0.2219422354,(3:0.1446195048,4:0.1045059239):0.0435786468,(5:0.2487714055,(7:0.2768795749,8:0.1057956933):0.0942756488):0.1002857409)
(1:0.0688808568,2:0.0857172664,(6:0.2884109155,8:0.3615710107):0.2318449778)
(1:0.0501157019,2:0.0402829375,(5:0.0663019617,6:0.0399038319):0.1254718091)
(1:0.0833947044,2:0.0827400742,(4:0.2999751546,5:0.3724974966):0.1625588277)
(1:0.1659623882,(3:0.1978807908,4:0.0862053621):0.0900230984,(5:0.3939493774,7:0.3082227025):0.1244926145)
(1:0.0719987657,2:0.0821283989,(7:0.1534390099,8:0.1651522426):0.4075106530)
(3:0.1017053190,(5:0.1316249271,6:0.1397598800):0.0501122193,8:0.1574839874)
(1:0.0601652208,2:0.0785029321,(3:0.4574463948,(5:0.1730581382,(7:0.1125266064,8:0.1762855125):0.0696341440):0.0513425073):0.2176064217)
(1:0.2426977225,(3:0.3153128619,6:0.1943075918):0.0475830894,8:0.1747191676)
(1:0.4956630491,2:0.0785902971,(5:0.1742943439,8:0.1927491398):0.2350439554)
(1:0.0511738574,2:0.0532148022,(5:0.1003480928,8:0.1086269375):0.2143205801)
(1:0.2234166618,3:0.2247397047,((5:0.2014037435,6:0.1690310326):0.6738049812,8:0.3718398918):0.1163794568)
(1:0.2370430037,3:0.7185951362,(5:0.0769737305,6:0.1421452710):0.1882592637)
(1:0.0517358600,2:0.0402292400,(7:0.1059319767,8:0.0917885034):0.1596259461)
(5:0.0929549042,6:0.0990089592,(7:0.1232094480,8:0.1229784174):0.1244326449)
(1:0.0742695644,2:0.0799592216,(3:0.2228440823,(5:0.1827061592,8:0.1684313757):0.1234299007):0.2307511567)
(1:0.0663655604,2:0.0576569830,(7:0.1114514196,8:0.1380496368):0.2338821948)
(1:0.0954379265,2:0.2264708071,(3:0.4055782409,5:0.2137404437):0.2031309957)
(1:0.0436056847,2:0.0653365386,(6:0.1385978724,8:0.1721238708):0.1864359937)
(1:0.0680663261,2:0.0589509976,(5:0.1606781510,6:0.1007356031):0.2727354196)
(1:0.0442917219,2:0.0537115023,(5:0.0574800512,6:0.1598927676):0.2387377878)
(2:0.3000298174,(6:0.2238097729,8:0.0873396505):0.0336548641,7:0.1031269952)
(1:0.0312573415,2:0.0945877844,(7:0.2047942052,8:0.1361143429):0.4425804269)
(1:0.2759446368,(5:0.0833327097,6:0.2032078113):0.1926980156,8:0.3239337137)
(1:0.0509811727,2:0.0523195212,((5:0.1157520052,6:0.1312346204):0.0416932634,8:0.1293895976):0.2932303361)
(1:0.0643501277,2:0.0754128569,(7:0.1010357231,8:0.0990086636):0.2341467289)
(1:0.1386817140,4:0.1528198894,((5:0.0940401569,6:0.0855236570):0.0550288922,7:0.1743310078):0.1106524587)
(1:0.1296822554,2:0.1327093220,(5:0.1840328408,8:0.0904618654):0.1417390011)
(2:0.6158976859,(5:0.1355957084,6:0.1559624268):0.1152615533,8:0.2171902840)
(5:0.0743281306,6:0.0684410988,(7:0.0706343719,8:0.0565300967):0.0675983116)
(1:0.2404662514,4:0.2706881652,(5:0.2518283349,7:0.1780805691):0.1408778906)
(1:0.2074192241,4:0.2152656792,((5:0.1257828047,6:0.0910208125):0.0896369216,(7:0.0950088856,8:0.1470695781):0.1110872312):0.1133570583)
(2:0.1988121854,4:0.1523456906,(6:0.1672849794,7:0.1731992664):0.0791858019)
(1:0.2173781441,4:0.1812472654,(7:0.0968140558,8:0.1132528169):0.1420119094)
(1:0.1540165270,4:0.1217682005,((5:0.0799017490,6:0.1125020317):0.0615580514,7:0.1484362759):0.1114768030)
(1:0.3726889455,6:0.1652636911,(7:0.1759864152,8:0.0798919032):0.1336349229)
(1:0.1907043187,4:0.2014668967,(5:0.1106182377,6:0.0876647578):0.1744517205)
(1:0.2459975584,4:0.2247846978,(7:0.1827934994,8:0.1003420380):0.2511500653)
(1:0.1309226645,2:0.0877020607,(7:0.2222503878,8:0.1605067989):0.1798598593)
(2:0.2011978223,4:0.1134684171,(5:0.1179853616,6:0.1107166530):0.1383998305)
(1:0.3603121859,(5:0.1260510588,6:0.1607639236):0.0875487957,(7:0.1347194997,8:0.1182087308):0.0961130965)
(2:0.1071859646,4:0.0767913664,(5:0.0859713000,(7:0.0860863113,8:0.0744584407):0.0471464253):0.0599528203)
(1:0.0747990883,2:0.1101543716,(6:0.3076391069,8:0.2423538228):0.3252965638)
(1:0.0842389953,2:0.0805429909,(4:0.1627537019,(5:0.1556713557,(7:0.0767877818,8:0.0804692072):0.0536852317):0.0869187488):0.0832525392)
(1:0.1108238336,4:0.5480151472,(7:0.0789783124,8:0.0985387245):0.1057510032)
(1:0.0504526641,2:0.0469627894,(4:0.1295732940,(5:0.1327137835,(7:0.0831117940,8:0.0753678159):0.0756758748):0.0751165798):0.0649144717)
(1:0.0295899592,2:0.0408212177,(7:0.0923122910,8:0.0537383652):0.1423643908)
(2:0.1102566822,4:0.6222521694,(5:0.1310641393,8:0.1237014159):0.1617161638)
(4:0.4238049367,5:0.2029579349,(7:0.1794341781,8:0.1260692680):0.1309499143)
(1:0.2706634552,4:0.2598227459,(7:0.1253992621,8:0.1059633906):0.0549121654)
(2:0.2396732498,4:0.1684770733,(5:0.3330368837,8:0.1462396293):0.2112835843)
(2:0.2144914576,4:0.3565317604,(5:0.1554424112,6:0.0825485959):0.2672518236)
(2:0.2686042385,(5:0.1214563507,6:0.1385338803):0.1106439901,8:0.1322261059)
(1:0.1192957731,2:0.3382458769,((3:0.0392815543,4:0.0749022618):0.0902839753,(5:0.1159013542,6:0.0976232001):0.1110176955):0.0885114609)
(2:0.1592750758,(3:0.0648095047,4:0.1039670248):0.1572254450,(6:0.1732411766,8:0.2199365623):0.1502954972)
(3:0.1050637030,4:0.0991413103,(6:0.2041354627,8:0.2110883572):0.2697655422)
(3:0.0452828246,4:0.0883813653,(6:0.2290252098,8:0.2437503008):0.3334363236)
(3:0.0402071554,4:0.1456333806,(5:0.2443140142,6:0.0000025498):0.4761560427)
(3:0.1879665773,4:0.6218750250,(6:0.2880790141,8:0.2551823087):0.2778238948)
(3:0.1145934495,4:0.0515278223,(6:0.2241770803,8:0.1995928966):0.6823892339)
(3:0.1034236103,4:0.0303366363,(5:0.2242675134,(6:0.1694811799,8:0.0947012636):0.0882134945):0.2182612361)
(2:0.1951139984,4:0.2486984611,(5:0.2015077233,(6:0.6196337340,8:0.1025599036):0.1019409079):0.1086600052)
(3:0.0327675572,4:0.0557672595,(5:0.0815417259,6:0.0684267809):0.2165556720)
(2:0.5070270356,3:0.0965384913,(4:0.0696531650,(5:0.1930507853,6:0.3145649132):0.4772092039):0.0523927814)
(3:0.0589662706,4:0.0392212888,(6:0.4438933696,8:0.1919430704):0.5567313308)
(3:0.1829358577,4:0.0315330133,(6:0.3851408077,8:0.1583672282):0.1892692409)
(3:0.0418249006,4:0.0674193801,(6:0.1527947397,8:0.1847786654):0.1958084101)
(3:0.1127139779,4:0.0520085218,(5:0.2867723406,6:0.1521754071):0.1961488930)
(2:0.1302907443,3:0.3067037833,(5:0.1096898998,(6:0.0550514071,8:0.0591027168):0.0318503239):0.0243898622)
(2:0.3708099271,(3:0.8485258874,4:0.2045880427):0.0311009043,8:0.3616421446)
(1:0.1589320379,4:0.1096645848,(7:0.1596081614,8:0.0694154164):0.1273526104)
(1:0.0409644699,2:0.0629639660,(4:0.1218888316,(6:0.1440747335,8:0.1419449919):0.0893300326):0.0860638519)
(3:0.0543562008,4:0.0616610677,(5:0.0835903843,6:0.1465640977):0.1606010906)
(3:0.0950408384,4:0.0635999103,(6:0.1182043209,8:0.2520475968):0.2325624930)
(3:0.0687266479,4:0.0449248863,(5:0.3020197870,8:0.1603874321):0.2187836951)
(1:0.4366040752,(5:0.1346206276,6:0.1450394953):0.1156034447,7:0.2468622888)
(1:0.0270142837,2:0.0727021840,(4:0.1281277805,5:0.1784216221):0.0932394194)
(1:0.1454651016,2:0.0834568632,(3:0.0675138002,4:0.0506221158):0.3743688896)
(3:0.0236617587,4:0.1657113899,(7:0.4228857744,8:0.1919414594):0.5538069398)
(3:0.0544406850,4:0.0299437747,(6:0.1097338271,8:0.1080468878):0.2624918357)
(1:0.2181165576,(3:0.1046298625,4:0.0806608333):0.2003278570,(((5:0.1196115043,6:0.0953694457):0.0688764061,7:0.2688805215):0.3922375418,8:0.2764425616):0.0892572280)
(1:0.0782745936,2:0.0707961269,(3:0.1002448396,4:0.0838490070):0.2259188644)
(1:0.1222278739,2:0.0852758863,(4:0.5308524467,(7:0.2281765533,8:0.2911253252):0.3139015263):0.3487629352)
(1:0.2267414691,4:0.1475217665,(5:0.2049981156,(6:0.1497453126,8:0.1714652156):0.0356949065):0.1885541532)
(1:0.7336799371,2:0.2145456000,(6:0.0989537141,8:0.2177854994):0.0699151123)
(2:0.1709193249,4:0.2046643779,(6:0.2574065445,8:0.0940800823):0.3283197241)
(2:0.2592992051,(5:0.0937969894,6:0.0817596788):0.0411200893,8:0.1232848684)
(3:0.3450857564,4:0.0624581022,(5:0.0964161809,6:0.1396010086):0.2975687268)
(1:0.7187738717,(3:0.0945089348,4:0.0643528443):0.1841476481,8:0.1861435132)
(1:0.0579340952,2:0.0722603043,(4:0.3249814574,6:0.2440862083):0.0739349605)
(2:0.2813123028,(3:0.0872858981,4:0.1091364982):0.2032854055,(6:0.1568530009,8:0.4811140111):0.5577765484)
(3:0.0539627398,4:0.0523182449,(5:0.1177841741,(6:0.0633799499,8:0.0850429073):0.0623946190):0.1737934607)
(1:0.2478846456,(3:0.0731467194,4:0.0915697605):0.1633283690,(5:0.2877624352,8:0.4448373572):0.1718115556)
(1:0.0352183219,2:0.0796029643,(6:0.0914940886,8:0.0762888244):0.1483460991)
(1:0.1307483794,4:0.2034176222,(6:0.1580517933,8:0.1779039587):0.2769099832)
(3:0.1720178665,4:0.1550678086,(6:0.2033151107,8:0.1531387074):0.3621561140)
(1:0.1792616532,(3:0.0335182995,4:0.0553915687):0.0610414696,5:0.2064813885)
(1:0.1032530100,2:0.0908349284,((5:0.2557923094,6:0.1748050484):0.0779570006,8:0.1635608414):0.2575823774)
(2:0.4521284050,(3:0.1681686714,4:0.0846078393):0.1256037543,(5:0.1840920130,6:0.1553938082):0.2163833725)
(1:0.1046960749,2:0.0797017955,((3:0.0748050307,4:0.0724474041):0.0801629052,(5:0.1963902360,6:0.1671615432):0.1510162162):0.1596128462)
(1:0.2588469234,(3:0.0569769458,4:0.0833013374):0.1103420574,(6:0.1533774020,8:0.2509672493):0.1341291147)
(1:0.0860679149,2:0.0533976382,(5:0.1986786925,8:0.1747416720):0.1896098033)
(3:0.0697317590,4:0.0444105012,(5:0.2092235072,6:0.0908258385):0.2569941521)
(3:0.0793642442,4:0.0662855962,(6:0.2644016009,8:0.6214154964):0.4750800694)
(3:0.0613624333,4:0.0493665769,(6:0.1194457675,8:0.0885512451):0.2442708514)
(2:0.2133026375,(3:0.0814783770,4:0.0484592549):0.1088675994,(6:0.1962311734,8:0.2300341599):0.1427978110)
(1:0.1607320582,4:0.1503201376,(5:0.1203301303,6:0.0920816489):0.1132486321)
(2:0.2783369550,(3:0.0642915588,4:0.0469853844):0.0703317389,(6:0.0637800440,8:0.0898245874):0.1615218011)
(2:0.2897017412,(3:0.0564755521,4:0.7989457767):0.1069373090,(6:0.2340052834,8:0.2085264315):0.1808188617)
(1:0.0301530767,2:0.1134096914,(5:0.1860603895,6:0.0970037247):0.1223816459)
(3:0.0495322098,4:0.0631224690,(6:0.1819095923,8:0.1383409938):0.2870191354)
