# Supplementary material for: The Chloranthus sessilifolius genome provides insight into early diversification of angiosperms
Source: Nat Commun. 2021 Nov 26;12:6929. doi: 10.1038/s41467-021-26931-3 (PMC8626421; doi:10.1038/s41467-021-26931-3)
Supplement: Supplementary file 4 — Source Data [file 41467_2021_26931_MOESM4_ESM.zip › Fig. 2b and Supplementary Figure 18a/Elaeis_Euryale.nwk]

(1:0.0419600073,2:0.1094628263,(3:0.0724430721,4:0.0820436560):0.3075584216)
(4:0.2709402933,(5:0.0304960938,6:0.0194963574):0.0063595404,7:0.0167975067)
(4:0.6022319394,(5:0.0243922023,7:0.0347924416):0.0253355307,6:0.0677459752)
(1:0.0385437627,2:0.0601281184,(6:0.0362846678,7:0.0190072366):0.3675208338)
(1:0.0914168508,2:0.0632344294,(4:0.1469045179,5:0.7759952183):0.1492353722)
(3:0.0485717222,4:0.0252352508,(5:0.0220481012,7:0.0135326472):0.2987722931)
(3:0.1502029274,4:0.1507450936,(5:0.0519944466,7:0.0399464741):0.8652620956)
(4:0.8215484652,(5:0.0593648315,6:0.0392706038):0.1143201274,8:0.2679167509)
(3:0.3263743328,(5:0.0015366396,7:0.0071521896):0.0498659889,6:0.0252662048)
(3:0.0385549467,4:0.0559606290,((5:0.0049135764,6:0.2831598667):0.0179777448,7:0.0249579673):0.3114508593)
(3:0.0452597731,4:0.0931651249,(6:0.0268669720,7:0.0375460392):0.5019064091)
(3:0.0544035214,4:0.0691973931,((5:0.1526924587,6:0.0520733302):0.0409702942,7:0.0000023260):1.1745227649)
(3:0.5591833244,5:0.0179836297,(6:0.0326964221,7:0.0487639622):0.0088333767)
(3:0.0446585920,4:0.0960805929,(5:0.0367376915,6:0.0326480307):0.4938808839)
(3:0.0275487758,4:0.0826454270,(6:0.0673454755,7:0.0258266935):0.2608914767)
(4:0.5386199749,(5:0.0237187268,6:0.0519849156):0.0397339733,7:0.0138214186)
(3:0.3847778341,(5:0.0185683443,7:0.0571171145):0.0070784641,6:0.0326027094)
(1:0.0381389162,2:0.0471614116,(5:0.0297795598,7:0.0225039283):0.3862645634)
(1:0.3323094102,(3:0.0569768049,4:0.0893435415):0.1472400756,7:0.5922904920)
(1:0.2365861627,(3:0.0790482308,4:0.0802840504):0.1806223740,6:0.6530572654)
(1:0.3554228019,(3:0.0665384625,4:0.1078561562):0.0849358399,6:0.4808190145)
(1:0.2447640922,(3:0.0870841763,4:0.0685361952):0.1783475560,(6:0.2912942462,7:0.2173990213):0.2806319114)
(3:0.1766484492,4:0.1740878793,((5:0.0431242289,7:0.0614279184):0.2567932376,6:0.7128102282):0.4375617885)
(1:0.6545222058,(5:0.0397123002,7:0.0303379450):0.0167897304,6:0.0107451263)
(3:0.5448076096,5:0.0238900908,(6:0.0315173290,7:0.1130110924):0.0082437690)
(2:0.7455054155,(5:0.0284747765,6:0.0321462701):0.0000020023,7:0.0208198319)
(4:0.3213691768,5:0.0181641313,(6:0.0257313784,7:0.0365144921):0.0112914673)
(1:0.0954275867,2:0.0688323156,(5:0.0226251589,(6:0.0591620771,7:0.0322061375):0.0159874081):0.6480806705)
(2:0.3345020703,(5:0.0823248567,6:0.0393699451):0.0611194542,7:0.6217001252)
(1:0.0383764877,2:0.0745728362,(3:0.0427629119,4:0.2146341963):0.1354523435)
(1:0.4642071298,5:0.0278717135,(6:0.0207791506,7:0.0232740845):0.0017484375)
(3:0.5594389187,(5:0.0584797390,6:0.0521661770):0.2313445275,10:0.2177542465)
(1:0.1989150740,3:0.2237211910,((6:0.0541228094,7:0.0813177865):0.2799954756,10:0.1803735656):0.2966403314)
(3:1.0747160998,(5:0.0567884713,6:0.0401038119):0.0175570368,7:0.0310525803)
(1:0.7220328568,(6:0.0622086032,7:0.0323512223):0.2025822305,(9:0.1378398734,10:0.0387884005):0.3410859063)
(1:0.0645178359,2:0.0709939659,(3:0.1654512208,(5:0.0591418225,(6:0.0373877208,7:0.0243079081):0.0462938522):0.3886838107):0.1221781548)
(1:0.0381035893,2:0.0586464107,(4:0.1439944711,6:0.3822010509):0.0617501625)
(1:0.1174198457,2:0.0219107798,(5:0.0476554641,7:0.0237356614):0.7124573079)
(3:0.3358123712,4:0.2373187007,(5:1.3583724249,7:0.5329627604):0.2057268550)
(3:0.0370711685,4:0.0836975852,(6:0.0399843036,7:0.0335192185):0.5765621649)
(4:0.6433789488,(5:0.0151038338,6:0.0372812928):0.0153972604,7:0.0032065104)
(3:0.0293597967,4:0.0998864165,(5:0.0309254807,6:0.0222858957):0.8565304559)
(3:0.0502808862,4:0.0536689541,((5:0.0257135143,6:0.0515058157):0.0131387259,7:0.0217154305):0.5134743893)
(3:0.6565972919,(8:0.0945810520,10:0.0613170312):0.0165559163,9:0.0201947144)
(3:0.0576383318,4:0.0896004954,(6:0.0304018185,7:0.0619445865):0.3749608545)
(3:0.9374510156,(((5:0.2048457566,7:0.1375827718):0.0529759703,6:0.2294654322):0.1477752397,8:0.7203775591):0.1033840625,9:0.4951486186)
(1:0.1345588482,2:0.0822766093,(5:0.0921311391,(6:0.0375010494,7:0.0361797248):0.0109565005):0.7023816614)
(1:0.0403933302,2:0.0438160795,((5:0.0123905792,7:0.0179758668):0.0067231345,6:0.0096934418):0.2155234371)
(3:0.0830980045,4:0.0730781820,((6:0.0835463263,7:0.0300107048):0.1807892895,(9:0.0166580320,10:0.0324661966):0.1671333641):0.5738797771)
(5:0.0262147014,(6:0.0152970206,((8:0.0127519716,9:0.0363852726):0.0057277621,10:0.0236553295):0.1671228373):0.0003564541,7:0.0188468488)
(1:0.0483338681,2:0.0328992705,(6:0.2261851450,(8:0.0073244544,(9:0.0294732014,10:0.0249225750):0.0053960501):0.1540709434):0.2076212430)
(1:0.1439531690,(3:0.0661728491,4:0.0630976734):0.0830819015,(((5:0.0423134900,7:0.0292908299):0.0031810294,6:0.0266566971):0.1265989996,((8:0.0270406115,10:0.0356300423):0.0060881858,9:0.2602152539):0.1513751792):0.2643869366)
(3:0.0622211559,4:0.0624607882,(5:0.0521903783,7:0.0395422761):0.5352398022)
(1:0.3811630109,2:0.1271595854,(3:0.1852545386,((6:0.1910999083,8:0.1812010286):0.1157637720,10:1.0885184317):0.2114463720):0.0417774650)
(1:0.0772945322,2:0.0587793905,(3:0.1787457134,(5:0.0446341566,7:0.0232153349):0.4659464945):0.1055966303)
(1:0.0393448861,2:0.0969930548,(3:0.3412164859,(((5:0.0479574396,6:0.0261581687):0.0351322426,7:0.0743759445):0.2300854119,(9:0.0387601932,10:0.0415450834):0.2332121100):0.4003775524):0.0648391314)
(1:0.7611540959,(8:0.0347799321,9:0.0431951179):0.0110158125,10:0.0401060506)
(2:0.3152414037,4:0.4182724612,((5:0.1211989350,7:0.0549019427):0.0061763774,6:0.0220004570):0.3862994134)
(3:0.0603001945,4:0.0351392466,(8:0.0008294419,9:0.0847027682):0.3314433042)
(1:0.0369635503,2:0.0567827180,(5:0.2747486879,(8:0.0494156378,9:0.0058054562):0.1368865674):0.2711759146)
(2:0.3231243805,6:0.4962812366,(7:0.1419299451,9:0.1209560513):0.1493275944)
(1:0.0473582980,2:0.0297051645,(7:0.0855223713,8:0.5372061660):0.2437795588)
(1:0.0690815687,2:0.0583470877,((5:0.0153735835,6:0.0357788756):0.0338784157,7:0.0000029552):0.7391668960)
(2:0.3599360468,3:0.2332169293,((6:0.0098864545,7:0.0643013324):0.1899355565,((8:0.0244185965,10:0.0271101719):0.0264930911,9:0.0186282802):0.1327327526):0.4264024566)
(1:0.1933613691,(3:0.0939235256,4:0.0555034456):0.0815034890,(5:0.0517665666,6:0.0314012930):0.4830993895)
(7:0.3096244820,(8:0.1187994128,10:0.0249803974):0.0033563054,9:0.0158245921)
(1:0.3258432282,(5:0.2348409975,(9:0.0481577351,10:0.0241034881):0.1866924025):0.3292048888,(6:0.0324682259,7:0.0333755961):0.3553023045)
(1:0.3359979952,5:0.2996723608,(8:0.0477496164,9:0.0395473749):0.1661368893)
(1:0.4693036368,(6:0.0255795753,7:0.0482358003):0.3824024551,(8:0.0265049768,9:0.0569370881):0.1443495662)
(1:0.0694209388,2:0.0781268345,(3:0.2125162530,5:0.4316355550):0.0962809976)
(2:0.1597940496,3:0.2399924528,((8:0.0644628226,10:0.0535123138):0.0200994322,9:0.0282293592):0.6259211813)
(1:0.0572202060,2:0.1164984304,((5:0.0477197712,6:0.0372556676):0.0295478635,7:0.0121752644):0.9185731674)
(1:0.0000021235,2:0.1386804388,(8:0.0022032430,10:0.1075428528):1.0145879832)
(1:0.3317547473,(6:0.0303046738,7:0.0153656404):0.4310329411,(8:0.0831449835,10:0.0517263750):0.0723717623)
(1:0.0540640424,2:0.0927027948,(4:0.2012191251,((8:0.0200940599,10:0.0373645188):0.0079512801,9:0.0246363408):0.3509641994):0.1055699167)
(1:0.3233981725,((2:0.4606335708,10:0.0181001259):0.0054876308,8:0.0266495936):0.0134797966,9:0.0061881078)
(1:0.2120680028,(3:0.0825659892,4:0.0717118914):0.2200318270,((8:0.0893360790,9:0.1131438917):0.1317034426,10:0.4058541753):0.4286849031)
(3:0.0460468861,4:0.0729560586,(9:0.0334281070,10:0.0239889765):0.4522893852)
(3:0.0460951691,4:0.0467827991,(8:0.0852103943,(9:0.0033717468,10:0.2510995844):0.0113275496):0.3313059444)
(1:0.0394791624,2:0.1032385363,(3:0.3680409541,((8:0.0383576966,10:0.0306406260):0.0082870398,9:0.0239669106):0.4349934362):0.0839805652)
(1:0.2115977187,4:0.7489786359,(9:0.0616558532,10:0.0390675119):0.4706531272)
(3:0.0218529435,4:0.0363154050,(6:0.0072256832,7:0.0291032819):0.3248367017)
(1:0.2973011493,(3:0.1317065636,4:0.0552725680):0.1163675843,9:0.4600130552)
(3:0.3783648978,8:0.0262811375,(9:0.3229060047,10:0.0179820612):0.0107933489)
(1:0.3621825062,8:0.0302887125,(9:0.0325805594,10:0.0259585263):0.0094831700)
(1:0.0569566985,2:0.0657215440,(3:0.1845908770,9:0.4719804464):0.0886330861)
(2:0.4141936184,(3:0.3700560355,4:0.1949422867):0.0526117741,8:0.6347355104)
(3:0.0299910321,4:0.0790050658,((8:0.0287105714,9:0.0457351055):0.0098830571,10:0.0327981509):0.4038030955)
(3:0.0883736934,4:0.0237256388,(8:0.0704195481,10:0.0000022975):0.5299932916)
(1:0.0637404240,2:0.0566541365,(5:0.0292438838,7:0.0267320724):0.3950887760)
(1:0.0637423697,2:0.1823282387,(3:0.0853205505,4:0.0697047411):0.2906986755)
(5:0.0322555968,((6:0.0986688194,7:0.0256443509):0.0000020175,8:0.0155426414):0.2636756072,9:0.0173146880)
(1:0.7281695205,(3:0.0936237778,4:0.0275847052):0.3288058451,9:0.3456364598)
(2:0.3413300672,(3:0.0877650380,4:0.1271081650):0.2134260869,9:0.7182785212)
(1:0.5240976395,(3:0.0829741754,4:0.1447634666):0.5564179857,5:0.4379961276)
(2:0.1520171410,(3:0.1336453450,4:0.0868802720):0.0958032432,(5:0.0266588928,(6:0.0193331300,7:0.0174631797):0.0103406497):0.2821589868)
(1:0.8443062044,5:0.0219660840,(6:0.0300450759,7:0.0348127022):0.0152629435)
(2:0.4550874089,5:0.0217211511,(6:0.0431710189,7:0.0250857408):0.0092911729)
(1:0.4718302706,(3:0.0747408501,4:0.0810828449):0.1599301952,((8:0.0404658244,10:0.0430651887):0.0216030305,9:0.0261606573):0.2499697824)
(2:0.5354808522,3:0.2736325514,((8:0.0747800245,9:0.0126866118):0.3481630719,10:0.4525496605):0.2567262279)
(1:0.3679811725,5:0.2503191817,((8:0.0251738423,9:0.0276326346):0.0166574098,10:0.1616485006):0.1577959560)
(2:0.2362850686,(8:0.0361836953,10:0.0341314767):0.0056847971,9:0.0225863786)
(3:0.0856290561,4:0.0545879729,((8:0.0429370932,10:0.0337437312):0.0059431357,9:0.0278162219):0.5620643897)
(1:0.0577825156,2:0.1182437077,(8:0.0000025060,10:0.1235043752):0.6891286556)
(1:0.0202634467,2:0.3310622955,((8:0.0359459837,10:0.0436546833):0.0279105165,9:0.0360164868):0.6934732121)
(1:0.0718746218,2:0.0740395646,(3:0.2546987785,((8:0.0352355301,9:0.1015856917):0.0105114369,10:0.0279963442):0.4802250416):0.0784226992)
(1:0.0985795021,2:0.1023511149,(3:0.4700422671,(8:0.0175859220,9:0.0568180641):0.4859598793):0.1887974995)
(3:0.1130664318,4:0.0000021527,(8:0.0118944799,(9:0.0224902458,10:0.0204859514):0.0042214554):0.3041055199)
(1:0.0961880231,2:0.1115366562,((3:0.0510435866,4:0.0324039689):0.1027127931,((8:0.0377012052,9:0.0304064026):0.0140898965,10:0.0173574175):0.3084057551):0.0557777861)
(1:0.0711631115,2:0.0747328403,(3:0.2262299981,8:0.7251913663):0.1677446322)
(1:0.0458083865,2:0.0222434639,(9:0.1944025157,10:0.2087393649):0.3669041050)
(2:0.1161763952,3:0.1437758349,(8:0.0137132263,10:0.0316984914):0.2655603873)
(1:0.0644012799,2:0.1149543292,((8:0.0417269563,10:0.0528850981):0.0179012637,9:0.0217348607):0.8113073890)
(2:0.0970428245,(3:0.0380853418,4:0.0494740073):0.0655003623,(8:0.0185031222,10:0.0342928059):0.2685254650)
(4:0.7325268713,(8:0.0312540811,9:0.0252588632):0.0117752937,10:0.0298391410)
(1:0.0630948492,2:0.0729390819,((3:0.0881530231,4:0.0662390478):0.1090842365,(8:0.0157877924,(9:0.0286857561,10:0.0373204527):0.0079951587):0.4241620892):0.0934828224)
(3:0.0763095294,4:0.0385627298,(8:0.0270986786,(9:0.0660906467,10:0.0259624522):0.0081986863):0.5584999890)
(3:0.6123672385,8:0.0285034738,(9:0.0409067574,10:0.5268784321):0.0116498774)
(3:0.0413783322,4:0.0252901070,((8:0.0461621963,10:0.0277739387):0.0041975709,9:0.0248819056):0.3792319956)
(3:0.2157210778,(8:0.0151113983,10:0.0346897199):0.0083213280,9:0.0073749379)
(2:0.1933026518,4:0.2376330642,(9:0.0400754974,10:0.0592698967):0.5306777087)
(2:0.3153832973,(8:0.0408760346,9:0.0305708798):0.1543114399,10:0.1335854915)
(2:0.2505539320,(3:0.1060688212,4:0.1217390467):0.1552586840,((8:0.0474971231,9:0.0419272087):0.2048923474,10:0.3158635617):0.4266540226)
(3:0.7439883093,(8:0.0434282272,10:0.0357462659):0.0235376696,9:0.0188979068)
(2:0.1874702622,(3:0.0997485314,4:0.0695765034):0.0969097916,((8:0.1315792007,9:0.0348110133):0.0048237755,10:0.0199576086):0.5138151380)
(3:0.5230439267,(8:0.0165170214,10:0.0272361381):0.1071062406,9:0.2195114811)
(1:0.2343653245,(3:0.0840743910,4:0.1005090690):0.1691440595,(5:0.2718985588,((8:0.0390168657,10:0.0367050887):0.0088987173,9:0.0308571863):0.2200546666):0.3838510609)
(1:0.1760943376,4:0.2965708988,(9:0.0762058806,10:0.0716917170):0.5602567281)
(1:0.0804531575,2:0.0520269373,((3:0.0410353827,4:0.0492686382):0.0655789814,10:0.3087125655):0.0429288238)
(1:0.1174330431,(3:0.0804023782,4:0.0342431794):0.0759622901,((8:0.0212699806,10:0.0210222980):0.0048677528,9:0.0227717678):0.3198578528)
(1:0.2917000600,3:0.3020793415,((5:0.0553758826,6:0.0407960195):0.2153716667,((8:0.0545326443,10:0.0535834916):0.0173609133,9:0.0480027314):0.1667231325):0.3329166329)
(6:0.0247623365,7:0.0247954680,((8:0.0278839576,10:0.0269626508):0.0021591285,9:0.0256366459):0.2812422703)
(4:1.1082284348,5:0.0394585822,(6:0.0465234383,7:0.0529510302):0.0118070971)
(1:0.0550068854,2:0.0605647801,(4:0.0886775151,(8:0.0905270740,10:0.0024917066):0.2293566655):0.0470832103)
(1:0.1882972258,2:0.0527457867,((3:0.0972022655,4:0.1219717779):0.1487323549,(9:0.0318184750,10:0.0558066758):0.4762488423):0.1212900560)
(1:0.0350901652,2:0.1055652916,(3:0.1679722847,(8:0.0318758600,(9:0.0230100062,10:0.0335890490):0.0030078069):0.3198987909):0.1365883080)
(1:0.1636748047,(2:0.1849390133,(8:0.1974719740,(9:0.0382738038,10:0.0470403217):0.0646140723):0.2206715928):0.0332427422,3:0.1793811173)
(1:0.0463528255,2:0.1283241379,((3:0.0881893939,4:0.0590303033):0.1130338066,(8:0.0133191787,(9:0.0230652531,10:0.0262869460):0.0090187809):0.4005086386):0.0995622346)
(1:0.0771457182,2:0.0593955960,(3:0.2801731044,9:0.9517553506):0.1535516647)
(1:0.0905745821,2:0.0860237622,(4:0.3681512340,(6:0.1978815204,8:0.1708425897):0.1505454118):0.1207884607)
(1:0.3877889035,6:0.8291853706,((8:0.0474301404,10:0.0291702104):0.0081061320,9:0.0321078726):0.2640372419)
(1:0.0784590340,2:0.0927048153,(4:0.2378074829,7:0.7388831747):0.1742221856)
(1:0.2884483003,(3:0.1073251716,4:0.1213039999):0.1542531272,(7:0.2523571914,(8:0.1390895235,9:0.1197749391):0.2173760165):0.4739520478)
(3:0.0480673754,4:0.0822307479,(6:0.2080343409,7:0.1010782956):0.2411030292)
(1:0.2476672894,(3:0.0863206272,4:0.0997162711):0.1369124072,(6:0.2629280134,((8:0.0525637151,10:0.0417300441):0.0033164034,9:0.0342926398):0.1807864912):0.3886881000)
(1:0.1104547773,2:0.0854963351,(8:0.0483958935,(9:0.0512513447,10:0.0441132947):0.0100835916):0.6942399910)
(1:0.0643786769,2:0.0776522453,(3:0.1804057097,((6:0.0252701162,7:0.1424318931):0.0828400888,8:0.2262464321):0.1939363789):0.1200087257)
(2:0.9136310348,(5:0.0368728358,6:0.0391352123):0.1700190500,(8:0.0431002826,9:0.0283679962):0.2024878028)
(3:0.0827815581,4:0.0390371120,((8:0.0144552708,10:0.0272686150):0.0052292346,9:0.0129104381):0.4264728084)
(3:0.0709532846,4:0.0217860382,(8:0.0319263151,9:0.0142443412):0.4504616318)
(1:0.0536096882,2:0.0791579051,(3:0.3329275525,((5:0.0258353061,6:0.0177707378):0.1125762797,9:0.2772598653):0.3508458786):0.0842165225)
(1:0.0612790577,2:0.0404137280,(3:0.2152893327,(6:0.6648163863,(9:0.0316808074,10:0.0242393631):0.3003026558):0.1490269343):0.0475398445)
(2:0.1580774789,4:0.1072388285,((5:0.0301861630,6:0.0325541360):0.1231530333,8:0.2443015940):0.2889104436)
(1:0.2678940497,2:0.0556177906,(4:0.0784278504,5:0.1398823848):0.0671867081)
(1:0.8955202911,(3:0.1235728895,4:0.0701715096):0.1373802207,((8:0.0202352394,10:0.0208349276):0.0092438705,9:0.0251160483):0.3491885998)
(1:0.1899725890,2:0.0494680374,(4:0.2390396972,(5:0.1175966945,((8:0.1493803717,10:0.0182456290):0.0038764703,9:0.0344057286):0.1655760490):0.2492278505):0.0792367921)
(1:0.0382994089,2:0.0818922071,(8:0.0356813222,9:0.0218823828):0.6925229816)
(1:0.1891337183,2:0.2346934146,(5:0.3100128462,(9:0.0504006295,10:0.0432314140):0.3136978682):0.4948656847)
(1:0.0373346539,2:0.0500949866,(5:0.1776427266,8:0.1937533010):0.5066469775)
(1:0.6720332464,5:0.2317746340,(9:0.0723331477,10:0.0598686723):0.1944149710)
(1:0.5484195509,(8:0.0361565367,10:0.0435495923):0.0329400689,9:0.0397973410)
(1:0.3622442977,3:0.2007242342,(6:0.2594515066,10:0.2360259652):0.0994227510)
(3:0.0450523029,4:0.0699886825,(8:0.0231461833,(9:0.0125894269,10:0.0278481291):0.0000021188):0.8589338082)
(4:0.4611195581,(5:0.5622143318,7:1.0858748982):0.1458717341,(9:0.0447302789,10:0.0414884988):0.5315807773)
(4:0.4744293781,((5:0.0347673192,7:0.0363678142):0.0058497945,6:0.0324710123):0.1650962663,((8:0.0398502385,9:0.0363289181):0.0077082405,10:0.0294101621):0.1704635273)
(3:0.0559838557,4:0.0706462253,(8:0.2649314130,(9:0.0105584987,10:0.0182675012):0.0000024117):0.3252496674)
(3:0.4960187912,(8:0.0821485354,9:0.0262115140):0.0150995783,10:0.0185207583)
(3:0.0824049288,4:0.0931483198,((5:0.0501701931,6:0.0204603114):0.0110393080,7:0.0267695639):0.6203561112)
(3:0.0337218793,4:0.0555073436,(7:0.1802885401,8:0.1061144360):0.3964470945)
(3:0.0866669836,4:0.0736435467,(6:0.0356319155,7:0.0334866619):0.4356104997)
(3:0.0480591321,4:0.0812190837,(((5:0.0489272525,6:0.0629538193):0.0158033786,7:0.0648137091):0.2024833876,(8:0.0966831936,10:0.1653694985):0.2147834636):0.5606875556)
(3:0.9992773668,4:0.2918439996,(8:0.0228403515,10:0.0319234457):0.2695550237)
(3:0.4762962779,5:0.1278896862,((8:0.0252453474,10:0.0293967055):0.0041375419,9:0.0171350015):0.2539652644)
(3:0.0635106811,4:0.0812829009,((5:0.0431779229,(6:0.0351593462,7:0.0156126784):0.0058156536):0.1247306161,(9:0.0288129157,10:0.0267738650):0.1265547669):0.2788063775)
(3:0.0128442820,4:0.0759796076,((5:0.0589350069,7:0.0482284527):0.2593632678,((8:0.0266465890,10:0.0526061833):0.0079079289,9:0.0390410386):0.0759668057):0.6451464696)
(6:0.0284173329,7:0.1083336135,(8:0.0479590469,10:0.0485061733):0.5277393540)
(2:0.8783290047,(8:0.0427496478,9:0.0317448493):0.0144091113,10:0.0216951005)
(4:0.3910787735,(5:0.1106360601,6:0.0327586789):0.0101783661,7:0.0393468303)
(4:1.1484271882,5:0.0261610315,(6:0.0403572398,7:0.2129591535):0.0056883401)
(4:0.3953014380,(5:0.0239205157,7:0.0438423149):0.1964898690,8:0.1756109269)
(4:0.6205877248,(6:0.0247190925,7:0.0590115931):0.3356153051,8:0.3549251076)
(4:0.8379667982,(5:0.0507832544,7:0.0453393553):0.0314283106,6:0.0346169658)
(4:0.5044621199,((5:0.0559050184,7:0.0134834811):0.0249619069,6:0.0268019598):0.1739257102,(8:0.0370399171,10:0.0316320866):0.1938883129)
(2:0.4497076567,((5:0.0296553557,7:0.1181727540):0.0151465718,6:0.0215715138):0.1781090723,9:0.1369764592)
(2:0.4094638305,(5:0.0326666198,7:0.0314533991):0.0243757936,6:0.0190227748)
(2:0.7051657999,5:0.0853565711,(6:0.0479267207,7:0.0286432114):0.0000020476)
(2:0.6342616636,(5:0.0227695897,6:0.0263607707):0.0085616939,7:0.0317033571)
(4:0.6234562158,(8:0.0326554614,10:0.0283060712):0.0013544893,9:0.0225408458)
(2:0.4575701024,(5:0.0233316406,6:0.0177450520):0.0116523354,7:0.0230332661)
(2:0.5938104919,(5:0.0450541712,6:0.0384829365):0.1534238535,((8:0.0544029207,9:0.0394668653):0.0054083214,10:0.0491480249):0.2498366321)
(4:0.2912788258,(6:0.0261128019,7:0.0517852724):0.1322765601,(8:0.0210890879,9:0.0294523550):0.1032480970)
(2:0.1189658348,4:0.1048581679,(5:0.0158519126,6:0.0225146039):0.3495196391)
(2:0.5337976925,(5:0.0331978265,7:0.0793277788):0.1970363948,((8:0.0406991514,10:0.0536369883):0.0064376971,9:0.0263897775):0.1930060597)
(2:0.2565312583,((5:0.0289212302,6:0.0375987489):0.0037554133,7:0.0285975787):0.1551392064,(8:0.0381625007,9:0.0177991067):0.1288922754)
(2:1.0802228218,8:0.0271261836,(9:0.0382972249,10:0.0356189001):0.0019171238)
(5:0.0290125805,7:0.0223772554,(9:0.0382531123,10:0.0443355744):0.3067850698)
(2:0.4031334657,(8:0.1153533899,9:0.0311347310):0.0025432447,10:0.0245156671)
(4:0.6559690632,(5:0.0322395617,(6:0.0332690006,7:0.0357933059):0.0022656672):0.1692997445,(9:0.0233048353,10:0.0491805026):0.2024549137)
(4:0.9152569932,(6:0.4819413327,9:0.1290496995):0.0740184461,10:0.0000021707)
(4:0.4484794415,(5:0.0344391753,7:0.0170610357):0.0000027091,6:0.1895033991)
(3:0.5317934167,(5:0.0127823248,6:0.0347840389):0.0413598375,9:0.2200725535)
(2:0.3664514910,(6:0.0291062032,7:0.0386353136):0.1395119371,8:0.1823030376)
(3:1.2818712743,(8:0.2281859863,10:0.1880927682):0.0413872904,9:0.1686229674)
(4:0.3841934417,7:0.2752381496,(8:0.0289000175,9:0.0212752416):0.1099570546)
(2:0.0898791148,3:0.0983414674,((6:0.0435739935,7:0.0477603985):0.1208543255,(9:0.0197565490,10:0.0291504206):0.0848281931):0.2147940484)
(2:0.1432445097,4:0.1679046387,(8:0.0411656819,10:0.0266496308):0.3301821995)
(2:0.1107027670,3:0.1321741313,(8:0.0378397398,9:0.0156222837):0.3228259129)
(2:0.0618542490,3:0.0764272115,(9:0.0344984774,10:0.0289127456):0.2847291970)
(4:0.4932716600,7:0.2228170108,((8:0.0451484258,9:0.0491388550):0.0063489838,10:0.0189477510):0.1412853882)
(3:0.1094226305,5:0.0684783486,(6:0.0493885878,7:0.0322511136):0.0745391921)
(3:0.4164401832,5:0.0214680301,(6:0.0945575981,7:0.0158698811):0.0114691847)
(2:0.1246287872,3:0.1245053938,(4:0.2712880714,((5:0.0621555169,6:0.0539349120):0.3573878540,7:0.3802186961):0.6429851065):0.2064017723)
(3:0.2969630106,4:0.1949638170,(5:0.0162334024,6:0.0685671210):0.7237463195)
(3:0.0373094778,4:0.0659218128,(5:0.0273268707,7:0.0253183065):0.3266681032)
(2:1.2941078837,(5:0.0463645074,7:0.0427869482):0.0273293893,6:0.0168168326)
(1:0.0340006888,3:0.0590689963,(8:0.0478663118,10:0.0403212841):0.2279920517)
(1:0.0852662753,3:0.0683777247,((8:0.0372962409,9:0.0400816100):0.0088300980,10:0.0310288053):0.7697823941)
(1:0.5937067160,(8:0.0334540013,9:0.0309567123):0.0046216377,10:0.0270578763)
(1:0.0316785074,3:0.0573181972,(8:0.0166537998,(9:0.0157153782,10:0.0291572985):0.0045264216):0.3400516457)
(3:0.3709925552,(8:0.1088171224,10:0.0404514471):0.0150734604,9:0.0168063630)
(3:0.6724170666,(5:0.0594687665,7:0.0426937315):0.2089720340,(8:0.0440184748,(9:0.0415571611,10:0.1048700159):0.0066711755):0.2175489276)
(5:0.0429885219,6:0.0677023688,((8:0.0362386872,9:0.0421393352):0.0071607622,10:0.0339258516):0.4317683460)
(1:0.2476960480,(5:0.0000023862,7:0.0537646884):0.0404517119,6:0.0677619811)
(1:0.9593688572,(6:0.0447502280,7:0.0339269283):0.0379360431,((8:0.0260315863,9:0.0354512350):0.0088323842,10:0.0215407181):0.1818504146)
(1:0.0184169496,3:0.0881345878,((8:0.0204484361,10:0.0335001361):0.0169239373,9:0.0070741344):0.4950193620)
(3:0.7418388369,(5:0.0403307707,6:0.0455690589):0.0460966578,7:0.0466792854)
(5:0.1846906864,7:0.0383502407,(9:0.2090438423,10:0.1539746265):0.5895376955)
(3:0.7427988411,(8:0.0437197052,10:0.0445726793):0.0055700060,9:0.0324909522)
(1:0.6089392964,(5:0.0480520263,6:0.0477473477):0.2314290392,9:0.2339208954)
(3:0.5226565684,(5:0.0243436584,7:0.0256302869):0.0970588088,(9:0.0367133594,10:0.0289535789):0.2382283914)
(5:0.0568665626,7:0.0379030562,(8:0.6138089151,10:0.1379974490):0.2375305885)
(1:1.3104856683,(8:0.0434650964,9:0.0491180713):0.0052393602,10:0.0353718452)
(3:0.4468326368,(5:0.0223048891,7:0.0414390750):0.0920006388,(8:0.0183660307,(9:0.0252150191,10:0.0998774346):0.0039146774):0.1406271426)
(1:0.0402180595,2:0.0317677592,(8:0.0218969855,10:0.0419212198):0.2337442640)
(1:0.1321186707,2:0.0669906494,((5:0.0338977341,6:0.0401781556):0.2401708295,(8:0.0442938656,10:0.0226744394):0.3873426267):0.3178152272)
(1:0.0400645904,2:0.0817454758,(3:0.1623182363,(5:0.0325033034,6:0.0352719662):0.3551372145):0.0804859406)
(3:0.6910107966,5:0.0000021611,(6:0.0722099575,7:0.0619175631):0.0420998825)
(2:0.2830061281,3:0.3103022669,((5:0.0545305193,6:0.0291721909):0.0201562409,7:0.0314539872):0.3847141498)
(4:0.4899335959,(5:0.0259310953,6:0.0451170227):0.0075798235,7:0.0195202632)
(2:0.1366691363,3:0.2611219639,(5:0.0403971520,(6:0.0497115787,7:0.0490167886):0.0118974722):0.6571067774)
(1:0.0751130867,2:0.0850290811,(5:0.0546962189,(6:0.0502605093,7:0.0555151327):0.0097555172):0.6172381287)
(1:0.0927971114,2:0.0724752272,(4:0.4748898127,(5:0.0398891661,7:0.0280208872):0.4547105637):0.4645104949)
(2:0.6071307475,4:0.4148747785,(5:0.0613421302,7:0.0232445633):0.5351186476)
(1:0.0813404578,2:0.0983650820,(5:0.0474787863,6:0.0339364011):0.8915600379)
(2:0.3382695970,5:0.2347647089,(7:0.0204684299,9:0.0251143534):0.0905461818)
(1:0.0974995457,2:0.0946147222,(6:0.2490391141,7:0.3757575183):0.2053435564)
(1:0.0705442075,2:0.0633919086,((5:0.0288570165,6:0.0391538160):0.1278907964,(7:0.0505460107,9:0.0337232866):0.1289453234):0.3985025361)
(1:0.1939772258,2:0.0134902912,(5:0.0892321839,6:0.0805229229):0.1771618511)
(1:0.0665813607,2:0.0406469000,((5:0.0253144879,6:0.0422969761):0.1659190341,(7:0.0263717701,9:0.0362134941):0.1241710331):0.3807584629)
(2:0.4594284074,(5:0.1187653683,7:0.0298469182):0.0083710616,6:0.0131744623)
(1:0.0599759245,2:0.0532243358,((5:0.0289177304,6:0.0478812096):0.0157739872,7:0.0748913399):0.6906886414)
(2:0.5962279103,(5:0.0474700955,(6:0.0324727211,7:0.0338759996):0.0164756024):0.1969035587,9:0.1658951429)
(1:0.2000376011,((5:0.0216846088,7:0.0147238307):0.0060395729,6:0.0229922416):0.0486410425,9:0.2000421701)
(1:0.1492421923,2:0.0278419443,((5:0.0709649008,7:0.0722554032):0.0400129044,6:0.0071515420):1.1535625515)
(1:0.0802037865,2:0.0999331668,(6:0.0716567200,7:0.0122167217):0.5532146881)
(1:0.0413701105,2:0.1077383797,(5:0.0294385892,(6:0.0358435785,7:0.0178719343):0.0030612303):0.5055391715)
(1:0.5884416335,(5:0.0291565251,(6:0.0422808715,7:0.0484213860):0.0034626843):0.1649880916,((8:0.0317604163,9:0.0439742943):0.0020685089,10:0.0283090194):0.1805562578)
(1:0.1130769336,2:0.0181896336,(5:0.0442035407,6:0.0150529794):0.6914690843)
(1:0.0692637727,2:0.0454306875,(5:0.0313924996,6:0.0258821302):0.4002379003)
(1:0.0428134471,2:0.0815685997,(3:0.2112923184,6:0.6408856070):0.1094534095)
(2:0.3619127243,(5:0.0203245887,7:0.0242468900):0.0248775427,6:0.0645842448)
(3:0.5798530887,(5:0.1945463889,6:0.0383222838):0.0087508060,7:0.0242337299)
(2:0.1888523760,(5:0.0214177601,6:0.0200811141):0.0243346657,7:0.1550687445)
(1:0.1857811865,3:0.2676338377,((5:0.0468541081,6:0.0216225251):0.0070067627,7:0.0380800217):0.4249617598)
(1:0.1862396278,3:0.2649126199,(6:0.3514925528,7:0.0102999705):0.3426726035)
(1:0.0401417084,2:0.0337276919,(3:0.0751137910,(6:0.3216906181,7:0.0000020403):0.3044207608):0.0814434670)
(2:0.5776200111,5:0.0399013756,(6:0.0480068968,7:0.0552407536):0.0136494870)
(5:0.0380192926,6:0.0645329417,(8:0.0518658014,10:0.0326849064):0.3807522484)
(1:0.1942101366,2:0.0572069053,(((5:0.0596374757,6:0.0700721957):0.0382111361,7:0.0164528479):0.1821295019,(8:0.0373377132,(9:0.0971412760,10:0.0385480593):0.0177760206):0.3537670649):0.7970990642)
(1:0.0666328649,2:0.0517225486,(((5:0.0317802110,6:0.0291111654):0.0193368757,7:0.0414551232):0.1220031829,(9:0.0382061084,10:0.0638239610):0.1167043106):0.4177727046)
(2:0.2956563037,8:0.0197320415,(9:0.2749302468,10:0.0627400503):0.0162814099)
(2:0.2112595790,3:0.1631400903,((8:0.0209681201,9:0.0234834853):0.0127422404,10:0.0107622674):0.3506808366)
(1:0.4309047374,(8:0.1529934914,9:0.0448687101):0.0135091137,10:0.0308512100)
(3:0.2886896284,((5:0.2085169447,6:0.0191483411):0.0006335482,7:0.0329473045):0.0864985067,((8:0.0248835077,9:0.0212482675):0.0069602216,10:0.0153090087):0.1121229117)
(1:1.0286657641,((5:0.0843027618,7:0.0675961491):0.0201360137,6:0.0465396391):0.2025453882,9:0.5300768754)
(1:0.0672034118,2:0.0637568724,(3:0.1811540585,((5:0.0291242670,6:0.0185405912):0.1059863851,10:0.1983240580):0.1829333524):0.0715367353)
(5:0.0280217716,(6:0.0289698164,7:0.0419897704):0.0004975307,10:0.3030445109)
(1:0.0811583081,2:0.0551680919,(3:0.1632214734,((5:0.1196062797,(6:0.0382154657,7:0.0585135114):0.0670675342):0.0567492707,10:0.3673981679):0.4435755289):0.1892042576)
(5:0.0670395175,(6:0.0183775069,(8:0.0288242711,10:0.0378517867):0.3825235518):0.0126866600,7:0.0436885546)
(3:0.5077034609,(5:0.0271197849,6:0.0259085154):0.1359728938,8:0.2194638889)
(2:0.1579588915,3:0.0923888373,((5:0.0269032844,7:0.0136637219):0.0137877578,6:0.0075280479):0.2469804633)
(5:0.0357751954,(6:0.0230410195,((8:0.0309700324,10:0.0428115235):0.0017389849,9:0.0221294922):0.3477818724):0.0092559825,7:0.0369928179)
(1:0.1661590757,3:0.0123060114,(6:0.1192217401,(8:0.0218049878,10:0.1487035146):0.1298978724):0.2037584456)
(1:0.0455690132,(2:0.1546491297,((5:0.0324593751,6:0.0288596170):0.1298729594,((8:0.0391678561,10:0.0277208834):0.0072162411,9:0.0278753672):0.1426841518):0.3570435062):0.0960169354,3:0.1411008814)
(1:0.0918250034,(2:0.2578597456,(8:0.0381795892,9:0.0319225708):0.6191622062):0.1048979174,3:0.0540071666)
(1:0.1413636333,3:0.1720035044,((5:0.0242081879,7:0.0515145685):0.0914176277,((8:0.1013773001,10:0.2883106556):0.0502727795,9:0.1094923566):0.0841191779):0.3006567229)
(3:0.5539893701,(5:0.0779201466,6:0.0343959408):0.1164225366,8:0.3182288716)
(5:0.2153432383,6:0.2926425262,(7:0.1501543761,(8:0.0293503058,9:0.0518468219):0.0581659923):0.0378027945)
(6:0.0254214212,7:0.0492542697,(9:0.0211232889,10:0.0513681817):0.3994628269)
(2:0.5597906706,(6:0.0290603652,7:0.4222112826):0.2420776342,(8:0.3960560968,9:0.0181028865):0.1809925719)
(2:0.3476192249,(5:0.0363982801,6:0.0224158936):0.1258140580,(8:0.0646762161,9:0.1692707246):0.1064265724)
(2:0.1253275840,4:0.2397595483,(5:0.0254473260,7:0.0422460975):0.3438615137)
(3:0.6756568965,8:0.0000020537,(9:0.0239955495,10:0.0124505681):0.0260733269)
(2:0.1414416041,(3:0.0623404690,4:0.0241863702):0.0810524340,(5:0.0315455568,6:0.0288568034):0.2746183499)
(1:0.0692035941,2:0.1256791654,(3:0.0707359871,((8:0.0235661991,10:0.0200726884):0.0235186386,9:0.1084309770):0.2919467967):0.0971564900)
(1:0.0935800332,2:0.1040976662,(5:0.3834722656,6:0.1920565782):0.2929071610)
(1:0.0362470743,2:0.0497977288,((3:0.0444589874,4:0.0373941371):0.0920573203,(8:0.0194577665,(9:0.0241696329,10:0.0215482513):0.0034557005):0.2905987021):0.0850622442)
(1:0.0395071484,2:0.0422080575,((6:0.0939090878,7:0.0084019834):0.1427762002,(9:0.0165963203,10:0.0103773114):0.1013321286):0.1704686687)
(3:0.0857868320,4:0.0751311248,(5:0.0343026425,6:0.0255156183):0.4528907955)
(2:0.0616342827,(3:0.0385262184,4:0.0455830983):0.0834929390,(5:0.2149882221,(8:0.0323183990,9:0.0201524737):0.0871897096):0.0681173816)
(1:0.0790923059,2:0.0775776756,(5:0.0441180394,7:0.0197373183):0.6176696913)
(2:0.2184180128,3:0.1548991679,((6:0.0295900975,7:0.0476533710):0.2029548967,(8:0.0491540180,9:0.0488527215):0.2546664640):0.3416100178)
(1:0.0654539293,2:0.1125022569,(3:0.2041469070,(8:0.0694234161,9:0.0917226928):0.4391914371):0.1920784731)
(1:0.1123470727,2:0.1008318151,(4:0.1194426140,(5:0.0351593156,7:0.0301664027):0.4704109299):0.2853722279)
(1:0.0496832221,2:0.0550677249,(3:0.0937462384,((5:0.5287447778,7:0.6665823236):0.3277385043,6:0.1697800337):0.1542260679):0.0776441697)
(6:0.0646981707,7:0.0444856179,(9:0.0097539193,10:0.0836712440):1.0606566007)
(2:0.3343518478,(3:0.1164993301,4:0.0890638976):0.1435426477,(5:0.0502322440,7:0.0342062817):0.6871643487)
(1:0.0406940528,2:0.0524915724,((5:0.0300399270,6:0.0229226843):0.0021921495,7:0.0231081062):0.3706066325)
(2:0.4450877125,(5:0.1474820926,7:0.0243198639):0.0084497421,6:0.0269976821)
(2:0.1462492971,4:0.2490280039,(8:0.0600163559,10:0.0045163405):0.3894027938)
(1:0.2017817667,2:0.0796891026,(3:0.1638237797,(7:0.2241787163,(8:0.0244930481,(9:0.0361093618,10:0.0271705725):0.0060598901):0.0805506806):0.2757633762):0.0689473630)
(2:0.1487307747,3:0.1389643899,(8:0.0250149790,(9:0.0231552510,10:0.0568847289):0.0051662365):0.3897391757)
(1:0.0677525351,2:0.0109857751,((3:0.0702427072,4:0.0641772539):0.1436105451,((8:0.0340534590,10:0.0313827935):0.0207482323,9:0.0086600361):0.3742567002):0.0622662756)
(2:0.5299352672,(8:0.0467598872,10:0.0477896905):0.0139899985,9:0.0344133125)
(1:0.1324826758,2:0.0469083458,((8:0.0384445537,10:0.0310976205):0.0109492936,9:0.0263838087):0.7050021726)
(1:0.0425218810,2:0.0732730976,(3:0.0856020602,((5:0.0230151129,7:0.0167287773):0.1004125409,(9:0.0313214189,10:0.0125214957):0.0989968445):0.2428071794):0.1650046926)
(2:0.1971143570,3:0.2319794617,((6:0.0497488110,7:0.0451975891):0.2284134166,10:0.4735254376):0.4653561479)
(1:0.2400345612,3:0.1499093566,(6:0.1990695277,(8:0.0390138324,10:0.0673822712):0.1380568453):0.2780768621)
(1:0.1300811493,2:0.0534743997,(8:0.0000029468,10:0.0298456052):0.9810551409)
(1:0.0902283324,2:0.2578793591,((6:0.0514188818,7:0.0360998306):0.2345353927,10:0.1040403815):0.4945377946)
(6:0.0327040085,7:0.0126305337,(8:0.0555875689,10:0.0196963224):0.3250580725)
(1:0.0857179111,2:0.3030741044,(3:0.1460245997,10:0.3830707814):0.0612850422)
(1:0.0709391468,2:0.0489071949,(4:0.1013624891,(8:0.0268967587,10:0.0238498308):0.4278497072):0.1102826530)
(5:0.0336907802,(6:0.0290449289,10:0.4240425428):0.0062332891,7:0.0405500341)
(5:0.1985220089,(6:0.0299257790,7:0.0347820748):0.1773989083,(8:0.0410071365,10:0.0119667228):0.0896804916)
(4:0.7132275085,6:0.1838785932,(8:0.0511158399,10:0.0459909529):0.1341240123)
(5:0.0390966778,(6:0.0339012307,7:0.0478651878):0.0127277189,(8:0.0538459196,9:0.0450245449):0.3816193225)
(5:0.0333285374,6:0.0318911311,(8:0.0382603593,(9:0.0287765185,10:0.0400425426):0.0139255471):0.3459032087)
(2:0.3440957791,(5:0.0177593791,(6:0.0181541172,7:0.0218230343):0.0079547438):0.1085231524,9:0.1453105612)
(2:0.2033480734,4:0.2643070778,(5:0.0460779771,7:0.0367507179):0.9069630595)
(2:0.2980195292,(5:0.3023555897,7:0.0126139837):0.0084848634,6:0.0024821439)
(4:0.3480355592,(6:0.0212975820,7:0.0316804030):0.1251875293,8:0.1226689669)
(2:0.2159761759,4:0.2791877105,(5:0.0386315844,7:0.0467455700):0.7964584641)
(2:0.0955399957,4:0.2227027794,(5:0.0409042596,7:0.0174001555):0.2347346473)
(2:0.5659690956,(5:0.0325643923,6:0.0385042871):0.0000020706,7:0.0282775207)
(2:0.6933407178,5:0.0198049749,(6:0.0401088181,7:0.0231143625):0.0068768397)
(2:0.6721181196,(5:0.0443874693,7:0.0358000462):0.0129517505,6:0.3170443704)
(2:0.6812184785,(5:0.0335984499,6:0.0884440214):0.0001553431,7:0.0238124614)
(2:0.4367589652,5:0.0147000821,(6:0.0290604685,7:0.0698216146):0.0218132097)
(2:0.4481129027,(5:0.0329642404,7:0.0282441018):0.0016202333,6:0.0230993995)
(1:0.0751809324,2:0.0743101423,(3:0.3001442559,8:0.7339560488):0.0820287473)
(1:0.5788306030,3:0.1784074261,(7:0.1690460803,8:0.1151895614):0.3225693662)
(3:0.5472231485,(5:0.0181128078,7:0.0329887435):0.1388547829,8:0.1685648337)
(2:0.7979130788,(5:0.0584724054,7:0.0468688824):0.0198932438,6:0.0462990200)
(2:0.5163224029,5:0.0025063101,(6:0.0305779621,7:0.0501726050):0.0327026472)
(2:0.2162176360,(6:0.3338924762,7:0.0198038301):0.1333800751,(9:0.0149978216,10:0.0980987784):0.0873152378)
(2:0.2161578339,(5:0.0471497610,7:0.0140595733):0.1030462319,9:0.1607192017)
(2:0.6526462327,(5:0.0415661294,6:0.0373727188):0.2210118677,((8:0.1300783975,9:0.1750090650):0.0903506336,10:0.2558427750):0.1117906296)
(2:0.7524317149,8:0.2983026929,(9:0.0661567895,10:0.0869574340):0.3535196025)
(2:0.8611899720,(8:0.0336618966,10:0.0356728215):0.0088968802,9:0.0129094001)
(4:0.5066679102,(5:0.0326299161,7:0.0792433617):0.1896125112,(8:0.0350005643,9:0.0436980530):0.1323520715)
(1:0.0774305449,2:0.0386713662,(5:0.0332570365,7:0.0288247360):0.3809088143)
(1:0.0487337946,2:0.1033889056,(6:0.0382630763,7:0.0215423828):0.1848613112)
(1:0.2505141343,(5:0.0257720651,(6:0.3098422137,7:0.0406355243):0.0132083101):0.1505834354,(8:0.0285924676,9:0.0916798342):0.2332332555)
(1:0.0834233028,2:0.0740954092,(5:0.2178477859,(8:0.0425336173,9:0.0195041162):0.1313370689):0.4366652050)
(1:0.1370867245,2:0.0820235495,((3:0.0443892559,4:0.1036984483):0.5100768941,(5:0.0474767936,7:0.0428459246):0.4142149230):0.2225649113)
(3:0.0815792973,4:0.1235806744,((6:0.0495529030,7:0.0120948573):0.0270459934,8:0.2212174438):0.3076025849)
(1:0.1058373911,2:0.0558667370,(4:0.5193226199,(5:0.0507429076,6:0.0226928429):0.2854655757):0.1220558002)
(1:0.2688445668,((6:0.2409894375,9:0.2825118733):0.0380210157,8:0.4733483360):0.0467085071,7:0.2220330246)
(2:0.7692745959,5:0.0197571797,(6:0.0360065714,7:0.0306782190):0.0043343800)
(3:0.0797377227,4:0.0529250890,(5:0.0197709207,(6:0.0739385323,7:0.0487903780):0.0000026655):0.8323461540)
(1:0.0469316969,2:0.0539384544,(3:0.1156395472,(5:0.0223926625,(6:0.0254540111,7:0.0621293711):0.0038143693):0.3754742214):0.0764089333)
(1:0.1564106796,(3:0.0474363512,4:0.0808748580):0.1250559699,((5:0.0381581170,7:0.0303486011):0.1479597583,6:0.1650590786):0.2278659648)
(1:0.0765801445,2:0.2390684790,(5:0.0766754755,7:0.0717002391):0.1480200787)
(3:0.0807125509,4:0.1035654767,((5:0.0443538086,6:0.0374927419):0.0018687193,7:0.0278001747):0.7943702123)
(3:0.0765819496,4:0.2309658231,(5:0.0580605239,7:0.0052487531):0.4622326273)
(1:0.0579014891,2:0.1052319591,(5:0.0956910381,7:0.0014049776):1.4026147774)
(1:0.0559106289,2:0.0582531955,((3:0.0528068277,4:0.0527719490):0.0868490026,((5:0.0236715867,6:0.0586638881):0.0056143903,7:0.0276126018):0.2894947253):0.0953154908)
(3:0.0373041328,4:0.0355240819,((5:0.0299636601,7:0.0189395636):0.0069349613,6:0.0153756576):0.3209794717)
(1:0.0600852567,2:0.1082364488,((3:0.1070447205,4:0.0694654223):0.1141341136,(6:0.0190185708,7:0.0403554765):0.8692858173):0.1513918128)
(1:0.0309721783,2:0.0863854962,(5:0.0194844363,6:0.0621403563):0.7178582858)
(1:0.0364496977,2:0.1349777701,(5:0.0343350243,(6:0.0609832600,7:0.0415455360):0.0419295400):0.4912557768)
(1:0.0773440908,(2:0.1087054957,(3:0.1304384897,4:0.1286770219):0.2108164038):0.0554631643,(5:0.0456182291,(6:0.0568610068,7:0.0981368785):0.0250284949):0.6766071645)
(1:0.0625450160,2:0.0298482190,(5:0.0144204633,(6:0.0181775172,7:0.0164520366):0.0055868474):0.4717914846)
(4:0.3840576228,(5:0.1587963891,7:0.0250588815):0.0020788612,6:0.0355826384)
(1:0.0738342698,2:0.0515001717,((3:0.0393968315,4:0.0555397304):0.0613196102,((5:0.0218360333,6:0.0205734312):0.1664204289,7:0.4695522254):0.0962826827):0.0926066760)
(3:0.0914739300,4:0.0757263935,((5:0.0336494401,7:0.0460014906):0.0179418643,6:0.0167392575):0.6434546610)
(1:0.0728861352,2:0.1129641499,(5:0.0022320280,7:0.0764005748):1.2214736703)
(1:0.0348389102,2:0.0226457189,(3:0.0718396891,4:0.0377485687):0.0980222524)
(1:0.0717039889,2:0.0761391847,((3:0.0888912607,4:0.0523036654):0.1298430522,(5:0.0457820395,(6:0.1173106560,7:0.0578857400):0.0115818282):0.6213215192):0.0969613572)
(2:0.3098863130,4:0.2170416038,((5:0.0382168344,6:0.0358102993):0.0054598646,7:0.0326087768):0.5958646450)
(1:0.1119521234,(3:0.0398058033,4:0.0644696961):0.0872225545,((5:0.0295760157,6:0.0350169592):0.0054038163,7:0.0182914551):0.2566080078)
(2:0.4087369529,(5:0.0350584425,7:0.0379526699):0.0235178262,6:0.0721666259)
(1:0.0597656010,(2:0.2241387261,(6:0.0548817543,7:0.0500739823):0.1932375889):0.0852872924,(3:0.1749783073,4:0.3665104653):0.0792172528)
(1:0.0351875279,2:0.0625443057,((3:0.0330195375,4:0.0583268885):0.0915644260,(5:0.0516722396,6:0.0438613448):0.2611690648):0.0840602577)
(1:0.0312516853,2:0.0357799941,((3:0.0235926390,4:0.0837575117):0.0906170358,((5:0.2719716284,7:0.0215530030):0.0165200638,6:0.0228274119):0.2288959106):0.0445264303)
(1:0.0485509464,2:0.0780553851,((3:0.0789833153,4:0.1108007996):0.0987891351,((5:0.0470530486,6:0.0444624960):0.0090295225,7:0.0281053540):0.5178533018):0.0510225286)
(1:0.0568646697,2:0.0568524719,((5:0.0432203336,6:0.0498010382):0.0035162638,7:0.0460015107):0.5437186025)
(1:0.0845905047,2:0.1066135055,((5:0.0369397582,6:0.0295931300):0.0169584658,7:0.0197343148):0.5100735422)
(1:0.0533330073,2:0.1027977133,((3:0.0735803550,4:0.0781717524):0.0845708174,(5:0.0545061293,6:0.0439842926):0.5049767808):0.2459226172)
(1:0.0385843870,2:0.0483355365,((3:0.0659177447,4:0.0737736709):0.0628917185,(6:0.0170027040,7:0.0360975146):0.3773972632):0.1016658738)
(1:0.0547462838,2:0.0551161914,(6:0.0272478820,7:0.0345054438):0.4883050517)
(1:0.0620379774,2:0.0662716013,((3:0.0862913453,4:0.0512951140):0.1703498079,5:0.7223828307):0.1666898425)
(3:0.7235748102,(6:0.0609252779,7:0.0620245194):0.1611907831,(9:0.0572240639,10:0.0582672138):0.2839637256)
(1:0.1197216501,(3:0.0651011577,4:0.0566214758):0.1326459750,(8:0.0398550633,10:0.0048656625):0.3157463322)
(1:0.0580763776,2:0.0418400137,((8:0.0227643982,9:0.0304793140):0.0000022504,10:0.0480006598):0.4217421723)
(1:0.0576358565,2:0.0303819676,(8:0.0187532883,(9:0.0232909870,10:0.0227471719):0.0043582201):0.3553991690)
(3:0.0619288834,4:0.0765472395,((5:0.0372397656,(6:0.0310085971,7:0.0299192001):0.0042053863):0.1786458644,((8:0.0592808730,9:0.0309273156):0.0063200005,10:0.0358840943):0.1566379970):0.5052150657)
(3:0.5311955956,(8:0.1547518905,9:0.0155314755):0.0227411454,10:0.0273537726)
(3:0.1107431751,4:0.0641270668,(9:0.0639771397,10:0.0442483233):0.8513575074)
(2:0.6605915429,(5:0.0239932541,7:0.0382311296):0.0743429720,9:0.3420800132)
(5:0.0849000100,7:0.0349324352,(8:0.0522816036,9:0.0502950004):0.2976413355)
(5:0.0646461399,6:0.0206620368,(7:0.0276819388,(8:0.0407462631,9:0.0221687352):0.3041602084):0.0050046920)
(4:0.4816506935,(8:0.0285799119,9:0.0183517959):0.0114058365,10:0.0171851530)
(1:0.1383161101,2:0.0780758213,(5:0.0008460113,6:0.0462902919):0.9406472031)
(3:0.5138652801,(5:0.0140194918,6:0.0236414498):0.1502704518,((8:0.0221134603,10:0.0319638951):0.0061512392,9:0.0281134579):0.1576498936)
(1:0.1227189232,2:1.4036947714,((3:0.0807574299,4:0.1088268159):0.0980317078,(((5:0.1039094312,7:0.0361676809):0.0058501802,6:0.0385025003):0.1707924331,((8:0.0468486272,9:0.0388544644):0.0137117981,10:0.0930032952):0.1088310728):0.2344491841):0.1121025159)
(3:0.0720870101,4:0.0894478680,((5:0.0754385900,6:0.0501612451):0.2782549924,8:0.2378208064):0.8264586047)
(1:0.0931628956,2:0.0912621448,((3:0.0968388448,4:0.1017310416):0.1834726031,(((5:0.0471222271,7:0.0488325937):0.0083125588,6:0.0423548746):0.2430695977,(8:0.0375819107,(9:0.0515506688,10:0.0504926779):0.0055629178):0.2433275045):0.4928434181):0.1855180635)
(1:0.0750354439,2:0.0619032518,(3:0.2032771006,(6:0.3039755801,(9:0.0292593546,10:0.0398087315):0.1833209884):0.3092018912):0.1049730026)
(5:0.0124079959,(6:0.0224546992,7:0.0190070380):0.0092257634,10:0.4322120306)
(3:0.4226312175,7:0.1466433552,((8:0.0484855452,10:0.0537022379):0.0213996806,9:0.0291024603):0.2135792376)
(1:0.0335214771,2:0.0292812983,((3:0.0454266034,4:0.0284107512):0.0423957607,((5:0.2060124037,(8:0.0165450264,(9:0.3757559756,10:0.0258848301):0.0064674199):0.0712089152):0.0429493147,(6:0.0271664662,7:0.0177435366):0.0627829532):0.0994628895):0.0502816062)
(4:0.4876769600,(8:0.0366530165,9:0.0248564265):0.0114954465,10:0.0137035517)
(1:0.0455814109,2:0.0402539618,(9:0.0348259370,10:0.0265608959):0.3185395837)
(1:0.1304438567,3:0.1758434188,((4:0.4268449585,(8:0.0302711022,(9:0.0442319643,10:0.0220288479):0.0091402390):0.2585593076):0.1142899241,5:0.2116352532):0.1778867010)
(1:0.2439441148,((3:0.4710264418,5:0.2253299169):0.2773433912,(6:0.3286750855,(8:0.0561717182,9:0.0162721433):0.3063987897):0.0908144536):0.2099789961,4:0.2435323627)
(3:0.0878281718,4:0.0811501628,((6:0.4761360452,(8:0.0560162965,10:0.0237378750):0.1180575758):0.1700075384,7:0.5916842429):0.3167415107)
(1:0.2214846927,3:0.1369603361,(4:0.2333923702,6:0.2077923968):0.3106422450)
(2:0.1794637214,(3:0.0438228358,4:0.0799835801):0.0801442947,((6:0.0486059862,8:0.0037469449):0.2609392397,9:0.1758794286):0.2785564559)
(3:0.0499298600,4:0.0614441662,(6:2.2888431417,((8:0.0303472145,10:0.0273073584):0.0067916032,9:0.0286173937):0.2650923630):0.2672867741)
(1:0.4291799422,(2:0.4301618186,3:0.5521398525):0.1535465380,5:0.5265924341)
(3:0.0686594537,4:0.0564851575,(5:0.4546003661,8:0.2572627231):0.2693419301)
(3:0.0662324548,4:0.0379913883,(8:0.0219585720,9:0.0189574931):0.2348304444)
(3:0.0495341135,4:0.0717309380,((8:0.0366313358,10:0.0355908979):0.0128332161,9:0.0366084102):0.4847478027)
(1:0.1015368633,(3:0.0345851626,4:0.0326134583):0.0483612177,(((5:0.1148168236,6:0.0249075001):0.0047491234,7:0.0311353436):0.0754443702,(9:0.0148736511,10:0.0392415192):0.0888541305):0.1769452803)
(1:0.0367833051,2:0.1894174887,((3:0.0630769700,4:0.0321196836):0.0613718200,((6:0.0213261209,7:0.0431323891):0.1267021755,(8:0.0158639758,10:0.0300467792):0.1151537221):0.2171474806):0.1900341864)
(2:0.1812646290,4:0.1407283318,((8:0.0252280697,9:0.0367742174):0.0295764336,10:0.0217321953):0.1870223865)
(4:0.4111395046,5:0.0485390075,(6:0.0307314447,7:0.0409812970):0.0003406949)
(3:0.0962385052,4:0.0474644766,((5:0.0498167991,6:0.0411805500):0.3081570039,(8:0.0371148638,9:0.0516660043):0.1492417690):0.4661287509)
(3:0.0359207823,4:0.0420262247,((8:0.0297906853,9:0.0253267077):0.0078777035,10:0.0146555872):0.2622579363)
(3:0.0493977268,4:0.1230042067,(6:0.0293120906,7:0.0581932343):0.6429071993)
(3:0.0457888531,4:0.1005198274,(9:0.0457051731,10:0.0139888036):0.6981830866)
(1:0.0750857162,2:0.1338560573,(4:0.1571627599,(8:0.0249555395,10:0.0309892731):0.3898032023):0.1192153097)
(1:0.0393009882,2:0.0690978255,(4:0.1193064082,(8:0.0318971967,10:0.0197328726):0.3723578513):0.1074879888)
(3:0.3164945746,5:0.8492026024,(8:0.0352489305,10:0.0337283901):0.3055917442)
(1:0.0272372219,2:0.0634142089,(8:0.0368928142,10:0.0257266872):0.6595150264)
(1:0.0363915508,2:0.0268843274,(8:0.0344361642,10:0.0126519734):0.2146971728)
(1:0.2671700220,(2:0.2761108989,(8:0.0837362327,10:0.0359481002):0.2775036330):0.0785473050,5:0.3863019800)
(1:0.6173620848,(3:0.0605737724,4:0.0828038352):0.1641815459,(8:0.0601293890,10:0.0220629357):0.4067782879)
(3:0.1254971370,4:0.2587394455,(8:0.1900741777,10:0.2033377914):0.3772816972)
(3:0.0631240448,4:0.1014205047,(8:0.0365763861,10:0.0414301873):0.8888655059)
(3:0.0706412869,4:0.0583014573,(8:0.0375016455,10:0.0193868013):0.7970881472)
(3:0.1267989151,4:0.0559971254,((8:0.2981053500,9:0.4311113084):0.1673093465,10:0.8796483544):0.4656098402)
(3:0.0867248039,4:0.1607889405,(8:0.0365558786,10:0.0527794271):0.4540413534)
(3:0.0515207329,4:0.1051206984,(8:0.0552512987,10:0.0191012874):0.4881820517)
(3:0.0558235935,4:0.0809189498,(5:0.0392217651,6:0.0134529168):0.9213344424)
(3:0.2372660258,4:0.2613759763,((5:0.0298384663,6:0.0575310905):0.1705455772,(8:0.0386575770,10:0.0244393087):0.1566769639):0.3663552484)
(3:0.0553121552,4:0.0767217078,(5:0.1840864469,(8:0.0290769246,10:0.0352437952):0.1348132111):0.3963928173)
(3:0.1025701518,4:0.0385019689,(6:0.2437188353,(8:0.0336938088,10:0.0305319085):0.1264275763):0.3238472336)
(5:0.0657434227,6:0.0225616938,((8:0.0420002619,10:0.0468438779):0.0057218018,9:0.0376006605):0.4457598797)
(4:0.7765590983,(5:0.0366302166,6:0.0436278734):0.0179100754,7:0.0198263458)
(5:0.0217592263,6:0.0362397277,(8:0.0094068048,9:0.0329961630):0.1970116043)
(5:0.0376086323,(6:0.0426206932,((8:0.0354391246,9:0.0292873175):0.0030249180,10:0.0287098638):0.2858885975):0.0138674779,7:0.0381563281)
(4:0.9089810093,8:0.0000026344,(9:0.0276945223,10:0.0180106776):0.0164797779)
(6:0.1156362557,7:0.0293129404,(8:0.0494983360,10:0.0770538103):0.3980887760)
(5:0.0456652705,(6:0.0674252741,7:0.0415219297):0.0039867440,8:0.3831126685)
(6:0.0167823564,7:0.0236979520,(8:0.1112065482,10:0.0334295102):0.1354127864)
(6:0.0440309666,7:0.0224604030,(8:0.0216805208,10:0.0127949483):0.2773488622)
(6:0.0266846642,7:0.0365545855,(8:0.0344364374,(9:0.0289844672,10:0.0368947994):0.0047677737):0.3561771516)
(3:0.5552115672,8:0.0336604059,(9:0.0272535678,10:0.0319669849):0.0007895526)
(5:0.0537977525,6:0.0441661530,(7:0.0494532562,(8:0.0447058200,(9:0.0402787039,10:0.0622527238):0.0093232620):0.4660085021):0.0017977914)
(1:0.0304168690,2:0.0402791360,(3:0.0676358271,((5:0.0166097499,(6:0.0267984493,7:0.0135890920):0.0091308007):0.1325657009,(8:0.0183794279,9:0.0347737499):0.0612175697):0.0833259968):0.0463736633)
(3:0.5333743455,5:0.3952104443,(9:0.0643382884,10:0.0418133343):0.2117731251)
(1:0.0428173335,2:0.0493543044,(5:0.2196573293,(9:0.2776958295,10:0.0219678453):0.1146767494):0.2488272251)
(1:0.1192104987,2:0.0737615019,(8:0.0240655144,10:0.0368674578):0.6958228163)
(3:0.4354952839,(6:0.0490605755,7:0.0337515777):0.1150747418,(9:0.0249573780,10:0.0354825347):0.1371990032)
(1:0.1553268781,3:0.1310012275,(6:0.2234214710,9:0.1174349540):0.3455179949)
(3:0.8067680938,(5:0.0445797649,6:0.0442793016):0.0086134116,7:0.0381651717)
(3:0.7947172975,(5:0.0496251872,7:0.0483900188):0.0138327995,6:0.0241042643)
(3:0.0368413565,4:0.0619571052,(8:0.0185794478,(9:0.0328546335,10:0.0208334960):0.0124595892):0.4003125268)
(3:0.1628203869,4:0.1976792539,((5:0.0426971312,7:0.0581667160):0.1137099224,(9:0.0901347131,10:0.0824245738):0.2444270705):0.3439477736)
(4:0.4565449911,(6:0.0850744669,7:0.1255504500):0.2915611891,(8:0.0702679824,9:0.0416364413):0.1708636306)
(3:0.0652575929,4:0.0685362221,(5:0.0409982775,7:0.0264441275):0.4166558377)
(4:1.0753543590,(5:0.0340543291,7:0.0240218653):0.0175766893,6:0.0196129285)
(3:0.0702481213,4:0.0368175237,((8:0.0203298459,9:0.0292678733):0.1515932657,10:0.5366487880):0.1843590456)
(3:0.0490109624,4:0.0280022561,(6:0.1932946281,7:0.1536794280):0.2471284748)
(3:0.1061999810,4:0.1096528142,((6:0.0221364532,7:0.0212168462):0.0920336491,(9:0.0199560575,10:0.0282510662):0.1462331280):0.1308465413)
(3:0.3212442749,8:0.0154390681,(9:0.0089515487,10:0.0553405511):0.0238391287)
(4:0.2237190988,8:0.5684630648,(9:0.0221685327,10:0.0170057065):0.1428230971)
(3:0.0300343906,4:0.0889071045,(8:0.0216338288,9:0.0354214003):0.5161958088)
(3:0.3169983046,(5:0.0251042967,7:0.0536611406):0.5567723305,(8:0.0084162570,9:0.0668724542):0.3392984018)
(3:0.0772414267,4:0.0402311809,((5:0.0024994957,7:0.1880185702):0.0964784106,(8:0.0400443242,9:0.0470451846):0.0843986903):0.2202797835)
(6:0.0485423950,7:0.0401720270,(8:0.0441019973,(9:0.0324224651,10:0.0361902154):0.0026767392):0.3603469856)
(5:0.0595880269,7:0.0444994882,(9:0.0277549026,10:0.1213031476):0.2816526346)
(6:0.0307747141,7:0.0373096032,(8:0.0397475538,10:0.0373579126):0.3073882549)
(5:0.0559853250,7:0.0412312918,(8:0.0209117787,10:0.0375156550):0.3047807515)
(5:0.0078587312,(6:0.0314150112,7:0.0245257676):0.0220455926,10:0.4982061625)
(5:0.0425580330,(6:0.0494892642,10:0.3969020240):0.0122507679,7:0.0424569481)
(6:0.0508623760,7:0.0159205783,(8:0.0431027828,9:0.0549226550):0.4915439477)
(6:0.2104299006,7:0.0391099400,(8:0.0656714266,10:0.0295490950):0.3005115978)
(5:0.0269791877,(6:0.0212275218,(8:0.0203490683,(9:0.0364315014,10:0.0288173125):0.0047701668):0.2785355715):0.0048735525,7:0.0294914206)
(5:0.2192376771,7:0.2603678661,(9:0.3138814929,10:0.2548550798):0.5146721270)
(5:0.0344029849,6:0.0382402219,((8:0.0570344043,10:0.1020049470):0.0097248678,9:0.0329248995):0.4289901071)
(5:0.0406942786,(6:0.0327919405,(8:0.0396471698,9:0.0270914058):0.3907869516):0.0084011495,7:0.0522917045)
(5:0.0446941434,6:0.0573725799,(9:0.0495277677,10:0.0440204610):0.6055753510)
(5:0.0580953363,6:0.0230016067,(8:0.0386807222,(9:0.0252068760,10:0.0295557880):0.0038555174):0.2857243507)
(6:0.0220348084,7:0.0182891056,(9:0.0952070648,10:0.0438712883):0.2149565003)
(5:0.1330696384,(6:0.0445151071,((8:0.1307767410,10:0.0725427391):0.0103142023,9:0.0810804200):0.4612817642):0.0229062256,7:0.0880393829)
(3:0.4372617780,6:0.2143270988,(8:0.0284533551,9:0.0259646810):0.1105038232)
(3:0.5541369074,(5:0.0244720136,(6:0.0316868124,7:0.0205752997):0.0051133391):0.1297596178,(8:0.0573871886,(9:0.0284214688,10:0.0330620312):0.0122131501):0.2245250408)
(1:0.0961510178,3:0.1644620026,(((5:0.0262719974,7:0.0237211752):0.0116754011,6:0.0182533867):0.0842076063,8:0.2690414899):0.2058647222)
(5:0.0252043662,6:0.0209245806,(8:0.0319390525,10:0.0163574169):0.2847377504)
(3:0.3840722575,((5:0.0555649287,6:0.0424077618):0.0081032248,7:0.0496822803):0.1789967488,(8:0.0657396285,10:0.0428130530):0.1900637468)
(1:0.5500513519,5:0.0381504474,(6:0.0353465332,7:0.0353586310):0.0157886821)
(1:0.4179572617,(5:0.0332796708,6:0.0230407780):0.0115550304,7:0.0174093430)
(1:1.0781709685,6:0.1866610520,(8:0.0274358842,10:0.0688178391):0.3101937805)
(6:0.0328509183,7:0.0263977225,(8:0.0527762783,(9:0.0285435708,10:0.0219343293):0.0238515295):0.2178583937)
(1:0.0525445480,2:0.0473181836,(4:0.4229119062,8:0.1932817495):0.1735410843)
(1:0.0660108242,2:0.0559229698,(8:0.0225081170,(9:0.0266075893,10:0.0492648154):0.0110560825):0.3351494977)
(1:0.0575004473,2:0.0666179205,(8:0.1159332091,9:0.0532667365):0.4051342847)
(3:0.2279541307,(8:0.0446282745,9:0.0164462094):0.0058748481,10:0.0190008542)
(1:0.0923626280,2:0.1004365752,(8:0.0457375843,9:0.0288447728):0.9418292351)
(1:0.0884532132,2:0.0612609220,(8:0.0449176720,10:0.0167001674):0.3493633094)
(1:0.2776405122,4:0.1817252644,(8:0.0336148998,10:0.0640825966):0.6435673925)
(4:0.3278559323,(5:0.0192639756,6:0.0605508344):0.0046925410,7:0.0186685752)
(5:0.0171341779,(6:0.0856626734,7:0.0256951362):0.0038362322,8:0.3441015185)
(3:0.0787878139,4:0.0442746782,(8:0.0451201346,10:0.0224163254):0.4975900283)
(3:0.0365949387,4:0.0606441590,(8:0.0329333542,10:0.0162586109):0.2327455129)
(3:0.5366802777,(5:0.3396520351,6:0.3400189924):0.0569930691,(8:0.0789832437,10:0.0587377620):0.2058328693)
(6:0.0354697862,7:0.0303540549,(8:0.0183865057,(9:0.0252686242,10:0.0286413206):0.0126010733):0.2737675346)
(5:0.0488717658,7:0.0503084818,(8:0.0391832473,9:0.0185259015):0.3454064311)
(5:0.0445528109,(6:0.0432046391,7:0.0379846131):0.0018523358,(9:0.0586998043,10:0.0609664835):0.4636336858)
(5:0.0261508581,(6:0.0129542890,10:0.3024601627):0.0069870786,7:0.0234381585)
(3:0.2869387613,(5:0.0250732937,7:0.0216741763):0.1304529681,9:0.1515197744)
(5:0.0314179374,6:0.0271741475,(7:0.0186261442,8:0.4708740420):0.0130177388)
(6:0.0268997471,7:0.0071759488,(8:0.0278590717,9:0.0849024352):0.1637028209)
(3:0.5637582369,(5:0.0695135814,7:0.0490462748):0.0154628035,6:0.0370126745)
(4:0.8492380235,(5:0.0401469422,7:0.0399143952):0.0057908022,6:0.0336889124)
(4:0.4431101492,5:0.0218720685,(6:0.0435247552,7:0.0430766582):0.0076027856)
(3:0.0731602961,4:0.0607421486,((5:0.1348048735,6:0.2677968149):0.0288599705,(9:0.0276682561,10:0.0477490385):0.1713031911):0.3039131044)
(3:0.8089347385,(6:0.0672306165,7:0.0416958431):0.1683508898,((8:0.0521039600,10:0.0547646363):0.0142992929,9:0.0334522123):0.2657096036)
(3:0.0847137487,4:0.1641288486,(((5:0.0403306203,6:0.0292417464):0.0152921179,7:0.0103885713):0.1537287167,((8:0.0210742862,9:0.0369316440):0.0074702297,10:0.0292787465):0.1335506473):0.2106516352)
(3:0.0906297226,4:0.0548869751,(6:0.2309692487,(8:0.0210979573,9:0.0379708007):0.1920552458):0.4385855995)
(3:0.0712968524,4:0.0525714199,(6:0.2737253433,9:0.1719820630):0.5692711765)
(4:0.3947682652,7:0.1481679313,(9:0.0466660710,10:0.0303719675):0.1830442069)
(3:0.8366139494,(8:0.0377747349,9:0.0338043157):0.0234040785,10:0.0251647348)
(3:0.0307351335,4:0.1446014441,((6:0.0320153799,7:0.0306439285):0.1564407720,8:0.2552641305):0.4555751208)
(3:0.2631230986,4:0.0682947384,((6:0.0165242758,7:0.0688422791):0.0551775435,9:0.1742688584):0.1871970923)
(3:0.1168683992,4:0.1334934935,(((5:0.0308313189,6:0.0812973425):0.0079089103,7:0.0198284498):0.1167097366,((8:0.0227431707,10:0.0347325057):0.0066001530,9:0.0222307470):0.1202184820):0.1697279225)
(3:0.0000021308,4:0.2467110792,((5:0.0484096368,(6:0.0330518650,7:0.0399024559):0.0108623151):0.1226127742,(9:0.0646199249,10:0.0199138326):0.2496880712):0.4630740565)
(4:0.7635858546,(5:0.0363495899,7:0.0539826667):0.2330775747,10:0.2667087738)
(3:0.4635444315,(5:0.0195035639,(6:0.0285949673,7:0.0272654057):0.0047413426):0.1006914109,8:0.1515824885)
(3:0.5984486103,(5:0.0237134827,6:0.0248519454):0.0081593473,7:0.0580306471)
(5:0.3543967285,(8:0.0868970117,10:0.0281001939):0.0181405848,9:0.0295618613)
(3:0.7569008418,(5:0.0356417428,7:0.0215623607):0.0039017244,6:0.0145286784)
(3:0.1194100402,4:0.1309622993,(5:0.0747211171,7:0.0461442522):0.6835589335)
(3:0.0342405741,4:0.0737216659,(8:0.0153506653,10:0.0328648017):0.4404003904)
(5:0.0569673958,6:0.0508954897,(7:0.0338879121,(8:0.0563689246,9:0.0726877945):0.4321712780):0.0092412311)
(3:0.0849013970,4:0.2062423278,((5:0.2978488623,7:0.0065519669):0.1110126457,((8:0.0243927609,10:0.0307131379):0.0107336364,9:0.0181939169):0.1292916087):0.1300144474)
(3:0.6640106193,5:0.0231748924,(6:0.0268224093,7:0.0315781914):0.0084206126)
(6:0.0373203893,7:0.0405090273,(8:0.0465928310,10:0.0458810922):0.3289751683)
(5:0.0314497755,7:0.0370761251,((8:0.0380773576,9:0.0273376188):0.0151654952,10:0.0361095699):0.3815469698)
(3:0.0810538047,4:0.0509235622,(5:0.2247738188,9:0.1383834660):0.4247751825)
(3:0.0321103151,4:0.0719901819,(5:0.0253763865,(6:0.0589055597,7:0.0185774879):0.0076364041):0.5536803392)
(3:0.0741862070,4:0.0852570422,((5:0.0315173830,6:0.0517585480):0.0134600900,7:0.0419974341):0.6331705701)
(2:0.3843276653,(5:0.0362979794,7:0.0196683893):0.1596965560,((8:0.0162830140,10:0.0235617663):0.0055138738,9:0.0153121010):0.0873515757)
(2:0.5206895546,(5:0.2116159914,(8:0.0463744455,10:0.0451306796):0.2099700049):0.3625212587,9:0.3432691265)
(1:0.1153423839,2:0.0906759227,((5:0.0487937551,7:0.0293112940):0.1515760616,(9:0.0489350541,10:0.0461281652):0.2543099651):0.5402996095)
(2:0.6058146787,((5:0.0573276550,7:0.0428174925):0.0135509745,6:0.0315878211):0.1550037958,(8:0.0435711765,10:0.0423510609):0.2770018930)
(2:1.1286667743,(5:0.0413596552,6:0.0896632914):0.5266946686,((8:0.0442246726,9:0.0446440971):0.0209955045,10:0.0485683629):0.0184082718)
(2:0.2635761679,(5:0.0398963069,7:0.0323417129):0.1439708604,9:0.2294387947)
(1:0.1160635588,2:0.0556760317,(5:0.1451362061,(8:0.0425342411,10:0.0473484666):0.1871475152):1.0880893945)
(2:0.5655982104,(8:0.0266601101,10:0.0321742760):0.0031063082,9:0.0236818125)
(2:0.2232890274,(8:0.0000024211,10:0.0125349382):0.0380194916,9:0.0129013893)
(1:0.1028687299,2:0.2018581911,((8:0.0179362436,9:0.0438588293):0.0052253651,10:0.0177328149):0.1589585481)
(2:0.6561700959,(5:0.0247113164,7:0.0280962573):0.0018906567,6:0.0168969482)
(1:0.1138677197,2:0.1246571695,((8:0.0271334914,9:0.0291402890):0.1871231842,10:0.2780406993):0.0900551151)
(1:0.2259782057,8:0.0109051247,(9:0.0205151068,10:0.0303598216):0.0110354883)
(1:0.0743619424,2:0.0283001405,(8:0.0244514582,(9:0.0531214796,10:0.0315423583):0.0109314318):0.3765542609)
(1:0.3523313406,2:0.4256340834,(5:0.1566035497,(8:0.1494534034,10:1.0151354390):0.0945753298):0.9300705363)
(6:0.0189031790,7:0.0233834661,(8:0.0169343426,9:0.0223186911):0.2283527245)
(2:0.2242299319,4:0.2043282479,(((5:0.0630518083,7:0.0397082230):0.0039743153,6:0.0254063205):0.1270779737,((8:0.0516181043,10:0.0477503151):0.0119949361,9:0.0421887496):0.1438627399):0.3802337811)
(4:0.4536619083,(5:0.0418707879,6:0.0344098281):0.0149606503,7:0.0212400376)
(2:0.2410844822,4:0.7814618420,(((5:0.0276165782,6:0.0343390330):0.0057540913,7:0.0240927973):0.2184841181,(8:0.0484944204,9:0.0239969796):0.1331650631):0.2657907848)
(5:0.3066042551,(8:0.0834104427,9:0.0374758744):0.0193685215,10:0.0388921739)
(2:0.6403682634,4:0.2863911547,(5:0.4913983710,10:0.1144160590):0.2755106766)
(1:0.4353178264,(5:0.0536548167,6:0.0311790104):0.1092029594,8:0.1645443500)
(5:0.5008093617,8:0.0322162215,(9:0.0303498884,10:0.0303185121):0.0047583503)
(2:0.4347808972,5:0.0307776756,(6:0.1803882484,7:0.0206560936):0.0046522825)
(1:0.5805382143,(8:0.0380320560,10:0.0332505106):0.0147576169,9:0.0133783380)
(4:0.2549843986,8:0.0840241986,(9:0.1246384596,10:0.0848300215):0.0606467873)
(1:0.3097289095,(6:0.2273861416,9:0.4369056962):0.0497758864,8:0.3163040544)
(1:0.2929417235,(6:0.2800614975,9:0.0943334187):0.2211629181,8:0.6758757375)
(5:0.0310236414,6:0.0278379153,(7:0.0180214296,(9:0.1333145291,10:0.0414667614):0.4847751044):0.0121724073)
(1:0.1140072863,2:0.0824557166,(5:0.0347212453,7:0.0816830021):0.2986613448)
(1:0.0800664201,2:0.0760144813,(6:0.0279490507,7:0.0424483920):0.7456666473)
(2:0.4169453812,8:0.0284532092,(9:0.0294605635,10:0.0356888874):0.0084773005)
(1:0.0664015578,2:0.0764158228,((6:0.0423086975,7:0.0219236804):0.2130771767,(8:0.0284655225,10:0.0577447527):0.1980046973):0.6788701829)
(1:0.1106856623,2:0.1517211445,(5:0.0375737250,7:0.0609052688):0.5208431277)
(2:0.0298243150,4:0.0553114163,((5:0.0227596251,6:0.0619747649):0.0144270601,7:0.0604518986):0.2346796447)
(3:0.5607606925,4:0.2674547811,((8:0.0570938016,10:0.0312004878):0.0264103732,9:0.0205731472):0.2885133942)
(1:0.3965394266,(2:0.0562977181,4:0.0516118333):0.0552142586,(5:0.2586624109,((8:0.0371682518,10:0.0396788792):0.0088897124,9:0.0270943428):0.0931030091):0.1796348028)
(2:0.0711140989,4:0.1000435443,(((5:0.0613377680,6:0.0460921414):0.0158165692,7:0.0329893783):0.3290231680,(8:0.0329558924,(9:0.0657052232,10:0.0651031784):0.0082984590):0.0981151664):0.7800919514)
(1:0.2083199844,(2:0.0770279459,4:0.1044964408):0.1921165301,(3:0.7472744281,(((5:0.0328692825,6:0.0586756635):0.0096091915,7:0.0263381117):0.2246622141,(9:0.0241285798,10:0.0447656733):0.1453442418):0.3011688552):0.2381696938)
(4:0.2451575281,(5:0.0165200947,7:0.0309667429):0.0075544359,6:0.0816659036)
(2:0.3974960778,(6:0.0340923019,7:0.0295113173):0.1647126229,10:0.1832529941)
(5:0.0343778678,6:0.0513776771,(7:0.0390200038,9:0.5228561147):0.0111962164)
(2:0.2697712897,4:0.1109746394,(6:0.2410304320,(9:0.0343927029,10:0.0216077207):0.1139749361):0.4289529101)
(1:0.0452354848,2:0.0474748550,(5:0.1799877798,(8:0.0273206913,(9:0.0203171561,10:0.0210959334):0.0058505853):0.1114925500):0.2210598795)
(2:0.3373751165,(8:0.0341386754,9:0.0296036480):0.0133047030,10:0.1068705338)
(2:0.3383708473,7:0.3211377029,(9:0.0314140382,10:0.0154487905):0.1586855530)
(2:0.2874480325,(8:0.0630773107,9:0.0375769701):0.4471662740,10:0.1851692031)
(2:0.5656944105,(8:0.0353694065,10:0.0333344779):0.0068135509,9:0.0304521310)
(1:0.0577518948,2:0.0584903836,((6:0.0198923688,7:0.0456546264):0.2023992069,(8:0.0424997815,10:0.1381649027):0.2095906079):0.4661312894)
(1:0.3467307526,((5:0.0285410729,6:0.0355322604):0.0050858932,7:0.0152035263):0.1339563006,(8:0.0184422212,9:0.0363832937):0.1167529018)
(1:0.3776534134,(5:0.0206882998,6:0.0557663129):0.1516348078,((8:0.0238328887,9:0.0375542326):0.0053406791,10:0.0175048070):0.1218942850)
(2:0.6100290937,((5:0.0314611468,7:0.0329369528):0.0066048567,6:0.0481426265):0.1292934557,(8:0.0340164310,(9:0.0236824129,10:0.3026258945):0.0013639237):0.1646485710)
(5:0.0348881898,(6:0.0858716681,(9:0.0507216631,10:0.0300528822):0.3764181305):0.0215408354,7:0.0456830811)
(1:0.0953497943,2:0.0264373811,(8:0.0621622677,9:0.0192869046):0.5135848179)
(6:0.8516683222,8:0.4572898315,(9:0.0354331142,10:0.0425141684):0.4365882485)
(1:0.0395852939,2:0.0950561187,(((5:0.0287591659,6:0.0372158539):0.0019564060,7:0.0270187947):0.1086472928,(9:0.0276875621,10:0.0475880885):0.1537744070):0.3613815427)
(1:0.0633054872,2:0.0578784049,(4:0.1286041716,((6:0.0387734636,7:0.0204367527):0.1249131554,(9:0.0255624163,10:0.0266160135):0.1046415086):0.1903313013):0.0921148814)
(1:0.0756319396,2:0.0907534939,(((5:0.0466957069,6:0.0435334563):0.0105516149,7:0.0322020243):0.2505010743,((8:0.0498497788,10:0.0419893391):0.0070403145,9:0.0390741666):0.2320519909):0.5840461503)
(5:0.0664827474,7:0.0285291583,(8:0.0321800783,10:0.0278514694):0.2283751247)
(5:0.0419895053,6:0.0349001928,(7:0.0335269289,((8:0.0399474432,9:0.0420702024):0.0046215284,10:0.0455960885):0.5525987396):0.0066366728)
(1:0.1020909833,2:0.0626968219,(5:0.0355035428,(6:0.0358620781,7:0.0380491338):0.0070460423):0.6426047866)
(1:0.7133437875,5:0.0256556241,(6:0.0316889039,7:0.0371726021):0.0047160653)
(2:0.5470480245,4:0.1267080046,(5:0.2180712788,(8:0.0221117721,(9:0.0207457193,10:0.0376298491):0.0042776217):0.0944458011):0.1436596875)
(1:0.2054572348,(5:0.1770747128,7:0.0318847567):0.1468063582,((8:0.0315300672,10:0.0263164791):0.0060267027,9:0.0164097075):0.1406368426)
(1:0.1850655003,2:0.0607734285,((5:0.0489623945,7:0.0557328119):0.3745444348,6:0.3007635304):0.2502672598)
(1:0.1144544244,2:0.1427163859,(5:0.3351286238,6:0.3678199983):0.2835666790)
(1:0.6354687704,7:0.2628046032,((8:0.0410663069,10:0.0432556326):0.0036749298,9:0.0475838303):0.2131178401)
(2:0.0645499608,4:0.0787741290,(5:0.1394011691,(6:0.0457357153,7:0.0515892381):0.3079216976):0.1775878317)
(1:0.1231773334,(2:0.0448782108,4:0.0356747757):0.0626598632,(5:0.1543380035,10:0.1369841749):0.0736335328)
(1:0.0496073130,2:0.1064277000,(4:0.1514484850,((5:0.0325381961,6:0.0285040200):0.2075340380,9:0.1433857022):0.3125503475):0.0997891141)
(1:0.1092400676,2:0.2211187098,((5:0.0362906742,6:0.0246582019):0.1406502377,8:0.1586922949):0.2687164941)
(1:0.1774807732,(2:0.0519793387,4:0.0493551347):0.0838734795,((5:0.0224035418,7:0.0340966474):0.1181007283,(8:0.0433718331,10:0.0197415202):0.2004547485):0.2284464133)
(1:0.1020171670,2:0.1196814427,(7:0.1061660414,8:0.0976396028):0.1263635808)
(2:0.0459295167,4:0.0655149524,((8:0.0254604074,9:0.0311784218):0.0090992377,10:0.0417561723):0.4946826573)
(6:0.0455234180,7:0.0172072545,(9:0.0344840544,10:0.0240076312):0.3008183994)
(1:0.0164788212,2:0.0836754989,((8:0.0411870505,10:0.0314174050):0.0202271525,9:0.0009929157):0.5378646873)
(1:0.1164973477,2:0.0774597897,((8:0.0357582237,10:0.0344823751):0.0065877043,9:0.0206192918):0.5141822586)
(1:0.0635189704,2:0.0939691067,(4:0.2066179665,((5:0.0495595004,6:0.0249068076):0.1474250418,((8:0.0441212226,9:0.0378293046):0.0055120071,10:0.0274942300):0.1908007608):0.4339311416):0.0838076955)
(1:0.0448126073,2:0.0986598642,((6:0.0259800811,7:0.0207556953):0.1572591465,(8:0.0179256599,(9:0.0227822846,10:0.0422849559):0.0072077209):0.6787222678):0.1552060047)
(2:0.1935214755,4:0.1306257103,(8:0.0173267385,(9:0.0608783250,10:0.0229157014):0.0067602552):0.3234875998)
(2:0.2319122447,4:0.2658489592,(8:0.0183761792,(9:0.0354272072,10:0.0420020176):0.0068512405):0.5170688124)
(4:0.3376565202,8:0.0218378905,(9:0.0297272718,10:0.0506440990):0.0123045082)
(2:0.2005628993,(8:0.0044262907,9:0.0272693419):0.0045847289,10:0.0089976248)
(2:0.2723645692,(8:0.0196400565,10:0.0558911144):0.0095614305,9:0.0170452839)
(4:0.7765935501,(5:0.0332612505,6:0.0346217972):0.0053281124,7:0.0198945007)
(3:0.1888169306,4:0.1913399785,(5:0.0274682441,7:0.0293702709):0.1850583303)
(3:0.1219937949,4:0.0345344319,(9:0.0505206853,10:0.0214811953):0.9142199907)
(3:0.0470608718,4:0.0616239289,((8:0.0291849739,9:0.0311030331):0.0044858492,10:0.0172750516):0.3681313203)
(3:0.1464653951,4:0.1143455999,(9:0.0347672344,10:0.0199304870):0.3186369569)
(4:0.2716031419,8:0.0446784381,(9:0.0478444988,10:0.0144375096):0.0108401819)
(3:0.0718497876,4:0.0681172329,(7:0.2929091527,9:0.3410249867):0.5798301319)
(3:0.0274694529,4:0.0657029882,(9:0.1911278652,10:0.0151460041):0.3720909151)
(6:0.3305347025,7:0.5025948908,(9:0.0387195722,10:0.0529723661):0.4793522143)
(6:0.2478543913,7:0.3111350630,(9:0.2946551847,10:0.3166134002):0.4101778684)
(3:0.3055841653,6:0.0747583914,(7:0.1722968020,(9:0.0193890080,10:0.0576386392):0.1200916493):0.0580564787)
(2:0.5110932537,6:0.1993732330,((8:0.0242009915,9:0.0859089056):0.0634806362,10:0.1844294227):0.0863139294)
(3:0.3682613539,(6:0.0222771013,7:0.0443545685):0.1047721187,((8:0.0347474496,9:0.0305789463):0.0080485887,10:0.0325492419):0.2208495563)
(7:0.4025642044,(8:0.0507868951,9:0.0723415416):0.0135919675,10:0.0697640519)
(2:0.2609714940,6:0.2302343530,(8:0.0727866611,9:0.0097557277):0.1486488802)
(6:0.0442252116,7:0.0113219431,(8:0.0441151952,10:0.0000023548):0.1745326611)
(3:0.0337720456,4:0.0768555797,((6:0.0279468519,7:0.0427072493):0.1333146034,(8:0.0326385364,(9:0.0273894934,10:0.0519951466):0.0044573278):0.1821375112):0.5672951966)
(3:0.1595525795,4:0.0732440713,(6:0.0240923445,7:0.0450443097):0.4364440963)
(3:0.0848988890,4:0.0807129703,(6:0.2636000157,7:0.0822590746):0.8151409956)
(3:0.0594852879,4:0.0486117679,(6:0.0383840414,7:0.0269783628):0.4863721938)
(2:0.0983637769,3:0.0609754731,(5:0.0559358471,6:0.0077178940):0.9519383455)
(2:0.0262370722,3:0.2539102179,(5:0.0193137099,7:0.0450755618):0.3619454096)
(2:0.0768455765,3:0.0604649822,(6:0.0163302237,7:0.0369512464):0.6049123254)
(2:0.3275344622,5:0.0361723239,(6:0.0199621439,7:0.0753431382):0.0087651897)
(2:0.6800959062,(5:0.0477230724,6:0.0607953261):0.0490171227,7:0.0855333521)
(1:0.0776138106,2:0.0628521592,(6:0.1027933253,7:0.0614880760):0.5649234318)
(3:0.4018351448,(5:0.0387064478,7:0.0320551866):0.1086210488,6:0.1756852868)
(3:0.5728787241,5:0.0214013743,(6:0.0309181282,7:0.0375717832):0.0185540831)
(5:0.0219553139,(6:0.0537807874,7:0.0480418622):0.0093861589,10:0.5428717011)
(2:0.2212134038,4:0.1181159390,((5:0.0468738163,7:0.0394563290):0.1461511047,(6:0.0279723803,8:0.1045666834):0.3255553718):0.3687101460)
(2:0.2522413950,4:0.0934486107,(6:0.0405361159,8:0.0312827184):0.2436633758)
(5:0.0652996397,(6:0.0404861732,8:0.5716520812):0.0036754447,7:0.0362510760)
(2:0.1382117408,4:0.1947502788,(5:0.0379771330,7:0.0350435711):0.3606658551)
(2:0.2114261572,4:0.1223728925,((5:0.0453714493,7:0.0282454522):0.0070890864,6:0.0179970405):0.3689692755)
(3:1.3087396009,(5:0.0313227392,7:0.0532113120):0.0402858623,6:0.0000027239)
(3:0.0623206615,4:0.0418912046,(5:0.1250170499,((8:0.0247115628,10:0.0343402820):0.0077898405,9:0.0205548594):0.0841882444):0.2822738322)
(4:0.5707972388,(8:0.0269253675,10:0.0225044702):0.0053920945,9:0.0131198054)
(3:0.0507878088,4:0.0533590629,(9:0.1429346064,10:0.0280258958):0.2639835060)
(3:0.0621233696,4:0.0819770159,(9:0.0265873918,10:0.0190287337):0.4699325694)
(3:0.0739884830,4:0.0398230373,(8:0.0227824097,10:0.0281923344):0.4249689969)
(3:0.0842389783,4:0.0399901547,(9:0.0237808642,10:0.0361341335):0.2716469459)
(3:0.0839545467,4:0.0870635573,(9:0.0149355528,10:0.0714463347):0.7937993418)
(4:0.2907925430,5:0.1675569769,(8:0.0400566506,(9:0.0234936911,10:0.0413163881):0.0031958383):0.1440182669)
(1:0.0630361793,2:0.1272133067,(3:0.0529825671,4:0.0713424552):0.5104812170)
(3:0.0675870911,4:0.0643249196,(8:0.0229366843,10:0.0411462964):0.5699613394)
(3:0.0719421441,4:0.0625778314,(5:0.0271446249,7:0.0612739565):0.6506666937)
(4:0.3661327963,(5:0.0381357537,(6:0.1284331185,7:0.0171312585):0.0142602039):0.1788971348,10:0.2024297397)
(3:0.0171741867,4:0.0466276162,(((5:0.0512085798,6:0.0010562351):0.0012660321,7:0.0765078517):0.1295299720,8:0.1144477017):0.2164507204)
(3:0.3037811971,(5:0.0218564187,(6:0.0378952820,7:0.0279939649):0.0083720210):0.1031362456,(8:0.0417044665,10:0.0327826012):0.1270130895)
(3:0.3965161618,6:0.3077070290,(8:0.0309848855,10:0.0367901638):0.1004725520)
(5:0.0169121700,(6:0.0268538787,10:0.2217733850):0.0025318256,7:0.0633775652)
(3:0.0616634459,4:0.0588301443,((5:0.0265603509,7:0.0482011043):0.1753087924,(6:0.0295013671,8:0.0771694492):0.1460155314):0.5793611763)
(4:1.0471510865,(5:0.0359894829,6:0.0384204785):0.0089930009,7:0.0214067083)
(3:0.0888780504,4:0.0796871766,((6:0.0456528405,8:0.0469089035):0.0211488205,10:0.0205680941):0.7206794489)
(5:0.0186321279,(6:0.1176771848,10:0.3537895322):0.0128617478,7:0.0309262802)
(3:0.0476688435,4:0.1000338904,(8:0.0271836494,10:0.0413104013):0.6193522460)
(2:0.1111968987,(3:0.0400177124,4:0.0361653397):0.0667783453,((6:0.0161482750,(8:0.0148644586,10:0.0157345689):0.0122411330):0.0330149943,7:0.1380611895):0.1805405256)
(2:0.2748186006,4:0.1625853503,(5:0.0657206462,7:0.0308117057):0.6301586306)
(2:0.5418662885,(5:0.0383652543,6:0.0458523647):0.1882666369,8:0.2739229546)
(2:0.1576827038,3:0.0971707086,(5:0.0336006158,6:0.0346681088):0.2025998726)
(2:0.1337071803,3:0.1114867065,(5:0.0690173952,6:0.0430665525):0.2718363826)
(3:0.2296200463,7:0.1830738247,(8:0.0222608617,10:0.0511477943):0.1000355766)
(3:0.6165386185,6:0.0034428039,(8:0.0304609395,10:0.0449122106):0.0212511566)
(5:0.0211018491,(6:0.0552651572,10:0.0369326847):0.2144029614,7:0.0325195563)
(5:0.0712733116,(6:0.0420939396,10:0.0268259516):0.3746429491,7:0.0371417226)
(3:0.4018722284,6:0.4814200237,(8:0.0397258000,10:0.0570228692):0.4059800005)
(3:0.0738990774,4:0.0463079387,(((5:0.0672243633,7:0.0395686083):0.2107526904,6:0.1250381539):0.0722920766,8:0.7038280003):0.1131387859)
(1:0.3350375084,(6:0.0247835147,10:0.0362895070):0.3612353380,8:0.5133885509)
(1:0.1791488015,(3:0.0732540637,4:0.0616976926):0.0628150387,((6:0.0292358600,10:0.0255012149):0.1381969049,7:0.1714895125):0.1897255525)
(1:0.1572433615,4:0.1904037324,(5:0.0363953850,(6:0.0381799029,7:0.0362804725):0.0179329351):0.5779929292)
(3:0.0045902783,4:0.1533160685,(6:0.0261609864,8:0.0381974297):0.4133383945)
(3:0.3067566320,(6:0.0344643142,8:0.0318736993):0.0048312986,10:0.0246245998)
(5:0.0256315766,((6:0.0317384821,10:0.0155952371):0.1118590943,(8:0.0346720165,9:0.0130354236):0.5796504444):0.1176217768,7:0.0221042112)
(3:0.0651589388,4:0.0446938933,(8:0.0135968115,10:0.0462604470):0.5202912929)
(3:1.3056134424,6:0.0000028075,(7:0.1307131363,10:0.5363734235):0.0294968304)
(3:0.4931968477,(6:0.0384221825,7:0.0291875418):0.1169389226,10:0.1278983275)
(3:0.1104205281,4:0.0233573447,(5:0.2034371066,6:0.1614178824):0.4978472732)
(3:0.7613609876,4:0.1358780491,(5:0.0314644499,7:0.0273285543):0.4463837921)
(3:0.1584862014,4:0.2156048780,(5:0.0283508312,7:0.0401519548):0.1889493845)
(3:0.0570369176,4:0.0553247794,(6:0.2675610183,10:0.0133847366):0.3033981311)
(3:0.1265869520,4:0.1215300321,((5:0.0019691418,7:0.0762633932):0.6014913673,10:0.2435337520):0.1702081785)
(3:0.2265812828,4:0.1614607809,((5:0.1363734616,((6:0.0411994595,8:0.0557014665):0.0151783706,10:0.0324087144):0.1965567396):0.1578153315,7:0.7536006346):0.2403975432)
(3:0.3116778745,(5:0.0330094780,7:0.0482353996):0.1453836760,(6:0.0400988438,10:0.0497435975):0.1712591810)
(3:0.0634233671,4:0.0320591279,(8:0.0176429043,10:0.0208055638):0.2200716411)
(3:0.4493050338,5:0.1986802191,(6:0.0509234003,10:0.0629016233):0.1272968308)
(3:0.1131758412,4:0.0505610953,((5:0.0581405402,7:0.0298607404):0.1230552441,((6:0.0447280820,10:0.0451041054):0.0100263953,8:0.0310631520):0.2873383108):0.4162953207)
(4:0.7035716830,5:0.0351231803,(6:0.0294205194,7:0.0391763497):0.0061838899)
(3:0.0204309033,4:0.1083666801,(6:0.0221665069,10:0.0432433187):0.5505670047)
(3:0.1066960111,4:0.0399865642,(5:0.0162917670,7:0.0474232161):0.6006690236)
(3:0.0848373243,4:0.0837274800,((5:0.0566281138,6:0.0447386885):0.0085772628,7:0.0316283906):0.7507914037)
(3:0.0427590245,4:0.0571676489,(5:0.4286299670,6:0.2162052559):0.2934396138)
(3:0.1054627110,4:0.2581788992,(5:0.0183573948,7:0.0323782937):0.3372426695)
(3:0.3278267904,4:0.0356155882,(5:0.0410392297,7:0.0482371639):0.4404875713)
(3:0.0628039993,4:0.0333253065,((5:0.5482619790,6:0.0000020181):0.0197512594,7:0.0261510777):0.4050861331)
(3:0.0018680517,4:0.1034104774,(6:0.0000020864,7:0.0675174343):0.6141312366)
(3:0.4920333102,(5:0.0325257671,7:0.0330950849):0.0040825655,6:0.0179712568)
(3:0.1309285045,4:0.0349580348,(5:0.3773386054,(6:0.0077473351,7:0.0566924915):0.1206885234):0.2680516794)
(3:0.0188544640,4:0.1431387992,(6:0.0399615363,7:0.0557000414):1.2251732812)
(3:0.0745635352,4:0.0791526630,((5:0.0442584165,7:0.0380559003):0.0122591956,6:0.0210756468):0.5964227518)
(3:0.4770029492,(5:0.0264296866,6:0.0357730325):0.0040231457,7:0.0259782809)
(3:1.2280251973,(5:0.0817811640,7:0.0378484488):0.3169892597,6:0.1728277030)
(4:0.3600885222,5:0.0385737758,(6:0.0386288973,7:0.0278242434):0.0069176303)
(3:0.0520825840,4:0.0749407085,((5:0.0310202902,7:0.0132093834):0.0310203461,6:0.3147862115):0.2514807081)
(3:0.2800897910,4:0.2855781442,(5:0.0618741792,6:0.0946424498):0.3407150951)
(3:0.0561721348,4:0.1005832332,(5:0.2110696082,7:0.1960939137):0.1375659610)
(3:0.2283011617,4:0.2557316208,(5:0.2236651857,(6:0.0483070106,7:0.0482415017):0.1898211837):0.4383432636)
(3:0.0506299883,4:0.0809601981,((5:0.0483521982,6:0.0321651070):0.0103085613,7:0.0242272814):1.0779890914)
(3:0.0360452963,4:0.0578245085,((5:0.0394487220,6:0.0195889034):0.1055993308,7:0.1352660769):0.3085050130)
(3:0.0309289025,4:0.0805748914,(7:0.2432480357,8:0.1469351714):0.4729615492)
(3:0.0643929054,4:0.0557814414,((((5:0.0248076465,6:0.0518145865):0.0150036532,7:0.0246345093):0.1658566472,8:0.2040935453):0.2183365370,10:0.8901237028):0.2307532879)
(3:0.0587852601,4:0.0746884347,((5:0.0333771193,(6:0.0237634645,7:0.0575884257):0.0042000962):0.1701189406,((8:0.0378362956,10:0.0377223917):0.0072897143,9:0.0223898501):0.1728984552):0.3868607092)
(4:0.4793325151,(5:0.0107300978,(6:0.0398792878,7:0.0226964739):0.0123068845):0.1084683319,8:0.2634287966)
(3:0.0499728182,4:0.0568357199,(5:0.0364739971,(6:0.0345842826,7:0.0356800984):0.0028041124):0.4992923720)
(3:1.0041485384,(8:0.0454035875,10:0.0386124203):0.0089384642,9:0.0374494570)
(4:0.6525511375,(5:0.0140141634,6:0.0342804345):0.0088496214,7:0.0085054844)
(3:0.2317246675,(5:0.0374049129,6:0.0287226149):0.0159692671,7:0.0659326659)
(5:0.0490612779,6:0.0429368315,(8:0.0617265055,10:0.0421690200):0.5139606822)
(3:0.0902708839,4:0.0369128401,(((5:0.0433052860,6:0.0467850020):0.0036949910,7:0.0441161791):0.2045581835,((8:0.0324696999,10:0.0438776785):0.0076184448,9:0.0373918763):0.1383776525):0.3570605030)
(3:0.8704716237,((5:0.0782481389,(6:0.0388157923,7:0.0876141274):0.0054128855):0.2927704858,9:0.0759443093):0.0338528108,8:0.0231545602)
(3:1.2730416912,8:0.0463844020,(9:0.0331305925,10:0.0463957933):0.0018555392)
(3:0.1976777404,(4:0.3404007489,(5:0.0450123567,6:0.0548771191):0.1862704721):0.4615243452,10:0.2418682681)
(4:0.6082694193,(5:0.0704564531,7:0.0237209038):0.2203822104,(9:0.0613994201,10:0.0173120920):0.2259348556)
(6:0.0595460114,7:0.0218671695,(9:0.0225351553,10:0.0283123466):0.2788075663)
(3:0.0552182393,4:0.0463509098,(((6:0.0377407731,7:0.0289647827):0.0910251697,(8:0.0305633860,9:0.0651648753):0.0975221395):0.0590388394,10:0.3099025016):0.1243684958)
(5:0.1977726519,(6:0.0393105990,7:0.0655278330):0.1483905210,10:0.1654004368)
(3:0.4298323428,(5:0.1375105951,7:0.0355286139):0.0190865206,10:0.8141860888)
(3:0.2113438733,(5:0.0317481955,7:0.0275392457):0.0794303644,(8:0.0285488161,10:0.0201764375):0.0898880013)
(3:0.4321504693,(8:0.0207317884,10:0.0432827866):0.0061794421,9:0.1315695395)
(3:0.5233915760,((5:0.0448882258,6:0.0600141013):0.3378350647,7:0.1352405019):0.0909384602,(9:0.0402775043,10:0.0377060133):0.1513290213)
(3:0.4188353243,5:0.0188601097,(6:0.0341901766,7:0.0369778096):0.0166385651)
(3:0.4552236526,(5:0.0362214994,6:0.0443780240):0.1278408830,8:0.1843917064)
(3:0.7876755045,(5:0.0377103867,7:0.0282258784):0.0083263694,6:0.0351296597)
(3:0.7395530760,(8:0.0661158984,10:0.0515152685):0.0102980398,9:0.0513076236)
(3:0.4260591209,(6:0.0239346945,9:0.0258967819):0.0973750351,8:0.1875241570)
(3:0.6769971474,(6:0.0504383997,7:0.0509334813):0.0000022270,9:0.0632747146)
(3:0.5594035975,6:0.0246370936,(7:0.0156301147,9:0.0301844475):0.0245136558)
(5:0.0208591965,(6:0.0370478434,7:0.0249468822):0.0211440396,10:0.3663147691)
(2:0.3031746374,(5:0.0272895530,(6:0.0282711121,7:0.0361179837):0.0000021426):0.0983319673,10:0.1438551837)
(3:0.0733490052,4:0.0832937605,((5:0.0718141497,(6:0.0613902375,7:0.0671148520):0.0159410557):0.1652180643,10:0.1976662750):0.5122712596)
(3:0.0708420102,4:0.0584578713,(6:0.2613553477,10:0.1880340977):0.4117321648)
(1:1.5360080944,(3:0.0581019012,4:0.0629531514):0.1972852768,6:0.3522386601)
(1:0.4615861775,(3:0.0708806290,4:0.1075133518):0.0778582126,(5:0.1240389352,6:0.0212361347):0.3779861921)
(1:0.0916345425,2:0.0444498158,(5:0.0437237721,6:0.0070032801):0.5727343270)
(1:0.0706972797,2:0.0810903533,(3:0.4423898074,((5:0.0392044519,7:0.0405590672):0.0295869584,6:0.0285992553):0.6027046272):0.2077153871)
(1:0.1280540096,(3:0.0357052996,4:0.0489001210):0.0790143035,((6:0.1401606871,7:0.0112100119):0.1267915459,8:0.1450548286):0.1605586855)
(1:0.0856288018,2:0.0871675020,(4:0.1487322519,(5:0.0217196075,(6:0.0386599386,7:0.0443775657):0.0118124743):0.4095077218):0.1430195922)
(1:0.1569285527,4:0.2000806928,(5:0.0436297553,7:0.0374591225):0.3636820351)
(1:0.1468044326,3:0.1603537924,(6:0.1859129798,8:0.1549587104):0.2866691923)
(1:0.0724334311,2:0.0698127077,(5:0.0540475191,6:0.6398662414):0.4423697866)
(1:0.5914527661,5:0.0226358342,(6:0.0769296569,7:0.0559435497):0.0262973570)
(3:0.0671646525,4:0.0524494711,((5:0.0076340488,6:0.0385139938):0.1719262200,10:0.2036812011):0.3332510293)
(3:0.1893574429,4:0.0702464700,(6:0.2695222601,10:0.2359930292):0.2310569053)
(1:0.4204870054,((5:0.0407226637,7:0.0420677827):0.0099419793,6:0.0357452857):0.1329937857,10:0.1734768925)
(1:0.0481892066,2:0.1114754960,((3:0.0437353712,4:0.0412216646):0.1940726314,(((5:0.0378368577,7:0.0537668318):0.0137686743,6:0.0127225595):0.0948293532,10:0.2295457101):0.5207364805):0.2105741824)
(1:0.0837290899,2:0.1009002748,(3:0.5685000465,10:0.4771464243):0.2581104731)
(5:0.8228793184,(6:0.0351228071,7:0.0576525745):0.2771398421,10:0.2923395969)
(1:0.0166607692,2:0.0567210981,(3:0.1265938226,4:0.0333410977):0.1106527260)
(3:0.0732208617,4:0.0588790607,((5:0.0451849060,7:0.0594807203):0.0135698154,6:0.0384599558):0.7341296495)
(1:0.0100199194,(2:0.0767107690,4:0.3938997814):0.1144997640,10:0.9696257329)
(1:0.0510637398,2:0.0946554148,(3:0.2496867249,6:0.4321682688):0.0951995889)
(1:0.0745608316,2:0.0767282868,(3:0.0582851642,4:0.2152424985):0.3091439054)
(3:0.0725963445,4:0.1001213812,(6:0.0217496331,7:0.0513846392):1.0938548323)
(1:0.0575478539,2:0.0679863526,(4:0.1920507267,(5:0.2035009575,(8:0.0458729044,10:0.0266801359):0.2000346382):0.2699204991):0.1128085277)
(1:0.0882188285,2:0.1057404532,((3:0.0680806111,4:0.0493955201):0.1479881168,((5:0.0542085401,6:0.0296545144):0.1210876531,(8:0.0261692716,10:0.0780941286):0.2370312038):0.3321700852):0.1295346212)
(2:0.1293627662,3:0.1575938068,((4:0.4671757177,9:0.4789336021):0.4674206873,(5:0.2247335301,(8:0.0624557394,10:0.0424244111):0.1680691065):0.2598536935):0.3478415984)
(2:0.5989115972,(5:0.0224571644,6:0.0906075400):0.0182137964,(8:0.0509280653,10:0.0230290518):0.1220140934)
(1:0.0927516696,2:0.0570856476,((5:0.0461299264,6:0.0278134112):0.0807962524,10:0.2222410828):0.3290732270)
(1:0.0872421841,2:0.3012403723,(4:0.5768449839,((5:0.0500453621,6:0.0372196299):0.1544197170,8:0.2341366841):0.2428597576):0.3439541790)
(1:0.0660474028,2:0.0942398399,(4:0.2350376397,(5:0.0384508137,6:0.0427585839):0.5856298416):0.1679017521)
(1:0.3974391225,(4:0.4841769951,9:0.3248642894):0.2841980802,(6:0.2305681225,8:0.2197372118):0.1789241649)
(1:0.0314816291,2:0.1163128640,((5:0.1306798541,6:0.0589730902):0.2424134633,9:0.5248099271):0.2555754684)
(1:0.0666893933,2:0.0699908044,(5:0.0546243167,6:0.0206376947):0.5447554410)
(1:0.0812770535,2:0.1149185851,(5:0.1519678634,6:0.0000027103):0.8078297961)
(1:0.2236453140,4:0.3175264695,((5:0.0042866134,6:0.1037400903):0.1761865576,10:0.3275060898):0.7575857100)
(3:0.9482690872,8:0.0294107253,(9:0.0359974733,10:0.0400915785):0.0086716088)
(3:0.0494811663,4:0.0794319194,(6:0.4606809046,(8:0.0396704096,9:0.0187670252):0.2095249088):0.2850735021)
(5:0.0371636113,6:0.0275711969,(8:0.0898060254,9:0.0183679679):0.3067520420)
(3:0.4418258185,5:0.1128199849,(9:0.0094810181,10:0.1169859372):0.1807197350)
(3:0.0640209176,4:0.0425878390,(6:0.2946629260,(8:0.0327957254,10:0.0328644840):0.2277502407):0.1244459310)
(3:0.0250597173,4:0.0291016746,(5:0.0045836747,6:0.2930239444):0.1830220106)
(3:0.0660216915,4:0.0670732131,(5:0.0358091562,6:0.0136696168):0.4950613495)
(3:0.1281829963,4:0.2513422671,((6:0.0259597706,7:0.0416571101):0.1287663366,(8:0.0497172538,10:0.0527097629):0.2086661307):0.2947555035)
(3:0.0212597638,4:0.1381491277,(6:0.1648983095,7:0.1481967828):0.1289666067)
(1:0.1759988974,3:0.3413707615,(8:0.0558863600,10:0.0396480428):0.3215051510)
(3:0.0617706706,4:0.1801942120,((5:0.0592145042,6:0.0407400882):0.0175945053,7:0.0097173901):0.8704529808)
(1:0.0242872860,2:0.0665951593,(6:0.0000029988,7:0.0537874053):0.5091986966)
(3:0.0402223375,4:0.0599019243,(5:0.0432574545,7:0.0136845090):0.6126171902)
(3:0.5133397227,(5:0.0741176869,7:0.0198063884):0.0186237151,6:0.0117433052)
(1:0.0641956718,2:0.0612783812,(4:0.4968782445,(5:0.1390890899,6:0.0090169978):0.4827045989):0.0985209922)
(1:0.0832852398,2:0.0713977598,(5:0.0512662642,7:0.0405673757):0.5855251031)
(2:0.1252061883,(3:0.0539217819,4:0.0705851100):0.1278977324,((5:0.0276604718,(6:0.0285110002,7:0.0285637561):0.0017861291):0.1338694282,10:0.2164082027):0.3707189194)
(1:0.6753238682,6:0.3028215099,(7:0.3430037438,10:0.2457527580):0.0672379540)
(1:0.5012220511,6:0.0915512348,(7:0.1668596138,10:0.3042470742):0.0643107825)
(1:0.5482780111,5:0.1400346793,((6:0.0250120431,7:0.1098776556):0.1134116870,10:0.2652109822):0.0454736582)
(1:0.3456541114,2:0.1002921211,((5:0.0291545067,6:0.2415140569):0.0201361863,7:0.0412977229):0.5676356233)
(1:0.0465154428,2:0.1194778741,(7:0.1784253269,8:0.2045219913):0.7391088114)
(6:0.1829708563,8:0.0197068771,(9:0.0150688483,10:0.0244730926):0.0047929542)
(3:0.5377407834,(5:0.0254792366,7:0.0288839768):0.0692712045,6:0.0825018605)
(6:0.3723268712,8:0.0256598543,(9:0.0677838487,10:0.2262966055):0.0001404872)
(4:0.3975758091,(8:0.0696303148,10:0.0455143838):0.0191170498,9:0.0335692537)
(3:0.0295962067,4:0.0759328932,((8:0.0363341795,9:0.0321039786):0.0179448755,10:0.0077729964):0.4964221592)
(3:0.0621062024,4:0.0429244089,((6:0.0474910266,7:0.0279152570):0.1238342562,10:0.1470383969):0.3164710688)
(2:0.3008853403,(3:0.0494881237,4:0.1759079185):0.2353055419,(7:0.2581026296,(8:0.0790883991,(9:0.1766748843,10:0.0662695431):0.0253579881):0.2747127762):0.4485797480)
(2:0.1766289041,(3:0.0691139553,4:0.0760713547):0.0908434421,((5:0.0141651266,(6:0.0729910423,7:0.0529365409):0.0467911887):0.2259085990,10:0.5456122013):0.2458928000)
(2:0.2483454291,3:0.2275545831,(((6:0.0386564385,7:0.0444231356):0.2576702665,(8:0.0646516445,9:0.1503330437):0.2250631667):0.1788612875,10:0.6249423145):0.4363199182)
(4:0.4684923718,((5:0.0000028406,6:0.0614288053):0.1571815375,(8:0.0467019150,9:0.0265295394):0.3270992105):0.2319487102,10:0.3580541080)
(2:0.3248557318,(3:0.0561413167,4:0.0659647015):0.2338275675,((((5:0.0467858202,7:0.0459802406):0.0087955375,6:0.0181812006):0.2193788120,(8:0.0521456768,9:0.0578617653):0.1206518999):0.2036526575,10:0.8031545276):0.2974639826)
(2:0.3109703940,6:0.1748326840,(8:0.0196601154,10:0.0315084909):0.1189932259)
(2:0.6464362242,8:0.0235229502,(9:0.0336811129,10:0.0301464384):0.0071897627)
(4:0.3969530605,((5:0.0663321197,7:0.0277027085):0.0096647716,6:0.0245252755):0.1520216763,(8:0.0317052962,10:0.0342533293):0.1529858337)
(2:0.0598669380,(3:0.0224228519,4:0.0921949415):0.0438533964,(8:0.0194297929,(9:0.0247158608,10:0.0261280119):0.0098103812):0.1497432581)
(4:0.6615204304,6:0.3116671792,(8:0.0426805079,10:0.0378635363):0.2065032379)
(5:0.0280186111,6:0.1187218428,(8:0.0329410437,10:0.0349226161):0.2656499407)
(3:0.1133528379,4:0.1425579119,(5:0.1658367642,7:0.1424582206):0.1981454769)
(3:0.1665763719,4:0.1669244762,(5:0.1394383020,(8:0.0854876697,10:0.0270325192):0.2303286017):0.1897399090)
(3:0.0622260721,4:0.0962001597,(8:0.0649946388,9:0.0314221179):0.6540191365)
(2:0.1117454923,3:0.1640009567,((8:0.0267981823,9:0.0469099224):0.0253147864,10:0.2256515609):0.2232029265)
(2:0.1445550832,(3:0.1343782168,(6:0.0227748657,7:0.0319848433):0.3269710733):0.0439649628,(4:0.1462173706,(9:0.1481105182,10:0.1969786717):0.2027051524):1.1378292966)
(2:0.6086539730,(8:0.0288673107,9:0.0590546205):0.0108221861,10:0.0344269219)
(2:0.4882368579,(4:0.5182143304,(6:0.3091568895,7:0.1831057157):0.2293039777):0.0944317093,8:0.3368643462)
(2:0.2955770570,3:0.1220292422,(8:0.0502312199,10:0.0109090034):0.8054336523)
(2:0.1693340993,(3:0.0880723602,4:0.0757335676):0.1413734841,10:0.4370357504)
(2:0.1662352656,(3:0.1325456001,(5:0.0026806960,6:0.0736313120):0.6598709409):0.1521407921,8:0.4554184805)
(2:0.1686590010,3:0.3608750435,(8:0.0242444606,10:0.0210122713):0.3214660348)
(2:0.2967561234,(3:0.0807585471,4:0.0895811661):0.1819261896,(8:0.0777917223,10:0.0360511157):0.4975957460)
(5:0.0149663397,(6:0.0404626304,10:0.4412553595):0.0125003440,7:0.0488182886)
(5:0.0726489000,(6:0.0372830791,(8:0.0728128222,10:0.1668744573):0.4758785153):0.0330074866,7:0.0739835967)
(6:0.1069457677,7:0.0242479651,(8:0.0474965809,10:0.0620276867):0.6791972231)
(3:0.0759672203,4:0.0653923764,(6:0.0493484746,7:0.0514011722):0.5582762356)
(3:0.1147960672,4:0.1201677920,(5:0.0623614083,7:0.0408211600):0.7610526160)
(3:0.0403798273,4:0.0750199763,((5:0.0363683539,7:0.0368401812):0.0329047842,6:0.0580471850):0.2285311009)
(3:0.7493331294,(5:0.0271621012,6:0.0594564622):0.2180516120,8:0.2238237106)
(3:0.7680946271,(5:0.0539540265,6:0.0354838315):0.2761811190,8:0.1510928771)
(3:0.4782283213,(5:0.0328721026,7:0.0235712784):0.0054960623,6:0.0218370341)
(4:0.4356988755,5:0.0188257628,(6:0.0221418063,7:0.0292131595):0.0098684474)
(4:1.0323263123,(5:0.0328657587,6:0.0376669426):0.0302619568,7:0.0158749530)
(4:0.2626874896,5:0.0213878372,(6:0.0274767587,7:0.0156683242):0.0126853242)
(1:0.0578537010,2:0.0606616689,((3:0.0689422980,4:0.1017889395):0.1953039297,6:0.3599359653):0.1160734802)
(1:0.0790974539,2:0.0895313748,(4:0.2652324711,(5:0.1184770900,6:0.0416039099):0.5353998869):0.1034029142)
(1:1.7456321671,((2:0.1500287499,(3:0.0655721038,4:0.0489392196):0.0954989895):0.1109653872,10:0.8172726406):0.0212126678,(5:0.2307000563,8:0.1854938073):0.1298802092)
(1:1.0612588707,(5:0.0214371567,8:0.4104250315):0.0479336392,7:0.0000021504)
(2:0.1661270891,(3:0.0204592167,4:0.0773044723):0.0833363861,(8:0.0674870582,10:0.0105563354):0.2527259230)
(3:0.0126965694,4:0.0825191706,(8:0.0282967996,10:0.0289514096):0.3577846695)
(1:0.7553411551,2:0.2478368692,(6:0.2407551255,7:0.2660961565):0.2047272567)
(1:0.1567723929,3:0.1333768654,((5:0.0768775981,6:0.2544608321):0.1120868078,7:0.1636303647):0.2888871258)
(3:0.1117646220,4:0.0619195934,(6:0.0491790651,7:0.0194076119):0.7200556871)
(1:0.1138639691,2:0.0601020246,(3:0.2731541724,(5:0.0428918624,(6:0.0568741751,7:0.0514857416):0.0094444910):0.6198501714):0.1165586249)
(1:0.0604995254,2:0.0431476675,((5:0.0272045053,6:0.1653816534):0.0120049210,7:0.0229880564):0.3463666863)
(1:0.0671935372,2:0.0586512364,((3:0.0540473671,4:0.0449501519):0.1163937874,(5:0.0134367070,(6:0.0227775216,7:0.0330408359):0.0159006707):0.6901554695):0.1651717713)
(1:0.0281608973,2:0.0455646990,(3:0.0589787717,(5:0.0039893232,(6:0.0311058389,7:0.0194707243):0.0140772347):0.2654281528):0.1412783929)
(1:0.0935086824,(3:0.1293828414,4:0.1038913360):0.1014189058,6:0.4158899369)
(1:0.0899570804,2:0.0433390744,(3:0.0540885568,4:0.0725317767):0.1877704473)
(1:0.1001795121,3:0.1303083961,(5:0.0234612885,(6:0.0326525917,7:0.0153715459):0.0138154184):0.2854264828)
(1:0.2676921505,5:0.0205931030,(6:0.0239040488,7:0.0266334621):0.0174915190)
(1:0.0807400312,2:0.1118010980,(5:0.0466570033,(6:0.0647192038,7:0.0536168990):0.0222671163):0.8623710357)
(2:0.1524580115,3:0.1445940640,(5:0.0222200906,(6:0.0300997269,7:0.0336219717):0.0084850667):0.4001579502)
(1:0.2220977085,3:0.3624983640,(6:0.0224542414,7:0.0289646624):0.2126243919)
(1:0.2720302742,4:0.1787043298,(6:0.0235290474,7:0.0655708510):0.9571222861)
(2:0.1866517325,3:0.1910057720,(5:0.0139765679,6:0.0430506462):0.4951496824)
(1:0.1863775076,(3:0.0712359705,4:0.0635560875):0.1429320359,5:0.8514609439)
(1:0.3097461584,(2:0.1089014125,4:0.2367122843):0.2783231378,5:0.7215325102)
(1:0.1436193058,2:0.0263173978,(5:0.0517057634,6:0.0745497815):0.4535162153)
(2:0.1957289651,(3:0.4553274884,8:0.4748460444):0.0846732013,4:0.3329527245)
(2:0.2642888507,(8:0.0291664334,9:0.0213235363):0.0298620175,10:0.0901713345)
(4:0.6707544759,(8:0.0375658455,10:0.0292368989):0.0046045894,9:0.0251487842)
(5:0.4119943925,(8:0.0359739374,9:0.0362765396):0.0228451200,10:0.0292250645)
(2:0.0618646449,(3:0.0312489750,4:0.0224219105):0.0609925564,(5:0.1285824076,(8:0.0233704954,10:0.0129665284):0.0758915781):0.0705376326)
(3:0.0232282226,4:0.0915549936,((6:0.0293640931,7:0.0152488109):0.1139623320,8:0.1839705860):0.3410108487)
(2:0.1825139735,(3:0.0615322221,4:0.0397899733):0.1093729592,((5:0.0319394974,(6:0.0316110588,7:0.0546065438):0.0057369604):0.1183983608,((8:0.3583910396,9:0.1603513253):0.1267156135,10:0.2270734200):0.0737621366):0.2307132576)
(2:0.2324899408,(5:0.0461261862,7:0.0300788553):0.0070584575,6:0.0155768481)
(3:0.0754496484,4:0.0663145893,((5:0.0199066928,6:0.0204870165):0.0016446871,7:0.0189293920):0.1805873759)
(5:0.0263439840,6:0.0099555232,(8:0.0037595528,(9:0.0251674272,10:0.0184568174):0.0146875747):0.1515581911)
(2:0.1665129884,(3:0.0565237971,4:0.0729237637):0.0906373810,(5:0.5768994165,(6:0.0665816950,7:0.0433203058):0.1466703173):0.1584613082)
(1:0.1464382632,(3:0.1033595229,4:0.0290297599):0.0722259882,((5:0.0449911860,(6:0.0403883190,7:0.0413368522):0.0088536838):0.2317996518,((8:0.0301699470,9:0.0421621115):0.0054647389,10:0.0149651718):0.1462845979):0.3848107110)
(1:0.0799501807,2:0.0370191937,(8:0.0086910987,(9:0.0339532171,10:0.0332429613):0.0060993483):0.5114134831)
(3:0.0605499944,4:0.0180909332,(5:0.0208768252,6:0.0255970884):0.3981998214)
(1:0.0720898206,2:0.0618968431,((3:0.0601241367,4:0.0483668518):0.0805074494,(((5:0.0411281330,6:0.0497740824):0.0064743434,7:0.0302669724):0.1413240976,(8:0.0466286341,9:0.0343656075):0.1689076702):0.3842776334):0.1289965824)
(1:0.0759204708,2:0.0914188156,(4:0.2219232386,((5:0.0258847026,6:0.0476008001):0.1565038311,(8:0.0496599585,10:0.0248388674):0.1429047625):0.3717011274):0.1045167380)
(4:0.6771477752,(5:0.0279301053,6:0.0235030161):0.0171987601,7:0.0266834433)
(1:0.0651511849,2:0.0693970997,(8:0.0250058034,10:0.0507983078):0.4568587367)
(6:0.0215183711,7:0.0224088715,((8:0.0236890062,10:0.0548409785):0.0016923619,9:0.0212099401):0.1494674119)
(5:0.0458940918,7:0.0511029568,(8:0.0382016356,10:0.0359016300):0.0955172460)
(3:0.7896910706,(5:0.0410299757,6:0.0543141827):0.0169574042,7:0.0176465349)
(1:0.0470886363,2:0.1011868340,((3:0.0409480685,4:0.0552433463):0.0484124419,((5:0.0394841786,6:0.0246432975):0.1586293627,7:0.3715174121):0.3211466340):0.0841143415)
(2:0.2820533256,(5:0.0292856665,7:0.0192373602):0.0128444152,6:0.0349990971)
(1:0.0375404117,2:0.0725317682,(3:0.5470558951,(5:0.0300711224,7:0.0232066907):0.3695714211):0.0716545010)
(3:0.0269331419,4:0.0548686918,((5:0.0243282182,7:0.0286255208):0.1447015514,6:0.1389664407):0.3805166248)
(1:0.0246640229,2:0.1056046430,(5:0.0820162824,7:0.0018841840):0.8229510418)
(1:0.1140669280,(3:0.0629836351,4:0.0633051976):0.0833724509,((5:0.0206085817,7:0.0191646700):0.0050024215,6:0.0160339364):0.2377802556)
(1:0.2300619851,5:0.4154701922,(6:0.0528072534,7:0.3875805817):0.1659878251)
(3:0.8276989650,(5:0.0285560468,6:0.0404871997):0.3354178767,7:0.1330847071)
(1:0.0796705333,2:0.0679342679,((5:0.0493814282,6:0.0418404493):0.0119166783,7:0.0257057208):0.6345516980)
(1:0.0450496194,2:0.0962948850,(6:0.0584109073,7:0.0257979471):0.5729325161)
(1:0.0758034487,2:0.0247689091,(9:0.0499466477,10:0.0276337150):0.3732946078)
(1:0.0875701019,2:0.0534805164,((8:0.0513283434,10:0.0659262765):0.0216634217,9:0.0302628352):0.5474439358)
(1:0.0492779834,2:0.1227459659,(3:0.1827947887,((5:0.0294709586,6:0.0287159527):0.0115624631,7:0.0290622329):0.3795995655):0.1371667828)
(1:0.0835241684,2:0.0596069073,(((5:0.0400371461,6:0.0316181585):0.0078108732,7:0.0383432672):0.1434079664,(8:0.0453816837,(9:0.0487491358,10:0.0432629749):0.0044893357):0.1769270219):0.4166376758)
(3:0.4106354309,(5:0.0203090396,6:0.0288821974):0.0025559492,7:0.0168069095)
(1:0.1688647050,((3:0.2074669812,(8:0.0108973467,10:0.0476010512):0.5905115195):0.3088140894,((5:0.1152043561,6:0.0345548076):0.0318333081,7:0.0000026092):0.5757353980):0.5089543448,4:0.2317815168)
(1:0.2774102807,(3:0.0544141617,4:0.0701353757):0.1081174699,(9:0.0486086751,10:0.0247277333):0.5988734170)
(1:0.4784538887,(3:0.1589133070,4:0.1815841301):0.1446620645,((5:0.0525112859,7:0.0499150783):0.2680454215,(8:0.0486139192,9:0.0247288451):0.1266210780):0.2436287256)
(3:0.0718931880,4:0.1198822347,((5:0.0167282926,(6:0.0550441834,7:0.0497779261):0.0152373935):0.2534431535,(8:0.1092662327,9:0.0222726462):0.1332568727):0.4989446605)
(1:0.0404245845,2:0.0693304989,(6:0.0375217068,7:0.0415313488):0.5839189007)
(1:0.0430191312,2:0.0391604731,((3:0.0338388912,4:0.0397336114):0.0450064858,(8:0.0359082891,(9:0.0235335287,10:0.0313986884):0.0048162992):0.2995190332):0.0831029970)
(1:0.1923484715,(3:0.0553857174,4:0.0814451817):0.1182991655,(6:0.0350104523,7:0.0308757936):0.4727903113)
(1:0.2356583436,3:0.1550088672,(((5:0.0297808755,6:0.0284093981):0.1356015887,10:0.1577586493):0.0997463231,8:0.2136830072):0.2387316652)
(6:0.1134997328,7:0.0336253609,(8:0.0214444075,9:0.0318305250):0.1676041092)
(5:0.0776154235,6:0.0213524136,(8:0.0240092615,(9:0.0376635735,10:0.0311000011):0.0059399337):0.2431747395)
(1:0.1273414827,(3:0.0503384321,4:0.0715542325):0.1431798188,(9:0.0470498209,10:0.0657780154):0.7279352272)
(5:0.0613928502,6:0.0350078531,(8:0.1763033516,9:0.1909906262):0.3361833765)
(1:0.0450374758,2:0.0441199718,(3:0.1746478698,((5:0.0352535916,6:0.0262270281):0.2040639229,(8:0.0418922211,9:0.0232282193):0.1140361354):0.1986503243):0.0575067629)
(1:0.4005483661,(5:0.0336177165,7:0.0198281894):0.1219334690,9:0.2248965596)
(1:0.6834869899,(5:0.0317572413,7:0.0339748965):0.0958808766,10:0.4745451863)
(1:0.1738340939,4:0.1178730002,((5:0.0156855048,6:0.3578870265):0.0139005997,7:0.0309638077):0.2847807540)
(1:0.3724299372,(5:0.0919338281,6:0.0198287156):0.0107338966,7:0.0263067980)
(1:0.0825381939,2:0.0411728944,(4:0.3208361417,(5:0.0337619767,7:0.0715121872):0.5223569938):0.2639603413)
(1:0.3486136239,(3:0.0559854320,4:0.0716490248):0.1175093988,(5:0.0631185828,7:0.0328894488):0.4587304538)
(1:0.0373954084,2:0.0492681401,(3:0.2157593165,(((5:0.0312257891,7:0.0371840731):0.0011031515,6:0.0281984248):0.0948279385,8:0.1294892286):0.1620530235):0.0536390207)
(1:0.2690546191,3:0.1331994901,(4:0.4954624284,6:0.2463266473):0.2388652823)
(1:0.0665948850,2:0.0528034005,((3:0.0439444420,4:0.0462940643):0.0748242978,((5:0.0251456659,7:0.0189675633):0.1971588694,(8:0.0197899906,9:0.0325905628):0.2010532604):0.2112241627):0.1045685252)
(1:0.0338393617,2:0.0263973597,((5:0.0165082990,6:0.0238154510):0.0747490424,8:0.0834950087):0.1095191500)
(6:0.6158497702,7:0.3979429211,(8:0.2033618889,10:0.2118169426):0.2706553850)
(1:0.0358960443,2:0.0736729296,(8:0.0086233768,9:0.0686567140):0.8226337591)
(5:0.0850054412,6:0.0899848912,(8:0.4462531355,10:0.3588296919):0.1070307693)
(1:0.3954905550,((6:0.1664412843,10:0.7132961813):0.2082654989,8:0.3598022202):0.0406505572,7:0.5247108118)
(2:0.2168678600,(3:0.0437925796,4:0.0749035227):0.2865531281,(6:0.0404212910,7:0.0332174172):0.2070938010)
(1:0.1256875989,(3:0.4416139883,4:0.0206861076):0.1194755378,((5:0.0261826628,6:0.0313283165):0.1203332258,(8:0.0171209299,(9:0.0311903400,10:0.0257103750):0.0065640806):0.1021091375):0.1681468632)
(1:0.0459339361,2:0.0877634291,(3:0.1657202177,(4:0.7216155131,((5:0.0404438851,(6:0.0369178761,7:0.0428929562):0.0186689535):0.0691892930,9:0.4025263100):0.1915823678):0.2013276448):0.1117150006)
(1:0.0476656899,2:0.0893335379,(4:0.5112954194,((5:0.0277132925,(6:0.0323347513,7:0.0477838288):0.0024378923):0.1188254316,(8:0.0485640672,9:0.0313036613):0.1455003106):0.1216116723):0.2282014422)
(1:0.0775184386,2:0.0228482488,(5:0.0827092943,6:0.0158934406):0.5778420366)
(2:0.1458239815,3:0.1799168727,((6:0.0509682939,7:0.0835398168):0.1605727575,(8:0.0322852840,9:0.0246277155):0.1103094859):0.2987168614)
(1:0.0513933964,2:0.0382659520,((3:0.0979842797,4:0.0493103256):0.1086326299,(((5:0.0217754103,7:0.0264713839):0.0022789399,6:0.0252308788):0.0884582645,(8:0.0235501959,9:0.0264074792):0.1262285965):0.2031235449):0.0979470158)
(1:0.0442387983,2:0.0396191514,((3:0.0539798243,4:0.0501537707):0.0561409634,((5:0.0173129790,6:0.0179866705):0.0015829998,7:0.0115473952):0.2365607047):0.0660447315)
(1:0.0515099627,2:0.0762955030,(8:0.0318219180,9:0.0364788655):0.6071822129)
(1:0.0207868046,2:0.0601126429,(8:0.0487161236,10:0.0472181946):0.3584396968)
(2:0.5912378725,(5:0.0351235732,7:0.0320737665):0.1328247192,(8:0.0399579085,10:0.0429639654):0.1835420456)
(1:0.0560853035,2:0.0381244033,((5:0.0140669494,(6:0.0502250258,7:0.0197347063):0.0028223940):0.0836205913,((8:0.0190671072,10:0.0288800485):0.0074170159,9:0.0100412458):0.0709932061):0.1844921328)
(1:0.0481494335,2:0.0700145750,((8:0.0345427023,10:0.0656130757):0.0147572685,9:0.0261187034):0.3849958799)
(1:0.1222367362,2:0.0366098400,(5:0.0113428295,7:0.0226610022):0.1683045614)
(1:0.9375108426,(8:0.0161241881,9:0.0293898561):0.0183342469,10:0.0103448988)
(5:0.0989962219,7:0.0184344714,(9:0.0253961555,10:0.0403888815):0.2755447893)
(1:0.0755855691,2:0.1189461311,(3:0.3062645275,((8:0.0378004900,9:0.0520546302):0.0051067715,10:0.0335735939):0.6022416953):0.1036281799)
(2:0.2291275183,(3:0.0724933489,4:0.0484009584):0.0869528657,((5:0.0211939423,7:0.1369027621):0.0113914905,6:0.0367887054):0.3318135506)
(1:0.2314342026,(3:0.0944611544,4:0.0999853299):0.1189254273,(((5:0.0265924312,6:0.0361397501):0.0108071379,7:0.0381707304):0.1565557227,10:0.1948807342):0.3678634409)
(1:0.4662537553,(5:0.0245630814,6:0.1763906683):0.0020294263,7:0.0232240663)
(2:0.2334546734,(3:0.0591441682,4:0.0846383024):0.0814070655,(5:0.0175525779,(6:0.0585134109,7:0.0346471202):0.0111816547):0.4234874418)
(3:0.1531206185,4:0.0000023129,((5:0.0771150072,7:0.0532555706):0.0294626150,6:0.0090216646):1.5566385872)
(1:0.0817488138,2:0.2720924771,((5:0.0251558481,7:0.0276944102):0.0075672966,6:0.0219167474):0.3257357026)
(1:0.1560244269,(3:0.0608787910,4:0.0436771455):0.0802498111,((5:0.0242235605,7:0.0608061611):0.0079105909,6:0.0144656696):0.2932625512)
(1:0.1702505606,(3:0.0556476117,4:0.0633910170):0.0619609790,((5:0.0306019580,7:0.0475703424):0.1314336321,6:0.2165496035):0.4258264619)
(3:0.0895276801,4:0.1228162235,(5:0.0227908343,(6:0.0279238948,7:0.0224812557):0.0129107945):0.3058817308)
(1:0.0560416130,2:0.0766830717,(5:0.0000023438,7:0.0981888131):0.5828079267)
(3:0.0356876986,4:0.0903893800,(5:0.0311152339,7:0.0371466711):0.5840603807)
(3:1.0211490592,5:0.0219644154,(6:0.0402933615,7:0.0617889750):0.0063138823)
(1:0.0306805782,2:0.0504286713,(8:0.0332444297,9:0.0260949207):0.3275946515)
(2:0.1412334465,(3:0.0587929113,4:0.0445381515):0.1213650495,(((5:0.0209782870,6:0.0243967408):0.0045017430,7:0.0171398712):0.1208282143,((8:0.0260850100,9:0.0298261276):0.0052627814,10:0.0241615318):0.1390973603):0.3467451533)
(3:0.0712279474,4:0.0610636158,((5:0.0416353183,7:0.0294093691):0.1377609305,(9:0.0376869286,10:0.0401015283):0.2165299958):0.7177532315)
(5:0.1522973671,6:0.0430954257,(7:0.0283433112,((8:0.0694424729,9:0.0887900706):0.0069134114,10:0.0436813721):0.2967702431):0.0109927265)
(1:0.1711481032,3:0.1584469921,(4:0.2484992508,((5:0.0290640180,6:0.0491686020):0.1678271245,(8:0.0320904293,10:0.0203662778):0.2230107872):0.0833102382):0.0791863238)
(1:0.6888989928,(5:0.0958745537,7:0.0266137855):0.1886692965,((8:0.1129595063,9:0.0329290258):0.0131425471,10:0.0304334711):0.0906439826)
(4:0.5067308237,(5:0.0220491829,(6:0.0258039542,7:0.0253267263):0.0019659234):0.1326365237,(8:0.0354377881,(9:0.0797944993,10:0.0222523332):0.0054438066):0.0964566318)
(6:0.0308655347,7:0.0360360588,(8:0.0907055666,(9:0.0160093879,10:0.1122061505):0.0132647247):0.3586203950)
(1:0.5779437689,(5:0.0343739409,(6:0.0403684908,7:0.0259499849):0.0073521906):0.1999838018,(9:0.0384775705,10:0.0482132814):0.1478796993)
(1:0.0418843041,2:0.0457231840,(9:0.0125928186,10:0.0404623679):0.3146903234)
(1:0.1356018992,4:0.1856058762,(6:0.0315640765,7:0.0270570185):0.4696888588)
(1:0.0707847230,2:0.0645242413,(4:0.1778378979,((5:0.0241795101,6:0.1153708496):0.1191055235,(8:0.0292562306,9:0.0550223549):0.1569974645):0.4519079018):0.1015177010)
(5:0.0410266122,(6:0.0260964958,(8:0.0492072473,10:0.0263598094):0.5024864902):0.0108094922,7:0.0306754373)
(2:0.2936676065,(3:0.0718795741,4:0.0605651351):0.0977803334,((5:0.0223861726,7:0.0303168161):0.1801371387,(8:0.0256937113,10:0.0296795979):0.0978867157):0.3528241710)
(1:0.0845541780,2:0.0345697705,((3:0.0626504590,4:0.0916161718):0.0943028998,(((5:0.0332698989,6:0.0419681722):0.0070994640,7:0.0215378302):0.1356818034,10:0.2030815256):0.3549491338):0.1241728614)
(1:0.0458011518,2:0.0455179054,(8:0.0565245259,10:0.0183300347):0.3680205103)
(1:0.4759167602,2:0.0455729591,(3:0.1537832737,5:0.3083095132):0.0769187977)
(3:0.5601851546,((5:0.0445438465,6:0.0303054600):0.0063082189,7:0.0256877842):0.1100039804,10:0.3613065514)
(1:0.0699764052,2:0.0684141732,(((5:0.0350982299,7:0.0611600663):0.0018096419,6:0.0380962892):0.1583854527,(8:0.0253124066,(9:0.0368526635,10:0.1356201931):0.0130514105):0.2006066324):0.3743003480)
(3:0.0582513044,4:0.0739291494,(6:0.0306066182,7:0.0268118123):0.6228322974)
(5:0.0188421089,6:0.0334522633,(8:0.0349046505,9:0.0268435750):0.1830137012)
(5:0.1181624433,6:0.0581933611,(8:0.0233723113,10:0.0321266635):0.1871832394)
(5:0.0374888222,6:0.0474251428,(8:0.0433453577,9:0.0467725783):0.3887874396)
(7:0.6459226731,8:0.0431188104,(9:0.0688234903,10:0.0434270206):0.0080130426)
(5:0.0723183810,6:0.0327191660,(8:0.0440664807,(9:0.0540981743,10:0.0389276825):0.0023891610):0.4669524166)
(2:0.5119229691,5:0.2214286586,(8:0.0674552660,10:0.0514689659):0.1825235467)
(3:0.9838265243,(5:0.0336317927,6:0.0490943435):0.1739468640,(8:0.0243041888,(9:0.0368380704,10:0.0304345539):0.0111327921):0.1511559065)
(4:1.0500025643,(8:0.0359995382,9:0.0339293190):0.0028295524,10:0.0703497092)
(6:0.0478212581,7:0.0347979147,(8:0.0522539460,9:0.0362417593):0.4387667912)
(3:0.0404047805,4:0.0544781986,(7:0.1607315774,(8:0.0472375356,9:0.0196974654):0.0994436093):0.2672474561)
(2:0.2358636151,3:0.1377788698,((5:0.1635566353,7:0.0086428096):0.3513211162,(9:0.0715600329,10:0.0275801048):0.3370334761):0.2834506750)
(3:0.2748470320,(8:0.0971657417,9:0.0244515314):0.0099796344,10:0.0212533550)
(2:0.2273802862,3:0.1539707505,(5:0.0438742929,6:0.0263196778):0.5081286473)
(2:0.4632623840,(5:0.0287561765,(6:0.0245980170,7:0.0355430436):0.0042029302):0.1227457198,((8:0.0531935405,10:0.0435817892):0.0036953470,9:0.0483291054):0.1744054706)
(3:0.0607690126,4:0.0591410303,(5:0.0168422977,(6:0.0289711695,7:0.0370056616):0.0087053109):0.3944743488)
(3:0.4876950990,8:0.0154691346,(9:0.0268922524,10:0.0183691131):0.0089564084)
(1:0.3377222997,(3:0.4074563908,((5:0.0231079621,(6:0.0603565988,7:0.0756103385):0.0118995802):0.2959155166,(8:0.1107248866,9:0.2228776599):0.3225769592):0.4232536355):0.1327230631,4:0.2543585766)
(3:0.1624442132,6:0.1223221724,(8:0.0226447353,10:0.0461876104):0.1874711336)
(3:0.6447769325,((5:0.0362697190,6:0.0357820320):0.0140373060,7:0.0462711486):0.1536351493,(9:0.0317402171,10:0.0550456804):0.1985095855)
(4:0.6579066566,(6:0.0379968018,7:0.0248971731):0.1114161724,((8:0.0318807092,9:0.0388892341):0.0040853552,10:0.0321939177):0.2002009177)
(1:0.3562336370,(5:0.0292065077,6:0.1470939499):0.0082157591,7:0.0252153859)
(1:0.5270176308,(6:0.0548047511,7:0.0380329188):0.1810195226,(8:0.0344121137,(9:0.0501141380,10:0.0393216862):0.0033267835):0.2759429211)
(1:0.2155173673,4:0.2277807593,(7:0.1915376862,9:0.1552924747):0.3173896632)
(4:0.3066368922,(6:0.0224177636,7:0.0305450544):0.0788031723,10:0.1624741692)
(1:0.0919160785,4:0.1198420629,((6:0.0192008948,7:0.0162744480):0.1051734286,(9:0.0214643196,10:0.0219043476):0.1239529906):0.1920966888)
(1:0.1151892096,4:0.1991157632,(7:0.3426088218,8:0.3311317251):0.0766178708)
(2:0.3098692346,(5:0.0392455644,6:0.0227990678):0.1344212254,8:0.1376286215)
(5:0.0172768742,6:0.0372097153,(8:0.0264529967,9:0.0262874135):0.3044484431)
(5:0.0129333533,6:0.0233959167,(8:0.1343820762,9:0.0126999886):0.2302514595)
(1:0.3487762527,2:0.1656950562,(5:0.4118758647,10:0.0837784388):0.4917517937)
(2:0.1799873150,(5:0.0162210372,7:0.0536424579):0.0954856034,10:0.1423722056)
(1:0.3852500482,2:0.2402634292,(5:0.2125960662,(8:0.0618788220,10:0.0448034935):0.2789887983):0.3224881440)
(1:0.5737421382,(5:0.0438123614,7:0.0368191834):0.1341031461,10:0.3204694146)
(2:0.7290009129,5:0.0272245924,(6:0.0361805093,7:0.0367631306):0.0045414145)
(2:0.7934460892,(5:0.0550312222,7:0.0446092255):0.1404325965,10:0.3264410852)
(5:0.0261712632,7:0.0695081009,(8:0.0265880227,10:0.0378192969):0.3061102201)
(2:0.3649900828,(5:0.0284506715,7:0.0503175827):0.1849020854,10:0.1960702658)
(5:0.0278620946,7:0.0499636497,(8:0.0265625542,10:0.0298356046):0.2469981394)
(2:0.2310801201,(5:0.0104355761,7:0.4090416346):0.0057344865,6:0.0259806088)
(2:0.4414609381,(5:0.0208815787,(6:0.0219438027,7:0.0305406874):0.0125974364):0.1154411894,(8:0.0290733700,10:0.0315970667):0.1128142167)
(2:0.3687851079,(5:0.0186572742,(6:0.0450461265,7:0.0368208961):0.0016437079):0.1379667061,(8:0.0258264242,10:0.0178638693):0.1032849026)
(5:0.0431312980,6:0.0646410082,(8:0.0812734547,10:0.0835590145):0.3295897019)
(2:0.8689643148,(5:0.0288403572,(6:0.0353241777,7:0.0444773847):0.0161317173):0.0979906307,(8:0.0324504419,10:0.0358516374):0.2148238868)
(2:0.7352224764,(5:0.0365823229,7:0.0303902989):0.0247994367,6:0.0136009994)
(2:0.1884856883,4:0.3821076174,((5:0.0757158306,7:0.0247385680):0.2143935327,(8:0.0348374431,10:0.0790684285):0.3563873982):0.4196135721)
(2:0.4028096548,(5:0.0108924987,7:0.0519202344):0.2779707910,(8:0.0374530145,10:0.0698529651):0.1928376068)
(2:0.3240327985,5:0.0993155817,(8:0.0163452203,9:0.0329914772):0.1101565941)
(4:0.7395086795,(7:0.3004023984,8:0.0264988411):0.0293223123,10:0.0075732389)
(2:0.3988717409,(5:0.0323560744,7:0.0279614161):0.1418340506,(8:0.0423031401,9:0.0339259193):0.0877292658)
(1:0.4704491429,(5:0.0219974823,(6:0.0308696491,7:0.0235053089):0.0046991967):0.1634900065,(8:0.0310995041,10:0.0356118694):0.1757224293)
(1:0.1532348331,(6:0.0293806856,7:0.0348186462):0.0546703102,(8:0.0335920702,10:0.0173990957):0.0578235029)
(1:0.1198066869,3:0.1322389679,((5:0.0663948103,(6:0.0231689268,7:0.0408861311):0.0041394839):0.0963566882,10:0.2286428319):0.1882266203)
(1:0.1670079489,3:0.2851429117,((5:0.0288941792,6:0.0265124199):0.1507900703,(8:0.0509093382,10:0.0104547384):0.1006601366):0.5720817833)
(3:0.5808832567,(5:0.0362599922,7:0.0550257011):0.4165313827,10:0.3562623596)
(1:0.2405645336,3:0.1222386643,(5:0.0601828217,6:0.0109228799):0.4789216010)
(5:0.0501827367,6:0.0726008099,(7:0.0148752162,(8:0.0249675935,10:0.1417166843):0.6534625947):0.0258499189)
(3:0.3341014874,4:0.1952111677,(((5:0.0261059877,6:0.0521157972):0.0047906777,7:0.0450997416):0.2099396269,(8:0.0296429904,10:0.0424036365):0.1567134834):0.3211138035)
(1:0.0596941690,4:0.0659434800,(6:0.0323380710,7:0.0410575668):0.3856824982)
(1:0.0805867144,4:0.0361309878,((6:0.0348983217,7:0.0321192154):0.0811094337,10:0.1310557003):0.2379231182)
(5:0.0271072651,(6:0.0329908178,7:0.0711496841):0.3825673898,10:0.0225526326)
(2:0.2557979525,5:0.2430433797,(6:0.0564383824,7:0.0223435258):0.1252235447)
(1:0.0568914723,4:0.0533506773,(5:0.0307552818,7:0.0275558191):0.4833735065)
(1:0.0501620917,4:0.0373638176,((5:0.0731750367,6:1.2795633781):0.0564785197,10:0.0982847557):0.1586855112)
(1:0.0418836753,4:0.1262076509,(5:0.2389877742,10:0.1424518482):0.4811454453)
(1:0.1045952641,4:0.0849284779,((5:0.0655531720,6:0.0462473513):0.3427593476,10:0.1988262667):0.3360818278)
(1:0.0662794056,(2:0.1531210965,10:0.3887819979):0.0951972860,4:0.0694126609)
(1:0.5146819714,(5:0.0324786226,6:0.0358833213):0.1075589605,10:0.2417668982)
(3:0.1129416186,4:0.1498794980,(5:0.0232505211,9:0.0317571155):0.2867172283)
(2:0.0676217464,3:0.0504775809,((5:0.0291301632,9:0.0169683222):0.0136418634,10:0.0099066809):0.5394144347)
(2:0.5338700378,(5:0.0338214436,6:0.0429726940):0.3403539779,(9:0.0334867305,10:0.0275013965):0.6898453010)
(2:0.0870626475,3:0.0691204688,((5:0.0242945394,9:0.0211086295):0.1195729750,6:0.1170036961):0.4324517106)
(2:0.1076989175,3:0.0692168385,(5:0.0251710633,6:0.0368717166):0.5452445048)
(3:0.5281483383,((5:0.1149906524,10:0.0603646072):0.0088953798,9:0.0431633572):0.1501430858,(6:0.0374858006,7:0.0497424966):0.2713772561)
(2:0.2938013515,(5:0.0081942869,6:0.0524535711):0.1922819783,10:0.3414128760)
(2:0.2856207527,(5:0.0443169266,6:0.0142211344):0.2887805754,9:0.4347522013)
(2:0.9589384375,(5:0.0408444538,7:0.0397329893):0.0038087017,6:0.0291865388)
(2:0.7077090395,(5:0.0449086995,7:0.0302145512):0.0186147347,6:0.0300233340)
(2:0.6223493191,5:0.0319216169,(6:0.0687576549,7:0.0664682277):0.0204691834)
(2:0.0086648575,3:0.0828374705,(6:0.1763169844,7:0.0052188080):0.3612180205)
(2:0.0340990685,3:0.0328516293,(4:0.1941987773,(5:0.0294638435,(6:0.0196891465,7:0.0204765785):0.0049364284):0.2130582307):0.0411750502)
(2:0.2492533606,4:0.7084840438,(6:0.0587215970,7:0.0639113406):0.3220095015)
(2:0.0394056141,3:0.0452805692,(4:0.1272884277,((6:0.0142064806,7:0.2863029580):0.1678742764,(9:0.0159896330,10:0.0311651126):0.0999221831):0.2517110971):0.0640521705)
(3:0.6049097511,(5:0.0796328584,6:0.0837478771):0.2653545052,10:0.1928870555)
(4:0.6273976858,5:0.0000028889,(6:0.0157510187,7:0.0480057280):0.0431689066)
(2:0.0605023980,3:0.0568058718,(4:0.2309447120,5:0.6913711410):0.0646770490)
(2:0.0307453968,3:0.0496492831,(5:0.0317582325,(6:0.0256148239,7:0.0232941060):0.0075977465):0.3093708741)
(2:0.0448042604,3:0.0697547435,(4:0.2726422969,7:0.4614543123):0.1414867329)
(2:0.1490883917,4:0.1807612782,(5:0.0283519644,7:0.0386969495):0.6364924754)
(2:0.2308229085,3:0.1598936234,(4:0.3303883413,(5:0.0262211463,7:0.1868580740):0.6332921315):0.1918923603)
(1:0.1373237073,(2:0.0360131266,3:0.0406083359):0.0475367549,9:0.3492124141)
(2:0.0375584374,3:0.1105947367,((8:0.0616402878,10:0.0525892437):0.0206477696,9:0.0670833446):0.8044053269)
(1:0.1132172419,(2:0.0447718458,3:0.0442374967):0.0673020864,((8:0.0329029664,10:0.0159270081):0.0062171779,9:0.0172592002):0.2886858093)
(1:0.2309129320,(2:0.0429929005,3:0.0521832875):0.0898647731,9:0.4704533105)
(3:0.3556611173,4:0.0172329142,(8:0.0398470088,9:0.0325077266):0.5270148232)
(3:0.2106375031,6:0.1594922440,(9:0.0220764181,10:0.0372125095):0.1500839932)
(3:0.0689651106,4:0.0639334570,(8:0.0039414090,10:0.0550301050):0.7606745027)
(3:0.0350817953,4:0.1198942533,(6:0.0329885074,7:0.0398202506):0.5579478656)
(6:0.0477743739,7:0.0577886364,(8:0.0296657688,(9:0.0287590163,10:0.0505732592):0.0115888764):0.4887390113)
(4:0.3141054533,(6:0.1161619387,7:0.0214585919):0.1526349537,(8:0.0502697452,(9:0.0279087312,10:0.0304218896):0.0024632731):0.1776058411)
(3:0.0334770779,4:0.0705444341,(8:0.0174511690,9:0.0406972826):0.6053773609)
(1:0.1298556345,3:0.1178156727,((6:0.0360656881,7:0.0306519883):0.0993892293,((8:0.0436909930,10:0.0386107186):0.0091400792,9:0.0792688826):0.1082379127):0.1988496861)
(6:0.5454871852,7:0.0540388152,((8:0.0310320869,9:0.0098865614):0.0024262806,10:0.0527600925):0.2024565247)
(4:0.4068509301,8:0.0327861666,(9:0.0363719781,10:0.1474538282):0.0070303598)
(1:0.3573503604,(8:0.0183459537,9:0.0202473410):0.0084137710,10:0.0200116754)
(3:0.3749699586,(6:0.0338736360,7:0.0870931525):0.2214000638,9:0.0777088646)
(1:0.1418926796,3:0.2029266323,((6:0.0412567536,7:0.0363183208):0.2254710624,((8:0.0320441213,9:0.0396881517):0.0044232558,10:0.0270276358):0.1878863029):0.3549593843)
(1:0.2585023221,(8:0.0387212204,9:0.0832988020):0.0077040895,10:0.0000024229)
(1:0.1493773781,3:0.1042767901,((6:0.0221737567,7:0.0387810217):0.0968670327,((8:0.0327823481,10:0.0426167265):0.0050838417,9:0.0194226280):0.0955640511):0.2385809010)
(1:0.2307014574,3:0.3009060363,(7:0.1040475568,((8:0.0287241707,10:0.0194301770):0.0060747621,9:0.0260193047):0.1109983990):0.3724882935)
(3:0.6512432358,8:0.0388638401,(9:0.0335536257,10:0.0437800132):0.0082543749)
(1:0.0547351248,3:0.0882863415,((6:0.0319423970,7:0.0205981375):0.1261980003,(8:0.0391586358,10:0.0160056687):0.1210789536):0.1781043612)
(6:0.0248029901,7:0.0458098434,(9:0.0958175660,10:0.0049523525):0.2901927596)
(1:0.6783324055,(8:0.0352123723,10:0.0431224966):0.0051059663,9:0.0296344595)
(1:0.7170211645,(8:0.0405046025,10:0.0478856409):0.0122959664,9:0.0324942079)
(3:0.0968724315,4:0.0613725670,(7:0.2229166705,((8:0.0362263724,10:0.0516337853):0.0071382858,9:0.0354547192):0.2111590105):0.5204720189)
(1:0.6032559585,8:0.0588370041,(9:0.0545006975,10:0.0202942930):0.0231782016)
(5:0.0234382975,7:0.0192286856,(9:0.0073405829,10:0.0387047992):0.2034143610)
(5:0.0213533046,7:0.0969140495,((8:0.0606350638,10:0.0306206212):0.0042498828,9:0.0262520636):0.2821539066)
(1:0.0603744042,2:0.0660618148,(4:0.2261696261,(7:0.1181238936,(8:0.0402269354,9:0.0282112577):0.1196181805):0.1640195092):0.0901641582)
(3:0.0455024917,4:0.1194855497,(5:0.0618203764,7:0.0392874948):0.7187690966)
(3:0.0665707266,4:0.0505381240,((5:0.0507165907,7:0.0355814186):0.1275048637,(8:0.0385575561,9:0.0248784490):0.1184288241):0.2718688993)
(1:0.0357256863,2:0.0908398811,((5:0.0144357939,7:0.0338309717):0.1352399445,8:0.1336937571):0.3867270504)
(4:0.7537414721,8:0.0288437464,(9:0.0423668762,10:0.0793697094):0.0068916132)
(1:0.2716588726,4:0.2630839587,((8:0.0324365703,10:0.0287269030):0.0183848794,9:0.0118802573):0.5366006839)
(3:0.0802093450,4:0.0844117038,((5:0.0992167322,7:0.0894097147):0.2402738340,(8:0.0627107598,9:0.0290251056):0.2105604405):0.8779339763)
(3:0.0642554363,4:0.0369204594,(9:0.0425265810,10:0.0216196743):0.5570271389)
(1:0.5042925957,(8:0.0276216583,10:0.0238267063):0.0110575461,9:0.0269412047)
(1:0.2558440637,5:0.0775008002,((8:0.0239232179,9:0.0270179104):0.0129825467,10:0.0132728950):0.1312360030)
(1:0.1882224211,4:0.2628788655,(9:0.0619541241,10:0.0306284648):0.4987221000)
(1:0.3102263185,4:0.2407346963,((5:0.0470143343,7:0.0532179949):0.2283346262,(8:0.0369201383,9:0.0375099053):0.2035304023):0.5596634080)
(1:0.3038195274,(3:0.0761453377,4:0.0991800105):0.1939440555,((5:0.0472644630,(6:0.0490584070,7:0.0574176582):0.0068120544):0.1621484417,(8:0.0500803785,9:0.0445902384):0.2021173819):0.6110642891)
(3:0.0389829803,4:0.1602600907,((8:0.0365833861,10:0.0343431012):0.0230492320,9:0.0125273180):0.7641808279)
(3:0.0486752536,4:0.0422772759,((5:0.0383748017,7:0.0390203248):0.0058024055,6:0.0269606867):0.5055847789)
(5:0.1750810283,(6:0.2359434167,(9:0.0678214550,10:0.0712151451):0.1726968130):0.0764403596,7:0.0324962870)
(2:0.1885481758,4:0.2183782015,(5:0.0355840211,7:0.0595276007):0.3023734782)
(2:0.5698101698,8:0.0284561711,(9:0.0769937318,10:0.0441200304):0.0049256450)
(2:0.1135577102,4:0.0997796339,((8:0.0512479060,9:0.0215237757):0.0067410438,10:0.0247791161):0.2497027372)
(1:0.0722274263,2:0.0533878671,(((5:0.0238153107,7:0.0714283460):0.0046099473,6:0.0364784387):0.1082795821,10:0.1764757346):0.3631197360)
(4:0.6226080063,8:0.0219941408,(9:0.0395222300,10:0.0421914353):0.0022913727)
(3:0.2411934331,(5:0.0292582325,6:0.0275456784):0.0993703649,(8:0.0192923111,(9:0.0289002518,10:0.4161113337):0.0040374920):0.1178731919)
(3:0.0903637490,4:0.0931770996,(((5:0.0344236059,7:0.0532122279):0.0143985753,6:0.0310772204):0.1448595510,(8:0.0245882027,(9:0.0323231129,10:0.0373404894):0.0045058438):0.1254293608):0.7274092523)
(1:0.3985951600,8:0.0256619738,(9:0.0485884262,10:0.0258031258):0.0010302677)
(3:0.5194263064,4:0.3760404645,((8:0.1033237176,9:0.0229442630):0.0090118973,10:0.0151488286):0.0224849103)
(3:0.2580672123,6:0.2197449036,(9:0.0436294131,10:0.0371529961):0.1396178736)
(3:0.0726718330,4:0.0479573758,(5:0.0044310069,6:0.0549597951):0.7283689953)
(3:0.0838731101,4:0.0454295277,(((5:0.0272413852,6:0.0319493136):0.0360566036,7:0.2602497442):0.0766984645,(8:0.0970897636,9:0.0089967782):0.1408433940):0.2589552992)
(1:0.3438714200,6:0.2461171195,(8:0.0278096424,9:0.0365727626):0.1538158621)
(4:0.3919499782,(5:0.0244091440,(6:0.0266396411,7:0.0232533752):0.0123058581):0.1502776496,((8:0.0251794249,9:0.0442194730):0.0000010000,10:0.0330686431):0.1330234947)
(3:0.0880721494,4:0.0843343427,((5:0.0375329338,(6:0.0491341605,7:0.0329112976):0.0045475436):0.2267195499,(8:0.0265499520,(9:0.0363384407,10:0.0322299777):0.0137501674):0.2092964555):0.5212252114)
(1:0.3623835152,6:0.2099667759,(8:0.0216402841,9:0.0902139404):0.0808198613)
(1:0.3104457230,4:0.1330112517,(5:0.1433077109,8:0.1612115936):0.2795843655)
(3:0.3226413874,5:0.0333919790,(6:0.0232182188,7:0.0587806214):0.0299577005)
(1:0.2195465576,4:0.2262357468,(5:0.1376151303,6:0.1190293570):0.1784380101)
(1:0.1631373963,4:0.2568396661,(5:0.0386595373,6:0.0454868915):0.3270806706)
(2:0.1270027811,4:0.1456705981,((6:0.0196455613,8:0.0424479758):0.1928080998,7:0.2131006068):0.0680087124)
(1:0.3246330541,((4:0.4427556273,(5:0.0404734211,7:0.0438061474):0.1294293142):0.0497873180,8:0.1275441824):0.3539599815,6:0.5755742985)
(1:0.0986350031,2:0.1104668396,(4:0.2288025671,6:0.8660185487):0.2318245497)
(1:0.8601873840,(3:0.0746333482,4:0.0665070996):0.2542843888,((5:0.0750861710,6:0.0344600623):0.0091422727,7:0.0167150505):0.3682757819)
(1:0.4254562682,(3:0.1944658440,4:0.0499311485):0.1805596591,6:0.4349387909)
(1:0.0962523535,2:0.0249629471,(3:0.3868671948,5:0.2658755198):0.6139657746)
(1:0.0402224690,2:0.0786238694,(3:0.0375442200,4:0.0739848352):0.1623722448)
(1:0.0658567655,2:0.0246656971,((3:0.0647847669,4:0.2241765017):0.0281875004,7:0.2407462011):0.0806343051)
(2:0.3971297875,3:0.2309587680,(5:0.0377978569,6:0.0734433775):0.3447255097)
(1:0.3922986436,(3:0.5472548356,6:0.5006435788):0.7031909431,(5:0.0561086625,7:0.0274974633):0.2213707127)
(1:0.0414344427,2:0.0941619141,((5:0.0327031004,7:0.0389957336):0.0142589873,6:0.0232730811):0.8323714434)
(3:0.2021676105,4:0.2537308236,(5:0.0944924645,6:0.0359435314):0.1789712404)
(1:0.5903106197,3:0.4388022292,(5:0.0552211389,6:0.0185935437):0.2605189610)
(2:0.2766263009,(3:0.2714566001,6:0.1847113246):0.2159775151,9:0.7346243454)
(1:0.0296396292,2:0.0356092582,(4:0.0688385197,6:0.2059190672):0.0493453980)
(1:0.2974267530,4:0.2329390873,(5:0.0331703216,(6:0.0425105905,7:0.0467700628):0.0135969161):0.7892072185)
(1:0.3392536309,((4:0.2713881739,7:0.0000021177):0.0188295906,6:0.0142978867):0.0046109007,5:0.0179111198)
(1:0.0401711220,2:0.0437773356,(5:0.0321131792,7:0.0165560905):0.3526797005)
(1:0.0673529685,2:0.0523311525,(4:0.2309500785,(5:0.0288143620,(6:0.0296930828,7:0.0306191637):0.0189021143):0.4992743329):0.1628591810)
(1:0.0511609313,2:0.0532122039,(4:0.1910474547,((5:0.0319001250,6:0.0360305688):0.0115460276,7:0.0262873466):0.6065309953):0.1069217533)
(1:0.5154496560,(5:0.0735377520,6:0.0410982914):0.0063348019,7:0.0270354743)
(1:0.8008013134,5:0.0412230613,(6:0.0472216156,7:0.0484639158):0.0244433021)
(1:0.1835148303,2:0.2197173715,(4:0.0901920120,((5:0.0258836549,6:0.0213395427):0.0073444127,7:0.0157798284):0.1857015018):0.3749595274)
(4:0.3236468870,(5:0.0438405059,6:0.0230513282):0.0129002575,7:0.0115625769)
(1:0.1149977467,4:0.2550765698,(5:0.0380932611,7:0.1314132881):0.2596543296)
(4:0.4154576264,(5:0.0279045237,6:0.0209909156):0.0090507306,7:0.0236114909)
(7:0.3295947447,(8:0.0256755915,9:0.0402990664):0.0074958225,10:0.0141845151)
(3:0.3818731139,7:0.1596804314,(8:0.0331868428,9:0.0221706406):0.1305416854)
(3:0.3385219004,5:0.0243035874,(6:0.0271978986,7:0.0266397359):0.0092088408)
(1:0.2347029997,(5:0.0300206558,(6:0.0311848226,7:0.0376422860):0.0075042858):0.1263160656,(8:0.0454814772,10:0.0207945640):0.1064234929)
(3:0.4187966364,(5:0.0443900244,6:0.0299365259):0.1136884556,8:0.2370951474)
(1:0.5903106197,3:0.4388022292,(5:0.0552211389,6:0.0185935437):0.2605189610)
(5:0.0244368582,(6:0.0774446146,7:0.0535609200):0.0023212272,10:0.1979879600)
(2:0.5819338413,5:0.0421568236,(6:0.0326597257,7:0.0536581491):0.0173515938)
(2:1.1129225468,3:0.4055668282,(5:0.3829988035,6:0.2797263113):0.1835983415)
(1:0.5515530366,3:0.4304261462,(5:0.1501818524,(8:0.0447291889,10:0.0482812148):0.2294065775):0.2101017957)
(2:0.0559824682,3:0.0491815635,(6:0.0217130102,7:0.0269295595):0.4535102646)
(3:0.4413561092,(5:0.0363907345,6:0.0633834155):0.0000020173,7:0.0672374066)
(2:0.5130627324,5:0.2559881298,(8:0.0491923136,10:0.0311100621):0.0791176337)
(2:1.7123712702,5:0.0000021052,(6:0.0171736514,7:0.0485969023):0.0245159366)
(2:0.2379566212,(5:0.0845128123,7:0.0242081761):0.0001475708,6:0.0220696081)
(2:0.4868999954,(5:0.0230174748,7:0.0485416668):0.1902241129,(8:0.0277486345,10:0.0335326075):0.3620311845)
(3:0.7567784880,5:0.0420082611,(6:0.0454255104,7:0.0403049004):0.0106685066)
(5:0.0954084721,6:0.1170209183,(7:0.0725653611,10:0.5768034630):0.0427578977)
(3:0.1007042717,4:0.1138187235,((5:0.0240732235,(6:0.0196854665,7:0.0216229261):0.0027023228):0.1037983056,((8:0.0997471592,10:0.0455195990):0.0257599484,9:0.0546954864):0.2079459297):0.3561231489)
(3:0.5103361425,((5:0.0349193913,6:0.0293408244):0.0053065005,7:0.0285339594):0.2408482864,10:0.2856868000)
(3:1.1062319507,(5:0.0449330788,6:0.0460251625):0.0056331723,7:0.0433577854)
(3:0.1977570455,4:0.2331461597,((5:0.0600787799,7:0.0612055231):0.0356435090,6:0.0232704322):0.6948014558)
(3:0.0337336146,4:0.1180677108,(5:0.0219299173,7:0.0214528087):0.1702982365)
(3:0.3278648670,((5:0.0205896684,6:0.0260147520):0.0052266846,7:0.0215425624):0.1100515015,(9:0.0869888744,10:0.0160875169):0.1143250186)
(2:0.0700068723,(3:0.0440675173,4:0.0454858307):0.0514680679,7:0.5000669758)
(3:0.0670392402,4:0.0665565164,(5:0.0115068161,7:0.0894547045):0.5514566106)
(1:0.4459586190,3:0.0621372948,(4:0.0488364420,(7:0.1393779608,9:0.2596549126):0.3374354974):0.0207946559)
(1:0.0953554079,2:0.0411304445,(4:0.1209731554,(7:0.3650304862,(9:0.0362009047,10:0.0801740363):0.1414015017):0.1803613446):0.0905571573)
(1:0.0670990376,2:0.0287598835,((3:0.0555437195,4:0.0544460982):0.0486324399,(5:0.2492504826,10:0.2769414612):0.2272065587):0.0590014791)
(1:0.0689015209,2:0.0694941949,(3:0.2372261365,(7:0.2032007953,10:0.4546682872):0.4730652962):0.0825275887)
(1:0.1205627316,2:0.0707603623,(3:0.1597790914,(7:0.1465203537,(9:0.0318007844,10:0.0374930720):0.2176804302):0.3310412085):0.0586873521)
(1:0.0971276125,2:0.0689826358,(3:0.2696381590,7:0.9075249639):0.1711917074)
(1:0.0993182372,3:0.0931194534,((5:0.0388811012,7:0.0301784099):0.1124554185,((8:0.0263333168,9:0.0214911134):0.0080629034,10:0.0277688220):0.0780420382):0.2325604256)
(2:0.1559620336,3:0.1585660946,((7:0.1262153399,(9:0.0271063603,10:0.0223466742):0.2051650736):0.1065201409,8:0.2658052286):0.2314672834)
(1:0.7766337978,(5:0.0334119995,7:0.0283803612):0.2108752756,(8:0.0435938881,9:0.0430820089):0.2645693688)
(1:0.1574378543,3:0.1330777072,((8:0.0427787935,9:0.0216896530):0.0119176585,10:0.0603932385):0.3437246337)
(1:0.0766742629,2:0.0916324638,(3:0.1895974546,((5:0.0459781673,7:0.0323588155):0.1357588362,(8:0.0329097738,(9:0.0391054195,10:0.0336202883):0.0012553309):0.1245941132):0.2562613217):0.0958984203)
(1:0.0719133292,2:0.0873891502,(3:0.1550004094,(5:0.0837619663,7:0.0369992448):0.4999188622):0.1205730829)
(5:0.3282705067,(8:0.0295424486,9:0.0415049477):0.0035298441,10:0.0315670615)
(1:0.0721001415,2:0.0876658909,(3:0.2351803579,7:0.4862234825):0.0746469330)
(1:0.0569546995,2:0.1009046671,(3:0.2491906190,((5:0.0511020015,7:0.0504318925):0.2633212384,(8:0.0850609274,9:0.0512726008):0.2118844359):0.6232718064):0.2429531655)
(1:0.0850483819,2:0.0951142694,(7:0.1572348884,(8:0.0450924673,10:0.0314188174):0.2446753228):0.4937748506)
(1:0.0847721863,2:0.0813928663,((3:0.0599066587,4:0.0720375970):0.1453915422,((5:0.0454083652,7:0.0483280763):0.2126030985,(8:0.0430567881,(9:0.0433725461,10:0.0624023365):0.0147023534):0.1861680273):0.3709395893):0.1174908004)
(5:0.0171048193,7:0.1127683115,(8:0.0448760002,9:0.0305297147):0.2077167830)
(1:0.1059930962,(3:0.1033754131,4:0.0462047400):0.0778000844,(7:0.1114796097,8:0.1929547753):0.2885236997)
(1:0.0590010359,2:0.0500966158,((3:0.0696757277,4:0.0618947427):0.0855531809,(7:0.1285742156,8:0.2159225390):0.2572048048):0.1460391098)
(1:0.0539545840,2:0.0577715355,((3:0.0265350079,4:0.0431021810):0.0393304206,(7:0.2130930300,(8:0.0309905589,10:0.0310676402):0.0968156277):0.1383925794):0.0349214852)
(1:0.0844019814,2:0.0387941202,(3:0.1566605062,(4:0.2071549392,8:0.3759907336):0.1518309672):0.0840111156)
(1:0.5480763920,(5:0.0381027025,7:0.0509854223):0.2416267807,(8:0.0607751649,10:0.0180035370):0.1480610599)
(1:0.0570448407,2:0.0486524361,(3:0.1079586527,((8:0.0223384722,9:0.0299721388):0.0091335106,10:0.0488608196):0.3122948948):0.0914789763)
(7:0.6166016221,8:0.0361634932,(9:0.0309314482,10:0.0204663270):0.0110164686)
(1:0.0710126025,2:0.0761123773,(8:0.0385541821,10:0.0420718354):0.7246105867)
(3:0.0727015862,4:0.0648999335,((5:0.0522088312,7:0.0490221560):0.2844627480,(8:0.0536893039,9:0.0358104794):0.2367001943):0.5574115126)
(2:0.1332855920,3:0.1490249510,(7:0.1953525478,(9:0.0448499387,10:0.0418699654):0.1933855879):0.2002646997)
(3:0.3472060902,4:0.0301313363,(8:0.0313529786,9:0.0250448882):0.3468227091)
(1:0.1004640271,2:0.0918384379,(3:0.2860679040,(8:0.0531041719,9:0.0376347824):0.4698931234):0.1623651303)
(3:0.1061685971,4:0.1041663569,(9:0.0197293434,10:0.0807808356):0.8948214945)
(1:0.1567145358,(3:0.1817129994,4:0.0442970354):0.0306976674,(8:0.0269642653,10:0.0281118431):0.2419217207)
(1:0.5799249205,8:0.0378735145,(9:0.0308275917,10:0.0247713143):0.0049265414)
(1:0.0584181170,2:0.0587139331,((3:0.0778418141,4:0.0576149484):0.0881774356,(8:0.1619454358,(9:0.0315170695,10:0.0358945642):0.1621970304):0.2194671991):0.0881856592)
(1:0.0364784900,(2:0.0413756634,(3:0.0395986899,4:0.0462103047):0.0734427093):0.0068572805,(8:0.0743485934,(9:0.0158640321,10:0.0559293610):0.1137881613):0.2305482456)
(2:0.2464830197,(3:0.1726555698,4:0.0979961672):0.0204486257,(8:0.0388892206,9:0.0398545428):0.8550290535)
(3:0.0660418635,4:0.1180404117,(8:0.0611059932,9:0.0469156902):0.5904939872)
(3:0.0551083822,4:0.0617472130,(8:0.1923367259,9:0.1967203902):0.4264708492)
(1:0.0406106758,2:0.0349351578,(3:0.1005763275,(8:0.0164123618,10:0.0265583587):0.2374710178):0.0945856093)
(1:0.2125416899,(8:0.0532234444,10:0.0565995417):0.0065213163,9:0.0144020310)
(1:0.0711418382,2:0.0590400798,(3:0.1747933025,10:0.3897797693):0.0887141252)
(2:0.1759937373,3:0.0813047820,(6:0.1877890103,10:0.2564246829):0.1691613981)
(1:0.0822661102,2:0.0909743090,((5:0.0271527174,6:0.0235196502):0.1487483705,10:0.2579752657):0.5106684986)
(1:0.0756262948,2:0.0668076119,((6:0.0317797693,7:0.0375282102):0.2308907285,10:0.2173740853):0.4722855103)
(1:0.0646725181,2:0.1855779630,(3:0.4004503964,(5:0.0404678607,(6:0.0477847084,7:0.0413588231):0.0105148020):0.5666732843):0.3110508094)
(1:0.2467981529,(2:0.2690054405,(5:0.1002287807,6:0.0937341472):0.1940150582):0.7075676260,10:0.2395687661)
(1:0.0434936740,2:0.0323316777,((5:0.0220457055,6:0.0258816005):0.0043968921,7:0.0315176298):0.3346797237)
(3:0.3572215790,(5:0.0226520124,7:0.0414729473):0.0729476644,10:0.1482744323)
(1:0.0608866696,2:0.0724883388,(5:0.0441301074,7:0.0124356438):0.5582482329)
(1:0.0765135121,2:0.0729557550,(5:0.4352590732,10:0.1352134315):0.4030001463)
(1:0.0730550398,2:0.0961145492,(3:0.2852372080,(5:0.3252696349,10:0.3280657401):0.5516560149):0.1325956987)
(1:0.0714258333,2:0.0440077991,(6:0.0366279350,7:0.0239922969):0.6377645812)
(1:0.0735642588,2:0.1177845975,(3:0.1493093827,((6:0.0602845252,7:0.0432798370):0.2592079837,8:0.1900859759):0.4082225435):0.1095788195)
(1:0.0806172639,2:0.3698132187,(5:0.0495390627,6:0.0290521248):0.4331125888)
(1:0.0523853113,2:0.0496743553,(8:0.0492636294,9:0.0270184681):0.3642582280)
(3:0.0935920664,4:0.0684352891,(8:0.0396652715,10:0.0500821353):0.7419771045)
(1:0.3175631940,(8:0.0316707242,10:0.0127335580):0.0264837022,9:0.0458298514)
(1:0.1658525219,4:0.2462545485,((8:0.0436811503,9:0.0446196382):0.0219911470,10:0.0206089743):0.6002412171)
(2:0.4848189947,7:0.1811559475,(8:0.0321794130,9:0.0284779086):0.1669483273)
(1:0.0758608633,2:0.0606709633,((3:0.0577745517,4:0.1023788026):0.0905230896,7:0.4592430184):0.0770024898)
(1:0.2294039712,4:0.3133060109,(5:0.3166572878,8:0.3782369010):0.4462835041)
(1:0.4797641583,3:0.4372916702,((8:0.0419271617,10:0.0269321404):0.0011653296,9:0.0263793532):0.5494840412)
(1:0.0981246578,2:0.0869102920,(3:0.2390812033,(8:0.0261382116,9:0.0347397660):0.4413655422):0.2051873287)
(1:0.0455831810,2:0.0481884366,(3:0.1452513099,9:0.4400606566):0.1169395274)
(1:0.1561782811,3:0.1094172561,(5:0.1070247643,7:0.0076339743):0.3592137296)
(1:0.0718351229,2:0.0582921369,(5:0.0304361802,7:0.0235053722):0.4811093502)
(1:0.2089859387,3:0.2330262803,(9:0.0324462611,10:0.0431521502):0.5374270270)
(3:0.0764860580,4:0.1075526981,(9:0.0309353030,10:0.0315594336):0.6274058151)
(1:0.0962566711,2:0.1262290950,(3:0.0834187428,4:0.1222198497):0.2971650857)
(1:0.8266813858,(5:0.0254625317,6:0.0208420593):0.0156050274,7:0.0111545943)
(1:0.0609381240,2:0.0709921359,(3:0.3774335349,6:0.3212027906):0.1587514314)
(1:0.1056758708,2:0.1031460662,((3:0.0672648494,4:0.0717834436):0.1098556499,(5:0.0529929149,7:0.0262924562):0.3664100871):0.0948066208)
(1:0.2039820304,2:0.3773510790,((5:0.2844981430,6:1.6294479181):0.1380568626,8:0.5326856760):0.2741493807)
(1:0.1025517539,2:0.1651764659,(5:0.4199199920,(7:0.3031198825,(8:0.0720856345,10:0.2601629212):0.2401197849):0.1383120594):0.3842763962)
(1:0.2112407652,2:0.2797026433,(5:0.3413360304,8:0.4900622142):0.2388989285)
(3:0.0970603116,4:0.0957989394,(8:0.0243452507,10:0.0424345242):0.6184804404)
(1:0.0550521252,2:0.0365679127,((3:0.0459873942,4:0.0522148497):0.1297135387,(5:0.0211927817,7:0.0348015480):0.3711937916):0.0929367643)
(1:0.0570476744,2:0.0378177622,(3:0.0304755709,4:0.0626638558):0.1503578300)
(1:0.0523234310,2:0.0629138334,((3:0.0915148622,4:0.0820106176):0.0893893676,((6:0.0215756926,7:0.0325738670):0.1266911539,((8:0.0761917561,10:0.8776269048):0.0326743488,9:0.0947846766):0.0516282384):0.1913574016):0.1048547163)
(3:0.1211160666,4:0.0219278233,((6:0.0064289143,7:0.1865859954):0.3891619068,((8:0.0528283194,10:0.0377295330):0.0056186155,9:0.0430328025):0.1052650056):0.3793106159)
(3:0.0790441154,4:0.0425925143,(9:0.0228007476,10:0.0313819749):0.5794455252)
(7:0.3122074774,(8:0.0269065663,10:0.0313574042):0.0088096103,9:0.0273308701)
(1:0.0610638181,2:0.0898688687,(4:0.1837724910,((6:0.0379869928,7:0.0320359507):0.1483886493,(9:0.0285331148,10:0.0402074438):0.1541104413):0.3132703247):0.1634750822)
(3:0.0521675506,4:0.0812280186,(6:0.2817000696,(9:0.0504943316,10:0.0309552855):0.1207820535):0.5287246981)
(1:0.5213229291,(3:0.1007592112,4:0.2013130464):0.3026446572,6:0.3171159114)
(3:0.0863780290,4:0.1158491630,(6:0.2437564940,(9:0.0376378081,10:0.0542534365):0.1790087381):0.4553297919)
(3:0.0380069127,4:0.0613598396,(5:0.0247823625,7:0.0197789158):0.3565389185)
(2:0.7953596454,(5:0.0691031171,7:0.0704427142):0.0336498227,6:0.0220224077)
(3:0.4632925020,(5:0.0331382753,6:0.0244793430):0.0091938259,7:0.0285561668)
(2:0.3362999725,(5:0.0304179917,7:0.0239134047):0.1474211147,(8:0.0241487239,9:0.0269416623):0.1243684710)
(2:0.1331502661,3:0.1800955715,(((5:0.0285862218,7:0.0233106079):0.0016610844,6:0.0273451799):0.1318454653,((8:0.0284667222,10:0.0283072530):0.0056039857,9:0.0218505666):0.1274633152):0.2415739861)
(3:0.0523763778,4:0.0452954828,(((5:0.0539841297,6:0.0358142717):0.0067380344,7:0.0316805556):0.1152145952,8:0.1922941386):0.3247843792)
(1:0.5730837378,4:0.5155709567,((5:0.1413378528,7:0.0348938620):0.3463993022,10:0.3266382328):0.1852863941)
(1:0.2165492110,3:0.2396276242,(8:0.0245096666,9:0.0135205968):0.3576665730)
(6:0.0336968641,7:0.0361797807,(8:0.2366631670,10:0.5143398139):0.1601211754)
(1:0.0635265427,2:0.0371264512,(3:0.3202391986,(8:0.0139340493,9:0.0119600061):0.2692573812):0.1485950856)
(1:0.0522648727,2:0.1850436807,((5:0.0655916335,(6:0.0947747394,7:0.0938481235):0.0240860559):0.2819189198,10:0.1766848558):1.1394786723)
(5:0.0283942016,(6:0.0326662517,7:0.0474202483):0.0053813174,(8:0.0209649252,9:0.0392498016):0.3867298384)
(1:0.0425669845,2:0.0748615139,(5:0.0342482622,6:0.0379908106):0.3952424933)
(2:0.2286701788,3:0.2510481546,(5:0.0319832657,7:0.0525736522):0.8258219756)
(3:0.2481405850,((5:0.0190524067,7:0.0269706674):0.0144913938,6:0.0129597893):0.0660495476,(8:0.0264250394,10:0.0289128589):0.0946670002)
(1:0.6742805065,(3:0.1003014836,4:0.0537633504):0.3273158986,(8:0.0316326359,9:0.0858732264):0.2509861555)
(1:0.0509018087,2:0.0367251048,(((5:0.0307088265,6:0.0330192168):0.0057084144,7:0.0220408169):0.1407000864,8:0.1448710765):0.4159708873)
(1:0.0701035120,2:0.0885282624,((3:0.0490507162,4:0.1395952068):0.1187970442,((6:0.0652163946,7:0.0192276051):0.1588182282,(8:0.0465532959,9:0.0150009229):0.1680896215):0.2244966721):0.1007933811)
(5:0.0465654650,7:0.0293808873,(8:0.0426640449,9:0.0638726929):0.3430307632)
(3:0.6182827841,((5:0.1157214020,6:0.0442742565):0.0074691477,7:0.0312638373):0.2284418301,((8:0.0374373043,10:0.0452851610):0.0096491111,9:0.0358046159):0.1763292052)
(1:0.0717595129,2:0.0496901570,(6:0.0247432724,7:0.0444280944):0.6016970730)
(1:0.0363563976,2:0.0511370756,((3:0.0553922134,4:0.0598074622):0.0856234776,(6:0.0783278359,9:0.0378614537):0.3120655131):0.0710091849)
(1:0.0534786354,2:0.0917781278,(3:0.2454941053,(5:0.0680224982,6:0.0293997072):0.6263918094):0.0510923790)
(5:0.0271661194,(6:0.0206518661,9:0.0488197610):0.2364707455,7:0.0304924357)
(1:0.3761561032,(5:0.1514440789,7:0.0271855556):0.1990246401,6:0.2387144184)
(1:0.0581887947,2:0.0565961607,(5:0.0502617098,6:0.0215183753):0.3720970162)
(1:0.0640832980,2:0.0942152394,((5:0.0445598382,7:0.0378389146):0.1814983277,(6:0.0570910166,9:0.0544334361):0.2096871091):0.5304391745)
(1:0.0300099281,2:0.0627526485,((3:0.0232971142,4:0.0443651887):0.0345848924,(6:0.0321887422,7:0.0246442731):0.1924492853):0.0825102548)
(1:0.0343063655,2:0.0974592202,((3:0.0745306822,4:0.1344752038):0.1289970543,((6:0.0575938506,9:0.0412964857):0.2642985953,7:0.1292336446):0.3556261807):0.0855885262)
(3:0.0307013746,4:0.0415740863,((5:0.0263061916,7:0.0209955107):0.0076371187,6:0.0150322889):0.4013201884)
(3:0.0826501171,4:0.0658676592,(5:0.0324301617,(6:0.0361510152,7:0.0448809777):0.0114354484):0.7375192142)
(3:0.0794037973,4:0.0915851999,(6:0.0272652554,9:0.0412882957):0.6535158039)
(1:0.0295557418,2:0.0970366745,(3:0.6571307261,(5:0.0797839342,(6:0.0326800225,7:0.0331791059):0.0069421294):0.4601695967):0.1309510077)
(1:0.1673398131,3:0.4551140233,(5:0.0490466754,6:0.0292794860):0.1867356058)
(1:0.0694596886,2:0.0750645038,((5:0.0520118957,6:0.0557802925):0.0190995885,7:0.0396781894):0.5951875327)
(1:0.0740042970,2:0.0545603772,((5:0.0192193153,6:0.0263483427):0.0082789834,7:0.0314509864):0.5176160037)
(1:0.5687215321,5:0.0248861513,(6:0.0275382133,7:0.0212364135):0.0080172178)
(3:0.1382777716,4:0.0603805199,(6:0.0448573140,7:0.0258446798):0.3191305923)
(1:0.1539918363,(3:0.0566824578,4:0.0513792497):0.0929065594,((5:0.0263297224,7:0.0251694599):0.0021391899,6:0.0284529027):0.3701299102)
(1:0.2303084832,(3:0.1487515672,4:0.1103852828):0.0321819642,5:0.6090495929)
(1:0.0915204766,2:0.0457607947,((5:0.0382876091,7:0.0239297770):0.0079950100,6:0.0285182624):0.5267116801)
(1:0.0783912856,2:0.0756443367,(9:0.0360025713,10:0.0521544696):0.7263423109)
(3:0.3647767892,(5:0.0290440451,7:0.0584014773):0.1438772254,(9:0.0402051837,10:0.0350723533):0.1761414593)
(1:0.0624043271,2:0.0938324838,(3:0.4416364793,((5:0.0440305656,6:0.0505596183):0.0070450635,7:0.0469843913):0.3141635332):0.3157205002)
(1:0.2360422064,7:0.1442150141,(9:0.0307155476,10:0.0345337647):0.1246947753)
(1:0.3784842740,((3:0.3431661336,9:0.0151536454):0.0184493263,10:0.0262215886):0.1596377986,(5:0.0521103914,7:0.0399770145):0.2611326974)
(1:0.3071555196,2:0.1929949326,((5:0.0369574982,7:0.0351787483):0.0243357851,6:0.0472706157):0.4152471841)
(1:0.0498764993,2:0.1201368395,(7:0.2149757400,10:0.1728369013):0.7914472111)
(1:0.3351825121,(3:0.2741479527,(7:0.1620082547,10:0.1664823165):0.2759346470):0.1204434470,5:0.2402627147)
(1:0.0636671466,2:0.0463592202,(5:0.0398044947,6:0.0251388735):0.3546305527)
(1:0.0859342470,2:0.0707790846,(3:0.1553546594,(((5:0.0335728130,7:0.0334762737):0.0072899022,6:0.0450394530):0.1877904675,(8:0.0412211875,9:0.1376927501):0.1153016582):0.2781216425):0.2774558870)
(1:0.0287617915,2:0.2051718217,((3:0.1752172168,7:0.2327281731):0.0984932512,5:0.2641954474):0.0870718289)
(1:0.7906347049,8:0.0345681816,(9:0.0410817148,10:0.0462826052):0.0146330123)
(1:0.0400658618,2:0.0634216141,(8:0.0193679999,(9:0.0183485937,10:0.0532563187):0.0109255995):0.3230720045)
(1:0.0791368101,2:0.0488688494,(6:0.1857457612,9:0.2899721565):0.5166540374)
(1:0.0394587442,2:0.0619140362,((5:0.0255103646,6:0.0241479999):0.0092696422,7:0.0134904544):0.6525071405)
(1:0.9873252286,8:0.0332424583,(9:0.0478858151,10:0.0513058192):0.0000020357)
(2:0.4450449698,(5:0.0275939050,6:0.0184391062):0.0075590534,7:0.0194837923)
(2:0.4098455824,(5:0.0275225563,(6:0.0308151999,7:0.0364995239):0.0000020105):0.1390969414,10:0.1080352736)
(1:0.0379279897,2:0.0837926436,(((5:0.0367581015,7:0.0335905487):0.0041467204,6:0.0485694361):0.1543986930,(8:0.0294159801,10:0.0408907641):0.1244643705):0.5031109730)
(1:0.8146822302,(8:0.0210605271,9:0.0346341485):0.0188269555,10:0.0215672601)
(1:0.4395259439,5:0.1360116684,(8:0.0477773043,9:0.0563271984):0.1705359923)
(1:0.0447637338,2:0.0600700043,((6:0.0456289675,7:0.0325849282):0.1534569974,((8:0.0514446794,10:0.0411865112):0.0066117906,9:0.0304283267):0.1666153104):0.5579070552)
(1:0.1400332172,4:0.1756918603,((8:0.0258353180,10:0.0321284954):0.0125007331,9:0.0300785279):0.3492091926)
(1:0.0812223482,2:0.1413345928,(5:0.0266513295,(6:0.0376218822,7:0.0256765888):0.0152125536):0.3844460322)
(2:0.7837739677,(5:0.0420178094,6:0.0479002732):0.0113148158,7:0.0402704222)
(6:0.0324613770,7:0.0550109639,(9:0.0357154588,10:0.0348008083):0.4077479018)
(6:0.0164065393,7:0.0212364031,(8:0.0362542183,10:0.0274661559):0.2880920466)
(2:0.2657979209,(8:0.0191299199,9:0.0166443912):0.0045425044,10:0.0223895575)
(2:0.9145741428,(5:0.0319550378,7:0.0433638741):0.0000021094,6:0.0390615597)
(4:0.7929218339,(5:0.0362800347,7:0.0399557933):0.0094233829,6:0.0138841454)
(1:0.2532103178,4:0.2242731688,(8:0.0266805310,10:0.0401224328):0.4395709771)
(5:0.2323406833,(8:0.0400361638,10:0.0140458882):0.0104731981,9:0.0258987519)
(1:0.2141446407,4:0.1625196422,(8:0.0381629605,10:0.0205545485):0.4206674223)
(2:0.1861020967,4:0.1758575757,(8:0.0255524472,(9:0.0248131903,10:0.0201824762):0.0016346479):0.2841367489)
(1:0.1911621616,4:0.1837618934,(6:0.1770368652,(8:0.0309804681,9:0.0440565063):0.1415907471):0.2475829690)
(1:0.1351465209,4:0.0999738161,(8:0.0371172835,9:0.0201087496):0.4997938469)
(1:0.2235567721,4:0.2234779511,(5:0.0428939081,7:0.0568389398):0.6642985239)
(1:0.1479262922,2:0.0485508247,(6:0.0429593712,7:0.0533796230):0.4265796500)
(2:0.3155923026,4:0.0000027141,((5:0.0221224823,7:0.0288123327):0.0292981108,6:0.0000025484):1.2326935321)
(2:0.1434057020,4:0.0351940703,(6:0.7543001730,7:0.1193937233):0.2289262507)
(1:0.0818519122,2:0.0728678586,(4:0.1399890705,7:0.6060256239):0.0932002576)
(6:0.0432062139,7:0.0485853661,(8:0.0271196601,10:0.0236107928):0.2255181825)
(2:0.2168336974,4:0.1815996470,(5:0.0400727698,7:0.0242692586):0.3638099065)
(1:0.0227547247,2:0.0935872599,(5:0.0502043178,7:0.0122342885):0.7608856067)
(3:0.1000687120,4:0.0475637386,(5:0.0213123596,(6:0.0236222517,7:0.0452654221):0.0064920633):0.3086642277)
(3:0.0658039151,4:0.0391457985,(5:0.0401877575,6:0.0273922443):0.3042063410)
(3:0.5843191426,4:0.0979591341,(5:0.0263067068,7:0.0284929050):0.4468320059)
(3:0.0955490605,4:0.0684958682,(8:0.0189729437,(9:0.0206392569,10:0.0220414300):0.0109847757):0.5767867376)
(1:0.1139962846,2:0.3725227436,((3:0.0478042161,4:0.0737947352):0.0860332117,6:0.2917194195):0.1145283738)
(3:0.0685163183,4:0.0750180068,(6:0.0520553290,7:0.0304756226):0.7112611025)
(3:0.0182493157,4:0.0923662660,(8:0.0000020243,10:0.0378751273):0.4546600398)
(3:0.1328349247,4:0.0425061147,(8:0.1593532025,10:0.3410967588):0.6122760915)
(2:0.3314031381,(8:0.0340834432,10:0.0711376911):0.1341809572,9:0.2939510362)
(3:0.1063828562,4:0.0417766389,(9:0.2812561259,10:0.2671096543):0.3805551636)
(2:0.2513609200,4:0.2700200477,(8:0.0237683788,(9:0.0367506031,10:0.0335980423):0.0067998404):0.6062678289)
(2:0.5077772019,3:0.0901894385,(4:0.0751127709,((8:0.0370805009,9:0.0267652045):0.1070436756,10:0.1887177922):0.6928424286):0.0530041643)
(3:0.0597983939,4:0.1016653269,((8:0.0449971090,9:0.0260995970):0.0715115834,10:0.3354314252):0.3781055730)
(4:0.7390399248,(8:0.0584682799,9:0.0730430062):0.2777833973,10:0.0830990754)
(3:0.4288991193,8:0.2544653696,(9:0.0389472002,10:0.0230122405):0.2730831865)
(2:0.5062628045,4:0.1617418914,(9:0.2549916639,10:0.3546275178):0.4898716870)
(3:0.0653228963,4:0.0217825947,(8:0.0000021833,10:0.1101822951):0.4547291742)
(3:0.0528991235,4:0.0580046909,(8:0.0210487387,10:0.1180010811):0.5387074398)
(3:0.1075787854,4:0.0482564261,(8:0.2161719243,9:0.1792567756):0.2406843499)
(2:0.0729201536,3:0.2551738912,((8:0.0314459585,10:0.0289658847):0.0420464676,9:0.2155491759):0.0439557043)
(4:0.3170429146,(8:0.0142425652,9:0.0727466305):0.1200099134,10:0.1896152202)
(2:0.4810936125,8:0.0164270796,(9:0.0200685463,10:0.0211010367):0.0103002851)
(2:0.9175993395,(8:0.0343300718,10:0.0503500476):0.2398325100,9:0.2330246935)
(2:0.5590560907,(8:0.0444813135,10:0.0965268846):0.2928489947,9:0.1509272332)
(4:0.2523721448,5:0.0582751531,(6:0.0151637942,7:0.0665619859):0.0071696631)
(1:0.0371057340,2:0.0658679417,(4:0.1283613383,((5:0.0275855920,6:0.0372450062):0.1390476037,9:0.9059718405):0.0930897760):0.0714723512)
(1:0.6821676072,(5:0.0224174989,7:0.0363330229):0.0213633898,6:0.0133798883)
(6:0.0187761280,7:0.0151169602,(9:0.0198688174,10:0.0398404486):0.2020860446)
(1:0.0845190884,2:0.0368948686,(5:0.0247344982,(6:0.0252613377,7:0.0200141564):0.0036671234):0.3673147639)
(3:0.1129223956,4:0.0571760981,(8:0.0461333599,9:0.0372716934):0.3093225569)
(3:0.0643322691,4:0.0471909662,(8:0.2207505120,9:0.1945472532):0.3637088649)
(4:0.9371303057,(5:0.0602726606,7:0.0519517538):0.0000024021,6:0.0467223291)
(4:0.3643908099,5:0.0108687029,(6:0.0255943343,7:0.0182451255):0.0086864761)
(4:0.3710737468,(5:0.0450305717,7:0.0343227860):0.0455142628,6:0.0295505733)
(4:1.0373128681,5:0.0252025577,(6:0.0652577008,7:0.0660686398):0.0484248305)
(1:0.7672075039,7:0.3334755234,(8:0.0501119889,9:0.0544145972):0.1998133294)
(5:0.0554603047,7:0.0289178024,(8:0.0485210543,9:0.0413963287):0.2905051303)
(4:0.4157255265,(5:0.0331121229,7:0.0575158389):0.2575599141,9:0.2116489419)
(4:0.5774736679,(5:0.0348897572,(6:0.0311638738,7:0.0289770843):0.0011509675):0.1103936236,8:0.2010316978)
(1:0.0253546488,2:0.0761884940,(4:0.1773676098,(6:0.1345396171,(9:0.0651753024,10:0.0466513709):0.1809255963):0.2841296237):0.0992082943)
(3:0.1091699738,4:0.0585189993,(5:0.0451928010,7:0.0406879906):0.6497153175)
(1:0.1131567310,2:0.0959240197,((3:0.0519035234,4:0.0606196869):0.0831194867,6:0.8633350932):0.2435388015)
(3:0.1252772213,4:0.0418516674,(9:0.0429174775,10:0.0427153114):0.6433443926)
(1:0.4611046391,(5:0.0473208508,6:0.0286266775):0.0098923290,7:0.0177434225)
(3:0.0715483600,4:0.0281455806,(5:0.0340683654,6:0.0253612756):0.5593495917)
(1:0.3686761831,(3:0.1195257683,4:0.0836510498):0.1668429093,(((5:0.0480860020,7:0.1843265719):0.0075533172,6:0.0329787297):0.1672012296,(8:0.0462264543,10:0.0563446109):0.2460016126):0.1933940493)
(1:0.0808604473,2:0.0730920283,((3:0.1108736117,4:0.0796862205):0.0793333812,((5:0.0505126654,6:0.0283471345):0.1491147076,(8:0.0213355143,10:0.0300202822):0.1837625667):0.2222351939):0.1659100033)
(3:0.3200636802,4:0.1741394804,(8:0.0658185907,10:0.0085072969):0.7319618569)
(1:0.0890929732,2:0.1054119191,(4:0.3628675108,10:0.6538058279):0.2517033933)
(1:0.0812693485,2:0.0532176439,(5:0.0377746415,7:0.0409901127):0.3855236269)
(3:0.1794201394,4:0.0544809598,((8:0.0850749905,10:0.0632179067):0.1401028422,9:0.3877683865):0.8344162166)
(3:0.0532374794,4:0.0729557648,(8:0.0320385357,9:0.0289986207):0.5134767165)
(3:0.0734304359,4:0.1667746266,((8:0.0127363063,10:0.1201728618):0.0116448839,9:0.0244618204):0.3157303090)
(3:0.0582663139,4:0.1033494502,(9:0.0259903096,10:0.0192034516):0.3556203044)
(3:0.0388316927,4:0.0229000990,(8:0.0472031772,10:0.0266721871):0.2992819445)
(3:0.0441341510,4:0.0359226614,((8:0.0327373309,9:0.0274463238):0.0237124707,10:0.4735513842):0.2013454152)
(1:0.1142948648,2:0.0440231678,((8:0.0537034889,9:0.0526942001):0.0129331159,10:0.0185371744):0.6779974488)
(1:0.1544419431,4:0.1101327198,(8:0.2106961294,(9:0.0204101494,10:0.0579572259):0.0849653114):0.2069501424)
(1:0.1667910924,4:0.2033221590,(8:0.0165071930,(9:0.0250081243,10:0.0546884371):0.0172057500):0.4189679294)
(1:0.5635574898,2:0.1930339567,(8:0.0478328715,9:0.0151917624):0.3335264811)
(2:1.1885597051,(8:0.0298874885,9:0.0400007425):0.0317979431,10:0.0000022884)
(4:0.6684931803,8:0.0348174125,(9:0.0435508480,10:0.0500872570):0.0036659744)
(4:0.5835644263,(8:0.0514778419,9:0.0309558134):0.0163626655,10:0.0291753219)
(4:0.9290408365,(8:0.0554024299,10:0.0502582488):0.0135016892,9:0.0268120214)
(4:0.4776401427,(8:0.0443211419,10:0.0356980545):0.0464237847,9:0.0199742189)
(2:0.1608070624,4:0.2827102879,((8:0.0308490697,10:0.0421017473):0.0119288462,9:0.0198761142):0.5230480349)
(2:0.5377754877,8:0.0128642736,(9:0.0300146237,10:0.0273799228):0.0035017615)
(3:0.0641683618,4:0.0500310292,(8:0.0412531978,9:0.0286649539):0.5812622277)
(3:0.3326291889,4:0.0451362914,((8:0.0053638257,10:0.0273726704):0.1255083580,9:0.1912401374):0.3547035728)
(3:0.0694710798,4:0.1162224847,((8:0.0595968181,9:0.0481763829):0.2269917037,10:0.1556809372):0.5221666827)
(3:0.0709061800,4:0.0641834843,((8:0.0324214636,9:0.0354042541):0.0064757407,10:0.0573276279):0.9724048947)
(1:0.8921395056,(3:0.1130141845,4:0.0551331743):0.2144173827,(8:0.5050453700,9:0.1551687679):0.2450518408)
(1:0.0588861002,2:0.0621149988,(4:0.3449110091,(8:0.0161871101,(9:0.0303464777,10:0.0232168959):0.0094972634):0.3976865335):0.0800250532)
(1:0.2753529303,(2:0.2829136513,9:0.3986020908):0.0650083342,10:0.4447558429)
(2:0.2018955684,(3:0.0823273894,4:0.0976385860):0.2121476955,(((5:0.0247703321,6:0.0468182003):0.1508135028,9:0.2084347864):0.2392737827,8:0.3534959948):0.3552960379)
(3:0.0612409514,4:0.0486965305,((5:0.0274612965,(6:0.0262680247,7:0.0329084919):0.0053917774):0.1163560851,(9:0.0111186510,10:0.0610865069):0.1528207071):0.2840086927)
(3:0.0924073444,4:0.0661924220,((6:0.0929007638,7:0.0403292116):0.2641394675,9:0.1981883977):0.3040961201)
(5:0.3478516715,8:0.0121242861,(9:0.0243564613,10:0.0576570869):0.0144439997)
(4:0.7940828418,6:0.1938438008,(9:0.0410944384,10:0.0362503912):0.2770038815)
(2:0.7332397068,5:0.0185223433,(6:0.0202034376,7:0.0225796419):0.0049135020)
(1:0.3942047736,8:0.0378498960,(9:0.0362585975,10:0.0614274330):0.0018415349)
(1:0.1636000478,(3:0.0950427171,4:0.0671842208):0.1982526694,(8:0.0562450964,10:0.0308016493):0.6130911258)
(1:0.1364225857,4:0.1683480317,((5:0.0273599833,7:0.0442009284):0.1695497816,((8:0.0242893482,9:0.0295949970):0.0004944913,10:0.0294155799):0.1299902499):0.3233174257)
(3:0.5054094679,(5:0.0260711743,6:0.0624958863):0.1547504676,9:0.2467878508)
(3:0.1406923533,4:0.1605106389,((5:0.0280618674,(6:0.0267081324,7:0.0339987046):0.0089729819):0.1069763376,(8:0.0332075202,9:0.0389908699):0.1682732261):0.3709448645)
(1:0.1117575873,2:0.0818880862,(5:0.0223768905,(6:0.0319658789,7:0.0290398345):0.0052789841):0.5344067703)
(2:0.4017452296,(3:0.1481676021,4:0.1265649828):0.1257979183,(8:0.0374942113,9:0.0500191144):0.6841306920)
(1:0.1082401565,2:0.0812841567,((3:0.0718031882,4:0.0797216876):0.0828147149,(((5:0.0432798703,7:0.0319954856):0.0099546599,6:0.0239903296):0.3271167110,8:0.2331927446):0.2546614227):0.1777567236)
(1:0.2717090886,(3:0.0433958596,4:0.0984927962):0.1342843616,(5:0.2014515151,8:0.2788901683):0.4516439912)
(1:0.0706015552,2:0.0672622786,((5:0.0626874084,6:0.0357035922):0.2339221714,(8:0.0275745216,(9:0.0487705733,10:0.0232959639):0.0041713106):0.1196436215):0.5462120665)
(1:0.2963572289,4:0.1824043645,(((5:0.0351141426,6:0.0364336435):0.0020054419,7:0.0269300525):0.1789007839,(8:0.0250204759,10:0.0379253777):0.1279993329):0.3017745389)
(1:0.0618289103,2:0.0802457855,((5:0.0464482852,7:0.0374509008):0.0046216528,6:0.0328808185):0.5437324614)
(3:0.0647231234,4:0.0684185894,((6:0.0635016175,7:0.0398895252):0.2274768291,((8:0.0521869748,10:0.0504871032):0.0072221454,9:0.0375224966):0.1966156245):0.4075227889)
(3:0.0656760695,4:0.0371928996,(((5:0.0225720885,6:0.0406893312):0.0023024808,7:0.0588330828):0.1740783224,(9:0.0258463381,10:0.0274999798):0.1368760018):0.2533186478)
(2:0.2136582643,(3:0.0823102921,4:0.0508329874):0.0819154926,(6:0.1862737353,10:0.1944067966):0.1813875336)
(1:0.2170791623,(5:0.0125164319,6:0.0193297209):0.1068585201,((8:0.0290198079,9:0.0211815048):0.0088623223,10:0.0195816468):0.0400661869)
(5:0.0346951384,(6:0.0331912375,10:0.3216338484):0.0059663174,7:0.0283791782)
(4:0.5547671908,(5:0.0340808024,6:0.0404551845):0.0061057790,7:0.1137872720)
(2:0.2774886865,(3:0.0716137570,4:0.0400675611):0.1052376926,(6:0.2757544137,(9:0.0352343595,10:0.0299293986):0.1151439450):0.2647904358)
(2:0.2855284747,(3:0.1015680407,4:0.8738767800):0.0462275930,(5:0.0236315246,(6:0.0246160974,7:0.0383215109):0.0129245200):0.6383186354)
(1:0.0608484250,2:0.0553897482,((5:0.0476585333,7:0.0164734662):0.0011780819,6:0.0227629113):0.2316983672)
(3:0.0584289505,4:0.0480823545,((5:0.0315048715,6:0.0430429360):0.1172728596,10:0.2925906667):0.3573879000)
(1:0.4611924734,(5:0.0117445872,7:0.0225401807):0.0076723744,6:0.0136463461)
