# Supplementary material for: The Chloranthus sessilifolius genome provides insight into early diversification of angiosperms
Source: Nat Commun. 2021 Nov 26;12:6929. doi: 10.1038/s41467-021-26931-3 (PMC8626421; doi:10.1038/s41467-021-26931-3)
Supplement: Supplementary file 4 — Source Data [file 41467_2021_26931_MOESM4_ESM.zip › Fig. 2b and Supplementary Figure 18a/Elaeis_Prunus.nwk]

(1:0.0507098532,2:0.1039390401,((3:0.0777492824,4:0.0779121725):0.1513792222,6:0.5615660153):0.1585739291)
(1:0.0896616741,(2:0.0329114630,6:0.9818255176):0.0331362787,4:0.2965625717)
(3:0.0376818943,4:0.0610616869,(5:0.1716876348,6:0.3368362676):0.1756723935)
(1:0.0941596493,2:0.0484623139,(5:0.1308618234,7:0.1686712425):0.1730052942)
(1:0.1002971539,2:0.0271416155,(5:0.1406390961,7:0.5802363253):0.4105329577)
(1:0.0343192613,2:0.0553761696,(5:0.1721654474,7:0.2273280955):0.1655460937)
(1:0.2976368376,(3:0.0571348494,4:0.0898005510):0.1864399972,6:0.6231655536)
(1:0.2093477587,(3:0.0763719408,4:0.0844441762):0.2115711496,6:0.6802642822)
(1:0.2846442276,(3:0.0715971102,4:0.1005121655):0.1055093698,6:0.4063519285)
(1:0.5795677949,3:0.0932415777,(5:0.3731059913,6:0.3920126785):0.4272021409)
(1:0.0675562838,2:0.0657819419,(6:0.3646415506,7:0.2496764800):0.3119928593)
(1:0.4265740763,3:0.2582200267,(6:0.3301563834,7:0.3672903183):0.1734277902)
(2:0.2837558506,3:0.2195843810,(6:0.4830537560,7:0.4276081399):0.1549748908)
(2:0.1534922303,(3:0.0581328133,4:0.0984680769):0.2391156677,6:0.5808493353)
(2:0.1425842164,(3:0.0268365046,4:0.1573070953):0.2012758443,6:0.4970630925)
(1:0.0368955338,2:0.0820466550,((3:0.0369776925,4:0.2925809607):0.0760107953,(5:0.1588085799,6:0.1973674296):0.1260313474):0.0822263354)
(1:0.1645531672,(3:1.2482025658,4:0.1007157630):0.0092827795,(6:0.1646065922,7:0.1790684456):0.1025287681)
(1:0.0643299830,2:0.0740403208,(3:0.1603752446,(5:0.2081852782,7:0.2804942393):0.2244438474):0.1282280132)
(1:0.0412949008,2:0.0577175652,(4:0.1238706687,7:0.2890014039):0.0804569029)
(1:0.0733490934,2:0.0657529441,(5:0.1911949365,6:0.4363801752):0.2617612255)
(3:0.2990285977,4:0.2363617135,(6:0.2239388894,7:0.3017528718):0.3042369679)
(3:0.0710603467,4:0.0523875283,(5:0.4579102016,7:0.2809915644):0.3834890603)
(3:0.0382498196,4:0.0975082252,(6:0.8493730712,7:0.2470661463):0.4783111668)
(3:0.2068744273,(5:0.2402271552,7:0.3356028245):0.0752193800,6:0.7060631556)
(1:0.0377877470,2:0.0494405857,(5:0.1886477161,6:0.1395504271):0.0993511113)
(1:0.0714002989,2:0.0440156310,(5:0.1423345433,6:0.1722481335):0.1074891134)
(1:0.0821091127,2:0.0358670698,(3:0.2006900829,(6:0.1388797579,7:0.2325327609):0.0269954798):0.1232710440)
(1:0.0375439286,2:0.0427532786,(5:0.2070848405,7:0.1802195327):0.1853881947)
(1:0.1628858446,(3:0.0685833224,4:0.0604884473):0.0843229529,(5:0.2559501700,6:0.2913950522):0.1946786561)
(1:0.3952396276,2:0.1328875146,(3:0.1568032540,5:0.4267621338):0.0795467997)
(1:0.0736524248,2:0.0613638317,(3:0.1674960028,(5:0.6370841075,6:0.2603387634):0.2168000202):0.1031985248)
(1:0.0289089017,2:0.1013062074,(3:0.2876570801,7:0.3386970864):0.0663319830)
(1:0.0671933307,2:0.0444107609,(6:0.1444671713,7:0.1705023092):0.1600888514)
(2:0.4137038489,(3:0.0610203719,4:0.0375443501):0.2075522005,(6:0.2490290537,7:0.2428986730):0.0624903063)
(1:0.1487036090,(3:0.0892421007,4:0.0546599939):0.1139693157,5:0.4864858801)
(1:0.0492380036,2:0.0904195523,(4:0.2151352307,(6:0.3575434301,7:0.2269994570):0.1203869107):0.0891109059)
(1:0.1543042732,(3:0.0761390402,4:0.0623654054):0.1944955797,7:0.5686680562)
(1:0.0413350160,2:0.0995781660,(3:0.3029303792,(5:0.2056260073,7:0.2435283341):0.1690476621):0.1447899140)
(1:0.0356769071,2:0.4056415148,(6:0.1574709720,7:0.2044470026):0.1348687332)
(1:0.2531160496,(3:0.1282888371,4:0.0508268496):0.1511608793,(5:0.2535805796,6:0.2666262960):0.2025919650)
(2:0.2506362820,(5:0.1109123932,6:0.6130473226):0.0454090666,7:0.1214393834)
(1:0.0544726703,2:0.0595286908,(3:0.1907874448,6:0.4232935303):0.0877969240)
(2:0.3560585518,(3:0.3585287081,4:0.1835667880):0.1096593528,(5:0.3058835504,7:0.4555118769):0.3698738866)
(1:0.0637423697,2:0.1823282387,(3:0.0853205505,4:0.0697047411):0.2906986755)
(1:0.5319317125,(3:0.0625663823,4:0.0566617391):0.1792941588,5:0.2630705412)
(2:0.3734928157,(3:0.0869007370,4:0.1214270905):0.1857924538,(5:0.4311191782,(6:0.2319126805,7:0.6474382718):0.0906186920):0.2253423342)
(1:0.4965809185,(3:0.0966224436,4:0.1097470644):0.3540889304,6:0.3811560342)
(2:0.1466483611,(3:0.1298372305,4:0.0872038855):0.0709542836,7:0.2823155097)
(1:0.5193823002,(3:0.0735396725,4:0.0855284829):0.1612072248,7:0.2725223370)
(3:0.0944201222,4:0.0532650344,(5:0.3139089829,6:0.2779580279):0.3000174332)
(1:0.0786589149,2:0.0651349838,(3:0.2424546158,(6:0.3686833466,7:0.2507854416):0.1474898073):0.0814637329)
(1:0.0906366874,2:0.1051899691,(3:0.4523563895,7:0.4579218688):0.1447353805)
(1:0.1492142315,2:0.0833996757,((3:0.0456327203,4:0.0347620715):0.1039314866,6:0.3035187493):0.0646782475)
(1:0.0691734846,2:0.0794392551,(3:0.2734786026,6:0.4785502306):0.1422824799)
(3:0.0404122495,4:0.1221413802,(5:0.2745662297,6:0.6376990639):0.3035936761)
(2:0.1064621245,(3:0.0390872838,4:0.0515502828):0.0656090729,5:0.2892375214)
(1:0.0665673566,2:0.0725266917,((3:0.0864601288,4:0.0686029561):0.1049412172,5:0.3259901932):0.0947315201)
(2:0.2119780078,(3:0.1132330072,4:0.0691784180):0.0947357141,(5:0.3300408294,7:0.5608675706):0.1638515454)
(1:0.2315900667,(3:0.0858160107,4:0.0982161065):0.1826106768,(5:0.3563183345,7:0.3482251459):0.2009204951)
(1:0.1934864423,4:0.2952680959,(5:0.4537983553,7:0.3423369507):0.1281683629)
(1:0.1927523254,3:0.2124022663,(6:0.3270050451,7:0.4796595075):0.2667555700)
(1:0.0787704930,2:0.0499989297,((3:0.0432583013,4:0.0460470742):0.0610167496,(6:0.1417057533,7:0.1843873013):0.1637078927):0.0452889885)
(3:0.1674102357,4:0.0549559899,(5:0.4874026433,7:0.3515073428):0.2228500717)
(1:0.1161468477,(3:0.0798678775,4:0.0349005426):0.0746015757,7:0.2393897609)
(1:0.2906796879,3:0.3279020181,(5:0.5040062440,7:0.2837579364):0.1858094368)
(1:0.1851033262,2:0.0494452084,((3:0.1054702171,4:0.1232588788):0.1444563918,(6:0.2488210878,7:0.2694818543):0.1434387350):0.1295514021)
(1:0.0451181719,2:0.0618279408,(5:0.1491636543,7:0.3473509669):0.2091040101)
(1:0.0396791990,2:0.1203801157,(3:0.1747191826,(6:0.2534910125,7:0.2369277156):0.1451330849):0.1271177014)
(1:0.1012289096,2:0.1750870809,(3:0.1443628485,5:0.2382012167):0.0154842565)
(1:0.0503826817,2:0.1210710752,((3:0.0829388065,4:0.0631031048):0.1121771401,6:0.3091222161):0.1037515968)
(1:0.0844955928,2:0.0560746999,(3:0.2137726217,5:0.6087326627):0.2457679841)
(1:0.0490504378,(2:0.0569885693,4:0.5000423410):0.0737443427,5:0.6514921383)
(1:0.0783026259,2:0.1037820397,(4:0.2451178355,(6:0.3801602528,7:0.5064508804):0.1993407587):0.1727402548)
(1:0.0755854762,2:0.0367970445,(5:0.2266357442,6:0.5123241185):0.3492814507)
(1:0.2224065587,(3:0.1091636627,4:0.1241180779):0.1786127420,(5:0.4225345812,7:0.4717133216):0.1803702098)
(1:0.2706792318,(3:0.0892672036,4:0.0998879047):0.1335791761,7:0.5758801319)
(1:0.1729506300,3:0.1718427427,(5:0.3076773697,7:0.2768254645):0.1263387019)
(1:0.0603587444,2:0.0762340356,(3:0.1790448203,(6:0.3251424351,7:0.1938832462):0.1604491066):0.1348761333)
(1:0.0658749562,2:0.0732270172,(3:0.3030100093,6:0.3252483458):0.0913644130)
(1:0.0650872753,2:0.0379344922,(3:0.1917527042,(5:0.2948768964,7:1.1074543036):0.0695070593):0.0597696620)
(1:0.3160014062,2:0.0591998682,(4:0.0919610803,(5:0.1094039458,7:0.1266931853):0.0678093449):0.0672328876)
(1:0.8179299201,(3:0.1280241356,4:0.0719690830):0.1450202495,((5:0.1860230400,7:0.2122604182):0.0854336895,6:0.3792985844):0.1269419126)
(1:0.2798700139,3:0.1386886650,((5:0.1670877919,7:0.2589598420):0.0632716070,6:0.2472871355):0.1972102795)
(1:0.1518437594,2:0.0644881542,(4:0.1960517733,7:0.2820697081):0.0830893215)
(1:0.3711897877,3:0.2090013604,(6:0.2153948762,7:0.1677859779):0.0522162469)
(3:0.1148515451,4:0.2300906018,(5:0.2667822839,6:0.2219785746):0.1467113581)
(3:0.0370142851,4:0.0539059231,(5:0.2646921551,7:0.1981855122):0.1764216554)
(3:0.0528495381,4:0.0931688374,(5:0.3207022898,(6:0.2426696851,7:0.2379260654):0.0379039128):0.4402471772)
(3:0.3466693215,(4:0.2323331672,7:0.1701096714):0.3762214999,6:0.3042594017)
(3:0.0503983578,4:0.0915908576,(5:0.1538262273,6:0.1873477735):0.1765160567)
(4:0.3147929287,5:0.3103571556,(6:0.2667168709,7:0.2859919386):0.0546383008)
(2:0.1898902901,4:0.3153867683,(5:0.2758955595,7:0.3782262263):0.2914965068)
(4:0.2224494837,(5:0.1519184354,7:0.2779355653):0.0338161706,6:0.3788611752)
(2:0.1996395174,4:0.0882957463,(5:0.1703849639,7:0.2289754220):0.0973736585)
(2:0.3085551084,(3:0.0699884870,4:0.1591419635):0.1080558475,5:0.3955050484)
(2:0.1212704780,3:0.1247258435,(4:0.3070717086,5:0.6732774464):0.1794375295)
(1:0.0231527419,3:0.1426465485,(6:0.1344551608,7:0.1907858567):0.1821404934)
(1:0.0525473107,3:0.0870337933,(5:0.6339348622,6:0.2598191646):0.2724582066)
(1:0.0310855872,3:0.0586517866,(5:0.2823268815,(6:0.1581510254,7:0.1496476460):0.0472682822):0.2020963041)
(1:0.0325641716,3:0.0656312390,(5:0.2336501101,6:0.2082172059):0.1962856008)
(1:0.0750575660,3:0.0388477871,(5:0.2326183270,(6:0.2048441206,7:0.2985310345):0.0240106155):0.2565398395)
(1:0.1663479044,3:0.1412290566,(5:0.1430432901,6:0.2572182928):0.0983329456)
(2:0.5016213871,3:0.1656403396,(5:0.4951659077,6:0.4236120499):0.2353770759)
(2:0.2413631457,3:0.2112536326,(5:0.2821251631,6:0.3114972808):0.1992896492)
(2:0.3156805317,3:0.5805152185,(5:0.3930571951,6:0.3310681154):0.0942797253)
(1:0.0410823136,2:0.1196042695,(4:0.1877736166,5:0.3731822391):0.6354854873)
(2:0.3621750865,(4:0.3167210520,5:0.2701295949):0.2476195046,6:0.3522876418)
(1:0.1234863092,2:0.0874450216,(5:0.5691910026,6:0.3388585910):0.2840053036)
(1:0.0469756983,2:0.1562396490,(5:0.6054907229,6:0.1546987459):0.3137871880)
(1:0.0437671043,2:0.0847289762,(6:0.2253320547,7:0.2868851955):0.1470258761)
(1:0.0592257188,2:0.0508827616,(5:0.2665235812,6:0.2422983086):0.2325053191)
(1:0.0548939828,2:0.0625803515,(6:0.2331720211,7:0.2612183045):0.1974431779)
(1:0.0530910712,2:0.0845665830,(5:0.2204294916,6:0.2457908769):0.1476674488)
(1:0.2331198033,(5:0.5412904185,7:0.1959692144):0.0515722358,6:0.1964141645)
(1:0.0725240668,2:0.1306971726,(3:0.2032412208,5:0.4665792307):0.2452976098)
(1:0.0444939080,2:0.0793710582,(3:0.1879837917,5:0.5022796192):0.1197453857)
(1:0.0333634632,2:0.0513480476,(3:0.1155689230,5:0.2204001737):0.0667575829)
(2:0.2023660379,3:0.1305592661,(5:0.1901760728,7:0.1862660724):0.1363801911)
(2:0.1515812333,3:0.0791593438,(5:0.1715447821,7:0.1541622401):0.0382754338)
(2:0.1321635757,(3:0.0616978391,4:0.0247913390):0.0825817374,6:0.2794531876)
(1:0.0738981799,2:0.1555215036,(3:0.0752063054,6:0.6590043001):0.1184432862)
(1:0.0405719404,2:0.0444773664,((3:0.0421854620,4:0.0391285460):0.1022776202,6:0.2594587326):0.0641024596)
(2:0.1236825503,(3:0.0399711497,4:0.0451191121):0.0140243903,6:0.2416465588)
(1:0.0508929774,2:0.0551912678,(3:0.1195043280,5:0.3746207205):0.0724994488)
(2:0.3239918130,(3:0.1200276183,4:0.0849448664):0.1463113297,5:0.6383252395)
(1:0.1913988904,2:0.0874446471,(3:0.1649672753,(5:0.2404977608,6:0.3491039901):0.0846503148):0.0744221915)
(1:0.0654740098,2:0.0123831581,((3:0.0702344876,4:0.0687407508):0.1066918328,6:0.4327781019):0.1040942907)
(1:0.0428185509,2:0.1683298807,(5:0.8969869041,6:0.4166706112):0.3905904744)
(1:0.0391492228,2:0.0512554834,(3:0.0713483516,6:0.2591355245):0.0929647736)
(1:0.1117708693,2:0.0912847044,(3:0.2623030752,6:0.7115919743):0.0710534903)
(2:0.1961156505,3:0.2818930749,(5:0.2999456063,6:0.4789276987):0.2476568009)
(1:0.0534752497,2:0.1218200753,(3:0.3083870777,6:0.5561408165):0.1982783555)
(1:0.0385407056,2:0.0348812760,(5:0.1317213954,6:0.1661632148):0.1575398678)
(1:0.0655802184,2:0.2919710459,(3:0.1415081654,6:0.2965507485):0.0734933377)
(1:0.0699361749,2:0.0496184135,(4:0.1225668953,(5:0.2630103715,6:0.1420444963):0.1411275675):0.0887684919)
(2:0.1945166369,4:0.2985415612,(5:0.4436354047,7:0.3331988383):0.5130716185)
(2:0.2313847326,(5:0.2218928090,6:0.4656176882):0.0354767231,7:0.1565617869)
(2:0.3274403477,5:0.2613488664,(6:0.4260692888,7:0.2182524611):0.0779572906)
(1:0.1339331636,3:0.1535465192,((5:0.1970972395,7:0.2045116447):0.0259848237,6:0.2290483846):0.1204763089)
(1:0.0834693272,2:0.0673144143,(3:0.2755466460,5:0.5393869745):0.1342603519)
(2:0.1341386762,3:0.1402069505,(5:0.2346517577,7:0.2616903621):0.1241974020)
(1:0.4463701156,3:0.1836133507,(5:0.2886382233,7:0.6973158143):0.1730261578)
(1:0.1115578897,2:0.0890764665,((3:0.0353899026,4:0.1056371720):0.7131199304,6:0.4745084063):0.0609538775)
(1:0.0894708137,(2:0.0534276899,4:0.6459205647):0.0144207984,6:0.3817796484)
(2:0.4352430740,3:0.2817461523,(6:0.6247297577,7:0.6504572954):0.2157324365)
(3:0.0427268310,4:0.0732611842,(6:0.3476637704,7:0.2362357493):0.2725345705)
(1:0.0496095632,2:0.0566534040,(3:0.1366454197,6:0.4418207436):0.0820293197)
(1:0.1961392362,(3:0.0470799604,4:0.0830824412):0.1092717488,6:0.3660595810)
(1:0.0539867889,2:0.0610606178,((3:0.0563561152,4:0.0510454050):0.0980521368,6:0.3186334130):0.0876863797)
(1:0.0607390972,2:0.1098816042,(3:0.1103378054,4:0.0711932749):0.2599209211)
(1:0.1214938745,2:0.0913644524,((3:0.1127236109,4:0.1203117185):0.1089870490,6:0.5297719376):0.0708146022)
(1:0.0735643592,2:0.0503579171,((3:0.0427339659,4:0.0540356101):0.0744294508,(6:0.1728828469,7:0.1805971853):0.0926310299):0.0829561387)
(1:0.0327271948,2:0.0268069092,((3:0.0820809867,4:0.0405999306):0.0740858917,6:0.2231529708):0.0430261051)
(1:0.0726194385,2:0.0702390984,((3:0.0841045109,4:0.0465833009):0.0884061311,7:0.5124298451):0.1180344777)
(1:0.1209874591,(3:0.0381527114,4:0.0674047642):0.0768122289,6:0.2215964028)
(1:0.0608829479,2:0.2285325911,(3:0.1866144226,4:0.2925923863):0.0410044544)
(1:0.0356607013,2:0.0578898818,(3:0.0309915289,4:0.0591356746):0.1588468991)
(1:0.0383179961,2:0.0285116338,((3:0.0276359468,4:0.0742185548):0.1010307611,6:0.2095191403):0.0254105411)
(1:0.0477197595,2:0.0708957894,((3:0.0725000973,4:0.1084621595):0.0761975245,6:0.5638628998):0.0736315062)
(1:0.0469116713,2:0.1085926826,((3:0.0784898833,4:0.0705353339):0.1129199667,6:0.4350767302):0.2136433221)
(1:0.0403012186,2:0.0487366976,((3:0.0684326699,4:0.0785559682):0.0562993546,(5:0.1977708389,6:0.1998423242):0.1248098564):0.1107880582)
(3:0.0501906207,4:0.0476687592,(5:0.2101651553,6:0.2037717439):0.1597636258)
(1:0.0608211004,2:0.0675789842,((3:0.0878920475,4:0.0500533233):0.1645526318,5:0.8079515009):0.1441780888)
(1:0.1656452334,(3:0.0610849467,4:0.0729278028):0.0580950447,5:0.3927426611)
(2:0.1272842674,4:0.1209472324,(5:0.2471692280,6:0.1966353655):0.1912511725)
(1:0.1398172799,(3:0.0714982004,4:0.0552693142):0.1081151246,5:0.2884141572)
(1:0.0508406089,2:0.0506781964,(5:0.1445361360,6:0.1861936353):0.1472463595)
(1:0.1093012121,2:0.0355193684,(5:0.3128636196,6:0.2942898842):0.2294045087)
(1:0.2795447739,(2:0.9211755017,6:0.3739413338):0.1129427067,(3:0.1017513270,4:0.0826384254):0.0473937918)
(1:0.0870988041,2:0.0967941204,((3:0.0929493242,4:0.1014051159):0.1750544899,5:0.6837275116):0.1836931538)
(1:0.0370298612,2:0.0228750570,((3:0.0438200480,4:0.0316520291):0.0628080476,(5:0.0771405475,7:0.1049394890):0.0606018852):0.0314990612)
(1:0.1923556309,3:0.1530820385,(4:0.4735335616,(5:0.1760930661,6:0.2433566889):0.1037546884):0.2134207044)
(1:0.2970332123,((3:0.2915116953,6:0.7251039615):0.6905831840,7:0.6305702122):0.3698299510,4:0.3695398897)
(3:0.0397396348,4:0.0392642222,(5:0.2836385229,6:0.1869801883):0.1605566279)
(3:0.1259324579,4:0.1048416251,((5:0.2575975955,7:0.6357550547):0.2128930907,6:1.4070046970):0.4229809904)
(1:0.1774947267,3:0.1410484543,(6:0.2062001090,7:0.6178389799):0.1352793819)
(3:0.2301565349,(4:0.2211218449,5:0.2212658167):0.1837494462,6:0.3067607598)
(1:0.2031962003,3:0.1790308619,(4:0.2631247014,5:0.2835969035):0.4009285372)
(2:0.1268144586,(3:0.0446695186,4:0.0761617777):0.1249645809,7:0.4149039198)
(1:0.5751634845,(2:0.1618563640,7:0.4753808922):0.3311631162,3:0.5600568708)
(3:0.0491271918,4:0.0759941092,(5:0.2839933894,6:0.5580194763):0.1773898641)
(3:0.0652790580,4:0.0419463930,(6:0.0177979392,7:0.0131269187):0.3545770839)
(1:0.1452988315,(3:0.0000022496,7:0.4634082012):0.0384789289,4:0.0268429659)
(1:0.0432886802,2:0.1672584330,((3:0.0643726294,4:0.0312781769):0.1303277771,6:0.3400145685):0.0911216569)
(3:0.0569126126,4:0.0881184905,(6:0.3654037219,7:0.2529372793):0.4044202668)
(1:0.0526675146,2:0.0567549756,(5:0.2134062042,6:0.2049041239):0.2396240885)
(3:0.1234817633,4:0.0478523151,(6:0.4873550628,7:0.5385834315):0.2218771652)
(3:0.1086283220,4:0.0613542604,((5:0.2949508058,7:0.4818174601):0.0919979496,6:0.3540244851):0.1832395040)
(3:0.0550262731,4:0.0771740635,(6:0.3548125369,7:0.2905356957):0.2433265061)
(3:0.0722048904,4:0.1030926645,(5:0.2131355996,6:0.4360623038):0.2993751351)
(3:0.0358582090,4:0.1474431529,(6:0.2257497819,7:0.3692466636):0.2650255611)
(1:0.0304796313,2:0.0427936899,(3:0.0696356903,(5:0.1999374000,(6:0.0876487815,7:0.1618184969):0.0100611604):0.0303628319):0.0494511314)
(1:0.0408284033,2:0.0567653038,(5:0.2004076210,6:0.2440178384):0.1508790109)
(3:0.2852328751,4:0.1756812285,((5:0.6998724199,6:0.2330955730):0.0961705695,7:0.3965270873):0.2798136303)
(3:0.3564835426,(4:0.9179502962,7:0.1549405036):0.0790138985,6:0.3738575914)
(1:0.0992573346,3:0.1614407680,(5:0.2444753931,7:0.2471261765):0.0977801884)
(1:0.0577193816,2:0.0444770462,(4:0.3889103443,5:0.2468195033):0.2096846684)
(1:0.0706014819,2:0.0787553254,(5:0.1825757813,7:0.2278111688):0.2047032838)
(1:0.0644183537,2:0.0787526503,(3:0.2353883575,(5:0.2828328290,6:0.3367870479):0.2313092640):0.1152848964)
(3:0.4487032043,((4:0.3501454976,6:0.3501487705):0.0738547724,7:0.6334818805):0.0923977646,5:0.3177213457)
(3:0.0559765885,4:0.1127254781,(5:0.5303677157,6:0.3873783823):0.4890944897)
(3:0.1079080692,4:0.1779455204,(5:0.3572673107,(6:0.2689876585,7:0.2284254934):0.0447050444):0.1155085095)
(3:0.6043612849,4:0.0639913705,(5:0.2005203342,7:0.1924886738):0.1463584161)
(3:0.1124421005,4:0.1556730063,(5:0.2542619102,(6:0.1648049976,7:0.2605742447):0.0423011242):0.1235623310)
(3:0.0848118063,4:0.1198058033,(5:0.2369218179,7:0.1666948434):0.3592466866)
(3:0.0418928169,4:0.0634992257,(5:0.2161427618,6:0.1721817785):0.1861357193)
(3:0.1020020180,4:0.1878343289,(6:0.2339225115,7:0.2149796579):0.0632582967)
(3:0.0577973796,4:0.0555734538,(5:0.2008117043,7:0.3108485379):0.2899788511)
(1:0.0416834347,2:0.0856386179,(6:0.1465429591,7:0.2705850812):0.2063921602)
(1:0.3901551744,2:0.2372445767,(6:0.4262973158,7:0.3162237481):0.1156515456)
(2:0.1769646643,4:0.1358412125,(5:0.2399298235,6:0.2635426805):0.6294083703)
(1:0.0969639293,2:0.1851428602,(5:0.3047166551,7:0.3175617541):0.2391098529)
(1:0.3470331959,(2:0.0565756563,4:0.0503614552):0.1007169418,7:0.2039058209)
(1:0.2240373928,(2:0.1037200539,4:0.0881319293):0.1664746658,(3:1.0675350000,(5:0.2709012362,7:0.4790462128):0.1536205726):0.0794660978)
(2:0.1987416290,4:0.1534037517,(5:0.3407346739,7:0.1970058478):0.1563334373)
(1:0.2061156568,(2:0.1769250693,5:0.1983396643):0.1541277362,7:0.2441973851)
(1:0.2050067859,2:0.1242318338,(5:0.1721737772,6:0.2154044854):0.0786969877)
(1:0.0553923912,2:0.0657339217,(5:0.2437230006,7:0.2870423074):0.2705226025)
(1:0.2429382583,(2:0.2407338669,7:0.0808133894):0.2940196411,(5:0.2108208608,6:0.4349053434):0.0451845813)
(1:0.0419325366,2:0.0874981649,(5:0.2830200525,6:0.2676451838):0.1867426087)
(1:0.0608315796,2:0.0587437239,(4:0.1259144451,(5:0.2276069516,7:0.1734493766):0.0916920148):0.0844279252)
(1:0.0650829880,2:0.0959410339,(5:0.3730279021,6:0.2951488008):0.3651574262)
(2:0.6958629874,5:0.4434700521,(6:0.1432749796,7:0.6404263169):0.1129707369)
(1:0.1239267045,2:0.1049299775,(6:0.3026285771,7:0.4201891551):0.2743837784)
(1:0.0626831886,2:0.0714529937,(4:0.2038458634,(5:0.3275961032,6:0.2096381644):0.1347732042):0.1296290959)
(1:0.1501037773,(2:0.0419048707,4:0.0417903695):0.0602308704,5:0.1883260386)
(1:0.0454260221,2:0.0900171924,(4:0.1285507903,(5:0.3077010444,6:0.3981683892):0.0680633435):0.0962225832)
(1:0.1661711939,(2:0.0544751142,4:0.0447911802):0.0771401865,5:0.3095286963)
(2:0.1413806832,4:0.1408152505,(5:0.4945948469,6:0.4557471588):0.3668177137)
(1:0.1558968995,4:0.1986583181,((5:0.3608386537,7:0.2551528930):0.0538054636,6:0.3456172449):0.2209661015)
(1:0.3514478067,(2:0.0673411193,4:0.2121911526):0.2170662066,(5:0.4616693058,(6:0.2707015607,7:0.4659433397):0.0922368606):0.1445705914)
(1:0.0588381343,2:0.1013716080,(4:0.1769377240,(5:0.4655632020,6:0.2730320559):0.2214734170):0.1275459961)
(2:0.2230821550,4:0.1439878034,((5:0.2201511666,6:0.2220290058):0.0470722417,7:0.2248152306):0.1711186760)
(2:0.1491110166,(5:0.1186332359,7:0.1358607854):0.0216983638,6:0.0912514480)
(3:0.0661023214,4:0.0388359191,(5:0.2484989922,7:0.3197097197):0.1615270567)
(3:0.0502284648,4:0.1049504717,(5:0.2176159749,6:0.2656107274):0.3455478543)
(3:0.0906726232,4:0.1415715860,(5:0.3616321174,7:0.3961786469):0.4990054373)
(3:0.0658565498,4:0.0481813982,(6:0.2537080363,7:0.2037720825):0.1804197994)
(3:0.0753287650,4:0.0526495460,(6:0.1663006329,7:0.1313573436):0.2278977529)
(3:0.0608823154,4:0.0126707056,(6:0.2892323190,7:0.2723702399):0.1993185269)
(3:0.0690292687,4:0.0725279486,(5:0.2850323165,6:0.7002168228):0.4630866917)
(3:0.1987565843,4:0.1422151684,(6:0.3311472366,7:0.2394975411):0.1339070096)
(3:0.1410070063,4:0.1540132972,(5:0.1995261189,6:0.1952110836):0.1623432287)
(3:0.0385202325,4:0.0612806985,(5:0.1324540690,6:0.2187853221):0.1241799578)
(3:0.0387014909,4:0.0478645266,(5:0.1663388936,6:0.1511630824):0.1569532982)
(3:0.0197740999,4:0.0429725563,(5:0.1393327842,6:0.1611213577):0.0915750045)
(2:0.0545912587,3:0.2053890941,(5:0.1723482138,6:0.1385322954):0.1586613534)
(2:0.0741370784,3:0.0608876915,(5:0.2700055068,7:0.1561955876):0.2603326902)
(1:0.1563716705,3:0.2211420769,(5:0.2783054161,7:0.2181446934):0.1693895725)
(1:0.0356098692,2:0.5250234186,(4:0.6639663110,5:0.1338869946):0.0384479393)
(1:0.1014599255,2:0.1983753743,(4:0.3402427379,5:0.4394598422):0.1026773358)
(1:0.0630361793,2:0.1272133067,(3:0.0529825671,4:0.0713424552):0.5104812170)
(2:0.0845155564,(3:0.0357681485,4:0.0354287157):0.0672295817,5:0.1938302712)
(2:0.1085988978,3:0.1115625874,(5:0.0798799557,6:0.2436726527):0.1555420420)
(2:0.1473147868,3:0.1560173238,(5:0.3612172114,6:0.1392236279):0.1816579388)
(1:0.1768975751,(3:0.0851654038,4:0.0511226731):0.0805782266,5:0.3080440331)
(3:0.0571532080,4:0.0778853555,(5:0.5056622796,(6:0.2426416967,7:0.3548372535):0.0702718972):0.1656148415)
(3:0.7757014421,4:0.1780431899,((5:0.4595953871,7:0.3216637487):0.0336587965,6:0.2122394420):0.1945648257)
(3:0.1282403376,4:0.1698811761,((5:0.3201046453,6:0.3553054190):0.0411505759,7:0.3531354214):0.2036076591)
(3:0.1877667027,4:0.2114721889,((5:0.2084692779,6:0.2714352055):0.0751865077,7:0.4171852946):0.2812709729)
(3:0.0438170688,4:0.0687617850,(6:0.3549744038,7:0.3244659939):0.4117717485)
(3:0.1175609882,4:0.0584343842,(6:0.5878430291,7:0.4085122807):0.3260045460)
(3:0.0938311160,4:0.0568963771,(5:0.3123581521,6:0.3119869805):0.1883807703)
(3:0.0683588360,4:0.0295890472,(5:0.2540239348,6:0.3253328669):0.2428279521)
(3:0.1291974032,4:0.0373761931,(5:0.2089939776,6:0.3186107597):0.2035115123)
(3:0.0467332833,4:0.0951847115,(5:0.2242276026,6:0.3765072305):0.3137313586)
(3:0.2540462241,4:0.2332459262,(5:0.3037253390,7:0.3202190510):0.1668872387)
(3:0.0752001784,4:0.0952553069,(5:0.1937589253,6:0.1973800397):0.2110235747)
(3:0.2589751317,4:0.2640152079,(5:0.2872380461,6:0.2850780870):0.2272387698)
(3:0.0567287900,4:0.0703481352,(5:0.3008575479,7:0.4776026301):0.3376428732)
(3:0.0389609461,4:0.0563409646,(5:0.1995746673,6:0.1329911696):0.1754245743)
(3:0.0523868702,4:0.0471212370,(5:0.2138601269,6:0.1021275861):0.1292715960)
(3:0.1426398752,(5:0.1444936078,7:0.1498364899):0.0206592771,6:0.1478856049)
(1:0.0864589131,2:0.0843144601,(4:0.1287823447,7:0.3513601388):0.1517077923)
(1:0.2317306446,4:0.1986664382,((5:0.3178331110,6:0.3413735926):0.1061984561,7:0.5827239089):0.3511798795)
(2:0.1748418270,(3:0.0149545131,7:0.8627503431):0.1037827344,6:0.2257846165)
(3:0.1615067292,4:0.0861596845,(5:0.1458993364,6:0.2190876246):0.2869196575)
(1:0.0388180679,2:0.0942747930,((3:0.0438015962,4:0.0453149558):0.1442158051,(5:0.3077086256,6:0.2765731429):0.1304399534):0.2123249496)
(1:0.1120401091,2:0.0788495548,(3:0.6172437616,5:0.4294933380):0.2256513539)
(1:0.0308239959,2:0.0736326337,(5:0.2763514859,6:0.2260581857):0.1343903224)
(1:0.0185854064,2:0.0576789710,((3:0.1341805586,4:0.0311814561):0.0733755222,(5:0.2319903740,(6:0.1193656485,7:0.1698666269):0.0282439478):0.1021112271):0.0560906889)
(1:0.1747371726,4:0.2521590765,(6:0.3791688546,7:0.3192461362):0.6063100410)
(1:0.2142015121,(3:0.0934340640,4:0.0796985286):0.1445626153,5:0.4240731619)
(1:0.1172027001,2:0.0825496697,(4:0.2301480075,(5:0.2008587704,7:0.3089991928):0.6887166105):0.2102029531)
(1:0.0745608316,2:0.0767282868,(3:0.0582851642,4:0.2152424985):0.3091439054)
(1:0.0607080650,2:0.0657600670,(4:0.1960653051,5:0.3741519577):0.1292906614)
(1:0.0846796980,2:0.0920164879,((3:0.0616230521,4:0.0498226461):0.1356800396,(5:0.1588538865,6:0.2920950989):0.2574894381):0.1219305450)
(2:0.1562345185,3:0.1174358501,(4:1.0870921478,6:0.3121052074):0.1510414764)
(1:0.1126605105,2:0.0892315641,(5:0.3887276982,6:0.2892219620):0.2363097832)
(1:0.0661467006,2:0.2207468933,(4:0.3430759211,(5:0.3588488710,7:0.1640331868):0.1282014602):0.1068047794)
(1:0.0704066968,2:0.0711965904,(5:0.3010101821,6:0.2417205505):0.2910035516)
(1:0.0623105387,2:0.1031655699,(4:0.2153195764,6:0.4772868259):0.1865629782)
(1:0.0687256798,2:0.1026237122,(6:0.2935347458,7:0.2197150567):0.2647752364)
(1:0.0699659971,2:0.0540729077,(4:0.3549611230,5:0.3001419516):0.1349044807)
(2:0.2916263511,(3:0.0785347578,4:0.1552503612):0.2561368323,(5:0.8198309914,7:0.3261904236):0.3611365730)
(2:0.1997036099,(3:0.0671374394,4:0.0815755966):0.1106671269,(5:0.7630465406,7:0.3578869230):0.2530063693)
(2:0.2896714382,3:0.2223869589,(5:0.5729247363,7:0.3704759696):0.5108642877)
(2:0.2053082542,(3:0.0426868536,4:0.0789291992):0.3258637754,7:0.4330914940)
(2:0.0440233187,(3:0.0179818233,4:0.0939807512):0.0592234060,(5:0.1460125763,7:0.0665172515):0.0386134217)
(2:0.1610885438,3:0.1330420194,((4:0.2315747132,5:0.1454947772):0.9840420772,6:0.1055286130):0.2192422491)
(2:0.2732846470,(4:0.4019573911,7:0.3725693335):0.1162845312,5:0.2264491165)
(2:0.2041520395,(3:0.1001417782,4:0.0695732735):0.1355480279,(5:0.2833674755,7:0.2539219816):0.2745087267)
(2:0.2269744629,5:0.2048990997,(6:0.2507974710,7:0.2137491646):0.0265390474)
(2:0.2707699017,(3:0.0870407074,4:0.0853480906):0.1773348711,5:0.4633420820)
(3:0.1054268430,4:0.0840751054,(5:0.6416718749,6:0.6578697782):0.3356411136)
(3:0.2745941609,(4:0.4407297799,6:0.2104474676):0.0807744602,5:0.5503056538)
(1:0.0973765322,2:0.2855334169,(5:0.1878044615,7:0.2208394246):0.1962829505)
(3:0.1493078040,4:0.0773296920,(5:0.3649181529,7:0.5521041502):0.6275175312)
(1:0.0506518718,2:0.0708034664,((3:0.0702186639,4:0.0960045875):0.1394409989,(5:0.2521288186,7:0.2543468949):0.1348448094):0.1481963183)
(1:0.0779592360,2:0.1003906196,(4:0.2733470335,5:0.5653732136):0.1159884189)
(1:0.0882101324,2:0.0396365431,(5:0.1940529842,7:0.2888117624):0.2043504436)
(2:0.3446989385,(3:0.1290413080,4:0.1282925946):0.3109861534,(5:0.2948985510,7:0.4753748250):0.1489271882)
(1:1.4980745519,(2:0.2372035696,4:0.0435255661):0.0192252599,3:0.0491049137)
(2:0.1537599954,(3:0.0204072348,4:0.0770938140):0.0892417319,(5:0.3422487503,7:0.1489727699):0.0963254943)
(2:0.1153516346,3:0.1858462374,(5:0.2839709783,7:0.2325273912):0.1196855203)
(1:0.0868673851,(2:0.2843922994,5:0.4256625972):0.3229115189,7:0.2190682074)
(1:0.0800399763,2:0.1013736987,(3:0.2843948780,6:0.4627020026):0.1205933065)
(1:0.0636305034,2:0.0258894695,(6:0.1698106031,7:0.3198430024):0.2536385533)
(1:0.0679924427,2:0.0361778716,(6:0.2068517721,7:0.2253454409):0.1972026117)
(1:0.0681398851,2:0.0579808164,((3:0.0545979078,4:0.0472175336):0.1483370052,(5:0.2092629046,6:0.3302928661):0.2388069661):0.1398308489)
(1:0.0279096664,2:0.0441469781,(3:0.1029751739,(5:0.1540832828,7:0.1219510003):0.0917816129):0.0848790169)
(1:0.1439621314,(3:0.0959462768,4:0.0633932056):0.0661368636,(5:0.3307689605,6:0.2040793273):0.1079882136)
(1:0.0844105694,2:0.0462489051,((3:0.0536967848,4:0.0671598122):0.0985362168,(5:0.1904092351,7:0.2435222106):0.1092739030):0.0855099949)
(1:0.1026017120,3:0.1362230789,(5:0.1778647385,6:0.1674909651):0.0958810736)
(1:0.0855069142,3:0.3276784469,(6:0.3864691121,7:0.2008651652):0.1614007966)
(1:0.0680100048,2:0.0975261351,(6:0.3892501841,7:0.3604403063):0.2776600911)
(1:0.0477249114,2:0.0368595600,(3:0.1493159135,5:0.3074800164):0.0677691580)
(1:0.2820993540,(3:0.0751397833,4:0.0592261376):0.0486858898,7:1.0832803589)
(1:0.3870349878,(2:0.1400010936,4:0.2333350022):0.3830975840,(5:0.2505593492,7:0.1931297259):0.0402571393)
(1:0.9297839724,(3:0.1018817349,4:0.0675555958):0.1911292719,(6:0.3952190680,7:0.3188584242):0.0902268669)
(1:0.0400144291,2:0.0530484215,(4:0.1406865073,7:0.2834467493):0.0980905125)
(1:0.1321082547,2:0.0351142617,(4:0.2642005311,5:0.3457627554):0.5495764323)
(1:0.0567866129,2:0.0982172663,(3:0.2764535308,(5:0.2290243731,7:0.2749306358):0.4508773603):0.1020119921)
(1:0.0593038011,2:0.0761854456,(5:0.7153348788,6:0.2431836972):0.1730215354)
(1:0.6427722349,3:0.1173736231,(4:0.0474173789,7:0.4442906658):0.0314472093)
(2:0.1902680867,(3:0.5058991275,4:0.3234980547):0.0818026727,7:0.6071475580)
(2:0.0664993270,(3:0.0345238405,4:0.0341683432):0.0511228260,5:0.1684146974)
(2:0.2123300869,(3:0.0599035990,4:0.0401039889):0.0910835642,(5:0.2918565955,7:0.1617780771):0.1647521942)
(2:0.1655273580,(3:0.0689733532,4:0.0570119983):0.0745584201,5:0.3806395232)
(1:0.1042036233,(3:0.0664911943,4:0.0168376318):0.0347624351,(5:0.1342902821,6:0.1549063111):0.0747068667)
(1:0.0698626346,2:0.0681033661,((3:0.0562930776,4:0.0527469629):0.0853941134,7:0.4055907800):0.1224391413)
(1:0.0745577727,2:0.0825486004,(4:0.1895915265,(6:0.1752497276,7:0.3977760972):0.2871817001):0.1211004259)
(2:0.1576644068,3:0.1545725313,(5:0.2371572795,6:0.1701064610):0.1365076709)
(1:0.0483866048,2:0.1016933834,((3:0.0393212190,4:0.0570421972):0.0516569526,(5:0.2419264373,6:0.2103087677):0.1471475190):0.0863727517)
(1:0.0455458123,2:0.0617263396,(3:0.3797151207,5:0.2503796621):0.0772901731)
(3:0.0378271988,4:0.0415130312,(6:0.1725085176,7:0.2952517215):0.1907146434)
(1:0.1268141239,(3:0.0573420347,4:0.0720677694):0.0807102799,(6:0.1667809374,7:0.2429916671):0.1405838188)
(1:0.0659743620,2:0.1257831695,(3:0.1681439580,5:0.4771580651):0.1573986295)
(1:0.1780971126,(3:0.1583975275,(5:0.2436862493,7:0.3183854743):0.1180213405):0.6489785482,4:0.1936567723)
(1:0.2012127108,(3:0.0460407904,4:0.0673279636):0.1222412907,7:0.3045648210)
(1:0.4532466248,(3:0.1371079514,4:0.2538424150):0.1809939166,(6:0.3452410898,7:0.3253341948):0.1444503226)
(3:0.1109688970,4:0.0788341884,(5:0.1819389387,6:0.3347604384):0.3156760741)
(1:0.0433076400,2:0.0389142748,((3:0.0315619100,4:0.0422161974):0.0618982507,(5:0.2497851966,7:0.2059624036):0.1389599200):0.0636946060)
(3:0.1071502244,4:0.1133609248,(5:0.1973658686,7:0.2367971829):0.2548344671)
(1:0.1732940496,(3:0.0520540697,4:0.0721080526):0.1035731327,(5:0.2224903239,7:0.4056665971):0.2208462571)
(1:0.0448835171,2:0.0430083057,(3:0.1484494264,(5:0.1827059512,6:0.1600949213):0.1026294106):0.0754678018)
(1:0.4128385243,(3:0.0573148457,4:0.0732557334):0.1063672819,((5:0.6905070541,7:0.5063043833):0.2789817148,6:0.4166320299):0.1190958312)
(1:0.0327439785,2:0.0471621919,(3:0.1886135753,(5:0.1924344425,6:0.2423420781):0.0985248609):0.0642841369)
(1:0.0739928922,2:0.0538641326,((3:0.0458355502,4:0.0485779302):0.0992132130,((5:0.2426798421,6:0.2127476573):0.0576648376,7:0.5989279533):0.0856190172):0.0966694848)
(1:0.1009535695,(3:0.1525165894,4:0.0284173308):0.1082297075,(6:0.1299471931,7:0.1895282897):0.0902481562)
(1:0.0539285642,2:0.0859824482,(3:0.1462483951,((4:0.4711080945,7:0.3968095357):0.4563896552,6:0.4225768169):0.1484097141):0.1422838187)
(2:0.1502607822,3:0.1729575324,((5:0.1308645503,7:0.2803122956):0.0533894776,6:0.2840038292):0.1759019003)
(1:0.0498103470,2:0.0400010735,((3:0.0882319109,4:0.0561603847):0.1147507603,(6:0.1366513542,7:0.1878300141):0.1043406768):0.0823257982)
(1:0.0462080659,2:0.0364349395,((3:0.0551201784,4:0.0496710334):0.0493947163,(5:0.1250075716,7:0.2021850581):0.0896304025):0.0752466526)
(1:0.0870750484,2:0.1123560782,(3:0.2976668862,5:0.5723754167):0.1172379833)
(1:0.1226760967,(3:0.0613387429,4:0.0630385636):0.1389144498,7:0.7121474695)
(3:0.0441851738,4:0.0849226107,(5:0.3030653538,6:0.3105394395):0.2636085575)
(1:0.1115315649,(3:0.0401643060,4:0.0320379822):0.0813918192,7:0.1901096840)
(2:0.1658857791,(3:0.0572451978,4:0.0494362270):0.1223046485,5:0.4768399201)
(1:0.1881839142,3:0.1659566011,(4:0.2774096503,(5:0.2904712467,7:0.2229684203):0.0410274422):0.0869596124)
(1:0.0639164836,2:0.0555436852,(4:0.1477323875,6:0.5160407876):0.0955909085)
(2:0.2398120712,(3:0.0694512103,4:0.0580792175):0.0976409440,(5:0.6176962512,6:0.1699993165):0.1709882842)
(1:0.0769943490,2:0.0394005771,((3:0.0630212783,4:0.0953072715):0.0932409835,(5:0.2652152614,7:0.2807495160):0.1603635793):0.1121613271)
(1:0.4167434320,2:0.0413283675,(3:0.1441064356,6:0.3052784184):0.0891569082)
(1:0.3646316038,(3:0.4318584183,7:0.5509612396):0.1754092583,4:0.2441267921)
(1:0.1886091993,(4:0.1884841333,7:0.3417137011):0.0823375353,6:0.6458241996)
(1:0.0840430124,4:0.1531539351,(6:0.2236323876,7:0.2172312753):0.2217615761)
(1:0.0390992534,4:0.2071320750,(6:0.1317901368,7:0.1021888588):0.0941326854)
(1:0.3820685334,2:0.1805567061,(5:0.4287233880,6:0.3678529187):0.1429347937)
(1:0.1521697247,2:0.2034149595,(6:0.3776870005,7:0.1870751212):0.1963737765)
(2:0.4348786030,5:0.2793680123,(6:0.1037516423,7:0.7128235003):0.0606811666)
(2:0.2479572838,4:0.2894719699,(5:0.3119947218,6:0.3920990454):0.2741200672)
(1:0.1906483506,3:0.2060711031,(5:0.2864288710,6:0.4364078394):0.2756985467)
(3:0.2309679577,(5:0.4419539035,6:0.2659859517):0.0362172032,7:0.3601484087)
(3:0.2363874640,4:0.2061013980,(5:0.2011349392,6:0.2876514150):0.1661451810)
(1:0.0562755838,4:0.0525682044,((5:0.1152401340,6:0.1503595827):0.0274503004,7:0.1272885399):0.1959006476)
(2:0.2332280967,5:0.2215392701,(6:0.1524954399,7:0.1610211981):0.0308249554)
(2:0.0491125304,3:0.0638309574,(6:0.2197045222,7:0.1881946359):0.2526043640)
(2:0.0961993812,3:0.0626700898,(5:0.1604582145,7:0.1332041621):0.4385307537)
(2:0.0336330122,3:0.0312036926,(4:0.1729904253,6:0.2529003770):0.0377326286)
(2:0.0901917713,3:0.0962400403,(4:0.2035632437,5:0.3255603889):0.1965630577)
(2:0.0373220191,3:0.0495979042,(4:0.1298281449,5:0.2896433949):0.0679199907)
(2:0.0589817633,3:0.0565142325,(4:0.1488068122,5:0.4137117695):0.1287850114)
(2:0.0458857173,3:0.0816292460,(4:0.3029129166,5:0.2821146977):0.1170220574)
(2:0.0985573741,3:0.1115270648,(4:0.3983964889,5:0.2900117490):0.1535600628)
(2:0.2585075622,3:0.1594500526,(4:0.4442387343,5:0.5006925211):0.1920625863)
(2:0.0690661738,3:0.0696762659,(4:0.2108515006,5:0.4907370465):0.0930861052)
(2:0.0390884307,3:0.0384054115,(4:0.2977554075,5:0.2067256418):0.0440339777)
(1:0.1340043670,(2:0.0358629960,3:0.0426493079):0.0470487102,5:0.3569562504)
(3:0.4114657873,5:0.1326512648,(6:0.1354580161,7:0.1323433121):0.0336510023)
(3:0.0307185995,4:0.1566940027,(5:0.2597842843,(6:0.1746032273,7:0.3239722866):0.0517343059):0.1725370437)
(1:0.6205142866,(5:0.2602501925,6:0.2483149197):0.1018490970,7:0.2100021355)
(1:0.0911436181,3:0.1733649106,(5:0.4958684063,7:0.1807319096):0.2019459980)
(3:0.0447276598,4:0.0399150852,(6:0.1534489100,7:0.1273077068):0.1676574964)
(1:0.1472216434,3:0.1116504908,(6:0.3293430020,7:0.2252332216):0.1257852251)
(3:0.0878509071,4:0.0721221187,(5:0.3051432969,6:0.2468508330):0.2877422157)
(1:0.0597734475,2:0.0610277287,(4:0.1462252979,5:0.2026356934):0.0716043985)
(3:0.0610448421,4:0.0593538168,(5:0.2183747286,6:0.2446628887):0.2068654303)
(3:0.1419601512,4:0.0481972279,(5:0.3717299290,6:0.2901175942):0.2981270258)
(1:0.1805203447,4:0.2890807856,(5:0.5841586265,6:0.4260255965):0.1661487307)
(1:0.3714908662,(3:0.0709617882,4:0.1144482090):0.1834128582,5:0.7249287437)
(1:0.1909190785,(3:0.0746115659,4:0.1046075728):0.1445432232,5:0.3546983394)
(2:0.1089796949,4:0.1053291856,(5:0.2020930521,6:0.1655229537):0.0866877243)
(1:0.2701996436,4:0.1271798945,(6:0.1701864846,7:0.2340778595):0.0982301434)
(1:0.1724452857,4:0.3231965200,(5:0.2259125254,(6:0.2311425141,7:0.2196044574):0.0384632111):0.1450097867)
(2:0.1666621773,4:0.2383095738,(5:0.3153708009,7:0.2089501136):0.1986932120)
(1:0.7603991265,4:0.0990601314,(5:0.2241003262,6:0.3351642599):0.2874790650)
(1:0.7432990885,(3:0.0866862206,4:0.0494828431):0.1361146608,5:0.4625635640)
(1:0.8114059765,(2:0.2146099353,4:0.1634829443):0.0599971011,(5:0.3218044142,7:0.4132966485):0.1568574871)
(1:0.8942250801,(3:0.0589952371,4:0.0787336263):0.1913270690,7:0.3278019730)
(1:0.0881163206,2:0.0343138560,(3:1.0878289533,5:0.2435445368):0.1992523781)
(1:0.0459282152,2:0.0820851232,((3:0.0336350324,4:0.0806500679):0.0770476350,5:0.5259030898):0.1112492868)
(1:0.0628065134,2:0.0286076247,((3:0.0571050720,4:0.2187256271):0.0432457459,(5:0.0968063599,6:0.1322302366):0.0942077197):0.0718570046)
(1:0.0482745281,2:0.0785308056,(5:0.3042742206,7:0.2677276423):0.2925040645)
(1:0.0266019569,2:0.0389192339,(4:0.0917027228,(5:0.0805188745,6:0.1099091455):0.1411774007):0.0362296697)
(1:0.0318879297,2:0.0656827885,(5:0.1594834301,6:0.1785762345):0.1802492212)
(1:0.2517385249,4:0.2581540712,(5:0.4448227951,6:0.3340093326):0.2231095951)
(2:0.1972163658,4:0.1933070636,(5:0.2424622409,6:0.3131173601):0.3444835429)
(1:0.0518876971,2:0.0308994280,(5:0.4638140590,6:0.2364213772):0.2384608400)
(1:0.0689059408,2:0.0509487747,(4:0.2565157620,(5:0.3693285847,6:0.3445767139):0.1413584332):0.1388286802)
(1:0.0547780380,2:0.0535880413,(4:0.2340928805,(5:0.2332507659,6:0.2518267601):0.1483281514):0.0733439768)
(1:0.2881117074,(5:0.5528609453,6:0.2617843355):0.0757849472,7:0.1528699486)
(1:0.1243334366,2:0.0639152882,(4:0.2525239640,7:0.6105791730):0.1836085705)
(1:0.0680379631,2:0.0343666460,(6:0.4107294982,7:0.2425048353):0.2198511259)
(1:0.0850765377,2:0.0539235692,(4:0.1664400837,(6:0.4363059693,7:0.2981359767):0.0927292173):0.1209627943)
(1:0.0765513893,2:0.0667567538,(6:0.1784700385,7:0.3148889229):0.2371358841)
(2:0.2106967555,(3:0.2899213510,6:0.3167029762):0.6127878446,5:0.2802848064)
(3:0.0718116820,4:0.1546729848,(5:0.4713419128,(6:0.2656386757,7:0.3298343323):0.0533932252):0.1830366117)
(2:0.0943441661,(3:0.0449683923,4:0.0452461767):0.0298363672,(6:0.2862369374,7:0.2315505959):0.1812690355)
(2:0.0623324239,(3:0.0562617724,4:0.0432577163):0.0505943297,7:0.3548837228)
(1:0.4516131879,3:0.0565877884,(4:0.0507648929,(6:0.3091116021,7:0.2003709506):0.1894135977):0.0220537197)
(1:0.0766788462,2:0.0506836372,(4:0.0962595848,7:0.3621632483):0.0849154346)
(1:0.0624955068,2:0.0290386607,((3:0.0544610917,4:0.0567150975):0.0556164830,5:0.2587883714):0.0546952239)
(1:0.0777261082,2:0.0644597533,(3:0.2149142641,7:0.6870004210):0.0812894084)
(1:0.1258636518,2:0.0764592728,(3:0.1079449342,7:0.6096659471):0.1074335739)
(1:0.1101375564,3:0.0971121778,((5:0.1829178408,7:0.1192640856):0.0308883307,6:0.1672781549):0.1497891645)
(2:0.1566632126,3:0.1738831107,(6:0.2163405371,7:0.2165483411):0.2049404444)
(1:0.0711423907,2:0.0954855711,(3:0.2002545552,(5:0.2302638099,7:0.2363768625):0.1213164574):0.0910495548)
(1:0.0795730895,2:0.0774698912,(3:0.2122458629,((5:0.3908301275,7:0.4134562137):0.0460752286,6:0.2669655099):0.2244547917):0.0761915347)
(1:0.0771769104,2:0.0929798579,(3:0.2607543129,(5:0.2400079774,6:0.3122426840):0.1643935367):0.0843203854)
(1:0.0635686373,2:0.1015621406,(3:0.3530818785,6:0.7401713565):0.1690601579)
(1:0.0844236924,2:0.0724867299,(6:0.2399164434,7:0.3069233738):0.2957159281)
(1:0.0954866881,2:0.0762494509,((3:0.0606528140,4:0.0751099281):0.1535617055,(5:0.2719789234,(6:0.4278897836,7:0.3067255269):0.0311864098):0.1781781252):0.1344922849)
(1:0.0584873865,2:0.0534565641,((3:0.0714737042,4:0.0661712096):0.1028049082,(5:0.2644003988,6:0.2675974044):0.1342710979):0.1416745893)
(1:0.0564238497,2:0.0492707818,((3:0.0240910476,4:0.0496293090):0.0461435759,((5:0.2093174506,7:0.1404687638):0.0415770580,6:0.2130097990):0.1937485148):0.0230782834)
(1:0.0674388337,2:0.0475530886,(3:0.1535965112,(4:0.3074908666,5:0.3485771201):0.0885175830):0.0576444733)
(1:0.0504734937,2:0.0519179099,(3:0.1024394294,(5:0.1689326184,7:0.1298830043):0.0787924792):0.0871397446)
(1:0.1083110453,2:0.0768840091,(3:0.2502877538,(5:0.3628963620,6:0.2937499336):0.1427887767):0.1719842939)
(1:0.1150868559,(3:0.1311725747,4:0.0535390954):0.0506774713,7:0.2093123448)
(1:0.0579893010,2:0.0591344715,((3:0.0752348350,4:0.0608448614):0.1152478852,(5:0.1741817896,6:0.2219231779):0.1555515896):0.0590858686)
(1:0.0459456317,2:0.0396775165,((3:0.0456977339,4:0.0403499409):0.0416413472,6:0.2088617460):0.0334893222)
(2:0.1932842647,(3:0.2065364236,4:0.0798185905):0.1105011902,6:0.8716151036)
(3:0.0657519039,4:0.0499943709,(5:0.2565636774,7:0.2538780361):0.2481532509)
(1:0.0391729413,2:0.0372123324,(3:0.1008402083,(5:0.1205756344,7:0.1337877819):0.0993616138):0.0822211487)
(1:0.1440299872,2:0.1006815900,(3:0.1232124938,7:0.5806585787):0.0664153676)
(1:0.0706828819,2:0.1025693936,(3:0.2629634807,7:0.8057948907):0.1739340233)
(1:0.0748262122,2:0.1191764583,(3:0.1731191452,6:0.4445592330):0.0947906454)
(1:0.1907331328,3:0.2201436738,(5:0.2493597703,6:0.2371883921):0.1962264892)
(1:0.0873790901,3:0.1659314681,(5:0.1879213960,6:0.2255959216):0.0501112667)
(1:0.0664747685,2:0.0715831570,(5:0.3322876371,6:0.5540279704):0.2408158003)
(1:0.0483516274,2:0.0624632896,(5:0.3751644428,6:0.0957014274):0.4443949845)
(1:0.1252271818,4:0.2601745270,(5:0.2107190079,6:0.3715785855):0.1981204272)
(1:0.0750552415,2:0.0602301404,(3:0.0587171288,4:0.0989034175):0.1648914381)
(1:0.1352075684,2:0.0495657232,(3:0.1566638323,(6:0.2820224145,7:0.2896601356):0.1623332824):0.0918244049)
(1:0.2389541415,(3:0.0761434342,4:0.0304293365):0.1859063663,7:0.3683880703)
(1:0.1945792504,3:0.1648221063,(6:0.6783895314,7:0.1876358833):0.0830991382)
(1:0.0982808829,2:0.0624019133,(3:0.1952335075,(5:0.3700504729,6:0.5290302765):0.1492531048):0.0471387688)
(1:0.1178633480,2:0.0655943532,(3:0.2359687202,(5:0.2317679863,7:0.3296462770):0.2094315273):0.1848836103)
(1:0.0642429192,2:0.1108521095,(5:0.2272642461,7:0.2992706849):0.3927587153)
(1:0.0417098420,2:0.0518141917,(3:0.1557890529,6:0.3775892056):0.1022623265)
(1:0.0498551446,2:0.0591037339,(5:0.2451984336,7:0.2837326066):0.1545708082)
(1:0.0543297109,2:0.0598366949,(5:0.2947520742,7:0.2236558452):0.2042043559)
(2:0.1806903130,3:0.1419405913,(6:0.1801268039,7:0.1849936908):0.1719566143)
(1:0.1694760938,3:0.0846784543,(6:0.1858256431,7:0.1984244352):0.1637025078)
(1:0.0645697026,2:0.0641382059,(6:0.1820458194,7:0.2224827724):0.3354926760)
(1:0.0602500519,(2:0.0976403278,3:0.9393906394):0.0669113299,6:0.2757972096)
(1:0.7583182928,3:0.0514782454,(4:0.0739677301,(5:0.6435685841,6:0.2960122803):0.3911999647):0.0284062672)
(3:0.0578930626,4:0.1345355923,(5:0.3236883767,6:0.3575431382):0.3426746959)
(1:0.1030642633,2:0.1295463843,((3:0.0672540173,4:0.1359936541):0.1746120737,(5:0.2292166213,6:0.2690881361):0.3007204893):0.1760671595)
(1:0.0663067287,2:0.0652992292,(3:0.3251481191,6:0.3676299909):0.1544058316)
(1:0.1171312090,2:0.0884695548,((3:0.0755543833,4:0.0666170937):0.0907417936,(5:0.2198371027,7:0.1811103299):0.1190125988):0.1173026769)
(1:0.2400013582,2:0.2686511662,((5:0.1965953224,7:0.4622954418):0.1155816278,6:0.3616760160):0.2294351121)
(1:0.0536339750,2:0.0364213639,((3:0.0400675844,4:0.0595555329):0.1180235198,(5:0.4398905694,(6:0.2859074740,7:0.1769403127):0.0245830510):0.0674780719):0.1024447810)
(3:0.0577502189,4:0.0465788541,(5:0.1587060066,7:0.1434317238):0.1389954875)
(1:0.0631249542,2:0.0357230946,(5:0.2792131581,7:0.1635961141):0.1639162478)
(1:0.0520989040,2:0.0424614717,((3:0.0335708242,4:0.0592075785):0.0977427588,(5:0.1828730681,7:0.2445845890):0.1211547345):0.0582705327)
(1:0.0533363541,2:0.0679084663,((3:0.0731193829,4:0.0927161578):0.0898897339,(5:0.1456004226,7:0.1099924923):0.2351746507):0.1231018796)
(1:0.0589896356,2:0.0896378112,(4:0.2024033055,(5:0.2943230202,7:0.2333179119):0.1427562726):0.1404755040)
(1:0.6679453719,(3:0.0915380344,4:0.2335875071):0.2115873825,7:0.3204052905)
(3:0.3188168339,(5:0.2122639652,6:0.3565593469):0.3148086907,7:0.4580783195)
(1:0.3458908101,4:0.8732681513,(5:0.3369216373,6:0.2907277630):0.0585621856)
(1:0.0732756179,(2:0.0354136095,7:0.6276196774):0.0170869450,3:0.7687533387)
(1:0.0924092626,2:0.0843859365,(5:0.3382079132,6:0.3239071103):0.3542450687)
(1:0.1244894156,(5:0.1984728439,7:0.2043113187):0.0472805799,6:0.1173181049)
(1:0.0837236607,((3:0.0674063589,4:0.0185062256):0.1063830286,7:0.2900461805):0.1574009557,5:0.2361560968)
(1:0.3963315995,((3:0.0689558290,4:0.0915157696):0.2070096255,7:0.2741886996):0.3903572117,5:0.3693145360)
(1:0.0564743400,2:0.0939408902,((3:0.0482660624,4:0.1134743086):0.0996623190,7:0.4348707336):0.0741052057)
(1:0.0335402506,2:0.0537377493,((3:0.0534892713,4:0.0626329040):0.0806802412,7:0.3765486096):0.0896301642)
(1:0.0630157144,2:0.0846094878,(3:0.0872297404,7:0.4926180446):0.2082597219)
(1:0.4001644759,(5:0.2769329316,6:0.2970019682):0.2897061576,7:0.4643616609)
(1:0.0325739965,2:0.0583202113,((3:0.0227176607,4:0.0451287517):0.0500537686,7:0.2790042388):0.0603545277)
(1:0.0504276886,2:0.0881910071,((3:0.0848265514,4:0.1411090663):0.1378356610,7:0.4180555387):0.1377318158)
(1:0.1487965036,3:0.1579815911,(5:0.3778203798,6:0.2100440497):0.2244334415)
(1:0.1640827697,(3:0.0600969899,4:0.0522143773):0.0870379916,6:0.2839572436)
(1:0.1349900898,(3:0.1309540736,4:0.1126837754):0.1329775649,6:0.4606829150)
(1:0.2068198143,(3:0.1947945391,4:0.0829042720):0.0494783293,6:0.4215473153)
(1:0.1988643691,4:0.1950363795,(5:0.2446174334,(6:0.3018924909,7:0.2845960517):0.0290130023):0.0545172251)
(2:0.1651964140,4:0.1943878141,(6:0.2111161932,7:0.3182436818):0.1232456988)
(1:0.2012803193,4:0.1725816162,(5:0.2582477418,6:0.2665143421):0.1235121003)
(1:0.2270505044,4:0.1929518206,(5:0.4176007676,6:0.2716036894):0.1822333991)
(1:0.0811497283,2:0.0858672945,(4:0.1818588824,(6:0.2695080788,7:0.2518910359):0.1053168586):0.0766057228)
(1:0.0559609896,2:0.0401458678,(4:0.1221189073,7:0.2583194249):0.0710933042)
(2:0.1150884813,4:0.1983061346,(5:0.1760416280,7:0.1783562932):0.0396703742)
(2:0.2437835567,4:0.2151564845,(5:0.2889912597,7:0.2025831626):0.1466938141)
(3:0.0844759905,4:0.1159390123,(6:0.4460824212,7:0.2492139946):0.3470207251)
(1:0.0833523964,2:0.3493898048,((3:0.0485350958,4:0.0734849805):0.1060984419,7:0.2456249966):0.1196084325)
(2:0.1539936634,(3:0.0604238262,4:0.1063370227):0.1562730660,7:0.4179652699)
(2:0.2982875962,(3:0.0985625687,4:0.1111835964):0.1790848290,(5:0.3498769877,6:0.3793734565):0.3288535373)
(2:0.1842343813,4:0.4371086967,(5:0.2334328521,7:0.4311876341):0.2566099505)
(3:0.0578085973,4:0.0504641136,(6:0.2357097581,7:0.1791897622):0.1849250853)
(3:0.0398452795,4:0.0731548055,(5:0.1229972523,7:0.1875448698):0.0795027730)
(2:0.3411989934,3:1.1946477739,(4:0.4290589756,5:0.5755085971):0.1142293572)
(1:0.0394187052,2:0.0679720780,(4:0.1256573014,6:0.3192438765):0.0963652088)
(3:0.0578426826,4:0.0563853645,(5:0.3014057695,7:0.2059025692):0.2363293913)
(1:0.0224930521,2:0.0806232024,(4:0.1931806288,6:0.2992631671):0.0701436220)
(1:0.1454651016,2:0.0834568632,(3:0.0675138002,4:0.0506221158):0.3743688896)
(3:0.0451357150,4:0.1281085093,(6:0.5575014842,7:0.1995464471):0.5220565932)
(1:0.1396940394,4:0.3751308918,(6:0.4738548903,7:0.4863902061):0.0889567317)
(1:0.2561159326,(3:0.1133217906,4:0.0767869092):0.1637494984,(6:0.3449669164,7:0.2967285821):0.1090811213)
(1:0.0726920359,2:0.0779198596,((3:0.0970876751,4:0.0868534865):0.1261679932,7:0.5001376501):0.1041669912)
(1:0.0824793865,2:0.0543068647,(6:0.2134223619,7:0.4089547688):0.1978509773)
(3:0.0464263964,4:0.3315992381,(5:0.2793770301,7:0.2612782370):0.1613711612)
(3:0.0636450060,4:0.0157661924,(5:0.1671980479,6:0.3025354649):0.0867225582)
(1:0.0752188429,2:0.0783291477,(5:0.2543806770,6:0.4567066183):0.2552856970)
(1:0.1155115363,4:0.1362273325,(5:0.1693740190,6:0.2125512098):0.0785752049)
(1:0.1945227584,4:0.1538066125,(5:0.1676933511,7:0.2388293177):0.2921793151)
(1:0.8162036949,2:0.2279867222,(5:0.1951426638,(6:0.6440386361,7:0.3169807081):0.0828528407):0.0515861804)
(1:0.7637819716,(3:0.0989657094,4:0.0648364568):0.1721812790,7:0.3689399980)
(1:0.0585652259,2:0.0641847731,(4:0.2821815551,7:0.3056730584):0.0417103450)
(1:0.2504855768,(2:0.2784715587,7:0.4072062072):0.1320884512,6:0.3379222788)
(2:0.2038011415,(3:0.0987512414,4:0.0974943323):0.2369808723,(5:0.3204189933,(6:0.3400402197,7:0.5934038925):0.1278393187):0.5390869094)
(3:0.0509858047,4:0.0514939381,(5:0.1426088567,6:0.2178873455):0.1616017366)
(1:0.2343206969,(3:0.0851308285,4:0.0810184201):0.1183264399,(5:0.5033750808,7:0.2566159589):0.3429542459)
(1:0.0423073585,2:0.0726584762,(6:0.2070067289,7:0.2273751053):0.1433741360)
(3:0.1451701552,4:0.1466099853,(5:0.3645099289,7:0.1735271878):0.3306190080)
(2:0.5506338174,3:0.1162244094,(4:0.1096613554,6:0.5185945022):0.0714857685)
(1:0.1082346350,2:0.0790937884,((3:0.0732841652,4:0.0738990779):0.1145842412,((5:0.2062576231,7:0.3555690048):0.0583252193,6:0.1988964886):0.2342389311):0.1163458730)
(1:0.2532122594,4:0.1614092621,(6:0.2266129085,7:0.2186688318):0.1549149404)
(1:0.0701500959,2:0.0687126669,(5:0.2053980818,6:0.4467018714):0.2508051860)
(3:0.0607031166,4:0.0721186360,(5:0.3391329014,7:0.5459313018):0.3428713015)
(2:0.2150827634,(3:0.0822100708,4:0.0461010508):0.0975250011,(5:0.2789397546,7:0.2091485302):0.1956197369)
(2:0.3029679998,(3:0.0610241179,4:0.0552706208):0.0791971897,7:0.3367477916)
