# Supplementary material for: The Chloranthus sessilifolius genome provides insight into early diversification of angiosperms
Source: Nat Commun. 2021 Nov 26;12:6929. doi: 10.1038/s41467-021-26931-3 (PMC8626421; doi:10.1038/s41467-021-26931-3)
Supplement: Supplementary file 4 — Source Data [file 41467_2021_26931_MOESM4_ESM.zip › Fig. 2b and Supplementary Figure 18a/Liriodendron_Aquilegia.nwk]

(1:0.1044159665	2:0.1208356909	(3:0.2848625112	4:0.1588923560):0.0871950059);
(1:0.2342911525	2:0.2003496058	(3:0.1779625648	4:0.1758778446):0.1852726596);
(1:0.1226934790	2:0.0983662939	(3:0.1598013903	4:0.1290006105):0.1000923460);
(1:0.1386697526	2:0.1505947658	(3:0.4234486602	4:0.2517869436):0.1966422047);
(1:0.3076187158	2:0.2214251682	(3:0.3825432529	4:0.4109045119):0.2036677235);
(1:0.1748285512	2:0.0975769397	(3:0.2355518730	4:0.2473425824):0.1139171518);
(1:0.2283508105	2:0.3025639233	(3:0.4737868798	4:0.5131909350):0.2697833796);
(1:0.2554833545	3:0.2151155933	4:0.1954580353);
(1:0.0912131819	2:0.1247218681	(3:0.1246646693	4:0.1416752171):0.1525402730);
(1:0.1651333184	2:0.1244832883	(3:0.1756040158	4:0.2541813338):0.2118878414);
(1:0.0837590406	2:0.0933185416	(3:0.1319849580	4:0.1683864242):0.0781734491);
(1:0.1270183311	2:0.1611223432	(3:0.4796748276	4:0.2552432774):0.0911442281);
(1:0.2484150187	2:0.1177028949	(3:0.1359188994	4:0.2945119871):0.1757391559);
(1:0.2645601647	2:0.1139451782	(3:0.1874735371	4:0.2222516870):0.0739892045);
(1:0.0870934516	2:0.1384760712	(3:0.2990733409	4:0.1798035838):0.0812419135);
(1:1.3007466905	2:0.1366815843	(3:0.1620320701	4:0.1840085854):0.0543922294);
(1:0.1248957548	2:0.2945354176	(3:0.2205472303	4:0.2364862110):0.1189330657);
(1:0.1021640744	2:0.1365060576	(3:0.2485495110	4:0.1550016048):0.0804827146);
(1:0.0770587266	2:0.1551760361	(3:0.1338780061	4:0.1628871008):0.1223084298);
(1:0.1680311738	2:0.1892799530	(3:0.3447979569	4:0.2441990054):0.1382679950);
(1:0.1409325826	2:0.1720692878	(3:0.2257905982	4:0.2597603455):0.0700153368);
(1:0.1418769212	2:0.1558774485	(3:0.2021747071	4:0.4852631968):0.1855071509);
(1:0.0821380860	2:0.1214484133	(3:0.1579308161	4:0.1444891773):0.0862469748);
(1:0.2597985832	2:0.1384963412	(3:0.2118167513	4:0.2624057452):0.1230302606);
(1:0.1848817678	2:0.1791965190	(3:0.3458129941	4:0.2586555086):0.1009072232);
(1:0.1488905215	2:0.2940649783	(3:0.1901866630	4:0.2258044647):0.0963493705);
(1:0.2277792940	2:0.1521295019	(3:0.2812550922	4:0.2768341480):0.0516039327);
(1:0.1377340913	2:0.3376079169	(3:0.1792193332	4:0.3597681390):0.1015249385);
(1:0.2366454783	2:0.1209415135	(3:0.2155879101	4:0.1789852650):0.1037704144);
(1:0.1497449271	2:0.3491698202	(3:0.2021116474	4:0.2340123398):0.0695240371);
(1:0.1322550893	2:0.1348597977	(3:0.1887703244	4:0.2070667897):0.1316540238);
(1:0.1325139925	2:0.0796050008	(3:0.0693940397	4:0.0523480743):0.3972851035);
(1:0.1703528333	2:0.1556098252	(3:0.2120943975	4:0.1649389957):0.0587083881);
(1:0.1386814900	2:0.1479576009	(3:0.2084596629	4:0.2009709468):0.0421091668);
(1:0.1395428142	2:0.2942289291	(3:0.0951469336	4:0.3838272974):0.0695111492);
(1:0.0886705430	2:0.1562404832	(3:0.1350254265	4:0.2272842521):0.0746530696);
(1:0.1836682564	2:0.1541662453	(3:0.2535656841	4:0.1757410821):0.1298471767);
(1:0.2288673989	2:0.4320880502	(3:0.6956776898	4:0.2561188069):0.0406414088);
(1:0.4068269940	2:0.1937020187	(3:0.5158442666	4:0.4926379462):0.1100460437);
(1:0.0777190040	(2:0.0896105953	3:0.2214679615):0.0107390774	4:0.2057772463);
(1:0.3650003446	2:0.2700185683	(3:0.1927235860	4:0.2528785793):0.0591187822);
(1:0.2644669712	2:0.5333301898	(3:0.3251296939	4:0.3254924467):0.1215807488);
(1:0.2810006606	2:0.1655537055	(3:0.2860889485	4:0.3060769266):0.1736840776);
(1:0.2250950496	2:0.1024638004	(3:0.3390371265	4:0.2418272205):0.0914413098);
(1:0.2535542549	2:0.6784848513	(3:0.2149747890	4:0.2158879272):0.3386039611);
(1:0.1587241439	2:0.7089878319	(3:0.2595773179	4:0.2621589082):0.1093841748);
(1:0.1273754199	(2:0.2709822134	3:0.0424549080):0.4575260880	4:0.1952672019);
(1:0.1741407388	(2:0.3240530094	3:0.3394653524):0.0360224650	4:0.2523814441);
(1:0.1619087050	2:0.2077423467	(3:0.1798205047	4:0.0982807311):0.4455655430);
(1:0.1069464846	2:0.2328038651	(3:0.2422413949	4:0.1905786498):0.1760465561);
(1:0.1326614123	2:0.1045949016	(3:0.1889308056	4:0.1173286862):0.1263312246);
(1:0.2889238365	2:0.2035433473	(3:0.2004254055	4:0.2009469293):0.2357832883);
(1:0.1463707063	2:0.1713490301	(3:0.3246929797	4:0.4478172798):0.1011790301);
(1:0.2807138574	2:0.0951355967	(3:0.3622879088	4:0.2316653907):0.6721164791);
(1:0.1780182494	2:0.1497468106	(3:0.2968912617	4:0.5136567511):0.6309146038);
(1:0.3197989951	(2:0.3301369596	4:0.4001908398):0.1406618760	3:0.3444530171);
(1:0.4104749878	2:0.2063242391	(3:0.1950066083	4:0.2353646615):0.0641274967);
(1:0.1906951732	2:0.2281002343	(3:0.4391609658	4:0.3970289876):0.1662909651);
(1:0.1597341418	2:0.2283634301	(3:0.1842185986	4:0.1788190796):0.0954647781);
(1:0.0902706753	2:0.1130255271	(3:0.2080851960	4:0.1509786927):0.0772203005);
(1:0.2178096362	2:0.0471291026	(3:0.1883767060	4:0.1964601246):0.1193091221);
(1:0.1033151314	2:0.1638364500	(3:0.2325734815	4:0.3555773634):0.0354872397);
(1:0.1673066064	2:0.7330147662	(3:0.2865430974	4:0.3510700683):0.1282627466);
(1:0.2245875636	2:0.5015759523	(3:0.1362675820	4:0.2006560213):0.0459732429);
(1:0.1110954718	2:0.1091443948	(3:0.1564154755	4:0.1249380975):0.0672309666);
(1:0.1723979725	(2:0.2761241714	4:0.4554121763):0.2621557575	3:0.3006312701);
(1:0.1744551197	2:0.1166220980	(3:0.2356216168	4:0.3957236202):0.1347722826);
(1:0.1887409274	2:0.1814079827	(3:0.2066295739	4:0.3217779489):0.1458979438);
(1:0.0870966413	2:0.1309804344	(3:0.1027366130	4:0.0885591985):0.0569985500);
(1:0.0702356253	2:0.0582676316	(3:0.8010051338	4:0.0482596041):0.0841125801);
(1:0.1302252080	2:0.2164320681	(3:0.2683289888	4:0.1870895883):0.0845568003);
(1:0.1127478666	2:0.1812566025	(3:0.1931926919	4:0.2312313850):0.1183842492);
(1:0.1885884838	(2:0.2212544064	3:0.2081572882):0.2165383597	4:0.3097163557);
(1:0.0701650939	2:0.0606906749	(3:0.1221319545	4:0.0637399175):0.0463257206);
(1:0.0598220443	2:0.0886644062	(3:0.1415794709	4:0.1317320762):0.0661903891);
(1:0.3066922556	(2:0.2941923077	3:0.3843930217):0.1777859863	4:0.3288109091);
(1:0.1992155493	2:0.2603423600	(3:0.2597584423	4:0.1518953046):0.2461385607);
(1:0.1758726615	2:0.1505532659	(3:0.2257606978	4:0.1897628212):0.2174235578);
(1:0.0777276364	2:0.0947075671	(3:0.4245086683	4:0.1832275982):0.0329533966);
(1:0.1334230435	2:0.1435254920	(3:0.2295314653	4:0.2186108607):0.1360969160);
(1:0.1321315495	2:0.1057143490	(3:0.1646472251	4:0.2734041241):0.0950556800);
(1:0.1140191665	2:0.1288792574	(3:0.1916344003	4:0.1848115850):0.1047500277);
(1:0.1546380135	2:0.0923575710	(3:0.1657701866	4:0.2136611736):0.1357577232);
(1:0.1691613158	2:0.1650167572	(3:0.4122984381	4:0.2288524656):0.1928378222);
(1:0.3405499322	(2:0.1600523695	4:0.1980597960):0.5597599628	3:0.2777578563);
(1:0.2684010162	2:0.0502738231	(3:0.0906778610	4:0.1677626662):0.4210750664);
(1:0.0908627015	2:0.1727316609	(3:0.1709032235	4:0.0808135894):0.1511515635);
(1:0.1171991202	2:0.1581546223	(3:0.2071664958	4:0.1776067432):0.0799211837);
(1:0.1018198594	2:0.0859919303	(3:0.1965964573	4:0.3634927507):0.0974287171);
(1:0.0808596680	2:0.1483803931	(3:0.1697303580	4:0.1374600059):0.0928625406);
(1:0.0874883776	2:0.0984528730	(3:0.0367948402	4:0.1780065813):0.1482296016);
(1:0.1017414110	2:0.0482623907	(3:0.1384058767	4:0.1138855672):0.0460026708);
(1:0.2003855026	2:0.2945284055	(3:0.3613091089	4:0.2362706050):0.0203770551);
(1:0.1001903784	2:0.0683995522	(3:0.1012315832	4:0.1485518932):0.0515799845);
(1:0.1322267133	2:0.1628439313	(3:0.1648145767	4:0.2195860300):0.0721775654);
(1:0.1589146871	2:0.2372065724	(3:0.2266430816	4:0.2301051661):0.0867745720);
(1:0.1716977573	2:0.1274148162	(3:0.2893396566	4:0.1735812997):0.2456843936);
(1:0.1448928090	2:0.1816386234	(3:0.3728024383	4:0.2752527282):0.0960030252);
(1:0.1245772991	2:0.1404945302	(3:0.1931890396	4:0.2168837877):0.2500529136);
(1:0.1159704584	2:0.1238092681	(3:0.2427546350	4:0.1620880481):0.0860544263);
(1:0.1167278665	2:0.1015382685	(3:0.1799485085	4:0.2702435958):0.0390266986);
(1:0.1197452754	2:0.1030110985	(3:0.2080815527	4:0.1929348450):0.1147160570);
(1:0.0610175439	2:0.1588111138	(3:0.0966581888	4:0.1341385332):0.0731744900);
(1:0.0801968535	2:0.1628546399	(3:0.1669050016	4:0.1631772227):0.0677330239);
(1:0.3408498089	2:0.1022340262	(3:0.3757264398	4:0.2402285216):0.1999190451);
(1:0.1885208115	2:0.2618218530	(3:0.4290685165	4:0.3598481717):0.2382642358);
(1:0.1154244100	2:0.1386622087	(3:0.2369146426	4:0.2238034087):0.0949325025);
(1:0.2441526031	2:0.3128409113	(3:0.4744210170	4:0.3891325822):0.2602176816);
(1:0.2120333402	2:0.2178319162	(3:0.3156531145	4:0.3422307316):0.1237672112);
(1:0.1993189793	(2:0.5209250039	4:1.0430149874):0.0802197620	3:0.1853144472);
(1:0.2689311106	2:0.1745640413	(3:0.2365460370	4:0.1838093613):0.1962096686);
(1:0.1133177010	2:0.1049449353	(3:0.2452815266	4:0.1613308256):0.0513368540);
(1:0.1758258565	2:0.1241312203	(3:0.3700717228	4:0.2566429692):0.1930640130);
(1:0.6440340519	2:0.3462711848	(3:0.1310763631	4:0.1351311384):0.2461413440);
(1:0.7406143527	2:0.0731643707	(3:0.1772643860	4:0.1859784155):0.0786070658);
(1:0.1474783355	2:0.2119348439	(3:0.2395721692	4:0.2494716185):0.1045043603);
(1:0.3701072316	(2:0.4002230374	3:0.4646032208):0.2168855003	4:0.3156180335);
(1:0.4146129766	(2:0.2743014102	4:0.4294930237):0.0439343258	3:0.3500496270);
(1:0.2868876155	(2:0.2248999464	4:0.4001150366):0.1105580227	3:0.3946978317);
(1:0.2489208480	2:0.0897435631	(3:0.1311816362	4:0.3130515255):0.0649923037);
(1:0.0833318863	2:0.6731828773	(3:0.0812140494	4:0.1129107094):0.2391096851);
(1:0.1728643284	2:0.1322136664	(3:0.2123375008	4:0.1629511763):0.1492636237);
(1:0.2261247981	2:0.1050308001	(3:0.4807894154	4:0.1785654260):0.0844692751);
(1:0.1067068734	2:0.0638880302	(3:0.1736085157	4:0.1736539098):0.1844336088);
(1:0.2489208480	2:0.0897435631	(3:0.1311816362	4:0.3130515255):0.0649923037);
(1:0.1940628708	2:0.1864667783	(3:0.1256440104	4:0.1907693602):0.1497076058);
(1:0.1118743106	2:0.1720606295	(3:0.2150125022	4:0.3189637184):0.1130932270);
(1:0.0873316267	2:0.1440759616	(3:0.1439786529	4:0.1231246522):0.1187857539);
(1:0.2393471909	2:0.2641987957	(3:0.2637443656	4:0.2863478355):0.5190114651);
(1:0.1006378015	2:0.1086130696	(3:0.1892049895	4:0.1912274897):0.0883425368);
(1:0.2779005000	2:0.0967970385	(3:0.2230903899	4:0.1542908312):0.1113507889);
(1:0.1328401020	2:0.1393857943	(3:0.1939258653	4:0.3028938356):0.0807313253);
(1:0.1151953040	2:0.1001741229	(3:0.1082648738	4:0.2231914992):0.2454089247);
(1:0.1760726291	2:0.0952522219	(3:0.8087100715	4:0.2147973619):0.0776811682);
(1:0.2883242901	2:0.1250356554	(3:0.1943496326	4:0.2000677003):0.2010621093);
(1:0.1865680711	2:0.4194301944	(3:0.2082167555	4:0.2081084125):0.0995691800);
(1:0.1151466300	2:0.2505486818	(3:0.1028683175	4:0.2605443802):0.1156387305);
(1:0.1130286151	2:0.0893358127	(3:0.1264279146	4:0.1686980894):0.0817717558);
(1:0.1546329303	2:0.1380586525	(3:0.1749870366	4:0.3426126859):0.1873024056);
(1:0.1343971665	2:0.1855282859	(3:0.3404795217	4:0.2620249839):0.0325451097);
(1:0.1069595445	2:0.1577558286	(3:0.4546411026	4:0.1794127143):0.0669508490);
(1:0.2602870374	(2:0.2808503624	3:0.3078141229):0.4110312399	4:0.3301567488);
(1:0.1896762345	2:0.1673514161	(3:0.1907061142	4:0.1962995372):0.0612053107);
(1:0.2332232305	2:0.1373574111	(3:0.3301946613	4:0.3303753979):0.1913494403);
(1:0.3154638077	2:0.0817978967	(3:0.1768496345	4:0.2307822833):0.1320387730);
(1:0.1961433871	2:0.1569477219	(3:0.2795882798	4:0.3030106713):0.1356144603);
(1:0.0794773963	2:0.2524578748	(3:0.1001822397	4:0.1014191681):0.0822253560);
(1:0.1826912599	2:0.1947930397	(3:0.3920126986	4:0.1347806168):0.1625337444);
