# Supplementary material for: The Chloranthus sessilifolius genome provides insight into early diversification of angiosperms
Source: Nat Commun. 2021 Nov 26;12:6929. doi: 10.1038/s41467-021-26931-3 (PMC8626421; doi:10.1038/s41467-021-26931-3)
Supplement: Supplementary file 4 — Source Data [file 41467_2021_26931_MOESM4_ESM.zip › Fig. 2b and Supplementary Figure 18a/Liriodendron_Ceratophyllum.nwk]

(1:0.0886877744,2:0.0940484625,(3:0.0055929163,5:0.0829445462):0.1669956537)
(1:0.4449307317,(3:0.0087874385,5:0.1520591508):0.2342349548,9:0.2228560225)
(1:0.1263665326,2:0.1352961472,((3:0.0609192867,8:0.0173903922):0.3673951753,4:0.3788042721):0.1725116391)
(1:0.0988570281,3:0.3626687453,(7:0.0799422512,8:0.0039777693):0.2966954162)
(1:0.4974697103,4:0.2633613955,(5:0.0444846173,6:0.0000022138):0.1348771482)
(1:0.1953058040,4:0.1988145276,(5:0.0392638236,6:0.0197026730):0.2085142546)
(1:0.2963399471,2:0.3387650110,(4:0.3495208522,5:0.3330983761):0.1276246219)
(1:0.2561400380,(5:0.0235218184,6:0.0405245898):0.7206422014,(7:0.0310860649,8:0.0298119330):0.2600492191)
(1:0.1493119431,(5:0.0161669953,6:0.0852445191):0.1550489115,8:0.2655297423)
(1:0.1616153497,(5:0.0853105292,6:0.0609374069):0.1926320594,8:0.2717557974)
(1:0.5366677560,4:0.2604137538,(5:0.0328652072,6:0.0203768257):0.2883615641)
(1:0.1233141734,2:0.0947484669,(5:0.0130645822,6:0.0259576063):0.2526563035)
(1:0.0784612395,2:0.0588327834,(3:0.2130149552,(5:0.0327020628,6:0.0094168237):0.1454451190):0.0749326438)
(1:0.0663064844,2:0.1313178000,(3:0.1813204631,6:0.3725160731):0.0777470984)
(1:0.0620801467,2:0.1240938566,(3:0.1924173799,(5:0.0131726656,6:0.0332889780):0.2725855348):0.0518081268)
(1:0.1390955042,2:0.1174042863,(5:0.0371505552,6:0.0441843721):0.3609382690)
(1:0.5049982778,2:0.1199703891,(5:0.0243064561,6:0.0225615853):0.3843812784)
(1:0.0851578481,(5:0.0042261700,6:0.0207078570):0.1459183970,(7:0.1259831947,8:0.0000025805):0.1763320099)
(1:0.2869240907,(5:0.0264621021,6:0.0304425430):0.3028675013,7:0.6063792716)
(1:0.2226187842,(3:0.0255679960,4:0.0213257433):0.2186030529,7:0.5963637082)
(1:0.1714335934,2:0.1989861856,(3:0.0197554083,4:0.0541482835):0.6219940922)
(1:0.4235223748,(3:0.3986400866,(7:0.0357785539,8:0.0788684447):0.3827159100):0.1117902852,9:0.4469284398)
(1:0.2883228218,3:0.4007687983,(7:0.0468590948,8:0.0187128868):0.3842746023)
(1:0.2283045188,(3:0.0234862289,4:0.0532609199):0.3565509508,(7:0.0263480890,9:0.0770136094):0.3611986498)
(1:0.2356244359,2:0.1398383885,(7:0.2150602494,9:0.1894977525):0.0503456543)
(1:0.0807631394,2:0.1067305599,(7:0.0439023516,9:0.0199386099):0.1749381864)
(1:0.1991690556,2:0.1732765088,(3:0.0360151072,4:0.0279168144):0.3531036010)
(1:0.3282483854,4:0.2920374564,(7:0.0313067068,9:0.0320791422):0.2401578972)
(1:0.1065522043,3:0.1852410650,(8:0.1597533117,9:0.4432784940):0.0866226410)
(1:0.6108545384,(3:0.0202825912,4:0.0324064959):0.1683188051,6:0.3025661242)
(1:0.0232591062,2:0.2935168292,(3:0.0413546485,4:0.0242718222):0.3383767935)
(1:0.1987257465,2:0.2392804486,(3:0.0428205826,4:0.0402144706):0.5537413998)
(1:0.4145469480,2:0.3127980560,(3:0.0332664808,4:0.0258750038):0.5453003649)
(1:0.2281651623,2:0.3822528439,(3:0.0594949701,4:0.0284212637):0.7260961990)
(1:0.0663994864,2:0.0514098445,(3:0.0708339814,4:0.0473728133):0.0995995109)
(1:0.1422602520,2:0.0886585316,(3:0.0855441596,4:0.1477344998):0.2129516584)
(1:0.0693847474,2:0.1140819379,(3:0.1318190207,4:0.0578932745):0.3122275979)
(1:0.0906285988,2:0.0609507048,(3:0.0161320360,4:0.0658041377):0.1811984088)
(1:0.0477957158,2:0.0859877508,((3:0.0317035406,4:0.0018704920):0.1320918309,(5:0.0397982383,6:0.0094615607):0.1256765194):0.0861143319)
(1:0.1337063673,2:0.1521040385,(7:0.0300949396,8:0.0280695769):0.3301879972)
(1:0.1440593935,2:0.2009412989,(5:0.0258865610,6:0.0342511062):0.4313535542)
(1:0.1167472319,2:0.0989675192,(5:0.0590824264,6:0.0218179239):0.2099204183)
(1:0.1231712831,2:0.0726052326,((3:0.0412132936,4:0.0407854398):0.2014421880,(6:0.3281950450,(7:0.0385942938,8:0.0335768176):0.2657392554):0.0226103994):0.0738727039)
(1:0.0508935283,2:0.2067492593,(4:0.2005618146,5:0.1438708903):0.2159621612)
(1:0.1571570948,2:0.0880637254,(7:0.0273293263,8:0.0150215501):0.3155116430)
(1:0.2191625874,2:0.2207907927,((3:0.0464484951,4:0.0249315588):0.3986642173,(5:0.0538737261,6:0.0229526918):0.3336256539):0.1231180585)
(1:0.1724314063,2:0.1672176485,((3:0.0643107556,4:0.0135245452):0.4268465515,5:0.4947146883):0.1368862758)
(1:0.2281623385,2:0.2026529880,(((3:0.0286620533,4:0.0238404064):0.1211605637,(7:0.0299965591,8:0.0239249785):0.3667031025):0.1703660924,6:0.5300677895):0.2302995977)
(1:0.2122597058,2:0.1174437743,((3:0.0389667461,4:0.0210941497):0.2586386660,(7:0.0328436974,8:0.0213091920):0.2027596998):0.1379290211)
(1:0.1338572907,2:0.1125601242,((3:0.0429003665,4:0.0372547749):0.2950256038,8:0.9727520828):0.4709746362)
(1:0.2008922657,(3:0.5689185410,4:0.3760759358):0.1833877524,(5:0.0098251073,6:0.0495430930):0.4663874640)
(1:0.0967917790,2:0.0760539728,(3:0.0549110829,4:0.4679961619):0.1282166295)
(1:0.1006648911,2:0.1521556147,(5:0.0500215096,6:0.0272900384):0.4143244335)
(1:0.1876661948,2:0.1028021941,((3:0.0398129710,4:0.0723200071):0.2584332462,7:0.3970918781):0.1670732453)
(1:0.2455184108,2:0.2026123998,(3:0.4441248857,(5:0.0514701136,6:0.0468929821):0.4707405394):0.1071673610)
(1:0.1302565696,2:0.1487807582,((3:0.0237741011,4:0.0490844861):0.5560288988,(5:0.0528598877,6:0.0269217107):0.3538176136):0.1688438350)
(1:0.0968387803,2:0.1742781374,(5:0.0374108048,6:0.0368541131):0.2504225058)
(1:0.0096925095,2:0.2361175034,(4:0.0320740113,10:0.0000025313):0.4621476230)
(1:0.1071293129,2:0.0584809572,((4:0.0367105299,10:0.0400744697):0.3253167047,(7:0.0274339690,9:0.0151197225):0.2709919286):0.0688863799)
(1:0.0864571328,2:0.1150523363,(4:0.0182112879,10:0.0208380516):0.2395593926)
(1:0.1109835796,2:0.1638172223,(3:0.4533228389,9:0.2497869850):0.0544944325)
(1:0.0954875145,2:0.1385983724,(4:0.0228420364,10:0.0648164915):0.3138864593)
(1:0.1786659324,2:0.2545251923,((4:0.0141859478,10:0.0751371811):0.5184768630,9:0.1693994278):0.3557529177)
(1:0.1001898272,2:0.1203457054,((4:0.0227234840,10:0.0278283035):0.2819899813,7:0.3918174704):0.0552967529)
(1:0.1151781641,2:0.1076821059,(3:0.0293140859,4:0.0234821208):0.2439982354)
(1:0.2066270128,2:0.1835167514,(3:0.0088417517,4:0.0429404207):0.2112855604)
(1:0.0540699613,2:0.1584629491,((3:0.0218425869,4:0.0149637135):0.1090689058,7:0.1710031408):0.1193764228)
(1:0.0750235185,2:0.0654828920,(3:0.0127470026,4:0.0545068487):0.2168511138)
(1:0.1177834088,(3:0.0357479887,4:0.0245036359):0.1380365835,(5:0.0000027799,6:0.0317238024):1.6989679574)
(1:0.1199286831,2:0.0879872983,(3:0.1925358897,4:0.1753297775):0.0972874247)
(1:0.1157251730,2:0.5641104613,(3:0.0290064109,4:0.0219444949):0.4333481826)
(1:0.1842841756,2:0.0948231271,(5:0.0292247787,6:0.0262055018):0.4744584817)
(1:0.0856999015,2:0.2274457185,(3:0.0407915149,4:0.0389871050):0.7134399366)
(1:0.2533599042,2:0.1345061278,(4:0.3270125774,7:0.2729812104):0.1216373098)
(1:0.0584690444,2:0.2186877169,(7:0.1250331096,8:0.0000021879):0.2285611324)
(1:0.0529614853,2:0.1518420002,(3:0.0196735897,4:0.0200942854):0.2260965729)
(1:0.1198062052,2:0.0948680120,(3:0.0270828127,4:0.0913069034):0.2598316922)
(1:0.2123851204,2:0.2791020025,(5:0.0360622954,6:0.0621271584):0.7417847167)
(1:0.1073161181,2:0.1187914993,(5:0.1595475038,6:0.0216181243):0.2877433213)
(1:0.0804333905,2:0.0690007534,(7:0.1835672216,8:0.3168537579):0.0878502782)
(1:0.0892833967,2:0.0924734842,(7:0.0216117651,8:0.0255137913):0.2396885977)
(1:0.1232961247,2:0.1185293827,(7:0.0180954667,8:0.0130476273):0.4289107272)
(1:0.1817154159,2:0.1180254304,(3:0.0055795488,4:0.0506459916):0.4328927461)
(1:0.1703776927,(3:0.0153279959,4:0.0249998021):0.1996714160,(7:0.0216745911,8:0.0261036461):0.2489519661)
(1:0.0974087453,2:0.0721412097,(3:0.0222450064,4:0.0267298520):0.2816634872)
(1:0.0806563208,2:0.1712726832,(3:0.0194532565,4:0.0323709409):0.2295276253)
(1:0.0989288782,2:0.2003596142,(4:0.4256853613,(7:0.0313986847,8:0.0583004634):0.4393992945):0.1768179889)
(1:0.1191080258,2:0.0774078375,(7:0.0454277786,8:0.0102096183):0.2479515325)
(1:0.5330580865,3:0.3252359160,(7:0.0169437840,8:0.0249291775):0.3046583127)
(1:0.1666030565,2:0.1035319039,(3:0.3116943545,4:0.5665957963):0.1114615547)
(1:0.1014171085,2:0.0969028906,(3:0.0181789201,4:0.0199940716):0.2387781547)
(1:0.1012259608,2:0.0946928516,(3:0.0309290453,4:0.0163982583):0.2996384707)
(1:0.2420030375,2:0.1531945286,(3:0.0438398794,4:0.0313431831):0.4248829394)
(1:0.2589406953,2:0.1343550440,(3:0.0166732174,4:0.0193724821):0.3882456744)
(1:0.1011944651,2:0.0998841443,(3:0.0130360449,4:0.0300034471):0.2504618933)
(1:0.2007375981,2:0.1181106192,(3:0.0352877856,4:0.0110777653):0.6562020440)
(1:0.1490179302,2:0.0790082766,(3:0.0811899632,4:0.0332717109):0.3544821699)
(1:0.1715366796,2:0.2202774696,(3:0.0764174277,4:0.0604113545):0.5050725750)
(1:0.0623057229,2:0.3318632192,(9:0.0615920594,10:0.0119724412):0.5486781754)
(1:0.1273048449,2:0.0939092678,((3:0.0248917118,4:0.0237179521):0.1675643781,(9:0.0726414866,10:0.0183622780):0.2159133380):0.1684251982)
(1:0.1784927426,2:0.0921167262,((3:0.0302649520,4:0.0201740846):0.3360509564,(9:0.0405810106,10:0.0176993929):0.3049535541):0.1221249258)
(1:0.1937778035,2:0.0980570717,(3:0.0316054559,4:0.0361215280):0.3677948055)
(1:0.0440989334,2:0.3363609709,((3:0.0229382128,4:0.0382783631):0.6424431355,(9:0.0214772735,10:0.0449537505):0.4422789403):0.1170612716)
(1:0.1254832833,2:0.1078805974,(3:0.0333547018,4:0.0321521294):0.2494932133)
(1:0.1213548853,2:0.1336499831,(3:0.0395061300,4:0.0122863849):0.2628426617)
(1:0.1461579165,2:0.1331277925,((3:0.0127469702,4:0.2335929275):0.3621176269,(9:0.0259576878,10:0.0450134987):0.3245843825):0.2681256195)
(1:0.0587282409,2:0.1161818899,(9:0.0206047937,10:0.1058416683):0.3786389826)
(1:0.1531532690,2:0.1450040827,(4:0.3581759210,(9:0.0296596694,10:0.0282269416):0.1873657476):0.1851772214)
(1:0.1253714877,2:0.2012169882,(3:0.0503834054,4:0.0228398776):0.4024130346)
(1:0.1548921945,2:0.2342538804,((3:0.0507380657,4:0.0341436030):0.4241325225,9:2.2232853139):0.3714731333)
(1:0.2836073592,(3:0.0394329143,4:0.0108223528):0.2458232656,(9:0.0390528750,10:0.0174768071):0.3273340336)
(1:0.1221084807,2:0.1589891472,(3:0.1918606700,7:0.1609113024):0.1597956686)
(1:0.1158510057,2:0.1125943045,(7:0.0124182757,8:0.0176581475):0.2253844228)
(1:0.0902922523,2:0.0773310189,(3:0.0198992868,4:0.0128396348):0.2370779258)
(1:0.1766384252,2:0.2394155634,(3:0.0222387913,4:0.0267856266):0.3754372657)
(1:0.1848806610,2:0.1933164875,(5:0.0342022652,6:0.0226576975):0.4435315333)
(1:0.1158267264,2:0.1211147727,(5:0.0226309698,6:0.0220815392):0.2556513566)
(1:0.0931322474,2:0.1880721088,(5:0.0321434198,6:0.0346109080):0.4008922664)
(1:0.1112245799,2:0.1853274172,(5:0.0213231958,6:0.0229118959):0.2383732204)
(1:0.1089769163,2:0.1103972225,(5:0.3913900739,(6:0.1779415649,9:0.0668381926):0.2292449544):0.0672172979)
(1:0.1518827222,2:0.2699176768,(4:0.5841250679,(5:0.0575143624,6:0.0417995044):0.3745245431):0.1739521224)
(1:0.1049420999,2:0.2396709775,(4:0.4999930504,(5:0.3346913690,9:0.3146336195):0.1634247288):0.1598756107)
(1:0.2260073358,2:0.2465140349,((5:0.0091720480,6:0.0555449823):0.3858660506,9:0.3069324260):0.2060797531)
(1:0.1939825874,2:0.0869689688,(4:0.1910054417,(5:0.0317321883,6:0.0266076882):0.1274220404):0.1428814239)
(1:0.1495198640,2:0.1213098350,(5:0.0331355093,6:0.0154110881):0.3963358501)
(1:0.0805015012,2:0.1388353606,(3:0.0032875531,4:0.0568911820):0.2388732988)
(1:0.0930860161,2:0.1613064291,((4:0.4681870838,6:0.1684788238):0.1274304277,9:0.2750242068):0.0553518773)
(1:0.0907206096,2:0.1590710296,(((3:0.0273032693,4:0.0254702370):0.1910404288,6:0.2090677689):0.0898052828,9:0.1745860633):0.1070758632)
(1:0.1684314241,2:0.0752385534,(5:0.0146137266,6:0.0311697080):0.1891175858)
(1:0.2655148572,4:0.2655837153,(5:0.0277431973,6:0.0387785165):0.2039847692)
(1:0.1872882165,2:0.1090215207,(5:0.0137012741,6:0.0352695907):0.4357160273)
(1:0.1386307788,2:0.0871534578,(3:0.0191646858,4:0.0249601787):0.2102877146)
(1:0.2461035529,(5:0.0295470497,6:0.0417574245):0.2905220299,7:0.2878087792)
(1:0.3002551899,(5:0.4974010672,6:0.2521860097):0.0956944211,7:0.5107448354)
(1:0.1527480306,2:0.1901534519,((4:0.2882362332,6:0.4257746202):0.1599716497,7:0.5537482357):0.1495332560)
(1:0.2234569554,2:0.3011252257,(3:0.4044543902,(5:0.2906550004,6:0.2357717542):0.0644543224):0.2878236208)
(1:0.1625252529,2:0.1562427893,(5:0.0224747329,6:0.0256238585):0.4608646701)
(1:0.1548078115,2:0.1703213304,(3:0.0253017273,4:0.0309505622):0.4234560572)
(1:0.1635852879,2:0.1074992124,(3:0.0332992185,4:0.0268012593):0.6150564706)
(1:0.2329218988,((3:0.0097828989,4:0.0455220436):0.1445945509,6:0.2231324489):0.1662349077,(8:0.0262821332,9:0.0240562641):0.2587665188)
(1:0.1220517598,2:0.1536271730,(3:0.0253093565,4:0.0278943376):0.3899679777)
(1:0.1502844976,2:0.1686218369,(5:0.5891438206,(8:0.0409458731,9:0.0292235853):0.3189802699):0.1346392820)
(1:0.1581322325,2:0.3143438550,(8:0.0169510125,9:0.0642907309):0.4871251012)
(1:0.1731167325,2:0.1686409044,(6:0.7423227451,8:0.5700943421):0.0691781160)
(1:0.1235123067,2:0.1836147585,(5:0.0335296388,6:0.0299314135):0.2993787278)
(1:0.2030514458,2:0.2475953894,(5:0.0436656589,6:0.0421587136):0.4320991402)
(1:0.0833843725,2:0.0798930982,(8:0.0936304439,9:0.0120737193):0.1462970411)
(1:0.1451437859,(5:0.0242676002,6:0.0181755541):0.2260572895,9:0.2824279391)
(1:0.1950032142,2:0.2281946712,(6:0.3993197417,9:0.3199636892):0.0752667689)
(1:0.0706020432,2:0.1055835712,(8:0.0708606167,9:0.0275102926):0.3628690370)
(1:0.0936020662,2:0.0967191942,(8:0.0343919375,9:0.0244153884):0.2235700308)
(1:0.1413105457,2:0.2855441429,(8:0.0457209383,9:0.0000025967):0.2816729447)
(1:0.1478812178,2:0.0686729417,(8:0.0277400781,9:0.0478309461):0.2508071922)
(1:0.0834515750,2:0.0729374015,((6:0.0180638286,7:0.0674043640):0.1334559009,8:0.2356576939):0.0461567582)
(1:0.3449540802,(3:0.0145159372,4:0.0275430499):0.6182992750,(8:0.0397225392,9:0.0120886395):0.6666351715)
(1:0.2072199840,2:0.0324423119,(9:0.0260024084,10:0.0378184705):0.8031271543)
(1:0.1323342782,2:0.1276815010,(3:0.0337974077,4:0.0167076712):0.3033366597)
(1:0.0778966944,2:0.0545528133,(9:0.0205605892,10:0.0079573493):0.1624363824)
(1:0.1407908296,2:0.1312617265,(6:0.3757982770,(7:0.0265643976,8:0.0296925445):0.2131201484):0.1976759540)
(1:0.1210513938,2:0.1029011066,(((3:0.0139744253,4:0.0493199679):0.3236081312,(9:0.0434420036,10:0.0175738643):0.2853610660):0.2319138272,(6:0.2343568728,8:0.6921489558):0.1850362288):0.1217698428)
(1:0.1381990973,2:0.1335128894,(6:0.4450283585,(9:0.0441136721,10:0.0213389002):0.3480742528):0.1041309329)
(1:0.0861974485,2:0.0744857661,(7:0.0168215505,8:0.1501489105):0.1846526533)
(1:0.1230279724,2:0.1225424973,(7:0.0321573248,8:0.0280811275):0.5196562228)
(1:0.1294312831,2:0.1590441433,(7:0.0471576311,8:0.0559683872):0.5213351269)
(1:0.2734357117,2:0.2120207394,(5:0.1944329079,6:0.0000026543):0.3340783576)
(1:0.2386830689,2:0.1862945079,(4:0.2436408259,(5:0.0335482542,6:0.0524753240):0.2335561071):0.2769523862)
(1:0.1336697015,2:0.1542268070,(4:0.6972581810,(7:0.0311860960,8:0.0183545815):0.3874567252):0.1184691854)
(1:0.0721733896,2:0.2469904292,(3:0.0301455242,4:0.0201962860):0.3251088515)
(1:0.2809240522,(5:0.0473586571,6:0.0185868715):0.1899241934,7:0.2674550296)
(1:0.3540934583,(5:0.0709809557,6:0.0299745343):0.5076714060,(7:0.0720607040,8:0.0332005397):0.5400786479)
(1:0.3796046045,4:0.3008916638,(5:0.0223110581,6:0.0229365237):0.2146388060)
(1:0.2251181711,(5:0.0331490339,6:0.0239782473):0.2645765124,(7:0.0428034223,8:0.0166608461):0.3335681094)
(1:0.4012462973,(3:0.0504954539,4:0.0240940076):0.4902731986,(5:0.0439377802,6:0.0351662900):0.3819802691)
(1:0.2250366227,(3:0.0216436487,4:0.1285760272):0.2305643825,6:0.1532086789)
(1:0.3785691621,(3:0.0277080902,4:0.0422365402):0.1370125054,(5:0.0094518026,6:0.0220183195):0.2206534939)
(1:0.3916399835,(5:0.0175850287,6:0.0369588647):0.3119960537,7:0.4348869176)
(1:0.4105444601,((3:0.0172150331,4:0.0591330676):0.4774089714,(5:0.0276967190,6:0.0414182308):0.1981142954):0.1300156179,(7:0.0095150074,10:0.0613770597):0.5299803851)
(1:0.1653435109,2:0.2012313760,(5:0.0310269387,6:0.0378139944):0.6230183018)
(1:0.1788333942,2:0.1494481605,(4:0.2471819447,(5:0.0327053477,6:0.0258783542):0.0987131781):0.2369172374)
(1:0.1939501680,2:0.1938424083,((4:0.5472891859,(5:0.0410136230,6:0.0395073613):0.3765980064):0.1585221311,10:0.6546838673):0.1685687154)
(1:0.2373302679,2:0.1392174269,(3:0.2494598478,(5:0.0199106014,6:0.0289486626):0.2052945591):0.2433305817)
(1:0.1044880437,2:0.1393584868,(4:0.2080156178,(5:0.0266177509,6:0.0219558812):0.1702658686):0.1509249042)
(1:0.2783545566,2:0.1157000697,(7:0.0308530549,8:0.0287134519):0.2443717682)
(1:0.1565227780,2:0.1719045273,((3:0.0318890631,4:0.0447055884):0.2295128461,(7:0.0316096733,8:0.0664304902):0.3451441083):0.0769059561)
(1:0.1461276653,2:0.1357797542,(5:0.0316723081,6:0.0387968768):0.4124020320)
(1:0.2447273407,2:0.0767686554,(5:0.0200671198,6:0.0076002680):0.2521739679)
(1:0.2674842789,4:0.2280064858,(5:0.0508501200,6:0.0461085855):0.3160366407)
(1:0.1975156822,2:0.1098342988,(4:0.4039248079,5:0.1933282600):0.2465482038)
(1:0.1302449151,2:0.2070134540,(4:0.1870721199,(7:0.0305179862,8:0.0379595603):0.0882654017):0.1613721756)
(1:0.2134642790,(3:0.0242895031,4:0.0193334160):0.1887213266,5:0.1862378495)
(1:0.1657743859,2:0.1714114722,((4:0.5492120220,(7:0.0082453868,8:0.0407406384):0.3799221811):0.2032563148,5:0.4004474079):0.2391896221)
(1:0.1647658472,2:0.0935751014,(3:0.2761046392,(7:0.1316583312,8:0.0060776725):0.2762684234):0.0847437606)
(1:0.0661194876,2:0.0622502639,(5:0.0433633849,6:0.0240954935):0.1464816620)
(1:0.1005459504,2:0.1647644166,((5:0.0285752752,6:0.0210689772):0.2916205263,7:0.1830192152):0.0623273069)
(1:0.1444339035,2:0.0852738901,(5:0.0395426970,6:0.0331738964):0.3897857112)
(1:0.1585478957,2:0.1560428043,(4:0.4068154886,(5:0.0271008975,6:0.0473853565):0.4144503160):0.0723188279)
(1:0.1670936210,2:0.2241726106,((5:0.0234561365,6:0.0384629562):0.3609657758,(7:0.0400665599,8:0.0214121915):0.3168636532):0.0845582170)
(1:0.0814174699,2:0.2177540071,((4:0.2900043230,(5:0.0539582572,6:0.0425645561):0.3247596689):0.2255740853,(7:0.0147986657,8:0.0643468191):0.5367941357):0.0804448864)
(1:0.1372212651,2:0.0892146171,((5:0.1237136934,6:0.0345472610):0.4216506606,(7:0.0356985018,8:0.0623806110):0.2832678308):0.0632143895)
(1:0.0963568788,2:0.2555580357,(7:0.0599818199,8:0.0228491783):0.2302051363)
(1:0.1144149047,2:0.2262288179,(5:0.0390051019,6:0.0274406543):0.3962166103)
(1:0.0831127482,2:0.0794088656,(7:0.0193466680,8:0.0345205535):0.1777181796)
(1:0.1748644526,2:0.1752252611,(3:0.0275399223,4:0.0739342637):0.3998160805)
(1:0.0689303608,2:1.0596168099,((5:0.0273938680,6:0.0275470936):0.2662804762,8:0.2446387154):0.1080486508)
(1:0.1485566413,2:0.1782539386,((3:0.0138912672,4:0.0465309850):0.4504123863,(7:0.0296890831,8:0.1676057067):0.4400775036):0.0809760643)
(1:0.1773558071,2:0.1033837802,((3:0.0187542049,4:0.0507991050):0.2662114724,(5:0.0422424442,6:0.0625762022):0.3150035001):0.1438703400)
(1:0.1906780097,2:0.0798665636,(5:0.0361388512,6:0.0192312760):0.4731799351)
(1:0.1495177674,2:0.1239469752,((5:0.0445194319,6:0.0438612300):0.3884046434,(7:0.0319679168,8:0.0347777349):0.2949640347):0.1460069783)
(1:0.0921073098,2:0.1182530389,(5:0.0237899896,6:0.0319817832):0.2150520949)
(1:0.0851270440,2:0.0993083770,(5:0.0299968958,6:0.0170129120):0.2427570354)
(1:0.2539984633,2:0.1533382230,(7:0.0227919725,8:0.0359350050):0.3141892875)
(1:0.1168880983,2:0.0764631377,(5:0.0301488425,6:0.0526203291):0.2306324589)
(1:0.2812246438,2:0.1447744347,(6:0.3550054959,8:0.2299961132):0.1498221494)
(1:0.0883000859,2:0.1147335484,(7:0.0164192777,8:0.0124300889):0.2445381426)
(1:0.0908609583,2:0.0729265924,(7:0.0232034115,8:0.0433134525):0.2473005246)
(1:0.7325827263,3:0.3147631769,(5:0.0141823367,6:0.0517085358):0.2224833307)
(1:0.1917430751,(3:0.0193683839,4:0.0306706686):0.1068531341,6:0.3155015158)
(1:0.0911774664,2:0.0990116789,(5:0.0526488655,6:0.0078833994):0.2175154444)
(1:0.1190050427,2:0.1244738581,((3:0.0106011403,4:0.0806696780):0.2466740152,(5:0.0217926938,6:0.0241650360):0.2267263734):0.2784407890)
(1:0.0760653373,2:0.1153561871,(5:0.0417773644,6:0.0712502617):0.1456895489)
(1:0.1340366788,2:0.1500149563,(((3:0.0348961056,4:0.0299759712):0.3133069727,6:0.2791370388):0.0865051697,8:0.3618546754):0.0933471395)
(1:0.1637459842,2:0.0786565610,((3:0.0224957158,4:0.0231262584):0.2039073250,8:0.3179438428):0.1614965514)
(1:0.4147232470,(4:0.0308597389,10:0.0913296607):0.4070353219,7:0.2790797851)
(1:0.4097039753,(6:0.5548484787,10:0.2017278835):0.0718475366,7:0.2875210469)
(1:0.0634059885,2:0.0860515430,(4:0.0858745275,10:0.0636216090):0.2343776859)
(1:0.2501326584,(3:0.0159676876,4:0.0616174167):0.2443684971,6:0.2093693317)
(1:0.1542683738,2:0.0967019285,((4:0.0299166084,10:0.0635851423):0.3545869053,6:0.2775220534):0.0267503498)
(1:0.1704505274,2:0.2105752624,((4:0.0148285486,10:0.1171522848):0.5036534038,6:0.3386037137):0.1447405741)
(1:0.1148952773,2:0.1452980737,(6:0.2432485512,7:0.3351133545):0.1113801130)
(1:0.2238267365,2:0.0858361279,(((4:0.0373578581,10:0.0373626766):0.2753912869,7:0.3547608877):0.1773698810,6:0.3248226286):0.1410579684)
(1:0.1519057296,2:0.2964490242,(5:0.0686702988,6:0.0162507302):0.7496781519)
(1:0.0958901496,2:0.1175396674,(4:0.0147974400,10:0.0363162682):0.2933800899)
(1:0.1399591007,((4:0.3445342579,(7:0.0359448212,8:0.0506498823):0.2790520914):0.0906006709,6:0.3649535630):0.0943279344,5:0.5469265725)
(1:0.0888351582,2:0.1881989397,(3:0.3762980490,(5:0.0127058671,6:0.0275716590):0.2324265958):0.2741996028)
(1:0.2651359981,2:0.2460562001,((3:0.0280252636,4:0.0517882720):0.3832838652,(5:0.2729224694,6:0.1518170829):0.4138438906):0.1873722951)
(1:0.1537357053,2:0.2281108138,(7:0.0318566872,8:0.0352865388):0.4492534945)
(1:0.2044352630,2:0.2307419985,((3:0.3412383555,6:0.1863361713):0.1392987536,(4:0.0222991081,10:0.0309711975):0.4188750780):0.1822062247)
(1:0.1833966126,2:0.5080881031,(7:0.0351742374,8:0.0053494921):0.1120401439)
(1:0.1033446854,2:0.2782620101,(7:0.0430585149,8:0.0210203129):0.4297977719)
(1:0.1077161618,2:0.1879433718,(3:0.0320555157,4:0.0261229422):0.3018483380)
(1:0.5675004217,3:0.5729378959,(7:0.0350440178,8:0.0367515246):0.5478313569)
(1:0.1236897047,2:0.1094609356,(4:0.0305982645,10:0.0280177575):0.2174998593)
(1:0.0960496810,2:0.1434743311,((3:0.0451236393,4:0.0114726999):0.2090375085,10:0.2685964007):0.1281234209)
(1:0.1326368888,2:0.1173009313,((5:0.0537769036,6:0.0260562925):0.3261034147,(7:0.0470247151,8:0.0194255361):0.4003472461):0.1491538413)
(1:0.2105586368,3:0.4731429144,(5:0.0392759227,6:0.0207229866):0.3959809681)
(1:0.4124984457,(2:0.5625276914,(5:0.0564541068,6:0.0648922384):0.1923380552):0.5074600530,((3:0.2415128624,4:0.3024945304):0.1742060978,(7:0.0586629423,8:0.0333614230):0.2444524257):0.0594553983)
(1:0.1308109650,2:0.1525919480,((3:0.1393544756,4:0.8612217482):0.3083617643,6:0.5152962471):0.1537072430)
(1:0.2082858332,2:0.2260642660,((3:0.0609298032,4:0.0000025364):0.3164418533,(5:0.0336617786,6:0.0000022069):0.0996771666):0.4185935882)
(1:0.1342781885,2:0.2113234580,(3:0.0847287946,4:0.0311706387):0.4139742544)
(1:0.3286013476,2:0.2668194557,((3:0.0126432652,4:0.0529029365):0.3908811008,(5:0.0253670530,6:0.0576026254):0.3050899392):0.2649902753)
(1:0.1432755034,2:0.1141229957,((3:0.0334698574,4:0.0420813070):0.2448665909,(7:0.0190750458,8:0.0474656805):0.2506028654):0.1885525885)
(1:0.1057713337,(3:0.1041409678,4:0.0106838182):0.0922682624,(5:0.0266733840,6:0.0053873016):0.0591734250)
(1:0.1853007191,2:0.1825994780,(5:0.0000020506,6:0.0534121292):0.6058119159)
(1:0.0844729540,2:0.0602427946,(4:0.1354960411,8:0.1461004483):0.0718166957)
(1:0.1079695366,2:0.1785297497,((5:0.0138126947,6:0.0249337168):0.2518831299,8:0.2374932850):0.1494205870)
(1:0.0885205747,2:0.1262412626,(5:0.3684128326,8:0.2056806144):0.0507656769)
(1:0.0802115151,2:0.0673311047,((3:0.0222211643,4:0.0975470403):0.1569407917,(5:0.0387554708,6:0.0000020962):0.1163947088):0.0819147818)
(1:0.2413659921,2:0.1506543121,((3:0.0581061716,4:0.0079571802):0.5506211479,7:0.5622587014):0.1889205032)
(1:0.1744594793,2:0.1772840406,(7:0.0217852452,8:0.0289194980):0.4708687602)
(1:0.1544982884,2:0.0894055588,((3:0.0149598907,4:0.0618286905):0.5591585773,(5:0.0324273868,6:0.0363147067):0.2857716640):0.1914640036)
(1:0.1000039714,2:0.0725430207,(7:0.0374403066,8:0.0257929518):0.2540630942)
(1:0.1002155326,2:0.1277589003,((3:0.0205149513,4:0.0242873932):0.1245617094,7:0.1488846413):0.1218249850)
(1:0.0988622176,2:0.1253083729,((3:0.0073845155,4:0.1188069064):0.2739914138,8:0.2872077010):0.0637276891)
(1:0.1560982552,2:0.1188852164,(6:0.2433728079,8:0.4225621609):0.1073702535)
(1:0.1561778694,2:0.1600394913,(6:0.5169331721,8:0.3754269930):0.0884931574)
(1:0.1213553009,2:0.0984581328,(7:0.0266757455,8:0.0157186538):0.2509182816)
(1:0.0829054602,2:0.0884129604,(4:0.5867406814,(7:0.0122663286,8:0.0422889119):0.1063635867):0.1153439169)
(1:0.2278101537,2:0.2320092839,(4:0.3235303180,7:0.3703672019):0.1422870395)
(1:0.2711470234,6:0.2437257729,(7:0.0362987914,8:0.0097390262):0.1618500689)
(1:0.1686610146,2:0.1588839191,(6:0.0539857624,8:0.0420005427):0.4095236835)
(1:0.1408302091,2:0.2096466498,((4:0.3048308658,8:0.2777398575):0.1275249357,6:0.4351893871):0.0728499058)
(1:0.1037131785,2:0.1065317303,(6:0.3835053636,(7:0.0397600790,8:0.0178867271):0.1715797683):0.1147944243)
(1:0.3241132430,(7:0.0840231686,8:0.0218067012):0.2437199043,9:0.6159250922)
(1:0.1245816598,2:0.0748901414,(6:0.0254739664,8:0.0196238031):0.3208384250)
(1:0.2071023222,2:0.2039359697,(6:0.0345773156,8:0.0501722816):0.4015252612)
(1:0.1025237336,2:0.1039394423,(3:0.1712464872,(6:0.0208284377,8:0.0221635740):0.1404134877):0.0883959419)
(1:0.1571350323,2:0.0939417711,(3:0.0751803783,4:0.0482888368):0.3465699060)
(1:0.2538820659,(3:0.0273991682,4:0.0334046219):0.6862151617,7:0.4903500412)
(1:0.3564835155,(3:0.0258873245,4:0.0406857289):0.2006985335,6:0.3191837216)
(1:0.0965666007,2:0.1694864347,(6:0.3532907441,7:0.2737348026):0.1156334496)
(1:0.1518676979,2:0.0805864998,(7:0.2465644004,8:0.1597256972):0.1485428434)
(1:0.0709904691,2:0.1232220371,(3:0.0243204702,4:0.3764339953):0.2165126041)
(1:0.1348543912,2:0.1286910398,(4:0.4831584000,(7:0.0267530138,8:0.0362351095):0.3812079741):0.0811308337)
(1:0.2304884969,(3:0.0764529565,4:0.0388760551):0.2324569883,6:0.2677712966)
(1:0.1112478277,2:0.1834441792,((3:0.0299917223,4:0.0343935642):0.2686246192,(5:0.0232767104,6:0.0293111319):0.2126937996):0.0805733984)
(1:0.0959342992,2:0.1239939136,(5:0.2966287109,(7:0.0449273097,8:0.0149706691):0.2709759297):0.0811356760)
(1:0.3681313687,(3:0.2954570029,6:0.1977226438):0.1066883288,4:0.6270318962)
(1:0.3344091252,3:0.2082323371,(5:0.0277491920,6:0.0219913095):0.2724425597)
(1:0.2454227793,(3:0.0871553463,4:0.0436095759):0.4648446267,10:0.2566505455)
(1:0.1326738947,2:0.2306942009,(3:0.2740166498,(5:0.0476441631,6:0.0409931287):0.2390829547):0.2838959893)
(1:0.2547003093,2:0.2681818177,(3:0.5764975669,5:0.6727132665):0.3833697007)
(1:0.1198593259,2:0.1363122519,(3:0.1981228605,5:0.1457004899):0.0813217450)
(1:0.3160210509,(4:0.3846458826,(5:0.0371220400,6:0.0856694219):0.2845067724):0.2873015547,7:0.7441586267)
(1:0.1014799502,(2:0.0577469341,((3:0.0253792258,4:0.0404815372):0.0728597850,10:0.1863945335):0.0523200780):0.0448128061,6:0.4413183123)
(1:0.2889897332,(3:0.0304994523,4:0.0289520463):0.2659992935,6:0.2801717739)
(1:0.1126259780,2:0.1557045898,(3:0.0810528817,4:0.1867982601):0.4079885718)
(1:0.1474270887,2:0.3350449048,(4:0.2476642382,6:0.2247376493):0.1754180432)
(1:0.1116907525,2:0.1200465924,(3:0.3788394444,(7:0.0198467030,8:0.0300171507):0.2726526616):0.0799037263)
(1:0.2617786816,(3:0.0178710994,4:0.0450162904):0.3079129678,6:0.6746569552)
(1:0.1471292327,2:0.1755604969,(7:0.0300245297,8:0.0424050871):0.4614337068)
(1:0.3430373730,(3:0.0233953141,4:0.0131693027):0.2186215905,(5:0.0308293920,6:0.0183413851):0.2504408148)
(1:0.0940426917,2:0.0619528731,((3:0.0165637691,4:0.0567483045):0.1140851063,5:0.2032710016):0.1066409137)
(1:0.2410222168,2:0.2172991102,(5:0.0251674880,6:0.0309899685):0.4525283499)
(1:0.0664572783,2:0.1019467816,(3:0.0314233403,4:0.0096355102):0.1786197814)
(1:0.0753011285,2:0.0951369328,(4:0.4732912357,10:0.1223336065):0.1095256817)
(1:0.1109224676,2:0.1519919703,((3:0.0523399287,4:0.0217709636):0.2821034828,10:0.3578484749):0.1339577629)
(1:0.0744786500,2:0.0912730399,(4:0.1574558843,5:0.1455156038):0.0870036735)
(1:0.2612593559,(3:0.1936894492,5:0.3899993855):0.0273550209,((7:0.0563891112,8:0.0236923335):0.2699062790,(9:0.0372305299,10:0.0405556956):0.1767793089):0.1064769906)
(1:0.1242547371,2:0.1171141643,(4:0.1932994467,5:0.2633356085):0.1205207703)
(1:0.1230061821,2:0.1147064079,(7:0.0240029299,8:0.0224217890):0.2144827278)
(1:0.0945357836,2:0.0865318077,(4:0.3150504686,10:0.1954106142):0.0665629839)
(1:0.2376105064,5:0.4481257832,(9:0.0454499548,10:0.0182811389):0.3001509285)
(1:0.3990865207,(7:0.0238060714,8:0.0345629846):0.3367548665,9:0.1341518683)
(1:0.2889824592,(5:0.0396966406,6:0.0326435866):0.5533136498,8:0.3924780746)
(1:0.2853329555,((5:0.0250805893,6:0.0333730667):0.1679598875,(7:0.0333753775,8:0.0285523966):0.3411687100):0.1737157672,9:0.2741999596)
(1:0.0772152387,2:0.1475799731,(9:0.0327761089,10:0.0203827948):0.2122860681)
(1:0.2004623988,2:0.1781032064,(7:0.0726971487,8:0.0951517378):0.2575933130)
(1:0.1300580545,3:0.3046431202,(7:0.1981419265,(9:0.0386868964,10:0.0342025541):0.2053470716):0.1477014818)
(1:0.1784584191,2:0.1806449449,(4:0.6513596194,(9:0.0586554728,10:0.0318281329):0.3571491457):0.2450666413)
(1:0.5561432169,(7:0.0384585955,8:0.0553898370):0.2229077754,(9:0.0418856804,10:0.0096036360):0.2206792139)
(1:0.0988744410,2:0.2070186876,(4:0.5058031114,(7:0.0692906604,8:0.0191369745):0.6373807990):0.1231407095)
(1:0.0762143134,2:0.0654939410,((7:0.0824317610,8:0.0215739707):0.1112780652,10:0.1885064819):0.1232809686)
(1:0.3067398659,4:0.4267975568,(9:0.0493994250,10:0.0195054543):0.4295993608)
(1:0.4888991824,(7:0.0901685300,8:0.0095683392):0.1014343522,(9:0.0248668897,10:0.0397732357):0.2375392095)
(1:0.1751458563,2:0.1891412394,((7:0.0298799672,8:0.0176192668):0.2722455254,(9:0.0227805932,10:0.0162142534):0.3046846822):0.3673152112)
(1:0.1409510739,2:0.3946621841,(9:0.0574311426,10:0.0000026245):0.5875126934)
(1:0.1832595331,3:0.3306068649,(8:0.2183366132,(9:0.0186905494,10:0.0479776649):0.2489697343):0.0844215359)
(1:0.1583993694,2:0.1900049270,(3:0.3591262615,(9:0.0238244741,10:0.0352503316):0.3818473477):0.2723623729)
(1:0.1171629118,2:0.2324011043,(4:0.2542551076,5:0.2405726636):0.2208633941)
(1:0.1017563674,2:0.1408332308,((3:0.1744288990,4:0.0210960408):0.2294594054,5:0.1594541477):0.0896942004)
(1:0.1081626227,2:0.1113396357,(8:0.3325059368,9:0.1822066641):0.1160014417)
(1:0.1622270636,2:0.2097644984,(5:0.4411600326,7:0.4882803616):0.2829226161)
(1:0.1922435821,(2:0.3204812834,5:0.3700931575):0.0755546650,9:0.4509781311)
(1:0.1060066501,2:0.0772848101,(9:0.0225223986,10:0.0405328966):0.3228040412)
(1:0.1746244013,2:0.1547924161,(9:0.0574539333,10:0.0055666760):0.8985165102)
(1:0.1611034149,(2:0.1422195991,3:1.6376259636):0.0656031077,5:0.5818547123)
(1:0.1161890608,2:0.0884840135,(5:0.2178305273,(9:0.0136747660,10:0.0412641121):0.2916034538):0.0552446321)
(1:0.1756445906,2:0.2147854646,((4:0.5373386121,5:0.4875729063):0.1627715250,(9:0.0303909180,10:0.0290836456):0.5393329172):0.2022655557)
(1:0.1061411747,2:0.0756621645,(3:0.0224231938,4:0.0316128149):0.2205996078)
(1:0.2053814608,(3:0.0482487913,4:0.0586999369):0.4556989014,9:0.3777694881)
(1:0.1412447736,2:0.1511750443,((3:0.0209494104,4:0.0759759947):0.4611590991,9:0.3023466561):0.0758712073)
(1:0.2170282639,2:0.1999891674,(3:0.0207553438,4:0.0248838365):0.3617945764)
(1:0.2974983070,2:0.2478429660,(7:0.0000021976,8:0.0454422168):0.5996776915)
(1:0.0668713318,2:0.0744535929,(3:0.2887009735,4:0.0282141827):0.2160873009)
(1:0.1057819634,2:0.2212409086,(7:0.0058993564,8:0.0390749745):0.5000378103)
(1:0.2105889532,2:0.1492337121,((7:0.0351467906,8:0.0225570680):0.2358982703,9:0.2797172205):0.1685673186)
(1:0.0971620327,2:0.1442005156,(3:0.0269053674,4:0.0192527770):0.3397623394)
(1:0.2408662674,3:0.2305015866,(5:0.0161303721,6:0.0257087404):0.2205318507)
(1:0.1656454099,2:0.1021657974,(7:0.0336338820,8:0.0253961059):0.2310875505)
(1:0.1708216908,2:0.2027720873,((3:0.0229448151,4:0.0236393085):0.3715880717,10:0.3664415539):0.1304427676)
(1:0.1133205416,2:0.1213529767,((5:0.0206636615,6:0.0160106526):0.1599045643,(7:0.0334926881,8:0.0342379707):0.4108555713):0.0729690568)
(1:0.1291382272,2:0.1102452161,(7:0.0270972019,8:0.0225317971):0.2410214052)
(1:0.1477761071,2:0.1230396260,(3:0.0432503841,4:0.0757616053):0.4151388045)
(1:0.3610797816,(5:0.0308739888,6:0.0506830675):0.3368285692,9:0.5206522674)
(1:0.2012139588,2:0.1984777117,(3:1.4196486507,(9:0.0355881506,10:0.0165690733):0.3501352512):0.1360289480)
(1:0.1089173716,2:0.0864733020,((3:0.0411879189,4:0.0090212304):0.2668059526,(9:0.0193679056,10:0.0268654827):0.1219792177):0.1093089750)
(1:0.1359562486,2:0.1683026593,(9:0.0197335796,10:0.0334606660):0.3304956050)
(1:0.1558151935,2:0.0697234801,(3:0.0305218383,4:0.0242601021):0.2675153888)
(1:0.1340190367,2:0.1656099395,(9:0.0203882998,10:0.0212884261):0.2451739626)
(1:0.1891709755,2:0.0847078562,(9:0.0354448553,10:0.0034253494):0.3073313423)
(1:0.3952083876,2:0.1257016257,(5:0.2811341320,9:0.3200033671):0.0999247623)
(1:0.1508898456,2:0.3186024675,(9:0.0000026383,10:0.0697903257):0.7055125173)
(1:0.1432524069,2:0.0856336638,(3:0.0207375874,4:0.0313509426):0.4228805991)
(1:0.2111635053,2:0.0860756430,(3:0.0187404426,4:0.0344657889):0.4421136642)
(1:0.1010782866,2:0.1546210404,(3:0.0561361516,4:0.0131236446):0.3491747815)
(1:0.1069106068,2:0.0957722236,((3:0.0058532178,4:0.6395472069):0.1906602901,10:0.2230082043):0.0807147737)
(1:0.0890995858,2:0.2195082402,(3:0.0543030704,4:0.0335388664):0.1809747764)
(1:0.2388576505,2:0.3043733512,(3:0.1298175253,4:0.0391512177):0.4096768240)
(1:0.1436579201,2:0.0914558142,((3:0.0158371113,4:0.0363668437):0.1885202490,(5:0.0549665773,6:0.0425186896):0.3467967793):0.1964050069)
(1:0.2141040956,2:0.2729512979,(3:0.0318583014,4:0.0298707376):0.5063378441)
(1:0.1957094339,2:0.0810248498,(5:0.0295811985,6:0.0227887601):0.4174977528)
(1:0.1991233613,2:0.3042344428,(5:0.0213687641,6:0.0940409152):0.2770911541)
(1:0.1042276558,2:0.1096305868,(3:0.2487981936,(5:0.0254045914,6:0.0188939922):0.2129684397):0.1240785285)
(1:0.4632056121,(3:0.0240429223,4:0.0524721130):0.2826966085,(5:0.0251788883,6:0.0320281007):0.2836978738)
(1:0.1050258857,2:0.1585736618,((3:0.0285241714,4:0.0549684085):0.2380195011,(5:0.0279033032,6:0.0209626717):0.2782903958):0.2827386875)
(1:0.1749953708,2:0.1711467026,((3:0.0349043501,4:0.0524310162):0.2531090572,7:0.7285576530):0.2153006206)
(1:0.2603998199,2:0.1463229723,((3:0.0374583666,4:0.0321249431):0.2947883124,(5:0.0425891026,6:0.0278497796):0.2790776277):0.2541350334)
(1:0.5008934903,(3:0.0305752019,4:0.0239493768):0.2344769896,6:0.4903328274)
(1:0.3500790763,(3:0.0720493750,4:0.0150096578):0.3310633923,(5:0.0873566938,6:0.0363817730):0.3348912213)
(1:0.1790694865,2:0.2534262606,((5:0.0243670697,6:0.0414659981):0.5029318346,8:0.3963452787):0.1544258941)
(1:0.1679944429,2:0.1350159198,(3:0.0292647217,4:0.0232432962):0.4221591478)
(1:0.2533391770,(3:0.0303026161,4:0.0321244909):0.1069195955,(5:0.0167532768,6:0.0459319057):0.1860346671)
(1:0.1261217310,2:0.1402350692,(5:0.0283941614,6:0.0041867891):0.2741374426)
(1:0.4025172134,(3:0.1326442648,4:0.0055363593):0.3644455153,(5:0.0380788851,6:0.0403287961):0.1997263362)
(1:0.1572664699,2:0.1062568090,(5:0.0215897501,6:0.0260580537):0.2604489992)
(1:0.2759952235,(3:0.0600132466,4:0.1061899306):0.3633972130,5:0.1718836440)
(1:0.1109546436,2:0.1083688711,(7:0.0257460215,10:0.0471587938):0.4594398114)
(1:0.2458721407,2:0.1394894117,(7:0.0739333930,10:0.0266152323):0.4824014995)
(1:0.2285788504,2:0.3568436358,(3:0.0287542510,4:0.0224960484):0.3730200758)
(1:0.3271060953,2:0.9756843760,((3:0.0336677158,4:0.0267353095):0.1924984876,5:0.3036777320):0.1344491884)
(1:0.3412101492,(5:0.0536443644,6:0.0027838210):0.4338320002,8:0.5630427797)
(1:0.0982243660,2:0.1361816198,(3:0.0744057370,4:0.0252582431):0.3410039344)
(1:0.1130695590,2:0.1069683535,(3:0.0070463682,4:0.0867003569):0.2096600430)
(1:0.2130588000,2:0.2614153375,(3:0.0121625309,4:0.0320628487):0.6945776616)
(1:0.1253905475,2:0.3628075207,(4:0.1963550361,8:0.3680053787):0.1693173201)
(1:0.0899406412,2:0.1748246044,(6:0.0089463448,8:0.0473742474):0.6125814603)
(1:0.2643656779,2:0.2146035619,(6:0.0261614338,8:0.0551500409):0.5525154330)
(1:0.1779893265,2:0.2232657207,(6:0.0259931839,8:0.0180984835):0.2656857673)
(1:0.0998057480,(2:0.1350129813,4:0.4647986572):0.0537722798,8:0.5336679744)
(1:0.1593358067,2:0.2126430876,(4:0.2265372827,8:0.5174405638):0.0562791238)
(1:0.1505754610,(7:0.0089002239,8:0.0451223966):0.3455061414,9:0.3639046104)
(1:0.1042575051,2:0.2274802520,(7:0.3954561443,8:0.3580898416):0.0460452221)
(1:0.1131485260,2:0.1642252743,((3:0.0336772642,4:0.1024990227):0.2934850879,8:0.1972808505):0.1077472928)
(1:0.1440107696,2:0.2023081782,(3:0.0105732513,4:0.0383082949):0.6189389728)
(1:0.2103990990,2:0.1908200995,(3:0.0255836858,4:0.0576363080):0.4327955762)
(1:0.2313812927,2:0.3545729824,(3:0.2444836187,4:0.2321470681):0.0566561446)
(1:0.2315804507,2:0.1463544931,(7:0.0297207179,8:0.0246338530):0.4659827492)
(1:0.0839304984,2:0.0486010854,(7:0.0242715763,8:0.0324337751):0.2562267981)
(1:0.3371990147,2:0.1677187065,(7:0.0168508131,8:0.1464735302):0.2941414442)
(1:0.1883519247,2:0.1668607375,(7:0.0272788071,8:0.0403807497):0.3121580910)
(1:0.2487900984,4:0.1811918792,(7:0.0130955196,8:0.0522765473):0.1400777586)
(1:0.0779571646,2:0.0933343640,(3:0.0000021557,4:0.1647738124):0.2516469051)
(1:0.0823037134,2:0.1172783901,(7:0.0191927976,8:0.0280005742):0.1558743519)
(1:0.1107364793,2:0.0965137163,(7:0.0146992443,8:0.0620445596):0.2700526024)
(1:0.1682003815,2:0.1515271883,(3:0.0137670346,4:0.0773737941):0.4196364374)
(1:0.2069285254,2:0.1541856318,((3:0.7678355375,4:0.2915393203):0.0740844516,(7:0.1280321582,8:0.1596716394):0.1344760824):0.1508203233)
(1:0.0558689448,2:0.1427614576,((3:0.0302925764,4:0.0145458989):0.1488060856,(7:0.1137292807,8:0.1264096020):0.2349335921):0.0913187811)
(1:0.4808243670,(3:0.0527464815,4:0.0273553436):0.3137786645,(7:0.0269028454,8:0.0362773406):0.3329382619)
(1:0.1905444275,2:0.1420140445,(3:0.4807084765,4:0.4875925816):0.1125646852)
(1:0.2801977307,(3:0.0341722522,4:0.0270253838):0.2263924750,(7:0.0464886923,8:0.0338749543):0.2624360203)
(1:0.1468677061,2:0.1012941176,(7:0.0258386906,8:0.0202099903):0.3230978521)
(1:0.2383304714,2:0.1053125198,(4:0.2390620910,8:0.3390002251):0.2901954568)
(1:0.2282992645,2:0.2209311418,(4:0.2006239497,7:0.2554645594):0.4547752035)
(1:0.0886654827,2:0.0720531318,(4:0.1758166993,(7:0.0301681492,8:0.0188084173):0.2330842856):0.1183755171)
(1:0.1823270010,(7:0.0000022219,8:0.0293103642):0.2012136493,(9:0.0281560698,10:0.0230806520):0.1321000557)
(1:0.1790499234,(3:0.0791097376,4:0.0152636746):0.2610681463,9:0.1888717854)
(1:0.1680893412,7:0.2724743173,(9:0.0212782562,10:0.0154070885):0.2604696018)
(1:0.1062020706,2:0.1165621588,(3:0.3399243929,(7:0.0328604312,8:0.0540835169):0.2431579665):0.1522343443)
(1:0.1319011311,2:0.1179287058,((7:0.0350165298,8:0.0319243826):0.2902896313,(9:0.0343153186,10:0.0397612894):0.3424231863):0.0820387952)
(1:0.1306348544,2:0.1584066004,((3:0.0203668125,4:0.0509995708):0.2021140731,7:0.7587098643):0.0953791893)
(1:0.1674742250,4:0.3446759126,(7:0.0263669552,8:0.0224100061):0.2203229698)
(1:0.1522719146,2:0.1533450769,(7:0.0159024051,8:0.0553555824):0.2778239974)
(1:0.3722598980,4:0.5080371517,(7:0.0308378582,8:0.0183400730):0.2834644743)
(1:0.1874813623,2:0.3048360248,(4:0.3328039960,(7:0.0879819927,8:0.0123618694):0.2736418745):0.2054447816)
(1:0.1669075728,2:0.0787875863,((3:0.0288082237,4:0.0333696012):0.2365199956,(7:0.0381374147,8:0.0466450073):0.2894157324):0.1891523995)
(1:0.1677919567,2:0.1288907388,(7:0.0277961529,8:0.0569419356):0.4255450595)
(1:0.1548764259,2:0.0679495167,(3:0.3507801450,8:0.3598969077):0.0464676456)
(1:0.3934200208,(3:0.0860013238,9:0.1002245052):0.3637616087,4:0.2503208801)
(1:0.1541217349,2:0.1421938258,(((3:0.0306399202,9:0.0413866114):0.2298463025,(4:0.0448478743,10:0.0242892462):0.2972714889):0.1211537550,6:0.2935720154):0.1145581875)
(1:0.3922089710,2:0.2025573452,((3:0.0255050344,9:0.0544317602):0.3380229658,(4:0.0113941906,10:0.0578619927):0.2441791312):0.2125323512)
(1:0.1786447188,2:0.0979844524,((4:0.0214456865,10:0.0450082788):0.3547274486,6:0.3334475455):0.0276233033)
(1:0.0859067113,2:0.1575899166,((3:0.0295183621,9:0.0289760735):0.1669740164,(4:0.0299666709,10:0.0633135905):0.1681981450):0.0961408977)
(1:0.1189807169,2:0.0825253878,(5:0.2334832472,6:0.2101462304):0.0793880187)
(1:0.1400425742,2:0.1835151017,((3:0.0488260763,9:0.0206652640):0.3068586992,(5:0.0238656095,6:0.0439946244):0.7100921936):0.1002890725)
(1:0.1294440753,2:0.1681918061,(4:0.0300300717,10:0.0511831221):0.4837507747)
(1:0.1749272172,2:0.1324673846,((3:0.0349150031,9:0.0454022010):0.4103716973,(5:0.0370825644,6:0.0323226202):0.4624913075):0.0642650710)
(1:0.2953819301,(3:0.0485913326,9:0.0244530259):0.2636486570,(4:0.0277821891,10:0.0161422429):0.2349169964)
(1:0.3692640455,(4:0.0230304954,10:0.0341350009):0.2126684873,5:0.3701653268)
(1:0.3587757360,(4:0.0385536349,10:0.0156613677):0.3417292835,5:0.6893252457)
(1:0.2000757215,2:0.2401566032,(3:0.0424581448,9:0.0451427197):0.3316171077)
(1:0.2053340854,2:0.1416557385,(3:0.0583889780,9:0.0266374373):0.4733838509)
(1:0.1161187247,2:0.0952693341,(5:0.0204408564,6:0.0222470457):0.3058884063)
(1:0.1154339362,2:0.1329425283,(5:0.0295229855,6:0.0622332319):0.3545204628)
(1:0.1332615558,2:0.1470849753,(3:0.3219954684,(5:0.0216234344,6:0.0307013872):0.3327598821):0.1532300481)
(1:0.1321910179,2:0.1049489703,(5:0.0162732097,6:0.0230904053):0.4565776817)
(1:0.3947917396,4:0.2733237050,(7:0.0285259069,9:0.0184361051):0.1438089446)
(1:0.0957293557,2:0.1352386172,(3:0.0189805968,4:0.0347090976):0.2455145641)
(1:0.0832396156,2:0.0764010891,(3:0.0644183050,4:0.0426247135):0.3878721969)
(1:0.1298609629,2:0.1317643528,(3:0.0431063313,4:0.0349333799):0.3835514814)
(1:0.2812934969,(3:0.0221265915,4:0.0271131081):0.1909518103,9:0.3469383813)
(1:0.0791810810,2:0.1282070585,(9:0.0460951255,10:0.0285727825):0.2291243465)
(1:0.0748437265,2:0.1826887307,(3:0.0414585501,4:0.0254899992):0.3987440241)
(1:0.0967881129,2:0.1047075354,(9:0.0313665432,10:0.0154081720):0.3111439625)
(1:0.1861653301,2:0.1233685256,(3:0.0429710459,4:0.0291905557):0.3665027203)
(1:0.1819403634,2:0.1519040776,(4:0.2898752896,(9:0.0197425318,10:0.0205640766):0.2694801186):0.2754617642)
(1:0.0877556988,2:0.1143580947,(9:0.1210423459,10:0.0418159037):0.1815788051)
(1:0.2678199816,2:0.4242371405,(9:0.0515667822,10:0.0235416988):0.7734418944)
(1:0.1649914700,2:0.1915739800,((3:0.2233234301,9:0.2962420061):0.0956836487,5:0.3246582859):0.2044691328)
(1:0.2074970401,2:0.2231407988,(3:0.2754365929,5:0.2579780610):0.4008168999)
(1:0.1581330673,2:0.1588169810,(3:0.0321168671,10:0.0276813451):0.4890084585)
(1:0.0870748740,2:0.0861954541,(4:0.3433181272,10:0.2967254794):0.0882993730)
(1:0.1169323694,2:0.1379013693,(3:0.0470291145,4:0.0332133433):0.4372399861)
(1:0.0703248367,2:0.1110521146,(3:0.0000021859,4:0.0284125749):0.2052228826)
(1:0.0936466808,2:0.1848548889,(5:0.0470495200,6:0.0173343219):0.3649431458)
(1:0.2137337090,2:0.1837942782,(5:0.0527436011,6:0.0307119710):0.4089676072)
(1:0.0739975793,2:0.0730449550,(5:0.0361949373,6:0.0250040619):0.2584733078)
(1:0.1314897914,2:0.1477219602,(6:0.3075919493,9:0.5332012437):0.2862589733)
(1:0.2611055040,2:0.1726107756,(7:0.0210143681,9:0.0372731587):0.5267019581)
(1:0.1770696485,2:0.2616243425,(7:0.0521864050,9:0.0031170324):0.5631032619)
(1:0.1878436864,2:0.1990825847,(8:0.5130188600,9:0.5665989034):0.0841371931)
(1:0.1299216748,2:0.2363065146,(5:0.0539251458,6:0.0235725093):0.2379248433)
(1:0.4688403970,(5:0.0495955023,6:0.0256801878):0.3317969305,9:0.2405955393)
(1:0.0912346390,2:0.1191360201,(5:0.0288670637,6:0.0260592319):0.3666609483)
(1:0.1619723839,2:0.2193363209,(5:0.3227540612,(7:0.0201488851,9:0.0271812424):0.2908785166):0.3417947013)
(1:0.1406485481,2:0.1048910457,(5:0.0536144960,6:0.0090456984):0.3218342245)
(1:0.1127928051,(2:0.1428409919,5:0.3850891819):0.0481961290,3:0.3961362996)
(1:0.4389733054,((2:0.5826916196,(5:0.0197222931,6:0.0227816869):0.2251760895):0.1546906014,4:0.1841172584):0.9536991564,3:0.3900770362)
(1:0.1903494348,2:0.1604362342,(3:0.0303713852,4:0.0443048187):0.4332990567)
(1:0.0915482388,2:0.0679877710,(5:0.0354895453,6:0.0375490312):0.3420313756)
(1:0.0561398637,2:0.1266054805,(5:0.0354413428,6:0.0360723650):0.3591603950)
(1:0.1029676816,2:0.0847728721,(4:0.3525288719,5:0.3112213320):0.1924483037)
(1:0.2478077518,2:0.1137051944,(5:0.0295172456,6:0.0135903429):0.6534337604)
(1:0.0968689515,2:0.1118168966,(5:0.0253120802,6:0.0295559353):0.3179381227)
(1:0.1167056907,2:0.0630849390,((3:0.0390232759,4:0.0296205935):0.2205635827,(5:0.0244266853,6:0.0393630695):0.2204007618):0.0729331265)
(1:0.1776593189,2:0.2013586895,(5:0.0353137410,6:0.0526074032):0.3302598700)
(1:0.0793029002,2:0.0806649523,(3:0.0226069021,4:0.0233587838):0.2287622601)
(1:0.1063446672,2:0.1372088892,(5:0.0423214669,6:0.0414323564):0.3999386852)
(1:0.1749633698,2:0.1424971506,(3:0.0535290511,4:0.0251149571):0.3751279573)
(1:0.1199112402,(3:0.0262203269,4:0.0581857678):0.6149372139,(7:0.0379563015,8:0.0322630549):0.6625789289)
(1:0.1415360382,2:0.0949693775,(7:0.0198332329,8:0.0576049282):0.5581055629)
(1:0.0714273815,2:0.1191943468,((5:0.0028498906,6:0.0570807727):0.3316911147,9:0.3264978503):0.0686645927)
(1:0.1878301744,2:0.1693741320,(5:0.0169404455,6:0.0266993933):0.3789283916)
(1:0.0978950924,2:0.0897129803,(7:0.0452406246,8:0.0007632886):0.3063231209)
(1:0.1921534402,2:0.1428034623,(8:0.2152579245,9:0.2878992190):0.2567334605)
(1:0.1728348669,2:0.1442441321,(3:0.3150614007,8:0.2017476977):0.2045373425)
(1:0.1398926500,2:0.1041383621,(7:0.0357045072,8:0.0416539364):0.2462118868)
(1:0.0730430211,2:0.1610052997,(5:0.0333516932,6:0.0257252294):0.3930151970)
(1:0.0943140845,2:0.1129754496,(3:0.0298592822,4:0.0273005748):0.3503472956)
(1:0.0915096890,2:0.4036769486,(((3:0.0172817272,4:0.0315311173):0.2649472058,5:0.3636398441):0.0805530974,9:0.3095362972):0.0763882133)
(1:0.2049787511,2:0.1683996391,((3:0.0034087471,4:0.0581090391):0.3985960123,7:0.5276534395):0.1677485583)
(1:0.1498667946,2:0.1125547346,((3:0.0265038923,4:0.0599016314):0.3425068082,((7:0.0395062743,8:0.0324769103):0.3087320849,9:0.3347930709):0.0598289984):0.0993804812)
(1:0.1392081112,2:0.1496752934,(5:0.0287429769,6:0.0334852611):0.5253254531)
(1:0.1167942212,2:0.1733153379,((3:0.0322483823,4:0.0337872535):0.5148756417,((7:0.0022171881,8:0.0464345244):0.3167782469,9:0.2981408892):0.0994082066):0.1541338383)
(1:0.2146485839,2:0.1420616694,((4:0.3144621411,5:0.2686424517):0.1333605899,9:0.3356743152):0.0987195611)
(1:0.1061263356,2:0.0665537191,(7:0.1686976842,8:0.0036629657):0.1877186089)
(1:0.1016733498,((3:0.5214933892,9:0.2749125858):0.0239529929,6:0.4125627953):0.0537554874,5:0.2231220994)
(1:0.0859827811,2:0.2070943506,(7:0.0343957078,8:0.0356952526):0.4738392721)
(1:0.0922265071,2:0.1052770375,(((3:0.0241225749,4:0.0238821898):0.2661323005,6:0.3722888382):0.1219584834,8:0.3792389718):0.1337901686)
(1:0.1916312791,2:0.1152424807,(7:0.0145340074,8:0.0429499764):0.5647996736)
(1:0.2842411727,(5:0.0373507719,6:0.0390783423):0.1738614140,9:0.2220359255)
(1:0.1388367154,2:0.2767982103,((7:0.0308284531,8:0.0402605469):0.3322907680,(9:0.0303837450,10:0.0362273737):0.3843733401):0.2775654991)
(1:0.1857038440,(5:0.0092048323,6:0.0312384095):0.2514191068,(7:0.0111175973,8:0.0243310998):0.2782670642)
(1:0.3528372535,3:0.2138326699,(8:0.4433102089,10:0.2497774073):0.0731696905)
(1:0.2899805879,2:0.2094323900,((7:0.0462919598,8:0.0666586156):0.3051774210,(9:0.0578373601,10:0.0297180386):0.2749903446):0.3315367163)
(1:0.1857323832,2:0.1583130510,(7:0.0392239846,8:0.0352429096):0.4220939971)
(1:0.1722472601,2:0.1162049710,((3:0.0547260597,4:0.0276784571):0.3323750940,8:1.1173789111):0.1373376272)
(1:0.0896696414,2:0.1914274057,(9:0.0399074945,10:0.0536341364):0.2432168960)
(1:0.0477083705,2:0.2005543921,((3:0.0193013465,4:0.0315155485):0.1826154651,(7:0.0386436636,8:0.0400843110):0.1472988950):0.3158778860)
(1:0.1028298688,2:0.1085826621,((3:0.0138124881,4:0.0284404093):0.2213232038,(7:0.0263392326,8:0.0098419347):0.2509888472):0.0582103516)
(1:0.1584607011,2:0.0655905790,(5:0.5100093168,8:0.2776350640):0.1555149493)
(1:0.1015781296,2:0.1896680200,(5:0.0307549621,6:0.0381296507):0.4845549652)
(1:0.0925953898,2:0.0972726832,(5:0.0110846089,6:0.0147924570):0.2918235884)
(1:0.3044211197,2:0.2594070967,((4:0.2527254354,(5:0.0487540139,6:0.0211375524):0.3542707652):0.2403712897,(8:0.0440815108,10:0.0139165594):0.3715930903):0.1875234174)
(1:0.1042506929,2:0.1531607255,(3:0.2958120989,(5:0.0281788235,6:0.0339972082):0.2623340182):0.1797776563)
(1:0.0680250764,2:0.1551024425,(8:0.0218821253,10:0.0142869132):0.2444701060)
(1:0.2067468810,2:0.2638685309,((5:0.0273561171,6:0.0194907813):0.3626504377,(8:0.0353886337,10:0.0266318597):0.3680264132):0.2057641962)
(1:0.1247050067,2:0.1513371420,(8:0.0691322914,10:0.0395524427):0.4288218771)
(1:0.0961831613,2:0.1533813717,(3:0.0214319209,4:0.0222895031):0.2877230354)
(1:0.1031089611,2:0.0510099903,(((3:0.0177547002,4:0.0752667204):0.3411704157,9:0.1593647596):0.0643509135,(8:0.0187688921,10:0.0259433701):0.1494019237):0.1099094775)
(1:0.0801971945,2:0.1439768520,(3:0.2824645178,4:0.0100833617):0.2817122419)
(1:0.1863380169,2:0.2254336274,(5:0.0410344407,6:0.0402900931):0.4136753362)
(1:0.2781576162,2:0.4232107835,((8:0.0407175241,10:0.0456383078):0.2633657843,9:0.3203304264):0.1441209229)
(1:0.1528947532,2:0.1747119511,((5:0.0441187237,6:0.0304719557):0.6292620438,10:0.3958396918):0.2514380588)
(1:0.1378381181,2:0.1831863511,((5:0.0178484716,6:0.0673400264):0.3899290937,7:0.3712714851):0.1423918116)
(1:0.1909908580,2:0.2267339011,(3:0.5205163127,(7:0.0079052574,8:0.3235378614):0.2563375138):0.0692183145)
(1:0.0821103086,2:0.1478071980,((3:0.0202443721,4:0.0571183345):0.3353124182,(9:0.0238494772,10:0.0355631046):0.2860709994):0.0408171747)
(1:0.1090219769,(2:0.1894881267,(7:0.0099789945,8:0.0396621164):0.4443991421):0.0900419361,6:0.4423382555)
(1:0.1579447314,2:0.1498747788,((7:0.0364467483,8:0.0469939203):0.3958141274,(9:0.0307290477,10:0.0106020258):0.1368623597):0.2167687284)
(1:0.1384315644,2:0.2383762577,(6:0.2846346067,9:0.3262016015):0.1402567775)
(1:0.1054359686,2:0.3438159036,(3:0.0354919360,4:0.0276483427):0.3656229363)
(1:0.0576919383,2:0.1140430266,(9:0.0142872634,10:0.0257877964):0.3061829259)
(1:0.2232598768,2:0.2621528336,(3:0.0040935234,4:0.0768851356):0.2458231020)
(1:0.2523490948,2:0.1361777431,(8:0.3512131458,9:0.2926864038):0.2314826453)
(1:0.1532014085,(3:0.0384803203,4:0.0564158291):0.1866342466,9:0.3086127051)
(1:0.6225609882,7:0.1787107361,(9:0.0265030246,10:0.0101612614):0.1193783803)
(1:0.1596115318,2:0.1607507303,(9:0.0143069841,10:0.0159889439):0.4015399307)
(1:0.1049456736,2:0.0615584094,(9:0.0153246868,10:0.0246127114):0.1985278035)
(1:0.1643968529,2:0.2208519400,(9:0.0337118450,10:0.0423054493):0.3797150784)
(1:0.2800713431,2:0.0949579928,(7:0.2724385303,(9:0.0175516821,10:0.0796102120):0.2783160660):0.1414481260)
(1:0.2025945419,(5:0.0443310713,6:0.0328304285):0.3199039543,(9:0.0298016085,10:0.0375280331):0.3463087345)
(1:0.1742862718,2:0.0892247465,(9:0.0200384261,10:0.0295499065):0.2488677670)
(1:0.0855365610,2:0.0679429427,(5:0.0264257124,6:0.1522720976):0.2313024479)
(1:0.1412252737,2:0.1284689907,(9:0.0244772312,10:0.0267502402):0.4091080353)
(1:0.2475282908,(7:0.0357400244,8:0.0214333015):0.1592006276,(9:0.0354109909,10:0.0536235540):0.1354860966)
(1:0.2383141881,6:0.7891169775,(7:0.0427296962,8:0.0498894773):0.7799162477)
(1:0.1438139017,2:0.1693661337,(6:0.3889966078,(7:0.0369321366,8:0.0233516005):0.2492100708):0.0622631808)
(1:0.1611360190,2:0.1070864850,(5:0.0484238639,6:0.0324270208):0.4780483706)
(1:0.2186577481,2:0.1293288475,(5:0.4173202835,((7:0.0483372396,8:0.0568096634):0.3329186296,10:0.6040762270):0.1302198655):0.1170314477)
(1:0.0725806420,(2:0.0507437668,(5:0.0911822061,8:0.2372898878):0.0576400308):0.0164773952,3:0.2560213251)
(1:0.2045314356,2:0.1961087743,(3:0.6756305301,((7:0.0356068825,8:0.0573424327):0.3020544640,(9:0.0183748211,10:0.0488535756):0.3492531620):0.1207475664):0.0987796148)
(1:0.1241389199,2:0.0570589061,((7:0.0256897480,8:0.0261013332):0.1555986556,(9:0.0599123250,10:0.0123691907):0.1365868746):0.0885239267)
(1:0.1860334788,2:0.1368114929,(3:0.3717293368,10:0.4754891718):0.0802775786)
(1:0.1742932349,2:0.1321807815,((7:0.0193194467,8:0.0598571068):0.2937034868,9:0.2313918005):0.1478964998)
(1:0.1983132045,2:0.1411302645,(9:0.0516766729,10:0.0486152075):0.2587616331)
(1:0.1071870628,2:0.1216565299,(5:0.0024266041,6:0.0423149758):0.5537616939)
(1:0.5701541444,(3:0.0460891511,4:0.0354481360):0.2904283432,(5:0.0239519538,6:0.0531055108):0.3361773654)
(1:0.1069681279,2:0.1130700306,(3:0.0070465884,4:0.0867001930):0.2096598300)
(1:0.2118908930,2:0.1349561288,(5:0.0371375513,6:0.0714738111):0.5167592584)
(1:0.1674676791,2:0.2186670500,(4:1.4610767044,5:0.3750820848):0.1320833224)
(1:0.1328173146,2:0.1556360390,(3:0.0332329202,4:0.0200952889):0.3953567712)
(1:0.2857752743,(3:0.0471228355,4:0.0384272837):0.3561900079,9:0.4318035762)
(1:0.4892885454,(3:0.0427230040,4:0.0360442495):0.2632925250,(5:0.0426250938,6:0.0309244460):0.2966924498)
(1:0.0844715248,2:0.1708169161,(((3:0.0161956002,4:0.0358922388):0.1842021812,(5:0.0497069474,6:0.0497281667):0.3515417453):0.1017149925,7:0.6101135788):0.0784800510)
(1:0.1021320479,2:0.2019853902,(4:0.3339846904,7:0.3366059380):0.1398546743)
(1:0.1546436131,2:0.1010016181,(3:0.0561288548,4:0.0131287123):0.3491319416)
(1:0.0957746341,2:0.1069083492,((3:0.0058534313,4:0.6395478240):0.1906602205,10:0.2230084176):0.0807148551)
(1:0.2195094941,2:0.0890977141,(3:0.0543029519,4:0.0335385562):0.1809774853)
(1:0.1297533088,2:0.1140011541,((3:0.2875765570,(5:0.0167601816,6:0.0451293646):0.1401947243):0.0573133959,(9:0.0139470367,10:0.1196863461):0.3171594841):0.0732149813)
(1:0.2065823958,2:0.2291544728,((3:0.0233670632,4:0.0364253467):0.2461483946,7:0.6618804573):0.1125416421)
(1:0.1838746884,(2:0.2339099169,(3:0.0906503288,4:0.0283272082):0.4340523037):0.2389897322,7:0.2364798823)
(1:0.2334995865,(2:0.2227156879,10:0.4628793191):0.1050553724,5:0.5643159182)
(1:0.2501888118,2:0.1654963734,(7:0.9118305034,(9:0.0279626548,10:0.0434620254):0.2761789974):0.1977895250)
(1:0.1127475350,2:0.3505399356,((5:0.0350852761,6:0.0193536708):0.2934119940,(9:0.0475237978,10:0.0086053766):0.3229787958):0.0848797431)
(1:0.0847130752,2:0.1891855749,(9:0.0354516463,10:0.0034205236):0.3073741045)
(1:0.1656096806,2:0.1340187058,(9:0.0203878888,10:0.0212882179):0.2451751615)
(1:0.3897669937,(3:0.0279542018,4:0.0261294800):0.2323013482,(5:0.0484118542,6:0.0091317690):0.3065264291)
(1:0.0697088401,2:0.1558139245,(3:0.0305204168,4:0.0242605193):0.2674939548)
(1:0.0911194765,2:0.1134710401,(3:0.3204419071,(9:0.0172019634,10:0.0302302927):0.1287482363):0.1187685059)
(1:0.2007171102,2:0.1932745772,(9:0.0344288226,10:0.0176961333):0.4414511301)
(1:0.2221823168,2:0.1905989566,(9:0.1590305948,10:0.0124069165):0.4350743861)
(1:0.0922757750,2:0.1646642528,(3:0.0096945542,4:0.0531621703):0.2696881903)
(1:0.1230544172,2:0.1477631731,(3:0.0432502770,4:0.0757623680):0.4151475098)
(1:0.1102243125,2:0.1291626336,(7:0.0270972001,8:0.0225313771):0.2410161626)
(1:0.1406150165,2:0.0987964418,(7:0.0328634746,8:0.0330893887):0.4905546878)
(1:0.2295029009,(3:0.0417314110,4:0.0603858715):0.3453781735,9:0.4803579935)
(1:0.2191509512,2:0.1628562712,((3:0.0247931111,4:0.0200373002):0.4011536202,(9:0.0469860766,10:0.0183790592):0.3569000140):0.1072687472)
(1:0.1021634648,2:0.1656196328,(7:0.0336315399,8:0.0253972635):0.2310459216)
(1:0.0724413819,2:0.0767544961,(9:0.0129320659,10:0.0163025677):0.1716900455)
(1:0.2018525236,2:0.1277916638,(8:0.2026620215,10:0.1540734706):0.2017727914)
(1:0.2947463698,2:0.2437865920,(3:0.3271689546,4:0.3727393593):0.0698586348)
(1:0.1441996046,2:0.0971624054,(3:0.0269054404,4:0.0192526846):0.3397594384)
(1:0.1747967504,2:0.1958268522,(((7:0.0379665887,8:0.0243822195):0.2514643177,9:0.2852309740):0.0392230460,10:1.5364369519):0.1214304946)
(1:0.2211982378,2:0.1058975693,(7:0.0058966412,8:0.0390782601):0.5000872119)
(1:0.0904504122,2:0.0649164559,((3:0.2854755892,4:0.0352866525):0.2441252637,(9:0.0216510642,10:0.0235932279):0.2101002820):0.0486972786)
(1:0.2479030682,2:0.2974835322,(7:0.0000020621,8:0.0454430610):0.5997773120)
(1:0.3241972961,(3:0.0721205957,4:0.2277992255):0.4881169429,(9:0.0383437133,10:0.0226146456):0.3799289607)
(1:0.1511823457,2:0.1412390596,((3:0.0209496818,4:0.0759755015):0.4611577960,9:0.3023461242):0.0758713817)
(1:0.1519789188,2:0.1108639176,((7:0.0455250966,8:0.0815645288):0.2054800692,10:0.2602200515):0.1302279046)
(1:0.0755076263,2:0.1060891096,(3:0.0224552925,4:0.0314904530):0.2206304932)
(1:0.2148844886,2:0.1756562761,((4:0.5377133690,5:0.4878539315):0.1628829561,(9:0.0303929579,10:0.0290846058):0.5397446100):0.2024364805)
(1:0.0884912645,2:0.1161852596,(5:0.2178305185,(9:0.0136739005,10:0.0412648646):0.2916042569):0.0552446934)
(1:0.2044557009,2:0.1619800231,((3:1.1195896442,5:0.3752089942):0.1105193266,(7:0.0203463135,8:0.0554976607):0.6384592870):0.0598893271)
(1:0.2555222252,3:0.5531724487,(7:0.0377949870,8:0.0432560965):0.3738764788)
(1:0.1549425428,2:0.1746641305,(9:0.0575237470,10:0.0055073393):0.9001041869)
(1:0.2026517734,5:0.4132042803,((7:0.0286419262,8:0.0295666685):0.2283603447,(9:0.0205972328,10:0.0560894523):0.3156960493):0.0741823550)
(1:0.0629361798,2:0.0797016749,(7:0.2162186421,(9:0.0252413539,10:0.0229679611):0.1717344754):0.1129388670)
(1:0.1875988555,2:0.1822387144,(7:0.3141366129,(9:0.0076968070,10:0.0262069170):0.3462191649):0.4442184156)
(1:0.3917147401,2:0.1427549208,(9:0.0574476833,10:0.0000029911):0.5833540610)
(1:0.1626829751,2:0.1998230832,(4:0.3867188290,(9:0.0236195518,10:0.0371364576):0.4067694962):0.2988577227)
(1:0.2323281503,2:0.1171334577,(4:0.2541456033,5:0.2404688852):0.2207944430)
(1:0.0458028594,(2:0.4029535662,(7:0.1366803561,(9:0.0259620784,10:0.0108078534):0.1426407475):0.1734325695):0.0622758215,5:0.4392512741)
(1:0.3057938048,(2:0.1928252708,9:0.4438223886):0.0927076736,5:0.4001342333)
(1:0.1367437482,(3:0.0500427917,4:0.0344026413):0.1976229479,8:0.1909360922)
(1:0.2806438346,(3:0.0473822527,4:0.0271042151):0.3151348490,10:0.4661302345)
(1:0.1017438523,2:0.1096538580,(9:0.0120447343,10:0.1693586260):0.2265058564)
(1:0.1475506096,2:0.0772119659,(9:0.0327735040,10:0.0203842262):0.2122247969)
(1:0.0918230675,2:0.2039758857,(3:0.0168768948,4:0.0315156044):0.3305541895)
(1:0.1096365021,2:0.1042350165,(3:0.2488290627,(5:0.0254021759,6:0.0188944844):0.2129933178):0.1240919820)
(1:0.1585694488,2:0.1050296824,((3:0.0285240939,4:0.0549686210):0.2380194468,(5:0.0279029347,6:0.0209631320):0.2782922963):0.2827408229)
(1:0.1711506855,2:0.1749919444,((3:0.0349041585,4:0.0524312637):0.2531083826,7:0.7285539498):0.2153003264)
(1:0.1438390456,2:0.2614367024,((3:0.0374900217,4:0.0321041734):0.2940819003,(5:0.0425970928,6:0.0278529471):0.2805260794):0.2536507179)
(1:0.3924704012,(3:0.0144594593,4:0.0525873410):0.2502087687,6:0.6902823138)
(1:0.1780785633,2:0.1609499062,(6:0.0433075154,8:0.0417735921):0.5262317605)
(1:0.2145714417,2:0.2643606720,(6:0.0261689287,8:0.0551403851):0.5523896615)
(1:0.3072454763,2:0.2107466493,(6:0.0530543596,8:0.0475532175):0.3422492380)
(1:0.1560798701,2:0.1232714362,((3:0.0425371165,4:0.0355336619):0.3575712162,8:0.4473552191):0.0642026285)
(1:0.2100571769,2:0.1559464546,(3:0.0522854014,4:0.0194193591):0.3414390256)
(1:0.2022665993,2:0.1440958840,(3:0.0105621724,4:0.0383205649):0.6191296305)
(1:0.1191777423,2:0.9314346937,((3:0.0367432708,4:0.0191030744):0.1948325256,8:0.3650144418):0.1003559547)
(1:0.1017457930,2:0.0823105039,(3:0.0275501747,4:0.0164922811):0.3265315902)
(1:0.1621760636,2:0.1132407095,(7:0.6719428486,8:0.2278383510):0.0368362630)
(1:0.0926765195,2:0.1235231649,(3:0.0000023590,4:0.1162273934):0.3187691568)
(1:0.1161623853,2:0.1252902005,(3:0.0307125975,4:0.0265852663):0.2911213330)
(1:0.0879000164,2:0.7136553958,(3:0.0246853155,4:0.0235577509):0.5752189632)
(1:0.1722914015,2:0.1162427790,(4:0.5187911071,7:0.3546302556):0.1061799430)
(1:0.1209979651,(2:0.0852225214,8:0.3070698233):0.0929038815,7:0.3537549683)
(1:0.0486003602,2:0.0839306333,(7:0.0242706486,8:0.0324344114):0.2562266192)
(1:0.1677352651,2:0.3371752506,(7:0.0168587913,8:0.1464630561):0.2941208978)
(1:0.1668607648,2:0.1883521220,(7:0.0272783027,8:0.0403812163):0.3121617508)
(1:0.1172781424,2:0.0823033412,(7:0.0191927034,8:0.0280006983):0.1558745548)
(1:0.2925127467,4:0.3286564700,(7:0.0277636115,8:0.0347967649):0.3892899574)
(1:0.0965064086,2:0.1107419281,(7:0.0146992069,8:0.0620446513):0.2700534331)
(1:0.1473982401,2:0.1720541580,(3:0.0158974129,4:0.0768186151):0.4200211440)
(1:0.2152918924,3:0.7565950417,(7:0.1510394307,8:0.1664133832):0.2214343272)
(1:0.1242991626,2:0.0564197357,((3:0.0307740968,4:0.0104718534):0.1577875179,8:0.3372714837):0.0707650721)
(1:0.1033138670,2:0.1808235521,(3:0.0264959019,4:0.0278520708):0.4402592848)
(1:0.1139322381,2:0.1756073212,(7:0.0255062797,8:0.0207103024):0.3170900839)
(1:0.1053390751,2:0.2382945906,(4:0.2390412323,8:0.3389645993):0.2901549035)
(1:0.1238696253,2:0.1190219547,(7:0.0850964398,8:0.0040401470):0.2548373241)
(1:0.2209143907,2:0.2283221109,(4:0.2006242152,7:0.2554652185):0.4547783704)
(1:0.0687972818,2:0.0857226934,(4:0.3631777840,(7:0.0315057544,8:0.0178248183):0.2392413425):0.0771947299)
(1:0.1339545841,2:0.1194709232,(3:0.0381209188,4:0.0354994040):0.2945827322)
(1:0.1786859690,2:0.2732715486,(7:0.1000651820,8:0.0213882074):0.5409197146)
(1:0.0873020722,2:0.1571139831,(4:0.2422384946,(7:0.0351791556,8:0.0507127468):0.2559081944):0.1722998325)
(1:0.1288637126,2:0.1677448781,(7:0.0278005518,8:0.0569301146):0.4253012083)
(1:0.0681922173,2:0.1554377410,((3:0.0209096360,4:0.0483069154):0.3397812113,8:0.3901120883):0.0399409807)
(1:0.0596495657,2:0.2442422105,(6:0.1883830938,(9:0.0722620342,10:0.0621773009):0.3242451256):0.1024633031)
(1:0.0841408820,2:0.1743945407,(4:0.2780675779,(9:0.0219978903,10:0.0243861095):0.2190020505):0.0465077725)
(1:0.0782296248,2:0.0794598906,(9:0.0247228070,10:0.0119409931):0.2953048108)
(1:0.1326728804,2:0.1557099302,(6:0.3328121117,(9:0.0245234274,10:0.0389671458):0.3038901206):0.1863737370)
(1:0.1688742220,2:0.1687904748,(3:0.6172451716,7:0.5045584397):0.2688284662)
(1:0.3426027315,(3:0.0272802721,4:0.0399778694):0.3417485860,((7:0.0388154045,8:0.0565246980):0.2101026924,(9:0.0777414571,10:0.0355896672):0.2055658221):0.1261271733)
(1:0.0800464976,2:0.0886200155,(3:0.0174109670,4:0.0114535423):0.2290064854)
(1:0.1480878787,2:0.2200206949,(3:0.0313853846,4:0.0228419765):0.3290547747)
(1:0.1862171838,2:0.1689332509,(3:0.0348926865,4:0.0369225805):0.3750780512)
(1:0.2690360654,(3:0.0433753666,4:0.0280942696):0.7414105378,8:1.1670033948)
(1:0.1678080781,2:0.2266265174,((7:0.0394883877,8:0.0433511653):0.3003540306,(9:0.0357996387,10:0.0162032845):0.1577864977):0.0768106912)
(1:0.2438403946,2:0.1709162158,(3:0.0276927970,4:0.0465068261):0.5112204228)
(1:0.1560816041,2:0.1797555971,(3:0.0395322172,4:0.0214727668):0.4085681843)
(1:0.1241396127,2:0.2142036381,((3:0.0445308728,4:0.0236233123):0.3249363534,(9:0.0685776102,10:0.0059536671):0.4968273741):0.2304814233)
(1:0.0898545522,2:0.2626998038,(3:0.2326525279,(7:0.0481833494,8:0.0214530890):0.2467466429):0.1025456164)
(1:0.2228376571,2:0.1749099311,((3:0.0396556718,4:0.0494015408):0.4043141236,(9:0.0599929632,10:0.0354267821):0.3144540465):0.1349524099)
(1:0.1641696887,2:0.1836132499,(9:0.0000025835,10:0.0684387262):0.4942883283)
(1:0.0872832910,2:0.1132868386,(9:0.0589033629,10:0.0120746539):0.2266049083)
(1:0.1375016973,2:0.1046058115,(9:0.3709988321,10:0.0703911133):0.2996825854)
(1:0.1355304481,2:0.2368865666,(3:0.3107912463,(9:0.0387219290,10:0.0195169664):0.2039390888):0.1434411047)
(1:0.1512912685,2:0.1004883931,(3:0.3185264964,10:0.3235562601):0.1205859407)
(1:0.1640741594,2:0.2041869619,((3:0.0228672366,4:0.0404074687):0.2636944123,5:0.3779618127):0.1822194704)
(1:0.1480891122,2:0.1366382763,((3:0.0377038867,4:0.0274756329):0.4625475410,(5:0.0385415644,6:0.0259745446):0.5318553478):0.0884474800)
(1:0.1359521668,2:0.0901451465,(9:0.0204731226,10:0.0243176922):0.2211313729)
(1:0.1082709308,2:0.1182523478,((3:0.0120041915,4:0.0360391655):0.3296677470,(5:0.0350425037,6:0.0317036843):0.3261340326):0.1399016122)
(1:0.1095041904,2:0.1321186019,((3:0.0454268297,4:0.1605614437):0.2784687295,(5:0.0701771180,6:0.0255366749):0.2983871331):0.1145359923)
(1:0.1147226035,2:0.1253973065,(5:0.0118358982,6:0.0235057493):0.2492319736)
(1:0.1243235399,2:0.2740714727,(4:0.3521618053,10:0.3280242931):0.1880375411)
(1:0.1136215596,(2:0.1238083276,5:1.0020712303):0.0619817465,9:0.4198969291)
(1:0.0943470785,2:0.1522721707,(3:0.0315315850,4:0.0406363086):0.4053631441)
(1:0.4317694240,((3:0.0247424613,4:0.0699516227):0.3824286080,7:0.5896676252):0.2835531036,9:0.3158247356)
(1:0.4682377321,(7:0.0775757006,8:0.0730338105):0.2880122473,9:0.5086821884)
(1:0.2919862921,((3:0.0209893633,4:0.0311486266):0.1704350570,6:0.3224505181):0.0693296721,(7:0.0454342079,8:0.0491925357):0.5813972922)
(1:0.4153491401,4:1.2258325295,(8:0.3960527020,9:0.5446705812):0.2068298277)
(1:0.1526983186,(3:0.2234651718,6:0.2920368274):0.0841129987,7:1.0280069702)
(1:0.2481963419,5:0.4337261626,(7:0.0323308932,8:0.0336638867):0.3857806849)
(1:0.3721299839,((3:0.0263571377,4:0.0248164158):0.1824246265,5:0.2517145085):0.1046060041,(7:0.0703905006,8:0.0036672617):0.2208867329)
(1:0.2818490879,6:0.6301584835,(7:0.0008085404,8:0.0451049360):0.4625581917)
(1:0.3187528027,(3:0.0519191899,4:0.0474110466):0.4726967889,7:0.4900163636)
(1:0.3319881898,(7:0.0590516849,8:0.0190678339):0.1567819015,9:0.2592066177)
(1:0.3017554200,(3:0.0320721287,4:0.0347808880):0.3052767354,9:0.6274741434)
(1:0.1213581651,2:0.2141649495,(3:0.4259862462,8:0.5157264205):0.1350988413)
(1:0.1617325660,2:0.0835629131,(3:0.0142168710,4:0.0399394084):0.2145916930)
(1:0.1274850869,2:0.1883117623,(3:0.0943729774,4:0.0272076973):0.2152427957)
(1:0.3359093039,2:0.2579026880,(3:0.0320727919,4:0.0295807294):0.5401939305)
(1:0.1284796543,2:0.1044457762,(3:0.1737212807,6:0.2060648030):0.0819339660)
(1:0.4053087849,5:0.2982578744,(7:0.0592399728,8:0.0145811503):0.3363914413)
(1:0.1646621430,6:0.6106801379,(7:0.0198718137,8:0.0204409628):0.1930406327)
(1:0.2906941278,5:0.5266881417,(7:0.0366605047,8:0.0245103845):0.3145863506)
(1:0.2813343782,4:0.2260446605,(5:0.0225116681,6:0.0285540899):0.1304659682)
(1:0.4953737436,(3:0.0225634558,4:0.0339796694):0.1862110604,5:0.4321177105)
(1:0.1305150331,2:0.0718415393,(6:0.0198128900,8:0.0362415679):0.5442577165)
(1:0.1005741036,2:0.4820783196,(3:0.0232448089,4:0.0465954966):0.2987432759)
(1:0.1335166783,2:0.1024657892,(5:0.0277154044,6:0.0315636696):0.3179316519)
(1:0.1032040502,2:0.1371260889,((3:0.1243037051,4:0.0073938543):0.1844794023,(5:0.0243516991,6:0.0315353307):0.1826640534):0.1018749412)
(1:0.1362405744,2:0.2134809997,((3:0.0419549031,4:0.0510195476):0.3631610831,(5:0.0564600708,6:0.0394326324):0.3002976592):0.2120760499)
(1:0.0865361553,2:0.0945308957,(4:0.3150556880,10:0.1954120510):0.0665632707)
(1:0.2685014975,2:0.2353067184,(9:0.4168379008,10:0.5391036698):0.1171855046)
(1:0.1118763720,2:0.1198687004,(4:0.1856812164,(5:0.0315301128,6:0.0237757953):0.2195851533):0.1050335635)
(1:0.2776430656,8:0.2118766432,(9:0.0425551058,10:0.0337582445):0.2030110685)
(1:0.1312225954,2:0.1862973175,(5:0.0754123044,6:0.0094043761):0.2391316833)
(1:0.0912747444,2:0.0744763875,(4:0.1574551322,5:0.1455148707):0.0870031510)
(1:0.0794731815,2:0.0865454012,(9:0.0545226722,10:0.0145736007):0.1542774037)
(1:0.1664956141,2:0.1903249013,(9:0.0163509352,10:0.0454282256):0.6884803237)
(1:0.0284120420,2:1.0631227668,(4:0.2058528662,6:0.3274929452):0.3023718983)
(1:0.1020190923,2:0.0664563019,(3:0.0314232295,4:0.0096274811):0.1787290099)
(1:0.2177667106,2:0.2412946941,(5:0.0251656167,6:0.0309945103):0.4510759593)
(1:0.0689610138,2:0.0898306147,(((3:0.0144906792,4:0.0582444332):0.1092357557,5:0.2219038529):0.0498503357,9:0.3873670549):0.0714246583)
(1:0.2339389980,(7:0.0335585148,8:0.0323793268):0.1603870889,10:0.3242391145)
(1:0.5617053126,(3:0.0192396279,4:0.0166515848):0.3437832442,(5:0.0358883875,6:0.0340122777):0.2966594946)
(1:0.1755856459,2:0.1470966069,(7:0.0300248775,8:0.0424049537):0.4614562866)
(1:0.1190766289,2:0.1091365254,((3:0.0814045009,4:0.0290006221):0.2819701595,(7:0.0205263285,8:0.0286693843):0.2588434824):0.0922314322)
(1:0.1756397892,(2:0.2019332129,3:0.6913096836):0.0568003788,10:0.5445169767)
(1:0.1510051256,2:0.1425811789,(7:0.3163766788,10:0.2942899500):0.1491436111)
(1:0.1557198803,2:0.1125496506,(3:0.0810519293,4:0.1868000421):0.4079932763)
(1:0.2354284152,((3:0.0451893438,4:0.0385614615):0.3090140953,(5:0.0402173257,6:0.0417119934):0.2789949503):0.2232417382,10:0.3039984573)
(1:0.1262357754,2:0.1773662749,((3:0.0389994444,4:0.0177650653):0.3031000457,6:0.3231993353):0.2239166961)
(1:0.0894803037,2:0.1228035178,(3:0.0370832369,4:0.0284709441):0.1134832489)
(1:0.1694788900,2:0.1073921540,(3:0.0359928091,4:0.0233156519):0.4411366944)
(1:0.2412606479,2:0.2539952100,(3:0.0831801921,4:0.0000020437):0.4536830651)
(1:0.0991460112,2:0.1244162970,(3:0.0529846795,4:0.0594448079):0.2362052860)
(1:0.1563650248,2:0.1461830631,(3:0.0400733660,4:0.0340495527):0.2674267022)
(1:0.2265174009,2:0.1909476187,(3:0.0650873432,4:0.0537993352):0.8795641629)
(1:0.1411465093,2:0.1225496662,((3:0.0144191458,4:0.0237844085):0.1702090366,5:0.1711276786):0.2290612775)
(1:0.4029453649,2:0.0766818777,((3:0.0517441535,4:0.0100761667):0.3447457874,5:0.2108687418):0.2545815230)
(1:0.1558446432,2:0.1078766031,((3:0.0088668324,4:0.0606446781):0.1960236678,5:0.1501223166):0.0937395343)
(1:0.1950640721,2:0.2544360396,(3:0.0299555438,4:0.0675939407):0.9929656479)
(1:0.2716594735,(3:0.0121988164,4:0.0311795269):0.1356118100,(5:0.0284818438,6:0.0111579988):0.1508020720)
(1:0.1513898386,(3:0.0328582900,4:0.0255845138):0.2123006500,7:0.3301869349)
(1:0.2207039843,(3:0.0323909357,4:0.0360893894):0.1956240854,(7:0.0316066755,8:0.0358222112):0.1402768080)
(1:0.4835547663,(3:0.0163594711,4:0.0267668016):0.1573814273,(7:0.0332306406,8:0.0532623732):0.2147526822)
(1:0.2884049615,2:0.1665557292,(3:0.3335291749,9:0.3944752261):0.1250757089)
(1:0.1152655606,2:0.1862268872,((3:0.0289071921,4:0.0513652638):0.2179280904,7:0.3611742432):0.0583740383)
(1:0.1173991852,2:0.1369655558,(4:0.2183123766,(7:0.0489498791,8:0.0464184676):0.1907409796):0.1619280587)
(1:0.1123417174,2:0.0958254901,(7:0.0319076309,8:0.0174510172):0.2959978885)
(1:0.1465685822,2:0.1846408042,(7:0.0347929307,8:0.0117409208):0.4346015068)
(1:0.1827648846,2:0.4908513263,((3:0.0429122690,4:0.0302915573):0.6412142283,(7:0.4424217393,(9:0.0624578157,10:0.0324710319):0.3497904226):0.2383405642):0.0752470172)
(1:0.1557722281,2:0.0756186081,(9:0.0794338487,10:0.0266581032):0.4506892947)
(1:0.0812253957,2:0.0700510405,(9:0.0060767622,10:0.0211793596):0.2249434964)
(1:0.0938938263,2:0.4976305492,((7:0.0236153867,8:0.0175158272):0.1285052399,(9:0.0112827924,10:0.0234201750):0.2135519280):0.3520483785)
(1:0.1251896233,2:0.1081423289,(7:0.2392953006,(9:0.0093861165,10:0.0307454406):0.1702942587):0.1519433501)
(1:0.1277088771,2:0.1437850328,(7:0.2005400053,9:0.2188890122):0.1540259440)
(1:0.1114371126,2:0.1755276373,(5:0.0359841159,6:0.0374958839):0.3730264427)
(1:0.1724792962,2:0.0833329607,((5:0.0133644538,6:0.0521095130):0.1676055360,(7:0.4296815439,10:0.1221175909):0.0483239150):0.1171470867)
(1:0.2438566927,(5:0.0439017009,6:0.0147607061):0.1769829673,10:0.2783523938)
(1:0.1064391263,2:0.1238766545,(3:0.0168278108,4:0.0094008329):0.2298440419)
(1:0.0997413817,2:0.2247785510,(3:0.0309898252,4:0.0252478525):0.2487361025)
(1:0.4333511797,3:0.2653269883,(7:0.0000022592,8:0.0293029530):0.3619240987)
(1:0.1628568081,2:0.1094843283,((7:0.0301541984,8:0.0418618271):0.3152386637,10:0.2452430894):0.0414588899)
(1:0.1657357197,2:0.1968075075,(7:0.0293175338,8:0.0530187243):0.4056647147)
(1:0.1556882696,2:0.0926038960,((5:0.0102103257,6:0.0379132489):0.2273407970,(9:0.0270208008,10:0.0543542424):0.2061155802):0.1153541204)
(1:0.0796583102,2:0.2116046815,(5:0.0227846321,6:0.0183290668):0.2630533359)
(1:0.1582966996,2:0.0998738134,(7:0.3318868584,9:0.3775232937):0.1812520460)
(1:0.2379494535,2:0.4788545081,(5:0.0545851288,6:0.0212338897):0.2349125729)
(1:0.0600839960,2:0.1023194473,(5:0.0239534214,10:0.7555845228):0.1989811031)
(1:0.1181616120,2:0.2450140620,(5:0.0327236744,6:0.0324680991):0.4811255370)
(1:0.3345712387,(3:0.0428457226,4:0.0389823766):0.3167380392,5:0.3284999379)
(1:0.2127435533,2:0.1045682367,(3:0.2212716885,5:0.2048950401):0.2003980336)
(1:0.1579968654,2:0.1530286892,(5:0.0180415151,6:0.0196336225):0.3193166372)
(1:0.1573742305,2:0.1249575241,((3:0.0571177378,4:0.0378557167):0.2479540857,(5:0.0594603613,6:0.0149199691):0.2815484283):0.2731406145)
(1:0.1244966029,2:0.1955358241,(3:0.0370280781,4:0.0242758085):0.3909050191)
(1:0.2511204441,2:0.1787409308,(5:0.0461427516,6:0.0175490958):0.4077765728)
(1:0.1507557924,2:0.0558313730,(4:0.2217355620,(5:0.0203720506,6:0.0329614590):0.1947916059):0.1010450868)
(1:0.1981767171,2:0.2668666719,(3:0.0449131976,4:0.0276009564):0.3173134864)
(1:3.1636199300,(3:0.0214933899,4:0.0270379928):0.9855062768,6:1.1744414796)
(1:0.1020193941,2:0.1756102698,(3:0.0392575111,4:0.0239399797):0.2598367288)
(1:0.1840598043,2:0.1359847296,(3:0.0256531818,4:0.0221316109):0.3813440515)
(1:0.1680322726,2:0.2350181702,(3:0.2680293156,4:0.2711380589):0.3725840592)
(1:0.1096944109,2:0.1375343510,(3:0.0000020362,4:0.0596914618):0.2793975482)
(1:0.1312317493,2:0.2078213592,(7:0.0182879393,8:0.0409544367):0.7578805648)
(1:0.3741937439,(3:0.0392535536,4:0.0526077084):0.1990061668,7:0.3016933027)
(1:0.2321299570,3:0.2479000955,(7:0.0269395279,8:0.0413689246):0.1365134111)
(1:0.2160919081,2:0.1203478153,((3:0.0369673304,4:0.0698437395):0.2450986121,(7:0.0485949437,8:0.0324703740):0.2956869316):0.2345589022)
(1:0.1287137239,2:0.1344026237,(3:0.0309893341,4:0.0373121821):0.2905277699)
(1:0.1265577957,2:0.2812877201,(7:0.3844918260,8:0.1967917140):0.3120247755)
(1:0.0000026343,(6:0.0177350445,8:0.0329264651):0.3032132453,7:1.1419038948)
(1:0.1575150013,2:0.1769731178,(6:0.6055938112,7:0.3778224342):0.0336015104)
(1:0.1018218357,2:0.1942573021,(6:0.4417804085,(7:0.5861620149,8:0.3791598640):0.0430030596):0.2906794427)
(1:0.1880700301,2:0.2812827283,((6:0.0190915170,8:0.0460306001):0.2966884322,7:0.5734775654):0.1963928279)
(1:0.1259362314,2:0.0829703885,(7:0.0700924974,8:0.0531638965):0.2295461035)
(1:0.0852088706,2:0.0486793377,(7:0.0550822693,8:0.0000023736):0.2343215578)
(1:0.1335250162,(2:0.2487523449,8:0.7221649923):0.0000021321,7:0.3529751052)
(1:0.2073051801,2:0.0834783758,(7:0.0000026818,8:0.2214121967):0.5894517141)
(1:0.0798212328,2:0.0735320399,(7:0.1805750024,8:0.2000986187):0.1139729810)
(1:0.0577637089,2:0.2587683426,(6:0.1856648573,8:0.2139725461):0.0629124577)
(1:0.1495471803,2:0.2054464362,(6:0.2263713583,7:0.2945604814):0.1945057389)
(1:0.2642435266,2:0.1567593174,(5:0.0122820526,6:0.0556317820):0.8235710533)
(1:0.1646843369,2:0.1382019084,((6:0.0530058463,8:0.0161569429):0.2440194349,7:0.2468653623):0.2313037212)
(1:0.1853564790,2:0.1214915766,(6:0.0263825639,8:0.0446892772):0.4205458415)
(1:0.1625949353,2:0.1132595316,(4:0.2983010734,7:0.2694487393):0.1193257869)
(1:0.1322096771,2:0.1068635294,(6:0.0400214345,8:0.0320466879):0.3279933286)
(1:0.2526204095,2:0.0722503765,(3:0.1765740458,8:0.2661443308):0.1280524726)
(1:0.0990375844,2:0.0814050536,(3:0.0256145722,4:0.0253046195):0.3406405990)
(1:0.2639050873,(3:0.0256989826,4:0.0151244429):0.2184777295,7:0.1445154670)
(1:0.0604132810,2:0.0718232383,(5:0.0592754372,6:0.0185380564):0.2896061737)
(1:0.1868027924,3:0.2521390898,(5:0.0214836166,6:0.0208546847):0.1509486935)
(1:0.1099255686,2:0.1049101326,(5:0.0377250972,6:0.0486902218):0.2673055272)
(1:0.3868541578,2:0.1605074649,(3:0.3838098506,5:0.3962608836):0.2370569076)
(1:0.0350768329,2:0.1050605559,(3:0.0817561344,4:0.0079888350):0.1667988008)
(1:0.0675135638,2:0.1369521374,(9:0.0000020873,10:0.0673406342):0.2733118590)
(1:0.2449746227,2:0.0644682531,(((3:0.0370005611,4:0.0292857008):0.1558252398,(9:0.0118107928,10:0.0648825804):0.1711573196):0.1148034146,5:0.1717375637):0.2816866625)
(1:0.2209276432,(3:0.0561269371,4:0.0306818907):0.2010327046,(9:0.0000022785,10:0.1721894915):0.3186363545)
(1:0.1014004824,2:0.1290503241,(3:0.0317752012,4:0.0508532074):0.2837265321)
(1:0.3314698337,2:0.1151580381,(((3:0.0204167317,4:0.0384185007):0.1508765198,(5:0.0239100391,6:0.0338947440):0.2373153047):0.1491845622,10:0.3012634884):0.1507000668)
(1:0.1841346129,2:0.0337529612,(3:0.0719080763,4:0.0127843972):0.2724689180)
(1:0.1213568867,2:0.1497882063,(3:0.0400071784,4:0.0291303927):0.2699962227)
(1:0.1049521510,2:0.0856935983,(3:0.0369780905,4:0.0779830797):0.3304338176)
(1:0.2239280590,(3:0.0202755122,4:0.0347083327):0.2830418967,9:0.5457564276)
(1:0.0957321543,2:0.0993862001,(3:0.0134275392,4:0.0308899993):0.2685760519)
(1:0.0949732142,2:0.1543838056,(3:0.2800967366,(7:0.0167536673,8:0.0247009084):0.2286489041):0.0513397304)
(1:0.1053549112,2:0.0670160591,((3:0.0198724114,4:0.0000020143):0.0914019656,9:0.1791955420):0.1104392186)
(1:0.1985239145,2:0.1240468855,((3:0.0436801659,4:0.0270915651):0.2702971381,7:0.3435630207):0.2828725379)
(1:0.3791902779,2:0.1016585549,(3:0.4364472983,(7:0.0315973728,8:0.0218050104):0.1248588994):0.3987162077)
(1:0.1689123566,2:0.0806107826,(3:0.0921517258,4:0.0245382973):0.3461783755)
(1:0.1459360700,2:0.1631030968,((3:0.0269490002,4:0.0376792650):0.1875452118,(5:0.0124608789,6:0.0485807804):0.2712980057):0.1763527149)
(1:0.0717959092,2:0.1936852236,(7:0.0272365464,8:0.0242448271):0.3566555389)
(1:0.1451910883,2:0.0603296609,((3:0.0595380709,4:0.0433319103):0.2406847782,(7:0.0177593309,8:0.0282421865):0.2428551771):0.1899062034)
(1:0.1223641072,2:0.0776369577,(4:0.2693343283,(7:0.0418097606,8:0.0044856524):0.2572055775):0.1069893699)
(1:0.1495054988,(3:0.0537526713,4:0.0173739802):0.2773180976,(5:0.0361064921,6:0.0325898096):0.2441320098)
(1:0.1521173363,2:0.2972104571,((5:0.0329012394,6:0.0554724409):0.4387588057,(9:0.2049466832,10:0.0000026005):0.4999120971):0.1159658140)
(1:0.1356591225,2:0.1929152516,(7:0.3525116875,(9:0.0346977270,10:0.0212906696):0.2589759550):0.1796684218)
(1:0.1486975263,2:0.1893429797,((3:0.0405614335,4:0.0372940951):0.4265620973,((7:0.0555186281,8:0.0276592631):0.4559258276,(9:0.0699737139,10:0.0337247586):0.3522407162):0.1783974550):0.0743568321)
(1:0.1297033735,2:0.1677388371,(4:0.6576824386,6:0.2814821635):0.0747144969)
(1:0.0570600222,2:0.1241384472,((7:0.0256896786,8:0.0261015127):0.1555986276,(9:0.0599123264,10:0.0123692171):0.1365867740):0.0885237560)
(1:0.1961127789,2:0.2045386114,(3:0.6756769966,((7:0.0356069090,8:0.0573428851):0.3020678475,(9:0.0183743020,10:0.0488543227):0.3492707983):0.1207540805):0.0987823852)
(1:0.0542635478,(2:0.0697416010,(3:0.0035266625,4:0.0535597415):0.2482811564):0.0154875122,((5:0.0078554820,6:0.0244472432):0.0844900520,(7:0.0295067934,8:0.0061810480):0.2205091024):0.0541805618)
(1:0.1356564598,2:0.2145379318,((5:0.0301731211,6:0.0184614586):0.3727367004,(8:0.3894431449,(9:0.1846835120,10:0.0155775389):0.5540076020):0.0968542349):0.1165356624)
(1:0.0778925072,2:0.0384619571,(5:0.0543008922,6:0.0252296250):0.1993779119)
(1:0.1745754095,2:0.1298472092,(5:0.0228713947,6:0.0249078062):0.2802504499)
(1:0.1070840878,2:0.1611384411,(5:0.0484235844,6:0.0324276079):0.4780522624)
(1:0.1700024798,2:0.1339188426,(7:0.0355328632,8:0.0276947828):0.2930233423)
(1:0.3374995075,2:0.2163690346,(3:0.0398039334,4:0.0216753746):0.4716827419)
(1:0.1007590055,2:0.0877779602,(7:0.0428955903,8:0.0117724121):0.3877283691)
(1:0.2066028097,2:0.1533605292,(4:0.5260529788,(7:0.0306672246,8:0.0395885629):0.5223594332):0.1271542117)
(1:0.2107161516,(7:0.0358318080,8:0.0277917829):0.2177965847,(9:0.0242493891,10:0.0289063841):0.2009062149)
(1:0.2694405553,2:0.1940578554,(7:0.0337151540,8:0.0285614269):0.2188389214)
(1:0.0674291631,2:0.2607411950,((7:0.0283823828,8:0.0601661560):0.1297394703,(9:0.0122729070,10:0.0707667392):0.2087884946):0.1035126866)
(1:0.2291691940,2:0.1877023745,(9:0.0322140200,10:0.0442993030):0.4165527714)
(1:0.0704348174,2:0.1011075286,(3:0.1938477937,(9:0.0160816801,10:0.0241884840):0.1607170296):0.0490893850)
(1:0.4192662680,(7:0.0275775908,8:0.0650108418):0.2849028822,(9:0.0344980535,10:0.0401907818):0.2378777889)
(1:0.1222575365,2:0.1707119734,(3:0.0290289720,4:0.0262221869):0.4723974630)
(1:0.1613361174,2:0.1596599851,(9:0.0142994771,10:0.0159811846):0.4020826547)
(1:0.1323767806,2:0.1250101480,(7:0.2755707787,(9:0.0379459775,10:0.0239953999):0.1707261030):0.1480135837)
(1:0.2621583787,2:0.2232584304,(3:0.0040931993,4:0.0768855641):0.2458257235)
(1:0.1009489953,2:0.2916991413,(7:0.0219645561,8:0.0235403619):0.3284889298)
(1:0.1140331557,2:0.0576855845,(9:0.0142882472,10:0.0257858384):0.3061442184)
(1:0.1178946789,2:0.1794142797,(6:0.3302608634,9:0.3590945190):0.1262686687)
(1:0.1437242815,2:0.1542340363,((7:0.0350887434,8:0.0466345667):0.4036437730,9:0.1594595473):0.2062158007)
(1:0.2311004262,2:0.1681620160,((5:0.0582865613,6:0.0197509325):0.2910424377,(7:0.0000026326,8:0.0503932041):0.3713208609):0.1542012642)
(1:0.1662919426,2:0.2690701176,(((3:0.0217038066,4:0.0228566510):0.1438174406,6:0.2959895960):0.0650041358,7:0.2777354448):0.1940895745)
(1:0.1478065996,2:0.0821118172,((3:0.0202450381,4:0.0571176724):0.3353129487,(9:0.0238490470,10:0.0355639550):0.2860718949):0.0408166486)
(1:0.2267364591,2:0.1909902950,(3:0.5205174044,(7:0.0079047717,8:0.3235386254):0.2563386309):0.0692180507)
(1:0.1857288019,2:0.1392398038,((5:0.0176941930,6:0.0677366300):0.3937640540,7:0.3685653509):0.1461592866)
(1:0.1725857214,2:0.1571122030,((5:0.0482185698,6:0.0270293789):0.6465147871,10:0.4048776526):0.2517578993)
(1:0.2239166101,2:0.1870804699,(5:0.0422608293,6:0.0396896729):0.4119640244)
(1:0.2610813672,5:0.3504431093,(9:0.3615717686,10:0.2425441280):0.1710706833)
(1:0.1439765460,2:0.0801857202,(3:0.2824673758,4:0.0100818127):0.2817150209)
(1:0.0508445232,2:0.1029977109,(((3:0.0171300309,4:0.0755765890):0.3397444034,9:0.1596375362):0.0529681065,10:0.1659640170):0.1175008559)
(1:0.1533602025,2:0.0961803559,(3:0.0214326168,4:0.0222894210):0.2876658168)
(1:0.1524917346,(3:0.0526388700,4:0.0162966470):0.3901231296,(9:0.0233498057,10:0.0292452113):0.2895185106)
(1:0.2061494012,2:0.3506325985,(3:0.0330463532,4:0.0592306623):0.9369745433)
(1:0.1359760158,2:0.3081493588,(3:0.0357591405,4:0.0346123942):0.3347140864)
(1:0.0972879742,2:0.0925443996,(5:0.0110827542,6:0.0147932165):0.2916951150)
(1:0.1870579069,2:0.0900345440,((5:0.0361259917,6:0.0326640047):0.5231379978,(9:0.0245474849,10:0.0261634024):0.3104634732):0.0957453186)
(1:0.1975498392,2:0.3125959653,(5:0.0273094646,6:0.0517944285):0.2004306424)
(1:0.2593163343,6:0.5686945202,(9:0.0539371979,10:0.0343223779):0.5345598919)
(1:0.1914271273,2:0.0896704999,(9:0.0399068086,10:0.0536334236):0.2432167875)
(1:0.1180608217,2:0.1778899733,(3:0.0591540699,4:0.0256532544):0.4899178391)
(1:0.1919029830,2:0.3277612469,(((3:0.3942424022,6:0.5078155916):0.4517196978,5:0.7334768173):0.3667236739,(7:0.3908576888,(9:0.0557048506,10:0.0307749899):0.3201466465):0.2426880500):0.1631968235)
(1:0.2344520433,7:0.1713946198,(9:0.0208825227,10:0.0418471880):0.1529937452)
(1:0.2288609248,2:0.1159793947,((5:0.2824459141,9:0.2239007803):0.7221918296,(7:0.0241053745,8:0.0390063933):0.2513824970):0.1889302440)
(1:0.3575459862,5:0.4799159368,(7:0.0302990675,8:0.0454567746):0.4160968560)
(1:0.1151441467,2:0.1916986058,(7:0.0145303365,8:0.0429551467):0.5649580702)
(1:0.0997174900,2:0.0996186250,(((3:0.0220343804,4:0.0271888267):0.2725626513,5:0.4323534656):0.1133605037,8:0.4190698992):0.1344339926)
(1:0.0933295605,2:0.2165907343,(7:0.0310196620,8:0.0385659653):0.3000012993)
(1:0.2072783794,2:0.0859148688,(7:0.0344093845,8:0.0356987550):0.4743423789)
(1:0.0888988745,((2:0.1795414150,5:0.5459297079):0.0411205177,9:0.2575199245):0.0210621775,3:0.8321931567)
(1:0.0665504753,2:0.1061280349,(7:0.1687000841,8:0.0036620393):0.1877204168)
(1:0.2499835778,(5:0.0220664489,6:0.0451895779):0.3488644151,(8:0.2319127284,9:0.2403901812):0.1031145960)
(1:0.1733314230,2:0.1167708037,((3:0.0322479604,4:0.0337875343):0.5148628464,((7:0.0022176635,8:0.0464340026):0.3167717482,9:0.2981367924):0.0994067774):0.1541301484)
(1:0.1485845461,2:0.4526165211,(5:0.0018258376,6:0.0644876001):0.4278495025)
(1:0.1125555369,2:0.1498669459,((3:0.0265033948,4:0.0599029642):0.3425091871,((7:0.0395064829,8:0.0324774483):0.3087346056,9:0.3347960555):0.0598266438):0.0993807235)
(1:0.1683988874,2:0.2049999683,((3:0.0034000740,4:0.0581200047):0.3986853551,7:0.5277706606):0.1677509185)
(1:0.1990130243,2:0.1235383095,((3:0.0198486429,4:0.0304435533):0.3794705089,9:0.3391101429):0.0593399736)
(1:0.1129683385,2:0.0943196922,(3:0.0298587748,4:0.0272998737):0.3503420215)
(1:0.1610294551,2:0.0730285162,(5:0.0333560348,6:0.0257238201):0.3930786451)
(1:0.0916548899,2:0.1149777968,(3:0.0149262760,4:0.0333260016):0.3232147580)
(1:0.1069062327,2:0.1525534940,(7:0.0365311410,8:0.0595302094):0.4581628885)
(1:0.0904246318,2:0.1145773434,(7:0.0707852069,8:0.0232553324):0.2429797828)
(1:0.1865001318,2:0.1404578326,(3:0.5060493838,(7:0.0360213944,8:0.0097151104):0.1049437207):0.2006199653)
(1:0.1670606027,(7:0.0230409389,8:0.0269693497):0.1314998020,9:0.1436380080)
(1:0.1018330350,2:0.2024111907,((7:0.0528621666,8:0.0172170974):0.2154295750,9:0.2926898786):0.1809760673)
(1:0.1693856085,2:0.1878265005,(5:0.0169386192,6:0.0267013387):0.3789503347)
(1:0.0948543404,2:0.1416403380,(7:0.0198078737,8:0.0576357310):0.5584531613)
(1:0.2026082656,4:0.1893079380,(5:0.0545438943,6:0.0367126012):0.2265494684)
(1:0.1425042873,2:0.1749389099,(3:0.0535256364,4:0.0251173374):0.3750816143)
(1:0.1372096168,2:0.1063398970,(5:0.0423211957,6:0.0414324800):0.3999356723)
(1:0.0948495973,2:0.2234383629,(5:0.0235759763,6:0.0227955197):0.3539937748)
(1:0.1838416403,2:0.0868630383,(5:0.0363896015,6:0.0123019852):0.2071861004)
(1:0.2013591569,2:0.1776586859,(5:0.0353139182,6:0.0526069683):0.3302598256)
(1:0.0630861666,2:0.1167052217,((3:0.0390231846,4:0.0296205641):0.2205647812,(5:0.0244264188,6:0.0393621748):0.2204021085):0.0729328798)
(1:0.1118229426,2:0.0968577845,(5:0.0253110344,6:0.0295562081):0.3179249430)
(1:0.1137218150,2:0.2478353186,(5:0.0295189757,6:0.0135891062):0.6535678371)
(1:0.1517961934,2:0.0560266183,(4:0.2681762217,(5:0.0345839134,6:0.0286683107):0.0679179611):0.4018356227)
(1:0.1930565396,2:0.0568766066,(4:0.2335085791,(5:0.0470846674,6:0.0205485120):0.0989616228):0.3590631964)
(1:0.1607515406,2:0.1900925866,(3:0.0303949468,4:0.0442445383):0.4318048308)
(1:0.5835185616,((2:0.4388724834,3:0.3900610321):0.9538971110,4:0.1845108764):0.1547831820,(5:0.0197479139,6:0.0227942014):0.2252560433)
(1:0.1603863998,2:0.1645849448,(5:0.0468845796,6:0.0275962543):0.3592203115)
(1:0.2198149957,2:0.4310269172,(5:0.0000024534,6:0.0723802676):0.7742853043)
(1:0.1083053983,2:0.2507909560,(3:0.0230450359,4:0.0455007272):0.5663491613)
(1:0.1048774651,2:0.1406566925,(5:0.0536139357,6:0.0090460868):0.3218303382)
(1:0.2229002518,2:0.1639032729,(5:0.3217132217,7:0.3049581745):0.3431446403)
(1:0.1716731049,2:0.1680598369,(3:0.0370689226,4:0.0368132876):0.4536846407)
(1:0.0718638297,2:0.0799170205,(5:0.0184173387,6:0.0228197951):0.2182544921)
(1:0.1510974129,2:0.0888195488,(9:0.0356246425,10:0.0267203588):0.3882554001)
(1:0.2173728403,2:0.2359935757,(8:0.2319578839,9:0.5162139780):0.3037764046)
(1:0.2070907915,2:0.1725858006,(8:0.3222152062,(9:0.0641489205,10:0.0000021061):0.2245364345):0.2759624111)
(1:0.2246559757,2:0.1910444129,(7:0.0481392105,8:0.0518757965):0.6205446391)
(1:0.2193907497,2:0.0882376503,(7:0.0721141515,8:0.0279110647):0.9401600310)
(1:0.1595880630,2:0.0285011722,(7:0.0333565776,8:0.0165155493):0.2709900024)
(1:0.1176564419,(5:0.0091858061,6:0.1760809993):0.1027056426,(7:0.0235020308,9:0.0202172587):0.1085610184)
(1:0.2623087209,2:0.1766898502,(7:0.0522647395,9:0.0030509437):0.5640264564)
(1:0.1857168153,2:0.1749247314,(7:0.1021906231,9:0.3494271317):0.2760469854)
(1:0.1726316650,2:0.2609035983,(7:0.0210202924,9:0.0372574393):0.5262387704)
(1:0.1199686026,2:0.0892692114,(6:0.2588139557,10:0.2894188281):0.1051742689)
(1:0.1400593967,2:0.1163757445,((6:0.3642432249,9:0.5538289554):0.1726579338,10:0.5103228360):0.0758924145)
(1:0.0730433246,2:0.0739990195,(5:0.0361946286,6:0.0250042204):0.2584703348)
(1:0.1837942790,2:0.2137334118,(5:0.0527442750,6:0.0307124360):0.4089672156)
(1:0.1713652619,(2:0.0980683978,5:0.3633103640):0.0392912311,8:0.4350869363)
(1:0.1110516626,2:0.0703278891,(3:0.0000020004,4:0.0284128553):0.2052263107)
(1:0.1379002697,2:0.1169334327,(3:0.0470286898,4:0.0332139655):0.4372389074)
(1:0.0925804906,2:0.0731343153,(9:0.0211505808,10:0.0315378326):0.2106296467)
(1:0.0657925108,2:0.1011216932,((3:0.2364115251,(9:0.0336722689,10:0.0386129049):0.2044873746):0.0796563772,4:0.3395783826):0.0609983568)
(1:0.1270873038,2:0.0701740119,(9:0.0563776776,10:0.0073868986):0.2339382882)
(1:0.2191151046,2:0.1178994393,(3:0.0323412629,4:0.0781043416):0.3546241611)
(1:0.1413275745,2:0.1754395318,((3:0.0331914875,4:0.0151973470):0.2647013346,(6:3.0466786298,9:0.2361241432):0.0256927293):0.2392059228)
(1:0.1827829743,2:0.0748559336,(3:0.0414689922,4:0.0254851689):0.3989901500)
(1:0.1802430378,3:0.3055774070,(7:0.0337013767,9:0.0316165261):0.3772249525)
(1:0.1474362735,2:0.1447529002,(4:0.2810582854,(7:0.0404744633,9:0.0171449825):0.2537017661):0.2162760314)
(1:0.1261882601,2:0.1794044644,(7:0.0209764775,9:0.0408474158):0.3921768690)
(1:0.2120856083,4:0.2886925591,(7:0.0235584434,9:0.0169442371):0.1489057198)
(1:0.2419390452,4:0.4502569901,(7:0.0273555608,9:0.0206850075):0.2344334227)
(1:0.1956982962,2:0.1962919130,(3:0.6104489443,9:0.3862984215):0.2551928045)
(1:0.1227176632,2:0.1612596580,(3:0.0429279423,4:0.0073206451):0.4406846893)
(1:0.1232373703,2:0.1372480232,(3:0.0369089309,4:0.0474752720):0.4798069423)
(1:0.1914007260,2:0.2264148728,(3:0.0651281846,4:0.0537975416):0.8811703980)
(1:0.0751105090,2:0.4549917729,(3:0.0337108403,4:0.0284200789):0.5535494709)
(1:0.1491920465,4:0.2756727047,(7:0.0229152321,9:0.0287284838):0.2847039799)
(1:0.2322766085,(3:0.0471736631,4:0.0305670907):0.1290031932,7:0.3638156073)
(1:0.1542288404,2:0.2655779523,(3:0.0055922391,4:0.0504103602):0.4436373206)
(1:0.0947224048,2:0.1717452149,(7:0.0215842219,8:0.0197637136):0.3249172984)
(1:0.1901037157,2:0.1593502189,(7:0.0207155079,8:0.0437569941):0.2691495371)
(1:0.1108703426,2:0.3426965292,(3:0.0540446187,4:0.0177705639):0.7657435993)
(1:0.1488586662,2:0.1306447503,(7:0.0530687502,8:0.0109690937):0.3634724516)
(1:0.1465503617,2:0.1529948936,(4:0.2968041560,(7:0.0441594803,8:0.0242758919):0.2411498655):0.0871263395)
(1:0.1548862043,2:0.2392818671,(4:0.3300043704,(7:0.0284659983,8:0.0218041643):0.4397622111):0.1785134834)
(1:0.0120933232,(2:0.1508842854,8:0.3632750688):0.0619791436,4:0.4256650686)
(1:0.1407607188,2:0.1541350637,((3:0.0210656534,4:0.0234544385):0.1950253327,(7:0.0442360715,8:0.0494406374):0.4750399433):0.2227099267)
(1:0.2937098669,2:0.1080616725,(7:0.0996880249,8:0.0648807287):0.4171645653)
(1:0.0782966643,2:0.2071765973,((3:0.0317211471,4:0.0069227408):0.2106604501,8:0.3199708471):0.2022781035)
(1:0.1540255615,2:0.1972677726,(3:0.0357997581,4:0.0456958585):0.6559929994)
(1:0.1407236934,2:0.1021585205,(4:0.0195191722,10:0.0042401240):0.1608562158)
(1:0.1165932179,2:0.1723570435,(3:0.4441103491,4:0.2911311606):0.1005649709)
(1:0.1139737108,(2:0.1571183888,4:0.4089409298):0.0222635969,3:0.5411471973)
(1:0.2729949720,2:0.2282095983,(4:0.0182896305,10:0.0449012624):0.6406217550)
(1:0.1466103926,2:0.1619103445,(4:0.2893055992,9:0.4228475054):0.1637356546)
(1:0.2015533228,2:0.0853461831,(4:0.0250511186,10:0.0260418592):0.1702319777)
(1:0.2261782228,2:0.2294354882,((3:0.3005497593,(4:0.0276637450,10:0.0477644001):0.1856164814):0.0496002308,(7:0.0607808926,9:0.0796687227):0.3011890122):0.0648607681)
(1:0.0957210988,2:0.0977804945,(3:0.0521628620,4:0.0253274626):0.2370443992)
(1:0.2702633675,3:0.1930899845,(4:0.0091333083,10:0.0384286877):0.1455009152)
(1:0.2295326450,2:0.1869814498,((3:0.0370038959,4:0.0248947588):0.3995641732,10:0.5527365903):0.2200733541)
(1:0.0712882005,2:0.2401761530,(9:0.1523543420,10:0.3545966314):0.0483637184)
(1:0.2414330918,2:0.1521202922,(3:0.3307181752,9:0.3050329295):0.1443515076)
(1:0.1074597680,2:0.2024259050,(3:0.0355552181,4:0.0790047645):0.3186750791)
(1:0.1138014321,2:0.1156531182,(3:0.3920173331,(7:0.0179366738,9:0.0453230061):0.3674557518):0.0827061362)
(1:0.2111688006,2:0.1655830509,(3:0.3611324740,10:0.4948511560):0.1654302331)
(1:0.0517793268,2:0.0920704171,(3:0.1268180270,4:0.1560528503):0.0916853463)
(1:0.2676536319,(3:0.0264131548,4:0.0450624929):0.4537285170,9:0.3857801138)
(1:0.2053416234,2:0.0933553727,(4:0.0225843763,10:0.0256564595):0.4124972339)
(1:0.1524035185,2:0.1708067539,(3:0.4941129866,7:0.5667771747):0.0399948829)
(1:0.0523502627,(4:0.3092808492,(7:0.0243328284,9:0.0395363901):0.2225704427):0.1420246097,10:0.9479763298)
(1:0.1319506793,2:0.1020014370,(3:0.0212425763,4:0.0235675477):0.2628230424)
(1:0.1569002940,2:0.1258604739,((3:0.0418207771,4:0.0275509789):0.2260442112,10:0.2899390681):0.1936272906)
(1:0.1092445790,2:0.1216816223,(3:0.1538479576,7:0.1715220606):0.0929970180)
(1:0.1506245889,(2:0.0981663769,9:0.5914466144):0.1031995030,(4:0.0267105898,10:0.0302971618):0.6962776763)
(1:0.2017817322,(3:0.0238714112,4:0.0310263313):0.2905625380,9:0.2684230638)
(1:0.0510009503,2:0.0724786476,(7:0.0087437976,9:0.0384684072):0.2633513337)
(1:0.1760121182,(7:0.0977360048,9:0.0343371166):0.1178071641,10:0.1105951568)
(1:0.1908940234,2:0.0898864265,(4:0.3194051354,(9:0.0238982049,10:0.0242056123):0.2507111262):0.0503216167)
(1:0.0794779270,2:0.0782094170,(9:0.0247229858,10:0.0119408952):0.2953049634)
(1:0.1355189121,2:0.1251019158,(9:0.0264530005,10:0.0393563859):0.4822724096)
(1:0.2808723306,(3:0.0489973256,4:0.0403605659):0.3535862384,(9:0.0162903709,10:0.0564474338):0.4104968635)
(1:0.1628929782,2:0.1330383627,(9:0.0994250330,10:0.0099777599):0.4726264175)
(1:0.1233481707,2:0.1927363529,(4:0.2314823457,5:0.2154200769):0.2176694007)
(1:0.0886565316,2:0.0800149789,(3:0.0174127313,4:0.0114510680):0.2289701071)
(1:0.1345707677,2:0.2658564202,(3:0.0173944769,4:0.0371123044):0.3718889285)
(1:0.1543075361,(3:0.0120402255,4:0.0407130395):0.2613991255,7:1.7169076099)
(1:0.2169843890,2:0.1798687516,(7:0.3471885527,(9:0.0485497062,10:0.0143524022):0.1324954379):0.0812833136)
(1:0.1808852141,2:0.2471775626,(3:0.0291370535,4:0.0452220180):0.5186692637)
(1:0.2004820579,2:0.1062993295,(4:0.3099786896,(9:0.0763251536,10:0.0000014622):0.4637876338):0.2425013841)
(1:0.2530072225,3:0.5529901001,((7:0.0512964023,8:0.0394680442):0.4467700896,(9:0.0305895528,10:0.1048010069):0.3587311745):0.0955412591)
(1:0.2779120940,8:0.2704937397,(9:0.0542281997,10:0.0473571401):0.2352348972)
(1:0.1553927505,2:0.1350548049,((6:0.4087253685,(7:0.0409534316,8:0.0153244034):0.1752771792):0.0249091572,(9:0.0251788628,10:0.0404013762):0.2132041486):0.1217214921)
(1:0.1132877831,2:0.0872831193,(9:0.0589032602,10:0.0120745049):0.2266050392)
(1:0.0962152220,2:0.0627271427,(6:0.2302871154,(7:0.0140271547,8:0.0327100623):0.2139031431):0.0764363290)
(1:0.1045886886,2:0.1375141707,(9:0.3709966128,10:0.0703926357):0.2996804350)
(1:0.1924521466,2:0.1668365241,(8:0.2487865186,(9:0.0352014890,10:0.0218396301):0.1639456034):0.1625260202)
(1:0.0985187295,2:0.1579201580,(4:0.2871520359,10:0.3235885492):0.1048426254)
(1:0.2270167519,2:0.1407133238,((3:0.0191457922,4:0.0431532608):0.3954086161,(5:0.0308873636,6:0.0242121102):0.3752146909):0.1124798919)
(1:0.7963018484,(3:0.0250142200,4:0.0434285855):0.0196757201,5:0.6500338895)
(1:0.1366372932,2:0.1480927510,((3:0.0377037480,4:0.0274756055):0.4625598306,(5:0.0385418861,6:0.0259745453):0.5318701787):0.0884470335)
(1:0.1185500093,2:0.1021137955,((3:0.0128642074,4:0.0349380970):0.3319269291,5:0.3422583968):0.1230211335)
(1:0.1050927759,2:0.1065430424,((3:0.0714735366,4:0.1323129494):0.1395247803,(5:0.0219868060,6:0.0349723120):0.1344869681):0.1847293219)
(1:0.1254141342,2:0.1146988433,(5:0.0118346428,6:0.0235063623):0.2492096184)
(1:0.2523402322,2:0.1192141825,(3:0.0445183328,4:0.0253082536):0.4804292773)
(1:0.1286100205,2:0.1172652370,((3:0.0318652111,4:0.0411814868):0.3085075430,6:0.3006056595):0.0994054451)
(1:0.2473336246,2:0.1214962495,((5:0.0318816633,6:0.0188342232):0.2274553744,9:0.2905061064):0.1574360311)
(1:0.1290079684,2:0.1104742218,(4:0.3853037573,(5:0.0296019830,6:0.0221031278):0.0947667815):0.1945866798)
(1:0.0614240712,2:0.0726780661,(3:0.1675900231,4:0.0000020200):0.2745798079)
(1:0.0556484375,2:0.3064663769,(5:0.1073589459,6:0.0204246752):0.1907973452)
(1:0.1076033894,2:0.1374358260,(3:0.0173443806,4:0.0117766336):0.2032766867)
(1:0.0940121827,2:0.1544142879,((5:0.0530003924,6:0.0534631698):0.3045586130,(9:0.0115052282,10:0.0259231509):0.1858435821):0.1909534117)
(1:0.0403535889,2:0.8286016139,((5:0.0228436023,6:0.0216502051):0.2648100110,(9:0.0332092320,10:0.0229482424):0.3739354165):0.2812270601)
(1:0.1174163676,2:0.1390873313,(5:0.0371501360,6:0.0441847876):0.3609454551)
(1:0.1066278434,2:0.0754114635,(5:0.0115678840,6:0.0340495474):0.2908569674)
(1:0.1231178391,2:0.0664766302,((3:0.0139948965,4:0.0227364505):0.1790191400,6:0.3052025613):0.0642152313)
(1:0.1719714619,(3:0.0318965949,4:0.0219187957):0.1442536156,(5:0.0222638839,6:0.0416994119):0.1762770343)
(1:0.0588282827,2:0.0784600802,(3:0.2129916542,(5:0.0327001232,6:0.0094180464):0.1454274019):0.0749305717)
(1:0.1017196173,2:0.1273444080,(5:0.1942204235,6:0.2596722624):0.0943748975)
(1:0.4294180806,(5:0.0796505973,6:0.0027482451):0.3179338495,(9:0.0547895725,10:0.0201989714):0.4424243483)
(1:0.3138463639,(3:0.0213426560,4:0.0549358372):0.2291374509,(5:0.0026633725,6:0.0583869806):0.4071411372)
(1:0.4549003389,(3:0.0235037804,4:0.0330280118):0.2069745822,(5:0.0043764385,6:0.0584586695):0.3551515688)
(1:0.2036515573,(3:0.0236810671,4:0.0246760614):0.0875685222,(7:0.1576115210,8:0.0231847281):0.1447140563)
(1:0.3909006213,3:0.3346071567,(7:0.0393706757,8:0.0171179352):0.2308655262)
(1:0.4125898185,4:0.2856340039,(7:0.0344690772,8:0.0245106330):0.2246327535)
(1:0.4099845488,(3:0.0281918886,4:0.0064614272):0.1311841412,(7:0.0400489726,8:0.0217322057):0.3225221785)
(1:0.2258100117,(3:0.0880764567,4:0.0186307588):0.1499426234,(7:0.0200564828,8:0.0218503025):0.1011463853)
(1:0.3536163480,3:0.5262645029,(7:0.0527757220,8:0.0178708180):0.2415189590)
(1:0.3493929979,(3:0.0232705523,4:0.0335228820):0.2196582147,(7:0.0208932317,8:0.0219816193):0.1947611996)
(1:0.1222957190,2:0.0829429072,(7:0.3149884349,10:0.3137292113):0.0703946225)
(1:0.1165639352,2:0.1062004724,(3:0.3399248397,(7:0.0328600868,8:0.0540838469):0.2431583031):0.1522345682)
(1:0.1159750597,2:0.1372289350,((7:0.0353212162,8:0.0338301406):0.3188624066,10:0.4004713160):0.0785370160)
(1:0.1499582236,2:0.1361997333,(3:0.0153648577,4:0.0579402091):0.2862645471)
(1:0.2332614036,2:0.2236271162,(3:0.0240905336,4:0.0507074943):0.3402242316)
(1:0.1707638650,2:0.2218414426,((3:0.0338193083,4:0.0680557323):0.1789574937,8:0.3483102217):0.2005241658)
(1:0.2792766709,(3:0.0396402268,4:0.0264485268):0.2218553397,8:0.2473059368)
(1:0.0700323056,2:0.0811670657,(9:0.0060835425,10:0.0211678900):0.2247119573)
(1:0.4933221589,2:0.0911757823,(7:0.1410860306,(9:0.0092434522,10:0.0253718331):0.2167689027):0.3454553498)
(1:0.1082389602,2:0.1252375667,(7:0.2394353030,(9:0.0093794223,10:0.0307330995):0.1704267750):0.1520210698)
(1:0.1351595575,2:0.1267661115,(7:0.1868684508,(9:0.0256564678,10:0.0284933588):0.1841981045):0.1537753619)
(1:0.2249140847,7:0.2466695472,(9:0.0425698230,10:0.0219819614):0.2412466667)
(1:0.0758772002,2:0.1676427683,(6:0.1884705148,(7:0.3946368510,10:0.1461479388):0.0281245769):0.1057332578)
(1:0.1112817228,2:0.1672891991,(7:0.3519118734,10:0.2639086992):0.0436368263)
(1:0.1968940706,2:0.1656666905,(7:0.0293147643,8:0.0530228973):0.4057113898)
(1:0.1788833322,(5:0.1174913906,6:0.0153377072):0.1785021397,(9:0.0283802678,10:0.0335592478):0.2571440309)
(1:0.0926865290,2:0.1570648851,((5:0.0100465727,6:0.0381835135):0.2395886868,9:0.2384062084):0.1211444024)
(1:0.2353307864,(2:0.4159435972,6:0.3354920954):0.7929094239,7:0.4160907954)
(1:0.3191484840,4:0.2717712398,(7:0.0442023137,8:0.0156533772):0.4040827052)
(1:0.2404785653,2:0.2768340426,(7:0.0273807913,8:0.0458668272):0.2368452603)
(1:0.1023275204,2:0.0600958554,(5:0.0239522911,10:0.7555887154):0.1989825397)
(1:0.1130185724,((5:0.0355017940,6:0.0446837481):0.2610411983,(9:0.0197604682,10:0.0459371703):0.4558853696):0.3148939486,(7:0.0222028650,8:0.0418938411):0.3813579187)
(1:0.2036711869,3:0.1302678949,(5:0.0324516793,6:0.0170361275):1.1844090865)
(1:0.1531290745,2:0.1579221884,(5:0.0180421372,6:0.0196340194):0.3193754973)
(1:0.1327848624,2:0.1639281175,(4:0.2900228106,(5:0.0493313574,6:0.0197989224):0.2887556960):0.3320667077)
(1:0.1789795403,2:0.2508925194,(5:0.0461378888,6:0.0175484209):0.4074612398)
(1:0.0799207243,2:0.1566399583,((3:0.0323369302,4:0.0330912207):0.1987679886,(5:0.0426436389,6:0.0254829081):0.2259772975):0.1494847433)
(1:0.2669932570,2:0.1982031370,(3:0.0449222967,4:0.0275955851):0.3174694330)
(1:0.1773526613,2:0.2128969776,(5:0.0008619166,6:0.1072174345):0.4283501674)
(1:0.1756204465,2:0.1020137513,(3:0.0392584307,4:0.0239393549):0.2598498048)
(1:0.1349313565,2:0.1771480656,(5:0.0614929441,6:0.0268600591):0.5773166779)
(1:0.1359944537,2:0.1839790203,(3:0.0256524495,4:0.0221299099):0.3811931399)
(1:0.1579043077,2:0.1130010292,(3:0.3231999153,4:0.3709275651):0.3237520280)
(1:0.1156844022,2:0.1396774157,(3:0.2674215794,4:0.1760445478):0.1037134150)
(1:0.2080278275,2:0.1309998135,(7:0.0182871507,8:0.0409563643):0.7580110377)
(1:0.1466143120,2:0.2467487923,(3:0.0340065236,4:0.0639350159):0.5162582662)
(1:0.1354804299,2:0.1292030948,(3:0.0328668343,4:0.0346312414):0.2925119137)
(1:0.2812201208,2:0.1265768974,(7:0.3844139838,8:0.1967519930):0.3119493806)
(1:0.3463000798,(6:0.0327933632,8:0.0401542105):0.2848376702,7:0.3056312153)
(1:0.1372846065,2:0.1253451393,(7:0.0216912248,8:0.0259478907):0.3702768592)
(1:0.0267918259,2:0.9148625171,(7:0.0070252587,8:0.0657822166):0.4582593215)
(1:0.1000681029,2:0.1144917969,(7:0.0247550401,8:0.0214030553):0.5092591709)
(1:0.1110291439,2:0.1362422481,(6:0.3087738500,(7:0.0213303158,8:0.0280170237):0.2384534132):0.1631116505)
(1:0.1328278823,2:0.2460377861,(7:0.0594920981,8:0.0268206846):0.6353337871)
(1:0.1946932941,2:0.1112291918,(6:0.4147628695,(7:0.0301972385,8:0.0600296207):0.2807983216):0.2644113495)
(1:0.1458008865,2:0.1650814360,(7:0.0592770454,8:0.0418597329):0.4189644824)
(1:0.1148046645,2:0.1485825882,(7:0.2098019955,8:0.2009621011):0.1464706562)
(1:0.2457956273,2:0.1485135229,(7:0.0340977638,8:0.0606874849):0.5265313547)
(1:0.0829694340,2:0.1259366304,(7:0.0700924750,8:0.0531639391):0.2295461093)
(1:0.2020672990,2:0.2016289682,(7:0.0227710762,8:0.0402585498):0.5113646763)
(1:0.1303152511,2:0.0761519058,(7:0.0331973089,8:0.0669405624):0.4021720657)
(1:0.1418645662,2:0.0884974877,(7:0.0237810943,8:0.0291234463):0.3495836270)
(1:0.0906618812,2:0.1230042763,(3:0.2875197652,7:0.2546107277):0.1262656843)
(1:0.1264200871,2:0.1610029482,(7:0.2592704841,8:0.2778588980):0.2476768734)
(1:0.1882140237,2:0.1995972755,(7:0.0402870826,8:0.0204491293):0.7151168433)
(1:0.1424527967,2:0.1388828333,(7:0.0275303067,8:0.0264799468):0.3499638976)
(1:0.0957042770,2:0.1098275079,(3:0.0274189577,4:0.0176175511):0.3412681294)
(1:0.0838560742,2:0.2649495776,((3:0.0183652977,4:0.0391132947):0.1962372380,8:0.2604225246):0.1150549973)
(1:0.0800775880,2:0.0968074405,((3:0.0265275088,4:0.0236181460):0.2108162026,7:0.1855338071):0.1231629181)
(1:0.3209711792,2:0.0925179777,(7:0.0208651882,8:0.0324703463):0.4116241009)
(1:0.3148078902,(3:0.0265930751,4:0.0149050100):0.2237835306,(7:0.0420895420,8:0.0216988443):0.1326557992)
(1:0.0865488820,2:0.0920614652,(5:0.2490480303,6:0.0450846748):0.2894220802)
(1:0.1914029078,2:0.3970356186,(3:0.3815203217,5:0.3930812608):0.2029805850)
(1:0.1050621129,2:0.0350766961,(3:0.0817565827,4:0.0079886553):0.1668001697)
(1:0.1479418590,2:0.1135037978,(3:0.8390843961,(5:0.0303936381,6:0.0983193064):0.3458108959):0.1416984461)
(1:0.0647785257,2:0.2444526510,(((3:0.0368882578,4:0.0292983202):0.1596573848,(9:0.0116791913,10:0.0650013388):0.1704846228):0.1100400474,5:0.1728413627):0.2809792182)
(1:0.3955785809,(3:0.0470173932,4:0.0410232718):0.4272951714,5:0.5967438962)
(1:0.1290510339,2:0.1014003455,(3:0.0317754712,4:0.0508527369):0.2837269105)
(1:0.1338139811,2:0.2932487003,((3:0.0243926227,4:0.0340295146):0.1408682620,(5:0.0243061135,6:0.0331502885):0.2298621817):0.2509899149)
(1:0.0338218117,2:0.1841207217,(3:0.0719001561,4:0.0128111105):0.2723984334)
(1:0.1665091347,2:0.1180744421,(3:0.0300994533,4:0.0363963073):0.2966746616)
(1:0.0993954028,2:0.0957255682,(3:0.0134273535,4:0.0308902115):0.2685784282)
(1:0.1543665004,2:0.0949781337,(3:0.2800683394,(7:0.0167538661,8:0.0247006213):0.2286253738):0.0513383915)
(1:0.1648340129,2:0.1613225556,((3:0.3778616847,(7:0.0275750364,8:0.0445911939):0.2991314853):0.1744962048,4:0.5236347493):0.1553026014)
(1:0.1016359092,2:0.3791539190,(3:0.4365433237,(7:0.0316049573,8:0.0217978074):0.1247633231):0.3986916995)
(1:0.0970761605,2:0.1681224993,(3:0.3299519938,4:0.3602099433):0.1172247889)
(1:0.1936861829,2:0.0717958487,(7:0.0272369592,8:0.0242445772):0.3566530744)
(1:0.1025211060,2:0.2320397578,(7:0.0275531447,8:0.0278158253):0.6246213169)
(1:0.0645167962,2:0.1496085223,(4:0.3076260914,(7:0.0208092695,8:0.0261748116):0.2400974832):0.1941062401)
(1:0.1379059473,2:0.0930109426,(7:0.0236047456,8:0.0380026378):0.1853607302)
(1:0.0776391535,2:0.1223518985,(4:0.2692781363,(7:0.0418061850,8:0.0044899795):0.2571473162):0.1069801536)
(1:0.2317245577,4:0.2248697825,(7:0.0131540671,9:0.0346469814):0.2130367002)
(1:0.1181151836,2:0.0897418074,(7:0.0205641224,9:0.0208222829):0.3124436808)
(1:0.0000025082,(2:0.0889054179,(7:0.0211460044,8:0.0194682513):0.2615365416):0.1458253981,3:0.6653765557)
(1:0.1901563253,3:1.0539635504,(7:0.0190987994,8:0.0195677361):0.0974907676)
(1:0.1311140910,2:0.1567544408,(7:0.0534596360,8:0.0110429431):0.3712966331)
(1:0.1530056720,2:0.1465545490,(4:0.2967990541,(7:0.0441564926,8:0.0242731656):0.2411561332):0.0871379075)
(1:0.2184625264,2:0.1713018812,((3:0.2960441378,4:0.2427897261):0.1072256094,(7:0.0304871054,8:0.0199099063):0.3970675187):0.1281453362)
(1:0.1272174018,(2:0.0387911899,10:0.4448882224):0.0357679966,8:0.2980758853)
(1:0.1382975364,2:0.1632589290,(4:0.1914603490,(7:0.0423331363,8:0.0520789692):0.4988536437):0.2986361918)
(1:0.1083280863,2:0.2938117825,(7:0.0996942779,8:0.0648801568):0.4172583591)
(1:0.1534508303,2:0.4824611163,((3:0.0308629567,4:0.0085434795):0.2867636766,((7:0.0083597661,8:0.1030719908):0.2553748984,10:0.2432640403):0.0256073757):0.1844318157)
(1:0.2198518176,(3:0.0089030796,4:0.0477371665):0.5835285161,(7:0.0133308639,8:0.0717878272):0.2362191362)
(1:0.2037564692,2:0.1543916114,(3:0.0359526089,4:0.0455214787):0.6557657028)
(1:0.1163189870,2:0.1684037521,(4:0.2057413265,10:0.1183501043):0.1038732400)
(1:0.1426099719,2:0.1568833077,(3:0.3035477265,4:0.4183118365):0.2922737121)
(1:0.2036943187,2:0.0922931926,(3:0.0435880563,4:0.0374741154):0.4623568369)
(1:0.1346152646,2:0.1937299696,(3:0.4033625151,7:0.3626160581):0.0929366696)
(1:0.1430061905,2:0.1693757496,(4:0.0111537515,10:0.0996520553):0.6061668272)
(1:0.0853324250,2:0.2015591377,(4:0.0250510756,10:0.0260418848):0.1702318177)
(1:0.2667564422,(2:0.2785297796,7:0.5058206746):0.0732506603,(3:0.3648768219,(4:0.0391060174,10:0.1206821707):0.1856100701):0.1447590464)
(1:0.0977962263,2:0.0957058198,(3:0.0521605593,4:0.0253283617):0.2370335895)
(1:0.1818039400,2:0.1422550639,(3:0.2631630382,(4:0.0079017323,10:0.0418075071):0.1453791051):0.1735190578)
(1:0.1365394973,2:0.1100913905,(4:0.1784135137,9:0.1453321588):0.1022422205)
(1:0.0927346610,2:0.0958260316,((4:0.0159715591,10:0.0275914615):0.1223848315,9:0.1578233447):0.1371365773)
(1:0.1553827679,2:0.1293394103,(3:0.0301360754,4:0.0295487670):0.4358390243)
(1:0.3411693730,(4:0.0365769875,10:0.0952417436):0.2296652302,(7:0.0288159888,9:0.0537611347):0.2602840681)
(1:0.1576932216,2:0.2243392623,(3:0.3844852524,(4:0.0336914895,10:0.0285633414):0.4822611546):0.1688104358)
(1:0.1165493817,2:0.1135519185,(3:0.3919518390,(7:0.0179621306,9:0.0452933621):0.3662576330):0.0823981784)
(1:0.2049569663,2:0.1015086101,(3:0.0357266888,4:0.0789047629):0.3262599871)
(1:0.0657153225,2:0.3253257112,((3:0.0146345945,4:0.0936661684):0.1770359590,9:0.2292968645):0.1242788530)
(1:0.1248887770,2:0.1511422668,(3:0.2165381792,(7:0.0170822080,9:0.0105402880):0.3552455189):0.0359840010)
(1:0.0854505896,2:0.1216683537,(3:0.0310649728,4:0.0456990745):0.3289864173)
(1:0.1720050374,2:0.1501376025,(3:0.4957831068,7:0.5704980136):0.0387603694)
(1:0.1350661420,2:0.2032690406,(4:0.4182920636,(7:0.0414772261,9:0.0439945734):0.2099558598):0.1117579167)
(1:0.1250227604,2:0.1613241696,(3:0.2659726338,(4:0.0158449590,10:0.0745176731):0.1859289824):0.2120671904)
(1:0.1216832093,2:0.1092420089,(3:0.1538476659,7:0.1715216435):0.0929971275)
(1:0.0980805805,(2:0.1506052696,(4:0.0267222855,10:0.0302877940):0.6962442718):0.1032674723,9:0.5915325725)
(1:0.1342130168,4:0.8971548457,(7:0.0323560554,9:0.0208744241):0.2154531487)
(1:0.1770713726,2:0.1108685755,(4:0.0100094499,10:0.0284420419):0.2906867850)
(1:0.1055751093,2:0.1076935401,(3:0.0216092830,4:0.0885661139):0.2928659296)
(1:1.3290532057,3:0.0474106089,4:0.0015227878)
(1:0.3646558092,(3:0.0380932599,4:0.0365028711):0.1531507454,(9:0.0701249377,10:0.0371661529):0.7445198108)
(1:0.3025501521,(3:0.0475454047,4:0.0594204980):0.4421708070,(9:0.0426876764,10:0.0445470219):0.4235435822)
(1:0.3180316253,3:0.3695866227,((7:0.0414814670,8:0.0732787724):0.3297392544,(9:0.0267064823,10:0.0264981596):0.2461403300):0.2750114654)
(1:0.1544139737,2:0.0788935489,(5:0.0436492619,6:0.0177380880):0.3298817027)
(1:0.0685093100,2:0.1348096328,((3:0.0119626478,9:0.0308064530):0.1761153911,(5:0.0252874397,6:0.0143744269):0.2214837865):0.0944326011)
(1:0.4823429507,7:0.7914988625,(8:0.0158206361,9:0.0345948153):0.2320665410)
(1:0.1808388628,2:0.1878462260,(4:0.3086130389,(7:0.0301873293,8:0.0622016239):0.2082779699):0.2016887492)
(1:0.1009075479,2:0.4034649253,(7:0.3645333755,9:0.2812218555):0.2485014940)
(1:0.1293406509,2:0.0639759388,((3:0.0295427715,4:0.0134682548):0.1936743979,(7:0.0274936226,8:0.0138887965):0.1671545732):0.0742436806)
(1:0.0858312640,2:0.1154376318,(5:0.2395833450,6:0.0549668686):0.1995120002)
(1:0.5270008084,(5:0.0304956791,6:0.0268847354):0.2694161582,(7:0.0160835212,8:0.0472463482):0.4535518751)
(1:0.3226147816,4:0.5047177498,(9:0.0434258502,10:0.0300994958):0.3364409805)
(1:0.9178692231,(5:0.0237058773,6:0.0279292949):0.3131175177,(9:0.0257856852,10:0.0406589822):0.3482287184)
(1:0.2057438950,2:0.1043577153,(3:0.0647681968,4:0.0177166125):0.2851340619)
(1:0.2675697411,(3:0.0421636398,4:0.0141037168):0.2553288057,5:0.2571626577)
(1:0.4747811564,(7:0.0302138993,8:0.0142009490):0.1632326301,(9:0.0295607117,10:0.0374251854):0.2275441372)
(1:0.1310728693,2:0.1386463490,(3:0.3922547602,(8:0.4513423732,(9:0.0205348914,10:0.1148556051):0.1253761186):0.1441560298):0.0755775359)
(1:0.2057154926,2:0.1088438221,((7:0.0351061522,8:0.0346571608):0.2984666537,(9:0.0328266048,10:0.0297693398):0.2423354329):0.1654224225)
(1:0.1871723713,2:0.4424205432,(7:0.0234862034,8:0.0320494005):0.4062834222)
(1:0.1830560572,2:0.2184919174,((7:0.0274724226,8:0.0361651676):0.2107961107,(9:0.0382741840,10:0.0269104938):0.2865678399):0.1328184641)
(1:0.1080565158,2:0.1506699048,(5:0.0194376760,6:0.0253932395):0.2597380007)
(1:0.1403242489,2:0.1926901408,(6:0.2672180609,(9:0.0220166521,10:0.0273656884):0.2538550886):0.0568962487)
(1:0.1492125249,2:0.1456452523,(3:0.0580371531,4:0.0139639472):0.4986254927)
(1:0.1866204877,2:0.2209626509,((3:0.0433868656,4:0.0387606925):0.2571809519,(7:0.0199178472,8:0.0447099784):0.5570167866):0.1962932932)
(1:0.0892292913,2:0.2501369563,(7:0.0331087301,8:0.0340697181):0.4451926865)
(1:0.2249374295,2:0.1725032910,((5:0.0168499103,6:0.0246444623):0.2577025922,9:0.3424148155):0.1152192648)
(1:0.0945488179,(2:0.0682477584,((3:0.0083988638,4:0.0038184649):0.1202287832,((7:0.0323412515,8:0.0180137338):0.1003901546,(9:0.0841381446,10:0.0000024700):0.1056202559):0.0577866685):0.0370817155):0.2009705453,(5:0.0000010000,6:0.0000010000):0.0000010000)
(1:0.2819932829,(3:0.0240508656,4:0.0195436698):0.3919992870,(7:0.0222286810,8:0.0173740937):0.2656311326)
(1:0.2315572174,2:0.1408832726,(7:0.4798195656,(9:0.0174478671,10:0.0481462865):0.2907742134):0.2034339528)
(1:0.0964520198,2:0.2973106138,(5:0.0184929530,6:0.0186644709):0.3156739797)
(1:0.1955573800,2:0.0971024965,(5:0.0400314438,6:0.0526144935):0.4173361947)
(1:0.3309822287,((3:0.0311966127,4:0.0438431223):0.1921720818,(5:0.1186909904,6:0.0427646343):0.2777952795):0.1314713006,8:0.4363181171)
(1:0.5797860705,2:0.2238487002,(3:0.0279316613,4:0.0295066455):0.3451218768)
(1:0.2944365325,2:0.1219333547,((3:0.0437863803,4:0.0106410398):0.3534811396,(8:0.2343984551,9:0.3007870460):0.1454237107):0.2416743158)
(1:0.1012301356,2:0.1648219708,(3:0.2969055267,(7:0.0187492613,8:0.0350985766):0.2111372757):0.0932871557)
(1:0.6560391404,2:0.7144155699,((3:1.2048325669,5:1.0073718232):0.6113334981,(7:0.1420583227,8:0.0545684830):1.0903712258):0.5827467964)
(1:0.1852748413,2:0.1935472245,(3:0.2941076163,8:0.3782439207):0.1132922426)
(1:0.2739845724,2:0.2194047241,((7:0.0597894708,8:0.0781624192):0.2782543098,(9:0.0334269628,10:0.0384126355):0.2505871051):0.4140334843)
(1:0.1485013586,2:0.1913429721,(9:0.0261764863,10:0.0505571510):0.6023931292)
(1:0.1732960660,2:0.1004292164,(7:0.1011539388,8:0.0346229015):0.2304077258)
(1:0.1013222511,2:0.0944618525,(8:0.3238720300,(9:0.0288187089,10:0.0280277696):0.1453841338):0.0770514716)
(1:0.1072819435,2:0.1072186012,(9:0.0161166497,10:0.0182165529):0.2906820882)
(1:0.1496495032,2:0.1753868773,(3:0.4433516873,((7:0.0323094924,8:0.0494685551):0.2930612070,(9:0.0357681075,10:0.0478762159):0.2973235370):0.0656820855):0.0787680154)
(1:0.3442112962,(3:0.0840342250,4:0.0095961335):0.3528973161,(9:0.0285117895,10:0.0275036469):0.3033106608)
(1:0.1639184164,2:0.1820228474,(7:0.0305407204,8:0.0445690459):0.6674117730)
(1:0.1679938128,2:0.1547090753,(9:0.0341894175,10:0.0224917488):0.3799031956)
(1:0.1725531960,2:0.0863108359,(3:0.0562473379,4:0.0459381347):0.5738627051)
(1:0.1097354974,2:0.0921622305,(3:0.0251862488,4:0.0244688667):0.2452160599)
(1:0.2648066869,(3:0.0348171041,4:0.0346257550):0.4146509829,(9:0.0293060113,10:0.0247983193):0.3513237554)
(1:0.1754194885,(3:0.0368385593,4:0.0094669602):0.4384917236,7:0.5569423693)
(1:0.0721565066,2:0.0973732130,(3:0.0222460613,4:0.0267264819):0.2815586987)
(1:0.1713116808,2:0.0806531446,(3:0.0194525948,4:0.0323728774):0.2295894232)
(1:0.1064596383,2:0.1542764662,(3:0.3255813613,(4:0.4276902650,(7:0.0357731051,8:0.0473923316):0.2462777846):0.1456044499):0.0694616818)
(1:0.0845228355,2:0.1145209428,((3:0.0178578262,4:0.0204304231):0.1227717014,(7:0.0278205438,8:0.0225375511):0.1350045398):0.1106370877)
(1:0.1531887130,2:0.2419316739,(3:0.0438213869,4:0.0313502095):0.4247025574)
(1:0.3813102729,(3:0.0035981565,4:0.0800872883):0.3417111321,(7:0.0225324128,8:0.0291337851):0.2103690000)
(1:0.1340646652,2:0.2780713375,(3:0.0178518059,4:0.0182826952):0.3893369974)
(1:0.1181477598,2:0.2007201960,(3:0.0352870762,4:0.0110782707):0.6562428101)
(1:0.0790147064,2:0.1490150413,(3:0.0811919398,4:0.0332724479):0.3544923293)
(1:0.1315731436,2:0.0624256088,(3:0.0233363895,4:0.0190216393):0.2062996264)
(1:0.2203608383,2:0.1715168366,(3:0.0764219781,4:0.0604107099):0.5052352905)
(1:0.0933796645,2:0.1195957103,((3:0.0243695970,4:0.0250214754):0.1591450087,(9:0.0584070031,10:0.0183139939):0.2184588358):0.1669091035)
(1:0.0921231635,2:0.1784850122,((3:0.0302656184,4:0.0201737522):0.3360454958,(9:0.0405804093,10:0.0176996905):0.3049476702):0.1221219826)
(1:0.1193037926,2:0.2063721622,(9:0.0235583154,10:0.0446594445):0.5603287300)
(1:0.0980536130,2:0.1937851295,(3:0.0316051214,4:0.0361211957):0.3678044594)
(1:0.3450231664,2:0.0350496725,((3:0.0232121341,4:0.0384694134):0.6093467304,10:0.5091140002):0.0882163208)
(1:0.1078776479,2:0.1254772138,(3:0.0333536352,4:0.0321518456):0.2494724208)
(1:0.1364589931,2:0.1040139248,(3:0.0344130230,4:0.0221189819):0.2362269537)
(1:0.1261656290,2:0.1535625720,((3:0.0071735014,4:0.2358136542):0.3923450756,10:0.3357207582):0.2072074984)
(1:0.1162039345,2:0.0586985018,(9:0.0205995152,10:0.1058521831):0.3786833917)
(1:0.1317481279,2:0.1533529317,((3:0.0358486100,4:0.0446361310):0.2595012839,(9:0.0334226119,10:0.0233426813):0.1796229060):0.1444395543)
(1:0.2064829363,2:0.1385855883,((3:0.0487272699,4:0.0267986046):0.1396602246,9:0.4220812210):0.2608036199)
(1:0.1867571637,2:0.1416510045,(3:0.0471010633,4:0.0330927829):0.6512053684)
(1:0.2719341934,(3:0.0167902032,4:0.0340262403):0.5531369716,9:0.2115377681)
(1:0.0895314679,2:0.1457956278,(3:0.0297286793,4:0.0120317776):0.3008386683)
(1:0.1060665403,2:0.1646120918,(3:0.0287383891,4:0.0305239215):0.3421952169)
(1:0.3126569194,(3:0.0199699438,4:0.0179831035):0.2401932130,(7:0.0209235806,8:0.0228442381):0.2314123863)
(1:0.1556209785,2:0.1669848775,((3:0.0424423820,4:0.0301854111):0.3648100068,(7:0.0520885183,8:0.0288011292):0.3388147051):0.1851489304)
(1:0.0924726508,2:0.0892835915,(7:0.0216113120,8:0.0255148155):0.2396876688)
(1:0.0690123129,2:0.0791154888,(((3:0.0334711357,4:0.0143057383):0.2416800559,8:0.2406403223):0.0883625454,7:0.1843431563):0.0865560820)
(1:0.0799151417,2:0.2000509191,(3:0.0299650395,4:0.0259000059):0.4028881697)
(1:0.1021139711,2:0.1242810798,(3:0.0762404313,4:0.0384710669):0.1643982564)
(1:0.1090523691,2:0.3261323721,(5:0.0197520521,6:0.0424767447):0.4836290309)
(1:0.2794589074,2:0.2122012722,(5:0.0360474412,6:0.0621537090):0.7425486784)
(1:0.1080631421,2:0.1119919256,(3:0.0527066465,4:0.3418875770):0.2118229697)
(1:0.1518485579,2:0.0529635353,(3:0.0196742556,4:0.0200944333):0.2261116299)
(1:0.0948658817,2:0.1841835221,(5:0.0292242391,6:0.0261981218):0.4741545370)
(1:0.0899561370,2:0.1098660427,(3:0.0164157989,4:0.0162605751):0.2219547025)
(1:0.1860203510,2:0.2070832872,(4:0.4631784787,7:0.3320104227):0.1802487297)
(1:0.1589221553,2:0.1316787359,(3:0.0256607122,4:0.0238177703):0.3744472447)
(1:0.0654794691,2:0.0750182038,(3:0.0127486268,4:0.0545053690):0.2168456859)
(1:0.1527963560,2:0.0525886442,((3:0.0248437604,4:0.0120282632):0.1134472712,(7:0.0212869124,8:0.0187298346):0.1404348913):0.1114695113)
(1:0.1834558224,2:0.2064901269,(3:0.0088421048,4:0.0429364625):0.2111811393)
(1:0.1076860290,2:0.1151821845,(3:0.0293144677,4:0.0234817963):0.2440152992)
(1:0.1249538329,2:0.1107750191,(3:0.3415386493,(4:0.2871861712,7:0.3892621375):0.0608779787):0.0315188124)
(1:0.1181719460,2:0.1029620653,((4:0.0226745693,10:0.0278861875):0.2832270804,7:0.3944318991):0.0564836026)
(1:0.2168010545,2:0.1522135500,((4:0.0127856796,10:0.0740483461):0.4251460980,9:0.1362609876):0.2773068282)
(1:0.1385977920,2:0.0954883679,(4:0.0228421105,10:0.0648168642):0.3138856777)
(1:0.1527433507,2:0.1254519997,(4:0.4468225829,9:0.2214338492):0.0568121661)
(1:0.1170733016,2:0.1152150855,(3:0.0301005506,4:0.0201800472):0.2082717341)
(1:0.1150468521,2:0.0864519106,(4:0.0182122070,10:0.0208364217):0.2395224999)
(1:0.0758945907,2:0.0955340774,(4:0.0389550924,10:0.0390225591):0.4135499695)
(1:0.1742900535,2:0.0968122441,(5:0.0374106123,6:0.0368533002):0.2504063491)
(1:0.1473713446,2:0.1214083232,(3:0.4766766807,5:0.3362162962):0.1747108944)
(1:0.2746392339,3:0.4193797557,(5:0.0518762129,6:0.0452933286):0.4430010003)
(1:0.1521584382,2:0.1006824734,(5:0.0500236749,6:0.0272908960):0.4143916104)
(1:0.0926363844,(2:0.0968950970,4:0.2406661726):0.0316443618,3:0.2725649872)
(1:0.1465369929,3:0.2561486831,(5:0.0219478136,6:0.0158466304):0.2518645235)
(1:0.1125638582,2:0.1338570873,((3:0.0429024010,4:0.0372536836):0.2950288372,8:0.9728138035):0.4710017611)
(1:0.1185607586,2:0.2092915153,((3:0.0390220869,4:0.0208151007):0.2510568359,8:0.2195237209):0.1422710377)
(1:0.2333175512,2:0.2485934358,(((3:0.0318281280,4:0.0233291230):0.1637436244,8:0.4766763019):0.2201096075,(5:0.0880797144,6:0.0078142134):0.5967625449):0.3141522995)
(1:0.1672827458,2:0.1723625401,((3:0.0643113179,4:0.0135242377):0.4268515994,5:0.4947200240):0.1368868338)
(1:0.0683014711,2:0.1257054323,(((3:0.0540097582,4:0.0545250831):0.2063217008,8:0.3185878805):0.0458745323,6:0.3543147889):0.0816031584)
(1:0.0989741188,2:0.1167446115,(5:0.0590827300,6:0.0218168392):0.2099222873)
(1:0.1864130403,2:0.1369481123,(4:0.3540560793,8:0.3733687913):0.0400270720)
(1:0.0859770628,2:0.0478025759,((3:0.0317039693,4:0.0018698124):0.1320884540,(5:0.0397984256,6:0.0094611554):0.1256771380):0.0861129965)
(1:0.0609678950,2:0.0906184543,(3:0.0161301171,4:0.0658082028):0.1812146691)
(1:0.1140830806,2:0.0693854543,(3:0.1318227590,4:0.0578922061):0.3122449445)
(1:0.0886606077,2:0.1422651528,(3:0.0855437832,4:0.1477427398):0.2129685683)
(1:0.3831709816,2:0.2273332452,(3:0.0595655684,4:0.0283652120):0.7272901755)
(1:0.2201962965,2:0.1938291724,((3:0.0422524686,4:0.0372255293):0.2109151647,(5:0.0222190108,6:0.0559009942):0.4444351446):0.2543292693)
(1:0.2337111509,(3:0.0386787879,4:0.0340760343):0.5152987871,9:0.4078988716)
(1:0.0943285422,2:0.2955122297,((5:0.0291460089,6:0.0220228894):0.3019744121,9:0.3998934140):0.1260333642)
(1:0.2937292693,2:0.0234338857,(3:0.0413578547,4:0.0242701574):0.3384174987)
(1:0.5687193123,2:0.5250143375,((3:0.0233736598,4:0.0419693743):0.1586586084,(5:0.0486125086,6:0.0171599807):0.4087769697):0.3586427722)
(1:0.2258101751,4:0.4274192525,(7:0.0115207309,9:0.0363258264):0.3019678285)
(1:0.1891263465,2:0.1903291299,((7:0.0275085850,9:0.0201803057):0.1759623443,8:0.3073365991):0.2795941356)
(1:0.1074056201,2:0.1694499057,(3:0.0359903451,4:0.0233167488):0.4410504946)
(1:0.2542282017,2:0.2412073547,(3:0.0831915009,4:0.0000022119):0.4539724558)
(1:0.1284346247,2:0.1496922651,(5:0.0375007801,6:0.0123105151):0.3381939273)
(1:0.0932191990,(2:0.1153112258,((3:0.0562762870,4:0.0609867473):0.1313408633,6:0.3009040174):0.1175846496):0.0219887546,7:0.3194528359)
(1:0.1059582272,2:0.1392305206,(9:0.0433234110,10:0.0240526198):0.4265141521)
(1:0.1672561150,2:0.1921090448,((3:0.0379714443,4:0.0536585312):0.3676428172,7:0.3491930446):0.1197899892)
(1:0.1003873142,2:0.1030241531,(5:0.0080358817,6:0.0227399124):0.2255520420)
(1:0.1157149071,2:0.1306274556,(9:0.0210975605,10:0.0278684685):0.2792634032)
(1:0.2578189647,2:0.3331446682,(3:0.0320430965,4:0.0295857482):0.5394919349)
(1:0.1957356726,2:0.1390908681,(3:0.0000026577,4:0.0674306486):0.6108562236)
(1:0.3140721969,2:0.1393382597,(3:0.0300591751,4:0.0425771347):0.5986773980)
(1:0.1299953932,2:0.0666806238,(3:0.0226518104,4:0.0090867226):0.2179292512)
(1:0.1070074654,2:0.0770460697,(3:0.0000020014,4:0.1081574414):0.2758345777)
(1:0.3566378847,2:0.0146637119,(7:0.0309007816,8:0.0167442796):0.2368855648)
(1:0.1385234334,2:0.1965241156,(7:0.0337641910,8:0.0302440196):0.5345590972)
(1:0.2807624805,((3:0.0422111244,4:0.0276533701):0.4942421508,6:0.7966387899):0.2682352109,10:0.3175858831)
(1:0.2768476255,(3:0.0161027108,4:0.0657063009):0.7401888815,10:0.2751772686)
(1:0.0772478005,2:0.1068951436,(3:0.0234070790,4:0.0221790572):0.2520838799)
(1:0.1143972327,2:0.1167894043,((3:0.0251390170,4:0.0234049340):0.1513558168,9:0.2816197145):0.0757243303)
(1:0.1715620434,2:0.1804889228,((3:0.0464551455,4:0.0118633134):0.4460805498,9:0.4057075059):0.0959527160)
(1:0.2817653701,2:0.1806590799,((5:0.0658301809,6:0.0000022745):0.5599747575,(7:0.0364812054,8:0.0367692968):0.3557032271):0.2720706530)
(1:0.2402900444,2:0.2795420588,((7:0.0437251650,8:0.0889119791):0.2587186183,10:0.3011622659):0.3740185575)
(1:0.2818953763,2:0.2238952826,((3:0.4463114910,6:0.3624567390):0.2265953920,8:0.4166128788):0.2301213930)
(1:0.1760026893,2:0.1085857087,(3:0.3148003303,8:0.2783449050):0.1136443189)
(1:0.1201360800,2:0.2662395741,((3:0.0448398356,4:0.0099318359):0.3587475226,((7:0.0443558730,8:0.0152962329):0.2590645574,10:0.3231125120):0.1388316343):0.2236032243)
(1:0.3501423656,(3:0.0301675341,4:0.0298045693):0.3003882245,(9:0.0423635541,10:0.0257152616):0.7234669744)
(1:0.1197098200,(4:0.2590357717,7:0.2870645100):0.0264240026,5:0.3107282576)
(1:0.1334253626,2:0.1820972610,((3:0.2689579893,5:0.3934009336):0.0468041499,8:0.6200703958):0.1686280582)
(1:0.1593529797,2:0.1286489004,(3:0.0355320402,4:0.0563602313):0.5127160355)
(1:0.0906624070,2:0.2915468024,(9:0.0289687875,10:0.0396839321):0.6475100269)
(1:0.1861225676,(7:0.0731715008,8:0.0004185907):0.1446289472,(9:0.2407390011,10:0.0159086880):0.1719858183)
(1:0.0546602785,2:0.2698960224,((3:0.0132056110,4:0.0091033799):0.1739688982,((7:0.0374003490,8:0.0289478642):0.1209661091,(9:0.1293406149,10:0.0024363810):0.0959038443):0.0887042102):0.0573544340)
(1:0.1381422908,2:0.2262493445,(5:0.3441371146,(9:0.0939332877,10:0.0454925529):0.2069991802):0.1023124825)
(1:0.1084455737,(2:0.1267326725,(7:0.0328391571,8:0.0331212347):0.2997560537):0.1549403443,(3:0.0210792536,4:0.0294804121):0.1988136589)
(1:0.2691454988,2:0.2235527963,(4:0.3001192027,(7:0.0297549445,8:0.0377648044):0.6497295331):0.2580876391)
(1:0.1454789179,2:0.1493220573,(3:0.0580457680,4:0.0139568157):0.4985213999)
(1:0.1855609941,2:0.1412793948,(9:0.0227200682,10:0.0260060148):0.2666300167)
(1:0.2400926564,2:0.2796567438,(3:0.0233529432,4:0.0282636434):0.5086252272)
(1:0.2179405437,2:0.1851345433,((7:0.0274609988,8:0.0361686275):0.2105509582,(9:0.0382876177,10:0.0268819404):0.2876423146):0.1301814980)
(1:0.2017402677,2:0.1724965194,(5:0.3092403063,(7:0.1567812795,8:0.3959023063):0.1295173963):0.1322770247)
(1:0.5983201989,(2:0.3060179591,(8:0.3215358118,9:0.2826513367):0.1363051697):0.1350837040,7:0.4109786487)
(1:0.1088489565,2:0.2057130998,((7:0.0351063294,8:0.0346571314):0.2984782786,(9:0.0328259839,10:0.0297690975):0.2423439285):0.1654280788)
(1:0.4007089528,(7:0.0518173566,8:0.0179295826):0.2772874820,(9:0.0366444394,10:0.0179508703):0.1731587194)
(1:0.1530823972,2:0.1131537129,(8:0.4559304144,(9:0.0157483597,10:0.0517474121):0.1354658277):0.2027888148)
(1:0.1352206271,2:0.2151408551,((7:0.0314651761,8:0.0142772004):0.1970576279,(9:0.0300919387,10:0.0355868314):0.1777748925):0.2571777457)
(1:0.5155290365,(2:0.2134184980,(7:0.0290753545,8:0.0445857726):0.4420329394):0.0646029051,3:0.7009791286)
(1:0.2018678468,2:0.2828175267,((7:0.0471443289,8:0.0130549439):0.2971344708,9:0.2380646297):0.2521477035)
(1:0.1043503248,2:0.2057402410,(3:0.0647673162,4:0.0177168190):0.2851248538)
(1:0.1593081460,2:0.6277159385,(9:0.0197090554,10:0.0378085056):0.5013577945)
(1:0.2518490296,2:0.1954771598,(4:0.6111680638,9:0.4163322213):0.1975155621)
(1:0.4034101910,2:0.1009473135,(7:0.3644952751,9:0.2812088356):0.2484671212)
(1:0.1982874096,2:0.1614619860,(7:0.0430968138,8:0.0422078472):0.3161651323)
(1:0.4390133944,3:0.6246168953,(8:0.0112027733,9:0.0417800114):0.2972925996)
(1:0.2511424780,4:0.1890964395,(5:0.0176648307,6:0.0196578720):0.1381174375)
(1:0.0864763342,2:0.1713880192,((3:0.0235518064,4:0.0216265069):0.2140443508,(7:0.0335628792,8:0.0054414715):0.3104916625):0.1713037891)
(1:0.1529515183,2:0.1345472059,((4:0.3472073606,6:0.2740901779):0.0807351439,8:0.3746810168):0.0932683546)
(1:0.1080636515,2:0.2241706165,(7:0.0180820940,8:0.0287152044):0.2390085636)
(1:0.1717418106,(5:0.0353713225,6:0.0417221443):0.6505048061,(7:0.0311269123,8:0.0459808405):0.5571569782)
(1:0.1278942048,2:0.1080537141,(4:0.2300762158,5:0.2864685062):0.0518133131)
(1:0.2488130573,3:0.2073753658,(5:0.0372663955,6:0.0102114374):0.0983291041)
(1:0.1269903807,2:0.1126035516,(((3:0.0129648782,4:0.0828550162):0.1605694136,7:1.9116598974):0.1064633100,(5:0.0216749172,6:0.0256493493):0.2388177260):0.2814072474)
(1:0.0990104919,2:0.0911760543,(5:0.0526478819,6:0.0078845983):0.2175087481)
(1:0.3300813480,4:0.3712390137,(8:0.1580130680,9:0.2000695890):0.0987224791)
(1:0.4501146019,(3:0.0407555206,4:0.0080018463):0.5691876967,(7:0.0454899416,8:0.0214417600):0.4655578260)
(1:0.0574200322,2:0.2806201732,((4:0.0190802181,10:0.0001326698):0.2746305454,6:0.1995183177):0.1189115926)
(1:0.1249467547,2:0.1012367457,(3:0.2445509453,6:0.2650938382):0.0513149088)
(1:0.1320766514,2:0.1149542459,(4:0.3118070326,10:0.0206036962):0.3222317355)
(1:0.4552147278,(3:0.0419842692,9:0.0321016017):0.2241814503,10:0.2276748634)
(1:0.6638897255,(3:0.0549124998,9:0.0604307951):0.2354781937,10:0.6221546148)
(1:0.1417647750,2:0.2052565730,(3:0.0583728555,9:0.0266492693):0.4732552355)
(1:0.2011968936,(4:0.0169556260,10:0.0129718504):0.1134671513,5:0.2143427832)
(1:0.0753165646,2:0.0552835175,(4:0.0269656672,10:0.0391583867):0.1727649160)
(1:0.0981234824,2:0.0953200831,(3:0.4863116237,5:0.2337345193):0.0963982591)
(1:0.4068005620,7:0.7067877982,(9:0.0468298228,10:0.0152686199):0.3436057807)
(1:0.3017007596,7:0.3583839837,(9:0.0225692399,10:0.0297351133):0.3384682422)
(1:0.1557699650,2:0.1947225168,(4:1.0666974944,6:0.2170697688):0.1644712176)
(1:0.1897007328,2:0.1878506933,((4:0.1944773076,6:0.2410884355):0.0989726715,8:0.3295244951):0.1397066026)
(1:0.2187057132,(3:0.1282325545,4:0.0211762083):0.4459010260,8:0.5005928962)
(1:0.1284466292,2:0.1112601880,(3:0.2381662879,8:0.4929182555):0.1409667077)
(1:0.1262552906,2:0.1700351926,((6:0.0546943417,8:0.0221822529):0.3347210859,10:0.3864692938):0.1141053677)
(1:0.1073764676,2:0.1214853728,((3:0.3465082642,(9:0.0450179579,10:0.0156199210):0.2975233065):0.2380251919,8:0.5027486126):0.1424445508)
(1:0.1228045126,2:0.1418690747,(6:0.3895728554,8:0.2315620688):0.1736124929)
(1:0.1434538360,2:0.1687657208,(6:0.0161691566,8:0.0846820562):0.5544401358)
(1:0.0641543315,2:0.1803275684,(9:0.7460341163,10:0.1884100811):0.1206322440)
(1:0.2022902750,2:0.1647520352,(5:0.0310384714,6:0.0378245409):0.6252617336)
(1:0.1702776211,2:0.1347916109,(5:0.0371845585,6:0.0202559912):0.3425529832)
(1:0.1875813024,2:0.1851806302,((5:0.0618058605,6:0.0254221247):0.5386220003,10:0.5479336263):0.1985898578)
(1:0.1811578802,2:0.1671104797,(5:0.5331011910,10:0.5144368305):0.1153842684)
(1:0.1466841266,2:0.2756362583,((3:0.2665078636,5:0.2432985863):0.1431873617,10:0.4325181010):0.1538508567)
(1:0.1393498859,2:0.1044786983,(4:0.2079935166,(5:0.0266180683,6:0.0219548309):0.1702486908):0.1509053280)
(1:0.3924027267,(5:0.0411172352,6:0.0452767737):0.2749900678,10:0.4094943632)
(1:0.1591504820,2:0.1493438929,((3:0.0308401887,4:0.0432240719):0.2707305519,8:0.4535933312):0.0387709471)
(1:0.1357688093,2:0.1461360270,(5:0.0316726000,6:0.0387965241):0.4123982349)
(1:0.1725217325,2:0.1439807198,(3:0.0560624891,4:0.0000026486):0.6312825983)
(1:0.1098455708,2:0.1974920407,(4:0.4038698611,5:0.1933179331):0.2465134392)
(1:0.2964602096,(2:0.1168876369,5:0.4603218285):0.0473407985,(4:0.1571252968,(7:0.0374639257,8:0.0263688583):0.3084798005):0.1933320313)
(1:0.4024119352,(4:0.5450775259,(7:0.0092216283,8:0.0409278818):0.3835798984):0.1850131203,5:0.3982802168)
(1:0.3327501531,(3:0.3198410811,(5:0.0472124697,6:0.0271437635):0.2010635479):0.1475493697,7:0.5775099936)
(1:0.0935717919,2:0.1647680487,(3:0.2761093729,(7:0.1316589986,8:0.0060763029):0.2762746598):0.0847438709)
(1:0.0622479513,2:0.0661216370,(5:0.0433633144,6:0.0240955282):0.1464821549)
(1:0.1607173741,2:0.1001498367,((5:0.0271975103,6:0.0218154491):0.2776430844,(7:0.0247222215,8:0.0323648722):0.1464506221):0.0665133894)
(1:0.2279447294,5:0.4802171397,(7:0.0345262566,8:0.0395965617):0.3467150483)
(1:0.0852917159,2:0.1444383297,(5:0.0395401532,6:0.0331799722):0.3898430777)
(1:0.0759435612,2:0.0742601085,(3:0.0526624040,4:0.0138682641):0.2254130583)
(1:0.2374799564,(3:0.3889891377,(5:0.0333548625,6:0.0430599933):0.2714617860):0.2072978267,4:0.4333377399)
(1:0.1189711986,(4:0.1425044350,8:0.1509576520):0.1367253955,6:0.0719855137)
(1:0.2330399344,2:0.0757192438,(((3:0.0293903760,4:0.0346487098):0.2859742082,(5:0.0505147147,6:0.0455713845):0.2929745937):0.1921409891,(7:0.0211210624,8:0.0572158287):0.5995225287):0.0708210585)
(1:0.0862048221,2:0.1450101165,(6:0.4206155702,(7:0.0356108469,8:0.0627797739):0.2857872304):0.0718179566)
(1:0.1241605529,2:0.0962763460,(7:0.0574495168,8:0.0257007052):0.2389961623)
(1:0.2589830166,2:0.1078487961,((4:0.3606411607,7:0.4793647547):0.0879661684,(5:0.0371993164,6:0.0303618210):0.2982824503):0.1397572658)
(1:0.0794086563,2:0.0831132755,(7:0.0193463339,8:0.0345215386):0.1777194553)
(1:0.1752883706,2:0.1748581846,(3:0.0275714769,4:0.0739062116):0.3998530677)
(1:0.1360115283,2:0.1138245263,((5:0.0322450333,6:0.0227263650):0.2896984211,8:0.2795258741):0.0954192730)
(1:0.1782563791,2:0.1485521270,((3:0.0138912150,4:0.0465310047):0.4504147281,(7:0.0296881442,8:0.1676066194):0.4400795463):0.0809760394)
(1:0.1033816960,2:0.1773562634,((3:0.0187541324,4:0.0507991754):0.2662123147,(5:0.0422428681,6:0.0625759198):0.3150040747):0.1438710187)
(1:0.0798564785,2:0.1907479430,(5:0.0361521453,6:0.0192235760):0.4733872985)
(1:0.1352202211,2:0.2851163851,(7:0.0360369077,8:0.0389591106):0.4866055378)
(1:0.1239787569,2:0.1494917068,((5:0.0445203398,6:0.0438615262):0.3884288525,(7:0.0319689376,8:0.0347775199):0.2949724420):0.1460121053)
(1:0.1182515632,2:0.0921152198,(5:0.0237899047,6:0.0319825881):0.2150601624)
(1:0.2231399315,2:0.2147096904,((5:0.0278029451,6:0.0405159513):0.5243525109,7:1.5029910889):0.1067537543)
(1:0.1533011938,2:0.2538513912,(7:0.0227937981,8:0.0359298622):0.3139642270)
(1:0.0764646928,2:0.1168883145,(5:0.0301487318,6:0.0526205302):0.2306334915)
(1:0.0729427367,2:0.0908454518,(7:0.0232034383,8:0.0433122890):0.2472852880)
(1:0.0882850716,2:0.1961183841,(4:0.0199051873,10:0.0254639496):0.3613853379)
(1:0.2275997618,2:0.0987378043,(6:0.3460144537,8:0.6048855557):0.2751251441)
(1:0.1302052121,2:0.1020324015,(4:0.2808534412,10:0.2581638231):0.1209773356)
(1:0.3113713338,2:0.1574779899,((5:0.0734326609,6:0.0122963642):0.5266750070,8:0.7320209225):0.3150121363)
(1:0.0873523511,2:0.2132793881,(((4:0.0334206439,10:0.0424718784):0.2725562912,(7:0.0328763184,8:0.0546880554):0.3251603203):0.1921205856,(5:0.0510356650,6:0.0252711372):0.3186165906):0.1000815956)
(1:0.1153424964,2:0.1216182198,((5:0.0360966116,6:0.0373464439):0.2046676608,(7:0.0206787194,8:0.0315366936):0.2806441324):0.0813574961)
(1:0.1644601409,2:0.1757531632,((4:0.0197663423,10:0.1040149613):0.3810977763,(5:0.0450646207,6:0.0166793749):0.2783705195):0.1011446030)
(1:0.1012120954,2:0.1676058861,((4:0.0293440664,10:0.0557041351):0.3682173290,(5:0.0383041181,6:0.0331514446):0.2738473182):0.0518627818)
(1:0.0773983054,2:0.1556020826,(5:0.0514902939,6:0.0393298847):0.2671788655)
(1:0.1587540633,(7:0.1017540421,8:0.0545184552):0.0585949566,10:0.1528681213)
(1:0.1068539426,2:0.1947571219,(7:0.0236642731,8:0.0244999230):0.1341625951)
(1:0.1868807815,2:0.0927547272,((3:0.0532260882,4:0.0356681626):0.3528662387,(5:0.0118052087,6:0.0306198850):0.2685828193):0.2610736285)
(1:0.1584874434,2:0.2298108231,((3:0.0296500585,4:0.0484272743):0.3429422495,5:0.5834024229):0.1879791778)
(1:0.2417445619,2:0.2725955125,(5:0.0842331995,6:0.0776238663):0.6220704537)
(1:0.2908188796,(3:0.2856276025,(5:0.0315605094,6:0.0140301923):0.2095530331):0.0658192940,(7:0.0326692274,8:0.0154230247):0.3614074618)
(1:0.2282070797,2:0.1537417621,(7:0.0318574165,8:0.0352895856):0.4495004852)
(1:0.1930244520,2:0.1780972617,(((4:0.0291539971,10:0.0216872001):0.3037802761,6:0.3317276819):0.0962820605,7:0.8247153008):0.0947845615)
(1:0.2782562103,2:0.1033529244,(7:0.0430587427,8:0.0210199410):0.4297984312)
(1:0.1879403414,2:0.1077219059,(3:0.0320555536,4:0.0261229362):0.3018487154)
(1:0.1280800984,6:0.3915320868,(7:0.0578093349,8:0.0250172544):0.2784267144)
(1:0.1310849077,2:0.2310737174,(4:0.0360966753,10:0.0415120151):0.3115125716)
(1:0.1094558290,2:0.1236952629,(4:0.0305982565,10:0.0280178341):0.2175010889)
(1:0.1381884663,2:0.0985158077,(3:0.2685194224,(4:0.0073278750,10:0.0417299694):0.1753578063):0.1213215292)
(1:0.1238505874,2:0.1159172886,((3:0.2401962220,5:0.3350291034):0.1198251558,(7:0.0516284514,8:0.0156824932):0.4398039726):0.1499653187)
(1:0.5064004086,(3:0.6147561794,5:0.4651461726):0.2657489835,(7:0.0131800408,8:0.0708976383):0.5154601194)
(1:0.5623177691,(2:0.4123207195,((3:0.2414507283,4:0.3024016777):0.1741297168,(7:0.0586522385,8:0.0333652190):0.2443845644):0.0594586680):0.5071591549,(5:0.0564559181,6:0.0648907285):0.1922479376)
(1:0.1693021347,2:0.1194197014,((3:0.1298385002,4:0.8375011606):0.2937869245,6:0.4603175749):0.1632428872)
(1:0.2352347178,2:0.1937435584,((3:0.0609695072,4:0.0000021042):0.3180204372,(5:0.0336740029,6:0.0000022423):0.0993809542):0.4294854445)
(1:0.2113308298,2:0.1342715515,(3:0.0847342830,4:0.0311680086):0.4139865912)
(1:0.3054246874,(3:0.0173392258,4:0.0425708102):0.7244397191,7:0.3245503979)
(1:0.3098831309,2:0.3161242870,((3:0.0142256793,4:0.0511999698):0.3844982805,(5:0.0215746718,6:0.0590225895):0.3375949085):0.2402453949)
(1:0.1141424664,2:0.1432913105,((3:0.0334611149,4:0.0420772525):0.2444469053,(7:0.0192684246,8:0.0473751960):0.2530730204):0.1878402726)
(1:0.1824739073,2:0.1854418559,(5:0.0000021426,6:0.0534129304):0.6058784931)
(1:0.0602464609,2:0.0844718155,(4:0.1354958714,8:0.1461002238):0.0718165837)
(1:0.2480175542,(5:0.0566725774,6:0.0279886938):0.4051331961,(7:0.0341442816,8:0.0476362939):0.3884071497)
(1:0.0952602365,2:0.0975687039,(5:0.0313815891,6:0.0288632512):0.4107076562)
(1:0.1435464830,2:0.1218594237,(5:0.0250420610,6:0.0228702536):0.4121814195)
(1:0.1224659625,2:0.0803448964,(5:0.3185132418,(7:0.0388554590,8:0.0262857803):0.1763079620):0.0460145572)
(1:0.1189052945,2:0.1097479219,((3:0.0184268690,4:0.1025257079):0.2606021526,(7:0.2174517211,8:0.0269250211):0.2384658815):0.0767781202)
(1:0.1402650040,2:0.1021912079,((3:0.0146745713,4:0.0197076431):0.1468715713,7:0.2489687624):0.0560308665)
(1:0.0725426287,2:0.1000085550,(7:0.0374411295,8:0.0257928636):0.2540799031)
(1:0.1508206530,2:0.2411189423,((3:0.0580844354,4:0.0079540122):0.5500497976,7:0.5615471690):0.1888172386)
(1:0.1278419192,2:0.1152559566,(5:0.0563934006,6:0.0399061276):0.4527582327)
(1:0.2359795192,2:0.1075904009,(3:0.0226285475,4:0.0403604288):0.4726715705)
(1:0.1194472662,2:0.2614848829,(3:0.0220722681,4:0.0200850164):0.2704888280)
(1:0.0693715768,2:0.0889158313,(3:0.2120550611,(5:0.0346059922,6:0.0000020441):0.1351760097):0.0987271805)
(1:0.1156827793,2:0.0778202816,(5:0.0183955952,6:0.0222346794):0.2414326178)
(1:0.0687872128,(2:0.1691394356,(3:0.0290914744,4:0.0267003100):0.3275346380):0.1842370318,7:0.8480023894)
(1:0.2322845894,2:0.1388569779,(3:0.0568081614,4:0.0273678317):0.4590274040)
(1:0.0996906176,2:0.1347136621,(7:0.2390156541,8:0.6524143036):0.0468244087)
(1:0.0911376566,2:0.0730113361,(7:0.0212476359,8:0.0417448725):0.2210515014)
(1:0.1367043636,2:0.1664281731,(4:0.5537665038,(6:0.0428500319,8:0.0193044148):0.3420379830):0.1236831649)
(1:0.1477653205,2:0.1283629851,(4:0.5886977187,8:0.2264661779):0.1244693969)
(1:0.1650040628,2:0.2231742632,(4:0.3943537625,8:0.3704615605):0.2496415997)
(1:0.2183185506,2:0.2678721640,(4:0.3245879375,8:0.2629136729):0.3146456340)
(1:0.1742485722,2:0.2100195710,(4:0.2828808330,7:0.8124385649):0.1514412354)
(1:0.2320191686,2:0.2278187814,(4:0.3235337206,7:0.3703743450):0.1422874867)
(1:0.1588981218,2:0.1686772163,(6:0.0539855992,8:0.0420009930):0.4095900109)
(1:0.2299486282,2:0.1164191436,((4:0.3393491986,7:0.3162383625):0.1807619123,(6:0.0271517728,8:0.0563604552):0.4636450150):0.1193077574)
(1:0.0748856977,2:0.1245968908,(6:0.0254741776,8:0.0196240227):0.3208851320)
(1:0.0824503016,2:0.1132138287,((6:0.0199250041,8:0.0136643277):0.0865807199,7:0.3556719510):0.0914868794)
(1:0.1365313949,2:0.0742490365,(3:0.0196066837,7:0.0330736968):0.2479244716)
(1:0.1434959403,2:0.0913762426,((3:0.0138940253,7:0.0226191594):0.1726886432,5:0.4098038471):0.0453855813)
(1:0.2227725738,(2:0.1374385897,8:0.5834583841):0.0248309570,5:0.3668008157)
(1:0.1580516788,(2:1.0149063938,(5:0.0268682229,6:0.0292373641):0.2247766307):0.0775894466,8:0.3346109968)
(1:0.1170267684,(2:0.0866170981,(3:0.0417678827,7:0.0075990011):0.3921444377):0.0702987676,6:0.4301812506)
(1:0.0733847617,2:0.1409244890,(5:0.3917638827,(7:0.2131472648,8:0.1699885539):0.0777075787):0.0327999254)
(1:0.1232220190,2:0.0709891260,(3:0.0243204737,4:0.3764341435):0.2165126369)
(1:0.4144492769,2:0.1889440114,(3:0.0437780144,7:0.0418338642):0.6226364739)
(1:0.1287304135,2:0.1348272750,(4:0.4831681779,(7:0.0267532540,8:0.0362351828):0.3812165649):0.0811304525)
(1:0.1834438821,2:0.1112487085,((3:0.0299917359,4:0.0343935211):0.2686245003,(5:0.0232767877,6:0.0293109624):0.2126939168):0.0805734302)
(1:0.1239958015,2:0.0959315194,(5:0.2966287229,(7:0.0449275473,8:0.0149702870):0.2709763976):0.0811355262)
(1:0.2797229197,(5:0.0359985879,6:0.0171096025):0.4222456302,(7:0.0266934247,8:0.0214879384):0.3498193316)
(1:0.2226160113,(6:0.0328998960,7:0.0185540483):0.2072670005,9:0.2549408476)
(1:0.2226317847,2:0.1925919485,(6:0.4802554957,7:0.3753062495):0.2062459070)
(1:0.1211338722,2:0.1158078502,(5:0.0226312791,6:0.0220812853):0.2556476408)
(1:0.1880426432,2:0.0931510561,(6:0.0346093883,7:0.0321449536):0.4008254276)
(1:0.1115004606,2:0.1128796489,(5:0.5476762442,((6:0.0328233277,7:0.0382195455):0.1704448350,9:0.0810570618):0.2111193901):0.1317809675)
(1:0.2677424781,2:0.1491524124,(4:0.5901293762,(6:0.0403122951,7:0.0589084914):0.3750988814):0.1711669054)
(1:0.2396961861,2:0.1049213678,(4:0.5000458857,(7:0.3347235400,9:0.3146569190):0.1634449714):0.1598868052)
(1:0.2465246718,2:0.2259973677,((5:0.0091722815,6:0.0555447434):0.3858655729,9:0.3069322086):0.2060795622)
(1:0.0870177590,2:0.1939022208,(4:0.1909825122,(5:0.0317328826,6:0.0266050224):0.1274126254):0.1428555659)
(1:0.4262904110,4:0.4467536300,(6:0.0319109270,7:0.0171792662):0.5743787161)
(1:0.1612099480,2:0.0948524101,((4:0.4674297512,6:0.1754188129):0.1286544787,9:0.2802951669):0.0531693311)
(1:0.2162167339,2:0.1256324315,((4:0.3029187470,6:0.2863999143):0.1247773715,9:0.2423378923):0.1461249025)
(1:0.0988789090,2:0.2087858216,(5:0.0992835418,6:0.0223238459):0.2201213393)
(1:0.0969832956,2:0.0883927716,(5:0.1001511097,6:0.0000022544):0.1276878402)
(1:0.1091630194,2:0.1873916012,(5:0.0137016056,6:0.0352702862):0.4362556636)
(1:0.0693209503,2:0.1706947619,((3:0.0167672182,4:0.0275111255):0.1551560042,6:0.3377348510):0.0533090441)
(1:0.1896380479,2:0.1456377383,((3:0.0643833615,4:0.0356409826):0.2674620983,(5:0.0362228368,6:0.0468480388):0.3571398009):0.2260887554)
(1:0.1590034864,2:0.3714194165,(5:0.0010467714,6:0.4343145189):0.2569584462)
(1:0.3011465010,2:0.2234579068,(3:0.4044857138,(5:0.2906735520,6:0.2357780862):0.0644612147):0.2878547997)
(1:0.1703020441,2:0.1548435150,(3:0.0253015503,4:0.0309513917):0.4234865146)
(1:0.3008398774,2:0.2877152790,(3:0.0175681404,4:0.0350425452):0.7700774652)
(1:0.1075588431,2:0.1635569500,(3:0.0332983618,4:0.0268035941):0.6152540075)
(1:0.1536925627,2:0.1220744465,(3:0.0253041796,4:0.0279014768):0.3902546285)
(1:0.1461573218,2:0.0708135199,(5:0.0348473983,6:0.0192015620):0.1469369192)
(1:0.3951689247,(5:0.0226607750,6:0.0303703298):0.1632580496,7:0.5341542372)
(1:0.3203303402,5:0.3540570181,(6:0.0712174581,7:0.0362799640):0.4492448798)
(1:0.2327438504,5:0.2085451945,(8:0.0266052091,9:0.0086636271):0.2007928105)
(1:0.2730306325,(3:0.0169406024,4:0.0282952811):0.2374079737,5:0.2503119658)
(1:0.1686563122,2:0.1502550723,(5:0.5891436360,(8:0.0409458427,9:0.0292236470):0.3189793304):0.1346398257)
(1:0.1846232627,2:0.1793798890,(4:0.7325818826,((6:0.0227098029,7:0.0470212625):0.2876531459,8:0.4973998729):0.2052886232):0.0716777909)
(1:0.1484227958,2:0.0983795618,(3:0.0231560641,4:0.0491076057):0.4497431864)
(1:0.0816608560,2:0.0883455732,(4:0.2128779856,(8:0.0272963251,9:0.0246961898):0.1126469462):0.1788376263)
(1:0.0798923858,2:0.0833847192,(8:0.0936301381,9:0.0120737809):0.1462962350)
(1:0.4083800474,(3:0.0465260581,4:0.0174910440):0.3217218743,7:0.3149510668)
(1:0.2792228844,3:0.3979887612,(8:0.0156378081,9:0.0500111212):0.3214014557)
(1:0.0987706587,2:0.0763226148,(8:0.0649287303,9:0.0251706641):0.3602332778)
(1:0.0892269549,2:0.0840807116,(6:0.0200658267,7:0.1443368538):0.2245451261)
(1:0.0639655012,2:0.1396304939,(6:0.0482308664,7:0.0472172014):0.2154423376)
(1:0.2153716785,4:0.2969225342,(8:0.0190300407,9:0.0273342347):0.2890452403)
(1:0.1188590070,(2:0.0985721408,(8:0.0411177144,9:0.0190508813):0.2804629581):0.0132208102,4:0.3228801266)
(1:0.2857833405,2:0.1410998908,(8:0.0457208628,9:0.0000026023):0.2816725143)
(1:0.2225239121,2:0.1972580009,(8:0.0748984539,9:0.0367051933):0.5710250369)
(1:0.0686861563,2:0.1478477317,(8:0.0277470057,9:0.0478210079):0.2507687573)
(1:0.1405105013,2:0.1778173219,(8:0.0561686060,9:0.0210947903):0.2132503336)
(1:0.1640040812,(3:0.3357193763,(7:0.0403730810,8:0.0433877885):0.2894587751):0.0903965831,6:0.3398851720)
(1:0.2506636743,2:0.3330209803,((3:0.0482739227,10:0.0394187491):0.2741890596,(7:0.0394399931,8:0.0456055441):0.2307159031):0.1965173643)
(1:0.1266466053,2:0.1263058492,(7:0.0309846768,8:0.0236481166):0.3227589525)
(1:0.2603432082,(3:0.0596733894,10:0.0584517104):0.3673688320,6:0.3649932572)
(1:0.1353397715,(3:0.1351688687,9:0.0150653372):0.0939173230,5:0.1751364939)
(1:0.2668886439,(3:0.0441569721,9:0.0223504516):0.0961623495,5:0.1586928158)
