# Supplementary material for: The Chloranthus sessilifolius genome provides insight into early diversification of angiosperms
Source: Nat Commun. 2021 Nov 26;12:6929. doi: 10.1038/s41467-021-26931-3 (PMC8626421; doi:10.1038/s41467-021-26931-3)
Supplement: Supplementary file 4 — Source Data [file 41467_2021_26931_MOESM4_ESM.zip › Fig. 2b and Supplementary Figure 18a/Liriodendron_Cinnamomum.nwk]

(1:0.7507984113,(2:0.1919040446,6:0.2488312136):0.0409195224,3:0.1348474867)
(1:0.4404799696,(2:0.2170024557,3:0.2187635731):0.0259409260,(5:0.1697582400,6:0.1031035246):0.0661513982)
(1:0.2033061900,(2:0.2481372165,3:0.0913291869):0.0458588470,5:0.1892540115)
(1:0.2881461127,2:0.0864038413,(5:0.0693358214,6:0.0729335865):0.0364031245)
(1:0.1862654228,2:0.5704204589,(5:0.2372478160,6:0.1317725835):0.0827485095)
(1:0.1042588860,2:0.9716140453,(3:0.2175904308,6:0.1736777051):0.0320768785)
(1:0.1084379141,(2:0.7208521473,3:0.0766547314):0.1016764409,5:0.1454694470)
(1:0.1682920380,(2:0.6101054695,3:0.1714540780):0.0660338868,(5:0.1167355102,6:0.0996663892):0.0639356414)
(1:0.0796168759,2:0.1416932179,(5:0.1480305261,6:0.2649007147):0.0560140735)
(1:0.1519477842,(2:0.1000334119,3:0.1139966992):0.0167260986,6:0.1139418575)
(1:0.1455414125,(2:0.2449520145,3:0.1788416755):0.0362308799,6:0.2977425894)
(2:0.1318868690,3:0.1903043928,(5:0.0823655594,6:0.1825610294):0.0540851235)
(1:0.0956457138,(2:0.1334184740,3:0.1726574685):0.0230564089,5:0.1774829876)
(1:0.2007768629,2:0.2019820772,(5:0.1626124135,6:0.1097457206):0.0495353388)
(1:0.1626299704,(2:0.1556606920,3:0.2768856661):0.0274140223,(5:0.1282066687,6:0.1484221119):0.0679902202)
(1:0.1252600155,(2:0.0916999505,3:0.1346568952):0.0170922726,6:0.1711678749)
(1:0.0957654000,3:0.1525099616,(5:0.1335568597,6:0.0799334640):0.0604337080)
(1:0.1673732941,(2:0.1935322624,3:0.1707084983):0.0136390916,(5:0.0793257141,6:0.1414223990):0.0540196182)
(1:0.1155237994,2:0.1071419776,(3:0.1844625303,(5:0.0735009150,6:0.0725429872):0.0493104329):0.0134545811)
(1:0.0892354981,(2:0.1011126118,3:0.1648206538):0.0705681421,5:0.3951440785)
(1:0.1098798449,2:0.2168231331,(3:0.2510923404,6:0.2093661875):0.0262841295)
(1:0.1068751161,2:0.1618935799,(5:0.0937343448,6:0.0890512899):0.0690262969)
(1:0.0962367153,2:0.1345982718,(3:0.1076970936,6:0.1327687937):0.0223360450)
(1:0.2149236138,(2:0.1826226690,(5:0.1251692108,6:0.1078105258):0.0985927227):0.0196224333,3:0.3175150743)
(1:0.4059838310,2:0.1028192591,(3:0.2212837851,5:0.1963413748):0.0309416771)
(1:0.1523137602,2:0.1632649514,(3:0.2106404856,5:0.2021370626):0.0263253933)
(1:0.1130198731,(2:0.0915987955,6:0.1231653449):0.0240097179,4:0.1322817523)
(1:0.1802791769,((2:0.1057956052,4:0.1108124948):0.2929941032,3:0.2480047579):0.0112895812,6:0.1636551350)
(1:0.1633841440,(2:0.1712097451,4:0.1162241170):0.2491667277,3:0.1833465383)
(1:0.1311225616,((2:0.1032834438,4:0.2013603585):0.1593663458,6:0.1447155328):0.0112128845,3:0.1334427969)
(1:0.1279396262,(2:0.1283415716,6:0.3002481372):0.0336067736,4:0.2230432538)
(1:0.1208159432,2:0.1141715715,(4:0.1311058579,6:0.0877975868):0.0525806872)
(1:0.1696878095,2:0.1816955578,(3:0.1825085714,4:0.1477583255):0.0740748821)
(1:0.2321068679,2:0.1043769666,(3:0.1208372292,4:0.0660576097):0.0464650097)
(1:0.1143063369,(2:0.1379491025,6:0.1396676486):0.0202020195,3:0.1127528142)
(1:0.5369472539,2:0.1404265003,(3:0.0991270331,4:0.0857096150):0.0842211235)
(1:0.1574436482,((2:0.1523137289,6:0.1325493052):0.0683816707,3:0.0983225727):0.0271315589,4:0.0915751408)
(1:0.1421681841,2:0.1223564362,(3:0.1046592411,4:0.1115614969):0.0318494509)
(1:0.1621338730,(2:0.1703742338,(4:0.1204548369,6:0.1701116158):0.0701076561):0.0309013414,3:0.2585165503)
(1:0.2834896661,(3:0.3215790636,6:0.4274739916):0.0746841762,4:0.3193285905)
(1:0.3301828673,(2:0.8992392226,3:0.0851024938):0.0678310030,4:0.2072812817)
(1:0.2133337442,(3:0.2121066615,4:0.1704277242):0.1643204467,6:0.4838165159)
(1:0.0729709394,(2:0.1045025399,4:0.1599343262):0.0127709391,3:0.1097769548)
(1:0.1354845767,2:0.1292277746,(3:0.1248369859,4:0.1532347473):0.0785633433)
(1:0.0987873754,(2:0.1003918913,6:0.1966161326):0.0409063070,3:0.1611576269)
(1:0.3582179453,(3:0.1440503702,4:0.2215814630):0.1032072793,6:0.2281033037)
(1:0.1551058143,(2:0.1410690320,6:0.1822044227):0.0565441579,3:0.2545568304)
(2:0.1778811570,(3:0.1427264064,4:0.1696522566):0.1402631425,6:0.2025157622)
(1:0.1393346574,(2:0.2576344876,5:0.2433448404):0.0173764415,3:0.2142871529)
(1:0.1651826709,2:0.1910753469,(3:0.2254754973,5:0.2764664845):0.0129208660)
(1:0.1921126258,2:0.2175689084,(4:0.7775797812,5:0.1580918746):0.0518092033)
(1:0.0974001049,(2:0.1679671815,5:0.1130437936):0.0127295999,(3:0.0907283934,4:0.0941822049):0.0240230241)
(1:0.1312028495,(2:0.0627773112,5:0.4520207888):0.0278353697,3:0.1333597674)
(1:0.1755484810,(2:0.1359064168,5:0.1594775503):0.0611322777,3:0.2318067938)
(1:0.2029239697,(2:0.1836982237,5:0.2270493565):0.0319295324,(3:0.1344368673,4:0.0931191694):0.0579783714)
(1:0.1869691981,2:0.1712563309,(3:0.1349448334,4:0.1918203592):0.1062416888)
(1:0.0807426461,(2:0.1237855301,6:0.1476722345):0.0302718840,3:0.1687298585)
(1:0.3530378758,(3:0.1774645852,6:0.0552407439):0.0530648274,4:0.1277798593)
(1:0.6135592422,(2:0.1605156164,6:0.3251448725):0.0324945908,3:0.1385817876)
(1:0.2159497851,(2:0.1709963377,6:0.2122912227):0.0287055054,3:0.2936398969)
(1:0.0802363040,(2:0.1311619148,6:0.1462814371):0.0124897249,3:0.2161574257)
(1:0.1678309115,(2:0.1840913060,3:1.2607117847):0.0822118748,4:0.2966579797)
(1:0.1549500430,(2:0.0669483624,6:0.1726876434):0.4316793861,3:0.1771043303)
(1:0.9880866208,(2:0.1329456801,4:0.1245660270):0.0622052431,3:0.0785566786)
(1:0.1299801590,(2:0.2464868304,6:0.3878614574):0.0361088791,4:0.1931973966)
(1:0.1682098171,(2:0.2251986611,6:0.2316162665):0.0361921333,3:0.1565343001)
(1:0.1253416326,((2:0.1441073398,6:0.2747793476):0.0091341553,3:0.8968301340):0.0185512850,4:0.1832732092)
(1:0.0818405241,2:0.0898161563,((3:0.0919525437,4:0.0875916319):0.0482722157,6:0.2065760226):0.0108116809)
(1:0.1968113006,(2:0.1522129691,6:0.1700321918):0.0479102858,3:0.1713585822)
(1:0.1284281507,(2:0.1075333258,(4:0.1626414483,6:0.1036420288):0.0686693076):0.0209600383,3:0.2013925885)
(1:0.1112583798,2:0.1404052444,(3:0.0960919078,4:0.0959226059):0.0594749428)
(1:0.1333954345,(2:0.1191865623,3:0.1543175565):0.0184557488,4:0.1370604461)
(1:0.0626941566,2:0.1587880430,(3:0.0936378001,4:0.1416474249):0.0386089956)
(1:0.1607912031,(2:0.1167446671,6:0.1801857706):0.0731895755,4:0.3079449453)
(1:0.2682593718,(2:0.2332582051,6:0.3383025446):0.0387880505,3:0.2934125627)
(1:0.6410463466,2:0.1179643126,(4:0.2305723118,6:0.2240853849):0.1103141969)
(1:0.3858411475,2:0.0864613090,(3:0.0768089824,4:0.0638332147):0.0381667441)
(1:0.1128189511,2:0.2791002484,(3:0.1697421070,6:0.2476074931):0.0471491164)
(1:0.2274381549,(2:0.1426133796,5:0.2146440139):0.0344319498,3:0.2315724292)
(1:0.0691526117,(2:0.0816893862,6:0.0898428883):0.0080049595,4:0.0919850470)
(1:0.0816192149,(2:0.1767873230,(5:0.0827758811,6:0.1109244920):0.0417555075):0.0279749361,(3:0.0805366771,4:0.1049357898):0.0467128306)
(1:0.1120893411,(2:0.0765382683,5:0.1349569252):0.0395837511,3:0.1212930964)
(1:0.1209668698,(2:0.1699582369,6:0.1544071960):0.0340989295,3:0.1745645642)
(1:0.0757955107,(2:0.0802543979,(3:0.0688775418,4:0.0699698136):0.0429662283):0.0238321283,6:0.1466588712)
(1:0.1475775549,(2:0.1674609705,4:0.1582672938):0.0965522618,5:0.1368573510)
(1:0.1813740171,2:0.1221099326,(4:0.2186325753,5:0.1858425327):0.0659571826)
(1:0.1228047945,(2:0.1945518442,3:0.0442116371):0.4768974671,5:0.0994783727)
(2:0.3862563376,3:0.2457546290,(5:0.1430174354,6:0.1476093503):0.1288880428)
(2:0.1497097388,3:0.2216245709,(5:0.0804153805,6:0.1206865688):0.0499234474)
(2:0.1355745197,(3:0.0644545326,4:0.0874963061):0.0457859329,5:0.1831663069)
(1:0.1635834178,(2:0.1771837446,3:0.1538003553):0.0958982347,4:0.2427063174)
(1:0.1281709954,2:0.2623444547,(5:0.1185750295,6:0.0923892327):0.0532276880)
(1:0.1706903141,(2:0.1697274637,3:0.1744940871):0.0205657987,6:0.2402079422)
(1:0.2417079677,2:0.2707736419,(5:0.1036784994,6:0.2149400082):0.0461765720)
(1:0.1435787986,(2:0.1273893304,3:0.1854218104):0.0237975097,6:0.1974534913)
(1:0.0692381601,(2:0.1415632988,3:0.1082148016):0.0264418860,(5:0.1211381772,6:0.1150502970):0.1084573626)
(1:0.1547082867,2:0.1422852256,(5:0.1174884867,6:0.0926764066):0.0687668934)
(1:0.1505977700,2:0.1058254214,(3:0.1320912812,(5:0.0652930896,6:0.1103036716):0.0233346921):0.0238847677)
(1:0.1346445745,2:0.2495132507,(3:0.2157887429,5:0.2037459440):0.0795686701)
(1:0.1096576140,2:0.1388801906,(5:0.1240952326,6:0.0557758281):0.0818725623)
(1:0.1928950157,(2:0.1567938279,3:0.2265076813):0.2431246453,5:0.2496752948)
(1:0.2646704096,((2:0.1717392539,6:0.2155383821):0.0644530221,5:0.2317463226):0.0562893349,3:0.2400939584)
(1:0.2369281617,3:0.3127663483,(5:0.1279285156,6:0.1506030264):0.1556628945)
(1:0.2142225177,2:0.1925676128,(5:0.1501150853,6:0.1636831020):0.0759105999)
(1:0.0743565289,(2:0.1078221674,3:0.2582660092):0.0192809825,6:0.1251478966)
(1:0.1646842296,(4:0.1622119234,6:0.1254352817):0.0702777538,5:0.2880905563)
(1:0.1277897237,2:0.1746751841,(4:0.1531925978,6:0.0791733525):0.0573859393)
(1:0.1242785531,4:0.1262831285,(5:0.1018492870,6:0.0863267000):0.0566957391)
(1:0.1838770773,(2:0.1513517794,5:0.1893019493):0.0245194749,4:0.2867130643)
(1:0.1243690296,2:0.1268628340,(5:0.0875164541,6:0.1124270379):0.0582805308)
(1:0.1703778394,2:0.2229916785,(4:0.1442163536,6:0.1176599943):0.1063706982)
(1:0.1235745612,2:0.1662233472,(4:0.1136768501,6:0.1062630629):0.0545412148)
(1:0.1152248779,2:0.1653462940,(4:0.0760273130,6:0.1104355348):0.0632570641)
(1:0.2652376525,(2:0.3562885134,6:0.3987153808):0.0238796642,4:0.3205575531)
(1:0.2478614166,2:0.2609378428,(4:0.1854959866,6:0.1544619226):0.1807380361)
(1:0.1597308051,(2:0.4671739066,6:0.1573035762):0.0202441425,4:0.2009386440)
(1:0.2779816050,2:0.1792290597,(3:0.1972674713,4:0.1988866084):0.1044020117)
(2:0.1906979255,(3:0.0898994662,4:0.1867751973):0.1305625288,6:1.1152212842)
(2:0.1599913416,(3:0.2450106276,4:0.1512982967):0.0934659857,6:0.7953897121)
(2:0.0906048392,(3:0.0920859121,4:0.0560225077):0.0760325923,6:0.1437179559)
(1:0.2077514983,2:0.1050335849,((3:0.2287945470,4:0.0883720061):0.0455644193,6:0.1601247613):0.0406975518)
(1:0.1903238815,2:0.0837722421,(3:0.0651441835,4:0.0738637181):0.0450673377)
(1:0.1684252002,2:0.1791807917,(3:0.1805831784,4:0.1103714208):0.0773075847)
(2:0.2276765872,(3:0.1022373618,4:0.0937231487):0.0468475082,6:0.2051346442)
(1:0.1278007946,3:0.1624407885,(5:0.1050550658,6:0.1942952321):0.0757720481)
(1:0.1841940685,(2:0.1210134192,3:0.1480793810):0.0839977212,6:0.1804760799)
(1:0.1658850206,(2:0.1921450391,3:0.2238520053):0.0350633893,(5:0.1155996056,6:0.1305449952):0.0853026265)
(1:0.0852765108,3:0.6556590485,(5:0.1004101670,6:0.0876245331):0.0669055123)
(1:0.1294117517,2:0.1548267758,(3:0.3746698645,6:0.7533808136):0.2208255788)
(1:0.3896988493,2:0.2415742916,(5:0.1466729934,6:0.2239846812):0.2362800021)
(1:0.1571382071,2:0.1195170011,(3:0.1016783540,4:0.0897523696):0.0714348956)
(1:0.5101461463,(2:0.1173684168,3:0.1288992670):0.0429840021,(5:0.1532767792,6:0.1662995446):0.0266519200)
(1:0.1480366558,(2:0.2515853772,3:0.2398638774):0.0750819174,(5:0.1542406830,6:0.1378157281):0.0536390320)
(1:0.1096555922,(2:0.1004025415,(3:0.0652061240,4:0.1020542058):0.0309916902):0.0619824232,5:0.1486318818)
(1:0.1959859720,(2:0.0795593412,6:0.6068129533):0.0355089978,(3:0.0860163986,4:0.1314803879):0.0644603822)
(1:0.2892899114,((2:0.0562669267,4:0.0647767894):0.0448883228,5:0.0831535643):0.0272881021,3:0.0589085728)
(1:0.1113920284,(2:0.1290824443,(3:0.0797135133,4:0.1211278679):0.0326871808):0.0148868984,6:0.1099246915)
(1:0.1302282472,2:0.0882750219,((3:0.1048910557,4:0.0927350874):0.0421807411,6:0.1331458995):0.0161822219)
(1:0.1461307669,(2:0.1248351729,3:0.1321060169):0.0447902552,6:0.1474170830)
(1:0.1248238850,2:0.1215845550,(5:0.1122655990,6:0.1036329680):0.0399459188)
(1:0.2216372750,2:0.1217180301,(3:0.1266082098,(5:0.0862647935,6:0.0541275542):0.0311813053):0.0384425817)
(1:0.3632362524,(2:0.1718224487,4:0.1369893454):0.9060936318,3:0.0000024527)
(1:0.1040594448,2:0.0831947946,(3:0.1404184328,4:0.0406178886):0.0792930803)
(1:0.2414835936,(2:0.1936847007,6:0.1702710360):0.0400495681,5:0.1817343004)
(1:0.1622252322,2:0.1583603163,(5:0.3138888824,6:0.1823968386):0.0590365455)
(1:0.1081407451,2:0.0631425385,(5:0.0994119636,6:0.4773902715):0.0305715999)
(1:0.1365940726,(2:0.1872443453,5:0.1540802225):0.0206743927,3:0.1594814585)
(1:0.1058110524,2:0.1623775639,(3:0.0822646628,6:0.3073697292):0.0614380075)
(1:0.4802240559,3:0.3813779188,(5:0.1892429469,6:0.2949718022):0.1665304139)
(2:0.0797244377,3:0.2292241196,(5:0.0558313963,6:0.0681039460):0.0540308510)
(1:0.1523937413,2:0.1354305381,(5:0.0755743668,6:0.0681884593):0.0586681032)
(1:0.1058620681,(2:0.1313330678,5:0.2085721950):0.0308340146,6:0.3165771818)
(1:0.1758403623,(2:0.1014964472,5:0.1333521378):0.0122061211,6:0.1841325330)
(1:0.2103922932,2:0.2774039108,(5:0.1043873131,6:0.1492065382):0.1444683662)
(1:0.1085301279,2:0.1443891754,(3:0.1949439947,(5:0.1036122737,6:0.1298386201):0.0562771678):0.0291109508)
(1:0.1594033219,(2:0.1205405254,(5:0.2843081043,6:0.1514314951):0.0528417479):0.0388797496,3:0.2309572952)
(1:0.2044043600,(2:0.1280413554,3:0.2440180502):0.0436787351,(5:0.1737932959,6:0.1196077488):0.0732875421)
(1:0.1111857541,(2:0.1027433291,6:0.1299489467):0.0324954890,5:0.1004544199)
(1:0.1271599587,2:0.1484136398,(5:0.1166996049,6:0.0891100446):0.0928612011)
(1:0.2077416188,2:0.1529617712,(3:0.1605639562,(5:0.0862297584,6:0.1071888405):0.0539079205):0.0324816070)
(1:0.1321775694,(2:0.1475184072,6:0.2545079878):0.0526781175,5:0.4092328267)
(1:0.1579416948,2:0.1193997385,(5:0.0398559607,6:0.1460461013):0.1137546329)
(1:0.2585274379,3:0.3061708044,(5:0.1896578095,6:0.2456892122):0.1383381187)
(1:0.1729132625,2:0.0577753439,(3:0.1090320854,5:0.0689593994):0.0338777610)
(1:0.1762528927,2:0.2752908456,(3:0.1567204678,5:0.2323592553):0.0325205533)
(1:0.1427138860,((2:0.1628576263,5:0.0440468959):0.0150084899,6:0.0706463742):0.0420406066,3:0.1240676349)
(1:0.0947887095,(2:0.1399458837,5:0.1497008948):0.0273324876,3:0.1098689046)
(1:0.0925797960,2:0.5321275807,(3:0.2673444886,5:0.2984516517):0.0620288512)
(1:0.1050307522,(2:0.1289240911,3:0.1261937173):0.0514321072,(5:0.0662597751,6:0.1705921785):0.0941785625)
(1:0.3172330692,(2:0.2122167545,5:0.1817635010):0.0991868867,6:0.1228666793)
(1:0.1250834876,(2:0.1170678612,5:0.1476378258):0.0183434049,3:0.1977636215)
(1:0.1826108117,2:0.1541088487,(3:0.4529924347,5:0.1886151528):0.0335261967)
(1:0.1457553394,(2:0.1546777647,5:0.2930158434):0.0525146560,3:0.8241356391)
(1:0.1432301349,2:0.1403177346,(5:0.1114016156,6:0.1363323561):0.0705421699)
(1:0.2407273920,2:0.1815212296,(5:0.0809677785,6:0.1862104384):0.0639274375)
(1:0.1949654650,2:0.1183783022,(3:0.1479759928,5:0.1644467133):0.0114846325)
(1:0.1137715504,(2:0.1022144424,(5:0.0793995607,6:0.1042371939):0.0490223091):0.0195877266,3:0.1363966034)
(1:0.2158266786,2:0.1384969589,(5:0.0931923928,6:0.1268101097):0.0451132365)
(1:0.0903542561,(2:0.0747386150,5:0.1322276518):0.0406853077,4:0.0948638517)
(1:0.0668003683,((2:0.0431030628,5:0.0722494555):0.0308831913,6:0.1575127147):0.0153186517,3:0.1388258490)
(2:0.2266888771,3:0.2914489093,(5:0.1091089710,6:0.1959879529):0.0945106604)
(1:0.1161752924,(2:0.0968539905,5:0.1050246978):0.0281738468,3:0.1719080939)
(1:0.1948169624,(2:0.1130926536,4:0.1811592575):0.0284091995,3:0.4535850831)
(1:0.1893184992,(2:0.1821054745,5:0.2039031455):0.0721322589,3:0.1671891303)
(1:0.2445586075,(2:0.1077847605,5:0.1955674022):0.0345842268,3:0.2105682014)
(1:0.1262629325,(2:0.1453940391,5:0.1969901720):0.0672205071,4:0.2066873090)
(1:0.0726159442,(2:0.0990147325,(3:0.0878274541,4:0.0846409293):0.0323972607):0.0105143725,5:0.1803100011)
(1:0.1880147940,(2:0.1294273041,5:0.1989654952):0.0129057036,3:0.1739698446)
(1:0.1207703176,(2:0.1849272342,5:0.2009197012):0.0194191600,(3:0.0768244131,4:0.0842872998):0.1034670800)
(1:0.1700647632,2:0.1128676527,(5:0.0905868301,6:0.0849392377):0.0631950865)
(1:0.2379865703,(2:0.2648576916,(5:0.1485968860,6:0.1775765140):0.1152571207):0.1149097441,(3:0.1110344074,4:0.0936389008):0.0868845812)
(1:0.1975098219,2:0.1681797603,(3:0.3322708786,(5:0.1382775435,6:0.1453263323):0.0615077726):0.0581696629)
(2:0.1560316891,3:0.1304241923,(5:0.1763885969,6:0.2746354710):0.2548770109)
(1:0.0972871091,2:0.1058099782,(3:0.1127167406,4:0.0907747467):0.1176908421)
(1:0.0355598680,(2:0.7007523552,4:0.2680854973):0.1877189588,3:0.3673924915)
(1:0.0606711331,2:0.1063050502,(4:0.0545770556,6:0.0799754950):0.0431932754)
(1:0.1119072401,2:0.1650432717,(3:0.2662886344,6:0.1857096209):0.4563621695)
(1:0.1483947848,2:0.1901952199,(3:0.2855410604,(4:0.1779910846,6:0.1747502277):0.0265711994):0.4982403061)
(1:0.2709967425,2:0.1439682556,(4:0.2256250621,6:0.1382341570):0.0000703488)
(1:0.1859922496,(2:0.1870308185,3:0.2574581207):0.0230657466,4:0.2289990409)
(1:0.1086282846,2:0.0734724249,(3:0.0949448991,4:0.0992389797):0.2538573673)
(1:0.1220832931,2:0.1522777491,(3:0.1056149129,4:0.1230711351):0.0533317766)
(1:0.1111883436,2:0.1581840807,(4:0.0762227448,6:0.1351242077):0.0785111354)
(1:0.1866520553,(2:0.1556209924,4:0.1797844742):0.0342002678,6:0.2072905088)
(1:0.8708478228,2:0.1366349204,(3:0.2049534035,6:0.2841414852):0.1647377010)
(1:0.5599843930,2:0.1768501738,(3:0.1070536785,4:0.1425061089):0.0463698524)
(2:0.1699626574,(3:0.1982724170,4:0.1815725543):0.0288940914,6:0.7833936322)
(1:0.1433112068,2:0.1724861742,((3:0.1543800236,4:0.1239120989):0.0233976026,6:0.2546536101):0.0311400383)
(1:0.0872977147,2:0.0996694466,(4:0.0839812503,6:0.0565736308):0.0424229842)
(1:0.4584659635,3:0.2771695166,(4:0.2439047506,6:0.2928755756):0.0789988463)
(1:0.1442790900,2:0.1042904711,(4:0.0882402652,6:0.1503097268):0.0687349371)
(1:0.1015076852,2:0.1054045208,(3:0.0783273792,(4:0.0489059668,6:0.0678446825):0.0758036892):0.0284477645)
(1:0.1032670100,(3:0.1228828906,4:0.7078056699):0.0818669171,6:0.1023085954)
(1:0.2377536180,(3:0.2612358022,4:0.1050635195):0.0797367683,6:0.2003666491)
(1:0.1166785331,2:0.1189302283,(4:0.2265288040,6:0.1434534430):0.1142256281)
(1:0.0923375507,2:0.1397706193,(5:0.1330532048,6:0.3321312869):0.0265920471)
(1:0.1122270689,(2:0.1029795073,6:0.1201275893):0.0186822269,5:0.0985915932)
(1:0.0892893414,(3:0.3235244613,4:0.1233424138):0.5512750827,6:0.2473561922)
(1:0.1641595975,(2:0.1534546168,6:0.1794337861):0.0344890026,5:0.2140202761)
(2:0.1785870972,(3:0.0526002547,4:0.4540065157):0.6227081660,6:0.2133676741)
(1:0.1964823974,2:0.3883427318,(3:0.7115911639,6:0.2820666598):0.0908243453)
(1:0.1306148106,2:0.1286130803,(3:0.0709440924,4:0.1661593932):0.0808755278)
(1:0.1074015434,2:0.1508676392,(3:0.1540573501,4:0.0583110229):0.0716277144)
(1:0.3352598994,2:0.1497622528,(3:0.1735600142,4:0.2484634249):0.0940730363)
(1:0.1698539199,(2:0.1843608488,3:0.1538522093):0.0513701581,4:0.2479501312)
(1:0.1621305489,2:0.1671579421,(3:0.1241449453,4:0.1358265891):0.0674084443)
(1:0.1827072728,((2:0.3432719668,6:0.1838471214):0.0548287532,3:0.7703547902):0.0633509240,5:0.1440496544)
(1:0.1297668625,(2:0.2004591135,6:0.3339236673):0.0391686498,5:0.3252057086)
(1:0.0959922079,2:0.1073641751,(5:0.0690254357,6:0.1011573048):0.0390763067)
(1:0.1867454286,2:0.0940727972,(3:0.1313903811,5:0.1516613680):0.0499775545)
(1:0.1691488151,2:0.1911668267,(3:0.2545197738,(5:0.0870702321,6:0.1698727518):0.0907227568):0.0228679367)
(1:0.2097267701,((2:0.1788848226,5:0.1906337403):0.0515080861,6:0.2496071120):0.0528607077,3:0.3292486931)
(1:0.1557884795,2:0.2571710134,(3:0.3178910895,5:0.2651501832):0.0504933290)
(1:0.1910450453,(2:0.1286851701,3:0.3107570610):0.0747112298,(5:0.1872394848,6:0.2533415781):0.0935908871)
(1:0.1304658293,2:0.1151991787,(5:0.0589724316,6:0.0681121940):0.0501411725)
(1:0.2660996476,3:0.3184802481,(5:0.3685104743,6:0.4481731453):0.1324117713)
(1:0.3355830057,2:0.1599464773,(3:0.4357593340,5:0.2194512804):0.0396129723)
(1:0.1272510646,(2:0.1300978159,5:0.2248276750):0.0296701631,3:0.2341132164)
(1:0.1310242662,2:0.0909558193,(5:0.1155957064,6:0.0942066598):0.0543714763)
(1:0.0724632229,2:0.1246724365,(3:0.1531940944,5:0.1226406249):0.0289567696)
(1:0.2283950776,2:0.4054157285,(5:0.0977141024,6:0.1076733326):0.1567684540)
(1:0.1035836345,(2:0.1508253405,3:0.1838103866):0.0099923192,6:0.1830390651)
(1:0.0921350356,(2:0.0640819367,3:0.1435202988):0.0326413678,6:0.1039031011)
(1:0.2055350795,2:0.2458669784,(5:0.1197139468,6:0.2025242049):0.0873260890)
(1:0.1180453794,2:0.1840578914,(3:0.1796631911,5:0.1561676079):0.0203628154)
(2:0.1865295915,3:0.2684724297,(5:0.1127455518,6:0.1519081023):0.0757244839)
(1:0.2644661437,(2:0.2011094195,3:0.2055130884):0.1732170142,5:0.3515979095)
(1:0.0838924487,2:0.1578148900,(3:0.3184319967,6:0.1568354752):0.0460501876)
(1:0.1072271755,2:0.6415749462,(3:0.2387079420,6:0.1276763021):0.0312572202)
(1:0.1144322596,(2:0.2960239614,3:0.1999906589):0.0530484663,6:0.1026205711)
(1:0.1482702431,(2:0.1480057534,3:0.0485860306):0.4255943822,6:0.0927100052)
(1:0.1150915017,(2:0.1849187896,3:0.3021444232):0.0486508154,6:0.1630601623)
(1:0.1094054009,(2:0.2048497389,3:0.4182785432):0.0331795052,6:0.1753540258)
(1:0.1841461077,(3:0.2472297112,4:0.5690430200):0.0575295096,6:0.2462888136)
(1:0.0987064932,(2:0.1528998544,3:0.1368488811):0.0284996845,6:0.2499978921)
(1:0.1278905612,(2:0.1166849582,4:0.1465988804):0.0373117942,5:0.1463085011)
(1:0.2253562513,(2:0.1699044296,(3:0.1272967880,4:0.1465868039):0.0674867155):0.0505252849,5:0.1441951154)
(1:0.1630491493,(2:0.2103177335,(3:0.1074483273,4:0.1609777101):0.0546982325):0.0238501797,5:0.1706425101)
(1:0.1841785206,(2:0.1430412570,3:0.2499484608):0.0973187401,5:0.2188929424)
(1:0.2048265858,2:0.1505130692,(4:0.1874649015,5:0.1497296529):0.0476042382)
(1:0.2315335299,(2:0.1581840681,(4:0.1235578291,5:0.4051664496):0.1011363900):0.0434047273,3:0.5160096651)
(1:0.1393491313,2:0.1194068512,(3:0.1089086212,4:0.1376318176):0.0692454639)
(1:0.1737126867,(2:0.1850093593,4:0.2342815580):0.0396145097,5:0.1550876877)
(1:0.1600574789,2:0.1075855489,(3:0.0884210794,4:0.1160876494):0.0383067853)
(1:0.1658537054,(2:0.1050241751,5:1.0821043174):0.0580982871,(3:0.1159233147,4:0.1317907247):0.1107183526)
(1:0.1668839510,2:0.1273234815,(3:0.1247058445,4:0.1134636660):0.0513002815)
(1:0.1434813209,(3:0.1124391013,4:0.0664986305):0.0678270064,5:0.1614226829)
(2:0.0422059969,(3:0.0439708527,4:0.0486381647):0.0591640126,5:0.5463683040)
(1:0.1827446463,(2:0.3598486291,5:0.1515576602):0.0084818136,(3:0.1111366067,4:0.1138781859):0.0692334317)
(1:0.1796204285,2:0.1693796917,((3:0.1338625785,4:0.1126325941):0.0841676791,5:0.1928974289):0.0274275165)
(1:0.1031857578,2:0.1679005602,(3:0.0778520544,4:0.0718090805):0.0479559732)
(1:0.3367657337,(3:0.1539188248,4:0.0652860416):0.0850151419,5:0.2336905751)
(1:0.1170914667,2:0.0820923966,(4:0.0879624839,6:0.1101745856):0.0340354828)
(1:0.3885286894,(3:0.2909236290,4:0.2987699985):0.0937970174,5:0.1886501260)
(1:0.1333466260,2:0.2862609092,(3:0.3935633952,5:0.2510303546):0.5189227204)
(1:0.1314087917,(3:0.0883126571,5:0.0858805921):0.0665952705,4:0.0959635566)
(1:0.0672109098,(2:0.1086305311,(3:0.1050968552,4:0.1180806821):0.0157186105):0.0387650352,5:0.1138743963)
(1:0.2678301191,(2:0.2326592218,(3:0.1370169208,4:0.1161828248):0.0638408642):0.0494047190,5:0.2655016115)
(1:0.1776378443,(2:0.1046795007,5:0.3286443939):0.0466224953,3:0.1289259895)
(1:0.1014318068,(2:0.2115514002,5:0.1253309301):0.0078314313,3:0.1248879314)
(2:0.5728790984,(3:0.1289924104,4:0.2301977446):0.1510087639,(5:0.1961421038,6:0.0987510019):0.0814684227)
(1:0.1065052215,(2:0.1005719761,3:0.1424957301):0.0535475861,5:0.0985660534)
(1:0.1020542704,(2:0.1056842961,3:0.1102788167):0.0317348694,6:0.1145349540)
(1:0.1518655641,2:0.0980173637,(3:0.0915612062,4:0.0777857847):0.0621614742)
(1:0.1469404298,2:0.1361774651,(3:0.1983323063,4:0.2130474530):0.1534019655)
(1:0.1050081677,2:0.3027847735,(3:0.0532275858,4:0.0850375631):0.0348079263)
(1:0.1818746113,(2:0.1302861038,3:0.1481165750):0.0326223762,6:0.1934195222)
(1:0.3479659882,2:0.1741622905,(3:0.3033934464,4:0.1812625527):0.0553765177)
(1:0.0956415513,2:0.2552631378,(3:0.2047750960,6:0.3395837146):0.6719489240)
(1:0.1879512492,2:0.1181420200,(3:0.0995024633,6:0.6716495137):0.0679355037)
(1:0.1670847382,(2:0.6361596208,5:0.1706621390):0.0408556794,3:0.1489488778)
(1:0.0725905608,2:0.0623768193,(5:0.0538893553,6:0.0468612479):0.0378176111)
(1:0.2134978234,2:0.1644600948,(3:0.1395255454,4:0.1290403023):0.0850486442)
(1:0.2163127184,2:0.1230068790,(3:0.0749051605,4:0.1122573779):0.0504884416)
(1:0.0902032405,(2:0.0826945577,4:0.1970199053):0.0220040060,5:0.2052697609)
(1:0.1574539830,(2:0.2003029099,3:0.2928715376):0.0210952671,5:0.2596457839)
(1:0.8099857226,(2:0.1793994077,4:0.2424964751):0.0776798827,5:0.3080097370)
(1:0.5761265423,(2:0.3048589370,3:0.1720747373):0.0874568203,4:0.2173813036)
(1:0.1284093141,(2:0.2056478222,3:0.1072537847):0.0191304471,5:0.1371848697)
(1:0.1776235180,2:0.1790527609,(3:0.1763037846,4:0.1466998601):0.0156986156)
(1:0.4373977130,(3:0.2204047970,4:0.3574327942):0.0521746640,5:0.3045577570)
(1:0.1760630479,(2:0.1617088661,3:0.2439737766):0.0245585382,6:0.2085953345)
(1:0.1153525365,2:0.6001688390,(3:0.2008129817,(5:0.1348918344,6:0.1886093388):0.0375608383):0.0668150301)
(1:0.2209063245,2:0.2226030788,(3:0.1431750453,4:0.1236052325):0.0743848590)
(1:0.2144154259,2:0.2540024832,(3:0.1486614160,4:0.1747574651):0.1087569635)
(1:0.1684360381,(4:0.6491233688,5:0.1510148410):0.0655949816,6:0.3317275272)
(2:0.1864309428,(3:0.1298879081,6:0.3204688494):0.0155476583,5:0.1544975216)
(1:0.1173466639,2:0.1245583030,(5:0.1526105896,6:0.0887140347):0.0660807852)
(1:0.1502417580,4:0.1285840928,(5:0.1784721956,6:0.2666955726):0.0399096893)
(1:0.2173633947,(2:0.2843418149,(3:0.1577598896,4:0.1776864160):0.1083977255):0.0456563108,6:0.2372394359)
(1:0.1301871203,2:0.1383578243,(3:0.1262114110,4:0.1369071884):0.0553854870)
(1:0.1918458896,(3:0.0991304750,4:0.1572439726):0.2485367994,6:0.1874952540)
(1:0.2743921046,(2:0.1291360586,4:0.0833243188):0.0370703571,3:0.0338685005)
(1:0.2273155487,2:0.1206616620,(4:0.1427243703,(5:0.1043729970,6:0.2568681607):0.0884845480):0.0553388918)
(1:0.2686195515,(2:0.1010256545,4:0.1282378050):0.0321516927,6:0.1951682673)
(1:0.1971472084,2:0.2453096402,(3:0.2387777045,6:0.1692557808):0.0854649256)
(1:0.1392520607,2:0.1222324978,(3:0.1022972780,4:0.1549415011):0.1090494878)
(1:0.1198515971,(2:0.1825448251,3:0.2199003719):0.0291408551,6:0.3173532051)
(1:0.2522811549,2:0.2758520139,(3:0.1192080112,4:0.1678938064):0.0263065069)
(1:0.1863411846,(2:0.2142228229,6:0.0731289337):0.5730279590,3:0.2692939173)
(1:0.1438858792,(2:0.1145176863,3:0.1588483319):0.0297008498,6:0.1676192281)
(1:0.1284966404,(2:0.0890311074,3:0.1955118946):0.0226886806,6:0.1064885539)
(1:0.1045158112,(2:0.1500747599,3:0.3084694333):0.0274917895,6:0.1250521102)
(1:0.1312141487,(2:0.3956247620,3:0.0777623530):0.0446597606,(5:0.1168615535,6:0.0954926056):0.0643769092)
(1:0.1164797939,(2:0.0974173680,(3:0.0925419228,4:0.1262893358):0.0345714356):0.0409711951,(5:0.1500043301,6:0.0881144906):0.0185204217)
(1:1.0684900299,2:0.2461688815,(3:0.2757825344,5:0.3047209147):0.2152930549)
(1:0.1072271755,2:0.6415749462,(3:0.2387079420,6:0.1276763021):0.0312572202)
(1:0.2336701323,(2:0.2908619223,5:0.7630318523):0.1745158626,(3:0.1940046499,6:0.2065972543):0.0565581528)
(1:0.1713978167,3:0.2324024964,(5:0.9317758898,6:0.1712403528):0.1000775625)
(1:0.1212272346,2:0.0810824315,(3:0.0813249107,4:0.0764690061):0.0649646895)
(2:0.0943026689,3:0.2355924183,(4:0.2888487301,5:0.1366579373):0.0513205108)
(1:0.1482804633,((2:0.1875259512,3:0.1947600392):0.0401362813,5:0.1651818137):0.0324856064,6:0.1933305327)
(1:0.2429086435,(2:0.1141928867,3:0.2585183734):0.0378335458,5:0.2290233283)
(1:0.1477189388,(2:0.0857568596,4:0.1923639688):0.0211878721,6:0.1389639021)
(1:0.1324518210,2:0.1567662525,(4:0.1556050934,6:0.6440619428):0.0417859937)
(1:0.1080943964,2:0.1432164935,(5:0.0883249045,6:1.3503114641):0.0745351130)
(1:0.1447678527,2:0.1317839455,(4:0.2250176458,5:0.1356328197):0.0284956483)
(1:0.1993108667,2:0.2013946628,(4:0.1093810425,6:0.2013265039):0.0327201517)
(1:0.0907317972,(2:0.0812185440,4:0.1183293737):0.0367432562,(5:0.0836716950,6:0.1449066407):0.0431176853)
(1:0.1473256735,2:0.1321914194,(3:0.1737622730,(5:0.1129393912,6:0.0729467990):0.0623482305):0.0176480018)
(1:0.2275791194,(2:0.3033095650,5:0.5220171276):0.0362777378,3:0.3652268638)
(2:0.1259423216,4:0.2689739474,(5:0.1674456753,6:0.2198777448):0.0767338439)
(1:0.2073087274,2:0.1416156794,(5:0.1227223772,6:0.1410952760):0.0716566819)
(1:0.1078096383,(3:0.0800449695,4:0.1109891477):0.0741447865,6:0.2117198420)
(1:0.0908703409,2:0.2492185704,(5:0.1646550401,6:0.1132239135):0.0609745032)
(1:0.1353433715,2:0.1067657860,((3:0.1574031354,4:0.0667860962):0.0423726860,5:0.2117464457):0.0261918323)
(1:0.1180442401,2:0.1258873572,(5:0.0730751751,6:0.0844781617):0.0760420126)
(1:0.1239861590,(2:0.1923304422,3:0.2234788773):0.0350306925,5:0.1687360471)
(1:0.1230248641,(3:0.0805788558,4:0.1173495907):0.1014286065,6:0.1761868247)
(1:0.0957125764,3:0.6461033692,(4:0.2029859180,6:0.2151016754):0.0535625310)
(1:0.2647226883,(2:0.1079179167,5:0.2565994146):0.0468091179,4:0.1270301000)
(1:0.1667628466,2:0.1480700128,(3:0.1255741647,4:0.1033895945):0.0284617783)
(1:0.1283670570,(2:0.1563004328,4:0.1607959164):0.0330950292,(5:0.1831603224,6:0.1316773746):0.1131244069)
(1:0.1678452192,2:0.1751039028,((3:0.2244474621,4:0.1157647158):0.0333998539,5:0.2274426371):0.0141415669)
(1:0.1886459403,(2:0.1160838715,4:0.1088838914):0.0398584882,3:0.1114988513)
(1:0.1825827362,2:0.1502526407,((3:0.1858093170,4:0.1138906178):0.0664483429,5:0.2602083927):0.0234299504)
(1:0.1034061977,2:0.1939153642,(4:0.1841819915,5:0.1652543844):0.0264855986)
(1:0.1135058690,2:0.1420701541,((3:0.1077227171,4:0.1094312407):0.0492416608,(5:0.1391872587,6:0.0917052672):0.0447841579):0.0230779416)
(1:0.1890434400,(2:0.1925344793,(3:0.1185954277,4:0.1136858236):0.0616029862):0.0731682647,5:0.1623497608)
(1:0.0953478166,2:0.0789448291,(4:0.1258992256,(5:0.0700446372,6:0.0784936206):0.0398502026):0.0103263003)
(2:0.1829641859,(3:0.1459105753,4:0.1117430839):0.0949403983,(5:0.1192093901,6:0.1246001542):0.0726670061)
(1:0.1585411357,2:0.1237834642,(4:0.2127310657,6:0.2421817618):0.0344265553)
(1:0.1488657306,(2:0.2008218358,4:0.2104810411):0.0246534263,6:0.2517411607)
(1:0.1395633355,2:0.1658856497,(5:0.0935314676,6:0.1128289677):0.1016620228)
(1:0.1925608918,2:0.1681710690,(5:0.0990396220,6:0.0717999840):0.0330274381)
(1:0.1284522257,(2:0.0985364178,4:0.2024877585):0.6174048767,(5:0.1792995736,6:0.1388530735):0.1587432153)
(2:0.1295888200,(3:0.1720570004,4:0.0896040129):0.0756678660,5:0.2115101590)
(1:0.1213028336,2:0.1428829942,(3:0.0661785999,4:0.0903079175):0.0807478741)
(2:0.1534599752,(3:0.1436616853,4:0.0926980195):0.0423730340,6:0.1846965585)
(1:0.1792838340,2:0.1673019898,(5:0.1056973993,6:0.1176273322):0.0717001296)
(1:0.0945848537,2:0.1018078189,(3:0.0813377596,4:0.1184996681):0.0667951097)
(1:0.0712861380,(2:0.0715587937,(3:0.1254230298,4:0.0875478416):0.0416846285):0.0238879988,6:0.1199072154)
(1:0.1997062752,2:0.1159138944,(3:0.1407571809,4:0.1070850403):0.1146099840)
(1:0.0759958327,(2:0.1565401342,5:0.0753488882):0.0155465819,4:0.0929167439)
(1:0.0802933561,2:0.0699165362,(3:0.0935754411,4:0.1277647161):0.0535979307)
(1:0.1308492833,(2:0.1493676440,4:0.1924236833):0.0814036403,5:0.2364839834)
(1:0.2555492608,(2:0.1175635261,4:0.1999168553):0.0407807985,5:0.2044655162)
(1:0.0725406316,(2:0.0567000326,3:0.0770302565):0.0080659045,(5:0.0540252990,6:0.0564330314):0.0294854799)
(1:0.0973677963,(2:0.1853872027,6:0.1288031949):0.0290353168,3:0.1927193417)
(1:0.1726935458,(2:0.1165919001,6:0.1366520118):0.0335765868,3:0.1880815675)
(2:0.0987181402,(3:0.0852681454,4:0.1905416257):0.0669100850,6:0.1924590952)
(1:0.1386390941,(2:0.2224224744,4:0.1978012217):0.0668450441,6:0.1373210274)
(1:0.2425377422,(2:0.1309444516,3:0.2508218687):0.0406233872,4:0.2016552237)
(1:0.0834154301,2:0.0788429879,(3:0.0715984507,4:0.0723588660):0.0421028512)
(2:0.1455907764,(3:0.0555956888,4:0.0823031833):0.2034185676,(5:0.2996756463,6:0.0406686709):0.0450304428)
(1:0.1452227092,2:0.1833594218,(3:0.0618300471,4:0.1130786744):0.0362209012)
(1:0.2040144626,2:0.1444546759,(3:0.1030571596,4:0.1109867057):0.0643307278)
(2:0.0000028995,4:1.2740931088,(5:0.0685008350,6:0.0798070330):0.0586408616)
(2:0.0947773785,4:0.3603174940,(5:0.0783554528,6:0.1723724345):0.0597628907)
(1:0.1051281425,(2:0.2309601519,4:0.1270199986):0.0525923166,6:0.5650612993)
(1:0.1078092629,(2:0.1274147842,(5:0.1320799196,6:0.1157127762):0.0689365902):0.2820833777,4:0.1399701967)
(1:0.0672329587,2:0.1091034130,(3:0.0767146863,4:0.1275875640):0.0375595392)
(1:0.1441460118,2:0.1293480856,(3:0.1177096976,4:0.1196606187):0.0741100505)
(1:0.1889609754,2:0.1089816996,(3:0.1355084153,4:0.1083195455):0.0216343005)
(1:0.1114629032,(2:0.1435845678,3:0.2624800073):0.0771354238,6:0.2094770394)
(1:0.1012850604,2:0.1635898012,((3:0.1771915692,4:0.2155454617):0.0332495689,6:0.1999281589):0.0496102281)
(1:0.1214059713,(2:0.1759022799,(3:0.0937397570,4:0.1003158378):0.0385972715):0.0427266559,6:0.1502304948)
(1:0.6117778875,2:0.2331257108,(4:0.1556245556,5:0.3153190341):0.0140254020)
(1:0.1117089948,(2:0.0733541934,4:0.1566327758):0.3969983216,5:0.1200953417)
(1:0.2557983437,(2:0.2591050754,4:0.1579209222):0.1535750567,5:0.2209134016)
(1:0.1309516063,(2:0.1187259683,4:0.3316603313):0.0602346564,5:0.1804403321)
(1:0.1708603633,(2:0.1197866580,4:0.1642627348):0.0270329173,6:0.2025720803)
(1:0.1798591075,2:0.2380999100,(3:0.1146075488,4:0.2106403996):0.0596422579)
(1:0.1236745344,(2:0.1198898008,(3:0.0967939330,4:0.0937093618):0.0526701913):0.0281411587,6:0.1628223145)
(1:0.2085302386,(2:0.2683276882,3:0.3115526419):0.0604650701,6:0.2263083226)
(1:0.0986560010,2:0.0766881210,(3:0.0734709509,4:0.4240128966):0.0448468577)
(1:0.1732275408,2:0.1349450158,(3:0.1147682750,4:0.1441356144):0.0922869969)
(1:0.1099031469,(2:0.1571470333,(3:0.0927588913,4:0.9733385988):0.0404793512):0.0388178659,6:0.1137689393)
(1:0.1301720782,2:0.1232094737,(3:0.2496751716,6:0.2765373708):0.0527737046)
(1:0.1521292411,2:0.1280993937,(3:0.1267500702,4:0.1517694766):0.0625287013)
(1:0.2155475266,2:0.1066647427,(3:0.1574949480,4:0.1695463934):0.0423652042)
(1:0.3113711570,2:0.0701491487,(3:0.0684905309,4:0.0804147251):0.0601592418)
(1:0.1718466105,(2:0.1330114810,(3:0.0935698693,4:0.1242682362):0.0579435088):0.0240125927,5:0.2437392426)
(1:0.2550511086,(3:0.0999834366,5:0.2763373329):0.1557651149,4:0.1804360842)
(1:0.1564584439,(3:0.1190138905,4:0.1409443372):0.0839537685,5:0.1998644694)
(1:0.1166863722,(2:0.4919991153,3:0.1042587867):0.0254878945,5:0.1327702556)
(1:0.1289109726,(2:0.1105681721,5:0.1195236629):0.0075293339,3:0.1659053862)
(1:0.0856764005,(3:0.1042456821,4:0.0977302236):0.0609871043,5:0.0198154400)
(1:0.0975025089,(2:0.0829934775,5:0.1159209162):0.0192894065,3:0.1199085041)
(1:0.1213651079,(2:0.1086944954,3:0.2463787601):0.0283151969,5:0.1392450990)
(1:0.2021569836,2:0.0879699025,(3:0.0993720030,4:0.0905574948):0.1156233102)
(1:0.2175933682,2:0.1321323766,(3:0.1837740757,4:0.0639593591):0.7409953902)
(1:0.1316245387,(2:0.1450545880,4:0.1538703893):0.0179502640,5:0.1481490977)
(1:0.2169792402,(2:0.3068135871,5:0.1546799237):0.0557464849,4:0.2352026916)
(1:0.1409478896,2:0.6445088381,(3:0.1166425163,4:0.0986344177):0.0738144447)
(1:0.1838191284,2:0.2240875657,(4:0.1978912980,5:0.2684451342):0.3822190931)
(1:0.1638796473,2:0.0822939915,(3:0.0964742781,4:0.2134479060):0.1046970326)
(1:0.0943677888,2:0.1122614213,(3:0.1165463847,4:0.0807196051):0.0527357903)
(1:0.1534737028,2:0.1459972416,(5:0.1205965191,6:0.1032269549):0.0822188568)
(1:0.3558034915,2:0.0531862034,(3:0.0967315286,6:0.2306946178):0.0398912383)
(1:0.1839863189,(2:0.1711385350,6:0.1264746583):0.0570533484,5:0.1983541455)
(1:0.2533368942,(2:0.1437995726,3:0.2072248330):0.0669087555,6:0.7143222789)
(1:0.3222905455,(2:0.1895318649,3:0.2899342245):0.5560506462,5:0.3143387374)
(1:0.3309267221,(3:0.6502495375,5:0.1960304895):0.0677037351,6:0.1884065470)
(1:0.2470272214,(2:0.1798353182,6:0.2151249493):0.0529252481,5:0.2081473740)
(1:0.1622080637,2:0.1129983964,(5:0.0758638850,6:0.1582802113):0.0375793849)
(1:0.2023987077,(2:0.2755841146,5:0.2810821509):0.0344498265,6:0.3250364711)
(1:0.2161199938,(2:0.1637721959,6:0.1711729619):0.0168504088,3:0.1551092966)
(1:0.0933886626,2:0.1689157232,(5:0.0812312518,6:0.1120980036):0.0320080848)
(1:0.3512172111,(2:0.1241882029,3:0.2473481060):0.0492441836,(5:0.0973441602,6:0.0687001863):0.0311664631)
(1:0.2579893515,((2:0.9308470860,(3:0.3333801264,6:0.2542773764):0.1188607414):0.0838616408,4:0.3940384779):0.0337412400,5:0.3351850746)
(1:0.1593412739,(2:0.7517170924,6:0.1361995592):0.0803568128,(3:0.4634921701,(4:0.3860880135,5:0.1915121253):0.0533302618):0.0210958132)
(1:0.2952838315,((2:1.0888113077,4:0.4130193119):0.0912864475,(5:0.2439635658,6:0.1775481555):0.0545344118):0.0671285393,3:0.1963727415)
(1:0.1858023383,(2:0.1198095590,3:0.2678921797):0.0398066055,6:0.2512197709)
(1:0.1070687809,(2:0.1378471302,3:0.1629453137):0.0341315403,6:0.1549905067)
(1:0.1327418102,(2:0.2716243257,3:0.1647517318):0.1993269329,6:0.2006967994)
(1:0.2208589723,2:0.1394168547,(3:0.1800769028,4:0.2488759344):0.1176344771)
(1:0.1906521480,(2:1.1870577421,(3:0.3125010383,4:0.1796575452):0.0265670587):0.1049263480,6:0.3019655988)
(1:0.1017049262,(2:0.7277257901,(3:0.1213621755,4:0.1056847248):0.0544931722):0.0580297282,6:0.1836767684)
(1:0.1116989061,(2:0.0939414596,3:0.1268889130):0.0211530564,6:0.1581101478)
(1:0.0923341413,(2:0.1405182695,3:0.1552453384):0.0155507843,6:0.1233343639)
(1:0.0686532641,(2:0.2106144223,3:0.0561282555):0.0357550490,6:0.0803046907)
(1:0.1502007373,(2:0.0690850452,6:1.4615454765):0.1000471286,5:0.1693538960)
(1:0.0877969110,(2:0.1035158249,3:0.1038881384):0.0191341385,5:0.1578466286)
(1:0.0773764021,2:0.4340444084,(5:0.1025629550,6:0.0767275392):0.0439141476)
(1:0.1047026690,(2:0.1940593986,6:0.8758374057):0.0952881089,5:0.2462621503)
(1:0.1548513661,(2:0.2285560630,4:0.3321352872):0.0340367192,6:0.1992525271)
(1:0.1937940870,(2:0.1953170725,3:0.2704359748):0.0245723514,6:0.2290222005)
(1:0.1164439104,(2:0.1066712976,3:0.1458023981):0.0068867091,6:0.1333082818)
(1:0.1634223675,(2:0.2018170252,4:0.1601982230):0.0188319969,6:0.1468334095)
(1:0.1445804131,(2:0.0035580861,6:1.5555078187):0.1271418151,(3:0.1144806931,4:0.1784512716):0.0661597698)
(1:0.2282931100,2:0.2191427070,((3:0.1152591746,4:0.1273395477):0.0367281218,6:0.5886415115):0.0365941023)
(1:0.1843759831,((2:0.1224439024,6:0.5514741431):0.0373010567,3:0.1903247467):0.0282669253,4:0.1704632354)
(2:0.0959758724,3:0.2298879753,(4:0.1733825747,6:0.3073517605):0.0376469709)
(2:0.1178660889,3:0.1084186403,(4:0.4790088818,6:0.1573136722):0.0581955659)
(1:0.1336630873,(2:0.0873314830,3:0.1850096622):0.0190599662,6:0.2153453404)
(1:0.1824600201,2:0.1734539120,(3:0.1919219360,6:0.6347802866):0.0342498756)
(1:0.1552434565,(2:0.1485664439,5:0.4550721112):0.0691959723,3:0.2446760888)
(1:0.1255809159,(2:0.0850466464,3:0.1225432358):0.0407255128,6:0.2181196532)
(1:0.1311274966,(2:0.1090924679,(3:0.1049212054,4:0.4068055146):0.0350476392):0.0212362780,6:0.1840958584)
(1:0.1563216468,2:0.0447553168,(3:0.1961834398,6:0.1546840479):0.0501345877)
(1:0.7582976799,(2:0.1041880561,3:0.2011974843):0.0427670893,6:0.2417936876)
(1:0.2249301893,2:0.0953853197,(4:0.4136978852,6:0.1043119055):0.0481210510)
(1:0.1955561169,(2:0.2282597278,3:0.2891602433):0.0218201539,5:0.2671070704)
(1:0.1737802147,(2:0.1685685214,3:0.2460491107):0.0354444805,(5:0.1211355309,6:0.1733786632):0.0874447357)
(1:0.0609413255,2:0.0791413342,(5:0.0984293855,6:0.1115523537):0.0406782842)
(1:0.2142439199,2:0.1828653269,(5:0.3191373033,6:0.2097323693):0.0743001904)
(1:0.1801490414,2:0.1103505643,(3:0.0927480808,4:0.0962334878):0.0646224324)
(1:0.2177213857,2:0.2096665310,(3:0.1453325331,5:0.2330273262):0.0493674850)
(1:0.2956580194,(2:0.1993717568,(5:0.2345633552,6:0.1938945674):0.1690671963):0.0446134498,4:0.3482480086)
(1:0.1195182874,2:0.1399906037,(5:0.1149911857,6:0.1140625036):0.0517804156)
(1:0.2095713502,((2:0.1001635946,3:0.1271105162):0.0604699709,(4:0.5947419073,6:0.0312343979):0.0326777404):0.0031967455,5:0.0800594540)
(1:0.0933044671,(2:0.0819987176,(3:0.0762071436,4:0.0734557534):0.0341100777):0.0108790695,6:0.1816711199)
(1:0.1556430397,(2:0.1672056272,4:0.2033250245):0.0388021904,(5:0.1266718879,6:0.1955477198):0.0469883449)
(1:0.1648623416,2:0.0988361943,(3:0.1690179333,5:0.1415052272):0.0080051154)
(1:0.1439984885,2:0.1928230635,(5:0.1283251227,6:0.1263721993):0.0645623783)
(1:0.0982055155,(2:0.1583926301,(3:0.0798184397,4:0.0492933042):0.0366110870):0.0180138608,6:0.1346998542)
(1:0.1569661658,3:0.2567851925,(5:0.1570039908,6:0.2249218361):0.0550133598)
(1:1.2863074145,2:0.1611476933,((3:0.1020572224,5:0.0296362698):0.0756342217,6:0.0760211300):0.0587366922)
(1:0.0767582798,2:0.0970988487,(3:0.0638319491,5:0.0000022032):0.1017781162)
(1:0.1369674317,2:0.1679495755,((3:0.0073344177,5:0.0141847446):0.1579209354,6:0.0841740954):0.0937892662)
(1:0.4191232091,2:0.0279067008,(3:0.0204074716,(5:0.0074592905,6:0.1373693535):0.0335655738):0.4929567668)
(1:0.1324181206,2:0.1403746339,(5:0.1736666991,6:0.1526486737):0.0534453926)
(1:0.0939913899,(2:0.1740951514,4:0.1330428778):0.0305638427,5:0.2016619411)
(1:0.1331942782,(2:0.1022404255,4:0.1470648032):0.0436600391,(5:0.0837326817,6:0.1083808775):0.0543328834)
(1:0.0622304546,2:0.1066393399,(4:0.1020750879,(5:0.0966782522,6:0.0474359163):0.0504951491):0.0517339087)
(1:0.1384049319,2:0.1065830710,(5:0.1778479415,6:0.1825075613):0.0454512490)
(1:0.1358279115,(2:0.1645638489,((3:0.1816393322,5:0.2468874997):0.5502993496,4:0.1995774556):0.0641826916):0.0426432238,6:0.2269565323)
(1:0.1431811746,(2:0.1228814855,4:0.1878561793):0.0539901401,5:0.1756969513)
(1:0.1647381969,2:0.1515160757,(3:0.7457625031,(5:0.1394505537,6:0.2087921744):0.0619045499):0.0366415444)
(3:0.8282400310,4:0.4351971974,(5:0.4458260020,6:0.2587549910):0.0820904759)
(2:0.2227875066,3:0.2137988448,(5:0.1586555763,6:0.1095673318):0.0925687961)
(1:0.4614300999,2:0.2629739426,(3:0.1543815797,4:0.2720647963):0.1190590648)
(1:0.3868146036,(2:0.0741635986,(3:0.0812967361,4:0.0909987062):0.0281500595):0.1128851756,5:0.2435281073)
(1:0.0625591277,(2:0.0796479715,3:0.0760026194):0.0121579530,6:0.0866052514)
(1:0.1142945506,(2:0.3211944169,3:0.1541338004):0.0303435716,6:0.1163097430)
(1:0.1434936327,2:0.0876460055,((3:0.0726371685,4:0.1073481485):0.0457365212,6:0.1834041213):0.0093540860)
(1:0.0988940579,2:0.0678539116,(3:0.0616555536,4:0.0531835364):0.0415418643)
(1:0.2299187719,(2:0.1411738962,6:0.2474064330):0.0226188826,4:0.2011457384)
(1:0.0987762956,2:0.0840234801,((3:0.1005367311,4:0.0916960110):0.0288317550,5:0.1443280309):0.0209744260)
(1:0.1516636525,(2:0.1879309236,4:0.1709601867):0.0385267177,(5:0.0977760325,6:0.0880102501):0.0559144439)
(1:0.1117526948,(2:0.1758426511,3:0.2104821579):0.0454543351,(5:0.1228786189,6:0.1394949489):0.0648419733)
(1:0.1228537621,(2:0.1547330364,3:0.1454661438):0.0292944893,(5:0.1219831951,6:0.1260241947):0.0553600031)
(1:0.1355775226,(2:0.1410714550,(3:0.1379814782,4:0.1401784030):0.0614544020):0.0558620370,5:0.2250038540)
(1:0.1942701313,2:0.1208637462,(3:0.1706237939,4:0.1556814163):0.0761611782)
(2:0.1659607146,4:0.1404567961,(5:0.1201062153,6:0.0770590907):0.2226724875)
(1:0.1260072896,(2:0.0935471759,(3:0.1132893500,4:0.0825935421):0.0273553682):0.0328140804,5:0.1833783729)
(1:0.0877731523,2:0.0829428316,(4:0.1146064141,6:0.1170655378):0.0166341865)
(1:0.1685810177,((2:0.0945882187,3:0.1682427519):1.2294873096,6:0.0792543210):0.0508279699,5:0.0695933799)
(1:0.1455407435,2:0.1542992417,(5:0.1042430327,6:0.1313286809):0.0858144985)
(1:0.1417127739,((2:0.1563064736,3:0.2357281520):0.0427391730,6:0.2459911045):0.0534917020,5:0.1852912696)
(1:0.1429567134,2:0.1702659688,(3:0.1776414050,6:0.2433742722):0.0477813108)
(1:0.0790529614,(2:0.0948146392,(3:0.0781996569,4:0.1958155966):0.0290260247):0.0136880723,5:0.1317302323)
(1:0.1913730692,(2:0.1131218647,4:0.2324836187):0.0643461598,6:0.2170484613)
(1:0.1260372350,(2:0.1150766030,4:0.1508692676):0.0245495034,5:0.1419668883)
(1:0.0890989607,(2:0.1036301208,4:0.1133525063):0.0166411733,(5:0.0830312362,6:0.0671606424):0.0408715505)
(1:0.1735471936,(2:0.1284307571,4:0.1365788132):0.0642613677,5:0.1543868908)
(1:0.1098401205,2:0.1187940436,((3:0.0933073784,4:0.1907669924):0.0601825196,(5:0.0580518666,6:0.0879546517):0.0596304309):0.0208968126)
(1:0.3356526123,2:0.2218910194,(3:0.1654723973,6:0.1692237001):0.0335751029)
(1:0.1205272115,(2:0.1086819896,4:0.1045739848):0.0201834588,5:0.1127038402)
(1:0.1162581808,(2:0.1820631333,(3:0.1000585485,4:0.1340813288):0.0416755941):0.4321249749,(5:0.1134725089,6:0.0837468594):0.0411914460)
(2:0.2341498048,(3:0.0815984478,5:0.5937604454):0.0199312527,4:0.0914790554)
(1:0.0936994049,(2:0.1596319618,4:0.1663023123):0.0231380688,(5:0.1862397880,6:0.0959871853):0.0480097872)
(1:0.1236486040,(2:0.1506708591,(3:0.1621487896,4:0.0960665691):0.1128368411):0.0300028182,(5:0.1290636170,6:0.1363915649):0.0982419685)
(1:0.1288595008,(2:0.1166849033,(3:0.2700925798,4:0.2353044034):0.4677255015):0.0372420155,(5:0.1081536374,6:0.2052441873):0.0430815588)
(1:0.1294989727,(2:0.1292776686,5:0.4719958535):0.0729868967,6:0.1850316163)
(1:0.0794916187,(2:0.1969866669,3:0.3410448479):0.5773847681,(5:0.1158924518,6:0.1431888222):0.1354235272)
(1:0.0939487066,2:0.1061913822,(5:0.0783222893,6:0.1194787528):0.0637948959)
(1:0.1741472608,(2:0.0824831172,4:0.2597337040):0.5339264813,6:0.1375306384)
(1:0.1290672938,3:0.1719730908,(5:0.0847540936,6:0.1079862147):0.0580269639)
(1:0.1205324859,(3:0.0890918759,4:0.0831364287):0.0455306861,5:0.1987984789)
(1:0.0511234200,2:0.1492605957,(3:0.0540781342,4:0.0644975759):0.0671969652)
(1:0.1305635182,(3:0.0780369959,4:0.0914298188):0.0655721500,(5:0.1034119393,6:0.0890692604):0.0581764954)
(1:0.1847469083,(2:0.2134868198,4:0.2976705751):0.0264437860,5:0.2387462014)
(1:0.1371557996,(2:0.6205396514,5:0.2161498226):0.0817392662,6:0.1700587961)
(1:0.0482210135,2:0.2841851180,(3:0.0780780637,6:0.1022326930):0.0175920262)
(1:0.0937646687,2:0.1444402734,(3:0.1130283451,4:0.1131099402):0.0547748787)
(1:0.1628724219,2:0.0737827578,(3:0.1005871161,4:0.0566975911):0.0523495887)
(1:0.0816104061,(2:0.0737645779,4:0.1359810826):0.0129738863,(5:0.0814612710,6:0.0919993775):0.0549079962)
(1:0.0557088106,2:0.2531672019,(4:0.1484077640,6:0.1736166218):0.0156927856)
(1:0.2299891506,(2:0.1426263459,4:0.2077472413):0.0338893629,(5:0.1492645506,6:0.1037810449):0.0629456533)
(1:0.1222943259,(3:2.2705866842,5:0.0000026161):0.1025198002,6:0.0768476219)
(1:0.2964387271,(4:0.1215002506,5:0.3646251316):0.0924409357,6:0.2509391750)
(1:0.1074582775,(2:0.1169703352,4:0.1966390166):0.0286821772,(5:0.1004987428,6:0.1518705303):0.0406262980)
(1:0.1817400061,3:0.1038204410,(5:0.0543057687,6:0.0514274410):0.0377841800)
(1:0.2914865955,2:0.1125251454,(5:0.1052620276,6:0.1059789033):0.0928770531)
(1:0.0876001536,(2:0.0865254266,4:0.1599407547):0.0424497257,5:0.1170561395)
(1:0.1837401588,(2:0.1538410872,5:0.2854599580):0.0382768387,3:0.2942881701)
(2:0.1203118439,3:0.1961708531,(5:0.0601576928,6:0.1065371630):0.0644312107)
(2:0.2827334552,4:0.1571143879,(5:0.0901492838,6:0.4169771797):0.0330416500)
(1:0.1427426864,2:0.2743393436,(3:0.2238675303,(5:0.1479623470,6:0.1447463761):0.1186460218):0.0335651620)
(1:0.1365315877,(2:0.1280909113,5:0.1006691981):0.0112972260,6:0.0991071813)
(1:0.2425049386,2:0.1662209341,(5:0.0883181955,6:0.1581732933):0.1087715064)
(1:0.2132851665,2:0.1841113252,(5:0.1399770420,6:0.1782402719):0.0749798413)
(1:1.4949924532,(2:0.1466044836,4:0.1202262990):0.0816298858,3:0.0414111218)
(1:0.1358075657,(2:0.1111230810,4:0.1414943086):0.3585404321,3:0.1643889209)
(1:0.1116545937,2:0.1413503079,(3:0.0760653501,4:0.0751359631):0.0460216307)
(1:0.2069223047,2:0.2457445866,(3:0.1670334962,4:0.1870915314):0.1248741555)
(2:0.3945086876,(3:1.2159091313,6:0.1897216502):0.0574957532,4:0.2548144419)
(1:0.0422981568,(2:0.0650728080,3:0.1217835247):0.1100906939,6:0.1058172147)
(1:0.1616239676,(2:0.1474714859,4:0.3033495933):0.1042650928,5:0.2704032705)
(1:0.2350710207,(2:0.1497327844,5:0.2424674428):0.2241029583,4:0.4303078903)
(1:0.1134878265,(2:0.0760679709,4:0.0851479026):0.0235286764,5:0.1012219957)
(1:0.2142524299,(2:0.1694879658,4:0.2054926165):0.0524394630,(5:0.1071474898,6:0.1113942286):0.0400704666)
(1:0.1217336389,(2:0.1188302911,4:0.1763226821):0.0212176313,5:0.2690323471)
(1:0.2959172157,(2:0.0980186487,5:0.1792603221):0.3906857697,3:0.3169362357)
(1:0.3975200947,(2:0.1746146622,6:0.1640879304):0.0399770909,5:0.0633091907)
(1:0.1647984230,((2:0.2302277139,3:0.1548365161):0.0881008623,5:0.3573264235):0.0661499631,4:0.1287238563)
(1:0.5947599858,(2:0.1129760188,4:0.1188122157):0.0574026191,6:0.2171685935)
(1:0.1634787223,(2:0.2189437337,4:0.2562165090):0.0524531364,(5:0.1229190600,6:0.1203922039):0.0626046827)
(1:0.3096451676,(2:0.1780381152,4:0.2631589720):0.0489238727,6:0.2712961241)
(1:0.1792666103,(2:0.2684245578,4:0.0705021398):0.2426724834,6:0.1033002215)
(1:0.1356485163,(2:0.2249970957,4:0.2209874238):0.0455221703,5:0.1412126753)
(1:0.0774112224,2:0.1120748019,(5:0.0587898644,6:0.0880006463):0.0571548809)
(1:0.2304495802,4:0.3220430112,(5:0.1523726716,6:0.1260329873):0.1445403648)
(2:0.1240928006,4:0.2450191217,(5:0.1285177643,6:0.0913641638):0.0939372849)
(1:0.1250236004,2:0.1217815577,(4:0.1313260122,6:0.1106324209):0.0478315043)
(2:0.3223438619,3:0.4208728137,(4:0.1291612090,6:0.1927083388):0.1678551118)
(1:0.1730467337,(2:0.3039103893,3:0.3719292114):0.1442645617,(4:0.1411388836,6:0.2032628664):0.0400773687)
(1:0.3486194238,2:0.4116176366,(3:0.6580491362,(4:0.1835065988,6:0.2276483936):0.3330069079):0.1507705310)
(1:0.1085178774,(2:0.0968536409,4:0.0856452812):0.0183584297,3:0.1384059560)
(1:0.1100588586,2:0.0872834662,(3:0.2129762026,4:0.0972994139):0.0776103443)
(1:0.2254138202,2:0.1372914625,(3:0.1207056970,4:0.0776809498):0.0615415303)
(1:0.3883994938,(2:0.1434408441,4:0.1034767032):0.2878661719,3:0.3550614713)
(1:0.1990015399,2:0.1171273630,(3:0.0885724643,4:0.0962531818):0.0791854966)
(1:0.4191691884,2:0.1098163688,(3:0.1370778901,4:0.2593740536):0.1627289796)
(1:0.0751260817,2:0.1422486633,(3:0.1531943701,4:0.1479177401):0.0242879620)
(1:0.1790389379,2:0.1138115365,(3:0.1056836813,4:0.1291199528):0.0252792391)
(1:0.1724306194,2:0.1490670026,(3:0.1043716822,4:0.1182205913):0.0395319566)
(2:0.3008521782,3:0.1855029899,(4:0.1900681445,5:0.1205068448):0.3251909534)
(2:0.1512866012,(3:0.1736169971,5:0.0591198231):0.0713583924,4:0.0874200420)
(2:0.1041624107,3:0.1301335890,(4:0.0519003565,5:0.0999348945):0.0189239485)
(2:0.1788939084,3:0.2726717715,(4:0.2999039446,5:0.1971123172):0.0620243550)
(2:0.1015812251,3:0.1353058114,(4:0.0907198384,5:0.0925845660):0.0715347424)
(2:0.1017164209,(3:0.1023972067,4:0.1216638286):0.0945512279,6:0.1573247337)
(2:0.1255659474,(3:0.0859506219,4:0.0898167024):0.0593375127,6:0.1390976919)
(1:0.0845996458,(3:0.1428958003,4:0.1442419547):0.0604607085,6:0.1973424059)
(1:0.2762350577,(3:0.3958486122,4:0.2389981379):0.0298784298,6:0.2572194411)
(1:0.0980516928,3:0.1655118208,(5:0.0959347559,6:0.0960786839):0.0609921581)
(1:0.1925054105,3:0.2555322378,(5:0.2415738747,6:0.1460952814):0.0605881478)
(1:0.0291314837,2:0.0004971952,(3:0.1544648482,6:0.1742346815):0.0961286951)
(1:0.1518133817,(2:0.2039112479,6:0.3035514437):0.0226007802,3:0.1272936601)
(1:0.1890466012,(2:0.2216361730,3:0.1725020206):0.0355998549,6:0.1789395762)
(1:0.7978135272,(2:0.1701619255,3:0.2248871668):0.0318645926,6:0.1969236228)
(1:0.1517177529,(2:0.1041634607,5:0.1205587551):0.0107896088,4:0.3043686414)
(1:0.1909863093,2:0.1594692976,(3:0.0881312840,4:0.0982478207):0.0472749868)
(1:0.1355254450,2:0.1343566447,(5:0.2282582608,6:0.3455062355):0.0841744899)
(1:0.2441609337,2:0.1171642124,(3:0.1430258026,4:0.0771351586):0.0604982870)
(1:0.0799863499,2:0.1660497619,(3:0.0678745133,4:0.0926240600):0.0824968896)
(1:0.0778201598,2:0.1603177989,(3:0.0751178417,4:0.0838809429):0.0563882647)
(1:0.0817094303,2:0.0735798260,(4:0.0274882769,6:1.3992467419):0.0698695473)
(1:0.3121975657,(2:0.1142757640,6:0.1332269451):0.0371475537,4:0.3275036588)
(1:0.1484705547,(2:0.1379282710,6:0.1565984034):0.3725515243,4:0.1348307414)
(1:0.1031345280,2:0.1421773515,((3:0.1253175204,4:0.1268461268):0.0875410661,6:0.1454408477):0.0182287265)
(1:0.2079497971,2:0.3074565201,((3:0.2454137905,4:0.1096740333):0.0791463785,6:0.1752321028):0.1181012066)
(1:0.1162153546,2:0.1159161056,((3:0.0744233965,4:0.0777530281):0.0449367177,(5:0.0784843639,6:0.1480079783):0.0377318396):0.0484375765)
(1:0.1926473311,(2:0.2324029788,5:0.3350553534):0.3241329889,3:0.1423706712)
(1:0.2765467368,2:0.2922957839,(3:0.1666302712,4:0.1277918018):0.1453450364)
(1:0.0895909477,(2:0.1107601769,(5:0.0868583470,6:0.1166819978):0.0673353294):0.0166528792,3:0.1901915463)
(2:0.1864443912,4:0.1726286465,(5:0.1364251905,6:0.1148794111):0.0438728267)
(2:0.1669812090,(3:0.0721292593,4:0.1196034038):0.0815336064,(5:0.1318360689,6:0.1208366998):0.0643517639)
(1:0.2032658411,(2:0.1793133998,5:0.2241963826):0.0328074368,(3:0.1448562134,4:0.1429049768):0.1022583314)
(1:0.1251632435,(2:0.1356187394,5:0.2402977939):0.0480390358,4:0.2587411349)
(1:0.0855747597,(2:0.1531310108,(3:0.1806860953,4:0.1430704557):0.0229442615):0.0178729182,(5:0.1452786055,6:0.1353920418):0.0589704713)
(1:0.1751232863,(2:0.1279359446,(5:0.1163291739,6:0.0854204035):0.0411197039):0.0251857860,(3:0.1205147551,4:0.0973424839):0.0646457133)
(1:0.1037944438,2:0.1678034631,(4:0.1115588632,5:0.1162305636):0.0236562212)
(1:0.2894544004,2:0.1194886208,(5:0.1329375401,6:0.1218767135):0.1574456108)
(1:0.2772178612,2:0.1807797606,(4:0.4389087663,5:0.1605219736):0.0411956591)
(1:0.1252166982,(2:0.1071278558,5:0.1398516176):0.0277842043,4:0.1261135939)
(1:0.0803268218,2:0.0590775638,(5:0.0646740178,6:0.0783097478):0.0430771969)
(1:0.1271721142,2:0.3643136950,(3:0.1859602296,6:0.3342332234):0.0350510884)
(3:0.1785619608,4:0.1833796919,(5:0.1257904774,6:0.1802753753):0.2170128158)
(1:0.1125120332,2:0.0848954541,(5:0.0728939611,6:0.1238420120):0.0370498721)
(1:0.0978997316,((2:0.0783787580,3:0.3182031055):0.0723708590,5:0.9603587857):0.0320980070,6:0.2328058322)
(2:0.2489231336,(3:0.4145359880,5:0.4345861678):0.2222168162,6:0.1367376914)
(1:1.0609944425,(2:0.4265854312,5:0.2743059179):0.0788285317,(3:0.3370608833,6:0.3905278969):0.1512259206)
(1:0.1606297239,(2:0.0477397802,5:0.0903682399):0.0379780229,3:0.0635357786)
(1:0.1836720778,(2:0.2324243159,3:0.3279870236):0.7165219212,5:0.1980976429)
(1:0.1312655017,(2:0.2560556397,5:0.1267950159):0.0410260020,4:0.1143145028)
(1:0.0836669614,(2:0.0392506067,(3:0.0443381189,4:0.0450718073):0.2279261589):0.0121683829,5:0.1331708118)
(1:0.1525375771,(2:0.1789677534,5:0.2204635344):0.0571405418,(3:0.1411760649,4:0.2456716553):0.1520554039)
(1:0.1525080406,(2:0.4629235389,6:0.0936881796):0.0706093618,5:0.1351332438)
(2:0.0909337163,(3:0.0698070231,4:0.1106632693):0.0473168947,6:0.1491290775)
(1:0.1921928188,2:0.2356538545,(3:0.4701211252,6:0.2285225834):0.0549025840)
(1:0.0984150423,(2:0.0791358521,3:0.1429849003):0.0201273925,6:0.1397386727)
(1:0.2145214533,(2:0.2420822655,(3:0.1357989061,4:0.1721040690):0.1038137792):0.0293211356,(5:0.2098878566,6:0.1862998655):0.0448998678)
(1:0.0988061554,(2:0.1360865113,3:0.1801839647):0.0234896563,6:0.1383167287)
(1:0.2497493563,(3:0.3039133339,6:0.1244830382):0.0575148242,5:0.3334974917)
(1:0.1310581922,2:0.2586144479,(3:0.1889160956,6:0.1702147800):0.0286682003)
(1:0.1592086058,(2:0.1755823814,3:0.0810495606):0.0721351524,5:0.1523789732)
(1:0.2205657689,(2:0.1583542837,3:0.1827170634):0.0420107243,6:0.2131866988)
(1:0.1545250863,2:0.1999735145,(5:0.1693916174,6:0.1766586974):0.0902283340)
(1:0.1438705731,2:0.3443854694,((3:0.2138176149,4:0.2393080836):0.1506214568,6:0.2047938204):0.0287785015)
(1:0.1441312273,2:0.3718208948,(3:0.1566275020,(5:0.0946407583,6:0.1701407403):0.0521374340):0.0197925141)
(1:0.1356120184,2:0.1742180734,(3:0.2140786432,6:0.1697211878):0.0280789013)
(1:0.1789706928,(2:0.6054540387,6:0.5919381394):0.2469960461,(3:0.2179450605,4:0.1544030748):0.1486884934)
(1:0.1003748225,2:0.0916423920,(5:0.0587061711,6:0.0786091569):0.0664322997)
(3:0.0929549042,4:0.0990089592,(5:0.1232094480,6:0.1229784174):0.1244326449)
(1:0.1632257761,(2:0.1509333447,3:0.2226793460):0.0473970310,6:0.1767835516)
(1:0.0859014362,4:0.1361482505,(5:0.0858500204,6:0.0593646287):0.0330365918)
(1:0.0947023089,(2:0.1241083645,4:0.1696690975):0.0362128684,6:0.1383702589)
(1:0.0757820657,2:0.2644950757,(3:0.0632582820,4:0.1448470308):0.0391379964)
(1:0.3600602850,2:0.1424871846,(3:0.1194338904,4:0.1196554043):0.1020187032)
(1:0.1797134972,(2:0.1259638270,4:0.3238135256):0.0236773805,(5:0.1338402861,6:0.1724358671):0.0530788017)
(1:0.0835345016,(2:0.1356408189,(3:0.0314764099,4:0.3016097037):0.0352736946):0.0401998389,5:0.0922271340)
(2:0.1669863675,(3:0.1091575435,4:0.1828950044):0.1380025041,6:0.3831553076)
(2:0.1591300120,(3:0.1463885176,4:0.1494499490):0.0496955317,6:0.1612799770)
(2:0.1595399801,(3:0.0916230750,4:0.0888622127):0.0475128433,5:0.1874248194)
(2:0.2171269370,(3:0.1261178820,4:0.1610926426):0.0661244596,6:0.2960129810)
(2:0.0732833518,(3:0.0670244678,4:0.0792958488):0.0408922152,(5:0.0713932914,6:0.0590142612):0.0425511706)
(1:0.0863949403,2:0.0805453875,(3:0.0925181535,4:0.0783519934):0.0435525640)
(1:0.1483685765,2:0.1958524620,(5:0.1632288734,6:0.1425084177):0.0656360782)
(1:0.1134114439,(3:0.1718596942,4:0.1784108586):0.0901448200,6:0.1736316519)
(1:0.1448964288,(2:0.8687359109,(5:0.1360180038,6:0.0977844160):0.0249392781):0.0279305325,4:0.2466497500)
(1:0.2071706079,(3:0.1236498783,4:0.1022339655):0.1042910927,(5:0.0941622377,6:0.1527437040):0.1053604125)
(1:0.1337267175,(2:0.1042938685,4:0.1763085273):0.0719840741,5:0.1485043435)
(1:0.1177412985,(2:0.1213116392,3:0.1461370165):0.0252616877,5:0.1459839764)
(1:0.1191915120,2:0.1357512033,(5:0.0957581162,6:0.1110485442):0.0503458148)
(1:0.1431266213,(2:0.1406312768,5:0.1414815548):0.0133155357,(3:0.0860897930,4:0.1112142983):0.0563121831)
(2:0.1735843774,4:0.2173572514,(5:0.2233108605,6:0.0708565190):0.1188048097)
(1:0.1987297027,2:0.1521331748,(3:0.1465948309,4:0.0582609153):0.0287736193)
(1:0.2264085857,2:0.1909610107,(5:0.1806276286,6:0.1199251004):0.0966186645)
(1:0.3341844636,2:0.1104820991,(3:0.1153778386,4:0.1144046627):0.0523179987)
(1:0.1795558386,(2:0.1270044567,3:0.1887657960):0.0380695246,5:0.2309846650)
(2:0.1360152107,(3:0.1246049994,4:0.1677287224):0.0914866015,(5:0.1366583430,6:0.1189458998):0.1010833073)
(1:0.0849642686,(2:0.2801434336,3:0.0801171310):0.0135782289,(5:0.0853268995,6:0.0674241847):0.0361386888)
(1:0.1347848484,3:0.1843936300,(5:0.0727249924,6:0.0883016723):0.0410475072)
(1:0.0804423374,2:0.0960874619,(5:1.0143015711,6:0.0547752600):0.0469832554)
(1:0.1698086943,(2:0.2989636808,4:0.1145323333):0.0086800512,3:0.0906659346)
(1:0.1649431937,(3:0.0814517211,4:0.0993946379):0.0635541766,6:0.1530090253)
(1:0.1630366773,(2:0.1426801058,(3:0.0714744748,4:0.1741528621):0.0513133900):0.0630088339,6:0.1174609753)
(2:0.1518749327,3:0.1601953590,(5:0.1780662932,6:0.1254713325):0.1511290521)
(1:0.3413327716,((2:0.1799864821,6:0.0955272023):0.0506098162,4:0.6201048367):0.0346594233,3:0.1932024502)
(1:0.0869549270,(2:0.1009394206,(3:0.0930083007,4:0.1593508943):0.0136707992):0.0371998353,6:0.1326765582)
(1:0.1269324691,(2:0.1833753466,3:0.1953856839):0.0342567754,(4:0.1260053525,6:0.1051506593):0.0744094208)
(1:0.0000029316,(2:1.3068974867,4:3.1083730011):1.5194084690,6:2.6886134597)
(1:0.1728381797,(2:0.1871645310,(3:0.1279528305,4:0.1652044022):0.0997686464):0.0239140657,6:0.2614864853)
(1:0.1702977045,(2:0.1800494610,3:0.2107074695):0.0419670796,6:0.1842991146)
(1:0.2276854957,(2:0.1577182391,4:0.2207149762):0.0220221473,6:0.2862397805)
(1:0.7940390480,(2:0.1889668507,6:0.1859835261):0.0495594635,(3:0.1660642115,4:0.5990352930):0.0198801757)
(1:0.1398700118,(2:0.2467160335,3:0.1073073942):0.0498812886,6:0.1741874955)
(1:0.5060775506,(2:0.1256651573,(4:0.1262418101,6:0.1411917700):0.1093421258):0.0695979105,3:0.1881577243)
(1:0.1142867247,(2:0.4625528914,3:0.0955349675):0.0483674938,(4:0.6228067889,6:0.0602492956):0.0792798018)
(1:0.2955800022,2:0.2164264370,(3:0.1427204724,4:0.4256136378):0.1239220448)
(1:0.1565420138,2:0.1450790615,(4:0.3486443386,6:0.1728633754):0.1558194329)
(1:0.1073886126,(2:0.2472160294,6:0.1455383057):0.1095974928,4:0.6693900944)
(1:0.1332820873,2:0.1209939612,(3:0.0798206657,4:0.1193404141):0.0806256579)
(2:0.0557821553,3:0.1079454220,(4:0.0515073783,6:0.0636889204):0.0423201188)
(1:0.1586701424,(2:0.1483442315,4:0.2198951931):0.0234786050,3:0.2512956057)
(1:0.2711457190,2:0.1244169571,(3:0.1147398744,4:0.1247014375):0.0593164709)
(1:0.1038421471,(2:0.1090599479,4:0.1464704270):0.0528793422,6:0.1723059036)
(1:0.1132557553,2:0.3421954595,(4:0.1350535158,6:0.1006107349):0.0739625963)
(1:0.2188395579,2:0.1109056367,(4:0.1262537771,6:0.1630795644):0.0291146027)
(1:0.1615816355,(2:0.1399723895,3:0.2603941742):0.0315184297,6:0.2016978614)
(1:0.2647746592,(2:0.1533028409,4:0.3199869297):0.0403987675,6:0.2892966502)
(2:0.3726442003,((3:0.1184073301,4:0.1030599875):0.0731406987,5:0.3171440814):0.5877350314,6:0.2304561704)
(2:0.1898488327,(3:0.2224521276,4:0.1035576182):0.0689783182,6:0.1761934780)
(1:0.1727777702,2:0.2156622293,(4:0.3416841357,6:0.0643636825):0.1612708375)
(1:0.0924033746,(2:0.1548952464,(3:0.0900079122,4:0.0854405139):0.0341258138):0.0153126847,6:0.1169804795)
(1:0.1121381770,2:0.1543279836,(3:0.0942720354,4:0.1335766800):0.0638366545)
(1:0.1302145433,2:0.1280249500,(4:0.0961422695,6:0.1177593805):0.0754654026)
(1:0.1220012482,2:0.1946526269,(4:0.1141162860,6:0.0994831444):0.0700734843)
(1:0.0801305939,2:0.0832683060,(3:0.0668814403,4:0.0724791964):0.0391542082)
(1:0.1127390450,2:0.1169286832,(3:0.0938383941,4:0.0722799019):0.0576879443)
(1:0.0745643897,(2:0.1095327295,3:0.1141329393):0.0252884475,(4:0.0673547616,6:0.0912113076):0.0518669923)
(1:0.1504214351,2:0.0975191868,(3:0.1134550647,4:0.0832345087):0.0428165729)
(1:0.2075860973,(2:0.1582307922,3:0.2862455761):0.0243767199,6:0.3023843526)
(1:0.1581681819,(2:0.1363468712,6:0.1993748244):0.0082364912,4:0.2655972443)
(1:0.1245504858,(2:0.2945765345,(3:0.2542618050,4:0.1620816818):0.0481131140):0.0136828191,6:0.1806881151)
(1:0.1291300678,2:0.3286308395,(3:0.1507466828,4:0.1357097160):0.0603369813)
(1:0.1248878977,(2:0.1432915932,3:0.1823582389):0.0524890273,4:0.1808585747)
(1:0.1529181932,(2:0.1479506272,4:0.1510983814):0.0398923175,6:0.2175199246)
(1:0.1051983682,(2:0.1853113060,3:0.1859267107):0.0132707626,6:0.1953939158)
(1:0.1370953749,2:0.1242114493,(4:0.1284298168,6:0.0816447920):0.0747515845)
(1:0.0781752937,2:0.0844438053,(4:0.0478017636,6:0.0588495938):0.0451306049)
(1:0.3195220858,2:0.1327450832,(4:0.0719306842,6:0.0835053187):0.0583419606)
(1:0.1485119969,(2:0.1796148331,4:0.2406756439):0.0490041101,6:0.2273385806)
(1:0.4813971484,2:0.0907652766,(4:0.7006067982,6:0.2285310514):0.0434094602)
