# Supplementary material for: The Chloranthus sessilifolius genome provides insight into early diversification of angiosperms
Source: Nat Commun. 2021 Nov 26;12:6929. doi: 10.1038/s41467-021-26931-3 (PMC8626421; doi:10.1038/s41467-021-26931-3)
Supplement: Supplementary file 4 — Source Data [file 41467_2021_26931_MOESM4_ESM.zip › Fig. 2b and Supplementary Figure 18a/Liriodendron_Elaeis.nwk]

(1:0.1340112660,2:0.0983772011,(4:0.1088503231,5:0.1379086778):0.1339397553)
(1:0.0821044640,2:0.0899062251,(4:0.1003788310,5:0.1146869650):0.1240812300)
(1:0.0556826445,2:0.0911898033,(4:0.0527337479,5:0.1193504003):0.0698995984)
(1:0.1118273643,2:0.0859874852,(4:0.0909048834,5:0.0844861891):0.1222884608)
(1:0.6726156892,2:0.0942658608,(4:0.1842463310,5:0.1187941257):0.0985211246)
(1:0.2735465734,2:0.3282911958,(3:0.2553126921,6:0.2624732962):0.1452395150)
(1:0.2788629407,2:0.1278855596,(3:0.1017826134,5:0.1467069120):0.1066449155)
(1:0.1617748051,2:0.1839765117,(3:0.1956182927,5:0.1312315838):0.2496232676)
(1:0.3276505415,3:0.3927635940,(5:0.1034619815,6:0.0804373753):0.1327481109)
(1:0.3768761671,(3:0.0864395500,4:0.0329740775):0.0825760623,(5:0.0688597848,6:0.0906266933):0.1363843034)
(1:0.2491290612,4:0.2882662218,(5:0.0684662153,6:0.0602283058):0.0722383939)
(1:0.2601628311,4:0.1489106113,(5:0.0557680078,6:0.0429327257):0.0894537359)
(1:0.4686821386,3:0.1429829810,(5:0.0661118916,6:0.0559436465):0.0725133781)
(1:0.1358446432,3:0.1114558724,(5:0.0336233663,6:0.0351130869):0.0718510674)
(1:0.2206258280,3:0.1698612568,(5:0.0370404836,6:0.0656737401):0.0947061087)
(1:0.1954108962,(3:0.0485328902,4:0.0349491100):0.0479072094,(5:0.0191954133,6:0.1322094231):0.0539542995)
(1:0.3054669425,2:0.1162315415,((3:0.0532093593,4:0.0484254495):0.0649992074,6:0.2232284308):0.2005424878)
(1:0.0950513648,2:0.0980215775,(3:0.1087442107,(5:0.0401301959,6:0.0398110899):0.0664467502):0.0842348400)
(1:0.2353853006,2:0.1113598730,(3:0.0954714933,4:0.1562544601):0.3694710559)
(1:0.1419148580,2:0.0933351965,(5:0.0398559989,6:0.0713638281):0.2093487683)
(1:0.1316831387,2:0.0683283996,(5:0.0436732886,6:0.0674579163):0.0959936172)
(1:0.0561686826,2:0.2683804694,(5:0.0707169242,6:0.0652024602):0.2220010068)
(1:0.2787912080,2:0.1345834950,(5:0.0913098713,6:0.0314580526):0.2585818621)
(1:0.1050899507,2:0.1312707234,(4:0.1365012792,6:0.1077990183):0.1518040784)
(1:0.5548221648,2:0.3065470312,(4:0.1307406999,6:0.3615458727):0.2402892597)
(1:0.3188096610,4:0.2668093184,(5:0.0649840473,6:0.0791702830):0.0787883555)
(1:0.0748337464,2:0.0585595583,(4:0.0767442485,(5:0.0346988031,6:0.0293843885):0.0396542654):0.0825264281)
(1:0.1224865016,2:0.2553057796,(5:0.0462757712,6:0.0641552420):0.1658462630)
(1:0.1623176956,2:0.0651928993,(4:0.1940182032,(5:0.0582302237,6:0.0400146884):0.0859397317):0.1067278189)
(1:0.1151004727,2:0.1268720990,(4:0.1282881503,(5:0.0211350644,6:0.1579447506):0.0639763955):0.0760031674)
(1:0.0839082300,2:0.0562540127,(5:0.0816559647,6:0.0554313968):0.0841091788)
(1:0.1361693719,2:0.1955451813,(4:0.1670570850,(5:0.0813377900,6:0.0575184383):0.0822767892):0.1735892230)
(1:0.1304058315,2:0.2003751143,(5:0.0489196471,6:0.0717877081):0.2060305773)
(1:0.1623851067,2:0.1424387412,(4:0.1713542346,(5:0.1063436705,6:0.0162865885):0.1353651694):0.0918932900)
(1:0.1413654611,2:0.2647178831,((3:0.0749990726,4:0.0672028362):0.1327067670,(5:0.0596708175,6:0.0553255909):0.0919414896):0.1137153261)
(1:0.1822586261,2:0.1308947783,((3:0.0755502553,4:0.0944496795):0.0897785460,(5:0.0729707638,6:0.0787832721):0.1430241004):0.1732127554)
(1:0.1624366580,2:0.0933004777,(4:0.1476726704,5:0.1567512344):0.0977839996)
(1:0.1364368209,2:0.1200804887,((3:0.0474867147,4:0.1057227367):0.0857876676,(5:0.0414182038,6:0.0549248888):0.0478187517):0.1094001026)
(1:0.0789309267,2:0.1978666775,((3:0.0316564632,4:0.0356757581):0.0372232588,5:0.0879889259):0.1264869839)
(1:0.1546560156,2:0.1648476789,((3:0.0370910433,4:0.0985487824):0.1189877607,(5:0.0256934223,6:0.0738594650):0.1199648416):0.1875234423)
(1:0.0748999353,2:0.0795467683,(3:0.1270335000,(5:0.0626776388,6:0.0615148511):0.0635349824):0.0405154180)
(1:0.1339210561,(2:0.0000026412,3:1.3097798884):0.1174586098,5:0.3258192254)
(1:0.1531106899,2:0.1383274906,(5:0.0719780794,6:0.0689958742):0.2454793477)
(1:0.1932583580,2:0.1152697702,(3:0.0480965126,4:0.0423994949):0.1841769758)
(1:0.1714367416,2:0.0966613482,(3:0.0726179170,4:0.0714635207):0.3962804145)
(1:0.1512819783,2:0.2712398147,(5:0.0835629369,6:0.0571784982):0.1793094331)
(1:0.1268467244,2:0.1166606724,(3:0.2072690541,5:0.1485477480):0.1387604252)
(1:0.0930255914,2:0.1271613483,(3:0.1268490859,5:0.1295303483):0.0901649232)
(1:0.1843234327,2:0.1471992328,(3:0.1842958918,(5:0.0558521826,6:0.0697610157):0.1068284980):0.1734181186)
(1:0.0990759843,2:0.1132646362,((3:0.0412854333,4:0.0458857417):0.0636326042,5:0.1589601358):0.0905833176)
(1:0.3170599834,3:0.1916159536,(5:0.0767491241,6:0.0674311659):0.1012448087)
(1:0.1486964316,2:0.1252117804,((3:0.0663727977,4:0.1180136804):0.2442569621,(5:0.1218183958,6:0.0625091272):0.1282730522):0.1833822720)
(1:0.1173969703,(2:0.1077672129,6:0.3148126934):0.0264151291,(4:0.1337149058,5:0.0907697909):0.0775441715)
(1:0.0583137036,2:0.1280049237,((3:0.0313406667,4:0.0607160821):0.0680306174,5:0.1478952647):0.0827808093)
(1:0.1061621769,2:0.1666567921,(5:0.0726606600,6:0.0300084509):0.2085160084)
(1:0.1261600571,2:0.1002914478,(3:0.0344672528,4:0.0506838009):0.1526746780)
(1:0.0796280047,2:0.1231967155,((3:0.0660299422,4:0.0525842930):0.0909318733,(5:0.0423899720,6:0.0450006673):0.0829011851):0.0810332167)
(1:0.1072975417,2:0.0783503580,(3:0.1161895572,(5:0.1683118717,6:0.0266646466):0.1144990143):0.0966413536)
(1:0.3816458833,(3:0.0563004472,4:0.0913622387):0.1317693635,5:0.2003861148)
(1:0.3555587014,(3:0.0553991187,4:0.0863516717):0.1006900644,(5:0.0631804252,6:0.0798101349):0.0988021947)
(1:0.1888720234,2:0.1627871147,((3:0.0824077858,4:0.0891948015):0.1741073370,(5:0.0905607067,6:0.1042924093):0.1294722029):0.1806909081)
(1:0.1066388938,2:0.1480627024,(4:0.1452631811,5:0.1826571814):0.1107903212)
(1:0.1159496811,2:0.1298660338,((3:0.0518370045,4:0.0411622655):0.1240422921,(5:0.0938467438,6:0.0608422441):0.1043313389):0.0719666399)
(1:0.1623530369,2:0.2312136774,(3:0.0364577165,4:0.0437744881):0.1566282452)
(1:0.0570012537,2:0.1761762562,((3:0.0432260030,4:0.0409004242):0.0729369613,(5:0.0542171311,6:0.0501181114):0.0521678179):0.0992721944)
(1:0.1305069139,2:0.0876846365,(5:0.0655434940,6:0.0508806349):0.2357473028)
(1:0.1028521784,2:0.1439590224,(3:0.0164315111,4:0.0649459368):0.1768359182)
(1:0.0595794980,2:0.1215916113,(3:0.0549033191,4:0.0471447250):0.1545839190)
(1:0.0701329799,2:0.0658844884,(3:0.1142560756,4:0.0424137438):0.0729102366)
(1:0.2112503705,2:0.1991006558,(3:0.0868426934,4:0.1112701948):0.2915456787)
(1:0.1153593060,2:0.6920662798,(3:0.1665335402,5:0.1012917400):0.1356654431)
(1:0.1119684653,2:0.1213067394,(3:0.1825800796,5:0.1319587598):0.1062082794)
(1:0.2080510005,2:0.1615125454,(3:0.1639002855,5:0.3088158226):0.1014108721)
(1:0.0828752254,2:0.1326849343,(4:0.1213262697,6:0.1866859521):0.1285771490)
(1:0.1994045603,2:0.2776471016,(3:0.4152272019,6:0.2496433006):0.1880915650)
(1:0.1084015156,2:0.0891677754,(3:0.0377997776,4:0.0418510611):0.1724205744)
(1:0.1070561173,2:0.1465444395,(3:0.0658769362,4:0.0335979561):0.1472463522)
(1:0.1403196396,2:0.2425953057,(5:0.0526987223,6:0.0585263090):0.1689192549)
(1:0.1190891276,2:0.1572561723,(5:0.0682918749,6:0.0422291569):0.3199038334)
(1:0.0747119194,2:0.0733150826,(5:0.0155398804,6:0.0497450154):0.1149156870)
(1:0.2187826252,2:0.2262849472,(5:0.1093620617,6:0.0789106285):0.2095265907)
(1:0.0753077178,2:0.0779538910,(5:0.0438807629,6:0.0438796984):0.1714471382)
(1:0.0726386151,2:0.1550044734,(5:0.0361773154,6:0.0560167875):0.1102739808)
(1:0.0872311866,2:0.0562292398,(5:0.0337707272,6:0.2778143048):0.1578967077)
(1:0.1858066714,2:0.1656684559,(5:0.0816718895,6:0.0736228917):0.3053638759)
(1:0.1091849441,2:0.1572804345,(5:0.0689523408,6:0.0842192492):0.1822207629)
(1:0.1307236081,2:0.1531543166,(5:0.2656225853,6:0.1775504374):0.1197058953)
(1:0.0339480133,2:0.3602493203,(5:0.0876239007,6:0.0271790549):0.1741025269)
(1:0.1656532107,2:0.1669999631,(5:0.0611562384,6:0.0910887413):0.2236587900)
(1:0.1598276150,2:0.1067013516,(5:0.0608042911,6:0.0503356894):0.2106340153)
(1:0.1642120540,2:0.1710017751,(5:0.0854259993,6:0.0506688521):0.2544067068)
(1:0.1211889560,2:0.1168721270,(5:0.1012858766,6:0.0696681086):0.2430385293)
(1:0.1412355922,2:0.1075219292,(5:0.0688211496,6:0.0584620935):0.1814879910)
(1:0.1375358801,2:0.1709480799,(5:0.0733565114,6:0.0535101857):0.2805727813)
(1:0.1517904758,2:0.2016481112,(5:0.0661182098,6:0.0759834852):0.3360835093)
(1:0.1237195042,2:0.1586793290,(5:0.0525184983,6:0.0565046939):0.2195042490)
(1:0.0995566809,2:0.2192467943,(5:0.0448152057,6:0.0690305724):0.3772319253)
(1:0.1549265459,2:0.1205649788,(5:0.1675446316,6:0.1377948546):0.1238348349)
(1:0.1817674379,2:0.1485186812,(5:0.0496935006,6:0.0737885257):0.3783850554)
(1:0.1003527817,2:0.0980669881,(5:0.0387002444,6:0.0550329426):0.2029721021)
(1:0.0826016463,2:0.1892491326,(5:0.0742344759,6:0.0859541844):0.1997314069)
(1:0.1173519783,2:0.1500607087,(5:0.0385444440,6:0.0537835228):0.2585596421)
(1:0.1483768951,2:0.1045179507,(5:0.0707304485,6:0.0481271624):0.2113835729)
(1:0.2112972178,2:0.1969954506,(5:0.0831399766,6:0.0523627723):0.2324490063)
(1:0.1642728138,2:0.2261029895,(5:0.2796218061,6:0.1185871448):0.0762802841)
(1:0.1271410059,2:0.2119417346,(3:0.1710394457,4:0.2862677421):0.4366787922)
(1:0.1389269902,2:0.1511925596,(3:0.1749440827,4:0.1246787601):0.1100824755)
(1:0.0954776757,2:0.1890987350,(3:0.1505489300,4:0.1750319291):0.0913849562)
(1:0.2039233199,2:0.1884336276,(3:0.2527296979,4:0.2609658429):0.1854147700)
(1:0.1379528675,2:0.1548712235,(3:0.1818713675,4:0.1631570875):0.1542201927)
(1:0.1001286696,2:0.0973691754,((3:0.0379001390,5:0.0477908710):0.0307651920,4:0.0908709285):0.0626862289)
(1:0.1183462160,2:0.1354858664,(3:0.0950166823,5:0.0411867878):0.2204543364)
(1:0.1449110600,2:0.1639975331,(3:0.1583789766,5:0.0819038903):0.2451169896)
(1:0.1346804618,2:0.1192291504,((3:0.0745358962,5:0.0431499951):0.1131014660,4:0.1804909318):0.0990949298)
(1:0.1234115937,2:0.1024005162,(3:0.1326480029,4:0.1218690727):0.1026951619)
(1:0.1629400736,2:0.1102938810,(3:0.0490848574,5:0.0406757539):0.1885085633)
(1:0.2084372253,(3:0.0590809775,5:0.0697411735):0.1316177845,4:0.2102296084)
(1:0.2115086077,2:0.0813254324,(4:0.0921203182,5:0.1793855867):0.1077188064)
(1:0.0901935230,2:0.0709586818,((4:0.0675796226,6:0.0712128619):0.1384540484,5:0.1233200457):0.0922315751)
(1:0.1597524218,2:0.0792395355,(4:0.0503769130,6:0.0379719136):0.1432214892)
(1:0.3848803444,(4:0.2660230595,5:0.2270334261):0.0732793651,6:0.3491394233)
(1:0.0996019903,2:0.2399330953,(3:0.0695145518,5:0.1277569304):0.5320938550)
(1:0.1087056002,2:0.1382626607,(3:0.0541779772,5:0.1040702422):0.1605471737)
(1:0.0548905311,2:0.0728702148,((3:0.0282976293,5:0.0299469003):0.0472698916,4:0.0966815654):0.0797286328)
(1:0.1295681447,2:0.1904850864,(3:0.0634939127,5:0.0740022343):0.2391263063)
(1:0.1716629262,2:0.1177278200,((3:0.0653883296,5:0.0973406788):0.1348901425,(4:0.1127517209,6:0.0510223273):0.1356879447):0.2027459865)
(1:0.1171402682,2:0.1305041604,(3:0.0663083800,5:0.0529855063):0.1732117178)
(1:0.1006433614,2:0.1683790760,(3:0.1613519597,6:0.1650619191):0.0562645508)
(1:0.1378928487,2:0.2058749413,(3:0.0824534258,5:0.0860002197):0.3048409275)
(1:0.1517801367,3:0.2557089539,(4:0.0662992091,6:0.0417946163):0.0601494074)
(1:0.2052501515,2:0.2685928081,(4:0.0798909320,6:0.0778838673):0.2457791319)
(1:0.1589763206,2:0.2040276215,((3:0.0836810059,5:0.0819918420):0.1451841493,(4:0.1031880540,6:0.0872504569):0.1652352983):0.1564202734)
(1:0.0964067234,2:0.2094657005,(4:0.0532411720,6:0.0766630792):0.2605058264)
(1:0.2042271766,2:0.1954514737,(3:0.4731750244,4:0.1555550092):0.1048785161)
(1:0.0857613231,2:0.1159559856,(4:0.0522365435,6:0.0168242269):0.2781658967)
(1:0.1017096898,2:0.1344072016,((3:0.0543177737,5:0.0793434135):0.1206353063,6:0.2543410298):0.2227457981)
(1:0.1560378780,2:0.0630573389,((3:0.0694463399,5:0.1629520739):0.0668546257,(4:0.2610281155,6:0.0837828629):0.0618264775):0.1084339066)
(1:0.2261037020,2:0.2583970989,(3:0.2243302910,4:0.1523815080):0.2060693719)
(1:0.2919140981,2:0.1564843896,(3:0.1558199981,6:0.2729499252):0.1869730860)
(1:0.0767581141,(2:0.0503172831,3:0.6813412897):0.0362855715,5:0.1399838201)
(1:0.1652710934,2:0.1268348522,(3:0.0885092194,5:0.1192182223):0.1184817096)
(1:0.0903915993,2:0.1914486806,((3:0.0641192073,5:0.0571554931):0.1056571281,6:0.1120726619):0.0714715491)
(1:0.1367554225,2:0.1359596154,(3:0.0438870716,5:0.0779545573):0.2732738629)
(1:0.1037784664,2:0.0925364033,(5:0.0595472392,6:0.0790676380):0.1346061366)
(1:0.0685889893,2:0.1025575569,(3:0.1135630734,(5:0.0617275969,6:0.1871825453):0.0474263909):0.0720731234)
(1:0.2263016133,2:0.2954977858,(5:0.0900199840,6:0.0456537645):0.1795689688)
(1:0.5294725954,3:0.1670052299,(5:0.0347383537,6:0.0789406413):0.0555509794)
(1:0.1156347607,2:0.1136066782,(5:0.0598649731,6:0.0543204420):0.2009129166)
(1:0.1476975100,2:0.1648401216,(5:0.0604615557,6:0.1145146398):0.3612030378)
(1:0.0801715473,2:0.0701812178,(5:0.1326417896,6:0.0817241692):0.0501643676)
(1:0.1560881473,2:0.1320125106,(5:0.3724633963,6:0.1596058465):0.0574192883)
(1:0.1224474255,2:0.1492313142,(5:0.1300849612,6:0.0341318614):0.2963794634)
(1:0.0343923701,2:0.1809630534,(5:0.0772136506,6:0.0610557984):0.1794662520)
(1:0.2475542875,2:0.1088576624,(5:0.0424904379,6:0.0723023477):0.4289199323)
(1:0.1138023484,2:0.1314116202,(5:0.2819866819,6:0.2177411597):0.3064200615)
(1:0.1440877928,2:0.1248001471,(5:0.1468457223,6:0.1359196115):0.1369515007)
(1:0.0976344528,2:0.1006046496,(5:0.0535996363,6:0.0812600600):0.1512143525)
(1:0.2436667949,2:0.2032029873,(5:0.0782917905,6:0.0545361929):0.2767063725)
(1:0.1002711198,2:0.1262035475,(5:0.0440452136,6:0.0731996680):0.2407491730)
(1:0.0996091179,2:0.0965088360,(3:0.1410481114,5:0.1104553984):0.0700756162)
(1:0.3278211649,(3:0.0684485407,4:0.1030019139):0.1442145737,5:0.1761604476)
(1:0.1568523684,2:0.1133872359,((3:0.0984971221,4:0.3294718623):0.0941873538,(5:0.0450245553,6:0.0799213963):0.1037649313):0.0773036208)
(1:0.1988569559,2:0.1685603409,(3:0.2346977188,(5:0.1164248357,6:0.0762615162):0.1648835579):0.1428196349)
(1:0.0921747799,2:0.3092280466,((3:0.0578736820,4:0.0627057406):0.0762205451,6:0.2033066378):0.1673127585)
(1:0.1864727931,2:0.1625858543,(3:0.0711217084,4:0.1020395254):0.4137876078)
(1:0.2226919094,4:0.1630025895,(5:0.0508904456,6:0.0576260537):0.0702893038)
(1:0.1851658590,2:0.1676472563,(5:0.2207381115,6:0.0237421200):0.2326114686)
(1:0.1534366865,2:0.0996673419,(5:0.0633233001,6:0.0283081377):0.3616210734)
(1:0.1111059980,3:0.3048892921,(5:0.0517957623,6:0.0476027249):0.2047604478)
(1:0.1112991336,2:0.1540569743,(3:0.1039052775,6:0.1434502324):0.0633385383)
(1:0.1130639617,2:0.0714087714,(5:0.0464563664,6:0.2203110384):0.1302475807)
(1:0.1100486427,2:0.0650028568,(3:0.1169309097,5:0.0936142735):0.0696536202)
(1:0.1258675517,2:0.4235119371,(5:0.0899793355,6:0.0550193212):0.4125638241)
(1:0.3309922936,3:0.1462461999,(5:0.0398471366,6:0.0586817320):0.0889102617)
(1:0.1392703258,2:0.1696268810,((3:0.1198673706,4:0.0587466736):0.1492989429,(5:0.0981813020,6:0.0871862883):0.1357564053):0.2981968871)
(1:0.1732370562,2:0.1187353713,((3:0.0552274927,4:0.0817271796):0.0735613582,(5:0.0911521176,6:0.0511600809):0.0829450851):0.0827113950)
(1:0.0874278412,2:0.3150542322,(4:0.2753311048,(5:0.0681699938,6:0.0448170869):0.0778994186):0.1173696467)
(1:0.1700897609,2:0.1678825688,(4:0.2224110349,(5:0.0866554969,6:0.0464819612):0.1086627297):0.1494986035)
(1:0.0685407940,2:0.9977224472,(5:0.0652345281,6:0.0428336375):0.2028953351)
(1:0.1726253820,2:0.2147565676,(5:0.0667668065,6:0.0693906767):0.3385218740)
(1:0.1862370876,2:0.1132906674,(3:0.0705614096,4:0.0695344437):0.2162653351)
(1:0.1345444132,2:0.1287818837,(3:0.2572374575,(5:0.0595547970,6:0.0768891316):0.1033526746):0.1235246340)
(1:0.1856552687,2:0.2693613849,(5:0.0681679590,6:0.0772917566):0.2978150272)
(1:0.1887935995,2:0.0990856320,((3:0.1041396447,4:0.0752752778):0.1411330520,(5:0.0763094391,6:0.0667209411):0.0910838656):0.1879632337)
(1:0.4155696764,2:0.1928350208,(5:0.1316980444,6:0.0939306041):0.2666050309)
(1:0.3340673661,2:0.1188150551,((3:0.1047551916,4:0.0886109409):0.1558254175,6:0.2366705004):0.1311035281)
(1:0.1747129090,3:0.1778583413,(5:0.0432963792,6:0.0399719766):0.0584725280)
(1:0.0927002278,2:0.1716967901,(5:0.0827113792,6:0.0588123826):0.4445480826)
(1:0.0936392200,2:0.1755279743,(3:0.1545021783,5:0.1044827866):0.0744416053)
(1:0.0181190976,(2:0.1525667004,6:0.3064501031):0.1038711793,(3:0.0409178280,4:0.0584676332):0.2213998962)
(1:0.2180205124,2:0.2460516182,(5:0.0752780979,6:0.0484215456):0.3362405917)
(1:0.1852579883,2:0.2144548579,(5:0.0739910217,6:0.0864755129):0.1791713562)
(1:0.1023096848,2:0.0887802490,(5:0.0521465895,6:0.0510881626):0.1534818587)
(1:0.3579943396,(2:0.2095453381,3:0.2241980183):0.0259668377,5:0.2772253920)
(1:0.2326925055,(2:0.2277983560,5:0.2984618709):0.1252552638,3:0.2454954831)
(1:0.1725932519,2:0.2502000763,(5:0.3083565979,6:0.0490739882):0.2184334124)
(1:0.0942308410,2:0.0820728511,(3:0.0557156660,4:0.0155882592):0.1726623132)
(1:0.1248969318,2:0.1435607326,(3:0.2342077260,6:0.1633556829):0.2551989642)
(1:0.1282325489,2:0.1185001340,(3:0.1512364044,6:0.1316278320):0.0868503816)
(1:0.1147705843,2:0.0672608331,(4:0.1236575754,6:0.2828815584):0.1755951988)
(1:0.1373064223,2:0.1293611343,(4:0.1676682254,6:0.1604294771):0.1126326179)
(1:0.1554233122,2:0.2213436636,(4:0.2483733317,6:0.2888323825):0.2234197327)
(1:0.1051655384,2:0.1532801347,(4:0.2078554211,6:0.1480401002):0.1118902911)
(1:0.1349180770,2:0.0835660761,(5:0.0488074164,6:0.0517695841):0.1761210964)
(1:0.1776411231,2:0.1003501122,(3:0.0715878050,4:0.0792031630):0.2662367133)
(1:0.1030899192,2:0.1908858083,((3:0.0895538608,4:0.0605005899):0.1764334804,(5:0.1413333311,6:0.1207524998):0.2595498339):0.2637585202)
(1:0.2468316701,2:0.1945868402,((3:0.0658066637,4:0.1091374310):0.2921824406,(5:0.0944911349,6:0.0412523403):0.0897377006):0.4559436149)
(1:0.1655715181,2:0.7064480233,(5:0.0782769323,6:0.0720441144):0.0997745479)
(1:0.1475357897,2:0.0989087697,(5:0.0258597561,6:0.1313532269):0.3809353975)
(1:0.1046392491,2:0.1965079140,(5:0.0741713704,6:0.0360936823):0.2013723840)
(1:0.1419479756,2:0.0926968545,(3:0.1743731542,(5:0.0582315070,6:0.0363590726):0.1142420565):0.0573839906)
(1:0.1167539821,2:0.1002887471,(3:0.0951147954,(5:0.0364480947,6:0.0303016304):0.0583649022):0.1396974647)
(1:0.1150778363,2:0.0894998760,((3:0.1213438684,4:0.0530161199):0.0967544754,5:0.1907185146):0.1411119791)
(1:0.1251631739,2:0.1347391444,(4:0.4361467749,5:0.1961843590):0.2105297289)
(1:0.3800439410,4:0.1428585324,(5:0.0463463431,6:0.0733686072):0.1015138743)
(1:0.1783008495,2:0.1136017315,(5:0.0368541902,6:0.0463844191):0.2787990510)
(1:0.0790154558,2:0.3805686322,(5:0.0445812370,6:0.0317067143):0.1450296161)
(1:0.2016505930,2:0.0957057720,(5:0.0700958416,6:0.0351687866):0.1862397644)
(1:0.2256761014,2:0.2230712704,(3:0.2665547409,(5:0.1009545648,6:0.0996826193):0.1777422584):0.1752929023)
(1:0.1257227384,2:0.2774265131,(3:0.2540268180,(5:0.0809866007,6:0.1014495836):0.0923821650):0.1229020920)
(1:0.1400341150,2:0.0929014855,(5:0.0688765390,6:0.1070018196):0.2808294966)
(1:0.0971504540,2:0.1146006449,(3:0.1392247997,(5:0.0660376395,6:0.0589093628):0.1152277823):0.0830637448)
(1:0.3013544563,2:0.0938073916,(4:0.1613511818,5:0.1428142321):0.1174093240)
(1:0.1048712661,2:0.1994652459,(4:0.1888267662,5:0.0693726388):0.0966050776)
(1:0.1121549949,2:0.1296128769,(5:0.0992666583,6:0.0357176225):0.3909525215)
(1:0.1453140127,2:0.1130527983,(5:0.0449917510,6:0.0270927949):0.2008594118)
(1:0.3017536115,2:0.2683893200,(4:0.2042675612,6:0.2367091001):0.1769378074)
(1:0.2998764783,2:0.2753283412,(4:0.1729857326,6:0.2134937267):0.1622480333)
(1:0.1062860409,2:0.1284128357,((3:0.0667883196,4:0.0482410474):0.0786205240,6:0.1019740566):0.0954240965)
(1:0.2546498007,(3:0.0544830628,4:0.0514413938):0.1586010341,5:0.1364743798)
(1:0.1206703646,2:0.1150183038,(3:0.1717383977,(5:0.0630567972,6:0.0728319111):0.0657710933):0.1070764265)
(1:0.1397431053,2:0.1951164318,(5:0.0700780547,6:0.0588761421):0.2303016050)
(1:0.1277328056,2:0.5693324183,(5:0.1547933317,6:0.0304777485):0.3335972525)
(1:0.2315302216,2:0.2184960790,(5:0.1130059830,6:0.0611293603):0.3138199258)
(1:0.1128202023,2:0.1544506942,(5:0.0970977253,6:0.0215289834):0.3102950755)
(1:0.2148610732,2:0.2492379461,(3:0.7147653214,6:0.1942501497):0.3598347697)
(1:0.0753807855,2:0.1028943005,(3:0.1702482111,(5:0.0776474884,6:0.0480304424):0.0726505008):0.0814130004)
(1:0.1137814192,2:0.2558478910,(3:0.3086115328,(5:0.1041593279,6:0.0769267993):0.1509740371):0.2105923141)
(1:0.1652252770,2:0.1470712017,(3:0.1916965135,6:0.2015876204):0.1524102127)
(1:0.1513050684,2:0.1257045809,(5:0.0592453479,6:0.0664969316):0.2574813002)
(1:0.1531624391,2:0.1621993086,(4:0.2750215044,(5:0.0634877800,6:0.0689114767):0.1075152978):0.1316832362)
(1:0.1362815630,2:0.2383362597,(4:0.2492146292,6:0.2679213907):0.2171250118)
(1:0.1319495807,2:0.1759929612,(4:0.1573386475,6:0.1288984654):0.0797921297)
(1:0.1125667999,2:0.1020679203,(4:0.1458968779,6:0.2145555373):0.1320047327)
(1:0.0889248693,2:0.1267234714,(5:0.0566367171,6:0.0416117305):0.1828694561)
(1:0.0717524661,2:0.0895690676,(5:0.0612960824,6:0.0402928448):0.1441945678)
(1:0.1203532704,2:0.1121295042,(4:0.1100364387,6:0.0840910605):0.0742750738)
(1:0.1387517332,2:0.1714213926,(4:0.1592682782,6:0.1656246764):0.1797316618)
(1:0.1380248811,2:0.0985704815,(4:0.1845597645,6:0.1062113716):0.0921345986)
(1:0.1031569564,2:0.1544406935,(4:0.1460935390,6:0.2180753061):0.0950160962)
(1:0.0878593271,2:0.1134694481,(4:0.2448005580,6:0.1038694784):0.0540838570)
(1:0.1362445619,2:0.1879139349,(4:0.1969184589,6:0.1659418041):0.1650219467)
(1:0.5188439354,2:0.1378534863,(5:0.0915326593,6:0.1095984571):0.4911932105)
(1:0.0893675810,2:0.1591443306,(5:0.0300574087,6:0.0420886785):0.1323113334)
(1:0.1672900736,2:0.2310759474,(5:0.2189015694,6:0.1393214669):0.1811345301)
(1:0.3375391183,(3:0.0812383481,4:0.0955104706):0.1467251926,6:0.3023324495)
(1:0.3692027341,3:0.2592313883,(5:0.1311835173,6:0.0495103149):0.1381081531)
(1:0.2689733837,(3:0.0407328219,4:0.1023010584):0.1230803276,5:0.3364206388)
(1:0.4659569741,3:0.2011986386,(5:0.0901438092,6:0.0567543025):0.2383204405)
(1:0.2353826270,(3:0.0564304002,4:0.0878099046):0.0952966021,6:0.2134748851)
(1:0.0754306516,2:0.1302413908,((3:0.0257160244,4:0.0404515016):0.0846615977,6:0.0495210102):0.0827846268)
(1:0.1319955582,2:0.0537249391,(3:0.0695534023,4:0.0351458007):0.1567290619)
(1:0.1224750642,2:0.1298735723,(5:0.0163468497,6:0.1125874104):0.2429179258)
(1:0.1352534726,2:0.1305448691,(5:0.0776836336,6:0.0482658942):0.1493878361)
(1:0.1416634156,2:0.3440298645,(3:0.3711342208,(5:0.0665510906,6:0.0740828278):0.1096528525):0.1997220954)
(1:0.1265560100,2:0.2064523766,(4:0.1630652330,5:0.1800871546):0.1607628685)
(1:0.1257874059,2:0.2119280146,(3:0.2763850631,5:0.1886097365):0.2290785746)
(1:0.2561383385,(3:0.0619072262,4:0.1112608592):0.1572139995,5:0.1544547289)
(1:0.0810551224,2:0.0922493917,(5:0.0290908674,6:0.0437651554):0.1087167910)
(1:0.0718623146,2:0.0890333628,(4:0.1363012319,(5:0.0277137161,6:0.0272022461):0.0566859343):0.0970938504)
(1:0.1747235052,2:0.1225169747,(5:0.0362693777,6:0.0470085761):0.1508498231)
(1:0.1337602310,2:0.1598738001,((3:0.0624832605,4:0.0773805350):0.1215818475,5:0.2320420533):0.1613913182)
(1:0.1021386459,2:0.1097073000,(3:0.0838196129,4:0.0603375592):0.1424331667)
(1:0.1413468518,2:0.1677436811,((3:0.0622590009,4:0.0941164245):0.1163646252,5:0.3866199488):0.1938664213)
(1:0.1638992265,2:0.0791672228,(3:0.1400235008,5:0.1317262485):0.1031661577)
(1:0.0842127450,2:0.0807475003,((3:0.0310087849,4:0.0419454882):0.0441656466,5:0.0721590923):0.0332448420)
(1:0.1661545085,2:0.0750353255,(3:0.0518840080,4:0.0527218114):0.1513196283)
(1:0.1220442919,2:0.2792002623,(3:0.1033869102,4:0.1290059010):0.3027260517)
(1:0.1312187224,2:0.1092755245,(4:0.1591860210,5:0.2181868167):0.2143338399)
(1:0.2191626589,2:0.1101715364,(4:0.1479106532,5:0.1444226961):0.1116909288)
(1:0.1160544802,2:0.1061127778,(3:0.1255938344,5:0.1670514995):0.0924908152)
(1:0.1433339042,2:0.1217217205,((3:0.0630373465,4:0.0755998574):0.1046892393,5:0.2467688905):0.2409222060)
(1:0.1144755764,2:0.1112993795,(3:0.2550455785,4:0.3541334458):0.0883411599)
(1:0.4650156151,(3:0.0797811807,4:0.1073465623):0.1261550031,6:0.2950256580)
(1:0.1920315732,2:0.1215242035,(3:0.0516961783,4:0.0591244859):0.2857093973)
(1:0.2167605673,2:0.2353393246,(3:0.2887829757,6:0.2579386510):0.1596001958)
(1:0.1111455051,2:0.1402454032,(3:0.0577683417,4:0.0767513757):0.2194010477)
(1:0.1249563361,2:0.0879952933,((3:0.3334707938,4:0.0437715362):0.0878143418,6:0.0900628991):0.0720621684)
(1:0.1104066207,2:0.1680322769,(3:0.1015953189,4:0.0576897045):0.3756205584)
(1:0.1093902841,2:0.1111411316,(5:0.1407525461,6:0.3138006023):0.0845149466)
(1:0.1251065089,2:0.1051264729,(5:0.2241999981,6:0.1628626285):0.0745240152)
(1:0.1016958610,2:0.1081358716,(5:0.0506079064,6:0.0554350065):0.1688656440)
(1:0.0947518400,2:0.1166210836,((4:0.0925873444,5:0.0656998928):0.0927442799,6:0.1417720688):0.0900557168)
(1:0.1323842482,2:0.1526436739,((4:0.0733327652,5:0.0647478348):0.1688402976,6:0.1949669330):0.3484753304)
(1:0.2316544326,2:0.1504491831,(5:0.3818474930,6:0.1732635966):0.1883919138)
(1:0.2895298165,2:0.3743536797,((4:0.0986392053,5:0.1176611000):0.1828324589,6:0.2688355112):0.1839621739)
(1:0.1278609185,2:0.5958160204,(3:0.2070812769,4:0.1787644143):0.1965260434)
(1:0.0580387221,2:0.1346912191,(3:0.0589452617,6:0.0350719223):0.1462656857)
(1:0.1551962607,2:0.1251520902,(4:0.1441353642,6:0.1896454385):0.1180990408)
(1:0.3334248019,(3:0.0476447969,4:0.0594343263):0.0805267393,6:0.2344954820)
(1:0.1918084798,2:0.1460189307,(3:0.0328893167,4:0.0350852013):0.1444350785)
(1:0.1294681372,(2:0.1588378788,(5:0.0708938279,6:0.1771937911):0.6680015999):0.0968252788,3:0.2794335104)
(1:0.1365765402,2:0.3556565408,(3:0.0677145649,4:0.0711927731):0.1335225388)
(1:0.2031468934,2:0.1121587235,((3:0.0437088057,4:0.0671209517):0.0911267229,6:0.1953592957):0.1077668897)
(1:0.1257790926,2:0.1628775475,(3:0.1545541445,5:0.2524606674):0.1209480456)
(1:0.0726328714,2:0.1146624377,(3:0.1391885982,(5:0.0483230732,6:0.0446603374):0.0858927431):0.1426989631)
(1:0.1414086972,2:0.2176325517,(3:0.2540787482,5:0.2296489627):0.2208984541)
(1:0.1055068965,2:0.1943711591,(5:0.1422667188,6:0.0458985703):0.2818852923)
(1:0.1348385314,2:0.1278934981,(3:0.2569019927,5:0.2887392040):0.0984796670)
(1:0.1243808905,2:0.1363483749,(5:0.0640166497,6:0.0708151224):0.2837736760)
(1:0.1458854721,2:0.1103976655,(5:0.0443675919,6:0.0776831733):0.1563480163)
(1:0.1138129405,2:0.2636508835,(3:0.2635432011,(5:0.0476107408,6:0.0610791770):0.0603885121):0.2427090928)
(1:0.2025799213,2:0.1214656648,((3:0.0463723787,4:0.0573410795):0.1194958026,5:0.0915989588):0.1222032763)
(1:0.1366881697,2:0.1784127741,(3:0.1900906636,(5:0.0482578424,6:0.0768585050):0.0794836415):0.1651486054)
(1:0.1918605611,2:0.1781479207,(5:0.0659922118,6:0.0614630337):0.4138551192)
(1:0.1123709118,2:0.0969749446,((3:0.0557849720,4:0.0561002166):0.0818613926,(5:0.0494375199,6:0.0558731951):0.0919091213):0.1011327752)
(1:0.1448292636,2:0.1575738541,((3:0.0601979936,4:0.1194362405):0.1022430365,(5:0.1190982661,6:0.0692493226):0.1833030579):0.2052980028)
(1:0.2091372795,2:0.2199994531,(3:0.0603253948,4:0.0738936004):0.3882640025)
(1:0.1032116685,2:0.0896720461,((3:0.0736370140,4:0.0485203099):0.0775305731,(5:0.0400245840,6:0.0559841825):0.0794817799):0.0777403215)
(1:0.1321473163,2:0.1384596019,((3:0.0413911434,4:0.0188294872):0.0371661952,(5:0.0860517078,6:0.0384531666):0.0816207348):0.0368944512)
(1:0.1280961526,2:0.1075872950,(3:0.1340561415,(5:0.0399457705,6:0.0624938797):0.0809127118):0.0732719328)
(1:0.1338526708,(2:0.1263318858,(3:0.2075809515,4:0.1663078551):0.3755192047):0.0972835512,5:0.3662534130)
(1:0.2659389382,2:0.1188005517,(3:0.2587463418,5:0.2908095150):0.0918712001)
(1:0.2863982786,2:0.1816364143,(3:0.0402952978,4:0.0787700377):0.1861924519)
(1:0.0808292453,2:0.1156523060,((3:0.0346058600,4:0.0656547099):0.0898352568,(5:0.0371517533,6:0.0573443352):0.1033382522):0.1114297561)
(1:0.2051340025,2:0.1119414425,((3:0.0452751246,4:0.0851310760):0.0701491132,(5:0.0682317481,6:0.1199015349):0.0997424072):0.2134938499)
(1:0.1327510299,2:0.1252369656,(3:0.0593219225,4:0.0486505166):0.1736395491)
(1:0.1730488658,2:0.0651496499,((3:0.0449939045,4:0.0276656738):0.0346539087,5:0.0775353298):0.0546957791)
(1:0.2650682484,2:0.1535170697,((3:0.0551981115,4:0.1052487241):0.2181649789,(5:0.0734666898,6:0.0776963887):0.1238103877):0.1678733296)
(1:0.1176013808,2:0.1612013666,((3:0.0393859907,4:0.0477579579):0.1017360427,(5:0.0764246874,6:0.0696695992):0.0658272602):0.1036035672)
(1:0.1852655016,2:0.1499763761,(3:0.0629395913,4:0.0513815099):0.2271662997)
(1:0.1841075180,2:0.1346525723,(3:0.1049699299,4:0.0621211837):0.3549209336)
(1:0.0794300879,2:0.0772257872,(4:0.1176429024,(5:0.0383126615,6:0.0534182513):0.0629144633):0.0895028197)
(1:0.1533322052,4:0.1123262256,(5:0.0374106051,6:0.0536934556):0.0622530823)
(1:0.3822007994,(3:0.0731492296,4:0.0754353429):0.1457472856,5:0.2707712511)
(1:0.0898258167,2:0.1783954048,((3:0.0417510228,4:0.0873327955):0.0735815037,(5:0.0464350124,6:0.0335370128):0.1072722497):0.0778043527)
(1:0.0559435132,2:0.0767654765,(5:0.0890291311,6:0.0131441992):0.1083165752)
(1:0.1326902693,2:0.2065874017,((3:0.0828617693,4:0.0740229706):0.0906515742,5:0.2246287044):0.1214611397)
(1:0.2298191148,2:0.1323125839,(3:0.0748874877,4:0.0967361805):0.2878746140)
(1:0.1198634623,2:0.1751115689,(5:0.0879684048,6:0.0538429745):0.2264307021)
(1:0.1131025906,2:0.2492510233,(3:0.2044853174,(5:0.0553840226,6:0.1028075882):0.1947704028):0.1447530832)
(1:0.0707342323,2:0.0938153136,(5:0.0385101041,6:0.0640329222):0.2482542715)
(1:0.2725235608,2:0.2593319899,(4:0.3646578941,(5:0.0890938848,6:0.1221783757):0.2106262430):0.1175149947)
(1:0.1035685055,2:0.0885997167,(3:0.0600430128,4:0.0366575362):0.2352314173)
(1:0.1677946750,2:0.1308617172,(5:0.0670390382,6:0.0521478324):0.2486684155)
(1:0.1358876206,2:0.1653534071,(5:0.0896223889,6:0.0348623834):0.2414594464)
(1:0.2010699502,2:0.1347658959,((3:0.0971360835,5:0.0614826994):0.1034770323,(4:0.0837414017,6:0.0980794473):0.0907329686):0.2055134210)
(1:0.3862963822,2:0.2776330887,((3:0.0594054649,5:0.0879902594):0.1087695379,(4:0.1028014699,6:0.0793445265):0.1176883724):0.1220173954)
(1:0.1419350040,2:0.2461502232,((3:0.0511441536,5:0.1042128444):0.1501247644,(4:0.0710807980,6:0.0945107207):0.1311494347):0.1201647581)
(1:0.1667420087,2:0.0945079999,(3:0.0765795509,5:0.0695413896):0.1713488682)
(1:0.1538920664,2:0.0933142309,((3:0.0383200323,5:0.0423425868):0.0558237885,4:0.1348336737):0.0798750665)
(1:0.0916581378,2:0.0850409912,(4:0.0403850919,6:0.0286110080):0.0980632930)
(1:0.1419146357,2:0.1666776517,(5:0.2104687777,6:0.2181601582):0.1379614761)
(1:0.1618519473,2:0.5049153675,(3:0.0665840091,5:0.0697891300):0.2130294590)
(1:0.1177383863,2:0.2061402951,(3:0.0957489002,5:0.0620922461):0.2705080896)
(1:0.1825748989,2:0.1808493387,((3:0.0513662565,5:0.0617152198):0.1132989321,4:0.1805634537):0.1102697656)
(1:0.2194769531,(4:0.0400334745,5:0.1982748771):0.1127379012,6:0.1217868534)
(1:0.3887400081,(3:0.0834307847,6:0.0795676458):0.1167761995,4:0.2535451435)
(1:0.2022742860,(3:0.0807503977,6:0.1182992794):0.0820230061,5:0.1324315407)
(1:0.1906696201,(3:0.4759112167,4:0.2871280749):0.1367482329,5:0.1325079968)
(1:0.2819076284,3:0.2293537569,(4:0.0674306948,5:0.0681260110):0.0797152386)
(1:0.1832043605,3:0.3157641347,(4:0.0408290790,5:0.0374786688):0.0349247528)
(1:0.1225069907,2:0.0820645713,(5:0.0421337170,6:0.0411764354):0.2041106123)
(1:0.0895134349,2:0.1380732407,(5:0.0440922873,6:0.1115706994):0.1542628331)
(1:0.1865164924,2:0.1283639050,(5:0.0414376627,6:0.0611620903):0.2476196085)
(1:0.1537321513,2:0.1503902264,(3:0.1167914494,5:0.1616713965):0.1250586441)
(1:0.0703598062,2:0.0687868166,(3:0.0951201266,6:0.0879480691):0.0634012128)
(1:0.1019345375,2:0.1047575436,(3:0.1499140109,6:0.1261037441):0.0951505921)
(1:0.0859628022,2:0.0645364375,(3:0.1320976512,6:0.2467963347):0.0948641728)
(1:0.2328332290,2:0.2156532455,(3:0.2894294859,6:0.2926433627):0.1009766318)
(1:0.1500744948,2:0.1650745630,(3:0.1762509267,6:0.2301768234):0.4046100444)
(1:0.2114643965,2:0.2018866804,(3:0.2968625996,6:0.2796825019):0.2452677306)
(1:0.1092842185,2:0.2146343918,(5:0.0912323976,6:0.0919695410):0.3778347933)
(1:0.1688299284,2:0.1024470276,(3:0.2334204942,(5:0.0784419910,6:0.1031821598):0.1223812506):0.1078446767)
(1:0.1109603724,2:0.1347335679,(5:0.0606076348,6:0.0532776986):0.2379016383)
(1:0.1525688071,2:0.2670964702,(5:0.0720363856,6:0.0908170715):0.2175400639)
(1:0.1228256524,2:0.1006863457,(4:0.1940109980,(5:0.0558103270,6:0.0540132950):0.0929225046):0.1144534557)
(1:0.0703647147,2:0.0790368656,(5:0.0369547943,6:0.0425712170):0.1103260660)
(1:0.1956641950,2:0.1923146685,(3:0.2726569560,6:0.1655350117):0.2138819014)
(1:0.1591562765,2:0.1080686515,(3:0.3509248669,(5:0.0646960559,6:0.0616305056):0.0645501538):0.1644826904)
(1:0.0836240745,2:0.0457024448,(3:0.0237443957,4:0.0449786912):0.1759264482)
(1:0.1450012997,2:0.1495864360,((3:0.0860351859,4:0.0442359750):0.1155449512,(5:0.0789011998,6:0.0769844813):0.1129597603):0.1158710398)
(1:0.0570905953,2:0.1230923648,(3:0.1063056247,6:0.0993393943):0.1204695556)
(1:0.2319736499,4:0.1817659768,(5:0.0688037198,6:0.0643907873):0.1065790171)
(1:0.1671712828,2:0.1466748015,(3:0.0703400988,4:0.0739759701):0.2433000218)
(1:0.2267862013,2:0.1502578092,(3:0.0616859013,4:0.1172449036):0.3850408471)
(1:0.0950676048,2:0.0933614446,(4:0.1970246190,5:0.1742563131):0.0597663354)
(1:0.1237799928,2:0.0734911611,((3:0.0419562288,4:0.0577998986):0.0735321310,5:0.1814798355):0.0828272742)
(1:0.1673777210,2:0.2989741327,(3:0.2134277850,5:0.2015698750):0.0965320907)
(1:0.1194401239,2:0.2298236181,(3:0.1154726597,5:0.1482956104):0.1152965487)
(1:0.1047677781,2:0.1503199987,(5:0.1848963498,6:0.0655915415):0.2332283227)
(1:0.1634776894,2:0.1267639494,(3:0.1831189363,(5:0.0542051976,6:0.0529982692):0.1003513773):0.1700109859)
(1:0.1330719607,2:0.1362389722,(3:0.1743232746,(5:0.0605233229,6:0.0888267001):0.1287050659):0.1144453154)
(1:0.0906246984,2:0.1184835216,(3:0.1867184906,(5:0.0518361530,6:0.0541643428):0.1418528591):0.1247347491)
(1:0.1376350779,2:0.1497357897,(3:0.0608540412,4:0.0967547493):0.2716105432)
(1:0.1221552313,2:0.1061555399,(3:0.1272285082,5:0.1440698073):0.1319406300)
(1:0.0946305292,2:0.1425780802,(3:0.1742423679,5:0.3186663202):0.1421532972)
(1:0.2734648480,2:0.1590334451,(3:0.0970914058,4:0.0606961381):0.4525438317)
(1:0.1805333948,2:0.2215773242,(3:0.0596342172,4:0.0703288799):0.4095331212)
(1:0.1299156432,2:0.0835354281,(3:0.0693350456,4:0.0461652495):0.2046348179)
(1:0.1046833900,2:0.1208501303,(3:0.1347830286,(5:0.0493485117,6:0.0427412074):0.0881841375):0.0596122138)
(1:0.1256941992,2:0.1441322740,(5:0.0926576821,6:0.1055703242):0.2790786018)
(1:0.1147698923,2:0.0815829083,((3:0.0387221684,4:0.0818089267):0.0773472188,(5:0.0417659402,6:0.2960970360):0.0745057767):0.1653283568)
(1:0.1751137846,2:0.1049689257,(3:0.0651688592,4:0.0700406428):0.2344430086)
(1:0.1438613000,2:0.3107381388,(5:0.0706019946,6:0.0766367919):0.3947864264)
(1:0.1437396078,2:0.1291380842,(4:0.1947906460,5:0.1776542317):0.1782294159)
(1:0.1813591574,(3:0.0816713384,4:0.0513460927):0.0989907358,6:0.0880072606)
(1:0.1722636723,2:0.1732958096,(3:0.1869248217,5:0.2086373905):0.1179948914)
(1:0.1375098108,2:0.1368498381,((3:0.0808085703,4:0.0463736745):0.0852847604,6:0.2645359133):0.1822186732)
(1:0.2511377890,2:0.1781304242,(5:0.0569895484,6:0.0744026138):0.3854939708)
(1:0.5225862754,(3:0.0946831566,4:0.1057656815):0.1362107676,(5:0.1158943861,6:0.0928454518):0.1619704509)
(1:0.4055810113,2:0.1448589048,(5:0.0759656584,6:0.0659975428):0.2933174906)
(1:0.1003474374,2:0.0921054881,((3:0.0444534540,4:0.0641302572):0.0588503430,(5:0.0483072320,6:0.0419832936):0.0688217244):0.0708175231)
(1:0.2572650709,2:0.1016186593,((3:0.0567439743,4:0.0327774229):0.0638116957,(5:0.0758073752,6:0.0632777725):0.0492727290):0.0911058624)
(1:0.0725032598,2:0.1604731460,(3:0.0242389153,4:0.1335249435):0.0812867961)
(1:0.1024852971,2:0.3781654455,(3:0.1445561087,6:0.0918610678):0.0887179847)
(1:0.1635716599,2:0.1538326404,((3:0.0705525039,4:0.0713689926):0.1341827793,5:0.1648341014):0.1868624178)
(1:0.1079942636,2:0.0970777567,((3:0.0336984826,4:0.0668395312):0.0917146380,6:0.1385278304):0.0973678317)
(1:0.1512864147,2:0.1733775864,(3:0.0926916689,4:0.0498854162):0.2244434674)
(1:0.2400093794,(2:0.1171138021,3:1.1004275901):0.0923926400,(5:0.2393969061,6:0.3907685004):0.1564700034)
(1:0.1270248199,2:0.1309707459,(5:0.0704187743,6:0.0577071010):0.2846803884)
(1:0.1846633026,2:0.2624637156,(5:0.0776620374,6:0.0475746100):0.2806469721)
(1:0.1157800908,2:0.1444627713,(3:0.2257600158,5:0.1120219718):0.0926835808)
(1:0.3655451684,(3:0.1176868893,4:0.0818421303):0.1317593809,5:0.2470449029)
(1:0.1288442697,2:0.2344599650,(3:0.0324208641,4:0.0762857936):0.2766604661)
(1:0.2496592588,(3:0.0541883464,4:0.0629831724):0.0820577310,5:0.5075221434)
(1:0.1995498338,2:0.1982310768,((3:0.0565685681,4:0.1114416363):0.1325588692,5:0.4278584327):0.1607435895)
(1:0.1635754950,2:0.1829038866,(4:0.1231484070,5:0.1136472538):0.0430862502)
(1:0.1694090297,2:0.1274507878,(4:0.1419253065,(5:0.0611671462,6:0.0620557042):0.1145303923):0.0761287001)
(1:0.1775198744,2:0.1312868438,(5:0.0750969473,6:0.0984019842):0.2836382722)
(1:0.1642979927,2:0.4828558417,(3:0.0780717070,4:0.0805269600):0.2618846915)
(1:0.2155234369,2:0.3786026008,(5:0.0764474881,6:0.0892861741):0.3144416271)
(1:0.1002801043,2:0.1139787088,(3:0.0430314830,4:0.0372190973):0.1600427868)
(1:0.1471615175,2:0.1484912953,(3:0.1704159177,(5:0.0666959862,6:0.0663068978):0.0868547945):0.1502898326)
(1:0.2385020646,(3:0.4001911119,4:0.1216290890):0.0805565675,5:0.1600097413)
(1:0.0960539199,2:0.0656731888,(3:0.0361904788,4:0.0424980276):0.1235578565)
(1:0.1336815328,2:0.1937686661,((3:0.0753816952,4:0.0613494723):0.1408591109,5:0.1288259651):0.1107039139)
(1:0.1944769383,2:0.1684232090,((3:0.0313338079,4:0.1076879374):0.0977621804,5:0.3180252325):0.1254697027)
(1:0.1902555441,2:0.1059205222,((3:0.0714246619,4:0.0476130775):0.1112912582,5:0.1600556953):0.1353811562)
(1:0.1550815738,2:0.2029061384,((3:0.0780339929,4:0.0781933342):0.1468169375,(5:0.1082669195,6:0.0794218596):0.1608034085):0.1618134114)
(1:0.0901884860,2:0.0660855398,(3:0.1345609389,5:0.1364298453):0.0735115016)
(1:0.1344174019,2:0.1233240622,((3:0.0666624369,4:0.0482255804):0.0771573438,5:0.1422675598):0.1761571748)
(1:0.2626332329,(2:1.3381033076,6:0.0000027314):0.1831443596,5:0.2519873963)
(1:0.1519465229,2:0.1261362435,(5:0.0729559371,6:0.0677919015):0.2346158516)
(1:0.1791542434,(3:0.0889861145,4:0.0466372359):0.1289850773,(5:0.0555477429,6:0.0698072322):0.0985089506)
(1:0.1381534949,2:0.1715457640,((3:0.0467996819,4:0.1003859586):0.1533932533,6:0.1343939057):0.1446130135)
(1:0.0862876965,2:0.3148561789,((3:0.0703591010,4:0.0517329527):0.1050034558,(5:0.0700644406,6:0.0543593350):0.1644709944):0.1720504216)
(1:0.1641732309,2:0.1384125597,(3:0.2937605967,(5:0.0604475776,6:0.0852498300):0.1680144451):0.1627626998)
(1:0.1316128599,2:0.1434087068,(3:0.1525061179,(5:0.0476502739,6:0.0483229851):0.0850064801):0.1349323300)
(1:0.0777282700,2:0.0503089156,(3:0.1197270433,5:0.0614125703):0.0526971762)
(1:0.1997657499,3:0.2076918118,(5:0.1004807539,6:0.0591914054):0.0880849036)
(1:0.1766957401,2:0.1578968023,(3:0.2563567186,6:0.1502342309):0.1311552361)
(1:0.2542005420,2:0.1345677335,(3:0.2272279372,(5:0.0777328719,6:0.0759958391):0.1693655439):0.1935795172)
(1:0.1654025039,2:0.1487188178,(3:0.3488726632,5:0.1756045856):0.1791654460)
(1:0.3679195987,2:0.2229636401,(3:0.2617167942,(5:0.0859685956,6:0.0692441560):0.1811792965):0.1812510597)
(1:0.2922343984,2:0.8000998954,(5:0.1688144642,6:0.1526397977):0.1316965305)
(1:0.2477094687,3:0.2124562928,(5:0.0800742087,6:0.0658809874):0.0609691594)
(1:0.1433822192,2:0.1398451026,((3:0.0635038178,4:0.0441268325):0.0748053075,(5:0.0467217002,6:0.0951774946):0.0832980345):0.1460594555)
(1:0.0768189510,2:0.1158141670,((3:0.0537929996,4:0.0539142457):0.1005732041,5:0.1345339490):0.1033808357)
(1:0.2390994628,2:0.1424978301,(3:0.1658520958,(5:0.0482913554,6:0.0481991087):0.1923208136):0.0764565111)
(1:0.1754948263,2:0.2243680435,(3:0.0576683587,4:0.0592812825):0.0890708113)
(1:0.1187217197,2:0.0960142772,(5:0.1406752219,6:0.1582986583):0.0891417588)
(1:0.1051287893,2:0.1251107454,(5:0.2241993298,6:0.1628658613):0.0745245989)
(1:0.1218444527,2:0.1037724730,(5:0.0329599250,6:0.2391832591):0.1759976171)
(1:0.1610341808,2:0.2345676671,(5:0.0494996890,6:0.0613786751):0.3230634041)
(1:0.2004683873,(2:0.3997469745,4:0.0000027064):0.0328353444,3:0.0393869454)
(1:0.0965824848,2:0.1218171152,((3:0.3425865915,4:0.0494604117):0.0781976568,(5:0.0317770739,6:0.0448345624):0.0584130386):0.0775162854)
(1:0.2183189777,(3:0.1367225856,4:0.0367295638):0.1323690996,(5:0.0446572782,6:0.0371442388):0.0793959638)
(1:0.1448512733,2:0.1137252212,((3:0.0564945504,4:0.0842414266):0.0783273829,5:0.3336383776):0.1562419914)
(1:0.2306819700,2:0.2254699862,((3:0.0819954180,4:0.1108260689):0.1855866268,(5:0.1297357677,6:0.1027613052):0.1752406078):0.1602802289)
(1:0.1215298046,2:0.1920303794,(3:0.0516949123,4:0.0591229827):0.2857135940)
(1:0.1148479436,2:0.2313327952,((3:0.0497074470,4:0.0696869853):0.0788010924,5:0.1368537835):0.1150766232)
(1:0.1061123379,2:0.1160553078,(3:0.1255940018,5:0.1670516969):0.0924909755)
(1:0.1658124368,2:0.2048939633,(3:0.0756692815,4:0.1076803775):0.2943640294)
(1:0.1509218752,(2:0.1677593092,4:0.2255421631):0.2358969015,3:0.2220500457)
(1:0.2950329628,2:0.1189071546,((3:0.1164353023,4:0.1176131304):0.1119482562,5:0.3063135157):0.2015078653)
(1:0.1766014088,2:0.3437130618,((3:0.1273654221,4:0.1501334858):0.1237068228,5:0.2253140359):0.1039359169)
(1:0.0730298426,2:0.1669639795,(3:0.0514645742,4:0.0527857077):0.1500121132)
(1:0.0807479486,2:0.0842123603,((3:0.0310086349,4:0.0419455567):0.0441657433,5:0.0721590528):0.0332448406)
(1:0.0881169593,2:0.1603104968,(3:0.1372373021,5:0.1064736268):0.0969505015)
(1:0.1692250143,2:0.1404923556,((3:0.0625112802,4:0.0943611394):0.1147658453,5:0.3838757382):0.1946496776)
(1:0.3377165566,(3:0.0879210636,4:0.0520908106):0.0427867280,(5:0.0421620234,6:0.0493303112):0.0747296685)
(1:0.6133150398,3:0.2287995066,(5:0.0736402600,6:0.0841525905):0.1335174654)
(1:0.1152423392,2:0.0952462396,(5:0.1602527141,6:0.1482405520):0.0848288152)
(1:0.1526681145,2:0.1324085616,((4:0.0733398763,5:0.0647512933):0.1688952803,6:0.1950177485):0.3486573520)
(1:0.1504641499,2:0.2315778929,(5:0.3817335003,6:0.1732486919):0.1883265004)
(1:0.1062232887,2:0.1308928979,(5:0.0507847359,6:0.0510065864):0.1989704973)
(1:0.3743535778,2:0.2895296951,((4:0.0986392274,5:0.1176612507):0.1828323536,6:0.2688358112):0.1839624401)
(1:0.1749558954,(4:0.0332425443,5:0.0279794856):0.0691483753,6:0.1183143548)
(1:0.1031307304,2:0.0744319227,((4:0.1188422217,5:0.0339154613):0.0537431691,6:0.1400217319):0.1094448310)
(1:0.1016531671,2:0.4529107753,(4:0.2517825638,5:0.2170433728):0.1361803203)
(1:0.1589038333,(2:0.1341559451,3:0.2715594483):0.0881153593,6:0.8576348112)
(1:0.1121567859,2:0.2031449022,((3:0.0437088500,4:0.0671195847):0.0911259424,6:0.1953569768):0.1077654048)
(1:0.0674307553,(2:0.1714876832,(5:0.0723635864,6:0.0584281029):0.2123264863):0.1265679430,(3:0.0953540489,4:0.1010993228):0.2975309411)
(1:0.1880543495,2:0.1110855235,((3:0.0522761654,4:0.0678739787):0.1045399923,5:0.2935024079):0.1248891974)
(1:0.1146633862,2:0.0726318196,(3:0.1391886128,(5:0.0483230336,6:0.0446599163):0.0858923820):0.1426990413)
(1:0.2418844419,2:0.1529929355,(3:0.2782053762,(5:0.1014887606,6:0.0920898949):0.1664188887):0.2662125988)
(1:0.1271911557,2:0.1344529968,((3:0.1103326507,4:0.0556556313):0.1554924937,5:0.2851923866):0.1048753826)
(1:0.1363855549,2:0.1243619423,(5:0.0640202575,6:0.0708150906):0.2837967010)
(1:0.1103970749,2:0.1458827023,(5:0.0443676172,6:0.0776826120):0.1563447360)
(1:0.2580590668,2:0.1174777540,(3:0.2616076011,(5:0.0475489327,6:0.0610438493):0.0617133637):0.2418105169)
(1:0.1363786222,2:0.2517685266,(5:0.0987498943,6:0.0240254962):0.3539296860)
(1:0.1214644709,2:0.2025775409,((3:0.0463723223,4:0.0573409195):0.1194947868,5:0.0915986143):0.1222020308)
(1:0.1826818036,2:0.1401556697,(3:0.1903735435,(5:0.0483333918,6:0.0768224615):0.0793727635):0.1622303367)
(1:0.1781554375,2:0.1918627861,(5:0.0659923774,6:0.0614646834):0.4138779790)
(1:0.0972863187,2:0.1124175239,((3:0.0555645875,4:0.0563498330):0.0826779011,(5:0.0494373153,6:0.0558868566):0.0910633041):0.1011565081)
(1:0.1588748997,2:0.1462388111,((3:0.0601660933,4:0.1195731337):0.1041167815,(5:0.1191002834,6:0.0693519135):0.1815575565):0.2050977541)
(1:0.0783709145,2:0.4502403470,(3:0.2220607284,5:0.1857104523):0.2370968592)
(1:0.0896772912,2:0.1032174843,((3:0.0736386143,4:0.0485222273):0.0775357065,(5:0.0400263777,6:0.0559856538):0.0794856432):0.0777464064)
(1:0.1384596169,2:0.1321470796,((3:0.0413911400,4:0.0188293901):0.0371661449,(5:0.0860516510,6:0.0384531533):0.0816206918):0.0368944176)
(1:0.5470250200,(3:0.0710311764,4:0.0731832051):0.0821872344,(5:0.0842565755,6:0.0472772953):0.1198710305)
(1:0.1755987492,2:0.1398330999,(4:0.2590631836,6:0.2353756848):0.0888369932)
(1:0.1061583404,2:0.1301696669,(3:0.1359478480,(5:0.0393291416,6:0.0689296382):0.0807081228):0.0729216688)
(1:0.1104055864,2:0.0783142307,(3:0.1224377211,(5:0.0360366069,6:0.0545344515):0.0961930804):0.1073628577)
(1:0.1119378013,2:0.2051366671,((3:0.0452757187,4:0.0851302023):0.0701462078,(5:0.0682305255,6:0.1199021274):0.0997449901):0.2134960758)
(1:0.1252384684,2:0.1327511454,(3:0.0593231015,4:0.0486505658):0.1736423600)
(1:0.0584254983,2:0.2135583768,((3:0.0471844621,4:0.0373962574):0.0600610498,5:0.1302378277):0.1561221683)
(1:0.1535146515,2:0.2650693006,((3:0.0551979930,4:0.1052477316):0.2181645038,(5:0.0734664504,6:0.0776963219):0.1238102164):0.1678729558)
(1:0.1599805390,2:0.1176155714,((3:0.0408774353,4:0.0472767931):0.1012872473,(5:0.0738969808,6:0.0680326062):0.0669344083):0.1033167790)
(1:0.1499800491,2:0.1852633785,(3:0.0629396141,4:0.0513815054):0.2271670707)
(1:0.1062942809,2:0.1272885064,(5:0.0451982247,6:0.0509312277):0.1580639626)
(1:0.3450785633,2:0.2156569122,((3:0.0657132061,4:0.0649642974):0.1102643520,(5:0.0770819850,6:0.0545943943):0.1754957678):0.4272809596)
(1:0.1346621279,2:0.1841040243,(3:0.1049727734,4:0.0621202219):0.3549311931)
(1:0.1783954532,2:0.0898263581,((3:0.0417515550,4:0.0873326777):0.0735815599,(5:0.0464359470,6:0.0335366002):0.1072725155):0.0778032704)
(1:0.0767665150,2:0.0559434753,(5:0.0890293558,6:0.0131439595):0.1083175948)
(1:0.2745649949,(3:0.0895855740,4:0.1006246215):0.1695282651,5:0.4250878601)
(1:0.2065736994,2:0.1326821552,((3:0.0828597072,4:0.0740213408):0.0906476845,5:0.2246112158):0.1214508116)
(1:0.1323148995,2:0.2298104766,(3:0.0748885259,4:0.0967329822):0.2878616813)
(1:0.1798686955,2:0.1256632534,(5:0.0856076238,6:0.0535517832):0.2231859540)
(1:0.2461536769,2:0.1142257020,(3:0.2015166128,(5:0.0575273180,6:0.1023513799):0.1952058638):0.1427082062)
(1:0.0937833007,2:0.0706964034,(5:0.0385085016,6:0.0640089316):0.2480064663)
(1:0.2137964238,4:0.1782821864,(5:0.0625359789,6:0.0642428325):0.0508907950)
(1:0.2592891909,2:0.2724917280,(4:0.3646123007,(5:0.0890936878,6:0.1221830043):0.2105834551):0.1174894291)
(1:0.0886027204,2:0.1035644789,(3:0.0600422173,4:0.0366588357):0.2352250539)
(1:0.3007354061,(4:0.0470914692,6:0.0442524917):0.0239592087,5:0.0983242178)
(1:0.1578125697,2:0.2369434200,(5:0.0534783933,6:0.0954422969):0.1782530934)
(1:0.7126657344,2:0.0822442382,(4:0.0683032850,6:0.0599410096):0.2221530489)
(1:0.1316043714,2:0.1198490387,(5:0.1278420974,6:0.1236907106):0.1497289399)
(1:0.0777032895,2:0.1048316954,((3:0.0587998070,5:0.0286000852):0.0448442358,(4:0.0494042777,6:0.0487742797):0.0556735139):0.1765872156)
(1:0.1409975480,2:0.2040861705,(5:0.0863321680,6:0.1479553583):0.2385794459)
(1:0.2373399282,2:0.2160480337,((3:0.1445404072,5:0.0623263604):0.0813736653,4:0.1325026520):0.3252583320)
(1:0.7061080564,(3:0.0843959927,5:0.0807946042):0.1670098938,4:0.2634123867)
(1:0.1316242070,2:0.0849372798,(3:0.0993843588,4:0.0900065470):0.1297319803)
(1:0.1093627117,2:0.0932674613,((3:0.0753498571,5:0.0937809419):0.1043730724,4:0.1972102761):0.1275010898)
(1:0.1949124489,2:0.1388912783,((3:0.0794743070,5:0.0798404948):0.0957900667,4:0.2074407406):0.1990608157)
(1:0.0986637036,2:0.1136038867,(3:0.0475042257,5:0.0578397201):0.1775575479)
(1:0.1900643600,2:0.1994158023,((3:0.0736141037,5:0.0884910019):0.1436731816,4:0.2563419207):0.2072749511)
(1:0.1441794117,2:0.1340076184,((3:0.0902445703,5:0.0820242766):0.1350270595,(4:0.0639217623,6:0.0725018436):0.1569034748):0.1529534027)
(1:0.2481860191,(3:0.0609593539,5:0.0510478086):0.1552730607,(4:0.0726733150,6:0.0641788433):0.0875658942)
(1:0.0825173716,2:0.1310510231,((3:0.0577171492,5:0.0468440785):0.0239345413,(4:0.0226823740,6:0.0496900167):0.0434415638):0.1162240885)
(1:0.1346496234,2:0.4747006094,(3:0.1119271246,5:0.0261331990):0.2761689558)
(1:0.1440562494,2:0.1160632276,((3:0.0528202827,5:0.0493586158):0.0987083081,4:0.0944622507):0.1428175602)
(1:0.1424204437,2:0.1785155378,(3:0.2089720767,4:0.2234099400):0.1330383128)
(1:0.2273235502,(3:0.0783453057,5:0.0824767319):0.1221281900,4:0.1667132247)
(1:0.1231673534,2:0.1269988199,((3:0.0631398439,5:0.0574970246):0.0841179281,(4:0.0797242393,6:0.0606386020):0.1081666069):0.1586565783)
(1:0.2416423424,2:0.1212870968,((3:0.0821583699,5:0.0690297977):0.1843084681,6:0.1710903377):0.3813229849)
(1:0.1129123336,2:0.1199270724,(4:0.1354332253,5:0.1695009401):0.0551688736)
(1:0.0840916717,2:0.0785912302,((3:0.0333345546,5:0.0517061579):0.0465303037,4:0.1870314160):0.1650004978)
(1:0.1252848083,2:0.1199499383,((3:0.0395552632,5:0.0371548623):0.0980545661,4:0.1181569978):0.0432522969)
(1:0.0848900935,2:0.0974653311,(3:0.0525257979,5:0.0603389003):0.1116787251)
(1:0.1163245924,2:0.1137581924,(4:0.1305504877,5:0.1626363238):0.1294251726)
(1:0.2091806813,(4:0.0546219815,6:0.0662239101):0.1009041399,5:0.2275891745)
(1:0.4095778426,3:0.5723128381,(4:0.0760246187,6:0.0764533851):0.0813232750)
(1:0.1624784804,(3:0.0520982575,5:0.0436427703):0.0744118081,(4:0.0346521232,6:0.0593459878):0.0861333953)
(1:0.2609766146,(3:0.0533216181,5:0.0718534414):0.1030685124,(4:0.0958084245,6:0.0890724070):0.0917890382)
(1:0.3192709515,(3:0.0785316721,5:0.0718731016):0.1118633054,6:0.1831024683)
(1:0.2584106256,(3:0.0583589704,5:0.0913876732):0.1753984901,6:0.2013836435)
(1:0.1541899100,(3:0.0287934358,5:0.0637798999):0.1097831042,4:0.1535912949)
(1:0.1956191349,3:0.1408586115,(4:0.0718599152,6:0.0156025556):0.0895583049)
(1:0.1957600686,2:0.2734503849,(4:0.0575331808,6:0.1009885996):0.1817884669)
(1:0.1661874416,2:0.2141558374,(3:0.2202362312,(4:0.0882686400,6:0.1610573735):0.1308653218):0.2367148340)
(1:0.2760987432,(3:0.0277715049,5:0.0573548124):0.0562629862,(4:0.0555294560,6:0.0618578694):0.1133305573)
(1:0.1457013016,2:0.1366705969,((3:0.0750707949,5:0.0497319228):0.1021719901,6:0.1828802970):0.2262141002)
(1:0.0967826830,(3:0.0331823811,5:0.0536546487):0.0636413418,6:0.0780486417)
(1:0.1685031676,2:0.2885781766,((3:0.0519273228,5:0.0878648461):0.1337867950,(4:0.0838351395,6:0.1479685138):0.1425479547):0.2386550405)
(1:0.1961619691,2:0.1331252694,(4:0.0276237699,6:0.1213833916):0.3269957958)
(1:0.3419502606,2:0.1700622272,(((3:0.1209121427,5:0.1467913764):0.2963671456,6:0.4594038573):0.0524786150,4:0.2250192755):0.1955724047)
(1:0.2458477270,3:0.1771947181,(5:0.0441957342,6:0.0605575464):0.0840638797)
(1:0.1839796330,2:0.1617703582,(3:0.1956180390,5:0.1312314255):0.2496228528)
(1:0.1278413605,2:0.2786770365,(3:0.1017540384,5:0.1466694174):0.1065684783)
(1:0.3283187457,2:0.2735394626,(3:0.2553287517,6:0.2624789342):0.1452627130)
(1:0.1879963807,2:0.1094289540,(4:0.1432411486,5:0.0524608568):0.2432090997)
(1:0.0708470821,2:0.1136259619,(4:0.0810787912,5:0.0520983806):0.1914998815)
(1:0.0890210856,2:0.0718584815,(4:0.1362786669,(5:0.0277131123,6:0.0271999772):0.0566800990):0.0970761267)
(1:0.0922557543,2:0.0810548294,(5:0.0290911280,6:0.0437660624):0.1087253467)
(1:0.1207383741,2:0.1274892112,(5:0.0378048466,6:0.0485455070):0.1389721348)
(1:0.1388034981,2:0.1472023839,(5:0.0924874748,6:0.1072365534):0.2220348672)
(1:0.1248809187,2:0.0808679989,(3:0.1280681304,(5:0.0397266561,6:0.0478182209):0.0796362199):0.0637766312)
(1:0.2080641698,2:0.0843667067,(3:0.1262511795,(5:0.0843292968,6:0.0475202709):0.1355314182):0.2304672949)
(1:0.5295704653,3:0.2880771301,(5:0.0436256226,6:0.1295652024):0.0966666703)
(1:0.1174752504,2:0.0935702069,(3:0.0444239971,4:0.0147403000):0.1780961591)
(1:0.1425788931,2:0.1162126612,(3:0.0501500909,4:0.0750358149):0.2008441653)
(1:0.2165854512,2:0.4871882325,(4:0.3560662578,6:0.2195012904):0.1511345409)
(1:0.6624638009,3:0.2083274719,(5:0.0827453134,6:0.0621125063):0.1078103280)
(1:0.2962446859,(3:0.0579864353,4:0.0640112184):0.1299630525,6:0.3057390834)
(1:0.2465083127,(3:0.0550851130,4:0.0908333688):0.1171291225,6:0.1932149924)
(1:0.1308848886,2:0.1550117182,(5:0.0472620383,6:0.0614604308):0.2473032862)
(1:0.1184011098,2:0.1521674885,(5:0.2529462082,6:0.1948037453):0.1200139553)
(1:0.4077566125,(3:0.1001178000,4:0.0742453568):0.3443361977,5:0.2461856371)
(1:0.2217301380,2:0.2067960860,((3:0.1929702605,5:0.2486727931):0.4595671301,4:0.3848086978):0.0858403303)
(1:0.1370780441,2:0.2671781321,(3:0.0923987243,4:0.0789206278):0.3229609977)
(1:0.1124128950,2:0.1359825926,(3:0.0697397108,4:0.0493981778):0.1521686738)
(1:0.1482797257,2:0.1832446418,(3:0.0856713250,4:0.0737665613):0.3614330945)
(1:0.3056495595,2:0.1973838524,(3:0.1461449406,5:0.2084080822):0.1849523068)
(1:0.5514097328,(3:0.2487317878,6:0.1149808604):0.0393491217,5:0.0867970667)
(1:0.1014437266,2:0.1324763511,(3:0.1660661961,(5:0.0566690122,6:0.0551294402):0.0939045701):0.0951044915)
(1:0.0855065873,2:0.1126366608,(3:0.0605440218,4:0.0679434182):0.1730276500)
(1:0.0834019892,2:0.0465670975,(3:0.0365153215,4:0.0880243151):0.1122667870)
(1:0.1209192569,2:0.0822390295,(3:0.0533794215,4:0.0293645143):0.1546898143)
(1:0.1451022615,2:0.0900162324,((3:0.0377690067,4:0.0444905149):0.0395583481,6:0.1569607566):0.1170660462)
(1:0.5262398074,(3:0.1357322171,4:0.0598382024):0.0672209845,6:0.2423979544)
(1:0.1159708806,2:0.0739018383,(3:0.0844132390,4:0.0746436259):0.0770779550)
(1:0.2567914809,2:0.1440330136,(3:0.1861438850,4:0.2050319368):0.1175586303)
(1:0.1357026727,2:0.3348120721,(3:0.2400173036,4:0.3212344606):0.4048095525)
(1:0.1278360135,2:0.1855833819,(3:0.1923166644,4:0.1090515665):0.1049323400)
(1:0.0952890006,2:0.2275077626,(3:0.1432940182,4:0.1736351866):0.1374801514)
(1:0.1321859638,2:0.1034921655,(3:0.1233860641,4:0.1675640295):0.1485037939)
(1:0.1568469115,2:0.1114493961,(3:0.2219605073,4:0.0653025768):0.2319508178)
(1:0.0947208666,2:0.0890864498,(3:0.1157875450,4:0.2060341982):0.1558053179)
(1:0.2851771294,2:0.1205706981,(3:0.0960175072,4:0.2049886474):0.2592464249)
(1:0.1432035213,2:0.1853820085,(3:0.0795347676,4:0.0586020270):0.2695667285)
(1:0.0607385230,2:0.1253959574,(3:0.1310804716,4:0.1677442340):0.0606136235)
(1:0.1419319912,2:0.0897570057,(3:0.1465533483,4:0.1575087777):0.1544037880)
(1:0.1753550211,2:0.1193157889,(3:0.1165118109,4:0.2249401866):0.1407365248)
(1:0.1227466898,2:0.1509965735,(5:0.0901860920,6:0.0390706321):0.1992290424)
(1:0.1036408243,2:0.1446356889,(5:0.0559131909,6:0.0491848988):0.1849739654)
(1:0.1641002630,2:0.0994570328,(5:0.0678741286,6:0.0384997383):0.2887716411)
(1:0.1650867659,2:0.1527830769,(5:0.0998066197,6:0.0567219093):0.2185847884)
(1:0.1428385974,2:0.1889455730,(5:0.0748030521,6:0.0728449767):0.3727919972)
(1:0.1441665598,2:0.1384765294,(4:0.1389670400,(5:0.0845127337,6:0.1075511580):0.1418626300):0.2515015273)
(1:0.1207638551,2:0.1432882503,(5:0.0469938868,6:0.1449942884):0.2045307195)
(1:0.1647241221,2:0.2433278609,(4:0.2791360206,(5:0.0663092599,6:0.0848492553):0.0977801529):0.1312405864)
(1:0.1881010449,(2:0.1185754616,6:0.5894634761):0.0232739207,4:0.2919936598)
(1:0.1368665638,2:0.2120711396,(4:0.2132519695,6:0.3944262504):0.3241611833)
(1:0.1445875218,2:0.1658273751,(4:0.2025980052,6:0.1677397796):0.1533597261)
(1:0.1278741188,2:0.0982424654,(3:0.0617635654,4:0.0441375396):0.1805657749)
(1:0.0877094628,2:0.1385486940,(3:0.1355712697,6:0.1380927335):0.1100800043)
(1:0.0666261039,2:0.0960906390,(4:0.0716603884,6:0.1631168632):0.0499484635)
(1:0.2407997276,2:0.2472505425,(4:0.2288663953,6:0.2396938648):0.2494841642)
(1:0.0945040149,2:0.0643317441,((3:0.0754181793,4:0.0582654480):0.0634218279,(5:0.0523229129,6:0.0523392278):0.0309598168):0.1309317773)
(1:0.1458614097,2:0.1221537836,(5:0.0438996573,6:0.0722856569):0.2591281411)
(1:0.1305753524,2:0.1418107825,((3:0.0762176850,4:0.0627603763):0.0699728032,(5:0.0496755049,6:0.0785108402):0.1246096411):0.2108410036)
(1:0.2414024554,2:0.1125161734,(3:0.0598169705,4:0.0609274032):0.2223851326)
(1:0.2789855751,(3:0.0712099082,4:0.0973432783):0.2513369165,5:0.5155927308)
(1:0.1380532040,2:0.2027550750,(3:0.4209234439,4:0.2711936272):0.1211420350)
(1:0.1532213710,2:0.1947823043,(3:0.2086549270,5:0.1447659909):0.2002073103)
(1:0.1108433809,2:0.1144914961,((3:0.0500989522,4:0.0580422138):0.0925049481,(5:0.0550443409,6:0.0670786261):0.1018852103):0.1716728178)
(1:0.1089263169,2:0.1297534840,(5:0.0504371331,6:0.0474587360):0.2179677652)
(1:0.1913581821,2:0.1267300557,(3:0.0389028438,4:0.0473317590):0.1385527052)
(1:0.0760488593,2:0.0962474789,(4:0.1111669361,5:0.0816898630):0.1214324032)
(1:0.0829363843,2:0.2106023136,(5:0.0421414952,6:0.0366247140):0.0870778835)
(1:0.1956463719,2:0.1147172789,(5:0.0653228028,6:0.0721540996):0.3601568301)
(1:0.0529910342,2:0.2134072498,(5:0.0716397625,6:0.0557475122):0.2297187278)
(1:0.1303298999,2:0.0787449232,(5:0.0758509029,6:0.0685336484):0.2976721991)
(1:0.1407864247,2:0.1879266645,(3:0.2162433192,(5:0.0706729610,6:0.1082823888):0.1603049645):0.1431157100)
(1:0.2262146275,2:0.1477391090,((3:0.0883884593,4:0.0816625030):0.1868337252,6:0.2623817690):0.2302461320)
(1:0.2502256055,3:0.1953870043,(5:0.0920514557,6:0.0770817928):0.1511897380)
(1:0.1637857226,2:0.1777281490,(3:0.2088233616,5:0.2096600393):0.1450696008)
(1:0.0929568607,2:0.0482225881,((3:0.0521324867,4:0.0488302544):0.0705829158,5:0.0708855245):0.0654701652)
(1:0.0972169423,2:0.1398102610,(5:0.0546031436,6:0.0409240436):0.1920458114)
(1:0.1497797666,2:0.1006624442,(4:0.1676006763,(5:0.0665990885,6:0.0489290855):0.0818377985):0.1288793000)
(1:0.2509769452,2:0.1264967395,(5:0.0446861741,6:0.0543723865):0.1840960720)
(1:0.1090567687,2:0.0840293657,(4:0.1181492111,5:0.1681434842):0.0864102228)
(1:0.1311163481,2:0.1322040009,(5:0.0649008303,6:0.0715983219):0.2973759025)
(1:0.1173705935,2:0.0792143862,(3:0.0332356082,4:0.0491932838):0.1393323166)
(1:0.1653272649,2:0.1856178263,((3:0.0599083501,4:0.0901429518):0.0836832943,5:0.1848373737):0.1258920826)
(1:0.1743435582,2:0.1642810008,(3:0.1897072909,5:0.2921258860):0.2001071564)
(1:0.0769449094,2:0.0826568163,(3:0.0180463996,4:0.0809269206):0.1192953237)
(1:0.1472856774,2:0.1399627939,(5:0.1268298729,6:0.0520715783):0.3849748107)
(1:0.2781236736,2:0.0880788908,((3:0.0551973916,4:0.0354150684):0.1511442526,(5:0.0622945401,6:0.0459510203):0.0491070072):0.4388596224)
(1:0.1210036709,2:0.0957325234,(3:0.0349299459,4:0.0725914548):0.1805538359)
(1:0.2689404304,2:0.1345674882,(4:0.1700250196,(5:0.0492426108,6:0.0477640616):0.1431532267):0.1578508220)
(1:0.1567475906,2:0.1180407323,(3:0.1249648091,5:0.1863103107):0.1130708437)
(1:0.1525820648,2:0.1642600774,(5:0.1851522750,6:0.1396773969):0.2273444337)
(1:0.3806329825,4:0.2151857195,(5:0.1207989026,6:0.0768236243):0.2225588985)
(1:0.1104356187,2:0.0804017770,((3:0.0758801051,4:0.0571818867):0.1129897186,(5:0.0451594122,6:0.0816033704):0.0974358739):0.0985293713)
(1:0.0980150383,2:0.1155523677,(4:0.1570609974,5:0.0832034076):0.0937193833)
(1:0.0921583117,2:0.1470936149,(3:0.1073647553,5:0.1438879035):0.0890936776)
(1:0.1721249158,2:0.0972071699,((3:0.0905509959,4:0.0732025341):0.1079195394,(5:0.0384326172,6:0.1639864139):0.0879657827):0.1503128177)
(1:0.1759225307,2:0.1205906966,(3:0.6037469494,(4:0.2012723003,(5:0.0719030638,6:0.1362740749):0.1701729502):0.0781772142):0.0977636871)
(1:0.1089387562,2:0.0818707561,(3:0.2978598950,(5:0.0388587452,6:0.0750725261):0.0839306343):0.0629876725)
(1:0.1388737781,3:0.4836233217,(4:0.1276625525,5:0.2950308961):0.1172359308)
(1:0.1427703556,2:0.1394009328,(3:0.1186368610,5:0.1399637429):0.1420842742)
(1:0.1260058951,2:0.0798749359,(3:0.1792818034,5:0.1509388313):0.1170799937)
(1:0.1432213339,2:0.2350926308,(3:0.1659550054,5:0.2302153239):0.0734588136)
(1:0.2627497566,2:0.2316699536,(5:0.0797618002,6:0.0708605819):0.2125588430)
(1:0.1400353242,2:0.3259160748,((3:0.0824379315,4:0.0887871375):0.1790121880,(5:0.0743479751,6:0.1267198452):0.1794131681):0.1741846721)
(1:0.2346929542,2:0.2233121344,(5:0.1960110052,6:0.1564736194):0.2983943341)
(1:0.2229468762,2:0.3678754721,(3:0.2616919091,(5:0.0859641887,6:0.0692445441):0.1811556094):0.1812231023)
(1:0.1356266707,2:0.1669613381,((3:0.1164791031,4:0.1029149607):0.2126536969,5:0.1653865192):0.1642680288)
(1:0.1347805649,2:0.2522603427,(3:0.2279255213,(5:0.0777129176,6:0.0759915150):0.1684305096):0.1933213514)
(1:0.1628177978,2:0.1774417497,((3:0.1645045788,4:0.0598476752):0.0784219748,6:0.1750761307):0.1283699299)
(1:0.0738951211,2:0.1196392467,(3:0.0535455323,4:0.0311017897):0.1432398803)
(1:0.1355154914,2:0.2194932148,(3:0.0836468318,4:0.0588379872):0.2658421512)
(1:0.0503064473,2:0.0777417899,(3:0.1197549524,5:0.0614147164):0.0527082325)
(1:0.0876356186,2:0.1563615583,(4:0.1410511529,5:0.1746744363):0.0837133148)
(1:0.3514318185,3:0.2916109392,(5:0.0711662835,6:0.1203997272):0.1990674055)
(1:0.1438828107,2:0.1306064504,(3:0.1532573164,(5:0.0485844536,6:0.0477818019):0.0876003785):0.1364082635)
(1:0.1384726115,2:0.1641565607,(3:0.2938759990,(5:0.0606385154,6:0.0850637565):0.1682332164):0.1612809469)
(1:0.3148536392,2:0.0862889631,((3:0.0703584141,4:0.0517331665):0.1050038881,(5:0.0700637672,6:0.0543600550):0.1644713249):0.1720482038)
(1:0.1715467104,2:0.1381543927,((3:0.0467997277,4:0.1003857311):0.1533950818,6:0.1343944547):0.1446154648)
(1:0.1237491525,2:0.1252915367,(3:0.0600950053,4:0.0526620590):0.2352519814)
(1:0.1987076101,(3:0.0582841960,4:0.0602617733):0.0776522320,6:0.1404758817)
(1:0.2032425178,2:0.1542577404,((3:0.0787836521,4:0.0778100817):0.1483500791,6:0.2393474139):0.1577820357)
(1:0.1684434053,2:0.1944612758,((3:0.0313340031,4:0.1076876059):0.0977622383,5:0.3180242587):0.1254693553)
(1:0.1870667848,2:0.1184474096,(3:0.0871041283,4:0.0478466831):0.2103441470)
(1:0.0656794780,2:0.0960584434,(3:0.0361918567,4:0.0424988800):0.1235708209)
(1:0.1484906870,2:0.1471617897,(3:0.1704157122,(5:0.0666958264,6:0.0663074694):0.0868546181):0.1502893652)
(1:0.1188675251,2:0.0897831185,(3:0.0441149644,4:0.0367055044):0.1662264101)
(1:0.1158702187,2:0.2768560016,(5:0.0779400976,6:0.0835279367):0.4488169768)
(1:0.3787485024,2:0.2154928095,(5:0.0764458249,6:0.0893018141):0.3145306744)
(1:0.1312890650,2:0.1775260993,(5:0.0750953650,6:0.0984088148):0.2836672716)
(1:0.1274523190,2:0.1694074916,(4:0.1419253589,(5:0.0611674041,6:0.0620555658):0.1145299916):0.0761289210)
(1:0.1829032753,2:0.1635765808,(4:0.1231484505,5:0.1136472731):0.0430862297)
(1:0.1966833889,2:0.1846744346,(3:0.2012109953,5:0.1809746206):0.1318450280)
(1:0.1983067241,2:0.1994973923,((3:0.0565752007,4:0.1114517686):0.1325748514,5:0.4278933099):0.1607667197)
(1:0.2874776634,2:0.2239636895,((3:0.0829242167,4:0.0892731402):0.0683225255,5:0.3810945098):0.1187434327)
(1:0.2352312812,2:0.1296753461,(3:0.0338420732,4:0.0753612912):0.2734286029)
(1:0.1444611359,2:0.1157819165,(3:0.2257593312,5:0.1120219596):0.0926830703)
(1:0.0601682874,2:0.1072110710,((3:0.0374286765,4:0.0514191193):0.0637554292,5:0.1120405520):0.1116565509)
(1:0.2670418686,2:0.1587732776,(3:0.2713523970,5:0.1795081021):0.2033113531)
(1:0.2243929829,2:0.2193406736,(3:0.3578962250,5:0.5592231539):0.0796685074)
(1:0.2138861602,2:0.2213475624,(3:0.2917040220,5:0.5311428402):0.0410172486)
(1:0.2233262548,(2:0.2383027283,5:0.2967115269):0.1626227731,3:0.3094067123)
(1:0.1603128479,2:0.0685122643,(3:0.0222625381,4:0.1317754329):0.0838760970)
(1:0.3960532500,3:0.0740316158,(5:0.0654911328,6:0.0440159132):0.0668575345)
(1:0.0919920874,2:0.1004309704,((3:0.0433837741,4:0.0643113965):0.0588856563,(5:0.0483352183,6:0.0419797644):0.0688813617):0.0709149069)
(1:0.1448930629,2:0.4054998461,(5:0.0759628637,6:0.0659959420):0.2932710292)
(1:0.0954250385,2:0.5972340286,(5:0.0497102961,6:0.0367534146):0.1631887752)
(1:0.1752077359,2:0.2529652242,(5:0.0565081957,6:0.0750441326):0.3878421182)
(1:0.1772230256,2:0.2395487493,(4:0.3962680612,(5:0.1078771619,6:0.0739053013):0.0870773447):0.1980353839)
(1:0.1343113947,2:0.1402547248,((3:0.0815810722,4:0.0459946550):0.0802364919,6:0.2623667878):0.1838698797)
(1:0.1732952102,2:0.1722645971,(3:0.1869248679,5:0.2086373969):0.1179949393)
(1:0.1634405743,(3:0.0423722510,4:0.0460461203):0.0724063015,(5:0.0449942688,6:0.0464511032):0.0556952067)
(1:0.0871167646,(2:0.1258474898,6:0.3656437387):0.1005528523,(3:0.0513782626,4:0.0682515651):0.3030198932)
(1:0.0445306942,2:0.1358288854,(3:0.0338587633,4:0.0365577591):0.0955348628)
(1:0.4743706843,3:0.2447744388,(5:0.0724229324,6:0.0990984187):0.1906720096)
(1:0.1049649408,2:0.1751167523,(3:0.0651690115,4:0.0700407671):0.2344450475)
(1:0.0815819338,2:0.1147698427,((3:0.0387222595,4:0.0818088086):0.0773471653,(5:0.0417652160,6:0.2960956241):0.0745050249):0.1653274145)
(1:0.1071090395,2:0.2165957523,(3:0.1374596627,5:0.1627469614):0.1292267048)
(1:0.1441357191,2:0.1256858382,(5:0.0926573490,6:0.1055696129):0.2790756339)
(1:0.1208518246,2:0.1046844780,(3:0.1347861968,(5:0.0493478155,6:0.0427415540):0.0881852242):0.0596137778)
(1:0.1093985514,2:0.0868265632,(3:0.1573218647,5:0.1533616113):0.1305057667)
(1:0.1345344341,2:0.1615811622,(4:0.1537574235,6:0.1857903204):0.2170194978)
(1:0.2571413768,3:0.1653439656,(5:0.0871874966,6:0.0592580120):0.0947069817)
(1:0.1223820281,2:0.1557740692,(3:0.0753459538,4:0.0736676080):0.1900109074)
(1:0.1560638805,2:0.3269620587,(3:0.1009719028,4:0.0867402918):0.3218183702)
(1:0.1591475791,2:0.2732361591,(3:0.0970506328,4:0.0607059197):0.4521963162)
(1:0.1953892215,2:0.1657636217,(3:0.0694385772,4:0.0668175182):0.2444886405)
(1:0.1565157056,2:0.0890667310,((3:0.0620846922,4:0.0591541871):0.1331834865,5:0.3294875817):0.1523890333)
(1:0.1061621128,2:0.1221649344,(3:0.1272448630,5:0.1440817883):0.1319655857)
(1:0.2111897383,2:0.2216590171,(3:0.1063869237,5:0.2387421439):0.2332230125)
(1:0.4033840519,(3:0.0748129922,4:0.1240968047):0.1969984156,5:0.2794125180)
(1:0.1198186019,2:0.1476489281,((3:0.0674410817,4:0.0825490603):0.1200761011,5:0.2074741519):0.1314368189)
(1:0.1896048879,2:0.1919470006,(3:0.0833554285,4:0.0578423422):0.3675250065)
(1:0.0923424443,2:0.0932832445,(3:0.1295115203,6:0.1713564571):0.0824215830)
(1:0.1184835369,2:0.0906251184,(3:0.1867180994,(5:0.0518369006,6:0.0541645448):0.1418523793):0.1247344414)
(1:0.1362389868,2:0.1330716687,(3:0.1743228065,(5:0.0605236550,6:0.0888254471):0.1287047978):0.1144443287)
(1:0.1267666664,2:0.1634748429,(3:0.1831189091,(5:0.0542050612,6:0.0529982631):0.1003513900):0.1700112268)
(1:0.1503238886,2:0.1047616164,(5:0.1848969555,6:0.0655912789):0.2332290270)
(1:0.0830366375,2:0.2459524182,(5:0.0560144668,6:0.0676801212):0.2246868963)
(1:0.2297754037,2:0.1194337062,(3:0.1154702192,5:0.1482711516):0.1152770440)
(1:0.0933153421,2:0.0956008381,(4:0.1971128231,5:0.1742466394):0.0597400766)
(1:0.1502695884,2:0.2267820510,(3:0.0616855266,4:0.1172462374):0.3850484072)
(1:0.1462222475,2:0.1671819703,(3:0.0702443430,4:0.0745236883):0.2435506168)
(1:0.2188129532,2:0.2062454628,(3:0.2781890013,5:0.2293750314):0.2751715209)
(1:0.1177221765,2:0.0723561641,((3:0.0408576021,4:0.0394968040):0.0605212566,6:0.1091176743):0.0755402120)
(1:0.1495824163,2:0.1449969696,((3:0.0860338166,4:0.0442367475):0.1155413572,(5:0.0788996967,6:0.0769837735):0.1129559258):0.1158661986)
(1:0.0457227221,2:0.0836325878,(3:0.0237386316,4:0.0449916883):0.1759916847)
(1:0.1067582793,2:0.1638861786,(4:0.3501747125,5:0.1375116408):0.1689363158)
(1:0.1923128203,2:0.1956430646,(3:0.2726367738,6:0.1655256060):0.2138601521)
(1:0.2015104548,2:0.1772174302,(4:0.2509126101,(5:0.0897891829,6:0.0874018652):0.1600030932):0.2023336502)
(1:0.0790362374,2:0.0703653917,(5:0.0369548152,6:0.0425708872):0.1103272040)
(1:0.1006864126,2:0.1228240851,(4:0.1940100629,(5:0.0558102160,6:0.0540132396):0.0929221661):0.1144528729)
(1:0.2095739643,(3:0.0769553519,4:0.0669418132):0.0990232000,6:0.2707162469)
(1:0.1162407557,2:0.1294833013,(3:0.0708273931,4:0.0542765842):0.2123532394)
(1:0.2024479676,2:0.2112435226,(3:0.2954611118,6:0.2808558719):0.2443161479)
(1:0.1650608998,2:0.1500947742,(3:0.1762491132,6:0.2301778844):0.4046103518)
(1:0.3347062409,3:0.2242078672,(5:0.0768660721,6:0.0786143015):0.1144805225)
(1:0.0881558880,2:0.1517768885,(3:0.0467690937,4:0.0856618216):0.2273104636)
(1:0.0653543841,2:0.0848659410,((3:0.0619816842,4:0.0613734829):0.0748949989,6:0.2483242713):0.0933696835)
(1:0.0829830731,2:0.1332368162,(3:0.0404444290,4:0.0439334162):0.1613480872)
(1:0.1047559531,2:0.1019367547,(3:0.1499139417,6:0.1261034920):0.0951504873)
(1:0.2341239562,2:0.5241702612,(3:0.1352649357,5:0.1906984203):0.1796820182)
(1:0.2104884086,2:0.1371221369,(3:0.2377643826,5:0.2105722242):0.2033623065)
(1:0.0687874253,2:0.0703594604,(3:0.0951200795,6:0.0879480448):0.0634012163)
(1:0.1503569966,2:0.1536874939,(3:0.1167815733,5:0.1616471944):0.1250554378)
(1:0.1284050220,2:0.1864754257,(5:0.0414386046,6:0.0611588604):0.2475972325)
(1:0.1380728756,2:0.0895129886,(5:0.0440924542,6:0.1115702411):0.1542618863)
(1:0.1288652292,2:0.0957399420,(5:0.1681169889,6:0.0656594015):0.2295624808)
(1:0.1724431539,2:0.1250212629,(3:0.1764218588,4:0.1931969665):0.2062901572)
(1:0.5460990983,3:0.3460434889,(4:0.2494001081,5:0.1716999989):0.2277901065)
(1:0.1985341742,3:0.2177224523,(4:0.2738369858,5:0.2328985040):0.2280146988)
(1:0.1545568927,2:0.2194213273,(3:0.0792157775,6:0.0819493524):0.3698139611)
(1:0.1776834326,2:0.1534526793,((3:0.0766776719,6:0.0823275584):0.0974701260,4:0.2543021694):0.2415620878)
(1:0.3995758810,3:0.3638817850,(4:0.0682400798,5:0.1081174250):0.1212240944)
(1:0.1196839501,2:0.2654927349,(4:0.0972873148,5:0.0469118286):0.2213047961)
(1:0.1021756677,2:0.0972152642,(3:0.1662011949,4:0.1465353361):0.1197510250)
(1:0.0941972322,2:0.1350865587,(3:0.1234633550,4:0.2016113491):0.0897640625)
(1:0.2315131130,(4:0.0501768867,5:0.0589200757):0.0696614811,6:0.4456218159)
(1:0.1100292772,2:0.0747424328,(3:0.0312115378,6:0.1415881375):0.2147924086)
(1:0.1569097132,2:0.1264464182,(3:0.0501700842,6:0.0955807921):0.2065559213)
(1:0.1500543719,2:0.3331250898,(3:0.0907000902,6:0.1021563876):0.2327859947)
(1:0.1764050597,2:0.3366734673,((3:0.0850640101,6:0.0826408723):0.0897268996,5:0.2116172325):0.1396906844)
(1:0.1701810911,2:0.1379759367,(3:0.0710747956,6:0.0368143514):0.2275157097)
(1:0.1922951853,2:0.2173524611,((3:0.0436698872,6:0.0470346803):0.1016261234,5:0.1200867415):0.1106083508)
(1:0.1657150728,2:0.1205022760,(3:0.1041871614,6:0.0520638356):0.3603839720)
(1:0.1112497095,2:0.1079270611,((3:0.0784988577,6:0.0321271869):0.0876339859,4:0.1736090345):0.1278063123)
(1:0.2107757718,2:0.1346027997,((3:0.1783681245,(4:0.0507088573,5:0.0829983900):0.1214312077):0.0810285211,6:0.9430537674):0.0671564883)
(1:0.1416721834,2:0.1719383955,((4:0.0750923971,6:0.0548849281):0.0919644669,5:0.0811647873):0.2654854376)
(1:0.5523149754,(4:0.1183483265,6:0.1600708806):0.0687260223,5:0.2270316679)
(1:0.1840768916,2:0.0980044681,(4:0.0832468657,5:0.0467366849):0.1609926699)
(1:0.5005045546,(4:0.0706775215,6:0.0843113916):0.1204431112,5:0.1563767904)
(1:0.1643910935,2:0.0855750528,(4:0.1686854889,5:0.0977496867):0.1698239468)
(1:0.0828404052,2:0.1057567158,(4:0.0595307155,6:0.0368162264):0.1251925604)
(1:0.2531013863,2:0.1563620266,((4:0.0539147679,6:0.0449728310):0.0465464099,5:0.0613917417):0.1798853362)
(1:0.0958127029,2:0.6001960566,(3:0.3226931750,(4:0.0674041463,6:0.0607683501):0.0913691350):0.1107459063)
(1:0.1207155963,2:0.1319199089,(5:0.1282241117,6:0.1237094219):0.1501889274)
(1:0.1048306034,2:0.0777048656,((3:0.0587997083,5:0.0286009565):0.0448447876,(4:0.0494049359,6:0.0487742258):0.0556727037):0.1765794036)
(1:0.1962913710,2:0.1772584733,((3:0.1139926558,5:0.0547526936):0.0570569433,6:0.1476143222):0.3574268777)
(1:0.2067216630,2:0.2426327811,((3:0.1423277698,5:0.0630401779):0.0751409228,4:0.1383554650):0.3294562139)
(1:0.0849398615,2:0.1316222964,(3:0.0993838569,4:0.0900065070):0.1297315983)
(1:0.1450579279,2:0.1381123538,(3:0.2301393485,(4:0.0650120569,6:0.0726849538):0.1555607585):0.1639001276)
(1:0.1310510351,2:0.0825155811,((3:0.0577154976,5:0.0468435387):0.0239337963,(4:0.0226820616,6:0.0496899343):0.0434414486):0.1162254155)
(1:0.2535477994,2:0.2004445776,(5:0.2622440342,6:0.3630649069):0.0376483031)
(1:0.1921380206,2:0.1452188852,(3:0.2374500544,4:0.2308546079):0.0892313707)
(1:0.1155625698,2:0.1436573647,((3:0.0528000427,5:0.0493083243):0.0983663896,4:0.0940895793):0.1464096780)
(1:0.1655664812,2:0.1671747474,(3:0.0714734867,5:0.0793791689):0.2790860612)
(1:0.1785315891,2:0.1424169492,(3:0.2089850249,4:0.2234241034):0.1330481754)
(1:0.2155519695,3:0.1346291195,(4:0.1759836489,6:0.0587170954):0.0369679452)
(1:0.1269996294,2:0.1231659465,((3:0.0631397309,5:0.0574970157):0.0841169483,(4:0.0797241196,6:0.0606385775):0.1081665448):0.1586562754)
(1:0.2492338766,(3:0.0711613132,5:0.0563738413):0.0956265424,4:0.1679436248)
(1:0.0768839077,2:0.0899761781,(3:0.0319079032,5:0.0566095052):0.2354403623)
(1:0.1199503733,2:0.1252843801,((3:0.0395552704,5:0.0371548721):0.0980545787,4:0.1181570640):0.0432522534)
(1:0.0974652921,2:0.0848906217,(3:0.0525257831,5:0.0603389459):0.1116787115)
(1:0.1137587729,2:0.1163240289,(4:0.1305504924,5:0.1626364095):0.1294251791)
(1:0.1027840194,2:0.7705783794,((3:0.0757551723,5:0.0529121777):0.0853588313,4:0.1964517889):0.1015683900)
(1:0.1541077348,2:0.1242448660,(3:0.0446731551,5:0.0828646671):0.2018053110)
(1:0.0682284536,2:0.0952376610,(3:0.0235695552,5:0.0409092895):0.1102939531)
(1:0.0849338555,2:0.1204385407,(3:0.0784241569,4:0.0827566258):0.0998237312)
(1:0.1160095212,2:0.0982153930,(3:0.1453488572,4:0.0398879449):0.0753186782)
(1:0.0841627549,2:0.0796211589,((3:0.0488386723,5:0.0298941759):0.0728738373,4:0.0933662851):0.1079755629)
(1:0.0991883122,2:0.1314518558,((3:0.0430965024,5:0.0531101368):0.0810751142,4:0.1087700880):0.1293713334)
(1:0.1388934124,(3:0.0468438734,5:0.0723655286):0.1007593165,4:0.1401548931)
(1:0.3530919653,(3:0.0858262328,5:0.0582461284):0.1209839128,4:0.3370012051)
(1:0.3576888183,(3:0.0681931141,5:0.0552177544):0.1290565480,4:0.1414819342)
(1:0.2581113237,(3:0.0425789576,5:0.0438432939):0.0820111758,4:0.1315257759)
(1:0.4585964501,(3:0.1021193754,4:0.1325698822):0.1054341886,(5:0.0896457010,6:0.0752965948):0.1666495296)
(1:0.3765746062,(3:0.0813360277,4:0.0810120583):0.1668501040,(5:0.0912566421,6:0.1002349799):0.1392741074)
(1:0.1578608493,3:0.1233783728,(5:0.0326855294,6:0.0572462353):0.0669351903)
(1:0.5662929563,(3:0.0714163581,4:0.0757395529):0.1426313641,(5:0.1004116252,6:0.0782835213):0.0740968692)
(1:0.6070060395,3:0.2841718016,(5:0.1073949172,6:0.1034359391):0.2749240942)
(1:0.2193214138,(3:0.0723752963,4:0.0798649613):0.1036098451,(5:0.0662279218,6:0.0778650033):0.1766929553)
(1:0.1148381659,2:0.1317522301,((3:0.0767018581,4:0.0711785028):0.1405359195,6:0.1909143262):0.0954855928)
(1:0.1461482448,2:0.1523470748,((3:0.0601222639,4:0.0534351541):0.1064766413,6:0.1096086525):0.1274821585)
(1:0.3274920316,2:0.1278046612,(3:0.0481731985,4:0.0722939020):0.2191026726)
(1:0.1703825848,2:0.2124271093,(3:0.1650893774,6:0.2128526185):0.1025016894)
(1:0.1244597277,2:0.2238716587,((3:0.0915454827,4:0.0738880332):0.1335043652,6:0.1996780069):0.1832558402)
(1:0.1203396052,2:0.2053051062,(3:0.2168509368,6:0.3092021018):0.1412715096)
(1:0.1472835546,2:0.3026662833,(3:0.0698932547,4:0.0773218824):0.5546044190)
(1:0.2671839602,2:0.1370574738,(3:0.0923985322,4:0.0789224796):0.3229735342)
(1:0.1367524147,2:0.1106892158,(3:0.0696419870,4:0.0495244608):0.1524704099)
(1:0.1832406314,2:0.1482797418,(3:0.0856710085,4:0.0737659063):0.3614227004)
(1:0.1126355269,2:0.0855069288,(3:0.0605438951,4:0.0679442255):0.1730284040)
(1:0.0465697564,2:0.0834010929,(3:0.0365153977,4:0.0880248251):0.1122673908)
(1:0.0822370544,2:0.1209213959,(3:0.0533796172,4:0.0293644917):0.1546906379)
(1:0.2971299967,(3:0.0358747252,4:0.0858399166):0.2385888168,5:0.4424165981)
(1:0.1255659027,2:0.1199043519,(5:0.0601728805,6:0.0690653174):0.1598834248)
(1:0.3405193165,2:0.0928618771,(3:0.2612553814,4:0.1921428265):0.0717605052)
(1:0.0984903595,2:0.1359942099,(3:0.1503144243,4:0.1000689929):0.0870532143)
(1:0.1858260393,2:0.1271302557,(4:0.1152669518,6:0.1352903076):0.1016549707)
(1:0.1665654526,2:0.1788563507,(3:0.1624412085,6:0.1950558730):0.2124724698)
(1:0.3256431186,(3:0.0689003183,6:0.0902407788):0.2023054186,4:0.2929285419)
(1:0.2275048693,2:0.0952847365,(3:0.1432948081,4:0.1736364095):0.1374803915)
(1:0.1040678185,2:0.1322077573,(3:0.1235620841,4:0.1684295904):0.1487234829)
(1:0.1114537602,2:0.1568412906,(3:0.2219574067,4:0.0653036762):0.2319463142)
(1:0.2082152539,2:0.8341911428,(3:0.0801556191,4:0.1028154861):0.0565095679)
(1:0.1862615413,2:0.3106444166,(3:0.0841532450,4:0.0603883597):0.1954640458)
(1:0.0890959334,2:0.0947384657,(3:0.1157881553,4:0.2061128278):0.1558505934)
(1:0.1208011855,2:0.2849514475,(3:0.0960184749,4:0.2049634820):0.2592095474)
(1:0.1854203046,2:0.1431974967,(3:0.0795399611,4:0.0586001398):0.2696208065)
(1:0.1168536512,2:0.0656992378,(3:0.0826164458,4:0.1457583096):0.0662851715)
(1:0.0864575172,2:0.1365120291,(3:0.0737282657,4:0.0613601101):0.2099841234)
(1:0.1193125340,2:0.1753625313,(3:0.1165145139,4:0.2249492554):0.1407431293)
(1:0.1510166071,2:0.1227469066,(5:0.0901931665,6:0.0390696577):0.1992543587)
(1:0.1446340594,2:0.1036408502,(5:0.0559132737,6:0.0491844356):0.1849723495)
(1:0.1527992578,2:0.1651068240,(5:0.0998137438,6:0.0567207583):0.2186280626)
(1:0.1889411939,2:0.1428435591,(5:0.0748033381,6:0.0728449988):0.3727947966)
(1:0.1385070127,2:0.1441870925,(4:0.1389962063,(5:0.0845227042,6:0.1075645376):0.1418890243):0.2515778471)
(1:0.1432878050,2:0.1207646759,(5:0.0469938160,6:0.1449944686):0.2045311256)
(1:0.2415088584,2:0.1623739090,(4:0.2782311878,(5:0.0657919605,6:0.0849418238):0.0969387869):0.1310981845)
(1:0.1873997205,2:0.1953642855,(5:0.0838427273,6:0.0708376942):0.3708422051)
(1:0.1053384838,2:0.1133266646,(4:0.1117539038,5:0.1715296218):0.0824453508)
(1:0.1353197375,2:0.1386463099,(4:0.1885928377,5:0.1410192492):0.0970832595)
(1:0.1701187004,2:0.0556055184,(5:0.0353119173,6:0.0442053456):0.0847034384)
(1:0.3413044269,2:0.2582098471,(4:0.2911695704,(5:0.1025218985,6:0.0791903562):0.3334214105):0.3803014088)
(1:0.0847129825,2:0.1395122707,(4:0.2119592625,5:0.3669050953):0.1375714340)
(1:0.1112375723,2:0.1309287974,(4:0.1854833859,(5:0.0945177548,6:0.0687220168):0.1333792397):0.1369190794)
(1:0.2508009181,2:0.2446060265,(4:0.2456024990,6:0.4676900628):0.1004214433)
(1:0.1684952607,2:0.1622310671,(4:0.2294509681,5:0.3526207005):0.2983312290)
(1:0.0982425832,2:0.1278712001,(3:0.0617625383,4:0.0441375061):0.1805606980)
(1:0.1385475710,2:0.0877107428,(3:0.1355711857,6:0.1380925878):0.1100798021)
(1:0.0643327592,2:0.0945000992,((3:0.0754173185,4:0.0582653498):0.0634218108,(5:0.0523227582,6:0.0523393194):0.0309586392):0.1309313686)
(1:0.1561724359,(3:0.0643130005,4:0.0516937781):0.0552403045,5:0.0860381676)
(1:0.1221455270,2:0.1458476784,(5:0.0439084120,6:0.0722726566):0.2590851275)
(1:0.1418053632,2:0.1305775608,((3:0.0762180732,4:0.0627607694):0.0699722398,(5:0.0496759365,6:0.0785108331):0.1246081966):0.2108360048)
(1:0.2367307785,2:0.3226085303,(3:0.2359485423,4:0.3344546658):0.0909894814)
(1:0.1944182467,2:0.1540408630,(3:0.2092649534,5:0.1444792881):0.2008045281)
(1:0.2111254107,2:0.1633318037,(3:0.3386778561,5:0.3198469723):0.0531283611)
(1:0.1144914039,2:0.1108415295,((3:0.0500988382,4:0.0580422181):0.0925045959,(5:0.0550442331,6:0.0670785284):0.1018847115):0.1716715513)
(1:0.1297468821,2:0.1089336561,(5:0.0504371971,6:0.0474589005):0.2179693058)
(1:0.1267336474,2:0.1913694027,(3:0.0389025666,4:0.0473328030):0.1385585772)
(1:0.0962787244,2:0.0760658156,(4:0.1111965177,5:0.0816953196):0.1214711737)
(1:0.2106024367,2:0.0829364768,(5:0.0421414885,6:0.0366247371):0.0870779084)
(1:0.1156326108,2:0.2194903637,(4:0.1630754735,(5:0.0608862693,6:0.0794805893):0.1718117601):0.2375882607)
(1:0.2134371555,2:0.0529830811,(5:0.0716432592,6:0.0557510153):0.2297599759)
(1:0.0787463377,2:0.1303291456,(5:0.0758514172,6:0.0685335543):0.2976757141)
(1:0.1942131002,2:0.1391024633,((3:0.0573313150,4:0.0647983332):0.1595575987,(5:0.0772116023,6:0.0953033695):0.1456772913):0.1130978901)
(1:0.1463947403,2:0.2253373092,((3:0.0885127533,4:0.0810557380):0.1849749986,6:0.2604816507):0.2265156292)
(1:0.1777675604,2:0.1637586452,(3:0.2088317827,5:0.2096676376):0.1450756609)
(1:0.0482172817,2:0.0929588430,((3:0.0521322640,4:0.0488289924):0.0705792301,5:0.0708834391):0.0654661456)
(1:0.1398179483,2:0.0972141041,(5:0.0546042795,6:0.0409242344):0.1920515340)
(1:0.0995851971,2:0.1498564803,(4:0.1678366049,(5:0.0669974899,6:0.0492359368):0.0820431430):0.1294415058)
(1:0.1479571350,2:0.2063728690,(4:0.1619908253,(5:0.0341798408,6:0.0669248490):0.1007110098):0.0891958293)
(1:0.0840267593,2:0.1090529849,(4:0.1181437953,5:0.1681346316):0.0864048062)
(1:0.3237656030,2:0.0845615081,(5:0.0995158368,6:0.0497323389):0.2363962396)
(1:0.1322054439,2:0.1311166846,(5:0.0649009531,6:0.0715986720):0.2973800350)
(1:0.0792152158,2:0.1173703792,(3:0.0332355875,4:0.0491934116):0.1393328643)
(1:0.1856165971,2:0.1653275006,((3:0.0599082375,4:0.0901426850):0.0836830477,5:0.1848365924):0.1258913350)
(1:0.3152372158,(3:0.0854923127,4:0.0973451987):0.1278714526,5:0.2766319867)
(1:0.0826564053,2:0.0769356985,(3:0.0180470818,4:0.0809218437):0.1192837068)
(1:0.1399558831,2:0.1472889057,(5:0.1268297062,6:0.0520717191):0.3849753895)
(1:0.0881810044,2:0.2781322596,((3:0.0552044086,4:0.0354163015):0.1511904293,(5:0.0623001621,6:0.0459547274):0.0490942078):0.4390032074)
(1:0.6398005398,(3:0.1142717589,4:0.0623958262):0.1579125614,5:0.2601487164)
(1:0.0957348029,2:0.1210144859,(3:0.0349297883,4:0.0725935435):0.1805709296)
(1:0.1426713093,2:0.2587150796,((3:0.0706144054,4:0.0522807742):0.1268721596,(5:0.0492480713,6:0.0480567764):0.1389603636):0.1597214375)
(1:0.0356292264,2:0.2141970532,(4:0.1017434910,5:0.1050503563):0.0978350688)
(1:0.1180416512,2:0.1567464028,(3:0.1249647861,5:0.1863096362):0.1130703175)
(1:0.1516144947,2:0.1359944431,(3:0.1811775858,(5:0.1729133588,6:0.1056803631):0.0603634043):0.1378287014)
(1:0.0804059184,2:0.1104441864,((3:0.0758825404,4:0.0571807956):0.1130064986,(5:0.0451583125,6:0.0816066297):0.0974492073):0.0985430075)
(1:0.1155370067,2:0.0979977383,(4:0.1570383137,5:0.0831957434):0.0937121611)
(1:0.1471033977,2:0.0921587304,(3:0.1073692128,5:0.1438964212):0.0890990651)
(1:0.1507020761,2:0.1298791862,(3:0.1169489352,5:0.3344310526):0.1421539999)
(1:0.0810676039,2:0.0769799193,(3:0.0325250752,4:0.0382436933):0.1635988175)
(1:0.1615242853,2:0.3135469425,(3:0.1853614932,6:0.2232358985):0.2711156860)
(1:0.0972079308,2:0.1721233954,((3:0.0905511319,4:0.0732035534):0.1079197448,(5:0.0384327689,6:0.1639864802):0.0879657144):0.1503125711)
(1:0.1205884826,2:0.1759168309,(3:0.6037070608,(4:0.2012658214,(5:0.0719025395,6:0.1362704958):0.1701665203):0.0781742754):0.0977590035)
(1:0.0818709954,2:0.1089378137,(3:0.2978559008,(5:0.0388587812,6:0.0750724451):0.0839296256):0.0629866393)
(1:0.1436794449,(3:0.0426495062,4:0.0521913872):0.1235323096,6:0.1302112442)
(1:0.3331190683,2:0.1500641502,(3:0.0906995357,6:0.1021552627):0.2327823169)
(1:0.1264458803,2:0.1569073260,(3:0.0501699501,6:0.0955801390):0.2065522040)
(1:0.4425151781,(3:0.0905915721,6:0.0546193658):0.1368052718,4:0.1538361361)
(1:0.3446252344,2:0.1614015990,((3:0.0820267391,6:0.0812666681):0.1286553115,5:0.1715845356):0.1120196097)
(1:0.1379891061,2:0.1701680878,(3:0.0710741021,6:0.0368144219):0.2275087900)
(1:0.2173543370,2:0.1922946281,((3:0.0436699254,6:0.0470347194):0.1016262950,5:0.1200868920):0.1106086361)
(1:0.1516320382,2:0.1581748269,((3:0.0887293832,6:0.0761981717):0.1567942959,5:0.2046973962):0.2684942171)
(1:0.1079337387,2:0.1112466152,((3:0.0784995557,6:0.0321270753):0.0876347960,4:0.1736125454):0.1278094070)
(1:0.1688000512,2:0.5788315203,((3:0.0339189434,6:0.0707593397):0.0558333521,5:0.3762811657):0.3227714068)
(1:0.2007024371,(3:0.1785281802,(4:0.0497183129,5:0.0832642319):0.1194512208):0.0707152559,6:0.9702131952)
(1:0.1465887606,2:0.1288153518,(3:0.1335006304,4:0.2012801585):0.1237937996)
(1:0.1661703752,2:0.1999151471,(4:0.2217460413,6:0.2005510548):0.2547586564)
(1:0.0857339738,2:0.2274385805,(4:0.1528774147,6:0.1112542981):0.0849042640)
(1:0.2655305543,2:0.1196922420,(4:0.0972939091,5:0.0469107198):0.2213418540)
(1:0.0968120893,2:0.1044012648,(3:0.1675969625,(4:0.0547384009,5:0.0585080995):0.1015852401):0.1240608703)
(1:0.1367200866,2:0.0939258837,(3:0.1262864013,4:0.2111773690):0.0891552379)
(1:0.3631211161,(3:0.0739017105,5:0.0846717142):0.0716904585,6:0.2829488184)
(1:0.5278884696,(3:0.1345552218,5:0.0420868974):0.2013615375,(4:0.0722093886,6:0.0423247350):0.1615694212)
(1:0.2932596286,(3:0.0977656787,5:0.0633780134):0.0532467201,4:0.2005370710)
(1:0.1161758821,2:0.1081427439,(4:0.0480033510,6:0.0504068188):0.1809023354)
(1:0.0965252967,2:0.1060875823,(4:0.0307977650,6:0.0657423002):0.2064409190)
(1:0.2157057779,2:0.1430725305,(4:0.0540818028,6:0.0604522376):0.1980702228)
(1:0.0993035506,2:0.0634485737,(5:0.1330011512,6:0.0687781956):0.1175349794)
(1:0.1803121309,2:0.2546960125,(3:0.2311582435,6:0.2304327738):0.1974050305)
(1:0.1809426590,2:0.1079126725,(3:0.1051280526,4:0.0873029324):0.2045677045)
(1:0.4914338528,(3:0.0635794970,4:0.0947367646):0.1625122365,6:0.2271792360)
(1:0.3141779493,2:0.1391692620,((3:0.0913403804,4:0.2719156228):0.1777971590,6:0.2450223219):0.2386265819)
(1:0.1357155973,2:0.1526558463,(4:0.2681969133,6:0.1387503028):0.1661872060)
(1:0.1971442002,2:0.1202649912,(3:0.1614679656,6:0.1764062572):0.1362230089)
(1:0.2201961331,(2:0.2758924494,6:0.3718762252):0.2668162614,5:0.2442133919)
(1:0.1322444536,2:0.1712085487,(3:0.1318623688,5:0.1355798746):0.1058334482)
(1:0.1593283913,2:0.1441349937,(3:0.0802118885,4:0.0706830866):0.2254286553)
(1:0.1784138283,2:0.2016155031,(5:0.0794119181,6:0.0871018839):0.1743293551)
(1:0.2654484252,2:0.0402701763,(3:0.1219442670,5:0.1538854474):0.1144108775)
(1:0.6106020821,(3:0.1053584048,4:0.1134752108):0.1609419390,6:0.2776704857)
(1:0.1846129305,2:0.1337263634,(5:0.0752903128,6:0.0668944305):0.2753852134)
(1:0.0659157101,2:0.2062606544,(4:0.0981883011,6:0.0946072616):0.0642596137)
(1:0.1091663880,2:0.2948072463,(4:0.2172509996,5:0.1558858836):0.1245438226)
(1:0.4484937041,4:0.0628889496,(5:0.0541917816,6:0.0583556143):0.0653430426)
(1:0.2446007187,(3:0.0859644971,4:0.0876466635):0.1339749568,(5:0.0863001333,6:0.0632623741):0.1145891016)
(1:0.0720421698,2:0.0994003934,(3:0.0315021235,4:0.0675957523):0.1189874651)
(1:0.1084818878,2:0.1694350048,(3:0.2179140237,(5:0.0646250417,6:0.0442656293):0.0914169233):0.1095799228)
(1:0.1855286633,2:0.1388777126,(3:0.3617497807,(5:0.0465895871,6:0.0520876486):0.0923227773):0.1053429978)
(1:0.1583703898,2:0.2124822327,(3:0.0593348474,4:0.0529295320):0.2270319804)
(1:0.1494749822,2:0.1338990263,(3:0.1895689171,5:0.1642092260):0.1192853739)
(1:0.1039021709,2:0.1380146446,((3:0.0643195940,4:0.1401116478):0.1164472613,(5:0.0746224177,6:0.0666930443):0.0893335751):0.0861030264)
(1:0.1326724500,2:0.1185145799,(3:0.1495495921,(5:0.0571798478,6:0.0414492571):0.0563163168):0.1724256206)
(1:0.1795917890,2:0.1596278165,(3:0.0469961897,4:0.0715127645):0.2658789630)
(1:0.1676808840,2:0.1850039064,((3:0.0669117531,4:0.0553002713):0.0770155228,5:0.3615125672):0.1351390467)
(1:0.1589313426,2:0.2187665079,(5:0.4209213863,6:0.4234424144):0.3697585433)
(1:0.3742923399,(3:0.1000824329,4:0.0785569702):0.2787967659,6:0.2469871287)
(1:0.2552133428,3:0.1437899390,(5:0.0642624528,6:0.0452137612):0.1167774529)
(1:0.1455212400,2:0.1821455668,(5:0.1161477532,6:0.0518344878):0.3882382814)
(1:0.1221671878,2:0.1397423378,(5:0.0410834445,6:0.0451622566):0.2005367824)
(1:0.1464272135,2:0.0536129740,(5:0.0524495359,6:0.0284844967):0.1392224717)
(1:0.1670255157,2:0.1656230745,(5:0.0611560113,6:0.0910874493):0.2236524617)
(1:0.1060412142,2:0.1579574269,(5:0.0608405890,6:0.0501172564):0.2059661355)
(1:0.1710031148,2:0.1642125269,(5:0.0854268703,6:0.0506686300):0.2544093331)
(1:0.1168719633,2:0.1211897670,(5:0.1012884746,6:0.0696672572):0.2430446072)
(1:0.1075308136,2:0.1412242696,(5:0.0688214292,6:0.0584620069):0.1814879091)
(1:0.1660647981,2:0.1388972352,(5:0.0718848402,6:0.0540855346):0.2880095627)
(1:0.1119109854,2:0.1257651257,(5:0.0550361578,6:0.0628993782):0.1763768704)
(1:0.2016898494,2:0.1518088156,(5:0.0661235773,6:0.0759940434):0.3361971843)
(1:0.1594685390,2:0.1228035804,(5:0.0525276584,6:0.0565388186):0.2195415673)
(1:0.2198822910,2:0.0976802065,(5:0.0464773492,6:0.0661543029):0.3785289822)
(1:0.1205675672,2:0.1549254592,(5:0.1675448563,6:0.1377950856):0.1238349197)
(1:0.1485157242,2:0.1817626769,(5:0.0496938756,6:0.0737862582):0.3783503179)
(1:0.0980789128,2:0.1003552116,(5:0.0386998453,6:0.0550322980):0.2030042454)
(1:0.1500692364,2:0.1173567020,(5:0.0385445139,6:0.0537850131):0.2585823862)
(1:0.1046369481,2:0.1484805284,(5:0.0707695178,6:0.0481539850):0.2116627674)
(1:0.1969771553,2:0.2113129355,(5:0.0831400563,6:0.0523620783):0.2324473832)
(1:0.2261074005,2:0.1642736849,(5:0.2796260411,6:0.1185882814):0.0762815007)
(1:0.1572825472,2:0.1091848516,(5:0.0689524985,6:0.0842195824):0.1822227251)
(1:0.1656755122,2:0.1857899750,(5:0.0816708917,6:0.0736217612):0.3053466308)
(1:0.0562325075,2:0.0872285618,(5:0.0337690069,6:0.2778182765):0.1578992063)
(1:0.1550072942,2:0.0726395358,(5:0.0361773745,6:0.0560175874):0.1102758381)
(1:0.0779501778,2:0.0753015229,(5:0.0438810536,6:0.0438801959):0.1714191230)
(1:0.0733262139,2:0.0747018785,(5:0.0155404615,6:0.0497440124):0.1149128247)
(1:0.1506711428,2:0.1375004074,(3:0.0714870658,4:0.0474026947):0.2109317221)
(1:0.0955261247,2:0.1332194351,(5:0.2358203731,6:0.4311809848):0.0886856916)
(1:0.1465320189,2:0.1070447294,(3:0.0658709593,4:0.0335988728):0.1472250072)
(1:0.2750170801,2:0.1849236014,(3:0.3599063891,5:0.2637089702):0.2093671734)
(1:0.1471613365,2:0.0816120520,(4:0.1295012195,5:0.1326211765):0.1355029199)
(1:0.0777529514,2:0.0877487632,(3:0.1240293230,6:0.1170056252):0.0783464603)
(1:0.1718521022,2:0.2190680867,(3:0.1853112893,6:0.2295700094):0.1091414855)
(1:0.1253032777,2:0.1098006085,(3:0.1887421693,(5:0.0645933440,6:0.0435538711):0.0733607463):0.1061122769)
(1:0.1576047715,(3:0.0469564246,4:0.0286659289):0.0733042619,6:0.2031065588)
(1:0.2017698226,2:0.2098239177,((3:0.0855790174,4:0.1091460391):0.1322354176,5:0.2841451024):0.1309017674)
(1:0.1799845591,2:0.1607720348,(3:0.0763610823,4:0.0660415701):0.2697251953)
(1:0.0658843371,2:0.0701331549,(3:0.1142560797,4:0.0424137479):0.0729102394)
(1:0.1215829273,2:0.0595785966,(3:0.0549037882,4:0.0471398886):0.1545675272)
(1:0.1439601400,2:0.1028519373,(3:0.0164316579,4:0.0649464572):0.1768378759)
(1:0.0876826233,2:0.1305181137,(5:0.0655447698,6:0.0508807079):0.2357804553)
(1:0.1695743820,2:0.0523310319,((3:0.0421525194,4:0.0404958365):0.0734128239,5:0.0964485060):0.0867745436)
(1:0.2312144557,2:0.1623529857,(3:0.0364577570,4:0.0437745059):0.1566285240)
(1:0.1298650776,2:0.1159505601,((3:0.0518364099,4:0.0411634330):0.1240419532,(5:0.0938466931,6:0.0608428377):0.1043309501):0.0719665455)
(1:0.1488284850,2:0.1051773386,((3:0.0568367483,4:0.0905336839):0.0791284607,5:0.1873787743):0.1114205651)
(1:0.1662966648,2:0.1946867917,((3:0.0834110062,4:0.0909270766):0.1786248211,(5:0.0931247509,6:0.1046527493):0.1367139088):0.1840080997)
(1:0.0783532987,2:0.1072976458,(3:0.1161915057,(5:0.1683151917,6:0.0266634809):0.1145027436):0.0966437334)
(1:0.1225849915,2:0.1462464424,(4:0.1421735462,(5:0.0502171277,6:0.0681794851):0.3673385087):0.0961648992)
(1:0.1231982176,2:0.0796273490,((3:0.0660300491,4:0.0525842121):0.0909323385,(5:0.0423901103,6:0.0450005946):0.0829009194):0.0810338454)
(1:0.1002905384,2:0.1261578352,(3:0.0344673733,4:0.0506834710):0.1526723943)
(1:0.0934115258,2:0.0786119500,(5:0.0420648353,6:0.0420880911):0.1547604642)
(1:0.1028130557,4:0.2091043910,(5:0.0317338920,6:0.1010503596):0.1012228740)
(1:0.1220293622,2:0.1456492194,(3:0.2707164658,4:0.2162305353):0.0183703266)
(1:0.1238256056,2:0.1491889280,((3:0.0661227564,4:0.1183633292):0.2454342336,(5:0.1214757200,6:0.0629380896):0.1282583996):0.1840251595)
(1:0.1132651404,2:0.0990750233,((3:0.0412852710,4:0.0458857383):0.0636326199,5:0.1589593282):0.0905830425)
(1:0.2818664818,3:0.1990437242,(5:0.0543317613,6:0.0718046087):0.1054692223)
(1:0.2694078883,3:0.2032525128,(5:0.0609339382,6:0.0848673964):0.1174836714)
(1:0.2060619643,(3:0.0440283561,4:0.0383812545):0.0587636435,(5:0.0359802038,6:0.0374259424):0.0674410621)
(1:0.2564954085,3:0.2356905219,(5:0.0493667178,6:0.0685868157):0.0872185144)
(1:0.0966765009,2:0.1714185423,(3:0.0726124712,4:0.0714625610):0.3962309323)
(1:0.1081544221,2:0.2092073040,(3:0.0661409026,4:0.0375714707):0.1955198291)
(1:0.0831667207,2:0.0722503189,(3:0.1036478623,5:0.1048447433):0.0417068023)
(1:0.1867078101,(3:0.0538074771,4:0.0533312393):0.0945149643,5:0.3856510315)
(1:0.1654208364,2:0.1540515564,((3:0.0375104871,4:0.0982959063):0.1203853198,(5:0.0264823458,6:0.0746167505):0.1198439261):0.1867103423)
(1:0.1968573165,2:0.0787446492,((3:0.0316461383,4:0.0356218213):0.0367040977,5:0.0868498499):0.1259917214)
(1:0.1200803162,2:0.1364362606,((3:0.0474866420,4:0.1057220305):0.0857873927,(5:0.0414182707,6:0.0549244385):0.0478187287):0.1093996218)
(1:0.0932994115,2:0.1624321205,(4:0.1476694661,5:0.1567477247):0.0977804794)
(1:0.1308951281,2:0.1822588076,((3:0.0755503680,4:0.0944495172):0.0897788407,(5:0.0729705573,6:0.0787828731):0.1430238296):0.1732125183)
(1:0.2647222421,2:0.1413658529,((3:0.0749997449,4:0.0672030696):0.1327082245,(5:0.0596710433,6:0.0553247796):0.0919421672):0.1137172111)
(1:0.1424366348,2:0.1623843669,(4:0.1713527014,(5:0.1063431315,6:0.0162868161):0.1353637126):0.0918922217)
(1:0.2003750542,2:0.1304067393,(5:0.0489196174,6:0.0717887988):0.2060309478)
(1:0.1955467965,2:0.1361665535,(4:0.1670568314,(5:0.0813378517,6:0.0575185046):0.0822770127):0.1735885653)
(1:0.0603707360,2:0.0985502795,(3:0.0874966105,(5:0.1047519359,6:0.0598796183):0.0495547686):0.0589907870)
(1:0.1268715875,2:0.1151007918,(4:0.1282880615,(5:0.0211351752,6:0.1579446956):0.0639762753):0.0760030966)
(1:0.0651932622,2:0.1623177736,(4:0.1940178285,(5:0.0582298981,6:0.0400154476):0.0859397489):0.1067275573)
(1:0.2553057832,2:0.1224868632,(5:0.0462756021,6:0.0641551130):0.1658466414)
(1:0.0657081298,2:0.0718716736,(3:0.0521511643,(5:0.0345782837,6:0.0302574911):0.0382989077):0.0871790716)
(1:0.1295143620,2:0.0973848199,((3:0.0673238635,4:0.0470367070):0.0918974380,6:0.1115514579):0.1350307428)
(1:0.1346089240,2:0.2787402050,(5:0.0912995340,6:0.0314601155):0.2585397340)
(1:0.2683577947,2:0.0561351042,(5:0.0707174535,6:0.0652015513):0.2219930137)
(1:0.0683269791,2:0.1316835487,(5:0.0436733555,6:0.0674575291):0.0959925245)
(1:0.0933383842,2:0.1419140537,(5:0.0398557600,6:0.0713646242):0.2093517611)
(1:0.0978328519,2:0.0966334047,(3:0.1120212705,5:0.1034261904):0.0831725929)
(1:0.1472004531,2:0.1388025236,(5:0.0924873588,6:0.1072358345):0.2220315867)
(1:0.0911944999,2:0.1131798720,(5:0.0348485761,6:0.0497239833):0.1274553736)
(1:0.0843642140,2:0.2080667079,(3:0.1262513907,(5:0.0843292544,6:0.0475203338):0.1355318720):0.2304683301)
(1:0.2120569223,2:0.1260634229,(3:0.1344670879,6:0.2564520435):0.1312761313)
(1:0.0935745522,2:0.1174651402,(3:0.0444215798,4:0.0147414968):0.1780859322)
(1:0.1162144728,2:0.1425757314,(3:0.0501507700,4:0.0750355877):0.2008404994)
(1:0.3454351822,(3:0.0730090027,4:0.0439122570):0.0745169154,5:0.2749710541)
(1:0.3394382587,(3:0.0767837404,4:0.0992317140):0.1559287325,6:0.2839423021)
(1:0.2090855025,3:0.1630596393,(5:0.0538446777,6:0.0461500561):0.1051479807)
(1:0.2428448257,3:0.1629107175,(5:0.0722623888,6:0.0558482985):0.1043523776)
(1:0.3356146911,2:0.0786630552,(5:0.0541033464,6:0.0623753003):0.2003389567)
(1:0.3998045555,2:0.0736263733,(5:0.0863279570,6:0.0842489930):0.2533211437)
(1:0.3719974254,(3:0.0672194589,5:0.0790799835):0.1262675994,4:0.3362836499)
(1:0.2674732808,(3:0.0446923448,5:0.0494891330):0.1177933934,4:0.1548514106)
(1:0.4264315889,(3:0.0591010585,5:0.1078160230):0.1381002314,4:0.1706448084)
(1:0.4523403756,(3:0.1251499476,5:0.0693003632):0.1965880546,4:0.3182947950)
(1:0.2346099181,(3:0.0600928995,5:0.0633068550):0.0837712919,4:0.1785137828)
(1:0.1099573226,2:0.1043578505,(3:0.0582394553,5:0.0346472913):0.2348809556)
(1:0.1633138028,2:0.3403834748,((3:0.1177075907,5:0.1494818553):0.3529615867,4:0.1911843370):0.2247323961)
(1:0.2580283436,2:0.1449380972,((3:0.0454054080,5:0.0857337166):0.1200106338,4:0.1750714405):0.1996187257)
(1:0.1221360391,2:0.1471274069,(3:0.0686719942,5:0.0529254143):0.2956339601)
(1:0.2098737395,2:0.1393199779,(3:0.2050691237,4:0.2077755173):0.2322643854)
(1:0.1241964682,2:0.0789120486,(3:0.1393666557,4:0.1442250483):0.0746583659)
(1:0.1652087228,2:0.1402186264,(3:0.3617423112,4:0.2386535225):0.0379648982)
(1:0.4294932453,2:0.0549516207,(3:0.1006027337,(4:0.0358890532,6:0.0535313684):0.0851471666):0.0722026503)
(1:0.1521466167,2:0.2032242400,(3:0.6208553160,(4:0.0789025297,6:0.0790572795):0.1116182159):0.2167167440)
(1:0.4188336337,2:0.2171066186,(4:0.0676450949,6:0.0598685475):0.1738943866)
(1:0.1906798416,3:0.1304442582,(5:0.0636840332,6:0.0499403983):0.1319615398)
(1:0.4006756388,(3:0.0970320475,4:0.0808540045):0.2901973083,6:0.2502561299)
(1:0.3404859359,(4:0.2535391721,5:0.2110465335):0.2116591304,6:0.5738788853)
(1:0.0967782318,2:0.1694805956,((3:0.0739041781,4:0.0433230921):0.0894245910,6:0.1136533481):0.1402662891)
(1:0.1650073371,2:0.1685972903,(3:0.0637912196,4:0.0582283175):0.2206007340)
(1:0.1339086364,2:0.1494647416,(3:0.1895655073,5:0.1642074761):0.1192834541)
(1:0.2124790188,2:0.1583629129,(3:0.0593306480,4:0.0529317982):0.2270408562)
(1:0.1386886008,2:0.1650023578,(3:0.3134853328,5:0.1117576854):0.0987562463)
(1:0.1527789057,2:0.1532107138,(5:0.1253942561,6:0.1455897411):0.1720057992)
(1:0.1694300933,2:0.1084856135,(3:0.2179120572,(5:0.0646251155,6:0.0442655207):0.0914163844):0.1095788486)
(1:0.0994010652,2:0.0720418774,(3:0.0315016709,4:0.0675965518):0.1189893509)
(1:0.2428288691,3:0.1485778878,(5:0.0755883384,6:0.0702091920):0.1343694066)
(1:0.2754589339,2:0.0711502323,(3:0.0634992680,6:0.0972759469):0.0608754734)
(1:0.1337355873,2:0.1846204304,(5:0.0752917059,6:0.0668947256):0.2754083271)
(1:0.3119772599,3:0.2039509816,(5:0.1028131878,6:0.0742508827):0.1616557396)
(1:0.0402989776,2:0.2652488678,(3:0.1218865366,5:0.1538125119):0.1142797026)
(1:0.1976554095,2:0.2153820761,(3:0.2079036665,5:0.2115822490):0.1883952779)
(1:0.2016100674,2:0.1784131349,(5:0.0794116002,6:0.0871013843):0.1743250038)
(1:0.1820496484,2:0.2458789263,(3:0.1764855151,5:0.1901107092):0.3612808287)
(1:0.1441274238,2:0.1593346580,(3:0.0802120530,4:0.0706829390):0.2254281061)
(1:0.1712136294,2:0.1322425390,(3:0.1318638955,5:0.1355818760):0.1058357278)
(1:0.2758258632,(2:0.2199864555,5:0.2439866970):0.2666845439,6:0.3717320881)
(1:0.1234196079,2:0.1931326254,((3:0.0573589122,4:0.0640167529):0.1108049994,6:0.1758039917):0.1333349107)
(1:0.1975461195,2:0.1718872700,(3:0.2824667147,(5:0.1587634860,6:0.1021880480):0.1547406880):0.1316113108)
(1:0.3736045079,(3:0.0900770155,4:0.1056439472):0.1552046327,(5:0.0683298940,6:0.0466652333):0.1467246282)
(1:0.1538663213,2:0.1288119231,(5:0.0505950397,6:0.0626727884):0.2547547304)
(1:0.1911015022,2:0.2290699717,(3:0.0729517539,4:0.0605358914):0.3663199352)
(1:0.1524924604,2:0.1505482971,(3:0.0741418800,4:0.1017449479):0.1753208666)
(1:0.1189863136,2:0.2823910783,(3:0.0872219139,4:0.0962692071):0.3493250157)
(1:0.1079120388,2:0.1809402294,(3:0.1051277511,4:0.0873028249):0.2045629025)
(1:0.2463228881,2:0.1778429579,(3:0.2334163118,6:0.2268521088):0.2003320843)
(1:0.1294014686,2:0.0859396118,(5:0.0387697332,6:0.0395065262):0.1223147362)
(1:0.0568134189,2:0.1083399346,(5:0.0607031320,6:0.0381477333):0.1883573417)
(1:0.1182735671,2:0.1286151745,(3:0.1487311065,6:0.1353101834):0.0878697274)
(1:0.1435849622,2:0.1248839910,(3:0.2342365687,6:0.1633689424):0.2552432536)
(1:0.1236735810,2:0.1850631413,((3:0.0893562383,5:0.0616714290):0.1057306043,4:0.1432317057):0.1757244354)
(1:0.2731204057,2:0.3486934915,((3:0.0531268135,5:0.0983978194):0.1253641442,4:0.2044875369):0.1200704391)
(1:0.2394904826,2:0.1382431944,((3:0.0529133235,5:0.1005939946):0.1383738553,4:0.1938073507):0.1162724722)
(1:0.0945114510,2:0.1667559555,(3:0.0765818646,5:0.0695429977):0.1713658012)
(1:0.4070351523,2:0.0814953671,((3:0.0363253259,5:0.0416838857):0.0602730285,4:0.1131722537):0.0936479180)
(1:0.5214119148,(3:0.0989976048,5:0.0853315068):0.3068378572,4:0.2137472754)
(1:0.5049477441,2:0.1618312860,(3:0.0665841405,5:0.0697902298):0.2130399508)
(1:0.2061742203,2:0.1177468627,(3:0.0957570277,5:0.0620938639):0.2705724907)
(1:0.1929270008,2:0.1823583367,(3:0.0565438090,5:0.0608253543):0.2440456556)
(1:0.1768760571,2:0.1777539918,(3:0.0596162297,4:0.1016748607):0.4383776848)
(1:0.1324210698,2:0.1617199962,(5:0.0634632779,6:0.0759741845):0.3627023561)
(1:0.1422940085,2:0.2047096550,((3:0.1035929298,4:0.0719760288):0.1344725900,(5:0.1056380016,6:0.0853817791):0.1713066247):0.1394519246)
(1:0.1133973896,2:0.1568638412,((3:0.0985065753,4:0.3295007465):0.0941903356,(5:0.0450226218,6:0.0799256148):0.1037758758):0.0773053642)
(1:0.0965113019,2:0.0996068238,(3:0.1410485893,5:0.1104555766):0.0700757812)
(1:0.1286283736,2:0.0963185853,(5:0.0441030225,6:0.0731424178):0.2448168656)
(1:0.2055312966,2:0.2390622141,(5:0.0788881260,6:0.0547215064):0.2717825434)
(1:0.1006057806,2:0.0976337839,(5:0.0535993316,6:0.0812613492):0.1512153773)
(1:0.1247931612,2:0.1440745470,(5:0.1468074846,6:0.1359255833):0.1369455109)
(1:0.1314770613,2:0.1137382210,(5:0.2819171343,6:0.2177147713):0.3063439556)
(1:0.1088392124,2:0.2473972645,(5:0.0424889241,6:0.0722777858):0.4285432422)
(1:0.1492538137,2:0.1224289063,(5:0.1300832338,6:0.0341328610):0.2963738628)
(1:0.0639320067,2:0.0790709881,(5:0.2743894131,6:0.0626777908):0.0637950275)
(1:0.1630662630,2:0.1500336242,(5:0.0592794601,6:0.1157495830):0.3632076988)
(1:0.1136285837,2:0.1156047712,(5:0.0598609221,6:0.0543194927):0.2008953094)
(1:0.1540573808,2:0.1112950024,(3:0.1039042866,6:0.1434470972):0.0633391753)
(1:0.0714100911,2:0.1130611732,(5:0.0464565415,6:0.2203065999):0.1302446668)
(1:0.0640959298,2:0.1075524648,(3:0.1182863130,(5:0.0223496140,6:0.0610421966):0.0671078504):0.0671406864)
(1:0.0951698573,2:0.1075534796,((3:0.0701002210,4:0.0469100471):0.0174858764,(5:0.0157409392,6:0.0263874964):0.0570978315):0.1141976188)
(1:0.3524607869,4:0.3075853531,(5:0.0802686296,6:0.0819909906):0.0947604985)
(1:0.1695953868,2:0.1392653467,((3:0.1198654691,4:0.0587458745):0.1493005741,(5:0.0981797282,6:0.0871852898):0.1357564204):0.2982007795)
(1:0.1187357651,2:0.1732379470,((3:0.0552277418,4:0.0817286935):0.0735609778,(5:0.0911517100,6:0.0511620257):0.0829442832):0.0827123562)
(1:0.1678807894,2:0.1700914775,(4:0.2224110810,(5:0.0866552964,6:0.0464823960):0.1086627055):0.1494986393)
(1:0.1334276208,2:0.1041704582,(5:0.0587802945,6:0.0484298636):0.1726011141)
(1:0.2147206525,2:0.1726540401,(5:0.0667639090,6:0.0693899966):0.3384951960)
(1:0.1132876198,2:0.1862367317,(3:0.0705611255,4:0.0695342406):0.2162615987)
(1:0.1280891442,2:0.1493506967,(3:0.2825033993,(5:0.0626511579,6:0.0781491562):0.1072812623):0.1352764432)
(1:0.2024653359,2:0.1863270705,(5:0.0764147932,6:0.0719820441):0.3385561341)
(1:0.0990878533,2:0.1887915360,((3:0.1041393745,4:0.0752751816):0.1411326945,(5:0.0763094328,6:0.0667200082):0.0910836688):0.1879635559)
(1:0.1708399473,2:0.4126677561,(4:0.2370641422,(5:0.1372669361,6:0.1051982674):0.1563386320):0.1147478888)
(1:0.1324962567,2:0.3119981922,((3:0.0826663900,4:0.1709111959):0.1685756125,6:0.2206257496):0.1416039859)
(1:0.1714085803,2:0.0926838710,(5:0.0828108585,6:0.0587870225):0.4450564518)
(1:0.2136252103,2:0.1815677457,(5:0.0750528495,6:0.0823856916):0.4134556763)
(1:0.2144533162,2:0.1852594028,(5:0.0739910114,6:0.0864755030):0.1791712673)
(1:0.0887793728,2:0.1023103606,(5:0.0521467016,6:0.0510889987):0.1534814646)
(1:0.0835593156,2:0.1348875742,(5:0.0488062629,6:0.0517654892):0.1760656208)
(1:0.1928258018,2:0.1417747873,(4:0.2158974438,(5:0.0638075599,6:0.1032291010):0.1479833222):0.1789864044)
(1:0.1293633421,2:0.1373035613,(4:0.1676677647,6:0.1604288713):0.1126321599)
(1:0.1172502301,2:0.1657296471,(5:0.0750492501,6:0.0884688542):0.1720021793)
(1:0.1076122356,2:0.1438343542,(5:0.0360942967,6:0.0334705929):0.1359489679)
(1:0.0701862303,2:0.1175740720,(4:0.1247803581,6:0.2801042577):0.1704278699)
(1:0.1003682123,2:0.1776357436,(3:0.0715881557,4:0.0792033524):0.2662384999)
(1:0.1946338256,2:0.1005473235,((3:0.0893231971,4:0.0598328036):0.1773281906,(5:0.1424300460,6:0.1185757947):0.2627567577):0.2632832437)
(1:0.1787593176,2:0.2395109108,((3:0.0516111775,4:0.0675981263):0.0740257517,6:0.1301485385):0.1058686668)
(1:0.1967663641,2:0.2497063627,(3:0.4024677911,(5:0.0896597506,6:0.0512525649):0.1228502357):0.4168218739)
(1:0.1965090784,2:0.1046374023,(5:0.0741744453,6:0.0360917521):0.2013721678)
(1:0.1732207956,2:0.2042305414,(5:0.0854381697,6:0.0824021062):0.3375253016)
(1:0.1051901882,2:0.0991610851,(5:0.0692766500,6:0.7188089975):0.1640924166)
(1:0.0953987288,2:0.1373061500,(5:0.0542094415,6:0.0403082587):0.1638967797)
(1:0.0874618633,2:0.1202116765,(5:0.0291770840,6:0.0362370077):0.1853795094)
(1:0.1349598962,2:0.1410946408,(5:0.0597706477,6:0.0625701780):0.2410272245)
(1:0.1135986110,2:0.1782962694,(5:0.0368552288,6:0.0463838983):0.2787857577)
(1:0.3805476235,2:0.0790162051,(5:0.0445807767,6:0.0317066498):0.1450228741)
(1:0.2303542284,2:0.4102980158,(3:0.2924361922,6:0.2179009541):0.2513209984)
(1:0.2174657250,2:0.2124047993,((3:0.0855471323,4:0.0988536968):0.1834596477,(5:0.0957493879,6:0.1031428037):0.1793985084):0.1775155765)
(1:0.2769097984,2:0.1265011850,(3:0.2520335690,(5:0.0812440028,6:0.1019146910):0.0928559439):0.1235288801)
(1:0.0724470613,2:0.0850349701,(3:0.0368449090,4:0.0279827995):0.1115835850)
(1:0.0929027851,2:0.1400288550,(5:0.0688799000,6:0.1069962988):0.2808160400)
(1:0.0958624296,2:0.0830539304,(3:0.0318782082,4:0.0536303602):0.1313804937)
(1:0.1371381586,2:0.1423867216,(3:0.0930425356,4:0.0344550390):0.2654471375)
(1:0.1145991319,2:0.0971510785,(3:0.1392247079,(5:0.0660374797,6:0.0589084355):0.1152261629):0.0830619910)
(1:0.1150187551,2:0.1206693456,(3:0.1717377084,(5:0.0630568777,6:0.0728317396):0.0657709246):0.1070759010)
(1:0.1284126092,2:0.1062865252,((3:0.0667883988,4:0.0482410280):0.0786206615,6:0.1019741549):0.0954243321)
(1:0.2753678956,2:0.2998395846,(4:0.1729858750,6:0.2134942299):0.1622482297)
(1:0.2684760901,2:0.3016641109,(4:0.2042595658,6:0.2366979053):0.1769262605)
(1:0.1130521019,2:0.1453170683,(5:0.0449913566,6:0.0270923121):0.2008637591)
(1:0.1296055333,2:0.1121688701,(5:0.0992680396,6:0.0357170842):0.3909584138)
(1:0.1951259865,2:0.1397373764,(5:0.0700790677,6:0.0588769378):0.2303089002)
(1:0.2185016482,2:0.2315340356,(5:0.1130135851,6:0.0611261410):0.3138387149)
(1:0.1543883575,2:0.1128330628,(5:0.0970884696,6:0.0215326682):0.3101972143)
(1:0.1193262261,2:0.0695291498,(5:0.0916849597,6:0.0529990542):0.1567459200)
(1:0.2297508011,2:0.1128632839,(5:0.1103023261,6:0.0612710382):0.3327539103)
(1:0.1257098034,2:0.1513012147,(5:0.0592453117,6:0.0664970592):0.2574818765)
(1:0.1621978190,2:0.1531622526,(4:0.2750183566,(5:0.0634874587,6:0.0689120356):0.1075149909):0.1316814866)
(1:0.2384138202,2:0.1362229488,(4:0.2492402239,6:0.2679533903):0.2171559133)
(1:0.1759809606,2:0.1319593034,(4:0.1573381571,6:0.1288981557):0.0797920639)
(1:0.1020995037,2:0.1125425527,(4:0.1458987034,6:0.2145597811):0.1320104041)
(1:0.1267488063,2:0.0888960607,(5:0.0566345064,6:0.0416123043):0.1828608184)
(1:0.0895737103,2:0.0717528107,(5:0.0613001135,6:0.0402942444):0.1442419795)
(1:0.1121347218,2:0.1203471227,(4:0.1100363096,6:0.0840909562):0.0742749875)
(1:0.1714598827,2:0.1387415180,(4:0.1592796334,6:0.1656287567):0.1797623787)
(1:0.0985696015,2:0.1380257994,(4:0.1845603825,6:0.1062113843):0.0921348902)
(1:0.1544395801,2:0.1031583922,(4:0.1460935614,6:0.2180749131):0.0950158606)
(1:0.1134680246,2:0.0878587696,(4:0.2447978564,6:0.1038688273):0.0540834653)
(1:0.2119009884,2:0.1270775350,(3:0.1709939095,4:0.2863024866):0.4366414873)
(1:0.1511934807,2:0.1389333369,(3:0.1749503131,4:0.1246817267):0.1100873476)
(1:0.1853699795,2:0.1972526762,(3:0.2516741903,4:0.2467733660):0.1869107074)
(1:0.1548716340,2:0.1379585395,(3:0.1818744901,4:0.1631588239):0.1542271403)
(1:0.1354855518,2:0.1183457943,(3:0.0950165513,5:0.0411868048):0.2204542768)
(1:0.1640024839,2:0.1449125920,(3:0.1583824890,5:0.0819041630):0.2451276293)
(1:0.1192125416,2:0.1346944610,((3:0.0745367392,5:0.0431500365):0.1131021713,4:0.1804931260):0.0990959767)
(1:0.1024080545,2:0.1234210822,(3:0.1326589262,4:0.1218774085):0.1027086360)
(1:0.1103183616,2:0.1629547719,(3:0.0490851185,5:0.0406763195):0.1885523550)
(1:0.0813294436,2:0.2115122897,(4:0.0921224953,5:0.1793887598):0.1077219394)
(1:0.3189132028,(3:0.0843939520,5:0.0852640848):0.1444592744,4:0.2178520302)
(1:0.0709597108,2:0.0901933114,((4:0.0675796648,6:0.0712127931):0.1384541950,5:0.1233200695):0.0922316540)
(1:0.1382689497,2:0.1087009186,(3:0.0541779365,5:0.1040712943):0.1605504378)
(1:0.0728682753,2:0.0548915437,((3:0.0282974823,5:0.0299463027):0.0472699216,4:0.0966804940):0.0797279460)
(1:0.1904838472,2:0.1295669420,(3:0.0634936993,5:0.0740019878):0.2391227471)
(1:0.1177273213,2:0.1716675006,((3:0.0653882896,5:0.0973416805):0.1348934185,(4:0.1127533421,6:0.0510223729):0.1356910889):0.2027533662)
(1:0.1305030677,2:0.1171411503,(3:0.0663088248,5:0.0529852776):0.1732107596)
(1:0.1990593606,2:0.0728488103,(3:0.2035742241,(4:0.0979280965,6:0.0457302988):0.1356065888):0.0625330482)
(1:0.1515066016,3:0.1126678181,(4:0.0537169016,6:0.0400451435):0.0912170306)
(1:0.2058735033,2:0.1378949151,(3:0.0824542163,5:0.0860003324):0.3048407981)
(1:0.2686073439,2:0.2052552358,(4:0.0798912642,6:0.0778864083):0.2457880397)
(1:0.1989227840,2:0.1628334409,(3:0.2130414382,6:0.2543148911):0.1678274121)
(1:0.2095181783,2:0.0964088932,(4:0.0532416563,6:0.0766741143):0.2605988768)
(1:0.1896973976,3:0.1364057635,(4:0.0625553396,6:0.0625656593):0.0908773832)
(1:0.1754757509,(3:0.0315667119,5:0.0345135843):0.0692654408,6:0.0720847836)
(1:0.2899354032,(3:0.0588775173,5:0.0756876344):0.0192754540,(4:0.0301536259,6:0.0430018841):0.0977532563)
(1:0.1206276305,2:0.0967895764,(3:0.1844758002,6:0.1252908727):0.0805044890)
(1:0.1344354739,2:0.1016479464,((3:0.0543151889,5:0.0793394174):0.1206338568,6:0.2543227119):0.2227366366)
(1:0.0630560537,2:0.1560393846,((3:0.0694464271,5:0.1629521583):0.0668545312,(4:0.2610284250,6:0.0837827229):0.0618265022):0.1084340059)
(1:0.1872433387,(3:0.0321684428,5:0.0666119708):0.1269686742,(4:0.0413464801,6:0.0444409217):0.0597105171)
(1:0.2622069826,(3:0.0445062943,5:0.0902535394):0.1036234270,6:0.1288872030)
(1:0.2112550879,(3:0.0490403075,5:0.0654683626):0.0908866462,4:0.2101663505)
(1:0.1991151209,3:0.1654526855,(4:0.0539017471,6:0.0446833557):0.0789525198)
(1:0.2585092269,2:0.2260324565,(3:0.2243456947,4:0.1524011630):0.2061127916)
(1:0.1564939403,2:0.2919054957,(3:0.1558114535,6:0.2729540740):0.1869762763)
(1:0.1371792055,2:0.5831677287,((3:0.0715271937,5:0.0836051727):0.1825662239,6:0.2083998699):0.2469398934)
(1:0.2132355514,2:0.0889248331,(3:0.0638671343,5:0.0598698787):0.1883271460)
(1:0.1359548991,2:0.1367445394,(3:0.0438896185,5:0.0779470526):0.2732424449)
(1:0.4118092182,3:0.2158212693,(5:0.0712582974,6:0.0763463892):0.1124155788)
(1:0.1025569538,2:0.0685882419,(3:0.1135614335,(5:0.0617267028,6:0.1871806746):0.0474266046):0.0720729794)
(1:0.1239402522,2:0.1349530649,(5:0.4015308463,6:0.0816852539):0.2060909544)
