# Supplementary material for: The Chloranthus sessilifolius genome provides insight into early diversification of angiosperms
Source: Nat Commun. 2021 Nov 26;12:6929. doi: 10.1038/s41467-021-26931-3 (PMC8626421; doi:10.1038/s41467-021-26931-3)
Supplement: Supplementary file 4 — Source Data [file 41467_2021_26931_MOESM4_ESM.zip › Fig. 2b and Supplementary Figure 18a/Liriodendron_Euryale.nwk]

(1:0.3312450148,2:0.7280311010,((3:0.0414328355,5:0.0370681390):0.0091613788,4:0.0301167835):0.2844655089)
(1:0.3211611253,(3:0.0288889590,5:0.0254057121):0.0047940176,4:0.0162630403)
(1:0.2688079859,2:0.4263401017,((3:0.0240793270,4:0.0752449409):0.0136033874,5:0.0209031991):0.2285472475)
(1:0.1290508191,2:0.1728482179,(3:0.0575083985,5:0.0381754338):0.3606953879)
(1:0.0658910625,2:0.2797638283,(3:0.0194144935,5:0.0196147412):0.2097407638)
(1:1.2328223781,3:0.0073385532,(4:0.0611182334,5:0.0657611877):0.0267063063)
(2:1.3106999060,(3:0.0497188939,5:0.0510794353):0.0443698501,4:0.0127217503)
(1:0.1737087044,2:0.1547182024,((3:0.0382269636,5:0.0324918366):0.0105424572,4:0.0370671212):0.4764155498)
(1:0.4641603972,(3:0.0000022556,5:0.0387912577):0.0399909938,4:0.0173749163)
(1:0.0932428076,2:0.0916592583,(3:0.0152093535,5:0.0420722086):0.2251794379)
(1:0.1276350538,2:0.0872580174,((3:0.0185373946,4:0.3770404477):0.0019816455,5:0.0296211323):0.3034652598)
(1:0.5980596660,3:0.0850103348,(4:0.0429649813,5:0.0436218822):0.0707384010)
(1:0.1304812352,2:0.1238599993,((3:0.0272544640,4:0.0329547470):0.0059221001,5:0.0430840617):0.3730586355)
(2:0.3628945708,(3:0.0326383441,5:0.0416317574):0.0000020137,4:0.0224050817)
(1:0.5338279024,(3:0.0244836908,4:0.0371888290):0.0012780521,5:0.0654123769)
(1:0.1499584208,2:0.0790487322,(4:0.0220844430,5:0.0251859784):0.4559738893)
(1:0.0797002392,2:0.1215775265,(3:0.0387959209,4:0.0260485729):0.3812389445)
(1:0.0684063540,2:0.1079135823,(3:0.0121472131,5:0.0298855707):0.2176820041)
(1:0.1089832458,2:0.0572651729,(3:0.0182424800,5:0.0295820497):0.1757878387)
(1:0.1431232364,2:0.1207727092,(3:0.0330074982,5:0.0207459503):0.5513202581)
(1:0.1122984291,2:0.0956551301,((3:0.0241677234,5:0.0257018977):0.0043838522,4:0.0292606727):0.2599722071)
(1:0.0937763587,2:0.0607638259,((3:0.0145494852,5:0.0164055058):0.0109472325,4:0.0007711564):0.2589598083)
(1:0.4468113043,(3:0.0412654432,5:0.0920134823):0.0112272908,4:0.0185248556)
(1:0.5207972102,(3:0.0434983723,5:0.0584142959):0.1662567963,4:0.5006699076)
(1:0.7184366582,(3:0.0401024269,5:0.0306944538):0.0067717843,4:0.0202409055)
(2:0.6111293847,3:0.0148676764,(4:0.0312052755,5:0.1154382745):0.0170280357)
(2:1.0104732045,(3:0.0294023613,5:0.0214530876):0.0068853877,4:0.0258119938)
(2:0.4647915061,3:0.0266667625,(4:0.0286331704,5:0.0321006645):0.0057985752)
(2:0.3533134924,(3:0.0187158073,5:0.0486209679):0.0059273605,4:0.0195839476)
(2:0.7509522536,3:0.0261154972,(4:0.0459841535,5:0.0363491554):0.0193693142)
(1:0.2419396112,2:0.2024882646,((3:0.0861401358,4:0.0149736395):0.0647959934,5:0.0896362874):0.2307452601)
(1:0.1779320313,2:0.2244019343,(4:0.1971690691,5:0.1731604925):0.1351964514)
(1:0.2698888904,2:0.2520874369,(3:0.0664046695,5:0.0998347355):0.1488504205)
(1:0.6249601546,2:0.2154550001,((3:0.0247801282,5:0.0408833793):0.0030287917,4:0.0367415679):0.2406060574)
(1:0.1761912000,2:0.0690856619,((3:0.0363969736,4:0.0307082847):0.0120863976,5:0.0088979344):0.3625632418)
(1:0.2265361432,2:0.2635907279,(4:0.4819995146,8:0.7245723332):0.0886666259)
(1:0.1537755537,2:0.1800186369,((4:0.0621029044,5:0.0734421751):0.2274671425,8:0.2063955818):0.2674480929)
(1:0.5894172077,(4:0.0597464950,5:0.0339467387):0.2432647401,(7:0.1408530568,8:0.0368726949):0.2799472015)
(2:0.4894515340,(4:0.0397285132,5:0.0369663508):0.2235481118,7:0.2266527231)
(1:0.3904217544,(2:0.2607474586,(4:0.0358029368,5:0.0307670618):0.0233647729):0.0222970932,3:0.0394026302)
(1:0.1303533789,2:0.1169718466,(4:0.0371049948,5:0.0384720860):0.4977470762)
(1:0.1249681040,2:0.0987438841,((3:0.0242448470,5:0.0254741547):0.0158225595,4:0.0270004924):0.2202050494)
(1:0.3827648520,(3:0.1313721703,5:0.1467012710):0.0858844158,8:0.2273133385)
(1:0.1222778324,2:0.2697553630,(3:0.0330451870,4:0.0269720041):0.4176780241)
(2:0.6089759813,(3:0.0288468306,4:0.0480350139):0.0081294487,5:0.0263407143)
(1:0.1445034958,2:0.1610821134,(6:0.0675863499,(7:0.0328782068,8:0.0632894652):0.0190544504):0.4882890427)
(1:0.5188960910,(2:0.7222610285,(((3:0.1833044601,5:0.1018134323):0.0636713228,4:0.1515284303):0.0992761891,7:0.5141479052):0.0553360497):0.0398586542,6:0.5097226899)
(1:0.0362112981,2:0.1289464984,((3:0.0128052158,5:0.0185316309):0.0038701166,4:0.0132074111):0.1965133178)
(1:0.1591814654,2:0.1851487512,(3:0.0228257572,5:0.0574370513):0.2852182817)
(1:0.1321859986,2:0.0772879762,(4:0.0246597100,5:0.0252311049):0.2195802900)
(4:0.0883844255,5:0.0325029948,(7:0.0190686738,8:0.0330870822):0.3523124435)
(1:0.1701496799,2:0.2629870252,(4:0.0744090344,5:0.0365507569):0.6563092828)
(1:0.0936358356,2:0.1494650095,((3:0.0249709609,(4:0.0151630328,5:0.0203388136):0.0025168106):0.0849576530,((6:0.0123568447,7:0.0365720081):0.0021047731,8:0.0260218830):0.0924860086):0.1525514018)
(1:0.1218497419,2:0.0841580002,(4:0.1914734927,(6:0.0067067291,(7:0.0288598676,8:0.0243908771):0.0055398613):0.1685375184):0.1374817761)
(2:0.3621724530,(3:0.0398631053,(4:0.0300062421,5:0.0296322713):0.0029688692):0.1247331121,(6:0.0292583798,(7:0.2666291450,8:0.0319498702):0.0019830071):0.1719422113)
(2:0.3612231591,(4:0.2003700090,6:0.1718821234):0.0878644066,8:1.0099006941)
(1:0.1658987148,2:0.1427897369,(3:0.0437532633,5:0.0255016291):0.3668937689)
(1:0.1381839235,2:0.2347462094,(((3:0.0462894394,4:0.0284373645):0.0242278082,5:0.0884581642):0.2072023834,(7:0.0473748208,8:0.0292884116):0.2004949100):0.3049956188)
(2:0.5542937030,6:0.0226679625,(7:0.0355872028,8:0.0497121040):0.0091228987)
(1:0.2977982955,2:0.1371975025,(3:0.0407561782,4:0.0259663808):0.2685273921)
(1:0.2134705161,2:0.1454129179,((6:0.0331687335,7:0.0434721020):0.0076672462,8:0.0413369426):0.5048535772)
(1:0.7102955788,(3:0.1360876304,4:0.0282063057):0.0177914967,5:0.0411498836)
(1:0.0804201957,2:0.1082145443,(3:0.2164749056,(6:0.0668045335,7:0.0123310928):0.1167182605):0.1394541644)
(1:0.3097955038,4:0.4340146745,(5:0.1480606638,7:0.1043589621):0.1331714931)
(1:0.1900351309,2:0.1819715366,((3:0.0159641968,4:0.0361614433):0.0219842801,5:0.0151420998):0.4975499184)
(1:0.7023000547,(4:0.0050982330,5:0.0749060167):0.1864954544,((6:0.0271535020,8:0.0300657088):0.0232620602,7:0.0365922050):0.2002169335)
(1:0.0922711144,2:0.1364527587,((3:0.1043846876,4:0.0242703208):0.1459354464,7:0.3418600794):0.1650298771)
(1:0.2394091746,2:0.2168344988,(6:0.0730783363,7:0.0259836819):0.5241661116)
(1:0.4432877350,2:0.2734215791,(5:0.1807297273,((6:0.1197353667,8:0.0230957372):0.0036075423,7:0.0161067902):0.1398278702):0.1742145742)
(1:0.1608282396,2:0.2996241901,((3:0.1825582306,(7:0.0467183680,8:0.0237736286):0.1739905227):0.1440905657,(4:0.0309282659,5:0.0233726233):0.3434541012):0.1881433694)
(2:0.2295302587,3:0.2416619373,(6:0.0359562975,7:0.0526452900):0.2158519936)
(1:0.4013372821,(4:0.0268370748,5:0.0470557415):0.3587760887,(6:0.0244838116,7:0.0579706003):0.1642261492)
(1:0.5428274053,(3:0.0373489143,5:0.0759029842):0.2696226103,7:0.2714417580)
(1:0.5972799913,(6:0.0659247414,8:0.0508070059):0.0191432580,7:0.0266290833)
(1:1.4222029262,(3:0.0496462423,4:0.0375984992):0.0266656056,5:0.0169004138)
(1:0.2291487379,2:0.1310594920,((3:0.1331116629,4:0.0341460690):0.0104298504,5:0.0564353409):0.2995643179)
(1:0.1186165504,2:0.1328521690,(3:0.0580166569,4:0.0314196233):0.5367579658)
(4:0.0195499798,5:0.0259376732,(6:0.1006131180,8:0.0291542478):0.9070879173)
(1:0.1139416428,2:0.1422908615,((6:0.0201628719,7:0.0327588909):0.0040517893,8:0.0341234891):0.3347764381)
(1:0.0858535426,2:0.0721942473,((6:0.0259363661,8:0.0242912854):0.0038191042,7:0.0158380098):0.2912466344)
(2:0.4833987101,(6:0.1108505615,7:0.0642960461):0.1192096625,8:0.3388362378)
(2:0.2589391610,6:0.0567166429,(7:0.0172953855,8:0.1020400319):0.0027742108)
(1:0.1191510645,2:0.1405806254,(6:0.0280297893,(7:0.0320869811,8:0.0306060186):0.0103471079):0.3899370308)
(1:0.1939800199,2:0.0711930922,(6:0.0171041683,7:0.0278671142):0.3534049202)
(2:0.4543591115,6:0.0279415059,(7:0.3213211482,8:0.0211241564):0.0138958353)
(2:0.3207568443,6:0.0318693264,(7:0.0363554871,8:0.0237993763):0.0084618819)
(2:0.4404262243,6:0.0209884212,(7:0.0474717692,8:0.0416137115):0.0092496847)
(1:0.1383420366,2:0.1075965565,(3:0.0355201741,5:0.0241164742):0.2836560868)
(1:0.3145261494,2:0.2228571671,(3:0.0133736292,5:0.0785099903):0.6539631743)
(1:0.1621091280,2:0.1428767890,(3:0.0283868156,4:0.0334377398):0.4255010147)
(3:0.0322547130,((4:0.0986689243,5:0.0256449952):0.0000020178,6:0.0155425819):0.2636752502,7:0.0173143796)
(2:0.4218825038,3:0.0262295177,(4:0.0193089042,5:0.0188472715):0.0089848191)
(1:0.4465707715,(3:0.0388584490,5:0.0363006053):0.0060545578,4:0.0249880362)
(2:0.3384679679,3:0.0180015053,(4:0.0417315795,5:0.0261659101):0.0084946938)
(1:0.3832845879,6:0.0181272962,(7:0.0208477441,8:0.0191817428):0.0068567259)
(1:0.1615105632,2:0.1919582541,((6:0.0424769256,7:0.0480816252):0.0034858060,8:0.0409780855):0.3278717830)
(1:0.3426279183,3:0.2223601288,(6:0.0194033250,(7:0.0241921718,8:0.1766866843):0.0086785108):0.1723881163)
(1:0.4837910938,(6:0.0432051734,8:0.0322969985):0.0247586331,7:0.0000029111)
(1:0.1225916254,2:0.1827254905,((6:0.0438382669,7:0.0341471522):0.0031935604,8:0.0310033150):0.3209250616)
(1:0.1955663547,2:0.1327726103,(6:0.0222277077,8:0.0897145208):0.2866221352)
(1:0.1482321462,2:0.2145297031,((6:0.0378510636,7:0.1358127881):0.0060434017,8:0.0384444473):0.5082824682)
(1:0.0801768566,2:0.0668726463,((6:0.0160053164,7:0.0236969968):0.0045287281,8:0.0162150049):0.2369503799)
(1:0.0847900593,2:0.1579899284,((6:0.0335858632,7:0.0336506345):0.0101662143,8:0.0234008609):0.2575603626)
(1:0.1185772719,2:0.1738626029,(6:0.0123897509,8:0.0326043434):0.2937998872)
(1:0.0962692507,2:0.2873703314,(6:0.0185787515,(7:0.0407391038,8:0.0495199295):0.0188686317):0.8442543787)
(1:0.0736869599,2:0.0659859657,(6:0.0242051619,8:0.0276962447):0.1989695378)
(2:0.7487555903,(6:0.0328070804,7:0.0257094715):0.0091112491,8:0.0315812728)
(2:0.5006754175,6:0.0065696518,(7:0.0346704680,8:0.0373572051):0.0205719844)
(1:0.1949778580,2:0.1890322022,(6:0.0183996146,(7:0.0314334208,8:0.0370647943):0.0140685250):0.5322248086)
(1:0.1095021090,2:0.1422883179,(6:0.1069535452,7:0.1940038227):0.1290624966)
(1:0.1721931784,2:0.1176059822,(6:0.0739759941,7:0.0206086207):0.2964657349)
(2:0.3448360546,(6:0.0238858883,7:0.0305278284):0.0033888019,8:0.0146398635)
(1:0.3925268015,(6:0.1068861369,7:0.0312254343):0.0109760825,8:0.0264281156)
(2:0.3040146612,(6:0.0486948974,8:0.0324550675):0.0042292327,7:0.0173546169)
(1:0.1707926215,2:0.1741429766,(6:0.0151911923,8:0.0548248204):0.3692097706)
(1:0.0996453075,2:0.7074956361,(6:0.0295987942,8:0.0746431841):0.1591655070)
(2:1.0493423469,(6:0.0246569238,7:0.0390487320):0.0070331815,8:0.0795692083)
(1:0.6002699696,(6:0.0354066219,8:0.6448673223):0.0085868265,7:0.0388110838)
(2:0.2663391182,(6:0.0561933996,7:0.0184367029):0.0150507001,8:0.0018616715)
(1:0.1004677132,2:0.0983315622,((6:0.0457392551,8:0.0285304414):0.0077426096,7:0.0204333410):0.3062806216)
(1:0.0463286487,2:0.1961603455,((6:0.0151061198,8:0.0372638238):0.0165512944,7:0.0000024648):0.3216118280)
(2:0.3562796978,(6:0.0358750348,7:0.0356092907):0.1585527794,8:0.1531107171)
(2:0.5506742365,(6:0.0514155466,7:0.0445552844):0.1888144386,8:0.3203925750)
(2:0.7406613307,(6:0.0449658457,8:0.0368450151):0.0077344569,7:0.0358836925)
(2:0.6156193672,6:0.1169465343,(7:0.0385369968,8:0.0265070915):0.0190953503)
(1:0.1499565354,2:0.2336279575,((6:0.0135477263,8:0.0318619280):0.1234372970,7:0.2246720231):0.2818140982)
(1:0.1949524510,2:0.1375603328,(6:0.0192252126,7:0.0398116315):0.4136351462)
(1:0.6107794274,3:0.2861513363,((6:0.0383486898,8:0.0379949388):0.0088380226,7:0.0294687653):0.2540107819)
(1:0.2764900314,2:0.2037048404,(3:0.0454789530,4:0.0471696320):0.5083580745)
(3:0.0573741938,4:0.0535527206,((6:0.0578765552,8:0.0514998998):0.0142062655,7:0.0563933604):0.5477689689)
(4:0.0247623320,5:0.0247954680,((6:0.0278839052,8:0.0269625208):0.0021591050,7:0.0256366664):0.2812422556)
(2:1.1727233166,3:0.0278589056,(4:0.0462496829,5:0.0525143188):0.0230801714)
(2:0.9885898595,(6:0.0216818455,8:0.0261388139):0.0085638424,7:0.0150110087)
(1:0.2219280271,2:0.1210080996,(4:0.9932897659,((6:0.0489977900,8:0.0309031051):0.0119189633,7:0.0273785672):0.3529216497):0.1132563186)
(1:0.6220280673,(6:0.0355912079,8:0.0456137886):0.0163347279,7:0.0180927949)
(1:0.8597753993,2:0.1624278710,(6:0.0562766782,7:0.0224217457):0.1222431087)
(1:0.2055711839,2:0.2606434940,(5:0.2549617674,(6:0.0953556295,7:0.1075854403):0.2547472306):0.4692524252)
(1:0.4791458409,4:0.2615527885,((6:0.0534212479,8:0.0416976423):0.0039241183,7:0.0333483649):0.1867924919)
(2:0.8033150228,(6:0.0586855593,8:0.0441553937):0.0072753965,7:0.0442084049)
(1:0.3253592703,(4:0.0227286564,5:0.1656691656):0.0903525622,6:0.1995367390)
(2:0.3910429544,(3:0.0392380593,4:0.0357982489):0.2253115988,(6:0.0421084763,7:0.0282308094):0.1674767612)
(1:0.5495225004,(6:0.0133193823,7:0.0178699627):0.0035744221,8:0.0226371273)
(1:0.1710213241,2:0.1437803454,((3:0.0191423692,4:0.0252718155):0.1414158030,7:0.3570360044):0.4122324207)
(1:0.0267802824,2:0.9461100111,(4:0.4427941237,(7:0.0247178245,8:0.0291594559):0.2179980152):0.1135119026)
(2:0.3856319266,(3:0.0265688623,4:0.0354192617):0.1175717077,6:0.2623261710)
(2:0.4722417155,(6:0.0209044479,8:0.0287498993):0.0090837082,7:0.0129389626)
(1:0.1112864323,2:0.1878363435,((6:0.0207747879,7:0.0330208357):0.0120173124,8:0.0091946788):0.3049341089)
(1:0.6136953658,3:0.2515130127,((6:0.1419253547,8:0.0301883299):0.0085889114,7:0.0308250845):0.2267908734)
(1:0.2961939564,2:0.2395184967,(3:0.3010188075,(7:0.0562463396,8:0.0393768259):0.3339163608):0.3287338206)
(2:0.5581086738,6:0.1165374850,(7:0.0352841152,8:0.0382428807):0.0149784574)
(1:0.4296905620,(6:0.0344670774,8:0.0385203554):0.0080065296,7:0.0189034123)
(1:0.3014407570,2:0.0850930447,(3:0.1317283891,6:0.1305489360):0.1488009578)
(1:0.5048855436,3:0.1970510507,(7:0.0593049238,8:0.0703166187):0.2126878842)
(1:0.4417517145,(6:0.0323815569,7:0.0623354799):0.0329995750,8:0.0126690106)
(3:0.4829959163,5:0.7173921358,(7:0.0133219875,8:0.0687583463):0.4783980176)
(3:0.0346283452,(4:0.0327919346,((6:0.0399879249,7:0.0363100166):0.0083594572,8:0.0288965653):0.3381761150):0.0061267316,5:0.0364364067)
(3:0.0595002986,4:0.0608145000,(5:0.0608353061,(6:0.0901385014,8:0.1740497034):0.4381033545):0.0190663044)
(1:0.1387691245,2:0.1518130250,(6:1.4069276569,7:0.3165117194):0.0992931737)
(3:0.3555479867,(6:0.0246270425,8:0.0272592839):0.0034957254,7:0.0170613210)
(2:0.6947698706,(6:0.0352506249,8:0.0218811858):0.0021636016,7:0.0184705651)
(1:0.1394636653,2:0.1912212520,((3:0.0425949098,(4:0.0331053867,5:0.0161107173):0.0056510575):0.1128474175,(7:0.0332428710,8:0.0221873388):0.1254333433):0.1731797354)
(1:0.5986735377,(3:0.0597328783,5:0.0473920853):0.1778139414,(6:0.0197201786,(7:0.0457582154,8:0.0504279177):0.0067089960):0.1504896231)
(2:0.4519489022,(6:0.0048544346,7:0.0464164339):0.0000023591,8:0.0535127079)
(1:0.1760765855,(6:0.0162295225,7:0.0293659836):0.0112977618,8:0.0489520560)
(2:0.4925381880,(4:0.0264828638,5:0.1031032113):0.1872170725,(6:0.0425000135,8:0.0526143963):0.3444921884)
(2:0.6631803891,3:0.0250076990,(4:0.0499505746,5:0.0348676842):0.0148063325)
(1:0.2164502362,2:0.1397983007,(6:0.0251930345,(7:0.0311562529,8:0.0362595863):0.0188461549):0.4897934717)
(1:0.1038862688,2:0.1721107781,(6:0.0240747371,8:0.0256118551):0.3986483561)
(1:0.4667983395,(6:0.0217414416,8:0.0239594048):0.0052458691,7:0.0228889780)
(1:0.4871871167,(3:0.0281402355,5:0.0310786758):0.0072409203,4:0.0185404632)
(1:0.3494443591,(3:0.1147055334,4:0.0300508531):0.0174696311,5:0.0296231775)
(1:0.4559140666,(3:0.0283441922,5:0.0402731424):0.1690853016,6:0.2028828906)
(1:0.7092314894,(4:0.0028821267,5:0.0814817984):0.4456770390,6:0.3385469507)
(2:0.8429803588,3:0.0452337870,(4:0.0666157922,5:0.0458707615):0.0059279063)
(1:0.1128132035,2:0.1434024323,(((3:0.0564171043,5:0.0129755692):0.0242345109,4:0.0246284546):0.1678514142,(6:0.0337356285,8:0.0288294081):0.1833413611):0.3230742526)
(2:0.4912046909,((3:0.0358809396,5:0.0654904756):0.0223715217,4:0.0250276546):0.0864396868,7:0.2150010750)
(1:0.2377644133,2:0.2049563263,(3:0.0531283545,4:0.0325610070):0.5560295756)
(1:0.3316338621,(4:0.0463757049,5:0.0254725370):0.1658091919,6:0.1418069266)
(1:0.1277645162,2:0.2096875338,((3:0.0520465787,4:0.0306699482):0.1728103180,8:0.2637071222):0.3612031571)
(1:0.4121569122,(3:0.0357574532,5:0.0466664250):0.0128851679,4:0.0151593868)
(2:0.6133699486,(3:0.0797367572,5:0.0312297049):0.0060498643,4:0.0376163283)
(2:0.5571330545,(3:0.1558857336,4:0.0543628190):0.1696781870,8:0.1840356388)
(2:0.3797800832,(6:0.0168032502,8:0.1160392438):0.0086539657,7:0.0426490656)
(2:0.6164024825,(3:0.0237758821,5:0.0355362087):0.0013465411,4:0.0167085205)
(1:0.6210090558,(3:0.0438559611,4:0.0384903450):0.2037071375,((6:0.0545173933,7:0.0394020811):0.0046364376,8:0.0498656199):0.2082999898)
(1:0.1565219351,2:0.2814079810,((4:0.0272093843,5:0.0516812832):0.1347351783,(6:0.0231214243,7:0.0285134117):0.1091914947):0.1888432051)
(1:0.1497524140,2:0.0778673459,(3:0.0139713209,4:0.0239182756):0.2296168041)
(3:0.0591751505,5:0.0641693263,((6:0.0406739773,8:0.0499907869):0.0002070994,7:0.0302235921):0.3847380720)
(1:0.3817390910,(3:0.0243241970,(4:0.0374431992,5:0.0319935033):0.0043999667):0.1515896044,(6:0.0387334991,7:0.0171599700):0.1321855200)
(2:0.6257797916,(6:0.0259093544,8:0.0345701585):0.0136940848,7:0.0201269890)
(3:0.0290125805,5:0.0223772554,(7:0.0382531123,8:0.0443355744):0.3067850698)
(2:0.3714491960,(6:0.0543595941,7:0.0749504349):0.2487649407,8:0.3105926828)
(2:0.4114976936,(6:0.1160023835,7:0.0329490414):0.0058520467,8:0.0201839040)
(1:0.1512221623,2:0.1486082481,(((3:0.0333839697,4:0.0333348891):0.0015862913,5:0.0331182284):0.1397540049,(7:0.0228641239,8:0.0493018227):0.2255570719):0.2641011150)
(2:0.8276516923,4:0.0087489496,(7:0.1365058830,8:0.0762245599):0.4734865936)
(1:0.4127871092,(3:0.0348181011,5:0.0181858456):0.0133386189,4:0.1709200253)
(1:0.2142413876,2:0.1163382473,((3:0.0247909687,4:0.0339098379):0.0728491898,7:0.2486839136):0.2130942958)
(1:0.0932665174,2:0.1598831145,((4:0.0258985237,5:0.0418126497):0.1241792601,6:0.2108852645):0.2033458804)
(1:0.2999224578,2:0.5643832022,((6:0.2193507244,8:0.1828860383):0.0330289589,7:0.1739474250):0.5665131480)
(2:0.2955517655,5:0.2845215515,(6:0.0289432104,7:0.0210277140):0.0931092660)
(1:0.4293799808,(4:0.0433048367,5:0.0541779324):0.0619877464,(7:0.0213631690,8:0.0263661665):0.1181397944)
(1:0.2318045672,2:0.1499290233,(5:0.1995488525,(6:0.0326316437,7:0.0297103497):0.1600288430):0.2734595576)
(1:0.1085683041,2:0.1454983827,(5:0.2055237533,(6:0.0429318863,(7:0.0493734589,8:0.0243559849):0.0028214537):0.1406493907):0.2659262320)
(2:0.1390997935,3:0.1036342233,(4:0.0545541676,5:0.0347379053):0.0679570241)
(1:0.1866378919,2:0.2722153832,(3:0.0275721016,(4:0.0961812967,5:0.0162731562):0.0056724295):0.1978634097)
(1:0.2108657285,2:0.2411559120,((3:0.0227322494,5:0.0268139484):0.0201531968,4:0.0204283408):0.3013771686)
(1:0.2337839112,2:0.2855668384,((3:0.0582327652,4:0.0534684490):0.2893913214,5:0.3128092446):0.3704268869)
(1:0.2473017528,2:0.2324047826,((3:0.0362544549,5:0.0451110815):0.0663326018,4:0.0471770577):0.6247870279)
(1:0.2132391803,2:0.1439912059,(3:0.0614811344,4:0.0266410479):0.6995551341)
(1:0.2405392368,2:0.4227490498,(3:0.0556020065,4:0.0125592292):0.2479371057)
(2:0.8848584249,6:0.0326518680,(7:0.0402743106,8:0.0400278504):0.0051420283)
(2:0.3626384930,(6:0.0217985964,7:0.0154385505):0.0022426798,8:0.0274607001)
(2:0.3266110896,(6:0.1027418939,7:0.0331463323):0.0108629148,8:0.0300034059)
(2:0.4997767781,(3:0.0586474921,5:0.0431113366):0.1658020261,(6:0.0456386744,(7:0.0401335192,8:0.1048441237):0.0064991351):0.2512446248)
(2:0.7339109240,6:0.0318033360,(7:0.0598148199,8:0.0486473517):0.0160581606)
(3:0.0429885846,4:0.0677023368,((6:0.0362387079,7:0.0421393282):0.0071608564,8:0.0339257757):0.4317685647)
(2:0.2358868490,(3:0.0386137582,4:0.0900565233):0.0205484076,5:0.0368736053)
(4:0.0625458589,5:0.0508244674,((6:0.0273343841,7:0.0498382383):0.0086708960,8:0.0360984813):0.2965004149)
(2:0.4381984758,(6:0.0281618003,7:0.0208701160):0.0050670726,8:0.0369504843)
(2:0.4015382924,(3:0.0403835086,4:0.0413398705):0.0321401411,5:0.0609013744)
(3:0.1846906864,5:0.0383502407,(7:0.2090438423,8:0.1539746265):0.5895376955)
(2:0.9111283951,(6:0.0433131399,7:0.0384369645):0.0142117941,8:0.0296888824)
(2:0.9399004597,(3:0.0437289024,4:0.0436885001):0.0071249166,5:0.0341043779)
(2:0.5384841941,(3:0.0456935183,4:0.0484960474):0.2104785548,7:0.2167436818)
(2:0.5777068199,(3:0.0426353269,5:0.1072516960):0.1351885879,7:0.1690775172)
(2:0.5129184256,4:0.2017650090,(5:0.4112461614,8:0.1780580227):0.0556840080)
(2:0.4903039426,4:0.1942327378,(6:0.0350836480,7:0.0341616763):0.1852135897)
(2:0.5380680497,(6:0.0407044101,7:0.0945916286):0.0154687064,8:0.0210503008)
(2:0.3014390935,(3:0.0279820323,5:0.0205471573):0.0146541407,4:0.0584621212)
(2:0.5980037347,(3:0.0212038723,4:0.0196271650):0.0200734686,5:0.0000020780)
(1:0.4949177345,(3:0.0210926764,5:0.0285518987):0.1411434820,(7:0.0338475336,8:0.0309460867):0.1599924552)
(3:0.0568665626,5:0.0379030562,(6:0.6138089151,8:0.1379974490):0.2375305885)
(2:0.5806331320,5:0.0163468917,(6:0.0687107831,8:0.0337515263):0.4127453543)
(1:0.2081810934,2:0.1719998662,((3:0.0237244802,5:0.0406986490):0.0895349566,(6:0.0190303568,(7:0.0253408629,8:0.1002520810):0.0033818557):0.1422129729):0.2787709543)
(3:0.0436722681,4:0.0356140686,(6:0.0136329878,8:0.0582708864):0.7447106866)
(2:0.9122070587,(3:0.0531995506,5:0.0500484108):0.0058823277,4:0.0435916323)
(2:0.7152271931,(3:0.0650085346,5:0.0564458734):0.0103407112,4:0.0397403678)
(2:0.6064720353,(3:0.0389923627,4:0.0351832734):0.0076096520,5:0.0301868666)
(2:0.2060041328,3:0.1914581821,(5:0.0221602271,7:0.0200265303):0.0830076037)
(2:0.4699161383,(3:0.0263993617,4:0.0422136755):0.1444007389,(5:0.0636757881,7:0.0333548361):0.1765856602)
(2:0.8286398244,(3:0.0926810490,4:0.0686259144):0.0000020061,5:0.0771786958)
(3:0.0270120752,4:0.0413415295,(5:0.0174224771,7:0.0457858239):0.3411647838)
(2:0.5399100273,(3:0.0468954617,(4:0.0334235024,5:0.0373579657):0.0150081144):0.1981267619,7:0.1950624567)
(2:0.2247665514,((3:0.0218093092,5:0.0145963352):0.0020480306,4:0.0268680284):0.0649371165,7:0.1898523906)
(2:0.4469723948,(3:0.0397829270,4:0.0532602206):0.0253507052,5:0.0232633653)
(2:0.6825602765,(3:0.0615427026,4:0.0448187310):0.0285767104,5:0.0351182804)
(2:0.8704934879,3:0.0134206246,(4:0.0335666125,5:0.0280499838):0.0131692310)
(2:0.5379933184,(3:0.0296579709,(4:0.0422943093,5:0.0485040440):0.0031654918):0.1561878820,((6:0.0315713022,7:0.0436417407):0.0017014773,8:0.0286018671):0.1913512709)
(1:0.1515444830,2:0.1029957074,(4:0.0211316529,5:0.0333115773):0.3371785836)
(1:0.1184514041,2:0.3450321773,(4:0.0668787318,5:0.0110495857):0.2888445288)
(2:0.5508903416,(3:0.1895594782,4:0.0268754087):0.0222303927,5:0.0216623032)
(1:0.2608484153,(3:0.0033534734,5:0.2499899464):0.0116880776,4:0.0278319432)
(1:0.8036985765,(3:0.0374701560,5:0.0411152479):0.0469196463,4:0.0208432005)
(2:1.5662536564,(3:0.0507865605,4:0.0220508345):0.0000020415,5:0.0497987669)
(2:0.9181092252,3:0.0388326133,(4:0.0414834024,5:0.0413071122):0.0133075523)
(1:0.3138135413,(2:0.1965240397,3:0.3266656655):0.1054399385,5:0.3422838160)
(3:0.0380192926,4:0.0645329417,(6:0.0518658014,8:0.0326849064):0.3807522484)
(3:0.0558867989,4:0.0702850034,(5:0.0054069628,(6:0.0294032989,(7:0.0893122887,8:0.0411230964):0.0247090084):0.5456912813):0.0510829469)
(3:0.0319733629,4:0.0267242472,(5:0.0398770187,(7:0.0375373903,8:0.0626300276):0.2571825216):0.0195769193)
(3:0.1988587704,4:0.0163548886,(5:0.0334223433,((6:0.0247921344,7:0.0207897879):0.0070950375,8:0.0151450514):0.1912050505):0.0022151533)
(3:0.0936487573,(4:0.0394408461,7:0.5997063283):0.0264941097,5:0.0817210832)
(1:0.2479553271,(3:0.0332907906,4:0.0148202638):0.1114440556,8:0.1834865692)
(1:0.4088129129,(3:0.0286970669,(4:0.0293186746,5:0.0445479221):0.0000020113):0.1609879983,8:0.1666413685)
(2:0.5477454951,(3:0.1203008761,(4:0.0383368758,5:0.0579700844):0.0653264927):0.0518939518,8:0.3580303837)
(3:0.0670395205,(4:0.0183777467,(6:0.0288242732,8:0.0378518101):0.3825236428):0.0126865428,5:0.0436885543)
(2:0.4730152216,(3:0.0279559178,5:0.0140074879):0.0159658170,4:0.0059883426)
(2:0.5566922515,((3:0.0334754584,5:0.0366246655):0.0097041441,4:0.0226952238):0.1879799272,((6:0.0310936887,8:0.0411980331):0.0027566193,7:0.0202800704):0.1528023178)
(1:0.1929301285,4:0.1094107819,(6:0.0288454513,8:0.1325243070):0.1225689061)
(1:0.4193042298,(3:0.0307918491,4:0.0288371494):0.1237627492,((6:0.0382570236,8:0.0275518032):0.0070163994,7:0.0292684321):0.1521573416)
(2:0.4119842353,(3:0.0229486943,5:0.0537273613):0.1209998067,((6:0.1043535158,8:0.2728390273):0.0402900179,7:0.1061485472):0.0833123385)
(1:0.6862872490,(3:0.0763852200,4:0.0365680275):0.3721063910,6:0.2887297412)
(2:0.7014112439,4:0.2516626872,(6:0.0191433265,7:0.0547439116):0.2058219842)
(1:0.1856060052,((3:0.2324584832,(6:0.0312375200,7:0.0493715410):0.0486257977):0.0226122631,5:0.1286088229):0.0726761822,4:0.2127830376)
(1:0.2263179127,(3:0.0885783335,4:0.2645977858):0.1114686690,7:0.0937646971)
(2:0.4588644680,(4:0.0290849065,5:0.0463076153):0.1790504577,(7:0.0231253872,8:0.0503026566):0.1988384274)
(2:0.3818901577,(4:0.0279990480,5:0.0373898499):0.1482855869,8:0.1639046421)
(2:0.3618367290,(4:0.0309010902,5:0.4426035289):0.1929433881,(6:0.3643554518,7:0.0208442292):0.2063555795)
(2:0.2254660346,(3:0.0374803223,5:0.0386647208):0.0076689046,4:0.0004151350)
(2:0.3715802108,(3:0.0304401717,4:0.0274538705):0.1112311022,(6:0.0618190360,7:0.1629785774):0.1202170329)
(1:0.0978942220,2:0.1407361364,(3:0.0087114343,4:0.0537558337):0.3282342581)
(1:0.5694539178,(6:0.0257984889,7:0.0295810964):0.0056117135,8:0.0246224073)
(1:0.1030623241,2:0.2136152581,(3:0.0273609848,5:0.0417179789):0.4578293830)
(1:0.4635513744,2:0.2341813752,(6:0.0769639257,8:0.0196572131):0.6818153038)
(2:0.2486415932,(6:0.0268450550,7:0.0352109360):0.0058800961,8:0.0176115437)
(1:0.2987996578,(6:0.0251941217,8:0.0176976988):0.0314682719,7:0.1030137048)
(1:0.4043822458,2:0.3923671218,(3:0.2874165519,4:0.1883805105):0.1936036489)
(1:0.1612812147,2:0.0779441685,((6:0.0221447494,8:0.0204232261):0.0052512083,7:0.0214577000):0.2617676408)
(2:0.2022054912,(4:0.0883965240,5:0.0151721943):0.1671365614,(7:0.0143188062,8:0.0129941958):0.0756398960)
(1:0.2085367001,2:0.2307736124,(3:0.0326865453,4:0.0269940290):0.4990150122)
(1:0.1724734560,2:0.1250093791,(4:0.1818623416,(7:0.0384307294,8:0.0416850243):0.2008725648):0.2485831565)
(1:0.2078845930,2:0.1787163991,(3:0.1873607959,(6:0.0287517095,7:0.0222485262):0.0945003349):0.0406280302)
(1:0.1917644019,2:0.1752367343,((4:0.0364868268,5:0.0438279061):0.2261849724,(6:0.0320667268,7:0.0792251341):0.2125751189):0.3120139889)
(1:0.1088554346,2:0.1526395070,(3:0.0789293956,4:0.0503620619):0.1488003177)
(1:0.1406410695,2:0.1561438090,(6:0.1105107902,7:0.0368824313):0.3506352109)
(1:0.0980741666,2:0.1586115741,((3:0.6901310591,5:0.9357287218):0.2478233301,4:0.1980423620):0.1787935119)
(1:0.1277653734,2:0.0893323203,(3:0.0227500362,4:0.0386439879):0.3196545694)
(4:0.0646981707,5:0.0444856179,(7:0.0097539193,8:0.0836712440):1.0606566007)
(2:0.5585913663,(3:0.0318918361,4:0.0336317443):0.0036527966,5:0.0161348736)
(2:0.3721333015,3:0.0280738128,(4:0.0231760485,5:0.0257561740):0.0022997098)
(2:0.2714278153,(3:0.2506961300,4:0.0169167300):0.0106719038,5:0.0232886033)
(1:0.1209457035,2:0.1026989036,((3:0.0203750714,5:0.0263206798):0.0188887912,4:0.1499400221):0.2255042681)
(1:0.0963155366,2:0.2328962777,(5:0.2154583441,(6:0.0265894712,(7:0.0369829534,8:0.0287721883):0.0048308128):0.1303128822):0.2087280323)
(1:0.1216964521,2:0.1103867858,(6:0.0222199240,(7:0.0230127891,8:0.0568547963):0.0091602005):0.3440901069)
(1:0.1017351480,2:0.1393238731,((6:0.0344914440,8:0.0293966678):0.0185724038,7:0.0107930174):0.3766795376)
(2:0.4887969808,(6:0.0349267514,8:0.0423434453):0.0175859535,7:0.0264675910)
(1:0.3084286975,2:0.1479359601,(6:0.0302794015,(7:0.0373391593,8:0.0310245578):0.0079177852):0.4263482556)
(1:0.0688810165,2:0.1205554574,((3:0.0246353695,5:0.0151678992):0.1019931912,(7:0.0259377929,8:0.0165849255):0.1011046331):0.2122961629)
(1:0.2160515401,2:0.1797067834,(4:0.0515217883,5:0.0317741534):0.4767230603)
(1:0.1009350321,2:0.1670329048,(4:0.1879757729,(6:0.0283973702,8:0.0730978159):0.1347809349):0.2072319760)
(1:0.4964477808,(4:0.0496780660,5:0.0382835163):0.2040135805,8:0.2652502295)
(4:0.0327040085,5:0.0126305337,(6:0.0555875689,8:0.0196963224):0.3250580725)
(2:0.8402128528,3:0.0473926661,(4:0.0563928407,5:0.0462762864):0.0006908640)
(2:0.8438258651,((3:0.0329789231,5:0.0403020407):0.0071455408,4:0.0288038500):0.0943619264,8:0.2907286149)
(3:0.1985220089,(4:0.0299257790,5:0.0347820748):0.1773989083,(6:0.0410071365,8:0.0119667228):0.0896804916)
(2:0.3620011576,(3:0.1665930783,5:0.0111700359):0.0228795518,4:0.0321357538)
(2:0.2555839645,(3:0.0990387134,5:0.0330728364):0.0124234721,4:0.0199616694)
(3:0.0390966778,(4:0.0339012307,5:0.0478651878):0.0127277189,(6:0.0538459196,7:0.0450245449):0.3816193224)
(3:0.0333285374,4:0.0318911311,(6:0.0382603593,(7:0.0287765185,8:0.0400425426):0.0139255471):0.3459032087)
(1:0.0627650957,2:0.0649053831,((3:0.0310405148,4:0.0067988279):0.0985330525,6:0.1061359404):0.1182259310)
(2:0.5142873233,3:0.0255072571,(4:0.0466351685,5:0.0290919677):0.0104180025)
(1:0.1025985550,2:0.4281644585,(4:0.0205792204,5:0.0429109151):0.2476202158)
(2:0.2679124175,(3:0.0217178622,(4:0.0190246851,5:0.0206073165):0.0052336383):0.1060269002,7:0.1448118020)
(1:0.1278789684,2:0.1403172082,(3:0.0319819721,5:0.0272777950):0.3383188743)
(2:0.3027919283,3:0.2848814059,(4:0.0203488709,5:0.0137345370):0.0246339916)
(2:0.2323050462,(4:0.0323375463,5:0.0290653171):0.1139412948,6:0.1272532816)
(1:0.0845142767,2:0.1292301956,(3:0.0225020488,5:0.0362317096):0.2658744093)
(2:1.0257959760,(3:0.0398763350,5:0.0558859648):0.0497157389,4:0.0105696887)
(1:0.1961486919,2:0.1100305642,(3:0.0308380444,(4:0.0386728407,5:0.0282992160):0.0016565613):0.3600640742)
(2:0.6215653588,(3:0.0332686496,5:0.0311990838):0.0031042872,4:0.0281703613)
(1:0.1035458001,2:0.1061812205,(4:0.0197018250,5:0.0250497384):0.2758857396)
(1:0.2101643807,2:0.4462604465,(3:0.0174187181,(4:0.0383860557,5:0.0238021473):0.0085752631):0.6863347529)
(1:0.2014148870,2:0.1729592786,(3:0.0300998013,(4:0.0827770803,5:0.0236655623):0.0037844354):0.3797508821)
(1:0.1110479845,2:0.1192502217,(3:0.0370569420,4:0.0318885664):0.6034541078)
(1:0.5829160449,(3:0.0509897486,4:0.0306471413):0.0361837434,5:0.0000029646)
(1:0.1598800074,2:0.1679586404,(3:0.0172994272,(4:0.0241727350,5:0.0268904828):0.0225521124):0.3364857660)
(1:0.2201915045,2:0.1779174047,(3:0.0336979992,4:0.0303596156):0.6578580629)
(1:0.1536941195,2:0.1364650648,(4:0.0137706681,5:0.0364363736):0.2660804960)
(2:0.7069715172,(3:0.0294687990,5:0.0300939807):0.0058634347,4:0.0333899198)
(1:0.3842768080,(3:0.0192897510,5:0.0320142341):0.1284606118,6:0.1776388486)
(1:0.2137979728,2:0.3674534989,((3:0.0563988153,4:0.0708248374):0.0136262767,5:0.0305844253):0.6677779670)
(1:0.2171468447,2:0.2239790911,((3:0.0280525762,4:0.0237918751):0.0114093244,5:0.0307155687):0.5398408144)
(1:0.1183613148,2:0.1229030267,(3:0.0177304990,(4:0.0289911537,5:0.0471787361):0.0165397397):0.2611522751)
(2:0.2706774170,(3:0.0159239973,5:0.0420224524):0.0084265302,4:0.0198158700)
(1:0.2256913227,(4:0.3468573591,5:0.0040905055):0.1476791597,(7:0.0139692932,8:0.0896894465):0.1036998524)
(1:0.5828742296,(3:0.0396160287,4:0.0394188787):0.1342238426,((6:0.1254979562,7:0.1761620191):0.0910846395,8:0.2569681340):0.1988663494)
(1:0.8904104054,(6:0.0337781604,8:0.0357543670):0.0041035239,7:0.0178582507)
(1:0.1821556335,2:0.2811644708,(6:0.0328074667,(7:0.0407847716,8:0.0383537840):0.0124099366):0.5395779703)
(1:0.1097956469,2:0.1397274380,(3:0.0211884842,4:0.0274749238):0.2954225152)
(2:0.4509964344,(3:0.1264997022,4:0.2013666985):0.0828066983,5:0.0227945551)
(1:0.2907494635,2:0.0951949990,(3:0.0527705167,5:0.0262648296):0.8220078075)
(1:0.2221137351,2:0.1048588744,(3:0.0530414449,5:0.0193924578):0.5301935464)
(1:0.3277152941,2:0.2485117725,(6:0.0812946718,7:0.0000022972):0.3951649360)
(1:0.5276000730,(3:0.0319558438,5:0.0772471715):0.1788811546,(6:0.0338271349,7:0.0419963120):0.1173863054)
(1:0.2122518011,((3:0.0329727861,4:0.2974063024):0.0154622170,5:0.0294109700):0.1403620470,(6:0.0337609450,7:0.0840312621):0.2412934034)
(1:0.1556111020,2:0.5528264045,(3:0.2098698352,(6:0.0446630951,7:0.0177199187):0.1583792226):0.1386625646)
(1:0.4007309129,6:0.4503715288,(7:0.0402592591,8:0.0337747659):0.1096792096)
(1:0.1055097281,2:0.1269690250,(3:0.0516951413,4:0.0227592031):0.2755974408)
(2:0.2023781683,((4:0.2629351512,7:0.2286663862):0.0000020670,6:0.4816936373):0.0386111461,5:0.2336413314)
(1:0.3109584845,2:0.2699722960,(3:0.4717960424,5:0.3766930519):0.1775517695)
(1:0.1482366803,2:0.1140333848,(4:0.0411175574,5:0.0222925229):0.3854932137)
(1:0.4410981837,2:0.2944921049,((3:0.0410831832,4:0.0359753305):0.0132403091,5:0.0186226062):0.4129093896)
(2:0.6060158749,(3:0.0240279917,5:0.0306505416):0.0039708119,4:0.0320114301)
(1:0.4337605227,(3:0.0197799816,5:0.0491924100):0.0110450361,4:0.0672098014)
(1:0.2082379544,2:0.1012824360,(3:0.0189604239,(4:0.0247793264,5:0.0621737454):0.0091890341):0.3415322576)
(1:0.1608103716,2:0.1776214263,((3:0.0333398665,5:0.0352473616):0.1122893827,4:0.1921338298):0.3049818791)
(1:0.5473518715,(3:0.0434210189,5:0.0289597179):0.0115461939,4:0.0254342624)
(1:0.5987747628,2:0.0381699571,(3:0.0195394052,5:0.0630593796):1.0349979897)
(1:0.1057776301,2:0.1030871494,((3:0.0241304499,4:0.0560184011):0.0053266231,5:0.0282957062):0.3178739037)
(1:0.4557312180,3:0.0262414907,(4:0.0225589259,5:0.0195446344):0.0045521672)
(1:0.1161418213,2:0.1436373727,(4:0.0315735450,5:0.0327524602):0.6933000310)
(1:0.0790676872,2:0.2347261778,(3:0.0323022897,4:0.0458291905):0.2625883843)
(2:0.4216360129,3:0.0363144252,(4:0.0579982739,5:0.0414708958):0.0317234106)
(2:0.6282602062,3:0.0317867859,(4:0.0478182621,5:0.0842307243):0.0362481104)
(1:0.3932073696,(3:0.0198168016,5:0.0161993024):0.0054736572,4:0.0123301776)
(2:0.2830004814,(3:0.0995587693,4:0.0392768156):0.0010360690,5:0.0274971134)
(1:0.0902660723,2:0.0814427006,((3:0.0194843589,4:0.0223626430):0.1367623698,5:0.3608589444):0.0695845874)
(1:1.0720417308,(3:0.0341644994,4:0.0350114867):0.0197287478,5:0.0271289550)
(2:0.9671598031,(3:0.0384029788,5:0.0386021256):0.0048543187,4:0.0310528732)
(1:0.1241704879,2:0.0968753413,((3:0.0299839595,4:0.0348969838):0.0073329534,5:0.0164489498):0.2678271187)
(1:0.1783536973,2:0.1316365844,(3:0.0319833973,(4:0.0966401505,5:0.0402757973):0.0023644083):0.3721510139)
(1:0.2038448671,2:0.1351146941,(4:0.0342517742,5:0.0302856818):0.4994445307)
(1:0.1398099916,2:0.2036139570,(3:0.0253455325,4:0.0402522851):0.2237038855)
(1:0.0461288599,2:0.1290289799,(3:0.0354066061,4:0.0495761478):0.2628977493)
(2:0.3250527916,(3:0.3013140643,5:0.0233512066):0.0036211824,4:0.0337410236)
(1:0.1664384493,2:0.1490977307,(3:0.0361753821,(4:0.0513827320,5:0.0368231034):0.0101030018):0.5678227682)
(1:0.5746829507,(3:0.0437735748,4:0.0458962629):0.0175086360,5:0.0328759824)
(2:1.1495157529,(3:0.0369474636,4:0.0300379808):0.0227289786,5:0.0149878338)
(1:0.3306197757,(3:0.0293150611,5:0.0255873534):0.0489175090,4:0.0297555317)
(1:0.2161354906,2:0.1131134602,(3:0.0586319300,4:0.0380706564):0.4334654210)
(1:0.1089811801,2:0.1835401454,(4:0.0232521649,5:0.0365485575):0.3644047076)
(1:0.1716186893,2:0.1205128439,(4:0.0185229447,5:0.0433028790):0.2868353946)
(1:0.9969239931,(4:0.0667287909,5:0.0563964510):0.3446547294,(7:0.0642507077,8:0.0457518479):0.1272555711)
(1:0.1425807680,2:0.0533094248,(6:0.0278424286,8:0.0145694574):0.2764000781)
(1:0.3316878850,(6:0.0222034467,7:0.0299359982):0.0077052371,8:0.0391667314)
(1:0.1043691821,2:0.0908633587,((6:0.0239761592,8:0.0232219108):0.0129305227,7:0.0108143185):0.3333086094)
(2:0.4746305222,(3:0.0370568706,(4:0.0317983096,5:0.0299523609):0.0036205683):0.1618147930,(6:0.0555052611,(7:0.0302782640,8:0.0424478293):0.0065566727):0.1654381027)
(2:0.4220919382,(6:0.2972376919,7:0.0128080476):0.0116081238,8:0.0247979627)
(1:0.0938669607,2:0.1549016274,(7:0.0577809715,8:0.0348353779):0.6927030653)
(1:0.5502687471,(3:0.0257991530,5:0.0378268427):0.1370333185,7:0.2981825265)
(1:0.5494037142,(3:0.0881639447,5:0.0312914102):0.1161685250,(6:0.0327810002,7:0.0508098842):0.2097692525)
(2:0.4291292978,((3:0.0652734511,4:0.0206871239):0.0059851742,5:0.0266499107):0.0892046720,(6:0.0412271949,7:0.0218883107):0.2112723423)
(1:0.1310772955,2:0.1533393827,((3:0.0130624713,4:0.0247001845):0.1335928660,((6:0.0218775006,8:0.0318294463):0.0051339496,7:0.0278552606):0.1857218206):0.6461083655)
(1:0.1824101635,2:0.1270186461,(((3:0.1004141968,5:0.0348945091):0.0129088172,4:0.0314232103):0.1260311849,((6:0.0471201101,7:0.0368612564):0.0084162870,8:0.0932397799):0.1299537913):0.6168773744)
(1:0.4105326315,2:0.2090229037,((3:0.0657486786,4:0.0379742841):0.2279964626,6:0.1423769383):0.2635493985)
(1:0.5643914956,3:0.0247257296,(4:0.0451695469,5:0.0339131353):0.0164348424)
(1:0.2301869020,2:0.2090953452,(((3:0.0460919520,5:0.0484838198):0.0078527316,4:0.0439561518):0.2318219527,(6:0.0366813792,(7:0.0503426899,8:0.0511191310):0.0059900285):0.2621030361):0.3293783018)
(1:0.1239746426,2:0.1925219386,(4:0.2626709770,(7:0.0383600225,8:0.0341383759):0.1856057001):0.2590989698)
(2:0.2699208429,(3:0.0116886180,(4:0.0222976708,5:0.0190193162):0.0096852960):0.1429840914,8:0.2544385024)
(1:0.7023425276,2:0.2076273601,(5:0.1678337264,((6:0.0460203713,8:0.0380028002):0.0220907747,7:0.0258868929):0.1713667472):0.2278336873)
(3:0.1734441682,(4:0.0265356079,5:0.0203602767):0.0740559720,(6:0.0166395261,(7:0.1970260427,8:0.0140570432):0.0138412003):0.0703554001)
(2:0.4155777269,(6:0.0354242355,8:0.0244181696):0.0064607232,7:0.0200968556)
(1:0.0980509669,2:0.1460883369,(3:0.3284945698,(6:0.0335424660,(7:0.0419096347,8:0.0234145977):0.0052763617):0.2755388194):0.1354546491)
(1:0.2974219419,(2:0.4354761947,(4:0.3160293130,(6:0.0464038125,7:0.0168504447):0.1906422024):0.2606716542):0.0783673053,3:0.4083004629)
(1:0.4698571931,((2:0.4694250547,4:0.3493893363):0.1319063137,(6:0.0641572142,8:0.0295244612):0.1799209553):0.2855017617,5:0.4757660020)
(2:0.4151124001,(4:0.0469188396,6:0.0036550550):0.2040016399,7:0.1848743980)
(1:0.1709519273,4:2.3299287678,(6:0.0245574225,(7:0.0371961273,8:0.0275859301):0.0058959839):0.3771434497)
(1:0.1205355334,2:0.1181054865,(4:0.0143275582,6:0.0478493832):0.5939346507)
(2:0.3443677040,(4:0.0376272001,6:0.1504686075):0.1777244705,8:0.1628966615)
(1:0.0898008346,2:0.1440285324,(6:0.0547741774,7:0.0694240377):0.1782717345)
(1:0.6052117853,(4:0.1119905186,6:0.1661638440):0.2782204602,7:0.4044571749)
(1:0.1597468992,2:0.0984422000,((6:0.0371255405,8:0.0353890153):0.0056176323,7:0.0437681718):0.3346413930)
(1:0.1410403998,2:0.1102475860,(6:0.0266857203,7:0.0258643183):0.3609036302)
(1:0.0679719125,2:0.1557327740,(((3:0.0867216673,4:0.0225716706):0.0062272774,5:0.0314448719):0.0951031375,(7:0.0124427695,8:0.0414845751):0.0699930038):0.1824427925)
(1:0.6742879367,(6:0.0371060836,7:0.0443501188):0.0068870603,8:0.0349078532)
(1:0.1184668722,2:0.1129565664,((4:0.0171864786,5:0.0474865089):0.1127057383,(6:0.0152481550,8:0.0304328786):0.1260552517):0.1619689990)
(1:0.2744441241,(6:0.0230123171,8:0.0251495258):0.0149388831,7:0.0167058595)
(1:0.4134583906,(3:0.0502946765,4:0.0297355056):0.0070429191,5:0.0329458403)
(1:0.5774213226,(3:0.0344222502,4:0.0575248607):0.2398624605,(6:0.0377853745,7:0.0503072874):0.2234319738)
(1:0.0715868305,2:0.1964807212,(7:0.0462576408,8:0.0188856916):0.4799966245)
(1:0.1617985601,2:0.2609028696,(4:0.3673064421,5:0.2445036760):0.0458893898)
(1:0.1081472280,2:0.1191665180,(6:0.0254954515,8:0.0243136624):0.3241359277)
(1:0.1057880847,2:0.0971709875,(6:0.0214387368,8:0.0221861118):0.2823192131)
(1:0.2926915561,3:0.6608390923,(6:0.0164696482,8:0.0537123332):0.1490473343)
(1:0.1894239825,2:0.1083388890,(6:0.0600586058,8:0.0368670967):0.4423550203)
(1:0.0933418194,2:0.1060834321,(6:0.2051502984,8:0.1224722784):0.1779012134)
(1:0.3196138200,2:0.4515159749,(6:0.0571233296,8:0.0241944418):0.4064263451)
(1:0.3071404611,2:0.3266222361,(6:0.2063324323,8:0.2521987408):0.3017912163)
(1:0.1805045011,2:0.1859756419,(4:0.2811938951,6:0.2429001147):0.4354764830)
(1:0.2391564494,2:0.1079499231,(6:0.0267937751,8:0.0483361181):0.4799704187)
(1:0.1058307911,(6:0.3024749019,7:0.3341521249):0.1361618088,8:0.8853506474)
(1:0.1842740130,(6:0.0272780923,8:0.0316267559):0.3013121631,7:0.8548031441)
(1:0.1541495098,2:0.1974628072,(6:0.0545002444,8:0.0415400515):0.8126669485)
(1:0.1374712099,2:0.1668724665,((3:0.0265077004,4:0.0684715661):0.1870136314,(6:0.0402232133,8:0.0242630660):0.1555795946):0.2697401615)
(1:0.4889995289,3:0.2028559556,(6:0.0311552886,8:0.0340665390):0.1385139642)
(1:0.2090566600,2:0.1175337743,(4:0.2264513189,(6:0.0405145004,8:0.0217659737):0.1599146693):0.2567218127)
(3:0.0657434217,4:0.0225617118,((6:0.0420002619,8:0.0468438101):0.0057222320,7:0.0376002997):0.4457585077)
(3:0.0217592263,4:0.0362397277,(6:0.0094068048,7:0.0329961630):0.1970116043)
(3:0.0376086323,(4:0.0426206932,((6:0.0354390540,7:0.0292873175):0.0030248960,8:0.0287098724):0.2858885975):0.0138674779,5:0.0381563281)
(4:0.1156362557,5:0.0293129404,(6:0.0494983360,8:0.0770538103):0.3980887760)
(1:0.9448120806,6:0.0552455419,(7:0.0640020805,8:0.0516249891):0.0257048078)
(1:0.1070984654,2:0.1359639461,((3:0.0289503214,5:0.0303158226):0.0048707970,4:0.0312245508):0.4074911618)
(1:0.3652181286,(3:0.0411940331,(4:0.0652647163,5:0.0491791297):0.0097557286):0.1803665881,6:0.1699135655)
(1:0.1965451298,(4:0.0164815615,5:0.0248425123):0.0943223297,(6:0.1215014600,8:0.0298865085):0.0609999178)
(1:0.1194654079,2:0.2425146305,(5:0.1910591296,6:0.1414487593):0.2349370375)
(1:0.1718843530,(4:0.0445012110,5:0.0218933883):0.1656804260,(6:0.0199839051,8:0.0145490523):0.1085391363)
(1:0.1052535802,2:0.0959427919,(6:0.0236906371,8:0.0264102882):0.2473495501)
(1:1.3192882741,2:0.2613815177,((4:0.0267815794,5:0.0361996222):0.1705085134,(6:0.0326637460,(7:0.0280779482,8:0.0361543690):0.0066514505):0.1435000618):0.1648790770)
(1:0.1626067883,2:0.0770896557,((6:0.0344781263,8:0.0323018677):0.0000023439,7:0.0265143598):0.3717922623)
(1:0.1627533137,2:0.1679799306,(((3:0.0529100320,4:0.0432932495):0.0035471342,5:0.0448939572):0.1748272439,(6:0.0434004716,(7:0.0396777312,8:0.0612231527):0.0098363465):0.2425663042):0.4061518144)
(1:0.1067935052,2:0.0707918008,((3:0.0200316961,(4:0.0272188944,5:0.0136734172):0.0061624961):0.1432525938,(6:0.0189131525,7:0.0352170198):0.0677023175):0.1057717459)
(1:0.4351543428,3:0.4138163815,(7:0.0528625717,8:0.0506704536):0.1999994009)
(1:0.1349385114,2:0.1840989207,(6:0.0151286586,(7:0.0732887554,8:0.0258014908):0.0110603246):0.3539924794)
(1:0.1155965094,2:0.0890880123,(3:0.2051714616,(7:0.3024558244,8:0.0103897185):0.1327232770):0.1767081306)
(2:0.4376641416,(4:0.0495246092,5:0.0336610891):0.1282345661,(7:0.0231830839,8:0.0373457231):0.1223125644)
(1:0.1804330592,2:0.1605088690,(4:0.2330316237,7:0.1437599958):0.3579157508)
(1:0.6140617986,(3:0.0440451571,4:0.0435368094):0.0084002400,5:0.0367675309)
(1:0.6270276240,(3:0.0503268272,4:0.0389847026):0.0068658559,5:0.0425088614)
(2:0.4461337794,(6:0.0313521945,7:0.0314014453):0.0040222459,8:0.0171863323)
(1:0.4331375001,(3:0.1251907287,4:0.0460482902):0.2719609024,7:0.3013858695)
(3:0.0420844725,5:0.0571153303,(7:0.0854096028,8:0.0891448066):0.4136098443)
(1:0.1597053070,2:0.1419974899,(6:0.0461225488,7:0.0108453265):0.4443481623)
(1:0.2310138803,2:0.2566754964,((4:0.0825145459,5:0.1192804636):0.2863204760,(6:0.0780051043,7:0.0314093063):0.1445562649):0.1776357209)
(2:1.4824357376,(3:0.0340951484,5:0.0258547713):0.0248683035,4:0.0104686607)
(1:0.1304685343,2:0.0720426408,((6:0.0149556607,7:0.0365990077):0.1474208029,8:0.7648274765):0.1917221829)
(1:0.1831140336,5:0.0803749150,(6:0.0284331661,7:0.0262729364):0.1386635739)
(2:0.2290474717,(4:0.0191793980,5:0.0241341712):0.0907284051,(7:0.0186820705,8:0.0288940756):0.1389900645)
(1:0.4306467327,6:0.0247170631,(7:0.0090109587,8:0.1489389468):0.0165000126)
(1:0.1825504701,6:0.5449797458,(7:0.0121298906,8:0.0269883864):0.1652992533)
(3:0.0207133776,5:0.0573822618,(6:0.0000023513,7:0.0751185102):0.9027845148)
(1:0.1068872375,2:0.1339682076,(3:0.0255176735,5:0.0338182488):0.3940240528)
(1:0.1110355811,2:0.1022897682,(3:0.0433022554,5:0.0099702426):0.2408566760)
(2:0.2765294203,(3:0.0029145238,5:0.1866105701):0.1055879464,(6:0.0447574719,7:0.0415519867):0.0728618488)
(2:0.6865942279,(3:0.0327975035,5:0.0486516981):0.0098399997,4:0.0244158817)
(4:0.0485425911,5:0.0401719418,(6:0.0441020022,(7:0.0324224567,8:0.0361902154):0.0026767160):0.3603468639)
(1:0.4113479443,(3:0.1682016036,4:0.0236167499):0.0035897632,5:0.0241347241)
(3:0.0595880269,5:0.0444994882,(7:0.0277549026,8:0.1213031476):0.2816526346)
(1:0.4543761459,(6:0.0301029273,8:0.0529363154):0.0040530732,7:0.0268856322)
(1:0.0820436010,2:0.1835141480,((4:0.0267006843,5:0.0427882926):0.1361280926,(6:0.0452337767,8:0.0349260439):0.2332140347):0.2106976370)
(1:0.3685348962,(4:0.0158413307,5:0.0164569118):0.1425139893,8:0.2222883183)
(1:0.5707849352,(3:0.0441488443,5:0.0458539195):0.0176080871,4:0.0225208084)
(1:0.0911038105,2:0.0793333356,((3:0.0329384925,5:0.0261761718):0.0005585522,4:0.0178455610):0.2060364534)
(1:0.2778890817,2:0.1036518245,(4:0.2484484222,6:0.2722800177):0.4726887301)
(1:0.0636716259,2:0.1478814640,((3:0.0281602393,4:0.0222578970):0.0965650576,6:0.1291689112):0.1405223579)
(1:0.3160386547,(4:0.3253431036,6:0.2089465222):0.0672496094,8:0.2559211382)
(3:0.0559853250,5:0.0412312918,(6:0.0209117787,8:0.0375156550):0.3047807515)
(1:0.5733757635,((3:0.0007703093,8:0.5947260812):0.0231977141,5:0.0229105081):0.0056952238,4:0.0212157360)
(1:0.4202259040,(3:0.0189730027,4:0.0339639781):0.1201639328,8:0.1501845359)
(1:0.1717404258,2:0.1576678618,(3:0.2478961325,(6:0.0547176935,8:0.0453867335):0.1781579424):0.6910472787)
(2:0.2891592143,(3:0.0368409997,5:0.0418044177):0.0607709231,4:0.2641516640)
(2:0.1823197381,(3:0.0308622981,4:0.0070245454):0.0652969365,6:0.1374983382)
(3:0.0425580330,(4:0.0494892642,8:0.3969020240):0.0122507679,5:0.0424569481)
(2:0.2952829237,(6:0.0296128614,7:0.1475092393):0.0075764790,8:0.0272074759)
(1:0.1381894031,2:0.1740659960,((4:0.0617993249,5:0.0166588044):0.1687341076,(6:0.0541216313,7:0.0495912236):0.3171980256):0.5245641886)
(1:0.4618976455,6:0.0390662537,(7:0.0382315502,8:0.0342346848):0.0042751931)
(1:0.1299679919,2:0.1031772494,(3:0.3341511129,4:0.0752003691):0.2751320726)
(2:0.4043364589,(4:0.1464280273,5:0.0395897573):0.1864606100,(6:0.0712821042,8:0.0243076868):0.1602535308)
(2:0.3723107268,((3:0.0270178870,5:0.0294560884):0.0042689371,4:0.0218506606):0.1292274656,(6:0.0209668803,(7:0.0364663353,8:0.0290982711):0.0038168258):0.1434866572)
(1:0.3358876896,2:0.3290522575,((3:0.2216026742,5:0.2412516267):0.2480594266,(7:0.2770209834,8:0.2574554617):0.2008771207):0.0445926694)
(3:0.0344032024,4:0.0382400855,((6:0.0570345434,8:0.1020048598):0.0097251996,7:0.0329246061):0.4289896103)
(1:0.2338912902,2:0.1667704748,(((3:0.0390266839,4:0.0404272494):0.0065483073,5:0.0445594020):0.1428613979,(6:0.0380067296,7:0.0273359844):0.1945920157):0.3533223373)
(1:0.4032180970,2:0.1697251532,((3:0.0539143230,4:0.0491125702):0.3753938707,(7:0.0464883963,8:0.0472246534):0.2631604661):0.2687502328)
(1:0.4759337713,6:0.0118116736,(7:0.0331697255,8:0.0310458044):0.0085481716)
(2:0.7898305856,(6:0.0490523783,7:0.0477934043):0.0391647795,8:0.0000026824)
(1:0.4945750860,(3:0.0511803121,4:0.0274091368):0.1201290113,(6:0.0383982597,(7:0.0248049097,8:0.0286937762):0.0053270151):0.1460243854)
(1:0.2098036555,(4:0.0210899991,5:0.0231125140):0.1208639999,(7:0.2068691867,8:0.0175096081):0.1680387844)
(2:0.7519352416,6:0.0250455442,(7:0.0477611597,8:0.0491523399):0.0156131105)
(1:0.0525828761,2:0.1676175020,((6:0.0349139182,8:0.0356220063):0.0104210132,7:0.0179674617):0.2716973591)
(1:0.1930032530,2:0.6971220136,(((3:0.1362508912,5:0.1083174248):0.0279618163,4:0.0525287932):0.1553477159,((6:0.1471140237,8:0.0695686717):0.0069839101,7:0.0833747280):0.2144699150):0.2253361264)
(1:0.7122770357,(6:0.0715879932,7:0.0764541864):0.0403848010,8:0.0094547191)
(1:0.2230517906,2:0.4461817743,(4:0.2506550801,(6:0.0275361248,7:0.0293949406):0.0931086691):0.0877169489)
(1:0.1944189531,(2:0.1891347602,7:0.1801018176):0.5953933602,(3:0.0304219352,4:0.0369614200):0.1678720408)
(1:0.1040645620,2:0.2359633813,(((3:0.0305456718,4:0.0313713915):0.0070914707,5:0.0132489262):0.1233429930,((6:0.0680402173,7:0.0279299095):0.0032009641,8:0.0299757450):0.1992612924):0.3258317007)
(1:0.3549567980,((3:0.0286992866,5:0.0236740291):0.0134036327,4:0.0186837798):0.1242342303,6:0.2416365699)
(1:0.2887897426,(3:0.0247944830,4:0.0212977013):0.1144691047,(6:0.0282129146,8:0.0200944748):0.1585345912)
(1:0.2052476779,2:0.1553109998,(((3:0.0574345379,4:0.0417583114):0.0079156915,5:0.0521490324):0.0933961615,(6:0.0713243197,8:0.0384067105):0.2619734973):0.2572009762)
(1:0.6942290948,(3:0.0572573444,5:0.0334073208):0.0222231335,4:0.0144878120)
(2:0.3835252279,(3:0.0334231302,4:0.0231404424):0.0075288843,5:0.0222932067)
(1:1.5552629403,4:0.2616995994,(6:0.0339763534,8:0.0636467096):0.2673989891)
(1:0.0552716438,2:0.1028915966,((4:0.0274457200,5:0.0316420873):0.1017566325,(6:0.0482872176,(7:0.0299059505,8:0.0229760939):0.0097993791):0.1474779569):0.2979956749)
(1:0.0890251753,2:0.1961876744,(4:0.1247923310,5:0.0143569826):0.3914080430)
(1:0.2798279931,2:0.1526400914,(6:0.0369270288,8:0.0551840644):0.5050893635)
(1:0.3010889709,6:0.0259916335,(7:0.0263263027,8:0.0483434311):0.0069031052)
(1:0.1301771432,2:0.1152741129,(6:0.0178353891,8:0.0466432567):0.3872335475)
(1:0.4681102468,2:0.1563748463,(6:0.0464289798,8:0.0516726555):0.6662557551)
(1:0.1101014956,2:0.1151057328,(6:0.0476676420,7:0.0234307745):0.3089665977)
(1:0.1205646134,2:0.2343907952,((3:0.0400042458,4:0.0400105537):0.0030228482,5:0.0366607800):0.3377541660)
(2:0.3873186441,(3:0.0184512420,4:0.0569104352):0.0026268184,5:0.0206305925)
(1:0.0953065110,2:0.0749799911,(((3:0.0170079575,4:0.0924247098):0.0082951618,5:0.0205756749):0.0734423991,6:0.3424449086):0.1352812584)
(1:0.0816399421,2:0.0808107997,(6:0.0281504298,8:0.0220206642):0.2485356833)
(1:0.4389967553,5:0.0982850353,(6:0.0242692126,8:0.0314805792):0.1404541574)
(1:0.1667725436,2:0.0726652260,(6:0.0063495953,8:0.0219975073):0.1174323639)
(1:0.6011777452,3:0.4175524709,(4:0.3975760548,(6:0.0916628833,8:0.0517313439):0.2999021155):0.0461830985)
(2:0.2832771527,(4:0.0367814036,5:0.0288187745):0.1304052725,(6:0.0195714842,(7:0.0256761824,8:0.0276130050):0.0116289645):0.1269158004)
(3:0.0488717658,5:0.0503084818,(6:0.0391832473,7:0.0185259015):0.3454064311)
(3:0.0445528324,(4:0.0432046612,5:0.0379846131):0.0018523414,(7:0.0587008762,8:0.0609664835):0.4636339272)
(3:0.0261508581,(4:0.0129542890,8:0.3024601627):0.0069870786,5:0.0234381585)
(2:0.2940280791,(3:0.0280784418,5:0.0189454746):0.1458802857,7:0.1537513070)
(2:0.3762431954,((3:0.0315756530,4:0.0269441444):0.0120988709,5:0.0198590497):0.1575783038,6:0.2377751560)
(4:0.0268997471,5:0.0071759488,(6:0.0278590717,7:0.0849024352):0.1637028209)
(2:0.6371535556,(3:0.0893498961,5:0.0493501477):0.0335434074,4:0.0311032941)
(1:0.1498594068,2:0.2018403239,(3:0.0353191917,4:0.0506870505):0.3064288164)
(1:0.6529536424,4:0.2049780692,(6:0.0425045028,8:0.0570586111):0.1405166193)
(3:0.1418932281,4:0.2207405575,(7:0.0099542545,8:0.0521375222):0.1035023039)
(2:1.0363517118,(4:0.0644959691,5:0.0419454359):0.2240791824,((6:0.0515395887,8:0.0556777359):0.0144536331,7:0.0337860775):0.1731341338)
(3:0.0400124458,4:0.0271592198,(5:0.0132156570,((6:0.0255203868,7:0.0391009854):0.0117628954,8:0.0216680158):0.2845587245):0.0139050433)
(1:0.2357193702,2:0.2124345537,(4:0.0609239137,5:0.0622610866):0.3715396397)
(2:0.3914840812,4:0.2189391461,(6:0.0269749552,7:0.0320239126):0.2294937938)
(1:0.1285140654,2:0.1375014893,(4:0.2198920787,7:0.2278314940):0.4339235775)
(1:0.3658192071,5:0.1398088723,(7:0.0430754016,8:0.0310069620):0.1814766035)
(1:0.8204357164,(6:0.0347006517,7:0.0359205979):0.0051399390,8:0.0383897190)
(1:0.4784725323,4:0.3910300995,(6:0.0800137457,8:0.0360656217):0.1786671204)
(1:0.1960788731,(4:0.0195789302,5:0.1343834571):0.0718679070,7:0.1269378581)
(1:0.2537322006,(3:0.0243505893,(4:0.0829431850,5:0.0224200632):0.0121365632):0.1196243607,((6:0.0198603560,8:0.0353630752):0.0076041699,7:0.0203744253):0.1012880129)
(3:0.0590872675,4:0.0355119448,(5:0.0314341158,(7:0.0649754186,8:0.0209685696):0.4204268983):0.0097088743)
(1:0.8671569664,(3:0.0338377552,5:0.0565402190):0.2575992781,8:0.2885322610)
(3:0.0260385470,(4:0.0273385296,6:0.2593300751):0.0051241168,5:0.0251005854)
(1:0.1645241709,2:0.1422474536,(3:0.1841487594,((6:0.1018164632,8:0.0215745272):0.0205553619,7:0.0200473247):0.1788145214):0.3407173076)
(2:0.5320094129,3:0.0281655037,(4:0.0184864123,5:0.0217639055):0.0058548751)
(2:0.1992497713,(4:0.0284156333,5:0.0499037107):0.1394654368,8:0.4141597832)
(2:0.7173653082,((3:0.0562685840,5:0.0410309770):0.0086280732,4:0.0411846727):0.1617957003,(6:0.0544632100,7:0.0621949585):0.2175467017)
(2:0.3159045034,3:0.0723696727,(4:0.3159132572,5:0.0337247006):0.0063255692)
(1:0.0865385596,2:0.0993624291,((3:0.2732384797,5:0.0169989582):0.1207944088,((6:0.0258176590,8:0.0339764560):0.0091072154,7:0.0200422221):0.1164054376):0.1382746529)
(2:0.4731246207,3:0.0078652969,(4:0.0280067373,5:0.0322211584):0.0250495160)
(2:0.7926135249,(4:0.0382861383,5:0.0422969868):0.2257775059,(6:0.0486542623,8:0.0469941999):0.1723084315)
(1:0.2829624850,2:0.1778793292,((3:0.0335028934,5:0.0338234590):0.1658607697,((6:0.0372806307,7:0.0270114392):0.0144379210,8:0.0357488278):0.1644033252):0.4708485319)
(2:0.6967861303,(3:0.0395468168,5:0.0392271135):0.0063201421,4:0.0286542474)
(1:0.1366585007,2:0.1590375878,((3:0.0324389001,4:0.0568257831):0.0074833983,5:0.0118068464):0.4399912686)
(2:0.6409308917,(3:0.0371843836,5:0.0585956013):0.0626789415,4:0.0000022521)
(2:0.3407374774,(3:0.0390337638,5:0.0172117569):0.1265976418,((6:0.0164130160,8:0.0235264466):0.0038125304,7:0.0170702213):0.1219369264)
(2:0.3981695441,(3:0.1907905761,(6:0.0478531999,8:0.0420614025):0.2084082849):0.3216132018,7:0.3572443810)
(1:0.7418573864,(3:0.0493417900,5:0.0293147279):0.1947858423,(7:0.0458865507,8:0.0511509740):0.2610839410)
(2:0.6764973756,((3:0.0593701478,5:0.0410953051):0.0122062091,4:0.0341064858):0.2294017164,(6:0.0481380077,8:0.0398427973):0.2162632363)
(3:0.0613900315,4:0.0716389169,(6:0.0381574386,(7:0.0464137197,8:0.0689727669):0.0056481621):0.5198207417)
(2:0.3169835519,(3:0.0575475477,5:0.0289795241):0.1386809396,7:0.2129045454)
(1:1.0195638784,3:0.1342762761,(6:0.0411127446,8:0.0493992838):0.2004021344)
(1:0.1233093886,2:0.1956204626,((6:0.0272827486,8:0.0322823445):0.0052602810,7:0.0217083737):0.4649120935)
(1:0.0820712648,2:0.0914531820,(6:0.0128899779,8:0.0251777855):0.1154029438)
(1:0.2094257873,6:0.0375825561,(7:0.0029674603,8:0.0639346303):0.0237639061)
(1:0.2546350685,(6:0.0160943991,7:0.0474629683):0.0087366779,8:0.0182043025)
(1:0.0854389997,2:0.0666830252,(3:0.1179976453,(6:0.0339738827,8:0.0114024039):0.0651106020):0.1082422570)
(2:0.4612616925,3:0.0214609953,(4:0.0222893010,5:0.0278434438):0.0015202532)
(1:0.1171109308,2:0.1208963459,((6:0.0233015519,7:0.0340505213):0.2453650356,8:0.3904952134):0.1188182668)
(2:0.2300244595,(6:0.0249291673,7:0.0112683441):0.0183684127,8:0.0174935862)
(1:0.0943553063,2:0.1541080035,((6:0.0364734319,7:0.0516642517):0.0161445348,8:0.0279597107):0.2881921460)
(1:0.2368051149,2:0.1506165575,((3:0.2017879333,6:0.1564495749):0.1322594149,8:0.8645361126):0.1223624811)
(1:0.1006860736,2:0.2012230666,((4:0.0194045237,5:0.0238853788):0.1665905846,(6:0.0191125377,7:0.0209781155):0.1154010910):0.1521399425)
(1:0.4078625399,(3:0.0300524369,5:0.0272357547):0.0104000084,4:0.0119843535)
(1:0.5497122114,((3:0.0633567597,5:0.0982442226):0.0247535288,4:0.0335894540):0.1495071272,((6:0.0495010316,7:0.0669420995):0.0106570369,8:0.0398369472):0.1665358215)
(1:0.2118895094,2:0.1817065718,((3:0.0418119575,4:0.0315496709):0.0049062454,5:0.0297451769):0.3725747328)
(1:0.1312592239,2:0.1122563962,((3:0.0286620845,4:0.0339021570):0.0015056432,5:0.0652716361):0.2975152202)
(2:0.4724726339,((3:0.0270953644,4:0.0328737984):0.0054874261,5:0.0235235406):0.1396412709,(6:0.0540290941,7:0.0176702593):0.1948323219)
(3:0.3066042551,(6:0.0834104427,7:0.0374758744):0.0193685215,8:0.0388921739)
(1:0.3907519264,(3:0.0577235178,4:0.0288209383):0.1064329371,6:0.1837973572)
(2:0.4190381627,3:0.3614737979,((6:0.0381674351,7:0.0311055057):0.0061171234,8:0.0242010388):0.1404018917)
(1:0.1450636798,2:0.1336636634,(4:0.0255500958,5:0.0233094926):0.4412588865)
(1:0.3610740859,3:0.0273369368,(4:0.1768438510,5:0.0193986266):0.0094065004)
(1:0.1649735137,2:0.1382112798,((6:0.0383792157,8:0.0328566301):0.0116307613,7:0.0167045994):0.3756865779)
(3:0.0310236414,4:0.0278379153,(5:0.0180214578,(7:0.1333145720,8:0.0414667238):0.4847747090):0.0121735513)
(1:0.1838746721,2:0.1996877541,(6:0.0232517180,8:0.0487180796):0.4845480202)
(2:0.6878576874,(4:0.0395379837,5:0.0271069776):0.1863820164,(6:0.0329570379,8:0.0566069554):0.2409210568)
(2:0.6002057996,3:0.0410748802,(4:0.0654221279,5:0.0483785983):0.0099149821)
(1:0.3753746395,(3:0.0208763155,5:0.0843345017):0.0054980491,4:0.0269028455)
(2:0.9993816662,(6:0.0595361265,8:0.0312949305):0.0469069394,7:0.0011919030)
(2:0.2523582055,3:0.2360535143,((6:0.0367279641,8:0.0390514511):0.0047775204,7:0.0306988236):0.0913699490)
(1:0.2925477072,2:0.1761137087,(((3:0.0621686936,5:0.0536263546):0.0143165701,4:0.0378224054):0.2655085085,(6:0.0240722529,(7:0.0723436028,8:0.0611635981):0.0232530641):0.1651978565):0.4874612187)
(1:0.1826258434,2:0.1611271752,(((3:0.0322949060,4:0.0638318529):0.0107381307,5:0.0289918739):0.1990184126,(7:0.0252647464,8:0.0429856203):0.1874384253):0.4102152304)
(2:0.2759717561,3:0.0138162876,(4:0.0850435802,5:0.0376632055):0.0094499586)
(2:1.1660629038,(3:0.0771731191,5:0.0218653517):0.0105167748,4:0.0239957053)
(1:0.1764848942,2:0.1159267042,((4:0.0327044857,5:0.0288725749):0.1142172709,8:0.1967665985):0.2762450528)
(2:0.3478399380,5:0.8359537454,(7:0.0197299374,8:0.0240584925):0.0432344138)
(1:0.3688475948,2:0.1777810038,((3:0.0343087632,(4:0.0524791420,5:0.0484742488):0.0042563590):0.2862343056,7:0.3396249964):0.4524558730)
(1:0.2751965718,2:0.3846460642,(4:0.0317389579,5:0.0236640042):0.4095561565)
(1:0.4442094458,4:0.1043651593,(7:0.0314384108,8:0.0241288898):0.2353887594)
(1:0.3243393280,(6:0.0269308914,8:0.0266402953):0.0037008778,7:0.0264480479)
(3:0.3154566107,(6:0.0344574777,7:0.0202223340):0.0065614386,8:0.0184630131)
(1:0.3651816359,(6:0.0318681262,8:0.0881202736):0.0121149025,7:0.0261701813)
(1:0.6175066732,2:0.3778547723,(6:0.0540619279,7:0.0450357778):0.3866623498)
(2:0.2535584892,5:0.3217648343,(7:0.0325734801,8:0.0146894911):0.1468573289)
(2:0.3116443266,(6:0.0406326360,7:0.0444176939):0.3879022066,8:0.2665270514)
(1:1.2768471860,(6:0.0359139249,8:0.0348659268):0.0139005979,7:0.0247653662)
(1:0.5883577370,(4:0.0273746026,5:0.0352370988):0.1478629673,(6:0.0515857240,8:0.1336096032):0.2481291148)
(1:0.1559067485,2:0.2167878767,(((3:0.0287827236,4:0.0357614925):0.0044849693,5:0.0156813431):0.1447724285,(6:0.0198836123,7:0.0356884766):0.1122844336):0.1729294597)
(1:0.6624713202,(6:0.0195444960,8:0.0730656869):0.0151767515,7:0.0242054399)
(1:0.3309718887,(3:0.0210491623,4:0.0542351911):0.1649078736,((6:0.0236233049,7:0.0371254286):0.0074681650,8:0.0151503331):0.0956970589)
(3:0.0306907998,(4:0.0446687626,((6:0.0325626233,7:0.0259705444):0.0207126731,8:0.2521673416):0.2402511576):0.0077813136,5:0.0317209315)
(2:0.5549453703,((3:0.0319369284,5:0.0454262978):0.0145719216,4:0.0912149319):0.1674633703,(7:0.0642031887,8:0.0271701914):0.2011304591)
(1:0.1477754066,2:0.1686428168,((4:1.1692696354,6:0.6512185425):0.2261467858,(7:0.0343319167,8:0.0464358562):0.2758443530):0.1073977323)
(1:0.0754258812,2:0.6701606610,((3:0.0266371879,(4:0.0369816675,5:0.0279091889):0.0026223222):0.1147337835,(7:0.0263084001,8:0.0475966311):0.1241764469):0.3071525246)
(1:0.1593079376,2:0.1377852339,((4:0.0390466821,5:0.0188983519):0.1035826050,(7:0.0245824796,8:0.0265762294):0.1165672361):0.1280195116)
(1:0.2094484147,2:0.1821436907,(((3:0.0451114168,4:0.0424217918):0.0105600154,5:0.0299997427):0.2404980972,((6:0.0486766901,8:0.0424360607):0.0100638561,7:0.0354774728):0.2381719829):0.3419869116)
(3:0.0664827474,5:0.0285291583,(6:0.0321800783,8:0.0278514694):0.2283751247)
(1:0.1911453010,2:0.2217917641,(((3:0.0429914049,4:0.0345018827):0.0054830010,5:0.0341915179):0.2212183238,((6:0.0368566806,7:0.0402999062):0.0030100136,8:0.0455023221):0.2989830505):0.3935439308)
(1:0.6353150353,(3:0.0437648130,4:0.0359183411):0.0159492680,5:0.0224396702)
(1:0.6210623213,3:0.0228767532,(4:0.0324340271,5:0.0455697666):0.0069887568)
(2:0.2951293535,3:0.2691567446,(6:0.0240842181,(7:0.0212429668,8:0.0393134507):0.0019293715):0.0813468009)
(2:0.2084016018,(3:0.1859164836,5:0.0259245068):0.1811789063,((6:0.0313864026,7:0.0227970923):0.0041362026,8:0.0227367482):0.1212629441)
(1:0.3224133833,(3:0.0489991468,5:0.0525465918):0.3276036428,4:0.2074310880)
(1:0.5720266559,5:0.3627191831,((6:0.0404296351,8:0.0431915834):0.0076752536,7:0.0437999384):0.1273136626)
(1:0.2132195705,3:0.1959369451,(4:0.0348084507,5:0.0717690431):0.1871796494)
(1:0.3302201424,(3:0.0303919717,4:0.0289723307):0.1963986324,7:0.1250178875)
(1:0.4697985464,(3:0.0378359663,4:0.0262630797):0.1543689294,6:0.2107090625)
(1:0.2483213392,(3:0.0224471295,5:0.0331985008):0.1072187972,(6:0.0415783757,8:0.0206229430):0.1844791228)
(1:0.2346195331,2:0.2458021848,(5:0.2293551924,6:0.2374818821):0.3770093847)
(1:0.4074398103,(6:0.0194189369,8:0.0440531789):0.0047131891,7:0.0285950658)
(1:0.1377962001,2:0.0831922777,((4:0.0425610303,5:0.0164977051):0.1418635859,(7:0.0396275938,8:0.0197520956):0.1217482621):0.1413606218)
(2:0.4430681898,(3:0.0201430510,5:0.0612821620):0.0132004642,4:0.0360876014)
(1:0.2871183780,3:0.0411369379,(4:0.0351323629,5:0.0392489358):0.0055736414)
(1:1.0745452986,(6:0.0349863526,8:0.0352213865):0.0035055708,7:0.0241840392)
(1:0.1185837184,2:0.1678510494,((3:0.0460872977,4:0.0280947877):0.1183707894,((6:0.0439702007,7:0.0380338013):0.0040569527,8:0.0298086691):0.2134921897):0.3657024664)
(1:0.2362101958,2:0.0971915733,((3:0.0340561797,4:0.0300880471):0.0071417574,5:0.0344980508):0.3886154019)
(1:0.1828215018,(2:0.2052362847,((6:0.0232251644,8:0.0469162471):0.0074314230,7:0.0182616895):0.2461048640):0.5976381595,(4:0.0190415842,5:0.0287837633):0.2293822712)
(1:0.2788358855,2:0.1034062448,(6:0.0147405954,(7:0.0610509080,8:0.0219296549):0.0114064424):0.2948241065)
(1:0.1071253092,2:0.1352818514,(7:0.0397792761,8:0.0238773824):0.5295841269)
(1:0.2971484516,2:0.1438169483,((6:0.0249090286,7:0.0356040346):0.0091194124,8:0.0330946063):0.5359825108)
(1:0.1621691024,2:0.2168996786,(6:0.0583689536,8:0.0317554365):0.4160090329)
(1:0.0656261372,2:0.2189515405,(6:0.0000028611,(7:0.0330582448,8:0.0384501497):0.0108857416):0.2733966105)
(1:0.4042130318,(2:0.3188017840,(6:0.0407644770,8:0.0304865749):0.3228185931):0.2978383918,7:0.7547814349)
(2:0.8506850753,(6:0.0363427253,7:0.0448497265):0.0025413071,8:0.0435501641)
(2:0.3566199501,6:0.0176576791,(7:0.0221479981,8:0.0399343760):0.0115243049)
(1:0.4879396331,2:0.2022073997,(6:0.0491532258,8:0.0468799024):0.2300261176)
(1:0.2243944842,(2:0.2001523585,(6:0.0156591159,8:0.0463489593):0.2414811520):0.1572680503,7:0.1788342385)
(1:0.2543262924,(2:0.2890279173,(6:0.0304632056,8:0.0356476111):0.3620503020):0.2022184766,7:0.3649967694)
(1:0.1468186172,2:0.1018596625,(6:0.0151505163,(7:0.0236133067,8:0.0518660904):0.0048786750):0.1527146689)
(1:0.6108907166,(3:0.0345393964,4:0.0361241339):0.0096959746,5:0.0148857171)
(1:0.1266805058,2:0.1154008982,(3:0.0155150799,5:0.0412230980):0.2699926858)
(1:0.1091001102,2:0.0813890807,(3:0.0257869037,4:0.0134537555):0.2452011774)
(1:0.0951651064,2:0.1793853466,(6:0.1065282181,7:0.2055470870):0.3156056537)
(1:0.1838891953,2:0.1508295273,(7:0.0295346447,8:0.0378752974):0.3892054639)
(1:0.1285550226,2:0.1144674129,(6:0.0289353299,(7:0.0312898490,8:0.0198236561):0.0013243513):0.3424287965)
(1:0.0851317859,2:0.1177336578,(6:0.0187342108,7:0.0427215235):0.3020399571)
(1:0.1498616284,2:0.1979665064,(6:0.2222731227,7:0.1925382860):0.1357888109)
(2:0.3229871965,6:0.0539941672,(7:0.0508344910,8:0.0162413195):0.0040251841)
(1:0.5459471186,2:0.3822252921,(6:0.5098019779,7:0.1692530197):0.1592826561)
(1:0.0763862873,2:0.1957964243,(6:0.0305889981,8:0.0235195362):0.5189594222)
(1:0.0777409156,2:0.1618965586,(6:0.0185885209,8:0.0358404831):0.2056047711)
(1:0.9084298054,6:0.0299165235,(7:0.0567340790,8:0.0435191161):0.0075206356)
(4:0.3305347025,5:0.5025948908,(7:0.0387195722,8:0.0529723661):0.4793522143)
(4:0.2478543913,5:0.3111350630,(7:0.2946551847,8:0.3166134002):0.4101778684)
(2:0.2461418170,4:0.0782148883,(5:0.2110607054,(7:0.0271341844,8:0.0428196316):0.0830806214):0.0788061139)
(1:0.1250220128,2:0.1381493108,(4:0.0397332915,5:0.0251016536):0.2826256736)
(1:0.1151549902,2:0.2122084050,(4:0.1770732303,((6:0.0238851003,7:0.0932496285):0.0643915303,8:0.1838929286):0.0973646977):0.3054628710)
(1:0.1136981461,2:0.2002640310,((4:0.0267798463,5:0.0373677162):0.1456428471,((6:0.0339009263,7:0.0299191502):0.0099447554,8:0.0311259155):0.1799364162):0.1866959479)
(2:1.0362745675,5:0.3505248254,((6:0.0508686556,8:0.0844315122):0.0096213342,7:0.0665644243):0.1106141307)
(2:0.9237246055,5:0.2606732426,(7:0.0225949131,8:0.0480821273):0.1736389468)
(2:0.4520134594,4:0.2592982756,(6:0.0767494499,7:0.0027226105):0.1113125569)
(2:0.6098768073,6:0.0155042191,(7:0.0270200681,8:0.0307940614):0.0309111145)
(1:0.0774389705,2:0.0605154795,((4:0.0360196157,5:0.0185219518):0.0820369976,(6:0.0425019553,8:0.0013381469):0.0687464650):0.0848432934)
(1:0.1450622846,2:0.1298635901,(5:0.2577524923,6:0.1520378083):0.1247148492)
(1:0.0817314150,2:0.1140219223,(6:0.0223795792,7:0.0217517605):0.3341534348)
(1:0.1508475393,2:0.2145160145,((4:0.0287029384,5:0.0327225231):0.1133906665,(6:0.0350802119,(7:0.0269742982,8:0.0495774517):0.0015547811):0.1788767330):0.3134557324)
(1:0.1464619722,2:0.1082630214,(4:0.0292591607,5:0.0404178655):0.4512743427)
(1:0.1336849136,2:0.3075048377,(4:0.2575992923,5:0.0985186339):0.8699959824)
(1:0.1852077682,2:0.1797026359,((4:0.0208877910,5:0.0467855344):0.1286204160,7:0.2155886027):0.4919544791)
(1:0.2204222897,2:0.1516618531,(3:0.0190421876,4:0.0483338874):0.4868686707)
(1:0.1957418232,2:0.2649828755,(4:0.0520479453,5:0.0646766226):0.4694598432)
(1:0.0651226720,2:0.0666384419,(3:0.0219934576,4:0.0273110355):0.2193976360)
(1:0.1635010885,2:0.1651812474,((3:0.0491948877,4:0.0681683857):0.0436933536,5:0.0804826287):0.2860065010)
(1:0.1672680687,2:0.1162940114,(4:0.1137153632,5:0.0736593360):0.2440455362)
(1:0.7121261787,(3:0.0155523028,5:0.0244687916):0.0047298709,4:0.0290325506)
(1:0.1017720504,2:0.0924175503,((3:0.0370860424,5:0.0348670180):0.1043328960,4:0.1866674215):0.2385085169)
(1:0.1153715900,2:0.0353190651,(4:0.0158944783,5:0.0387963482):0.2885856721)
(1:0.6100453616,3:0.0208535548,(4:0.0279504466,5:0.0349557691):0.0175179220)
(3:0.0219553139,(4:0.0537807874,5:0.0480418622):0.0093861589,8:0.5428717011)
(2:0.4399973502,4:0.0160491359,(6:0.0217804086,8:0.0223745580):0.0068513616)
(1:0.3086383825,2:0.1116796840,(6:0.0264854402,8:0.0564674866):0.3588907236)
(2:0.4296605811,(3:0.0420957010,5:0.0431052124):0.1850196635,(4:0.0269977808,6:0.1054970600):0.2485745638)
(1:0.2059435830,3:0.1996667807,(4:0.0177560612,6:0.1250736581):0.1153770022)
(1:0.1396742488,2:0.0830596863,(4:0.0413630179,6:0.0312783941):0.2604294217)
(1:0.2202990668,2:0.2355938385,((3:0.0601061032,(4:0.0427009084,5:0.0348565406):0.0040651440):0.2096475903,6:0.2711074156):0.4286231390)
(1:0.1333453134,2:0.0943019892,(3:0.0238224249,5:0.0457309706):0.2976847782)
(1:0.0981417514,2:0.1376231579,(3:0.0401176767,(4:0.0236263587,5:0.0213749389):0.0028214274):0.3470482519)
(1:0.4280804719,3:0.0380893236,(4:0.0304360814,5:0.0869154070):0.0243143908)
(1:0.5033785799,(4:0.0333303740,8:0.0256070069):0.1155285562,5:0.2899738565)
(2:0.4206467026,(3:0.0282808614,5:0.0403771100):0.0416177386,4:0.1239214354)
(1:0.1001919951,2:0.0956981533,(3:0.1872293529,4:0.1635923301):0.1812358085)
(2:1.3299498515,3:0.0168084167,(4:0.0410975290,5:0.0545641773):0.0150798707)
(1:0.0957558796,2:0.0612979140,(3:0.1271227937,((6:0.0250186141,8:0.0355192038):0.0064405474,7:0.0212839723):0.0883661393):0.1831391799)
(1:0.3156092194,(6:0.0254948460,7:0.0182496560):0.0090962774,8:0.0123882065)
(1:0.1053795523,2:0.1616134447,(3:0.1240594268,(7:0.0213641304,8:0.0204687444):0.1044323591):0.1716091811)
(1:0.2282884662,3:0.1024111283,(6:0.0280724473,7:0.0256273336):0.0789022529)
(1:0.3253855276,2:0.0597178306,(7:0.0071834871,8:0.0819703281):0.8301715136)
(1:0.2462476905,3:0.1617352727,((6:0.0417904418,7:0.0223661899):0.0057178933,8:0.0353374689):0.1296170951)
(2:0.3456975572,(3:0.0470077494,5:0.0356626723):0.0526518006,4:0.2018745230)
(1:0.3669162451,((3:0.0510886651,4:0.1154735110):0.0222977040,5:0.0147419435):0.2120333120,8:0.2104654209)
(2:0.3322857817,(3:0.0502977737,(4:0.0015233601,5:0.0769898651):0.0000026676):0.1083879122,6:0.1309703611)
(2:0.5913865091,(3:0.0225547238,(4:0.0375251514,5:0.0279518811):0.0073126606):0.1312634874,(6:0.0393300517,8:0.0346209417):0.0887800640)
(1:0.1512225865,2:0.2173719354,(4:0.3021931263,(6:0.0302912302,8:0.0373846412):0.1249185758):0.2191951994)
(1:0.1507955149,2:0.2766571228,(((3:0.0175890855,5:0.0646797744):0.0013430442,4:0.0279957140):0.1052801286,8:0.1333856038):0.1211272240)
(2:0.7448904241,(3:0.0245938550,5:0.0534961712):0.2841451256,(4:0.0233862094,6:0.0708727146):0.0733548931)
(1:0.5231974780,3:0.0265806786,(4:0.0377613718,5:0.0297744208):0.0091436260)
(1:0.0739827450,2:0.0889883535,((4:0.0244993298,6:0.0176822610):0.0022055205,8:0.0199846052):0.2712086691)
(2:0.3495062752,3:0.0154355095,(4:0.0676089624,5:0.2897779288):0.0240121393)
(2:0.2065803032,((3:0.0169422263,5:0.0313243972):0.0212932748,4:0.0998380764):0.1583228555,8:0.2031543842)
(1:0.1529074509,(4:0.0156578480,(6:0.0149535137,8:0.0158363054):0.0127169985):0.0403552249,5:0.1350557924)
(1:0.1967053418,2:0.2314881340,(3:0.0766177967,5:0.0283619816):0.4657304652)
(1:0.1292134876,2:0.1324221111,((3:0.0358374235,4:0.0475705815):0.1579938272,6:0.2820660645):0.3209356267)
(1:0.2022817777,2:0.1153257230,(3:0.0239698439,4:0.0621341418):0.2855759770)
(2:0.4369651169,(3:0.0456388964,5:0.0348397773):0.0057773179,4:0.0347530351)
(1:0.0672272698,2:0.1144141236,(4:0.0496078152,6:0.0036284669):0.3759773234)
(1:0.7103242273,2:0.2866803095,((4:0.0235211498,8:0.0304903841):0.0070185460,6:0.0101769238):0.0731098693)
(3:0.0211018491,(4:0.0552651572,8:0.0369326847):0.2144029614,5:0.0325195563)
(3:0.0712733116,(4:0.0420939396,8:0.0268259516):0.3746429491,5:0.0371417226)
(1:0.1210917396,2:0.4329810373,(3:0.4255967014,6:0.4868070862):0.2069896365)
(1:0.1454249598,2:0.1213153339,(((3:0.0579237817,5:0.0497839617):0.1837034286,4:0.1484513175):0.0813767772,6:0.5916345023):0.1671277947)
(2:0.2207456417,(4:0.0234915489,8:0.0367184717):0.3131746801,6:0.4696238231)
(1:0.2110067586,(4:0.0257981214,8:0.0274028020):0.1429139349,5:0.1727208905)
(2:0.5624697487,3:0.0391710739,(4:0.0356335351,5:0.0376323724):0.0141373972)
(1:0.1767417046,2:0.2031444455,(4:0.1900864322,(6:0.0438526809,8:0.0442962008):0.2494403570):0.3471379794)
(1:0.1693130323,2:0.1376155851,((4:0.0366491130,8:0.0306691068):0.0105583969,6:0.0236482664):0.2555203546)
(1:0.2288779938,(2:0.4770794636,(6:0.0214793720,7:0.0627508749):0.2036282899):0.1410302645,4:0.3545340774)
(1:0.2310955275,(2:0.2020146492,(6:0.0354847309,7:0.0132798155):0.2751375327):0.1826123337,((3:0.0264142376,5:0.0226407145):0.1252926446,(4:0.0362768523,8:0.0157439697):0.1219929547):0.1333760788)
(1:0.3931342598,(4:0.0296149852,5:0.0220072419):0.1026048003,6:0.1372917755)
(1:0.2215403125,2:0.2759017483,(4:0.7136309646,8:0.3135295068):0.0907651249)
(1:0.1233852349,2:0.2571920761,((4:0.0345763588,5:0.1428942864):0.2340433240,8:0.4295126223):0.5910596917)
(1:0.1138689297,2:0.0942892522,((4:0.0376493234,5:0.0297551977):0.1533505947,8:0.0941558470):0.3209909088)
(1:0.2726304201,2:0.2564970363,(3:0.2187232266,4:0.1519834482):0.4610457797)
(1:0.0971811132,2:0.0932905961,(3:0.0367595826,5:0.0337775709):0.2462982648)
(1:0.1669877171,2:0.0969840185,(6:0.0373723508,8:0.0138097579):0.2088480842)
(1:0.0873372069,2:0.1687789913,((3:0.0265099043,5:0.0523304073):0.6575658367,8:0.2337071689):0.1137720825)
(1:0.0942429548,2:0.0977749106,((3:0.0956901025,5:0.6441811311):0.0516755091,((4:0.0401636110,6:0.0520208997):0.0143818313,8:0.0289905261):0.1445415046):0.2677655755)
(3:0.0368328208,(4:0.0380004143,8:0.0482000592):0.2781736263,5:0.0428703707)
(1:0.2756842716,2:0.2203260005,(3:0.2612364089,(4:0.0489401506,8:0.0684563630):0.1201155642):0.1996406469)
(1:0.1450276223,2:0.1233782002,((3:0.0476287124,5:0.0394412130):0.1358122343,((4:0.0447589153,8:0.0449841653):0.0064790039,6:0.0314027328):0.2798225735):0.2400189184)
(1:0.7516467830,(3:0.0410939788,5:0.0384568147):0.0168008672,4:0.0131986660)
(1:0.1253789680,2:0.1704622243,(3:0.0291592442,5:0.0365014759):0.5135803556)
(1:0.3602854922,(3:0.4829906080,4:0.0000028794):0.0165495746,5:0.0292759714)
(2:0.4341124971,3:0.0273244802,(4:0.0218827892,5:0.0330661948):0.0050802084)
(2:0.8720948219,3:0.0377456904,(4:0.0327109140,5:0.0399215493):0.0091101740)
(1:1.3253784403,3:0.0145867814,(4:0.0352722739,5:0.0289960260):0.0111915782)
(1:0.7716653167,(3:0.0783002235,5:0.0393114972):0.2817345890,4:0.1648273918)
(1:0.3144173804,(3:0.0214303606,5:0.0210930701):0.0481881288,4:0.3494948256)
(1:0.4996413036,(3:0.2597062392,4:0.2136527711):0.1027469280,5:0.3788999069)
(1:0.2129492885,(3:0.0313681117,4:0.0311338462):0.0890200209,5:0.1132182076)
(1:0.5055559901,3:0.2222940421,(4:0.0495458744,5:0.0478900518):0.1934735893)
(1:0.6215625743,(3:0.0459243574,4:0.0306461101):0.0118756969,5:0.0211943981)
(1:0.2996827958,(3:0.0362792388,4:0.0204659350):0.1238328709,5:0.1352955178)
(2:0.4074813026,(((3:0.0269214929,4:0.0466363828):0.0146699012,5:0.0264998760):0.1606889936,6:0.2146903673):0.4135479551,8:0.7616551088)
(2:0.2841796434,(3:0.0338492610,(4:0.0264264613,5:0.0586626051):0.0042227591):0.1989134212,((6:0.0373219118,7:0.0317189302):0.0046837374,8:0.0322857107):0.1614543722)
(2:1.0648707752,(3:0.0085724636,(4:0.0430235686,5:0.0239878283):0.0136435090):0.1382403139,6:0.3201892127)
(1:0.3834450192,(3:0.0361409011,4:0.0353559056):0.0162205545,5:0.0222703362)
(1:0.4472855652,3:0.0212578142,(4:0.0377954886,5:0.0206064196):0.0112458858)
(1:0.4220863524,(3:0.0456584045,4:0.0466877209):0.2319067085,(6:0.0594400749,8:0.0446120506):0.2723602804)
(1:0.3697617176,2:0.0332136635,(5:0.4293774444,(6:0.0372461284,7:0.0207547593):0.1872856010):0.2980175555)
(1:0.1772648390,2:0.1155794289,(((3:0.0419143174,4:0.0454098258):0.0061127695,5:0.0407763042):0.1903514657,((6:0.0331092803,8:0.0430367515):0.0113201402,7:0.0321991977):0.1264381533):0.2148033210)
(1:0.9685823574,(6:0.0326749223,8:0.0360798551):0.0289466487,7:0.0039559271)
(1:0.5008517070,(4:0.0286930638,5:0.0333339307):0.1613278463,8:0.1903363364)
(1:0.9992792024,((3:0.0824155483,5:0.0836397669):0.0060387481,4:0.0333452985):0.2453747840,(6:0.0438048597,7:0.0709936440):0.0615073309)
(1:1.0256446332,6:0.0471924954,(7:0.0316545746,8:0.0436727190):0.0000021731)
(1:0.2141664316,(3:0.0366041533,4:0.0493862445):0.1315951002,8:0.6265815595)
(1:0.2676068532,(5:0.2237533562,7:0.2508838865):0.1488340827,8:0.4436870258)
(3:0.0631659830,5:0.0256517481,(7:0.0490615757,8:0.0274269671):0.3427866865)
(1:0.1280159117,2:0.2638369234,((3:0.0231715460,5:0.0154232907):0.0096610579,4:0.0330510822):0.1352581062)
(4:0.0595460114,5:0.0218671695,(7:0.0225351553,8:0.0283123466):0.2788075663)
(1:0.4405815817,(6:0.0289570316,8:0.0317829529):0.0051214586,7:0.0187500455)
(2:0.2252477274,(4:0.0228805393,5:0.0344707079):0.3826928713,8:0.8695503724)
(1:0.0537678102,2:0.0949554914,(((4:0.0325437982,5:0.0253112819):0.0820055393,(6:0.0306122001,7:0.0693062599):0.1175948907):0.0529084085,8:0.3767541807):0.0731416711)
(1:0.5433416916,(6:0.0307521781,8:0.0287535237):0.0148516796,7:0.0250338298)
(1:0.1313717186,2:0.1545503322,(7:0.1397072588,8:0.1077428378):0.3082104486)
(1:0.3021986121,2:0.1975493612,((3:0.2034327762,8:0.1713792146):0.0596183266,(4:0.0396021405,5:0.0679907774):0.0938282492):0.2413483064)
(2:0.4471125050,(3:0.0728198677,8:0.8389321107):0.0276588886,5:0.0867256015)
(1:0.1753945715,2:0.2080773734,(6:0.0889236619,8:0.0377448981):0.6808931556)
(1:0.2003001895,(3:0.0313056030,5:0.0275758400):0.0809115730,(6:0.0279014990,8:0.0199000480):0.0863435148)
(2:0.3228726695,(6:0.0275303750,8:0.0345488701):0.0152795044,7:0.1027179285)
(1:0.1647094774,2:0.2058481584,(((3:0.0472732335,4:0.0589260845):0.3782894728,5:0.1383487618):0.0269317715,(7:0.0447888301,8:0.0360047809):0.2334908101):0.3850288208)
(2:0.3219426504,3:0.0257380780,(4:0.0254068078,5:0.0395263176):0.0042116581)
(2:0.8404474488,3:0.0123841330,(4:0.0334392031,5:0.0170470223):0.0103309918)
(2:0.4563791663,3:0.0345493788,(4:0.0352091567,5:0.0378514635):0.0020025512)
(1:0.1749376398,2:0.1125933190,((3:0.0342261149,4:0.0507308646):0.2017862356,6:0.1831495895):0.4607973616)
(1:0.1644851105,2:0.1515513147,((3:0.0387587960,4:0.0429633797):0.0272510175,5:0.0010832124):0.9959766022)
(1:0.1335898358,2:0.1331166988,(4:0.0369123727,5:0.0278704614):0.3748753603)
(1:0.4496734402,((2:0.3899391784,6:0.0334018110):0.0237251801,8:0.0417014648):0.0120742636,7:0.0409896334)
(1:0.5710829233,(4:0.0229463199,7:0.0271353414):0.0698219478,6:0.2262486001)
(1:0.3227169219,2:0.3056791582,(6:0.0206309007,7:0.0369316732):0.2419785824)
(1:0.2454130690,2:0.4655742810,(4:0.0436430231,5:0.0312239988):0.2586304583)
(1:0.1542894595,2:0.2034477835,((4:0.0384462574,5:0.0376574902):0.0162943153,7:0.0450798679):0.2722021960)
(2:0.6544832445,(4:0.0492606174,5:0.0045500272):0.0159068437,7:0.0165364111)
(1:0.2378365527,2:0.6203979884,(6:0.0225762769,7:0.0239224205):0.2802619737)
(2:0.1108843545,(4:0.3418944379,6:0.4027367552):0.2641005512,5:0.1624404769)
(1:0.4292050737,(3:0.0275511016,(4:0.0388431025,5:0.0242437311):0.0147031725):0.1443068735,8:0.2567364631)
(1:0.1678485368,2:0.0828650134,((3:0.0275587551,(4:0.0287363348,5:0.0364555703):0.0000020675):0.0982691153,8:0.1630024260):0.2188015259)
(1:0.5066499344,(3:0.0668183455,(4:0.0585748723,5:0.0659942000):0.0160872940):0.1820438622,8:0.1918206064)
(1:0.1621621922,2:0.0975473096,(4:0.2671541274,8:0.1647152838):0.2449096866)
(1:0.6540333369,(3:0.0384767661,4:0.0565302468):0.0059026569,5:0.0358286335)
(1:0.1197473383,2:0.0881236859,((4:0.1338458220,5:0.0170177139):0.1221984247,6:0.1334574860):0.1629031640)
(1:0.5268552438,(3:0.0364916215,4:0.0392007423):0.0025701200,5:0.0420623635)
(1:0.1898513322,2:0.1518913079,(3:0.0303829689,5:0.0534292615):0.4222030397)
(2:0.2791263427,(3:0.7063431612,5:0.0000021528):0.0197867793,4:0.0252369286)
(1:0.4332678740,4:0.1941566448,(6:0.0308205445,8:0.0625391917):0.1904921705)
(2:0.6811902980,(3:0.0473788475,5:0.0578708625):0.0414472408,4:0.0362100663)
(2:0.2834334796,(3:0.0108719951,4:0.0249853893):0.1304973848,8:0.1244822383)
(1:0.1353982840,2:0.1367648045,(((3:0.0441627730,5:0.0491488970):0.0082387838,4:0.0376452915):0.1680585154,8:0.1851781105):0.2746394802)
(2:1.1654732668,((3:0.0346471336,5:0.0510333302):0.0099052727,4:0.0183059925):0.1116833526,8:0.2444944280)
(2:0.3669023654,3:0.4398548322,((4:0.0304640152,5:0.0665091566):0.2401057432,8:0.3093225075):0.2134502033)
(1:0.1916897373,2:0.1273647888,(3:0.0385339359,(4:0.0527567872,5:0.0587410359):0.0067269007):0.5982594959)
(1:0.2920874639,(6:0.0093392799,8:0.0949393727):1.0272832999,7:0.3994524378)
(1:0.2121864064,2:0.1203670689,(3:0.1819597294,(6:0.0418592188,8:0.0280670227):0.1876702285):0.2331784545)
(1:0.3403275263,2:0.0674318291,(3:0.1138100762,6:0.1012989242):0.1956476211)
(2:0.4725097120,(3:0.0508072479,4:0.0326746344):0.0987880308,(6:0.0284755439,8:0.0775114541):0.2338377760)
(1:0.1132896349,2:0.1402247928,(3:0.0324508621,4:0.0457267627):0.3034508849)
(1:0.3052251597,2:0.1151853104,((3:0.1606353303,(6:0.0611454153,8:0.0354831918):0.1984694049):0.4256250398,7:0.2712298840):0.2326529585)
(1:0.5133626544,(3:0.0347412016,4:0.0859152672):0.0833064210,(6:0.0653023586,8:0.0239433461):0.0786534859)
(1:0.2261353974,(2:0.0714268040,4:0.5616658009):0.0996069930,7:0.5899382609)
(1:0.1533049719,2:0.1667607408,((3:0.0968674328,4:0.0254858109):0.1632722807,8:0.2029488713):0.3869846998)
(1:0.4688809531,2:0.4402828941,(3:0.0460229453,4:0.0362904530):0.3032016986)
(1:0.6628328193,(3:0.0497870009,4:0.0416758628):0.1055236670,6:0.3089535935)
(1:0.2856651346,2:0.1817728162,(3:0.0472801568,4:0.0316013747):0.4724007651)
(1:0.4990955376,(4:0.2637950012,6:0.1727308675):0.2362386758,7:0.5031542880)
(1:0.3215300488,(3:0.1413828078,4:0.0447426665):0.1376765217,7:0.6334714163)
(1:0.8008752427,2:0.2430982494,(3:0.0432675709,4:0.0320912936):0.4245656276)
(1:0.2519256364,2:0.2262048909,((3:0.0204241960,4:0.0893182255):0.1778392833,8:0.3015571525):0.6721200981)
(2:0.8667450052,6:0.0376609353,(7:0.0363479911,8:0.0398805834):0.0004842215)
(2:0.3010661382,4:0.3645510789,(6:0.0454501274,7:0.0132255085):0.1661472454)
(2:0.3002139958,(3:0.0348959042,4:0.0285223337):0.1346225103,(6:0.0863442968,7:0.0220111125):0.1705944929)
(1:0.3633295916,3:0.1291330658,(7:0.0023969064,8:0.1238117411):0.1834631211)
(1:0.2268121962,4:0.3094052865,(6:0.0496614117,8:0.0501440025):0.2073021365)
(2:0.3808574309,(4:0.0239024608,5:0.0448418334):0.1403476683,(6:0.0526004125,8:0.0519576910):0.2440128890)
(1:0.1525244692,2:0.1953154974,(6:0.0373736180,8:0.0396578199):0.2610332270)
(2:1.1712299258,(3:0.0601537113,4:0.0412888000):0.0192855940,5:0.0076874681)
(1:0.1977811056,2:0.1205092890,(4:0.0178791687,5:0.0339765822):0.2553359318)
(1:0.0906280534,2:0.1663399601,(3:0.0417232643,5:0.0149375878):0.3483230158)
(1:0.3113307999,2:0.1633336179,(4:0.0586218821,5:0.0792126436):0.2205178437)
(1:0.4650374131,3:0.0527679543,(4:0.0314064253,5:0.0180880674):0.0194388949)
(1:0.1010617871,2:0.1348722817,(((3:0.0294059675,5:0.0286320744):0.0022208868,4:0.0264950422):0.1388214617,8:0.2127728771):0.3021880765)
(1:0.4098172223,((2:0.9047169566,4:0.2306858685):0.0545485199,8:0.2562113620):0.0826438351,5:0.2764366207)
(1:0.3603754408,2:1.0346370457,(4:0.2800855213,8:0.2762229401):0.0948309899)
(2:0.7859004815,(4:0.1594867639,5:0.1670639909):0.1125302061,8:0.1780836003)
(1:0.2288245633,2:0.1239309105,(3:0.1109263479,((4:0.0253875285,5:0.1084789766):0.1113573713,8:0.2707257303):0.0796680580):0.4596712850)
(2:0.5756449270,(3:0.0288046610,4:0.1852802205):0.0206849608,5:0.0412080398)
(2:0.3098280341,4:0.1852479803,(6:0.0230111846,(7:0.0157190144,8:0.0255429856):0.0022974650):0.0583762433)
(1:0.3464064071,2:0.1706141513,(3:0.0428711497,5:0.0530694868):0.6139117780)
(1:0.2070687149,2:0.1124446132,((3:0.0256784005,4:0.1654421726):0.0079682038,5:0.0225044904):0.4615877194)
(4:0.3723268712,6:0.0256598543,(7:0.0677838487,8:0.2262966055):0.0001404872)
(1:0.1064214008,2:0.1744958354,((4:0.0509763687,5:0.0244448006):0.1131504002,8:0.1666693365):0.2066908895)
(1:0.1791378851,2:0.2287127786,(4:0.0562113636,5:0.0212157935):0.2052295216)
(1:0.2968281354,2:0.5528721896,(5:0.2045619019,(6:0.0631160753,(7:0.1287437793,8:0.0484280040):0.0239284425):0.1674290410):0.0943861232)
(1:0.2407808928,(2:0.3223626193,8:0.4851288320):0.1465005563,(3:0.0275914270,(4:0.0783026219,5:0.0568266044):0.0284100479):0.2679365632)
(2:0.3855207755,((4:0.0475618758,5:0.0403393957):0.1910832919,(6:0.0654242922,7:0.1035199815):0.2597628774):0.2046556404,8:0.4405316401)
(2:0.2461087283,((3:0.0066215789,4:0.0547988849):0.1485429808,(6:0.0421776516,7:0.0289578985):0.2584350996):0.2793316628,8:0.1601926183)
(2:0.6041651675,(6:0.0310499943,7:0.0361439331):0.0043367453,8:0.0222571288)
(1:0.1521852100,2:0.2563038460,(((3:0.0397342272,(4:0.0244878938,5:0.0445556103):0.0081420508):0.1070361941,(6:0.0519908763,7:0.0572610931):0.1812994730):0.2013327462,8:0.8406132017):0.1749426120)
(1:0.1253953926,2:0.0975275948,(4:0.2002426777,(6:0.0197169146,8:0.0306407619):0.1058278901):0.1637919082)
(1:0.2455999831,2:0.3830987485,((6:0.0318819840,8:0.0317393338):0.0035663842,7:0.0299617457):0.2891838292)
(1:0.1135798497,2:0.1450894137,(((3:0.0615453322,5:0.0273354751):0.0097031267,4:0.0240806959):0.1262801761,(6:0.0301936920,8:0.0351431288):0.1601562010):0.2059410797)
(1:0.1112069965,2:0.4696989616,((6:0.0369193897,7:0.0261360581):0.0131800305,8:0.0205418004):0.2910694479)
(2:0.5859033262,4:0.2521987805,(6:0.0412826334,8:0.0374666424):0.2033032154)
(1:0.3201274294,(3:0.0228712585,4:0.1324202547):0.1943070137,(6:0.0361873357,8:0.0356962935):0.1001790918)
(1:0.2463286908,2:0.1013027568,(3:0.0491116866,5:0.0179093309):0.4886765031)
(1:0.1991054844,2:0.1694083410,(3:0.0390272684,5:0.0385198304):0.4978274365)
(1:0.1905232088,2:0.3597273804,(3:0.5814998006,(6:0.1127719361,8:0.0825533911):0.7765161300):0.3700629238)
(1:0.1394528680,2:0.1848656379,(3:0.0390347582,5:0.0662680843):0.4231544717)
(1:0.1056551050,2:0.1116817668,((6:0.0315283932,8:0.2308663821):0.0072825587,7:0.0377681551):0.2364793358)
(1:0.1398122549,2:0.1340057303,((4:0.0306405356,5:0.0247524573):0.1844998122,(7:0.1515917105,8:0.1973751916):1.1619728192):0.1323533220)
(2:0.5340957056,6:0.0185998968,(7:0.0600999997,8:0.0465655328):0.0143330389)
(1:0.1768315178,2:0.2806359174,((4:0.3097436753,5:0.1532472170):0.2313046753,6:0.3780535161):0.1102475226)
(1:0.1595925368,2:0.0597217632,(3:0.0207445483,4:0.0267092020):0.8237260434)
(1:0.5697666666,(3:0.0534402425,4:0.0245328822):0.9425441607,6:0.1957584382)
(1:0.0748620944,2:0.0969087700,(6:0.0361201633,8:0.0175958312):0.2861672624)
(3:0.0149663397,(4:0.0404626304,8:0.4412553595):0.0125003440,5:0.0488182886)
(3:0.0726488994,(4:0.0372830758,(6:0.0728128039,8:0.1668744709):0.4758785269):0.0330074878,5:0.0739835965)
(4:0.1069457677,5:0.0242479651,(6:0.0474965809,8:0.0620276867):0.6791972231)
(1:0.1594682068,2:0.2156574966,(3:0.0599899128,5:0.0346107244):0.4069238879)
(2:0.5888741279,(3:0.0420369442,4:0.0438652119):0.0086330966,5:0.0337020526)
(1:0.1830403142,2:0.1847897425,(3:0.1376948875,(6:0.0314433125,8:0.0334537431):0.1479754340):0.2598166836)
(2:0.9673377095,(3:0.0552798920,4:0.0364292361):0.2085616453,6:0.2962940205)
(2:0.4598760772,3:0.0212906486,(4:0.0221212896,5:0.0297926537):0.0081181282)
(1:0.1334807575,2:0.2335559083,((3:0.0317693922,4:0.0382877050):0.0061338079,5:0.0393687381):0.5541130631)
(2:0.2699937933,(3:0.0356414824,5:0.0149210617):0.0066588264,4:0.0215455317)
(1:0.1934592940,2:0.2042202287,(3:0.0127589756,4:0.1496775572):0.7132154947)
(1:0.1725614205,2:0.0831779032,(3:0.0543971760,5:0.0408501107):0.3665826221)
(1:0.1286373006,2:0.1234076981,((3:0.2539537895,6:0.1890847589):0.1669349405,8:0.9908498412):0.0984269781)
(1:0.3174960769,2:0.0637107925,(6:0.0713419785,8:0.0094970780):0.3168132274)
(1:0.5055423059,(3:0.0423616272,4:0.0407101314):0.2187075857,5:0.4159157462)
(1:0.3783288770,(3:0.0600059850,4:0.2344387485):0.0960220154,5:0.1846470374)
(1:0.6508776489,2:0.0686586408,(3:0.1019960678,4:0.0053716538):0.1325126330)
(1:0.0704360055,2:0.0781666454,((3:0.0390067319,5:0.0307229838):0.0110961325,4:0.0033087149):0.2297938887)
(1:0.8856816248,2:0.2361087530,(4:0.0189722223,5:0.0300220828):0.1077290267)
(1:0.2029994554,2:0.1204385904,(4:0.0335304694,5:0.0399741234):0.7148991900)
(2:1.0787613665,(3:0.0551198166,5:0.0490735358):0.0275269808,4:0.0315286004)
(1:0.3772002091,(3:0.0279548985,4:0.1680871590):0.0119740551,5:0.0219811927)
(1:0.1244266453,2:0.1211169686,(3:0.0000020889,4:0.0222673858):0.1545956014)
(2:0.8907103644,3:0.0076764478,(4:0.0242059451,5:0.0343029848):0.0215008562)
(1:0.1862814304,2:0.0890014596,((3:0.0175948223,4:0.0297594152):0.0186635471,5:0.0000021645):0.2537766803)
(1:0.1006743709,2:0.2423763058,(3:0.0479306527,4:0.0385406608):0.3439162378)
(1:0.0792050760,2:0.1459860221,(3:0.0252820719,(4:0.0370901523,5:0.0155807509):0.0123201658):0.3190231032)
(1:0.1257342367,2:0.0365602717,((3:0.0396362942,5:0.0272936690):0.0082661145,4:0.0175786978):0.2578170588)
(1:0.1265596836,2:0.2170648938,((3:0.0642550370,4:0.0758338425):0.0175171635,5:0.0375144830):0.6890184490)
(1:0.1119250389,2:0.2607118872,((3:0.0211519212,4:0.0434978100):0.0077065721,5:0.0358669841):0.6671083913)
(1:1.3508522472,(6:0.0271433662,8:0.0378989712):0.0096054028,7:0.0211108285)
(1:0.3044834745,(6:0.0302511876,7:0.0212996648):0.0314209942,8:0.0885445690)
(1:1.1286269573,2:0.0728551626,(3:0.1675628581,((6:0.0298928106,7:0.0370881242):0.0140141871,8:0.0298231751):0.2193979557):0.1640535639)
(1:0.0721701219,2:0.0636959279,(3:0.1173415848,(6:0.0127679066,8:0.0231202921):0.0965767575):0.0661262802)
(1:0.1682700150,2:0.2907253282,((4:0.0300323878,5:0.0143719594):0.1233996091,6:0.1856474526):0.1780673014)
(2:0.4688386492,3:0.0377130551,(4:0.0386908163,5:0.0264845508):0.0150564534)
(1:0.1580328512,2:0.0648393120,((3:0.0317032088,(4:0.0304725595,5:0.0543836214):0.0067463904):0.1110023899,((6:0.2880046495,7:0.1380608758):0.1139203535,8:0.2117115393):0.0637750721):0.1927524408)
(1:0.2953417582,(3:0.0509889059,5:0.0328045145):0.0057110342,4:0.0196965160)
(1:0.0827943545,2:0.0555689472,(3:0.0150757228,(4:0.0155947985,5:0.0135096737):0.0136110603):0.1322048180)
(1:0.1863984206,2:0.1407604224,((3:0.0361512308,5:0.0368296247):0.0050624135,4:0.0352392452):0.3747681354)
(1:0.1407949765,2:0.0602329551,((3:0.0286476568,4:0.0093497555):0.1264669799,(6:0.0064224717,(7:0.0254097323,8:0.0201009429):0.0128908902):0.0698082865):0.1743416806)
(1:0.1447136850,2:0.1875429335,(3:0.7056106877,(4:0.0777182209,5:0.0469077411):0.1431413480):0.1971654578)
(1:0.1577304348,2:0.1644150722,((3:0.0455913744,(4:0.0384040795,5:0.0450395173):0.0128730297):0.2189798565,(6:0.0297232347,(7:0.0412887782,8:0.0188128945):0.0033592118):0.1826168223):0.2101565038)
(1:0.6440577601,(6:0.0149701930,7:0.0351518589):0.0145599486,8:0.0176408933)
(1:0.1341071172,2:0.2297010179,(((3:0.0385618620,4:0.0489482116):0.0074515432,5:0.0295245875):0.1212292731,(6:0.0469891052,7:0.0318271921):0.1847736966):0.3415512200)
(1:0.1712003724,2:0.1445149319,((3:0.0227013839,4:0.0476179570):0.1262410560,(6:0.0473655417,8:0.0240321835):0.1657623171):0.2805364291)
(2:0.5602670172,(3:0.0278167690,4:0.0233803676):0.0098241780,5:0.0341874784)
(2:0.1659902870,(4:0.0230111861,5:0.0215750730):0.0826892456,((6:0.0228657346,8:0.0556886918):0.0012006508,7:0.0223426541):0.0796327311)
(1:0.3373967750,((3:0.0499235107,5:0.0569291189):0.1193218464,6:0.0416978566):0.0160403591,8:0.0205835605)
(2:0.3311133237,3:0.0205679473,(4:0.0518509975,5:0.0300220357):0.0153056590)
(1:0.1287396715,2:0.1250197365,((3:0.0280095450,4:0.0318087212):0.1340236794,5:0.3239941884):0.2520411944)
(1:0.3077903335,(3:0.0258846243,5:0.0245699142):0.1437344661,4:0.1088084450)
(1:0.0667295435,2:0.0874379794,((3:0.0201632923,5:0.0193483996):0.0066025759,4:0.0155905412):0.2043081823)
(1:0.3013376749,((2:0.4385199232,4:0.0864690980):0.2559637470,5:0.0000023318):0.3022579444,3:0.0539783118)
(1:0.9108244792,(3:0.0318302469,4:0.0387485357):0.2168790901,5:0.2211927034)
(1:1.1203007084,(3:0.0505226012,5:0.0381593405):0.0254867171,4:0.0162743836)
(2:0.9147787342,3:0.3371650610,(6:0.0586786484,8:0.0667477638):0.2617519420)
(1:0.1427930515,2:0.1570653893,(4:0.2575815783,5:0.3962692061):0.0553758211)
(2:0.6971506180,6:0.0327580369,(7:0.0417125310,8:0.0645584775):0.0311906039)
(1:0.5754853932,3:0.0264904414,(4:0.0288731931,5:0.0410058251):0.0052577626)
(1:0.0855532008,2:0.1654784286,(((3:0.0424059696,4:0.0304131720):0.0101075540,5:0.0357871452):0.1285711658,(6:0.0492616095,(7:0.0487143703,8:0.0424818271):0.0019424439):0.1927860591):0.4008992685)
(1:0.0811334238,2:0.1010770717,((3:0.0228010383,4:0.0295912331):0.0028617902,5:0.0177194065):0.3366516065)
(1:0.4408816192,(3:0.1785213056,(4:0.1553134360,5:0.0453177564):0.0517331191):0.5581642142,(6:0.0172973549,8:0.0730214485):0.7724802740)
(1:0.4049814415,(3:0.0445989865,5:0.0509056826):0.1189678144,(6:0.0467964621,7:0.0258437821):0.1436397682)
(1:0.1717505725,2:0.1658060628,(((3:0.0308921132,4:0.0530415962):0.0118210220,5:0.0351246217):0.1886116707,(6:0.1010954870,7:0.0364831228):0.1443540267):0.3549161202)
(2:0.3645383904,6:0.0326974340,(7:0.0241192139,8:0.0298926266):0.0069278953)
(1:0.1284454977,2:0.1353951148,(((3:0.0297257075,4:0.0284755602):0.1396566328,8:0.1593516307):0.1011965174,6:0.2271491732):0.1912259371)
(1:0.1141929139,2:0.0977775970,((4:0.0952997553,5:0.0307815271):0.0631507091,(6:0.0249075513,7:0.0280436448):0.1138162175):0.1502380173)
(2:0.2858589563,(3:0.0846748250,4:0.0168950063):0.1213700381,(6:0.0253631981,(7:0.0383463508,8:0.0315789764):0.0055833578):0.1501776892)
(1:0.1947902214,2:0.1125145372,(7:0.0518956737,8:0.0626558037):0.6360968438)
(1:0.5488018410,(3:0.0567723428,4:0.0405356318):0.2576166774,(6:0.1806686544,7:0.1826811522):0.0901199889)
(1:0.1085989973,2:0.1154514788,((3:0.0353305017,4:0.0262503047):0.2168186736,(6:0.0431517129,7:0.0221524277):0.1155435360):0.1907178733)
(1:0.1807967147,(3:0.1418302046,8:0.1064317248):0.0750599752,7:0.3434648903)
(1:0.2572260779,(3:0.0314053093,5:0.0192048067):0.1259639655,7:0.1817254039)
(1:0.1050180577,2:0.1545039429,((3:0.0218121148,5:0.0437578409):0.0862805742,8:0.5095214358):0.4622795077)
(1:0.2377959309,(3:0.0214166213,4:0.1659356088):0.0160234096,5:0.0176884646)
(2:0.2200394603,3:0.0457527348,(4:0.0100393005,5:0.0294684390):0.0142392988)
(1:0.2693704959,2:0.1811104475,((3:0.0755620859,5:0.0346074539):0.0200679448,4:0.0405977883):0.4014278004)
(1:0.1219213677,2:0.0901386204,(((3:0.0319913050,4:0.0281827106):0.0000020234,5:0.1611096877):0.0882027523,6:0.1114601897):0.1360921466)
(1:0.1067602576,2:0.1306251529,((3:0.0222571896,5:0.0252837012):0.2211668836,(6:0.0220653784,7:0.0366886453):0.2136370675):0.2099372927)
(2:0.1771503805,(3:0.0207769319,4:0.0209661311):0.0816931745,6:0.1095692773)
(2:0.6078434882,(4:0.7963387719,5:0.4950366217):0.0527617137,(6:0.2289770175,8:0.2473992382):0.3339591440)
(2:0.2834736502,(6:0.0140693833,7:0.0281133810):0.0113229850,8:0.0169123367)
(2:0.3735359966,((3:0.0579513256,4:0.1102991118):0.1317424826,8:0.3029010086):0.0597177895,6:0.2705501585)
(4:0.1404658469,(5:0.5621956421,6:0.3479645569):0.2494873223,8:0.7881728106)
(1:0.1094922438,2:0.1557695443,(3:0.0237627160,(4:0.0302144921,5:0.0455308804):0.0188319085):0.6537856604)
(1:0.1516851494,2:0.2276938071,(3:0.0935110248,4:0.0115742860):0.5499563919)
(1:0.2958927471,3:0.0191934469,(4:0.0687484737,5:0.0099732962):0.0213547181)
(1:0.1720049593,2:0.1420193823,(4:0.0341109357,5:0.0494066625):0.3975894161)
(1:0.1000711897,2:0.0804144598,((3:0.0265516768,4:0.0300085263):0.1145938417,((6:0.0232136670,8:0.0254880895):0.0063179669,7:0.0251402855):0.1085179028):0.1728423761)
(1:0.2400538168,2:0.5293405570,((3:0.0374025515,(4:0.0342996408,5:0.0454929175):0.0223390241):0.1358429199,7:0.3847318463):0.2905638400)
(1:0.3921808935,((3:0.0307170264,5:0.0500056560):0.0018533955,4:0.0308526137):0.1466003323,(6:0.0466206770,7:0.0338489401):0.1280757017)
(1:0.1118414040,2:0.0915035726,(5:0.2009188569,(6:0.0335032735,7:0.0283770773):0.1320130836):0.2409890706)
(1:0.4250193565,(4:0.0507791756,5:0.0888480234):0.1300522763,(6:0.0336243409,7:0.0233819532):0.1428968865)
(1:0.2714823382,((3:0.0216588392,5:0.0255428183):0.0018706134,4:0.0259719814):0.0961346539,(6:0.0241085100,7:0.0255754076):0.1179263469)
(1:0.0776625193,2:0.1240730376,(3:0.0149361035,(4:0.0185984908,5:0.0131506796):0.0021652869):0.1963559088)
(1:0.1943099846,2:0.2273622659,(6:0.0487942903,8:0.0450964499):0.6395300781)
(3:0.0275921529,5:0.0410158251,(6:0.0531477708,8:0.0280375351):0.4183052670)
(1:0.0435141855,2:0.2737163152,((3:0.0133149057,(4:0.0473371013,5:0.0192229988):0.0038544073):0.0728021096,((6:0.0188097599,8:0.0281150271):0.0065452976,7:0.0111947160):0.0764464962):0.1243490856)
(1:0.3802105484,(6:0.0394462967,8:0.0635117842):0.0184109451,7:0.0208572865)
(1:0.0798250161,2:0.0831024606,(6:0.0275162270,7:0.0228871738):0.2843322734)
(1:0.0725278666,2:0.0851616695,(3:0.0180024234,5:0.0174990694):0.1410018394)
(1:0.7576327796,6:0.0067041923,(7:0.0294559378,8:0.0281460424):0.0110342509)
(2:0.1848070517,(6:0.0244061049,8:0.0266836709):0.0030532206,7:0.0692476126)
(2:0.2959912883,(3:0.0888195118,5:0.0200447983):0.1420729684,(7:0.0246761253,8:0.0392710216):0.1367085507)
(1:0.7459446180,(6:0.0373326026,7:0.0518038064):0.0034998139,8:0.0351202742)
(1:0.0863367844,2:0.1507759674,(3:0.0192056515,(4:0.0305166909,5:0.0233709604):0.0041040867):0.2961299434)
(1:0.5801246808,(6:0.0233477175,7:0.0260125186):0.0122511916,8:0.0536019778)
(1:0.2460454905,2:0.1112192018,(((3:0.0279021926,4:0.0365568435):0.0086184081,5:0.0393331659):0.1272454054,8:0.1887287370):0.2936780087)
(1:0.4148242296,(3:0.0322548345,4:0.1853218147):0.0027198791,5:0.0203385432)
(1:0.4133888100,3:0.0188245090,(4:0.0516918076,5:0.0283366684):0.0128036378)
(1:0.5022747986,(3:0.0821693990,5:0.0499031889):0.0227328704,4:0.0285025849)
(1:0.1783478198,2:0.1053301305,((3:0.0250789874,4:0.0301516689):0.0102945916,5:0.0185353451):0.3605263309)
(1:0.0926171454,2:0.1249306880,((3:0.0238561800,5:0.0644487881):0.0068135226,4:0.0152247018):0.2679183294)
(1:0.3157403101,(3:0.0328365359,5:0.0454054859):0.1138778740,4:0.2191313872)
(1:0.2754742488,3:0.0334764706,(4:0.0004988297,5:0.1351734571):0.0082005799)
(1:0.2211855143,2:0.1921723905,(4:0.0423503972,5:0.0323339333):0.4466752065)
(2:0.3246388916,(3:0.0161308246,4:0.0261223917):0.0150260847,5:0.1553867135)
(1:0.3437013710,((3:0.0221374937,4:0.0256448066):0.0066497510,5:0.0156524637):0.1296232208,((6:0.0268795005,7:0.0297968631):0.0071323105,8:0.0224170998):0.1334267433)
(1:0.5337850384,(3:0.0408830246,5:0.0295249745):0.1480603754,(7:0.0347402794,8:0.0440783432):0.2029396507)
(3:0.1522973671,4:0.0430954257,(5:0.0283433112,((6:0.0694424729,7:0.0887900706):0.0069134114,8:0.0436813721):0.2967702431):0.0109927265)
(1:0.2630100897,(3:0.0284479656,4:0.0459264614):0.1777737826,(6:0.0297083435,8:0.0204694417):0.1920137699)
(3:0.1011953507,5:0.0207866274,((6:0.1095843700,7:0.0338014059):0.0167093091,8:0.0275087753):0.2902544151)
(1:0.3007334262,(3:0.0230809644,(4:0.0235002151,5:0.0248710798):0.0030660247):0.1276723302,(6:0.0313051108,(7:0.0794738893,8:0.0234775776):0.0068069163):0.0904532709)
(4:0.0308655308,5:0.0360360608,(6:0.0907055843,(7:0.0160093876,8:0.1122061526):0.0132646994):0.3586204191)
(1:0.5724354267,(3:0.0374682549,(4:0.0390279977,5:0.0260300336):0.0061418352):0.2013047800,(7:0.0422118577,8:0.0453331504):0.1608498356)
(1:0.5561780491,(3:0.0289809606,4:0.1012516169):0.0511105224,(6:0.0305654605,7:0.0511369319):0.1786299935)
(3:0.0410266045,(4:0.0260965218,(6:0.0492067825,8:0.0263600700):0.5024862240):0.0108094641,5:0.0306754373)
(3:0.0189638768,5:0.0334679667,(6:0.0269211829,8:0.0288124602):0.3314527913)
(1:0.5155714157,((3:0.0335557478,5:0.0287606819):0.0038264065,4:0.0387807255):0.1678883899,8:0.1867509606)
(3:0.0453633604,4:0.0284869955,(5:0.0264209222,8:0.5713056782):0.0054323422)
(1:0.3392010161,((3:0.0356210485,5:0.0613437002):0.0001007596,4:0.0415864562):0.1585061086,(6:0.0272291872,(7:0.0375987911,8:0.1333381236):0.0124636629):0.2078497401)
(1:0.2704704634,2:0.1473117945,(4:0.1165442296,(6:0.0335813577,7:0.0402021856):0.1254941305):0.3175385765)
(2:0.3277780394,(3:0.0190473990,4:0.0343694149):0.1213470346,(6:0.0352141099,7:0.0292065578):0.1116048855)
(2:0.6393975157,(3:0.1216376616,4:0.0235313647):0.0883991209,(6:0.0250935116,8:0.0335608160):0.0987158553)
(2:0.5300312607,(3:0.0371734643,4:0.0463430025):0.1654146638,(6:0.0423424733,7:0.0474862565):0.2130629333)
(5:0.6459226731,6:0.0431188104,(7:0.0688234903,8:0.0434270206):0.0080130426)
(1:0.1232041173,2:0.1038836931,((6:0.0165865520,8:0.0216070200):0.0090196445,7:0.0107896810):0.3314827931)
(1:0.1605956116,2:0.2502994064,(7:0.0601853984,8:0.0510153076):1.1750428286)
(1:0.1472580717,2:0.1722479417,((3:0.0651424768,4:0.0345559976):0.2430011800,((6:0.0391004711,8:0.0324805454):0.0066917349,7:0.0451958643):0.1645478461):0.4508972896)
(1:0.9162163254,(6:0.0425628581,7:0.0491121198):0.0172440314,8:0.0370079853)
(1:0.1234140147,2:0.0698773508,((3:0.0341527747,5:0.0462315590):0.1200122024,7:0.9117065900):0.1725759243)
(1:0.2949189857,2:0.1394294860,(3:0.2600165617,(6:0.0737224632,8:0.0657537998):0.1891775563):0.3291233177)
(2:0.7710332494,(3:0.0325688169,4:0.0487507280):0.1760285959,(6:0.0236582132,(7:0.0367223261,8:0.0316026864):0.0097970941):0.1363629383)
(2:0.6035365475,(6:0.0379328825,8:0.0907428688):0.0101512629,7:0.0193919045)
(1:0.1833779462,2:0.1902567752,((4:0.0477281840,5:0.0298052182):0.1510971618,(6:0.0531826292,7:0.0363844421):0.2030782491):0.2938660183)
(1:0.1172883616,2:0.0834344895,(5:0.1753391594,(6:0.0490922366,7:0.0188765182):0.0968108210):0.1872504605)
(2:0.2493167095,(3:0.1519941318,5:0.0205281701):0.4477095646,(7:0.0677565791,8:0.0291895855):0.1755575585)
(1:0.2563150287,6:0.0882846062,(7:0.0264296339,8:0.0264400937):0.0096073349)
(2:0.6069069251,(3:0.0227357861,(4:0.0240698506,5:0.0386621646):0.0061008628):0.1431591546,((6:0.0529471839,8:0.0442536196):0.0047781688,7:0.0472348709):0.1640414485)
(1:0.0888141698,2:0.4423656379,((3:0.0260675178,5:0.0363947564):0.0080109593,4:0.0214289205):0.2816571306)
(1:0.4762646186,6:0.0000028887,(7:0.0291019327,8:0.0199121829):0.0255340018)
(2:0.6261545398,((3:0.0333479396,5:0.0755615985):0.0324390722,4:0.0283455843):0.2304657253,(6:0.1319529320,7:0.1988416566):0.3246017879)
(1:0.3014635938,4:0.2686512613,(6:0.0389280667,8:0.0379494499):0.1336143159)
(1:0.5296119778,((3:0.0380852216,4:0.0354448603):0.0116104710,5:0.0498250373):0.1273108949,(7:0.0325509386,8:0.0546371235):0.2396172268)
(1:0.5126510620,(4:0.0369528047,5:0.0260335557):0.1473979841,((6:0.0310229865,7:0.0395585350):0.0036595523,8:0.0327233238):0.1659251867)
(1:0.3355412434,(3:0.0273244457,4:0.1442847391):0.0121009184,5:0.0232040261)
(1:0.0692751414,2:0.3856250890,((4:0.0535523014,5:0.0314987889):0.1678055867,(6:0.0264962427,(7:0.0483088877,8:0.0367946824):0.0045083330):0.2233795043):0.2825993141)
(1:0.1556499061,2:0.1928847784,(5:0.1760245355,7:0.2038999687):0.3949445435)
(2:0.2542095525,5:0.1547650321,(7:0.3043339277,8:0.0249896360):0.0529517950)
(2:0.2674980667,(4:0.0211349305,5:0.0155808089):0.1145141796,(7:0.0216522564,8:0.0233616050):0.1110156910)
(1:0.3255079160,2:0.3024427857,(6:0.0334707086,7:0.0512425981):0.2060056337)
(1:1.3228912242,2:0.2838967315,(6:0.0132321064,7:0.0434050779):0.2969085339)
(2:0.2473492692,(3:0.0316960713,4:0.0248173518):0.1204576560,6:0.1086534157)
(1:0.2145321030,(3:0.0323958783,4:0.0173752893):0.0685472922,6:0.1824799829)
(1:0.1332301006,2:0.2770817200,(6:0.0638078876,7:0.0532414313):0.4240190390)
(1:0.5052491342,(3:0.0203185482,4:0.0339410112):0.1445813269,(6:0.0250388187,7:0.0274364594):0.1338422355)
(1:0.1519574552,2:0.0909293077,(6:0.0259419218,7:0.0259070145):0.2743147733)
(1:0.1100708384,2:0.1088271278,(6:0.0240575672,7:0.0230920376):0.2222036941)
(1:0.4710362551,3:0.1686948850,(6:0.0537679434,7:0.0568813228):0.1539002593)
(1:0.0522864937,2:0.0855867654,((3:0.0032666512,4:0.0374512594):0.0271057095,6:0.0895862879):0.1401600190)
(1:0.1946378962,(3:0.0135041504,4:0.0233367135):0.0955989166,(6:0.1558984236,7:0.0115676105):0.1602694412)
(1:0.1932390064,2:0.3392966485,(3:0.1273801344,8:0.1579447475):0.3654905207)
(1:0.1873390340,2:0.1503863103,(6:0.0298121178,8:0.0600218785):0.5417917988)
(1:0.2187639425,2:0.2116023497,(6:0.0387843227,8:0.0263404691):0.4902221514)
(1:0.1584027194,2:0.1000235642,(3:0.0546335603,5:0.0512958909):0.4396500956)
(1:0.5460479398,2:0.2487639185,((3:0.0158716120,5:0.0597187230):0.1022098395,8:0.2199104853):0.1671797707)
(1:0.2799347088,2:0.2618007021,(6:0.0160288235,8:0.0413934799):0.2770359210)
(2:0.5015329926,3:0.1628187866,(6:0.0646540577,8:0.0333560227):0.2764240674)
(1:0.7705402446,(3:0.0395049816,5:0.0419707210):0.1742138761,8:0.2026223360)
(1:0.1231078911,2:0.1168190629,((3:0.0318540901,4:0.0348258839):0.0013202681,5:0.0352487745):0.4123024485)
(1:0.4757434434,(3:0.0101879066,4:0.0411184407):0.0115193158,5:0.0185086113)
(1:0.3616453983,(3:0.0378943651,5:0.0553891457):0.2693794819,8:0.2608005492)
(1:0.2322687746,2:0.1921035494,(6:0.0426333640,8:0.0315716355):0.5303366263)
(1:0.5774470439,(3:0.0542192195,5:0.0420891854):0.2084807479,8:0.2005458700)
(2:0.5771320915,(3:0.0277207787,5:0.0711635716):0.1278676434,(6:0.0289381660,8:0.0357864785):0.1797929193)
(2:0.2610894456,3:0.2510476514,(6:0.0301869244,8:0.0235121722):0.0933915276)
(1:0.4653523002,2:0.1578647311,((3:0.0272366043,5:0.0553817654):0.2183269546,8:0.1993614127):0.2913183266)
(2:0.3089276474,(3:0.0268457846,5:0.0521334996):0.1529188944,(6:0.0243042919,8:0.0322363826):0.1050447486)
(1:0.0808344689,2:0.0780099138,((3:0.0161759360,4:0.0270363439):0.0123698605,5:0.3726312829):0.1758847911)
(1:0.1377904318,2:0.1104689369,((3:0.0225445730,(4:0.0219926649,5:0.0304859932):0.0111798019):0.1030490215,(6:0.0264066527,8:0.0344412510):0.1245195473):0.2216201187)
(1:0.3652419535,2:0.4429892692,((3:0.0187805790,(4:0.0449158562,5:0.0370245414):0.0021594793):0.1306589793,(6:0.0239206888,8:0.0196259687):0.0921801540):0.2275889906)
(1:0.1492484314,2:0.1290917423,(4:0.0435597072,5:0.0183982036):0.2434462403)
(3:0.0431312980,4:0.0646410082,(6:0.0812734547,8:0.0835590145):0.3295897019)
(1:0.0961644590,2:0.1001178381,(6:0.0430306934,8:0.0156672545):0.3164284632)
(1:0.2573840004,2:0.3832907898,((3:0.0296347200,(4:0.0350790161,5:0.0444330280):0.0153075779):0.1167103830,(6:0.0310565845,8:0.0383485307):0.1922877575):0.3732499141)
(2:0.6148379132,(3:0.0361161807,4:0.0441310801):0.0068561373,5:0.0168015793)
(1:0.1274178277,2:0.2071571842,(6:0.0395638346,8:0.0367679916):0.4259042936)
(1:0.3325861126,5:0.1671531164,(6:0.0350879792,8:0.0433266855):0.1595368929)
(2:0.4930818560,(3:0.0966402191,5:0.0121685876):0.2365379314,(6:0.0281700069,8:0.0839656558):0.2974190547)
(1:0.1340367713,2:0.2424959182,(3:0.0477492682,5:0.0611897283):0.6422386003)
(1:0.2839807155,2:0.1756900492,((3:0.0051037916,5:0.0577321933):0.3302468376,(6:0.0279068113,8:0.0832698776):0.2073310523):0.1756796051)
(1:0.2674146311,3:0.0980189039,(6:0.0165266679,7:0.0314118446):0.1013270490)
(1:0.1047360709,2:0.1166255743,(5:0.1700021421,(6:0.0283847419,8:0.0346599768):0.1189642268):0.2313224458)
(2:0.3309525541,3:0.1793037639,(6:0.0411475563,7:0.0288569727):0.0681404962)
(1:0.1323725010,2:0.1455740656,(6:0.0612994822,7:0.0283476521):0.3108090573)
(1:1.0993850140,2:0.1923503306,((3:0.0327989068,5:0.0275757663):0.1554393843,(6:0.0582342288,7:0.0246846273):0.0823385834):0.1037022327)
(1:0.1669064994,2:0.1680202219,(((3:0.0268257908,4:0.0317825522):0.0033574170,5:0.0206006558):0.1556481698,(6:0.0320499865,8:0.0361175435):0.2094786821):0.3027926667)
(1:0.2162434639,(4:0.0299151115,5:0.0356823937):0.0496032770,(6:0.0346048909,8:0.0172363001):0.0748740707)
(1:0.1370241869,2:0.1728126126,(6:0.0383432075,8:0.0387171705):0.2521855094)
(1:0.3527247435,(3:0.0684652321,(4:0.0243923368,5:0.0407597661):0.0039483174):0.0883677849,8:0.2498423608)
(1:0.3364213144,2:0.1899234629,((3:0.0291163905,4:0.0263404887):0.1485066742,(6:0.0512400960,8:0.0111079525):0.1057842184):0.6174511757)
(1:0.5267682535,(3:0.0340383316,5:0.0529169061):0.1473162645,8:0.4729923622)
(3:0.0501827367,4:0.0726008099,(5:0.0148752162,(6:0.0249675935,8:0.1417166843):0.6534625947):0.0258499189)
(2:0.4104211922,(3:0.0208178206,(4:0.0512747060,5:0.0493731119):0.0062172174):0.1936336619,(6:0.0312114682,8:0.0401444796):0.1663241613)
(1:0.3101209740,2:0.2945873663,(3:0.0362926451,8:0.0118611708):0.4941086268)
(1:0.0926877833,2:0.1183285041,((4:0.0327036519,5:0.0355773806):0.0691420644,8:0.1751041614):0.2623790513)
(1:0.5757915323,(3:0.0271176946,8:0.0236555047):0.2406234417,(4:0.0352946844,5:0.0689371859):0.1229901136)
(1:0.1947814885,3:0.1955964377,(4:0.0382054497,5:0.0484049929):0.0874078103)
(2:0.5654198896,(3:0.0224901401,5:0.0270986951):0.0128342168,4:0.0209422782)
(2:0.1933299180,(3:0.0697374083,4:0.7251463554):0.0796961018,8:0.0847238677)
(2:0.3340032933,(3:0.0711631705,4:0.0363126599):0.2498852550,8:0.2239775289)
(1:0.1244054559,2:0.0683261561,(4:0.1517766926,7:0.1827309918):0.1891470711)
(1:0.2504019763,2:0.2987065552,(7:0.0474321245,8:0.0246075149):0.6254172275)
(1:0.6173768564,(3:0.0326977993,8:0.0199796900):0.0059702418,7:0.0114973689)
(2:0.3053803016,(3:0.0171857430,4:0.0586035936):0.6637802019,(7:0.0407336371,8:0.0190337093):0.2910698531)
(3:0.1119532712,((4:0.0415809695,5:0.0451424245):0.4301418499,8:0.0582959776):0.0097452476,7:0.0477801426)
(1:1.0444443501,(3:0.0410672326,5:0.0398338152):0.0071523073,4:0.0260921924)
(1:0.6165797794,3:0.0348791792,(4:0.0606826362,5:0.0638001200):0.0173775341)
(2:0.2658655122,(3:0.0291031067,5:0.0198386667):0.0032569422,4:0.0169289385)
(4:0.0391179406,5:0.2284411080,(7:0.0190523339,8:0.0271986781):0.2155454590)
(1:1.1685828875,(3:0.0370071999,5:0.0376965055):0.0042198316,4:0.0432911055)
(1:0.1186361158,2:0.1138988434,((4:0.0169651755,5:0.0417453704):0.0942752009,8:0.1369372067):0.1361366853)
(1:0.1415059858,2:0.1982718467,(3:0.1897435268,7:0.1710036587):0.2907360493)
(2:0.2828928847,3:0.0917193351,(4:0.0168802590,5:0.0350201784):0.0119486733)
(1:0.2842005702,(3:0.0389204573,4:0.0254025841):0.0086673269,5:0.0151359368)
(1:0.0984508960,2:0.1042691257,(4:0.0218718804,5:0.1674673925):0.3504767437)
(1:0.1273829838,2:0.1637149540,(4:0.0381939880,5:0.0277421299):0.4571597281)
(1:0.5301722538,(6:0.0550787077,8:0.0536525622):0.0428564640,7:0.0520580556)
(1:0.1036314981,2:0.0992080119,(6:0.0131270493,(7:0.0234867699,8:0.0158887832):0.0227872377):0.3366360094)
(1:0.1403800981,2:0.1545250976,(6:0.0186716877,(7:0.0226241540,8:0.0194908530):0.0069453971):0.2056762278)
(2:0.2307309489,4:0.1659666729,(7:0.0253423817,8:0.0333567839):0.1557159939)
(2:0.6553935381,(4:0.0504848684,5:0.0575895951):0.2761448312,((6:0.0439500052,7:0.0292533958):0.0117791709,8:0.0365320696):0.2453325385)
(2:0.2774952212,(4:0.1135135560,5:0.0215192328):0.1456645326,((6:0.0580607243,8:0.0299408919):0.0020459264,7:0.0258459943):0.1857723780)
(2:0.4546567827,5:0.1553004360,(7:0.0435935076,8:0.0403675354):0.1351040381)
(2:0.4712282534,6:0.2016230950,(7:0.0186469869,8:0.0254399911):0.0113009909)
(2:0.5355319208,6:0.0247902693,(7:0.0459144117,8:0.0316180007):0.0140296209)
(2:0.6591820287,6:0.0123315959,(7:0.0230615328,8:0.0188853465):0.0099163863)
(2:0.2824421008,6:0.0077357577,(7:0.0173306503,8:0.0221363940):0.0521301714)
(2:0.5376566762,(6:0.0394144916,7:0.0408642577):0.0130400532,8:0.0249545376)
(2:0.3621662940,(4:0.0364039496,5:0.0295719769):0.1112489440,((6:0.0425070431,8:0.0345867748):0.0076026450,7:0.0817931014):0.0976762196)
(4:0.5454872547,5:0.0540387841,((6:0.0310320900,7:0.0098865592):0.0024262558,8:0.0527601162):0.2024566150)
(2:0.4018274418,6:0.0246074858,(7:0.0238628760,8:0.1539848812):0.0101469780)
(2:0.5806088866,6:0.0239426267,(7:0.0368611434,8:0.0227671542):0.0107635177)
(2:0.6561269945,(6:0.0305325628,8:0.0264519280):0.0140924989,7:0.0249777765)
(2:0.8172681534,(4:0.0346185091,5:0.1210357235):0.2574575718,7:0.1068403921)
(2:0.4893741060,(4:0.0417944288,5:0.0336761842):0.2237532975,((6:0.0322424383,8:0.0316913184):0.0049376640,7:0.0356472887):0.2097609286)
(2:0.1893547799,6:0.0161583732,(7:0.0776835769,8:0.0069687736):0.0221329159)
(2:0.2605241422,(4:0.0241484719,5:0.0364737583):0.0977831651,((6:0.0333472490,8:0.0425701453):0.0052393213,7:0.0190714975):0.0950002599)
(2:0.2639016870,5:0.1191724866,((6:0.0293704219,8:0.0198443518):0.0049672101,7:0.0275854296):0.1226556329)
(2:0.6544250270,(6:0.0469707940,8:0.0440704391):0.0061211006,7:0.0276337924)
(2:0.1373179655,(4:0.0245891707,5:0.0264318933):0.0985292498,(6:0.0355805712,8:0.0179922064):0.1008161656)
(2:0.8414316757,(4:0.0731248132,5:0.0973992922):0.5323540440,8:0.3014516157)
(4:0.0248029901,5:0.0458098434,(7:0.0958175660,8:0.0049523525):0.2901927596)
(2:0.6462536299,(6:0.0355981028,8:0.0433965860):0.0169808226,7:0.0188081639)
(2:0.6119330102,6:0.0295500968,(7:0.0451548956,8:0.0482200494):0.0112837226)
(2:0.6259024747,5:0.2138027667,((6:0.0346220562,8:0.0519345611):0.0068911100,7:0.0358000966):0.2370373346)
(2:0.5577799286,6:0.0412684486,(7:0.0539969835,8:0.0205611147):0.0402725723)
(2:0.2140022716,(3:0.0213458613,5:0.0241370578):0.0617871914,(7:0.0100308763,8:0.0354028346):0.1246128484)
(2:0.3611070227,(3:0.0166083633,5:0.0983749838):0.1629621781,(6:0.0598886404,(7:0.0278669086,8:0.0268266149):0.0023806132):0.1326064343)
(2:0.2347176466,5:0.1106766876,(6:0.0408180945,7:0.0281497966):0.1229158048)
(2:0.3558961198,(3:0.0442996535,5:0.0432615775):0.1277631307,(6:0.0426134450,7:0.0162118149):0.0928410006)
(2:0.3757082551,(3:0.0150473897,5:0.0325604553):0.1000909744,6:0.1577435916)
(2:0.5190897388,(6:0.0348221309,8:0.0778641152):0.0080320679,7:0.0347757145)
(2:0.3719816095,3:0.7820235099,(6:0.0308233966,7:0.0466114740):0.2282426742)
(2:0.7427411924,(6:0.0335050725,8:0.0284718371):0.0164643425,7:0.0141364111)
(2:0.5939395513,(3:0.1055845845,5:0.0730316213):0.1636546006,(6:0.0540841509,7:0.0389902591):0.2754948456)
(2:0.4802748825,(6:0.0281209145,7:0.0316830925):0.0076021778,8:0.0139458508)
(2:0.1864828221,3:0.1038254807,((6:0.0227867594,7:0.0272189959):0.0048256261,8:0.0209976796):0.0985733324)
(2:0.7440622855,(3:0.0465533056,5:0.0574412654):0.2750971716,(6:0.0379493021,7:0.0364280696):0.2327822668)
(2:0.4945808781,(3:0.0528044387,(4:0.0524502065,5:0.0664555012):0.0027091572):0.1466584473,(6:0.0554947963,7:0.0427739953):0.2743760486)
(2:0.5620233240,(6:0.0356633910,8:0.0346494499):0.0055161056,7:0.0281412345)
(2:0.5687665223,3:0.0311277941,(4:0.0329502685,5:0.0400986041):0.0082473655)
(2:0.2994070575,(3:0.1618405364,5:0.0362330316):0.0520634070,(4:0.2200040200,(7:0.0685173959,8:0.0673421270):0.1575574518):0.0282224981)
(2:0.4610722785,6:0.0283324301,(7:0.0522119609,8:0.0314465381):0.0089517678)
(1:0.6354925700,(6:0.0328498532,8:0.0487815952):0.0178209183,7:0.0572309911)
(1:0.3369730582,(6:0.0518704630,7:0.0232675316):0.0027028200,8:0.0277206021)
(2:0.3882975458,((3:0.0249389550,5:0.0719824294):0.0048646901,4:0.0357196454):0.1154167964,8:0.1883491780)
(1:0.5535037910,6:0.0231624769,(7:0.0413176548,8:0.0408866224):0.0015952009)
(2:0.2096880766,(3:0.0297808302,4:0.0264552940):0.1025680055,(6:0.0186724629,(7:0.0206659818,8:0.3142456888):0.0121993132):0.0947619719)
(2:0.6470591951,((3:0.0346018231,5:0.0530534532):0.0142680823,4:0.0323927670):0.1866539253,((6:0.0296147489,8:0.0385088397):0.0052015669,7:0.0328658895):0.1049247183)
(2:1.1289540192,(6:0.0918619284,8:0.0381580747):0.0225163104,7:0.0041263646)
(1:0.1023348471,2:0.1388271397,(6:0.1012579789,(7:0.0280457025,8:0.0283263347):0.0093561590):0.3627041507)
(1:0.3037291595,4:0.2447721463,(7:0.0507374851,8:0.0319960156):0.1570381635)
(2:0.2510559813,((3:0.0256242963,4:0.0334163371):0.0219159560,5:0.2850263414):0.1083009182,(6:0.0940267547,7:0.0139530065):0.1292724657)
(1:0.4203613068,4:0.1886232220,(6:0.0283488418,7:0.0348290628):0.1739079231)
(1:0.3361541902,(3:0.0279014105,(4:0.0276343669,5:0.0239314525):0.0097898245):0.1629298128,(6:0.0213884836,(7:0.0453445330,8:0.0350760498):0.0007019395):0.1314132677)
(1:0.5077914233,(3:0.0326704980,(4:0.0491581207,5:0.0326757011):0.0083835494):0.2363929421,(6:0.0294759053,(7:0.0358045094,8:0.0322195615):0.0105890913):0.1955614516)
(2:0.3636921021,(4:0.0300585387,6:0.0394872069):0.2305948009,5:0.2137694408)
(2:0.3420019396,((3:0.0493156841,5:0.0473888089):0.1789661984,6:0.2174350115):0.1311496242,4:0.9507494523)
(2:0.5722019662,(3:0.0295641083,4:0.0472431439):0.0005941994,5:0.0269169474)
(1:0.5540588864,(3:0.0779142366,4:0.0319136092):0.0045063115,5:0.0203233141)
(1:0.0937365750,2:0.1217705630,(3:0.0191544495,4:0.0264078215):0.2761242098)
(1:0.3000697083,(2:0.2260352991,(3:0.0561320299,5:0.0275918286):0.3550633426):0.9754378890,4:0.3563716332)
(1:0.9782560685,(3:0.0339126296,5:0.0357501926):0.0122129860,4:0.0237492705)
(1:0.0078242864,2:0.0049986235,((3:0.0252685199,4:0.0299311830):0.1038121180,7:0.1914089825):0.3628882851)
(1:0.2174473031,(2:0.3830050343,7:0.8455178736):0.1985797597,4:0.2656723641)
(2:1.0559872903,(3:0.0468504545,5:0.0465141607):0.0331170781,4:0.0079829978)
(1:0.4116671264,(3:0.0287434398,4:0.0344886922):0.0065470673,5:0.0192040415)
(2:0.8708240650,(3:0.0000000000,5:0.0000000000):0.0000010000,4:0.0000010000)
(1:0.2802707238,2:0.0921684078,(3:0.0254602377,5:0.0224837068):0.3924150145)
(2:1.0716288373,3:0.0329533348,(4:0.0298266854,5:0.0307753456):0.0168422046)
(1:0.7912952211,(3:0.0314134814,4:0.0365070832):0.0038090079,5:0.0349402546)
(1:0.4941416003,3:0.0672778261,(4:0.0418638167,5:0.0334861242):0.0044489435)
(1:0.2835300423,2:0.1211261131,((3:0.0651746403,5:0.0478895596):0.0088161829,4:0.0393475179):0.6085494744)
(2:0.3694626781,(3:0.0267265829,5:0.0234079024):0.0216724675,4:0.0010409037)
(1:0.3702981152,(3:0.0429978491,4:0.0242389781):0.0070495717,5:0.0204243658)
(1:0.5531001015,3:0.0194433641,(4:0.0230581149,5:0.0302758392):0.0208039321)
(1:0.1999267183,2:0.3469266619,(3:0.0332300597,5:0.1674661744):0.2123871752)
(2:0.2654099213,5:0.2109737935,((6:0.0269350644,8:0.0221351401):0.0010139244,7:0.0391532810):0.1102302996)
(1:0.2512111255,2:0.0811479885,(5:0.1602375626,(6:0.0351119221,7:0.0225369743):0.1173531522):0.1714846555)
(1:0.1099984006,2:0.1561744063,(6:0.0303878466,7:0.0161724756):0.5724844931)
(1:0.1004957105,2:0.0605991259,(3:0.0207420582,(4:0.0274422200,5:0.0250082441):0.0124986253):0.2959101125)
(1:0.5414556206,(4:0.0488716420,5:0.0326067313):0.1531483112,6:0.2773229653)
(1:0.3477450463,((3:0.0358570999,5:0.0367071278):0.0034718068,4:0.0271367893):0.0905538721,(6:0.0423628456,8:0.0213166420):0.1300441518)
(1:0.4827771243,(3:0.0453391113,4:0.0302023545):0.1480772363,6:0.2408534734)
(2:0.2459828849,(3:0.0183448857,(4:0.0968765961,5:0.1125655444):0.0899527454):0.1133532675,8:0.2063918731)
(1:0.1478156649,2:0.1469468847,(5:0.2223698910,8:0.2636562779):0.3909471927)
(2:0.7380794230,3:0.0253289762,(4:0.0333302252,5:0.0544944959):0.0338564875)
(1:0.4392280189,2:0.3655899080,(3:0.1723536553,(6:0.0420236500,8:0.0532823321):0.1866392606):0.2643717620)
(2:0.4049346402,3:0.0375599474,(4:0.0630089371,5:0.0697473273):0.0023953350)
(1:0.4443418784,3:0.2409688641,(6:0.0504147967,8:0.0307328969):0.0945510123)
(2:1.1955053299,3:0.0088610345,(4:0.0165424231,5:0.0446701159):0.0135935274)
(1:0.1004742781,2:0.0952768558,((3:0.0881723234,4:0.0237592956):0.0059013746,5:0.0187469631):0.2380299873)
(2:0.3806437020,(3:0.0379113253,4:0.1120184993):0.0069924223,5:0.0108341069)
(1:0.3112812144,(3:0.0219893306,5:0.0459049927):0.1430761337,(6:0.0308333470,8:0.0190258607):0.3970524647)
(1:0.2658932276,(3:0.0289518358,4:0.0348821666):0.0207350841,5:0.0092222094)
(3:0.0954084721,4:0.1170209183,(5:0.0725653611,8:0.5768034630):0.0427578977)
(1:0.1413477008,2:0.1575832968,(((3:0.0269614004,4:0.0193542530):0.0027278687,5:0.0190411410):0.0891144669,((6:0.1044658594,7:0.0537910894):0.0184872086,8:0.0343285288):0.2154226707):0.3326429318)
(1:0.2933778270,2:0.1149328959,(3:0.0140452275,4:0.0264900622):0.3839598765)
(1:0.0959302118,2:0.1152532104,(6:0.0353078042,8:0.1037100446):0.3463697762)
(2:0.3833588556,(3:0.0264718880,(4:0.0290698335,5:0.0331203963):0.0099310735):0.2029644534,8:0.2792798915)
(2:0.8348838036,3:0.0367985770,(4:0.0449809448,5:0.0479259778):0.0083945311)
(2:0.6044850650,3:0.0498239273,(4:0.0721392137,5:0.0579232992):0.0077057948)
(1:0.0675758193,2:0.2111923126,(4:0.0139289661,5:0.0722402158):0.4810574841)
(1:0.1504084278,2:0.1465692805,(3:0.0177436915,5:0.0274760881):0.2407134738)
(1:0.1292472065,2:0.0989063253,(((3:0.0204507961,4:0.0250070297):0.0051630781,5:0.0226079893):0.1254628905,(7:0.0886334224,8:0.0131799456):0.1017491518):0.1753242355)
(1:0.0979479466,2:0.0694882685,(3:0.2095601112,5:0.1829785278):0.0793188761)
(1:0.1353135483,2:0.1062178787,(5:0.3589706029,(7:0.0394916558,8:0.0553742182):0.1426020065):0.1983693949)
(1:0.1589187796,2:0.2967523403,(5:0.1368736842,(7:0.0379384851,8:0.0332991443):0.2531695003):0.4485530607)
(1:0.1184955724,2:0.1036189773,((3:0.0360807978,5:0.0326018140):0.1007428249,((6:0.0266519197,8:0.0347833301):0.0060296659,7:0.0163376191):0.0983193177):0.1869739300)
(1:0.3571243167,(5:0.1358287719,(7:0.0254361328,8:0.0201544523):0.2179783778):0.1531578966,6:0.2734868862)
(1:0.2509711499,2:0.2370220596,((3:0.0280933567,5:0.0314195914):0.1838364608,(6:0.0375141714,7:0.0429954970):0.2183613729):0.3326263875)
(1:0.3601503614,(6:0.0415322129,7:0.0212158153):0.0085202510,8:0.0581809049)
(1:0.1188465295,2:0.0886600509,((3:0.0462804376,5:0.0327017611):0.1256608185,((6:0.0341326644,8:0.0340983532):0.0015965937,7:0.0392540343):0.1504026890):0.2438092286)
(1:0.1705099196,2:0.1486511871,(3:0.1010473030,5:0.0310205221):0.3507625382)
(3:0.3282705067,(6:0.0295424486,7:0.0415049477):0.0035298441,8:0.0315670615)
(1:0.3216511006,2:0.0494137500,(3:0.0357348003,5:0.0333882278):0.5422755404)
(2:0.4696805218,(3:0.0555959692,5:0.0580707661):0.2670138115,(6:0.0781925706,7:0.0555277411):0.1718128205)
(1:0.2199663069,2:0.1520048634,(5:0.2362185701,(6:0.0463403964,8:0.0312165725):0.1833124721):0.3505169988)
(1:0.1400062447,2:0.1355949765,((3:0.0463571441,5:0.0488209213):0.2254570153,(6:0.0392485200,(7:0.0411807028,8:0.0616555008):0.0162138830):0.1939278626):0.3122051946)
(2:0.2589871499,(3:0.0040777705,5:0.1295325076):0.1121321328,(6:0.0353247030,7:0.0242424587):0.0963147474)
(1:0.1084817915,2:0.1283378977,(5:0.1680292972,(6:0.0374328106,8:0.0250285300):0.1357448649):0.1287274989)
(1:0.3723755612,(3:0.0378876731,5:0.0513094203):0.2230248139,(6:0.0477627686,8:0.0143557186):0.1052047976)
(1:0.1495592492,2:0.1237658905,((3:0.0158893304,5:0.0330733424):0.1405947586,8:0.1962240471):0.2411352981)
(1:0.0779830488,2:0.1534811824,((6:0.0238516318,7:0.0279780855):0.0361940511,8:0.0479716144):0.3020494916)
(2:0.4540430608,5:0.6519449759,((6:0.0352270051,7:0.0304727356):0.0056582692,8:0.0117757185):0.0583132465)
(1:0.4968698726,(3:0.0499633063,5:0.0493591725):0.2507296721,(6:0.0501820160,7:0.0398545247):0.2504350157)
(2:0.4534673346,5:0.1642610027,(7:0.0437917727,8:0.0441480752):0.2543605539)
(1:0.1976205428,2:0.2519945855,(6:0.0340786515,7:0.0470140805):0.6066908107)
(2:0.4536288063,(6:0.0420399873,7:0.0306595722):0.0093067112,8:0.0158513911)
(1:0.1347145012,2:0.1072450095,(6:0.1785461307,(7:0.0296567962,8:0.0385429138):0.1718580145):0.2026277916)
(1:0.2439770763,6:0.0910295217,(7:0.0156763713,8:0.0539945957):0.0859213970)
(1:0.0327530064,2:0.1305498517,(6:0.0281250024,7:0.0082623932):0.5673171042)
(1:0.0991992463,2:0.0959422559,(6:0.0227167435,7:0.0153174817):0.1825667118)
(1:0.2119049648,(6:0.0501144129,7:0.0192504245):0.0347525270,8:0.0310542189)
(1:0.0831673669,2:0.1132711237,(6:0.0478966131,7:0.0604178557):0.1375447956)
(1:0.4695276012,(3:0.0263769956,4:0.0241897069):0.1443371732,8:0.2846551158)
(1:0.1096255737,2:0.3879872884,((4:0.0331520907,5:0.0297135773):0.0984755717,8:0.2572647271):0.3522502165)
(2:0.7492128676,(4:0.0693195954,5:0.0193312891):0.3396822125,8:0.1934912313)
(1:0.0977502593,2:0.0948524291,((3:0.0221061503,4:0.0258282175):0.0033619332,5:0.0322074499):0.2373247193)
(2:0.3682839940,(3:0.0352181454,5:0.0321754689):0.1132736512,8:0.1138372594)
(1:0.3570807002,2:0.1008885186,(3:0.0353406035,5:0.0206296407):0.3890081352)
(1:0.3920018483,6:0.0238188489,(7:0.0619240168,8:0.0270725123):0.0374079851)
(1:0.9143183980,(6:0.0437263678,7:0.0452060623):0.0153300104,8:0.0275247294)
(1:0.6378935917,(6:0.0320601295,7:0.0342966383):0.0216045528,8:0.0208817669)
(1:1.0028973259,(6:0.0439021128,7:0.0491806916):0.0061070236,8:0.0343337871)
(1:1.7246295217,(6:0.0403639021,8:0.0327802037):0.0070728566,7:0.0190998484)
(1:0.1485437608,2:0.1376004371,(3:0.0236595105,5:0.0312046330):0.3518633124)
(2:0.7331176141,(3:0.0273545086,5:0.0196292921):0.0161622735,4:0.0000024949)
(1:0.1760415306,2:0.1016341175,((3:0.0185019585,5:0.0341170592):0.2537726004,4:0.9120473898):0.0834416775)
(2:0.2362675584,(3:0.1842926799,4:1.3706641490):0.0972796395,6:0.5266948236)
(1:0.2684736743,(2:0.2428293463,3:0.2675739381):0.0744478710,6:0.2984080045)
(2:0.3237409437,3:0.4590891982,(5:0.3162669278,(6:0.0746358573,8:0.2656486713):0.2683816362):0.1693517357)
(2:0.3413309856,(4:0.0229542124,5:0.0325192106):0.1002600543,((6:0.0832941295,8:0.8731884966):0.0329530149,7:0.0945720223):0.1011788754)
(1:0.3974563770,2:0.1562416708,(4:0.2118781749,6:0.2105300716):0.4239228398)
(4:0.0165898680,5:0.1546245230,((6:0.0992336925,8:0.0533733797):0.0025133255,7:0.0616110504):0.6231541489)
(1:0.5875422913,5:0.2263974442,((6:0.0283839428,8:0.0313443557):0.0082121396,7:0.0286877217):0.1141567175)
(2:0.4120897232,(4:0.0358608522,5:0.0329698099):0.1708499765,(7:0.0263954546,8:0.0397851621):0.1352885893)
(1:0.0941557696,2:0.1118441363,(4:0.2554500428,(7:0.0473571416,8:0.0328163013):0.1050002858):0.3078035238)
(2:0.8148396263,(6:0.0278885870,7:0.0285080875):0.0078135590,8:0.0234659381)
(2:0.4765248031,4:0.2178477334,(7:0.0397530317,8:0.0544952185):0.2574616041)
(1:0.8603214840,2:0.5154534864,(4:0.3799665824,6:0.3278260654):0.3824294309)
(2:0.6913081024,(3:0.0675385411,5:0.0635717115):0.0362348635,4:0.0176628494)
(1:0.4403997329,(3:0.0332827749,4:0.0246435298):0.0136890696,5:0.0239860552)
(1:0.3000683671,(4:0.0334673145,5:0.0508300055):0.0989840519,6:0.1419591343)
(1:0.2993954699,(3:0.0278829278,5:0.0251748891):0.1811012680,(6:0.0262830387,7:0.0247637176):0.1263928430)
(1:0.3561040105,(3:0.0281364440,(4:0.0295194608,5:0.0232343507):0.0016171109):0.1446193576,((6:0.0294733241,8:0.0290154171):0.0055984741,7:0.0228534207):0.1211174820)
(1:0.1237731171,2:0.3090319934,((3:0.0451836196,(4:0.0369618040,5:0.0381103513):0.0076580329):0.1120668236,6:0.1906665505):0.1331834496)
(1:0.3396048805,2:0.4179674351,((3:0.1232423603,5:0.0456393668):0.2198230280,8:0.2766525493):0.2433200025)
(1:0.3687768010,(3:0.0383339655,5:0.0383816573):0.0920906746,7:0.1487827029)
(1:0.3269125613,2:0.1585059311,(((4:0.0223785602,5:0.0416482521):0.1279248949,6:0.2451095261):0.0888962784,8:0.4971673941):0.2984562369)
(1:0.2434188224,2:0.1773491354,((3:0.0558983107,(4:0.0739147871,5:0.0794516155):0.0369537586):0.1588849848,8:0.2730048430):1.2403098463)
(1:0.0994186042,2:0.0182820507,(6:0.0115347423,7:0.0148748516):0.3637389351)
(1:0.3243159757,2:0.7500428278,((3:0.0265309111,(4:0.0323255404,5:0.0465384176):0.0071740944):0.1552098068,(6:0.0225485525,7:0.0377514826):0.1763139158):0.1578020366)
(2:0.1906452168,4:1.1520906479,(7:0.0334434852,8:0.0348146517):0.2439294376)
(1:0.0688781618,2:0.0931896954,(((3:0.0194307300,5:0.0260491265):0.0130315709,4:0.0146294834):0.0473950509,(6:0.0273939680,8:0.0270290276):0.1161170677):0.2110058203)
(1:0.5611043173,2:0.3386970965,(6:0.0286086469,7:0.1021560306):0.3066266553)
(1:0.3585918318,((3:0.0292880870,4:0.0320775713):0.0048943997,5:0.0240171790):0.1333492360,6:0.1479297402)
(1:0.1705953501,2:0.1407350271,((4:0.0753041163,5:0.0156354214):0.1807682041,(6:0.0404617529,7:0.0229073573):0.1940179080):0.2497134713)
(2:0.3982694266,(3:0.0545494082,5:0.0338302467):0.0657017070,(6:0.0441029367,7:0.0586502108):0.2116890690)
(3:0.1022179286,4:0.0442509284,(5:0.0282770842,((6:0.0351722006,8:0.0414999115):0.0031366302,7:0.0364957026):0.4028763862):0.0102324780)
(1:0.1711962360,2:0.0861812876,(4:0.0375880839,7:0.0653849464):0.7283948281)
(3:0.0271661194,(4:0.0206518661,7:0.0488197610):0.2364707455,5:0.0304924357)
(2:0.2428230187,(3:0.1475522874,5:0.0319992976):0.1651117484,4:0.2618022549)
(1:0.1650029445,2:0.1191795837,(4:0.0327916535,7:0.0148997847):0.2490811163)
(1:0.4943309401,(3:0.0455104243,5:0.0366038762):0.1124105644,(4:0.0548900888,7:0.0571380424):0.2705011699)
(1:0.2308392851,2:0.9679688354,((4:0.0525521059,7:0.0420772482):0.1601602948,5:0.1985257443):0.2252374851)
(2:0.4034989370,3:0.0147216390,(4:0.0224648140,5:0.0161538500):0.0107401494)
(1:0.2867123220,(3:0.0267430076,5:0.0133483190):0.0265519396,4:0.0000042534)
(2:1.0273947802,3:0.0402099813,(4:0.0352203451,5:0.0469990184):0.0010867486)
(2:0.4575058011,(3:0.0996173059,5:0.0230064937):0.0225629356,4:0.0037457417)
(1:0.1694306669,2:0.2736185874,((3:0.0440436632,5:0.0408697220):0.0070907182,4:0.0301841578):0.3491568245)
(1:0.1048215896,2:0.0950952624,(3:0.0139792240,(4:0.0268279530,5:0.0395614526):0.0060646236):0.3755765504)
(2:0.4374400759,3:0.0270443309,(4:0.0263644973,5:0.0244988122):0.0070157531)
(1:0.1043268711,2:0.1415605802,(3:0.0235574740,(4:0.0306244914,5:0.0259858115):0.0034737847):0.4204532645)
(2:0.5315570249,(3:0.0381356297,4:0.0385159398):0.0015339617,5:0.0229942924)
(1:0.2539317444,2:0.1393672900,(4:0.0593311983,5:0.0214282506):0.5145025975)
(1:0.1564476379,2:0.1656367193,(7:0.0303353691,8:0.0598156362):0.5303383015)
(1:0.0492440906,2:0.4290984673,((3:0.0258261511,5:0.0618820080):0.1098044222,(7:0.0464609334,8:0.0306565552):0.2600322128):0.4272344670)
(1:0.0967362754,2:0.2696980725,((3:0.0377162082,4:0.0514428011):0.0102320059,5:0.0370255264):0.2478229542)
(2:0.2232421952,5:0.2269690067,(7:0.0286625564,8:0.0311733413):0.0831474916)
(1:0.5960539772,(3:0.0523096861,5:0.0411672072):0.4685937919,(7:0.0372398239,8:0.0245051325):0.1919284965)
(1:0.1076767596,2:0.2000399507,((3:0.0283617273,5:0.0378299719):0.0046252053,4:0.0230446927):0.5013663093)
(1:0.1218780330,2:0.1794467647,(7:0.0755839715,8:0.0178557387):0.3453299659)
(1:0.5459977976,3:0.0404868865,(4:0.0470606640,5:0.0416073022):0.0052290462)
(1:0.0963529253,2:0.0919518927,((3:0.0399046220,4:0.0336005498):0.0037018709,5:0.0227327556):0.2377753376)
(2:0.3140678746,3:0.0581460657,(4:0.0158036287,5:0.1261905802):0.0070162794)
(1:0.1580864365,2:0.1503955182,(((3:0.0362258705,4:0.0518781599):0.0058149513,5:0.0315808225):0.1759214397,(6:0.0348856805,7:0.1505096666):0.1444248716):0.2343954449)
(1:0.9119870721,3:0.1431987511,(4:0.0235859527,5:0.0726089573):0.0098529833)
(2:0.8556618197,6:0.0105124585,(7:0.0416359839,8:0.0474373137):0.0392900043)
(1:0.1073668493,2:0.1096773937,(6:0.0290998241,(7:0.0212814287,8:0.0527336497):0.0090567245):0.2438442977)
(1:0.0887165395,2:0.3724314700,((3:0.0242990353,4:0.0250872971):0.0105265178,5:0.0116959558):0.2247960084)
(1:0.6438082408,2:0.1083976563,(6:0.0229928131,(7:0.0507073800,8:0.0504841161):0.0111001719):0.6674786117)
(1:0.4410204341,(6:0.0237619871,8:0.0138995515):0.0175911194,7:0.0144623924)
(2:0.4779362997,(3:0.0283532504,5:0.0216582992):0.0094103020,4:0.0160103753)
(1:0.0990077777,2:0.1022288308,(((3:0.0303510573,4:0.0338722771):0.0007881444,5:0.0349459237):0.1560486149,8:0.0968623554):0.3393318462)
(1:0.1186998167,2:0.1268681380,(6:0.0177150529,(7:0.0202281375,8:0.0400742280):0.0127734999):0.2600347931)
(1:0.4623891207,((3:0.0358373300,4:0.0525946571):0.0013736687,5:0.0291185615):0.1090116712,(6:0.0232353321,8:0.0414643294):0.2026033993)
(1:0.0615756999,2:0.2032952240,(6:0.0143337470,(7:0.0206531946,8:0.0278330637):0.0047318524):0.2120998130)
(2:0.4529819212,3:0.1678578355,(6:0.0502246765,7:0.0561092550):0.1781491667)
(2:0.4715168003,(4:0.0456118257,5:0.0331173272):0.1951111151,((6:0.0505457088,8:0.0411530997):0.0064215614,7:0.0327011581):0.1319768648)
(2:0.5651512553,6:0.0167614798,(7:0.0461218669,8:0.0315566697):0.0105240718)
(2:0.6809891571,(3:0.0415770230,4:0.0477570883):0.0160055683,5:0.0355598787)
(2:0.5686266172,6:0.0362120070,(7:0.0675030967,8:0.0364025165):0.0171664129)
(4:0.0324613770,5:0.0550109639,(7:0.0357154588,8:0.0348008083):0.4077479018)
(2:0.2874534384,(4:0.0239471303,5:0.0251266858):0.1486262838,(6:0.0300328359,8:0.0333881095):0.1017951485)
(1:0.0589898465,2:0.0854736064,((6:0.0302157418,7:0.0206353810):0.0138553112,8:0.0244344773):0.2340867905)
(1:0.3170281210,3:0.1402248023,(6:0.0441600705,8:0.0245641739):0.1142870938)
(1:0.4803605298,(3:0.0292113364,5:0.0292523500):0.0104452694,4:0.0070600119)
(1:0.4692913105,3:0.0193282651,(4:0.0383190433,5:0.0416764808):0.0110406731)
(1:0.1445318503,2:0.5333695164,(6:0.0328457518,8:0.0400918218):0.2786359231)
(1:0.6812373005,(3:0.0362405273,5:0.0394565666):0.0116160899,4:0.0118062216)
(1:0.2896932772,3:0.1396312930,((6:0.0396816131,8:0.0143782200):0.0091901724,7:0.0264212512):0.1002159144)
(1:0.1667757532,2:0.1083969131,(6:0.0226950938,(7:0.0247593978,8:0.0247674293):0.0050704162):0.3806164146)
(1:0.1216934051,2:0.1152495657,(6:0.0245278994,7:0.0471429924):0.4142178856)
(1:0.1752702192,2:0.1280723103,(4:0.1764524269,(6:0.0327974436,7:0.0428944698):0.1571362343):0.2406783681)
(1:0.1507432547,2:0.1080816996,(6:0.0299279765,7:0.0284007435):0.4732638924)
(1:0.1616992589,2:0.1506973931,(3:0.0421369168,5:0.0543063431):0.4478889539)
(1:0.4413476782,2:0.0315516816,((3:0.0226397666,4:0.0294409477):0.0143110610,5:0.0162233947):0.4678426382)
(1:0.1692885899,2:0.1593238312,(3:0.0525118163,5:0.0359088535):0.5887071230)
(1:0.0611273296,2:0.1805508791,(4:0.3513234139,5:0.1292861628):0.0599096425)
(1:0.0990602082,2:0.1090932013,((4:0.6456826800,5:0.0326908361):0.1138320959,8:0.1241979891):0.0807493459)
(2:0.6432728558,(4:0.0668641182,5:0.0884040529):0.4515427424,8:0.2474634112)
(4:0.0432062139,5:0.0485853661,(6:0.0271196601,8:0.0236107928):0.2255181825)
(2:0.4399233415,3:0.0167121225,(4:0.0263438085,5:0.0496051483):0.0141351590)
(2:0.6749518070,(6:0.0439130457,7:0.0525500976):0.0292082294,8:0.0615764055)
(1:0.6955734072,2:0.1827053128,((6:0.0347888680,8:0.0328735777):0.0273933526,7:0.0171936719):0.3572736060)
(1:0.1122382269,2:0.0670534920,((6:0.0282505063,8:0.0844934707):0.0053725051,7:0.0358692121):0.2623179078)
(1:0.1938957060,2:0.1743627036,(6:0.0608678613,8:0.0564142643):0.6207901882)
(1:0.1797833965,2:0.1696737677,(6:0.0850631672,8:0.3852990033):0.3233042313)
(1:0.7751599130,2:0.0366353972,(7:0.1707149615,8:0.1936685730):0.4910003108)
(1:0.1765191177,2:0.3213662792,((6:0.0289375897,8:0.0778312022):0.1515255709,7:0.4145671495):0.2375323727)
(1:0.4083555403,2:0.1289935706,(7:0.3076889164,8:0.1676015455):0.2527615989)
(1:0.3473760630,2:0.6512449971,((6:0.0282060028,7:0.0357325593):0.0100201466,8:0.0236455036):0.3663598417)
(1:0.1718983366,2:0.1898601449,((6:0.0340349350,7:0.0272191507):0.1414545178,8:0.1563878605):0.4985567219)
(2:0.3805857754,(6:0.0460602367,7:0.0117268473):0.0086507397,8:0.3397641537)
(2:0.6619153058,(6:0.0369226588,7:0.0353411424):0.0151563919,8:0.0166829086)
(1:0.0824414489,2:0.1400338219,(6:0.0715488765,8:0.0358775540):0.2695552881)
(2:0.1322855087,(6:0.0424963974,8:0.0202603367):0.0560290002,7:0.3089146116)
(1:0.1521748705,2:0.1512332214,((6:0.0198563811,7:0.0611694497):0.1526131273,8:0.2027747622):0.2012791738)
(1:0.1076254973,2:0.1342329747,(6:0.0318840643,8:0.0361844648):0.4278216356)
(1:1.0119596680,(6:0.0249911615,7:0.0204493737):0.0188386884,8:0.0000020300)
(1:0.6300481315,(6:0.0417218177,8:0.0378416843):0.2517261339,7:0.2032192186)
(1:0.0942755536,2:0.3288369750,((6:0.4262306144,8:0.0740145044):0.1162384245,7:0.1828283056):0.2606268165)
(1:0.1418762049,2:0.1431705466,(6:0.0254588410,8:0.0233385343):0.2484999669)
(1:0.6896218925,(6:0.0266377254,8:0.0854430461):0.1556265000,7:0.1766838119)
(2:0.5580265323,(6:0.0409182066,8:0.0945535575):0.1751296161,7:0.2183754850)
(2:0.5522362779,(3:0.0223126948,5:0.0364473649):0.0138298411,4:0.0207669527)
(2:0.4541947121,(4:0.0176318345,5:0.0172136105):0.1276193172,(7:0.0164193887,8:0.0462026126):0.1410569865)
(2:0.4490487345,3:0.0070733013,(4:0.0248761195,5:0.0204736557):0.0222232927)
(1:0.1300466015,2:0.1695114934,((6:0.0573751653,7:0.0607732314):0.0132227621,8:0.0458444300):0.7248197427)
(1:0.2730286233,2:0.1473857018,((6:0.0150207629,7:0.1123624204):0.2350211310,8:0.2235790138):0.3685436320)
(2:0.3183521121,3:0.0148250170,(4:0.0254193544,5:0.0183996042):0.0046024930)
(2:1.1707163070,(3:0.0448939375,4:0.0255166360):0.0000020844,5:0.0351638282)
(2:0.4479296478,(3:0.0310199039,4:0.0642231988):0.1356421209,5:0.1603160211)
(2:0.3438563952,(3:0.0354390156,4:0.0640730547):0.2121479264,5:0.2886525267)
(2:0.6568507597,(3:0.0425332166,5:0.0140748980):0.1129097677,7:0.2931003207)
(3:0.0554603047,5:0.0289178024,(6:0.0485210543,7:0.0413963287):0.2905051303)
(2:0.3479181635,(3:0.0835909472,4:0.0659213818):0.1552842857,6:0.2524107703)
(2:0.4467520551,(3:0.0328847991,(4:0.0310219157,5:0.0292785397):0.0041899910):0.1110425720,6:0.2107400326)
(2:0.3252856201,(3:0.0390947158,5:0.0383752645):0.0214327319,4:0.0296640809)
(2:0.5497049830,(3:0.0352834759,5:0.0288111071):0.0097976358,4:0.0179889429)
(2:0.8700955564,(3:0.0352330076,5:0.0587877242):0.0132792271,4:0.0045821364)
(2:0.2680948105,4:0.1165693917,(7:0.0512172966,8:0.0457650316):0.1656154933)
(2:1.8057567799,3:0.0067812622,(4:0.0321022958,5:0.0245240321):0.0378117055)
(2:0.4960809981,((3:0.0453624580,4:0.0422804483):0.0226325699,5:0.1121483770):0.1139195104,(6:0.0417625258,8:0.0589954599):0.2401392801)
(2:0.8070395171,(3:0.0683446496,4:0.0160577171):0.1849115101,(6:0.0216550063,8:0.0363689726):0.2232155859)
(2:0.1112097056,4:0.5583640532,(6:0.0607545868,8:0.0193447952):0.1472120141)
(1:0.0321775826,2:0.1658039594,(6:0.0232946166,8:0.0406733803):1.2933212972)
(2:0.4899343412,(6:0.0507730807,8:0.0685135060):0.1433168505,7:0.2134022565)
(1:0.5773848390,(6:0.0686318864,8:0.0707191203):0.1403999393,7:0.2666079570)
(1:0.5770168566,2:0.0000023375,(6:0.0762203428,8:0.0308377329):1.2846285191)
(1:0.0881132412,2:0.0683411804,((6:0.0329609654,7:0.0293225136):0.0069161486,8:0.5776073779):0.1756076553)
(2:0.8214405886,6:0.0490729246,(7:0.0522406354,8:0.0304311573):0.0048049065)
(2:0.2748922995,6:0.1846385818,(7:0.0293661581,8:0.0501728372):0.1086694814)
(2:0.5663266555,(6:0.0337824242,7:0.0249210829):0.0079551976,8:0.0472215076)
(2:0.3416710563,(6:0.0313325373,7:0.0828010302):0.0210702941,8:0.0207030661)
(2:0.9402181227,6:0.0046752439,(7:0.0350404343,8:0.0296224812):0.0235592458)
(1:0.2091349585,2:0.2033904876,(6:0.0200423231,(7:0.0692718475,8:0.0640158178):0.0265792052):0.4727264237)
(1:0.1060974576,2:0.1735190913,(6:0.0068588841,(7:0.0300845138,8:0.0274699120):0.0097053572):0.2542768980)
(1:0.1167862302,2:0.1598087697,((6:0.0074021960,8:0.0245123591):0.1088176814,7:0.2075090789):0.1980031573)
(1:0.0961671241,2:0.1679056876,(6:0.0216996545,8:0.0329675108):0.3649986128)
(1:0.3743422775,(6:0.0534836751,7:0.0444622251):0.1497398964,8:0.1090175063)
(2:1.1300876043,(6:0.0392610265,7:0.0334197700):0.0000020420,8:0.0677410678)
(2:0.5625977132,6:0.0189915288,(7:0.0344621326,8:0.0231494957):0.0077501775)
(1:0.1568458714,2:0.1133078406,((6:0.0345880277,8:0.0270282520):0.0059253085,7:0.0179555746):0.2914607500)
(1:0.1439706213,2:0.1505033001,(7:0.1815656048,8:0.1494531820):0.2020973288)
(1:1.0999084188,((3:0.0296501393,4:0.0473723559):0.2286764690,7:0.2786930628):0.2209591660,6:0.6845301623)
(1:0.0769979679,2:0.0912370083,((3:0.0266093987,5:0.0295267336):0.1222708440,6:0.1226313661):0.1994314081)
(1:0.0793844941,2:0.1301335097,(6:0.0325999867,7:0.0311248232):0.2812171564)
(1:0.0914337426,2:0.1076613968,((3:0.0227477444,(4:0.0252996170,5:0.0275610529):0.0052708253):0.0933855792,(7:0.0111504643,8:0.0465878888):0.1568878849):0.1788814295)
(2:0.4030560714,3:0.2692474555,(6:0.0101645584,(7:0.0247791905,8:0.0584302836):0.0167052257):0.1302967777)
(2:0.6118826262,(3:0.0257764677,5:0.0230928743):0.0135228045,4:0.0066013285)
(1:0.3462806983,(6:0.0479208116,8:0.0660556139):0.0036232896,7:0.0264063374)
(1:0.2191491025,2:0.1521141045,(6:0.0513115170,8:0.0130047506):0.2057935333)
(1:0.4280381069,(3:0.0216733442,5:0.0537316539):0.1190058791,((6:0.0244497775,7:0.0306301388):0.0014935999,8:0.0281416074):0.1989628822)
(1:0.1959068848,2:0.0966417309,((3:0.0326186454,(4:0.0271598537,5:0.0341040355):0.0046317147):0.1305650782,(6:0.0390528389,7:0.0349219028):0.1735711809):0.3287977956)
(1:0.1288862967,2:0.3158896403,(3:0.0224336409,(4:0.0329428113,5:0.0317034774):0.0053797962):0.3197144685)
(1:0.1351307633,2:0.4431229067,(6:0.0317634138,7:0.0469661663):0.3090860270)
(1:0.1554786930,2:0.1566165364,(((3:0.0431817275,5:0.0320542357):0.0119743589,4:0.0218387361):0.3090400150,6:0.2316064200):0.1860243821)
(1:0.1921718506,2:0.1629422634,(3:0.1990605226,6:0.2778333851):0.3459000260)
(1:0.5506510631,(3:0.0674606167,4:0.0340636107):0.2279170993,(6:0.0227906363,(7:0.0414602751,8:0.0240112399):0.0043202729):0.1174976425)
(1:0.1361900896,2:0.1576571511,(((3:0.0346692132,4:0.0369534895):0.0039094197,5:0.0254059490):0.1905333796,(6:0.0241071534,8:0.0411370080):0.1286927991):0.3359324323)
(1:0.1139395847,2:0.1863983898,(3:0.0366576730,(4:0.0370707073,5:0.0379546022):0.0057669981):0.4151120989)
(4:0.0680716154,5:0.0359366601,((6:0.0542706278,7:0.0456858131):0.0079787879,8:0.0426723036):0.4632556889)
(1:0.1500608471,2:0.1036564266,(((3:0.0217880607,4:0.0426263707):0.0078852203,5:0.0649085186):0.1781411296,(7:0.0261746069,8:0.0282287129):0.1361589762):0.1675491368)
(1:0.0626911053,2:0.1178566891,((3:0.0136112163,4:0.0176101153):0.0732536598,((6:0.0294194542,7:0.0197090306):0.0088403497,8:0.0201495623):0.0623546216):0.0814459983)
(1:0.2831272919,2:0.1074075750,(((3:0.0341119751,4:0.0392949349):0.0051120982,5:0.0223115019):0.1407781499,8:0.1740579788):0.2155593716)
(1:0.1922369894,2:0.1104250996,(3:0.0633434023,4:0.0095937563):0.2809559236)
(1:0.1178238316,2:0.2017451635,((3:0.0295799517,5:0.1055789453):0.0082944016,4:0.0354673157):0.5489527593)
(1:0.2755196289,2:0.1385918975,(4:0.2574876682,(7:0.0301356579,8:0.0308074653):0.0875856515):0.1434091201)
(1:0.1139051960,2:0.2105563693,(3:0.0275355293,(4:0.0245362311,5:0.0386961097):0.0100274305):0.5679117612)
(1:0.3926839150,(3:0.0321541214,4:0.0345376767):0.1734510813,8:0.2838232285)
(1:0.4740911781,2:0.0938790135,((6:0.0407185665,7:0.0671018867):0.0076254806,8:0.0365694522):0.6134326290)
(2:0.3840035131,(3:0.0118659176,5:0.0224527603):0.0113029747,4:0.0099487736)
