# Supplementary material for: The Chloranthus sessilifolius genome provides insight into early diversification of angiosperms
Source: Nat Commun. 2021 Nov 26;12:6929. doi: 10.1038/s41467-021-26931-3 (PMC8626421; doi:10.1038/s41467-021-26931-3)
Supplement: Supplementary file 4 — Source Data [file 41467_2021_26931_MOESM4_ESM.zip › Fig. 2b and Supplementary Figure 18a/Liriodendron_Prunus.nwk]

(1:0.1300209926	2:0.0943774658	(3:0.1811272765	4:0.3338738472):0.0631250381);
(1:0.4767564697	2:0.2384379602	(4:0.3922040620	5:0.4155458973):0.1810330638);
(1:0.2166728015	(2:0.2534410646	4:0.3277701634):0.0336574799	3:0.2839155618);
(1:0.1475815409	(2:0.2510829080	4:0.2080629340):0.0211536530	3:0.1703688957);
(1:0.2780004505	(2:0.3710948575	4:0.3113275684):0.0519833262	3:0.2041664417);
(1:0.0806191790	2:0.1181790272	(3:0.1677029035	4:0.2072632579):0.1245711608);
(1:0.2115608004	2:0.3782315040	(3:0.9005950746	4:0.5049347962):0.0602838398);
(1:0.1906012071	2:0.1175027451	(4:0.2325898782	5:0.2143208626):0.0889908942);
(1:0.5543665335	2:0.0681044273	(4:0.2066456537	5:0.1389497185):0.1656181197);
(1:0.0363085966	2:0.0000021673	(3:0.2113970387	5:0.2403944903):0.1524613949);
(1:0.1661270614	2:0.1375027443	((3:0.2742023521	5:0.3478047070):0.1234393459	4:0.7176730924):0.0490611305);
(1:0.0797879612	2:0.1051412515	(3:0.2203846681	4:0.1883279514):0.0913198301);
(1:0.1260262724	(2:0.0679757522	3:0.3093839679):0.0343680309	4:0.2223603180);
(1:0.1703444611	2:0.7745843909	(4:0.2793524759	5:0.2036368332):0.0483217288);
(1:0.0968694057	2:0.1574502266	(3:0.4000509884	(4:0.2788045645	5:0.1517879383):0.0267084015):0.0780018203);
(1:0.1313860572	2:0.0878297559	(3:0.1729024892	5:0.1889848909):0.0557491382);
(1:0.2614453653	2:0.1435678924	(4:0.2486509234	5:0.4397453943):0.2157786942);
(1:0.1884424222	2:0.1646360453	(3:0.7112610309	4:0.2940046982):0.1935598445);
(1:0.2592846640	2:0.1522756424	(4:0.2579793003	5:0.2087964984):0.0490080721);
(1:0.2052930118	2:0.1620315584	(3:0.4744666784	5:0.3362844472):0.1784579009);
(1:0.0895929824	2:0.1232088587	(4:0.1867232006	5:0.1616133218):0.1009864974);
(1:0.2500527871	2:0.2307788294	(3:0.3435370139	5:0.3367770881):0.1785996364);
(1:0.4732772732	2:0.1186018128	(3:0.1676321111	5:0.3865185392):0.0932734710);
(1:0.1084867177	2:0.1372725850	(4:0.3922734178	5:0.2038504027):0.0611793013);
(1:0.1380499274	2:0.1222944970	(3:0.2118331400	5:0.2504502981):0.0931954219);
(1:0.0880267127	2:0.1430801177	(4:0.2868770753	5:0.3383964805):0.1611638403);
(2:0.1425288630	3:0.1397616390	(4:0.5991216959	5:0.1054253081):0.0243305525);
(1:0.2610439054	2:0.2373192499	(3:0.3921179945	(4:0.3421095021	5:0.7660499795):0.0576865971):0.1509830678);
(1:0.0932555561	2:0.1621485515	(3:0.2980456235	4:0.2719641798):0.0915747360);
(1:0.1145637243	2:0.2447525543	(4:0.4162798644	5:0.2562260264):0.1345395997);
(1:0.2044405303	2:0.1411186508	(3:0.4017969680	5:0.2562641521):0.1331226907);
(1:0.1483698058	2:0.1543507364	(3:0.2015460078	4:0.4765445874):0.0984371985);
(1:0.2072934352	2:0.2761806044	(3:0.5007710318	5:0.5820287604):0.2364430995);
(1:0.0910616219	2:0.4033670099	(3:0.1218910395	5:0.4631842548):0.0619669206);
(1:0.1213487067	2:0.1075418403	(3:0.1269350508	5:0.1506213831):0.0633288058);
(1:0.1549951099	2:0.2366911612	((3:0.1940001230	5:0.2166105854):0.0633413539	4:0.3658622807):0.1975637487);
(2:0.2358238996	3:0.1292928549	(4:0.2000068547	5:0.1334993350):0.0000020538);
(1:0.0645190330	2:0.1359923117	(4:0.1572427446	5:0.4175193085):0.0881410651);
(1:0.2865727292	2:0.1344771088	(3:0.3339787448	5:0.2281524739):0.1445224033);
(1:0.1366471556	2:0.1596875232	(3:0.1505894785	4:0.1749031453):0.0720938399);
(1:0.1384660184	2:0.1142105060	(4:0.2988688633	5:0.4644508684):0.0907941899);
(1:0.2142833094	3:0.2722081064	(4:0.2193662973	5:0.2505276856):0.0432305462);
(1:0.1771607462	(3:0.1227004233	4:0.4184101242):0.0643891782	5:0.2562736960);
(1:0.1582690012	2:0.1709368838	(3:0.1781302665	4:0.4263206780):0.1199223256);
(1:0.1550964567	2:0.1144671940	(4:0.1390207300	5:0.5443980220):0.1804999668);
(2:0.1958192297	3:0.2740198265	(4:0.1569565860	5:0.1584843896):0.0683401979);
(1:0.1648861541	(2:0.1330283260	3:0.4724170118):0.1061289019	4:0.4980916625);
(2:0.2829482035	(3:0.6818225941	5:0.2216544499):0.0695698018	4:0.2322602765);
(1:0.0854794429	2:0.2453166939	(3:0.2940338132	4:0.3554503182):0.0572849625);
(1:0.4769480891	(2:0.3034788847	4:0.2946035075):0.5896931639	3:0.1883671114);
(1:0.2502365297	2:0.1988014005	(3:0.2740565024	4:0.2552834883):0.1009786705);
(1:0.0379441884	2:0.0835363390	(3:0.1569237160	5:0.1508707695):0.0382190548);
(1:0.3202205502	2:0.3161726103	(3:0.6619356565	5:0.4862207432):0.1743872374);
(1:0.1489067210	2:0.1312935927	(3:0.2659460697	5:0.1800827700):0.2046808335);
(1:0.6146403206	(2:0.3251576696	4:0.3960576976):0.0342975820	5:0.3417546437);
(1:0.1708249336	2:0.1052300581	((3:0.2673560526	5:0.1538855253):0.0226080350	4:0.4608464344):0.0490312840);
(1:0.1147223766	2:0.1079096016	(3:0.2113191757	5:0.2113474293):0.0855429970);
(1:0.2168883270	2:0.3507066969	(3:0.6305873159	5:0.2795398415):0.1079469740);
(1:0.1222896672	2:0.3380517268	(3:0.2210665775	4:0.5834069088):0.1286587208);
(1:0.1529792697	2:0.1111971886	(3:0.1604678105	4:0.2096670828):0.0540823512);
(1:0.1057334982	2:0.1333214864	(4:0.4174777031	5:0.1900029500):0.1677070121);
(1:0.3150042555	2:0.1299765523	((3:0.4007006502	4:0.5633917754):0.0595136025	5:0.3396641742):0.1369720243);
(1:0.2271055248	2:0.1730015921	(3:0.3730544699	4:0.3223431733):0.1374995003);
(1:0.1356060785	2:0.1340376305	(3:0.4518661634	4:0.2471527133):0.0646050250);
(1:0.1121104566	2:0.1046090442	((3:0.1893987750	5:0.1882514976):0.0328864370	4:0.2232977948):0.0759993607);
(1:0.2103526589	2:0.1178288165	(3:0.2178276781	5:0.2644721026):0.0742130148);
(1:0.1894040650	2:0.0822376853	(3:0.1497102934	5:0.1160497456):0.0672638433);
(1:0.1733364957	2:0.1260401187	(4:0.5236400785	5:0.3609443669):0.0520910263);
(1:0.5820037746	2:0.1314574542	(4:0.4815837366	5:0.3804272868):0.1190720567);
(1:0.1364726456	2:0.2375588412	(4:0.3566168503	5:0.3477849156):0.1175650575);
(1:0.0778165110	2:0.1018406921	(4:0.1530989144	5:0.1462230608):0.0756665868);
(1:0.1196935686	2:0.1686205414	(3:0.2013745297	4:0.2090911770):0.1075366711);
(1:0.2188234529	2:0.0987707830	(3:0.1868314289	4:0.2048282303):0.0662497147);
(1:0.1397145030	2:0.1876898355	(3:0.2285636041	4:0.1442658762):0.0778791443);
(1:0.1360404243	2:0.1284791976	(3:0.3393027008	4:0.2664207979):0.0764144650);
(1:0.1328029654	2:0.1393729800	(3:0.1947445913	4:0.2433436447):0.1128202242);
(1:0.3205847224	(2:0.3294375437	5:0.5299321860):0.1790390271	4:0.4540429723);
(1:0.3954540302	2:0.0557295048	(3:0.2356846107	4:0.1894871194):0.0749823417);
(1:0.4303094607	(2:0.1682689878	(3:0.2781961294	5:0.4263658997):0.1427704193):0.3230764970	4:0.4975847929);
(1:0.0644615401	2:0.0944918164	(3:0.2101686082	4:0.1533147449):0.0829469234);
(1:0.1414460608	2:0.1604393233	(3:0.1774733521	4:0.4062044922):0.2144361161);
(1:0.0877984101	2:0.1695008755	(4:0.2634230220	5:0.3299757804):0.2308212305);
(1:0.1791111805	2:0.1485783995	(3:0.2307437465	4:0.2183777967):0.1391937640);
(1:0.1835240302	(2:0.7128193027	4:0.2894142146):0.4065330170	5:0.2547895601);
(1:0.3158162964	2:0.1063131660	((3:0.2700473297	5:0.4782769166):0.0591422805	4:0.3889815365):0.0889241170);
(1:0.2335356907	2:0.1062508616	(3:0.4327880223	4:0.2494491272):0.1631304103);
(1:0.1565841194	2:0.1060464369	(3:0.1243567934	4:0.1953572661):0.0481276219);
(1:0.1577355216	2:0.2136940152	(3:0.2657607703	5:0.2673915592):0.1540234157);
(1:0.1003455253	2:0.2281276878	(3:0.3533564702	5:0.4703644911):0.0523785408);
(1:0.1154399107	(2:0.1143208768	(3:0.3085982675	4:0.1266712096):0.0312241246):0.0398470048	5:0.2460253987);
(1:0.1651296509	2:0.0827139641	(3:0.1697875314	4:0.2416878638):0.0676769175);
(1:0.1459902231	2:0.1619028955	(3:0.2909264580	4:0.2461208584):0.0869509098);
(1:0.1235735839	(2:0.2350338069	3:0.4016803517):0.1147148339	4:0.8377461685);
(1:0.1048976106	2:0.1604887508	(4:0.3054194968	5:0.2610038295):0.1018448580);
(1:0.3120696144	2:0.1411799020	(3:0.1747034053	4:0.2447913682):0.1693204016);
(1:0.1012951661	2:0.1710929778	(3:0.2448511828	5:0.3129053406):0.0782931119);
(1:0.0918731100	2:0.0921283027	(4:0.1701521330	5:0.1403050410):0.0639042399);
(1:0.1721438910	2:0.1799524284	(3:0.2339802729	5:0.2787852676):0.2848052695);
(1:0.2493316519	(2:0.2122488962	3:0.2380651508):0.1312720834	4:0.4549303493);
(1:0.1763485762	2:0.1141364296	(4:0.2813278436	5:0.1587640864):0.0761911025);
(1:0.1811178429	2:1.4494437515	(4:0.6300009720	5:0.3481012356):0.1956542793);
(1:0.1342044102	2:0.5120369351	(4:0.3677802649	5:0.1906970919):0.1027957553);
(1:0.1797965971	2:0.1691523300	(3:0.1728833706	5:0.1590956145):0.1459530540);
(1:0.1015159736	2:0.2548685519	(4:0.2406963485	5:0.4051953192):0.1186923669);
(1:0.1115798965	2:0.1304931680	(3:0.2232718109	5:0.2950982776):0.1035491726);
(1:0.1119510202	2:0.1649891173	(3:0.2303124409	4:0.3322468245):0.1153814279);
(1:0.1883699063	(2:0.2315697369	3:0.1958966524):0.4002068990	4:0.2449018685);
(1:0.1444449891	2:0.1190327196	(3:0.2476906646	4:0.2432466706):0.1664759479);
(1:0.2955596501	2:0.1338700620	(3:0.3418584915	4:0.4202530205):0.3084345775);
(1:0.4576526414	(3:0.4030239900	5:0.3725028598):0.0707545640	4:0.2677916122);
(1:0.1639455233	(3:0.2261392457	4:0.1908263026):0.0612317475	5:0.2070889123);
(1:0.0489451851	2:0.1275696619	(4:0.1801639388	5:0.2380921787):0.0416977323);
(1:0.3547109081	2:0.1645217297	(4:0.3484098413	5:0.1890013814):0.2171829577);
(1:0.1428026206	2:0.1548812593	(3:0.2273299637	5:0.2989126464):0.1075323027);
(1:0.1300580838	2:0.1301852182	(4:0.2464267671	5:0.2612714607):0.2751854516);
(1:0.0543484024	2:0.0729398717	(4:0.0759184273	5:0.1901374778):0.1746434136);
(1:0.1428409144	2:0.1648545143	(3:0.2241309130	4:0.2638445430):0.1418128382);
(1:0.1919162854	2:0.2338600394	(3:0.3011639679	4:0.3631039135):0.1695022411);
(1:0.2105438972	2:0.1749848955	(3:0.3181790658	5:0.4708724601):0.1239353851);
(1:0.1479483235	(2:0.1803651094	5:0.2381343655):0.1375093075	3:0.2294225820);
(1:0.1502342235	2:0.2249449134	(3:0.3674223024	4:0.4097083650):0.1604634272);
(1:0.9157720026	2:0.2535086449	(3:0.4021121081	5:0.4471121185):0.0779393113);
(1:0.1453161183	2:0.1796847194	(3:0.1787558209	5:0.1572173498):0.0728986680);
(1:0.1628718291	(3:0.2022474555	4:0.4833946457):0.3073209528	5:0.1138133643);
(1:0.1153697043	2:0.5392765135	(3:0.1958892658	4:0.2383542570):0.1001216636);
(1:0.1805550485	2:0.1078517276	(3:0.2270209000	5:0.2050244277):0.0669455849);
(1:0.1554120879	2:0.1117759313	(3:0.2136264066	4:0.1718054125):0.0608038472);
(1:0.2025445293	2:0.2604895237	(3:0.4466069308	(4:0.4700875969	5:0.4536385139):0.0640183985):0.1663524183);
(1:0.1289444555	2:0.1157466469	(3:0.3473971498	4:0.2310685573):0.1046809980);
(1:0.0708069601	2:0.2047343857	(3:0.5073518812	4:0.2656348507):0.1381747637);
(1:0.2758927846	(3:0.3296343115	5:0.2490739920):0.0938373926	4:0.3618179808);
(1:0.1364752094	2:0.1407816279	(3:0.5134393821	4:0.2614489445):0.1464880737);
(1:0.3539961685	2:0.0626737592	(3:0.2153369479	(4:0.2131139864	5:0.2164248291):0.0189662916):0.1028678458);
(1:0.1663055919	2:0.4059528485	(3:0.3763305448	5:0.1929617567):0.0796681934);
(1:0.2010635360	2:0.4894489832	(3:0.2142084686	5:0.1507685655):0.0562685854);
(1:0.1230647751	2:0.0906734367	(3:0.1224772143	(4:0.0970715654	5:0.1559988318):0.0366312103):0.0398239699);
(1:0.1716358687	(2:0.1670290521	3:0.2900871753):0.1843165829	5:0.2016213595);
(1:0.3985282962	(2:0.1381955700	3:0.2714446868):0.0932102938	5:0.4588365529);
(1:0.2810517740	2:0.1007515554	((3:0.3304040876	4:0.3256059228):0.0349355662	5:0.3264773014):0.1540322738);
(1:0.1174332957	2:0.0972751960	(3:0.2514575285	5:0.3737368989):0.0602156752);
(1:0.1330613262	2:0.2012490448	(3:0.1826270523	4:0.2370613243):0.1740624068);
(1:0.1145471099	2:0.1061122391	(3:0.1922203859	4:0.2378039219):0.1127295190);
(1:0.1070669618	2:0.1297851750	(4:0.2536122413	5:0.2041342711):0.0948301943);
(1:0.1306538331	2:0.1261696356	(4:0.1481190000	5:0.1445734814):0.1399625220);
(1:0.3332191043	2:0.0769440610	(3:0.1297503609	5:0.1709887836):0.1127504688);
(1:0.1389081550	2:0.1192626629	(3:0.2014614014	4:0.1734889705):0.0874950738);
(1:0.1335425436	2:0.1604594962	(3:0.2638476294	5:0.3128966228):0.1583830989);
(1:0.1026925012	2:0.1797033540	(4:0.2738432917	5:0.3327136032):0.0849715868);
(1:0.1967833955	2:0.2229920653	(3:0.3991577106	5:0.4292957941):0.0917625112);
(1:0.1461214342	2:0.1174802468	(4:0.2167521512	5:0.2626565647):0.0912216435);
(1:0.0869612625	2:0.1539726162	(3:0.1358536252	4:0.1791170811):0.0710870739);
(1:0.0718287496	2:0.0772903817	(3:0.1502195975	4:0.1684342717):0.0825730240);
(1:0.0793993551	2:0.0600777179	(3:0.1319616851	4:0.1898389187):0.0695002078);
(1:0.1540413908	2:0.1816818890	(3:0.2265470337	5:0.3573483391):0.1394522497);
(1:0.1098140027	2:0.1784502965	(3:0.1665521074	5:0.2542492059):0.1285634401);
(1:0.0446517238	2:0.0822455378	(4:0.0862393652	5:0.1185126808):0.0556226979);
(1:0.2859384818	(2:0.2879192825	4:0.4842214298):0.1022935589	(3:0.3329068077	5:0.7153627303):0.1013562177);
(1:0.2540250273	2:0.3172357619	(3:0.5713351555	5:0.2945182687):0.1051905637);
(1:0.0523980920	2:0.0867516703	(3:0.1409006398	5:0.1544607911):0.0653204035);
(1:0.1520335839	2:0.1959084397	(3:0.1825234408	4:0.1821328558):0.0874368775);
(1:0.1353485833	2:0.1416598570	(4:0.2824741807	5:0.1632904473):0.0641915042);
(1:0.1100582233	2:0.0923027850	(3:0.1436024929	4:0.1165387712):0.0870676646);
(1:0.1072155510	2:0.0784490650	(3:0.2233401913	5:0.1995440145):0.1188874986);
(1:0.5269850305	(2:0.2594316595	3:0.2364804153):0.3947765442	5:0.2030626043);
(1:0.2448308952	(2:0.2233817988	3:0.3438762252):0.2655965026	4:0.5627776705);
(1:0.1419158862	2:0.1945328360	(3:0.2113864599	4:0.3357536776):0.1289953513);
(1:0.1259048369	2:0.1162558249	(4:0.1539428754	5:0.3320903848):0.1489826400);
(1:0.1952905640	2:0.3041110137	((3:0.6077055277	4:0.2778441329):0.0710498889	5:0.4615686158):0.1023181961);
(1:0.2986350522	(3:0.4136382636	5:0.2775051973):0.0398373119	4:0.2162456658);
(1:0.1046481137	2:0.1300919492	(3:0.2440391683	(4:0.3146632811	5:0.3130072702):0.0258952326):0.0696257714);
(1:0.1023186937	2:0.0929115932	((3:0.1913095134	4:0.1872922255):0.0337404720	5:0.3758497830):0.1129859232);
(1:0.1631181492	2:0.2078722469	(4:0.3669928673	5:0.5909624176):0.0928809275);
(1:0.1178103234	2:0.1629837623	(4:0.4645299578	5:0.2847807514):0.0765833409);
(1:0.1930061102	2:0.1483553241	(3:0.3886814381	4:0.3865075006):0.1455955150);
(1:0.0675182680	2:0.0766888212	(3:0.3503068723	4:0.0779326972):0.0693430669);
(1:0.3442067553	2:0.2126577771	((3:0.2339966154	4:0.1915099082):0.0708399061	5:0.3379469264):0.1141239751);
(1:0.1147662582	3:0.1392200599	(4:0.1462418041	5:0.1560686508):0.0213681528);
(1:0.1489411055	2:0.1240373819	(4:0.2640923994	5:0.1588207649):0.1307108499);
(1:0.2338125842	(2:0.2500882140	4:0.1818369868):0.0227454492	3:0.1260753881);
(1:0.2861510914	(2:0.6358600544	4:0.1754543414):0.1135900704	5:0.3908092155);
(1:0.2207361405	2:0.1322440906	((3:0.2944338303	4:0.3087136711):0.0674749261	5:0.5956320378):0.0997860205);
(1:0.3685435111	(3:0.3077242121	5:0.2365483513):0.0532789901	4:0.1747397337);
(1:0.1812702330	(2:0.2154307162	5:0.1651036162):0.3094779261	4:0.3026214791);
(2:0.3924566750	3:0.4188484450	(4:0.2395860959	5:0.6866281543):0.1343437299);
(1:0.3518364191	2:0.0386738713	(3:0.1293319027	4:0.1403016730):0.1782911256);
(1:0.1487442695	2:0.1972244482	(3:0.4227027437	4:0.2867158176):0.1777055243);
(1:0.2784037868	2:0.7549608003	(3:0.2509159147	5:0.4027502002):0.0925560572);
(1:0.1695684247	2:0.3467899385	(3:0.2807205384	5:0.1804184632):0.1383275825);
(1:0.2803328106	(2:0.5111069893	3:0.4982107893):0.1483262368	5:0.3733668129);
(1:0.1731288909	(2:0.2438063561	3:0.4327299724):0.3791067654	5:0.3531556319);
(1:0.0615014922	2:0.2829943518	(3:0.1419224611	5:0.0923330296):0.0413567181);
(1:0.1994858530	2:0.1581099370	(3:0.3031472805	4:0.2491047545):0.1809903105);
(1:0.1491480276	2:0.1075774268	(3:1.1471424998	4:0.0000023599):0.3226375483);
(1:0.1994257698	2:0.1951995382	(3:0.2297874173	5:0.4262447237):0.0381784166);
(1:0.1055306970	2:0.1513038234	(3:0.2745541335	5:0.2676165606):0.1432279818);
(1:0.1185834628	2:0.0973047968	(3:0.1762684052	5:0.1454465721):0.1363607952);
(1:0.0951558904	2:0.1406455195	(3:0.2131335786	5:0.3733376124):0.0895678469);
(1:0.0814868536	2:0.1500020463	((3:0.1999694319	4:0.1993865601):0.0466142108	5:0.1935053881):0.0681679486);
(1:0.1531665874	2:0.1745940418	(3:0.3227838653	5:0.2809294444):0.0746353823);
(1:0.1961975718	2:0.2153725240	(3:0.4200370732	5:0.3685227530):0.1166307848);
(1:0.2816086856	2:0.0885626550	(3:0.3553018644	5:0.1685113547):0.0758433302);
(1:0.1260277133	2:0.0886723374	(3:0.3333575607	5:0.2238237265):0.0957180593);
(1:0.0917806767	2:0.1386645450	(3:0.1396599859	4:0.7327117475):0.0670537145);
(1:0.3779859771	(2:0.5829469256	5:0.4625474507):0.3282497165	4:0.4903234717);
(1:0.2677607629	2:0.0957397039	(4:0.1029401146	5:0.3595592553):0.2538853916);
(1:0.1083392897	2:0.1927177502	(3:0.2171727536	(4:0.1624089404	5:0.2817480831):0.0670467811):0.1313829333);
(1:0.2376077332	2:0.0117281683	(3:0.0883166960	5:0.1602767656):0.1570878180);
(1:0.1144429971	(2:0.0731041213	3:0.3333988886):0.0720629374	4:0.3393851015);
(1:0.1170295911	2:0.0759733818	(3:0.2023819956	5:0.2667176285):0.0907841986);
(1:0.0787140780	2:0.1502833353	(3:0.1807508830	4:0.1715999057):0.0957626175);
(1:0.2255038356	2:0.3447456173	(3:0.3230593604	4:0.3919501027):0.1332863476);
(1:0.1041412056	2:0.0593909788	(4:0.1551726825	5:0.0903777364):0.1073005563);
(1:0.1336827203	2:0.1251881447	(4:0.2883411650	5:0.2450832647):0.0968359195);
(1:0.1877140171	2:0.1382653265	(3:0.3070427770	5:0.2392347339):0.2100643393);
(1:0.2866562021	3:0.6715359329	(4:0.4159768403	5:0.2268004689):0.1331103165);
(1:0.1027189684	2:0.0596291308	((3:0.1733022971	5:0.2083763391):0.0488483056	4:0.1934491850):0.0770185329);
(1:0.5159638352	(2:0.1485530427	5:0.2669120898):0.0668224425	3:0.1845652386);
(1:0.1523082319	2:0.0738209499	(3:0.2572766872	5:0.1482296577):0.0966506314);
(1:0.1384881070	2:0.0553529444	(3:0.1416526031	4:0.1655375090):0.1212731749);
(1:0.1473327302	2:0.1439497160	(3:0.2348871560	4:0.3016931552):0.0584113309);
(1:0.1462829951	2:0.1687164032	(4:0.1821348526	5:0.3625902629):0.2359427106);
(1:0.1396428668	2:0.1090952747	(3:0.2133344968	4:0.1641246185):0.0599185841);
(1:0.1566635294	2:0.1079153999	(3:0.2762599857	4:0.1755884874):0.0701468747);
(1:0.0718737589	2:0.0774821949	(4:0.1448162110	5:0.1790366938):0.0473864631);
(1:0.0919785858	2:0.0859826225	(3:0.1546723688	5:0.1611250468):0.0532749741);
(1:0.1776736619	2:0.1793016677	(3:0.3668102904	4:0.2219853516):0.1375470993);
(1:0.0991858803	2:0.1129762649	((3:0.2084689838	5:0.1922360591):0.0527269324	4:0.2193468810):0.0358719816);
(1:0.2701032513	2:0.1209388870	(3:0.1822028830	5:0.4711353601):0.1479919779);
(1:0.0857978858	2:0.1269013197	(3:0.1880067719	4:0.1544807454):0.0839905246);
(2:0.1917161751	(3:0.5366340866	4:0.4607918116):0.1167597646	5:0.2665465193);
(1:0.1202605320	2:0.0914444464	(3:0.2312450860	4:0.2204878844):0.1038575740);
(1:0.1025402968	2:0.1517913331	((3:0.2416432664	4:0.2129036589):0.0601871035	5:0.5884014307):0.0425635281);
(1:0.0982221867	2:0.0705907710	(4:0.1545994051	5:0.1682086155):0.0762381880);
(1:0.3205847224	(2:0.3294375437	5:0.5299321860):0.1790390271	4:0.4540429723);
(1:0.1335249578	2:0.0999758915	(3:0.1813737025	4:0.3510084074):0.0666215500);
(1:0.2491438472	(3:0.1740134735	5:0.2575028595):0.0527981898	4:0.2863147158);
(1:0.0438515671	2:0.1913225160	(3:0.1338635572	5:0.1880487155):0.0813157360);
(1:0.0724473946	2:0.1321490562	(3:0.1675974350	4:0.1551655013):0.2764875888);
(1:0.2133652837	2:0.1220269880	(3:0.3605321605	5:0.1607327750):0.2521018671);
(1:0.2895816818	2:0.1219692676	(4:0.2095540536	5:0.3060493743):0.1460090116);
(2:0.3577854021	3:0.1365233898	(4:0.2547865984	5:0.1462211788):0.0538793906);
(1:0.1950797448	2:0.2670042934	(3:0.4345714955	4:0.5120639259):0.2268137900);
(1:0.0865349774	(2:0.0715088072	3:0.2892989934):0.0385883888	4:0.4733180560);
(1:0.0978036387	2:0.3078640799	(4:0.2431902036	5:0.2924999776):0.1289173768);
(1:0.2609782003	2:0.1337587689	(4:0.8347302612	5:0.3524861721):0.0997486004);
(1:0.1996358033	2:0.1455714760	(4:0.3070106289	5:0.3970268981):0.1363715016);
(1:0.1392490364	2:0.1086016216	(3:0.1110739200	5:0.1656929443):0.0726490680);
(1:0.1885006978	2:0.1450549415	(3:0.1786989369	5:0.1845100717):0.0870076145);
(1:0.1397567504	2:0.1249488506	(3:0.2831671526	4:0.3242730511):0.1044774183);
(1:0.6811773677	2:0.1781316733	(4:0.1678579918	5:0.1524337301):0.0798930057);
(2:0.1866438924	(3:0.2907506712	4:0.1774370622):0.0973398836	5:0.6049692613);
(1:0.1566665602	2:0.1217001364	(4:0.3153610538	5:0.2176782390):0.1159776070);
(1:0.2467605391	2:0.1929201320	(3:0.3112647687	5:0.4672054880):0.1152041668);
(1:0.1104737014	2:0.1226936190	(3:0.1817030015	5:0.1947669502):0.0711415661);
(1:0.1274643996	2:0.2439612999	(3:0.4537831528	4:0.3909382293):0.1492694951);
(1:0.2680643353	2:0.5822581527	(3:0.5178025413	4:0.4495509455):0.0683050749);
(1:0.2002148817	2:0.2089227415	(3:0.2820878026	4:0.1941471166):0.1126197528);
(1:0.3158028595	2:0.1384794474	(3:0.2810749325	4:0.4445417793):0.3297681518);
(1:0.2192033890	(3:0.5931115956	4:0.2152960427):0.0947445821	5:0.4068813896);
(1:0.1573958323	2:0.3216058747	(3:0.2349190763	5:0.1938481899):0.1795570856);
(1:0.0998864404	2:0.0933321839	((3:0.1532616210	4:0.1593957771):0.0357271961	5:0.1333221495):0.0979722286);
(1:0.2391245075	3:0.2214418303	(4:0.1667978619	5:0.1782035477):0.0419349945);
(1:0.0729621245	2:0.1329699199	(3:0.1172087496	4:0.1990314394):0.0967111159);
(2:0.2549114316	3:0.1073523423	(4:0.1404610387	5:0.1313932400):0.0599933979);
(2:0.1960237733	(3:0.2517744784	5:0.2939674898):0.0239144581	4:0.1728934222);
(1:0.1547310372	(3:0.2565552259	4:0.2571659170):0.0227683658	5:0.2291986467);
(1:0.3681800486	2:0.2809532112	(3:0.3027119821	4:0.3866364518):0.2532509036);
(1:0.1268559823	2:0.1030215357	(3:0.1209377141	4:0.1781286821):0.0507502415);
(1:0.0162154604	2:0.0020823083	(3:0.2118549981	5:0.1831617117):0.1981574989);
(1:0.1076980279	2:0.1147371336	(3:0.2306561859	4:0.1618844883):0.1275880926);
(1:0.2407825012	2:0.1032530472	(3:0.6269595277	4:0.1941774237):0.0223332778);
(1:0.0509807526	2:1.6814961590	((3:0.1263519596	4:0.1977925008):0.0718370811	5:0.1271091023):0.2122457700);
(1:0.1913238056	2:0.1433688100	(3:0.2488634329	4:0.2482574450):0.0831280302);
(1:0.1607250959	2:0.1680875346	(3:0.2095369266	4:0.3280068729):0.1697591494);
(1:0.0917615425	2:0.0757640664	(4:0.1907059681	5:0.1787925669):0.0470659437);
(1:0.1938382990	2:0.0732256844	(4:0.3205233915	5:0.1500257245):0.0546518178);
(1:0.1436967952	2:0.1137216750	(3:0.2152333274	5:0.2454079647):0.0796788706);
(1:0.0976642632	2:0.0682069791	(4:0.1812385585	5:0.2340007797):0.1283912770);
(1:0.1948699052	2:0.1221298164	(3:0.2994212990	4:0.2484857176):0.1465463346);
(1:0.2109189316	2:0.1494671385	(3:0.1816735064	4:0.2120324506):0.0805926598);
(1:0.1437149580	2:0.1715971431	((3:0.4375584561	5:0.3197845611):0.0742936788	4:0.2937871666):0.0839623746);
(1:0.2335424563	2:0.1110964455	(3:0.2814116974	4:0.1462680933):0.0690122550);
(1:0.0740374074	2:0.1992666129	(3:0.2474994188	4:0.2237335246):0.1437516493);
(1:0.1453827156	2:0.0890714647	(4:0.2007153798	5:0.1804092763):0.1574735755);
(1:0.0882123123	2:0.1431787681	((3:0.1777591759	4:0.1846860093):0.0351463000	5:0.1101935497):0.1054475805);
(1:0.1105860408	2:0.0969414584	(3:0.2357804361	5:0.2831621694):0.1065914682);
(1:0.1624140133	2:0.2103599382	((3:0.6674794237	4:0.3162543617):0.1164484345	5:0.5681313251):0.1050450762);
(1:0.2046545633	2:0.1839055049	(4:0.2542508969	5:0.3318545703):0.1717514626);
(1:0.1397095913	2:0.1378405817	(3:0.2829541875	(4:0.4669070776	5:0.3562688249):0.0204872921):0.0948118337);
(1:0.0813638580	2:0.1223432750	((3:0.1793993283	5:0.1595552778):0.0376661956	4:0.1916916172):0.1013565898);
(1:0.1656068586	2:0.1353416298	((3:0.1787984103	5:0.6501697312):0.0278522907	4:0.3044585937):0.1243924950);
(1:0.1006135983	2:0.1463438104	(3:0.1367695299	5:0.1642344326):0.0953789471);
(1:0.3037887476	2:0.1386915063	(3:0.2463790098	4:0.3342370146):0.1617963648);
(1:0.2117751807	2:0.2058993730	(3:0.3928175002	5:0.3158723393):0.1388474274);
(1:0.1133822171	2:0.1324306274	(3:0.1730526677	4:0.2606272946):0.1030260866);
(1:0.0950215729	2:0.1005127272	(3:0.1015860574	5:0.1926808181):0.1170074779);
(1:0.1370994624	2:0.1480920628	(4:0.1819189832	5:0.2084109653):0.1607333340);
(1:0.1643496223	2:0.1870809150	(3:0.6594884000	4:0.2766614255):0.1942763573);
(1:0.1321487268	2:0.0992874601	(3:0.1889905248	4:0.2463539491):0.5448701204);
(2:0.2447540881	(3:0.1735770929	4:0.4064839246):0.0602366501	5:0.4083747259);
(1:0.9171826089	(2:0.2100006241	5:0.2168065301):0.0586536779	3:0.6231535282);
(2:0.1427131615	(3:0.3585550066	5:0.1311308547):0.0185300952	4:0.2448373867);
(1:0.3900458686	2:0.0358040247	(3:0.1386346120	5:0.1645378681):0.0886228284);
(1:0.3407390462	2:0.0445068249	(3:0.1181735740	5:0.1977497940):0.0907491996);
(1:0.4034466351	2:0.1523041575	(3:0.2391149004	5:0.2595040521):0.1315549914);
(1:0.2799749244	(2:0.2766482026	5:0.5433455468):0.4778580657	(3:0.3913907927	4:0.3265148145):0.0222309725);
(1:0.2081403515	2:0.8506933019	(3:0.3776392187	4:0.3390608792):0.1124139269);
(1:0.5279351445	2:0.1591761741	(3:0.2757951533	5:0.3095438327):0.1538259551);
(1:0.2063059190	2:0.1568082133	(3:0.3007845249	4:0.4644600583):0.1267960677);
(1:0.0923789548	2:0.0646288008	(3:0.2989266139	(4:0.1651914614	5:0.3525901298):0.0674530214):0.0597914589);
(1:0.1985008643	(2:0.2159442305	3:0.2788175647):0.3495194942	5:0.3094376722);
(1:0.1923881156	2:0.1242972501	(3:0.2068369099	5:0.3300557770):0.1170166344);
(1:0.0600098586	2:0.1251064907	(3:0.1832585023	5:0.4611345525):0.0609007003);
(1:0.2043727892	(2:0.2366210738	5:0.2644780848):0.3051011086	3:0.3860859460);
(1:0.0916211482	2:0.1731362114	(3:0.2574138855	4:0.1878676456):0.3101556357);
(1:0.0890104089	2:0.2703212323	(3:0.1891689225	4:0.2280636243):0.1233624403);
(1:0.2366464379	3:0.2367890716	(4:0.2952351428	5:0.2970056673):0.0385743202);
(1:0.2206936291	2:0.0930407718	(4:0.2627924577	5:0.3237865253):0.1158552287);
(1:0.1289811600	2:0.1177536501	(3:0.2822357965	4:0.2697976549):0.0865708797);
(1:0.2328779838	2:0.1225546012	(3:0.4967500476	4:0.3149570520):0.1445174499);
(1:0.1929244604	2:0.1633842704	(3:0.7081098375	4:0.4473432003):0.0367824203);
(1:0.1866507358	2:0.1824439996	(4:0.3831022335	5:0.4188953753):0.1884919347);
(1:0.1711879218	2:0.2836956536	(4:0.1494790116	5:1.1179035826):0.0851986223);
(1:0.7722429065	2:0.1673673630	((3:0.1887988812	4:0.2609587536):0.2735848599	5:0.2997411738):0.0514515145);
(1:0.1812417889	2:0.3163052438	(4:0.3450047513	5:0.2168983907):0.0822926359);
(1:0.1129725215	2:0.1371086278	(3:0.2156426497	4:0.3736637066):0.0684619841);
(1:0.1453297764	2:0.1178575199	(3:0.2360401576	4:0.2318456793):0.0898625072);
(1:0.2005568924	2:0.1301458411	(3:0.2859526538	5:0.3215221881):0.0729721858);
(1:0.1250776653	2:0.1638748631	(3:0.2820520261	4:0.2494560005):0.1256221701);
(1:0.2485270685	2:0.2032553803	(4:0.4083945798	5:0.3264472475):0.2191856958);
(2:0.2416312491	3:0.4305745453	(4:0.2581182985	5:0.2893677518):0.0387247232);
(1:0.0830484796	2:0.0782827902	(3:0.1180783510	4:0.3969217587):0.0449805635);
(2:0.1888571344	(3:0.2329634768	4:0.4943009555):0.0508836211	5:0.2705279867);
(1:0.0775450390	2:0.1812649000	(3:0.1420366108	4:0.1988200897):0.0671720485);
(1:0.0924402924	2:0.1750454091	(3:0.2277073507	5:0.2623468591):0.1273442776);
(1:0.1540475349	2:0.1726795264	(3:0.2318758348	4:0.2234608497):0.0934840042);
(1:0.5841191351	3:0.3225685910	(4:0.3007140045	5:0.4631719097):0.1135832170);
(1:0.1307035943	2:0.1363874639	(3:0.2101575877	5:0.3415739423):0.0854102651);
(1:0.0955136316	2:0.0922424837	(3:0.1484871080	4:0.2037725412):0.0624061710);
(1:0.1173040590	2:0.3182279176	(3:0.3390194671	5:0.2646752726):0.1594350415);
(1:0.1380028457	2:0.1513685534	(3:0.5229028720	5:0.2213600050):0.1732228523);
(1:0.1207840975	2:0.1719397861	((3:0.2092405577	4:0.2383276569):0.0507253252	5:0.3073279137):0.1088119013);
(1:0.1162260710	2:0.1402484012	(4:0.2091278098	5:0.2383388091):0.1591812303);
(1:0.1263930772	2:0.1596163088	(3:0.2055239728	4:0.3934265991):0.1022232862);
