# Supplementary material for: The Chloranthus sessilifolius genome provides insight into early diversification of angiosperms
Source: Nat Commun. 2021 Nov 26;12:6929. doi: 10.1038/s41467-021-26931-3 (PMC8626421; doi:10.1038/s41467-021-26931-3)
Supplement: Supplementary file 4 — Source Data [file 41467_2021_26931_MOESM4_ESM.zip › Fig. 2b and Supplementary Figure 18a/Liriodendron_Vitis.nwk]

(1:0.1447446827	2:0.1516584140	(3:0.1957340290	5:0.2716555947):0.0977390516);
(1:0.1236625783	2:0.0547745237	(4:0.2258598933	5:0.2318947631):0.0566086600);
(1:0.2099706924	(2:0.3645200923	4:0.2987574555):0.0216623804	3:0.3752909714);
(1:0.2058555303	(2:0.1582986369	3:0.2994610128):0.0207069313	5:0.4429991046);
(1:0.1641512481	(3:0.1966530558	4:0.1946438049):0.0388673554	5:0.2164253300);
(1:0.2415172299	2:0.3701566295	(4:0.3257358064	5:0.5134550355):0.1021131978);
(1:0.1493741703	2:0.1411815263	(4:0.4713038883	5:0.2022786742):0.0818687904);
(1:0.0839497738	2:0.0752999873	(3:0.1026371731	5:0.0577725355):0.1003166374);
(1:0.1141858212	2:0.0733898461	((3:0.0775943374	5:0.0650646111):0.0159455086	4:0.0609032018):0.1264573421);
(1:0.1022232722	2:0.3078940656	(3:0.2189142085	4:0.2374363717):0.0876490169);
(1:0.0763163920	2:0.0526673027	(3:0.1092675790	4:0.1824950009):0.0319827302);
(1:0.1814538160	2:0.1609004433	(3:0.2275425319	4:0.1984914200):0.0597093332);
(1:0.3104211050	3:0.1927502626	(4:0.2599674273	5:0.2091894510):0.0186519436);
(1:0.1612876723	(3:0.1452544245	5:0.4417560501):0.0545827427	4:0.2938434577);
(1:0.2060816306	(3:0.2555352589	4:0.1473253916):0.0494422686	5:0.1681439186);
(1:0.0889510909	2:0.1004378539	(3:0.1425354101	5:0.1347700747):0.0669383878);
(1:0.1119303522	2:0.0815155726	((3:0.1271304258	4:0.1009334717):0.0469071524	5:0.2180887222):0.0011001272);
(1:0.3145979083	2:0.1080093513	(4:0.2009448712	5:0.2450941046):0.1389601416);
(1:0.2733206799	2:0.2851637745	(4:0.1717920342	5:0.3984478977):0.1221687616);
(1:0.1360406838	2:0.4261929216	(4:0.2586406619	5:0.1746464998):0.0540178534);
(1:0.1249019132	2:0.1872557116	(4:0.1926272261	5:0.1689502455):0.0521446768);
(1:0.1973611597	2:0.1347389940	(4:0.2029242666	5:0.3391965696):0.1609025285);
(1:0.2251016156	2:0.2351529505	(4:0.2518273410	5:0.4399981249):0.1648910595);
(1:0.0986224210	2:0.0969389244	(4:0.1769741030	5:0.1839526542):0.0521655809);
(1:0.2297439565	2:0.3486981162	(4:0.3208101643	5:0.3918756356):0.1999845065);
(1:0.1970276260	2:0.1586337717	(4:0.3308567184	5:0.3627416662):0.1178888371);
(1:0.1838089736	2:0.2387426644	(4:0.2346546504	5:0.2187464642):0.1849265067);
(1:0.2117818162	2:0.1210029659	(4:0.2004961697	5:0.1889716175):0.1067145648);
(1:0.0896132069	2:0.1748074358	(3:0.2673944450	5:0.2438474441):0.1324787302);
(1:0.1492570405	2:0.2078586404	(4:0.1949950070	5:0.2951070943):0.1095183323);
(1:0.0898961785	2:0.1132554913	((3:0.1292585855	5:0.1380731818):0.0142336016	4:0.1478315790):0.0474366549);
(1:0.1025494524	2:0.1203404394	(3:0.2366776533	4:0.1703011865):0.0670112307);
(1:0.1469564633	2:0.1601164738	(3:0.2196436520	4:0.2152648746):0.1367167822);
(1:0.0891880045	2:0.1623566712	(3:0.2111792774	(4:0.1181498303	5:0.1381425212):0.0475613290):0.0481767712);
(1:0.1256591099	2:0.0997954598	(3:0.1402376285	4:0.1205719855):0.0960424160);
(1:0.0903948431	2:0.1446218871	(4:0.1356070977	5:0.1669013783):0.0875069331);
(1:0.1092333932	2:0.1002438811	(3:0.1502755211	4:0.2061441123):0.0696595245);
(1:0.2251139903	(3:0.1771934133	5:0.2229668668):0.0213952520	4:0.2728301676);
(1:0.1284829609	2:0.0901856367	(4:0.1265809459	5:0.1473831520):0.0768106584);
(1:0.0588945965	2:0.1817329160	(3:0.1373592874	(4:0.1660243012	5:0.1435466778):0.0272739882):0.1051339022);
(1:0.1949746808	2:0.2090501024	(3:0.3991366180	5:0.2834038273):0.0996290201);
(1:0.1381408468	2:0.1872851215	(4:0.4695088254	5:0.2707440291):0.1169916166);
(1:0.0902723425	2:0.1276842643	(3:0.1670229741	5:0.1300831362):0.0308703185);
(1:0.1262225756	2:0.0866513551	(4:0.1525235964	5:0.1360694579):0.1177259653);
(1:0.1103640487	2:0.1063595653	(3:0.1584090639	4:0.1795469756):0.1027651095);
(1:0.1852092600	2:0.1895467333	(3:0.1812818776	5:0.1739123970):0.2651798999);
(1:0.1996968363	2:0.1491934339	(3:0.2284382737	4:0.3057322669):0.2106943073);
(1:0.1236933518	2:0.2880604291	(3:0.2584387272	5:0.5388979553):0.1054079029);
(1:0.2350757153	2:0.2479473004	(3:0.2995162941	5:0.6207486592):0.2491678157);
(1:0.1703179577	2:0.1122328845	(4:0.2427516990	5:0.2619919092):0.1189929873);
(1:0.1248115309	2:0.1580317915	(3:0.2608298813	4:0.2854570067):0.1144420146);
(1:0.1437194796	(3:0.1888071031	4:0.1441788749):0.0227887085	5:0.2062741712);
(1:0.0546740815	2:0.0621304251	(3:0.1138034060	4:0.0754004277):0.5453966866);
(1:0.0741008035	2:0.0810288461	(3:0.1398974124	4:0.1578169083):0.1135445271);
(1:0.0816372009	2:0.0638105664	(3:0.2224849438	5:0.1840752056):0.0505682445);
(1:0.1837006447	2:0.1514648405	(3:0.2930745454	5:0.2033973284):0.1033574096);
(1:0.1749731913	2:0.2282216829	(3:0.4385831940	4:0.2596743758):0.0822699945);
(1:0.2628653171	2:0.1670401686	(3:0.2032078106	4:0.2237683169):0.1263148783);
(1:0.1421478866	2:0.1147537480	(3:0.1811444641	4:0.1686522044):0.1062433884);
(1:0.1937458562	2:0.2022948314	(3:0.2186409526	(4:0.2244496856	5:0.1980595870):0.0847198617):0.1380506481);
(1:0.1091103543	2:0.1035877967	(3:0.1473053817	4:0.1369887608):0.1047232164);
(1:0.1870486175	2:0.2611370083	(3:0.4747663829	4:0.2991676149):0.1584037614);
(1:0.1069875994	2:0.1031204576	((3:0.2416051127	5:0.1397353926):0.0199326866	4:0.1938527522):0.0616497383);
(1:0.1656472827	(3:0.2036500019	5:0.3318272250):0.0265740301	4:0.1199352897);
(1:0.1199975533	2:0.1346275269	(4:0.1532975736	5:0.1675203644):0.1462594569);
(1:0.1210547866	2:0.1578214088	(4:0.1733642437	5:0.1832552495):0.0752688730);
(1:0.1632083292	2:0.1210083479	(4:0.2903200935	5:0.3116158847):0.1308729198);
(1:0.1039038198	2:0.0913007170	(3:0.1404466435	5:0.1974982477):0.0597256355);
(1:0.1338596256	2:0.1672447520	(3:0.2775894362	5:0.3154356609):0.1251535686);
(1:0.1789521329	2:0.1823814828	(4:0.2361204518	5:0.3167405451):0.1337607806);
(1:0.0835181539	2:0.3134613071	(4:0.1533432433	5:0.0770630842):0.0595862385);
(1:0.1384812535	2:0.1510535103	(4:0.4348380262	5:0.1318071513):0.2169873624);
(1:0.1048627754	2:0.2019092762	((3:0.1520013891	4:0.2396272989):0.0232991445	5:0.1904629900):0.0484744616);
(1:0.1025423041	2:0.1348388722	((3:0.4828676747	5:0.1692456558):0.0581119883	4:0.3131073291):0.0915579016);
(1:0.1688808964	2:0.1620735890	(4:0.4732015595	5:0.2525940440):0.1313229901);
(1:0.0751291129	2:0.2464349474	(3:0.2306520249	4:0.2561068515):0.1337858252);
(1:0.1939310389	2:0.0953098011	(4:0.3158375808	5:0.1398633571):0.0886066822);
(1:0.0901529214	2:0.1874958637	(3:0.1662771444	5:0.1426638619):0.0876101218);
(1:0.1689314620	2:0.1376784650	((3:0.1974007332	4:0.3775917410):0.0441934568	5:0.2103336922):0.0647020459);
(1:0.0913315298	2:0.1277119684	((3:0.1176761785	5:0.1363323443):0.0196761167	4:0.0913765803):0.0609473143);
(1:0.1879554832	2:0.1770588500	(4:0.2851381074	5:0.6274479521):0.1089901179);
(1:0.1547398293	2:0.2022386787	(3:0.3704207010	4:0.2640104402):0.1851697997);
(1:0.0601078200	2:0.0682509578	(4:0.1621404293	5:0.1911933669):0.0507883746);
(1:0.1453770868	3:0.2880574470	(4:0.1855020807	5:0.2680054890):0.4368663000);
(1:0.1231508737	2:0.0972898351	(3:0.1623287074	4:0.1742401737):0.0902881000);
(1:0.1991940477	2:0.1188486730	(3:0.1512103120	5:0.1980474001):0.1535583980);
(1:0.1222633025	2:0.2411391955	(3:0.2761689943	4:0.4521516261):0.1492265419);
(1:0.1676310206	2:0.1325652683	((3:0.3372286048	4:0.2094768785):0.0185754425	5:0.2487883237):0.1477262224);
(1:0.1683288012	2:0.1587044603	(3:0.2333457984	4:0.2362296144):0.1055927375);
(1:0.1271849857	2:0.1523900386	(3:0.2375460430	4:0.2228156734):0.0956756468);
(1:0.0817908372	2:0.1606957428	(4:0.1196824653	5:0.1325149519):0.0653016077);
(1:0.1733550655	2:0.2106108222	(3:0.2189851427	5:0.3838337531):0.1276884426);
(1:0.0907094207	2:0.0973432094	(3:0.1404631277	4:0.1562677505):0.0794037584);
(1:0.1216430989	2:0.2219232969	(4:0.2102885780	5:0.2129463966):0.0800316430);
(1:0.3180901539	2:0.1110396312	(3:0.1082625623	4:0.4317550708):0.1506401978);
(1:0.2016036668	2:0.2835303792	((3:0.2682421129	5:0.3338096437):0.0626955724	4:0.2534449483):0.0896393168);
(1:0.0309056306	2:0.1390282158	((3:0.1089254577	4:0.1275013393):0.0869967407	5:0.1280870144):0.0810481526);
(1:0.1442291391	2:0.1173437066	(3:0.3320635653	4:0.2260535812):0.1309260551);
(1:0.4339793837	2:0.2996940762	(4:0.3024023351	5:0.6550675820):0.1500857801);
(1:0.2598977715	2:0.2228812360	(3:0.3258511118	4:0.3935091084):0.1406335454);
(1:0.0939449750	2:0.1866144656	(3:0.1939633927	4:0.1231959699):0.0495446482);
(1:0.3417574176	(3:0.2443887792	4:0.2551917814):0.0790103049	5:0.2885906087);
(1:0.2016614799	2:0.2465554224	(3:0.2461313917	5:0.3400513757):0.0689499963);
(1:0.1624673423	2:0.0780221755	(3:0.2185279371	5:0.2285036843):0.0418017731);
(1:0.1306434892	2:0.1082395626	(3:0.1683992117	4:0.3688811972):0.0947576662);
(1:0.1474638353	2:0.1702156645	(3:0.2405535561	4:0.2681121015):0.1292377483);
(1:0.0717343988	2:0.0863868852	(3:0.0978536781	5:0.0755148862):0.0507448027);
(1:0.1698463694	2:0.1509606447	(3:0.1445047698	4:0.9253516271):0.0971670429);
(1:0.1871277795	2:0.1173860851	(4:0.3732420243	5:0.2729535093):0.0690203472);
(1:0.1661168717	2:0.1407397219	(3:0.1343534396	4:0.2189963688):0.1150698718);
(1:0.0818034265	2:0.1488625294	(3:0.1750585052	5:0.2682283706):0.1514616238);
(1:0.1414547595	2:0.1082061867	((3:0.1919687552	5:0.1716976913):0.0440872008	4:0.2586470508):0.0867617601);
(1:0.0875257796	2:0.0844739192	(3:0.1774716226	4:0.1923150983):0.0473755296);
(1:0.2504017584	2:0.3042137764	(3:0.1584830414	4:0.2266837474):0.1755267483);
(1:0.2002666256	2:0.1653138189	(4:0.2847186314	5:0.2243408118):0.1395757898);
(1:0.2226090914	2:0.1572433780	(3:0.1824311092	4:0.2430890088):0.1800256308);
(1:0.2390649630	2:0.1543211576	(3:0.6709408246	5:0.2298430608):0.1352309925);
(1:0.1207512054	2:0.1240498269	(3:0.2194714555	4:0.2100871696):0.0785060673);
(1:0.2007395594	2:0.1539900503	(3:0.3802592559	4:0.2589302966):0.1564961409);
(1:0.2253946821	3:0.3051153529	(4:0.1827851223	5:0.3270428272):0.0480920431);
(1:0.1621010271	2:0.0931300939	(3:0.2717178491	5:0.1620046651):0.0972817029);
(1:0.1053345520	2:0.1783128243	(3:0.0978518144	5:0.1306187517):0.1004452053);
(1:0.0733482032	2:0.0801222057	(3:0.1352198562	5:0.1661300838):0.0733803720);
(1:0.1469523584	2:0.1880019282	(3:0.2733387891	5:0.4176919982):0.1450208616);
(1:0.1597503817	2:0.1143897978	(3:0.3312842448	4:0.2848449629):0.0995740435);
(1:0.1136376377	2:0.2439197604	(4:0.1047576804	5:0.5290797512):0.1113630433);
(1:0.2010382939	2:0.1948362595	(3:0.2066185472	5:0.2628825676):0.1426521417);
(1:0.1502054569	2:0.2309831302	(3:0.3163019501	5:0.5531573017):0.1234501830);
(1:0.1554676932	2:0.1225784205	(4:0.2917905160	5:0.2962312918):0.1277509348);
(1:0.4169297743	(2:0.2116777022	5:0.3529452246):0.0473732246	3:0.2664022030);
(1:0.2176274055	2:0.1003330720	(3:0.2425957606	4:0.2666810997):0.1320120039);
(1:0.3557683914	2:0.1511703198	(3:0.3534277082	5:0.1760510059):0.1503149032);
(1:0.0758558108	(2:0.1683090721	4:0.2253383136):0.0204558457	5:0.5924144719);
(1:0.0972361910	2:0.0978528878	(3:0.0994330134	4:0.1661064720):0.0599708465);
(1:0.2960081398	2:0.0998443685	(3:0.1577055237	5:0.3128372069):0.1105382473);
(1:0.0868980497	2:0.0783911768	(3:0.1179421281	5:0.1593590306):0.0882819525);
(1:0.2165592074	2:0.1847881572	(3:0.2497930718	4:0.2498770819):0.2658102883);
(1:0.1923775710	2:0.0972067829	(3:0.1923203647	5:0.2668098072):0.1270052110);
(1:0.1192222883	2:0.1707133796	(3:0.1701031856	5:0.2945492717):0.2546350331);
(1:0.1855155896	2:0.2161211416	(3:0.3078365202	4:0.2862689529):0.1790691993);
(1:0.1427714390	2:0.1937264197	((3:0.3652376095	5:0.2667484250):0.0268298242	4:0.2535962674):0.1555135611);
(1:0.0993634232	2:0.1443893777	(4:0.0951670031	5:0.1691225983):0.0728800721);
(1:0.1490329064	2:0.1109208212	(3:0.1580507312	5:0.1907742490):0.0805325734);
(1:0.1957089914	2:0.1826233085	(3:0.3285070070	5:0.4181347526):0.1683897887);
(1:0.1186881805	2:0.1448844524	(3:0.1616213953	5:0.2902588722):0.1630617255);
(1:0.2857699132	2:0.1231103928	(3:0.1010649515	4:0.1518280433):0.0571687260);
(1:0.0836026244	2:0.1968963932	(3:0.2169168854	5:0.2362253159):0.1588215585);
(1:0.1155072052	2:0.1707868089	(3:0.2841277559	4:0.2871345092):0.1889420697);
(1:0.1542765088	2:0.2204107879	(3:0.2486953511	4:0.2261129175):0.1097947168);
(1:0.2491296136	2:0.2109764190	(3:0.3037592565	4:0.1939310246):0.2376504989);
(1:0.1703284810	2:0.0915049191	(4:0.2120871369	5:0.3744214104):0.2362079668);
(1:0.1387858959	2:0.0967210443	(3:0.1164672311	5:0.1092210178):0.0887983220);
(1:0.0835676482	2:0.0733018576	(3:0.1538097205	4:0.1352258438):0.0724006001);
(1:0.3467857867	2:0.0909023456	(3:0.2816069044	4:0.2316134673):0.1753326350);
(1:0.2009280189	2:0.1566048695	(3:0.3222861834	4:0.2624574740):0.1664827800);
(1:0.1009941039	2:0.1197928784	(3:0.1277322358	4:0.1294365399):0.0573273687);
(1:0.1585527174	2:0.1235384475	(3:0.2187762748	5:0.2561590783):0.1544709666);
(1:0.1705438371	2:0.2780066474	(3:0.2876454189	5:0.3649248918):0.2194540470);
(1:0.1994005222	2:0.2790196523	(3:0.4152335680	5:0.3035946319):0.2757824089);
(1:0.2423542936	2:0.1679234008	(3:0.2676930004	5:0.2237023218):0.0888619033);
(1:0.1547012385	2:0.1527141858	(3:0.1903325667	5:0.3111020925):0.0845252595);
(1:0.1433167588	2:0.2201278031	(3:0.2147093797	5:0.3571356014):0.0688468688);
(1:0.4587171232	3:0.2150820791	(4:0.2540736460	5:0.1905009444):0.0614020758);
(1:0.1297062109	(3:0.1377584905	4:0.2158919099):0.1238000792	5:0.8752573367);
(1:0.2260694147	3:0.2264692083	(4:0.1934642070	5:0.1886874129):0.1697404517);
(1:0.4440281418	2:0.2087268782	(3:0.3342448956	4:0.2233437717):0.2087864784);
(1:0.1534720839	2:0.1330870175	(3:0.1790136829	4:0.2389578226):0.0966134710);
(1:0.2290193635	2:0.2177201301	(3:0.2646696861	5:0.4014312279):0.1410970177);
(1:0.2323054759	2:0.5007213982	(3:0.3618045428	5:0.4375669877):0.1520456970);
(1:0.1029457338	2:0.1463855333	(4:0.4646526990	5:0.1785206940):0.1071037792);
(1:0.1331717462	2:0.2682900685	((3:0.2173537796	4:0.1971706972):0.0550634510	5:0.7504250061):0.0730844139);
(1:0.1392078556	2:0.1116227601	(3:0.1314507014	5:0.1515873362):0.0523571924);
(1:0.3095003774	(3:0.4099913189	5:0.1714771738):0.0868735874	4:0.1420235560);
(1:0.1255852177	2:0.0635753454	(3:0.1277051704	4:0.2842930249):0.0561162816);
(1:0.1144128872	(2:0.1577023075	3:0.8090606611):0.0413278622	5:0.3087292542);
(1:0.1116574401	2:0.1230621252	(3:0.5407158047	4:0.1441870131):0.0610016288);
(1:0.0760764337	2:0.0604984566	(4:0.1289045871	5:0.1533577720):0.0612226321);
(1:0.1185963623	2:0.3617198229	((3:1.4174724813	5:0.2941439636):0.0758612923	4:0.1907436740):0.1431472675);
(1:0.1372079659	2:0.1699236795	(3:0.4734406144	5:0.2025797597):0.0656075262);
(1:0.1861912091	2:0.0918972422	(3:0.1103635609	5:0.2184891808):0.0923616383);
(1:0.1342835956	2:0.1064444129	((3:0.2194909917	4:0.1350768935):0.0376371303	5:0.6336669340):0.0570778084);
(1:0.2384189303	(2:0.2929986010	5:0.3836915431):0.0360021338	4:0.5065049287);
(1:0.1915061290	2:0.1095669630	(3:0.2004348100	4:0.1469491919):0.1035073419);
(1:0.1374567599	2:0.1531798721	(3:0.2838960757	5:0.2978217848):0.1614992004);
(1:0.1058589621	2:0.1796093827	(3:0.1554063372	4:0.2553595691):0.1157725028);
(1:0.1115650311	2:0.1169567179	(3:0.2074535841	5:0.1895728976):0.1139407684);
(1:0.1296201792	2:0.4212772067	(3:0.1929109645	5:0.1896264026):0.0941844184);
(1:0.1012457535	2:0.1237256623	(3:0.0992150293	4:0.1798839521):0.0738666432);
(1:0.1130371298	(3:0.2705550114	4:0.0622988668):0.0234769922	5:0.1094089299);
(1:0.0765445009	2:0.2654893042	(4:0.2200137107	5:0.4294464345):0.1175052557);
(1:0.0616530443	2:0.0828491081	(3:0.1295450555	5:0.3136922113):0.0800336429);
(1:0.1215774184	2:0.2854744767	(3:0.2317909959	5:0.2321238484):0.0959009356);
(1:0.2344802452	2:0.1504704909	(3:0.1841443741	5:0.1685246904):0.2356511707);
(1:0.1957335458	2:0.1462560544	(3:0.2901602664	5:0.1664371256):0.2255812109);
(1:0.1267458003	2:0.1531778988	(4:0.2717038422	5:0.1947484458):0.1252039694);
(1:0.0500604338	2:0.1599149379	(3:0.1323436540	5:0.1980572233):0.1603671364);
(1:0.2402474847	2:0.1664708140	(3:0.3080524037	5:0.2312324984):0.1096482623);
(1:0.3305761713	(3:0.2513508097	5:0.2371818764):0.0616118167	4:0.2800751246);
(1:0.1109638836	2:0.1447229357	(3:0.1576873264	5:0.1868437136):0.1311096222);
(1:0.1200614857	2:0.2482682343	(3:0.2775207541	5:0.1665473072):0.2660082692);
(1:0.1373771618	2:0.0967844746	(4:0.1572121767	5:0.2241885344):0.0723898255);
(1:0.1524539930	2:0.2487773486	(4:0.3001369060	5:0.3923679640):0.1840114926);
(1:0.0836630593	2:0.2641769292	(4:0.1143160410	5:0.1903362542):0.1078336977);
(1:0.1519480755	2:0.1544774141	(4:0.3041037882	5:0.4599368460):0.1280771621);
(1:0.0870865888	2:0.1024997276	(4:0.1568398924	5:0.0868668700):0.0650960371);
(1:0.1230278311	2:0.1688354269	(4:0.1911269711	5:0.1948877880):0.1139008791);
(1:0.2199329161	2:0.1318768809	(4:0.3365391884	5:0.1813094585):0.2158729529);
(1:0.1646330447	3:0.1127473756	(4:0.1652039236	5:0.1230003408):0.0192433969);
(1:0.1437627671	2:0.1689114528	(3:0.2718768828	(4:0.3115115067	5:0.3194865394):0.0143230762):0.1035680734);
(1:0.2310303148	2:0.2327053691	(3:0.2745133684	5:0.2230688757):0.1447765297);
(1:0.1518959825	2:0.0940386686	(3:0.1113843749	4:0.1234111091):0.0742183979);
(1:0.1076363022	2:0.1287277209	(4:0.3087259818	5:0.1631165412):0.0732472435);
(1:0.2703436985	2:1.0244928484	(4:0.2806698071	5:0.3379502444):0.1309811041);
(1:0.2496633880	3:0.1634180763	(4:0.2511480563	5:0.3419404683):0.0336647722);
(1:0.0988241844	2:0.1983324556	(3:0.1110329196	4:0.1413623540):0.0641391221);
(1:0.2258758705	2:0.2368682943	(3:0.2606417715	5:0.2346391814):0.1210748556);
(1:0.1178287653	2:0.1240636460	(3:0.1625234570	4:0.1624686715):0.0857714442);
(1:0.1922832945	2:0.2600578735	(3:0.3356917970	4:0.3078028155):0.0680028438);
(1:0.0978505095	2:0.0988091119	(3:0.1292645347	4:0.1461323802):0.0775541525);
(1:0.2612175362	(3:0.2026805032	5:0.2403022324):0.0175344882	4:0.1504938879);
(1:0.1800638464	2:0.1695182868	(3:0.1951641380	4:0.1631147841):0.0441670164);
(1:0.1373696278	2:0.1140858652	(4:0.1766667974	5:0.1603886153):0.0555343957);
(1:0.2047565150	2:0.2482644013	(4:0.1220746679	5:0.2082606766):0.0991187539);
(1:0.3171372229	3:0.2699121537	(4:0.1721228930	5:0.3806973230):0.0458509624);
(1:0.2098395642	2:0.1175400245	(4:0.3073265184	5:0.1198693626):0.1189825335);
(1:0.1810518083	2:0.1168162916	(4:0.0760963923	5:0.1796609976):0.0788997152);
(1:0.1223793733	2:0.2636897387	(4:0.2207965652	5:0.2221975030):0.1580595943);
(1:0.0976129325	2:0.1730860930	(4:0.1925525957	5:0.1805019396):0.1232383765);
(1:0.2768819372	2:0.2730255331	(3:0.3605050832	(4:0.3385633093	5:0.3272375537):0.0383755871):0.1774037944);
(1:0.1165123803	2:0.0934112077	(4:0.2504654213	5:0.1461392973):0.1391396770);
(1:0.1448260936	2:0.1252694254	(4:0.2652231216	5:0.1586791698):0.0931934843);
(1:0.0861667427	2:0.1474641855	(4:0.2417935706	5:0.1639715647):0.0951429070);
(1:0.1678388341	2:0.1461279893	(4:0.1747159856	5:0.2199675824):0.1731291178);
(1:0.0851312426	2:0.0949598430	(3:0.1154451704	4:0.1943024586):0.0442030362);
(1:0.1732072144	2:0.1854342011	(3:0.1753262903	5:0.2525088433):0.1292230407);
(1:0.1903760342	2:0.1288593023	((3:0.2015978459	4:0.1782897659):0.0387440317	5:0.2011602047):0.1487628085);
(1:0.2885883328	2:0.3461923909	(3:0.3465545334	4:0.3370618649):0.1084060641);
(1:0.1489960884	2:0.1762082601	(4:0.4500750421	5:0.2168362829):0.1280305285);
(1:0.0807018333	2:0.0906435953	(3:0.1263704488	4:0.1590102721):0.0574847908);
(1:0.0813667989	2:0.1062735128	(3:0.1492591131	4:0.1419615878):0.0848099342);
(1:0.0974183044	2:0.0728626651	(3:0.1377445348	4:0.1496660376):0.0711596136);
(1:0.0965405453	(2:0.0000010000	4:0.1044655781):0.0000010000	5:0.7171131026);
(1:0.0378369324	(2:0.0887837227	3:0.1381127435):0.0348089198	4:0.3197085077);
(1:0.1723717389	2:0.1514085182	(3:0.2920228305	4:0.1961791729):0.2832422932);
(1:0.2243257990	2:0.1428061350	(3:0.2071422443	4:0.3384412769):0.2379939502);
(1:0.1110032411	2:0.1262120984	(3:0.1322189843	5:0.3587838210):0.0937061430);
(1:0.0892628480	2:0.3826725765	(3:0.1663618872	5:0.2858995824):0.1015444751);
(1:0.1321317042	2:0.1197960286	(3:0.1262432980	4:0.1714104555):0.0929720357);
(1:0.2578931134	2:0.1711742860	((3:0.5044646479	5:0.2817684118):0.0488727658	4:0.3158943098):0.1100956943);
(1:0.1642610296	2:0.1962397645	(3:0.1626274546	4:0.1790065343):0.1065007437);
(1:0.2675232854	2:0.3676704883	(3:0.4987227522	5:0.4453074448):0.2062104258);
(1:0.1106979444	2:0.1057818758	(3:0.1602235573	5:0.2642773142):0.0969804108);
(1:0.0784172142	2:0.1196237277	(3:0.1408031898	5:0.1597662571):0.0324887615);
(1:0.1409294614	2:0.0901228071	(3:0.1597867714	5:0.1933386439):0.0668577306);
(1:0.2421597317	2:0.1970689571	(4:0.1194932487	5:0.1284558537):0.0643927008);
(1:0.1652923079	(3:0.2576966444	4:0.3424130290):0.0814960323	5:0.2484793913);
(1:0.1769949669	(2:0.2319938619	4:0.3319997676):0.1860351766	3:0.2326579181);
(1:0.1245322090	2:0.1012264416	(3:0.1427095469	4:0.1383544112):0.0842404144);
(1:0.1764843427	2:0.1011344015	(4:0.2510528610	5:0.2439662243):0.1290101705);
(1:0.1678581096	2:0.1777490315	(3:0.2749270365	4:0.1675298753):0.1218866677);
(1:0.1439042615	(2:0.1580539452	5:0.2293139617):0.0392260414	4:0.1732189946);
(1:0.1541583187	2:0.2733932571	((3:0.2263490999	5:0.2074836952):0.0633429774	4:0.1640236700):0.1994989444);
(1:0.0963798030	2:0.1141492984	(3:0.1620874416	5:0.1270504059):0.0814908217);
(1:0.1373998398	2:0.0916334509	(4:0.1639016257	5:0.3268006439):0.0820092511);
(1:0.1172287157	2:0.0724207143	(3:0.1369869408	5:0.1544710309):0.0490724324);
(1:0.0581932067	2:0.6047606998	(4:0.1293935247	5:0.2026243204):0.1796804421);
(1:0.1321053902	2:0.2116089874	(3:0.2469121567	5:0.2951620006):0.1161269485);
(1:0.0823393588	2:0.0969392966	(4:0.1212638148	5:0.1244374870):0.0755235977);
(1:0.1352906179	2:0.8658656123	(4:0.2783850923	5:0.2040603948):0.1322435809);
(1:0.1027823710	2:0.1324388451	(3:0.1650483349	4:0.2065859290):0.0896793443);
(1:0.1885092897	2:0.2729384606	(3:0.2720202778	5:0.2824021151):0.2295513978);
(1:0.1455724256	2:0.1571209992	((3:0.2013686028	5:0.2850647051):0.0690366258	4:0.6269436499):0.0836658429);
(1:0.0902692358	2:0.1562461122	(3:0.1620478903	4:0.1454352646):0.0709930882);
(1:0.1122607874	2:0.1377269612	(4:0.1828573615	5:0.1443723986):0.0454202890);
(1:0.2118096191	(2:0.2215394522	4:0.3160829221):0.1168241113	5:0.2574982113);
(1:0.1393313841	2:0.2007249470	(4:0.1950686922	5:0.3316727601):0.1485383057);
(1:0.2169675136	2:0.1745759005	(4:0.2280607605	5:0.2308941554):0.0459672706);
(1:0.1615073919	2:0.1219082026	(3:0.2671686650	4:0.1436542487):0.0383950002);
(1:0.1362388262	2:0.1382057853	(3:0.1834386567	4:0.2047424192):0.0726586321);
(1:0.2757923974	2:0.1253208272	(4:0.2986449938	5:0.3694455015):0.1674320113);
(1:0.1308312261	2:0.1439793045	(4:0.1895264891	5:0.1763208440):0.0561272636);
(1:0.1311945992	2:0.0850370944	(3:0.1426393520	4:0.6882017155):0.0389858191);
(1:0.1018684206	2:0.1336469702	(3:0.2359849882	5:0.1547070301):0.0880772507);
(1:0.1351523134	2:0.1460787234	((3:0.2105391694	4:0.2945894907):0.0202645559	5:0.2274623274):0.0774404683);
(1:0.0935354069	2:0.0658387326	(3:0.1037816963	4:0.1398366095):0.0470459524);
(1:0.1171281031	2:0.0869528075	(4:0.1891788449	5:0.1219147899):0.0531411639);
(1:0.1578184656	2:0.2113466554	(3:0.2718626287	5:0.2882124897):0.1405530776);
(1:0.1038187374	2:0.3004805137	(3:0.2976862490	4:0.1619455630):0.1241985084);
(1:0.1660006917	2:0.1307275268	(3:0.2593192996	4:0.1707710999):0.1876723191);
(1:0.1222678184	2:0.1646394821	(3:0.1829372962	4:0.1600366673):0.0919886689);
(1:0.2155806109	2:0.1344772534	(3:0.2635488453	5:0.2356814115):0.1963949551);
(1:0.0592912151	2:0.0784541799	((3:0.1305512923	4:0.1243533016):0.0361445679	5:0.0829269452):0.0334668150);
(1:0.1690925448	2:0.1971761777	((3:0.2633721872	5:0.2984899340):0.0521201484	4:0.4510262151):0.0972063406);
(1:0.1188951209	2:0.0839425924	(3:0.1042515437	4:0.1297345144):0.0836388382);
(1:0.2193180522	2:0.1657211554	(3:0.2508349024	4:0.3687929640):0.1542413680);
(1:0.1460641700	2:0.1722069466	(3:0.2947811845	4:0.2682610502):0.0703293487);
(1:0.3472747468	2:0.2907336545	(3:0.2254765535	4:0.3430710691):0.1542561202);
(1:0.1240667663	2:0.1178214461	(3:0.1625196122	4:0.1624657278):0.0857690858);
(1:0.2563891218	2:0.2303837081	(3:0.2764433071	5:0.2229094372):0.1271190736);
(1:0.1919344766	2:0.0826060403	(3:0.0886276035	4:0.1258641016):0.0526085386);
(1:0.1431472335	2:0.2819368154	(4:0.4020938515	5:0.1795814661):0.1606085053);
(1:0.1287323721	2:0.1076435500	(4:0.3087567860	5:0.1631278297):0.0732472190);
(1:0.1130935946	2:0.1428817500	((3:0.1159439976	4:0.1098113295):0.0213435051	5:0.1595832642):0.0719067050);
(1:0.1695103257	2:0.1517564362	(3:0.2678984235	4:0.3312936743):0.1012608338);
(1:0.2642040136	2:0.0836632516	(4:0.1143241207	5:0.1903468153):0.1078466737);
(1:0.2711568396	(2:0.2385450546	4:0.2885163964):0.0523694862	5:0.3670515227);
(1:0.0967933456	2:0.1373702005	(4:0.1572119886	5:0.2241885514):0.0723899272);
(1:0.2482606992	2:0.1200617823	(3:0.2775012319	5:0.1665558183):0.2659936914);
(1:0.3125342487	2:0.2949602582	((3:0.3246149961	5:0.2532701028):0.0714931123	4:0.2794581915):0.1038201252);
(1:0.1677945165	2:0.2451226081	(3:0.3107126667	5:0.2271324332):0.1085912283);
(1:0.0828523067	2:0.0616487540	(3:0.1295443861	5:0.3136944491):0.0800336057);
(1:0.2854733386	2:0.1215751825	(3:0.2321980181	5:0.2317440880):0.0959068585);
(1:0.1504446711	2:0.2343580024	(3:0.1840676024	5:0.1684950564):0.2354808375);
(1:0.1785765478	(2:0.2222968588	5:0.3235668358):0.0366342089	3:0.2869146691);
(1:0.1462497208	2:0.1957388817	(3:0.2901620980	5:0.1664367878):0.2255835799);
(1:0.1237250636	2:0.1012462078	(3:0.0992151167	4:0.1798837635):0.0738665604);
(1:0.1169540729	2:0.1115668225	(3:0.2074527139	5:0.1895721501):0.1139399939);
(1:0.1796144680	2:0.1058624373	(3:0.1554093897	4:0.2553681713):0.1157770508);
(1:0.1024987382	2:0.0870853282	(4:0.1568370318	5:0.0868657752):0.0650949368);
(1:0.1688449540	2:0.1230213047	(4:0.1911298743	5:0.1948914601):0.1139047602);
(1:0.1319116510	2:0.2198996922	(4:0.3365142289	5:0.1813067308):0.2158533359);
(1:0.0988153950	2:0.0978458540	(3:0.1292625784	4:0.1461321173):0.0775535921);
(1:0.1797649137	(2:0.1757408008	4:0.2199579592):0.5392452562	5:0.3656196529);
(1:0.1434628646	2:0.1335440071	(4:0.1806083375	5:0.1677880783):0.1061416410);
(1:0.1124706963	2:0.0838880791	(3:0.1771537630	5:0.1602971880):0.1215714160);
(1:0.3098474246	2:0.1223420859	(4:0.2419584079	5:0.2521361228):0.2038614997);
(1:0.0860814688	2:0.1328082716	(3:0.1129416217	4:0.1746891628):0.0912913518);
(1:0.1730852884	2:0.0976134987	(4:0.1925520366	5:0.1805016089):0.1232377839);
(1:0.2837543242	2:0.2751759779	(3:0.3305031068	4:0.3597753674):0.2128807200);
(1:0.1023726803	2:0.1693100868	(3:0.2324089058	5:0.3301669534):0.0772087692);
(1:0.1180904861	2:0.1723506658	(3:0.3454433902	5:0.3930810293):0.1943437973);
(1:0.1382070660	2:0.1972091277	(3:0.1957246395	(4:0.2294541018	5:0.3442268106):0.0289235705):0.1518328901);
(1:0.1566296766	2:0.2233848135	(3:0.1721169678	4:0.2399261348):0.0844640156);
(1:0.2277412341	2:0.1792400608	(4:0.1986219125	5:0.3762786159):0.0727692562);
(1:0.2093318032	2:0.1286276001	(4:0.2343307075	5:0.3569372458):0.1476585255);
(1:0.1753524633	2:0.1277613680	(4:0.2054494612	5:0.2958080229):0.1373734005);
(1:0.1057385614	2:0.2963744209	(3:0.1379510707	4:0.1137188947):0.0556573391);
(1:0.1217260006	2:0.0975096152	(3:0.1909788795	4:0.1137968509):0.0995828177);
(1:0.1868756366	2:0.1908209346	(3:0.2235579032	5:0.2005382910):0.1106749753);
(1:0.1936123404	2:0.2492383893	(4:0.1905296408	5:0.2453298224):0.1328674428);
(1:0.0967687485	2:0.1348392341	(4:0.1858986786	5:0.1701732030):0.1139105657);
(1:0.0891819687	2:0.1061508709	(4:0.1522317088	5:0.1409356773):0.0597165127);
(1:0.4885879836	2:0.1097088965	(3:0.0974032742	(4:0.1826363790	5:0.1315044392):0.0459069322):0.0803399966);
(1:0.0843209080	2:0.0925636140	(3:0.1557444979	5:0.1317823450):0.0548599892);
(1:0.1988598475	2:0.2206405098	(3:0.2505054589	5:0.3624988288):0.1666806906);
(1:0.6488510735	(3:1.8070552543	5:0.1755746431):0.2108352713	4:0.3953651229);
(1:0.1182011997	2:0.0966080623	((3:0.0977722038	4:0.1960216348):0.0135699705	5:0.1092567614):0.0891628263);
(1:0.1770045956	2:0.2449968397	(3:0.3578658686	4:0.4234019360):0.1406125803);
(1:0.1178406973	2:0.0943386064	(3:0.1894281410	5:0.2010805325):0.1155950227);
(1:0.1854004211	2:0.1940019222	(3:0.2063142380	4:0.4784728423):0.1721822267);
(1:0.0925036103	2:0.1013477892	(3:0.1486063831	4:0.2297483411):0.0728627942);
(1:0.1547482289	2:0.1754856437	((3:0.3408075373	5:0.3062057903):0.0261478165	4:0.1954091054):0.1205521612);
(1:0.1453152101	2:0.1422626726	(3:0.2719727563	5:0.2700735177):0.0821201008);
(1:0.1364466308	2:0.0863781653	(3:0.1158188553	4:0.1397127235):0.0439454963);
(1:0.1008369717	2:0.1274167608	((3:0.1831199863	5:0.1388000841):0.0300570231	4:0.1491582143):0.1039760224);
(1:0.1416096684	2:0.1798531611	(3:0.1691277583	4:0.3112495162):0.1221326691);
(1:0.1278639795	2:0.3237539304	(3:0.2038926087	4:0.3322810358):0.1585957766);
(1:0.1062279626	2:0.1384908296	(3:0.1971538372	4:0.2890551752):0.0749791411);
(1:0.1451761248	2:0.2064406719	(3:0.2759440834	4:0.2462433278):0.0732498938);
(1:0.3472538801	(3:0.2130926679	5:0.2878120637):0.0579608408	4:0.3202815369);
(1:0.9810160216	3:0.1399412935	(4:0.1453193705	5:0.1373557322):0.0467521715);
(1:0.2976320944	(3:0.2917282931	5:0.8109769790):0.0557495829	4:0.2624110670);
(1:0.0547793999	2:0.1236461408	(4:0.2258154938	5:0.2318537377):0.0566063859);
(1:0.1516579749	2:0.1447454209	(3:0.1957342060	5:0.2716559538):0.0977389606);
(1:0.1989188768	(2:0.0577716164	3:0.9299660656):0.0934176536	4:0.3409697187);
(1:0.1531750406	2:0.1374585241	(3:0.2838890307	5:0.2978152274):0.1614959992);
(1:0.5186147710	2:0.1403132303	(3:0.1629385299	4:0.1110110801):0.0915868490);
(1:0.2389143314	2:0.4054340744	(3:0.3649379603	5:0.7759083146):0.0866489618);
(1:0.1923363852	2:0.1336385179	(3:0.5646871749	(4:0.2829076934	5:0.2342670277):0.0677864160):0.0594915984);
(1:0.3335621580	2:0.1175747949	(4:0.1873846416	5:0.3382224754):0.1219847616);
(1:0.0605883714	2:0.0760901978	(4:0.1289979683	5:0.1534663125):0.0612688209);
(1:0.1366710899	2:0.1235214217	(3:0.7287150563	4:0.1759486720):0.0395508094);
(1:0.1664496411	2:0.1026530260	(3:0.2220760209	4:0.2269309226):0.0670681848);
(1:0.1498797369	2:0.1200105790	(3:0.1574941965	5:0.2386498558):0.1011526992);
(1:0.3264789266	(2:0.1913040273	4:0.2381935907):0.0590052477	3:0.2795602055);
(1:0.1116215098	2:0.1392074256	(3:0.1314498371	5:0.1515863448):0.0523569232);
(1:0.2903672544	(3:0.4363552468	5:0.2006381649):0.2431614501	4:0.2509475178);
(1:0.1881947638	2:0.1502347015	(3:0.3264108628	(4:0.2623780307	5:0.3965504151):0.0416627040):0.1058857026);
(1:0.1813086251	2:0.1203013811	(3:0.2587557936	5:0.1949415435):0.0738128180);
(1:0.1330818056	2:0.1534745201	(3:0.1790118040	4:0.2389540156):0.0966127829);
(1:0.2103496038	2:0.4418145075	(3:0.3312426325	4:0.2226635789):0.2079791679);
(1:0.1656337602	3:0.3047951894	(4:0.1944396054	5:0.1759667640):0.0768015389);
(1:0.2155878278	2:0.1374637995	(3:0.2249572752	4:0.2805199797):0.0684755209);
(1:0.1369294369	2:0.0913064397	(3:0.1869535798	4:0.1689643639):0.0795879553);
(1:0.2345690730	2:0.1538235200	(3:0.5551922540	4:0.3960849992):0.1525236404);
(1:0.2252041014	2:0.1168107914	(3:0.3458108963	4:0.2627455404):0.1274473548);
(1:0.1639736165	2:0.1817409171	(3:0.1845516159	4:0.2071779771):0.0953609334);
(1:0.0857161818	2:0.2334193532	(3:0.1962832535	4:0.1508547368):0.0809397638);
(1:0.1601467124	2:0.1198086981	(3:0.2436790409	4:0.2441923639):0.0792883309);
(1:0.1048673912	2:0.0841312259	(3:0.1514728837	4:0.0638905091):0.1290500854);
(1:0.1416365935	2:0.0899800599	(3:0.1790492329	4:0.2518369616):0.0916547677);
(1:0.0774533809	2:0.1687357532	(3:0.1242997563	4:0.1346782737):0.0349390387);
(1:0.1825061326	2:0.7193107575	(3:0.2525121767	5:0.2151169396):0.0731060266);
(1:0.1987578871	2:0.1303888750	(3:0.4424628090	4:0.2527978266):0.2023175964);
(1:0.2092664511	2:0.1299312590	(4:0.1560886205	5:0.2352016744):0.0539757144);
(1:0.4091643488	2:0.2373949626	(3:0.3678903448	4:0.1693845581):0.0798059224);
(1:0.1589253916	2:0.1382054656	(3:0.1702729158	4:0.2116560795):0.1186486439);
(1:0.2879694766	(3:0.1773392632	5:0.2195408074):0.0572521025	4:0.1894645087);
(1:0.2896710198	2:0.1976723721	(3:0.3899272488	4:0.3856509685):0.0699972709);
(1:0.1413801802	2:0.1402971345	(3:0.1855323984	4:0.2597760403):0.0879364627);
(1:0.2163832608	2:0.3116013449	(3:0.3184488775	5:0.2456208513):0.2398564529);
(1:0.1549675717	2:0.2117131357	(3:0.4771927860	5:0.3923212385):0.3568886015);
(1:0.1226783123	2:0.1532641747	(3:0.2490332381	5:0.2096836573):0.1321444023);
(1:0.1688888981	2:0.3057808515	(3:0.3509919850	5:0.2122910949):0.1143280950);
(1:0.1503120384	(2:0.2119830835	3:0.4205317426):0.0139151576	5:0.1944942533);
(1:0.0968472473	2:0.0685179686	(3:0.2325446040	5:0.1108253231):0.1228160500);
(1:0.1144069477	2:0.1448033588	(3:0.1796684500	5:0.2153407971):0.0984013491);
(1:0.2192604185	2:0.1094127138	(3:0.2410975113	5:0.2415345913):0.1104688030);
(1:0.1365294097	2:0.2160694319	((3:0.2264415825	4:0.2425870298):0.0869971740	5:0.4102746338):0.0541152153);
(1:0.1609867581	2:0.2106295066	(3:0.2254073819	4:0.2450755274):0.1530333757);
(1:0.0773328308	2:0.1595936701	(3:0.1783870975	5:0.1928812678):0.0744750475);
(1:0.1841926635	2:0.3101843617	(3:0.2087687979	5:0.1995902184):0.0680147272);
(1:0.1857637293	2:0.1882842436	(3:0.1718267803	5:0.2228027111):0.0921023064);
(1:0.0721748607	2:0.1747743514	(3:0.2091554222	4:0.1913054412):0.0864622503);
(1:0.1063662466	2:0.0939537594	(3:0.1463380156	5:0.1857564947):0.1185627807);
(1:0.1782584253	2:0.2073650466	(3:0.3249195976	5:0.2760183446):0.0585715423);
(1:0.2273066168	2:0.1631152021	(3:0.2857945027	5:0.2028565750):0.1702657585);
(1:0.1169913241	2:0.1031145781	(3:0.1347178651	(4:0.1779693887	5:0.6905455167):0.0234749455):0.0841809358);
(1:0.0850279088	2:0.0797614306	(3:0.1608955708	4:0.1151786441):0.1103972541);
(1:0.2061562122	(3:0.4798011659	4:0.1207975379):0.0622868798	5:0.8941538000);
(1:0.2416854194	2:0.1634123845	(4:0.0806358216	5:0.2854754370):0.3925914764);
(1:0.3104043967	2:0.1279332634	(3:0.1945965645	4:0.2208629073):0.1751865154);
(1:0.1385154270	2:0.1175243946	(3:0.2342123762	4:0.1655627191):0.0945178618);
(1:0.1090250841	2:0.1450147068	(3:0.1266441042	4:0.1995640426):0.0715726913);
(1:0.1217428027	2:0.0933879918	(3:0.2132249755	5:0.2250573438):0.1035478606);
(1:0.2689064981	2:0.2389728859	(3:0.3600664707	4:0.3978140384):0.2603424351);
(1:0.0830890516	2:0.1426847986	(3:0.1447397072	4:0.1445224484):0.0987574883);
(1:0.1781690246	2:0.2797129841	(3:0.2703591208	4:0.3028498074):0.0756588139);
(1:0.1260261585	2:0.0520826898	(4:0.1045843438	5:0.0761060280):0.2213419112);
(1:0.1440265639	2:0.1033753497	(4:0.2812274696	5:0.1730921492):0.1028629099);
(1:0.1387642060	2:0.2164161637	(3:0.2550602763	5:0.2302494155):0.1675591457);
(1:0.1398052456	2:0.0974435915	(3:0.1144961756	4:0.1889375448):0.0595453979);
(1:0.1557244888	(3:0.4595434778	5:0.4928257647):0.3420341075	4:0.2065237916);
(1:0.2147315069	2:0.1258060815	(3:0.3075916246	(4:0.3104156431	5:0.1607558008):0.0485062461):0.1574413948);
(1:0.1619433410	2:0.0837536213	(4:0.2373462694	5:0.1911923930):0.0809223594);
(1:0.1042970718	2:0.0830683080	((3:0.1580624085	4:0.1180818830):0.0161126080	5:0.1184651130):0.0468549608);
(1:0.3236816117	(3:0.6848775877	5:0.2842192627):0.0500007237	4:0.6994546407);
(1:0.1467752657	2:0.3660190946	((3:0.3109923231	5:0.2910106172):0.0260444802	4:0.2985294320):0.1541242642);
(1:0.2132675095	2:0.2012743509	(3:0.2418916519	4:0.2682722350):0.1181193417);
(1:0.1722045001	2:0.1460642659	(3:0.2947752172	4:0.2682562040):0.0703293748);
(1:0.1657194525	2:0.2193196662	(3:0.2508349846	4:0.3687930840):0.1542413869);
(1:0.0839452153	2:0.1188975134	(3:0.1042545717	4:0.1297373553):0.0836404121);
(1:0.1249768140	2:0.2013080162	(3:0.2631166386	4:0.2497005666):0.1146948278);
(1:0.2166200684	2:0.1984662478	(3:0.3342973201	5:0.4144705631):0.1468276936);
(1:0.0784543764	2:0.0592903765	((3:0.1305511202	4:0.1243527389):0.0361442644	5:0.0829266239):0.0334665866);
(1:0.1332954946	2:0.2158633832	(3:0.2647458369	5:0.2355135142):0.1978354608);
(1:0.1307347990	2:0.1660116186	(3:0.2593422352	4:0.1707863438):0.1876928285);
(1:0.3004558959	2:0.1037986789	(3:0.2976626609	4:0.1619350360):0.1241872529);
(1:0.2115250447	2:0.1601355166	(3:0.2729926986	5:0.3000431541):0.1412992024);
(1:0.0658381854	2:0.0935371286	(3:0.1037820760	4:0.1398371664):0.0470468423);
(1:0.1460782566	2:0.1351526652	((3:0.2105392152	4:0.2945896519):0.0202646245	5:0.2274613841):0.0774403275);
(1:0.1336374795	2:0.1018719104	(3:0.2359808804	5:0.1547036597):0.0880759771);
(1:0.0838203869	2:0.1386647856	(3:0.1482457942	4:0.7429415429):0.0370163859);
(1:0.1439677369	2:0.1308225754	(4:0.1895096468	5:0.1763062795):0.0561240689);
(1:0.1253145841	2:0.2757817602	(4:0.2986249314	5:0.3694140156):0.1674195194);
(1:0.1377922982	2:0.1339015462	(3:0.1818147901	4:0.2044993904):0.0709739800);
(1:0.1716780399	2:0.1307699025	(3:0.3204331586	5:0.2331497172):0.0916844050);
(1:0.1219174377	2:0.1614999628	(3:0.2671694395	4:0.1436548042):0.0383949206);
(1:0.1745768115	2:0.2169662085	(4:0.2280602953	5:0.2308937868):0.0459673608);
(1:0.2872678861	2:0.2418631007	(4:0.2139984794	5:0.2980409468):0.1407207075);
(1:0.1975995998	2:0.1380430161	(4:0.1936951291	5:0.3318872996):0.1493076798);
(1:0.1896549982	2:0.1332862881	(4:0.2292987956	5:0.2179432094):0.1383288085);
(1:0.2317142795	(2:0.2504704550	5:0.3704482043):0.0942425433	4:0.3211785718);
(1:0.1377275719	2:0.1122602597	(4:0.1828575269	5:0.1443724157):0.0454203299);
(1:0.0775069235	2:0.0992362508	((3:0.1835946688	5:0.2090267339):0.0191248868	4:0.1208401976):0.0747132734);
(1:0.1562470603	2:0.0902679816	(3:0.1620482052	4:0.1454354754):0.0709932544);
(1:0.1965972730	(3:0.1745965054	5:0.1818971808):0.0466307935	4:0.5435506747);
(1:0.2734964486	2:0.1903650609	(3:0.2722428988	5:0.2836281488):0.2282652996);
(1:0.1324455002	2:0.1027742271	(3:0.1650481553	4:0.2065856075):0.0896792626);
(1:0.2442323245	2:0.2446889202	(4:0.2841870933	5:0.2579025286):0.2320257315);
(1:0.0969453095	2:0.0823364229	(4:0.1212641779	5:0.1244375520):0.0755239122);
(1:0.0724844378	2:0.1171638863	(3:0.1369493094	5:0.1544284268):0.0490552898);
(1:0.0916198695	2:0.1374108796	(4:0.1639009327	5:0.3267995427):0.0820090539);
(1:0.1141491709	2:0.0963895118	(3:0.1621001764	5:0.1270582145):0.0814971991);
(1:0.2734572751	2:0.1541112249	((3:0.2263647051	5:0.2075016280):0.0633467440	4:0.1640347138):0.1995147046);
(1:0.1580549021	(2:0.1439041483	4:0.1732187918):0.0392261979	5:0.2293143123);
(1:0.1749880139	2:0.1707471168	(3:0.2731125687	4:0.1675963251):0.1227217311);
(1:0.2232129390	2:0.1859246047	(3:0.4313529556	5:0.3626812408):0.2555304163);
(1:0.1172580910	2:0.1070585228	(4:0.1641174218	5:0.2157296662):0.0786666433);
(1:0.1012254083	2:0.1245306244	(3:0.1427085804	4:0.1383533001):0.0842386370);
(1:0.1042958106	2:0.2269273213	(3:0.1798222862	4:0.2324897790):0.1047659535);
(1:0.1132375088	(2:0.1397455335	3:0.1652090943):0.1187025767	4:0.2448637774);
(1:0.2129304574	2:0.2230389032	(3:0.2639503407	4:0.3543046498):0.0359560519);
(1:0.0901227313	2:0.1409298787	(3:0.1597870980	5:0.1933397661):0.0668579204);
(1:0.1479299144	2:0.2691465465	(4:0.1131430404	5:0.1866471843):0.1253905901);
(1:0.1962435848	2:0.1642635929	(3:0.1626299464	4:0.1790097204):0.1065030213);
(1:0.1856152603	2:0.2706108547	(3:0.5530794681	4:0.2976035837):0.1495857006);
(1:0.1816171666	2:0.2841808292	(3:0.2905172364	4:0.4226333258):0.1422165079);
(1:0.1197945073	2:0.1321305688	(3:0.1262425902	4:0.1714094940):0.0929715223);
(1:0.1428131092	2:0.2243362199	(3:0.2071615727	4:0.3384549005):0.2380105584);
(1:0.1514039234	2:0.1723766546	(3:0.2920238298	4:0.1961791875):0.2832436972);
(1:0.0889273384	(2:0.0379113469	4:0.3200107091):0.0349078534	3:0.1384117181);
(1:0.1166700976	2:0.1067052969	(3:0.2002330595	4:0.1332985019):0.0709174395);
(1:0.0000011118	(2:0.0965400021	5:0.7171152899):0.0000021495	4:0.1044656111);
(1:0.0728618235	2:0.0974190390	(3:0.1377446801	4:0.1496661631):0.0711597123);
(1:0.1062776421	2:0.0813589534	(3:0.1492578158	4:0.1419603116):0.0848089027);
(1:0.0906447704	2:0.0807022787	(3:0.1263720407	4:0.1590111712):0.0574848120);
(1:0.1762103093	2:0.1489937678	(4:0.4500738816	5:0.2168356211):0.1280301189);
(1:0.3097465696	2:0.3035394432	(3:0.2692275321	4:0.3254686423):0.0889241254);
(1:0.1270152156	2:0.1741668161	(4:0.1843245941	5:0.1861760259):0.1444293822);
(1:0.1458514760	2:0.1666961349	(4:0.1808389339	5:0.2158492900):0.1706585589);
(1:0.1474739754	2:0.0861707680	(4:0.2418203434	5:0.1639850714):0.0951524231);
(1:0.1252826617	2:0.1448105034	(4:0.2652183998	5:0.1586774734):0.0931922397);
(1:0.0982958783	2:0.1328633044	(3:0.1117541302	4:0.1462645398):0.1362111892);
(1:0.2780481605	2:0.2632277061	(3:0.3437631052	5:0.3377734333):0.1833671748);
(1:0.1879110835	2:0.2661411447	(3:0.3520457868	5:0.3360221520):0.2600248647);
(1:0.0737988208	(2:0.0965737619	(3:0.2481219863	5:2.6202658825):0.0365916667):0.0685886113	4:0.6321933687);
(1:0.1362007202	2:0.1839631847	(4:0.2912090340	5:0.2460742763):0.1380878941);
(1:0.1195098369	2:0.1126647540	(3:0.0874189494	5:0.0895730397):0.0528745528);
(1:0.1156654209	2:0.2413241746	(3:0.4166806906	(4:0.2439429243	5:0.5826951800):0.0372500271):0.1081632660);
(1:0.1004578627	2:0.1687321341	(4:0.2351535099	5:0.1808857513):0.0960885629);
(1:0.2218133555	2:0.0678319369	(3:0.1029930255	5:0.1413512859):0.0936194826);
(1:0.1093748585	2:0.0846711074	(3:0.1344730760	5:0.1719333523):0.0774488902);
(1:0.0893401501	2:0.1953024489	(3:0.1741775184	5:0.2154501241):0.0662585785);
(1:0.0957120067	2:0.1533820855	(3:0.1553095671	4:0.1362427192):0.0740255137);
(1:0.0782284932	2:0.0859793115	(3:0.1163983864	5:0.6411954394):0.0501989722);
(1:0.3005158629	(3:0.2188009717	4:0.3170362239):0.0173816386	5:0.1795747313);
(1:0.1375690483	2:0.0994262089	(3:0.2029975343	5:0.1651397401):0.0495424981);
(1:0.1243027788	2:0.1312204244	(3:0.1508973555	4:0.1828477361):0.1106733938);
(1:0.1262358485	2:0.1032896970	(3:0.1506512055	5:0.1808844216):0.0669671922);
(1:0.1693029257	2:0.1023704493	(3:0.2323977549	5:0.3301527803):0.0772059472);
(1:0.1831847423	2:0.1030170595	(3:0.3818926453	5:0.3689135243):0.1848123610);
(1:0.1970964929	2:0.1352026280	(3:0.2173653788	5:0.3735301162):0.1275588999);
(1:0.2626425267	(3:0.1954087195	4:0.2188502713):0.0493653138	5:0.2587751715);
(1:0.1286492827	2:0.2093249883	(4:0.2343406751	5:0.3569360076):0.1476595488);
(1:0.1277769055	2:0.1753382836	(4:0.2054478153	5:0.2958044835):0.1373719188);
(1:0.2963741736	2:0.1057392315	(3:0.1379522038	4:0.1137198896):0.0556579378);
(1:0.0975108000	2:0.1217258148	(3:0.1909776986	4:0.1137972075):0.0995820074);
(1:0.1909258589	2:0.1868301068	(3:0.2235759933	5:0.2005537333):0.1106898195);
(1:0.2491945898	2:0.1935785061	(4:0.1905013048	5:0.2452850397):0.1328348843);
(1:0.1348436586	2:0.0967653717	(4:0.1859015278	5:0.1701757687):0.1139126040);
(1:0.1061507124	2:0.0891821353	(4:0.1522315092	5:0.1409356817):0.0597166387);
(1:0.1097093460	2:0.4885805520	(3:0.0974031282	(4:0.1826349694	5:0.1315037121):0.0459064390):0.0803397368);
(1:0.0460825906	2:0.5307438436	(4:0.2318039338	5:0.1522801699):0.0984121369);
(1:0.0881353828	2:0.0860954289	(3:0.1583731560	5:0.1379779030):0.0504736531);
(1:0.1112663542	2:0.2921253454	(3:0.2259122414	5:0.2756661078):0.1861290402);
(1:0.2083283629	3:0.3388828483	(4:0.3471720225	5:0.2741485603):0.8135006442);
(1:0.0966091563	2:0.1182002720	((3:0.0977719954	4:0.1960213415):0.0135701106	5:0.1092566373):0.0891628019);
(1:0.2194099607	2:0.4674071863	(4:0.1845851759	5:0.2629863727):0.1050787101);
(1:0.1971239418	2:0.1725212834	(3:0.4043118956	(4:0.2103770890	5:0.2501274729):0.0384655032):0.1547336353);
(1:0.2681060136	(3:0.1768766474	4:0.3787860986):0.0357315371	5:0.2959436317);
(1:0.1410492464	2:0.1454312635	(3:0.2532514107	(4:0.4695638466	5:0.2535498758):0.0025644756):0.0872860895);
(1:0.1274198125	2:0.1008349423	((3:0.1831210914	5:0.1388008668):0.0300574919	4:0.1491591839):0.1039767375);
(1:0.2149911933	(2:0.0955621978	5:0.9721057689):0.0534500298	3:0.4084108073);
(1:0.1620943259	2:0.1354868477	(3:0.1636521775	4:0.3089670532):0.1257863947);
(1:0.3228797507	2:0.1259952850	(3:0.2030841052	4:0.3302942456):0.1582158105);
(1:0.1384950653	2:0.1062247737	(3:0.1971573000	4:0.2890608745):0.0749795686);
(1:0.2044342796	2:0.1616212954	(4:0.2835647278	5:0.2210223765):0.0630914472);
(1:0.2086125354	(3:0.2082456230	5:0.1522518153):0.0437917283	4:0.1406776283);
(1:0.0943755270	2:0.1431955426	(3:0.1450312034	5:0.1280334948):0.0654768446);
(1:0.0683514066	2:0.1108282998	(4:0.0620622494	5:0.0729707800):0.1142285042);
(1:0.1725598071	2:0.0812240858	(4:0.0861414717	5:0.1133447131):0.1513204985);
(1:0.0619569518	2:0.0908878938	((3:0.0934037044	5:0.0606834293):0.0232900441	4:0.1072234598):0.0736092897);
(1:0.1629150592	(3:0.1068148318	5:0.1349479453):0.0097260149	4:0.1049317274);
(1:0.2416676847	(3:1.2860717179	4:0.1056877105):0.0284320313	5:0.2134908621);
(1:0.1288736742	(3:0.1043267313	5:0.2958532552):0.0105797703	4:0.1898453903);
(1:0.2464774234	(3:0.2624149399	5:0.2314965116):0.0206960255	4:0.1913568707);
(1:0.1169568801	2:0.1288724765	(3:0.2608175489	4:0.2093926574):0.0799091714);
(1:0.1374619810	2:0.2155881655	(3:0.2249562632	4:0.2805183264):0.0684753783);
(1:0.0913042594	2:0.1369214723	(3:0.1869388686	4:0.1689538067):0.0795816782);
(1:0.1429049531	2:0.1901803689	(3:0.4391618746	4:0.3189885613):0.1053066306);
(1:0.1168272746	2:0.2252180019	(3:0.3458498487	4:0.2627719154):0.1274615013);
(1:0.1198074526	2:0.1601475305	(3:0.2436789581	4:0.2441923100):0.0792883663);
(1:0.1728045191	2:0.2286372061	(3:0.2694056352	5:0.3298250793):0.0521477513);
(1:0.0899747046	2:0.1416209971	(3:0.1790304709	4:0.2518045707):0.0916457347);
(1:0.2286119779	2:0.1301255870	(3:0.2520024235	4:0.4646376911):0.0627259247);
(1:0.1091594587	2:0.1425748505	(4:0.1665550603	5:0.2759964848):0.1493942331);
(1:0.1740612155	2:0.0858956899	(3:0.2198309599	4:0.1879690054):0.0650312717);
(1:0.2081207527	2:0.1779988577	(3:0.2251500035	5:0.2519484751):0.1351439166);
(1:0.1148528605	2:0.2607823595	(3:0.2566108353	4:0.2470481809):0.1199374438);
(1:0.1437778692	2:0.2313161935	((3:0.1732632255	4:0.1538726608):0.0304982026	5:0.2604928396):0.0769074634);
(1:0.1293980260	2:0.1697504100	(3:0.2257845807	4:0.2548714763):0.1244690127);
(1:0.1402976046	2:0.1413807961	(3:0.1855330511	4:0.2597770335):0.0879375841);
(1:0.1878757356	2:0.2199380907	(3:0.3343551190	4:0.2339564769):0.0685743618);
(1:0.1382277748	2:0.1589456682	(3:0.1703082830	4:0.2116953685):0.1186750209);
(1:0.3117689817	2:0.2162396814	(3:0.3184919561	5:0.2456481085):0.2398958983);
(1:0.2118558523	2:0.1548632018	(3:0.4773962268	5:0.3924535302):0.3570891053);
(1:0.3043094133	2:0.1592009389	(3:0.3474417712	5:0.2106679736):0.1205920892);
(1:0.0685027764	2:0.0967906637	(3:0.2323570608	5:0.1107608451):0.1227288538);
(1:0.1688209229	(3:0.1423812188	5:0.1271500004):0.0135609447	4:0.0737312286);
(1:0.1448054214	2:0.1143942073	(3:0.1796617298	5:0.2153301539):0.0983967464);
(1:0.1094068239	2:0.2192625729	(3:0.2410977702	5:0.2415349561):0.1104687868);
(1:0.2145914625	2:0.1373965849	((3:0.2241601209	4:0.2416382772):0.0878693429	5:0.4102174454):0.0534923919);
(1:0.2067398215	2:0.1646076440	(3:0.2294290182	4:0.2430173992):0.1497100838);
(1:0.2548138647	(2:0.2709395019	3:0.3773757375):0.0524305968	4:0.5054906443);
(1:0.1595923440	2:0.0773331543	(3:0.1783854676	5:0.1928797084):0.0744748054);
(1:0.1883039615	2:0.1857473734	(3:0.1718265001	5:0.2228029764):0.0921020612);
(1:0.0939399695	2:0.1063801002	(3:0.1463378065	5:0.1857564415):0.1185627238);
(1:0.2074843343	2:0.1781327062	(3:0.3249357548	5:0.2760313770):0.0585723803);
(1:0.1679155087	2:0.2271577857	(3:0.2912301480	5:0.2055658788):0.1715305599);
(1:0.1026457964	2:0.1258127802	(3:0.1388863800	5:0.6928356696):0.0769677097);
(1:0.0915034407	2:0.2819786470	(3:0.2021604940	5:0.1205343299):0.0582243645);
(1:0.3967326747	2:0.0876530342	(3:0.2373653858	5:0.2458454638):0.1263645803);
(1:0.0797716646	2:0.0849955704	(3:0.1608483197	4:0.1151465422):0.1103641615);
(1:0.1260513736	2:0.1963494244	(3:0.4985941995	(4:0.0994620392	5:1.0411531415):0.0428119442):0.1114489211);
(1:0.1537259820	2:0.2396258274	(4:0.0873413630	5:0.2637209495):0.3438281413);
(1:0.1279193202	2:0.3103709712	(3:0.1945790773	4:0.2208455994):0.1751660376);
(1:0.0348624510	2:0.2116550803	(3:0.0788365628	4:0.1174941274):0.1406889596);
(1:0.1175228433	2:0.1385166862	(3:0.2342121342	4:0.1655626154):0.0945177618);
(1:0.1470629676	2:0.1111291151	(3:0.1292297270	4:0.1992024000):0.0717086541);
(1:0.0934957376	2:0.1215879700	(3:0.2131763031	5:0.2249993480):0.1035224274);
(1:0.2339176883	2:0.2675940502	(3:0.3466332498	4:0.3885277267):0.2541900476);
(1:0.1426907132	2:0.0830826085	(3:0.1447432311	4:0.1445246769):0.0987600470);
(1:0.0973465196	2:0.1486805509	(4:0.1996810488	5:0.1511001896):0.1394040633);
(1:0.2797286648	2:0.1781803134	(3:0.2703782110	4:0.3028632114):0.0756642708);
(1:0.0522175226	2:0.1260337778	(4:0.1045976065	5:0.0761038776):0.2213591217);
(1:0.2164169549	2:0.1387739961	(3:0.2550594680	5:0.2302619948):0.1675746578);
(1:0.1760796149	2:0.4014876646	(4:0.2703791755	5:0.3424996658):0.3293940584);
(1:0.0974438934	2:0.1398051724	(3:0.1144961846	4:0.1889380503):0.0595460247);
(1:0.1258233043	2:0.2147125530	(3:0.3075853316	(4:0.3104094431	5:0.1607539181):0.0485064161):0.1574380880);
(1:0.0886551028	2:0.1597594017	(4:0.2400524365	5:0.1950764230):0.0791073614);
(1:0.0830678868	2:0.1042959390	((3:0.1580623140	4:0.1180806970):0.0161122066	5:0.1184641085):0.0468546170);
(1:0.2633238487	2:0.2779244864	(3:0.3437427024	5:0.3377507823):0.1833533416);
(1:0.1328532576	2:0.0983039370	(3:0.1117526970	4:0.1462609876):0.1362077589);
(1:0.2963632960	2:0.1768307980	(3:0.2679339393	(4:0.2017005783	5:0.3630523908):0.0226409287):0.2022401653);
(1:0.2505699510	2:0.1984048400	(3:0.5130179045	5:0.1675318699):0.0912440253);
(1:0.1217192311	2:0.1977814965	(3:0.2340820731	4:0.1446819702):0.0842261385);
(1:0.1605613321	2:0.1643774270	(3:0.1832267546	4:0.7151602483):0.1908456460);
(1:0.1839602848	2:0.1362026852	(4:0.2912071893	5:0.2460731483):0.1380872643);
(1:0.1126647753	2:0.1195098208	(3:0.0874189529	5:0.0895730380):0.0528745535);
(1:0.1602506428	2:0.2830933598	(4:0.2929244380	5:0.0859215928):0.1884770045);
(1:0.2509998508	2:0.0988682828	(3:0.4133949996	4:0.2516507316):0.0995606338);
(1:0.1687314101	2:0.1004586257	(4:0.2351530129	5:0.1808854737):0.0960883461);
(1:0.0678336599	2:0.2217973299	(3:0.1029893679	5:0.1413446280):0.0936126880);
(1:0.1812389712	2:0.1021822364	(3:0.1656395274	5:0.1954582290):0.0461740646);
(1:0.1533819034	2:0.0957135915	(3:0.1553092355	4:0.1362430290):0.0740252840);
(1:0.0859788810	2:0.0782268691	(3:0.1163964267	5:0.6411795396):0.0501997855);
(1:0.1031466486	2:0.1643296239	((3:0.2456257467	4:1.4757144183):0.0174867595	5:0.1894772447):0.1300657041);
(1:0.0914602026	2:0.1480474086	(3:0.1981270700	5:0.1639051480):0.0506804531);
(1:0.2458455780	2:0.3668359277	(4:0.3021600742	5:0.3643235952):0.1126371231);
(1:0.1932462048	2:0.2173057081	(3:0.2416566416	4:0.2134592119):0.1046702127);
(1:0.1312389407	2:0.1242853195	(3:0.1508978266	4:0.1828504544):0.1106760392);
(1:0.1396858887	2:0.2081573232	(3:0.2163135747	4:0.1999788103):0.0937414519);
(1:0.1777824148	2:0.0739325996	(3:0.1140685701	5:0.2910302994):0.1241884489);
(1:0.1159560383	2:0.3267906372	(4:0.1708922625	5:0.2775342412):0.0768189312);
(1:0.2151333606	2:0.1472875301	(4:0.2707225308	5:0.2246574367):0.2396096448);
(1:0.2386464955	2:0.1801051348	(3:0.2080374912	4:0.1797429376):0.1249379549);
(1:0.2322881316	2:0.3364443194	(3:0.3889244701	4:0.2996748460):0.3165588042);
(1:0.1726938743	2:0.1077742853	(3:0.1403606331	4:0.1919726054):0.0774945969);
(1:0.0846749180	2:0.1588803773	(3:0.1931234042	4:0.1669523447):0.0784086197);
(1:0.1909318934	2:0.1718137864	(3:0.2010204679	4:0.2236205874):0.1708635401);
(1:0.0802680718	2:0.0847440234	(3:0.1017912136	4:0.1318343908):0.0572328441);
(1:0.2282386128	2:0.1749435927	(3:0.4385814340	4:0.2596711821):0.0822676988);
(1:0.1672322000	2:0.2619822342	(3:0.2032668535	4:0.2254389436):0.1254861834);
(1:0.1144804734	2:0.1419255164	(3:0.1805797687	4:0.1682049788):0.1060204466);
(1:0.1550608497	2:0.1846905387	(3:0.2043585758	4:0.2630442349):0.1007883131);
(1:0.1035860197	2:0.1091133410	(3:0.1473052528	4:0.1369888446):0.1047231296);
(1:0.2614708693	2:0.1868453551	(3:0.4749772797	4:0.2992764682):0.1584637464);
(1:0.1173856263	2:0.1111127153	(3:0.2570272843	4:0.1862366545):0.0665649765);
(1:0.1346312728	2:0.1199937139	(4:0.1532977817	5:0.1675207086):0.1462599015);
(1:0.1578341198	2:0.1210365092	(4:0.1733640141	5:0.1832549549):0.0752688268);
(1:0.0881369485	2:0.0980471996	(3:0.0339539575	5:0.1844696609):0.0867036569);
(1:0.1221230542	2:0.1585169724	(3:0.2764812622	(4:0.3007681649	5:0.3078933861):0.0315574689):0.1056901967);
(1:0.0892465941	2:0.1085566074	((3:0.1312850756	5:0.2077230685):0.0427426674	4:0.4768725483):0.0263346849);
(1:0.0783559231	2:0.1021946079	(3:0.1620444268	5:0.1529937865):0.0712296448);
(1:0.2168913552	2:0.2214988541	(3:0.3379960889	4:0.2994960151):0.1215083289);
(1:0.1776629053	2:0.2668060141	(3:0.2405233521	4:0.1520897910):0.1217558696);
(1:0.1553045574	2:0.0781740806	(3:0.0465429251	4:0.2972136299):0.1048919303);
(1:0.0810304747	2:0.0741001818	(3:0.1398992082	4:0.1578190437):0.1135465249);
(1:0.1876175307	2:0.3095038853	(3:0.3969380505	4:0.3279319231):0.2014838877);
(1:0.0616190806	2:0.0822543460	(3:0.1181513077	(4:0.2240479251	5:0.0747898921):0.7867330960):0.0598458288);
(1:0.1580379485	2:0.1248291581	(3:0.2608076642	4:0.2854613212):0.1144246393);
(1:0.1122361658	2:0.1703121560	(4:0.2427495504	5:0.2619848325):0.1189958880);
(1:0.1491061939	2:0.1997820978	(3:0.2284543865	4:0.3057661939):0.2107206790);
(1:0.2153901567	2:0.1910703365	(3:0.9878044098	4:0.2561407867):0.1927535427);
(1:0.2081091479	2:0.1957316096	(3:0.4024049555	5:0.2828660312):0.0974552616);
(1:0.1539838354	2:0.1481066416	(3:0.2106358086	4:0.2372046482):0.1056720957);
(1:0.1768373524	2:0.0595805094	(3:0.1355785025	(4:0.1644950250	5:0.1417652960):0.0275817333):0.1021953405);
(1:0.0901913018	2:0.1284973709	(4:0.1265920994	5:0.1473999815):0.0768205393);
(1:0.1285939989	2:0.1265957354	((3:0.1926293974	5:0.2281656680):0.0194813474	4:0.2809440317):0.0887384249);
(1:0.1008364378	2:0.1088574965	(3:0.1503421031	4:0.2070665697):0.0699762434);
(1:0.1451214889	2:0.0867047773	(4:0.1367545525	5:0.1663150028):0.0858187166);
(1:0.1338225173	2:0.0864617932	(3:0.0969148784	4:0.3563655492):0.0726250198);
(1:0.1601419908	2:0.1469988213	(3:0.2197013266	4:0.2153242607):0.1367677077);
(1:0.1203441648	2:0.1025476752	(3:0.2366832177	4:0.1703044618):0.0670118800);
(1:0.1132564518	2:0.0898966188	((3:0.1292582963	5:0.1380729570):0.0142339806	4:0.1478321975):0.0474363213);
(1:0.1210179339	2:0.2118419973	(4:0.2005509702	5:0.1890228139):0.1067509607);
(1:0.1577564647	2:0.1842338849	(4:0.2977179105	5:0.3402144966):0.1126131426);
(1:0.0969549885	2:0.0985852722	(4:0.1769492856	5:0.1839289323):0.0521548113);
(1:0.2351525365	2:0.2251021742	(4:0.2518278784	5:0.4399971872):0.1648907515);
(1:0.1343369024	2:0.1962014354	(4:0.2024296622	5:0.3357948093):0.1608829218);
(1:0.1872566949	2:0.1249024920	(4:0.1926271443	5:0.1689509421):0.0521446848);
(1:0.4261895430	2:0.1360412429	(4:0.2586394927	5:0.1746457528):0.0540176736);
(1:0.2373282939	2:0.1591841284	(4:0.3640366124	5:0.2682834268):0.2750712929);
(1:0.1932210909	3:0.2000508841	(4:0.1953966313	5:0.3292015353):0.0311800814);
(1:0.1080528340	2:0.3145511190	(4:0.2009346168	5:0.2450710361):0.1389426715);
(1:0.1154003900	2:0.5319007292	(4:0.1842658997	5:0.1685139860):0.0808111729);
(1:0.0646861136	2:0.1177026039	(3:0.1221285492	4:0.1124185664):0.0564735856);
(1:0.0546387284	2:0.5410489861	(3:0.1587163058	5:0.1887994239):0.1352389560);
(1:0.1004379851	2:0.0889505023	(3:0.1425348649	5:0.1347695456):0.0669382327);
(1:0.1246822100	2:0.1341708253	(3:0.7235437208	4:0.1754362944):0.0398278010);
(1:0.1026723043	2:0.1664364758	(3:0.2220743472	4:0.2269294700):0.0670682248);
(1:0.2408671146	3:0.3332078239	(4:0.1434628963	5:0.1950481860):0.0494649326);
(1:0.5220410640	2:0.2297875371	(3:0.1943481071	5:0.1400093911):0.1019562369);
(1:0.3067475200	2:0.0384674252	(3:0.1067961331	5:0.1656178977):0.0770212427);
(1:0.1630439472	2:0.2095026868	(3:0.4518712919	4:0.2856258897):0.1710631229);
(1:0.1077706529	2:0.1726961678	(3:0.1403601121	4:0.1919719184):0.0774942457);
(1:0.1588836722	2:0.0846711239	(3:0.1931255619	4:0.1669534107):0.0784093894);
(1:0.1713750041	2:0.1919608374	(3:0.2013703194	4:0.2247195903):0.1729904553);
(1:0.3365052403	2:0.2321402520	(3:0.3887955410	4:0.2995910186):0.3164922491);
(1:0.1801120100	2:0.2386405276	(3:0.2080374315	4:0.1797426725):0.1249377750);
(1:0.1497925830	2:0.2154910985	(4:0.2726033036	5:0.2260576043):0.2413267875);
(1:0.2994409762	3:0.3771948241	(4:0.2941942926	5:0.5400507399):0.0186796069);
(1:0.5567877724	(2:0.0954827092	(3:0.0886805368	5:0.1545146442):0.0411154623):0.0792765977	4:0.2136009011);
(1:0.0483940604	2:0.2866437093	(3:0.1294452717	5:0.1219352031):0.0851744775);
(1:0.2081568844	2:0.1396836322	(3:0.2163120300	4:0.1999764073):0.0937406585);
(1:0.1575364886	2:0.2322388581	(3:0.3235508068	4:0.2787654705):0.0942718914);
(1:0.0958096305	2:0.1594533389	(3:0.2547832937	5:0.4295105362):0.1440003692);
(1:0.1444582023	2:0.0993555829	(4:0.0951885349	5:0.1691611488):0.0729024778);
(1:0.1944886199	2:0.1443632840	((3:0.3718440601	5:0.2688771617):0.0260791346	4:0.2550105849):0.1625945252);
(1:0.1306387796	2:0.2189585799	(3:0.1934442050	4:0.1609741391):0.0787344178);
(1:0.1707286106	2:0.1192050575	(3:0.1700988060	5:0.2945779055):0.2546735167);
(1:0.0742906254	2:0.0713618828	(3:0.1026942885	4:0.1784550453):0.1025183573);
(1:0.2643938121	2:0.2869788327	(4:0.3232641009	5:0.3448797232):0.2044422068);
(1:0.2988592945	(3:0.2822707355	4:0.1522661222):0.0453032318	5:0.1536457222);
(1:0.0844742573	2:0.0875251812	(3:0.1774711904	4:0.1923146666):0.0473755412);
(1:0.1082035654	2:0.1414441624	((3:0.1919607876	5:0.1716929909):0.0440778459	4:0.2586300197):0.0867568980);
(1:0.1489205930	2:0.0818151340	(3:0.1751264880	5:0.2684405337):0.1515742907);
(1:0.1407328852	2:0.1661195561	(3:0.1343525327	4:0.2189940728):0.1150686953);
(1:0.1173890670	2:0.1871182910	(4:0.3732188014	5:0.2729379355):0.0690194984);
(1:0.1466768039	2:0.1651738069	(3:0.1414953892	4:0.5762644935):0.0923258550);
(1:0.1649375006	2:0.1495540693	(3:0.2376557068	4:0.2680585344):0.1314994260);
(1:0.1076042166	2:0.1308585002	(3:0.1673552712	4:0.3662133207):0.0945808346);
(1:0.0725771242	2:0.1557186726	(4:0.2780560413	5:0.1915949077):0.0561835633);
(1:0.3193791997	2:0.3177493415	(3:0.2611131446	(4:0.2691123463	5:0.3410336762):0.0780583321):0.0938734571);
(1:0.1243636792	2:0.1210952340	(3:0.2214576062	4:0.2094579513):0.0774656042);
(1:0.1492627566	2:0.2061636701	(3:0.3790912056	4:0.2475055306):0.1627500218);
(1:0.0931290380	2:0.1621004875	(3:0.2717154786	5:0.1620038953):0.0972804917);
(1:0.1783175487	2:0.1053360454	(3:0.0978532008	5:0.1306219322):0.1004478795);
(1:0.0801232383	2:0.0733476651	(3:0.1352199156	5:0.1661303289):0.0733804724);
(1:0.1880608212	2:0.1469039537	(3:0.2733613359	5:0.4177429499):0.1450360385);
(1:0.1143997572	2:0.1597264944	(3:0.3312427539	4:0.2848139414):0.0995666659);
(1:0.2439127854	2:0.1136478096	(4:0.1047577226	5:0.5290748909):0.1113621766);
(1:0.1949831099	2:0.2009407272	(3:0.2066393453	5:0.2629221865):0.1426698273);
(1:0.1965219602	2:0.4840473726	(3:0.3110480234	5:0.3197359595):0.0612452206);
(1:0.1131448848	2:0.1793053473	((3:0.2173191732	4:0.2214837941):0.0277235754	5:0.2956035791):0.0921864610);
(1:0.0985048861	2:0.4128398103	(4:0.2771034036	5:0.2060243428):0.1384891872);
(1:0.1508686821	2:0.3560281316	(3:0.3554912095	5:0.1724889970):0.1502817559);
(1:0.1602331449	2:0.1072852868	(3:0.2373295125	5:0.2358279181):0.0568641207);
(1:0.0978525034	2:0.0972361292	(3:0.0994329269	4:0.1661058579):0.0599706168);
(1:0.1207134694	2:0.1419211288	(3:0.1688817020	5:0.3233127148):0.1043515883);
(1:0.0648998243	2:0.0777437790	(3:0.1501379527	5:0.2016767462):0.0749365419);
(1:0.1420941888	2:0.1851837473	(3:0.1932618127	4:0.1782846643):0.0833339812);
(1:0.2312179151	2:0.3269330152	(4:0.1845765221	5:0.2742288829):0.0787049695);
(1:0.0972047047	2:0.1923849709	(3:0.1923273286	5:0.2668222535):0.1270110925);
(1:0.3293614907	2:0.1579280046	(3:0.3392954687	5:0.7066847606):0.0937335969);
(1:0.1955865212	2:0.0837424976	(3:0.2171476047	5:0.2366618286):0.1611039759);
(1:0.1231131042	2:0.2857846159	(3:0.1010662834	4:0.1518321569):0.0571699308);
(1:0.1448931658	2:0.1186865701	(3:0.1616280531	5:0.2902845451):0.1630771366);
(1:0.1827156175	2:0.1956341745	(3:0.3285271550	5:0.4181643567):0.1683991870);
(1:0.1109133351	2:0.1490485758	(3:0.1580521115	5:0.1907761610):0.0805336535);
(1:0.2028437637	2:0.1389522534	(3:0.1971505643	4:0.2619551598):0.1990664757);
(1:0.0768477918	2:0.6829981434	(3:0.0972180473	4:0.1067998161):0.0332167917);
(1:0.1674164249	2:0.1169802713	(3:0.2849632783	4:0.2879341029):0.1941206680);
(1:0.1524596137	2:0.3221588611	(3:0.2182441417	4:0.1781852819):0.0473589155);
(1:0.2240143026	2:0.1565455253	(3:0.2550576722	4:0.2200447120):0.1053410760);
(1:0.2070103803	2:0.2580569260	(3:0.3148971905	4:0.1893548389):0.2475691840);
(1:0.1078844618	2:0.1061440843	(3:0.2444068825	4:0.9758002401):0.0332927881);
(1:0.0730093730	2:0.0836588922	(3:0.1531213398	4:0.1350703180):0.0721202114);
(1:0.1565962653	2:0.2009118082	(3:0.3222450785	4:0.2624258835):0.1664593336);
(1:0.1235308384	2:0.1585757832	(3:0.2187889982	5:0.2561702859):0.1544779177);
(1:0.2784480797	2:0.1707139989	(3:0.2882312579	5:0.3654993219):0.2197688403);
(1:0.2794585241	2:0.1990636534	(3:0.4154284324	5:0.3037134656):0.2759321600);
(1:0.1679220229	2:0.2423552349	(3:0.2676929700	5:0.2237023231):0.0888620149);
(1:0.2201282676	2:0.1433163269	(3:0.2147100574	5:0.3571364224):0.0688470315);
(1:0.1037433475	2:0.0901883675	(3:0.1156042302	5:0.3330923365):0.0744458151);
(1:0.1393398938	2:0.1505959380	(4:0.5899484368	5:0.2231682263):0.1643648798);
(1:0.1348420523	2:0.1025404811	((3:0.4828779946	5:0.1692471881):0.0581125154	4:0.3131110871):0.0915590106);
(1:0.0953179021	2:0.1939250520	(4:0.3158368141	5:0.1398631771):0.0886063920);
(1:0.1875065926	2:0.0901519275	(3:0.1662853276	5:0.1426703276):0.0876151197);
(1:0.1317621883	2:0.1567119402	((3:0.2168584268	5:0.1891949573):0.0115399995	4:0.3383640970):0.0559195680);
(1:0.1277068785	2:0.0913292728	((3:0.1176724723	5:0.1363272719):0.0196753624	4:0.0913739359):0.0609456486);
(1:0.2023331494	2:0.1547392791	(3:0.3706132440	4:0.2641053480):0.1852610227);
(1:0.0682556175	2:0.0601044181	(4:0.1621424936	5:0.1911959089):0.0507890754);
(1:0.1188522151	2:0.1990950107	(3:0.1511475777	5:0.1979580995):0.1534774467);
(1:0.2411851410	2:0.1222293210	(3:0.2761980010	4:0.4522125865):0.1492417471);
(1:0.1318345929	2:0.1627540000	(3:0.3530318463	5:0.2503429103):0.1487034723);
(1:0.1587075976	2:0.1683269865	(3:0.2333463287	4:0.2362302955):0.1055930021);
(1:0.1527410191	2:0.1272029696	(3:0.2375710013	4:0.2225370110):0.0956709890);
(1:0.1546288761	2:0.0722250696	(4:0.1206832561	5:0.1410389126):0.0620024267);
(1:0.1529231383	3:0.1394602843	(4:0.0975387089	5:0.1130925905):0.0349089111);
(1:0.2111420690	2:0.2160301386	(3:0.2797915196	4:0.2318150590):0.1796976252);
(1:0.2106238311	2:0.1733403181	(3:0.2189857703	5:0.3838363868):0.1276891496);
(1:0.0973417059	2:0.0907114621	(3:0.1404631083	4:0.1562678148):0.0794038319);
(1:0.1187118283	2:0.1456422924	(3:0.3380376058	4:0.2294368513):0.1321007772);
(1:0.0857988351	2:0.2418106791	(3:0.3239410114	4:0.1965819057):0.1352461142);
(1:0.3308605341	2:0.4545504420	(4:0.2827040175	5:0.6873129568):0.1857323553);
(1:0.1345403515	2:0.1283381394	(3:0.1659649496	4:0.1957152049):0.1101844040);
(1:0.1443522311	2:0.1874210007	(3:0.1306576958	4:0.1723927152):0.0563701199);
(1:0.1402847626	2:0.1054347784	(3:0.1652935401	5:0.1553729187):0.1300836562);
