# Supplementary material for: The Chloranthus sessilifolius genome provides insight into early diversification of angiosperms
Source: Nat Commun. 2021 Nov 26;12:6929. doi: 10.1038/s41467-021-26931-3 (PMC8626421; doi:10.1038/s41467-021-26931-3)
Supplement: Supplementary file 4 — Source Data [file 41467_2021_26931_MOESM4_ESM.zip › Fig. 2b and Supplementary Figure 18a/Nymphaea_Aquilegia.nwk]

(1:0.1435100106	2:0.0773469115	(3:0.3562003703	4:0.1351851643):0.2475498313);
(1:0.1901069648	2:0.2474961054	(3:0.2551988228	4:0.2549008461):0.2338671288);
(1:0.1396680812	2:0.1748060552	(3:0.2274038047	4:0.2762503258):0.1766293632);
(1:0.7829507626	2:0.2176608772	(3:0.2131482060	4:0.3466961663):0.1017737173);
(1:0.1608039015	2:0.1926865448	(3:0.1519591425	4:0.1845787008):0.2549642631);
(1:0.2666382146	2:0.1607463016	(3:0.1972347103	4:0.1877402828):0.4703468212);
(1:0.1581897210	2:0.1135130878	(3:0.2056577041	4:0.2319485880):0.2310810884);
(1:0.1287724746	2:0.1059292709	(3:0.1401129565	4:0.1566874838):0.1275978780);
(1:0.2483851667	2:0.0708314434	(3:0.1410521023	4:0.2656655025):0.1520694352);
(1:0.1409857330	2:0.0833930295	(3:0.1264476383	4:0.1186195205):0.2848410787);
(1:0.1759149681	2:0.3509105811	(3:0.2372345432	4:0.2652916137):0.8144434452);
(1:0.0871608224	2:0.1691322334	(3:0.1399674315	4:0.0747886746):0.0647574842);
(1:0.1126096020	2:0.1092148247	(3:0.1907177559	4:0.1311004715):0.2077408853);
(1:0.3178351436	2:0.3326552017	(3:0.1904342263	4:0.4409280610):0.9739997151);
(1:0.3336718666	2:0.0797685750	(3:0.1842289992	4:0.2725206836):0.2440185877);
(1:0.3004788247	(2:0.4204970105	4:0.4629735172):0.0398488212	3:0.2476525633);
(1:0.1480790750	2:0.1838399485	(3:0.2220786214	4:0.2241286649):0.0904819143);
(1:0.5279923539	2:0.4970248092	(3:0.2471889092	4:0.2579280227):0.1464335911);
(1:0.3967079563	2:0.1896945192	(3:0.2141916684	4:0.1500756957):0.1252399129);
(1:0.1330950141	2:0.1161188986	(3:0.1357916237	4:0.1474653047):0.1875402356);
(1:0.2907470246	(2:0.1680999525	3:0.2269810038):0.4309235159	4:0.1983085505);
(1:0.1642789689	2:0.2643026945	(3:0.2266773095	4:0.1338792953):0.5932949301);
(1:0.3230699637	2:0.1885015118	(3:0.2251675908	4:0.2708440120):0.5955156777);
(1:0.1545834767	2:0.2974123001	(3:0.1801994589	4:0.5496621825):0.5601273317);
(1:0.1542296555	2:0.2164370100	(3:0.2370414318	4:0.1785402441):0.3293981596);
(1:0.2180115443	2:0.1728364892	(3:0.2652522139	4:0.3099596601):0.3536877201);
(1:0.1079767644	2:0.1407182751	(3:0.2665429734	4:0.2621272922):0.1940579548);
(1:0.2220540110	2:0.0922355761	(3:0.2006871214	4:0.1423432680):0.2481578326);
(1:0.3153120471	2:0.2686515807	(3:0.2769316704	4:0.3255455378):0.2775315158);
(1:0.2924171945	(2:0.2047409694	3:0.1430677562):0.0365678126	4:0.1184529532);
(1:0.1790855174	2:0.2012824664	(3:0.2165858615	4:0.1995672203):0.2020667816);
(1:0.1624301885	2:0.1754295771	(3:0.2447722203	4:0.1785293335):0.2683135522);
(1:0.1473090787	2:0.2496614575	(3:0.2555983820	4:0.3085526472):0.2490056682);
(1:0.2462119777	(2:0.2590355286	3:0.4813838015):0.1451308727	4:0.3837641389);
(1:0.2443734128	2:0.1893572999	(3:0.2983054147	4:0.2492039004):0.5314784061);
(1:0.2408005089	2:0.1447522870	(3:0.1961573628	4:0.1836972901):0.4782705317);
(1:0.3029613447	2:0.3379640322	(3:0.3299684741	4:0.2220480644):0.8090211102);
(1:0.1990471697	2:0.1597814807	(3:0.2095109902	4:0.4671546290):0.3383649416);
(1:0.2116998976	2:0.2063394004	(3:0.3520185674	4:0.2475795384):0.4213482757);
(1:0.1690582668	2:0.1840116540	(3:0.1978863958	4:0.2735381802):0.4953081062);
(1:0.0668580729	2:0.4195262147	(3:0.2414399669	4:0.1396291597):0.5482385980);
(1:0.2093286607	2:0.1788998456	(3:0.2159464866	4:0.2496394122):0.3180871907);
(1:0.2885515906	2:0.0377087072	(3:0.3218990507	4:0.2243396116):0.7726480813);
(1:0.1652885038	(2:0.2857647004	3:0.2644091075):0.1007195497	4:0.2228536197);
(1:0.4148377393	(2:0.2902987694	3:0.3763088795):0.1447594127	4:0.4948790992);
(1:0.1340992841	2:0.1387227964	(3:0.1799864220	4:0.1378296847):0.1871351893);
(1:0.6118957632	2:0.2899583300	(3:0.1788129043	4:0.2477276086):0.2458867388);
(1:0.2222733175	2:0.0937752380	(3:0.1082824646	4:0.0925119689):0.1552731019);
(1:0.1406097401	2:0.1365406902	(3:0.3047159037	4:0.2344117032):0.1989381436);
(1:0.2359769491	2:0.1198956171	(3:0.1706164697	4:0.2612296950):0.3171293293);
(1:0.1475430568	2:0.1900088110	(3:0.2395743145	4:0.2011230494):0.3363545012);
(1:0.1813150190	2:0.1374986330	(3:0.2944734886	4:0.1876596713):0.3685958688);
(1:0.1852275678	2:0.1541472362	(3:0.2507339669	4:0.2032803805):0.6370417213);
(1:0.1008015853	2:0.1636797048	(3:0.1724971030	4:0.2083452744):0.1429270897);
(1:0.1601241440	2:0.2129565270	(3:0.4004482115	4:0.2252720364):0.3325849975);
(1:0.1213662057	2:0.1198477120	(3:0.2831692858	4:0.2359779407):0.3380904852);
(1:0.1778446902	2:0.1135047809	(3:0.1306343420	4:0.2548232974):0.2274777014);
(1:0.1752407991	2:0.2025030039	(3:0.2691555232	4:0.3138708098):0.3604470618);
(1:0.1533409562	2:0.1868092266	(3:0.2217216581	4:0.2616601196):0.3714961444);
(1:0.5324111895	2:0.4499134333	(3:0.1904989290	4:0.2694236382):0.1099217160);
(1:0.2813598748	2:0.1593513582	(3:0.4179661918	4:0.2978962746):0.3216733772);
(1:0.1628352747	2:0.3168979723	(3:0.4300009337	4:0.2494642680):0.3527047040);
(1:0.3403990978	2:0.1573650479	(3:0.6792206725	4:0.3074528553):0.5795726105);
(1:0.2884427586	2:1.1991548417	(3:0.4198327268	4:0.9762662465):4.6996677575);
(1:0.2134066460	2:0.1022715951	(3:0.2424280482	4:0.2481935184):0.2185296343);
(1:0.1291825075	2:0.1358581379	(3:0.2045060970	4:0.2003623623):0.2226461232);
(1:0.3143800698	2:0.1483478356	(3:0.0828317211	4:0.4858819782):0.5948602140);
(1:0.4848873037	(2:0.3349375132	4:0.2999846842):0.2153597216	3:0.4531104842);
(1:0.1114765666	2:0.1206828481	(3:0.1100997852	4:0.1528351763):0.0954445756);
(1:0.1048120986	2:0.1301594300	(3:0.1409369360	4:0.1777204997):0.2098575126);
(1:0.1409405758	2:0.1087720986	(3:0.1618033820	4:0.1294400546):0.1732544668);
(1:0.1865724997	2:0.1110808457	(3:0.1124712507	4:0.2801979806):0.3413238387);
(1:0.1481456766	2:0.1961853868	(3:0.2575196574	4:0.1610929828):0.4351814067);
(1:0.1598017266	2:0.1243876915	(3:0.3800730722	4:0.1510389443):0.2225170990);
(1:0.1092075049	2:0.0760971503	(3:0.1223919402	4:0.1112494317):0.2983849930);
(1:0.3771375110	2:0.3619031524	(3:0.8178117328	4:1.6378358099):0.6733300607);
(1:0.3472924021	(2:0.3388745743	4:0.1572845046):0.1186609303	3:0.1829882604);
(1:0.1442762330	2:0.1791484933	(3:0.3303332635	4:0.6979758426):0.1650758067);
(1:0.1452949719	2:0.1504814967	(3:0.2712292537	4:0.2358223334):0.3160797328);
(1:0.1406435409	2:0.1077527110	(3:0.1089318052	4:0.1516779565):0.2020612648);
(1:0.1734560122	2:0.2280756765	(3:0.1913453240	4:0.2706728522):0.3389467215);
(1:0.1126006362	2:0.1121173936	(3:0.1270783183	4:0.1760786989):0.0903298045);
(1:0.5489057510	2:0.5916762278	(3:0.8867412902	4:1.1702709341):3.3394279917);
(1:0.1944711540	2:0.1546116780	(3:0.2249168947	4:0.2700987865):0.6703589226);
(1:0.1061728302	2:0.1285167022	(3:0.2205591327	4:0.1862329124):0.3841263895);
(1:0.1605570932	2:0.1748329650	(3:0.2278342716	4:0.2658049407):0.3002307491);
(1:0.1751706536	2:0.5510630609	(3:0.4113590117	4:0.2639836966):0.7448589109);
(1:0.4534060260	(2:0.2904056394	3:0.2829212521):0.3220590327	4:0.3602916982);
(1:0.3104492712	2:0.1641814617	(3:0.4041018248	4:1.0306457338):0.3747973100);
(1:0.2555875637	2:0.1722535042	(3:0.3531335709	4:0.2336698604):0.4165817977);
(1:0.3238527019	2:0.1237487415	(3:0.1536709896	4:0.2027760269):0.3250418267);
(1:0.3932224207	2:0.1576998802	(3:0.3984910530	4:0.3124906990):0.6556488859);
