# Supplementary material for: The Chloranthus sessilifolius genome provides insight into early diversification of angiosperms
Source: Nat Commun. 2021 Nov 26;12:6929. doi: 10.1038/s41467-021-26931-3 (PMC8626421; doi:10.1038/s41467-021-26931-3)
Supplement: Supplementary file 4 — Source Data [file 41467_2021_26931_MOESM4_ESM.zip › Fig. 2b and Supplementary Figure 18a/Nymphaea_Ceratophyllum.nwk]

(1:0.2848525532,3:0.1389080392,(5:0.0480106026,6:0.0000012904):1.2888557208)
(1:0.0994180280,2:0.3142411755,(5:0.0182534597,6:0.0457210833):0.4002227397)
(1:0.1255107441,2:0.1507862435,((3:0.0312547815,4:0.0340762335):0.2035452264,(5:0.0078937933,6:0.0490626665):0.2046269505):0.2540036104)
(1:0.2052146860,2:0.2424066418,(3:0.0410426562,4:0.0374669704):0.2577094754)
(1:0.1905046306,2:0.1821408302,(3:0.2830479617,5:0.2513679812):0.4267887494)
(1:0.2829371292,2:0.2091254643,(5:0.0458418097,6:0.0083284494):0.6564023716)
(1:0.1907791604,2:0.1334293803,((5:0.0428372450,6:0.0157225170):0.1778942229,10:0.2704746936):0.3192803846)
(1:0.2140858065,2:0.1430751143,(9:0.0380045207,10:0.0214826556):0.5009819401)
(1:0.2727032867,2:0.2515542515,(9:0.0277338132,10:0.0471557194):0.6011007568)
(1:0.3349958222,6:0.2091230955,(9:0.0290547221,10:0.0326074249):0.2212691650)
(1:0.3322256669,6:0.2481277066,(9:0.0329630632,10:0.0509746003):0.2511140265)
(1:0.0607304080,2:0.1301125016,(6:0.1669758673,10:0.9133235205):0.5671285890)
(1:0.3203773506,(3:0.0121794473,4:0.0444808847):0.2286513588,5:0.2018546158)
(1:0.0899673587,2:0.0923662352,(3:0.7355282833,4:0.3810139092):0.2840799566)
(1:0.1184538321,2:0.1378865419,(3:0.0360992144,4:0.0119942836):0.2972035042)
(1:0.1345830458,2:0.4046521882,(3:0.0339555613,4:0.0431009252):0.8360913175)
(1:0.1652212226,2:0.1229200311,(3:0.0667519104,4:0.0312810663):0.4465374686)
(1:0.1969822391,2:0.2842295495,(3:0.0689164852,4:0.0436782062):0.4114933340)
(1:0.1010892647,2:0.2051600813,(3:0.0315309138,4:0.0262566807):0.4185134741)
(1:0.5850325371,(3:0.0351685894,4:0.0296985391):0.2818900150,(5:0.0304170196,6:0.0514077009):0.3913185884)
(1:0.1589331208,2:0.1582327140,(3:0.0692144590,4:0.0295673513):0.4075032705)
(1:0.1404175185,2:0.1869975398,(3:0.0269338413,4:0.0412942338):0.7838780356)
(1:0.2040381598,2:0.2291219501,(3:0.0000022445,4:0.0848199674):0.6633169548)
(1:0.8434170832,(3:0.0628531303,4:0.0285952631):0.1994454937,(5:0.0381689380,6:0.0300015129):0.2470616404)
(1:0.1824551716,2:0.0868844540,(3:0.0419276393,4:0.0284363147):0.6481492387)
(1:0.0998307857,2:0.1151846195,(3:0.0338377961,4:0.0229631132):0.5710406715)
(1:0.0979571904,2:0.1734909363,(3:0.0208625034,4:0.0346927823):0.3804455676)
(1:0.2285971034,2:0.1898590403,(3:0.0372448721,4:0.0485792414):0.5586717368)
(1:0.1091943318,2:0.1787005595,(4:0.2151782881,10:0.2051631000):0.1217267511)
(1:0.0695307317,2:0.1834769866,(3:0.0356354527,4:0.0121179240):0.4630085238)
(1:0.0841443597,2:0.3235398441,(7:0.0340373010,8:0.0249223832):0.7519605133)
(1:0.2668376739,(2:0.3330559818,(6:0.3129897918,10:0.2421509332):0.1405645175):0.4534230922,(3:0.4496006389,8:0.5821916438):0.1797495451)
(1:0.0808551493,2:0.1752358578,((6:0.0000022731,8:0.0692877389):0.2663598565,10:0.4183489299):0.2035872911)
(1:0.1589136262,2:0.3800051898,(6:0.3732129051,(7:0.0170021863,8:0.0378951561):0.2369682041):0.3821633568)
(1:0.2129251203,2:0.1402987309,((3:0.0170029812,4:0.0349383242):0.2662127802,(7:0.0168404864,10:0.0378784677):0.4499936377):0.4595502655)
(1:0.1953219668,2:0.2719789491,(3:0.0368431659,4:0.0404091977):0.6038943598)
(1:0.3196138168,2:0.0907906432,(7:0.0437352611,10:0.0875447522):0.2571835781)
(1:0.1968758395,2:0.1606388373,(3:0.0233866019,4:0.0318529854):0.5072231677)
(1:0.2778322647,2:0.1253356542,((3:0.0461714941,4:0.0502349748):0.3077388265,(7:0.0403055444,10:0.0329409033):0.4381767737):0.2412680163)
(1:0.2432827907,2:0.1227985536,(7:0.0207661031,10:0.0296240084):0.3723271229)
(1:0.1700828998,2:0.1744561120,((3:0.3231877670,9:0.3530698677):0.1523269713,8:0.3428768921):0.2436902108)
(1:0.2356386929,2:0.0997860896,(7:0.0310111524,10:0.0357503180):0.3733621237)
(1:0.2373850457,2:0.2284385680,(4:0.3410602603,9:0.2242739159):0.2008915612)
(1:0.2781648930,2:0.0866142546,(3:0.0191311591,4:0.0275107963):0.6099299759)
(1:0.2117835808,2:0.1541077568,((3:0.0198612153,4:0.0415742514):0.1743365448,9:0.4106415970):0.6120807429)
(1:0.1377604428,2:0.2085792181,((7:0.0128142625,10:0.0394776745):0.2039684200,8:0.2022724490):0.1973511644)
(1:0.1824867040,2:0.2166715443,(3:0.0453015299,4:0.0810226171):0.4864718540)
(1:0.1108715235,2:0.2040854765,(4:0.3106971654,(7:0.0437292474,10:0.0370995000):0.3226836275):0.2396260495)
(1:0.1083735012,2:0.2481369395,(9:0.0380977860,10:0.0179983495):0.8873322056)
(1:0.1173858914,2:0.0855517443,(3:0.0271202868,4:0.0192217177):0.2249735888)
(1:0.5219077682,(3:0.0134459390,4:0.0726366096):0.3141913066,10:0.3492229137)
(1:0.2527504030,2:0.1260545353,(((3:0.0481600247,4:0.0411199686):0.2513425231,(9:0.0332697942,10:0.0367448134):0.3717805553):0.0893199643,7:0.4193722013):0.2082256081)
(1:0.0752183403,2:0.0539110018,((3:0.0221507846,4:0.0484649252):0.1197386460,(9:0.0346265517,10:0.0097015156):0.1153313558):0.1270550550)
(1:0.2329018931,2:0.1894308200,((3:0.0513371641,4:0.0510248723):0.4624164887,8:0.2664278288):0.3484949311)
(1:0.1073794437,2:0.1508040788,((7:0.0236165940,10:0.0275430273):0.2376295306,9:0.2920350277):0.1632090487)
(1:0.3021806244,((3:0.0189849994,4:0.0258563708):0.2193689670,9:0.2257745174):0.0685273859,(7:0.0160611508,10:0.0391466688):0.2416060323)
(1:0.2093325130,(3:0.0180540781,4:0.0325792719):0.1484289222,8:0.2100868923)
(1:0.0570490901,(2:0.2120833654,((3:0.0437851141,4:0.0232890774):0.2140569462,9:0.2041615023):0.1547757910):0.1251775933,10:0.0697873839)
(1:0.1777523487,2:0.1784291250,(((3:0.0180984886,4:0.0666811508):0.1851171822,(9:0.0308102145,10:0.0189077371):0.2089866316):0.1637845017,8:0.8645489734):0.4815587428)
(1:0.1323722030,2:0.1570109886,(9:0.2953430676,10:0.2917307178):0.2037412438)
(1:0.3997612467,4:0.3011328305,(7:0.0351569385,8:0.0457330732):0.3271918850)
(1:0.2024807379,2:0.1737214080,(3:1.9576538339,9:0.2806187827):0.1047580481)
(1:0.1041719092,2:0.1309062253,(3:0.0016558476,5:0.0958402985):0.2777926004)
(1:0.2843970916,2:0.0828110634,(3:0.0309922770,5:0.0287640230):0.7277346218)
(1:0.1459246057,2:0.2135442298,(3:0.0306500656,5:0.0189102522):0.5238561342)
(1:0.2451857093,2:0.2218642962,(5:0.0306187667,6:0.0509307116):0.9881606797)
(1:0.0967219127,2:0.0772091962,((5:0.0000028326,6:0.0205411836):0.1210415553,7:0.3623583559):0.0635833793)
(1:0.3655607665,2:0.4041830183,(5:0.0295702641,6:0.0221731037):0.6247047502)
(1:0.2184979640,2:0.3000940035,(5:0.0513929787,6:0.1207167823):0.8135575144)
(1:0.2806650779,(5:0.0104448431,6:0.0381808783):0.1876701677,7:0.3392595477)
(1:0.1335536520,2:0.1542856893,(((3:0.0189535962,4:0.0472572130):0.2194679761,(5:0.0439949080,6:0.0229720842):0.2419938784):0.0627866677,7:0.2184254012):0.2135741392)
(1:0.2905883562,2:0.1146988119,(5:0.6228924996,7:0.7128447728):0.5207541821)
(1:0.1453211320,2:0.1144626586,((3:0.2094136858,(7:0.0250834815,8:0.0209884542):0.1672139053):0.1080739811,4:2.1656354647):0.1490514025)
(1:0.6197291269,4:0.6332421757,(7:0.0948177045,8:0.1025591941):0.3127688246)
(1:0.3393318493,2:0.1375627882,(7:0.0564515919,8:0.0443547443):0.3016670076)
(1:0.1934944751,2:0.1728348601,(3:0.3394907306,4:0.4291346034):0.2055401666)
(1:0.2109750946,2:0.6976534691,(7:0.0228691344,8:0.0167049488):0.1141287215)
(1:0.0792894283,2:0.1235250128,(7:0.1163128736,8:0.0061489823):0.2505477132)
(1:0.2870226218,2:0.2700564034,(4:0.4869793806,(7:0.0374600186,8:0.0329400398):0.4547598849):0.3947332400)
(1:0.1290411158,2:0.0660566686,((3:0.0148415463,4:0.0088916207):0.1218030409,6:0.0883774911):0.1517487849)
(1:0.3216407258,3:0.2594296783,(7:0.0253459965,8:0.0175503608):0.1612063397)
(1:0.2329108024,(3:0.0215356953,4:0.0151808564):0.0918996558,(7:0.0175455574,8:0.0214413625):0.1494759892)
(1:0.1207655350,2:0.1126697986,(3:0.0780360233,4:0.0017979908):0.3989612106)
(1:0.1559015265,2:0.1490879851,((3:0.2936719855,7:0.2805794448):0.0567683868,4:0.3070063478):0.2740571001)
(1:0.1910414945,2:0.1630513357,(3:0.0121862577,4:0.0406905671):0.5466443749)
(1:0.0845700255,2:0.1970938719,(3:0.0352441174,4:0.0146819454):0.4747956338)
(1:0.1499700834,2:0.2089951830,(5:0.0500837899,6:0.0295129878):0.4146904534)
(1:0.3776240591,2:0.5209792370,((3:0.0257217824,4:0.0424587236):0.3837803681,(5:0.0444838318,6:0.0334154420):0.2759045823):0.2992501269)
(1:0.2720449395,2:0.2500172342,(3:0.4686364202,(5:0.0486392554,6:0.0462532661):0.4636815443):0.4317285783)
(1:0.2417761887,2:0.2064177654,((3:0.0451414141,4:0.0736604749):0.3402472519,7:0.3508563733):0.4781992074)
(1:0.1460038665,2:0.1552697933,(3:0.0249408985,4:0.0272371923):0.4867683729)
(1:0.1869083783,2:0.1179875204,(5:0.0464361948,6:0.0323033302):0.6951857919)
(1:0.0950547644,2:0.1029530447,(3:0.0154101556,4:0.5443395977):0.1771789285)
(1:0.1645919277,2:0.2560896312,(3:0.0462178530,4:0.0177076606):0.4353440457)
(1:0.1404964159,(2:0.0941712672,(3:0.2526355711,(5:0.0224336037,6:0.0144055396):0.2159872486):0.1008085023):0.0046374528,7:1.1596340414)
(1:0.2048962997,2:0.3431136100,(4:0.5119830580,5:0.2786050654):0.4595578018)
(1:0.1656520279,2:0.1304529202,((3:0.0352669367,4:0.0459807727):0.3562557694,8:0.9713762655):0.6093475531)
(1:0.1212395968,2:0.1963600436,((3:0.0415218442,4:0.0179379978):0.2570624785,(7:0.0393016230,8:0.0148737972):0.1921905003):0.2864809283)
(1:0.1572344680,2:0.1597341257,(((3:0.0221080529,4:0.0299764688):0.1963815410,(5:0.2626392480,6:0.3637998101):0.2733637270):0.0323289855,(7:0.0165371565,8:0.0352007742):0.2997685258):0.6545208623)
(1:0.5348240267,(3:0.0418971603,4:0.0364701213):0.2476064307,6:0.3943821989)
(1:0.2356898357,2:0.2950711013,(3:0.0463827272,4:0.0350010841):0.5279416754)
(1:0.1452583167,2:0.1960750030,(5:0.0357398574,6:0.0275581659):0.5224092408)
(1:0.2077260147,2:0.1804477418,(4:0.3093858232,7:0.3461480288):0.1758286148)
(1:0.0957416234,2:0.0744259198,((3:0.0333915340,4:0.0000026013):0.1157688054,(5:0.0425071892,6:0.0076482930):0.1471304968):0.1726067934)
(1:0.1925782017,(3:0.1152935144,4:0.0135650768):0.2555722950,7:0.1235291802)
(1:0.1038604449,2:0.2441377866,(3:0.1171180659,4:0.1269482526):0.2538308914)
(1:0.2325731646,2:0.0544376430,(3:0.0605073410,4:0.0802276039):0.1810925882)
(1:0.1689252316,2:0.1879729431,(4:0.2955000101,7:0.9029229880):0.1631414235)
(1:0.1583673726,2:0.2001986988,((3:0.0169553987,4:0.0456496582):0.3848261725,(7:0.0138018143,9:0.0318333518):0.2792876128):0.2590413591)
(1:0.2532470512,2:0.1580406858,(4:0.4501191100,7:0.4345030503):0.1674374620)
(1:0.3319892110,2:0.1638977264,(7:0.0517572383,9:0.0140455063):0.6443993569)
(1:0.1254426510,2:0.1201002250,((3:0.0376908553,4:0.0701880624):0.2773074868,9:0.5438116483):0.1897280571)
(1:0.1738833104,2:0.1703336072,(3:0.0288723835,4:0.0058048127):0.4445963747)
(1:0.1409876569,2:0.1823726644,(3:0.0422779161,4:0.0483050229):0.6843320540)
(1:0.1283109231,2:0.2340621664,(3:0.0689678395,4:0.1315440988):0.4569090441)
(1:0.2602057055,2:0.1699591248,(3:0.0070945314,4:0.0531664574):0.4553655701)
(1:0.1567138697,2:0.1524445289,(3:0.0701938310,4:0.0060216447):0.4465763569)
(1:0.1415817294,2:0.2930304787,((3:0.0456114599,4:0.0348352708):0.1990161272,(5:0.0076350261,6:0.0533789369):0.3171329984):0.4074682240)
(1:0.1481310345,2:0.1750027968,((3:0.0081894216,4:0.0460683212):0.1522067324,(5:0.0695792480,6:0.0105189577):0.2934358164):0.3439307716)
(1:0.1048226112,2:0.3116835552,((3:0.0224584597,4:0.0412476984):0.2810731724,(5:0.0143237057,6:0.0686269017):0.3385719764):0.7057802699)
(1:0.0933434593,2:0.1284477821,(3:0.4736070997,(7:0.0570496011,8:0.0163365420):0.1495498547):0.1096884095)
(1:0.1307253290,2:0.2907747295,(7:0.0217090340,8:0.0334000451):0.4598380408)
(1:0.2138020242,2:0.2217533094,((3:0.0430382294,4:0.0137748606):0.4539883154,6:0.4833209373):0.4146757178)
(1:0.2284884355,2:0.1479499702,(3:0.2858822693,6:0.4149354821):0.4243627843)
(1:0.5640652294,(2:0.3437718228,3:0.3285353563):0.7762617560,4:0.4701132681)
(1:0.1052391441,2:0.1153763260,(5:0.1729119912,6:0.0673236036):0.2616913231)
(1:0.2487000728,2:0.1713056991,((5:0.0451856860,6:0.0000026115):0.1717108178,10:0.5990640828):0.2349242847)
(1:0.1778878661,2:0.1841950429,((3:0.0248456039,4:0.0501909670):0.3130453456,10:0.3025255810):0.1459750753)
(1:0.2089594970,2:0.1943543992,(7:0.0292495236,8:0.0092317247):0.3733556919)
(1:0.3570605678,(3:0.0528221495,9:0.0136087132):0.2864745859,(5:0.0228659551,6:0.0430155406):0.4449851940)
(1:0.3087169408,(4:0.0446663088,10:0.0096470981):0.2289752619,(5:0.0352560641,6:0.0662520289):0.3871676684)
(1:0.4318943310,(4:0.0467160979,10:0.0244439926):0.2971778893,9:0.6446443654)
(1:0.2988072205,(4:0.0327962791,10:0.0271395173):0.2015513910,(5:0.0684626526,6:0.0399651163):0.3174439932)
(1:0.5038133572,(4:0.0197409958,10:0.0000022265):0.5316315100,6:0.1483939810)
(1:0.1552927731,((3:0.0478160876,9:0.0202576724):0.2688217849,(5:0.2561823123,6:0.3018322339):0.1904070997):0.1923705007,(4:0.0324174698,10:0.0381672279):0.1375060266)
(1:0.2418129231,(5:0.0142203088,6:0.0272913306):0.1831397635,10:0.3154933780)
(1:0.3750423848,(5:0.2333081731,6:0.2219117762):0.1433594045,10:0.3378603265)
(1:0.2306498300,4:0.3571335767,(5:0.0403016199,6:0.0196555157):0.2530953596)
(1:0.2359612022,2:0.2094440493,(3:0.0220483218,9:0.0463323184):0.7275938363)
(1:0.2631694552,(3:0.6948031244,8:0.1661300771):0.0175298081,9:0.2280161611)
(1:0.2770955515,2:0.1459777688,((3:0.0201800002,4:0.0623788000):0.2607403642,5:0.1916324069):0.2972705015)
(1:0.0888360553,2:0.0624579604,(5:0.2630079143,8:0.2671783933):0.1799148296)
(1:0.2896921712,2:0.3234204629,(3:0.0997329335,4:0.0259315635):1.0741493438)
(1:1.0330437042,(3:0.0188159809,4:0.0457658642):0.5602947247,9:0.0875684866)
(1:0.1237652962,2:0.1670844672,((3:0.0257796697,4:0.0609652372):0.3263430660,((7:0.0433457388,8:0.0263441071):0.3128584023,9:0.3143681130):0.0676232474):0.1810829669)
(1:0.6058714411,(3:0.0105150357,4:0.0489097394):0.3169364181,7:0.5847710324)
(1:0.1753989163,2:0.1263227034,(3:0.0237184341,4:0.0320107394):0.4717788362)
(1:0.2677492245,2:0.3123575280,((5:0.0153717042,6:0.0428315701):0.6260923168,(7:0.0288513410,8:0.0362377174):0.4662325223):0.5484575481)
(1:0.1855826976,2:0.1299277232,(5:0.0578321339,6:0.0545265264):0.4566035563)
(1:0.1205562815,2:0.0823923157,(9:0.0117071998,10:0.0280343721):0.4008582753)
(1:0.2043345978,2:0.7348255192,(9:0.0468050717,10:0.0538556801):0.3938102365)
(1:0.3138013661,(7:0.0296164432,8:0.0275545079):0.1552946165,(9:0.0347784375,10:0.0541653017):0.1587781295)
(1:0.6323308172,6:0.5501713894,(7:0.0528613279,8:0.0349169683):0.5704471189)
(1:0.2506351434,6:0.2507653519,(7:0.0493078975,8:0.0391373809):0.1714504955)
(1:0.3996700156,(7:0.0287250725,8:0.0498833183):0.3061080764,10:0.1863691631)
(1:0.5185641239,(3:0.0485383424,4:0.0328895360):0.3839070706,((7:0.0537244702,8:0.0388125169):0.6365310027,10:0.4013599779):0.1436806823)
(1:0.8454476417,(4:0.2967117368,(5:0.0342010472,6:0.0309984638):0.2532369141):0.1527508001,(8:0.0376586694,10:0.0177736011):0.3663346274)
(1:0.6640850856,3:0.2862760594,(5:0.0321577471,6:0.0289971757):0.2861751368)
(1:0.4134015923,(5:0.0194322482,6:0.0274303912):0.3934860400,(8:0.0267901188,10:0.0370567141):0.3804184787)
(1:0.5809049265,(3:0.0165273337,4:0.0149392951):0.1413504968,(5:0.0074405983,6:0.1479844093):0.3287632275)
(1:0.2140338120,2:0.2860528898,(5:0.0443705447,6:0.0449607748):0.3040001444)
(1:0.1469151515,(3:0.0151899561,4:0.0705919683):0.2152655772,8:0.1860237840)
(1:0.2073496730,2:0.0208105756,(3:0.0206273774,4:0.0147946980):0.4092152701)
(1:0.0591451408,2:0.1211747437,(3:0.0154544657,9:0.0215536819):0.5940896582)
(1:0.3705169725,(7:0.0462566468,8:0.0340669445):0.2198705337,9:0.2394508145)
(1:0.4673308725,(3:0.2310882978,((7:0.0544846491,8:0.0253914093):0.2366967894,9:0.2404192941):0.0835233635):0.0314510357,5:0.3449425636)
(1:0.5285359063,(3:0.0338088975,4:0.0397960875):0.2888157382,9:0.2578420131)
(1:0.2882837832,(3:0.0356464301,4:0.0322881862):0.1938002147,5:0.2123272851)
(1:0.1400355014,2:0.1020617553,(3:0.0421843861,4:0.0091955401):0.5629651105)
(1:0.2004954685,2:0.1492901292,(5:0.0416800130,6:0.0223654709):0.8744576667)
(1:0.1626895971,2:0.1371666188,(5:0.0522177327,6:0.0172585113):0.2000900465)
(1:0.0865205295,2:0.0596032787,(3:0.0136306018,4:0.0298592712):0.2117366447)
(1:0.1205002827,2:0.1123477454,(3:0.0295423991,4:0.0156930013):0.2979335253)
(1:0.0000020388,2:0.3763754698,(3:0.0270931374,4:0.0244230044):0.3251706216)
(1:0.1923766336,2:0.1998297993,(3:0.0401528975,4:0.0424486456):0.5776906307)
(1:0.7955294524,2:0.3015614310,(3:0.0423953605,4:0.0179953781):0.4272932619)
(1:0.1621625431,2:0.2399368434,(3:0.2699416760,7:0.1648375870):0.0635286027)
(1:0.1241574400,2:0.1272438265,(3:0.3715541452,7:0.3190141905):0.1761289264)
(1:0.1240801791,2:0.1391803276,(3:0.2897171141,9:0.1869721232):0.3960028465)
(1:0.1916221929,2:0.1330752009,(3:0.6243856186,9:0.3831029591):0.2845080562)
(1:0.1102716705,2:0.0948582035,(3:0.0357217910,4:0.0137096734):0.1874915234)
(1:0.1449625367,2:0.1501281998,(4:0.0282307987,10:0.0000026613):0.2781094780)
(1:0.2312000910,2:0.1830659745,(4:0.0253625183,10:0.0358403815):0.5438865098)
(1:0.4219760606,2:0.0671701840,(3:0.0269308938,4:0.0258977553):0.8132733124)
(1:0.3255936039,2:0.2411353592,(3:0.0215567605,4:0.0786831862):0.9122308835)
(1:0.1683318389,2:0.1761561004,(3:0.0008475502,4:0.0533068292):0.5480713541)
(1:0.2280420595,2:0.2199292239,(7:0.0719517249,8:0.0252836529):0.6156411208)
(1:0.1224753513,2:0.1841995077,(7:0.0082251782,8:0.0668232932):0.5845250919)
(1:0.3630717289,(7:0.0307969730,8:0.0215503689):0.2707351809,9:0.3787137423)
(1:0.1192000337,2:0.1458608377,(9:0.0201155515,10:0.0387692723):0.3970397334)
(1:0.1483034480,2:0.1624112711,(((3:0.0175615410,4:0.0690982548):0.1712187867,(9:0.0281012996,10:0.0207200989):0.1797468676):0.1464659366,(7:0.0000025605,8:0.2432109325):0.3850654887):0.4120225811)
(1:0.1900185675,2:0.1377379846,(7:0.4578792292,(9:0.0456069830,10:0.0108347390):0.1871665940):0.1097232044)
(1:0.1079821642,2:0.0753004490,((3:0.0125297130,4:0.0611696570):0.1660972777,(7:0.0203253003,8:0.0293489094):0.1803330672):0.0979300458)
(1:0.1754372312,2:0.1656969408,(((3:0.0182868689,4:0.0289485631):0.2839203331,9:0.2530956986):0.0908147567,10:0.3380987139):0.2014594988)
(1:0.2283761615,2:0.2114812025,(3:0.0347897920,4:0.0607166429):0.6067645617)
(1:0.0507475899,2:0.0768002959,(3:0.1356167200,(9:0.0358740675,10:0.0084589358):0.1067350251):0.1261334098)
(1:0.1960252960,2:0.5552603879,(3:0.2537749872,10:0.2618805457):0.1413585815)
(1:0.1300058138,2:0.2459754692,(((3:0.0465388000,4:0.0418176429):0.2231251723,9:0.4183123151):0.0926171919,10:0.4243612266):0.2090919791)
(1:0.0856108284,2:0.1174198769,(3:0.0271237939,4:0.0192210515):0.2250661810)
(1:0.6144816191,(7:0.0317293388,10:0.0541366499):0.3135762895,8:0.3470375289)
(1:0.2489543989,2:0.1075683046,(9:0.0381641142,10:0.0179446363):0.8892958924)
(1:0.2217783381,2:0.0858041731,((3:0.0514542777,4:0.0164863460):0.3194921001,(7:0.0508093854,10:0.0341551069):0.3086807323):0.2232803971)
(1:0.2166867678,2:0.1824374003,(3:0.0452982579,4:0.0810280573):0.4864137347)
(1:0.2085803594,2:0.1377590853,((7:0.0128146912,10:0.0394780383):0.2039683304,8:0.2022723192):0.1973510370)
(1:0.1770048225,2:0.1608299519,(3:0.0202839991,4:0.0364260693):0.6454684840)
(1:0.0869271770,2:0.2772346053,(3:0.0191527162,4:0.0274776440):0.6072468694)
(1:0.0938134529,2:0.2194399474,(7:0.2645528745,(9:0.0908227961,10:0.0018123723):0.1765180395):0.1189142773)
(1:0.1966255059,2:0.2077523562,((3:0.0397162688,4:0.0381547427):0.5119904668,8:0.4289773655):0.3397306929)
(1:0.1228503342,2:0.2432619735,(7:0.0207655679,10:0.0296235852):0.3723158957)
(1:0.1379431974,2:0.2618372941,((3:0.0440413882,4:0.0530648101):0.3121096294,10:0.4677622745):0.2590203037)
(1:0.5247170175,(3:0.0156674494,4:0.0402016658):0.2694725502,9:0.5157423662)
(1:0.2912332738,2:0.1399103194,(7:0.3088568037,9:0.5300719397):0.1484443885)
(1:0.1606074510,2:0.1968588411,(3:0.0233905757,4:0.0318469442):0.5070600785)
(1:0.0908153173,2:0.3195882582,(7:0.0437369113,10:0.0875399825):0.2571583616)
(1:0.1162231155,2:0.2121684216,(9:0.2949781135,10:0.3641049752):0.2052936048)
(1:0.2719657284,2:0.1953287907,(3:0.0368485497,4:0.0404053123):0.6038749232)
(1:0.1403274441,2:0.2128766627,((3:0.0170036157,4:0.0349388119):0.2662730582,(7:0.0168430114,10:0.0378764845):0.4499700000):0.4595369349)
(1:0.1453463533,2:0.2931204843,(5:0.0590512366,6:0.0465832801):0.4694514431)
(1:0.1348585810,2:0.1247563608,(5:0.0218615490,6:0.0312156248):0.3188646456)
(1:0.4073321515,(7:0.0230742475,8:0.0294212103):0.1477747145,(9:0.0532273880,10:0.0420248731):0.2692529838)
(1:0.3192945936,(3:0.0237887689,4:0.0293699379):0.2119059231,8:0.1995938053)
(1:0.2017351498,2:0.2160891731,(4:0.4921757974,(9:0.0680368535,10:0.0265994368):0.4296500278):0.2401855508)
(1:0.1668317527,2:0.1625386537,(3:0.0279411916,4:0.0495474372):0.4173562901)
(1:0.2974422984,2:0.1381457115,(7:0.0461851603,8:0.0138510320):0.7207272138)
(1:0.1713533181,2:0.1844468464,(3:0.3197262132,4:0.3656521446):0.2236357940)
(1:0.1212570476,2:0.1315751814,(7:0.0293270745,8:0.0215174823):0.5985490918)
(1:0.5348550506,(3:0.0210998512,4:0.0257765031):0.1411744443,(7:0.0216395208,8:0.0229056268):0.2113275545)
(1:0.2019526501,2:0.2057917900,(7:0.0366104962,8:0.0389738938):0.6228947523)
(1:0.1357077270,2:0.1163857677,(7:0.0086962630,8:0.0358140638):0.5399472845)
(1:0.1009455233,2:0.1706238830,(3:0.2301408358,8:0.1182561286):0.1788012469)
(1:0.2105471854,2:0.1964833169,(7:0.0550253712,8:0.0318731507):0.5229781838)
(1:0.2551603111,2:0.3415608916,(((3:0.0267640571,4:0.0309148869):0.2194653449,(7:0.0190667640,8:0.0232849405):0.1923721813):0.1571216158,9:0.3044232704):0.3424395496)
(1:0.4257871404,(3:0.0168721702,4:0.0243681866):0.1842103101,(7:0.0383561969,8:0.0377175546):0.1532788249)
(1:0.6925253337,4:0.4009799853,(7:0.0310728675,8:0.0385866512):0.3108569019)
(1:0.0553957541,2:0.0820147860,((7:0.0259966195,8:0.0078913240):0.0718974579,10:0.1208435172):0.1270930211)
(1:0.1458005527,2:0.1053962721,(4:0.4366116696,9:0.2389777160):0.1868277027)
(1:0.6339662193,(3:0.0347236014,4:0.0400016683):0.4090360536,(7:0.0280939414,8:0.0253082788):0.2114777925)
(1:0.1635002076,2:0.2502419520,(7:0.0352640834,8:0.0142772704):0.7183216896)
(1:0.1822622255,2:0.1654371175,((7:0.0358739501,8:0.0308382557):0.2589585456,10:0.3633620425):0.2091317023)
(1:0.1567171682,2:0.2873399963,(3:0.2992224945,(4:0.0019051064,10:0.0279258738):0.3456632105):0.2096192444)
(1:0.1191239957,2:0.1618506343,(4:0.0274395991,10:0.0214332961):0.3621932360)
(1:0.1072591857,2:0.1428105001,(4:0.0250425847,10:0.0275039862):0.5653008647)
(1:0.2635175735,2:0.1323746731,(4:0.0480199312,10:0.0342600833):0.5969725141)
(1:0.1154288325,2:0.0732936945,((3:0.3435171426,8:0.2858408765):0.0375903687,(4:0.0147252507,10:0.0267783524):0.1630045064):0.1857277341)
(1:0.1523561340,2:0.1199176752,(7:0.0838132080,9:0.0205882749):0.3485262927)
(1:0.0000023848,(3:0.0713707930,4:0.0198861492):0.2547524401,5:0.4148119288)
(1:0.1826898978,2:0.2425448660,((5:0.0279627834,6:0.0320632209):0.2872463648,(7:0.0456023756,8:0.0123710481):0.2335541283):0.3248142063)
(1:0.1763662780,2:0.2364831468,((3:0.0322264117,4:0.0389480194):0.2922376584,6:0.2939216160):0.4817569279)
(1:0.0984046491,2:0.1162648800,(6:0.1589139282,8:0.2530998639):0.0905541200)
(1:0.2353022384,2:0.1572301523,(((3:0.0436683390,4:0.0248139524):0.3069183029,(5:0.0524762916,6:0.0372467928):0.2823428876):0.1171207512,(7:0.0200199837,8:0.0586238449):0.6145712543):0.3563398155)
(1:0.1840559202,2:0.1472562629,(7:0.0729925953,8:0.0126579936):0.3455253876)
(1:0.0901553676,2:0.1405694172,((5:0.0339762797,6:0.0300093553):0.1872840971,7:0.4339121341):0.1888788692)
(1:0.0611128899,2:0.1415959610,(7:0.0195780013,8:0.0361396604):0.2465386281)
(1:0.1241138163,2:0.1718012798,(3:0.0394464506,4:0.0577161052):0.2525446501)
(1:0.2326605740,2:0.1259702987,((5:0.0244682775,6:0.0302007217):0.2721165303,8:0.2663168404):0.1916777919)
(1:0.2065545047,2:0.1685081266,(3:0.3953221138,(7:0.0231443343,8:0.1742516821):0.3956258836):0.2639587618)
(1:0.4713497129,(3:0.0259523093,4:0.0456592093):0.3655271626,(5:0.0470201088,6:0.0606597052):0.3212510028)
(1:0.1522806256,2:0.1312277282,(5:0.0263372140,6:0.0326089368):0.5290572851)
(1:0.1830669093,2:0.1377630631,(4:0.4167493100,6:0.2412958125):0.2816730996)
(1:0.1957303295,2:0.2788070223,(4:0.3314476295,(7:0.0341742111,8:0.0389528564):0.3122920514):0.2745590068)
(1:0.1193879524,2:0.1231392500,((5:0.0779873935,6:0.0347357276):0.3247345828,(7:0.0229146168,8:0.0439212252):0.2664086012):0.3459029956)
(1:0.2212765095,2:0.1277050671,(3:1.4654841639,(4:0.2250402666,7:0.2580504796):0.1717187947):0.3947071702)
(1:0.2596165835,2:0.1893910062,((5:0.0000023324,6:0.0643309954):0.8788763991,7:0.5522096390):0.1356470853)
(1:0.1111114120,2:0.1689326406,(5:0.0285176819,6:0.0722794155):0.3137571985)
(1:0.1441119221,2:0.1265526144,(7:0.0175867445,8:0.0327225029):0.3588109986)
(1:0.2570053782,2:0.2336066007,(8:0.8775284680,9:0.3453375766):0.3451137232)
(1:0.1355416352,2:0.1039424833,(4:2.8430461318,8:0.1195717529):0.2467274205)
(1:0.1925327137,2:0.0921755005,((3:0.0194151433,4:0.0229060346):0.1201453665,(7:0.1759928235,8:0.1550287036):0.1139636975):0.1669917398)
(1:0.1718231528,2:0.1768940139,(7:0.0723694588,8:0.0258160044):0.4404053517)
(1:0.1008866304,2:0.2775037819,(7:0.0220905532,8:0.0381586436):0.4433678888)
(1:0.2558020728,2:0.2952614548,(3:0.2352879054,4:0.3332389294):0.1024373472)
(1:0.1152739407,2:0.2942512289,(4:0.2749605963,(7:0.0250135723,8:0.0359262226):0.4285631952):0.5685475476)
(1:0.0735114768,2:0.3276004798,((3:0.0476794451,4:0.0871453954):0.2371370053,(7:0.0252749282,8:0.0942851495):0.2910152654):0.4364538838)
(1:0.0880538290,2:0.1297226131,(3:0.0530160791,4:0.0210733277):0.3696875296)
(1:0.4953608097,(3:0.0268618115,4:0.0053794131):0.1265346866,(7:0.0391075450,8:0.0213838329):0.3465120208)
(1:0.0998404672,2:0.0834910335,(3:0.0240040776,4:0.0295502389):0.2869102543)
(1:0.1390003787,2:0.1415200289,(3:0.0506565441,4:0.0442321213):0.4446612945)
(1:0.0588578047,2:0.4571527599,(3:0.0285831501,4:0.0297938587):0.5940910933)
(1:0.1574116062,(2:0.1956037155,9:0.5386259552):0.1043112437,4:0.9833698769)
(1:0.1462894433,2:0.0850147810,(3:0.0213706949,4:0.0602883474):0.3771133019)
(1:0.1556601112,2:0.1523272430,((3:0.1921641781,4:0.2177707303):0.0825441828,(7:0.0000026242,9:0.0221084368):0.4674804313):0.0580587925)
(1:0.3922860452,(3:0.0070235819,4:0.1266765724):0.2745214098,9:0.2176469629)
(1:0.1833500315,2:0.1493938877,(7:0.0290730302,9:0.0119906346):0.2942785801)
(1:0.1322225715,2:0.1625372867,(3:0.4300945160,(7:0.0181021705,9:0.0480068638):0.4047071985):0.2215037787)
(1:0.1161582072,2:0.2059510946,(3:0.0281573826,4:0.0282133160):0.7765385074)
(1:0.1977022152,2:0.1827340727,(4:0.1938437300,9:0.1438632382):0.1772504598)
(1:0.1602587451,2:0.2726250240,(4:0.0146568748,10:0.0301731990):0.5409509956)
(1:0.1356839375,2:0.0947135530,((4:0.0130613622,10:0.0306184159):0.1237265868,(7:0.0128409409,9:0.0310908914):0.1387054615):0.2120624282)
(1:0.4330886491,4:0.1595956718,(7:0.0240622035,9:0.0187943256):0.1420062082)
(1:0.1893841536,2:0.0823338119,(3:0.0359183510,4:0.0424739978):0.4393717526)
(1:0.2976204197,(3:0.0204417547,4:0.0435324444):0.1552136968,10:0.2525827177)
(1:0.1374849379,2:0.1906763300,((3:0.0583726980,4:0.0560576675):0.3359270016,(7:0.0669301150,9:0.0370775295):0.1910583490):0.4072699253)
(1:0.1816729751,2:0.2741686755,(4:0.0492575275,10:0.0265291853):0.7450346154)
(1:0.2642301311,2:0.2404801464,(4:0.0244693490,10:0.0586695008):0.7910292728)
(1:0.1368052392,2:0.2057826624,(7:0.0379887784,9:0.0529454697):0.4758430582)
(1:0.1265904818,2:0.1098860113,(7:0.0167558347,9:0.0191782709):0.2678149851)
(1:0.1630199481,2:0.1040302790,((3:0.0325570580,4:0.0541666579):0.3266427585,9:0.3121999724):0.3414231253)
(1:0.1208676003,2:0.1276439667,(3:0.0164050939,4:0.0303968877):0.3627322737)
(1:0.1710631897,2:0.2023233605,(3:0.0578293325,4:0.0051364379):0.6157746338)
(1:0.2826842980,2:0.1495524270,(3:0.0257243896,4:0.0370711353):0.5633813227)
(1:0.2217932756,2:0.1956780836,(7:0.0321909196,9:0.0220092076):0.6988011864)
(1:0.0844577713,2:0.0889429533,(7:0.0309644531,9:0.0150027915):0.4175965731)
(1:0.1665818337,2:0.6489717536,(7:0.0642121492,9:0.0860977459):0.8453307054)
(1:0.3309138829,4:0.3351518722,(7:0.0352264915,8:0.0269998126):0.3993397397)
(1:0.4093262829,3:0.3352515974,(4:0.2139514434,(7:0.0325170418,8:0.0212698292):0.1860253687):0.2038863038)
(1:0.1959690919,(3:0.0225245749,4:0.0181208906):0.1416101790,(7:0.0140413944,8:0.0924298329):0.1898633717)
(1:0.7382073401,(3:0.0537118408,4:0.0221910410):0.1944609622,(7:0.0216934417,8:0.0379855865):0.3682728505)
(1:0.4313197812,(3:0.0366689109,4:0.0240738163):0.2101398192,(7:0.0472444592,8:0.0321086894):0.2424638750)
(1:0.3209740035,4:0.2606364655,(7:0.1084815655,8:0.0428253932):0.2737437932)
(1:0.1437645699,2:0.1286583075,((3:0.0482705181,4:0.0374547090):0.2176125830,8:0.2479646551):0.2909670070)
(1:0.2738337501,2:0.2874033862,(3:0.2917964349,7:0.4412145493):0.1165851561)
(1:0.1009977279,2:0.1114419326,(3:0.1407808756,7:0.2732732994):0.1378788636)
(1:0.0481949002,(2:0.1586922890,3:0.3955923016):0.1052715417,7:0.2488098073)
(1:0.1190657832,2:0.0924011548,(8:0.2282683875,9:0.1528084389):0.1467817299)
(1:0.1950755034,2:0.2019241523,(7:0.0249291562,8:0.0605283372):0.7329381412)
(1:0.2461326264,2:0.2103818114,((7:0.0360086860,8:0.0629733853):0.2657954446,(9:0.0422449561,10:0.0097611305):0.2102878368):0.3778654038)
(1:0.1237160371,2:0.0684881344,((7:0.1007732641,8:0.0069093583):0.1076897351,(9:0.0205921776,10:0.0252358099):0.2198873702):0.3068668870)
(1:0.3479491026,(7:0.0827148268,8:0.0156628834):0.1405241164,(9:0.0224461561,10:0.0415031426):0.1706105311)
(1:0.1040101048,2:0.3378801372,((7:0.0357074991,8:0.0137535061):0.3826743264,(9:0.0253565928,10:0.0124973521):0.3531204663):0.5901850616)
(1:0.1185221189,2:0.1702557212,(9:0.0213508266,10:0.0371723685):0.3345365551)
(1:0.1000633578,2:0.2396087317,((7:0.0951397502,8:0.0091270547):0.1734802254,(9:0.0308442458,10:0.0488246158):0.2482559517):0.1685109546)
(1:0.1029058460,2:0.2245744433,(4:0.3115871100,(9:0.0170831287,10:0.0434969366):0.2848236273):0.5231583531)
(1:0.1102948099,2:0.2399696004,(4:0.3034242170,5:0.2037491828):0.4784198255)
(1:0.2034195591,2:0.1728469543,(5:0.4277015720,(7:0.0397050897,8:0.0554443532):0.3749293894):0.9283784289)
(1:0.5692795713,(7:0.0253830822,8:0.0169244864):0.1844386804,(9:0.0263320188,10:0.0223708575):0.1808075980)
(1:0.1200063503,2:0.0913402724,(9:0.0350907830,10:0.0094654505):0.3788687840)
(1:1.8078350628,2:1.2629262783,(5:1.5309032006,9:2.0569218877):2.4765106970)
(1:0.1291764970,2:0.1957541822,(9:0.0884253941,10:0.0679816497):0.5145257420)
(1:0.1150711588,2:0.1534692065,(4:0.3868535494,((7:0.0245724194,8:0.0361112226):0.2312097745,(9:0.0230063637,10:0.0573216151):0.4223968201):0.0877531229):0.1973238612)
(1:0.2194399998,2:0.2549861164,(4:0.7036112893,7:0.4874819787):0.2754344068)
(1:0.2562482527,2:0.2020159780,(7:0.6131043917,(9:0.0669773023,10:0.0000021660):0.2594931727):0.1756697293)
(1:0.3898484510,(3:0.0583897950,4:0.2326639177):0.3892116641,(9:0.0214348539,10:0.0372197102):0.3494538036)
(1:0.2514253889,2:0.4001783962,(3:0.0554425148,4:0.0529336817):0.2738467973)
(1:0.1134253492,2:0.0987558499,(3:0.0225298357,4:0.0217268274):0.3452267342)
(1:0.1428169216,2:0.1576796095,((3:0.0424077048,4:0.0106045510):0.2551740963,8:0.6629622615):0.3786435900)
(1:0.1553015227,2:0.3039497851,(3:0.0681840471,4:0.0251991724):0.4591961051)
(1:0.1333979282,2:0.1152683739,(4:0.3420704989,9:0.2481726337):0.2090791595)
(1:0.1339536069,2:0.1946746178,(5:0.0333445346,6:0.0206641073):0.4264768110)
(1:0.2481240991,2:0.0780816052,((4:0.2274933189,6:0.2741636612):0.2044957759,9:0.4715130962):0.3572258320)
(1:0.2249524775,2:0.0715216687,(4:0.3341163434,6:0.4012505981):0.4073513255)
(1:0.1457868782,2:0.1230956639,(3:0.0292603118,4:0.0244996825):0.5703325026)
(1:0.2245210106,2:0.1462814314,(3:0.0420228294,4:0.0584665043):0.4438358076)
(1:0.2923062844,2:0.2838349862,(9:0.2913940176,10:0.2574945126):0.2959709032)
(1:0.1371873629,2:0.1020021216,((3:0.0296273038,4:0.0214033001):0.1816309326,(9:0.0163619761,10:0.0287159966):0.1856706349):0.1261604589)
(1:0.3150660326,2:0.8536974726,(9:0.0368081794,10:0.0136214325):0.4250367695)
(1:0.1766156976,2:0.1856589254,(3:0.6690803666,(9:0.1171727225,10:0.0296160424):0.3364914089):0.2249185099)
(1:0.2924442605,3:0.3028631261,(5:0.0249848043,6:0.0408764665):0.1376601381)
(1:0.2738953470,3:0.2117203222,(5:0.0246513889,6:0.0196178524):0.1969520838)
(1:0.2264793954,2:0.2068712121,((3:0.0106905766,4:0.0634202850):0.3096620022,(5:0.0281147180,6:0.0322716900):0.3830576111):0.6556336629)
(1:0.2043478846,2:0.1968211253,(3:0.0261448112,4:0.0407074523):0.3291300101)
(1:0.8162959552,(3:0.0339553426,4:0.0367309643):0.2707144457,(5:0.0460432198,6:0.0241956351):0.2679341845)
(1:0.1732931578,2:0.1283129217,(6:0.0332160674,8:0.0341187871):0.6163294898)
(1:0.1829459003,2:0.1498316775,(3:0.3254727707,8:0.3865218277):0.1562766889)
(1:0.1744027466,2:0.1777698442,(6:0.0318184672,8:0.0693476551):0.7056055165)
(1:0.2882736473,2:0.2803802449,(8:0.3794725764,10:0.3483524679):0.3907539885)
(1:0.1458716989,2:1.0341379632,(4:0.1915531823,8:0.3692334363):0.4251041630)
(1:0.2128741164,2:0.2445806612,(3:0.0108668961,4:0.0706148300):0.8668635292)
(1:0.1355929919,2:0.1408991042,(6:0.4155096594,10:0.3069252225):0.2479170058)
(1:0.2474585464,2:0.8378920359,(3:0.0244671725,4:0.0209587695):0.2485372287)
(1:0.1993096795,2:0.3099531525,((3:0.0260860652,4:0.0643783391):0.5447952219,5:0.7611432447):0.1710393745)
(1:0.2270568774,(3:0.3203448173,4:0.0000021343):0.2334607604,10:0.1691025717)
(1:0.0000021170,2:0.1176711819,(3:0.0169608601,4:0.0318860408):0.9764504881)
(1:0.2139588691,2:0.2457109513,(3:0.0679907722,4:0.0303403202):0.4855517403)
(1:0.2078920798,2:0.1982958426,(9:0.1176427913,10:0.0391960454):0.5473626307)
(1:0.5577733366,2:0.2831530792,(9:0.0459351445,10:0.0041134134):0.7654777367)
(1:0.1044087998,2:0.1367519848,((3:0.0284731388,4:0.0231101586):0.1745922416,9:0.1979556188):0.1306160755)
(1:0.2336359569,2:0.2711630531,(9:0.0388546462,10:0.0236095528):0.4181544290)
(1:0.1231197926,2:0.1457535892,(3:0.0292603810,4:0.0244994009):0.5702668318)
(1:0.2103781421,2:0.2460810269,((7:0.0360139365,8:0.0629753771):0.2657503818,(9:0.0422478385,10:0.0097628552):0.2102662236):0.3777566692)
(1:0.0684790238,2:0.1237224210,((7:0.1007718083,8:0.0069105056):0.1076910067,(9:0.0205926250,10:0.0252355508):0.2198873108):0.3068668588)
(1:0.1109572686,2:0.4502533135,(4:0.4227655970,(9:0.0541673281,10:0.0099732515):0.3538838171):0.5392940571)
(1:0.3381896382,2:0.1037171125,((7:0.0356942857,8:0.0137564452):0.3827123529,(9:0.0253501515,10:0.0124985895):0.3530597159):0.5900691737)
(1:0.1703011962,2:0.1184583897,(9:0.0213501403,10:0.0371736614):0.3345555134)
(1:0.2320985648,2:0.0926964588,(4:0.3267148885,((7:0.1049682939,8:0.0045120395):0.1570907341,(9:0.0255160374,10:0.0525228010):0.2400624058):0.0631278977):0.1202030112)
(1:0.2313179247,2:0.1023679405,(4:0.3087570809,(9:0.0190593321,10:0.0414844868):0.2841683213):0.5148835264)
(1:0.2399536113,2:0.1102748385,(4:0.3033725398,5:0.2037166761):0.4783123802)
(1:0.5055196382,8:0.4569884499,(9:0.0314621435,10:0.0290595431):0.1783561896)
(1:0.2012998723,2:0.1603441197,(5:0.3309789333,7:0.3765188550):0.3835195666)
(1:0.0913751344,2:0.1198128427,(9:0.0350478929,10:0.0095102795):0.3780582087)
(1:1.2666924542,2:1.8133474084,(5:1.5355067752,9:2.0631355548):2.4838771727)
(1:0.1957861197,2:0.1291226141,(9:0.0884326847,10:0.0679795383):0.5145944817)
(1:0.1397205236,2:0.1123920859,(4:0.3754545037,(8:0.2428334751,9:0.4093291663):0.0990147891):0.1577161841)
(1:0.2537848150,2:0.1963377091,(4:0.5372034278,8:0.2310484533):0.3366562217)
(1:0.8931708833,(3:0.0323432794,10:0.1267620736):0.5185016202,(7:0.0449188117,9:0.0396289002):0.1800320990)
(1:0.3314370029,(3:0.0372697722,10:0.0347531455):0.1305789810,8:0.2241849535)
(1:0.1418750470,2:0.2006895444,(7:0.0111700971,8:0.0713838433):0.5017367319)
(1:0.2383285642,(7:0.0130118088,8:0.0911727440):0.1291292318,10:0.2127299853)
(1:0.4526956420,5:0.2854926016,(7:0.0275108916,8:0.0184257127):0.2606778031)
(1:0.3128667277,2:0.2128108907,(6:0.2624197728,8:0.2804429762):0.1793589477)
(1:0.0745654648,2:0.1577400535,(7:1.1100581733,8:0.3797255639):0.0079823063)
(1:0.1873588451,2:0.1802447379,(4:0.4576030104,7:0.2936536991):0.1961424485)
(1:0.6415196030,4:0.1909977683,(5:0.0217922091,6:0.0327451168):0.3493352140)
(1:0.1935338874,2:0.2242318170,(5:0.0440815606,6:0.0277696123):0.6215135980)
(1:0.1664219352,2:0.2148644209,(5:0.0534463778,6:0.0406159300):0.5841470085)
(1:0.1594725295,2:0.0620501314,(5:0.0300152903,6:0.0038528127):0.2011490099)
(1:0.1807049392,2:0.0744853358,(4:0.1796222280,(7:0.0296245188,8:0.0295058777):0.1453142757):0.1779915620)
(1:0.2493814504,6:0.4585169199,(7:0.0232661504,8:0.0636218952):0.1351622036)
(1:0.0819542234,2:0.2827108193,(7:0.0271170634,8:0.0280419512):0.4831894540)
(1:0.1582079506,2:0.1788812952,(5:0.0330151896,6:0.0259388875):0.3411475524)
(1:0.1650357047,2:0.1050068415,(4:0.8365738192,(7:0.0000021664,8:0.0446661078):0.2832367237):0.2910508474)
(1:0.1540581151,2:0.1211780622,((4:0.2053603160,6:0.2645253913):0.0530953720,8:0.3545781978):0.1163320243)
(1:0.0735394334,2:0.1046283387,(7:0.1613293625,8:0.7102951195):0.2005664617)
(1:0.1661706634,2:0.2345473406,(4:0.2801264445,(7:0.0394993501,8:0.0198058568):0.2555765599):0.9737678604)
(1:0.1654659045,2:0.2634039674,(7:0.0175158161,8:0.0556858778):0.5600648355)
(1:0.0353864631,2:0.1511395121,(7:0.0151544324,8:0.0311646989):0.4776054498)
(1:0.2295584702,2:0.1337187437,(4:0.3754326865,(7:0.0139707746,8:0.0521905677):0.3849699984):0.3286972183)
(1:0.1689074677,2:0.1159827743,(4:0.3129870161,7:0.2170643062):0.2630872792)
(1:0.0742202818,2:0.2925456805,(4:0.2472157734,7:1.0415995628):0.5138001812)
(1:0.2443640640,2:0.4110450450,(4:0.2626106247,7:0.2460861792):0.4374794633)
(1:0.2186163687,2:0.2305069403,(4:0.0434176147,10:0.0384454785):0.5965022817)
(1:0.1876462320,2:0.2397868604,(7:0.0278700882,8:0.0412367230):0.6237152690)
(1:0.5562833358,3:0.6119721506,(7:0.0335112840,8:0.0407035697):0.7133072184)
(1:0.2662339953,2:0.1361543874,(7:0.0371111030,8:0.0281631911):0.6492019822)
(1:0.2049449979,2:0.1364493744,(4:0.2151233863,7:0.2089800909):0.2341572789)
(1:0.2205754010,2:0.1476829788,((4:0.0236828997,10:0.0360955041):0.5328329355,6:0.2448525301):0.9016245546)
(1:0.1527589266,2:0.1819215955,(7:0.0318456094,8:0.0325193648):0.6265346656)
(1:0.1726948401,2:0.1511367412,((3:0.0387361697,4:0.0305990435):0.2736433152,5:0.3146468360):0.2700666244)
(1:0.1223104382,2:0.0945472407,((4:0.0268495765,10:0.0425975195):0.1501525218,(7:0.0326803548,8:0.0193239415):0.2296904182):0.3085640318)
(1:0.1497599236,2:0.1668844042,(4:0.3710377683,(5:0.0189628696,6:0.0242626771):0.2477547707):0.5840707257)
(1:0.2635573244,2:0.1237886087,(3:0.3428566851,(((4:0.1188918648,10:0.0400221113):0.2381071613,(7:0.0367558312,8:0.0476237210):0.2808918644):0.2331313777,(5:0.0845576871,6:0.0124932803):0.3850224484):0.4906248389):0.2080490519)
(1:0.1954982096,2:0.2255069383,(7:0.0250296737,8:0.0869686761):0.6256792501)
(1:0.1139157232,2:0.2785839823,((3:0.0128100288,4:0.0530283802):0.1759368202,(5:0.0377300431,6:0.0540682452):0.1345091156):0.1857518903)
(1:0.1788185257,2:0.1682407155,(5:0.0332167512,6:0.0231939567):0.8263652864)
(1:0.1245376824,2:0.1327397227,((5:0.0434875025,6:0.0232802037):0.3007165562,((7:0.0279300446,8:0.0541295840):0.2057288225,10:0.2611202318):0.1053404967):0.2997727341)
(1:0.1774198102,2:0.2641931096,(5:0.0316289432,6:0.0301918767):0.5518614694)
(1:0.1076633149,2:0.1985357144,(5:0.0534227557,6:0.0198948981):0.5228371479)
(1:0.0301457868,(2:0.0278473452,8:0.1824772395):0.0655182987,5:0.3515924775)
(1:0.1844410767,2:0.2077658768,(5:0.4609416832,8:0.4579452486):0.3985136397)
(1:0.1921508358,2:0.1511097711,(7:0.0100776304,8:0.0578777641):0.6802327390)
(1:0.1070591479,2:0.1804194527,((4:0.2796025091,6:0.2745086339):0.1360684882,(7:0.0488083203,8:0.0232824264):0.4397862045):0.5149861509)
(1:0.2541953776,2:0.1275097936,(3:0.0404760767,4:0.0255459615):0.4782252769)
(1:0.1281968148,2:0.0677631167,(6:0.1811195973,7:0.3661844808):0.0805461971)
(1:0.3368749543,2:0.2439016571,(((3:0.2088905039,4:0.2577536894):0.0990307585,(7:0.0360376205,8:0.0378742140):0.2529526772):0.1433463054,6:0.6862102514):0.1267105251)
(1:0.3384973282,2:0.1367475132,(3:0.0206636128,4:0.0279723704):0.4695698578)
(1:0.1542216533,2:0.1032705001,(3:0.0113566526,4:0.0155259450):0.2164154651)
(1:0.0798549851,2:0.1476934335,((3:0.0191029150,4:0.0284318149):0.2137175602,6:0.2574372953):0.4958229394)
(1:0.1326926217,2:0.0920914742,(3:0.0192235800,4:0.0288421478):0.4534101327)
(1:0.0915280385,2:0.0874926817,(4:0.1944274241,(5:0.0112301051,6:0.0347755505):0.2332782742):0.0920535720)
(1:0.1166861936,2:0.1282032312,((5:0.0188861005,6:0.0255479825):0.2961329819,(9:0.0279682484,10:0.0275361212):0.3054660553):0.3846610734)
(1:0.1805649061,2:0.1508069381,((5:0.0598383304,6:0.0424557953):0.2851511941,9:0.3326560896):0.2234029853)
(1:0.1183510643,2:0.0782667231,(3:0.0230929240,4:0.0063186465):0.2317053334)
(1:0.0891349391,2:0.0999984189,(5:0.1073068688,6:0.0078560899):0.1993689926)
(1:0.1299214428,2:0.1414345878,(3:0.0433283006,4:0.0338122048):0.3524748528)
(1:0.1107536767,2:0.1750674356,(5:0.3327581525,6:0.3447767801):0.2160164787)
(1:0.2625417484,2:0.1131643992,(9:0.0272457764,10:0.0247775882):0.9237989572)
(1:0.1521420030,2:0.1797068860,(6:0.4490942218,(9:0.0288295395,10:0.0512768529):0.2191334644):0.1383957060)
(1:0.1781757154,2:0.1194962591,(5:0.0235542445,6:0.0314856531):0.6978265300)
(1:0.8241766884,4:0.2020630740,(5:0.0151767204,6:0.0299187263):0.1440626642)
(1:0.1516099867,2:0.2589409642,(9:0.0276784419,10:0.0508995125):0.6224766705)
(1:0.1203977267,2:0.1737895953,((3:0.0392309139,4:0.1612319105):0.2833826082,(5:0.0587049304,6:0.0343169133):0.2649589958):0.1861332995)
(1:0.2119601306,2:0.2462915272,(3:0.1771863559,4:0.0233050376):0.5762024713)
(1:0.1030799388,2:0.2249124255,((3:0.0111645173,4:0.0405930782):0.3666935160,(5:0.0610914504,6:0.0064341213):0.5211940219):0.2497989152)
(1:0.1203549983,2:0.1729275575,(3:0.0221490894,4:0.0461795227):0.4298969183)
(1:0.1220078954,2:0.1015734269,(9:0.0285041940,10:0.0199139937):0.2187529746)
(1:0.1713427264,2:0.2224042629,((3:0.0268692678,4:0.0369298078):0.3409427038,(5:0.0453079277,6:0.0177606173):0.4123656063):0.2515386088)
(1:0.1991966311,2:0.1707009727,(3:0.0388120381,4:0.0261426162):0.5842047736)
(1:0.1558860556,2:0.3507675385,((3:0.0356206556,4:0.0202948659):0.2449673852,(5:0.0627055735,6:0.0022505565):0.3633059865):0.4753119587)
(1:0.1591221975,2:0.1747200116,(3:0.1403881639,4:0.1442730792):0.2907721054)
(1:0.0825502079,(2:0.0666721384,5:0.4351098685):0.0585730040,(3:0.0497822464,4:0.0375588626):0.2884564170)
(1:0.1490381131,2:0.1070593637,(3:0.0293447223,4:0.0296526687):0.3791889598)
(1:0.6997980283,(3:0.0285681109,4:0.0708168772):0.5307481399,(5:0.0216348177,6:0.0534688053):0.4814154741)
(1:0.1266504354,2:0.2433909446,((3:0.0182626742,4:0.0401525606):0.4333891736,(5:0.1009734226,6:0.0010434523):0.5886119814):0.2624512850)
(1:0.2934837605,2:0.1099122285,(3:0.1798260784,10:0.1918041555):0.0808353399)
(1:0.2036191090,2:0.1446646850,((5:0.0213466049,6:0.0409129960):0.3749908379,10:0.4431770596):0.3757311239)
(1:0.2172666239,(2:0.0714736318,3:0.7235889983):0.0685628190,10:0.2529100715)
(1:0.1156965316,2:0.4469432379,(3:0.3540883117,10:0.2723561766):0.1145614416)
(1:0.1338870797,2:0.1346768449,(3:0.2898724255,(8:0.2882951281,9:0.2513790550):0.0743449036):0.1757309515)
(1:0.2140031013,2:0.1869778017,(9:0.0366639224,10:0.0450795987):0.3823126190)
(1:0.2577375595,(7:0.0474026868,8:0.0085090879):0.1513201010,(9:0.0282174476,10:0.0356424077):0.2314838519)
(1:0.1700784824,2:0.1489515325,((7:0.0116196952,8:0.0402992720):0.2741136691,9:0.3318408047):0.2386077058)
(1:0.1550041417,2:0.1737995636,(5:0.3471605237,(8:0.2900828649,(9:0.0405205408,10:0.0548335401):0.1582614611):0.1033865620):0.2742596375)
(1:0.4927942817,3:0.4951714869,((7:0.0509010765,8:0.0443067420):0.4063393107,(9:0.0499608724,10:0.0814722043):0.3541309844):0.1026341922)
(1:0.2394770667,2:0.2786783048,(9:0.0305920694,10:0.0458633710):0.4064070640)
(1:0.1751558308,2:0.2235032698,(4:0.5023454950,(7:0.0338023607,8:0.0225172195):0.2570209846):0.1584700578)
(1:0.0902942718,2:0.1620786672,((3:0.0439011607,4:0.0202487224):0.2608081461,(9:0.0521509263,10:0.0212903550):0.3498830291):0.2655868134)
(1:0.2602851958,2:0.2773266024,(3:0.0456922745,4:0.0139751946):0.7767101018)
(1:0.1136225115,2:0.2968906628,(3:0.0373016686,4:0.0174972071):0.6505964683)
(1:0.0648962895,2:0.0776979543,(7:0.0068361124,8:0.0381931229):0.3616326763)
(1:0.4855257993,(3:1.1364130292,10:0.5198617111):0.2437488232,4:0.2498203013)
(1:0.1370054614,2:0.2208375120,(3:0.4427083777,7:0.3444055442):0.4773657689)
(1:0.4885403706,(3:0.0199530793,4:0.0462023593):0.4735425626,(9:0.1035841512,10:0.0209470553):0.4153632520)
(1:0.1597399477,2:0.1692037563,(3:0.0321979991,4:0.0175111630):0.4578863469)
(1:0.0913732937,2:0.0633773360,(3:0.0688224369,4:0.6800141733):0.2440751246)
(1:0.2064686238,2:0.2230833496,((3:0.0550911543,4:0.0375867722):0.3822803875,(8:0.3629581154,(9:0.0151266051,10:0.0608968736):0.3934958674):0.1360341284):0.4545091153)
(1:0.1714303176,2:0.1086915886,(9:0.0232006123,10:0.0155435880):0.3138880243)
(1:0.3216642382,4:0.2269445070,(9:0.0123465854,10:0.0323368594):0.2526606947)
(1:0.1680213442,2:0.1107858027,(5:0.0263327142,6:0.0481007822):0.3394030918)
(1:0.1657150878,2:0.2907316819,((3:0.1304469337,4:0.0444686669):0.2699101169,6:0.1943114712):0.1555619034)
(1:0.2312183314,2:0.1301674308,(3:0.2201529480,6:0.1198233057):0.0921078757)
(1:0.5184036208,2:0.5575399552,(5:0.2172419039,6:0.5822203160):0.2799427790)
(1:0.2058794530,2:0.1539940312,((3:0.0222137276,4:0.0481080932):0.2118455707,(5:0.0317805913,6:0.0308913086):0.3019476848):0.6205713692)
(1:0.0918808522,2:0.2302433157,(5:0.0217366519,6:0.0323801905):0.3325964335)
(1:0.1676590836,2:0.1484328601,(3:0.0276496377,4:0.0349931330):0.5494566749)
(1:0.1617502323,2:0.3240819232,(4:0.4814581282,5:0.3160897287):0.4568588886)
(1:0.1533125311,2:0.1149075254,(3:0.0306181796,4:0.0451669797):0.2302666702)
(1:0.1555326052,2:0.1837647210,((6:0.0585369183,7:0.0150814701):0.2259331565,(8:0.0203245275,9:0.0398227390):0.4440650084):0.6444295442)
(1:0.1906012635,2:0.1032666401,(6:0.0355118704,7:0.0364777651):0.2672297210)
(1:0.1634365329,2:0.1559544237,(8:0.0446694764,9:0.0274891257):0.3359027295)
(1:0.2053184709,2:0.1631807383,((6:0.0253132954,7:0.0454317350):0.3102293894,8:0.3607603318):0.4713211242)
(1:0.1847753270,2:0.2233750368,(6:0.0293648704,7:0.0245423950):0.9713210762)
(1:0.3103566690,2:0.0898768788,((5:0.0220893492,6:0.0315105658):0.2840151441,7:0.3827828562):0.2097569020)
(1:0.0960376959,2:0.3229293219,(8:0.1930739116,9:0.0000029161):0.7952075593)
(1:0.0775249595,2:0.1993756866,(3:0.1694908068,(5:0.0241183131,6:0.0190549881):0.0844533248):0.1432034579)
(1:0.1749271054,2:0.1039070006,(((3:0.0082840818,4:0.0490369201):0.1819750868,(5:0.0023465026,6:0.0380423721):0.1928233661):0.2437860596,(8:0.0228631604,9:0.0315636915):0.3128336727):0.2373382700)
(1:0.1907671472,2:0.1143012279,((6:0.0168706580,7:0.0575570569):0.2743987566,8:0.2098204694):0.4692289460)
(1:0.1310215731,2:0.1628212449,(5:0.0131125762,6:0.0360822693):0.4599476685)
(1:0.3139041451,2:0.5362590371,(3:0.3280081919,6:0.2520779324):0.1452590451)
(1:0.3374503618,2:0.0955746434,(3:0.0623120291,4:0.0416400282):0.7313001947)
(1:0.1636462731,2:0.1144570945,(7:0.2305662013,8:0.1971425854):0.3839423629)
(1:0.2328476915,2:0.1313850235,(4:0.4036346659,(7:0.2600167815,8:0.1993336302):0.1625457629):0.5813866883)
(1:0.1379417290,2:0.1234230220,(7:0.3090751758,8:0.5776237662):0.1968006925)
(1:0.1312871617,2:0.1003180288,((5:0.0262024935,6:0.0162104562):0.2714583814,9:0.2335012241):0.2391939027)
(1:0.1629147619,2:0.1746522782,(5:0.0345998570,6:0.0137623728):0.2663794420)
(1:0.5466988068,(5:0.0474025633,6:0.0164086078):0.3216866769,(8:0.0485727231,9:0.0202235907):0.3145241550)
(1:0.1675197855,2:0.3559417619,(3:0.1017580904,4:0.0059009098):0.6842322060)
(1:0.2157236261,2:0.2237997526,(3:0.0566341428,4:0.0400389584):0.6713766789)
(1:0.0909495970,2:0.2706963792,(3:0.0187655578,4:0.0252049332):0.1575079392)
(1:0.2005224501,2:0.2185541862,(3:0.0015807156,4:0.0625617839):0.5342056395)
(1:0.1554905716,2:0.1730924234,((3:0.3106557874,5:0.4571019843):0.1736249582,6:0.3771581312):0.2504621564)
(1:0.1394478201,2:0.1793145284,(5:0.0185849179,6:0.0172660416):0.3104587990)
(1:0.0962016244,2:0.2501142512,((3:0.0340225974,4:0.0149796865):0.2201838939,9:0.3930790821):0.3309780662)
(1:0.2591004263,2:0.1515909726,(9:0.0276664744,10:0.0509167050):0.6229858396)
(1:0.1003106206,2:0.6908797106,(3:0.2499259983,5:0.1252571998):0.0937594195)
(1:0.1198185689,2:0.1779689459,(5:0.0235658075,6:0.0314728081):0.6974883092)
(1:0.1768971131,2:0.1565334065,((5:0.0722516954,6:0.0254406771):0.4362790945,(9:0.0295902303,10:0.0514982553):0.2317756217):0.1387204815)
(1:0.1128398160,2:0.2647399234,(9:0.0250799893,10:0.0260025596):0.9226433952)
(1:0.3444804577,2:0.0705737600,(3:0.0056291591,4:0.1151153011):0.2587405208)
(1:0.1414400615,2:0.1299164129,(3:0.0433276205,4:0.0338131054):0.3524824099)
(1:0.0999937813,2:0.0891272607,(5:0.1073001005,6:0.0078586610):0.1993451762)
(1:0.1433941961,2:0.1490306469,(9:0.0434171153,10:0.0260798081):0.4358562280)
(1:0.0782670482,2:0.1183604557,(3:0.0230939478,4:0.0063177677):0.2317267019)
(1:0.1578077002,2:0.1557525727,((5:0.0587886600,6:0.0441113965):0.2517316661,(9:0.0208732908,10:0.0165853853):0.2512943693):0.2653949157)
(1:0.1281902032,2:0.1167004931,((5:0.0188850869,6:0.0255480644):0.2961356005,(9:0.0279681626,10:0.0275351119):0.3054683093):0.3846703529)
(1:0.0906867670,2:0.0862150007,((3:0.0181313388,4:0.0171041205):0.1731756360,(5:0.0099429176,6:0.0362768084):0.2465554880):0.0832480514)
(1:0.2317834365,2:0.1112007525,((3:0.0737216613,4:0.0434383412):0.2249342543,(5:0.0624419478,6:0.0000027232):0.2271624040):0.1474159562)
(1:0.1533145224,2:0.2076823274,((3:0.0222054886,4:0.0480871236):0.2119847923,(5:0.0317490632,6:0.0309202063):0.3018603900):0.6248179997)
(1:0.2281764626,2:0.0919068421,(5:0.0212758544,6:0.0334557387):0.3339409890)
(1:0.1819173481,2:0.1329898308,(5:0.0185594512,6:0.0193341720):0.4651301550)
(1:0.1668023754,2:0.1077216620,(3:0.2347214324,(5:0.0000020350,6:0.0713753644):0.3678393398):0.2998922832)
(1:0.1703419684,2:0.1738536765,(3:0.0288721566,4:0.0058052278):0.4445411861)
(1:0.2058706329,2:0.2063407520,(3:0.2942848324,4:0.5436310118):0.2974485595)
(1:0.1577171280,2:0.1036997794,(3:0.3483733251,(7:0.0470405521,9:0.0187010138):0.7083193597):0.2267467360)
(1:0.0790740997,(3:0.0266994792,4:0.0251496214):0.3200648092,(7:0.0376541886,9:0.0406820553):0.3281744042)
(1:0.1559003794,2:0.1188874517,(7:0.0188067954,9:0.0231892540):0.4969356318)
(1:0.1914470803,2:0.1419170035,(7:0.0149401664,9:0.0234027751):0.4073654125)
(1:0.2610924636,2:0.1071700778,(3:0.4691117634,8:0.4406442989):0.2923270184)
(1:0.1535896813,2:0.2384791302,(3:0.3951018958,(7:0.0347464851,9:0.0678522515):0.3178151227):0.2221447280)
(1:0.1342406526,2:0.1975553259,(8:0.2792025220,9:0.3065303098):0.1086940645)
(1:0.1675255817,2:0.1245896905,(3:0.0122975995,4:0.0467623521):0.4555239682)
(1:0.1846686465,2:0.2816480943,(5:0.0372923962,6:0.0697391875):0.7383002704)
(1:0.1670420011,2:0.1965209424,((3:0.2556468900,7:1.0991403862):0.1341978922,4:0.3936105745):0.1222567392)
(1:0.0824367672,2:0.2479882365,(3:0.0711289733,4:0.0290021660):0.2115011004)
(1:0.0698864607,2:0.1036246403,((3:0.0348564457,4:0.0000028336):0.1108944692,5:0.2097077492):0.1767641685)
(1:0.6195328316,2:0.2895405498,(5:0.0264456528,6:0.0278056594):0.1416092780)
(1:0.1480280516,2:0.2039237206,(3:0.0145462836,4:0.0384055940):0.5491869977)
(1:0.2102262643,2:0.1626908343,(3:0.0401155626,4:0.0368625922):0.3472865577)
(1:0.1942025341,2:0.0844996428,(3:0.0330377232,4:0.0168802994):0.4626883922)
(1:0.5597649608,2:0.3270850251,(5:0.0385490656,6:0.0392705135):0.5677910190)
(1:0.3268394467,2:0.8271484577,(3:0.3643929806,(4:0.2531985300,(5:0.0494643249,6:0.0423420066):0.2614990221):0.1051001033):0.2877696714)
(1:0.2099443624,2:0.2404881559,((3:0.0387874044,4:0.0868503851):0.3459170213,7:0.3534807259):0.4806358753)
(1:0.1553374554,2:0.1459787376,(3:0.0249536295,4:0.0272283470):0.4870508113)
(1:0.1262610077,2:0.1876193459,(4:0.1891684289,(5:0.0521594724,6:0.0281890957):0.2300171782):0.4816025341)
(1:0.1460561978,2:0.1037582187,(3:0.2015883920,4:0.2093265349):0.1063852294)
(1:0.2583562545,2:0.1631229401,(3:0.0460216307,4:0.0180234194):0.4415022952)
(1:0.0941950838,(2:0.1401398285,7:1.1569241758):0.0048700588,(3:0.2523951548,(5:0.0224176934,6:0.0144098790):0.2157831464):0.1007197330)
(1:0.4099570283,2:0.3529691337,((3:0.0484792236,4:0.0267024380):0.6888560785,(5:0.0059268855,6:0.0527536750):0.2952965124):0.4416498190)
(1:0.0886687740,2:0.1938238051,(3:0.0282066083,4:0.0518658750):0.9373907709)
(1:0.1865412292,2:0.1095732078,(3:0.2657044954,7:0.2047329126):0.2596772348)
(1:0.1376867140,2:0.1669639054,(((3:0.0256309817,4:0.0309479848):0.2489540143,7:0.3165245459):0.0744306907,(5:0.0815311692,6:0.0129172302):0.4807905036):0.5020761974)
(1:0.1735787431,2:0.1817399037,(3:0.0320855110,4:0.0376359325):0.5301618478)
(1:0.1621626820,2:0.1483785817,(((3:0.0143675009,4:0.0478353512):0.2633099603,(9:0.0397317367,10:0.0191016617):0.2981235407):0.3638428900,8:0.7222275898):0.2079170743)
(1:0.3523775350,2:0.9845441277,(9:0.0441226106,10:0.0208071446):0.2797201955)
(1:0.2867199075,2:0.2024656352,(4:0.4020260470,8:0.5551402867):0.3879075667)
(1:0.0692864942,2:0.1746465683,(3:0.0091666283,4:0.0392586928):0.5500644497)
(1:0.0526673295,2:0.1281986698,(3:0.0702288394,4:0.0247224281):0.2293526239)
(1:0.0879874937,2:0.0645429967,(3:0.0688989844,4:0.0000020001):0.3118282061)
(1:0.1152729016,2:0.0998210418,(3:0.0338470163,4:0.0229603068):0.5718367165)
(1:0.0679578083,2:0.2201656385,(9:0.0364483847,10:0.0123969413):0.5024618351)
(1:0.1378236284,2:0.1266926357,(6:0.2628528898,9:0.4466411502):0.1544861001)
(1:0.0918911178,2:0.1670853358,(7:0.2413034809,(9:0.0312945048,10:0.0073181609):0.1217942623):0.1811906577)
(1:0.5324668355,6:0.2536879151,(9:0.0138776487,10:0.0515106199):0.3975479474)
(1:0.2402750926,2:0.1924230874,(3:0.3878560931,(9:0.0137635100,10:0.0614650687):0.3999565427):0.4437284955)
(1:0.1692228081,2:0.1597617058,(3:0.0322024198,4:0.0175082750):0.4580579794)
(1:0.0777532655,2:0.0650767136,(7:0.0067397718,8:0.0383000624):0.3622547251)
(1:0.3171126813,7:0.3669428625,(9:0.0528885954,10:0.0484106786):0.1709183420)
(1:0.2173908844,2:0.2351268112,((3:0.0392641342,4:0.0237623539):0.4251793563,8:0.6617850131):0.1072972922)
(1:0.2763158390,2:0.1731020908,(6:0.3170770212,(7:0.0388492208,8:0.0587860968):0.3471055964):0.1523294483)
(1:0.1804760416,2:0.1692090557,(4:0.5040977935,(9:0.0405444961,10:0.0363115486):0.2087541069):0.2107760005)
(1:0.1648282630,2:0.1367118504,(5:0.3286507073,(9:0.0451690973,10:0.0486741804):0.2131916466):0.2287324075)
(1:0.1854833592,2:0.2096761955,(9:0.0368244603,10:0.0448309813):0.3831057795)
(1:0.1538318100,2:0.0937747831,(9:0.0670667156,10:0.0049806426):0.3517594033)
(1:0.1337599250,2:0.1340384115,(3:0.2836120113,(8:0.2811924699,10:0.2240919685):0.0719961250):0.1791007519)
(1:0.4470227165,2:0.1156784507,(3:0.3541498169,10:0.2723961529):0.1145870138)
(1:0.4284542805,7:0.4581035099,(9:0.0251753960,10:0.0334037122):0.2175988775)
(1:0.1446077306,2:0.2033610677,((5:0.0213403049,6:0.0409233080):0.3742879594,10:0.4424413244):0.3749997150)
(1:0.2603563823,2:0.1648753009,(4:0.3744343233,(5:0.0681390020,6:0.0643883381):0.2225633558):0.2342249680)
(1:0.1182591543,2:0.1459016970,(3:0.0452906753,4:0.0416645429):0.5023213696)
(1:0.1747199970,2:0.1591198350,(3:0.1403880054,4:0.1442739008):0.2907732615)
(1:0.3510437577,2:0.1557236624,((3:0.0356296565,4:0.0202933730):0.2450257103,(5:0.0627425755,6:0.0022276139):0.3635304281):0.4756542689)
(1:0.1823086977,2:0.1376006277,(3:0.0147280892,4:0.0414386805):0.9146470070)
(1:0.1900563182,2:0.2167229890,((3:0.0288657243,4:0.0353331170):0.2838691076,5:0.4388748962):0.3901344926)
(1:0.2001135343,2:0.2025238638,(3:0.0271275590,4:0.0362903329):0.6965405510)
(1:0.1729608601,2:0.1203566247,(3:0.0221514790,4:0.0461751357):0.4299949245)
(1:0.1313498057,2:0.0560323808,(3:0.0077640507,4:0.0355509020):0.3026748400)
(1:0.4509074142,((5:0.0308444663,6:0.0490597187):0.2211716620,10:0.3785407884):0.1345393459,(7:0.0287105439,8:0.0330727678):0.3252529289)
(1:0.1212863847,2:0.0691961022,((5:0.0180319470,6:0.1272333963):0.0785993856,10:0.7138976429):0.3362870201)
(1:0.4565995138,4:0.1875167592,(7:0.0372684167,8:0.0215742158):0.4359091093)
(1:0.1811654831,2:0.1213596691,(5:0.0273119801,6:0.0135405705):0.4982280918)
(1:0.2754258729,2:0.1720264739,(7:0.0579565622,8:0.0244884065):0.6880799103)
(1:0.1884857506,2:0.1556037991,((7:0.0285061232,8:0.0423379058):0.3667727638,10:0.2681037288):0.1761168546)
(1:0.1333932693,2:0.1908009825,((5:0.0428371406,6:0.0157226245):0.1778941453,10:0.2704742037):0.3192796964)
(1:0.3177079181,(5:0.0196067852,6:0.0564607028):0.3041685337,7:0.2970015378)
(1:0.2276545936,2:0.0926326759,(3:0.0446739929,4:0.0052736100):0.8046961247)
(1:0.1796056667,2:0.1794024386,(3:0.0173201808,4:0.0173205751):0.2472636524)
(1:0.1128145494,2:0.3057259353,(3:0.0188833633,4:0.0418621572):0.5451026392)
(1:0.1293699595,2:0.1795238418,(3:0.2059948819,4:0.0459084809):0.3659639498)
(1:0.2482687847,2:0.2209579900,(3:0.0411724413,4:0.0562461702):0.7160272137)
(1:0.1950292360,2:0.3250498927,(3:0.0581998711,4:0.0321243256):0.6648585940)
(1:0.2765625900,(3:0.0446616424,4:0.0224850597):0.2733772326,8:0.2970073064)
(1:0.1600206305,2:0.2292986322,((3:0.0232334190,4:0.0557613117):0.2820205367,8:0.3641233452):0.2271200092)
(1:0.1314640976,2:0.1023491064,(3:0.2369624312,8:0.1746353230):0.1236258306)
(1:0.2432876228,2:0.0977166578,(3:0.0288829643,4:0.0306883823):0.7507227030)
(1:0.1939550622,2:0.1164869444,(3:0.0270941988,4:0.0110296538):0.4474083207)
(1:0.1480259685,2:0.1533688779,(5:0.0296495125,6:0.0447398178):0.2620812871)
(1:0.1326302325,2:0.1738438143,(5:0.0668779739,6:0.0212479886):0.2798842006)
(1:0.2424248377,2:0.2392911377,(5:0.2086336481,6:0.4085340351):0.6847974711)
(1:0.3986085469,(4:0.0426235002,10:0.0000023198):0.2269236613,9:0.3560778511)
(1:0.1513211890,2:0.1291758342,(4:0.0117194387,10:0.0722043187):0.4087966661)
(1:0.0965342389,2:0.1104133520,(3:0.1671615178,7:0.1738454664):0.2105251435)
(1:0.1444268378,2:0.1432201005,(4:0.4721065197,(7:0.0556369097,9:0.0222042161):0.2013824986):0.1933672488)
(1:0.3501679811,(3:0.0163657364,4:0.0521788363):0.3214919165,9:0.3310435276)
(1:0.1955258715,(2:0.1578767906,4:0.9817620118):0.1042959721,9:0.5394827081)
(1:0.0850480622,2:0.1462931716,(3:0.0213705834,4:0.0602896050):0.3771343138)
(1:0.1644838033,2:0.1849983335,(3:0.2785611901,4:0.2859754580):0.1593973240)
(1:0.1493936032,2:0.1833498311,(7:0.0290723858,9:0.0119904533):0.2942785479)
(1:0.1523277211,2:0.1274288684,(3:0.3916555792,9:0.3997919548):0.1799629146)
(1:0.4004836830,(3:0.0316436034,4:0.0328129820):0.2878330946,10:0.4746392661)
(1:0.2062823543,2:0.1161087638,(3:0.0281572368,4:0.0282269792):0.7785873960)
(1:0.1770325518,2:0.1777664889,(7:0.0291754666,9:0.0110090061):0.2582968909)
(1:0.1263525443,2:0.1507903617,(7:0.0199503177,9:0.0227738934):0.4653818460)
(1:0.1003490498,2:0.1829483089,(3:0.3129155374,4:0.3799594447):0.1981690532)
(1:0.2742790291,2:0.1806560877,(4:0.0492573693,10:0.0264200678):0.7350725926)
(1:0.1237394928,2:0.1770605473,((3:0.4148134372,4:0.2180211449):0.1541192287,7:0.4232964694):0.5168284018)
(1:0.2804993331,2:0.1609024222,(3:0.3086427342,(4:0.0017730010,10:0.0278309890):0.3449829142):0.2278818727)
(1:0.1534854336,2:0.1317869769,(3:0.3327294515,(4:0.0263320408,10:0.0226201357):0.2242947350):0.1646168104)
(1:0.1427977722,2:0.1072841309,(4:0.0250419390,10:0.0275055874):0.5653938042)
(1:0.1574510229,2:0.2134527875,(3:0.0329495491,4:0.0374687942):0.3580903746)
(1:0.2438415082,2:0.2012149185,(3:0.3501233214,7:0.3279428979):0.2356700900)
(1:0.1323691546,2:0.2635258547,(4:0.0480215912,10:0.0342591703):0.5970024597)
(1:0.2947603941,(3:0.0000020065,4:0.0571762458):0.4638049220,(7:0.0166430453,8:0.0503181219):0.3283167774)
(1:0.0977113137,2:0.1067189856,((3:0.0325841818,4:0.0051226621):0.3256921357,(7:0.2396167372,10:0.2816161778):0.0472368382):0.2066526109)
(1:0.3547490944,3:0.1684457184,(4:0.1802231700,7:0.2343062679):0.0559871453)
(1:0.2038841893,2:0.1358938426,(7:0.0350640934,8:0.0341107975):0.4872344372)
(1:0.1747674909,2:0.1481304711,((3:0.0416193301,4:0.0162946350):0.3147301908,8:0.3071107139):0.1947374463)
(1:0.1817808589,2:0.1300293324,(4:0.3068022479,(7:0.0213989764,8:0.0481584122):0.1819400126):0.3603304651)
(1:0.1943245023,2:0.2069528771,(7:0.0244225240,8:0.0541074577):0.3274968750)
(1:0.2557189733,2:0.2654285043,(4:0.4831630082,(7:0.0635316854,8:0.0351319258):0.2431127720):0.5383986381)
(1:0.1584151847,2:0.1839843416,((3:0.4435921332,4:0.4474009745):0.1806601888,(7:0.0456862422,8:0.0100298613):0.2652005651):0.4414461425)
(1:0.1762395248,2:0.1682492464,(3:0.0008444352,4:0.0533101972):0.5481003553)
(1:0.2598090031,4:0.1656883392,(5:0.0228983572,6:0.0120756394):0.1562742354)
(1:0.6286026791,(3:0.0000028266,4:0.0397392794):0.1054627328,(5:0.1289465177,6:0.0151477938):0.3526157481)
(1:0.3485665762,(3:0.0436907619,4:0.0241601214):0.3284831881,8:0.5014994428)
(1:0.2472278545,2:0.1696224490,(3:0.0209349848,4:0.0629451502):0.6291823117)
(1:0.1086544556,2:0.1365681787,(3:0.0624822637,4:0.0220948339):0.2820716131)
(1:0.1763941846,2:0.1284073790,(3:0.2138235808,4:0.0490643080):0.3705690434)
(1:0.4235517360,(3:0.1131389381,4:0.0298474430):0.2815675616,10:0.2454530244)
(1:0.1391728463,2:0.2075430732,(3:0.0284241380,4:0.0219734299):0.3878055761)
(1:0.1944356567,2:0.1926425484,(3:0.0105763261,4:0.0574477798):0.6643672949)
(1:0.1264904088,2:0.0846425227,(7:0.4546775714,8:0.3005375953):0.2280391095)
(1:0.0137376675,2:0.2864567514,(3:0.0338669536,4:0.0260046044):0.9045107762)
(1:0.1360580764,2:0.2482364361,((3:0.0390307538,4:0.0424459623):0.4672229980,(9:0.0484027463,10:0.0266173311):0.2432351961):0.5746302195)
(1:0.2003012236,2:0.1759214361,(9:0.0146318906,10:0.0465719539):0.7813788061)
(1:0.1718922090,2:0.2834563372,(3:0.0459574055,4:0.0122905793):0.5420127756)
(1:0.1441485867,2:0.2281639294,((3:0.0384474742,4:0.0216110132):0.4940224934,(9:0.0453180601,10:0.0172003321):0.3951631982):0.2717690265)
(1:0.4174703449,7:0.2433513302,(9:0.0628248468,10:0.0277297744):0.2121464157)
(1:0.1815921799,2:0.2274314502,((7:0.0456275330,8:0.0138628240):0.3038582255,9:0.2443171734):0.5145634156)
(1:0.0698097907,2:0.2035700954,(7:0.0266535290,8:0.0049131113):0.3634723868)
(1:0.2416242399,2:0.0962771276,(3:0.0200281500,4:0.0274084134):0.6172855902)
(1:0.1599206789,2:0.2622995231,((7:0.0388518646,8:0.0054162124):0.1683342347,(9:0.0300538747,10:0.0368373019):0.2185918724):0.5220546344)
(1:0.3088632266,(3:0.0285303073,4:0.0250767674):0.3228276411,(8:0.4263292605,(9:0.0287682231,10:0.1004280101):0.1193184196):0.1266962874)
(1:0.1033692046,2:0.2120600999,((7:0.0594293506,8:0.0103199717):0.2844031294,(9:0.0336434421,10:0.0224414856):0.1900729290):0.4484192297)
(1:0.2393766105,2:0.1530197306,(7:0.0356288472,8:0.0302306220):0.5519053641)
(1:0.5120128761,3:0.3120067893,(7:0.0271987267,8:0.0346704256):0.1359402829)
(1:0.6478685053,3:0.3948195615,(7:0.0470962579,8:0.0368638143):0.2471335397)
(1:0.1513013700,2:0.3422008904,(7:0.0429489998,8:0.0382201102):1.1346020860)
(1:0.1418455449,2:0.1329376208,(7:0.0531467105,8:0.0272628702):0.5545672348)
(1:0.2113075736,2:0.1596880615,(7:0.0297873465,8:0.0420124982):0.5014269267)
(1:0.1283806993,2:0.1731960880,(6:0.0332069325,8:0.0341273083):0.6161991833)
(1:0.1611555756,2:0.2691870527,(8:0.0319584025,9:0.0466661519):0.5810874895)
(1:0.2174698650,2:0.2412757498,(6:0.1699876090,7:0.6922910599):0.3179218943)
(1:0.1340383240,2:0.1843154728,(7:0.0189441858,8:0.0356351280):0.8186311539)
(1:0.1206883907,2:0.2607156093,(7:0.0000023512,8:0.0516953822):0.7575722221)
(1:0.1118708765,2:0.1467595090,(7:0.0255350329,8:0.0233126195):0.5533273343)
(1:0.1383289252,2:0.2204644300,(8:0.0309884710,9:0.0458909694):0.4568031413)
(1:0.5655746776,7:0.3230290672,(8:0.0394920719,9:0.0497151556):0.3702912428)
(1:0.5261299219,(3:0.2817549687,6:0.2624775368):0.0894595042,(4:0.4665906537,8:0.3259360857):0.2029550896)
(1:0.2601654905,2:0.3149618934,(3:0.3977982067,(4:0.3944718907,8:0.4189367433):0.1482985225):0.1092464963)
(1:0.4185088886,2:0.1392155276,((3:0.0331754863,4:0.0443568793):0.2560003513,(7:0.0308861454,8:0.0221895674):0.2072750931):0.3725987278)
(1:0.1097157590,2:0.1024387271,(3:0.1357811823,8:0.2761545474):0.1437893614)
(1:0.1683039623,2:0.1553214255,(3:0.5111575726,8:0.2932024178):0.1704399566)
(1:0.1155725522,2:0.1205525182,((7:0.2029268036,9:0.2120061641):0.0289774962,8:0.2201679706):0.1621977362)
(1:0.1421265776,2:0.1058365271,(9:0.0239812334,10:0.1183678905):0.3114457226)
(1:0.4300228804,(7:0.0277958472,8:0.0384255387):0.2712098800,10:0.3123583932)
(1:0.2019108004,2:0.1950765650,(7:0.0249366142,8:0.0605191853):0.7328384215)
(1:0.3838197717,2:0.2951523255,(9:0.0171665444,10:0.0346485306):0.7084009474)
(1:0.1167623080,2:0.1281192148,(8:0.1484472814,9:0.1597699323):0.1714104214)
(1:0.1578389651,2:0.2037418931,(9:0.0139898596,10:0.0597273393):0.2673653741)
(1:0.0887682640,2:0.1561006288,((3:0.0250720984,4:0.0263136975):0.2021226344,9:0.9656325924):0.0967997827)
(1:0.2537431307,2:0.2201320074,((3:0.0194023155,4:0.0298579972):0.3743911338,9:0.3382946815):0.2648900459)
(1:0.1463226755,2:0.1551765196,((3:0.0237245457,4:0.0626260687):0.3781438399,8:0.4054234232):0.1599185327)
(1:0.3240047086,2:0.2890119170,(3:0.0997166505,4:0.0259449501):1.0739236604)
(1:0.1807824371,2:0.3886590870,((4:0.3737590524,5:0.2918688569):0.1622146501,(8:0.2213596440,9:0.2950820302):0.1430367500):0.3402282052)
(1:0.1071004237,2:0.0997961025,(3:0.2742307249,8:0.4324830415):0.1712070952)
(1:0.3502215740,6:0.3285785806,(9:0.0267622559,10:0.0419444879):0.2943705329)
(1:0.1531253159,2:0.1608448654,(6:0.2842556705,10:0.3506609168):0.2279067659)
(1:0.1194366767,2:0.1262858910,(9:0.0121690879,10:0.0148369772):0.4893382625)
(1:0.1019883873,2:0.4415285978,(9:0.0236791456,10:0.0307590739):0.7167050670)
(1:0.0950057144,2:0.4351876355,(9:0.0301932925,10:0.0000020771):0.3165855079)
(1:0.1883731259,2:0.1305621787,(9:0.0339801442,10:0.0255106942):0.5825467178)
(1:0.2200941908,2:0.1970340704,(8:0.4226357402,9:0.2372347350):0.4256910277)
(1:0.0944756252,2:0.1073190459,(7:0.0230770784,8:0.0125758134):0.3095204669)
(1:0.1568728997,2:0.0802591111,(7:0.0373537701,8:0.0248175760):0.6404189073)
(1:0.1794526753,2:0.1683656874,(6:0.2984439493,8:0.2179770496):0.1459486435)
(1:0.2639464969,2:0.2449648544,(6:0.6728259472,(9:0.0654786878,10:0.0192397632):0.4349604331):0.3110950897)
(1:0.1341584349,2:0.1600637899,(6:0.2831349000,8:1.0449993355):0.2969868884)
(1:0.1930156879,2:0.2457479860,(7:0.0312273326,8:0.0439345626):0.6099991849)
(1:0.6034696406,(2:0.6332650894,((7:0.0516419952,8:0.0618914775):0.3344776827,(9:0.0702698629,10:0.0220934046):0.3397014865):0.2713781069):0.1854673118,(3:0.7744736895,6:0.9067647143):0.3004446305)
(1:0.0907884523,2:0.1007826898,(8:0.1424817454,(9:0.0205457811,10:0.0391412819):0.1274230985):0.1577891787)
(1:0.1320818925,2:0.1352287075,(7:0.2120227381,9:0.1061643704):0.2431295974)
(1:2.0492145198,(5:0.7166560563,10:0.4093369532):0.1350185257,8:0.4461688331)
(1:0.1020348080,2:0.1521280001,(5:0.2711335621,(7:0.0125818711,8:0.0224687473):0.2921300731):0.2114326398)
(1:0.1963284002,2:0.2106753182,(7:0.0550286557,8:0.0318680468):0.5228705716)
(1:0.1632574347,2:0.1590544093,((3:0.0275629219,4:0.0311668664):0.2486041518,(7:0.0296449504,8:0.0148934280):0.1698481026):0.6116743994)
(1:0.1041242330,2:0.0985966246,(3:0.0484453354,4:0.0192446851):0.2954029110)
(1:0.5928547178,4:0.3546170883,(7:0.0384474039,8:0.0597423010):0.2820598839)
(1:0.0820041770,2:0.0553997046,((7:0.0259971448,8:0.0078917159):0.0718894193,10:0.1208252104):0.1270562462)
(1:0.2001811665,(3:0.0405532401,4:0.0212805719):0.1950417174,7:0.7259839846)
(1:0.1007698774,2:0.1333783326,((3:0.0826986366,4:0.0158524842):0.4092261896,((7:0.0284886720,8:0.0082276182):0.1517525991,9:0.1785750014):0.0532912407):0.1418240891)
(1:0.2461104641,2:0.0875300076,((7:0.0234024475,8:0.0251352170):0.3049544051,9:0.3756433850):0.2670096095)
(1:0.1181473308,2:0.1662056330,(9:0.0248759227,10:0.0197281640):0.5569509834)
(1:0.2711249383,2:0.3203531010,(3:0.2861665198,10:0.4021298807):0.2556581718)
(1:0.1831178403,2:0.1062140764,(7:0.0320253174,8:0.0169714924):0.4042561233)
(1:0.1898741323,2:0.2815489532,(7:0.0454718739,8:0.0199115272):0.7117135880)
(1:0.1568353332,2:0.1619201890,(7:0.2978439004,(9:0.0154608853,10:0.0216944380):0.2551072068):0.1437709981)
(1:0.1826473219,2:0.1850915105,((3:0.0305084337,4:0.0492192600):0.2585560676,7:0.4046852342):0.2256428498)
(1:0.2337705830,2:0.1551130966,((6:0.0163240708,7:0.0591693343):0.2443074171,(8:0.0247946648,9:0.0246284442):0.2473943097):0.2614682216)
(1:0.1113439984,2:0.1836734442,(6:0.1984516188,8:0.2313499440):0.1920339675)
(1:0.6516255364,6:0.4642428222,(8:0.0621332244,9:0.0340092656):0.1562699708)
(1:0.1135979469,2:0.1267791628,((6:0.0445661818,7:0.0119190609):0.1615299708,(8:0.0680688351,9:0.0350882421):0.2104086050):0.4618991890)
(1:0.2562876085,2:0.5552872463,(5:0.0331884697,6:0.0177139583):0.4201822711)
(1:0.1682261603,2:0.1812114244,((5:0.0243425173,6:0.0476161114):0.4311566961,8:0.7298830269):0.4375666316)
(1:0.2834340260,2:0.2851935503,((5:0.0247095721,6:0.0478495984):0.5326428169,(7:0.0395884103,8:0.0449611325):0.4631455607):0.3803563734)
(1:0.2460027868,3:0.3209998512,(7:0.1907613939,(9:0.0382866912,10:0.0361477891):0.2187374135):0.1665253193)
(1:0.2292411483,2:0.2215059521,(9:0.0570410314,10:0.0178547692):0.8009670293)
(1:0.1702712558,2:0.2040717030,(5:0.0265780808,6:0.0227348152):0.3133505687)
(1:0.2705831521,2:0.3356164688,(5:0.0159087115,6:0.0291045424):0.2847944976)
(1:0.0821530020,2:0.2160809162,((4:0.3833673420,6:0.4075677899):0.1512321885,9:0.4195270987):0.2819910830)
(1:0.5480158852,(5:0.0334351069,6:0.0236906736):0.4731948964,8:0.4748269060)
(1:0.1604907752,2:0.5563151779,((3:0.2218808531,(5:0.0225761404,6:0.0280121113):0.2190294817):0.1528885740,8:0.2359494984):0.1992427032)
(1:0.0821753799,2:0.2450622672,(4:0.4120762498,9:0.5014084999):0.4488518137)
(1:0.2483554294,2:0.1350129835,(7:0.0261241108,9:0.0188502482):0.4616725995)
(1:0.1365329563,2:0.0987134974,(7:0.0096463707,9:0.0543152968):0.4108629438)
(1:0.1153372827,2:0.1333627918,(4:0.3422061693,9:0.2482625511):0.2091585336)
(1:0.1615654851,2:0.1214639978,((3:0.0605116437,4:0.0236412446):0.1655002526,(7:0.0136716587,8:0.0314137337):0.1012773104):0.2220431397)
(1:0.1164120521,2:0.1356998034,(7:0.0086946341,8:0.0358175419):0.5401058705)
(1:0.2058910708,2:0.2018572471,(7:0.0366107487,8:0.0389737800):0.6229053814)
(1:0.1315751671,2:0.1212542497,(7:0.0293284710,8:0.0215178753):0.5985582205)
(1:0.3865332562,4:0.1136194305,(7:0.0461069055,8:0.0216087104):0.2335898411)
(1:0.1300855325,2:0.2944400357,(3:0.1417563258,8:0.1706609630):0.0868254919)
(1:0.1667921270,2:0.1272204124,(7:0.1148765693,8:0.0106915969):0.3762516089)
(1:0.1656449900,2:0.1973826619,((5:0.0545161402,6:0.0455414219):0.5148010195,(7:0.0207817537,8:0.0670692458):0.5857150463):0.2816832248)
(1:0.1590053220,2:0.1618644538,(5:0.5134425420,(7:0.0401749665,8:0.0252819881):0.5102075412):0.2458033767)
(1:0.2782130879,2:0.1872879887,(5:0.4268204947,(7:0.0128948675,8:0.0387400732):0.4936224541):0.6047231324)
(1:0.2112522144,2:0.2497520541,(3:0.0057207348,4:0.0829942258):0.7709304904)
(1:0.0852636643,2:0.1674743421,(5:0.3003881583,(7:0.0210014479,8:0.0399999885):0.5033538970):0.1385054367)
(1:0.1514308987,2:0.1079832919,(3:0.0229759442,4:0.0206619182):0.4041646846)
(1:0.1303393822,2:0.1815752345,(4:0.3415616485,5:0.1581934336):0.4330437914)
(1:0.3573787237,(3:0.0190897576,4:0.0299816864):0.2112913053,7:0.4063762468)
(1:0.1940636665,2:0.2123059489,(3:0.0532630406,4:0.0002458590):0.6761090210)
(1:0.1133001734,2:0.1808545521,((3:0.0399090626,4:0.0375998549):0.2057824479,8:0.3731970011):0.2320368455)
(1:0.1448876464,2:0.1917024947,(7:0.0281005660,8:0.0367502132):0.5436541966)
(1:0.1868873180,2:0.2670145559,(5:0.0711637525,6:0.0136961929):0.6640720642)
(1:0.1443959296,4:0.2047015576,(5:0.0093274495,6:0.0186457992):0.1581062990)
(1:0.1203177775,2:0.0325140383,(3:0.0198022486,4:0.0264407633):0.2667536828)
(1:0.1469283283,2:0.1745295073,(((3:0.0000025789,4:0.0674237530):1.0859051564,5:0.0063639470):0.0124293350,6:0.0483576301):0.6497086240)
(1:0.1646558523,2:0.1264654128,(5:0.0005839059,6:0.0636652785):0.7489665587)
(1:0.2758212936,2:0.3794952306,(5:0.0000023958,6:0.0730300931):1.2610177086)
(1:0.2402013489,2:0.2141154224,(4:0.2584543230,(5:0.0206638440,6:0.0510939771):0.2180868433):0.3583431242)
(1:0.0812437474,2:0.3299508634,(((3:0.0141186366,4:0.0775456785):0.4694996611,(5:0.0595612886,6:0.0515311198):0.3334577365):0.2407362071,(7:0.0140440290,10:0.0490892743):0.6061532580):0.2961629434)
(1:0.1709702342,2:0.1491573305,(7:0.0309131896,10:0.0344961647):0.3870379739)
(1:0.4746798297,2:0.1556630465,(4:0.2707280361,(5:0.0276760943,6:0.0288859136):0.0908558737):0.3331468024)
(1:0.2800728964,2:0.1745742722,(5:0.0000028139,6:0.0431810427):0.3557087124)
(1:0.1991168785,2:0.1003613824,(((3:0.0289551962,4:0.0452361142):0.5285743357,(5:0.0239604655,6:0.0428682791):0.1446057264):0.2994061494,(7:0.0151569275,10:0.0533663247):0.4141814429):0.7722386677)
(1:0.1171691065,2:0.0805246321,(7:0.0358553686,10:0.0833287608):0.4042356522)
(1:0.2549895696,2:0.1053820291,(5:0.0169366422,6:0.0424727231):0.4658832537)
(1:0.1202352546,2:0.3294090902,(5:0.2571704386,6:0.1983596164):0.3248600811)
(1:0.3201593989,2:0.1518126201,(5:0.3617149308,(7:0.0246035613,10:0.0297198712):0.3680753528):0.4054488705)
(1:0.0926602570,2:0.0618409982,((3:0.0354314177,4:0.0262115625):0.0971381508,(5:0.0067970596,6:0.0251126435):0.1138923727):0.1113538640)
(1:0.2298990499,2:0.1780582838,(5:0.0169637066,6:0.0703599231):0.6725464280)
(1:0.1128158991,2:0.1723773728,(3:0.0367327261,4:0.0230847510):0.4170942442)
(1:0.2279711975,2:0.1661504119,((3:0.0488860179,4:0.0255448102):0.6342288842,(5:0.0536313350,6:0.0282737537):0.4121961496):0.4742627804)
(1:0.2689281792,(5:0.0458500222,6:0.0100778246):0.3400700039,(7:0.0333960091,8:0.0139200278):0.8127278663)
(1:0.2440476938,2:0.1380917414,(7:0.0412447745,8:0.0154172904):0.4662931251)
(1:0.2365032760,2:0.1764052674,((3:0.0322353177,4:0.0389518631):0.2922706267,6:0.2940169180):0.4819638865)
(1:0.1162498951,2:0.0984184371,(6:0.1589008942,8:0.2530843321):0.0905477293)
(1:0.1572290836,2:0.2353052737,(((3:0.0436693945,4:0.0248139370):0.3069206607,(5:0.0524774177,6:0.0372462128):0.2823439238):0.1171216132,(7:0.0200208768,8:0.0586228799):0.6145717019):0.3563400926)
(1:0.2896094356,6:0.4160281609,(7:0.0488719200,8:0.0441274146):0.2387782809)
(1:0.1472485715,2:0.1840559316,(7:0.0729879029,8:0.0126612270):0.3455008804)
(1:0.1764443217,2:0.0807106952,((4:0.2931075715,7:0.4424372272):0.1004120997,(5:0.0298879164,6:0.0363697255):0.2406947745):0.2636362486)
(1:0.1416186374,2:0.0610809364,(7:0.0195783664,8:0.0361401845):0.2465665109)
(1:0.1718084264,2:0.1241164252,(3:0.0394487232,4:0.0577178242):0.2525658119)
(1:0.1270642467,2:0.2326242806,((5:0.0244640564,6:0.0301987283):0.2713745244,8:0.2665213307):0.1924785255)
(1:0.1797332862,2:0.2006722957,((3:0.0072647677,4:0.0532581689):0.4188565212,(7:0.0224653556,8:0.1787335086):0.4051438014):0.2622717924)
(1:0.1279372051,2:0.1552551708,(5:0.0265527542,6:0.0323843322):0.5291838319)
(1:0.1537150927,2:0.1752462127,(6:0.2961623260,8:0.2902439582):0.2227457009)
(1:0.1231459564,2:0.1193834889,((5:0.0779872858,6:0.0347355443):0.3247328083,(7:0.0229139121,8:0.0439221601):0.2664080411):0.3458998508)
(1:0.1243748516,2:0.1815189439,(3:0.8197173695,7:0.3659388683):0.1575842999)
(1:0.1893662074,2:0.2596200758,((5:0.0000022729,6:0.0643310926):0.8788653143,7:0.5521976476):0.1356528609)
(1:0.1265769661,2:0.1441395296,(7:0.0175885023,8:0.0327237527):0.3589606116)
(1:0.1981342899,2:0.2667150925,(7:0.0332738753,9:0.0349165790):0.6816748306)
(1:0.0709238942,2:0.1167246916,((4:0.1007379302,9:0.6761530753):0.0492853999,(7:0.2462685091,8:0.1634569652):0.1520066721):0.1775905555)
(1:0.7612092238,3:0.3950774718,(7:0.0288859599,8:0.0283057883):0.1169740051)
(1:0.0629457947,2:0.1497345836,(3:0.4163986705,8:0.2145212271):0.1078072893)
(1:0.2042358377,2:0.1748317081,((7:0.0700284353,8:0.0316746846):0.2860343600,9:0.4383115190):0.2100578179)
(1:0.1304248709,2:0.1046460358,(7:0.0136667141,9:0.0230138853):0.3414231603)
(1:0.4927573020,(3:0.1656682343,(7:0.0544683607,9:0.0261217104):1.2479084685):0.0556836389,8:0.3173777248)
(1:0.1651587060,2:0.1383056639,(3:0.4207208536,(7:0.0133651330,9:0.0599150087):0.4068460831):0.2766409826)
(1:0.1228358079,2:0.1731446581,(7:0.0000023547,8:0.0598588317):0.2281186267)
(1:0.2990007421,2:0.1228964523,(3:0.9504417501,(4:0.3274243834,(7:0.0244039817,8:0.0371651369):0.3327829489):0.1831499408):0.4287386446)
(1:0.3151841258,2:0.0836129000,(4:0.3030419135,(7:0.0212611648,8:0.1100052791):0.3178312011):0.3750066559)
(1:0.1297744749,2:0.0879955478,(3:0.0530188468,4:0.0210717535):0.3697077026)
(1:0.0835056667,2:0.0998475594,(3:0.0240035482,4:0.0295516618):0.2869606540)
(1:0.6635438625,(3:0.0446398981,4:0.0218096575):0.2711228617,6:0.3354386656)
(1:0.0993537411,2:0.2444147066,((3:0.0561410777,4:0.0317868396):0.0937221571,5:0.2079497852):0.1093161761)
(1:0.4320201735,(3:0.0109563509,4:0.0779421043):0.2028623532,(5:0.0197854496,6:0.0252026434):0.2199707478)
(1:0.6349406415,3:0.3533737409,(5:0.0168367615,6:0.0521313483):0.2125676548)
(1:0.1238413906,2:0.1778813629,(3:0.2581510892,(7:0.1168133652,8:0.0077940898):0.2379317493):0.1819336053)
(1:0.1768302964,2:0.1616139470,((3:0.2944818437,5:0.3084157280):0.2132786556,(7:0.0089570302,8:0.0784919851):0.5151489286):0.3576598990)
(1:0.1618824755,2:0.1589909925,(5:0.5134440735,(7:0.0401740896,8:0.0252826847):0.5102089874):0.2458043400)
(1:0.1836731287,2:0.2866799876,(5:0.4378782391,(7:0.0131887893,8:0.0384354798):0.4881415540):0.6179399018)
(1:0.2502471941,2:0.2108121863,(3:0.0056940860,4:0.0830276941):0.7714062698)
(1:0.2588357318,2:0.0880084872,(5:0.4796047426,(7:0.0358765113,8:0.0388524798):0.8412678696):0.2080473561)
(1:0.1340683292,2:0.1376216308,((3:0.0239102239,4:0.0200729188):0.1966537800,5:0.2010656170):0.2115571915)
(1:0.1812277987,2:0.1290224373,(4:0.3359047094,5:0.1622944144):0.4292823789)
(1:0.1474651120,2:0.0979263713,(5:0.0150921575,6:0.0236303169):0.3245974650)
(1:0.2121470927,2:0.1938442111,(3:0.0531465527,4:0.0003422165):0.6747521853)
(1:0.1588610522,2:0.0952499274,(5:0.0442499657,6:0.0255094254):0.5223436437)
(1:0.1808654345,2:0.1132926415,((3:0.0399089589,4:0.0375998253):0.2057863693,8:0.3731979688):0.2320367368)
(1:0.3003558942,2:0.1858288360,((5:0.0515900038,6:0.0365093580):0.2053990568,10:0.5776192482):0.5766567275)
(1:0.2080871896,2:0.1872028691,(4:0.1884019806,5:0.1889991984):0.2284871741)
(1:0.0325696289,2:0.1203181813,(3:0.0198006463,4:0.0264425971):0.2668019847)
(1:0.1764746181,2:0.1590695802,(5:0.0375123211,6:0.0437444469):0.5697127873)
(1:0.1265254944,2:0.1643466406,(5:0.0006693798,6:0.0635469567):0.7466696888)
(1:0.3822265463,2:0.2744738492,(5:0.0000023962,6:0.0730601248):1.2667994861)
(1:0.3299776893,2:0.0812003077,(((3:0.0141187443,4:0.0775452367):0.4694727118,(5:0.0595611808,6:0.0515304967):0.3334382505):0.2407177725,(7:0.0140438213,10:0.0490893702):0.6061138581):0.2961491465)
(1:0.1491644232,2:0.1709625996,(7:0.0309131451,10:0.0344963628):0.3870401058)
(1:0.1558276769,2:0.4745014225,(4:0.2706696586,(5:0.0276748387,6:0.0288840874):0.0908654840):0.3330499716)
(1:0.1747299465,2:0.2799596366,(5:0.0000028165,6:0.0431796888):0.3556339622)
(1:0.0991789186,2:0.2004190573,(((3:0.0289847889,4:0.0452047252):0.5285453601,(5:0.0239822280,6:0.0428493803):0.1446207221):0.2993292609,(7:0.0151825379,10:0.0533455095):0.4142721952):0.7724442289)
(1:0.0888634537,2:0.1197375082,(5:0.4729255881,(7:0.0377315944,10:0.0783163120):0.2624751605):0.1869606656)
(1:0.2530754822,2:0.1761305873,(7:0.2018568248,10:0.2294118710):0.2166297023)
(1:0.1055852650,2:0.2547112905,(5:0.0169469672,6:0.0424489648):0.4651886288)
(1:0.3297931807,2:0.1201393956,(5:0.2573597823,6:0.1984773820):0.3252759238)
(1:0.3305985961,2:0.2753560906,(7:0.1340809492,10:0.0760003596):0.8231130270)
(1:0.4846331817,(2:0.3128026948,5:0.3965587751):0.1789712357,7:0.7114759386)
(1:0.0631503992,2:0.0933507505,(4:0.1257855395,(5:0.0046036380,6:0.0275068631):0.1219844794):0.1206133072)
(1:0.1780861781,2:0.2298518428,(5:0.0169714307,6:0.0703503130):0.6724043720)
(1:0.1926637864,2:0.2120478210,(4:0.6501015431,(5:0.0396414996,6:0.0414050001):0.4636295289):0.5715052561)
(1:0.1478615741,2:0.1146659718,(7:0.0142585702,8:0.0319274947):0.4182484705)
(1:0.1843806619,2:0.1339886399,(7:0.0189432056,8:0.0356369070):0.8187924014)
(1:0.2606748806,2:0.1207201318,(7:0.0000020398,8:0.0516945654):0.7574808721)
(1:0.1468200034,2:0.1118746955,(7:0.0255431274,8:0.0233087687):0.5537390251)
(1:0.1323144189,2:0.0730157620,(7:0.3079722733,8:0.6110258223):0.3845675345)
(1:0.3358324167,3:1.2734433613,((7:0.0376481233,8:0.0315549364):0.3003271032,(9:0.0266842716,10:0.0364250397):0.2695767911):0.1614388173)
(1:0.2121571054,2:0.1033209402,((7:0.0594504259,8:0.0103105831):0.2844984212,(9:0.0336499778,10:0.0224417705):0.1901228351):0.4486069156)
(1:0.2624044496,2:0.1599440833,((7:0.0388605475,8:0.0054089078):0.1683692504,(9:0.0300556538,10:0.0368374883):0.2186777482):0.5224115444)
(1:0.1006161144,2:0.2408031536,(3:0.0201114929,4:0.0273239680):0.6129387397)
(1:0.2036826750,2:0.0698146118,(7:0.0266606068,8:0.0049094811):0.3637810326)
(1:0.2274185692,2:0.1816047313,((7:0.0456274829,8:0.0138628900):0.3038566271,9:0.2443144159):0.5145506226)
(1:0.2282292388,2:0.1440777235,((3:0.0384481127,4:0.0216110245):0.4940500455,(9:0.0453182887,10:0.0172004880):0.3951802563):0.2717840943)
(1:0.2836741986,2:0.1718049569,(3:0.0459707967,4:0.0122838196):0.5423959551)
(1:0.1764369222,2:0.2002037089,(9:0.0145848850,10:0.0466293496):0.7834787705)
(1:0.2900445161,2:0.2715125390,((3:0.0443367481,4:0.0353017466):0.3265689518,(9:0.0435624299,10:0.0270122522):0.2566510735):0.2792374116)
(1:0.2870448172,2:0.0124448018,(3:0.0338721498,4:0.0259946580):0.9062845550)
(1:0.2565828737,2:0.2233863561,(7:0.0236895887,8:0.0398937292):0.8947303451)
(1:0.2045353345,2:0.0848704697,(7:0.0383081201,8:0.0610526147):0.7025336311)
(1:0.5437325925,(4:0.2720275504,5:0.4076180842):0.2144009840,(6:0.0383442125,7:0.0114143894):0.5571063117)
(1:0.3110066392,4:0.1615045947,(5:0.0341334587,6:0.0458576086):0.1678288822)
(1:0.7503422309,(5:0.0143932875,6:0.0501306058):0.3414467258,9:0.2913616938)
(1:0.2852442670,(5:0.0255421089,6:0.0451838558):0.4821380216,7:0.3629382543)
(1:0.4455041894,(5:0.0156188297,6:0.0626142879):0.3931497974,9:0.3209250915)
(1:0.1488549093,2:0.1309635888,(6:0.3283825837,(7:0.0443174033,8:0.0069870311):0.2656228223):0.3809573702)
(1:0.1853801770,2:0.1143542012,(6:0.7235604496,(9:0.0270837623,10:0.0237058560):0.3054227566):0.2254526518)
(1:0.5203372091,3:0.2690131922,(9:0.0321704852,10:0.0422692439):0.1697013015)
(1:0.1148203704,2:0.1297165466,(6:0.3779828316,9:0.3181522566):0.3554627545)
(1:0.6874786885,(3:0.2719105997,4:0.1242200691):0.3042280703,10:0.6040253094)
(1:0.1552313472,2:0.1941674444,(3:0.0314081766,4:0.0218983147):0.7107612126)
(1:0.1203258297,2:0.1625202583,(3:0.3826184264,8:0.3337957555):0.1775629344)
(1:0.2790757596,2:0.3276995679,(3:0.1043062130,4:0.1474534019):0.4841803471)
(1:0.2663637001,2:0.2922298611,(3:0.0490789479,4:0.0436015402):0.5853853193)
(1:0.1566011075,2:0.1492951070,(8:0.2130039024,9:0.2396643699):0.3446772109)
(1:0.2001525862,2:0.1242684319,(8:0.3512916797,9:0.3520191780):0.5356633441)
(1:0.1837822436,2:0.1555327749,((6:0.0585385825,7:0.0150800748):0.2259398624,(8:0.0203223054,9:0.0398243776):0.4441292747):0.6445425892)
(1:0.1083456082,2:0.1327671772,(8:0.0483905578,9:0.0229437710):0.4474249585)
(1:0.1330780053,2:0.1605505673,(8:0.0724380352,9:0.0174545106):0.3171417994)
(1:0.1033004750,2:0.1905722997,(6:0.0355124231,7:0.0364778284):0.2671985014)
(1:0.4052573485,(6:0.0271387498,7:0.0322533978):0.3002911490,(8:0.0390919818,9:0.0532015129):0.2728814299)
(1:0.1791718761,2:0.1908255424,(4:0.5590368510,(7:0.3024834329,8:0.3622065375):0.1331734429):0.3154222623)
(1:0.3326628408,2:0.0924210240,(8:0.0535446273,9:0.0267375669):0.9067372910)
(1:0.2231096851,2:0.1882804603,(6:0.0293873513,7:0.0246103647):0.9859955426)
(1:0.1505309100,2:0.1703488805,(5:0.2591629259,6:0.4119655572):0.1564018989)
(1:0.2173470771,2:0.1057505754,(3:0.1810030320,6:0.1272089273):0.1612047842)
(1:0.1039167929,2:0.1749383637,(((3:0.0082843812,4:0.0490409296):0.1820228250,(5:0.0023455692,6:0.0380454138):0.1928368192):0.2438440956,(8:0.0228701100,9:0.0315598379):0.3128980825):0.2373923060)
(1:0.6980004664,4:0.4200808331,(5:0.0000021298,6:0.0492810702):0.2553545963)
(1:0.1059825035,2:0.1854684708,((6:0.0182918433,7:0.0559595816):0.2673710493,(8:0.0265383457,9:0.0629738784):0.1714596301):0.4213574716)
(1:0.1627969857,2:0.1309936368,(5:0.0131106607,6:0.0360813286):0.4597173943)
(1:0.1143784744,2:0.3059344644,(3:0.0837948113,4:0.0421405868):1.4999660131)
(1:0.1774655134,2:0.1700270291,(3:0.0468296961,4:0.0380216334):0.5034306042)
(1:0.1623014168,2:0.2846348833,(7:0.3538374255,9:0.9448513738):0.7457193338)
(1:0.3497630310,3:0.3497365021,(8:0.0103425036,9:0.0530762239):0.2324278772)
(1:0.1082081279,2:0.2169336946,(3:0.4162097168,(7:0.1966678089,8:0.2194256088):0.1709623660):0.3296055095)
(1:0.1492898290,2:0.3273934525,(3:0.4819037757,7:0.3281707363):1.1556164379)
(1:0.3344205993,(3:0.3380468248,8:0.2794961977):0.3604650233,7:0.2378844628)
(1:0.2620699616,2:0.2185405771,(7:0.2655706534,8:0.3132795507):0.1823064663)
(1:0.3569994996,2:0.1669055554,(3:0.1019512117,4:0.0057533283):0.6860082114)
(1:0.2266602916,2:0.1128368080,(3:0.0455521647,4:0.0260202223):0.6210249161)
(1:0.0881674475,2:0.0782519326,(3:0.7441482121,(4:0.0156556040,10:0.0402636533):0.3459874447):0.2918861673)
(1:0.0920164217,2:0.1325027616,(4:0.0404851726,10:0.0228254829):0.3302508175)
(1:0.1379789016,2:0.1185318603,(3:0.0361155179,4:0.0119860992):0.2975718240)
(1:0.4081249764,2:0.1331003559,(3:0.0340029473,4:0.0431261694):0.8433976161)
(1:0.1900601533,2:0.3927031182,(3:0.0447562713,4:0.0212349790):0.5205329545)
(1:0.0932434700,2:0.2313800106,((3:0.0464284166,4:0.0260617422):0.3238573073,6:0.2526928113):0.3928855255)
(1:0.2093454893,2:0.1195789624,(5:0.0375738962,6:0.0209438282):0.4746259479)
(1:0.3469297767,2:0.3133457290,(3:0.2761845848,(5:0.0713774518,6:0.0343821602):0.5641751844):1.0424791348)
(1:0.1419674000,2:0.1553572857,(5:0.0143275393,6:0.0519505965):0.5164546075)
(1:0.2366603343,2:0.1301916692,(3:0.2109843320,5:0.4048099760):0.3843304542)
(1:0.1724717486,2:0.1834991935,(3:0.1931518564,7:0.6349914783):0.5680777914)
(1:0.1591226007,2:0.1396055139,((3:0.2599347011,(5:0.0455832274,6:0.0237049017):0.2542953663):0.0724388166,7:0.2310272186):0.2189089119)
(1:0.2213395057,2:0.0890137701,(5:0.1569086394,6:0.0781301345):0.8981140889)
(1:0.0772156397,2:0.0967256032,((5:0.0000028478,6:0.0205393496):0.1210559177,7:0.3624706206):0.0635882690)
(1:0.1311147797,2:0.2042792136,(5:0.0402381424,6:0.0341954218):0.5945037954)
(1:0.1701215289,2:0.2599508821,(3:0.0071077332,4:0.0531547386):0.4551145640)
(1:0.1553426953,2:0.1630671260,(3:0.0554409254,4:0.0047260352):0.4850984445)
(1:0.2930912020,2:0.1416614225,((3:0.0456085950,4:0.0348369133):0.1990868963,(5:0.0076291166,6:0.0533843752):0.3172421247):0.4077170642)
(1:0.1795403936,2:0.1463117682,(4:0.2011488904,(5:0.0740960299,6:0.0049491572):0.3090731115):0.3540749921)
(1:0.3084798955,2:0.1047378916,((3:0.0225036938,4:0.0409131636):0.2809982835,(5:0.0198336647,6:0.0645303583):0.3343825053):0.6955458981)
(1:0.1763382842,2:0.0844406028,(3:0.3129510131,6:0.3215351654):0.2427625902)
(1:0.1331600233,2:0.1305856932,(3:0.3549813186,10:0.2528137086):0.1402991567)
(1:0.1790130777,2:0.1433570190,(3:0.0000020163,4:0.0823636858):0.7394880486)
(1:0.0596531537,2:0.0864926898,(3:0.0136297199,4:0.0298601534):0.2117437566)
(1:0.1020736268,2:0.1400220642,(3:0.0421789658,4:0.0092001939):0.5629054829)
(1:0.1267753289,2:0.1135894137,((6:0.0445669369,7:0.0119175366):0.1615191500,(8:0.0680673815,9:0.0350875560):0.2103839647):0.4618167879)
(1:0.1984272130,2:0.2072565662,(7:0.5097371821,(8:0.0000021370,9:0.0744017320):0.4802251870):0.5395184428)
(1:0.1993335933,2:0.1019338144,((6:0.0342516080,7:0.0253211337):0.1802908629,8:0.2461616692):0.2108701769)
(1:0.1634135332,7:0.1463041084,(8:0.3040387953,9:0.0695180432):0.0443500312)
(1:0.1801520672,2:0.2126321524,(6:0.2538727509,(8:0.0265175414,9:0.0212245406):0.2383185958):0.2554516311)
(1:0.1397212853,2:0.1389473620,(6:0.0336921369,7:0.0426356039):0.3388277779)
(1:0.4864312477,(6:0.0596858733,7:0.0190625928):0.1693912659,(8:0.0294564548,9:0.0303199785):0.1662591900)
(1:0.4610693230,(3:0.0267937947,4:0.0203858859):0.3632198644,7:0.3843028245)
(1:0.5283208957,(3:0.0818803772,4:0.0133539678):0.2879688464,(9:0.0256861077,10:0.0292955201):0.2148026482)
(1:0.3086772830,(3:0.0206516932,4:0.0273795999):0.1646417533,(9:0.0141160204,10:0.0201226675):0.2059596291)
(1:0.2163628162,2:0.1220971540,(3:0.2901214440,(7:0.0334954020,8:0.0208629062):0.2197150128):0.2211491369)
(1:0.2230175763,2:0.2900464313,(3:0.4425335987,8:0.4237658414):0.4787296278)
(1:0.3438567436,3:0.1663983929,(7:0.0223273546,8:0.0322116868):0.3313469570)
(1:0.0981827765,2:0.2423671957,(3:0.0288671982,4:0.0306748486):0.7474626435)
(1:0.1292144379,2:0.1662093611,(4:0.2161166540,(5:0.0454848701,6:0.0270036844):0.1362560074):0.1472766345)
(1:0.1452736305,2:0.1175661725,(4:0.1848035418,(5:0.0266048180,6:0.0303722371):0.1284798789):0.1621168192)
(1:0.3027468553,2:0.3348779277,(5:0.0032629481,6:0.0280143131):0.3966649788)
(1:0.1428211606,2:0.2600682463,(5:0.0254461134,6:0.0291371757):0.3857163686)
(1:0.4066232163,3:0.8072700615,(4:0.2789994508,5:0.2676561169):0.2011413323)
(1:0.1663046925,2:0.1499492586,(3:0.0249110642,4:0.0452350816):0.9447112617)
(1:0.1459232374,2:0.1715634321,(5:0.3447699471,6:0.4420373897):0.2942624211)
(1:0.0971775846,2:0.1084633304,(7:0.2769526030,9:0.2942869595):0.2308634465)
(1:0.3482462772,5:0.5452993078,(7:0.0283862528,8:0.0339717753):0.3387058903)
(1:0.3330369200,4:0.2676787846,(7:0.0212894539,8:0.0287936310):0.2109103373)
(1:0.2292240267,2:0.9411302981,(4:0.1397943580,5:0.1726033720):0.0415768968)
(1:0.0806284404,2:0.2640497429,(4:0.2249623834,(5:0.0393269174,6:0.0211782601):0.2287772969):0.3779367866)
(1:0.2033571896,2:0.1719144005,(4:0.5720557514,10:0.3715053799):0.1151868399)
(1:0.2168359859,2:0.1991500791,(4:0.5176562914,10:0.4558558497):0.1569810176)
(1:0.1614122633,2:0.2231740704,((4:0.1515543136,10:0.4911141381):0.0322378507,(5:0.0406882715,6:0.0031198528):0.1394849151):0.2455490084)
(1:0.1273527665,2:0.1090062991,((5:0.2162798481,6:0.0519761989):0.2493592052,10:0.2886875416):0.1048927245)
(1:0.1761150754,2:0.1463055412,(5:0.3222178389,7:0.2350940646):0.1597229487)
(1:0.1691913504,2:0.1323527148,(6:0.3844607675,7:0.3589479466):0.1548498702)
(1:0.2278168488,2:0.0704094261,(7:0.0209004509,8:0.0298362625):0.5478516360)
(1:0.1903369104,2:0.3255378734,(6:0.3023499932,8:0.2694247310):0.1707638131)
(1:0.1945114013,2:0.1872591142,((3:0.0687609191,4:0.0175012229):0.3347754446,7:0.3960533748):0.5124813573)
(1:0.1510899063,2:0.1921662606,(7:0.0100772000,8:0.0578781934):0.6802355174)
(1:0.1438032084,2:0.1410674289,(((3:0.0197646148,4:0.0242900694):0.2161699224,(5:0.0398843075,6:0.0367042669):0.2564844962):0.1433271015,(7:0.0518092807,8:0.0202168417):0.4513274192):0.4744655808)
(1:0.2541478468,2:0.3223960258,(5:0.3923928275,7:0.5288785097):0.5578475267)
(1:0.1282773949,2:0.2584229212,(3:0.2724327455,4:0.2944051452):0.2172017571)
(1:0.5411333487,(3:0.0155440082,4:0.0690121837):0.4170319327,(5:0.0520088996,6:0.0079618146):0.4638473897)
(1:0.2434718460,2:0.3149944052,((3:0.1873766953,4:0.2479381455):0.0784594716,((5:0.0000025542,6:0.0960166768):0.5789655607,(7:0.0130389080,8:0.0552388089):0.1631760383):0.1067828837):0.3061275851)
(1:0.1608135751,2:0.2200815027,((3:0.0278998631,4:0.0235048574):0.2658138638,6:0.4713776569):0.2701957182)
(1:0.1033023381,2:0.1541640214,(3:0.0113579478,4:0.0155243052):0.2163890782)
(1:0.4856869041,(3:0.0474178152,4:0.0357210238):0.3476682371,10:0.4797759930)
(1:0.0931158967,2:0.1182790889,(3:0.0454826666,10:0.0360154262):0.3476959904)
(1:0.1649449382,2:0.1948802297,(3:0.0439150538,10:0.0284052607):0.5156677922)
(1:0.1031438111,2:0.0731943945,(3:0.0238389910,4:0.0206618909):0.5312221684)
(1:0.1777871484,2:0.1233043242,(3:0.0545912465,10:0.0140924463):0.8185092174)
(1:0.1141604893,2:0.1336878865,((3:0.0302109835,4:0.0187635986):0.2064559748,(9:0.0224787834,10:0.0169822464):0.2592191142):0.4085132818)
(1:0.3104291696,(4:0.0095676643,10:0.0629685536):0.1132977845,6:0.2291847719)
(1:0.2399115277,2:0.1874563680,(7:0.0278721806,8:0.0412352168):0.6237644271)
(1:0.1139828362,2:0.2865786354,(3:0.5862307663,(7:0.0504613454,8:0.0143910987):0.4193602242):0.2530617791)
(1:0.1133584684,2:0.2686098610,((3:0.3624840457,6:0.1763174066):0.2139665256,(4:0.0259553704,10:0.0310091515):0.4435764364):0.8660796500)
(1:0.1820823618,2:0.1526228139,(7:0.0318456410,8:0.0325189456):0.6264757238)
(1:0.1570619754,2:0.1702496019,(6:0.3638228344,(7:0.0325771850,8:0.0164853234):0.4464697327):0.2933101402)
(1:0.0912960181,2:0.1303276680,((4:0.0351121597,10:0.0487928435):0.0996827228,8:0.3203402374):0.5119061268)
(1:0.0781056848,2:0.1222090316,(4:0.0193402200,10:0.0337372143):0.4882619127)
(1:0.2255010503,2:0.1954682443,(7:0.0250233509,8:0.0869718899):0.6255556370)
(1:0.0836560333,2:0.1297904257,(5:0.0461714039,6:0.0357805790):0.2736675081)
(1:0.1852445391,2:0.0962967618,((5:0.0402366300,6:0.0345094595):0.2489663066,7:0.3353639446):0.2292924243)
(1:0.1683495736,2:0.1786664981,(5:0.0331859468,6:0.0232105270):0.8254133508)
(1:0.1327364054,2:0.1245422308,((5:0.0434874538,6:0.0232803142):0.3007178638,((7:0.0279299917,8:0.0541296329):0.2057300840,10:0.2611211511):0.1053420554):0.2997731367)
(1:0.0961719061,2:0.1122252044,(5:0.0259698212,6:0.0218789042):0.2909966940)
(1:0.1348758786,2:0.1318257471,((5:0.0384947148,6:0.0656730443):0.2591408702,9:0.3081973107):0.2155440729)
(1:0.1272994828,2:0.0903956418,(5:0.0190426027,6:0.0214746448):0.2453174976)
(1:0.0870992461,2:0.1546927783,(5:0.0084362653,6:0.1695688943):0.3163903960)
(1:0.2383244383,2:0.1245725458,(4:0.4531552689,(5:0.0288803572,6:0.0379308770):0.1803794375):0.7780666108)
(1:0.1309680643,2:0.1408284267,(4:0.1511097398,6:0.1613159949):0.1868280699)
(1:0.2947025069,(4:0.6774680199,5:0.1643736507):0.1578773309,7:0.3765559995)
(1:0.1739185761,2:0.2668383677,(7:0.0883091872,8:0.0025390370):0.9139609687)
(1:0.2214553426,2:0.2568035134,((7:0.0433107928,8:0.0558383283):0.5268974965,9:0.5529554406):0.2923258983)
(1:0.3453859695,6:0.3975939238,(7:0.0417726391,8:0.0632129762):0.3600521377)
(1:0.0542340406,2:0.1927377216,(7:0.0139910853,8:0.0336254039):0.3121118229)
(1:0.1343793748,2:0.1402946647,(6:0.3663682626,8:0.2799344780):0.2323541435)
(1:0.1074386343,2:0.1346596023,(5:0.0359627413,6:0.0249261999):0.3546731135)
(1:0.2097305799,2:0.1866463538,((5:0.0432164078,6:0.0221707713):0.2763624322,8:0.3138961456):0.1315168168)
(1:0.1633541088,2:0.1749853132,((3:0.0490915296,4:0.0430542122):0.5582018391,(5:0.0000027949,6:0.0546764671):0.2029126916):0.6209111613)
(1:0.0945048811,2:0.1705697979,(7:0.1851363267,8:0.0553750969):0.2792704293)
(1:0.1981097579,2:0.1221314943,(5:0.0268670899,6:0.0377100266):0.5354910468)
(1:0.3835382705,2:0.2197494161,(7:0.0227032855,8:0.0424336768):0.4098082253)
(1:0.2280615978,2:0.1714146976,((5:0.0641282828,6:0.0213710640):0.3796032018,(7:0.0296208997,8:0.0527891636):0.4243074464):0.3983784411)
(1:0.1139656701,2:0.1581043427,(3:0.1908530689,5:0.5218974764):0.1938295619)
(1:0.4359014517,(5:0.0190235454,6:0.0294881288):0.2433371691,8:0.2922087079)
(1:0.2649477441,5:0.3611656531,(7:0.0438242750,8:0.0278355675):0.1613369246)
(1:0.1798299902,2:0.2446177671,(5:0.0270269047,6:0.0336892018):0.5327118135)
(1:0.1467997405,2:0.1637919907,(4:0.4411660952,8:0.2177404445):0.1493686939)
(1:0.1483697939,2:0.2965219796,(7:0.0452647701,8:0.0170883014):0.5250269441)
(1:0.0822096621,2:0.1624354912,((6:0.0241989757,8:0.0250207553):0.1716952350,7:0.2072192048):0.0706786830)
(1:0.2135367134,2:0.2027364605,(6:0.0515382900,8:0.0330407046):0.3672666582)
(1:0.3449395002,2:0.4399237701,(7:0.0715951702,8:0.0361423340):0.3957948275)
(1:0.1854408174,2:0.2090133915,((4:0.2375808261,(7:0.0336272172,8:0.0242419233):0.2002832247):0.1635117393,6:0.3193663978):0.6194935853)
(1:0.2635590429,2:0.1654139551,(7:0.0175012199,8:0.0557070859):0.5604102674)
(1:0.1755160997,2:0.0182867916,(6:0.2757345541,(7:0.0366077384,8:0.0103757072):0.1778462939):0.4425434859)
(1:0.1337631008,2:0.2295191846,(4:0.3754142027,(7:0.0139732297,8:0.0521840219):0.3849578797):0.3286580371)
(1:0.1039401670,2:0.2192570222,(6:0.1461509678,8:0.1026041402):0.3544844897)
(1:0.1772278108,2:0.1680750693,(4:0.2433790058,8:0.2326102762):0.3886373718)
(1:0.2833181495,2:0.0816211671,(7:0.0271446392,8:0.0280322504):0.4843035188)
(1:0.1020685488,2:0.1850904332,(7:0.0186472204,8:0.0413307604):0.3874815545)
(1:0.2594978335,2:0.1351561098,(3:0.0118041077,4:0.0326045412):0.7106058866)
(1:0.1821368037,2:0.1905094840,(3:0.2830499158,5:0.2513667449):0.4267898797)
(1:0.1555682478,2:0.1304803632,(3:0.2179415677,(5:0.0385249905,6:0.0292828466):0.1856025762):0.2473293069)
(1:0.6358676699,3:0.2368204773,(5:0.0618972784,6:0.0099115374):0.2833934984)
(1:0.1427103794,2:0.3216221037,(3:0.1971771805,6:0.2708926877):0.4319474945)
(1:0.1928182776,2:0.1332329396,(3:0.1859522889,5:0.3970048922):0.2229427554)
(1:0.0869697391,2:0.1824223350,(3:0.0419247569,4:0.0284385703):0.6481191493)
(1:0.1617761645,2:0.1710628947,(3:0.1654280854,5:0.3927521904):0.4567658735)
(1:0.2291218781,2:0.2041132709,(3:0.0000023532,4:0.0848260693):0.6635409992)
(1:0.1870129587,2:0.1404359218,(3:0.0269308578,4:0.0413003494):0.7842262927)
(1:0.1631994965,2:0.1528203369,(3:0.0692647861,4:0.0294626759):0.4084118150)
(1:0.2086819291,2:0.2123751794,(8:0.4005043182,(9:0.0439958043,10:0.0187346125):0.2444228949):0.3853673782)
(1:0.1305987057,2:0.1883389597,(9:0.0339806675,10:0.0255104931):0.5825596082)
(1:0.4445644188,2:0.1006123433,(9:0.0236476360,10:0.0308220977):0.7216957831)
(1:0.1267454701,2:0.1187442464,(9:0.0121538098,10:0.0148462267):0.4880521797)
(1:0.1349506998,2:0.1740171935,((7:0.0303949814,8:0.0634180228):0.2856825248,(9:0.0328288002,10:0.0373809634):0.2188995035):0.3522218830)
(1:0.1252494749,2:0.1527573730,(8:0.2989730750,(9:0.0300807857,10:0.0609624989):0.1871787138):0.3433699497)
(1:0.5380077822,(7:0.0385310218,8:0.0242562411):0.2468668398,(9:0.0237925650,10:0.0299049604):0.1605022205)
(1:0.2251411171,5:0.2871823438,(7:0.0782239765,8:0.0074019901):0.2250376152)
(1:1.2998622102,(7:0.0274708258,8:0.0438091564):0.3812089277,(9:0.0279895867,10:0.0361781554):0.3518603459)
(1:0.1520721846,2:0.1019936174,(5:0.2710368563,(7:0.0125882631,8:0.0224571681):0.2920025214):0.2113405163)
(1:0.1140842696,2:0.1178371181,(8:0.3461769971,9:0.0816165386):0.2419096782)
(1:0.1048963894,2:0.0965293800,(7:0.1678753716,(9:0.0211507251,10:0.0403636151):0.1239538534):0.1979371822)
(1:0.6269606638,(2:0.5372844607,5:0.9627941104):0.2523899669,((7:0.0542761652,8:0.0628255639):0.3178610853,(9:0.0713025693,10:0.0197221530):0.3417667261):0.2689409905)
(1:0.2459228442,2:0.1929729377,(7:0.0312269718,8:0.0439427829):0.6104348118)
(1:0.1292540681,2:0.1449533802,(3:0.3847886655,8:0.9511982393):0.1467914919)
(1:0.2291420339,2:0.2279373449,(9:0.0620512879,10:0.0222049437):0.5737497757)
(1:0.0801786833,2:0.1568753058,(7:0.0373557976,8:0.0248155840):0.6403214720)
(1:0.1073119216,2:0.0944494444,(7:0.0230808839,8:0.0125757335):0.3094102518)
(1:0.1445976545,2:0.1594281064,(5:0.0239728230,6:0.0401338431):0.6581413294)
(1:0.2896506531,5:0.5141994676,(7:0.0381191678,8:0.0491729382):0.2574275163)
(1:0.1439280748,2:0.2895791171,((7:0.0284610992,8:0.0617176101):0.2645341455,9:0.3366500437):0.5703365083)
(1:0.1841826819,(5:0.0183586445,6:0.0116125227):0.0871229631,(7:0.0342491268,8:0.0000021169):0.1193590220)
(1:0.1981576193,2:0.1740802892,(5:0.0270296694,6:0.0201422613):0.6057709642)
(1:0.0819115780,2:0.1236240856,(5:0.0669113908,6:0.0172808598):0.3324610542)
(1:0.2901113980,5:0.6362963921,(7:0.0323202581,8:0.0320726140):0.3046491776)
(1:0.2186357414,2:0.1817760985,(7:0.0370481825,8:0.0559316183):0.4711554332)
(1:0.1327025088,2:0.0949049704,(6:0.3194715991,9:0.3603077389):0.3405614875)
