# Supplementary material for: The Chloranthus sessilifolius genome provides insight into early diversification of angiosperms
Source: Nat Commun. 2021 Nov 26;12:6929. doi: 10.1038/s41467-021-26931-3 (PMC8626421; doi:10.1038/s41467-021-26931-3)
Supplement: Supplementary file 4 — Source Data [file 41467_2021_26931_MOESM4_ESM.zip › Fig. 2b and Supplementary Figure 18a/Nymphaea_Cinnamomum.nwk]

(1:0.7314079667,3:0.1579330719,(5:0.1199450285,6:0.0891841135):0.1358913075)
(2:0.2847741665,3:0.2250798554,(5:0.1154722342,6:0.1371936516):0.0462018957)
(1:0.1203720230,2:0.1550317646,(3:0.1293608206,5:0.1005958792):0.2491028601)
(1:0.4511601212,3:0.3111808126,(5:0.1218685326,6:0.1725382041):0.0814041940)
(1:0.2935775440,3:0.1312979325,(5:0.1308180889,6:0.0811340500):0.0822821033)
(1:0.2929082430,3:0.1582700971,(5:0.0677487380,6:0.1350811728):0.0530175398)
(1:0.3443075786,3:0.1903986931,(5:0.0635611024,6:0.0740150510):0.0277566083)
(1:0.1020499233,2:0.1220902936,(3:0.0907756594,6:0.1277934837):0.1303079055)
(1:0.2890269502,2:0.3982593170,(3:0.3224726217,(5:0.1600528085,6:0.0784680496):0.1368853371):0.1360974935)
(1:0.3171262352,(2:0.4146188739,(3:0.1638733612,6:0.1383765687):0.1327411513):0.0242676216,4:0.1773542627)
(1:0.1981892962,2:0.3376138376,(3:0.2526371992,4:0.2860635061):0.0494073738)
(2:0.2022111764,(3:0.1016480732,6:0.1965261861):0.1360713732,4:2.0007779833)
(2:0.5184669520,(3:0.1041867256,4:0.1246378715):0.0426555913,6:0.1780605329)
(2:0.4444736044,3:0.2076627798,(4:0.1110206293,6:0.1473650940):0.0673317321)
(1:0.2413680657,2:0.3469715686,(3:0.1800922233,4:0.1678382056):0.2268342524)
(2:0.2331025267,(3:0.0850415647,4:0.0960621245):0.0310614595,5:0.0995962011)
(2:0.4830380116,(3:0.1434313093,4:0.1025463040):0.1060320526,5:0.2096892271)
(1:0.2051455045,2:0.1893258276,(3:0.1489744265,6:0.1509778611):0.2067690233)
(1:0.1277002741,2:0.1017289440,(3:0.2847014476,6:0.1234312055):0.2317196762)
(1:0.1785092488,2:0.2437948686,(4:0.0864877765,6:0.1403627450):0.2748785166)
(1:0.1095642685,2:0.1723302808,(4:0.3381404375,6:0.3282124730):0.0738547116)
(1:0.2124448597,2:0.1663664784,(3:0.1915374563,(4:0.1582227865,6:0.0928237963):0.0953072403):0.2637076261)
(1:0.2356499297,2:0.1364617122,((3:0.0787394756,4:0.1068129903):0.0638156845,(5:0.0825221484,6:0.1111446173):0.0530430231):0.1639814653)
(1:0.1214244513,2:0.1342814848,(3:0.1461080786,5:0.1220868492):0.2358914936)
(2:0.2552674072,(3:0.0666371918,4:0.0626643321):0.0453899035,6:0.1160518250)
(2:0.6874170219,3:0.2471316593,(5:0.1333844710,6:0.1522403415):0.1038851224)
(2:0.2934718984,3:0.2007058187,(5:0.0741720619,6:0.1045530242):0.0466024212)
(2:0.2618939825,(3:0.0702231846,4:0.0848139934):0.0698421768,5:0.1487377656)
(1:0.1779978236,2:0.0945798588,(5:0.0767175963,6:0.0744911964):0.1668987362)
(1:0.1900626279,2:0.1135448423,(5:0.1176935638,6:0.0832011411):0.3040558487)
(1:0.0994713399,2:0.1076508108,(3:0.1123771837,(5:0.0538790609,6:0.1157420234):0.0354069791):0.1238510382)
(1:0.1573041556,2:0.1585556681,(5:0.1559106039,6:0.0993708766):0.2233674399)
(1:0.1566446449,2:0.4663226443,(3:0.2448156320,5:0.4043446939):0.3697456087)
(1:0.2828885272,2:0.2158573525,(3:0.2133650045,(5:0.1093834204,6:0.1344615913):0.1284230040):0.3094420990)
(1:0.1675952393,2:0.1683434819,(3:0.1296437766,6:0.1099285254):0.3165338407)
(1:0.1297771485,2:0.1473505521,(4:0.1726953008,6:0.0747221826):0.1944110358)
(1:0.3228700484,2:0.2593903580,(5:0.0935827225,6:0.1571923891):0.3988625159)
(1:0.1214515913,2:0.1272414527,(5:0.0639170822,6:0.1338162605):0.2270689532)
(1:0.2453923660,2:0.1324949551,(4:0.1642022758,5:0.1924485386):0.1981056307)
(1:0.1394015398,2:0.2398789117,(4:0.1218175835,6:0.1013622914):0.3383133612)
(1:0.1178506265,2:0.1258775648,(4:0.0755383909,6:0.1048303112):0.2208759381)
(1:0.2596733883,2:0.3392598579,(4:0.2990899566,6:0.3299139653):0.5057711945)
(1:0.1513825962,2:0.1143583645,(3:0.1080749565,6:0.0988831992):0.1510055524)
(1:0.1858749105,2:0.1440909022,(3:0.2065228322,4:0.1374261289):0.4384576724)
(1:0.4447773702,(3:0.1614496636,4:0.0954830867):0.4621950371,6:0.6603572451)
(1:0.3663572804,(3:0.2552664490,4:0.1860063889):0.1811062626,6:0.5776609300)
(1:0.2162031541,2:0.0947414844,(3:0.0675047077,4:0.1065372084):0.1975095661)
(1:0.1190429417,2:0.1273604193,(4:0.1206784821,6:0.1292809167):0.1607416212)
(1:0.1699095611,2:0.1761688270,(3:0.1875156286,6:0.2722609309):0.3020026298)
(1:0.1208326732,2:0.1289122118,(4:0.6866065496,6:0.2706871874):0.2728221593)
(1:0.0887095683,2:0.1479689105,(4:0.0101107509,6:0.3410469982):0.1520665777)
(1:0.1408996491,2:0.1428204027,(3:0.0707542949,4:0.1148924644):0.1928324220)
(1:0.3337233168,(3:0.2023649106,4:0.0838676483):0.0636600926,6:0.1241307623)
(1:0.1801598358,2:0.3244262472,(3:0.4111104315,6:0.2341737761):0.3010082209)
(2:0.2583832253,3:0.4824990398,(5:0.0955629331,6:0.1029912205):0.2844775464)
(1:0.4351067286,3:0.1835868095,(5:0.1230239535,6:0.1529692264):0.1302675730)
(2:0.2925927052,(3:0.0541181095,4:0.1176446645):0.0361024101,5:0.2268105661)
(1:0.1579996888,2:0.1833677947,((3:0.0727734545,4:0.1279393426):0.1657352185,6:0.4212463318):0.1103592687)
(1:0.0984400782,2:0.0889827929,((3:0.0641736625,5:0.0981007146):0.0291257008,4:0.0775182590):0.1572687668)
(1:0.3068349668,(3:0.0714329548,4:0.1116226579):0.0457617383,6:0.1073490945)
(1:0.3561726273,(3:0.1060173707,4:0.0824811034):0.0455966868,6:0.1133564187)
(2:0.3807154630,3:0.1260710848,(5:0.0898582057,6:0.0519447648):0.0392130136)
(1:0.0647273222,2:0.1362966263,(3:0.1572797982,4:0.0274993836):0.2707783922)
(1:0.0944554402,2:0.1302009492,(5:0.2124269728,6:0.3164625280):0.1272729936)
(1:0.2883014291,2:0.1005655798,(3:0.2539442105,5:0.3107767501):0.5143407621)
(1:0.1760217818,2:0.2227200728,(3:0.2314129767,5:0.1822372323):0.2304431824)
(1:0.7682148288,3:0.3471678942,(5:0.1479819675,6:0.2625356801):0.1283651738)
(2:0.6406048956,(3:0.2272491793,6:0.1061892558):0.0566330835,5:0.0548290812)
(1:0.2514085109,2:0.8431345108,(5:0.0636374396,6:0.0807944936):0.0703742880)
(1:0.3663506182,3:0.1421841878,(5:0.2313577779,6:0.1622905848):0.1113331661)
(1:0.5780583071,3:0.2248667599,(5:0.1512616662,6:0.1393351374):0.0779793133)
(1:0.1143353072,2:0.1566991282,(5:0.0862237248,6:0.1180342184):0.3019395354)
(1:0.4671909751,3:0.1488420200,(5:0.0872546150,6:0.1106378113):0.0646782871)
(1:0.1435749173,2:0.1333051004,(5:0.1420691674,6:0.1995244957):0.3631295302)
(1:0.1776602631,2:0.2460536235,(3:0.1540675397,5:0.2331804116):0.1377313022)
(1:0.1733849399,2:0.1332655191,(3:0.2176040389,5:0.1492310285):0.4368740725)
(1:0.3105469125,3:0.1587548702,(5:0.0783150725,6:0.1059848499):0.0450026816)
(1:0.1527872619,2:0.3486804135,(4:0.1047263379,5:0.1331709128):0.0577693191)
(1:0.3478842616,2:0.6328257515,(3:0.3204592117,(5:0.1230475194,6:0.1411218204):0.1233670972):0.1531550655)
(1:0.6289137032,3:0.2746323949,(5:0.1265821301,6:0.1989041800):0.1534191678)
(1:0.2003196881,(2:0.2617921207,4:0.1814837441):0.0360896533,3:0.2650357846)
(1:0.2016976977,(3:0.0799284867,4:0.0985943170):0.0630094133,5:0.1879785890)
(1:0.2004683479,(3:0.0410304398,4:0.0833666640):0.0701557059,5:0.1304700909)
(1:0.5689775522,(3:0.1050905991,4:0.1158127218):0.1503381862,(5:0.1382360948,6:0.2272978194):0.1482423178)
(1:0.2778605262,2:0.1553852302,(4:0.0861102017,6:0.0835305252):0.3301182955)
(1:0.1888383918,2:0.2469581737,(3:0.1552396707,4:0.1159181415):0.3557819028)
(1:0.2046366818,2:0.2417600445,(3:0.1825478543,4:0.0895559047):0.6200775425)
(1:0.1219924591,2:0.1963743367,(4:0.1555015354,6:0.1825312427):0.2822160357)
(1:0.2197703220,2:0.0742553155,((3:0.0648988676,6:0.2117007834):0.0158982273,4:0.1557185031):0.1043627856)
(1:0.1494515842,2:0.1470038758,(3:0.2424159384,6:0.1849572433):0.2111622937)
(1:0.1515939796,2:0.1831004347,(3:0.2200596456,(4:0.1671156202,6:0.1751344647):0.0901008054):0.2626472297)
(1:0.2197850522,2:0.2651131613,(3:0.2654413555,4:0.2391014183):0.3424646714)
(1:0.3461066369,2:0.4486441585,(3:0.2606735368,6:0.2691227318):0.4238367730)
(1:0.2028228838,2:0.1603744953,(3:0.1542881553,4:0.0899894421):0.2340062718)
(1:0.8228525599,(2:0.2061507704,(3:0.1353911152,4:0.1565586072):0.1252917523):0.2183459300,6:0.2313857902)
(1:0.0901773285,2:0.1768882597,(3:0.1140973087,(4:0.0927205135,6:0.2326737901):0.0424697841):0.5146488462)
(1:0.1901791751,2:0.2420122958,(3:0.3040503886,(4:0.2399245276,6:0.2948531370):0.0850211021):0.3487384708)
(2:0.4755341413,(3:0.1124896518,6:0.1442319206):0.0946845255,4:0.4543474588)
(2:0.6465420338,(3:0.2178220579,6:0.2655545733):0.0439961967,4:0.0867609106)
(1:0.3314644498,2:0.5674626569,((3:0.2404163834,4:0.0820600586):0.0875169340,6:0.3402161926):0.1234074800)
(1:0.4374173855,2:0.3301260394,((3:0.2339113672,4:0.2285176911):0.1577423157,6:0.4204070380):0.1070952201)
(1:0.1723215005,(2:0.3527750900,3:0.4100425356):0.1501947146,4:0.2598802422)
(1:0.4619138200,(2:0.3580158224,6:0.4287862452):0.2034333747,(3:0.3028771466,4:0.2530044124):0.1406793297)
(1:0.1130830501,2:0.1540321682,(3:0.1431163694,4:0.1102959601):0.3774686196)
(1:0.1437238567,2:0.1643513924,(3:0.1231334729,4:0.1093083771):0.3548002394)
(1:0.1415485215,2:0.1753217191,(3:0.1271087282,6:0.5071830794):0.1109938791)
(2:0.4923149045,3:0.1919466511,(5:0.0760781112,6:0.1547028213):0.1001565089)
(1:0.2423529133,2:0.2116182758,(3:0.1219677441,5:0.1524025031):0.2620240840)
(1:0.1958227957,2:0.2719698829,(3:0.3528231967,5:0.2258289034):0.4074574439)
(1:0.1766343095,2:0.1340158044,(3:0.1894684078,(5:0.1024907520,6:0.1510784252):0.0703952779):0.1203275709)
(1:0.2130691847,2:0.1816621983,(5:0.0385583904,6:0.0855062059):0.2226915694)
(1:0.4475685724,2:0.2736464276,((3:0.4035921830,6:0.4568826490):0.0855733178,5:0.2596424351):0.2197322362)
(1:0.1062982536,2:0.1660611471,(5:0.0629317821,6:0.0603855209):0.1687495344)
(1:0.2143416810,2:0.2740119888,(3:0.1362300996,6:0.3692267685):0.4992231136)
(1:0.0999611458,2:0.3132848232,(3:0.1696888731,6:0.2198135990):0.1956797841)
(1:0.0970310037,2:0.1619983143,(3:0.2427947233,(5:0.1134926165,6:0.1353503354):0.0680512747):0.1947665905)
(1:0.3690560854,2:0.3042229159,(3:0.2378418915,5:0.4121371264):0.2309163973)
(1:0.0822211726,2:0.1279857642,(3:0.1970189811,6:0.1660882275):0.0929430535)
(1:0.4030204035,(2:0.1814290496,3:0.2261181570):0.3893926393,6:0.1332890332)
(1:0.1192038770,2:0.2220521307,(3:0.2895117427,6:0.1632678325):0.2990484150)
(1:0.1046731362,2:0.2465268808,(3:0.1167834257,6:0.1300406896):0.1533953339)
(1:0.1091258656,2:0.2055377404,(3:0.6178209332,6:0.0585558982):0.2168424098)
(2:0.2808125617,(3:0.2523216373,6:0.2608122308):0.0753573799,4:0.4763815808)
(1:0.5093536536,(3:0.1096106181,4:0.1192710403):0.0655058761,5:0.2049308155)
(1:0.5194029319,(3:0.1467579384,4:0.0643632541):0.0917357821,5:0.1978183837)
(1:0.1821911714,2:0.2394456512,(3:0.0987538650,4:0.2658715522):0.6569017230)
(1:0.0490768707,2:0.2724940206,(4:0.0855732181,6:0.0939533907):0.1546658681)
(2:0.3589526858,(3:0.3529022026,5:0.2843615186):0.0663425750,4:0.2710175400)
(1:0.2015990860,2:0.1636246785,(3:0.0626032306,5:0.0765761746):0.2445697395)
(1:0.1064570307,2:0.1306433312,(3:0.1127301370,5:0.2099013751):0.1723421775)
(1:0.1548031038,2:0.1678903106,((3:0.0919667578,5:0.0912474477):0.0541725177,4:0.1086489685):0.3458724515)
(1:0.1560020723,2:0.2460651678,(3:0.1470745852,4:0.2206359876):0.3251934071)
(1:0.2304490001,2:0.3247667476,(3:0.3492463569,5:0.2516646573):0.8497095490)
(2:0.3153732531,(3:0.1178767001,4:0.1054323526):0.0738719772,5:0.1362241691)
(1:0.1345858326,2:0.1161150870,((3:0.0996660264,4:0.0962720073):0.0077776058,5:0.1667599662):0.1778097296)
(1:0.1969705273,2:0.2065158880,((3:0.1337149441,4:0.1046360583):0.1166469201,5:0.2545179136):0.4145498274)
(1:0.2003396477,2:0.1796156075,(3:1.1016784496,4:0.3123809832):0.1075512029)
(1:0.2518755927,2:0.2730386516,(3:0.1328262554,4:0.1854074865):0.2366136483)
(2:0.8006119194,(3:0.1307732030,(5:0.2240735183,6:0.0889068206):0.2548979626):0.0829637425,4:0.1684485875)
(1:0.0991713309,2:0.1347012302,(3:0.1390396747,6:0.2999457601):0.2597568010)
(1:0.2876521797,(2:0.4482868179,6:0.3212757930):0.2080138521,3:0.3511841653)
(1:0.1873128719,2:0.1238794747,(3:0.1171615686,5:0.4628134727):0.1999155137)
(1:0.1178308022,2:0.2202746099,(3:0.1104340002,6:0.1433150131):0.1084167766)
(1:0.2065475781,2:0.1678727909,(3:0.1148703288,4:0.1332896058):0.4923116920)
(1:0.4659055793,2:0.6570643056,(3:0.1900008523,4:0.4626060277):0.1748565078)
(1:0.1670848555,2:0.1676771311,(3:0.0735678114,4:0.1081942166):0.2931771017)
(1:0.1763993587,2:0.1602518109,(3:0.0960030151,4:0.0732321016):0.1423659177)
(1:0.2985971351,2:0.2293632311,(4:0.2328781081,5:0.3330075206):0.3380074831)
(1:0.2459085633,2:0.0892962952,(3:0.2050310482,4:0.6884771953):0.1318499510)
(1:0.2380687692,(2:0.3885491032,5:0.2984649280):0.2287978414,3:0.1951067221)
(1:0.3253350339,(2:0.2169048151,3:0.0874816807):0.0128765115,5:0.1082517695)
(1:0.1947489489,2:0.1680949623,((3:0.1908783405,5:0.2567411292):0.0583328950,4:0.2556564827):0.1172238925)
(1:0.1222615001,2:0.1418178359,(3:0.1858221876,(5:0.1533171328,6:0.1750742969):0.0367397378):0.1888327012)
(2:0.4409653493,3:0.1911256942,(5:0.1673517548,6:0.3472062134):0.0931771697)
(1:0.2408987066,2:0.0966487896,(3:0.1064206028,5:0.1118680706):0.1469537656)
(1:0.3077672089,4:0.5755669230,(5:0.2010944512,6:0.1610558273):0.0396511455)
(1:0.2499216406,(4:0.1814912296,6:0.2703471937):0.0251817393,5:0.0926352641)
(1:0.2368551049,2:0.1534234497,(5:0.1617365326,6:0.2050403805):0.2321538579)
(1:0.1249934250,2:0.2089260131,(5:0.0842386560,6:0.0801873185):0.2350858628)
(2:0.6608367874,(3:0.1300232034,4:0.1563191926):0.0441155815,6:0.3611756915)
(1:0.0963626811,2:0.1916394228,(5:0.0966310252,6:0.1168401527):0.3041487994)
(1:0.3395675115,4:0.1478734802,(5:0.1067750147,6:0.2657629195):0.0813991811)
(2:0.2410757336,3:0.1234184623,(5:0.1146438123,6:0.1015765044):0.0703579286)
(2:0.1724481663,(3:0.0888505147,4:0.1147387000):0.0366254939,(5:0.1199485777,6:0.0928010711):0.0414183422)
(1:0.3826351249,(3:0.1824471816,6:0.2087358170):0.1819074977,5:0.6762890259)
(1:0.4076848311,(3:0.2154036132,6:0.3163681715):0.6156899282,5:0.3582639675)
(1:0.2872667917,2:0.3874506843,(3:0.1718823380,(4:0.2658598129,5:0.1400926492):0.0665198083):0.0851206729)
(1:0.4763093380,3:0.1895240914,(5:0.1643674140,6:0.2405748425):0.0570783405)
(1:0.1695990609,2:0.6107759405,(4:0.0923662697,6:0.4827083624):0.2501613176)
(1:0.2201337119,2:0.1706109774,(4:0.1343724578,6:0.1838438463):0.2549400909)
(2:0.3612219018,4:0.1152516697,(5:0.0783067780,6:0.1607845967):0.0946452287)
(2:0.2775573437,3:0.1682270676,(5:0.1048112459,6:0.0684543577):0.0520206251)
(2:0.6614489541,4:0.2792987325,(5:0.1739558874,6:0.2316829255):0.0713835965)
(2:0.2940078520,(3:0.0825256415,4:0.0896919179):0.0353287617,6:0.1938139137)
(1:0.3901757020,(2:0.2857660063,3:0.3488992542):0.2232708854,(4:0.1970486792,6:0.2436179808):0.2818622356)
(1:0.4379539063,3:0.1299907850,(4:0.1471470127,5:0.2170360064):0.0463724841)
(3:0.0954617182,4:0.1153692220,(5:0.1286008389,6:0.0955085489):0.0844878671)
(1:0.6948364121,3:0.0676135637,(4:0.1289642580,5:0.2531688766):0.0706409398)
(2:0.2710915415,4:0.0994521596,(5:0.0661947782,6:0.0692084746):0.0388329883)
(3:0.1350556932,4:0.1189519261,(5:0.1138914869,6:0.1270075119):0.1630226775)
(2:0.1872787595,4:0.2802852558,(5:0.1665427995,6:0.1394370633):0.5326813191)
(1:1.3969151207,(3:0.0814626932,6:0.0465612238):0.0096422166,5:0.0368548861)
(1:0.1267775711,2:0.1766777439,(3:0.1791004689,6:0.1313832311):0.2595840911)
(1:0.2706580095,(3:0.0774751149,4:0.1291002512):0.0864629202,6:0.1825867431)
(1:0.2245233604,2:0.1585501305,(3:0.1882690668,4:0.1605023591):0.3016620762)
(1:0.2248852177,2:0.1510733757,(3:0.3465186526,4:0.1127057561):0.1426606781)
(1:0.1151255001,2:0.1054891008,(3:0.0614642633,4:0.0786828880):0.2067288516)
(1:0.2823195079,(2:0.1963506395,(5:0.3214706625,6:0.0275446980):0.1188749385):0.0930767294,(3:0.0649485965,4:0.0777681235):0.0693182657)
(1:0.1327655960,2:0.1017954538,(3:0.0513365587,4:0.1042255407):0.2138090595)
(1:0.3372580540,2:0.1519799904,(3:0.1454755176,4:0.0698060590):0.3222662899)
(2:0.0000028207,4:1.0783955400,(5:0.0609365323,6:0.0788701123):0.1615416167)
(2:0.3475802519,4:0.2752171718,(5:0.0548222598,6:0.1749953557):0.1099903442)
(1:0.0928485847,2:0.1163411790,(3:0.2072886465,4:0.1345144666):0.2928358929)
(1:0.1865295575,2:0.4039865355,(3:0.1099852772,4:0.0974110254):0.0711154324)
(1:0.4333432566,(2:0.5331983857,6:0.6954508858):0.1171123336,4:0.1722075212)
(1:0.1478681196,2:0.1280222618,(4:0.1921193874,(5:0.1299849624,6:0.1126044577):0.2395086863):0.1072161702)
(1:0.0292993046,2:0.5150529675,(3:0.0936726824,4:0.1083874967):0.3062124594)
(1:0.1903323755,2:0.1850428396,(3:0.1991833424,4:0.1405237224):0.3599614291)
(1:0.1466228453,2:0.1298122625,(4:0.1684144290,6:0.1424748595):0.3065243942)
(1:0.4764616606,((2:0.8009029327,3:0.1197372710):0.0359510193,4:0.2106043132):0.0808870156,6:0.1358705842)
(1:0.0861963628,2:0.1961180875,(3:0.1291384601,4:0.1012985738):0.1561936467)
(1:0.1662812807,2:0.1606888340,(3:0.0688884408,4:0.0569789025):0.1595822757)
(1:0.1413597283,2:0.1460567438,(3:0.0692584247,4:0.1289236275):0.1779812169)
(1:0.5135564459,2:0.7709818778,(3:0.2391255058,6:0.1926225497):0.1675354947)
(2:0.4024849089,(3:0.0960543153,4:0.0892648141):0.0446142635,6:0.1701817028)
(1:0.4949546342,2:0.1881872475,(4:0.1476723692,5:0.2855833312):0.3467670480)
(1:0.2150074032,(2:0.1887290072,4:0.2371382069):0.1725494878,5:0.1828817006)
(1:0.1091722812,2:0.1007179704,(5:0.1272424626,6:0.1544012147):0.3006161311)
(1:0.6146352337,2:0.2721298051,(4:0.1547507092,5:0.2969131544):0.2163825299)
(1:0.2928914402,2:0.1857939023,(3:0.3865941027,6:0.1717200937):0.3225572869)
(1:0.0643927338,2:0.3396729466,(3:0.1882508981,4:0.1522014623):0.6579616021)
(1:0.1282510838,2:0.1144234919,((3:0.1131575293,4:0.0736477633):0.0555198469,6:0.1719220749):0.3056349757)
(1:0.9027278903,(2:0.3071942907,(3:0.1389882108,6:0.1339787396):0.1384811284):0.2976304153,4:0.5314664239)
(1:0.7402833836,2:0.2386732576,(3:0.1185632865,6:0.2404617561):0.2400658585)
(1:0.2360877336,2:0.1253840200,(3:0.1378009331,4:0.1527092576):0.3689684276)
(1:0.1553882065,2:0.1027972863,(3:0.0690596248,4:0.1191492030):0.2302030858)
(1:0.2104306549,2:0.1081400455,(4:0.1111560019,5:0.1965023886):0.1955816828)
(1:0.0382048120,2:0.3674128782,(4:0.2195406433,6:0.1463647127):0.5332538141)
(1:0.2519266448,2:0.1392582042,((3:0.0931895138,4:0.1187980445):0.0713109539,5:0.2369875188):0.2271360494)
(1:0.1923378770,2:0.1128022192,((3:0.1306038650,5:0.3162421779):0.0471070070,4:0.3450197147):0.2503229633)
(1:0.1568039395,2:0.1297196015,(3:0.1702727815,5:0.1090188061):0.2125950653)
(1:0.1475994888,2:0.2898704646,(3:0.0963319815,5:0.0986758241):0.0699039610)
(1:0.1704658061,2:0.2474430073,(4:0.1174262838,5:0.1292414626):0.1491203405)
(1:0.1481332179,2:0.1902228396,(3:0.0595783540,4:0.1260485671):0.3492793867)
(1:0.2176792449,2:0.1522727001,(3:0.0950246460,4:0.2337359565):0.3038845186)
(1:0.1984169939,2:0.2129728818,(5:0.0990652260,6:0.1664162220):0.2803754725)
(1:0.4577545182,2:0.1783841881,(5:0.0885267396,6:0.1478379699):0.4049622392)
(1:0.4707807920,2:0.3671880763,(5:0.1289116171,6:0.2794816297):0.2184096123)
(1:0.5505042184,2:0.5800082866,(5:0.2833078399,6:0.4056465056):0.3390054459)
(1:0.1032164178,2:0.1471638744,(3:0.2302054435,6:0.1926364008):0.1430712634)
(1:0.1158194225,2:0.1943497116,(5:0.2314317222,6:0.1647950027):0.3153107006)
(1:0.5432600114,(2:0.3762032352,3:0.6089582060):0.3506402857,6:0.3459718853)
(1:0.5235452922,(3:0.7262056064,5:0.2743826700):0.0746967106,6:0.1257514324)
(1:0.1410403770,2:0.2259456242,(5:0.1116321830,6:0.1048490964):0.3262823526)
(1:0.3712876331,(3:0.1515574399,4:0.1199567485):0.0850357523,6:0.1356668531)
(1:0.3020691440,3:0.2702065234,(5:0.0948052912,6:0.0714716414):0.0627401433)
(1:0.3564753737,2:0.2261928236,((3:0.2856636045,6:0.2985472991):0.1576908903,(4:0.3950328726,5:0.3642108923):0.0613238040):0.1327590086)
(1:0.3044508336,2:0.1667286403,((3:0.5801269578,(4:0.3610528118,5:0.2235348189):0.0402126307):0.0420407488,6:0.2070631354):0.0688805249)
(3:0.2853117071,(4:0.5423395244,5:0.2080474404):0.0476421986,6:0.1723086775)
(1:0.1238477337,2:0.1484740959,(3:0.1611456924,6:0.1482525164):0.2094024315)
(1:0.2446954929,2:0.3272409637,((3:0.2176345226,4:0.1874997750):0.0900114340,6:0.3164811912):0.3235966905)
(1:0.3757170279,2:0.9579773872,((3:0.1480026397,4:0.0995586169):0.0719005661,6:0.2400274757):0.2609197314)
(1:0.4012341751,(2:0.2064501964,4:0.3574524828):0.1598453834,3:0.3016715216)
(1:0.1724282958,2:0.1011393044,(3:0.1240642067,6:0.1624880302):0.1805188641)
(1:0.1878561700,2:0.2122124064,(3:0.1783724819,6:0.1265545207):0.2429432745)
(1:0.2397511499,(2:0.2521694974,6:0.3139777396):0.5298780147,(3:0.1452109612,4:0.0915818309):0.0593748364)
(1:0.1506314072,2:0.2206442081,(3:0.2465473983,6:0.2735808706):0.4092799260)
(1:0.3441768814,(3:0.0979280265,4:0.1360500041):0.1503343338,6:0.4157811329)
(1:0.5254708630,2:0.2850023602,((3:0.1114817069,4:0.3120484164):0.0469441835,6:0.1441946978):0.1137786478)
(1:0.2530210103,2:0.2147778574,(3:0.2043086677,6:0.1760638833):0.0507419938)
(1:0.2781833564,2:0.2377138502,(3:0.1919276677,6:0.0819927877):0.4822639401)
(1:0.1941838596,2:0.1697661767,(3:0.1801124671,6:0.1445820395):0.3440546139)
(1:0.3705589755,3:0.1610038345,(5:0.1245449621,6:0.1156518324):0.0927090424)
(2:0.1912409616,(3:0.1229077469,(5:0.0847734371,6:0.0570733811):0.0498844484):0.0888194072,4:0.4483808435)
(1:0.6192845541,3:0.1899552314,(5:0.1123001757,6:0.2434013791):0.1378103179)
(1:0.3843002818,(3:0.0854154707,5:0.0319044940):0.0683249151,6:0.0707822408)
(1:0.3992040106,4:0.0600307646,(5:0.1114643075,6:0.0947763174):0.1049789076)
(1:0.3361582463,(3:0.2069027486,5:0.2594265435):0.3843522894,(4:0.2330717252,6:0.2761364265):0.1757250631)
(1:0.9595491400,3:0.3521294633,(5:0.1417985698,6:0.1700313517):0.3797941539)
(3:0.8282400310,4:0.4351971974,(5:0.4458260020,6:0.2587549910):0.0820904759)
(1:1.4179218227,(3:0.3947413771,5:0.1807203618):0.0678693989,6:0.0307363215)
(1:0.1844410728,2:0.2204572918,((3:0.1401594254,4:0.1389674738):0.0669979557,5:0.7048741763):0.1992953332)
(1:0.1941938322,2:0.0888265647,(3:0.0725076604,6:0.0902291143):0.0616189386)
(1:0.1690295570,2:0.1297904789,(3:0.1330199824,6:0.1894704867):0.2933151102)
(1:0.1334686117,2:0.2552257797,((3:0.0716147948,4:0.1060587152):0.0354706606,6:0.2062518580):0.1852019283)
(1:0.1172311645,2:0.1271825038,(3:0.1194224189,(4:0.1003878093,5:0.2218898584):0.0105252114):0.1712097287)
(1:0.1610019483,2:0.1891234519,(3:0.1467289129,(5:0.1700606272,6:0.1106761737):0.1311064978):0.2243646810)
(1:0.1368172290,2:0.2137991393,((3:0.1196954768,4:0.1093383466):0.0856219955,5:0.2095075359):0.2355611347)
(1:0.1798177512,2:0.1400463737,(3:0.1736839896,4:0.1311034934):0.4186659779)
(1:0.0668225523,2:0.1427929463,(3:0.0591574424,4:0.0689571283):0.1673590470)
(1:0.2338008823,2:0.2831542389,(4:0.3987276824,(5:0.1225249342,6:0.1134832317):0.1572699784):0.0834431045)
(1:0.6965413151,(3:0.0990996833,5:0.2632359237):0.0303730028,4:0.0632824346)
(1:0.5380059776,3:0.2291337443,(5:0.0917754008,6:0.0946637116):1.1319026678)
(1:0.4200164356,(3:0.1738935164,6:0.1482948317):0.0491623282,5:0.1585137377)
(1:0.1957779786,2:0.1291609759,(3:0.1119331535,6:0.2025317268):0.3423462441)
(1:0.2867806198,(3:0.0790831244,4:0.1936301427):0.0228315887,5:0.1217805450)
(1:0.1724068117,2:0.1192287844,(4:0.1984094850,6:0.1989373482):0.1856027039)
(1:0.1783940154,2:0.0864608962,(3:0.0791316544,4:0.0900002163):0.2317883919)
(1:0.1077002383,2:0.1543422446,(4:0.1114334401,(5:0.0738761557,6:0.0719112105):0.0419310708):0.1412192779)
(1:0.1496341795,2:0.1939382995,(4:0.2959650607,5:0.2338186499):0.2500876455)
(1:0.2478708819,2:0.2060602311,(4:0.1477110284,5:0.1588355973):0.4324488583)
(1:0.2948721018,2:0.2760009439,(4:0.2754579487,5:0.2468020005):0.2728017127)
(1:0.2107932590,2:0.1422071714,((3:0.0859107195,4:0.1808158903):0.0475691873,(5:0.0598925993,6:0.0838278657):0.0645403451):0.1654871286)
(1:0.2069005088,(3:0.0799142159,4:0.1404617425):0.2938679510,(5:0.1015329275,6:0.0789778212):0.1839400893)
(1:0.3142640709,(3:0.1072688119,4:0.0873922018):0.3450116180,5:0.2622680108)
(1:0.1845829661,2:0.2263581766,(4:0.1381957281,(5:0.1338567088,6:0.0804604568):0.0405441881):0.1703993051)
(1:0.4956129601,2:0.1199697258,(3:0.0846320551,4:0.0766566855):0.1127219645)
(1:0.6364981359,(3:0.1606122402,4:0.0783549889):0.1426957653,(5:0.1125906648,6:0.1500981073):0.0736972199)
(3:0.2243139926,4:0.1902178223,(5:0.1423925581,6:0.1107462118):0.4546808375)
(1:0.1629006609,2:0.4181559366,(3:0.6563625385,(5:0.0900968613,6:0.1815138648):0.2148873390):0.2536378972)
(1:0.1193236929,2:0.1394586508,(3:0.1196575185,4:0.0812944903):0.3827733520)
(1:0.1479801999,2:0.1791864025,(5:0.0806030632,6:0.1169036268):0.2751187481)
(1:0.1950189675,2:0.1320579244,(3:0.2051765246,(5:0.0771513124,6:0.1002983714):0.0262293007):0.3127310616)
(1:0.1481251865,2:0.1012016580,((3:0.0879278243,4:0.0855372681):0.0486266723,5:0.1799810743):0.1677719398)
(1:0.1218691832,2:0.1585243770,((3:0.0859790927,4:0.0915396217):0.0393676424,(5:0.1100050942,6:0.0872034921):0.0845928276):0.2890586299)
(1:0.5822670933,(3:0.1064461978,4:0.1413578423):0.0471841681,6:0.2218966266)
(1:0.1279808044,2:0.0654275844,(3:0.0795017575,6:0.0755688655):0.0889625375)
(1:0.0963005466,2:0.1405082312,(3:0.0918450479,4:0.0875541622):0.2852248636)
(1:0.3251781576,2:0.2300805387,(3:0.1250568526,4:0.1831922473):0.4560859884)
(1:0.7407505658,4:0.0707976963,(5:0.0710082659,6:0.0805258380):0.0844670766)
(1:0.1740709144,2:0.1866685597,(4:0.2108850213,(5:0.1248693983,6:0.1051787067):0.0507877749):0.2547586950)
(1:0.3403858694,(3:1.8599243478,5:0.0049310740):0.0808105753,6:0.0972737243)
(1:0.5425521705,(4:0.1409587551,6:0.2729522637):0.0921822360,5:0.2668131485)
(1:0.2482616363,4:0.1711750350,(5:0.0797705417,6:0.1230142152):0.0469846812)
(2:0.1954049411,3:0.0671209328,(5:0.0502590756,6:0.0560781355):0.0734680639)
(1:0.1930290150,2:0.2367557610,(5:0.0926607848,6:0.1323425139):0.2046055842)
(1:0.1590363770,2:0.0962070162,(5:0.0865205143,6:0.0935808532):0.2355377872)
(1:0.2193847991,2:0.1660908908,(5:0.0805466305,6:0.1492696170):0.4882068262)
(1:0.1918687278,2:0.1899156201,(5:0.1241783947,6:0.1099506510):0.3048969131)
(1:0.1251447824,2:0.0984711025,(3:0.2925236265,5:0.3147061688):0.2669154228)
(1:0.1103824097,2:0.1186752893,(3:0.1766518277,(5:0.0569224271,6:0.1028242419):0.0584164228):0.1596864933)
(1:0.1702409207,2:0.0934939384,((4:0.1986800882,5:0.1482637549):0.0424522650,6:0.2332570634):0.1670714289)
(1:0.1891399067,2:0.2592475244,(3:0.2182116799,(5:0.1453761046,6:0.1492731146):0.1326397611):0.4488461337)
(1:0.1187415794,2:0.4322098385,(5:0.1130079327,6:0.1489518451):0.2851201358)
(1:0.1940959367,2:0.1547407068,(5:0.0916770150,6:0.1527937796):0.2046851378)
(1:0.2014831643,2:0.2066228121,(5:0.0969948303,6:0.1126459705):0.2958870082)
(1:0.1703706910,2:0.1913218817,(5:0.1435426313,6:0.1768040586):0.3995671574)
(2:0.5938777290,3:1.8030457681,(4:0.1548509369,6:0.4007927605):0.6843655764)
(1:0.1292964112,2:0.1286217984,(4:0.2331884268,5:0.6815461548):0.1417419048)
(2:0.2817988691,4:0.1577609049,(5:0.1019529586,6:0.0998681814):0.0816572381)
(1:0.2526030618,2:0.2010492258,(4:0.2153203925,5:0.2912808576):0.2679707432)
(1:0.0556722957,(2:0.1509962387,5:0.2789094879):0.0601668286,3:0.7140480927)
(1:0.1687902659,2:0.1311634588,(5:0.0613961504,6:0.1804180290):0.2416186466)
(1:0.1698921082,2:0.2596700659,(3:0.2639803235,5:0.7222342660):0.1391097100)
(1:0.1736676373,2:0.0973786017,(3:0.0701104195,4:0.1334657438):0.4400843144)
(1:0.1549097251,2:0.1142808981,((3:0.3954970556,4:0.2462040100):0.0386634010,5:0.6413459567):0.0758677503)
(1:0.1641475992,2:0.1112489526,(4:0.1194514463,6:0.3553118075):0.1983257574)
(1:0.2697152062,2:0.1712250908,(3:0.1682663981,6:0.2128686805):0.1343859471)
(2:0.3939211275,4:0.2400231156,(5:0.1181434531,6:0.1130003820):0.0950965943)
(1:0.2107460798,2:0.2264870183,(5:0.1446438006,6:0.0991851774):0.3311304824)
(1:0.1321650532,2:0.2412597206,(5:0.3262373851,6:0.1424921189):0.6361244359)
(1:0.5404306101,4:0.2564662878,(5:0.1258607091,6:0.1315173849):0.1412696242)
(1:0.3951331777,4:0.2294363328,(5:0.1287115434,6:0.0844775537):0.0911885551)
(1:0.2141115646,2:0.1005264844,(4:0.0617196215,(5:0.1203019873,6:0.1086912273):0.0802937094):0.5263935977)
(1:0.2820848565,2:0.1719834721,(5:0.1425038477,6:0.0978763661):0.5674227142)
(1:0.0958091989,2:0.0879608656,(4:0.1190108357,6:0.0958095900):0.1130855833)
(1:0.4645886999,3:0.4375391331,(4:0.1561457987,6:0.1822245198):0.2381951741)
(1:0.1088856121,2:0.1318039814,(3:0.1062540843,4:0.1285926829):0.1813830633)
(1:0.2503937884,2:0.3396132063,(3:0.1732137097,4:0.2176823048):0.4014857135)
(1:0.1459150962,2:0.2351220277,(3:0.1028325454,4:0.2372093625):0.1727339079)
(1:0.1598024920,2:0.1241314982,(3:0.2277860436,4:0.2130739424):0.0784270660)
(1:0.1171746361,2:0.1308256312,(3:0.0818714247,4:0.0742271299):0.2004828279)
(1:0.1610227901,2:0.1087753792,(3:0.0596881309,4:0.0764964565):0.1149366069)
(1:0.1334168196,2:0.3355077324,(3:0.1208924887,4:0.1418257554):0.2542182874)
(1:0.1922880631,2:0.1975103342,(3:0.1785710170,4:0.1533767027):0.3760963654)
(1:0.2075228218,(3:0.1370912998,4:0.0498010723):0.0207060113,5:0.0750943294)
(1:0.2082997144,2:0.2401220435,(3:0.1922028426,4:0.2354135857):0.1846463810)
(1:0.1832127458,2:0.1670467207,((3:0.3336733704,5:0.1672723868):0.0541651862,4:0.2688583949):0.3122298580)
(1:0.1523544534,2:0.1327627641,(3:0.1562232770,4:0.1481174047):0.2247632515)
(2:0.3018536806,3:0.1254634857,(4:0.0929197275,5:0.0814501182):0.0558843180)
(2:0.3466868856,(3:0.1005706425,4:0.1189118969):0.0837304764,6:0.1527607999)
(1:0.4133162311,(3:0.0850512005,4:0.0838281554):0.0803818525,6:0.1011135536)
(2:0.6998094749,(3:0.1755193675,4:0.1605718133):0.1592625364,6:0.2640629649)
(1:0.1219137778,2:0.1316729093,(4:0.1370482507,6:0.1089456633):0.1333561021)
(1:0.1702094023,2:0.1434396909,(3:0.1610265044,6:0.1912241292):0.3328027961)
(1:0.2410900878,2:0.1074020749,((3:0.1611443373,4:0.1361823067):0.0551651820,6:0.2054583679):0.3286576631)
(1:0.1854288297,2:0.2059001577,(3:0.1287015328,4:0.1943200380):0.2059141865)
(1:0.1641674893,2:0.2457348279,(3:0.1216011686,6:0.2072219947):0.1618339796)
(1:0.1827041163,2:0.1279602145,(3:0.1649451075,(5:0.0933750169,6:0.0924713818):0.0675587035):0.1543013141)
(1:0.1632992007,2:0.2754693082,(3:0.1985621031,5:0.2165800695):0.1860157110)
(1:0.2318479378,2:0.2297371536,(3:0.0791984655,6:0.0428340423):0.0492536723)
(1:0.1687508561,2:0.0890288547,(5:0.0232210918,6:0.4281425765):0.2690176190)
(1:0.1321508895,2:0.1870658621,(5:0.0931646819,6:0.5222637362):0.2333137395)
(1:0.0935163302,2:0.1581127611,(5:0.2429854176,6:0.4818895688):0.2704504438)
(1:0.2306570617,2:0.3256215672,(3:0.1257424112,4:0.0738497190):0.1185631547)
(1:0.2535335165,2:0.1979144709,(3:0.2212354740,4:0.1757518703):0.0556232559)
(1:0.3601771880,2:0.1016544492,((3:0.1071239781,4:0.0994740219):0.0861242573,6:0.0968007443):0.1111001525)
(1:0.2118017368,2:0.3098956779,(3:0.1458354007,(4:0.1349177531,6:0.2222144422):0.0823718474):0.3572802251)
(1:0.1611117718,2:0.0764118412,((3:0.0727035609,4:0.0716159883):0.0482042921,(5:0.0720554871,6:0.1342431544):0.0210213006):0.1802909757)
(1:0.5145067095,2:0.3414807353,(3:0.4377607289,5:0.4013258491):0.2008262036)
(1:0.1681438545,2:0.2900807182,(3:0.1966884997,4:0.0935481504):0.4172899931)
(1:0.1521756283,2:0.1513147958,(4:0.1600800938,6:0.1862398268):0.1553052476)
(2:0.3590644224,3:0.1760741017,(5:0.0826499824,6:0.1142138711):0.0718020676)
(1:0.0991912907,2:0.1961867499,(3:0.1239893146,4:0.1524320211):0.3524457612)
(1:0.5777606005,4:0.1338559710,(5:0.1264612030,6:0.1278875386):0.0654354345)
(1:0.5087892408,(3:0.0670823207,4:0.1161916886):0.0671092549,(5:0.1371071510,6:0.1420921698):0.0739745811)
(2:0.4691737252,(3:0.1349059558,4:0.1404096091):0.1166967673,5:0.2041429252)
(1:0.1967839722,2:0.2090553635,(4:0.2208323400,5:0.2150577834):0.2859851555)
(1:0.1078152951,2:0.1497213929,((3:0.1824841865,4:0.1104700043):0.0440704556,(5:0.1485706414,6:0.1205791434):0.0411815188):0.1201696360)
(1:0.3999715392,((3:0.1179273600,4:0.0916636688):0.1087986494,6:0.0815010631):0.0304024655,5:0.0764064728)
(1:0.2072998092,2:0.1738929934,(4:0.1521208931,5:0.1779838474):0.1608125442)
(1:0.2010866503,2:0.1123871900,(3:0.1754451996,4:0.1524986993):0.6469873184)
(1:0.1342704042,2:0.0975507240,(5:0.0772524558,6:0.0627236644):0.2444999174)
(2:0.3223573273,(3:0.1051037262,4:0.0929102359):0.0727633446,6:0.1680599854)
(1:0.1721510627,2:0.2072108610,(3:0.1782323376,6:0.3804678722):0.4073277997)
(1:0.6339114204,(3:0.1735477954,4:0.1870369088):0.0524761131,(5:0.1243144389,6:0.1799985013):0.1595343622)
(1:0.2383848615,(3:0.2269061496,5:0.9476265704):0.1043955964,6:0.2547769026)
(1:0.5112610679,(3:0.4551290017,5:0.5672279278):0.1847172017,6:0.2527075993)
(1:0.6087623110,(3:0.3782149606,5:0.5110108656):0.0674202750,6:0.3561052557)
(1:0.1462264795,2:0.2008570389,(4:0.1027327422,5:0.2655099699):0.3011376337)
(2:0.0561122597,(3:0.0521527286,4:0.0342687453):0.1866184844,5:0.1400451161)
(1:0.1301303835,2:0.2669290135,((3:0.1293927951,4:0.2394834144):0.1985568358,5:0.2043934316):0.2741781323)
(1:0.2697736359,(2:0.2030930381,3:2.0012695864):0.1269119647,6:0.1957048064)
(1:0.4796988281,2:0.2678566721,(5:0.0882977802,6:0.1799811189):0.0586941504)
(3:0.1262052062,4:0.1620985330,(5:0.1929169921,6:0.1734538686):0.1395655378)
(1:0.2079944228,2:0.2827577052,(3:0.2232072301,6:0.1515747605):0.2380664867)
(1:0.1944012833,2:0.2162863562,((3:0.2024190350,4:0.2154240930):0.1355268628,6:0.1789591471):0.2673853756)
(1:0.4254961435,3:0.2291817511,(5:0.1083563406,6:0.2030261291):0.0644831878)
(1:0.2448310875,2:0.1978638834,(4:0.2760296224,6:0.3748421914):0.2192788939)
(1:0.2347636491,2:0.1966383124,((3:0.1329221173,4:0.2173679660):0.3820435059,6:0.5430327646):0.3618661994)
(1:0.1546223024,2:0.1198202303,(3:0.0928662728,4:0.0947484468):0.2970173647)
(1:0.5426550866,4:0.2371172162,(5:0.1272480269,6:0.1038655122):0.0107228637)
(3:0.0929549042,4:0.0990089592,(5:0.1232094480,6:0.1229784174):0.1244326449)
(1:0.1853628739,2:0.1824764408,(3:0.1512572511,4:0.1039365866):0.2909468308)
(1:0.2646060229,2:0.1788613451,(3:0.1311205239,4:0.1110988197):0.4088837734)
(1:0.4153544656,(4:0.2245910229,6:0.0850278512):0.0285126724,5:0.1007338483)
(1:0.2731417292,2:0.1465019137,(5:0.1285117016,6:0.1500059421):0.4729646115)
(2:0.2550229354,(3:0.0470218472,4:0.2791075362):0.0510202346,5:0.0644139753)
(1:0.1312058935,2:0.1293472246,(5:0.2350337074,6:0.1103832216):0.3245781282)
(1:0.2862592895,(3:0.0922547981,4:0.1807551472):0.1555745316,6:0.3014642388)
(1:0.1607090401,2:0.1598627531,((3:0.1153380436,6:0.1723630532):0.0390997561,4:0.1098442541):0.3759525474)
(1:0.1359201291,2:0.0980794811,((3:0.1252323657,4:0.1653523181):0.0911489249,6:0.1557357079):0.2864357160)
(2:0.3471725300,(3:0.0972623243,4:0.0834226459):0.0741326864,5:0.1668633019)
(1:0.7274290381,(3:0.1259690836,4:0.1585874703):0.0513756698,6:0.2979906480)
(2:0.2312045057,(3:0.0758977489,4:0.0688155713):0.0413696359,(5:0.0740664739,6:0.0549096917):0.0286191106)
(2:0.4178267770,4:0.2135984735,(5:0.1341501932,6:0.1008056036):0.0673987334)
(1:0.1576424825,2:0.1302298058,(5:0.0936783725,6:0.1114102114):0.3228724781)
(1:0.2286514140,2:0.2459360869,(3:0.2501067984,4:0.2200271824):0.4703724484)
(1:0.2149765293,2:0.2003440284,((3:0.1267084903,4:0.0932826767):0.0848031331,(5:0.0906743552,6:0.1486980615):0.1172826726):0.2414885983)
(1:0.1849655331,2:0.1377837024,(4:0.2070241040,5:0.1380217306):0.1938131718)
(1:0.1772127171,2:0.1681661978,(5:0.0995340675,6:0.1040620003):0.2323580998)
(2:0.6330793444,(3:0.0850342937,4:0.1087066056):0.0848950813,5:0.1286804874)
(1:0.5282733894,(3:0.1238861349,4:0.1561137458):0.0800092715,(5:0.1341302393,6:0.1165410069):0.0960058925)
(1:0.4157359509,3:0.1445866580,(5:0.0747239365,6:0.0856085328):0.0751948770)
(1:0.0921854153,2:0.1725016619,(5:0.4874255040,6:0.1354075468):0.0870207992)
(2:0.2387232576,(3:0.2961522295,6:0.1351466790):0.1014061559,4:0.5759873154)
(2:0.3287230232,(3:0.0893052672,6:0.1418442085):0.0301065490,4:0.1076026370)
(2:0.2977903183,3:0.1760402590,(4:0.1210840851,6:0.0903045006):0.0543923374)
(2:0.6153874075,(3:0.1285241833,4:0.1603660208):0.0896583316,6:0.2820959180)
(2:0.4287192597,(3:0.1443287801,6:0.2363298840):0.2977771318,4:0.2570243053)
(2:0.4669531238,3:0.1901558869,(4:0.1606529859,6:0.1016253882):0.1046274766)
(2:0.2478869018,(3:0.2603955083,6:0.1804446354):0.0957442769,4:0.7128635299)
(2:0.2080708101,3:0.1252630206,(4:0.0375847001,6:0.0834197533):0.0406126074)
(1:0.1799737740,2:0.1701975824,(4:0.1748908274,6:0.2577849581):0.1126293575)
(1:0.2357906333,2:0.1905361343,((3:0.1379988903,4:0.1299577256):0.0931762762,5:0.2389783306):0.3978439389)
(1:0.1667978693,2:0.2244220642,(((3:0.1211272513,4:0.0878279433):0.0870442945,5:0.2555684521):0.4090780681,6:0.2596679988):0.2014642661)
(2:0.4119540052,(3:0.1877158482,4:0.1139120353):0.0429584955,6:0.1540353930)
(2:0.2575302988,(3:0.0880252038,4:0.0834200768):0.0607689179,6:0.1029117703)
(1:0.1688265860,2:0.1023626990,(3:0.0591459343,4:0.0885356826):0.2681589510)
(1:0.1185463563,2:0.1553694496,(3:0.1243137914,(4:0.0693729714,6:0.0784279068):0.0443338045):0.1535774219)
(1:0.1989194866,2:0.1844522532,(3:0.1546582299,4:0.1182921462):0.4305134721)
(1:0.1360478501,2:0.1440974496,(4:0.2867130863,6:0.1103770335):0.3614015659)
(1:0.3003272501,2:0.2594822419,((3:0.2267118488,4:0.1725181341):0.0527558272,6:0.1663295704):0.0930045964)
(1:0.1870209053,2:0.2819327594,(4:0.1575334518,6:0.2770088021):0.2722310256)
(1:0.2419020096,2:0.1797772634,(4:0.2449254944,6:0.4313656177):0.3399379560)
(1:0.2260051415,2:0.1171467929,(4:0.1153984673,6:0.0856713269):0.2328158507)
(1:0.1117121704,2:0.1230658297,(4:0.0381135600,6:0.0870288075):0.1386018633)
(1:0.2149289188,2:0.1443626915,(4:0.0728199004,6:0.0789974705):0.2073756038)
