# Supplementary material for: The Chloranthus sessilifolius genome provides insight into early diversification of angiosperms
Source: Nat Commun. 2021 Nov 26;12:6929. doi: 10.1038/s41467-021-26931-3 (PMC8626421; doi:10.1038/s41467-021-26931-3)
Supplement: Supplementary file 4 — Source Data [file 41467_2021_26931_MOESM4_ESM.zip › Fig. 2b and Supplementary Figure 18a/Nymphaea_Elaeis.nwk]

(1:0.1126098822,2:0.1512031795,(3:0.1027994191,4:0.1252319391):0.1059052639)
(1:0.1378468178,2:0.1350406704,(3:0.0769926328,4:0.0539952835):0.3543914574)
(1:0.1391949658,2:0.2050753422,(3:0.0560281091,4:0.0181557062):0.2285784657)
(1:0.1281942277,2:0.0661633415,(3:0.0916145015,4:0.0736281665):0.0900944228)
(1:0.1891403154,2:0.2790397657,(3:0.1648346047,4:0.2517063102):0.4872645160)
(1:0.1576271998,2:0.1140501014,(3:0.1891264967,4:0.0919967221):0.2869342561)
(1:0.1176185046,2:0.0934715242,(3:0.1456596272,4:0.4357208921):0.0922758257)
(1:0.1231612865,2:0.2029681102,(3:0.1585952922,4:0.1634889469):0.2542341589)
(1:0.1823311727,2:0.1315845226,(3:0.1429451171,4:0.0703135907):0.2581235120)
(1:0.1753494588,2:0.1277640591,(3:0.0479788558,4:0.0806911414):0.3068401707)
(1:0.1184253183,2:0.2273824700,(3:0.0741720920,4:0.0329503742):0.3942161955)
(1:0.1674955783,2:0.0975777018,(3:0.0491219870,4:0.0540750211):0.4370420900)
(1:0.2089009421,2:0.0728867080,(5:0.1154687754,6:0.1293863240):0.0913821351)
(1:0.1898664864,2:0.1889041079,(5:0.2062525424,6:0.1521447261):0.2634776741)
(1:0.2264620850,2:0.1643510412,(5:0.1151124924,6:0.0374374666):0.5770262643)
(1:0.1734722586,2:0.1831570620,(5:0.0440817568,6:0.0755702307):0.5128359379)
(1:0.2074582045,2:0.3309367702,(5:0.1094269304,6:0.0725454370):0.6310640460)
(1:0.1421378701,2:0.1013086270,(5:0.0526576727,6:0.0388245370):0.2438084516)
(1:0.3385745764,2:0.1348394485,(5:0.1166427758,6:0.0472960863):0.2561176447)
(1:0.2288205164,2:0.1474088379,(5:0.0842577323,6:0.0649379016):0.4859690515)
(1:0.3385023443,2:0.1261732541,(5:0.2703331583,6:0.1492012458):0.3025800808)
(1:0.2708474119,2:0.1360565533,(5:0.0515852826,6:0.1301727787):0.2836799065)
(1:0.1894116455,2:0.1993040574,(5:0.0741574006,6:0.0982192915):0.3019160100)
(1:0.2560727014,2:0.0990734571,(5:0.0366985089,6:0.0577699910):0.3157864824)
(1:0.2528868129,2:0.0767680677,(5:0.0226981038,6:0.0846476761):0.4117557589)
(1:0.1752529981,2:0.2143708463,(5:0.0689784939,6:0.0633241813):0.6018063037)
(1:0.2309147716,2:0.1981987284,(5:0.0665247428,6:0.0743722634):0.4783583040)
(1:0.1492688252,2:0.3928833099,(5:0.0888233428,6:0.1290581419):0.3651471297)
(1:0.2310392612,2:0.1349549769,(5:0.0981763893,6:0.0258332211):0.3452939654)
(1:0.1135310100,2:0.0866075587,(5:0.0505574297,6:0.0492401398):0.2005128539)
(1:0.2096598386,2:0.1503394161,(5:0.0799060080,6:0.0619145456):0.4229301927)
(1:0.2078166447,2:0.1386523769,(5:0.0779495924,6:0.0597293291):0.4634607476)
(1:0.2439683308,2:0.2862313968,(3:0.2454297599,6:0.2172416559):0.4776261107)
(1:0.1369003696,2:0.1103732951,((3:0.0533785388,4:0.0413126832):0.0701502613,5:0.1126992518):0.2639945536)
(1:0.1872982206,2:0.1094141702,(3:0.0431052083,4:0.0878443820):0.4636316497)
(1:0.1299153584,2:0.2013346990,(3:0.1906042191,(5:0.0551845076,6:0.0663837040):0.0652942135):0.4726987263)
(1:0.1529132746,2:0.1213870962,(3:0.0745361685,4:0.2953432329):0.2801198716)
(1:0.2509101911,2:0.1617739910,(4:0.2533711941,(5:0.0582346163,6:0.0860249044):0.0595963838):0.3075644094)
(1:0.1812374452,2:0.1761876711,(3:0.2193250692,(5:0.1625435476,6:0.0738046076):0.1158241863):0.2689560318)
(1:0.2274496909,(2:0.7665496272,6:0.0516853127):0.0334352368,4:0.1132891733)
(1:0.3949231127,4:0.2540005075,(5:0.0721416058,6:0.0483301926):0.0891046241)
(1:0.1810573253,2:0.2831331371,(3:0.0586991366,4:0.0992205936):0.4226511246)
(1:0.3285149453,2:0.2229505323,((3:0.0772475208,4:0.1147524173):0.1003793707,5:0.2945993070):0.3859225491)
(1:0.1324514631,2:0.0607995637,(3:0.0564807584,4:0.0313848693):0.1406484211)
(1:0.1205837449,2:0.1483295475,(5:0.0687190047,6:0.0510416009):0.3927711339)
(1:0.2141187601,(3:0.0435703009,4:0.0386325699):0.0646830161,5:0.1032169610)
(1:0.1366468590,2:0.1012219987,((3:0.0556424168,4:0.0358913613):0.0847901734,(5:0.1046951810,6:0.0579577888):0.1008444899):0.1913256390)
(1:0.1959292253,2:0.1502373704,((3:0.0719031140,4:0.0865783640):0.1009889383,5:0.1938653300):0.3259845031)
(1:0.3864974686,2:0.0641396564,(3:0.0323101036,4:0.0711407917):0.2649025099)
(1:0.1051099842,2:0.1693397435,((3:0.0567435036,4:0.0859807062):0.1030243347,(5:0.0684149841,6:0.0772037730):0.1084049004):0.3086937509)
(1:0.0740139929,2:0.4501283186,(3:0.0170191722,4:0.1168973741):0.5526891110)
(1:0.1085577029,2:0.1192127244,(3:0.1150651779,(5:0.1802832408,6:0.0220312633):0.1086228761):0.1398597866)
(1:0.3150039793,4:0.1893627614,(5:0.0464156936,6:0.0716622988):0.2808707164)
(1:0.0744765995,2:0.0937113079,(3:0.0345816447,4:0.0259714393):0.0972717670)
(1:0.1757743973,2:0.2582931694,(3:0.1666860235,5:0.1339334921):0.2452104521)
(1:0.0957075803,2:0.1040370889,(3:0.0343981843,4:0.0518311859):0.2236977087)
(1:0.1121964326,2:0.1628243768,(5:0.0594529957,6:0.0374220088):0.3474588062)
(1:0.3695902619,(3:0.2732003034,6:0.1987596210):0.0887250035,5:0.5251122396)
(1:0.1017284166,(2:0.2796836888,(3:0.0698705789,(5:0.0423395225,6:0.0429048274):0.1292475198):0.1374991216):0.0736909468,4:0.1969591660)
(1:0.2439296841,2:0.4832099235,(3:0.2576415053,(5:0.1116051272,6:0.0595037844):0.1264740932):0.3669311087)
(1:0.4118779442,3:0.1894177924,(5:0.0555963261,6:0.0597654701):0.1073635178)
(1:0.2053067511,2:0.1256949119,((3:0.0437692020,4:0.0434506099):0.0533424287,5:0.1660109563):0.1770699354)
(1:0.2731320745,2:0.2539667544,(3:0.1873891332,(5:0.0531678475,6:0.0760466884):0.1021656814):0.6256179950)
(1:0.0898161674,2:0.1583751388,(3:0.0842050609,5:0.1295790746):0.1478214099)
(1:0.1623389215,2:0.1406581197,(3:0.2205635299,5:0.1537706028):0.2768124612)
(1:0.2468134534,2:0.2140304935,(3:0.1603956460,(5:0.0450922678,6:0.0868500245):0.1168782691):0.2501358032)
(1:0.1764645088,2:0.0942481651,((3:0.0424961798,4:0.0386076753):0.0735753227,(5:0.0342015552,6:0.0398832904):0.0529172717):0.1926335927)
(1:0.1363070155,2:0.1584692585,(3:0.0812069392,4:0.0213223307):0.3206842801)
(1:0.2747042855,3:0.1290538494,(5:0.0625114396,6:0.0660489190):0.0750111561)
(1:0.3390354036,(3:0.0382651981,4:0.0705709983):0.0615983193,5:0.5157850263)
(1:0.5523817707,(3:0.0372956919,4:0.0948607197):0.1408654703,(5:0.0353875700,6:0.0651144663):0.0765658352)
(1:0.2027952345,2:0.1043243643,((3:0.0738075474,4:0.0945310306):0.1079820384,(5:0.0659070857,6:0.0888925301):0.1289982690):0.3841968208)
(1:0.1399482340,2:0.2108982034,((3:0.0757661131,4:0.0646867508):0.1227469560,(5:0.0626187758,6:0.0475403744):0.0905148929):0.2666070667)
(1:0.1201880504,(3:0.0492856920,4:0.0443874738):0.2563542721,(5:0.0444093825,6:0.0295851743):0.0868728747)
(1:0.1797851046,2:0.1668001987,(4:0.1561464386,(5:0.1054511619,6:0.0293283542):0.1309226651):0.2591349682)
(1:0.1516206953,2:0.2707475619,(5:0.0484317678,6:0.0546889733):0.3164183158)
(1:0.1307619605,2:0.1505670077,(5:0.0192619039,6:0.0952644753):0.3687321345)
(1:0.1457092290,2:0.2006643268,(5:0.0844368041,6:0.0687366760):0.3502567912)
(1:0.1003451578,2:0.0973586081,(5:0.0430504719,6:0.0390484235):0.2987567617)
(1:0.1440651835,2:0.1662749143,(5:0.0221539880,6:0.0809651267):0.3220516410)
(1:0.1349523901,2:0.2377968611,(3:0.0521460388,4:0.0641296386):0.4227498226)
(1:0.1491805486,2:0.2487821385,(5:0.0795878264,6:0.0473928559):0.5857595958)
(1:0.1639738810,2:0.1728912895,((3:0.0704445742,4:0.0571773154):0.1035856021,6:0.1869276477):0.3868226871)
(1:0.1952529917,2:0.1318578630,(5:0.0701567255,6:0.0549722441):0.3883042277)
(1:0.1085942529,2:0.2169795452,((3:0.0789997710,4:0.0383543697):0.1173297627,(5:0.0642782724,6:0.0958094772):0.0927637862):0.3633084505)
(1:0.1189571240,2:0.1618669843,(5:0.0602149866,6:0.0397339859):0.3888731963)
(1:0.2079651529,2:0.1362831204,((3:0.0594121665,4:0.1944170439):0.0706659476,6:0.1343531723):0.1668211130)
(1:0.2129085143,2:0.1215717746,(5:0.0794546278,6:0.0629005044):0.7477320933)
(1:0.0702204307,2:0.2526135803,(4:0.2100266160,(5:0.0690735234,6:0.0507677519):0.1048200487):0.2840236878)
(1:0.2656062233,2:0.2370153515,(4:0.2358314148,5:0.2322023027):0.7722759196)
(1:0.0990929850,2:0.1464905991,(4:0.1384518766,6:0.1879306614):0.1890049151)
(1:0.1326315301,2:0.2214487442,(5:0.0275172500,6:0.1467387447):0.4548502821)
(1:0.1187347745,2:0.3807278485,(5:0.0807339385,6:0.0531645170):0.2395195187)
(1:0.1249897743,2:0.1182557641,(5:0.0421027701,6:0.0300197937):0.2082087177)
(1:0.1834270049,2:0.1817246317,(5:0.1987109250,6:0.2966603782):0.4343241994)
(1:0.2245006974,2:0.1813417956,(5:0.0775191347,6:0.0876758515):0.4567845518)
(1:0.1237447307,2:0.1547965945,(5:0.1762295010,6:0.1931798075):0.2079625263)
(1:0.2540623480,2:0.1264782029,(5:0.2115706158,6:0.1808117902):0.1565731513)
(1:0.1441139031,2:0.2087326865,(5:0.0794174859,6:0.0989343187):0.2329283879)
(1:0.4714781276,(3:0.0511561949,5:0.0652537820):0.1227266768,(4:0.0568392413,6:0.0936409340):0.1225405832)
(1:0.0515957201,2:0.1439414835,((4:0.0296971991,6:0.0606843884):0.0898793089,5:0.1990411848):0.1641337839)
(1:0.2130358652,2:0.1510552769,(5:0.1075663337,6:0.2631691120):0.4711391685)
(1:0.2238512774,2:0.1870316949,(3:0.0590352494,4:0.0534839007):0.3597409241)
(1:0.1242177667,2:0.1188687655,(3:0.0651694109,4:0.0471213651):0.2294040471)
(1:0.1360758932,2:0.1497376799,((3:0.0660567967,4:0.0694887383):0.1404791942,6:0.1414366031):0.2246317270)
(1:0.2690276906,(3:0.0554627461,4:0.0562143078):0.0821801892,(5:0.0587836383,6:0.0589450467):0.0621724566)
(1:0.4244931437,(3:0.0632546405,4:0.0491469034):0.0767067194,5:0.1267594368)
(1:0.3784189161,(3:0.0467134144,4:0.1034264228):0.1264983623,6:0.1642819912)
(1:0.5899760104,3:0.2569887140,(5:0.0727019540,6:0.1242349194):0.1421544030)
(1:0.4496132710,3:0.3395800031,(5:0.1752719899,6:0.1733405290):0.2495732386)
(1:0.4659393634,(3:0.1075983938,4:0.1056241738):0.2002702615,5:0.1355804518)
(1:0.5795200331,3:0.2389094404,(5:0.0769086696,6:0.0792638279):0.1635970719)
(1:0.2909243159,(3:0.0425996263,4:0.0890631329):0.0924637832,5:0.1862104653)
(1:0.1557919789,(3:0.0364333771,4:0.0471190891):0.0598495359,5:0.0973905757)
(1:0.1288926538,2:0.0969095345,(3:0.0654645094,4:0.0514394964):0.1944059493)
(1:0.2021692938,2:0.2416854915,(3:0.0822314523,4:0.0522356671):0.5456382318)
(1:0.0618498568,2:0.0990124560,(3:0.0553966359,4:0.0503984287):0.2216667556)
(1:0.1228132469,2:0.1976779645,(3:0.1278916850,5:0.2096068521):0.3255027630)
(1:0.1616144280,2:0.1526606528,(5:0.0470361785,6:0.0469881887):0.1740768043)
(1:0.1083007941,2:0.0866864533,(3:0.0147425811,6:0.0527582371):0.1961333877)
(1:0.1410264582,2:0.1137232682,(3:0.0585568984,6:0.0407910395):0.3557275836)
(1:0.2309923410,2:0.1821353476,(3:0.1828492923,5:0.2065063067):0.4275044588)
(1:0.2425312901,2:0.1870298408,(5:0.1303672316,6:0.1960725625):0.3538751255)
(1:0.2141063840,2:0.1574466641,((3:0.0702172670,6:0.0632459978):0.0887106121,4:0.1571562159):0.2430645012)
(1:0.3293290071,2:0.1754969178,(3:0.1296048842,6:0.0885604544):0.3605861513)
(1:0.1522364226,2:0.0961567406,(3:0.0504417540,6:0.0380364732):0.1757392260)
(1:0.1225546365,2:0.0905769297,(3:0.0658396059,6:0.0885698430):0.1295578544)
(1:0.2279846647,2:0.1190141005,(3:0.0787572661,6:0.0948141055):0.2931042053)
(1:0.1670531333,2:0.0993106781,((3:0.1082950384,6:0.0661774286):0.0921850150,5:0.2310663820):0.6098071139)
(1:0.0866118556,2:0.1135332810,(5:0.0505571997,6:0.0492414276):0.2005278049)
(1:0.1349928811,2:0.2310200505,(5:0.0981759339,6:0.0258335524):0.3452931901)
(1:0.3931610760,2:0.1492822038,(5:0.0888264222,6:0.1291158074):0.3654654569)
(1:0.1981936742,2:0.2309083468,(5:0.0665243997,6:0.0743715250):0.4783329778)
(1:0.0767361648,2:0.2527929109,(5:0.0226909941,6:0.0846603911):0.4114229185)
(1:0.0991375949,2:0.2559533642,(5:0.0367111907,6:0.0577424830):0.3155934466)
(1:0.1993037704,2:0.1894110146,(5:0.0741573703,6:0.0982193213):0.3019158902)
(1:0.1360622279,2:0.2708563500,(5:0.0515812665,6:0.1301750468):0.2836940118)
(1:0.1474114609,2:0.2288149499,(5:0.0842574384,6:0.0649379968):0.4859533443)
(1:0.1348414143,2:0.3385149765,(5:0.1166313295,6:0.0473000394):0.2560729419)
(1:0.1013078733,2:0.1421347000,(5:0.0526568605,6:0.0388245481):0.2438002165)
(1:0.1861842699,2:0.1720703524,(5:0.0439422167,6:0.0759975183):0.5171519808)
(1:0.1643472832,2:0.2263022237,(5:0.1150538498,6:0.0374677714):0.5764249470)
(1:0.1555742626,2:0.1505577887,(3:0.1087459453,6:0.1131429054):0.7923191088)
(1:0.1760884277,2:0.2425549752,(5:0.0713365180,6:0.0750627525):0.4217522607)
(1:0.2013040136,2:0.1299572172,(3:0.1906133479,(5:0.0551854861,6:0.0663847018):0.0652912754):0.4727250549)
(1:0.1068164451,2:0.1814450782,(3:0.0450686579,5:0.0564819749):0.3872690182)
(1:0.1999983061,2:0.3011478635,(4:0.2017272496,5:0.1720904149):0.3376957247)
(1:0.1745447834,2:0.1565939325,((3:0.0644007382,5:0.0699836184):0.1360196907,4:0.1784504899):0.2896849950)
(1:0.1550279091,(3:0.0484494776,5:0.0440733064):0.0585555823,4:0.1030533400)
(1:0.1828108243,3:0.6523985409,(4:0.2124148254,5:0.4059081694):0.0888473252)
(1:0.3853486299,3:0.1609867000,(5:0.0586034952,6:0.0537139364):0.1058264359)
(1:0.4946337034,3:0.2050525975,(5:0.1328576771,6:0.1014682070):0.0465552072)
(1:0.1099847347,2:0.1135524308,(3:0.0136994406,4:0.0643006786):0.1637644531)
(1:0.3396531079,2:0.1022532586,(5:0.0486217730,6:0.0715992340):0.6489653824)
(1:0.1472403256,2:0.1330610084,(3:0.0147543880,4:0.1105048557):0.6367215876)
(1:0.0959273400,2:0.1973490052,(3:0.0654494659,4:0.0870137872):0.4131688895)
(1:0.1855246522,2:0.1732249583,((3:0.0749670132,4:0.0720355735):0.1193840865,6:0.1990952460):0.2376470742)
(1:0.1428630713,2:0.1292396512,((3:0.1384942615,(4:0.0531500604,5:0.0774156219):0.1344686144):0.5715680785,6:0.3163875670):0.1640403118)
(1:0.1101509740,2:0.0958559194,((3:0.0348883343,6:0.0534549303):0.0226851233,4:0.3117005951):0.2702141930)
(1:0.1237639410,2:0.1490961493,(3:0.0695865387,6:0.0337478018):0.2575391321)
(1:0.1388973534,2:0.1690753015,((3:0.0434239231,6:0.0441319916):0.0828539831,5:0.1230680977):0.2644011905)
(1:0.1620222131,2:0.1903705381,(3:0.0735895527,6:0.0434745333):0.3925637007)
(1:0.1056219418,2:0.1914195939,(3:0.1302979283,5:0.1244434982):0.2146437418)
(1:0.2086132134,2:0.1210135543,((3:0.0403977585,4:0.0835496723):0.0665720224,5:0.1322872647):0.1892773635)
(1:0.1839335948,2:0.2040916793,(3:0.1174606355,4:0.0952320466):0.6055484775)
(1:0.1843487692,2:0.1846568839,(3:0.0824855732,4:0.2645513470):0.3894482795)
(1:0.3430349561,(3:0.0778445077,4:0.0810740269):0.0683137268,(5:0.0451025079,6:0.1496052542):0.0842948574)
(1:0.1794278810,(3:0.0269540300,4:0.0431102055):0.1071112414,5:0.0608932193)
(1:0.7667579681,(3:0.0657544736,4:0.0616298194):0.2308269220,6:0.1147346283)
(1:0.1066204928,2:0.1859003824,(3:0.1922175192,5:0.1235925069):0.3834124694)
(1:0.2390605876,(3:0.0729270208,4:0.0401626997):0.0293531104,6:0.0658876110)
(1:0.2014403236,2:0.2244315539,(4:0.2884733244,(5:0.0777109838,6:0.0853614982):0.0893781871):0.4929053240)
(1:0.1274215509,2:0.1967304469,(3:0.1714281035,(5:0.0491577216,6:0.0506448356):0.0698948464):0.2906169985)
(1:0.1685505428,2:0.2295389192,((3:0.1223941700,4:0.0462091424):0.1113233946,(5:0.1010092557,6:0.0749607993):0.1464802523):0.3757277550)
(1:0.2370375778,2:0.1330503521,(4:0.2790081053,(5:0.0733298368,6:0.0372686916):0.1108682973):0.2550293668)
(1:0.1892010750,2:0.1857861006,(4:0.2089153661,(5:0.0849839856,6:0.0435685594):0.0907744489):0.1498221304)
(1:0.2065768291,2:0.1244580287,(5:0.0667671647,6:0.0372202360):0.2502332854)
(1:0.2826668722,2:0.1671164002,(5:0.0589967730,6:0.0765182731):0.4892466559)
(1:0.1693257318,2:0.1270581638,(3:0.2588828442,(5:0.0603586581,6:0.0828701417):0.1259416876):0.2480286817)
(1:0.2229537555,2:0.1542722348,((3:0.1150245746,4:0.0793744132):0.1515892896,(5:0.0706734601,6:0.0774584559):0.1074046797):0.3747980548)
(1:0.1194881419,2:0.3631968078,(4:0.1569947398,6:0.1691045807):0.1345536822)
(1:0.1018285704,2:0.1365421908,(5:0.0428423437,6:0.0870201518):0.3915325547)
(1:0.1704553840,2:0.1460516491,(3:0.1286388008,6:0.1793026369):0.3420979101)
(1:0.2262518427,2:0.1454927525,(5:0.1025453611,6:0.0174530347):0.4199689221)
(1:0.1324098345,2:0.0672722824,(3:0.5403585019,6:0.1790457260):0.0405722323)
(1:0.1825077616,2:0.0612763414,(3:0.1065577758,4:0.0705548806):0.2425179128)
(1:0.2001835173,2:0.1466414056,(3:0.0647364530,4:0.0548376820):0.4734385354)
(1:0.1006934600,2:0.1294813528,(3:0.0444874057,4:0.0561785864):0.2200116356)
(1:0.0089981830,2:0.2163813868,(3:0.1236284516,4:0.0343716041):0.2837267971)
(1:0.1878404294,2:0.2801990427,(3:0.1777598377,6:0.1194240564):0.2531387702)
(1:0.0890861571,2:0.2080608145,(5:0.0675160409,6:0.0785388699):0.3858288792)
(1:0.1435207010,2:0.2599593924,(5:0.0804760808,6:0.0538973858):0.4315777945)
(1:0.1302003537,2:0.2429327810,((3:0.0798603375,4:0.0721812431):0.1650158658,(5:0.1099465567,6:0.0760779501):0.0793772093):0.2235688466)
(1:0.1865204847,2:0.2468443733,(3:0.3109849956,(5:0.1256692216,6:0.0817899999):0.2367486126):0.1487035474)
(1:0.1119075441,2:0.0953737556,(5:0.0492566407,6:0.0388146704):0.2278414391)
(1:0.3045659509,(3:0.0748478443,4:0.0768240282):0.1342264778,(5:0.0719988317,6:0.0740902876):0.1603625468)
(1:0.1816861542,2:0.1594080170,(3:0.0210901605,4:0.0799272542):0.3692930371)
(1:0.1028023284,2:0.4042065824,(4:0.0446348252,5:0.0612410579):0.3640201003)
(1:0.0921166217,2:0.1495064615,(3:0.2210597871,4:0.1760294725):0.1722694219)
(1:0.1760320219,2:0.2332462310,(3:0.1832083354,5:0.2065977282):0.4283290516)
(1:0.0911823634,2:0.1113238809,(3:0.0730327234,5:0.1272200008):0.1679867509)
(1:0.1755598723,2:0.3292132774,(3:0.1295861396,6:0.0885588614):0.3604864465)
(1:0.1560171999,2:0.2165647612,(3:0.0444942974,6:0.0857223188):0.3293045556)
(1:0.1400990359,2:0.2423525168,(3:0.0833685693,6:0.0791088079):0.4638974209)
(1:0.2548909932,4:0.1132859743,(5:0.0420136245,6:0.0535779634):0.0834179615)
(1:0.5848665036,(3:0.0705255345,4:0.0727142344):0.0940331160,(5:0.0861691776,6:0.0478291988):0.1166780257)
(1:0.2852586335,3:0.1125152958,(5:0.0424053511,6:0.0625609957):0.0810554668)
(1:0.5942132674,3:0.1947969432,(4:0.3989206863,5:0.2775802853):0.0489217471)
(1:0.2481163390,(3:0.0344106136,4:0.0587826867):0.0872912349,(5:0.0296141748,6:0.0571127249):0.0762629503)
(1:0.4890351813,(3:0.0446163590,4:0.0771260901):0.0483503578,(5:0.0750972457,6:0.1042384255):0.0921662366)
(1:0.5725874482,4:0.3713204626,(5:0.0851654742,6:0.0686892044):0.0550706093)
(1:0.3818512911,(3:0.0378513592,4:0.0489791733):0.0983875854,(5:0.0641379228,6:0.0777412620):0.0688164224)
(1:0.8049156189,(3:0.0648890110,4:0.0667760484):0.1784144649,(5:0.0869666798,6:0.0515536120):0.1510083742)
(1:0.3272308418,(3:0.0568821182,4:0.0588469627):0.0902460780,(5:0.0535781513,6:0.0551458299):0.0973961674)
(1:0.1087672591,2:0.1209063661,(4:0.1181058307,(5:0.0239252889,6:0.0706325376):0.0721023892):0.1667189789)
(1:0.1405752152,2:0.0983828306,(5:0.0506688476,6:0.0394279232):0.3870165241)
(1:0.1388340035,2:0.2073883595,(5:0.1033760764,6:0.0573859602):0.3275319951)
(1:0.1250217850,2:0.1474690307,(5:0.0559528793,6:0.0870971995):0.2436962215)
(1:0.3866509244,2:0.1111083983,(5:0.0000027463,6:0.0889170748):0.9761019095)
(1:0.4905352568,3:0.1970052523,(4:0.0589971629,5:0.0590605909):0.0868159665)
(1:0.0953405119,2:0.2472862643,(3:0.0923242776,5:0.1446504149):0.1706480856)
(1:0.2965368727,(3:0.1119582816,4:0.0524900685):0.1488398369,5:0.2833753760)
(1:0.1078599541,2:0.1056040250,(3:0.1189091648,(5:0.0459979863,6:0.0439007039):0.0895811441):0.1955442785)
(1:0.1253051507,2:0.2079945750,(3:0.0428134274,4:0.0703343561):0.3031205574)
(1:0.1661443215,2:0.1435251801,(3:0.2130831980,5:0.3473301140):0.4603188034)
(1:0.0860131768,(2:0.2510559546,3:0.2925328488):0.0884128651,(5:0.0363591493,6:0.2151997883):0.7639658237)
(1:0.1263203431,2:0.0935657036,(5:0.1640161577,6:0.1694532464):0.2416972318)
(1:0.1037954417,2:0.1601584673,(5:0.1028453796,6:0.1087087802):0.1223557184)
(1:0.1140424860,(2:0.0000023282,5:0.7572879854):0.0669949451,6:0.1945755557)
(1:0.2218522443,2:0.1286353089,(3:0.0458887651,4:0.0477602975):0.2717186800)
(1:0.1451343391,2:0.0791456622,((3:0.0273218766,4:0.0449733823):0.0481946421,5:0.0784960632):0.0882644726)
(1:0.1543949927,2:0.0895773170,(3:0.0569131030,6:0.0528030570):0.2614717518)
(1:0.4170058217,2:1.2147293172,(4:0.1538600306,(5:0.1025857349,6:0.0656419272):0.1880594284):0.1182556269)
(1:0.1768966162,2:0.1142361054,(3:0.0919068351,5:0.3072295394):0.3579113526)
(1:0.1403853037,2:0.1802522981,(3:0.0808848736,4:0.0868981138):0.4736402096)
(1:0.0791747633,2:0.1451862811,((3:0.0273222747,4:0.0449847814):0.0482125937,5:0.0785187505):0.0883045036)
(1:0.1817022884,2:0.3073477626,(3:0.1406299587,4:0.1100687543):0.8581524722)
(1:0.1286350424,2:0.2218560601,(3:0.0458888807,4:0.0477603761):0.2717240857)
(1:0.1063381408,2:0.1614494268,(5:0.0693341638,6:0.0375835053):0.2542427029)
(1:0.1601654534,2:0.1037894928,(5:0.1028511502,6:0.1087143167):0.1223449996)
(1:0.0935707473,2:0.1263174698,(5:0.1640161775,6:0.1694532404):0.2416972331)
(1:0.1655965875,2:0.1697085697,(5:0.0697503803,6:0.0429863956):0.3930047904)
(1:0.2472257838,2:0.0953362875,(3:0.0923130205,5:0.1446191830):0.1705898580)
(1:0.2307538984,2:0.1277801972,(3:0.1058627251,5:0.3188549702):0.1953831144)
(1:0.1867946475,2:0.2321295130,(3:0.2729169698,5:0.2508288442):0.5157658401)
(1:0.1056037412,2:0.1078597042,(3:0.1189097314,(5:0.0459992240,6:0.0439000881):0.0895804300):0.1955378699)
(1:0.1435710118,2:0.1660280162,(3:0.2130205281,5:0.3471350031):0.4599380333)
(1:0.5133673863,(3:0.0683824750,4:0.0528365206):0.1617361398,6:0.2013814286)
(1:0.2259125100,(3:0.0636976048,4:0.0258102633):0.0783423329,(5:0.0622585860,6:0.1997011638):0.0303855070)
(1:0.1510747443,2:0.1753176751,(3:0.1759887753,5:0.1821686994):0.4130340347)
(1:0.2610827488,(3:0.0578348985,4:0.0623913812):0.0771927242,6:0.1665553704)
(1:0.1241664223,2:0.1442630046,(3:0.1468711363,6:0.3037085136):0.1880048904)
(1:0.1209144751,2:0.2582361801,(4:0.1876083268,6:0.1389877914):0.2677638263)
(1:0.1783739905,2:0.1578577501,(3:0.0483859515,4:0.0781159921):0.3752654328)
(1:0.1969694708,2:0.2789983283,(4:0.2311078040,6:0.1221524342):0.3974979606)
(1:0.1019141798,2:0.0595264616,(5:0.0445911607,6:0.0271273613):0.1817682973)
(1:0.0695073229,2:0.2336585061,(4:0.1431402799,5:0.1070401223):0.1408286483)
(1:0.1783021546,2:0.0916980557,(4:0.0936303732,5:0.2270388222):0.2653814287)
(1:0.1602368313,2:0.0899821773,(5:0.0360118970,6:0.0287743606):0.2041944890)
(1:0.2414014284,2:0.1455383604,(5:0.0710283686,6:0.0564307967):0.4498007796)
(1:0.2442173997,2:0.2290180009,(5:0.0009526845,6:0.0836520264):0.2902532910)
(1:0.1402551617,2:0.1588020638,(5:0.0846449716,6:0.0438792567):0.2375129968)
(1:0.1489027727,2:0.1992243879,(5:0.0881756378,6:0.0410327856):0.6697129968)
(1:0.1544861745,2:0.2784757493,(5:0.1619864614,6:0.0377913978):0.5499361850)
(1:0.2328366918,2:0.2052179882,(5:0.1162655177,6:0.0636444111):0.6788954755)
(1:0.1622854975,2:0.1112910519,(5:0.0498976662,6:0.0530883389):0.2270207222)
(1:0.1686800805,2:0.1472708440,(5:0.0636140565,6:0.0741255734):0.2797273733)
(1:0.1748652937,2:0.2220556046,(5:0.0905039758,6:0.0799628100):0.4721977672)
(1:0.1290168604,2:0.0660915481,(5:0.0338737330,6:0.0548600561):0.2260116754)
(1:0.1154380300,2:0.0905540657,(5:0.0596221549,6:0.0416959066):0.2360856033)
(1:0.2296400862,2:0.2510711356,(5:0.0881260333,6:0.0783755855):0.5381168851)
(1:0.2219445903,2:0.2075253275,(5:0.1162113522,6:0.0279276717):0.5688895726)
(1:0.2097614406,2:0.2317969923,(3:0.2709904267,5:0.6872235561):0.1370480017)
(1:0.1079210982,2:0.1139561090,(4:0.0894853280,6:0.1184228581):0.1664913342)
(1:0.2126097205,2:0.1390268391,((3:0.0523610934,4:0.0772790032):0.0297518404,6:0.2137712703):0.3885491248)
(1:0.1804721166,2:0.1456460386,(3:0.1519089811,6:0.2117991669):0.3269761293)
(1:0.1478550606,2:0.1693690344,(4:0.2030479827,(5:0.1289887736,6:0.1232496626):0.2408680632):0.5565813629)
(1:0.1069273271,2:0.2535500170,(5:0.4334765895,6:0.1440810328):0.1189172012)
(1:0.1412460447,2:0.1394156009,(3:0.2895024492,5:0.1365725838):0.2657642216)
(1:0.2020466520,2:0.2010255757,(5:0.0846239141,6:0.0849137263):0.4820650049)
(1:0.0906454138,2:0.1167831894,(5:0.0383144377,6:0.0403118539):0.1856211566)
(1:0.1297006498,2:0.1447536320,(5:0.0546791095,6:0.0534204654):0.3637663129)
(1:0.1388788040,2:0.1229851571,(5:0.1123177268,6:0.0289677866):0.3429982124)
(1:0.0990272622,2:0.0939322028,(4:0.1177621865,6:0.1623806429):0.1133155887)
(1:0.2521830379,2:0.2368224906,(3:0.2737160925,(5:0.1037591270,6:0.0951367996):0.1732222143):0.4753210972)
(1:0.1272903928,2:0.2216488493,(5:0.0855908836,6:0.1018373287):0.2917020376)
(1:0.1949015382,2:0.4762438755,(5:0.1198475363,6:0.0374296406):0.4663140080)
(1:0.1520983532,2:0.1641395290,(5:0.0628812845,6:0.0762733578):0.5480825601)
(1:0.0813278557,2:0.1888463107,(5:0.0449563045,6:0.0994894047):0.7436680668)
(1:0.2866222974,2:0.1186491354,(5:0.0656712256,6:0.0585076644):0.4284700258)
(1:0.1300771689,2:0.1162117943,(5:0.0529058902,6:0.0536874049):0.4148447512)
(1:0.2305188821,2:0.1569113080,(3:0.1908559563,5:0.1878171538):0.3384424744)
(1:0.0954805855,2:0.1229145922,(3:0.0997736975,6:0.0901176877):0.1231378201)
(1:0.1250081675,2:0.1086760263,(3:0.1248420973,5:0.1255846946):0.2153376788)
(1:0.0777192314,2:0.1044446235,(3:0.0461032171,4:0.1083025782):0.1097337538)
(1:0.1332580904,2:0.1232155068,((3:0.0590459629,5:0.0794077575):0.0163252970,4:0.0954606651):0.0687724565)
(1:0.1165545420,2:0.1250139949,((3:0.0749153953,5:0.0550004369):0.0836928318,4:0.1784588738):0.2709945265)
(1:0.1260141905,2:0.1676834955,(4:0.1189149653,5:0.1805388166):0.2436102858)
(1:0.0853194093,2:0.0735804581,((3:0.0287250641,5:0.0599904235):0.0881026415,4:0.2334963667):0.1033997533)
(1:0.1780186810,2:0.2329773562,(4:0.1512019720,5:0.1570250764):0.2300625633)
(1:0.1413198079,2:0.1164015595,((3:0.0568173385,5:0.0536477359):0.0390158978,(4:0.0252215152,6:0.0498132791):0.0306599092):0.0950988671)
(1:0.1087436090,2:0.1974323718,((3:0.0614547692,5:0.0504426561):0.1484113008,(4:0.0742159350,6:0.0602704391):0.0941343998):0.2887262101)
(1:0.1151503567,2:0.1846382085,(3:0.0950896238,(4:0.1099887365,6:0.0443112319):0.1009119361):0.3314394421)
(1:0.2027652199,2:0.1939191295,(3:0.1824306951,(4:0.0604216595,6:0.0716256494):0.1692591222):0.3783713195)
(1:0.1677548146,2:0.2594679483,(4:0.3209989197,5:0.2206367666):0.4417425553)
(1:0.4567110857,(3:0.0732341668,5:0.0835319405):0.0754192946,4:0.2277834059)
(1:0.1593729343,2:0.2863694141,((3:0.0734898334,5:0.0813967934):0.1501083763,4:0.1348146186):0.3902265848)
(1:0.0567066048,(2:0.1571569769,3:0.3148479033):0.0564893479,(4:0.1847188296,5:0.1203858310):0.1950480880)
(1:0.2276160824,2:0.3042253732,(4:0.1541748532,5:0.1681143471):0.2170774563)
(1:0.1462663191,2:0.0966165569,(3:0.0892183598,4:0.1035465490):0.2523615251)
(1:1.1094034816,(3:0.0924599530,5:0.0747400477):0.0911909741,4:0.3586124356)
(1:0.1802795994,2:0.2860215448,((3:0.1523497215,5:0.0676668788):0.0746143807,4:0.1780152271):0.3852548042)
(1:0.4132995420,2:0.1453915954,(5:0.1256641690,6:0.1188214530):0.1908924513)
(1:0.4529096009,(3:0.4523586293,4:0.0491228836):0.0337043982,6:0.0482434649)
(1:0.1087395388,2:0.1751830991,(4:0.1421996535,5:0.0944577206):0.2671641744)
(1:0.2135033214,2:0.2076633933,((4:0.0751908521,6:0.0883683172):0.0861226787,5:0.1899676089):0.3196291540)
(1:0.1438642891,2:0.1699978158,(4:0.1433034364,5:0.1121188885):0.3789718824)
(1:0.2535577441,2:0.2268525644,(4:0.1036030949,5:0.1405019749):0.4260849212)
(1:0.0998684494,2:0.1753368403,(4:0.1426290427,5:0.0887575045):0.3724716237)
(1:0.1965650996,(3:0.0576844116,5:0.0627576620):0.0000020738,4:0.1142495957)
(1:0.1159629565,2:0.1524090392,(3:0.0200031965,5:0.0477046860):0.1793287073)
(1:0.2798434539,2:0.1507398811,((3:0.0485516211,5:0.0197117794):0.0929300733,4:0.0701940191):0.1324202916)
(1:0.2973619021,(3:0.0403089573,5:0.0544248593):0.0836175149,4:0.1020779264)
(1:0.1814663575,2:0.0981859952,(3:0.0642300815,5:0.1103070955):0.4872010440)
(1:0.2121820637,2:0.1685337462,((3:0.0810053285,5:0.0559482939):0.0704559119,4:0.3684552173):0.3631291233)
(1:0.1125635079,2:0.3329528012,(3:0.1315187249,4:0.1853946110):0.1906932023)
(1:0.1078948809,2:0.2202783557,(3:0.1749177232,4:0.1557468940):0.1595663906)
(1:0.3296208217,2:0.1797515307,(3:0.0439051067,5:0.1017073235):0.4379130300)
(1:0.5361167588,2:0.6701393620,((3:0.0802823023,5:0.0918189533):0.1429955647,4:0.2909609228):0.2709291705)
(1:0.1855929364,2:0.1999577774,(4:0.1454104625,5:0.2366438670):0.2721553443)
(1:0.2378281105,2:1.5517596754,(3:0.1027610019,4:0.1477708240):0.0829990765)
(1:0.1650692754,2:0.1907538011,((3:0.0698310275,5:0.0502725296):0.1018243641,4:0.1521133527):0.2813206419)
(1:0.3686657494,(3:0.0413578609,5:0.0456516086):0.0875487128,4:0.1289915044)
(1:0.2346213342,2:0.1396070632,(3:0.0464313999,5:0.1035923855):0.2717911227)
(1:0.3356199627,(3:0.0422649387,5:0.0505427596):0.0768919933,4:0.1642599225)
(1:0.1814710910,2:0.1068136037,(3:0.0450683435,5:0.0564827775):0.3873136209)
(1:0.4038509838,(3:0.0648375606,5:0.0646074629):0.1248163818,4:0.1668630260)
(1:0.1764569356,2:0.1424852701,(3:0.1013345861,4:0.1654902168):0.1710308552)
(1:0.4115766780,(3:0.1362209255,5:0.0676666787):0.0919144914,4:0.1795130307)
(1:0.1430945268,2:0.2210224750,(3:0.0606329795,5:0.0960017236):0.5343298595)
(1:0.1443434628,2:0.1470136434,((3:0.0769315400,5:0.0621720334):0.0778680604,4:0.1513773025):0.3434419661)
(1:0.1642171402,2:0.1545109054,(3:0.0103271320,5:0.1210771278):0.5322395378)
(1:0.2065412623,2:0.1739169146,((4:0.0879481597,6:0.0978229641):0.1978973975,5:0.1955920329):0.4948736648)
(1:0.2683512052,2:0.1387515568,(4:0.0472460643,6:0.1191501337):0.6794850621)
(1:0.1951276460,2:0.2324613843,(3:0.0619322796,5:0.0794568852):0.7710208658)
(1:0.1157860523,2:0.2028004327,(3:0.1780265575,4:0.1847543883):0.0860909238)
(1:0.1669897825,2:0.1242221966,(3:0.0952322882,5:0.0298592430):0.6652870714)
(1:0.5646017005,(3:0.0679540136,5:0.0899284212):0.1053755538,4:0.2506758590)
(1:0.3463377530,(3:0.0650077130,5:0.0575164157):0.1037645849,6:0.1186823303)
(1:0.1207427440,2:0.1710594391,(3:0.0375477264,5:0.0928208891):0.3527483269)
(1:0.0993561594,2:0.1569496852,((3:0.0636639473,5:0.0750424524):0.0523453568,(4:0.0318881607,6:0.0425515187):0.0715085776):0.2319622037)
(1:0.1382593406,2:0.2071892150,(4:0.0807678763,6:0.0628642749):0.7889289827)
(1:0.1503035721,2:0.1226355482,(3:0.0395424109,5:0.0713258201):0.2043794525)
(1:0.1111964095,2:0.1041541549,(4:0.0432193671,6:0.0481667029):0.3149005181)
(1:0.1760523767,2:0.1757380648,(4:0.0460331843,6:0.0871575062):0.4326589350)
(1:0.0000024927,(2:0.1268346565,4:0.3952030185):0.0614334763,(3:0.0918543420,6:0.0686145597):0.1945009494)
(1:0.1685474990,2:0.2452550540,(3:0.2011299903,(4:0.0573824200,6:0.0631223630):0.1240368964):0.5585871405)
(1:0.1251273820,2:0.1680502075,(3:0.1323531037,(4:0.0619439220,6:0.0470047586):0.1650883994):0.3131328335)
(1:0.3226291202,(3:0.0542025721,5:0.0482423980):0.0702563790,4:0.1176757541)
(1:0.2330198550,2:0.1780011249,(4:0.1512121238,5:0.1570356189):0.2301000997)
(1:0.0924435824,2:0.8366169535,(4:0.0952513613,5:0.1214010200):0.0489093956)
(1:0.1642374535,2:0.1328279764,(3:0.1392497396,4:0.1806721983):0.2581394589)
(1:0.3765057402,(3:0.0610310127,5:0.0630065147):0.0741454521,4:0.1783333230)
(1:0.0735829695,2:0.0853174050,((3:0.0287246531,5:0.0599907786):0.0881028482,4:0.2334981984):0.1034005714)
(1:0.1387886147,2:0.0705770636,(4:0.1010269160,5:0.1635879419):0.1628963012)
(1:0.1677175284,2:0.1259867130,(4:0.1189106024,5:0.1805518728):0.2436287847)
(1:0.1250137308,2:0.1165553809,((3:0.0749156399,5:0.0550001778):0.0836929354,4:0.1784592504):0.2709961990)
(1:0.1232156133,2:0.1332581179,((3:0.0590460388,5:0.0794078521):0.0163251665,4:0.0954607510):0.0687726023)
(1:0.0965922626,2:0.0827905363,((3:0.0262899581,5:0.0416510112):0.0210781706,4:0.1061243809):0.1047567551)
(1:0.1524030590,2:0.1159664820,(3:0.0200034679,5:0.0477042672):0.1793273927)
(1:0.1704011737,2:0.2271161423,(3:0.0704140131,5:0.0726166590):0.5030057612)
(1:0.2202085677,2:0.1077185334,(3:0.1742322855,4:0.1568075115):0.1588861555)
(1:0.1833983532,2:0.3272270910,(3:0.0440905992,5:0.1015060838):0.4326875618)
(1:0.2027123712,2:0.1753973062,(4:0.1504361804,5:0.2189677548):0.2478055979)
(1:0.1770057219,2:0.1273572393,(3:0.1006522013,4:0.1541420329):0.2199684956)
(1:0.1907665522,2:0.1650720438,((3:0.0698312323,5:0.0502725492):0.1018269212,4:0.1521199197):0.2813468129)
(1:0.2066524443,2:0.1789579627,(3:0.1701389133,4:0.1303891085):0.4324329921)
(1:0.1504993914,2:0.1670046296,(3:0.0694635557,5:0.0429588142):0.3836818719)
(1:0.1367783576,2:0.2000053581,(3:0.0464376277,5:0.1034770696):0.2946161368)
(1:0.1154506030,2:0.2296409710,(5:0.0419600679,6:0.0525321782):0.2603665497)
(1:0.1215352596,2:0.2129362203,(5:0.0794544242,6:0.0628995899):0.7476993185)
(1:0.1362890826,2:0.2079795940,((3:0.0594108211,4:0.1944260227):0.0706714506,6:0.1343594192):0.1668366930)
(1:0.2131491497,2:0.1047083418,(3:0.0878312446,4:0.0296510156):0.4779612587)
(1:0.1318843437,2:0.1952368680,(5:0.0701533400,6:0.0549704383):0.3882995074)
(1:0.1728808089,2:0.1639947255,((3:0.0704605809,4:0.0571812893):0.1035607130,6:0.1869827203):0.3868671428)
(1:0.2123280260,2:0.1681035441,(3:0.2256740155,6:0.2271656881):0.0831684922)
(1:0.1550992782,2:0.1421269907,(3:0.1462331991,(5:0.0324111927,6:0.0684674017):0.1097486559):0.1884145390)
(1:0.1177997815,2:0.1339513865,(3:0.1002713987,(5:0.0534704173,6:0.0459393308):0.0947435369):0.2927181148)
(1:0.0633550773,2:0.2026557092,(4:0.0670657712,(5:0.0283217146,6:0.0571027034):0.0594922346):0.1220832139)
(1:0.1505675793,2:0.1307666098,(5:0.0192565281,6:0.0952710889):0.3687540619)
(1:0.0794970331,2:0.0870402015,((3:0.0264077571,4:0.0341027446):0.0434989105,(5:0.0255855408,6:0.0965190566):0.0809687656):0.1505671721)
(1:0.1990924437,2:0.1371638784,(3:0.2041438405,(5:0.0612273883,6:0.0491033378):0.0754846985):0.2643577834)
(1:0.1002195629,2:0.2190253067,(5:0.0629191983,6:0.0909790746):0.5143118160)
(1:0.4025963186,3:0.2143194145,(5:0.4024341485,6:0.0911885201):0.0955972902)
(1:0.1466371061,2:0.1531424870,(3:0.2272887610,(5:0.0796955011,6:0.0525105367):0.0883845132):0.2744809689)
(1:0.1205126439,2:0.8267749210,((3:0.0497956407,4:0.0415351556):0.0688076598,6:0.0943726393):0.1388581886)
(1:0.2256303889,2:0.3175591457,(4:0.2109635900,5:0.2846683597):0.4087178228)
(1:0.0608026000,2:0.1324585895,(3:0.0564828553,4:0.0313831291):0.1406602246)
(1:0.1483028855,2:0.1205714903,(5:0.0687152178,6:0.0510410564):0.3926412240)
(1:0.1012215856,2:0.1366440919,((3:0.0556420296,4:0.0358910179):0.0847881947,(5:0.1046941528,6:0.0579576758):0.1008426569):0.1913191129)
(1:0.1502405476,2:0.1958900319,((3:0.0718997596,4:0.0865738610):0.1009783979,5:0.1938420287):0.3259052515)
(1:0.0640793162,2:0.3867873716,(3:0.0323038410,4:0.0711625781):0.2651031546)
(1:0.1693269495,2:0.1051302071,((3:0.0567433375,4:0.0859794187):0.1030171313,(5:0.0684162340,6:0.0772038023):0.1084026516):0.3086486354)
(1:0.1192119586,2:0.1085567136,(3:0.1150648047,(5:0.1802825375,6:0.0220312120):0.1086225026):0.1398589845)
(1:0.0000020406,2:0.3526037792,(3:0.0204048823,4:0.0224791790):0.1868462234)
(1:0.2215664140,2:0.1516172957,((3:0.0635003494,4:0.0507807342):0.0845583104,5:0.1155107215):0.2015019716)
(1:0.1040377406,2:0.0957086767,(3:0.0343981369,4:0.0518316501):0.2237026991)
(1:0.1628314098,2:0.1121904949,(5:0.0594538432,6:0.0374226139):0.3474723956)
(1:0.2594042988,2:0.1521203591,(3:0.0772754820,(5:0.0420635994,6:0.0407340743):0.1104495672):0.1331633036)
(1:0.1306117294,2:0.2048496284,(3:0.0942865708,5:0.1619179408):0.1808369041)
(1:0.2539478010,2:0.2731211422,(3:0.1873776945,(5:0.0531681875,6:0.0760448251):0.1021647226):0.6255428369)
(1:0.1583638971,2:0.0898293317,(3:0.0842053124,5:0.1295807591):0.1478250792)
(1:0.2324737883,2:0.1528751003,(3:0.1489136704,(5:0.0435052584,6:0.0680096908):0.0674903900):0.1595776000)
(1:0.0942448125,2:0.1764535200,((3:0.0424958656,4:0.0386091043):0.0735714036,(5:0.0342034484,6:0.0398828247):0.0529176039):0.1926178841)
(1:0.4730168345,3:0.2322527658,(5:0.0492057016,6:0.0699315497):0.1009634198)
(1:0.1734815726,2:0.1542434728,(3:0.0828422064,4:0.0580465615):0.4181889491)
(1:0.1584686426,2:0.1363107210,(3:0.0812091797,4:0.0213195078):0.3206968186)
(1:0.1030710350,2:0.1321513862,(5:0.0791673228,6:0.2212794461):0.2576049817)
(1:0.1716476287,(2:0.1617423673,4:0.5000777461):0.0000021187,5:0.2398149559)
(1:0.2076618246,2:0.2135017366,((4:0.0751914328,6:0.0883688499):0.0861231029,5:0.1899668742):0.3196221458)
(1:0.1752457976,2:0.1086245690,(4:0.1444389942,5:0.0937074315):0.2666597540)
(1:0.1269610814,2:0.4424635469,(5:0.1065927696,6:0.1051205854):0.0851711684)
(1:0.0961659652,2:0.5370962136,((4:0.0382374406,6:0.0454263013):0.0515009135,5:0.0675793109):0.1978803646)
(1:0.4988914388,(3:0.1158340901,5:0.0580772235):0.0471812154,6:0.1470973983)
(1:0.2860791959,2:0.1802995377,((3:0.1523652529,5:0.0676650670):0.0746215884,4:0.1780359812):0.3853695221)
(1:0.0968224980,2:0.1465163341,(3:0.0893142705,4:0.1036317642):0.2530907145)
(1:0.1371156617,2:0.1405331660,((3:0.0771371355,5:0.0910672140):0.1027196989,4:0.1831510605):0.2706156702)
(1:0.2863693928,2:0.1593715889,((3:0.0734893527,5:0.0813962963):0.1501087054,4:0.1348145704):0.3902280721)
(1:0.2124535726,2:0.1587159511,((4:0.1047840680,6:0.0999212552):0.1666949279,5:0.2081935113):0.3565703779)
(1:0.2055405926,2:0.1915335628,((3:0.0823840451,5:0.0832739014):0.0964156391,4:0.2323278765):0.3699241125)
(1:0.1846467206,2:0.1151435284,(3:0.0950931766,(4:0.1099989725,6:0.0443112560):0.1009200206):0.3314509550)
(1:0.2121965410,2:0.1153991543,((3:0.0683334131,5:0.0462567836):0.1432470100,4:0.1737025131):0.3225091512)
(1:0.1257768229,2:0.1259465091,((3:0.0497654028,5:0.0566173520):0.0301137602,4:0.0677654343):0.0871745481)
(1:0.1218031129,2:0.0990004088,(3:0.0796441612,4:0.3115084295):0.3182113596)
(1:0.1561582174,2:0.1591151320,(3:0.1496799622,4:0.1610835026):0.2350730367)
(1:0.1033149474,2:0.1591352060,(3:0.0832959649,6:0.0376300016):0.3499828802)
(1:0.2709348638,2:0.4542727175,(3:0.0549604814,6:0.0361902993):0.1188916015)
(1:0.2052087217,2:0.1390562917,(3:0.0560359209,4:0.0181521649):0.2286168801)
(1:0.1081485205,2:0.4904211578,((3:0.0387346253,4:0.0472820907):0.0873967183,6:0.1215214282):0.1668819192)
(1:0.0889812516,2:0.1231455003,(4:0.1692822325,6:0.0911905985):0.2203794193)
(1:0.1825274719,2:0.1277793065,(3:0.0755700594,4:0.0575393121):0.4575162705)
(1:0.1485554479,2:0.3713223443,((3:0.1360590278,4:0.0367634554):0.1229948017,(5:0.0492871665,6:0.0315496158):0.0862418594):0.2781824802)
(1:0.0822467109,2:0.1083798531,((3:0.3380541524,4:0.0634945959):0.0762206569,(5:0.0301457185,6:0.0443572037):0.0491730946):0.0851085812)
(1:0.1103720467,2:0.1840885397,((3:0.1851735657,4:0.0473202687):0.0595442335,6:0.2402473485):0.2455755480)
(1:0.2371161583,2:0.2454218103,(3:0.2682236631,(5:0.0834273870,6:0.1107029753):0.1682153950):0.5545222763)
(1:0.1111671283,2:0.1103751291,(3:0.1057981491,(5:0.0752591136,6:0.0382991454):0.0743471294):0.2162692098)
(1:0.1420935489,2:0.2800660340,(5:0.0894777651,6:0.1877607226):0.5013340302)
(1:0.2129867535,2:0.0856161785,(3:0.1006481358,(5:0.0422104120,6:0.0450885183):0.0616308854):0.1494077967)
(1:0.1199817362,2:0.2094882566,(3:0.2776376270,4:0.1389250407):0.3317640031)
(1:0.5591443526,(4:0.0438974994,5:0.0921776289):0.0915056886,6:0.3199495414)
(1:0.1241723399,2:0.1473761183,(4:0.1431137352,6:0.1783419428):0.3157144104)
(1:0.1588097646,2:0.1156351325,((3:0.0697515423,6:0.0346498600):0.0598800044,4:0.1861307313):0.2406680980)
(1:0.3200102574,(3:0.0846256342,6:0.0798050531):0.1373870831,5:0.1509084541)
(1:0.1552437102,2:0.1501107792,(3:0.0439688893,6:0.0433354760):0.3313030062)
(1:0.1904001225,2:0.1620223602,(3:0.0735939245,6:0.0434740360):0.3926330049)
(1:0.1914238892,2:0.1056188008,(3:0.1302990818,5:0.1244440874):0.2146461133)
(1:0.0952455354,2:0.1661311166,(3:0.1393646767,6:0.0302109269):0.7860286544)
(1:0.1203827814,2:0.2238221427,(3:0.0779939474,6:0.0955761432):0.2959104135)
(1:0.2903497811,(3:0.1035638608,4:0.1754440944):0.0178519352,5:0.1203069267)
(1:0.5099086575,4:0.1977789469,(5:0.1026605304,6:0.1155999922):0.1338157191)
(1:0.2683016208,(3:0.0633644415,4:0.0511300511):0.0504579931,(5:0.0391550094,6:0.0495936276):0.0334719186)
(1:0.1103749383,2:0.1111680611,(3:0.1057992553,(5:0.0752588943,6:0.0382990218):0.0743466251):0.2162699843)
(1:0.0856219921,2:0.2129692828,(3:0.1006475640,(5:0.0422110541,6:0.0450879136):0.0616302237):0.1493973787)
(1:0.2995632409,2:0.1398836154,(3:0.1064886477,4:0.0574989825):0.3328601285)
(1:0.0881667433,2:0.0847457819,(3:0.2701309954,4:0.0514319289):0.1188511647)
(1:0.2066686164,2:0.0957594334,(3:0.1994613345,4:0.0316094512):0.3170164752)
(1:0.1054624187,2:0.2643740924,(3:0.0930426477,4:0.0596685621):0.3489650138)
(1:0.2291694983,2:0.2143026954,(5:0.0559102866,6:0.0953247770):0.3177428230)
(1:0.1270469333,2:0.1509925203,(5:0.0685498475,6:0.0431112262):0.3355091717)
(1:0.2560621692,(3:0.0605539404,4:0.0314151897):0.0619526170,5:0.1061584472)
(1:0.1280905721,(3:0.1220427373,4:0.0913206921):0.2377448499,5:0.2972765931)
(1:0.1820866495,2:0.2201182080,(3:0.2041279409,6:0.2121801141):0.2884206373)
(1:0.1766026595,2:0.2199922559,(3:0.0377586253,4:0.1129040923):0.4524941989)
(1:0.6784835516,(3:0.0651112822,4:0.0970253898):0.1705081090,6:0.2438569288)
(1:0.1469211628,2:0.2261542566,(3:0.1143387886,4:0.0647223993):0.4992820793)
(1:0.1259188242,2:0.1497351201,(4:0.2126905273,6:0.1389835778):0.2990345322)
(1:0.0622572972,(2:0.0400863860,5:0.7229894706):0.0779995223,4:0.2284150445)
(1:0.2888258968,2:0.2181968513,(5:0.1938690815,6:0.0700891054):0.2619298325)
(1:0.0751626630,2:0.1133119700,(3:0.0989384277,5:0.0997862556):0.1675671056)
(1:0.1649222578,2:0.1367268700,(5:0.0599628326,6:0.0572487761):0.3526837111)
(1:0.3959107074,2:0.1428473013,(5:0.0567178035,6:0.0414106299):0.4686474591)
(1:0.1209076665,2:0.1087676653,(4:0.1181077752,(5:0.0239250661,6:0.0706327797):0.0721035426):0.1667224484)
(1:0.1332430900,2:0.0886419349,(4:0.5623048284,6:0.1608961236):0.0683688449)
(1:0.0983993314,2:0.1405698620,(5:0.0506691201,6:0.0394289314):0.3870413099)
(1:0.2064193106,2:0.1406240027,(5:0.1038023427,6:0.0572186318):0.3334520795)
(1:0.1474752232,2:0.1250168568,(5:0.0559538497,6:0.0870983519):0.2437027260)
(1:0.1104981022,2:0.3874845998,(5:0.0000026172,6:0.0889317119):0.9776719613)
(1:0.1188798184,2:0.1242059816,(3:0.0651695558,4:0.0471209553):0.2293995292)
(1:0.1355929855,2:0.1202106206,(3:0.0536477603,4:0.0315528317):0.3526368968)
(1:0.1869991866,2:0.2237719086,(3:0.0590267296,4:0.0534773261):0.3595708983)
(1:0.1742896340,2:0.1529586660,(3:0.1492861961,5:0.1608551768):0.3130099773)
(1:0.1565962023,2:0.1834464381,(4:0.0873436675,5:0.0795302273):0.3686283501)
(1:0.0790823101,2:0.0634049412,(3:0.0239110989,4:0.1510167330):0.1522774201)
(1:0.0998824568,2:0.0976823563,((3:0.0578001790,4:0.0518535820):0.0652544250,(5:0.0963412455,6:0.0543241407):0.0493143413):0.2513950090)
(1:0.0923467644,2:0.0938606748,((3:0.0402854808,4:0.0736668636):0.0513140533,(5:0.0459539347,6:0.0422537475):0.0637816049):0.1169093012)
(1:0.2541049052,2:0.2694065265,(5:0.0693424817,6:0.0749176035):0.5768839144)
(1:0.1044053959,2:0.1535369775,((3:0.0818412668,4:0.0963094820):0.0985204999,(5:0.1186405462,6:0.0745735139):0.1435530512):0.3854409259)
(1:0.2377252793,2:0.4122821130,(5:0.0763159950,6:0.0486692846):0.3226554749)
(1:0.1209620071,2:0.1590547120,((3:0.0833699280,4:0.0399951313):0.0989412342,6:0.2323296724):0.2397062216)
(1:0.1330374501,2:0.2779541890,(3:0.1789481477,5:0.2124441294):0.2871360093)
(1:0.1600137712,2:0.2584207799,(5:0.1106501600,6:0.0714350645):0.5971519651)
(1:0.1025249513,2:0.1577332604,((3:0.0445397069,4:0.0454678953):0.0610409149,6:0.1106820798):0.1934548773)
(1:0.1405979252,2:0.0836095095,((3:0.0805191707,4:0.0525072132):0.0978814302,6:0.0946675050):0.1178447244)
(1:0.2092671326,2:0.1584980840,(4:0.1835077248,5:0.1822061745):0.2590460930)
(1:0.1268512571,2:0.1296761522,(3:0.0338476111,5:0.0430541745):0.2987705087)
(1:0.1357213346,2:0.2083269657,(5:0.1089187571,6:0.2420505591):0.4312171481)
(1:0.2317015546,2:0.1959227083,(4:0.2070444548,5:0.1808750362):0.3154308173)
(1:0.1333207072,2:0.1468793333,(3:0.0148290918,4:0.1103872688):0.6356628885)
(1:0.1471340922,2:0.1722323031,(4:0.1965944377,6:0.1517282598):0.1696833715)
(1:0.1135390172,2:0.1099397700,(3:0.0137017467,4:0.0642953334):0.1637169997)
(1:0.1935586502,2:0.2502239764,(5:0.2411611013,6:0.3035121558):0.4228667373)
(1:0.4254835899,2:0.8886294397,(3:0.0702144881,4:0.1233654007):0.3491490975)
(1:0.1283858772,2:0.1346166203,(3:0.0903977622,4:0.1274341215):0.3408480584)
(1:0.1024624828,2:0.2368524014,(3:0.1115039547,4:0.1239621703):0.4241976752)
(1:0.1413569345,2:0.1497671775,(3:0.2781343537,4:0.4050799929):0.0929984215)
(1:0.2004888055,2:0.1745194857,(3:0.0845654386,4:0.0882235656):0.4400093486)
(1:0.3199796359,2:0.1642323817,((4:0.5082832318,6:0.2002428556):0.0704259439,5:0.3186044144):0.4322478017)
(1:0.1699409553,2:0.1841595613,(5:0.1363201261,6:0.0504017409):0.4183265776)
(1:0.4393748901,(3:0.0409963418,4:0.1023755097):0.1006811363,5:0.3625713820)
(1:0.3984198598,(3:0.0596678887,4:0.0870580869):0.1141400419,6:0.2081958775)
(1:0.1134516905,2:0.3203647602,(5:0.0720225172,6:0.0775534986):0.6413342312)
(1:0.3779057770,2:0.0834421167,(3:0.0673903976,4:0.1137324967):0.1591272335)
(1:0.6573011598,(3:0.0797155296,4:0.0925538768):0.1508890680,6:0.2751641934)
(1:0.1218688059,2:0.1413588821,(((3:0.0717961044,4:0.1102095697):0.5078647575,6:0.0856897893):0.0531704622,5:0.0721549513):0.7151139384)
(1:0.1364092757,2:0.1049996047,(5:0.0996102296,6:0.1216376064):0.3438111910)
(1:0.3087872864,2:0.3018718229,(3:0.3694806141,(5:0.1220895565,6:0.1139021441):0.1009900408):0.5860515236)
(1:0.2244939180,2:0.2014471750,(4:0.2885140173,(5:0.0777137356,6:0.0853651276):0.0893976671):0.4930581285)
(1:0.1967395170,2:0.1274207944,(3:0.1714344363,(5:0.0491588864,6:0.0506451631):0.0698948812):0.2906362951)
(1:0.2301514285,2:0.1617052293,((3:0.1195129814,4:0.0462976134):0.1034744949,(5:0.1012304214,6:0.0698360058):0.1605890751):0.3805423753)
(1:0.3318209919,4:0.1401432651,(5:0.0897622654,6:0.0518897720):0.0915683897)
(1:0.1330680796,2:0.2370084390,(4:0.2789886397,(5:0.0733275172,6:0.0372696069):0.1108652129):0.2550055911)
(1:0.1857919782,2:0.1891952605,(4:0.2089151916,(5:0.0849839139,6:0.0435685801):0.0907744068):0.1498220572)
(1:0.1244584149,2:0.2065755253,(5:0.0667665017,6:0.0372210112):0.2502308041)
(1:0.1647594868,2:0.2813317366,(5:0.0574516612,6:0.0789295206):0.4850615575)
(1:0.1270494323,2:0.1693227463,(3:0.2588638584,(5:0.0603585559,6:0.0828670259):0.1259342157):0.2479992929)
(1:0.1496232856,2:0.2271852704,((3:0.1163916452,4:0.0800218666):0.1557432873,(5:0.0710697109,6:0.0778636581):0.1074582726):0.3812442729)
(1:0.2938623288,2:0.2253331222,((3:0.1113428847,4:0.0810156245):0.1511840691,6:0.2389929701):0.2095700216)
(1:0.2924399712,3:0.1685932770,(5:0.0416409909,6:0.0407707058):0.0626098072)
(1:0.1200776182,2:0.1273710476,(5:0.0869263440,6:0.1531259317):0.3946611360)
(1:0.2502694028,2:0.3996384272,(5:0.1217340762,6:0.0016560551):0.5601721535)
(1:0.1728320542,2:0.4285243677,(5:0.0729641883,6:0.0745096951):0.3246895154)
(1:0.1602479866,2:0.1133487095,(5:0.0600500593,6:0.0450874799):0.2482621302)
(1:0.3033222034,2:0.8980270123,(3:0.0935292241,4:0.0926835826):0.5158173220)
(1:0.1611407791,2:0.3202305665,(3:0.0766229841,4:0.1493896589):0.5723690084)
(1:0.5545547502,3:0.3352707833,(5:0.3357148226,6:0.2088691981):0.1025584264)
(1:0.3121401710,3:0.1492238065,(5:0.0645860437,6:0.0486600195):0.0733327939)
(1:0.0583109949,2:0.1835293333,(5:0.0482602275,6:0.0606300886):0.3238852876)
(1:0.0613065814,2:0.1824204700,(3:0.1065072148,4:0.0705567149):0.2423777926)
(1:0.1460211405,2:0.2001250610,(3:0.0646889710,4:0.0548291191):0.4700693170)
(1:0.1294790766,2:0.1006955991,(3:0.0444869899,4:0.0561772200):0.2200103402)
(1:0.2676286961,(2:0.1738842118,5:1.3258714522):0.0036911790,(3:0.2028469563,6:0.1320366469):0.2246768468)
(1:0.6206165965,(3:0.0821020604,4:0.0823102703):0.1732489964,(5:0.0941862836,6:0.0992056088):0.1473231707)
(1:0.3497702602,3:0.1299178462,(5:0.0334523491,6:0.0587820802):0.0762126492)
(1:0.2599840052,2:0.1435437593,(5:0.0804916279,6:0.0538932675):0.4316997064)
(1:0.2429489931,2:0.1302013813,((3:0.0798613493,4:0.0721828738):0.1650273334,(5:0.1099491832,6:0.0760790338):0.0793792981):0.2235927567)
(1:0.2468598391,2:0.1865334528,(3:0.3110126476,(5:0.1256750469,6:0.0817898240):0.2367735115):0.1487182387)
(1:0.0953772420,2:0.1119062051,(5:0.0492561541,6:0.0388147683):0.2278465066)
(1:0.1706939017,2:0.2208780762,(5:0.0832941712,6:0.1202495759):0.1259337180)
(1:0.5431587275,3:0.1909378345,(5:0.0923254100,6:0.0801141776):0.1592449986)
(1:0.3026938876,3:0.0771321174,(5:0.1503497646,6:0.0223982096):0.0790276886)
(1:0.2181936560,2:0.2888050028,(5:0.1938588751,6:0.0700906228):0.2619067939)
(1:0.1133079120,2:0.0751526181,(3:0.0989324635,5:0.0997826516):0.1675403302)
(1:0.1378041757,2:0.1628058747,(5:0.0599843860,6:0.0573309670):0.3554521610)
(1:0.1409469261,2:0.1623130487,(5:0.3218349204,6:0.0368461089):0.3338535842)
(1:0.0904619003,2:0.2213145700,(5:0.0922946561,6:0.1017895477):0.4237657961)
(1:0.1396256283,2:0.1278370447,(3:0.4302186880,(5:0.0907518611,6:0.1190360344):0.0739639959):0.5854008739)
(1:0.1052380273,2:0.1340503820,(5:0.0969722673,6:0.1179335369):0.3361121364)
(1:0.3018717719,2:0.3087817874,(3:0.3694816660,(5:0.1220895663,6:0.1139018693):0.1009853897):0.5860460896)
(1:0.1912816213,2:0.1906259424,(5:0.0762898333,6:0.0725084602):0.4145534601)
(1:0.1541893190,2:0.1310245470,(4:0.1785737902,5:0.1393959344):0.2558910092)
(1:0.1654094271,2:0.1141272789,((3:0.0792908194,4:0.0995803457):0.1163036787,6:0.1755625305):0.2809126552)
(1:0.2261550365,2:0.1469267366,(3:0.1143427435,4:0.0647197764):0.4993024842)
(1:0.1945129464,2:0.1568823527,(3:0.2486742756,5:0.3861945189):0.2404409206)
(1:0.2487387641,2:0.5688179346,(3:0.2014492612,6:0.2224460314):0.1178856691)
(1:0.1046761510,2:0.0939383442,(3:0.0563701578,4:0.0342215921):0.2202253709)
(1:0.2196955987,2:0.0759010780,(4:0.3905703692,5:0.4174015303):0.1401603208)
(1:0.0619829094,2:0.1505814519,(4:0.1044704097,5:0.1002136575):0.1373443945)
(1:0.1109920139,2:0.1655481974,(3:0.0537858028,4:0.0449800440):0.3095879264)
(1:0.6439832159,(3:0.0982963589,5:0.0770033926):0.2022237174,4:0.1828191287)
(1:0.1663548882,2:0.1859387302,(3:0.0488418927,5:0.0976384758):0.6809121373)
(1:0.1992874456,2:0.1534323307,(3:0.0520812814,5:0.0705015553):0.4218516731)
(1:0.1259335383,2:0.1068750139,(3:0.0693927114,5:0.0345796306):0.3232574202)
(1:0.2210239741,2:0.1431015147,(3:0.0606328714,5:0.0960029622):0.5343437040)
(1:0.2501863973,2:0.1351817333,(3:0.1744447464,(4:0.0837659554,6:0.1457572366):0.1118519108):0.3801088202)
(1:0.1491258749,2:0.1999298017,(3:0.0504522185,5:0.0396420838):0.4695471472)
(1:0.1902591038,2:0.1238510147,(3:0.0832847781,5:0.0605561247):0.3227385391)
(1:0.1780043368,2:0.1417286105,(4:0.0516810882,6:0.0437338844):0.3686301008)
(1:0.1198896249,2:0.1541157230,(4:0.1482212596,5:0.1313843947):0.2258021587)
(1:0.1406461877,2:0.1516481602,(3:0.0658964779,5:0.0451629734):0.3037496026)
(1:0.2254904930,2:0.3201591490,(3:0.0625896200,5:0.0546919428):0.3382382188)
(1:0.1188375890,2:0.2008745319,(3:0.0420248553,5:0.0509331678):0.1862925984)
(1:0.1611902969,2:0.2052640865,(3:0.2001569743,4:0.2645416696):0.4580069748)
(1:0.1952335841,2:0.1416710431,(3:0.1779459342,(4:0.0535052408,6:0.0477426400):0.0972311767):0.2373804361)
(1:0.2348039333,2:0.0953183024,(4:0.2001422408,5:0.1178916645):0.2642750276)
(1:0.1647531103,2:0.2214818829,((3:0.0372538698,5:0.0907003457):0.1037693826,6:0.1315863773):0.2694121365)
(1:0.2608025077,(3:0.0352574831,5:0.0653807582):0.1164255977,(4:0.0333810172,6:0.0394651480):0.0533037568)
(1:0.1952716414,2:0.1442515220,(3:0.3060269739,5:0.1987101453):0.0722884445)
(1:0.3789485419,(3:0.0935229665,6:0.2259036401):0.1451073779,5:0.1320926504)
(1:0.1621457041,(2:0.0000029934,5:1.0014305366):0.0873673359,(3:0.1076822530,(4:0.0333662523,6:0.0406361213):0.0667901053):0.1978740745)
(1:0.2053017215,2:0.1387939396,(4:0.0815073691,6:0.0620496899):0.7801644170)
(1:0.1740019400,2:0.1686812495,(3:0.0428772741,5:0.0514955256):0.2381164563)
(1:0.1041199862,2:0.1111960013,(4:0.0432219667,6:0.0481679945):0.3147479075)
(1:0.1679243710,2:0.1853253816,((4:0.0512686806,6:0.0842947995):0.1499737425,5:0.1942200914):0.2806351179)
(1:0.2214380924,2:0.1189027129,(3:0.1044661006,6:0.2786259302):0.2970961589)
(1:0.2375834352,2:0.1661681740,(3:0.2113132320,6:0.1765981326):0.5337260499)
(1:0.1626953642,2:0.1232992902,(3:0.1222517858,6:0.2033029552):0.3000980108)
(1:0.1223747264,2:0.2123833815,((3:0.0436385136,4:0.0818471975):0.0699640975,(5:0.0416296289,6:0.0397564254):0.0937214459):0.1931778273)
(1:0.1815937809,2:0.2115512580,((3:0.1028739797,4:0.1057896215):0.2130737790,5:0.6164263510):0.3773777744)
(1:0.5323160380,(3:0.0742244280,4:0.0695387287):0.0890501303,5:0.2275631082)
(1:0.1914740676,2:0.1827815496,(3:0.0839791583,4:0.2665949584):0.4001379904)
(1:0.6624213535,(3:0.2251635250,4:0.1950572963):0.3330158603,5:0.3466591477)
(1:0.2943565208,3:0.1977180604,(5:0.0726716670,6:0.0816973743):0.1482788642)
(1:0.1533852112,2:0.1384890805,(3:0.0851891652,4:0.0566612459):0.5074093359)
(1:0.1415138536,2:0.1558672384,(3:0.0580584576,4:0.0612030147):0.3573355802)
(1:0.1425562920,2:0.1098387031,(5:0.0996734835,6:0.1878112709):0.1339811415)
(1:0.2733756001,2:0.2551533103,(5:0.2513561378,6:0.2491485924):0.9408649418)
(1:0.2214572995,2:0.1326404652,(5:0.0275307117,6:0.1467226750):0.4548160805)
(1:0.3875984901,2:0.1191424644,(5:0.0804107932,6:0.0531331415):0.2336665794)
(1:0.1182738948,2:0.1249721503,(5:0.0421020562,6:0.0300199353):0.2082039327)
(1:0.0990048838,2:0.0618533140,(3:0.0553971809,4:0.0503963142):0.2216540388)
(1:0.1638447472,(3:0.0371977995,4:0.0324193830):0.0806244568,6:0.4029983969)
(1:0.4446087221,(3:0.0605655853,4:0.0579768402):0.0855944109,5:0.2873432351)
(1:0.4708339979,(3:0.0411364447,4:0.0541913899):0.0848367566,5:0.1564817218)
(1:0.3632296997,(3:0.0445382430,4:0.0649512110):0.1125746891,6:0.1087092932)
(1:0.3855928230,(3:0.0728970425,4:0.1396955321):0.1220434830,(5:0.0792271081,6:0.0709037474):0.0910717177)
(1:0.1478953596,2:0.1811563252,(3:0.3304150268,(5:0.0429822799,6:0.0554098835):0.0980748565):0.2018828044)
(1:0.4652428192,3:0.2870139725,(5:0.0676685340,6:0.0452120693):0.0647029423)
(1:0.3589920590,2:0.1475173614,(5:0.0466614471,6:0.0241555738):0.2213800385)
(1:0.2948259978,2:0.1242599367,(5:0.0766034819,6:0.0820046714):0.4432789985)
(1:0.1191555000,2:0.1792280465,(5:0.0207875099,6:0.0867666791):0.3525759751)
(1:0.2087348848,2:0.1441159338,(5:0.0794177901,6:0.0989352048):0.2329319138)
(1:0.1742442725,2:0.1055798410,(5:0.0672060966,6:0.0721811292):0.3252995955)
(1:0.6154929317,(3:0.2346041180,5:0.0390055251):0.0142663604,6:0.0646552315)
(1:0.1753161973,2:0.1510492145,(3:0.1759750305,5:0.1821670767):0.4129623837)
(1:0.3311084698,(3:0.0305744454,6:0.1254244416):0.0206472480,4:0.0154829750)
(1:0.1434280628,2:0.1244104931,(3:0.1393615487,6:0.2962023119):0.1929929696)
(1:0.1186840598,2:0.2865690202,(5:0.0656643854,6:0.0585085086):0.4283884582)
(1:0.1162271668,2:0.1300563556,(5:0.0529061974,6:0.0536858402):0.4148147669)
(1:0.1228819952,2:0.0954373437,(3:0.0997489458,6:0.0900906468):0.1230818938)
(1:0.1087089521,2:0.1249911211,(3:0.1248459111,5:0.1255888160):0.2153451989)
(1:0.2509440086,2:0.2298185683,(5:0.0881562678,6:0.0783520488):0.5384638550)
(1:0.1746777489,2:0.1455479684,(5:0.1308682572,6:0.1072316543):0.7299238788)
(1:0.2535511901,2:0.1069276196,(5:0.4334820901,6:0.1440825886):0.1189170888)
(1:0.1359781752,2:0.1289607409,(5:0.0279826255,6:0.0432316328):0.2421296838)
(1:0.1394150408,2:0.1412478870,(3:0.2895042286,5:0.1365731693):0.2657670602)
(1:0.1167997690,2:0.0906399735,(5:0.0383156196,6:0.0403129258):0.1856482286)
(1:0.1448596544,2:0.1297701675,(5:0.0546883115,6:0.0534419459):0.3642281162)
(1:0.1229751176,2:0.1388746772,(5:0.1123148111,6:0.0289683056):0.3429654374)
(1:0.2426038967,2:0.3143557067,(3:0.3344614518,6:0.2441343219):0.5729110519)
(1:0.1740712405,2:0.1851689845,(3:0.0248674501,4:0.0638744473):0.4313935317)
(1:0.1351372480,2:0.1404812314,(3:0.0503461708,4:0.0786878020):0.3578388623)
(1:0.1199916313,2:0.1679316162,(5:0.0642812513,6:0.0602451726):0.3819479166)
(1:0.1045518812,2:0.1326217578,(3:0.0566593816,4:0.0693307921):0.2704475251)
(1:0.2505402970,2:0.2411235318,((3:0.0914241743,4:0.0941139863):0.2140026235,(5:0.0927063520,6:0.1004601651):0.1654575140):0.5350050639)
(1:0.2625228737,2:0.1204435527,(3:0.2294635822,(5:0.0818732273,6:0.0987830466):0.0804720006):0.1913509089)
(1:0.4767001585,2:0.1949129754,(5:0.1199152868,6:0.0374015867):0.4668016932)
(1:0.1641760015,2:0.1520633102,(5:0.0628800224,6:0.0762807785):0.5481799806)
(1:0.3190779480,3:0.1270575780,(5:0.0658613185,6:0.0553864043):0.1243798818)
(1:0.1575138856,2:0.1961268022,(3:0.1839001671,(5:0.0636155271,6:0.0719874326):0.0610005548):0.2658000357)
(1:0.1265318275,2:0.2763783543,(4:0.1555480959,5:0.1474563006):0.2668039084)
(1:0.0894638388,2:0.1160749738,(5:0.0595425557,6:0.0418264420):0.2369682850)
(1:0.1045634333,2:0.0925807919,((3:0.0646304650,4:0.0491301526):0.0739154089,6:0.1010949328):0.1463791583)
(1:0.0660856413,2:0.1290181606,(5:0.0338735014,6:0.0548601499):0.2260125064)
(1:0.0616870655,2:0.1387958033,(5:0.0203809444,6:0.0397300903):0.2100490645)
(1:0.1654130536,2:0.1704942471,(5:0.0643417930,6:0.0658880865):0.4373628778)
(1:0.1472819928,2:0.1686580138,(5:0.0636127465,6:0.0741242829):0.2797033468)
(1:0.1112833761,2:0.1622919540,(5:0.0498976301,6:0.0530882066):0.2270202652)
(1:0.2051521980,2:0.2329205423,(5:0.1162653749,6:0.0636444427):0.6788917449)
(1:0.2784657595,2:0.1545406599,(5:0.1619968463,6:0.0377899688):0.5499998610)
(1:0.1990658205,2:0.1488940645,(5:0.0881305008,6:0.0410509733):0.6689292464)
(1:0.1587915207,2:0.1402564952,(5:0.0846428185,6:0.0438800710):0.2374994431)
(1:0.2290649122,2:0.2441678509,(5:0.0009516088,6:0.0836528596):0.2902528388)
(1:0.0899980104,2:0.1602351813,(5:0.0360088675,6:0.0287723602):0.2042063929)
(1:0.1413787457,2:0.1392396256,(3:0.1341629557,4:0.1449400001):0.3427607039)
(1:0.1512074772,2:0.1126101559,(3:0.1027997220,4:0.1252340935):0.1059098493)
(1:0.0975665722,2:0.1674930391,(3:0.0491222816,4:0.0540751264):0.4370485463)
(1:0.1358666399,2:0.2057985901,(3:0.1367478069,4:0.0898894088):0.2913732326)
(1:0.1855100379,2:0.1233141014,(3:0.0412003761,4:0.0731387397):0.2993520861)
(1:0.1617528564,2:0.2580771934,(3:0.0464149073,4:0.0304508511):0.2155501841)
(1:0.1529474752,2:0.1742625819,(3:0.1492618899,5:0.1608519625):0.3129537352)
(1:0.1367291748,2:0.1891043651,(5:0.0542522745,6:0.0695995258):0.4074075260)
(1:0.3907189824,(3:0.0746498796,4:0.0697914235):0.1043622256,5:0.1588124300)
(1:0.1859329110,2:0.1986487080,(3:0.0353667441,4:0.0901657779):0.4587621403)
(1:0.2754040518,4:0.1535194418,(5:0.0523071349,6:0.2109618687):0.0576421961)
(1:0.1585337398,2:0.2092931050,(4:0.1835370796,5:0.1822198702):0.2591020642)
(1:0.0878466702,2:0.1602944526,(4:0.1413778929,(5:0.0211789970,6:0.0493774823):0.0691448258):0.1595273010)
(1:0.1047862692,2:0.1353192006,(5:0.0364179744,6:0.0315468668):0.1914363672)
(1:0.1654760628,2:0.0978980284,((3:0.0446037903,4:0.0445816338):0.0613250946,(5:0.0440712616,6:0.0475043998):0.0659257234):0.1894006181)
(1:0.0983584594,2:0.1985067001,(3:0.0348448346,4:0.0501847451):0.2556823963)
(1:0.2584063279,2:0.1600113571,(5:0.1106547747,6:0.0714316007):0.5971670460)
(1:0.2779448337,2:0.1330387445,(3:0.1789457079,5:0.2124359312):0.2871180520)
(1:0.1590477921,2:0.1209673782,((3:0.0833706399,4:0.0399954963):0.0989381091,6:0.2323291984):0.2397009054)
(1:0.1696175942,2:0.2674890013,(5:0.0893969875,6:0.0404673309):0.4925181285)
(1:0.1535382211,2:0.1044046827,((3:0.0818411249,4:0.0963095525):0.0985200200,(5:0.1186411719,6:0.0745742193):0.1435540104):0.3854425829)
(1:0.2693961037,2:0.2541390546,(5:0.0693434096,6:0.0749172556):0.5769130336)
(1:0.0939110706,2:0.0923675531,((3:0.0402867406,4:0.0736969391):0.0513375501,(5:0.0459650535,6:0.0422582815):0.0638105164):0.1170068226)
(1:0.1069423311,2:0.0922484225,((3:0.0602114376,4:0.0444767047):0.0546990616,5:0.1350967757):0.2508550467)
(1:0.0634129242,2:0.0790762393,(3:0.0239173708,4:0.1510043694):0.1522645844)
(1:0.0744361226,2:0.0794917177,(3:0.0805419797,6:0.2326302074):0.0602001496)
(1:0.4321485435,3:0.1401008182,(5:0.0479666742,6:0.0492143319):0.1065923133)
(1:0.5099522493,3:0.2891760631,(5:0.0591224286,6:0.0830238626):0.1433898812)
(1:0.6225118481,4:0.1126220473,(5:0.0625272630,6:0.0632039660):0.2057174264)
(1:0.4331873265,3:0.2080085599,(5:0.0411664527,6:0.0564894446):0.1842778517)
(1:0.2640194596,3:0.1422210677,(5:0.0487629122,6:0.0818517115):0.0522334622)
(1:0.3944517915,2:0.1973041166,(3:0.1524593402,5:0.2217523066):0.3545396844)
(1:0.2433326449,2:0.1532491336,(3:0.1647771369,(5:0.0733588194,6:0.0678769971):0.1127321995):0.2349837974)
(1:0.8732652542,4:0.0722035306,(5:0.0772035685,6:0.0893945190):0.3671310784)
(1:0.3106318330,3:0.1545512832,(5:0.0679293856,6:0.0585794090):0.1015250786)
(1:0.1454136756,2:0.2327261076,(3:0.1897349796,5:0.2704472661):0.4863830933)
