# Supplementary material for: The Chloranthus sessilifolius genome provides insight into early diversification of angiosperms
Source: Nat Commun. 2021 Nov 26;12:6929. doi: 10.1038/s41467-021-26931-3 (PMC8626421; doi:10.1038/s41467-021-26931-3)
Supplement: Supplementary file 4 — Source Data [file 41467_2021_26931_MOESM4_ESM.zip › Fig. 2b and Supplementary Figure 18a/Nymphaea_Euryale.nwk]

(1:0.0687801753,(3:0.0385677599,5:0.0341009198):0.0053234247,4:0.0339962529)
(1:0.0434099429,3:0.0276566264,(4:0.0189474149,5:0.0229665180):0.0033553264)
(1:0.7382920116,(3:0.0228211850,5:0.0347836772):0.0217277446,4:0.0584090169)
(1:0.0933031644,(3:0.0381769772,5:0.0669019614):0.0123683134,4:0.0479353707)
(1:0.0685070072,(3:0.0471770597,4:0.0586112780):0.0086851923,5:0.0512533758)
(1:0.0572110588,(3:0.0270213894,5:0.0291235088):0.0107678038,4:0.0805777873)
(1:0.0331592321,(2:0.0286341257,6:0.0975511764):0.2289191451,5:0.0539532747)
(1:0.0825545926,(3:0.0405337417,5:0.0318947039):0.0054079513,4:0.0434282445)
(1:0.0532434976,(3:0.0401895143,4:0.0174771456):0.0091686513,5:0.0663863514)
(1:0.0493425188,(3:0.0232487545,5:0.0269036431):0.0062577049,4:0.2944608618)
(1:0.0547606732,3:0.1872552454,(4:0.0397119864,5:0.0481859228):0.0221789529)
(1:0.0663474461,(3:0.0279472990,5:0.0469412435):0.0016842284,4:0.0301346433)
(1:0.0197744428,(3:0.0184363176,5:0.0339821111):0.0066436291,4:0.0241833175)
(1:0.0487241117,(3:0.0245817643,5:0.0487744380):0.0215550209,4:0.0321832040)
(1:0.0349089560,(3:0.0223367818,5:0.0577526474):0.0016888764,4:0.0379158515)
(1:0.0350024623,2:0.2773490495,(4:0.0816933424,5:0.0275368717):0.0291016967)
(1:0.0148342318,2:0.1611451593,(3:0.0254829304,5:0.0259646319):0.0203850960)
(1:0.0330670043,2:0.1986836941,((3:0.0250299965,5:0.0263201727):0.0022339953,4:0.0329134318):0.0304371665)
(1:0.0800232376,3:0.0104408256,(4:0.0119007222,5:0.0182200948):0.0046331854)
(1:0.0477858970,(3:0.0186812588,5:0.0368598709):0.0088025717,4:0.0204406138)
(1:0.0514562078,(3:0.0429093594,4:0.0220749958):0.0067149855,5:0.0809144054)
(1:0.0310775681,(3:0.0239771123,5:0.0175994293):0.0042061602,4:0.0123822017)
(1:0.0401047646,(3:0.0495963731,5:0.0444954066):0.0332458501,4:0.2577459786)
(1:0.0686583436,3:0.0392670443,(4:0.0235041415,5:0.0259143077):0.0039713425)
(1:0.0778543182,(3:0.0311923913,5:0.1121740869):0.0047001998,4:0.0273141771)
(1:0.0552177328,(3:0.0339581845,5:0.0279758780):0.0035884698,4:0.0367616883)
(1:0.0545055438,(3:0.0292797876,5:0.0266479406):0.0035562330,4:0.0331947336)
(1:0.0534190251,3:0.0278047235,(4:0.0276504989,5:0.0358794693):0.0051615122)
(1:0.3444118279,(3:0.0188680854,5:0.0472221244):0.0141132954,4:0.0158776923)
(1:0.0662449008,(3:0.0400993324,5:0.0331045108):0.0161666693,4:0.0455355910)
(1:0.0418378746,(3:0.0408792583,5:0.0348932341):0.0042569361,4:0.0393839721)
(1:0.0414632341,(2:0.7586144249,5:0.0831544700):0.0450004374,(3:0.0870340044,4:0.0195090473):0.0399612314)
(1:0.0446410261,(2:0.3936767062,5:0.1791512778):0.0859662492,4:0.0647937765)
(2:0.3474523165,(3:0.0295646882,4:0.0206924121):0.0000020343,5:0.0231023479)
(2:0.0656197322,(3:0.0565815497,4:0.0539378276):0.3510807754,8:0.1058326763)
(2:0.0750093631,(3:0.0278526609,4:0.0461726317):0.0072661834,5:0.0414722308)
(2:0.0698725805,(3:0.0364665463,5:0.0225267519):0.0048575545,4:0.0276994894)
(2:0.0260192184,(4:0.0509438314,5:0.0896628569):0.4573485252,8:0.0781559695)
(2:0.0514294496,(3:0.0553726555,5:0.0504172260):0.0025182973,4:0.0375900466)
(2:0.0469330317,(4:0.0612368754,5:0.0347677841):0.4735053179,(7:0.1228481879,8:0.0427214847):0.0636010646)
(2:0.1208998989,(4:0.0405244462,5:0.0332215051):0.3380252451,7:0.0563352186)
(2:0.2850872912,3:0.0688501005,(4:0.0388750443,5:0.0266752373):0.0343879296)
(2:0.0700127701,(3:0.1172500345,5:0.0568294882):0.0242265283,4:0.0289726209)
(1:0.0588813750,(2:0.0815509634,8:0.0674397374):0.2957757430,(3:0.0535730855,5:0.0492474034):0.0510902648)
(1:0.0640328905,((2:0.0473440001,8:0.0831022684):0.2855285767,3:0.1527022486):0.0922681735,5:0.0723661791)
(1:0.0993772883,(3:0.0324937041,5:0.0343746236):0.0045414764,4:0.0399646308)
(2:0.1082281090,6:0.0705861120,(7:0.0386925739,8:0.0483046780):0.0230988680)
(1:0.3635753374,2:0.0499066478,(6:0.0279651546,7:0.0347766214):0.0430971253)
(1:0.0668804328,(((2:0.0930300550,(6:0.0676299630,7:0.0337597199):0.0381558974):0.3322945388,4:0.1445394401):0.0711071569,3:0.2006152553):0.0455517049,5:0.0476863423)
(1:0.0304176134,3:0.0113187874,(4:0.0166393267,5:0.0198579619):0.0030661898)
(2:0.0465003656,(4:0.0867384628,5:0.0349413478):0.0274381216,(7:0.0217683313,8:0.0315993945):0.3048343967)
(2:0.0781258438,3:0.1237776286,(6:0.0417389432,7:0.0532522018):0.4468495556)
(2:0.0252605708,((3:0.0267784148,5:0.0190252036):0.0017164310,4:0.0132402314):0.0153848786,((6:0.0128898211,7:0.0362407741):0.0062894417,8:0.0229250498):0.1526398671)
(2:0.0366129365,4:0.0449583554,((6:0.0119929197,8:0.0219093936):0.0116830477,7:0.0173282538):0.2931295199)
(2:0.0338616891,((3:0.0444259192,5:0.0294630388):0.0039696050,4:0.0281534555):0.0225376304,((6:0.0283876984,8:0.0353190218):0.0011505618,7:0.2680569085):0.2824129484)
(2:0.0458286923,4:0.0681567126,(6:0.2010784412,8:0.9277171741):0.0577301200)
(2:0.0147414698,((3:0.0502124813,4:0.0284609262):0.0016444111,5:0.1177283771):0.0482812812,(7:0.0396383706,8:0.0456455081):0.5410202671)
(2:0.0662968700,6:0.0299512235,(7:0.0364218659,8:0.0500914868):0.0025159518)
(2:0.0725455893,6:0.0327789129,(7:0.0411754109,8:0.0499939363):0.0030263452)
(1:0.0424535051,(2:0.0426608065,(6:0.0572411350,7:0.0246278482):0.0174196310):0.2299602612,3:0.1823543812)
(1:0.0263173006,(2:0.0296926079,8:0.0382984798):0.1997776034,3:0.0486598972)
(1:0.0337779033,(3:0.0169205673,5:0.0323032287):0.0092869280,4:0.0244487367)
(1:0.0508062538,(((2:0.0963100382,8:0.0306019364):0.0251121377,6:0.0347880454):0.0450082373,7:0.0299255167):0.5218031608,(4:0.0250641324,5:0.0626075828):0.0387420136)
(1:0.0331725344,(2:0.0262525105,7:0.0700899068):0.1664324587,(3:0.0640737369,4:0.0256554871):0.0269234243)
(1:0.0376167319,(2:0.0425690828,8:0.0649237831):0.3449308763,4:0.0469609956)
(1:0.0400967634,5:0.0476581399,((6:0.1353410918,8:0.0209883358):0.0064845038,7:0.0160157426):0.2632379024)
(1:0.1330538023,((2:0.0376773660,(7:0.0462383043,8:0.0238338901):0.0428851492):0.2553599423,3:0.1295603347):0.4267613630,(4:0.0268752354,5:0.0331315647):0.1329135158)
(1:0.0735260482,(2:0.0267631395,(6:0.0295176664,7:0.0601495014):0.0239974017):0.2595403417,3:0.1979269584)
(1:0.0537339305,(2:0.0258396085,(6:0.0279132125,7:0.0549357459):0.0343748942):0.4918462034,(4:0.0277915891,5:0.0466126785):0.0180256831)
(1:0.0685013523,(3:0.0537851934,5:0.0670675567):0.0507318523,7:0.6206960850)
(1:0.1215178722,3:0.0499956961,(4:0.0352647737,5:0.0462709733):0.0020060456)
(1:0.0821623723,(3:0.1492163293,5:0.0547337915):0.0108465442,4:0.0469299441)
(1:0.0707410038,2:0.2927508552,(3:0.0583895806,4:0.0309560392):0.0408250804)
(1:0.0429779741,(3:0.0344671482,4:0.0338663670):0.0039441982,5:0.0357644275)
(1:0.0448394242,2:0.2647724985,(3:0.0501046062,5:0.0417600288):0.0233935387)
(1:0.0328017255,(2:0.0321867999,(6:0.0958437019,8:0.0504547347):0.0399245858):1.5163257265,(4:0.0308071995,5:0.0186432060):0.0264528319)
(2:0.0594972361,6:0.0164219580,(7:0.0324886415,8:0.0386813279):0.0035819348)
(2:0.0527169065,6:0.0262356714,(7:0.0242519335,8:0.0246448423):0.0031666713)
(2:0.0588674426,(6:0.0408867829,7:0.1574364150):0.0221429587,8:0.5174647362)
(2:0.0534164659,6:0.0848663300,(7:0.0157575608,8:0.2349792907):0.0013496461)
(2:0.0564659172,6:0.0334080086,(7:0.0330372887,8:0.0296670604):0.0061855122)
(2:0.0587003774,6:0.0234512361,(7:0.3244860292,8:0.0193895671):0.0122469345)
(2:0.0701003069,6:0.0363321217,(7:0.0325141343,8:0.0246392575):0.0033331540)
(2:0.0437883783,6:0.0287320079,(7:0.0485810114,8:0.0417547330):0.0049496262)
(1:0.7863745325,2:0.0963913920,(4:0.0269462901,6:0.0446251260):0.1048199479)
(1:0.2607333321,2:0.0212853444,(4:0.0224159243,6:0.0438595818):0.0221986009)
(1:0.4729443597,2:0.0296145340,(4:0.0332522740,5:0.0338377336):0.0526245638)
(1:0.2189371714,2:0.2022365283,(4:0.0382067589,6:0.0542127480):0.0507896422)
(2:0.0816518655,4:0.0270423791,(5:0.0386922786,6:0.0336734409):0.0078851244)
(1:0.0288654655,(2:0.0336316882,(4:0.0979531415,(5:0.0256434078,6:0.0156628715):0.0000020010):0.0325487650):0.2271971182,(3:0.0323773302,7:0.0188600834):0.0186145792)
(1:0.1104275361,(3:0.0395086057,5:0.0199531440):0.0063183935,4:0.0137270195)
(2:0.0515381152,(6:0.0272398583,7:0.0224781030):0.0033326342,8:0.0152739347)
(2:0.0461460706,(6:0.0449816775,8:0.0402215433):0.0055693536,7:0.0428855433)
(2:0.2644206455,(6:0.0787228645,7:0.0111879150):0.2127116262,8:0.5754593571)
(2:0.0260028217,3:0.3725518492,((6:0.0256334322,7:0.0253086547):0.0000020007,8:0.1882790884):0.0328458241)
(1:0.2443347831,2:0.0462965804,((6:0.0424072727,7:0.0225632711):0.0076972157,8:0.0286396607):0.0507576243)
(2:0.0535579569,(6:0.0451762981,7:0.0347075911):0.0040016637,8:0.0294748059)
(1:0.4224014319,2:0.0489568563,((6:0.0390654449,7:0.0545072490):0.0108662485,8:0.0351156901):0.0255048173)
(2:0.0692665284,(6:0.0392876667,7:0.0516734832):0.0054355361,8:0.0320004009)
(1:0.3896448372,2:0.0502562838,(6:0.0390698270,7:0.0447323468):0.0266341803)
(2:0.0305893889,(6:0.0173830442,7:0.0243455436):0.0058501089,8:0.0173581251)
(1:0.3491768253,2:0.0292915701,((6:0.0357540514,7:0.0403627310):0.0148307679,8:0.0241608314):0.0111812223)
(2:0.0976344906,(6:0.0450302005,7:0.0398859002):0.0120691863,8:0.0557062897)
(2:0.0758908573,(6:0.0333528686,7:0.0264970381):0.0020989197,8:0.0387807525)
(2:0.0903360207,(6:0.0223395603,8:0.0399048698):0.0032318031,7:0.0335949880)
(2:0.0510465485,6:0.0286825778,(7:0.0318390869,8:0.0372066419):0.0048012025)
(2:0.0637526572,6:0.0479983519,(7:0.0633832782,8:0.0225935234):0.0121573216)
(2:0.0712011251,(6:0.0228154311,7:0.0389061191):0.0027496533,8:0.0251566335)
(2:0.0504460818,(6:0.0260648674,8:0.0195311653):0.0019571681,7:0.0317854458)
(2:0.0519487256,6:0.1140921671,(7:0.0280895245,8:0.0430415713):0.0058618557)
(2:0.0887997933,6:0.0405089411,(7:0.0209205315,8:0.0292151559):0.0063178602)
(2:0.0931368312,(6:0.0254425491,8:0.0925087223):0.0034465780,7:0.0346400384)
(2:0.0359511184,(6:0.0605950127,7:0.0187449045):0.0092957525,8:0.0111317513)
(2:0.0336400202,6:0.0406326301,(7:0.0252708499,8:0.0279009482):0.0041691956)
(2:0.0363009740,(6:0.0144424081,7:0.0146116470):0.0185684982,8:0.0155988314)
(2:0.0427158889,(6:0.0378964435,7:0.0353431904):0.2581889181,8:0.0405217841)
(2:0.0670652144,(6:0.0506407021,7:0.0462428327):0.3342934125,8:0.1672495580)
(2:0.0801617638,6:0.0380699755,(7:0.0407803042,8:0.0362235644):0.0062786800)
(2:0.0528241861,6:0.1141690848,(7:0.0375930280,8:0.0270431085):0.0073553142)
(2:0.0346662151,(6:0.0144348002,8:0.0294688626):0.0105783986,7:0.6042821639)
(2:0.0689918296,6:0.0129080575,(7:0.9818010274,8:0.0178599223):0.0144118116)
(1:0.0440939976,(2:0.0355981581,((6:0.0383002107,8:0.0370299975):0.0085374662,7:0.0298044405):0.0337066971):0.4110236890,3:0.0943580133)
(1:0.2566334410,2:0.0348294636,((6:0.0234267092,8:0.0194517230):0.0027551005,7:0.0259227124):0.0145455445)
(1:0.0850039892,(2:0.0921380819,((6:0.0580169316,8:0.0534547195):0.0169103160,7:0.0522717552):0.0375962844):0.4602568337,(3:0.0580579424,4:0.0502142942):0.0494115955)
(1:0.5169701773,(2:0.0328791771,((6:0.0283322219,8:0.0272340688):0.0038795360,7:0.0236210652):0.0132657910):0.2311947050,(4:0.0247405593,5:0.0247340772):0.0301289579)
(1:0.0604481517,2:0.4891226892,((3:0.0491327730,4:0.0460626883):0.0108563457,5:0.0430404579):0.0414123812)
(1:0.0668264100,2:0.4927772005,(3:0.0558965961,4:0.0497229499):0.0274762671)
(1:0.0571318289,(2:0.0466965496,8:0.0660060943):0.2663500898,4:0.0823722307)
(2:0.0615270835,(6:0.0366000398,7:0.0228236648):0.0031360912,8:0.0301452097)
(2:0.0575283749,6:0.3770560427,(7:0.0374151204,8:0.0552169568):0.0180098246)
(2:0.0640985977,4:1.0595299002,((6:0.0475245327,8:0.0322112354):0.0072716747,7:0.0332019712):0.0093458791)
(2:0.0677041383,(6:0.0357041211,8:0.0508945018):0.0037734948,7:0.0299263436)
(1:0.3935629208,2:0.0602641672,(6:0.0613456728,7:0.0245564835):0.0118622091)
(1:0.0585964351,(2:0.0583332638,(6:0.2280553567,7:0.0396758105):0.0440925679):0.4201293587,5:0.0805000936)
(1:0.0490899750,4:0.0756558148,((6:0.0531919560,8:0.0420000000):0.0029423352,7:0.0347991456):0.3948266050)
(2:0.0961509757,(6:0.0596511972,8:0.0454187715):0.0093214821,7:0.0421185089)
(1:0.0334887782,(2:0.0311225604,6:0.0728142986):0.1990492040,(4:0.0343732494,5:0.1455502062):0.0097388624)
(1:0.0515242897,(2:0.0410235054,(6:0.0380618176,7:0.0298984792):0.0202806564):0.3685858385,(3:0.0387945563,4:0.0366812919):0.0364724782)
(2:0.0528526102,(6:0.0155122640,7:0.0185081530):0.0003071782,8:0.0267609475)
(1:0.0266154777,(2:0.0323372466,7:0.0953801713):0.1993819858,(3:0.0251627994,4:0.0178576937):0.0377819472)
(1:0.1827138574,(2:0.0609189367,(7:0.0266008184,8:0.0267466474):0.0303207610):0.0806167199,4:0.4594083908)
(1:0.0231578360,(3:0.0321852425,4:0.0321326996):0.0229494368,6:0.4273675345)
(2:0.0492510207,(6:0.0269843688,8:0.0292548143):0.0063570797,7:0.0203011114)
(2:0.0458602823,(6:0.0203391260,8:0.0181990901):0.0055510726,7:0.0333182925)
(1:0.0698282163,((2:0.0760690479,6:0.1178035422):0.0135720770,(7:0.0337106546,8:0.0220130890):0.0046880040):0.2682882094,3:0.0503463275)
(1:0.0619354144,(2:0.0606810227,(7:0.0377407848,8:0.0578301292):0.0347692974):0.4894142178,3:0.0595036088)
(2:0.0764881103,6:0.0846095691,(7:0.0349790914,8:0.0449366529):0.0104923640)
(2:0.0461423972,(6:0.0335604116,8:0.0383530106):0.0066270852,7:0.0208264735)
(1:0.0716979996,(2:0.0610986189,(7:0.0644771725,8:0.0818591320):0.0369825625):0.3805126687,3:0.0506526813)
(1:0.0271432688,(3:0.4992951796,(7:0.0110152772,8:0.0716259116):0.4931727514):0.7145756981,5:0.0700963770)
(1:0.0449172588,(2:0.0406301414,((6:0.0410118211,7:0.0364114382):0.0017667963,8:0.0360278702):0.0355121054):0.3059933065,((3:0.0357450087,5:0.0367135951):0.0056750656,4:0.0331086753):0.0243904762)
(2:0.0400626439,6:0.1700641117,(7:0.0122125088,8:0.0160400817):0.0590949061)
(2:0.0677838944,(6:0.1042290529,7:0.0181530129):0.0147661511,8:0.0318061251)
(1:0.0744150509,(3:0.0528589941,5:0.0430403161):0.0049169508,4:0.0199494731)
(1:0.0364203145,2:0.3161392770,(4:0.0375389299,5:0.0344678836):0.0137383707)
(1:0.0541104572,(3:0.0400477309,(6:0.1007511761,8:0.1470565205):0.4050483065):0.0124810692,(4:0.0556429805,5:0.0781293459):0.0137891799)
(1:0.0319543557,(2:0.0499166280,((6:0.0252711700,8:0.0316816160):0.0050638204,7:0.0170306763):0.0200348906):0.3096825390,3:0.0476906201)
(2:0.0562052458,(6:0.0442116464,8:0.0270514762):0.0042983816,7:0.0174011037)
(1:0.0616312097,(((2:0.0272121434,(7:0.0299372073,8:0.0262310975):0.0292146672):0.2442153586,4:0.0380885923):0.0000020354,5:0.0136040754):0.0288334509,3:0.0230159755)
(1:0.0544762107,(2:0.0680887931,6:0.0762403714):0.2847421283,5:0.1084647787)
(1:0.0478661352,(2:0.0709857354,((6:0.0264701666,7:0.0455028051):0.0026981155,8:0.0488515373):0.0000020212):0.3397207173,(3:0.0538087865,5:0.0549880210):0.0340968389)
(2:0.0318323204,(6:0.0181171937,8:0.0398592795):0.0043629402,7:0.0420749764)
(2:0.0430576170,(6:0.0216287876,7:0.1726147545):0.0045258241,8:0.0744859286)
(2:0.0489492268,(4:0.0255805909,5:0.1040006996):0.4725788121,(6:0.0479814503,8:0.0481217062):0.0717308151)
(1:0.0515563000,3:0.0232925929,(4:0.0450136444,5:0.0253678886):0.0055902763)
(2:0.0588067376,(6:0.0407201703,7:0.0317588165):0.0011213254,8:0.0354477052)
(1:0.2231375955,2:0.0230353033,(6:0.0295467503,8:0.0187389255):0.0373254156)
(1:0.3285908349,(2:0.1078679582,8:0.0252893188):0.0102003359,6:0.0230421941)
(2:0.0541804050,(6:0.0215894191,8:0.0255081520):0.0056842431,7:0.0226697347)
(1:0.0783047380,3:0.1056495357,(4:0.0348074718,5:0.0426949363):0.0022503409)
(1:0.0720398338,(3:0.0269375277,5:0.1851144044):0.0089355997,4:0.0370814597)
(1:0.0858123198,(2:0.0420869367,6:0.0410901349):0.3025654888,(3:0.0345374036,5:0.0319039942):0.0216170338)
(1:0.0416074081,(2:0.0488844714,6:0.2113343851):0.7567418425,(4:0.0379347282,5:0.0490780545):0.0238029435)
(1:0.0469585287,(2:0.0374395264,(6:0.0338317977,8:0.0368946498):0.0320460544):0.3600398531,((3:0.0574067516,5:0.0201989069):0.0186125462,4:0.0294886441):0.0230883276)
(1:0.0256141458,(2:0.0378796586,7:0.0585299228):0.3246389748,((3:0.0332508969,5:0.1152446430):0.0072018817,4:0.0316875365):0.0256084474)
(1:0.0254718344,(2:0.0987456341,6:0.1315515000):0.5835057051,5:0.1115861159)
(2:0.0339071370,(6:0.0220956371,8:0.0219081823):0.0049334022,7:0.0175999714)
(1:0.0866648286,(2:0.0337782258,6:0.0387964494):0.2438465511,(4:0.0405571457,5:0.0306442651):0.0182170443)
(1:0.0682397238,(3:0.0340961009,5:0.0305817668):0.0127538573,4:0.0335548139)
(1:0.0409269246,(3:0.0216604042,4:0.0258426747):0.0031343405,5:0.0372382365)
(1:0.0317377709,(2:0.0456734800,(6:0.0329902643,8:0.0428473122):0.0272312224):0.2275413827,3:0.0637946967)
(1:0.0459595913,(2:0.0519380330,8:0.0645652904):0.2432867273,(3:0.1756190117,4:0.0457611591):0.0296394353)
(2:0.0413892775,(6:0.0135020048,8:0.0747453431):0.0070858030,7:0.0358402724)
(2:0.0608274805,(6:0.0333606503,8:0.0289631630):0.0024150016,7:0.0220828489)
(1:0.0456998567,(3:0.0232174469,4:0.0185909280):0.0031283457,5:0.0327303998)
(1:0.0518019478,(2:0.0295652818,((6:0.0568105603,8:0.0551578211):0.0035703604,7:0.0364842982):0.0545933112):0.3518945112,(3:0.0468333613,4:0.0371660236):0.0306615891)
(1:0.0252356082,(2:0.0210325329,(6:0.0243848398,7:0.0294305941):0.0131281637):0.2384145690,(4:0.0213682161,5:0.0627878831):0.0278208418)
(1:0.0516252739,(2:0.0603839718,((6:0.0403553178,8:0.0571167855):0.0079866306,7:0.0222125428):0.0311903101):0.3451008493,(3:0.0658498884,5:0.0575692326):0.0094868175)
(2:0.0289827713,(3:0.0230778676,(4:0.0387696760,5:0.0328043809):0.0066048119):0.2935026654,(6:0.0387985081,7:0.0186449602):0.0151208856)
(2:0.0770216713,(6:0.0288809792,7:0.0360015757):0.0021074303,8:0.0317897894)
(1:0.0183603553,(2:0.0534096767,(7:0.0370380959,8:0.0460076729):0.0260763282):0.2599755453,(3:0.0167380353,5:0.0343599478):0.0303818489)
(1:0.3347426065,2:0.4340235112,((6:0.0542674057,7:0.0761866168):0.2314081098,8:0.3004442665):0.1309556816)
(2:0.0643594946,6:0.1121442937,(7:0.0296935387,8:0.0226222806):0.0063539611)
(1:0.0577404173,(2:0.0591275277,8:0.1074013808):0.4387538617,4:0.0471096262)
(1:0.0250262294,(2:0.0473773326,(7:0.0264258064,8:0.0478846269):0.0281335167):0.3704688552,((3:0.0345871582,5:0.0344771879):0.0030893596,4:0.0312123209):0.0256125644)
(1:0.0368627088,(2:0.0496406729,(7:0.0479138587,8:0.0685809804):0.0398637557):0.4384067336,4:0.0686871525)
(1:0.0283476657,(3:0.0384825493,5:0.0252119454):0.0340529149,4:0.1119890827)
(1:0.0313139512,(2:0.0546439858,7:0.0748300134):0.3645363509,(3:0.0382933625,4:0.0242229587):0.0298700361)
(1:0.0220211276,(2:0.0278856950,6:0.0757447974):0.2108032146,(4:0.0271632683,5:0.0379537926):0.0263557862)
(1:1.3391961996,((2:0.1518812942,6:0.2303101264):0.0341224039,8:0.2270839202):0.0726818447,7:0.1361818318)
(1:0.0312024523,(2:0.0328522857,(6:0.0290403721,7:0.0209454386):0.0217407857):0.3139018897,5:0.0813090590)
(2:0.0402156527,5:0.4401115062,(6:0.0447237430,8:0.0337015673):0.0354052124)
(1:0.1965894487,((2:0.0699446099,(7:0.0244135854,8:0.0235990735):0.0184674937):0.1793691551,4:0.0458843301):0.0055351617,5:0.0392832632)
(1:0.0457450635,(2:0.0221713395,(6:0.0508545564,7:0.0246850741):0.0190420960):0.2420005426,5:0.1290889780)
(1:0.0337370917,(2:0.0383512926,((6:0.0454759541,8:0.0262035036):0.0082752509,7:0.0419587600):0.0203118221):0.2838281537,5:0.0753968761)
(1:0.3241023174,3:0.0944881209,(4:0.0551236060,5:0.0305323189):0.0651436104)
(1:0.0853697732,(3:0.1075018654,5:0.0218330800):0.0159366825,4:0.0334478416)
(1:0.5237294902,(3:0.0330863562,4:0.0900609261):0.0031619615,5:0.0127528113)
(1:0.0564628688,(3:0.0222566024,5:0.0267902578):0.0075552365,4:0.0313882450)
(1:0.0743879793,(2:0.0627763230,(3:0.0585294852,4:0.0547886237):0.0347612004):0.4845574289,5:0.1069672197)
(1:0.0810772362,3:0.0293980893,(4:0.0513997643,5:0.0510737362):0.0100696982)
(1:1.0623947134,2:0.0499367163,(3:0.0581670470,4:0.0321001636):0.0177974384)
(1:0.0921837166,(3:0.0455560338,5:0.0424510749):0.0084274935,4:0.0347190121)
(1:0.1352589476,(2:0.0454587815,8:0.0917758285):0.0047334207,6:0.0341834450)
(2:0.0743740777,(6:0.0359754996,7:0.0402387795):0.0061415460,8:0.0336504522)
(2:0.0629322353,(6:0.0330436386,8:0.0320011094):0.0049847425,7:0.0232058330)
(2:0.0422822309,(6:0.0213451838,7:0.0153344219):0.0058911458,8:0.0235369368)
(1:0.3821228440,2:0.0281502894,((6:0.0800565867,7:0.0252061153):0.0082938936,8:0.0376563072):0.0175586151)
(1:0.0491404709,(2:0.0444233354,((6:0.0528980211,7:0.0394797616):0.0030894253,8:0.1057669671):0.0310634714):0.3665351757,(3:0.0573026846,5:0.0452316221):0.0315278719)
(2:0.0451789856,(6:0.0153407189,7:0.0293749427):0.0093814259,8:0.0160419410)
(1:0.0355125236,(2:0.0528110244,((6:0.0370562938,7:0.0399483346):0.0043937699,8:0.0366331261):0.0328425054):0.3782372706,(3:0.0476219651,4:0.0617877521):0.0338023980)
(1:0.0493320291,(3:0.0437151164,4:0.1024261171):0.0159088271,5:0.0324825940)
(1:0.0091943565,(2:0.0242652191,((6:0.0256279095,7:0.0330206805):0.0025810874,8:0.0273845985):0.0251845802):0.1852999015,(4:0.0413286907,5:0.0383404601):0.0446796064)
(1:0.2101403057,2:0.0471142758,((6:0.0302551264,7:0.0195712213):0.0085027007,8:0.0358492614):0.0228164965)
(1:0.0936986771,(3:0.0367414861,4:0.0471501553):0.0015637525,5:0.1254473202)
(1:0.0541801084,((2:0.0655685081,8:0.0844973583):0.0349825923,7:0.1708506685):0.3322878592,(3:0.0607797761,5:0.0390490954):0.0466637933)
(2:0.0882783827,(6:0.0434353369,7:0.0367325462):0.0066317823,8:0.0367143896)
(1:0.0606751536,(2:0.0262721595,7:0.0313316443):0.2194680672,5:0.0707621768)
(1:0.0699177531,(3:0.0429327079,4:0.0433415043):0.0069700063,5:0.0347558433)
(1:0.0666306717,(2:0.0350802734,8:0.0399422812):0.1300016877,5:0.2507989445)
(1:0.0823898303,(3:0.0515630910,4:0.0547824592):0.0038442752,5:0.0372150188)
(1:0.0509564074,(2:0.0684912405,7:0.0835488024):0.2445553945,(3:0.0267746340,5:0.1338064747):0.0584979973)
(1:0.0652255358,(2:0.0669578864,7:0.1031642513):0.2965804200,3:0.0790340425)
(2:0.1342668521,(6:0.0426576275,7:0.0833541862):0.0211444027,8:0.0385089929)
(1:0.0547795990,(2:0.0725459375,7:0.2503436579):0.4352012072,3:0.1132461511)
(1:0.0593071772,(3:0.0338530016,4:0.0362627369):0.0085560266,5:0.0259037765)
(1:0.0548543720,3:0.4020936963,(4:0.2664330470,5:0.0327902087):0.0445329344)
(1:0.0842382293,(2:0.4845674349,(4:0.1787972612,8:0.1615050716):0.0504428863):0.2422721050,5:0.0753976561)
(2:0.0289103156,4:0.2389540495,(7:0.0832442785,8:0.0288816375):0.0436201735)
(1:0.0281749430,(2:0.0325042056,(6:0.0396528859,7:0.0306294189):0.0223394738):0.3033854129,4:0.0711596776)
(2:0.0644480108,(6:0.0416858797,8:0.0378393210):0.0019783504,7:0.0952712820)
(1:0.0395422056,(3:0.0290248377,4:0.0692246213):0.0040725743,5:0.0154260325)
(1:0.0347888640,(3:0.0243163213,4:0.0265843222):0.0000020681,5:0.0196509981)
(1:0.0821496842,((2:0.0158600207,8:0.1156828607):0.2589582199,3:0.0352823310):0.0129948758,5:0.0683491493)
(1:0.0277611970,(2:0.0489138379,(7:0.0386050427,8:0.0283111916):0.0280304862):0.3158490373,(3:0.0234082488,5:0.0274908820):0.0241017856)
(1:0.0814557903,(3:0.0505425008,5:0.0475868568):0.0325875172,(6:0.5886197638,8:0.1459063735):0.2043513306)
(2:0.0620330812,(6:0.0404239360,7:0.0477996854):0.0010039073,8:0.0379442517)
(1:0.1258335594,5:0.0302236074,(6:0.0569685829,8:0.0612243804):0.3783671803)
(1:0.0699957687,((2:0.0308765642,((6:0.0207300036,7:0.0276912625):0.0046636007,8:0.0927211529):0.0175582028):0.2329813706,3:0.0233154682):0.0109837223,5:0.0373861668)
(2:0.0168616938,(3:0.0272629011,4:0.0512076553):0.7204053073,(6:0.0369195165,8:0.0348050871):0.0453541886)
(1:0.0358601008,2:0.3072074847,(3:0.0337753010,4:0.0337980631):0.0263576366)
(1:0.2698508323,(3:0.0514888526,5:0.0653209949):0.0198523921,4:0.0670963044)
(1:0.0705207570,(3:0.0553999258,4:0.0334802095):0.0074236617,5:0.0516260095)
(1:0.0786382420,3:0.0225919894,(4:0.0453871019,5:0.0268359771):0.0031754687)
(1:0.0941256283,3:0.0413286059,(4:0.0503586336,5:0.0506633675):0.0124128712)
(1:0.0575189791,2:0.3747441709,((3:0.0685416191,4:0.0520635386):0.0131377411,5:0.0449587026):0.0366253207)
(1:0.0476378181,2:0.4247222617,(3:0.0316306350,4:0.0331636750):0.0507312527)
(1:0.0418891814,(2:0.0304086104,(5:0.0251359927,7:0.0208163086):0.0198836636):0.2822399793,3:0.0675288983)
(3:0.0288544959,4:0.0410225732,(5:0.0754218573,7:0.0247120460):0.3586153464)
(1:0.0673256559,2:0.4859415520,((3:0.0864814913,4:0.0587362051):0.0113172840,5:0.0457397618):0.0319578705)
(1:0.0712913494,(2:0.0924573693,(5:0.0241605700,7:0.0395125821):0.0222620332):0.2468331559,(3:0.0223467856,4:0.0451511524):0.0392823245)
(1:0.0788743150,(3:0.1203195323,4:0.0206967060):0.0119240937,5:0.0248485907)
(1:0.0450672914,2:0.3291016757,((3:0.0305181979,4:0.0517784634):0.0094831866,5:0.0883562663):0.0416604507)
(1:0.0251558825,(2:0.0319557040,7:0.1072193402):0.2879968423,(3:0.0523382236,(4:0.0335016490,5:0.0370515302):0.0082166367):0.0634487070)
(1:0.0413027181,((2:0.0874602557,7:0.0718075526):0.1531559300,4:0.0207168221):0.0090353688,(3:0.0233381802,5:0.0127596279):0.0000025051)
(1:0.0428970698,(3:0.0395965478,4:0.0548830005):0.0103266401,5:0.0398949476)
(1:0.1696582389,(3:0.0711223859,4:0.0507253979):0.0155128607,5:0.0623088531)
(1:0.0651543304,(3:0.0263806482,4:0.0323897426):0.0054969443,5:0.0225749546)
(1:0.0430913300,(3:0.0329420026,5:0.0203183176):0.0043944408,4:0.0329270240)
(1:0.0437027057,(2:0.2533896215,5:0.0095042013):0.0114809274,4:0.0314191471)
(1:0.1870221071,(2:0.0334154271,8:0.0422546342):0.1457195446,5:0.5038121282)
(1:0.0341243885,(2:0.2980052275,((6:0.0320327521,7:0.0442298916):0.0021859679,8:0.0276459380):0.0538080577):0.2637466058,((3:0.0319028944,4:0.0427374820):0.0058042529,5:0.0424283958):0.0363715938)
(1:0.0242351465,(2:0.0522060460,7:0.0577997888):0.2151413314,5:0.0694063847)
(1:0.0794469055,(3:0.0216391099,5:0.0190788229):0.0130644292,4:0.0823353212)
(1:0.0681426147,(3:0.2257513758,4:0.0339332630):0.0104971537,5:0.0262295093)
(1:0.0588875163,3:0.0462466840,(4:0.0243536871,5:0.0460518667):0.0027178707)
(1:0.0870700635,(3:0.0511151242,4:0.0483123002):0.0073091031,5:0.0549272033)
(1:0.0639412366,(2:0.0707253491,(6:0.0537548911,8:0.0300018493):0.0290958965):0.3044666410,(3:0.0508212108,4:0.0515131109):0.0282451041)
(1:0.1069043922,((2:0.0707604833,(6:0.0395781905,(7:0.0879114067,8:0.0467261277):0.0114991069):0.0250127049):0.4922273798,5:0.0167609574):0.0321010439,(3:0.0625603796,4:0.0633859841):0.0118332651)
(1:0.0563613652,(2:0.0391375271,(7:0.0404136866,8:0.0628891545):0.0228847554):0.2312121567,((3:0.0344359090,4:0.0298828110):0.0196211526,5:0.0413780369):0.0207665517)
(2:0.0415739698,(6:0.0281314175,7:0.2807261152):0.0020126474,8:0.0673413211)
(2:0.0584884024,(6:0.0177829709,7:0.0190739971):0.0041052339,8:0.0180547702)
(2:0.0375708975,(6:0.1691179691,7:0.0459763417):0.0040911919,8:0.0431088449)
(1:0.0313523251,(2:0.0203864657,((6:0.0247296009,7:0.0214549605):0.0048100398,8:0.0182681359):0.0198877435):0.1886156490,(3:0.2180573968,(4:0.0244768553,5:0.0294677161):0.0025300549):0.0108039979)
(1:0.0376109196,(2:0.0679395369,7:0.0705680315):0.5900169434,(3:0.0803637340,(4:0.0662338521,5:0.0648544942):0.0008081870):0.0318448110)
(2:0.0467785265,(3:0.0292311528,(4:0.0295078681,5:0.0431418549):0.0000020372):0.3066756426,8:0.0612786185)
(2:0.0541776961,(3:0.1121786733,(4:0.0412261193,5:0.0555666992):0.0799330787):0.3592761023,8:0.0560422653)
(1:0.0612884634,(2:0.0626722503,(6:0.0264280785,8:0.0408498320):0.0196863630):0.3465863442,((3:0.0626103258,5:0.0456367315):0.0065921623,4:0.0267648996):0.0147193577)
(1:0.0540218277,(2:0.0666675364,6:0.0537091178):0.2458596668,(3:0.0255193679,4:0.0269011623):0.0210333454)
(1:0.0918917639,2:0.1187801943,((3:0.0292206360,5:0.0110385804):0.0165671327,4:0.0148316649):0.0195653041)
(1:0.2290525371,2:0.3034868929,(3:0.0436523928,4:0.0336678714):0.0295479202)
(1:0.0471709878,(2:0.0508641482,(6:0.0291637120,(7:0.0251413650,8:0.0419739519):0.0036068296):0.0247753189):0.3087366408,((3:0.0348882341,5:0.0375066700):0.0072753568,4:0.0266021623):0.0275584627)
(2:0.0477638532,6:0.0168651944,(7:0.0490680525,8:0.1310804413):0.0412241542)
(1:0.0219126232,(2:0.1166207029,(6:0.0195299809,8:0.1341126285):0.0166344902):0.1789995998,4:0.0308759401)
(3:0.0359519771,4:0.0253004611,((6:0.0393017136,8:0.0275147170):0.0066465649,7:0.0284792330):0.2846960680)
(1:0.0550518766,((2:0.1066346628,(6:0.0850176485,8:0.2847696439):0.0071537874):0.0511882533,7:0.1373505391):0.1636154964,(3:0.0280405676,5:0.0526239998):0.0376425853)
(1:0.0526401398,(2:0.1016513473,6:0.0681824180):0.5939967415,(3:0.0662805397,4:0.0465155067):0.0531759718)
(1:0.0859813339,(2:0.0428009362,(6:0.0335899040,7:0.0402510073):0.0369643217):0.2778571651,4:0.1305188611)
(1:0.0313017891,((3:0.2302477341,(6:0.0287506451,7:0.0505719421):0.0510030169):0.0349037063,5:0.1162242728):0.2398433489,4:0.0508711804)
(1:0.0530960942,(3:0.0608215666,4:0.1361497294):0.0344477813,7:0.1863840987)
(1:0.0385891054,(4:0.0271969438,5:0.0489136652):0.0381298307,(7:0.0258360625,8:0.0479671195):0.3653193689)
(1:0.0411953472,(4:0.0364099016,5:0.0346415498):0.0299163199,8:0.3855347341)
(1:0.0796383149,(2:0.3189046036,(6:0.4204481708,7:0.0238320591):0.2229355015):0.1705869925,(4:0.0352332260,5:0.4581365317):0.0222130366)
(1:0.0916686673,(3:0.0475719891,4:0.0478872681):0.0279673610,5:0.0516152322)
(1:0.0468054835,((2:0.0618195085,(6:0.0465667802,7:0.2168132022):0.0171790500):0.2451746421,4:0.0196180101):0.0092340162,3:0.0310291586)
(1:0.0630256002,(2:0.1004240049,7:0.1311836766):0.3117674650,3:0.0557062497)
(1:0.0724012531,(2:0.2274352453,8:0.1788666997):0.2382101832,5:0.1429585406)
(2:0.0539241894,6:0.0201779116,(7:0.0284522128,8:0.0295420636):0.0044634624)
(2:0.0369741412,6:0.0225151688,(7:0.0361319972,8:0.0257563272):0.0063345419)
(2:0.0439409596,(6:0.0202940967,8:0.0235407052):0.0008467872,7:0.0293001602)
(1:0.0044500827,(2:0.0620068266,(7:0.0127193550,8:0.0202875292):0.0294799988):0.1906500174,(4:0.0784447065,5:0.0298551406):0.0217938065)
(1:0.0328746577,(2:0.0391579950,(7:0.0391724459,8:0.0394904855):0.0245371334):0.2812320392,4:0.0485408011)
(1:0.0323912196,(2:0.0395606697,6:0.1538298457):0.1466716061,3:0.0530651448)
(1:0.0331698774,(2:0.0103544882,(6:0.0238451562,7:0.0245539188):0.0140942061):0.1153237553,3:0.0794252771)
(2:0.0508626587,(4:0.0404975569,5:0.0432321386):0.3880408378,(6:0.0365458456,7:0.0648070235):0.0469755106)
(1:0.2702496367,2:0.0438450693,(6:0.0957895887,7:0.0534974693):0.0835409709)
(1:0.0501295379,(2:0.0522837261,8:0.0732586845):0.3867330475,3:0.0544920649)
(1:0.0054997173,(3:0.5216990308,5:0.7093301181):0.4706942403,4:0.0673713687)
(1:0.0422010866,(2:0.0379536467,(7:0.0459139715,8:0.0518261965):0.0368405307):0.6486576742,(4:0.0513169581,5:0.0668750691):0.0941013432)
(1:0.0424495453,(3:0.0297356292,5:0.0263245660):0.0026437620,4:0.0199830634)
(1:0.0467220274,(3:0.1266753430,5:0.0293123835):0.0056221149,4:0.0317966781)
(1:0.0626316432,(3:0.0130950850,4:0.3997353464):0.0139217382,5:0.0246474803)
(1:0.0382302453,(2:0.0587141781,(6:0.0281955719,(7:0.0397074995,8:0.0270398462):0.0046070961):0.0176340201):0.2777915986,5:0.0655809491)
(2:0.0616346185,6:0.0270314003,(7:0.0215124880,8:0.0575571325):0.0048659887)
(2:0.0485739840,6:0.0357562091,(7:0.0309871076,8:0.0343705762):0.0008141555)
(2:0.0978973698,6:0.0436525719,(7:0.0475646327,8:0.0479219066):0.0047363685)
(2:0.0733576186,6:0.0355058656,(7:0.0379111274,8:0.0320655699):0.0033575677)
(1:0.0231623212,(2:0.0224057725,(7:0.0223838592,8:0.0213230280):0.0221204455):0.1891085864,(3:0.0206926404,5:0.0198458300):0.0191153709)
(1:0.0674088722,(2:0.1061909280,8:0.1930710544):0.4118083791,(4:0.0559246229,5:0.0455508224):0.0525493598)
(2:0.0521884497,4:0.3148148902,(6:0.0503365784,8:0.0653254330):0.0116647881)
(1:0.0785148638,(2:0.0505381536,8:0.0611725995):0.4675326144,(4:0.0528868301,5:0.0403766592):0.0805377029)
(2:0.0259091090,(4:0.0290050123,5:0.0164700610):0.2908774498,(6:0.0489195498,8:0.0256494921):0.0244431183)
(1:0.2794786255,(3:0.0479052637,5:0.0444216981):0.0092275189,4:0.0484899965)
(1:0.0765779558,2:0.3742796842,(3:0.5557308996,4:0.0341213549):0.0280756169)
(1:0.0382917973,(2:0.0379801760,8:0.0218404960):0.2654446573,(4:0.0255884204,5:0.0284759088):0.0253434263)
(1:0.0306573964,(2:0.0413466426,8:0.0614718966):0.4044533434,((3:0.0351776831,5:0.0417016921):0.0053803979,4:0.0312327546):0.0422655419)
(1:0.0304139389,(((2:0.0771081481,6:0.0342710310):0.0064926235,8:0.0124303649):0.0857777355,3:0.2154250108):0.1525520420,(4:0.0242218758,5:0.0419570597):0.0526809949)
(1:0.0559686028,(2:0.0366023651,6:0.1103441996):0.4068925999,(3:0.0495132897,5:0.0635953495):0.0511029027)
(1:0.0514466649,(3:0.1967495520,5:0.0183853933):0.0268552491,4:0.0258019869)
(1:0.0584116826,(3:0.1902831957,5:0.0314911700):0.0092328365,4:0.0208355714)
(1:0.0576587660,(2:0.0459729119,(6:0.0504865211,7:0.0505593482):0.0235453949):0.3838162381,((3:0.0610144370,4:0.0336705390):0.0034488348,5:0.0482459528):0.0308221753)
(1:0.0522368222,3:0.0432404588,(4:0.0287930950,5:0.0349097630):0.0042296226)
(1:0.0400766540,(2:0.0710402035,((6:0.0493896593,7:0.0298810643):0.0056253271,8:0.0343872989):0.0173138785):0.3059312862,(3:0.0347743228,4:0.0296328042):0.0191392835)
(2:0.0551333743,6:0.0397933169,(7:0.0313506919,8:0.0316392319):0.0010212092)
(1:0.0119890913,(2:0.0190485608,6:0.0374073790):0.1413608609,(3:0.0253068992,4:0.0121343466):0.0117421229)
(1:0.3531182446,(2:0.0727825859,6:0.0243696870):0.0115842958,7:0.0232956933)
(1:0.2970688955,2:0.0627603820,(6:0.0570550019,7:0.0387891385):0.0298658606)
(1:0.0752906654,(3:0.0357537775,5:0.0329850724):0.0064247950,4:0.0443791162)
(1:0.0324978555,(2:0.0319213750,7:0.0541393931):0.1751962504,((3:0.0252775698,5:0.0250779316):0.0028661120,4:0.0120199449):0.0291866160)
(1:0.0581681992,3:0.2945273350,(4:0.0138689527,5:0.0096904987):0.0077924383)
(1:0.0209883854,(2:0.5187778000,6:0.0555483057):0.1481355843,(4:0.0179121949,5:0.0275160633):0.0277322155)
(1:0.0711409179,(3:0.0328481293,5:0.0509687834):0.0099340619,4:0.0496298591)
(1:0.0652274160,(3:0.0333559861,5:0.0264850722):0.0074052322,4:0.0307372547)
(1:0.0671343131,(3:0.0310330566,5:0.0305213479):0.0040807377,4:0.0287568378)
(1:0.0494530378,(3:0.0262539582,5:0.0227474933):0.0128847626,4:0.0254582898)
(1:0.0745673077,(3:0.0381644434,5:0.0433634734):0.0129438008,4:0.2973940377)
(1:0.0529285042,3:0.0317345605,(4:0.0838219962,5:0.0237570930):0.0030368764)
(1:0.1012369634,(2:1.0179013136,4:0.0000021355):0.0590063214,3:0.0372943490)
(1:0.0759112592,3:0.0349663816,(4:0.0365279497,5:0.0919340543):0.0028877510)
(1:0.1068864569,(3:0.0424297994,4:0.0242127798):0.0042391378,5:0.0254082200)
(1:0.0396539082,2:0.2419132957,(3:0.0259721022,5:0.0239061979):0.0261857767)
(1:0.0453048940,(3:0.0288886523,5:0.0294948461):0.0069434704,4:0.0324908250)
(1:0.0314223544,(2:0.0256846143,6:0.0502674735):0.2534476142,5:0.0543677187)
(1:0.0277437252,(3:0.0285567398,5:0.0265003758):0.0175349429,6:0.3540621564)
(1:0.0880306987,(3:0.0684447707,5:0.0471136408):0.0235262493,4:0.0609504400)
(1:0.0333001025,(3:0.0231434774,4:0.0230397803):0.0025580012,5:0.0354346233)
(1:0.0458120640,3:0.0214735827,(4:0.0308939864,5:0.0459248986):0.0134278710)
(1:0.1122708573,(3:0.0275655161,5:0.0590560717):0.0110322490,4:0.0209391115)
(1:0.0375548029,(2:0.0443059516,(7:0.0249951832,8:0.0871061571):0.0122319950):0.1964811144,(4:0.3518949893,5:0.0145153634):0.0269867515)
(1:0.0385777182,(2:0.0281284476,7:0.0644407602):0.2042263529,(3:0.0360167890,5:0.0278750746):0.0337323734)
(3:0.0450330469,4:0.0347229228,((6:0.1352122902,7:0.1754347986):0.0947258163,8:0.2564561948):0.3423515963)
(2:0.0756903019,6:0.0415285232,(7:0.0447948533,8:0.0393297465):0.0186909843)
(1:0.0527672298,(3:0.1303027655,4:0.2587051661):0.0586315482,5:0.0455288570)
(1:0.1132527026,(3:0.0428048908,5:0.0538981416):0.0108493887,4:0.0502018890)
(1:0.0512623125,(2:0.1561506193,6:0.0337846283):0.2678176582,3:0.0410663088)
(2:0.0457544716,(3:0.0356815911,5:0.0703627560):0.3333893279,(6:0.0305931973,7:0.0497342133):0.0165940390)
(1:0.2410864135,2:0.0423844324,(6:0.0191422902,7:0.0484900348):0.0249255141)
(1:0.0421459612,(2:0.0300273269,(6:0.0305683320,7:0.0896334826):0.0357669657):0.3205889251,((3:0.0282907964,4:0.3533329019):0.0105757089,5:0.0420259853):0.0316508310)
(1:0.0990175368,(2:0.0324219608,(6:0.0322830934,7:0.0291433943):0.0219687615):0.2870696827,3:0.0663676277)
(1:0.0406448950,2:0.2617318370,(3:0.0719011391,5:0.0385893447):0.0472446673)
(2:0.0483749324,6:0.5463612947,(7:0.0462014958,8:0.0268578417):0.0140884703)
(2:0.0444238250,4:0.3904899328,(6:0.0308710564,8:0.0382526256):0.0226327237)
(2:0.1101810842,(4:0.0420817880,5:0.0137842716):0.1097119625,6:0.0820228834)
(1:0.0750785670,(((2:0.0609111924,7:0.0855527823):0.1633765221,6:0.3371136146):0.0478653050,4:0.2632183116):0.1694617150,5:0.0821624281)
(1:0.0695376651,(3:0.0372883544,5:0.0341370266):0.0023368678,4:0.0320230349)
(1:0.0585233813,(3:0.0520195356,5:0.0411287157):0.0067319353,4:0.0425569058)
(1:0.0607981793,(3:0.0263391622,5:0.0569217252):0.0021092007,4:0.0225068809)
(1:0.0571248428,(3:0.0327310337,5:0.0348369281):0.1978311258,4:0.0663316764)
(1:0.0831822711,3:0.0394154614,(4:0.0358329897,5:0.0285762127):0.0059798236)
(1:0.0634358133,(3:0.0263448914,5:0.0327044109):0.0060898075,4:0.0519215974)
(1:0.0607879288,(3:0.0298237548,5:0.0183844862):0.0083405344,4:0.0146727094)
(1:0.0598382315,3:0.0403143388,(4:0.0797540680,5:0.0476063830):0.0173090965)
(1:0.0701800795,(3:0.0639913420,4:0.0503584170):0.0229610754,5:0.0631814219)
(1:0.0569545729,(3:0.0222339354,4:0.0136120189):0.0005163251,5:0.0168776756)
(1:0.0690373732,(3:0.1452750991,5:0.0195309027):0.0106338325,4:0.0330664010)
(1:0.0176334920,(2:0.4898955537,5:0.3641774341):0.1829592335,(3:0.0243081295,4:0.0186480468):0.0175048276)
(1:0.0606712289,(3:0.0347218479,5:0.0480552004):0.0047355718,4:0.0322211370)
(1:0.0458540751,(3:0.0248481606,5:0.0191315488):0.0032487381,4:0.0218205781)
(1:0.0221440302,2:1.2732323798,((3:0.0600615820,5:0.0571855819):0.0213976684,4:0.1072841826):0.0469766144)
(1:0.0694604870,(3:0.0381899200,4:0.0356004792):0.0052975933,5:0.0350529943)
(1:0.0602674374,(3:0.0306336961,5:0.0234903971):0.0076543002,4:0.0223697236)
(1:0.0883739737,(3:0.0341868381,5:0.0366856554):0.0051594295,4:0.0840746972)
(1:0.0287792347,2:0.8844490956,(4:0.0352126178,5:0.0317892527):0.0414865974)
(1:0.0473237592,2:0.6009387405,(4:0.0313351147,5:0.0854328224):0.0401343429)
(1:0.1047373294,(3:0.0528332211,5:0.0426142924):0.0068793682,4:0.0546270734)
(1:0.0774896547,(3:0.0474585020,4:0.0567323306):0.0026257197,5:0.0393998749)
(1:0.0884340993,(3:0.0450028675,5:0.0406547172):0.0064783446,4:0.0256079682)
(1:0.0821278852,(3:0.0479823548,5:0.0294538436):0.0187523620,4:0.0729172652)
(1:0.0444133458,(2:0.0320042055,7:0.0580425251):0.2918899170,3:0.0938457119)
(1:0.1013699921,(2:0.0769965856,(7:0.0673090407,8:0.0741127676):0.0503613041):0.4883578581,(4:0.0681195843,5:0.0770064086):0.0442139225)
(2:0.0323042908,(6:0.0196177028,7:0.0297260771):0.0047447698,8:0.0432352405)
(2:0.0673832617,6:0.0200080786,(7:0.0225348419,8:0.0223448245):0.0023097645)
(1:0.0337689884,(2:0.0484865132,(6:0.0559721062,(7:0.0298237738,8:0.0423541631):0.0064501581):0.0312876081):0.2984716431,(3:0.0344151039,(4:0.0337890446,5:0.0307343735):0.0069206773):0.0185118482)
(1:0.0344485620,(2:0.0623858765,7:0.0748525958):0.4583384339,(3:0.0360443711,5:0.0330490979):0.0349672497)
(1:0.0594108150,(2:0.0700653347,(6:0.0338787236,7:0.0530144944):0.0250709895):0.3019401630,(3:0.0809293796,5:0.0498246419):0.0478511235)
(1:0.0343430826,(2:0.0255454658,(6:0.0288891566,7:0.0333267882):0.0175088927):0.2801934299,(3:0.0577426357,(4:0.0222274486,5:0.0309108054):0.0054999516):0.0132555779)
(1:0.4552325704,2:0.0004631397,(6:0.0255926972,(7:0.0199518669,8:0.0277891847):0.0009353431):0.1012987614)
(1:0.0158443145,(2:0.0343030163,((6:0.0206539156,7:0.0353762729):0.0013191493,8:0.0309732893):0.0144412790):0.2826372636,(3:0.0199669381,4:0.0181162615):0.0274874409)
(1:0.0416423711,(((2:0.0350042535,(6:0.0454835799,(7:0.0360899397,8:0.1022292753):0.0024061379):0.0236079208):0.2454968184,4:0.0350821821):0.0090977786,3:0.1043401509):0.0022686271,5:0.0344175084)
(2:0.0180606974,(3:0.0598677261,4:0.0685124428):0.6728275027,6:0.1077018758)
(1:0.0528545114,3:0.0295651375,(4:0.0473364173,5:0.0467531079):0.0115418063)
(1:0.0500277659,(2:0.0555821369,(6:0.0385908062,(7:0.0481005089,8:0.0526124223):0.0054983992):0.0386445193):0.4454252534,(3:0.0429464313,(4:0.0508114892,5:0.0498144770):0.0053222167):0.0332720024)
(2:0.0627816469,4:0.4534155633,(7:0.0213928657,8:0.0474746147):0.0518233479)
(1:0.0251275309,(3:0.0197220826,(4:0.0226663665,5:0.0186454650):0.0029542352):0.0254153939,8:0.4597936511)
(1:0.9287005779,(((2:0.0162256818,5:0.3698355999):0.0331161138,7:0.0422010190):0.0044610174,6:0.0489317880):0.0289569416,8:0.0125635203)
(1:0.0307975470,((2:0.0287900941,((6:0.0215474882,8:0.0235662587):0.0047708023,7:0.1807124005):0.0021555527):0.0645670254,3:0.1813752248):0.0744969347,(4:0.0296398203,5:0.0179168620):0.0053701950)
(1:0.0296767151,3:0.0480404201,((6:0.0386673808,8:0.0237820708):0.0044709591,7:0.0403302497):0.5382234796)
(1:0.0883310561,(((2:0.0745311190,6:0.0451915768):0.0097232523,7:0.0140048673):0.2127214009,4:0.2856978661):0.6167048878,3:0.0507771324)
(1:0.1191067977,((2:0.1030219548,(6:0.0592157568,8:0.0382135878):0.0512036363):0.1010314756,5:0.6682887952):0.1943108334,4:0.1900114693)
(1:0.0386907990,(2:0.0493551187,7:0.0407065668):0.3183273714,(4:0.0382896525,6:0.0133885384):0.0248113408)
(2:0.0439464214,((4:2.2201806907,6:0.0245339182):0.0050919173,8:0.0281662554):0.0050128618,7:0.0290848741)
(1:0.1061120070,(2:0.0667520700,6:0.0360838813):0.3151869041,3:0.1534380231)
(1:0.0311263876,2:0.2706624837,(4:0.0438094041,6:0.0250791975):0.0207103219)
(1:0.1535760618,(2:0.4147274015,8:0.1698575425):0.0656315795,(4:0.0376883552,6:0.1913161293):0.1093570166)
(1:0.1012538171,(2:0.0598358288,7:0.1515882633):0.3165461019,(4:0.0997900431,6:0.1165443797):0.0734856466)
(1:0.4867976615,2:0.0497727629,(6:0.0312929026,7:0.0292624295):0.0121500468)
(2:0.0623924309,(6:0.0381963852,8:0.0361757345):0.0122488843,7:0.0398191201)
(1:0.0773856913,(2:0.1476692265,8:0.0483925002):0.3448079818,3:0.0651315940)
(3:0.1166897994,4:0.0215376106,(5:0.0264778348,(7:0.0147571630,8:0.0358019037):0.1397786983):0.0104479891)
(2:0.0340837840,(4:0.0152848409,5:0.0480106156):0.2395169590,(6:0.0311130758,8:0.0261449959):0.0228053737)
(1:0.0479718328,3:0.0475455315,(4:0.0346729202,5:0.0320985326):0.0063251406)
(1:0.0492724786,(2:0.0320199461,(6:0.0533727267,7:0.0376352168):0.0389260374):0.4169083312,(3:0.0391156631,4:0.0482295845):0.0283563001)
(1:0.0519173886,(2:0.0685493317,(6:0.0581354480,8:0.0965734192):0.0686480466):0.5583696601,3:0.1658754143)
(2:0.0376445884,(6:0.0293617879,8:0.0229818809):0.0068994661,7:0.0190459746)
(1:0.0447550226,(3:0.0433664257,4:0.0604600466):0.0551439496,6:0.5079224678)
(1:0.0518004525,((2:0.0787996309,6:0.0435355006):0.0082796126,8:0.0270250550):0.8581163810,3:0.1139709110)
(1:0.0725240495,(2:0.4596817058,(6:0.0063985403,8:0.0597783329):0.4968407743):0.4011646969,3:0.0577643361)
(1:0.1113657753,(2:0.4980580563,6:0.3806762980):0.7103771532,3:0.0450267912)
(1:0.0766149217,((2:0.0946106405,8:0.0685183001):0.0406966534,6:0.0592637020):0.4278340640,3:0.0534091879)
(2:0.0319729915,(6:0.4478673420,8:1.1229220084):0.1548485030,7:0.1651864357)
(2:0.0600952891,6:0.0298852458,(7:1.3014801659,8:0.0159102760):0.0134239575)
(1:0.0355804655,2:0.2375902687,(3:0.0302401962,4:0.0206915205):0.0117394156)
(1:0.0282250242,(2:0.0091573545,(6:0.0360459349,8:0.0274160490):0.0262051556):0.2893506196,(3:0.0230129824,4:0.0565074978):0.0152073456)
(1:0.0473799677,(2:0.0591120415,(6:0.0345705487,8:0.0305371295):0.0213838704):0.2594969921,3:0.0671026391)
(1:0.0426370690,(2:0.0481540720,(6:0.0397843614,8:0.0214268102):0.0364685668):0.2876593985,4:0.0594486329)
(1:0.0408060494,(2:0.0604465700,((6:0.0421051942,7:0.0430124737):0.0011897600,8:0.0459430548):0.0365055848):0.3828479491,(3:0.0604312220,4:0.0281450955):0.0276982374)
(1:0.0635908926,(3:0.0333597582,5:0.0357790003):0.0057113312,4:0.0362239416)
(2:0.0313791292,(3:0.0207279582,4:0.0360252218):0.1561867855,(6:0.0123925081,7:0.0292050179):0.0203181542)
(1:0.0378427243,(2:0.0263078609,((6:0.0339751882,7:0.0294341101):0.0029149782,8:0.0280674327):0.0239817876):0.2605867274,((3:0.0378273911,5:0.0369780435):0.0074937990,4:0.0512657922):0.0111042655)
(1:0.0240010541,3:0.1113872704,(4:0.0191405831,5:0.0082048320):0.0019855362)
(2:0.0435301357,6:0.0120213469,(7:0.0264320564,8:0.0197873983):0.0062750111)
(2:0.0424049746,3:0.2705593620,(6:0.0238144526,8:0.0377844935):0.0559458591)
(1:0.1085657086,((2:0.0868858165,(6:0.0456263454,8:0.0545202515):0.0595072028):0.4591245700,5:0.0108638797):0.0645171726,4:0.0778558579)
(2:0.1154253206,6:0.0587428984,(7:0.0658728238,8:0.0760731483):0.0037797788)
(1:0.0544887640,(3:0.0295635891,5:0.0312681429):0.0052237303,4:0.0319787940)
(1:0.0740524766,(2:0.0363307504,6:0.0712591591):0.3360290090,((3:0.0825277940,5:0.0438308244):0.0071626296,4:0.0602924466):0.0536030345)
(1:0.0214542415,((2:0.0424877554,8:0.0341119434):0.0140618562,6:0.1235198765):0.1404663344,(4:0.0168416045,5:0.0243986508):0.0171181542)
(1:0.0292352801,(2:0.0312167338,6:0.0369296620):0.2869788884,5:0.0675186469)
(1:0.0605780619,(2:0.0000010290,(6:0.0129254688,8:0.0215411006):0.0128047308):0.2229570553,(4:0.0393517013,5:0.0268902278):0.0321845566)
(1:0.3935432105,2:0.0970122867,(6:0.0327810721,7:0.0411345409):0.0172490922)
(1:0.0336950111,(2:0.0356047340,(6:0.0333223583,(7:0.0293916821,8:0.0375229581):0.0052776022):0.0237035578):0.3009877401,(4:0.0292154598,5:0.0350504125):0.0382511633)
(2:0.1769380762,6:0.0055702508,(7:0.0258295112,8:0.0303772345):0.0269020225)
(1:0.0422165138,(2:0.0565766927,(6:0.0445628389,(7:0.0396615235,8:0.0628278282):0.0094177629):0.0600146681):0.3529876966,((3:0.0537653122,4:0.0429486813):0.0031377086,5:0.0494708993):0.0328266073)
(1:0.0156448329,(2:0.0371335034,(6:0.0200780099,7:0.0347298764):0.0185459670):0.1724628771,((3:0.0260191743,5:0.0146168564):0.0043415558,4:0.0238269395):0.0289979990)
(1:0.0490590381,(2:0.0645851451,(7:0.0504884590,8:0.0493799464):0.0569923224):0.4032184228,3:0.0923776441)
(2:0.0473466282,(6:0.0268877988,7:0.0777571616):0.0026098840,8:0.0243569454)
(1:0.0550128497,(2:0.0381830037,(7:0.2245752236,8:0.0279865670):0.0308442394):0.2218090990,3:0.0807199821)
(1:0.0476053786,(2:0.0428905590,(7:0.0292577529,8:0.0341220932):0.0208612303):0.2670115092,(4:0.0405741168,5:0.0460057420):0.0193359591)
(1:0.0971403940,(3:0.0463001692,5:0.0477526385):0.0049566122,4:0.0415053985)
(1:0.0663173321,(3:0.0480007983,4:0.0380085691):0.0035177438,5:0.0459960938)
(2:0.0466270082,6:0.0245791005,(7:0.0316198925,8:0.0190016245):0.0065003837)
(1:0.0568155329,(2:0.0684302438,7:0.1050712577):0.6775527165,(3:0.1532529106,4:0.0452992898):0.0480316523)
(3:0.0420844725,5:0.0571153303,(7:0.0854096028,8:0.0891448066):0.4136098443)
(1:0.0419825650,(4:0.0888697392,5:0.1275435590):0.0290195291,(6:0.0638358729,7:0.0505122346):0.4185546991)
(1:0.1499822004,3:0.0298905612,(4:0.0347348916,5:0.0216912297):0.0021022055)
(2:0.0486295945,(6:0.0136913472,8:0.8438030197):0.0051898362,7:0.0283089441)
(1:0.0624266833,((2:0.0316993810,7:0.0183763701):0.0131122643,6:0.0289910356):0.1480474661,5:0.0376064660)
(1:0.0271893912,(2:0.0375771981,(7:0.0256750533,8:0.0223640304):0.0224538967):0.2267159346,(4:0.0241813777,5:0.0189967875):0.0189121972)
(2:0.0458321044,6:0.0163357657,(7:0.0077415155,8:0.1673785830):0.0177105168)
(1:0.1439719433,(2:0.0271422539,6:0.0558030408):0.6889757261,(7:0.0193493312,8:0.0200534040):0.1288081491)
(3:0.0207133776,5:0.0573822618,(6:0.0000023513,7:0.0751185102):0.9027845148)
(1:0.0569489545,(2:0.0510192263,7:0.0718464684):0.5099856180,(3:0.0729025330,5:0.1178644720):0.0399164790)
(3:0.0073283081,5:0.1656927078,(6:0.0400446649,7:0.0452385454):0.1645203524)
(1:0.0861884225,(3:0.0328111340,5:0.0466627315):0.0068511068,4:0.0266991771)
(1:0.0468926527,(2:0.0386928779,(6:0.0367903500,(7:0.0313389790,8:0.0381099235):0.0093692855):0.0291874675):0.3009862491,(4:0.0673312151,5:0.0372467499):0.0471824833)
(2:0.1327799156,6:0.0394842191,(7:0.0394499187,8:0.0402322230):0.0040024045)
(1:0.0633166214,(3:0.1723107121,4:0.0212051936):0.0073651551,5:0.0382792678)
(1:0.1886340337,(2:0.0413439526,(7:0.0610505917,8:0.0739673659):0.0329839336):0.3255916617,(3:0.0710513111,5:0.0449497631):0.0229546484)
(2:0.0711121256,(6:0.0315189404,7:0.0317703103):0.0000021187,8:0.0571292097)
(1:0.0291504117,(2:0.0376636521,(6:0.0404922673,8:0.0385688648):0.0201030994):0.3448070711,(4:0.0307445708,5:0.0383482866):0.0219526827)
(1:0.0565854222,(2:0.0527943492,8:0.0511910250):0.2828655569,(4:0.0188026062,5:0.0134456157):0.0273009527)
(1:0.0838552067,(3:0.0437115304,5:0.0461889811):0.0051177578,4:0.0363353354)
(1:0.0313111134,3:0.0328245060,(4:0.0168148527,5:0.0242005009):0.0009244498)
(2:0.0219144756,(3:0.0268483037,4:0.0214850854):0.1531915340,6:0.0378607577)
(2:0.0339840091,(4:0.3650828473,8:0.2707574771):0.1360150485,6:0.0508543920)
(1:0.0489971899,(2:0.0338379873,(6:0.0267816311,8:0.0295476933):0.0393184649):0.3868617595,(3:0.0682194012,5:0.0488659099):0.0201533788)
(1:0.0439512445,(2:0.0511073675,8:0.3887195345):0.4127427414,((3:0.0315511048,5:0.0247756072):0.0108980841,4:0.0273948427):0.0311770399)
(1:0.0309941949,(2:0.0321488094,8:0.0808896275):0.2090173806,(3:0.0259477891,4:0.0280441284):0.0229736827)
(1:0.0407101989,(2:0.0721107788,(6:0.0352674338,8:0.0640444074):0.0224565838):0.3379888846,3:0.0979339687)
(1:0.0737256467,(3:0.0336919513,4:0.4491176983):0.0156750697,5:0.0475401620)
(2:0.0401648756,(3:0.0224225217,4:0.0162995160):0.1604495971,6:0.0737771637)
(1:0.0495005622,((3:0.0464393503,5:0.0413352890):0.0074740469,4:0.0641347134):0.0179327767,8:0.4627203151)
(2:0.0369936123,6:0.0278535246,(7:0.1634749655,8:0.0246535888):0.0083846526)
(1:0.0651601090,(2:0.0908364772,(6:0.0378007029,7:0.0756698814):0.1273565117):0.4772104840,(4:0.0455240327,5:0.0291765478):0.0541064351)
(2:0.0651868343,6:0.0336472094,(7:0.0349429595,8:0.0345873174):0.0075771083)
(2:0.0394743251,(4:0.1813077788,5:0.0398635507):0.3232934714,(6:0.0560116283,8:0.0367513969):0.0256884156)
(1:0.0186525054,(2:0.0363603141,((6:0.0252856404,7:0.0367517119):0.0025915138,8:0.0258807579):0.0188773335):0.2457281995,((3:0.0274128334,5:0.0297563046):0.0032376639,4:0.0226669241):0.0301327111)
(1:0.1694442993,(((2:0.0891535464,8:0.1183946685):0.1652349568,7:0.2544702812):0.3200616997,3:0.1676425455):0.0278903167,5:0.2425030804)
(1:0.1605615816,(2:0.2497603340,5:0.1046275688):0.0157477906,4:0.0782898770)
(3:0.0344032024,4:0.0382400855,((6:0.0570345434,8:0.1020048598):0.0097251996,7:0.0329246061):0.4289896103)
(1:0.0560545078,((3:0.0431556297,4:0.0390812643):0.0028570357,5:0.0523834501):0.0444614936,(6:0.0363836316,7:0.0304292992):0.3460405631)
(1:0.0530579735,(2:0.0729966332,(7:0.0490568740,8:0.0397126184):0.0418710672):0.5658896272,(3:0.0445700192,4:0.0594763534):0.0366656965)
(2:0.0777398342,6:0.0130287207,(7:0.0311623891,8:0.0308091566):0.0067078175)
(2:0.0901836319,6:0.0465609830,(7:0.0506766045,8:0.0404830609):0.0067446447)
(1:0.0306192683,(2:0.0363131852,(6:0.0419314716,(7:0.0255966703,8:0.0305040209):0.0028024677):0.0201802100):0.2499099473,(3:0.0575016800,4:0.0281030211):0.0305236568)
(1:0.0267556146,(2:0.0106954861,(7:0.1573028361,8:0.0355594993):0.0498188852):0.1980649164,(4:0.0200050421,5:0.0240833502):0.0224629377)
(2:0.0677739434,(6:0.0525676505,7:0.0630493426):0.0059170783,8:0.0569888829)
(1:0.1873609909,2:0.0293629696,(6:0.0280336584,(7:0.0285172064,8:0.0349854074):0.0057576279):0.0263752929)
(1:0.0397291354,(3:0.1071331201,(4:0.0616967136,5:0.1376038452):0.0102499427):0.0510388366,(6:0.1007340771,(7:0.0841290584,8:0.0631446460):0.0297758541):0.3984163446)
(1:1.8213671540,(2:0.0607527970,8:0.0353518774):0.0295289819,6:0.0000188734)
(1:0.0369682555,(2:0.0458525383,7:0.0522156228):0.9396543754,(3:0.0374598732,4:0.0283775161):0.0376703413)
(1:0.0292131818,(2:0.0282170728,(6:0.0636953863,(7:0.0295344977,8:0.0334848269):0.0054152212):0.0308163423):0.3215873716,((3:0.0279542554,5:0.0217702689):0.0065136560,4:0.0251382591):0.0148875397)
(1:0.0306454818,(2:0.0666014811,6:0.0596486384):0.2872927774,((3:0.0283271104,5:0.0222042626):0.0071476222,4:0.0227583441):0.0169129930)
(1:0.0442325634,(2:0.0318281991,(6:0.0285135222,8:0.0212986797):0.0179144035):0.2569167889,(3:0.0284423305,4:0.0182587548):0.0247147781)
(1:0.0684137432,(2:0.0628261404,(6:0.0579911826,8:0.0526276136):0.0238892651):0.3490058221,((3:0.0598280172,5:0.0615580682):0.0000020018,4:0.0401482055):0.0497603534)
(1:0.0758197221,2:0.4374696433,((3:0.0588333200,5:0.0354913079):0.0019935881,4:0.0343606950):0.0263497715)
(1:0.0447159992,(3:0.0352009683,4:0.0223214441):0.0028025075,5:0.0277409555)
(1:0.1709684973,(2:0.0610210696,(6:0.0357609025,8:0.0524821446):0.0432329163):0.2667203724,4:0.0477857809)
(1:0.0225810310,(2:0.0439342979,(6:0.0578521150,(7:0.0281418089,8:0.0257843026):0.0212454909):0.0163514449):0.2248581283,(4:0.0291159736,5:0.0312541973):0.0293691358)
(1:0.0520484114,(3:0.0450632474,4:0.0263096891):0.0022487677,5:0.0149338722)
(2:0.0235173581,(6:0.0257315728,7:0.0155521705):0.0116338679,8:0.4396643043)
(2:0.0723268731,6:0.0231126964,(7:0.0264411940,8:0.0474307665):0.0110085886)
(2:0.0301530693,(6:0.0434300886,7:0.0179421613):0.0026200725,8:0.0227883344)
(1:0.0643000055,(3:0.0393788195,4:0.0477687002):0.0030465932,5:0.0370584322)
(1:0.0484177846,(3:0.0185813655,4:0.0532327938):0.0034890242,5:0.0203398515)
(1:0.0098762846,(2:0.0382476391,6:0.0969761951):0.2653949149,((3:0.0158353216,4:0.0813298285):0.0065489107,5:0.0183823405):0.0270256845)
(2:0.0372627399,(5:0.2191338286,6:0.0191696914):0.0038751979,8:0.0284883222)
(1:0.2624678097,((2:0.1196851318,(6:0.0840272084,8:0.0409669618):0.0692725971):0.0839950513,4:0.3296911172):0.0767462260,3:0.3119384227)
(1:0.0443582822,(3:0.0517849055,4:0.0529125940):0.0551429155,8:0.5679274293)
(1:0.0265211058,(2:0.0420579404,((6:0.0312333699,7:0.0251820258):0.0079322723,8:0.0211686357):0.0222219339):0.2226462993,(4:0.0372745897,5:0.0284546527):0.0290873744)
(1:0.0807883125,(3:0.0356323389,4:0.0341402624):0.0067570645,5:0.0231929732)
(1:0.0694194753,(2:0.0805482433,(6:0.0368782158,7:0.0272907287):0.0164585069):0.4176818972,(3:0.0613499332,5:0.0463708491):0.0176727333)
(1:0.0333922673,(2:0.0662412417,(7:0.0601456878,8:0.0577532964):0.0428765944):0.4233230996,((3:0.0449026894,4:0.0428968429):0.0017254549,5:0.0372697879):0.0124785918)
(1:0.0271685647,(2:0.0141622322,8:0.1764383782):0.1381638961,((3:0.0275330466,4:0.0187817922):0.0078381040,5:0.0168251375):0.0257891324)
(1:0.0273094887,(3:0.0286406769,5:0.0187787809):0.0311883418,7:0.2930885008)
(1:0.0352148116,(2:0.0132397512,6:0.1134880533):0.2864801523,((3:0.0305221347,4:0.0271325880):0.0095256741,5:0.0237293395):0.0175229572)
(2:0.0454429164,5:0.4790406880,(6:0.0393860539,7:0.0531207780):0.0478802441)
(1:0.0226904079,(4:0.0207295093,5:0.0136328430):0.0176917217,(6:0.0246898401,7:0.0888412004):0.1573098865)
(1:0.0538554267,(3:0.0386488296,4:0.0377032240):0.0039677684,5:0.0354606521)
(1:0.0515524633,(3:0.0329260202,4:0.0319736661):0.0072547735,5:0.0353974881)
(1:0.0458574764,(3:0.0388187424,4:0.0355474160):0.0079582821,5:0.0310611229)
(1:0.0458858178,(2:0.0545327123,6:0.0721721019):0.1842664317,5:0.0433468004)
(1:0.0436701123,4:0.0777025055,(6:0.0499692047,8:0.0522526365):0.3025201428)
(1:0.1605772016,(3:0.1984653922,(7:0.0412626187,8:0.0379453988):0.1957459207):0.0850753742,4:0.1998687799)
(1:0.0837810308,(2:0.0568204709,((6:0.0509533018,7:0.0481171982):0.0106332134,8:0.0419522614):0.0558770549):0.3499246602,(4:0.0610723484,5:0.0469355783):0.0527298342)
(3:0.0400124458,4:0.0271592198,(5:0.0132156484,((6:0.0255205022,7:0.0391009780):0.0117628347,8:0.0216680481):0.2845587424):0.0139050587)
(1:0.0710007800,(3:0.0432756547,5:0.0167845834):0.0110743436,4:0.2589844703)
(1:0.0448302190,(2:0.3058964891,(6:0.0269735806,7:0.0319395120):0.0318766593):0.2928256218,4:0.0740589725)
(1:0.0615325247,(2:0.1181405621,(7:0.0502240861,8:0.0260091981):0.0282342275):0.2488558447,5:0.0616636198)
(2:0.0604912472,(6:0.0340098701,7:0.0355372500):0.0045972358,8:0.0353138194)
(1:0.0446336194,(2:0.0638673398,6:0.0821764981):0.3787375702,(4:0.0322855758,5:0.0301660490):0.0278117272)
(1:0.0532371471,4:0.1186624496,(6:0.0981277298,8:0.0176775227):0.4840374535)
(1:0.0346907199,(2:0.0270332878,7:0.0547557738):0.1866883072,(4:0.0242059085,5:0.1402438716):0.0124836096)
(1:0.0466485091,(2:0.0415503483,((6:0.0210047537,7:0.0262221095):0.0031972824,8:0.0346881310):0.0184968128):0.2176976554,(3:0.0334060817,(4:0.0456801389,5:0.0226445287):0.0036750120):0.0149670946)
(1:0.0233763724,(2:0.0620074242,(7:0.0554889227,8:0.0313514136):0.0272097009):0.3776167624,(3:0.0543418564,(4:0.0377326818,5:0.0412329361):0.0028695227):0.0505530799)
(1:0.0561693298,(2:0.0544860738,8:0.0975313118):0.4815226078,(3:0.0465843088,5:0.0410330932):0.0226166120)
(1:0.0230870917,(2:0.0263169738,6:0.0419304692):0.2220767332,((3:0.0272821712,5:0.0240063586):0.0029189960,4:0.0307432259):0.0157004969)
(1:0.0588797485,(3:0.0209647514,4:0.2478760094):0.1369781681,5:0.0414030529)
(1:0.0640646409,(3:0.0217916126,4:0.0255193362):0.0073636417,5:0.0533953365)
(1:0.0396005344,(2:0.0308269072,((6:0.0967153667,8:0.0198438094):0.0062465326,7:0.0499031175):0.0157390725):0.2990138161,3:0.0710403751)
(1:0.3013194589,(3:0.0336696450,4:0.0192200142):0.0057136396,5:0.0155993583)
(2:0.0716806855,(4:0.0260066365,5:0.0518457673):0.2150859185,8:0.3520595821)
(1:0.1012046686,(2:0.0693596320,(6:0.0716846846,7:0.0653647362):0.0186214248):0.3591245018,((3:0.0576115693,5:0.0424207351):0.0043969868,4:0.0463974145):0.0556569389)
(1:0.0642174997,3:0.1886597948,(4:0.6694968305,5:0.0205202532):0.0107914657)
(1:0.0281362705,(2:0.0301327444,((6:0.0240670219,8:0.0323864156):0.0041329666,7:0.0270953005):0.0129859611):0.2004430762,(3:0.2981847602,5:0.0164140142):0.0224042832)
(1:0.1152022823,(3:0.0329285137,4:0.0267226607):0.0049742719,5:0.0257398878)
(1:0.0493880737,(2:0.0408580596,(6:0.0461558852,8:0.0497221124):0.0423030211):0.3300446989,(4:0.0399408581,5:0.0419259926):0.0279333504)
(1:0.0536956330,(2:0.0456821520,((6:0.0375356307,7:0.0273479749):0.0100705562,8:0.0412840292):0.0266773889):0.3195025851,(3:0.0388130490,5:0.0306646174):0.0217380029)
(1:0.0814543026,(3:0.0392705664,4:0.0356099476):0.0037060513,5:0.0378108711)
(1:0.0696537097,3:0.0245737519,(4:0.0540976303,5:0.0200600035):0.0032991525)
(1:0.0475564387,2:0.4782692358,((3:0.0384748752,4:0.0655639956):0.0104966667,5:0.0549891188):0.0700905026)
(1:1.2865527056,6:0.0158578243,(7:0.0617124199,8:0.0542547839):0.0501189154)
(1:0.0747174393,(2:0.0372378214,((6:0.0159397526,8:0.0233113548):0.0047329197,7:0.0161037951):0.0238463272):0.1669435390,(3:0.0311483214,5:0.0233454480):0.0224647346)
(2:0.0402898554,(3:0.1842289133,(6:0.0441315913,8:0.0433516088):0.1949051170):0.6092177972,7:0.0694236277)
(1:0.0682435388,(2:0.0375918524,(7:0.0515548577,8:0.0437859486):0.0299557228):0.3651344148,(3:0.0505068780,5:0.0286444541):0.0361709892)
(1:0.0419121541,(2:0.1953684959,8:0.1402196779):0.4686735173,5:0.0874131409)
(1:0.0618969807,(2:0.0430805222,(6:0.0472262302,8:0.0418397063):0.0245057352):0.4091171022,((3:0.0616971798,4:0.0442813661):0.0099155449,5:0.0379616575):0.0369393707)
(2:0.0577779155,(6:0.0249450718,8:0.0403684387):0.0112416269,7:0.0298044089)
(2:0.0944990305,(((3:0.0549229664,4:0.0736467451):0.4906382857,6:0.0349486411):0.0091333881,7:0.0458893293):0.0056194749,8:0.0431266230)
(1:0.0529482584,(2:0.0405066053,7:0.0828083104):0.3233925316,(3:0.0435365483,5:0.0370143651):0.0377096128)
(1:0.0378780671,(2:0.0371507586,(6:0.0386435892,8:0.0450415986):0.0191504318):0.2604112933,3:0.0618454869)
(2:0.0475789969,(6:0.0260547309,8:0.0333022104):0.0025298108,7:0.0254514487)
(2:0.0414221488,6:0.0472642270,(7:0.0110259555,8:0.0627222286):0.0158504986)
(2:0.0105254931,(6:0.0140446585,7:0.0468814862):0.0000010000,8:0.0211720331)
(1:0.0094087215,3:0.0377656481,(6:0.0453547433,8:0.0000026786):0.1477648464)
(1:0.0486318351,(3:0.0217733300,4:0.0230606662):0.0061350233,5:0.0225479090)
(2:0.0455933955,(6:0.0306924865,7:0.0259433415):0.0303974028,8:0.5082188010)
(2:0.0497596241,(6:0.0200838159,7:0.0175014179):0.0076215087,8:0.0279772962)
(2:0.0510514582,3:0.3286810840,(6:0.0000022924,8:1.3679300166):0.0534657549)
(1:0.2142360066,(2:0.0482065339,6:0.0381428954):0.1770179233,8:0.3340575527)
(1:0.0267683522,(2:0.0297137719,(6:0.0212960012,7:0.0181167921):0.0251210331):0.2213564186,(4:0.0210052722,5:0.0224656109):0.0406408843)
(1:0.0535413274,(3:0.0322581507,5:0.0270004839):0.0039541214,4:0.0192096324)
(1:0.0437368697,(2:0.0399539777,((6:0.0543618931,8:0.0479642299):0.0145213095,7:0.0530021933):0.0442413631):0.2540128212,((3:0.0651656170,4:0.0502955735):0.0079194514,5:0.0936142709):0.0233593081)
(1:0.0595066107,2:0.4192578195,(3:0.0507165035,5:0.0322953607):0.0265829351)
(2:0.0760922125,6:0.0365919743,(7:0.0562352795,8:0.0487073439):0.0055036504)
(2:0.0868870232,(6:0.0920487206,8:0.0631089437):0.0172690049,7:0.0754676383)
(1:0.0545977442,(3:0.0402866711,4:0.0334888993):0.0101981587,5:0.0256346780)
(1:0.0522923705,(3:0.0306443827,4:0.0319738974):0.0048885721,5:0.0646304525)
(1:0.0229377426,((3:0.0277580376,4:0.0349869013):0.0021772081,5:0.0280106927):0.0458403920,(6:0.0554041158,7:0.0176542782):0.3389750384)
(2:0.0752408343,3:0.2692902369,((6:0.0799831776,7:0.0252568880):0.0084433889,8:0.0284023332):0.0191258322)
(1:0.0328815892,(2:0.2292731793,7:1.2739315692):0.2576778102,3:0.1334080342)
(1:0.0378599595,(2:0.0246826646,6:0.0652498302):0.3008786304,3:0.0535401143)
(2:0.0441962207,(3:0.0596864365,4:0.0270568243):0.2406773536,6:0.0517565077)
(1:0.0342519055,(2:0.0296182590,((6:0.0383037865,8:0.0280077129):0.0032320262,7:0.0285221521):0.0276586842):0.3166149670,3:0.0763824754)
(1:0.0578884997,(3:0.0322261497,5:0.0222548382):0.0125683830,4:0.3489783963)
(2:0.0559635173,(6:0.0372401253,8:0.0337117927):0.0062783959,7:0.0215016067)
(2:0.0378033283,6:0.1026792387,(7:0.1745666135,8:0.0791590374):0.0401156549)
(1:0.0303760240,(2:0.0335854593,7:0.0328980388):0.2819285787,4:0.0706812999)
(2:0.0294671160,(4:0.7625210322,6:0.4694712175):0.1782500726,7:0.1004520112)
(1:0.0258032974,2:0.3938002208,(4:0.0356368705,5:0.0184190472):0.0204664828)
(1:0.0325347985,(2:0.0033566545,(7:0.1375100229,8:0.0707076972):0.1438487020):0.2806332068,((3:0.0296523333,4:0.0245795175):0.0074022355,5:0.0224681590):0.0207329587)
(2:0.0562609197,(6:0.0362693933,8:0.0385861036):0.0052129903,7:0.0255000019)
(1:0.0529665512,(2:0.0296461645,(6:0.0401319779,8:0.0468769355):0.0256358313):0.3779059132,(4:0.0406258488,5:0.0240051194):0.0318393916)
(1:0.1150701994,(3:0.0515543531,4:0.0658825535):0.0047427553,5:0.0428376955)
(1:0.0495355459,(3:0.0239434180,4:0.0477943479):0.0052687196,5:0.1356294512)
(2:0.0625737962,(6:0.0574626851,8:0.0304294562):0.0060072466,7:0.0436455999)
(2:0.1723962729,3:0.3109608111,((6:0.0359345256,8:0.0386297232):0.0076331853,7:0.0276565526):0.0091392918)
(1:0.0344572327,(2:0.0561595741,((6:0.0356216568,8:0.0724818885):0.0075780842,7:0.0608355075):0.0264009366):0.3427785440,((3:0.0635585007,4:0.0435861302):0.0100886673,5:0.0350114995):0.0499435836)
(1:0.0482429669,(2:0.0372384326,(7:0.0258066425,8:0.0462691605):0.0338078911):0.3482627275,((3:0.0340132605,4:0.0632093175):0.0127949813,5:0.0260330736):0.0300294369)
(1:0.0535876059,3:0.0184751765,(4:0.1003580155,5:0.0375298207):0.0093823580)
(1:0.0854091069,(2:1.6487266493,5:0.0000026827):0.0222800365,(3:0.1000201510,4:0.0402271346):0.0065998194)
(1:0.0437621410,(2:0.0439716837,8:0.0734969093):0.2689222085,(4:0.0388356229,5:0.0264087541):0.0336111906)
(2:0.4836752707,(5:1.1591610154,7:0.0000020369):0.0206450929,8:0.0237829587)
(1:0.0396453062,(2:0.0780814848,7:0.0923294694):0.4657408829,((3:0.0377021287,4:0.0538439882):0.0069957673,5:0.0412632219):0.0289993764)
(1:0.0828181333,(2:0.8948275397,5:0.0054949044):0.0167394927,4:0.0353409288)
(1:0.1510235513,4:0.0319883500,(7:0.0268101876,8:0.0269090996):0.1611817275)
(2:0.0522385758,(6:0.0233161338,8:0.0293870462):0.0096556633,7:0.0266789014)
(2:0.0558451007,(6:0.0311835468,7:0.0226723022):0.0032156511,8:0.0660586431)
(1:0.0630777683,(2:0.0396503138,(6:0.0325804019,(7:0.0216219748,8:0.0250847657):0.0008994313):0.0153496423):0.2491781686,3:0.0567333495)
(2:0.0379215469,(6:0.0287158667,8:0.0683498945):0.0104941584,7:0.0211011085)
(1:0.5139098832,2:0.0614460835,(6:0.0559023975,7:0.0411384443):0.0728842750)
(1:0.2436770393,(2:0.0142372009,(7:0.0297874248,8:0.0178679451):0.0220156724):0.0954055847,5:0.4275163743)
(1:0.1382684317,(2:0.0615901407,(6:0.0489560778,7:0.0325112021):0.0613584644):0.4944591944,8:0.1058587476)
(2:0.0765224063,(6:0.0364309996,8:0.0347476406):0.0050610725,7:0.0346964920)
(1:0.0658696553,(2:0.0259975647,(6:0.0360577282,8:0.1126514980):0.0590186325):0.3739758213,(4:0.0193144682,5:0.0424696415):0.0220416393)
(1:0.0388109193,(2:0.0734255480,(6:0.0264694782,7:0.0276041462):0.0126240549):0.2152710957,((3:0.0286290616,4:0.0364712864):0.0029347924,5:0.0176627251):0.0367636670)
(2:0.0354815460,(6:0.0153295050,8:0.1423822707):0.0057451041,7:0.0304685337)
(2:0.0324696644,(3:0.0213442084,4:0.0561670229):0.2981819673,((6:0.0232078228,7:0.0378381138):0.0013816233,8:0.0234487491):0.0205070966)
(1:0.0425016534,(2:0.0520859783,(6:0.0349747465,(7:0.0232367573,8:0.2912227485):0.0012118084):0.0373173348):0.2427653179,((3:0.0320075073,5:0.0318848259):0.0034366108,4:0.0499202528):0.0383803031)
(2:0.0416293999,((3:0.0368803809,4:0.1151710281):0.0050632966,5:0.0397387371):0.3732308548,(7:0.0532028910,8:0.0330974078):0.0330158715)
(1:0.0329851063,(2:0.3435080381,8:0.0646111508):0.2311190554,4:0.0725925187)
(1:0.1933119023,2:0.0426237257,(6:0.0712435257,7:0.0222251464):0.0325323966)
(2:0.0558503581,((4:1.0892822940,6:0.5054053362):0.5145220473,8:0.0375034102):0.0077000908,7:0.0343213179)
(1:0.0378545192,(2:0.0561330452,(7:0.0314560232,8:0.0465508382):0.0246230571):0.2225468174,((3:0.0279393686,4:0.0374847707):0.0017662072,5:0.0286409398):0.0143983564)
(1:0.0515219600,(4:0.0396367137,5:0.0215286414):0.0141972808,(7:0.0256745118,8:0.0264142923):0.2456185143)
(1:0.0374503427,(2:0.0469177946,((6:0.0477168726,8:0.0390948491):0.0056456874,7:0.0391922278):0.0313238097):0.3944862106,((3:0.0447660977,4:0.0420176023):0.0062119466,5:0.0343362522):0.0577003779)
(1:0.0484002987,(2:0.7664548208,3:0.0482658300):0.0244006153,5:0.0963268381)
(1:0.0542328161,(3:0.0976328067,5:0.0213789208):0.0333207971,(6:0.0306137842,8:0.0320588130):0.2621942269)
(2:0.0453000373,((3:0.0418006833,4:0.0352658145):0.0071859937,5:0.0338369012):0.4928312166,((6:0.0385184605,8:0.0512588547):0.0036323813,7:0.0382482580):0.0575582591)
(1:0.0836983536,(3:0.0410669264,4:0.0365601271):0.0062167293,5:0.0316692781)
(1:0.0604437770,(2:0.0249978060,(6:0.0241159049,(7:0.0213493173,8:0.0381890611):0.0019666624):0.0218288043):0.2417310962,3:0.0727252778)
(1:0.0393098606,(2:0.0328556223,((6:0.0324203716,8:0.0246831715):0.0038163503,7:0.0199525128):0.0189786605):0.2114396138,(3:0.1477883439,5:0.0345612670):0.0140467243)
(1:0.1003921865,(3:0.0433547246,4:0.0414329656):0.0125212630,5:0.0380937033)
(1:0.0285271526,(3:0.0366941007,5:0.0670990189):0.5882889195,4:0.0748236068)
(1:0.0478781665,(2:0.2619744355,3:0.4155645592):0.1045553084,4:0.0800844256)
(5:0.5548187678,(6:0.0417196674,8:0.0442440336):0.0032892095,7:0.0490532862)
(1:0.1220573477,3:0.0565769173,(4:0.0466412155,5:0.0537061539):0.2536019270)
(1:0.0996802657,((2:0.0870795689,7:0.0000022127):0.5102615491,4:0.0284993782):0.0108080752,3:0.0226009487)
(1:0.0338029100,(2:0.1369569202,6:0.0383834193):0.2288075151,(3:0.0294543426,4:0.0304793091):0.0220298116)
(1:0.0222111693,(2:0.0447011132,(6:0.0379678535,8:0.0256202760):0.0413192343):0.2654542802,(3:0.0263221948,5:0.0291097300):0.0233312970)
(2:0.0528033154,(6:0.0288574358,7:0.0294677975):0.0000020199,8:0.0457650663)
(2:0.0486072553,(4:0.0447157422,5:0.0173588594):0.2681154218,(7:0.0395107840,8:0.0183512131):0.0196791680)
(1:0.0445799016,3:0.0295847813,(4:0.0356077851,5:0.0541252768):0.0022988636)
(1:0.0859166337,(3:0.0483390551,4:0.0281516048):0.0078856764,5:0.0322230597)
(1:0.0312302349,(2:0.0386564634,6:0.0660102095):0.2189324673,3:0.0704207575)
(2:0.0282013689,(6:0.0429688292,7:0.0144916411):0.0063464771,8:0.0305558304)
(2:0.0570742112,(6:0.0351804024,8:0.0354988464):0.0033436526,7:0.0254870769)
(1:0.0229778800,(3:0.0452939634,4:0.0297208966):0.0347137554,((6:0.0446513737,8:0.0339316458):0.0019557165,7:0.0368969072):0.3413282316)
(1:0.0690809842,(3:0.0345987830,4:0.0297295654):0.0104291709,5:0.0317701795)
(1:0.0274853281,(2:0.0207161421,(6:0.0249600543,(7:0.0216739979,8:0.0429559580):0.0030958292):0.0285830420):1.1747287946,(4:0.0270497944,5:0.0209137926):0.0161203601)
(2:0.0777939246,6:0.0221052154,(7:0.0590018720,8:0.0215175847):0.0065535455)
(2:0.0593428910,(6:0.0249109476,8:0.0433805726):0.0040116898,7:0.0316463357)
(2:0.0652509615,(6:0.0372936621,8:0.0850161788):0.0000020008,7:0.0294582188)
(2:0.0503237152,6:0.0257359863,(7:0.0465231604,8:0.3342701070):0.0329943862)
(2:0.0324666698,(6:0.0185705636,8:0.0291493807):0.0056743982,7:0.0229323998)
(2:0.1394246787,(6:0.0413010748,8:0.0336766864):0.1522253053,7:1.1810837598)
(2:0.0447319068,(6:0.0374267736,8:0.0381281903):0.0106133078,7:0.0185651361)
(2:0.0692640884,(6:0.0355399716,8:0.0461458592):0.0082065984,7:0.0375669071)
(2:0.0880616914,6:0.0283354017,(7:0.0224215022,8:0.0338987491):0.0019391947)
(2:0.0131406731,(6:0.0201208006,8:0.0414004406):0.5429337562,7:0.0277816627)
(2:0.0482176938,(6:0.0382018120,8:0.0298593447):0.0396608113,7:0.9286787782)
(2:0.0649527797,(6:0.0199651687,8:0.0530559406):0.0029745794,7:0.0218696150)
(1:0.0528016182,(3:0.0330029698,4:0.0354342196):0.0098104738,5:0.0153176862)
(1:0.0368050595,2:0.4689148114,(3:0.0213621006,4:0.1943703640):0.0342404209)
(1:0.0329553764,(2:0.6882575907,7:0.1616263473):0.0958935435,6:0.0480177123)
(1:0.3065961150,(2:0.0724866391,8:0.0313397092):0.0048551324,7:0.0355603217)
(2:0.0255152933,(6:0.0277015607,8:0.0216562286):0.0018505952,7:0.0287166058)
(2:0.0496086298,(6:0.0580013402,7:0.0460865726):0.0064842775,8:0.0142260969)
(1:0.0710774817,(2:0.6313336577,7:0.2916376114):0.1619747660,5:0.1261463360)
(2:0.0783266845,6:0.0554244840,(7:0.0829496276,8:0.1412898443):0.0068702717)
(2:0.1074981331,(6:0.0374893101,7:0.0613090784):0.0023291648,8:0.0418740050)
(1:0.6207552258,2:0.0661417693,(6:0.0655672744,7:0.0277800338):0.0404363770)
(2:0.2853269863,(4:0.3257392324,(7:0.0340693756,8:0.0628964493):0.4993294058):0.1513059722,5:0.5936086318)
(2:0.4117476696,(4:0.2611276992,5:0.3586857452):0.1979490935,(7:0.3115432332,8:0.3278988332):0.2473992087)
(1:0.1343539556,(2:0.3007757472,5:0.1532234268):0.0240990314,4:0.3650307353)
(1:0.0412966324,(2:0.0578041558,8:0.0550096297):0.1799526010,5:0.0639202229)
(1:0.0490843796,(((2:0.0496677101,7:0.0416669704):0.0209403760,8:0.0089609600):0.0737860624,4:0.6271662497):0.0741935114,5:0.1011783384)
(1:0.0334442016,((2:0.0902918224,(6:0.0325417375,7:0.1003436538):0.0241164764):0.0492653935,8:0.1733837497):0.2035544046,4:0.0613959660)
(1:0.0415046302,(2:0.0679089881,((6:0.0347659260,7:0.0284881671):0.0069692404,8:0.0352796976):0.0062759452):0.3604073213,(4:0.0256547824,5:0.0384534238):0.0231084241)
(1:0.0712235665,5:0.0706149486,((6:0.0511599842,7:0.0763896424):0.0136666734,8:0.0719301986):0.3986007232)
(1:0.0441999939,(2:0.0439714793,(7:0.0380642783,8:0.0347803909):0.0345841702):0.3953515956,5:0.0688573101)
(1:0.0458928412,(2:0.0687931037,(6:0.0696077062,7:0.0285299903):0.0261891141):0.1776409051,4:0.1207659334)
(2:0.0856092083,6:0.0308436038,(7:0.0283760542,8:0.0320965960):0.0161412324)
(1:0.0084637228,(4:0.0326604404,5:0.0193401294):0.0144640113,(6:0.0385036237,8:0.0048750973):0.1252249818)
(1:0.0503425928,(2:0.0463806434,6:0.0669441305):0.1983633315,5:0.1076603489)
(1:0.3098975581,2:0.0194075229,(6:0.0228376080,7:0.0251368376):0.0236984713)
(1:0.0392102019,(2:0.0343149718,((6:0.0355755477,7:0.0251679529):0.0045329106,8:0.0466139242):0.0156422367):0.2956747827,(4:0.0246777124,5:0.0377937686):0.0081310827)
(1:0.0212167478,(2:0.0268608604,7:0.0677563782):0.1973067371,(4:0.0328356258,5:0.0263183456):0.0332148921)
(1:0.0640381435,(3:0.0417529087,5:0.0700602791):0.0075960457,4:0.0157221260)
(1:0.0361416581,(3:0.0391977552,4:0.0822775722):0.0395023098,5:0.1110525685)
(1:0.0659739339,(3:0.0419828893,5:0.0237728227):0.0363124152,4:0.0683016298)
(1:0.0664891141,(3:0.0141641263,4:0.0273546113):0.0057925400,5:0.0210450831)
(1:0.0570958145,3:0.0185159321,(4:0.0280636481,5:0.0419850830):0.0116194051)
(1:0.0446544653,(2:0.0486530897,4:0.0493616678):0.2744207900,(3:0.0294880292,5:0.0437781635):0.0161201498)
(1:0.0597150000,3:0.0303912058,(4:0.0286804836,5:0.0385022181):0.0081435510)
(1:0.0455862584,3:0.0311735066,(4:0.0587606597,5:0.0240183153):0.0038725802)
(1:0.0803340844,(2:0.0525910604,8:0.0941986503):0.4168140880,(3:0.0275444434,(4:0.0578476075,5:0.0474995426):0.0055450445):0.0296214792)
(2:0.0525703869,4:0.0189205768,(6:0.0190229557,8:0.0298583124):0.0072850651)
(1:0.0491283489,(2:0.0613335929,(4:0.0410144901,6:0.1034633155):0.0482290060):0.3396767082,(3:0.0371566818,5:0.0458852957):0.0180360298)
(1:0.0968023564,3:0.0467300821,(4:0.0253182151,6:0.1733685460):0.2792606426)
(1:0.2775847835,2:0.0532836964,(6:0.0373944651,8:0.0254885365):0.0287723378)
(1:0.0244656481,(2:0.0401348801,6:0.0969881043):0.3759416320,((3:0.0646330460,4:0.0447059307):0.0000022870,5:0.0344958566):0.0546557600)
(1:0.0445016331,2:0.4439679584,(3:0.0337991582,5:0.0438575784):0.0383359892)
(1:0.0261023003,2:0.3091525317,(3:0.0353036731,(4:0.0235078464,5:0.0308294161):0.0110636421):0.0142655834)
(1:0.0451311214,3:0.0536331854,(4:0.0370782072,5:0.0864151116):0.0192691641)
(1:0.0600147413,((2:0.1552640708,4:0.0275184747):0.0098686391,8:0.0198295168):0.3157756860,5:0.0538869403)
(1:0.0432736252,(2:0.0399425920,8:0.0731662360):0.2223745895,(3:0.0339007651,4:0.0322592089):0.0250699255)
(1:0.0617672588,(2:0.0417262664,4:0.0560093371):0.2629018020,3:0.0502470957)
(1:0.1146360207,3:0.0261253898,(4:0.0387635752,5:0.0533855213):0.0055851906)
(1:0.0314268899,(2:0.0353992620,((6:0.0239485060,8:0.0349417748):0.0039725788,7:0.0270146651):0.0118998956):0.1783761453,3:0.0392545203)
(2:0.0239718428,6:0.0198157842,(7:0.0182166809,8:0.0202546184):0.0067896583)
(1:0.2058139330,2:0.3820417381,(7:0.0310013495,8:0.0225266550):0.0623510709)
(1:0.0380698627,(2:0.0472593773,8:0.0870442611):0.2931897074,3:0.0515853489)
(1:0.0388247983,(2:0.0302884549,(7:0.0158258433,8:0.0268111734):0.0208918833):0.1961228283,3:0.0345019462)
(1:0.0737421235,3:0.0397300494,(6:0.0303830575,7:0.0230803998):0.1484067693)
(1:0.4231700349,2:0.0414718768,(7:0.0341581151,8:0.0484391826):0.0115539289)
(1:0.0376905309,3:0.0584788605,((6:0.0420634334,7:0.0224413424):0.0072125511,8:0.0346631367):0.2451663315)
(1:0.1434739694,2:0.5959191139,(7:0.0464073177,8:0.0502271440):0.1878333950)
(1:0.0589524982,(3:0.0258491208,4:0.2471417054):0.0111539108,5:0.0437509990)
(1:0.0307261666,(2:0.0381252450,8:0.0893330016):0.2999969726,(3:0.0469512514,(4:0.1426790826,5:0.0196485798):0.0059818447):0.0555957950)
(1:0.0348326154,(2:0.0307042884,6:0.0768495301):0.1425504607,(3:0.0390783846,(4:0.0050417157,5:0.0731998388):0.0068473384):0.0204304226)
(1:0.0375847583,(2:0.5788389589,(6:0.0404319697,8:0.0347059942):0.1216556412):0.0869450100,(3:0.0217904150,(4:0.0361936915,5:0.0301121185):0.0068078397):0.0217668037)
(1:0.0551186758,(2:0.5581700577,(6:0.0297196361,8:0.0376389486):0.1184400766):0.1688656978,4:0.1508181140)
(1:0.0306848548,(2:0.0360612060,8:0.0365450371):0.2097456140,(3:0.0172936672,(4:0.0290222920,5:0.0692846436):0.0015989058):0.0169979078)
(1:0.0413120029,(3:0.0241734139,4:0.0337750436):0.0267292232,8:0.3448050880)
(1:0.0270039242,((2:0.0467121981,6:0.0366389269):0.0177915177,4:0.0262658198):0.3378766318,(3:0.0328717666,5:0.0470091297):0.0203266537)
(1:0.2148991654,3:0.0278631752,(4:0.0384921052,5:0.0293329455):0.0081483782)
(2:0.0515661300,(4:0.0246039172,8:0.0220458198):0.0006026022,6:0.0164823330)
(2:0.1145830982,(4:0.0494510903,6:0.0679238082):0.0083594878,8:0.0405627392)
(1:0.0454212349,3:0.0166284758,(4:0.0736972505,5:0.2883213839):0.0168397576)
(1:0.0626823991,((3:0.0116855998,8:0.4656503775):0.0054520055,4:0.2221722067):0.0051014000,5:0.0378862401)
(1:0.0261632039,((2:0.0281514276,(6:0.0164635771,8:0.0149382326):0.0072432694):0.0029094605,4:0.0199945877):0.1626144192,5:0.0499505899)
(1:0.0447302031,(3:0.0358060578,4:0.0480005479):0.0289234923,6:0.4351832782)
(1:0.0000022579,2:0.5746886229,(3:0.0364274031,4:0.0432202369):0.0540244467)
(1:0.0297431193,2:0.2433738599,(3:0.1224455032,4:0.0236320617):0.0129725320)
(2:0.0182301701,5:0.2194813367,(6:0.0212260639,8:0.0497617124):0.0282541166)
(1:0.0479515263,3:0.0419579275,(4:0.0422280405,5:0.0361077978):0.0051794262)
(2:0.0591766619,(4:0.0250619682,6:0.0307780757):0.0064619127,8:0.0363787818)
(1:0.0260544250,(2:0.0410108782,(4:0.0530338392,8:0.0439523814):0.0216992616):0.2502243518,(3:0.0274192131,5:0.0290136290):0.0142029529)
(1:0.0355114861,(2:0.0343041881,(4:0.0322173743,8:0.0365585363):0.0274050034):0.3142790260,(3:0.0624724253,5:0.0491077391):0.0196934323)
(1:0.0316614597,((2:0.0528815545,4:0.0632467052):0.0149456707,8:0.0720348623):0.3392689639,3:0.0375858620)
(2:0.1415805238,(4:1.8701031371,8:0.0231576079):0.0305702839,6:0.0496698875)
(1:0.0446072088,(2:0.0778652843,6:0.1519157035):0.9427288969,3:0.1499713830)
(1:0.0260139951,((2:0.0771371813,6:0.0603100015):0.5523757034,4:0.1099003605):0.1568521156,(3:0.0510632870,5:0.0496401938):0.0290029581)
(1:0.0483960041,(2:0.0952263765,6:0.0784653409):0.3519198150,5:0.1454892943)
(1:0.1830504880,2:0.0224166928,(4:0.0175367184,6:0.0402872233):0.0094170380)
(2:0.0306511316,(4:0.0299885440,8:0.0343859304):0.0305968946,6:1.1484970107)
(1:0.0303910084,(2:0.0275557938,(4:0.0268343674,8:0.0278251054):0.0368652290):0.2298124355,5:0.0526302247)
(1:0.0499717965,2:0.9874677336,(3:0.0456484049,(4:0.0364190169,5:0.0439798948):0.0094879915):0.0390470757)
(2:0.2081412569,(4:0.3452070086,6:0.0401563480):0.0080601135,8:0.0388418230)
(2:0.1057659980,(4:0.0393371422,8:0.0336043604):0.0087367072,6:0.0226160915)
(2:0.0363109980,3:0.4034289866,(4:0.0420185462,6:0.0396812883):0.0451825940)
(2:0.0181877170,4:0.8537193213,(6:0.0343663046,7:0.0237203425):0.0407625083)
(1:0.0000020235,(2:0.0495451382,(6:0.0432314189,7:0.0508404197):0.0387869983):0.8550325291,4:0.0497517907)
(1:0.0202187283,((2:0.0156861980,(6:0.0275045164,7:0.0218460232):0.0543944534):0.5169006478,(4:0.0341520653,8:0.0188770895):0.1239227155):0.1082019658,(3:0.0255764532,5:0.0238923456):0.0266436352)
(1:0.0137002864,(2:0.0195012668,6:0.0479509702):0.1981953586,(4:0.0377955098,5:0.0152309943):0.0265160773)
(1:0.0752826906,(2:0.0550868032,6:0.1003089762):0.3292062701,3:0.0708263736)
(1:0.0814644565,(2:0.0189685801,6:0.0880257326):1.2611147118,4:0.0378748654)
(1:0.0165745276,(2:0.0342937977,8:0.0587679404):0.5685551145,4:0.0256727127)
(1:0.0437491226,(2:0.0501033425,8:0.1421014654):0.3581860852,(4:0.0545435212,5:0.0423461871):0.0051956387)
(1:0.0365136972,(2:0.0120686931,8:0.0460298996):0.2498709246,(4:0.0392942154,5:0.0328594741):0.0089311489)
(1:0.5208906122,(2:0.0583077708,8:0.0127648289):0.3588966805,(3:0.0234828662,5:0.0556727066):0.3195702342)
(1:0.4618525593,((2:0.0315069304,((4:0.0414560745,6:0.0539450865):0.0073035569,8:0.0416934131):0.0290796045):0.1597824910,3:0.1218941079):0.4272245471,5:0.3203268555)
(2:0.0457644998,(3:0.0372487744,5:0.0445322230):0.2932504168,(4:0.0445140282,8:0.0442113624):0.0295856999)
(1:0.0537648322,(2:0.0343318024,(4:0.0542335000,8:0.0602870637):0.0453896220):0.2273661521,3:0.0797513095)
(2:0.0575240122,(3:0.0494461075,5:0.0407475722):0.3848241575,((4:0.0453325969,6:0.0392842527):0.0016753904,8:0.0441874966):0.0412978050)
(1:0.4631082050,2:0.0258509594,(3:0.0282401633,5:0.0400413913):0.0358697029)
(1:0.9080789073,(3:0.0569293279,4:0.0439544517):0.0135548957,5:0.0270146419)
(1:0.0123898738,(2:0.0293714274,(4:0.0209767816,5:0.0246762208):0.0173714795):0.2471404149,3:0.2543085848)
(1:0.3235763919,2:0.0254969805,((3:0.0326612997,5:0.0327467940):0.0012113592,4:0.0213505479):0.0270625750)
(1:0.0632063147,(2:0.0242302996,(4:0.0322979023,5:0.0295884727):0.0117362820):0.2780973418,3:0.0863690197)
(1:0.3734380140,2:0.0324593668,((3:0.0446902907,5:0.0398140862):0.0054325062,4:0.0235153653):0.0120643459)
(1:0.0456076570,(3:0.0281447390,5:0.0304224462):0.0032325205,4:0.0325217027)
(1:0.0431624642,(2:0.0408090697,3:0.0962362881):0.3027677047,5:0.0960471353)
(2:0.1785842246,(3:0.0711351647,5:0.0430024496):0.0249022048,4:0.3821876222)
(1:0.0975604232,(3:0.0530961307,5:0.0277665707):0.0054354626,4:0.0369265359)
(1:0.0334207412,3:0.0218722506,(4:0.3138809232,5:0.0095841103):0.0058292081)
(1:0.0560618205,2:0.3437736709,(4:0.0436396400,5:0.0345506705):0.0288609917)
(1:0.0645446150,((2:0.0731463749,3:0.1112041863):0.1251150746,5:0.4169397083):0.1281752433,4:0.0685842282)
(1:0.0283217723,(2:0.0240323760,(3:0.0322037718,4:0.0310293168):0.0176336688):0.1762412500,5:0.0577832849)
(1:0.0486528160,(2:0.0411388153,3:0.0813380788):0.3305192184,(4:0.0462975920,5:0.0502527646):0.0314198394)
(1:0.0703900831,(3:0.0478699092,5:0.0320267712):0.0037707901,4:0.0284645078)
(1:0.2590094050,2:0.0353989880,(3:0.0198096912,4:0.0199827476):0.0169973107)
(1:0.1231154154,(3:0.0394134538,4:0.0209242665):0.2283394107,5:0.0296405795)
(1:0.0508726297,(2:0.0469268572,6:0.1358891759):0.2880111695,4:0.0606220106)
(1:0.0347621429,(2:0.0276324169,6:0.0532218715):0.2782146438,(((3:0.0260953672,4:0.0447213297):0.0105295163,5:0.0310534497):0.0056244354,8:1.1491202718):0.0279807417)
(1:0.0443465943,(2:0.0437269400,((6:0.0370824771,8:0.0382629360):0.0048459476,7:0.0290414312):0.0208453371):0.3476429520,((3:0.0347928683,5:0.0584581715):0.0015544837,4:0.0302572099):0.0272053367)
(1:0.0439338203,(2:0.0415260082,6:0.0955754415):0.3632406695,(3:0.0205995143,(4:0.0454045638,5:0.0228617432):0.0041673295):0.0203944539)
(1:0.0647547142,(3:0.0383851983,4:0.0382584362):0.0034949341,5:0.0377566915)
(2:0.1037558606,(6:0.0411667310,8:0.0382190958):0.0088931456,7:0.0371537052)
(1:0.0823865908,(3:0.0245754611,4:0.0477123626):0.0064413819,5:0.0246913187)
(1:0.0159894067,(2:0.0167240080,6:0.0454228421):0.1955548588,(3:0.0152004113,5:0.0205238423):0.0133403982)
(1:0.0522087389,(3:0.0348460543,5:0.0193787024):0.0026203386,4:0.0308693264)
(1:0.0437555690,3:0.0387306766,(4:0.0246196237,5:0.0999518193):0.0057800309)
(1:0.0383654872,(3:0.0486998689,4:0.0433706252):0.0246080816,(6:0.0616667718,8:0.0426196224):0.4841051057)
(1:0.1186449446,5:0.3318435682,(6:0.0346526038,7:0.0224778463):0.2200023014)
(1:0.0448303998,(2:0.0273964578,((6:0.0344936922,8:0.0426892576):0.0101379975,7:0.0375043674):0.0146660046):0.3104151840,((3:0.0444733364,4:0.0490782633):0.0066652418,5:0.0403578260):0.0351298572)
(2:0.0835776180,(6:0.0346563078,7:0.0335789513):0.0058568520,8:0.0289013053)
(1:0.4552415592,(2:0.0477603118,8:0.1171551202):0.3147949613,(4:0.0347946114,5:0.0277924866):0.0096919102)
(1:0.0439986340,(2:0.0503292825,(6:0.0347962940,7:0.0802212777):0.0262079897):0.2696314390,((3:0.0786669760,4:0.0420103393):0.0032325210,5:0.0650974477):0.0190816158)
(1:0.0000026345,(2:0.0827915254,8:0.0099448795):1.8037866995,(3:0.0539940982,4:0.0537698041):0.0617118111)
(1:0.0501071521,((2:0.0212439450,8:0.0908780512):0.5044415194,7:0.2163985470):0.1924523380,5:0.0701518591)
(1:0.0233821752,(2:0.0318737283,(7:0.0477988914,8:0.0341994775):0.0366701144):0.3578907149,(3:0.0602980785,5:0.0323700617):0.0474811464)
(1:0.0550478282,(3:0.0189713922,4:0.0243874513):0.0051141527,5:0.0275240406)
(1:0.0369587920,(2:0.0206723776,(7:0.0192742362,8:0.0315813432):0.0377559633):0.2400643730,(4:0.0539955433,5:0.0294889902):0.0264245504)
(2:0.0585733257,(6:0.0275334599,8:0.0295910854):0.0081983150,7:0.0179628865)
(1:0.0387450748,(2:0.0458146055,8:0.1376906189):0.8379642774,(4:0.0294966525,5:0.0262835191):0.0141558230)
(1:0.0230020781,((2:0.0370872428,8:0.0512872522):0.3324124096,(6:0.0361032573,7:0.0601537573):0.1062539120):0.0601759042,(4:0.0337374892,5:0.0273942558):0.0258854804)
(2:0.0554558382,(6:0.0297959930,8:0.0324160615):0.0096519507,7:0.0309032994)
(1:0.0473030091,((2:0.0357180543,8:0.0492796678):0.1134766106,(4:0.0437357349,5:0.0572275239):0.1344760364):0.1290710706,3:0.0627958873)
(1:0.0875793569,((2:0.0091800773,8:0.0476974583):0.6058712135,3:0.0828143027):0.0695640619,5:0.0321343394)
(3:0.0319871552,5:0.0272908129,(6:0.0295919134,8:0.0203942938):0.1732375722)
(2:0.0687986379,(6:0.0296462429,7:0.1633255876):0.0038440829,8:0.0453782843)
(2:0.0435903078,((3:0.0396096327,4:0.0654383832):0.3894680713,5:0.1524601585):0.2517799654,(7:0.0372567968,8:0.0423953882):0.0257149738)
(1:0.0442662494,(3:0.0324511268,4:0.0245684304):0.0090667021,5:0.0301183782)
(1:0.0357453207,(3:0.0254908011,5:0.0168816038):0.0058562524,4:0.0270893438)
(1:0.0361216601,(2:0.0297556098,8:0.4156711305):0.2557111564,3:0.0420213645)
(1:0.0626206228,(3:0.0347256295,4:0.0341618958):0.0075505498,5:0.0315360353)
(1:0.0708414357,(2:0.0732010682,6:0.0465585608):0.2581573742,(3:0.0322429042,4:0.0510330754):0.0354892339)
(2:0.1122307233,(6:0.0654289039,8:0.0531317662):0.0082636532,7:0.0529621293)
(1:0.0909265241,(2:0.0416927961,6:0.0491197463):0.1826574490,(4:0.0194252496,7:0.0296870925):0.0200246260)
(1:0.0917880913,4:0.0433800364,(5:0.0563285275,7:0.0728568750):0.0101611575)
(1:0.0705842878,4:0.0424796215,(5:0.0150396391,7:0.0311882754):0.0067463406)
(2:0.0616390725,(4:0.5103805963,5:0.5133131169):0.5928751547,6:0.0091573101)
(1:0.0377607120,(2:0.0403457208,8:0.0892746270):0.2340530369,(3:0.0371495858,(4:0.0340318113,5:0.0278633782):0.0065825540):0.0229840045)
(1:0.0329671272,(2:0.0373514352,8:0.0491376841):0.2018575655,((3:0.0279067852,5:0.0361217423):0.0000489086,4:0.0275306347):0.0140989907)
(2:0.0551878899,(3:0.0427040487,5:0.0385128480):0.4236250050,8:0.1080544352)
(1:0.0434694941,(2:0.0473846407,8:0.0794034762):0.2511978670,(3:0.1042253848,(4:0.0620329504,5:0.0688482852):0.0142839855):0.0541857145)
(1:0.0421468800,(2:0.0282952228,8:0.0600560320):0.2556199341,4:0.0954953962)
(1:0.0840724712,(3:0.0380002563,5:0.0452179077):0.0062021166,4:0.0535581493)
(1:0.0584731526,(4:0.1229725957,5:0.0113149090):0.0208764063,6:0.2147108812)
(1:0.0653019391,(3:0.0381387977,5:0.0459572491):0.0032595775,4:0.0354446716)
(1:0.0979078521,(3:0.4736966859,4:0.0114688863):0.0092138615,5:0.0223010331)
(1:0.0583691354,(2:0.0828027630,(6:0.0436138906,8:0.0463183132):0.0246964171):0.3136519049,4:0.0650566833)
(1:0.2404768671,(3:0.0494039341,5:0.0579373641):0.0158287795,4:0.0680115590)
(2:0.0199144890,(3:0.0124497298,4:0.0283167264):0.1956499176,8:0.1039378349)
(1:0.0606410852,(2:0.0443242169,8:0.0858175924):0.5209472203,4:0.0727498544)
(1:0.0318250443,(2:0.0365309314,8:0.0514505852):0.3117363687,((3:0.0402795877,5:0.0555328477):0.0105158297,4:0.0383632484):0.0252405082)
(1:0.0323885884,(2:0.1412608705,8:0.0449015519):0.2546819315,((3:0.0335554205,5:0.0560756625):0.0052012956,4:0.0239228279):0.0169173347)
(1:0.0721219862,((2:0.6236065918,3:0.4713511703):0.1744200890,8:0.3124949800):0.1884585109,(4:0.0373313239,5:0.0603284986):0.0390619843)
(1:0.0701648411,(3:0.0436614953,5:0.0574053501):0.0110368978,4:0.0414808316)
(2:0.0157295346,(6:0.0447689998,8:0.0665812429):1.1793655677,7:0.1135980761)
(1:0.0334518516,(2:0.0300222029,6:0.0348787723):0.1794389652,3:0.0482484066)
(1:0.0270559961,(2:0.0371790725,(6:0.0303230708,8:0.0751594092):0.0237843892):0.2820924445,(3:0.0496090816,4:0.0354703838):0.0295261227)
(1:0.0361742351,((2:0.0518605039,7:0.0181490579):0.9466869445,(6:0.0671037186,8:0.0417747413):0.2047775927):0.1576807208,3:0.0548421479)
(1:0.0585427214,(((2:0.0264899598,6:0.0529252365):0.0048047584,8:0.0543675713):0.2152532070,3:0.0325637794):0.0642040415,4:0.0421724488)
(1:0.0453244242,(2:0.0330373183,8:0.1290615345):0.2207110489,(3:0.0534370448,4:0.0582839203):0.0031241589)
(1:0.0126092537,2:0.2058959071,(3:0.0431872644,4:0.0314656257):0.0433153250)
(1:0.1734518552,(2:0.0517617514,7:0.0361164668):0.5792580678,4:0.0535539819)
(1:0.0491834251,(2:0.0524183402,8:0.0814628296):0.2745836618,(3:0.0915845416,4:0.0241041955):0.0249217312)
(1:0.0420794656,(3:0.0424322184,4:0.0485624055):0.0164699779,6:0.4363631392)
(1:0.0329705315,((2:0.0913765073,7:0.0364731381):0.5527983546,6:0.1488025606):0.1800368197,4:0.0551430055)
(1:0.0726450926,((2:0.0435393896,7:0.0416307231):0.8658130415,4:0.0165551001):0.0106974724,3:0.1693456479)
(1:0.0250694728,2:0.3856143140,(3:0.0412135431,4:0.0344514813):0.0290276583)
(1:0.0477526857,(3:0.0430370491,4:0.0597676439):0.0435114786,8:0.5223797385)
(1:0.0738042838,2:0.3705481025,(3:0.0882457573,4:0.0344477758):0.0425236368)
(2:0.0764429323,6:0.0839228809,(7:0.0320808051,8:0.0425558936):0.0051765579)
(2:0.0819235559,(6:0.0374120468,8:0.0399909261):0.0068587842,7:0.0279360184)
(1:0.0418809583,((2:0.0402613530,6:0.0377802303):0.0035747469,7:0.0173311814):0.5457488402,4:0.0511745767)
(1:0.0392374781,(2:0.0408920445,(6:0.0818430504,7:0.0662899565):0.0320203195):0.2333239495,(3:0.0357322291,4:0.0284622760):0.0187779002)
(1:0.0386525418,(2:0.0225444088,(7:0.0155632428,8:0.1115978995):0.0314188014):0.2288592097,3:0.0483309867)
(1:0.0512208962,4:0.1276773275,(6:0.0410502531,8:0.0619218794):0.3257356070)
(1:0.0458823527,(2:0.0439310473,(6:0.0431056215,8:0.0618956752):0.0468207923):0.2781627303,(4:0.0268114751,5:0.0413061032):0.0257224260)
(1:0.0851645255,(3:0.0681539281,4:0.0256755342):0.0060598651,5:0.0145225542)
(1:0.0254398039,(2:0.0289530643,8:0.0577765409):0.2729308745,((3:0.0280654591,4:0.0302988877):0.0013031337,5:0.0279261508):0.0177775100)
(1:0.0718409254,(3:0.0547905455,5:0.0310026541):0.0026982457,4:0.0373844837)
(1:0.0782983793,((2:0.0790476849,8:0.1636887385):0.0834613567,5:0.2530345452):0.2961693204,4:0.0652150837)
(1:0.0870053866,(2:0.0578558988,8:0.0989939766):0.2397578955,4:0.0514637967)
(2:0.1610844999,(4:0.1576353589,5:0.1574193680):0.1611546376,8:0.1301978016)
(1:0.0671287964,3:0.0837099146,((4:0.0349878990,5:0.0752611212):0.1140585124,8:0.2590458090):0.0857146214)
(2:0.0104853457,4:0.2849937816,(6:0.0252848388,(7:0.0150780915,8:0.0268533035):0.0000023102):0.0396380593)
(1:0.0653380186,(3:0.0250308065,5:0.0229124099):0.0098782597,4:0.1362575738)
(1:0.0678488153,(2:0.0627827646,((6:0.0236614390,8:0.1166315093):0.0132492063,7:0.0567641681):0.0218956099):0.2857410530,4:0.0618843806)
(2:0.0695581022,(6:0.0667503891,8:0.0454773223):0.0043605458,7:0.0524333760)
(2:0.0558182971,(6:0.0375455934,8:0.0257646219):0.0046361966,7:0.0282036480)
(1:0.0965096625,(2:0.0791327745,6:0.1149583818):0.3822420346,5:0.1644886571)
(1:0.0280392033,(2:0.0429043042,8:0.0532222152):0.2080608686,(4:0.0428775526,5:0.0327511883):0.0217112533)
(1:0.0798824766,(2:0.0871393565,(6:0.0834187205,(7:0.1692485820,8:0.0708295308):0.0118054292):0.0485822251):0.4163912119,5:0.0631625550)
(1:0.0372740353,(2:0.0853328224,8:0.0190242084):0.7638106695,(3:0.0357757835,(4:0.0844347224,5:0.0554919268):0.0173882820):0.0114470816)
(1:0.0344521905,((2:0.0501425790,8:0.0521882258):0.7060986232,(6:0.0669821842,7:0.1761218751):0.2935211862):0.2422247395,(4:0.0606732009,5:0.0406239953):0.0405485141)
(1:0.0202578042,((2:0.0438772952,8:0.0370049237):0.5372758173,(6:0.0450357284,7:0.0257650381):0.3211529476):0.1835278987,(3:0.0235588045,4:0.0500848137):0.0239055838)
(2:0.0617362092,(6:0.0302639101,8:0.0252600898):0.0040271198,7:0.0305686963)
(1:0.0270959153,((2:0.0361640781,(6:0.0524324074,7:0.0568914430):0.0340342077):0.2023823005,8:1.2443970761):0.1045623170,(3:0.0455724064,(4:0.0276732133,5:0.0458659175):0.0036449625):0.0239101677)
(1:0.0444739852,(2:0.0257255380,(6:0.0235150167,8:0.0266615809):0.0252465584):0.2241689139,4:0.0595029157)
(2:0.0455745629,(6:0.0309585390,8:0.0318470050):0.0035153635,7:0.0312364285)
(1:0.0485877612,(2:0.0553170986,(6:0.0310661510,8:0.0356220236):0.0339527830):0.2793515155,((3:0.0741905959,5:0.0260338675):0.0067372032,4:0.0270775884):0.0185883091)
(2:0.0432298080,6:0.0277620555,(7:0.0244927222,8:0.0317829176):0.0063703805)
(2:0.0453676635,4:0.5370534247,(6:0.0438232909,8:0.0381125359):0.0400081370)
(1:0.0722393059,(2:0.0336956478,(6:0.0349410705,8:0.0371821658):0.0258522243):0.3508492831,(3:0.0327579747,4:0.1333023627):0.0163856331)
(1:0.1392561743,3:0.1675804237,(6:0.0584954043,8:0.0706613306):0.5274084966)
(1:0.0454887797,(2:0.0273481387,(6:0.0840070370,8:0.0220478398):0.1111178337):0.1659607233,3:0.0630029737)
(2:0.0550463975,(6:0.0235889593,8:0.0309475856):0.0126204451,7:0.0315234820)
(1:0.0274718143,((2:0.0723529809,7:0.1880121076):0.0513709950,8:0.0549619247):0.9204187484,(4:0.0264322250,5:0.0275069255):0.0250831733)
(1:0.3221332127,2:0.0328532945,((6:0.0331812969,8:0.0460257401):0.0091824783,7:0.0501139737):0.0289983309)
(1:0.0401231759,(4:0.1998665533,6:0.4659769290):0.0570462341,5:0.0865786854)
(1:0.0358656567,(2:0.0205953084,7:0.0603081797):0.2170662328,5:0.0547227434)
(1:0.0343976770,(3:0.0450542105,4:0.0305065850):0.0312977963,6:0.3053597893)
(1:0.0217364358,(3:0.0313996220,4:0.0337564663):0.0231029181,6:0.3062688062)
(1:0.0462281839,3:0.0469315362,(4:0.0151346109,6:0.7326346344):0.0126249651)
(1:0.7562037697,2:0.0229561818,(6:0.0581736934,8:0.0562804148):0.0536430413)
(1:0.0276571375,(2:0.0469157469,8:0.1244883990):0.3537753142,((3:0.0169874972,5:0.0464306886):0.0026831515,4:0.0480605882):0.0236501909)
(1:0.0205542279,2:0.2796487627,((3:0.0219987030,5:0.0270262381):0.0075759939,4:0.0240733453):0.0152690111)
(1:0.0479993784,3:0.0190084367,(4:0.1921528383,5:0.0527680311):0.0549057644)
(1:0.0529131372,(3:0.0371327051,5:0.0227409938):0.0126975923,4:0.0231481701)
(1:0.0524660369,(2:0.0536036062,(6:0.0961801554,8:0.1842833724):0.0339674913):0.3483603494,((3:0.0793271547,5:0.0753887256):0.0191004482,4:0.0411487365):0.0330970882)
(2:0.0636167845,(4:0.0569151953,5:0.0469811523):0.4133047803,(6:0.0484930488,8:0.0641642734):0.0806610085)
(1:0.0523191942,(3:0.0427912900,5:0.0291366072):0.0146683929,4:0.1167399250)
(1:0.2128768517,2:0.2560199862,(6:0.0182173692,8:0.0685781016):0.0170196921)
(1:0.0463913353,(3:0.0289894056,5:0.0275620334):0.0159315103,4:0.2072893690)
(1:0.0598254902,(3:0.0123148824,5:0.0323333760):0.0084747938,4:0.0322764395)
(1:0.0472143615,2:0.4159540277,((3:0.0377397342,5:0.0278665621):0.0102376914,4:0.0403624213):0.0174559056)
(1:0.0278420104,(2:0.0835079213,6:0.0270320045):0.3452693963,(3:0.0469021540,4:0.0360106471):0.0354418326)
(1:0.0677305858,(2:0.0559986688,6:0.0886209074):0.2049769738,3:0.0734512255)
(1:0.0390017996,(2:0.0211328441,(6:0.0295651477,8:0.0354775867):0.0215126158):0.2562149249,3:0.0501636961)
(2:0.0206045079,(3:0.0676428892,4:0.0235840882):0.4901634562,6:0.0769314765)
(1:0.0453889967,(3:0.0350991527,5:0.0235010324):0.0061154256,4:0.0225179070)
(1:0.0550602747,(3:0.0278415433,5:0.0279296238):0.0038375121,4:0.0172812669)
(1:0.0595538643,(3:0.0329870419,5:0.0435299908):0.0073546932,4:0.0310297648)
(1:0.0439282289,(3:0.0410554524,5:0.0170928060):0.0094590432,4:0.0214397576)
(1:0.0673351384,3:0.0583751737,(6:0.1671665124,8:0.8199972708):0.1664325221)
(1:0.0615197767,(3:0.0501113809,4:0.0323105466):0.5373414572,5:0.1076252752)
(1:0.0327666496,(3:0.0179495672,4:0.3174381241):0.2774465440,5:0.1012295530)
(1:0.0963635408,(3:0.0351853369,5:0.0281213795):0.0086504733,4:0.0058296597)
(1:0.1010819483,(3:0.0211692222,4:0.1710692787):0.0082655550,5:0.0325157674)
(1:0.0642592764,3:0.0128527071,(4:0.0291961249,5:0.0202942297):0.0050601773)
(1:0.0550456593,3:0.0300624555,(4:0.0318118954,5:0.0175791293):0.0078013429)
(1:0.1157742968,3:0.0475909960,(4:0.0709539314,5:0.0552021122):0.0182994899)
(1:0.0487024847,3:0.0218097092,(4:0.0280904712,5:0.0345524852):0.0089049660)
(1:0.0401488597,(3:0.0212751257,4:0.0455285508):0.0012287410,5:0.0445098629)
(2:0.0348349777,(6:0.0293936945,7:0.0250282685):0.0150351501,8:0.1048222632)
(2:0.0673553532,(6:0.0390815931,7:0.0315881314):0.0025578896,8:0.0280496845)
(1:0.0675722026,(2:0.0447356812,((6:0.0345304446,7:0.0356726757):0.0141712061,8:0.0352045326):0.0072927059):0.3301449753,3:0.0655984208)
(1:0.0397759822,(2:0.0187997982,(6:0.0058340565,8:0.0130698710):0.0337767398):0.1320600767,3:0.0592356821)
(1:0.0285042445,(2:0.0115757012,6:0.0572935780):0.2853083422,(4:0.0267455231,5:0.0206865741):0.0322165463)
(1:0.0383842241,(((2:0.0174582417,6:0.2327749332):0.0213752228,7:0.1424105357):0.1489298749,8:0.2255080858):0.1619700912,((3:0.0382859430,4:0.0299850234):0.0018903602,5:0.0542388603):0.0253285657)
(1:0.0396656368,(3:0.0468803429,4:0.0222988739):0.0033842375,5:0.0263354535)
(1:0.0453154829,3:0.0226795719,(4:0.0132174288,5:0.0087193108):0.0036152406)
(1:0.0628850580,(3:0.0436652493,5:0.0338391783):0.0020481744,4:0.0346531277)
(1:0.0168210281,((2:0.0708153754,(7:0.0288656146,8:0.0170435920):0.0044513526):0.0127685331,6:0.0044946851):0.2337043100,(3:0.0260004775,4:0.0142039281):0.0144902023)
(1:0.0265430078,(2:0.0259643002,((6:0.0315028170,7:0.0396938800):0.0069569522,8:0.0138618027):0.0265281790):0.3215104432,((3:0.0547140667,4:0.0383826157):0.0104840599,5:0.0322568768):0.0436735569)
(1:0.0423349456,(2:0.0623827966,(6:0.0487947226,7:0.0317096508):0.0326144657):0.2658096077,((3:0.0354798837,4:0.0449750408):0.0077339841,5:0.0291396362):0.0259313008)
(1:0.0493397744,(2:0.0315812332,(6:0.0486636930,8:0.0252077846):0.0281963967):0.2735794515,(3:0.0271851261,4:0.0440364185):0.0326545962)
(1:0.0464404211,(3:0.0272616964,4:0.0240438746):0.0092501081,5:0.0345885075)
(1:0.0187472874,(((2:0.0516561509,6:0.0232716156):0.0000020324,8:0.0559274633):0.0051873082,7:0.0204460666):0.1634449931,(4:0.0260675225,5:0.0182939967):0.0154175477)
(2:0.0319539165,(3:0.0586719841,5:0.0627334138):0.1260501507,(6:0.0446761186,8:0.0368334870):0.0071335720)
(1:0.0698684476,(3:0.0398273762,4:0.0545513405):0.0067810290,5:0.0251303182)
(1:0.0786483047,(3:0.0435368328,4:0.0194626842):0.3194483915,5:0.0991186307)
(1:0.3199977108,(3:0.1514729393,4:0.0317196859):0.0152348080,5:0.0178202908)
(1:0.0662190313,(3:0.0379456094,5:0.0207757484):0.0001871354,4:0.0802384416)
(1:0.0346538845,(3:0.0260182109,5:0.0237447345):0.2409141558,4:0.0380595393)
(1:0.0420867246,(3:0.0201906295,5:0.0190716098):0.0028582422,4:0.0198125126)
(1:0.0792147187,(3:0.3025833779,5:0.0058994977):0.2777792944,4:0.0213766090)
(1:0.0290106916,(3:0.0290810650,4:0.0442666386):0.0456338412,5:0.4881106402)
(1:0.0549719329,(3:0.0500272209,5:0.0350583687):0.0090129226,4:0.0313044424)
(2:0.0172977751,3:0.6796053794,(6:0.0737218695,8:0.0552328725):0.0888063417)
(2:0.0560292067,(6:0.0561294847,7:0.0641167240):0.0069669105,8:0.0562211591)
(1:0.0396256974,(3:0.0317420142,4:0.0282026303):0.0119381592,5:0.0289531490)
(1:0.0513255163,(2:0.0329122026,(6:0.0470930381,(7:0.0485299484,8:0.0448507593):0.0048217925):0.0495747413):0.2838422906,((3:0.0424964933,4:0.0317928370):0.0113060833,5:0.0348679620):0.0205190013)
(1:0.0435774754,(3:0.0228506776,4:0.0285814857):0.0035745118,5:0.0170866496)
(1:0.0664392473,((2:0.3870446558,5:0.0162045572):0.0218045977,(4:0.0112038379,(6:0.0324395854,8:0.0296163558):0.6481897775):0.0304485251):0.0019767465,3:0.2508757925)
(1:0.0585455439,(2:0.3168356508,(6:0.0701674123,7:0.0202615604):0.2186689176):0.3569181637,(3:0.0590266344,5:0.0525410691):0.0142108822)
(1:0.1022161309,(2:0.0433888689,(6:0.0976263500,7:0.0448877524):0.0284855683):0.3369756984,((3:0.0352788604,4:0.0505813037):0.0118651524,5:0.0444844238):0.0494796254)
(1:0.2585537960,2:0.0326103904,(6:0.0354142464,(7:0.0260380116,8:0.0330464257):0.0025386215):0.0120738994)
(1:0.0997143471,2:0.3486256967,(4:0.0395058163,5:0.0326585425):0.0260256710)
(1:0.0451275035,(3:0.0260763063,4:0.0326161942):0.0185903567,(6:0.3024500655,8:0.1580592225):0.1276425036)
(1:0.0274755773,(2:0.1485691176,(6:0.0254899372,7:0.0242434261):0.0390556262):0.1759901535,(4:0.0838328344,5:0.0267312563):0.0077040768)
(1:0.0318114031,2:0.3901199522,(4:0.0243058589,5:0.0159370997):0.0276710356)
(1:0.0340951182,(3:0.0878046456,4:0.0196215630):0.0262154224,((6:0.0298014632,7:0.0378796297):0.0056557791,8:0.0265903758):0.2542303515)
(1:0.4403170053,2:0.0530908235,(7:0.0596627103,8:0.0517832138):0.0331938913)
(1:0.0857039459,((2:0.0917810967,6:0.2767196928):0.0679634715,7:0.1330767725):0.3451353780,(3:0.0572986989,4:0.0414261947):0.0543934904)
(1:0.0440017712,(2:0.0331343188,(6:0.0381358763,7:0.0274720066):0.0212029941):0.2839178666,(3:0.0305718426,4:0.0306072695):0.0245100582)
(1:0.0208059959,3:0.0425561177,(7:0.2941515876,8:0.0949917970):0.0760813553)
(1:0.0462625463,(3:0.0217055215,4:0.2502933277):0.0119549971,5:0.0245932647)
(1:0.0376960634,3:0.0774452498,(4:0.0255871482,5:0.0313023003):0.0064927008)
(2:0.3632151734,(3:0.0659846320,5:0.0382738525):0.0132758652,4:0.0466068008)
(2:0.0181656923,((3:0.0337480748,4:0.0278786566):0.0000021431,5:0.0311442335):0.1854147097,6:0.0547428665)
(1:0.0188352156,(2:0.0349418333,(6:0.0332266225,7:0.0221823133):0.0494476307):0.3432178468,(3:0.0258979527,5:0.0201550304):0.0264567517)
(1:0.0288231310,(3:0.0212326580,6:0.2070730065):0.0105504444,4:0.0116891554)
(1:0.1062049124,(((2:0.0359638935,6:0.0539963627):0.1329501402,8:0.1824616450):0.2858477363,4:0.5358991210):0.2928070540,5:0.0473777779)
(1:0.6307600228,((2:0.0401123647,8:0.0219163115):0.0044132963,6:0.0119393386):0.0105622101,7:0.0176017480)
(1:0.2162924279,((2:0.0609011424,6:0.1410191158):0.2830585071,8:0.3528920949):0.0595202694,(3:0.0665444973,4:0.1042918616):0.1397483255)
(1:0.0572267085,((2:0.1050372018,6:0.1562785887):0.1473189598,(5:0.4633498604,8:0.4242447550):0.0963498402):0.2376804861,4:0.0930928653)
(1:0.3662580686,(2:0.1215107844,8:0.1047701523):0.2430211058,6:0.1365174296)
(1:0.0852874809,(3:0.0426875903,4:0.0287566168):0.0089498198,5:0.0371748736)
(1:0.0448301072,3:0.0233464965,(4:0.0545766635,5:0.0123963886):0.0140045950)
(1:0.0239461428,(2:0.0362287987,((6:0.0234427693,8:0.0262471208):0.0036964362,7:0.0290867184):0.0216649523):0.2061414730,(3:0.0263934998,4:0.0324331099):0.0277847571)
(1:0.0567332116,(2:0.0697670877,7:0.1035213418):0.4530319218,((3:0.0612413025,4:0.0356892508):0.0046995009,5:0.0383268444):0.0118552573)
(1:0.0531841235,3:0.0316685540,(4:0.0320609894,5:0.0217052477):0.0063524569)
(1:0.0274862952,(2:0.0367163423,(6:0.0378180666,7:0.0420304762):0.0221986129):0.2162822026,((3:0.0297846906,4:0.0350117755):0.0037973354,5:0.0442992148):0.0223830396)
(1:0.0340589467,(2:0.0385357149,(6:0.0315604174,7:0.0332184231):0.0187810783):0.3069905897,5:0.0574230594)
(1:0.0781531633,2:0.5937866969,(3:0.0949794370,4:0.0197729163):0.0172496627)
(1:0.0542010249,(2:0.0432012552,(6:0.0318853418,7:0.0260583504):0.0157525502):0.2405447692,(4:0.0507892143,5:0.0919666387):0.0362692695)
(1:0.0550880581,(2:0.0223085884,(6:0.0225344030,7:0.0271019748):0.0345967824):0.1953679268,((3:0.0208324702,4:0.0283312195):0.0014528343,5:0.0248554791):0.0034862913)
(1:0.0279889926,3:0.0149380915,(4:0.0180848499,5:0.0136432828):0.0023929333)
(1:0.0326102915,2:0.2615357145,(3:0.0301344363,4:0.0280213623):0.0276188465)
(1:0.0227366013,(3:0.0333272694,5:0.0363513642):0.0646051203,(6:0.0854577780,8:0.0000027067):0.4445875010)
(1:0.0146718882,(2:0.0248867267,((6:0.0186506198,8:0.0252456878):0.0042224156,7:0.0171268183):0.0164664171):0.1550062958,(3:0.0192525075,(4:0.0539297092,5:0.0294131752):0.0000024888):0.0104330144)
(2:0.0460612054,(6:0.0394004459,8:0.0537546690):0.0053303538,7:0.0410993040)
(1:0.1629946787,2:0.0426767446,(6:0.0222730399,7:0.0278947538):0.0347938625)
(2:0.0724588291,(6:0.0204679007,7:0.0291583992):0.0070607603,8:0.0230295642)
(2:0.0465947898,6:0.0238267074,(7:0.0741931267,8:0.0244291147):0.0062813599)
(2:0.0485737368,(3:0.0979191776,5:0.0114840842):0.2836213373,(7:0.0347451345,8:0.0317398653):0.0233906191)
(1:0.5420205340,2:0.0662295471,((6:0.0396330161,7:0.0520476990):0.0017543528,8:0.0371084536):0.0351782999)
(1:0.0525270721,(3:0.0223761611,5:0.1388779866):0.0053061095,4:0.0367063297)
(1:0.0802717104,3:0.0180631295,(4:0.0290200339,5:0.0216422242):0.0049789079)
(2:0.0795568694,(6:0.0225108771,7:0.0288516620):0.0100933593,8:0.0592244586)
(1:0.0592113942,(2:0.0544218306,8:0.0547484155):0.2855695515,((3:0.0278110025,4:0.0372926117):0.0121479856,5:0.0395286235):0.0223750430)
(1:0.0379517072,(3:0.0285418852,4:0.1628436152):0.0083425955,5:0.0192200454)
(1:0.0574761282,3:0.0251196382,(4:0.0505415058,5:0.0268501686):0.0004204933)
(1:0.0989974499,(3:0.0691223019,5:0.0485010891):0.0017385056,4:0.0351994584)
(1:0.0749739173,(3:0.0277879749,5:0.0268120242):0.0046643326,4:0.0267020867)
(1:0.0446562961,(3:0.0236073738,5:0.0624066134):0.0037258149,4:0.0190198689)
(1:0.0576629438,(3:0.0443072033,5:0.0364990408):0.0155182579,4:0.3687153794)
(1:0.0369592877,(3:0.0281961942,4:0.0200312379):0.0031676071,5:0.0202761151)
(1:0.0489661705,3:0.0248207589,(4:0.0097956438,5:0.1079994180):0.0010100758)
(1:0.0677443362,(3:0.0236921853,5:0.0239082323):0.0024749467,4:0.0180084012)
(1:0.0443523219,(3:0.0340534888,5:0.0126003212):0.0017635620,4:0.1131345644)
(1:0.0607547879,3:0.0193862283,(4:0.0207891751,5:0.2082990144):0.0081948972)
(1:0.0352783360,(2:0.0880391557,((6:0.0267486820,7:0.0294341056):0.0046618539,8:0.0238003808):0.0115772002):0.2301708182,((3:0.0201987626,5:0.0223061391):0.0017389049,4:0.0229993789):0.0279939276)
(1:0.0520547447,(2:0.0576046722,(7:0.0332117204,8:0.0467020785):0.0526002344):0.3958204797,(3:0.0440630607,5:0.0318948039):0.0190118559)
(1:0.0562978068,(2:0.0382612911,((6:0.0745494104,7:0.1316083205):0.0125255846,8:0.0395151008):0.0332369208):0.2929513556,((3:0.1590882935,4:0.0430365387):0.0133809660,5:0.0321731459):0.0261590680)
(1:0.0369151511,(2:0.0271300938,(6:0.0316166204,8:0.0211068330):0.0213890350):0.3720646475,(3:0.0330713469,4:0.0420917322):0.0283089526)
(1:0.0213523709,(2:0.0413455152,((6:0.1169656465,7:0.0322234103):0.0073320978,8:0.0385554977):0.0234951387):0.2325795417,(3:0.0878056866,5:0.0275609980):0.0187454490)
(1:0.0335168008,(2:0.0307970885,((6:0.0364540445,7:0.0815240727):0.0054987732,8:0.0208604400):0.0189435121):0.2124302643,((3:0.0260374315,4:0.0232771422):0.0028617011,5:0.0227337672):0.0110799641)
(1:0.0390784515,(2:0.0239742572,(6:0.1034419599,(7:0.0212694651,8:0.1080470936):0.0003706719):0.0376558202):0.3188485899,(4:0.0364561664,5:0.0314084441):0.0439889325)
(1:0.0288562450,(2:0.0398141941,(7:0.0556017211,8:0.0314976998):0.0320630316):0.3227946540,((3:0.0419072788,5:0.0259162265):0.0005339660,4:0.0379838861):0.0287640194)
(1:0.0686244550,(2:0.0271505596,(6:0.0370018844,7:0.0491647961):0.0390165449):0.2713349789,(3:0.0229545030,4:0.1138634398):0.0006227212)
(1:0.0431943434,((2:0.0705760371,6:0.0350779151):0.0057669988,8:0.0353308934):0.4810704228,((3:0.0421402315,4:0.0380562484):0.0065970539,5:0.0230034013):0.0364930450)
(1:0.0604391390,(3:0.0168801098,4:0.0373590499):0.0055439898,5:0.0392114041)
(1:0.0390509452,((2:0.0576094191,8:0.0234222677):0.0088312159,6:0.0235512080):0.2901653311,(3:0.0277170762,5:0.0251210830):0.0245192130)
(1:0.0212597558,((3:0.0322317415,4:0.0449809869):0.0039391451,5:0.0278679655):0.0370589214,8:0.3327277014)
(1:0.0240513281,(2:0.0559578329,8:0.0778744197):0.3579036212,((3:0.0446253084,4:0.0285537856):0.0020914541,5:0.0299029370):0.0326985610)
(1:0.0540542089,(2:0.0416308905,(6:0.0375423456,(7:0.0372476766,8:0.1332507046):0.0038734169):0.0501607238):0.3172849579,(3:0.0400023938,(4:0.0420282027,5:0.0649435750):0.0002222145):0.0240940572)
(1:0.0589965050,2:0.5494618450,(3:0.0492229979,5:0.0358388935):0.0250811618)
(1:0.0541971661,(2:0.0271555784,7:0.0389570151):0.2580524066,(4:0.0317049148,5:0.0204008049):0.0189175548)
(1:0.0521605709,(2:0.0408553827,(6:0.0336679390,7:0.0439018857):0.0235116412):0.1685590027,4:0.0647712339)
(1:0.0227479015,(2:0.0392402164,(6:0.0385276305,7:0.0286992960):0.0321973084):0.1888131598,(3:0.0240378984,4:0.0301172708):0.0266214797)
(1:0.0467887104,((2:0.0151524477,(6:0.0232032196,8:0.0304012755):0.0138919666):0.1904817448,4:0.0481807626):0.0014721895,3:0.1030351090)
(1:0.0482426700,(2:0.0315669454,(6:0.0456569115,7:0.0441756377):0.0329055803):0.3414001790,(3:0.0413166602,4:0.0447691995):0.0463581420)
(2:0.0000024245,5:1.3519355858,((6:0.0415030415,7:0.0748595682):0.0110417377,8:0.0259494695):0.0610462690)
(2:0.1254267531,(6:0.0154109309,8:0.0203885027):0.0036344365,7:0.0172691289)
(1:0.0526861297,(2:0.0437818840,((6:0.0443620313,7:0.0551748779):0.0028345533,8:0.0357265411):0.0285075508):0.3884998865,(3:0.0662567072,4:0.0384782975):0.0628826659)
(2:0.0893125417,(6:0.0427827367,7:0.0497217483):0.0123645248,8:0.0425470609)
(1:0.0599389514,3:0.0460408249,(5:0.0149792741,7:1.3424832303):0.0301644583)
(2:0.0349443262,6:0.0235104018,(7:0.0123030165,8:0.0348063810):0.0000010000)
(1:0.0366077193,(2:0.3375824674,(7:0.0288920459,8:0.0359385642):0.1101501578):0.1058709149,4:0.0694863106)
(1:0.3316451658,2:0.0429675432,((6:0.0364521741,7:0.0592387176):0.0096408928,8:0.0333234382):0.0374076132)
(1:0.0600359436,(2:0.0600364398,(6:0.0785742315,8:0.0356188981):0.0323144920):0.2666673824,3:0.0832360363)
(1:0.0656665665,(2:0.0387115333,((6:0.0343826239,7:0.0376775871):0.0036138532,8:0.0273121210):0.0244265654):0.3076437264,(3:0.0375291459,4:0.0465707584):0.0529443640)
(1:0.4830569311,2:0.0083197980,((6:0.0407339250,7:0.0316042302):0.0067975900,8:0.0552885662):0.0338589155)
(1:0.0406904155,(2:0.0470489093,(6:0.1377742367,7:0.0465814077):0.0192767354):0.3094389379,(4:0.0428995610,5:0.0344161586):0.0405602390)
(1:0.1235209559,(2:0.0334077892,(6:0.0447850315,7:0.0223166588):0.0165685702):0.2151298149,5:0.0467899661)
(1:0.0482842137,(3:0.1150638540,5:0.0610280650):0.0305892216,(7:0.0704690634,8:0.0238023992):0.4417535632)
(2:0.0659237375,(6:0.0977086345,8:0.0235786516):0.0028220265,7:0.0280760224)
(1:0.0546554908,(2:0.0733720194,((6:0.0519043638,8:0.0436667791):0.0032245768,7:0.0499152200):0.0333258849):0.2340075132,((3:0.0363165615,4:0.0227401679):0.0096940696,5:0.0292176228):0.0317127962)
(1:0.0456297107,(3:0.0274912198,5:0.0372543950):0.0031340619,4:0.0284461084)
(2:0.0388610074,(6:0.0248607496,8:0.0184007351):0.0009210960,7:0.0252358455)
(2:0.0984834558,(((3:0.0353980025,5:0.0767619745):0.0369365479,4:0.0226048742):0.5592508072,7:0.1140615825):0.0589473745,6:0.1641130745)
(2:0.0363791539,4:0.6978791946,(6:0.0702430305,8:0.0357329903):0.0423705910)
(1:0.0314184319,(2:0.0578488164,(7:0.0364696387,8:0.0498929986):0.0310493231):0.2986526134,((3:0.0360518647,4:0.0414993307):0.0189559860,5:0.0430497590):0.0396028344)
(1:0.0433603945,(2:0.0476397661,((6:0.0308363751,7:0.0398870813):0.0041125009,8:0.0335274108):0.0163836726):0.3048987163,(4:0.0350497853,5:0.0284631247):0.0203030611)
(4:0.0607579288,5:0.0334419435,(6:0.0344267009,(7:0.0517247008,8:0.0385814948):0.0043096488):0.4501247243)
(1:0.7767679376,(2:0.0541568489,7:0.0303907835):0.0814667825,5:0.2755201821)
(2:0.0415385558,(5:0.2456150248,8:0.0288037257):0.0275090886,7:0.3377288396)
(1:0.0176669516,(2:0.0284894249,8:0.0604836002):0.1763478263,(4:0.0180919828,5:0.0387859330):0.0330182000)
(1:0.7401606579,2:0.0434503239,(6:0.0288119317,7:0.0360766551):0.0251620236)
(1:0.0356869963,(4:0.0179493328,5:0.0172376886):0.0273854372,(7:0.0251451722,8:0.0183973692):0.2287784322)
(1:0.0404270865,(2:0.0267215253,6:0.1729072620):0.3693519047,5:0.0504541302)
(1:0.0399357316,(2:0.0276389260,6:0.0485073805):0.2124772975,(3:0.0329661975,4:0.0289908563):0.0160871408)
(2:0.0497832385,(3:0.0360938595,4:0.0171178015):0.1081038313,6:0.1096935111)
(2:0.0475163447,(3:0.0171795411,4:0.0375339282):0.2930734875,(6:0.0241688945,7:0.0286387158):0.0283438164)
(2:0.0511150868,4:0.2560324460,(6:0.0958958274,7:0.0450584647):0.0219055839)
(1:0.0519111628,(2:0.0375505487,(6:0.0580302639,7:0.0627369278):0.0458847454):0.2851001318,3:0.1084358833)
(2:0.0451602887,(3:0.0064739388,4:0.0328427564):0.0716386632,6:0.0327055885)
(2:0.0400097679,((3:0.0118251037,4:0.0249009862):0.2347453511,7:0.0312788600):0.0287904858,6:0.1176732981)
(1:0.0326041724,(2:0.0379690647,8:0.0746058883):0.1829281417,3:0.0401271573)
(1:0.1035675813,(2:0.0347097461,8:0.0718756405):0.3003810318,3:0.0963962225)
(1:0.0467397951,2:0.4446521791,(3:0.0557368499,5:0.0437918112):0.0473770687)
(1:0.0165622718,2:0.1571985076,(3:0.0206157543,5:0.0385693324):0.0069190810)
(1:0.0536536779,(2:0.0236170545,8:0.1026384966):0.2221294311,(3:0.0186899201,5:0.0590251698):0.0177168718)
(1:0.2951625067,2:0.0329130195,(6:0.0263037629,8:0.0317991170):0.0301210363)
(1:0.0377629001,(2:0.0822314013,(6:0.0658039922,8:0.0353474474):0.0431867468):0.3893097606,3:0.0848846610)
(1:0.0673106451,(2:0.0330973263,8:0.1503041583):0.2783276670,(3:0.0430753231,5:0.0417476801):0.0143192581)
(1:0.0338495959,(2:0.0114356143,8:0.0864798708):0.2613799216,5:0.0750907201)
(1:0.0283016202,2:0.3387507105,(3:0.0226746669,(4:0.0375447336,5:0.0354420847):0.0084140458):0.0287035526)
(1:0.0380393374,(3:0.0087287323,4:0.0416708301):0.0032956772,5:0.0268466828)
(1:0.0572165547,(2:0.0437746018,8:0.0598293351):0.4437600201,(3:0.0355443167,5:0.0618487941):0.0408409692)
(2:0.0460903037,(3:0.0557791892,5:0.0435072553):0.4012829365,8:0.0797252845)
(2:0.0398694809,(3:0.0277609246,5:0.0719304468):0.3027799134,(6:0.0342197174,8:0.0306333926):0.0237908609)
(1:0.0000028578,(2:0.0427749403,(6:0.0276065928,8:0.0214362152):0.0206418527):0.2797448373,3:0.3550898338)
(1:0.0645153617,(3:0.0355008310,5:0.0482719370):0.0266800738,8:0.4036074059)
(1:0.1293418213,((2:0.0226977616,(6:0.0297433290,8:0.0263249422):0.0191426136):0.2274068202,5:0.0510124555):0.0022182297,3:0.0244355954)
(1:0.0203678178,2:0.1793169417,((3:0.0206361340,4:0.0229663257):0.0034360599,5:0.4044014341):0.0179363636)
(1:0.0309562079,(2:0.0190675893,(6:0.0309463590,8:0.0307506882):0.0242300827):0.1998016974,(3:0.0234735706,(4:0.0230283798,5:0.0301393743):0.0096315480):0.0181963765)
(1:0.0446388472,(2:0.0328560342,(6:0.0262247240,8:0.0179137699):0.0254653587):0.1832828999,((3:0.0194112497,5:0.0378697479):0.0018114813,4:0.0419155248):0.0221002205)
(1:0.0542150395,(2:0.0242862448,(6:0.0614125581,8:0.1109721837):0.0077688755):0.3386105034,(3:0.0444434303,4:0.0659629122):0.0210240855)
(1:0.0305361669,(3:0.0433282744,(4:0.0357909979,5:0.0435395294):0.0035883034):0.0176261791,(6:0.0362654160,8:0.0321767544):0.3085800333)
(1:0.0834012469,(3:0.0427252503,4:0.0417180719):0.0028717574,5:0.0336821333)
(2:0.0444298656,5:0.2990885541,(6:0.0361254946,8:0.0421431474):0.0234745196)
(1:0.0720642967,(2:0.0507547648,(6:0.0334994458,8:0.0698967041):0.0478610388):0.4085597920,(3:0.0525135251,5:0.0509834850):0.0258435369)
(1:0.0595583016,(2:0.0574497360,(6:0.0384703531,8:0.0794140708):0.0275531243):0.4877112711,(3:0.0312986521,5:0.0320654804):0.0405532407)
(1:0.0281793711,(2:0.0277473761,(6:0.0368893090,8:0.0273020768):0.0420799981):0.2076112810,5:0.0676014932)
(2:0.0334659343,3:0.2283934793,(6:0.0392464097,7:0.0319150674):0.0235895311)
(1:0.0341457389,(2:0.0184340525,(6:0.0508981036,7:0.0193985651):0.0270503049):0.2286987128,(3:0.0361508689,5:0.0257041186):0.0220055514)
(1:0.0582429624,(2:0.0632603064,6:0.0694008078):0.3656341414,5:0.0539710283)
(1:0.0298197237,(2:0.0350353558,(6:0.0349240479,8:0.0317166940):0.0337193980):0.2911656188,((3:0.0264828179,5:0.0236654241):0.0034574123,4:0.0284253083):0.0186883646)
(1:0.1107232423,(4:0.0324705785,5:0.0347372204):0.0276355218,(6:0.0354881956,8:0.0178990987):0.0766213454)
(1:0.0201758841,(2:0.0417724872,8:0.0917824796):0.2665437098,((3:0.0737058216,4:0.0240713343):0.0025690492,5:0.0382549176):0.0185755322)
(1:0.0270243623,(3:0.0279348416,4:0.0285319168):0.0341087293,(6:0.0480107126,8:0.0141169666):0.2455556565)
(1:0.0320141334,2:0.3013417773,((3:0.0429945374,5:0.0302660370):0.0042142879,4:0.0321838747):0.0340600696)
(1:0.0544377931,(2:0.0798132156,8:0.0602870378):0.4620194392,(3:0.0393702539,5:0.0523405744):0.0497684874)
(1:0.0341797068,(2:0.0570092841,(6:0.0502338725,8:0.1095416369):0.0404179406):0.3440926789,((3:0.0443603797,4:0.0827625695):0.0112809792,5:0.0234153849):0.0587102249)
(1:0.1032181337,(2:0.0731373437,6:0.1293878313):0.3053433933,4:0.2190349936)
(1:0.0764840715,(2:0.0232356108,6:0.0580735329):0.2114217403,3:0.0406040953)
(1:0.1281417915,(2:0.0391843635,(6:0.0340829929,8:0.0415622515):0.0324146045):0.2698934819,((3:0.0277429081,5:0.0448343883):0.0049520146,4:0.0452020124):0.0303823596)
(1:0.0354847425,(4:0.0283481912,5:0.0408496309):0.1920937095,8:0.0434370128)
(1:0.0308454310,(3:0.0221525451,8:0.0270560255):0.0292602818,(4:0.0301612080,5:0.0681535049):0.3447704900)
(1:0.0334670348,(3:0.0259625967,5:0.1281920097):0.0098117902,4:0.0828480794)
(1:0.0356540376,(3:0.2638574225,5:0.0097237626):0.0261577432,4:0.0179960218)
(1:0.0786739504,(3:0.0230557688,5:0.0280773647):0.0089502302,4:0.0253176896)
(1:0.0346418911,(3:0.1019732965,4:0.4730891257):0.0697997681,8:0.0427983687)
(1:0.3013281431,(3:0.0632088912,4:0.0482458197):0.2014188083,8:0.2975896216)
(1:0.0489701165,(2:0.0550935396,7:0.0434712376):0.3100585789,4:0.0359542642)
(1:0.0394533826,(2:0.0431934132,7:0.0271202328):0.2822595809,4:0.0392937670)
(1:0.0488527313,(2:0.0452648630,7:0.0421050062):0.1398115222,4:0.0378186764)
(2:0.0814937922,(3:0.0701123040,8:0.0399836782):0.0047234035,7:0.0404322155)
(2:0.0833595457,(3:0.0331187842,8:0.0306168288):0.0034966249,7:0.0218624763)
(1:0.2783435992,2:0.0554027816,(7:0.1042583214,8:0.0417698668):0.0142078676)
(1:0.3398669702,2:0.0269013150,(7:0.0293824195,8:0.0419302019):0.0323156687)
(1:0.1868095396,2:0.7321975105,(7:0.0524267948,8:0.0441620033):0.1694329948)
(1:0.2844430377,2:0.0479976047,(3:0.0448178259,7:0.0324659857):0.0381677317)
(2:0.0779780872,(3:0.0505980865,8:0.0627193013):0.0036194039,7:0.0356615123)
(1:0.1450639401,2:1.8094781323,(7:0.0373522605,8:0.0257908191):0.1013042099)
(1:0.3499731562,2:0.0388701011,(3:0.0836345775,7:0.0366793141):0.0199207849)
(1:0.2297032965,2:0.0388177333,(3:0.0247164222,(7:0.0157896433,8:0.0240535174):0.0043474216):0.0245484319)
(1:0.0502558010,(2:0.2550895548,(7:0.0335411249,8:0.0269229829):0.7571048854):0.1057562733,(3:0.0414773902,4:0.0384563776):0.0320693180)
(1:0.0117661475,(3:0.0240370156,4:0.0330469919):0.0582996346,8:0.6135024644)
(1:0.0616669944,(2:0.0341042300,(3:0.0778362037,(7:0.0519452224,8:0.0685453153):0.0111187983):0.0301145708):0.4074485149,(4:0.0320488994,5:0.0550770057):0.0451933317)
(1:0.0549937243,(3:0.0091783165,8:0.6805488432):0.0236147003,4:0.0320013133)
(1:0.2588435878,(2:0.1977299206,(3:0.0345467794,4:0.0249325469):0.1180164013):0.4718721975,7:0.1671365502)
(1:0.2096901438,3:0.3769050519,(4:0.0409525505,5:0.0263541735):0.5418229012)
(1:0.0646164275,(3:0.0344885516,5:0.0332414231):0.0013579804,4:0.0262881047)
(1:0.0465147056,(3:0.0421140917,5:0.0302193140):0.0113300441,4:0.0359727693)
(1:0.4760955044,2:0.1370103875,(7:0.0520915284,8:0.0609806149):0.0286767674)
(1:0.1050955679,(3:0.0511247121,5:0.0691718752):0.0222605161,4:0.0596147354)
(1:0.0746877662,3:0.0277892370,(4:0.0197913087,5:0.0216267873):0.0024002995)
(1:0.0482949470,(2:0.0202591230,(7:0.0186351955,8:0.0281011485):0.0151468186):0.2114056642,(4:0.0411751475,5:0.2642106680):0.0225413343)
(1:0.0883923187,(2:0.3549073780,8:0.2506099705):0.4624255817,(3:0.1216838115,4:0.0866094879):0.0694086333)
(1:0.0366423622,(2:0.0352067761,8:0.0425814619):0.2182064522,(4:0.0192053569,5:0.0558226305):0.0120750301)
(1:0.0564469137,3:0.0356936277,(4:0.0281600632,5:0.0239727241):0.0062987823)
(2:0.4116527201,(6:0.0561437468,8:0.0568018432):0.0140462507,7:0.0481260178)
(2:0.2310568166,(6:0.0262925154,8:0.0154296417):0.0000021793,7:0.0226858331)
(2:0.0433546303,6:0.0195351474,(7:0.0214500243,8:0.0204888249):0.0060541314)
(2:0.0639236452,4:0.3447540506,(7:0.0254357620,8:0.0347831402):0.0113997645)
(1:0.0558601128,(2:0.0405576377,(6:0.0345622549,(7:0.0288942384,8:0.0437824101):0.0060442938):0.0335698672):0.4119398785,(4:0.0493259398,5:0.0587874305):0.0492847286)
(1:0.0315869725,((2:0.0614065221,6:0.0403015334):0.0206698114,(7:0.0253935888,8:0.0340796521):0.0000020710):0.3213584967,(4:0.1057145085,5:0.0284093392):0.0302474572)
(2:0.0463789945,5:0.2979678606,(7:0.0422662159,8:0.0439147944):0.0079063301)
(2:0.0868986865,6:0.0339157686,(7:0.0446602366,8:0.0337668484):0.0060212755)
(2:0.0506577346,(6:0.0221803877,7:0.0255942039):0.0015535687,8:0.0206095420)
(2:0.0543799352,6:0.0474972321,(7:0.0199538631,8:0.0186552361):0.0104802435)
(2:0.0602708984,6:0.0365073730,(7:0.0400608238,8:0.0376763898):0.0032504336)
(2:0.0410407962,(4:0.0337056075,5:0.0323787985):0.1889034256,((6:0.0432116709,8:0.0343426668):0.0054663393,7:0.0817799017):0.0266451264)
(1:0.0397087162,(2:0.0439475146,((6:0.0317622405,8:0.0621239241):0.0058050275,7:0.0231276124):0.0083903619):0.2456004927,(4:0.7189102437,5:0.0107191389):0.0882129872)
(2:0.0492511261,6:0.0293560928,(7:0.0438626981,8:0.1550915980):0.0079381476)
(2:0.0569064436,6:0.0186351703,(7:0.0195515106,8:0.0298046928):0.0000029619)
(2:0.0490959671,(6:0.0327067729,8:0.0231605573):0.0057203407,7:0.0283664937)
(2:0.0692047669,(6:0.0305848013,8:0.0269621070):0.0091247731,7:0.0316035857)
(1:0.0274602038,(4:0.0832149549,5:0.0681761052):0.0248628645,7:0.2872592395)
(1:0.0590182063,(2:0.0430961763,((6:0.0327622772,8:0.0311074540):0.0094408628,7:0.0314188594):0.0346249941):0.3913995842,(4:0.0370427728,5:0.0390675177):0.0338025553)
(1:0.0333603326,2:0.2132066828,(4:0.0296252039,5:0.0182644306):0.0156479082)
(2:0.0318976001,6:0.0251555817,(7:0.0748685727,8:0.0108514500):0.0101942964)
(1:0.0318510793,(2:0.0261298041,((6:0.0340466611,8:0.0417888084):0.0031759496,7:0.0210098259):0.0152243040):0.1785417078,(4:0.0240008089,5:0.0378098991):0.0149161783)
(1:0.0573458223,(2:0.0347326762,((6:0.0297941225,8:0.0187784312):0.0061614397,7:0.0264455057):0.0122989547):0.1976750542,5:0.0249188758)
(2:0.0903689651,6:0.0437460309,(7:0.0325417693,8:0.0430739498):0.0044502408)
(1:0.0414478784,(2:0.0038280634,(6:0.0319551768,8:0.0330789092):0.0617738139):0.1940192401,(4:0.0283204805,5:0.0167801203):0.0339475735)
(1:0.0858655252,(2:0.0331472053,8:0.0855981635):0.3785902548,5:0.1235013102)
(1:0.2094606843,2:0.1410269360,(6:0.0399148953,7:0.0494966076):0.0286915887)
(1:0.0539116155,(4:0.0649363437,5:0.1077719781):0.0717618082,8:0.7568446293)
(1:0.0461714164,(2:0.0382007544,(7:0.0869224615,8:0.0225877886):0.0489190750):0.2598127676,(4:0.0282581336,5:0.0453096094):0.0241172379)
(2:0.0676193597,(6:0.0385834131,8:0.0429973556):0.0041102065,7:0.0327476868)
(2:0.0791492529,(6:0.0401438103,8:0.0490360079):0.0070419771,7:0.0383327039)
(1:0.0474214152,(2:0.0647539754,((6:0.0367923396,8:0.0501708727):0.0050965471,7:0.0365467324):0.0519471643):0.3272873077,5:0.0594566129)
(1:0.0535331016,(2:0.0178568555,(7:0.0489231693,8:0.0405745850):0.0417768455):0.3479433903,3:0.0917382058)
(1:0.0145549091,(3:0.0170611132,5:0.0249792573):0.0196938385,(7:0.0096783648,8:0.0357024929):0.1641100883)
(1:0.0430064570,(2:0.0957875536,((6:0.0611416027,8:0.0330635035):0.0000020364,7:0.0280072544):0.0309997097):0.2432439277,(3:0.0149944126,5:0.1020404716):0.0227460856)
(1:0.0490926937,5:0.0455261407,(6:0.0408638250,7:0.0264949274):0.1625721165)
(1:0.0369426881,2:0.3985305706,(3:0.0516379329,5:0.0515236291):0.0342748212)
(1:0.0295289955,(2:0.0403707248,(6:0.0343020483,7:0.0322952968):0.0521320275):0.2079760163,(3:0.0416347496,5:0.0390252387):0.0092446238)
(1:0.0463478688,(2:0.0406535592,6:0.0478852626):0.1893092100,(3:0.0135463326,5:0.0348843100):0.0074114360)
(2:0.0768292905,6:0.0291566340,(7:0.0425209199,8:0.0783033209):0.0065522716)
(1:0.0000025662,(2:0.0368140231,(6:0.0364072414,7:0.0399669549):0.0346305061):0.5500400818,3:0.2925729973)
(2:0.0545000305,(3:0.1716117679,5:0.0250189596):0.4569166041,(6:0.0411607468,7:0.0556300956):0.0729197754)
(2:0.0915362114,(6:0.0288245600,8:0.0214209236):0.0054304593,7:0.0334575864)
(2:0.0291441834,(3:0.2389566443,8:0.0105258453):0.0142963985,(6:0.0272088940,7:0.0250526051):0.0042754334)
(1:0.0519450694,(2:0.0628847067,(6:0.0324083884,7:0.0463633575):0.0277833100):0.4821540381,(3:0.0415834539,5:0.0622050490):0.0375618467)
(2:0.0593887440,(3:0.0519395106,(4:0.0493052826,5:0.0650770764):0.0031236680):0.3581142234,(6:0.0494708783,7:0.0459031997):0.0244983066)
(2:0.1047463871,6:0.0319635160,(7:0.0379431557,8:0.0353863222):0.0061604155)
(1:0.0586116755,3:0.0300735236,(4:0.0378416684,5:0.0401622504):0.0127503568)
(1:0.0658660685,(3:0.2526203801,5:0.0220787679):0.0199579713,(4:0.2253097060,(7:0.0685743024,8:0.0675576742):0.1657034057):0.0802720356)
(2:0.0728700318,(6:0.0358616545,8:0.0338050538):0.0051460135,7:0.0419373487)
(2:0.0799351174,(6:0.0333844847,7:0.0730313974):0.0026801313,8:0.0459240441)
(2:0.0462984400,6:0.0549008376,(7:0.0253389685,8:0.0328502931):0.0022651331)
(1:0.2974637145,(2:0.0756631969,7:0.0383254668):0.0100266896,6:0.0209427066)
(1:0.0280967494,(3:0.0255188018,(4:0.0422578902,5:0.0737900956):0.0016447966):0.0174050742,8:0.3137093784)
(2:0.0872159715,(6:0.0334404605,8:0.0458891449):0.0035722008,7:0.0468866615)
(2:0.0528833651,6:0.0203103404,(7:0.0444488453,8:0.0425581580):0.0064840110)
(1:0.0304185767,(2:0.0336473708,(6:0.0183435437,(7:0.0245168873,8:0.3430599551):0.0127702708):0.0134301552):0.1842089181,(3:0.0262951525,4:0.0307807075):0.0234297814)
(1:0.0514802258,((2:0.0224566798,(6:0.0288933683,(7:0.0422962346,8:0.0375042938):0.0035847070):0.0124196999):0.3296631110,4:0.0362122622):0.0059762365,(3:0.0357513854,5:0.0541631661):0.0064978105)
(2:0.0302602338,(6:0.0240090347,7:0.0440690534):0.0054804508,8:0.0195078326)
(1:0.1091936080,(3:0.0376342525,4:0.0643549812):0.0086381751,5:0.0522964589)
(1:0.2646709195,2:0.0256064719,(6:0.0236212778,(7:0.0356427406,8:0.0326600382):0.0059826869):0.0221429590)
(2:0.0660368301,6:0.0891684096,(7:0.0278383627,8:0.0293104253):0.0122773430)
(1:0.1255746039,(2:0.0379632659,(7:0.0501341318,8:0.0303450181):0.0157906357):0.1209023422,4:0.2042013189)
(1:0.0439290024,(2:0.0297504760,(6:0.0710692160,7:0.0361107176):0.0260666577):0.2040170319,(3:0.0280957115,(4:0.0303426618,5:0.2748877933):0.0031461712):0.0252481257)
(1:0.0601706478,(3:0.0882862408,4:0.0346667161):0.0073194992,5:0.0334472241)
(1:0.0316124761,(2:0.0405612350,(6:0.0228455918,7:0.0438521657):0.0271486273):0.3666950039,4:0.0648984218)
(1:0.1645571036,(3:0.0241517727,4:0.0289392466):0.0190691450,5:0.0794991204)
(2:0.0254917911,(3:0.0260064764,(4:0.0262222030,5:0.0235479649):0.0104596795):0.2286048908,((6:0.0248150205,7:0.0455969100):0.0016350361,8:0.0308588008):0.0149820778)
(1:0.0427872417,(2:0.0465679399,(6:0.0348874181,(7:0.0354147398,8:0.0327816103):0.0041944511):0.0355428724):0.3608355889,(3:0.0385104713,(4:0.0473377587,5:0.0347298153):0.0022777577):0.0424890306)
(1:0.0203260358,(2:0.0464800582,6:0.0441959454):0.2483447729,3:0.0432856034)
(1:0.0437251174,(2:0.0473237361,6:0.0601980753):0.2239421095,3:0.0347559940)
(1:0.0256061113,(2:0.0390718584,6:0.0516670426):0.1638394649,3:0.0695821237)
(1:0.0622291543,(2:0.1085327472,6:0.0619500977):0.4919823954,3:0.1150774175)
(1:0.0423172473,2:0.3144693341,(3:0.0448591928,5:0.0439330036):0.0224334439)
(1:0.2101632987,(3:0.0390178914,5:0.0324295737):0.0021129479,4:0.0219401359)
(1:0.1115177523,(3:0.0311600630,4:0.0437143764):0.0026149011,5:0.1824415271)
(1:0.0614117631,(2:0.0509016002,4:0.0594269748):0.2154649798,5:0.1248389695)
(1:0.0364408409,(2:0.0387865234,4:0.0673591698):0.2839715733,3:0.0461166736)
(1:0.0527030526,2:0.2767254344,(3:0.0375193082,4:0.0539794594):0.0329466439)
(1:0.0421856178,(2:0.2627532940,(4:0.0163605942,6:0.0453145157):0.3015059033):0.0925218762,5:0.0774434011)
(1:0.0264359429,(2:0.0101730156,4:0.0326130769):0.1268282801,3:0.0335290612)
(2:0.0534653083,((3:0.0448775305,5:0.0348256551):0.2409673075,4:0.9766903666):0.0420502746,6:0.1380597931)
(1:0.0522755233,3:0.0283814971,(4:0.0468477596,5:0.0280342686):0.0030673727)
(1:0.0641788723,(3:0.0271595234,4:0.0352253983):0.0029285009,5:0.0228741086)
(1:0.0286607498,2:0.3061947939,(3:0.0598130956,(4:0.0328280620,5:0.0279608022):0.0108413097):0.0236265125)
(1:0.0009037704,(3:0.0303022893,5:0.0540248598):1.4840712770,4:0.1358163628)
(1:0.0668783880,3:0.0276959182,(4:0.0357471557,5:0.0386945885):0.0042578845)
(1:0.0284306344,(3:0.0321002299,4:0.0281646326):0.0163682277,7:0.3048743735)
(1:0.0640544626,(2:0.0639178357,7:0.0783101357):0.5238114540,4:0.0354723008)
(1:0.1102040544,(2:0.4210527221,5:0.3209489106):0.4671273062,3:0.0350314196)
(1:0.0843016582,(3:0.0449353207,4:0.0425893001):0.0036893279,5:0.0447388731)
(1:0.0409050718,2:0.3472700039,(3:0.0391113419,5:0.0519209577):0.0255071112)
(1:0.0686216053,(3:0.0274128936,5:0.0256131793):0.0042031406,4:0.0270703082)
(1:0.0566645687,3:0.0501593104,(4:0.0299381831,5:0.0343394910):0.0005828967)
(1:0.0876132337,(3:0.0322486569,4:0.0386157804):0.0027211278,5:0.0382159968)
(1:0.0765512931,3:0.0737304719,(4:0.0418547527,5:0.0349731269):0.0000021514)
(1:0.0697517325,3:0.0421623698,(4:0.0459106336,5:0.0473332578):0.0235112572)
(1:0.0504100312,3:0.0211843094,(4:0.0212946302,5:0.0243571891):0.0054050556)
(1:0.0404772900,3:0.0415942356,(4:0.0260316616,5:0.0247647451):0.0035126700)
(1:0.0541109661,3:0.0314251509,(4:0.0238485349,5:0.0296209152):0.0074348368)
(1:0.0600603664,3:0.0255091875,(4:0.0223642100,5:0.0355043964):0.0019515050)
(1:0.2453020600,2:0.0372101249,(6:0.0248550414,7:0.3040148879):0.0227166931)
(1:0.2605891394,2:0.0455978484,(6:0.0438006698,7:0.0209704125):0.0213593387)
(1:0.0240328244,(2:0.0388406087,((6:0.0255076974,8:0.0217754136):0.0031516881,7:0.0391291495):0.0154144838):0.2655446013,5:0.0903324069)
(1:0.0440705385,(2:0.0314725281,(6:0.0333720054,7:0.0259526758):0.0259261963):0.2287334043,5:0.0560041243)
(2:0.2706685277,3:0.0297920491,(4:0.0277835923,5:0.0272161769):0.0044423414)
(2:0.1292847832,(6:0.0505726335,7:0.0539276535):0.0110408309,8:0.0396472293)
(1:0.0365873858,(2:0.0695730529,6:0.0739813598):0.3143570211,(4:0.0458884106,5:0.0386200957):0.0341144035)
(1:0.0337636374,(2:0.0514441362,(6:0.0424659767,8:0.0232770280):0.0342285697):0.1235840617,(3:0.0335460284,(4:0.0292454734,5:0.0395734894):0.0048963508):0.0520742071)
(1:0.0392050773,(2:0.0707915208,6:0.0492841157):0.2576509802,(3:0.0414045659,4:0.0320144176):0.0345446035)
(1:0.0862018840,(2:0.0488271242,6:0.0905065500):0.4240639050,4:0.1658629252)
(1:0.0222867586,(2:0.0496971736,8:0.0722417368):0.2089357822,(3:0.0393901819,(4:0.1082430804,5:0.1166859438):0.0748371268):0.0199674974)
(1:0.0435107172,(2:0.0487551444,8:0.0755662871):0.3182502955,5:0.0941141220)
(1:0.0720936058,3:0.0461607693,(4:0.0376761517,5:0.0575620797):0.0166339854)
(1:0.0640798042,(2:0.0399933302,(6:0.0608570114,8:0.0325829590):0.0500569707):0.2858993903,3:0.0745760027)
(1:0.0702304989,(3:0.0483115349,4:0.0626065878):0.0026629794,5:0.0659349359)
(1:0.0417919615,(2:0.0307346552,(6:0.0499039401,8:0.0339490697):0.0283226368):0.2203612963,3:0.0876855220)
(1:0.0756718530,(3:0.0973833365,5:0.0240393119):0.0036332403,4:0.0195934752)
(1:0.1085557915,(3:0.0447615548,5:0.0196354988):0.0085464578,4:0.0722666949)
(1:0.0573932157,(3:0.0149280631,(6:0.0245129281,8:0.0380526429):0.5640197574):0.0252623599,5:0.0309244709)
(1:0.0839494650,(3:0.0300109275,4:0.0438329885):0.0064099338,5:0.0414045315)
(3:0.0954084721,4:0.1170209183,(5:0.0725653611,8:0.5768034630):0.0427578977)
(1:0.1066241818,(3:0.0707038173,4:0.0353673468):0.0052597111,5:0.0312429334)
(1:0.0247073139,(2:0.0275834175,((6:0.1058732430,8:0.0396027780):0.0129139596,7:0.0573494429):0.0474012622):0.2297728884,(3:0.0273480968,(4:0.0183383345,5:0.0231732877):0.0017017004):0.0247256511)
(1:0.0713511767,(2:0.3737924079,4:0.0102463067):0.0055579247,3:0.0241722470)
(1:0.0351427291,((3:0.0359640656,4:0.0302275151):0.0070122251,5:0.0255909109):0.0238426615,8:0.4902833650)
(1:0.0250675058,(2:0.0753965161,(7:0.0764539063,8:0.0204640320):0.0156757326):0.1856334079,((3:0.0220479664,4:0.0244821955):0.0026032276,5:0.0239078956):0.0192071817)
(1:0.0433337413,(3:0.6436311277,6:0.1554750967):0.0498973970,5:0.0768909594)
(1:0.3838435394,(2:0.0263811469,(7:0.0484205556,8:0.0495223285):0.0167080365):0.1848513531,5:0.2901321830)
(1:0.2950375527,(2:0.0307753345,8:0.1779951446):0.2051340355,3:0.0629730808)
(1:0.0283693797,(2:0.0785191770,8:0.1439827638):0.5283595792,5:0.0706533536)
(1:0.0850641640,(2:0.0651686488,(7:0.0515430594,8:0.0209341355):0.0168187044):0.3946977878,5:0.0305841035)
(1:0.0434540132,(2:0.0402018130,((6:0.0219894529,8:0.0383851007):0.0045873525,7:0.0209700186):0.0204103533):0.1695052008,(3:0.0367631348,5:0.0272896779):0.0189748483)
(1:0.0597257030,((2:0.0616826225,(7:0.0249566877,8:0.0244719842):0.0152001446):0.2022358827,6:0.5153907804):0.1269504700,5:0.0688182230)
(1:0.0170349543,(3:0.0376170358,5:0.0283614749):0.0533082873,(6:0.0338769583,7:0.0525680908):0.3757448300)
(1:0.2858455524,2:0.0455309311,((6:0.0353050058,7:0.0293137561):0.0042274442,8:0.0677767225):0.0303677858)
(2:0.0328267492,(3:0.0460999155,5:0.0318441441):0.2549149628,((6:0.0349331541,7:0.0402677293):0.0020884512,8:0.0329897845):0.0221604020)
(1:0.1536912517,(2:0.4975182990,5:0.0099567348):0.0339041194,3:0.1752160020)
(1:0.0402127307,(2:0.0436337846,((6:0.0314979723,8:0.0307743153):0.0053583925,7:0.0393794235):0.0297454973):0.2654197400,3:0.0436798210)
(1:0.1148421671,(3:0.0575818122,5:0.0504978686):0.0474544220,(6:0.0788954826,7:0.0541578279):0.3162060164)
(1:0.0396271419,(2:0.0525347667,(6:0.0626179147,8:0.0508523808):0.1185422885):0.5453201330,3:0.1054992130)
(2:0.0430188570,5:0.4004002927,(6:0.0488527232,8:0.0273759895):0.0185632740)
(1:0.0503616431,(2:0.0486735228,(6:0.0447575416,(7:0.0447564963,8:0.0491210064):0.0131232118):0.0436187075):0.3456667181,(3:0.0555152497,5:0.0395860336):0.0139700399)
(1:0.0345043074,(2:0.0283973632,(6:0.0328592851,7:0.0253649716):0.0329345841):0.1620209958,(3:0.0208830013,5:0.0884523404):0.0175110837)
(1:0.0359965018,(2:0.0156967067,6:0.0655881080):0.2831796388,5:0.0415092211)
(1:0.0152590520,(2:0.0595706485,(6:0.0301606244,8:0.0326283446):0.0166133515):0.1811782016,5:0.0972239421)
(1:0.0533814098,(2:0.0351058446,(6:0.0571109745,8:0.0253157583):0.0298207182):0.3227454753,(3:0.0388848745,5:0.0454785588):0.0310223403)
(1:0.0303496740,(3:0.0264651555,5:0.0232945458):0.0349688283,8:0.3421210073)
(2:0.0538600142,(6:0.0248344543,7:0.0273443329):0.0050494183,8:0.0577319506)
(1:0.0801976324,(2:0.0346462350,((6:0.0334831261,7:0.0310988854):0.0025791112,8:0.0164145433):0.0204380507):0.2412215863,5:0.3848251909)
(1:0.1240807718,(2:0.0486381165,(6:0.0477735549,7:0.0428318092):0.0359813827):0.4575131426,(3:0.0504478260,5:0.0503910062):0.0574094802)
(2:0.0651958191,5:0.5057034588,(7:0.0455324829,8:0.0429785148):0.0250674860)
(2:0.0753401427,(6:0.0496505470,8:0.0263638885):0.0077660487,7:0.0258632735)
(2:0.0208565323,6:0.2588359957,(7:0.0332777624,8:0.0327096741):0.0306024457)
(2:0.0097638541,6:0.2151420504,(7:0.0375836039,8:0.0355023983):0.0226717635)
(1:0.2651468636,2:0.0601651309,(6:0.0458264873,7:0.0391951111):0.0295571630)
(1:0.2852967964,2:0.0208873849,(6:0.0192452020,7:0.0168295050):0.0331198562)
(1:0.2901471079,(2:0.0479493596,6:0.0259299099):0.0132229879,8:0.0087245172)
(2:0.0947284387,(6:0.0450223361,7:0.0171267773):0.0174078754,8:0.0352593218)
(2:0.0400004709,(3:0.0220263689,4:0.0303404146):0.2116869468,8:0.0805177096)
(1:0.0338536891,(2:0.0341326682,8:0.0930606884):0.3294858714,(4:0.0364164578,5:0.0368783617):0.0369964339)
(1:0.0238379407,(2:0.1056045280,8:0.0358520352):0.3605082841,(4:0.0451672968,5:0.0365322384):0.0277021906)
(1:0.0650473801,(3:0.0488132287,4:0.0487353857):0.0091882340,5:0.0298261982)
(2:0.0751368143,(3:0.0843067619,4:0.1150324000):0.6377343065,8:0.0326617970)
(1:0.0458316883,(3:0.0226748103,4:0.0250575149):0.0017436523,5:0.0343419089)
(1:0.0280456089,(3:0.0150866365,5:0.0491286966):0.0173990812,8:0.2108658942)
(1:0.0912463757,(2:0.0062067405,8:0.1362781425):0.4190437483,3:0.0992112880)
(1:0.0477522218,(2:0.0807634724,8:0.0809051888):0.4388633413,3:0.1019862538)
(2:0.0680471828,(4:0.0604779980,5:0.0353611883):0.3599709754,6:0.0502249161)
(2:0.0556235728,(6:0.0587052045,8:0.0282001177):0.0059170243,7:0.0673296753)
(1:0.0363823728,(2:0.0460704571,(6:0.0440863927,7:0.0276224412):0.0381865350):0.2676056860,5:0.0827237853)
(2:0.0821539591,(6:0.0329339878,7:0.0334630177):0.0042257221,8:0.0364969858)
(2:0.0812166622,(6:0.0385682363,8:0.0428987902):0.0028443155,7:0.0427128167)
(1:0.6691993230,(6:0.0395685081,8:0.0277764075):0.0161432707,7:0.0057803004)
(1:0.0419035305,(2:0.0327627417,8:0.0530626373):0.2155031576,5:0.0518507715)
(1:0.0348989035,(3:0.0240889389,5:0.0197564315):0.0037290906,4:0.0106746500)
(1:0.0241821156,(3:0.0261676841,5:0.0253687787):0.0276374747,4:0.6257968401)
(1:0.0973904743,3:0.0364821674,(4:1.1317667623,6:0.4443055290):0.3436096644)
(3:0.4725699701,5:0.2913975385,(6:0.0955821322,8:0.2185776911):0.1952011527)
(1:0.0328136110,((2:0.0578662648,6:0.0843405821):0.0336978708,(7:0.0833359825,8:0.6959995339):0.0089767748):0.1412786183,(4:0.0281547851,5:0.0264937180):0.0240395934)
(1:0.0895762466,(((2:0.0573560627,6:0.0802159466):0.0144815353,7:0.0504842899):0.0047462448,8:0.0487582012):0.3314242153,(4:0.0818730242,5:0.0700470762):0.0584015858)
(2:0.0346233998,5:0.3039993398,((6:0.0275594427,8:0.0324377692):0.0056210154,7:0.0325223226):0.0178226911)
(1:0.0452471535,(2:0.0504272306,(7:0.0303493611,8:0.0392932894):0.0132676214):0.2767888602,(4:0.0483012580,5:0.0312063196):0.0343267996)
(1:0.2247826984,(2:0.0601860867,(7:0.0475059257,8:0.0316361523):0.0245139833):0.2563648083,4:0.1017900465)
(2:0.0457400974,4:0.3717890852,(7:0.0260912978,8:0.0656329758):0.0408380948)
(1:0.1126857100,(3:0.0685548346,4:0.0548975562):0.0114099354,5:0.0583239238)
(1:0.0353947713,(3:0.0317443401,4:0.0164294935):0.0061920785,5:0.0196720173)
(1:0.0548501182,(4:0.0433020201,5:0.0434988970):0.0229826704,6:0.2308552270)
(1:0.0360547080,(2:0.0339743674,(6:0.0275561430,7:0.0228196142):0.0230407439):0.2629338707,(3:0.0285064444,5:0.0241693639):0.0284995645)
(1:0.0376918047,(2:0.0384864788,((6:0.0289404755,8:0.0306333184):0.0053294816,7:0.0217087303):0.0194410799):0.2564650480,((3:0.0299225821,4:0.0306186880):0.0022898620,5:0.0211995706):0.0223112554)
(1:0.0505640095,(2:0.0504401025,6:0.0677507755):0.2360375623,((3:0.0520894097,4:0.0376821453):0.0078300967,5:0.0331879349):0.0332993546)
(1:0.0469586490,(2:0.0746744454,8:0.0816411801):0.4906415706,(3:0.1200674639,5:0.0524790451):0.0378785049)
(2:0.0832212065,(6:0.0262427980,8:0.0513849206):0.0062915301,7:0.0199159128)
(2:0.5266371351,((4:0.0296223745,5:0.0353488075):0.1236647723,6:0.2217836064):0.0591025102,8:0.4124369808)
(2:2.2547452698,((3:0.0641280933,8:0.5287859122):0.0360127558,5:0.0993634247):0.0034238308,4:0.1014851697)
(2:0.8660888022,(3:0.0254761309,(4:0.0325231941,5:0.0460089777):0.0079628417):0.1276936849,(6:0.0230868170,7:0.0363712655):0.1847950031)
(2:0.2285048913,4:0.1928046746,(7:0.0305487423,8:0.0353056673):1.1871483447)
(3:0.0196329506,(4:0.0149196524,(6:0.0273374102,8:0.0280030261):0.1777737185):0.0119655414,5:0.0265552707)
(2:0.0469293708,((3:0.0305460949,4:0.0333578658):0.0051088804,5:0.0245947363):0.2795692323,6:0.0309997086)
(1:0.0290109552,(2:0.0359962813,(6:0.0375521886,7:0.0338171135):0.0317257562):0.3238704186,(4:0.0669193172,5:0.0249010360):0.0301883982)
(1:0.0499253454,(2:0.6419457200,7:0.5101518843):0.5881672121,3:0.0687257054)
(1:0.0572626560,(2:0.0582808559,(6:0.0568768595,7:0.0489225112):0.0397641461):0.3440480998,(3:0.0464030456,5:0.0319659472):0.0160885323)
(1:0.0658607389,(2:0.0445172731,((6:0.0338163847,8:0.0462778827):0.0073522419,7:0.0322574785):0.0336603872):0.3192302205,((3:0.1654680258,4:0.0444748304):0.0053084604,5:0.0336262954):0.0424817883)
(1:0.0352802027,(2:0.0281271643,(4:0.0328767301,7:0.0369039346):0.0149172325):0.2528279129,(3:0.0282616650,5:0.0306769570):0.0170459243)
(2:0.0818602890,(3:0.1471675932,5:0.0343028394):0.3775834508,4:0.0801461040)
(1:0.0539093833,(2:0.0525752040,(4:0.0551152866,7:0.0580179089):0.0428620487):0.3589150383,(3:0.0510825439,5:0.0313120198):0.0223800519)
(1:0.0579480548,2:0.6981148994,(3:0.0455230292,4:0.0228701339):0.0032792533)
(1:0.9043034619,2:0.4003307249,((4:0.0577945432,7:0.0360468771):0.1463621241,5:0.2345895786):0.2963812024)
(1:0.0548710467,(3:0.0273002923,4:0.0217096678):0.0032354116,5:0.0147363724)
(1:0.0648205502,(3:0.0268958151,5:0.0210413666):0.0034596994,4:0.0210991389)
(1:0.0698171466,(3:0.0412427095,4:0.0336767897):0.0024370086,5:0.0348651828)
(1:0.0792756571,(3:0.0584339084,5:0.0469742659):0.0091072162,4:0.0554608958)
(1:0.0639752964,(3:0.0195934809,5:0.0385427821):0.0033823756,4:0.0234733760)
(1:0.0465569109,(3:0.0321728217,5:0.0227033225):0.0014413237,4:0.0286271273)
(1:0.0455127986,(3:0.0256602456,5:0.0254592639):0.0065458688,4:0.0245944167)
(1:0.0662430712,3:0.0370179775,(4:0.0372722499,5:0.0240647001):0.0005618203)
(1:0.0649268357,2:0.5694194706,(4:0.0342502555,5:0.0477257827):0.0247873591)
(1:0.0643352754,(2:0.0522596399,(7:0.0417182997,8:0.0322192149):0.0228736195):0.2850717956,(3:0.0354281893,5:0.0498235145):0.0295429796)
(1:0.1153454223,3:0.0471050511,(4:0.0528678242,5:0.0489528570):0.0029989485)
(1:0.0479160218,(2:0.0463717903,(7:0.0180323049,8:0.0376035848):0.0374682522):0.2619731821,5:0.0548472382)
(1:0.0297764661,(2:0.0391538667,(7:0.0327960473,8:0.0289030797):0.0306436767):0.3337489694,(3:0.0898181327,5:0.0327552487):0.1242663425)
(1:0.0810679125,(3:0.0775446519,5:0.0395486405):0.0276169965,4:0.1164443863)
(1:0.3322648482,2:0.0558108155,(7:0.0645634085,8:0.0319096236):0.0261341126)
(1:0.0670334699,(3:0.0472704040,4:0.0490182253):0.0043558012,5:0.0397014172)
(1:0.0392234232,3:0.0405279091,(4:0.0366725050,5:0.0278900961):0.0034617532)
(1:0.0444870628,(2:0.0507026315,8:0.0652694563):0.3438406031,5:0.0607926599)
(1:0.0476649487,3:0.0925873989,(4:0.0217381864,5:0.1251031375):0.0013810348)
(1:0.0212412921,(2:0.0430239578,8:0.0264850774):0.2129629497,5:0.1492086497)
(1:0.1053151974,((2:0.0384266672,8:0.0587984502):0.2136015541,3:0.7486975760):0.0814780600,5:0.0193052845)
(1:0.0660527055,3:0.0845194143,(4:0.0222158997,5:0.0341466644):0.0037155791)
(2:0.0699020327,((3:0.0350212635,5:0.0351049597):0.0094586498,4:0.0424455713):0.2664874074,(6:0.0202162823,7:0.1562319701):0.0257171946)
(1:0.0514609016,(3:0.2187099752,5:0.0591525091):0.0052143877,4:0.0361112736)
(2:0.0796568092,6:0.0454509872,(7:0.0419499675,8:0.0483394002):0.0064117629)
(2:0.0731760773,6:0.0364976897,(7:0.0321687111,8:0.0521218845):0.0087221302)
(1:0.0369876616,(2:0.0367529635,7:0.0885539247):0.2885500284,4:0.0649109044)
(1:0.0397526903,(3:0.0262659312,5:0.0238867733):0.0051718770,4:0.0204586054)
(1:0.4889353629,2:0.0476159612,(6:0.0283240541,(7:0.0493047774,8:0.0516914757):0.0084385306):0.0335916524)
(1:0.0544089154,(3:0.0289644456,4:0.0253827586):0.0018878842,5:0.0210186884)
(1:0.0389632954,((3:0.0313424244,4:0.0336086021):0.0033954838,5:0.0322180277):0.0224108743,8:0.2398612887)
(2:0.0639530019,(6:0.0255213715,7:0.0228141043):0.0028284099,8:0.0289696762)
(1:0.0289447503,(2:0.0277428304,(6:0.0308739853,8:0.0379680273):0.0229144085):0.2864734969,((3:0.0390816280,5:0.0319674098):0.0034916349,4:0.0437688366):0.0255733047)
(1:0.0426236472,3:0.0641175511,(6:0.0471929093,7:0.0574683137):0.2561944537)
(1:0.0537592685,3:0.0167052714,(4:0.0136832627,5:0.0441524341):0.0104564843)
(1:0.0293345943,(2:0.0272373193,(6:0.0472013029,(7:0.0378002266,8:0.0436433571):0.0079344402):0.0421673685):0.3110411499,(4:0.0379355327,5:0.0396898658):0.0321995280)
(2:0.0602409846,6:0.0208867828,(7:0.0691009745,8:0.0076452563):0.0126940098)
(1:0.2482779075,2:0.0554184977,(6:0.0305517941,8:0.0489165123):0.0285243319)
(2:0.0765303202,6:0.0249477761,(7:0.0499533186,8:0.0322555554):0.0041191719)
(1:0.1848609911,(3:0.0398537036,4:0.0389550864):0.0000020403,5:0.0202319413)
(1:0.0768226130,(3:0.0420569617,4:0.0442696800):0.0031745565,5:0.0490370558)
(2:0.0712829131,(6:0.0491450779,7:0.0619476451):0.0108160359,8:0.0290003371)
(1:0.0495924213,(2:0.0343245905,(7:0.0360407089,8:0.0358113309):0.0375293407):0.3692610771,(4:0.0352697849,5:0.0515334682):0.0208317010)
(1:0.0397809079,(2:0.0441026824,(6:0.0325848343,8:0.0318231058):0.0186607491):0.2317050338,(4:0.0271853346,5:0.0225680882):0.0274883455)
(2:0.0607633438,6:0.0228337408,(7:0.0312131740,8:0.0305646448):0.0031258921)
(2:0.0125742501,3:0.2505527401,(6:0.0428078627,8:0.0260829515):0.0218709920)
(1:0.0718101096,(3:0.0350450436,5:0.0361981156):0.0067765907,4:0.0581095634)
(1:0.0510099691,(3:0.0300425678,4:0.0176101652):0.0053619689,5:0.0253866129)
(1:0.0376774637,2:0.3242853818,((3:0.0372802800,5:0.0393501142):0.0017754003,4:0.0230251731):0.0146416338)
(1:0.0434619549,3:0.0475116082,((6:0.0402000112,8:0.0143299930):0.0076280513,7:0.0287462186):0.1944912531)
(1:0.0514042173,(2:0.0451203970,8:0.0700104641):0.4446551228,3:0.0601780130)
(1:0.3636845940,2:0.0401692967,(6:0.0246504682,8:0.0333318278):0.0228002082)
(1:0.2663135744,2:0.0618759754,(6:0.0211520725,(7:0.0262031164,8:0.0191891619):0.0064012695):0.0142120904)
(1:0.0519229866,(2:0.0437880941,(6:0.0290029240,7:0.0474653679):0.0202001192):0.3022145568,4:0.0383819924)
(1:0.0481633299,3:0.0165862172,(4:0.0278448241,5:0.0294713924):0.0053312001)
(1:0.0306516008,((2:0.0313023412,8:0.0554751574):0.0759911440,4:0.3204522239):0.0203409443,5:0.0336924707)
(1:0.1170633040,(2:0.0511847288,8:0.1251454036):0.5436670805,(4:0.1251431576,5:0.0705162306):0.0665973351)
(1:0.0445574900,(2:0.0870582535,6:0.0756701261):0.5486187218,4:0.0936569273)
(1:0.0294657120,(2:0.0894545001,(6:0.0200500693,8:0.0294437952):0.0133683729):0.1946818451,(4:0.0462713108,5:0.0372501613):0.0253708730)
(1:0.0828579217,2:0.4677101878,(4:0.0390208929,5:0.0403713905):0.0304153084)
(1:0.0538386622,3:0.0261058440,(4:0.0267429376,5:0.0501055786):0.0051890800)
(1:0.0414598534,(3:0.0171189741,5:0.0255972644):0.0043721860,4:0.0171303368)
(1:0.0564573027,(2:0.0764218271,(6:0.0451990183,8:0.0596441805):0.0363826214):0.5763965902,3:0.0980010008)
(1:0.0641721191,3:0.0302058962,(4:0.0288029320,5:0.0318412819):0.0116980243)
(2:0.0537600750,(6:0.0387859218,7:0.2340402859):0.0017287511,8:0.0431789672)
(2:0.0466654563,(6:0.0205281526,8:0.0226998679):0.0024367302,7:0.1283845687)
(2:0.0253757589,(6:0.0358256737,8:0.0240383590):0.0080429723,7:0.0215766544)
(2:0.1835633244,(6:0.0322574752,7:0.0442523086):0.0204992467,8:0.0735069832)
(2:0.0556660638,(6:0.0617091119,8:0.0490245394):0.0045037290,7:0.0662037690)
(2:0.1081114291,(6:0.0306909754,8:0.0889756516):0.0036941903,7:0.0371905384)
(2:0.0594308594,(6:0.0407458800,7:0.0359328592):0.0055094641,8:0.0330419763)
(2:0.0437612200,(6:0.0501559549,7:0.0444184114):0.0182005778,8:0.0561795825)
(2:0.0782370684,(6:0.0439374336,8:0.0606953624):0.3419037521,7:0.0880966582)
(2:0.0761862060,6:0.0272850307,(7:0.0357840480,8:0.0329141677):0.0035640063)
(2:0.0272370816,(6:0.0328703902,7:0.0298528985):0.0264215958,8:0.2492851419)
(2:0.0270684552,(6:0.0344257211,7:0.0315438563):0.0143121483,8:0.3835349826)
(2:0.0600951053,6:0.0310907477,(7:0.0415987701,8:0.0382864026):0.0036875294)
(2:0.0665911413,(6:0.0848293322,7:0.0428495660):0.0395639834,8:0.3660606653)
(2:0.6057633858,6:0.2569806733,(7:0.0363169692,8:0.0252395273):0.2766872007)
(2:0.1095463101,6:0.0434421741,(7:0.0272321381,8:0.0383056030):0.0076347818)
(2:0.0002777465,(6:0.0148067029,8:0.0302204329):0.1061493912,7:0.1675025695)
(2:0.0271787334,(6:0.0208025730,7:0.0593224954):0.0242293461,8:0.3331807998)
(2:0.0443924465,(6:0.0365469196,8:0.0549465600):0.2878344770,7:0.0751701016)
(2:0.0594562246,(6:0.2904984949,8:0.0532205736):0.2174795168,7:0.0605410126)
(2:0.0408934006,(6:0.0304077440,8:0.0776788569):0.2118234814,7:0.0835499189)
(2:0.0389184327,(6:0.0453631869,8:0.0892948138):0.3403429790,7:0.0741878072)
(1:0.0379323358,2:0.1709251235,(3:0.0682761715,(4:0.0213493438,5:0.0710748809):0.0038354611):0.0149761918)
(1:0.0234443119,(3:0.0249246472,4:0.0397190615):0.0139141826,7:0.5718179163)
(1:0.0644802035,(3:0.0231416822,5:0.0366458664):0.0038975013,4:0.0332916238)
(1:0.0238940303,(2:0.0227064780,(7:0.0292646776,8:0.0331474163):0.0143908136):0.2874607592,(4:0.0125204113,5:0.0222183904):0.0236993776)
(1:0.0376812786,(3:0.0281080024,5:0.0228287960):0.0069029519,4:0.0209008892)
(1:0.0387071495,(2:0.0542799735,7:0.0851056436):0.2375600283,5:0.0767632239)
(2:0.4298095712,6:0.0386359647,(7:0.0596422473,8:0.0583870623):0.0185900075)
(2:0.0632429740,(6:0.0455001644,7:0.0768064672):0.0331381117,8:0.4364780628)
(2:0.0647173427,6:0.0321965409,(7:0.0711505118,8:0.0237226744):0.0063717742)
(1:0.0796338592,3:0.0513918923,(4:0.0455398712,5:0.0570964015):0.0158798542)
(1:0.1011498826,3:0.0640197590,(4:0.0730862840,5:0.0547744933):0.0136647224)
(1:0.0439668191,(3:0.0212721863,5:0.0202317733):0.0022298450,4:0.0263843949)
(1:0.0581564304,(3:0.0609474375,5:0.0394469270):0.0227276440,4:0.0374819821)
(1:0.0525461309,(3:0.0411282096,4:0.0262387832):0.0027302442,5:0.0411949520)
(1:0.0678898787,(3:0.0272301962,4:0.0603006181):0.0168690391,5:0.2329719321)
(1:0.0808192447,(3:0.0723569563,5:0.0741949672):0.0352323591,4:0.0415171439)
(1:0.0342891114,(3:0.0129589886,4:0.1163392527):0.0786215756,5:0.3644732402)
(2:0.0260786360,(3:0.0310790577,5:0.0245098349):0.3145953133,7:0.0766185015)
(1:0.0423622345,(2:0.0438510327,(6:0.0478777588,7:0.0541350517):0.0519006151):0.3817398543,5:0.0916432417)
(1:0.0346539406,(2:0.0519444504,(6:0.0582329044,7:0.0399605504):0.0140684588):0.3003976456,(3:0.0537498304,5:0.0346844308):0.0309162117)
(1:0.2979811286,(3:0.0337989306,5:0.0542160624):0.0812370981,7:0.2696597160)
(2:0.0739185894,(3:0.1151628504,4:0.0309490750):0.2440640203,6:0.1995021505)
(1:0.0141335708,2:0.2226654135,((3:0.0270941022,5:0.0176251602):0.0126387546,4:0.0425582422):0.0141253015)
(1:0.0204813182,(2:0.0393575247,6:0.0626871847):0.2558185280,((3:0.0380338154,5:0.0284537099):0.0027103635,4:0.0296220334):0.0145298063)
(1:0.0656849785,(3:0.0763027270,5:0.0203046508):0.0068816317,4:0.0302217927)
(1:0.0711520887,(3:0.0371807358,5:0.0387363484):0.0164500014,4:0.0393744187)
(1:0.0605205572,(3:0.0375493348,5:0.0304194385):0.0070126283,4:0.0215571572)
(1:0.2048358780,(2:0.3278446369,5:0.0458608168):0.0044222419,(3:0.0331452854,4:0.0184115523):0.0035029637)
(1:0.0371589114,4:0.0572864087,(7:0.0615474465,8:0.0517727144):0.3112583995)
(1:0.0713149836,3:0.0178804337,(4:0.0355511145,5:0.0388949083):0.0044139198)
(1:0.0628768642,3:0.0362329302,(4:0.0312049602,5:0.0282083836):0.0066761941)
(1:0.0602598328,(2:0.0650017974,(6:0.0418838909,8:0.0593662383):0.0198919899):0.3363221756,((3:0.0467693872,4:0.0370261784):0.0058262638,5:0.1565915548):0.0343158214)
(1:0.0465605307,(2:0.0583149713,(6:0.0236846909,8:0.0327168558):0.0143847434):0.3382563979,(3:0.0498829523,4:0.0346377531):0.0238484633)
(2:0.0103196940,4:0.6634016536,(6:0.0441418734,8:0.0275778681):0.0449873930)
(2:0.0579730816,(6:0.0419487925,8:0.0810016033):0.0222547360,7:0.3841190025)
(2:0.0479528070,(6:0.0803818050,8:0.0582873247):0.0357955373,7:0.4362061282)
(2:0.0230037740,(6:0.0299613450,7:0.0333061868):0.0714188666,8:0.3653812722)
(2:0.0723390195,(6:0.0526028953,8:0.0301997104):0.0006704755,7:0.0480063270)
(2:0.1641587056,6:0.0481433065,(7:0.0270951032,8:0.0483326655):0.2196694557)
(2:0.0467049777,(6:0.0332363946,7:0.0241554722):0.0043935299,8:0.0496198663)
(2:0.0878355703,(6:0.0298397045,7:0.0857638320):0.0076021957,8:0.0355116365)
(2:0.0754418289,(6:0.0276781520,8:0.0309257355):0.0069996805,7:0.0309925278)
(2:0.0663848677,(6:0.0429566753,8:0.0487836472):0.0041437703,7:0.0345312986)
(2:0.0324569569,(6:0.0382432486,7:0.0313652904):0.0059943996,8:0.0289316584)
(2:0.0551171702,(6:0.0578432066,7:0.0413280394):0.0102633689,8:0.0438598824)
(2:0.0992474557,6:0.0388708189,(7:0.0961501520,8:0.1139519551):0.0124267083)
(2:0.0451197797,(6:0.0166536143,8:0.0278748415):0.0072395340,7:0.0237607203)
(2:0.0445190032,(6:0.0118003206,8:0.0215530019):0.2327947301,7:0.0600459722)
(2:0.0612367186,(6:0.0318354943,8:0.0305770240):0.0035247295,7:0.0374309678)
(2:0.0336625352,(6:0.0403614027,7:0.0539274569):0.0434156908,8:0.2333598307)
(2:0.1121525644,(6:0.0414867384,8:0.0707643199):0.0000021004,7:0.0307102525)
(2:0.0584686421,(6:0.0263688823,8:0.0224412941):0.0079915159,7:0.0267043148)
(1:0.0914248040,3:0.0420808203,(4:0.0601220716,5:0.0531577711):0.0074964469)
(1:0.0533868939,(3:0.0307722576,4:0.0444116764):0.0194699794,(6:0.6916110031,7:0.1744800156):0.2164354070)
(1:0.0418710278,(2:0.0298034300,6:0.0404034358):0.2018445007,(3:0.0256005875,5:0.0311159052):0.0192852037)
(1:0.0415225105,(2:0.0320375777,(7:0.0292061486,8:0.0462798756):0.0138681453):0.2621164048,((3:0.0325646356,5:0.0352416414):0.0011609819,4:0.0258152508):0.0156851498)
(1:0.0453632378,(2:0.0198043581,7:0.1188772597):0.3276487991,(4:0.1201687204,5:0.0836860049):0.0062993896)
(1:0.0924518057,(2:0.0487749823,(6:0.0265948503,(7:0.0220419329,8:0.0584914518):0.0040865354):0.0301326187):0.3082587607,3:0.0705375731)
(2:0.0360741514,4:0.4583673245,(7:0.0409587198,8:0.0397427874):0.0308551984)
(1:0.0384578308,(3:0.0244927536,4:0.0206116677):0.0051623503,5:0.0189758740)
(2:0.0422525427,(6:0.0721076683,7:0.0255545783):0.0096011229,8:0.0512437066)
(1:0.0331077416,(3:0.0579617945,5:0.0651180391):0.0242145951,((6:0.0267757592,8:0.0358766352):0.0014377085,7:0.0308263709):0.3369853080)
(1:0.0631677577,(2:0.0405843167,7:0.0587010224):0.3521212502,(3:0.0237323249,4:0.0618580541):0.0464510918)
(1:0.0331614387,(2:0.0439600763,(6:0.0268481593,7:0.0462614392):0.0602553850):0.2045195305,(3:0.0329353357,(4:0.0276275175,5:0.0345254489):0.0057600075):0.0278376172)
(1:0.1887855845,((2:0.4649995821,4:0.0269374380):0.0054273794,5:0.0317283275):0.0043272809,3:0.0240315940)
(1:0.0590472202,((3:0.0356294605,6:0.6178784184):0.0083077909,4:0.0340239573):0.0038556765,5:0.0297111732)
(1:0.0472716827,(2:0.0538424458,6:0.0533168765):0.3121503811,3:0.0740733280)
(1:0.0484672001,(3:0.0659402560,4:0.0387558395):0.0309851262,(6:0.0239917707,(7:0.0426147192,8:0.0229811402):0.0046750903):0.3172496230)
(1:0.0257941661,(2:0.8150011340,(6:0.0246878991,8:0.0383589143):0.1363944422):0.1548960736,((3:0.0346159978,4:0.0361872525):0.0054143665,5:0.0239298854):0.0241617803)
(1:0.0779395002,3:0.0405369431,(4:0.0390555992,5:0.0382793971):0.0030010029)
(1:0.0676289279,(2:0.0517647823,(6:0.0497895230,(7:0.0467355351,8:0.0513166705):0.0030129240):0.0212402601):0.3489762236,(4:0.0652384142,5:0.0391717121):0.0751694257)
(1:0.0532581326,(2:0.0276351409,(7:0.0267970030,8:0.0271813685):0.0385904468):0.2740744567,(3:0.0230737390,(4:0.0357312885,5:0.0670637853):0.0048326321):0.0252774978)
(1:0.0372581632,((2:0.0647478300,(6:0.0302415141,7:0.0218573010):0.0072599485):0.0073004505,8:0.0162535940):0.1492775582,(3:0.0195276256,4:0.0128780007):0.0197832716)
(1:0.0388137429,((3:0.0342779050,5:0.0280630523):0.0048581019,4:0.0345221887):0.0487781147,8:0.2620920321)
(1:0.0318273683,2:0.3808283396,(3:0.0322259300,(4:0.0352823055,5:0.1002414091):0.0067226420):0.0266058771)
(1:0.0307516828,(2:0.0369593171,(7:0.0299292563,8:0.0357566455):0.0224765037):0.3317442846,4:0.0836951552)
(1:0.0599674510,3:0.0360031806,(4:0.0263268863,5:0.0399181262):0.0020571890)
(1:0.0273919559,3:0.0407154974,(4:0.0203551173,5:0.0160893254):0.0077889954)
(2:0.0961516285,6:0.0373379430,(7:0.0680960841,8:0.0435925113):0.0057805126)
