# Supplementary material for: The Chloranthus sessilifolius genome provides insight into early diversification of angiosperms
Source: Nat Commun. 2021 Nov 26;12:6929. doi: 10.1038/s41467-021-26931-3 (PMC8626421; doi:10.1038/s41467-021-26931-3)
Supplement: Supplementary file 4 — Source Data [file 41467_2021_26931_MOESM4_ESM.zip › Fig. 2b and Supplementary Figure 18a/Nymphaea_Liriodendron.nwk]

(1:0.1025223070	2:0.1152617911	(3:0.0671041314	4:0.1254571023):0.1437796863);
(1:0.1069318455	2:0.1251203569	(3:0.0935973250	4:0.0850602800):0.2253741679);
(1:0.1450719055	2:0.1383817983	(3:0.1621299480	4:0.0641575290):0.2316071885);
(1:0.2493638204	2:0.3525279392	(3:0.1866442606	4:0.2747554252):0.4811756796);
(1:0.0186401981	2:0.1374997639	(3:0.2164139964	4:0.1069222756):0.2799077681);
(1:0.0000021693	(2:0.1906940541	4:0.2055738331):0.1057462909	3:1.7598899313);
(1:0.1514707812	2:0.1861764769	(3:0.1705954538	4:0.1107061953):0.2214510505);
(1:0.0963640713	2:0.0879632189	(3:0.0907101440	4:0.0965354140):0.1049626459);
(1:0.1160888086	2:0.2050604056	(3:0.1556344450	4:0.1824050510):0.2904775330);
(1:0.0828334266	(2:0.1946574832	4:0.2558635793):0.0775700395	3:0.4864844749);
(1:0.1544790125	2:0.1684538043	(3:0.0988902217	4:0.2078550898):0.1923380460);
(1:0.1063624418	2:0.1066775641	(3:0.0780632541	4:0.1205371772):0.2290583972);
(1:0.2358147281	2:0.2889993414	(3:0.3668268247	4:0.2326270588):0.2354938037);
(1:0.0976590198	2:0.1065831952	(3:0.1225897458	4:0.3734837197):0.0799024168);
(1:0.1646767392	2:0.2452269944	(3:0.1710989726	4:0.1125641897):0.3046726887);
(1:0.2843838567	2:0.2564157885	(3:0.2068678794	4:0.0915226301):0.5822537113);
(1:0.6588918995	2:0.2710879191	(3:0.0864141782	4:0.1619720988):0.1167447243);
(1:0.1694931657	2:0.1442208304	(3:0.1329536198	4:0.0739379144):0.3153472045);
(1:0.2055200462	2:0.1825940626	(3:0.1421655014	4:0.1708162920):0.4010921465);
(1:0.1547601747	2:0.1165501501	(3:0.1178006286	4:0.1190722662):0.2157714822);
(1:0.0928148603	2:0.1796259286	(3:0.6537540145	4:0.3096763756):0.0565882471);
(1:0.1789623847	2:0.1552192423	(3:0.1590283314	4:0.1055787121):0.5146753766);
(1:0.1316952171	2:0.1529401361	(3:0.1456136528	4:0.1131311309):0.2289666844);
(1:0.1351237359	2:0.1376560101	(3:0.0919045657	4:0.0912166692):0.1630579760);
(1:0.1526586462	2:0.1956389223	(3:0.2659847101	4:0.2005689176):0.5376332861);
(1:0.1114976300	2:0.1365040372	(3:0.1314593136	4:0.0979142189):0.3061011875);
(1:0.3045437144	2:0.0920206424	(3:0.0928679262	4:0.2795570338):0.7432969331);
(1:0.2962663554	2:0.1356004109	(3:0.0694233782	4:0.1059426305):0.1391917451);
(1:0.1975000737	2:0.1536008370	(3:0.1310211900	4:0.2118239168):0.2211458233);
(1:0.1874856236	2:0.1307085060	(3:0.1111769824	4:0.7593127162):0.2990602175);
(1:0.1438904438	2:0.1517308870	(3:0.1824453481	4:0.0911285867):0.1976378816);
(1:0.1448837351	2:0.1950147375	(3:0.1945817371	4:0.1570228062):0.2358889172);
(1:0.1178787380	2:0.1175321577	(3:0.0835299152	4:0.1480819964):0.1616297342);
(1:0.3041384030	2:0.2228217702	(3:0.1965231013	4:0.2050276924):0.3060433387);
(1:0.3541628967	2:0.2453600168	(3:0.1504819136	4:0.1920034682):0.3352936067);
(1:0.1199219619	2:0.1457936939	(3:0.1427034461	4:0.1441790383):0.1402462703);
(1:0.1164636874	2:0.0655959573	(3:0.1109452768	4:1.4959815430):0.0217105236);
(1:0.1096473413	2:0.1874225108	(3:0.1224169036	4:0.1094285268):0.4132745451);
(1:0.1460331680	2:0.0939571633	(3:0.1087694419	4:0.1252853517):0.1807382889);
(1:0.1906542881	2:0.1588356055	(3:0.1114137538	4:0.1020220631):0.2608202254);
(1:0.1248297777	2:0.1213720228	(3:0.1038062981	4:0.0738759821):0.1679516796);
(1:0.2223653983	2:0.3003616195	(3:0.1123062007	4:0.1598407099):0.3301048051);
(1:0.0872104584	2:0.0636602552	(3:0.1805589384	4:0.5392249585):0.0354324352);
(1:0.0832091068	2:0.1390085698	(3:0.0372436266	4:0.1629322836):0.1482954546);
(1:0.1416404281	2:0.2148736740	(3:0.2827001171	4:0.1566910147):0.2593623278);
(1:0.1360766359	2:0.2741922259	(3:0.1319523952	4:0.1201840618):0.0664819589);
(1:0.1569299027	2:0.2060274109	(3:0.1326684572	4:0.1479854307):0.1709806976);
(1:0.3918174911	2:0.4277076761	(3:0.1204957007	4:0.1342479835):0.3345872411);
(1:0.2163727612	2:0.1402447026	(3:0.1030202169	4:0.1173705428):0.1629342290);
(1:0.2600455102	2:0.2244750540	(3:0.2129444496	4:0.1715812155):0.3516312444);
(1:0.2766552104	2:0.2027870831	(3:0.2006716733	4:0.0955427417):0.3981886772);
(1:0.1087864118	2:0.1427261437	(3:0.0947251846	4:0.0967207174):0.1414033906);
(1:0.1747248341	2:0.1401838794	(3:0.1228601838	4:0.1390312429):0.2528173512);
(1:0.1155044031	2:0.1166843031	(3:0.4922356720	4:0.2120774212):0.1377940627);
(1:0.1806865937	2:0.1714924327	(3:0.1124100447	4:0.1411593689):0.4210186502);
(1:0.1124667112	2:0.1942736769	(3:0.2042368684	4:0.1264224786):0.2227522432);
(1:0.2886126279	2:0.0899228800	(3:0.2511919015	4:0.1927952738):0.7277510440);
(1:0.2984600157	2:0.1779594693	(3:0.3305477268	4:0.4298297805):0.0985176021);
(1:0.1657623399	2:0.1484381204	(3:0.1828249119	4:0.1364197264):0.3438687707);
(1:0.1395090645	2:0.1441577236	(3:0.1130301350	4:0.1444265795):0.1354921337);
(1:0.2073848239	2:0.1754074863	(3:0.1455050498	4:0.1848286355):0.2732032068);
(1:0.1555788996	2:0.1042405921	(3:0.1186395672	4:0.0895893804):0.1600002626);
(1:0.0738042176	2:0.1002118935	(3:0.0668412962	4:0.0737359376):0.1772330498);
(1:0.1238091964	2:0.2426318535	(3:0.1485223074	4:0.0775922797):0.2020854183);
(1:0.1401172536	2:0.1365839924	(3:0.1350634456	4:0.2668067877):0.2187649371);
(1:0.2313955856	2:0.0795481183	(3:0.0620208201	4:0.0882776483):0.0921414878);
(1:0.6115545976	2:0.5950020469	(3:0.5480633986	4:0.4500991525):0.3941256258);
(1:0.0803202347	2:0.1021504729	(3:0.0551543048	4:0.2782564128):0.1203502427);
(1:0.1299517515	2:0.2787224377	(3:0.1273620894	4:0.2072013404):0.1902909594);
(1:0.1515536897	(2:0.1033871467	3:0.1772930580):0.0003341280	4:0.2051114789);
(1:0.2166367633	2:0.1573352601	(3:0.2005242871	4:0.1077138304):0.1512811444);
(1:0.1863306771	2:0.1943258152	(3:0.1918490518	4:0.2135857420):0.3354712893);
(1:0.4474774684	2:0.1555708128	(3:0.2313179532	4:0.1693709604):0.0402786489);
(1:0.1691969982	2:0.2149694288	(3:0.1121793910	4:0.1552312316):0.2160575121);
(1:1.0892942464	(2:0.4359780270	4:0.1452770320):0.0782060027	3:0.1833015920);
(1:0.3645498160	(2:0.3442677355	4:0.2730633998):0.0913851356	3:0.2578270027);
(1:0.3000544336	2:0.0945664492	(3:0.2317040702	4:0.2428457849):0.1941221999);
(1:0.3529079784	2:0.2351227100	(3:0.2300770974	4:0.3070190110):0.0290445193);
(1:0.2346113389	2:0.2461732502	(3:0.2597688769	4:0.1561062271):0.0576906442);
(1:0.1573493420	(2:0.1398071680	4:0.1768988274):0.0391294161	3:0.4250137203);
(1:0.1197082990	2:0.1747905688	(3:0.1829234591	4:0.1974023413):0.1086296309);
(1:0.5200954942	(2:0.3164210470	4:0.4167072758):0.0992986303	3:0.4217817010);
(1:0.2545930537	2:0.1885353807	(3:0.3520463272	4:0.2576579634):0.0797433227);
(1:0.1072770075	2:0.0000022380	(3:0.1105861426	4:0.0785278685):0.1797926272);
(1:0.2640200037	2:0.4248363422	(3:0.3625048333	4:0.2325229343):0.0327639611);
(1:0.1849832375	2:0.1812542513	(3:0.0828785020	4:0.1253828850):0.2132634599);
(1:0.1350067523	2:0.1099017727	(3:0.0713210661	4:0.0977245825):0.1752810453);
(1:0.1497478283	2:0.0641165686	(3:0.0858751640	4:0.1418120651):0.2027167882);
(1:0.1331109763	2:0.1709777514	(3:0.1260676411	4:0.1371082878):0.2769159385);
(1:0.1935809213	2:0.1862442259	(3:0.1308256787	4:0.2522341350):0.1993074970);
(1:0.2037876930	2:0.2365413880	(3:0.1980516583	4:0.1521252839):0.2292608886);
(1:0.1838879098	2:0.1378267426	(3:0.1090249859	4:0.1055610043):0.2664077189);
(1:0.1112822933	2:0.1347545264	(3:0.2038611927	4:0.3723765856):0.1085962576);
(1:0.2497613036	2:0.2391975426	(3:0.1547737450	4:0.2134289394):0.3278232370);
(1:0.0375737874	2:0.2350385938	(3:0.3333880565	4:0.1726787924):0.4594296244);
(1:0.1169366747	2:0.0967390982	(3:0.1158574275	4:0.0609425493):0.2449946512);
(1:0.4620940889	2:0.4634848949	(3:0.1239915670	4:0.1492316493):0.1698084639);
(1:0.2876928383	2:0.8203806182	(3:0.3119685635	4:0.2339907691):0.1134559308);
(1:0.2699804699	2:0.2728521261	(3:0.1920188903	4:0.2226434245):0.2887031928);
(1:0.1963621292	2:0.1174196747	(3:0.2213318669	4:0.0886251664):0.1773720488);
(1:0.1827689004	2:0.1446036407	(3:0.1341478420	4:0.0720217489):0.2565751193);
(1:0.1277752636	2:0.1794820706	(3:0.1257055672	4:0.1899323544):0.2426686591);
(1:0.1718111355	2:0.1093165231	(3:0.0779827958	4:0.1145047902):0.1581995890);
(1:0.0543786644	2:0.0468643617	(3:0.1126536447	4:0.0793994375):0.0293142949);
(1:0.1139231954	2:0.1415944345	(3:0.1172443750	4:0.1670678515):0.1699243743);
(1:0.1599210927	2:0.1944326025	(3:0.1454723878	4:0.2200888961):0.3230346560);
(1:0.2502347316	2:0.1487226124	(3:0.4441487313	4:0.2036098293):0.3330095693);
(1:0.1733599201	2:0.1517909857	(3:0.4581969699	4:0.1982288454):0.1135397781);
(1:0.1529422090	2:0.1316944950	(3:0.1456145603	4:0.1131313644):0.2289698308);
(1:0.1552218471	2:0.1789635618	(3:0.1590327545	4:0.1055781787):0.5146890746);
(1:0.2316505711	2:0.1011060141	(3:0.1451048619	4:0.1631775079):0.2303128939);
(1:0.0984210179	2:0.0939493443	(3:0.0699042542	4:0.0734144863):0.1641997075);
(1:0.1165490036	2:0.1547600733	(3:0.1177988354	4:0.1190708183):0.2157776884);
(1:0.1399208256	2:0.2279489652	(3:0.1888864235	4:0.1178190554):0.2084701799);
(1:0.2182362083	2:0.2162536459	(3:0.1942338351	4:0.1084554627):0.2798333686);
(1:0.1826052221	2:0.2054302047	(3:0.1421466047	4:0.1707926758):0.4009069669);
(1:0.2737016905	2:0.0913547679	(3:0.1646920596	4:0.0885918499):0.2485638297);
(1:0.2626376687	2:0.2480857033	(3:0.2925890175	4:0.2278387201):0.3162815427);
(1:0.1693660837	2:0.1243955911	(3:0.0576004145	4:0.0921030482):0.7118046993);
(1:0.3122358943	2:0.2209257759	(3:0.1477633146	4:0.0979039828):0.2139667347);
(1:0.1517279346	2:0.1438938837	(3:0.1824452732	4:0.0911284623):0.1976375403);
(1:0.2088301966	2:0.2818757785	(3:0.2168897022	4:0.1565714451):0.2483328042);
(1:0.1408814538	2:0.1727497926	(3:0.0958530629	4:0.2102039846):0.1425463059);
(1:0.3106475443	2:0.2024733557	(3:0.3917653708	4:0.3444438495):0.2334596350);
(1:0.1614240289	2:0.2107234854	(3:0.1285491912	4:0.1911818118):0.2640249137);
(1:0.2175501392	2:0.1144069482	(3:0.0841726077	4:0.1567219277):0.1457063890);
(1:0.1125857547	2:0.1747271952	(3:0.1624523243	4:0.1464526488):0.3035601825);
(1:0.2161523792	2:0.2359903155	(3:0.1556918839	4:0.1438518988):0.3701355378);
(1:0.1429623688	2:0.2961447223	(3:0.1209910150	4:0.2002077502):0.4169273496);
(1:0.2390161126	2:0.1213900365	(3:0.1603361896	4:0.0873817303):0.2407723467);
(1:0.1240601505	2:0.1453719447	(3:0.2668410330	4:0.0965115025):0.2044173594);
(1:0.1023879745	2:0.1628266459	(3:0.1218821348	4:0.1911406267):0.0863384248);
(1:0.1940094994	2:0.1850912887	(3:0.1446855781	4:0.1884547912):0.1463360637);
(1:0.2194471682	2:0.1252570766	(3:0.1505238507	4:0.0966086842):0.1783552831);
(1:0.3014182181	2:0.2075438947	(3:0.2426027399	4:0.1696742390):0.5239473948);
(1:0.1659532200	2:0.1117079423	(3:0.1423240558	4:0.1198847016):0.2570562065);
(1:0.1965202692	2:0.2582362803	(3:0.1939151911	4:0.1556799426):0.3019351688);
(1:0.1632685291	2:0.1997132899	(3:0.0893626986	4:0.2235383532):0.2762521102);
(1:0.1359911515	2:0.2547966124	(3:0.1396546723	4:0.2057690963):0.0951841099);
(1:0.2251448758	2:0.1304644975	(3:0.2376690088	4:0.1822187287):0.2515488087);
(1:0.1984362255	2:0.2287433175	(3:0.1775288340	4:0.1351685088):0.2974373235);
(1:0.1021811695	2:0.1640591014	(3:0.0849849940	4:0.1112633723):0.1614736558);
(1:0.1532320082	2:0.1184847669	(3:0.0746422458	4:0.1035099357):0.2356286136);
(1:0.1528385493	2:0.1278841843	(3:0.1367263195	4:0.3085883059):0.2182963715);
(1:0.1979675294	2:0.1687316713	(3:0.2272669248	4:0.2101348076):0.2846661244);
(1:0.1144576527	2:0.0765882514	(3:0.1166434061	4:0.7051733153):0.0486995179);
(1:0.1830005976	2:0.1745953557	(3:0.1052398386	4:0.1367578123):0.2732249748);
(1:0.1308046389	2:0.6239677990	(3:0.3097148261	4:0.0609038235):0.5977925116);
(1:0.2686577529	2:0.1580009819	(3:0.2215431449	4:0.1865885344):0.3813735331);
(1:0.0695285765	2:0.1907633975	(3:0.1404092056	4:0.1267689014):0.2688143150);
(1:0.0771121442	2:0.1552810092	(3:0.0426598110	4:0.1055047891):0.2778432115);
(1:0.3305421969	2:0.2508244347	(3:0.1704374711	4:0.2930583741):0.5075656140);
(1:0.1482006238	2:0.1617261759	(3:0.1326077943	4:0.3085408493):0.3095335142);
(1:0.1356356927	2:0.1735638898	(3:0.2179580590	4:0.1318244581):0.2417800851);
(1:0.3471515940	2:0.1417308395	(3:0.1531509953	4:0.2337873136):0.1110717777);
(1:0.1208211774	2:0.2103240866	(3:0.1097377165	4:0.2336107807):0.3138152231);
(1:0.1484339879	2:0.1627880095	(3:0.1374704712	4:0.1453090885):0.2545890444);
(1:0.1286376616	2:0.1111048867	(3:0.0650202981	4:0.1583994085):0.1722993087);
(1:0.3348248384	2:0.2478696040	(3:0.3330191358	4:0.1306403163):0.1872226427);
(1:0.1551242818	2:0.2194380231	(3:0.2270283120	4:0.1707208854):0.3413670931);
(1:0.1112846710	2:0.1609030749	(3:0.0972024954	4:0.1525359927):0.2276685051);
(1:0.1624551952	(2:0.3269886443	3:0.5961626963):0.0783333450	4:0.5326258160);
(1:0.1703452105	2:0.2827945532	(3:0.1639539482	4:0.1717890044):0.8209689146);
(1:0.0832546137	2:0.3335204214	(3:0.0855309775	4:0.1652809058):0.2383190817);
(1:0.2625389730	2:0.2641085726	(3:0.2260289696	4:0.2321291889):0.3421027846);
(1:0.1566136501	2:0.1685955504	(3:0.1492860650	4:0.3903794207):0.0525974596);
(1:0.1419103004	2:0.2881902310	(3:0.2089349179	4:0.2146112116):0.0804656278);
(1:0.1956351590	2:0.2926372296	(3:0.2171148588	4:0.3637077424):0.3130988247);
(1:0.2560941945	2:0.2852663875	(3:0.3139542739	4:0.4244942179):0.2333485892);
(1:0.1426135374	2:0.1231606466	(3:0.1015394860	4:0.1237126423):0.2169954278);
(1:0.1628315530	2:0.1172862579	(3:0.0976280666	4:0.1171959491):0.1851786951);
(1:0.1012267105	2:0.1567405389	(3:0.0624687441	4:0.0800721613):0.1436519569);
(1:0.1346841165	(2:0.0730749669	3:1.1781845456):0.0258014829	4:0.2132156838);
(1:0.1195791046	2:0.1057774367	(3:0.0988472879	4:0.0786528115):0.1800694529);
(1:0.2154030384	2:0.1543874189	(3:0.1214232873	4:0.0902754603):0.2051221716);
(1:0.1307828411	2:0.0911234134	(3:0.1096675571	4:0.0570165660):0.0897883613);
(1:0.1498910504	2:0.2329362258	(3:0.1428191298	4:0.1580047990):0.2815890544);
(1:0.1329532609	2:0.1333269520	(3:0.0951599212	4:0.1442825661):0.1712288590);
(1:0.1496265854	2:0.1127784819	(3:0.2414702507	4:0.1596998105):0.1754836408);
(1:0.1516199611	2:0.1764614622	(3:0.1146558233	4:0.1371151420):0.2606371055);
(1:0.2480990158	2:0.2452170959	(3:0.2308103932	4:0.2327970939):0.1732579611);
(1:0.2301563558	2:1.0514795606	(3:0.1213663725	4:0.1457993061):0.2519285789);
(1:0.1771251393	2:0.1694207967	(3:0.5356321014	4:0.2963639647):0.2699228610);
(1:0.1119510828	2:0.1785117653	(3:0.3150542336	4:0.1294384460):0.1792213715);
(1:0.0936602299	2:0.0878575004	(3:0.0656653030	4:0.0584078407):0.1223493785);
(1:0.2031160463	2:0.1276590287	(3:0.3382108981	4:0.1021060085):0.2522412243);
(1:0.1623721011	2:0.1241665580	(3:0.1197810627	4:0.2269076368):0.2067432855);
(1:0.2094021670	2:0.4891493566	(3:0.0823326046	4:0.1345701130):0.0627460009);
(1:0.0035901195	2:0.1148756078	(3:0.1521084106	4:0.1694701632):0.5695290522);
(1:0.2029576264	2:0.1904077696	(3:0.1393148576	4:0.1172831991):0.2006643582);
(1:0.2128824436	2:0.1905175091	(3:0.1969226013	4:0.2152525978):0.3236463456);
(1:0.4535736336	(2:0.3422022454	3:0.3785896950):0.5855518381	4:0.3553197824);
(1:0.0911253487	2:0.1307782439	(3:0.1096654814	4:0.0570156446):0.0897870292);
(1:0.1543859110	2:0.2154042847	(3:0.1214236776	4:0.0902753396):0.2051234800);
(1:0.1057915628	2:0.1195678586	(3:0.0988479269	4:0.0786534541):0.1800716163);
(1:0.1172866686	2:0.1628302766	(3:0.0976277175	4:0.1171962515):0.1851777587);
(1:0.2521897854	2:0.3301375717	(3:0.1708575923	4:0.2927010464):0.5078078494);
(1:0.1617563850	2:0.1481779032	(3:0.1326250072	4:0.3085265938):0.3095099604);
(1:0.1735579517	2:0.1356266926	(3:0.2179448922	4:0.1318283179):0.2417602316);
(1:0.2103389748	2:0.1208239910	(3:0.1097562309	4:0.2336076732):0.3138433756);
(1:0.1627875252	2:0.1484347752	(3:0.1374705439	4:0.1453090307):0.2545889351);
(1:0.1112543299	2:0.1288320611	(3:0.0652737306	4:0.1584808821):0.1724218697);
(1:0.2355521253	2:0.3481442880	(3:0.3542954872	4:0.1511269393):0.1922106479);
(1:0.2119696469	2:0.1569051394	(3:0.2306654620	4:0.1661501384):0.3278801246);
(1:0.4737837310	2:0.3318972874	(3:0.2364927602	4:0.2506565407):0.0500281293);
(1:0.1538660363	2:0.1050470200	(3:0.1449884940	4:0.1153226426):0.1691580100);
(1:0.3011951961	2:0.3130685419	(3:0.1630867238	4:0.1968979670):0.4663466987);
(1:0.2830111251	2:0.1703101197	(3:0.1639801082	4:0.1718688479):0.8218864897);
(1:0.3335155671	2:0.0832607269	(3:0.0855311265	4:0.1652806294):0.2383188414);
(1:0.4337947267	2:0.3415621763	(3:0.2632212278	4:0.2401404713):0.0936777074);
(1:0.1091082610	2:0.1193084525	(3:0.0790477472	4:0.1101313467):0.2511801115);
(1:0.2518052105	2:0.1308784604	(3:0.0995627532	4:0.2022498569):0.2868874559);
(1:0.1636661362	2:0.1417106900	(3:0.1996779964	4:0.1437919239):0.2021674529);
(1:0.1357192478	2:0.1970015947	(3:0.1045487624	4:0.1148427532):0.2566484604);
(1:0.1716477551	2:0.1563424055	(3:0.3426314332	4:0.1099706227):0.3797594884);
(1:0.2119243355	2:0.1674674839	(3:0.1037196903	4:0.1166773331):0.2004228760);
(1:0.2113564542	2:0.2148803448	(3:0.0828199951	4:0.1305005831):0.4984605004);
(1:0.1771785185	2:0.2435027592	(3:0.1370797794	4:0.1276625416):0.3050206951);
(1:0.0851091028	2:0.2261912698	(3:0.2122484838	4:0.0898278212):0.1526511719);
(1:0.1207301228	2:0.1367458147	(3:0.1071033230	4:0.2607404271):0.2444216495);
(1:0.2823679834	2:0.0633562159	(3:0.0689699604	4:0.0733558415):0.1645232392);
(1:0.1222664925	2:0.1111468384	(3:0.1148473317	4:0.2240538956):0.0942019323);
(1:0.1841945171	2:0.1336071538	(3:0.1589295464	4:0.1171998582):0.1840209098);
(1:0.1321878715	2:0.0944074932	(3:0.0470189006	4:0.1513687592):0.1944879642);
(1:0.2804862412	2:0.1672388389	(3:0.2582908272	4:0.1963965174):0.3731143405);
(1:0.1443219052	2:0.1281442220	(3:0.0809012124	4:0.0973911871):0.1438990781);
(1:0.1484148874	2:0.1674995425	(3:0.1400610301	4:0.1286874067):0.2870895749);
(1:0.1524604828	2:0.2293140769	(3:0.1701781519	4:0.1501708252):0.6075550945);
(1:0.2178621373	2:0.1486122594	(3:0.1526553296	4:0.2076471942):0.2016633404);
(1:0.1104943958	2:0.2606316029	(3:0.1888060182	4:0.1839393534):0.4239994593);
(1:0.2240006549	2:0.4243221301	(3:0.1907256873	4:0.1710351752):0.2876427038);
(1:0.3518415875	2:0.1621777568	(3:0.1872071691	4:0.1556479729):0.4566992424);
(1:0.1513815485	2:0.0690668913	(3:0.1276302495	4:0.0982909935):0.1459345382);
(1:0.1255349847	2:0.1249763404	(3:0.0919115382	4:0.1879996730):0.1825034555);
(1:0.1606995742	2:0.1091460603	(3:0.1413003480	4:0.0785943838):0.1145294892);
(1:0.1290557913	2:0.1022926132	(3:0.1008697960	4:0.0513160426):0.1629896814);
(1:0.2435126914	2:0.2277113794	(3:0.1745207091	4:0.2001774531):0.3278313497);
(1:0.2838687172	2:0.1904017009	(3:0.1689598155	4:0.2821749505):0.4991907534);
(1:0.2051665707	2:0.0969559329	(3:0.1779219522	4:0.2723093470):0.3378927276);
(1:0.1816319922	2:0.1207809149	(3:0.0928709830	4:0.1027996958):0.1878624085);
(1:0.1409438733	2:0.1530122331	(3:0.1443177837	4:0.2846895311):0.1883623351);
(1:0.1737397726	2:0.1513752138	(3:0.2167066395	4:0.0617759388):0.6432941591);
(1:0.1848718571	2:0.1628950980	(3:0.1291068274	4:0.1379754953):0.1944759005);
(1:0.0994928450	2:0.1185713646	(3:0.1500420197	4:0.1204604201):0.2629945445);
(1:0.1081282214	2:0.1663795493	(3:0.2742634418	4:0.2066268810):0.0593137481);
(1:0.1611542153	2:0.0876246484	(3:0.0783083018	4:0.1222981280):0.2013051395);
(1:0.1520557050	2:0.1362343137	(3:0.1043265498	4:0.1584202799):0.2390058236);
(1:0.2525954581	2:0.2012174310	(3:0.2030093981	4:0.1770640887):0.3466950374);
(1:0.1455585628	(2:0.0253033297	4:0.3133933744):0.0515960582	3:0.1674506790);
(1:0.1051806382	2:0.1463583531	(3:0.0533770825	4:0.1069170127):0.1907907894);
(1:0.1348525255	2:0.1328043188	(3:0.1209406356	4:0.0979124740):0.2196996493);
(1:0.2399846605	2:0.1565150496	(3:0.1846042159	4:0.1518902580):0.4619457646);
(1:0.2116282674	2:0.2074836482	(3:0.2402792514	4:0.1009704905):0.2096232153);
(1:0.2905925080	2:0.2802463295	(3:0.2030456851	4:0.2254018658):0.5183150704);
(1:0.0000023498	(2:0.0926047070	4:0.0997134695):0.0844043303	3:0.7060007784);
(1:0.1512941587	2:0.1205544678	(3:0.1175099380	4:0.1074464962):0.2976685171);
(1:0.1150170409	2:0.1202667542	(3:0.0778036384	4:0.0703015739):0.1583842078);
(1:0.2900428883	2:0.1966223778	(3:0.2690611045	4:0.1221278887):0.3143986932);
(1:0.0791331416	2:0.1036263679	(3:0.1856851908	4:0.0733427094):0.1038381319);
(1:0.2013857334	2:0.1827174154	(3:0.2035536985	4:0.4029803490):0.3133941141);
(1:0.2538030177	2:0.1738286427	(3:0.1046109540	4:0.2255083653):0.2346150356);
(1:0.2210443814	2:0.2489834688	(3:0.1994048640	4:0.1905714253):0.1713908470);
(1:0.1892438870	2:0.1473482714	(3:0.2206255350	4:0.2027835765):0.1873875236);
(1:0.1625269684	2:0.1416497657	(3:0.1671792560	4:0.1562107940):0.2983211360);
(1:0.1111749787	2:0.1737603111	(3:0.1418590578	4:0.1128786626):0.5422210129);
(1:0.1247919779	2:0.0969791898	(3:0.2081281241	4:0.9930646202):0.0722111956);
(1:0.3889763454	2:0.2308021904	(3:0.4910925301	4:0.5008821768):0.0770522943);
(1:0.2457836529	2:0.2555076219	(3:0.2374652586	4:0.1501520884):0.1747907192);
(1:0.1389781225	2:0.2323273584	(3:0.0773845039	4:0.0604746417):0.1640319938);
(1:0.6698335372	2:0.4224177891	(3:0.1147971928	4:0.2184744182):0.3790577590);
(1:0.1272292508	2:0.1557247239	(3:0.1336927577	4:0.0539078377):0.1295583740);
(1:0.1296683568	2:0.1031725750	(3:0.0950142124	4:0.0797815817):0.2162443636);
(1:0.1247956240	2:0.1146905404	(3:0.0868288650	4:0.0880085735):0.2349993109);
(1:0.1655451520	2:0.1693836398	(3:0.1526893989	4:0.0889776789):0.1470055192);
(1:0.1013245386	2:0.1043665246	(3:0.0699977237	4:0.0685841935):0.1251043266);
(1:0.1083639179	2:0.1682996183	(3:0.4850445206	4:0.1708897011):0.5310410979);
(1:0.1391474434	2:0.1072723313	(3:0.1163146369	4:0.1672198827):0.2786607258);
(1:0.1446898799	2:0.2144537904	(3:0.1435744365	4:0.0920636838):0.1791111702);
(1:0.2186546712	2:0.3546008894	(3:0.2322723568	4:0.2863108182):0.3606257945);
(1:0.1603193572	2:0.2229010230	(3:0.0924480355	4:0.0679094537):0.1932124777);
(1:0.0774498741	2:0.1381086903	(3:0.1294297174	4:0.0899763369):0.1254948577);
(1:0.1113656407	2:0.1245629922	(3:0.0429957404	4:0.5722016463):0.2843093982);
(1:0.1471644090	2:0.1509168150	(3:0.0908731187	4:0.1573778760):0.1928881836);
(1:0.0915748032	2:0.1765530910	(3:0.0955948463	4:0.0527076313):0.2284252963);
(1:0.1071756483	2:0.0579223246	(3:0.1077396632	4:0.0959357637):0.2686115008);
(1:0.1402626539	2:0.1676225449	(3:0.1270718258	4:0.1191358543):0.2435996895);
(1:0.2249823330	2:0.0992036391	(3:0.1346678032	4:0.2570092884):0.4958868746);
(1:0.5375655665	2:0.1103287021	(3:0.0829636100	4:0.0974002823):0.0448242883);
(1:0.2830730380	2:0.1303821737	(3:0.1525701221	4:0.1678923100):0.3050468897);
(1:0.1473297321	2:0.1806846180	(3:0.1598513659	4:0.1211131835):0.2498454792);
(1:0.1035672865	2:0.1380573373	(3:0.1181691783	4:0.1116077203):0.1363044620);
(1:0.1130658066	2:0.1181380563	(3:0.0889464236	4:0.1650270034):0.1314343242);
(1:0.2040189888	2:0.2081520708	(3:0.1268316304	4:0.1452935571):0.3181727961);
(1:0.0000023842	2:0.1509727453	(3:0.1130915989	4:0.0835837430):0.2857549364);
(1:0.1184536902	2:0.1214157865	(3:0.1189895828	4:0.0998897038):0.1932146890);
(1:0.1747867667	2:0.2369837020	(3:0.1508293403	4:0.2436328433):0.2583236104);
(1:0.6569682900	2:0.1068568735	(3:0.0805147225	4:0.0870620516):0.1914744180);
(1:0.3983549047	2:0.1508013347	(3:0.1314295462	4:0.1109953707):0.1950884020);
(1:0.1340722891	2:0.1595449020	(3:0.1397835987	4:0.0873541033):0.2036376909);
(1:0.2470311591	2:0.1997976629	(3:0.2377670155	4:0.1584170774):0.3207548049);
(1:0.0944102290	2:0.1882671748	(3:0.1300512699	4:0.1638146013):0.3054581608);
(1:0.1860068040	2:0.2762745678	(3:0.1072861979	4:0.2050644900):0.3859288919);
(1:0.1234433002	2:0.2130510089	(3:0.1726192787	4:0.2242132980):0.2176813836);
(1:0.1176913045	2:0.1749748507	(3:0.4704858267	4:0.2955208279):0.0412783724);
(1:0.2247646532	2:0.1759449915	(3:0.1174495443	4:0.1825660746):0.4370374560);
(1:0.1857144777	2:0.1159758365	(3:0.0924125828	4:0.0601718930):0.1788033554);
(1:0.1333145147	2:0.3394684693	(3:0.1612762809	4:0.1901419427):0.1058769546);
(1:0.1266562706	2:0.1982856029	(3:0.1152813179	4:0.1067296738):0.1627812358);
(1:0.1752148079	2:0.1917870314	(3:0.1893722459	4:0.0930344754):0.2507290943);
(1:0.1673559898	2:0.2478944978	(3:0.1777771892	4:0.1535358846):0.2774641682);
(1:0.1575591548	2:0.1137695471	(3:0.1015527288	4:0.1923027175):0.1593174178);
(1:0.1433650857	2:0.1586534556	(3:0.2344384562	4:0.0857997512):0.4136117081);
(1:0.1602619095	2:0.1644934514	(3:0.2310986373	4:0.1368794497):0.2724626966);
(1:0.1000426529	2:0.1562684537	(3:0.1364680012	4:0.1344339556):0.2134180665);
(1:0.1315884666	2:0.1673545918	(3:0.1092303836	4:0.3307689108):0.1546739570);
(1:0.3008508334	2:0.1911830648	(3:0.2263849787	4:0.1935828451):0.1415466047);
(1:0.3404790714	2:0.2597794354	(3:0.2541783457	4:0.1847984753):0.4664406132);
(1:0.1983724828	2:0.1810257329	(3:0.1873766307	4:0.1557294853):0.4312477764);
(1:0.2415575001	2:0.1661854090	(3:0.2911214726	4:0.1627267831):0.4888070232);
(1:0.1205369374	2:0.2620504413	(3:0.2229646995	4:0.0543378195):0.1512232753);
(1:0.2516288560	2:0.1022212608	(3:0.3461237101	4:0.0824709473):0.0517223719);
(1:0.1379552580	2:0.1055563511	(3:0.1740806986	4:0.1090596767):0.1190420449);
(1:0.1718750519	2:0.1146252638	(3:0.1103511263	4:0.1059061998):0.1642146596);
(1:0.1060628712	2:0.1678010528	(3:0.1150709500	4:0.0693194893):0.3143551464);
(1:0.1863948541	2:0.2159520274	(3:0.3058000253	4:0.1335617732):0.1948996319);
(1:0.1373128641	2:0.1760797528	(3:0.2022898245	4:0.1118947477):0.2457039236);
(1:0.0000025575	(2:0.1602635804	3:0.4678124910):0.0408719297	4:0.1990741509);
(1:0.2492888959	2:0.2631780534	(3:0.1472040511	4:0.1919833175):0.4241358082);
(1:0.1133000519	2:0.7380380345	(3:0.1037164214	4:0.0772648442):0.0164321561);
(1:0.1676308194	2:0.1402561358	(3:0.1270718790	4:0.1191362269):0.2436007904);
(1:0.2023227911	2:0.2077475426	(3:0.2096219493	4:0.2501588909):0.4481063159);
(1:0.0579207833	2:0.1071716549	(3:0.1077367174	4:0.0959249669):0.2685592705);
(1:0.1761938476	2:0.0915791932	(3:0.0955070173	4:0.0526657732):0.2278608941);
(1:0.1245611545	2:0.1113681755	(3:0.0430003197	4:0.5721937056):0.2843039509);
(1:0.1381252131	2:0.0774784995	(3:0.1294630426	4:0.0899933214):0.1255329281);
(1:0.2024451396	2:0.1311869837	(3:0.1151420875	4:0.1099106188):0.1646308074);
(1:0.1918156602	2:0.1752082259	(3:0.1893824662	4:0.0930364240):0.2507545235);
(1:0.1225935256	2:0.1520182381	(3:0.2194308156	4:0.1429879114):0.0800832389);
(1:0.1548322046	2:0.2109297116	(3:0.1601643678	4:0.1982213343):0.2622796962);
(1:0.0999444953	2:0.1411745209	(3:0.2896178525	4:0.1212944709):0.2841955043);
(1:0.2347800360	2:0.1519978602	(3:0.2143506802	4:0.1311026068):0.3560033199);
(1:0.1123696606	2:0.2236290821	(3:0.1058801100	4:0.0786576760):0.1900258241);
(1:0.1943057419	2:0.1863333147	(3:0.1918444902	4:0.2135661497):0.3354493023);
(1:0.1573350000	2:0.2166416794	(3:0.2005284910	4:0.1077126848):0.1512863666);
(1:0.1033742436	(2:0.1515212297	4:0.2050562160):0.0003324350	3:0.1772506296);
(1:0.1830878839	2:0.2464424357	(3:0.2145637059	4:0.1446572365):0.3288465390);
(1:0.0966200800	2:0.0950379606	(3:0.0732802842	4:0.1211582384):0.1665070312);
(1:0.1369017252	2:0.1112678941	(3:0.1311330590	4:0.0976145595):0.3069525801);
(1:0.0919597294	2:0.3045493677	(3:0.0928732627	4:0.2795507429):0.7432933383);
(1:0.0845327105	2:0.2399788226	(3:0.0575157074	4:0.0796569671):0.0908725934);
(1:0.1366197698	2:0.1400891858	(3:0.1350634238	4:0.2668082205):0.2187663055);
(1:0.1003060393	2:0.0737731764	(3:0.0668728567	4:0.0737678967):0.1774099404);
(1:0.1043231709	2:0.1555360129	(3:0.1186406397	4:0.0895906183):0.1600028530);
(1:0.1703561993	2:0.2078908900	(3:0.1454754684	4:0.1858789994):0.2766336836);
(1:0.1441549513	2:0.1395148307	(3:0.1130299228	4:0.1444264805):0.1354916503);
(1:0.1484350586	2:0.1657659257	(3:0.1828252456	4:0.1364200417):0.3438718446);
(1:0.1510584118	(2:0.1805933027	3:0.1891492992):0.5112635255	4:0.1412374365);
(1:0.1175311967	2:0.1178796651	(3:0.0835300243	4:0.1480815993):0.1616290600);
(1:0.2458569650	2:0.3556150808	(3:0.1529636766	4:0.1844146624):0.3375847735);
(1:0.1711886199	2:0.1483208991	(3:0.1523497271	4:0.1016762338):0.1737222078);
(1:0.0655605978	2:0.1549288779	(3:0.0405807970	4:0.2101566889):0.1029323832);
(1:0.0939545461	2:0.1460346895	(3:0.1087695583	4:0.1252850447):0.1807384560);
(1:0.1589969416	2:0.1908503067	(3:0.1114742285	4:0.1021094952):0.2612191835);
(1:0.1213737286	2:0.1248283726	(3:0.1038064805	4:0.0738760128):0.1679522812);
(1:0.3003205644	2:0.2223618800	(3:0.1122958217	4:0.1598368551):0.3300749935);
(1:0.0900646656	2:0.0984596355	(3:0.1179657046	4:0.0954729080):0.1461554769);
(1:0.1390201590	2:0.0831808615	(3:0.0372400443	4:0.1629374466):0.1483017902);
(1:0.2148723584	2:0.1416413242	(3:0.2826972140	4:0.1566903549):0.2593582726);
(1:0.2906407245	2:0.1643194182	(3:0.1227019646	4:0.2190938469):0.0804787013);
(1:0.2060281172	2:0.1569295206	(3:0.1326684813	4:0.1479855690):0.1709803577);
(1:0.4236585007	2:0.3907490462	(3:0.1216879030	4:0.1317557792):0.3284776257);
(1:0.1402462805	2:0.2163576318	(3:0.1030175682	4:0.1173669009):0.1629235201);
(1:0.2930691988	2:0.3086110909	(3:0.2379574381	4:0.1825383331):0.3467807165);
(1:0.2028178060	2:0.2766196209	(3:0.2006709875	4:0.0955415840):0.3981512104);
(1:0.1357600139	2:0.1822888478	(3:0.0850855228	4:0.1814804564):0.4877537012);
(1:0.1427073077	2:0.1087761301	(3:0.0947183584	4:0.0967137977):0.1413734710);
(1:0.1049454421	2:0.1961259413	(3:0.1502827521	4:0.2211828326):0.2153441966);
(1:0.0873295255	2:0.1307770656	(3:0.1369401595	4:0.1552432533):0.1697817846);
(1:0.1653657462	2:0.1872959464	(3:0.1091952000	4:0.1467128781):0.4244132369);
(1:0.1942753473	2:0.1124662589	(3:0.2042384284	4:0.1264229763):0.2227559066);
(1:0.1009123951	2:0.2779590641	(3:0.2470724869	4:0.1940123101):0.6791254642);
(1:0.1434479047	2:0.1731632183	(3:0.1327371850	4:0.0738780441):0.3142246228);
(1:0.2712907896	2:0.6597124055	(3:0.0863801243	4:0.1621780270):0.1167370405);
(1:0.2567445222	2:0.2842589707	(3:0.2069391701	4:0.0915208357):0.5825888231);
(1:0.1475922121	2:0.1153442714	(3:0.3514879939	4:0.2016262198):0.1040734085);
(1:0.1065833515	2:0.0976532577	(3:0.1225870488	4:0.3734645025):0.0798997297);
(1:0.1277083004	2:0.0934296209	(3:0.1537712930	4:0.1798722647):0.3053475482);
(1:0.0683760943	2:0.2146869515	(3:0.1351996515	4:0.1275944831):0.1378618453);
(1:0.1041140568	2:0.1642004508	(3:0.2519654916	4:0.2757242795):0.1558904332);
(1:0.1159687735	2:0.1857067561	(3:0.0924089392	4:0.0601721803):0.1787923317);
(1:0.1759416089	2:0.2247668779	(3:0.1174494353	4:0.1825666118):0.4370353031);
(1:0.2809571695	2:0.1350803488	(3:0.2037726941	4:0.1290173197):0.6310429739);
(1:0.2130728690	2:0.1234315495	(3:0.1726258833	4:0.2242228504):0.2176970650);
(1:0.1583376204	(2:0.0000021421	3:0.0000010051):0.1892551065	4:0.2525485061);
(1:0.1595806992	2:0.1341015763	(3:0.1396329434	4:0.0874019782):0.2037020197);
(1:0.1190006073	2:0.1150351719	(3:0.1816083487	4:0.1675227419):0.1060942058);
(1:0.1290614153	2:0.2247417642	(3:0.4379054264	4:0.2214046241):0.1179237416);
(1:0.1522119079	2:0.1407649937	(3:0.1201907780	4:0.1409514955):0.3950494578);
(1:0.2440642724	(2:0.6835865604	4:0.0657176593):0.0413818809	3:0.1238681882);
(1:0.1068513243	2:0.6569545820	(3:0.0805146847	4:0.0870616029):0.1914707833);
(1:0.2369461326	2:0.1748271805	(3:0.1508293421	4:0.2436278774):0.2583172610);
(1:0.1214344072	2:0.1184411973	(3:0.1189933519	4:0.0998926810):0.1932248862);
(1:0.1547600685	2:0.1423255006	(3:0.1251855419	4:0.0871492042):0.2587890264);
(1:0.1590389442	2:0.3150110398	(3:0.1767164801	4:0.1861511247):0.3679345060);
(1:0.2081447394	2:0.2040273030	(3:0.1268317256	4:0.1452939360):0.3181743967);
(1:0.1181394721	2:0.1130635541	(3:0.0889456173	4:0.1650270414):0.1314337203);
(1:0.1380635274	2:0.1035656207	(3:0.1181707719	4:0.1116101062):0.1363086919);
(1:0.1066561609	2:0.1063906455	(3:0.0780640464	4:0.1205493364):0.2290915581);
(1:0.1684526356	2:0.1544802412	(3:0.0988904720	4:0.2078548690):0.1923377979);
(1:0.1077820602	2:0.1628855280	(3:0.1007419560	4:0.1892148163):0.2764236593);
(1:0.2050059098	2:0.1160735416	(3:0.1556263116	4:0.1823436385):0.2903852865);
(1:0.0879625736	2:0.0963645002	(3:0.0907100867	4:0.0965354385):0.1049629614);
(1:0.1861728173	2:0.1514742761	(3:0.1705946212	4:0.1107062093):0.2214497330);
(1:0.0823064509	2:0.4126279774	(3:0.1489419947	4:0.0801900322):0.1786634300);
(1:0.1440900706	2:0.2069065484	(3:0.2300177757	4:0.1027713293):0.4658118574);
(1:0.2083410860	(2:0.2185168993	3:0.1603976477):0.2363620324	4:0.3111601071);
(1:0.0736863544	2:0.1253021351	(3:0.1432909446	4:0.0907998230):0.1126632537);
(1:0.1281792697	2:0.1827560949	(3:0.0978880487	4:0.1301987122):0.3848616476);
(1:0.1964869224	2:0.1513691444	(3:0.3489551704	4:0.1549261714):0.2419135970);
(1:0.1801521353	2:0.2020507802	(3:0.1599345349	4:0.0742255007):0.1730275880);
(1:0.1398332049	2:0.1841502127	(3:0.1419568899	4:0.0672861055):0.1132034275);
(1:0.2231894830	2:0.3261456230	(3:0.3151571731	4:0.3177461047):0.6222756859);
(1:0.1306271879	2:0.1939986265	(3:0.1391710033	4:0.2325074712):0.4452804037);
(1:0.1889651668	2:0.1608707630	(3:0.1436767452	4:0.3192831982):0.2679429321);
(1:0.0838693689	2:0.1149788503	(3:0.1622866114	4:0.0762716775):0.2072226142);
(1:0.1632026312	2:0.1280705305	(3:0.0786623965	4:0.2033436972):0.1834187951);
(1:0.2170214725	2:0.1044998601	(3:0.2034390648	4:0.2084876982):0.3172091481);
(1:0.1076092855	2:0.1154075038	(3:0.3990497461	4:0.1144160815):0.0779155179);
(1:0.0948058713	2:0.1372783957	(3:0.0970003366	4:0.1400480087):0.1907488622);
(1:0.1140458343	2:0.1165846015	(3:0.0985327731	4:0.1062496854):0.1974110057);
(1:0.1599688042	2:0.1436723685	(3:0.1593256564	4:0.1730692273):0.1229431025);
(1:0.1741624990	2:0.4676916743	(3:0.6922588214	4:0.7264728434):0.0877402048);
(1:0.1586039792	2:0.1433167182	(3:0.1343681432	4:0.0963027721):0.2497230917);
(1:0.1632472737	2:0.0921401448	(3:0.1093400858	4:0.1277526970):0.1735490716);
(1:0.1082230173	2:0.1458122577	(3:0.1087686242	4:0.1368906909):0.1698363011);
(1:0.1148069371	2:0.1055102696	(3:0.0928868249	4:0.0917906425):0.1617957520);
(1:0.1113834454	2:0.1826564736	(3:0.1480322764	4:0.1073947625):0.2499986376);
(1:0.0949387490	(2:0.1198621367	4:0.3163667607):0.0334237283	3:0.3934926898);
(1:0.3026865766	2:0.1713723753	(3:0.2456882503	4:0.2084822352):0.4005561482);
(1:0.2128242931	2:0.1765623951	(3:0.1544512818	4:0.1038316738):0.3517988565);
(1:0.1493327826	2:0.1338121408	(3:0.6239040351	4:0.2769813721):0.1132096536);
(1:0.1831854408	2:0.2160499073	(3:0.1369169928	4:0.1135456644):0.1965374996);
(1:0.2100828562	2:0.1174553983	(3:0.1045405930	4:0.1143656169):0.2692277047);
(1:0.1482927553	2:0.1723974830	(3:0.2078920235	4:0.1741499073):0.1995544203);
(1:0.1885476978	2:0.1638629596	(3:0.1610903253	4:0.1543239444):0.2801977073);
(1:0.3482713868	(2:0.2686046914	3:0.2847506460):0.0799769264	4:0.1634396214);
(1:0.1174100157	2:0.1084385520	(3:0.0850807720	4:0.1484204093):0.1233775754);
(1:0.0682485655	2:0.0695276536	(3:0.3847602715	4:0.3718195190):0.2143790776);
(1:0.2561598493	2:0.1650764047	(3:0.2176170433	4:0.1894538980):0.2114208925);
(1:0.0735908803	2:0.1592194849	(3:0.1326387398	4:0.1093493143):0.2129317081);
(1:0.1253021867	2:0.0736859447	(3:0.1432901260	4:0.0907996706):0.1126623853);
(1:0.1827794916	2:0.1281737688	(3:0.0978905781	4:0.1301949085):0.3849355790);
(1:0.2020447685	2:0.1918207635	(3:0.1471002173	4:0.2679618062):0.3341953277);
(1:0.1842001139	2:0.2986587812	(3:0.1592042247	4:0.1419719489):0.2149895935);
(1:0.0971981833	2:0.2082407151	(3:0.1556224740	4:0.2618307403):0.4138574986);
(1:0.1749505009	2:0.1065598613	(3:0.1180474213	4:0.1065111774):0.1834570079);
(1:0.1574078066	2:0.1842984209	(3:0.1133023746	4:0.1403178505):0.2043462650);
(1:0.2452485696	2:0.2406910609	(3:0.2927208630	4:0.2097218281):0.4008455146);
(1:0.1522318314	2:0.0781222864	(3:0.0832750075	4:0.0936233564):0.1926863120);
(1:0.3460778397	2:0.2046690202	(3:0.2732891486	4:0.2206014999):0.1617266918);
(1:0.0821935895	2:0.2312527526	(3:0.2912181757	4:0.8723332024):0.1404006428);
(1:0.1994822543	2:0.1338695285	(3:0.7601615059	4:0.1331991760):0.3161391292);
(1:0.1568726533	2:0.3232751953	(3:0.2280582594	4:0.2032212459):0.3408012744);
(1:0.1563966806	2:0.2112156141	(3:0.4285777239	4:0.7292027175):0.2386121652);
(1:0.1539239195	2:0.3429447045	(3:0.4422339181	4:0.4803806790):0.1627226213);
(1:0.1689836349	2:0.2129223892	(3:0.1551880726	4:0.1634670229):0.3729044217);
(1:0.1191584999	2:0.1470465934	(3:0.2147699979	4:0.1656063798):0.1472945668);
(1:0.1278823277	2:0.1528325043	(3:0.1367236094	4:0.3085741234):0.2182825427);
(1:0.2380729099	2:0.1434677463	(3:0.1248266737	4:0.1499645684):0.2984432173);
(1:0.1333523136	2:0.1329277831	(3:0.0951587434	4:0.1442800514):0.1712242427);
(1:0.1043838802	2:0.2365794058	(3:0.2298986820	4:0.0415171596):0.1679201357);
(1:0.1128012872	2:0.1496070854	(3:0.2414753472	4:0.1596967982):0.1754890840);
(1:0.2507757675	2:0.2426985147	(3:0.2280445891	4:0.2341810480):0.1773205433);
(1:0.1682192573	2:0.1148702563	(3:0.1605299505	4:0.1478708960):0.3022067726);
(1:0.4046124150	2:0.4750228826	(3:0.2298065234	4:0.2698146188):0.4171153240);
(1:0.1664846667	2:0.1401641887	(3:0.1220395606	4:0.1360668928):0.2528272158);
(1:0.1626191115	2:0.1500955409	(3:0.1749856548	4:0.1416229963):0.2664515727);
(1:0.1618817869	2:0.2399580369	(3:0.2785000435	4:0.1947029780):0.3978614708);
(1:0.1917655533	2:0.2339121547	(3:0.9116428918	4:0.3320184662):0.4150987164);
(1:0.2598296184	2:0.2240464538	(3:0.1681041000	4:0.2427010992):0.7167721511);
(1:0.1579547306	2:0.2686746479	(3:0.2215421099	4:0.1865848994):0.3813577473);
(1:0.1711241917	2:0.2402612242	(3:0.1654720297	4:0.2126077363):0.3755064290);
(1:0.1407837367	2:0.1121147390	(3:0.1060452041	4:0.1483306088):0.1545937855);
(1:0.1344834076	2:0.1836930239	(3:0.1087778586	4:0.1052000093):0.2610882673);
(1:0.2366323130	2:0.2037488079	(3:0.1980843558	4:0.1521319730):0.2293305317);
(1:0.1851570735	2:0.1947140075	(3:0.1300805333	4:0.2527346341):0.1951651587);
(1:0.0641082249	2:0.1497365428	(3:0.0858768918	4:0.1417993710):0.2026989397);
(1:0.1098985034	2:0.1350196742	(3:0.0713212502	4:0.0977297497):0.1752880084);
(1:0.1812472043	2:0.1849772866	(3:0.0828776812	4:0.1253796359):0.2132532071);
(1:0.2195260898	2:0.1535557259	(3:0.1827709462	4:0.2119352063):0.3923085496);
(1:0.2175427440	2:0.1541862951	(3:0.1279603049	4:0.1783917055):0.2578090705);
(1:0.0952578208	2:0.1404505329	(3:0.1020535277	4:0.1932753904):0.2101667904);
(1:0.2129913768	2:0.2883031232	(3:0.0912665758	4:0.1852983365):0.3429975381);
(1:0.2003829992	2:0.2677401548	(3:0.1311658245	4:0.2524997492):0.3553297635);
(1:0.1110942512	2:0.1342542228	(3:0.0974492273	4:0.0921182845):0.1488817776);
(1:0.2097140591	2:0.1670373635	(3:0.1203721593	4:0.2022878924):0.4131432717);
(1:0.3032759294	2:0.1553973631	(3:0.2086155622	4:0.1623434646):0.5137943578);
(1:0.1779048539	2:0.1381421018	(3:0.1727561146	4:0.1024669618):0.1863259029);
(1:0.0785872751	2:0.0549105899	(3:0.2171713629	4:0.0620182691):0.0914655750);
(1:0.0902178123	2:0.1168501026	(3:0.1178713897	4:0.0821097156):0.1518183262);
(1:0.1755072475	2:0.2136749563	(3:0.1735434971	4:0.1743264091):0.2970278152);
(1:0.1599503073	2:0.1240934526	(3:0.1311470685	4:0.1550952170):0.3153848993);
(1:0.1438853329	2:0.2830968240	(3:0.1529850810	4:0.1866802577):0.2789994251);
(1:0.4330480607	2:0.3360084838	(3:0.1563681267	4:0.2417240976):0.0951392388);
(1:0.1707877114	2:0.2005679925	(3:0.1450061677	4:0.1274072688):0.1825641568);
(1:0.3440115192	(2:0.1942641672	4:0.1996626815):0.0394063952	3:0.2468746490);
(1:0.2107781187	2:0.1614407749	(3:0.1285625999	4:0.1912224167):0.2641251537);
(1:0.1542996442	2:0.3351728682	(3:0.3514539610	4:0.2965836927):0.2197897394);
(1:0.2814473768	2:0.2098919246	(3:0.2177415931	4:0.1579943008):0.2473635110);
(1:0.1054553649	2:0.1190928789	(3:0.1302533104	4:0.2174208827):0.2330745897);
(1:0.1785111652	2:0.1119509245	(3:0.3150514916	4:0.1294392809):0.1792196132);
(1:0.0878884414	2:0.0936391737	(3:0.0656688546	4:0.0584169202):0.1223871747);
(1:0.1297064716	2:0.2014036176	(3:0.3392624001	4:0.1017828491):0.2532631727);
(1:0.1259093527	2:0.1641917531	(3:0.1189654105	4:0.2268761147):0.2101984490);
(1:0.1338051123	2:0.1186141692	(3:0.1116937214	4:0.4488603040):0.0705404908);
(1:0.1799846461	2:0.2255295916	(3:0.1573382484	4:0.2087832115):0.2847537599);
(1:0.1229708664	2:0.5203798615	(3:0.1745646086	4:0.1938900221):0.1682830674);
(1:0.2458205710	2:0.1474285425	(3:0.2031151809	4:0.2359767950):0.7816261298);
(1:0.2942242194	2:0.1949216312	(3:0.2176883779	4:0.3643755871):0.3137162790);
(1:0.2549869802	2:0.2216103333	(3:0.2551428535	4:0.4680685902):0.0668969418);
(1:0.1800094189	2:0.1353069923	(3:0.2494932080	4:0.3546546010):0.1571821491);
(1:0.1039515381	2:0.1208678706	(3:0.0486699581	4:0.1600969583):0.0767469286);
(1:0.1403856196	2:0.1472114489	(3:0.0715476128	4:0.1008373114):0.1893238025);
(1:0.2535197612	2:0.1832898363	(3:0.2785931091	4:0.1325003520):0.2177251948);
(1:0.1525515528	2:0.1432290180	(3:0.1081386712	4:0.0933752449):0.2318358974);
(1:0.2175060194	2:0.1204564310	(3:0.1296499884	4:0.1708155682):0.2357399509);
(1:0.4585148866	2:0.3785867117	(3:0.2611532515	4:0.2789300898):0.0614769680);
(1:0.3854284786	2:0.4113981190	(3:0.2149738652	4:0.2508097173):0.3914414575);
(1:0.1995628986	2:0.1487593911	(3:0.1644898686	4:0.1452674899):0.2023268128);
(1:0.1658889640	2:0.1481325094	(3:0.1100541377	4:0.1326027149):0.2696602966);
(1:0.2047802433	2:0.2006528933	(3:0.1398801756	4:0.1407023398):0.3491913380);
(1:0.2465116757	2:0.1918717653	(3:0.2568145761	4:0.1473112013):0.4099596515);
(1:0.1494165304	2:0.1308878892	(3:0.3785295096	4:0.1641421499):0.0908529218);
(1:0.1538657737	2:0.1671844812	(3:0.1676843952	4:0.1158719847):0.2953924797);
(1:0.1760001865	2:0.2788630669	(3:0.1324538797	4:0.2117478839):0.5479955566);
(1:0.1596615408	2:0.1066818740	(3:0.1334024194	4:0.1765448630):0.3907297599);
(1:0.1317173770	2:0.1590320207	(3:0.1562778091	4:0.1536740159):0.1970923043);
(1:0.1734794716	2:0.1709519519	(3:0.0903073082	4:0.3322006174):0.2515245919);
(1:0.1777939241	2:0.2746127443	(3:0.1272118660	4:0.1414377143):0.2543077659);
(1:0.1465906204	2:0.1468081038	(3:0.1770117333	4:0.1801560366):0.1562378507);
(1:0.2146070617	2:0.1889121637	(3:0.3401337595	4:0.6021620098):0.2211395558);
(1:0.4394855218	2:0.1954915826	(3:0.1814747930	4:0.1420558591):0.2372617760);
(1:0.2052960008	2:0.2060102008	(3:0.3126157306	4:0.1670175281):0.1330542552);
(1:0.2867812164	2:0.1498417140	(3:0.1203974053	4:0.1994623518):0.4030767628);
(1:0.1213942836	2:0.2389820391	(3:0.1603261336	4:0.0873802725):0.2407291145);
(1:0.1453706684	2:0.1240646511	(3:0.2668441692	4:0.0965105940):0.2044213454);
(1:0.1628415981	2:0.1023952843	(3:0.1218875559	4:0.1911517444):0.0863488304);
(1:0.1850889559	2:0.1940083927	(3:0.1446847402	4:0.1884528354):0.1463340871);
(1:0.1210408065	2:0.2234934898	(3:0.1650239284	4:1.0682626725):0.1563390182);
(1:0.1117152904	2:0.1659645206	(3:0.1423387478	4:0.1198882638):0.2571077726);
(1:0.2582241463	2:0.1964905170	(3:0.1939030835	4:0.1556724511):0.3018918249);
(1:0.1997300254	2:0.1632585758	(3:0.0893628464	4:0.2235436657):0.2762628437);
(1:0.2548103670	2:0.1359945387	(3:0.1396593752	4:0.2057779947):0.0951905138);
(1:0.1320544809	2:0.1395440925	(3:0.1578913926	4:0.1037814284):0.2953704842);
(1:0.2287202896	2:0.1984607538	(3:0.1775281999	4:0.1351688413):0.2974366797);
(1:0.1640585352	2:0.1021804245	(3:0.0849839426	4:0.1112641913):0.1614723196);
(1:0.1185121093	2:0.1531880634	(3:0.0746421840	4:0.1034968902):0.2355879121);
(1:0.1401624331	2:0.1664802949	(3:0.1220359722	4:0.1360662979):0.2528128172);
(1:0.0901612629	2:0.2318105324	(3:0.1621089727	4:0.0958048439):0.3250851809);
(1:0.1491421176	2:0.1265229095	(3:0.1762717152	4:0.0796949745):0.2345986025);
(1:0.1431194385	2:0.1254035514	(3:0.1115306597	4:0.1181350632):0.1388521355);
(1:0.1204616627	2:0.2174692747	(3:0.1296407392	4:0.1707963625):0.2356907680);
(1:0.4224811097	2:0.3428811350	(3:0.1973016309	4:0.2628247553):0.4079574539);
(1:0.1487743920	2:0.1995408260	(3:0.1644866113	4:0.1452643927):0.2023177679);
(1:0.1481499920	2:0.1658566220	(3:0.1100556186	4:0.1325764444):0.2696062782);
(1:0.1919276341	2:0.2464649934	(3:0.2568125290	4:0.1473126804):0.4099570929);
(1:0.1309114518	2:0.1494111274	(3:0.3786236697	4:0.1641633664):0.0908654486);
(1:0.1671803004	2:0.1538655284	(3:0.1676894865	4:0.1158747705):0.2953894725);
(1:0.2788395947	2:0.1760113498	(3:0.1324757642	4:0.2117099679):0.5479251688);
(1:0.1590313142	2:0.1317178561	(3:0.1562769723	4:0.1536741581):0.1970900229);
(1:0.1709553696	2:0.1734704011	(3:0.0903082611	4:0.3321918803):0.2515161869);
(1:0.2746564532	2:0.1777955545	(3:0.1272231063	4:0.1414530904):0.2543537541);
(1:0.1549619276	2:0.1419094555	(3:0.1985687888	4:0.1667567094):0.1591248875);
(1:0.3015936082	2:0.1190497128	(3:0.1667734353	4:0.1789227616):0.2839989511);
(1:0.1955123098	2:0.4393774496	(3:0.1814521647	4:0.1420414418):0.2372142574);
(1:0.2060058489	2:0.2052976923	(3:0.3126154311	4:0.1670173761):0.1330542211);
(1:0.2359908995	2:0.2774459506	(3:0.2034001082	4:0.2087377980):0.4473436616);
(1:0.1471084920	2:0.1191144999	(3:0.2147956103	4:0.1656213948):0.1473149085);
(1:0.2323861841	2:0.1673301670	(3:0.2668884470	4:0.4638868834):0.2070320252);
(1:0.2156876214	2:0.1676608581	(3:0.1553433584	4:0.1631644641):0.3667066978);
(1:0.3428752664	2:0.1539494366	(3:0.4421223057	4:0.4802749368):0.1626672003);
(1:0.2111915164	2:0.1564280049	(3:0.4285480524	4:0.7291321355):0.2386023447);
(1:0.3233227875	2:0.1568511808	(3:0.2280742583	4:0.2032388471):0.3408593429);
(1:0.1651018132	2:0.2121265763	(3:2.5301095548	4:0.2927119408):0.2529099516);
(1:0.1869958634	(2:0.1342063708	3:0.6714652588):0.0402093815	4:0.1826063726);
(1:0.2313444805	2:0.0820805880	(3:0.2913304319	4:0.8727081318):0.1404456113);
(1:0.0963019199	2:0.0910173114	(3:0.0513691196	4:1.9700080565):0.1581470892);
(1:0.1879923354	2:0.1318352596	(3:0.0977019160	4:0.1262088473):0.2847249595);
(1:0.1486747323	2:0.2666518651	(3:0.1803503427	4:0.1908428157):0.3602390521);
(1:0.1739300682	2:0.1280096426	(3:0.3113540955	4:0.2711234646):0.2123527996);
(1:0.2406806245	2:0.2452568279	(3:0.2927182082	4:0.2097213897):0.4008388388);
(1:0.1842978280	2:0.1574118396	(3:0.1133027928	4:0.1403183684):0.2043508588);
(1:0.1065677223	2:0.1749421807	(3:0.1180464530	4:0.1065100338):0.1834526045);
(1:0.2082574075	2:0.0972046363	(3:0.1555953662	4:0.2618911899):0.4139507950);
(1:0.2781496788	2:0.1738468766	(3:0.1128070742	4:0.1718676742):0.3903750338);
(1:0.2986588829	2:0.1842014591	(3:0.1592039590	4:0.1419723586):0.2149902104);
(1:0.1644651538	2:0.1602448875	(3:0.2310518775	4:0.1368734300):0.2723626708);
(1:0.1586733867	2:0.1433511036	(3:0.2344494131	4:0.0857971850):0.4136361153);
(1:0.1137681368	2:0.1575550237	(3:0.1015514603	4:0.1922965959):0.1593105462);
(1:0.2479529124	2:0.1673746774	(3:0.1778087532	4:0.1535473957):0.2775544824);
(1:0.1786904263	2:0.2989198952	(3:0.2598297307	4:0.1707355761):0.0910181758);
(1:0.1673737860	2:0.1315989327	(3:0.1092431197	4:0.3308123497):0.1547028962);
(1:0.2575258526	2:0.3362564506	(3:0.2536035807	4:0.1829298037):0.4573282815);
(1:0.1811684730	2:0.1972965017	(3:0.1880421409	4:0.1551846486):0.4315541104);
(1:0.1683445579	2:0.2436905824	(3:0.2952849774	4:0.1596599103):0.4880243564);
(1:0.1060087160	2:0.5467518577	(3:0.1242209700	4:0.0913278398):0.3165544474);
(1:0.2981113167	(2:0.3965606217	4:0.3363367859):0.2892889778	3:0.1955126620);
(1:0.2495976558	2:0.2620853687	(3:0.2003418796	4:0.1311313401):0.5210675829);
(1:0.1373097086	2:0.1549620932	(3:0.0684622825	4:0.0952057021):0.1786123261);
(1:0.1819544827	2:0.1517397698	(3:0.3805253596	4:0.1467758681):0.3592541508);
(1:0.1714554461	2:0.2234792123	(3:0.0692638643	4:0.0875165391):0.1292918436);
(1:0.1070224854	2:0.0868561328	(3:0.0928485170	4:0.0738984461):0.1427129695);
(1:0.1050082383	2:0.1366227194	(3:0.1739349348	4:0.1102216522):0.1205353377);
(1:0.1711578132	2:0.1143842677	(3:0.0857069097	4:0.1866224687):0.3116378898);
(1:0.2584771798	2:0.3453292610	(3:0.2178882833	4:0.2335616875):0.3387375884);
(1:0.2113579335	2:0.2328050101	(3:0.1601523846	4:0.1994284022):0.1080893504);
(1:0.2597099600	2:0.3079171384	(3:0.2905692308	4:0.1723763602):0.4937230642);
(1:0.1677802643	2:0.1060773113	(3:0.1150534333	4:0.0693272024):0.3143077218);
(1:0.2163527285	2:0.1872676760	(3:0.3051341242	4:0.1328712337):0.1940784161);
(1:0.1760867880	2:0.1373068699	(3:0.2022910210	4:0.1118940752):0.2457068650);
(1:0.1814535930	2:0.1818832258	(3:0.2397028823	4:0.1980461491):0.3243341118);
(1:0.2400260879	2:0.1424325348	(3:0.3162779151	4:0.1192886575):0.3672818654);
(1:0.2633133379	2:0.2493263890	(3:0.1472343039	4:0.1920039532):0.4244080880);
(1:0.1144069318	2:0.2175499832	(3:0.0841726516	4:0.1567218444):0.1457062417);
(1:0.2609751499	2:0.2146371229	(3:0.3087767715	4:0.1862825848):0.3552606752);
(1:0.1922082906	2:0.1591012145	(3:0.2271706862	4:0.2700492197):0.4403097977);
(1:0.1222631716	2:0.2203921409	(3:0.1221217984	4:0.1011955193):0.2158664564);
(1:0.1944125266	2:0.1599414553	(3:0.1454725273	4:0.2200888088):0.3230345055);
(1:0.1415799808	2:0.1139146940	(3:0.1172354798	4:0.1670501427):0.1698937007);
(1:0.2079347133	2:0.1956731294	(3:0.2986091652	4:0.1213944211):0.3237809487);
(1:0.0185384863	2:0.0878137773	(3:0.1251448909	4:0.2455998056):0.0563027889);
(1:0.1177424343	2:0.1889710616	(3:0.1854378072	4:0.5324111450):0.0502630205);
(1:0.1093562086	2:0.1718606301	(3:0.0779406602	4:0.1145911416):0.1583418601);
(1:0.1794817550	2:0.1277757495	(3:0.1257048883	4:0.1899326902):0.2426688175);
(1:0.1190725742	2:0.1054709538	(3:0.1302548228	4:0.2174128962):0.2330669246);
(1:0.2275531284	2:0.2177878049	(3:0.3328713152	4:0.2251028639):0.3288100643);
(1:0.1578761692	2:0.1754147355	(3:0.1750433415	4:0.1478929927):0.2079456626);
(1:0.2124665828	2:0.3206130404	(3:0.2894665492	4:0.2532783420):0.5259657801);
(1:0.4598995778	2:1.1046732515	(3:0.1359312149	4:0.1467383676):0.1248720630);
(1:0.1708393496	2:0.1780901478	(3:0.1869921459	4:0.0929824842):0.1382880783);
(1:0.1513587651	2:0.1964417490	(3:0.3488559553	4:0.1549386443):0.2418412900);
(1:0.1835702059	2:0.1496812146	(3:0.1690301249	4:0.0614947686):0.1335378915);
(1:0.1352959764	2:0.1366575900	(3:0.1241126345	4:0.0685054730):0.1513461731);
(1:0.1801648510	2:0.3898972251	(3:0.1748037769	4:0.1636630875):0.2031703728);
(1:0.1244808002	2:0.2577584759	(3:0.1066453647	4:0.0852608932):0.1669077416);
(1:0.3264036833	2:0.2231954442	(3:0.3153889838	4:0.3179106427):0.6231138550);
(1:0.2351372500	2:0.3088508335	(3:0.2269427176	4:0.1749372510):0.0671875178);
(1:0.4064003438	2:0.1451560631	(3:0.2183158123	4:0.2164777841):0.0713590122);
(1:0.2149834910	2:0.1691911804	(3:0.1121804014	4:0.1552342921):0.2160657338);
(1:0.2434949151	2:0.1771899078	(3:0.1370800915	4:0.1276626342):0.3050219669);
(1:0.2149055294	2:0.2113401360	(3:0.0828124875	4:0.1305120776):0.4985113533);
(1:0.1652042189	2:0.2110179021	(3:0.1032271269	4:0.1166154456):0.2033924704);
(1:0.1564277145	2:0.1717736004	(3:0.3408851332	4:0.1100438851):0.3746240335);
(1:0.1970145079	2:0.1357198495	(3:0.1045520129	4:0.1148466453):0.2566723886);
(1:0.1894659017	2:0.1898291684	(3:0.1700682137	4:0.3519423301):0.1622613674);
(1:0.1737303555	2:0.1112199521	(3:0.1418615795	4:0.1128741230):0.5422056682);
(1:0.2308150393	2:0.3889605851	(3:0.4910818336	4:0.5008760431):0.0770526719);
(1:0.2550707659	2:0.2454595394	(3:0.2370731710	4:0.1499678392):0.1742918212);
(1:0.0646172869	2:0.4195490456	(3:0.1968396855	4:0.2944566917):0.1681579408);
(1:0.2323341660	2:0.1389763205	(3:0.0773849973	4:0.0604755386):0.1640363822);
(1:0.4218892340	2:0.6689230861	(3:0.1147685402	4:0.2182508126):0.3785362670);
(1:0.1557356192	2:0.1272356211	(3:0.1337092220	4:0.0539090651):0.1295670004);
(1:0.1177724723	2:0.1441269671	(3:0.0859045412	4:0.0631101550):0.1472393919);
(1:0.1031570587	2:0.1296957098	(3:0.0950170312	4:0.0797838142):0.2162622627);
(1:0.1146961192	2:0.1247898163	(3:0.0868273874	4:0.0879991101):0.2349943654);
(1:0.1693745801	2:0.1655342351	(3:0.1526813781	4:0.0889755730):0.1469892466);
(1:0.1043663332	2:0.1013231137	(3:0.0699974191	4:0.0685837553):0.1251021820);
(1:0.1682147774	2:0.1085021003	(3:0.4850596336	4:0.1708894120):0.5310617678);
(1:0.1809319231	2:0.1307762029	(3:0.1773729374	4:0.1692020844):0.3614875519);
(1:0.2144667987	2:0.1446981146	(3:0.1435815420	4:0.0920656846):0.1791292880);
(1:0.3455654257	2:0.2108635546	(3:0.2346719192	4:0.2831069332):0.3700368742);
(1:0.2277029317	2:0.2435206796	(3:0.1745207973	4:0.2001775193):0.3278317668);
(1:0.1904548676	2:0.2838258417	(3:0.1689882944	4:0.2821451038):0.4991685007);
(1:0.1924907948	2:0.2336648376	(3:0.2418798416	4:0.2014732270):0.1224858845);
(1:0.0903900762	2:0.2150859509	(3:0.1620377073	4:0.2961912850):0.3430353893);
(1:0.1116144370	2:0.1096464377	(3:0.1005171827	4:0.0990556420):0.1756615667);
(1:0.1218154379	2:0.1392121066	(3:0.1944603466	4:0.2965446658):0.1215476036);
(1:0.2315049587	2:0.3215639867	(3:0.3088284297	4:0.0890361584):0.4287348942);
(1:0.1629000204	2:0.1848619561	(3:0.1291053404	4:0.1379743843):0.1944706321);
(1:0.1185692776	2:0.0994925538	(3:0.1500405199	4:0.1204596503):0.2629891732);
(1:0.0876241543	2:0.1611579333	(3:0.0783072379	4:0.1222993305):0.2013146675);
(1:0.1988149080	2:0.1801743927	(3:0.1624777440	4:0.1475003721):0.2982962215);
(1:0.2012271540	2:0.2526123568	(3:0.2030227789	4:0.1770717755):0.3467374523);
(1:0.1463373239	2:0.1051566739	(3:0.0533728384	4:0.1069024962):0.1907405027);
(1:0.1328089229	2:0.1348552525	(3:0.1209438797	4:0.0979137531):0.2197125538);
(1:0.1586282389	2:0.2042670682	(3:0.1347864325	4:0.1600656988):0.2015766568);
(1:0.1012251327	2:0.2014230951	(3:0.1764254616	4:0.1035684646):0.2295852353);
(1:0.1731050833	2:0.1301227187	(3:0.1375014412	4:0.1444907118):0.2934786765);
(1:0.1565815388	2:0.2399427501	(3:0.1846013722	4:0.1518883592):0.4619197415);
(1:0.2053049358	2:0.2128230480	(3:0.2411915596	4:0.1005524237):0.2102129233);
(1:0.2802435808	2:0.2905574977	(3:0.2030347788	4:0.2253881699):0.5182518567);
(1:0.1037214622	2:0.1132240245	(3:0.0890972887	4:0.0793441166):0.0538371231);
(1:0.1205260886	2:0.1513240713	(3:0.1175148732	4:0.1074438271):0.2976865500);
(1:0.2205890572	2:0.1461370174	(3:0.1593340475	4:0.1236448605):0.4083151238);
(1:0.1965391244	2:0.2898962676	(3:0.2688397682	4:0.1221274667):0.3141127953);
(1:0.1036270342	2:0.0791323596	(3:0.1856851884	4:0.0733427239):0.1038381521);
(1:0.1827460213	2:0.2013817930	(3:0.2035613938	4:0.4030346809):0.3134451413);
(1:0.2475886588	2:0.2194425027	(3:0.1978948925	4:0.1923316454):0.1745418267);
(1:0.2720579368	(2:0.0604956756	3:5.2785692371):0.2263131577	4:0.8480644587);
(1:0.1416501367	2:0.1625254431	(3:0.1671789935	4:0.1562114557):0.2983226150);
(1:0.1904967840	2:0.1743586272	(3:0.1380986845	4:0.1042846673):0.3052408836);
(1:0.1023288564	2:0.1290354730	(3:0.1008804860	4:0.0513125593):0.1630041336);
(1:0.2039626308	2:0.2166753811	(3:0.0868125340	4:0.1327028750):0.1365630894);
(1:0.1249680274	2:0.1255462192	(3:0.0919134175	4:0.1880017229):0.1825087329);
(1:0.7749708134	2:0.4776975619	(3:0.2329864001	4:0.1441476470):0.2148718529);
(1:0.0662172116	2:0.1438141814	(3:0.4014337158	4:0.1041666957):0.1116019711);
(1:0.5364711711	2:0.3952402627	(3:0.3521312112	4:0.7431715468):0.1667189043);
(1:0.3117348303	(2:0.3088941447	3:0.3663796933):0.1768832064	4:0.2726039236);
(1:0.2293442187	2:0.1524188573	(3:0.1701778266	4:0.1501757166):0.6075976708);
(1:0.1486115990	2:0.2178626637	(3:0.1526551750	4:0.2076476494):0.2016640682);
(1:0.1579899450	2:0.1475702543	(3:0.1921410614	4:0.3705406368):0.1517771132);
(1:0.4243401541	2:0.2239924995	(3:0.1907275246	4:0.1710364919):0.2876471190);
(1:0.1674995888	2:0.1484133965	(3:0.1400605129	4:0.1286879407):0.2870872909);
(1:0.1281436992	2:0.1443221329	(3:0.0809021579	4:0.0973909339):0.1438986774);
(1:0.1521832178	2:0.2233687729	(3:0.1311887377	4:0.2889627237):0.1940375827);
(1:0.0944166742	2:0.1321832300	(3:0.0470176552	4:0.1513729536):0.1944962452);
(1:0.1336074946	2:0.1841944973	(3:0.1589296467	4:0.1171998621):0.1840212195);
(1:0.1111465446	2:0.1222671793	(3:0.1148480239	4:0.2240544914):0.0942018212);
(1:0.0633392971	2:0.2823880024	(3:0.0689728733	4:0.0733569829):0.1645380215);
(1:0.1367827879	2:0.1207200492	(3:0.1071198390	4:0.2607727435):0.2444732142);
(1:0.3525297185	2:0.2493568064	(3:0.1866509745	4:0.2747469937):0.4811620749);
(1:0.1383773837	2:0.1443453792	(3:0.1623476968	4:0.0640611035):0.2320273565);
(1:0.1711709825	2:0.1697360170	(3:0.1588039056	4:0.1831717643):0.4223681363);
(1:0.1251254418	2:0.1069341043	(3:0.0936010981	4:0.0850615407):0.2253965079);
(1:0.1152763003	2:0.1025256149	(3:0.0671063955	4:0.1254648428):0.1437952041);
(1:0.2088025678	2:0.1277060204	(3:0.1548865806	4:0.1264303067):0.2675386726);
(1:0.2677315676	2:0.2003608621	(3:0.1311630550	4:0.2524860650):0.3552907471);
(1:0.2885678379	2:0.2131085321	(3:0.0912638430	4:0.1854170833):0.3434229777);
(1:0.1405952267	2:0.0951285333	(3:0.1020686671	4:0.1933217880):0.2102245608);
(1:0.1434850069	2:0.2936199852	(3:0.1280630076	4:0.0880422635):0.1682287390);
(1:0.1542098988	2:0.2175063154	(3:0.1279578185	4:0.1783813720):0.2577850992);
(1:0.1535774346	2:0.2195099003	(3:0.1827703580	4:0.2119296661):0.3922904827);
(1:0.2005756170	2:0.1707850208	(3:0.1450079206	4:0.1274088680):0.1825705011);
(1:0.3360075170	2:0.4330482212	(3:0.1563681185	4:0.2417234647):0.0951394817);
(1:0.2831542577	2:0.1438755389	(3:0.1530003836	4:0.1867002082):0.2790692425);
(1:0.1240986335	2:0.1599454525	(3:0.1311470812	4:0.1550947815):0.3153823257);
(1:0.1163218120	2:0.2418661598	(3:0.1399350718	4:0.2711581458):0.4169058345);
(1:0.2490439269	2:0.2338116710	(3:0.1346035523	4:0.3442913959):0.1223505076);
(1:0.1168662000	2:0.0902376597	(3:0.1178937912	4:0.0821176623):0.1518613993);
(1:0.1147343147	2:0.0930835179	(3:0.0874178313	4:0.2731664246):0.1778365728);
(1:0.0549110823	2:0.0785865987	(3:0.2171697193	4:0.0620182405):0.0914650502);
(1:0.1391783654	2:0.1758895052	(3:0.1735407479	4:0.1028175207):0.1876310854);
(1:0.1553274691	2:0.3032165269	(3:0.2085622725	4:0.1623229130):0.5135024846);
(1:0.1680789424	2:0.2084663723	(3:0.1219882752	4:0.2005120435):0.4041366086);
(1:0.1342589530	2:0.1110965353	(3:0.0974521674	4:0.0921201609):0.1488913397);
(1:0.1491498224	2:0.1736594277	(3:0.1844131551	4:0.1613859701):0.2169796262);
(1:0.1374219734	2:0.1871744740	(3:0.0459707778	4:0.2643114949):0.1794468854);
(1:0.1513530889	2:0.2382218622	(3:0.2147087751	4:0.1310823131):0.3531961773);
(1:0.1411784420	2:0.0999480749	(3:0.2896365625	4:0.1212959240):0.2842175966);
