# Supplementary material for: The Chloranthus sessilifolius genome provides insight into early diversification of angiosperms
Source: Nat Commun. 2021 Nov 26;12:6929. doi: 10.1038/s41467-021-26931-3 (PMC8626421; doi:10.1038/s41467-021-26931-3)
Supplement: Supplementary file 4 — Source Data [file 41467_2021_26931_MOESM4_ESM.zip › Fig. 2b and Supplementary Figure 18a/Nymphaea_Prunus.nwk]

(1:0.4067965821	(2:0.4245817433	4:0.3028988644):0.0375155010	3:0.2973447001);
(1:0.2008897474	2:0.2978500069	(3:0.2439294271	4:0.2796591788):0.0457855824);
(2:0.3049162174	(3:0.2184330486	5:0.2998239026):0.0952108150	4:0.5664691106);
(2:0.2478047197	(3:0.3484448182	4:0.1821104654):0.0437541328	5:0.1515229817);
(1:0.1795313664	2:0.1804485868	(4:0.1538212120	5:0.1765131012):0.2013367185);
(1:0.2214125262	2:0.2360900213	(3:0.3310934610	5:0.3182595448):0.3544473950);
(1:0.1469994734	2:0.1427203682	(4:0.2439795657	5:0.1680817181):0.2176485533);
(1:0.1915244096	2:0.0907599916	(4:0.1005393289	5:0.1756642181):0.1523223566);
(1:0.2094769379	2:0.2107839146	(3:0.3108191384	5:0.2374118562):0.1327103315);
(1:0.2617368046	2:0.2290230404	(4:0.3637451233	5:0.4627604039):0.3755904382);
(1:0.1211852985	2:0.1660438497	(4:0.2783924547	5:0.3143678759):0.2439634353);
(1:0.2993449883	2:0.1956846446	(3:0.5280358639	5:0.4975204727):0.4938298954);
(1:0.1269260874	2:0.1286058750	(4:0.3635064087	5:0.1527885869):0.2098311080);
(1:0.2620979645	2:0.1590927737	(3:0.3027057871	5:1.3464787716):0.2704372878);
(1:0.0956252615	2:0.1110341710	(3:0.1353151970	5:0.1929977107):0.1126955123);
(2:0.2926981754	(3:0.1651142862	5:0.1876582653):0.0482643789	4:0.3667330339);
(1:1.2315661800	(3:0.3534689896	4:0.2405074962):0.1090848941	5:0.1525972798);
(1:0.0989194225	2:0.1732925832	(3:0.1614619858	4:0.1937007806):0.1369256584);
(1:0.1199757359	2:0.1187125749	(4:0.2548974743	5:0.4667064897):0.1839428062);
(1:0.1642356212	2:0.1846969767	(4:0.1861902712	5:0.1829583122):0.1663570233);
(1:0.2639487833	2:0.2229558278	(3:0.2119957074	4:0.2695689110):0.2406837513);
(1:0.1328966668	2:0.0992380238	(4:0.1326612155	5:0.2057978000):0.1278869550);
(2:0.2544345349	3:0.2231563970	(4:0.1397745817	5:0.1419252274):0.0689349833);
(1:0.2351756167	2:0.0796376946	(3:0.1989396474	4:0.1987783725):0.0708652017);
(1:0.1372245427	2:0.0508621850	(3:0.1820304107	4:0.3218288133):0.5768006974);
(1:0.1040047108	2:0.0923394943	(3:0.2512291509	4:0.1321702717):0.1806029058);
(1:0.3525346374	(3:0.2558645195	5:0.3375325572):0.0457895932	4:0.1817416480);
(1:0.1854364243	2:0.1468217225	(3:0.5483218973	4:0.4522477794):0.1838666824);
(1:0.2587868548	2:0.1584734194	(3:0.2347735838	4:0.2200052862):0.3416960746);
(1:0.2156800544	2:0.0941042337	(4:0.1550441944	5:0.1732530832):0.1688252283);
(1:0.2355347231	2:0.2374325366	(3:0.3551916386	4:0.3637397892):0.4241620718);
(1:0.1059818498	2:0.1782014652	(3:0.2407021358	4:0.1719232021):0.2817317257);
(1:0.1167309816	2:0.1913445097	(4:0.2157570285	5:0.2296513311):0.3007476230);
(1:0.1344693756	2:0.1468083479	(3:0.2225168090	4:0.3175093866):0.3193912160);
(1:0.1477987956	2:0.0774129502	(3:0.1613499597	4:0.1620498519):0.1246889092);
(1:0.1640062596	2:0.1847710057	(3:0.4415511928	(4:0.2346116822	5:0.2052976679):0.1178264156):0.1789880765);
(1:0.1486423996	2:0.2259844589	(3:0.1872490909	5:0.1402729113):0.1130080292);
(1:0.1167494814	2:0.1285314094	(3:0.1581779069	5:0.1567905566):0.1916033937);
(1:0.1023396820	2:0.1047369812	(3:0.1386216952	5:0.1786945545):0.1258952248);
(1:0.1859952909	2:0.1605196428	(3:0.2243242773	4:0.3270730157):0.1649644206);
(1:0.2864205729	2:0.3330047937	(3:0.2714117244	4:0.4259655758):0.4745588683);
(1:0.0836676950	2:0.0848255579	(3:0.1475572046	5:0.1169049456):0.0882335072);
(1:0.1413215050	2:0.1621635740	(4:0.2673453706	5:0.2832126200):0.2410975038);
(1:0.3397912875	(3:0.2397328429	4:0.4678229128):0.0761161716	5:0.1188119071);
(1:0.4308861800	(3:0.3523101535	4:0.5623710909):0.0217790924	5:0.3039344186);
(1:0.1151945775	2:0.1463763958	(3:0.3734835301	5:0.8236207206):0.4167465689);
(1:0.2662074812	(2:0.3635771292	4:0.2974030630):0.1069155085	5:0.2723241522);
(1:0.1969008551	(2:0.2802186672	4:0.1052516544):0.0117267661	5:0.1567957293);
(1:0.0639100427	2:0.1867590830	(3:0.1172300813	5:0.0891490188):0.1339796150);
(1:0.2566371010	(2:0.4386318257	5:0.4779549268):0.2271691766	4:0.5659901402);
(1:0.3754844757	2:0.2690305127	((3:0.3002543086	5:0.3714863366):0.0800380152	4:0.5798932349):0.0850348165);
(1:0.2970757402	(2:0.2458904416	5:0.3345578114):0.1816419763	4:0.3173412907);
(1:0.8220089467	(2:0.2863190909	3:0.3565216205):0.2197361306	4:0.2798595963);
(1:0.1340515746	2:0.1572144369	(3:0.1352402203	4:0.3381316179):0.5287043452);
(1:0.2606592616	2:0.2774239220	(3:0.3407409483	4:0.4195416868):0.1718319106);
(2:0.5708161912	(3:0.2894917688	5:0.6810196436):0.1090614849	4:0.5205940363);
(2:0.3600170201	3:0.3468990316	(4:0.4328126271	5:0.3358086585):0.0825822769);
(1:0.2215458415	2:0.2927238385	(4:0.2667376791	5:0.2421827709):0.1272352085);
(1:0.1043467649	2:0.0901113778	(3:0.1505932553	5:0.1241361309):0.1306187131);
(1:0.2393228075	2:0.1990148499	(3:0.2421396635	5:0.1781232515):0.2856915604);
(1:0.1902274216	2:0.2175452556	(3:0.4672224341	5:0.9971473674):0.1792839925);
(1:0.1412231915	2:0.0999031806	((3:0.1932686101	4:0.0913004977):0.0317544235	5:0.1720415258):0.0548745531);
(1:0.1992627853	2:0.1705315496	(3:0.1881931133	4:0.1926266541):0.1754513990);
(1:0.1036340142	2:0.3330457541	(3:0.2399416644	5:0.3105381067):0.2362863932);
(1:0.1670414131	2:0.1833231788	(3:0.2205963691	5:0.2186114235):0.2199490345);
(1:0.2063505084	2:0.2577818271	(3:0.3019178523	5:0.1529244795):0.1802229639);
(1:0.1091556155	2:0.1740933713	(3:0.2014567026	5:0.2493101600):0.2091388790);
(1:0.3008424123	2:0.2405658648	(3:0.2047481058	4:0.4448879424):0.1839622633);
(1:0.1164219976	2:0.2990720560	(3:0.1926322535	5:0.2981418971):0.2003876779);
(1:0.1666275531	2:0.2456274674	(3:0.1985271606	5:0.2570663535):0.2788323163);
(1:0.2898232105	2:0.1517685797	(3:0.3169833591	5:0.2500979830):0.2763458882);
(2:0.4139103139	(3:0.3434135038	4:0.2884979398):0.0648403067	5:0.3860542860);
(1:0.1183326394	2:0.3432726430	(3:0.4319702213	4:0.5426989453):0.7488541080);
(1:0.1536792253	2:0.3338754152	(4:0.2442481647	5:0.1995420300):0.1232393643);
(1:0.1046412855	2:0.1503988296	(3:0.2872462608	5:0.2407930066):0.2222424431);
(1:0.1222569136	2:0.1609668844	(3:0.2325258615	(4:0.1841302189	5:0.2537610109):0.0371311337):0.1692165430);
(1:0.1463865328	2:0.0976573568	(4:0.2155836796	5:0.2717120891):0.1172876828);
(1:0.1501566704	2:0.2149167188	(4:0.2705986998	5:0.2019652211):0.3569318788);
(1:0.1689237761	2:0.1138280187	(4:0.2128744078	5:0.2375776720):0.1912083343);
(1:0.2155249950	2:0.1830318988	(3:0.3305149199	5:0.4250115181):0.4714423531);
(1:0.3656093601	2:0.2387701292	(3:0.3708441264	5:0.5646555792):0.3121602739);
(1:0.4159196992	(2:0.1595615679	3:0.2627297851):0.0809786887	5:0.2523594883);
(1:0.2682195544	2:0.3224476225	(3:0.1674184129	5:0.2802250336):0.2660219245);
(1:0.2266184436	(2:0.2353399696	5:0.1088605954):0.0429518443	3:0.1200327151);
(1:0.3472372206	2:0.1053766817	((3:0.1801077668	4:0.5250124607):0.3137194244	5:0.1803578135):0.0673030413);
(1:0.0994309547	2:0.1870076713	(3:0.2893898711	4:0.2846011925):0.1876455868);
(1:0.2142034819	2:0.1435423565	(3:0.2094757423	4:0.1651879280):0.1609717230);
(2:0.4585904460	3:0.3358039586	(4:0.2800492840	5:0.5013959160):0.1138141590);
(2:0.8127270587	(3:0.4229181372	5:0.4483006212):0.0837423468	4:0.3438934771);
(1:0.2104414954	2:0.1708411359	(3:0.4572979349	4:0.3366667911):0.2071268418);
(2:0.3874227552	3:0.2125831885	(4:0.3891022138	5:0.1775219905):0.0838292805);
(2:0.5251186480	(3:0.2877062466	4:0.2349592400):0.1071320763	5:0.1929614222);
(2:0.1511546037	3:0.1162163302	(4:0.1012931056	5:0.1394417511):0.0163597057);
(2:0.2743012220	(3:0.2079216814	4:0.1849159508):0.0272162160	5:0.1332092534);
(1:0.2185382321	2:0.1904784431	(3:0.2215103853	4:0.2477533426):0.2195331491);
(1:0.3373463872	2:0.3140619249	(3:0.3342640874	4:0.3630269720):0.2239995742);
(1:0.3136836755	(2:0.4030657718	5:0.3825820753):0.0626621519	4:0.3172706317);
(1:0.3616883047	2:0.3836509582	(4:0.4028140644	5:0.4637945030):0.2240308696);
(1:0.1618799216	2:0.1887185219	(3:0.2854948075	5:0.3539266223):0.3729647427);
(1:0.1984428112	2:0.2340742148	(3:0.2450425183	5:0.3883668251):0.3215422121);
(1:0.2384087154	2:0.1865165511	(3:1.1769399536	5:0.5869592827):0.1091063504);
(1:0.1856751704	2:0.4099073621	(3:0.2265056941	5:0.3006603203):0.0547873579);
(1:0.1577466681	2:0.1178070207	(3:0.3125530710	4:0.2448450537):0.3867450684);
(1:0.1605183241	2:0.0765996532	(4:0.1126551441	5:0.3331069263):0.3471070983);
(1:0.4226722044	3:0.5258994627	(4:0.2129215164	5:0.4737146083):0.0603092860);
(1:0.3507342401	(3:0.4207039867	5:0.2814573982):0.0379612645	4:0.2062672214);
(1:1.5537825485	((2:0.6314714766	3:0.2686304738):0.0725318087	5:0.3348414290):0.1117188015	4:0.3072941225);
(1:0.6835839762	2:0.2471710109	(3:0.1736986126	(4:0.2374447631	5:0.2883832139):0.0239357214):0.1329960998);
(1:0.1940312785	2:0.1564962537	(3:0.2272317701	4:0.3510476576):0.3028964677);
(1:0.3746767948	2:0.1110667570	(3:0.2513505115	4:0.3569176545):0.1731860018);
(1:0.1893178705	2:0.2219919943	(3:0.2605325818	4:0.2178681107):0.3320647424);
(1:0.1133963383	2:0.0966568231	(3:0.1558834124	5:0.1675560648):0.1547175887);
(1:0.2059640061	2:0.1923886362	(3:0.2843039405	4:0.2914867376):0.3563460208);
(1:0.1432956197	2:0.1372534798	(3:0.1754961294	4:0.1643667912):0.1684880196);
(1:0.4450210063	2:0.2705559315	(3:0.8030991588	4:0.5481518153):0.3358707708);
(1:0.2778153056	2:0.5147699166	(4:0.2284361643	5:0.2839658651):0.0834574336);
(1:0.1360118580	2:0.2791661982	(3:0.2180622461	4:0.0885753008):0.0651447453);
(1:0.1742139122	2:0.1292132826	((3:0.1794505511	4:0.1614671069):0.0727593072	5:0.2259650002):0.1912332251);
(1:0.3399492559	(3:0.2996900106	4:0.2869627848):0.1271823666	5:0.4327855715);
(1:0.2028992342	2:0.2199901175	((3:0.3236896384	5:0.2320686322):0.0351896783	4:0.1773930796):0.3202944699);
(1:0.3389897663	2:0.2507952727	(3:0.2354855594	4:0.2214120515):0.4144929882);
(1:0.0352627122	2:0.3595004012	(3:0.3839839709	4:0.3185284696):0.4332410179);
(1:0.4801240102	2:0.3501480753	(3:0.1541801730	5:0.2665952445):0.1870134680);
(1:0.4023820172	2:0.6207209441	(3:0.3760651053	(4:0.2475802421	5:0.4555748241):0.0422374729):0.2515783674);
(2:0.3570378547	(3:0.3360741030	4:0.1106805995):0.0885896407	5:0.1239783043);
(1:0.1216138985	2:0.1246348541	(3:0.1760455649	4:0.1726423127):0.2120423616);
(1:0.1352247128	2:0.2298238807	(3:0.2905702039	4:0.3355208075):0.4024174636);
(1:0.1934922780	2:0.2205184476	(3:0.3934318689	4:0.3906287151):0.4410031342);
(1:0.1587486048	2:0.1507433641	(3:0.2537132475	5:0.1995394827):0.1482031856);
(1:0.2795798544	2:0.1837148617	(3:0.2541992758	5:0.3210090844):0.2391518993);
(1:0.2345174380	2:0.2486266115	(3:0.6020586915	5:0.3640965155):0.2135619903);
(1:0.3881296002	(2:0.6824630982	5:0.5020128175):0.1884274935	3:0.4394170008);
(1:0.5687989013	(2:0.2316084342	3:0.4203528254):0.2380622063	5:0.5257232703);
(1:0.2134575218	(2:0.2570646824	3:0.2941730905):0.4196907523	4:0.2021121652);
(1:0.6072119352	2:0.3393270513	(3:0.3001196820	5:0.2337347500):0.2725331888);
(2:0.2768763819	(3:0.1871911210	4:0.2227087865):0.0465183193	5:0.1680669265);
(1:0.1703286173	2:0.5107818186	(3:0.1376713738	4:0.2730177914):0.1386915853);
(1:0.1630347917	3:0.1783978246	(4:0.1253117554	5:0.2518756270):0.0734829427);
(1:0.5233686148	3:0.6008931470	(4:0.3383119979	5:0.2738673020):0.0598613298);
(1:0.1974074561	2:0.1648732266	(3:0.2135781460	5:0.4617620872):0.1968055631);
(1:0.1168994831	2:0.2437414608	(3:0.2405292849	5:0.1698435094):0.2026807305);
(1:0.1242553853	2:0.1002975259	(3:0.1507079559	4:0.1486674890):0.2424058068);
(1:0.1984930368	2:0.1794764054	(3:0.2726927421	4:0.3012473347):0.2400078772);
(1:0.1954338521	2:0.1375146884	(4:0.2577216944	5:0.3887788945):0.3858938077);
(1:0.2065827975	2:0.2294998078	(3:0.1602399086	5:0.3104439882):0.6534663357);
(1:0.3121657887	2:0.3009083282	(4:0.3439222438	5:0.2737693565):0.3675066374);
(1:0.1704903501	2:0.1152570731	(3:0.1875719731	4:0.2355784804):0.2046622075);
(1:0.1295207139	2:0.1052071718	(3:0.2301158916	5:0.1599973147):0.1422160127);
(1:0.1102281291	2:0.1452278160	((3:0.1682435194	5:0.1792026152):0.0673624317	4:0.1710512214):0.1131804660);
(1:0.2626693010	2:0.2022366752	(3:0.2033687964	5:0.3544802941):0.4967308004);
(1:0.1965683988	2:0.1375338666	(3:0.1824532598	4:0.1551414206):0.1381887028);
(1:0.2713827395	(3:0.5684472648	5:0.3341269551):0.2092859289	4:0.2990849901);
(1:0.1796303501	2:0.2942593635	((3:0.2611464889	4:0.1845297711):0.1127171164	5:0.4329050515):0.1677594500);
(1:0.2511329028	2:0.1381350585	(3:0.1535711377	4:0.1518147167):0.2663739608);
(1:0.1064903917	2:0.1297568966	(4:0.1550435654	5:0.1883897104):0.1658983735);
(1:0.1808727111	2:0.3450086817	(4:0.5745451596	5:0.6248994984):0.2071579698);
(1:0.1898473883	2:0.1517295848	(3:0.1845309326	4:0.3921694047):0.2127939767);
(1:0.1644972778	2:0.1435211713	((3:0.1454207778	4:0.2987091089):0.0487865678	5:0.2329335019):0.2451993808);
(1:0.1274521548	2:0.1006084078	(4:0.1282113504	5:0.1853079183):0.1511076578);
(1:0.0726863188	2:0.1510169361	(3:0.1309377663	4:0.1331782435):0.2500697833);
(1:0.2513836516	(2:0.3426037431	4:0.4217033295):0.7136973233	3:0.3229351317);
(1:0.1662158256	2:0.2133790546	(3:0.2598615086	5:0.1761989759):0.1292964264);
(1:0.1374578059	2:0.1020676738	(4:0.2324454088	5:0.1123897249):0.2005862284);
(1:0.1605422925	2:0.2405311624	((3:0.3411396069	5:0.6805246346):0.0543174507	4:0.4482870416):0.3771078222);
(1:0.1769384498	2:0.1329857664	(3:0.6452086479	4:0.1709598319):0.2267885611);
(1:0.1180955260	2:0.2807535660	(4:0.2053287901	5:0.3761925215):0.2351658765);
(1:0.1369892052	2:0.3778432504	(3:0.3071837377	5:0.2656302686):0.3014296486);
(1:0.1469977900	2:0.0924083519	(4:0.1946123368	5:0.2920613172):0.2827624113);
(1:0.1087092363	2:0.1131485960	(3:0.1659437711	5:0.3072317364):0.1519414217);
(1:0.1529544459	2:0.1223786005	((3:0.2480508530	5:0.2077321942):0.0309174529	4:0.2867005352):0.1796148044);
(1:0.2175507025	2:0.1557169989	(4:0.2125703084	5:0.2631280712):0.3560007508);
(1:0.5165004172	(2:0.5233502406	5:0.3922767240):0.2181266450	4:0.4679294480);
(1:0.0986664610	2:0.1271324110	(4:0.1329262261	5:0.1659168997):0.1216582824);
(1:0.1912362324	2:0.2740955160	(3:0.2606445932	4:0.3684960389):0.2370059911);
(1:0.1181132611	2:0.1299109419	(4:0.1487321695	5:0.1733952660):0.1279886290);
(1:0.1776844053	2:0.2891914024	(3:0.4077823562	4:0.3313966441):0.2195409508);
(1:0.1506098137	2:0.1262270651	(3:0.3695232077	(4:0.0641125505	5:0.8855788890):0.0546634831):0.4873741902);
(1:0.1688966257	2:0.2268389295	(4:0.2581597678	5:0.2414978492):0.2961022365);
(1:0.2487684351	2:0.2793197001	(3:0.3280265401	5:0.3357124505):0.3465462163);
(1:0.2342007233	2:0.1666008936	(3:0.1884873872	5:0.1655089107):0.1506808542);
(1:0.2843572905	2:0.2553482426	(3:0.5153900272	4:0.3852983368):0.3727361240);
(1:0.2993782813	2:0.2076558709	(3:0.4689954618	4:0.4277227733):0.4420138930);
(1:0.1327150826	2:0.2142047868	(3:0.2473509423	4:0.2391199794):0.1891415935);
(1:0.2363642589	2:0.1783117685	(3:0.3837468635	4:0.2650929383):0.1447352008);
(1:0.2045788566	2:0.1234537943	(3:0.1817931689	4:0.1205448206):0.1134116637);
(1:0.2963069053	2:0.1891544835	((3:0.5045663413	4:0.2117879160):0.0996446162	5:0.3546124228):0.2845653980);
(1:0.2316417939	(2:0.2873798775	3:0.3829390975):0.3075791102	4:0.2038096314);
(1:0.2916581517	2:0.0821545053	(3:0.2368301281	4:0.2285097379):0.2742121948);
(1:0.2907617743	(3:0.1195547918	5:0.1400891246):0.0213351905	4:0.1354105011);
(1:0.1247649321	2:0.1247714255	(4:0.1951527516	5:0.2064068615):0.2131646845);
(1:0.3430578406	2:0.1049018828	(3:0.4646965694	4:0.2630485259):0.3695991547);
(1:0.3969756136	(2:0.2940143634	3:0.2962840567):0.1291225560	5:0.3884184227);
(2:0.4054201775	3:0.1249537122	(4:0.1297452296	5:0.1235955476):0.0378262393);
(1:0.1704873376	2:0.2959823667	(3:0.6288145957	5:0.3267463734):0.3528160089);
(1:0.1597609307	2:0.2340207638	(3:0.1728355527	5:0.2351155332):0.2403654754);
(1:0.7085509816	(3:0.2725328061	5:0.2968361378):0.0540180444	4:0.1873216085);
(1:0.1628700273	2:0.1191734418	(3:0.2521702988	5:0.3225052131):0.1750781354);
(1:0.1665554871	2:0.1346659966	(4:0.2569176988	5:0.2416242215):0.0688742167);
(1:0.1227042641	2:0.1136775720	(3:0.1327021204	4:0.2228143844):0.2242760785);
(1:0.1474213300	2:0.2294014337	(3:0.1274308461	4:0.2212699925):0.1613137040);
(1:0.2255991419	2:0.1920812396	(3:0.3133972555	4:0.2226413021):0.3397860377);
(1:0.1636172669	2:0.1285220382	(3:0.2478115767	4:0.2661727774):0.2661115959);
(1:0.2931646515	2:0.2693584497	(3:0.2450678047	4:0.2771685044):0.1048973012);
(1:0.1183876230	2:0.2986789326	(3:0.2534950521	4:0.3920229167):0.6104358037);
(1:0.1559926774	2:0.2385768541	(4:0.2700669367	5:0.3666895792):0.1611552963);
(1:0.1662913208	2:0.1802248402	(4:0.2073238903	5:0.3452482409):0.3127372627);
(1:0.2006902608	2:0.1342607218	((3:0.2961395806	5:0.2288414864):0.0297512077	4:0.2582166306):0.1822818331);
(1:0.0989473299	2:0.0660197222	(3:0.2468950663	5:0.1680906768):0.1351802539);
(1:0.1422749023	2:0.1294738883	(3:0.2954058159	5:0.1573249129):0.2021841784);
(1:0.2218147270	2:0.2604616407	(3:0.0703299953	4:0.1226649965):0.1062364525);
(1:0.4700514773	2:0.5238553603	(4:0.2078781381	5:0.3573072494):0.1773961213);
(1:0.1710144668	2:0.1597355158	(3:0.2585057048	4:0.2822871342):0.3428598093);
(1:0.0548235375	2:0.7531334082	(3:0.3713067472	4:0.2292615361):0.2026247096);
(2:0.6692197078	(3:0.3855477829	4:0.4620862522):0.1312598073	5:0.4072279221);
(1:0.3014157380	(3:0.4575310472	5:0.1704491349):0.0624565860	4:0.2335126112);
(1:0.1682063468	2:0.0812518522	(4:0.1545246766	5:0.3015366614):0.1718685306);
(1:0.2332113054	2:0.2408969578	(4:0.2323951111	5:0.1760569794):0.2634331861);
(1:0.1660230215	2:0.1056329948	(4:0.3312645479	5:0.1494657903):0.1961888694);
(1:0.0918191909	2:0.0958778560	(3:0.1355776868	5:0.2006476762):0.1556862847);
(1:0.1557208922	2:0.2365720215	(3:0.2609512933	4:0.3078470747):0.6517757448);
(1:0.0633669537	2:0.1912330848	((3:0.4512933038	5:0.3013943575):0.0407946028	4:0.2540793342):0.2723106094);
(1:0.2965239669	2:0.3271868806	(3:0.2799472916	4:0.1635504585):0.0976460945);
(1:0.3117808840	2:0.2521345738	(3:0.2625504273	5:0.2133167527):0.0793619147);
(1:0.2745632813	2:0.3571070754	(3:0.3543566233	4:0.2915329251):0.1251834516);
(1:0.1532395866	2:0.1699952700	(4:0.2379827739	5:0.2434283967):0.2363525768);
(1:0.1381666291	2:0.1298497577	(4:0.1801042593	5:0.1562895813):0.2429405096);
(1:0.1622404391	2:0.0945985645	((3:0.1789871417	5:0.1199146679):0.0339520669	4:0.1648061299):0.2081842594);
(1:0.1290257812	2:0.2226970468	(4:0.1525183368	5:0.2781859388):0.2338966445);
(1:0.1605702766	2:0.1809623615	((3:0.3071457479	5:0.3519696234):0.0495008977	4:0.2144037814):0.1153726655);
(1:0.1593123424	2:0.1759942503	(4:0.1952103542	5:0.1813232782):0.4140740373);
(1:0.2087617008	2:0.1879762220	((3:0.2567260626	5:0.3085561242):0.0430983317	4:0.3676356549):0.3071828395);
(1:0.0877613249	2:0.1292105421	(3:0.1514236363	4:0.1797719980):0.0910897167);
(1:0.1223866990	2:0.1812745294	(3:0.2282041603	4:0.2326065610):0.2354190310);
(1:0.1135738516	2:0.1693389698	((3:0.2282391827	4:0.2720816962):0.0512096036	5:0.1610768329):0.1870752804);
(1:0.4373159221	(3:0.1321784451	5:0.6285766690):0.1110456530	4:0.2389342681);
(1:0.0925639138	2:0.1001550428	(3:0.1094938773	5:0.1444731485):0.1644697311);
(1:0.3079535427	(3:0.1769599987	5:0.4222611921):0.0676364043	4:0.3688526674);
(1:0.2520187771	3:0.3489523787	(4:0.2607895531	5:0.1522907603):0.0231613067);
(1:0.1367458018	2:0.1063339030	(3:0.1170326232	5:0.1339203898):0.1734070975);
(1:0.1571187358	2:0.1781543194	(3:0.3065429511	5:0.2170499542):0.2448520054);
(1:0.4038318869	(3:0.2894104351	4:0.2742870496):0.4031950136	5:0.6445775058);
(1:0.2876272360	2:0.2300365929	(3:0.3312991156	4:0.2758156990):0.2893999816);
(2:0.3955985175	3:0.4522500108	(4:0.2628932515	5:0.5805805779):0.1084444199);
(2:0.3008335443	(3:0.2748316493	4:0.2211336577):0.2201247146	5:0.3956382131);
(1:0.3788807842	(2:0.1562853160	3:0.2579392943):0.3365261880	5:0.2298541414);
(1:0.1781873643	2:0.3150515440	(3:0.3488221579	4:0.4204014787):0.4856542063);
(1:0.2403117945	2:0.1896677364	(3:0.3631687187	5:0.2537205218):0.4036104593);
(1:0.2145705150	2:0.1875464716	(3:0.2477811705	(4:0.3186698829	5:0.3253420847):0.0546000535):0.1919149690);
(1:0.1619122831	2:0.1524412611	(4:0.2268678519	5:0.2468480434):0.2104364004);
(1:0.1784887461	2:0.1782693464	(3:0.2715265195	4:0.2468985268):0.2612349284);
(2:0.3815749999	(3:0.2223787784	4:0.2064006950):0.1077497674	5:0.3976740277);
(1:0.1307676622	2:0.1682287147	(4:0.2128299258	5:0.2301249219):0.0740261163);
(1:0.1068493701	2:0.2766836437	(3:0.3280454931	5:0.1035607462):0.2669105211);
(1:0.3713459866	3:0.3878337498	(4:0.2386541422	5:0.2391330901):0.0456931184);
(1:0.4525623468	2:0.1298849878	(4:0.3001109867	5:0.1895582336):0.5181571660);
(1:0.1975009465	2:0.2087051421	(4:0.4053120571	5:0.2899166808):0.1603847020);
(1:0.6692330608	(3:0.3216677197	5:0.4847529899):0.1247513312	4:0.1763296994);
(1:0.0986223549	2:0.1629231632	(3:0.1443058837	4:0.2090986158):0.1600202342);
(1:0.2544758816	2:0.2060234492	(3:0.2443778899	5:0.1811343474):0.3092042844);
(1:0.0794642403	2:0.1632749874	(3:0.4102019161	5:0.1819116395):0.3712719017);
(1:0.4145735464	(3:0.2071958402	4:0.2444594879):0.0492036063	5:0.3263329975);
(1:0.3535070193	2:0.4994491524	(4:0.1857262991	5:0.2746155208):0.1133217751);
(1:0.2459148727	2:0.1948326966	(3:0.3383733114	5:0.6478247220):0.5460771910);
