# Supplementary material for: The Chloranthus sessilifolius genome provides insight into early diversification of angiosperms
Source: Nat Commun. 2021 Nov 26;12:6929. doi: 10.1038/s41467-021-26931-3 (PMC8626421; doi:10.1038/s41467-021-26931-3)
Supplement: Supplementary file 4 — Source Data [file 41467_2021_26931_MOESM4_ESM.zip › Fig. 2b and Supplementary Figure 18a/Nymphaea_Vitis.nwk]

(1:0.1695192219	2:0.1623564028	(3:0.2380427703	4:0.2295945412):0.2396342813);
(1:0.1216052008	2:0.0925738584	(3:0.1055006871	4:0.1258617609):0.1779705078);
(1:0.1215264559	2:0.1051186837	(3:0.1073256544	4:0.1120802289):0.0859835929);
(1:0.1829321545	2:0.1685496961	(3:0.1712987138	5:0.1688558550):0.2500752318);
(1:0.1966375586	2:0.2935226871	(3:0.1688640402	5:0.2900094642):0.4498785515);
(1:0.1813592653	2:0.2124721086	(3:0.1503692504	5:0.2302866447):0.1045458539);
(1:0.1310853713	2:0.2027894726	(3:0.2614040995	4:0.2045050660):0.0917198178);
(1:0.4053319207	(3:0.3126187436	5:0.1946100400):0.0420805450	4:0.1395320113);
(1:0.2228452513	2:0.1361877537	(3:0.2059189393	4:0.2122048520):0.3541666241);
(1:0.3060506441	2:0.1411889487	(3:0.1392916325	4:0.2714102149):0.1836552055);
(1:0.2898922405	2:0.1188187471	(3:0.2702174975	4:0.1958147006):0.2074964969);
(1:0.2366576353	2:0.1357190208	(3:0.1711095314	4:0.2568637769):0.2537784795);
(1:0.0138452167	(2:0.1621435753	3:0.8949594124):0.1664539623	4:0.1946874952);
(1:0.0944799131	2:0.1316039282	(4:0.1424633097	5:0.9619265580):0.0731645573);
(1:0.1258507481	2:0.1388139918	(4:0.2003016170	5:0.2216662435):0.1464005484);
(1:0.1371888039	2:0.1808038141	(4:0.2597142967	5:0.2599435471):0.2273692921);
(1:0.1688801556	2:0.1369665152	(4:0.2182669337	5:0.1691904313):0.2585744034);
(1:0.1111222616	2:0.1843242486	(3:0.1822577559	5:0.1575080883):0.3000734536);
(1:0.1657512031	2:0.1862974779	(4:0.2160085713	5:0.2138738056):0.2478031056);
(1:0.1787568877	2:0.1291579551	(3:0.1461924273	4:0.2012230713):0.1989261381);
(1:0.1486453889	2:0.2779536764	(4:0.1294157364	5:0.1651166419):0.2380213561);
(1:0.1001150964	2:0.1011948342	(3:0.1518698334	4:0.1373468692):0.2418122669);
(1:0.1155015706	2:0.3213043621	(3:0.1660934466	5:0.1936011057):0.0340376890);
(1:0.3380059316	2:0.4223132610	(3:0.1705548649	4:0.1694335720):0.3132525788);
(1:0.1854987957	2:0.1408399224	(3:0.2326961176	4:0.1097454526):0.1477114045);
(1:0.2651121685	2:0.2797109378	(4:0.3517843823	5:0.3793710329):0.4826085412);
(1:0.1864240329	2:0.2297140919	(3:0.1283769905	5:0.1958501025):0.2436097324);
(1:0.1009936569	2:0.1609172566	((3:0.1243985717	5:0.1157347264):0.0194062479	4:0.1394843675):0.1293350576);
(1:0.1674705975	2:0.1609778566	(3:0.2417666459	5:0.2025850434):0.3864301968);
(1:0.1128174217	2:0.1784692801	(4:0.1549246481	5:0.1923351542):0.2286875474);
(1:0.2137674568	2:0.1174258084	(4:0.1635850387	5:0.3296167770):0.3864951937);
(1:0.1765629738	2:0.1243004995	(4:0.2296757602	5:0.1983686715):0.2356232317);
(1:0.1244634482	2:0.1916295831	(3:0.2193490026	4:0.2423264138):0.3273395671);
(1:0.1504529693	2:0.1619475018	(3:0.2421486799	(4:0.2931867911	5:0.1771063253):0.1735189913):0.2490535610);
(1:0.0956265100	2:0.1371327097	(3:0.2504607007	5:0.1726861723):0.1736452657);
(1:0.1700557678	2:0.1619107312	(4:0.2052416745	5:0.1034763768):0.1051306958);
(1:0.1794108292	2:0.1579107577	(3:0.2457190800	5:0.1805685358):0.2183907728);
(1:0.2138073473	2:0.1500066119	(4:0.2445423016	5:0.1896205549):0.3100557186);
(1:0.1052836377	2:0.1885891112	(4:0.2036275987	5:0.2475687344):0.3108696830);
(1:0.1069079978	2:0.0599936011	(3:0.1125693406	5:0.1298989579):0.1411676927);
(1:0.1970674850	2:0.2407808477	(3:0.2295787413	5:0.2046326536):0.2625169151);
(1:0.1711262678	2:0.1174029676	(3:0.1250145168	5:0.2300872396):0.2615995672);
(1:0.6233322439	3:0.2666348195	(4:0.2986738339	5:0.2851234557):0.0607323447);
(1:0.2374847690	(3:0.1524399015	5:0.1797105033):0.0288828686	4:0.0901820123);
(1:0.4614678756	(3:0.2825728148	5:0.2256774219):0.0611456278	4:0.3798844681);
(1:0.2737950728	3:0.4825259240	(4:0.2515003649	5:0.2366359504):0.1193013076);
(1:0.2120351662	2:0.1572967873	(4:0.2374063132	5:0.1909148216):0.2344264407);
(1:0.1058062983	2:0.0000026141	(4:0.2470124295	5:0.3608360775):0.0576146489);
(1:0.1357008279	2:0.1754901391	(4:0.3354499139	5:0.4985126450):0.1854919107);
(1:0.2091730398	2:0.3055114570	(3:0.3759444478	5:0.3096049631):0.4376765284);
(1:0.1334690866	2:0.1671900693	(3:0.2543786933	4:0.1658921150):0.1934631182);
(1:0.1188246910	2:0.2899518335	(3:0.2702650408	4:0.1958390547):0.2075492172);
(1:0.1362509339	2:0.2228241671	(3:0.2059420127	4:0.2122066737):0.3542265164);
(1:0.1603149310	2:0.1630852719	(4:0.2406617996	5:0.1712905245):0.2104512168);
(1:0.2298939321	2:0.1582417828	(3:0.2153711394	4:0.1374911847):0.1401037939);
(1:0.1582564987	2:0.2004093738	(3:0.1909493575	5:0.2578261884):0.2874528657);
(1:0.2819348886	2:0.3677916967	(3:0.3847666109	4:0.3891368317):0.1221997971);
(1:0.4269445462	(3:0.2437594766	5:0.2284076174):0.0368177957	4:0.1679542663);
(1:0.0814083058	2:0.2584388858	(4:0.1013208239	5:0.0909009603):0.1216775539);
(1:0.1825636823	2:0.1682564092	(3:0.2404042517	4:0.2179633567):0.2205596635);
(1:0.1147283529	2:0.1187831752	(3:0.1729967288	5:0.2078997384):0.3851342111);
(1:0.2368379715	2:0.1945574635	((3:0.2241377433	4:0.2322181958):0.8334197954	5:0.2839285236):0.2034183506);
(1:0.2072622296	2:0.2242817372	(3:0.2640760423	4:0.2197684865):0.3908110418);
(1:0.1270811972	2:0.1557773782	(4:0.0983175628	5:0.5846412276):0.2045852970);
(1:0.1459399330	2:0.1213082510	(4:0.2279527507	5:0.2641392802):0.2284633869);
(1:0.1726141438	2:0.1591977802	((3:0.1758709184	5:0.3072094410):0.0373913717	4:0.2130793391):0.2537114599);
(1:0.2987443492	2:0.1267632049	(3:0.2275412277	5:0.2030791637):0.6141632174);
(1:0.1453132379	2:0.0631920938	(3:0.1150471542	5:0.1669725616):0.1830112066);
(1:0.1402545161	2:0.0936073812	((3:0.0571338895	5:0.2473608103):0.0351322719	4:0.0953894822):0.1348509729);
(1:0.1078592247	2:0.1187660276	(3:0.1629131937	4:0.2015936699):0.1170773084);
(1:0.1585265404	2:0.1201209374	(4:0.2234553712	5:0.1670758495):0.2802453536);
(1:0.0552936105	2:0.1791172138	(4:0.1046319521	5:0.1638292722):0.0859147694);
(1:0.1329117134	2:0.2258024738	(4:0.1413476034	5:0.1703873862):0.1004550793);
(1:0.1104465053	2:0.2606221655	(3:0.3470420379	4:0.2203510077):0.3078969003);
(1:0.1665440960	2:0.2089144808	(3:0.2732559758	4:0.3446701996):0.2970607573);
(1:0.0727755966	2:0.1347618718	(3:0.2417741163	4:0.2069535435):0.1207023082);
(1:0.0795572346	2:0.3777359960	(3:0.1114352571	5:0.2209028342):0.2478429760);
(1:0.1793801398	2:0.0949342967	(3:0.1914097944	4:0.1707835030):0.1696122340);
(1:0.2596677654	2:0.2549680219	(3:0.2626272721	5:0.2116533456):0.4601409916);
(1:0.1655921626	2:0.2041430918	(4:0.2305069422	5:0.1733025986):0.2699196687);
(1:0.1315402458	2:0.0988942524	(3:0.1831323894	4:0.4351606321):0.1225848783);
(1:0.1556942968	2:0.1031754105	(3:0.2629500124	4:0.1858115827):0.4750831410);
(1:0.4054194599	(3:0.1285746638	4:0.1981430072):0.0817025902	5:0.1480275024);
(1:0.2204638666	2:0.1978604813	(3:0.2203644697	4:0.3159368111):0.3685279975);
(1:0.1563962573	2:0.2875571793	(3:0.3528653284	4:0.1972767957):0.3928587870);
(1:0.4302629176	(3:0.1804483848	5:0.2119827609):0.0410114727	4:0.1135977412);
(1:0.1893556864	2:0.2178649373	(3:0.2818175660	4:0.2569900692):0.3382904907);
(1:0.1492830864	2:0.0751377834	(4:0.1532951342	5:0.0986700972):0.1877156902);
(1:0.1999810604	2:0.1699471964	(4:0.2168185611	5:0.2205110629):0.0444692011);
(1:0.2646292588	(2:0.2244656674	5:0.4694242679):0.0303455548	4:0.2802311664);
(1:0.1618456817	2:0.1882532533	(3:0.2488541225	5:0.2290841872):0.2819306217);
(1:0.1624498920	2:0.0891052566	(3:0.1883435567	5:0.1750673168):0.2534758514);
(1:0.1239112903	2:0.1649966432	(3:0.2190620298	5:0.1671228657):0.1792364857);
(1:0.0941864131	2:0.1254472324	(3:0.1041862798	5:0.3196930735):0.1976972703);
(1:0.1777098010	2:0.1432636221	(3:0.2375579346	5:0.3346293612):0.2882993057);
(1:0.3266457309	3:0.1260855491	(4:0.2310535437	5:0.2751554422):0.0230106382);
(1:0.1554494314	2:0.2220936095	(3:0.2111610169	5:0.1352001394):0.2567773189);
(1:0.1050870923	2:0.2761103799	(3:0.1817682430	5:0.1557617643):0.1846647389);
(1:0.0863162398	2:0.1665296328	(3:0.2024759392	5:0.1395391721):0.2120881051);
(1:0.2829263788	2:0.2852850335	(3:0.2651892382	4:0.2419662286):0.1154008624);
(1:0.1043067491	2:0.1695778012	(3:0.1507288952	5:0.1831975174):0.2479509670);
(1:0.2248634075	2:0.0956112804	(4:0.1019990802	5:0.2240416755):0.1860043060);
(1:0.2211581542	2:0.1035095839	(4:0.2262188321	5:0.2287625888):0.5147292036);
(1:0.1336125148	2:0.1138981116	(4:0.3659226770	5:0.1212273402):0.1797868250);
(1:0.1498843038	(2:0.2597642931	4:0.3744200637):0.0687379466	5:0.3813540831);
(1:0.0963388366	2:0.1434738243	(3:0.1086979196	4:0.1101091257):0.1144895462);
(1:0.1015543775	(2:0.0000029545	3:0.2236036317):0.0640216671	4:0.2022680416);
(1:0.1044402833	2:0.0818203759	(3:0.1123021246	5:0.3590462160):0.1405047041);
(1:0.1568475081	2:0.1831893749	(4:0.1707220858	5:0.3965524885):0.2995748324);
(1:0.1548212554	2:0.1626633043	(3:0.3300480416	4:0.6653124668):0.1118302691);
(1:0.1770827004	2:0.1734135534	(4:0.2753654793	5:0.7531621978):0.2672565395);
(1:0.1239591286	2:0.2020400319	(3:0.3824837272	5:0.1503147189):0.5120300899);
(1:0.0818196282	2:0.1044424555	(3:0.1123020030	5:0.3590444530):0.1405036344);
(1:0.1434896998	2:0.0963427297	(3:0.1087063158	4:0.1101158361):0.1145067930);
(1:0.3008931031	(2:0.1310512090	5:0.2096867007):0.0196630572	4:0.3054165237);
(1:0.1141405985	2:0.1333745215	(4:0.3658414514	5:0.1212268889):0.1797381724);
(1:0.2612949566	2:0.2077522363	(3:0.4278945310	5:0.2578248746):0.4342750847);
(1:0.2018197344	2:0.3704294939	(3:0.2210261820	5:0.3993566986):0.5520500094);
(1:0.1234491731	2:0.2545885746	(3:0.2012845704	4:0.1528996381):0.1984649954);
(1:0.1433197937	2:0.1776839622	(3:0.2376261907	5:0.3346372830):0.2882509376);
(1:0.2762761549	2:0.1050837181	(3:0.1818485805	5:0.1558072166):0.1847797429);
(1:0.1665286287	2:0.0863197557	(3:0.2024751165	5:0.1395391900):0.2120869647);
(1:0.2943606058	2:0.4196509828	(3:0.3082466404	4:0.4503158609):0.3324759263);
(1:0.2233067428	2:0.1843594903	(3:0.3351565245	5:0.2665427846):0.3212370523);
(1:0.3088660218	2:0.3480849944	(3:0.3030037329	4:0.3072235024):0.1402620736);
(1:0.4601089647	2:0.3416290364	(3:0.2404865783	4:0.2503868796):0.0759762930);
(1:0.1695772100	2:0.1043088156	(3:0.1507276013	5:0.1831995467):0.2479490856);
(1:0.2956633260	(3:0.1653185333	5:0.1085734421):0.0576102287	4:0.2918491571);
(1:0.1758511850	2:0.1623766896	(3:0.3695965001	5:0.3342547114):0.1673951462);
(1:0.1338042248	2:0.2240380960	(3:0.5488247411	5:0.0853127078):0.5730853673);
(1:0.1375748088	2:0.0593228369	(3:0.1258788198	5:0.3004221054):0.1495667648);
(1:0.1709842520	2:0.1661416895	(3:0.2151190154	4:0.2214353078):0.3067173946);
(1:0.2265821552	2:0.1160686682	(3:0.3022654611	4:0.1570791332):0.2294559910);
(1:0.1830006044	2:0.1428999862	(3:0.2819646924	4:0.2231405732):0.5662026825);
(1:0.1917500158	2:0.1354929069	(3:0.2539807458	4:0.2166703309):0.3778750836);
(1:0.0984539315	(2:0.0652203375	4:0.3024179210):0.0480392748	3:0.1447292270);
(1:0.1628282923	2:0.1290517441	(3:0.1640352954	4:0.2195152241):0.2557109595);
(1:0.2112396552	2:0.1672630459	(3:0.2320470213	4:0.1802153964):0.3215167640);
(1:0.0682428622	2:0.1592915162	(4:0.0833031671	5:0.1032293327):0.1559111387);
(1:0.1270531111	2:0.0998891836	(3:0.1365153328	4:0.1445646741):0.2134906647);
(1:0.1011724051	2:0.1197385906	(3:0.1053011984	4:0.1479439573):0.2012689242);
(1:0.1955303799	2:0.1180353185	(4:0.2262290060	5:0.1334607379):0.1030516443);
(1:0.0888493535	2:0.0944033514	(3:0.0907077866	4:0.2161392989):0.3842808340);
(1:0.1793637108	2:0.1202528645	(3:0.1918329074	5:0.2587728697):0.2430031949);
(1:0.0799488686	2:0.1018030835	(3:0.0456551441	(4:0.0749636064	5:0.0686706087):0.0364205014):0.1144350804);
(1:0.0718791047	2:0.0821343943	((3:0.1760700391	4:0.0860294872):0.0478608203	5:0.2290411466):0.1353231695);
(1:0.1278476653	2:0.1698237128	(3:0.3196935474	5:0.2522450724):0.1766792869);
(1:0.1382766819	2:0.1595391623	(3:0.1631120829	4:0.1909306375):0.2347659152);
(1:0.1207326846	2:0.1600439732	(3:0.1825834589	(4:0.1923058773	5:0.1365828069):0.0230292755):0.1584643765);
(1:0.1043964342	2:0.2078100086	(3:0.1936479389	4:0.3175052379):0.2250872303);
(1:0.0941136777	2:0.1237160264	(3:0.1221470693	4:0.1564920376):0.0915056912);
(1:0.1905859990	2:0.2273917709	(3:0.1851636181	5:0.2899252115):0.3842222343);
(1:0.1830750413	2:0.2163580364	(3:0.4378759047	(4:0.2249807688	5:0.2874332803):0.0571404096):0.3499079911);
(1:0.2082353789	2:0.4040586419	(3:0.1952141922	4:0.3484773157):0.2604592067);
(1:0.0638284105	(2:0.1353515743	4:0.2979471704):0.0869505387	(3:0.1822556105	5:0.1606578982):0.2870779541);
(1:0.2179746316	2:0.2915186332	(4:0.1738734515	5:0.2432651707):0.1232527026);
(1:0.1299495560	2:0.1079552308	(3:0.0974520337	5:0.1198055272):0.1980682614);
(1:0.5902436345	3:1.1986747479	(4:0.3777064406	5:0.2747776649):0.1382634774);
(1:0.1291974602	2:0.1598587134	(4:0.1412743221	5:0.1956287386):0.1872086472);
(1:0.1617729470	2:0.1695761830	(4:0.2290021306	5:0.1990109116):0.2772493642);
(1:0.1831532632	2:0.1365317697	(3:0.2775029758	4:0.2091723501):0.2464121078);
(1:0.0815684409	2:0.1760730945	(4:0.2079782529	5:0.3067163778):0.2133708891);
(1:0.2142955551	2:0.2144008931	(4:0.1643354866	5:0.3255044698):0.3236848919);
(1:0.1518883936	2:0.1583099247	(4:0.1676359645	5:0.3487776688):0.1735248756);
(1:0.2512962413	2:0.1675312739	((3:0.0699461376	4:0.1218580088):0.0269988374	5:0.0619835398):0.1178295829);
(1:0.1745230359	2:0.3234767121	(3:0.2188996672	5:0.1593743699):0.1173111956);
(1:0.1750643419	2:0.2229061815	(3:0.1871871800	(4:0.3340401048	5:0.2740794654):0.0376290772):0.3329169356);
(1:0.2651828422	(2:1.0650232110	5:0.0404000236):0.0776049587	4:0.1306023200);
(1:0.1393631404	2:0.0883111590	(3:0.2193119686	5:0.3556253100):0.3244568530);
(1:0.1624072405	2:0.1672122024	(4:0.1360401429	5:0.1856304036):0.2088232588);
(1:0.1626391936	2:0.2353437356	(4:0.1647472594	5:0.1791104617):0.4138140506);
(1:0.0910646310	2:0.2096863061	(3:0.1868839804	5:0.1753198499):0.3664496117);
(1:0.2064791104	2:0.1923069708	(3:0.2127173123	5:0.3719119831):0.4656419592);
(1:0.3383304618	2:0.4164307624	(3:0.4215823309	4:0.1625909877):0.1230717353);
(1:0.1140843812	2:0.1816191382	(4:0.1533428426	5:0.1059821259):0.0695414237);
(1:0.4536597313	(3:0.2767429189	5:0.2068426094):0.0227830978	4:0.1874229467);
(1:0.1700525017	2:0.1661694981	(4:0.1916892351	5:0.1935758997):0.2820568915);
(1:0.1574329485	2:0.1354684073	((3:0.1153529021	5:0.2212179932):0.0646194218	4:0.1929344659):0.2582309064);
(1:0.2171692372	2:0.2155810164	(3:0.7296106541	5:0.2310593798):0.2817574497);
(1:0.1736874642	2:0.1237315332	(3:0.3226107453	5:0.2536286968):0.1759407853);
(1:0.4955092148	(3:0.2075903991	5:0.1621740321):0.0229606825	4:0.1589496145);
(1:0.0845397911	2:0.0692101615	(4:0.1188611532	5:0.2490653869):0.1534538068);
(1:0.1296542857	2:0.0768263370	(3:0.1231305436	5:0.1420287391):0.1839726733);
(1:0.1017947688	2:0.0799453217	(3:0.0456549655	(4:0.0749636344	5:0.0686710488):0.0364206185):0.1144160742);
(1:0.2231293856	2:0.1754783293	(3:0.1891071798	(4:0.3187251664	5:0.2698296095):0.0406959903):0.3309846670);
(1:0.1773941218	2:0.1988485759	(4:0.1384187514	5:0.1885908310):0.2449199219);
(1:0.0883174373	2:0.1393670208	(3:0.2193104188	5:0.3556305340):0.3244716047);
(1:0.1672115199	2:0.1624081169	(4:0.1360402089	5:0.1856307538):0.2088239125);
(1:0.1680918273	2:0.1441680753	(4:0.2264994807	5:0.1790056079):0.2495122269);
(1:0.1522165375	2:0.2182279276	(4:0.2910466832	5:0.1898709566):0.3103008106);
(1:0.1430237462	2:0.0916198319	(3:0.2407868683	4:0.1799843095):0.0324883636);
(1:0.1915823047	2:0.1245063510	(3:0.2193318146	4:0.2423167750):0.3272947480);
(1:0.1734061802	2:0.2432726567	(3:0.2716153899	4:0.1312861470):0.3204565178);
(1:0.1842685249	2:0.1197423688	(4:0.2892179914	5:0.1838895300):0.2881586669);
(1:0.1948920678	(2:0.2439811254	4:0.1887321606):0.4715049432	3:0.1335784180);
(1:0.2184289576	2:0.3010545583	(3:0.3831071056	5:0.2568467870):0.3554758587);
(1:0.1236305486	2:0.1049792532	(4:0.1396269642	5:0.1327689393):0.1598072539);
(1:0.1020717567	2:0.2085621859	(3:0.1413345465	4:0.2617524118):0.3006961649);
(1:0.1291583899	2:0.1787561970	(3:0.1461922800	4:0.2012230391):0.1989262127);
(1:0.1011970196	2:0.1001136719	(3:0.1518705310	4:0.1373474149):0.2418142280);
(1:0.3213861177	2:0.1155071049	(3:0.1661192391	5:0.1936368296):0.0340428833);
(1:0.1403266114	2:0.1822819990	(3:0.2318612924	4:0.1100591433):0.1478206055);
(1:0.3969972646	2:0.8191725168	(4:0.3322805836	5:0.3377168645):0.3072766116);
(1:0.2311257095	2:0.1846424815	(3:0.1395186366	5:0.1892915790):0.2454448581);
(1:0.1609173359	2:0.1009933768	((3:0.1243989266	5:0.1157342319):0.0194058731	4:0.1394838353):0.1293343848);
(1:0.1610159021	2:0.1674198825	(3:0.2417603398	5:0.2025828847):0.3864184463);
(1:0.1784671524	2:0.1128187318	(4:0.1549244730	5:0.1923349782):0.2286841545);
(1:0.3137386156	2:0.6794838594	(3:0.1490889291	4:0.2354609340):0.1319083169);
(1:0.0992931307	2:0.1928239929	(3:0.1174074821	5:0.0897277446):0.1360335169);
(1:0.2791788821	(3:0.1680286370	5:0.1883675801):0.1754914544	4:0.4886083594);
(1:0.0943388253	2:0.0873258684	(3:0.0859939548	5:0.1364460678):0.1105787449);
(1:0.1223601799	2:0.1380529605	(3:0.2270741956	4:0.2002292517):0.2432733334);
(1:0.1583144226	2:0.1518974147	(4:0.1676390867	5:0.3488107130):0.1735398816);
(1:0.1364794120	2:0.1831897239	(3:0.2774774156	4:0.2091601066):0.2463809357);
(1:0.1531663344	2:0.4510381231	(4:0.2110048882	5:0.1577350921):0.2059954972);
(1:0.1598465924	2:0.1292107190	(4:0.1412747338	5:0.1956286893):0.1872089137);
(1:0.0723119705	2:0.5101787620	(3:0.1449467346	5:0.1367626326):0.2290095613);
(1:0.0939979978	2:0.1267618162	((3:0.0929932107	5:0.1147800733):0.0232033302	4:0.1492571809):0.1642405604);
(1:0.1415726345	2:0.1324301843	(3:0.1723434217	5:0.1721600379):0.2592975423);
(1:0.2773284581	2:0.1830539664	((3:0.1719140944	5:0.2690846850):0.0435923216	4:0.2708961746):0.2042911983);
(1:0.1876471630	2:0.1846967412	(4:0.2187815595	5:0.2558197516):0.3400081570);
(1:0.2248961208	2:0.1953941847	(3:0.1831619990	5:0.2894042175):0.3809188409);
(1:0.1237002285	2:0.0941021788	(3:0.1221278478	4:0.1564522092):0.0914869870);
(1:0.2078216106	2:0.1043704458	(3:0.1936458056	4:0.3174940237):0.2250779791);
(1:0.1635766556	2:0.1167457372	(3:0.1824980926	(4:0.1900553282	5:0.1420782953):0.0222930209):0.1589303122);
(1:0.1167867966	2:0.1389717325	(3:0.1167674951	4:0.1968902445):0.0794205009);
(1:0.1395893401	2:0.1824678262	(4:0.1826705831	5:0.1835003772):0.0812989984);
(1:0.0925547961	2:0.1136887306	((3:0.1167437783	4:0.1061237548):0.0229405478	5:0.1439561725):0.1180285637);
(1:0.1423133170	2:0.1741756656	(3:0.2913952836	4:0.6343284043):0.1957088601);
(1:0.2370514251	2:0.1590382903	(3:0.2521004404	4:0.2188944184):0.2977627011);
(1:0.1425182092	2:0.1369974142	(3:0.1814852458	5:0.1732000138):0.1648369680);
(1:0.1151554854	2:0.1651156667	(3:0.1690185034	4:0.1251385311):0.2774480991);
(1:0.0949588679	2:0.1793605424	(3:0.1893374397	4:0.1738733910):0.1690150028);
(1:0.2550388782	2:0.2595848540	(3:0.2626262374	5:0.2116539240):0.4601413039);
(1:0.2032696435	2:0.1657629885	(4:0.2303798106	5:0.1734709939):0.2710345990);
(1:0.0989288669	2:0.1314181963	(3:0.1829889451	4:0.4362337828):0.1223845331);
(1:0.1031564703	2:0.1557011138	(3:0.2629578655	4:0.1858087904):0.4751004728);
(1:0.1582062150	2:0.1423299705	(4:0.1836823588	5:0.0748119043):0.2564035896);
(1:0.1911919825	2:0.0972000595	(4:0.3138876288	5:0.1132090385):0.3424624055);
(1:0.1400241852	2:0.1993591363	(4:0.2930662880	5:0.1755784149):0.2884659224);
(1:0.1683823525	2:0.3589344253	(3:0.3760359409	5:0.3570235785):0.3933541307);
(1:0.1673928370	2:0.3322011249	(3:0.2750619544	5:0.1935014471):0.4706128150);
(1:0.1015463601	2:0.0767173225	(3:0.1793763769	5:0.1020033115):0.1100171234);
(1:0.0847970357	2:0.1537147380	(3:0.1647905546	5:0.1086141096):0.1925182210);
(1:0.1529276522	2:0.2382922838	(3:0.2509894187	5:0.1756608421):0.2673558134);
(1:0.2900968429	2:0.2351850447	(3:0.2601415032	5:0.3244041265):0.0986841732);
(1:0.2174042939	2:0.1730624770	(3:0.2377121226	5:0.3212204095):0.2620817265);
(1:0.5222921238	(3:0.1588230109	4:0.1427417935):0.0343210191	5:0.2202823443);
(1:0.1782519003	2:0.2173003091	(3:0.3717956210	4:0.7082106924):0.2254835022);
(1:0.2244106033	2:0.1535761552	(3:0.1767881663	4:0.1902875821):0.3159857572);
(1:0.0751390180	2:0.1492871824	(4:0.1532953517	5:0.0986772371):0.1877348590);
(1:0.3002885435	2:0.2670220913	(4:0.2597456723	5:0.2441582734):0.0973944505);
(1:0.2032291296	2:0.1750304599	(3:0.1868954585	5:0.3237779775):0.3850555227);
(1:0.2244571381	(2:0.2646331261	4:0.2802353354):0.0303529535	5:0.4694469184);
(1:0.0891379034	2:0.1623987340	(3:0.1883068655	5:0.1750388564):0.2533897515);
(1:0.1648243884	2:0.1236453670	(3:0.2185276257	5:0.1668406710):0.1787575176);
(1:0.2124701224	2:0.1698429195	((3:0.2486632815	5:0.2668779706):0.0308336794	4:0.3278592843):0.2705558851);
(1:0.1684725017	2:0.1713537617	(3:0.2112107971	4:0.1895758339):0.3975963403);
(1:0.1612189680	2:0.2733314139	(4:0.2327244240	5:0.4013365946):0.4628543674);
(1:0.1072926200	2:0.0504167985	(3:0.0801574534	5:0.1730500583):0.0948727554);
(1:0.1031148066	2:0.0898396883	((3:0.1092117845	4:0.1178027575):0.0094519680	5:0.8114939110):0.1531871688);
(1:0.0879007943	2:0.1059810473	(3:0.1153645379	5:0.1378418375):0.1322885186);
(1:0.2466156790	2:0.2830449185	(4:0.3479879095	5:0.2692493799):0.4904255743);
(1:0.1379503167	2:0.2582160847	(3:0.2362798749	4:0.1907884409):0.2567143857);
(1:0.0998541513	2:0.1371160942	(4:0.1343469994	5:0.1311766667):0.1463754601);
(1:0.1998838374	2:0.2709486720	(3:0.2887171852	5:0.2531875401):0.4785832070);
(1:0.1805657495	2:0.2320574150	(3:0.2401927732	(4:0.2889392521	5:0.2591977843):0.0465757573):0.2362279643);
(1:0.2246666202	2:0.1899499713	(3:0.2470046467	4:0.1898776586):0.3241318893);
(1:0.1256455390	2:0.8766656736	(3:0.1511527953	4:0.1735236306):0.1062540938);
(1:0.1734810644	2:0.1770215947	(4:0.2753671227	5:0.7532425399):0.2672829150);
(1:0.1785642353	2:0.1056405348	(4:0.1564725156	5:0.1332157334):0.1706999837);
(1:0.3333735232	2:0.2464957710	(3:0.1720540877	4:0.1337902757):0.0481027785);
(1:0.1216413617	2:0.2197865191	(3:0.2738410191	5:0.3391054930):0.4732476590);
(1:0.1058957457	2:0.1666499404	(4:0.1604886417	5:0.2281889623):0.2712624715);
(1:0.3637504928	2:0.2781167873	(3:0.3800007679	4:0.3844477611):0.1209204630);
(1:0.1908733922	2:0.4692243010	(3:0.1622106357	4:0.3328189654):0.1757361187);
(1:0.0959637360	2:0.1222972969	(4:0.1620909566	5:0.0786637049):0.0789383443);
(1:0.1593237313	2:0.1381480846	(3:0.2529812161	5:0.1733826734):0.2459311847);
(1:0.2289635517	2:0.2378962496	(3:0.2151162708	4:0.2411504387):0.3880076385);
(1:0.1185673315	2:0.1477037714	(4:0.1659505337	5:0.1910346578):0.1748529827);
(1:0.2009182514	2:0.2109106943	(3:0.3846004177	4:0.1276868198):0.5081663543);
(1:0.2066142839	2:0.2054298338	(3:0.1876720420	4:0.2489852019):0.2350985943);
(1:0.2752336939	2:0.1652858117	(3:0.1579022085	5:0.2071400646):0.2077601939);
(1:0.1331759596	2:0.1836738526	(4:0.1594328098	5:0.7407116372):0.1868593219);
(1:0.1801613522	2:0.2013761703	(3:0.1448591403	4:0.1815738286):0.2213816345);
(1:0.3502359990	2:0.1551540500	(3:0.3478553310	5:0.2568881778):0.1428846190);
(1:0.1579109607	2:0.1475969507	(3:0.1504613517	4:0.3375190537):0.5835801727);
(1:0.2550113388	2:0.1950726621	(3:0.3807837080	4:0.2636688747):0.1270946858);
(1:0.2243076990	2:0.2072412844	(3:0.2640818726	4:0.2197723437):0.3908261736);
(1:0.2183787124	2:0.1229683003	(3:0.2232494200	5:0.3358190692):0.3256724266);
(1:0.1722098879	2:0.1959379184	(3:0.1559373026	5:0.1995923289):0.1892810883);
(1:0.1591992791	2:0.1726129451	((3:0.1758711276	5:0.3072093456):0.0373915512	4:0.2130793776):0.2537110910);
(1:0.1916623765	2:0.2657770259	(3:0.2557866980	5:0.1583738074):0.1290517505);
(1:0.1269645595	2:0.2983007647	(3:0.2275727219	5:0.2030686480):0.6138268868);
(1:0.2266712072	2:0.2944770476	(3:0.2490793429	5:0.1973144873):0.3324730530);
(1:0.0632142388	2:0.1453339798	(3:0.1151218420	5:0.1669987428):0.1830216822);
(1:0.0000028134	2:0.3846471057	(3:0.1378682394	4:0.1607781645):0.2043842469);
(1:0.0937261440	2:0.1401302320	((3:0.0571315252	5:0.2473129501):0.0351232778	4:0.0953800501):0.1348240134);
(1:0.1187491058	2:0.1078472195	(3:0.1628885985	4:0.2015625986):0.1170534402);
(1:0.1201260425	2:0.1585230723	(4:0.2234547700	5:0.1670751114):0.2802435042);
(1:0.2270043226	2:0.1382495364	(4:0.1430538206	5:0.1713385175):0.0970511272);
(1:0.2604888851	2:0.1104019491	(3:0.3468426608	4:0.2202028721):0.3075873955);
(1:0.1662711320	2:0.2051482031	(3:0.2868814716	(4:0.2589738959	5:0.5945655088):0.0761037832):0.2559215517);
(1:0.1347913483	2:0.0727275465	(3:0.2417268899	4:0.2069060579):0.1206747632);
(1:0.3275835841	(3:0.0763623020	4:0.3725768370):0.0459134887	5:0.1324173482);
(1:0.1436638171	2:0.1506164950	(4:0.3841968810	5:0.2543241894):0.0952577531);
(1:0.1381414311	2:0.1594445515	(3:0.2531148520	5:0.1734469706):0.2461632672);
(1:0.2205655254	2:0.0971901273	(3:0.1969736024	5:0.1819992538):0.2969097274);
(1:0.2379460508	2:0.2289796991	(3:0.2151414282	4:0.2411839200):0.3880991806);
(1:0.1476823524	2:0.1185828348	(4:0.1659513756	5:0.1910369036):0.1748567191);
(1:0.2054581136	2:0.2065915612	(3:0.1876749268	4:0.2489896442):0.2351057654);
(1:0.1998593721	2:0.1788013063	(3:0.1453829843	4:0.1797851809):0.2175296197);
(1:0.1950731995	2:0.2550103974	(3:0.3807837202	4:0.2636689454):0.1270940078);
(1:0.1919241303	2:0.1276596265	(3:0.2595826950	4:0.6632630527):0.1135151699);
(1:0.1424724914	2:0.1786013556	(3:0.3742668001	4:0.2692622409):0.1353479077);
(1:0.1537207781	2:0.0847970233	(3:0.1647961288	5:0.1086165551):0.1925286746);
(1:0.0767257469	2:0.1015422420	(3:0.1793786419	5:0.1020048753):0.1100190052);
(1:0.3307841113	2:0.1700189094	(3:0.2734436631	5:0.1961573559):0.4601626628);
(1:0.3590051625	2:0.1682993415	(3:0.3760319880	5:0.3570435781):0.3933991692);
(1:0.2857570270	(3:0.1473107424	4:0.1899706921):0.0314055887	5:0.1155583574);
(1:0.2987211321	2:0.2037491510	(3:0.2606153527	4:0.3078669417):0.6247596275);
(1:0.1506935651	2:0.1503888024	(4:0.1720913271	5:0.2165897440):0.2349600270);
(1:0.0922239133	2:0.2086195134	(3:0.1152521025	4:0.1688289791):0.2750226667);
(1:0.1932722645	2:0.2063814040	(3:0.2117103538	5:0.3733295135):0.4663123102);
(1:0.4164091724	2:0.3383178407	(3:0.4215583697	4:0.1625985471):0.1230683228);
(1:0.3785493260	(3:0.1920901439	4:0.0989050189):0.0585766057	5:0.0719233380);
(1:0.1079836162	(2:0.1373176978	(4:0.1929513015	5:0.1772107446):0.2556056413):0.0982953729	3:2.2137541709);
(1:0.2452635460	(3:0.2201498353	5:0.2332934025):0.0346334559	4:0.2142966254);
(1:0.2038000364	2:0.1815033733	(4:0.2340938831	5:0.2523211124):0.2885178129);
(1:0.0549600111	2:0.1377782076	(3:0.1929929885	4:0.2673912187):0.6568430515);
(1:0.2935586397	2:0.1966481561	(3:0.1688469659	5:0.2900810316):0.4500268287);
(1:0.1220809454	2:0.1115563924	(3:0.1412827998	5:0.1883346379):0.1508996637);
(1:0.1897940799	2:0.1326658909	(3:0.2640809785	4:0.2032294679):0.0933628015);
(1:0.1107198734	2:0.1542277703	(3:0.2473866499	4:0.1491730164):0.3418720092);
(1:0.1914486361	2:0.1706863835	(3:0.2448377391	4:0.2780014009):0.1986878041);
(1:0.1685066016	2:0.1272580750	(4:0.2059105219	5:0.1962709905):0.2672884600);
(1:0.1371328614	2:0.0956265113	(3:0.2504611583	5:0.1726864515):0.1736456058);
(1:0.1619104272	2:0.1700495679	(4:0.2052370580	5:0.1034753455):0.1051273422);
(1:0.1989243260	2:0.0856403357	(4:0.2118741495	5:0.1624169184):0.1887935125);
(1:0.3636403913	(2:0.5708697778	5:0.4386026360):0.2052833738	4:0.2245655530);
(1:0.2605465592	2:0.1925654314	(3:1.3074886972	(4:0.1605769392	5:0.3794398393):0.0631834859):0.2925954102);
(1:0.0828083410	(2:0.1438297251	4:0.2195771700):0.0382437148	3:0.4370198029);
(1:0.7851164824	(3:0.2590828626	5:0.5152213993):0.0889888667	4:0.1398415530);
(1:0.1062778920	2:0.2258406240	(3:0.1648885588	4:0.1038194969):0.1948613896);
(1:0.1899538160	2:0.2247074461	(3:0.2470354559	4:0.1899029010):0.3242090845);
(1:0.2343841216	2:0.1289692075	(3:0.1823624085	4:0.1596364641):0.2395650015);
(1:0.2218494311	2:0.2418790042	(4:0.3261702847	5:0.5563101704):0.1156977887);
(1:0.1499978530	2:0.2138250403	(4:0.2445553973	5:0.1896242775):0.3100959323);
(1:0.1519639633	2:0.1592519593	(4:0.2436650385	5:0.2097619993):0.2166495765);
(1:0.1177468718	2:0.1488960724	(4:0.1391833682	5:0.1464586078):0.1563171257);
(1:0.1057827146	2:0.1076847010	(4:0.0519506828	5:0.1054671453):0.2359221437);
(1:0.1672704278	2:0.2112361599	(3:0.2320474576	4:0.1802160658):0.3215211254);
(1:0.1067013383	(2:0.0557122671	4:0.1694578804):0.0228319399	5:0.3422748228);
(1:0.0999026638	2:0.1270361352	(3:0.1365129873	4:0.1445619238):0.2134826804);
(1:0.1197529059	2:0.1011515204	(3:0.1052983752	4:0.1479415425):0.2012591557);
(1:0.1175613503	2:0.1958863564	(4:0.2273286566	5:0.1331569601):0.1028619381);
(1:0.0943998092	2:0.0888538947	(3:0.0907113043	4:0.2161333399):0.3842713649);
(1:0.1087982657	2:0.1609311330	(3:0.3925273731	4:0.2879051835):0.3846939523);
(1:0.1202479401	2:0.1793667580	(3:0.1918421233	5:0.2587843997):0.2430129013);
(1:0.1246575832	2:0.1296956847	(4:0.1686342538	5:0.1733579062):0.2639956981);
(1:0.1661384447	2:0.1709791904	(3:0.2151136717	4:0.2214287726):0.3066972262);
(1:0.1161109380	2:0.2265178305	(3:0.3021948188	4:0.1570663149):0.2294010066);
(1:0.1429022307	2:0.1829996929	(3:0.2819640420	4:0.2231406869):0.5662061129);
(1:0.0603451928	(2:0.0930868379	3:0.1394964146):0.0483439742	4:0.2810877130);
(1:0.1290765919	2:0.1628826421	(3:0.1640802641	4:0.2196124255):0.2558772726);
(1:0.0593189157	2:0.1375733150	(3:0.1258788070	5:0.3004254074):0.1495688726);
(1:0.2680815577	(2:0.2775046836	4:0.3215903587):0.2029928596	3:0.3145644344);
(1:0.1542690133	2:0.0367478867	(3:0.1396644988	5:0.2101931750):0.3759875724);
(1:0.0999415185	2:0.1509324910	((3:0.1454886876	5:0.2075910145):0.0711754929	4:0.4430982272):0.0504864861);
(1:0.1226436813	2:0.2342338781	(3:0.2322907108	5:0.2177026416):0.2731528025);
(1:0.1554034257	2:0.1257007824	(3:0.2426390104	4:0.3940786214):0.1056950748);
(1:0.2123826568	2:0.2058018864	(3:0.4325606628	5:0.1847768829):0.4980980352);
(1:0.1032185100	2:0.1544533943	(3:0.1339345191	5:0.2021464786):0.2341259772);
(1:0.2733172580	2:0.1612312567	(4:0.2327336134	5:0.4013170207):0.4628300440);
(1:0.1051780977	2:0.0881374125	((3:0.1439866862	5:0.1225024812):0.0571032205	4:0.9279774841):0.0790150758);
(1:0.1942945947	2:0.2522887401	(3:0.2779561972	5:0.1841631065):0.1250239713);
(1:0.1583198276	2:0.1769932922	(3:0.2234642815	5:0.8589437022):0.2514068393);
(1:0.0954411523	2:0.1172354321	(3:0.1287330924	4:0.2910704751):0.0973376049);
(1:0.0504182524	2:0.1072691242	(3:0.0801276454	5:0.1730304930):0.0948512732);
(1:0.1430866325	2:0.1916639340	(3:0.1987474963	5:0.2681511850):0.3155160917);
(1:0.1391173643	3:0.0906252126	(4:0.1044050887	5:0.0811832807):0.0260436869);
(1:0.2181647727	2:0.1977121700	(3:0.4490714271	5:0.1883531680):0.2601890592);
(1:0.1730482644	2:0.2020558650	(3:0.3044839323	4:0.2504633628):0.3767002585);
(1:0.1974460766	2:0.2363784406	((3:0.1923665242	4:0.2715281164):0.0593387524	5:0.2126415408):0.2916985045);
(1:0.4039840546	(3:0.2440656412	5:0.2190974338):0.0892854226	4:0.1724921785);
(1:0.1856554536	(3:0.4702270386	5:0.1788285922):0.0362724121	4:0.1486815690);
(1:0.1231853361	2:0.1140241314	(4:0.1822721567	5:0.2384012610):0.2797943437);
(1:0.1132929438	2:0.1163182269	(4:0.1935724291	5:0.3263998195):0.1904372900);
(1:0.1867208667	2:0.1853509597	(4:0.1999366964	5:0.1907251545):0.3753685972);
