# Supplementary material for: The Chloranthus sessilifolius genome provides insight into early diversification of angiosperms
Source: Nat Commun. 2021 Nov 26;12:6929. doi: 10.1038/s41467-021-26931-3 (PMC8626421; doi:10.1038/s41467-021-26931-3)
Supplement: Supplementary file 4 — Source Data [file 41467_2021_26931_MOESM4_ESM.zip › Fig. 2b and Supplementary Figure 18a/Prunus_Euryale.nwk]

(3:1.2615990763,(4:0.0436469624,6:0.0393630648):0.0160465745,5:0.0228895603)
(3:0.7302265010,(4:0.0189234088,5:0.1026260790):0.0073880835,6:0.0293628186)
(2:0.9699649980,(4:0.0549283516,5:0.0428936610):0.2681798091,7:0.1387877369)
(2:0.8429256470,(4:0.0391465796,5:0.0469935984):0.0053824828,6:0.0278744458)
(1:0.8632338017,(4:0.0000021601,6:0.0543693043):0.0531198547,5:0.0000024726)
(1:0.1669092675,2:0.2659444322,((4:0.0122687076,5:0.3664708646):0.0158841821,6:0.0223434560):0.2573921028)
(2:0.6799130114,4:0.1297823457,(5:0.0457683663,6:0.0376033909):0.0721929777)
(1:0.1313627336,3:0.2366925859,(4:0.0310375617,6:0.0214869082):0.2598933153)
(3:0.6018871729,(4:0.0388102640,6:0.0300253701):0.0181756559,5:0.0087275089)
(3:1.2092769589,4:0.0288593610,(5:0.0327576913,6:0.0212397758):0.0001460274)
(3:0.3726649381,4:0.0146705737,(5:0.0244088838,6:0.0347731727):0.0178464297)
(1:0.3923379162,(4:0.0169502041,6:0.0478552489):0.0111816280,5:0.0174394117)
(3:0.7474718885,4:0.0135004066,(5:0.0512310888,6:0.0287435561):0.0185631560)
(1:0.4735815940,(4:0.0466026642,6:0.0346344017):0.0169778845,5:0.0261682448)
(1:0.2914138156,2:0.3324561501,((4:0.0958346284,5:0.0122499325):0.0552554428,6:0.1025406654):0.3515445135)
(1:0.2790021877,2:0.3581027821,(5:0.2439890843,6:0.2189807210):0.2176867842)
(1:0.3466440099,2:0.3458255363,(4:0.1098728574,6:0.0882920923):0.4102688962)
(2:0.4230287489,(4:0.0289650157,6:0.0229685854):0.0090938197,5:0.0110249459)
(2:0.5691295581,(4:0.0563124790,5:0.0543788449):0.2162731188,9:0.2397158651)
(2:0.5285857438,4:0.0159463938,(5:0.0443714873,6:0.0485708490):0.0105813738)
(2:0.3620170866,4:0.0255661682,(5:0.0299077243,6:0.0206891198):0.0091001410)
(1:0.4664394502,(2:0.5087909358,5:0.4211116599):0.1584604671,9:0.7551658837)
(2:0.5447870506,(5:0.0632668826,6:0.0742068801):0.2864527379,9:0.1745185473)
(2:0.4750989024,3:0.3417534623,((5:0.0526643058,6:0.0365637992):0.2579667706,(8:0.1338223052,9:0.0343931236):0.2704029506):0.4438367772)
(2:0.6609944014,(5:0.0427246586,6:0.0404877177):0.2940599864,8:0.1991733716)
(1:0.2267729525,3:0.2864707168,(4:0.0504153215,(5:0.0373704206,6:0.0264358418):0.0539225397):0.3768059441)
(1:0.2062927924,2:0.3545653337,(4:0.0265455640,6:0.0442424460):0.3127951814)
(2:0.1983450659,3:0.3175131083,(4:0.9310935332,6:0.3109429526):0.1881263669)
(1:0.5812590846,(4:0.0234559343,5:0.0442063067):0.0111032896,6:0.0103403104)
(1:0.5967521114,(4:0.1466361072,6:0.1412503842):0.0939734702,9:0.2371058984)
(2:0.9922313780,3:0.1940540473,(4:0.0263973620,5:0.0266179504):0.7328142537)
(2:0.5889755916,(4:0.0284781196,5:0.0456082288):0.0228791010,6:0.0126593870)
(1:0.2250169354,(2:0.6345984385,(7:0.0556037868,(8:0.0284402460,9:0.0589173784):0.0230957104):0.2949235184):0.1239863779,3:0.3396294061)
(2:1.0087684302,(((4:0.2144011939,6:0.1374746988):0.0750093808,5:0.2043409517):0.1505583321,7:0.7753360710):0.1384281331,8:0.4841878029)
(2:0.9779299422,(4:0.0760362325,5:0.0370977338):0.0430825620,6:0.0158551550)
(1:0.1871818063,2:0.1290764112,((4:0.0129844947,6:0.0181936106):0.0000020923,5:0.0169238970):0.1659657902)
(1:0.2778001075,2:0.2691914508,(5:0.0038401721,6:0.0484808514):0.2620215181)
(2:0.6268870635,(5:0.1064109884,6:0.0180801438):0.1410756857,(8:0.0197045150,9:0.0340467261):0.2124404318)
(2:0.4874960423,4:0.2113071742,(7:0.0582976315,8:0.0201575161):0.1544439358)
(1:0.3428957537,2:0.1716046559,(3:0.1603885697,((4:0.0249743116,(5:0.0161452851,6:0.0187116663):0.0018128126):0.0910640689,(7:0.0100131811,(8:0.0240899442,9:0.0271053728):0.0032590695):0.0797918554):0.1360445323):0.0436298662)
(1:0.2166284372,3:0.1662341989,(5:0.2012328184,(7:0.0058720353,(8:0.0287458608,9:0.0226806103):0.0064725425):0.1296551542):0.0958579885)
(1:0.2469577760,2:0.2360034169,(((4:0.0438496304,6:0.0292805767):0.0033920466,5:0.0273091945):0.1259213435,((7:0.0276113498,9:0.0354116431):0.0069518596,8:0.2552770744):0.1600338445):0.2329080750)
(1:0.1614612823,2:0.1578736216,(7:0.0349115393,8:0.0095700935):0.1742419082)
(1:0.3812388561,(5:0.1311930792,7:0.2035932856):0.1208987225,9:0.7943742276)
(1:0.7558033830,2:0.3682050594,(4:0.0494324967,6:0.0220985813):0.5166453488)
(3:0.6249316650,((4:0.0490483559,5:0.0282416967):0.0304969536,6:0.0805402502):0.1471340371,(8:0.0476783877,9:0.0327234114):0.2964529060)
(2:0.6350896445,(7:0.0318629858,8:0.0358441540):0.0044693000,9:0.0461870811)
(2:0.2721889076,3:0.2106036015,(4:0.0383845421,5:0.0202014956):0.4699308271)
(1:0.5224633948,3:0.3614507609,((7:0.0326690107,8:0.0426820748):0.0146486025,9:0.0366965203):0.4522408101)
(2:0.1158962503,3:0.1506782519,(4:0.2270008821,(7:0.0382547271,8:0.0107042230):0.1161185386):0.1454286432)
(3:0.5541097044,(4:0.0178007355,6:0.0325028148):0.0041827968,5:0.0295174599)
(5:0.0000021804,6:0.0827841799,((7:0.0300465882,9:0.0420328412):0.0293625982,8:0.0376910696):0.7012445824)
(1:0.3873131308,(4:0.0922525258,5:0.0312597365):0.1389704606,8:0.2693458050)
(1:0.4148560193,3:0.2907515556,(7:0.0714485164,8:0.0255815252):0.5591959294)
(1:0.1524256253,3:0.3770913998,(6:0.2022076092,((7:0.1209343280,9:0.0240410370):0.0040678833,8:0.0149757680):0.1076382636):0.2849201022)
(3:0.5281862674,(4:0.1935032117,(8:0.0488122223,9:0.0242405816):0.2153587824):0.1451282517,(5:0.0344007162,6:0.0279975765):0.4729214358)
(5:0.0265421438,6:0.0462281976,(7:0.0290528764,8:0.0529098621):0.5142689405)
(2:0.2755530999,(5:0.0137431752,6:0.0309658962):1.0564212720,(7:0.0691122095,9:0.0483914940):0.2854380738)
(2:0.3953504684,3:0.2145555686,(7:0.0157106617,(8:0.0333251091,9:0.0382045626):0.0045117632):0.3308912100)
(1:0.5481296358,7:0.0191848952,(8:0.0234938523,9:0.0244643407):0.0085987487)
(3:0.5182939902,(7:0.0437711592,8:0.1232604525):0.1016744792,9:0.3459705696)
(3:0.2680896528,7:0.0559388766,(8:0.0065173611,9:0.1097559628):0.0077417862)
(1:0.1950978912,3:0.2204137850,((7:0.0380580009,8:0.0318425893):0.0110867860,9:0.0192093475):0.3634953145)
(2:0.1908364073,3:0.3227291925,(7:0.0244107544,8:0.0383160251):0.3382019488)
(3:0.5480507250,7:0.0238776724,(8:0.3218856877,9:0.0220826124):0.0167703524)
(2:0.2219163938,3:0.2004005889,(7:0.0332114744,(8:0.0372573718,9:0.0242594781):0.0068904211):0.2490994471)
(1:0.1365471058,2:0.5540001999,(3:0.1181553910,5:0.2600916948):0.0232779992)
(4:0.0322547131,((5:0.0986689254,6:0.0256449952):0.0000020178,7:0.0155425821):0.2636752531,8:0.0173143796)
(1:0.3062663954,(2:0.2638537809,3:0.4828802868):0.0379755562,8:0.4756074742)
(3:0.3841495913,4:0.0264133411,(5:0.0188831101,6:0.0186371300):0.0083889470)
(2:0.1202996669,3:0.2358625912,((4:0.0361349200,6:0.0352218883):0.0157671916,5:0.0145757544):0.2348590201)
(2:0.4781131751,4:0.0234189065,(5:0.0457439234,6:0.0274165665):0.0054483086)
(1:0.4538229461,7:0.0190599201,(8:0.0218465491,9:0.0188813901):0.0060335387)
(1:0.2403090990,2:0.2314892269,(7:0.0464844494,9:0.0535276114):0.5118622488)
(3:0.6303563092,(7:0.0443950537,8:0.0475120203):0.0050369000,9:0.0372588215)
(2:0.5642676292,(7:0.0789670958,8:0.0095106224):0.3329005985,9:0.4072463966)
(1:0.4553669901,4:0.2842466671,(7:0.0208687026,(8:0.0236836810,9:0.1984005808):0.0088569840):0.1444617613)
(2:0.3215698490,(7:0.0428685425,9:0.0313378425):0.0148865836,8:0.0093402244)
(1:0.2902839797,2:0.2414697568,((7:0.0432642512,9:0.0338636032):0.0072653216,8:0.0267467679):0.4356417912)
(2:1.0086783880,(7:0.0329747390,8:0.0551931434):0.0142507383,9:0.0384625188)
(2:0.4083941088,3:0.2115174268,((7:0.0354322985,9:0.0404848360):0.0142633456,8:0.1289745441):0.4004970474)
(1:0.3660750418,7:0.0101365946,(8:0.0235224774,9:0.0204516897):0.0061228132)
(2:0.3605085710,(7:0.0347913067,8:0.0320888620):0.0207055894,9:0.0138412219)
(2:0.7530143876,7:0.0212946136,(8:0.0375333553,9:0.0520590563):0.0189678308)
(1:0.7609257759,(7:0.0300911882,8:0.0341954025):0.0023621482,9:0.0366794418)
(1:0.5795818840,(7:0.0565367475,8:0.0619549424):0.0123216636,9:0.0123966002)
(1:0.5128883946,(7:0.1074924949,9:0.0362814299):0.0098596857,8:0.0231546084)
(2:0.3419123710,(7:0.0493962383,8:0.0217651026):0.0056939129,9:0.0269666439)
(1:0.7112801573,(7:0.0246003161,8:0.0381132569):0.0405971574,9:0.0465337594)
(2:0.3366277317,(7:0.0579700998,8:0.0327274089):0.0142418500,9:0.0193603322)
(1:0.4927105877,(7:0.0451189203,9:0.0260774086):0.0100153520,8:0.0168819693)
(1:0.2553140411,2:0.2260941265,(7:0.0648887603,9:0.1876635904):0.2330497963)
(1:0.2035729723,2:0.2394979268,(8:0.0351974615,9:0.0169248869):0.3771681598)
(1:0.2190208125,2:0.2401612362,((7:0.0308115042,8:0.0362852407):0.1350466942,9:0.1386604385):0.1705461335)
(1:0.7205751250,(7:0.0439229892,9:0.0361655639):0.0224123414,8:0.0202178552)
(1:0.1296017928,3:0.6712715137,((7:0.1192244348,9:0.0261009538):0.0080255082,8:0.0299037660):0.3589149202)
(1:0.3585201619,(7:0.0052762794,9:0.0382770385):0.1545684554,8:0.1692238617)
(1:0.6246118396,7:0.0000024711,(8:0.7576491133,9:0.0270116559):0.0174234369)
(1:0.3351306508,3:0.3246831320,(4:0.2676319102,((7:0.0384948425,9:0.0368162649):0.0081655820,8:0.0294197904):0.2255252009):0.3385294497)
(1:0.3900970446,3:0.3847374809,(8:0.0864227280,9:0.0614151905):0.3957901932)
(3:0.5324907258,(7:0.0215076658,9:0.0210999476):0.0037901231,8:0.0243257707)
(1:0.3178560321,2:0.4170286489,(4:0.0230900212,5:0.0383275290):0.2487188670)
(3:0.3749564004,7:0.0225832819,(8:0.1884177226,9:0.0078761126):0.0210193627)
(1:0.4513952038,3:0.3219047686,((4:0.0551724480,5:0.0443417174):0.2283602592,((7:0.0538106294,8:0.0626261213):0.0099838231,9:0.0453675774):0.2103395302):0.2672352858)
(2:0.2888627994,(5:0.0258859690,6:0.0236005377):0.1805922976,(7:0.0243824684,(8:0.0273375364,9:0.0267537304):0.0037751934):0.1009146690)
(2:0.4253108681,3:0.4546498971,((4:0.0509376111,5:0.0461349411):0.0131344119,6:0.0394350146):0.6042085034)
(2:0.2623982683,3:0.2853510371,(5:0.1688155865,9:0.1882893020):0.2068980758)
(1:0.1277075653,2:0.2434060547,(7:0.0299533163,9:0.0170120254):0.3363688526)
(2:0.3051010131,3:0.2958144639,(8:0.0345108430,9:0.0360932508):0.4769450961)
(2:0.2454731355,3:0.2757731119,(8:0.0334680978,9:0.0528509934):0.4221883768)
(2:0.2584475432,3:0.2358376145,((7:0.0368102628,9:0.0337133877):0.0011484077,8:0.0232168952):0.4196747301)
(1:0.4858687578,7:0.2412424209,(8:0.0436304114,9:0.0432529623):0.1190629455)
(2:0.8912988658,7:0.0218503177,(8:0.0239025136,9:0.0265772306):0.0000025521)
(2:0.2833308338,3:0.2009775640,(7:0.2022205650,8:0.1012968470):0.2368276219)
(1:0.3259466498,3:0.2305586298,(5:0.8656468005,((7:0.0478926301,9:0.0318734665):0.0096073382,8:0.0286894479):0.2601961242):0.1770298793)
(2:0.2913354363,3:0.2308375003,((7:0.0347214788,9:0.0454516130):0.0100263430,8:0.0230321308):0.4816694650)
(1:0.3446122039,3:0.5601741182,((6:0.4386116504,7:0.0990231700):0.0909297120,8:0.0206609700):0.5306046539)
(3:0.6446698654,5:0.2910866695,(7:0.0499629763,(8:0.0370633043,9:0.0418350950):0.0038133602):0.1764192511)
(1:0.8772736377,(7:0.0588337727,9:0.0436756803):0.0138541915,8:0.0383124335)
(2:0.3602383124,3:0.1614457807,((5:0.0185035453,6:0.1529362346):0.1207855546,7:0.1568304434):0.1839789378)
(1:0.5847300691,(4:0.0345512850,5:0.0435338405):0.1715956282,(7:0.0430904674,8:0.0294794383):0.2252811632)
(3:0.6440986671,(7:0.0147320727,9:0.0269536838):0.0070123313,8:0.0114790248)
(1:0.2059171686,2:0.2195120120,(7:0.0567511316,8:0.0248847943):0.4370460490)
(2:0.6065507845,(4:0.0219624020,5:0.0226871116):0.1046253232,8:0.3250532319)
(1:0.2185824554,3:0.7454943679,(5:0.4590735735,(8:0.0395360236,9:0.0139535698):0.2132651738):0.0122047087)
(3:0.3713375502,(4:0.0329433704,5:0.0289684987):0.1275616660,7:0.2472118024)
(2:0.7381311246,(7:0.0213257834,9:0.0317512257):0.0124056020,8:0.0138234660)
(1:0.1907927800,(2:0.4714302751,((7:0.0203103758,9:0.0209761808):0.0236253505,8:0.0114298909):0.3430978640):0.0548504618,3:0.2138736320)
(1:0.1436735255,(2:0.3430214659,3:0.2787269070):0.0551311426,8:0.6176323721)
(3:0.3750506382,4:0.2108153424,((7:0.1410850251,9:0.0298729320):0.0069453322,8:0.0311231616):0.2510725695)
(3:0.6528090067,4:0.3221204820,(8:0.0561670969,9:0.0404248651):0.4302108539)
(2:1.1250725764,(7:0.0959293305,9:0.0412354953):0.0086968062,8:0.0253695812)
(2:0.4585345360,(7:0.0345728698,8:0.0269802608):0.0000020284,9:0.0384845156)
(1:0.4419464904,2:0.1927501039,((4:0.0172431405,5:0.0519507060):0.0742275946,8:0.2966906343):0.2176363509)
(1:0.4230049803,4:0.1556846852,(8:0.0215636647,9:0.0317953170):0.0404832721)
(2:0.2295842878,3:0.1564484172,(5:0.2425095046,9:0.2059617880):0.2083044852)
(1:0.2542389231,(7:0.0229013236,9:0.0269205910):0.0079668526,8:0.0020994353)
(4:0.4829959163,6:0.7173921358,(8:0.0133219875,9:0.0687583463):0.4783980176)
(3:0.6194481283,((4:0.0347139061,6:0.0367632198):0.0041500481,5:0.0342038540):0.1500645240,((7:0.0404341852,8:0.0362329705):0.0073165782,9:0.0293013238):0.1881960156)
(2:0.3716946963,7:0.2356705736,(8:0.0115907156,9:0.0166665014):0.0291676634)
(3:0.7894444006,(7:0.0901940358,9:0.0297891250):0.0137169301,8:0.0216711852)
(2:0.8596662490,(4:0.0498406203,6:0.0351935721):0.0222337567,5:0.0000027859)
(1:0.2906282558,3:0.1448057520,(6:0.1588593869,7:0.1194365672):0.2463450457)
(1:0.2666789871,(2:0.1381659403,(((4:0.0412039786,6:0.0581777755):0.0104952039,5:0.0477390368):0.1828272811,(7:0.0813950472,9:0.1534025612):0.2280231495):0.8070120870):0.0704107426,3:0.2107172073)
(2:1.3180720894,3:0.2617129388,(7:0.0382673752,9:0.0165755220):0.3266922507)
(2:0.3779767557,4:0.1627777271,((7:0.0251236052,9:0.0295068557):0.0046857966,8:0.0166447807):0.2139960086)
(3:0.7585727269,7:0.0261255781,(8:0.0205231663,9:0.0225580574):0.0081386607)
(1:0.1836051330,2:0.1892275747,((4:0.0421232459,(5:0.0345865018,6:0.0160680292):0.0062871192):0.0968297655,(8:0.0330361081,9:0.0225462868):0.1512794971):0.1406835250)
(3:0.5769782215,(4:0.0622977573,6:0.0468390887):0.1945730785,(7:0.0201629488,(8:0.0459930750,9:0.0520349868):0.0065889992):0.1403910435)
(3:0.2370542087,(7:0.0178725339,9:0.0413880752):0.0005195021,8:0.0337284835)
(1:0.3436689218,7:0.0185346273,(8:0.0589141640,9:0.0653292442):0.0088054008)
(1:0.3311181997,3:0.4811653127,((5:0.0275771822,6:0.0999772249):0.2114071608,(7:0.0527933848,9:0.0426941957):0.3208833054):0.3135955398)
(1:0.7624194048,(4:0.0328478558,5:0.0506554743):0.0124189518,6:0.0256055418)
(2:0.2290962550,3:0.3475787442,(7:0.0166343304,9:0.0311049109):0.2443573824)
(2:0.1874041410,3:0.1924356946,(7:0.0259817680,9:0.0312133818):0.2983894560)
(2:0.4536036664,(7:0.0214119254,9:0.0243986451):0.0160874228,8:0.0120162752)
(2:0.2339635802,3:0.2358931173,((4:0.0278174161,5:0.0262718665):0.0016095389,6:0.0294663193):0.3249217172)
(1:0.2644813889,2:0.2117347561,(3:0.2042607570,(5:0.0265279204,6:0.0791140426):0.3516222797):0.0542413295)
(2:1.1513941527,(4:0.1145502276,6:0.0480916517):0.0267753557,5:0.0054165753)
(1:0.7875093328,3:0.2727020526,(4:0.0265388413,6:0.1067784394):0.1844090112)
(1:0.4586836554,(4:0.0217681872,6:0.0463522397):0.1279218603,7:0.2493662475)
(1:0.6026096587,(5:0.0395736148,6:0.0431587592):0.3561773854,7:0.3430332951)
(2:0.5106001613,((4:0.0545348152,6:0.0135775231):0.0275086648,5:0.0250045114):0.1951117293,(7:0.0367835226,9:0.0306219531):0.1621711538)
(2:0.6087474714,((4:0.0408424767,6:0.1004571706):0.0180295523,5:0.0152731448):0.2380232171,8:0.1491685417)
(1:0.1610759026,3:0.2114002673,((7:0.0222381218,9:0.0763382279):0.0109895193,8:0.0110384736):0.2433785154)
(3:0.4007383638,(5:0.0442440094,6:0.0270581098):0.1493589778,7:0.1457477543)
(1:0.1711583253,2:0.4776197216,((4:0.0486649654,5:0.0344960634):0.1789494228,9:0.2720136106):0.3346660290)
(1:0.2407575571,2:0.1487033498,((4:0.0323381985,6:0.0302009619):0.0192069013,5:0.0233833870):0.2576817767)
(1:0.4399441757,3:0.2017139204,((4:0.0769579227,5:0.0419518214):0.0106554546,6:0.0212715763):0.3699414335)
(3:0.5394671623,(4:0.0219436368,5:0.0256951109):0.0146152356,6:0.0263891456)
(3:0.4765461304,4:0.1487204838,(7:0.0272221049,9:0.0485079668):0.2109679961)
(1:0.4599988116,(4:0.1740641078,5:0.0561588412):0.2125937907,9:0.1190492343)
(1:0.1504509645,2:0.1443948960,((7:0.0143568279,9:0.0940026715):0.0145031597,8:0.0376065274):0.2352771779)
(1:0.4850654408,2:0.2682736207,((7:0.0317658647,9:0.0278917377):0.0056148441,8:0.0184660088):0.2818913549)
(2:0.4135873891,4:0.0162867577,(5:0.0173970405,6:0.0345848136):0.0067233626)
(2:0.7393117466,(4:0.0421437602,5:0.0401994209):0.1999841094,((7:0.0550130966,8:0.0386764620):0.0056364853,9:0.0488473211):0.2059864187)
(5:0.0268552772,6:0.0541589312,(7:0.0204444923,8:0.0302748684):0.2372375186)
(1:0.8311758978,(4:0.0291987069,6:0.0871201799):0.2341387192,((7:0.0411927437,8:0.0353978772):0.0033771739,9:0.0504605842):0.2047388421)
(1:0.3301547921,(4:0.0236368764,(5:0.0371790726,6:0.0314618099):0.0053348227):0.1757827231,(7:0.0397691021,8:0.0168991924):0.1094043423)
(4:0.0290125805,6:0.0223772554,(8:0.0382531123,9:0.0443355744):0.3067850698)
(2:0.3356836733,(7:0.0790146734,8:0.0452881829):0.3004487880,9:0.3417598150)
(2:0.4166780374,(7:0.1166949827,8:0.0348154204):0.0024496249,9:0.0224868531)
(1:0.2352757261,2:0.3235201593,(5:0.3388234797,9:0.2788985474):0.2767892293)
(1:0.5353956433,((4:0.0342936757,5:0.0336444741):0.0010795231,6:0.0348452921):0.1683844384,(8:0.0227295766,9:0.0505299389):0.2259976931)
(1:0.4655503852,(4:0.0423028078,6:0.0221305568):0.0161809268,5:0.1773316369)
(2:0.3821278513,(4:0.0155857557,5:0.0370571204):0.0315420168,8:0.2342927927)
(3:0.3771240590,(5:0.0241371142,6:0.0423361536):0.1426755395,7:0.1761459691)
(1:0.4001155009,6:0.3042028546,(7:0.0290077222,8:0.0214205086):0.1009403202)
(2:0.6756378426,6:0.2374944762,(7:0.0481080563,9:0.0287547609):0.2132801041)
(1:0.3060224002,(5:0.0464627461,6:0.0513470054):0.0979504476,(8:0.0224719823,9:0.0259990841):0.0996783746)
(2:0.4097591464,6:0.2490121974,(7:0.0420288021,8:0.0294353279):0.1139859830)
(6:0.3843833777,(7:0.0457534948,8:0.0494967023):0.0061777949,9:0.0191226308)
(3:0.5038124001,(4:0.0234144180,6:0.0269433126):0.0191374141,5:0.0230799030)
(1:0.6250463141,(4:0.0612184824,5:0.0520784525):0.2776169612,6:0.3232226709)
(2:0.1355334150,3:0.1734782159,(7:0.0462572838,9:0.0842816171):0.1631588844)
(1:0.9779256569,(7:0.0373676062,8:0.0403010304):0.0090952385,9:0.0308217981)
(2:0.4062829022,3:0.2798261159,(7:0.0271414940,(8:0.0312707397,9:0.0314558418):0.0069765331):0.6234644965)
(1:0.2822726260,3:0.3087957796,(7:0.0639288241,9:0.1803003674):0.3104466922)
(1:0.2492241991,(2:0.1345983472,3:0.1511073321):0.0505865590,(7:0.0152558377,(8:0.0158257200,9:0.0296303101):0.0065104181):0.2513084918)
(1:0.2050957293,2:0.1950300081,((7:0.0968809112,8:0.0326817120):0.0085486209,9:0.0335829332):0.1552932906)
(1:0.3711169477,2:0.4182289161,(5:0.0628546829,6:0.0283230873):0.4024390626)
(3:0.4858805030,4:0.0271412508,(5:0.1296212434,6:0.0285777397):0.0073383379)
(4:0.0575285594,6:0.0443056838,(7:0.0454314922,(8:0.0410090937,9:0.1106576557):0.0057798706):0.4337785687)
(4:0.0429885219,5:0.0677023688,((7:0.0362386872,8:0.0421393352):0.0071607622,9:0.0339258516):0.4317683460)
(1:0.2830671795,(4:0.0360407780,5:0.0780565282):0.0008224258,6:0.0000010000)
(1:0.1843486790,2:0.4006501801,((5:0.0502332124,6:0.0305033234):0.1237592235,((7:0.0255815064,8:0.0363142657):0.0110299236,9:0.0199433767):0.0941095130):0.7035663087)
(1:0.3159287165,2:0.1506391588,((7:0.0259066382,9:0.0390192945):0.0080604319,8:0.0143578178):0.2598142432)
(3:0.6172327422,(4:0.0410483143,5:0.0449672716):0.0332161423,6:0.0494106344)
(3:0.7020344496,(4:0.1620567768,6:0.0434200488):0.2908866039,(8:0.2000861993,9:0.1721930736):0.3212659904)
(1:0.2330474978,(2:0.1535295553,6:0.4608280845):0.0626506547,3:0.3106037217)
(1:0.7044413997,3:0.3261029196,((7:0.0429021665,9:0.0430548626):0.0117767987,8:0.0250066241):0.7498152563)
(3:1.2005130103,(4:0.0427014882,5:0.0394969339):0.0150477505,6:0.0269282624)
(1:0.2714018084,3:0.1400362141,(4:0.0216794722,5:0.0276100811):0.4219178371)
(1:0.2722830593,2:0.2939077243,((4:0.0474452218,5:0.0473236623):0.2357986806,8:0.2068526001):0.4515603177)
(2:0.8375131694,(4:0.0442592797,6:0.0368643482):0.0113999782,5:0.0423860817)
(1:0.5421513021,(4:0.0485038678,6:0.1030135840):0.1332771962,8:0.1642065172)
(2:1.1171407278,(7:0.0436812997,8:0.0844677331):0.0206014335,9:0.0362678421)
(1:1.2433412275,(4:0.0321218385,6:0.0329698722):0.0261598688,5:0.0092950768)
(1:0.4956251725,4:0.2872786250,(5:0.2753337864,6:0.0858188517):0.2440315066)
(3:0.8148026907,(5:0.2539944596,6:0.4667774487):0.0690360697,9:0.1363502050)
(1:0.2894591660,2:0.1631600493,(5:0.1104082227,(8:0.0926470059,9:0.0193641350):0.1947825885):0.3767400966)
(1:0.6079045549,5:0.2134902661,(7:0.0382906658,8:0.0365680049):0.1651437673)
(1:0.2143398792,2:0.2503108730,(5:0.1394477287,6:0.0000020786):0.4241131606)
(2:0.4970614924,(4:0.0285474761,6:0.0207723868):0.0090041652,5:0.0592096912)
(1:0.2912210027,(4:0.0349335515,6:0.0777111495):0.2577435861,9:0.2135341907)
(1:0.4596540136,(4:0.0240074888,6:0.0266697380):0.1414355753,(8:0.0371823676,9:0.0295757123):0.2231605912)
(4:0.0568665626,6:0.0379030562,(7:0.6138089151,9:0.1379974490):0.2375305885)
(2:0.4772510246,6:0.1208912325,(7:0.0646987666,9:0.0380362129):0.2407120358)
(1:0.4329150176,2:0.3907572386,((4:0.0252116560,6:0.0379924564):0.0812338694,(7:0.0185438254,(8:0.0249826671,9:0.0979804321):0.0039193961):0.1400316548):0.1393383750)
(4:0.0436722681,5:0.0356140686,(7:0.0136329878,9:0.0582708864):0.7447106866)
(1:0.5868961661,2:0.3207701077,((4:0.0578370940,6:0.0546755229):0.0158199469,5:0.0174908030):0.7243740312)
(1:0.4995064641,(4:0.0258714948,5:0.0448290401):0.0113941272,6:0.0160905274)
(1:0.1997718337,2:0.2846097278,(4:0.0272188414,(5:0.0488061860,6:0.0494483182):0.0254187233):0.5314776698)
(1:0.8954338653,(4:0.0647268760,5:0.0499693364):0.0170580333,6:0.0388361499)
(1:0.5709632068,2:0.6510895029,(4:0.0699671349,6:0.0141065966):0.4799559467)
(1:0.2523296873,2:0.2882384230,(4:0.0259636256,5:0.0397773960):0.7215981983)
(1:0.2505500726,3:0.3171655780,(4:0.2837697169,6:0.2975641036):0.5535962117)
(1:0.8133246359,(4:0.0389944840,6:0.0378789787):0.0142353213,5:0.0207337532)
(2:0.1610515497,3:0.1760454072,(4:0.2362564883,(6:0.0224053210,8:0.0222178819):0.0804109595):0.1459856513)
(1:0.5736241291,2:0.1534808765,(5:0.3087731178,6:0.3248298148):0.2675945562)
(2:0.1883327353,3:0.3747101980,((4:0.0262175612,5:0.0434472837):0.1504270861,(6:0.0600309942,8:0.0364258758):0.1621486537):0.3206084434)
(1:0.4593970252,2:0.3897552522,((4:0.0893576621,5:0.0636515510):0.0359019100,6:0.0243935472):0.8223346710)
(1:0.2358719065,2:0.2627020341,((4:0.0272931091,5:0.0411864146):0.1923920641,(6:0.0234433206,8:0.0395349303):0.1116532498):0.3466417701)
(1:0.4645737666,(4:0.1207486828,5:0.0209875441):0.0155217682,6:0.0236043662)
(2:0.2536113980,3:0.2047801931,((4:0.0310008198,6:0.0853393365):0.0222109906,5:0.0223960109):0.5867015115)
(1:0.2713553897,2:0.4120802698,((4:0.0299713900,(5:0.0325487863,6:0.0355176467):0.0282741040):0.1770131785,8:0.1985137737):0.4976581269)
(2:0.2380487581,((4:0.0218402403,6:0.0142668380):0.0123273328,5:0.0169690744):0.0490495389,8:0.1914619702)
(2:0.4948447791,(4:0.0339048446,5:0.0533547863):0.0230944214,6:0.0235127913)
(2:1.2606517807,4:0.0508248893,(5:0.0451637851,6:0.0698055263):0.0060198444)
(2:0.6571994806,4:0.0217610638,(5:0.0329912551,6:0.0280825361):0.0047136389)
(1:0.2294025608,2:0.1967150092,(5:0.0568503691,6:0.0641017956):0.4650428765)
(1:0.2777474971,2:0.2936887751,((4:0.0327128968,5:0.0359316846):0.0021467472,6:0.0165972779):0.2693964647)
(1:0.1635861135,2:0.1608321923,(5:0.0253547755,6:0.0272795002):0.2123340690)
(1:0.4758244823,((2:0.2177780060,3:0.2133986737):0.1002446529,9:0.3336559070):0.0480189535,6:0.4184109758)
(1:0.4854454207,2:0.2945139292,(7:0.0505499099,8:0.0258916461):0.3258865129)
(1:0.3669255017,3:0.3170086207,((4:0.0282680613,(5:0.0425660056,6:0.0474343941):0.0044656292):0.1541370582,((7:0.0318159740,8:0.0440623888):0.0034048699,9:0.0270478561):0.1940673273):0.3763993453)
(1:0.2716588992,2:0.1784182239,(5:0.0758132874,6:0.0000024394):0.6041190407)
(1:0.3129666534,(4:0.0187729400,5:0.0846373859):0.0085100629,6:0.0173302815)
(1:0.3098529008,(4:0.0054924186,6:0.2611847577):0.0133846785,5:0.0238304741)
(1:0.6918543726,(4:0.0402626996,6:0.0482250640):0.0235997090,5:0.0380796033)
(3:1.6674091373,(4:0.0473276845,5:0.0219669213):0.0477896415,6:0.0010846341)
(1:0.3099712165,3:0.3195219888,((4:0.0539076226,5:0.0415729806):0.0168406645,6:0.0240877788):0.4504124188)
(1:0.2791424935,2:0.5118508756,((4:0.0489408143,6:0.0609577886):0.0158662122,5:0.0279551947):0.5514118518)
(4:0.0380192926,5:0.0645329417,(7:0.0518658014,9:0.0326849064):0.3807522484)
(4:0.0558867989,5:0.0702851583,(6:0.0054069304,(7:0.0294043557,(8:0.0893122887,9:0.0411230964):0.0247082712):0.5456912463):0.0510829776)
(1:0.1928397585,3:0.1261157408,(8:0.0237852785,9:0.0618876050):0.1686076494)
(3:0.4917249959,((4:0.0340190259,5:0.0284382460):0.0233574965,6:0.0386591222):0.1286840268,(8:0.0366204260,9:0.0656209036):0.1143281998)
(1:0.3203400385,(7:0.0354255973,8:0.2808869631):0.0050782551,9:0.0575611662)
(1:0.1607656748,3:0.1716094706,((7:0.0208783055,8:0.0228360793):0.0054602027,9:0.0178758867):0.2683158161)
(1:0.1540481797,3:0.1480053750,(((4:0.2217093952,5:0.0175213160):0.0002621732,6:0.0341513311):0.0959237971,((7:0.0253164900,8:0.0211760149):0.0060024058,9:0.0155054832):0.1096575780):0.1914320415)
(3:0.8204086612,((4:0.0748086190,6:0.0594883654):0.0252059986,5:0.0373657538):0.1114418817,8:0.3843803772)
(4:0.0280217716,(5:0.0289698164,6:0.0419897704):0.0004975307,9:0.3030445109)
(4:0.0995427602,(5:0.0402379281,6:0.0548996876):0.0729286167,9:0.3528448240)
(1:0.5111530141,((4:0.0675146485,6:0.0443274589):0.0098972756,5:0.0208137412):0.2586042240,(7:0.0260177200,9:0.0415430090):0.1236641548)
(1:0.4963608214,(4:0.0255031456,5:0.0270476485):0.0983139861,7:0.2342495028)
(1:0.1736596099,3:0.1962689611,((4:0.0271434765,6:0.0137141206):0.0136977657,5:0.0077120163):0.2086359180)
(4:0.0357751954,(5:0.0230410195,((7:0.0309700324,9:0.0428115235):0.0017389849,8:0.0221294922):0.3477818724):0.0092559825,6:0.0369928179)
(4:0.0359519771,5:0.0253004611,((7:0.0393017136,9:0.0275147170):0.0066465649,8:0.0284792330):0.2846960680)
(4:0.0222236709,6:0.0524867843,((7:0.0945331788,9:0.2800902164):0.0402672688,8:0.1047001718):0.1873309275)
(4:0.2153432956,5:0.2926425769,(6:0.1501543716,(7:0.0293502632,8:0.0518468666):0.0581660073):0.0378026425)
(5:0.0254214212,6:0.0492542697,(8:0.0211232889,9:0.0513681817):0.3994628269)
(1:0.5290819750,(5:0.0321836175,6:0.0333211193):0.1496469152,9:0.1631494961)
(5:0.0049924177,6:0.4715426889,(7:0.4154930707,8:0.0000024269):0.4791279340)
(1:0.4109378570,(4:0.0317038143,5:0.0264667968):0.1263898857,(7:0.0561020374,8:0.1734806704):0.1040381977)
(2:0.6457006950,(7:0.0251042359,8:0.0280474788):0.0075251333,9:0.0221805997)
(2:0.3758725655,(7:0.0262364400,8:0.0349525021):0.0073588145,9:0.0172060486)
(2:0.3737290945,7:0.0070818003,(8:0.1402898523,9:0.0174703548):0.0183073691)
(2:0.4665274553,(7:0.0225093155,9:0.0186241964):0.0059090469,8:0.0208214904)
(2:0.2062550463,(5:0.0806975240,6:0.0204271337):0.1197750854,(8:0.0073252897,9:0.0199693249):0.0961540131)
(2:0.4737096093,5:0.1652180598,(8:0.0342243054,9:0.0441761505):0.1807417323)
(2:0.2241499952,4:0.2194834552,(7:0.0206179077,8:0.0306134789):0.0914853924)
(5:0.0377598325,6:0.0440120408,(7:0.0438407061,8:0.0488347559):0.3425788740)
(1:0.2612150225,(4:0.5263257384,6:0.8729093510):0.1733576880,5:0.2445146589)
(5:0.0646891766,6:0.0444946696,(8:0.0097731457,9:0.0836521619):1.0606733207)
(1:0.5164093658,(4:0.1278820741,6:0.0281064903):0.0132838749,5:0.0273997379)
(1:0.2602795454,(4:0.0214723571,6:0.0239074584):0.0235064755,5:0.1379149313)
(1:0.2846215982,2:0.3834641610,(6:0.2698643242,((7:0.0313946960,8:0.0376131304):0.0038128029,9:0.0253034537):0.0941879179):0.1843818648)
(2:0.5159382698,(7:0.0315233820,9:0.0571790544):0.0085535775,8:0.0137646765)
(2:0.4919491454,7:0.0126388894,(8:0.0266990892,9:0.0330091492):0.0204786011)
(2:1.0215638547,(7:0.0390884260,9:0.0312556338):0.0045006366,8:0.0334561027)
(2:0.4610857912,(4:0.0256448971,6:0.0134561927):0.0417962150,(8:0.0299673478,9:0.0117715142):0.1656724364)
(1:0.2548694418,2:0.2841733658,(5:0.0544509337,6:0.0286050081):0.4552622203)
(1:0.2396284751,2:0.4456714827,((5:0.0725321071,6:0.0346830990):0.2531575366,9:0.4415919437):0.4091492925)
(1:0.4138775232,5:0.1608401060,(7:0.0247425681,9:0.0734356868):0.1594482778)
(5:0.0327040085,6:0.0126305337,(7:0.0555875689,9:0.0196963224):0.3250580725)
(1:0.2136890774,2:0.1757042710,(7:0.0358705385,9:0.0144362574):0.3195301144)
(4:0.0336907802,(5:0.0290449289,9:0.4240425428):0.0062332891,6:0.0405500341)
(2:0.3939418238,(4:0.2027983817,(7:0.0451895678,9:0.0078973127):0.0998939007):0.0288715368,(5:0.0318655499,6:0.0333521435):0.1669637588)
(2:0.3878157605,(4:0.1649591491,6:0.0101988524):0.0264735424,5:0.0289235139)
(1:0.5454147028,((4:0.0507424962,5:0.0337797896):0.0067150127,6:0.0425927390):0.1668292186,(7:0.0568563529,8:0.0432735492):0.2508320243)
(1:0.6459640029,(4:0.0401843079,6:0.0377395234):0.0040456524,5:0.0200207175)
(1:0.7307637168,(4:0.0328412705,5:0.0342326356):0.1909207540,(7:0.0377292307,(8:0.0289770188,9:0.0400327798):0.0137303470):0.1598224828)
(1:0.1624884017,3:0.1081281831,((4:0.0317942877,5:0.0049775906):0.0877480257,7:0.0985780036):0.0833723713)
(1:0.8359919207,4:0.0216081488,(5:0.0469533190,6:0.0293343084):0.0130411913)
(1:0.3932420390,(4:0.0208834185,(5:0.0171566566,6:0.0224062321):0.0055680904):0.0999653940,8:0.1562516945)
(1:0.4509459586,3:0.1900242823,(5:0.0111685531,6:0.0604986441):0.7246208871)
(1:0.2572747879,2:0.3517067961,(7:0.0052526268,8:0.0479469735):0.3367251651)
(1:0.2999199019,3:0.2360283580,(4:0.0563849568,6:0.0000026265):0.5809250133)
(1:0.3642868449,3:0.2647787653,(4:0.0490111181,6:0.0347514187):0.7735157166)
(1:0.3436283838,(4:0.3081801599,5:0.0076871855):0.0059016846,6:0.0099892725)
(3:1.1891938500,(4:0.0399187207,5:0.0616683276):0.0175608680,6:0.0387350438)
(1:0.2454579274,2:0.4916169422,(3:0.1411489613,((4:0.0321425015,6:0.0281796900):0.0025976611,5:0.0360040051):0.3106828577):0.0643896026)
(1:1.0712524730,(4:0.0332562388,6:0.0313452570):0.0260268434,5:0.0056645918)
(1:0.1762817051,3:0.1898683175,(5:0.0163824572,6:0.0282649800):0.2633515872)
(1:0.6227017164,3:0.2529309257,((4:0.0253498083,6:0.0238611751):0.0146539017,5:0.0217592093):0.5944145054)
(1:0.1671589951,2:0.1572804691,(4:0.0329746767,(5:0.0888759100,6:0.0196823924):0.0086628356):0.1733407210)
(2:0.2191692544,3:0.1951563348,(4:0.0281300896,6:0.0409251073):0.3680718519)
(2:0.3296703126,3:0.1587595251,(4:0.0305085766,5:0.0364261911):0.4152333360)
(3:0.4819990094,4:0.0284733195,(5:0.0309529439,6:0.0705013790):0.0070781228)
(1:0.4411842441,(2:0.4225539392,((4:0.0408354550,6:0.0238734080):0.0027910191,5:0.0210303336):0.4282415041):0.0850106063,3:0.1557843281)
(1:0.3355281094,2:0.2406333077,(4:0.0339679949,5:0.0270852868):0.5645319603)
(1:0.1904123576,(2:0.1843369344,7:0.3956965236):0.0508530198,3:0.1945466243)
(1:0.4229344696,3:1.1375433768,(6:0.2278683452,7:0.1195313645):0.3256338268)
(1:0.1974493026,3:0.1977803875,((4:0.0213879140,6:0.0307742104):0.1410818822,7:0.1319231971):0.2242525865)
(3:0.9648826641,(4:0.0582054091,6:0.0497856162):0.0337985391,5:0.0428391946)
(1:0.4114687847,4:0.0117888961,(5:0.0290362976,6:0.0471737461):0.0226174619)
(1:0.3464818618,(5:0.3159917536,6:0.0164209365):0.1173606221,(8:0.0196629298,9:0.0918934893):0.1040861096)
(1:0.4981316600,(4:0.0472836667,6:0.0153509881):0.2304523234,8:0.0567237672)
(1:0.3345765236,3:0.1645943555,(8:0.0102857496,9:0.1457996541):0.2773680459)
(1:0.2704681482,3:0.4750116560,((4:0.0456529312,5:0.0342461224):0.1570320479,((7:0.1423001328,8:0.1850256096):0.1020029843,9:0.2860465979):0.2134331353):0.5590015292)
(3:0.8553025753,7:0.3979950593,(8:0.0471020031,9:0.1188949297):0.3480998219)
(1:0.6655085602,(7:0.0329360737,8:0.0218946708):0.0109185150,9:0.0240170753)
(1:0.9199288015,(7:0.0525560184,9:0.0405833036):0.0235207122,8:0.0221527557)
(4:0.0330262766,6:0.0795543537,(7:0.0354679320,8:0.0432718172):0.3220626669)
(1:0.1854330277,2:0.2649692311,(5:0.0369501148,6:0.0451874103):0.4504193828)
(2:0.6075819667,((4:0.0307479747,5:0.2882620329):0.0117079941,6:0.0362294643):0.1264895597,(7:0.0410639933,8:0.0734714828):0.2257896516)
(2:0.4436015858,4:0.2700334255,(7:0.0401410112,8:0.0220255394):0.0976025129)
(3:0.4500236176,7:0.4988191761,(8:0.0249238210,9:0.0481613541):0.0462850881)
(2:0.5747733510,5:0.2180972416,(7:0.0342871923,9:0.0340462321):0.1931155452)
(3:0.3182553351,(5:0.0271817779,6:0.0261393786):0.0782760482,7:0.1124969141)
(2:0.2543110828,3:0.4219113992,(((5:0.2933131004,7:0.4745062608):0.0208844543,8:0.2538234563):0.0505313415,6:0.2700902642):0.0890381582)
(2:0.8490741286,(4:0.0242609868,6:0.0309554181):0.0050250600,5:0.0309933708)
(2:0.6027347082,(4:0.0259240635,6:0.0639123030):0.0012029612,5:0.0251068531)
(2:0.4257813870,(4:0.0368890788,6:0.0305986871):0.1249938669,5:0.1565865521)
(2:1.0898842315,(4:0.0472738444,6:0.0265295331):0.0203559727,5:0.0147905192)
(2:0.4365162919,4:0.0193497841,(5:0.0599926412,6:0.0329710586):0.0044100586)
(2:0.4935892343,(4:0.0303541673,5:0.0221798895):0.0051766919,6:0.0138354742)
(3:0.4554843534,4:0.0393845477,(5:0.0584081373,6:0.0404481825):0.0304070969)
(2:0.8222020470,4:0.0078704064,(5:0.0479747119,6:0.0856108938):0.0614340870)
(2:0.4536886415,(4:0.0200341012,6:0.0154708190):0.0093030057,5:0.0080655674)
(2:0.4426255066,(4:0.1805181359,6:0.0220697373):0.0074980057,5:0.0331146097)
(2:0.1164409425,3:0.1688810432,((4:0.0236250665,5:0.0178745980):0.1494071256,6:0.3744784845):0.0599762189)
(3:0.8225715481,(4:0.0544167261,6:0.0588547870):0.0168895821,5:0.1000793836)
(3:0.9400672020,(4:0.0379801061,6:0.0388320154):0.0187924968,5:0.0161658008)
(2:0.4281604097,4:0.0221665353,(5:0.0349696444,6:0.0233640171):0.0072566779)
(2:0.4828702830,4:0.0213942204,(5:0.0887384476,6:0.0393588440):0.0113257562)
(2:0.3239561892,(4:0.3003147083,6:0.0255020199):0.0017393483,5:0.0332147119)
(2:0.5398225598,(4:0.0474908338,5:0.0523467729):0.0160980126,6:0.0237749712)
(1:0.7779556067,(4:0.0425608157,5:0.0443822649):0.0224934464,6:0.0296602760)
(1:0.2249178674,2:0.2046972618,(5:0.0252548245,6:0.0321099571):0.3886820986)
(2:0.3438874406,4:0.0816160443,(5:0.0186537279,6:0.0129925402):0.0037612082)
(2:0.2576105654,3:0.1882379629,(4:0.0856619862,5:0.1228206527):0.3728128724)
(1:0.8975904701,(5:0.0656163743,6:0.0546982259):0.1797910418,(8:0.0566134048,9:0.0453785613):0.2649501611)
(1:0.1276702995,2:0.1573433157,(7:0.0226520881,(8:0.0320432227,9:0.0475358057):0.0015507200):0.2465044707)
(1:0.3988097638,(7:0.0236343620,8:0.0214569446):0.0192688815,9:0.0037745310)
(1:0.6802506500,(4:0.0368334166,(5:0.0308267318,6:0.0302612210):0.0043824225):0.1245846529,((7:0.0610103135,8:0.0296981928):0.0054270488,9:0.0372228991):0.1951775891)
(1:0.5001227564,(7:0.1546119062,8:0.0180891336):0.0102503443,9:0.0321583295)
(1:0.6392961168,(7:0.1893560460,9:0.1036401565):0.0164390684,8:0.0618692824)
(1:0.6067072307,(4:0.0253170555,6:0.0386329600):0.0907726312,8:0.3578976266)
(4:0.0849000100,6:0.0349324352,(7:0.0522816036,8:0.0502950004):0.2976413355)
(1:0.4341659803,((4:0.0775575525,6:0.0316490280):0.0052713895,5:0.0166141070):0.0770913695,(7:0.0391551829,8:0.0218541744):0.1933364605)
(1:0.4526156282,(7:0.0286205061,9:0.0282823659):0.0081024392,8:0.0110938211)
(4:0.0124125760,5:0.0254806093,((7:0.0223214021,9:0.0321671165):0.0069496432,8:0.0273412022):0.3257005311)
(2:0.6047688291,((4:0.1043837703,6:0.0338522956):0.0109363278,5:0.0333055706):0.1429070136,((7:0.0459867695,8:0.0361306879):0.0112837219,9:0.0875871535):0.1090137556)
(1:0.6323993312,((4:0.0450831213,6:0.0484730084):0.0076562472,5:0.0437041050):0.2387912904,(7:0.0348150725,(8:0.0481365214,9:0.0490820085):0.0068268448):0.2455426215)
(4:0.0124079959,(5:0.0224546992,6:0.0190070380):0.0092257634,9:0.4322120306)
(1:0.4795290432,6:0.2054408438,((7:0.0475816035,9:0.0526307421):0.0181195708,8:0.0330590605):0.1129114479)
(1:0.1109693991,3:0.0747212616,((4:0.2191371120,(7:0.0166822670,(8:0.3352074360,9:0.0219897548):0.0091472878):0.0796721554):0.0536229533,(5:0.0270956024,6:0.0188631397):0.0503604270):0.1233605194)
(1:0.1893662055,2:0.2451148493,(4:0.3545415198,(7:0.0332702665,(8:0.0448474801,9:0.0241421976):0.0056129728):0.2497596214):0.0913645863)
(2:0.5144229746,(3:0.4617507369,(5:0.3040686045,(7:0.0518363971,8:0.0171254741):0.2023599650):0.1977286999):0.1948467047,4:0.2387514741)
(1:0.2755359261,((2:0.5556074754,6:0.4155423764):0.0708808974,(5:0.4002710951,(7:0.0358532886,9:0.0472048480):0.1601160363):0.1825028980):0.2414307470,3:0.4061452445)
(3:0.4312359942,(5:0.0459884716,7:0.0049877725):0.2028630640,8:0.1859314037)
(2:0.1491746165,5:2.3020829153,((7:0.0311536285,8:0.0364206825):0.0115117544,9:0.0162622292):0.4828059649)
(1:0.2515949777,(2:0.4455969802,7:0.2059259854):0.0839103918,4:0.3578154508)
(1:0.1312208082,2:0.2785231944,(5:0.0182198611,7:0.0455447550):0.4805397468)
(3:0.4207070281,(5:0.0359723971,7:0.1474961746):0.1786989081,9:0.1639863175)
(2:0.0198714119,3:0.0128570452,(7:0.0465232566,8:0.0108819952):0.5159168611)
(2:0.9096704267,(5:0.0812443246,7:0.1587960371):0.3108044935,8:0.2902290151)
(2:0.6239581028,7:0.0298861184,(8:0.0498112936,9:0.0348526736):0.0071056710)
(3:0.2740019081,((4:0.1067792563,5:0.0211175210):0.0094298847,6:0.0280469686):0.0622051515,(8:0.0132099566,9:0.0375771380):0.0806225364)
(3:0.6443895782,7:0.0309139145,(8:0.0439270459,9:0.0435265975):0.0056380956)
(2:0.3985004371,(5:0.0163494813,6:0.0443541782):0.0988979463,(7:0.0199223296,9:0.0350296432):0.0917650859)
(1:0.2779449390,(7:0.0230127979,8:0.0262587159):0.0087852378,9:0.0165014356)
(1:0.5504075911,(4:0.0509394139,5:0.0288328539):0.0166944855,6:0.0257507948)
(2:0.7615946879,(4:0.0595529930,5:0.0334436622):0.2553616850,(7:0.0512361767,8:0.0382380219):0.2458448504)
(1:0.2798237460,2:0.4400086650,(4:0.3204098394,(7:0.0592324279,9:0.0830291742):0.2752524920):0.2643717823)
(2:0.2775719374,3:0.3136045240,(8:0.0330652643,9:0.0285987191):0.4827483975)
(1:0.4944895822,4:1.0300588161,(7:0.0302945189,9:0.0435164434):0.3236610428)
(1:0.3403732063,4:0.2557592332,(7:0.0463313856,9:0.0826294720):0.1623109210)
(1:0.2651208499,2:0.3750935603,(3:0.3709411425,(7:0.0494515789,9:0.0256064882):0.5312723084):0.0647160042)
(1:0.1805185267,2:0.1670578315,(7:0.0030394986,9:0.0843930388):0.2674998442)
(2:0.3347962896,3:0.3333484551,(7:0.0306428463,9:0.0272029266):0.5541638123)
(1:0.3029818605,2:0.6516241229,((7:0.3661746918,8:0.3722093257):0.1941779473,9:1.0234590830):0.1973623985)
(1:0.2292846986,(7:0.0271645836,9:0.0310991459):0.3493907634,8:1.1964238884)
(1:0.2672530662,2:0.2725921238,(7:0.0487761425,9:0.0407090899):0.4358369089)
(3:0.5395387590,(4:0.0302809145,5:0.0652849858):0.1789783339,(7:0.0414268955,9:0.0265885900):0.1886784277)
(2:0.3998970409,4:0.1751879712,(7:0.0297855182,9:0.0350186982):0.1481086014)
(3:0.4736885607,5:0.2798931779,(7:0.0383785476,9:0.0260717482):0.1180919983)
(4:0.0657434185,5:0.0225617149,((7:0.0420002619,9:0.0468438086):0.0057222359,8:0.0376002944):0.4457584266)
(4:0.0217592263,5:0.0362397277,(7:0.0094068048,8:0.0329961630):0.1970116043)
(1:0.2985317762,((4:0.0367613782,6:0.0388427266):0.0148479369,5:0.0414316952):0.1350492626,((7:0.0373662251,9:0.0307159659):0.0015924750,8:0.0272673514):0.1427253190)
(1:0.3549234686,(4:0.1273470017,6:0.0069714992):0.0181766088,5:0.0210798814)
(2:0.2571105100,3:0.2231431910,(7:0.0051780231,(8:0.0269208287,9:0.0179734623):0.0111197497):0.3277645598)
(1:0.3291367981,(2:0.4055219878,3:0.3391423529):0.0933733302,(4:0.1932213400,(7:0.0297166816,9:0.0284595436):0.1987623731):0.2483091275)
(1:0.2618026759,3:0.2499265527,(4:0.0497121957,6:0.0148120702):0.3596065660)
(2:0.6522205738,(5:0.1528431777,6:0.0116312640):0.3525341451,(7:0.0440691263,9:0.0895054610):0.2082937117)
(2:0.2790140957,3:0.4142485129,(7:0.0301991608,(8:0.0530996096,9:0.0425956425):0.0161416809):0.5184243881)
(4:0.0456652705,(5:0.0674252741,6:0.0415219297):0.0039867440,7:0.3831126685)
(1:0.1501206786,3:0.1196027438,((5:0.0130085715,6:0.0276715362):0.0818842317,(7:0.1272950492,9:0.0338732644):0.0703281366):0.1202288790)
(3:0.2097430560,(5:0.0434773536,6:0.0229275940):0.1926847126,(7:0.0175078200,9:0.0169880524):0.0875234814)
(1:0.2100217054,3:0.2138938755,(7:0.0304056354,8:0.0403250469):0.3266271938)
(3:0.5454645310,(5:0.0291028536,6:0.0345259271):0.1633286868,((7:0.0391248177,9:0.0370802496):0.0038177202,8:0.0255925813):0.1838210745)
(3:0.6567463129,(7:0.0355304113,9:0.0329898310):0.0044171554,8:0.0226998617)
(1:0.5020874980,3:1.0731329450,(((4:0.0523728451,5:0.0420822476):0.0045105350,6:0.0419427961):0.1529170264,(7:0.0413614079,(8:0.0386065369,9:0.0607043995):0.0111380938):0.2409548322):0.1628810582)
(1:0.2064115543,2:0.0770074194,(3:0.1617582080,((4:0.0200804530,(5:0.0275223145,6:0.0134758750):0.0065378310):0.1658239797,(7:0.0188704499,8:0.0355703644):0.0515926893):0.0661261705):0.0318322632)
(1:0.4363506469,4:0.3632709705,(8:0.0615982569,9:0.0411338544):0.1946983334)
(1:0.5731439488,7:0.0126084165,(8:0.0723718398,9:0.0261447441):0.0129746243)
(1:0.1700246080,2:0.1910633816,(4:0.1972897735,(8:0.2686986032,9:0.0138345503):0.1687689834):0.1542242812)
(1:0.5757776406,(5:0.0511273771,6:0.0329685218):0.1465452836,(8:0.0239714078,9:0.0370687433):0.1144037207)
(3:0.8238569879,(4:0.0439449790,6:0.0458847378):0.0095683505,5:0.0346322756)
(1:0.5867374973,(4:0.1717102583,5:0.0347031943):0.5041755725,8:0.3243834815)
(1:0.4470324634,2:0.2711675085,(3:0.2044862176,((4:0.0462789664,6:0.0475258904):0.1056932816,(8:0.1021153545,9:0.0809678884):0.2722060649):0.3460496227):0.1310669889)
(1:0.2387624539,2:0.1900324099,(7:0.0280843330,8:0.0263768456):0.3229388330)
(1:0.1512154270,2:0.2908392618,((5:0.0870022123,6:0.1002897018):0.2069373578,(7:0.0665653794,8:0.0360208635):0.1137719800):0.1766211682)
(2:0.9950564747,(4:0.0317780681,6:0.0239016748):0.0117088893,5:0.0222090077)
(1:0.2731625500,(5:0.0179754566,6:0.0255958422):0.0922121137,(8:0.0186482111,9:0.0295194333):0.1470832609)
(1:0.4247051500,7:0.0213564083,(8:0.0049380427,9:0.2021706915):0.0232325192)
(4:0.0207133776,6:0.0573822618,(7:0.0000023513,8:0.0751185102):0.9027845148)
(2:0.1555374820,3:0.1650268185,(8:0.5460274050,9:0.2257207416):0.0643769580)
(3:0.5688661842,(4:0.0716647376,6:0.1020201959):0.2071864332,8:0.2845971825)
(2:0.2602245605,(4:0.0000583060,6:0.1969147430):0.0876549411,(7:0.0400453581,8:0.0474400502):0.1011237674)
(2:0.7627899983,(4:0.0301734010,5:0.0340799728):0.0000020884,6:0.0490434677)
(1:0.2542414764,3:0.2166982218,(4:0.3337400480,5:0.0910227501):0.1623129074)
(5:0.0485423950,6:0.0401720270,(7:0.0441019973,(8:0.0324224651,9:0.0361902154):0.0026767392):0.3603469856)
(3:0.5127994324,(4:0.1647339079,5:0.0319618746):0.0094906948,6:0.0247689753)
(4:0.0595880269,6:0.0444994882,(8:0.0277549026,9:0.1213031476):0.2816526346)
(2:0.6392715972,(7:0.0300033833,9:0.0556786830):0.0095214892,8:0.0236822334)
(2:0.3029586221,3:0.3426800430,(7:0.0308557793,9:0.0530363518):0.5773153851)
(2:0.1005797520,3:0.3204140339,(7:0.0429194557,9:0.1415240987):0.2562011280)
(1:0.2459218803,3:0.3259018573,((5:0.0295252092,6:0.0382189066):0.1450270644,(7:0.0420537398,9:0.0398326812):0.2439423669):0.2109020295)
(1:0.2395966950,3:0.2433897769,((5:0.0155062161,6:0.0167275534):0.1361437735,9:0.2034366719):0.1850785094)
(2:0.1279341940,3:0.1360465872,((4:0.0336491497,5:0.0171748778):0.0028061685,6:0.0222638883):0.1773081362)
(3:0.3263492932,(4:0.0299514610,5:0.0183288649):0.1155376572,7:0.0986639837)
(3:0.4766265075,(5:0.3001738276,7:0.2512291985):0.0471929833,9:0.2890012285)
(4:0.0559853250,6:0.0412312918,(7:0.0209117787,9:0.0375156550):0.3047807515)
(3:0.4497613134,(4:0.0277328171,(5:0.0309852361,6:0.0253526134):0.0051657026):0.1413500445,9:0.5248875501)
(3:0.4184604508,(4:0.0209441336,5:0.0320255312):0.1282842244,9:0.1403217020)
(3:0.5616158307,4:0.1958492321,(7:0.0477412284,9:0.0457959299):0.1980155366)
(2:0.3018136193,(4:0.0380278144,6:0.0547200576):0.1323012091,5:0.4234765186)
(3:0.2393652710,(4:0.0276127236,5:0.0102584842):0.0670306037,7:0.1338342147)
(4:0.0425580330,(5:0.0494892642,9:0.3969020240):0.0122507679,6:0.0424569481)
(1:0.2876191922,7:0.0279122561,(8:0.1479622777,9:0.0278674108):0.0070536436)
(1:0.3514996936,3:0.1645871844,((5:0.0516133468,6:0.0243528010):0.2053104198,(7:0.0381181983,8:0.0607541269):0.3240082543):0.3892826039)
(2:0.6092229122,7:0.0363339694,(8:0.0300100220,9:0.0314411653):0.0038174493)
(2:0.4942023003,(5:0.1483227729,6:0.0413035539):0.1920332179,(7:0.0699437121,9:0.0241418764):0.1531404353)
(2:0.3958135991,3:0.3152633495,(4:0.0564510303,5:0.0288114989):0.5928247358)
(1:0.1981137852,3:0.2573437405,(((4:0.0270003723,6:0.0294331723):0.0030562771,5:0.0230233927):0.1204955177,(7:0.0205352425,(8:0.0364136932,9:0.0287315774):0.0040830157):0.1573133037):0.1998052573)
(4:0.2192376771,6:0.2603678661,(8:0.3138814929,9:0.2548550798):0.5146721270)
(1:0.2511802677,(2:0.2374122614,3:0.4360023718):0.0851211032,((4:0.0371571823,5:0.0411939257):0.2026828310,((7:0.0574106928,8:0.0415072042):0.0147618107,9:0.1255627743):0.2411212459):0.2277224189)
(1:0.7255067109,((4:0.0395611146,5:0.0400105303):0.0092328567,6:0.0425745001):0.1520990838,(7:0.0368849022,8:0.0285778667):0.1888055483)
(1:0.1983029769,2:0.4592860223,((4:0.0457259204,5:0.0542590200):0.2822336312,(8:0.0480467730,9:0.0336747134):0.2246854395):0.1999629965)
(3:0.4178418153,(7:0.0159183098,9:0.0309634178):0.0097573149,8:0.0168774795)
(3:0.8130542329,(7:0.0473164285,9:0.0343277576):0.0105742526,8:0.0392088511)
(3:0.6529745431,(4:0.0560222671,5:0.0217717153):0.1231166515,(7:0.0406183647,(8:0.0244894260,9:0.0299252341):0.0043013374):0.1490421944)
(1:0.2697035018,(5:0.0224580033,6:0.0206884284):0.1149421747,(8:0.1284261310,9:0.0429401572):0.1297753038)
(2:1.0737458503,7:0.0290037297,(8:0.0606894205,9:0.0595341968):0.0180784916)
(3:0.4565973781,(7:0.0353218284,8:0.0282400681):0.0201719498,9:0.0172214922)
(2:0.4323108697,3:0.2866238191,(((4:0.1363588646,6:0.1106411482):0.0342179621,5:0.0420921175):0.2354283885,((7:0.1683458868,9:0.0748627739):0.0000020144,8:0.0981765848):0.2777944859):0.5713374848)
(3:0.6810316181,7:0.0398846478,(8:0.0771578477,9:0.0503109255):0.0322423882)
(2:0.4035895295,5:0.2933739849,(7:0.0249219421,8:0.0293866239):0.0756058915)
(2:0.1850693607,(4:0.0252676567,5:0.0433353565):0.7521875060,8:0.2658434472)
(3:0.6797533453,((4:0.0294937014,5:0.0318554011):0.0061312761,6:0.0148438936):0.1259318005,(7:0.0588048754,(8:0.0285070752,9:0.0334579384):0.0115390988):0.2502078077)
(1:0.1890970772,3:0.2664407495,(((4:0.0279558486,6:0.0230118019):0.0114623405,5:0.0183539508):0.0904286245,7:0.2438784264):0.2149274909)
(2:1.0619978437,4:0.0126722403,(5:0.0208998017,(7:0.0306333919,9:0.0172914717):0.2543725376):0.0121746423)
(1:0.1713657013,3:0.2419800541,(((4:0.0541465245,5:0.0423671897):0.0070482915,6:0.0504266116):0.1035172051,(7:0.0701205159,9:0.0323231605):0.2120995307):0.2272161072)
(1:0.2241740280,3:0.2445924924,(8:0.0175481013,9:0.0538268966):0.3748970159)
(1:0.7240086382,(4:0.0590091714,5:0.0351319082):0.0255338073,6:0.0121168875)
(1:0.4419180309,(4:0.0331674451,5:0.0229779935):0.0046894391,6:0.0244978268)
(1:0.4712153314,3:0.2790520291,(5:0.2173781423,(7:0.0324001958,9:0.0537967780):0.1789504183):0.4801340218)
(1:0.4117167177,(5:0.0287164724,6:0.0301475390):0.1139705338,((7:0.0630654173,9:0.0270569987):0.0065819122,8:0.0239273837):0.1364629593)
(2:0.1889391375,3:0.3041137993,(5:0.1375091458,6:0.0026910931):0.3070945462)
(3:0.4617663637,4:0.0381963174,(5:0.0237132180,6:0.0178224936):0.0030459417)
(1:0.3002211814,3:0.2885903735,(7:0.0253079397,9:0.0437906894):0.5019787407)
(1:0.2550029969,(7:0.0260230065,8:0.0159235520):0.0229695412,9:0.4197295697)
(2:0.4331798217,7:0.0230344999,(8:0.0266204937,9:0.0500958056):0.0104659068)
(3:0.3082432460,(7:0.0452071617,8:0.0184839927):0.0058184035,9:0.0169264281)
(1:0.1866194067,3:0.2781369309,(7:0.0221953834,9:0.0417232493):0.4511827642)
(2:0.2219225320,3:0.2815431612,(4:0.0317491983,6:0.0404417883):0.3584057295)
(2:0.5896865285,(4:0.0401373491,5:0.0437509693):0.0148967465,6:0.0259623903)
(2:0.4481610154,(4:0.0194966005,5:0.0641015310):0.0049149126,6:0.0189084665)
(4:0.0171341779,(5:0.0856626734,6:0.0256951362):0.0038362322,7:0.3441015185)
(2:0.3998098798,6:0.0705524073,(7:0.0253110845,9:0.0253907802):0.1063648501)
(3:0.6468888585,4:0.2188410320,(5:0.2679461641,(7:0.0651769310,9:0.0502367521):0.1868787620):0.0931664386)
(5:0.0354697094,6:0.0303540700,(7:0.0183867337,(8:0.0252695696,9:0.0286403581):0.0126006864):0.2737674013)
(4:0.0488717658,6:0.0503084818,(7:0.0391832473,8:0.0185259015):0.3454064311)
(4:0.0445528109,(5:0.0432046391,6:0.0379846131):0.0018523358,(8:0.0586998043,9:0.0609664835):0.4636336858)
(4:0.0261508581,(5:0.0129542890,9:0.3024601627):0.0069870786,6:0.0234381585)
(2:0.3799029571,(4:0.0274743716,6:0.0194183871):0.1460097557,8:0.1449482125)
(1:0.3916453728,2:0.1648971486,(4:0.0190515800,6:0.0216668767):0.2280394594)
(2:0.6218303575,((4:0.0321296607,6:0.0317861349):0.0111538653,5:0.0170466539):0.1445382502,7:0.3369633006)
(1:1.2483402869,6:0.4178223860,(7:0.0519244709,8:0.0401007443):0.1681928391)
(5:0.0268997471,6:0.0071759488,(7:0.0278590717,8:0.0849024352):0.1637028209)
(1:0.9762327601,(4:0.0404549350,6:0.0403286755):0.0135010881,5:0.0262692443)
(3:0.6875567028,(4:0.0322424364,5:0.0317819984):0.0123191104,6:0.0301565478)
(1:0.3165785559,2:0.3614812151,(4:0.0279793463,5:0.0581178788):0.3960638185)
(1:0.6871357423,5:0.1620214680,(7:0.0449114181,9:0.0561280666):0.1945686967)
(1:0.6319573370,(2:0.5203713538,4:0.6482416403):0.0835883683,3:0.6054355150)
(1:0.4084868103,2:0.3834097984,(4:0.1054238636,(5:0.3906637883,(8:0.0259000898,9:0.0499745472):0.2023261194):0.0881742199):0.2567120434)
(1:0.4809825995,2:0.3507593685,((5:0.0614965259,6:0.0465647258):0.1742605850,((7:0.0503309761,9:0.0551103887):0.0094386986,8:0.0416096471):0.2491085011):0.5267378686)
(1:0.3961128011,(2:0.3225431813,(((4:0.0393022787,5:0.0284060375):0.0135413936,6:0.0126908232):0.1590942261,((7:0.0262901800,8:0.0413430689):0.0027864404,9:0.0317571107):0.1319372240):0.1572776121):0.0351689465,3:0.2727645320)
(2:0.3401681264,5:0.1786226724,(7:0.0228981850,8:0.0333214338):0.1654204904)
(2:0.2721752350,3:0.1836314041,(6:0.1232805379,(8:0.0457317572,9:0.0319984114):0.1892151132):0.2203423656)
(2:0.9687375202,7:0.0287277547,(8:0.0335511278,9:0.0384364374):0.0066942466)
(3:0.4529762501,(5:0.0294803339,6:0.0326886896):0.2273739674,7:0.1690820610)
(2:0.2420892778,3:0.3136996056,(5:0.3370516903,(7:0.0891373233,9:0.0261725053):0.1786933755):0.3008139840)
(1:0.2580558467,3:0.2119178026,((5:0.0142844716,6:0.1473565961):0.0837703852,8:0.1728739885):0.1986776042)
(1:0.2451048950,(2:0.1992098258,3:0.2656992169):0.0361680017,(((4:0.0320964071,5:0.0845639754):0.0058854059,6:0.0207974970):0.1045529478,((7:0.0232149659,9:0.0350200691):0.0055075495,8:0.0234136234):0.1460086418):0.1648214830)
(1:0.5365621294,((4:0.0547279221,6:0.0428737295):0.0052268302,5:0.0320096897):0.2033291029,(8:0.0782370082,9:0.0106123109):0.2253553844)
(2:0.5177609838,((4:0.0260578051,6:0.0250819471):0.0060547618,5:0.0263142667):0.1342298589,7:0.1239556489)
(3:0.5490100548,(4:0.0151998882,5:0.2379630237):0.0827628548,6:0.0994213664)
(1:0.5836936882,(4:0.0242843715,5:0.0238676332):0.0172973758,6:0.0445310792)
(1:0.4091820422,4:0.2016805229,((7:0.0938191834,9:0.0245429710):0.0169060355,8:0.0250286202):0.1525662106)
(2:0.7842848314,4:0.0304933651,(5:0.0169105932,6:0.0181904180):0.0031995878)
(2:0.2366511304,(5:0.0196851795,6:0.0563147170):0.1184979854,9:0.4089406186)
(1:0.2410287889,2:0.2837394192,(7:0.0023141135,9:0.0444861050):0.4194940275)
(2:1.0843003764,((4:0.0544901128,5:0.0503313070):0.0105011592,6:0.0308450447):0.2232258992,(7:0.0505352972,8:0.0689063616):0.2083445787)
(3:0.5505248132,(4:0.1512052227,5:0.4365040647):0.0256505679,6:0.1060683255)
(2:0.2019930394,3:0.2115335296,((4:0.3144295288,6:0.0000022786):0.1455228408,((7:0.0211053908,9:0.0305054295):0.0107048656,8:0.0182581040):0.0797422145):0.1091654837)
(2:0.8211243187,4:0.0216682754,(5:0.0270102893,6:0.0313182133):0.0099187091)
(5:0.0373203893,6:0.0405090273,(7:0.0465928310,9:0.0458810922):0.3289751683)
(2:0.2934362205,3:0.2045608975,((4:0.0323634279,6:0.0351366282):0.1656409072,((7:0.0375382087,8:0.0272354124):0.0163560246,9:0.0343929403):0.1621042479):0.3976146013)
(2:0.6972407582,(4:0.0387673685,6:0.0388979415):0.0090363202,5:0.0255816294)
(1:0.2315098748,3:0.2656788680,((4:0.0291022880,6:0.0203174627):0.0184646364,5:0.0393514658):0.4618789482)
(1:0.7244402529,(4:0.0414055931,5:0.0636451507):0.0282980572,6:0.0346568923)
(4:0.0384849818,6:0.0179069216,((7:0.0162414165,9:0.0236973544):0.0041368900,8:0.0167193634):0.2556889187)
(4:0.1931991172,(7:0.0506147392,9:0.0410435896):0.1909037513,8:0.6603843726)
(1:0.8357577457,(4:0.0540764477,6:0.0256045428):0.1375243855,(8:0.0489433901,9:0.0475637875):0.3166882986)
(4:0.0591618958,(5:0.0330900058,(7:0.0465329258,9:0.0413885184):0.4688301580):0.0129883620,6:0.0417879368)
(4:0.0613899419,5:0.0716389306,(7:0.0381574683,(8:0.0464133211,9:0.0689727132):0.0056482376):0.5198201471)
(1:0.9535176408,4:0.1770938536,(7:0.0439514249,9:0.0445715226):0.1420251705)
(3:0.7407813639,(7:0.0262385046,9:0.0317296791):0.0143594299,8:0.0123588030)
(1:0.2172560798,7:0.0471056086,(8:0.0000028556,9:0.0657790829):0.0089516731)
(1:0.2950004424,(7:0.0170972751,8:0.0447320651):0.0051339152,9:0.0207846156)
(2:0.1049997498,3:0.2391496475,(4:0.0581874887,(7:0.0464170430,9:0.0000024208):0.1419741890):0.2643643746)
(2:0.2384645024,(7:0.0313641208,8:0.0249095417):0.2130766148,9:0.2816255281)
(3:0.6217261387,(7:0.0259562072,8:0.0117477226):0.0355621189,9:0.0038990188)
(3:0.4609580664,(7:0.0350013441,8:0.0522772672):0.0230403010,9:0.0205259804)
(3:0.7667335707,(4:0.1892897659,7:0.1284920572):0.1118833683,9:0.5113644273)
(5:0.0189031790,6:0.0233834661,(7:0.0169343426,8:0.0223186911):0.2283527245)
(4:0.0646451233,(5:0.0331275539,((7:0.0489522049,8:0.0664694259):0.0099638439,9:0.0413470951):0.3147219638):0.0211393191,6:0.0992232613)
(4:0.0274895402,5:0.0342422270,(6:0.0227768405,(7:0.0567995403,8:0.0168536712):0.3485213456):0.0070508315)
(4:0.3066042551,(7:0.0834104427,8:0.0374758744):0.0193685215,9:0.0388921739)
(1:0.4677927541,4:0.2809333777,(7:0.0282956052,(8:0.0311065209,9:0.0298793489):0.0089442504):0.1485185668)
(3:0.4513503837,4:0.0238106105,(5:0.1755105859,6:0.0243099313):0.0073138387)
(3:0.6521926564,(7:0.0390305241,9:0.0331941839):0.0146765858,8:0.0137666918)
(1:0.2588055074,7:0.1035454195,(8:0.1207285732,9:0.0808711440):0.0375523012)
(2:0.4020244636,(5:0.2868002708,8:0.4796155060):0.0868499874,7:0.3144163690)
(4:0.0310236414,5:0.0278379153,(6:0.0180214578,(8:0.1333145720,9:0.0414667238):0.4847747090):0.0121735513)
(1:0.5512046988,(7:0.0377640781,9:0.0359963652):0.0170692077,8:0.0124296812)
(1:0.2215443064,2:0.2601116497,(7:0.0286791291,9:0.0408859412):0.4174107926)
(2:0.7581483648,(5:0.0384684782,6:0.0264992807):0.1805507816,(7:0.0342920908,9:0.0511698089):0.2219758155)
(2:0.8614706146,(4:0.0491124377,5:0.0680355395):0.0128919542,6:0.0344252332)
(1:0.3408388557,3:0.7997898123,(4:0.0534151013,6:0.0483413534):0.7845370839)
(2:0.3828697080,(4:0.0141056628,6:0.0848179168):0.0122185618,5:0.0188241990)
(1:0.6143097610,(7:0.0539724519,9:0.0307206979):0.0000021408,8:0.0453749416)
(3:0.2988309956,4:0.2454639803,((7:0.0361901725,9:0.0398497479):0.0044864320,8:0.0304104486):0.0963067268)
(3:0.6773666770,((4:0.0601429647,5:0.0426570428):0.0097993551,6:0.0331309928):0.2039332894,(7:0.0300633688,(8:0.0641752909,9:0.0541208117):0.0214700812):0.1810507500)
(1:0.3079304912,3:0.4464696467,(((4:0.0327088082,5:0.0665628799):0.0122896478,6:0.0260900710):0.2140903751,(8:0.0219190395,9:0.0456724048):0.1894055990):0.4565416616)
(2:0.3499990198,4:0.0077022683,(5:0.0955743754,6:0.0291028446):0.0092996903)
(3:1.0715680457,4:0.0555125140,(5:0.0423038258,6:0.0258988409):0.0205547229)
(2:0.3154383281,6:0.7649457334,(8:0.0269283221,9:0.0172309341):0.0958463156)
(4:0.0343778678,5:0.0513776771,(6:0.0390200038,8:0.5228561147):0.0111962164)
(1:0.3830630339,3:0.2075569795,(5:0.1790897019,(8:0.0290249819,9:0.0252650140):0.1275914004):0.2217106945)
(2:0.4416162987,(7:0.0247116174,8:0.0359730147):0.0072829053,9:0.0214958196)
(2:0.3095162226,4:0.1796527180,((7:0.0341170523,8:0.0203259574):0.0055604082,9:0.0195612181):0.1257245769)
(2:0.3746965776,(7:0.0276549905,9:0.1150289891):0.0132967096,8:0.0272782884)
(1:0.3262915052,3:0.4212240124,(7:0.0564716735,8:0.0392278780):0.5161826617)
(3:0.3986744820,6:0.2922387282,(8:0.0245249940,9:0.0229292153):0.1595581957)
(2:0.4783467353,(7:0.0390629920,8:0.0427165208):0.1840237079,9:0.8433456665)
(2:0.5876212457,(7:0.0351818403,8:0.0370799232):0.0130558687,9:0.0206254853)
(1:0.2310216639,3:0.2916315962,((5:0.0219522108,6:0.0450633185):0.2034140534,(7:0.0394800597,9:0.1628172613):0.2579079362):0.3505902310)
(1:0.2221128215,3:0.1751072453,(((4:0.0288986498,5:0.0343495969):0.0052379139,6:0.0149746603):0.1821144354,(7:0.0220313207,8:0.0331722360):0.0794434672):0.2359992613)
(1:0.8096620728,(7:0.0161260604,9:0.0746409591):0.0118689261,8:0.0190299081)
(1:0.2126097375,2:0.1943418076,((4:0.0189036125,5:0.0578112080):0.1344922093,((7:0.0226464055,9:0.0224729766):0.0081357780,8:0.0291240048):0.1226079802):0.2513849660)
(1:0.6205750538,((4:0.0304512945,6:0.0323865606):0.0050708942,5:0.0489276473):0.1483628164,(7:0.0322851125,(8:0.0225027307,9:0.2809751274):0.0038477944):0.1298515443)
(3:0.6174500542,((4:0.0330994417,6:0.0450751095):0.0112043199,5:0.0975807466):0.1872279993,(8:0.0455373686,9:0.0347454306):0.1808265960)
(1:0.1627415551,(2:0.5025388134,8:1.1612190677):0.1342343106,3:0.5126696995)
(2:0.2432705464,(5:1.0588324326,7:0.5797740359):0.1723539740,(8:0.0392060285,9:0.0405296119):0.2640456144)
(1:0.2843676723,2:0.2910481671,(((4:0.0288398721,5:0.0370986127):0.0022823500,6:0.0262245987):0.0993052081,(8:0.0263477208,9:0.0486938201):0.1471513157):0.1828380618)
(1:0.2196486692,3:0.1910154316,((5:0.0364581809,6:0.0228226504):0.1111641110,(8:0.0251132992,9:0.0274725917):0.1151232617):0.2023367143)
(1:0.4419227435,2:0.3147820611,(((4:0.0453936478,5:0.0430378911):0.0103376792,6:0.0331412297):0.2488962594,((7:0.0480935058,9:0.0405554506):0.0108635614,8:0.0363866148):0.2296052921):0.3393374279)
(4:0.0664827474,6:0.0285291583,(7:0.0321800783,9:0.0278514694):0.2283751247)
(1:0.3889421888,(2:0.4011883310,3:0.4253100470):0.0421422574,(((4:0.0414200508,5:0.0343617412):0.0061661581,6:0.0337381115):0.2468918917,(7:0.0352221968,(8:0.0418028409,9:0.0499505016):0.0042294712):0.2869962224):0.4219469139)
(2:0.7514481345,(4:0.0430727748,5:0.0357406151):0.0176793488,6:0.0208853272)
(3:0.7993630704,4:0.0183484381,(5:0.0315731241,6:0.0419929119):0.0105296620)
(3:0.3531326755,4:0.2389742351,(7:0.0206030777,(8:0.0209131138,9:0.0389815167):0.0055226399):0.0921728934)
(1:0.2223315597,(4:0.2142820449,6:0.0217444184):0.1703486931,((7:0.0308941104,9:0.0267241930):0.0042407639,8:0.0195998270):0.1247374945)
(2:0.1733809650,3:0.3031785244,(4:0.0304447937,(5:0.0380860104,6:0.0482620619):0.0143738705):0.4760530202)
(2:0.3496587610,(4:0.0448463190,6:0.0547396690):0.2744117091,5:0.1994780172)
(2:0.7969346600,6:0.4186222152,((7:0.0399439115,9:0.0441761680):0.0040887811,8:0.0453021895):0.1242287005)
(3:0.2349409725,4:0.1193082456,(5:0.0395785754,6:0.0640656892):0.2327238610)
(1:0.3962765419,2:0.3825566439,((4:0.0311383044,5:0.0285970816):0.1702015064,8:0.1474740986):0.2735129902)
(2:0.4537015381,(4:0.0382024369,5:0.0197154625):0.1529029790,7:0.1819403933)
(1:0.3706888176,(4:0.0210585416,6:0.0344691416):0.1158589045,(7:0.0455094027,9:0.0175009001):0.2010648705)
(2:0.5434234274,7:0.0172242448,(8:0.0303646222,9:0.0458761087):0.0081958666)
(2:0.3753553480,(5:0.0498722700,6:0.0136934306):0.1331739048,(8:0.0366354764,9:0.0211117940):0.1878038837)
(1:0.2437721628,(2:0.5300278298,3:0.2871657183):0.2096308280,4:0.6314580925)
(2:0.4732365846,(4:0.0452964454,6:0.0360195314):0.0058633841,5:0.0250591066)
(2:0.4837037296,(7:0.0407978458,9:0.0319229485):0.0102603784,8:0.0088872562)
(1:0.4150760356,2:0.2898667172,((4:0.0516219374,5:0.0227723011):0.1338154611,((7:0.0441705053,9:0.0339895708):0.0043091649,8:0.0329904224):0.2102464009):0.3565795100)
(1:0.2209386740,(5:0.0280276727,6:0.0189927952):0.2909473783,(7:0.0106678881,(8:0.0235374768,9:0.0428959185):0.0143475721):0.7733487158)
(1:0.2291150676,2:0.2238251752,(3:0.1792765963,((7:0.0259529054,8:0.0621996843):0.0097445507,9:0.0123330900):0.3959457410):0.0450220306)
(3:0.8790819617,7:0.0181315469,(8:0.0353889131,9:0.0433111246):0.0075751498)
(2:0.4450756424,(7:0.0322705609,8:0.0302261910):0.0000021862,9:0.0805246954)
(1:1.1182561225,2:0.3518347775,(7:0.0494751251,9:0.0286012875):0.1403807723)
(2:0.6899301867,(7:0.0358091516,8:0.0444615492):0.0104868394,9:0.0355182616)
(1:0.4235315099,(7:0.0326776609,9:0.0364402752):0.0136892060,8:0.0116727163)
(1:0.1939354466,3:0.1350750156,((7:0.0187370403,9:0.0437750203):0.3903595449,8:0.1895401504):0.0723113209)
(1:0.3104230807,(7:0.0329660595,9:0.0315615607):0.4770792964,8:0.3113031223)
(1:0.1151781160,(2:0.0944417392,(7:0.0166857283,(8:0.0205194822,9:0.0245374690):0.0039719344):0.1148530025):0.0164338672,3:0.1346692417)
(1:0.8818618596,(4:0.0344525804,5:0.0375803757):0.0115695689,6:0.0143152904)
(1:0.3049274000,2:0.2870913407,(3:0.2396008154,8:0.3497816439):0.0613598396)
(1:0.2038787643,2:0.2154782063,(8:0.0380688810,9:0.0302444276):0.3199532684)
(2:0.2267788857,3:0.1817711383,((7:0.0289912141,9:0.0215139812):0.0090275869,8:0.0217564966):0.2997856678)
(2:0.2036719213,3:0.1391240742,((7:0.0618559497,9:0.0143668178):0.0042693386,8:0.0488582636):0.1916778242)
(1:0.2958940686,2:0.6255446927,(6:0.2253188943,8:0.3438242596):0.5117446633)
(1:0.2352787840,3:0.2735859861,(7:0.0198392581,(8:0.0652455206,9:0.0904131984):0.0499636986):0.3464921988)
(2:0.3006869521,3:0.4093034045,(7:0.0224988027,9:0.0306838034):0.3371459741)
(1:0.9538903868,(7:0.0370403730,9:0.0395206451):0.0102470596,8:0.0418595292)
(2:0.2317678117,3:0.3272691592,(7:0.0773213768,8:0.0101721981):0.1690103306)
(2:0.3453633067,3:0.3722451781,((5:0.4041754459,6:0.4966425962):0.2027825475,(8:0.0421028005,9:0.0417726000):0.2440187788):0.1866490374)
(2:0.4226947859,3:0.3515075837,((5:0.2346455516,6:0.3062224698):0.1433178573,(8:0.2665416863,9:0.2647136596):0.2478415107):0.0780164334)
(1:0.2341878007,5:0.0795005546,(6:0.2195581405,(8:0.0226205449,9:0.0651758523):0.0934604766):0.0568502230)
(1:0.2972017442,3:0.3402824533,(5:0.2206230672,((7:0.0220961600,8:0.0899803229):0.0590356315,9:0.1982954957):0.0824950297):0.3626576765)
(1:0.2505102678,3:0.4277172244,((5:0.0233893135,6:0.0422799047):0.1818581049,((7:0.0342184483,8:0.0299292664):0.0078157259,9:0.0333188646):0.1744607184):0.2904656911)
(1:0.4784082325,3:0.5525510175,(6:0.2728169578,((7:0.0500293265,8:0.0725899988):0.0132227408,9:0.0699119103):0.1572673302):0.4042291854)
(1:1.2036530211,3:0.5823881901,(6:0.2239038336,(8:0.0266979566,9:0.0426806345):0.2522713372):0.0834257022)
(2:0.2248113338,5:0.1908053716,(7:0.0847880926,8:0.0038904618):0.1367211663)
(2:0.6509772943,7:0.0167114680,(8:0.0268349953,9:0.0310815490):0.0294482250)
(2:0.0825398185,3:0.1512886311,((5:0.0389424759,6:0.0150621601):0.0836580819,(7:0.0388486905,9:0.0045220394):0.0632024619):0.1165028392)
(2:0.6775900319,(5:0.0209034061,6:0.0488519710):0.0732256588,((7:0.0364755116,8:0.0282125751):0.0000024196,9:0.0503666130):0.2404918946)
(2:0.9219360088,(5:0.0180264892,6:0.0406400505):0.0875826310,8:0.2253994439)
(1:0.1419034192,2:0.1875690983,(4:0.0120240017,6:0.0529446558):0.1891308229)
(1:0.2661839617,3:0.1540833919,(5:0.0341292382,6:0.0193936612):0.3789559685)
(1:0.4587885007,(4:0.0435346821,6:0.0771940158):0.0126512162,5:0.0098074867)
(1:0.4120239307,3:0.4425965679,(5:0.0542069838,6:0.0752088577):0.4969956727)
(1:0.1237790232,3:0.1402393648,(4:0.0270278398,5:0.0220480755):0.1928968376)
(1:0.1526749779,2:0.1926953065,((4:0.0498135926,5:0.0641160922):0.0423327708,6:0.0797507001):0.2360983870)
(1:0.3848213080,(4:0.0373624446,6:0.0352525052):0.1279407348,5:0.1692619140)
(4:0.0219553139,(5:0.0537807874,6:0.0480418622):0.0093861589,9:0.5428717011)
(1:0.5594486168,5:0.0119230542,(7:0.0206575824,9:0.0217684093):0.0110439339)
(3:0.4240660169,(4:0.0421906375,6:0.0426446848):0.1525354103,(5:0.0335181124,7:0.0941961689):0.2378870830)
(4:0.0652996397,(5:0.0404861732,7:0.5716520812):0.0036754447,6:0.0362510760)
(1:0.4795556548,(5:0.0358000597,9:0.0242200480):0.1523205671,6:0.1629506936)
(3:0.3660272094,4:0.1167219063,((7:0.0245483246,9:0.0319154220):0.0080081117,8:0.0195876650):0.0926241786)
(3:0.2499976108,(7:0.0248433219,9:0.0210430107):0.0123185058,8:0.0054672966)
(4:0.2729136862,(7:0.0406729436,8:0.0232781443):0.0061689875,9:0.0341912653)
(4:0.0348489973,(5:0.1277022492,6:0.0154531497):0.0163279555,9:0.3454337633)
(1:0.6249473435,((4:0.0539300543,5:0.0000021682):0.0036572384,6:0.0794471757):0.1440268518,7:0.1339827839)
(1:0.2556871588,3:0.2966777827,((4:0.0251053909,(5:0.0368876648,6:0.0276758814):0.0059861696):0.1195739799,(7:0.0392304977,9:0.0351087673):0.0989197914):0.1381831324)
(1:0.3506887968,5:0.2626412340,(7:0.0333507233,9:0.0350995749):0.1131235945)
(1:0.2782867337,((4:0.0173271343,6:0.0656512290):0.0023096905,5:0.0264251278):0.1134365607,9:0.1185249106)
(1:0.5022926519,(4:0.0214701235,5:0.0341495109):0.1011106378,9:0.2357198578)
(1:0.7383188138,(4:0.0237084862,6:0.0558913764):0.2181725530,(5:0.0301720337,7:0.0544608277):0.1264072638)
(1:0.6831033618,4:0.0235089408,(5:0.0379336165,6:0.0290868674):0.0099008341)
(1:0.3610683980,(5:0.0245561807,7:0.0170126795):0.0053464067,9:0.0162139226)
(4:0.0186321279,(5:0.1176771848,9:0.3537895322):0.0128617478,6:0.0309262802)
(1:0.3926106194,(5:0.0186988285,(7:0.0149253797,9:0.0160870914):0.0098212924):0.0276045537,6:0.1581498765)
(2:0.5038347810,(4:0.0368370997,5:0.0458330549):0.1501893295,7:0.2732124363)
(1:0.2645864844,2:0.2107080041,(4:0.0824468309,5:0.0637113232):0.3216655994)
(2:0.4650862660,4:0.0377995545,(5:0.0408031251,6:0.0344619054):0.0074993609)
(1:0.1879901979,2:0.2311993915,(4:0.0360305217,5:0.0401628934):0.4073061817)
(1:0.1810257049,3:0.1805309576,(5:0.0453090488,7:0.0061259256):0.2537347470)
(1:0.2943003391,3:0.6100601548,(5:0.0255985348,(7:0.0375875215,9:0.0444355862):0.0077709410):0.2792870279)
(2:0.4182558484,(4:0.0256195355,6:0.0300633171):0.1499476295,(5:0.0567635512,9:0.0405456703):0.0987549018)
(4:0.0712733116,(5:0.0420939396,9:0.0268259516):0.3746429491,6:0.0371417226)
(1:0.3820057220,4:0.1775559958,(5:0.1353688139,9:0.0568532512):0.1398003112)
(4:0.0492487567,(5:0.0874123225,7:0.6203509851):0.2309392616,6:0.0527362355)
(1:0.3674410294,(5:0.0272953922,9:0.0281232225):0.1115406732,6:0.2107626659)
(1:0.8863696386,5:0.2039692598,(7:0.0316513621,9:0.0633440149):0.2677680386)
(1:0.5547650320,(5:0.0346064155,7:0.0321032367):0.0159108446,9:0.0148020099)
(1:0.8015633414,4:0.2345233046,(5:0.0412539582,7:0.0375528557):0.2058689800)
(1:0.3925519025,5:0.4378916671,(7:0.0509931017,8:0.0385489723):0.4155754322)
(1:0.2642974570,((4:0.0265265526,6:0.0235219127):0.1243588598,(5:0.0357992089,9:0.0169255220):0.1177016148):0.1548396732,(7:0.0369720724,8:0.0119229794):0.4049550243)
(1:0.3950190930,2:0.4578881504,(4:0.0370703015,5:0.0351543308):0.2311207410)
(2:0.1340702249,3:0.3848131959,((5:0.0377159544,6:0.0304109842):0.1555557064,9:0.0980018134):0.3631799580)
(1:0.6340376749,(2:0.1779333828,3:0.5034997389):0.0470799543,(4:0.2195763240,5:0.1744743114):0.4213818930)
(1:0.4552221324,(2:0.2403836497,(4:0.0377872313,6:0.0203586080):0.3749578308):0.0548527185,3:0.2737388508)
(1:0.2018647309,(2:0.3175665371,3:0.2492861190):0.0892169692,((4:0.0324333450,6:0.0440534787):0.6478349522,9:0.2591761001):0.1359098159)
(1:0.1721073488,2:0.3621605221,(3:0.3475406761,((4:0.1260043362,((5:0.0415015192,7:0.0562961174):0.0153198055,9:0.0329716815):0.2092027277):0.1756890566,6:0.8030293210):0.1578294066):0.0707596009)
(4:0.0368328208,(5:0.0380004143,9:0.0482000592):0.2781736263,6:0.0428703707)
(3:0.5218906046,4:0.2240375737,(5:0.0642957461,9:0.0531633259):0.1486660408)
(2:0.4501244363,3:0.2841635454,((4:0.0546990047,6:0.0362054013):0.1598477099,((5:0.0442488543,9:0.0468398982):0.0072730407,7:0.0329943770):0.2695107861):0.2950098407)
(1:0.7553166443,(4:0.0398252055,6:0.0387387861):0.0106767616,5:0.0181064570)
(1:0.2196339156,2:0.3956447504,(4:0.0268107203,6:0.0401882454):0.5064651885)
(1:0.2740794931,2:0.4414035932,(4:0.3787442250,5:0.2562461954):0.1827419853)
(1:0.3364976203,(4:0.4022642741,5:0.0000023444):0.0241553839,6:0.0211584325)
(2:0.5597746481,4:0.0279013463,(5:0.0217581167,6:0.0332250157):0.0047298923)
(1:0.2632330812,2:0.4164782046,(4:0.4601448448,(5:0.0148379455,6:0.0502030504):0.0738081919):0.1401944449)
(2:1.1718846907,4:0.0006844083,(5:0.0346744925,6:0.0388486180):0.0443781508)
(1:0.4987345123,4:0.0253125124,(5:0.0348733152,6:0.0296844555):0.0006059889)
(1:0.2740437488,2:0.2597162109,(4:0.3069893748,6:0.2714836717):0.2930148648)
(1:0.7678753734,(4:0.0859268049,6:0.0304676592):0.1541498705,5:0.2727833157)
(1:0.3111207659,2:0.4241394792,(4:0.2517987473,6:0.5644503291):0.0618839535)
(1:0.6812329924,2:0.2356774939,(4:0.0258957430,(5:0.0388491236,6:0.0309069491):0.0216945132):0.2884806842)
(3:0.3028997554,4:0.0248079344,(5:0.3088163692,6:0.0098297380):0.0077864683)
(1:0.2912971552,3:0.3432639547,(4:0.0653908852,5:0.0495476433):0.2606915553)
(2:0.2192238834,3:0.2056339493,(5:0.0399640770,6:0.0243190586):0.4772318820)
(1:0.1955000151,2:0.1733540516,(4:0.6137019754,6:0.2664820617):0.1152395964)
(1:0.1676083102,3:0.1404338476,((4:0.0315480563,5:0.0303335380):0.0942651734,6:0.1128556496):0.1357585241)
(1:0.2789186967,2:0.2862171099,(4:0.2220953175,(5:0.0490740771,6:0.0479854335):0.1913242874):0.3684521593)
(1:0.3153539297,3:0.4889286992,((4:0.0479570562,6:0.0340381599):0.0096477214,5:0.0230449377):0.7181484866)
(1:0.2079550533,2:0.1434229174,(4:0.0220501844,5:0.0185035048):0.2897718934)
(1:0.2227917147,2:0.2421159705,(4:0.0317311041,5:0.0304686921):0.2696686257)
(1:0.2525267794,2:0.1346858262,((4:0.0354104827,5:0.0211884526):0.1169309427,6:0.1506018131):0.2279163471)
(1:0.4659090339,2:0.3289971877,(5:0.2747089616,7:0.3349713228):0.1863964693)
(2:0.3498743586,(((4:0.0262291199,5:0.0464423547):0.0164121640,6:0.0250727528):0.1198678472,7:0.2332922305):0.2191692258,9:0.8118017832)
(3:0.4944611489,(4:0.0351971812,(5:0.0271448786,6:0.0583586799):0.0025647737):0.1725888656,((7:0.0374659472,9:0.0367881544):0.0071277489,8:0.0247278555):0.1881139772)
(1:0.6898851599,((4:0.0090336505,7:0.4136612695):0.0139843995,5:0.0406543904):0.0073310507,6:0.0153944822)
(1:0.2778726717,3:0.1797432253,(4:0.0917619297,6:0.0477500077):0.1845040624)
(1:0.3105258864,2:0.5196731175,((7:0.0436297306,9:0.0363115409):0.0130453584,8:0.0309721503):0.5150281183)
(1:0.5873041373,(4:0.0474537329,5:0.0454636999):0.2542518803,(7:0.0615149383,9:0.0438731916):0.2650480673)
(1:0.3192612502,6:0.3956944610,(7:0.0210402732,8:0.0359247851):0.1398896290)
(1:0.4239749305,((4:0.0436066439,5:0.0483062088):0.0055510696,6:0.0421220026):0.1937698431,((7:0.0322687444,9:0.0436995593):0.0068160432,8:0.0379043027):0.1377919118)
(4:0.0901126430,(5:0.0358344457,(7:0.0617088973,8:0.0817708601):0.3408331400):0.0072872947,6:0.0920530479)
(2:0.9619536824,(4:0.0695260662,6:0.0240915633):0.1870598449,(8:0.0580257841,9:0.0199023109):0.2326214790)
(5:0.0595460114,6:0.0218671695,(8:0.0225351553,9:0.0283123466):0.2788075663)
(2:0.5719594791,(7:0.0300379729,8:0.0246764546):0.0027919395,9:0.0289302338)
(2:0.2261286445,(3:0.2046956173,9:0.6839423088):0.0768048191,(5:0.0201265325,6:0.0347308221):0.3356129996)
(1:0.2418997231,2:0.0987224278,(((5:0.0357265648,6:0.0295881302):0.0797146681,(7:0.0279545146,8:0.0746352541):0.1235682174):0.0581326406,9:0.3667133373):0.0724392801)
(2:0.7413562456,(7:0.0304727568,8:0.0389462373):0.0117755688,9:0.0191333207)
(1:0.1944354380,2:0.1708744505,(3:0.2573974365,((4:0.1916127130,9:0.1621219871):0.0487747777,(5:0.0391520083,6:0.0641449043):0.0984118086):0.1926904269):0.0758084574)
(2:0.1449207380,(4:0.0107035093,6:0.0605041142):0.9258637158,9:0.2227307018)
(1:0.1489476172,2:0.1637586773,(3:0.1518072296,((4:0.0326537025,6:0.0266064573):0.0832517268,(7:0.0288166782,9:0.0197237229):0.0890552664):0.1454786266):0.0251332031)
(1:0.3696503344,7:0.0183334930,(8:0.1313171756,9:0.0370019646):0.0075641224)
(4:0.0386008317,5:0.0689189841,(6:0.1285925164,(8:0.0414171597,9:0.0359917190):0.2379421994):0.3398256135)
(1:0.5533405713,(4:0.0302682262,5:0.0267259923):0.0015705782,6:0.0402805315)
(1:0.2476264380,2:0.2483433961,((4:0.0348167366,6:0.0382827432):0.0143697968,5:0.0213396180):0.3226932620)
(2:0.4464639344,(4:0.0350766041,5:0.0462396574):0.1689332738,7:0.1395899257)
(2:0.2255971039,3:0.1723986106,(5:0.0246950532,6:0.0372606326):0.3164271137)
(3:0.8311383707,(7:0.0656669104,9:0.0521152032):0.0101662929,8:0.0511427043)
(1:0.4739676141,(5:0.0215302902,8:0.0281316156):0.0980145311,7:0.1965554037)
(1:0.2078170147,2:0.3296249446,(7:0.0248359658,8:0.0296402499):0.4038618872)
(2:0.1966213452,3:0.3100251886,(5:0.0405930710,6:0.0330878420):0.3915370364)
(2:0.3422255910,3:0.3689035308,(5:0.0867114232,6:0.0175974806):0.4404746000)
(1:0.3603598253,2:0.2561957087,(5:0.0419400892,(6:0.0154025558,8:0.0308726612):0.0088893943):0.3645755955)
(1:0.1516182892,(5:0.5156505351,6:0.5785165547):0.4406796028,7:0.2374395558)
(2:0.4342441822,(4:0.0265574887,(5:0.0370029195,6:0.0249352206):0.0154565402):0.1462267796,9:0.2431565915)
(2:0.3361908175,((4:0.0284574511,6:0.0350456877):0.0000021025,5:0.0274506728):0.1082215300,9:0.1289585758)
(2:0.6224915308,((4:0.0958622807,5:0.0517597437):0.0109270708,6:0.0680351956):0.2148257239,9:0.1480173408)
(3:0.5929428038,(4:0.0362869607,5:0.0378558280):0.0032267051,6:0.0414136414)
(1:0.3225748305,2:0.2361168230,(3:0.4716238871,(4:0.0284406337,6:0.0454991463):0.3363382223):0.1227714660)
(2:0.2164301110,4:0.6202469387,(5:0.0252457454,6:0.0211542729):0.1251530393)
(1:0.3349172683,(2:0.1809174100,(5:0.1466124162,(7:0.0393101202,9:0.0483986999):0.2038557936):0.3940586427):0.0453740751,3:0.2286401342)
(2:0.6384830035,(4:0.0468437159,5:0.0764149380):0.0165589910,6:0.0410478191)
(2:0.2963685801,(4:0.0150185180,5:0.0280992738):0.1496986292,9:0.1802381734)
(1:0.2172669441,2:0.2329854367,(5:0.3418835168,9:0.2958457147):0.4464011804)
(3:0.4698375951,((4:0.0406608996,6:0.0427451925):0.0085877297,5:0.0368196411):0.1472101791,9:0.1791557108)
(1:0.4592365411,2:0.2889408433,(((4:0.0367394207,6:0.0569215759):0.0061881148,5:0.0227902760):0.0688511618,9:0.2978181370):0.5797404901)
(1:0.3815499918,2:0.2599914005,(3:0.4592874291,(4:0.4756608641,((5:0.0330441108,6:0.0616493367):0.2116552875,9:0.3270359034):0.1839316570):0.2493910697):0.0519137951)
(2:0.4209486266,(3:0.4525494877,6:0.6465670408):0.2409067671,4:1.0117433653)
(1:0.9363074242,(4:0.0455619965,6:0.0605203626):0.0118588764,5:0.0410507743)
(2:0.3063091644,(7:0.0285757265,9:0.0777406512):0.8465470154,8:0.3398087782)
(1:0.3731027280,4:0.1856316859,(7:0.0439766743,9:0.0284318847):0.1784993064)
(1:0.1786082053,2:0.1748919119,(4:0.1594031036,7:0.1256220783):0.2284998824)
(1:0.2306640029,2:0.2670084638,((4:0.0449686429,5:0.0377621671):0.1381966621,(7:0.0353918407,9:0.0650759895):0.1625617707):0.2780180261)
(2:0.3673852782,(4:0.2598991094,(7:0.0656547487,9:0.0435346770):0.1744199329):0.3029693513,8:0.8142253139)
(1:0.2946632193,(4:0.0236709771,5:0.0749805599):0.0839869829,(7:0.0471098064,9:0.0237533496):0.0374299096)
(1:0.4182071797,2:0.3234243255,((4:0.0825109153,5:0.0320954447):0.1606049500,9:0.2514595733):0.4122894330)
(1:0.5656665729,3:0.2496792184,((4:0.0508392461,5:0.0388097615):0.1431866572,7:0.2246706862):0.3576421013)
(2:0.4836507174,(5:0.2219823503,7:0.2259730772):0.1571095586,8:0.6676386095)
(1:0.3865785518,(4:0.1875707962,5:0.0143746665):0.2434047922,8:0.6296752740)
(2:0.4528698381,3:0.3388236000,(4:0.1100516650,5:0.0805475520):0.4887401669)
(2:0.5911635177,(4:0.0184308078,5:0.1000241209):0.1768892126,9:0.2690101070)
(2:0.6670373725,(7:0.0846078237,8:0.0327207964):0.0078562224,9:0.0320472474)
(3:1.2396950283,(7:0.0380225237,9:0.0401074158):0.0082800345,8:0.0277453391)
(2:0.3881735673,5:0.4122692510,(7:0.0498067833,8:0.0104090360):0.1963953258)
(1:0.2777352974,3:0.1926554113,((4:0.0275317072,5:0.0342460207):0.1364303746,(7:0.0775303759,8:0.0220477272):0.1499316384):0.1503602992)
(1:0.3949633588,4:0.1435530656,(8:0.0056294483,9:0.1184259430):0.1507146534)
(2:0.3752646465,5:0.3150550763,(7:0.0402169934,9:0.0568413063):0.1838807525)
(2:0.4865139823,(5:0.0229560961,6:0.0449822654):0.1321443754,(7:0.0515640995,9:0.0505638198):0.2264182820)
(1:0.2841146155,3:0.2202786206,(5:0.0413050452,6:0.0817188451):0.4151562206)
(4:0.0292046113,(5:0.0280614880,9:0.3421506304):0.0009146129,6:0.0289119354)
(1:0.3610154981,3:0.3995365215,(5:0.3140725180,(6:0.3510514159,9:0.2711491831):0.0477178695):0.3437975621)
(1:0.3365570904,3:0.2913758015,((5:0.1516204234,6:0.1957618792):0.1269311986,9:0.2174776354):0.3459835357)
(1:0.5421518085,(4:0.2400355995,(5:0.0413651364,6:0.0936422452):0.0954744291):0.0865747560,9:0.1921748057)
(1:0.7313871150,4:0.0067036952,(5:0.2215701199,6:0.0633506784):0.0228323050)
(3:0.2827530705,5:0.1513489672,((7:0.0255499829,8:0.0154302743):0.0003972738,9:0.0252442730):0.0783617568)
(1:0.7780559697,4:0.0171756358,(5:0.1513334037,6:0.0284157608):0.0065894561)
(5:0.3723268712,7:0.0256598543,(8:0.0677838487,9:0.2262966055):0.0001404872)
(1:0.1804549959,3:0.1499446169,(5:0.0704861675,6:0.0025429983):0.3002259766)
(1:0.8791004354,(3:0.6540421536,6:0.2120821746):0.0671832966,(7:0.0615144950,(8:0.1752734049,9:0.0583917950):0.0282009278):0.2180927696)
(1:0.4203931400,(3:0.3937130575,9:0.5341071774):0.0764422553,(4:0.0199080563,(5:0.0739286209,6:0.0517191807):0.0389583531):0.2881267855)
(1:0.3131447298,(3:0.4617762077,((5:0.0347884050,6:0.0501391431):0.2175078225,(7:0.0575766734,8:0.1601019853):0.2370564385):0.2300317570):0.1580339842,9:0.3038357797)
(1:0.3685192653,((4:0.0000024526,5:0.0614808655):0.1938414636,(7:0.0500193648,8:0.0245527418):0.3500996560):0.4613959809,9:0.1581275226)
(2:0.7513392465,(7:0.0301153341,9:0.0266078796):0.0044745526,8:0.0312778717)
(3:0.4235709893,(((4:0.0473638269,6:0.0432726010):0.0161326974,5:0.0120610018):0.1362983618,(7:0.0533681399,8:0.0571474704):0.1901567532):0.2211904824,9:0.7183259387)
(3:0.3240777041,5:0.1766725542,(7:0.0192328008,9:0.0320306872):0.1074917077)
(3:0.4852086738,7:0.0242238971,(8:0.0326189326,9:0.0293044185):0.0064444051)
(1:0.4479671421,((4:0.0656072396,6:0.0283448948):0.0090664207,5:0.0250853157):0.1727807866,(7:0.0289935477,9:0.0364492525):0.1460234900)
(1:0.2244044819,3:0.1110486732,(7:0.0215204489,(8:0.0262918240,9:0.0297408018):0.0118302548):0.1985944372)
(3:0.7818330898,5:0.2601780907,(7:0.0416726371,9:0.0385939152):0.2012056329)
(4:0.0280186111,5:0.1187218428,(7:0.0329410437,9:0.0349226161):0.2656499407)
(1:0.2711867313,2:0.3843055085,(4:0.0876261623,6:0.0243034233):0.5826877424)
(2:0.2523769806,3:0.3299548702,(7:0.0582395149,9:0.0692010519):0.3671265196)
(1:0.5071334712,(7:0.0245489011,9:0.0453014473):0.0108533101,8:0.0388576077)
(1:0.4189979641,((2:0.2792959990,(5:0.0235924486,6:0.0322200081):0.1190214338):0.5531240441,9:0.0820392051):0.1048814118,8:0.1439122014)
(1:0.2974846573,(3:0.3711588521,(5:0.2320357010,6:0.1918463363):0.1591933170):0.0760324995,7:0.2630649671)
(1:0.1387415991,3:0.1174019758,(4:0.0310064234,5:0.0152129703):0.4622237140)
(3:0.6410849182,(4:0.0424146500,5:0.0355688377):0.6622218633,7:0.3121719269)
(1:0.2023585859,2:0.2016213562,(3:0.1722890132,7:0.3407515988):0.0480582111)
(4:0.0149663397,(5:0.0404626304,9:0.4412553595):0.0125003440,6:0.0488182886)
(4:0.0726489000,(5:0.0372830791,(7:0.0728128222,9:0.1668744573):0.4758785153):0.0330074866,6:0.0739835967)
(5:0.1069457677,6:0.0242479651,(7:0.0474965809,9:0.0620276867):0.6791972231)
(1:0.1340406719,2:0.2553944837,(7:0.0516361533,9:0.0723387513):0.2438909764)
(1:0.4891281283,2:0.5461947110,(7:0.0522643219,9:0.0659642585):0.3618578748)
(2:0.4088821726,4:0.0202562718,(5:0.1711309755,6:0.0208681220):0.0148527111)
(1:0.3863504292,4:0.1199943170,(7:0.0360594713,9:0.0289572900):0.1529960003)
(2:0.7513570114,(4:0.0348864863,6:0.0383242619):0.0242201875,5:0.0329620772)
(1:0.4973056492,(4:0.0332110095,5:0.0275345931):0.0106594986,6:0.0132844007)
(2:0.4609884601,4:0.0289532791,(5:0.0226701258,6:0.0298332356):0.0000023644)
(2:0.2454922887,4:0.0197911159,(5:0.0257198590,6:0.0217860350):0.0148041856)
(2:0.9545407670,(4:0.0302259638,6:0.0376690433):0.0546792175,7:0.3809178489)
(1:0.3825704250,3:0.1859036310,(7:0.0665693709,9:0.0133343365):0.2253500893)
(1:0.3225288017,3:0.2176885519,(7:0.0243805736,9:0.0379582021):0.3529454427)
(1:0.2111546269,3:0.6717774662,(5:0.2073209604,6:0.2056627677):0.1666139440)
(1:0.2844655803,2:0.2306203553,(4:0.1403957263,5:0.0048900551):0.1549373362)
(1:0.8005019230,(4:0.0355621787,5:0.0468014027):0.2610085871,6:0.2848001818)
(3:0.3995631959,(4:0.0661262751,5:0.1997267257):0.0707163785,6:0.1790362962)
(2:0.6891767235,3:0.4428537604,(5:0.0267406510,6:0.0270577206):0.3035138281)
(2:0.1996308901,3:0.2579980053,((4:0.0274672143,5:0.1710449869):0.0071220369,6:0.0293935442):0.2966901624)
(1:0.1698746330,(2:0.1282778599,3:0.2409586500):0.0699782452,(4:0.0000027742,5:0.0222588491):0.1617576875)
(1:0.1850036940,2:0.3039743260,(4:0.0104451268,(5:0.0240054073,6:0.0345092035):0.0195194964):0.7098852442)
(1:0.1371666533,3:0.1451175821,((4:0.0178565799,5:0.0308857326):0.0134676845,6:0.0063265232):0.1988460763)
(1:0.1686123820,2:0.1772339492,(4:0.0269037375,(5:0.0320022637,6:0.0154804327):0.0103045535):0.2487907930)
(2:0.1509543506,3:0.0947054051,((4:0.0396656157,6:0.0277495834):0.0052920964,5:0.0203824913):0.2423364293)
(2:0.3787274796,3:0.4154149173,((4:0.0651520857,6:0.0539166166):0.0139686628,5:0.0565480724):0.6251764063)
(2:0.9680177570,(4:0.0315805283,5:0.0308830558):0.0000020160,6:0.0335821630)
(1:0.6654126326,(4:0.0187990056,6:0.0430726976):0.0000020048,5:0.0422001043)
(1:0.7819958689,(2:0.4369068078,4:0.6237247525):0.0558769600,3:0.1648282876)
(1:0.2409545052,2:0.3876150781,(4:0.0277780802,5:0.0432639083):0.0820129968)
(1:0.9605753380,2:0.4648384074,((7:0.0269912469,9:0.0365320114):0.0104336834,8:0.0194393669):0.2883517276)
(3:0.3526468733,7:0.0230277236,(8:0.0221104526,9:0.1363677881):0.0060985040)
(2:0.7754686099,(7:0.0381311752,8:0.0279537558):0.0120270723,9:0.0170154397)
(1:0.2944913097,3:0.5268088837,(4:0.2272280560,((7:0.0314993356,8:0.0346502464):0.0150494533,9:0.0309545988):0.1540343885):0.2096327179)
(1:0.1518203541,4:0.0938552339,(7:0.0252901297,9:0.0106170475):0.0979356321)
(3:0.3177322180,(5:0.0260186225,6:0.0177470080):0.1236236638,7:0.1389827928)
(2:0.3418612942,3:0.2056591261,(4:0.0548624589,(5:0.0422722264,6:0.0262634277):0.0010385401):0.4670347214)
(1:0.2443752888,3:0.1693092161,((4:0.0319791091,(5:0.0305072612,6:0.0556587818):0.0068633659):0.0969998074,((7:0.3468222983,8:0.1405266969):0.1304733693,9:0.2226341695):0.0829514887):0.2273950803)
(3:0.1937737085,(4:0.0235600071,5:0.0179410872):0.0072844377,6:0.0067027875)
(3:0.5155360682,4:0.0332721032,(5:0.0360420382,6:0.0353637645):0.0094999500)
(1:0.1404489638,2:0.1556491125,((4:0.0266082424,5:0.0104656695):0.0950803246,(7:0.0037054083,(8:0.0251421509,9:0.0194538126):0.0150315216):0.0802602596):0.2469053039)
(1:0.3311758300,4:0.6091231828,(5:0.0787928672,6:0.0467482606):0.2318527451)
(1:0.2446428267,2:0.3080353378,((4:0.0409863998,(5:0.0417646718,6:0.0404850659):0.0187111937):0.1802658109,((7:0.0307027213,8:0.0389228895):0.0057264343,9:0.0140713884):0.1659420096):0.2436733366)
(1:0.7505855732,7:0.0000020717,(8:0.0324181858,9:0.0373091585):0.0118986957)
(3:0.5499688106,((4:0.0371249194,5:0.0497465449):0.0060937693,6:0.0295196963):0.1429216707,(7:0.0474269132,8:0.0323232902):0.1561488458)
(2:0.2284726558,3:0.3496446947,((4:0.0261734005,5:0.0450793989):0.1455350966,(7:0.0444156965,9:0.0243744026):0.1459799530):0.2790084419)
(2:0.5243546493,(4:0.0293480131,5:0.0246829631):0.0055105262,6:0.0397408448)
(2:0.2453490271,(5:0.0219730488,6:0.0224081467):0.0806303551,((7:0.0225045584,9:0.0558663391):0.0000014874,8:0.0240052875):0.0859469331)
(2:0.4379912330,(4:0.0498418850,6:0.0563209270):0.0581920405,(7:0.0418762023,9:0.0360954002):0.0580383306)
(1:0.7358403409,7:0.0311640155,(8:0.0764056478,9:0.0926911654):0.0177771000)
(1:0.2918859887,2:0.2177379857,((4:0.0351125134,5:0.0285327297):0.1556712222,6:0.3521937059):0.2697096444)
(2:0.2042112559,3:0.2543194123,((4:0.0234446230,6:0.0284734587):0.1221552607,5:0.1307188801):0.1565147048)
(2:0.1734508968,3:0.1912803560,((4:0.0207165916,6:0.0191702677):0.0101306232,5:0.0123648112):0.2273970804)
(3:0.4553321163,(4:0.4577002074,6:0.0000024570):0.1688514036,5:0.0908913710)
(2:1.0657010167,(4:0.0448509949,5:0.0396062904):0.0000020417,6:0.0367763916)
(2:0.8806538701,4:0.1929764274,(7:0.0434067898,9:0.0722939631):0.3408214716)
(1:0.6428967402,7:0.0331259432,(8:0.0684635618,9:0.0591667224):0.0219622275)
(1:0.8463469778,4:0.0175924806,(5:0.0291437548,6:0.0392890774):0.0147266728)
(3:0.8112673768,((4:0.0425026140,5:0.0315790678):0.0085461731,6:0.0381428476):0.2337137598,((7:0.0522252154,9:0.0435159560):0.0031202784,8:0.0472404078):0.1324668035)
(1:0.1513739081,3:0.1467555549,((4:0.0225610116,6:0.0202002550):0.0062530394,5:0.0239602476):0.2696621281)
(1:0.3032599494,3:0.2466113604,(((4:0.2181239449,5:0.1548821477):0.0361130643,6:0.0305964637):0.7484523560,(7:0.0524884834,9:0.0294480245):0.3720097275):0.1378222100)
(2:0.2710920861,3:0.2346008742,((4:0.0461904688,6:0.0436801949):0.1573559429,(7:0.0411619144,8:0.0220224555):0.1707082915):0.2416268737)
(1:0.2851046627,2:0.2946123731,(((4:0.0303018797,5:0.0524773657):0.0114317506,6:0.0432091287):0.2102497569,(7:0.1094364670,8:0.0297905727):0.1497327013):0.3078566980)
(1:0.2713174603,3:0.2063579638,((7:0.0409057250,8:0.0240990326):0.0103483073,9:0.0201101069):0.2765468019)
(1:0.3623570242,((4:0.0293029263,5:0.0286179943):0.1227098285,9:0.1506274087):0.0780940213,7:0.2071753355)
(1:0.1903502200,(2:0.1856740264,((5:0.0931753273,6:0.0383339666):0.0588585997,(7:0.0223054830,8:0.0303518638):0.1140682364):0.1073155932):0.0725144097,3:0.1729538566)
(1:0.3968205592,(4:0.0855487646,5:0.0161122422):0.1488571663,(7:0.0266243281,(8:0.0381040647,9:0.0316447463):0.0043102938):0.1249024432)
(1:0.2662128160,3:0.2970733144,(8:0.0652298420,9:0.0466613724):0.7157789716)
(3:0.7982088100,(4:0.0562790049,5:0.0407771083):0.2681223775,(7:0.1887984479,8:0.1885557461):0.1023045937)
(1:0.1919986179,2:0.1618795822,((4:0.0354264406,5:0.0261442453):0.1902923417,(7:0.0392311065,8:0.0258812246):0.1249497425):0.1465623493)
(2:0.2039342380,(4:0.1155794979,9:0.0985927415):0.0299407589,8:0.2812474587)
(3:0.3146530902,(4:0.0175650088,5:0.2404396570):0.0165117230,6:0.0232509421)
(3:0.5254513526,(4:0.0988294292,5:0.0190241049):0.0092630473,6:0.0290733455)
(1:0.5693708417,(2:0.2958678507,(4:0.0769818817,6:0.0217962696):0.3115230506):0.2629907597,3:0.3251227151)
(1:0.2104690587,2:0.2631618816,(((4:0.0305439424,6:0.0340335011):0.0037124103,5:0.0256599383):0.0905390958,7:0.1157944642):0.1855698538)
(1:0.2292004347,2:0.2077626323,(3:0.4202872677,((4:0.0184889163,6:0.0259213904):0.1968215130,(7:0.0211037873,8:0.0345909286):0.2373391040):0.1278785571):0.1277743308)
(2:0.1553491839,(4:0.0142895043,5:0.0261213413):0.0579369102,7:0.1001031580)
(5:0.6158497702,6:0.3979429211,(7:0.2033618889,9:0.2118169426):0.2706553850)
(2:0.3545004182,(7:0.0113563794,8:0.0296470029):0.0115748665,9:0.0142910900)
(1:0.4839684148,((4:0.0632910881,5:0.1025831810):0.1197190603,7:0.3957071102):0.0450906878,9:0.2807487557)
(1:0.1781574443,2:0.1068384667,(((5:0.2098297767,9:0.6319461404):0.1852515744,7:0.4075196136):0.1429173178,6:0.4830085726):0.2926059030)
(2:0.1744231747,3:0.1803763808,((4:0.0275250736,5:0.0284271304):0.1223809004,(7:0.0188663481,(8:0.0291786562,9:0.0244502116):0.0043107816):0.0987411097):0.1778753182)
(2:0.6212488579,3:0.5964175499,((4:0.0396775736,(5:0.0354576497,6:0.0453054137):0.0263560749):0.1536253768,8:0.4240286441):0.1675918645)
(4:0.0309899149,(5:0.0299692045,(7:0.0502417726,8:0.0297090652):0.2575209099):0.0026013517,6:0.0491452241)
(1:0.2128532905,2:0.3675407633,(6:0.2041271983,(7:0.0369180048,8:0.0258444103):0.1484700862):0.1985079533)
(1:0.1544080792,2:0.3106043367,(3:0.2457147725,((5:0.0605624022,6:0.0806674236):0.1326155637,(7:0.0327782249,8:0.0263759417):0.1404770000):0.2729911336):0.0558913010)
(2:0.1251974796,3:0.1907696099,((4:0.0196826713,(5:0.0275467951,6:0.0261805821):0.0018418988):0.0878519079,(7:0.0225109862,8:0.0268153788):0.1194726180):0.1724747861)
(1:0.1385189740,3:0.1800833829,(4:0.0173128532,(5:0.0182092776,6:0.0132655360):0.0000020224):0.1988317599)
(1:0.6183963448,(4:0.0219082460,6:0.0428239443):0.1337622270,(7:0.0441261673,9:0.0334046012):0.1581447088)
(4:0.0189085362,(5:0.0531599972,6:0.0282526922):0.0037738779,((7:0.0181057015,9:0.0263948175):0.0140141372,8:0.0068249419):0.1677535321)
(1:0.3196162574,(7:0.0375004298,9:0.0590101768):0.0213589878,8:0.0167798196)
(1:0.1312921254,2:0.1141584080,(7:0.0263973449,8:0.0250600273):0.3016865362)
(1:0.2370797407,7:0.0196095193,(8:0.0724512206,9:0.0233402778):0.0084031333)
(3:0.4113766195,(4:0.0917466452,6:0.0188447362):0.1766689290,(8:0.0232284227,9:0.0429470883):0.1487716892)
(1:0.8100100715,(7:0.0374244223,9:0.0378458161):0.0140904179,8:0.0367292122)
(3:0.3421571476,(4:0.0221367973,5:0.0286074123):0.0079909438,6:0.0143836352)
(4:0.0284291199,5:0.0376000606,(6:0.0361824239,9:0.3487599010):0.0131275598)
(3:0.6083889724,(4:0.0260504908,6:0.0260256716):0.0165665607,5:0.1732104613)
(3:0.6943558135,(4:0.0829714257,5:0.0476065817):0.0516881620,6:0.0000026772)
(3:0.8196999733,(4:0.0315377039,6:0.0454148635):0.1700858228,5:0.1659514520)
(2:0.3393790762,(4:0.0210448450,5:0.0201638796):0.0039730866,6:0.1307489044)
(1:0.5106704469,((4:0.0208750438,5:0.0241600716):0.0059125192,6:0.0155716314):0.1289455794,((7:0.0265350571,8:0.0295495000):0.0076927254,9:0.0215827213):0.1337603329)
(4:0.0472143644,6:0.0247684451,(8:0.0369867239,9:0.0447034987):0.4266991569)
(4:0.1522973671,5:0.0430954257,(6:0.0283433112,((7:0.0694424729,8:0.0887900706):0.0069134114,9:0.0436813721):0.2967702431):0.0109927265)
(1:0.2608057174,3:0.1694127989,((4:0.0319135649,5:0.0427738907):0.1501501011,(7:0.0308002723,9:0.0215486978):0.2146858323):0.1301080534)
(3:0.7060022121,(4:0.0893270239,6:0.0326779042):0.0845428540,((7:0.1089241217,8:0.0315920635):0.0157982769,9:0.0277693559):0.1751121214)
(2:0.2262102546,3:0.1245996491,((4:0.0207803300,(5:0.0229834340,6:0.0248988692):0.0050434263):0.1191134192,(7:0.0309277621,(8:0.0789120942,9:0.0233372147):0.0073179434):0.0855067882):0.1965772857)
(1:0.2595871956,2:0.3951768983,(3:0.5168578159,((5:0.0312862420,6:0.0360428722):0.1404407360,(7:0.0919765203,(8:0.0174855302,9:0.1042031052):0.0108988417):0.2208312569):0.3066845059):0.0452313884)
(3:0.7486588616,(4:0.0355667255,(5:0.0403752492,6:0.0257071999):0.0063565812):0.1524590688,(8:0.0402158482,9:0.0463650950):0.1918366328)
(2:0.5771197933,(4:0.0235388539,5:0.1045757894):0.1390590248,(7:0.0321646249,8:0.0481963289):0.0859551279)
(4:0.0410266045,(5:0.0260965218,(7:0.0492067825,9:0.0263600700):0.5024862240):0.0108094641,6:0.0306754373)
(1:0.7765585599,2:0.1687403863,((4:0.0173362083,6:0.0279324489):0.1776340063,(7:0.0235616477,9:0.0298428941):0.0918164873):0.2824656359)
(1:0.2747121537,3:0.3129561602,(((4:0.0341924206,5:0.0431064046):0.0065897888,6:0.0221881360):0.1842854713,9:0.1634263837):0.2784686192)
(2:0.2473057411,3:0.4207634059,((4:0.0368625444,(5:0.0270771123,6:0.0323140940):0.0081047551):0.1181203239,9:0.3568574610):0.2719871803)
(1:0.4798388737,((4:0.0364572328,6:0.0627890734):0.0004762890,5:0.0415708759):0.2091132173,(7:0.0296981907,(8:0.0381881465,9:0.1326865821):0.0101407228):0.1734510827)
(1:0.1838873007,2:0.2493070624,(7:0.0457482633,9:0.0316764030):0.3354515440)
(1:0.3676536280,3:0.3319390810,(4:0.0622657401,6:0.0257716672):0.6153059236)
(2:0.2535608323,3:0.4256938721,(4:0.0956108999,6:0.0000024278):0.4759651737)
(2:0.2509130431,3:0.4010320539,(5:0.1250082608,(7:0.0340089797,8:0.0492529540):0.1642381161):0.4180788194)
(1:0.1647079127,3:0.3151211573,((4:0.0185583412,5:0.0341511653):0.1083712528,(7:0.0352489404,8:0.0299771838):0.1012657829):0.1561694186)
(1:0.2124852224,2:0.2689609476,(3:0.1778292379,((4:0.1183496366,5:0.0577974875):0.0973145675,(7:0.0302669300,9:0.0343809259):0.0947259940):0.2135518634):0.0219163433)
(2:0.2167491680,3:0.2562217495,((4:0.0374679413,5:0.0451339376):0.1920548368,(7:0.0446905211,8:0.0406382192):0.1507354223):0.3369385562)
(6:0.6459226731,7:0.0431188104,(8:0.0688234903,9:0.0434270206):0.0080130426)
(2:0.7053245786,(7:0.0160993505,8:0.0206486922):0.0079987675,9:0.0134485419)
(1:0.3651927354,2:0.2873819729,(8:0.0917708529,9:0.0261817408):0.6605871944)
(3:0.8546391850,(4:0.0670776467,5:0.0434142108):0.2124181451,((7:0.0591080873,9:0.0455482566):0.0049256996,8:0.0498861933):0.3038663024)
(2:0.8809751059,(7:0.0420510830,8:0.0490675204):0.0126447349,9:0.0402908473)
(1:0.2419340901,2:0.3183891657,((4:0.0507348374,6:0.0397122684):0.1588457773,8:0.8129066384):0.0887099671)
(1:0.3189489354,(7:0.3028203618,8:0.0063909816):0.0150769908,9:0.0295255938)
(2:0.4303071270,4:0.1993740899,(7:0.0720270270,9:0.0478150353):0.1866588444)
(2:0.8499122226,(4:0.0335790482,5:0.0487636146):0.1661958751,(7:0.0243503689,(8:0.0378800806,9:0.0340889782):0.0099485259):0.1510610785)
(1:0.9743231401,(7:0.0359808728,8:0.0339411344):0.0030366749,9:0.0702852008)
(3:0.6397530663,(5:0.0454283653,6:0.0307225545):0.1611931456,(7:0.0553239997,8:0.0360742012):0.2008498382)
(1:0.3615670476,6:0.1736216050,(7:0.0532045895,8:0.0173822850):0.0952793914)
(3:0.4931447487,(4:0.1284659387,6:0.0401323708):0.3020105405,(8:0.0662602852,9:0.0279633173):0.3485337844)
(1:0.2511482766,3:0.1542043494,((7:0.1060454956,8:0.0214048689):0.0140917835,9:0.0209555666):0.2505625094)
(1:0.8319253816,(4:0.0272827667,(5:0.0238933592,6:0.0348128176):0.0047788006):0.0695926819,((7:0.0510310401,9:0.0424435640):0.0036369314,8:0.0462782132):0.2142383208)
(1:0.6495680642,(4:0.0256429605,5:0.0293699819):0.0002233535,6:0.0370939136)
(1:0.1385990458,3:0.2038305889,(7:0.0138210836,(8:0.0277514959,9:0.0193002057):0.0109344889):0.1959703918)
(3:0.7913464295,((4:0.0356478562,6:0.0754435755):0.0488611158,5:0.0101502018):0.1612794407,(7:0.1427128761,8:0.1992683984):0.4243073540)
(2:0.7805159387,((4:0.0380473711,5:0.0360589639):0.0131314475,6:0.0497402870):0.2001394532,(8:0.0343787914,9:0.0525566406):0.1597583178)
(2:0.7323720553,(5:0.0370399640,6:0.0260141987):0.1344414856,((7:0.0313436487,8:0.0391974529):0.0036061403,9:0.0326874364):0.1860296949)
(2:0.4348840872,(4:0.0270786130,5:0.1464840762):0.0119367241,6:0.0238543804)
(2:0.2779595086,3:0.3118742494,((5:0.0578464545,6:0.0334466337):0.1579743259,((7:0.0376654296,9:0.0406324521):0.0042635564,8:0.0479404517):0.2432507463):0.2545665139)
(2:0.4659594340,3:0.3055770843,(6:0.1481195109,8:0.2105812560):0.2204487863)
(2:0.5589863816,6:0.1576075802,(8:0.3103691072,9:0.0234527402):0.0653917540)
(3:0.2741084932,(5:0.0189697314,6:0.0337527330):0.0868727410,9:0.1459574718)
(2:0.2070414952,3:0.1818170978,((5:0.0227249247,6:0.0126421082):0.1072665933,(8:0.0256324701,9:0.0176203586):0.1257880275):0.1159660301)
(2:0.1259768841,3:0.1369950862,(6:0.2652917115,7:0.3528694397):0.0409671837)
(1:0.4893222100,(4:0.0195814764,5:0.0339555963):0.1332523362,(7:0.0236417045,8:0.0284176390):0.1347367012)
(2:0.6432322466,5:0.2067146678,(7:0.0776242128,8:0.0280923791):0.1772176885)
(1:0.2117652665,2:0.1903800890,(4:0.0282991912,5:0.0532717393):0.2434243327)
(2:0.3378484781,(4:0.0000026818,5:0.0415680439):0.0780335705,7:0.0526446747)
(1:0.2501478095,(4:0.0094756404,5:0.0274865938):0.1079916497,(7:0.1525809459,8:0.0057039505):0.1513702240)
(2:0.2961743495,3:0.3369020483,(7:0.0383329216,9:0.0516858258):0.4455527865)
(1:0.1601059750,3:0.2162667505,(7:0.0340675813,9:0.0289664107):0.2595316300)
(1:0.3065296621,2:0.2178560612,(4:0.0495183755,6:0.0479569104):0.3742400689)
(2:0.1565080867,3:0.1825325465,((4:0.0096229335,6:0.0629182965):0.0765499215,9:0.2384294837):0.1644778202)
(1:0.3538389539,2:0.4118444726,(4:0.1986124067,(7:0.0681908182,9:0.0452942818):0.2407406196):0.2250301552)
(3:0.4513999542,(4:0.0362328068,6:0.0462924060):0.1626769319,9:0.2216275418)
(1:0.3143135989,2:0.1289532912,(3:0.6387409451,(6:0.1696238500,9:0.1731809807):0.2996330734):0.0939158887)
(2:0.2457216779,3:0.2200816356,(4:0.0287164336,(5:0.0361709176,6:0.0372068725):0.0026085058):0.4034262264)
(1:0.6120328749,4:0.0027504921,(5:0.0414585387,6:0.0299512014):0.0075688474)
(1:0.3634622740,3:0.3336387347,((4:0.0357978228,6:0.0568125012):0.2594548010,9:0.2997660090):0.3811309046)
(1:0.3111668633,3:0.4634461405,(7:0.0354573756,9:0.0404625603):0.4752296432)
(2:0.6991820078,(4:0.0563578379,6:0.0443618949):0.2416473566,9:0.2276973404)
(4:0.0261712632,6:0.0695081009,(7:0.0265880227,9:0.0378192969):0.3061102201)
(2:0.3451437930,4:0.3256548839,(7:0.0295843910,9:0.0193498964):0.1317322924)
(2:0.3398428341,(4:0.0267926601,6:0.0519267902):0.1365722109,(7:0.0248064057,9:0.0317550717):0.1168669347)
(4:0.0223347515,(5:0.0219733770,6:0.0303854811):0.0118848615,(7:0.0298820416,9:0.0313030490):0.2316393065)
(4:0.0183288768,(5:0.0445286114,6:0.0370631084):0.0015940458,(7:0.0245462234,9:0.0190191005):0.2373843043)
(4:0.0431312980,5:0.0646410082,(7:0.0812734547,9:0.0835590145):0.3295897019)
(4:0.0286145995,(5:0.0347604016,6:0.0434764035):0.0158543666,(7:0.0330479605,9:0.0341996061):0.2769915466)
(1:0.4023196355,2:0.3121980405,(7:0.0391783576,9:0.0374588239):0.2979688359)
(2:0.4279509005,6:0.1848231066,(7:0.0341510865,9:0.0433655016):0.1237950130)
(1:0.4775346883,2:0.5006460682,((4:0.0732445824,6:0.0237300893):0.3152844735,(7:0.0237811251,9:0.0949646600):0.2118841509):0.4106551391)
(1:0.3322515759,2:0.2216822335,((4:0.0099702260,6:0.0541843685):0.3369133187,(7:0.0364667351,9:0.0748866999):0.2015279977):0.2763097109)
(1:0.3318936242,4:0.1142815373,(7:0.0175135764,8:0.0317374875):0.0783901930)
(2:0.3214217711,4:0.1497983226,(7:0.0411456893,8:0.0283955725):0.0789877456)
(4:0.0313689239,6:0.0271976570,(7:0.0366428398,8:0.0285145693):0.1985293191)
(1:0.2673646265,2:0.2746029108,(6:0.1563414403,7:0.2301230968):0.1722108875)
(2:0.5360876936,((4:0.0266872661,5:0.0315976146):0.0024663285,6:0.0213859244):0.1599627014,(7:0.0321519559,9:0.0354216944):0.2046973552)
(2:0.2613670077,(5:0.0319438208,6:0.0334225017):0.0802935129,(7:0.0350890032,9:0.0167273320):0.0416933914)
(1:0.4039606509,((4:0.0731499980,5:0.0243073177):0.0080834671,6:0.0341453473):0.1167310175,9:0.2379948472)
(1:0.2847736492,2:0.4466300424,((4:0.0305196188,5:0.0254685675):0.1281982013,(7:0.0514562202,9:0.0116378548):0.1254480755):0.6003804155)
(1:0.6516897914,2:0.1890014031,(3:0.2740256189,((4:0.0327472878,6:0.0497824651):0.2492434205,9:0.1954531207):0.1701465574):0.0802121738)
(2:0.7918447861,((4:0.0425110626,5:0.0661996455):0.0198946366,6:0.0285345913):0.1299260293,(7:0.0309921902,9:0.1047729481):0.2778398059)
(1:0.2839161958,(2:0.3079788592,5:0.3675853912):0.2330828884,7:0.3316787108)
(1:0.2417298392,2:0.2996558033,(((4:0.0230074541,5:0.0520074616):0.0058409277,6:0.0428155053):0.2008325087,(7:0.0296588860,9:0.0463580808):0.1170112287):0.2843464465)
(2:0.2896331119,3:0.2442723313,(4:0.0623821873,9:0.0477289311):0.2457521279)
(1:0.2084372491,3:0.1572624194,(4:0.0322750550,9:0.0141150836):0.4414450678)
(1:0.1347627051,(2:0.1463985568,((5:0.0294781323,6:0.0353352363):0.1083082782,9:0.1037649417):0.2315315310):0.0272863435,3:0.1538131763)
(3:0.8126728894,(4:0.0299802963,9:0.0245848621):0.1941026158,(5:0.0362012074,6:0.0664963143):0.1375197472)
(2:0.2167250702,4:0.1762325950,(5:0.0313410593,6:0.0301304852):0.0745100211)
(1:0.7275182212,(4:0.0202533172,6:0.0297902331):0.0112686814,5:0.0215997915)
(3:0.1835637367,(4:0.0849225020,5:1.0596019966):0.0342289900,9:0.1044031411)
(2:0.7719595509,5:0.2620092071,(8:0.0898799842,9:0.0378182057):0.2118349526)
(1:0.7086734742,(4:0.0478212771,9:0.0571058248):0.0143083517,8:0.0226867738)
(2:0.1919062618,3:0.2109570122,((4:0.0286049967,8:0.0162884425):0.0096502843,9:0.0136783794):0.3047515002)
(2:0.4772477896,(4:0.0307784601,5:0.0467191693):0.4672836177,(8:0.0350877301,9:0.0263022995):0.5166496534)
(1:0.1440976638,3:0.1412157144,((4:0.0264025280,8:0.0189841667):0.0980288846,5:0.1492858100):0.2068780874)
(2:0.5046040921,(4:0.0403414674,5:0.0170723062):0.1710499049,9:0.2744788016)
(1:0.3860973185,2:0.3400886062,(((4:0.1170484199,8:0.0484291296):0.0092818839,9:0.0530966637):0.1411202228,(5:0.0412405460,6:0.0433648404):0.2601724514):0.2563710551)
(1:0.4609305452,(3:0.4699035706,9:0.4693312438):0.1180507425,(4:0.0077281545,5:0.0453713256):0.3408398631)
(1:0.2210557251,(4:0.0269172634,5:0.0313265942):0.1665950662,9:0.3030625871)
(1:0.3783549410,(3:0.3938195978,8:0.3515066578):0.1315137552,(4:0.0438018507,5:0.0138005588):0.3255984886)
(1:0.6769764669,(2:0.6292970136,4:1.1122550226):0.3311766885,(5:0.0521509524,6:0.0223036018):0.2990910242)
(1:0.2349784954,2:0.1540184982,(4:0.0538488866,5:0.0206084921):0.2554792019)
(2:1.0097129544,(4:0.0405863176,5:0.0329484100):0.0088306142,6:0.0310165997)
(2:0.7422656636,4:0.0220190103,(5:0.0668010837,6:0.0620048364):0.0347971369)
(2:0.6669304646,(4:0.0306155363,6:0.0201691534):0.0158324769,5:0.0061345649)
(1:0.3442667359,(5:0.0154368122,6:0.2858709587):0.1347196060,(8:0.0212188935,9:0.0261343791):0.1440027544)
(2:0.6745875927,(4:0.0870940277,5:0.0763089851):0.2056439316,9:0.2624985952)
(3:0.2957200236,(5:0.0186595388,6:0.0539978958):0.1095890148,9:0.1272986318)
(1:0.3846916824,(4:0.0966755767,6:0.0346757030):0.0149321627,5:0.0023202526)
(2:0.4519145094,(4:0.0388317566,6:0.0238060887):0.0036624790,5:0.0230416341)
(1:0.3783667641,7:0.0086857948,(8:0.0218219810,9:0.0202670406):0.0165114824)
(1:0.1211360829,(2:0.1387532144,3:0.1256818836):0.0517848375,(5:0.1561275138,(8:0.0216135964,9:0.0381753327):0.1766375719):0.2153816267)
(1:0.1957304200,(2:0.1832840108,3:0.2938153758):0.0472040457,(5:0.0391490308,6:0.0357870421):0.4422244866)
(1:0.9773320606,3:0.2451701893,((5:0.0484518833,6:0.0566497644):0.2471314130,((7:0.0443956043,8:0.0278241030):0.0142222526,9:0.0329365922):0.2401943346):0.7651242168)
(1:0.1657854133,3:0.1924182988,((5:0.1132993088,6:0.0228528812):0.1300559854,((7:0.0565115296,9:0.0303109072):0.0020214713,8:0.0256845513):0.1870919308):0.1783273168)
(2:0.1997454282,3:0.2342624895,(8:0.0475600624,9:0.0254203024):0.4272787215)
(1:0.3381018062,3:0.1102141382,((5:0.0358773139,6:0.0302515162):0.0976334304,((7:0.0426175007,9:0.0390087535):0.0129673638,8:0.0768441929):0.0970779044):0.3066291294)
(1:0.2725301992,3:0.3259650550,((5:0.5869091221,6:0.0739616866):0.1329631864,((7:0.0341455310,9:0.0608905279):0.0067745892,8:0.0211914109):0.1150222939):0.1787902284)
(1:0.4122088415,(7:0.0324665617,9:0.1457555827):0.0067887869,8:0.0271056650)
(1:0.4013727466,7:0.0163003401,(8:0.0209526514,9:0.0284237448):0.0011132151)
(2:0.5460644308,(7:0.0309231416,8:0.0345916153):0.0056109373,9:0.0173061037)
(2:0.6355512515,(7:0.0303778038,8:0.0389369752):0.0041836339,9:0.0221698888)
(1:0.1944113702,2:0.4073758395,((5:0.0219902290,6:0.0639698735):0.1209475028,8:0.1775533933):0.3784800069)
(2:0.6192527922,3:0.2989233412,((5:0.0381135345,6:0.0390007052):0.2160226631,((7:0.0344006704,9:0.0349297916):0.0050039330,8:0.0372294312):0.2373575871):0.2717718436)
(1:0.1230595605,2:0.2267934594,(5:0.0287841346,6:0.0195464107):0.3415712426)
(1:0.3516823825,(5:0.0224554558,6:0.0384745480):0.0880589858,((7:0.0330970040,9:0.0422210400):0.0044351363,8:0.0196500015):0.1037825004)
(3:0.3514427434,6:0.0900956284,((7:0.0286348027,9:0.0193574861):0.0026478648,8:0.0289083467):0.1362749872)
(1:0.7878244210,(7:0.0472157029,8:0.0339134424):0.0056165670,9:0.0382035749)
(1:0.2422086422,(5:0.0279171202,6:0.0243277822):0.1245089801,(7:0.0428325951,9:0.0121998961):0.1090968945)
(1:0.1324759262,2:0.2538562448,(7:0.0239856210,8:0.0728845143):0.3035549495)
(5:0.0248029901,6:0.0458098434,(8:0.0958175660,9:0.0049523525):0.2901927596)
(1:0.7486966969,(7:0.0354136847,9:0.0458316623):0.0162707381,8:0.0192457731)
(1:0.6584275144,(7:0.0404764320,9:0.0475136360):0.0210559501,8:0.0240376938)
(1:0.3152548483,2:0.2479105297,(6:0.2242146728,(7:0.0310701954,(8:0.0416227914,9:0.0506320707):0.0056835942):0.2017721187):0.3601761001)
(2:0.2351588201,(4:0.0238386869,6:0.0217287051):0.0957325985,(8:0.0093991209,9:0.0362388004):0.0939785406)
(2:0.4343943551,(4:0.0160822586,6:0.1052799786):0.1612565905,(7:0.0572369076,(8:0.0269428189,9:0.0272551291):0.0034954322):0.1199210829)
(1:0.5195351417,6:0.0900695749,(7:0.0426994354,8:0.0259826004):0.1415871744)
(1:0.2148665054,2:0.2230781171,((4:0.0501457710,6:0.0308292054):0.1232983420,(7:0.0405902084,8:0.0170466100):0.1201666091):0.1653080037)
(2:0.5093440434,(4:0.0109680837,6:0.0369352974):0.0689360122,7:0.1994082021)
(2:0.6561317033,(7:0.0344080481,9:0.0800765934):0.0093891669,8:0.0342323929)
(1:0.2388927565,2:0.3289696252,(4:0.8208134607,(7:0.0369619599,8:0.0386308313):0.2775912583):0.1228257495)
(1:0.4421867205,2:0.2375751300,((4:0.0564306339,6:0.1298695977):0.2045733956,(7:0.0576668839,8:0.0312633879):0.2515820209):0.4070014856)
(2:0.5570012809,(7:0.0269963700,9:0.0227793864):0.0132871535,8:0.0226860089)
(1:0.5553929766,((4:0.2435210701,9:0.0131584296):0.0138617798,8:0.0274537495):0.0160451239,7:0.0076472690)
(1:0.5087750433,2:0.3631659950,(8:0.0467583084,9:0.0451783187):0.4022622813)
(1:0.8819958895,(4:0.0485042454,6:0.0523728324):0.2015018232,(7:0.0342016591,8:0.0395890237):0.2480467790)
(1:0.9914349550,(4:0.0480529299,(5:0.0505623949,6:0.0610630699):0.0063376701):0.2102804762,(7:0.0560169883,8:0.0410194420):0.1956983879)
(1:0.6227125496,(7:0.0377689073,9:0.0339949646):0.0237114947,8:0.0084407802)
(2:0.7134954790,4:0.0302303587,(5:0.0331755641,6:0.0395464046):0.0086386529)
(4:0.1750812263,(5:0.2359434345,(8:0.0678214598,9:0.0712151451):0.1726968815):0.0764406152,6:0.0324959832)
(2:0.5939012004,(7:0.0375919569,9:0.0318587689):0.0035388818,8:0.0442688351)
(1:0.1916978213,2:0.1613882694,((7:0.0603273088,8:0.0206509261):0.0091161089,9:0.0240607235):0.2020955015)
(1:0.5067025543,(4:0.0209074786,(5:0.0392694623,6:0.0697697032):0.0047042236):0.1135146841,9:0.1748104696)
(4:0.0294328342,5:0.0266455999,(7:0.0189023688,(8:0.0218592918,9:0.3218389664):0.0107055650):0.1951706697)
(4:0.0346909595,(5:0.0323776972,((7:0.0273963397,9:0.0371060058):0.0029728459,8:0.0348060681):0.2979289879):0.0148085433,6:0.0526362475)
(4:0.0411418418,(5:0.0160014326,6:0.2853640735):0.0056770529,(7:0.0941131742,8:0.0102977040):0.2487090394)
(2:0.6126605516,(4:0.0782153688,5:0.0357472235):0.0193389608,6:0.0196069421)
(4:0.0259071842,(5:0.0260909703,6:0.0232962930):0.0106379091,(7:0.0228902524,(8:0.0444464058,9:0.0320194024):0.0018908260):0.2466762624)
(2:0.6048124348,(4:0.0350991182,(5:0.0499661761,6:0.0331391633):0.0060981093):0.2248503265,(7:0.0292270931,(8:0.0353043236,9:0.0329266983):0.0107829228):0.2107098048)
(2:0.3392414531,5:0.2143023560,(7:0.0151189021,8:0.1071184649):0.0922253990)
(1:0.3701149784,2:0.2227565081,(4:0.0696892897,6:0.0264956726):0.6221941972)
(2:0.3617229618,4:0.0339350513,(5:0.0216688407,6:0.0617271211):0.0350795641)
(3:0.5956529914,(4:0.0294118695,6:0.1615822237):0.0206223919,5:0.0201798143)
(2:0.5161494249,4:0.5202803367,(5:0.1016390678,7:0.0885527912):0.2115862151)
(2:0.2511639583,3:0.3279812235,(5:0.2273283276,6:0.2019919215):0.1384523099)
(2:0.1928101695,3:0.2686978975,(4:0.1580023187,5:0.1491399625):0.1819498665)
(1:0.2786050291,(2:0.2406679196,(4:0.0421776874,5:0.0489247913):0.3194659329):0.0377079804,3:0.2341370936)
(1:0.4767352376,2:0.4748254030,(5:0.0532039698,6:0.0280552946):0.4819755658)
(1:0.1997932032,3:0.1319720205,(4:0.0981158427,5:0.0710267867):0.1132727740)
(1:0.2744162621,2:0.3750869809,(((4:0.0503853879,6:0.0455158456):0.2536774059,7:0.3114110671):0.2038498113,5:1.2206916209):0.1860211843)
(3:0.4877456182,(4:0.0714505309,5:0.0316488691):0.0064348784,6:0.0187515946)
(3:0.3136321410,(4:0.0598791417,6:0.0242034057):0.3402115566,5:1.1620019991)
(1:0.2401929479,3:0.2769023448,(4:0.0238923729,(5:0.0369449824,6:0.0388547108):0.0096567806):0.5082207525)
(1:0.2084596680,3:0.1680815189,((4:0.0248154420,5:0.0310120507):0.1140981403,8:0.1801686976):0.2687506355)
(2:0.3025915934,3:0.1777415330,(5:0.0252030879,6:0.0415241765):0.3321907817)
(2:0.2421495411,3:0.2791556084,(4:0.3618246241,6:0.3702060773):0.0881261140)
(1:0.5545371752,2:0.2612162739,((4:0.0480594546,6:0.0443564381):0.0058374972,5:0.0362519564):0.8481920383)
(1:0.2383399005,2:0.2541322304,(4:0.0202095018,6:0.0759254910):0.2430986689)
(2:0.4849725160,(4:0.0285037754,6:0.0258891782):0.0052058301,5:0.0277113637)
(1:0.8710582188,2:0.0702419841,(4:0.0193364846,6:0.0291100726):0.4958713961)
(1:0.4316038249,2:0.2377977212,(4:0.0435474557,(5:0.0287614121,6:0.0307354969):0.0055362376):0.4030264207)
(1:0.1896761626,2:0.2178599114,(4:0.0206459783,(5:0.0349308255,6:0.0368975932):0.0102533367):0.5149256972)
(1:0.5591242881,4:0.0650799381,(5:0.0411578229,6:0.0339765965):0.0074824949)
(1:0.7582384236,4:0.0607492804,(5:0.0474271858,6:0.0487403332):0.0058893437)
(1:0.4016541648,(2:0.2154535233,5:0.2802748284):0.0588319055,3:0.1571381765)
(2:0.3489314310,4:0.0405661993,(5:0.0206032628,6:0.0280751821):0.0027922298)
(1:0.6781114084,4:0.0174940578,(5:0.0238824653,6:0.0306417146):0.0234719864)
(2:0.1994192317,3:0.2572922274,(6:0.2036839206,((7:0.0249470108,8:0.0388092977):0.0087758384,9:0.0125505466):0.0737948547):0.1831394511)
(2:0.3610863129,3:0.1536105778,(6:0.2025038486,(7:0.0329394046,8:0.0222610604):0.0827093604):0.1837306863)
(2:0.1851052873,3:0.2102666095,(4:0.0207239238,(5:0.0270565206,6:0.0269494918):0.0126017531):0.2585076698)
(3:0.7686349344,(5:0.0456325310,6:0.0327977694):0.1923284060,7:0.2167467672)
(1:0.1364627863,3:0.2745344605,((4:0.0331598879,(5:0.0309858352,6:0.0369849908):0.0039595866):0.0840358972,(7:0.0437674536,9:0.0215451304):0.1315709892):0.1829941398)
(2:0.5093599552,(4:0.0411055745,5:0.0315139544):0.1362864749,7:0.2290439770)
(2:0.2036999411,3:0.1541997210,(4:0.0391244912,5:0.0072708644):0.3027685364)
(4:0.0244368582,(5:0.0774446146,6:0.0535609200):0.0023212272,9:0.1979879600)
(1:0.3070907563,2:0.2520916806,(6:0.2936665626,9:0.2226462057):0.6448595555)
(1:0.2169868189,2:0.2414116915,(6:0.2629016762,7:1.0525186480):0.0366257070)
(2:0.8286346654,4:0.0353276196,(5:0.0336800832,6:0.0556186993):0.0258232764)
(1:0.7653401596,2:0.2330625539,(4:0.2674709802,5:0.2461436474):0.1795362259)
(1:0.4490281076,4:0.2025557481,(7:0.0409971123,9:0.0510041290):0.1227637382)
(1:0.5421946218,(4:0.0432384284,5:0.0555743670):0.0332393422,6:0.0444680757)
(2:0.5148549226,4:0.2388048317,(7:0.0463679753,9:0.0349398373):0.0989991606)
(2:1.4824205602,(4:0.0269893686,5:0.0175426494):0.0063254607,6:0.0453451472)
(1:0.3522378626,4:0.0808599044,(5:0.0220486831,6:0.0244310725):0.0060252868)
(2:0.1020983585,3:0.1258785158,((4:0.0406267966,6:0.0188408092):0.0000021396,5:0.1194260429):0.2732134093)
(2:0.2439513062,3:0.4319898059,((4:0.0089038930,6:0.0668032992):0.1434447934,(7:0.0175765411,9:0.0454393205):0.4577361220):0.1888223553)
(1:0.9098522975,(4:0.0535184279,5:0.0471091569):0.0243535656,6:0.0166485772)
(1:0.1315738275,2:0.1404025867,((4:0.0256530791,5:0.0416099983):0.0056329660,6:0.0362314882):0.1372160579)
(2:0.4792275240,3:0.4384184683,(((4:0.0840220280,5:0.0571685080):0.0270574743,6:0.0469314567):0.1780938196,9:0.2609293742):0.5913585426)
(2:0.5129752732,(4:0.0631508190,5:0.0355625817):0.0146405304,6:0.0267319243)
(1:0.3763506476,(2:0.2358013943,3:0.2831994761):0.0634880935,((4:0.0197883128,(5:0.0184808643,6:0.0222304600):0.0088538317):0.0628124141,((7:0.1109507483,8:0.0490867836):0.0127843569,9:0.0341801752):0.2212382565):0.2331510097)
(1:0.2456117434,2:0.1515837802,(4:0.0218121959,5:0.0198903360):0.2696486802)
(3:0.4493153372,((4:0.0362573315,5:0.0291079014):0.0043528684,6:0.0289325312):0.2033490935,9:0.3070191922)
(1:0.4150698421,2:0.4076430247,((4:0.0457510520,6:0.0501274082):0.0074234272,5:0.0389252624):0.9458982828)
(2:0.6743374934,(4:0.0550732227,6:0.0570368866):0.0240141922,5:0.0431742847)
(1:0.3428302546,2:0.2398178746,(5:0.0304000633,6:0.0593270313):0.3357079789)
(2:0.1542176384,3:0.1846777297,(((4:0.0205521627,5:0.0245355883):0.0040108950,6:0.0217791792):0.1394008496,(8:0.0896593670,9:0.0090796738):0.0842774454):0.2170233593)
(2:0.2937566627,3:0.1800588506,(6:0.1296626068,8:0.2529759355):0.2052704410)
(3:0.4211688123,6:0.3726478280,(8:0.0421366190,9:0.0617446833):0.1058097915)
(1:0.3144814391,3:0.3532096415,(7:0.0404045170,9:0.0270884533):0.6010697128)
(3:0.9168393407,6:0.1565622458,(8:0.0320416704,9:0.0405143329):0.3139075754)
(1:0.1547815526,(2:0.1857879237,3:0.1187838260):0.0295635059,((4:0.0353262458,6:0.0312263760):0.1477133754,((7:0.0267275429,9:0.0349072499):0.0064694802,8:0.0157927132):0.0575998789):0.1883291471)
(2:0.1536323224,3:0.2793457321,((6:0.1160626534,(8:0.0279815038,9:0.0217026703):0.2146619652):0.0822422616,7:0.3074163186):0.1790010741)
(1:0.8341972451,(4:0.0259014877,6:0.0345812553):0.3400448724,(7:0.0397080648,8:0.0417937880):0.1120018028)
(2:0.3887567218,(7:0.0349163665,9:0.0658674736):0.0066390680,8:0.0208904891)
(1:0.2275226733,3:0.2431944314,((4:0.0450356186,6:0.0329417027):0.1322146637,((7:0.0338145136,9:0.0339729664):0.0013901540,8:0.0392421777):0.1394125368):0.2527945853)
(1:0.3913612307,2:0.2457758235,(3:0.3946489214,(4:0.0583416685,6:0.0352636628):0.3884436333):0.0716594023)
(2:0.1781743160,3:0.2201183435,(4:0.1412166322,((7:0.0276298150,9:0.0337928227):0.0040153894,8:0.0369877327):0.1842421867):0.4784678440)
(2:0.6399141201,(4:0.0569819755,6:0.0457620474):0.3024323379,(7:0.0761400723,8:0.0601003694):0.0927412715)
(2:0.2700901481,3:0.2594090341,(6:0.2175282843,(7:0.0444613429,9:0.0311957415):0.1566199838):0.2599408133)
(1:0.2631723882,(2:0.3571836995,((4:0.0481365919,6:0.0466385438):0.2461770044,(7:0.0398858841,(8:0.0400212165,9:0.0584541976):0.0151638669):0.1621427289):0.2999281896):0.0438764905,3:0.2880668609)
(1:0.1495682627,2:0.1915896376,((4:0.0103318806,6:0.1051007856):0.0766891005,(7:0.0355258867,8:0.0227256365):0.1255728620):0.1093580644)
(1:0.2384419768,2:0.2260869151,(6:0.1399640956,7:0.2089466828):0.2240823689)
(1:0.2192538509,2:0.2363006267,(3:0.1210332047,(6:0.1599199703,(7:0.0317159755,9:0.0301805667):0.1512666472):0.1641026558):0.0393055996)
(3:0.4811132586,(4:0.0381542209,6:0.0519693328):0.1842246470,(7:0.0518961451,9:0.0123994570):0.1323291485)
(1:0.1649561090,(2:0.2228321717,((4:0.0146987135,6:0.0329647221):0.1301414319,9:0.2128847774):0.2462124734):0.0587067198,3:0.5242704843)
(1:0.1438127414,3:0.1502564748,((7:0.0223480685,9:0.0580091126):0.0139089478,8:0.0151000939):0.1843251496)
(6:0.6166016221,7:0.0361634932,(8:0.0309314482,9:0.0204663270):0.0110164686)
(2:0.5852162042,(4:0.0496052325,6:0.0489540136):0.2920966853,(7:0.0500448576,8:0.0402731338):0.2044941031)
(3:0.5520618102,6:0.2371802741,(8:0.0435945618,9:0.0433089983):0.1434064295)
(1:0.4206517315,2:0.3049430153,(7:0.0624115685,8:0.0298816199):0.5989036560)
(1:0.2654509639,3:0.2425892855,(7:0.0465473708,8:0.0328467945):0.3486678337)
(2:0.7114219243,7:0.0273165669,(8:0.0307303080,9:0.0247079372):0.0157935302)
(1:0.1637061524,2:0.2462405972,(7:0.1313573039,(8:0.0286332348,9:0.0394677185):0.2137086472):0.2071312466)
(2:0.2978041597,7:0.0866177854,(8:0.0114767136,9:0.0615181523):0.1286868373)
(1:0.2518314586,3:0.2919081122,(7:0.1521453082,8:0.2137879779):0.2166056901)
(1:0.1158192382,3:0.1252107019,(7:0.0203666768,9:0.0224941509):0.2179310030)
(1:0.1226231061,3:0.1875718009,(7:0.0264920859,8:0.0121301826):0.2526325366)
(1:0.2051700546,(7:0.0454395545,9:0.0526447864):0.0144916905,8:0.0062196904)
(3:0.3231145044,(4:0.1444182000,5:0.0721055605):0.1873004686,9:0.6092325019)
(3:0.3955591265,4:0.0181760095,(5:0.0258261051,6:0.0352319960):0.0038455348)
(3:0.6243212947,(4:0.0289239020,9:0.2433734144):0.0377535053,6:0.0000022426)
(2:0.3917634447,(5:0.0591587228,6:0.0414523943):0.2293580167,7:0.1784796031)
(1:0.2645029000,3:0.1611281351,(7:0.0290698724,8:0.1551219915):0.1097207698)
(1:0.4447584983,2:0.2224031258,(7:0.1104503862,9:0.0280882642):0.4960013369)
(1:0.2417142222,2:0.1535927022,(7:0.0484519444,8:0.0294854368):0.3165588341)
(2:0.6654541942,(7:0.0660026945,8:0.0652853167):0.0229643668,9:0.0042058115)
(1:0.3221310941,2:0.5189698273,((7:0.0441209691,9:0.0431090638):0.0192574646,8:0.0264361000):0.6954024808)
(1:0.4537915159,6:0.2033809681,(7:0.0364650763,8:0.0269212463):0.1158667373)
(3:0.8000727757,(7:0.0344301088,8:0.0350349047):0.0000020538,9:0.0416844760)
(1:1.2420415637,(7:0.0429547258,8:0.0502571833):0.0282180194,9:0.0120603252)
(2:1.5145520605,(7:0.0431607064,9:0.0275703757):0.0079881645,8:0.0200472592)
(1:0.1830738546,3:0.3459880826,(7:0.0427316112,8:0.0179276015):0.4248426108)
(2:0.2103817583,3:0.1582649898,(4:0.1248980428,6:0.0020662472):0.3105225436)
(2:0.1931161932,3:0.2143661734,(4:0.0392345040,6:0.0145159478):0.3864299628)
(1:0.2363841208,2:0.2317658503,(8:0.0341679901,9:0.0239703782):0.4809887171)
(1:0.2159307847,2:0.2648241401,((4:0.0313970847,6:0.0172695527):0.7618581212,5:0.3123460673):0.1895748168)
(1:0.3102422212,3:0.1235425758,(4:0.0667904210,6:0.0111315918):0.4502933163)
(1:0.2496143797,(2:0.3561485124,7:0.4468517688):0.1475521482,((3:0.3052300965,5:1.2677439755):0.1530758881,4:0.2781201933):0.0861128658)
(1:0.4387261954,(3:0.2320647412,4:0.4013376359):0.1814702026,7:0.5053512611)
(1:0.4948449939,4:0.3757744606,(6:0.2874020257,(7:0.0888437577,9:0.2473877296):0.2287079794):0.1406133873)
(1:0.3627738617,(2:0.2643346491,3:0.1606069546):0.0189665849,(4:0.0284590351,6:0.0233320195):0.2253675010)
(1:0.1441413400,3:0.1210037506,((5:0.0242294072,6:0.0310819685):0.1028871316,((7:0.0978271939,9:0.8861396763):0.0324512188,8:0.0901175314):0.0700792227):0.1885603170)
(1:0.2169806660,3:0.2116509288,(5:0.1582353095,7:0.2524486401):0.3001265838)
(3:0.8802389675,(((5:0.0167107581,6:0.1885409290):0.7028626798,9:0.0454838528):0.0007313055,7:0.0919491787):0.0354171083,8:0.0308455630)
(3:0.5402510272,6:0.2427847454,((7:0.0278393020,9:0.0317027641):0.0071111235,8:0.0304049587):0.1027003348)
(1:0.3206695876,3:0.2159273601,((5:0.0375219321,6:0.0358974420):0.1654153482,(8:0.0278688934,9:0.0388542360):0.1369333964):0.2655815156)
(3:0.6263345369,5:0.1767768257,(8:0.0515386748,9:0.0317105149):0.1990421541)
(3:0.9691203415,(7:0.0291949840,9:0.0313568071):0.0131944862,8:0.0154014494)
(3:0.4714022242,5:0.1751170790,(8:0.0415550286,9:0.0497591876):0.2151313886)
(1:0.2727779758,2:0.4218710274,(3:0.6436673227,(5:0.2171887305,7:0.3621034616):0.2210500555):0.3523821499)
(1:0.2902800624,(5:0.0335291646,6:0.0485557442):0.0796870461,7:0.1394862551)
(4:0.0246134184,6:0.0280123917,(7:0.0205599685,8:0.0298762843):0.2804297393)
(3:0.4447116823,(4:0.0274315820,(5:0.0294379899,6:0.0232780025):0.0022688700):0.1385056892,((7:0.0295871764,9:0.0292602664):0.0057938820,8:0.0216037219):0.1273513857)
(3:0.5838484610,((4:0.0527176972,5:0.0347132228):0.0094698043,6:0.0296613255):0.1005197458,7:0.2108217650)
(1:0.3569070459,2:0.3093165660,((4:0.1407808677,6:0.0396012593):0.3195021994,9:0.3145327568):0.4861934016)
(5:0.0336968641,6:0.0361797807,(7:0.2366631670,9:0.5143398139):0.1601211754)
(1:0.5209084112,2:0.5807599471,(((4:0.0534330295,6:0.0488166179):0.0196079431,5:0.0390903716):0.1805119886,9:0.1626768519):0.7468411572)
(1:0.1976433880,2:0.1333110739,(3:0.0986136625,(7:0.0034985376,8:0.0191628105):0.1816582463):0.0987275922)
(1:0.8192072550,3:0.4695549036,((4:0.0261471773,(5:0.0325190934,6:0.0471067245):0.0076859505):0.2189522372,(7:0.0240431715,8:0.0359923169):0.1221002493):0.2064548142)
(1:0.2082217401,(3:0.2514670828,(8:0.0396362793,9:0.0285150802):0.2401606537):0.8861918110,5:0.3562911283)
(4:0.0196329749,(5:0.0149196798,(7:0.0273373299,9:0.0280030757):0.1777737197):0.0119655473,6:0.0265552600)
(1:0.4887670129,3:0.3507048458,(7:0.0884523877,8:0.0700034419):0.2509802157)
(3:0.6351024554,((4:0.0295862331,5:0.0319705830):0.0044352440,6:0.0243741645):0.1026650264,7:0.1785884835)
(3:0.5704630794,(5:0.0810548976,6:0.0123193927):0.2314211200,(7:0.0534491613,8:0.0181964553):0.1864881662)
(3:1.1689685001,(4:0.0501094744,6:0.0305445800):0.0790717421,(7:0.0506473487,8:0.0665007552):0.3247744367)
(3:0.6612209915,((4:0.1215161185,5:0.0470070591):0.0057066181,6:0.0322964079):0.2280921644,((7:0.0385538296,9:0.0449785842):0.0094198294,8:0.0367503740):0.1690072904)
(1:0.2403691085,2:0.1439961960,(5:0.0551964609,8:0.0456175682):0.4591893797)
(4:0.0271661194,(5:0.0206518661,8:0.0488197610):0.2364707455,6:0.0304924357)
(1:0.3482290666,(4:0.1493584804,6:0.0307780724):0.1172313537,5:0.3197896548)
(3:0.5628598100,(4:0.0452412787,6:0.0351575351):0.1577347548,(5:0.0565671292,8:0.0533974701):0.2066690223)
(1:0.3686156739,3:0.2240912359,(4:0.0406610429,5:0.0262611024):0.3349590098)
(3:0.4841162208,(5:0.0485879113,8:0.0449382813):0.1720997161,6:0.2075893855)
(3:0.4948305107,4:0.0166552822,(5:0.0216128795,6:0.0157720536):0.0088636192)
(3:0.5181260072,(4:0.0245388015,5:0.0245475417):0.0050963515,6:0.0168119849)
(3:1.0993632028,4:0.0235386472,(5:0.0378352214,6:0.0457411858):0.0209034773)
(1:0.5295493911,(4:0.0394087301,6:0.0499168454):0.0160230957,5:0.0215320771)
(1:0.5655466955,4:0.0133924506,(5:0.0268688377,6:0.0388886952):0.0066460260)
(2:0.5926050528,(4:0.0321868450,6:0.0236808489):0.0027135458,5:0.0258389572)
(2:0.5748074389,4:0.0200197879,(5:0.0301143453,6:0.0245749490):0.0057276884)
(1:0.6805935912,(4:0.0379009948,6:0.0245029588):0.0049389756,5:0.0334755663)
(1:0.4130477450,2:0.3098979721,((4:0.0270447440,6:0.0611741267):0.1357884903,(8:0.0430164682,9:0.0332075710):0.2361662260):0.4807075854)
(2:0.2883468436,6:0.2332467022,(8:0.0384483679,9:0.0349372699):0.1303107982)
(2:0.5407452920,(4:0.0597887707,6:0.0333195612):0.4253423993,(8:0.0314029858,9:0.0314529865):0.1525260591)
(2:1.0921945403,(4:0.0392158569,5:0.0539853545):0.0034335084,6:0.0312880151)
(2:0.6534843423,(4:0.0452602843,6:0.0409878308):0.0108756697,5:0.0389818137)
(2:0.4477337731,(4:0.0409647385,6:0.0257035606):0.0148074174,5:0.0188730240)
(4:0.0353844581,(5:0.0433616519,(7:0.0252979152,8:0.1556295677):0.3275208373):0.0090102655,6:0.0355956968)
(2:0.6216630716,(4:0.1166565869,6:0.0633060287):0.0046693603,5:0.0199774999)
(2:0.8200711541,(7:0.0496726908,8:0.0411857738):0.0091592121,9:0.0385541853)
(2:0.3463380832,7:0.0274714907,(8:0.0219194679,9:0.0510183053):0.0077461045)
(2:1.0915101522,(7:0.0350360987,8:0.0506362110):0.0080770170,9:0.0438979916)
(4:0.0304442984,5:0.0336999022,(6:0.0345246534,9:0.2510882718):0.0009616520)
(4:0.0297927999,(5:0.0517217165,6:0.0376909985):0.0062846933,(7:0.0228743138,9:0.0433907307):0.3134846558)
(2:0.7267661415,(7:0.0212213857,8:0.0353077441):0.0017826490,9:0.0376993194)
(3:0.5131774371,4:0.1707397451,(7:0.0460833625,8:0.0587384132):0.1508638044)
(5:0.0461299253,6:0.0310339488,((7:0.0518631630,9:0.0420461767):0.0044149337,8:0.0337304162):0.3237064544)
(1:0.5571501988,7:0.0155694724,(8:0.0486754774,9:0.0326528826):0.0116003859)
(1:0.6981085335,4:0.0196839581,(5:0.0477361815,6:0.0508276486):0.0218695405)
(5:0.0324613770,6:0.0550109639,(8:0.0357154588,9:0.0348008083):0.4077479018)
(2:0.4858136695,(5:0.0237069451,6:0.0260080534):0.1570240202,(7:0.0356782806,9:0.0298409414):0.1346991963)
(1:0.4596328986,(7:0.0334249410,8:0.0176522597):0.0193095160,9:0.0238606218)
(1:0.1752899558,2:0.2238946986,((4:0.0287106459,5:0.0170105495):0.0180772580,6:0.0106570553):0.2843872400)
(1:1.6899670948,4:0.0000021167,(5:0.0399728565,6:0.0449222302):0.0324856542)
(1:0.7748773558,(4:0.0361278687,6:0.0394084536):0.0014766227,5:0.0214099755)
(1:0.3266896431,4:0.1161971165,((7:0.0395374615,9:0.0133671198):0.0099251436,8:0.0269463690):0.1173580478)
(1:0.3518387823,3:0.2532166138,(4:0.2466696447,9:0.2123850321):0.4053617025)
(1:0.2233262428,(2:0.2866672023,3:0.2803310709):0.0506797407,(7:0.0230558640,9:0.0355130717):0.3034927304)
(2:0.2098027851,3:0.2899084036,(7:0.0235731373,(8:0.0252289935,9:0.0206133848):0.0038968306):0.3227478343)
(2:0.2927369607,3:0.1796657184,(7:0.0367099121,8:0.0403742854):0.3027797240)
(1:0.2730040390,2:0.2312993265,(5:0.1744829667,(7:0.0316129583,8:0.0437394680):0.1491534566):0.2516216912)
(1:0.2072224899,3:0.3145887621,(7:0.0247824656,8:0.0378138022):0.2424957640)
(1:0.4016889623,2:0.1915852117,(4:0.0366170876,6:0.0641305669):0.5249912058)
(1:0.3604410962,2:0.3812784236,(4:0.0296087658,6:0.0536338626):0.3440642777)
(5:0.0432062139,6:0.0485853661,(7:0.0271196601,9:0.0236107928):0.2255181825)
(1:0.2507060467,3:0.1686102698,(4:0.0217176487,6:0.0426341309):0.2961194712)
(2:0.5464106556,(4:0.0300139528,5:0.0266381994):0.0116877079,6:0.0345285722)
(1:0.5879859082,4:0.0171902099,(5:0.0220220212,6:0.0273823736):0.0000021856)
(1:0.7804747287,4:0.0169922140,(5:0.0307807461,6:0.0331539579):0.0246471282)
(2:0.4720917739,(7:0.0388281281,9:0.0436519534):0.0533695378,8:0.1847320905)
(2:0.3869641675,3:0.2561984363,((7:0.0353731492,8:0.0228775713):0.0021322194,9:0.0192155159):0.2727376932)
(3:0.8067208116,(7:0.0344462293,8:0.0432021998):0.0203454368,9:0.0711301522)
(1:0.4750159598,(7:0.0386989848,9:0.0372180537):0.0225246549,8:0.0282022629)
(1:0.3417187140,7:0.0147519315,(8:0.0427221193,9:0.0721149897):0.0145219978)
(2:0.3602368412,3:0.3051276322,(7:0.0701614384,9:0.0465110469):0.5721523285)
(1:0.2119163465,2:0.2170004799,(3:0.4292186649,(8:0.1822256376,9:0.1892157587):0.2152785687):0.0900780470)
(2:0.4499089558,3:0.2339452610,((7:0.0532233381,9:0.0564835573):0.1527898949,8:0.4367827552):0.1096354054)
(2:1.0716795847,7:0.0160864477,(8:0.0363754120,9:0.0337478590):0.0136666554)
(1:0.4451235111,2:0.3181508179,((7:0.0355318224,8:0.0280476497):0.0681526672,9:0.2286629344):0.3652436744)
(1:0.4949421423,(7:0.0510942666,8:0.0132343668):0.0351069798,9:0.3764424411)
(3:0.5008262770,(7:0.0636532792,8:0.0658239810):0.2511730219,9:0.1218377295)
(3:0.6832262301,7:0.3140176999,(8:0.0302867551,9:0.0326654860):0.4226723361)
(1:0.2489720290,3:0.3980203488,(8:0.2588198039,9:0.2452456853):0.3289152618)
(2:0.2174283114,3:0.1642170790,(7:0.0263920972,9:0.1093740340):0.3112697707)
(1:0.2317011979,2:0.2572417656,((7:0.0425028838,9:0.0348996060):0.0128801796,8:0.0159213387):0.5781964479)
(1:0.2274097257,(7:0.0130639366,9:0.0489126269):0.0782524619,8:0.0802353082)
(1:0.3009241397,(7:0.0169870604,8:0.0706341045):0.1341889100,9:0.1917433028)
(1:0.1681348558,2:0.2239555069,(7:0.0285192918,9:0.0385376332):0.3902236075)
(2:0.1513908462,3:0.2285252096,(7:0.0237851793,9:0.0438129813):0.1882957688)
(3:0.5076823400,(7:0.0264254877,9:0.0203417676):0.0113094024,8:0.0088500676)
(1:0.5796122742,(7:0.0394421546,9:0.0449581116):0.1815571701,8:0.2389423671)
(1:0.5002905390,(7:0.3803368276,9:0.0277484779):0.1587070390,8:0.1703738331)
(1:0.2569887341,3:0.3975528108,(7:0.0319794809,9:0.0140804441):0.3616866172)
(2:0.3690440729,3:0.6877390432,((7:0.0349938005,9:0.0639498103):0.1150083584,8:0.1785633960):0.2041717469)
(1:0.2934496455,2:0.3482415326,((7:0.0440377790,9:0.0898906627):0.1628670309,8:0.2180604836):0.2783943499)
(2:0.2955660871,(4:0.0667065483,6:0.0687760142):0.0161326971,5:0.0025500468)
(2:0.3033673002,(4:0.0302580633,5:0.0333915067):0.0756417562,8:0.7223576701)
(3:0.6795109654,(4:0.0227705337,5:0.0350675837):0.0000020605,6:0.0362877944)
(2:0.4065051646,(5:0.0192206759,6:0.0153737079):0.1222644588,(8:0.0203348046,9:0.0413695021):0.1271234437)
(3:0.4354324572,(4:0.0286613130,5:0.0260216944):0.0172411823,6:0.0027652456)
(2:0.2340785272,3:0.2423452584,(6:0.1273164912,8:0.5678342481):0.1945563114)
(1:0.2711191041,3:0.2703012236,(7:0.3107338350,8:0.1651024202):0.1980682845)
(1:0.2571624266,2:0.3091403253,(7:0.0381813833,(8:0.0606370178,9:0.0591240785):0.0197841085):0.5832412655)
(2:0.2722259631,3:0.3609358273,((7:0.0111493901,8:0.1076601539):0.1552743714,9:0.2546755372):0.3738957840)
(1:0.7016660274,(4:0.0341321673,6:0.0215408365):0.1440317525,8:0.2009210350)
(1:0.6015742414,6:0.2671289001,(7:0.0494725246,8:0.0519432516):0.2010145574)
(1:0.2833933123,3:0.7962439085,(4:0.0000100384,6:0.0551091828):0.8723189428)
(1:0.3737462025,3:0.4472325142,(7:0.0566000201,8:0.0545546902):0.6382675643)
(4:0.0554603047,6:0.0289178024,(7:0.0485210543,8:0.0413963287):0.2905051303)
(1:0.3413712670,(4:0.0351743081,6:0.0525513170):0.1970886099,8:0.1798862038)
(3:0.3253486315,(4:0.0871227362,5:0.0660010293):0.0904602319,7:0.3331768120)
(1:0.2002721965,3:0.1276906206,(4:0.0251424128,(5:0.0594610410,6:0.0145935395):0.0076255852):0.2874347732)
(2:0.5473222968,((4:0.0364745592,5:0.0310180203):0.0033951173,6:0.0262705617):0.0921177830,7:0.2175167453)
(1:0.2825443683,3:0.2416820591,(4:0.0564314769,(5:0.0343694464,6:0.0246448084):0.0173920149):0.4773550319)
(2:0.4079433523,(4:0.0379875969,6:0.0392388330):0.0155344126,5:0.0365294118)
(1:0.3964251142,(2:0.2383149661,3:0.2572081086):0.0587199369,((4:0.0367575361,6:0.0298612545):0.0140535906,5:0.0132071759):0.3561129249)
(2:0.2701135308,3:0.1466163803,((4:0.0341422450,5:0.0183289930):0.0104329974,6:0.0461503548):0.3659206150)
(2:0.4596805010,5:0.2023444889,(8:0.0920002613,9:0.0386801361):0.1395018153)
(2:1.2521602567,4:0.0406502988,(5:0.0311169795,6:0.0274023187):0.0092637372)
(2:0.4046803655,3:0.2981589762,(((4:0.0487381014,5:0.0385173820):0.0246923600,6:0.1248065521):0.1444033139,(7:0.0350614023,9:0.0633245282):0.1936832135):0.1612640872)
(3:0.7645260192,(4:0.0630757322,5:0.0206492677):0.1167261620,(7:0.0245026091,9:0.0316204045):0.2655800367)
(2:0.1670241747,3:0.5058789709,(4:0.0525578825,6:0.0283740199):0.3927416624)
(1:0.6753255206,(7:0.0726712534,9:0.0657956795):0.1691992201,8:0.2379959891)
(1:0.1851907748,3:0.2698446737,((7:0.0098952600,9:0.1709803894):0.0070390255,8:0.0258905805):0.1912031439)
(1:0.1310299600,2:0.2750813134,((7:0.0276793376,8:0.0318040444):0.0554993310,9:0.4431090842):0.0854198353)
(1:0.2608279872,2:0.4998741982,(7:0.0478075273,(8:0.0516663798,9:0.0320539527):0.0049747513):0.6201221573)
(1:0.1624054213,2:0.2292924414,(7:0.2182620461,(8:0.0234017078,9:0.0559271557):0.0849313848):0.2133629747)
(1:0.1654641572,3:0.2898928837,(7:0.0284433779,(8:0.0247658147,9:0.0537223686):0.0049427331):0.3721539098)
(1:0.1810882780,2:0.2929677572,(7:0.1318151662,8:0.2092315788):0.3460863440)
(2:0.4537282746,(7:0.0286977425,8:0.0938249507):0.0150738171,9:0.0292732622)
(1:0.2109570127,2:0.5036268041,(3:0.2157182707,(7:0.0448474925,8:0.0179738588):0.3749129275):0.0913329779)
(1:0.9470421122,7:0.0103538397,(8:0.0393024372,9:0.0292141984):0.0164583953)
(2:0.6909796491,(7:0.0376908926,9:0.0513273882):0.0147799872,8:0.0285308246)
(3:0.9591795077,(7:0.0576966404,8:0.0417697246):0.0105738019,9:0.0415740449)
(1:0.4527269317,(7:0.0523878845,9:0.0377999926):0.0358956392,8:0.0312906481)
(1:0.9702285570,7:0.0278335365,(8:0.0749479934,9:0.0928554423):0.0309663619)
(1:0.1620385686,2:0.2196094989,((7:0.0159893382,8:0.0298061788):0.0046247619,9:0.0226163661):0.2625359311)
(1:0.6391469421,(7:0.0088208259,9:0.0253210579):0.1217948266,8:0.2031360158)
(1:0.7292281458,(7:0.0304449909,8:0.0400909038):0.0070044459,9:0.0232538789)
(1:0.1740663096,3:0.2796164269,(7:0.0279827757,9:0.0267212912):0.3483773350)
(2:1.3345651953,(7:0.0361939725,9:0.0657411708):0.0236330220,8:0.0108745428)
(3:1.0587919842,(7:0.0273297826,8:0.0350240548):0.0079466653,9:0.0153714294)
(2:0.2424320659,(3:0.4127672154,8:0.3894371345):0.0848624689,9:0.3696582090)
(2:0.5258421363,(7:0.0350337775,9:0.0269818270):0.0062382624,8:0.0177592263)
(2:0.8555619330,3:0.1615285092,(7:0.0541680048,8:0.0365886782):0.3985098575)
(1:0.1884802707,2:0.2154874490,(8:0.1689633093,9:0.1920206971):0.2100613568)
(1:0.3604400651,(2:0.2736241789,3:0.4866870436):0.1685846349,(((4:0.0309303482,5:0.0408921012):0.1846543921,8:0.1557245598):0.1268744368,7:0.4401300405):0.4017838388)
(1:0.4148628638,(4:0.0251507854,6:0.0287571308):0.1404862539,7:0.1038260751)
(1:0.1804768059,2:0.2203778153,((4:0.0220135645,(5:0.0258556490,6:0.0275308924):0.0058770069):0.0938312905,(8:0.0095520295,9:0.0486716523):0.1667504469):0.1782956484)
(3:0.4579884806,(5:0.0785450906,6:0.0713450295):0.2013708292,8:0.2078214460)
(1:0.2633741573,3:0.1941316750,(4:0.2818649043,(7:0.0132059877,(8:0.0256898649,9:0.0569133601):0.0130855121):0.1553307642):0.3529768188)
(1:0.1754238713,2:0.1705696701,((4:0.0256027966,5:0.0204412272):0.0187610195,6:0.0055159328):0.3185667611)
(2:0.3282522461,7:0.0475049267,(8:0.0345111212,9:0.0633438159):0.0044516250)
(1:0.4119391567,3:0.2292081413,(7:0.0399868279,9:0.0556844905):0.5125088298)
(2:0.4398846624,(4:0.0579340994,6:0.0681070493):0.1396673033,((7:0.0264944588,9:0.0355953649):0.0032406490,8:0.0289743831):0.2024623503)
(1:0.4959782211,3:0.2158221881,((4:0.0214197014,(5:0.0264702062,6:0.0336751680):0.0153435511):0.1130996223,(7:0.0354378055,8:0.0375995337):0.1875222274):0.3433995627)
(1:0.8641173454,(4:0.0299419567,5:0.0343330341):0.0000020792,6:0.0310791044)
(1:0.2157417014,2:0.2215655048,(3:0.2922104269,(((4:0.0424752570,5:0.0334635776):0.0098380108,6:0.0215629977):0.2298490576,7:0.2580432218):0.1334811597):0.0721524401)
(1:0.5625497546,(4:0.0596220751,5:0.0402536161):0.2068850417,(7:0.0250981603,(8:0.0475925472,9:0.0222613398):0.0071548138):0.1250845313)
(2:0.2238530560,3:0.2790668843,((4:0.0323537638,(5:0.0358289193,6:0.0281354869):0.0024480555):0.1551940597,(7:0.0254958679,9:0.0372749956):0.1442315936):0.3028624096)
(1:0.2290092249,2:0.4123063555,((4:0.0451339292,5:0.0380710367):0.0132325586,6:0.0245348151):0.3813738886)
(1:0.3230433821,3:0.5581133025,((5:0.0664843444,6:0.0389527179):0.2472051557,((7:0.0546751426,8:0.0445874135):0.0104209822,9:0.0411968980):0.1911824925):0.4679694789)
(2:0.3102230563,((4:0.0214011730,5:0.0417171992):0.0053638002,6:0.0511855380):0.1864604421,(8:0.0241428831,9:0.0297912035):0.1205026524)
(1:0.2961722281,3:0.2206208442,(5:0.1906955984,9:0.2039010287):0.2223071530)
(1:0.2573212127,(4:0.0134361555,5:0.0162781297):0.0850186673,((7:0.0286712463,8:0.0214387578):0.0105464752,9:0.0182869608):0.0610326159)
(2:0.3940129612,((4:0.0332114183,6:0.0246635099):0.0060758365,5:0.0346802799):0.1170175174,9:0.1968901703)
(3:0.6008186685,(4:0.0312668104,6:0.1188553553):0.0180168283,5:0.0186936367)
(3:0.4008077183,5:0.2852853766,(8:0.0279054545,9:0.0373503206):0.0807390216)
(2:0.4450657971,(4:0.0290652239,5:0.0410070324):0.1876961926,9:0.1960872605)
(2:0.4328790150,(4:0.0118142462,5:0.0211422887):0.0185245453,6:0.0039720145)
