# Supplementary material for: The Chloranthus sessilifolius genome provides insight into early diversification of angiosperms
Source: Nat Commun. 2021 Nov 26;12:6929. doi: 10.1038/s41467-021-26931-3 (PMC8626421; doi:10.1038/s41467-021-26931-3)
Supplement: Supplementary file 4 — Source Data [file 41467_2021_26931_MOESM4_ESM.zip › Fig. 2b and Supplementary Figure 18a/Vitis_Ceratophyllum.nwk]

(1:0.4803066532,(4:0.0634821140,5:0.0249279622):0.3488220294,(6:0.0911462855,7:0.0388418244):0.4075590750)
(1:0.3631786401,(4:0.0265715587,5:0.0569387423):0.3271556648,8:0.4470102803)
(1:0.3119248786,(4:0.1605883178,(6:0.0366353341,7:0.0504148376):0.1190126383):0.0570664344,9:0.1548747756)
(1:0.2177347730,(4:0.0494743158,5:0.0342724121):0.2008713825,9:0.1582547138)
(1:0.5213734366,(4:0.0427052683,5:0.0252896995):0.2948751329,9:0.3033852153)
(1:0.4792495388,(4:0.0582731968,5:0.0386129664):0.3462654138,(6:0.0615381718,7:0.0296311396):0.3935357509)
(1:0.4887767286,(7:0.2310165034,11:0.5080291407):0.1623547535,(8:0.0601272969,9:0.0165978962):0.4523961582)
(1:0.1449089469,(6:0.0549537389,7:0.0305535919):0.2918342772,9:0.2938777432)
(1:0.2197610600,(6:0.0316338461,7:0.0397501075):0.2092856580,(8:0.5908911962,(9:0.0249152797,10:0.0274956565):0.1424050514):0.0619467106)
(1:0.3330984120,(4:0.0253175892,5:0.0554304306):0.4357830293,(10:0.0421782323,11:0.0310087280):0.3495013170)
(1:0.2328604927,(4:0.0587300649,5:0.0008321932):0.7721252118,(10:0.0371209897,11:0.0261093587):0.4832948558)
(1:0.4498449048,(8:0.0325235794,9:0.0122067678):0.1649218854,(10:0.0322471163,11:0.0356181435):0.2550343622)
(1:0.4443948286,(8:0.0600597725,9:0.0097375384):0.2534334971,(10:0.0378798049,11:0.0170892011):0.2087068636)
(1:0.2270652924,(8:0.0184085773,9:0.0257711026):0.1610388322,10:0.5281922723)
(1:0.2927299717,(4:0.0200710768,5:0.0174081030):0.2254088776,7:0.2591778845)
(1:0.2402857305,((4:0.3170212149,7:0.3884855491):0.0475211579,5:0.5072766744):0.1555796772,9:0.2879767951)
(1:0.1724482356,(4:0.0594619448,5:0.0518157782):0.2290563121,9:0.2521458259)
(1:0.3899618988,(3:0.5083355547,4:0.4703500226):0.0498189517,9:0.2688355012)
(1:0.2456090587,5:0.2980316129,(8:0.0737365660,10:0.0194559289):0.2672713837)
(1:0.3045058844,4:0.2347349415,(5:0.0237338866,11:0.0600253777):0.1467187722)
(1:0.5702161266,5:0.5215870594,(10:0.4632942452,11:0.3386653428):0.1104359044)
(1:0.2337869066,(4:0.0259642045,5:0.0285271095):0.2917989700,10:0.2574230383)
(1:0.3418521323,(8:0.0166836637,10:0.0491196147):0.1649085309,11:0.1709641185)
(1:0.3422329764,(5:0.0233315909,11:0.0370013513):0.2663294481,8:0.3139565493)
(1:0.3902955125,4:0.4452797810,(6:0.0407425859,7:0.0369099844):0.2949163088)
(1:0.3106879289,4:0.3005921398,(8:0.0326622583,9:0.0358261240):0.2286673182)
(1:0.2898303355,4:0.6973716385,(6:0.0253808477,7:0.0256989641):0.2546744352)
(1:0.2691445120,3:0.1027561913,(6:0.0427497607,7:0.0171378291):0.3707819432)
(1:0.3937682073,3:0.2428248247,(6:0.0208183831,7:0.0550165442):0.3247921426)
(1:0.2612383337,3:0.3787561336,(6:0.0434321893,7:0.0233972373):0.5304462434)
(1:0.2241620387,3:0.1882981447,(5:0.2605783137,7:0.3613270785):0.2281963674)
(1:0.1605363004,3:0.1877202407,(8:0.0273733372,9:0.0219544305):0.2824086913)
(1:0.3474263097,3:0.2994891858,((4:0.0713062119,5:0.0003340969):0.3980114372,(8:0.0415936941,9:0.0409387942):0.3179426031):0.1644802731)
(1:0.2288218564,3:0.1987783880,(6:0.3074981137,9:0.3082078803):0.1417294462)
(1:0.2502045546,3:0.2708559562,((4:0.0428185412,5:0.0300389005):0.3822445710,9:0.3869755207):0.0491693507)
(1:0.2377652974,3:0.1867429918,(5:0.2495027210,6:0.2203597062):0.1319277703)
(1:0.1506319132,3:0.9352321840,(4:0.0187289794,6:0.0204125560):0.2632374569)
(1:0.4204476006,(4:0.0195346115,6:0.1408267172):0.1913130357,10:0.2556596926)
(1:0.3272268920,(6:0.0498415197,7:0.0548605896):0.2926853030,8:0.1978075004)
(1:0.1961885225,3:0.1357205575,(6:0.0452478789,7:0.0159772507):0.3208616693)
(1:0.2298840220,3:0.2197073519,((6:0.0629942695,7:0.0169376510):0.1858321879,8:0.3308541297):0.0744204501)
(1:0.1597876476,((4:0.0303012049,5:0.0473497528):0.2506925576,9:0.4111186372):0.1335279717,10:0.2470907637)
(1:0.2281304671,3:0.2994757932,(6:0.0207661249,7:0.0615194088):0.4511258281)
(1:0.2623278027,3:0.1752436888,((6:0.0527580284,7:0.0164383867):0.5289550707,11:0.2949613027):0.1575304616)
(1:0.2790026111,3:0.2598225340,(6:0.5899659077,(9:0.0535214970,11:0.0506539752):0.4878597897):0.2872405692)
(1:0.1577035219,3:0.1425937057,(4:0.2884293407,5:0.0000029808):0.2861914744)
(1:0.1566964881,3:0.1540943331,(9:0.0503735783,11:0.0292935447):0.3023799668)
(1:0.0949300299,3:0.1635190964,((4:0.0121333993,5:0.0761821779):0.2197897178,(10:0.0195436172,11:0.0095843409):0.1588187254):0.1197957497)
(1:0.8059815190,3:0.2770613009,(9:0.0513915309,11:0.0232050240):0.9160031435)
(1:0.4477195236,3:0.1934515532,(9:0.0349369804,11:0.0465079805):0.2548871750)
(1:0.2688622854,3:0.2865828493,(4:0.0388149113,5:0.0521367018):0.4964897384)
(1:0.4113520448,3:0.3291697284,(4:0.0159456247,5:0.0194889763):0.3405252347)
(1:0.4887581697,4:0.3650600972,(6:0.0404624283,7:0.0214653081):0.3008503465)
(1:0.3925181479,3:0.2052992249,((5:0.3328836470,(6:0.0385742685,7:0.0304554584):0.3569251708):0.2780885694,(9:0.0461793341,11:0.0132243572):0.4210494025):0.3158881723)
(1:0.1723173033,3:0.1640505073,(6:0.0248486483,7:0.0087483536):0.2359016130)
(1:0.3185622767,3:0.3099877690,((6:0.0248880255,7:0.0605963483):0.6943575251,(10:0.0610448285,11:0.0231900591):0.5282280198):0.2024136896)
(1:0.1222016495,3:0.2391357566,(10:0.0287270971,11:0.0376611360):0.3079452166)
(1:0.1438066885,3:0.1079823552,(9:0.1890598553,(10:0.0161527249,11:0.0445485318):0.1275314557):0.1557048196)
(1:0.2990046671,3:0.2523234916,(7:0.4780577440,((8:0.0444128651,9:0.0529607475):0.3095302865,11:0.3163647717):0.0523280390):0.1870653080)
(1:0.1127503346,3:0.2956328902,(6:0.0153678692,7:0.0471061818):0.3727001078)
(1:0.2135712257,3:0.2546598999,(8:0.0060212601,9:0.0628903979):0.5630273684)
(1:0.1731485818,3:0.2811018159,((8:0.0317710064,9:0.0417403972):0.3565235311,(10:0.0330273122,11:0.0346372372):0.4118412160):0.3171883979)
(1:0.2212008369,3:0.1989775188,(8:0.0339876259,9:0.0253556391):0.4074823855)
(1:0.1550032586,(6:0.0427759316,7:0.0341173780):0.3152952620,(8:0.0859437077,9:0.0000021378):0.2996406317)
(1:0.2175014765,(8:0.0388233887,9:0.0207914052):0.1453077328,(10:0.0353535208,11:0.0449895635):0.2950652250)
(1:0.2101222348,(6:0.0247460401,7:0.0226725829):0.2085087170,11:0.2285650730)
(1:0.1720898423,6:0.4214989890,((8:0.0242332527,9:0.0411643907):0.1718960116,10:0.3522799918):0.0503103722)
(1:0.2201557723,4:0.7168982966,(5:0.2081714275,(6:0.0210739190,7:0.0210348622):0.2369764913):0.1212727316)
(1:0.1784319700,(4:0.1415647039,5:0.1502955446):0.0884308997,6:0.1036007677)
(1:0.3708149361,5:0.2889226911,(6:0.0225928520,7:0.0448757634):0.2308012487)
(1:0.3960124257,5:0.2301628096,(6:0.0336561999,7:0.0322935620):0.2373060761)
(1:0.2154431375,5:0.2455234556,(6:0.0291162867,7:0.0284320562):0.1464325133)
(1:0.2743584370,3:0.3314074555,((4:0.0622579526,5:0.0165210843):0.3880220931,6:0.4662099168):0.1800685183)
(1:0.2701477487,3:0.3200234328,((4:0.0282443113,5:0.0521363398):0.4210652920,(6:0.0441581814,7:0.0643528033):0.8956239185):0.1094140837)
(1:0.1616814296,((4:0.0511143259,5:0.0396009992):0.2329935696,(8:0.0365837287,9:0.0341798480):0.1928918022):0.0241249259,7:0.2792147934)
(1:0.1900602938,3:0.5611527376,(4:0.0571896831,5:0.0293091460):0.3948474317)
(1:0.0932135995,3:0.1158025437,(6:0.0246186845,7:0.0195560046):0.2066284533)
(1:0.1327466762,(4:0.1740185349,5:0.0219400302):0.1626479937,(8:0.0154657489,9:0.0282758839):0.1062148682)
(1:0.3666486008,(4:0.0358738632,5:0.0365907416):0.2386200907,6:0.2330975792)
(1:0.2789139092,(4:0.0291662266,5:0.0777589645):0.1628738057,8:0.5584010030)
(1:0.1597711671,3:0.2543439008,(4:0.0298172610,5:0.0305742731):0.3233830008)
(1:0.0304791810,3:0.1249604364,(7:0.1412964415,8:0.1796859076):0.0493075964)
(1:0.2155467660,(4:0.0298184720,5:0.0465569238):0.3739732430,8:0.3779214837)
(1:0.2263910453,3:0.1762473645,((4:0.0214078563,5:0.0368161024):0.3014251614,8:0.2292672679):0.1147988701)
(1:0.1647835186,3:0.2312380340,((4:0.0249652029,5:0.0269213862):0.1259823664,(6:0.0388792698,7:0.0140362236):0.2698548558):0.1533720087)
(1:0.2736847329,3:0.2006214873,(6:0.0225622141,7:0.0585382501):0.4775697562)
(1:0.1463895630,3:0.2497340287,((6:0.0298854123,7:0.0264820246):0.2467930323,(10:0.0415490944,11:0.0409746009):0.3098202296):0.1073180312)
(1:0.2822255026,3:0.2615085709,(10:0.0326315438,11:0.0168941548):0.4567992212)
(1:0.2023325663,3:0.3320514125,(7:0.2078409125,(10:0.0195724335,11:0.0370276502):0.2079063475):0.0628673362)
(1:0.1796129969,3:0.1890499051,((4:0.0397007418,5:0.0271890927):0.4254693196,(10:0.0384552343,11:0.0903809449):0.3097547470):0.0715794455)
(1:0.3396641571,(7:0.0472714805,8:0.0244610007):0.4523049163,9:0.4852940591)
(1:0.2318978607,(2:0.2280891732,8:0.2384321912):0.0128237028,10:0.2755166774)
(1:0.2813022415,2:0.1730273917,((8:0.0317751610,9:0.0417454818):0.3566465317,(10:0.0330333807,11:0.0346370952):0.4120347141):0.3173845616)
(1:0.3148106923,2:0.4404851884,((8:0.0371992168,9:0.0668087305):0.4970798508,11:0.4094251746):0.3224052244)
(1:0.1059238995,2:0.1057189582,((8:0.0000023623,9:0.1208120412):0.1457803226,10:0.1360479950):0.1265538558)
(1:0.1024799874,2:0.1440295528,(8:0.1934249898,(10:0.0182715280,11:0.0432673073):0.1153016599):0.1812307742)
(1:0.3727605692,(8:0.0362186480,9:0.0986213346):0.3296068318,(10:0.0266140129,11:0.0768135614):0.1671230064)
(1:0.2392027265,2:0.1221917497,(10:0.0287281831,11:0.0376639928):0.3080365992)
(1:0.3100159954,2:0.3184446587,((6:0.0248911232,7:0.0605935473):0.6941711801,(10:0.0610412496,11:0.0231937822):0.5280962258):0.2023742943)
(1:0.1822320164,2:0.1846331493,(9:0.0211598069,11:0.0377239567):0.4007544231)
(1:0.1425930396,2:0.1577047729,(4:0.2884317353,5:0.0000029467):0.2861938843)
(1:0.4362108731,(9:0.0560089652,11:0.0457377459):0.5056423654,10:0.5319031014)
(1:0.2447646707,2:0.2369367132,(9:0.0149808023,11:0.0761001797):0.6293126136)
(1:0.2019654424,2:0.2454960644,(9:0.0421058712,11:0.0202355409):0.4177497557)
(1:0.2634020390,(4:0.0281871757,9:0.0340302159):0.4981052204,6:0.2771581005)
(1:0.1028204931,2:0.2690632273,(6:0.0427468950,7:0.0171374528):0.3706731601)
(1:0.6344059091,2:0.3930527024,(4:0.0038687486,9:0.0534910275):0.4851642939)
(1:0.2427677901,2:0.3936207026,(6:0.0208251883,7:0.0550074861):0.3246853686)
(1:0.3756264318,2:0.2616252257,(6:0.0441393700,7:0.0227123916):0.5304269627)
(1:0.3005801513,2:0.3986088155,((4:0.0704018071,5:0.0026551971):0.4476039706,9:0.3775987820):0.1365835935)
(1:0.1996524710,2:0.2104007176,((4:0.0415395496,9:0.0253273732):0.2158050334,(6:0.0365947521,7:0.0307024490):0.2735270946):0.1590572991)
(1:0.2709798314,2:0.2603797836,(4:0.3833419018,9:0.3836559841):0.0445164398)
(1:0.1859221281,2:0.2121222525,((4:0.0000021703,5:0.0504373018):0.1981665063,6:0.1902384126):0.1553614019)
(1:0.1493337857,2:0.1390826647,(6:0.0210956438,7:0.0792160956):0.1265049622)
(1:0.2423198061,(4:0.0194649684,5:0.0197431038):0.1016106688,7:0.3012392931)
(1:0.1041404064,2:0.1411801059,(4:0.0173138317,(5:0.0289425327,7:0.4242002263):0.0425176388):0.1722942693)
(1:0.3381794317,2:0.9763462301,(4:0.2008512931,7:0.3134366229):0.0932442965)
(1:0.0849135213,2:0.2747129224,(4:0.0358468346,5:0.0130873144):0.4133349729)
(1:0.1940721179,2:0.1890753824,(4:0.0393677370,5:0.0253229384):0.3212585725)
(1:0.1936613943,2:0.1706822379,(4:0.0296317474,5:0.0432366272):0.3919280001)
(1:0.1912356585,2:0.1395545460,(4:0.0306194149,5:0.0163565826):0.3233749434)
(1:0.2563187453,(7:0.0249393655,8:0.0270008114):0.1462331672,10:0.2476411985)
(1:0.2091467551,2:0.1919898149,(7:0.4856632833,10:0.4650184007):0.0664306854)
(1:0.2017911019,2:0.2308421474,(7:0.4444783532,(10:0.0448213791,11:0.0182334644):0.3171944367):0.1732830795)
(1:0.1699674352,2:0.2749713901,(10:0.0418287956,11:0.0204921256):0.6956560519)
(1:0.1396865856,2:0.2937458266,(10:0.0197271802,11:0.0441675863):0.5916531849)
(1:0.1740635761,(5:0.0653363046,11:0.0697875815):0.6759821211,(8:0.0232383943,10:0.1226986473):0.1287995856)
(1:0.1211873284,2:0.1929690255,(5:0.0177393144,11:0.0265394722):0.2230417038)
(1:1.2184173790,(4:0.0750937734,5:0.0315062172):0.3603489878,(8:0.0199772693,10:0.0410612443):0.4423847774)
(1:0.4236577679,5:0.2530247052,(8:0.0378991906,10:0.0210328093):0.2911821048)
(1:0.2639145347,(4:0.1041729523,5:0.0128198268):0.2524594851,(8:0.0226818391,10:0.0195492048):0.1796525653)
(1:0.1423656056,2:0.1227769961,((4:0.0349775924,5:0.0326793845):0.2473106365,10:0.3575321120):0.0549881868)
(1:0.2341290753,(((2:0.2288763578,9:0.3057723314):0.1292855283,5:0.6785224835):0.0323060717,7:1.1088258858):0.0626692189,6:0.3156081819)
(1:0.2198436061,(8:0.0244830874,9:0.0599200623):0.2709626451,11:0.2525802993)
(1:0.3742102449,2:0.1853722144,((4:0.0279897281,5:0.0215403817):0.1612313209,7:0.2959343057):0.1964317285)
(1:0.4236907934,4:0.5534272251,(6:0.0378130915,7:0.0317152836):0.2053358699)
(1:0.2417206172,(6:0.1021656568,7:0.0143338358):0.2136309894,9:0.2826217484)
(1:0.3005171562,(4:0.0372489110,11:0.0243554096):0.1942749676,9:0.2480383013)
(1:0.4313667513,(4:0.0212074978,11:0.0325928468):0.2861812704,8:0.2633391489)
(1:0.3072474838,5:0.5454096484,(8:0.0342984371,9:0.0380148735):0.2671641873)
(1:0.3426592368,(7:0.0081491122,9:0.0308753905):0.1939510922,8:0.2426726743)
(1:0.3300243045,(5:0.2572970682,8:0.2662408125):0.0856793769,(7:0.0225383560,9:0.0571565214):0.3808023964)
(1:0.1975820317,(7:0.0173685191,9:0.0119855162):0.1048315969,8:0.1761367959)
(1:0.5264839099,(8:0.0446933687,9:0.0413649174):0.1617786225,10:0.3433610073)
(1:0.1670589814,2:0.3016870475,(6:0.3339000970,8:0.3176973871):0.1318300154)
(1:0.4245752732,9:0.2638404861,(10:0.0251233054,11:0.0504825810):0.3553983810)
(1:0.1427540100,3:0.1618240749,(4:0.0198301444,5:0.0242795586):0.2421914350)
(1:0.1246448935,2:0.1288180243,(8:0.0429513197,10:0.0512064248):0.2533141182)
(1:0.1550734489,3:0.1434323416,(4:0.1985223137,5:0.1986322464):0.0523990077)
(1:0.1778010978,2:0.1996743795,((4:0.1896230719,5:0.2200852396):0.0479138718,(8:0.0151475006,10:0.0150079009):0.4454767922):0.0973414666)
(1:0.2726472052,2:0.4062705718,(3:0.3413824139,8:0.4407380489):0.1448784018)
(1:0.2466921631,4:0.3937661346,(8:0.0233898379,10:0.0406666175):0.3390929817)
(1:0.6526407440,2:0.2064999170,(4:0.3060153995,(5:0.0318175098,11:0.0297495904):0.4616164901):0.1941662725)
(1:0.2337263714,2:0.1462415384,(5:0.0359433385,11:0.0129475349):0.3480245215)
(1:0.1716337486,2:0.2603330234,((5:0.0428656809,11:0.0841473556):0.2096522803,8:0.2750412108):0.1340549297)
(1:0.2402141137,2:0.3623572102,(3:0.1732835820,(4:0.0297354258,5:0.0264315195):0.4544116715):0.0317054766)
(1:0.0975367319,3:0.7467569005,((5:0.0161075127,11:0.0272838624):0.1207286055,8:0.1211803267):0.1262942282)
(1:0.1708791870,2:0.1453565510,(5:0.2043272939,8:0.1520454642):0.1349838894)
(1:0.1583093635,2:0.1575396092,(4:0.2803010637,5:0.3461380426):0.0986730186)
(1:0.1639436643,3:0.2142818424,(4:0.2465192154,(5:0.0124244118,11:0.0344690080):0.1381226923):0.1222181200)
(1:0.2528135874,2:0.4812241358,((5:0.0397701581,11:0.1142894643):0.3597491801,(8:0.0485125359,10:0.1219560117):0.4616771638):0.1360011108)
(1:0.1235186065,3:0.1165275351,(4:0.0512689771,5:0.0233863512):0.2759560241)
(1:0.1085122916,3:0.1528787303,(5:0.0311580841,11:0.0199126320):0.2570237278)
(1:0.2267101756,2:0.2714068581,(4:0.0428490091,5:0.0223984324):0.4901531444)
(1:0.2367292908,3:0.1611816821,(5:0.0524531621,11:0.0305826898):0.6135256442)
(1:0.2720801776,2:0.2626654941,(3:0.5390960639,((4:0.0434484563,5:0.0540285297):0.3513273682,8:0.4489491906):0.1080612287):0.0616611054)
(1:0.1886111295,3:0.1153292758,((4:0.0404411416,5:0.0247390793):0.2017783210,11:0.2974912468):0.1743450263)
(1:0.3530609067,(2:0.6753968734,((8:0.0204225992,10:0.0447960099):0.2117572213,11:0.2793494284):0.0830125168):0.1433778993,(4:0.0146848363,5:0.0515802145):0.4671488262)
(1:0.2020715388,3:0.1873902169,(4:0.2365063434,5:0.2958818907):0.1170043264)
(1:0.2695100501,2:0.3444653247,(5:0.0449865421,11:0.0383751699):0.4507854862)
(1:0.2264272771,((2:0.2163795885,(4:0.0174577353,5:0.0386479521):0.2002490902):0.3071137422,9:0.2678818425):0.1077073424,3:0.1646976249)
(1:0.1939911450,2:0.4367478273,(4:0.1893414793,(5:0.2438982047,9:0.2341156803):0.0971720370):0.0450376657)
(1:0.6152238368,(5:0.0117782144,11:0.0488422775):0.2566963277,9:0.3671732214)
(1:0.1869792589,(4:0.0412568006,5:0.0165541428):0.2951915149,9:0.2552439250)
(1:0.2205688657,2:0.2753583823,(4:0.0138961848,5:0.0791814285):0.4543667257)
(1:0.2149050127,(4:0.0125816813,5:0.0565412627):0.1616243268,6:0.1642536204)
(1:0.2006023541,2:0.3238339826,(4:0.0254750815,5:0.0394950292):0.5468012319)
(1:0.1570227439,3:0.1957882154,(4:0.0423968908,5:0.1866252604):0.3803676819)
(1:0.3466558235,(2:0.3297577700,8:0.8027151875):0.0530063915,3:0.3349351352)
(1:0.1262288918,3:0.1663516514,(8:0.2214427818,10:0.4037298613):0.0566789622)
(1:0.1252727824,3:0.1580693594,(6:0.0188821601,7:0.0129570129):0.2204298890)
(1:0.1603466614,3:0.1120968753,(6:0.0241046181,7:0.0328010647):0.2545614062)
(1:0.1113116733,2:0.1181523592,(4:0.0951047228,5:0.0177654558):0.1527513834)
(1:0.3025023438,2:0.1167918914,(3:0.5845354252,4:0.2080686202):0.1076417196)
(1:0.1064899343,(2:0.1701871281,3:0.1481885661):0.0904360851,4:0.6318145291)
(1:0.1530292385,2:0.2249056997,(4:0.1407140808,6:0.2547240443):0.2088154893)
(1:0.1232853641,2:0.0957227884,(4:0.0737083873,5:0.0102931712):0.2024267581)
(1:0.1512907939,2:0.1502737134,(4:0.2467204573,(8:0.0198376529,9:0.0212681336):0.1924499205):0.0696928642)
(1:0.2359953368,3:0.2048373518,((4:0.0210162021,5:0.0343896913):0.2581756178,(8:0.0323939740,9:0.0367162282):0.3943496282):0.1862054482)
(1:0.1346971852,2:0.2041422325,(4:0.0946473003,5:0.0314158898):0.3168282582)
(1:0.1691783253,3:0.1305076452,(8:0.0348988856,9:0.0217403070):0.3703509871)
(1:0.2916656677,2:0.2717360294,(3:0.1184675247,(8:0.0261472479,9:0.0301657703):0.5630266015):0.0323516972)
(1:0.1410495066,(2:0.1221997133,3:0.1223322187):0.0347139542,(5:0.2502640143,(8:0.0365949790,9:0.0072873311):0.2172855409):0.0778269330)
(1:0.5149604570,(2:0.4801653163,3:0.3317540660):0.0881256995,5:0.9474584843)
(1:0.1665131073,3:0.4915886166,(4:0.0309990571,5:0.0062275237):0.6331020189)
(1:0.1117171250,3:0.2050628823,(4:0.0249602818,5:0.0229693476):0.1763060050)
(1:0.1134081831,3:0.2309572869,(5:0.2262504529,7:0.4435254405):0.3020266319)
(1:0.1373741923,3:0.1101352007,((4:0.0512026173,5:0.0338588248):0.1953316043,9:0.1872137298):0.0812696337)
(1:0.2575534578,3:0.1951796910,(5:0.2866241823,7:0.2671303943):0.0907993630)
(1:0.4023343246,(4:0.0263264079,5:0.0307449449):0.2368743762,8:0.3492229739)
(1:0.2074285982,(4:0.0440670254,5:0.0320581557):0.3324176833,10:0.2165939655)
(1:0.1673465824,2:0.6121700901,(4:0.1978723112,5:0.2797631337):0.0603792379)
(1:0.1013225453,2:0.1333199646,(4:0.1244382760,5:0.1766778730):0.1515244708)
(1:0.1717290994,2:0.2254175330,(4:0.0245436723,5:0.0112689138):0.2974432755)
(1:0.3430930177,4:0.4270715758,(8:0.0326905090,9:0.0197052809):0.2155455409)
(1:0.1603569403,2:0.1900521185,(8:0.0274008863,9:0.0261241640):0.2927120035)
(1:0.2103607448,8:0.3128006778,(10:0.0105524550,11:0.0246822018):0.2466269350)
(1:0.2261085951,2:0.2099288973,((8:0.0302639386,9:0.0339523595):0.2817760362,11:0.3074139806):0.0971936917)
(1:0.2485556293,2:0.2380545719,((4:0.0433642483,5:0.0608600930):0.1918476056,9:0.3171182409):0.2107590592)
(1:0.1870947532,2:0.2580962526,(4:0.0413955459,5:0.0066621413):0.2305288257)
(1:0.0928201232,2:0.1326234208,(4:0.0156829892,5:0.0256065043):0.2743134137)
(1:0.3121745342,4:0.2473892604,(8:0.0327652907,9:0.0369776190):0.2386833882)
(1:0.4844811258,(4:0.3075177744,(5:0.0419993261,11:0.0648208409):0.4973307828):0.0873634308,(8:0.0355569198,9:0.0241370716):0.1401014496)
(1:0.1996860081,(2:0.1623093687,(4:0.2104915856,(8:0.0246511901,9:0.0400560982):0.1722331256):0.1218154821):0.0184159639,(5:0.0223130570,11:0.0420735664):0.2879264645)
(1:0.2083092102,2:0.2013846693,(4:0.0043450055,5:0.0803222513):0.4051652804)
(1:0.5192536651,(4:0.0250034876,5:0.0125175772):0.3818866620,(8:0.0382202412,9:0.0205635359):0.1031747864)
(1:0.3932466738,4:0.1610347494,(6:0.0189265319,7:0.0346305919):0.2878599682)
(1:0.4731407199,(4:0.0426446112,5:0.0403986396):0.3640078800,6:0.2930600301)
(1:0.2173164111,(4:0.0772551175,5:0.0230978062):0.1637941117,7:0.1660266107)
(1:0.3280160817,(4:0.0180405877,5:0.0241442250):0.1372514480,7:0.2721937825)
(1:0.3782341863,(4:0.0081182355,5:0.0369546647):0.1576710022,7:0.2465782534)
(1:0.1451185033,3:0.2323079652,(8:0.0279010157,9:0.0335883502):0.3784463463)
(1:0.1869034440,3:0.1903810493,(8:0.3375050351,9:0.2286835687):0.2186553414)
(1:0.2817126393,3:0.2198442322,(8:0.0137618481,9:0.1118412088):0.3069007742)
(1:0.1242428093,3:0.2376689690,((4:0.0106220526,5:0.0302002211):0.2658826540,8:0.2729169188):0.1381796704)
(1:0.1484481011,3:0.1821572446,(4:0.0293200312,5:0.0722600998):0.3712148758)
(1:0.2792005055,3:0.2103291649,(8:0.0248045075,9:0.0494106932):0.4484416711)
(1:0.2856951904,3:0.2969597593,(8:0.0642699247,9:0.0149941646):0.3020352532)
(1:0.2337120521,(2:0.6165966598,(3:0.1626906966,((4:0.0404073900,5:0.0240427486):0.2511349552,(6:0.0343965324,7:0.0577113983):0.3604368975):0.2254004003):0.0896222125):0.0307927052,(8:0.0599733283,10:0.0166713865):1.0244618071)
(1:0.1835041026,2:0.1591581531,((6:0.0215888787,7:0.0233415847):0.2578139867,(8:0.0312808036,10:0.0191705939):0.2293056422):0.0885539363)
(1:0.3634508282,(4:0.0226239659,5:0.0291144607):0.1890103641,(6:0.0130208237,7:0.0235574645):0.2090173659)
(1:0.3008665450,(2:0.1901392055,3:0.2415007464):0.0410003049,(((4:0.0242118066,5:0.0471374228):0.4163492000,9:1.7737712129):0.1117680176,8:0.4502099296):0.0627696112)
(1:0.2759328579,3:0.3290319707,(6:0.0425109601,7:0.0137523348):0.6233238038)
(1:0.1683553444,2:0.2925155434,(3:0.3751335415,(((4:0.0404175980,5:0.3054505990):0.1862638561,(6:0.0213968648,7:0.0279019388):0.1937750527):0.1190064703,8:0.2802337948):0.0902006324):0.0461059707)
(1:0.4239087845,2:0.3869053559,((4:0.3801343920,6:0.3009723018):0.1001114510,(8:0.0778492608,10:0.0384592328):0.5373490497):0.0991866106)
(1:0.0977418217,(2:0.3073544694,((6:0.0427359534,7:0.0430349773):0.4239149231,8:0.4281571871):0.1658902760):0.2188348760,(3:0.2254057064,(4:0.0395915896,5:0.0129582276):0.3410957165):0.1333604390)
(1:0.1281352177,3:0.1177989687,(8:0.0258775645,10:0.0191196516):0.3156697245)
(1:0.1817315998,3:0.2481600062,(8:0.5680354669,10:0.3292496266):0.1777455647)
(1:0.2218245324,3:0.3002028856,(4:0.0406142732,5:0.0376317388):0.4714496644)
(1:0.1610588036,3:0.2972125384,((4:0.0219021713,5:0.0557060029):0.3363420892,(8:0.0266762561,9:0.0484289340):0.2092402664):0.2185342666)
(1:0.2314774087,2:0.2333141013,((4:0.0382157830,5:0.0668896555):0.2697698375,(8:0.0500112987,9:0.0304223807):0.2906189224):0.2061106488)
(1:0.3483894717,2:0.6657654622,(8:0.0550229799,9:0.0417961140):0.8535723439)
(1:0.1903726931,2:0.2432002998,(3:0.1869871189,9:0.3922310372):0.0416307950)
(1:0.1901677596,2:0.3308936606,(10:0.0173147282,11:0.0429480301):0.1762758052)
(1:0.1843744346,(5:0.1894483554,6:0.2835767212):0.0403295098,(10:0.0313406115,11:0.0371075298):0.2705348019)
(1:0.2865565747,6:0.4031335557,(10:0.0542215610,11:0.0183508869):0.3885677242)
(1:0.1873795179,(4:0.2028941883,5:0.0167622799):0.2124421337,6:0.1341288755)
(1:0.2564243717,3:0.1521086946,(4:0.3006551133,(10:0.0254668016,11:0.0330414977):0.2882657867):0.1735966101)
(1:0.1713591599,3:0.1859384839,((4:0.0303754304,5:0.0743754539):0.2879910568,((8:0.1037482994,9:0.0091145072):0.1974631490,(10:0.0296122368,11:0.0575128531):0.2833624790):0.0906375181):0.0355582018)
(1:0.2329887335,3:0.3776010314,(10:0.0517513223,11:0.0058417347):0.5186849277)
(1:0.2173767464,3:0.2350684620,((8:0.0428563785,9:0.0065108335):0.5307364361,(10:0.0039863701,11:0.0310179944):0.3936842493):0.4565156507)
(1:0.1274939805,(2:0.2437893157,3:0.3052683524):0.0223935496,((8:0.0847558613,9:0.0160825161):0.1243764627,(10:0.0193771880,11:0.0452333288):0.2267656942):0.1871019190)
(1:0.3888139091,3:0.2973006351,(5:0.5746975365,(10:0.0422148814,11:0.0291705131):0.5162381317):0.1432248034)
(1:0.1278014505,3:0.3194216479,((8:0.0971855278,9:0.0195796130):0.1112811468,(10:0.0262008892,11:0.0227667701):0.1890640565):0.1329422758)
(1:0.3659008283,3:0.2281838653,((8:0.0299012245,9:0.0576836675):0.2268829236,(10:0.0421124689,11:0.0051830020):0.2178225338):0.3000076105)
(1:0.2856823033,2:0.0574974991,(3:0.1139898801,(8:0.0217701328,9:0.0299972005):0.1973500101):0.0262842894)
(1:0.1166510998,2:0.1401850182,(10:0.0205753586,11:0.1488074904):0.2459236463)
(1:0.1686914826,3:0.1402953996,(4:0.3240136144,((8:0.0328657481,9:0.0198155191):0.1764674493,(10:0.0457996312,11:0.0296650708):0.2063016004):0.1402063085):0.0461647426)
(1:0.3032558007,3:0.1589772531,(6:0.5876078202,9:0.5902175308):0.1089074807)
(1:0.2674251052,(2:0.2573677645,3:0.0272717835):0.0532664085,((8:0.0915498487,9:0.0000026145):0.2183781161,11:0.2101064259):0.0716523614)
(1:0.1886381824,3:0.1349029228,(8:0.1528839849,9:0.0180406179):0.2619981704)
(1:0.1339049307,3:0.2308195268,((8:0.0350594841,9:0.0594081718):0.1810794867,(10:0.0548499600,11:0.0162488265):0.1510173723):0.0634478898)
(1:0.1523432035,3:0.2954636280,(10:0.0310037271,11:0.0196545409):0.2776631860)
(1:0.2797705607,9:0.1920501574,(10:0.0557618641,11:0.0316996108):0.1603484030)
(1:0.3488064312,5:0.4309134377,(10:0.0292845914,11:0.0278199462):0.6963703361)
(1:0.2613691742,(2:0.2669354542,3:0.2304715697):0.3028694635,5:0.3226101150)
(1:0.1105023586,(2:0.1867924163,((8:0.0600685150,9:0.0221536220):0.2860378555,10:0.2820500649):0.1799436022):0.0922598337,3:0.3171546843)
(1:0.1913084969,(2:0.3108805375,6:0.5003709360):0.0682429045,3:0.1263323160)
(1:0.2286763745,(2:0.1696149125,(5:0.2712061777,9:0.2489471279):0.1634425310):0.0323813152,3:0.2079676960)
(1:0.2101928830,3:0.2141928776,(4:0.0195381599,5:0.0421370980):0.3615623759)
(1:0.1932881193,2:0.2526740714,(4:0.0288870866,5:0.0325159595):0.3224423589)
(1:0.3027192341,2:0.1401872282,(4:0.0343596026,5:0.0398758731):0.2743691018)
(1:0.2199348046,2:0.4132286618,(8:0.0253715412,9:0.0285081912):0.4489975009)
(1:0.1882724479,3:0.2749045167,(4:0.0327595785,5:0.0356986497):0.4703834981)
(1:0.1189205517,2:0.1258125882,(3:0.1591698784,((4:0.0273936614,5:0.0002786355):0.0813439205,(8:0.0472892436,9:0.0238885858):0.3479042591):0.2092102805):0.0667369417)
(1:0.1553777890,2:0.2207066908,((4:0.0296938433,5:0.0316616294):0.1177003907,9:0.2160437777):0.0807533254)
(1:0.1188707174,3:0.1578849446,(4:0.0305326528,5:0.0245295081):0.3018472489)
(1:0.2672283169,2:0.4592207150,(3:0.2779361128,(4:0.0137874762,5:0.0638455571):0.4585549382):0.0842343970)
(1:0.2269382970,2:0.3452760338,((4:0.0407475487,5:0.0358075805):0.2603161138,(8:0.0230012633,9:0.0629013176):0.1206676248):0.1414197449)
(1:0.3870450506,(2:0.2857704172,(5:0.3566644407,(8:0.0213321941,9:0.0420416259):0.3225217644):0.3240576245):0.0775379360,3:0.2838614088)
(1:0.2981984561,2:0.3426868807,(8:0.0197405841,9:0.0435031692):0.6997377358)
(1:0.0578413087,(2:0.0855509998,3:0.1960865404):0.0354778183,4:0.1913069445)
(1:0.4514329535,2:0.1545513827,(4:0.3810336334,(5:0.2990770228,6:0.2755970442):0.2973867586):0.1611064922)
(1:0.0366136989,(2:0.1974372830,3:0.3068606718):0.0607371867,8:0.5630762704)
(1:0.2901340297,3:0.2458277002,(4:0.3956119608,8:0.2358418912):0.1430349058)
(1:0.4254280712,(4:0.0593216040,5:0.0354764905):0.1886191527,(6:0.0599622915,7:0.0144071659):0.2809494386)
(1:0.2703510597,(4:0.0355019452,5:0.0297136964):0.2086813663,(6:0.0115426366,7:0.0438785385):0.2298913369)
(1:0.4414720446,(4:0.0379664912,5:0.0363737825):0.1589735806,(6:0.0540814055,7:0.0392345397):0.2253582057)
(1:0.4504856944,(4:0.0456127304,5:0.0232615283):0.2887772419,7:0.2304014073)
(1:0.2625866095,(6:0.0086032184,7:0.0434581812):0.4389728567,11:0.3587486954)
(1:0.1388055188,(4:0.4481890681,6:0.1455402937):0.0630463961,11:0.2483361788)
(1:0.2037812495,(2:0.1342269694,7:0.3759931616):0.0404562755,10:0.2309987006)
(1:0.1844915961,2:0.1992336508,(8:0.0510481743,9:0.0164713403):0.3523991171)
(1:0.0901941660,2:0.1290973360,((4:0.1815246044,7:0.2833161874):0.1090930950,(8:0.0644003885,9:0.0038445642):0.2162722943):0.0689835229)
(1:0.2537472454,2:0.4246636828,((6:0.0285548217,7:0.0180729805):0.4907459704,(8:0.3512721074,(10:0.0434101679,11:0.0290245495):0.5928596693):0.1578619635):0.1474118346)
(1:0.1278427047,2:0.3051310147,((4:0.7141059728,(6:0.0074171742,7:0.0317597666):0.1090951356):0.0775802488,(8:0.0157177812,9:0.0186028440):0.2143305040):0.0976195141)
(1:0.6879793068,4:1.2771972566,(9:0.4788591092,(10:0.0839709729,11:0.0165702776):0.2467878418):0.0632167682)
(1:0.2841855622,2:0.1806226250,(8:0.0419381359,9:0.0332818755):0.5202124017)
(1:0.3583844379,((4:0.0317237735,5:0.0544239908):0.3079551767,7:0.2314730776):0.1114812637,9:1.0292995961)
(1:0.4040169064,(4:0.0148953882,5:0.0368425191):0.5544497856,(8:0.0672116747,9:0.0260472436):0.3727925325)
(1:0.1202498842,3:0.1343667088,(8:0.0276444276,9:0.0076147922):0.2378448393)
(1:0.0844732939,(2:0.0954819158,(5:0.1373041880,6:0.2049392689):0.1011016584):0.0439135601,3:0.8669318791)
(1:0.2266176223,3:0.2036370564,((6:0.0376684632,7:0.0318708893):0.5285958453,(10:0.0286668559,11:0.0228529845):0.2927600342):0.0863772902)
(1:0.1448582058,2:0.1855590047,(9:0.0225360094,11:0.0130308870):0.2342016651)
(1:0.3967149030,3:0.2655398234,((6:0.0239279763,7:0.0226428034):0.3883858450,9:0.4342782410):0.0974178825)
(1:0.2161312479,(2:0.4541526078,((4:0.0198913240,5:0.0175568767):0.3068377860,(6:0.0000021566,7:0.1605888148):0.3185795198):0.1778027141):0.1500726833,3:0.3096420902)
(1:0.2275360263,2:0.1631698915,(4:0.0262257053,5:0.0657968920):0.3304728278)
(1:0.1526716860,3:0.1788143781,(9:0.0428836705,11:0.0545669520):0.2485535764)
(1:0.2022106051,3:0.2474309402,((4:0.0417116447,5:0.0256189793):0.2565280489,(10:0.0207869555,11:0.0319755107):0.2977315421):0.0935839710)
(1:0.1590963572,2:0.1665978834,(4:0.0222097742,5:0.0203491577):0.3252039722)
(1:0.1267250963,(2:0.1112139014,3:0.1911081462):0.0456527000,((4:0.0182608214,5:0.0716850202):0.2931639119,((9:0.0249641874,11:0.0162185785):0.1663816583,10:0.1682514004):0.0726428857):0.1145558319)
(1:0.3011539825,2:0.2225344210,(4:0.0401065314,6:0.0242046657):0.5037349018)
(1:0.1286938806,2:0.2193400692,(4:0.0762106653,6:0.0253832688):0.4185939444)
(1:0.3042911797,2:0.2219871166,((4:0.0523027334,6:0.0344357902):0.5303549731,5:0.3697129162):0.1143491614)
(1:0.1027490858,2:0.1152560971,(4:0.0181874519,6:0.0210241464):0.2626802228)
(1:0.3572861791,2:0.3668914398,(5:0.2259517031,(6:0.0505518207,7:0.0224018994):0.2494436075):0.0969933364)
(1:0.3985279027,2:0.1128907520,(8:0.0306433422,9:0.0117741717):0.3450055949)
(1:0.1368875577,2:0.1690586330,(3:0.1419201563,(8:0.0220694917,9:0.0569380822):0.3919360046):0.0297288899)
(1:0.0355968330,(2:0.3194991857,3:0.0760483464):0.0569264466,(8:0.0721754800,9:0.1204905427):0.1781237907)
(1:0.2373530263,(2:0.2783124531,3:0.2923442491):0.0388466241,6:0.4334825672)
(1:0.4089809626,3:0.2398585558,((4:0.0322864480,5:0.0549679748):0.3016971457,(6:0.0418145931,7:0.0338402939):0.3280648958):0.4222413133)
(1:0.4514609092,(7:0.0476220724,9:0.0489715896):0.1648283967,11:0.3484417412)
(1:0.7211652510,5:0.6963353126,(8:0.0669941460,9:0.0000026661):0.4794043441)
(1:0.1752820862,(6:0.0156263799,7:0.0290000530):0.1751647941,(8:0.0165921345,9:0.0150223330):0.2217819503)
(1:0.3829027453,(4:0.7007154217,(6:0.0667949799,7:0.0164386775):0.3211638084):0.0634634009,(8:0.0522841138,9:0.0245986998):0.4230907564)
(1:0.4199974762,(4:0.0240722543,5:0.0305365129):0.5448054574,8:0.3566498675)
(1:0.0959189173,(6:0.0288930713,7:0.0304918649):0.1998517021,8:1.1913876896)
(1:0.2823975900,2:0.1034768387,(6:0.0390183315,7:0.0421947468):0.6348608779)
(1:0.0000021816,2:1.1124713001,(6:0.0124670507,7:0.0322082851):0.3652234478)
(1:0.4333244084,2:0.2327599659,(6:0.0269508404,7:0.0472350732):0.4962475294)
(1:0.3814215822,(6:0.0275147141,7:0.0195752263):0.4162099651,((8:0.0550946381,9:0.0461315134):0.3362948715,(10:0.1961411031,11:0.0076570381):0.6199900048):0.1152202206)
(1:0.1321528003,2:0.1009454462,(((4:0.3818089297,(8:0.0200782885,9:0.0140314653):0.0998166234):0.0548033960,5:0.1895147171):0.0383005629,(6:0.0218838164,7:0.0082763323):0.0400194879):0.0631596687)
(1:0.3789073115,2:0.5444246043,(4:0.6119475446,((8:0.0361307453,9:0.0522989133):0.2507746810,(10:0.0179621352,11:0.0478345038):0.3529676163):0.1367489451):0.0962764994)
(1:0.1076712771,2:0.1281571875,((8:0.0265721951,9:0.0237313930):0.1483105601,11:0.1963594284):0.0858228844)
(1:0.2467824645,2:0.3645277777,((4:0.0419844253,5:0.0395329353):0.4837085712,((8:0.0492028864,9:0.0432184807):0.6172202583,(10:0.0785363755,11:0.0366241440):0.4278686541):0.2488283849):0.1035152496)
(1:0.3699539313,2:0.1917792833,((8:0.0383331089,9:0.0419434764):0.4148643378,(10:0.0313433567,11:0.0299243953):0.1856288737):0.1738050226)
(1:0.2614503729,2:0.2479122517,(4:0.1865146218,5:0.0147898562):0.4124020658)
(1:0.3164521550,(2:0.2240226818,10:0.8177384373):0.0382201953,(6:0.0415951053,7:0.0483611209):0.7780557299)
(1:0.2876598635,7:0.3983107968,(8:0.0367654016,9:0.0270814727):0.2729255906)
(1:0.1082039984,5:0.7515394472,(8:0.0513326642,9:0.1064732732):0.1360851916)
(1:0.2171315084,(4:0.0228662745,5:0.0220719069):0.1238108986,6:0.2141906571)
(1:0.1223110667,2:0.1561753802,(4:0.1947061311,(10:0.0165844957,11:0.0237666983):0.1435982720):0.0583263139)
(1:0.2007837880,2:0.2912416178,(3:0.2125938197,(4:0.0293184412,5:0.0253463152):0.3776911085):0.0291571494)
(1:0.1088866046,(2:0.7863173664,3:0.0981274765):0.0485756472,(10:0.0130415901,11:0.0160155806):0.2816185674)
(1:0.2479419225,(3:0.0968233362,10:0.3999484044):0.0642519269,4:0.3088556100)
(1:0.3064462133,(2:0.2130682075,3:0.2658766673):0.0334258993,((4:0.3835731720,6:0.3055465339):0.1756266429,5:0.4514173218):0.1326840479)
(1:0.1072681186,2:0.3349424766,(3:0.1838408566,(6:0.3655720957,(8:0.0295043020,9:0.0292658924):0.3206076617):0.1616335240):0.0312233389)
(1:0.1931107355,2:0.1074912754,(4:0.0213042803,5:0.0000022656):0.2805865179)
(1:0.1379204062,(2:0.3727906053,5:0.1325391056):0.0530589928,3:0.1613179450)
(1:0.2306478450,3:0.3640062947,(5:0.2483481178,6:0.2919663306):0.0575952726)
(1:0.1130245610,3:0.1141672089,((6:0.0241335125,7:0.0254475033):0.3281381568,(8:0.0271028490,9:0.0309966445):0.1573626252):0.1097798764)
(1:0.2928450873,3:0.1204447421,(4:0.3120502376,(8:0.1193998867,9:0.0114539573):0.2428315575):0.0912153264)
(1:0.2065230669,3:0.2150894509,(6:0.5887209881,9:0.4190532036):0.1973574774)
(1:0.2299235701,2:0.2810976862,((5:0.5798405698,(8:0.0087033740,9:0.0422906841):0.4370473573):0.1867209955,6:0.4379104165):0.2352311231)
(1:0.3962591977,2:0.1601984145,(4:0.0392272203,5:0.0509279240):0.4856201366)
(1:0.4435945916,2:0.4133671789,(4:0.0431604489,5:0.0147055374):0.7582275714)
(1:0.2741961387,(4:0.0118252567,5:0.0360044232):0.2232676246,8:0.3772543291)
(1:0.3853143692,3:0.2299961296,((4:0.0179810183,5:0.0326045711):0.4690041450,6:0.4096597863):0.3910044569)
(1:0.2472306889,(2:0.1648800862,3:0.2908360034):0.0390130973,((4:0.0364795955,5:0.0297352154):0.3634898966,(6:0.0496233300,7:0.0512276675):0.3431865645):0.1473681371)
(1:0.5125193034,(6:0.0207350055,7:0.0596132982):0.4171355726,8:0.6419293547)
(1:0.2261793506,2:0.2239696393,(6:0.0232190026,7:0.0229380039):0.4775683054)
(1:0.2478137756,3:0.3023747764,(5:0.2341441365,(8:0.0155415158,9:0.0456787479):0.3628449800):0.1735316392)
(1:0.3475696300,(6:0.0380383025,7:0.0503458978):0.2637960831,11:0.4557035697)
(1:0.2157244633,(2:0.2769087914,3:0.2170258064):0.0580522289,(5:0.2003816178,(6:0.0082755028,7:0.0215627100):0.2444357217):0.1030320353)
(1:0.2044414188,2:0.2197460395,(5:0.2167828804,(6:0.0286370381,7:0.0203557571):0.1679741845):0.1662816819)
(1:0.2955768151,(4:0.2988936429,(6:0.0219907421,7:0.0274554718):0.2162182724):0.1602863607,11:0.4357459461)
(1:0.1310575668,3:0.2531513344,(7:0.4412927088,11:0.2618728187):0.0734548912)
(1:0.4823530645,2:0.3381602831,(3:0.1390647163,(6:0.0329413563,7:0.0234361387):0.2924111849):0.1256558849)
(1:0.2286347423,2:0.1789382709,((4:0.0156645674,5:0.0551441408):0.5067909738,(6:0.0339358473,7:0.0333904999):0.0979290512):0.3357756720)
(1:0.2039905367,2:0.6858312516,((4:0.0196841221,5:0.1451622297):0.2249694314,(6:0.0302487907,7:0.0244430911):0.1453260941):0.0548300629)
(1:0.4779366676,(4:0.0421968826,5:0.0364393516):0.5095799326,(6:0.0421130459,7:0.0380825121):0.2491468387)
(1:0.4841839833,(4:0.0248663119,11:0.0278942436):0.1019961724,9:0.8137098895)
(1:0.2307728274,(4:0.0434615759,10:0.0067251008):0.4507615040,9:0.3898055124)
(1:0.2808583401,(4:0.1504385811,10:0.0122481064):0.1702273237,6:0.2048826717)
(1:0.3257358217,(4:0.0549617683,10:0.0215752749):0.1471974406,6:0.1779671607)
(1:0.2473662767,3:0.2872110521,(7:0.3509778123,(8:0.0045134368,9:0.0758237738):0.6618121674):0.0473384605)
(1:0.2191826313,3:0.2015858673,(5:0.0179004813,11:0.0272522739):0.3161191819)
(1:0.1872350953,3:0.2122148942,((4:0.0308485747,5:0.2338480078):0.2615791713,(6:0.0258368912,7:0.0409925452):0.2775399114):0.2443764971)
(1:0.3177687577,(6:0.4548484666,7:0.4449357562):0.0849633090,8:0.3147985865)
(1:0.1761982127,3:0.2742146689,((4:0.3401871524,(6:0.0228327303,7:0.0242960339):0.2946699721):0.1755305896,(5:0.0275377645,11:0.0189065389):0.3425356820):0.1695638022)
(1:0.3115806079,(6:0.0225336130,7:0.0547184617):0.5762469463,(8:0.0288813953,9:0.0521495455):0.4268405623)
(1:0.1674394374,2:0.1367107619,(8:0.0229760721,9:0.0232500598):0.2109077386)
(1:0.3266314393,(2:0.2157920706,(((5:0.0372604901,11:0.0270426663):0.2334236610,9:0.2675827336):0.1286120328,7:0.4206741513):0.1080806194):0.0284047430,3:0.2343714252)
(1:0.4272079103,(4:0.0243099896,5:0.0215012811):0.2482986807,(8:0.0325340262,9:0.0067614783):0.2677966585)
(1:0.1881604161,3:0.4163056036,(6:0.7423882136,9:0.6327603384):0.0834929771)
(1:0.5906225528,(6:0.0450796790,7:0.0380127612):0.3693006623,9:0.6421124099)
(1:0.1586567727,3:0.1783646985,(5:0.4459439323,7:0.4966300262):0.0717658295)
(1:0.1179504198,((5:0.0418401735,11:0.0321102192):0.2629421450,(8:0.0260217211,9:0.0596877430):0.2809648366):0.2403468358,(6:0.0466155383,7:0.0265435041):0.2332542898)
(1:0.1315598657,3:0.3212371724,((6:0.0375667197,7:0.0400671810):0.2784002925,(8:0.0187506919,9:0.0337399571):0.2481405028):0.1186719234)
(1:0.2961861695,3:0.4123699267,((5:0.0125051689,11:0.1150358074):0.3975826863,(6:0.0337990448,7:0.0283895314):0.2675094868):0.1574297672)
(1:0.1490086879,3:0.1801182241,((5:0.0248822413,11:0.0581279298):0.3371617921,(6:0.0260247429,7:0.0403819429):0.2731214948):0.0467320261)
(1:0.1573792796,(8:0.0523832822,9:0.0577787707):0.0531788684,11:0.1468106891)
(1:0.4437232198,(6:0.9683351266,7:0.5389756091):0.1497139193,((8:0.0366396235,9:0.0514350062):0.5035642822,11:0.2251791632):0.1478244310)
(1:0.2994652346,7:0.5770708328,((8:0.0490698229,9:0.0354080400):0.4498994216,11:0.1987030839):0.2279995133)
(1:0.3335937927,2:0.2859256047,((4:0.0600772875,5:0.0310499961):0.4504755989,(6:0.0215569550,7:0.0223555565):0.1685181121):0.3039559683)
(1:0.4063989059,(4:0.0258569594,5:0.0518873728):0.3746635050,(6:0.2505799709,7:0.1354797033):0.3286931014)
(1:0.0844850567,2:0.2106262017,(4:0.3021537262,5:0.3546264976):0.0545987359)
(1:0.2332539759,2:0.2275378208,(8:0.0341197232,9:0.0326425208):0.4375511833)
(1:0.3380009759,2:0.2146092999,((4:0.4527818501,7:0.1579118862):0.2229107811,5:0.4729363804):0.1594830276)
(1:0.1769177708,7:0.3999126159,(8:0.0249360563,9:0.0241584703):0.2365375064)
(1:0.1718971595,2:0.3405433661,(4:0.0446764534,5:0.0231543900):0.3774950518)
(1:0.4178900840,4:0.1874441280,(5:0.2812182618,(6:0.7567887234,8:0.2691041980):0.1079360420):0.0443932483)
(1:0.1836010854,2:0.2478618938,((4:0.0426981085,5:0.0079640488):0.2870954529,7:0.3306884045):0.1314345325)
(1:0.8116623370,((4:0.0608498380,5:0.0000022684):0.3963336173,7:0.0000021272):0.0044003063,6:0.0292257060)
(1:0.3792875946,(2:0.5259849431,8:0.3229821927):0.5343798449,(4:0.0558674941,5:0.0127000568):0.4950152743)
(1:0.3023943538,(4:0.0363885302,5:0.0356197172):0.2176541089,8:0.1815022789)
(1:0.0584857092,2:0.3546560754,(5:0.1065136744,(6:0.0280280666,7:0.0017848788):0.0727714632):0.0639030226)
(1:0.2429439540,(6:0.0220472263,7:0.0237432611):0.2091968024,8:0.1980545910)
(1:0.1419678565,2:0.1447226008,(7:0.2848681957,8:0.3556826471):0.0567301243)
(1:0.2131601399,(4:0.0303607025,5:0.1756837802):0.1229321656,7:0.1421026955)
(1:0.2950721109,2:0.2910298382,((4:0.0187247529,5:0.0427218767):0.4469217062,8:0.4344965159):0.1519664851)
(1:0.3362168861,(4:0.0208906826,5:0.0557025821):0.4055648823,7:0.2749746320)
(1:0.2619790962,(4:0.0293371452,5:0.0500459537):0.1916176640,8:0.1604062801)
(1:0.1396521358,2:0.1216848250,(5:0.1496354580,8:0.1470395467):0.1042134862)
(1:0.2342933974,2:0.2827178421,(8:0.0398618142,9:0.0466156607):0.3335292646)
(1:0.3439550815,(4:0.0466045341,5:0.0426870373):0.3665793716,(6:0.0000027506,7:0.0548373389):0.2839178442)
(1:0.2539581904,5:0.3773207266,(7:0.0157986836,9:0.0304701954):0.3368614369)
(1:0.1738095768,(5:0.2745360575,8:0.3055612753):0.0504718373,9:0.3953980928)
(1:0.5986121205,(4:0.0325787409,5:0.0475188073):0.2293164332,(8:0.0200470822,9:0.0465294091):0.5423769129)
(1:0.2281555910,(5:0.2953169267,8:0.3032388569):0.1520775476,9:0.4858355750)
(1:0.2327425144,3:0.3038904920,((5:0.2630607262,7:0.3825741759):0.3492788928,10:0.6111311426):0.1216136963)
(1:0.2171031508,(4:0.0228592446,5:0.0087465789):0.2491463125,10:0.2099396415)
(1:0.1789564268,3:0.2117040699,(((4:0.0543030650,5:0.0264745959):0.2211036331,7:0.5293871034):0.0580070374,10:0.2864561510):0.0629988163)
(1:0.1768866365,3:0.1990929162,((4:0.0266020279,5:0.0454773295):0.2775522788,(6:0.0119687094,7:0.0513993953):0.2814329724):0.2379387075)
(1:0.5588595576,(4:0.0292161992,5:0.0392003122):0.2658316275,(6:0.0443794015,7:0.0257669230):0.2752699112)
(1:0.5525969763,3:0.1959027611,(4:0.0075995633,5:0.0866672110):0.7580857037)
(1:0.1818776215,3:0.1737527899,(((4:0.0309643340,5:0.0529906458):0.2432136823,(6:0.0325995981,7:0.0157957693):0.2891858014):0.1166596393,10:1.3813529579):0.1104969326)
(1:0.3332271973,(3:0.3486889041,(5:0.2587916887,(6:0.0359089362,7:0.0245647638):0.3820270350):0.0846804607):0.0600466602,(8:0.0422993235,10:0.0164672638):0.3907998254)
(1:0.2399100868,4:0.2491997962,(6:0.0268389892,7:0.0364253327):0.1547614212)
(1:0.1740729057,3:0.0469581557,(5:0.1949651102,7:0.1654364573):0.1104631444)
(1:0.5549803237,2:0.2747757304,(4:0.0673656067,5:0.0129201056):0.7140117741)
(1:0.4776471116,2:0.1644412417,((6:0.0538083025,7:0.0232654343):0.4029784613,(8:0.0307255373,9:0.0429832234):0.5012011369):0.2316533562)
(1:0.2038103203,2:0.2200290455,(6:0.0199266280,7:0.0308538309):0.4260815537)
(1:0.2472629769,4:0.4158194825,(8:0.0286452272,9:0.0345431123):0.3868112613)
(1:0.3453308253,2:0.3877366221,(5:0.4645544412,(6:0.0000021112,7:0.0562522828):0.4052937893):0.0598276910)
(1:0.9539382947,(4:0.0379285198,5:0.0455841834):0.1831231586,9:1.6996282130)
(1:0.1534687659,2:0.2061002196,((4:0.0400005899,5:0.0198917187):0.2534747322,(8:0.0343521957,9:0.0199504886):0.1959591126):0.1635307596)
(1:0.2857929532,2:0.2085188161,(((4:0.0224396074,5:0.0326592158):0.1111303364,(8:0.0256681734,9:0.0274215932):0.5192109012):0.2652291142,(6:0.0841679937,7:0.0134640834):0.8098169014):0.3103771337)
(1:0.2692294771,2:0.2554664243,(5:0.3660936192,6:0.3213976588):0.1639184618)
(1:0.3200818603,2:0.2700921324,((4:0.0282435019,5:0.0521379332):0.4210720792,(6:0.0441567136,7:0.0643546094):0.8956540389):0.1094141583)
(1:0.1158071168,2:0.0932096634,(6:0.0246187846,7:0.0195558516):0.2066294125)
(1:0.2707824757,2:0.2687729956,(8:0.0055855679,9:0.0435895522):0.5619249107)
(1:0.3415453630,(4:0.0626705478,5:0.0779157633):0.2332589356,8:0.2561330551)
(1:0.1595521012,2:0.1504017485,((4:0.0227906557,5:0.0362794612):0.2016673734,(8:0.0215217853,10:0.0254019600):0.2963793621):0.1103717163)
(1:0.2253455183,2:0.1444023895,(4:0.0285505764,5:0.0370744333):0.1697806889)
(1:0.2650298589,(4:0.0227707363,5:0.0143058652):0.2376508731,8:0.1958283125)
(1:0.1037616716,2:0.1072528881,(9:0.0742600615,10:0.0136247489):0.2949285642)
(1:0.1205199841,2:0.1109159309,(9:0.0077891337,10:0.1152564643):0.2267248852)
(1:0.4236853824,7:0.3974487150,(9:0.0145146371,10:0.0503802984):0.2638485953)
(1:0.2936653947,2:1.0534263974,(5:0.3860355817,(8:0.2051893421,9:0.2808660622):0.1290452682):0.2609916533)
(1:0.1410322120,2:0.1361447854,(7:0.0153732644,8:0.0271185249):0.1816494208)
(1:0.8577748709,2:0.3084257823,(4:0.5263782949,((6:0.0285461498,7:0.0564834916):0.3005465973,8:0.9390441014):0.1113077799):0.2953096098)
(1:0.2113959585,2:0.1923336957,(6:0.0191796011,7:0.0581401325):0.3331965163)
(1:0.3406848557,6:0.4076716861,(7:0.0440441066,8:0.0337408792):0.4170505782)
(1:0.2878123862,2:0.1922978866,(6:0.3278540692,8:0.4269106497):0.0324711484)
(1:0.0000026800,2:0.1711670963,(7:0.1839474911,10:0.2076249451):0.1553994916)
(1:0.1011482964,2:0.1643848289,(4:0.3833537792,(9:0.1081552146,10:0.0181190483):0.2767112542):0.0532895345)
(1:0.2195000192,5:0.6142306790,((7:0.0253425189,8:0.0450027425):0.2718045196,9:0.4215517941):0.1686876608)
(1:0.1139207540,2:0.1212730956,(9:0.0119609125,10:0.0228990761):0.2102851893)
(1:0.2098907960,2:0.1989016381,(4:0.0285508817,5:0.0230499386):0.3196119543)
(1:0.2948492620,2:0.1803830754,(4:0.0220596897,5:0.0372107929):0.5089163258)
(1:0.2412125191,2:0.2879205674,(4:0.0268234751,5:0.0290630343):0.4493797013)
(1:0.2552710749,2:0.4103273186,((4:0.0598065236,5:0.0470617234):0.2824469180,(6:0.4051197067,7:0.5690144425):0.0837210702):0.2364866661)
(1:0.2126619251,2:0.3184781765,(4:0.0487239601,5:0.0257903946):0.3862334601)
(1:0.2141722231,2:0.4763037158,(6:0.0304581970,7:0.0492654796):0.4504265672)
(1:0.2403695342,2:0.1739338479,(5:0.2715643174,(6:0.0292155687,7:0.0387649921):0.1666275183):0.1130115429)
(1:0.4946749454,5:0.3242301113,(6:0.0395761206,7:0.0246271517):0.1524737789)
(1:0.1853346241,2:0.1234935555,((5:0.2666230545,7:0.2495902512):0.1278334488,10:0.2007533023):0.1022902770)
(1:0.1725049582,(5:0.3695405036,7:0.1603182696):0.1118798786,10:0.2499515528)
(1:0.3898873811,5:0.3948086748,(8:0.2117186472,10:0.3968898598):0.1418170362)
(1:0.3810034220,2:0.1330114392,((4:0.0489861863,5:0.0417669199):0.3433243176,9:0.2494268693):0.1144139512)
(1:0.1161988635,2:0.1603306026,(9:0.0417224718,10:0.0379248732):0.4414913238)
(1:0.6732445961,(7:0.0557232524,8:0.0225060218):0.2302015771,10:0.4634445132)
(1:0.1868908640,2:0.1293953754,(9:0.0507516481,10:0.0194151854):0.3312483855)
(1:0.1303617002,2:0.1834433593,(9:0.0586423274,10:0.0217471201):0.2536762349)
(1:0.1476427686,2:0.1426471947,((7:0.0179688101,8:0.0568878221):0.2187957315,(9:0.0208091596,10:0.0251076149):0.2474889321):0.1542762587)
(1:0.2712628371,(7:0.0445991346,8:0.0107046429):0.1432079998,10:0.2095310317)
(1:0.3341591553,2:0.2683067360,(10:0.0091672634,11:0.0507121689):0.7909745878)
(1:0.3246528357,2:0.3611397934,((4:0.0376841690,5:0.0352879226):0.4225781849,(8:0.0617893836,11:0.0231824647):0.5386434789):0.1889370612)
(1:0.3789792512,(2:0.2226267078,8:0.2859652222):0.0869296200,10:0.5833694799)
(1:0.1196018329,2:0.2559622722,(4:0.0330698142,5:0.0231725239):0.2742213588)
(1:0.2087907029,2:0.2686353589,((4:0.0265105889,5:0.0266774392):0.3206404832,(8:0.0193681805,11:0.0375776115):0.5165584527):0.1316417430)
(1:0.2067013935,4:0.2873522058,(10:0.1082961904,11:0.0112973620):0.1355287789)
(1:0.0910476139,2:0.3696380974,(((4:0.0202801047,5:0.0397754266):0.2768544845,(10:0.0366621390,11:0.0249445467):0.2399440278):0.2456088732,(7:0.2217710887,9:0.5726972784):0.1350146776):0.1632634180)
(1:0.1505429619,2:0.2256861563,((7:0.0778984540,9:0.0150238264):0.3033105289,(10:0.0357475030,11:0.0267212134):0.2553055924):0.0627721608)
(1:0.2929965470,2:0.1347615922,(7:0.3976130075,10:0.3769146596):0.0928933441)
(1:0.4260577097,2:0.3425714921,(5:0.3044317669,11:0.4724828512):0.2848424537)
(1:0.3049305947,2:0.2072581194,(4:0.3454218476,9:0.4772143174):0.1056024997)
(1:0.3046366249,5:0.2700820981,(10:0.0260051073,11:0.0468632002):0.2610508335)
(1:0.2546240416,2:0.2621704806,(4:0.4083724811,(8:0.0505600391,9:0.0599062195):0.3308313268):0.0845494599)
(1:0.3124012880,(8:0.0435061953,9:0.0522852505):0.4096103964,10:0.5626292074)
(1:0.2010285914,2:0.2818918781,(8:0.0525130077,9:0.0297436277):0.5337869813)
(1:0.3508246833,5:0.2563772114,(8:0.0411060105,10:0.0156177370):0.1834158950)
(1:0.1835510235,(5:0.0425368513,11:0.0457466696):0.1628832544,10:0.2035616105)
(1:0.1367184520,2:0.1307798046,(8:0.0397769976,9:2.0810425029):0.1437260401)
(1:0.1189650825,3:0.1064835590,(8:0.0076546564,9:0.0181193225):0.1386304517)
(1:0.4281589754,3:0.3643072209,(8:0.0652257663,9:0.0256001436):0.8295987468)
(1:0.4657345296,2:0.3167048680,(8:0.0264330916,9:0.0339229099):0.5092877532)
(1:0.2963282789,2:0.2634513715,(8:0.1198228225,9:0.3257394666):0.1236205080)
(1:0.1250117176,3:0.0779663113,(10:0.0132208380,11:0.1407386013):0.2769718714)
(1:0.2644246859,3:0.3432260763,((4:0.0361956175,5:0.0436019169):0.2454170924,(10:0.0249235130,11:0.0305844065):0.1663046704):0.1223673826)
(1:0.2276993637,3:0.2710183116,((4:0.0520883696,5:0.0000020074):0.2371458499,(10:0.0392803751,11:0.0209115444):0.4126249369):0.1543312629)
(1:0.1295698267,3:0.3055060178,(4:0.0240082382,5:0.0186612926):0.3534475116)
(1:0.1800271823,2:0.1433576423,(4:0.0323585132,5:0.0464452939):0.1960883020)
(1:0.4702598982,(4:0.0339896862,5:0.0479001929):0.3914056999,7:0.3312827372)
(1:0.1677231611,2:0.4927520992,(4:0.0307712870,5:0.0508859004):0.1531989206)
(1:0.2446935114,(2:0.1184260910,(6:0.0419618670,7:0.0161546722):0.4616143232):0.0332288788,3:0.0950856576)
(1:0.1837247627,2:0.4278422601,(4:0.0192658429,5:0.0377996543):0.4009969906)
(1:0.1409550636,2:0.1684515977,(6:0.0231994603,7:0.0184665555):0.2647879133)
(1:0.1747617637,3:0.3759248570,((4:0.0235994829,5:0.0449313850):0.2077303174,(6:0.0216402751,7:0.0420493691):0.3760402066):0.2233455719)
(1:0.1658736972,3:0.2244288469,(4:0.0263560736,5:0.0574992091):0.2790124997)
(1:0.3251298587,3:0.1565706092,((6:0.0324767776,7:0.0489853923):0.4006730811,(10:0.0609720270,11:0.0153740859):0.3968055163):0.2354503229)
(1:0.1219892057,(2:0.1469634932,3:0.1847534880):0.0488126970,10:0.4770627031)
(1:0.0761323226,(2:0.1144838358,3:0.0820023324):0.0095853305,(4:0.2498225872,(6:0.0304567593,7:0.0097561017):0.1409368401):0.0475279126)
(1:0.1633206887,2:0.1577103782,(6:0.0475042587,7:0.0276672310):0.2591230957)
(1:0.0785700505,(2:0.0482872799,(((4:0.0228284687,5:0.0117155506):0.1725477207,7:0.2080390455):0.0417018131,6:0.6375583774):0.0264336497):0.0260152194,3:0.0589543919)
(1:0.1041872871,(4:0.0169785749,5:0.0270329027):0.5284240427,6:1.4688723000)
(1:0.1760708523,3:0.2160498719,(10:0.0340438616,11:0.0335894438):0.2581939146)
(1:0.1166463691,(2:0.0662294255,(4:0.0227099679,5:0.0551592273):0.3254170275):0.0547614130,3:0.2252748790)
(1:0.1372510614,3:0.1522015126,(4:0.0192314237,5:0.0105514581):0.2025221973)
(1:0.0291416155,(2:0.0827352834,(3:0.2304438775,4:0.1889349821):0.0515208951):0.1048857797,(10:0.0306737715,11:0.0336564478):0.4409237132)
(1:0.2008626088,(2:0.1213387944,(6:0.0197408790,7:0.0279814437):0.2539251238):0.0590940016,3:0.1476033155)
(1:0.1732291868,5:0.2760425822,(6:0.0214647313,7:0.0413977786):0.1045908019)
(1:0.2349536038,(2:0.2610224645,3:0.1912014749):0.0352754328,((6:0.0245821242,7:0.0253074456):0.2454709187,10:0.3218254617):0.1932514879)
(1:0.2085770860,2:0.2581284883,(4:0.2640787290,7:0.2430060458):0.0410978846)
(1:0.1127615316,2:0.2675471540,(4:0.0547391537,5:0.0162195369):0.4031503569)
(1:0.1360497678,2:0.2349991151,((4:0.0678447616,5:0.1484295673):0.2795910967,(6:0.0751019425,7:0.0109852988):0.2694767202):0.0729659055)
(1:0.1725261876,(2:0.1905205620,3:0.1449962420):0.0406850894,((4:0.0222851082,5:0.0289159014):0.3168838813,(6:0.0375990281,7:0.0291804103):0.4660529125):0.2271761251)
(1:0.1990639090,2:0.3090390920,(4:0.0263200852,5:0.0397067176):0.3665803425)
(1:0.1564721440,2:0.1619670654,(10:0.0248844200,11:0.0250313378):0.2063844655)
(1:0.2197594044,(2:0.4358473172,3:0.2402145879):0.0216331981,((4:0.0340362423,5:0.0289457746):0.3710638273,(6:0.0440140192,7:0.0184417886):0.4182275893):0.1079061950)
(1:0.3647346420,(2:0.1962638170,3:0.2600336697):0.0319071059,((4:0.0326742504,5:0.0291973075):0.2505888482,(6:0.0246437151,7:0.0417406329):0.3694084697):0.1861463136)
(1:0.1256354255,2:0.1980970008,(6:0.0186841002,7:0.0223247638):0.2335669520)
(1:0.1810799737,3:0.1269222973,(6:0.0591523248,7:0.0337834444):0.2308835750)
(1:0.1955968572,(2:0.2602583593,((4:0.0274625295,5:0.0279901178):0.2428088964,6:0.2986744892):0.1211709669):0.0681366121,3:0.2649365119)
(1:0.1523652044,3:0.1689029476,(4:0.0309551466,5:0.0296468678):0.4055119355)
(1:0.4072117798,5:0.3117690715,(6:0.0134649880,7:0.0639410515):0.4129187196)
(1:0.0654111724,(2:0.1274834816,3:0.0944058130):0.0123140762,4:0.2623397057)
(1:0.1112781717,3:0.2016042622,((8:0.0447750266,9:0.0109130718):0.1678205563,(10:0.0247505787,11:0.0409365593):0.2579965892):0.0941684918)
(1:0.2498140391,2:0.2760553585,(9:0.2491669005,11:0.3129553739):0.2484884463)
(1:0.2020437590,2:1.1037592083,(5:0.5553913357,(10:0.0334705719,11:0.0430257443):0.5250450186):0.1518927346)
(1:0.2755462750,3:0.2867794449,(8:0.0113557092,9:0.0415658312):0.5490602181)
(1:0.2022582607,2:0.0956258911,(4:0.4413995471,8:0.3193605136):0.0752728442)
(1:0.1599390141,2:0.0884861078,(8:0.0652101148,9:0.0124957578):0.3147923024)
(1:0.3791937473,2:0.2736494685,((8:0.1473277091,9:0.2066438402):0.5610781186,(10:0.1181259312,11:0.0616912185):0.3495449152):0.4274704896)
(1:0.1656784060,2:0.2570035643,(4:0.0106852754,5:0.0442033081):0.4483417801)
(1:0.1687038374,(2:0.1512392966,(8:0.0000023413,9:0.0474253321):0.3245043293):0.0371971112,3:0.1311593124)
(1:0.2407461726,2:0.1049508432,(10:0.0480082502,11:0.0358357874):0.2160988150)
(1:0.3682804997,4:0.3864295673,((8:0.0303026316,9:0.0562374986):0.2322355172,(10:0.0805583171,11:0.0282422738):0.1767026967):0.1203739741)
(1:0.1506325895,3:0.3174587986,(8:0.2298124125,(10:0.0891162612,11:0.0171226306):0.2287364871):0.3388483286)
(1:0.2655113681,(2:0.3183765646,4:0.6588042327):0.2010819958,11:0.1957388280)
(1:0.4198636594,2:0.1768354024,(10:0.1029782505,11:0.0205204034):0.6148855743)
(1:0.2084487447,2:0.1671180794,(10:0.0702178493,11:0.0276066781):0.4951985122)
(1:0.2497245570,3:0.4103132889,((4:0.0417904074,5:0.0477135693):0.2955797166,(10:0.0176500072,11:0.0563692058):0.3481305295):0.1118570761)
(1:0.1704817130,3:0.2564889941,(5:0.2396298340,(10:0.0154007730,11:0.0307950585):0.1994011493):0.0516636274)
(1:0.2730248298,(2:0.1231340762,9:0.4190339374):0.0306814605,3:0.1517982846)
(1:0.2989957102,4:0.2003788225,(8:0.0189130346,9:0.0201073820):0.1916573277)
(1:0.5725307100,(8:0.0270560523,9:0.0505494454):0.3253216000,(10:0.0740300590,11:0.0244190822):0.2974553338)
(1:0.3803708992,2:0.1966166724,(7:0.2479810320,(8:0.2481272944,10:0.1745042878):0.1277969291):0.0595168888)
(1:0.1967835063,3:0.1332988102,(7:0.2806958290,(8:0.0396803412,9:0.0473687858):0.3546983897):0.0624459671)
(1:0.2493539717,3:0.2281995622,((4:0.0594419207,5:0.0299226446):0.2715097403,7:0.3603948954):0.2127121785)
(1:0.3104722263,(8:0.0376253938,9:0.0071804078):0.2455156156,(10:0.0334298676,11:0.0438846597):0.2128878217)
(1:0.1968118008,2:0.1237748077,(3:0.1237600812,(5:0.2384910889,8:0.1904112962):0.0719211888):0.0343027985)
(1:0.2292730079,2:0.2062527071,(7:1.0618648933,(10:0.0174518715,11:0.0361182432):0.2518418457):0.2357047851)
(1:1.8523173047,(2:0.1694705459,3:0.3255159515):0.0225435741,(4:0.3337450811,(7:0.6172267433,((8:0.0527321745,9:0.0307349322):0.4005887949,(10:0.0208791600,11:0.0340203437):0.3434802920):0.3107939911):0.0910446395):0.1802047097)
(1:0.2919992348,5:0.4840389999,(10:0.0458323354,11:0.0453636049):0.4117827122)
(1:0.1878394186,2:0.2750977225,((4:0.0244503374,5:0.0456194933):0.2285650577,(10:0.0716965256,11:0.0353149741):0.6776829865):0.1002955382)
(1:0.3391312060,(2:0.3848779231,8:0.4535114249):0.9923016623,3:0.2592630803)
(1:0.1325134402,2:0.2362146793,(8:0.0301366231,9:0.0273204833):0.2486746385)
(1:0.1952111723,2:0.1205086055,(3:0.1332322829,(4:0.0343978911,5:0.0081429296):0.3211134770):0.0540939675)
(1:0.2424361735,2:0.3297108903,((5:0.6355697988,9:0.5218152404):0.3006726634,(10:0.1483970797,11:0.1668826297):0.2217141552):0.0835439117)
(1:0.2817355607,((2:0.3103373176,4:0.3949651435):0.1838008962,(10:0.0457650755,11:0.0308257543):0.6417337948):0.0534647392,9:0.5107946400)
(1:0.2184339108,3:0.1551824718,((4:0.0263575822,5:0.0270963950):0.3193350478,((8:0.0400107499,9:0.0490853947):0.3089486203,(10:0.0462896124,11:0.0361390016):0.7762223117):0.3667028405):0.0992111405)
(1:0.3541836111,(2:0.1721737824,9:0.5526367385):0.0792067732,3:0.3621197938)
(1:0.1464796363,((2:0.1297664053,(4:0.0383109462,5:0.0291600742):0.3814415618):0.0373498848,3:0.1423936684):0.0607960033,((8:0.0154384431,9:0.0492446533):0.2956094970,10:0.4706033277):0.7566299233)
(1:0.2353878641,2:0.2271125735,(4:0.0224526412,5:0.0453293680):0.5911168834)
(1:0.1806190829,2:0.2576483687,(8:0.0214118413,9:0.0358750877):0.3967440760)
(1:0.3277276957,2:0.2461494870,(3:0.7318003507,(8:0.0213000595,9:0.0387683869):0.4280875890):0.1188430445)
(1:0.1329530997,3:0.1937561994,(8:0.0357447970,9:0.0124539385):0.2557333033)
(1:0.3183523333,(4:0.0169870483,5:0.0265747376):0.1443557821,(8:0.0511329355,9:0.0070495127):0.2126372282)
(1:0.3027740765,(8:0.0148003741,9:0.0264879304):0.2166592412,10:0.5285672520)
(1:0.3042216821,2:0.1696427799,(4:0.0478776223,5:0.0365836081):0.4175174837)
(1:0.2892621713,(8:0.0570676880,9:0.0171424510):0.1382583884,10:0.2155034108)
(1:0.5286724659,2:0.1038285024,(4:0.0206362658,5:0.0181597916):0.3377175414)
(1:0.1710581266,2:0.1870386742,(4:0.0764495190,5:0.0513275457):0.5659895861)
(1:0.3076906313,3:0.3071630870,(5:0.0096330191,11:0.0696343878):0.4341272575)
(1:0.2194416648,(2:0.2522388883,3:0.1933473148):0.0482236384,(4:0.0402128410,5:0.0366819262):0.5106890185)
(1:0.1490746240,2:0.1875292805,(4:0.0485119445,5:0.0249095738):0.2390994447)
(1:0.4337751793,2:0.1317719410,(6:0.0561957999,7:0.0335703281):0.5635953751)
(1:0.2376251285,2:0.2007035472,(4:0.0676402156,5:0.0266279763):0.3367114935)
(1:0.5253283570,(4:0.0511803787,5:0.0314288467):0.2531724904,(6:0.0481699441,7:0.0251514600):0.1768027778)
(1:0.1899099168,3:0.1953454783,(7:0.0210378369,8:0.1865096715):0.2196174482)
(1:0.4772450476,5:0.4658796037,(7:0.0434051723,8:0.0523309102):0.2883788043)
(1:0.2273704952,4:0.2489198128,(8:0.1693872303,10:0.2792865762):0.1013244303)
(1:0.1975091813,2:0.2345802851,(10:0.0216733845,11:0.0396615223):0.4390183253)
(1:0.2768867491,6:0.3716852445,(10:0.0698823409,11:0.0000022722):0.3829265299)
(1:0.2245284912,((4:0.0393277937,5:0.0233829544):0.2735944264,6:0.4155844153):0.1315574775,(8:0.2610536769,(10:0.0397964533,11:0.0518015911):0.3815549691):0.0796298119)
(1:0.2089866449,2:0.3095879179,(10:0.0602002874,11:0.0000020547):0.5140395212)
(1:0.1879230140,2:0.1483271313,(6:0.2340449796,(10:0.0110021656,11:0.0433211052):0.2345702331):0.1060277370)
(1:0.3404669841,2:0.1855768081,(10:0.0293703645,11:0.0212248702):0.5009476279)
(1:0.4537044008,(7:0.0536989944,9:0.0362788886):0.1969892593,8:0.2589634508)
(1:0.4412624499,(7:0.0368100272,9:0.0349785381):0.3051090399,8:0.3837593887)
(1:0.2269101030,(4:0.0340134772,5:0.0569844606):0.3846627507,10:0.2386073936)
(1:0.3413833222,(8:0.0343711528,9:0.0268071358):0.2241298622,10:0.2942594674)
(1:0.3175237736,(7:0.5975669981,8:0.4251758974):0.0680057101,9:0.4527568704)
(1:0.4245385894,(4:0.0423292706,5:0.0301200819):0.2845356166,7:0.3507360803)
(1:0.2123216667,4:0.3337233566,(8:0.0363583181,9:0.0130168095):0.1665657336)
(1:0.5426484867,(4:0.0429190841,5:0.0257967404):0.3946097426,(6:0.0265966102,7:0.0464367939):0.3720356383)
(1:0.2847993994,(4:0.0288379699,5:0.0208658958):0.2177269094,6:1.1507194019)
(1:0.3798201489,4:0.3266756521,(7:0.4277563712,(10:0.1314908049,11:0.0304865334):0.3614925384):0.5862628604)
(1:0.1371693826,(4:0.0349139640,5:0.0141338685):0.1951553942,(10:0.0138402512,11:0.0314768227):0.1150489987)
(1:0.5110499719,4:0.2007445543,(6:0.9547582132,7:0.2142856499):0.2933823617)
(1:0.4276930083,(4:0.0191311813,5:0.0333001134):0.1776567591,(6:0.0509195734,7:0.0478707732):0.3609270521)
(1:0.5336422158,(4:0.0366133964,5:0.0410970848):0.2585089479,6:0.3084318097)
(1:0.2870824021,(4:0.0508234627,5:0.0323390677):0.2932886256,(10:0.0206532536,11:0.0456848139):0.3339775743)
(1:0.0469573588,2:0.1740632777,(5:0.1949448914,7:0.1654264547):0.1104491705)
(1:0.1913349979,(4:0.2652806929,(6:0.0296081021,7:0.0173772816):0.2238900085):0.1257971104,10:0.2957638761)
(1:0.3560554745,2:0.4022990995,(5:0.2704793978,(6:0.0318107429,7:0.0263941736):0.4183226166):0.1702409867)
(1:0.1746270154,2:0.1914238984,(((4:0.0299157271,5:0.0546675116):0.2425406755,(6:0.0396857677,7:0.0109406537):0.3181137250):0.1392516474,8:0.4869629557):0.1198070715)
(1:0.1556903968,((4:0.0325424260,5:0.0377352054):0.1755335711,6:0.6219672528):0.0418720020,10:0.3393717298)
(1:0.2855141923,2:0.2271704067,((4:0.0252252129,5:0.0427159446):0.4008282005,7:0.7451360528):0.2662814148)
(1:0.2025386215,2:0.1742818721,(6:0.0700401591,7:0.0517591607):0.2363588599)
(1:0.4357045402,(4:0.0268027563,5:0.0264192225):0.1940110767,7:0.4236827955)
(1:0.2117382247,2:0.1789754112,(((4:0.0542988618,5:0.0264773213):0.2211454489,7:0.5294826293):0.0580129282,10:0.2864959021):0.0630043663)
(1:0.3038738429,2:0.2327557063,((5:0.2630585865,7:0.3825679518):0.3492714474,10:0.6111203188):0.1216127876)
(1:0.2575072725,(4:0.0279474411,5:0.0224590124):0.2142491284,8:0.1960512154)
(1:0.3428661321,(4:0.0256460651,5:0.0159839251):0.2115659352,8:0.2252583933)
(1:0.1890867796,4:0.2289208655,(6:0.0333386125,7:0.0083325098):0.1525695787)
(1:0.3792187407,(4:0.0429733886,5:0.0357925499):0.4620895532,11:0.2399022439)
(1:0.3653367432,(4:0.0394698743,5:0.0000020067):0.3626646621,11:0.2602340341)
(1:0.2133946695,3:0.1843320105,(4:0.0413127147,5:0.0122141747):0.3128409719)
(1:0.3757417044,(4:0.0147727125,10:0.0904851349):0.2089016719,(5:0.0000020936,11:0.1449999855):0.2579154988)
(1:0.2971994189,4:0.2189502997,(5:0.0391820580,11:0.0303582583):0.2709081233)
(1:0.3629916998,3:0.2848241765,(9:0.3383546826,11:0.3975211092):0.3697884009)
(1:0.1395107621,3:0.1912121776,(4:0.0306174966,5:0.0163611980):0.3232832191)
(1:0.1706655879,3:0.1936318852,(4:0.0296298734,5:0.0432371125):0.3918318034)
(1:0.1874448394,3:0.1947148452,(4:0.0393903970,5:0.0252929668):0.3228531047)
(1:0.2747363113,3:0.0848625333,(4:0.0358474839,5:0.0130865222):0.4133604706)
(1:0.2206860847,3:0.2946383628,(4:0.1853113577,7:0.3094661794):0.1679696576)
(1:0.1300043213,3:0.1139978511,((4:0.0267650583,5:0.0312660888):0.0374555809,7:0.3885702322):0.1515279521)
(1:0.2136268154,(4:0.0278261823,5:0.0789844481):0.1634696361,6:0.2392576564)
(1:0.1604264561,3:0.1647040046,(4:0.5454395543,5:0.2235273171):0.0746355135)
(1:0.2845211352,3:0.3509112335,((4:0.0361341185,5:0.0409741265):0.4884975578,10:0.7056107303):0.1645558482)
(1:0.0593234130,(3:0.2522115094,((4:0.0453119156,5:0.0077417833):0.2367272079,8:0.3514012156):0.0919011491):0.0861275497,10:1.0096839878)
(1:0.3247447229,3:0.2280646579,(4:0.0199515617,5:0.0213132308):0.1956638422)
(1:0.2510452204,2:0.2466144155,(((4:0.0580263613,5:0.0129027452):0.5835916225,8:0.6926053279):0.3459872245,(10:0.0370783871,11:0.0390442553):0.2498459245):0.1493710753)
(1:0.1845367283,2:0.1848222382,(10:0.0310935654,11:0.0251853442):0.3761169004)
(1:0.2538903010,(4:0.0796661296,5:0.0146010418):0.2977148968,(10:0.0204069351,11:0.0345984527):0.2627085788)
(1:0.4494085496,8:0.3611309773,(10:0.0545958844,11:0.0296446342):0.3092099951)
(1:0.2508040349,2:0.1363085320,(8:0.0153227793,9:0.0363960043):0.3202319399)
(1:0.1474611113,2:0.1812061108,(8:0.1306746559,9:0.0252344858):0.2537007081)
(1:0.2609997734,7:0.3667884660,(8:0.0130673198,9:0.0495172122):0.3664861495)
(1:0.3855226922,2:0.2137125003,(10:0.0465303903,11:0.0221239468):0.4915567777)
(1:0.2578713657,2:0.2247005997,(4:0.3973260589,9:0.2800989572):0.1693340104)
(1:0.2477449437,(2:0.4298783619,3:0.3964343280):0.1007367632,((4:0.0422666049,5:0.0115028543):0.3990959452,((8:0.0524556945,9:0.0016348224):0.2191840033,(10:0.0234436552,11:0.0440025044):0.3217996606):0.1355594057):0.2323751059)
(1:0.1747818467,2:0.2842204450,(10:0.0322023093,11:0.0287835426):0.3941873193)
(1:0.4421309715,(2:0.4570869152,(10:0.0409446007,11:0.0264152345):0.2923718963):0.8671853661,(4:0.0238599145,5:0.0369540857):0.3417552418)
(1:0.1833624860,2:0.2048602127,(10:0.0431053997,11:0.0261047605):0.2375791423)
(1:0.3310646275,(2:0.2327455686,(((4:0.0416359945,5:0.0333668455):0.2761454094,(6:0.1341488236,7:0.0479113897):0.2970281369):0.0977633607,9:0.5722830296):0.1128160709):0.0529143755,3:0.2844846677)
(1:0.2467224521,(5:0.2279350248,(6:0.0696788145,7:0.0166357443):0.2807557540):0.0698511406,8:0.3816702975)
(1:0.5443470092,(3:0.3338148263,7:0.4932616790):0.4253671877,6:0.6914789203)
(1:0.2089651224,2:0.2053185329,((6:0.0376494570,7:0.0270078988):0.3981680836,(8:0.0427356067,9:0.0154170182):0.3332010714):0.1294296652)
(1:0.3321323840,4:0.7529859554,(8:0.0359932588,9:0.0277549496):0.6793495396)
(1:0.2059773252,2:0.2863942508,(3:0.2810554303,(7:0.8473951172,8:0.1039488275):0.1321277663):0.0558019770)
(1:0.5259002924,2:0.1815331206,(3:0.4435490215,9:0.5738085208):0.1109222998)
(1:0.0843373073,(2:0.3042664163,7:0.2673091981):0.0470990866,3:0.1625523295)
(1:0.1983404605,(2:0.3302387864,3:0.2682679725):0.0236142915,(8:0.0305926555,9:0.0413737643):0.5832572830)
(1:0.1451951500,2:0.1251388188,(8:0.0755025313,9:0.0000021183):0.2726002967)
(1:0.2995852985,2:0.2609758558,(6:0.0211316299,7:0.0222116613):0.2451904853)
(1:0.1558446302,2:0.1912679827,(4:0.1906785168,9:0.1785468718):0.1426559743)
(1:0.1292291689,2:0.2785469588,(3:0.1624854487,(5:0.2569684361,8:0.3558176719):0.0793592104):0.0414332021)
(1:0.1161032120,(2:0.1364475534,3:0.1318419225):0.0289072299,(5:0.1206311998,(8:0.0203988721,9:0.0193558328):0.1510149840):0.0892154951)
(1:0.3759279670,3:0.2750878043,(5:0.4710214983,8:0.3934675910):0.1574382464)
(1:0.3031339941,(2:0.5371992491,5:0.2299650073):0.1063492627,4:0.2389354945)
(1:0.1624545833,2:0.2241300976,((4:0.0263648657,5:0.0438625002):0.5009018401,6:0.3699981063):0.1526469369)
(1:0.2117655360,2:0.3552466960,(4:0.0354779514,5:0.0319851114):0.3026675739)
(1:0.1405244623,3:0.1148872344,(4:0.0918333769,5:0.0910688564):0.2069937805)
(1:0.1317143101,(2:0.1293066514,4:0.3055346713):0.0356378941,3:0.1165761901)
(1:0.0934719758,(2:0.0404859295,3:0.1345864331):0.0645259973,10:0.1558076779)
(1:0.2089747571,2:0.1692366092,(8:0.0169370516,10:0.0841021698):0.4068793043)
(1:0.4316523177,(2:0.1296954165,3:0.2514334769):0.0898911171,7:0.2868972918)
(1:0.1859601473,2:0.1832629817,(3:0.2647729963,7:0.2047152239):0.0277770006)
