# Supplementary material for: The Chloranthus sessilifolius genome provides insight into early diversification of angiosperms
Source: Nat Commun. 2021 Nov 26;12:6929. doi: 10.1038/s41467-021-26931-3 (PMC8626421; doi:10.1038/s41467-021-26931-3)
Supplement: Supplementary file 4 — Source Data [file 41467_2021_26931_MOESM4_ESM.zip › Fig. 2b and Supplementary Figure 18a/Vitis_Cinnamomum.nwk]

(2:0.3061818890,4:0.2507027294,(6:0.1597022373,7:0.0996855229):0.0898740332)
(1:0.2891328607,(2:0.8863924629,7:0.0510152854):0.1309967295,4:0.1459917480)
(1:0.7237739246,(2:0.8377951385,4:0.1253949280):0.0864726630,6:0.1154128472)
(2:0.6885864029,4:0.1527833895,(6:0.1254862464,7:0.0923686617):0.1531300092)
(2:0.3699638578,4:0.1686186972,(6:0.0871717552,7:0.2114856980):0.2036243920)
(1:1.8751065583,(2:0.2524144994,7:0.0639627673):0.0940862025,6:0.0642319156)
(1:0.5748615773,2:0.2625782096,(6:0.1315474002,7:0.1462050015):0.2042775494)
(2:0.2741061457,4:0.2728268454,(6:0.1366661888,7:0.1397905342):0.0757042005)
(1:0.1596061035,2:0.1874854194,(4:0.1324175637,7:0.1703928173):0.0576139787)
(2:0.2212158132,4:0.1368451705,(6:0.1386359073,7:0.0798489600):0.0802388489)
(1:0.2488962903,2:0.2882084892,(4:0.1681143079,(6:0.0771013476,7:0.1403977178):0.0637332489):0.0735583374)
(3:0.2429292554,4:0.1721434404,(6:0.0679223033,7:0.0683451308):0.0473439407)
(2:0.3833671435,4:0.3554781590,(6:0.1417441906,7:0.1114303864):0.1167225332)
(1:0.2306403970,2:0.1782823758,(4:0.1495326393,6:0.2123105469):0.1540654216)
(1:0.2491027081,(2:0.2619913639,(4:0.1284295788,7:0.1619802057):0.0681275609):0.0367425549,5:0.1357374034)
(1:0.1975928243,(2:0.2297721423,4:0.1499338430):0.0830133727,5:0.1337179614)
(1:0.2564365684,((2:0.1996315407,5:0.7466741648):0.0228387045,7:0.1506944852):0.0197297943,4:0.1177181129)
(1:0.1556626791,2:0.1250498933,(5:0.1015011980,7:0.1044887378):0.1103430276)
(1:0.2737884322,2:0.1854060262,(4:0.1763957733,5:0.1532252737):0.2202680008)
(2:0.1502944003,3:0.2082964071,(4:0.1155184232,5:0.0624890904):0.0673920194)
(2:0.3618200128,3:0.3285631532,(4:0.1385302037,5:0.1555755086):0.2763756151)
(1:0.2800160056,3:0.2586744577,((4:0.1095918472,5:0.1237046187):0.0469633428,7:0.1744469764):0.0997373868)
(2:0.2430336263,3:0.2350961123,(4:0.1992799457,5:0.1346054478):0.1566248790)
(1:0.1781919382,2:0.1876709522,(4:0.0886369596,5:0.0960511990):0.0995422668)
(1:0.1887870710,3:0.5008078467,(4:0.1541775964,5:0.2396377104):0.1861408553)
(1:0.1776627428,(2:0.6396272003,(4:0.2310281833,(5:0.1157038773,7:0.1501143261):0.0730871708):0.0501695932):0.0865094361,3:0.2855029216)
(1:0.3327749561,2:0.4725265350,((4:0.2602413994,5:0.3281166603):0.0759978098,7:0.2923092042):0.0466083821)
(2:0.4444572381,(4:0.1990536644,5:0.1513726175):0.1796010490,7:0.3717153080)
(1:0.1744548819,(2:0.1039054473,(4:0.0803437671,5:0.1517591215):0.0685732005):0.0228397115,3:0.2036007022)
(2:0.1672119461,3:0.1748610330,(4:0.2304655801,7:0.1498894862):0.0920733815)
(2:0.1393545726,3:0.1782714010,(4:0.1500714433,7:0.2000322389):0.0392692102)
(1:0.1663808608,(2:0.2192567351,7:0.2254104536):0.3324572811,4:0.1262855391)
(2:0.2533229425,3:0.1935818901,((4:0.1539049146,5:0.1743872392):0.1561591199,7:0.1585815241):0.2552449679)
(2:0.2712559648,3:0.2250313607,(4:0.3480742833,7:0.2030724653):0.1279409453)
(2:0.2657456264,3:0.3493063654,(4:0.1962934309,6:0.2117979245):0.1571038644)
(1:0.1514914505,2:0.6938679624,((4:0.0780154640,5:0.0899946166):0.0443886409,6:0.0820622779):0.0586140455)
(1:0.2269686928,(3:0.1741714331,4:0.1773279355):0.0329441117,6:0.4455093674)
(1:0.2133732492,(2:0.3023500112,3:0.2278043144):0.0180689584,(5:0.1570562557,6:0.1486512683):0.0828325684)
(1:0.5203911915,2:0.2198471509,(4:0.2425536306,6:0.1638585562):0.2187323383)
(2:0.2989188824,3:0.1937060963,((4:0.1289465829,5:0.1060980874):0.0923792114,6:0.2310610981):0.0922823633)
(2:0.1533163156,3:0.1285052528,(4:0.1424690857,(5:0.1846742849,7:0.0516913209):0.0469849873):0.1166214199)
(1:0.1465535242,3:0.1697599375,(4:0.2529786786,7:0.1378102912):0.0461543890)
(1:0.2453831675,3:0.2212567498,(5:0.1025370407,7:0.1396798043):0.1276034538)
(1:0.3865640313,3:0.1809450044,(5:0.2080388897,7:0.5452957391):0.1288346076)
(1:0.2559427840,4:0.6252734356,(5:0.1794980105,7:0.2351674532):0.0517099573)
(1:0.2013120200,(4:0.0906440407,5:0.0839450291):0.0512894865,7:0.1956395786)
(2:0.1082164226,3:0.1625816023,(4:0.1052048785,5:0.0815725957):0.1026484592)
(1:0.3486954142,(2:0.2290360520,3:0.2008120412):0.0377498677,4:0.2883528506)
(1:0.1416237002,3:0.2364946315,(4:0.1663723273,5:0.1273154559):0.1054966899)
(2:0.1941140374,3:0.0832246102,(4:0.0941087084,5:0.1300986269):0.1061229696)
(1:0.1458345274,3:0.0878470180,(4:0.1196425036,5:0.1039252673):0.0750256411)
(1:0.2909001316,2:0.3378091762,(4:0.3005122987,7:0.3024814764):0.1246712015)
(1:0.0796262882,3:0.1388462358,(5:0.0802579263,7:0.0990635770):0.0787068968)
(2:0.1902685291,3:0.1595004271,((4:0.0775887280,5:0.0904558340):0.0680340770,(6:0.0749666172,7:0.1161728605):0.0475664267):0.1036944767)
(2:0.1705075862,3:0.5437901177,(4:0.5574141451,7:0.2006633890):0.2422392139)
(2:0.2052768608,(4:0.0740097970,5:0.0580157374):0.0455809038,7:0.1408659936)
(1:0.1970210701,2:0.1949318026,(4:0.1002990274,5:0.1505351953):0.0707527392)
(1:0.3234783866,2:0.2554432650,(4:0.0759063112,5:0.0993791076):0.1040419078)
(2:0.4974937039,4:0.2570544611,(6:0.1273471401,7:0.1705388551):0.1253450041)
(2:0.3090327874,4:0.2453704755,(6:0.0809901938,7:0.1010010409):0.0238601806)
(1:0.1537274913,2:0.2202690940,((4:0.0715844322,5:0.0934765360):0.0552489560,6:0.1827759150):0.0454535202)
(1:0.3364334841,3:0.3227228994,(4:0.1514248779,5:0.0949043175):0.1216020630)
(2:0.3707647728,3:0.2443870936,(6:0.1247089225,7:0.1955031681):0.2534153976)
(1:0.1385559261,3:0.1579185161,(6:0.0778405009,7:0.0933643341):0.1640761028)
(1:0.3916170653,2:0.3429860576,(4:0.2429870827,7:0.2814610011):0.1322469905)
(1:0.2200270450,(2:0.2842970508,3:0.2473256805):0.0208128255,(4:0.1605885559,7:0.2006505958):0.0869323458)
(1:0.3341985556,3:0.3038715613,(6:0.1044386382,7:0.1592837985):0.0806374385)
(1:0.1642893069,3:0.2247928883,(4:0.1180255430,(6:0.1361953122,7:0.1008889777):0.1246973964):0.0959140729)
(1:0.1186649049,(2:0.1035734167,3:0.1586914172):0.0078917392,(4:0.1167642782,(6:0.0507768957,7:0.1220499609):0.0209447911):0.0765723886)
(1:0.2021166157,3:0.0990585465,(4:0.1992205248,6:0.2385499700):0.1168087124)
(1:0.2245263612,3:0.1404161850,(6:0.0826550525,7:0.1432356005):0.1501050467)
(1:0.2050251921,3:0.3349498999,((5:0.1609251625,7:0.1395503733):0.1111318080,6:0.2744836154):0.1010543904)
(1:0.2791262318,3:0.1868436004,(5:0.1828766688,6:0.2450497271):0.0609891721)
(1:0.4751929419,3:0.1485411490,(6:0.1146262346,7:0.0916268876):0.1268118097)
(1:0.2046020269,3:0.1435770202,(5:0.1796707160,7:0.0845057854):0.0958261806)
(1:0.2121709912,3:0.2237138064,(6:0.0712245594,7:0.1752791437):0.1558604997)
(2:0.2327794232,3:0.2269914119,(6:0.0370011907,7:0.2510057546):0.1796152400)
(1:0.3336911793,3:0.3344349642,(5:0.3270639953,7:0.4130807278):0.0497985136)
(2:0.3973984172,(3:0.3058287444,6:0.5473437456):0.0721224418,5:0.4747270572)
(1:0.1728950092,2:0.1966215783,(5:0.1270803528,7:0.1034550507):0.1612687824)
(1:0.3354137400,(2:0.1600849142,3:0.2299535006):0.0763406058,4:0.1270067252)
(1:0.1213708604,2:0.1195538446,(3:0.1266961795,5:0.1697575970):0.0221030095)
(1:0.1387375723,2:0.2328532452,(3:0.9571066594,4:0.1567893124):0.1322404601)
(1:0.2193581266,(2:0.2572725479,3:0.1972123738):0.0566158616,5:0.3785138810)
(1:0.3040475158,2:0.2353310290,(4:0.2233408193,7:0.1698296569):0.1995575676)
(1:0.4643945259,(4:0.1782267586,5:0.1091112230):0.2665605719,7:1.2311994559)
(1:0.2611042564,2:0.1781016798,((4:0.2320092532,5:0.1975292332):0.4116859080,7:0.4435568538):0.2264439681)
(1:0.3010298790,(2:0.6414502342,5:0.4154950690):0.1388793533,4:0.4976823910)
(2:0.1131083799,3:0.2136009334,(4:0.1334785020,5:0.1128224883):0.0702800593)
(1:0.2710858997,3:0.2291164115,(4:0.1935478735,5:0.2698769006):0.0762343202)
(1:0.2758009313,(4:0.0975012851,5:0.0983026171):0.1034778294,7:0.1394055333)
(1:0.1560556932,3:0.3299759219,(4:0.2341078071,5:0.0911651955):0.1957535080)
(1:0.3798322566,4:0.2234569549,(6:0.1081271540,7:0.1190061562):0.0709838134)
(2:0.3056259730,4:0.5280617611,(6:0.1078089562,7:0.0849121480):0.1574375499)
(1:0.3073578630,(4:0.2069629475,6:0.1442749708):0.0395560061,7:0.1544449817)
(1:0.3030501271,4:0.2433116224,(6:0.1348028881,7:0.1392459997):0.0718170879)
(2:0.1800281628,(4:0.0587472625,5:0.1102817280):0.0784070912,6:0.1727878432)
(1:0.2516546324,2:0.2441651498,((4:0.0882795591,5:0.1141219719):0.1164565514,7:0.4420177362):0.0296536798)
(1:0.1535351822,2:0.0679939486,((4:0.0726260460,5:0.1106957831):0.0149731407,6:0.0834189838):0.1262177792)
(1:0.2446288078,(4:0.0750027612,5:0.1003164177):0.0454839889,7:0.1034332397)
(1:0.1794624431,2:0.2551418598,((4:0.1071357903,5:0.0825077803):0.0429023994,7:0.1276792514):0.0683769272)
(2:0.2992252895,4:0.1458054414,(6:0.0975596519,7:0.0458444639):0.0271090934)
(1:0.2889933545,(2:0.3887056557,5:0.2797660365):0.7250205129,4:0.3538615681)
(1:0.2413790297,2:0.2052975071,(6:0.2306167848,7:0.1797241558):0.1262135094)
(2:0.2411718598,3:0.3296870834,(4:0.1939923789,6:0.3923109634):0.1203129266)
(3:0.4635937435,4:0.3176409556,(6:0.1685742981,7:0.3031446709):0.2594557972)
(2:0.1552240318,4:0.2040165771,(6:0.0620702242,7:0.0556931208):0.0604105533)
(2:0.1572665641,3:0.1044084146,(4:0.1593358995,6:0.1557817991):0.0659112198)
(2:0.2091242986,3:0.1838688715,(4:0.1734701244,6:0.2052743323):0.1325496952)
(3:0.2984058538,4:0.1874852152,(6:0.1034490259,7:0.1090382503):0.0390030916)
(2:0.3905058371,3:0.2074461722,(4:0.1878498978,(6:0.2578283677,7:0.1738331252):0.0678027952):0.1562880107)
(2:0.4001094117,4:0.2170806993,(6:0.1626747273,7:0.1393288904):0.1157669274)
(3:0.2692926226,4:0.1543488236,(6:0.0804163362,7:0.1136955447):0.0706426490)
(2:0.2927392433,3:0.4283381032,(6:0.3114052201,7:0.2448699913):0.0977684042)
(1:0.3173123045,2:0.0711662559,(3:0.2690768776,6:0.1369909566):0.4195313651)
(1:0.2133185867,3:0.3060134150,(4:0.3035822437,(6:0.1847422848,7:0.2150433077):0.0671510555):0.1842894797)
(2:0.2558273748,3:0.1928204209,(4:0.2121221019,6:0.1830388731):0.1020274673)
(2:0.0652052710,3:0.1967544836,(4:0.1357278517,(6:0.0374358850,7:0.0801774984):0.0265325442):0.0937573784)
(1:0.5856764998,2:0.2952345915,(6:0.1308300536,7:0.1433960196):0.2586741349)
(2:0.5123269515,3:0.3097260164,(4:0.3147251874,6:0.2248954558):0.0397632486)
(1:0.5668332325,(4:0.2257711940,6:0.0681680958):0.1212265468,7:0.0210303060)
(1:0.2477726100,2:0.2310853141,(4:0.1577597497,6:0.1642497285):0.1498746497)
(1:0.4618648003,(2:0.4642671234,6:0.0962435600):0.0401258612,4:0.2054097735)
(2:0.1471453717,3:0.1243098746,(4:0.0455175898,5:0.4182934219):0.1332963852)
(2:0.2450553491,3:0.9392472973,(4:0.0792736686,5:0.0833917912):0.0630275976)
(3:0.4328423055,4:0.3481042694,(6:0.1246708261,7:0.1313527405):0.0794436736)
(3:0.4096509350,4:0.2764521258,(6:0.1112984603,7:0.1932887498):0.0839980484)
(1:0.3223405232,2:0.2709927326,(4:0.1753967002,6:0.2177988407):0.0718523125)
(2:0.2205480737,(4:0.0935602510,5:0.0684896250):0.0597669212,6:0.1943931253)
(1:0.5628423521,(4:0.1065488723,5:0.1105677941):0.0916626723,(6:0.1617709747,7:0.1924720740):0.2263183375)
(1:0.2691214142,2:0.1927672556,((3:0.4060119341,4:0.1656776143):0.1480358632,(6:0.1607710913,7:0.2310658980):0.0368282419):0.0571990447)
(2:0.2993716921,3:0.5343650320,(6:0.2237523432,7:0.2194996881):0.2073048132)
(2:0.2142906304,3:0.2259919539,(6:0.1241304507,7:0.1101430311):0.1780295731)
(2:0.1912495626,3:0.4975522054,(4:0.0539975827,7:0.0818182604):0.0372407559)
(1:0.1552579409,(4:0.0587500684,5:0.1765334459):0.0091027921,7:0.2193603893)
(1:0.0271854770,2:0.3777805881,(3:0.1028132505,7:0.1492487991):0.0400403226)
(1:0.1297194541,3:0.2040810380,(5:0.0742738134,7:0.0962969723):0.1090716962)
(1:0.1940911911,((2:0.9435850773,7:0.0793815000):0.0911651309,4:0.1544515886):0.0834854977,3:0.4030684326)
(1:0.4212098418,(2:0.4605525515,4:0.0754617850):0.0372415689,5:0.0765403871)
(1:0.2187865987,(2:0.1641584648,7:0.2222551546):0.3497311117,(4:0.1635929732,5:0.1660373488):0.0917617420)
(1:0.3006369356,(4:0.1668730662,5:0.0941288544):0.0572482703,7:0.2085086702)
(1:0.4705771062,2:1.2032359861,((4:0.4372082064,5:0.4245005960):0.2059208426,7:0.2429379686):0.5002088013)
(1:0.1756722494,4:0.1213776137,(5:0.0455079061,7:0.0652845122):0.0450411391)
(1:0.2155633699,(4:0.1259643179,5:0.6649949438):0.0351975331,7:0.1321609240)
(1:0.1766176246,(4:0.3388157598,5:0.0993941347):0.4433000156,7:0.2669256374)
(1:0.1742275861,2:0.2117535604,(6:0.1950251492,7:0.1758989609):0.1423031541)
(1:0.4534709902,(2:0.3981598027,5:0.3860370008):0.0761781093,4:0.5916498126)
(1:0.1547586903,(2:0.3873361095,4:0.5007946050):0.2669979935,7:0.3008333932)
(1:0.1813547321,2:0.1748032815,(4:0.1046067812,5:0.0945852429):0.1139662248)
(1:0.2221091282,2:0.2965203766,(4:0.1814866078,5:0.1890168686):0.1422502254)
(1:0.3668948289,(2:0.3114174860,(4:0.2481815755,7:0.2783372032):0.0848539545):0.0637517901,3:0.3376357018)
(1:0.4030188291,2:0.2065767187,(4:0.1615791802,5:0.2098025815):0.1781564342)
(3:0.3137938850,4:0.1893038761,(6:0.0775429830,7:0.1482387653):0.0923832350)
(3:0.3807563378,4:0.2621279537,(6:0.1725833236,7:0.2205465607):0.1297816314)
(2:0.2317690328,3:0.1652507852,(4:0.1287248645,7:0.1853308065):0.0897870226)
(2:0.2467014229,3:0.2724902172,(4:0.2409677160,(6:0.1811063032,7:0.1976215989):0.1451187177):0.0996911129)
(1:0.3849935774,(4:0.5201254696,7:0.4562314138):0.1815766316,6:0.2821457668)
(1:0.3475875458,(2:0.2017799312,(6:0.1347168228,7:0.1679557988):0.1291477923):0.0792858000,3:0.1654007571)
(1:0.1837334786,2:0.7222176008,(4:0.3319017066,6:0.2061598527):0.0772228447)
(1:0.1006687600,2:0.1219236551,(6:0.0555409342,7:0.0645420861):0.1029648604)
(1:0.2310965140,(2:0.3819386739,3:0.1904759945):0.0403505835,6:0.3664965817)
(1:0.1763728876,3:0.1652417453,(4:0.2956261728,(6:0.1094105502,7:0.1526628637):0.0628632768):0.1219469110)
(1:0.2887849070,(2:0.3912935238,6:0.3255240033):0.0899793036,4:0.2564171316)
(2:0.2507914250,3:0.1908534598,(4:0.1886259786,7:0.1463792887):0.1187836261)
(1:0.2751041976,(3:1.3789883253,7:0.0006756260):0.1269568885,4:0.2423779805)
(1:0.1991888231,3:0.1645136986,(4:0.1586336367,7:0.1122692603):0.0887472409)
(1:0.1377662448,(2:0.2026691342,7:0.2171854361):0.0336299512,3:0.2715848378)
(1:0.2513541956,3:0.3373570870,(4:0.3964033875,7:0.1574968030):0.1129751297)
(2:0.1905937093,3:0.3859511020,(4:0.4037707876,7:0.1597687410):0.0706164822)
(1:0.2878706002,3:0.2080276156,(4:0.2143897086,7:0.3686539468):0.1515448820)
(2:0.2609082028,3:0.2002219901,((4:0.2525561999,7:0.2611922993):0.0888561986,5:0.4881751230):0.0305271403)
(1:0.1737689084,2:0.2417980199,(4:0.1181200165,7:0.2914469984):0.1389980413)
(1:0.3811025039,(4:0.1197255619,5:0.1329459628):0.0719122199,6:0.1552584080)
(2:0.5569758653,4:0.0999256670,(5:0.0996712338,6:0.9596883052):0.0433537086)
(1:0.3036845956,(4:0.1427452968,5:0.1074449748):0.1099102704,6:0.1341798328)
(2:0.1905864864,3:0.1871120470,(4:0.1527248346,6:0.2232040657):0.0522441125)
(2:0.4120718110,3:0.4287836246,(4:0.5866449396,6:0.3633648499):0.1748833853)
(1:0.4381024477,((2:0.3543166952,6:0.2566654883):0.1011048323,5:0.2747268187):0.0320413576,(3:0.1739916604,4:0.2967444306):0.0851537775)
(1:0.5176473130,2:0.3227481004,(3:0.3546539989,(4:0.1157734856,6:0.1105797834):0.1194300852):0.1451612070)
(2:0.3001440141,3:0.1590842025,(4:0.1820136997,5:0.1031155272):0.1028773578)
(1:0.1947830125,3:0.1721321924,(4:0.0469225804,6:0.0852064193):0.1067023259)
(1:0.3090061069,2:0.2277462181,(3:0.3063291468,(4:0.2394084611,6:0.1932318885):0.0451321323):0.0108478397)
(1:0.2798320721,3:0.1755383138,(4:0.1184230694,6:0.2059687655):0.0836281416)
(1:0.2637830356,(2:0.2719386399,3:0.1407539084):0.0966667314,((4:0.0903948277,6:0.0892978307):0.0418226382,5:0.1115703275):0.0772530265)
(3:0.2108339737,(4:0.1262714680,5:0.1004403532):0.0941351498,6:0.1080167687)
(2:0.2256519445,3:0.1693663376,(4:0.0931691285,(5:0.0679891538,6:0.2705383636):0.0244607604):0.0905088118)
(1:0.2361837737,3:0.3380606477,(4:0.1370670897,6:0.4498622741):0.0991082801)
(1:0.2684492332,2:0.4839086545,((4:0.1614911595,5:0.2655716190):0.0561289623,(6:0.1954923967,7:0.1090824040):0.1885927908):0.1203975997)
(1:0.3056448634,2:0.2110555067,(3:0.1893809796,4:0.2356681484):0.0389633880)
(1:0.1354993742,2:0.1546823086,(4:0.1102906701,7:0.0993608531):0.0647979675)
(2:0.1929230183,3:0.2597339796,(4:0.4985895851,5:0.3862521693):0.1165282729)
(2:0.1579757701,3:0.1951401767,(4:0.0526401896,5:0.0647625483):0.0910671398)
(1:0.1893692126,2:0.2242071969,(4:0.1554958888,7:0.6242939550):0.0898429709)
(1:0.1993201603,3:0.3711463955,(4:0.1240463957,5:0.1314918876):0.2214854611)
(2:0.2152557800,3:0.1885254840,(4:0.1745881497,5:0.1297512236):0.1365449179)
(1:0.8562116247,2:0.2223193006,(5:0.1856025882,6:0.1488078769):0.1648896930)
(1:0.3336473607,2:0.3998416408,(6:0.2401703377,7:0.3554585872):0.1062939546)
(1:0.2438440870,3:0.6288735075,(5:0.2124413013,6:0.2621244923):0.0606201754)
(1:0.1695851579,2:0.5201664140,(5:0.1417465816,6:0.1343030682):0.1513563343)
(1:0.1329133668,2:0.1973731500,(4:0.1534057106,6:0.1415972656):0.0686309442)
(1:0.2125332719,2:0.1277636793,(6:0.0621269119,7:0.0814501223):0.1132072903)
(1:0.2778801881,((2:0.0784344096,3:0.1221911478):0.2169152950,(4:0.2541498644,5:0.3480490891):0.1114722845):0.1000132776,6:0.2451994888)
(1:0.1592554226,2:0.2100459112,(4:0.2093727644,(6:0.1573516309,7:0.1862688444):0.0426854673):0.0620316242)
(1:0.2602781797,3:0.1830080623,(4:0.1914210895,(6:0.1572950949,7:0.3325615774):0.0474443625):0.1096659463)
(1:0.3051977249,3:0.2769352653,(4:0.1292933043,5:0.1352200120):0.2277572570)
(1:0.5179950392,3:0.3583155199,(4:0.1356593130,5:0.1834495517):0.2168141276)
(2:0.2505564076,3:0.2295001646,(6:0.1464205698,7:0.1239339215):0.0728363038)
(2:0.2863319042,5:0.5615201228,(6:0.1215776544,7:0.1567000219):0.1406432508)
(1:0.2086233379,(4:0.1132850889,6:0.1411182128):0.0600589068,7:0.2270521859)
(1:0.2962316550,2:0.1804232873,(6:0.1379541992,7:0.1110659191):0.1349717387)
(2:0.2273835946,3:0.2204457058,((5:0.1727728668,6:0.1879296117):0.0308849122,7:0.3198419094):0.1219147082)
(1:0.2502211984,2:0.1628060105,(6:0.0674925503,7:0.2824231812):0.1252420160)
(1:0.6355341052,(4:0.1283518732,5:0.1748472052):0.2011502478,7:0.1819608245)
(3:0.3919181384,(4:0.0855195752,5:0.2396262497):0.2309154360,7:0.3322273734)
(1:0.2287913952,3:0.1490478612,(4:0.0850424819,5:0.0595901470):0.0839416234)
(2:0.3109759099,5:0.1572483303,(6:0.1102816746,7:0.2760905205):0.0791818146)
(1:0.1512320725,2:0.2384663974,(3:0.1733456219,(5:0.1154628211,7:0.2387343366):0.0630820691):0.0203418106)
(2:0.2736235669,3:0.1929152773,(4:0.1042200126,5:0.1264013015):0.1519825708)
(2:0.4307291684,3:0.2175443938,(4:0.2068970453,7:0.3292461304):0.0704625228)
(1:0.2482550607,2:0.1714843044,(4:0.1875015390,7:0.4934682095):0.0461572053)
(2:0.2983231319,3:0.1460560698,(4:0.3596027743,7:0.0827042328):0.0773471930)
(1:0.1414133038,3:0.1309737626,(4:0.1101185810,(6:0.1224406002,7:0.0970988514):0.0818517642):0.0639024006)
(1:0.1218928147,(2:0.0723959230,((4:0.0804493741,5:0.1200447696):0.0385479545,(6:0.1364359709,7:0.0990443012):0.0376863075):0.0269864528):0.0411942438,3:0.1322616639)
(1:0.3558694864,(4:0.1862978019,7:0.2098400383):0.2000457845,6:0.7453003314)
(1:0.2663597024,(4:0.3208384198,7:0.2517947819):0.6626074474,6:0.3183215642)
(1:0.2078552476,2:0.2404778059,(3:0.2033160534,(5:0.1484659105,7:0.2292580501):0.0947139679):0.0462293734)
(1:0.1576919715,2:0.1350998337,(5:0.1212602870,(6:0.0853175636,7:0.1513461435):0.0856562337):0.0997550736)
(1:0.2628569011,2:0.1875865785,(3:0.1351714789,(4:0.1397270168,(6:0.1027412576,7:0.0710971530):0.0722693532):0.0661028889):0.0257628163)
(2:0.3032912872,3:0.3626187132,(4:0.1916641110,5:0.1427499212):0.3309595542)
(2:0.3370847837,5:0.2418768589,(6:0.1514035055,7:0.2136665582):0.0489248770)
(2:0.2557660563,(4:0.0803872724,5:0.1081431793):0.0540370330,7:0.2203417127)
(1:0.1962802826,(2:0.1070976897,6:0.1799231271):0.0311785818,3:0.3220972942)
(2:0.1324108116,3:0.1925440954,(6:0.1049125813,7:0.0553111325):0.1751857779)
(2:0.1500561723,3:0.1767857081,(4:0.1451407962,6:0.1914511600):0.0446205388)
(2:0.2270462866,3:0.1230352535,((4:0.0793277453,5:0.1110838653):0.0813441116,7:0.1820163223):0.0915960590)
(1:0.2749048051,(2:0.3155682825,3:0.3036428446):0.0609474420,(4:0.8732690403,(5:0.2303377125,7:0.2314124872):0.0640571493):0.0584647172)
(1:0.2564310125,5:0.1826624301,(6:0.1875255416,7:0.1239208983):0.0980270801)
(1:0.2356744632,3:0.3070782458,(4:0.5911187607,(6:0.2321269661,7:0.0885354124):0.0892726594):0.0598632200)
(1:0.1149320714,(2:0.3136892383,6:0.4873357289):0.2574726651,4:1.1174217488)
(2:0.3537784757,3:0.1828545282,(4:0.0925742873,5:0.1034681695):0.0582667005)
(1:0.2454073206,3:0.3677330999,(4:0.1308180388,7:0.0747239351):0.2360336039)
(1:0.3098524060,3:0.3750408304,((4:0.1798965497,5:0.1016810570):0.0749362051,6:0.2559683261):0.0781042530)
(2:0.1837412798,3:0.2751050794,(5:0.1352095786,6:0.1809720786):0.1059814182)
(4:0.0954617182,5:0.1153692220,(6:0.1286008389,7:0.0955085489):0.0844878671)
(1:0.3152743436,(2:0.2604110369,3:0.2559628930):0.0378555434,((4:0.1253517141,5:0.1435419782):0.0969803664,6:0.1539113917):0.0770847961)
(2:0.2934178361,3:0.3294418562,((4:0.1389932622,5:0.1127978112):0.0653156924,(6:0.1170742119,7:0.1185523629):0.0894226594):0.0700992408)
(2:0.1461345948,3:0.1061263981,(6:0.1114314633,7:0.0583794906):0.0919518392)
(1:0.1842889719,5:0.2138544598,(6:0.1640934795,7:0.1547330285):0.7924269845)
(1:0.2911098267,(4:0.1687016113,5:0.0889214501):0.0973102450,6:0.1836907146)
(1:0.1639799132,2:0.2082082444,(4:0.0521059427,5:0.1106683137):0.1077246606)
(1:0.1799798570,2:0.2024449202,((4:0.1098231754,5:0.0999737520):0.0559662242,7:0.1541407342):0.1128014309)
(1:0.2503816236,3:0.2209791134,(6:0.0917987449,7:0.1257775995):0.1704827090)
(1:0.2937581261,(4:0.1082997898,7:0.1674108286):0.0452403492,5:0.0797625570)
(1:0.1811657602,2:0.1526852474,(4:0.0508863860,5:0.0690510445):0.0957916806)
(1:0.0505428739,2:0.2730489239,(5:0.0821950460,6:0.1027313073):0.0869407345)
(1:0.1459145038,3:0.1092601277,((4:0.1244000630,6:0.0618956328):0.0250335079,7:0.0753204031):0.0564350237)
(1:0.3366678867,2:0.1352056019,(3:0.2614272081,(4:0.1735189060,6:0.1599237442):0.0661533852):0.0348042246)
(1:0.2683886811,2:0.5651100478,(3:0.2338025580,4:0.2705179499):0.2330813908)
(3:0.1901043095,(4:0.0592503179,5:0.1463642108):0.0491012651,7:0.1388520103)
(4:0.0593107068,5:0.0793151465,(6:0.3125456481,7:0.0061233147):0.2600312851)
(1:0.2039600411,5:0.1635980530,(6:0.0530919847,7:0.1973095160):0.3184910594)
(2:0.2717254473,3:0.1587256845,(4:0.0864728853,5:0.1090005274):0.1259089038)
(1:0.1408918428,2:0.1261232953,(5:0.1048511876,7:0.0984560356):0.0556591469)
(1:0.2139111171,(4:0.1403133614,5:0.2063893705):0.0551971500,7:0.1533382414)
(1:0.1800339209,(2:0.1874257529,6:0.1721393803):0.1898377801,5:0.1653216098)
(1:0.1983761640,2:0.1613095517,(6:0.2968608023,7:0.3190925845):0.6062666643)
(1:0.1729443413,2:0.2339946598,(4:0.2587603025,6:0.2240101229):0.0727693388)
(1:0.1780838360,2:0.2606921713,(5:0.3399819080,6:0.1907492121):0.1029325399)
(1:0.5185017698,(2:0.4140719115,3:0.4720365096):0.0605472198,7:0.3075157812)
(1:0.2710352342,2:0.2152397273,(4:0.3091376744,7:0.1862020288):0.1813057447)
(1:0.4129536296,(2:0.3174450113,3:0.4260087134):0.0466663541,(4:0.2533267502,7:0.2985787839):0.0401200331)
(1:0.2821641808,(2:0.1655908881,3:0.2020204555):0.0243312890,(5:0.1718436468,7:0.2230596046):0.0916359230)
(1:0.1488558627,2:0.1700822814,(4:0.0549626609,5:0.3898674420):0.0762407951)
(1:0.2053687782,((2:0.2421558524,(4:0.1594484177,7:0.1287013603):0.0707983570):0.0305376782,5:1.0962401598):0.0204706689,3:0.1522480342)
(1:0.1520033469,(2:0.2471622748,3:0.1593517890):0.0570355438,(4:0.1204151496,7:0.2282631046):0.1404547581)
(1:0.1282920895,(2:0.2035886863,7:0.1785443729):0.0203696058,3:0.4380423584)
(2:0.4059150120,3:0.1793631656,(4:0.1310596215,5:0.1396207908):0.1496300441)
(1:0.2500435477,2:0.2448582213,(4:0.1650620871,5:0.1600275995):0.1895540351)
(1:0.1594363719,(3:0.2274625295,5:0.2204763470):0.1277726991,6:0.2190499612)
(1:0.2755617820,2:0.2157745915,(4:0.1828207460,7:0.1494229132):0.0550858555)
(2:0.4000379871,(4:0.1671327014,5:0.1672889571):0.0725179651,7:0.2795709607)
(1:0.1970724217,2:0.2371873682,(6:0.1408703356,7:0.5657858621):0.0380166584)
(1:0.2164999678,2:0.1714309972,(4:0.2515414755,6:0.1443460637):0.0661796945)
(1:0.2579705594,(4:0.0868280606,5:0.1222446718):0.0537889872,6:0.2508492870)
(2:0.3304049334,(4:0.1228633140,5:0.4890739324):0.1137057005,6:0.3429027998)
(2:0.4038445654,(4:0.1241000487,5:0.1376742392):0.0714500976,6:0.1933437207)
(1:0.2190515847,(2:0.3275814025,3:0.3223506696):0.0706348245,7:0.3386958257)
(1:0.3364930359,(2:0.2147040786,(6:0.1414649952,7:0.1276698727):0.1454370387):0.0589907448,3:0.2828852065)
(1:0.3629926403,2:0.2144393405,(6:0.1068887338,7:0.1181788101):0.1486574930)
(1:0.7131342682,(3:0.3341676571,6:0.1405848479):0.0772546095,7:0.1819753352)
(1:1.0615570782,(2:0.2387951176,(6:0.4094583270,7:0.1522812959):0.1664499995):0.1078225869,3:0.5211485960)
(1:0.4477532732,2:0.3955150357,((3:0.6748137033,7:0.2751195327):0.1846068896,6:0.3953836089):0.1263751763)
(1:0.5124962571,(3:0.3430451589,7:0.4107113800):0.0834224749,6:0.2382028081)
(1:0.0696118839,(2:0.3643238115,6:0.0879474133):0.0419786668,3:0.1724888028)
(2:0.4331581248,3:0.2631707175,(6:0.4216610772,7:0.1175980513):0.1974779140)
(1:0.6536781990,2:0.2683789975,(6:0.0767693868,7:0.1075779845):0.0533649651)
(1:0.1425341619,4:0.2846022109,(6:0.3803883245,7:0.1172972506):0.5897453205)
(1:1.0864058747,2:0.2022047995,(6:0.1062663335,7:0.1105681209):0.0902028620)
(1:0.2284481450,3:0.1820141509,((4:0.1661131338,5:0.1090688772):0.0873535254,7:0.1301321752):0.1157717509)
(1:0.1729757835,2:0.1374855618,(3:0.1523645512,(6:0.0754444503,7:0.1045750544):0.1004758763):0.0000020572)
(3:0.3135664821,4:0.2419073540,(6:0.0987681062,7:0.0616456530):0.0619479965)
(1:0.3769689199,2:0.3088888113,(5:0.2916372760,6:0.2886427057):0.1795020333)
(1:0.4629890182,((2:0.2482333490,3:0.9148737841):0.0762998715,(4:0.2873196219,7:0.1877479637):0.1819705385):0.0180685041,(5:0.2959778733,6:0.2976195778):0.0044391088)
(1:0.2052941542,2:0.2525545122,((3:0.9332945102,6:0.2374251129):0.0473067831,((4:0.6838584299,7:0.2821699877):0.0474421108,5:0.4853330535):0.0372586651):0.1224441889)
(1:0.2730364529,2:0.2498216346,(3:1.1377253481,(5:0.3773221222,7:0.2659399885):0.0401467974):0.0920049957)
(1:0.3003702885,((3:0.3645800333,5:0.4306246556):0.0772485265,(6:0.2476214039,7:0.1585632791):0.0476872142):0.0420591122,4:0.2102525356)
(1:0.2276554926,3:0.2048853317,(4:0.3041028410,7:0.2337093256):0.0740702296)
(1:0.4751663910,3:0.3495075757,((4:0.2040960624,5:0.1836548282):0.1155521444,7:0.2714067908):0.2495739561)
(1:0.2687154620,3:0.2783043917,((4:0.1460631513,5:0.0975893809):0.0837589973,7:0.2275324214):0.1976911242)
(1:0.1773960847,(2:0.2741592165,(4:0.0804159537,5:0.1541601899):0.0575325075):0.6720753001,7:0.1657703221)
(1:0.2597644174,(3:0.2636306115,7:0.4317308884):0.0510139109,(4:0.0889516558,5:0.1314878672):0.0963249742)
(1:0.2226412839,(4:0.1757877138,5:0.1844600881):0.0691122050,7:0.4525196619)
(1:0.3184905698,(4:0.2172980031,5:0.1593991468):0.0534205817,7:0.2662317084)
(1:0.2844741772,4:0.1538195431,(5:0.6115336525,7:0.1863944312):0.0547559858)
(1:1.1606435663,3:0.3069094916,((4:0.1038392003,5:0.3405062747):0.0274809269,7:0.1932992135):0.0882571750)
(2:0.2469537866,(3:0.2971160047,5:0.4976166036):0.0837794600,7:0.1048983129)
(1:0.2553559392,3:0.2401899659,(4:0.2346866274,(6:0.1229661627,7:0.1593126657):0.0738340521):0.0562152831)
(1:0.2284640245,3:0.2306068723,(6:0.2961228253,7:0.1828454380):0.1534739443)
(3:0.2899328740,5:0.5229922619,(6:0.1603978818,7:0.1385523853):0.1324544852)
(1:0.2785945897,3:0.3031301712,(4:0.2338867782,5:0.0836299584):0.2100344254)
(1:0.3694941053,(3:0.4968431715,5:0.2755045293):0.1264521860,(6:0.2250032338,7:0.1674215823):0.0612777833)
(1:0.1479243441,3:0.7419433841,(6:0.0945737865,7:0.1186045174):0.1338769921)
(1:0.5231308307,3:0.0929863652,(6:0.0545766428,7:0.0963936801):0.1366269710)
(1:0.1971317617,(3:0.1467709470,(4:0.1594485122,(6:0.0985199449,7:0.0493442587):0.0403965374):0.0588863151):0.0258541277,5:0.6766686702)
(1:0.2210948511,3:0.1895619964,(6:0.1322988248,7:0.1239653643):0.1735350447)
(3:0.1803285419,(4:0.0778519962,5:0.0687276540):0.0416472633,7:0.1730958571)
(1:0.2890545522,3:0.2119684199,(6:0.0913589029,7:0.0901417401):0.1807505167)
(1:0.3655008866,(4:0.1755379722,5:0.1768818077):0.1097167181,7:0.2706195841)
(1:0.0877551395,3:0.1272653987,((4:0.0666214437,5:0.0449469828):0.0551666477,7:0.1198360351):0.0558047063)
(3:0.4322226603,4:0.2373276257,(6:0.1412174021,7:0.2055350706):0.0840792954)
(2:0.0810867751,3:0.8331922624,((4:0.1192633312,6:0.0228273730):0.0624297967,7:0.0910907595):0.1671336547)
(2:0.2957144672,(4:0.0092113679,6:0.0115840093):0.1355015839,7:0.0822776283)
(2:0.0970366269,3:0.2547062106,((4:0.0377596098,6:0.0011489895):0.0751659492,7:0.0680314922):0.1304664215)
(1:0.1293697249,(2:0.1598959831,3:0.1303868161):0.0474693499,(6:0.1646932449,7:0.1670545596):0.1223763967)
(1:0.1326590986,2:0.2202534911,(5:0.1736679073,(6:0.0737334132,7:0.1075200425):0.0602144938):0.0264799069)
(1:0.2449652589,2:0.2500081765,(6:0.1114497302,7:0.1629448100):0.3075723078)
(2:0.1821753592,5:0.0991440657,(6:0.1075481376,7:0.0435482769):0.0730650429)
(2:0.2603401757,3:0.2239252569,(4:0.3534931421,7:0.2201118981):0.0660563251)
(3:0.2878213011,((4:0.1965147224,6:0.2122463533):0.3825635477,5:0.1927224952):0.0515049186,7:0.1997200440)
(2:0.1762130634,3:0.2118583291,(6:0.0970724127,7:0.0517679339):0.1462944542)
(1:0.2829910772,(2:0.2693073344,3:0.1426155395):0.0349396065,(4:0.5742384743,(6:0.1419393300,7:0.1913267256):0.1607903224):0.0969200884)
(2:0.4256584760,3:0.3323477426,(4:0.9106646279,(5:0.2551615456,(6:0.3453015791,7:0.3386075040):0.1566816048):0.0871885176):0.0630916716)
(3:0.6327547399,4:0.2433469724,(6:0.1655265718,7:0.0861194805):0.0744529415)
(2:0.2207591539,(4:0.1293352574,5:0.1324520149):0.0761687567,6:0.5911481260)
(3:0.2287411378,(4:0.0658222306,5:0.1053302365):0.0531443897,7:0.1682288675)
(2:0.2966616840,(4:0.1320405631,5:0.0839397582):0.0329901585,6:0.2053002671)
(2:0.2848105815,3:0.3572014773,(4:0.2136122761,(6:0.1156042727,7:0.1401296075):0.0997631862):0.1302237953)
(2:0.3494283629,4:0.1561062881,(6:0.1511234551,7:0.1396200280):0.0877469688)
(3:0.3906566625,(4:0.1353231572,5:0.1228768931):0.1217948030,6:0.2198579368)
(2:0.1473173529,3:0.3069034655,(4:0.1668471951,5:0.1384804057):0.2066897447)
(2:0.2457839821,5:0.6011469581,(6:0.1225326515,7:0.1084221990):0.0906698162)
(2:0.2048860533,(4:0.1003899794,5:0.0897976838):0.0445764085,6:0.1975975452)
(2:0.2861377726,3:0.3847151860,(5:0.3341085592,6:0.2409123186):0.1650343685)
(2:0.1775333274,3:0.2134762951,(5:0.1297999764,7:0.1885907666):0.0374875282)
(3:0.6878089145,4:0.4564594032,(6:0.0845019875,7:0.1230006208):1.3280570303)
(2:0.2836195140,3:0.3493867691,(5:0.2536155979,6:0.2692721711):0.2050101387)
(2:0.3499423746,3:0.3436428363,(4:0.2012644136,(6:0.2016478016,7:0.2041567760):0.0437073390):0.1199407456)
(3:0.1876500574,(4:0.0787558337,5:0.2079281279):0.0370388192,6:0.1271634703)
(1:0.1683698504,(2:0.1851320554,3:0.3252482818):0.0378945543,(5:0.2226146584,7:0.2302975993):0.1812350000)
(1:0.1662612313,3:0.1500905089,(4:0.0958024371,5:0.0806275077):0.1218340412)
(1:0.1370606735,(2:0.1530595886,(5:0.1293617171,(6:0.0773518194,7:0.0766930834):0.0399518730):0.0346248375):0.0153696384,3:0.1428766375)
(1:0.2367349756,2:0.1516769191,((4:0.0835326293,5:0.1908118341):0.0633386392,(6:0.0602128540,7:0.0811733922):0.0539137756):0.0583546135)
(1:0.1082403763,(2:0.2519344672,4:0.1552933623):0.1006731690,6:0.2046759069)
(1:0.2270990786,(2:0.2630864581,4:0.2854600697):0.1686739748,5:0.2073325065)
(1:0.1582297979,2:0.1300688754,(5:0.1055631249,6:0.1337041345):0.0907200315)
(4:0.0883902433,5:0.1413816161,(6:0.1172584478,7:0.0765852348):0.4613661465)
(2:0.1924570531,(4:0.1043986976,5:0.0911508504):0.4289016004,6:0.2113589538)
(2:0.1375296921,3:0.1641549081,(5:0.1396291087,(6:0.1468099136,7:0.0843748370):0.0467953567):0.0781381848)
(4:0.1546274890,5:0.0832553375,(6:0.1158040201,7:0.1427540796):0.2054150899)
(4:0.2243139926,5:0.1902178223,(6:0.1423925581,7:0.1107462118):0.4546808375)
(2:0.3920420926,(4:0.6201260828,7:0.1263572941):0.0423388608,6:0.0912513877)
(1:0.1459801076,2:0.2117957354,(6:0.0680849198,7:0.1252562169):0.1118423216)
(1:0.2068908846,3:0.2603947733,(4:0.2115298991,(6:0.0967379213,7:0.1100536825):0.0548193881):0.1162279443)
(2:0.1436375514,3:0.1489254517,((4:0.0956096684,5:0.0794747331):0.0522896580,6:0.1886238811):0.0732882833)
(1:0.1195401900,(2:0.1570534795,3:0.1486700870):0.0401386041,(4:0.0769300652,5:0.0813651991):0.1299788230)
(1:0.2119649948,3:0.0880080571,(4:0.1722653357,6:0.1819724500):0.0446674479)
(4:0.0821437955,5:0.0887819307,(6:0.1039134226,7:0.0870470438):0.1158547156)
(1:0.3190765440,(4:0.1088858476,5:0.1598555309):0.0982958483,7:0.2226834315)
(1:0.1284189083,3:0.1883112250,(4:0.0773377444,5:0.0651559397):0.1380732189)
(1:0.1335163219,2:0.2348881215,(4:0.0894717721,5:0.0858018647):0.1317039189)
(1:0.1446517011,2:0.1282929609,(5:0.1038836776,(6:0.0785138492,7:0.0871105069):0.0748605247):0.0575730716)
(3:0.2466678283,(4:1.7659874738,6:0.0000021678):0.1012133767,7:0.0830256473)
(3:0.4967676241,5:0.1160201509,(6:0.3571581515,7:0.2379574639):0.0461757502)
(1:0.1009015219,(2:0.0955309546,(6:0.0646136086,7:0.0522782236):0.0560215270):0.0476914221,4:0.0895058531)
(1:0.2787856579,3:0.3829858835,(6:0.0908847783,7:0.1174417639):0.1619458119)
(1:0.1399027249,2:0.0905075618,(3:0.2233348468,(5:0.1338880287,6:0.1124390423):0.0142007621):0.0407348758)
(2:0.2674084028,3:0.1855794160,(4:0.0947160365,5:0.1370562846):0.1859925923)
(1:0.2088020319,(2:0.3780184868,(6:0.0932085968,7:0.1289551999):0.0823547145):0.0608268267,3:0.2135282332)
(2:0.1803068745,3:0.1344067962,(6:0.0878393901,7:0.0820139709):0.1018572596)
(1:0.3691927576,2:0.1668216780,(3:0.1712416583,6:0.2551117054):0.0741611335)
(1:0.4680304012,(2:0.1579352876,3:0.2050489198):0.0348988615,(4:0.2382794875,6:0.2656898033):0.0317868599)
(1:0.2339903268,(2:0.2193870489,3:0.3922834069):0.0252217693,(4:0.2092441277,(6:0.0671842234,7:0.0983329037):0.0427544443):0.0614924166)
(1:0.2306843516,2:0.1306397520,(3:0.1337340469,(5:0.1144754192,(6:0.1130816508,7:0.4713334979):0.0490238006):0.0615009071):0.0224611049)
(3:0.4137148241,4:0.2475165385,(6:0.1556564879,7:0.1373460196):0.0787299345)
(1:0.2794447576,2:0.2560858857,(6:0.1170982906,7:0.0810544658):0.2131769724)
(1:0.0664048464,(2:0.0230681050,7:2.3450372338):0.1553364095,3:0.1035867175)
(1:0.6556020235,(2:0.1675867245,4:0.1881493556):0.0580140285,3:0.2074897636)
(2:0.2339902481,3:1.0435668999,(4:0.0934076607,5:0.1232189140):0.0838690514)
(3:0.1727747152,4:0.5779309951,(5:0.2337225432,7:0.1886160236):0.2249561603)
(1:0.1575169087,3:0.1323180767,(5:0.2156034408,7:0.0765882837):0.0448089795)
(1:0.2075090976,((2:0.1613316062,5:0.1413415618):0.3458093159,6:0.2301755253):0.0561285370,3:0.1695757626)
(1:0.0808347727,3:0.1591818340,(5:0.0785999929,6:0.1458479800):0.0643201403)
(1:0.2030814382,5:0.1967796936,(6:0.0889185262,7:0.1146795277):0.0476053800)
(2:0.1175105817,(3:0.1127525044,6:0.2315204565):0.0286222754,4:0.6396235847)
(1:0.2775851747,(2:0.3145260529,6:0.7558095932):0.1471628115,4:0.3911221648)
(1:0.1168985776,3:0.1415407211,(4:0.2594089569,5:0.0238401639):0.1127328729)
(1:0.3113563483,3:0.4691625562,(4:0.1133179877,5:0.0846362832):0.1602986128)
(1:0.2034219894,3:0.2151936962,(4:0.1701189083,5:0.1149290867):0.1631297460)
(1:0.2520715008,(2:0.3593392018,3:0.3708374152):0.0968872761,5:0.4405038733)
(2:0.2952814382,5:0.2689959332,(6:0.1158177786,7:0.1204583309):0.0899546841)
(1:0.2857608977,2:0.2761780852,(5:0.2836716728,7:0.2977319714):0.2253718608)
(1:0.2777068719,3:0.3092130679,(5:0.2494033676,6:0.2072274897):0.1636742290)
(1:0.1215279087,2:0.1270084308,(6:0.0634398300,7:0.1043867023):0.1628456575)
(3:0.3763625472,5:0.2451826557,(6:0.1396064528,7:0.1196096857):0.1654370112)
(1:0.3347670396,5:0.2483628028,(6:0.1296493644,7:0.0907212076):0.0994577223)
(2:0.4027207841,4:0.6141747491,(5:0.1773287349,7:0.1742203546):0.0486915848)
(1:0.1665380048,2:0.1917688522,(4:0.0821432113,5:0.0977500511):0.1473828166)
(1:0.2200585993,2:0.3472854731,(4:0.1442249217,5:0.5741717538):0.0587088349)
(1:0.3477433945,2:0.2809897424,(4:0.2643654286,5:0.2483588489):0.2053774183)
(2:0.1605984675,3:0.1452703903,(4:0.0456057268,5:0.1400233556):0.0409738813)
(2:0.2096798897,3:0.1356173253,(4:0.2535457550,5:0.1349849690):0.0665279122)
(2:0.1245837590,3:0.0945959542,(4:0.1062891996,5:0.0899373866):0.0939719914)
(1:0.0999954368,2:0.2111673098,(4:0.1519873920,5:0.0879777912):0.0506366540)
(2:0.1785375782,3:0.2029639678,(4:0.0880940622,5:0.1191216330):0.1773332420)
(1:0.0960140135,(2:0.0807255634,3:0.3097961528):0.0944604815,5:0.4187826049)
(2:0.3154292875,3:0.1955587731,(4:0.2812733088,5:0.4725931861):0.0739974763)
(2:0.0528179936,3:0.1136809930,(4:0.0664082901,5:0.0696809083):0.0482953746)
(1:0.2132210160,2:0.2342119070,(4:0.1774925784,5:0.1637435235):0.1052315027)
(1:0.1758095718,2:0.2010798046,(4:0.1448055853,5:0.1611815998):0.0701641222)
(2:0.1820202381,4:0.1263255705,(5:0.0945067122,6:0.0832612702):0.0539961793)
(2:0.3859834755,(4:0.0991737619,5:0.1097668903):0.0690077058,7:0.1613197463)
(1:0.2202392933,2:0.2205590245,((4:0.0885407811,5:0.0813841686):0.0793840007,7:0.1084887859):0.0740702007)
(1:0.1962825159,2:0.1305380629,(3:0.1601085678,(4:0.1762651014,(6:0.0815001039,7:0.1061253686):0.0582957100):0.0564828268):0.0140038248)
(2:0.2674751960,3:0.2812630024,(4:0.2326379707,(6:0.2458475353,7:0.1591391342):0.1103783345):0.1533987935)
(1:0.2034339270,(2:0.2944720145,4:0.2546045174):0.1026500572,7:0.8058096742)
(1:0.2780234362,2:0.3578805461,(6:0.2661815810,7:0.2939993609):0.0884644998)
(1:0.5026062971,(2:0.1820481247,6:1.1995315444):0.0169325923,7:0.2002827680)
(1:0.1743397811,3:0.1598386318,(4:0.2178430714,7:0.1503572337):0.1094351993)
(1:0.2330064582,2:0.1841338437,(4:0.1928205252,7:0.2196171745):0.0553697863)
(1:0.2403899067,2:0.2404635095,(3:0.2479341932,4:0.2556254535):0.3795910549)
(1:0.2673461928,2:0.1556557500,(4:0.1704431101,7:0.2716164602):0.0865800354)
(1:0.1305051452,2:0.1497892324,(3:0.1100979530,4:0.1200822222):0.0886786924)
(1:0.2199164354,2:0.8039055453,(4:0.2645271741,7:0.1906010762):0.0648537691)
(1:0.1916783979,3:0.2740977041,(5:0.2975325421,6:0.0948623257):0.1036690361)
(1:0.3374904201,3:0.0961212259,(6:0.1067686284,7:0.0816027470):0.0733257931)
(1:0.2164880833,(2:0.1875051475,5:0.4248821370):0.0515448226,3:0.3648194146)
(1:0.2382317549,2:0.1385289350,(4:0.1213658621,6:0.1354807869):0.0494007591)
(1:0.1772942640,2:0.2292421940,(4:0.0908610102,5:0.0984106518):0.1116909348)
(2:0.2240691774,3:0.2956395205,(5:0.1980745079,6:0.1991227218):0.1234757987)
(1:0.1384591127,2:0.1049288091,(4:0.1513906077,5:0.0661421919):0.1107912282)
(1:0.1645022120,2:0.1264687819,(4:0.0436331131,5:0.0920841110):0.1152566239)
(1:0.2736997156,2:0.2543814226,(4:0.0594066948,5:0.1175252715):0.2360349558)
(2:0.2819552487,3:0.1695976672,(4:0.1065959871,5:0.1365207135):0.1125697445)
(2:0.2690550722,3:0.2645633523,(4:0.0878389880,5:0.0862600422):0.1203394760)
(3:0.2555493678,(4:0.1099228900,5:0.1274317851):0.0713255870,7:0.1210314495)
(3:0.3594993049,(4:0.2162395089,5:0.1216465240):0.0580643233,7:0.1835767656)
(1:0.1029819977,(2:0.1954568229,((4:0.0694403702,5:0.0784199836):0.0329486507,(6:0.0708019930,7:0.1234230263):0.0420916339):0.0618918336):0.0130860739,3:0.1166257461)
(1:0.3525807386,((2:0.2080376038,3:0.2359489837):0.0513589234,4:0.2758424369):0.2113744998,6:0.3115028672)
(2:0.2365896899,3:0.2794030207,(4:0.1518606324,5:0.1337022432):0.2106276833)
(1:0.1864696510,3:0.1724257826,(4:0.1924134651,(6:0.0868222908,7:0.1137493463):0.0623297607):0.0918675297)
(2:0.2873338419,3:0.1794511375,(5:0.1718095548,(6:0.1373769206,7:0.1179323575):0.0505408495):0.0818763404)
(2:0.2398601826,3:0.1626313281,(5:0.2201536242,6:0.1616798923):0.0529174507)
(1:0.3143661547,2:0.1422811592,((4:0.0626938191,5:0.1063283945):0.0583590957,(6:0.1381517099,7:0.0983334085):0.0754587246):0.0648907622)
(1:0.2695966158,(2:0.4939553163,3:0.2515067443):0.0024263066,(5:0.2537493933,6:0.2397809885):0.0879900879)
(1:0.1933639859,(2:0.1622585323,((4:0.1825227896,5:0.1170945113):0.0332275926,(6:0.1514085311,7:0.1162118514):0.0463806145):0.1090066861):0.0252958530,3:0.1198865406)
(1:0.1157913206,(2:0.2232258282,((4:0.1185887860,5:0.0908132376):0.0743580946,(6:0.1024753256,7:0.0847092054):0.0460904291):0.0723683304):0.0313989194,3:0.2283616138)
(1:0.1365255264,3:0.1378978694,(5:0.1118664003,6:0.1052198335):0.0377541581)
(1:0.2743613479,2:0.1996791229,(6:0.1241925844,7:0.1270068856):0.1323190455)
(1:0.1781100954,2:0.2535198043,(6:0.1170527816,7:0.1113763907):0.1419951613)
(1:0.1740570361,2:0.2784621790,(5:0.1437183295,6:0.1255374157):0.0814181175)
(2:0.2736910579,3:0.2799556269,(4:0.2041102148,5:0.1617820067):0.1088499342)
(1:0.1938698923,3:0.2601044171,(4:0.0998809367,5:0.0730860749):0.1414096564)
(1:0.2202168349,3:0.3905878007,(4:0.1511650911,7:0.3991556775):0.0829234913)
(1:0.2298462815,2:0.3099843436,((4:0.1921064987,5:0.1682491420):0.0911014586,(6:0.1208105110,7:0.1892192547):0.1256529433):0.1917882413)
(1:0.1051634628,3:0.0818382098,(6:0.0696865854,7:0.0762284116):0.0452825426)
(1:0.2515785184,3:0.2709370384,(6:0.2346989891,7:0.3151436043):0.1700439900)
(1:0.2138474853,3:0.1600397135,(6:0.1344888483,7:0.0553760186):0.0583318289)
(1:0.2290756963,2:0.5860416160,(5:0.2555087764,7:0.2345007410):0.0840289195)
(1:0.4366476624,3:0.2950228348,(4:0.2012577952,6:1.6074565098):0.3160291084)
(2:0.2749572120,3:0.2559472361,(4:0.1934647615,6:0.2459730921):0.0324904093)
(2:0.2587674791,(3:0.1610014905,6:0.2126596080):0.5237192112,4:0.1515167861)
(1:0.2839680489,3:0.2045830316,(4:0.2166089242,6:0.2440792146):0.1490800606)
(1:0.0984168162,3:0.1108646787,(4:0.0790050161,6:0.0851734373):0.0634441314)
(1:0.2268361026,(((2:0.1054482005,3:0.1399344749):0.0362163344,7:0.1704596230):0.0376481649,4:0.1993579431):0.5810800649,6:0.2532226592)
(1:0.2808597271,3:0.1386226087,(6:0.0684208571,7:0.1426496634):0.1624108091)
(1:0.2157804587,3:0.1960997437,((4:0.5282432115,6:0.6660190520):0.2464032933,7:0.1897844831):0.0708985613)
(1:0.3190336983,(2:0.1853248726,7:0.4195060901):0.4526735129,6:0.2844550400)
(1:0.2067061577,2:0.1346680192,(3:0.1780160267,(4:0.2251451809,6:0.1451337214):0.0702972395):0.0206650099)
(1:0.5171524154,2:0.1484959506,(3:0.1742601268,6:0.2232065609):0.0445027393)
(1:0.3393631390,(2:0.2295486291,4:0.2921785736):0.1567104449,6:0.2101688824)
(2:0.1774649655,3:0.2122758695,(5:0.1227404285,6:0.1869593686):0.1012669068)
(1:0.2298736825,(2:0.2917175749,3:0.9636426128):0.0890222176,6:0.3631800950)
(1:0.1358914632,(2:0.0537902200,6:0.1767273241):0.0241616000,(4:0.0582814347,5:0.0334653999):0.2058066512)
(3:0.3197000288,(4:0.1283009044,5:0.1639468634):0.0863912358,(6:0.1919162562,7:0.1775864299):0.0691865302)
(3:0.4270815966,4:0.2516138465,(6:0.3813733726,7:0.1503381217):0.0518377564)
(2:0.3930735087,(4:0.1977813617,5:0.2119419169):0.1332711449,7:0.1646213885)
(1:0.2544629103,2:0.1290505885,(5:0.1570942639,7:0.2226475596):0.0588788905)
(2:0.4107936442,(4:0.1232068029,5:0.1784244205):0.2617935735,7:0.3591167700)
(4:0.0929549042,5:0.0990089592,(6:0.1232094480,7:0.1229784174):0.1244326449)
(3:0.3253544186,(4:0.0862811590,5:0.1837080820):0.1319751700,7:0.3262022045)
(1:0.3857983111,(2:0.2572977283,3:0.2119518628):0.0610399333,7:0.2252871517)
(1:0.4100462725,(2:0.3823101294,3:0.2631615722):0.1288652578,7:0.2768801444)
(2:0.1738946216,(4:0.0704812890,5:0.0707931600):0.0350215353,(6:0.0722961065,7:0.0537458744):0.0340135643)
(1:0.1687502041,(2:0.1887410233,3:0.1683832895):0.0295697716,(6:0.1124633570,7:0.0952250112):0.0908572802)
(2:0.5602576797,3:0.1839064531,((4:0.1812878732,5:0.1688653284):0.0584953952,7:0.2413584321):0.1978909785)
(1:0.3765193034,5:0.1405399943,(6:0.1332694038,7:0.0960586762):0.1484358729)
(1:0.2962939645,3:0.2700361685,(4:0.2585079671,5:0.2121220452):0.2164599048)
(1:0.2619131979,2:0.3153404270,(3:0.2691443622,((4:0.1147228773,5:0.0994116135):0.0910155050,(6:0.1034641641,7:0.1503469253):0.1107811369):0.0695357080):0.0338934048)
(2:0.2273478827,3:0.2082792168,(4:0.0992983058,5:0.1261324815):0.2063609368)
(1:0.2646306798,2:0.2240237142,(6:0.1116358477,7:0.1049271984):0.1466503022)
(3:0.2835451655,(4:0.0885982518,5:0.1096320852):0.0954319121,6:0.1229908553)
(1:0.3557549197,5:0.2146072834,(6:0.1454302811,7:0.1125964766):0.0812091832)
(1:0.2912241146,2:0.2404438537,(4:0.1219657697,5:0.0756815529):0.1865536057)
(1:0.2097994833,2:0.2481307171,(6:0.1555893209,7:0.0922660789):0.1195266945)
(1:0.2417120072,2:0.2619105374,(4:0.1270051851,5:0.1179521497):0.1244234899)
(1:0.3472956170,2:0.2689323548,(4:0.1265133394,6:0.1910230033):0.0548844512)
(2:0.3513155527,(4:0.1281118595,5:0.1675361850):0.0925658908,(6:0.1335836298,7:0.1283981198):0.0979898989)
(2:0.2947224638,4:0.1786619569,(6:0.0843515946,7:0.0821310971):0.0641912093)
(3:0.2356438995,4:0.1392615207,(6:0.0775899491,7:0.0809094637):0.0612330725)
(1:0.2362484293,2:0.2437098254,(4:0.1216590652,5:0.1430721820):0.1721326526)
(1:0.2683850860,(3:0.2399028675,4:0.0927788077):0.0342294365,7:0.1134270885)
(1:0.4519422153,4:0.1428106157,(6:0.1515037993,7:0.1144333587):0.1259787588)
(1:0.2514292311,3:0.2020979437,(4:0.3268241758,7:0.2353791744):0.0885866771)
(2:0.1252401518,3:0.1351151488,(6:0.1184464321,7:0.5466918647):0.0525677074)
(1:0.2269720032,(2:0.2662628068,6:0.3422746040):0.1299702206,3:0.1285501328)
(3:0.2402884619,(4:0.1435286648,5:0.1165800568):0.0555309862,7:0.2067562180)
(2:0.2817104929,3:0.2228836086,(4:0.1831362816,7:0.2177446297):0.0963982328)
(1:0.1476819803,(4:0.2844913118,7:0.1317865257):0.0887434769,5:0.6514450379)
(1:0.1784135895,(4:0.0854485332,7:0.1637655949):0.0165672867,5:0.1496320248)
(2:0.3629382175,(4:0.1196812593,5:0.1634231035):0.1112526686,7:0.2556079181)
(1:0.3232567577,3:0.1550916241,(4:0.1158094601,7:0.2647275877):0.0228136620)
(2:0.2530949309,4:0.2359543406,(5:0.1367511852,7:0.1260099220):0.0802010836)
(2:0.2955485929,4:0.2231266110,(5:0.9228291572,7:0.1496716529):0.0954157525)
(1:0.3840554760,2:0.2601786012,(4:0.1584847722,5:0.3478208110):0.2221114249)
(1:0.1930248606,2:0.2020603364,(5:0.1477173314,7:0.1692934255):0.0741911553)
(1:0.2407501738,2:0.2490279164,(3:0.1364732233,7:0.2689883271):0.1344562389)
(1:0.2552201971,3:0.3277482751,(5:0.1967834304,7:0.1113801709):0.2403711583)
(2:0.1756212666,3:0.3173713970,(5:0.1115956530,7:0.1205701217):0.1177007290)
(3:0.2466557996,(4:0.0779631849,5:0.0830379697):0.0423371364,7:0.0791601136)
(1:0.4034867340,(4:0.1334990504,5:0.1429070285):0.1047554431,6:0.2438389772)
(1:0.2266588252,3:0.2304297437,(5:0.2335106735,7:0.2725357970):0.1629569340)
(1:0.2500516775,(2:0.1965685852,(4:0.1170702237,5:0.1065774523):0.1594806279):0.0155138846,3:0.2429753565)
(1:0.3566829675,(2:0.4971620589,(6:0.1896964704,7:0.3849159774):0.1936970688):0.1466844117,3:0.2440727136)
(1:0.3682460134,(2:0.3572148630,(3:0.3086014316,((4:0.1332035133,5:0.0903394375):0.0712357146,6:0.2941760152):0.1068282401):0.3818602204):0.1019291144,7:0.3489026402)
(3:0.4999336385,(4:0.1894629404,5:0.1011365929):0.0713709593,7:0.1358808343)
(1:0.2025170474,3:0.2208471599,(5:0.1165736560,7:0.2064439402):0.1548958461)
(1:0.1737412684,(4:0.0903958212,5:0.0810291692):0.0375008440,7:0.1204325500)
(1:0.2475118117,2:0.5596964775,(4:0.0959306489,5:0.1164571867):0.1985766544)
(1:0.2303610369,3:0.3076548037,(5:0.2458879164,7:0.2449776501):0.0799926218)
(1:0.1899091685,2:0.1948408130,(5:0.1246283610,7:0.1163507521):0.1689958374)
(1:0.1163275524,3:0.1670455910,(4:0.0613045735,5:0.0098149748):0.1060457224)
(1:0.1117374668,2:0.1716297078,(4:0.1187049556,(5:0.0672720681,7:0.0811270643):0.0607807141):0.0566691916)
(1:0.2685988477,2:0.1947022384,(4:0.1054036903,5:0.1208081506):0.0943750834)
(2:0.1841167564,3:0.2362128836,(5:0.0733715721,7:0.0917558790):0.0801072026)
(1:0.2072647012,3:0.1885728111,(4:0.1498469457,5:0.1322760148):0.2480213848)
(1:0.3353358713,3:0.1694231683,((4:0.2735878803,5:0.1750275896):0.0663789167,7:0.2000063895):0.1042115760)
(2:0.3273735783,3:0.2931711578,(4:0.1495689854,5:0.2073567572):0.2861106312)
(1:0.1943094726,2:0.2418399701,(3:0.2947225500,(4:0.1934345560,5:0.1660832603):0.0687533011):0.0264570269)
(1:0.1890892407,(3:0.4869402144,5:0.1130624778):0.0304804968,4:0.3773846110)
(1:0.2751076315,3:0.4644846173,(5:0.1965527943,7:0.4136881325):0.0717666656)
(1:0.1676018817,3:0.2247898527,(5:0.1551012363,7:0.2572194831):0.1625026321)
