# Supplementary material for: The Chloranthus sessilifolius genome provides insight into early diversification of angiosperms
Source: Nat Commun. 2021 Nov 26;12:6929. doi: 10.1038/s41467-021-26931-3 (PMC8626421; doi:10.1038/s41467-021-26931-3)
Supplement: Supplementary file 4 — Source Data [file 41467_2021_26931_MOESM4_ESM.zip › Fig. 2b and Supplementary Figure 18a/Vitis_Elaeis.nwk]

(1:0.1409228070,(4:0.3265015318,5:0.0637187486):0.0681302034,(6:0.0262884151,7:0.0519990171):0.0515633422)
(1:0.4136800235,(4:0.1414725200,5:0.0335624157):0.1042684443,(6:0.0502093198,7:0.0318742664):0.1159440660)
(1:0.3165392359,(4:0.0585383168,5:0.0831019343):0.0623016792,6:0.3577655144)
(1:0.5031026489,(4:0.0849423258,5:0.0635612805):0.0940006249,6:0.1865303259)
(1:0.3167818365,(4:0.0808842498,5:0.0518028065):0.0325469988,(6:0.0424224473,7:0.0480227237):0.0748774054)
(1:0.6018743931,4:0.1828289343,(6:0.0704304211,7:0.0888360296):0.1890169468)
(1:0.6192955709,(4:0.1042696259,5:0.0954254848):0.1333441151,7:0.2460443532)
(1:0.3925884439,(5:0.0372194951,6:0.0226492944):0.0289710124,7:0.1867052743)
(1:0.3241216323,(5:0.0457033341,6:0.0686740708):0.1413367176,7:0.1458032514)
(1:0.2964417572,4:0.3201871123,(6:0.0618680115,7:0.0748141391):0.1198640967)
(1:0.4823066727,4:0.2052152590,(6:0.0820623324,7:0.0573026542):0.1749359951)
(1:0.3156273105,3:0.1442253261,(6:0.0082911695,7:0.0858259322):0.2848461366)
(1:0.2594721029,3:0.3396438436,(6:0.0273345902,7:0.1822865794):0.4473091266)
(1:0.2460162994,3:0.2152844783,(6:0.0673884155,7:0.0911086065):0.3049520342)
(1:0.1906463826,3:0.1887089698,(6:0.0796908595,7:0.1695568683):0.2133580381)
(1:0.1593817076,3:0.2018119307,(4:0.0764129230,5:0.0613860323):0.2229737309)
(1:0.2679368217,3:0.1903535195,(4:0.0458151105,5:0.0525660251):0.1975702016)
(1:0.2476981575,3:0.1888426693,(4:0.0641804339,5:0.0512189480):0.2335066461)
(1:0.2007384434,3:0.3401947444,(4:0.0632742192,5:0.1160361041):0.2929522769)
(1:0.1441786686,3:0.1571640550,(4:0.0656752638,5:0.0554932347):0.2318041118)
(1:0.0811809665,3:0.2183904849,(4:0.0349779414,5:0.0527433139):0.1728665434)
(1:0.2074270465,3:0.2067624068,(6:0.2157127765,7:0.3479425246):0.2275409297)
(1:0.1590116991,3:0.1677343831,(5:0.1253266020,7:0.1284744868):0.1195042027)
(1:0.4627957457,3:0.3128307931,(4:0.1862557825,7:0.1678362309):0.2202251999)
(1:0.1581788597,3:0.1169784816,(4:0.1204998816,7:0.0838524987):0.1267733131)
(1:0.1803921594,3:0.3237939684,(4:0.0924027811,5:0.0441523122):0.4001275211)
(1:0.3106181633,(4:0.0781070079,5:0.0496369441):0.0476877330,7:0.1284262386)
(1:0.1947960685,3:0.2606077407,(6:0.0677929714,7:0.0735305847):0.4446858268)
(1:0.2872037504,3:0.2122224991,(4:0.0499987755,5:0.0857272629):0.2927421107)
(1:0.2152169573,(4:0.0376189230,5:0.0817600450):0.1008762525,(6:0.0320415126,7:0.2762658065):0.0678041799)
(1:0.1800173673,3:0.1588360021,(4:0.1239624567,(6:0.0620593006,7:0.0679442574):0.0809745588):0.1189089720)
(1:0.4116294357,(4:0.0388181608,5:0.0970372576):0.1230615970,(6:0.0344095636,7:0.0651444966):0.1104101934)
(1:0.2791313833,(4:0.0477777878,5:0.1013438897):0.0652953726,(6:0.0391000241,7:0.0566852696):0.0641734431)
(1:0.1573884537,3:0.3366071693,((4:0.0745542299,5:0.0925630262):0.1258999751,(6:0.0729042248,7:0.0836928499):0.1087188088):0.2213103296)
(1:0.3411839277,5:0.1552356558,(6:0.0914082793,7:0.0303228451):0.1096299175)
(1:0.2553174540,3:0.2165250498,(6:0.0592551582,7:0.0903877604):0.3665298568)
(1:0.2156954535,5:0.1054985743,(6:0.0179596117,7:0.1539344827):0.0815636015)
(1:0.3393254895,3:0.2205584644,(5:0.2305095681,7:0.1594000194):0.2360936666)
(1:0.3617744727,3:0.1702899270,(5:0.1683415720,(6:0.4425030724,7:0.2643453235):0.0403523723):0.1827128687)
(1:0.4657716436,(4:0.0807640580,5:0.0359533764):0.0961397978,(6:0.0703998871,7:0.0875694404):0.1101196325)
(1:0.3430430835,5:0.2832828767,(6:0.0664025281,7:0.0605743022):0.0697860505)
(1:0.4126548157,(4:0.1827780530,6:0.1624190553):0.1221752635,7:0.2311232750)
(1:0.1573304506,3:0.1843076001,(5:0.2141482219,6:0.1158242286):0.1303666692)
(1:0.1963284526,3:0.2575002002,(5:0.1804305335,7:0.2149924743):0.1809135326)
(1:0.3185279855,3:0.2134476761,(4:0.1752805846,6:0.1889378769):0.1722064107)
(1:0.1287458140,3:0.1991210190,(6:0.0466091390,7:0.0562647265):0.0996667522)
(1:0.2463441605,3:0.1856326856,(6:0.0683623158,7:0.0834294472):0.2302315451)
(1:0.1220990811,3:0.2889851140,(6:0.0873109368,7:0.0282929402):0.2728123377)
(1:0.1358548436,3:0.1691998779,(6:0.0482270089,7:0.0401433939):0.1752736554)
(1:0.2910496012,(4:0.0425357897,5:0.0811369782):0.0749692011,(6:0.0432395039,7:0.0363340145):0.1007062788)
(1:0.4919649186,(4:0.0740902732,5:0.0753174769):0.1416295415,6:0.2886515814)
(1:0.2045426851,5:0.0974719489,(6:0.0414055781,7:0.0484910784):0.0740283620)
(1:0.3056276235,(4:0.0388535647,5:0.0475194270):0.0949535168,(6:0.0657924370,7:0.0778934936):0.0680252459)
(1:0.4687190414,(4:0.0456224524,5:0.1141215408):0.2915833317,(6:0.0793291469,7:0.0737460834):0.0720979665)
(1:0.4974450169,(4:0.0512518088,5:0.0775007433):0.0237224346,(6:0.0751415034,7:0.1114044844):0.1262422310)
(1:0.4054202922,(4:0.0594538617,5:0.1121691445):0.0851315247,(6:0.1072746620,7:0.0680209509):0.1793245302)
(1:0.3128386952,2:0.4628083183,(4:0.1862569118,7:0.1678357097):0.2202227019)
(1:0.1571500451,2:0.1441628064,(4:0.0656754089,5:0.0554904327):0.2317667577)
(1:0.2343526437,2:0.3515333594,(4:0.0767844202,5:0.0420266508):0.3466261882)
(1:0.3402375404,2:0.2007223189,(4:0.0632725556,5:0.1160426510):0.2929761748)
(1:0.1888388519,2:0.2476966386,(4:0.0641802202,5:0.0512188500):0.2335034766)
(1:0.1872015425,2:0.2558537081,(6:0.0736723030,7:0.0519541472):0.1686019810)
(1:0.2278388218,2:0.2537656970,(6:0.1908761647,7:0.1008255764):0.1075681931)
(1:0.1172563821,2:0.1230237918,(4:0.1137577764,5:0.0992873122):0.0413351817)
(1:0.2930601336,2:0.2409611630,(4:0.3186048086,5:0.1875076344):0.2478753022)
(1:0.1336213316,2:0.2567760893,(6:0.0648172406,7:0.0206257663):0.2793169176)
(1:0.1697107928,2:0.2176080487,(6:0.0864383324,7:0.0563013062):0.2401617175)
(1:0.1871889717,2:0.1727457306,(6:0.0692434052,7:0.0422258194):0.2975748313)
(1:0.1815634453,2:0.3302756047,(6:0.1292421956,7:0.1512660745):0.2617559431)
(1:0.2231843308,2:0.3568703512,(6:0.1054668213,7:0.0600396810):0.2395326369)
(1:0.4983474347,4:0.3185919766,(6:0.0841162657,7:0.1053949116):0.1269804280)
(1:0.2367313146,(5:0.0312623735,6:0.1956524779):0.1249240081,7:0.1150042499)
(1:0.2493500672,(5:0.0400281795,6:0.0474896223):0.0803435765,7:0.1183380958)
(1:0.2823410503,2:0.1501251686,((4:0.1937256133,5:0.9614803099):0.0846561149,6:0.1460009091):0.1375765649)
(1:0.5515473211,5:0.3368578189,(6:0.1848054983,7:0.1335241112):0.1118242954)
(1:0.4127497960,(4:0.1007919759,5:0.0785948763):0.1234930936,(6:0.0745929251,7:0.0695785082):0.1046569578)
(1:0.1144284476,5:0.2761547371,(6:0.0232871655,7:0.0488408440):0.1095430867)
(1:0.5047285570,4:0.1472409026,(6:0.0494218323,7:0.0470884112):0.2014163988)
(1:0.3693468143,(4:0.0616058451,5:0.0455688651):0.1085940946,(6:0.0487015251,7:0.0904397289):0.0458208369)
(1:0.5260542664,(4:0.0796962694,5:0.0946237103):0.1625868863,6:0.2903052050)
(1:0.2229556735,2:0.3313018065,(3:0.1499099096,5:0.3355221811):0.0522531026)
(1:0.2558861075,(2:0.1794482430,5:0.4039772126):0.0368472734,3:0.3791764857)
(1:0.1611559280,3:0.1632293532,(4:0.1461131267,5:0.1567969347):0.1379826857)
(1:0.2030831085,3:0.2447583018,(4:0.2116989698,5:0.2474285690):0.1797954271)
(1:0.1798747732,((2:0.1723688106,7:0.2067058882):0.4314430612,4:0.1985980397):0.0577351686,3:0.2178962509)
(1:0.1917225977,2:0.5951783050,((4:0.0978083348,7:0.0790586054):0.1726290008,6:0.1723678679):0.2345381104)
(1:0.0845332696,2:0.1120492097,(4:0.0648197041,7:0.0934656844):0.1564807670)
(1:0.2257608987,2:0.1829632229,(4:0.2033180270,6:0.1542764178):0.3278339783)
(1:0.1765264389,3:0.1487038663,(6:0.1288260966,7:0.0701183213):0.3855218734)
(1:0.1289245933,3:0.1611132751,(5:0.1612167151,(6:0.0274829382,7:0.0570245394):0.0687867632):0.0665562193)
(1:0.1601579192,3:0.1096757627,(5:0.0572462604,6:0.2135722960):0.1850467312)
(1:0.0835023316,2:0.1258567821,(3:0.0392379016,(6:0.0118198562,7:0.0480056011):0.5965723033):0.0939045935)
(1:0.1754534249,2:0.2027303956,(6:0.1568049685,7:0.1711843303):0.2602062845)
(1:0.1920965996,2:0.2625567378,(6:0.0918764882,7:0.1032507993):0.3000742793)
(1:0.2246044008,(2:0.1133710515,7:0.1311262491):0.0000010201,4:0.2312624970)
(1:0.5284813399,(2:0.1463443908,4:0.2072193718):0.0690890917,3:0.1716666545)
(1:0.2969199403,2:0.2917733313,(3:0.2422788071,(6:0.0662398830,7:0.0595894628):0.3314268931):0.0559035917)
(1:0.4854268836,4:0.3295743522,(6:0.1117229842,7:0.0872564691):0.1007814651)
(1:0.2592419519,(2:0.3485554045,(4:0.3156545825,(6:0.0872479330,7:0.0921163325):0.1071031024):0.2011387963):0.0433148916,3:0.3108149170)
(1:0.1277616583,2:0.1048906533,(4:0.0288261805,5:0.0690211453):0.1412983781)
(1:0.1892138595,2:0.2545808104,((4:0.0720250885,5:0.0550402301):0.1367013972,(6:0.0507729084,7:0.0504098803):0.1615280321):0.2875474453)
(1:0.1143682928,2:0.1274010247,((4:0.0304352886,5:0.0426520979):0.0761951313,6:0.1209956741):0.1133348891)
(1:0.2489612031,2:0.1576216283,(4:0.1188924003,6:0.1593356503):0.1199526369)
(1:0.1464365845,2:0.1739505058,(4:0.1363285834,(6:0.1413409419,7:0.0691457010):0.0721277914):0.0951212545)
(1:0.1581397979,2:0.2479096034,(4:0.0665860156,5:0.0841508193):0.5934768829)
(1:0.2290736889,3:0.1585573295,((4:0.0900328111,5:0.0445853679):0.0889234993,6:0.1650709582):0.1091911834)
(1:0.1291359886,2:0.1531580418,(4:0.0945436009,6:0.1433363262):0.1053384056)
(1:0.1219568128,2:0.2474545638,((4:0.0846674806,5:0.0749558090):0.0948811405,(6:0.0311752393,7:0.1680593891):0.0988525253):0.1771497673)
(1:0.3166318832,(2:0.2153580208,6:0.2349859536):0.7202407161,4:0.2138677443)
(1:0.1487650854,3:0.1300364495,((4:0.0517575105,5:0.0345686056):0.0845518336,6:0.1379384359):0.1341627124)
(1:0.2332761542,(2:0.2528693122,3:0.1264794097):0.0353326196,((4:0.1166656804,5:0.0841258687):0.1092851602,(6:0.0552470374,7:0.1321314778):0.1615184227):0.1804063643)
(1:0.1616845739,2:0.1029820133,(3:0.1207124478,(4:0.0853185045,(6:0.0331952296,7:0.0785955667):0.0599896355):0.0829579058):0.0176596069)
(1:0.2186936806,3:0.2656395896,((4:0.0642797203,5:0.0713107028):0.0513443114,6:0.3446078877):0.2061640469)
(1:0.2096295928,3:0.4456700343,(5:0.2419328984,6:0.2329080722):0.3259422350)
(1:0.2062538377,5:0.0514467917,(6:0.0394079543,7:0.0529392884):0.0942600329)
(1:0.1776466633,3:0.1318458642,(4:0.1837797856,(6:0.0487266701,7:0.0659798519):0.1886578225):0.1074953138)
(1:0.1853152568,3:0.1186147909,(4:0.0994403698,6:0.1244769482):0.1880403915)
(1:0.2251715747,3:0.2926664012,(6:0.0938354546,7:0.0781551103):0.4309780044)
(1:0.3120538774,3:0.2307484149,(6:0.1035859638,7:0.0739052559):0.5168098373)
(1:0.2658925957,3:0.2325645110,(6:0.0673203689,7:0.0689765761):0.2779372220)
(1:0.2077152989,3:0.1555803908,(6:0.0389055358,7:0.0520825560):0.2320182024)
(1:0.3334923482,3:0.1506954007,(6:0.0561518303,7:0.0876946847):0.4157040379)
(1:0.1862800009,3:0.1411152187,(6:0.0560660480,7:0.0850688385):0.1614247420)
(1:0.1407593887,3:0.2102703165,((4:0.0405906648,5:0.1003544744):0.1205831505,6:0.3207542581):0.1334933158)
(1:0.2702299357,(5:0.0403013448,6:0.0469694485):0.0651549546,7:0.1310962245)
(1:0.4350153664,(5:0.0823556057,6:0.1021420487):0.2079925979,7:0.2444460667)
(1:0.2255776525,2:0.3335749687,(4:0.1934708557,7:0.1733879518):0.1468249001)
(1:0.2320168203,2:0.2125238788,(4:0.2015934453,7:0.1796823728):0.1398797250)
(1:0.2649589243,2:0.2608492387,(4:0.1482796116,7:0.1930137385):0.1176063767)
(1:0.2377366907,2:0.2105546074,(4:0.2195518075,7:0.1946014806):0.1017512755)
(1:0.1823017459,2:0.6529266823,(4:0.0827997993,5:0.0572797653):0.4166876609)
(1:0.2132962742,2:0.1145420220,(5:0.2340471001,7:0.3997831124):0.0840846052)
(1:0.1473040577,2:0.1231140224,(4:0.0434202976,5:0.1438672868):0.1529459211)
(1:0.3203286366,5:0.1553086540,(6:0.0257248619,7:0.0716388667):0.0824451706)
(1:0.2864565817,5:0.1811999516,(6:0.0679516209,7:0.0494556247):0.0646961314)
(1:0.4155605259,4:0.2312648502,(6:0.0894331179,7:0.0764305213):0.1365853304)
(1:0.2879687440,3:0.2026617313,((4:0.0834496522,5:0.0909435305):0.1347009870,7:0.3248274713):0.3358229936)
(1:0.2668894518,3:0.1742338254,((4:0.0605907925,5:0.0612926665):0.1701093948,(6:0.0662362151,7:0.1052693712):0.1438015793):0.1508537468)
(1:0.1489301993,3:0.1526033826,(6:0.0580360090,7:0.0760003233):0.2496062547)
(1:0.1707314853,3:0.1787617311,(5:0.1735023990,(6:0.0645858439,7:0.0734172463):0.1335740339):0.2266380693)
(1:0.1484478921,3:0.2083648530,(6:0.0205925045,7:0.1288198555):0.2120093670)
(1:0.2244472556,3:0.1825353912,(6:0.0415098655,7:0.0582138928):0.2372178257)
(1:0.2196340465,3:0.2016674624,(6:0.0780849504,7:0.0789031581):0.3416036214)
(1:0.4579383456,(4:0.0594475482,5:0.0695279024):0.0811601699,7:0.2968588606)
(1:0.3733312978,(4:0.0512212249,5:0.0560827018):0.0738018282,(6:0.0551065872,7:0.0674131417):0.1223200425)
(1:0.2594810420,3:0.2067394735,((4:0.0830011020,5:0.0616046632):0.1016446118,7:0.1729472766):0.2125129186)
(1:0.1087054002,3:0.1291083343,(4:0.0587809882,5:0.0482889205):0.1357561542)
(1:0.1540271820,(2:0.2318980796,3:0.2782666392):0.0380219232,7:0.2856929994)
(1:0.1165670961,(2:0.1442582127,7:0.2005262992):0.0280689818,3:0.1363876513)
(1:0.1786000674,2:0.1604464423,(3:0.2809744233,5:0.3357965225):0.0357132943)
(1:0.3604377733,5:0.2639866156,(6:0.0654815804,7:0.0863932006):0.1219074853)
(1:0.2128329074,2:0.2337724394,(5:0.1955118297,6:0.1463132045):0.1225243117)
(1:0.1768410646,(2:0.1640452778,(6:0.0570315972,7:0.0676341687):0.2194790424):0.0665504163,3:0.2016044068)
(1:0.2191130467,3:0.1129736614,(4:0.1604351730,6:0.2382186655):0.1364549630)
(1:0.1778464938,3:0.1658617302,(4:0.0986800678,6:0.1595287410):0.1034952841)
(1:0.1123365907,(2:0.2158585548,3:0.2574122836):0.0386256895,6:0.2539563035)
(1:0.2798117170,2:0.1545668612,(3:0.1295675394,(4:0.0466246949,5:0.0313279229):0.1265452221):0.0180015954)
(1:0.1937799203,2:0.2127315255,(4:0.0929136471,5:0.0281539024):0.3560256964)
(1:0.1462494326,2:0.2837089799,((4:0.0930785710,5:0.0997852787):0.0909371835,7:0.1442861756):0.1696468080)
(1:0.3239868036,2:0.4016969775,(4:0.3555266977,(6:0.1148581804,7:0.0914922750):0.1489404542):0.2407357450)
(1:0.2597104953,(2:0.2159400872,((4:0.0749436548,5:0.0744113496):0.1145051105,(6:0.1052684460,7:0.0812247260):0.1061869716):0.1684333566):0.0911793980,3:0.2150870181)
(1:0.3117581883,2:0.3417870567,((4:0.0800965009,5:0.0831284424):0.1497000608,(6:0.0968764606,7:0.0963983618):0.1670766054):0.2924047219)
(1:0.1844464538,2:0.2062964747,((4:0.0408717027,5:0.0651991321):0.0806646899,7:0.1279976359):0.1148051492)
(1:0.1844493418,3:0.3305812546,(4:0.0615472898,5:0.0807962474):0.3123213068)
(1:0.3720558391,3:0.5214448662,((4:0.0820996172,5:0.1312803101):0.1226764296,(6:0.0925899892,7:0.0743327275):0.1335515143):0.1889455811)
(1:0.3960002419,(4:0.0742380464,5:0.0702354639):0.0899917003,7:0.1791760604)
(1:0.1937924516,(4:0.0478613248,5:0.0537643082):0.1176063255,7:0.0925451742)
(1:0.3275636679,(4:0.1279192344,5:0.0660552704):0.1142048831,7:0.2546499685)
(1:0.1729241885,2:0.1918287381,(4:0.1535089053,6:0.1602010901):0.1576551433)
(1:0.1231543006,2:0.1254815835,(4:0.1036924075,(6:0.0421109966,7:0.2091086327):0.0777899914):0.1150889541)
(1:0.2934800847,2:0.3801956459,(4:0.3123893020,7:0.1920411657):0.2819621102)
(1:0.1472930106,2:0.3017004717,(4:0.1272723956,(6:0.0281762931,7:0.0401131455):0.0924837384):0.0409968952)
(1:0.2708584075,2:0.1915118822,(4:0.2005672911,6:0.2260482247):0.1863505485)
(1:0.3082133131,(4:0.0699445054,5:0.0519546255):0.0909946367,7:0.2076336993)
(1:0.1362043959,3:0.1132960311,((4:0.0412118815,5:0.0756161719):0.0497498026,(6:0.0473476171,7:0.0426308505):0.0733756116):0.0834941654)
(1:0.1607993683,2:0.1230536479,(3:1.3535283618,((4:0.0542156351,5:0.0402921698):0.0786165627,(6:0.0938626359,7:0.0505789165):0.0519750142):0.1159116574):0.0302031851)
(1:0.0907538006,3:0.1530799080,(4:0.0089325376,5:0.1822463640):0.1189051298)
(1:0.1443824098,(2:0.5704813705,3:0.3755497404):0.0944808499,6:0.3972327276)
(1:0.1516350559,(2:0.0973599109,3:0.1774821763):0.0237514228,(4:0.0876354553,6:0.1079214702):0.0787951831)
(1:0.2373718270,2:0.2358787265,(4:0.0580397281,5:0.0592297360):0.4600372251)
(1:0.1544357235,2:0.2105024226,(4:0.0876835515,5:0.0339632765):0.2953181872)
(1:0.1774849177,2:0.2133992666,(5:0.1710509583,6:0.1815516218):0.1688941396)
(1:0.1147373757,(2:0.1611381256,3:0.1614986384):0.0174684809,6:0.1881104032)
(1:0.3496200641,2:0.3597004593,(3:0.3051534366,7:0.4713101970):0.0686265205)
(1:0.2384707918,(5:0.1119480543,6:0.0331864269):0.0338039573,7:0.1448722717)
(1:0.6215887369,(5:0.0984289631,6:0.1144872248):0.1609564053,7:0.2998381213)
(1:0.5019007909,(5:0.0734658281,6:0.0570651214):0.1324215664,7:0.1948027045)
(1:0.6812414746,5:0.2061374183,(6:0.0762977618,7:0.0720452352):0.2033354527)
(1:0.5911421366,5:0.4743113103,(6:0.0877388512,7:0.0895871411):0.0705115092)
(1:0.2850368966,2:0.1962988225,((4:0.0748107984,5:0.0516086034):0.0799190474,6:0.2745110020):0.2512303645)
(1:0.2720862890,2:0.1717395645,(4:0.3087629684,(6:0.0565655114,7:0.0912211651):0.1562426481):0.3193293079)
(1:0.2376467218,2:1.0867547528,(4:0.1488785290,(6:0.0495335861,7:0.0460732578):0.0978698781):0.0693805803)
(1:0.3848231789,2:0.2313510264,(4:0.0680452144,5:0.0765417223):0.2649130054)
(1:0.2242620797,2:0.1357606263,(4:0.0675618536,5:0.0458502409):0.1349549920)
(1:0.1328172139,2:0.0813548376,(4:0.0544809389,6:0.1142858820):0.0800905743)
(1:0.2487588209,2:0.2829718265,((4:0.0565663438,5:0.0750512020):0.1701786513,6:0.2134743915):0.2078792425)
(1:0.0957581017,2:0.1341346626,(4:0.0332620612,5:0.0534928315):0.1581115455)
(1:0.2214904558,2:0.3681084289,(4:0.2289797600,(6:0.0769266403,7:0.0795696527):0.1589169660):0.2451430722)
(1:0.2246524813,2:0.2305262422,((4:0.1007238958,5:0.0911471371):0.2370464741,6:0.1091729866):0.1699263852)
(1:0.2297546663,2:0.2884453508,(4:0.3564641347,(6:0.1550482173,7:0.1815882123):0.2086220125):0.1274518138)
(1:0.3035736584,2:0.2848996537,((4:0.0783882646,5:0.0890336381):0.1660986076,(6:0.0774778342,7:0.1191688970):0.1573816551):0.1967063171)
(1:0.3208651876,(4:0.0369813034,5:0.1114353215):0.1358774130,7:0.1508426912)
(1:0.1189929851,2:0.3635883044,((4:0.0841295100,5:0.0591328696):0.0940755268,(6:0.0603690953,7:0.0620364275):0.1082012780):0.0539118686)
(1:0.3460399105,(4:0.0677143566,5:0.0459360996):0.1080558932,6:0.1118301038)
(1:0.2306450938,(4:0.0565019764,5:0.0560611652):0.0933446713,(6:0.0593343644,7:0.0609150176):0.0641417968)
(1:0.0959707958,(4:0.1912127508,(6:0.0962320311,7:0.0702333086):0.1170266216):0.2620042567,5:0.1133083437)
(1:0.5537467831,2:0.1970729220,((4:0.0752705003,5:0.0704945957):0.1061498355,6:0.1617697798):0.2718472774)
(1:0.1032859976,2:0.1761297001,(4:0.0379679056,5:0.0427365519):0.1336188076)
(1:0.3093360033,(4:0.3485913033,5:0.1253232384):0.0517357005,6:0.1578193071)
(1:0.2333913720,2:0.3235506082,(3:0.2317817840,(4:0.1781045882,(6:0.0699454894,7:0.0628755008):0.0766512367):0.1679418974):0.0445421676)
(1:0.2402180547,3:0.1762679673,(4:0.0316014056,5:0.0399943411):0.1227549799)
(1:0.3194265014,4:0.1343793525,(6:0.0470681664,7:0.0537153316):0.1134793000)
(1:0.2856173941,(2:0.1915854244,(6:0.0779311053,7:0.0868754421):0.3418620081):0.0396362646,3:0.2556411379)
(1:0.1222502408,2:0.2831354696,(3:0.1165188028,(6:0.0410163296,7:0.0688889954):0.3237657492):0.0586173639)
(1:0.2864449699,2:0.1163680428,(4:0.0705784994,(6:0.0161223202,7:0.0294889096):0.0812877920):0.0873862489)
(1:0.2891405562,2:0.2890998478,(4:0.2408586196,7:0.2208834889):0.2027629174)
(1:0.1681600814,(2:0.4149795404,(4:0.1073401438,7:0.1299467202):0.0593658960):0.0536052622,3:0.1481617955)
(1:0.1854649930,3:0.3699288963,(4:0.1655230602,6:0.1902291952):0.0508080974)
(1:0.0888122010,3:0.1186732248,(4:0.1022970432,7:0.1286637364):0.1026378790)
(1:0.1943500693,3:0.2113248564,(6:0.0650948924,7:0.0514401254):0.2573047182)
(1:0.3660513413,(2:0.1985656080,3:0.4141038704):0.0532922431,5:0.5653056842)
(1:0.3045475910,(4:0.3069005509,5:0.2466023569):0.0544769173,7:0.0962284180)
(1:0.4897067886,(4:0.0793544459,5:0.0417510490):0.1766349985,7:0.2128805112)
(1:0.3056953664,(4:0.0583677401,5:0.0487666552):0.0850677547,7:0.2105474501)
(1:0.2312910281,3:0.4763034340,((4:0.1229848687,5:0.0551014444):0.1864252492,7:0.2094317176):0.3429904570)
(1:0.2065509498,3:0.3407774489,(4:0.2140744689,(6:0.0736639514,7:0.0730623452):0.1197966999):0.1779319558)
(1:0.3013297033,3:0.1462787926,(4:0.2489420976,7:0.2459136609):0.1939383527)
(1:0.2545105776,4:0.2026227679,(6:0.0306555811,7:0.0395368196):0.0376058526)
(1:0.1988158855,3:0.1542916477,(6:0.0573772942,7:0.0910402917):0.5240542645)
(1:0.2048796776,(3:0.2289073763,4:0.9275868963):0.0582473186,5:0.3210037893)
(1:0.1182419853,3:0.1820203254,(5:0.1784586066,7:0.1329472443):0.0862173040)
(1:0.2956246208,3:0.3015432210,(5:0.1745137995,6:0.1449341868):0.2126598352)
(1:0.1742486504,3:0.1744078639,(6:0.0821497429,7:0.0711202382):0.1467242599)
(1:0.2069949595,2:0.2118648210,(6:0.1357842951,7:0.0570123902):0.4008190833)
(1:0.2661520218,2:0.2522421615,(4:0.2024686738,(6:0.1163412570,7:0.1193490676):0.2417838217):0.2968688969)
(1:0.2258940851,2:0.1826581292,((4:0.0528013199,5:0.0681830113):0.0502565168,7:0.1650568892):0.1560344286)
(1:0.0620636239,2:0.4717548139,(6:0.0441585731,7:0.0335915630):0.1791966367)
(1:0.2211654693,2:0.4094749561,(6:0.0504470617,7:0.0687477416):0.1866792392)
(1:0.2004151610,2:0.6976628481,(6:0.0947253098,7:0.0735560038):0.2668326709)
(1:0.0482091555,2:0.3173451769,(6:0.0353132978,7:0.0340268797):0.0956393906)
(1:0.0827942309,2:0.1128945850,(5:0.0870554884,(6:0.0346840366,7:0.0384443907):0.0666594500):0.0745953839)
(1:0.1355235329,2:0.1269005546,(5:0.1143679799,7:0.1065861390):0.0807795509)
(1:0.1974844555,2:0.2864375814,(5:0.1591970876,6:0.1547570505):0.1438714628)
(1:0.5720796523,5:0.2958083078,(6:0.0924743089,7:0.1115022848):0.1554614487)
(1:0.4351821053,5:0.2637681824,(6:0.0893647654,7:0.0831069238):0.1077356424)
(1:0.3216065753,(4:0.0823396592,5:0.0904649531):0.1309209241,(6:0.0818036132,7:0.0636424721):0.1093940387)
(1:0.3618214584,(4:0.0731913503,5:0.0723383442):0.0957835964,6:0.2314075725)
(1:0.1588347173,2:0.1800107259,(4:0.1239605032,(6:0.0620584755,7:0.0679433803):0.0809728271):0.1189061455)
(1:0.3366459661,2:0.1573840114,((4:0.0745564828,5:0.0925675006):0.1259057921,(6:0.0729049001,7:0.0836964417):0.1087259325):0.2213378907)
(1:0.3895063644,(4:0.0705460489,5:0.0668673757):0.1245705078,(6:0.0574778535,7:0.0507536703):0.0862989771)
(1:0.1321132481,2:0.2542627142,(6:0.0377890812,7:0.0759951554):0.2402007990)
(1:0.1986450143,2:0.2794746608,(6:0.0590407664,7:0.0722360434):0.2245704668)
(1:0.2484930607,(4:0.2564025318,7:0.2201262962):0.3803596347,6:0.1809852820)
(1:0.3742812002,(4:0.0809557256,5:0.0367167451):0.1008791431,(6:0.0645645352,7:0.0927381182):0.1132838290)
(1:0.4820252461,4:0.4619623219,(6:0.1080652361,7:0.0813493447):0.1178036745)
(1:0.1769075788,4:0.1153932826,(6:0.0371111819,7:0.0318304007):0.0667741205)
(1:0.5390012843,(5:0.2441644975,7:0.0610994331):0.0465925288,6:0.0204082412)
(1:0.1577513545,2:0.1616785033,((4:0.0554447499,5:0.0421784818):0.0682658094,7:0.1353016379):0.0988842692)
(1:0.3859858588,2:0.1586388437,((4:0.0595261011,6:0.0792337654):0.1230800902,7:0.2667772048):0.1338963802)
(1:0.0898197530,2:0.1099772842,(5:0.0358376058,7:0.0239695628):0.1672012261)
(1:0.1149455012,2:0.1511207940,((4:0.0562733096,6:0.0791309504):0.0559965547,(5:0.0322357655,7:0.0410010370):0.0617055075):0.1434442935)
(1:0.1130449622,2:0.1219768937,((4:0.0306198780,6:0.0362481737):0.0574027748,7:0.0872146028):0.0898394766)
(1:0.2166120305,2:0.1903466175,(5:0.0732748657,7:0.0342967933):0.2933154902)
(1:0.2122810922,(2:0.1968102538,5:0.2694591504):0.0247998823,7:0.4158490321)
(1:0.4456760935,(4:0.0770320718,6:0.0928202843):0.1595174237,(5:0.1044057399,7:0.0886474240):0.1800862241)
(1:0.1305808519,2:0.1617589211,(4:0.1589356473,5:0.1077760893):0.0799647196)
(1:0.2155670438,2:0.1959588740,(4:0.0616791291,6:0.0598438917):0.2049634875)
(1:0.2465955364,2:0.2386011569,((4:0.0544724513,6:0.0976270202):0.1087943330,5:0.2253401692):0.1895484085)
(1:0.2137219558,2:0.4538580180,(4:0.0868823008,6:0.1083994755):0.5245589733)
(1:0.2405629986,2:0.2705351095,((4:0.0862075726,6:0.0903996221):0.2060056845,5:0.1862068190):0.3127764670)
(1:0.1192400535,2:0.0906921616,((4:0.0425284952,6:0.0440687029):0.0395190931,5:0.0700945150):0.0662477897)
(1:0.1831974353,2:0.1921776697,(4:0.1261732373,5:0.1605054539):0.1124204480)
(1:0.2266798845,(4:0.0362487123,6:0.0593352511):0.1088953901,7:0.1083793334)
(1:0.2921576985,2:0.1117681486,((4:0.0540626596,6:0.0866010144):0.1006105469,7:0.1440423427):0.1533783726)
(1:0.3573193542,2:0.2520727589,(4:0.1564372208,6:0.0888160554):0.3812462257)
(1:0.2964702286,(4:0.0634725313,6:0.0574835506):0.0944134299,7:0.1160495633)
(1:0.1610396240,2:0.2325577590,(4:0.0398320200,6:0.0947562948):0.2362554545)
(1:0.3770582950,2:0.2678286836,(6:0.2821993188,7:0.3342486175):0.3409206163)
(1:0.1460151475,2:0.3255207497,(6:0.1460424976,7:0.1618857873):0.1540465576)
(1:0.1605345550,2:0.3057669010,(6:0.0608191925,7:0.0487831181):0.1893469055)
(1:0.2069402641,2:0.2438251562,(6:0.0914743832,7:0.0564012351):0.3514580762)
(1:0.1434397117,2:0.2608117270,(6:0.0427366096,7:0.0694087651):0.5795359444)
(1:0.1755818315,2:0.2785038569,(6:0.0404836873,7:0.1141477472):0.3077772065)
(1:0.1492872949,2:0.2515777588,(6:0.0439114953,7:0.0621080175):0.2100279021)
(1:0.1642270822,2:0.1915319848,(6:0.0662090033,7:0.1041849577):0.2212671123)
(1:0.2736717429,2:0.1584178885,(6:0.0605754062,7:0.0509031703):0.2904050208)
(1:0.1551959693,2:0.3223746149,(6:0.0686556877,7:0.0875178181):0.2205749191)
(1:0.1715761769,2:0.2151065067,(6:0.0643671188,7:0.0602723720):0.2284747828)
(1:0.1955465020,2:0.1202682589,(6:0.0568228010,7:0.0580970328):0.2095259034)
(1:0.4119873310,2:0.3289724895,(4:0.2037953174,7:0.3218499933):0.2744720900)
(1:0.1775489661,2:0.2455755292,(4:0.2256551828,(6:0.0741393489,7:0.1035234596):0.1042871265):0.1357182867)
(1:0.1953894387,4:0.2149919385,(5:0.0437270012,6:0.0636766158):0.1457636911)
(1:0.6495603399,4:0.2943210135,(5:0.0662517941,6:0.1027112654):0.1673276052)
(1:0.5330982800,(4:0.0898092306,7:0.0750364097):0.1227184400,5:0.2394765086)
(1:0.2718495478,(4:0.0742629918,7:0.1228219672):0.0988506141,6:0.1195800365)
(1:0.5017823568,(4:0.1061561259,7:0.2099334638):0.1604027751,(5:0.2451099903,6:0.2067759238):0.1733635680)
(1:0.4645348646,(4:0.0478191243,7:0.0605732002):0.1186913343,5:0.2018404385)
(1:0.3522220968,4:0.1894393525,(5:0.0733672531,6:0.0669489836):0.1178771556)
(1:0.2135148232,3:0.1606219708,(6:0.0600834949,7:0.2453663844):0.1188797531)
(1:0.1448225915,2:0.1641981518,(6:0.0434543411,7:0.0454138589):0.2423629592)
(1:0.1162679685,3:0.1373964913,(6:0.0322187124,7:0.0430795125):0.0929066653)
(1:0.1297076378,(2:0.1187328164,3:0.1478945669):0.0278276924,6:0.2397446883)
(1:0.2152786959,2:0.2212210151,(3:0.1981003155,(6:0.0812301601,7:0.0816654718):0.2599384914):0.0851403099)
(1:0.2672458654,(2:0.1740939082,(6:0.0568976848,7:0.0544149363):0.1579263106):0.0318782160,3:0.1422229927)
(1:0.2457720240,2:0.1207144907,(3:0.5518759054,(6:0.0343568208,7:0.0498560338):0.1192918773):0.0512259796)
(1:0.2400400229,3:0.4194482016,(6:0.0881237673,7:0.0385162585):0.3662822222)
(1:0.2710176700,3:0.2222972578,(6:0.1892115718,7:0.1274036172):0.1051294935)
(1:0.2072888996,2:0.1179792836,(4:0.0849746735,5:0.1806242478):0.0769867588)
(1:0.2665244866,3:0.2482164860,(4:0.0638903110,6:0.1057586753):0.2483597115)
(1:0.1330047317,(2:0.2505102754,3:0.1595784940):0.0410833125,4:0.2988916603)
(1:0.0998262951,3:0.1550884816,(4:0.0323822279,6:0.0566821592):0.1051135246)
(1:0.1870673524,2:0.1870871048,((4:0.0388073071,6:0.0480390296):0.0659271592,5:0.1585871915):0.1770192966)
(1:0.1692925411,2:0.1885540894,(4:0.8927374241,6:0.1940785765):0.0856484046)
(1:0.2247806126,(2:0.3340964539,(5:0.2159119509,6:0.1949695774):0.3920431644):0.0709175121,3:0.3129162012)
(1:0.1382465210,3:0.1185976935,(4:0.0406630599,6:0.0342015750):0.1530051035)
(1:0.1783331035,3:0.1714844171,(4:0.0687684849,5:0.2559189622):0.1175714162)
(1:0.1551875836,3:0.4791910887,((4:0.0838361004,6:0.0669431974):0.1280964099,5:0.3449685093):0.2846572821)
(1:0.0879271812,(2:0.0932823464,((4:0.0500988833,6:0.0169004100):0.0503702107,5:0.0958182985):0.0569444559):0.0192752213,3:0.0794789892)
(1:0.2026971868,2:0.1990710531,(5:0.1020818209,6:0.1430997907):0.1255321157)
(1:0.0852744547,2:0.0788490234,(3:0.0507827954,(4:0.0786691463,5:0.0943155162):0.1254041312):0.0339540273)
(1:0.4046089030,(4:0.0651440142,6:0.0635385805):0.0452719656,5:0.0529756570)
(1:0.1401599089,3:0.1269245653,((4:0.0410746916,6:0.0362004542):0.1209376954,5:0.0696275216):0.0821344801)
(1:0.1894320454,2:0.0765298721,(3:0.2290064645,((4:0.0340561753,6:0.0529222594):0.0882777636,5:0.1982762231):0.0558949313):0.0253982592)
(1:0.1900076297,(2:0.1734261338,3:0.1500548156):0.0188508223,6:0.3248357251)
(1:0.2532911678,(2:0.2473211191,((4:0.0835278627,6:0.0753893428):0.2076204776,7:0.1610842027):0.3883148795):0.0485756257,3:0.2229052053)
(1:0.1887975058,2:0.3104556580,((4:0.0601019225,6:0.0592004801):0.0807930127,(5:0.0757997277,7:0.0628927634):0.1075679061):0.1205513325)
(1:0.3629234861,2:0.3252176892,(4:0.3052937842,5:0.2839485683):0.2728475434)
(1:0.2517759923,(4:0.0497835428,6:0.0427986400):0.0942843260,5:0.0904936627)
(1:0.2744964490,3:0.5312500288,(4:0.1913062970,6:0.1936212743):0.0267917031)
(1:0.1826906711,(2:0.1629162542,((4:0.0478442542,6:0.0561980484):0.0137215743,(5:0.0232021634,7:0.0489878201):0.0522929781):0.1720839433):0.0199626775,3:0.1174426461)
(1:0.2089364664,2:0.3409025039,((4:0.0616202409,6:0.0537391668):0.1624590586,(5:0.0760514060,7:0.0644359813):0.0925819823):0.0926762945)
(1:0.2515264198,2:0.4242676566,(3:0.2324259942,(4:0.2095370163,(5:0.0631272232,7:0.0734047247):0.1613077614):0.1801927938):0.0392582172)
(1:0.3958362325,3:0.2586451610,(4:0.0767884603,6:0.0956259706):0.3122932663)
(1:0.2995601785,2:0.1395716258,(4:0.0769319251,6:0.0804403566):0.1786152188)
(1:0.1177433013,2:0.2069852708,(4:0.0408028173,6:0.0566292237):0.1850360589)
(1:0.1810990654,3:0.1360710879,(4:0.0473865123,6:0.0523996971):0.1488373467)
(1:0.1865604472,(2:0.3685527175,3:0.2716657210):0.0173422894,(4:0.0755681265,6:0.0726211827):0.3352357602)
(1:0.1609697120,3:0.1723706074,((4:0.0719194719,6:0.0887963690):0.0908482939,5:0.1808633688):0.1443322119)
(1:0.0991905354,(2:0.1875143998,(4:0.1114827791,5:0.0729037679):0.1205076112):0.0288438872,3:0.1280338232)
(1:0.2205430396,3:0.3237681191,(4:0.1459358005,6:0.0315853824):0.4290756000)
(1:0.2041959355,3:0.1261489601,((4:0.0704441587,6:0.0253978821):0.0461483906,5:0.1354931769):0.1706333301)
(1:0.0693884365,(2:0.1750953848,3:0.1409186327):0.0518275041,4:0.2136973159)
(1:0.2610201942,3:0.3340546396,((4:0.0557327262,6:0.0558709140):0.1028344035,5:0.2160713654):0.1003179231)
(1:0.2599567924,2:0.1997394853,((4:0.0541063510,6:0.0571986839):0.1672260533,5:0.2809196409):0.0958827955)
(1:0.2772588020,(2:0.1299593845,((4:0.0726759733,6:0.0512896213):0.1135306346,5:0.3580616164):0.1488266124):0.0340604708,3:0.1439280090)
(1:0.2274665938,3:0.2414246189,(4:0.0693583170,6:0.0803737632):0.3704878510)
(1:0.1339306017,2:0.0961031116,(4:0.0574136299,6:0.0421048751):0.1729932679)
(1:0.1218965628,2:0.1929683202,((4:0.0428121047,6:0.0470602269):0.0595438317,5:0.1935850552):0.1712563407)
(1:0.1049405823,3:0.5381789221,(4:0.1031640850,6:0.0633171045):0.3173521002)
(1:0.1950992780,3:0.2289189870,((4:0.0662756071,6:0.1096778541):0.1378386156,5:0.2034197396):0.2427653551)
(1:0.2341013781,3:0.2666735512,((4:0.1282541676,6:0.0656615521):0.2165094026,5:0.2446798218):0.1749184189)
(1:0.1290029975,2:0.1386625490,(5:0.1251402710,6:0.1683462503):0.1698841215)
(1:0.4057038511,(4:0.0530715081,6:0.0810252410):0.0983466712,5:0.2594262812)
(1:0.2509180725,2:0.4818507121,((4:0.0951686869,6:0.0643888392):0.0667956324,5:0.1734044771):0.1535910672)
(1:0.2352165710,(2:0.1230387620,(4:0.1498386395,5:0.1650399685):0.0919177354):0.0474523120,3:0.1034660689)
(1:0.1512609896,3:0.2416172377,((4:0.0554139648,6:0.0678477150):0.0796760052,5:0.2058474715):0.0815114781)
(1:0.2510739496,2:0.1483451495,(4:0.0624902307,6:0.0708281389):0.3831404452)
(1:0.1965914098,2:0.4131518841,((4:0.0699218847,6:0.0858010108):0.0830772314,7:0.2429521979):0.1834449108)
(1:0.2743372395,2:0.1404267488,(4:0.0573979723,6:0.0557633437):0.4814841533)
(1:0.1511950782,2:0.2512463151,(4:0.1314006770,5:0.1058140239):0.1086653765)
(1:0.2267503013,3:0.1245857670,((5:0.0736950407,7:0.0668512716):0.0906098483,6:0.2072073357):0.1484527554)
(1:0.2493363851,2:0.2195152735,(4:0.2544757594,(5:0.0757807678,7:0.1297710725):0.1808988679):0.3501241143)
(1:0.2088501431,2:0.2797747123,(5:0.0788629560,7:0.1102463414):0.3831275619)
(1:0.3328781527,2:0.2435135051,(3:0.8255419550,(4:0.6641656611,(5:0.0809320367,7:0.0757003573):0.1133924337):0.1730002012):0.0894913734)
(1:0.1248145771,3:0.1048414318,(5:0.1377159627,7:0.0953398480):0.2088885208)
(1:0.1400304323,3:0.1853345756,((4:0.0513407812,6:0.0393885992):0.0575144133,(5:0.0350998649,7:0.0554691088):0.0946352008):0.1028180576)
(1:0.3183386948,(4:0.0527316870,6:0.0675408147):0.0587836881,(5:0.0975734347,7:0.0838629977):0.1146161240)
(1:0.3517126096,(4:0.0774121976,6:0.0728534079):0.1028768844,7:0.1800734400)
(1:0.2890450568,2:0.1781514291,((4:0.0606816386,6:0.0879894328):0.1633126627,7:0.1924262039):0.1496757976)
(1:0.2346350531,(4:0.0267717121,6:0.0621984947):0.1085077621,5:0.1231022520)
(1:0.3489680782,(4:0.0871714094,5:0.0731223700):0.1498741615,7:0.1338833966)
(1:0.3793536854,(4:0.0501214333,5:0.1272902305):0.2000051311,7:0.1646768828)
(1:0.4035334447,(4:0.0941037756,5:0.0718118343):0.1771529304,7:0.3812038710)
(1:0.3383447432,2:0.1880145253,(4:0.0541957877,6:0.0357142987):0.0896616724)
(1:0.1358005480,(2:0.1855639905,(4:0.0708725678,6:0.0458331293):0.2694033837):0.0247167257,3:0.3200511062)
(1:0.2100096529,(2:0.2598912050,3:0.2000441996):0.0633524082,4:0.4217177162)
(1:0.1328604240,2:0.1227963597,(4:0.0220198801,5:0.0296752647):0.2188316391)
(1:0.2598419544,2:0.2651215299,(4:0.0835730941,5:0.0945640714):0.3722770177)
(1:0.2531388552,3:0.2134904365,(5:0.0671993963,7:0.0858943888):0.3443735406)
(1:0.2256462656,3:0.1891537568,(4:0.1305177965,5:0.2002282735):0.0907845099)
(1:0.4879049579,5:0.1995956956,(6:0.0939400596,7:0.0741762025):0.1306681221)
(1:0.1552185831,(4:0.0280707791,5:0.0443056768):0.0468784833,6:0.0682719189)
(1:0.3173674868,(4:0.0485566183,5:0.0699530085):0.0903735257,6:0.1293008297)
(1:0.3979364382,(4:0.0583156039,5:0.0790647339):0.1197647538,6:0.2214816713)
(1:0.2489771101,2:0.2105167110,(5:0.1187590000,6:0.1236722654):0.1607997122)
(1:0.7506215490,5:0.1551779065,(6:0.0681016916,7:0.0439649631):0.0843953745)
(1:0.2771128252,5:0.1673991669,(6:0.0313061539,7:0.0677857325):0.0799796796)
(1:0.6543911926,(4:0.0631787970,5:0.0879012028):0.1002058681,6:0.1628532947)
(1:0.2203982875,3:0.1450774180,(4:0.0577693814,6:0.0532436410):0.1926303947)
(1:0.2058448794,3:0.1838301229,(5:0.0474019245,7:0.0496109578):0.2384734169)
(1:0.1177215100,3:0.1340740814,(4:0.1548956991,7:0.3463882551):0.1518324462)
(1:0.2595871952,3:0.2676871206,(4:0.1722134545,7:0.1996081296):0.2569586358)
(1:0.2174651389,3:0.1696142369,(6:0.0863674185,7:0.0563259318):0.2398222341)
(1:0.1783620125,3:0.1697671477,(6:0.0431427420,7:0.1308828292):0.2140433422)
(1:0.2568046926,3:0.1335905825,(6:0.0648339846,7:0.0206224437):0.2793401127)
(1:0.1230290173,3:0.1172528760,(4:0.1137582894,5:0.0992874462):0.0413354217)
(1:0.1911018621,3:0.1603147473,(4:0.1358315996,5:0.2590950649):0.1425005587)
(1:0.2307728380,3:0.1273407679,(6:0.0313944609,7:0.0455828696):0.1684787415)
(1:0.1677106641,3:0.2221628067,(6:0.0919027374,7:0.0677333526):0.1996552261)
(1:0.1218930484,3:0.0936337035,(6:0.2344524850,7:0.1241638061):0.1894653581)
(1:0.0805769273,2:0.2714426777,(5:0.0882677945,7:0.0840943231):0.0786315057)
(1:0.2734123352,2:0.2303502869,((4:0.0524923372,5:0.0720632192):0.2276047706,6:0.5643549649):0.1918163681)
(1:0.3153264840,(5:0.4034655268,6:0.1930522058):0.2236856541,7:1.0339083338)
(1:0.1459185998,(4:0.0428373586,5:0.0254690372):0.0269318022,7:0.5042766887)
(1:0.2881379481,(4:0.0815691178,5:0.0443877259):0.1169319084,6:0.3233322037)
(1:0.1808862470,2:0.1769219874,(4:0.0522499917,5:0.0589448228):0.2353832156)
(1:0.2150803314,2:0.1463489797,((4:0.0454758574,5:0.0536002716):0.0905008774,6:0.1740921821):0.1741606508)
(1:0.1975730858,2:0.1322256394,(5:0.2173646926,7:0.1476803970):0.0969223922)
(1:0.0818215806,2:0.1675756641,(6:0.0822448635,7:0.0048290368):0.8689007792)
(1:0.2434476723,2:0.1194578120,(4:0.0386860007,5:0.0339450545):0.1453638691)
(1:0.3366545908,4:0.2411019081,(6:0.0699774186,7:0.0410751297):0.0847529658)
(1:0.2214032298,2:0.2004163723,(4:0.0302492475,5:0.0723534649):0.1465845143)
(1:0.1842582711,2:0.3003482942,(4:0.0760594800,5:0.0528229457):0.3256924994)
(1:0.1386187704,2:0.2556276094,(6:0.0594156443,7:0.0297316083):0.3047987008)
(1:0.3508448722,(4:0.1000973758,5:0.0876241497):0.2412294794,6:0.5964818765)
(1:0.0797851973,2:0.3275494170,(3:0.1483334142,((4:0.0122659317,5:0.0673956437):0.0456189735,(6:0.1510827973,7:0.0309992139):0.1003710085):0.0947705336):0.0403469342)
(1:0.1105113296,(2:0.1612843301,3:0.0675225062):0.0541653508,(4:0.1237125972,6:0.2130015391):0.1084431894)
(1:0.2103936589,3:0.2571825346,(5:0.1801829999,7:0.3096705693):0.6634674986)
(1:0.2180822545,2:0.1938372724,(4:0.0939121559,5:0.0472129990):0.2477807856)
(1:0.4110907244,3:0.2739284615,(4:0.0751945391,5:0.1222483459):0.3414435792)
(1:0.5213238992,(2:0.2318257798,(4:0.3519752329,7:0.1808571531):0.0999862286):0.4633913676,6:0.2763004584)
(1:0.1167639717,(2:0.1408470667,(4:0.0603672801,6:0.2058395964):0.1069408272):0.0705238640,3:0.2889294834)
(1:0.2208143614,2:0.1774998680,(4:0.2726081922,6:0.2753304400):0.1778478816)
(1:0.2027867616,2:0.4672591725,(4:0.1929692772,(6:0.0842197517,7:0.0606102295):0.1308009954):0.2136433754)
(1:0.2126180061,2:0.1439499304,(4:0.1026232108,6:0.1585122199):0.0922067916)
(1:0.2014167277,3:0.2501816488,(4:0.1655970871,(6:0.0556486338,7:0.0689668687):0.1104402836):0.2414914120)
(1:0.1314975057,2:0.1643835182,(3:0.1148022939,(4:0.1135508552,6:0.1305952773):0.0804304467):0.0225583711)
(1:0.3786380281,(4:0.0805196382,5:0.0360208779):0.0903700511,(6:0.0680543049,7:0.0911882392):0.1174370675)
(1:0.2155693594,(4:0.1641337816,6:0.1529155603):0.0789477612,7:0.2422854843)
(1:0.3961543268,5:0.1472983414,(6:0.0626935368,7:0.0398516777):0.1174545538)
(1:0.2568465498,3:0.0745403400,(4:0.1133811654,(6:0.0371518811,7:0.0275660460):0.0643649376):0.0865977904)
(1:0.2367268319,2:0.1512726799,(3:0.1758058382,(5:0.2257611491,6:0.1082644108):0.1280286436):0.0175951774)
(1:0.2381349240,3:0.1727926251,(4:0.2229167927,6:0.2266830210):0.1619162497)
(1:0.1042825444,(2:0.0595072132,3:0.1471934645):0.0932549100,(4:0.0829787709,6:0.0832222300):0.0759691197)
(1:0.1347478268,3:0.1317992224,(4:0.1073269866,6:0.1019669207):0.1160682069)
