# Supplementary material for: The Chloranthus sessilifolius genome provides insight into early diversification of angiosperms
Source: Nat Commun. 2021 Nov 26;12:6929. doi: 10.1038/s41467-021-26931-3 (PMC8626421; doi:10.1038/s41467-021-26931-3)
Supplement: Supplementary file 4 — Source Data [file 41467_2021_26931_MOESM4_ESM.zip › Fig. 2b and Supplementary Figure 18a/Vitis_Euryale.nwk]

(1:1.0270677997,(4:0.0341514622,6:0.0633804163):0.0120784426,5:0.0459056683)
(1:0.9752184043,(4:0.0452219921,6:0.0563982052):0.0287667102,5:0.0206809827)
(1:1.4180991709,2:0.1416184789,(4:0.0413695448,5:0.0271521047):0.2700370281)
(2:0.2691368787,3:0.2384057834,(4:0.0351856586,6:0.0745446960):0.2277256991)
(2:0.7090985728,(4:0.0703108008,5:0.0390204775):0.1079826667,7:0.2652447320)
(2:0.7361096978,(4:0.0379461123,6:0.0334860906):0.0036834973,5:0.0443938438)
(1:0.3024326614,(4:0.0000010000,6:0.0454239272):0.0000029174,5:0.0000010000)
(1:0.1445117744,2:0.1353520762,(4:0.0192056835,6:0.0419384106):0.2113760083)
(1:0.1525066046,2:0.1805173676,((4:0.0136425255,5:0.4067439801):0.0120310906,6:0.0245259755):0.2834683199)
(2:0.6139236613,4:0.1279547972,(5:0.0473028107,6:0.0317768746):0.0272222567)
(3:0.3574027993,(4:0.0217462956,6:0.0306536093):0.0070415427,5:0.0208290311)
(1:0.3214851682,(4:0.0252913915,5:0.0330597617):0.0288332113,6:0.0069833896)
(2:0.2905593215,(4:0.0141466882,6:0.0163022696):0.0045459387,5:0.0073655266)
(3:0.8658374144,4:0.0073043211,(5:0.0536690737,6:0.0271392640):0.0259966817)
(1:0.4827295228,(4:0.0418490328,5:0.0434157428):0.0137151206,6:0.0215130577)
(3:0.4660870625,4:0.0609207316,(5:0.0368890435,6:0.6926342622):0.0246831470)
(1:0.2287050889,2:0.2834686285,((4:0.0825010663,5:0.0151096011):0.0569431042,6:0.0986735124):0.1900623664)
(1:0.2896675297,2:0.2757243647,(5:0.2116511640,6:0.1900382049):0.0770319619)
(1:0.2520541615,2:0.2517520378,(4:0.0740073214,6:0.0745138130):0.1547119405)
(2:0.4361838845,4:0.0209569477,(5:0.0209172720,6:0.0232627853):0.0088602790)
(2:0.4961686606,(4:0.0549501658,5:0.0550387439):0.2005227560,9:0.2552085271)
(2:0.5582597289,4:0.0182843299,(5:0.0447280890,6:0.0479685726):0.0089884362)
(2:0.4904250361,(4:0.0364721145,5:0.0315268483):0.0102519719,6:0.0109187519)
(1:0.2352182979,2:0.1963450995,((5:0.0558685579,6:0.0801072663):0.2575547448,9:0.1875916374):0.2816955026)
(2:0.3037879423,3:0.2991754388,((5:0.0633540231,6:0.0312572098):0.2712251447,(8:0.1355631441,9:0.0365107741):0.2344303661):0.4664905917)
(2:0.5152427521,(5:0.0377953897,6:0.0399773480):0.2548508981,8:0.2123709324)
(1:0.2000374402,3:0.2628985391,(4:0.0577116551,(5:0.0400132558,6:0.0262721884):0.0441864266):0.3582934385)
(2:0.2478721347,3:0.2241763114,(5:0.0358788466,6:0.0310687332):0.4170486413)
(2:0.2391148689,3:0.2511977996,(4:1.2044214518,6:0.3906941659):0.2333423351)
(2:0.4053400919,(4:0.0578885812,6:0.0417205280):0.1730629715,9:0.2365524138)
(1:0.1984640029,2:0.1673709103,((4:0.0235126438,6:0.0265775052):0.0133800960,5:0.0292500678):0.2215346709)
(1:0.2448059241,3:0.4053441411,(4:0.0174705819,5:0.0339907767):0.5944204910)
(1:0.2671730435,2:0.2062550684,((4:0.0275457318,6:0.0353018976):0.0159957555,5:0.0343457982):0.6582518539)
(1:0.1549974453,(2:0.4734529767,(7:0.0457328324,(8:0.0258925434,9:0.0587840244):0.0252086879):0.2526494175):0.0575091659,3:0.2203148398)
(2:0.9639333850,(((4:0.2113284999,6:0.1310054276):0.0352754150,8:0.7617755111):0.0878147427,5:0.1605484374):0.2546796752,7:0.5914570388)
(2:0.8526702165,(4:0.0764059497,5:0.0408674300):0.0099528009,6:0.0483240615)
(1:0.1535859789,(2:0.0918754371,((4:0.0129907347,5:0.0152673891):0.0037235418,6:0.0146836653):0.2166767396):0.0268986100,3:0.1833168682)
(2:0.1686699939,3:0.1583307630,(5:0.0206210281,6:0.0318398689):0.3068792014)
(2:0.5716610094,(5:0.0929227660,6:0.0224111652):0.1635527731,(8:0.0196412704,9:0.0334937531):0.1958414882)
(1:0.1110038359,2:0.6749186978,((4:0.0248198993,(5:0.0153490616,6:0.0184688247):0.0014952668):0.0846002542,(7:0.0087054898,(8:0.0349799860,9:0.0277103630):0.0050555184):0.0774269229):0.1109712733)
(1:0.2641343412,3:0.1795147902,(5:0.2108028868,(7:0.0097890492,(8:0.0293762779,9:0.0230534164):0.0026215732):0.1680694212):0.1253440010)
(1:0.2137508902,(2:0.2741593505,((4:0.0403413172,(5:0.0298333503,6:0.0297431467):0.0040693862):0.1488768850,((7:0.0247224558,8:0.2785865762):0.0042097630,9:0.0337337934):0.1518166598):0.2094903000):0.0298165096,3:0.2287851085)
(1:0.2040988696,3:0.8825485089,((5:0.1705790154,7:0.2074563044):0.0519836894,9:1.2740329766):0.3166840369)
(1:0.5004273041,2:0.1880652965,(4:0.0438064554,6:0.0265645556):0.5046275120)
(3:0.6414067632,((4:0.0484956028,5:0.0287086481):0.0353089479,6:0.0758830377):0.1623857746,(8:0.0369652554,9:0.0428884212):0.2784687716)
(2:0.4814543611,7:0.0224532054,(8:0.0353756762,9:0.0501778915):0.0090837546)
(2:0.2431113497,3:0.2522061070,(4:0.0345606133,5:0.0239319177):0.5622869372)
(2:0.2802015882,4:0.2494558472,(7:0.0430760014,8:0.0092449747):0.1428334410)
(3:0.5963417556,(5:0.0086992695,6:0.0588794784):0.1655864470,((7:0.0211692425,9:0.0318654129):0.0270571136,8:0.0339421904):0.2098993562)
(1:0.1165737653,3:0.2110427941,((4:0.0955898006,5:0.0228078276):0.1122390185,8:0.3078526228):0.1747360938)
(1:0.2151478820,3:0.2255041596,(5:0.2057438674,9:0.2249701199):0.2426441865)
(1:0.4060235466,6:0.1995057417,((7:0.1148307889,9:0.0244109683):0.0030670142,8:0.0162900239):0.0961884618)
(1:0.2339837872,3:0.2370707664,((4:0.1460186549,(8:0.0401963060,9:0.0238374833):0.1719132772):0.1553876393,(5:0.0296945105,6:0.0268884810):0.4044371558):0.2048943996)
(3:0.2653457169,4:0.2773432941,(7:0.0260480126,8:0.0623239816):0.1729653627)
(5:0.0265421438,6:0.0462281976,(7:0.0290528764,8:0.0529098621):0.5142689405)
(1:1.0469736499,(7:0.0645540885,9:0.0536692891):0.0246999756,8:0.0280598195)
(1:0.7066256478,(2:0.3070166779,(7:0.0899955898,9:0.0525737038):0.1929950743):0.3155796343,(5:0.0252623003,6:0.0225046675):0.7341816594)
(1:0.5327249930,2:0.4183469745,(7:0.0565027295,8:0.0241328358):1.0525502274)
(2:0.1097147609,3:0.1678925167,((7:0.0192242424,8:0.0323809448):0.0046706449,9:0.0296069672):0.2512264525)
(1:0.4894377475,(7:0.0279931378,9:0.0246173552):0.0071024596,8:0.0163746717)
(1:0.3079235870,(2:0.1900486058,3:0.2144716351):0.0609832062,((7:0.0586843050,8:0.1067835832):0.1239761082,9:0.3378349705):0.3010445211)
(1:0.1277396960,3:0.2256957936,(7:0.0291879887,(8:0.0317932659,9:0.0306311778):0.0091494047):0.4330874220)
(3:0.5347888489,7:0.0378396090,(8:0.3232423399,9:0.0204082034):0.0044252155)
(3:0.4877514555,(7:0.0413967578,9:0.0221491947):0.0061725103,8:0.0246066087)
(1:0.3478283257,(5:0.0399580634,6:0.0502310863):0.0041596484,7:0.0911523779)
(4:0.0322547130,((5:0.0986689243,6:0.0256449952):0.0000020178,7:0.0155425819):0.2636752502,8:0.0173143796)
(3:0.6523187172,4:0.0183592549,(5:0.0195263207,6:0.0188829885):0.0186557590)
(2:0.1204446038,3:0.1621352754,((4:0.0369076892,6:0.0351067797):0.0134002615,5:0.0174425664):0.2072842342)
(2:0.4555384967,4:0.0221447538,(5:0.0434169730,6:0.0257739767):0.0070300903)
(2:0.1701258052,3:0.1233863615,(4:0.0295486143,6:0.0184118098):0.2685989229)
(1:0.4237180513,7:0.0205561756,(8:0.0220478319,9:0.0189367923):0.0046325569)
(3:0.5288443185,(7:0.0441733736,9:0.0415360147):0.0036097682,8:0.0452108263)
(1:0.4336535224,4:0.3100266061,((7:0.0252196060,8:0.0278865051):0.0200967118,9:0.1611212935):0.1065149467)
(2:0.3392994585,7:0.0158130366,(8:0.0237131607,9:0.0311131271):0.0260571116)
(1:0.6234256095,7:0.0403655515,(8:0.0338716214,9:0.0336595987):0.0026217715)
(2:0.9790405143,(7:0.0343664839,8:0.0623511864):0.0176683632,9:0.0332165164)
(3:0.5547192863,(7:0.0338018670,8:0.1398686631):0.0111718168,9:0.0298136544)
(1:0.0790758777,3:0.1345862554,((7:0.0178089034,8:0.0255590288):0.0091863658,9:0.0100998628):0.2848961969)
(2:0.1924331270,3:0.1486591340,((7:0.0330321859,8:0.0329692894):0.0176801999,9:0.0161788291):0.2633049275)
(2:0.7704316355,7:0.0223818573,(8:0.0389698706,9:0.0500905636):0.0158264429)
(1:0.9913108527,7:0.0231109048,(8:0.0315655160,9:0.0371462508):0.0093878424)
(2:0.1652068834,3:0.1765690315,(8:0.0842143098,9:0.2970473926):0.2769943612)
(1:0.6781726663,(7:0.0582242748,8:0.0630958688):0.0071242136,9:0.0169516353)
(1:0.4956145906,(7:0.1102904008,9:0.0367310434):0.0051650681,8:0.0281901095)
(2:0.3029513087,7:0.0465513476,(8:0.0213018666,9:0.0311939779):0.0000021395)
(1:0.3277022829,(7:0.0445031342,9:0.2023099158):0.0146752324,8:0.0325981982)
(1:0.1826883520,2:0.1053733101,(7:0.0000021862,8:0.0421917856):0.3061665724)
(1:0.3744704909,(7:0.0455463696,8:0.0281784639):0.0087632622,9:0.0196014937)
(2:0.8215496283,(7:0.0147490526,9:0.0391347404):0.0176573728,8:0.0000025163)
(1:0.1834359025,2:0.2001664356,(7:0.0676344055,9:0.1856590160):0.2443307023)
(1:0.2536048200,2:0.2228729671,(7:0.0971336027,9:0.1761365812):0.1738057761)
(1:0.1371215000,2:0.1789428934,(8:0.0355229715,9:0.0167512540):0.3825521948)
(2:0.5236806094,(7:0.0357885481,8:0.0363139086):0.2020760864,9:0.1001476226)
(1:0.6326760413,(7:0.0560187194,8:0.0469814787):0.1819990612,9:0.3712059477)
(1:0.6236437068,3:0.4658014290,(7:0.0278175875,(8:0.0423616413,9:0.0367641538):0.0163215573):0.2526666287)
(1:0.6264650150,7:0.1311536253,(8:0.0377668374,9:0.0248713262):0.0238251756)
(1:0.3634471031,(7:0.0124468911,9:0.0311048167):0.1626801829,8:0.1606584252)
(1:0.2181341819,(7:0.0137529296,9:0.0319198777):0.2209911531,8:0.8447184004)
(1:0.2297107000,3:0.4110184145,(7:0.0394457067,8:0.0213775709):0.2630094666)
(1:0.2738198657,3:0.2528716675,(4:0.2744046103,((7:0.0389296569,9:0.0379377621):0.0072104972,8:0.0315246903):0.2486418082):0.3844415434)
(1:0.4297468915,3:0.4452528653,(8:0.0733598565,9:0.0727726430):0.4259267509)
(3:0.6686204133,(7:0.0216207187,9:0.0214381490):0.0049487044,8:0.0237504205)
(3:0.3724710714,7:0.0242460018,(8:0.1980818964,9:0.0169202942):0.0108036562)
(3:0.5475197413,(4:0.0652184209,5:0.0476261976):0.2610794148,((7:0.0539621684,9:0.0542928066):0.0147765136,8:0.0532963092):0.2638667849)
(2:0.2703028925,(5:0.0271424128,6:0.0222766152):0.1667716921,(7:0.0247603808,(8:0.0274020264,9:0.0266281076):0.0036946863):0.1164360185)
(2:0.3220142659,3:0.3107420204,((4:0.0503000074,5:0.0458909949):0.0119616851,6:0.0403208415):0.7381022488)
(3:0.5668685213,7:0.0350959495,(8:0.0215258025,9:0.0331809417):0.0000022603)
(1:0.5455100748,7:0.2901748453,(8:0.0410285856,9:0.0469646318):0.1036248755)
(3:0.4613843626,5:1.0124107660,((7:0.0438143708,8:0.0406367844):0.0110206707,9:0.0214411832):0.3083523473)
(2:0.2515457178,3:0.2269718252,((7:0.0360300724,9:0.0455075296):0.0205659599,8:0.0142966354):0.5115976986)
(1:0.2426571913,(2:0.2135304815,6:0.5032693922):0.0706723972,3:0.2507801909)
(1:0.2662855537,3:0.2008895368,(6:0.3082103544,(7:0.1675989895,8:0.0624830643):0.1435187393):0.5235609735)
(1:0.1936853368,3:0.2880478339,(5:0.2922189735,((7:0.0536892279,9:0.0417405744):0.0044857943,8:0.0332020588):0.1648313170):0.4017102371)
(1:0.8237644645,(7:0.0588274889,9:0.0442931524):0.0084297510,8:0.0435352026)
(2:0.2936312937,3:0.1531445772,((5:0.0223574444,6:0.1463545654):0.0888687251,7:0.1961956984):0.2167133995)
(1:0.4812342095,(4:0.0357096170,5:0.0383729250):0.1870005985,(7:0.0424765828,8:0.0278681975):0.1824571886)
(3:0.6044670971,7:0.0103422644,(8:0.0183107422,9:0.0278392906):0.0043989345)
(2:0.6172072494,(4:0.0204669679,5:0.0242258576):0.1786252369,8:0.2992063673)
(1:0.2404647928,(3:0.2085054810,5:0.3121048345):0.3409097093,(8:0.0451298623,9:0.0100470843):0.2480113862)
(2:0.3601512487,(4:0.0326567240,5:0.0295116345):0.1399631324,7:0.1985700934)
(1:0.1101511986,(2:0.1012512893,3:0.1655724868):0.0270472617,4:0.2389446298)
(1:0.9736778194,(7:0.0270697060,9:0.0310537921):0.0106581691,8:0.0160773631)
(1:0.2283382835,3:0.1439907131,((7:0.0189755083,9:0.0216042875):0.0219167427,8:0.0141445157):0.4645471104)
(3:0.4169280588,4:0.2611388290,(7:0.1326542876,(8:0.0362872001,9:0.0278144387):0.0119744999):0.2117335087)
(3:0.6057408642,4:0.2800880682,(8:0.0653778545,9:0.0334995025):0.5334931115)
(1:0.7479283105,7:0.0083364847,(8:0.0280315332,9:0.0388401500):0.0263466044)
(1:0.4087573079,(2:0.0450534607,3:0.1700366562):0.1055813251,5:0.8540874986)
(1:0.3154030494,2:0.1270362280,((4:0.0126594593,5:0.0508741699):0.1088915463,8:0.2324191732):0.3156954268)
(1:0.2102596980,4:0.0962297908,(8:0.0224876164,9:0.0284552034):0.0689985723)
(1:0.2840807158,(7:0.0236136231,9:0.0257416229):0.0081072999,8:0.0023881076)
(4:0.4829959163,6:0.7173921358,(8:0.0133219875,9:0.0687583463):0.4783980176)
(3:0.5046940847,((4:0.0347936133,6:0.0359032594):0.0067702497,5:0.0314806296):0.1564515031,((7:0.0402595522,8:0.0370875159):0.0078297104,9:0.0275893814):0.1752787960)
(1:0.1790240633,3:0.1874424639,(6:0.1702494119,7:0.1191608658):0.2435851274)
(1:0.2365420380,3:0.2484393613,(6:0.0489328375,7:0.1855348916):0.1681609508)
(1:0.2021315745,3:0.2111104034,(((4:0.0474723056,6:0.0709723792):0.0154326195,5:0.0536973994):0.1537499439,(7:0.0880697997,9:0.1524572880):0.2309058010):0.6680104463)
(1:0.3843168131,4:0.1664355962,(7:0.0225999223,(8:0.0208846288,9:0.0290453566):0.0029218509):0.2173677820)
(1:0.5629645485,3:0.1013493683,((7:0.0322944726,9:0.0222783302):0.0126737275,8:0.0072755863):0.6381715893)
(1:0.1835269169,3:0.1693826986,((4:0.0444188128,(5:0.0344572784,6:0.0160629085):0.0039499297):0.1165792385,(8:0.0333692348,9:0.0220132504):0.1264475760):0.1463505057)
(1:0.1967443821,3:0.1194203063,(6:0.1937043869,7:0.1905176533):0.0948402297)
(4:0.0629651502,6:0.0457227151,(7:0.0203408385,(8:0.0466079193,9:0.0526757821):0.0069101536):0.3526161987)
(3:0.2339443367,(7:0.0165808817,8:0.0352065822):0.0006121189,9:0.0411414615)
(1:0.2394916976,7:0.0115838262,(8:0.0763960995,9:0.0470899272):0.0079513535)
(1:0.3101988264,3:0.3092340323,((5:0.0235047713,6:0.1075208105):0.1925800647,(7:0.0479761679,9:0.0475597411):0.3228949341):0.3462064112)
(1:0.7445940204,4:0.0248010091,(5:0.0492322524,6:0.0336551244):0.0134951600)
(2:0.8084179725,7:0.0231434860,(8:0.0319050061,9:0.0364440733):0.0199784721)
(2:0.1728647755,3:0.1770548569,(7:0.0233368367,9:0.0345199286):0.3408854353)
(2:0.4345619964,(7:0.0212066455,9:0.0241564521):0.0164678679,8:0.0111827318)
(2:0.2070340023,3:0.2187173176,((4:0.0273453647,6:0.0308983067):0.0017097577,5:0.0236065119):0.2629032939)
(1:0.1830429624,3:0.1913268288,(5:0.0307954602,6:0.0761634982):0.3980156066)
(1:0.4286587886,(4:0.1152522019,5:0.0304710353):0.0163289725,6:0.0293949438)
(1:0.9245327891,(4:0.0317489869,6:0.2350051238):0.0247743144,5:0.0180214354)
(2:0.7162889596,(5:0.0617259356,6:0.0268018065):0.6068311039,7:0.4196049031)
(2:0.5001033516,((4:0.0549782489,6:0.0138173947):0.0251879160,5:0.0261801519):0.1824201958,(7:0.0367015897,9:0.0301832968):0.1820032005)
(2:0.5360852358,((4:0.0297292545,6:0.0798768366):0.0156301235,5:0.0316620453):0.1387269856,8:0.2058760217)
(2:0.3673486114,(7:0.0211455408,9:0.0739985595):0.0122937871,8:0.0095414586)
(2:0.3571150697,(5:0.0444919241,6:0.0271903970):0.1893048728,7:0.1113464495)
(2:0.5305525685,(4:0.0325828993,6:0.0307387483):0.0115232018,5:0.0320397235)
(1:0.2477140900,2:0.1519650746,((4:0.0775025518,6:0.0274526110):0.0156187894,5:0.0300922141):0.2866361458)
(3:1.3357841575,(4:0.0219908390,5:0.0255546107):0.0256558504,6:0.0156816246)
(1:0.4128267828,3:0.5154056397,(4:0.0250245795,5:0.0278887568):0.3077724978)
(2:0.4426032963,4:0.1124883569,(7:0.0252306523,9:0.0497152224):0.2166949013)
(1:0.4843233288,(4:0.1554201959,5:0.0810542419):0.1538067659,9:0.1616672101)
(1:0.4686437676,7:0.0071858023,(8:0.0471060485,9:0.1079767104):0.0129043757)
(4:0.0410202024,5:0.0431544406,((7:0.0562013476,8:0.0393541970):0.0052455826,9:0.0508424789):0.4213979584)
(2:0.4976896169,(5:0.0240823918,6:0.0558963990):0.1748390229,(7:0.0196114935,8:0.0316473359):0.0894072405)
(2:0.7255624760,(4:0.0348184383,6:0.0862635888):0.2305903200,((7:0.0411337030,8:0.0311644252):0.0052421784,9:0.0422220296):0.1848273724)
(1:0.1967725063,3:0.3847617951,(4:0.0517146998,5:0.0443480106):0.1399329217)
(4:0.0293736467,(5:0.0335375634,(7:0.0357631865,8:0.0213450770):0.3078364998):0.0053051694,6:0.0330251296)
(1:1.0365324144,(7:0.0296161676,9:0.0353423717):0.0302730474,8:0.0086572346)
(4:0.0290125805,6:0.0223772554,(8:0.0382531123,9:0.0443355744):0.3067850698)
(1:0.5495001201,(7:0.0510257059,8:0.0703098984):0.1881402403,9:0.4426236797)
(1:0.1799871959,2:0.1871784237,(((4:0.0342463684,5:0.0333306262):0.0021111183,6:0.0330372630):0.1576244055,(8:0.0222569005,9:0.0501810760):0.2083068612):0.2896629011)
(1:0.4388957418,5:0.2273797608,(8:0.1147046621,9:0.0794500300):0.1258445214)
(1:0.4516101824,(4:0.0428058816,6:0.0220071964):0.0199292416,5:0.1517719698)
(2:0.2855362479,(5:0.0236695971,6:0.0438094560):0.1395604146,7:0.1775395820)
(2:1.0651053843,(7:0.2385198675,9:0.1955292559):0.0372043376,8:0.1830436241)
(1:0.3617986751,6:0.2913874118,(7:0.0266123208,8:0.0237781059):0.1085228915)
(1:0.1923836373,2:1.6164177948,(5:0.0332998692,6:0.0158700140):0.2618959189)
(2:0.7024318049,6:0.3263722101,(7:0.0487994588,9:0.0286451303):0.1542064488)
(5:0.0430960229,6:0.0447751608,(8:0.0205508744,9:0.0272926629):0.1802734699)
(2:0.3467729881,6:0.2695438902,(7:0.0434333719,8:0.0298313242):0.1257522037)
(6:0.3843833777,(7:0.0457534948,8:0.0494967023):0.0061777949,9:0.0191226308)
(1:0.2818637034,4:0.0922798382,(5:0.0505720123,6:0.0291529967):0.0473050270)
(1:0.3148891294,(4:0.1105384720,5:0.0497643842):0.0109958439,6:0.0092139446)
(1:0.4264486970,(4:0.0327242251,6:0.0161731204):0.0119287865,5:0.0867848872)
(2:0.8157605445,(4:0.0325883943,5:0.1117585106):0.0135892689,6:0.0319371354)
(1:0.9819372214,(7:0.0377545405,8:0.0402657236):0.0163767672,9:0.0238262437)
(2:0.8895617935,(7:0.0338089656,9:0.0318294099):0.0086834313,8:0.0223537152)
(1:0.3814592831,2:0.1564366747,(3:0.1492710231,(7:0.0138805139,(8:0.0155462517,9:0.0293526213):0.0077033875):0.2394161756):0.0693574699)
(3:0.7414852962,4:0.0233312004,(5:0.1429254520,6:0.0329121250):0.0084694013)
(4:0.0575285507,6:0.0443056838,(7:0.0454315315,(8:0.0410090937,9:0.1106576557):0.0057798692):0.4337781367)
(2:0.2004660636,3:0.2322728533,(7:0.0280855586,8:0.0306868483):0.3541416519)
(4:0.0429885179,5:0.0677023857,((7:0.0362386941,8:0.0421393419):0.0071608134,9:0.0339258241):0.4317687328)
(1:0.2499839365,(4:0.0264458901,6:0.0000028901):0.0057319299,5:0.0772274859)
(1:0.1782077583,2:0.2825655526,((5:0.0493288835,6:0.0324691055):0.1429501535,((7:0.0256945105,8:0.0369312407):0.0079235399,9:0.0233769599):0.0785756370):0.6572569299)
(3:0.5155261826,(4:0.0407685983,5:0.0408632088):0.0355667201,6:0.0541676357)
(1:0.6705102365,(4:0.1806586171,6:0.0486444319):0.2897716810,(8:0.2250631093,9:0.1716797714):0.3201243027)
(1:0.1113787069,2:0.2007427599,(3:0.2540328749,6:0.5192784887):0.0662180028)
(3:1.3066749202,7:0.0421533446,(8:0.0384173986,9:0.0436590880):0.0022041713)
(1:0.1213698305,2:0.1264422284,(3:0.1073267217,(6:0.3037950273,8:0.3032771581):0.0900608393):0.0289287616)
(3:0.8365674783,4:0.0322855641,(5:0.0406556119,6:0.0371811353):0.0064862442)
(1:0.1567337252,3:0.1143487878,(4:0.0260639926,5:0.0233345988):0.3998921828)
(1:0.1987639027,2:0.2105067638,(3:1.1799069795,((4:0.0446753016,5:0.0507464322):0.2273193521,8:0.2166201090):0.2186150397):0.2432903796)
(2:1.1601416693,(4:0.0507693687,5:0.0531480511):0.0065803781,6:0.0329733222)
(1:1.0306480934,(7:0.0436415194,8:0.0849668208):0.0143444261,9:0.0424911536)
(1:0.1939152243,(2:0.2815087788,3:0.1927755026):0.1120023545,(4:0.2255972565,8:0.5085395181):0.4006222552)
(1:1.0028193714,(4:0.0340153218,5:0.0389921964):0.0107894799,6:0.0252496880)
(1:0.3738566474,4:0.2648825986,(5:0.2494000483,6:0.0950560768):0.2609668105)
(2:0.3401024547,3:0.4615038525,(5:0.1979698641,(6:0.5623863899,9:0.1818247805):0.1386934505):0.4013318936)
(2:0.5043903006,5:0.1140860831,(8:0.0940021740,9:0.0220363204):0.1996184341)
(1:0.2243552002,2:0.2048690772,(5:0.1135283356,6:0.0188425319):0.3012378880)
(2:0.2771243303,4:0.0223711143,(5:0.0609451999,6:0.0171577933):0.0062062791)
(1:0.3328903776,(4:0.0356938535,6:0.0787006576):0.2163704550,9:0.2412696559)
(1:0.4388742016,(4:0.0212974567,6:0.0292583265):0.1406277629,(8:0.0379636639,9:0.0286257038):0.2187725350)
(4:0.0568665626,6:0.0379030562,(7:0.6138089151,9:0.1379974490):0.2375305885)
(1:0.6661925799,6:0.1296927854,(7:0.0708082838,9:0.0358384439):0.2857992771)
(1:0.5124802901,(4:0.0234014334,6:0.0401882922):0.1265788880,(7:0.0183881695,(8:0.0252499478,9:0.1000739015):0.0038213611):0.1038878437)
(4:0.0436722681,5:0.0356140686,(7:0.0136329878,9:0.0582708864):0.7447106866)
(1:0.8318109151,4:0.0000020232,(5:0.0713970963,6:0.0637460788):0.0487248380)
(1:0.5748666083,2:0.2918533206,((4:0.0545828371,6:0.0562790227):0.0124276956,5:0.0210293210):0.5223800912)
(1:0.5019276498,(4:0.0281525193,6:0.0253958638):0.0056855802,5:0.0411924051)
(1:0.2887787597,2:0.1635360644,(4:0.0387150484,(5:0.0489151776,6:0.0498476429):0.0142479129):0.7038685998)
(2:0.8787698190,(4:0.0674210458,6:0.0559527346):0.0164169711,5:0.0342742328)
(1:0.2371873029,3:0.2265583744,(4:0.3076548671,6:0.2387037356):0.4107832186)
(3:0.5964334269,(4:0.0272591808,5:0.0428508258):0.1580280138,(6:0.0661982121,8:0.0328202512):0.1803121447)
(1:1.5138143897,(4:0.1012389826,5:0.0726609996):0.0461984358,6:0.0332426054)
(1:0.5833093146,(4:0.0268386883,5:0.0422306262):0.2138760882,(6:0.0211838266,8:0.0420674519):0.1104380931)
(1:0.4617180196,(4:0.1188862687,6:0.0317865387):0.0136094730,5:0.0141930598)
(1:0.6632856958,(4:0.0366966046,(5:0.0342056460,6:0.0354004705):0.0216962813):0.1914947110,8:0.1843239353)
(1:0.2043086001,((4:0.0218432468,6:0.0147250822):0.0045270089,5:0.0244526406):0.0544927558,8:0.2003846710)
(2:1.0422112472,(4:0.0585266430,6:0.0700379651):0.0432197235,5:0.0021878433)
(2:0.6309054879,4:0.0187549807,(5:0.0331438044,6:0.0274715708):0.0075295367)
(1:0.2550911605,2:0.3204024550,(5:0.0300446585,6:0.0966772048):0.8853879978)
(1:0.2142499318,2:0.2052586137,(4:0.0257543043,(5:0.0344769099,6:0.0187056793):0.0056035734):0.2203004640)
(2:0.1214143113,3:0.2357915984,(6:0.3849408596,9:0.2756501195):0.1012007328)
(1:0.6784555384,2:0.1940734631,(7:0.0382449105,8:0.0336132197):0.5272311964)
(1:0.2578821168,3:0.2200525989,(((4:0.0318928940,5:0.0430288013):0.0051199746,6:0.0424220633):0.1512623917,((7:0.0318766605,8:0.0442593213):0.0030255428,9:0.0265134018):0.2010993595):0.3923904036)
(1:0.8383527941,4:0.0261846418,(5:0.0610961112,6:0.0451225442):0.0183532133)
(1:0.1961114340,3:0.3590030279,((4:0.0469633957,5:0.0217220069):0.0230297297,6:0.0226088530):0.4975672650)
(3:1.0605584943,4:0.0348293148,(5:0.0413202786,6:0.0416007313):0.0193963994)
(1:0.2370956687,(2:0.2076894441,6:0.2343614280):0.0594741707,4:0.2674877381)
(1:0.1795500564,2:0.2310661236,((4:0.0492860271,6:0.0563107455):0.0200413561,5:0.0270449662):0.6948531586)
(4:0.0380192926,5:0.0645329417,(7:0.0518658014,9:0.0326849064):0.3807522484)
(1:0.2650556605,3:0.3409391714,(((4:0.0581084425,5:0.0678090631):0.0371668718,6:0.0165509089):0.1931767992,(7:0.0391846513,(8:0.0891043297,9:0.0424020912):0.0156946727):0.3521642828):0.5127043004)
(3:0.4309949320,((4:0.0336280832,5:0.0286556824):0.0208120821,6:0.0402732285):0.1199711552,(8:0.0408814102,9:0.0613540138):0.1160889714)
(1:0.2744950196,(7:0.0275154399,9:0.0698419126):0.0462904637,8:0.2330172959)
(3:0.5635614843,(7:0.0201547636,8:0.0243031867):0.0032211403,9:0.0208339676)
(1:0.1361231766,3:0.1933748003,(((4:0.2239324349,5:0.0168584998):0.0020909292,6:0.0334319521):0.0936124436,((7:0.0253626106,8:0.0212462815):0.0077020436,9:0.0142668746):0.1139529637):0.1742160520)
(1:0.5464292665,3:0.6608178529,(4:0.0000027333,((5:0.0190581374,8:0.5899384663):0.0312047368,6:0.0492821899):0.0978410979):0.4757877005)
(1:0.1692844218,3:0.2078754134,(4:0.0468636592,5:0.0200242329):0.2999121706)
(3:0.4297510683,(4:0.0290993708,(5:0.0282206665,6:0.0421549372):0.0000020222):0.1419389438,9:0.1982545374)
(4:0.0995427602,(5:0.0402379281,6:0.0548996876):0.0729286167,9:0.3528448240)
(4:0.0670395175,(5:0.0183775069,(7:0.0288242711,9:0.0378517867):0.3825235518):0.0126866600,6:0.0436885546)
(1:0.4880601739,(4:0.0261210965,5:0.0265987330):0.1062854507,7:0.2342583305)
(1:0.5036414059,(4:0.0286473391,6:0.0151777150):0.0219722103,5:0.0020299278)
(4:0.0357751954,(5:0.0230410195,((7:0.0309700324,9:0.0428115235):0.0017389849,8:0.0221294922):0.3477818723):0.0092559825,6:0.0369928179)
(4:0.0359519771,5:0.0253004652,((7:0.0393016957,9:0.0275148272):0.0066465548,8:0.0284792432):0.2846961272)
(1:0.4248336259,(4:0.0216089334,6:0.0542582147):0.1019145103,((7:0.1015506280,9:0.3056189217):0.0463486462,8:0.1116867628):0.0853859797)
(1:0.2138903994,((4:0.2292142033,(7:0.0291424612,8:0.0495707870):0.0518440971):0.0199558644,6:0.1294818485):0.0655538647,5:0.2200791327)
(1:0.2519737117,(4:0.0999075737,5:0.2506078286):0.0833790134,8:0.1053998696)
(1:0.5950014444,(5:0.0260391755,6:0.0481239900):0.1545411607,(8:0.0233547787,9:0.0491716795):0.2135326208)
(1:0.4410454726,(5:0.0340863826,6:0.0312836955):0.1348033472,9:0.1776400833)
(5:0.0049924177,6:0.4715426889,(7:0.4154930707,8:0.0000024269):0.4791279340)
(1:0.4796921904,(4:0.0318055428,5:0.0281127266):0.1421188381,(7:0.0637635711,8:0.1905980045):0.0990794730)
(2:0.6922415513,7:0.0228463761,(8:0.0283630425,9:0.0310485267):0.0029231906)
(2:0.3308166764,(7:0.0274567837,8:0.0350197943):0.0088097290,9:0.0146143234)
(2:0.3680097350,(7:0.0220292773,8:0.0263572463):0.0000022656,9:0.0221686449)
(2:0.1930119630,(5:0.0834786816,6:0.0186894285):0.1507352803,(8:0.0074866975,9:0.0200132437):0.0880141692)
(1:0.2463880583,2:0.2238272188,(5:0.1648466468,(8:0.0349283344,9:0.0426356780):0.1708912378):0.2319558074)
(1:0.1033311247,2:0.0998213944,(4:0.1911778127,(7:0.0267069626,8:0.0234095261):0.0686206125):0.1446872952)
(5:0.0377598325,6:0.0440120408,(7:0.0438407061,8:0.0488347559):0.3425788740)
(1:0.2619163193,(4:0.4146785433,6:0.5976387380):0.2540301024,5:0.1974837618)
(1:0.1879708925,2:0.2438852739,(4:0.0140995323,5:0.0478026563):0.3265114505)
(5:0.0647351927,6:0.0444484387,(8:0.0096767710,9:0.0837478336):1.0605875610)
(1:0.5010187803,(4:0.1265957649,6:0.0244399056):0.0094791583,5:0.0259044698)
(1:0.2312582158,(4:0.0213665515,6:0.0210346997):0.0061818365,5:0.1207518005)
(1:0.1405133347,2:0.1813049204,(6:0.2207408098,(7:0.0250907435,(8:0.0367104721,9:0.0283976491):0.0059234854):0.1094521732):0.1945201796)
(2:0.4578291296,7:0.0222491815,(8:0.0220831989,9:0.0564191818):0.0092184902)
(2:0.4131280555,(7:0.0334109817,9:0.0306913275):0.0139479832,8:0.0149599134)
(1:1.1447355051,(7:0.0490671572,9:0.0490083314):0.0484852461,8:0.0000029686)
(2:0.8115251118,(7:0.0385544727,9:0.0311877794):0.0064468753,8:0.0309557149)
(2:0.4333012542,(4:0.0253308193,6:0.0146426972):0.0890991538,(8:0.0332334894,9:0.0108652230):0.1410215188)
(1:0.1981945946,2:0.1819333072,(5:0.0482720028,6:0.0355732630):0.4633575316)
(2:0.4942067420,(5:0.0581086371,6:0.0440685878):0.2616387472,9:0.3141241854)
(5:0.0327040085,6:0.0126305337,(7:0.0555875689,9:0.0196963224):0.3250580725)
(1:0.1326149980,2:0.1760681934,(7:0.0328665699,9:0.0152267251):0.3622911065)
(2:0.7716396838,((4:0.0329226596,6:0.0408061219):0.0059610530,5:0.0291804927):0.1550332262,9:0.2257885296)
(4:0.1985220089,(5:0.0299257790,6:0.0347820748):0.1773989083,(7:0.0410071365,9:0.0119667228):0.0896804916)
(2:0.3655987586,(4:0.1604645058,6:0.0084890422):0.0204532762,5:0.0371284592)
(4:0.0390966778,(5:0.0339012307,6:0.0478651878):0.0127277189,(7:0.0538459196,8:0.0450245449):0.3816193225)
(4:0.0333285374,5:0.0318911311,(7:0.0382603593,(8:0.0287765185,9:0.0400425426):0.0139255471):0.3459032087)
(2:0.2390966796,3:0.1540021561,(7:0.0191868855,8:0.0399512626):0.4296383693)
(3:0.7975550252,4:0.0180110119,(5:0.0466751709,6:0.0298723934):0.0161074866)
(4:0.0196689552,(5:0.0179820306,6:0.0208207217):0.0062290616,8:0.2469937443)
(3:0.2018677931,4:0.9288473152,(5:0.0000010000,6:0.0057691437):0.0990308776)
(2:0.1457784511,3:0.0913472456,(4:0.0407293794,6:0.0440740701):0.2128940655)
(3:1.0622878249,(4:0.0390381781,6:0.0548159272):0.0332551852,5:0.0266194082)
(3:0.5576271894,4:0.0269337678,(5:0.0389451338,6:0.0281513337):0.0059036681)
(3:1.6451311271,(4:0.0267387161,6:0.0241717211):0.0146365480,5:0.0248970108)
(3:0.3223667127,(4:0.0386451553,5:0.2929956580):0.0034006305,6:0.0338016329)
(2:0.5824038005,4:0.0140910673,(5:0.0839772673,6:0.0239181145):0.0193851176)
(2:0.1791658590,3:0.1779937860,(4:0.0256131386,6:0.0435383543):0.3807785193)
(3:0.4544376039,4:0.0249780374,(5:0.0276727219,6:0.0719084918):0.0101966132)
(2:0.3786907890,3:0.2357097154,((4:0.0404228704,5:0.0242102525):0.0147152553,6:0.0132197142):0.4885444981)
(2:0.5789186530,(4:0.0288397057,6:0.0295262284):0.0046982690,5:0.0332781702)
(3:0.4739104556,(4:0.0192608839,6:0.0314525499):0.1585453318,7:0.1348586124)
(3:0.8280969846,(4:0.0554508085,5:0.0731999825):0.0255685709,6:0.0235787828)
(3:0.8773786378,4:0.0254779360,(5:0.0240170678,6:0.0361024747):0.0000020859)
(2:0.1911888236,3:0.1782363550,((5:0.3198281527,6:0.0255501222):0.1174247081,(8:0.0105059372,9:0.0978025079):0.0964678643):0.1577100377)
(1:0.2598592984,(4:0.0482329909,6:0.0152867186):0.1145025822,8:0.1827612159)
(1:0.2098362170,2:0.1098365377,(3:0.2364055611,(8:0.0206421766,9:0.1034585249):0.1245964896):0.1799557481)
(1:0.1956975342,3:0.2623084167,((4:0.0414483466,5:0.0375295341):0.1794163845,((7:0.1275703108,8:0.1678705485):0.0790914596,9:0.2472499919):0.1406874662):0.4347180980)
(3:0.6148352595,7:0.4736927751,(8:0.0675253922,9:0.0984543572):0.1893665656)
(2:0.6153746875,(7:0.0329510671,8:0.0218700628):0.0059029156,9:0.0295507043)
(2:0.8788215425,(7:0.0521411272,9:0.0400781351):0.0178071399,8:0.0278830448)
(2:0.4579258090,(4:0.0353092941,6:0.0741202922):0.1342053042,(7:0.0333755703,8:0.0422568467):0.1523547735)
(1:0.2000629070,2:0.2509404615,(5:0.0395456973,6:0.0412960710):0.6136930698)
(4:0.0321165799,5:0.2862363324,(6:0.0321281345,(7:0.0421989280,8:0.0716399768):0.3583763108):0.0142861950)
(1:0.2626373460,2:0.1985946033,(4:0.2214577663,(7:0.0435755338,8:0.0183155259):0.1215283318):0.2431814939)
(1:0.5174801693,2:0.1952512769,(4:0.0211939737,6:0.0542550052):0.2496945115)
(1:0.4084527335,3:0.2049411506,(6:0.1754929751,9:0.1707441702):0.1206134476)
(2:0.6390228912,5:0.2117697189,(7:0.0350575912,9:0.0337513314):0.2202654639)
(1:0.3386778057,(5:0.0392142883,6:0.0163924466):0.0558860120,7:0.1337498946)
(3:0.2804660961,((5:0.2782956715,6:0.2182811665):0.0157133292,7:0.5230931780):0.0559771004,8:0.2546982104)
(2:0.6374947067,4:0.0315207021,(5:0.0338999951,6:0.0338006028):0.0048501706)
(2:0.8702684135,4:0.0151710013,(5:0.0359036583,6:0.0303603161):0.0089362038)
(2:0.5351289160,(4:0.0315074978,6:0.0354927311):0.1288496577,5:0.1601250502)
(2:0.8195392501,(4:0.0442886899,6:0.0291215489):0.0141743029,5:0.0231764300)
(2:0.4352001165,4:0.0127840939,(5:0.0203966041,6:0.0187167793):0.0100317809)
(3:0.4409233136,4:0.0367683478,(5:0.0528234198,6:0.0423068454):0.0355938098)
(3:0.4891377073,4:0.0315480406,(5:0.0464290010,6:0.0798841596):0.0341149503)
(2:0.1421740558,3:0.1438664028,((4:0.0194967968,6:0.0163918425):0.0080602182,5:0.0096649682):0.2896950737)
(3:0.1632795848,(4:0.0227716176,5:0.0190556914):0.1553339723,6:0.3612235538)
(2:0.4121615399,3:1.1258329228,(5:0.0542897669,6:0.0322320019):0.1941169259)
(3:0.7757683892,4:0.0526479356,(5:0.1165956243,6:0.0577649845):0.0000020215)
(3:0.7332359528,(4:0.0375544392,6:0.0378878424):0.0087945998,5:0.0260967610)
(2:0.5763237625,(4:0.0352859831,5:0.1048970048):0.0063990886,6:0.0325478850)
(2:0.7233488120,4:0.0041740402,(5:0.0546597084,6:0.0417973794):0.0469516640)
(1:0.9279954640,4:0.0305572062,(5:0.0317518118,6:0.0350276783):0.0131117971)
(2:0.3523319531,(4:0.0332334696,6:0.0284234385):0.0367484108,5:0.0423503074)
(2:0.5536213605,(4:0.0598277660,6:0.0114570863):0.0099448312,5:0.0087407951)
(1:0.2450030209,2:0.2263617835,(3:0.4255758563,5:0.2391154624):0.1336289100)
(1:0.4492580833,3:0.4512926780,(4:0.0304133496,6:0.0427521232):0.3430229956)
(2:0.1946376171,3:0.1551025384,(4:0.0686303465,5:0.1540518075):0.3792999711)
(1:0.6572566922,(5:0.0614042705,6:0.0577504376):0.1538598820,(8:0.0520470835,9:0.0437022083):0.2206132911)
(1:0.3307080930,7:0.0159377442,(8:0.0301197791,9:0.0467714088):0.0062558875)
(1:0.5566546421,(7:0.0280812348,8:0.0199878560):0.0247803251,9:0.0000025290)
(4:0.0364835368,(5:0.0325034179,6:0.0315730218):0.0059042918,(7:0.0571235656,(8:0.0299773331,9:0.0424705885):0.0044106448):0.3420446666)
(1:0.4806404457,(7:0.1566466156,8:0.0154467851):0.0152333463,9:0.0292317662)
(1:0.5412184996,(7:0.1871936794,9:0.0902491434):0.0083398322,8:0.0582129506)
(1:0.4763604189,(4:0.0259195884,6:0.0352084308):0.1575772918,8:0.2497326571)
(4:0.0849000100,6:0.0349324352,(7:0.0522816036,8:0.0502950004):0.2976413355)
(1:0.4385584960,((4:0.0933988594,5:0.0211984749):0.0064457029,6:0.0251830842):0.0734707661,(7:0.0376940091,8:0.0244894284):0.2031441126)
(1:0.4015323060,(7:0.0293032006,8:0.0196390268):0.0281256690,9:0.0012046743)
(1:0.6922660957,(4:0.0112579866,5:0.0264253183):0.1665698073,((7:0.0221766324,9:0.0319157582):0.0073069927,8:0.0267428684):0.1422025157)
(4:0.0987583608,(5:0.0321795558,((7:0.0470146008,8:0.0355866717):0.0082294580,9:0.0920904938):0.2561033016):0.0112928309,6:0.0339645994)
(4:0.0476195778,(5:0.0443762297,(7:0.0373977080,(8:0.0492566088,9:0.0517445353):0.0055536616):0.5197388686):0.0065217939,6:0.0497333753)
(4:0.0124079959,(5:0.0224546992,6:0.0190070380):0.0092257634,9:0.4322120354)
(6:0.3648008648,(7:0.0519068635,9:0.0607865376):0.0261485191,8:0.0296328514)
(1:0.0510091514,2:0.3473111079,(3:0.1011606122,(4:0.1757912918,((5:0.0232423775,6:0.0201695207):0.0688274212,(7:0.0157081640,(8:0.3546193807,9:0.0095237732):0.0219458323):0.0781764913):0.0331580737):0.0727314560):0.0180707917)
(1:0.2446108500,4:0.2808696913,(7:0.0359695818,(8:0.0438554138,9:0.0239383922):0.0028666284):0.3232592374)
(2:0.3657598304,(3:0.3712683256,(5:0.3180277408,(7:0.0397370601,8:0.0214686310):0.1831877812):0.2235272864):0.1518742425,4:0.3717305826)
(1:0.2902067938,((2:0.5129111804,6:0.3299476327):0.2263669233,(5:0.4226708861,(7:0.0610575830,9:0.0147940914):0.1703763714):0.0769613943):0.2007749222,3:0.3276063620)
(3:0.4289279248,(5:0.0451283406,7:0.0053179706):0.2585673765,8:0.1293720814)
(2:0.1724106031,(3:0.0675978786,5:1.6878025558):0.1301949055,((7:0.0295945357,9:0.0265005266):0.0145505459,8:0.0203520099):0.3152677759)
(1:0.2972277854,(2:0.3078425949,4:0.2971794492):0.1253889675,7:0.2353813018)
(3:0.3605293010,(5:0.0423765642,7:0.1456651917):0.1512611897,9:0.1783082714)
(1:0.4277612830,2:0.4645786026,((5:0.0259662622,7:0.0609101305):0.2191680840,8:0.2351636942):0.1520131606)
(2:0.6068857197,(7:0.0368549729,9:0.0357453850):0.0130816448,8:0.0362464067)
(1:0.2300101419,2:0.5932747931,(4:0.2156053418,9:0.2000554643):0.1056033495)
(1:0.1891235837,((4:0.1225832467,5:0.0212861097):0.0136449140,6:0.0283290555):0.0764825569,(8:0.0117778326,9:0.0387285039):0.0697520577)
(3:0.7232831667,(7:0.0368914215,9:0.0422525852):0.0098701860,8:0.0343205755)
(5:0.0180620427,6:0.0412844810,(7:0.0201701158,9:0.0338396560):0.1708866109)
(1:0.2770129548,(7:0.0228266075,8:0.0299030474):0.0099556260,9:0.0206850265)
(1:0.3636408344,4:0.0426047273,(5:0.0286899504,6:0.0444300884):0.0076935142)
(4:0.0352369246,5:0.0570205744,(7:0.0435997930,8:0.0444963554):0.4704181706)
(1:0.6562941269,4:0.3263056050,(7:0.0567565384,9:0.0698297230):0.2758976438)
(2:0.3406914170,(7:0.0296822628,9:0.0221828503):0.0087593331,8:0.0171456141)
(1:0.2430653970,2:0.1441600638,(5:0.3750787065,6:0.2919186469):0.1002163913)
(1:0.4966237775,4:1.6746359286,(7:0.0411874990,9:0.0319935485):0.3113974966)
(1:0.1923617391,2:0.1433721025,(7:0.0325644217,9:0.0293527735):0.4332726249)
(1:0.3061605880,(2:0.3438952986,4:0.4710687272):0.1101610819,(7:0.0882701468,9:0.0209070651):0.2058207668)
(1:0.3319720932,2:0.4121052870,(7:0.0294324703,9:0.0522942320):0.5533521801)
(1:0.2041862740,(2:0.4370272802,9:0.4787431384):0.2395227282,3:0.3002723102)
(1:0.3282768154,2:0.3860405980,(5:0.3843131307,7:0.3122454023):0.5084233443)
(1:0.1834178170,2:0.2228844268,(7:0.0381017651,9:0.0378698170):0.6018921170)
(1:0.1549765040,2:0.1413053959,(7:0.0405690603,9:0.0403016147):0.2100990750)
(2:0.1560783440,3:0.2995129810,(7:0.1054384109,9:0.0139024594):0.5876285466)
(2:0.4425616923,3:0.2426269939,(7:0.0256550092,9:0.0298129961):0.3027149810)
(1:0.2319667770,(2:0.3523553864,3:0.3692815647):0.0484435143,((7:0.3435244210,8:0.2828249287):0.1457895208,9:0.7728970713):0.2046749381)
(1:0.1544243963,(7:0.0327083779,9:0.0269453385):0.2944010282,8:1.2345967251)
(1:0.6026213431,2:0.1061408314,(7:0.0363615036,9:0.0616765315):0.7533771596)
(4:0.0213853042,5:0.0705787195,(7:0.0415694483,9:0.0280601035):0.4318327778)
(2:0.4275284268,4:0.1914404482,(7:0.0297434457,9:0.0350266180):0.1497764997)
(2:0.4227288770,5:0.2736301998,(7:0.0445608232,9:0.0186645756):0.1022808216)
(4:0.0657433993,5:0.0225617095,((7:0.0420002619,9:0.0468438262):0.0057222208,8:0.0376003264):0.4457591231)
(4:0.0217592263,5:0.0362397277,(7:0.0094068048,8:0.0329961630):0.1970116043)
(4:0.0376086323,(5:0.0426206932,((7:0.0354390540,8:0.0292873175):0.0030248960,9:0.0287098724):0.2858885975):0.0138674779,6:0.0381563281)
(2:0.3060817699,3:0.2488882592,(7:0.0069270314,(8:0.0270661835,9:0.0180437345):0.0094619569):0.3211810970)
(3:0.5264622479,4:0.1694040570,(7:0.0227578319,9:0.0416360935):0.1725018475)
(2:0.5643966632,(5:0.1470015212,6:0.0000025653):0.3432093357,(7:0.0673654871,9:0.0602438184):0.1755755923)
(2:0.2034655743,3:0.1660134818,(5:0.0086410441,6:0.0168343890):0.3276164928)
(2:1.0549810995,7:0.0373233764,(8:0.0608842683,9:0.0678265894):0.0229810841)
(4:0.0456652705,(5:0.0674252741,6:0.0415219297):0.0039867440,7:0.3831126685)
(3:0.1880625375,(5:0.0155511782,6:0.0232677254):0.0841611342,(7:0.1184605215,9:0.0282795946):0.0601022370)
(3:0.1777569779,(5:0.0375924633,6:0.0288718393):0.1843863482,(7:0.0144822457,9:0.0200009455):0.0957449909)
(2:0.2352956664,3:0.1340479327,(8:0.0330744480,9:0.0430991804):0.2642689634)
(3:0.4909515373,(5:0.0311999703,6:0.0330842411):0.1419986143,(7:0.0370505158,(8:0.0292631362,9:0.0364592519):0.0025562872):0.2054105352)
(3:0.4988847634,(7:0.0342725170,9:0.0320897536):0.0027823996,8:0.0239250957)
(4:0.0537977526,5:0.0441661532,(6:0.0494533556,(7:0.0447061578,(8:0.0402781896,9:0.0622523000):0.0093238941):0.4660077110):0.0017977648)
(2:0.1090889169,3:0.1570598517,((4:0.0182221439,(5:0.0275878987,6:0.0136922090):0.0081859142):0.1444460314,(7:0.0138027681,8:0.0403011063):0.0730707544):0.1013395807)
(5:0.0526466626,6:0.0331803830,(8:0.0269767851,9:0.0348954542):0.3253541368)
(3:0.3616420808,(4:0.0438119869,6:0.0453722392):0.0092569627,5:0.0341500607)
(3:0.7277665375,(4:0.0498918004,5:0.0392447838):0.0147414445,6:0.0336982796)
(2:0.4919215526,7:0.0265250863,(8:0.0333188389,9:0.0223873890):0.0059799133)
(1:0.7125718663,(4:0.1612846119,5:0.0458007747):0.4748715414,8:0.3892015734)
(1:0.2748799704,(2:0.2559188485,3:0.1879417658):0.0497189050,((4:0.0533646277,6:0.0477031459):0.0832987791,(8:0.0968481498,9:0.0887928167):0.2453344685):0.2824877728)
(1:0.2032421831,2:0.1525613279,(7:0.0309009226,8:0.0259451306):0.2354933322)
(1:0.1858960692,2:0.3724786196,((5:0.0867796792,6:0.1102070659):0.2666801728,(7:0.0823931517,8:0.0341927263):0.1037676916):0.1445126956)
(2:1.2107911480,4:0.0261694435,(5:0.0334793952,6:0.0247560113):0.0051969973)
(2:0.3313062417,(7:0.0111137251,8:0.0398040688):0.1259964247,9:0.6572381524)
(1:0.2563890354,6:0.0900723942,(7:0.1743911368,8:0.0241043849):0.1163145024)
(1:0.1200581791,2:0.1176318922,((5:0.0209521332,6:0.0227894563):0.0962115454,(8:0.0177415147,9:0.0304400624):0.1419663663):0.1398660203)
(1:0.4182659651,7:0.0273877600,(8:0.0000020444,9:0.2211404604):0.0205435708)
(2:0.1994956428,7:0.4140926442,(8:0.0118198444,9:0.0258249683):0.1222309108)
(4:0.0207133776,6:0.0573822618,(7:0.0000023513,8:0.0751185102):0.9027845148)
(3:0.4788137896,(4:0.0684699994,6:0.1010870891):0.2266008587,8:0.1595060521)
(4:0.0073283081,6:0.1656927078,(7:0.0400446649,8:0.0452385454):0.1645203524)
(3:0.5750934857,(4:0.0292998635,6:0.0468552603):0.0123576504,5:0.0205380510)
(5:0.0485423950,6:0.0401720270,(7:0.0441019973,(8:0.0324224651,9:0.0361902154):0.0026767392):0.3603469856)
(3:0.4052621795,4:0.1050215930,(5:0.0371612768,6:0.0305475215):0.0583353790)
(4:0.0595880269,6:0.0444994882,(8:0.0277549026,9:0.1213031476):0.2816526346)
(3:0.5945193596,(7:0.0330037423,9:0.0577305878):0.0024117584,8:0.0295592474)
(3:0.3583471555,(5:0.0283036325,6:0.0409332251):0.1408547936,(7:0.0451890032,9:0.0354515136):0.2185082580)
(3:0.4843936672,(5:0.0184855590,6:0.0137734096):0.1207803940,9:0.2225704244)
(3:0.2968893560,(4:0.0306988728,5:0.0186937344):0.0039771475,6:0.0211678498)
(3:0.3719452041,(4:0.0306929462,5:0.0177428242):0.0735058137,7:0.1485214300)
(4:0.0559853250,6:0.0412312918,(7:0.0209117787,9:0.0375156550):0.3047807515)
(3:0.5297501260,((4:0.0177325417,9:0.6543930193):0.0155773931,5:0.0341300094):0.0151136494,6:0.0104555336)
(3:0.3928586382,(4:0.0201177482,5:0.0317238657):0.1354830224,9:0.1292026903)
(3:0.9058359713,4:0.3194400859,(7:0.0443713935,9:0.0515653552):0.1014674189)
(2:0.2918047485,(4:0.0465964401,6:0.0498058230):0.1071111956,5:0.3575884071)
(3:0.2366188092,(4:0.0243889796,5:0.0134134498):0.0598126651,7:0.1392963660)
(1:0.5436520608,((4:0.0415567195,6:0.0415326874):0.0084001372,5:0.0562120964):0.1436849728,9:0.3179529129)
(1:0.3260199400,7:0.0255264442,(8:0.1744415929,9:0.0308929571):0.0073811369)
(1:0.1514435569,(2:0.3563586078,3:0.1869315241):0.0721125107,((5:0.0618361952,6:0.0106234918):0.2330866013,(7:0.0456693466,8:0.0594588415):0.2873848051):0.6258134336)
(2:0.5339970441,7:0.0304836088,(8:0.0349472141,9:0.0351032868):0.0104015812)
(2:0.4471364813,(5:0.1869512967,6:0.0326235691):0.1822823865,(7:0.0616512061,9:0.0293792058):0.1557071745)
(2:0.4335563950,3:0.2179091605,(4:0.0587317590,5:0.0251890166):0.6670707781)
(1:0.1685227137,3:0.1868971288,(((4:0.0272720516,6:0.0294773636):0.0043786375,5:0.0215760634):0.1234283461,(7:0.0211585975,(8:0.0369368389,9:0.0291569340):0.0036671111):0.1595046326):0.2410162370)
(1:0.2201525139,3:0.2257166013,((4:0.2127324683,6:0.2218760025):0.1978588109,(8:0.2726828195,9:0.2438285723):0.2215808378):0.0651384234)
(1:0.2191897754,2:0.1645929626,(5:0.1461593962,6:0.0931186849):0.1671263811)
(1:0.2910052100,(2:0.2217653644,((4:0.0325811344,5:0.0405156865):0.2264413739,((7:0.0560170032,8:0.0458938047):0.0070288386,9:0.0929818307):0.2308716772):0.2350108736):0.0818997869,3:0.3216089593)
(1:0.2992726254,3:0.2287862336,(((4:0.0382559333,5:0.0400001578):0.0123979242,6:0.0376085284):0.1212627097,(7:0.0370419348,8:0.0269694199):0.1919102014):0.2777253353)
(1:0.2859087045,2:0.4150378226,((4:0.0578042643,5:0.0428544007):0.3440035230,(8:0.0512683242,9:0.0323879994):0.2809982537):0.2910629148)
(3:0.3718676395,(7:0.0206601271,8:0.0313055200):0.0108644201,9:0.0194513782)
(3:1.0617013825,7:0.0219529063,(8:0.0487640174,9:0.0257987550):0.0235336861)
(3:0.8115699014,(4:0.0541056250,5:0.0255575622):0.0934217268,(7:0.0379968054,(8:0.0244675910,9:0.0290112024):0.0030124142):0.1781996470)
(1:0.2420755009,(5:0.0201717132,6:0.0188858914):0.0509747580,(8:0.0891019533,9:0.0386038934):0.1051768832)
(2:0.8041496135,7:0.0195603062,(8:0.0590830674,9:0.0580079816):0.0297299718)
(3:0.4347464821,(7:0.0349089244,9:0.0369424153):0.0169917408,8:0.0125646456)
(2:0.3100345790,3:0.2342673648,(((4:0.1467025124,6:0.1072662785):0.0214024330,5:0.0729013897):0.2637558743,(7:0.1770463993,(8:0.0745379017,9:0.0800356912):0.0081418144):0.2664411916):0.6692084873)
(1:0.4264657700,(3:1.6041019273,(7:0.0282025470,8:0.0294277850):0.0293063598):0.0671306349,5:0.2546088610)
(2:0.2574487321,(4:0.0399572795,5:0.0032604486):0.7384459442,8:0.1795992667)
(3:0.7435421607,((4:0.0283871553,5:0.0314458340):0.0075789448,6:0.0132319830):0.1052061564,((7:0.0668505849,9:0.0327586858):0.0016910761,8:0.0262052358):0.2282711819)
(1:0.1873296228,3:0.1629550974,(((4:0.0275831127,6:0.0225590834):0.0128934247,5:0.0184090062):0.0830393003,7:0.2562015294):0.2041975570)
(2:0.2824600649,(4:0.0261734096,5:0.0195637384):0.1158271044,(7:0.0298547822,9:0.0179447655):0.1435930295)
(3:0.5486467531,((4:0.0612113981,5:0.0485637729):0.0145788219,6:0.0575067955):0.1561716511,(7:0.0771387768,9:0.0330255735):0.2291817763)
(1:0.1280620712,(2:0.1816527753,6:0.3090574238):0.0319729293,3:0.2322915932)
(1:0.1803172963,3:0.3199680138,(8:0.0135982843,9:0.0535871318):0.4161718679)
(1:0.1978586848,2:0.1720908836,(5:0.1736176679,9:0.1794007482):0.2119836402)
(1:0.6429149482,(4:0.0566143950,5:0.0352536567):0.0214211422,6:0.0154368430)
(1:0.4424592268,(4:0.0334773222,6:0.0289370063):0.0041343446,5:0.0191097422)
(1:0.3274318622,3:0.3581941660,(5:0.1451439985,(7:0.0311402095,9:0.0624463691):0.2821706745):0.6874077944)
(1:0.1238823234,3:0.3669366245,((5:0.0246954562,6:0.0323304201):0.0819557652,(7:0.0459012982,(8:0.0300038015,9:0.0226467308):0.0121635595):0.1520779990):0.2123909302)
(2:0.2514653153,3:0.2710052800,(5:0.1326094057,6:0.0079719481):0.2637514704)
(2:0.4796174027,4:0.0303135848,(5:0.0247888040,6:0.0175411799):0.0118705515)
(1:0.1932874529,3:0.2189309264,(7:0.0485992953,9:0.0408124752):0.4656379207)
(1:0.3102871339,3:0.2578661087,(7:0.0239701575,9:0.0445519636):0.6218340494)
(1:0.3192387621,(7:0.0281940342,9:0.4717482180):0.0081194378,8:0.0062164871)
(2:0.1727865279,3:0.1883204461,(8:0.0725962305,9:0.0269625809):0.2306340926)
(2:0.3803093060,7:0.0274317290,(8:0.0268658562,9:0.0495943313):0.0065403180)
(3:0.2771570926,7:0.0394993096,(8:0.0177437266,9:0.0236346436):0.0051558564)
(2:0.1958478046,3:0.2274460411,(4:0.0283375017,6:0.0418615046):0.3526854052)
(2:0.4071741168,4:0.0194151634,(5:0.0643051769,6:0.0231190507):0.0000022703)
(4:0.0171341779,(5:0.0856626734,6:0.0256951362):0.0038362322,7:0.3441015185)
(2:1.0031108325,(4:0.4328531692,(7:0.0826640759,9:0.0599550987):0.2752345424):0.1214268982,5:0.2788416357)
(5:0.0354697862,6:0.0303540549,(7:0.0183865057,(8:0.0252686242,9:0.0286413206):0.0126010733):0.2737675346)
(4:0.0488717658,6:0.0503084818,(7:0.0391832473,8:0.0185259015):0.3454064311)
(4:0.0445528324,(5:0.0432046612,6:0.0379846131):0.0018523414,(8:0.0587008762,9:0.0609664835):0.4636339272)
(4:0.0261508581,(5:0.0129542890,9:0.3024601627):0.0069870786,6:0.0234381585)
(2:0.1961853522,3:0.1454376777,((4:0.0292445406,6:0.0174727070):0.1493654683,8:0.1505384435):0.1760103254)
(2:0.1566905163,3:0.2086852053,(5:0.0177174519,6:0.0398703657):0.3492490134)
(1:0.2547903089,2:0.0894083834,(4:0.0075730037,6:0.0380879862):0.1690737625)
(2:0.2488886807,3:0.2562330808,(((4:0.0296571956,5:0.0272699191):0.0080411329,6:0.0240018593):0.1167253548,7:0.3092137927):0.2074756111)
(1:0.3329423668,3:0.4492756797,(6:0.2517755227,(7:0.0467271634,8:0.0440769140):0.2345168021):0.5502601076)
(5:0.0268997471,6:0.0071759488,(7:0.0278590717,8:0.0849024352):0.1637028209)
(2:0.5771482833,(4:0.0877151230,6:0.0507569741):0.0359720461,5:0.0270436657)
(3:0.6726389841,(4:0.0323797793,5:0.0317070394):0.0132692756,6:0.0288504695)
(2:0.2487061531,3:0.3355410922,(4:0.0266718578,5:0.0651080080):0.5929923186)
(1:0.3081642294,2:0.2442852204,(3:0.1678402353,4:0.3659338361):0.0263484867)
(1:0.3577850991,2:0.2451683009,(3:0.1717975750,(4:0.1313036284,(5:0.4051266806,(8:0.0350889954,9:0.0555070661):0.2654015850):0.0174721741):0.2369867816):0.1625041797)
(1:0.2225117206,2:0.3360160017,((5:0.0575170971,6:0.0464860026):0.1626131468,((7:0.0516825600,9:0.0533947539):0.0128247550,8:0.0352280703):0.2370539708):0.3910731181)
(2:0.3353351408,3:0.1743394541,(((4:0.0404091903,5:0.0274200514):0.0155503625,6:0.0118564129):0.1371519560,((7:0.0259871838,8:0.0393453447):0.0071209584,9:0.0264461592):0.1551017866):0.1602942320)
(3:0.4586722452,(4:0.0280114589,6:0.0319266559):0.0673345521,5:0.2288175113)
(2:0.3066727873,3:0.1447330212,(6:0.1619547565,(8:0.0469666401,9:0.0309580722):0.1852243819):0.2840807407)
(2:1.0804600413,(7:0.0354634807,8:0.0357750696):0.0140259933,9:0.0267378660)
(3:0.6250838545,(5:0.0317066314,6:0.0328431549):0.1280575732,7:0.3857787578)
(1:0.2728312664,(2:0.2328963664,3:0.2563784839):0.0198160662,(5:0.2959758010,(7:0.0749050107,9:0.0391146304):0.2245763519):0.3025754633)
(1:0.2567534777,3:0.1566353530,((5:0.0127785902,6:0.1443486699):0.0907349789,8:0.1546288659):0.1675549769)
(1:0.2423427631,(2:0.2227275055,3:0.1882055058):0.1223443561,((4:0.0274535952,(5:0.0860596322,6:0.0216395522):0.0098835591):0.1229622600,((7:0.0207740703,9:0.0351169432):0.0079474354,8:0.0194066896):0.1259277011):0.1629425972)
(1:0.5445383573,((4:0.0594688693,5:0.0364597604):0.0057156567,6:0.0381042769):0.2355017514,(8:0.0666532426,9:0.0220331373):0.2120746617)
(2:0.4528396832,((4:0.0261702536,6:0.0253653724):0.0060984579,5:0.0266905752):0.1333566978,7:0.1338135211)
(3:0.5215526793,(4:0.0172504860,5:0.2344533293):0.0586640931,6:0.1202906364)
(1:0.6029718594,(4:0.0240389427,5:0.0242095617):0.0060321171,6:0.0521094897)
(1:0.3556388516,4:0.1818751450,((7:0.0909816639,9:0.0269799411):0.0179878602,8:0.0286744900):0.1622401779)
(2:0.6341442683,(4:0.0343874857,6:0.0212734451):0.0002122560,5:0.0179337086)
(2:0.2389846776,(5:0.0139502550,6:0.0634382118):0.0660408348,9:0.4435905487)
(1:0.2598370672,2:0.1587492905,(7:0.0068619483,9:0.0398352930):0.3447596461)
(4:0.0569673958,5:0.0508954897,(6:0.0338879252,(7:0.0563694176,8:0.0726875472):0.4321713144):0.0092412211)
(3:0.4957076463,(4:0.1487688414,5:0.4219521557):0.0496156794,6:0.0877605403)
(2:0.1966347300,3:0.1864434225,((4:0.2742652423,6:0.0041532669):0.1242060594,((7:0.0228002567,9:0.0316751390):0.0058678199,8:0.0225891392):0.1160764121):0.1153258154)
(2:0.6866717166,(5:0.0390825814,6:0.0390460580):0.1761589474,(7:0.0485231420,9:0.0462709296):0.1923276846)
(4:0.0314497755,6:0.0370761251,((7:0.0380773576,8:0.0273376188):0.0151654952,9:0.0361095699):0.3815469698)
(2:0.8147158863,(4:0.0383946466,6:0.0379143450):0.0163007524,5:0.0176069361)
(1:0.1925599090,3:0.2732053548,(4:0.0272459301,(5:0.0574717129,6:0.0216243575):0.0037510002):0.4704953117)
(1:1.1353069478,4:0.0165149727,(5:0.0638367801,6:0.0594128228):0.0242044626)
(4:0.0384850088,6:0.0179068985,((7:0.0162414154,9:0.0236973265):0.0041369358,8:0.0167192055):0.2556884116)
(4:0.1931991172,(7:0.0506147392,9:0.0410435896):0.1909037513,8:0.6603843726)
(1:0.2792951200,(2:0.3652918397,3:0.3151366210):0.0389477904,((4:0.0487151554,6:0.0300790874):0.1853238011,(8:0.0571110737,9:0.0371744776):0.2175450343):0.4291904244)
(4:0.0591618956,(5:0.0330900373,(7:0.0465329288,9:0.0413885157):0.4688301665):0.0129883437,6:0.0417879366)
(4:0.0613899419,5:0.0716389306,(7:0.0381574683,(8:0.0464133211,9:0.0689727132):0.0056482376):0.5198201471)
(2:0.7171957298,4:0.1536947342,(7:0.0416846468,9:0.0465602533):0.1512862152)
(1:0.4786095106,7:0.0086739196,(8:0.0271326117,9:0.0326778671):0.0183739907)
(1:0.1741024146,2:0.2358387497,(7:0.0490941358,9:0.0294579920):0.4510058569)
(1:0.2217413274,7:0.0317635229,(8:0.0000019835,9:0.0805782803):0.0114308822)
(1:0.2600561533,(7:0.0133502321,8:0.0464050862):0.0031229291,9:0.0223731429)
(1:0.2411001108,(2:0.2177143065,3:0.1786062886):0.0652149092,7:0.3583071076)
(2:0.7399464290,4:0.1242347409,(7:0.0450160404,9:0.0000022507):0.0843422611)
(1:0.1289976759,2:0.1821316588,((7:0.0317665342,8:0.0247759748):0.2200594099,9:0.2885913734):0.1008510814)
(3:0.2223614671,7:0.0139339091,(8:0.0219610040,9:0.0247945943):0.0096854642)
(3:0.6029095190,(7:0.0351979778,8:0.0409089463):0.0370091654,9:0.0138714675)
(2:0.2061958057,3:0.2317058960,((4:0.1715039924,7:0.2142940832):0.2098066878,9:0.8922966636):0.9208530479)
(5:0.0189031790,6:0.0233834661,(7:0.0169343426,8:0.0223186911):0.2283527245)
(4:0.0646451256,(5:0.0331277039,((7:0.0489520031,8:0.0664694100):0.0099638053,9:0.0413471256):0.3147218690):0.0211389483,6:0.0992234305)
(4:0.0274895402,5:0.0342422270,(6:0.0227768405,(7:0.0567995403,8:0.0168536712):0.3485213456):0.0070508315)
(4:0.3066042551,(7:0.0834104427,8:0.0374758744):0.0193685215,9:0.0388921739)
(1:0.4456296440,4:0.2906186990,(7:0.0302709506,(8:0.0313751967,9:0.0298512976):0.0068139573):0.1474797364)
(3:0.4406726560,(4:0.0340442388,6:0.0232401619):0.0177788280,5:0.1721949591)
(3:0.6489510655,(7:0.0382764256,9:0.0331856902):0.0096270233,8:0.0188001444)
(1:0.1225355998,3:0.1816408618,(4:0.0528888016,5:0.0308792768):0.2383031149)
(2:0.5033347659,(3:0.5261598248,(5:0.3287167733,8:0.5486655938):0.0303052191):0.0613927914,7:0.3244942724)
(3:0.3110488628,(5:0.1968123326,8:0.1363765374):0.1907154598,7:0.4997858976)
(4:0.0310236414,5:0.0278379153,(6:0.0180214296,(8:0.1333145291,9:0.0414667614):0.4847751044):0.0121724073)
(1:0.4919093732,(7:0.0373833147,9:0.0357850320):0.0155890370,8:0.0133693911)
(1:0.2661217782,2:0.1864174888,(7:0.0286220306,9:0.0442101206):0.5696265913)
(2:1.5359237678,((5:0.0417183996,6:0.0230744755):0.4036561779,9:0.0585019163):0.0268312029,7:0.0000023485)
(2:0.8473154410,(4:0.0500401597,5:0.0634910922):0.0118522525,6:0.0356841534)
(2:0.5312748121,4:0.0032660916,(5:0.0324853624,6:0.0896526850):0.0019063197)
(1:0.7067364405,(7:0.0586390313,9:0.0318989808):0.0087344612,8:0.0385382773)
(3:0.2370317047,4:0.2373698772,((7:0.0366903178,9:0.0400969694):0.0065875562,8:0.0286074503):0.1005322844)
(2:0.7019693737,((4:0.0623604213,5:0.0446362373):0.0127762345,6:0.0316998836):0.2228105313,(7:0.0321828374,(8:0.0640497023,9:0.0572841463):0.0227359682):0.2055113528)
(1:0.2164124813,3:0.3727193930,(((4:0.0329847700,5:0.0624931976):0.0117953115,6:0.0253692224):0.2018229643,(8:0.0230460932,9:0.0465426737):0.2022324558):0.5061140790)
(2:0.2504111651,4:0.0056051040,(5:0.0865535299,6:0.0292371390):0.0123923343)
(3:1.0355918766,4:0.0665346699,(5:0.0405042209,6:0.0293505736):0.0153895046)
(2:0.4022538323,(5:0.0374649701,6:0.0319244683):0.1448990016,9:0.1923164485)
(2:0.2200847626,6:0.8276492645,(8:0.0193434110,9:0.0237843507):0.0616608649)
(4:0.0343778678,5:0.0513776771,(6:0.0390200038,8:0.5228561147):0.0111962164)
(2:0.2573514927,3:0.2216221117,(5:0.1725826214,(8:0.0303847317,9:0.0252412161):0.1516159438):0.2237940664)
(2:0.4497418760,(7:0.0250257855,9:0.0298711245):0.0044102657,8:0.0320696820)
(2:0.5321265098,7:0.0123836811,(8:0.0255167535,9:0.0711311213):0.0111958572)
(2:0.3048573554,4:0.1753076408,(7:0.0274776962,(8:0.0205568115,9:0.0246525601):0.0068601507):0.1182740476)
(2:0.3505974434,(7:0.0295555270,9:0.1091581366):0.0257541194,8:0.0345990318)
(1:0.3670883897,3:0.6448671616,(7:0.0542953502,8:0.0389658449):0.3747788699)
(1:0.3755324817,6:0.2658236718,(8:0.0266263699,9:0.0208030074):0.1898082246)
(2:0.7855246886,7:0.0269303472,(8:0.0381294019,9:0.0340210395):0.0085220682)
(1:0.4786027856,(5:0.0191286779,6:0.0450180707):0.1810701738,(7:0.0298336104,9:0.1675107343):0.2487009149)
(1:0.1512956632,2:0.1995525563,(((4:0.0292245739,5:0.0353660399):0.0051870227,6:0.0149653890):0.1604527944,(7:0.0192961974,8:0.0360842902):0.1044686204):0.2685967742)
(1:0.5039125287,(7:0.0164031654,9:0.0725892603):0.0181470350,8:0.0143208807)
(1:0.2272006347,2:0.1288697038,((4:0.0169049100,5:0.0589074550):0.1522633885,((7:0.0236600779,8:0.0377771535):0.0042243246,9:0.0183621284):0.1202823862):0.2748280073)
(1:0.6157037987,((4:0.0311390622,6:0.0321356101):0.0070987273,5:0.0478826825):0.1346554339,((7:0.0326970065,8:0.0264768524):0.0090978192,9:0.2890566591):0.1518440506)
(4:0.0348881898,(5:0.0858716773,(8:0.0507206762,9:0.0300533618):0.3764178357):0.0215408367,6:0.0456830704)
(1:0.4826348858,2:0.0844586836,(3:0.0277992492,8:0.8949955159):0.0878243775)
(2:0.2391075246,(5:1.1548681370,7:0.5945448478):0.2050767317,(8:0.0333950048,9:0.0434892925):0.2673555135)
(1:0.1578234984,2:0.2228834428,(((4:0.0290150152,5:0.0369169968):0.0033602002,6:0.0255685719):0.1080885059,(8:0.0256891561,9:0.0492422088):0.1358551101):0.2202455023)
(1:0.2134481773,3:0.2127441958,((5:0.0392497274,6:0.0202915420):0.1161210159,(8:0.0266885673,9:0.0241944846):0.1069594295):0.1808508959)
(1:0.3702626702,2:0.2159477655,(((4:0.0456998613,5:0.0434087538):0.0120038880,6:0.0311286718):0.2315935049,((7:0.0469401752,9:0.0412962097):0.0100447345,8:0.0357312377):0.2242957136):0.3870851683)
(3:0.3719676775,(4:0.0714588281,6:0.0274990851):0.1377176438,(7:0.0337157135,9:0.0280553443):0.1583990960)
(1:0.3077889046,3:0.3005351548,(((4:0.0425085718,5:0.0341492705):0.0027742392,6:0.0382685789):0.2406530798,(7:0.0367571900,(8:0.0421682364,9:0.0498405745):0.0034349050):0.3342414870):0.4657211938)
(3:0.3167084897,(4:0.0235714432,6:0.0263454778):0.0042083567,5:0.0162109981)
(3:0.3255530575,4:0.2723745776,(7:0.0241175722,(8:0.0211113035,9:0.0394268160):0.0024689543):0.0746342566)
(1:0.2432648486,(4:0.1888179109,6:0.0225310266):0.1928983505,((7:0.0312798179,8:0.0234888586):0.0075997456,9:0.0193628760):0.1180919879)
(1:0.1929643497,2:0.4617252047,(3:0.3009461092,4:0.4531625442):0.0695859297)
(2:0.2707714973,3:0.1697689600,((4:0.0439024055,5:0.0376887789):0.0177728467,6:0.0297957398):0.4386601421)
(2:0.3187774278,(4:0.0429936471,6:0.0511550947):0.3004601938,5:0.1723756312)
(2:0.6335239472,6:0.2853720895,((7:0.0420781504,9:0.0417136345):0.0045195593,8:0.0477538814):0.2262200250)
(2:0.2094106257,3:0.1852966574,(4:0.1720768103,(5:0.0539976730,6:0.0513967576):0.2188481764):0.0725929539)
(1:0.1474260882,3:0.1175623865,(4:0.1862683717,9:0.1008750890):0.0793931784)
(1:0.4087179778,2:0.1316705447,((4:0.0307632345,5:0.0301581386):0.2500548371,8:0.1356958804):0.3331405524)
(2:0.5698682730,(4:0.0476039534,5:0.0167684142):0.1771409917,7:0.2085019974)
(1:0.2967997344,(4:0.0205463047,6:0.0347397093):0.1129453213,(7:0.0427181625,9:0.0195185342):0.1830696733)
(2:0.4472285491,(5:0.0499613334,6:0.0140809956):0.2042828627,(8:0.0419806275,9:0.0164152792):0.1263086864)
(2:0.4983085298,(4:0.0217619862,6:0.0541200092):0.0094435463,5:0.0387551040)
(2:0.3168404024,(4:0.0422874626,6:0.0354553321):0.0123489922,5:0.0258860242)
(2:0.6250883986,7:0.0164818029,(8:0.0189592653,9:0.0327427021):0.0247404415)
(3:0.6104851889,(7:0.0360953412,9:0.0352322600):0.0075227385,8:0.0203137886)
(1:0.2529762061,(2:0.2120456411,3:0.2049275712):0.0346671008,((4:0.0464476427,5:0.0264272797):0.1342232652,((7:0.0434279545,9:0.0333829814):0.0050120245,8:0.0328476419):0.1816337354):0.3805493846)
(2:0.8867026494,4:0.0244571757,(5:0.0306397190,6:0.0418522820):0.0097233529)
(2:0.1905291740,3:0.1710803869,(7:0.0700575952,9:0.3032169104):0.3124363944)
(1:0.1649534196,(5:0.0189104064,6:0.0274832910):0.2503641129,(7:0.0094149606,(8:0.0246136770,9:0.0422465375):0.0140278622):0.7881631080)
(1:0.1816533901,(2:0.2338813532,((7:0.0263029461,8:0.0631355608):0.0048491635,9:0.0172916457):0.3580111883):0.0357416714,3:0.1768616025)
(2:0.2619483879,3:0.2263000355,(8:0.0422912242,9:0.0190913079):0.3838940071)
(2:0.4977861161,3:0.2273651293,((7:0.0249761960,9:0.0422930784):0.0022225333,8:0.0340666540):0.5140280548)
(2:0.3877296919,7:0.0245885779,(8:0.0326692053,9:0.0845568336):0.0050778049)
(2:0.2663859584,(7:0.0211042026,9:0.0559578637):0.5934256227,8:0.5187987870)
(2:0.2395806551,3:0.2309119779,(7:0.0285416479,8:0.0193926716):0.3177367200)
(2:0.1982982848,3:0.2090697460,((7:0.0367465481,8:0.0448000605):0.0090016517,9:0.0376621901):0.6579554375)
(1:0.4111063018,7:0.0114032549,(8:0.0255794532,9:0.0366249530):0.0213576049)
(1:0.1488898127,3:0.1213723228,((7:0.0226357431,9:0.0394065167):0.3960369386,8:0.1815840872):0.0760726785)
(1:0.2446367684,2:0.1714670306,((7:0.0317503092,9:0.0324652102):0.6047568646,8:0.4330569231):0.1894996098)
(1:0.1148198053,(2:0.0738399875,(7:0.0153477518,(8:0.0212688592,9:0.0245915512):0.0058792813):0.1736892022):0.0310878978,3:0.1355204823)
(1:0.7934096823,(4:0.0346729326,6:0.0253983775):0.0056501159,5:0.0312147959)
(1:0.1782285966,2:0.4214573394,(5:0.0604357207,6:0.2704224957):0.0967331556)
(1:0.1404693121,(2:0.2263406018,3:0.2297178859):0.0884093853,(8:0.0221188415,9:0.0499886777):0.3711677445)
(1:0.2405629700,(2:0.1883856664,3:0.1630092842):0.0242194827,((7:0.0291690001,9:0.0218718135):0.0055228974,8:0.0259794050):0.3151099964)
(2:0.1503849975,3:0.1320549303,(7:0.0542036306,(8:0.0515521699,9:0.0142828540):0.0000020059):0.1859177658)
(1:0.2607536418,(2:0.2640082193,3:0.2941433364):0.0498934048,(6:0.2770165685,8:0.2837357246):0.4234657799)
(3:0.4276813953,7:0.0348201037,(8:0.0664816134,9:0.1337440702):0.0248707398)
(2:0.2002495014,3:0.2417783191,(7:0.0214631660,9:0.0297194672):0.3747711080)
(1:0.2370435913,2:0.2140541862,((5:0.3329251079,(8:0.0332518340,9:0.0622223442):0.4704044201):0.1428435585,6:0.5230115476):0.2067929443)
(1:0.3219101696,2:0.1450717663,(5:0.4692241203,6:0.3169409257):0.2955192584)
(1:0.2999443427,2:0.3705538170,((5:0.3127620516,6:0.4877052472):0.1332886174,(8:0.2949811885,9:0.3211009242):0.1868960273):0.2646876018)
(1:0.1952649321,2:0.1655516310,(5:0.3458602490,6:0.2312050001):0.0472798252)
(5:0.0442028509,(6:0.3519211966,8:0.0801010734):0.0566821889,9:0.1814490962)
(2:0.5910793106,5:0.1765780892,((7:0.0249550033,8:0.0832781058):0.0701096767,9:0.1684671536):0.0891649161)
(3:0.5539824771,(5:0.0273888010,6:0.0380721814):0.1885139943,(7:0.0270051956,(8:0.0298553156,9:0.0407355399):0.0074481901):0.1596620464)
(3:1.1559345810,6:0.2428778064,((7:0.0500880599,9:0.0831106352):0.0071856668,8:0.0687550391):0.2122085969)
(3:0.5751180471,6:0.1922639381,(8:0.0243215420,9:0.0448527918):0.2474015093)
(2:0.2405852899,5:0.2132284992,(7:0.0642879454,8:0.0197814543):0.1240590647)
(2:0.1735313082,3:0.3121198807,(7:0.0096925826,(8:0.0270271135,9:0.0314669378):0.0372738668):0.4528879292)
(2:0.1270430195,3:0.1645202683,((5:0.0374333980,6:0.0162747526):0.1014601957,(7:0.0434756949,9:0.0000028457):0.0530182675):0.1273413990)
(2:0.5999575880,(5:0.0286617071,6:0.0338288969):0.0736422633,((7:0.0365856872,8:0.0278264797):0.0017902597,9:0.0486271799):0.2357727470)
(2:0.7224328418,(5:0.0187689928,6:0.0389857593):0.2042587979,8:0.0972992903)
(2:0.3060961810,3:0.2410118411,(4:0.0286925045,5:0.0427683917):0.4850467465)
(1:0.1442753822,2:0.1921436880,(4:0.0114432646,6:0.0512726224):0.2743684108)
(1:0.3252202481,4:0.0347559270,(5:0.0208434258,6:0.0726249952):0.0076315680)
(1:0.2188709016,2:0.1305850133,((4:0.0509488551,5:0.0628442827):0.0452062447,6:0.0765314194):0.3554473577)
(1:0.2664953766,3:0.2221913692,(5:0.0839670363,6:0.0585346249):0.2556276872)
(1:0.8292014373,(4:0.0153926462,5:0.0288319562):0.0178441801,6:0.0058846435)
(1:0.7264250010,4:0.0268296647,(5:0.0278418376,6:0.0462189949):0.0051983972)
(1:0.4651999140,(4:0.0356618718,6:0.0381161020):0.1009322356,5:0.2199197571)
(1:0.8001633819,4:0.0157064891,(5:0.0302002014,6:0.0386034599):0.0228534632)
(1:0.7288659366,(4:0.0227746354,(5:0.0529940609,6:0.0473080457):0.0091147520):0.2603477092,9:0.2723294309)
(3:0.3745671251,(4:0.0410415460,6:0.0414385354):0.1412265742,(5:0.0356041215,7:0.0896150072):0.2318125413)
(1:1.1049502350,(4:0.0584934500,(5:0.0444232511,6:0.0360235825):0.0069762342):0.2587968938,7:0.2688721325)
(2:0.6238592872,(4:0.0292873096,6:0.0410549754):0.0305476067,5:0.1507863314)
(3:0.3511866718,4:0.1326277400,(7:0.0201515760,(8:0.0268838189,9:0.0332856030):0.0052988771):0.0781765620)
(3:0.2409997877,(7:0.0247332946,9:0.0211557780):0.0082364370,8:0.0094299599)
(1:0.3324292835,4:0.1216488592,(7:0.0299153521,8:0.0226747896):0.0611084375)
(3:0.3012295438,4:0.1847776839,((7:0.0429480113,9:0.0411867404):0.0005290316,8:0.0224918828):0.1244937064)
(4:0.0348489973,(5:0.1277022492,6:0.0154531497):0.0163279555,9:0.3454337633)
(3:0.6711329947,(4:0.0511009382,(5:0.0014789455,6:0.0774815695):0.0000021054):0.0440855025,7:0.1985304856)
(3:0.3700627183,(4:0.0234645455,(5:0.0381616108,6:0.0279131986):0.0066200531):0.1261935534,(7:0.0377463756,9:0.0366489705):0.1025655044)
(3:0.4072527559,5:0.2911828208,(7:0.0297991699,9:0.0393746687):0.1342384043)
(4:0.0169121700,(5:0.0268538787,9:0.2217733850):0.0025318256,6:0.0633775652)
(1:0.7271800728,(4:0.0235088418,6:0.0548788745):0.2161128849,(5:0.0267953434,7:0.1222077283):0.1340629362)
(1:1.3321629295,(4:0.0376970139,6:0.0334288741):0.0118212314,5:0.0303500225)
(1:0.3513492476,5:0.0200455575,(7:0.0170660527,9:0.0215831178):0.0043858533)
(3:0.3584051610,((4:0.0197828673,6:0.0303985348):0.0094570144,5:0.1373550227):0.1929908687,9:0.2276898809)
(1:0.1389606849,2:0.0857485523,((5:0.0178310559,(7:0.0150991678,9:0.0159080976):0.0104700820):0.0320825468,6:0.1518692849):0.1938872763)
(2:0.5236205077,(4:0.0372518008,5:0.0450304514):0.1587441513,7:0.2889140706)
(2:0.2272099335,3:0.1921291238,(4:0.0374469097,5:0.0377993558):0.1196916029)
(1:0.1702444643,6:0.1613975305,(7:0.0233778534,9:0.0490062477):0.1060624273)
(2:0.5171919326,(4:0.0455853626,6:0.0347359268):0.0062863290,5:0.0351608454)
(1:0.1403931382,2:0.2348593435,(4:0.0523080278,5:0.0280973286):0.3741171518)
(1:0.2776843497,3:0.1700332096,(5:0.0421141370,7:0.0083261673):0.2016908122)
(1:0.3668527515,3:0.7412688163,((5:0.0239503319,9:0.0396146867):0.0174717462,7:0.0131042311):0.0967584333)
(4:0.0211018491,(5:0.0552651572,9:0.0369326847):0.2144029614,6:0.0325195563)
(4:0.0712733116,(5:0.0420939396,9:0.0268259516):0.3746429491,6:0.0371417226)
(1:0.4346859805,4:0.2182099462,(5:0.1172011369,9:0.0638493352):0.0993648636)
(2:0.9139258056,5:0.0004587829,(7:0.0136087867,9:0.0892008339):1.5835352047)
(1:0.3205211881,(4:0.0642608684,6:0.0451005801):0.2059755346,(5:0.0563417629,7:0.9022073798):0.0753618876)
(1:0.3120705962,(5:0.0249405415,9:0.0275379869):0.1353808060,6:0.1496176825)
(1:0.7159402302,4:0.3083202123,(5:0.0388063341,7:0.0397755343):0.1899965107)
(1:0.3326749999,5:0.4050993897,(7:0.0380231119,8:0.0149908923):0.2762626565)
(1:0.2503561593,(2:0.2743825918,((4:0.0253126607,6:0.0249860629):0.1194770095,(5:0.0335267819,9:0.0183391581):0.1240132657):0.1555648733):0.1791130457,(7:0.0321530552,8:0.0169308282):0.2548711217)
(1:0.4705339363,2:0.3401015252,(4:0.0266274087,5:0.0433526509):0.2806549472)
(2:0.7699434025,(5:0.0387143570,6:0.1233092370):0.1844622277,9:0.3307134559)
(1:0.3672214811,(2:0.2531970041,3:0.2943028187):0.0819068468,(4:0.1449710963,5:0.1891095906):0.2892255996)
(1:0.3057214710,2:0.1560026542,(3:0.1733577661,(4:0.0403002199,6:0.0167964090):0.3716075493):0.0349587779)
(1:0.1875839698,2:0.1665834016,(4:0.0231596827,6:0.0340654094):0.2632207000)
(1:0.1663140753,2:0.2489928802,(3:0.1697052413,((4:0.0245405231,6:0.0554765981):0.7357413290,9:0.2281606832):0.1613969292):0.0323972724)
(1:0.1323631900,(2:0.2021699450,3:0.1647246094):0.0643100722,((4:0.1343244607,((5:0.0402896935,7:0.0546832150):0.0124692837,9:0.0339228278):0.1582993070):0.1270396531,6:0.6042815390):0.2084519020)
(1:0.2802147546,(4:0.0325018065,6:0.0527187756):0.1459957020,(5:0.0384592217,9:0.0481585609):0.1735574393)
(1:0.1720195846,2:0.2081664198,(3:0.5209987722,5:0.4543498349):0.0679886429)
(3:0.6198938655,4:0.2615055983,(5:0.0605258011,9:0.0584349539):0.1302721922)
(2:0.3152081810,3:0.1947295203,((4:0.0493393431,6:0.0395594808):0.1312780468,((5:0.0444641174,9:0.0448809647):0.0071585383,7:0.0324147131):0.2629065226):0.2398058884)
(1:0.7301038242,(4:0.0398010335,6:0.0389561280):0.0064701791,5:0.0223251650)
(1:0.1975897468,2:0.2256306294,(4:0.0330963946,6:0.0331684878):0.4764426939)
(3:0.7464580390,(4:0.0576759839,6:0.0400800924):0.0042317257,5:0.0401133771)
(1:0.2541350588,(4:0.3676475113,5:0.0000024272):0.0144555871,6:0.0066173800)
(2:0.4848802826,(4:0.0324226081,6:0.0331348882):0.0047543697,5:0.0170675339)
(1:0.1699566544,2:0.3036670625,(4:0.4540102842,(5:0.0103453833,6:0.0548284809):0.1044704586):0.1976111911)
(2:0.6523554100,4:0.0244793055,(5:0.0279422248,6:0.0359322525):0.0218323010)
(1:0.4455520471,(4:0.0259676553,5:0.0352526465):0.0007685514,6:0.0291309977)
(1:0.3323217253,2:0.2164235460,(4:0.3028242517,6:0.2600772229):0.2766499528)
(1:1.0768156276,(4:0.0831973583,6:0.0367936342):0.3121416336,5:0.1577692479)
(1:1.3830497937,(4:0.0493293406,5:0.0405909386):0.0134652077,6:0.0146901292)
(1:0.1896820619,3:0.3189181670,(4:0.0594157784,5:0.0698709638):0.2844052889)
(2:0.1763270395,3:0.1950435212,(5:0.0318792067,6:0.0334373920):0.5215513300)
(1:0.1979300737,2:0.1118585638,(4:0.2021114148,6:0.1738192256):0.0479518436)
(3:0.1861281461,(4:0.0320507870,5:0.0298941437):0.1044356624,6:0.1038423890)
(2:0.5733846214,4:0.2180687309,(5:0.0511455025,6:0.0461389585):0.2018774321)
(3:1.0995420199,(4:0.0485223084,5:0.0316185784):0.0134820309,6:0.0210660328)
(2:0.3705788239,(((4:0.0268046442,5:0.0462861774):0.0177917256,6:0.0244682809):0.1544527424,7:0.2048527868):0.3074913987,9:0.7399367840)
(3:0.5165905064,((4:0.0370527498,6:0.0593287764):0.0017020335,5:0.0279097281):0.1976572433,((7:0.0373421559,9:0.0374674406):0.0059608172,8:0.0261465182):0.1807917148)
(1:0.3104331458,2:0.2836765591,((4:0.0140216061,(5:0.0380241945,6:0.0233014981):0.0070640133):0.0786049112,7:0.2565219141):0.2990454316)
(1:0.3284217976,2:0.3274027419,(7:0.0345468723,(8:0.0451275075,9:0.0384996601):0.0079417526):0.3862755099)
(2:0.2307265073,(4:0.0116527761,6:0.0235567627):0.1173973994,7:0.1145324758)
(2:0.2959034906,(4:0.0304940424,6:0.0175736912):0.0102367673,5:0.0249627981)
(3:0.2723280241,(4:0.0386333019,5:0.0228009586):0.0303757987,6:0.0477415452)
(1:0.3430117397,2:0.1944506656,((4:0.0462073623,5:0.0450947920):0.2346184334,(7:0.0608952806,9:0.0420901557):0.2509126732):0.2389078147)
(1:0.3606006888,((4:0.0431513544,5:0.0460719173):0.0050155419,6:0.0415464263):0.1759802121,((7:0.0323185939,9:0.0432232206):0.0083018272,8:0.0356797985):0.1446291228)
(2:0.9228187437,7:0.0136366037,(8:0.0329057162,9:0.0368800110):0.0204204100)
(2:0.3746480968,(5:0.0396474859,6:0.0262021519):0.1700968640,9:0.2487301603)
(2:0.8117951381,((4:0.0781012415,5:0.0373267683):0.0057632781,6:0.0589247065):0.1621856325,(7:0.0432168591,8:0.0692582393):0.1195188539)
(2:1.0617354072,(7:0.0466394433,8:0.0329141438):0.0134482182,9:0.0309654913)
(2:0.3124499925,(4:0.0406750656,5:0.0564274324):0.1541902198,9:0.5267859739)
(2:0.2850030475,(6:0.2461088610,8:0.2356406581):0.1229420623,9:0.4645955272)
(4:0.0631659830,6:0.0256517481,(8:0.0490615757,9:0.0274269671):0.3427866865)
(2:0.5731574845,(4:0.0256965127,6:0.0201344221):0.0106086255,5:0.0274676675)
(5:0.0595460114,6:0.0218671695,(8:0.0225351553,9:0.0283123466):0.2788075663)
(2:0.6725328030,(7:0.0303558799,8:0.0251500900):0.0085189224,9:0.0245880726)
(2:0.2568525653,(5:0.0215687351,6:0.0337821481):0.3604490317,9:0.5734127376)
(2:0.1445275778,((5:0.0318163112,6:0.0240993116):0.0641126584,(7:0.0287613256,8:0.0674946425):0.1174723460):0.0534401410,9:0.2940093317)
(2:0.7003341994,(7:0.0307657542,8:0.0397916688):0.0080193558,9:0.0233682630)
(1:0.5398145230,(4:0.2101559603,(5:0.0353509209,6:0.0661130132):0.1509905698):0.0299361842,9:0.1423692436)
(2:0.3548015331,(4:0.0235044677,6:0.0813370840):1.1256575177,9:0.0293782438)
(2:0.2896063323,(4:0.0311409411,6:0.0275074249):0.0932362661,(7:0.0287335097,9:0.0205076953):0.0804239733)
(2:0.3974615483,((4:0.0474040584,5:0.0545879224):0.3473382901,6:0.1449715278):0.0656392914,(8:0.0439602581,9:0.0347884707):0.2029650718)
(1:0.5791149996,(4:0.0310599454,5:0.0263452258):0.0067385674,6:0.0333624147)
(2:0.5417830982,(4:0.0345007031,6:0.0369262282):0.0102284826,5:0.0258494544)
(2:0.5477343959,(4:0.0363841206,5:0.0461956301):0.1683607029,7:0.1590697132)
(2:0.4327429982,(5:0.0141933815,8:0.0363023542):0.0886013262,7:0.2378488661)
(4:0.0208591965,(5:0.0370478434,6:0.0249468822):0.0211440396,9:0.3663147691)
(2:0.3010570357,((4:0.0279045851,6:0.0353390657):0.0000020232,5:0.0279531016):0.1124658829,9:0.1279341148)
(4:0.0949796087,5:0.0640101128,(6:0.0689421586,9:0.4135289971):0.0137306435)
(3:0.6472887033,4:0.0311014584,(5:0.0392231203,6:0.0450906656):0.0050493530)
(1:0.2650920829,(2:0.2869376677,3:0.3407809015):0.0819528551,(4:0.0253525288,6:0.0683040115):0.4237748998)
(1:0.3894880212,(4:0.4711353352,5:0.0194955943):0.0123434088,6:0.0154284470)
(1:0.3544794910,(2:0.1443728534,(5:0.2093764920,(7:0.0454795479,9:0.0454736867):0.1746201805):0.2581153465):0.1588923900,3:0.2828703321)
(2:0.6671765571,(4:0.0493153456,5:0.0816795572):0.0141821883,6:0.0430506212)
(2:0.3184228741,(4:0.0039539877,5:0.0375909158):0.1521164690,9:0.1377412979)
(1:0.3507381038,2:0.1552601633,(5:0.2334187386,9:0.2299049649):0.1411844101)
(3:0.4042840349,((4:0.0447360133,6:0.0472077933):0.0081624170,5:0.0369642837):0.1513298900,9:0.1740465695)
(1:0.2005423684,2:0.2356556460,(((4:0.0345344773,6:0.0545438624):0.0074296017,5:0.0203455027):0.0962142221,9:0.2485937505):0.4522401652)
(1:0.6514024856,((2:0.2710792698,4:0.3374193823):0.0865200807,((5:0.0324785899,6:0.0396745551):0.1645057431,9:0.2573046257):0.0938293341):0.2374269915,3:0.2915215318)
(1:0.3040374792,(3:0.2186683352,6:0.3657372296):0.1552034265,4:0.2956513397)
(1:0.9712874568,(4:0.0450712550,6:0.0598649756):0.0118750604,5:0.0418323146)
(1:0.6954538445,(2:0.2987512496,8:0.4186747419):0.1361720441,(7:0.0301414058,9:0.0776030854):0.8090711971)
(2:0.4497375872,(4:0.0471465146,5:0.0369620320):0.1363168393,(7:0.0327391846,9:0.0754498953):0.1931019665)
(2:0.3520713085,(4:0.1967600871,(7:0.0715830215,9:0.0327396503):0.1635951591):0.2827063977,8:0.5716417992)
(2:0.5512361721,(4:0.0253698625,5:0.0629498873):0.0518070548,(7:0.0524725852,9:0.0283394424):0.0595735111)
(2:0.5018476560,(4:0.0811662614,5:0.0312744224):0.1339613056,9:0.1888441493)
(1:0.9040822221,(4:0.0522981840,5:0.0374160697):0.2312204867,7:0.1883231052)
(1:0.4014058068,(2:0.4036291182,(5:0.2509592343,7:0.1552835808):0.2346712657):0.1724733658,8:0.2795129241)
(1:0.2843963355,(4:0.0658640642,5:0.0487537022):0.2851501283,8:0.2761907071)
(2:0.5548883778,(4:0.0129858787,5:0.0933455839):0.1341767317,9:0.2726177713)
(2:0.6248499498,(7:0.0827011454,8:0.0324448521):0.0091615706,9:0.0312206963)
(2:0.2664428944,5:0.3712226108,(7:0.0411559823,8:0.0180587551):0.1550615231)
(1:0.4159944584,(4:0.0331959122,5:0.0288663993):0.1318744967,(7:0.0812620392,8:0.0187237087):0.1573713622)
(1:0.4595538707,4:0.1040223879,(8:0.0000023933,9:0.1273146970):0.2145806142)
(5:0.0236151970,6:0.0433722152,(7:0.0496714749,9:0.0495909897):0.3189974892)
(1:0.2145616591,3:0.2067241432,(5:0.0752743553,6:0.0488269335):0.4632169914)
(1:0.1488841411,(2:0.1656500781,3:0.1497888680):0.0531138733,(4:0.0450355252,6:0.0119339834):0.2515334730)
(2:0.6679636603,(4:0.0688559657,6:0.0200712650):0.0171235948,5:0.0122370946)
(1:0.3289827577,2:0.3085472754,(4:0.0521929968,6:0.0414452597):0.5654140964)
(4:0.0292045907,(5:0.0280641470,9:0.3422147130):0.0009121815,6:0.0289129727)
(1:0.4108244679,(2:0.3415023957,3:0.7545128029):0.0433804549,(5:0.2321327253,(6:0.2390142058,9:0.2262626869):0.0525092515):0.0548494235)
(1:0.2052302763,2:0.2698516686,(3:1.0415407895,(5:0.3333445372,9:0.2582922905):0.1065423437):0.1901214534)
(1:0.2696452857,2:0.2447207411,(3:1.0003546895,((5:0.1485911533,6:0.1847492333):0.1504896903,9:0.1785357049):0.1487834856):0.1077954021)
(1:0.3063240980,4:0.1154805162,((5:0.0312869282,6:0.0772218594):0.1063714969,9:0.2857369897):0.0833574809)
(1:0.7332468975,(4:0.0470965275,5:0.2176926440):0.0264456051,6:0.0652651243)
(2:0.2716986185,3:0.2184910187,(4:0.0299651272,6:0.0375884856):0.3190884328)
(3:0.2432770532,5:0.1373897483,((7:0.0249049861,9:0.0250988632):0.0000012291,8:0.0150539275):0.0696126108)
(1:0.5378987944,(4:0.0244538242,6:0.0273782171):0.0411868778,5:0.1048049766)
(5:0.3723268712,7:0.0256598543,(8:0.0677838487,9:0.2262966055):0.0001404872)
(2:0.7740746824,(7:0.0753370302,9:0.0478916142):0.0284204667,8:0.0266152964)
(2:0.5459740633,(7:0.0356453274,9:0.0260756107):0.0092054097,8:0.0224079452)
(1:0.2825461859,3:0.2312638922,(5:0.0957244756,6:0.0000023332):0.6151589103)
(1:0.3809752675,3:0.3064870465,(6:0.2400669453,(7:0.0746545317,(8:0.1790525547,9:0.0631951415):0.0275924647):0.2524528261):0.4031192277)
(1:0.1951861638,3:0.1994617803,((4:0.0175857792,(5:0.0794166424,6:0.0483333671):0.0367677788):0.2333234960,9:0.5308163087):0.2209532063)
(1:0.3566420589,((5:0.0425140143,6:0.0362835479):0.1961602346,(7:0.0735618675,8:0.0446168243):0.2310545630):0.2565039795,9:0.4457304602)
(4:0.0000023144,5:0.0620508446,((7:0.0408738069,8:0.0263758791):0.2760336748,9:0.4788655406):0.1581484722)
(1:0.2813384414,3:0.2345839419,((((4:0.0471597678,6:0.0448481883):0.0102019473,5:0.0166272857):0.1567836256,(7:0.0497889329,8:0.0565839963):0.1456441106):0.2342652138,9:0.7365091501):0.1650200849)
(3:0.4250698400,5:0.2032775912,(7:0.0162371273,9:0.0378668696):0.1080510867)
(3:0.5817959041,(7:0.0338559969,9:0.0312525943):0.0114775831,8:0.0204128522)
(1:0.3315438201,((4:0.0613772421,6:0.0272968369):0.0130206479,5:0.0205557847):0.1528453771,(7:0.0305136386,9:0.0356399843):0.1614472690)
(3:0.4329397417,7:0.0143273404,(8:0.0260134890,9:0.0309129463):0.0204828831)
(3:0.7774062996,5:0.3194125655,(7:0.0426526596,9:0.0374574332):0.2131654095)
(4:0.0280186111,5:0.1187218428,(7:0.0329410437,9:0.0349226161):0.2656499407)
(1:0.5563050943,(7:0.0263949234,9:0.0344423650):0.0234210865,8:0.0254685732)
(1:0.2495592070,(2:0.3370445329,(5:0.0210163935,6:0.0355204630):0.1435369473):0.3455853139,(8:0.2064969917,9:0.0783356529):0.1009288588)
(3:0.5382698984,(7:0.0282639695,8:0.0569075737):0.0092162183,9:0.0375289471)
(1:0.2346632440,(3:0.2509426434,(5:0.2353846066,6:0.1519910975):0.1652483831):0.0376440745,7:0.2624794170)
(3:0.5508079550,(4:0.0449880664,5:0.0325914506):0.6553892174,7:0.3593416452)
(4:0.0149663397,(5:0.0404626304,9:0.4412553595):0.0125003440,6:0.0488182886)
(4:0.0726488991,(5:0.0372830517,(7:0.0728127985,9:0.1668744728):0.4758785421):0.0330075031,6:0.0739835970)
(5:0.1069457677,6:0.0242479651,(7:0.0474965809,9:0.0620276867):0.6791972231)
(1:0.0929811522,2:0.2069037218,(7:0.0894149124,9:0.0609365601):0.1280425650)
(1:0.2449105279,2:0.3065073461,(7:0.0636528028,9:0.0445196731):0.3193095613)
(2:0.3849635293,4:0.0206835193,(5:0.1726318546,6:0.0190737139):0.0166828589)
(1:0.4287625653,4:0.1229827149,(7:0.0355339618,9:0.0291780311):0.1485465486)
(2:0.5501156528,(4:0.0351408131,6:0.0384669856):0.0040850608,5:0.0533581055)
(1:0.4334460444,(4:0.0327672298,5:0.0272615801):0.0049998669,6:0.0185964130)
(2:0.3140699355,4:0.0234330470,(5:0.0215510417,6:0.0280149911):0.0046316294)
(2:0.9884289759,(4:0.0318068430,6:0.0452148041):0.0046411618,5:0.0329518584)
(2:0.2559838635,4:0.0184891555,(5:0.0275775112,6:0.0181037518):0.0126665206)
(1:0.2602961928,3:0.2737281424,(4:0.0373759470,5:0.0603291574):1.0292262286)
(1:0.2345994848,(3:0.7084493036,9:0.8210997421):0.1284909734,(4:0.2560777991,7:0.1844154454):0.1681643559)
(1:0.2125642847,3:0.1210812599,(7:0.0422389953,9:0.0316179616):0.2802868570)
(1:0.1928083190,3:0.1751579954,(7:0.0233707850,9:0.0369503658):0.3152746225)
(3:0.5504944297,(4:0.0482996031,5:0.0331219838):0.2273123380,6:0.2974352532)
(3:0.5293776412,(4:0.0613971517,5:0.2169992547):0.0952329434,6:0.1826091232)
(1:0.3717062683,3:0.3484622025,(4:0.0371259498,5:0.0508835024):0.2946229112)
(1:0.1272533497,2:0.0943781693,((4:0.0381999568,5:0.0136511091):0.0036470749,6:0.0261026406):0.1965902834)
(2:0.1571622869,3:0.4545583708,(5:0.1306917674,6:0.0445254161):0.1679215936)
(3:0.9803027271,(4:0.0532819391,6:0.0511125130):0.0353622617,5:0.0213224119)
(3:0.4375016290,(4:0.0258479339,5:0.1453819140):0.0225457050,6:0.0145084623)
(1:0.1411485804,(2:0.1449683165,3:0.1379331078):0.0436050705,(4:0.0000020298,5:0.0224570655):0.2368171524)
(1:0.2120792691,2:0.1835916176,(4:0.0141699469,(5:0.0224130299,6:0.0314350452):0.0146579652):0.6312055992)
(1:0.1246857615,2:0.1373319359,((4:0.0176733255,6:0.0202350299):0.0185956230,5:0.0132944066):0.2288593030)
(1:0.1341140400,2:0.1385022078,(4:0.0245195499,(5:0.0326786951,6:0.0156328880):0.0129677146):0.2495390829)
(2:0.3819914326,(4:0.0399957567,5:0.0260227832):0.0072569568,6:0.0202670297)
(2:1.0447214338,4:0.0317640516,(5:0.0703824857,6:0.0540178035):0.0333425311)
(3:0.8130664609,(4:0.0261909702,5:0.0541319472):0.0102496211,6:0.0254479279)
(2:0.1766332542,3:0.1897269544,(4:0.0209733801,5:0.0234196995):0.3557288384)
(1:0.2722850672,2:0.2549275996,(3:0.0657818958,4:1.2601136444):0.0905838733)
(1:0.0983773439,2:1.0211652849,(4:0.0303961014,5:0.0600347762):0.2255925154)
(2:1.4162199245,7:0.0000023779,(8:0.0313942877,9:0.0371075409):0.0282128642)
(3:0.2869036986,(7:0.0274187704,8:0.0206779657):0.0187238868,9:0.0393550978)
(2:0.5195262595,(7:0.0420259904,8:0.0267317230):0.0061770953,9:0.0229003959)
(2:0.4199875165,4:0.1968622590,((7:0.0361630386,8:0.0377671501):0.0189791633,9:0.0328142972):0.1984884893)
(3:0.3951298200,(5:0.0264651895,6:0.0181441408):0.1227422929,7:0.2000181555)
(2:0.2167290314,3:0.2166013162,(4:0.0485771143,(5:0.0412939646,6:0.0266118231):0.0058368567):0.4161525451)
(3:0.4024922169,((4:0.0380117385,5:0.0312735556):0.0027210130,6:0.0532201213):0.1107046476,((7:0.3422747774,8:0.1420743252):0.1253153742,9:0.2230283634):0.0773703942)
(3:0.2008032553,(4:0.0238645348,6:0.0123317046):0.0020391620,5:0.0133234009)
(3:0.4872295359,(4:0.0428858550,5:0.0360282543):0.0069840718,6:0.0275300438)
(2:0.7550378144,4:0.0000023876,(5:0.0088126205,(7:0.0031608938,(8:0.0254838501,9:0.0194407198):0.0158931275):0.1885037541):0.0286142655)
(2:0.4378739523,(4:0.0428788183,(5:0.0402041356,6:0.0415160292):0.0153235847):0.1688180202,((7:0.0299007342,8:0.0428297658):0.0052782729,9:0.0148768288):0.1943906070)
(2:0.0835601875,3:0.1161087280,(7:0.0340701913,9:0.0147829835):0.2297600065)
(3:0.5538060059,((4:0.0378830294,5:0.0492680247):0.0057502826,6:0.0307276370):0.0774632708,(7:0.0490717518,8:0.0299232979):0.2174844585)
(2:0.1697900098,3:0.3487896719,((4:0.0246457917,5:0.0467009988):0.1750627186,(7:0.0492109414,9:0.0249176855):0.1386369589):0.3338930534)
(2:0.4928912115,(4:0.0277730719,5:0.0236560453):0.0102102940,6:0.0338994881)
(2:0.2315849645,(5:0.0247066793,6:0.0198835174):0.0705948586,((7:0.0227585013,9:0.0549403593):0.0014343002,8:0.0224965733):0.0917199796)
(2:0.3377297955,(4:0.0492115919,6:0.0547570358):0.0783611506,(7:0.0396089656,9:0.0366575724):0.0352494351)
(3:0.6273409844,4:0.0211548889,(5:0.0550234783,6:0.0331112705):0.0188405142)
(2:0.3030263299,(4:0.0359426615,5:0.0263109895):0.1323487731,6:0.2938649720)
(2:0.4206987864,(4:0.0233487208,6:0.0280752673):0.1242240568,5:0.1401417408)
(2:0.1661473851,3:0.1449261908,((4:0.0198077568,6:0.0176426525):0.0090038797,5:0.0105488441):0.2167407758)
(3:0.2595208651,4:0.3823705004,(5:0.0460295929,6:0.3869952726):0.1594795971)
(3:0.2846126276,(4:0.0272768907,5:0.0379877210):0.1079810695,6:0.2144934502)
(2:0.2397118094,3:0.3642168126,(4:0.9592849707,5:0.5037193023):0.2053434463)
(2:1.1040227744,(4:0.0503280216,6:0.0378325635):0.0000021596,5:0.0427306980)
(3:0.6539126029,4:0.3032691132,(7:0.0400991875,9:0.0643563026):0.2391599756)
(2:0.2469478194,3:0.2760179585,(5:0.2031116851,6:0.3984258378):0.0705686862)
(1:0.4672385412,(7:0.0501370378,9:0.0615532112):0.0202185082,8:0.0436611421)
(1:0.7503040504,4:0.0160994649,(5:0.0251163371,6:0.0391031523):0.0171445048)
(3:0.5322872846,((4:0.0421521594,5:0.0313796920):0.0085603773,6:0.0379328278):0.1622896765,((7:0.0514492497,9:0.0430865366):0.0039536873,8:0.0459167571):0.1713404247)
(3:0.4473757033,(4:0.0211268026,5:0.0298714965):0.0045648707,6:0.0154058310)
(1:0.1666988589,3:0.3211951493,(((4:0.1223815292,5:0.0771493856):0.0437077307,6:0.0142596504):0.9764348905,(7:0.0454332468,9:0.0194941626):0.4399320963):0.2225543803)
(2:0.3643234991,3:0.3237034378,((4:0.0528069235,6:0.0513881688):0.1597573970,(7:0.0461229349,8:0.0194055134):0.2037503691):0.3194989244)
(1:0.2155396300,2:0.1708613025,(3:0.3434650355,((4:0.0230400730,(5:0.0543007946,6:0.0509668807):0.0116454439):0.2175315530,(7:0.1066565513,8:0.0287927832):0.1533936244):0.3427662564):0.0385402075)
(1:0.1713882574,3:0.1387156686,((7:0.0390322339,8:0.0233428018):0.0056146077,9:0.0273351780):0.2604020253)
(4:0.0285726569,5:0.0299528561,(7:0.2867651589,9:0.1497531201):0.1363556326)
(1:0.1285328822,(2:0.1374890871,((5:0.0890965812,6:0.0407543556):0.0498615316,(7:0.0243468062,8:0.0274709849):0.1261625588):0.1377975697):0.0283627502,3:0.1499248621)
(1:0.3482359231,(4:0.0875784237,5:0.0143450366):0.1456849780,(7:0.0252151969,(8:0.0381291706,9:0.0316324600):0.0057502646):0.1298757417)
(2:0.7982002696,(4:0.0571291409,5:0.0390578752):0.2795832885,(7:0.1798703042,8:0.1877612871):0.0684423075)
(1:0.2244880569,2:0.1099189354,((4:0.0325810560,5:0.0279537636):0.1760036739,(7:0.0407132216,8:0.0240494692):0.1179783916):0.1588377563)
(1:0.1806939994,2:0.1742054737,((4:0.1305311485,9:0.1030951661):0.0603428450,8:0.3143352929):0.0297850415)
(3:0.4692148537,(4:0.1000435462,5:0.0216913611):0.0066765564,6:0.0292467277)
(1:0.6713527476,2:0.2384162948,(4:0.0441066381,6:0.0506092338):0.2816001391)
(1:0.1536373154,2:0.1421968413,(((4:0.0314493739,6:0.0351255756):0.0029415516,5:0.0271058988):0.0807876593,7:0.1522281795):0.2482142687)
(2:0.1518523926,3:0.1439426434,((4:0.0212922313,6:0.0255769505):0.2022727471,(7:0.0241764398,8:0.0328361672):0.2047254459):0.2127835734)
(5:0.6158497702,6:0.3979429211,(7:0.2033618889,9:0.2118169426):0.2706553850)
(1:0.3664388591,(7:0.0113092836,8:0.0293890102):0.0136139897,9:0.0121831242)
(1:0.4805961744,((4:0.0785345824,5:0.0915115090):0.1555562712,9:0.3115256147):0.0562796826,7:0.3214371215)
(1:0.4739741025,(5:0.1999189183,(6:0.5893658674,7:0.3256258435):0.1526011833):0.1778941887,9:0.5195294495)
(1:0.3394338545,4:0.0287871164,(5:0.0642202400,6:0.0110025277):0.0110662127)
(2:0.2780588700,(4:0.0271069870,5:0.0294035102):0.1195670930,(7:0.0177360960,(8:0.0311871315,9:0.0246434415):0.0060415846):0.1032757149)
(2:0.6412416047,(4:0.0472465825,(5:0.0354871046,6:0.0473899742):0.0152141435):0.1102631442,8:0.4372802927)
(4:0.0309899149,(5:0.0299692045,(7:0.0502417726,8:0.0297090652):0.2575209099):0.0026013517,6:0.0491452241)
(1:0.1510605291,2:0.2144812173,(6:0.1966084710,(7:0.0328663159,8:0.0264256794):0.1209172535):0.2096653171)
(1:0.1627408671,3:0.2059005880,((5:0.0447798949,6:0.0974452587):0.1745532537,(7:0.0288681152,8:0.0261037003):0.0951927074):0.3077504169)
(2:0.1446944725,3:0.1510597390,(((4:0.0217411138,6:0.0255982636):0.0018928909,5:0.0255789667):0.0623728452,(7:0.0246541037,8:0.0249945575):0.1515133691):0.1841561590)
(2:0.2849749131,3:0.3514067458,(4:0.0442585994,5:0.0356042210):0.7093258300)
(1:0.1119024413,(2:0.1622433918,3:0.1576632647):0.0524571578,((4:0.0174285104,5:0.0190440338):0.0029881279,6:0.0105889677):0.2812032126)
(1:0.8134151661,(4:0.0312189792,6:0.0347540997):0.0817970795,(7:0.0435348346,9:0.0364800527):0.2419632100)
(4:0.0189085362,(5:0.0531599972,6:0.0282526922):0.0037738779,((7:0.0181057015,9:0.0263948175):0.0140141372,8:0.0068249419):0.1677535321)
(1:0.3091179392,(7:0.0379012086,9:0.0595754724):0.0189029174,8:0.0187966365)
(1:0.1660857333,3:0.1888166742,(7:0.0299195610,8:0.0210681477):0.3777366915)
(1:0.9024027011,7:0.0159050412,(8:0.0297061957,9:0.0283296979):0.0006182990)
(1:0.1993898050,7:0.0221972486,(8:0.0720342993,9:0.0238037786):0.0058327680)
(3:0.3353745663,(4:0.0927280623,6:0.0282481503):0.1410999732,(8:0.0284947873,9:0.0352941389):0.1301623366)
(3:1.0138148676,(7:0.0386075351,8:0.0527637627):0.0138487310,9:0.0250786376)
(2:0.4098209754,(4:0.0127070390,6:0.1214231703):0.0137460162,5:0.0385414057)
(3:0.5601500481,(4:0.0233504678,5:0.0299595612):0.0000020032,6:0.0232606059)
(4:0.0284291199,5:0.0376000606,(6:0.0361824239,9:0.3487599010):0.0131275598)
(3:0.4559337596,4:0.0244417859,(5:0.1797473958,6:0.0252727828):0.0009777599)
(2:0.6036200078,4:0.0117125340,(5:0.0525750307,6:0.0259380524):0.0139873599)
(3:0.4668570778,(4:0.0679001866,5:0.0381198786):0.0114251424,6:0.0382746720)
(1:0.1789631466,2:0.3376756688,((4:0.0261718866,5:0.0299316612):0.0049001501,6:0.0234144251):0.3360108672)
(3:0.4861265524,(4:0.0378588727,6:0.0412647277):0.0947347841,5:0.2442134474)
(3:0.3403013810,4:0.0213625496,(5:0.1222506205,6:0.0129035625):0.0131072101)
(2:0.4077416835,4:0.0144665994,(5:0.0216728188,6:0.1576930595):0.0077059151)
(1:0.4731239256,((4:0.0208829681,5:0.0241654452):0.0058096696,6:0.0154485758):0.1021336540,((7:0.0264627063,8:0.0294780193):0.0085628757,9:0.0208344979):0.1542771457)
(1:0.5529294603,(4:0.0437232951,6:0.0253763730):0.1763314436,(8:0.0310535837,9:0.0523135741):0.2467385628)
(4:0.1522973671,5:0.0430954257,(6:0.0283433112,((7:0.0694424729,8:0.0887900706):0.0069134114,9:0.0436813721):0.2967702431):0.0109927265)
(1:0.1966548114,(2:0.3812884064,((4:0.0292094853,5:0.0471707624):0.1541314823,(7:0.0313625198,9:0.0213860764):0.2321290317):0.0997632382):0.0544275578,3:0.2282957892)
(3:0.5833820020,(4:0.0969747744,6:0.0281885549):0.1151519470,((7:0.1111761161,8:0.0329040370):0.0145693394,9:0.0293432624):0.1559016037)
(2:0.1926153057,3:0.1342449346,((4:0.0200952383,(5:0.0264819993,6:0.0250169464):0.0038226181):0.1334889710,((7:0.0342294308,8:0.0781442405):0.0050263322,9:0.0229740643):0.0826930739):0.2000405943)
(1:0.3144928411,3:0.3711845928,((5:0.0287927183,6:0.0376943123):0.1450082246,(7:0.0861179066,(8:0.0185175025,9:0.1055417194):0.0160859285):0.2005222716):0.2639087471)
(3:0.6720146940,(4:0.0368920014,(5:0.0402232166,6:0.0253738596):0.0049722128):0.1484128232,(8:0.0396652003,9:0.0467878145):0.1941570137)
(2:0.3990456291,(4:0.0161916671,5:0.1091954224):0.0957689239,(7:0.0380228202,8:0.0467479853):0.1254860828)
(4:0.0410266050,(5:0.0260965893,(7:0.0492067510,9:0.0263600928):0.5024861859):0.0108094246,6:0.0306754373)
(2:0.4645674460,(4:0.0215665349,6:0.0304762779):0.1623624180,(7:0.0274055192,9:0.0278987184):0.1317231976)
(1:0.4414896179,2:0.1967308123,(3:0.1754949602,(((4:0.0334781994,5:0.0415320087):0.0035695761,6:0.0241666493):0.1671408370,9:0.1553392976):0.2588397562):0.0707842128)
(1:0.1958174179,3:0.3448725952,((4:0.0390959981,(5:0.0293320601,6:0.0316781749):0.0073182941):0.1487184136,9:0.3352612503):0.2640017008)
(4:0.0368184200,(5:0.0407349303,(7:0.0305538983,(8:0.0378307740,9:0.1301116012):0.0095080409):0.3638908089):0.0014169975,6:0.0616354638)
(2:0.2103352992,3:0.2372542340,(4:0.0645033277,6:0.0263491941):0.3090935463)
(1:0.5433923192,2:0.1248445243,(3:0.2404495471,(5:0.1027185026,(7:0.0373454604,8:0.0417115787):0.1305442395):0.2755144149):0.0271417376)
(1:0.1930139531,(2:0.2107671135,3:0.3715436678):0.0477649953,((4:0.0185582871,5:0.0343813243):0.1059276377,(7:0.0343964801,8:0.0321234623):0.1203792225):0.1927722353)
(1:0.2465062732,(2:0.1607127466,3:0.1372963624):0.0299506586,((4:0.1218843493,5:0.0540495909):0.0861234202,(7:0.0345968223,9:0.0341157234):0.1192477111):0.1987086368)
(2:0.1799450558,3:0.2105996368,((4:0.0400544624,5:0.0447451869):0.2059284891,(7:0.0439686628,8:0.0453633819):0.1560500071):0.3560807853)
(6:0.6459226731,7:0.0431188104,(8:0.0688234903,9:0.0434270206):0.0080130426)
(2:0.3607825036,(7:0.0208313199,9:0.0216320987):0.0058820129,8:0.0182871344)
(3:0.7851773694,(4:0.0652248624,5:0.0422623696):0.2193822387,((7:0.0440373357,9:0.0359862308):0.0039051160,8:0.0500397187):0.2507160708)
(1:0.2683689280,2:0.2115585853,(5:0.0861488770,6:0.0321864803):0.4350737311)
(2:0.9045535240,(7:0.0420483324,8:0.0484264653):0.0219052140,9:0.0311515214)
(1:0.2696550296,(4:0.0433531985,6:0.0474641610):0.2297908842,8:0.7508901198)
(1:0.3187976471,(7:0.3115797778,8:0.0056822623):0.0312632235,9:0.0138514708)
(2:0.8113177952,(4:0.0346586543,5:0.0477452787):0.1874749422,(7:0.0239385785,(8:0.0371072451,9:0.0315514603):0.0095852239):0.1321644035)
(3:0.5880768951,(5:0.0447007966,6:0.0326030434):0.1778748401,(7:0.0577004872,8:0.0346748488):0.2130907034)
(1:0.3240764468,6:0.1498266745,(7:0.0484724948,8:0.0181691480):0.1099048233)
(3:0.6458906303,(4:0.1238918650,6:0.0043774258):0.4080678635,(8:0.0791917252,9:0.0174911542):0.4724148065)
(1:0.1474764774,3:0.1905761178,((7:0.1059932221,8:0.0277196807):0.0072866592,9:0.0227240602):0.2443639805)
(1:0.5611825748,(4:0.0267718394,(5:0.0242418287,6:0.0356708168):0.0061437436):0.1405897403,((7:0.0523100001,9:0.0407439124):0.0046417856,8:0.0473168838):0.1405016604)
(1:0.6186213133,(4:0.0260835901,6:0.0374803854):0.0042351896,5:0.0244583565)
(3:0.6613080198,7:0.0000023446,(8:0.0288183000,9:0.0199893330):0.0252504559)
(3:0.6213106242,((4:0.0341917709,6:0.0753570956):0.0204341637,5:0.0405018133):0.2322826853,(7:0.1263557039,8:0.2122870115):0.3318962903)
(1:0.2074756424,5:0.1884154812,(7:0.0617678284,9:0.0340504079):0.4203127884)
(1:0.2857291150,(2:0.2377655392,(((4:0.0362730169,5:0.0359487529):0.0127791833,6:0.0502358287):0.1908645422,(8:0.0347329619,9:0.0528676601):0.1704908457):0.3954650279):0.0355986035,3:0.2410742911)
(2:0.6447119327,(5:0.0369460917,6:0.0257579702):0.1304972607,((7:0.0314625133,8:0.0390774951):0.0046831996,9:0.0314560171):0.1751649594)
(2:0.3716788179,(4:0.0292038465,6:0.0299742119):0.0106596109,5:0.1317139028)
(1:0.2249740766,2:0.2943878373,(3:0.2273553412,((5:0.0597623276,6:0.0374665776):0.1850949928,(7:0.0342715335,(8:0.0515448403,9:0.0401990835):0.0063249947):0.2504196228):0.2978576570):0.0611965398)
(2:0.3558005725,6:0.1576762837,(8:0.3426454879,9:0.0176401909):0.0747572137)
(3:0.2534837386,(5:0.0199061858,6:0.0325992653):0.0777370917,9:0.1532657459)
(1:0.2209725149,(2:0.2734880289,3:0.2128477033):0.0507300101,(7:0.0287047011,8:0.0323445360):0.3920729242)
(1:0.6824057571,(2:0.1816558810,((5:0.0247208553,6:0.0139607534):0.1015938318,(8:0.0234932703,9:0.0230438996):0.1421677136):0.1255547851):0.0402245174,3:0.2088462267)
(1:0.0874851244,(2:0.1931040955,7:0.3764250595):0.0862707009,6:0.2287487116)
(2:0.5629390938,3:1.7638991280,(7:0.0047348681,8:0.0498307271):0.2585481189)
(3:0.3065092932,(4:0.0381334476,5:0.0226713957):0.1393454912,7:0.1240542427)
(2:0.2368073322,3:0.1091060568,(7:0.0136262094,8:0.0329732082):0.2236291570)
(4:0.0172768742,5:0.0372097153,(7:0.0264529967,8:0.0262874135):0.3044484431)
(2:0.4348375714,5:0.2657417777,(7:0.0734917128,8:0.0416237148):0.1621463714)
(2:0.2843558587,(4:0.0000020989,5:0.0415957091):0.0508250654,7:0.0806207869)
(1:0.1527471190,3:0.1504500220,((4:0.0130449369,5:0.0244043335):0.0839706649,(7:0.1570168252,8:0.0125993878):0.1718768220):0.1053762905)
(1:0.1806384434,(2:0.2283659092,(4:0.1313913910,9:0.1418888422):0.0932773618):0.3442768721,3:0.2029658997)
(2:0.2739273397,3:0.2392048687,(7:0.0425690791,9:0.0475252618):0.5221334684)
(1:0.1695175727,3:0.1046378390,(4:0.0277853608,6:0.0282013991):0.1878769872)
(2:0.2478902946,3:0.0892982822,((4:0.0083777780,6:0.0613684886):0.0994027254,9:0.2990965089):0.2340603062)
(1:0.3097213562,2:0.4432994044,(4:0.2365320731,(7:0.0518864716,9:0.0371003487):0.1710387889):0.1354312897)
(3:0.4897393440,(4:0.0331851972,6:0.0467473952):0.1334934879,9:0.2844705701)
(1:0.2787600804,3:0.3274678542,(6:0.1572987573,9:0.1356630747):0.3635026088)
(2:0.2325508231,3:0.1595421436,(4:0.0288271494,(5:0.0355779870,6:0.0361633065):0.0033378577):0.3822512803)
(1:0.3636840429,(4:0.0109891471,6:0.0285523381):0.0142430027,5:0.0243073688)
(1:0.2369813702,3:0.2437385835,((4:0.0367755115,6:0.0535985735):0.2635691358,9:0.2667640208):0.4351083548)
(1:0.3660023107,3:0.3663294073,(7:0.0543871574,9:0.0212245935):0.4919566414)
(2:0.2341006948,3:0.3160177091,((4:0.0543999946,6:0.0435362183):0.2275760606,9:0.2159443909):0.4568039347)
(1:0.2343069099,2:0.2355252971,(7:0.0169160212,9:0.0399643566):1.1463167825)
(1:0.3011569939,3:0.1633515628,((4:0.0224888904,6:0.0687727586):0.1749824620,(7:0.0234974678,9:0.0358604861):0.1212467877):0.4064993671)
(3:0.2140406787,4:0.2359729069,(7:0.0193049862,9:0.0291428758):0.1309824030)
(1:0.3240252296,(4:0.0317975297,6:0.0506475598):0.1921371716,9:0.1712845480)
(1:0.4231230503,(4:0.0276892115,6:0.0510996622):0.1443902602,(7:0.0268756073,9:0.0294002415):0.1089414741)
(4:0.0223347515,(5:0.0219733770,6:0.0303854811):0.0118848615,(7:0.0298820416,9:0.0313030490):0.2316393065)
(4:0.0183288768,(5:0.0445285742,6:0.0370630758):0.0015940458,(7:0.0245462888,9:0.0190191005):0.2373844376)
(4:0.0431312980,5:0.0646410082,(7:0.0812734547,9:0.0835590145):0.3295897019)
(1:0.2137957457,2:0.6179460668,((4:0.0306564025,(5:0.0354723188,6:0.0447660438):0.0148872525):0.0917996773,(7:0.0342564996,9:0.0356007831):0.2340965606):0.5723803324)
(1:0.4129659397,2:0.2288955911,(7:0.0439996132,9:0.0320756487):0.3057678932)
(1:0.4047428326,(2:0.2382408298,((4:0.1072687303,6:0.0000021880):0.2266043725,(7:0.0332139070,9:0.0777894050):0.3718538729):0.4841251635):0.1554362729,3:0.5313487867)
(1:0.2489686995,2:0.1603227701,((4:0.0114631126,6:0.0520411923):0.3028324446,(7:0.0479440811,9:0.0715231997):0.1538653485):0.2433693157)
(1:0.2827069962,4:0.1190853844,(7:0.0170083822,8:0.0310912858):0.0815861317)
(2:0.2909004337,6:0.1560396430,(7:0.0282676391,9:0.0338384184):0.1039224454)
(2:0.2885495057,4:0.1440971858,(7:0.0380538449,8:0.0321253416):0.0946352140)
(3:0.2963565464,(4:0.0325901599,6:0.0269918837):0.1394880067,(7:0.0397118038,8:0.0295019565):0.0819092919)
(2:0.5065047067,(4:0.0227277988,(5:0.0311989094,6:0.0237375039):0.0043259018):0.1539489753,(7:0.0332480336,9:0.0345058121):0.2091306313)
(2:0.2641292134,(5:0.0268889814,6:0.0319771783):0.0646268224,(7:0.0331313861,9:0.0169576936):0.0379265648)
(1:0.3440340906,((4:0.0738309884,5:0.0239569067):0.0062926372,6:0.0356244795):0.1064924867,9:0.2517084527)
(1:0.2656477251,2:0.2566551572,((4:0.0313489288,5:0.0248559561):0.1560145165,(7:0.0506040247,9:0.0126508645):0.1027923585):0.4881204856)
(2:0.9029325607,(4:0.0404432945,5:0.0333639413):0.0080849873,6:0.0218807052)
(2:0.7165506583,((4:0.0473887773,5:0.0552714036):0.0239203231,6:0.0188859909):0.1163925556,(7:0.0335472236,9:0.0960240703):0.1749264573)
(2:0.5949751924,((4:0.0257506328,5:0.0518632209):0.0092758588,6:0.0399024367):0.2464621181,(7:0.0323341352,9:0.0393972270):0.0998400069)
(1:0.2709026197,3:0.2298768650,(4:0.0420121907,5:0.0543356801):0.4237282490)
(1:0.1120212028,2:0.1244531974,((5:0.0285937177,6:0.0404475985):0.1023435993,9:0.1307469575):0.2404815049)
(3:0.6031693380,(4:0.0279822330,9:0.0273603805):0.1387639696,(5:0.0333805542,6:0.0665085966):0.1896312341)
(2:0.3540223638,4:0.3013317186,(5:0.0484290732,6:0.0305441294):0.1111241322)
(1:0.8426848318,(4:0.0227626875,5:0.0345588516):0.0077826352,6:0.0205711369)
(1:0.1472440041,3:0.1057514793,((4:0.1220833032,9:0.1265317276):0.0656371641,5:2.8555866344):0.0686877862)
(1:0.8113848418,4:0.0502339519,(8:0.0383326060,9:0.0604346949):0.0000022187)
(2:0.5230780345,(4:0.0282376164,8:0.0161359953):0.0137769593,9:0.0102390702)
(4:0.0192629341,5:0.0600707259,(8:0.0313983018,9:0.0288507741):0.9211255707)
(3:0.2752538023,(4:0.0243811226,8:0.0203219894):0.0987740276,5:0.1291821222)
(4:0.1119532712,((5:0.0415809695,6:0.0451424245):0.4301418499,9:0.0582959776):0.0097452476,8:0.0477801426)
(3:0.4147693646,(4:0.0176249377,5:0.0364271196):0.6746842417,9:0.3757306756)
(1:0.5864005263,4:0.0322785336,(5:0.0455009557,6:0.0294145303):0.0109312981)
(2:0.5875300339,(4:0.0508929099,6:0.0643047013):0.0065420286,5:0.0577700933)
(2:0.7522965218,(4:0.0330084100,6:0.0209082690):0.0207310867,5:0.0000027779)
(1:0.1741190741,2:0.2389178706,(5:0.0661497431,6:0.0519487149):0.3760075607)
(1:0.1643001263,3:0.1280896380,((5:0.0144478561,6:0.3456450201):0.1772174921,(8:0.0158315770,9:0.0311064132):0.1284081399):0.2251428205)
(3:0.7856758420,4:0.0271182374,(5:0.0460521272,6:0.0359386496):0.0088349032)
(3:0.2817700479,(5:0.0179176809,6:0.0421828463):0.1095085635,9:0.1213643037)
(1:0.3619730390,4:0.0916169714,(5:0.0124771780,6:0.0379020471):0.0130896790)
(3:0.2964271029,4:0.0000023586,(5:0.0246322913,6:0.0247512312):0.0373142715)
(1:0.2792177161,2:0.1986268077,(4:0.0718172686,6:0.1338905845):0.4254971392)
(1:0.7668537007,(7:0.0602755649,9:0.0538541657):0.0419850164,8:0.0477803205)
(1:0.4605846884,7:0.0217042095,(8:0.0235657626,9:0.0157691910):0.0114167998)
(1:0.3909404343,7:0.0134824069,(8:0.0220906944,9:0.0204986244):0.0120474856)
(2:0.2484044873,3:0.1437531157,(5:0.1939429855,(8:0.0266783662,9:0.0352951353):0.1933974375):0.2157872223)
(5:0.0477743992,6:0.0577886187,(7:0.0296657333,(8:0.0287590146,9:0.0505732582):0.0115889185):0.4887389361)
(3:0.4367520613,(5:0.1131275631,6:0.0179264021):0.1435482345,((7:0.0571714018,9:0.0297999896):0.0023847677,8:0.0251454382):0.1761472845)
(1:0.4401409169,6:0.1386047681,(8:0.0421076235,9:0.0412434218):0.1466831034)
(1:0.4773998091,(7:0.2162513186,9:0.0273040177):0.0076421018,8:0.0115742250)
(2:0.6040521526,7:0.0314296181,(8:0.0474310537,9:0.0355377260):0.0093956959)
(1:0.1906340155,2:0.3353657468,(7:0.0129882451,(8:0.0235231940,9:0.0206663223):0.0099552836):0.4261310407)
(1:0.0996490116,2:0.1391700322,(7:0.0031028430,(8:0.0173447664,9:0.0220590005):0.0579530130):0.2108720766)
(2:0.1674828156,3:0.1966212667,(8:0.0480395645,9:0.0252465259):0.3726981213)
(2:0.3831529641,(5:0.0360876173,6:0.0316535320):0.1341905102,((7:0.0440389388,9:0.0350844611):0.0075560716,8:0.0880479929):0.0965119656)
(1:0.1886596240,3:0.2452047992,((5:0.6444982853,6:0.0584079110):0.1602740275,((7:0.0319852362,9:0.0596052843):0.0087852554,8:0.0198963245):0.1048472466):0.2123491586)
(1:0.4347249186,7:0.0269784251,(8:0.0273391759,9:0.1591694205):0.0081256683)
(2:0.5841886299,(7:0.0343811422,8:0.0355565826):0.0071695318,9:0.0152633506)
(2:0.6358791457,(7:0.0305704046,9:0.0263524002):0.0142745617,8:0.0248598595)
(1:0.1280844761,(2:0.1100161353,3:0.3471811572):0.0872704572,((5:0.0369758385,6:0.0963205713):0.2047127010,8:0.1342147138):0.4414261524)
(2:0.4743307345,3:0.2679814408,((5:0.0384421291,6:0.0387959330):0.2284391569,((7:0.0344253382,9:0.0353147889):0.0052748300,8:0.0369549917):0.2249829268):0.2812908789)
(1:0.1062651851,2:0.1642166249,(5:0.0254646388,6:0.0214674541):0.2946178230)
(1:0.3369312822,(5:0.0231569293,6:0.0377255403):0.0933516838,((7:0.0330118652,9:0.0421933481):0.0048322260,8:0.0192937801):0.0960278108)
(2:0.0759336822,3:0.1034678451,(6:0.1044433497,((7:0.0237927659,9:0.0129646952):0.0014230477,8:0.0288878011):0.1099977001):0.1388808548)
(1:0.8081553042,(7:0.0476506609,9:0.0438106826):0.0004862480,8:0.0332191349)
(5:0.0277080862,6:0.0234083170,(7:0.0396179943,9:0.0141488376):0.2080929166)
(1:0.7118564771,(5:0.0627195080,6:0.0980964658):0.3908824566,9:0.3125185055)
(5:0.0248029901,6:0.0458098434,(8:0.0958175660,9:0.0049523525):0.2901927596)
(1:0.8024180009,(7:0.0355062444,9:0.0433441514):0.0060608220,8:0.0295544302)
(1:0.5977851826,7:0.0298936962,(8:0.0448798202,9:0.0479318732):0.0108609038)
(1:0.2594430190,2:0.1952213319,(6:0.2130251351,((7:0.0363522255,8:0.0413473889):0.0054321016,9:0.0454995887):0.2019054008):0.4026013951)
(4:0.0234382975,6:0.0192286856,(8:0.0073405829,9:0.0387047992):0.2034143610)
(4:0.0213533046,6:0.0969140495,((7:0.0606350638,9:0.0306206212):0.0042498828,8:0.0262520636):0.2821539066)
(1:0.1522396406,2:0.1961765436,((4:0.0502085693,6:0.0299419848):0.1259894847,(7:0.0444377196,8:0.0178659981):0.1211245840):0.1702523003)
(2:0.3398444358,(4:0.0148665625,6:0.0319405414):0.1023491819,7:0.1271869199)
(2:0.6415542956,7:0.0217237257,(8:0.0422958100,9:0.0776093823):0.0138717464)
(1:0.2589613351,2:0.3906696659,(4:0.7519427660,(7:0.0402970478,8:0.0383223745):0.2447632424):0.1435494692)
(1:0.3649027213,2:0.3275224067,((4:0.1124384872,6:0.0755650936):0.1908803071,(7:0.0508217571,8:0.0397042519):0.2581561029):0.4729272301)
(2:0.9488412547,(7:0.0271610390,8:0.0378827765):0.0182707473,9:0.0083788899)
(1:0.1691590816,4:0.0919656181,((7:0.0228998306,8:0.0272074528):0.0107674523,9:0.0154935829):0.1067343055)
(1:0.2638679282,2:0.2512296059,(8:0.0396067383,9:0.0491239967):0.4290630856)
(1:0.7144153861,(4:0.0480030746,6:0.0540927642):0.2494264062,(7:0.0346765179,8:0.0416175115):0.2743007258)
(4:0.0511332811,(5:0.0503830369,6:0.0661688252):0.0039408814,(7:0.0531206088,8:0.0429989770):0.3976606602)
(1:0.6396932683,(7:0.0310622654,9:0.0358259321):0.0133576749,8:0.0208644152)
(2:0.6354754202,4:0.0338268421,(5:0.0334730452,6:0.0397413883):0.0053359005)
(4:0.1750809127,(5:0.2359434060,(8:0.0678215526,9:0.0712149689):0.1726967870):0.0764402315,6:0.0324964754)
(2:0.6860388295,7:0.0301315142,(8:0.0443531252,9:0.0317429610):0.0070984901)
(1:0.2159340472,2:0.1329152616,((7:0.0509084046,8:0.0218443920):0.0052565066,9:0.0281019258):0.1646241032)
(1:0.2503260315,2:0.1946915106,((4:0.0174234363,(5:0.0373485920,6:0.0709615083):0.0077892444):0.1396298227,9:0.1550704359):0.2172784556)
(4:0.0294328342,5:0.0266455999,(7:0.0189023688,(8:0.0218592918,9:0.3218389664):0.0107055650):0.1951706697)
(4:0.0346909595,(5:0.0323776873,((7:0.0273963397,9:0.0371060058):0.0029728402,8:0.0348060420):0.2979289828):0.0148085433,6:0.0526362464)
(4:0.0411418538,(5:0.0160014417,6:0.2853641640):0.0056770450,(7:0.0941132472,8:0.0102976766):0.2487092452)
(2:0.3786285228,(4:0.0285388824,(5:0.0269037072,6:0.0241255725):0.0092468766):0.1963701075,(7:0.0257042134,(8:0.0452449742,9:0.0335925705):0.0000020102):0.0961179223)
(4:0.0363415381,(5:0.0491384559,6:0.0329154668):0.0049716218,(7:0.0272140409,(8:0.0352508808,9:0.0331329228):0.0129343020):0.4330374710)
(1:0.3296938192,4:0.0314442433,(5:0.0229854387,6:0.0626090156):0.0362627518)
(1:0.1968980689,2:0.1300174715,(3:0.1393148490,(4:0.0321113748,5:0.0577545544):0.3260960435):0.0354555078)
(1:0.3067956663,2:0.3157668320,(5:0.0466747262,6:0.0356819904):0.6135093228)
(1:0.1248188638,2:0.4494781785,((4:0.0313075248,6:0.0360434861):0.1286389696,(5:1.3953305624,7:0.1826798620):0.0832517582):0.2369900400)
(1:0.1881186453,3:0.1571473878,((4:0.0737452985,5:0.0338330826):0.0061635264,6:0.0200320352):0.4277516524)
(1:0.3546208176,3:0.5384960051,(4:0.0930463669,5:0.0504225066):0.3141013125)
(3:0.3304996704,(4:0.0421823930,6:0.0406795201):0.4656126219,5:1.1919403061)
(1:0.3033445638,3:0.2414669494,(4:0.0027596284,(5:0.0369574238,6:0.0384900844):0.0292781051):0.6221673656)
(1:0.2077140249,2:0.2767457316,(4:0.0686980159,5:0.0420741819):0.1590293935)
(1:0.1664808405,3:0.1332910890,((4:0.0261006920,5:0.0305536617):0.1230118958,8:0.1762665397):0.2871519486)
(2:0.2277909170,3:0.0992113179,(5:0.0303544241,6:0.0383715844):0.3692194879)
(2:0.1773351146,3:0.2700988246,(4:0.3133844079,6:0.3313112266):0.0933137854)
(1:0.4374964417,2:0.2677593373,(4:0.0371515134,(5:0.0429412723,6:0.0453654434):0.0096388677):0.7320565800)
(1:0.1906733247,2:0.0788537861,(4:0.0347025005,6:0.0677466918):0.2236029267)
(2:0.3354818425,(4:0.0286493375,6:0.0258810014):0.0057604268,5:0.0289332347)
(1:0.1499270023,2:0.1172597350,(4:0.0307821889,6:0.0178415550):0.3679033635)
(1:0.2854608815,2:0.1630203525,((4:0.0459997758,6:0.0298563844):0.0099809589,5:0.0196940353):0.4655352548)
(1:0.1575520853,2:0.2311134933,(4:0.0232804414,(5:0.0353182882,6:0.0369848489):0.0075397910):0.5684904603)
(1:0.1793034932,3:0.1566370005,((4:0.0729727670,5:0.0437226293):0.0057342491,6:0.0248826097):0.4505445838)
(1:0.2401804945,3:0.2700062198,((4:0.0642974029,6:0.0478863936):0.0123447261,5:0.0353427669):0.5388656471)
(3:0.4208571105,(4:0.0261681145,6:0.0242660865):0.0077765150,5:0.0159654023)
(3:0.5176559871,(4:0.0269465104,5:0.0201495961):0.0049475579,6:0.0278089184)
(6:0.3295947447,(7:0.0256755915,8:0.0402990664):0.0074958225,9:0.0141845151)
(3:0.3981304754,6:0.1882905263,(7:0.0326063931,8:0.0227829211):0.1100602721)
(1:0.4961304370,2:0.4039782289,(7:0.0260285703,8:0.0221820741):0.3528485725)
(1:0.3534761038,3:0.0684347495,(5:0.0253132595,6:0.0450976023):0.2009813693)
(1:0.3053223865,3:0.5725062623,((5:0.0580525734,6:0.0249278129):0.2032891795,7:0.2718768306):0.4924994370)
(3:0.6061677660,(4:0.0282804992,(5:0.0310175165,6:0.0369600499):0.0088646711):0.1565548490,(7:0.0462966009,9:0.0191725846):0.0793836352)
(4:0.0244368582,(5:0.0774446146,6:0.0535609200):0.0023212272,9:0.1979879600)
(1:0.2181151459,2:0.1863409350,(3:0.2471520485,(6:0.2159044740,9:0.2618694717):0.4116961582):0.0574626183)
(1:0.2199050722,2:0.1765061372,(6:0.2684342829,7:1.0121675310):0.0446658940)
(2:0.7667877096,4:0.0410630754,(5:0.0339077599,6:0.0561054605):0.0215245345)
(1:0.7061402533,4:0.2524379364,(7:0.0462952022,9:0.0502499960):0.1347238801)
(1:0.4464382474,(4:0.0387433293,5:0.0629231816):0.0200651709,6:0.0554417621)
(2:0.4811190848,4:0.2429195601,(7:0.0476977688,9:0.0344219780):0.1046003811)
(2:1.2944128465,(4:0.0220253287,5:0.0160126396):0.0178251415,6:0.0257732307)
(1:0.4131482984,(4:0.0880147874,5:0.0232156634):0.0123652902,6:0.0104165491)
(2:0.1074198375,3:0.1062678181,(4:0.0349316601,(5:0.1199288165,6:0.0150755090):0.0118854518):0.2101863671)
(2:0.4531486925,(4:0.0335474294,6:0.0399489111):0.1754774125,(7:0.0216826947,9:0.0416931710):0.3327968745)
(1:0.8168506753,(4:0.0528951143,6:0.0403364680):0.0132447436,5:0.0332845788)
(1:0.1539856524,2:0.1294435246,(4:0.0203799167,(5:0.0392394422,6:0.0370593916):0.0050170424):0.1744176819)
(2:0.2914550546,3:0.3845792508,(((4:0.0917172264,5:0.0736679495):0.0219459121,6:0.0534169394):0.1826998292,9:0.2883572232):0.5893373750)
(2:0.4341584143,(4:0.0664218365,6:0.0370609699):0.0123660433,5:0.0250949325)
(2:0.3396112323,(4:0.0233822352,(5:0.0195912560,6:0.0211109465):0.0042481640):0.0804403927,((7:0.0885179596,9:0.0545313080):0.0187790926,8:0.0531942248):0.2033537078)
(1:0.1139467716,2:0.1152153136,(4:0.0247421493,5:0.0115258979):0.2857108770)
(1:0.1191568118,2:0.1391988567,(7:0.0484153187,9:0.0822264302):0.2943873346)
(3:0.3649017700,((4:0.0344747334,5:0.0289398655):0.0090933631,6:0.0244041296):0.1578169706,9:0.3045207549)
(1:0.8617933456,(4:0.0441619782,5:0.0451712387):0.0087770702,6:0.0388932608)
(2:0.8330778277,(4:0.0622056300,6:0.0591990470):0.0346064274,5:0.0439952129)
(1:0.4024681781,2:0.1465054438,(5:0.0354588531,6:0.0538884546):0.6290460592)
(1:0.1672181049,3:0.2117910672,(4:0.0141314750,6:0.0330165005):0.2534937678)
(2:0.1782030075,3:0.2281824130,(((4:0.0204895746,5:0.0251785421):0.0039470961,6:0.0222585551):0.1540996800,(8:0.0810479205,9:0.0064518513):0.0945761701):0.2241520165)
(2:0.2552550959,3:0.2449811186,(6:0.1258630738,8:0.2989058739):0.2811389891)
(3:0.3655177011,6:0.3555797450,(8:0.0359892344,9:0.0797214172):0.0883496401)
(2:0.2265805564,3:0.2545046461,(6:0.2051501922,9:0.5878793287):0.4833019129)
(3:0.6994981460,6:0.0680924852,(8:0.0334505397,9:0.0385022315):0.3695822729)
(1:0.1028007780,(2:0.1798114108,((4:0.0367732553,6:0.0319023416):0.1066766771,((7:0.0222628782,9:0.0359257112):0.0058119084,8:0.0168293497):0.0848006401):0.1692197684):0.0225573385,3:0.1172957447)
(1:0.4530007168,(2:0.1933783027,3:0.2475031308):0.1029240994,8:0.5625880826)
(2:0.1643741599,3:0.2822383033,((6:0.1624771590,(8:0.0259251348,9:0.0244821680):0.2335547296):0.0864269170,7:0.3731870072):0.1569236780)
(1:0.5749569153,(4:0.0239181898,6:0.0368436585):0.2670660862,(7:0.0405152781,8:0.0478998405):0.1539189330)
(2:0.3555378215,(7:0.0381858286,8:0.0242733988):0.0094156288,9:0.0581370854)
(1:0.1728553641,3:0.1780845214,((4:0.0477946144,6:0.0306564887):0.1436373876,((7:0.0335678881,8:0.0403151966):0.0019537866,9:0.0321077085):0.1248917890):0.2533126581)
(1:0.2351793423,2:0.3035749404,(4:0.0960890936,6:0.0344953652):0.4062074728)
(2:0.5496429631,4:0.1193405951,((7:0.0293217652,9:0.0337124241):0.0047384681,8:0.0368310526):0.1913688231)
(2:0.1387698849,3:0.1584666704,(4:0.3182182433,6:0.0000020196):0.4605507773)
(4:0.0492322006,6:0.0543134845,(7:0.0773233978,8:0.0530734016):0.3577855786)
(1:0.2208474186,(2:0.4369645946,((4:0.0480600864,6:0.0459701810):0.2108456907,(7:0.0381859494,(8:0.0409886948,9:0.0594335439):0.0165115982):0.2087331466):0.3482586895):0.0263644060,3:0.2733456326)
(1:0.1273956394,2:0.1636442040,((4:0.0031581196,6:0.1111972591):0.0972438878,(7:0.0337970500,8:0.0259403423):0.1237530478):0.1171690855)
(1:0.1738897635,2:0.3120432396,(6:0.1179243966,7:0.2344252024):0.1993136144)
(1:0.1881435401,(2:0.1864888481,3:0.1362369415):0.0174509817,(6:0.2518866265,(7:0.0353969684,9:0.0281084793):0.0890265915):0.1869700079)
(3:0.4946300061,(4:0.0389960689,6:0.0481928525):0.2117575533,(7:0.0612648705,9:0.0152979991):0.1537473396)
(1:0.1201816247,(2:0.2014485416,3:0.2017368663):0.0429883072,((4:0.0164367854,6:0.0281393942):0.1393087538,9:0.1799831438):0.2519193993)
(1:0.1323005151,3:0.1328564731,((7:0.0224766444,9:0.0583584006):0.0070567028,8:0.0217696483):0.1835862746)
(3:0.5783182350,(6:0.7012980701,7:0.0287349909):0.0048953752,(8:0.0307983070,9:0.0175133437):0.0019703002)
(2:0.5978539315,(4:0.0475686901,6:0.0514110354):0.2596535072,(7:0.0516155422,8:0.0370616172):0.2345429720)
(3:0.3773160533,6:0.2163384459,(8:0.0444203178,9:0.0422843414):0.1796318039)
(1:0.4635351207,2:0.2733129785,(7:0.0803791137,8:0.0149641911):0.8589968615)
(1:0.1676922515,2:0.2943449571,(7:0.1388016791,(8:0.0315290509,9:0.0367040029):0.1763064410):0.1387704911)
(2:0.1617042125,3:0.2411024608,(7:0.0219468227,8:0.0453425377):0.4634280782)
(1:0.3336735285,3:0.3321263786,(7:0.2068729087,8:0.2458602129):0.2087998858)
(1:0.1953146452,(7:0.0405380559,8:0.0216376489):0.0150706204,9:0.0397841341)
(1:0.1945436983,3:0.2111105452,(5:0.0286913241,6:0.0180895188):0.2978635080)
(1:0.1921170732,3:0.4409469029,((5:0.0356636483,6:0.0327632156):0.2051760159,9:0.2865027493):0.5290715349)
(1:0.6111472124,(5:0.0700959725,6:0.0296554382):0.3294312520,9:0.2136654913)
(1:0.1906607024,2:0.3366238604,((4:0.0508840303,5:0.0465670196):0.0102716296,6:0.0304138352):0.5324269153)
(3:0.2990460635,(4:0.1072046159,5:0.0853131202):0.1192229744,9:0.6919030255)
(1:0.1417633496,3:0.1131705068,((4:0.0218463608,6:0.0349522260):0.0036684794,5:0.0219630531):0.2498446774)
(3:0.2880524597,(4:0.0288001828,6:0.0353676743):0.0621611216,9:0.1560587132)
(2:0.2373932205,3:0.3124999709,(4:0.2946495464,9:0.2665852238):0.3275503141)
(1:0.2855706877,3:0.0834577528,(4:0.0238402359,5:0.0319466297):0.2241558455)
(1:0.3205880482,3:0.1337993582,(7:0.0090154886,8:0.1704365799):0.2349140076)
(1:0.2426440641,2:0.1474954977,(7:0.0617998282,8:0.0161058131):0.3916702886)
(2:0.2696798089,3:0.4270010466,((7:0.0699308671,9:0.0278590436):0.0279854088,8:0.0356545466):0.3947725740)
(3:0.5796825358,(7:0.0335192275,8:0.0329782483):0.0105188346,9:0.0295383779)
(1:1.2251661764,(7:0.0424663939,8:0.0515670690):0.0206353991,9:0.0220363566)
(2:0.7152455281,3:0.2113458737,(4:0.2643718982,7:0.4089350086):0.3887063034)
(2:1.1037663177,(7:0.0421078383,8:0.0275541841):0.0012253515,9:0.0256737023)
(1:0.2153692373,3:0.2189381695,(7:0.0149675244,8:0.0436117562):0.3136304580)
(2:0.1758590240,3:0.1397158838,(4:0.1006697829,6:0.0137812563):0.2398899566)
(2:0.1040439955,3:0.1933263479,(4:0.0314556649,6:0.0237664503):0.3390591191)
(1:0.1925067129,2:0.2339344540,(8:0.0245415471,9:0.0371631555):0.4882211987)
(3:0.9999323787,(4:0.0251705057,6:0.0200289040):0.0153537764,5:0.0000027209)
(1:0.3663154739,((2:0.1547417323,3:0.1759019626):0.1854076828,(4:0.0247113578,6:0.0287652834):0.1874837422):0.6482218670,5:0.4743753072)
(1:0.3772101047,3:0.1010547810,(4:0.0690803877,6:0.0122503214):0.5203338381)
(1:0.1780186319,3:0.1816729276,(4:0.2790411861,(5:1.3448118816,7:0.4492201767):0.0948613808):0.0868425465)
(1:0.3674843171,(2:0.3631045625,4:0.3639406019):0.1049649539,(6:0.2914760193,(7:0.0798178157,9:0.2567944478):0.2623650619):0.1157246257)
(1:0.2010107238,2:0.1199558993,(3:0.1475834675,(4:0.0249925969,6:0.0293437307):0.3041353675):0.0576989146)
(2:0.3965535235,(3:0.2728320411,((5:0.0233808790,6:0.0309273988):0.1468285395,(7:0.1119188714,8:0.0923672683):0.0288429172):0.0527944321):0.0780870363,9:0.6468666256)
(2:0.2290286015,3:0.2538467087,((5:0.0164656081,6:0.1751304381):0.5436554583,(7:0.0827332881,(8:0.0469815240,9:0.0560504502):0.0096196680):0.0950098177):0.3989543369)
(2:0.5010867948,6:0.2216072500,((7:0.0278978758,9:0.0315047963):0.0057057548,8:0.0316990592):0.1151796535)
(2:0.4673960597,(5:0.0404894438,6:0.0329665282):0.1714003877,(8:0.0273824523,9:0.0409916531):0.1396157784)
(1:0.4859308251,(2:0.1778481999,3:0.2033585075):0.2723716724,5:0.3529551417)
(3:0.9429017685,7:0.0057549139,(8:0.0283392484,9:0.0307145141):0.0219668831)
(2:0.4951188639,5:0.2272466812,(8:0.0388092560,9:0.0551202244):0.1913292605)
(1:0.4850059719,2:0.3686720847,(5:0.2676595265,7:0.2747504308):0.2006246641)
(4:0.0246134184,6:0.0280123917,(7:0.0205599685,8:0.0298762843):0.2804297393)
(2:0.3895641344,(4:0.0267434663,(5:0.0291013240,6:0.0230309197):0.0023033280):0.1339942567,((7:0.0290030180,9:0.0282902453):0.0054658445,8:0.0214355104):0.1178738687)
(2:0.1720818316,3:0.2375511621,(((4:0.0534313685,5:0.0361085711):0.0092919067,6:0.0292286851):0.1307733814,7:0.1831540240):0.2427373242)
(1:0.2304090701,2:0.2742201510,(3:0.5450779857,((4:0.1264033655,6:0.0434450178):0.2407292811,9:0.2959310059):0.1502069219):0.2239889591)
(2:0.5880273170,((5:0.0327470791,6:0.0364561095):0.1323236223,7:0.2717968345):0.0897244016,9:0.5761614829)
(1:0.6087228942,2:0.2822978176,(((4:0.0587761743,5:0.0638448225):0.0143900406,6:0.0356142685):0.1455659100,9:0.2230543053):0.9733617117)
(1:0.1157730167,2:0.0924945672,(7:0.0234002870,8:0.0000027148):0.3590471875)
(1:0.8151038813,2:0.3634233667,((4:0.0272962418,(5:0.0317363440,6:0.0462509918):0.0060552352):0.1442345550,(7:0.0236842851,8:0.0356601839):0.1863906090):0.1590278541)
(1:0.2823367146,((4:0.0190378262,6:0.0276164252):0.0158891747,5:0.0126541156):0.0673428070,(7:0.0284396576,9:0.0281632097):0.1029801467)
(4:0.0286623260,(5:0.0276741218,7:0.2884374978):0.0049364657,6:0.0274735816)
(5:0.0661202334,6:0.0133056068,(7:0.0462688799,8:0.0247114075):0.3358020436)
(4:0.0465654650,6:0.0293808873,(7:0.0426640449,8:0.0638726929):0.3430307632)
(4:0.1022179179,5:0.0442509221,(6:0.0282770674,((7:0.0351720373,9:0.0414997613):0.0031366348,8:0.0364957059):0.4028762905):0.0102324954)
(4:0.0271661194,(5:0.0206518661,8:0.0488197610):0.2364707455,6:0.0304924357)
(4:0.0440660590,(5:0.0556933620,8:0.0572685476):0.3916782498,6:0.0379867917)
(3:0.6789954751,(4:0.0201899639,5:0.0270619100):0.0155796780,6:0.0237490789)
(3:0.5243500531,4:0.0264236508,(5:0.0231493989,6:0.0226351855):0.0060720211)
(3:0.5968486032,4:0.0214504125,(5:0.0312440015,6:0.0261327983):0.0060783665)
(1:0.5491595196,(4:0.0379681460,5:0.0378148826):0.0035039504,6:0.0210976919)
(2:0.6529707906,(4:0.0277429185,6:0.0586141122):0.1438547265,(8:0.0407694804,9:0.0359636496):0.2134482844)
(2:0.3012405379,6:0.2101188751,(8:0.0351363417,9:0.0378335542):0.1457974060)
(1:0.2036642004,2:0.1775044137,((4:0.0396608927,6:0.0440308298):0.2609148601,(8:0.0333415220,9:0.0154772323):0.1066185916):0.1436306507)
(2:0.4382756237,4:0.5059536028,(6:0.1764613646,9:0.2263229013):0.4842058831)
(2:0.5725295501,((4:0.0354449164,6:0.0355672224):0.0063319431,5:0.0468638597):0.1615517294,(7:0.0287249028,8:0.1596477438):0.1355104971)
(2:0.5396804056,(4:0.1282220345,6:0.0655329791):0.0055210649,5:0.0243961823)
(2:0.8489564103,(7:0.0496404599,8:0.0415607488):0.0184916151,9:0.0291373416)
(2:0.3253341327,7:0.0209533567,(8:0.0187191046,9:0.0510845269):0.0102357725)
(2:0.9870145528,(7:0.0347208046,9:0.0514459648):0.0000020338,8:0.0507317599)
(3:0.4614737904,4:0.0220930137,(5:0.0186806807,6:0.0238812624):0.0050262049)
(4:0.0304442984,5:0.0336999022,(6:0.0345246534,9:0.2510882718):0.0009616520)
(4:0.0297934145,(5:0.0517217520,6:0.0376910366):0.0062837519,(7:0.0228740061,9:0.0433909106):0.3134853116)
(3:0.5961343174,4:0.1515493048,(7:0.0455629188,8:0.0602154198):0.1704600486)
(5:0.0461299253,6:0.0310339488,((7:0.0518631630,9:0.0420461767):0.0044149337,8:0.0337304162):0.3237064544)
(1:0.4151431152,2:0.4633268164,(3:0.2611845970,4:0.6105356114):0.0765917281)
(3:0.5920416825,(5:0.0339101345,6:0.0495984922):0.1552699115,(8:0.0375765109,9:0.0319370813):0.2235574469)
(2:0.3591159297,(5:0.0240646414,6:0.0257097449):0.1632849995,(7:0.0328005530,9:0.0312465755):0.1155535552)
(3:0.4599119626,(7:0.0268205657,8:0.0189116414):0.0194944606,9:0.0217517147)
(1:1.0078898122,4:0.0241202409,(5:0.0658095052,6:0.0395295299):0.0115461941)
(1:0.1653589729,(2:0.1758060314,3:0.1594468146):0.0188400726,((4:0.0280224647,5:0.0173062188):0.0132353975,6:0.0151745716):0.2769763212)
(1:0.9723173583,4:0.0039471817,(5:0.0392224722,6:0.0440297641):0.0274325472)
(1:0.6897933416,(4:0.0359210783,6:0.0397593402):0.0095293973,5:0.0141456944)
(1:0.3262060441,4:0.1177897641,((7:0.0413539187,9:0.0145387252):0.0079245307,8:0.0296407186):0.1329455936)
(1:0.3233424189,3:0.2352183491,(4:0.2664054124,9:0.2520797157):0.5291011101)
(1:0.2469718475,(2:0.2937606408,3:0.2570922669):0.0469518017,(7:0.0303509173,9:0.0282943176):0.3788385475)
(2:0.2347120414,3:0.1941375338,(7:0.0392516020,8:0.0381319458):0.3556761739)
(1:0.2361889385,2:0.2189462285,(5:0.1842430949,(7:0.0317453582,8:0.0418949077):0.1399068784):0.2489495561)
(1:0.2422101734,2:0.2046982571,(4:0.0343255612,6:0.0648777254):0.4017732789)
(1:0.2125470206,2:0.2693978904,((4:0.0216917035,5:0.0288695573):0.0101348736,6:0.0195485659):0.3636911568)
(1:0.4179760381,2:0.3064815148,(4:0.0253083598,6:0.0634605332):0.6490722893)
(2:0.5514559868,(5:0.0720698078,6:0.0917119635):0.4385823797,9:0.2784522707)
(5:0.0432062139,6:0.0485853661,(7:0.0271196601,9:0.0236107928):0.2255181825)
(1:0.3355849222,3:0.1612380099,(4:0.0197385813,6:0.0486451682):0.3717663569)
(1:0.8928425741,(4:0.0420253191,6:0.0328368195):0.0084193836,5:0.0220420531)
(1:0.1826046085,2:0.3859590108,((7:0.0376971316,9:0.0498480372):0.0705553021,8:0.1941523666):0.5830401534)
(1:0.1834078292,(2:0.3070557744,(7:0.0213054270,(8:0.0234666190,9:0.0221554696):0.0155710082):0.4151969613):0.1223564192,3:0.1140204693)
(2:0.2286487796,3:0.2168642896,(5:0.0553980801,6:0.0476022915):0.4827464130)
(1:0.6720744435,(7:0.0416798997,8:0.0537335983):0.0056180963,9:0.0346181731)
(1:0.3308452561,(7:0.0289576692,8:0.0418258908):0.0079520712,9:0.0816005698)
(1:0.4496886919,3:0.2626990909,((7:0.0431217588,9:0.0664129571):0.1131083523,8:0.4431861970):0.1389381848)
(2:0.8896593541,(7:0.0301061299,8:0.0365689682):0.0188644236,9:0.0152634546)
(1:0.1695729682,2:0.3271411087,((7:0.0365683565,8:0.0258310929):0.1798835846,9:0.1367170509):0.6903650584)
(1:0.3160502481,(7:0.0417657953,8:0.0238197088):0.0465099588,9:0.3271219079)
(3:0.6300253363,(7:0.0737896829,8:0.0599662201):0.3293235002,9:0.0760945429)
(1:0.2277319695,2:0.2092715615,(8:0.2514277390,9:0.2188319975):0.2726104141)
(1:1.2076370967,(7:0.0440042098,9:0.0359266460):0.0117088292,8:0.0176135366)
(2:1.2480671459,(7:0.0217800178,8:0.0561565195):0.1773753256,9:0.1516527306)
(1:0.1598827196,2:0.2088524850,(7:0.0229108315,9:0.0407695313):0.3409303031)
(1:0.2009562596,(2:0.1877334404,(7:0.0202672204,9:0.0497873000):0.1691057020):0.0463682034,3:0.2328821385)
(3:0.4842983658,(7:0.0252823482,9:0.0197466919):0.0184795201,8:0.0029003131)
(1:0.5308461446,(7:0.0339181419,9:0.0478876984):0.2314130588,8:0.2165399045)
(1:0.2857057156,(7:0.2796296501,9:0.0482951483):0.0956905871,8:0.1581273013)
(1:0.2251584381,3:0.2632546856,(7:0.0287494188,9:0.0255328759):0.4429608515)
(2:0.1243143147,3:0.4000120822,((7:0.0275407622,9:0.0785838579):0.1271126927,8:0.1675773489):0.3844243752)
(1:0.3332717776,2:0.1538355730,((7:0.0441033321,9:0.0918422216):0.2101787444,8:0.1964367043):0.3873889000)
(2:0.1965588330,(4:0.0292510677,5:0.0337007662):0.1211636743,8:0.5061297849)
(3:0.6666630830,(4:0.0223383480,6:0.0362730430):0.0162674910,5:0.0185437389)
(2:0.5286719538,(5:0.0189621665,6:0.0159990884):0.1002330910,(8:0.0168751162,9:0.0460064163):0.1713658804)
(2:0.0732970141,3:0.1595494131,(4:0.0197195765,(5:0.0258126449,6:0.0196748299):0.0086681646):0.1777157981)
(1:0.2706222551,3:0.1856014977,(7:0.0328152694,8:0.0208875243):0.3541999749)
(1:1.0445607685,(7:0.0588990560,8:0.0621947473):0.0205275711,9:0.0407162946)
(1:0.9382647777,(7:0.0090723853,8:0.1089738931):0.2498519036,9:0.2696487489)
(1:0.5965357006,(4:0.0358097226,6:0.0188246892):0.1510229395,8:0.1801002756)
(1:0.6196319240,6:0.3254802833,(7:0.0498169503,8:0.0533471733):0.1851999615)
(3:0.5569010462,(4:0.0586463500,6:0.0262770495):0.1549654294,(7:0.0523356805,8:0.0467237550):0.1718199190)
(1:0.4668827553,(4:0.0409006769,6:0.0550811933):0.1895620762,8:0.2514295291)
(2:0.3262595531,4:0.0118123041,(5:0.0569521181,6:0.0127976916):0.0207487555)
(2:0.5628167165,(4:0.0331226779,(5:0.0311916074,6:0.0287845380):0.0036193582):0.0829354824,7:0.2152530029)
(1:0.2424282050,3:0.2181987221,((4:0.0654389977,5:0.0327770526):0.0039968123,6:0.0217582367):0.3233184299)
(2:0.2863801975,(4:0.0395473526,5:0.0500336363):0.0097653298,6:0.0296040813)
(1:0.2339689752,(2:0.1930653463,3:0.2330935136):0.0199836531,((4:0.0370000720,6:0.0288622811):0.0076859498,5:0.0201738361):0.4195066905)
(2:0.2457292733,3:0.0958971465,((4:0.0329679889,5:0.0180286989):0.0000020806,6:0.0574506493):0.4785540338)
(2:1.3601522832,4:0.0107318882,(5:0.0312200559,6:0.0273754328):0.0398249803)
(1:0.2212013747,2:0.4885663368,(3:0.3401184308,5:0.5432857847):0.0777897639)
(1:0.3347741015,(2:0.2843601150,3:0.5745173213):0.0591090841,((4:0.0470549509,(5:0.0328579875,6:0.1210838990):0.0039068707):0.1767221206,(7:0.0484588499,9:0.0492369205):0.1699952165):0.2009558875)
(1:0.4613364025,2:0.2678730512,((4:0.0623941992,5:0.0197845338):0.1841175836,(7:0.0218502733,9:0.0352742452):0.2199454049):0.4069348201)
(1:0.1593963564,5:0.9236764567,(7:0.1013000828,9:0.0139515085):0.1545152705)
(1:0.6986887551,(7:0.0783051026,9:0.0572225205):0.1353721859,8:0.2845071605)
(1:0.1669307827,3:0.2237132847,((7:0.0144100774,9:0.1316242856):0.0032686521,8:0.0239240426):0.1898172926)
(1:0.1128520010,2:0.2618854325,((7:0.0273202077,8:0.0309399756):0.0635202948,9:0.3430819610):0.0869597951)
(1:0.6140787336,7:0.0364211335,(8:0.0512720093,9:0.0306988950):0.0156962416)
(3:0.8776967456,(7:0.0340378324,9:0.0543920115):0.0117258789,8:0.0132785564)
(1:0.2526342292,3:0.1647549853,(7:0.0490500390,8:0.0160982490):0.4756266317)
(1:1.0374528631,(7:0.0258718963,9:0.0327650832):0.0377746811,8:0.0000021447)
(3:0.8525273248,(7:0.0567832670,8:0.0412369952):0.0367751872,9:0.0146351597)
(1:0.4750295799,(7:0.0509993597,9:0.0374151481):0.0203112003,8:0.0460739779)
(1:0.8372585256,(7:0.0612921001,9:0.0949519223):0.0725892199,8:0.0026680019)
(1:0.4627514142,(7:0.0163336161,9:0.0274837823):0.0051223103,8:0.0248580290)
(1:0.1589018180,2:0.7768972892,((7:0.0084822677,9:0.0227485291):0.1348220227,8:0.1855709761):0.4571041690)
(1:0.6087563547,(7:0.0305464333,8:0.0398224182):0.0088571497,9:0.0214476293)
(1:0.2084311384,3:0.2062989872,(7:0.0299864062,9:0.0253178698):0.3351377379)
(1:0.2883744805,3:0.2902616101,(8:0.2971931573,9:0.1940786400):0.4009886387)
(1:0.6003269907,(7:0.0553778063,8:0.0431289354):0.1510927597,9:0.1608005574)
(2:1.5139172364,(7:0.0375721868,8:0.0361480197):0.0630856809,9:0.0000022331)
(3:0.7424409456,7:0.0233711153,(8:0.0347896048,9:0.0229856236):0.0034528485)
(2:0.6128747212,7:0.0253080756,(8:0.0238794907,9:0.0270162103):0.0097601185)
(1:0.1732550635,2:0.2175647836,(8:0.1906243705,9:0.2091813325):0.2490374011)
(2:0.5376929803,((4:0.0320107726,5:0.0400332045):0.2321025416,8:0.1389587549):0.0840890754,7:0.5739698011)
(1:0.1295304641,3:0.2280909053,((4:0.0270905476,6:0.0293920131):0.1479340207,7:0.1063619480):0.1888800188)
(1:0.0914509370,2:0.1914780775,((4:0.0223323989,(5:0.0253877912,6:0.0276619880):0.0055982072):0.0945621493,(8:0.0122056095,9:0.0461074163):0.1563842485):0.1825339524)
(2:0.2693529181,3:0.1457212005,((5:0.0940058407,6:0.0414043601):0.1850742688,8:0.2793745510):0.4243558666)
(1:0.5002182680,4:0.2700997193,(7:0.0091942611,(8:0.0253126793,9:0.0578789668):0.0173118018):0.1613156955)
(1:0.2146611990,2:0.2187598613,((4:0.0256986239,5:0.0212287017):0.0081279080,6:0.0161966054):0.2840833999)
(2:0.3459280348,7:0.0476012930,(8:0.0111339072,9:0.1271021082):0.0280620742)
(2:0.4127298741,(4:0.0567642095,6:0.0713170986):0.1447275620,((7:0.0265912162,9:0.0366298518):0.0024773688,8:0.0298389512):0.2097848974)
(1:0.2144803305,3:0.2030903061,((4:0.0181888456,5:0.0672833553):0.2548793584,8:0.1894300962):0.4839068394)
(3:0.6935807791,(4:0.0242086571,(5:0.0274910023,6:0.0345027655):0.0121152720):0.0716116021,(7:0.0337430774,8:0.0396570635):0.2175451693)
(1:0.3310148614,3:0.1895383268,((4:0.0266484490,5:0.0337199937):0.0059548177,6:0.0246969933):0.4032838369)
(2:0.2662596656,3:0.2287314060,(7:0.0152263238,8:0.0611663950):0.2845661960)
(1:0.1987570487,2:0.2281774454,(3:0.2867712953,(((4:0.0424164697,5:0.0333462576):0.0070565285,6:0.0242051144):0.2568802354,7:0.2373426134):0.1622930508):0.0333729540)
(1:0.5964888614,(4:0.0635910068,5:0.0339536263):0.2118948551,(7:0.0264361927,(8:0.0486506249,9:0.0226056069):0.0061382357):0.1470452202)
(2:0.6121052917,(4:0.0323420150,(5:0.0371078742,6:0.0293822439):0.0035313624):0.1928900804,(7:0.0258366590,9:0.0382366796):0.1358883014)
(1:0.8874972396,(4:0.0432994314,6:0.0381796166):0.0062207491,5:0.0320398055)
(1:0.2960446665,3:0.4672878854,((5:0.0631752588,6:0.0390008011):0.2417034121,((7:0.0543002511,8:0.0432773564):0.0127797271,9:0.0384034226):0.1609887230):0.3267166340)
(2:0.2960653637,(4:0.0181987617,(5:0.0390004876,6:0.0615021529):0.0068142267):0.2091024567,(8:0.0244779481,9:0.0287265827):0.1292921482)
(1:0.1505768304,3:0.2168665547,(5:0.1689603061,9:0.2183065818):0.2173434183)
(3:0.2443388272,(4:0.0136381266,5:0.0183770826):0.0858433338,((7:0.0300903563,8:0.0204377568):0.0096313451,9:0.0199931385):0.0672275053)
(2:0.3673007070,((4:0.0336029752,5:0.0393507320):0.0047996238,6:0.0240606277):0.1328574973,9:0.1873841162)
(1:0.2506778321,3:0.4037113487,((4:0.0287662846,6:0.0833158779):0.0240482808,5:0.0122878352):0.4988725090)
(3:0.3404404218,5:0.2412369406,(8:0.0323526147,9:0.0291097090):0.1151997121)
(2:0.8387274553,4:0.0269695846,(5:0.0243449991,6:0.0387903630):0.0106629982)
