# Supplementary material for: The Chloranthus sessilifolius genome provides insight into early diversification of angiosperms
Source: Nat Commun. 2021 Nov 26;12:6929. doi: 10.1038/s41467-021-26931-3 (PMC8626421; doi:10.1038/s41467-021-26931-3)
Supplement: Supplementary file 4 — Source Data [file 41467_2021_26931_MOESM4_ESM.zip › Fig. 2b and Supplementary Figure 18a/Vitis_Prunus.nwk]

(1:0.0861169021,(2:0.0925133227,5:0.1846284099):0.1787757076,4:0.1372024840)
(1:0.1315576676,(3:0.1134770254,6:0.1215853443):0.1155070428,4:0.1413385825)
(1:0.3884933280,(2:0.2463111873,5:0.2927746903):0.0570981056,4:0.2576587745)
(1:0.2366392973,(2:0.1847568110,5:0.1193361023):0.0515996365,4:0.1702334657)
(1:0.2072257428,(2:0.2687594474,5:0.2071724587):0.0356802988,4:0.1812326124)
(1:0.0876730578,(2:0.0847017463,5:0.1589429562):0.0885001256,4:0.1153662797)
(2:0.0863180478,(3:0.1674832122,6:0.1493002762):0.1239891301,5:0.1792642623)
(2:0.1954554253,(3:0.1932432413,6:0.2894492528):0.2582610893,5:0.2987826821)
(1:0.1609257534,(3:0.1574252659,6:0.1918431291):0.1871640237,4:0.1578221787)
(1:0.1877503640,(3:0.1583206269,6:0.1999866425):0.1395279531,4:0.1652678737)
(2:0.1923203615,(3:0.1412403563,6:0.2416476565):0.1462730278,5:0.1916031782)
(2:0.1351733852,(3:0.0831336145,6:0.1639034177):0.0867987229,5:0.2290977252)
(1:0.1794353432,(3:0.1571917127,6:0.1979188551):0.0319773930,5:0.2944025115)
(1:0.1521873188,((2:0.2027338986,5:0.3017153067):0.4777834694,(3:0.2155133552,6:0.2440442997):0.0944160989):0.0502528776,4:0.2470755163)
(1:0.2675972712,(2:0.2780098292,5:0.2732017860):0.5000682411,4:0.4315271396)
(1:0.2443581083,(2:0.1920568257,5:0.3004246115):0.3411143882,4:0.3046269415)
(1:0.1123491732,((2:0.0759405657,5:0.1563809544):0.0458449162,3:0.2140968879):0.0766942681,4:0.1239078006)
(2:0.0935657259,(3:0.0781579375,6:0.3144238649):0.1145916302,5:0.1502653881)
(2:0.1429077341,(3:0.1489552499,4:0.3840710414):0.0789634733,5:0.1784445209)
(1:0.2068261750,(2:0.2136116991,5:0.2149701747):0.3197084691,4:0.1077511523)
(1:0.0651516174,((2:0.6060967188,5:0.1044662012):0.0788264747,6:0.1331341981):0.0557210009,4:0.2413662705)
(1:0.1450711011,(3:0.0718084519,6:0.1473546287):0.1278743739,4:0.1266670407)
(1:0.1419899067,((2:0.2591792243,5:0.2063049177):0.1009913930,3:0.2673245105):0.1054109220,4:0.2084697395)
(1:0.4824757064,(2:0.1850878218,5:0.2673060799):0.1213424375,4:0.5576562823)
(2:0.1712147021,(3:0.1557211218,6:0.1717143439):0.1821581684,5:0.2495519671)
(2:0.1157011628,(3:0.0901337788,6:0.2113022495):0.0973198488,5:0.2142786305)
(1:0.1917091077,(3:0.2877196721,6:0.3590208857):0.2316376314,4:0.3411438464)
(2:0.1003966460,(3:0.0908705350,6:0.1496546327):0.1004437831,5:0.2851687094)
(1:0.2955252852,2:0.1951757398,(3:0.1177719761,6:0.2149766442):0.0542638122)
(1:0.1121938663,(3:0.1285127149,6:0.1715624124):0.1081052263,4:0.1576672173)
(2:0.1196727074,(3:0.0353610516,6:0.3104879134):0.1152522769,5:0.1515200013)
(1:0.1954242207,(2:0.2503356271,5:0.2450648515):0.1726243800,4:0.2745821773)
(1:0.0930756654,((3:0.0859198006,6:0.1066626468):0.0320331115,5:0.6478547717):0.0352530931,4:0.1289872638)
(1:0.2465223153,((2:0.3111363383,5:0.2983864081):0.0657765047,6:0.6464601672):0.0679786545,4:0.3267179828)
(2:0.0803925690,(3:0.1098816440,6:0.1553793720):0.0994885247,5:0.0922909654)
(1:0.4021940033,(2:0.6551318819,5:0.7090961400):0.2169972400,4:0.4417221535)
(1:0.1147788356,(2:0.1709562368,5:0.1653352044):0.1548017984,4:0.2827290460)
(1:0.0946374502,(2:0.1251425396,5:0.2029244389):0.1192005079,4:0.1481949895)
(1:0.3089009395,(3:0.2682476557,6:0.2597549209):0.3191947886,4:0.4826634261)
(2:0.1885529855,(3:0.5852422066,4:0.2741520195):0.0725498398,5:0.2822992833)
(1:0.1450044181,(3:0.1562016770,6:0.2494007861):0.2289597246,4:0.2377875951)
(1:0.2432697161,(3:0.2890441318,6:0.1854791682):0.3250049786,4:0.3234210600)
(2:0.1206616921,(3:0.0704871897,6:0.1224006127):0.1146061393,5:0.1597950358)
(2:0.2024614304,(3:0.2118726006,6:0.3445733661):0.3148847385,5:0.2211412977)
(1:0.1784517203,(3:0.0864867223,6:0.1573270284):0.0321665685,5:0.1517263864)
(2:0.1488674725,(3:0.1695120885,6:0.3485803949):0.2995557699,5:0.2193050658)
(1:0.1159607263,(3:0.2171396676,6:0.2692446818):0.1855754627,4:0.1457381343)
(2:0.2037662523,(3:0.1627953534,6:0.2255166020):0.1430613144,5:0.2077388816)
(1:0.1485269749,((2:0.2088571677,5:0.4036333976):0.0668977864,3:0.2667714084):0.0736942040,4:0.1650923610)
(1:0.1746801508,(3:0.1404146536,6:0.4344317490):0.1606140135,4:0.3111331743)
(1:0.3023826756,(3:0.2047441597,6:0.2328825460):0.0958958908,4:0.2496546129)
(2:0.2617983317,(3:0.1511276935,6:0.1558898168):0.1253361866,5:0.2882765849)
(1:0.1153629450,(3:0.4765598556,6:0.7733289199):0.0730225927,4:0.1229212675)
(1:0.1125213134,(2:0.1132931837,(3:0.1085857647,6:0.1256645487):0.0758469561):0.0383014696,4:0.1334643483)
(1:0.1224475397,((3:0.0853211239,6:0.1483031537):0.0501764941,5:0.3128576311):0.0398937563,4:0.1758291124)
(3:0.0683364686,4:0.1092332347,(5:0.2093474141,6:0.1361354001):0.0373097972)
(1:0.0834428968,(3:0.1802561403,6:0.0784919218):0.6084863624,4:0.1248434712)
(1:0.8248602247,(2:0.0673108349,(3:0.0983089139,6:0.1240472808):0.0900235973):0.0354315389,5:0.0726811479)
(1:0.1628790211,(2:0.1343545694,5:0.3235282147):0.3044102175,4:0.3070572078)
(1:0.1002484577,(3:0.1041589713,6:0.1492853207):0.1180778216,4:0.0967192787)
(1:0.1692383834,(3:0.1618505421,6:0.2607984139):0.1421472579,4:0.3002247377)
(1:0.1613204418,(3:0.1194795606,6:0.1803419379):0.1414771065,4:0.1724668960)
(1:0.1500928986,(3:0.2417333962,6:0.2296881141):0.1436171218,4:0.2655626907)
(1:0.2065563941,((3:0.1380760723,6:0.1701633368):0.0632506799,5:0.2395182639):0.1071795688,4:0.2276536184)
(1:0.1288399555,(3:0.1535210325,5:0.1897250874):0.0775606205,4:0.1283297489)
(2:0.1519368208,(3:0.1659578480,6:0.1718111604):0.1656134720,5:0.1880604624)
(1:0.2088506881,(3:0.3064588222,6:0.5377756931):0.3078993256,4:0.3281204607)
(2:0.1445916726,(3:0.1173376565,6:0.1571600268):0.1057668926,5:0.1738953987)
(2:0.1369697688,(3:0.1976012612,6:0.1728432765):0.1527036028,5:0.1484246694)
(1:0.1210914499,((3:0.1522169416,6:0.2033695855):0.0719884800,5:0.2554313180):0.0959248074,4:0.2769544604)
(2:0.2322161575,(3:0.1515475080,6:0.2802102921):0.0906291737,4:0.2748849252)
(1:0.0943675100,((3:0.0817477722,6:0.2397491810):0.0762233902,5:0.4590925985):0.0464565195,4:0.1325370621)
(1:0.0741712658,(2:0.1538675694,6:0.1525572421):0.1149255364,4:0.1283614308)
(1:0.1448559875,(2:0.1331847080,6:0.1641392285):0.1838374967,4:0.3222340332)
(1:0.2993250179,((2:0.2421131780,5:0.1207745871):0.0345539055,(3:0.1193561790,6:0.1365017814):0.0263201924):0.1308276891,4:0.1774003554)
(1:0.1260858147,(2:0.1360089539,5:0.2241853012):0.1776706152,4:0.1755476633)
(2:0.2043122683,(3:0.1505763055,6:0.3155491491):0.1734779903,5:0.3582109220)
(1:0.1149622717,((2:0.1458455254,5:0.1808604379):0.0818639597,(3:0.1890516989,6:0.2226071989):0.1646911945):0.0292721879,4:0.2563785269)
(1:0.1283860630,(2:0.0920951593,5:0.1131729527):0.0292457077,3:0.1421944821)
(1:0.1085458920,(3:0.0887550590,6:0.1553940247):0.1162834474,4:0.2197719053)
(1:0.1319304345,((2:0.1377074623,5:0.2479978905):0.1167798596,3:1.2009494547):0.0677978770,4:0.2249530634)
(1:0.1957564965,(2:0.2516269044,3:0.2059421503):0.0764091659,4:0.3533855589)
(1:0.1320349742,(2:0.1811450459,5:0.3482971562):0.0826114059,4:0.3421818258)
(1:0.1129511282,(2:0.1096053446,5:0.1855737575):0.1195953182,4:0.1488487552)
(1:0.2492674778,(2:0.1336376245,5:0.2931509935):0.1360775599,4:0.2419213340)
(1:0.0953253432,2:0.2190050437,(4:0.1163163113,5:0.1426785773):0.1003196800)
(1:0.1411147515,(2:0.1285107293,5:0.2043336095):0.2110774645,4:0.2443009797)
(1:0.3061191481,(2:0.2592637562,5:0.2523986622):0.3712614783,4:0.3453844974)
(1:0.1556818864,(2:0.1865319527,5:0.2321200258):0.0973795879,4:0.2140624587)
(1:0.1310965364,(2:0.0969007885,5:0.1860915605):0.6979718539,4:0.1773877570)
(1:0.1499574433,(3:0.1535227676,6:0.2081734903):0.1183814921,4:0.1676666925)
(1:0.1924809692,(2:0.6139646875,5:0.2955874272):0.1426257346,4:0.1864463094)
(1:0.2626441428,(2:0.3025140889,5:0.2652546459):0.0744432931,4:0.1856440093)
(1:0.1820762768,(2:0.2166817677,5:0.2858750385):0.1241284848,4:0.1993981677)
(2:0.1040463930,((3:0.1727458507,4:0.6520831208):0.0287546725,6:0.1910691117):0.1319803244,5:0.1761554679)
(1:0.3672727360,(2:0.1650325908,5:0.1457868458):0.2845889065,4:0.3526664949)
(1:0.1329085978,(3:0.1376639434,6:0.2384762484):0.1857107905,4:0.2442811392)
(1:0.1226559260,(2:0.1267289732,5:0.1349289159):0.0997685893,4:0.1397863382)
(1:0.2085840249,(2:0.1213572061,5:0.3123824307):0.1408742429,4:0.3888327004)
(1:0.0813516641,(3:0.1700623007,6:0.1048399206):0.0757275641,4:0.1160124019)
(1:0.0897318965,(2:0.0769999156,5:0.2032305697):0.1503132764,4:0.1596094312)
(1:0.1580208131,(2:0.4437526808,5:0.1690306143):0.6523572576,4:0.2474776685)
(1:0.1590537926,(2:0.1288450783,5:0.2654152257):0.1281062885,4:0.2287293015)
(1:0.0496886371,(2:0.1115965189,5:0.0671005147):0.1303403475,4:0.1188306264)
(1:0.1741982040,(2:0.0802781239,5:0.0896567648):0.1050673828,4:0.0748228681)
(1:0.0990237419,(2:0.1347241932,5:0.1733665080):0.0938372097,4:0.1928326822)
(3:0.1275475255,(4:0.2866008513,5:0.5344296415):0.0681828715,6:0.1366821715)
(2:0.1176504596,(3:0.0966047360,6:0.1591115254):0.1764384629,5:0.1358129098)
(2:0.3112046612,((3:0.2524440838,6:0.1557919459):0.0552771213,4:0.3491533357):0.0575772138,5:0.4127403598)
(1:0.2556256189,2:0.1121573993,((3:0.1784416393,4:0.3741073207):0.0486152366,6:0.1305119523):0.4440957364)
(1:0.1736147667,(3:0.2179636465,6:0.4822683832):0.1635769787,4:0.1482667773)
(2:0.1633114074,(3:0.1356014975,6:0.1722249540):0.1338850360,4:0.2560346164)
(1:0.2241165133,(2:0.1848766478,5:0.1911370600):0.1327760310,4:0.2320753414)
(2:0.1823532670,(3:0.1663923893,6:0.2883100871):0.1875367117,5:0.3804778424)
(1:0.2531585863,(2:0.0915918043,5:0.2170476909):0.1356927600,(3:0.2840214126,6:0.1753688539):0.2508922191)
(2:0.1336816388,(3:0.1517191312,6:0.1858080449):0.1748860463,5:0.2282484664)
(1:0.1303829474,(3:0.1857941456,6:0.2223080613):0.1262850372,4:0.1606702789)
(2:0.1090087373,(3:0.5354878597,6:0.2023213791):0.0897266177,5:0.2606968291)
(1:0.0311201972,2:0.4546399944,((3:0.1090563085,6:0.0793786594):0.0286877667,4:0.0798517729):0.0330695185)
(2:0.0374644687,(3:0.1505220894,6:0.4084532741):0.6700623815,5:0.3648684136)
(1:0.2576809371,(2:0.0807019967,5:0.1150283184):0.0820682083,4:0.1906973154)
(1:0.2524239619,((2:0.3142684312,5:0.2266756258):0.3325708165,4:0.2212066541):0.0410663099,(3:0.2876954918,6:0.3299453859):0.0616184054)
(1:0.1012917381,(2:0.0965006469,5:0.1181557585):0.0823374338,4:0.1469166144)
(2:0.1508199509,(3:0.1266155351,6:0.1531791958):0.3457791301,5:0.1355122930)
(1:0.2714025568,(2:0.1360165946,5:0.1363680522):0.4093767650,4:0.0934472395)
(1:0.1329565418,(2:0.1233183359,5:0.2443061079):0.1909630803,4:0.3115435794)
(1:0.1274312949,(2:0.0858636969,5:0.1870055442):0.5583050050,4:0.1624586685)
(1:0.1325211554,(2:0.1358623230,5:0.1750200044):0.1075653226,4:0.1713529978)
(2:0.1391746130,(3:0.4822086125,6:0.4715713582):0.1982453199,5:0.4709149990)
(1:0.2651564581,((2:0.1929802656,5:0.3071655726):0.3025987605,6:0.2330245248):0.0635465000,3:0.2168943831)
(1:0.2267917441,(2:0.1553672222,5:0.4224823778):0.0843859161,(4:0.2573990078,6:0.5294890498):0.0682320558)
(1:0.1249328596,(2:0.1220896843,5:0.1771379962):0.1321553621,4:0.1473386076)
(2:0.1829850220,(3:0.1439896737,6:0.2359737521):0.1377433673,5:0.2271698462)
(1:0.1030175192,(2:0.1637097339,5:0.2166777406):0.2299124100,4:0.3178856436)
(1:0.2606766719,((2:0.1609350382,5:0.2234849210):0.1235300603,3:0.3550367334):0.0963130712,4:0.1550317613)
(1:0.3635737441,(2:0.1407296849,5:0.1764699611):0.1382131312,4:0.3255621444)
(2:0.1572282913,(3:0.1296944301,6:0.1068800925):0.1439354927,5:0.1533903895)
(3:0.2287653651,(4:0.4450895462,5:0.4872256252):0.0802421314,6:0.2463185238)
(2:0.2765116943,(3:0.1902111122,6:0.2428138320):0.5530446126,5:0.2130054928)
(2:0.6791585904,3:0.0781724563,(5:0.2638636500,6:0.1794952157):0.0878227385)
(2:0.1729511092,((3:0.1250929821,6:0.1405898003):0.0906900700,4:0.3055795144):0.0462308967,5:0.1129185592)
(1:0.3948516011,(2:0.2686038064,5:0.3054567345):0.0463180614,((3:0.2014200866,6:0.3362889557):0.0759079413,4:0.6526476981):0.0363776212)
(1:0.1265652164,(2:0.1308978654,5:0.1357114217):0.1406679265,4:0.1567585810)
(1:0.1496862165,(2:0.2992498610,5:0.2884477660):0.3733889592,4:0.1985270493)
(1:0.2788186690,(2:0.5163111114,(3:0.1222477566,6:0.3414788703):0.0861002244):0.0960642046,4:0.3391205859)
(2:0.2469771399,(3:0.2441764729,6:0.2170093321):0.2705393790,5:0.4056247592)
(1:0.1033689613,(3:0.1021608384,6:0.1733176283):0.1344812505,4:0.1464115915)
(1:0.2849081246,((2:0.3519853661,5:0.3513280507):0.0375202493,(3:0.3320653094,6:0.3947447810):0.1592573784):0.0667544696,4:0.3145185862)
(1:0.1739943796,(2:0.1838808961,5:0.2606378969):0.3188496149,4:0.2073417286)
(2:0.1242187877,(3:0.1107143292,6:0.1168439879):0.1590054984,5:0.2169138783)
(2:0.3333383752,(3:0.1658758569,6:0.1942110618):0.1099496113,5:0.4581519320)
(2:0.1508514798,(3:0.1174381125,6:0.1753989235):0.1787128525,5:0.2580268314)
(1:0.1007514227,(3:0.1142023391,6:0.1706341555):0.1312802633,4:0.1580957767)
(1:0.1107684306,(2:0.2483323700,(3:0.2336189020,6:0.1517127736):0.0322183606):0.0446743823,4:0.1777314107)
(1:0.2301432174,3:0.2446521264,(4:0.1925709435,6:0.2376760111):0.0368213794)
(1:0.1917880164,(3:0.1988637104,6:0.2739705945):0.1746885713,4:0.2702810469)
(2:0.1363566405,(3:0.2531217623,6:0.2477476743):0.2226620943,5:0.1813171531)
(1:0.2580890454,(3:0.1705435850,6:0.2086082293):0.2717030086,4:0.3478367161)
(1:0.1161598032,(2:0.1349892501,5:0.2080664126):0.1402928135,4:0.1930220751)
(2:0.1251173816,(3:0.1055528107,6:0.1321883961):0.1361782342,5:0.1321642994)
(1:0.2103458247,(2:0.0736413762,5:0.1730210965):0.1129546388,4:0.2999013453)
(2:0.1919581044,(3:0.3850583469,4:0.3024563604):0.1235776847,5:0.1674604103)
(2:0.1416878286,(3:0.3837266625,4:0.7491218446):0.3610968489,5:0.2357142144)
(1:0.4157763269,((2:0.2273108790,5:0.2369347045):0.2031888818,(3:0.3575987826,4:0.2712324228):0.0912285812):0.0953414584,6:0.4791309435)
(1:0.5845186205,(2:0.2488813367,(3:0.1886471126,4:0.5128123208):0.4243027544):0.0772523106,5:0.2718434165)
(1:0.2340786839,(2:0.2758702368,5:0.3936140783):0.1256650890,4:0.4107059875)
(2:0.2090487562,(3:0.2251882497,4:0.4182201274):0.0477994013,(5:0.2440265483,6:0.2925825333):0.0851516697)
(2:0.1821700078,(3:0.1486487797,6:0.1527298200):0.1159422742,5:0.1846679981)
(1:0.3811147746,(2:0.1999760774,5:0.2552460192):0.0971545681,(3:0.2097220549,6:0.3497894632):0.0980951998)
(1:0.1908410337,(3:0.1506811005,6:0.1740167640):0.0902820792,4:0.2010699527)
(1:0.1789369829,((2:0.3551032062,5:0.1484667938):0.0903108970,(3:0.1356729517,6:0.1788571148):0.1086831132):0.0720860837,4:0.2228663478)
(1:0.1730685580,(3:0.0597697129,6:0.2370953303):0.1454741970,4:0.1585286422)
(1:0.1343705716,(2:0.1079359462,5:0.1238191333):0.1574618865,4:0.1565674490)
(2:0.2242696168,(3:0.1551217001,6:0.2045099593):0.0847734832,5:0.1611146718)
(1:0.1849714647,(3:0.2047461186,6:0.2614738818):0.1283891676,4:0.2073490121)
(1:0.1679692801,(2:0.1673609568,5:0.2999826080):0.1786795924,4:0.1927103391)
(1:0.2029803233,(2:0.3042643113,3:0.3316081199):0.1041002150,4:0.2463678601)
(1:0.2883077995,(2:0.1921545084,5:0.1337655477):0.0476505615,(3:0.1526079969,6:0.2292045538):0.0273463599)
(1:0.1215053607,(2:0.1415782128,5:0.1947253654):0.1621798923,4:0.1424985915)
(1:0.1801447223,(2:0.1832191267,5:0.2693316130):0.1337118259,4:0.2521750908)
(1:0.0934917273,(3:0.2319576748,6:0.3031525037):0.2776305733,4:0.2438602452)
(2:0.2392254347,(3:0.1305635357,6:0.1105015384):0.1112346832,4:0.3401750257)
(1:0.1723986095,(3:0.1328071378,6:0.1202744575):0.1394038859,4:0.2253756937)
(1:0.3272770356,(2:0.1700890823,5:0.2450976525):0.1945944089,4:0.5513165293)
(1:0.1490560484,(3:0.7044151549,6:0.2879140074):0.1588056746,4:0.2513963040)
(1:0.2076684238,(2:0.1168295712,4:0.2837782611):0.2747478581,6:0.2681246092)
(1:0.1018525863,(2:0.1724473018,6:0.1677886969):0.0476076152,4:0.1435849623)
(1:0.1316447001,(2:0.0901248299,5:0.1326915137):0.1305757488,4:0.1568827658)
(1:0.1294294825,(((2:0.1272638650,6:0.1732732908):0.0399279283,3:0.0568081639):0.3832546506,5:0.6349681479):0.1349007599,4:0.1117703189)
(1:0.1075526209,(2:0.1044544255,5:0.1929540819):0.1639683282,4:0.1782023502)
(1:0.1612236623,(3:0.1629535794,6:0.1534971864):0.1016357466,4:0.1288770606)
(1:0.2127289204,(2:0.1498852576,5:0.2243452860):0.2306395926,4:0.2579142643)
(1:0.1695803005,((3:0.0437200898,6:0.2426900834):0.2198284002,5:0.1964718799):0.0655459351,4:0.3450646013)
(1:0.1668986149,((3:0.1492153976,6:0.2862570595):0.0974882670,5:0.3975641802):0.1246985832,4:0.2692947348)
(1:0.1201697133,(2:0.4429899641,3:0.3516919016):0.1101999527,(4:0.2241126332,6:0.5415898776):0.0946938077)
(2:0.1899827547,(3:0.1391314950,6:0.2404367223):0.1263381654,5:0.1611539134)
(1:0.1941990275,(2:0.1494674493,5:0.1760361350):0.0966497980,4:0.2192944081)
(1:0.1321027999,(2:0.0579686060,5:0.1905145717):0.0542380172,4:0.2090629086)
(1:0.1783053934,(2:0.1424060733,5:0.2167251312):0.1828119769,4:0.5031744531)
(3:0.2400969659,4:0.4114307940,(5:0.4930121316,6:0.2368129019):0.0503408147)
(1:0.2169036139,((3:0.3098433700,6:0.4788983030):0.0740633232,5:0.5374923144):0.1333106800,4:0.4619310387)
(1:0.1624062018,((2:0.1404921562,5:0.1919583993):0.0886348247,3:0.2362253018):0.1639295405,4:0.3252794611)
(1:0.1581551313,((2:0.1862620509,5:0.1860959182):0.0702316757,(3:0.1227699148,6:0.1634871703):0.0674014039):0.0443751053,4:0.2022085446)
(1:0.1853596684,(3:0.1846703829,6:0.2082273690):0.1584300458,4:0.2264817473)
(1:0.1952668811,(2:0.1252802715,5:0.1629716249):0.0868954492,4:0.1468536086)
(1:0.1097772872,(3:0.0705839681,6:0.1151441311):0.1264934878,4:0.1485165735)
(1:0.1155858331,((2:0.0672348913,5:0.0864110677):0.0490020076,(3:0.1046732995,6:0.1347348985):0.0225156723):0.0238074911,4:0.1150962935)
(1:0.2637892361,4:0.1505368868,(5:0.3247537698,6:0.3181127789):0.1216077029)
(1:0.1080712375,((2:0.1236379324,5:0.1923672830):0.1071068920,3:0.2377743235):0.0623709668,4:0.1784301228)
(1:0.1379057611,(2:0.0959172736,5:0.2171110903):0.0788127169,4:0.1556272406)
(1:0.2381857038,(2:0.1457845047,5:0.1857523933):0.0438211628,(3:0.0801639504,6:0.1223130667):0.0887507676)
(1:0.1676191135,((2:0.0783067131,5:0.1158367682):0.0577020260,3:0.3682218004):0.0449804320,4:0.1097318532)
(2:0.1409830962,(3:0.1403724630,6:0.1213556296):0.0658540310,5:0.1283877655)
(2:0.1064418518,(3:0.1335965321,6:0.1168212721):0.1244089021,5:0.1483147333)
(2:0.1505410542,(3:0.0616835919,6:0.1640883776):0.1102553330,5:0.1696692773)
(1:0.1521606433,((2:0.1333676769,5:0.4674467701):0.1722847185,3:0.2979656661):0.1762110896,4:0.2140175266)
(2:0.0918637740,(3:0.1555974967,6:0.2019718525):0.1086251689,5:0.2147598502)
(2:0.4339244742,(3:0.2400168993,4:0.1736795257):0.0285524469,5:0.1355022858)
(1:0.1117257340,(3:0.1980301552,6:0.1839861108):0.2561991511,4:0.1892402068)
(1:0.2745031124,(3:0.2960613352,6:0.3181883050):0.0965993400,4:0.3004964724)
(2:0.1276327308,(3:0.1388554542,6:0.2943306890):0.2138377798,5:0.2288345578)
(1:0.1594755212,(2:0.2519631834,(3:0.1147811337,6:0.2961413085):0.1398736231):0.1658948196,4:0.1893446311)
(1:0.0427750826,(2:0.1959182423,5:0.1023919842):0.0853783013,4:0.1147301799)
(1:0.0619590135,(3:0.1582040365,4:0.0755616790):0.0625278424,5:0.2546113510)
(1:0.3696934635,(2:0.1013407629,5:0.1402944790):0.0289948192,3:0.2557192101)
(1:0.1893778483,2:0.2007162330,(5:0.2602509671,6:0.3086439469):0.0722602001)
(1:0.2571077353,(2:0.2213835526,6:0.2118877059):0.0438525765,5:0.3523827183)
(1:0.2002494275,2:0.2524803613,(5:0.3081569088,6:0.3390880553):0.0830259166)
(2:0.1007269741,(3:0.0857654074,6:0.0755172212):0.0515154222,5:0.0667570603)
(1:0.2620834065,((2:0.4472767171,5:0.2472510652):0.2295917942,(3:0.1398246362,6:0.1757678577):0.3822873324):0.1404131501,4:0.2261484388)
(1:0.1253848913,(2:0.1181583860,5:0.1307561583):0.0996481567,4:0.1365074335)
(1:0.1729541250,(2:0.1721258862,5:0.1919645324):0.0393296410,4:0.1743243153)
(2:0.1556408527,(3:0.2088786661,6:0.2756226666):0.1467965118,5:0.2117615614)
(1:0.1866585952,(3:0.0966247815,6:0.1801446618):0.1609971583,4:0.2202267815)
(1:0.1878154076,(2:0.1815676717,5:0.1886377918):0.0829429953,4:0.1260234260)
(1:0.1166289040,(2:0.1215667127,5:0.3096030791):0.0695335299,4:0.2010933058)
(1:0.1429072632,(2:0.1789765495,5:0.2216536489):0.1166557112,4:0.1674602736)
(1:0.1656821116,(3:0.1461120924,6:0.1058032246):0.0972780793,4:0.1256084765)
(1:0.1912622095,(3:0.2017635391,6:0.1527339404):0.5854228290,4:0.1656470863)
(1:0.1180816900,(2:0.1312333718,5:0.2118174367):0.1829423883,4:0.1495927626)
(1:0.1499332800,(2:0.2360135139,5:0.2389217888):0.1087861946,4:0.1278803667)
(1:0.2579799378,(2:0.1071570107,5:0.3520312238):0.6788382755,4:0.2128718371)
(1:0.4121587341,(2:0.1464481428,5:0.2650977478):0.2153745224,3:0.4150734914)
(1:0.2938198726,((2:0.2855909234,(3:0.2216379600,6:0.2798872651):0.0972300274):0.0759451574,5:0.2311356557):0.1441269638,4:0.4248811222)
(1:0.1798509729,((2:0.0962456206,5:0.1732475337):0.0934900402,(3:0.1185039280,6:0.2550221631):0.0943663468):0.1100243803,4:0.3578004339)
(1:0.0833891931,((2:0.2305244756,5:0.2880502636):0.0613104617,(3:0.1193650380,6:0.2895634580):0.0635349567):0.1348580714,4:0.1408791029)
(1:0.1255122552,((2:0.2825362032,(3:0.1099190619,6:0.2214356894):0.0519678946):0.0610514161,5:0.2379297763):0.0238081096,4:0.1697305976)
(1:0.1728093565,(2:0.1189083721,5:0.1332013229):0.0656413550,(3:0.2125557718,6:0.2330513446):0.1657910012)
(2:0.2750953124,(3:0.1309312048,6:0.1633429887):0.2171454854,5:0.3124060429)
(1:0.2135776417,(2:0.1834564730,5:0.3283230748):0.1812013910,4:0.3755456028)
(1:0.1222897306,(2:0.1842516472,5:0.2314358383):0.1364563800,4:0.1872652722)
(1:0.2477421787,(2:0.1608956415,5:0.1706871608):0.1475057639,4:0.2196751672)
(1:0.1592927894,(3:0.2192320167,6:0.2452008603):0.1904050045,4:0.2358894346)
(2:0.1003702783,(3:0.1321491783,6:0.1851931381):0.1492899749,5:0.1594390990)
(1:0.2052674487,(2:0.2022376335,5:0.1549076183):0.0914697675,4:0.1248605965)
(1:0.1295130400,(2:0.1645075830,5:0.2359145288):0.1546506742,4:0.1349054071)
(1:0.3085975867,(4:0.1964922569,5:0.1934015380):0.1041547567,6:0.2649301518)
(2:0.1230471280,(4:0.1396007528,6:0.1486583151):0.0343717368,5:0.1259424934)
(1:0.2597147102,((2:0.2856770190,5:0.2824732774):0.1163473670,(3:0.3490637865,6:0.6566136588):0.0814894894):0.1178087275,4:0.3545945902)
(1:0.1806796468,(2:0.1252762335,5:0.2156043375):0.2188664882,4:0.1995959860)
(1:0.3484122904,((2:0.1868749605,5:0.1212793279):0.1393566132,(3:0.2568538636,6:0.2351955112):0.0624694171):0.1043438206,4:0.2936819351)
(1:0.2295907590,(3:0.2509096165,6:0.1403830806):0.5526801685,4:0.3588645581)
(2:0.1212857233,(3:0.3167738010,5:0.2129368451):0.0935616103,6:1.0346805786)
(1:0.4312261912,(2:0.1920877107,5:0.2147182817):0.0901613964,4:0.1590482069)
(1:0.1238614796,(2:0.1959538544,5:0.1645112999):0.1491721288,4:0.2524574358)
(1:1.0935547509,(3:0.1998816425,6:0.1235588830):0.2105904031,4:0.1555692819)
(1:0.7170607360,(((2:0.1461931672,5:0.1914543971):0.0378948561,4:0.2444725794):0.0554632689,6:0.3399654325):0.1581095563,3:0.2679892438)
(1:0.5651262123,(2:0.2987477573,5:0.5117781781):0.1039477736,3:0.8494122155)
(1:0.2884645507,(3:0.1385508900,6:0.1438036083):0.0371515210,5:0.2867521030)
(1:0.1735065211,(2:0.0675987538,5:0.0830803872):0.2318239016,4:0.1353891374)
(1:0.0719139366,(2:0.3695262018,(3:0.1297711709,(5:0.1701712741,6:0.0978973747):0.0600186919):0.0110873508):0.0472072070,4:0.2329766198)
(2:0.3030968661,(3:0.2230494252,6:0.2452462581):0.2436096598,5:0.3410649197)
(1:0.2145948125,(3:0.1692408542,6:0.2488209548):0.0825896525,4:0.2310099983)
(1:0.1128305670,(2:0.1411560708,3:0.1688194884):0.0648823233,4:0.1988197696)
(1:0.3184119712,2:0.1924095833,(3:0.4676125880,(4:0.1719115942,6:0.2620697863):0.0493380208):0.0370772987)
(1:0.2226399768,2:0.1920026300,(3:0.8766284315,6:0.1886060604):0.0515187495)
(1:0.1910364740,(2:0.2656426448,6:0.2913080759):0.0887779392,(3:1.1872971883,4:0.1728928793):0.0718390193)
(1:0.1991824371,(3:0.1435558910,6:0.1632553782):0.1306962340,4:0.2580050871)
(1:0.4635024968,3:0.2685731037,(4:0.6832165247,6:0.3311785850):0.1021786120)
(1:0.2037107776,(3:0.1484776959,6:0.3012343653):0.0637466477,4:0.6674821848)
(1:0.3337613417,(2:0.2498541274,5:0.0488211718):0.9801723893,4:0.0655136294)
(1:0.1767224651,(3:0.2830232474,6:0.4549810160):0.1111412300,4:0.1620487058)
(1:1.1514629890,(3:0.2272675395,6:0.1550561632):0.1287200389,4:0.1921747122)
(3:0.2092406532,(4:0.2720974502,5:0.2379252720):0.0656405309,6:0.2182012372)
(1:0.0932945193,(2:0.0967696735,5:0.1807591471):0.1121288283,4:0.1002928989)
(1:0.1807192445,(2:0.1558436041,5:0.5566908855):0.3597207860,4:0.4247585141)
(1:0.1420473173,(3:0.1249655425,6:0.2230733416):0.0813993925,4:0.1627928192)
(1:0.1637039033,(3:0.1611751984,6:0.1784658624):0.1293203189,4:0.1933196630)
(1:0.1669880752,(3:0.1417402248,6:0.1603239549):0.2561188085,4:0.2150478800)
(1:0.1500813856,(3:0.2539219161,6:0.3408135195):0.0502902293,4:0.3456700838)
(1:0.1041330216,(3:0.0884446386,6:0.0969153488):0.1203755775,4:0.3461245660)
(1:0.1701568444,(3:0.1135686412,6:0.1753453267):0.1265295766,4:0.2352403159)
(1:0.0703693475,3:0.1293266199,(4:0.0862571174,5:0.7421399469):0.0243960409)
(2:0.4517400556,(3:0.1029810561,6:0.1370096476):0.3300825504,5:0.8736582797)
(2:0.0724182891,(3:0.1535375592,6:0.2355663908):0.1650467147,5:0.1655397218)
(1:0.1310393236,((2:0.1223933071,5:0.1224990161):0.0826644931,(3:0.0688203482,6:0.2420499138):0.1266686988):0.0725679877,4:0.2408354523)
(1:0.1325458135,(2:0.1433948907,5:0.2223268117):0.1301913876,4:0.1663618886)
(1:0.0822070388,(2:0.1511595200,4:0.1311958514):0.0323472601,6:0.1685809474)
(1:0.1026363446,(2:0.0840875931,5:0.1795632828):0.1443908395,4:0.2095689350)
(1:0.0923800198,(2:0.2409677412,5:0.4592955447):0.1581618263,4:0.2998179030)
(1:0.1110875083,(2:0.1058941614,5:0.1421402511):0.0853560747,4:0.1354231546)
(1:0.2112396174,(2:0.2790257842,(3:0.1239353891,6:0.1850940208):0.0410713113):0.0895569509,4:0.2289300079)
(2:0.2571261488,(3:0.2440104398,6:0.2368350463):0.1193652791,5:0.2401230843)
(3:0.2392930036,(4:0.6334980969,5:0.3654045934):0.0723978852,6:0.1531492760)
(1:0.1414456213,(2:0.1619305026,5:0.2235796343):0.1116991125,4:0.1600611741)
(2:0.2965287496,(3:0.1757963044,6:0.1949256682):0.1407919746,5:0.4169208164)
(1:0.2572129677,(2:0.2181919352,5:0.0931616583):0.4549729592,4:0.1516226412)
(3:0.0668843663,(4:0.2148680334,6:0.2246757102):0.0541962987,5:0.2668936645)
(2:0.1532940343,(3:0.1462721101,6:0.1856224942):0.1741244184,5:0.2036239062)
(2:0.1182207974,(3:0.1887361664,6:0.2851659479):0.2079576841,5:0.1545898991)
(2:0.1234443477,(3:0.1423163040,6:0.1935098992):0.1032529696,5:0.1381516017)
(1:0.1580842086,(3:0.2377589872,6:0.2455802130):0.1107958319,4:0.1733497034)
(2:0.1698413267,(3:0.5185462468,6:0.2921255836):0.2045036569,5:0.1732999544)
(1:0.1540685838,(2:0.1893251437,5:0.2539460195):0.0433738802,(3:0.3197028723,4:0.2680272211):0.0333445623)
(1:0.1344312117,(3:0.1071508087,6:0.1906067649):0.0980350580,4:0.2551983975)
(1:0.2918521595,(3:0.1243674176,6:0.1930094175):0.1358593530,4:0.2119545599)
(1:0.0981641863,((2:0.1081022537,5:0.1496301500):0.0395101807,(3:0.0804450709,6:0.1518563583):0.0551254399):0.0335577487,4:0.1649256921)
(1:0.1066139170,(3:0.1007758034,6:0.2614264111):0.1399336060,4:0.1866959443)
(1:0.1651059159,(2:0.0988190685,5:0.1101785748):0.1061782270,4:0.1455752283)
(1:0.3312406416,((2:0.1884931403,5:0.2643290492):0.3144880259,6:0.5138870207):0.5633565655,4:0.1669212715)
(1:0.1017122821,(2:0.1013740274,5:0.2373362654):0.0692534367,4:0.2147426262)
(2:0.1253019708,(3:0.1873383413,(4:0.1935986934,6:0.5584292221):0.0424696926):0.0362215050,5:0.2175270942)
(1:0.0970124832,(2:0.1085314210,5:0.2316980294):0.1445735543,4:0.1403298331)
(1:0.1402838442,((3:0.1694760509,6:0.2149885518):0.0608364843,5:0.3224755174):0.0390475396,4:0.1391060037)
(2:0.0898910206,(3:0.0947213844,6:0.1357558146):0.1016822159,5:0.0801848446)
(1:0.0895667335,(2:0.1791867741,(3:0.1067436839,6:0.1592816681):0.0517540034):0.0598134798,4:0.1128448677)
(1:0.0503151781,3:0.2623764761,(4:0.1293927264,5:0.1343064643):0.0761018701)
(1:0.2853483721,(3:0.3633190583,6:0.1735181068):0.0742802687,4:0.2604214269)
(1:0.1076995091,2:0.1242652634,(3:0.2046539308,4:0.1061343944):0.0411859547)
(2:0.1334731476,(3:0.1834096817,6:0.2951342819):0.1388330426,5:0.2056628825)
(1:0.1566512140,(2:0.3662534000,(3:0.1470831344,6:0.1284693555):0.0565043835):0.0535509632,4:0.1951220719)
(2:0.1132297518,(3:0.1106981209,6:0.1008592848):0.0993455657,5:0.1507033227)
(1:0.2498326053,((3:0.2254976003,6:0.4206608133):0.1492424553,5:0.3759946930):0.1334313785,4:0.1886273588)
(1:0.6580680461,(2:0.2673004351,4:0.2647924851):0.0435533547,(3:0.1355738465,6:0.2311417135):0.0548604668)
(1:0.2318030417,(3:0.2075125699,6:0.3081485347):0.0965902325,5:0.2552627091)
(2:0.0729937809,(3:0.2462376652,6:0.2136933405):0.3021064661,5:0.2597867610)
(1:0.5706303182,(2:0.1337043190,5:0.1848220895):0.0557660940,(3:0.1492984715,6:0.2016384289):0.1053887092)
(1:0.1736118077,(2:0.2186827677,(3:0.2553002156,6:0.2185016303):0.0973478213):0.0572626093,4:0.1503003197)
(1:0.1972725865,(((2:0.0748332489,5:0.2127847563):0.0685061259,6:0.2082518330):0.0258517411,3:0.1169559501):0.0737680792,4:0.1181243952)
(2:0.1185579593,(3:0.1519354571,6:0.1659799519):0.1377711714,5:0.2015368405)
(2:0.1482074647,(3:0.1531195821,6:0.2772331096):0.2250314936,5:0.2257437905)
(1:0.1176068016,(3:0.1463855441,6:0.1403621412):0.1075996517,4:0.1967668589)
(1:0.2891502535,(2:0.1638014099,5:0.3000887530):0.0963343210,3:0.2120092830)
(1:0.0940926841,(2:0.2023559026,5:0.0560044826):0.0466093493,3:0.1278686542)
(1:0.2533668525,(2:0.2603132246,5:0.3207620402):0.1061006385,(3:0.2257052456,6:0.3221165979):0.0954070050)
(1:0.2760733649,(2:0.2822536905,5:0.2938955070):0.0352363226,3:0.1989729524)
(1:0.6163678399,(2:0.0994421952,5:0.1428372740):0.0772412076,(3:0.1681226487,6:0.1173602309):0.0521292166)
(1:0.2934396196,(2:0.0848635965,5:0.0978419524):0.0442587451,6:0.1608175177)
(1:0.1699745855,2:0.5128630461,(3:0.0997507485,6:0.1172761907):0.0944258322)
(2:0.1855237317,(3:0.1613619150,6:0.3203213083):0.2348746337,5:0.2322026486)
(1:0.1030680043,(3:0.0970880285,6:0.1323248866):0.0607878323,4:0.1377338900)
(2:0.2471532046,(3:0.1763104701,6:0.1842915530):0.1009297611,5:0.2169539614)
(1:0.1965012818,(2:0.3446515777,5:0.2838754139):0.1634601998,4:0.2747801356)
(1:0.1783922650,((3:0.1915503284,6:0.3556422710):0.2097283103,5:0.1668769468):0.0730968942,4:0.1927421083)
(2:0.1688045747,(3:0.1345372711,6:0.1768343886):0.1173640861,5:0.2168708120)
(1:0.1590401210,(3:0.1849708459,6:0.2724275745):0.1608665084,4:0.2627938773)
(1:0.2001350381,(3:0.3838460115,6:0.4041528779):0.3185544207,4:0.2174740276)
(1:0.1885919561,(3:0.1121361915,6:0.1487910548):0.0989448798,4:0.1634407614)
(1:0.2704622726,(2:0.2005613496,5:0.2634938530):0.2123906439,4:0.3289410545)
(2:0.2315359127,(3:0.5600723632,4:0.7050501115):0.1290311214,5:0.3519943377)
(1:0.1693065438,((2:0.3602270093,3:0.3705318640):0.0540796112,5:0.3842500988):0.1072896812,4:0.3973453244)
(1:0.1522714252,(2:0.1316060416,5:0.1356648511):0.1782717851,4:0.2182808893)
(1:0.1439485153,(2:0.2770603524,4:0.1176636709):0.0531578014,5:0.1471360540)
(1:0.1788242776,(2:0.1661674077,5:0.3742477404):0.1466795804,4:0.2271765253)
(1:0.0772790754,((2:0.1060654866,5:0.1439565660):0.0411769972,6:0.1553381082):0.0331395326,4:0.1330595841)
(2:0.0975820727,(3:0.1160071210,6:0.1525844855):0.1145681022,5:0.1466234388)
(2:0.2122141936,((3:0.1558864476,4:0.1782261069):0.0369610779,6:0.1142490657):0.0439123521,5:0.1383737358)
(2:0.2252066504,3:0.2284352293,(4:0.1249478220,5:0.3097858016):0.1583917155)
(2:0.1662728697,(4:0.2600623316,6:0.2863015077):0.0801375502,5:0.1128193393)
(1:0.2387165320,(2:0.2361879680,(5:0.2196007020,6:0.4126952626):0.1244420651):0.0562573049,4:0.2731411539)
(2:0.1334823064,(3:0.1375589890,6:0.1577576034):0.1441933542,5:0.1466963741)
(1:0.1626626423,(3:0.1880456558,6:0.2984575916):0.0584947746,4:0.2697843297)
(1:0.1347829019,((2:0.0685979887,5:0.3210363746):0.0531931072,3:0.3215403630):0.0465832736,4:0.1770325317)
(2:0.1846149662,(3:0.1163491622,6:0.1939534589):0.2262773885,5:0.3098384429)
(1:0.1025023154,(2:0.1098195396,5:0.1714660466):0.0735404508,4:0.1084347922)
(1:0.1314464836,(2:0.1735660914,5:0.2039822201):0.1282246509,4:0.1967340259)
(1:0.1135414517,(2:0.1198161298,5:0.2068511731):0.1396641636,4:0.1528686180)
(1:0.1831611854,(2:0.2260886758,5:0.1733786271):0.2913697564,4:0.1525317959)
(1:0.2866717843,(2:0.2403301798,5:0.2379820391):0.2692217956,4:0.4427397644)
(1:0.2287259158,(2:0.1834747502,5:0.3339489382):0.1861633955,4:0.4714360809)
(1:0.1721613677,(2:0.0885190475,5:0.1278251171):0.0907422296,4:0.1420689524)
(1:0.1372707461,((2:0.0982953618,5:0.2021799601):0.0470101166,(3:0.1050413348,6:0.1638929622):0.0557201868):0.0499759222,4:0.2091102767)
(1:0.1339305295,(2:0.1641695983,5:0.3163959104):0.2960225912,4:0.4295764638)
(2:0.4587187541,3:0.2838596990,(4:0.4473690232,6:0.2457147207):0.1141466986)
(1:0.1279087311,(2:0.1278699303,5:0.1410521974):0.0854878562,4:0.1625810946)
(1:0.2556987256,(2:0.3455253341,5:0.3491793648):0.0609533023,4:0.1863788425)
(1:0.1670506452,(2:0.2685552578,5:0.4312018497):0.0444604587,4:0.2476862401)
(1:0.2434311142,(3:0.2260432966,6:0.4740006709):0.1600447148,4:0.4407410259)
(1:0.1584308883,(3:0.1373505162,6:0.2039783898):0.2161886509,4:0.1917327646)
(1:0.1150826356,(3:0.0918125642,6:0.1411162133):0.1239667777,4:0.1632531028)
(1:0.1148002626,(3:0.1218071713,6:0.1536980186):0.0896436882,4:0.2886860344)
(2:0.1153159834,(3:0.0988778468,6:0.1235855704):0.0746410326,5:0.1983092799)
(1:0.1357743001,(2:0.1128062563,5:0.1928018056):0.1376181672,4:0.1372177325)
(2:0.1875958413,(3:0.1924989775,6:0.2405219233):0.2477793224,5:0.1713782549)
(1:0.2995101117,(2:0.1976666801,5:0.2398159932):0.2333425580,4:0.3347468552)
(1:0.1681661134,(2:0.0935701877,5:0.2011199091):0.2605751990,4:0.2128910630)
(1:0.1299900922,(2:0.0766622481,5:0.1338630744):0.0691212128,4:0.1658914006)
(1:0.0974073254,(2:0.0614785221,5:0.1170475287):0.0517923471,4:0.4812714594)
(1:0.3003943576,2:0.2156613114,(3:0.1489948045,6:0.1789984447):0.7086418204)
(1:0.1169519373,(2:0.0931511888,5:0.1638071445):0.2326198616,4:0.2352358961)
(1:0.0878506765,(2:0.1447466683,5:0.1549877058):0.1331096221,4:0.1519968300)
(1:0.1295586298,(2:0.1547672426,5:0.1323799804):0.0527987507,((3:0.1143794018,6:0.1124051845):0.0845885007,4:0.1365345405):0.0364907353)
(2:0.0872055987,((3:0.1556690693,6:0.1529299829):0.1380117795,5:0.2144781521):0.0655642517,4:0.5863701878)
(1:0.3383265698,2:0.3143928231,(3:0.1949338410,6:0.2435972561):0.2310360628)
(2:0.2223524783,(3:0.1418909580,6:0.1876757146):0.1701777528,5:0.2485017813)
(1:0.1894770945,(3:0.1247867575,6:0.1567347708):0.1071880000,4:0.1425683552)
(1:0.0597680523,(3:0.1454820362,6:0.1871114112):0.1292861454,4:0.1105461846)
(1:0.1340071983,(2:0.1000003342,5:0.1306217025):0.2191982175,4:0.1531996030)
(2:0.1603551259,(3:0.1184510038,6:0.1704513955):0.3683927450,5:0.2350512398)
(1:0.1331010833,(3:0.2276588219,6:0.1917747839):0.1266520853,4:0.1463339823)
(1:0.2735533325,(3:0.0202632583,6:0.4499505765):1.4353294076,4:0.0419361423)
(1:0.1133678014,((2:0.1540197703,5:0.1980404423):0.0517353888,3:0.2967291525):0.1018937442,4:0.1626401182)
(1:0.1654672278,(2:0.1291738360,5:0.1673427794):0.1267122407,4:0.2065435515)
(1:0.1678194551,(2:0.1161115935,5:0.1392772880):0.0684608884,4:0.1751538622)
(1:0.1335485228,(2:0.1538138834,5:0.1591778075):0.0865603818,4:0.1296164025)
(2:0.1243903865,3:0.1055275177,(5:0.0555689348,6:0.1945839238):0.0958712567)
(1:0.1212525626,(2:0.1265447847,5:0.1182434047):0.0582069559,4:0.1398071855)
(2:0.1902644291,(3:0.2299414885,6:0.3378498360):0.2278721859,5:0.3462964856)
(2:0.1510621444,(3:0.2451913553,6:0.2730510682):0.2870771333,5:0.2816032603)
(2:0.1443826956,(4:0.4599046081,6:0.3386597149):0.1213288388,5:0.1498375642)
(1:0.1033714570,(2:0.0595188512,5:0.1269600333):0.0614952427,4:0.2298801880)
(1:0.1497967610,(2:0.1248321770,5:0.1337916004):0.0886566703,4:0.1862633254)
(2:0.1747331934,(3:0.1295985803,6:0.1666937222):0.0854697788,5:0.1523361682)
(2:0.1741271199,(3:0.1650938570,6:0.1333017546):0.1367185602,5:0.2220086123)
(1:0.0790198711,((2:0.1404051037,5:0.1237832939):0.0490827140,(3:0.0919816008,6:0.0967085643):0.0263648819):0.0256348330,4:0.1450957736)
(1:0.4109686413,(2:0.2445043456,3:0.2594048272):0.3057651579,5:0.4221460805)
(2:0.1585098931,(3:0.1320299709,6:0.1873271832):0.1607107902,5:0.1559250818)
(1:0.1046762178,(3:0.1049418721,6:0.1813728659):0.1466147643,4:0.1409652181)
(1:0.2310557525,2:0.4351415641,((4:0.3966861729,6:0.4984813461):0.0711431126,5:0.2924901175):0.1430223887)
(2:0.1609729159,(3:0.1954737421,4:0.2649894382):0.1263492349,5:0.1714717733)
(1:0.1859151224,(2:0.1040825561,5:0.1548337997):0.1330329838,4:0.2428031266)
(1:0.1471416921,((2:0.3526229454,5:0.3482276523):0.0729869145,(3:0.1363242028,6:0.1908438146):0.0991886911):0.0980598462,4:0.2029496923)
(1:0.0797534823,(2:0.1221635976,5:0.1485713308):0.0840617311,4:0.1190945186)
(1:0.1510244623,(2:0.2043121036,5:0.1759849435):0.2205891602,4:0.1858710743)
(1:0.1584517328,((2:0.1528395078,5:0.2509526249):0.0242637887,(3:0.1028326493,6:0.1505408895):0.0550307293):0.0394416819,4:0.2044494194)
(1:0.1067191536,((2:0.1381983341,5:0.2011639617):0.0757916915,(3:0.1415124419,6:0.4534968512):0.0913944940):0.0814823278,4:0.1296438916)
(1:0.0859594773,(3:0.0950648037,6:0.1179112471):0.1006393721,4:0.0985754639)
(1:0.2320105578,(2:0.2246544108,5:0.3300439438):0.3006455426,4:0.3646583251)
(1:0.1335822934,(2:0.2302768799,5:0.2584633902):0.0969774256,4:0.1865525379)
(1:0.1551928912,(2:0.2139169691,5:0.1609685396):0.0935121932,4:0.1156599892)
(1:0.1708401492,(3:0.1739487544,6:0.1988831571):0.1630628706,4:0.1505472812)
(1:0.1061637678,(2:0.3285998744,5:0.3407732258):0.2088681400,4:0.1624566660)
(1:0.2249300843,(3:0.1597863153,6:0.2272303354):0.2073416179,4:0.3432443635)
(1:0.2079675075,(2:0.1860998352,5:0.1464406500):0.0751613967,4:0.2783620121)
(2:0.1251443734,(3:0.0901023416,6:0.1403877465):0.6952979802,5:0.1799171552)
(1:0.0997696952,(2:0.2931962947,5:0.3236263465):0.3256667154,4:0.2693567092)
(1:0.1957942826,(3:0.2582981135,6:0.3227706258):0.1524235262,4:0.2032735985)
(1:0.1352366395,(3:0.2257949731,6:0.3026105770):0.1421341872,4:0.2271537490)
(1:0.4182446395,(2:0.7317275937,6:0.7376579489):0.2008482960,4:0.4397870237)
(1:0.1566963362,(2:0.4169257175,6:0.3337236399):0.0863323279,4:0.2087015951)
(1:0.4073709438,(3:0.3449344116,4:0.2113020234):0.1973455873,6:0.1837178357)
(2:0.1531402535,(3:0.1644248827,6:0.1928413444):0.0608511749,5:0.1855012147)
(1:0.1793046128,(3:0.1469861042,6:0.2613096730):0.1926378376,4:0.2315235271)
(2:0.2825226354,(3:0.2431907486,6:0.2632261131):0.1406827156,5:0.3173673813)
(2:0.1318346533,(3:0.1299153684,6:0.2156590392):0.1131740477,5:0.1569232222)
(2:0.1308360379,(3:0.1741656545,6:0.2232191570):0.1495878871,5:0.1958171489)
(1:0.0872393123,(3:0.0924628110,6:0.1205241527):0.0502329347,4:0.1255546126)
(2:0.2315508635,(3:0.6482385111,4:0.2731723153):0.3788245520,5:0.1553302663)
(1:0.1077573591,(2:0.2137335283,5:0.1950306995):0.1811732391,4:0.1948199661)
(1:0.1736481049,(2:0.1921502473,5:0.2191885210):0.1495417004,4:0.2230403694)
(1:0.2208406662,((2:0.0971874527,3:0.1795171484):0.6757619641,4:0.1330496333):0.0554366229,5:0.2583002666)
(1:0.1936100387,(3:0.1246020874,6:0.1050601071):0.1152615706,4:0.2464607235)
(1:0.1891476720,(3:0.1092390125,6:0.5588871629):0.1085156455,(4:0.1780026160,5:0.6795630530):0.0992533520)
(1:0.1155676192,((2:0.0869298321,5:0.2329632366):0.0421768826,(3:0.1649681699,6:0.1385730671):0.0516726718):0.0848445618,4:0.3042417255)
(2:0.4242881266,3:0.1575861076,(4:0.1545063582,6:0.0924231831):0.0445650997)
(1:0.5905790830,(2:0.1165972299,3:0.2075032411):0.0265167332,6:0.1695021536)
(1:0.1813968620,((2:0.3605110977,6:0.4051747921):0.6702853380,5:0.3584531454):0.0602555491,4:0.2651395003)
(1:0.1550487584,((2:0.2236544933,5:0.2530302113):0.0719091820,3:1.1221705899):0.1754595438,4:0.3025937266)
(1:0.2253994377,(2:0.4255885364,5:0.4199218447):0.1862201896,4:0.2369556767)
(1:0.1359435256,(2:0.0163052102,(5:0.1060944329,6:0.3371016384):0.0542758656):0.1191207468,4:0.1790965571)
(1:0.1394677779,(2:0.1906808894,6:0.2430564066):0.5612253552,4:0.1545110197)
(1:0.3477163557,(4:0.2045215388,6:1.3603903452):0.1116116854,5:0.4125258762)
(1:0.1088905176,((2:0.1370819267,5:0.1321903413):0.0458824185,3:0.1640997884):0.0779630503,4:0.1401619565)
(1:0.1804769600,(3:0.1559795434,6:0.2728561422):0.1992286524,4:0.2749221496)
(1:0.1246449207,((2:0.1516851677,5:0.1764780338):0.1238135526,(3:0.1362961040,6:0.1826175869):0.1189687556):0.1280567956,4:0.1594951941)
(2:0.1974495557,(3:0.1782454896,6:0.1954798220):0.1377901759,5:0.2947176671)
(1:0.1620646352,(2:0.1368880573,5:0.1990076717):0.1639904962,4:0.1767378311)
(1:0.1785580078,(2:0.1723722827,5:0.1718765506):0.0804738109,4:0.2115334631)
(1:0.1687028896,(2:0.1262187080,5:0.1412764437):0.3608493703,4:0.3232728843)
(1:0.1741280200,(2:0.2171846383,5:0.2545020957):0.2027223858,4:0.2238937249)
(1:0.1275734475,(3:0.1045808332,6:0.1328229107):0.1621862832,4:0.2174445033)
(1:0.2408677261,(3:0.1435795541,6:0.1687512112):0.0842962589,4:0.2372052571)
(1:0.2266270066,((2:0.1911621183,5:0.3716261318):0.0988392419,6:0.3116767389):0.0393588563,3:0.1055126610)
(1:0.1038265908,(2:0.1409007208,5:0.1987610018):0.1231561981,4:0.1552233383)
(1:0.2083816636,(2:0.1910276560,5:0.2142600729):0.1811487585,4:0.4582906669)
(1:0.4654242189,(3:0.1441139977,6:0.1331418564):0.1984067135,5:0.3691425249)
(1:0.2193227845,(2:0.0495206856,5:0.6661956763):0.3287310382,4:0.3371449672)
(1:0.1650762640,(2:0.3109974563,6:0.2739584006):0.0867710316,4:0.1914269419)
(1:0.1716894914,(2:0.1689946459,5:0.1722538048):0.0906486506,4:0.1717330747)
(1:0.3354454780,(2:0.2941937007,5:0.1913852985):0.0556910484,(3:0.2356082820,6:0.2270704678):0.0395283878)
(1:0.2074984955,(3:0.2136279178,6:0.3417096559):0.1052127034,4:0.2876821779)
(2:0.1010415025,(3:0.1682745454,6:0.3563114195):0.1402184274,5:0.1180022485)
(1:0.1520380207,(2:0.1022177832,5:0.1728845482):0.0984833442,4:0.1465368379)
(1:0.1633670733,(3:0.1774559090,6:0.2020000453):0.1223854529,4:0.2115105756)
(1:0.1706816377,((2:0.1213174846,5:0.1725150603):0.0765500856,(3:0.1599009502,6:0.2101052932):0.0740493265):0.0805678920,4:0.3153051613)
(2:0.1119030399,(3:0.1187637317,6:0.1973291420):0.1270570045,5:0.2450247009)
(1:0.3584103775,((2:0.2263246293,5:0.3780963905):0.2348699740,6:0.2552851596):0.1113898280,3:0.1911594261)
(2:0.2117776092,(3:0.2258367916,6:0.3049715747):0.1798856692,5:0.2392169399)
(1:0.2641119663,((2:0.1743505175,5:0.2387629156):0.1188142801,3:0.5646047200):0.0549212155,6:0.3049394831)
(1:0.1389294982,(3:0.1066185290,6:0.1820041579):0.2065295388,4:0.1632061153)
(1:0.0821374582,(2:0.2413871615,5:0.1938546618):0.1660469606,4:0.1012706140)
(1:0.0984173977,((3:0.1040653816,6:0.2096344713):0.1303788606,5:0.5552567702):0.0962373340,4:0.1474244343)
(1:0.1417548660,(3:0.1502182055,6:0.1603865526):0.1167286983,4:0.1709666687)
(1:0.1289470524,(2:0.1183307187,5:0.1397527401):0.1153600692,4:0.1704084061)
(2:0.1926036156,(4:0.4132351242,6:0.5226724350):0.0494148564,5:0.2745571062)
(1:0.1690773892,(3:0.1218075965,6:0.2445502102):0.1196823748,4:0.2412592314)
(1:0.1326024057,(3:0.2279136650,6:0.2708237622):0.1284477294,4:0.2038707667)
(1:0.0735681400,(2:0.1084824460,5:0.1471461534):0.0964229011,4:0.1316646583)
(1:0.1581574541,(2:0.1807048445,5:0.1308231327):0.0862125853,4:0.1692430588)
(2:0.1022774789,(3:0.1780546588,6:0.1798487291):0.1733710707,5:0.1766961829)
(1:0.1915190103,((2:0.2327461147,5:0.2577182096):0.0926755435,(3:0.2841011530,6:0.2910732458):0.1336449739):0.0757974383,4:0.1982812155)
(1:0.1509842247,(3:0.3906937238,6:0.3148078361):0.3829750344,4:0.2851073653)
(1:0.1205739940,(3:0.1310992978,6:0.1770817446):0.1223423549,4:0.1965142923)
