# Supplementary material for: The Chloranthus sessilifolius genome provides insight into early diversification of angiosperms
Source: Nat Commun. 2021 Nov 26;12:6929. doi: 10.1038/s41467-021-26931-3 (PMC8626421; doi:10.1038/s41467-021-26931-3)
Supplement: Supplementary file 4 — Source Data [file 41467_2021_26931_MOESM4_ESM.zip › Fig. 2c, C. sessilifolius.blockinfo.csv]

id	chr1	chr2	start1	end1	start2	end2	pvalue	length	ks_median	ks_average	homo1	homo2	homo3	homo4	homo5	block1	block2	ks	density1	density2	class1	class2
682	9	6	978	994	1126	1149	0.3584	8	1.45585	1.5164125	0.375	0.375	0.5	0.75	0.875	978_980_985_987_989_991_992_994	1126_1132_1139_1140_1143_1144_1148_1149	_1.2398_1.2499_1.0418_1.4825_1.5783_2.1509_1.9589_1.4292	0.470588235	0.333333333	1	0
381	3	11	328	207	990	1099	0.3287	12	1.34225	1.25085	0.416666667	0.583333333	0.75	0.833333333	0.833333333	328_310_295_275_267_265_256_255_252_230_221_207	990_1002_1016_1027_1041_1043_1047_1048_1063_1081_1095_1099	_1.5181_0.1229_0.8985_1.59_1.863_1.8449_1.3088_1.3757_1.5371_0.8136_0.8711_1.2665	0.098360656	0.109090909	1	0
119	10	14	262	273	178	201	0.324	7	1.9916	2.0048	0.285714286	0.428571429	0.857142857	0.857142857	0.857142857	262_265_266_268_271_272_273	178_179_180_181_182_183_201	_1.0922_-1_-1_2.7274_-1_2.9438_1.2558	0.583333333	0.291666667	1	0
677	9	2	584	559	1228	1298	0.3066	5	0.7642	0.87184	0.8	0.8	0.8	1	1	584_577_573_565_559	1228_1249_1262_1279_1298	_0.6964_0.7516_1.0622_0.7642_1.0848	0.192307692	0.070422535	1	0
148	11	3	1099	990	207	328	0.2858	12	1.3856	1.254341667	0.666666667	0.75	0.833333333	0.916666667	0.916666667	1099_1095_1081_1063_1062_1056_1043_1041_1028_1016_1002_990	207_221_230_252_255_256_265_267_275_295_310_328	_1.2665_0.8711_0.8136_1.5371_1.5452_1.2765_1.8449_1.863_1.4947_0.8985_0.1229_1.5181	0.109090909	0.098360656	1	0
81	1	5	2474	2437	1388	1472	0.2514	8	1.4663	1.615425	0.5	0.625	0.625	0.625	0.875	2474_2471_2457_2450_2448_2444_2443_2437	1388_1406_1425_1443_1447_1451_1452_1472	_1.2272_1.9922_3.023_0.8111_1.3104_1.9806_0.9567_1.6222	0.210526316	0.094117647	1	0
493	5	1	1474	1388	2419	2474	0.2335	9	1.6276	1.601822222	0.777777778	0.777777778	0.777777778	0.777777778	1	1474_1472_1452_1451_1447_1443_1423_1406_1388	2419_2422_2443_2444_2448_2450_2457_2471_2474	_1.6276_2.1821_0.9567_1.9806_1.3104_0.8111_2.3285_1.9922_1.2272	0.103448276	0.160714286	1	0
156	12	10	1098	1075	1148	1172	0.2335	5	1.3036	1.57294	0.2	0.4	0.8	1	1	1098_1086_1081_1078_1075	1148_1157_1158_1171_1172	_2.7798_1.3036_0.7804_1.9497_1.0512	0.208333333	0.2	1	0
252	14	10	183	139	265	294	0.2125	9	1.0417	1.645257143	0.333333333	0.444444444	0.666666667	0.666666667	0.888888889	183_182_181_179_170_168_167_164_139	265_268_270_272_281_282_284_285_294	_-1_3.103_-1_2.8723_1.0417_0.7826_1.0385_0.8743_1.8044	0.2	0.3	1	0
598	7	10	977	1075	367	522	0.2114	16	0.9286	0.914946667	0.6875	0.8125	0.875	0.875	0.875	977_981_987_989_993_998_1016_1018_1023_1025_1039_1046_1053_1063_1064_1075	367_387_401_405_408_429_446_456_468_472_486_491_492_507_514_522	_1.2384_0.9387_0.7441_-1_0.6942_0.751_0.7168_1.1305_0.9286_1.1585_0.908_0.8543_1.0034_0.9641_0.7249_0.9687	0.161616162	0.102564103	1	0
197	12	6	472	460	2982	2999	0.2106	6	1.2447	1.175583333	0	0.166666667	0.5	0.5	0.833333333	472_471_469_463_462_460	2982_2986_2987_2992_2997_2999	_0.7627_0.986_1.5034_0.3014_1.6302_1.8698	0.461538462	0.333333333	1	0
127	10	8	61	31	359	409	0.2103	8	1.2407	1.2243	0.375	0.375	0.5	0.875	0.875	61_60_57_49_44_41_36_31	359_360_362_387_397_399_404_409	_1.6494_1.3094_-1_-1_0.7444_1.4806_0.99_1.172	0.258064516	0.156862745	1	0
377	3	1	642	589	1315	1341	0.2097	5	1.64685	1.50185	0.8	1	1	1	1	642_637_614_613_589	1315_1327_1335_1338_1341	_-1_1.895_2.083_1.3987_0.6307	0.092592593	0.185185185	1	0
520	6	1	154	89	2204	2266	0.2094	5	0.8349	1.13522	1	1	1	1	1	154_130_128_104_89	2204_2228_2231_2245_2266	_1.7735_0.7067_0.6671_1.6939_0.8349	0.075757576	0.079365079	1	0
644	8	10	409	359	31	61	0.208	9	1.3094	1.321257143	0.333333333	0.555555556	0.666666667	0.666666667	0.777777778	409_404_400_399_398_390_385_360_359	31_36_38_41_44_49_57_60_61	_1.172_0.99_1.1266_1.4806_1.5208_-1_-1_1.3094_1.6494	0.176470588	0.290322581	1	0
125	10	7	536	620	1459	1543	0.2069	10	1.0128	1.0823	0.5	1	1	1	1	536_537_539_546_565_569_575_583_598_620	1459_1463_1466_1476_1486_1508_1516_1518_1526_1543	_0.9944_1.2153_0.6459_0.6759_1.0312_0.8884_1.52_1.1717_0.989_1.6912	0.117647059	0.117647059	1	0
245	13	8	1196	1040	1012	1144	0.2042	20	1.25205	1.28545	0.6	0.75	0.85	0.85	0.9	1196_1192_1188_1176_1172_1147_1146_1137_1133_1124_1121_1108_1102_1101_1099_1088_1075_1058_1041_1040	1012_1016_1017_1027_1030_1035_1036_1042_1061_1072_1074_1078_1079_1087_1091_1097_1111_1130_1140_1144	_0.9603_0.8161_1.0666_1.0592_0.9922_0.7704_1.5775_1.8212_1.4087_0.9858_1.4852_1.2454_1.7968_1.471_2.0068_1.4232_1.2587_1.0284_1.3194_1.2161	0.127388535	0.15037594	1	0
429	3	4	2637	2576	214	241	0.202	7	1.5011	1.71215	0.428571429	0.857142857	0.857142857	0.857142857	0.857142857	2637_2636_2631_2610_2598_2594_2576	214_217_223_230_237_240_241	_1.2632_1.0358_1.739_2.6315_2.6693_-1_0.9341	0.112903226	0.25	1	0
78	1	3	1341	1387	587	599	0.201	6	0.5336	1.38716	0	0.333333333	0.666666667	0.666666667	0.833333333	1341_1356_1357_1359_1367_1387	587_591_592_596_598_599	_0.5111_2.1977_-1_3.5788_0.1146_0.5336	0.127659574	0.461538462	1	0
605	7	2	1310	1292	575	611	0.1997	6	1.2811	1.27588	0.666666667	0.666666667	0.833333333	0.833333333	1	1310_1306_1305_1303_1297_1292	575_589_591_597_605_611	_1.2964_-1_1.2811_0.5993_1.0132_2.1894	0.315789474	0.162162162	1	0
306	15	7	471	189	26	338	0.1973	39	0.9844	1.160930769	0.666666667	0.820512821	0.923076923	0.948717949	1	471_470_464_457_455_437_423_420_418_408_389_387_386_383_380_367_365_362_340_337_333_332_326_322_320_308_294_285_282_270_265_254_243_236_232_231_219_200_189	26_35_48_54_58_79_83_89_95_102_126_132_134_138_139_151_152_154_168_173_187_188_201_206_208_228_240_254_256_258_263_272_282_289_293_294_314_327_338	_2.5051_1.4066_1.0426_1.1862_0.9538_0.783_1.5744_0.8738_0.6445_1.0563_0.8631_0.9975_1.2129_0.6836_3.7237_0.5381_0.9844_0.9136_0.8864_0.8851_1.1654_1.1639_1.9819_0.8662_0.6781_2.2965_0.6526_1.1349_1.6601_0.6498_0.9324_0.9972_1.3211_1.1283_0.921_0.9263_0.8469_0.9742_1.2648	0.137809187	0.124600639	1	0
524	6	12	2999	2985	463	481	0.1913	6	0.82045	0.9567	0.166666667	0.166666667	0.333333333	0.666666667	0.833333333	2999_2996_2992_2991_2987_2985	463_464_467_474_480_481	_0.2129_0.3112_1.5703_2.0049_1.1908_0.4501	0.4	0.315789474	1	0
305	15	5	538	607	231	284	0.1881	7	0.9176	1.038028571	0.857142857	0.857142857	1	1	1	538_560_571_573_596_599_607	231_249_255_267_274_280_284	_1.7667_0.9176_0.8318_0.4591_1.5577_0.9269_0.8064	0.1	0.12962963	1	0
91	1	7	619	679	2033	2089	0.1875	7	1.5748	1.878342857	0.571428571	0.714285714	1	1	1	619_621_627_639_647_655_679	2033_2043_2046_2061_2064_2081_2089	_2.0199_1.3267_2.7244_1.4463_1.5748_1.5566_2.4997	0.114754098	0.122807018	1	0
600	7	10	1586	1553	646	705	0.1842	7	1.37935	1.3539	0.714285714	0.714285714	0.714285714	0.714285714	0.857142857	1586_1585_1583_1573_1564_1559_1553	646_659_661_673_686_698_705	_-1_1.5313_1.2826_0.9643_1.3159_1.5865_1.4428	0.205882353	0.116666667	1	0
201	13	1	209	182	899	925	0.1806	7	0.9152	0.914371429	0.571428571	0.571428571	0.714285714	0.714285714	0.857142857	209_199_197_196_184_183_182	899_908_911_913_916_924_925	_1.1946_0.689_0.9345_1.1373_0.8629_0.9152_0.6671	0.25	0.259259259	1	0
652	8	4	106	128	2670	2689	0.1784	7	1.208	1.3899	0.285714286	0.571428571	0.571428571	0.857142857	0.857142857	106_108_117_118_124_127_128	2670_2672_2675_2678_2685_2688_2689	_1.1407_1.1581_0.932_1.208_2.5574_1.2834_1.4497	0.304347826	0.35	1	0
681	9	6	1112	1038	871	1011	0.1782	19	1.1833	1.356082353	0.526315789	0.684210526	0.842105263	0.842105263	0.894736842	1112_1104_1100_1098_1094_1084_1072_1071_1070_1069_1061_1060_1059_1058_1051_1042_1040_1039_1038	871_890_893_897_909_921_930_938_960_962_969_971_972_981_995_1003_1007_1010_1011	_0.9627_0.9509_0.9745_0.9593_1.2334_0.8866_1.5084_-1_0.5731_1.2909_1.1833_2.9876_2.0113_1.0508_1.3608_1.3193_0.7945_3.006_-1	0.253333333	0.134751773	1	0
603	7	15	338	26	190	471	0.1734	40	1.0168	1.170582051	0.725	0.8	0.925	0.95	0.975	338_337_329_314_294_293_289_282_272_263_258_256_254_247_228_209_206_201_188_187_173_168_154_153_151_139_138_134_132_126_102_95_89_83_79_58_54_48_35_26	190_191_202_219_231_232_236_243_254_265_270_273_285_297_300_320_322_325_332_333_337_340_362_365_367_380_383_386_387_389_407_418_420_423_437_454_457_464_470_471	_1.1611_1.1473_1.0168_0.8469_0.9263_0.921_1.1283_1.3211_0.9972_0.9324_0.6498_1.5063_1.1349_1.1205_3.0435_0.545_0.8662_-1_1.1639_1.1654_0.8851_0.8864_0.9136_0.9844_0.5381_3.7237_0.6836_1.2129_0.9975_0.8631_1.0292_0.6445_0.8738_1.5744_0.783_1.325_1.1862_1.0426_1.4066_2.5051	0.127795527	0.141843972	1	0
247	13	8	696	740	917	954	0.1719	5	0.9156	0.73546	0.6	0.8	0.8	1	1	696_700_724_739_740	917_918_930_953_954	_0.9831_0.9638_0.7444_0.0704_0.9156	0.111111111	0.131578947	1	0
430	3	4	2530	2495	136	176	0.1717	5	0.988	1.02194	0.6	0.6	0.6	0.6	0.8	2530_2520_2505_2499_2495	136_155_165_170_176	_1.144_0.7745_1.3683_0.988_0.8349	0.138888889	0.12195122	1	0
498	5	15	231	284	538	607	0.1688	7	0.9176	1.038028571	0.857142857	0.857142857	1	1	1	231_249_255_267_274_280_284	538_560_571_573_596_599_607	_1.7667_0.9176_0.8318_0.4591_1.5577_0.9269_0.8064	0.12962963	0.1	1	0
123	10	7	362	522	973	1075	0.1677	18	0.93365	0.94525	0.611111111	0.722222222	0.833333333	0.833333333	0.944444444	362_367_387_401_405_408_429_446_456_468_472_486_487_491_492_507_514_522	973_977_981_987_989_993_998_1016_1018_1023_1025_1039_1041_1046_1053_1063_1064_1075	_1.3998_1.2384_0.9387_0.7441_-1_0.6942_0.751_0.7168_1.1305_0.9286_1.1585_0.908_-1_0.8543_1.0034_0.9641_0.7249_0.9687	0.111801242	0.174757282	1	0
367	2	7	341	379	769	814	0.1639	5	1.6566	1.6396	0.8	1	1	1	1	341_350_360_376_379	769_787_788_813_814	_0.2215_1.6566_1.8832_1.5217_2.915	0.128205128	0.108695652	1	0
246	13	8	518	560	841	888	0.1635	7	1.32285	1.371283333	0.571428571	0.714285714	0.714285714	1	1	518_519_531_541_546_552_560	841_846_856_858_869_877_888	_2.2067_-1_1.4496_0.7279_1.2433_1.1978_1.4024	0.162790698	0.145833333	1	0
649	8	13	1144	1012	1026	1196	0.1606	18	1.06295	1.147466667	0.777777778	0.944444444	0.944444444	0.944444444	1	1144_1140_1130_1111_1097_1091_1078_1074_1072_1061_1042_1037_1035_1030_1027_1017_1016_1012	1026_1041_1058_1075_1099_1102_1108_1121_1124_1133_1137_1146_1147_1172_1176_1188_1192_1196	_1.2161_1.3194_1.0284_1.2587_1.0593_1.5727_1.2454_1.4852_0.9858_1.4087_1.8212_0.5887_0.7704_0.9922_1.0592_1.0666_0.8161_0.9603	0.135338346	0.105263158	1	0
82	1	5	2504	2489	1224	1261	0.1606	5	0.9406	0.93518	0.6	0.6	1	1	1	2504_2503_2498_2491_2489	1224_1233_1238_1245_1261	_1.4243_0.9584_0.9406_0.6974_0.6552	0.3125	0.131578947	1	0
118	10	14	294	265	139	183	0.1599	11	1.42305	1.64595	0.363636364	0.636363636	0.727272727	0.909090909	0.909090909	294_285_284_282_281_274_272_268_267_266_265	139_164_167_168_170_174_179_180_181_182_183	_1.8044_0.8743_1.0385_0.7826_1.0417_-1_2.8723_2.7959_1.9579_-1_-1	0.366666667	0.244444444	1	0
497	5	15	194	7	2	140	0.1593	30	1.1305	1.214380769	0.5	0.6	0.733333333	0.833333333	0.9	194_193_190_171_165_163_162_149_140_139_138_126_116_113_104_93_92_89_87_85_66_62_46_43_42_40_15_13_8_7	2_5_6_9_12_13_14_17_22_27_28_33_55_60_61_67_72_77_78_80_86_91_108_111_112_113_135_136_138_140	_1.4802_1.4415_1.1484_0.788_0.8413_1.0584_1.1481_0.9755_1.9897_1.5559_-1_1.2106_1.9541_0.9417_0.9669_0.7852_0.8952_0.9149_1.1208_1.025_0.6058_-1_0.8908_2.2747_1.1402_1.2743_-1_-1_1.7861_1.3606	0.159574468	0.215827338	1	0
191	12	2	604	560	2559	2599	0.1591	5	0.8309	0.9869	1	1	1	1	1	604_600_587_562_560	2559_2568_2574_2594_2599	_1.3809_1.2324_0.7432_0.8309_0.7471	0.111111111	0.12195122	1	0
648	8	13	1348	1514	1211	1379	0.159	26	1.2947	1.292944	0.653846154	0.807692308	0.884615385	0.923076923	0.923076923	1348_1350_1351_1357_1367_1372_1378_1381_1383_1388_1389_1394_1417_1420_1423_1439_1442_1445_1447_1456_1463_1477_1481_1498_1499_1514	1211_1213_1215_1218_1230_1236_1240_1251_1253_1255_1272_1279_1289_1291_1295_1310_1312_1314_1316_1340_1342_1348_1350_1357_1360_1379	_0.9151_1.556_1.8338_1.522_1.3528_0.8128_1.1555_1.2947_1.4146_0.9803_1.081_1.4119_1.2968_1.3072_1.7195_1.1378_0.7935_1.1756_2.1044_-1_1.0279_1.1513_1.5755_1.1436_1.2216_1.3384	0.155688623	0.153846154	1	0
590	6	9	1011	871	1038	1112	0.1582	20	1.2334	1.415523529	0.55	0.6	0.65	0.7	0.8	1011_1010_1008_1003_995_981_976_975_969_962_960_938_930_926_921_909_897_893_890_871	1038_1039_1040_1042_1051_1058_1059_1060_1061_1069_1070_1071_1072_1079_1084_1094_1098_1100_1104_1112	_-1_3.006_1.4847_1.3193_1.3608_1.0508_2.8342_2.485_1.1833_1.2909_0.5731_-1_1.5084_-1_0.8866_1.2334_0.9593_0.9745_0.9509_0.9627	0.141843972	0.266666667	1	0
190	12	2	325	372	2728	2757	0.1574	6	1.0723	1.49598	0.666666667	0.666666667	0.666666667	1	1	325_326_345_354_359_372	2728_2736_2738_2742_2747_2757	_-1_2.0136_0.8986_1.0723_1.0413_2.4541	0.125	0.2	1	0
374	3	1	2183	2089	3405	3441	0.1558	8	0.904	0.901714286	0.75	0.75	0.875	1	1	2183_2162_2155_2140_2129_2115_2102_2089	3405_3416_3417_3422_3425_3426_3437_3441	_0.904_0.8934_1.3258_0.8306_0.9145_1.0637_0.38_-1	0.084210526	0.216216216	1	0
492	4	8	2670	2689	106	130	0.1534	7	1.208	1.3694	0.285714286	0.714285714	0.857142857	1	1	2670_2672_2675_2678_2685_2688_2689	106_108_117_118_127_128_130	_1.1407_1.1581_0.932_1.208_2.5006_1.2087_1.4377	0.35	0.28	1	0
244	13	8	1211	1379	1348	1514	0.1516	28	1.25815	1.318188462	0.678571429	0.75	0.857142857	0.928571429	0.964285714	1211_1213_1215_1218_1230_1236_1240_1251_1253_1255_1272_1282_1289_1291_1294_1310_1312_1314_1316_1329_1340_1342_1348_1350_1357_1360_1370_1379	1348_1350_1351_1357_1367_1372_1378_1381_1383_1388_1389_1394_1417_1420_1423_1439_1442_1445_1446_1447_1456_1463_1477_1481_1498_1499_1507_1514	_0.9151_1.556_1.8338_1.522_1.3528_0.8128_1.1555_1.2947_1.4146_0.9803_1.081_1.3943_1.2968_1.3072_3.3872_1.1378_0.7935_1.1756_1.4076_-1_-1_1.0279_1.1513_1.5755_1.1436_1.2216_0.996_1.3384	0.165680473	0.167664671	1	0
309	2	12	2599	2559	560	604	0.15	5	0.8309	0.9869	1	1	1	1	1	2599_2594_2574_2568_2559	560_562_587_600_604	_0.7471_0.8309_0.7432_1.2324_1.3809	0.12195122	0.111111111	1	0
84	1	6	2266	2204	89	154	0.1475	6	1.09505	1.171883333	1	1	1	1	1	2266_2245_2240_2231_2228_2204	89_104_108_128_130_154	_0.8349_1.6939_1.3552_0.6671_0.7067_1.7735	0.095238095	0.090909091	1	0
651	8	4	48	102	2595	2625	0.1372	7	1.0373	1.0094	0.571428571	0.857142857	1	1	1	48_61_82_85_88_92_102	2595_2597_2611_2618_2621_2622_2625	_0.973_1.1781_1.0918_0.7505_0.865_1.1701_1.0373	0.127272727	0.225806452	1	0
650	8	13	841	888	518	560	0.1366	7	1.32285	1.371283333	0.714285714	0.714285714	0.857142857	1	1	841_846_856_858_869_877_888	518_519_531_541_546_552_560	_2.2067_-1_1.4496_0.7279_1.2433_1.1978_1.4024	0.145833333	0.162790698	1	0
304	15	5	113	5	40	194	0.1353	25	1.0896	1.14515	0.56	0.72	0.76	0.84	0.92	113_112_111_108_91_86_80_78_77_72_67_61_60_58_33_31_30_22_17_14_13_12_9_6_5	40_41_42_46_61_66_85_87_89_92_93_104_113_116_126_138_139_140_149_160_163_165_171_193_194	_1.2743_1.3457_1.5274_0.8908_1.3616_0.6058_1.025_1.1208_0.9149_0.8952_0.7852_0.9669_0.9417_1.7666_1.2106_-1_1.1837_1.9897_0.9755_1.3823_1.0584_0.8413_0.788_1.1907_1.4415	0.229357798	0.161290323	1	0
445	4	3	176	136	2495	2530	0.129	5	1.1363	1.0943	1	1	1	1	1	176_170_165_157_136	2495_2499_2505_2520_2530	_0.8349_0.988_1.3683_1.1363_1.144	0.12195122	0.138888889	1	0
534	6	4	629	255	1214	1423	0.1282	43	1.0147	1.135804878	0.790697674	0.88372093	0.953488372	0.953488372	0.976744186	629_605_604_594_570_558_557_554_547_529_519_511_489_480_479_466_452_451_448_445_443_442_441_430_423_420_417_406_400_399_392_369_368_356_340_338_334_324_303_280_274_265_255	1214_1218_1223_1226_1242_1248_1249_1253_1258_1261_1264_1270_1274_1279_1286_1288_1295_1296_1298_1314_1315_1316_1319_1322_1324_1326_1327_1336_1337_1339_1348_1353_1360_1362_1371_1372_1373_1382_1402_1412_1413_1421_1423	_1.1931_0.8503_0.9291_1.3793_0.5818_0.9326_1.5863_1.2192_1.15_-1_0.9977_0.6739_0.5587_0.882_1.6404_0.9519_1.1263_1.3418_1.0917_1.2142_1.2857_1.0526_1.5139_1.1548_0.8379_0.9334_1.1819_1.0147_0.8439_-1_1.1075_0.783_0.9084_0.7456_0.6742_1.7633_0.8189_2.112_1.0096_0.8667_0.7543_2.7374_2.168	0.114666667	0.204761905	1	0
124	10	7	705	659	1553	1588	0.1273	8	1.29925	1.2357875	0.625	0.75	0.875	0.875	0.875	705_698_686_679_673_671_661_659	1553_1559_1564_1568_1573_1575_1583_1588	_1.4428_1.5865_1.3159_0.8812_0.9643_0.9296_1.2826_1.4834	0.170212766	0.222222222	1	0
679	9	6	1033	772	1045	1506	0.1261	66	1.06705	1.144392424	0.651515152	0.787878788	0.848484848	0.878787879	0.924242424	1033_1028_1027_1021_1016_1014_1013_1012_1010_1001_998_994_992_991_989_969_955_954_952_943_938_936_935_929_927_917_915_914_913_906_905_896_887_885_881_869_868_867_862_860_856_853_852_850_848_847_846_839_834_833_832_830_829_826_824_818_813_806_804_801_785_783_782_780_774_772	1045_1062_1065_1069_1080_1085_1090_1100_1102_1114_1123_1143_1147_1148_1149_1173_1181_1187_1191_1201_1208_1218_1220_1229_1230_1242_1244_1245_1246_1257_1266_1272_1284_1286_1303_1326_1328_1329_1337_1340_1347_1350_1351_1362_1365_1375_1377_1391_1394_1395_1399_1410_1411_1413_1414_1418_1425_1440_1444_1456_1471_1472_1474_1478_1488_1506	_1.0381_0.8866_1.0673_0.782_0.6993_1.4284_0.988_0.6619_1.3573_0.5648_0.985_1.5123_1.3873_1.2661_1.9582_2.0198_1.1715_0.865_0.6753_0.8879_1.0799_0.7295_1.4048_1.0198_0.9353_1.1018_0.777_1.451_1.2012_1.0856_1.7333_1.223_1.5565_1.0935_1.203_1.3471_1.0394_0.9575_0.8542_1.2969_1.191_2.5934_3.1499_1.0668_1.0067_0.8561_0.7728_0.7225_1.8257_0.6174_0.9066_0.9288_1.0927_1.3961_0.8931_0.603_1.0896_1.6051_1.…	0.251908397	0.142857143	1	0
485	4	6	2197	2172	3096	3118	0.1239	5	1.31	1.30894	0.8	1	1	1	1	2197_2192_2189_2186_2172	3096_3104_3106_3109_3118	_1.933_1.2311_1.31_1.3116_0.759	0.192307692	0.217391304	1	0
444	4	3	241	193	2576	2643	0.1211	8	1.2632	1.498071429	0.875	0.875	1	1	1	241_240_237_230_223_217_214_193	2576_2594_2598_2610_2631_2636_2637_2643	_0.9341_-1_2.6693_2.6315_1.739_1.0358_1.2632_0.2136	0.163265306	0.117647059	1	0
483	4	6	1423	1265	255	519	0.1208	33	0.98485	1.11729375	0.787878788	0.818181818	0.939393939	0.96969697	0.96969697	1423_1421_1413_1412_1402_1382_1373_1372_1371_1362_1360_1353_1348_1339_1337_1336_1327_1326_1324_1322_1319_1317_1316_1314_1298_1296_1295_1288_1286_1279_1274_1270_1265	255_265_274_280_303_324_334_336_340_356_368_369_392_399_400_406_417_420_423_430_441_442_443_445_448_451_452_466_479_480_489_511_519	_2.168_2.7374_0.7543_0.8667_1.0096_2.112_0.8189_0.8056_0.6742_0.7456_0.9084_0.783_1.1075_-1_0.8439_1.0147_1.1819_0.9334_0.8379_1.1548_1.5139_1.2984_1.0423_1.2142_1.0917_1.3418_1.1263_0.9519_1.6404_0.882_0.5587_0.6739_0.9601	0.20754717	0.124528302	1	0
597	7	1	2033	2089	619	679	0.1183	7	1.5748	1.878342857	0.714285714	1	1	1	1	2033_2043_2046_2061_2064_2081_2089	619_621_627_639_647_655_679	_2.0199_1.3267_2.7244_1.4463_1.5748_1.5566_2.4997	0.122807018	0.114754098	1	0
195	12	3	1168	1187	2250	2261	0.1126	5	1.0956	1.20176	0.6	0.8	0.8	1	1	1168_1170_1174_1176_1187	2250_2251_2256_2260_2261	_0.8384_1.1251_0.9692_1.9805_1.0956	0.25	0.416666667	1	0
383	3	12	1519	1641	1228	1294	0.1112	16	1.1285	1.432371429	0.5	0.6875	0.8125	0.875	0.9375	1519_1523_1540_1551_1570_1579_1601_1620_1622_1624_1626_1630_1632_1633_1639_1641	1228_1235_1243_1247_1254_1260_1271_1278_1279_1280_1283_1285_1288_1290_1293_1294	_-1_4.1541_1.0566_0.9014_0.6464_0.908_1.1968_0.9912_1.3354_1.0602_-1_0.7239_1.3971_2.2113_1.6474_1.8234	0.130081301	0.23880597	1	0
601	7	10	1727	1672	1201	1261	0.111	7	1.1123	1.473428571	0.428571429	0.714285714	0.714285714	0.857142857	0.857142857	1727_1724_1715_1702_1684_1675_1672	1201_1207_1224_1239_1250_1251_1261	_2.8917_2.4265_0.8092_1.5877_0.8966_1.1123_0.59	0.125	0.114754098	1	0
526	6	14	2136	2043	308	500	0.1108	24	1.0847	1.223204545	0.791666667	0.916666667	0.958333333	1	1	2136_2132_2126_2122_2113_2107_2103_2100_2094_2086_2085_2081_2080_2077_2075_2068_2063_2056_2055_2054_2049_2047_2044_2043	308_321_342_351_376_384_387_389_398_405_406_417_423_428_432_451_461_476_477_478_482_486_499_500	_-1_1.0149_1.1232_1.1179_1.6024_0.9194_0.9785_0.9582_2.3974_1.0741_0.839_1.3571_1.1398_2.9432_0.775_1.1015_0.8584_1.0953_1.3295_0.7933_0.8689_0.9072_1.7163_-1	0.255319149	0.124352332	1	0
68	1	13	925	899	182	209	0.1101	8	0.84355	0.8751875	0.75	0.875	0.875	0.875	0.875	925_924_916_913_912_911_908_899	182_183_184_191_193_194_199_209	_0.6671_0.9152_0.8629_1.0447_0.8038_0.8242_0.689_1.1946	0.296296296	0.285714286	1	0
188	12	2	299	168	2761	2843	0.1097	13	1.033	1.280533333	0.923076923	1	1	1	1	299_293_290_281_265_260_237_226_225_221_213_193_168	2761_2763_2765_2769_2776_2779_2789_2806_2807_2812_2818_2834_2843	_1.2147_0.9624_-1_1.0365_1.2963_1.8075_0.8084_0.7713_1.0295_1.3496_0.5521_0.879_3.6591	0.098484848	0.156626506	1	0
588	6	9	1506	1047	772	1033	0.1084	64	0.9977	1.109585938	0.765625	0.90625	0.953125	0.953125	0.96875	1506_1488_1478_1474_1472_1471_1460_1444_1442_1436_1418_1414_1413_1411_1410_1399_1395_1394_1391_1377_1375_1365_1362_1355_1354_1352_1340_1337_1329_1328_1326_1303_1284_1280_1276_1266_1257_1246_1245_1244_1242_1230_1229_1220_1218_1213_1201_1191_1187_1181_1173_1148_1123_1114_1106_1103_1100_1090_1085_1080_1069_1065_1062_1047	772_774_780_782_783_785_801_804_806_816_818_824_826_829_830_832_833_834_839_846_847_848_850_852_853_856_860_862_867_868_869_881_887_896_898_905_906_913_914_915_917_927_929_933_936_938_943_952_954_955_969_989_998_1001_1009_1010_1012_1013_1014_1016_1021_1027_1028_1033	_0.9814_0.7401_0.8053_1.0943_0.9678_0.6821_1.224_1.1711_0.8207_0.9887_0.603_0.8931_1.3961_1.0927_0.9288_0.9066_0.6174_1.8257_0.7225_0.7728_0.8561_1.0067_1.0668_1.6998_4.2468_1.1265_1.2969_0.8542_0.9575_1.0394_1.3471_1.203_1.5565_1.5067_1.7384_1.7333_1.0856_1.2012_1.451_0.777_1.1018_0.9353_1.0198_1.2871_0.7295_1.1917_0.8879_0.6753_0.865_1.1715_2.0198_1.5305_0.985_0.5648_1.0236_0.7578_0.6619_0.988_…	0.139130435	0.244274809	1	0
379	3	11	49	174	1117	1195	0.1081	13	1.0675	1.214	0.846153846	0.846153846	0.923076923	0.923076923	1	49_50_52_62_75_82_105_121_127_130_136_155_174	1117_1121_1136_1139_1149_1159_1162_1169_1174_1176_1188_1194_1195	_1.3725_0.8612_1.1731_1.0675_1.4481_1.1944_1.5653_3.064_0.8468_0.6297_1.0348_0.766_0.7586	0.103174603	0.164556962	1	0
76	1	3	3439	3416	2081	2156	0.1074	7	0.9891	0.9525	0.714285714	0.714285714	1	1	1	3439_3437_3426_3425_3422_3417_3416	2081_2102_2115_2129_2140_2155_2156	_1.2004_0.38_1.0637_0.9145_0.8306_1.3258_-1	0.291666667	0.092105263	1	0
494	5	1	1261	1221	2489	2505	0.1035	6	0.9495	0.972366667	0.833333333	0.833333333	0.833333333	0.833333333	1	1261_1245_1238_1233_1223_1221	2489_2491_2498_2503_2504_2505	_0.6552_0.6974_0.9406_0.9584_1.5114_1.0712	0.146341463	0.352941176	1	0
90	1	7	87	67	1733	1767	0.1034	7	1.18495	1.1782	0.571428571	0.857142857	0.857142857	0.857142857	0.857142857	87_83_81_80_78_73_67	1733_1737_1738_1740_1743_1758_1767	_0.9498_0.8713_-1_1.0506_1.4394_1.4388_1.3193	0.333333333	0.2	1	0
676	9	2	453	477	1158	1205	0.1027	6	0.9676	0.998083333	0.833333333	1	1	1	1	453_454_460_473_474_477	1158_1161_1181_1184_1185_1205	_1.4933_1.2832_0.8442_0.5997_0.6771_1.091	0.24	0.125	1	0
126	10	7	1261	1201	1672	1727	0.1024	7	1.1123	1.473428571	0.571428571	0.571428571	0.714285714	0.714285714	1	1261_1251_1250_1239_1224_1207_1201	1672_1675_1684_1702_1715_1724_1727	_0.59_1.1123_0.8966_1.5877_0.8092_2.4265_2.8917	0.114754098	0.125	1	0
86	1	7	262	359	1777	1859	0.1022	19	1.0632	1.078205263	0.789473684	0.947368421	1	1	1	262_279_280_289_295_300_307_312_323_330_333_338_339_344_348_354_355_358_359	1777_1789_1790_1800_1805_1806_1809_1822_1824_1826_1828_1831_1833_1835_1840_1842_1843_1845_1859	_0.8727_1.0641_1.1971_1.285_1.0632_0.6688_0.962_1.7214_0.9606_1.0237_0.9992_0.7555_0.7118_1.0701_1.1629_1.3496_0.8457_1.5449_1.2276	0.193877551	0.228915663	1	0
592	7	1	1774	1859	269	359	0.1013	18	1.04345	1.023744444	0.777777778	0.944444444	0.944444444	0.944444444	0.944444444	1774_1789_1800_1805_1806_1809_1821_1824_1826_1828_1831_1833_1835_1840_1842_1843_1845_1859	269_279_289_295_300_307_316_323_330_333_338_339_344_348_354_355_358_359	_0.6344_1.0641_1.285_1.0632_0.6688_0.962_1.0983_0.9606_1.0237_0.9992_0.7555_0.7118_1.0701_1.1629_1.3496_0.8457_1.5449_1.2276	0.209302326	0.197802198	1	0
599	7	10	1459	1525	536	599	0.1012	10	1.10145	1.09607	0.9	1	1	1	1	1459_1463_1466_1476_1486_1497_1508_1516_1518_1525	536_537_539_546_565_568_569_575_583_599	_0.9944_1.2153_0.6459_0.6759_1.0312_1.208_0.8884_1.52_1.1717_1.6099	0.149253731	0.15625	1	0
360	2	6	1636	1438	2556	2639	0.0952	24	1.2063	1.259847619	0.708333333	0.791666667	0.833333333	0.875	0.875	1636_1617_1616_1604_1603_1593_1586_1583_1576_1558_1555_1543_1538_1529_1509_1498_1494_1492_1480_1475_1458_1450_1448_1438	2556_2558_2560_2564_2565_2570_2573_2577_2579_2585_2586_2589_2592_2594_2598_2606_2609_2610_2614_2616_2625_2628_2630_2639	_1.2712_0.9406_0.8075_1.7307_-1_1.1456_1.3027_1.1134_1.3521_1.044_1.0049_1.9651_2.2206_0.8311_1.359_0.6773_1.0586_-1_1.1821_1.4189_1.2976_1.2063_1.5275_-1	0.120603015	0.285714286	1	0
277	14	6	500	282	2043	2143	0.095	27	1.0847	1.400173077	0.851851852	0.888888889	0.962962963	1	1	500_499_486_482_478_477_476_461_451_432_428_423_417_406_405_398_389_387_384_376_351_342_321_310_285_284_282	2043_2044_2047_2049_2054_2055_2056_2063_2068_2075_2077_2079_2081_2085_2086_2094_2100_2103_2107_2113_2122_2126_2132_2136_2137_2138_2143	_-1_1.7163_0.9072_0.8689_0.7933_1.3295_1.0953_0.8584_1.1015_0.775_2.9432_2.8265_1.3571_0.839_1.0741_2.3974_0.9582_0.9785_0.9194_1.6024_1.1179_1.1232_1.0149_4.812_1.2323_1.0274_0.7356	0.123287671	0.267326733	1	0
604	7	2	1331	1307	493	558	0.0939	8	0.9804	1.18675	0.625	0.625	0.75	0.875	0.875	1331_1330_1325_1324_1316_1314_1310_1307	493_505_510_516_524_539_546_558	_0.9989_0.912_0.7241_0.9619_1.5125_0.7967_2.5541_1.0338	0.32	0.121212121	1	0
522	6	11	2992	2976	526	533	0.0936	5	0.5599	0.50744	0.4	0.4	0.4	0.4	0.8	2992_2987_2986_2982_2976	526_528_529_532_533	_0.5599_0.1496_0.7551_0.7121_0.3605	0.294117647	0.625	1	0
385	3	12	2250	2261	1168	1180	0.093	6	1.1909	1.175983333	0.333333333	0.666666667	0.833333333	0.833333333	1	2250_2251_2256_2259_2260_2261	1168_1170_1174_1176_1177_1180	_0.8384_1.1251_0.9692_1.3059_1.5606_1.2567	0.5	0.461538462	1	0
369	2	9	1158	1205	453	477	0.0913	6	1.08	1.03555	0.833333333	0.833333333	1	1	1	1158_1161_1165_1184_1185_1205	453_454_470_473_474_477	_1.4933_1.2832_1.069_0.5997_0.6771_1.091	0.125	0.24	1	0
484	4	6	1258	1214	547	629	0.0901	9	1.0869	1.058811111	0.888888889	0.888888889	0.888888889	0.888888889	0.888888889	1258_1253_1249_1248_1242_1226_1223_1218_1214	547_554_557_558_570_592_604_605_629	_1.15_1.2192_1.5863_0.9326_0.5818_1.0869_0.9291_0.8503_1.1931	0.2	0.108433735	1	0
307	2	12	2834	2761	193	299	0.0901	12	1.0295	1.0643	0.916666667	1	1	1	1	2834_2818_2812_2807_2806_2789_2779_2776_2769_2765_2763_2761	193_213_221_225_226_237_260_265_281_290_293_299	_0.879_0.5521_1.3496_1.0295_0.7713_0.8084_1.8075_1.2963_1.0365_-1_0.9624_1.2147	0.162162162	0.112149533	1	0
79	1	4	3658	3742	1428	1559	0.0901	18	0.94005	1.0519	0.722222222	0.833333333	0.888888889	0.944444444	0.944444444	3658_3659_3675_3678_3681_3683_3703_3707_3716_3721_3722_3727_3728_3729_3732_3733_3739_3742	1428_1438_1456_1457_1474_1477_1483_1487_1508_1515_1518_1520_1523_1526_1527_1530_1538_1559	_0.612_0.8739_0.8842_1.773_1.2415_0.8206_0.7426_0.7829_1.2087_0.7431_0.8862_1.4452_0.8573_1.5997_1.0595_1.2798_0.9939_1.1301	0.211764706	0.136363636	1	0
678	9	3	1201	1091	1649	1802	0.0882	19	1.0517	1.197	0.789473684	0.789473684	0.894736842	0.894736842	0.947368421	1201_1199_1190_1167_1164_1162_1161_1158_1153_1152_1148_1139_1137_1133_1127_1123_1117_1114_1091	1649_1655_1658_1679_1687_1689_1693_1709_1725_1729_1744_1750_1755_1761_1765_1772_1778_1781_1802	_1.0323_0.7157_1.1565_1.0467_1.966_1.5547_1.1095_0.8245_1.1879_0.9291_2.2801_1.0567_1.0768_1.0216_1.0277_0.6676_0.9874_-1_1.9052	0.171171171	0.123376623	1	0
437	4	15	1986	1889	1041	1106	0.0867	15	1.1091	1.0968	0.6	0.8	0.8	0.866666667	0.866666667	1986_1984_1964_1952_1945_1944_1932_1930_1928_1918_1916_1905_1903_1895_1889	1041_1042_1057_1061_1063_1065_1073_1077_1078_1083_1084_1089_1102_1103_1106	_1.1675_1.1594_1.3929_1.0171_0.8551_0.7029_1.6596_1.0588_1.5458_1.4569_-1_0.8176_0.6593_1.1879_0.6744	0.153061224	0.227272727	1	0
363	2	6	1763	1669	2474	2535	0.0863	12	1.04095	1.192808333	0.833333333	0.916666667	1	1	1	1763_1743_1738_1719_1713_1707_1702_1695_1687_1684_1677_1669	2474_2494_2496_2504_2512_2514_2515_2517_2522_2530_2533_2535	_2.3023_1.0433_1.0314_1.2857_1.2294_1.0386_0.8917_1.0944_0.9749_0.9778_1.7893_0.6549	0.126315789	0.193548387	1	0
192	12	3	1243	1294	1540	1641	0.0848	12	1.0584	1.141783333	0.75	0.916666667	1	1	1	1243_1247_1254_1260_1271_1278_1279_1280_1285_1291_1293_1294	1540_1551_1570_1579_1601_1620_1622_1624_1630_1632_1639_1641	_1.0566_0.9014_0.6464_0.908_1.1968_0.9912_1.3354_1.0602_0.7239_1.4107_1.6474_1.8234	0.230769231	0.117647059	1	0
427	3	4	2724	2794	306	396	0.0825	15	1.16665	1.36305	0.8	0.8	0.933333333	1	1	2724_2726_2728_2737_2739_2763_2764_2767_2771_2773_2775_2777_2789_2792_2794	306_311_314_320_328_339_342_347_354_361_372_375_378_394_396	_1.115_0.8712_1.2183_1.3675_0.8831_1.0692_0.9168_0.9988_2.5243_1.4578_1.268_1.3681_0.8687_3.1559_-1	0.211267606	0.164835165	1	0
380	3	11	449	542	1240	1293	0.0824	10	1.1114	1.2119	0.9	0.9	1	1	1	449_466_476_484_490_491_515_517_531_542	1240_1264_1267_1270_1272_1274_1283_1284_1291_1293	_1.1388_0.9888_1.2117_1.857_1.0144_1.0864_1.7779_0.9916_1.1364_0.916	0.106382979	0.185185185	1	0
364	2	6	2089	2024	2361	2394	0.0821	10	1.134	1.374622222	0.4	0.5	0.6	0.7	0.8	2089_2078_2076_2069_2067_2063_2050_2035_2026_2024	2361_2365_2368_2371_2373_2377_2388_2392_2393_2394	_1.134_1.8527_-1_1.0433_1.5952_0.8909_0.7762_0.8222_1.2616_2.9955	0.151515152	0.294117647	1	0
596	7	1	1767	1733	67	87	0.0819	6	1.37905	1.266616667	0.833333333	0.833333333	1	1	1	1767_1758_1743_1738_1737_1733	67_73_78_80_83_87	_1.3193_1.4388_1.4394_1.5811_0.8713_0.9498	0.171428571	0.285714286	1	0
442	4	3	306	382	2724	2780	0.0817	13	1.1583	1.156566667	0.846153846	0.846153846	0.923076923	0.923076923	0.923076923	306_311_312_320_328_339_342_347_354_361_372_375_382	2724_2726_2728_2737_2739_2763_2764_2767_2768_2773_2775_2777_2780	_1.115_0.8712_1.2016_1.3675_0.8831_1.0692_0.9168_0.9988_-1_1.4578_1.268_1.3681_1.3617	0.168831169	0.228070175	1	0
67	1	13	878	761	250	373	0.0807	19	1.1428	1.189110526	0.842105263	0.947368421	1	1	1	878_875_868_866_864_863_851_850_842_818_812_793_788_786_781_777_773_770_761	250_251_261_263_275_281_285_289_294_310_314_315_322_330_333_337_355_358_373	_0.962_1.1428_1.222_1.5499_1.3022_1.4072_0.8994_1.0751_1.3093_1.1047_1.6456_0.7244_1.457_1.5374_1.0537_1.116_0.7909_0.9465_1.347	0.161016949	0.153225806	1	0
382	3	11	621	602	1311	1320	0.0806	5	0.7391	0.98936	0.6	0.8	1	1	1	621_613_609_608_602	1311_1313_1314_1318_1320	_0.6084_0.7188_1.1797_0.7391_1.7008	0.25	0.5	1	0
64	1	12	575	360	796	929	0.079	32	1.077	1.118409375	0.8125	0.9375	0.9375	0.96875	0.96875	575_561_553_531_530_525_524_522_517_515_508_506_500_491_484_463_456_447_429_427_425_422_414_403_401_395_387_385_379_377_374_360	796_801_805_808_810_812_813_814_815_817_827_829_833_837_841_846_849_851_871_888_889_890_892_896_899_900_901_910_911_912_916_929	_1.1357_1.0103_0.5478_1.094_1.3901_1.2495_0.9713_1.5717_0.8319_0.8643_1.06_1.4022_1.212_1.1395_0.8402_0.7938_1.118_1.3331_0.939_0.8998_1.2081_0.8244_1.5882_0.8337_0.6198_2.0718_0.9028_1.3471_0.7279_1.7293_1.7079_0.8239	0.148148148	0.23880597	1	0
366	2	7	611	493	1292	1331	0.0789	12	1.00605	1.12295	0.833333333	0.916666667	0.916666667	1	1	611_605_597_588_563_554_539_524_516_510_505_493	1292_1297_1303_1305_1308_1310_1314_1316_1324_1325_1330_1331	_2.1894_1.0132_0.5993_1.1479_1.3592_1.2603_0.7967_1.5125_0.9619_0.7241_0.912_0.9989	0.100840336	0.3	1	0
199	13	1	5	176	943	1297	0.0779	48	1.0949	1.159254545	0.729166667	0.854166667	0.895833333	0.9375	0.958333333	5_10_16_17_25_27_28_30_31_33_34_40_44_48_49_56_57_70_71_72_78_79_80_86_87_88_90_92_100_101_103_112_117_126_134_135_143_147_148_149_153_155_160_161_168_172_174_176	943_947_963_964_971_987_992_995_997_1004_1008_1019_1027_1038_1052_1057_1058_1069_1070_1071_1086_1093_1095_1100_1104_1109_1112_1113_1116_1132_1133_1143_1150_1173_1183_1187_1210_1214_1215_1218_1231_1236_1258_1261_1277_1284_1291_1297	_1.6671_1.2897_1.1569_1.3072_0.7134_-1_0.6813_0.8838_0.8927_1.6174_0.7567_1.084_1.7707_1.0394_1.222_1.5668_1.6111_0.7194_1.4609_0.5774_1.1582_1.2192_0.7475_0.7029_-1_1.9889_1.3924_1.047_-1_2.178_0.9988_0.6887_1.1756_0.8341_1.2681_1.085_0.7274_1.0935_0.6456_1.6128_1.5373_0.94_1.079_-1_1.2003_1.0411_1.0963_1.5316	0.279069767	0.135211268	1	0
528	6	2	2639	2556	1438	1636	0.0777	26	1.1942	1.220363636	0.769230769	0.884615385	0.961538462	1	1	2639_2631_2629_2628_2625_2621_2616_2614_2610_2609_2606_2598_2594_2592_2589_2586_2585_2579_2577_2573_2570_2565_2564_2560_2558_2556	1438_1445_1447_1450_1458_1469_1475_1480_1492_1494_1498_1509_1529_1536_1542_1555_1558_1576_1583_1586_1593_1603_1604_1616_1617_1636	_-1_1.7753_2.1436_1.2063_1.2976_1.2074_1.4189_1.1821_-1_1.0586_0.6773_1.359_0.8311_-1_0.9781_1.0049_1.044_1.3521_1.1134_1.3027_1.1456_-1_1.7307_0.8075_0.9406_1.2712	0.30952381	0.130653266	1	0
594	7	1	509	583	2737	2821	0.0764	13	1.07765	1.103983333	0.692307692	0.846153846	1	1	1	509_516_519_529_532_534_535_547_568_576_580_582_583	2737_2749_2757_2765_2773_2787_2791_2796_2807_2814_2817_2818_2821	_-1_0.6646_1.1057_0.8328_1.0496_1.0047_0.8808_1.1123_1.2848_1.501_0.7949_1.4801_1.5365	0.173333333	0.152941176	1	0
153	12	1	916	796	375	575	0.0751	31	1.106	1.145453333	0.806451613	0.903225806	0.935483871	0.967741935	0.967741935	916_912_911_910_901_900_899_897_893_890_889_888_871_851_849_846_841_837_833_829_827_817_815_814_813_812_810_808_805_801_796	375_377_379_384_387_395_401_403_414_422_425_427_429_447_456_463_483_490_498_506_508_515_517_522_524_525_530_531_553_561_575	_1.1859_1.7293_0.7279_-1_0.9028_2.0718_0.6198_0.723_1.3084_0.8244_1.2081_0.8998_0.939_1.3331_1.118_0.7938_1.1992_2.2294_1.4211_1.4022_1.06_0.8643_0.8319_1.5717_0.9713_1.2495_1.3901_1.094_0.5478_1.0103_1.1357	0.256198347	0.154228856	1	0
194	12	3	1227	1205	2188	2203	0.0743	5	1.553	1.51142	0.8	0.8	1	1	1	1227_1214_1210_1207_1205	2188_2192_2194_2201_2203	_1.553_1.4627_1.6457_1.8483_1.0474	0.217391304	0.3125	1	0
71	1	3	3573	3632	1847	1924	0.0727	15	1.4351	1.532442857	0.733333333	0.933333333	0.933333333	1	1	3573_3582_3584_3594_3596_3597_3598_3603_3604_3610_3622_3623_3625_3627_3632	1847_1854_1859_1875_1884_1889_1890_1895_1899_1904_1913_1915_1917_1920_1924	_1.5584_-1_1.4409_1.724_3.0017_1.1172_1.3179_1.4293_1.2291_1.7297_0.8551_1.9124_1.7939_1.0294_1.3152	0.25	0.192307692	1	0
251	14	10	157	57	90	117	0.0727	11	1.0333	1.179477778	0.636363636	0.818181818	0.909090909	0.909090909	1	157_147_123_118_111_101_98_88_84_64_57	90_91_95_100_104_109_110_111_113_115_117	_1.4684_1.288_0.9633_1.022_-1_0.9681_0.946_1.5303_1.3959_1.0333_-1	0.108910891	0.392857143	1	0
147	11	3	1117	1195	49	174	0.0704	13	1.0675	1.214	1	1	1	1	1	1117_1121_1136_1139_1149_1159_1162_1169_1174_1176_1188_1194_1195	49_50_52_62_75_82_105_121_127_130_136_155_174	_1.3725_0.8612_1.1731_1.0675_1.4481_1.1944_1.5653_3.064_0.8468_0.6297_1.0348_0.766_0.7586	0.164556962	0.103174603	1	0
434	4	1	1044	1028	2694	2736	0.0694	5	0.8701	0.85754	0.8	1	1	1	1	1044_1038_1031_1029_1028	2694_2711_2728_2731_2736	_0.7065_0.895_1.0644_0.8701_0.7517	0.294117647	0.11627907	1	0
88	1	7	2737	2821	509	583	0.0682	13	1.07765	1.103983333	0.769230769	0.923076923	0.923076923	1	1	2737_2749_2757_2765_2773_2787_2791_2796_2807_2814_2817_2818_2821	509_516_519_529_532_534_535_547_568_576_580_582_583	_-1_0.6646_1.1057_0.8328_1.0496_1.0047_0.8808_1.1123_1.2848_1.501_0.7949_1.4801_1.5365	0.152941176	0.173333333	1	0
302	15	4	951	847	2021	2154	0.068	20	1.0892	1.270684211	0.85	0.85	0.85	0.95	0.95	951_949_941_939_931_928_926_912_911_899_894_889_883_879_877_873_871_866_852_847	2021_2028_2031_2032_2056_2058_2062_2087_2091_2103_2108_2120_2122_2128_2129_2133_2140_2142_2146_2154	_0.8813_0.716_0.5797_0.741_1.0892_1.0651_1.3308_-1_1.1679_4.5117_1.6434_0.7179_1.3853_1.5858_1.1525_1.0417_1.2736_0.9682_0.8522_1.4397	0.19047619	0.149253731	1	0
189	12	2	9	41	2989	3023	0.0671	7	1.3751	1.266857143	0.714285714	0.857142857	1	1	1	9_14_22_26_27_40_41	2989_3001_3007_3011_3013_3018_3023	_1.4461_1.0295_0.8134_1.5518_1.3751_0.7018_1.9503	0.212121212	0.2	1	0
308	2	12	2989	3023	9	41	0.0671	7	1.3751	1.266857143	0.714285714	0.857142857	1	1	1	2989_3001_3007_3011_3013_3018_3023	9_14_22_26_27_40_41	_1.4461_1.0295_0.8134_1.5518_1.3751_0.7018_1.9503	0.2	0.212121212	1	0
436	4	15	2154	2091	847	911	0.0671	12	1.1602	1.175366667	0.916666667	1	1	1	1	2154_2146_2142_2140_2133_2129_2128_2122_2120_2108_2103_2091	847_852_866_871_873_877_879_883_889_894_897_911	_1.4397_0.8522_0.9682_1.2736_1.0417_1.1525_1.5858_1.3853_0.7179_1.6434_0.8762_1.1679	0.1875	0.184615385	1	0
647	8	13	1541	1734	1400	1536	0.0669	31	1.1962	1.228928571	0.806451613	0.967741935	1	1	1	1541_1546_1551_1553_1558_1560_1577_1584_1588_1599_1602_1603_1605_1620_1631_1636_1651_1658_1671_1672_1673_1676_1680_1684_1691_1699_1700_1704_1712_1727_1734	1400_1401_1403_1407_1410_1417_1425_1428_1431_1435_1437_1438_1443_1460_1465_1466_1475_1480_1486_1487_1489_1493_1494_1498_1500_1505_1506_1519_1531_1534_1536	_0.9143_0.8345_1.1714_1.2378_1.8494_-1_1.219_1.8207_1.0814_0.9374_1.1734_0.9628_0.916_0.926_0.7096_1.4305_1.3138_1.2651_0.7997_1.5139_1.9274_1.3919_0.9231_0.8022_-1_2.0177_-1_1.6695_1.3355_1.3381_0.9279	0.159793814	0.226277372	1	0
149	11	3	1264	1293	466	542	0.0653	9	1.0864	1.220022222	0.666666667	0.888888889	1	1	1	1264_1267_1270_1272_1274_1283_1284_1291_1293	466_476_484_490_491_515_517_531_542	_0.9888_1.2117_1.857_1.0144_1.0864_1.7779_0.9916_1.1364_0.916	0.3	0.116883117	1	0
200	13	1	373	250	761	878	0.0649	18	1.1824	1.202483333	0.833333333	0.833333333	0.833333333	0.833333333	0.944444444	373_358_355_333_330_328_315_314_310_294_289_285_281_275_263_261_251_250	761_770_773_781_786_788_793_812_818_842_850_851_863_864_866_868_875_878	_1.347_0.9465_0.7909_1.0537_1.5374_1.6246_0.7244_1.6456_1.1047_1.3093_1.0751_0.8994_1.4072_1.3022_1.5499_1.222_1.1428_0.962	0.14516129	0.152542373	1	0
527	6	2	2348	2157	2161	2474	0.0641	58	1.0401	1.161926316	0.827586207	0.913793103	0.982758621	1	1	2348_2347_2346_2343_2342_2335_2333_2331_2319_2317_2316_2307_2306_2290_2289_2287_2284_2277_2275_2274_2271_2268_2267_2266_2265_2261_2260_2259_2257_2256_2255_2254_2248_2243_2241_2240_2238_2235_2234_2228_2227_2226_2225_2222_2220_2219_2215_2214_2201_2189_2188_2186_2185_2179_2170_2168_2159_2157	2161_2162_2166_2174_2176_2187_2195_2197_2215_2220_2221_2226_2227_2239_2245_2252_2257_2263_2264_2268_2275_2284_2285_2289_2290_2292_2294_2295_2299_2300_2302_2315_2317_2342_2348_2349_2351_2353_2356_2364_2366_2370_2371_2373_2375_2376_2380_2387_2412_2427_2428_2429_2430_2442_2451_2456_2473_2474	_1.3575_0.7902_0.7221_3.0719_1.3992_1.1091_0.7155_1.4854_0.7528_1.0056_1.2855_1.1296_1.4865_1.5643_1.03_0.5489_0.7242_0.9393_1.1691_0.7565_1.705_1.451_0.9626_1.2178_1.1253_1.9414_0.9986_1.0401_0.7997_0.9701_1.6518_1.398_0.7271_1.0252_1.3243_1.11_1.4048_0.974_1.0636_1.5299_0.9962_1.0368_1.9957_0.8025_0.8961_1.9125_-1_0.9131_0.8049_1.1291_0.8396_0.7287_0.9168_1.3129_0.7534_0.665_1.7054_1.3576	0.302083333	0.184713376	1	0
433	4	1	1428	1559	3658	3742	0.064	20	0.9939	1.081394737	0.9	0.95	1	1	1	1428_1438_1456_1457_1474_1477_1483_1487_1498_1507_1515_1518_1519_1520_1523_1526_1527_1530_1538_1559	3658_3659_3675_3678_3681_3683_3703_3707_3712_3716_3721_3722_3723_3727_3728_3729_3732_3733_3739_3742	_0.612_0.8739_0.8842_1.773_1.2415_0.8206_0.7426_0.7829_-1_1.5249_0.7431_0.8862_1.2961_1.4452_0.8573_1.5997_1.0595_1.2798_0.9939_1.1301	0.151515152	0.235294118	1	0
303	15	4	1106	1041	1889	1986	0.0635	16	1.1675	1.231353333	0.8125	0.9375	1	1	1	1106_1103_1102_1089_1087_1084_1083_1078_1077_1073_1065_1063_1061_1057_1049_1041	1889_1895_1903_1905_1908_1913_1916_1928_1930_1932_1944_1945_1952_1964_1984_1986	_0.6744_1.1879_0.6593_0.8176_-1_2.7062_1.8408_1.5458_1.0588_1.6596_0.7029_0.8551_1.0171_1.3929_1.1844_1.1675	0.242424242	0.163265306	1	0
365	2	6	1403	1428	2688	2700	0.0633	5	1.2695	1.10622	0.8	1	1	1	1	1403_1421_1424_1426_1428	2688_2694_2695_2698_2700	_1.3486_0.8895_0.684_1.3395_1.2695	0.192307692	0.384615385	1	0
609	7	5	474	440	259	284	0.0631	6	1.528	1.9077	0.333333333	0.666666667	0.833333333	0.833333333	0.833333333	474_468_462_461_442_440	259_266_276_279_283_284	_2.7071_1.528_-1_-1_-1_1.488	0.171428571	0.230769231	1	0
74	1	3	2900	2948	1988	2040	0.0628	7	1.6178	1.450814286	0.857142857	1	1	1	1	2900_2905_2929_2930_2939_2943_2948	1988_1992_2001_2018_2035_2036_2040	_1.6356_2.0117_1.6938_1.6178_1.1073_0.984_1.1055	0.142857143	0.132075472	1	0
373	3	1	1988	2040	2900	2948	0.0628	7	1.6178	1.450814286	0.857142857	0.857142857	1	1	1	1988_1992_2001_2018_2035_2036_2040	2900_2905_2929_2930_2939_2943_2948	_1.6356_2.0117_1.6938_1.6178_1.1073_0.984_1.1055	0.132075472	0.142857143	1	0
77	1	3	3528	3518	1273	1298	0.0622	5	0.9604	1.11772	0.8	1	1	1	1	3528_3526_3523_3522_3518	1273_1275_1276_1295_1298	_1.2018_0.7865_1.7523_0.8876_0.9604	0.454545455	0.192307692	1	0
532	6	2	2401	2361	2012	2089	0.0616	11	1.2213	1.4572	0.818181818	0.909090909	0.909090909	0.909090909	0.909090909	2401_2394_2393_2392_2389_2377_2373_2371_2369_2365_2361	2012_2024_2026_2035_2054_2063_2067_2069_2076_2078_2089	_1.181_2.9955_1.2616_0.8222_-1_0.8909_1.5952_1.0433_1.7956_1.8527_1.134	0.268292683	0.141025641	1	0
66	1	13	943	1297	5	176	0.0604	49	1.0963	1.177486667	0.816326531	0.93877551	0.959183673	0.959183673	0.979591837	943_947_963_964_971_987_992_995_997_1004_1008_1019_1027_1038_1052_1055_1057_1058_1069_1070_1071_1086_1093_1095_1100_1104_1109_1112_1113_1116_1132_1133_1143_1150_1173_1183_1187_1197_1214_1215_1220_1231_1236_1258_1261_1277_1284_1291_1297	5_9_16_17_25_27_28_30_31_33_34_40_44_48_49_54_56_57_70_71_72_78_79_80_86_87_88_90_91_100_101_103_112_117_126_134_135_144_147_148_149_153_155_160_161_168_172_174_176	_1.6671_1.8924_1.1569_1.3072_0.7134_-1_0.6813_0.8838_0.8927_1.6174_0.7567_1.084_1.7707_1.0394_1.222_1.2078_1.5668_1.6111_0.7194_1.4609_0.5774_1.1582_1.2192_0.7475_0.7029_-1_1.9889_1.3924_0.9489_-1_2.178_0.9988_0.6887_1.1756_0.8341_1.2681_1.085_1.8417_1.0935_0.6456_0.7658_1.5373_0.94_1.079_-1_1.2003_1.0411_1.0963_1.5316	0.138028169	0.284883721	1	0
243	13	8	1400	1536	1541	1734	0.0589	31	1.1734	1.198093103	0.870967742	0.935483871	0.967741935	1	1	1400_1401_1403_1407_1410_1418_1425_1428_1431_1435_1437_1438_1443_1460_1465_1466_1475_1480_1486_1487_1489_1493_1494_1498_1500_1505_1506_1516_1531_1534_1536	1541_1546_1551_1553_1558_1560_1577_1584_1588_1596_1602_1603_1605_1620_1631_1636_1651_1658_1671_1672_1673_1676_1680_1684_1691_1699_1700_1707_1712_1727_1734	_0.9143_0.8345_1.1714_1.2378_1.8494_0.7433_1.219_1.8207_1.0814_1.4256_1.1734_0.9628_0.916_0.926_0.7096_1.4305_1.3138_1.2651_0.7997_1.5139_1.9274_1.3919_0.9231_0.8022_-1_2.0177_-1_0.7727_1.3355_1.3381_0.9279	0.226277372	0.159793814	1	0
606	7	2	1143	1105	1095	1153	0.0589	5	1.0749	1.07592	1	1	1	1	1	1143_1141_1137_1128_1105	1095_1098_1123_1146_1153	_0.8058_1.8211_1.0749_1.3363_0.3415	0.128205128	0.084745763	1	0
368	2	8	1632	1707	1651	1690	0.0586	6	1.958	2.045125	0.833333333	0.833333333	1	1	1	1632_1648_1666_1684_1689_1707	1651_1658_1679_1680_1685_1690	_2.8291_1.9313_-1_1.9847_1.4354_-1	0.078947368	0.15	1	0
150	11	3	1320	1311	601	621	0.0569	5	0.7391	0.94164	0.8	1	1	1	1	1320_1318_1314_1313_1311	601_608_609_613_621	_1.4622_0.7391_1.1797_0.7188_0.6084	0.5	0.238095238	1	0
359	2	6	2474	2161	2157	2348	0.0563	55	1.0746	1.203762963	0.781818182	0.909090909	0.963636364	0.963636364	0.981818182	2474_2473_2456_2451_2442_2429_2428_2427_2412_2387_2381_2375_2373_2371_2370_2366_2364_2356_2353_2351_2349_2348_2342_2317_2315_2302_2300_2299_2295_2294_2292_2290_2289_2285_2284_2275_2268_2264_2263_2257_2252_2245_2239_2227_2226_2221_2220_2197_2195_2187_2181_2174_2166_2162_2161	2157_2159_2168_2170_2179_2186_2188_2189_2201_2214_2215_2220_2222_2225_2226_2227_2228_2232_2235_2236_2240_2241_2243_2248_2254_2255_2256_2257_2259_2260_2261_2265_2266_2267_2268_2271_2274_2275_2277_2284_2287_2289_2290_2297_2307_2316_2317_2331_2333_2335_2342_2343_2346_2347_2348	_1.3576_1.7054_0.665_0.7534_1.3129_0.7287_0.8396_1.1291_0.8049_0.9131_-1_0.8961_0.8025_1.9957_1.0368_0.9962_1.5299_2.6829_0.974_1.6367_1.11_1.3243_1.0252_0.7271_1.398_1.6518_0.9701_0.7997_1.0401_0.9986_1.9414_1.1253_1.2178_0.9626_1.451_1.705_0.7565_1.1691_0.9393_0.7242_0.5489_1.03_1.5643_1.9336_1.1296_1.2855_1.0056_1.4854_0.7155_1.1091_1.4564_3.0719_0.7221_0.7902_1.3575	0.175159236	0.286458333	1	0
680	9	6	750	610	1533	1725	0.0561	32	1.0079	1.102845161	0.8125	0.875	0.9375	1	1	750_742_740_736_732_730_729_720_718_716_715_714_713_697_692_684_683_680_679_668_662_660_658_650_645_632_629_627_620_617_616_610	1533_1542_1547_1555_1556_1562_1563_1566_1568_1572_1573_1574_1575_1600_1612_1618_1619_1627_1632_1644_1647_1654_1661_1673_1687_1704_1705_1708_1716_1719_1724_1725	_1.0106_1.0879_1.0079_1.1263_1.2576_1.4948_0.8824_0.9037_0.96_1.1504_0.9982_1.2386_0.9904_1.1409_-1_0.7311_0.894_1.543_0.8557_0.9899_0.9718_1.1895_0.9321_1.0706_0.8544_1.0649_0.8689_0.9923_1.4042_2.2883_0.7587_1.5291	0.226950355	0.165803109	1	0
491	4	8	2611	2637	82	127	0.0554	6	0.95115	0.915333333	1	1	1	1	1	2611_2618_2621_2622_2625_2637	82_85_88_92_102_127	_1.0918_0.7505_0.865_1.1701_1.0373_0.5773	0.222222222	0.130434783	1	0
490	4	7	1100	1047	958	976	0.0548	6	1.38315	1.488583333	0.833333333	1	1	1	1	1100_1097_1078_1075_1056_1047	958_964_970_971_973_976	_1.2334_1.3652_1.0709_1.4011_1.7192_2.1417	0.111111111	0.315789474	1	0
533	6	2	2688	2700	1403	1428	0.0542	5	1.2695	1.10622	0.8	1	1	1	1	2688_2694_2695_2698_2700	1403_1421_1424_1426_1428	_1.3486_0.8895_0.684_1.3395_1.2695	0.384615385	0.192307692	1	0
370	3	1	1847	1924	3573	3632	0.0519	15	1.4351	1.532442857	0.866666667	0.933333333	0.933333333	1	1	1847_1854_1859_1875_1884_1889_1890_1895_1899_1904_1913_1915_1917_1920_1924	3573_3582_3584_3594_3596_3597_3598_3603_3604_3610_3622_3623_3625_3627_3632	_1.5584_-1_1.4409_1.724_3.0017_1.1172_1.3179_1.4293_1.2291_1.7297_0.8551_1.9124_1.7939_1.0294_1.3152	0.192307692	0.25	1	0
589	6	9	1725	1533	610	750	0.0519	32	0.9982	1.102406452	0.90625	0.9375	1	1	1	1725_1724_1719_1716_1708_1705_1704_1687_1673_1661_1654_1647_1644_1632_1630_1619_1618_1612_1600_1575_1574_1573_1572_1568_1566_1563_1562_1556_1555_1547_1542_1533	610_616_617_620_627_629_631_645_650_658_660_662_668_679_680_683_684_692_697_713_714_715_716_718_720_729_730_732_736_740_742_750	_1.5291_0.7587_2.2883_1.4042_0.9923_0.8689_0.9664_0.8544_1.0706_0.9321_1.1895_0.9718_0.9899_0.8557_1.6279_0.894_0.7311_-1_1.1409_0.9904_1.2386_0.9982_1.1504_0.96_0.9037_0.8824_1.4948_1.2576_1.1263_1.0079_1.0879_1.0106	0.165803109	0.226950355	1	0
432	3	9	1781	1679	1114	1167	0.0511	14	1.0768	1.225415385	0.785714286	0.857142857	0.857142857	0.928571429	0.928571429	1781_1778_1772_1765_1755_1750_1744_1729_1725_1709_1693_1689_1687_1679	1114_1117_1123_1127_1137_1139_1148_1151_1153_1158_1161_1162_1164_1167	_-1_0.9874_0.6676_1.0277_1.0768_1.0567_2.2801_1.1448_1.1879_0.8245_1.1095_1.5547_1.966_1.0467	0.13592233	0.259259259	1	0
608	7	4	976	958	1047	1100	0.051	6	1.38315	1.488583333	1	1	1	1	1	976_973_971_970_964_958	1047_1056_1075_1078_1097_1100	_2.1417_1.7192_1.4011_1.0709_1.3652_1.2334	0.315789474	0.111111111	1	0
80	1	4	2736	2694	1028	1044	0.0462	5	0.8701	0.85754	1	1	1	1	1	2736_2731_2728_2711_2694	1028_1029_1031_1038_1044	_0.7517_0.8701_1.0644_0.895_0.7065	0.11627907	0.294117647	1	0
519	6	1	77	14	2295	2346	0.0456	12	0.86035	1.191891667	0.833333333	0.916666667	0.916666667	0.916666667	0.916666667	77_69_65_55_36_33_30_24_21_18_16_14	2295_2300_2310_2311_2320_2329_2330_2333_2337_2338_2341_2346	_0.7818_0.8031_1.3129_0.9143_3.3813_0.8064_1.2111_0.7803_1.3429_0.771_0.6825_1.5151	0.1875	0.230769231	1	0
83	1	6	2346	2295	14	77	0.0448	12	0.8587	1.190041667	0.666666667	0.833333333	0.916666667	1	1	2346_2341_2340_2337_2333_2330_2329_2320_2311_2310_2300_2295	14_16_18_21_24_30_31_36_55_65_69_77	_1.5151_0.6825_0.7691_1.3429_0.7803_1.2111_0.7861_3.3813_0.9143_1.3129_0.8031_0.7818	0.230769231	0.1875	1	0
89	1	7	2979	3014	764	801	0.0426	7	0.9359	1.205457143	0.857142857	1	1	1	1	2979_2981_2988_2989_2993_2994_3014	764_765_767_768_779_786_801	_0.6808_1.8271_0.9081_0.9359_1.4767_0.8778_1.7318	0.194444444	0.184210526	1	0
595	7	1	764	801	2979	3014	0.0426	7	0.9359	1.205457143	0.857142857	1	1	1	1	764_765_767_768_779_786_801	2979_2981_2988_2989_2993_2994_3014	_0.6808_1.8271_0.9081_0.9359_1.4767_0.8778_1.7318	0.184210526	0.194444444	1	0
85	1	7	3190	3338	363	508	0.0401	31	0.97695	1.029616667	0.903225806	0.935483871	0.967741935	1	1	3190_3192_3194_3215_3217_3229_3231_3233_3241_3256_3257_3259_3265_3267_3273_3279_3280_3287_3292_3294_3295_3306_3311_3316_3319_3324_3325_3326_3333_3336_3338	363_364_365_375_378_385_388_391_399_402_406_408_410_411_417_422_423_433_434_440_442_444_448_453_467_475_479_482_490_496_508	_0.8394_0.7768_0.724_1.4735_1.2614_1.2693_1.2142_1.0188_1.0141_0.8149_1.1858_0.7465_1.4843_0.9024_1.2063_1.3737_0.7905_1.0323_1.4252_0.6328_1.0089_0.8108_0.9014_0.9289_0.945_0.7585_1.5701_1.177_-1_0.773_0.8287	0.208053691	0.212328767	1	0
531	6	2	2535	2494	1669	1743	0.04	12	1.04095	1.11625	0.833333333	0.833333333	0.833333333	0.916666667	1	2535_2533_2530_2522_2517_2515_2514_2513_2512_2504_2496_2494	1669_1672_1684_1687_1695_1702_1707_1709_1713_1719_1738_1743	_0.6549_1.8976_0.9778_0.9749_1.0944_0.8917_1.0386_1.2753_1.2294_1.2857_1.0314_1.0433	0.285714286	0.16	1	0
116	10	14	117	90	57	157	0.0397	11	1.16065	1.21114	0.909090909	1	1	1	1	117_115_113_111_110_109_105_100_95_91_90	57_64_83_88_98_101_111_118_123_147_157	_-1_1.0333_1.3314_1.5303_0.946_0.9681_1.5606_1.022_0.9633_1.288_1.4684	0.392857143	0.108910891	1	0
591	7	1	363	508	3190	3338	0.0393	32	1.0089	1.041667742	0.90625	0.9375	0.96875	0.96875	0.96875	363_364_365_375_378_385_388_391_397_399_402_406_408_410_411_417_422_423_433_434_440_442_444_448_453_467_475_479_482_490_496_508	3190_3192_3194_3215_3217_3229_3231_3233_3238_3241_3256_3257_3259_3265_3267_3273_3279_3280_3287_3292_3294_3295_3306_3311_3316_3319_3324_3325_3326_3332_3336_3338	_0.8394_0.7768_0.724_1.4735_1.2614_1.2693_1.2142_1.0188_1.4032_1.0141_0.8149_1.1858_0.7465_1.4843_0.9024_1.2063_1.3737_0.7905_1.0323_1.4252_0.6328_1.0089_0.8108_0.9014_0.9289_0.945_0.7585_1.5701_1.177_-1_0.773_0.8287	0.219178082	0.214765101	1	0
384	3	12	2203	2188	1205	1229	0.0391	5	1.6457	1.59478	1	1	1	1	1	2203_2201_2194_2192_2188	1205_1207_1210_1211_1229	_1.0474_1.8483_1.6457_1.4631_1.9694	0.3125	0.2	1	0
489	4	7	1206	1146	882	943	0.0375	10	0.948	0.98962	1	1	1	1	1	1206_1190_1182_1180_1179_1178_1169_1154_1150_1146	882_902_912_913_914_920_928_935_940_943	_0.8632_0.9126_0.8819_0.9538_0.9422_1.1245_1.2898_0.8208_1.1217_0.9857	0.163934426	0.161290323	1	0
128	10	8	321	301	206	233	0.0361	5	1.1543	1.35182	1	1	1	1	1	321_318_315_305_301	206_210_212_226_233	_1.1543_1.7772_0.9814_1.9959_0.8503	0.238095238	0.178571429	1	0
645	8	10	233	206	301	321	0.0361	5	1.1543	1.35182	1	1	1	1	1	233_226_212_210_206	301_305_315_318_321	_0.8503_1.9959_0.9814_1.7772_1.1543	0.178571429	0.238095238	1	0
376	3	1	1298	1273	3518	3528	0.0349	5	0.9604	1.27366	1	1	1	1	1	1298_1295_1278_1275_1273	3518_3522_3523_3526_3528	_0.9604_0.8876_2.532_0.7865_1.2018	0.192307692	0.454545455	1	0
438	4	15	2062	2021	926	951	0.0339	7	0.8813	0.914728571	1	1	1	1	1	2062_2058_2056_2032_2031_2028_2021	926_928_931_939_941_949_951	_1.3308_1.0651_1.0892_0.741_0.5797_0.716_0.8813	0.166666667	0.269230769	1	0
196	12	6	1163	1149	649	666	0.0328	6	1.0141	0.99408	0.833333333	0.833333333	0.833333333	1	1	1163_1162_1157_1156_1154_1149	649_654_655_656_660_666	_-1_1.1147_0.9071_1.0141_0.8299_1.1046	0.4	0.333333333	1	0
523	6	12	666	649	1149	1163	0.0328	6	1.0141	0.99408	0.833333333	0.833333333	1	1	1	666_660_656_655_654_649	1149_1154_1156_1157_1162_1163	_1.1046_0.8299_1.0141_0.9071_1.1147_-1	0.333333333	0.4	1	0
87	1	7	1394	1311	2588	2646	0.0308	16	1.00395	0.97318125	0.875	0.9375	0.9375	0.9375	1	1394_1384_1383_1373_1364_1362_1361_1359_1357_1356_1355_1352_1328_1322_1320_1311	2588_2592_2594_2601_2604_2617_2620_2622_2626_2627_2628_2629_2639_2640_2644_2646	_0.6804_1.3694_1.1358_1.1098_0.6381_1.1681_0.656_0.8981_1.1988_0.7917_0.6862_1.113_0.6883_0.7966_1.4449_1.1957	0.19047619	0.271186441	1	0
607	7	4	949	882	1140	1206	0.0303	11	0.9538	1.157254545	0.909090909	1	1	1	1	949_943_940_935_928_920_914_913_912_902_882	1140_1146_1150_1154_1169_1178_1179_1180_1182_1190_1206	_2.8336_0.9857_1.1217_0.8208_1.2898_1.1245_0.9422_0.9538_0.8819_0.9126_0.8632	0.161764706	0.164179104	1	0
529	6	2	2427	2458	1841	1930	0.0237	15	1.0961	1.117406667	0.866666667	1	1	1	1	2427_2429_2433_2435_2437_2438_2439_2441_2444_2447_2449_2455_2456_2457_2458	1841_1848_1867_1876_1889_1896_1898_1908_1916_1918_1921_1924_1927_1928_1930	_0.9495_1.2405_0.9115_0.8993_1.0086_1.4583_1.0863_1.5602_0.924_1.1746_0.6663_1.0961_1.157_1.4296_1.1993	0.46875	0.166666667	1	0
593	7	1	2646	2588	1311	1394	0.0206	15	0.8981	0.946766667	0.933333333	1	1	1	1	2646_2644_2640_2639_2629_2628_2627_2626_2622_2620_2617_2604_2601_2594_2588	1311_1320_1322_1328_1352_1355_1356_1357_1359_1361_1362_1364_1373_1383_1394	_1.1957_1.4449_0.7966_0.6883_1.113_0.6862_0.7917_1.1988_0.8981_0.656_1.1681_0.6381_1.1098_1.1358_0.6804	0.254237288	0.178571429	1	0
72	1	3	3548	3566	1785	1810	0.0186	7	1.0403	1.109142857	1	1	1	1	1	3548_3551_3552_3554_3555_3559_3566	1785_1792_1793_1794_1796_1802_1810	_0.9943_1.7773_1.0816_1.0768_0.9386_0.8551_1.0403	0.368421053	0.269230769	1	0
371	3	1	1785	1810	3548	3566	0.0186	7	1.0403	1.109142857	1	1	1	1	1	1785_1792_1793_1794_1796_1802_1810	3548_3551_3552_3554_3555_3559_3566	_0.9943_1.7773_1.0816_1.0768_0.9386_0.8551_1.0403	0.269230769	0.368421053	1	0
362	2	6	1959	2010	2468	2492	0.0183	13	1.0437	1.253930769	0.846153846	1	1	1	1	1959_1960_1962_1967_1968_1969_1974_1978_1980_1987_1988_1997_2010	2468_2469_2470_2471_2476_2477_2480_2482_2483_2484_2485_2487_2492	_0.6103_1.2452_1.1821_0.8571_2.5574_1.4721_1.6791_0.9048_1.0342_1.0437_1.0365_0.865_1.8136	0.25	0.52	1	0
530	6	2	2468	2492	1959	2010	0.0146	13	1.0437	1.253930769	0.615384615	0.923076923	0.923076923	0.923076923	0.923076923	2468_2469_2470_2471_2476_2477_2480_2482_2483_2484_2485_2487_2492	1959_1960_1962_1967_1968_1969_1974_1978_1980_1987_1988_1997_2010	_0.6103_1.2452_1.1821_0.8571_2.5574_1.4721_1.6791_0.9048_1.0342_1.0437_1.0365_0.865_1.8136	0.52	0.25	1	0
152	11	8	699	685	1270	1289	0.0133	6	1.18625	1.248516667	0.833333333	1	1	1	1	699_698_696_692_690_685	1270_1274_1277_1278_1283_1289	_0.8404_1.5224_1.1702_0.513_2.2428_1.2023	0.4	0.3	1	0
646	8	11	1289	1270	685	699	0.0133	6	1.18625	1.248516667	0.833333333	1	1	1	1	1289_1283_1278_1277_1274_1270	685_690_692_696_698_699	_1.2023_2.2428_0.513_1.1702_1.5224_0.8404	0.3	0.4	1	0
361	2	6	1841	1930	2427	2458	0.0129	15	1.0961	1.117406667	1	1	1	1	1	1841_1848_1867_1876_1889_1896_1898_1908_1916_1918_1921_1924_1927_1928_1930	2427_2429_2433_2435_2437_2438_2439_2441_2444_2447_2449_2455_2456_2457_2458	_0.9495_1.2405_0.9115_0.8993_1.0086_1.4583_1.0863_1.5602_0.924_1.1746_0.6663_1.0961_1.157_1.4296_1.1993	0.166666667	0.46875	1	0
73	1	3	3382	3391	1480	1498	0.0114	6	0.874	0.952866667	1	1	1	1	1	3382_3384_3388_3389_3390_3391	1480_1491_1492_1494_1496_1498	_0.8429_1.2576_0.9051_0.8107_1.1465_0.7544	0.6	0.315789474	1	0
372	3	1	1480	1498	3382	3391	0.0104	6	0.874	0.952866667	1	1	1	1	1	1480_1491_1492_1494_1496_1498	3382_3384_3388_3389_3390_3391	_0.8429_1.2576_0.9051_0.8107_1.1465_0.7544	0.315789474	0.6	1	0
117	10	14	247	232	223	261	0.0056	8	0.9374	1.0109	1	1	1	1	1	247_245_243_241_238_234_233_232	223_241_242_246_249_259_260_261	_0.7177_0.9868_1.0276_1.4979_1.2794_0.888_0.8792_0.8106	0.5	0.205128205	1	0
250	14	10	261	223	232	247	0.0056	8	0.9374	1.0109	1	1	1	1	1	261_260_259_249_246_242_241_223	232_233_234_238_241_243_245_247	_0.8106_0.8792_0.888_1.2794_1.4979_1.0276_0.9868_0.7177	0.205128205	0.5	1	0
75	1	3	3370	3366	1322	1344	0.0024	5	1.6532	1.56144	1	1	1	1	1	3370_3369_3368_3367_3366	1322_1336_1340_1343_1344	_1.6532_2.2736_1.1601_1.0322_1.6881	1	0.217391304	1	0
375	3	1	1344	1322	3366	3370	0.0024	5	1.6532	1.56144	1	1	1	1	1	1344_1343_1340_1336_1322	3366_3367_3368_3369_3370	_1.6881_1.0322_1.1601_2.2736_1.6532	0.217391304	1	1	0
