# Supplementary material for: The Chloranthus sessilifolius genome provides insight into early diversification of angiosperms
Source: Nat Commun. 2021 Nov 26;12:6929. doi: 10.1038/s41467-021-26931-3 (PMC8626421; doi:10.1038/s41467-021-26931-3)
Supplement: Supplementary file 4 — Source Data [file 41467_2021_26931_MOESM4_ESM.zip › Fig. 2c, C. sessilifolius_C. sessilifolius.collinearity]

# Alignment 1: score=2453.0 pvalue=0.1849 N=77 1&1 plus
cs471s1g02251 2251 cs471s1g02252 2252 1
cs471s1g02252 2252 cs471s1g02254 2254 1
cs471s1g02256 2256 cs471s1g02257 2257 1
cs471s1g02257 2257 cs471s1g02259 2259 -1
cs471s1g02259 2259 cs471s1g02265 2265 1
cs471s1g02274 2274 cs471s1g02273 2273 1
cs471s1g02280 2280 cs471s1g02276 2276 1
cs471s1g02283 2283 cs471s1g02280 2280 1
cs471s1g02284 2284 cs471s1g02283 2283 1
cs471s1g02287 2287 cs471s1g02284 2284 1
cs471s1g02289 2289 cs471s1g02288 2288 1
cs471s1g02293 2293 cs471s1g02294 2294 1
cs471s1g02296 2296 cs471s1g02298 2298 1
cs471s1g02308 2308 cs471s1g02306 2306 1
cs471s1g02309 2309 cs471s1g02308 2308 1
cs471s1g02312 2312 cs471s1g02319 2319 1
cs471s1g02313 2313 cs471s1g02321 2321 1
cs471s1g02315 2315 cs471s1g02322 2322 1
cs471s1g02334 2334 cs471s1g02335 2335 -1
cs471s1g02340 2340 cs471s1g02338 2338 1
cs471s1g02344 2344 cs471s1g02343 2343 1
cs471s1g02345 2345 cs471s1g02344 2344 1
cs471s1g02346 2346 cs471s1g02345 2345 1
cs471s1g02350 2350 cs471s1g02349 2349 1
cs471s1g02352 2352 cs471s1g02350 2350 1
cs471s1g02357 2357 cs471s1g02354 2354 -1
cs471s1g02358 2358 cs471s1g02357 2357 1
cs471s1g02359 2359 cs471s1g02358 2358 1
cs471s1g02360 2360 cs471s1g02359 2359 1
cs471s1g02361 2361 cs471s1g02363 2363 1
cs471s1g02362 2362 cs471s1g02369 2369 1
cs471s1g02374 2374 cs471s1g02375 2375 1
cs471s1g02375 2375 cs471s1g02377 2377 1
cs471s1g02394 2394 cs471s1g02395 2395 1
cs471s1g02395 2395 cs471s1g02403 2403 1
cs471s1g02404 2404 cs471s1g02405 2405 1
cs471s1g02408 2408 cs471s1g02406 2406 1
cs471s1g02410 2410 cs471s1g02408 2408 1
cs471s1g02411 2411 cs471s1g02410 2410 1
cs471s1g02412 2412 cs471s1g02415 2415 1
cs471s1g02415 2415 cs471s1g02417 2417 1
cs471s1g02416 2416 cs471s1g02418 2418 1
cs471s1g02417 2417 cs471s1g02419 2419 1
cs471s1g02418 2418 cs471s1g02422 2422 1
cs471s1g02426 2426 cs471s1g02429 2429 -1
cs471s1g02429 2429 cs471s1g02431 2431 1
cs471s1g02432 2432 cs471s1g02437 2437 1
cs471s1g02437 2437 cs471s1g02438 2438 1
cs471s1g02439 2439 cs471s1g02441 2441 1
cs471s1g02451 2451 cs471s1g02452 2452 1
cs471s1g02452 2452 cs471s1g02455 2455 1
cs471s1g02459 2459 cs471s1g02460 2460 1
cs471s1g02468 2468 cs471s1g02464 2464 -1
cs471s1g02479 2479 cs471s1g02476 2476 -1
cs471s1g02480 2480 cs471s1g02486 2486 1
cs471s1g02485 2485 cs471s1g02487 2487 -1
cs471s1g02489 2489 cs471s1g02488 2488 1
cs471s1g02492 2492 cs471s1g02493 2493 -1
cs471s1g02493 2493 cs471s1g02494 2494 1
cs471s1g02494 2494 cs471s1g02495 2495 1
cs471s1g02495 2495 cs471s1g02496 2496 -1
cs471s1g02505 2505 cs471s1g02504 2504 1
cs471s1g02507 2507 cs471s1g02505 2505 1
cs471s1g02508 2508 cs471s1g02506 2506 1
cs471s1g02509 2509 cs471s1g02507 2507 1
cs471s1g02510 2510 cs471s1g02509 2509 1
cs471s1g02511 2511 cs471s1g02510 2510 1
cs471s1g02519 2519 cs471s1g02516 2516 -1
cs471s1g02523 2523 cs471s1g02522 2522 1
cs471s1g02528 2528 cs471s1g02523 2523 -1
cs471s1g02530 2530 cs471s1g02524 2524 -1
cs471s1g02531 2531 cs471s1g02527 2527 -1
cs471s1g02532 2532 cs471s1g02528 2528 1
cs471s1g02540 2540 cs471s1g02532 2532 -1
cs471s1g02547 2547 cs471s1g02550 2550 -1
cs471s1g02569 2569 cs471s1g02571 2571 1
cs471s1g02570 2570 cs471s1g02572 2572 1
# Alignment 2: score=1909.0 pvalue=0.5283 N=70 1&1 plus
cs471s1g02252 2252 cs471s1g02251 2251 1
cs471s1g02254 2254 cs471s1g02252 2252 1
cs471s1g02257 2257 cs471s1g02256 2256 1
cs471s1g02259 2259 cs471s1g02257 2257 -1
cs471s1g02265 2265 cs471s1g02259 2259 1
cs471s1g02276 2276 cs471s1g02280 2280 1
cs471s1g02280 2280 cs471s1g02283 2283 1
cs471s1g02283 2283 cs471s1g02284 2284 1
cs471s1g02284 2284 cs471s1g02287 2287 1
cs471s1g02290 2290 cs471s1g02288 2288 1
cs471s1g02292 2292 cs471s1g02294 2294 -1
cs471s1g02298 2298 cs471s1g02296 2296 1
cs471s1g02306 2306 cs471s1g02308 2308 1
cs471s1g02308 2308 cs471s1g02309 2309 1
cs471s1g02319 2319 cs471s1g02312 2312 1
cs471s1g02321 2321 cs471s1g02314 2314 1
cs471s1g02322 2322 cs471s1g02315 2315 1
cs471s1g02335 2335 cs471s1g02334 2334 -1
cs471s1g02343 2343 cs471s1g02344 2344 1
cs471s1g02344 2344 cs471s1g02345 2345 1
cs471s1g02345 2345 cs471s1g02346 2346 1
cs471s1g02352 2352 cs471s1g02349 2349 1
cs471s1g02353 2353 cs471s1g02350 2350 1
cs471s1g02354 2354 cs471s1g02357 2357 -1
cs471s1g02357 2357 cs471s1g02358 2358 1
cs471s1g02358 2358 cs471s1g02359 2359 1
cs471s1g02359 2359 cs471s1g02361 2361 1
cs471s1g02360 2360 cs471s1g02363 2363 1
cs471s1g02363 2363 cs471s1g02369 2369 1
cs471s1g02375 2375 cs471s1g02374 2374 1
cs471s1g02377 2377 cs471s1g02375 2375 1
cs471s1g02400 2400 cs471s1g02395 2395 1
cs471s1g02405 2405 cs471s1g02404 2404 1
cs471s1g02406 2406 cs471s1g02408 2408 1
cs471s1g02408 2408 cs471s1g02410 2410 1
cs471s1g02415 2415 cs471s1g02412 2412 1
cs471s1g02416 2416 cs471s1g02415 2415 1
cs471s1g02417 2417 cs471s1g02422 2422 1
cs471s1g02418 2418 cs471s1g02423 2423 1
cs471s1g02427 2427 cs471s1g02426 2426 1
cs471s1g02431 2431 cs471s1g02429 2429 1
cs471s1g02437 2437 cs471s1g02432 2432 1
cs471s1g02438 2438 cs471s1g02437 2437 1
cs471s1g02440 2440 cs471s1g02441 2441 1
cs471s1g02452 2452 cs471s1g02451 2451 1
cs471s1g02455 2455 cs471s1g02452 2452 1
cs471s1g02460 2460 cs471s1g02459 2459 1
cs471s1g02464 2464 cs471s1g02468 2468 -1
cs471s1g02479 2479 cs471s1g02483 2483 -1
cs471s1g02481 2481 cs471s1g02486 2486 1
cs471s1g02484 2484 cs471s1g02488 2488 -1
cs471s1g02488 2488 cs471s1g02489 2489 1
cs471s1g02493 2493 cs471s1g02492 2492 -1
cs471s1g02494 2494 cs471s1g02493 2493 1
cs471s1g02495 2495 cs471s1g02494 2494 1
cs471s1g02496 2496 cs471s1g02495 2495 -1
cs471s1g02504 2504 cs471s1g02505 2505 1
cs471s1g02505 2505 cs471s1g02507 2507 1
cs471s1g02506 2506 cs471s1g02508 2508 1
cs471s1g02507 2507 cs471s1g02509 2509 1
cs471s1g02508 2508 cs471s1g02510 2510 1
cs471s1g02519 2519 cs471s1g02522 2522 -1
cs471s1g02522 2522 cs471s1g02523 2523 1
cs471s1g02523 2523 cs471s1g02526 2526 -1
cs471s1g02524 2524 cs471s1g02529 2529 1
cs471s1g02526 2526 cs471s1g02531 2531 1
cs471s1g02528 2528 cs471s1g02532 2532 1
cs471s1g02550 2550 cs471s1g02547 2547 -1
cs471s1g02571 2571 cs471s1g02569 2569 1
cs471s1g02572 2572 cs471s1g02570 2570 1
# Alignment 3: score=1804.0 pvalue=0.2098 N=59 1&1 plus
cs471s1g03444 3444 cs471s1g03445 3445 1
cs471s1g03445 3445 cs471s1g03446 3446 1
cs471s1g03449 3449 cs471s1g03450 3450 1
cs471s1g03450 3450 cs471s1g03451 3451 1
cs471s1g03451 3451 cs471s1g03456 3456 1
cs471s1g03456 3456 cs471s1g03457 3457 1
cs471s1g03457 3457 cs471s1g03459 3459 1
cs471s1g03458 3458 cs471s1g03460 3460 1
cs471s1g03460 3460 cs471s1g03461 3461 1
cs471s1g03466 3466 cs471s1g03464 3464 1
cs471s1g03469 3469 cs471s1g03465 3465 -1
cs471s1g03471 3471 cs471s1g03466 3466 1
cs471s1g03472 3472 cs471s1g03473 3473 1
cs471s1g03473 3473 cs471s1g03474 3474 1
cs471s1g03474 3474 cs471s1g03475 3475 -1
cs471s1g03475 3475 cs471s1g03476 3476 1
cs471s1g03476 3476 cs471s1g03477 3477 1
cs471s1g03485 3485 cs471s1g03482 3482 1
cs471s1g03487 3487 cs471s1g03484 3484 1
cs471s1g03488 3488 cs471s1g03487 3487 1
cs471s1g03489 3489 cs471s1g03488 3488 1
cs471s1g03491 3491 cs471s1g03490 3490 1
cs471s1g03497 3497 cs471s1g03496 3496 1
cs471s1g03498 3498 cs471s1g03497 3497 1
cs471s1g03502 3502 cs471s1g03503 3503 1
cs471s1g03517 3517 cs471s1g03518 3518 -1
cs471s1g03540 3540 cs471s1g03541 3541 1
cs471s1g03546 3546 cs471s1g03547 3547 1
cs471s1g03562 3562 cs471s1g03561 3561 1
cs471s1g03564 3564 cs471s1g03562 3562 1
cs471s1g03575 3575 cs471s1g03574 3574 1
cs471s1g03588 3588 cs471s1g03589 3589 1
cs471s1g03591 3591 cs471s1g03592 3592 1
cs471s1g03594 3594 cs471s1g03595 3595 1
cs471s1g03598 3598 cs471s1g03599 3599 1
cs471s1g03607 3607 cs471s1g03608 3608 -1
cs471s1g03613 3613 cs471s1g03615 3615 1
cs471s1g03615 3615 cs471s1g03616 3616 1
cs471s1g03616 3616 cs471s1g03617 3617 1
cs471s1g03617 3617 cs471s1g03618 3618 1
cs471s1g03618 3618 cs471s1g03619 3619 1
cs471s1g03619 3619 cs471s1g03620 3620 -1
cs471s1g03620 3620 cs471s1g03621 3621 1
cs471s1g03643 3643 cs471s1g03644 3644 1
cs471s1g03645 3645 cs471s1g03649 3649 1
cs471s1g03649 3649 cs471s1g03650 3650 1
cs471s1g03650 3650 cs471s1g03651 3651 1
cs471s1g03651 3651 cs471s1g03652 3652 1
cs471s1g03664 3664 cs471s1g03663 3663 1
cs471s1g03665 3665 cs471s1g03664 3664 1
cs471s1g03667 3667 cs471s1g03665 3665 1
cs471s1g03668 3668 cs471s1g03666 3666 1
cs471s1g03669 3669 cs471s1g03667 3667 1
cs471s1g03670 3670 cs471s1g03668 3668 1
cs471s1g03671 3671 cs471s1g03669 3669 1
cs471s1g03672 3672 cs471s1g03671 3671 1
cs471s1g03676 3676 cs471s1g03677 3677 1
cs471s1g03682 3682 cs471s1g03681 3681 1
cs471s1g03706 3706 cs471s1g03705 3705 1
# Alignment 4: score=890.0 pvalue=0.1949 N=28 1&1 plus
cs471s1g01514 1514 cs471s1g01516 1516 1
cs471s1g01515 1515 cs471s1g01517 1517 1
cs471s1g01522 1522 cs471s1g01524 1524 1
cs471s1g01524 1524 cs471s1g01525 1525 1
cs471s1g01525 1525 cs471s1g01527 1527 1
cs471s1g01527 1527 cs471s1g01529 1529 -1
cs471s1g01535 1535 cs471s1g01534 1534 1
cs471s1g01555 1555 cs471s1g01540 1540 -1
cs471s1g01560 1560 cs471s1g01562 1562 1
cs471s1g01579 1579 cs471s1g01580 1580 1
cs471s1g01591 1591 cs471s1g01589 1589 -1
cs471s1g01592 1592 cs471s1g01590 1590 1
cs471s1g01595 1595 cs471s1g01591 1591 1
cs471s1g01596 1596 cs471s1g01592 1592 1
cs471s1g01597 1597 cs471s1g01593 1593 1
cs471s1g01598 1598 cs471s1g01595 1595 1
cs471s1g01599 1599 cs471s1g01596 1596 1
cs471s1g01600 1600 cs471s1g01597 1597 1
cs471s1g01601 1601 cs471s1g01599 1599 1
cs471s1g01615 1615 cs471s1g01613 1613 1
cs471s1g01616 1616 cs471s1g01615 1615 1
cs471s1g01617 1617 cs471s1g01616 1616 1
cs471s1g01619 1619 cs471s1g01617 1617 -1
cs471s1g01623 1623 cs471s1g01624 1624 1
cs471s1g01624 1624 cs471s1g01625 1625 1
cs471s1g01633 1633 cs471s1g01629 1629 -1
cs471s1g01634 1634 cs471s1g01633 1633 1
cs471s1g01650 1650 cs471s1g01649 1649 1
# Alignment 5: score=754.0 pvalue=0.5414 N=29 1&1 plus
cs471s1g03445 3445 cs471s1g03444 3444 1
cs471s1g03446 3446 cs471s1g03445 3445 1
cs471s1g03451 3451 cs471s1g03450 3450 1
cs471s1g03457 3457 cs471s1g03456 3456 1
cs471s1g03459 3459 cs471s1g03457 3457 1
cs471s1g03460 3460 cs471s1g03459 3459 1
cs471s1g03461 3461 cs471s1g03460 3460 1
cs471s1g03464 3464 cs471s1g03466 3466 1
cs471s1g03465 3465 cs471s1g03470 3470 -1
cs471s1g03466 3466 cs471s1g03471 3471 1
cs471s1g03473 3473 cs471s1g03472 3472 1
cs471s1g03474 3474 cs471s1g03473 3473 1
cs471s1g03475 3475 cs471s1g03474 3474 -1
cs471s1g03476 3476 cs471s1g03475 3475 1
cs471s1g03477 3477 cs471s1g03476 3476 1
cs471s1g03479 3479 cs471s1g03484 3484 1
cs471s1g03482 3482 cs471s1g03485 3485 1
cs471s1g03484 3484 cs471s1g03487 3487 1
cs471s1g03485 3485 cs471s1g03488 3488 1
cs471s1g03487 3487 cs471s1g03489 3489 1
cs471s1g03492 3492 cs471s1g03490 3490 1
cs471s1g03496 3496 cs471s1g03497 3497 1
cs471s1g03497 3497 cs471s1g03498 3498 1
cs471s1g03503 3503 cs471s1g03502 3502 1
cs471s1g03518 3518 cs471s1g03517 3517 -1
cs471s1g03541 3541 cs471s1g03540 3540 1
cs471s1g03547 3547 cs471s1g03546 3546 1
cs471s1g03561 3561 cs471s1g03562 3562 1
cs471s1g03562 3562 cs471s1g03564 3564 1
# Alignment 6: score=672.0 pvalue=0.6046 N=27 1&1 plus
cs471s1g01516 1516 cs471s1g01514 1514 1
cs471s1g01517 1517 cs471s1g01515 1515 1
cs471s1g01524 1524 cs471s1g01522 1522 1
cs471s1g01525 1525 cs471s1g01524 1524 1
cs471s1g01527 1527 cs471s1g01525 1525 1
cs471s1g01529 1529 cs471s1g01527 1527 -1
cs471s1g01534 1534 cs471s1g01535 1535 1
cs471s1g01540 1540 cs471s1g01555 1555 -1
cs471s1g01562 1562 cs471s1g01560 1560 1
cs471s1g01580 1580 cs471s1g01579 1579 1
cs471s1g01589 1589 cs471s1g01591 1591 -1
cs471s1g01590 1590 cs471s1g01592 1592 1
cs471s1g01591 1591 cs471s1g01595 1595 1
cs471s1g01592 1592 cs471s1g01596 1596 1
cs471s1g01593 1593 cs471s1g01597 1597 1
cs471s1g01595 1595 cs471s1g01598 1598 1
cs471s1g01596 1596 cs471s1g01599 1599 1
cs471s1g01597 1597 cs471s1g01601 1601 1
cs471s1g01598 1598 cs471s1g01602 1602 1
cs471s1g01613 1613 cs471s1g01615 1615 1
cs471s1g01615 1615 cs471s1g01616 1616 1
cs471s1g01616 1616 cs471s1g01619 1619 -1
cs471s1g01624 1624 cs471s1g01623 1623 1
cs471s1g01625 1625 cs471s1g01624 1624 1
cs471s1g01629 1629 cs471s1g01633 1633 -1
cs471s1g01633 1633 cs471s1g01634 1634 1
cs471s1g01649 1649 cs471s1g01651 1651 1
# Alignment 7: score=664.0 pvalue=0.4879 N=26 1&1 plus
cs471s1g03589 3589 cs471s1g03588 3588 1
cs471s1g03592 3592 cs471s1g03591 3591 1
cs471s1g03595 3595 cs471s1g03594 3594 1
cs471s1g03599 3599 cs471s1g03598 3598 1
cs471s1g03608 3608 cs471s1g03607 3607 -1
cs471s1g03615 3615 cs471s1g03613 3613 1
cs471s1g03616 3616 cs471s1g03615 3615 1
cs471s1g03617 3617 cs471s1g03616 3616 1
cs471s1g03618 3618 cs471s1g03617 3617 1
cs471s1g03619 3619 cs471s1g03618 3618 1
cs471s1g03620 3620 cs471s1g03619 3619 -1
cs471s1g03621 3621 cs471s1g03620 3620 1
cs471s1g03644 3644 cs471s1g03643 3643 1
cs471s1g03645 3645 cs471s1g03650 3650 1
cs471s1g03649 3649 cs471s1g03651 3651 1
cs471s1g03650 3650 cs471s1g03652 3652 1
cs471s1g03663 3663 cs471s1g03664 3664 1
cs471s1g03664 3664 cs471s1g03665 3665 1
cs471s1g03665 3665 cs471s1g03667 3667 1
cs471s1g03666 3666 cs471s1g03668 3668 1
cs471s1g03667 3667 cs471s1g03669 3669 1
cs471s1g03668 3668 cs471s1g03670 3670 1
cs471s1g03669 3669 cs471s1g03671 3671 1
cs471s1g03671 3671 cs471s1g03672 3672 1
cs471s1g03677 3677 cs471s1g03676 3676 1
cs471s1g03681 3681 cs471s1g03682 3682 1
# Alignment 8: score=574.0 pvalue=0.0089 N=12 1&1 minus
cs471s1g01827 1827 cs471s1g01807 1807 1
cs471s1g01823 1823 cs471s1g01808 1808 -1
cs471s1g01822 1822 cs471s1g01809 1809 -1
cs471s1g01821 1821 cs471s1g01810 1810 -1
cs471s1g01820 1820 cs471s1g01811 1811 -1
cs471s1g01818 1818 cs471s1g01812 1812 -1
cs471s1g01812 1812 cs471s1g01818 1818 -1
cs471s1g01811 1811 cs471s1g01820 1820 -1
cs471s1g01810 1810 cs471s1g01821 1821 -1
cs471s1g01809 1809 cs471s1g01822 1822 -1
cs471s1g01808 1808 cs471s1g01823 1823 -1
cs471s1g01798 1798 cs471s1g01826 1826 -1
# Alignment 9: score=571.0 pvalue=0.1571 N=16 1&1 plus
cs471s1g03226 3226 cs471s1g03223 3223 1
cs471s1g03227 3227 cs471s1g03224 3224 1
cs471s1g03239 3239 cs471s1g03240 3240 1
cs471s1g03242 3242 cs471s1g03245 3245 1
cs471s1g03246 3246 cs471s1g03248 3248 1
cs471s1g03247 3247 cs471s1g03250 3250 1
cs471s1g03252 3252 cs471s1g03253 3253 1
cs471s1g03269 3269 cs471s1g03270 3270 1
cs471s1g03273 3273 cs471s1g03275 3275 1
cs471s1g03275 3275 cs471s1g03276 3276 1
cs471s1g03276 3276 cs471s1g03277 3277 1
cs471s1g03282 3282 cs471s1g03284 3284 1
cs471s1g03299 3299 cs471s1g03297 3297 1
cs471s1g03301 3301 cs471s1g03298 3298 1
cs471s1g03302 3302 cs471s1g03304 3304 1
cs471s1g03303 3303 cs471s1g03305 3305 1
# Alignment 10: score=526.0 pvalue=0.2455 N=18 1&1 plus
cs471s1g00545 545 cs471s1g00544 544 1
cs471s1g00546 546 cs471s1g00545 545 1
cs471s1g00548 548 cs471s1g00549 549 1
cs471s1g00566 566 cs471s1g00567 567 1
cs471s1g00567 567 cs471s1g00569 569 1
cs471s1g00583 583 cs471s1g00585 585 1
cs471s1g00591 591 cs471s1g00592 592 1
cs471s1g00601 601 cs471s1g00600 600 1
cs471s1g00603 603 cs471s1g00601 601 1
cs471s1g00605 605 cs471s1g00602 602 1
cs471s1g00607 607 cs471s1g00603 603 1
cs471s1g00613 613 cs471s1g00614 614 1
cs471s1g00627 627 cs471s1g00628 628 1
cs471s1g00643 643 cs471s1g00645 645 1
cs471s1g00658 658 cs471s1g00655 655 1
cs471s1g00667 667 cs471s1g00672 672 1
cs471s1g00671 671 cs471s1g00673 673 1
cs471s1g00673 673 cs471s1g00674 674 1
# Alignment 11: score=496.0 pvalue=0.3017 N=15 1&1 plus
cs471s1g01734 1734 cs471s1g01737 1737 1
cs471s1g01743 1743 cs471s1g01741 1741 1
cs471s1g01746 1746 cs471s1g01747 1747 1
cs471s1g01747 1747 cs471s1g01749 1749 1
cs471s1g01749 1749 cs471s1g01751 1751 -1
cs471s1g01750 1750 cs471s1g01752 1752 -1
cs471s1g01761 1761 cs471s1g01769 1769 -1
cs471s1g01768 1768 cs471s1g01770 1770 1
cs471s1g01769 1769 cs471s1g01772 1772 1
cs471s1g01773 1773 cs471s1g01784 1784 -1
cs471s1g01792 1792 cs471s1g01785 1785 -1
cs471s1g01797 1797 cs471s1g01803 1803 1
cs471s1g01799 1799 cs471s1g01807 1807 -1
cs471s1g01817 1817 cs471s1g01812 1812 -1
cs471s1g01820 1820 cs471s1g01818 1818 -1
# Alignment 12: score=471.0 pvalue=0.4981 N=16 1&1 plus
cs471s1g03225 3225 cs471s1g03224 3224 1
cs471s1g03227 3227 cs471s1g03225 3225 1
cs471s1g03247 3247 cs471s1g03226 3226 -1
cs471s1g03248 3248 cs471s1g03227 3227 -1
cs471s1g03249 3249 cs471s1g03246 3246 1
cs471s1g03250 3250 cs471s1g03247 3247 1
cs471s1g03253 3253 cs471s1g03252 3252 1
cs471s1g03270 3270 cs471s1g03269 3269 1
cs471s1g03275 3275 cs471s1g03273 3273 1
cs471s1g03276 3276 cs471s1g03275 3275 1
cs471s1g03277 3277 cs471s1g03276 3276 1
cs471s1g03284 3284 cs471s1g03282 3282 1
cs471s1g03297 3297 cs471s1g03299 3299 1
cs471s1g03298 3298 cs471s1g03301 3301 1
cs471s1g03304 3304 cs471s1g03302 3302 1
cs471s1g03305 3305 cs471s1g03303 3303 1
# Alignment 13: score=433.0 pvalue=0.1772 N=14 1&1 plus
cs471s1g00121 121 cs471s1g00123 123 -1
cs471s1g00123 123 cs471s1g00124 124 1
cs471s1g00133 133 cs471s1g00138 138 1
cs471s1g00135 135 cs471s1g00139 139 1
cs471s1g00136 136 cs471s1g00141 141 1
cs471s1g00138 138 cs471s1g00143 143 1
cs471s1g00141 141 cs471s1g00144 144 1
cs471s1g00142 142 cs471s1g00145 145 1
cs471s1g00143 143 cs471s1g00146 146 -1
cs471s1g00144 144 cs471s1g00155 155 -1
cs471s1g00146 146 cs471s1g00156 156 1
cs471s1g00164 164 cs471s1g00162 162 1
cs471s1g00167 167 cs471s1g00165 165 1
cs471s1g00168 168 cs471s1g00169 169 1
# Alignment 14: score=418.0 pvalue=0.153 N=13 1&1 plus
cs471s1g01677 1677 cs471s1g01661 1661 1
cs471s1g01678 1678 cs471s1g01677 1677 -1
cs471s1g01683 1683 cs471s1g01686 1686 1
cs471s1g01684 1684 cs471s1g01687 1687 1
cs471s1g01689 1689 cs471s1g01690 1690 1
cs471s1g01697 1697 cs471s1g01695 1695 1
cs471s1g01699 1699 cs471s1g01697 1697 1
cs471s1g01700 1700 cs471s1g01699 1699 1
cs471s1g01701 1701 cs471s1g01700 1700 1
cs471s1g01704 1704 cs471s1g01705 1705 1
cs471s1g01707 1707 cs471s1g01706 1706 1
cs471s1g01708 1708 cs471s1g01707 1707 -1
cs471s1g01710 1710 cs471s1g01709 1709 1
# Alignment 15: score=411.0 pvalue=0.7316 N=18 1&1 plus
cs471s1g00544 544 cs471s1g00545 545 1
cs471s1g00545 545 cs471s1g00546 546 1
cs471s1g00549 549 cs471s1g00548 548 1
cs471s1g00567 567 cs471s1g00566 566 1
cs471s1g00569 569 cs471s1g00567 567 1
cs471s1g00585 585 cs471s1g00583 583 1
cs471s1g00592 592 cs471s1g00591 591 1
cs471s1g00600 600 cs471s1g00601 601 1
cs471s1g00601 601 cs471s1g00603 603 1
cs471s1g00603 603 cs471s1g00604 604 1
cs471s1g00604 604 cs471s1g00605 605 1
cs471s1g00614 614 cs471s1g00613 613 1
cs471s1g00628 628 cs471s1g00627 627 1
cs471s1g00645 645 cs471s1g00643 643 1
cs471s1g00655 655 cs471s1g00658 658 1
cs471s1g00671 671 cs471s1g00667 667 -1
cs471s1g00673 673 cs471s1g00672 672 -1
cs471s1g00674 674 cs471s1g00673 673 1
# Alignment 16: score=409.0 pvalue=0.7152 N=20 1&1 plus
cs471s1g03444 3444 cs471s1g03446 3446 1
cs471s1g03449 3449 cs471s1g03451 3451 1
cs471s1g03450 3450 cs471s1g03456 3456 1
cs471s1g03458 3458 cs471s1g03457 3457 1
cs471s1g03461 3461 cs471s1g03459 3459 1
cs471s1g03465 3465 cs471s1g03460 3460 -1
cs471s1g03470 3470 cs471s1g03461 3461 1
cs471s1g03471 3471 cs471s1g03464 3464 1
cs471s1g03473 3473 cs471s1g03471 3471 -1
cs471s1g03474 3474 cs471s1g03472 3472 1
cs471s1g03475 3475 cs471s1g03473 3473 -1
cs471s1g03476 3476 cs471s1g03474 3474 -1
cs471s1g03477 3477 cs471s1g03475 3475 1
cs471s1g03482 3482 cs471s1g03484 3484 1
cs471s1g03484 3484 cs471s1g03485 3485 1
cs471s1g03485 3485 cs471s1g03487 3487 1
cs471s1g03487 3487 cs471s1g03488 3488 1
cs471s1g03488 3488 cs471s1g03489 3489 1
cs471s1g03493 3493 cs471s1g03490 3490 1
cs471s1g03496 3496 cs471s1g03498 3498 1
# Alignment 17: score=393.0 pvalue=0.433 N=14 1&1 plus
cs471s1g00123 123 cs471s1g00121 121 -1
cs471s1g00124 124 cs471s1g00123 123 1
cs471s1g00135 135 cs471s1g00133 133 1
cs471s1g00139 139 cs471s1g00135 135 1
cs471s1g00141 141 cs471s1g00136 136 1
cs471s1g00142 142 cs471s1g00138 138 1
cs471s1g00144 144 cs471s1g00143 143 1
cs471s1g00145 145 cs471s1g00144 144 1
cs471s1g00155 155 cs471s1g00145 145 -1
cs471s1g00156 156 cs471s1g00146 146 1
cs471s1g00162 162 cs471s1g00164 164 1
cs471s1g00164 164 cs471s1g00165 165 1
cs471s1g00165 165 cs471s1g00167 167 1
cs471s1g00169 169 cs471s1g00168 168 1
# Alignment 18: score=392.0 pvalue=0.2373 N=14 1&1 plus
cs471s1g02975 2975 cs471s1g02976 2976 1
cs471s1g02981 2981 cs471s1g02985 2985 1
cs471s1g02996 2996 cs471s1g02997 2997 -1
cs471s1g02997 2997 cs471s1g02999 2999 -1
cs471s1g02999 2999 cs471s1g03000 3000 1
cs471s1g03015 3015 cs471s1g03017 3017 1
cs471s1g03016 3016 cs471s1g03018 3018 1
cs471s1g03017 3017 cs471s1g03020 3020 1
cs471s1g03018 3018 cs471s1g03021 3021 1
cs471s1g03020 3020 cs471s1g03022 3022 -1
cs471s1g03022 3022 cs471s1g03025 3025 1
cs471s1g03025 3025 cs471s1g03026 3026 1
cs471s1g03026 3026 cs471s1g03027 3027 1
cs471s1g03034 3034 cs471s1g03036 3036 1
# Alignment 19: score=392.0 pvalue=0.5085 N=14 1&1 plus
cs471s1g02976 2976 cs471s1g02975 2975 1
cs471s1g02985 2985 cs471s1g02981 2981 1
cs471s1g02998 2998 cs471s1g02996 2996 -1
cs471s1g02999 2999 cs471s1g02997 2997 -1
cs471s1g03000 3000 cs471s1g02999 2999 1
cs471s1g03017 3017 cs471s1g03015 3015 1
cs471s1g03018 3018 cs471s1g03017 3017 1
cs471s1g03020 3020 cs471s1g03018 3018 1
cs471s1g03021 3021 cs471s1g03020 3020 1
cs471s1g03022 3022 cs471s1g03021 3021 -1
cs471s1g03025 3025 cs471s1g03022 3022 1
cs471s1g03026 3026 cs471s1g03025 3025 1
cs471s1g03027 3027 cs471s1g03026 3026 1
cs471s1g03036 3036 cs471s1g03034 3034 1
# Alignment 20: score=377.0 pvalue=0.2287 N=13 1&1 plus
cs471s1g01392 1392 cs471s1g01393 1393 1
cs471s1g01395 1395 cs471s1g01394 1394 1
cs471s1g01414 1414 cs471s1g01411 1411 1
cs471s1g01416 1416 cs471s1g01413 1413 1
cs471s1g01417 1417 cs471s1g01414 1414 1
cs471s1g01421 1421 cs471s1g01423 1423 1
cs471s1g01426 1426 cs471s1g01425 1425 1
cs471s1g01437 1437 cs471s1g01436 1436 1
cs471s1g01450 1450 cs471s1g01449 1449 -1
cs471s1g01462 1462 cs471s1g01463 1463 1
cs471s1g01463 1463 cs471s1g01464 1464 1
cs471s1g01464 1464 cs471s1g01465 1465 1
cs471s1g01478 1478 cs471s1g01489 1489 1
# Alignment 21: score=359.0 pvalue=0.9861 N=19 1&1 plus
cs471s1g03446 3446 cs471s1g03444 3444 1
cs471s1g03449 3449 cs471s1g03456 3456 1
cs471s1g03456 3456 cs471s1g03459 3459 1
cs471s1g03457 3457 cs471s1g03460 3460 1
cs471s1g03458 3458 cs471s1g03461 3461 1
cs471s1g03459 3459 cs471s1g03470 3470 1
cs471s1g03460 3460 cs471s1g03471 3471 1
cs471s1g03463 3463 cs471s1g03472 3472 -1
cs471s1g03466 3466 cs471s1g03473 3473 -1
cs471s1g03472 3472 cs471s1g03474 3474 1
cs471s1g03473 3473 cs471s1g03475 3475 -1
cs471s1g03474 3474 cs471s1g03476 3476 -1
cs471s1g03475 3475 cs471s1g03477 3477 1
cs471s1g03484 3484 cs471s1g03482 3482 1
cs471s1g03485 3485 cs471s1g03484 3484 1
cs471s1g03487 3487 cs471s1g03485 3485 1
cs471s1g03489 3489 cs471s1g03487 3487 1
cs471s1g03497 3497 cs471s1g03488 3488 1
cs471s1g03498 3498 cs471s1g03489 3489 1
# Alignment 22: score=353.0 pvalue=0.2608 N=12 1&1 plus
cs471s1g03122 3122 cs471s1g03121 3121 1
cs471s1g03123 3123 cs471s1g03122 3122 1
cs471s1g03125 3125 cs471s1g03129 3129 1
cs471s1g03129 3129 cs471s1g03131 3131 1
cs471s1g03131 3131 cs471s1g03132 3132 1
cs471s1g03137 3137 cs471s1g03135 3135 -1
cs471s1g03140 3140 cs471s1g03136 3136 -1
cs471s1g03141 3141 cs471s1g03137 3137 -1
cs471s1g03165 3165 cs471s1g03161 3161 1
cs471s1g03187 3187 cs471s1g03186 3186 1
cs471s1g03191 3191 cs471s1g03193 3193 -1
cs471s1g03201 3201 cs471s1g03196 3196 1
# Alignment 23: score=349.0 pvalue=0.2148 N=12 1&1 plus
cs471s1g02155 2155 cs471s1g02160 2160 1
cs471s1g02156 2156 cs471s1g02163 2163 1
cs471s1g02157 2157 cs471s1g02164 2164 1
cs471s1g02170 2170 cs471s1g02172 2172 1
cs471s1g02178 2178 cs471s1g02173 2173 1
cs471s1g02183 2183 cs471s1g02180 2180 -1
cs471s1g02185 2185 cs471s1g02181 2181 1
cs471s1g02207 2207 cs471s1g02205 2205 -1
cs471s1g02208 2208 cs471s1g02207 2207 1
cs471s1g02209 2209 cs471s1g02208 2208 1
cs471s1g02216 2216 cs471s1g02209 2209 1
cs471s1g02217 2217 cs471s1g02216 2216 1
# Alignment 24: score=315.0 pvalue=0.1367 N=9 1&1 plus
cs471s1g02106 2106 cs471s1g02092 2092 1
cs471s1g02107 2107 cs471s1g02104 2104 1
cs471s1g02110 2110 cs471s1g02106 2106 -1
cs471s1g02111 2111 cs471s1g02107 2107 1
cs471s1g02112 2112 cs471s1g02115 2115 1
cs471s1g02116 2116 cs471s1g02117 2117 1
cs471s1g02128 2128 cs471s1g02125 2125 1
cs471s1g02129 2129 cs471s1g02127 2127 1
cs471s1g02130 2130 cs471s1g02129 2129 1
# Alignment 25: score=303.0 pvalue=0.9831 N=13 1&1 plus
cs471s1g01589 1589 cs471s1g01595 1595 -1
cs471s1g01590 1590 cs471s1g01596 1596 1
cs471s1g01591 1591 cs471s1g01598 1598 1
cs471s1g01593 1593 cs471s1g01599 1599 1
cs471s1g01594 1594 cs471s1g01600 1600 1
cs471s1g01596 1596 cs471s1g01601 1601 1
cs471s1g01599 1599 cs471s1g01602 1602 1
cs471s1g01616 1616 cs471s1g01613 1613 1
cs471s1g01617 1617 cs471s1g01615 1615 1
cs471s1g01619 1619 cs471s1g01616 1616 -1
cs471s1g01623 1623 cs471s1g01625 1625 1
cs471s1g01629 1629 cs471s1g01634 1634 -1
cs471s1g01651 1651 cs471s1g01649 1649 1
# Alignment 26: score=302.0 pvalue=0.84 N=12 1&1 plus
cs471s1g01737 1737 cs471s1g01734 1734 1
cs471s1g01741 1741 cs471s1g01743 1743 1
cs471s1g01747 1747 cs471s1g01746 1746 1
cs471s1g01749 1749 cs471s1g01747 1747 1
cs471s1g01751 1751 cs471s1g01749 1749 -1
cs471s1g01752 1752 cs471s1g01750 1750 -1
cs471s1g01770 1770 cs471s1g01768 1768 1
cs471s1g01772 1772 cs471s1g01769 1769 1
cs471s1g01784 1784 cs471s1g01773 1773 -1
cs471s1g01808 1808 cs471s1g01785 1785 -1
cs471s1g01826 1826 cs471s1g01798 1798 -1
cs471s1g01827 1827 cs471s1g01799 1799 -1
# Alignment 27: score=292.0 pvalue=0.7133 N=13 1&1 plus
cs471s1g01393 1393 cs471s1g01392 1392 1
cs471s1g01394 1394 cs471s1g01395 1395 1
cs471s1g01414 1414 cs471s1g01413 1413 1
cs471s1g01416 1416 cs471s1g01414 1414 1
cs471s1g01417 1417 cs471s1g01416 1416 1
cs471s1g01423 1423 cs471s1g01421 1421 1
cs471s1g01425 1425 cs471s1g01426 1426 1
cs471s1g01436 1436 cs471s1g01437 1437 1
cs471s1g01449 1449 cs471s1g01450 1450 -1
cs471s1g01463 1463 cs471s1g01462 1462 1
cs471s1g01464 1464 cs471s1g01463 1463 1
cs471s1g01465 1465 cs471s1g01464 1464 1
cs471s1g01489 1489 cs471s1g01478 1478 1
# Alignment 28: score=291.0 pvalue=0.1899 N=9 1&1 plus
cs471s1g00244 244 cs471s1g00248 248 -1
cs471s1g00259 259 cs471s1g00260 260 1
cs471s1g00269 269 cs471s1g00268 268 1
cs471s1g00284 284 cs471s1g00283 283 1
cs471s1g00285 285 cs471s1g00284 284 1
cs471s1g00288 288 cs471s1g00287 287 1
cs471s1g00297 297 cs471s1g00298 298 1
cs471s1g00304 304 cs471s1g00305 305 1
cs471s1g00307 307 cs471s1g00310 310 1
# Alignment 29: score=290.0 pvalue=0.1513 N=9 1&1 plus
cs471s1g00351 351 cs471s1g00348 348 1
cs471s1g00352 352 cs471s1g00351 351 1
cs471s1g00358 358 cs471s1g00354 354 1
cs471s1g00373 373 cs471s1g00374 374 1
cs471s1g00374 374 cs471s1g00375 375 1
cs471s1g00382 382 cs471s1g00383 383 1
cs471s1g00384 384 cs471s1g00385 385 1
cs471s1g00391 391 cs471s1g00392 392 1
cs471s1g00392 392 cs471s1g00393 393 -1
# Alignment 30: score=282.0 pvalue=0.2461 N=11 1&1 plus
cs471s1g00887 887 cs471s1g00888 888 1
cs471s1g00903 903 cs471s1g00902 902 1
cs471s1g00904 904 cs471s1g00903 903 1
cs471s1g00905 905 cs471s1g00904 904 1
cs471s1g00913 913 cs471s1g00911 911 1
cs471s1g00920 920 cs471s1g00923 923 1
cs471s1g00936 936 cs471s1g00933 933 1
cs471s1g00939 939 cs471s1g00941 941 1
cs471s1g00941 941 cs471s1g00942 942 1
cs471s1g00950 950 cs471s1g00952 952 -1
cs471s1g00956 956 cs471s1g00957 957 1
# Alignment 31: score=281.0 pvalue=0.9784 N=15 1&1 minus
cs471s1g03474 3474 cs471s1g03444 3444 -1
cs471s1g03473 3473 cs471s1g03445 3445 -1
cs471s1g03472 3472 cs471s1g03446 3446 -1
cs471s1g03463 3463 cs471s1g03450 3450 1
cs471s1g03461 3461 cs471s1g03456 3456 1
cs471s1g03460 3460 cs471s1g03457 3457 1
cs471s1g03458 3458 cs471s1g03459 3459 1
cs471s1g03457 3457 cs471s1g03461 3461 1
cs471s1g03456 3456 cs471s1g03463 3463 1
cs471s1g03451 3451 cs471s1g03470 3470 1
cs471s1g03450 3450 cs471s1g03472 3472 -1
cs471s1g03449 3449 cs471s1g03473 3473 -1
cs471s1g03446 3446 cs471s1g03474 3474 -1
cs471s1g03445 3445 cs471s1g03475 3475 1
cs471s1g03444 3444 cs471s1g03476 3476 1
# Alignment 32: score=272.0 pvalue=0.5458 N=9 1&1 plus
cs471s1g02159 2159 cs471s1g02155 2155 -1
cs471s1g02161 2161 cs471s1g02159 2159 -1
cs471s1g02162 2162 cs471s1g02160 2160 1
cs471s1g02172 2172 cs471s1g02170 2170 1
cs471s1g02181 2181 cs471s1g02185 2185 1
cs471s1g02205 2205 cs471s1g02207 2207 -1
cs471s1g02207 2207 cs471s1g02208 2208 1
cs471s1g02208 2208 cs471s1g02209 2209 1
cs471s1g02216 2216 cs471s1g02217 2217 1
# Alignment 33: score=264.0 pvalue=0.6171 N=10 1&1 minus
cs471s1g03250 3250 cs471s1g03223 3223 -1
cs471s1g03249 3249 cs471s1g03224 3224 -1
cs471s1g03248 3248 cs471s1g03225 3225 -1
cs471s1g03246 3246 cs471s1g03227 3227 -1
cs471s1g03245 3245 cs471s1g03242 3242 1
cs471s1g03243 3243 cs471s1g03245 3245 1
cs471s1g03227 3227 cs471s1g03246 3246 -1
cs471s1g03226 3226 cs471s1g03247 3247 -1
cs471s1g03225 3225 cs471s1g03248 3248 -1
cs471s1g03223 3223 cs471s1g03250 3250 -1
# Alignment 34: score=261.0 pvalue=0.9514 N=10 1&1 plus
cs471s1g02974 2974 cs471s1g02976 2976 1
cs471s1g02996 2996 cs471s1g02999 2999 1
cs471s1g02997 2997 cs471s1g03000 3000 -1
cs471s1g03016 3016 cs471s1g03015 3015 1
cs471s1g03020 3020 cs471s1g03017 3017 1
cs471s1g03021 3021 cs471s1g03018 3018 1
cs471s1g03022 3022 cs471s1g03020 3020 -1
cs471s1g03025 3025 cs471s1g03021 3021 -1
cs471s1g03026 3026 cs471s1g03022 3022 1
cs471s1g03027 3027 cs471s1g03025 3025 1
# Alignment 35: score=250.0 pvalue=0.2779 N=11 1&1 minus
cs471s1g03141 3141 cs471s1g03121 3121 -1
cs471s1g03139 3139 cs471s1g03122 3122 -1
cs471s1g03137 3137 cs471s1g03124 3124 1
cs471s1g03132 3132 cs471s1g03125 3125 1
cs471s1g03127 3127 cs471s1g03126 3126 1
cs471s1g03126 3126 cs471s1g03127 3127 1
cs471s1g03125 3125 cs471s1g03131 3131 1
cs471s1g03124 3124 cs471s1g03135 3135 -1
cs471s1g03123 3123 cs471s1g03137 3137 1
cs471s1g03122 3122 cs471s1g03139 3139 -1
cs471s1g03121 3121 cs471s1g03141 3141 -1
# Alignment 36: score=240.0 pvalue=0.2397 N=8 1&1 plus
cs471s1g01894 1894 cs471s1g01893 1893 -1
cs471s1g01895 1895 cs471s1g01894 1894 -1
cs471s1g01907 1907 cs471s1g01895 1895 -1
cs471s1g01930 1930 cs471s1g01920 1920 -1
cs471s1g01946 1946 cs471s1g01945 1945 1
cs471s1g01951 1951 cs471s1g01952 1952 1
cs471s1g01953 1953 cs471s1g01954 1954 -1
cs471s1g01955 1955 cs471s1g01956 1956 1
# Alignment 37: score=239.0 pvalue=0.5547 N=8 1&1 plus
cs471s1g00248 248 cs471s1g00244 244 -1
cs471s1g00260 260 cs471s1g00259 259 1
cs471s1g00268 268 cs471s1g00269 269 1
cs471s1g00283 283 cs471s1g00284 284 1
cs471s1g00284 284 cs471s1g00287 287 1
cs471s1g00298 298 cs471s1g00297 297 1
cs471s1g00305 305 cs471s1g00304 304 1
cs471s1g00310 310 cs471s1g00307 307 1
# Alignment 38: score=228.0 pvalue=0.5178 N=12 1&1 plus
cs471s1g01677 1677 cs471s1g01678 1678 -1
cs471s1g01684 1684 cs471s1g01686 1686 1
cs471s1g01686 1686 cs471s1g01687 1687 1
cs471s1g01690 1690 cs471s1g01689 1689 1
cs471s1g01695 1695 cs471s1g01697 1697 1
cs471s1g01696 1696 cs471s1g01699 1699 1
cs471s1g01697 1697 cs471s1g01700 1700 1
cs471s1g01699 1699 cs471s1g01701 1701 1
cs471s1g01700 1700 cs471s1g01706 1706 1
cs471s1g01701 1701 cs471s1g01707 1707 1
cs471s1g01706 1706 cs471s1g01708 1708 -1
cs471s1g01709 1709 cs471s1g01710 1710 1
# Alignment 39: score=224.0 pvalue=0.2428 N=10 1&1 minus
cs471s1g01602 1602 cs471s1g01589 1589 -1
cs471s1g01601 1601 cs471s1g01590 1590 1
cs471s1g01600 1600 cs471s1g01592 1592 1
cs471s1g01599 1599 cs471s1g01593 1593 1
cs471s1g01597 1597 cs471s1g01594 1594 1
cs471s1g01596 1596 cs471s1g01597 1597 1
cs471s1g01594 1594 cs471s1g01599 1599 1
cs471s1g01593 1593 cs471s1g01600 1600 1
cs471s1g01592 1592 cs471s1g01601 1601 1
cs471s1g01591 1591 cs471s1g01602 1602 1
# Alignment 40: score=220.0 pvalue=0.8464 N=8 1&1 minus
cs471s1g03686 3686 cs471s1g03652 3652 1
cs471s1g03672 3672 cs471s1g03664 3664 1
cs471s1g03671 3671 cs471s1g03665 3665 1
cs471s1g03670 3670 cs471s1g03666 3666 1
cs471s1g03666 3666 cs471s1g03670 3670 1
cs471s1g03665 3665 cs471s1g03671 3671 1
cs471s1g03664 3664 cs471s1g03672 3672 1
cs471s1g03651 3651 cs471s1g03686 3686 1
# Alignment 41: score=217.0 pvalue=0.7506 N=11 1&1 plus
cs471s1g00888 888 cs471s1g00887 887 1
cs471s1g00902 902 cs471s1g00903 903 1
cs471s1g00903 903 cs471s1g00904 904 1
cs471s1g00904 904 cs471s1g00905 905 1
cs471s1g00911 911 cs471s1g00913 913 1
cs471s1g00921 921 cs471s1g00922 922 -1
cs471s1g00933 933 cs471s1g00936 936 1
cs471s1g00941 941 cs471s1g00939 939 1
cs471s1g00942 942 cs471s1g00941 941 1
cs471s1g00952 952 cs471s1g00950 950 -1
cs471s1g00957 957 cs471s1g00956 956 1
# Alignment 42: score=209.0 pvalue=0.4763 N=8 1&1 plus
cs471s1g02102 2102 cs471s1g02104 2104 -1
cs471s1g02104 2104 cs471s1g02107 2107 1
cs471s1g02106 2106 cs471s1g02110 2110 -1
cs471s1g02107 2107 cs471s1g02111 2111 1
cs471s1g02108 2108 cs471s1g02114 2114 -1
cs471s1g02117 2117 cs471s1g02116 2116 1
cs471s1g02125 2125 cs471s1g02128 2128 1
cs471s1g02127 2127 cs471s1g02129 2129 1
# Alignment 43: score=208.0 pvalue=0.1671 N=6 1&1 plus
cs471s1g03333 3333 cs471s1g03332 3332 1
cs471s1g03334 3334 cs471s1g03333 3333 1
cs471s1g03346 3346 cs471s1g03351 3351 -1
cs471s1g03354 3354 cs471s1g03357 3357 1
cs471s1g03357 3357 cs471s1g03358 3358 -1
cs471s1g03358 3358 cs471s1g03359 3359 -1
# Alignment 44: score=204.0 pvalue=0.046 N=7 1&1 plus
cs471s1g03073 3073 cs471s1g03076 3076 -1
cs471s1g03074 3074 cs471s1g03077 3077 1
cs471s1g03076 3076 cs471s1g03078 3078 -1
cs471s1g03077 3077 cs471s1g03079 3079 -1
cs471s1g03079 3079 cs471s1g03080 3080 1
cs471s1g03082 3082 cs471s1g03083 3083 1
cs471s1g03083 3083 cs471s1g03084 3084 1
# Alignment 45: score=187.0 pvalue=0.981 N=9 1&1 minus
cs471s1g00165 165 cs471s1g00133 133 1
cs471s1g00155 155 cs471s1g00138 138 -1
cs471s1g00146 146 cs471s1g00143 143 -1
cs471s1g00143 143 cs471s1g00144 144 1
cs471s1g00141 141 cs471s1g00145 145 1
cs471s1g00138 138 cs471s1g00146 146 -1
cs471s1g00135 135 cs471s1g00155 155 -1
cs471s1g00134 134 cs471s1g00156 156 -1
cs471s1g00133 133 cs471s1g00165 165 1
# Alignment 46: score=183.0 pvalue=0.4713 N=6 1&1 plus
cs471s1g03332 3332 cs471s1g03333 3333 1
cs471s1g03333 3333 cs471s1g03334 3334 1
cs471s1g03351 3351 cs471s1g03346 3346 -1
cs471s1g03357 3357 cs471s1g03354 3354 1
cs471s1g03358 3358 cs471s1g03357 3357 -1
cs471s1g03359 3359 cs471s1g03358 3358 -1
# Alignment 47: score=175.0 pvalue=0.3344 N=7 1&1 minus
cs471s1g01708 1708 cs471s1g01699 1699 -1
cs471s1g01707 1707 cs471s1g01700 1700 1
cs471s1g01706 1706 cs471s1g01701 1701 1
cs471s1g01705 1705 cs471s1g01704 1704 1
cs471s1g01701 1701 cs471s1g01706 1706 1
cs471s1g01696 1696 cs471s1g01707 1707 1
cs471s1g01695 1695 cs471s1g01708 1708 -1
# Alignment 48: score=173.0 pvalue=0.6743 N=8 1&1 plus
cs471s1g00348 348 cs471s1g00351 351 1
cs471s1g00351 351 cs471s1g00352 352 1
cs471s1g00374 374 cs471s1g00373 373 1
cs471s1g00375 375 cs471s1g00374 374 1
cs471s1g00383 383 cs471s1g00382 382 1
cs471s1g00385 385 cs471s1g00384 384 1
cs471s1g00392 392 cs471s1g00391 391 1
cs471s1g00393 393 cs471s1g00392 392 -1
# Alignment 49: score=164.0 pvalue=0.1391 N=7 1&1 plus
cs471s1g03076 3076 cs471s1g03073 3073 -1
cs471s1g03077 3077 cs471s1g03074 3074 1
cs471s1g03078 3078 cs471s1g03076 3076 -1
cs471s1g03079 3079 cs471s1g03077 3077 -1
cs471s1g03080 3080 cs471s1g03079 3079 1
cs471s1g03083 3083 cs471s1g03082 3082 1
cs471s1g03084 3084 cs471s1g03083 3083 1
# Alignment 50: score=163.0 pvalue=0.7759 N=7 1&1 plus
cs471s1g01892 1892 cs471s1g01900 1900 -1
cs471s1g01895 1895 cs471s1g01907 1907 -1
cs471s1g01896 1896 cs471s1g01920 1920 1
cs471s1g01920 1920 cs471s1g01929 1929 -1
cs471s1g01945 1945 cs471s1g01946 1946 1
cs471s1g01954 1954 cs471s1g01953 1953 -1
cs471s1g01957 1957 cs471s1g01954 1954 1
# Alignment 51: score=162.0 pvalue=0.6503 N=6 1&1 minus
cs471s1g01707 1707 cs471s1g01695 1695 1
cs471s1g01706 1706 cs471s1g01697 1697 1
cs471s1g01701 1701 cs471s1g01699 1699 1
cs471s1g01699 1699 cs471s1g01700 1700 1
cs471s1g01697 1697 cs471s1g01701 1701 1
cs471s1g01695 1695 cs471s1g01706 1706 1
# Alignment 52: score=161.0 pvalue=0.9371 N=7 1&1 plus
cs471s1g03125 3125 cs471s1g03119 3119 1
cs471s1g03129 3129 cs471s1g03125 3125 1
cs471s1g03131 3131 cs471s1g03129 3129 1
cs471s1g03132 3132 cs471s1g03131 3131 1
cs471s1g03135 3135 cs471s1g03137 3137 -1
cs471s1g03137 3137 cs471s1g03139 3139 -1
cs471s1g03139 3139 cs471s1g03141 3141 1
# Alignment 53: score=150.0 pvalue=0.7738 N=8 1&1 minus
cs471s1g01602 1602 cs471s1g01591 1591 1
cs471s1g01601 1601 cs471s1g01592 1592 1
cs471s1g01599 1599 cs471s1g01594 1594 1
cs471s1g01597 1597 cs471s1g01596 1596 1
cs471s1g01595 1595 cs471s1g01599 1599 1
cs471s1g01592 1592 cs471s1g01600 1600 1
cs471s1g01590 1590 cs471s1g01601 1601 1
cs471s1g01589 1589 cs471s1g01602 1602 -1
# Alignment 54: score=146.0 pvalue=0.1993 N=5 1&1 minus
cs471s1g00607 607 cs471s1g00600 600 1
cs471s1g00605 605 cs471s1g00601 601 1
cs471s1g00604 604 cs471s1g00603 603 1
cs471s1g00601 601 cs471s1g00604 604 1
cs471s1g00600 600 cs471s1g00605 605 1
# Alignment 55: score=146.0 pvalue=0.1927 N=6 1&1 minus
cs471s1g03621 3621 cs471s1g03613 3613 -1
cs471s1g03620 3620 cs471s1g03615 3615 -1
cs471s1g03619 3619 cs471s1g03616 3616 1
cs471s1g03617 3617 cs471s1g03619 3619 1
cs471s1g03616 3616 cs471s1g03620 3620 -1
cs471s1g03615 3615 cs471s1g03621 3621 -1
# Alignment 56: score=134.0 pvalue=0.8185 N=7 1&1 minus
cs471s1g01708 1708 cs471s1g01697 1697 -1
cs471s1g01707 1707 cs471s1g01699 1699 1
cs471s1g01706 1706 cs471s1g01700 1700 1
cs471s1g01700 1700 cs471s1g01701 1701 1
cs471s1g01699 1699 cs471s1g01706 1706 1
cs471s1g01697 1697 cs471s1g01707 1707 1
cs471s1g01696 1696 cs471s1g01708 1708 -1
# Alignment 57: score=133.0 pvalue=0.9606 N=5 1&1 minus
cs471s1g01421 1421 cs471s1g01396 1396 -1
cs471s1g01417 1417 cs471s1g01413 1413 1
cs471s1g01413 1413 cs471s1g01414 1414 1
cs471s1g01411 1411 cs471s1g01416 1416 1
cs471s1g01396 1396 cs471s1g01421 1421 -1
# Alignment 58: score=132.0 pvalue=0.4893 N=6 1&1 plus
cs471s1g03247 3247 cs471s1g03223 3223 -1
cs471s1g03248 3248 cs471s1g03224 3224 -1
cs471s1g03249 3249 cs471s1g03225 3225 -1
cs471s1g03250 3250 cs471s1g03226 3226 -1
cs471s1g03252 3252 cs471s1g03242 3242 1
cs471s1g03253 3253 cs471s1g03245 3245 1
# Alignment 59: score=126.0 pvalue=0.316 N=7 1&1 plus
cs471s1g03015 3015 cs471s1g03018 3018 1
cs471s1g03016 3016 cs471s1g03020 3020 1
cs471s1g03017 3017 cs471s1g03021 3021 1
cs471s1g03018 3018 cs471s1g03022 3022 -1
cs471s1g03020 3020 cs471s1g03025 3025 -1
cs471s1g03021 3021 cs471s1g03026 3026 -1
cs471s1g03022 3022 cs471s1g03027 3027 1
# Alignment 60: score=121.0 pvalue=0.4293 N=7 1&1 minus
cs471s1g02114 2114 cs471s1g02104 2104 1
cs471s1g02113 2113 cs471s1g02105 2105 1
cs471s1g02111 2111 cs471s1g02106 2106 -1
cs471s1g02110 2110 cs471s1g02107 2107 1
cs471s1g02107 2107 cs471s1g02110 2110 1
cs471s1g02106 2106 cs471s1g02111 2111 -1
cs471s1g02103 2103 cs471s1g02114 2114 1
# Alignment 61: score=116.0 pvalue=0.3438 N=6 1&1 minus
cs471s1g03620 3620 cs471s1g03613 3613 -1
cs471s1g03619 3619 cs471s1g03615 3615 1
cs471s1g03618 3618 cs471s1g03616 3616 1
cs471s1g03616 3616 cs471s1g03618 3618 1
cs471s1g03615 3615 cs471s1g03619 3619 1
cs471s1g03613 3613 cs471s1g03620 3620 -1
# Alignment 62: score=121.0 pvalue=0.38 N=6 1&1 minus
cs471s1g03621 3621 cs471s1g03615 3615 -1
cs471s1g03620 3620 cs471s1g03616 3616 -1
cs471s1g03619 3619 cs471s1g03617 3617 1
cs471s1g03616 3616 cs471s1g03619 3619 1
cs471s1g03615 3615 cs471s1g03620 3620 -1
cs471s1g03613 3613 cs471s1g03621 3621 -1
# Alignment 63: score=96.0 pvalue=0.3065 N=6 1&11 minus
cs471s1g01378 1378 cs471s11g01293 1293 -1
cs471s1g01373 1373 cs471s11g01294 1294 1
cs471s1g01359 1359 cs471s11g01308 1308 1
cs471s1g01338 1338 cs471s11g01313 1313 1
cs471s1g01322 1322 cs471s11g01321 1321 1
cs471s1g01308 1308 cs471s11g01337 1337 -1
# Alignment 64: score=1149.0 pvalue=0.079 N=32 1&12 minus
cs471s1g00575 575 cs471s12g00796 796 1
cs471s1g00561 561 cs471s12g00801 801 1
cs471s1g00553 553 cs471s12g00805 805 -1
cs471s1g00531 531 cs471s12g00808 808 -1
cs471s1g00530 530 cs471s12g00810 810 -1
cs471s1g00525 525 cs471s12g00812 812 -1
cs471s1g00524 524 cs471s12g00813 813 -1
cs471s1g00522 522 cs471s12g00814 814 -1
cs471s1g00517 517 cs471s12g00815 815 -1
cs471s1g00515 515 cs471s12g00817 817 1
cs471s1g00508 508 cs471s12g00827 827 -1
cs471s1g00506 506 cs471s12g00829 829 -1
cs471s1g00500 500 cs471s12g00833 833 -1
cs471s1g00491 491 cs471s12g00837 837 -1
cs471s1g00484 484 cs471s12g00841 841 -1
cs471s1g00463 463 cs471s12g00846 846 -1
cs471s1g00456 456 cs471s12g00849 849 -1
cs471s1g00447 447 cs471s12g00851 851 1
cs471s1g00429 429 cs471s12g00871 871 -1
cs471s1g00427 427 cs471s12g00888 888 -1
cs471s1g00425 425 cs471s12g00889 889 -1
cs471s1g00422 422 cs471s12g00890 890 -1
cs471s1g00414 414 cs471s12g00892 892 -1
cs471s1g00403 403 cs471s12g00896 896 -1
cs471s1g00401 401 cs471s12g00899 899 -1
cs471s1g00395 395 cs471s12g00900 900 -1
cs471s1g00387 387 cs471s12g00901 901 -1
cs471s1g00385 385 cs471s12g00910 910 -1
cs471s1g00379 379 cs471s12g00911 911 -1
cs471s1g00377 377 cs471s12g00912 912 -1
cs471s1g00374 374 cs471s12g00916 916 -1
cs471s1g00360 360 cs471s12g00929 929 -1
# Alignment 65: score=150.0 pvalue=0.2337 N=8 1&12 minus
cs471s1g02115 2115 cs471s12g00461 461 -1
cs471s1g02114 2114 cs471s12g00462 462 -1
cs471s1g02111 2111 cs471s12g00467 467 1
cs471s1g02109 2109 cs471s12g00470 470 1
cs471s1g02105 2105 cs471s12g00474 474 -1
cs471s1g02104 2104 cs471s12g00480 480 1
cs471s1g02102 2102 cs471s12g00481 481 -1
cs471s1g02092 2092 cs471s12g00482 482 1
# Alignment 66: score=1806.0 pvalue=0.0604 N=49 1&13 plus
cs471s1g00943 943 cs471s13g00005 5 1
cs471s1g00947 947 cs471s13g00009 9 1
cs471s1g00963 963 cs471s13g00016 16 1
cs471s1g00964 964 cs471s13g00017 17 1
cs471s1g00971 971 cs471s13g00025 25 1
cs471s1g00987 987 cs471s13g00027 27 1
cs471s1g00992 992 cs471s13g00028 28 1
cs471s1g00995 995 cs471s13g00030 30 1
cs471s1g00997 997 cs471s13g00031 31 1
cs471s1g01004 1004 cs471s13g00033 33 1
cs471s1g01008 1008 cs471s13g00034 34 1
cs471s1g01019 1019 cs471s13g00040 40 1
cs471s1g01027 1027 cs471s13g00044 44 1
cs471s1g01038 1038 cs471s13g00048 48 1
cs471s1g01052 1052 cs471s13g00049 49 1
cs471s1g01055 1055 cs471s13g00054 54 1
cs471s1g01057 1057 cs471s13g00056 56 -1
cs471s1g01058 1058 cs471s13g00057 57 1
cs471s1g01069 1069 cs471s13g00070 70 1
cs471s1g01070 1070 cs471s13g00071 71 1
cs471s1g01071 1071 cs471s13g00072 72 1
cs471s1g01086 1086 cs471s13g00078 78 1
cs471s1g01093 1093 cs471s13g00079 79 -1
cs471s1g01095 1095 cs471s13g00080 80 1
cs471s1g01100 1100 cs471s13g00086 86 -1
cs471s1g01104 1104 cs471s13g00087 87 1
cs471s1g01109 1109 cs471s13g00088 88 1
cs471s1g01112 1112 cs471s13g00090 90 1
cs471s1g01113 1113 cs471s13g00091 91 1
cs471s1g01116 1116 cs471s13g00100 100 1
cs471s1g01132 1132 cs471s13g00101 101 -1
cs471s1g01133 1133 cs471s13g00103 103 1
cs471s1g01143 1143 cs471s13g00112 112 1
cs471s1g01150 1150 cs471s13g00117 117 1
cs471s1g01173 1173 cs471s13g00126 126 1
cs471s1g01183 1183 cs471s13g00134 134 1
cs471s1g01187 1187 cs471s13g00135 135 1
cs471s1g01197 1197 cs471s13g00144 144 -1
cs471s1g01214 1214 cs471s13g00147 147 1
cs471s1g01215 1215 cs471s13g00148 148 1
cs471s1g01220 1220 cs471s13g00149 149 1
cs471s1g01231 1231 cs471s13g00153 153 1
cs471s1g01236 1236 cs471s13g00155 155 1
cs471s1g01258 1258 cs471s13g00160 160 1
cs471s1g01261 1261 cs471s13g00161 161 1
cs471s1g01277 1277 cs471s13g00168 168 -1
cs471s1g01284 1284 cs471s13g00172 172 1
cs471s1g01291 1291 cs471s13g00174 174 1
cs471s1g01297 1297 cs471s13g00176 176 1
# Alignment 67: score=671.0 pvalue=0.0807 N=19 1&13 minus
cs471s1g00878 878 cs471s13g00250 250 -1
cs471s1g00875 875 cs471s13g00251 251 -1
cs471s1g00868 868 cs471s13g00261 261 -1
cs471s1g00866 866 cs471s13g00263 263 -1
cs471s1g00864 864 cs471s13g00275 275 -1
cs471s1g00863 863 cs471s13g00281 281 1
cs471s1g00851 851 cs471s13g00285 285 1
cs471s1g00850 850 cs471s13g00289 289 -1
cs471s1g00842 842 cs471s13g00294 294 -1
cs471s1g00818 818 cs471s13g00310 310 -1
cs471s1g00812 812 cs471s13g00314 314 -1
cs471s1g00793 793 cs471s13g00315 315 -1
cs471s1g00788 788 cs471s13g00322 322 1
cs471s1g00786 786 cs471s13g00330 330 -1
cs471s1g00781 781 cs471s13g00333 333 -1
cs471s1g00777 777 cs471s13g00337 337 -1
cs471s1g00773 773 cs471s13g00355 355 -1
cs471s1g00770 770 cs471s13g00358 358 -1
cs471s1g00761 761 cs471s13g00373 373 -1
# Alignment 68: score=296.0 pvalue=0.1101 N=8 1&13 minus
cs471s1g00925 925 cs471s13g00182 182 -1
cs471s1g00924 924 cs471s13g00183 183 -1
cs471s1g00916 916 cs471s13g00184 184 1
cs471s1g00913 913 cs471s13g00191 191 -1
cs471s1g00912 912 cs471s13g00193 193 -1
cs471s1g00911 911 cs471s13g00194 194 1
cs471s1g00908 908 cs471s13g00199 199 -1
cs471s1g00899 899 cs471s13g00209 209 1
# Alignment 69: score=225.0 pvalue=0.0499 N=8 1&13 plus
cs471s1g02106 2106 cs471s13g00772 772 1
cs471s1g02109 2109 cs471s13g00773 773 1
cs471s1g02110 2110 cs471s13g00774 774 1
cs471s1g02111 2111 cs471s13g00775 775 1
cs471s1g02112 2112 cs471s13g00778 778 -1
cs471s1g02115 2115 cs471s13g00779 779 1
cs471s1g02117 2117 cs471s13g00781 781 1
cs471s1g02120 2120 cs471s13g00782 782 1
# Alignment 70: score=316.0 pvalue=0.099 N=9 1&14 plus
cs471s1g02516 2516 cs471s14g00502 502 1
cs471s1g02517 2517 cs471s14g00503 503 1
cs471s1g02518 2518 cs471s14g00504 504 1
cs471s1g02519 2519 cs471s14g00505 505 1
cs471s1g02520 2520 cs471s14g00506 506 1
cs471s1g02521 2521 cs471s14g00507 507 1
cs471s1g02528 2528 cs471s14g00508 508 -1
cs471s1g02543 2543 cs471s14g00523 523 -1
cs471s1g02544 2544 cs471s14g00524 524 -1
# Alignment 71: score=542.0 pvalue=0.0727 N=15 1&3 plus
cs471s1g03573 3573 cs471s3g01847 1847 1
cs471s1g03582 3582 cs471s3g01854 1854 1
cs471s1g03584 3584 cs471s3g01859 1859 1
cs471s1g03594 3594 cs471s3g01875 1875 1
cs471s1g03596 3596 cs471s3g01884 1884 1
cs471s1g03597 3597 cs471s3g01889 1889 1
cs471s1g03598 3598 cs471s3g01890 1890 1
cs471s1g03603 3603 cs471s3g01895 1895 1
cs471s1g03604 3604 cs471s3g01899 1899 1
cs471s1g03610 3610 cs471s3g01904 1904 1
cs471s1g03622 3622 cs471s3g01913 1913 1
cs471s1g03623 3623 cs471s3g01915 1915 1
cs471s1g03625 3625 cs471s3g01917 1917 1
cs471s1g03627 3627 cs471s3g01920 1920 1
cs471s1g03632 3632 cs471s3g01924 1924 1
# Alignment 72: score=319.0 pvalue=0.0186 N=7 1&3 plus
cs471s1g03548 3548 cs471s3g01785 1785 1
cs471s1g03551 3551 cs471s3g01792 1792 1
cs471s1g03552 3552 cs471s3g01793 1793 1
cs471s1g03554 3554 cs471s3g01794 1794 1
cs471s1g03555 3555 cs471s3g01796 1796 1
cs471s1g03559 3559 cs471s3g01802 1802 1
cs471s1g03566 3566 cs471s3g01810 1810 1
# Alignment 73: score=283.0 pvalue=0.0114 N=6 1&3 plus
cs471s1g03382 3382 cs471s3g01480 1480 1
cs471s1g03384 3384 cs471s3g01491 1491 1
cs471s1g03388 3388 cs471s3g01492 1492 1
cs471s1g03389 3389 cs471s3g01494 1494 1
cs471s1g03390 3390 cs471s3g01496 1496 1
cs471s1g03391 3391 cs471s3g01498 1498 1
# Alignment 74: score=237.0 pvalue=0.0628 N=7 1&3 plus
cs471s1g02900 2900 cs471s3g01988 1988 1
cs471s1g02905 2905 cs471s3g01992 1992 1
cs471s1g02929 2929 cs471s3g02001 2001 1
cs471s1g02930 2930 cs471s3g02018 2018 -1
cs471s1g02939 2939 cs471s3g02035 2035 1
cs471s1g02943 2943 cs471s3g02036 2036 1
cs471s1g02948 2948 cs471s3g02040 2040 1
# Alignment 75: score=232.0 pvalue=0.0024 N=5 1&3 minus
cs471s1g03370 3370 cs471s3g01322 1322 -1
cs471s1g03369 3369 cs471s3g01336 1336 -1
cs471s1g03368 3368 cs471s3g01340 1340 -1
cs471s1g03367 3367 cs471s3g01343 1343 -1
cs471s1g03366 3366 cs471s3g01344 1344 -1
# Alignment 76: score=214.0 pvalue=0.1074 N=7 1&3 minus
cs471s1g03439 3439 cs471s3g02081 2081 1
cs471s1g03437 3437 cs471s3g02102 2102 -1
cs471s1g03426 3426 cs471s3g02115 2115 -1
cs471s1g03425 3425 cs471s3g02129 2129 -1
cs471s1g03422 3422 cs471s3g02140 2140 -1
cs471s1g03417 3417 cs471s3g02155 2155 -1
cs471s1g03416 3416 cs471s3g02156 2156 -1
# Alignment 77: score=198.0 pvalue=0.0622 N=5 1&3 minus
cs471s1g03528 3528 cs471s3g01273 1273 1
cs471s1g03526 3526 cs471s3g01275 1275 -1
cs471s1g03523 3523 cs471s3g01276 1276 -1
cs471s1g03522 3522 cs471s3g01295 1295 -1
cs471s1g03518 3518 cs471s3g01298 1298 1
# Alignment 78: score=112.0 pvalue=0.201 N=6 1&3 plus
cs471s1g01341 1341 cs471s3g00587 587 -1
cs471s1g01356 1356 cs471s3g00591 591 -1
cs471s1g01357 1357 cs471s3g00592 592 1
cs471s1g01359 1359 cs471s3g00596 596 1
cs471s1g01367 1367 cs471s3g00598 598 -1
cs471s1g01387 1387 cs471s3g00599 599 1
# Alignment 79: score=604.0 pvalue=0.0901 N=18 1&4 plus
cs471s1g03658 3658 cs471s4g01428 1428 1
cs471s1g03659 3659 cs471s4g01438 1438 -1
cs471s1g03675 3675 cs471s4g01456 1456 1
cs471s1g03678 3678 cs471s4g01457 1457 1
cs471s1g03681 3681 cs471s4g01474 1474 1
cs471s1g03683 3683 cs471s4g01477 1477 1
cs471s1g03703 3703 cs471s4g01483 1483 1
cs471s1g03707 3707 cs471s4g01487 1487 1
cs471s1g03716 3716 cs471s4g01508 1508 1
cs471s1g03721 3721 cs471s4g01515 1515 1
cs471s1g03722 3722 cs471s4g01518 1518 1
cs471s1g03727 3727 cs471s4g01520 1520 1
cs471s1g03728 3728 cs471s4g01523 1523 1
cs471s1g03729 3729 cs471s4g01526 1526 1
cs471s1g03732 3732 cs471s4g01527 1527 1
cs471s1g03733 3733 cs471s4g01530 1530 1
cs471s1g03739 3739 cs471s4g01538 1538 1
cs471s1g03742 3742 cs471s4g01559 1559 1
# Alignment 80: score=200.0 pvalue=0.0462 N=5 1&4 minus
cs471s1g02736 2736 cs471s4g01028 1028 -1
cs471s1g02731 2731 cs471s4g01029 1029 -1
cs471s1g02728 2728 cs471s4g01031 1031 -1
cs471s1g02711 2711 cs471s4g01038 1038 1
cs471s1g02694 2694 cs471s4g01044 1044 -1
# Alignment 81: score=203.0 pvalue=0.2514 N=8 1&5 minus
cs471s1g02474 2474 cs471s5g01388 1388 -1
cs471s1g02471 2471 cs471s5g01406 1406 -1
cs471s1g02457 2457 cs471s5g01425 1425 1
cs471s1g02450 2450 cs471s5g01443 1443 -1
cs471s1g02448 2448 cs471s5g01447 1447 -1
cs471s1g02444 2444 cs471s5g01451 1451 -1
cs471s1g02443 2443 cs471s5g01452 1452 -1
cs471s1g02437 2437 cs471s5g01472 1472 1
# Alignment 82: score=156.0 pvalue=0.1606 N=5 1&5 minus
cs471s1g02504 2504 cs471s5g01224 1224 1
cs471s1g02503 2503 cs471s5g01233 1233 -1
cs471s1g02498 2498 cs471s5g01238 1238 -1
cs471s1g02491 2491 cs471s5g01245 1245 -1
cs471s1g02489 2489 cs471s5g01261 1261 -1
# Alignment 83: score=408.0 pvalue=0.0448 N=12 1&6 minus
cs471s1g02346 2346 cs471s6g00014 14 -1
cs471s1g02341 2341 cs471s6g00016 16 -1
cs471s1g02340 2340 cs471s6g00018 18 -1
cs471s1g02337 2337 cs471s6g00021 21 -1
cs471s1g02333 2333 cs471s6g00024 24 -1
cs471s1g02330 2330 cs471s6g00030 30 -1
cs471s1g02329 2329 cs471s6g00031 31 -1
cs471s1g02320 2320 cs471s6g00036 36 1
cs471s1g02311 2311 cs471s6g00055 55 -1
cs471s1g02310 2310 cs471s6g00065 65 1
cs471s1g02300 2300 cs471s6g00069 69 -1
cs471s1g02295 2295 cs471s6g00077 77 -1
# Alignment 84: score=183.0 pvalue=0.1475 N=6 1&6 minus
cs471s1g02266 2266 cs471s6g00089 89 -1
cs471s1g02245 2245 cs471s6g00104 104 -1
cs471s1g02240 2240 cs471s6g00108 108 -1
cs471s1g02231 2231 cs471s6g00128 128 -1
cs471s1g02228 2228 cs471s6g00130 130 -1
cs471s1g02204 2204 cs471s6g00154 154 1
# Alignment 85: score=1242.0 pvalue=0.0401 N=31 1&7 plus
cs471s1g03190 3190 cs471s7g00363 363 -1
cs471s1g03192 3192 cs471s7g00364 364 1
cs471s1g03194 3194 cs471s7g00365 365 1
cs471s1g03215 3215 cs471s7g00375 375 1
cs471s1g03217 3217 cs471s7g00378 378 -1
cs471s1g03229 3229 cs471s7g00385 385 1
cs471s1g03231 3231 cs471s7g00388 388 1
cs471s1g03233 3233 cs471s7g00391 391 1
cs471s1g03241 3241 cs471s7g00399 399 1
cs471s1g03256 3256 cs471s7g00402 402 1
cs471s1g03257 3257 cs471s7g00406 406 1
cs471s1g03259 3259 cs471s7g00408 408 1
cs471s1g03265 3265 cs471s7g00410 410 1
cs471s1g03267 3267 cs471s7g00411 411 1
cs471s1g03273 3273 cs471s7g00417 417 1
cs471s1g03279 3279 cs471s7g00422 422 -1
cs471s1g03280 3280 cs471s7g00423 423 1
cs471s1g03287 3287 cs471s7g00433 433 1
cs471s1g03292 3292 cs471s7g00434 434 1
cs471s1g03294 3294 cs471s7g00440 440 1
cs471s1g03295 3295 cs471s7g00442 442 1
cs471s1g03306 3306 cs471s7g00444 444 1
cs471s1g03311 3311 cs471s7g00448 448 1
cs471s1g03316 3316 cs471s7g00453 453 1
cs471s1g03319 3319 cs471s7g00467 467 1
cs471s1g03324 3324 cs471s7g00475 475 1
cs471s1g03325 3325 cs471s7g00479 479 1
cs471s1g03326 3326 cs471s7g00482 482 1
cs471s1g03333 3333 cs471s7g00490 490 -1
cs471s1g03336 3336 cs471s7g00496 496 1
cs471s1g03338 3338 cs471s7g00508 508 1
# Alignment 86: score=707.0 pvalue=0.1022 N=19 1&7 plus
cs471s1g00262 262 cs471s7g01777 1777 -1
cs471s1g00279 279 cs471s7g01789 1789 1
cs471s1g00280 280 cs471s7g01790 1790 1
cs471s1g00289 289 cs471s7g01800 1800 1
cs471s1g00295 295 cs471s7g01805 1805 1
cs471s1g00300 300 cs471s7g01806 1806 1
cs471s1g00307 307 cs471s7g01809 1809 1
cs471s1g00312 312 cs471s7g01822 1822 1
cs471s1g00323 323 cs471s7g01824 1824 1
cs471s1g00330 330 cs471s7g01826 1826 1
cs471s1g00333 333 cs471s7g01828 1828 1
cs471s1g00338 338 cs471s7g01831 1831 1
cs471s1g00339 339 cs471s7g01833 1833 1
cs471s1g00344 344 cs471s7g01835 1835 1
cs471s1g00348 348 cs471s7g01840 1840 1
cs471s1g00354 354 cs471s7g01842 1842 1
cs471s1g00355 355 cs471s7g01843 1843 1
cs471s1g00358 358 cs471s7g01845 1845 1
cs471s1g00359 359 cs471s7g01859 1859 1
# Alignment 87: score=639.0 pvalue=0.0308 N=16 1&7 minus
cs471s1g01394 1394 cs471s7g02588 2588 -1
cs471s1g01384 1384 cs471s7g02592 2592 -1
cs471s1g01383 1383 cs471s7g02594 2594 -1
cs471s1g01373 1373 cs471s7g02601 2601 -1
cs471s1g01364 1364 cs471s7g02604 2604 -1
cs471s1g01362 1362 cs471s7g02617 2617 -1
cs471s1g01361 1361 cs471s7g02620 2620 1
cs471s1g01359 1359 cs471s7g02622 2622 -1
cs471s1g01357 1357 cs471s7g02626 2626 -1
cs471s1g01356 1356 cs471s7g02627 2627 -1
cs471s1g01355 1355 cs471s7g02628 2628 -1
cs471s1g01352 1352 cs471s7g02629 2629 -1
cs471s1g01328 1328 cs471s7g02639 2639 -1
cs471s1g01322 1322 cs471s7g02640 2640 -1
cs471s1g01320 1320 cs471s7g02644 2644 -1
cs471s1g01311 1311 cs471s7g02646 2646 -1
# Alignment 88: score=441.0 pvalue=0.0682 N=13 1&7 plus
cs471s1g02737 2737 cs471s7g00509 509 -1
cs471s1g02749 2749 cs471s7g00516 516 1
cs471s1g02757 2757 cs471s7g00519 519 -1
cs471s1g02765 2765 cs471s7g00529 529 1
cs471s1g02773 2773 cs471s7g00532 532 -1
cs471s1g02787 2787 cs471s7g00534 534 1
cs471s1g02791 2791 cs471s7g00535 535 1
cs471s1g02796 2796 cs471s7g00547 547 -1
cs471s1g02807 2807 cs471s7g00568 568 1
cs471s1g02814 2814 cs471s7g00576 576 1
cs471s1g02817 2817 cs471s7g00580 580 1
cs471s1g02818 2818 cs471s7g00582 582 1
cs471s1g02821 2821 cs471s7g00583 583 1
# Alignment 89: score=265.0 pvalue=0.0426 N=7 1&7 plus
cs471s1g02979 2979 cs471s7g00764 764 1
cs471s1g02981 2981 cs471s7g00765 765 1
cs471s1g02988 2988 cs471s7g00767 767 1
cs471s1g02989 2989 cs471s7g00768 768 1
cs471s1g02993 2993 cs471s7g00779 779 -1
cs471s1g02994 2994 cs471s7g00786 786 1
cs471s1g03014 3014 cs471s7g00801 801 1
# Alignment 90: score=243.0 pvalue=0.1034 N=7 1&7 minus
cs471s1g00087 87 cs471s7g01733 1733 -1
cs471s1g00083 83 cs471s7g01737 1737 -1
cs471s1g00081 81 cs471s7g01738 1738 1
cs471s1g00080 80 cs471s7g01740 1740 -1
cs471s1g00078 78 cs471s7g01743 1743 -1
cs471s1g00073 73 cs471s7g01758 1758 -1
cs471s1g00067 67 cs471s7g01767 1767 -1
# Alignment 91: score=171.0 pvalue=0.1875 N=7 1&7 plus
cs471s1g00619 619 cs471s7g02033 2033 -1
cs471s1g00621 621 cs471s7g02043 2043 -1
cs471s1g00627 627 cs471s7g02046 2046 1
cs471s1g00639 639 cs471s7g02061 2061 1
cs471s1g00647 647 cs471s7g02064 2064 1
cs471s1g00655 655 cs471s7g02081 2081 1
cs471s1g00679 679 cs471s7g02089 2089 1
# Alignment 92: score=192.0 pvalue=0.0388 N=6 1&8 minus
cs471s1g02471 2471 cs471s8g01316 1316 -1
cs471s1g02468 2468 cs471s8g01317 1317 -1
cs471s1g02466 2466 cs471s8g01320 1320 1
cs471s1g02464 2464 cs471s8g01321 1321 -1
cs471s1g02463 2463 cs471s8g01322 1322 -1
cs471s1g02461 2461 cs471s8g01324 1324 -1
# Alignment 93: score=219.0 pvalue=0.0155 N=5 1&9 minus
cs471s1g02846 2846 cs471s9g01658 1658 -1
cs471s1g02843 2843 cs471s9g01660 1660 -1
cs471s1g02841 2841 cs471s9g01663 1663 -1
cs471s1g02840 2840 cs471s9g01664 1664 -1
cs471s1g02839 2839 cs471s9g01665 1665 -1
# Alignment 94: score=780.0 pvalue=0.2583 N=29 10&10 plus
cs471s10g01323 1323 cs471s10g01325 1325 1
cs471s10g01337 1337 cs471s10g01338 1338 1
cs471s10g01344 1344 cs471s10g01345 1345 1
cs471s10g01345 1345 cs471s10g01348 1348 1
cs471s10g01355 1355 cs471s10g01360 1360 1
cs471s10g01362 1362 cs471s10g01363 1363 1
cs471s10g01376 1376 cs471s10g01381 1381 1
cs471s10g01381 1381 cs471s10g01383 1383 1
cs471s10g01383 1383 cs471s10g01386 1386 1
cs471s10g01386 1386 cs471s10g01389 1389 1
cs471s10g01393 1393 cs471s10g01394 1394 1
cs471s10g01394 1394 cs471s10g01396 1396 -1
cs471s10g01396 1396 cs471s10g01399 1399 -1
cs471s10g01410 1410 cs471s10g01400 1400 -1
cs471s10g01416 1416 cs471s10g01406 1406 1
cs471s10g01418 1418 cs471s10g01408 1408 -1
cs471s10g01422 1422 cs471s10g01410 1410 1
cs471s10g01432 1432 cs471s10g01423 1423 1
cs471s10g01436 1436 cs471s10g01432 1432 1
cs471s10g01437 1437 cs471s10g01436 1436 1
cs471s10g01440 1440 cs471s10g01437 1437 1
cs471s10g01453 1453 cs471s10g01458 1458 1
cs471s10g01455 1455 cs471s10g01460 1460 1
cs471s10g01456 1456 cs471s10g01461 1461 1
cs471s10g01457 1457 cs471s10g01462 1462 1
cs471s10g01467 1467 cs471s10g01468 1468 1
cs471s10g01490 1490 cs471s10g01479 1479 -1
cs471s10g01494 1494 cs471s10g01490 1490 1
cs471s10g01498 1498 cs471s10g01496 1496 1
# Alignment 95: score=619.0 pvalue=0.6976 N=26 10&10 plus
cs471s10g01325 1325 cs471s10g01323 1323 1
cs471s10g01338 1338 cs471s10g01337 1337 1
cs471s10g01345 1345 cs471s10g01344 1344 1
cs471s10g01348 1348 cs471s10g01345 1345 1
cs471s10g01356 1356 cs471s10g01355 1355 -1
cs471s10g01363 1363 cs471s10g01362 1362 1
cs471s10g01381 1381 cs471s10g01376 1376 1
cs471s10g01386 1386 cs471s10g01383 1383 1
cs471s10g01389 1389 cs471s10g01386 1386 1
cs471s10g01394 1394 cs471s10g01393 1393 1
cs471s10g01396 1396 cs471s10g01394 1394 -1
cs471s10g01399 1399 cs471s10g01396 1396 -1
cs471s10g01400 1400 cs471s10g01410 1410 -1
cs471s10g01406 1406 cs471s10g01416 1416 1
cs471s10g01408 1408 cs471s10g01418 1418 -1
cs471s10g01410 1410 cs471s10g01423 1423 1
cs471s10g01422 1422 cs471s10g01432 1432 1
cs471s10g01432 1432 cs471s10g01436 1436 1
cs471s10g01436 1436 cs471s10g01437 1437 1
cs471s10g01460 1460 cs471s10g01453 1453 1
cs471s10g01461 1461 cs471s10g01456 1456 1
cs471s10g01462 1462 cs471s10g01457 1457 1
cs471s10g01468 1468 cs471s10g01467 1467 1
cs471s10g01479 1479 cs471s10g01490 1490 -1
cs471s10g01490 1490 cs471s10g01494 1494 1
cs471s10g01496 1496 cs471s10g01498 1498 1
# Alignment 96: score=540.0 pvalue=0.277 N=20 10&10 plus
cs471s10g00367 367 cs471s10g00366 366 1
cs471s10g00368 368 cs471s10g00367 367 -1
cs471s10g00369 369 cs471s10g00373 373 1
cs471s10g00370 370 cs471s10g00374 374 1
cs471s10g00371 371 cs471s10g00375 375 1
cs471s10g00390 390 cs471s10g00393 393 1
cs471s10g00393 393 cs471s10g00395 395 1
cs471s10g00405 405 cs471s10g00407 407 1
cs471s10g00411 411 cs471s10g00413 413 -1
cs471s10g00416 416 cs471s10g00418 418 1
cs471s10g00419 419 cs471s10g00421 421 -1
cs471s10g00444 444 cs471s10g00424 424 -1
cs471s10g00463 463 cs471s10g00444 444 -1
cs471s10g00479 479 cs471s10g00460 460 -1
cs471s10g00484 484 cs471s10g00485 485 1
cs471s10g00487 487 cs471s10g00488 488 1
cs471s10g00488 488 cs471s10g00489 489 1
cs471s10g00492 492 cs471s10g00494 494 1
cs471s10g00511 511 cs471s10g00505 505 1
cs471s10g00515 515 cs471s10g00511 511 -1
# Alignment 97: score=390.0 pvalue=0.1956 N=12 10&10 plus
cs471s10g00807 807 cs471s10g00808 808 1
cs471s10g00808 808 cs471s10g00809 809 1
cs471s10g00831 831 cs471s10g00827 827 1
cs471s10g00832 832 cs471s10g00828 828 1
cs471s10g00839 839 cs471s10g00838 838 1
cs471s10g00841 841 cs471s10g00839 839 1
cs471s10g00848 848 cs471s10g00841 841 -1
cs471s10g00849 849 cs471s10g00848 848 1
cs471s10g00850 850 cs471s10g00849 849 1
cs471s10g00851 851 cs471s10g00850 850 1
cs471s10g00869 869 cs471s10g00868 868 1
cs471s10g00873 873 cs471s10g00874 874 1
# Alignment 98: score=377.0 pvalue=0.4434 N=12 10&10 plus
cs471s10g00366 366 cs471s10g00367 367 1
cs471s10g00367 367 cs471s10g00368 368 -1
cs471s10g00373 373 cs471s10g00369 369 1
cs471s10g00374 374 cs471s10g00370 370 1
cs471s10g00375 375 cs471s10g00371 371 1
cs471s10g00390 390 cs471s10g00395 395 1
cs471s10g00407 407 cs471s10g00405 405 1
cs471s10g00413 413 cs471s10g00411 411 -1
cs471s10g00418 418 cs471s10g00416 416 1
cs471s10g00423 423 cs471s10g00424 424 1
cs471s10g00425 425 cs471s10g00426 426 1
cs471s10g00426 426 cs471s10g00427 427 1
# Alignment 99: score=371.0 pvalue=0.2112 N=12 10&10 plus
cs471s10g00256 256 cs471s10g00258 258 1
cs471s10g00266 266 cs471s10g00265 265 -1
cs471s10g00267 267 cs471s10g00268 268 -1
cs471s10g00268 268 cs471s10g00270 270 -1
cs471s10g00270 270 cs471s10g00272 272 1
cs471s10g00290 290 cs471s10g00285 285 1
cs471s10g00291 291 cs471s10g00287 287 1
cs471s10g00292 292 cs471s10g00288 288 1
cs471s10g00298 298 cs471s10g00297 297 1
cs471s10g00308 308 cs471s10g00309 309 1
cs471s10g00309 309 cs471s10g00312 312 1
cs471s10g00312 312 cs471s10g00313 313 1
# Alignment 100: score=328.0 pvalue=0.1224 N=10 10&10 minus
cs471s10g01216 1216 cs471s10g01171 1171 -1
cs471s10g01215 1215 cs471s10g01173 1173 -1
cs471s10g01209 1209 cs471s10g01180 1180 -1
cs471s10g01207 1207 cs471s10g01182 1182 -1
cs471s10g01182 1182 cs471s10g01207 1207 -1
cs471s10g01180 1180 cs471s10g01208 1208 -1
cs471s10g01178 1178 cs471s10g01212 1212 -1
cs471s10g01176 1176 cs471s10g01213 1213 -1
cs471s10g01173 1173 cs471s10g01215 1215 -1
cs471s10g01171 1171 cs471s10g01216 1216 -1
# Alignment 101: score=326.0 pvalue=0.1396 N=9 10&10 plus
cs471s10g00172 172 cs471s10g00174 174 1
cs471s10g00174 174 cs471s10g00175 175 1
cs471s10g00175 175 cs471s10g00176 176 1
cs471s10g00180 180 cs471s10g00181 181 1
cs471s10g00192 192 cs471s10g00193 193 1
cs471s10g00209 209 cs471s10g00210 210 1
cs471s10g00220 220 cs471s10g00221 221 1
cs471s10g00230 230 cs471s10g00228 228 1
cs471s10g00231 231 cs471s10g00230 230 1
# Alignment 102: score=292.0 pvalue=0.4832 N=10 10&10 plus
cs471s10g00808 808 cs471s10g00807 807 1
cs471s10g00809 809 cs471s10g00808 808 1
cs471s10g00827 827 cs471s10g00828 828 -1
cs471s10g00828 828 cs471s10g00831 831 -1
cs471s10g00838 838 cs471s10g00839 839 1
cs471s10g00839 839 cs471s10g00841 841 1
cs471s10g00841 841 cs471s10g00848 848 -1
cs471s10g00848 848 cs471s10g00849 849 1
cs471s10g00849 849 cs471s10g00850 850 1
cs471s10g00850 850 cs471s10g00851 851 1
# Alignment 103: score=275.0 pvalue=0.1367 N=8 10&10 plus
cs471s10g00623 623 cs471s10g00624 624 1
cs471s10g00624 624 cs471s10g00625 625 1
cs471s10g00639 639 cs471s10g00642 642 -1
cs471s10g00641 641 cs471s10g00646 646 -1
cs471s10g00650 650 cs471s10g00647 647 -1
cs471s10g00651 651 cs471s10g00650 650 1
cs471s10g00652 652 cs471s10g00655 655 -1
cs471s10g00667 667 cs471s10g00669 669 -1
# Alignment 104: score=267.0 pvalue=0.6192 N=10 10&10 plus
cs471s10g00258 258 cs471s10g00256 256 1
cs471s10g00265 265 cs471s10g00268 268 1
cs471s10g00271 271 cs471s10g00270 270 1
cs471s10g00287 287 cs471s10g00288 288 1
cs471s10g00288 288 cs471s10g00289 289 1
cs471s10g00289 289 cs471s10g00290 290 1
cs471s10g00290 290 cs471s10g00292 292 1
cs471s10g00311 311 cs471s10g00308 308 1
cs471s10g00312 312 cs471s10g00311 311 1
cs471s10g00313 313 cs471s10g00312 312 1
# Alignment 105: score=238.0 pvalue=0.0517 N=6 10&10 minus
cs471s10g00059 59 cs471s10g00047 47 1
cs471s10g00057 57 cs471s10g00049 49 -1
cs471s10g00056 56 cs471s10g00052 52 1
cs471s10g00053 53 cs471s10g00056 56 1
cs471s10g00052 52 cs471s10g00059 59 1
cs471s10g00051 51 cs471s10g00061 61 1
# Alignment 106: score=225.0 pvalue=0.5031 N=7 10&10 plus
cs471s10g00174 174 cs471s10g00172 172 1
cs471s10g00176 176 cs471s10g00173 173 1
cs471s10g00181 181 cs471s10g00180 180 1
cs471s10g00193 193 cs471s10g00192 192 1
cs471s10g00210 210 cs471s10g00209 209 1
cs471s10g00221 221 cs471s10g00220 220 1
cs471s10g00228 228 cs471s10g00230 230 1
# Alignment 107: score=218.0 pvalue=0.5222 N=8 10&10 plus
cs471s10g00457 457 cs471s10g00458 458 1
cs471s10g00458 458 cs471s10g00459 459 1
cs471s10g00470 470 cs471s10g00471 471 1
cs471s10g00472 472 cs471s10g00474 474 1
cs471s10g00485 485 cs471s10g00484 484 1
cs471s10g00488 488 cs471s10g00487 487 1
cs471s10g00489 489 cs471s10g00488 488 1
cs471s10g00494 494 cs471s10g00492 492 1
# Alignment 108: score=208.0 pvalue=0.5096 N=7 10&10 plus
cs471s10g00624 624 cs471s10g00623 623 1
cs471s10g00642 642 cs471s10g00639 639 -1
cs471s10g00646 646 cs471s10g00641 641 -1
cs471s10g00647 647 cs471s10g00650 650 -1
cs471s10g00650 650 cs471s10g00651 651 1
cs471s10g00655 655 cs471s10g00652 652 -1
cs471s10g00669 669 cs471s10g00667 667 -1
# Alignment 109: score=175.0 pvalue=0.1717 N=5 10&10 plus
cs471s10g00565 565 cs471s10g00566 566 -1
cs471s10g00575 575 cs471s10g00576 576 1
cs471s10g00589 589 cs471s10g00588 588 1
cs471s10g00592 592 cs471s10g00589 589 -1
cs471s10g00597 597 cs471s10g00592 592 -1
# Alignment 110: score=155.0 pvalue=0.1635 N=5 10&10 plus
cs471s10g00901 901 cs471s10g00902 902 1
cs471s10g00912 912 cs471s10g00913 913 1
cs471s10g00913 913 cs471s10g00914 914 1
cs471s10g00914 914 cs471s10g00915 915 1
cs471s10g00915 915 cs471s10g00916 916 1
# Alignment 111: score=150.0 pvalue=0.5284 N=5 10&10 plus
cs471s10g00566 566 cs471s10g00565 565 -1
cs471s10g00576 576 cs471s10g00575 575 1
cs471s10g00588 588 cs471s10g00589 589 1
cs471s10g00589 589 cs471s10g00592 592 -1
cs471s10g00592 592 cs471s10g00597 597 -1
# Alignment 112: score=146.0 pvalue=0.2837 N=6 10&10 minus
cs471s10g00293 293 cs471s10g00286 286 1
cs471s10g00292 292 cs471s10g00287 287 1
cs471s10g00291 291 cs471s10g00289 289 1
cs471s10g00289 289 cs471s10g00291 291 1
cs471s10g00288 288 cs471s10g00292 292 1
cs471s10g00286 286 cs471s10g00293 293 1
# Alignment 113: score=132.0 pvalue=0.3626 N=5 10&10 minus
cs471s10g01298 1298 cs471s10g01267 1267 1
cs471s10g01286 1286 cs471s10g01280 1280 1
cs471s10g01279 1279 cs471s10g01284 1284 1
cs471s10g01267 1267 cs471s10g01298 1298 1
cs471s10g01258 1258 cs471s10g01303 1303 -1
# Alignment 114: score=126.0 pvalue=0.2811 N=5 10&10 plus
cs471s10g01615 1615 cs471s10g01614 1614 1
cs471s10g01622 1622 cs471s10g01623 1623 1
cs471s10g01635 1635 cs471s10g01636 1636 1
cs471s10g01647 1647 cs471s10g01651 1651 1
cs471s10g01656 1656 cs471s10g01655 1655 1
# Alignment 115: score=111.0 pvalue=0.9169 N=5 10&10 plus
cs471s10g00043 43 cs471s10g00042 42 1
cs471s10g00047 47 cs471s10g00052 52 1
cs471s10g00049 49 cs471s10g00057 57 -1
cs471s10g00053 53 cs471s10g00059 59 1
cs471s10g00057 57 cs471s10g00060 60 -1
# Alignment 116: score=418.0 pvalue=0.0397 N=11 10&14 minus
cs471s10g00117 117 cs471s14g00057 57 -1
cs471s10g00115 115 cs471s14g00064 64 -1
cs471s10g00113 113 cs471s14g00083 83 -1
cs471s10g00111 111 cs471s14g00088 88 -1
cs471s10g00110 110 cs471s14g00098 98 -1
cs471s10g00109 109 cs471s14g00101 101 -1
cs471s10g00105 105 cs471s14g00111 111 1
cs471s10g00100 100 cs471s14g00118 118 -1
cs471s10g00095 95 cs471s14g00123 123 -1
cs471s10g00091 91 cs471s14g00147 147 -1
cs471s10g00090 90 cs471s14g00157 157 -1
# Alignment 117: score=361.0 pvalue=0.0056 N=8 10&14 minus
cs471s10g00247 247 cs471s14g00223 223 -1
cs471s10g00245 245 cs471s14g00241 241 -1
cs471s10g00243 243 cs471s14g00242 242 1
cs471s10g00241 241 cs471s14g00246 246 -1
cs471s10g00238 238 cs471s14g00249 249 -1
cs471s10g00234 234 cs471s14g00259 259 -1
cs471s10g00233 233 cs471s14g00260 260 -1
cs471s10g00232 232 cs471s14g00261 261 -1
# Alignment 118: score=332.0 pvalue=0.1599 N=11 10&14 minus
cs471s10g00294 294 cs471s14g00139 139 1
cs471s10g00285 285 cs471s14g00164 164 -1
cs471s10g00284 284 cs471s14g00167 167 1
cs471s10g00282 282 cs471s14g00168 168 -1
cs471s10g00281 281 cs471s14g00170 170 -1
cs471s10g00274 274 cs471s14g00174 174 -1
cs471s10g00272 272 cs471s14g00179 179 1
cs471s10g00268 268 cs471s14g00180 180 1
cs471s10g00267 267 cs471s14g00181 181 -1
cs471s10g00266 266 cs471s14g00182 182 -1
cs471s10g00265 265 cs471s14g00183 183 -1
# Alignment 119: score=188.0 pvalue=0.324 N=7 10&14 plus
cs471s10g00262 262 cs471s14g00178 178 1
cs471s10g00265 265 cs471s14g00179 179 -1
cs471s10g00266 266 cs471s14g00180 180 -1
cs471s10g00268 268 cs471s14g00181 181 1
cs471s10g00271 271 cs471s14g00182 182 -1
cs471s10g00272 272 cs471s14g00183 183 1
cs471s10g00273 273 cs471s14g00201 201 1
# Alignment 120: score=110.0 pvalue=0.5913 N=5 10&14 plus
cs471s10g01621 1621 cs471s14g00510 510 1
cs471s10g01622 1622 cs471s14g00518 518 1
cs471s10g01624 1624 cs471s14g00520 520 -1
cs471s10g01640 1640 cs471s14g00522 522 1
cs471s10g01641 1641 cs471s14g00523 523 1
# Alignment 121: score=166.0 pvalue=0.0655 N=6 10&4 minus
cs471s10g01138 1138 cs471s4g00976 976 -1
cs471s10g01133 1133 cs471s4g00979 979 -1
cs471s10g01132 1132 cs471s4g00980 980 -1
cs471s10g01131 1131 cs471s4g00981 981 -1
cs471s10g01127 1127 cs471s4g00982 982 1
cs471s10g01116 1116 cs471s4g00983 983 -1
# Alignment 122: score=147.0 pvalue=0.1898 N=6 10&4 plus
cs471s10g00406 406 cs471s4g01079 1079 1
cs471s10g00422 422 cs471s4g01080 1080 1
cs471s10g00432 432 cs471s4g01082 1082 1
cs471s10g00433 433 cs471s4g01083 1083 1
cs471s10g00437 437 cs471s4g01085 1085 1
cs471s10g00444 444 cs471s4g01089 1089 -1
# Alignment 123: score=507.0 pvalue=0.1677 N=18 10&7 plus
cs471s10g00362 362 cs471s7g00973 973 1
cs471s10g00367 367 cs471s7g00977 977 1
cs471s10g00387 387 cs471s7g00981 981 1
cs471s10g00401 401 cs471s7g00987 987 1
cs471s10g00405 405 cs471s7g00989 989 -1
cs471s10g00408 408 cs471s7g00993 993 -1
cs471s10g00429 429 cs471s7g00998 998 1
cs471s10g00446 446 cs471s7g01016 1016 -1
cs471s10g00456 456 cs471s7g01018 1018 1
cs471s10g00468 468 cs471s7g01023 1023 1
cs471s10g00472 472 cs471s7g01025 1025 1
cs471s10g00486 486 cs471s7g01039 1039 1
cs471s10g00487 487 cs471s7g01041 1041 -1
cs471s10g00491 491 cs471s7g01046 1046 1
cs471s10g00492 492 cs471s7g01053 1053 1
cs471s10g00507 507 cs471s7g01063 1063 1
cs471s10g00514 514 cs471s7g01064 1064 -1
cs471s10g00522 522 cs471s7g01075 1075 1
# Alignment 124: score=268.0 pvalue=0.1273 N=8 10&7 minus
cs471s10g00705 705 cs471s7g01553 1553 -1
cs471s10g00698 698 cs471s7g01559 1559 -1
cs471s10g00686 686 cs471s7g01564 1564 -1
cs471s10g00679 679 cs471s7g01568 1568 -1
cs471s10g00673 673 cs471s7g01573 1573 -1
cs471s10g00671 671 cs471s7g01575 1575 -1
cs471s10g00661 661 cs471s7g01583 1583 -1
cs471s10g00659 659 cs471s7g01588 1588 1
# Alignment 125: score=225.0 pvalue=0.2069 N=10 10&7 plus
cs471s10g00536 536 cs471s7g01459 1459 1
cs471s10g00537 537 cs471s7g01463 1463 1
cs471s10g00539 539 cs471s7g01466 1466 1
cs471s10g00546 546 cs471s7g01476 1476 1
cs471s10g00565 565 cs471s7g01486 1486 -1
cs471s10g00569 569 cs471s7g01508 1508 1
cs471s10g00575 575 cs471s7g01516 1516 1
cs471s10g00583 583 cs471s7g01518 1518 1
cs471s10g00598 598 cs471s7g01526 1526 -1
cs471s10g00620 620 cs471s7g01543 1543 1
# Alignment 126: score=172.0 pvalue=0.1024 N=7 10&7 minus
cs471s10g01261 1261 cs471s7g01672 1672 -1
cs471s10g01251 1251 cs471s7g01675 1675 -1
cs471s10g01250 1250 cs471s7g01684 1684 -1
cs471s10g01239 1239 cs471s7g01702 1702 -1
cs471s10g01224 1224 cs471s7g01715 1715 1
cs471s10g01207 1207 cs471s7g01724 1724 -1
cs471s10g01201 1201 cs471s7g01727 1727 -1
# Alignment 127: score=219.0 pvalue=0.2103 N=8 10&8 minus
cs471s10g00061 61 cs471s8g00359 359 -1
cs471s10g00060 60 cs471s8g00360 360 -1
cs471s10g00057 57 cs471s8g00362 362 1
cs471s10g00049 49 cs471s8g00387 387 -1
cs471s10g00044 44 cs471s8g00397 397 -1
cs471s10g00041 41 cs471s8g00399 399 -1
cs471s10g00036 36 cs471s8g00404 404 -1
cs471s10g00031 31 cs471s8g00409 409 -1
# Alignment 128: score=211.0 pvalue=0.0361 N=5 10&8 minus
cs471s10g00321 321 cs471s8g00206 206 1
cs471s10g00318 318 cs471s8g00210 210 -1
cs471s10g00315 315 cs471s8g00212 212 -1
cs471s10g00305 305 cs471s8g00226 226 -1
cs471s10g00301 301 cs471s8g00233 233 -1
# Alignment 129: score=146.0 pvalue=0.1885 N=6 11&1 minus
cs471s11g01337 1337 cs471s1g01308 1308 -1
cs471s11g01321 1321 cs471s1g01322 1322 1
cs471s11g01313 1313 cs471s1g01338 1338 1
cs471s11g01308 1308 cs471s1g01359 1359 1
cs471s11g01294 1294 cs471s1g01373 1373 1
cs471s11g01293 1293 cs471s1g01378 1378 -1
# Alignment 130: score=614.0 pvalue=0.2832 N=23 11&11 plus
cs471s11g00012 12 cs471s11g00013 13 1
cs471s11g00030 30 cs471s11g00031 31 1
cs471s11g00031 31 cs471s11g00035 35 1
cs471s11g00032 32 cs471s11g00036 36 1
cs471s11g00042 42 cs471s11g00043 43 1
cs471s11g00043 43 cs471s11g00050 50 1
cs471s11g00050 50 cs471s11g00051 51 -1
cs471s11g00051 51 cs471s11g00053 53 1
cs471s11g00052 52 cs471s11g00055 55 1
cs471s11g00053 53 cs471s11g00056 56 1
cs471s11g00056 56 cs471s11g00058 58 1
cs471s11g00058 58 cs471s11g00061 61 1
cs471s11g00075 75 cs471s11g00074 74 1
cs471s11g00078 78 cs471s11g00075 75 1
cs471s11g00095 95 cs471s11g00093 93 1
cs471s11g00096 96 cs471s11g00095 95 1
cs471s11g00101 101 cs471s11g00100 100 1
cs471s11g00126 126 cs471s11g00125 125 1
cs471s11g00127 127 cs471s11g00126 126 -1
cs471s11g00150 150 cs471s11g00148 148 -1
cs471s11g00156 156 cs471s11g00157 157 1
cs471s11g00166 166 cs471s11g00164 164 -1
cs471s11g00172 172 cs471s11g00173 173 1
# Alignment 131: score=528.0 pvalue=0.1238 N=18 11&11 plus
cs471s11g01205 1205 cs471s11g01203 1203 1
cs471s11g01206 1206 cs471s11g01205 1205 -1
cs471s11g01207 1207 cs471s11g01206 1206 1
cs471s11g01209 1209 cs471s11g01207 1207 1
cs471s11g01210 1210 cs471s11g01209 1209 1
cs471s11g01214 1214 cs471s11g01215 1215 1
cs471s11g01215 1215 cs471s11g01216 1216 1
cs471s11g01216 1216 cs471s11g01217 1217 1
cs471s11g01217 1217 cs471s11g01218 1218 1
cs471s11g01218 1218 cs471s11g01219 1219 1
cs471s11g01221 1221 cs471s11g01220 1220 1
cs471s11g01223 1223 cs471s11g01221 1221 1
cs471s11g01230 1230 cs471s11g01231 1231 1
cs471s11g01231 1231 cs471s11g01232 1232 1
cs471s11g01237 1237 cs471s11g01236 1236 1
cs471s11g01239 1239 cs471s11g01237 1237 1
cs471s11g01244 1244 cs471s11g01238 1238 1
cs471s11g01245 1245 cs471s11g01244 1244 1
# Alignment 132: score=419.0 pvalue=0.3642 N=16 11&11 plus
cs471s11g01203 1203 cs471s11g01205 1205 1
cs471s11g01205 1205 cs471s11g01206 1206 -1
cs471s11g01206 1206 cs471s11g01207 1207 1
cs471s11g01207 1207 cs471s11g01209 1209 1
cs471s11g01215 1215 cs471s11g01214 1214 1
cs471s11g01216 1216 cs471s11g01215 1215 1
cs471s11g01218 1218 cs471s11g01217 1217 1
cs471s11g01219 1219 cs471s11g01218 1218 1
cs471s11g01220 1220 cs471s11g01221 1221 1
cs471s11g01221 1221 cs471s11g01223 1223 1
cs471s11g01231 1231 cs471s11g01230 1230 1
cs471s11g01232 1232 cs471s11g01231 1231 1
cs471s11g01236 1236 cs471s11g01237 1237 1
cs471s11g01237 1237 cs471s11g01239 1239 1
cs471s11g01238 1238 cs471s11g01244 1244 1
cs471s11g01244 1244 cs471s11g01245 1245 1
# Alignment 133: score=416.0 pvalue=0.6997 N=17 11&11 plus
cs471s11g00013 13 cs471s11g00012 12 1
cs471s11g00031 31 cs471s11g00030 30 1
cs471s11g00035 35 cs471s11g00031 31 1
cs471s11g00036 36 cs471s11g00032 32 1
cs471s11g00043 43 cs471s11g00042 42 1
cs471s11g00049 49 cs471s11g00043 43 1
cs471s11g00051 51 cs471s11g00050 50 -1
cs471s11g00055 55 cs471s11g00051 51 1
cs471s11g00056 56 cs471s11g00052 52 1
cs471s11g00058 58 cs471s11g00053 53 1
cs471s11g00061 61 cs471s11g00055 55 1
cs471s11g00074 74 cs471s11g00075 75 1
cs471s11g00075 75 cs471s11g00076 76 1
cs471s11g00093 93 cs471s11g00095 95 1
cs471s11g00095 95 cs471s11g00096 96 1
cs471s11g00100 100 cs471s11g00101 101 1
cs471s11g00125 125 cs471s11g00126 126 1
# Alignment 134: score=355.0 pvalue=0.22 N=12 11&11 minus
cs471s11g01223 1223 cs471s11g01206 1206 1
cs471s11g01221 1221 cs471s11g01207 1207 1
cs471s11g01220 1220 cs471s11g01209 1209 1
cs471s11g01219 1219 cs471s11g01212 1212 1
cs471s11g01218 1218 cs471s11g01213 1213 1
cs471s11g01216 1216 cs471s11g01214 1214 1
cs471s11g01215 1215 cs471s11g01217 1217 1
cs471s11g01213 1213 cs471s11g01218 1218 1
cs471s11g01212 1212 cs471s11g01219 1219 1
cs471s11g01210 1210 cs471s11g01220 1220 1
cs471s11g01209 1209 cs471s11g01221 1221 1
cs471s11g01203 1203 cs471s11g01223 1223 -1
# Alignment 135: score=266.0 pvalue=0.2581 N=9 11&11 plus
cs471s11g00390 390 cs471s11g00393 393 1
cs471s11g00393 393 cs471s11g00397 397 1
cs471s11g00397 397 cs471s11g00408 408 -1
cs471s11g00401 401 cs471s11g00416 416 -1
cs471s11g00410 410 cs471s11g00417 417 1
cs471s11g00416 416 cs471s11g00437 437 -1
cs471s11g00436 436 cs471s11g00441 441 1
cs471s11g00446 446 cs471s11g00445 445 1
cs471s11g00447 447 cs471s11g00446 446 1
# Alignment 136: score=231.0 pvalue=0.2944 N=9 11&11 plus
cs471s11g01031 1031 cs471s11g01033 1033 1
cs471s11g01041 1041 cs471s11g01043 1043 -1
cs471s11g01058 1058 cs471s11g01047 1047 -1
cs471s11g01060 1060 cs471s11g01048 1048 -1
cs471s11g01061 1061 cs471s11g01050 1050 -1
cs471s11g01062 1062 cs471s11g01052 1052 -1
cs471s11g01075 1075 cs471s11g01074 1074 1
cs471s11g01076 1076 cs471s11g01075 1075 1
cs471s11g01078 1078 cs471s11g01076 1076 1
# Alignment 137: score=218.0 pvalue=0.731 N=10 11&11 plus
cs471s11g00394 394 cs471s11g00389 389 1
cs471s11g00397 397 cs471s11g00393 393 1
cs471s11g00401 401 cs471s11g00397 397 1
cs471s11g00406 406 cs471s11g00399 399 1
cs471s11g00416 416 cs471s11g00408 408 1
cs471s11g00417 417 cs471s11g00410 410 1
cs471s11g00437 437 cs471s11g00416 416 -1
cs471s11g00441 441 cs471s11g00437 437 1
cs471s11g00445 445 cs471s11g00446 446 1
cs471s11g00446 446 cs471s11g00447 447 1
# Alignment 138: score=214.0 pvalue=0.2061 N=7 11&11 plus
cs471s11g00205 205 cs471s11g00198 198 -1
cs471s11g00220 220 cs471s11g00221 221 1
cs471s11g00229 229 cs471s11g00230 230 1
cs471s11g00235 235 cs471s11g00236 236 1
cs471s11g00236 236 cs471s11g00237 237 1
cs471s11g00237 237 cs471s11g00238 238 1
cs471s11g00239 239 cs471s11g00247 247 -1
# Alignment 139: score=199.0 pvalue=0.7078 N=9 11&11 plus
cs471s11g01033 1033 cs471s11g01031 1031 1
cs471s11g01043 1043 cs471s11g01041 1041 -1
cs471s11g01048 1048 cs471s11g01047 1047 -1
cs471s11g01050 1050 cs471s11g01048 1048 1
cs471s11g01052 1052 cs471s11g01056 1056 -1
cs471s11g01056 1056 cs471s11g01058 1058 -1
cs471s11g01060 1060 cs471s11g01062 1062 1
cs471s11g01073 1073 cs471s11g01075 1075 1
cs471s11g01075 1075 cs471s11g01076 1076 1
# Alignment 140: score=176.0 pvalue=0.6395 N=7 11&11 plus
cs471s11g00201 201 cs471s11g00199 199 1
cs471s11g00221 221 cs471s11g00220 220 1
cs471s11g00230 230 cs471s11g00229 229 1
cs471s11g00236 236 cs471s11g00235 235 1
cs471s11g00237 237 cs471s11g00236 236 1
cs471s11g00238 238 cs471s11g00237 237 1
cs471s11g00247 247 cs471s11g00239 239 -1
# Alignment 141: score=164.0 pvalue=0.4196 N=7 11&11 minus
cs471s11g00061 61 cs471s11g00050 50 -1
cs471s11g00058 58 cs471s11g00051 51 1
cs471s11g00055 55 cs471s11g00052 52 1
cs471s11g00052 52 cs471s11g00053 53 1
cs471s11g00051 51 cs471s11g00055 55 1
cs471s11g00050 50 cs471s11g00058 58 -1
cs471s11g00049 49 cs471s11g00061 61 -1
# Alignment 142: score=138.0 pvalue=0.6622 N=7 11&11 minus
cs471s11g01062 1062 cs471s11g01047 1047 1
cs471s11g01061 1061 cs471s11g01048 1048 -1
cs471s11g01060 1060 cs471s11g01053 1053 -1
cs471s11g01058 1058 cs471s11g01056 1056 -1
cs471s11g01052 1052 cs471s11g01058 1058 1
cs471s11g01050 1050 cs471s11g01061 1061 -1
cs471s11g01048 1048 cs471s11g01062 1062 -1
# Alignment 143: score=158.0 pvalue=0.1833 N=6 11&12 plus
cs471s11g00520 520 cs471s12g00454 454 1
cs471s11g00526 526 cs471s12g00463 463 1
cs471s11g00527 527 cs471s12g00464 464 -1
cs471s11g00529 529 cs471s12g00472 472 -1
cs471s11g00530 530 cs471s12g00474 474 1
cs471s11g00531 531 cs471s12g00480 480 -1
# Alignment 144: score=90.0 pvalue=0.5812 N=6 11&12 minus
cs471s11g00530 530 cs471s12g00463 463 -1
cs471s11g00528 528 cs471s12g00464 464 1
cs471s11g00524 524 cs471s12g00470 470 -1
cs471s11g00523 523 cs471s12g00474 474 -1
cs471s11g00522 522 cs471s12g00476 476 1
cs471s11g00520 520 cs471s12g00493 493 -1
# Alignment 145: score=145.0 pvalue=0.1422 N=5 11&13 plus
cs471s11g00679 679 cs471s13g00854 854 1
cs471s11g00680 680 cs471s13g00857 857 1
cs471s11g00681 681 cs471s13g00858 858 1
cs471s11g00684 684 cs471s13g00860 860 1
cs471s11g00690 690 cs471s13g00866 866 1
# Alignment 146: score=130.0 pvalue=0.1473 N=5 11&14 plus
cs471s11g00677 677 cs471s14g00822 822 -1
cs471s11g00680 680 cs471s14g00823 823 -1
cs471s11g00681 681 cs471s14g00824 824 -1
cs471s11g00682 682 cs471s14g00826 826 -1
cs471s11g00684 684 cs471s14g00843 843 1
# Alignment 147: score=471.0 pvalue=0.0704 N=13 11&3 plus
cs471s11g01117 1117 cs471s3g00049 49 -1
cs471s11g01121 1121 cs471s3g00050 50 1
cs471s11g01136 1136 cs471s3g00052 52 1
cs471s11g01139 1139 cs471s3g00062 62 -1
cs471s11g01149 1149 cs471s3g00075 75 1
cs471s11g01159 1159 cs471s3g00082 82 1
cs471s11g01162 1162 cs471s3g00105 105 1
cs471s11g01169 1169 cs471s3g00121 121 -1
cs471s11g01174 1174 cs471s3g00127 127 1
cs471s11g01176 1176 cs471s3g00130 130 1
cs471s11g01188 1188 cs471s3g00136 136 1
cs471s11g01194 1194 cs471s3g00155 155 -1
cs471s11g01195 1195 cs471s3g00174 174 1
# Alignment 148: score=302.0 pvalue=0.2858 N=12 11&3 minus
cs471s11g01099 1099 cs471s3g00207 207 1
cs471s11g01095 1095 cs471s3g00221 221 1
cs471s11g01081 1081 cs471s3g00230 230 -1
cs471s11g01063 1063 cs471s3g00252 252 -1
cs471s11g01062 1062 cs471s3g00255 255 -1
cs471s11g01056 1056 cs471s3g00256 256 -1
cs471s11g01043 1043 cs471s3g00265 265 1
cs471s11g01041 1041 cs471s3g00267 267 -1
cs471s11g01028 1028 cs471s3g00275 275 1
cs471s11g01016 1016 cs471s3g00295 295 1
cs471s11g01002 1002 cs471s3g00310 310 1
cs471s11g00990 990 cs471s3g00328 328 1
# Alignment 149: score=286.0 pvalue=0.0653 N=9 11&3 plus
cs471s11g01264 1264 cs471s3g00466 466 -1
cs471s11g01267 1267 cs471s3g00476 476 1
cs471s11g01270 1270 cs471s3g00484 484 1
cs471s11g01272 1272 cs471s3g00490 490 1
cs471s11g01274 1274 cs471s3g00491 491 1
cs471s11g01283 1283 cs471s3g00515 515 1
cs471s11g01284 1284 cs471s3g00517 517 1
cs471s11g01291 1291 cs471s3g00531 531 1
cs471s11g01293 1293 cs471s3g00542 542 1
# Alignment 150: score=204.0 pvalue=0.0569 N=5 11&3 minus
cs471s11g01320 1320 cs471s3g00601 601 -1
cs471s11g01318 1318 cs471s3g00608 608 -1
cs471s11g01314 1314 cs471s3g00609 609 -1
cs471s11g01313 1313 cs471s3g00613 613 -1
cs471s11g01311 1311 cs471s3g00621 621 -1
# Alignment 151: score=146.0 pvalue=0.1288 N=7 11&6 minus
cs471s11g00533 533 cs471s6g02976 2976 1
cs471s11g00532 532 cs471s6g02982 2982 -1
cs471s11g00529 529 cs471s6g02986 2986 1
cs471s11g00528 528 cs471s6g02987 2987 -1
cs471s11g00527 527 cs471s6g02994 2994 -1
cs471s11g00526 526 cs471s6g02999 2999 -1
cs471s11g00523 523 cs471s6g03002 3002 1
# Alignment 152: score=252.0 pvalue=0.0133 N=6 11&8 minus
cs471s11g00699 699 cs471s8g01270 1270 1
cs471s11g00698 698 cs471s8g01274 1274 -1
cs471s11g00696 696 cs471s8g01277 1277 -1
cs471s11g00692 692 cs471s8g01278 1278 -1
cs471s11g00690 690 cs471s8g01283 1283 1
cs471s11g00685 685 cs471s8g01289 1289 1
# Alignment 153: score=1150.0 pvalue=0.0751 N=31 12&1 minus
cs471s12g00916 916 cs471s1g00375 375 -1
cs471s12g00912 912 cs471s1g00377 377 -1
cs471s12g00911 911 cs471s1g00379 379 -1
cs471s12g00910 910 cs471s1g00384 384 -1
cs471s12g00901 901 cs471s1g00387 387 -1
cs471s12g00900 900 cs471s1g00395 395 -1
cs471s12g00899 899 cs471s1g00401 401 -1
cs471s12g00897 897 cs471s1g00403 403 -1
cs471s12g00893 893 cs471s1g00414 414 -1
cs471s12g00890 890 cs471s1g00422 422 -1
cs471s12g00889 889 cs471s1g00425 425 -1
cs471s12g00888 888 cs471s1g00427 427 -1
cs471s12g00871 871 cs471s1g00429 429 -1
cs471s12g00851 851 cs471s1g00447 447 1
cs471s12g00849 849 cs471s1g00456 456 -1
cs471s12g00846 846 cs471s1g00463 463 -1
cs471s12g00841 841 cs471s1g00483 483 -1
cs471s12g00837 837 cs471s1g00490 490 -1
cs471s12g00833 833 cs471s1g00498 498 -1
cs471s12g00829 829 cs471s1g00506 506 -1
cs471s12g00827 827 cs471s1g00508 508 -1
cs471s12g00817 817 cs471s1g00515 515 1
cs471s12g00815 815 cs471s1g00517 517 -1
cs471s12g00814 814 cs471s1g00522 522 -1
cs471s12g00813 813 cs471s1g00524 524 -1
cs471s12g00812 812 cs471s1g00525 525 -1
cs471s12g00810 810 cs471s1g00530 530 -1
cs471s12g00808 808 cs471s1g00531 531 -1
cs471s12g00805 805 cs471s1g00553 553 -1
cs471s12g00801 801 cs471s1g00561 561 1
cs471s12g00796 796 cs471s1g00575 575 1
# Alignment 154: score=151.0 pvalue=0.2476 N=6 12&1 minus
cs471s12g00482 482 cs471s1g02092 2092 1
cs471s12g00481 481 cs471s1g02102 2102 -1
cs471s12g00470 470 cs471s1g02104 2104 1
cs471s12g00464 464 cs471s1g02105 2105 -1
cs471s12g00462 462 cs471s1g02114 2114 -1
cs471s12g00461 461 cs471s1g02115 2115 -1
# Alignment 155: score=117.0 pvalue=0.7945 N=5 12&1 minus
cs471s12g00929 929 cs471s1g00360 360 -1
cs471s12g00916 916 cs471s1g00373 373 -1
cs471s12g00910 910 cs471s1g00385 385 -1
cs471s12g00896 896 cs471s1g00403 403 -1
cs471s12g00892 892 cs471s1g00414 414 -1
# Alignment 156: score=111.0 pvalue=0.2335 N=5 12&10 minus
cs471s12g01098 1098 cs471s10g01148 1148 1
cs471s12g01086 1086 cs471s10g01157 1157 -1
cs471s12g01081 1081 cs471s10g01158 1158 -1
cs471s12g01078 1078 cs471s10g01171 1171 -1
cs471s12g01075 1075 cs471s10g01172 1172 -1
# Alignment 157: score=200.0 pvalue=0.142 N=7 12&11 plus
cs471s12g00454 454 cs471s11g00520 520 1
cs471s12g00463 463 cs471s11g00526 526 1
cs471s12g00469 469 cs471s11g00528 528 -1
cs471s12g00472 472 cs471s11g00529 529 -1
cs471s12g00474 474 cs471s11g00530 530 1
cs471s12g00476 476 cs471s11g00531 531 1
cs471s12g00479 479 cs471s11g00532 532 1
# Alignment 158: score=128.0 pvalue=0.5437 N=5 12&11 minus
cs471s12g00494 494 cs471s11g00520 520 -1
cs471s12g00476 476 cs471s11g00522 522 1
cs471s12g00473 473 cs471s11g00528 528 -1
cs471s12g00471 471 cs471s11g00529 529 1
cs471s12g00466 466 cs471s11g00532 532 -1
# Alignment 159: score=598.0 pvalue=0.2889 N=22 12&12 plus
cs471s12g00004 4 cs471s12g00003 3 -1
cs471s12g00015 15 cs471s12g00012 12 1
cs471s12g00018 18 cs471s12g00014 14 1
cs471s12g00019 19 cs471s12g00015 15 1
cs471s12g00020 20 cs471s12g00018 18 1
cs471s12g00023 23 cs471s12g00024 24 -1
cs471s12g00042 42 cs471s12g00043 43 1
cs471s12g00043 43 cs471s12g00048 48 1
cs471s12g00063 63 cs471s12g00064 64 -1
cs471s12g00078 78 cs471s12g00079 79 -1
cs471s12g00082 82 cs471s12g00083 83 1
cs471s12g00101 101 cs471s12g00097 97 1
cs471s12g00102 102 cs471s12g00106 106 1
cs471s12g00103 103 cs471s12g00108 108 1
cs471s12g00120 120 cs471s12g00118 118 1
cs471s12g00125 125 cs471s12g00121 121 1
cs471s12g00126 126 cs471s12g00123 123 1
cs471s12g00127 127 cs471s12g00124 124 1
cs471s12g00133 133 cs471s12g00126 126 1
cs471s12g00136 136 cs471s12g00129 129 1
cs471s12g00138 138 cs471s12g00132 132 1
cs471s12g00139 139 cs471s12g00137 137 1
# Alignment 160: score=525.0 pvalue=0.2304 N=19 12&12 plus
cs471s12g01140 1140 cs471s12g01141 1141 1
cs471s12g01141 1141 cs471s12g01142 1142 1
cs471s12g01142 1142 cs471s12g01145 1145 1
cs471s12g01145 1145 cs471s12g01146 1146 -1
cs471s12g01150 1150 cs471s12g01152 1152 -1
cs471s12g01152 1152 cs471s12g01155 1155 1
cs471s12g01171 1171 cs471s12g01173 1173 1
cs471s12g01177 1177 cs471s12g01176 1176 1
cs471s12g01178 1178 cs471s12g01177 1177 -1
cs471s12g01180 1180 cs471s12g01182 1182 1
cs471s12g01181 1181 cs471s12g01183 1183 1
cs471s12g01182 1182 cs471s12g01184 1184 1
cs471s12g01184 1184 cs471s12g01185 1185 1
cs471s12g01185 1185 cs471s12g01186 1186 1
cs471s12g01186 1186 cs471s12g01187 1187 1
cs471s12g01197 1197 cs471s12g01198 1198 1
cs471s12g01211 1211 cs471s12g01213 1213 1
cs471s12g01213 1213 cs471s12g01214 1214 1
cs471s12g01238 1238 cs471s12g01239 1239 1
# Alignment 161: score=460.0 pvalue=0.7465 N=21 12&12 plus
cs471s12g00012 12 cs471s12g00019 19 1
cs471s12g00014 14 cs471s12g00020 20 1
cs471s12g00024 24 cs471s12g00023 23 -1
cs471s12g00043 43 cs471s12g00042 42 1
cs471s12g00048 48 cs471s12g00043 43 1
cs471s12g00064 64 cs471s12g00063 63 -1
cs471s12g00079 79 cs471s12g00078 78 -1
cs471s12g00083 83 cs471s12g00082 82 1
cs471s12g00097 97 cs471s12g00101 101 1
cs471s12g00106 106 cs471s12g00102 102 1
cs471s12g00108 108 cs471s12g00103 103 1
cs471s12g00119 119 cs471s12g00121 121 1
cs471s12g00120 120 cs471s12g00123 123 1
cs471s12g00121 121 cs471s12g00125 125 1
cs471s12g00123 123 cs471s12g00126 126 1
cs471s12g00125 125 cs471s12g00129 129 1
cs471s12g00126 126 cs471s12g00132 132 1
cs471s12g00127 127 cs471s12g00133 133 1
cs471s12g00129 129 cs471s12g00136 136 1
cs471s12g00132 132 cs471s12g00138 138 1
cs471s12g00137 137 cs471s12g00139 139 1
# Alignment 162: score=457.0 pvalue=0.197 N=15 12&12 plus
cs471s12g00834 834 cs471s12g00835 835 -1
cs471s12g00852 852 cs471s12g00851 851 1
cs471s12g00853 853 cs471s12g00852 852 1
cs471s12g00854 854 cs471s12g00853 853 1
cs471s12g00855 855 cs471s12g00854 854 1
cs471s12g00861 861 cs471s12g00860 860 -1
cs471s12g00862 862 cs471s12g00861 861 -1
cs471s12g00873 873 cs471s12g00874 874 1
cs471s12g00874 874 cs471s12g00875 875 1
cs471s12g00875 875 cs471s12g00877 877 1
cs471s12g00876 876 cs471s12g00878 878 1
cs471s12g00877 877 cs471s12g00879 879 1
cs471s12g00878 878 cs471s12g00881 881 1
cs471s12g00879 879 cs471s12g00883 883 1
cs471s12g00892 892 cs471s12g00893 893 1
# Alignment 163: score=456.0 pvalue=0.5088 N=17 12&12 plus
cs471s12g01141 1141 cs471s12g01140 1140 1
cs471s12g01142 1142 cs471s12g01141 1141 1
cs471s12g01145 1145 cs471s12g01142 1142 1
cs471s12g01146 1146 cs471s12g01145 1145 -1
cs471s12g01152 1152 cs471s12g01150 1150 -1
cs471s12g01155 1155 cs471s12g01152 1152 1
cs471s12g01173 1173 cs471s12g01171 1171 1
cs471s12g01176 1176 cs471s12g01177 1177 1
cs471s12g01182 1182 cs471s12g01180 1180 1
cs471s12g01183 1183 cs471s12g01181 1181 1
cs471s12g01184 1184 cs471s12g01182 1182 1
cs471s12g01185 1185 cs471s12g01184 1184 1
cs471s12g01186 1186 cs471s12g01185 1185 1
cs471s12g01187 1187 cs471s12g01186 1186 1
cs471s12g01198 1198 cs471s12g01197 1197 1
cs471s12g01213 1213 cs471s12g01211 1211 1
cs471s12g01214 1214 cs471s12g01213 1213 1
# Alignment 164: score=404.0 pvalue=0.1753 N=13 12&12 plus
cs471s12g00968 968 cs471s12g00970 970 -1
cs471s12g00978 978 cs471s12g00976 976 1
cs471s12g00979 979 cs471s12g00977 977 1
cs471s12g00981 981 cs471s12g00979 979 -1
cs471s12g00987 987 cs471s12g00985 985 1
cs471s12g00991 991 cs471s12g00987 987 -1
cs471s12g00992 992 cs471s12g00991 991 1
cs471s12g00993 993 cs471s12g00992 992 1
cs471s12g00994 994 cs471s12g00993 993 -1
cs471s12g01006 1006 cs471s12g01008 1008 1
cs471s12g01020 1020 cs471s12g01019 1019 1
cs471s12g01022 1022 cs471s12g01021 1021 1
cs471s12g01026 1026 cs471s12g01027 1027 1
# Alignment 165: score=360.0 pvalue=0.1945 N=13 12&12 plus
cs471s12g01271 1271 cs471s12g01272 1272 1
cs471s12g01272 1272 cs471s12g01273 1273 1
cs471s12g01280 1280 cs471s12g01283 1283 -1
cs471s12g01288 1288 cs471s12g01290 1290 1
cs471s12g01290 1290 cs471s12g01291 1291 1
cs471s12g01308 1308 cs471s12g01309 1309 1
cs471s12g01309 1309 cs471s12g01310 1310 1
cs471s12g01310 1310 cs471s12g01311 1311 1
cs471s12g01311 1311 cs471s12g01312 1312 1
cs471s12g01312 1312 cs471s12g01313 1313 1
cs471s12g01317 1317 cs471s12g01319 1319 1
cs471s12g01318 1318 cs471s12g01320 1320 1
cs471s12g01320 1320 cs471s12g01322 1322 1
# Alignment 166: score=340.0 pvalue=0.1857 N=11 12&12 minus
cs471s12g00493 493 cs471s12g00454 454 -1
cs471s12g00482 482 cs471s12g00458 458 -1
cs471s12g00478 478 cs471s12g00461 461 1
cs471s12g00477 477 cs471s12g00464 464 1
cs471s12g00475 475 cs471s12g00465 465 1
cs471s12g00469 469 cs471s12g00467 467 1
cs471s12g00467 467 cs471s12g00469 469 1
cs471s12g00466 466 cs471s12g00477 477 1
cs471s12g00464 464 cs471s12g00480 480 -1
cs471s12g00462 462 cs471s12g00483 483 -1
cs471s12g00459 459 cs471s12g00495 495 -1
# Alignment 167: score=335.0 pvalue=0.2566 N=9 12&12 plus
cs471s12g00451 451 cs471s12g00452 452 1
cs471s12g00457 457 cs471s12g00460 460 1
cs471s12g00460 460 cs471s12g00463 463 -1
cs471s12g00461 461 cs471s12g00473 473 1
cs471s12g00464 464 cs471s12g00474 474 1
cs471s12g00465 465 cs471s12g00475 475 1
cs471s12g00468 468 cs471s12g00477 477 1
cs471s12g00471 471 cs471s12g00479 479 1
cs471s12g00479 479 cs471s12g00480 480 1
# Alignment 168: score=332.0 pvalue=0.6052 N=15 12&12 plus
cs471s12g00835 835 cs471s12g00834 834 -1
cs471s12g00851 851 cs471s12g00852 852 1
cs471s12g00852 852 cs471s12g00853 853 1
cs471s12g00853 853 cs471s12g00854 854 1
cs471s12g00854 854 cs471s12g00855 855 1
cs471s12g00860 860 cs471s12g00861 861 -1
cs471s12g00861 861 cs471s12g00862 862 -1
cs471s12g00874 874 cs471s12g00873 873 1
cs471s12g00875 875 cs471s12g00874 874 1
cs471s12g00876 876 cs471s12g00877 877 1
cs471s12g00877 877 cs471s12g00878 878 1
cs471s12g00878 878 cs471s12g00879 879 1
cs471s12g00879 879 cs471s12g00881 881 1
cs471s12g00881 881 cs471s12g00883 883 1
cs471s12g00893 893 cs471s12g00892 892 1
# Alignment 169: score=316.0 pvalue=0.7248 N=11 12&12 plus
cs471s12g00452 452 cs471s12g00451 451 1
cs471s12g00460 460 cs471s12g00457 457 1
cs471s12g00463 463 cs471s12g00460 460 -1
cs471s12g00473 473 cs471s12g00461 461 1
cs471s12g00474 474 cs471s12g00464 464 1
cs471s12g00475 475 cs471s12g00466 466 1
cs471s12g00477 477 cs471s12g00468 468 1
cs471s12g00479 479 cs471s12g00471 471 1
cs471s12g00480 480 cs471s12g00474 474 -1
cs471s12g00481 481 cs471s12g00480 480 1
cs471s12g00493 493 cs471s12g00494 494 1
# Alignment 170: score=307.0 pvalue=0.683 N=12 12&12 plus
cs471s12g00112 112 cs471s12g00089 89 1
cs471s12g00113 113 cs471s12g00090 90 1
cs471s12g00115 115 cs471s12g00091 91 1
cs471s12g00116 116 cs471s12g00095 95 1
cs471s12g00118 118 cs471s12g00097 97 1
cs471s12g00119 119 cs471s12g00101 101 1
cs471s12g00120 120 cs471s12g00121 121 1
cs471s12g00124 124 cs471s12g00125 125 1
cs471s12g00127 127 cs471s12g00126 126 1
cs471s12g00132 132 cs471s12g00129 129 1
cs471s12g00136 136 cs471s12g00132 132 1
cs471s12g00140 140 cs471s12g00136 136 -1
# Alignment 171: score=295.0 pvalue=0.8942 N=14 12&12 plus
cs471s12g00089 89 cs471s12g00112 112 1
cs471s12g00090 90 cs471s12g00113 113 1
cs471s12g00091 91 cs471s12g00115 115 1
cs471s12g00095 95 cs471s12g00116 116 1
cs471s12g00096 96 cs471s12g00117 117 1
cs471s12g00097 97 cs471s12g00118 118 1
cs471s12g00101 101 cs471s12g00121 121 1
cs471s12g00118 118 cs471s12g00123 123 1
cs471s12g00120 120 cs471s12g00126 126 1
cs471s12g00121 121 cs471s12g00129 129 1
cs471s12g00123 123 cs471s12g00132 132 1
cs471s12g00124 124 cs471s12g00136 136 1
cs471s12g00125 125 cs471s12g00138 138 1
cs471s12g00131 131 cs471s12g00141 141 -1
# Alignment 172: score=291.0 pvalue=0.0349 N=8 12&12 minus
cs471s12g01326 1326 cs471s12g00106 106 -1
cs471s12g01324 1324 cs471s12g00111 111 -1
cs471s12g01323 1323 cs471s12g00112 112 -1
cs471s12g01321 1321 cs471s12g00113 113 -1
cs471s12g01320 1320 cs471s12g00114 114 -1
cs471s12g01319 1319 cs471s12g00115 115 -1
cs471s12g01315 1315 cs471s12g00116 116 -1
cs471s12g01314 1314 cs471s12g00117 117 -1
# Alignment 173: score=280.0 pvalue=0.8338 N=11 12&12 minus
cs471s12g00904 904 cs471s12g00861 861 1
cs471s12g00884 884 cs471s12g00867 867 -1
cs471s12g00883 883 cs471s12g00873 873 1
cs471s12g00881 881 cs471s12g00874 874 1
cs471s12g00879 879 cs471s12g00875 875 1
cs471s12g00878 878 cs471s12g00877 877 1
cs471s12g00875 875 cs471s12g00878 878 1
cs471s12g00874 874 cs471s12g00879 879 1
cs471s12g00873 873 cs471s12g00881 881 1
cs471s12g00867 867 cs471s12g00884 884 -1
cs471s12g00862 862 cs471s12g00904 904 -1
# Alignment 174: score=269.0 pvalue=0.0143 N=6 12&12 minus
cs471s12g00096 96 cs471s12g01314 1314 -1
cs471s12g00095 95 cs471s12g01315 1315 -1
cs471s12g00093 93 cs471s12g01316 1316 -1
cs471s12g00091 91 cs471s12g01317 1317 -1
cs471s12g00090 90 cs471s12g01321 1321 -1
cs471s12g00089 89 cs471s12g01323 1323 -1
# Alignment 175: score=266.0 pvalue=0.09 N=7 12&12 minus
cs471s12g00116 116 cs471s12g01315 1315 -1
cs471s12g00115 115 cs471s12g01317 1317 -1
cs471s12g00114 114 cs471s12g01318 1318 -1
cs471s12g00113 113 cs471s12g01321 1321 -1
cs471s12g00112 112 cs471s12g01323 1323 -1
cs471s12g00111 111 cs471s12g01324 1324 -1
cs471s12g00106 106 cs471s12g01326 1326 -1
# Alignment 176: score=265.0 pvalue=0.3232 N=8 12&12 plus
cs471s12g00970 970 cs471s12g00968 968 -1
cs471s12g00976 976 cs471s12g00978 978 1
cs471s12g00977 977 cs471s12g00979 979 1
cs471s12g00985 985 cs471s12g00987 987 1
cs471s12g00987 987 cs471s12g00991 991 -1
cs471s12g00991 991 cs471s12g00992 992 1
cs471s12g00992 992 cs471s12g00993 993 1
cs471s12g00993 993 cs471s12g00994 994 -1
# Alignment 177: score=258.0 pvalue=0.6175 N=12 12&12 plus
cs471s12g01272 1272 cs471s12g01271 1271 1
cs471s12g01273 1273 cs471s12g01272 1272 1
cs471s12g01290 1290 cs471s12g01288 1288 1
cs471s12g01291 1291 cs471s12g01290 1290 1
cs471s12g01309 1309 cs471s12g01308 1308 1
cs471s12g01310 1310 cs471s12g01309 1309 1
cs471s12g01311 1311 cs471s12g01310 1310 1
cs471s12g01312 1312 cs471s12g01311 1311 1
cs471s12g01313 1313 cs471s12g01312 1312 1
cs471s12g01319 1319 cs471s12g01317 1317 1
cs471s12g01320 1320 cs471s12g01318 1318 1
cs471s12g01322 1322 cs471s12g01320 1320 1
# Alignment 178: score=244.0 pvalue=0.0613 N=6 12&12 minus
cs471s12g01323 1323 cs471s12g00089 89 -1
cs471s12g01321 1321 cs471s12g00090 90 -1
cs471s12g01317 1317 cs471s12g00091 91 -1
cs471s12g01316 1316 cs471s12g00093 93 -1
cs471s12g01315 1315 cs471s12g00095 95 -1
cs471s12g01314 1314 cs471s12g00096 96 -1
# Alignment 179: score=215.0 pvalue=0.138 N=6 12&12 minus
cs471s12g01082 1082 cs471s12g01061 1061 -1
cs471s12g01081 1081 cs471s12g01062 1062 -1
cs471s12g01073 1073 cs471s12g01072 1072 1
cs471s12g01072 1072 cs471s12g01073 1073 1
cs471s12g01063 1063 cs471s12g01082 1082 -1
cs471s12g01062 1062 cs471s12g01086 1086 -1
# Alignment 180: score=173.0 pvalue=0.163 N=7 12&12 minus
cs471s12g00652 652 cs471s12g00615 615 -1
cs471s12g00643 643 cs471s12g00619 619 -1
cs471s12g00641 641 cs471s12g00637 637 -1
cs471s12g00640 640 cs471s12g00638 638 -1
cs471s12g00637 637 cs471s12g00640 640 -1
cs471s12g00619 619 cs471s12g00643 643 -1
cs471s12g00615 615 cs471s12g00652 652 -1
# Alignment 181: score=167.0 pvalue=0.2797 N=6 12&12 plus
cs471s12g01178 1178 cs471s12g01176 1176 -1
cs471s12g01179 1179 cs471s12g01177 1177 -1
cs471s12g01180 1180 cs471s12g01184 1184 1
cs471s12g01182 1182 cs471s12g01185 1185 1
cs471s12g01184 1184 cs471s12g01186 1186 1
cs471s12g01185 1185 cs471s12g01187 1187 1
# Alignment 182: score=152.0 pvalue=0.319 N=6 12&12 plus
cs471s12g00246 246 cs471s12g00241 241 -1
cs471s12g00262 262 cs471s12g00263 263 1
cs471s12g00273 273 cs471s12g00272 272 -1
cs471s12g00296 296 cs471s12g00295 295 -1
cs471s12g00297 297 cs471s12g00296 296 1
cs471s12g00298 298 cs471s12g00297 297 -1
# Alignment 183: score=147.0 pvalue=0.1708 N=5 12&12 minus
cs471s12g01313 1313 cs471s12g01309 1309 1
cs471s12g01312 1312 cs471s12g01310 1310 1
cs471s12g01310 1310 cs471s12g01312 1312 1
cs471s12g01309 1309 cs471s12g01313 1313 1
cs471s12g01307 1307 cs471s12g01314 1314 -1
# Alignment 184: score=138.0 pvalue=0.649 N=5 12&12 plus
cs471s12g01053 1053 cs471s12g01055 1055 1
cs471s12g01061 1061 cs471s12g01063 1063 1
cs471s12g01062 1062 cs471s12g01081 1081 -1
cs471s12g01063 1063 cs471s12g01086 1086 -1
cs471s12g01088 1088 cs471s12g01090 1090 1
# Alignment 185: score=104.0 pvalue=0.1177 N=5 12&12 plus
cs471s12g00685 685 cs471s12g01140 1140 1
cs471s12g00686 686 cs471s12g01141 1141 -1
cs471s12g00688 688 cs471s12g01142 1142 -1
cs471s12g00690 690 cs471s12g01145 1145 -1
cs471s12g00693 693 cs471s12g01146 1146 -1
# Alignment 186: score=101.0 pvalue=0.7762 N=5 12&12 plus
cs471s12g01179 1179 cs471s12g01176 1176 -1
cs471s12g01184 1184 cs471s12g01180 1180 1
cs471s12g01185 1185 cs471s12g01182 1182 1
cs471s12g01186 1186 cs471s12g01184 1184 1
cs471s12g01187 1187 cs471s12g01185 1185 1
# Alignment 187: score=108.0 pvalue=0.1805 N=5 12&13 plus
cs471s12g00466 466 cs471s13g00771 771 1
cs471s12g00467 467 cs471s13g00773 773 1
cs471s12g00470 470 cs471s13g00775 775 1
cs471s12g00473 473 cs471s13g00778 778 1
cs471s12g00478 478 cs471s13g00779 779 -1
# Alignment 188: score=436.0 pvalue=0.1097 N=13 12&2 minus
cs471s12g00299 299 cs471s2g02761 2761 1
cs471s12g00293 293 cs471s2g02763 2763 -1
cs471s12g00290 290 cs471s2g02765 2765 1
cs471s12g00281 281 cs471s2g02769 2769 -1
cs471s12g00265 265 cs471s2g02776 2776 -1
cs471s12g00260 260 cs471s2g02779 2779 -1
cs471s12g00237 237 cs471s2g02789 2789 -1
cs471s12g00226 226 cs471s2g02806 2806 1
cs471s12g00225 225 cs471s2g02807 2807 -1
cs471s12g00221 221 cs471s2g02812 2812 -1
cs471s12g00213 213 cs471s2g02818 2818 -1
cs471s12g00193 193 cs471s2g02834 2834 1
cs471s12g00168 168 cs471s2g02843 2843 1
# Alignment 189: score=246.0 pvalue=0.0671 N=7 12&2 plus
cs471s12g00009 9 cs471s2g02989 2989 1
cs471s12g00014 14 cs471s2g03001 3001 1
cs471s12g00022 22 cs471s2g03007 3007 1
cs471s12g00026 26 cs471s2g03011 3011 -1
cs471s12g00027 27 cs471s2g03013 3013 1
cs471s12g00040 40 cs471s2g03018 3018 1
cs471s12g00041 41 cs471s2g03023 3023 1
# Alignment 190: score=184.0 pvalue=0.1574 N=6 12&2 plus
cs471s12g00325 325 cs471s2g02728 2728 1
cs471s12g00326 326 cs471s2g02736 2736 1
cs471s12g00345 345 cs471s2g02738 2738 -1
cs471s12g00354 354 cs471s2g02742 2742 1
cs471s12g00359 359 cs471s2g02747 2747 1
cs471s12g00372 372 cs471s2g02757 2757 1
# Alignment 191: score=174.0 pvalue=0.1591 N=5 12&2 minus
cs471s12g00604 604 cs471s2g02559 2559 -1
cs471s12g00600 600 cs471s2g02568 2568 -1
cs471s12g00587 587 cs471s2g02574 2574 -1
cs471s12g00562 562 cs471s2g02594 2594 -1
cs471s12g00560 560 cs471s2g02599 2599 1
# Alignment 192: score=395.0 pvalue=0.0848 N=12 12&3 plus
cs471s12g01243 1243 cs471s3g01540 1540 1
cs471s12g01247 1247 cs471s3g01551 1551 -1
cs471s12g01254 1254 cs471s3g01570 1570 1
cs471s12g01260 1260 cs471s3g01579 1579 1
cs471s12g01271 1271 cs471s3g01601 1601 1
cs471s12g01278 1278 cs471s3g01620 1620 1
cs471s12g01279 1279 cs471s3g01622 1622 1
cs471s12g01280 1280 cs471s3g01624 1624 -1
cs471s12g01285 1285 cs471s3g01630 1630 1
cs471s12g01291 1291 cs471s3g01632 1632 1
cs471s12g01293 1293 cs471s3g01639 1639 1
cs471s12g01294 1294 cs471s3g01641 1641 1
# Alignment 193: score=210.0 pvalue=0.0286 N=5 12&3 plus
cs471s12g01018 1018 cs471s3g02351 2351 1
cs471s12g01019 1019 cs471s3g02352 2352 1
cs471s12g01020 1020 cs471s3g02354 2354 1
cs471s12g01021 1021 cs471s3g02355 2355 1
cs471s12g01033 1033 cs471s3g02359 2359 1
# Alignment 194: score=196.0 pvalue=0.0743 N=5 12&3 minus
cs471s12g01227 1227 cs471s3g02188 2188 1
cs471s12g01214 1214 cs471s3g02192 2192 -1
cs471s12g01210 1210 cs471s3g02194 2194 -1
cs471s12g01207 1207 cs471s3g02201 2201 -1
cs471s12g01205 1205 cs471s3g02203 2203 -1
# Alignment 195: score=178.0 pvalue=0.1126 N=5 12&3 plus
cs471s12g01168 1168 cs471s3g02250 2250 1
cs471s12g01170 1170 cs471s3g02251 2251 1
cs471s12g01174 1174 cs471s3g02256 2256 1
cs471s12g01176 1176 cs471s3g02260 2260 -1
cs471s12g01187 1187 cs471s3g02261 2261 1
# Alignment 196: score=254.0 pvalue=0.0328 N=6 12&6 minus
cs471s12g01163 1163 cs471s6g00649 649 -1
cs471s12g01162 1162 cs471s6g00654 654 -1
cs471s12g01157 1157 cs471s6g00655 655 -1
cs471s12g01156 1156 cs471s6g00656 656 -1
cs471s12g01154 1154 cs471s6g00660 660 -1
cs471s12g01149 1149 cs471s6g00666 666 -1
# Alignment 197: score=116.0 pvalue=0.2106 N=6 12&6 minus
cs471s12g00472 472 cs471s6g02982 2982 1
cs471s12g00471 471 cs471s6g02986 2986 1
cs471s12g00469 469 cs471s6g02987 2987 1
cs471s12g00463 463 cs471s6g02992 2992 -1
cs471s12g00462 462 cs471s6g02997 2997 1
cs471s12g00460 460 cs471s6g02999 2999 1
# Alignment 198: score=90.0 pvalue=0.7447 N=5 12&6 minus
cs471s12g00479 479 cs471s6g02982 2982 -1
cs471s12g00472 472 cs471s6g02986 2986 -1
cs471s12g00466 466 cs471s6g02987 2987 -1
cs471s12g00463 463 cs471s6g02999 2999 -1
cs471s12g00460 460 cs471s6g03001 3001 1
# Alignment 199: score=1639.0 pvalue=0.0779 N=48 13&1 plus
cs471s13g00005 5 cs471s1g00943 943 1
cs471s13g00010 10 cs471s1g00947 947 1
cs471s13g00016 16 cs471s1g00963 963 1
cs471s13g00017 17 cs471s1g00964 964 1
cs471s13g00025 25 cs471s1g00971 971 1
cs471s13g00027 27 cs471s1g00987 987 1
cs471s13g00028 28 cs471s1g00992 992 1
cs471s13g00030 30 cs471s1g00995 995 1
cs471s13g00031 31 cs471s1g00997 997 1
cs471s13g00033 33 cs471s1g01004 1004 1
cs471s13g00034 34 cs471s1g01008 1008 1
cs471s13g00040 40 cs471s1g01019 1019 1
cs471s13g00044 44 cs471s1g01027 1027 1
cs471s13g00048 48 cs471s1g01038 1038 1
cs471s13g00049 49 cs471s1g01052 1052 1
cs471s13g00056 56 cs471s1g01057 1057 -1
cs471s13g00057 57 cs471s1g01058 1058 1
cs471s13g00070 70 cs471s1g01069 1069 1
cs471s13g00071 71 cs471s1g01070 1070 1
cs471s13g00072 72 cs471s1g01071 1071 1
cs471s13g00078 78 cs471s1g01086 1086 1
cs471s13g00079 79 cs471s1g01093 1093 -1
cs471s13g00080 80 cs471s1g01095 1095 1
cs471s13g00086 86 cs471s1g01100 1100 -1
cs471s13g00087 87 cs471s1g01104 1104 1
cs471s13g00088 88 cs471s1g01109 1109 1
cs471s13g00090 90 cs471s1g01112 1112 1
cs471s13g00092 92 cs471s1g01113 1113 1
cs471s13g00100 100 cs471s1g01116 1116 1
cs471s13g00101 101 cs471s1g01132 1132 -1
cs471s13g00103 103 cs471s1g01133 1133 1
cs471s13g00112 112 cs471s1g01143 1143 1
cs471s13g00117 117 cs471s1g01150 1150 1
cs471s13g00126 126 cs471s1g01173 1173 1
cs471s13g00134 134 cs471s1g01183 1183 1
cs471s13g00135 135 cs471s1g01187 1187 1
cs471s13g00143 143 cs471s1g01210 1210 -1
cs471s13g00147 147 cs471s1g01214 1214 1
cs471s13g00148 148 cs471s1g01215 1215 1
cs471s13g00149 149 cs471s1g01218 1218 -1
cs471s13g00153 153 cs471s1g01231 1231 1
cs471s13g00155 155 cs471s1g01236 1236 1
cs471s13g00160 160 cs471s1g01258 1258 1
cs471s13g00161 161 cs471s1g01261 1261 1
cs471s13g00168 168 cs471s1g01277 1277 -1
cs471s13g00172 172 cs471s1g01284 1284 1
cs471s13g00174 174 cs471s1g01291 1291 1
cs471s13g00176 176 cs471s1g01297 1297 1
# Alignment 200: score=629.0 pvalue=0.0649 N=18 13&1 minus
cs471s13g00373 373 cs471s1g00761 761 -1
cs471s13g00358 358 cs471s1g00770 770 -1
cs471s13g00355 355 cs471s1g00773 773 -1
cs471s13g00333 333 cs471s1g00781 781 -1
cs471s13g00330 330 cs471s1g00786 786 -1
cs471s13g00328 328 cs471s1g00788 788 1
cs471s13g00315 315 cs471s1g00793 793 -1
cs471s13g00314 314 cs471s1g00812 812 -1
cs471s13g00310 310 cs471s1g00818 818 -1
cs471s13g00294 294 cs471s1g00842 842 -1
cs471s13g00289 289 cs471s1g00850 850 -1
cs471s13g00285 285 cs471s1g00851 851 1
cs471s13g00281 281 cs471s1g00863 863 1
cs471s13g00275 275 cs471s1g00864 864 -1
cs471s13g00263 263 cs471s1g00866 866 -1
cs471s13g00261 261 cs471s1g00868 868 -1
cs471s13g00251 251 cs471s1g00875 875 -1
cs471s13g00250 250 cs471s1g00878 878 -1
# Alignment 201: score=219.0 pvalue=0.1806 N=7 13&1 minus
cs471s13g00209 209 cs471s1g00899 899 1
cs471s13g00199 199 cs471s1g00908 908 -1
cs471s13g00197 197 cs471s1g00911 911 1
cs471s13g00196 196 cs471s1g00913 913 1
cs471s13g00184 184 cs471s1g00916 916 1
cs471s13g00183 183 cs471s1g00924 924 -1
cs471s13g00182 182 cs471s1g00925 925 -1
# Alignment 202: score=200.0 pvalue=0.0751 N=6 13&1 plus
cs471s13g00773 773 cs471s1g02109 2109 1
cs471s13g00774 774 cs471s1g02110 2110 1
cs471s13g00776 776 cs471s1g02111 2111 1
cs471s13g00779 779 cs471s1g02115 2115 1
cs471s13g00781 781 cs471s1g02117 2117 1
cs471s13g00782 782 cs471s1g02120 2120 1
# Alignment 203: score=145.0 pvalue=0.5874 N=6 13&1 plus
cs471s13g00135 135 cs471s1g01188 1188 -1
cs471s13g00144 144 cs471s1g01197 1197 -1
cs471s13g00146 146 cs471s1g01214 1214 1
cs471s13g00148 148 cs471s1g01218 1218 1
cs471s13g00149 149 cs471s1g01220 1220 1
cs471s13g00153 153 cs471s1g01235 1235 1
# Alignment 204: score=105.0 pvalue=0.4032 N=5 13&1 plus
cs471s13g00773 773 cs471s1g02104 2104 1
cs471s13g00774 774 cs471s1g02107 2107 1
cs471s13g00775 775 cs471s1g02109 2109 1
cs471s13g00776 776 cs471s1g02110 2110 1
cs471s13g00780 780 cs471s1g02120 2120 1
# Alignment 205: score=185.0 pvalue=0.09 N=5 13&11 plus
cs471s13g00854 854 cs471s11g00679 679 1
cs471s13g00857 857 cs471s11g00680 680 1
cs471s13g00858 858 cs471s11g00681 681 1
cs471s13g00860 860 cs471s11g00684 684 1
cs471s13g00866 866 cs471s11g00690 690 1
# Alignment 206: score=192.0 pvalue=0.163 N=6 13&12 plus
cs471s13g00771 771 cs471s12g00466 466 1
cs471s13g00773 773 cs471s12g00467 467 1
cs471s13g00775 775 cs471s12g00470 470 1
cs471s13g00777 777 cs471s12g00473 473 -1
cs471s13g00798 798 cs471s12g00474 474 1
cs471s13g00800 800 cs471s12g00480 480 1
# Alignment 207: score=111.0 pvalue=0.4195 N=5 13&12 minus
cs471s13g00779 779 cs471s12g00461 461 -1
cs471s13g00778 778 cs471s12g00464 464 -1
cs471s13g00775 775 cs471s12g00467 467 1
cs471s13g00773 773 cs471s12g00470 470 1
cs471s13g00771 771 cs471s12g00475 475 1
# Alignment 208: score=1180.0 pvalue=0.2342 N=39 13&13 plus
cs471s13g01162 1162 cs471s13g01157 1157 -1
cs471s13g01166 1166 cs471s13g01167 1167 1
cs471s13g01179 1179 cs471s13g01181 1181 1
cs471s13g01181 1181 cs471s13g01185 1185 -1
cs471s13g01198 1198 cs471s13g01202 1202 1
cs471s13g01202 1202 cs471s13g01205 1205 1
cs471s13g01205 1205 cs471s13g01206 1206 1
cs471s13g01206 1206 cs471s13g01209 1209 1
cs471s13g01225 1225 cs471s13g01224 1224 1
cs471s13g01226 1226 cs471s13g01225 1225 1
cs471s13g01244 1244 cs471s13g01234 1234 -1
cs471s13g01246 1246 cs471s13g01244 1244 1
cs471s13g01247 1247 cs471s13g01246 1246 1
cs471s13g01250 1250 cs471s13g01247 1247 1
cs471s13g01265 1265 cs471s13g01258 1258 1
cs471s13g01268 1268 cs471s13g01259 1259 1
cs471s13g01282 1282 cs471s13g01279 1279 1
cs471s13g01284 1284 cs471s13g01282 1282 1
cs471s13g01286 1286 cs471s13g01283 1283 1
cs471s13g01292 1292 cs471s13g01293 1293 1
cs471s13g01294 1294 cs471s13g01296 1296 1
cs471s13g01295 1295 cs471s13g01297 1297 1
cs471s13g01309 1309 cs471s13g01307 1307 1
cs471s13g01316 1316 cs471s13g01318 1318 -1
cs471s13g01318 1318 cs471s13g01319 1319 1
cs471s13g01320 1320 cs471s13g01321 1321 -1
cs471s13g01321 1321 cs471s13g01322 1322 1
cs471s13g01322 1322 cs471s13g01323 1323 1
cs471s13g01323 1323 cs471s13g01325 1325 1
cs471s13g01325 1325 cs471s13g01327 1327 1
cs471s13g01328 1328 cs471s13g01332 1332 1
cs471s13g01332 1332 cs471s13g01333 1333 1
cs471s13g01351 1351 cs471s13g01353 1353 1
cs471s13g01368 1368 cs471s13g01369 1369 1
cs471s13g01375 1375 cs471s13g01372 1372 1
cs471s13g01378 1378 cs471s13g01375 1375 1
cs471s13g01395 1395 cs471s13g01396 1396 -1
cs471s13g01405 1405 cs471s13g01406 1406 1
cs471s13g01417 1417 cs471s13g01418 1418 1
# Alignment 209: score=947.0 pvalue=0.3011 N=39 13&13 plus
cs471s13g00300 300 cs471s13g00303 303 1
cs471s13g00305 305 cs471s13g00307 307 1
cs471s13g00309 309 cs471s13g00308 308 1
cs471s13g00322 322 cs471s13g00327 327 1
cs471s13g00327 327 cs471s13g00328 328 1
cs471s13g00328 328 cs471s13g00331 331 1
cs471s13g00335 335 cs471s13g00337 337 -1
cs471s13g00348 348 cs471s13g00347 347 1
cs471s13g00349 349 cs471s13g00348 348 1
cs471s13g00350 350 cs471s13g00349 349 1
cs471s13g00351 351 cs471s13g00350 350 1
cs471s13g00352 352 cs471s13g00351 351 1
cs471s13g00354 354 cs471s13g00352 352 1
cs471s13g00366 366 cs471s13g00365 365 1
cs471s13g00367 367 cs471s13g00366 366 1
cs471s13g00368 368 cs471s13g00367 367 1
cs471s13g00379 379 cs471s13g00390 390 -1
cs471s13g00394 394 cs471s13g00393 393 1
cs471s13g00409 409 cs471s13g00408 408 1
cs471s13g00412 412 cs471s13g00413 413 1
cs471s13g00413 413 cs471s13g00415 415 1
cs471s13g00415 415 cs471s13g00417 417 1
cs471s13g00431 431 cs471s13g00432 432 1
cs471s13g00440 440 cs471s13g00437 437 1
cs471s13g00449 449 cs471s13g00443 443 -1
cs471s13g00469 469 cs471s13g00468 468 1
cs471s13g00474 474 cs471s13g00469 469 1
cs471s13g00475 475 cs471s13g00473 473 1
cs471s13g00477 477 cs471s13g00475 475 1
cs471s13g00478 478 cs471s13g00477 477 1
cs471s13g00479 479 cs471s13g00478 478 1
cs471s13g00483 483 cs471s13g00479 479 1
cs471s13g00488 488 cs471s13g00483 483 1
cs471s13g00500 500 cs471s13g00488 488 -1
cs471s13g00501 501 cs471s13g00500 500 1
cs471s13g00502 502 cs471s13g00501 501 1
cs471s13g00503 503 cs471s13g00502 502 1
cs471s13g00510 510 cs471s13g00512 512 1
cs471s13g00518 518 cs471s13g00519 519 1
# Alignment 210: score=844.0 pvalue=0.6935 N=36 13&13 plus
cs471s13g01181 1181 cs471s13g01179 1179 1
cs471s13g01185 1185 cs471s13g01181 1181 -1
cs471s13g01202 1202 cs471s13g01198 1198 1
cs471s13g01205 1205 cs471s13g01202 1202 1
cs471s13g01206 1206 cs471s13g01205 1205 1
cs471s13g01209 1209 cs471s13g01206 1206 1
cs471s13g01224 1224 cs471s13g01225 1225 1
cs471s13g01225 1225 cs471s13g01226 1226 1
cs471s13g01246 1246 cs471s13g01234 1234 -1
cs471s13g01247 1247 cs471s13g01244 1244 1
cs471s13g01250 1250 cs471s13g01246 1246 1
cs471s13g01258 1258 cs471s13g01265 1265 1
cs471s13g01279 1279 cs471s13g01282 1282 1
cs471s13g01282 1282 cs471s13g01283 1283 1
cs471s13g01283 1283 cs471s13g01284 1284 1
cs471s13g01284 1284 cs471s13g01286 1286 1
cs471s13g01293 1293 cs471s13g01292 1292 1
cs471s13g01295 1295 cs471s13g01296 1296 1
cs471s13g01296 1296 cs471s13g01297 1297 1
cs471s13g01309 1309 cs471s13g01308 1308 1
cs471s13g01318 1318 cs471s13g01316 1316 -1
cs471s13g01319 1319 cs471s13g01318 1318 1
cs471s13g01321 1321 cs471s13g01319 1319 -1
cs471s13g01322 1322 cs471s13g01321 1321 1
cs471s13g01323 1323 cs471s13g01322 1322 1
cs471s13g01325 1325 cs471s13g01323 1323 1
cs471s13g01327 1327 cs471s13g01325 1325 1
cs471s13g01328 1328 cs471s13g01327 1327 -1
cs471s13g01329 1329 cs471s13g01332 1332 1
cs471s13g01330 1330 cs471s13g01333 1333 1
cs471s13g01353 1353 cs471s13g01351 1351 1
cs471s13g01369 1369 cs471s13g01368 1368 1
cs471s13g01372 1372 cs471s13g01375 1375 1
cs471s13g01375 1375 cs471s13g01378 1378 1
cs471s13g01396 1396 cs471s13g01395 1395 -1
cs471s13g01406 1406 cs471s13g01405 1405 1
# Alignment 211: score=838.0 pvalue=0.2251 N=28 13&13 plus
cs471s13g00556 556 cs471s13g00558 558 1
cs471s13g00565 565 cs471s13g00567 567 1
cs471s13g00567 567 cs471s13g00573 573 -1
cs471s13g00575 575 cs471s13g00574 574 -1
cs471s13g00576 576 cs471s13g00575 575 -1
cs471s13g00587 587 cs471s13g00589 589 1
cs471s13g00589 589 cs471s13g00596 596 1
cs471s13g00596 596 cs471s13g00602 602 1
cs471s13g00616 616 cs471s13g00615 615 1
cs471s13g00641 641 cs471s13g00636 636 1
cs471s13g00642 642 cs471s13g00638 638 1
cs471s13g00643 643 cs471s13g00639 639 1
cs471s13g00644 644 cs471s13g00640 640 1
cs471s13g00645 645 cs471s13g00641 641 1
cs471s13g00646 646 cs471s13g00642 642 1
cs471s13g00647 647 cs471s13g00643 643 1
cs471s13g00648 648 cs471s13g00646 646 1
cs471s13g00650 650 cs471s13g00649 649 1
cs471s13g00651 651 cs471s13g00650 650 1
cs471s13g00654 654 cs471s13g00651 651 1
cs471s13g00655 655 cs471s13g00654 654 1
cs471s13g00657 657 cs471s13g00656 656 1
cs471s13g00659 659 cs471s13g00657 657 1
cs471s13g00661 661 cs471s13g00664 664 1
cs471s13g00663 663 cs471s13g00665 665 1
cs471s13g00664 664 cs471s13g00666 666 1
cs471s13g00679 679 cs471s13g00673 673 -1
cs471s13g00686 686 cs471s13g00679 679 -1
# Alignment 212: score=664.0 pvalue=0.2521 N=24 13&13 plus
cs471s13g00146 146 cs471s13g00147 147 1
cs471s13g00148 148 cs471s13g00149 149 -1
cs471s13g00161 161 cs471s13g00162 162 1
cs471s13g00165 165 cs471s13g00185 185 1
cs471s13g00179 179 cs471s13g00189 189 -1
cs471s13g00187 187 cs471s13g00191 191 -1
cs471s13g00191 191 cs471s13g00193 193 1
cs471s13g00193 193 cs471s13g00194 194 -1
cs471s13g00194 194 cs471s13g00196 196 1
cs471s13g00196 196 cs471s13g00197 197 1
cs471s13g00206 206 cs471s13g00200 200 -1
cs471s13g00210 210 cs471s13g00203 203 -1
cs471s13g00211 211 cs471s13g00206 206 1
cs471s13g00212 212 cs471s13g00207 207 1
cs471s13g00213 213 cs471s13g00208 208 1
cs471s13g00214 214 cs471s13g00209 209 -1
cs471s13g00216 216 cs471s13g00213 213 1
cs471s13g00217 217 cs471s13g00214 214 1
cs471s13g00221 221 cs471s13g00219 219 -1
cs471s13g00230 230 cs471s13g00229 229 1
cs471s13g00234 234 cs471s13g00230 230 1
cs471s13g00239 239 cs471s13g00234 234 1
cs471s13g00254 254 cs471s13g00258 258 -1
cs471s13g00264 264 cs471s13g00266 266 -1
# Alignment 213: score=664.0 pvalue=0.295 N=26 13&13 plus
cs471s13g00985 985 cs471s13g00984 984 1
cs471s13g00988 988 cs471s13g00985 985 1
cs471s13g00991 991 cs471s13g00986 986 1
cs471s13g00996 996 cs471s13g00988 988 -1
cs471s13g01002 1002 cs471s13g00991 991 1
cs471s13g01003 1003 cs471s13g00995 995 -1
cs471s13g01004 1004 cs471s13g00999 999 -1
cs471s13g01006 1006 cs471s13g01002 1002 1
cs471s13g01009 1009 cs471s13g01004 1004 1
cs471s13g01011 1011 cs471s13g01006 1006 1
cs471s13g01012 1012 cs471s13g01007 1007 1
cs471s13g01014 1014 cs471s13g01009 1009 1
cs471s13g01015 1015 cs471s13g01010 1010 1
cs471s13g01016 1016 cs471s13g01011 1011 1
cs471s13g01019 1019 cs471s13g01017 1017 1
cs471s13g01023 1023 cs471s13g01020 1020 -1
cs471s13g01034 1034 cs471s13g01021 1021 -1
cs471s13g01037 1037 cs471s13g01024 1024 1
cs471s13g01039 1039 cs471s13g01037 1037 1
cs471s13g01053 1053 cs471s13g01051 1051 1
cs471s13g01071 1071 cs471s13g01073 1073 1
cs471s13g01077 1077 cs471s13g01078 1078 1
cs471s13g01084 1084 cs471s13g01088 1088 1
cs471s13g01095 1095 cs471s13g01096 1096 1
cs471s13g01099 1099 cs471s13g01102 1102 1
cs471s13g01112 1112 cs471s13g01113 1113 1
# Alignment 214: score=631.0 pvalue=0.6024 N=24 13&13 plus
cs471s13g00558 558 cs471s13g00556 556 1
cs471s13g00567 567 cs471s13g00565 565 1
cs471s13g00573 573 cs471s13g00567 567 -1
cs471s13g00577 577 cs471s13g00573 573 1
cs471s13g00589 589 cs471s13g00587 587 1
cs471s13g00591 591 cs471s13g00592 592 1
cs471s13g00602 602 cs471s13g00596 596 1
cs471s13g00615 615 cs471s13g00616 616 1
cs471s13g00636 636 cs471s13g00641 641 1
cs471s13g00638 638 cs471s13g00642 642 1
cs471s13g00639 639 cs471s13g00643 643 1
cs471s13g00641 641 cs471s13g00645 645 1
cs471s13g00643 643 cs471s13g00647 647 1
cs471s13g00646 646 cs471s13g00649 649 1
cs471s13g00649 649 cs471s13g00650 650 1
cs471s13g00650 650 cs471s13g00651 651 1
cs471s13g00651 651 cs471s13g00654 654 1
cs471s13g00654 654 cs471s13g00656 656 1
cs471s13g00655 655 cs471s13g00657 657 1
cs471s13g00664 664 cs471s13g00661 661 1
cs471s13g00665 665 cs471s13g00663 663 1
cs471s13g00666 666 cs471s13g00664 664 1
cs471s13g00682 682 cs471s13g00666 666 1
cs471s13g00686 686 cs471s13g00673 673 1
# Alignment 215: score=474.0 pvalue=0.377 N=16 13&13 plus
cs471s13g00984 984 cs471s13g00986 986 1
cs471s13g00985 985 cs471s13g00988 988 1
cs471s13g00986 986 cs471s13g00991 991 1
cs471s13g00988 988 cs471s13g00995 995 -1
cs471s13g00989 989 cs471s13g01010 1010 1
cs471s13g00990 990 cs471s13g01011 1011 1
cs471s13g00994 994 cs471s13g01015 1015 1
cs471s13g00995 995 cs471s13g01017 1017 -1
cs471s13g01000 1000 cs471s13g01021 1021 1
cs471s13g01004 1004 cs471s13g01022 1022 -1
cs471s13g01008 1008 cs471s13g01023 1023 -1
cs471s13g01010 1010 cs471s13g01025 1025 1
cs471s13g01013 1013 cs471s13g01034 1034 -1
cs471s13g01018 1018 cs471s13g01037 1037 -1
cs471s13g01019 1019 cs471s13g01038 1038 -1
cs471s13g01026 1026 cs471s13g01040 1040 1
# Alignment 216: score=473.0 pvalue=0.7674 N=22 13&13 plus
cs471s13g00303 303 cs471s13g00300 300 1
cs471s13g00307 307 cs471s13g00305 305 1
cs471s13g00325 325 cs471s13g00322 322 -1
cs471s13g00328 328 cs471s13g00327 327 1
cs471s13g00331 331 cs471s13g00328 328 1
cs471s13g00337 337 cs471s13g00335 335 -1
cs471s13g00347 347 cs471s13g00348 348 1
cs471s13g00348 348 cs471s13g00349 349 1
cs471s13g00349 349 cs471s13g00350 350 1
cs471s13g00350 350 cs471s13g00351 351 1
cs471s13g00351 351 cs471s13g00352 352 1
cs471s13g00352 352 cs471s13g00354 354 1
cs471s13g00365 365 cs471s13g00366 366 1
cs471s13g00366 366 cs471s13g00367 367 1
cs471s13g00367 367 cs471s13g00368 368 1
cs471s13g00390 390 cs471s13g00379 379 -1
cs471s13g00393 393 cs471s13g00394 394 1
cs471s13g00407 407 cs471s13g00412 412 1
cs471s13g00412 412 cs471s13g00415 415 1
cs471s13g00413 413 cs471s13g00417 417 1
cs471s13g00437 437 cs471s13g00440 440 1
cs471s13g00442 442 cs471s13g00450 450 -1
# Alignment 217: score=447.0 pvalue=0.6704 N=18 13&13 minus
cs471s13g01038 1038 cs471s13g00988 988 -1
cs471s13g01037 1037 cs471s13g00990 990 -1
cs471s13g01023 1023 cs471s13g00991 991 -1
cs471s13g01021 1021 cs471s13g00993 993 1
cs471s13g01017 1017 cs471s13g00995 995 -1
cs471s13g01016 1016 cs471s13g01002 1002 1
cs471s13g01014 1014 cs471s13g01004 1004 1
cs471s13g01012 1012 cs471s13g01006 1006 1
cs471s13g01011 1011 cs471s13g01007 1007 1
cs471s13g01007 1007 cs471s13g01011 1011 1
cs471s13g01005 1005 cs471s13g01015 1015 1
cs471s13g01003 1003 cs471s13g01017 1017 1
cs471s13g00993 993 cs471s13g01021 1021 1
cs471s13g00991 991 cs471s13g01023 1023 -1
cs471s13g00990 990 cs471s13g01024 1024 -1
cs471s13g00989 989 cs471s13g01025 1025 1
cs471s13g00987 987 cs471s13g01037 1037 -1
cs471s13g00986 986 cs471s13g01038 1038 -1
# Alignment 218: score=409.0 pvalue=0.6672 N=19 13&13 plus
cs471s13g00149 149 cs471s13g00148 148 -1
cs471s13g00162 162 cs471s13g00161 161 1
cs471s13g00185 185 cs471s13g00165 165 1
cs471s13g00189 189 cs471s13g00179 179 -1
cs471s13g00191 191 cs471s13g00187 187 -1
cs471s13g00193 193 cs471s13g00191 191 1
cs471s13g00194 194 cs471s13g00193 193 -1
cs471s13g00196 196 cs471s13g00194 194 1
cs471s13g00197 197 cs471s13g00196 196 1
cs471s13g00200 200 cs471s13g00206 206 -1
cs471s13g00203 203 cs471s13g00210 210 -1
cs471s13g00206 206 cs471s13g00211 211 1
cs471s13g00207 207 cs471s13g00212 212 1
cs471s13g00208 208 cs471s13g00213 213 1
cs471s13g00209 209 cs471s13g00214 214 -1
cs471s13g00214 214 cs471s13g00217 217 1
cs471s13g00228 228 cs471s13g00219 219 -1
cs471s13g00229 229 cs471s13g00230 230 1
cs471s13g00230 230 cs471s13g00234 234 1
# Alignment 219: score=362.0 pvalue=0.1441 N=11 13&13 plus
cs471s13g00902 902 cs471s13g00901 901 1
cs471s13g00905 905 cs471s13g00902 902 -1
cs471s13g00911 911 cs471s13g00905 905 -1
cs471s13g00917 917 cs471s13g00914 914 1
cs471s13g00921 921 cs471s13g00917 917 -1
cs471s13g00927 927 cs471s13g00928 928 1
cs471s13g00941 941 cs471s13g00938 938 -1
cs471s13g00942 942 cs471s13g00947 947 1
cs471s13g00943 943 cs471s13g00948 948 1
cs471s13g00944 944 cs471s13g00949 949 1
cs471s13g00946 946 cs471s13g00950 950 -1
# Alignment 220: score=350.0 pvalue=0.9658 N=19 13&13 minus
cs471s13g01038 1038 cs471s13g00984 984 -1
cs471s13g01019 1019 cs471s13g00986 986 1
cs471s13g01017 1017 cs471s13g00988 988 1
cs471s13g01015 1015 cs471s13g00989 989 1
cs471s13g01012 1012 cs471s13g00990 990 1
cs471s13g01008 1008 cs471s13g00991 991 1
cs471s13g01005 1005 cs471s13g00992 992 -1
cs471s13g01004 1004 cs471s13g00993 993 1
cs471s13g01003 1003 cs471s13g00996 996 -1
cs471s13g01000 1000 cs471s13g00999 999 -1
cs471s13g00999 999 cs471s13g01004 1004 -1
cs471s13g00994 994 cs471s13g01006 1006 -1
cs471s13g00993 993 cs471s13g01009 1009 1
cs471s13g00992 992 cs471s13g01011 1011 1
cs471s13g00989 989 cs471s13g01015 1015 1
cs471s13g00988 988 cs471s13g01017 1017 1
cs471s13g00987 987 cs471s13g01018 1018 1
cs471s13g00984 984 cs471s13g01019 1019 1
cs471s13g00983 983 cs471s13g01025 1025 -1
# Alignment 221: score=341.0 pvalue=0.1263 N=9 13&13 plus
cs471s13g00006 6 cs471s13g00007 7 1
cs471s13g00009 9 cs471s13g00010 10 1
cs471s13g00021 21 cs471s13g00018 18 -1
cs471s13g00022 22 cs471s13g00019 19 -1
cs471s13g00024 24 cs471s13g00021 21 1
cs471s13g00036 36 cs471s13g00043 43 1
cs471s13g00052 52 cs471s13g00051 51 1
cs471s13g00053 53 cs471s13g00052 52 1
cs471s13g00056 56 cs471s13g00057 57 1
# Alignment 222: score=294.0 pvalue=0.9624 N=14 13&13 plus
cs471s13g00645 645 cs471s13g00636 636 1
cs471s13g00646 646 cs471s13g00638 638 1
cs471s13g00647 647 cs471s13g00639 639 1
cs471s13g00648 648 cs471s13g00640 640 1
cs471s13g00649 649 cs471s13g00642 642 1
cs471s13g00651 651 cs471s13g00649 649 1
cs471s13g00656 656 cs471s13g00650 650 1
cs471s13g00657 657 cs471s13g00651 651 1
cs471s13g00659 659 cs471s13g00654 654 1
cs471s13g00662 662 cs471s13g00656 656 1
cs471s13g00664 664 cs471s13g00657 657 1
cs471s13g00668 668 cs471s13g00660 660 1
cs471s13g00677 677 cs471s13g00664 664 1
cs471s13g00680 680 cs471s13g00673 673 -1
# Alignment 223: score=291.0 pvalue=0.4354 N=9 13&13 plus
cs471s13g00007 7 cs471s13g00006 6 1
cs471s13g00010 10 cs471s13g00009 9 1
cs471s13g00018 18 cs471s13g00021 21 -1
cs471s13g00019 19 cs471s13g00022 22 -1
cs471s13g00021 21 cs471s13g00023 23 1
cs471s13g00043 43 cs471s13g00036 36 1
cs471s13g00051 51 cs471s13g00052 52 1
cs471s13g00052 52 cs471s13g00053 53 1
cs471s13g00057 57 cs471s13g00056 56 1
# Alignment 224: score=247.0 pvalue=0.4915 N=8 13&13 plus
cs471s13g00901 901 cs471s13g00902 902 1
cs471s13g00902 902 cs471s13g00905 905 -1
cs471s13g00914 914 cs471s13g00917 917 1
cs471s13g00928 928 cs471s13g00927 927 1
cs471s13g00938 938 cs471s13g00941 941 -1
cs471s13g00942 942 cs471s13g00943 943 1
cs471s13g00943 943 cs471s13g00947 947 1
cs471s13g00947 947 cs471s13g00948 948 1
# Alignment 225: score=217.0 pvalue=0.7309 N=12 13&13 plus
cs471s13g00474 474 cs471s13g00468 468 1
cs471s13g00477 477 cs471s13g00473 473 1
cs471s13g00478 478 cs471s13g00475 475 1
cs471s13g00479 479 cs471s13g00477 477 1
cs471s13g00483 483 cs471s13g00478 478 1
cs471s13g00488 488 cs471s13g00479 479 1
cs471s13g00500 500 cs471s13g00483 483 -1
cs471s13g00501 501 cs471s13g00488 488 -1
cs471s13g00502 502 cs471s13g00500 500 1
cs471s13g00503 503 cs471s13g00501 501 1
cs471s13g00512 512 cs471s13g00510 510 1
cs471s13g00519 519 cs471s13g00518 518 1
# Alignment 226: score=204.0 pvalue=0.1442 N=6 13&13 plus
cs471s13g01504 1504 cs471s13g01508 1508 1
cs471s13g01511 1511 cs471s13g01510 1510 -1
cs471s13g01512 1512 cs471s13g01513 1513 1
cs471s13g01513 1513 cs471s13g01514 1514 -1
cs471s13g01526 1526 cs471s13g01525 1525 1
cs471s13g01527 1527 cs471s13g01526 1526 1
# Alignment 227: score=202.0 pvalue=0.8871 N=10 13&13 plus
cs471s13g00469 469 cs471s13g00474 474 1
cs471s13g00473 473 cs471s13g00477 477 1
cs471s13g00475 475 cs471s13g00478 478 1
cs471s13g00477 477 cs471s13g00479 479 1
cs471s13g00478 478 cs471s13g00483 483 1
cs471s13g00479 479 cs471s13g00488 488 1
cs471s13g00483 483 cs471s13g00500 500 -1
cs471s13g00488 488 cs471s13g00501 501 -1
cs471s13g00500 500 cs471s13g00502 502 1
cs471s13g00501 501 cs471s13g00503 503 1
# Alignment 228: score=194.0 pvalue=0.0932 N=6 13&13 plus
cs471s13g00991 991 cs471s13g00943 943 -1
cs471s13g01001 1001 cs471s13g00944 944 -1
cs471s13g01002 1002 cs471s13g00947 947 -1
cs471s13g01003 1003 cs471s13g00948 948 -1
cs471s13g01004 1004 cs471s13g00949 949 -1
cs471s13g01010 1010 cs471s13g00950 950 -1
# Alignment 229: score=164.0 pvalue=0.7329 N=5 13&13 minus
cs471s13g00454 454 cs471s13g00424 424 1
cs471s13g00451 451 cs471s13g00437 437 -1
cs471s13g00450 450 cs471s13g00442 442 -1
cs471s13g00443 443 cs471s13g00449 449 -1
cs471s13g00437 437 cs471s13g00451 451 -1
# Alignment 230: score=154.0 pvalue=0.5033 N=6 13&13 plus
cs471s13g01508 1508 cs471s13g01504 1504 1
cs471s13g01512 1512 cs471s13g01510 1510 1
cs471s13g01513 1513 cs471s13g01512 1512 1
cs471s13g01514 1514 cs471s13g01513 1513 -1
cs471s13g01525 1525 cs471s13g01526 1526 1
cs471s13g01526 1526 cs471s13g01527 1527 1
# Alignment 231: score=148.0 pvalue=0.2143 N=5 13&13 plus
cs471s13g00084 84 cs471s13g00085 85 1
cs471s13g00091 91 cs471s13g00092 92 1
cs471s13g00100 100 cs471s13g00101 101 1
cs471s13g00101 101 cs471s13g00104 104 1
cs471s13g00114 114 cs471s13g00115 115 1
# Alignment 232: score=144.0 pvalue=0.2214 N=7 13&13 plus
cs471s13g00991 991 cs471s13g00942 942 -1
cs471s13g00995 995 cs471s13g00943 943 1
cs471s13g01009 1009 cs471s13g00944 944 -1
cs471s13g01010 1010 cs471s13g00945 945 -1
cs471s13g01017 1017 cs471s13g00947 947 -1
cs471s13g01019 1019 cs471s13g00948 948 -1
cs471s13g01022 1022 cs471s13g00949 949 1
# Alignment 233: score=136.0 pvalue=0.626 N=8 13&13 plus
cs471s13g01321 1321 cs471s13g01316 1316 1
cs471s13g01322 1322 cs471s13g01318 1318 -1
cs471s13g01323 1323 cs471s13g01319 1319 -1
cs471s13g01325 1325 cs471s13g01321 1321 1
cs471s13g01327 1327 cs471s13g01322 1322 1
cs471s13g01330 1330 cs471s13g01323 1323 -1
cs471s13g01332 1332 cs471s13g01325 1325 -1
cs471s13g01333 1333 cs471s13g01327 1327 -1
# Alignment 234: score=134.0 pvalue=0.7933 N=5 13&13 minus
cs471s13g00953 953 cs471s13g00936 936 -1
cs471s13g00950 950 cs471s13g00945 945 1
cs471s13g00948 948 cs471s13g00947 947 1
cs471s13g00945 945 cs471s13g00950 950 1
cs471s13g00936 936 cs471s13g00953 953 -1
# Alignment 235: score=129.0 pvalue=0.1823 N=6 13&13 plus
cs471s13g00942 942 cs471s13g01002 1002 -1
cs471s13g00944 944 cs471s13g01009 1009 -1
cs471s13g00945 945 cs471s13g01015 1015 -1
cs471s13g00947 947 cs471s13g01019 1019 -1
cs471s13g00949 949 cs471s13g01021 1021 -1
cs471s13g00950 950 cs471s13g01025 1025 -1
# Alignment 236: score=113.0 pvalue=0.8227 N=5 13&13 plus
cs471s13g01078 1078 cs471s13g01077 1077 1
cs471s13g01088 1088 cs471s13g01084 1084 1
cs471s13g01096 1096 cs471s13g01095 1095 1
cs471s13g01102 1102 cs471s13g01099 1099 1
cs471s13g01113 1113 cs471s13g01112 1112 1
# Alignment 237: score=104.0 pvalue=0.8682 N=5 13&13 minus
cs471s13g00354 354 cs471s13g00347 347 1
cs471s13g00352 352 cs471s13g00348 348 1
cs471s13g00349 349 cs471s13g00351 351 1
cs471s13g00348 348 cs471s13g00352 352 1
cs471s13g00347 347 cs471s13g00354 354 1
# Alignment 238: score=103.0 pvalue=0.5312 N=5 13&13 minus
cs471s13g01023 1023 cs471s13g00943 943 1
cs471s13g01022 1022 cs471s13g00944 944 1
cs471s13g01019 1019 cs471s13g00947 947 -1
cs471s13g01017 1017 cs471s13g00948 948 -1
cs471s13g01014 1014 cs471s13g00949 949 -1
# Alignment 239: score=146.0 pvalue=0.1265 N=6 13&14 plus
cs471s13g00854 854 cs471s14g00816 816 -1
cs471s13g00857 857 cs471s14g00817 817 -1
cs471s13g00858 858 cs471s14g00824 824 -1
cs471s13g00859 859 cs471s14g00826 826 -1
cs471s13g00860 860 cs471s14g00828 828 -1
cs471s13g00861 861 cs471s14g00843 843 1
# Alignment 240: score=101.0 pvalue=0.6682 N=6 13&14 minus
cs471s13g00872 872 cs471s14g00807 807 -1
cs471s13g00859 859 cs471s14g00811 811 -1
cs471s13g00858 858 cs471s14g00816 816 -1
cs471s13g00857 857 cs471s14g00823 823 -1
cs471s13g00856 856 cs471s14g00824 824 -1
cs471s13g00854 854 cs471s14g00828 828 -1
# Alignment 241: score=244.0 pvalue=0.0042 N=5 13&6 plus
cs471s13g01157 1157 cs471s6g01058 1058 1
cs471s13g01158 1158 cs471s6g01059 1059 1
cs471s13g01160 1160 cs471s6g01062 1062 1
cs471s13g01161 1161 cs471s6g01063 1063 1
cs471s13g01164 1164 cs471s6g01065 1065 1
# Alignment 242: score=134.0 pvalue=0.2524 N=5 13&7 minus
cs471s13g00128 128 cs471s7g00125 125 1
cs471s13g00106 106 cs471s7g00139 139 1
cs471s13g00089 89 cs471s7g00144 144 -1
cs471s13g00086 86 cs471s7g00146 146 -1
cs471s13g00081 81 cs471s7g00152 152 1
# Alignment 243: score=1181.0 pvalue=0.0589 N=31 13&8 plus
cs471s13g01400 1400 cs471s8g01541 1541 1
cs471s13g01401 1401 cs471s8g01546 1546 1
cs471s13g01403 1403 cs471s8g01551 1551 1
cs471s13g01407 1407 cs471s8g01553 1553 1
cs471s13g01410 1410 cs471s8g01558 1558 1
cs471s13g01418 1418 cs471s8g01560 1560 1
cs471s13g01425 1425 cs471s8g01577 1577 1
cs471s13g01428 1428 cs471s8g01584 1584 1
cs471s13g01431 1431 cs471s8g01588 1588 1
cs471s13g01435 1435 cs471s8g01596 1596 1
cs471s13g01437 1437 cs471s8g01602 1602 1
cs471s13g01438 1438 cs471s8g01603 1603 1
cs471s13g01443 1443 cs471s8g01605 1605 1
cs471s13g01460 1460 cs471s8g01620 1620 1
cs471s13g01465 1465 cs471s8g01631 1631 1
cs471s13g01466 1466 cs471s8g01636 1636 1
cs471s13g01475 1475 cs471s8g01651 1651 1
cs471s13g01480 1480 cs471s8g01658 1658 1
cs471s13g01486 1486 cs471s8g01671 1671 1
cs471s13g01487 1487 cs471s8g01672 1672 1
cs471s13g01489 1489 cs471s8g01673 1673 1
cs471s13g01493 1493 cs471s8g01676 1676 1
cs471s13g01494 1494 cs471s8g01680 1680 1
cs471s13g01498 1498 cs471s8g01684 1684 1
cs471s13g01500 1500 cs471s8g01691 1691 1
cs471s13g01505 1505 cs471s8g01699 1699 1
cs471s13g01506 1506 cs471s8g01700 1700 -1
cs471s13g01516 1516 cs471s8g01707 1707 -1
cs471s13g01531 1531 cs471s8g01712 1712 1
cs471s13g01534 1534 cs471s8g01727 1727 1
cs471s13g01536 1536 cs471s8g01734 1734 1
# Alignment 244: score=905.0 pvalue=0.1516 N=28 13&8 plus
cs471s13g01211 1211 cs471s8g01348 1348 1
cs471s13g01213 1213 cs471s8g01350 1350 1
cs471s13g01215 1215 cs471s8g01351 1351 1
cs471s13g01218 1218 cs471s8g01357 1357 1
cs471s13g01230 1230 cs471s8g01367 1367 1
cs471s13g01236 1236 cs471s8g01372 1372 1
cs471s13g01240 1240 cs471s8g01378 1378 1
cs471s13g01251 1251 cs471s8g01381 1381 1
cs471s13g01253 1253 cs471s8g01383 1383 1
cs471s13g01255 1255 cs471s8g01388 1388 1
cs471s13g01272 1272 cs471s8g01389 1389 1
cs471s13g01282 1282 cs471s8g01394 1394 1
cs471s13g01289 1289 cs471s8g01417 1417 1
cs471s13g01291 1291 cs471s8g01420 1420 1
cs471s13g01294 1294 cs471s8g01423 1423 1
cs471s13g01310 1310 cs471s8g01439 1439 1
cs471s13g01312 1312 cs471s8g01442 1442 1
cs471s13g01314 1314 cs471s8g01445 1445 1
cs471s13g01316 1316 cs471s8g01446 1446 1
cs471s13g01329 1329 cs471s8g01447 1447 1
cs471s13g01340 1340 cs471s8g01456 1456 -1
cs471s13g01342 1342 cs471s8g01463 1463 1
cs471s13g01348 1348 cs471s8g01477 1477 1
cs471s13g01350 1350 cs471s8g01481 1481 -1
cs471s13g01357 1357 cs471s8g01498 1498 1
cs471s13g01360 1360 cs471s8g01499 1499 1
cs471s13g01370 1370 cs471s8g01507 1507 1
cs471s13g01379 1379 cs471s8g01514 1514 1
# Alignment 245: score=545.0 pvalue=0.2042 N=20 13&8 minus
cs471s13g01196 1196 cs471s8g01012 1012 -1
cs471s13g01192 1192 cs471s8g01016 1016 1
cs471s13g01188 1188 cs471s8g01017 1017 -1
cs471s13g01176 1176 cs471s8g01027 1027 -1
cs471s13g01172 1172 cs471s8g01030 1030 -1
cs471s13g01147 1147 cs471s8g01035 1035 -1
cs471s13g01146 1146 cs471s8g01036 1036 -1
cs471s13g01137 1137 cs471s8g01042 1042 -1
cs471s13g01133 1133 cs471s8g01061 1061 1
cs471s13g01124 1124 cs471s8g01072 1072 -1
cs471s13g01121 1121 cs471s8g01074 1074 -1
cs471s13g01108 1108 cs471s8g01078 1078 -1
cs471s13g01102 1102 cs471s8g01079 1079 1
cs471s13g01101 1101 cs471s8g01087 1087 1
cs471s13g01099 1099 cs471s8g01091 1091 1
cs471s13g01088 1088 cs471s8g01097 1097 -1
cs471s13g01075 1075 cs471s8g01111 1111 -1
cs471s13g01058 1058 cs471s8g01130 1130 1
cs471s13g01041 1041 cs471s8g01140 1140 -1
cs471s13g01040 1040 cs471s8g01144 1144 -1
# Alignment 246: score=198.0 pvalue=0.1635 N=7 13&8 plus
cs471s13g00518 518 cs471s8g00841 841 1
cs471s13g00519 519 cs471s8g00846 846 1
cs471s13g00531 531 cs471s8g00856 856 -1
cs471s13g00541 541 cs471s8g00858 858 1
cs471s13g00546 546 cs471s8g00869 869 1
cs471s13g00552 552 cs471s8g00877 877 -1
cs471s13g00560 560 cs471s8g00888 888 -1
# Alignment 247: score=127.0 pvalue=0.1719 N=5 13&8 plus
cs471s13g00696 696 cs471s8g00917 917 -1
cs471s13g00700 700 cs471s8g00918 918 1
cs471s13g00724 724 cs471s8g00930 930 1
cs471s13g00739 739 cs471s8g00953 953 1
cs471s13g00740 740 cs471s8g00954 954 1
# Alignment 248: score=110.0 pvalue=0.335 N=7 13&8 plus
cs471s13g00898 898 cs471s8g01303 1303 1
cs471s13g00901 901 cs471s8g01307 1307 -1
cs471s13g00902 902 cs471s8g01308 1308 -1
cs471s13g00911 911 cs471s8g01309 1309 -1
cs471s13g00914 914 cs471s8g01314 1314 -1
cs471s13g00917 917 cs471s8g01324 1324 -1
cs471s13g00921 921 cs471s8g01327 1327 1
# Alignment 249: score=331.0 pvalue=0.0805 N=9 14&1 plus
cs471s14g00502 502 cs471s1g02516 2516 1
cs471s14g00503 503 cs471s1g02517 2517 1
cs471s14g00504 504 cs471s1g02518 2518 1
cs471s14g00505 505 cs471s1g02519 2519 1
cs471s14g00506 506 cs471s1g02520 2520 1
cs471s14g00507 507 cs471s1g02521 2521 1
cs471s14g00508 508 cs471s1g02522 2522 1
cs471s14g00516 516 cs471s1g02543 2543 -1
cs471s14g00518 518 cs471s1g02545 2545 1
# Alignment 250: score=361.0 pvalue=0.0056 N=8 14&10 minus
cs471s14g00261 261 cs471s10g00232 232 -1
cs471s14g00260 260 cs471s10g00233 233 -1
cs471s14g00259 259 cs471s10g00234 234 -1
cs471s14g00249 249 cs471s10g00238 238 -1
cs471s14g00246 246 cs471s10g00241 241 -1
cs471s14g00242 242 cs471s10g00243 243 1
cs471s14g00241 241 cs471s10g00245 245 -1
cs471s14g00223 223 cs471s10g00247 247 -1
# Alignment 251: score=343.0 pvalue=0.0727 N=11 14&10 minus
cs471s14g00157 157 cs471s10g00090 90 -1
cs471s14g00147 147 cs471s10g00091 91 -1
cs471s14g00123 123 cs471s10g00095 95 -1
cs471s14g00118 118 cs471s10g00100 100 -1
cs471s14g00111 111 cs471s10g00104 104 -1
cs471s14g00101 101 cs471s10g00109 109 -1
cs471s14g00098 98 cs471s10g00110 110 -1
cs471s14g00088 88 cs471s10g00111 111 -1
cs471s14g00084 84 cs471s10g00113 113 -1
cs471s14g00064 64 cs471s10g00115 115 -1
cs471s14g00057 57 cs471s10g00117 117 -1
# Alignment 252: score=253.0 pvalue=0.2125 N=9 14&10 minus
cs471s14g00183 183 cs471s10g00265 265 -1
cs471s14g00182 182 cs471s10g00268 268 1
cs471s14g00181 181 cs471s10g00270 270 -1
cs471s14g00179 179 cs471s10g00272 272 1
cs471s14g00170 170 cs471s10g00281 281 -1
cs471s14g00168 168 cs471s10g00282 282 -1
cs471s14g00167 167 cs471s10g00284 284 1
cs471s14g00164 164 cs471s10g00285 285 -1
cs471s14g00139 139 cs471s10g00294 294 1
# Alignment 253: score=146.0 pvalue=0.4452 N=6 14&10 plus
cs471s14g00178 178 cs471s10g00262 262 1
cs471s14g00180 180 cs471s10g00265 265 1
cs471s14g00181 181 cs471s10g00268 268 1
cs471s14g00183 183 cs471s10g00270 270 1
cs471s14g00184 184 cs471s10g00272 272 -1
cs471s14g00201 201 cs471s10g00273 273 1
# Alignment 254: score=100.0 pvalue=0.2437 N=5 14&10 minus
cs471s14g00525 525 cs471s10g01622 1622 1
cs471s14g00524 524 cs471s10g01623 1623 -1
cs471s14g00520 520 cs471s10g01624 1624 -1
cs471s14g00518 518 cs471s10g01640 1640 -1
cs471s14g00516 516 cs471s10g01641 1641 1
# Alignment 255: score=201.0 pvalue=0.0467 N=5 14&11 plus
cs471s14g00816 816 cs471s11g00679 679 -1
cs471s14g00817 817 cs471s11g00680 680 -1
cs471s14g00824 824 cs471s11g00681 681 -1
cs471s14g00826 826 cs471s11g00682 682 -1
cs471s14g00843 843 cs471s11g00684 684 1
# Alignment 256: score=106.0 pvalue=0.2908 N=5 14&11 plus
cs471s14g00822 822 cs471s11g00677 677 -1
cs471s14g00826 826 cs471s11g00678 678 -1
cs471s14g00828 828 cs471s11g00679 679 -1
cs471s14g00843 843 cs471s11g00681 681 1
cs471s14g00844 844 cs471s11g00682 682 1
# Alignment 257: score=146.0 pvalue=0.2231 N=5 14&13 minus
cs471s14g00828 828 cs471s13g00856 856 -1
cs471s14g00823 823 cs471s13g00857 857 -1
cs471s14g00816 816 cs471s13g00858 858 -1
cs471s14g00811 811 cs471s13g00859 859 -1
cs471s14g00807 807 cs471s13g00872 872 -1
# Alignment 258: score=115.0 pvalue=0.2967 N=5 14&13 plus
cs471s14g00816 816 cs471s13g00854 854 -1
cs471s14g00817 817 cs471s13g00857 857 -1
cs471s14g00824 824 cs471s13g00858 858 -1
cs471s14g00826 826 cs471s13g00859 859 -1
cs471s14g00828 828 cs471s13g00860 860 -1
# Alignment 259: score=400.0 pvalue=0.0796 N=10 14&14 plus
cs471s14g00287 287 cs471s14g00291 291 1
cs471s14g00289 289 cs471s14g00292 292 1
cs471s14g00291 291 cs471s14g00295 295 1
cs471s14g00295 295 cs471s14g00299 299 1
cs471s14g00299 299 cs471s14g00300 300 1
cs471s14g00305 305 cs471s14g00303 303 1
cs471s14g00306 306 cs471s14g00304 304 1
cs471s14g00310 310 cs471s14g00308 308 -1
cs471s14g00312 312 cs471s14g00310 310 1
cs471s14g00319 319 cs471s14g00312 312 1
# Alignment 260: score=353.0 pvalue=0.2446 N=14 14&14 plus
cs471s14g00173 173 cs471s14g00174 174 1
cs471s14g00180 180 cs471s14g00179 179 -1
cs471s14g00181 181 cs471s14g00180 180 1
cs471s14g00182 182 cs471s14g00181 181 1
cs471s14g00184 184 cs471s14g00182 182 1
cs471s14g00185 185 cs471s14g00183 183 -1
cs471s14g00188 188 cs471s14g00185 185 1
cs471s14g00189 189 cs471s14g00188 188 1
cs471s14g00203 203 cs471s14g00205 205 1
cs471s14g00209 209 cs471s14g00207 207 -1
cs471s14g00210 210 cs471s14g00209 209 1
cs471s14g00214 214 cs471s14g00213 213 1
cs471s14g00229 229 cs471s14g00214 214 -1
cs471s14g00231 231 cs471s14g00229 229 1
# Alignment 261: score=344.0 pvalue=0.2503 N=11 14&14 plus
cs471s14g00291 291 cs471s14g00287 287 1
cs471s14g00292 292 cs471s14g00291 291 1
cs471s14g00295 295 cs471s14g00292 292 1
cs471s14g00299 299 cs471s14g00295 295 1
cs471s14g00300 300 cs471s14g00299 299 1
cs471s14g00303 303 cs471s14g00304 304 1
cs471s14g00304 304 cs471s14g00306 306 1
cs471s14g00305 305 cs471s14g00308 308 1
cs471s14g00306 306 cs471s14g00310 310 -1
cs471s14g00308 308 cs471s14g00312 312 -1
cs471s14g00310 310 cs471s14g00319 319 1
# Alignment 262: score=284.0 pvalue=0.0686 N=10 14&14 plus
cs471s14g00511 511 cs471s14g00507 507 -1
cs471s14g00512 512 cs471s14g00513 513 1
cs471s14g00515 515 cs471s14g00517 517 1
cs471s14g00516 516 cs471s14g00519 519 1
cs471s14g00517 517 cs471s14g00520 520 1
cs471s14g00518 518 cs471s14g00522 522 -1
cs471s14g00519 519 cs471s14g00523 523 1
cs471s14g00520 520 cs471s14g00525 525 -1
cs471s14g00521 521 cs471s14g00527 527 -1
cs471s14g00523 523 cs471s14g00529 529 -1
# Alignment 263: score=282.0 pvalue=0.1291 N=7 14&14 minus
cs471s14g00524 524 cs471s14g00507 507 1
cs471s14g00522 522 cs471s14g00510 510 -1
cs471s14g00518 518 cs471s14g00511 511 1
cs471s14g00517 517 cs471s14g00515 515 1
cs471s14g00516 516 cs471s14g00523 523 1
cs471s14g00515 515 cs471s14g00525 525 -1
cs471s14g00513 513 cs471s14g00526 526 -1
# Alignment 264: score=250.0 pvalue=0.6471 N=11 14&14 plus
cs471s14g00289 289 cs471s14g00287 287 1
cs471s14g00292 292 cs471s14g00289 289 1
cs471s14g00295 295 cs471s14g00291 291 1
cs471s14g00299 299 cs471s14g00292 292 1
cs471s14g00300 300 cs471s14g00295 295 1
cs471s14g00304 304 cs471s14g00303 303 1
cs471s14g00305 305 cs471s14g00304 304 1
cs471s14g00306 306 cs471s14g00308 308 1
cs471s14g00308 308 cs471s14g00310 310 -1
cs471s14g00310 310 cs471s14g00312 312 1
cs471s14g00312 312 cs471s14g00319 319 1
# Alignment 265: score=228.0 pvalue=0.6866 N=9 14&14 plus
cs471s14g00174 174 cs471s14g00173 173 1
cs471s14g00183 183 cs471s14g00179 179 1
cs471s14g00184 184 cs471s14g00180 180 1
cs471s14g00185 185 cs471s14g00181 181 1
cs471s14g00189 189 cs471s14g00182 182 1
cs471s14g00205 205 cs471s14g00203 203 1
cs471s14g00213 213 cs471s14g00214 214 1
cs471s14g00214 214 cs471s14g00229 229 -1
cs471s14g00229 229 cs471s14g00231 231 1
# Alignment 266: score=204.0 pvalue=0.0421 N=6 14&14 minus
cs471s14g00120 120 cs471s14g00112 112 -1
cs471s14g00117 117 cs471s14g00114 114 1
cs471s14g00116 116 cs471s14g00115 115 1
cs471s14g00115 115 cs471s14g00116 116 1
cs471s14g00114 114 cs471s14g00117 117 1
cs471s14g00112 112 cs471s14g00120 120 -1
# Alignment 267: score=191.0 pvalue=0.5762 N=6 14&14 plus
cs471s14g00505 505 cs471s14g00508 508 -1
cs471s14g00518 518 cs471s14g00510 510 1
cs471s14g00524 524 cs471s14g00511 511 -1
cs471s14g00525 525 cs471s14g00515 515 -1
cs471s14g00527 527 cs471s14g00521 521 -1
cs471s14g00529 529 cs471s14g00523 523 -1
# Alignment 268: score=184.0 pvalue=0.1799 N=6 14&14 minus
cs471s14g00844 844 cs471s14g00826 826 -1
cs471s14g00837 837 cs471s14g00832 832 -1
cs471s14g00835 835 cs471s14g00836 836 -1
cs471s14g00832 832 cs471s14g00837 837 -1
cs471s14g00828 828 cs471s14g00843 843 -1
cs471s14g00826 826 cs471s14g00844 844 -1
# Alignment 269: score=183.0 pvalue=0.2757 N=7 14&14 plus
cs471s14g00354 354 cs471s14g00353 353 1
cs471s14g00358 358 cs471s14g00354 354 1
cs471s14g00359 359 cs471s14g00358 358 1
cs471s14g00361 361 cs471s14g00359 359 1
cs471s14g00362 362 cs471s14g00361 361 1
cs471s14g00363 363 cs471s14g00362 362 1
cs471s14g00385 385 cs471s14g00386 386 1
# Alignment 270: score=172.0 pvalue=0.1925 N=5 14&14 plus
cs471s14g00024 24 cs471s14g00027 27 1
cs471s14g00025 25 cs471s14g00028 28 1
cs471s14g00027 27 cs471s14g00029 29 1
cs471s14g00044 44 cs471s14g00043 43 1
cs471s14g00055 55 cs471s14g00057 57 1
# Alignment 271: score=160.0 pvalue=0.6168 N=6 14&14 plus
cs471s14g00353 353 cs471s14g00358 358 1
cs471s14g00354 354 cs471s14g00359 359 1
cs471s14g00358 358 cs471s14g00361 361 1
cs471s14g00359 359 cs471s14g00362 362 1
cs471s14g00361 361 cs471s14g00363 363 1
cs471s14g00386 386 cs471s14g00385 385 1
# Alignment 272: score=147.0 pvalue=0.5938 N=7 14&14 minus
cs471s14g00830 830 cs471s14g00813 813 1
cs471s14g00828 828 cs471s14g00816 816 1
cs471s14g00823 823 cs471s14g00817 817 1
cs471s14g00817 817 cs471s14g00823 823 1
cs471s14g00816 816 cs471s14g00828 828 1
cs471s14g00813 813 cs471s14g00830 830 1
cs471s14g00811 811 cs471s14g00844 844 -1
# Alignment 273: score=141.0 pvalue=0.4172 N=6 14&14 minus
cs471s14g00363 363 cs471s14g00353 353 1
cs471s14g00362 362 cs471s14g00354 354 1
cs471s14g00361 361 cs471s14g00358 358 1
cs471s14g00359 359 cs471s14g00361 361 1
cs471s14g00358 358 cs471s14g00362 362 1
cs471s14g00354 354 cs471s14g00363 363 1
# Alignment 274: score=130.0 pvalue=0.4045 N=5 14&14 plus
cs471s14g00510 510 cs471s14g00522 522 -1
cs471s14g00511 511 cs471s14g00524 524 -1
cs471s14g00512 512 cs471s14g00526 526 -1
cs471s14g00515 515 cs471s14g00528 528 -1
cs471s14g00516 516 cs471s14g00529 529 -1
# Alignment 275: score=127.0 pvalue=0.5475 N=6 14&14 minus
cs471s14g00189 189 cs471s14g00180 180 1
cs471s14g00188 188 cs471s14g00181 181 1
cs471s14g00185 185 cs471s14g00182 182 1
cs471s14g00184 184 cs471s14g00183 183 -1
cs471s14g00180 180 cs471s14g00185 185 1
cs471s14g00179 179 cs471s14g00188 188 -1
# Alignment 276: score=120.0 pvalue=0.3076 N=5 14&14 minus
cs471s14g00188 188 cs471s14g00179 179 -1
cs471s14g00185 185 cs471s14g00180 180 1
cs471s14g00184 184 cs471s14g00181 181 1
cs471s14g00180 180 cs471s14g00182 182 1
cs471s14g00179 179 cs471s14g00183 183 1
# Alignment 277: score=984.0 pvalue=0.095 N=27 14&6 minus
cs471s14g00500 500 cs471s6g02043 2043 -1
cs471s14g00499 499 cs471s6g02044 2044 -1
cs471s14g00486 486 cs471s6g02047 2047 -1
cs471s14g00482 482 cs471s6g02049 2049 -1
cs471s14g00478 478 cs471s6g02054 2054 -1
cs471s14g00477 477 cs471s6g02055 2055 -1
cs471s14g00476 476 cs471s6g02056 2056 -1
cs471s14g00461 461 cs471s6g02063 2063 -1
cs471s14g00451 451 cs471s6g02068 2068 -1
cs471s14g00432 432 cs471s6g02075 2075 -1
cs471s14g00428 428 cs471s6g02077 2077 -1
cs471s14g00423 423 cs471s6g02079 2079 1
cs471s14g00417 417 cs471s6g02081 2081 -1
cs471s14g00406 406 cs471s6g02085 2085 -1
cs471s14g00405 405 cs471s6g02086 2086 -1
cs471s14g00398 398 cs471s6g02094 2094 1
cs471s14g00389 389 cs471s6g02100 2100 -1
cs471s14g00387 387 cs471s6g02103 2103 -1
cs471s14g00384 384 cs471s6g02107 2107 -1
cs471s14g00376 376 cs471s6g02113 2113 -1
cs471s14g00351 351 cs471s6g02122 2122 1
cs471s14g00342 342 cs471s6g02126 2126 1
cs471s14g00321 321 cs471s6g02132 2132 1
cs471s14g00310 310 cs471s6g02136 2136 1
cs471s14g00285 285 cs471s6g02137 2137 -1
cs471s14g00284 284 cs471s6g02138 2138 -1
cs471s14g00282 282 cs471s6g02143 2143 -1
# Alignment 278: score=88.0 pvalue=0.5011 N=5 15&12 plus
cs471s15g00813 813 cs471s12g00464 464 -1
cs471s15g00816 816 cs471s12g00472 472 -1
cs471s15g00817 817 cs471s12g00474 474 -1
cs471s15g00820 820 cs471s12g00480 480 -1
cs471s15g00821 821 cs471s12g00481 481 -1
# Alignment 279: score=903.0 pvalue=0.2006 N=33 15&15 plus
cs471s15g00094 94 cs471s15g00095 95 1
cs471s15g00101 101 cs471s15g00107 107 1
cs471s15g00111 111 cs471s15g00112 112 1
cs471s15g00112 112 cs471s15g00113 113 1
cs471s15g00122 122 cs471s15g00123 123 1
cs471s15g00123 123 cs471s15g00124 124 1
cs471s15g00124 124 cs471s15g00125 125 1
cs471s15g00125 125 cs471s15g00126 126 1
cs471s15g00126 126 cs471s15g00127 127 1
cs471s15g00127 127 cs471s15g00129 129 1
cs471s15g00132 132 cs471s15g00130 130 1
cs471s15g00135 135 cs471s15g00141 141 1
cs471s15g00138 138 cs471s15g00143 143 1
cs471s15g00143 143 cs471s15g00144 144 1
cs471s15g00144 144 cs471s15g00145 145 1
cs471s15g00145 145 cs471s15g00149 149 1
cs471s15g00149 149 cs471s15g00150 150 1
cs471s15g00170 170 cs471s15g00165 165 -1
cs471s15g00171 171 cs471s15g00167 167 1
cs471s15g00172 172 cs471s15g00168 168 1
cs471s15g00173 173 cs471s15g00171 171 1
cs471s15g00174 174 cs471s15g00172 172 1
cs471s15g00175 175 cs471s15g00173 173 -1
cs471s15g00176 176 cs471s15g00175 175 1
cs471s15g00177 177 cs471s15g00176 176 1
cs471s15g00179 179 cs471s15g00177 177 -1
cs471s15g00186 186 cs471s15g00179 179 1
cs471s15g00188 188 cs471s15g00186 186 1
cs471s15g00190 190 cs471s15g00189 189 1
cs471s15g00191 191 cs471s15g00190 190 1
cs471s15g00192 192 cs471s15g00193 193 1
cs471s15g00199 199 cs471s15g00203 203 1
cs471s15g00207 207 cs471s15g00208 208 1
# Alignment 280: score=745.0 pvalue=0.5252 N=34 15&15 plus
cs471s15g00095 95 cs471s15g00094 94 1
cs471s15g00102 102 cs471s15g00103 103 1
cs471s15g00112 112 cs471s15g00111 111 1
cs471s15g00113 113 cs471s15g00112 112 1
cs471s15g00123 123 cs471s15g00122 122 1
cs471s15g00124 124 cs471s15g00123 123 1
cs471s15g00125 125 cs471s15g00124 124 1
cs471s15g00126 126 cs471s15g00125 125 1
cs471s15g00127 127 cs471s15g00126 126 1
cs471s15g00130 130 cs471s15g00132 132 1
cs471s15g00141 141 cs471s15g00135 135 1
cs471s15g00143 143 cs471s15g00138 138 1
cs471s15g00144 144 cs471s15g00143 143 1
cs471s15g00145 145 cs471s15g00144 144 1
cs471s15g00149 149 cs471s15g00145 145 1
cs471s15g00150 150 cs471s15g00149 149 1
cs471s15g00165 165 cs471s15g00170 170 -1
cs471s15g00167 167 cs471s15g00171 171 1
cs471s15g00168 168 cs471s15g00172 172 1
cs471s15g00171 171 cs471s15g00173 173 1
cs471s15g00172 172 cs471s15g00174 174 1
cs471s15g00173 173 cs471s15g00175 175 -1
cs471s15g00175 175 cs471s15g00176 176 1
cs471s15g00176 176 cs471s15g00177 177 1
cs471s15g00177 177 cs471s15g00179 179 -1
cs471s15g00179 179 cs471s15g00186 186 1
cs471s15g00186 186 cs471s15g00188 188 1
cs471s15g00188 188 cs471s15g00189 189 -1
cs471s15g00189 189 cs471s15g00190 190 1
cs471s15g00190 190 cs471s15g00191 191 1
cs471s15g00193 193 cs471s15g00192 192 1
cs471s15g00199 199 cs471s15g00193 193 1
cs471s15g00203 203 cs471s15g00199 199 1
cs471s15g00208 208 cs471s15g00207 207 1
# Alignment 281: score=526.0 pvalue=0.2412 N=18 15&15 plus
cs471s15g00252 252 cs471s15g00253 253 1
cs471s15g00256 256 cs471s15g00257 257 1
cs471s15g00273 273 cs471s15g00272 272 1
cs471s15g00274 274 cs471s15g00276 276 1
cs471s15g00275 275 cs471s15g00277 277 1
cs471s15g00276 276 cs471s15g00278 278 1
cs471s15g00277 277 cs471s15g00279 279 1
cs471s15g00288 288 cs471s15g00300 300 -1
cs471s15g00300 300 cs471s15g00301 301 1
cs471s15g00301 301 cs471s15g00305 305 1
cs471s15g00305 305 cs471s15g00308 308 -1
cs471s15g00312 312 cs471s15g00313 313 -1
cs471s15g00313 313 cs471s15g00314 314 -1
cs471s15g00326 326 cs471s15g00325 325 1
cs471s15g00331 331 cs471s15g00328 328 1
cs471s15g00332 332 cs471s15g00333 333 1
cs471s15g00346 346 cs471s15g00349 349 1
cs471s15g00355 355 cs471s15g00358 358 1
# Alignment 282: score=400.0 pvalue=0.274 N=16 15&15 plus
cs471s15g00445 445 cs471s15g00446 446 1
cs471s15g00451 451 cs471s15g00452 452 1
cs471s15g00454 454 cs471s15g00455 455 1
cs471s15g00466 466 cs471s15g00467 467 1
cs471s15g00483 483 cs471s15g00484 484 1
cs471s15g00505 505 cs471s15g00487 487 1
cs471s15g00506 506 cs471s15g00503 503 -1
cs471s15g00507 507 cs471s15g00506 506 -1
cs471s15g00518 518 cs471s15g00516 516 1
cs471s15g00522 522 cs471s15g00528 528 1
cs471s15g00528 528 cs471s15g00532 532 -1
cs471s15g00532 532 cs471s15g00534 534 1
cs471s15g00543 543 cs471s15g00546 546 -1
cs471s15g00567 567 cs471s15g00568 568 -1
cs471s15g00581 581 cs471s15g00582 582 1
cs471s15g00586 586 cs471s15g00595 595 1
# Alignment 283: score=370.0 pvalue=0.7568 N=18 15&15 plus
cs471s15g00253 253 cs471s15g00252 252 1
cs471s15g00257 257 cs471s15g00256 256 1
cs471s15g00272 272 cs471s15g00273 273 1
cs471s15g00274 274 cs471s15g00275 275 1
cs471s15g00275 275 cs471s15g00276 276 1
cs471s15g00276 276 cs471s15g00277 277 1
cs471s15g00277 277 cs471s15g00278 278 1
cs471s15g00278 278 cs471s15g00279 279 1
cs471s15g00288 288 cs471s15g00301 301 -1
cs471s15g00300 300 cs471s15g00305 305 1
cs471s15g00301 301 cs471s15g00308 308 -1
cs471s15g00313 313 cs471s15g00312 312 -1
cs471s15g00314 314 cs471s15g00313 313 -1
cs471s15g00325 325 cs471s15g00326 326 1
cs471s15g00328 328 cs471s15g00331 331 1
cs471s15g00333 333 cs471s15g00332 332 1
cs471s15g00347 347 cs471s15g00348 348 -1
cs471s15g00356 356 cs471s15g00358 358 1
# Alignment 284: score=336.0 pvalue=0.1534 N=14 15&15 minus
cs471s15g01034 1034 cs471s15g01003 1003 -1
cs471s15g01030 1030 cs471s15g01017 1017 1
cs471s15g01029 1029 cs471s15g01018 1018 1
cs471s15g01028 1028 cs471s15g01021 1021 1
cs471s15g01027 1027 cs471s15g01022 1022 1
cs471s15g01026 1026 cs471s15g01023 1023 1
cs471s15g01023 1023 cs471s15g01024 1024 1
cs471s15g01020 1020 cs471s15g01025 1025 1
cs471s15g01019 1019 cs471s15g01027 1027 1
cs471s15g01018 1018 cs471s15g01028 1028 1
cs471s15g01017 1017 cs471s15g01029 1029 1
cs471s15g01016 1016 cs471s15g01030 1030 1
cs471s15g01012 1012 cs471s15g01042 1042 1
cs471s15g01011 1011 cs471s15g01045 1045 -1
# Alignment 285: score=318.0 pvalue=0.8013 N=15 15&15 plus
cs471s15g00446 446 cs471s15g00445 445 1
cs471s15g00452 452 cs471s15g00451 451 1
cs471s15g00455 455 cs471s15g00454 454 1
cs471s15g00467 467 cs471s15g00466 466 1
cs471s15g00484 484 cs471s15g00483 483 1
cs471s15g00503 503 cs471s15g00506 506 -1
cs471s15g00506 506 cs471s15g00507 507 -1
cs471s15g00516 516 cs471s15g00518 518 1
cs471s15g00528 528 cs471s15g00522 522 1
cs471s15g00532 532 cs471s15g00528 528 -1
cs471s15g00534 534 cs471s15g00532 532 1
cs471s15g00546 546 cs471s15g00543 543 -1
cs471s15g00568 568 cs471s15g00567 567 -1
cs471s15g00582 582 cs471s15g00581 581 1
cs471s15g00595 595 cs471s15g00586 586 1
# Alignment 286: score=286.0 pvalue=0.5176 N=11 15&15 plus
cs471s15g01003 1003 cs471s15g01009 1009 1
cs471s15g01016 1016 cs471s15g01017 1017 1
cs471s15g01017 1017 cs471s15g01018 1018 1
cs471s15g01018 1018 cs471s15g01021 1021 1
cs471s15g01019 1019 cs471s15g01022 1022 1
cs471s15g01020 1020 cs471s15g01024 1024 1
cs471s15g01021 1021 cs471s15g01025 1025 1
cs471s15g01022 1022 cs471s15g01028 1028 1
cs471s15g01025 1025 cs471s15g01029 1029 1
cs471s15g01026 1026 cs471s15g01030 1030 1
cs471s15g01049 1049 cs471s15g01042 1042 1
# Alignment 287: score=285.0 pvalue=0.1996 N=9 15&15 plus
cs471s15g00002 2 cs471s15g00005 5 -1
cs471s15g00005 5 cs471s15g00006 6 -1
cs471s15g00020 20 cs471s15g00021 21 1
cs471s15g00027 27 cs471s15g00028 28 1
cs471s15g00028 28 cs471s15g00029 29 1
cs471s15g00029 29 cs471s15g00030 30 1
cs471s15g00030 30 cs471s15g00031 31 1
cs471s15g00038 38 cs471s15g00040 40 1
cs471s15g00055 55 cs471s15g00058 58 1
# Alignment 288: score=237.0 pvalue=0.7989 N=12 15&15 minus
cs471s15g01045 1045 cs471s15g01011 1011 -1
cs471s15g01042 1042 cs471s15g01012 1012 1
cs471s15g01028 1028 cs471s15g01016 1016 1
cs471s15g01024 1024 cs471s15g01017 1017 1
cs471s15g01023 1023 cs471s15g01018 1018 1
cs471s15g01022 1022 cs471s15g01021 1021 1
cs471s15g01021 1021 cs471s15g01022 1022 1
cs471s15g01019 1019 cs471s15g01024 1024 1
cs471s15g01018 1018 cs471s15g01025 1025 1
cs471s15g01017 1017 cs471s15g01028 1028 1
cs471s15g01016 1016 cs471s15g01029 1029 1
cs471s15g01011 1011 cs471s15g01042 1042 -1
# Alignment 289: score=235.0 pvalue=0.6067 N=9 15&15 plus
cs471s15g00005 5 cs471s15g00002 2 -1
cs471s15g00006 6 cs471s15g00005 5 -1
cs471s15g00021 21 cs471s15g00020 20 1
cs471s15g00028 28 cs471s15g00027 27 1
cs471s15g00029 29 cs471s15g00028 28 1
cs471s15g00030 30 cs471s15g00029 29 1
cs471s15g00031 31 cs471s15g00030 30 1
cs471s15g00040 40 cs471s15g00038 38 1
cs471s15g00058 58 cs471s15g00055 55 1
# Alignment 290: score=189.0 pvalue=0.2405 N=9 15&15 plus
cs471s15g01020 1020 cs471s15g01016 1016 1
cs471s15g01021 1021 cs471s15g01017 1017 1
cs471s15g01022 1022 cs471s15g01018 1018 1
cs471s15g01023 1023 cs471s15g01021 1021 1
cs471s15g01024 1024 cs471s15g01022 1022 1
cs471s15g01025 1025 cs471s15g01024 1024 1
cs471s15g01027 1027 cs471s15g01025 1025 1
cs471s15g01029 1029 cs471s15g01027 1027 1
cs471s15g01030 1030 cs471s15g01028 1028 1
# Alignment 291: score=186.0 pvalue=0.7944 N=13 15&15 minus
cs471s15g01029 1029 cs471s15g01016 1016 1
cs471s15g01028 1028 cs471s15g01017 1017 1
cs471s15g01026 1026 cs471s15g01018 1018 1
cs471s15g01025 1025 cs471s15g01020 1020 1
cs471s15g01024 1024 cs471s15g01021 1021 1
cs471s15g01023 1023 cs471s15g01022 1022 1
cs471s15g01022 1022 cs471s15g01023 1023 1
cs471s15g01021 1021 cs471s15g01024 1024 1
cs471s15g01020 1020 cs471s15g01027 1027 1
cs471s15g01019 1019 cs471s15g01028 1028 1
cs471s15g01018 1018 cs471s15g01029 1029 1
cs471s15g01017 1017 cs471s15g01030 1030 1
cs471s15g01011 1011 cs471s15g01046 1046 -1
# Alignment 292: score=183.0 pvalue=0.1438 N=5 15&15 plus
cs471s15g01156 1156 cs471s15g01155 1155 1
cs471s15g01176 1176 cs471s15g01177 1177 1
cs471s15g01177 1177 cs471s15g01178 1178 1
cs471s15g01178 1178 cs471s15g01179 1179 1
cs471s15g01180 1180 cs471s15g01181 1181 1
# Alignment 293: score=174.0 pvalue=0.0779 N=5 15&15 minus
cs471s15g00977 977 cs471s15g00974 974 1
cs471s15g00976 976 cs471s15g00975 975 -1
cs471s15g00975 975 cs471s15g00976 976 -1
cs471s15g00974 974 cs471s15g00977 977 1
cs471s15g00969 969 cs471s15g00985 985 1
# Alignment 294: score=167.0 pvalue=0.3205 N=6 15&15 minus
cs471s15g00282 282 cs471s15g00273 273 1
cs471s15g00278 278 cs471s15g00274 274 1
cs471s15g00277 277 cs471s15g00275 275 1
cs471s15g00275 275 cs471s15g00278 278 1
cs471s15g00274 274 cs471s15g00279 279 1
cs471s15g00273 273 cs471s15g00282 282 1
# Alignment 295: score=166.0 pvalue=0.1677 N=5 15&15 plus
cs471s15g00885 885 cs471s15g00900 900 -1
cs471s15g00887 887 cs471s15g00903 903 -1
cs471s15g00900 900 cs471s15g00906 906 1
cs471s15g00911 911 cs471s15g00913 913 1
cs471s15g00913 913 cs471s15g00914 914 1
# Alignment 296: score=166.0 pvalue=0.3801 N=5 15&15 plus
cs471s15g00900 900 cs471s15g00885 885 -1
cs471s15g00903 903 cs471s15g00887 887 -1
cs471s15g00906 906 cs471s15g00900 900 1
cs471s15g00913 913 cs471s15g00911 911 1
cs471s15g00914 914 cs471s15g00913 913 1
# Alignment 297: score=162.0 pvalue=0.1506 N=5 15&15 plus
cs471s15g00740 740 cs471s15g00742 742 1
cs471s15g00741 741 cs471s15g00743 743 1
cs471s15g00742 742 cs471s15g00744 744 1
cs471s15g00743 743 cs471s15g00745 745 1
cs471s15g00757 757 cs471s15g00756 756 1
# Alignment 298: score=156.0 pvalue=0.7066 N=9 15&15 plus
cs471s15g01017 1017 cs471s15g01016 1016 1
cs471s15g01018 1018 cs471s15g01017 1017 1
cs471s15g01019 1019 cs471s15g01018 1018 1
cs471s15g01020 1020 cs471s15g01022 1022 1
cs471s15g01021 1021 cs471s15g01023 1023 1
cs471s15g01022 1022 cs471s15g01025 1025 1
cs471s15g01023 1023 cs471s15g01028 1028 1
cs471s15g01027 1027 cs471s15g01029 1029 1
cs471s15g01028 1028 cs471s15g01030 1030 1
# Alignment 299: score=142.0 pvalue=0.3723 N=7 15&15 plus
cs471s15g01016 1016 cs471s15g01021 1021 1
cs471s15g01017 1017 cs471s15g01022 1022 1
cs471s15g01018 1018 cs471s15g01024 1024 1
cs471s15g01019 1019 cs471s15g01025 1025 1
cs471s15g01020 1020 cs471s15g01028 1028 1
cs471s15g01021 1021 cs471s15g01029 1029 1
cs471s15g01022 1022 cs471s15g01030 1030 1
# Alignment 300: score=115.0 pvalue=0.6704 N=6 15&15 minus
cs471s15g01030 1030 cs471s15g01020 1020 1
cs471s15g01029 1029 cs471s15g01022 1022 1
cs471s15g01028 1028 cs471s15g01024 1024 1
cs471s15g01027 1027 cs471s15g01028 1028 1
cs471s15g01026 1026 cs471s15g01029 1029 1
cs471s15g01025 1025 cs471s15g01030 1030 1
# Alignment 301: score=108.0 pvalue=0.7113 N=5 15&15 plus
cs471s15g01155 1155 cs471s15g01156 1156 1
cs471s15g01177 1177 cs471s15g01176 1176 1
cs471s15g01178 1178 cs471s15g01177 1177 1
cs471s15g01179 1179 cs471s15g01178 1178 1
cs471s15g01181 1181 cs471s15g01180 1180 1
# Alignment 302: score=736.0 pvalue=0.068 N=20 15&4 minus
cs471s15g00951 951 cs471s4g02021 2021 -1
cs471s15g00949 949 cs471s4g02028 2028 -1
cs471s15g00941 941 cs471s4g02031 2031 -1
cs471s15g00939 939 cs471s4g02032 2032 -1
cs471s15g00931 931 cs471s4g02056 2056 -1
cs471s15g00928 928 cs471s4g02058 2058 -1
cs471s15g00926 926 cs471s4g02062 2062 -1
cs471s15g00912 912 cs471s4g02087 2087 -1
cs471s15g00911 911 cs471s4g02091 2091 1
cs471s15g00899 899 cs471s4g02103 2103 -1
cs471s15g00894 894 cs471s4g02108 2108 -1
cs471s15g00889 889 cs471s4g02120 2120 -1
cs471s15g00883 883 cs471s4g02122 2122 -1
cs471s15g00879 879 cs471s4g02128 2128 -1
cs471s15g00877 877 cs471s4g02129 2129 -1
cs471s15g00873 873 cs471s4g02133 2133 -1
cs471s15g00871 871 cs471s4g02140 2140 -1
cs471s15g00866 866 cs471s4g02142 2142 -1
cs471s15g00852 852 cs471s4g02146 2146 -1
cs471s15g00847 847 cs471s4g02154 2154 -1
# Alignment 303: score=593.0 pvalue=0.0635 N=16 15&4 minus
cs471s15g01106 1106 cs471s4g01889 1889 -1
cs471s15g01103 1103 cs471s4g01895 1895 -1
cs471s15g01102 1102 cs471s4g01903 1903 -1
cs471s15g01089 1089 cs471s4g01905 1905 -1
cs471s15g01087 1087 cs471s4g01908 1908 -1
cs471s15g01084 1084 cs471s4g01913 1913 1
cs471s15g01083 1083 cs471s4g01916 1916 -1
cs471s15g01078 1078 cs471s4g01928 1928 -1
cs471s15g01077 1077 cs471s4g01930 1930 -1
cs471s15g01073 1073 cs471s4g01932 1932 1
cs471s15g01065 1065 cs471s4g01944 1944 -1
cs471s15g01063 1063 cs471s4g01945 1945 -1
cs471s15g01061 1061 cs471s4g01952 1952 -1
cs471s15g01057 1057 cs471s4g01964 1964 -1
cs471s15g01049 1049 cs471s4g01984 1984 -1
cs471s15g01041 1041 cs471s4g01986 1986 -1
# Alignment 304: score=781.0 pvalue=0.1353 N=25 15&5 minus
cs471s15g00113 113 cs471s5g00040 40 -1
cs471s15g00112 112 cs471s5g00041 41 -1
cs471s15g00111 111 cs471s5g00042 42 -1
cs471s15g00108 108 cs471s5g00046 46 -1
cs471s15g00091 91 cs471s5g00061 61 -1
cs471s15g00086 86 cs471s5g00066 66 -1
cs471s15g00080 80 cs471s5g00085 85 -1
cs471s15g00078 78 cs471s5g00087 87 -1
cs471s15g00077 77 cs471s5g00089 89 -1
cs471s15g00072 72 cs471s5g00092 92 -1
cs471s15g00067 67 cs471s5g00093 93 -1
cs471s15g00061 61 cs471s5g00104 104 -1
cs471s15g00060 60 cs471s5g00113 113 -1
cs471s15g00058 58 cs471s5g00116 116 -1
cs471s15g00033 33 cs471s5g00126 126 1
cs471s15g00031 31 cs471s5g00138 138 -1
cs471s15g00030 30 cs471s5g00139 139 -1
cs471s15g00022 22 cs471s5g00140 140 1
cs471s15g00017 17 cs471s5g00149 149 -1
cs471s15g00014 14 cs471s5g00160 160 1
cs471s15g00013 13 cs471s5g00163 163 -1
cs471s15g00012 12 cs471s5g00165 165 -1
cs471s15g00009 9 cs471s5g00171 171 -1
cs471s15g00006 6 cs471s5g00193 193 -1
cs471s15g00005 5 cs471s5g00194 194 -1
# Alignment 305: score=215.0 pvalue=0.1881 N=7 15&5 plus
cs471s15g00538 538 cs471s5g00231 231 -1
cs471s15g00560 560 cs471s5g00249 249 -1
cs471s15g00571 571 cs471s5g00255 255 1
cs471s15g00573 573 cs471s5g00267 267 1
cs471s15g00596 596 cs471s5g00274 274 1
cs471s15g00599 599 cs471s5g00280 280 1
cs471s15g00607 607 cs471s5g00284 284 1
# Alignment 306: score=1107.0 pvalue=0.1973 N=39 15&7 minus
cs471s15g00471 471 cs471s7g00026 26 1
cs471s15g00470 470 cs471s7g00035 35 -1
cs471s15g00464 464 cs471s7g00048 48 -1
cs471s15g00457 457 cs471s7g00054 54 1
cs471s15g00455 455 cs471s7g00058 58 -1
cs471s15g00437 437 cs471s7g00079 79 1
cs471s15g00423 423 cs471s7g00083 83 -1
cs471s15g00420 420 cs471s7g00089 89 -1
cs471s15g00418 418 cs471s7g00095 95 1
cs471s15g00408 408 cs471s7g00102 102 -1
cs471s15g00389 389 cs471s7g00126 126 -1
cs471s15g00387 387 cs471s7g00132 132 -1
cs471s15g00386 386 cs471s7g00134 134 -1
cs471s15g00383 383 cs471s7g00138 138 -1
cs471s15g00380 380 cs471s7g00139 139 -1
cs471s15g00367 367 cs471s7g00151 151 -1
cs471s15g00365 365 cs471s7g00152 152 1
cs471s15g00362 362 cs471s7g00154 154 -1
cs471s15g00340 340 cs471s7g00168 168 -1
cs471s15g00337 337 cs471s7g00173 173 -1
cs471s15g00333 333 cs471s7g00187 187 -1
cs471s15g00332 332 cs471s7g00188 188 -1
cs471s15g00326 326 cs471s7g00201 201 -1
cs471s15g00322 322 cs471s7g00206 206 -1
cs471s15g00320 320 cs471s7g00208 208 -1
cs471s15g00308 308 cs471s7g00228 228 -1
cs471s15g00294 294 cs471s7g00240 240 1
cs471s15g00285 285 cs471s7g00254 254 -1
cs471s15g00282 282 cs471s7g00256 256 1
cs471s15g00270 270 cs471s7g00258 258 -1
cs471s15g00265 265 cs471s7g00263 263 -1
cs471s15g00254 254 cs471s7g00272 272 1
cs471s15g00243 243 cs471s7g00282 282 -1
cs471s15g00236 236 cs471s7g00289 289 -1
cs471s15g00232 232 cs471s7g00293 293 -1
cs471s15g00231 231 cs471s7g00294 294 -1
cs471s15g00219 219 cs471s7g00314 314 1
cs471s15g00200 200 cs471s7g00327 327 1
cs471s15g00189 189 cs471s7g00338 338 1
# Alignment 307: score=418.0 pvalue=0.0901 N=12 2&12 minus
cs471s2g02834 2834 cs471s12g00193 193 1
cs471s2g02818 2818 cs471s12g00213 213 -1
cs471s2g02812 2812 cs471s12g00221 221 -1
cs471s2g02807 2807 cs471s12g00225 225 -1
cs471s2g02806 2806 cs471s12g00226 226 1
cs471s2g02789 2789 cs471s12g00237 237 -1
cs471s2g02779 2779 cs471s12g00260 260 -1
cs471s2g02776 2776 cs471s12g00265 265 -1
cs471s2g02769 2769 cs471s12g00281 281 -1
cs471s2g02765 2765 cs471s12g00290 290 1
cs471s2g02763 2763 cs471s12g00293 293 -1
cs471s2g02761 2761 cs471s12g00299 299 1
# Alignment 308: score=246.0 pvalue=0.0671 N=7 2&12 plus
cs471s2g02989 2989 cs471s12g00009 9 1
cs471s2g03001 3001 cs471s12g00014 14 1
cs471s2g03007 3007 cs471s12g00022 22 1
cs471s2g03011 3011 cs471s12g00026 26 -1
cs471s2g03013 3013 cs471s12g00027 27 1
cs471s2g03018 3018 cs471s12g00040 40 1
cs471s2g03023 3023 cs471s12g00041 41 1
# Alignment 309: score=174.0 pvalue=0.15 N=5 2&12 minus
cs471s2g02599 2599 cs471s12g00560 560 1
cs471s2g02594 2594 cs471s12g00562 562 -1
cs471s2g02574 2574 cs471s12g00587 587 -1
cs471s2g02568 2568 cs471s12g00600 600 -1
cs471s2g02559 2559 cs471s12g00604 604 -1
# Alignment 310: score=102.0 pvalue=0.0698 N=5 2&15 plus
cs471s2g02279 2279 cs471s15g00138 138 1
cs471s2g02280 2280 cs471s15g00143 143 1
cs471s2g02281 2281 cs471s15g00145 145 1
cs471s2g02282 2282 cs471s15g00149 149 1
cs471s2g02283 2283 cs471s15g00150 150 1
# Alignment 311: score=872.0 pvalue=0.2682 N=31 2&2 plus
cs471s2g00265 265 cs471s2g00262 262 -1
cs471s2g00269 269 cs471s2g00265 265 1
cs471s2g00272 272 cs471s2g00269 269 1
cs471s2g00275 275 cs471s2g00274 274 -1
cs471s2g00286 286 cs471s2g00285 285 1
cs471s2g00287 287 cs471s2g00286 286 1
cs471s2g00312 312 cs471s2g00311 311 1
cs471s2g00313 313 cs471s2g00326 326 -1
cs471s2g00317 317 cs471s2g00327 327 -1
cs471s2g00327 327 cs471s2g00328 328 1
cs471s2g00346 346 cs471s2g00348 348 1
cs471s2g00349 349 cs471s2g00350 350 1
cs471s2g00360 360 cs471s2g00362 362 1
cs471s2g00365 365 cs471s2g00366 366 1
cs471s2g00389 389 cs471s2g00390 390 1
cs471s2g00396 396 cs471s2g00402 402 1
cs471s2g00405 405 cs471s2g00406 406 1
cs471s2g00406 406 cs471s2g00408 408 1
cs471s2g00407 407 cs471s2g00410 410 1
cs471s2g00408 408 cs471s2g00415 415 1
cs471s2g00415 415 cs471s2g00417 417 1
cs471s2g00417 417 cs471s2g00424 424 1
cs471s2g00429 429 cs471s2g00432 432 1
cs471s2g00442 442 cs471s2g00445 445 -1
cs471s2g00445 445 cs471s2g00450 450 -1
cs471s2g00458 458 cs471s2g00459 459 -1
cs471s2g00469 469 cs471s2g00470 470 1
cs471s2g00471 471 cs471s2g00476 476 1
cs471s2g00483 483 cs471s2g00486 486 -1
cs471s2g00488 488 cs471s2g00493 493 1
cs471s2g00511 511 cs471s2g00514 514 1
# Alignment 312: score=810.0 pvalue=0.1326 N=22 2&2 plus
cs471s2g00114 114 cs471s2g00113 113 1
cs471s2g00116 116 cs471s2g00114 114 1
cs471s2g00117 117 cs471s2g00116 116 1
cs471s2g00142 142 cs471s2g00141 141 1
cs471s2g00146 146 cs471s2g00149 149 1
cs471s2g00154 154 cs471s2g00153 153 -1
cs471s2g00158 158 cs471s2g00160 160 1
cs471s2g00160 160 cs471s2g00163 163 1
cs471s2g00161 161 cs471s2g00164 164 1
cs471s2g00173 173 cs471s2g00175 175 1
cs471s2g00177 177 cs471s2g00176 176 1
cs471s2g00178 178 cs471s2g00177 177 -1
cs471s2g00182 182 cs471s2g00178 178 1
cs471s2g00183 183 cs471s2g00179 179 1
cs471s2g00187 187 cs471s2g00188 188 1
cs471s2g00190 190 cs471s2g00191 191 -1
cs471s2g00202 202 cs471s2g00200 200 1
cs471s2g00207 207 cs471s2g00209 209 1
cs471s2g00208 208 cs471s2g00210 210 1
cs471s2g00210 210 cs471s2g00211 211 1
cs471s2g00211 211 cs471s2g00212 212 1
cs471s2g00229 229 cs471s2g00230 230 1
# Alignment 313: score=736.0 pvalue=0.3434 N=31 2&2 plus
cs471s2g02793 2793 cs471s2g02792 2792 1
cs471s2g02799 2799 cs471s2g02793 2793 1
cs471s2g02808 2808 cs471s2g02809 2809 1
cs471s2g02830 2830 cs471s2g02829 2829 1
cs471s2g02849 2849 cs471s2g02851 2851 -1
cs471s2g02853 2853 cs471s2g02852 2852 1
cs471s2g02869 2869 cs471s2g02860 2860 -1
cs471s2g02870 2870 cs471s2g02861 2861 1
cs471s2g02876 2876 cs471s2g02875 2875 1
cs471s2g02877 2877 cs471s2g02878 2878 -1
cs471s2g02878 2878 cs471s2g02880 2880 -1
cs471s2g02881 2881 cs471s2g02882 2882 1
cs471s2g02882 2882 cs471s2g02883 2883 1
cs471s2g02884 2884 cs471s2g02888 2888 1
cs471s2g02885 2885 cs471s2g02889 2889 1
cs471s2g02895 2895 cs471s2g02894 2894 1
cs471s2g02899 2899 cs471s2g02895 2895 1
cs471s2g02903 2903 cs471s2g02897 2897 1
cs471s2g02919 2919 cs471s2g02922 2922 -1
cs471s2g02940 2940 cs471s2g02941 2941 1
cs471s2g02945 2945 cs471s2g02948 2948 1
cs471s2g02948 2948 cs471s2g02952 2952 1
cs471s2g02954 2954 cs471s2g02955 2955 1
cs471s2g02955 2955 cs471s2g02956 2956 1
cs471s2g02974 2974 cs471s2g02975 2975 1
cs471s2g02993 2993 cs471s2g02992 2992 1
cs471s2g02994 2994 cs471s2g02993 2993 1
cs471s2g03011 3011 cs471s2g03012 3012 1
cs471s2g03036 3036 cs471s2g03037 3037 1
cs471s2g03037 3037 cs471s2g03038 3038 1
cs471s2g03038 3038 cs471s2g03041 3041 -1
# Alignment 314: score=637.0 pvalue=0.7771 N=29 2&2 plus
cs471s2g00262 262 cs471s2g00265 265 -1
cs471s2g00265 265 cs471s2g00269 269 1
cs471s2g00285 285 cs471s2g00286 286 1
cs471s2g00286 286 cs471s2g00287 287 1
cs471s2g00311 311 cs471s2g00312 312 1
cs471s2g00317 317 cs471s2g00318 318 1
cs471s2g00318 318 cs471s2g00319 319 1
cs471s2g00321 321 cs471s2g00324 324 1
cs471s2g00328 328 cs471s2g00327 327 1
cs471s2g00348 348 cs471s2g00346 346 1
cs471s2g00350 350 cs471s2g00349 349 1
cs471s2g00362 362 cs471s2g00360 360 1
cs471s2g00366 366 cs471s2g00365 365 1
cs471s2g00390 390 cs471s2g00389 389 1
cs471s2g00397 397 cs471s2g00402 402 1
cs471s2g00406 406 cs471s2g00405 405 1
cs471s2g00408 408 cs471s2g00406 406 1
cs471s2g00410 410 cs471s2g00407 407 1
cs471s2g00415 415 cs471s2g00408 408 1
cs471s2g00417 417 cs471s2g00415 415 1
cs471s2g00424 424 cs471s2g00417 417 1
cs471s2g00432 432 cs471s2g00429 429 1
cs471s2g00445 445 cs471s2g00442 442 -1
cs471s2g00450 450 cs471s2g00445 445 -1
cs471s2g00459 459 cs471s2g00458 458 -1
cs471s2g00470 470 cs471s2g00469 469 1
cs471s2g00476 476 cs471s2g00471 471 1
cs471s2g00486 486 cs471s2g00483 483 -1
cs471s2g00493 493 cs471s2g00488 488 1
# Alignment 315: score=491.0 pvalue=0.506 N=17 2&2 plus
cs471s2g00141 141 cs471s2g00142 142 1
cs471s2g00149 149 cs471s2g00146 146 1
cs471s2g00153 153 cs471s2g00154 154 -1
cs471s2g00160 160 cs471s2g00158 158 1
cs471s2g00163 163 cs471s2g00160 160 1
cs471s2g00164 164 cs471s2g00161 161 1
cs471s2g00175 175 cs471s2g00173 173 1
cs471s2g00176 176 cs471s2g00177 177 1
cs471s2g00177 177 cs471s2g00178 178 -1
cs471s2g00178 178 cs471s2g00181 181 -1
cs471s2g00188 188 cs471s2g00187 187 1
cs471s2g00191 191 cs471s2g00190 190 -1
cs471s2g00209 209 cs471s2g00207 207 1
cs471s2g00210 210 cs471s2g00208 208 1
cs471s2g00211 211 cs471s2g00210 210 1
cs471s2g00212 212 cs471s2g00211 211 1
cs471s2g00230 230 cs471s2g00229 229 1
# Alignment 316: score=491.0 pvalue=0.2553 N=17 2&2 plus
cs471s2g02511 2511 cs471s2g02512 2512 1
cs471s2g02519 2519 cs471s2g02521 2521 1
cs471s2g02534 2534 cs471s2g02535 2535 1
cs471s2g02540 2540 cs471s2g02539 2539 1
cs471s2g02541 2541 cs471s2g02540 2540 1
cs471s2g02542 2542 cs471s2g02541 2541 1
cs471s2g02543 2543 cs471s2g02542 2542 1
cs471s2g02544 2544 cs471s2g02543 2543 -1
cs471s2g02545 2545 cs471s2g02544 2544 -1
cs471s2g02546 2546 cs471s2g02545 2545 1
cs471s2g02561 2561 cs471s2g02563 2563 1
cs471s2g02572 2572 cs471s2g02573 2573 1
cs471s2g02585 2585 cs471s2g02586 2586 1
cs471s2g02601 2601 cs471s2g02602 2602 1
cs471s2g02622 2622 cs471s2g02621 2621 1
cs471s2g02623 2623 cs471s2g02622 2622 1
cs471s2g02635 2635 cs471s2g02639 2639 -1
# Alignment 317: score=441.0 pvalue=0.657 N=17 2&2 plus
cs471s2g02512 2512 cs471s2g02511 2511 1
cs471s2g02521 2521 cs471s2g02519 2519 1
cs471s2g02535 2535 cs471s2g02534 2534 1
cs471s2g02539 2539 cs471s2g02540 2540 1
cs471s2g02540 2540 cs471s2g02541 2541 1
cs471s2g02541 2541 cs471s2g02542 2542 1
cs471s2g02542 2542 cs471s2g02543 2543 1
cs471s2g02543 2543 cs471s2g02544 2544 -1
cs471s2g02544 2544 cs471s2g02545 2545 -1
cs471s2g02545 2545 cs471s2g02546 2546 1
cs471s2g02563 2563 cs471s2g02561 2561 1
cs471s2g02573 2573 cs471s2g02572 2572 1
cs471s2g02586 2586 cs471s2g02585 2585 1
cs471s2g02602 2602 cs471s2g02601 2601 1
cs471s2g02621 2621 cs471s2g02622 2622 1
cs471s2g02622 2622 cs471s2g02623 2623 1
cs471s2g02639 2639 cs471s2g02635 2635 -1
# Alignment 318: score=418.0 pvalue=0.0826 N=11 2&2 minus
cs471s2g00084 84 cs471s2g00058 58 1
cs471s2g00083 83 cs471s2g00066 66 1
cs471s2g00082 82 cs471s2g00068 68 1
cs471s2g00081 81 cs471s2g00069 69 1
cs471s2g00079 79 cs471s2g00070 70 1
cs471s2g00074 74 cs471s2g00073 73 1
cs471s2g00073 73 cs471s2g00074 74 1
cs471s2g00070 70 cs471s2g00079 79 1
cs471s2g00065 65 cs471s2g00080 80 1
cs471s2g00064 64 cs471s2g00081 81 1
cs471s2g00058 58 cs471s2g00084 84 1
# Alignment 319: score=396.0 pvalue=0.0494 N=12 2&2 plus
cs471s2g01293 1293 cs471s2g01302 1302 1
cs471s2g01298 1298 cs471s2g01304 1304 1
cs471s2g01299 1299 cs471s2g01305 1305 1
cs471s2g01300 1300 cs471s2g01307 1307 1
cs471s2g01302 1302 cs471s2g01308 1308 1
cs471s2g01304 1304 cs471s2g01310 1310 1
cs471s2g01305 1305 cs471s2g01311 1311 1
cs471s2g01307 1307 cs471s2g01312 1312 1
cs471s2g01308 1308 cs471s2g01313 1313 1
cs471s2g01309 1309 cs471s2g01315 1315 1
cs471s2g01310 1310 cs471s2g01316 1316 1
cs471s2g01314 1314 cs471s2g01317 1317 1
# Alignment 320: score=367.0 pvalue=0.1411 N=10 2&2 plus
cs471s2g01503 1503 cs471s2g01504 1504 -1
cs471s2g01506 1506 cs471s2g01507 1507 1
cs471s2g01510 1510 cs471s2g01512 1512 1
cs471s2g01519 1519 cs471s2g01524 1524 1
cs471s2g01524 1524 cs471s2g01525 1525 1
cs471s2g01537 1537 cs471s2g01536 1536 -1
cs471s2g01538 1538 cs471s2g01537 1537 1
cs471s2g01541 1541 cs471s2g01538 1538 -1
cs471s2g01545 1545 cs471s2g01542 1542 1
cs471s2g01550 1550 cs471s2g01558 1558 -1
# Alignment 321: score=353.0 pvalue=0.1202 N=12 2&2 plus
cs471s2g01300 1300 cs471s2g01298 1298 1
cs471s2g01301 1301 cs471s2g01299 1299 1
cs471s2g01302 1302 cs471s2g01300 1300 1
cs471s2g01304 1304 cs471s2g01302 1302 1
cs471s2g01306 1306 cs471s2g01304 1304 1
cs471s2g01309 1309 cs471s2g01305 1305 1
cs471s2g01312 1312 cs471s2g01307 1307 1
cs471s2g01313 1313 cs471s2g01308 1308 1
cs471s2g01314 1314 cs471s2g01309 1309 1
cs471s2g01315 1315 cs471s2g01311 1311 1
cs471s2g01316 1316 cs471s2g01312 1312 1
cs471s2g01317 1317 cs471s2g01315 1315 1
# Alignment 322: score=324.0 pvalue=0.6414 N=13 2&2 minus
cs471s2g02895 2895 cs471s2g02860 2860 1
cs471s2g02894 2894 cs471s2g02861 2861 -1
cs471s2g02893 2893 cs471s2g02869 2869 -1
cs471s2g02891 2891 cs471s2g02870 2870 1
cs471s2g02888 2888 cs471s2g02871 2871 1
cs471s2g02884 2884 cs471s2g02873 2873 1
cs471s2g02880 2880 cs471s2g02875 2875 1
cs471s2g02876 2876 cs471s2g02880 2880 1
cs471s2g02873 2873 cs471s2g02884 2884 1
cs471s2g02871 2871 cs471s2g02888 2888 1
cs471s2g02869 2869 cs471s2g02893 2893 -1
cs471s2g02861 2861 cs471s2g02894 2894 -1
cs471s2g02860 2860 cs471s2g02895 2895 1
# Alignment 323: score=305.0 pvalue=0.2356 N=11 2&2 plus
cs471s2g02089 2089 cs471s2g02092 2092 -1
cs471s2g02092 2092 cs471s2g02093 2093 1
cs471s2g02093 2093 cs471s2g02094 2094 1
cs471s2g02094 2094 cs471s2g02095 2095 1
cs471s2g02095 2095 cs471s2g02097 2097 -1
cs471s2g02110 2110 cs471s2g02106 2106 -1
cs471s2g02112 2112 cs471s2g02107 2107 1
cs471s2g02115 2115 cs471s2g02110 2110 1
cs471s2g02117 2117 cs471s2g02113 2113 -1
cs471s2g02136 2136 cs471s2g02135 2135 1
cs471s2g02145 2145 cs471s2g02136 2136 -1
# Alignment 324: score=294.0 pvalue=0.2324 N=10 2&2 plus
cs471s2g01636 1636 cs471s2g01637 1637 1
cs471s2g01646 1646 cs471s2g01644 1644 1
cs471s2g01654 1654 cs471s2g01657 1657 1
cs471s2g01657 1657 cs471s2g01659 1659 1
cs471s2g01672 1672 cs471s2g01674 1674 1
cs471s2g01674 1674 cs471s2g01677 1677 1
cs471s2g01697 1697 cs471s2g01698 1698 1
cs471s2g01704 1704 cs471s2g01712 1712 -1
cs471s2g01723 1723 cs471s2g01722 1722 1
cs471s2g01724 1724 cs471s2g01723 1723 1
# Alignment 325: score=293.0 pvalue=0.1107 N=8 2&2 plus
cs471s2g01446 1446 cs471s2g01445 1445 1
cs471s2g01448 1448 cs471s2g01447 1447 1
cs471s2g01450 1450 cs471s2g01448 1448 1
cs471s2g01454 1454 cs471s2g01455 1455 1
cs471s2g01465 1465 cs471s2g01463 1463 1
cs471s2g01466 1466 cs471s2g01464 1464 1
cs471s2g01468 1468 cs471s2g01466 1466 1
cs471s2g01469 1469 cs471s2g01468 1468 1
# Alignment 326: score=288.0 pvalue=0.1806 N=9 2&2 plus
cs471s2g02721 2721 cs471s2g02722 2722 1
cs471s2g02746 2746 cs471s2g02742 2742 1
cs471s2g02753 2753 cs471s2g02754 2754 1
cs471s2g02754 2754 cs471s2g02755 2755 -1
cs471s2g02755 2755 cs471s2g02756 2756 1
cs471s2g02757 2757 cs471s2g02758 2758 1
cs471s2g02758 2758 cs471s2g02759 2759 1
cs471s2g02759 2759 cs471s2g02760 2760 -1
cs471s2g02760 2760 cs471s2g02761 2761 1
# Alignment 327: score=272.0 pvalue=0.2217 N=9 2&2 plus
cs471s2g02230 2230 cs471s2g02235 2235 -1
cs471s2g02237 2237 cs471s2g02238 2238 1
cs471s2g02254 2254 cs471s2g02255 2255 1
cs471s2g02260 2260 cs471s2g02261 2261 1
cs471s2g02280 2280 cs471s2g02279 2279 1
cs471s2g02281 2281 cs471s2g02280 2280 1
cs471s2g02282 2282 cs471s2g02281 2281 1
cs471s2g02283 2283 cs471s2g02282 2282 1
cs471s2g02284 2284 cs471s2g02285 2285 1
# Alignment 328: score=263.0 pvalue=0.4786 N=9 2&2 plus
cs471s2g01504 1504 cs471s2g01503 1503 -1
cs471s2g01507 1507 cs471s2g01506 1506 1
cs471s2g01512 1512 cs471s2g01510 1510 1
cs471s2g01524 1524 cs471s2g01519 1519 1
cs471s2g01525 1525 cs471s2g01521 1521 1
cs471s2g01536 1536 cs471s2g01537 1537 -1
cs471s2g01537 1537 cs471s2g01538 1538 1
cs471s2g01538 1538 cs471s2g01541 1541 -1
cs471s2g01542 1542 cs471s2g01543 1543 1
# Alignment 329: score=257.0 pvalue=0.2945 N=10 2&2 plus
cs471s2g01302 1302 cs471s2g01293 1293 1
cs471s2g01304 1304 cs471s2g01298 1298 1
cs471s2g01305 1305 cs471s2g01299 1299 1
cs471s2g01307 1307 cs471s2g01300 1300 1
cs471s2g01309 1309 cs471s2g01301 1301 1
cs471s2g01310 1310 cs471s2g01302 1302 1
cs471s2g01313 1313 cs471s2g01304 1304 1
cs471s2g01315 1315 cs471s2g01305 1305 1
cs471s2g01316 1316 cs471s2g01308 1308 1
cs471s2g01317 1317 cs471s2g01309 1309 1
# Alignment 330: score=251.0 pvalue=0.3011 N=13 2&2 minus
cs471s2g01316 1316 cs471s2g01298 1298 1
cs471s2g01315 1315 cs471s2g01299 1299 1
cs471s2g01314 1314 cs471s2g01301 1301 1
cs471s2g01313 1313 cs471s2g01302 1302 1
cs471s2g01312 1312 cs471s2g01304 1304 1
cs471s2g01311 1311 cs471s2g01305 1305 1
cs471s2g01308 1308 cs471s2g01307 1307 1
cs471s2g01307 1307 cs471s2g01308 1308 1
cs471s2g01305 1305 cs471s2g01309 1309 1
cs471s2g01302 1302 cs471s2g01310 1310 1
cs471s2g01299 1299 cs471s2g01311 1311 1
cs471s2g01298 1298 cs471s2g01312 1312 1
cs471s2g01293 1293 cs471s2g01313 1313 1
# Alignment 331: score=248.0 pvalue=0.5125 N=9 2&2 plus
cs471s2g02722 2722 cs471s2g02721 2721 1
cs471s2g02742 2742 cs471s2g02746 2746 1
cs471s2g02754 2754 cs471s2g02753 2753 1
cs471s2g02755 2755 cs471s2g02754 2754 -1
cs471s2g02756 2756 cs471s2g02755 2755 1
cs471s2g02758 2758 cs471s2g02757 2757 1
cs471s2g02759 2759 cs471s2g02758 2758 1
cs471s2g02760 2760 cs471s2g02759 2759 -1
cs471s2g02761 2761 cs471s2g02760 2760 1
# Alignment 332: score=245.0 pvalue=0.6489 N=11 2&2 plus
cs471s2g02092 2092 cs471s2g02089 2089 -1
cs471s2g02093 2093 cs471s2g02092 2092 1
cs471s2g02094 2094 cs471s2g02093 2093 1
cs471s2g02095 2095 cs471s2g02094 2094 1
cs471s2g02097 2097 cs471s2g02095 2095 -1
cs471s2g02106 2106 cs471s2g02110 2110 -1
cs471s2g02107 2107 cs471s2g02113 2113 1
cs471s2g02110 2110 cs471s2g02115 2115 1
cs471s2g02113 2113 cs471s2g02117 2117 -1
cs471s2g02135 2135 cs471s2g02136 2136 1
cs471s2g02136 2136 cs471s2g02145 2145 -1
# Alignment 333: score=241.0 pvalue=0.3441 N=8 2&2 plus
cs471s2g01445 1445 cs471s2g01447 1447 1
cs471s2g01447 1447 cs471s2g01448 1448 1
cs471s2g01448 1448 cs471s2g01450 1450 1
cs471s2g01455 1455 cs471s2g01454 1454 1
cs471s2g01463 1463 cs471s2g01464 1464 1
cs471s2g01464 1464 cs471s2g01466 1466 1
cs471s2g01465 1465 cs471s2g01468 1468 1
cs471s2g01466 1466 cs471s2g01469 1469 1
# Alignment 334: score=240.0 pvalue=0.3693 N=8 2&2 minus
cs471s2g00086 86 cs471s2g00064 64 1
cs471s2g00085 85 cs471s2g00066 66 1
cs471s2g00084 84 cs471s2g00076 76 1
cs471s2g00083 83 cs471s2g00082 82 1
cs471s2g00081 81 cs471s2g00083 83 1
cs471s2g00076 76 cs471s2g00084 84 1
cs471s2g00068 68 cs471s2g00085 85 1
cs471s2g00064 64 cs471s2g00086 86 1
# Alignment 335: score=232.0 pvalue=0.2712 N=11 2&2 minus
cs471s2g01317 1317 cs471s2g01301 1301 1
cs471s2g01316 1316 cs471s2g01302 1302 1
cs471s2g01314 1314 cs471s2g01305 1305 1
cs471s2g01313 1313 cs471s2g01307 1307 1
cs471s2g01312 1312 cs471s2g01308 1308 1
cs471s2g01311 1311 cs471s2g01309 1309 1
cs471s2g01309 1309 cs471s2g01311 1311 1
cs471s2g01308 1308 cs471s2g01312 1312 1
cs471s2g01307 1307 cs471s2g01313 1313 1
cs471s2g01306 1306 cs471s2g01316 1316 1
cs471s2g01305 1305 cs471s2g01317 1317 1
# Alignment 336: score=207.0 pvalue=0.6917 N=9 2&2 plus
cs471s2g02235 2235 cs471s2g02230 2230 -1
cs471s2g02238 2238 cs471s2g02237 2237 1
cs471s2g02255 2255 cs471s2g02254 2254 1
cs471s2g02261 2261 cs471s2g02260 2260 1
cs471s2g02279 2279 cs471s2g02280 2280 1
cs471s2g02280 2280 cs471s2g02281 2281 1
cs471s2g02281 2281 cs471s2g02282 2282 1
cs471s2g02282 2282 cs471s2g02283 2283 1
cs471s2g02285 2285 cs471s2g02284 2284 1
# Alignment 337: score=193.0 pvalue=0.112 N=5 2&2 minus
cs471s2g00026 26 cs471s2g00003 3 -1
cs471s2g00025 25 cs471s2g00004 4 -1
cs471s2g00017 17 cs471s2g00016 16 -1
cs471s2g00016 16 cs471s2g00018 18 1
cs471s2g00010 10 cs471s2g00027 27 -1
# Alignment 338: score=189.0 pvalue=0.2774 N=7 2&2 plus
cs471s2g01983 1983 cs471s2g01973 1973 1
cs471s2g02001 2001 cs471s2g01989 1989 1
cs471s2g02004 2004 cs471s2g02003 2003 -1
cs471s2g02007 2007 cs471s2g02008 2008 1
cs471s2g02015 2015 cs471s2g02020 2020 1
cs471s2g02017 2017 cs471s2g02022 2022 1
cs471s2g02039 2039 cs471s2g02040 2040 1
# Alignment 339: score=179.0 pvalue=0.1338 N=5 2&2 plus
cs471s2g02316 2316 cs471s2g02322 2322 1
cs471s2g02319 2319 cs471s2g02327 2327 1
cs471s2g02325 2325 cs471s2g02329 2329 -1
cs471s2g02332 2332 cs471s2g02334 2334 1
cs471s2g02338 2338 cs471s2g02339 2339 1
# Alignment 340: score=179.0 pvalue=0.3163 N=5 2&2 plus
cs471s2g02322 2322 cs471s2g02316 2316 1
cs471s2g02327 2327 cs471s2g02319 2319 1
cs471s2g02329 2329 cs471s2g02325 2325 -1
cs471s2g02334 2334 cs471s2g02332 2332 1
cs471s2g02339 2339 cs471s2g02338 2338 1
# Alignment 341: score=173.0 pvalue=0.1443 N=5 2&2 plus
cs471s2g01173 1173 cs471s2g01198 1198 1
cs471s2g01197 1197 cs471s2g01199 1199 1
cs471s2g01198 1198 cs471s2g01200 1200 1
cs471s2g01199 1199 cs471s2g01201 1201 1
cs471s2g01224 1224 cs471s2g01207 1207 -1
# Alignment 342: score=169.0 pvalue=0.9069 N=10 2&2 plus
cs471s2g01637 1637 cs471s2g01636 1636 1
cs471s2g01644 1644 cs471s2g01646 1646 1
cs471s2g01657 1657 cs471s2g01654 1654 1
cs471s2g01659 1659 cs471s2g01657 1657 1
cs471s2g01674 1674 cs471s2g01672 1672 1
cs471s2g01677 1677 cs471s2g01674 1674 1
cs471s2g01698 1698 cs471s2g01697 1697 1
cs471s2g01711 1711 cs471s2g01705 1705 -1
cs471s2g01722 1722 cs471s2g01723 1723 1
cs471s2g01723 1723 cs471s2g01724 1724 1
# Alignment 343: score=168.0 pvalue=0.7988 N=7 2&2 plus
cs471s2g02089 2089 cs471s2g02093 2093 -1
cs471s2g02092 2092 cs471s2g02094 2094 1
cs471s2g02093 2093 cs471s2g02095 2095 1
cs471s2g02094 2094 cs471s2g02097 2097 -1
cs471s2g02111 2111 cs471s2g02106 2106 1
cs471s2g02113 2113 cs471s2g02107 2107 1
cs471s2g02115 2115 cs471s2g02111 2111 -1
# Alignment 344: score=160.0 pvalue=0.2111 N=6 2&2 plus
cs471s2g01773 1773 cs471s2g01774 1774 -1
cs471s2g01774 1774 cs471s2g01775 1775 1
cs471s2g01783 1783 cs471s2g01784 1784 1
cs471s2g01804 1804 cs471s2g01802 1802 1
cs471s2g01812 1812 cs471s2g01814 1814 1
cs471s2g01828 1828 cs471s2g01829 1829 1
# Alignment 345: score=148.0 pvalue=0.0922 N=6 2&2 minus
cs471s2g02546 2546 cs471s2g02540 2540 1
cs471s2g02545 2545 cs471s2g02541 2541 1
cs471s2g02544 2544 cs471s2g02542 2542 -1
cs471s2g02541 2541 cs471s2g02543 2543 1
cs471s2g02540 2540 cs471s2g02544 2544 -1
cs471s2g02539 2539 cs471s2g02545 2545 1
# Alignment 346: score=147.0 pvalue=0.7684 N=6 2&2 plus
cs471s2g01973 1973 cs471s2g01983 1983 1
cs471s2g01989 1989 cs471s2g02001 2001 1
cs471s2g02008 2008 cs471s2g02007 2007 1
cs471s2g02020 2020 cs471s2g02015 2015 1
cs471s2g02022 2022 cs471s2g02017 2017 1
cs471s2g02040 2040 cs471s2g02039 2039 1
# Alignment 347: score=145.0 pvalue=0.685 N=7 2&2 plus
cs471s2g01171 1171 cs471s2g01170 1170 1
cs471s2g01173 1173 cs471s2g01171 1171 1
cs471s2g01174 1174 cs471s2g01173 1173 1
cs471s2g01199 1199 cs471s2g01197 1197 1
cs471s2g01200 1200 cs471s2g01198 1198 1
cs471s2g01201 1201 cs471s2g01199 1199 1
cs471s2g01226 1226 cs471s2g01207 1207 -1
# Alignment 348: score=140.0 pvalue=0.3625 N=6 2&2 plus
cs471s2g01868 1868 cs471s2g01869 1869 1
cs471s2g01880 1880 cs471s2g01882 1882 1
cs471s2g01904 1904 cs471s2g01905 1905 1
cs471s2g01925 1925 cs471s2g01924 1924 1
cs471s2g01939 1939 cs471s2g01940 1940 1
cs471s2g01940 1940 cs471s2g01942 1942 1
# Alignment 349: score=134.0 pvalue=0.8059 N=6 2&2 minus
cs471s2g01761 1761 cs471s2g01722 1722 -1
cs471s2g01755 1755 cs471s2g01741 1741 1
cs471s2g01748 1748 cs471s2g01745 1745 1
cs471s2g01745 1745 cs471s2g01748 1748 1
cs471s2g01741 1741 cs471s2g01755 1755 1
cs471s2g01724 1724 cs471s2g01761 1761 -1
# Alignment 350: score=134.0 pvalue=0.8046 N=5 2&2 minus
cs471s2g02292 2292 cs471s2g02275 2275 1
cs471s2g02283 2283 cs471s2g02279 2279 1
cs471s2g02282 2282 cs471s2g02280 2280 1
cs471s2g02281 2281 cs471s2g02283 2283 1
cs471s2g02275 2275 cs471s2g02292 2292 1
# Alignment 351: score=133.0 pvalue=0.1361 N=6 2&2 minus
cs471s2g02545 2545 cs471s2g02539 2539 1
cs471s2g02544 2544 cs471s2g02540 2540 -1
cs471s2g02543 2543 cs471s2g02541 2541 1
cs471s2g02542 2542 cs471s2g02544 2544 -1
cs471s2g02541 2541 cs471s2g02545 2545 1
cs471s2g02540 2540 cs471s2g02546 2546 1
# Alignment 352: score=131.0 pvalue=0.3891 N=6 2&2 minus
cs471s2g02546 2546 cs471s2g02539 2539 1
cs471s2g02545 2545 cs471s2g02540 2540 1
cs471s2g02544 2544 cs471s2g02541 2541 -1
cs471s2g02541 2541 cs471s2g02544 2544 -1
cs471s2g02540 2540 cs471s2g02545 2545 1
cs471s2g02539 2539 cs471s2g02546 2546 1
# Alignment 353: score=127.0 pvalue=0.6665 N=5 2&2 plus
cs471s2g00174 174 cs471s2g00153 153 -1
cs471s2g00179 179 cs471s2g00154 154 1
cs471s2g00180 180 cs471s2g00173 173 1
cs471s2g00181 181 cs471s2g00175 175 1
cs471s2g00182 182 cs471s2g00176 176 -1
# Alignment 354: score=123.0 pvalue=0.9159 N=5 2&2 plus
cs471s2g01774 1774 cs471s2g01773 1773 -1
cs471s2g01784 1784 cs471s2g01783 1783 1
cs471s2g01802 1802 cs471s2g01804 1804 1
cs471s2g01814 1814 cs471s2g01812 1812 1
cs471s2g01829 1829 cs471s2g01828 1828 1
# Alignment 355: score=119.0 pvalue=0.5824 N=6 2&2 minus
cs471s2g00181 181 cs471s2g00173 173 1
cs471s2g00180 180 cs471s2g00175 175 1
cs471s2g00178 178 cs471s2g00176 176 -1
cs471s2g00176 176 cs471s2g00178 178 -1
cs471s2g00175 175 cs471s2g00180 180 1
cs471s2g00173 173 cs471s2g00181 181 1
# Alignment 356: score=118.0 pvalue=0.9541 N=7 2&2 plus
cs471s2g00064 64 cs471s2g00068 68 1
cs471s2g00066 66 cs471s2g00069 69 1
cs471s2g00068 68 cs471s2g00072 72 1
cs471s2g00069 69 cs471s2g00081 81 1
cs471s2g00072 72 cs471s2g00082 82 1
cs471s2g00082 82 cs471s2g00083 83 1
cs471s2g00086 86 cs471s2g00085 85 1
# Alignment 357: score=118.0 pvalue=0.8906 N=11 2&2 minus
cs471s2g01312 1312 cs471s2g01298 1298 1
cs471s2g01311 1311 cs471s2g01299 1299 1
cs471s2g01310 1310 cs471s2g01300 1300 1
cs471s2g01309 1309 cs471s2g01302 1302 -1
cs471s2g01307 1307 cs471s2g01304 1304 1
cs471s2g01306 1306 cs471s2g01308 1308 1
cs471s2g01304 1304 cs471s2g01312 1312 1
cs471s2g01302 1302 cs471s2g01313 1313 1
cs471s2g01301 1301 cs471s2g01315 1315 1
cs471s2g01300 1300 cs471s2g01316 1316 1
cs471s2g01299 1299 cs471s2g01317 1317 1
# Alignment 358: score=156.0 pvalue=0.0448 N=5 2&4 minus
cs471s2g02881 2881 cs471s4g02111 2111 -1
cs471s2g02880 2880 cs471s4g02113 2113 1
cs471s2g02878 2878 cs471s4g02114 2114 1
cs471s2g02877 2877 cs471s4g02115 2115 1
cs471s2g02874 2874 cs471s4g02116 2116 -1
# Alignment 359: score=2064.0 pvalue=0.0563 N=55 2&6 minus
cs471s2g02474 2474 cs471s6g02157 2157 -1
cs471s2g02473 2473 cs471s6g02159 2159 -1
cs471s2g02456 2456 cs471s6g02168 2168 -1
cs471s2g02451 2451 cs471s6g02170 2170 -1
cs471s2g02442 2442 cs471s6g02179 2179 -1
cs471s2g02429 2429 cs471s6g02186 2186 -1
cs471s2g02428 2428 cs471s6g02188 2188 1
cs471s2g02427 2427 cs471s6g02189 2189 -1
cs471s2g02412 2412 cs471s6g02201 2201 1
cs471s2g02387 2387 cs471s6g02214 2214 -1
cs471s2g02381 2381 cs471s6g02215 2215 -1
cs471s2g02375 2375 cs471s6g02220 2220 -1
cs471s2g02373 2373 cs471s6g02222 2222 -1
cs471s2g02371 2371 cs471s6g02225 2225 -1
cs471s2g02370 2370 cs471s6g02226 2226 -1
cs471s2g02366 2366 cs471s6g02227 2227 -1
cs471s2g02364 2364 cs471s6g02228 2228 -1
cs471s2g02356 2356 cs471s6g02232 2232 -1
cs471s2g02353 2353 cs471s6g02235 2235 -1
cs471s2g02351 2351 cs471s6g02236 2236 -1
cs471s2g02349 2349 cs471s6g02240 2240 -1
cs471s2g02348 2348 cs471s6g02241 2241 -1
cs471s2g02342 2342 cs471s6g02243 2243 -1
cs471s2g02317 2317 cs471s6g02248 2248 -1
cs471s2g02315 2315 cs471s6g02254 2254 -1
cs471s2g02302 2302 cs471s6g02255 2255 -1
cs471s2g02300 2300 cs471s6g02256 2256 -1
cs471s2g02299 2299 cs471s6g02257 2257 -1
cs471s2g02295 2295 cs471s6g02259 2259 -1
cs471s2g02294 2294 cs471s6g02260 2260 -1
cs471s2g02292 2292 cs471s6g02261 2261 1
cs471s2g02290 2290 cs471s6g02265 2265 -1
cs471s2g02289 2289 cs471s6g02266 2266 -1
cs471s2g02285 2285 cs471s6g02267 2267 -1
cs471s2g02284 2284 cs471s6g02268 2268 -1
cs471s2g02275 2275 cs471s6g02271 2271 -1
cs471s2g02268 2268 cs471s6g02274 2274 -1
cs471s2g02264 2264 cs471s6g02275 2275 -1
cs471s2g02263 2263 cs471s6g02277 2277 -1
cs471s2g02257 2257 cs471s6g02284 2284 1
cs471s2g02252 2252 cs471s6g02287 2287 -1
cs471s2g02245 2245 cs471s6g02289 2289 -1
cs471s2g02239 2239 cs471s6g02290 2290 -1
cs471s2g02227 2227 cs471s6g02297 2297 -1
cs471s2g02226 2226 cs471s6g02307 2307 -1
cs471s2g02221 2221 cs471s6g02316 2316 -1
cs471s2g02220 2220 cs471s6g02317 2317 -1
cs471s2g02197 2197 cs471s6g02331 2331 -1
cs471s2g02195 2195 cs471s6g02333 2333 -1
cs471s2g02187 2187 cs471s6g02335 2335 -1
cs471s2g02181 2181 cs471s6g02342 2342 -1
cs471s2g02174 2174 cs471s6g02343 2343 -1
cs471s2g02166 2166 cs471s6g02346 2346 -1
cs471s2g02162 2162 cs471s6g02347 2347 -1
cs471s2g02161 2161 cs471s6g02348 2348 -1
# Alignment 360: score=795.0 pvalue=0.0952 N=24 2&6 minus
cs471s2g01636 1636 cs471s6g02556 2556 -1
cs471s2g01617 1617 cs471s6g02558 2558 -1
cs471s2g01616 1616 cs471s6g02560 2560 -1
cs471s2g01604 1604 cs471s6g02564 2564 -1
cs471s2g01603 1603 cs471s6g02565 2565 -1
cs471s2g01593 1593 cs471s6g02570 2570 -1
cs471s2g01586 1586 cs471s6g02573 2573 -1
cs471s2g01583 1583 cs471s6g02577 2577 -1
cs471s2g01576 1576 cs471s6g02579 2579 -1
cs471s2g01558 1558 cs471s6g02585 2585 -1
cs471s2g01555 1555 cs471s6g02586 2586 1
cs471s2g01543 1543 cs471s6g02589 2589 -1
cs471s2g01538 1538 cs471s6g02592 2592 -1
cs471s2g01529 1529 cs471s6g02594 2594 -1
cs471s2g01509 1509 cs471s6g02598 2598 -1
cs471s2g01498 1498 cs471s6g02606 2606 -1
cs471s2g01494 1494 cs471s6g02609 2609 -1
cs471s2g01492 1492 cs471s6g02610 2610 1
cs471s2g01480 1480 cs471s6g02614 2614 -1
cs471s2g01475 1475 cs471s6g02616 2616 1
cs471s2g01458 1458 cs471s6g02625 2625 -1
cs471s2g01450 1450 cs471s6g02628 2628 -1
cs471s2g01448 1448 cs471s6g02630 2630 -1
cs471s2g01438 1438 cs471s6g02639 2639 -1
# Alignment 361: score=658.0 pvalue=0.0129 N=15 2&6 plus
cs471s2g01841 1841 cs471s6g02427 2427 1
cs471s2g01848 1848 cs471s6g02429 2429 1
cs471s2g01867 1867 cs471s6g02433 2433 1
cs471s2g01876 1876 cs471s6g02435 2435 1
cs471s2g01889 1889 cs471s6g02437 2437 1
cs471s2g01896 1896 cs471s6g02438 2438 1
cs471s2g01898 1898 cs471s6g02439 2439 1
cs471s2g01908 1908 cs471s6g02441 2441 1
cs471s2g01916 1916 cs471s6g02444 2444 1
cs471s2g01918 1918 cs471s6g02447 2447 1
cs471s2g01921 1921 cs471s6g02449 2449 1
cs471s2g01924 1924 cs471s6g02455 2455 1
cs471s2g01927 1927 cs471s6g02456 2456 1
cs471s2g01928 1928 cs471s6g02457 2457 1
cs471s2g01930 1930 cs471s6g02458 2458 1
# Alignment 362: score=549.0 pvalue=0.0183 N=13 2&6 plus
cs471s2g01959 1959 cs471s6g02468 2468 1
cs471s2g01960 1960 cs471s6g02469 2469 1
cs471s2g01962 1962 cs471s6g02470 2470 1
cs471s2g01967 1967 cs471s6g02471 2471 1
cs471s2g01968 1968 cs471s6g02476 2476 -1
cs471s2g01969 1969 cs471s6g02477 2477 -1
cs471s2g01974 1974 cs471s6g02480 2480 1
cs471s2g01978 1978 cs471s6g02482 2482 1
cs471s2g01980 1980 cs471s6g02483 2483 1
cs471s2g01987 1987 cs471s6g02484 2484 1
cs471s2g01988 1988 cs471s6g02485 2485 1
cs471s2g01997 1997 cs471s6g02487 2487 1
cs471s2g02010 2010 cs471s6g02492 2492 1
# Alignment 363: score=417.0 pvalue=0.0863 N=12 2&6 minus
cs471s2g01763 1763 cs471s6g02474 2474 -1
cs471s2g01743 1743 cs471s6g02494 2494 -1
cs471s2g01738 1738 cs471s6g02496 2496 -1
cs471s2g01719 1719 cs471s6g02504 2504 -1
cs471s2g01713 1713 cs471s6g02512 2512 -1
cs471s2g01707 1707 cs471s6g02514 2514 -1
cs471s2g01702 1702 cs471s6g02515 2515 -1
cs471s2g01695 1695 cs471s6g02517 2517 -1
cs471s2g01687 1687 cs471s6g02522 2522 -1
cs471s2g01684 1684 cs471s6g02530 2530 -1
cs471s2g01677 1677 cs471s6g02533 2533 -1
cs471s2g01669 1669 cs471s6g02535 2535 -1
# Alignment 364: score=290.0 pvalue=0.0821 N=10 2&6 minus
cs471s2g02089 2089 cs471s6g02361 2361 -1
cs471s2g02078 2078 cs471s6g02365 2365 1
cs471s2g02076 2076 cs471s6g02368 2368 1
cs471s2g02069 2069 cs471s6g02371 2371 -1
cs471s2g02067 2067 cs471s6g02373 2373 -1
cs471s2g02063 2063 cs471s6g02377 2377 -1
cs471s2g02050 2050 cs471s6g02388 2388 1
cs471s2g02035 2035 cs471s6g02392 2392 -1
cs471s2g02026 2026 cs471s6g02393 2393 -1
cs471s2g02024 2024 cs471s6g02394 2394 -1
# Alignment 365: score=196.0 pvalue=0.0633 N=5 2&6 plus
cs471s2g01403 1403 cs471s6g02688 2688 1
cs471s2g01421 1421 cs471s6g02694 2694 1
cs471s2g01424 1424 cs471s6g02695 2695 1
cs471s2g01426 1426 cs471s6g02698 2698 1
cs471s2g01428 1428 cs471s6g02700 2700 1
# Alignment 366: score=415.0 pvalue=0.0789 N=12 2&7 minus
cs471s2g00611 611 cs471s7g01292 1292 -1
cs471s2g00605 605 cs471s7g01297 1297 -1
cs471s2g00597 597 cs471s7g01303 1303 -1
cs471s2g00588 588 cs471s7g01305 1305 -1
cs471s2g00563 563 cs471s7g01308 1308 1
cs471s2g00554 554 cs471s7g01310 1310 -1
cs471s2g00539 539 cs471s7g01314 1314 -1
cs471s2g00524 524 cs471s7g01316 1316 -1
cs471s2g00516 516 cs471s7g01324 1324 -1
cs471s2g00510 510 cs471s7g01325 1325 -1
cs471s2g00505 505 cs471s7g01330 1330 -1
cs471s2g00493 493 cs471s7g01331 1331 -1
# Alignment 367: score=150.0 pvalue=0.1639 N=5 2&7 plus
cs471s2g00341 341 cs471s7g00769 769 -1
cs471s2g00350 350 cs471s7g00787 787 1
cs471s2g00360 360 cs471s7g00788 788 -1
cs471s2g00376 376 cs471s7g00813 813 1
cs471s2g00379 379 cs471s7g00814 814 -1
# Alignment 368: score=171.0 pvalue=0.0586 N=6 2&8 plus
cs471s2g01632 1632 cs471s8g01651 1651 1
cs471s2g01648 1648 cs471s8g01658 1658 1
cs471s2g01666 1666 cs471s8g01679 1679 -1
cs471s2g01684 1684 cs471s8g01680 1680 1
cs471s2g01689 1689 cs471s8g01685 1685 1
cs471s2g01707 1707 cs471s8g01690 1690 1
# Alignment 369: score=214.0 pvalue=0.0913 N=6 2&9 plus
cs471s2g01158 1158 cs471s9g00453 453 1
cs471s2g01161 1161 cs471s9g00454 454 1
cs471s2g01165 1165 cs471s9g00470 470 -1
cs471s2g01184 1184 cs471s9g00473 473 1
cs471s2g01185 1185 cs471s9g00474 474 1
cs471s2g01205 1205 cs471s9g00477 477 1
# Alignment 370: score=592.0 pvalue=0.0519 N=15 3&1 plus
cs471s3g01847 1847 cs471s1g03573 3573 1
cs471s3g01854 1854 cs471s1g03582 3582 1
cs471s3g01859 1859 cs471s1g03584 3584 1
cs471s3g01875 1875 cs471s1g03594 3594 1
cs471s3g01884 1884 cs471s1g03596 3596 1
cs471s3g01889 1889 cs471s1g03597 3597 1
cs471s3g01890 1890 cs471s1g03598 3598 1
cs471s3g01895 1895 cs471s1g03603 3603 1
cs471s3g01899 1899 cs471s1g03604 3604 1
cs471s3g01904 1904 cs471s1g03610 3610 1
cs471s3g01913 1913 cs471s1g03622 3622 1
cs471s3g01915 1915 cs471s1g03623 3623 1
cs471s3g01917 1917 cs471s1g03625 3625 1
cs471s3g01920 1920 cs471s1g03627 3627 1
cs471s3g01924 1924 cs471s1g03632 3632 1
# Alignment 371: score=319.0 pvalue=0.0186 N=7 3&1 plus
cs471s3g01785 1785 cs471s1g03548 3548 1
cs471s3g01792 1792 cs471s1g03551 3551 1
cs471s3g01793 1793 cs471s1g03552 3552 1
cs471s3g01794 1794 cs471s1g03554 3554 1
cs471s3g01796 1796 cs471s1g03555 3555 1
cs471s3g01802 1802 cs471s1g03559 3559 1
cs471s3g01810 1810 cs471s1g03566 3566 1
# Alignment 372: score=283.0 pvalue=0.0104 N=6 3&1 plus
cs471s3g01480 1480 cs471s1g03382 3382 1
cs471s3g01491 1491 cs471s1g03384 3384 1
cs471s3g01492 1492 cs471s1g03388 3388 1
cs471s3g01494 1494 cs471s1g03389 3389 1
cs471s3g01496 1496 cs471s1g03390 3390 1
cs471s3g01498 1498 cs471s1g03391 3391 1
# Alignment 373: score=237.0 pvalue=0.0628 N=7 3&1 plus
cs471s3g01988 1988 cs471s1g02900 2900 1
cs471s3g01992 1992 cs471s1g02905 2905 1
cs471s3g02001 2001 cs471s1g02929 2929 1
cs471s3g02018 2018 cs471s1g02930 2930 -1
cs471s3g02035 2035 cs471s1g02939 2939 1
cs471s3g02036 2036 cs471s1g02943 2943 1
cs471s3g02040 2040 cs471s1g02948 2948 1
# Alignment 374: score=234.0 pvalue=0.1558 N=8 3&1 minus
cs471s3g02183 2183 cs471s1g03405 3405 -1
cs471s3g02162 2162 cs471s1g03416 3416 1
cs471s3g02155 2155 cs471s1g03417 3417 -1
cs471s3g02140 2140 cs471s1g03422 3422 -1
cs471s3g02129 2129 cs471s1g03425 3425 -1
cs471s3g02115 2115 cs471s1g03426 3426 -1
cs471s3g02102 2102 cs471s1g03437 3437 -1
cs471s3g02089 2089 cs471s1g03441 3441 1
# Alignment 375: score=232.0 pvalue=0.0024 N=5 3&1 minus
cs471s3g01344 1344 cs471s1g03366 3366 -1
cs471s3g01343 1343 cs471s1g03367 3367 -1
cs471s3g01340 1340 cs471s1g03368 3368 -1
cs471s3g01336 1336 cs471s1g03369 3369 -1
cs471s3g01322 1322 cs471s1g03370 3370 -1
# Alignment 376: score=223.0 pvalue=0.0349 N=5 3&1 minus
cs471s3g01298 1298 cs471s1g03518 3518 1
cs471s3g01295 1295 cs471s1g03522 3522 -1
cs471s3g01278 1278 cs471s1g03523 3523 -1
cs471s3g01275 1275 cs471s1g03526 3526 -1
cs471s3g01273 1273 cs471s1g03528 3528 1
# Alignment 377: score=154.0 pvalue=0.2097 N=5 3&1 minus
cs471s3g00642 642 cs471s1g01315 1315 -1
cs471s3g00637 637 cs471s1g01327 1327 -1
cs471s3g00614 614 cs471s1g01335 1335 -1
cs471s3g00613 613 cs471s1g01338 1338 -1
cs471s3g00589 589 cs471s1g01341 1341 -1
# Alignment 378: score=114.0 pvalue=0.577 N=5 3&1 plus
cs471s3g00587 587 cs471s1g01341 1341 -1
cs471s3g00591 591 cs471s1g01356 1356 -1
cs471s3g00592 592 cs471s1g01357 1357 1
cs471s3g00596 596 cs471s1g01359 1359 1
cs471s3g00608 608 cs471s1g01364 1364 -1
# Alignment 379: score=421.0 pvalue=0.1081 N=13 3&11 plus
cs471s3g00049 49 cs471s11g01117 1117 -1
cs471s3g00050 50 cs471s11g01121 1121 1
cs471s3g00052 52 cs471s11g01136 1136 1
cs471s3g00062 62 cs471s11g01139 1139 -1
cs471s3g00075 75 cs471s11g01149 1149 1
cs471s3g00082 82 cs471s11g01159 1159 1
cs471s3g00105 105 cs471s11g01162 1162 1
cs471s3g00121 121 cs471s11g01169 1169 -1
cs471s3g00127 127 cs471s11g01174 1174 1
cs471s3g00130 130 cs471s11g01176 1176 1
cs471s3g00136 136 cs471s11g01188 1188 1
cs471s3g00155 155 cs471s11g01194 1194 -1
cs471s3g00174 174 cs471s11g01195 1195 1
# Alignment 380: score=347.0 pvalue=0.0824 N=10 3&11 plus
cs471s3g00449 449 cs471s11g01240 1240 -1
cs471s3g00466 466 cs471s11g01264 1264 -1
cs471s3g00476 476 cs471s11g01267 1267 1
cs471s3g00484 484 cs471s11g01270 1270 1
cs471s3g00490 490 cs471s11g01272 1272 1
cs471s3g00491 491 cs471s11g01274 1274 1
cs471s3g00515 515 cs471s11g01283 1283 1
cs471s3g00517 517 cs471s11g01284 1284 1
cs471s3g00531 531 cs471s11g01291 1291 1
cs471s3g00542 542 cs471s11g01293 1293 1
# Alignment 381: score=212.0 pvalue=0.3287 N=12 3&11 minus
cs471s3g00328 328 cs471s11g00990 990 1
cs471s3g00310 310 cs471s11g01002 1002 1
cs471s3g00295 295 cs471s11g01016 1016 1
cs471s3g00275 275 cs471s11g01027 1027 1
cs471s3g00267 267 cs471s11g01041 1041 -1
cs471s3g00265 265 cs471s11g01043 1043 1
cs471s3g00256 256 cs471s11g01047 1047 -1
cs471s3g00255 255 cs471s11g01048 1048 1
cs471s3g00252 252 cs471s11g01063 1063 -1
cs471s3g00230 230 cs471s11g01081 1081 -1
cs471s3g00221 221 cs471s11g01095 1095 1
cs471s3g00207 207 cs471s11g01099 1099 1
# Alignment 382: score=180.0 pvalue=0.0806 N=5 3&11 minus
cs471s3g00621 621 cs471s11g01311 1311 -1
cs471s3g00613 613 cs471s11g01313 1313 -1
cs471s3g00609 609 cs471s11g01314 1314 -1
cs471s3g00608 608 cs471s11g01318 1318 -1
cs471s3g00602 602 cs471s11g01320 1320 -1
# Alignment 383: score=452.0 pvalue=0.1112 N=16 3&12 plus
cs471s3g01519 1519 cs471s12g01228 1228 1
cs471s3g01523 1523 cs471s12g01235 1235 -1
cs471s3g01540 1540 cs471s12g01243 1243 1
cs471s3g01551 1551 cs471s12g01247 1247 -1
cs471s3g01570 1570 cs471s12g01254 1254 1
cs471s3g01579 1579 cs471s12g01260 1260 1
cs471s3g01601 1601 cs471s12g01271 1271 1
cs471s3g01620 1620 cs471s12g01278 1278 1
cs471s3g01622 1622 cs471s12g01279 1279 1
cs471s3g01624 1624 cs471s12g01280 1280 -1
cs471s3g01626 1626 cs471s12g01283 1283 1
cs471s3g01630 1630 cs471s12g01285 1285 1
cs471s3g01632 1632 cs471s12g01288 1288 1
cs471s3g01633 1633 cs471s12g01290 1290 1
cs471s3g01639 1639 cs471s12g01293 1293 1
cs471s3g01641 1641 cs471s12g01294 1294 1
# Alignment 384: score=219.0 pvalue=0.0391 N=5 3&12 minus
cs471s3g02203 2203 cs471s12g01205 1205 -1
cs471s3g02201 2201 cs471s12g01207 1207 -1
cs471s3g02194 2194 cs471s12g01210 1210 -1
cs471s3g02192 2192 cs471s12g01211 1211 -1
cs471s3g02188 2188 cs471s12g01229 1229 -1
# Alignment 385: score=187.0 pvalue=0.093 N=6 3&12 plus
cs471s3g02250 2250 cs471s12g01168 1168 1
cs471s3g02251 2251 cs471s12g01170 1170 1
cs471s3g02256 2256 cs471s12g01174 1174 1
cs471s3g02259 2259 cs471s12g01176 1176 -1
cs471s3g02260 2260 cs471s12g01177 1177 -1
cs471s3g02261 2261 cs471s12g01180 1180 1
# Alignment 386: score=170.0 pvalue=0.0667 N=5 3&12 plus
cs471s3g02351 2351 cs471s12g01018 1018 1
cs471s3g02352 2352 cs471s12g01019 1019 1
cs471s3g02354 2354 cs471s12g01020 1020 1
cs471s3g02355 2355 cs471s12g01021 1021 1
cs471s3g02359 2359 cs471s12g01033 1033 1
# Alignment 387: score=671.0 pvalue=0.1917 N=21 3&3 plus
cs471s3g00527 527 cs471s3g00528 528 1
cs471s3g00528 528 cs471s3g00529 529 1
cs471s3g00533 533 cs471s3g00535 535 1
cs471s3g00535 535 cs471s3g00536 536 1
cs471s3g00540 540 cs471s3g00541 541 1
cs471s3g00553 553 cs471s3g00552 552 1
cs471s3g00554 554 cs471s3g00553 553 -1
cs471s3g00559 559 cs471s3g00554 554 -1
cs471s3g00560 560 cs471s3g00561 561 1
cs471s3g00568 568 cs471s3g00564 564 1
cs471s3g00569 569 cs471s3g00566 566 1
cs471s3g00570 570 cs471s3g00567 567 1
cs471s3g00571 571 cs471s3g00573 573 1
cs471s3g00587 587 cs471s3g00589 589 1
cs471s3g00601 601 cs471s3g00602 602 1
cs471s3g00616 616 cs471s3g00615 615 1
cs471s3g00619 619 cs471s3g00624 624 1
cs471s3g00620 620 cs471s3g00630 630 -1
cs471s3g00624 624 cs471s3g00631 631 -1
cs471s3g00627 627 cs471s3g00633 633 -1
cs471s3g00635 635 cs471s3g00634 634 -1
# Alignment 388: score=643.0 pvalue=0.2963 N=25 3&3 plus
cs471s3g01318 1318 cs471s3g01315 1315 1
cs471s3g01320 1320 cs471s3g01317 1317 1
cs471s3g01325 1325 cs471s3g01324 1324 -1
cs471s3g01346 1346 cs471s3g01345 1345 1
cs471s3g01352 1352 cs471s3g01346 1346 1
cs471s3g01354 1354 cs471s3g01355 1355 -1
cs471s3g01356 1356 cs471s3g01360 1360 1
cs471s3g01358 1358 cs471s3g01370 1370 -1
cs471s3g01366 1366 cs471s3g01372 1372 -1
cs471s3g01378 1378 cs471s3g01377 1377 1
cs471s3g01396 1396 cs471s3g01393 1393 1
cs471s3g01397 1397 cs471s3g01396 1396 1
cs471s3g01398 1398 cs471s3g01397 1397 1
cs471s3g01400 1400 cs471s3g01401 1401 1
cs471s3g01411 1411 cs471s3g01413 1413 -1
cs471s3g01413 1413 cs471s3g01416 1416 1
cs471s3g01424 1424 cs471s3g01423 1423 -1
cs471s3g01446 1446 cs471s3g01439 1439 1
cs471s3g01448 1448 cs471s3g01446 1446 -1
cs471s3g01451 1451 cs471s3g01448 1448 -1
cs471s3g01467 1467 cs471s3g01468 1468 1
cs471s3g01469 1469 cs471s3g01472 1472 1
cs471s3g01481 1481 cs471s3g01482 1482 1
cs471s3g01482 1482 cs471s3g01483 1483 1
cs471s3g01483 1483 cs471s3g01485 1485 1
# Alignment 389: score=517.0 pvalue=0.2166 N=18 3&3 plus
cs471s3g00379 379 cs471s3g00381 381 -1
cs471s3g00380 380 cs471s3g00387 387 -1
cs471s3g00397 397 cs471s3g00396 396 -1
cs471s3g00398 398 cs471s3g00397 397 1
cs471s3g00399 399 cs471s3g00398 398 1
cs471s3g00401 401 cs471s3g00399 399 1
cs471s3g00411 411 cs471s3g00410 410 1
cs471s3g00424 424 cs471s3g00427 427 1
cs471s3g00427 427 cs471s3g00428 428 1
cs471s3g00428 428 cs471s3g00431 431 -1
cs471s3g00434 434 cs471s3g00433 433 1
cs471s3g00436 436 cs471s3g00434 434 1
cs471s3g00438 438 cs471s3g00437 437 -1
cs471s3g00440 440 cs471s3g00439 439 1
cs471s3g00441 441 cs471s3g00440 440 1
cs471s3g00459 459 cs471s3g00460 460 1
cs471s3g00460 460 cs471s3g00461 461 -1
cs471s3g00463 463 cs471s3g00464 464 1
# Alignment 390: score=504.0 pvalue=0.6096 N=20 3&3 plus
cs471s3g00528 528 cs471s3g00527 527 1
cs471s3g00529 529 cs471s3g00528 528 1
cs471s3g00535 535 cs471s3g00533 533 1
cs471s3g00536 536 cs471s3g00535 535 1
cs471s3g00541 541 cs471s3g00540 540 1
cs471s3g00552 552 cs471s3g00553 553 1
cs471s3g00553 553 cs471s3g00554 554 -1
cs471s3g00554 554 cs471s3g00559 559 -1
cs471s3g00564 564 cs471s3g00568 568 1
cs471s3g00566 566 cs471s3g00569 569 1
cs471s3g00567 567 cs471s3g00570 570 1
cs471s3g00572 572 cs471s3g00573 573 1
cs471s3g00589 589 cs471s3g00587 587 1
cs471s3g00602 602 cs471s3g00601 601 1
cs471s3g00615 615 cs471s3g00616 616 1
cs471s3g00628 628 cs471s3g00619 619 1
cs471s3g00630 630 cs471s3g00620 620 -1
cs471s3g00631 631 cs471s3g00624 624 -1
cs471s3g00633 633 cs471s3g00627 627 -1
cs471s3g00634 634 cs471s3g00635 635 -1
# Alignment 391: score=502.0 pvalue=0.1821 N=15 3&3 plus
cs471s3g02330 2330 cs471s3g02328 2328 1
cs471s3g02331 2331 cs471s3g02330 2330 1
cs471s3g02333 2333 cs471s3g02331 2331 1
cs471s3g02335 2335 cs471s3g02333 2333 1
cs471s3g02338 2338 cs471s3g02335 2335 1
cs471s3g02339 2339 cs471s3g02338 2338 1
cs471s3g02360 2360 cs471s3g02361 2361 1
cs471s3g02366 2366 cs471s3g02368 2368 1
cs471s3g02368 2368 cs471s3g02370 2370 1
cs471s3g02369 2369 cs471s3g02371 2371 1
cs471s3g02370 2370 cs471s3g02372 2372 1
cs471s3g02388 2388 cs471s3g02389 2389 1
cs471s3g02399 2399 cs471s3g02400 2400 1
cs471s3g02400 2400 cs471s3g02401 2401 1
cs471s3g02404 2404 cs471s3g02405 2405 1
# Alignment 392: score=466.0 pvalue=0.2408 N=17 3&3 plus
cs471s3g00142 142 cs471s3g00143 143 -1
cs471s3g00150 150 cs471s3g00152 152 -1
cs471s3g00151 151 cs471s3g00156 156 -1
cs471s3g00152 152 cs471s3g00166 166 1
cs471s3g00156 156 cs471s3g00167 167 -1
cs471s3g00160 160 cs471s3g00171 171 -1
cs471s3g00184 184 cs471s3g00186 186 1
cs471s3g00186 186 cs471s3g00188 188 1
cs471s3g00195 195 cs471s3g00193 193 1
cs471s3g00201 201 cs471s3g00200 200 1
cs471s3g00202 202 cs471s3g00201 201 1
cs471s3g00204 204 cs471s3g00202 202 -1
cs471s3g00206 206 cs471s3g00203 203 -1
cs471s3g00208 208 cs471s3g00206 206 -1
cs471s3g00210 210 cs471s3g00211 211 1
cs471s3g00211 211 cs471s3g00228 228 -1
cs471s3g00227 227 cs471s3g00229 229 -1
# Alignment 393: score=427.0 pvalue=0.5245 N=15 3&3 plus
cs471s3g02328 2328 cs471s3g02330 2330 1
cs471s3g02330 2330 cs471s3g02331 2331 1
cs471s3g02331 2331 cs471s3g02333 2333 1
cs471s3g02333 2333 cs471s3g02335 2335 1
cs471s3g02335 2335 cs471s3g02338 2338 1
cs471s3g02338 2338 cs471s3g02339 2339 1
cs471s3g02361 2361 cs471s3g02360 2360 1
cs471s3g02368 2368 cs471s3g02366 2366 1
cs471s3g02369 2369 cs471s3g02368 2368 1
cs471s3g02371 2371 cs471s3g02369 2369 1
cs471s3g02372 2372 cs471s3g02370 2370 1
cs471s3g02389 2389 cs471s3g02388 2388 1
cs471s3g02400 2400 cs471s3g02399 2399 1
cs471s3g02401 2401 cs471s3g02400 2400 1
cs471s3g02405 2405 cs471s3g02404 2404 1
# Alignment 394: score=420.0 pvalue=0.2245 N=15 3&3 plus
cs471s3g02205 2205 cs471s3g02207 2207 1
cs471s3g02206 2206 cs471s3g02208 2208 1
cs471s3g02219 2219 cs471s3g02221 2221 1
cs471s3g02224 2224 cs471s3g02225 2225 1
cs471s3g02227 2227 cs471s3g02226 2226 1
cs471s3g02228 2228 cs471s3g02227 2227 1
cs471s3g02229 2229 cs471s3g02228 2228 1
cs471s3g02230 2230 cs471s3g02229 2229 1
cs471s3g02231 2231 cs471s3g02230 2230 1
cs471s3g02237 2237 cs471s3g02238 2238 1
cs471s3g02238 2238 cs471s3g02249 2249 1
cs471s3g02259 2259 cs471s3g02260 2260 1
cs471s3g02276 2276 cs471s3g02277 2277 1
cs471s3g02287 2287 cs471s3g02288 2288 1
cs471s3g02296 2296 cs471s3g02299 2299 1
# Alignment 395: score=401.0 pvalue=0.5986 N=15 3&3 plus
cs471s3g00143 143 cs471s3g00142 142 -1
cs471s3g00152 152 cs471s3g00150 150 -1
cs471s3g00156 156 cs471s3g00152 152 -1
cs471s3g00167 167 cs471s3g00156 156 -1
cs471s3g00171 171 cs471s3g00160 160 -1
cs471s3g00186 186 cs471s3g00184 184 1
cs471s3g00188 188 cs471s3g00186 186 1
cs471s3g00193 193 cs471s3g00195 195 1
cs471s3g00200 200 cs471s3g00201 201 1
cs471s3g00201 201 cs471s3g00202 202 1
cs471s3g00202 202 cs471s3g00204 204 -1
cs471s3g00203 203 cs471s3g00206 206 -1
cs471s3g00211 211 cs471s3g00210 210 1
cs471s3g00227 227 cs471s3g00211 211 1
cs471s3g00228 228 cs471s3g00229 229 1
# Alignment 396: score=400.0 pvalue=0.2826 N=15 3&3 plus
cs471s3g01925 1925 cs471s3g01924 1924 1
cs471s3g01931 1931 cs471s3g01928 1928 1
cs471s3g01934 1934 cs471s3g01929 1929 1
cs471s3g01939 1939 cs471s3g01930 1930 1
cs471s3g01941 1941 cs471s3g01942 1942 1
cs471s3g01946 1946 cs471s3g01948 1948 1
cs471s3g01959 1959 cs471s3g01960 1960 1
cs471s3g01980 1980 cs471s3g01977 1977 1
cs471s3g02004 2004 cs471s3g02002 2002 1
cs471s3g02005 2005 cs471s3g02004 2004 1
cs471s3g02007 2007 cs471s3g02005 2005 1
cs471s3g02012 2012 cs471s3g02007 2007 1
cs471s3g02013 2013 cs471s3g02012 2012 1
cs471s3g02015 2015 cs471s3g02013 2013 1
cs471s3g02017 2017 cs471s3g02015 2015 1
# Alignment 397: score=368.0 pvalue=0.3111 N=15 3&3 plus
cs471s3g02600 2600 cs471s3g02603 2603 1
cs471s3g02601 2601 cs471s3g02604 2604 1
cs471s3g02610 2610 cs471s3g02611 2611 1
cs471s3g02621 2621 cs471s3g02622 2622 1
cs471s3g02631 2631 cs471s3g02637 2637 -1
cs471s3g02646 2646 cs471s3g02649 2649 1
cs471s3g02662 2662 cs471s3g02656 2656 -1
cs471s3g02666 2666 cs471s3g02664 2664 1
cs471s3g02667 2667 cs471s3g02666 2666 1
cs471s3g02668 2668 cs471s3g02667 2667 -1
cs471s3g02683 2683 cs471s3g02684 2684 1
cs471s3g02684 2684 cs471s3g02685 2685 1
cs471s3g02685 2685 cs471s3g02688 2688 -1
cs471s3g02698 2698 cs471s3g02697 2697 -1
cs471s3g02712 2712 cs471s3g02711 2711 1
# Alignment 398: score=366.0 pvalue=0.6655 N=17 3&3 plus
cs471s3g00381 381 cs471s3g00379 379 -1
cs471s3g00387 387 cs471s3g00380 380 -1
cs471s3g00396 396 cs471s3g00397 397 -1
cs471s3g00397 397 cs471s3g00398 398 1
cs471s3g00398 398 cs471s3g00399 399 1
cs471s3g00399 399 cs471s3g00401 401 1
cs471s3g00410 410 cs471s3g00411 411 1
cs471s3g00427 427 cs471s3g00424 424 1
cs471s3g00428 428 cs471s3g00427 427 1
cs471s3g00431 431 cs471s3g00428 428 -1
cs471s3g00433 433 cs471s3g00434 434 1
cs471s3g00434 434 cs471s3g00436 436 1
cs471s3g00436 436 cs471s3g00439 439 1
cs471s3g00439 439 cs471s3g00440 440 1
cs471s3g00440 440 cs471s3g00441 441 1
cs471s3g00460 460 cs471s3g00459 459 1
cs471s3g00461 461 cs471s3g00460 460 -1
# Alignment 399: score=325.0 pvalue=0.7513 N=15 3&3 plus
cs471s3g01924 1924 cs471s3g01925 1925 1
cs471s3g01928 1928 cs471s3g01931 1931 1
cs471s3g01929 1929 cs471s3g01934 1934 1
cs471s3g01930 1930 cs471s3g01939 1939 1
cs471s3g01942 1942 cs471s3g01941 1941 1
cs471s3g01947 1947 cs471s3g01948 1948 1
cs471s3g01960 1960 cs471s3g01959 1959 1
cs471s3g01977 1977 cs471s3g01980 1980 1
cs471s3g02002 2002 cs471s3g02004 2004 1
cs471s3g02004 2004 cs471s3g02005 2005 1
cs471s3g02005 2005 cs471s3g02007 2007 1
cs471s3g02007 2007 cs471s3g02012 2012 1
cs471s3g02012 2012 cs471s3g02013 2013 1
cs471s3g02013 2013 cs471s3g02015 2015 1
cs471s3g02015 2015 cs471s3g02017 2017 1
# Alignment 400: score=318.0 pvalue=0.1865 N=10 3&3 plus
cs471s3g00016 16 cs471s3g00012 12 1
cs471s3g00018 18 cs471s3g00016 16 1
cs471s3g00020 20 cs471s3g00018 18 -1
cs471s3g00026 26 cs471s3g00030 30 1
cs471s3g00034 34 cs471s3g00032 32 1
cs471s3g00047 47 cs471s3g00043 43 1
cs471s3g00048 48 cs471s3g00046 46 -1
cs471s3g00049 49 cs471s3g00048 48 1
cs471s3g00055 55 cs471s3g00056 56 1
cs471s3g00056 56 cs471s3g00057 57 1
# Alignment 401: score=318.0 pvalue=0.758 N=18 3&3 minus
cs471s3g01414 1414 cs471s3g01327 1327 -1
cs471s3g01411 1411 cs471s3g01332 1332 1
cs471s3g01404 1404 cs471s3g01346 1346 1
cs471s3g01400 1400 cs471s3g01348 1348 -1
cs471s3g01398 1398 cs471s3g01355 1355 -1
cs471s3g01397 1397 cs471s3g01356 1356 1
cs471s3g01396 1396 cs471s3g01360 1360 1
cs471s3g01372 1372 cs471s3g01366 1366 -1
cs471s3g01371 1371 cs471s3g01368 1368 -1
cs471s3g01368 1368 cs471s3g01371 1371 -1
cs471s3g01367 1367 cs471s3g01372 1372 -1
cs471s3g01360 1360 cs471s3g01396 1396 1
cs471s3g01356 1356 cs471s3g01397 1397 1
cs471s3g01355 1355 cs471s3g01398 1398 -1
cs471s3g01348 1348 cs471s3g01400 1400 -1
cs471s3g01346 1346 cs471s3g01404 1404 1
cs471s3g01334 1334 cs471s3g01409 1409 1
cs471s3g01332 1332 cs471s3g01411 1411 1
# Alignment 402: score=303.0 pvalue=0.4102 N=10 3&3 plus
cs471s3g02207 2207 cs471s3g02205 2205 1
cs471s3g02208 2208 cs471s3g02206 2206 1
cs471s3g02221 2221 cs471s3g02219 2219 1
cs471s3g02225 2225 cs471s3g02224 2224 1
cs471s3g02228 2228 cs471s3g02226 2226 1
cs471s3g02229 2229 cs471s3g02227 2227 1
cs471s3g02230 2230 cs471s3g02228 2228 1
cs471s3g02231 2231 cs471s3g02229 2229 1
cs471s3g02238 2238 cs471s3g02237 2237 1
cs471s3g02249 2249 cs471s3g02238 2238 1
# Alignment 403: score=264.0 pvalue=0.017 N=6 3&3 minus
cs471s3g01320 1320 cs471s3g01248 1248 -1
cs471s3g01317 1317 cs471s3g01249 1249 -1
cs471s3g01315 1315 cs471s3g01252 1252 -1
cs471s3g01313 1313 cs471s3g01254 1254 -1
cs471s3g01310 1310 cs471s3g01256 1256 -1
cs471s3g01309 1309 cs471s3g01258 1258 -1
# Alignment 404: score=254.0 pvalue=0.4766 N=8 3&3 plus
cs471s3g00012 12 cs471s3g00016 16 1
cs471s3g00018 18 cs471s3g00020 20 -1
cs471s3g00030 30 cs471s3g00026 26 1
cs471s3g00043 43 cs471s3g00047 47 1
cs471s3g00046 46 cs471s3g00048 48 -1
cs471s3g00048 48 cs471s3g00049 49 1
cs471s3g00056 56 cs471s3g00055 55 1
cs471s3g00057 57 cs471s3g00056 56 1
# Alignment 405: score=247.0 pvalue=0.2312 N=8 3&3 minus
cs471s3g02443 2443 cs471s3g02422 2422 -1
cs471s3g02440 2440 cs471s3g02432 2432 1
cs471s3g02439 2439 cs471s3g02433 2433 1
cs471s3g02435 2435 cs471s3g02434 2434 -1
cs471s3g02434 2434 cs471s3g02435 2435 -1
cs471s3g02433 2433 cs471s3g02439 2439 1
cs471s3g02432 2432 cs471s3g02440 2440 1
cs471s3g02422 2422 cs471s3g02443 2443 -1
# Alignment 406: score=239.0 pvalue=0.0288 N=6 3&3 minus
cs471s3g01258 1258 cs471s3g01309 1309 -1
cs471s3g01256 1256 cs471s3g01310 1310 -1
cs471s3g01254 1254 cs471s3g01313 1313 -1
cs471s3g01252 1252 cs471s3g01315 1315 -1
cs471s3g01249 1249 cs471s3g01317 1317 -1
cs471s3g01248 1248 cs471s3g01320 1320 -1
# Alignment 407: score=212.0 pvalue=0.9347 N=13 3&3 plus
cs471s3g02601 2601 cs471s3g02602 2602 1
cs471s3g02602 2602 cs471s3g02603 2603 -1
cs471s3g02611 2611 cs471s3g02610 2610 1
cs471s3g02622 2622 cs471s3g02621 2621 1
cs471s3g02637 2637 cs471s3g02631 2631 -1
cs471s3g02649 2649 cs471s3g02646 2646 1
cs471s3g02663 2663 cs471s3g02656 2656 -1
cs471s3g02664 2664 cs471s3g02666 2666 1
cs471s3g02666 2666 cs471s3g02667 2667 1
cs471s3g02667 2667 cs471s3g02668 2668 -1
cs471s3g02685 2685 cs471s3g02684 2684 1
cs471s3g02687 2687 cs471s3g02685 2685 -1
cs471s3g02697 2697 cs471s3g02698 2698 -1
# Alignment 408: score=212.0 pvalue=0.2562 N=8 3&3 plus
cs471s3g02742 2742 cs471s3g02743 2743 1
cs471s3g02743 2743 cs471s3g02744 2744 1
cs471s3g02744 2744 cs471s3g02748 2748 -1
cs471s3g02752 2752 cs471s3g02753 2753 -1
cs471s3g02770 2770 cs471s3g02768 2768 1
cs471s3g02771 2771 cs471s3g02770 2770 -1
cs471s3g02780 2780 cs471s3g02782 2782 1
cs471s3g02798 2798 cs471s3g02799 2799 1
# Alignment 409: score=208.0 pvalue=0.2692 N=8 3&3 plus
cs471s3g00255 255 cs471s3g00256 256 1
cs471s3g00267 267 cs471s3g00265 265 1
cs471s3g00291 291 cs471s3g00290 290 1
cs471s3g00292 292 cs471s3g00291 291 1
cs471s3g00293 293 cs471s3g00292 292 1
cs471s3g00302 302 cs471s3g00304 304 1
cs471s3g00303 303 cs471s3g00306 306 1
cs471s3g00306 306 cs471s3g00311 311 -1
# Alignment 410: score=205.0 pvalue=0.3925 N=6 3&3 minus
cs471s3g01938 1938 cs471s3g01925 1925 -1
cs471s3g01937 1937 cs471s3g01929 1929 1
cs471s3g01933 1933 cs471s3g01931 1931 1
cs471s3g01931 1931 cs471s3g01933 1933 1
cs471s3g01929 1929 cs471s3g01937 1937 1
cs471s3g01927 1927 cs471s3g01944 1944 -1
# Alignment 411: score=194.0 pvalue=0.3155 N=11 3&3 plus
cs471s3g01558 1558 cs471s3g01556 1556 1
cs471s3g01563 1563 cs471s3g01565 1565 1
cs471s3g01582 1582 cs471s3g01581 1581 -1
cs471s3g01589 1589 cs471s3g01583 1583 1
cs471s3g01592 1592 cs471s3g01589 1589 1
cs471s3g01615 1615 cs471s3g01607 1607 1
cs471s3g01624 1624 cs471s3g01626 1626 1
cs471s3g01633 1633 cs471s3g01632 1632 1
cs471s3g01634 1634 cs471s3g01644 1644 -1
cs471s3g01652 1652 cs471s3g01653 1653 1
cs471s3g01672 1672 cs471s3g01673 1673 1
# Alignment 412: score=189.0 pvalue=0.7696 N=7 3&3 minus
cs471s3g00441 441 cs471s3g00433 433 1
cs471s3g00440 440 cs471s3g00434 434 1
cs471s3g00439 439 cs471s3g00436 436 1
cs471s3g00437 437 cs471s3g00438 438 -1
cs471s3g00434 434 cs471s3g00439 439 1
cs471s3g00433 433 cs471s3g00440 440 1
cs471s3g00417 417 cs471s3g00457 457 1
# Alignment 413: score=176.0 pvalue=0.9339 N=8 3&3 minus
cs471s3g00030 30 cs471s3g00001 1 1
cs471s3g00027 27 cs471s3g00011 11 1
cs471s3g00026 26 cs471s3g00015 15 -1
cs471s3g00020 20 cs471s3g00016 16 -1
cs471s3g00019 19 cs471s3g00018 18 1
cs471s3g00015 15 cs471s3g00026 26 -1
cs471s3g00011 11 cs471s3g00027 27 1
cs471s3g00001 1 cs471s3g00030 30 1
# Alignment 414: score=174.0 pvalue=0.0938 N=5 3&3 minus
cs471s3g00017 17 cs471s3g00200 200 1
cs471s3g00016 16 cs471s3g00203 203 -1
cs471s3g00012 12 cs471s3g00206 206 1
cs471s3g00007 7 cs471s3g00207 207 -1
cs471s3g00006 6 cs471s3g00208 208 -1
# Alignment 415: score=173.0 pvalue=0.0295 N=6 3&3 minus
cs471s3g02139 2139 cs471s3g02133 2133 1
cs471s3g02138 2138 cs471s3g02134 2134 1
cs471s3g02137 2137 cs471s3g02136 2136 1
cs471s3g02136 2136 cs471s3g02137 2137 1
cs471s3g02134 2134 cs471s3g02138 2138 1
cs471s3g02133 2133 cs471s3g02139 2139 1
# Alignment 416: score=169.0 pvalue=0.7273 N=8 3&3 plus
cs471s3g01443 1443 cs471s3g01445 1445 1
cs471s3g01446 1446 cs471s3g01448 1448 -1
cs471s3g01448 1448 cs471s3g01451 1451 -1
cs471s3g01468 1468 cs471s3g01467 1467 1
cs471s3g01472 1472 cs471s3g01469 1469 1
cs471s3g01482 1482 cs471s3g01481 1481 1
cs471s3g01483 1483 cs471s3g01482 1482 1
cs471s3g01485 1485 cs471s3g01483 1483 1
# Alignment 417: score=148.0 pvalue=0.0447 N=6 3&3 plus
cs471s3g00303 303 cs471s3g00015 15 1
cs471s3g00304 304 cs471s3g00016 16 1
cs471s3g00307 307 cs471s3g00017 17 1
cs471s3g00312 312 cs471s3g00018 18 -1
cs471s3g00314 314 cs471s3g00019 19 -1
cs471s3g00315 315 cs471s3g00020 20 1
# Alignment 418: score=143.0 pvalue=0.8469 N=8 3&3 plus
cs471s3g00256 256 cs471s3g00255 255 1
cs471s3g00265 265 cs471s3g00267 267 1
cs471s3g00290 290 cs471s3g00291 291 1
cs471s3g00291 291 cs471s3g00292 292 1
cs471s3g00292 292 cs471s3g00293 293 1
cs471s3g00304 304 cs471s3g00302 302 1
cs471s3g00306 306 cs471s3g00303 303 1
cs471s3g00311 311 cs471s3g00306 306 -1
# Alignment 419: score=130.0 pvalue=0.4297 N=6 3&3 plus
cs471s3g00303 303 cs471s3g00001 1 -1
cs471s3g00304 304 cs471s3g00012 12 1
cs471s3g00306 306 cs471s3g00015 15 1
cs471s3g00307 307 cs471s3g00016 16 1
cs471s3g00311 311 cs471s3g00026 26 1
cs471s3g00312 312 cs471s3g00027 27 1
# Alignment 420: score=130.0 pvalue=0.6509 N=5 3&3 plus
cs471s3g02111 2111 cs471s3g02112 2112 -1
cs471s3g02133 2133 cs471s3g02134 2134 1
cs471s3g02134 2134 cs471s3g02136 2136 1
cs471s3g02136 2136 cs471s3g02138 2138 1
cs471s3g02137 2137 cs471s3g02139 2139 1
# Alignment 421: score=118.0 pvalue=0.4264 N=5 3&3 plus
cs471s3g02331 2331 cs471s3g02328 2328 1
cs471s3g02333 2333 cs471s3g02330 2330 1
cs471s3g02335 2335 cs471s3g02331 2331 1
cs471s3g02338 2338 cs471s3g02333 2333 1
cs471s3g02339 2339 cs471s3g02335 2335 1
# Alignment 422: score=118.0 pvalue=0.8291 N=6 3&3 plus
cs471s3g02743 2743 cs471s3g02742 2742 1
cs471s3g02744 2744 cs471s3g02743 2743 1
cs471s3g02748 2748 cs471s3g02744 2744 -1
cs471s3g02753 2753 cs471s3g02752 2752 -1
cs471s3g02771 2771 cs471s3g02768 2768 -1
cs471s3g02782 2782 cs471s3g02780 2780 1
# Alignment 423: score=108.0 pvalue=0.7946 N=5 3&3 minus
cs471s3g02017 2017 cs471s3g02002 2002 1
cs471s3g02015 2015 cs471s3g02004 2004 1
cs471s3g02013 2013 cs471s3g02005 2005 1
cs471s3g02004 2004 cs471s3g02007 2007 1
cs471s3g02002 2002 cs471s3g02012 2012 1
# Alignment 424: score=108.0 pvalue=0.1833 N=5 3&3 minus
cs471s3g02231 2231 cs471s3g02226 2226 1
cs471s3g02230 2230 cs471s3g02227 2227 1
cs471s3g02228 2228 cs471s3g02229 2229 1
cs471s3g02227 2227 cs471s3g02230 2230 1
cs471s3g02226 2226 cs471s3g02231 2231 1
# Alignment 425: score=105.0 pvalue=0.6157 N=5 3&3 minus
cs471s3g00014 14 cs471s3g00174 174 1
cs471s3g00008 8 cs471s3g00191 191 -1
cs471s3g00007 7 cs471s3g00192 192 -1
cs471s3g00005 5 cs471s3g00194 194 -1
cs471s3g00002 2 cs471s3g00200 200 -1
# Alignment 426: score=103.0 pvalue=0.3787 N=5 3&3 minus
cs471s3g00312 312 cs471s3g00194 194 1
cs471s3g00307 307 cs471s3g00203 203 -1
cs471s3g00304 304 cs471s3g00206 206 1
cs471s3g00284 284 cs471s3g00210 210 -1
cs471s3g00263 263 cs471s3g00225 225 1
# Alignment 427: score=543.0 pvalue=0.0825 N=15 3&4 plus
cs471s3g02724 2724 cs471s4g00306 306 1
cs471s3g02726 2726 cs471s4g00311 311 1
cs471s3g02728 2728 cs471s4g00314 314 -1
cs471s3g02737 2737 cs471s4g00320 320 1
cs471s3g02739 2739 cs471s4g00328 328 1
cs471s3g02763 2763 cs471s4g00339 339 1
cs471s3g02764 2764 cs471s4g00342 342 1
cs471s3g02767 2767 cs471s4g00347 347 -1
cs471s3g02771 2771 cs471s4g00354 354 -1
cs471s3g02773 2773 cs471s4g00361 361 1
cs471s3g02775 2775 cs471s4g00372 372 1
cs471s3g02777 2777 cs471s4g00375 375 1
cs471s3g02789 2789 cs471s4g00378 378 -1
cs471s3g02792 2792 cs471s4g00394 394 -1
cs471s3g02794 2794 cs471s4g00396 396 1
# Alignment 428: score=316.0 pvalue=0.0074 N=7 3&4 plus
cs471s3g01012 1012 cs471s4g02312 2312 1
cs471s3g01013 1013 cs471s4g02314 2314 1
cs471s3g01016 1016 cs471s4g02315 2315 1
cs471s3g01017 1017 cs471s4g02317 2317 1
cs471s3g01018 1018 cs471s4g02318 2318 1
cs471s3g01019 1019 cs471s4g02319 2319 1
cs471s3g01022 1022 cs471s4g02323 2323 1
# Alignment 429: score=184.0 pvalue=0.202 N=7 3&4 minus
cs471s3g02637 2637 cs471s4g00214 214 -1
cs471s3g02636 2636 cs471s4g00217 217 -1
cs471s3g02631 2631 cs471s4g00223 223 -1
cs471s3g02610 2610 cs471s4g00230 230 -1
cs471s3g02598 2598 cs471s4g00237 237 -1
cs471s3g02594 2594 cs471s4g00240 240 -1
cs471s3g02576 2576 cs471s4g00241 241 -1
# Alignment 430: score=143.0 pvalue=0.1717 N=5 3&4 minus
cs471s3g02530 2530 cs471s4g00136 136 -1
cs471s3g02520 2520 cs471s4g00155 155 -1
cs471s3g02505 2505 cs471s4g00165 165 -1
cs471s3g02499 2499 cs471s4g00170 170 1
cs471s3g02495 2495 cs471s4g00176 176 -1
# Alignment 431: score=133.0 pvalue=0.1055 N=6 3&7 minus
cs471s3g00608 608 cs471s7g02604 2604 1
cs471s3g00601 601 cs471s7g02607 2607 -1
cs471s3g00596 596 cs471s7g02622 2622 -1
cs471s3g00592 592 cs471s7g02626 2626 -1
cs471s3g00591 591 cs471s7g02627 2627 1
cs471s3g00581 581 cs471s7g02629 2629 -1
# Alignment 432: score=506.0 pvalue=0.0511 N=14 3&9 minus
cs471s3g01781 1781 cs471s9g01114 1114 -1
cs471s3g01778 1778 cs471s9g01117 1117 -1
cs471s3g01772 1772 cs471s9g01123 1123 -1
cs471s3g01765 1765 cs471s9g01127 1127 -1
cs471s3g01755 1755 cs471s9g01137 1137 -1
cs471s3g01750 1750 cs471s9g01139 1139 -1
cs471s3g01744 1744 cs471s9g01148 1148 -1
cs471s3g01729 1729 cs471s9g01151 1151 -1
cs471s3g01725 1725 cs471s9g01153 1153 -1
cs471s3g01709 1709 cs471s9g01158 1158 -1
cs471s3g01693 1693 cs471s9g01161 1161 -1
cs471s3g01689 1689 cs471s9g01162 1162 -1
cs471s3g01687 1687 cs471s9g01164 1164 -1
cs471s3g01679 1679 cs471s9g01167 1167 -1
# Alignment 433: score=773.0 pvalue=0.064 N=20 4&1 plus
cs471s4g01428 1428 cs471s1g03658 3658 1
cs471s4g01438 1438 cs471s1g03659 3659 -1
cs471s4g01456 1456 cs471s1g03675 3675 1
cs471s4g01457 1457 cs471s1g03678 3678 1
cs471s4g01474 1474 cs471s1g03681 3681 1
cs471s4g01477 1477 cs471s1g03683 3683 1
cs471s4g01483 1483 cs471s1g03703 3703 1
cs471s4g01487 1487 cs471s1g03707 3707 1
cs471s4g01498 1498 cs471s1g03712 3712 1
cs471s4g01507 1507 cs471s1g03716 3716 1
cs471s4g01515 1515 cs471s1g03721 3721 1
cs471s4g01518 1518 cs471s1g03722 3722 1
cs471s4g01519 1519 cs471s1g03723 3723 1
cs471s4g01520 1520 cs471s1g03727 3727 1
cs471s4g01523 1523 cs471s1g03728 3728 1
cs471s4g01526 1526 cs471s1g03729 3729 1
cs471s4g01527 1527 cs471s1g03732 3732 1
cs471s4g01530 1530 cs471s1g03733 3733 1
cs471s4g01538 1538 cs471s1g03739 3739 1
cs471s4g01559 1559 cs471s1g03742 3742 1
# Alignment 434: score=175.0 pvalue=0.0694 N=5 4&1 minus
cs471s4g01044 1044 cs471s1g02694 2694 -1
cs471s4g01038 1038 cs471s1g02711 2711 1
cs471s4g01031 1031 cs471s1g02728 2728 -1
cs471s4g01029 1029 cs471s1g02731 2731 -1
cs471s4g01028 1028 cs471s1g02736 2736 -1
# Alignment 435: score=231.0 pvalue=0.0337 N=6 4&10 minus
cs471s4g00983 983 cs471s10g01116 1116 -1
cs471s4g00982 982 cs471s10g01125 1125 1
cs471s4g00981 981 cs471s10g01131 1131 -1
cs471s4g00980 980 cs471s10g01132 1132 -1
cs471s4g00979 979 cs471s10g01133 1133 -1
cs471s4g00976 976 cs471s10g01138 1138 -1
# Alignment 436: score=470.0 pvalue=0.0671 N=12 4&15 minus
cs471s4g02154 2154 cs471s15g00847 847 -1
cs471s4g02146 2146 cs471s15g00852 852 -1
cs471s4g02142 2142 cs471s15g00866 866 -1
cs471s4g02140 2140 cs471s15g00871 871 -1
cs471s4g02133 2133 cs471s15g00873 873 -1
cs471s4g02129 2129 cs471s15g00877 877 -1
cs471s4g02128 2128 cs471s15g00879 879 -1
cs471s4g02122 2122 cs471s15g00883 883 -1
cs471s4g02120 2120 cs471s15g00889 889 -1
cs471s4g02108 2108 cs471s15g00894 894 -1
cs471s4g02103 2103 cs471s15g00897 897 -1
cs471s4g02091 2091 cs471s15g00911 911 1
# Alignment 437: score=461.0 pvalue=0.0867 N=15 4&15 minus
cs471s4g01986 1986 cs471s15g01041 1041 -1
cs471s4g01984 1984 cs471s15g01042 1042 -1
cs471s4g01964 1964 cs471s15g01057 1057 -1
cs471s4g01952 1952 cs471s15g01061 1061 -1
cs471s4g01945 1945 cs471s15g01063 1063 -1
cs471s4g01944 1944 cs471s15g01065 1065 -1
cs471s4g01932 1932 cs471s15g01073 1073 1
cs471s4g01930 1930 cs471s15g01077 1077 -1
cs471s4g01928 1928 cs471s15g01078 1078 -1
cs471s4g01918 1918 cs471s15g01083 1083 -1
cs471s4g01916 1916 cs471s15g01084 1084 -1
cs471s4g01905 1905 cs471s15g01089 1089 -1
cs471s4g01903 1903 cs471s15g01102 1102 -1
cs471s4g01895 1895 cs471s15g01103 1103 -1
cs471s4g01889 1889 cs471s15g01106 1106 -1
# Alignment 438: score=296.0 pvalue=0.0339 N=7 4&15 minus
cs471s4g02062 2062 cs471s15g00926 926 -1
cs471s4g02058 2058 cs471s15g00928 928 -1
cs471s4g02056 2056 cs471s15g00931 931 -1
cs471s4g02032 2032 cs471s15g00939 939 -1
cs471s4g02031 2031 cs471s15g00941 941 -1
cs471s4g02028 2028 cs471s15g00949 949 -1
cs471s4g02021 2021 cs471s15g00951 951 -1
# Alignment 439: score=196.0 pvalue=0.0275 N=5 4&2 minus
cs471s4g02116 2116 cs471s2g02874 2874 -1
cs471s4g02115 2115 cs471s2g02877 2877 1
cs471s4g02114 2114 cs471s2g02878 2878 1
cs471s4g02113 2113 cs471s2g02880 2880 1
cs471s4g02111 2111 cs471s2g02881 2881 -1
# Alignment 440: score=144.0 pvalue=0.1955 N=6 4&2 plus
cs471s4g01678 1678 cs471s2g02285 2285 1
cs471s4g01687 1687 cs471s2g02292 2292 1
cs471s4g01712 1712 cs471s2g02299 2299 1
cs471s4g01715 1715 cs471s2g02302 2302 1
cs471s4g01717 1717 cs471s2g02315 2315 -1
cs471s4g01723 1723 cs471s2g02316 2316 -1
# Alignment 441: score=142.0 pvalue=0.159 N=5 4&2 minus
cs471s4g02233 2233 cs471s2g02067 2067 1
cs471s4g02225 2225 cs471s2g02078 2078 1
cs471s4g02222 2222 cs471s2g02083 2083 1
cs471s4g02217 2217 cs471s2g02086 2086 1
cs471s4g02213 2213 cs471s2g02088 2088 -1
# Alignment 442: score=502.0 pvalue=0.0817 N=13 4&3 plus
cs471s4g00306 306 cs471s3g02724 2724 1
cs471s4g00311 311 cs471s3g02726 2726 1
cs471s4g00312 312 cs471s3g02728 2728 -1
cs471s4g00320 320 cs471s3g02737 2737 1
cs471s4g00328 328 cs471s3g02739 2739 1
cs471s4g00339 339 cs471s3g02763 2763 1
cs471s4g00342 342 cs471s3g02764 2764 1
cs471s4g00347 347 cs471s3g02767 2767 -1
cs471s4g00354 354 cs471s3g02768 2768 1
cs471s4g00361 361 cs471s3g02773 2773 1
cs471s4g00372 372 cs471s3g02775 2775 1
cs471s4g00375 375 cs471s3g02777 2777 1
cs471s4g00382 382 cs471s3g02780 2780 -1
# Alignment 443: score=277.0 pvalue=0.0139 N=7 4&3 plus
cs471s4g02312 2312 cs471s3g01012 1012 1
cs471s4g02314 2314 cs471s3g01013 1013 1
cs471s4g02315 2315 cs471s3g01016 1016 1
cs471s4g02317 2317 cs471s3g01017 1017 1
cs471s4g02318 2318 cs471s3g01018 1018 1
cs471s4g02319 2319 cs471s3g01019 1019 1
cs471s4g02323 2323 cs471s3g01021 1021 1
# Alignment 444: score=274.0 pvalue=0.1211 N=8 4&3 minus
cs471s4g00241 241 cs471s3g02576 2576 -1
cs471s4g00240 240 cs471s3g02594 2594 -1
cs471s4g00237 237 cs471s3g02598 2598 -1
cs471s4g00230 230 cs471s3g02610 2610 -1
cs471s4g00223 223 cs471s3g02631 2631 -1
cs471s4g00217 217 cs471s3g02636 2636 -1
cs471s4g00214 214 cs471s3g02637 2637 -1
cs471s4g00193 193 cs471s3g02643 2643 1
# Alignment 445: score=183.0 pvalue=0.129 N=5 4&3 minus
cs471s4g00176 176 cs471s3g02495 2495 -1
cs471s4g00170 170 cs471s3g02499 2499 1
cs471s4g00165 165 cs471s3g02505 2505 -1
cs471s4g00157 157 cs471s3g02520 2520 -1
cs471s4g00136 136 cs471s3g02530 2530 -1
# Alignment 446: score=850.0 pvalue=0.252 N=30 4&4 plus
cs471s4g01062 1062 cs471s4g01066 1066 1
cs471s4g01066 1066 cs471s4g01068 1068 -1
cs471s4g01079 1079 cs471s4g01089 1089 1
cs471s4g01081 1081 cs471s4g01091 1091 1
cs471s4g01089 1089 cs471s4g01104 1104 -1
cs471s4g01105 1105 cs471s4g01111 1111 1
cs471s4g01126 1126 cs471s4g01130 1130 1
cs471s4g01128 1128 cs471s4g01133 1133 1
cs471s4g01135 1135 cs471s4g01136 1136 1
cs471s4g01136 1136 cs471s4g01137 1137 1
cs471s4g01141 1141 cs471s4g01148 1148 -1
cs471s4g01148 1148 cs471s4g01149 1149 1
cs471s4g01155 1155 cs471s4g01156 1156 1
cs471s4g01156 1156 cs471s4g01158 1158 1
cs471s4g01158 1158 cs471s4g01159 1159 1
cs471s4g01159 1159 cs471s4g01160 1160 1
cs471s4g01160 1160 cs471s4g01161 1161 -1
cs471s4g01172 1172 cs471s4g01173 1173 1
cs471s4g01173 1173 cs471s4g01174 1174 1
cs471s4g01174 1174 cs471s4g01175 1175 1
cs471s4g01175 1175 cs471s4g01176 1176 1
cs471s4g01196 1196 cs471s4g01195 1195 -1
cs471s4g01197 1197 cs471s4g01196 1196 1
cs471s4g01198 1198 cs471s4g01197 1197 1
cs471s4g01199 1199 cs471s4g01198 1198 -1
cs471s4g01200 1200 cs471s4g01199 1199 -1
cs471s4g01202 1202 cs471s4g01200 1200 1
cs471s4g01204 1204 cs471s4g01201 1201 1
cs471s4g01205 1205 cs471s4g01204 1204 1
cs471s4g01215 1215 cs471s4g01216 1216 1
# Alignment 447: score=698.0 pvalue=0.2854 N=27 4&4 plus
cs471s4g01262 1262 cs471s4g01266 1266 -1
cs471s4g01263 1263 cs471s4g01267 1267 -1
cs471s4g01282 1282 cs471s4g01283 1283 1
cs471s4g01283 1283 cs471s4g01285 1285 1
cs471s4g01284 1284 cs471s4g01286 1286 1
cs471s4g01289 1289 cs471s4g01290 1290 1
cs471s4g01290 1290 cs471s4g01291 1291 1
cs471s4g01291 1291 cs471s4g01293 1293 1
cs471s4g01292 1292 cs471s4g01294 1294 1
cs471s4g01302 1302 cs471s4g01301 1301 1
cs471s4g01303 1303 cs471s4g01302 1302 1
cs471s4g01304 1304 cs471s4g01303 1303 1
cs471s4g01305 1305 cs471s4g01304 1304 1
cs471s4g01306 1306 cs471s4g01305 1305 1
cs471s4g01309 1309 cs471s4g01306 1306 1
cs471s4g01316 1316 cs471s4g01315 1315 1
cs471s4g01317 1317 cs471s4g01316 1316 1
cs471s4g01334 1334 cs471s4g01333 1333 1
cs471s4g01355 1355 cs471s4g01356 1356 1
cs471s4g01356 1356 cs471s4g01357 1357 1
cs471s4g01374 1374 cs471s4g01370 1370 -1
cs471s4g01376 1376 cs471s4g01375 1375 1
cs471s4g01377 1377 cs471s4g01376 1376 1
cs471s4g01394 1394 cs471s4g01392 1392 1
cs471s4g01415 1415 cs471s4g01416 1416 -1
cs471s4g01419 1419 cs471s4g01420 1420 1
cs471s4g01425 1425 cs471s4g01427 1427 -1
# Alignment 448: score=565.0 pvalue=0.5359 N=21 4&4 plus
cs471s4g01116 1116 cs471s4g01130 1130 1
cs471s4g01125 1125 cs471s4g01133 1133 1
cs471s4g01136 1136 cs471s4g01135 1135 1
cs471s4g01137 1137 cs471s4g01136 1136 1
cs471s4g01148 1148 cs471s4g01141 1141 -1
cs471s4g01149 1149 cs471s4g01148 1148 1
cs471s4g01155 1155 cs471s4g01158 1158 1
cs471s4g01156 1156 cs471s4g01159 1159 1
cs471s4g01158 1158 cs471s4g01160 1160 1
cs471s4g01173 1173 cs471s4g01172 1172 1
cs471s4g01174 1174 cs471s4g01173 1173 1
cs471s4g01175 1175 cs471s4g01174 1174 1
cs471s4g01176 1176 cs471s4g01175 1175 1
cs471s4g01195 1195 cs471s4g01196 1196 -1
cs471s4g01196 1196 cs471s4g01197 1197 1
cs471s4g01197 1197 cs471s4g01198 1198 1
cs471s4g01199 1199 cs471s4g01200 1200 -1
cs471s4g01200 1200 cs471s4g01201 1201 1
cs471s4g01201 1201 cs471s4g01204 1204 1
cs471s4g01202 1202 cs471s4g01205 1205 1
cs471s4g01216 1216 cs471s4g01215 1215 1
# Alignment 449: score=419.0 pvalue=0.1373 N=12 4&4 plus
cs471s4g02251 2251 cs471s4g02261 2261 -1
cs471s4g02260 2260 cs471s4g02262 2262 1
cs471s4g02263 2263 cs471s4g02264 2264 1
cs471s4g02264 2264 cs471s4g02265 2265 1
cs471s4g02269 2269 cs471s4g02272 2272 1
cs471s4g02272 2272 cs471s4g02273 2273 1
cs471s4g02284 2284 cs471s4g02285 2285 1
cs471s4g02301 2301 cs471s4g02300 2300 1
cs471s4g02302 2302 cs471s4g02301 2301 1
cs471s4g02305 2305 cs471s4g02304 2304 1
cs471s4g02306 2306 cs471s4g02305 2305 1
cs471s4g02307 2307 cs471s4g02308 2308 -1
# Alignment 450: score=410.0 pvalue=0.4578 N=15 4&4 plus
cs471s4g01264 1264 cs471s4g01265 1265 -1
cs471s4g01266 1266 cs471s4g01267 1267 1
cs471s4g01284 1284 cs471s4g01282 1282 1
cs471s4g01285 1285 cs471s4g01283 1283 1
cs471s4g01290 1290 cs471s4g01289 1289 1
cs471s4g01291 1291 cs471s4g01290 1290 1
cs471s4g01292 1292 cs471s4g01293 1293 1
cs471s4g01293 1293 cs471s4g01294 1294 1
cs471s4g01301 1301 cs471s4g01302 1302 1
cs471s4g01302 1302 cs471s4g01303 1303 1
cs471s4g01303 1303 cs471s4g01304 1304 1
cs471s4g01304 1304 cs471s4g01305 1305 1
cs471s4g01305 1305 cs471s4g01306 1306 1
cs471s4g01306 1306 cs471s4g01309 1309 1
cs471s4g01317 1317 cs471s4g01315 1315 1
# Alignment 451: score=398.0 pvalue=0.2774 N=16 4&4 plus
cs471s4g00181 181 cs471s4g00180 180 1
cs471s4g00182 182 cs471s4g00181 181 -1
cs471s4g00186 186 cs471s4g00197 197 1
cs471s4g00188 188 cs471s4g00198 198 1
cs471s4g00190 190 cs471s4g00205 205 1
cs471s4g00198 198 cs471s4g00209 209 -1
cs471s4g00209 209 cs471s4g00210 210 1
cs471s4g00214 214 cs471s4g00223 223 -1
cs471s4g00230 230 cs471s4g00239 239 -1
cs471s4g00246 246 cs471s4g00245 245 1
cs471s4g00261 261 cs471s4g00254 254 1
cs471s4g00263 263 cs471s4g00257 257 -1
cs471s4g00265 265 cs471s4g00258 258 1
cs471s4g00267 267 cs471s4g00259 259 1
cs471s4g00270 270 cs471s4g00267 267 1
cs471s4g00275 275 cs471s4g00278 278 1
# Alignment 452: score=388.0 pvalue=0.2091 N=13 4&4 plus
cs471s4g00068 68 cs471s4g00069 69 -1
cs471s4g00069 69 cs471s4g00070 70 1
cs471s4g00093 93 cs471s4g00095 95 1
cs471s4g00095 95 cs471s4g00096 96 1
cs471s4g00099 99 cs471s4g00100 100 -1
cs471s4g00114 114 cs471s4g00111 111 -1
cs471s4g00122 122 cs471s4g00119 119 1
cs471s4g00123 123 cs471s4g00122 122 1
cs471s4g00129 129 cs471s4g00130 130 -1
cs471s4g00143 143 cs471s4g00137 137 -1
cs471s4g00149 149 cs471s4g00146 146 1
cs471s4g00150 150 cs471s4g00148 148 1
cs471s4g00158 158 cs471s4g00150 150 -1
# Alignment 453: score=341.0 pvalue=0.0713 N=8 4&4 plus
cs471s4g01911 1911 cs471s4g01912 1912 1
cs471s4g01914 1914 cs471s4g01913 1913 1
cs471s4g01916 1916 cs471s4g01917 1917 1
cs471s4g01922 1922 cs471s4g01928 1928 1
cs471s4g01927 1927 cs471s4g01929 1929 1
cs471s4g01928 1928 cs471s4g01930 1930 1
cs471s4g01934 1934 cs471s4g01947 1947 -1
cs471s4g01947 1947 cs471s4g01949 1949 1
# Alignment 454: score=336.0 pvalue=0.7225 N=15 4&4 plus
cs471s4g00180 180 cs471s4g00181 181 1
cs471s4g00181 181 cs471s4g00182 182 -1
cs471s4g00197 197 cs471s4g00188 188 1
cs471s4g00198 198 cs471s4g00197 197 1
cs471s4g00209 209 cs471s4g00198 198 -1
cs471s4g00210 210 cs471s4g00209 209 1
cs471s4g00223 223 cs471s4g00214 214 -1
cs471s4g00239 239 cs471s4g00230 230 -1
cs471s4g00245 245 cs471s4g00246 246 1
cs471s4g00254 254 cs471s4g00261 261 1
cs471s4g00256 256 cs471s4g00263 263 1
cs471s4g00257 257 cs471s4g00265 265 1
cs471s4g00259 259 cs471s4g00267 267 1
cs471s4g00267 267 cs471s4g00270 270 1
cs471s4g00278 278 cs471s4g00275 275 1
# Alignment 455: score=336.0 pvalue=0.3814 N=10 4&4 plus
cs471s4g02262 2262 cs471s4g02260 2260 1
cs471s4g02264 2264 cs471s4g02263 2263 1
cs471s4g02265 2265 cs471s4g02264 2264 1
cs471s4g02272 2272 cs471s4g02269 2269 1
cs471s4g02273 2273 cs471s4g02272 2272 1
cs471s4g02285 2285 cs471s4g02284 2284 1
cs471s4g02290 2290 cs471s4g02304 2304 1
cs471s4g02304 2304 cs471s4g02305 2305 1
cs471s4g02305 2305 cs471s4g02306 2306 1
cs471s4g02306 2306 cs471s4g02308 2308 1
# Alignment 456: score=308.0 pvalue=0.9233 N=15 4&4 plus
cs471s4g01266 1266 cs471s4g01262 1262 -1
cs471s4g01267 1267 cs471s4g01263 1263 -1
cs471s4g01282 1282 cs471s4g01284 1284 1
cs471s4g01284 1284 cs471s4g01285 1285 1
cs471s4g01291 1291 cs471s4g01289 1289 1
cs471s4g01292 1292 cs471s4g01290 1290 1
cs471s4g01293 1293 cs471s4g01291 1291 1
cs471s4g01294 1294 cs471s4g01293 1293 1
cs471s4g01303 1303 cs471s4g01301 1301 1
cs471s4g01304 1304 cs471s4g01302 1302 1
cs471s4g01305 1305 cs471s4g01303 1303 1
cs471s4g01306 1306 cs471s4g01304 1304 1
cs471s4g01309 1309 cs471s4g01305 1305 1
cs471s4g01315 1315 cs471s4g01306 1306 1
cs471s4g01316 1316 cs471s4g01317 1317 1
# Alignment 457: score=288.0 pvalue=0.2428 N=11 4&4 plus
cs471s4g02159 2159 cs471s4g02158 2158 1
cs471s4g02160 2160 cs471s4g02159 2159 1
cs471s4g02163 2163 cs471s4g02164 2164 1
cs471s4g02188 2188 cs471s4g02187 2187 1
cs471s4g02189 2189 cs471s4g02188 2188 1
cs471s4g02190 2190 cs471s4g02191 2191 -1
cs471s4g02193 2193 cs471s4g02195 2195 1
cs471s4g02202 2202 cs471s4g02204 2204 1
cs471s4g02206 2206 cs471s4g02205 2205 1
cs471s4g02217 2217 cs471s4g02215 2215 -1
cs471s4g02229 2229 cs471s4g02230 2230 1
# Alignment 458: score=274.0 pvalue=0.6864 N=11 4&4 plus
cs471s4g00069 69 cs471s4g00068 68 -1
cs471s4g00070 70 cs471s4g00069 69 1
cs471s4g00095 95 cs471s4g00093 93 1
cs471s4g00096 96 cs471s4g00095 95 1
cs471s4g00100 100 cs471s4g00099 99 -1
cs471s4g00119 119 cs471s4g00122 122 1
cs471s4g00130 130 cs471s4g00129 129 -1
cs471s4g00137 137 cs471s4g00143 143 -1
cs471s4g00146 146 cs471s4g00149 149 1
cs471s4g00148 148 cs471s4g00150 150 1
cs471s4g00150 150 cs471s4g00158 158 -1
# Alignment 459: score=269.0 pvalue=0.5085 N=9 4&4 plus
cs471s4g01912 1912 cs471s4g01911 1911 1
cs471s4g01915 1915 cs471s4g01913 1913 1
cs471s4g01917 1917 cs471s4g01916 1916 1
cs471s4g01928 1928 cs471s4g01922 1922 1
cs471s4g01929 1929 cs471s4g01927 1927 1
cs471s4g01930 1930 cs471s4g01928 1928 1
cs471s4g01947 1947 cs471s4g01934 1934 -1
cs471s4g01949 1949 cs471s4g01947 1947 1
cs471s4g01973 1973 cs471s4g01972 1972 1
# Alignment 460: score=265.0 pvalue=0.1641 N=8 4&4 plus
cs471s4g00380 380 cs471s4g00381 381 1
cs471s4g00389 389 cs471s4g00391 391 1
cs471s4g00402 402 cs471s4g00403 403 1
cs471s4g00403 403 cs471s4g00404 404 1
cs471s4g00404 404 cs471s4g00407 407 1
cs471s4g00413 413 cs471s4g00412 412 1
cs471s4g00416 416 cs471s4g00417 417 1
cs471s4g00417 417 cs471s4g00418 418 1
# Alignment 461: score=264.0 pvalue=0.0558 N=7 4&4 minus
cs471s4g00891 891 cs471s4g00880 880 -1
cs471s4g00890 890 cs471s4g00883 883 1
cs471s4g00889 889 cs471s4g00885 885 1
cs471s4g00885 885 cs471s4g00889 889 1
cs471s4g00884 884 cs471s4g00890 890 1
cs471s4g00883 883 cs471s4g00891 891 1
cs471s4g00881 881 cs471s4g00893 893 1
# Alignment 462: score=247.0 pvalue=0.0756 N=6 4&4 plus
cs471s4g02344 2344 cs471s4g02343 2343 1
cs471s4g02347 2347 cs471s4g02346 2346 1
cs471s4g02348 2348 cs471s4g02349 2349 1
cs471s4g02356 2356 cs471s4g02358 2358 1
cs471s4g02361 2361 cs471s4g02362 2362 1
cs471s4g02362 2362 cs471s4g02363 2363 1
# Alignment 463: score=233.0 pvalue=0.6529 N=10 4&4 plus
cs471s4g00835 835 cs471s4g00839 839 1
cs471s4g00845 845 cs471s4g00846 846 1
cs471s4g00861 861 cs471s4g00862 862 1
cs471s4g00880 880 cs471s4g00883 883 -1
cs471s4g00882 882 cs471s4g00885 885 1
cs471s4g00883 883 cs471s4g00886 886 1
cs471s4g00884 884 cs471s4g00887 887 1
cs471s4g00886 886 cs471s4g00890 890 1
cs471s4g00890 890 cs471s4g00891 891 1
cs471s4g00891 891 cs471s4g00893 893 -1
# Alignment 464: score=219.0 pvalue=0.2879 N=8 4&4 minus
cs471s4g01475 1475 cs471s4g01440 1440 1
cs471s4g01465 1465 cs471s4g01457 1457 1
cs471s4g01461 1461 cs471s4g01458 1458 1
cs471s4g01460 1460 cs471s4g01459 1459 1
cs471s4g01459 1459 cs471s4g01460 1460 1
cs471s4g01458 1458 cs471s4g01461 1461 1
cs471s4g01457 1457 cs471s4g01462 1462 1
cs471s4g01440 1440 cs471s4g01475 1475 1
# Alignment 465: score=215.0 pvalue=0.5327 N=8 4&4 plus
cs471s4g00381 381 cs471s4g00380 380 1
cs471s4g00391 391 cs471s4g00389 389 1
cs471s4g00403 403 cs471s4g00402 402 1
cs471s4g00404 404 cs471s4g00403 403 1
cs471s4g00407 407 cs471s4g00404 404 1
cs471s4g00412 412 cs471s4g00413 413 1
cs471s4g00417 417 cs471s4g00416 416 1
cs471s4g00418 418 cs471s4g00417 417 1
# Alignment 466: score=207.0 pvalue=0.4874 N=7 4&4 minus
cs471s4g01116 1116 cs471s4g01079 1079 -1
cs471s4g01104 1104 cs471s4g01089 1089 -1
cs471s4g01103 1103 cs471s4g01091 1091 -1
cs471s4g01093 1093 cs471s4g01092 1092 1
cs471s4g01092 1092 cs471s4g01093 1093 1
cs471s4g01091 1091 cs471s4g01103 1103 -1
cs471s4g01086 1086 cs471s4g01104 1104 -1
# Alignment 467: score=204.0 pvalue=0.3431 N=10 4&4 plus
cs471s4g02493 2493 cs471s4g02492 2492 1
cs471s4g02495 2495 cs471s4g02493 2493 1
cs471s4g02498 2498 cs471s4g02495 2495 -1
cs471s4g02510 2510 cs471s4g02513 2513 -1
cs471s4g02530 2530 cs471s4g02529 2529 -1
cs471s4g02534 2534 cs471s4g02535 2535 1
cs471s4g02556 2556 cs471s4g02557 2557 -1
cs471s4g02564 2564 cs471s4g02566 2566 1
cs471s4g02578 2578 cs471s4g02579 2579 -1
cs471s4g02599 2599 cs471s4g02600 2600 1
# Alignment 468: score=202.0 pvalue=0.1155 N=5 4&4 plus
cs471s4g02408 2408 cs471s4g02409 2409 1
cs471s4g02417 2417 cs471s4g02416 2416 1
cs471s4g02419 2419 cs471s4g02423 2423 1
cs471s4g02420 2420 cs471s4g02424 2424 1
cs471s4g02436 2436 cs471s4g02437 2437 1
# Alignment 469: score=191.0 pvalue=0.1718 N=6 4&4 plus
cs471s4g00491 491 cs471s4g00490 490 1
cs471s4g00493 493 cs471s4g00491 491 -1
cs471s4g00495 495 cs471s4g00493 493 1
cs471s4g00499 499 cs471s4g00500 500 -1
cs471s4g00511 511 cs471s4g00512 512 1
cs471s4g00512 512 cs471s4g00513 513 1
# Alignment 470: score=188.0 pvalue=0.0736 N=5 4&4 plus
cs471s4g00309 309 cs471s4g00310 310 1
cs471s4g00312 312 cs471s4g00314 314 1
cs471s4g00314 314 cs471s4g00317 317 1
cs471s4g00317 317 cs471s4g00318 318 -1
cs471s4g00319 319 cs471s4g00320 320 1
# Alignment 471: score=180.0 pvalue=0.2564 N=7 4&4 plus
cs471s4g02634 2634 cs471s4g02636 2636 1
cs471s4g02636 2636 cs471s4g02640 2640 1
cs471s4g02646 2646 cs471s4g02647 2647 1
cs471s4g02660 2660 cs471s4g02662 2662 1
cs471s4g02678 2678 cs471s4g02679 2679 1
cs471s4g02685 2685 cs471s4g02688 2688 -1
cs471s4g02688 2688 cs471s4g02689 2689 1
# Alignment 472: score=180.0 pvalue=0.6411 N=7 4&4 plus
cs471s4g02636 2636 cs471s4g02634 2634 1
cs471s4g02640 2640 cs471s4g02636 2636 1
cs471s4g02647 2647 cs471s4g02646 2646 1
cs471s4g02662 2662 cs471s4g02660 2660 1
cs471s4g02679 2679 cs471s4g02678 2678 1
cs471s4g02688 2688 cs471s4g02685 2685 -1
cs471s4g02689 2689 cs471s4g02688 2688 1
# Alignment 473: score=179.0 pvalue=0.4867 N=6 4&4 plus
cs471s4g02409 2409 cs471s4g02408 2408 1
cs471s4g02416 2416 cs471s4g02417 2417 1
cs471s4g02419 2419 cs471s4g02420 2420 1
cs471s4g02420 2420 cs471s4g02423 2423 1
cs471s4g02423 2423 cs471s4g02424 2424 1
cs471s4g02437 2437 cs471s4g02436 2436 1
# Alignment 474: score=172.0 pvalue=0.422 N=6 4&4 plus
cs471s4g02343 2343 cs471s4g02344 2344 1
cs471s4g02346 2346 cs471s4g02347 2347 1
cs471s4g02347 2347 cs471s4g02349 2349 1
cs471s4g02358 2358 cs471s4g02356 2356 1
cs471s4g02362 2362 cs471s4g02361 2361 1
cs471s4g02363 2363 cs471s4g02362 2362 1
# Alignment 475: score=165.0 pvalue=0.1001 N=5 4&4 plus
cs471s4g02075 2075 cs471s4g02076 2076 1
cs471s4g02077 2077 cs471s4g02079 2079 -1
cs471s4g02079 2079 cs471s4g02080 2080 1
cs471s4g02080 2080 cs471s4g02084 2084 1
cs471s4g02084 2084 cs471s4g02085 2085 1
# Alignment 476: score=164.0 pvalue=0.2031 N=5 4&4 plus
cs471s4g01663 1663 cs471s4g01665 1665 -1
cs471s4g01681 1681 cs471s4g01682 1682 1
cs471s4g01682 1682 cs471s4g01684 1684 1
cs471s4g01696 1696 cs471s4g01697 1697 1
cs471s4g01697 1697 cs471s4g01700 1700 -1
# Alignment 477: score=156.0 pvalue=0.6114 N=6 4&4 plus
cs471s4g01457 1457 cs471s4g01458 1458 1
cs471s4g01458 1458 cs471s4g01459 1459 1
cs471s4g01461 1461 cs471s4g01460 1460 1
cs471s4g01462 1462 cs471s4g01461 1461 1
cs471s4g01465 1465 cs471s4g01462 1462 1
cs471s4g01485 1485 cs471s4g01484 1484 -1
# Alignment 478: score=152.0 pvalue=0.5275 N=6 4&4 plus
cs471s4g00490 490 cs471s4g00492 492 1
cs471s4g00491 491 cs471s4g00493 493 -1
cs471s4g00493 493 cs471s4g00495 495 1
cs471s4g00500 500 cs471s4g00499 499 -1
cs471s4g00512 512 cs471s4g00511 511 1
cs471s4g00513 513 cs471s4g00512 512 1
# Alignment 479: score=150.0 pvalue=0.2618 N=5 4&4 plus
cs471s4g02076 2076 cs471s4g02075 2075 1
cs471s4g02079 2079 cs471s4g02077 2077 -1
cs471s4g02080 2080 cs471s4g02079 2079 1
cs471s4g02084 2084 cs471s4g02080 2080 1
cs471s4g02085 2085 cs471s4g02084 2084 1
# Alignment 480: score=139.0 pvalue=0.6117 N=5 4&4 plus
cs471s4g01665 1665 cs471s4g01663 1663 -1
cs471s4g01682 1682 cs471s4g01681 1681 1
cs471s4g01684 1684 cs471s4g01682 1682 1
cs471s4g01697 1697 cs471s4g01696 1696 1
cs471s4g01700 1700 cs471s4g01697 1697 -1
# Alignment 481: score=118.0 pvalue=0.8082 N=5 4&4 minus
cs471s4g01205 1205 cs471s4g01198 1198 1
cs471s4g01204 1204 cs471s4g01199 1199 -1
cs471s4g01201 1201 cs471s4g01200 1200 1
cs471s4g01199 1199 cs471s4g01201 1201 -1
cs471s4g01196 1196 cs471s4g01204 1204 1
# Alignment 482: score=107.0 pvalue=0.2237 N=5 4&4 plus
cs471s4g01458 1458 cs471s4g01457 1457 1
cs471s4g01459 1459 cs471s4g01458 1458 1
cs471s4g01461 1461 cs471s4g01459 1459 1
cs471s4g01462 1462 cs471s4g01460 1460 1
cs471s4g01465 1465 cs471s4g01461 1461 1
# Alignment 483: score=1127.0 pvalue=0.1208 N=33 4&6 minus
cs471s4g01423 1423 cs471s6g00255 255 -1
cs471s4g01421 1421 cs471s6g00265 265 -1
cs471s4g01413 1413 cs471s6g00274 274 -1
cs471s4g01412 1412 cs471s6g00280 280 -1
cs471s4g01402 1402 cs471s6g00303 303 -1
cs471s4g01382 1382 cs471s6g00324 324 1
cs471s4g01373 1373 cs471s6g00334 334 -1
cs471s4g01372 1372 cs471s6g00336 336 -1
cs471s4g01371 1371 cs471s6g00340 340 -1
cs471s4g01362 1362 cs471s6g00356 356 -1
cs471s4g01360 1360 cs471s6g00368 368 -1
cs471s4g01353 1353 cs471s6g00369 369 -1
cs471s4g01348 1348 cs471s6g00392 392 1
cs471s4g01339 1339 cs471s6g00399 399 -1
cs471s4g01337 1337 cs471s6g00400 400 -1
cs471s4g01336 1336 cs471s6g00406 406 1
cs471s4g01327 1327 cs471s6g00417 417 -1
cs471s4g01326 1326 cs471s6g00420 420 -1
cs471s4g01324 1324 cs471s6g00423 423 -1
cs471s4g01322 1322 cs471s6g00430 430 -1
cs471s4g01319 1319 cs471s6g00441 441 1
cs471s4g01317 1317 cs471s6g00442 442 1
cs471s4g01316 1316 cs471s6g00443 443 1
cs471s4g01314 1314 cs471s6g00445 445 1
cs471s4g01298 1298 cs471s6g00448 448 -1
cs471s4g01296 1296 cs471s6g00451 451 -1
cs471s4g01295 1295 cs471s6g00452 452 -1
cs471s4g01288 1288 cs471s6g00466 466 -1
cs471s4g01286 1286 cs471s6g00479 479 1
cs471s4g01279 1279 cs471s6g00480 480 -1
cs471s4g01274 1274 cs471s6g00489 489 -1
cs471s4g01270 1270 cs471s6g00511 511 -1
cs471s4g01265 1265 cs471s6g00519 519 -1
# Alignment 484: score=300.0 pvalue=0.0901 N=9 4&6 minus
cs471s4g01258 1258 cs471s6g00547 547 -1
cs471s4g01253 1253 cs471s6g00554 554 1
cs471s4g01249 1249 cs471s6g00557 557 -1
cs471s4g01248 1248 cs471s6g00558 558 -1
cs471s4g01242 1242 cs471s6g00570 570 -1
cs471s4g01226 1226 cs471s6g00592 592 -1
cs471s4g01223 1223 cs471s6g00604 604 -1
cs471s4g01218 1218 cs471s6g00605 605 -1
cs471s4g01214 1214 cs471s6g00629 629 -1
# Alignment 485: score=186.0 pvalue=0.1239 N=5 4&6 minus
cs471s4g02197 2197 cs471s6g03096 3096 -1
cs471s4g02192 2192 cs471s6g03104 3104 1
cs471s4g02189 2189 cs471s6g03106 3106 -1
cs471s4g02186 2186 cs471s6g03109 3109 -1
cs471s4g02172 2172 cs471s6g03118 3118 1
# Alignment 486: score=180.0 pvalue=0.0503 N=7 4&6 plus
cs471s4g02122 2122 cs471s6g00318 318 -1
cs471s4g02132 2132 cs471s6g00329 329 1
cs471s4g02134 2134 cs471s6g00336 336 -1
cs471s4g02144 2144 cs471s6g00342 342 1
cs471s4g02151 2151 cs471s6g00356 356 1
cs471s4g02154 2154 cs471s6g00363 363 1
cs471s4g02155 2155 cs471s6g00367 367 1
# Alignment 487: score=148.0 pvalue=0.1314 N=7 4&6 minus
cs471s4g01717 1717 cs471s6g02254 2254 1
cs471s4g01715 1715 cs471s6g02255 2255 -1
cs471s4g01712 1712 cs471s6g02257 2257 -1
cs471s4g01687 1687 cs471s6g02261 2261 1
cs471s4g01678 1678 cs471s6g02267 2267 -1
cs471s4g01654 1654 cs471s6g02276 2276 1
cs471s4g01651 1651 cs471s6g02277 2277 1
# Alignment 488: score=144.0 pvalue=0.1219 N=5 4&6 plus
cs471s4g02673 2673 cs471s6g00874 874 -1
cs471s4g02678 2678 cs471s6g00878 878 1
cs471s4g02679 2679 cs471s6g00880 880 1
cs471s4g02683 2683 cs471s6g00885 885 -1
cs471s4g02685 2685 cs471s6g00886 886 -1
# Alignment 489: score=397.0 pvalue=0.0375 N=10 4&7 minus
cs471s4g01206 1206 cs471s7g00882 882 -1
cs471s4g01190 1190 cs471s7g00902 902 -1
cs471s4g01182 1182 cs471s7g00912 912 -1
cs471s4g01180 1180 cs471s7g00913 913 -1
cs471s4g01179 1179 cs471s7g00914 914 -1
cs471s4g01178 1178 cs471s7g00920 920 -1
cs471s4g01169 1169 cs471s7g00928 928 -1
cs471s4g01154 1154 cs471s7g00935 935 -1
cs471s4g01150 1150 cs471s7g00940 940 -1
cs471s4g01146 1146 cs471s7g00943 943 -1
# Alignment 490: score=214.0 pvalue=0.0548 N=6 4&7 minus
cs471s4g01100 1100 cs471s7g00958 958 -1
cs471s4g01097 1097 cs471s7g00964 964 -1
cs471s4g01078 1078 cs471s7g00970 970 1
cs471s4g01075 1075 cs471s7g00971 971 -1
cs471s4g01056 1056 cs471s7g00973 973 -1
cs471s4g01047 1047 cs471s7g00976 976 1
# Alignment 491: score=239.0 pvalue=0.0554 N=6 4&8 plus
cs471s4g02611 2611 cs471s8g00082 82 1
cs471s4g02618 2618 cs471s8g00085 85 1
cs471s4g02621 2621 cs471s8g00088 88 1
cs471s4g02622 2622 cs471s8g00092 92 -1
cs471s4g02625 2625 cs471s8g00102 102 1
cs471s4g02637 2637 cs471s8g00127 127 -1
# Alignment 492: score=194.0 pvalue=0.1534 N=7 4&8 plus
cs471s4g02670 2670 cs471s8g00106 106 1
cs471s4g02672 2672 cs471s8g00108 108 1
cs471s4g02675 2675 cs471s8g00117 117 1
cs471s4g02678 2678 cs471s8g00118 118 1
cs471s4g02685 2685 cs471s8g00127 127 1
cs471s4g02688 2688 cs471s8g00128 128 1
cs471s4g02689 2689 cs471s8g00130 130 1
# Alignment 493: score=275.0 pvalue=0.2335 N=9 5&1 minus
cs471s5g01474 1474 cs471s1g02419 2419 -1
cs471s5g01472 1472 cs471s1g02422 2422 -1
cs471s5g01452 1452 cs471s1g02443 2443 -1
cs471s5g01451 1451 cs471s1g02444 2444 -1
cs471s5g01447 1447 cs471s1g02448 2448 -1
cs471s5g01443 1443 cs471s1g02450 2450 -1
cs471s5g01423 1423 cs471s1g02457 2457 1
cs471s5g01406 1406 cs471s1g02471 2471 -1
cs471s5g01388 1388 cs471s1g02474 2474 -1
# Alignment 494: score=229.0 pvalue=0.1035 N=6 5&1 minus
cs471s5g01261 1261 cs471s1g02489 2489 -1
cs471s5g01245 1245 cs471s1g02491 2491 -1
cs471s5g01238 1238 cs471s1g02498 2498 -1
cs471s5g01233 1233 cs471s1g02503 2503 -1
cs471s5g01223 1223 cs471s1g02504 2504 -1
cs471s5g01221 1221 cs471s1g02505 2505 -1
# Alignment 495: score=164.0 pvalue=0.475 N=6 5&1 minus
cs471s5g01495 1495 cs471s1g02373 2373 -1
cs471s5g01494 1494 cs471s1g02378 2378 -1
cs471s5g01492 1492 cs471s1g02379 2379 -1
cs471s5g01478 1478 cs471s1g02390 2390 -1
cs471s5g01474 1474 cs471s1g02401 2401 -1
cs471s5g01472 1472 cs471s1g02406 2406 -1
# Alignment 496: score=102.0 pvalue=0.3589 N=7 5&13 plus
cs471s5g00750 750 cs471s13g00574 574 1
cs471s5g00753 753 cs471s13g00575 575 1
cs471s5g00768 768 cs471s13g00585 585 -1
cs471s5g00771 771 cs471s13g00592 592 -1
cs471s5g00785 785 cs471s13g00596 596 -1
cs471s5g00796 796 cs471s13g00602 602 -1
cs471s5g00817 817 cs471s13g00627 627 1
# Alignment 497: score=863.0 pvalue=0.1593 N=30 5&15 minus
cs471s5g00194 194 cs471s15g00002 2 1
cs471s5g00193 193 cs471s15g00005 5 1
cs471s5g00190 190 cs471s15g00006 6 -1
cs471s5g00171 171 cs471s15g00009 9 -1
cs471s5g00165 165 cs471s15g00012 12 -1
cs471s5g00163 163 cs471s15g00013 13 -1
cs471s5g00162 162 cs471s15g00014 14 -1
cs471s5g00149 149 cs471s15g00017 17 -1
cs471s5g00140 140 cs471s15g00022 22 1
cs471s5g00139 139 cs471s15g00027 27 -1
cs471s5g00138 138 cs471s15g00028 28 -1
cs471s5g00126 126 cs471s15g00033 33 1
cs471s5g00116 116 cs471s15g00055 55 -1
cs471s5g00113 113 cs471s15g00060 60 -1
cs471s5g00104 104 cs471s15g00061 61 -1
cs471s5g00093 93 cs471s15g00067 67 -1
cs471s5g00092 92 cs471s15g00072 72 -1
cs471s5g00089 89 cs471s15g00077 77 -1
cs471s5g00087 87 cs471s15g00078 78 -1
cs471s5g00085 85 cs471s15g00080 80 -1
cs471s5g00066 66 cs471s15g00086 86 -1
cs471s5g00062 62 cs471s15g00091 91 1
cs471s5g00046 46 cs471s15g00108 108 -1
cs471s5g00043 43 cs471s15g00111 111 -1
cs471s5g00042 42 cs471s15g00112 112 -1
cs471s5g00040 40 cs471s15g00113 113 -1
cs471s5g00015 15 cs471s15g00135 135 1
cs471s5g00013 13 cs471s15g00136 136 -1
cs471s5g00008 8 cs471s15g00138 138 -1
cs471s5g00007 7 cs471s15g00140 140 1
# Alignment 498: score=215.0 pvalue=0.1688 N=7 5&15 plus
cs471s5g00231 231 cs471s15g00538 538 -1
cs471s5g00249 249 cs471s15g00560 560 -1
cs471s5g00255 255 cs471s15g00571 571 1
cs471s5g00267 267 cs471s15g00573 573 1
cs471s5g00274 274 cs471s15g00596 596 1
cs471s5g00280 280 cs471s15g00599 599 1
cs471s5g00284 284 cs471s15g00607 607 1
# Alignment 499: score=942.0 pvalue=0.1841 N=31 5&5 plus
cs471s5g01278 1278 cs471s5g01274 1274 -1
cs471s5g01281 1281 cs471s5g01278 1278 1
cs471s5g01283 1283 cs471s5g01285 1285 1
cs471s5g01300 1300 cs471s5g01295 1295 1
cs471s5g01303 1303 cs471s5g01300 1300 1
cs471s5g01304 1304 cs471s5g01303 1303 1
cs471s5g01305 1305 cs471s5g01306 1306 -1
cs471s5g01311 1311 cs471s5g01310 1310 1
cs471s5g01313 1313 cs471s5g01311 1311 1
cs471s5g01314 1314 cs471s5g01315 1315 -1
cs471s5g01315 1315 cs471s5g01318 1318 -1
cs471s5g01318 1318 cs471s5g01319 1319 1
cs471s5g01319 1319 cs471s5g01320 1320 1
cs471s5g01325 1325 cs471s5g01324 1324 1
cs471s5g01328 1328 cs471s5g01325 1325 -1
cs471s5g01331 1331 cs471s5g01328 1328 1
cs471s5g01334 1334 cs471s5g01331 1331 -1
cs471s5g01343 1343 cs471s5g01341 1341 1
cs471s5g01346 1346 cs471s5g01343 1343 1
cs471s5g01347 1347 cs471s5g01346 1346 1
cs471s5g01349 1349 cs471s5g01350 1350 1
cs471s5g01353 1353 cs471s5g01351 1351 1
cs471s5g01355 1355 cs471s5g01353 1353 1
cs471s5g01366 1366 cs471s5g01356 1356 -1
cs471s5g01369 1369 cs471s5g01361 1361 -1
cs471s5g01370 1370 cs471s5g01365 1365 -1
cs471s5g01372 1372 cs471s5g01366 1366 -1
cs471s5g01379 1379 cs471s5g01369 1369 1
cs471s5g01384 1384 cs471s5g01370 1370 1
cs471s5g01385 1385 cs471s5g01372 1372 1
cs471s5g01386 1386 cs471s5g01374 1374 -1
# Alignment 500: score=700.0 pvalue=0.5251 N=28 5&5 plus
cs471s5g01274 1274 cs471s5g01283 1283 -1
cs471s5g01278 1278 cs471s5g01285 1285 1
cs471s5g01302 1302 cs471s5g01295 1295 1
cs471s5g01304 1304 cs471s5g01300 1300 1
cs471s5g01305 1305 cs471s5g01303 1303 1
cs471s5g01310 1310 cs471s5g01311 1311 1
cs471s5g01311 1311 cs471s5g01313 1313 1
cs471s5g01315 1315 cs471s5g01314 1314 -1
cs471s5g01318 1318 cs471s5g01315 1315 -1
cs471s5g01319 1319 cs471s5g01324 1324 1
cs471s5g01324 1324 cs471s5g01325 1325 1
cs471s5g01325 1325 cs471s5g01328 1328 -1
cs471s5g01328 1328 cs471s5g01331 1331 1
cs471s5g01331 1331 cs471s5g01334 1334 -1
cs471s5g01341 1341 cs471s5g01343 1343 1
cs471s5g01343 1343 cs471s5g01346 1346 1
cs471s5g01346 1346 cs471s5g01347 1347 1
cs471s5g01347 1347 cs471s5g01351 1351 1
cs471s5g01351 1351 cs471s5g01353 1353 1
cs471s5g01355 1355 cs471s5g01356 1356 1
cs471s5g01356 1356 cs471s5g01361 1361 -1
cs471s5g01362 1362 cs471s5g01365 1365 1
cs471s5g01365 1365 cs471s5g01366 1366 1
cs471s5g01366 1366 cs471s5g01369 1369 -1
cs471s5g01369 1369 cs471s5g01370 1370 1
cs471s5g01370 1370 cs471s5g01372 1372 1
cs471s5g01374 1374 cs471s5g01375 1375 1
cs471s5g01375 1375 cs471s5g01386 1386 -1
# Alignment 501: score=534.0 pvalue=0.0651 N=15 5&5 minus
cs471s5g00400 400 cs471s5g00373 373 1
cs471s5g00397 397 cs471s5g00376 376 -1
cs471s5g00396 396 cs471s5g00383 383 -1
cs471s5g00394 394 cs471s5g00384 384 -1
cs471s5g00392 392 cs471s5g00386 386 -1
cs471s5g00390 390 cs471s5g00387 387 1
cs471s5g00389 389 cs471s5g00388 388 1
cs471s5g00388 388 cs471s5g00389 389 1
cs471s5g00386 386 cs471s5g00390 390 1
cs471s5g00382 382 cs471s5g00392 392 -1
cs471s5g00380 380 cs471s5g00393 393 -1
cs471s5g00379 379 cs471s5g00394 394 -1
cs471s5g00377 377 cs471s5g00395 395 -1
cs471s5g00376 376 cs471s5g00398 398 -1
cs471s5g00373 373 cs471s5g00400 400 1
# Alignment 502: score=462.0 pvalue=0.4959 N=18 5&5 plus
cs471s5g00361 361 cs471s5g00353 353 1
cs471s5g00365 365 cs471s5g00367 367 1
cs471s5g00376 376 cs471s5g00379 379 1
cs471s5g00377 377 cs471s5g00380 380 1
cs471s5g00378 378 cs471s5g00381 381 1
cs471s5g00381 381 cs471s5g00382 382 1
cs471s5g00382 382 cs471s5g00383 383 1
cs471s5g00383 383 cs471s5g00384 384 1
cs471s5g00384 384 cs471s5g00386 386 1
cs471s5g00386 386 cs471s5g00387 387 1
cs471s5g00387 387 cs471s5g00390 390 1
cs471s5g00388 388 cs471s5g00392 392 -1
cs471s5g00389 389 cs471s5g00393 393 -1
cs471s5g00392 392 cs471s5g00394 394 1
cs471s5g00393 393 cs471s5g00395 395 1
cs471s5g00394 394 cs471s5g00398 398 1
cs471s5g00416 416 cs471s5g00419 419 -1
cs471s5g00421 421 cs471s5g00420 420 1
# Alignment 503: score=397.0 pvalue=0.8074 N=14 5&5 plus
cs471s5g00353 353 cs471s5g00360 360 1
cs471s5g00367 367 cs471s5g00365 365 1
cs471s5g00380 380 cs471s5g00377 377 1
cs471s5g00381 381 cs471s5g00378 378 1
cs471s5g00383 383 cs471s5g00379 379 1
cs471s5g00386 386 cs471s5g00384 384 1
cs471s5g00387 387 cs471s5g00386 386 1
cs471s5g00388 388 cs471s5g00387 387 1
cs471s5g00393 393 cs471s5g00388 388 -1
cs471s5g00394 394 cs471s5g00390 390 -1
cs471s5g00395 395 cs471s5g00393 393 1
cs471s5g00396 396 cs471s5g00394 394 1
cs471s5g00419 419 cs471s5g00416 416 -1
cs471s5g00422 422 cs471s5g00420 420 1
# Alignment 504: score=373.0 pvalue=0.2639 N=13 5&5 plus
cs471s5g00225 225 cs471s5g00221 221 1
cs471s5g00226 226 cs471s5g00228 228 1
cs471s5g00237 237 cs471s5g00239 239 1
cs471s5g00252 252 cs471s5g00246 246 -1
cs471s5g00264 264 cs471s5g00263 263 -1
cs471s5g00274 274 cs471s5g00276 276 1
cs471s5g00276 276 cs471s5g00277 277 1
cs471s5g00277 277 cs471s5g00278 278 1
cs471s5g00278 278 cs471s5g00279 279 1
cs471s5g00290 290 cs471s5g00288 288 1
cs471s5g00291 291 cs471s5g00290 290 1
cs471s5g00316 316 cs471s5g00314 314 -1
cs471s5g00322 322 cs471s5g00325 325 1
# Alignment 505: score=339.0 pvalue=0.2689 N=13 5&5 plus
cs471s5g00114 114 cs471s5g00088 88 1
cs471s5g00115 115 cs471s5g00113 113 1
cs471s5g00117 117 cs471s5g00114 114 1
cs471s5g00129 129 cs471s5g00117 117 -1
cs471s5g00136 136 cs471s5g00137 137 1
cs471s5g00138 138 cs471s5g00139 139 1
cs471s5g00157 157 cs471s5g00159 159 1
cs471s5g00160 160 cs471s5g00162 162 -1
cs471s5g00173 173 cs471s5g00172 172 1
cs471s5g00174 174 cs471s5g00173 173 1
cs471s5g00175 175 cs471s5g00174 174 1
cs471s5g00190 190 cs471s5g00193 193 1
cs471s5g00193 193 cs471s5g00194 194 -1
# Alignment 506: score=318.0 pvalue=0.1889 N=12 5&5 minus
cs471s5g01115 1115 cs471s5g01083 1083 -1
cs471s5g01096 1096 cs471s5g01084 1084 1
cs471s5g01095 1095 cs471s5g01085 1085 1
cs471s5g01094 1094 cs471s5g01086 1086 1
cs471s5g01093 1093 cs471s5g01088 1088 1
cs471s5g01092 1092 cs471s5g01091 1091 1
cs471s5g01091 1091 cs471s5g01092 1092 1
cs471s5g01090 1090 cs471s5g01093 1093 1
cs471s5g01089 1089 cs471s5g01094 1094 1
cs471s5g01087 1087 cs471s5g01095 1095 1
cs471s5g01085 1085 cs471s5g01096 1096 1
cs471s5g01083 1083 cs471s5g01115 1115 -1
# Alignment 507: score=309.0 pvalue=0.1643 N=10 5&5 plus
cs471s5g01083 1083 cs471s5g01082 1082 1
cs471s5g01085 1085 cs471s5g01084 1084 1
cs471s5g01087 1087 cs471s5g01085 1085 1
cs471s5g01088 1088 cs471s5g01086 1086 1
cs471s5g01089 1089 cs471s5g01087 1087 1
cs471s5g01091 1091 cs471s5g01088 1088 1
cs471s5g01093 1093 cs471s5g01091 1091 1
cs471s5g01094 1094 cs471s5g01092 1092 1
cs471s5g01096 1096 cs471s5g01093 1093 1
cs471s5g01115 1115 cs471s5g01094 1094 -1
# Alignment 508: score=292.0 pvalue=0.4503 N=10 5&5 minus
cs471s5g00395 395 cs471s5g00377 377 -1
cs471s5g00394 394 cs471s5g00379 379 -1
cs471s5g00393 393 cs471s5g00380 380 -1
cs471s5g00392 392 cs471s5g00384 384 -1
cs471s5g00390 390 cs471s5g00386 386 1
cs471s5g00389 389 cs471s5g00387 387 1
cs471s5g00384 384 cs471s5g00390 390 1
cs471s5g00378 378 cs471s5g00392 392 -1
cs471s5g00377 377 cs471s5g00393 393 -1
cs471s5g00376 376 cs471s5g00394 394 -1
# Alignment 509: score=242.0 pvalue=0.4574 N=11 5&5 minus
cs471s5g00398 398 cs471s5g00384 384 -1
cs471s5g00397 397 cs471s5g00386 386 -1
cs471s5g00396 396 cs471s5g00387 387 -1
cs471s5g00395 395 cs471s5g00388 388 -1
cs471s5g00393 393 cs471s5g00389 389 -1
cs471s5g00392 392 cs471s5g00390 390 -1
cs471s5g00389 389 cs471s5g00392 392 -1
cs471s5g00388 388 cs471s5g00393 393 -1
cs471s5g00387 387 cs471s5g00394 394 -1
cs471s5g00383 383 cs471s5g00397 397 -1
cs471s5g00379 379 cs471s5g00398 398 -1
# Alignment 510: score=227.0 pvalue=0.2779 N=9 5&5 plus
cs471s5g00014 14 cs471s5g00015 15 1
cs471s5g00027 27 cs471s5g00028 28 1
cs471s5g00028 28 cs471s5g00029 29 1
cs471s5g00040 40 cs471s5g00041 41 1
cs471s5g00041 41 cs471s5g00042 42 1
cs471s5g00058 58 cs471s5g00059 59 -1
cs471s5g00061 61 cs471s5g00062 62 -1
cs471s5g00080 80 cs471s5g00079 79 1
cs471s5g00088 88 cs471s5g00080 80 -1
# Alignment 511: score=224.0 pvalue=0.8964 N=12 5&5 plus
cs471s5g00221 221 cs471s5g00228 228 1
cs471s5g00239 239 cs471s5g00237 237 1
cs471s5g00246 246 cs471s5g00252 252 -1
cs471s5g00263 263 cs471s5g00264 264 -1
cs471s5g00276 276 cs471s5g00274 274 1
cs471s5g00277 277 cs471s5g00276 276 1
cs471s5g00278 278 cs471s5g00277 277 1
cs471s5g00279 279 cs471s5g00278 278 1
cs471s5g00288 288 cs471s5g00290 290 1
cs471s5g00290 290 cs471s5g00291 291 1
cs471s5g00314 314 cs471s5g00316 316 -1
cs471s5g00325 325 cs471s5g00322 322 1
# Alignment 512: score=207.0 pvalue=0.3782 N=8 5&5 minus
cs471s5g01096 1096 cs471s5g01082 1082 1
cs471s5g01094 1094 cs471s5g01084 1084 1
cs471s5g01093 1093 cs471s5g01086 1086 1
cs471s5g01092 1092 cs471s5g01088 1088 1
cs471s5g01090 1090 cs471s5g01092 1092 1
cs471s5g01088 1088 cs471s5g01093 1093 1
cs471s5g01084 1084 cs471s5g01094 1094 1
cs471s5g01083 1083 cs471s5g01096 1096 1
# Alignment 513: score=202.0 pvalue=0.7417 N=9 5&5 plus
cs471s5g00015 15 cs471s5g00014 14 1
cs471s5g00028 28 cs471s5g00027 27 1
cs471s5g00029 29 cs471s5g00028 28 1
cs471s5g00041 41 cs471s5g00040 40 1
cs471s5g00042 42 cs471s5g00041 41 1
cs471s5g00059 59 cs471s5g00058 58 -1
cs471s5g00062 62 cs471s5g00061 61 -1
cs471s5g00079 79 cs471s5g00080 80 1
cs471s5g00080 80 cs471s5g00088 88 -1
# Alignment 514: score=180.0 pvalue=0.8732 N=11 5&5 plus
cs471s5g00088 88 cs471s5g00114 114 1
cs471s5g00113 113 cs471s5g00115 115 1
cs471s5g00114 114 cs471s5g00117 117 1
cs471s5g00137 137 cs471s5g00136 136 1
cs471s5g00139 139 cs471s5g00138 138 1
cs471s5g00159 159 cs471s5g00157 157 1
cs471s5g00162 162 cs471s5g00160 160 -1
cs471s5g00173 173 cs471s5g00174 174 1
cs471s5g00174 174 cs471s5g00175 175 1
cs471s5g00193 193 cs471s5g00190 190 1
cs471s5g00194 194 cs471s5g00193 193 -1
# Alignment 515: score=173.0 pvalue=0.2828 N=9 5&5 plus
cs471s5g01082 1082 cs471s5g01084 1084 1
cs471s5g01083 1083 cs471s5g01085 1085 1
cs471s5g01084 1084 cs471s5g01086 1086 1
cs471s5g01085 1085 cs471s5g01088 1088 1
cs471s5g01087 1087 cs471s5g01089 1089 1
cs471s5g01088 1088 cs471s5g01091 1091 1
cs471s5g01093 1093 cs471s5g01092 1092 1
cs471s5g01094 1094 cs471s5g01093 1093 1
cs471s5g01095 1095 cs471s5g01094 1094 1
# Alignment 516: score=146.0 pvalue=0.5018 N=8 5&5 minus
cs471s5g01091 1091 cs471s5g01082 1082 1
cs471s5g01090 1090 cs471s5g01084 1084 1
cs471s5g01089 1089 cs471s5g01085 1085 1
cs471s5g01086 1086 cs471s5g01088 1088 1
cs471s5g01085 1085 cs471s5g01091 1091 1
cs471s5g01084 1084 cs471s5g01092 1092 1
cs471s5g01083 1083 cs471s5g01094 1094 1
cs471s5g01082 1082 cs471s5g01096 1096 1
# Alignment 517: score=141.0 pvalue=0.9913 N=6 5&5 minus
cs471s5g00186 186 cs471s5g00141 141 1
cs471s5g00164 164 cs471s5g00155 155 -1
cs471s5g00163 163 cs471s5g00156 156 -1
cs471s5g00160 160 cs471s5g00157 157 1
cs471s5g00156 156 cs471s5g00163 163 -1
cs471s5g00155 155 cs471s5g00164 164 -1
# Alignment 518: score=113.0 pvalue=0.5422 N=7 5&5 plus
cs471s5g01083 1083 cs471s5g01084 1084 1
cs471s5g01084 1084 cs471s5g01085 1085 1
cs471s5g01085 1085 cs471s5g01086 1086 1
cs471s5g01086 1086 cs471s5g01092 1092 1
cs471s5g01087 1087 cs471s5g01094 1094 1
cs471s5g01089 1089 cs471s5g01095 1095 1
cs471s5g01090 1090 cs471s5g01096 1096 1
# Alignment 519: score=443.0 pvalue=0.0456 N=12 6&1 minus
cs471s6g00077 77 cs471s1g02295 2295 -1
cs471s6g00069 69 cs471s1g02300 2300 -1
cs471s6g00065 65 cs471s1g02310 2310 1
cs471s6g00055 55 cs471s1g02311 2311 -1
cs471s6g00036 36 cs471s1g02320 2320 1
cs471s6g00033 33 cs471s1g02329 2329 -1
cs471s6g00030 30 cs471s1g02330 2330 -1
cs471s6g00024 24 cs471s1g02333 2333 -1
cs471s6g00021 21 cs471s1g02337 2337 -1
cs471s6g00018 18 cs471s1g02338 2338 -1
cs471s6g00016 16 cs471s1g02341 2341 -1
cs471s6g00014 14 cs471s1g02346 2346 -1
# Alignment 520: score=131.0 pvalue=0.2094 N=5 6&1 minus
cs471s6g00154 154 cs471s1g02204 2204 1
cs471s6g00130 130 cs471s1g02228 2228 -1
cs471s6g00128 128 cs471s1g02231 2231 -1
cs471s6g00104 104 cs471s1g02245 2245 -1
cs471s6g00089 89 cs471s1g02266 2266 -1
# Alignment 521: score=111.0 pvalue=0.2 N=6 6&1 plus
cs471s6g01505 1505 cs471s1g03121 3121 1
cs471s6g01510 1510 cs471s1g03122 3122 1
cs471s6g01511 1511 cs471s1g03124 3124 1
cs471s6g01512 1512 cs471s1g03137 3137 1
cs471s6g01513 1513 cs471s1g03139 3139 -1
cs471s6g01514 1514 cs471s1g03141 3141 1
# Alignment 522: score=170.0 pvalue=0.0936 N=5 6&11 minus
cs471s6g02992 2992 cs471s11g00526 526 -1
cs471s6g02987 2987 cs471s11g00528 528 -1
cs471s6g02986 2986 cs471s11g00529 529 1
cs471s6g02982 2982 cs471s11g00532 532 -1
cs471s6g02976 2976 cs471s11g00533 533 1
# Alignment 523: score=254.0 pvalue=0.0328 N=6 6&12 minus
cs471s6g00666 666 cs471s12g01149 1149 -1
cs471s6g00660 660 cs471s12g01154 1154 -1
cs471s6g00656 656 cs471s12g01156 1156 -1
cs471s6g00655 655 cs471s12g01157 1157 -1
cs471s6g00654 654 cs471s12g01162 1162 -1
cs471s6g00649 649 cs471s12g01163 1163 -1
# Alignment 524: score=163.0 pvalue=0.1913 N=6 6&12 minus
cs471s6g02999 2999 cs471s12g00463 463 -1
cs471s6g02996 2996 cs471s12g00464 464 1
cs471s6g02992 2992 cs471s12g00467 467 -1
cs471s6g02991 2991 cs471s12g00474 474 -1
cs471s6g02987 2987 cs471s12g00480 480 1
cs471s6g02985 2985 cs471s12g00481 481 -1
# Alignment 525: score=244.0 pvalue=0.0038 N=5 6&13 plus
cs471s6g01058 1058 cs471s13g01157 1157 1
cs471s6g01059 1059 cs471s13g01158 1158 1
cs471s6g01062 1062 cs471s13g01160 1160 1
cs471s6g01063 1063 cs471s13g01162 1162 1
cs471s6g01065 1065 cs471s13g01164 1164 1
# Alignment 526: score=836.0 pvalue=0.1108 N=24 6&14 minus
cs471s6g02136 2136 cs471s14g00308 308 -1
cs471s6g02132 2132 cs471s14g00321 321 1
cs471s6g02126 2126 cs471s14g00342 342 1
cs471s6g02122 2122 cs471s14g00351 351 1
cs471s6g02113 2113 cs471s14g00376 376 -1
cs471s6g02107 2107 cs471s14g00384 384 -1
cs471s6g02103 2103 cs471s14g00387 387 -1
cs471s6g02100 2100 cs471s14g00389 389 -1
cs471s6g02094 2094 cs471s14g00398 398 1
cs471s6g02086 2086 cs471s14g00405 405 -1
cs471s6g02085 2085 cs471s14g00406 406 -1
cs471s6g02081 2081 cs471s14g00417 417 -1
cs471s6g02080 2080 cs471s14g00423 423 1
cs471s6g02077 2077 cs471s14g00428 428 -1
cs471s6g02075 2075 cs471s14g00432 432 -1
cs471s6g02068 2068 cs471s14g00451 451 -1
cs471s6g02063 2063 cs471s14g00461 461 -1
cs471s6g02056 2056 cs471s14g00476 476 -1
cs471s6g02055 2055 cs471s14g00477 477 -1
cs471s6g02054 2054 cs471s14g00478 478 -1
cs471s6g02049 2049 cs471s14g00482 482 -1
cs471s6g02047 2047 cs471s14g00486 486 -1
cs471s6g02044 2044 cs471s14g00499 499 -1
cs471s6g02043 2043 cs471s14g00500 500 -1
# Alignment 527: score=2260.0 pvalue=0.0641 N=58 6&2 minus
cs471s6g02348 2348 cs471s2g02161 2161 -1
cs471s6g02347 2347 cs471s2g02162 2162 -1
cs471s6g02346 2346 cs471s2g02166 2166 -1
cs471s6g02343 2343 cs471s2g02174 2174 -1
cs471s6g02342 2342 cs471s2g02176 2176 -1
cs471s6g02335 2335 cs471s2g02187 2187 -1
cs471s6g02333 2333 cs471s2g02195 2195 -1
cs471s6g02331 2331 cs471s2g02197 2197 -1
cs471s6g02319 2319 cs471s2g02215 2215 -1
cs471s6g02317 2317 cs471s2g02220 2220 -1
cs471s6g02316 2316 cs471s2g02221 2221 -1
cs471s6g02307 2307 cs471s2g02226 2226 -1
cs471s6g02306 2306 cs471s2g02227 2227 -1
cs471s6g02290 2290 cs471s2g02239 2239 -1
cs471s6g02289 2289 cs471s2g02245 2245 -1
cs471s6g02287 2287 cs471s2g02252 2252 -1
cs471s6g02284 2284 cs471s2g02257 2257 1
cs471s6g02277 2277 cs471s2g02263 2263 -1
cs471s6g02275 2275 cs471s2g02264 2264 -1
cs471s6g02274 2274 cs471s2g02268 2268 -1
cs471s6g02271 2271 cs471s2g02275 2275 -1
cs471s6g02268 2268 cs471s2g02284 2284 -1
cs471s6g02267 2267 cs471s2g02285 2285 -1
cs471s6g02266 2266 cs471s2g02289 2289 -1
cs471s6g02265 2265 cs471s2g02290 2290 -1
cs471s6g02261 2261 cs471s2g02292 2292 1
cs471s6g02260 2260 cs471s2g02294 2294 -1
cs471s6g02259 2259 cs471s2g02295 2295 -1
cs471s6g02257 2257 cs471s2g02299 2299 -1
cs471s6g02256 2256 cs471s2g02300 2300 -1
cs471s6g02255 2255 cs471s2g02302 2302 -1
cs471s6g02254 2254 cs471s2g02315 2315 -1
cs471s6g02248 2248 cs471s2g02317 2317 -1
cs471s6g02243 2243 cs471s2g02342 2342 -1
cs471s6g02241 2241 cs471s2g02348 2348 -1
cs471s6g02240 2240 cs471s2g02349 2349 -1
cs471s6g02238 2238 cs471s2g02351 2351 1
cs471s6g02235 2235 cs471s2g02353 2353 -1
cs471s6g02234 2234 cs471s2g02356 2356 -1
cs471s6g02228 2228 cs471s2g02364 2364 -1
cs471s6g02227 2227 cs471s2g02366 2366 -1
cs471s6g02226 2226 cs471s2g02370 2370 -1
cs471s6g02225 2225 cs471s2g02371 2371 -1
cs471s6g02222 2222 cs471s2g02373 2373 -1
cs471s6g02220 2220 cs471s2g02375 2375 -1
cs471s6g02219 2219 cs471s2g02376 2376 -1
cs471s6g02215 2215 cs471s2g02380 2380 -1
cs471s6g02214 2214 cs471s2g02387 2387 -1
cs471s6g02201 2201 cs471s2g02412 2412 1
cs471s6g02189 2189 cs471s2g02427 2427 -1
cs471s6g02188 2188 cs471s2g02428 2428 1
cs471s6g02186 2186 cs471s2g02429 2429 -1
cs471s6g02185 2185 cs471s2g02430 2430 -1
cs471s6g02179 2179 cs471s2g02442 2442 -1
cs471s6g02170 2170 cs471s2g02451 2451 -1
cs471s6g02168 2168 cs471s2g02456 2456 -1
cs471s6g02159 2159 cs471s2g02473 2473 -1
cs471s6g02157 2157 cs471s2g02474 2474 -1
# Alignment 528: score=919.0 pvalue=0.0777 N=26 6&2 minus
cs471s6g02639 2639 cs471s2g01438 1438 -1
cs471s6g02631 2631 cs471s2g01445 1445 -1
cs471s6g02629 2629 cs471s2g01447 1447 -1
cs471s6g02628 2628 cs471s2g01450 1450 -1
cs471s6g02625 2625 cs471s2g01458 1458 -1
cs471s6g02621 2621 cs471s2g01469 1469 -1
cs471s6g02616 2616 cs471s2g01475 1475 1
cs471s6g02614 2614 cs471s2g01480 1480 -1
cs471s6g02610 2610 cs471s2g01492 1492 1
cs471s6g02609 2609 cs471s2g01494 1494 -1
cs471s6g02606 2606 cs471s2g01498 1498 -1
cs471s6g02598 2598 cs471s2g01509 1509 -1
cs471s6g02594 2594 cs471s2g01529 1529 -1
cs471s6g02592 2592 cs471s2g01536 1536 1
cs471s6g02589 2589 cs471s2g01542 1542 -1
cs471s6g02586 2586 cs471s2g01555 1555 1
cs471s6g02585 2585 cs471s2g01558 1558 -1
cs471s6g02579 2579 cs471s2g01576 1576 -1
cs471s6g02577 2577 cs471s2g01583 1583 -1
cs471s6g02573 2573 cs471s2g01586 1586 -1
cs471s6g02570 2570 cs471s2g01593 1593 -1
cs471s6g02565 2565 cs471s2g01603 1603 -1
cs471s6g02564 2564 cs471s2g01604 1604 -1
cs471s6g02560 2560 cs471s2g01616 1616 -1
cs471s6g02558 2558 cs471s2g01617 1617 -1
cs471s6g02556 2556 cs471s2g01636 1636 -1
# Alignment 529: score=608.0 pvalue=0.0237 N=15 6&2 plus
cs471s6g02427 2427 cs471s2g01841 1841 1
cs471s6g02429 2429 cs471s2g01848 1848 1
cs471s6g02433 2433 cs471s2g01867 1867 1
cs471s6g02435 2435 cs471s2g01876 1876 1
cs471s6g02437 2437 cs471s2g01889 1889 1
cs471s6g02438 2438 cs471s2g01896 1896 1
cs471s6g02439 2439 cs471s2g01898 1898 1
cs471s6g02441 2441 cs471s2g01908 1908 1
cs471s6g02444 2444 cs471s2g01916 1916 1
cs471s6g02447 2447 cs471s2g01918 1918 1
cs471s6g02449 2449 cs471s2g01921 1921 1
cs471s6g02455 2455 cs471s2g01924 1924 1
cs471s6g02456 2456 cs471s2g01927 1927 1
cs471s6g02457 2457 cs471s2g01928 1928 1
cs471s6g02458 2458 cs471s2g01930 1930 1
# Alignment 530: score=484.0 pvalue=0.0146 N=13 6&2 plus
cs471s6g02468 2468 cs471s2g01959 1959 1
cs471s6g02469 2469 cs471s2g01960 1960 1
cs471s6g02470 2470 cs471s2g01962 1962 1
cs471s6g02471 2471 cs471s2g01967 1967 1
cs471s6g02476 2476 cs471s2g01968 1968 -1
cs471s6g02477 2477 cs471s2g01969 1969 -1
cs471s6g02480 2480 cs471s2g01974 1974 1
cs471s6g02482 2482 cs471s2g01978 1978 1
cs471s6g02483 2483 cs471s2g01980 1980 1
cs471s6g02484 2484 cs471s2g01987 1987 1
cs471s6g02485 2485 cs471s2g01988 1988 1
cs471s6g02487 2487 cs471s2g01997 1997 1
cs471s6g02492 2492 cs471s2g02010 2010 1
# Alignment 531: score=457.0 pvalue=0.04 N=12 6&2 minus
cs471s6g02535 2535 cs471s2g01669 1669 -1
cs471s6g02533 2533 cs471s2g01672 1672 -1
cs471s6g02530 2530 cs471s2g01684 1684 -1
cs471s6g02522 2522 cs471s2g01687 1687 -1
cs471s6g02517 2517 cs471s2g01695 1695 -1
cs471s6g02515 2515 cs471s2g01702 1702 -1
cs471s6g02514 2514 cs471s2g01707 1707 -1
cs471s6g02513 2513 cs471s2g01709 1709 -1
cs471s6g02512 2512 cs471s2g01713 1713 -1
cs471s6g02504 2504 cs471s2g01719 1719 -1
cs471s6g02496 2496 cs471s2g01738 1738 -1
cs471s6g02494 2494 cs471s2g01743 1743 -1
# Alignment 532: score=413.0 pvalue=0.0616 N=11 6&2 minus
cs471s6g02401 2401 cs471s2g02012 2012 -1
cs471s6g02394 2394 cs471s2g02024 2024 -1
cs471s6g02393 2393 cs471s2g02026 2026 -1
cs471s6g02392 2392 cs471s2g02035 2035 -1
cs471s6g02389 2389 cs471s2g02054 2054 1
cs471s6g02377 2377 cs471s2g02063 2063 -1
cs471s6g02373 2373 cs471s2g02067 2067 -1
cs471s6g02371 2371 cs471s2g02069 2069 -1
cs471s6g02369 2369 cs471s2g02076 2076 -1
cs471s6g02365 2365 cs471s2g02078 2078 1
cs471s6g02361 2361 cs471s2g02089 2089 -1
# Alignment 533: score=196.0 pvalue=0.0542 N=5 6&2 plus
cs471s6g02688 2688 cs471s2g01403 1403 1
cs471s6g02694 2694 cs471s2g01421 1421 1
cs471s6g02695 2695 cs471s2g01424 1424 1
cs471s6g02698 2698 cs471s2g01426 1426 1
cs471s6g02700 2700 cs471s2g01428 1428 1
# Alignment 534: score=1436.0 pvalue=0.1282 N=43 6&4 minus
cs471s6g00629 629 cs471s4g01214 1214 -1
cs471s6g00605 605 cs471s4g01218 1218 -1
cs471s6g00604 604 cs471s4g01223 1223 -1
cs471s6g00594 594 cs471s4g01226 1226 -1
cs471s6g00570 570 cs471s4g01242 1242 -1
cs471s6g00558 558 cs471s4g01248 1248 -1
cs471s6g00557 557 cs471s4g01249 1249 -1
cs471s6g00554 554 cs471s4g01253 1253 1
cs471s6g00547 547 cs471s4g01258 1258 -1
cs471s6g00529 529 cs471s4g01261 1261 1
cs471s6g00519 519 cs471s4g01264 1264 1
cs471s6g00511 511 cs471s4g01270 1270 -1
cs471s6g00489 489 cs471s4g01274 1274 -1
cs471s6g00480 480 cs471s4g01279 1279 -1
cs471s6g00479 479 cs471s4g01286 1286 1
cs471s6g00466 466 cs471s4g01288 1288 -1
cs471s6g00452 452 cs471s4g01295 1295 -1
cs471s6g00451 451 cs471s4g01296 1296 -1
cs471s6g00448 448 cs471s4g01298 1298 -1
cs471s6g00445 445 cs471s4g01314 1314 1
cs471s6g00443 443 cs471s4g01315 1315 1
cs471s6g00442 442 cs471s4g01316 1316 1
cs471s6g00441 441 cs471s4g01319 1319 1
cs471s6g00430 430 cs471s4g01322 1322 -1
cs471s6g00423 423 cs471s4g01324 1324 -1
cs471s6g00420 420 cs471s4g01326 1326 -1
cs471s6g00417 417 cs471s4g01327 1327 -1
cs471s6g00406 406 cs471s4g01336 1336 1
cs471s6g00400 400 cs471s4g01337 1337 -1
cs471s6g00399 399 cs471s4g01339 1339 -1
cs471s6g00392 392 cs471s4g01348 1348 1
cs471s6g00369 369 cs471s4g01353 1353 -1
cs471s6g00368 368 cs471s4g01360 1360 -1
cs471s6g00356 356 cs471s4g01362 1362 -1
cs471s6g00340 340 cs471s4g01371 1371 -1
cs471s6g00338 338 cs471s4g01372 1372 -1
cs471s6g00334 334 cs471s4g01373 1373 -1
cs471s6g00324 324 cs471s4g01382 1382 1
cs471s6g00303 303 cs471s4g01402 1402 -1
cs471s6g00280 280 cs471s4g01412 1412 -1
cs471s6g00274 274 cs471s4g01413 1413 -1
cs471s6g00265 265 cs471s4g01421 1421 -1
cs471s6g00255 255 cs471s4g01423 1423 -1
# Alignment 535: score=205.0 pvalue=0.0429 N=7 6&4 plus
cs471s6g00318 318 cs471s4g02122 2122 -1
cs471s6g00329 329 cs471s4g02132 2132 1
cs471s6g00336 336 cs471s4g02134 2134 -1
cs471s6g00342 342 cs471s4g02144 2144 1
cs471s6g00356 356 cs471s4g02151 2151 1
cs471s6g00363 363 cs471s4g02154 2154 1
cs471s6g00367 367 cs471s4g02155 2155 1
# Alignment 536: score=135.0 pvalue=0.1274 N=5 6&4 plus
cs471s6g00875 875 cs471s4g02673 2673 -1
cs471s6g00878 878 cs471s4g02678 2678 1
cs471s6g00880 880 cs471s4g02679 2679 1
cs471s6g00885 885 cs471s4g02683 2683 -1
cs471s6g00886 886 cs471s4g02685 2685 -1
# Alignment 537: score=859.0 pvalue=0.2261 N=30 6&6 plus
cs471s6g01495 1495 cs471s6g01493 1493 1
cs471s6g01496 1496 cs471s6g01495 1495 1
cs471s6g01498 1498 cs471s6g01496 1496 1
cs471s6g01499 1499 cs471s6g01498 1498 1
cs471s6g01501 1501 cs471s6g01499 1499 1
cs471s6g01505 1505 cs471s6g01511 1511 1
cs471s6g01511 1511 cs471s6g01513 1513 1
cs471s6g01513 1513 cs471s6g01514 1514 -1
cs471s6g01526 1526 cs471s6g01535 1535 -1
cs471s6g01535 1535 cs471s6g01537 1537 -1
cs471s6g01537 1537 cs471s6g01538 1538 1
cs471s6g01552 1552 cs471s6g01551 1551 1
cs471s6g01558 1558 cs471s6g01559 1559 1
cs471s6g01571 1571 cs471s6g01570 1570 1
cs471s6g01586 1586 cs471s6g01585 1585 1
cs471s6g01587 1587 cs471s6g01586 1586 1
cs471s6g01612 1612 cs471s6g01597 1597 -1
cs471s6g01614 1614 cs471s6g01616 1616 1
cs471s6g01621 1621 cs471s6g01622 1622 1
cs471s6g01627 1627 cs471s6g01628 1628 1
cs471s6g01628 1628 cs471s6g01630 1630 1
cs471s6g01634 1634 cs471s6g01647 1647 1
cs471s6g01650 1650 cs471s6g01649 1649 1
cs471s6g01652 1652 cs471s6g01650 1650 1
cs471s6g01664 1664 cs471s6g01655 1655 -1
cs471s6g01665 1665 cs471s6g01664 1664 1
cs471s6g01677 1677 cs471s6g01678 1678 1
cs471s6g01681 1681 cs471s6g01680 1680 1
cs471s6g01682 1682 cs471s6g01681 1681 1
cs471s6g01690 1690 cs471s6g01692 1692 1
# Alignment 538: score=693.0 pvalue=0.259 N=25 6&6 plus
cs471s6g00080 80 cs471s6g00079 79 1
cs471s6g00082 82 cs471s6g00080 80 1
cs471s6g00094 94 cs471s6g00095 95 1
cs471s6g00116 116 cs471s6g00115 115 1
cs471s6g00132 132 cs471s6g00133 133 1
cs471s6g00133 133 cs471s6g00134 134 1
cs471s6g00134 134 cs471s6g00135 135 1
cs471s6g00135 135 cs471s6g00137 137 1
cs471s6g00140 140 cs471s6g00141 141 1
cs471s6g00149 149 cs471s6g00148 148 -1
cs471s6g00171 171 cs471s6g00173 173 1
cs471s6g00179 179 cs471s6g00181 181 1
cs471s6g00185 185 cs471s6g00186 186 -1
cs471s6g00186 186 cs471s6g00190 190 -1
cs471s6g00190 190 cs471s6g00191 191 1
cs471s6g00191 191 cs471s6g00192 192 1
cs471s6g00192 192 cs471s6g00193 193 1
cs471s6g00193 193 cs471s6g00194 194 1
cs471s6g00194 194 cs471s6g00195 195 1
cs471s6g00201 201 cs471s6g00200 200 1
cs471s6g00214 214 cs471s6g00213 213 -1
cs471s6g00215 215 cs471s6g00214 214 1
cs471s6g00217 217 cs471s6g00215 215 1
cs471s6g00218 218 cs471s6g00216 216 1
cs471s6g00219 219 cs471s6g00220 220 1
# Alignment 539: score=632.0 pvalue=0.0818 N=16 6&6 minus
cs471s6g03373 3373 cs471s6g03324 3324 -1
cs471s6g03369 3369 cs471s6g03332 3332 -1
cs471s6g03368 3368 cs471s6g03333 3333 -1
cs471s6g03367 3367 cs471s6g03335 3335 -1
cs471s6g03366 3366 cs471s6g03336 3336 -1
cs471s6g03347 3347 cs471s6g03338 3338 -1
cs471s6g03346 3346 cs471s6g03339 3339 -1
cs471s6g03345 3345 cs471s6g03340 3340 -1
cs471s6g03340 3340 cs471s6g03345 3345 -1
cs471s6g03339 3339 cs471s6g03346 3346 -1
cs471s6g03338 3338 cs471s6g03347 3347 -1
cs471s6g03336 3336 cs471s6g03366 3366 -1
cs471s6g03335 3335 cs471s6g03367 3367 -1
cs471s6g03333 3333 cs471s6g03368 3368 -1
cs471s6g03332 3332 cs471s6g03369 3369 -1
cs471s6g03324 3324 cs471s6g03373 3373 -1
# Alignment 540: score=459.0 pvalue=0.6197 N=20 6&6 plus
cs471s6g00133 133 cs471s6g00132 132 1
cs471s6g00134 134 cs471s6g00133 133 1
cs471s6g00135 135 cs471s6g00134 134 1
cs471s6g00137 137 cs471s6g00135 135 1
cs471s6g00141 141 cs471s6g00140 140 1
cs471s6g00148 148 cs471s6g00149 149 -1
cs471s6g00173 173 cs471s6g00171 171 1
cs471s6g00181 181 cs471s6g00179 179 1
cs471s6g00185 185 cs471s6g00190 190 1
cs471s6g00186 186 cs471s6g00191 191 -1
cs471s6g00190 190 cs471s6g00192 192 1
cs471s6g00191 191 cs471s6g00193 193 1
cs471s6g00192 192 cs471s6g00194 194 1
cs471s6g00193 193 cs471s6g00195 195 1
cs471s6g00200 200 cs471s6g00201 201 1
cs471s6g00215 215 cs471s6g00213 213 -1
cs471s6g00216 216 cs471s6g00214 214 1
cs471s6g00218 218 cs471s6g00215 215 1
cs471s6g00219 219 cs471s6g00216 216 1
cs471s6g00220 220 cs471s6g00219 219 1
# Alignment 541: score=449.0 pvalue=0.1545 N=13 6&6 plus
cs471s6g01347 1347 cs471s6g01350 1350 -1
cs471s6g01350 1350 cs471s6g01351 1351 1
cs471s6g01351 1351 cs471s6g01352 1352 1
cs471s6g01352 1352 cs471s6g01354 1354 1
cs471s6g01354 1354 cs471s6g01355 1355 -1
cs471s6g01367 1367 cs471s6g01368 1368 1
cs471s6g01377 1377 cs471s6g01379 1379 -1
cs471s6g01379 1379 cs471s6g01381 1381 1
cs471s6g01380 1380 cs471s6g01383 1383 -1
cs471s6g01383 1383 cs471s6g01384 1384 1
cs471s6g01387 1387 cs471s6g01388 1388 1
cs471s6g01388 1388 cs471s6g01389 1389 1
cs471s6g01402 1402 cs471s6g01405 1405 1
# Alignment 542: score=427.0 pvalue=0.1117 N=12 6&6 plus
cs471s6g01010 1010 cs471s6g01004 1004 -1
cs471s6g01011 1011 cs471s6g01010 1010 1
cs471s6g01012 1012 cs471s6g01013 1013 1
cs471s6g01013 1013 cs471s6g01017 1017 1
cs471s6g01023 1023 cs471s6g01025 1025 1
cs471s6g01027 1027 cs471s6g01026 1026 1
cs471s6g01029 1029 cs471s6g01030 1030 1
cs471s6g01030 1030 cs471s6g01031 1031 1
cs471s6g01031 1031 cs471s6g01033 1033 1
cs471s6g01037 1037 cs471s6g01039 1039 1
cs471s6g01046 1046 cs471s6g01045 1045 1
cs471s6g01048 1048 cs471s6g01046 1046 1
# Alignment 543: score=422.0 pvalue=0.1742 N=13 6&6 plus
cs471s6g02203 2203 cs471s6g02209 2209 1
cs471s6g02204 2204 cs471s6g02210 2210 1
cs471s6g02207 2207 cs471s6g02211 2211 1
cs471s6g02210 2210 cs471s6g02212 2212 1
cs471s6g02211 2211 cs471s6g02213 2213 -1
cs471s6g02229 2229 cs471s6g02230 2230 1
cs471s6g02234 2234 cs471s6g02232 2232 1
cs471s6g02236 2236 cs471s6g02237 2237 -1
cs471s6g02237 2237 cs471s6g02238 2238 1
cs471s6g02259 2259 cs471s6g02263 2263 1
cs471s6g02263 2263 cs471s6g02264 2264 1
cs471s6g02268 2268 cs471s6g02267 2267 1
cs471s6g02269 2269 cs471s6g02270 2270 1
# Alignment 544: score=416.0 pvalue=0.0917 N=12 6&6 plus
cs471s6g02765 2765 cs471s6g02766 2766 1
cs471s6g02766 2766 cs471s6g02768 2768 1
cs471s6g02773 2773 cs471s6g02772 2772 1
cs471s6g02775 2775 cs471s6g02773 2773 1
cs471s6g02777 2777 cs471s6g02774 2774 1
cs471s6g02779 2779 cs471s6g02777 2777 -1
cs471s6g02782 2782 cs471s6g02779 2779 1
cs471s6g02784 2784 cs471s6g02781 2781 -1
cs471s6g02785 2785 cs471s6g02782 2782 1
cs471s6g02787 2787 cs471s6g02784 2784 1
cs471s6g02788 2788 cs471s6g02785 2785 1
cs471s6g02795 2795 cs471s6g02787 2787 1
# Alignment 545: score=399.0 pvalue=0.4273 N=13 6&6 plus
cs471s6g01350 1350 cs471s6g01347 1347 -1
cs471s6g01351 1351 cs471s6g01350 1350 1
cs471s6g01352 1352 cs471s6g01351 1351 1
cs471s6g01354 1354 cs471s6g01352 1352 1
cs471s6g01355 1355 cs471s6g01354 1354 -1
cs471s6g01368 1368 cs471s6g01367 1367 1
cs471s6g01379 1379 cs471s6g01377 1377 -1
cs471s6g01381 1381 cs471s6g01379 1379 1
cs471s6g01383 1383 cs471s6g01380 1380 -1
cs471s6g01384 1384 cs471s6g01383 1383 1
cs471s6g01388 1388 cs471s6g01387 1387 1
cs471s6g01389 1389 cs471s6g01388 1388 1
cs471s6g01403 1403 cs471s6g01404 1404 1
# Alignment 546: score=383.0 pvalue=0.2496 N=14 6&6 plus
cs471s6g02602 2602 cs471s6g02601 2601 1
cs471s6g02609 2609 cs471s6g02610 2610 1
cs471s6g02612 2612 cs471s6g02613 2613 1
cs471s6g02630 2630 cs471s6g02628 2628 1
cs471s6g02639 2639 cs471s6g02644 2644 1
cs471s6g02660 2660 cs471s6g02661 2661 1
cs471s6g02663 2663 cs471s6g02664 2664 1
cs471s6g02686 2686 cs471s6g02688 2688 1
cs471s6g02692 2692 cs471s6g02693 2693 1
cs471s6g02699 2699 cs471s6g02700 2700 1
cs471s6g02717 2717 cs471s6g02715 2715 1
cs471s6g02728 2728 cs471s6g02727 2727 1
cs471s6g02733 2733 cs471s6g02734 2734 1
cs471s6g02734 2734 cs471s6g02737 2737 1
# Alignment 547: score=366.0 pvalue=0.2424 N=12 6&6 plus
cs471s6g02766 2766 cs471s6g02765 2765 1
cs471s6g02768 2768 cs471s6g02766 2766 1
cs471s6g02772 2772 cs471s6g02773 2773 1
cs471s6g02773 2773 cs471s6g02774 2774 1
cs471s6g02774 2774 cs471s6g02777 2777 1
cs471s6g02775 2775 cs471s6g02779 2779 -1
cs471s6g02776 2776 cs471s6g02781 2781 -1
cs471s6g02781 2781 cs471s6g02782 2782 1
cs471s6g02782 2782 cs471s6g02785 2785 1
cs471s6g02784 2784 cs471s6g02787 2787 1
cs471s6g02785 2785 cs471s6g02788 2788 1
cs471s6g02787 2787 cs471s6g02795 2795 1
# Alignment 548: score=355.0 pvalue=0.354 N=10 6&6 plus
cs471s6g03311 3311 cs471s6g03334 3334 1
cs471s6g03313 3313 cs471s6g03336 3336 1
cs471s6g03314 3314 cs471s6g03337 3337 1
cs471s6g03325 3325 cs471s6g03352 3352 1
cs471s6g03331 3331 cs471s6g03356 3356 1
cs471s6g03353 3353 cs471s6g03357 3357 1
cs471s6g03354 3354 cs471s6g03358 3358 1
cs471s6g03355 3355 cs471s6g03359 3359 1
cs471s6g03356 3356 cs471s6g03360 3360 1
cs471s6g03371 3371 cs471s6g03372 3372 -1
# Alignment 549: score=354.0 pvalue=0.5666 N=10 6&6 minus
cs471s6g03363 3363 cs471s6g03306 3306 1
cs471s6g03357 3357 cs471s6g03308 3308 -1
cs471s6g03356 3356 cs471s6g03309 3309 -1
cs471s6g03337 3337 cs471s6g03314 3314 1
cs471s6g03327 3327 cs471s6g03319 3319 -1
cs471s6g03321 3321 cs471s6g03327 3327 -1
cs471s6g03310 3310 cs471s6g03334 3334 1
cs471s6g03309 3309 cs471s6g03356 3356 -1
cs471s6g03308 3308 cs471s6g03357 3357 -1
cs471s6g03304 3304 cs471s6g03361 3361 1
# Alignment 550: score=353.0 pvalue=0.1408 N=10 6&6 plus
cs471s6g02296 2296 cs471s6g02290 2290 -1
cs471s6g02297 2297 cs471s6g02300 2300 1
cs471s6g02298 2298 cs471s6g02302 2302 1
cs471s6g02300 2300 cs471s6g02303 2303 1
cs471s6g02302 2302 cs471s6g02306 2306 -1
cs471s6g02308 2308 cs471s6g02311 2311 1
cs471s6g02312 2312 cs471s6g02314 2314 1
cs471s6g02321 2321 cs471s6g02324 2324 1
cs471s6g02324 2324 cs471s6g02325 2325 1
cs471s6g02325 2325 cs471s6g02326 2326 1
# Alignment 551: score=338.0 pvalue=0.696 N=14 6&6 plus
cs471s6g01493 1493 cs471s6g01495 1495 1
cs471s6g01495 1495 cs471s6g01496 1496 1
cs471s6g01496 1496 cs471s6g01498 1498 1
cs471s6g01498 1498 cs471s6g01499 1499 1
cs471s6g01511 1511 cs471s6g01505 1505 1
cs471s6g01512 1512 cs471s6g01511 1511 1
cs471s6g01514 1514 cs471s6g01513 1513 -1
cs471s6g01535 1535 cs471s6g01525 1525 1
cs471s6g01537 1537 cs471s6g01535 1535 -1
cs471s6g01538 1538 cs471s6g01537 1537 1
cs471s6g01551 1551 cs471s6g01552 1552 1
cs471s6g01559 1559 cs471s6g01558 1558 1
cs471s6g01570 1570 cs471s6g01571 1571 1
cs471s6g01585 1585 cs471s6g01586 1586 1
# Alignment 552: score=330.0 pvalue=0.5479 N=12 6&6 plus
cs471s6g02209 2209 cs471s6g02203 2203 1
cs471s6g02211 2211 cs471s6g02207 2207 1
cs471s6g02212 2212 cs471s6g02210 2210 1
cs471s6g02213 2213 cs471s6g02211 2211 -1
cs471s6g02230 2230 cs471s6g02229 2229 1
cs471s6g02232 2232 cs471s6g02234 2234 1
cs471s6g02237 2237 cs471s6g02236 2236 -1
cs471s6g02238 2238 cs471s6g02237 2237 1
cs471s6g02263 2263 cs471s6g02259 2259 1
cs471s6g02264 2264 cs471s6g02262 2262 1
cs471s6g02267 2267 cs471s6g02268 2268 1
cs471s6g02270 2270 cs471s6g02269 2269 1
# Alignment 553: score=326.0 pvalue=0.3673 N=10 6&6 plus
cs471s6g01004 1004 cs471s6g01010 1010 -1
cs471s6g01010 1010 cs471s6g01011 1011 1
cs471s6g01013 1013 cs471s6g01012 1012 1
cs471s6g01025 1025 cs471s6g01023 1023 1
cs471s6g01026 1026 cs471s6g01027 1027 1
cs471s6g01030 1030 cs471s6g01029 1029 1
cs471s6g01031 1031 cs471s6g01030 1030 1
cs471s6g01033 1033 cs471s6g01031 1031 1
cs471s6g01039 1039 cs471s6g01037 1037 1
cs471s6g01045 1045 cs471s6g01046 1046 1
# Alignment 554: score=316.0 pvalue=0.1724 N=10 6&6 plus
cs471s6g01206 1206 cs471s6g01208 1208 1
cs471s6g01208 1208 cs471s6g01211 1211 -1
cs471s6g01211 1211 cs471s6g01213 1213 1
cs471s6g01215 1215 cs471s6g01216 1216 1
cs471s6g01223 1223 cs471s6g01224 1224 1
cs471s6g01224 1224 cs471s6g01225 1225 1
cs471s6g01225 1225 cs471s6g01226 1226 1
cs471s6g01226 1226 cs471s6g01227 1227 1
cs471s6g01240 1240 cs471s6g01239 1239 1
cs471s6g01245 1245 cs471s6g01246 1246 -1
# Alignment 555: score=300.0 pvalue=0.7152 N=9 6&6 plus
cs471s6g03350 3350 cs471s6g03302 3302 1
cs471s6g03351 3351 cs471s6g03303 3303 1
cs471s6g03352 3352 cs471s6g03325 3325 1
cs471s6g03356 3356 cs471s6g03331 3331 1
cs471s6g03357 3357 cs471s6g03353 3353 1
cs471s6g03358 3358 cs471s6g03354 3354 1
cs471s6g03359 3359 cs471s6g03355 3355 1
cs471s6g03360 3360 cs471s6g03356 3356 1
cs471s6g03372 3372 cs471s6g03371 3371 -1
# Alignment 556: score=299.0 pvalue=0.5028 N=12 6&6 plus
cs471s6g02764 2764 cs471s6g02766 2766 1
cs471s6g02765 2765 cs471s6g02768 2768 1
cs471s6g02774 2774 cs471s6g02772 2772 1
cs471s6g02776 2776 cs471s6g02773 2773 1
cs471s6g02779 2779 cs471s6g02774 2774 -1
cs471s6g02781 2781 cs471s6g02777 2777 -1
cs471s6g02782 2782 cs471s6g02781 2781 1
cs471s6g02784 2784 cs471s6g02782 2782 -1
cs471s6g02785 2785 cs471s6g02784 2784 -1
cs471s6g02787 2787 cs471s6g02785 2785 -1
cs471s6g02788 2788 cs471s6g02787 2787 -1
cs471s6g02795 2795 cs471s6g02788 2788 -1
# Alignment 557: score=299.0 pvalue=0.0772 N=8 6&6 plus
cs471s6g02983 2983 cs471s6g02975 2975 1
cs471s6g02984 2984 cs471s6g02978 2978 1
cs471s6g02986 2986 cs471s6g02982 2982 -1
cs471s6g02990 2990 cs471s6g02991 2991 1
cs471s6g02991 2991 cs471s6g02996 2996 -1
cs471s6g02992 2992 cs471s6g02998 2998 1
cs471s6g02994 2994 cs471s6g03001 3001 1
cs471s6g02996 2996 cs471s6g03002 3002 -1
# Alignment 558: score=274.0 pvalue=0.1614 N=9 6&6 plus
cs471s6g01144 1144 cs471s6g01143 1143 1
cs471s6g01147 1147 cs471s6g01144 1144 1
cs471s6g01148 1148 cs471s6g01147 1147 1
cs471s6g01149 1149 cs471s6g01148 1148 1
cs471s6g01161 1161 cs471s6g01162 1162 -1
cs471s6g01162 1162 cs471s6g01163 1163 1
cs471s6g01163 1163 cs471s6g01166 1166 -1
cs471s6g01166 1166 cs471s6g01167 1167 1
cs471s6g01170 1170 cs471s6g01169 1169 1
# Alignment 559: score=274.0 pvalue=0.1099 N=8 6&6 plus
cs471s6g01432 1432 cs471s6g01433 1433 1
cs471s6g01433 1433 cs471s6g01434 1434 1
cs471s6g01438 1438 cs471s6g01440 1440 1
cs471s6g01439 1439 cs471s6g01442 1442 1
cs471s6g01445 1445 cs471s6g01446 1446 1
cs471s6g01450 1450 cs471s6g01449 1449 1
cs471s6g01453 1453 cs471s6g01450 1450 1
cs471s6g01454 1454 cs471s6g01451 1451 1
# Alignment 560: score=267.0 pvalue=0.4579 N=9 6&6 plus
cs471s6g01211 1211 cs471s6g01206 1206 -1
cs471s6g01213 1213 cs471s6g01208 1208 -1
cs471s6g01216 1216 cs471s6g01215 1215 1
cs471s6g01224 1224 cs471s6g01223 1223 1
cs471s6g01225 1225 cs471s6g01224 1224 1
cs471s6g01226 1226 cs471s6g01225 1225 1
cs471s6g01227 1227 cs471s6g01226 1226 1
cs471s6g01239 1239 cs471s6g01240 1240 1
cs471s6g01246 1246 cs471s6g01245 1245 -1
# Alignment 561: score=265.0 pvalue=0.16 N=8 6&6 plus
cs471s6g01916 1916 cs471s6g01918 1918 1
cs471s6g01918 1918 cs471s6g01919 1919 1
cs471s6g01922 1922 cs471s6g01920 1920 -1
cs471s6g01923 1923 cs471s6g01922 1922 -1
cs471s6g01924 1924 cs471s6g01923 1923 1
cs471s6g01933 1933 cs471s6g01924 1924 -1
cs471s6g01946 1946 cs471s6g01945 1945 1
cs471s6g01947 1947 cs471s6g01946 1946 1
# Alignment 562: score=259.0 pvalue=0.7126 N=12 6&6 plus
cs471s6g01597 1597 cs471s6g01612 1612 -1
cs471s6g01616 1616 cs471s6g01614 1614 1
cs471s6g01622 1622 cs471s6g01621 1621 1
cs471s6g01628 1628 cs471s6g01627 1627 1
cs471s6g01630 1630 cs471s6g01628 1628 1
cs471s6g01647 1647 cs471s6g01634 1634 1
cs471s6g01650 1650 cs471s6g01652 1652 1
cs471s6g01664 1664 cs471s6g01665 1665 1
cs471s6g01678 1678 cs471s6g01677 1677 1
cs471s6g01680 1680 cs471s6g01681 1681 1
cs471s6g01681 1681 cs471s6g01682 1682 1
cs471s6g01692 1692 cs471s6g01690 1690 1
# Alignment 563: score=251.0 pvalue=0.1346 N=7 6&6 plus
cs471s6g03084 3084 cs471s6g03083 3083 1
cs471s6g03089 3089 cs471s6g03087 3087 1
cs471s6g03091 3091 cs471s6g03088 3088 1
cs471s6g03092 3092 cs471s6g03096 3096 -1
cs471s6g03096 3096 cs471s6g03104 3104 1
cs471s6g03109 3109 cs471s6g03106 3106 1
cs471s6g03113 3113 cs471s6g03115 3115 1
# Alignment 564: score=249.0 pvalue=0.3182 N=9 6&6 plus
cs471s6g01433 1433 cs471s6g01432 1432 1
cs471s6g01434 1434 cs471s6g01433 1433 1
cs471s6g01439 1439 cs471s6g01440 1440 1
cs471s6g01440 1440 cs471s6g01442 1442 1
cs471s6g01446 1446 cs471s6g01445 1445 1
cs471s6g01449 1449 cs471s6g01450 1450 1
cs471s6g01450 1450 cs471s6g01451 1451 1
cs471s6g01451 1451 cs471s6g01453 1453 1
cs471s6g01453 1453 cs471s6g01454 1454 1
# Alignment 565: score=237.0 pvalue=0.4071 N=9 6&6 plus
cs471s6g01141 1141 cs471s6g01143 1143 1
cs471s6g01143 1143 cs471s6g01144 1144 1
cs471s6g01144 1144 cs471s6g01147 1147 1
cs471s6g01147 1147 cs471s6g01148 1148 1
cs471s6g01148 1148 cs471s6g01149 1149 1
cs471s6g01162 1162 cs471s6g01161 1161 -1
cs471s6g01163 1163 cs471s6g01162 1162 1
cs471s6g01166 1166 cs471s6g01163 1163 -1
cs471s6g01167 1167 cs471s6g01166 1166 1
# Alignment 566: score=233.0 pvalue=0.3789 N=6 6&6 plus
cs471s6g03302 3302 cs471s6g03350 3350 1
cs471s6g03303 3303 cs471s6g03351 3351 1
cs471s6g03304 3304 cs471s6g03352 3352 1
cs471s6g03305 3305 cs471s6g03362 3362 1
cs471s6g03306 3306 cs471s6g03363 3363 1
cs471s6g03313 3313 cs471s6g03366 3366 -1
# Alignment 567: score=230.0 pvalue=0.2077 N=7 6&6 plus
cs471s6g03229 3229 cs471s6g03226 3226 1
cs471s6g03233 3233 cs471s6g03234 3234 1
cs471s6g03244 3244 cs471s6g03245 3245 1
cs471s6g03249 3249 cs471s6g03252 3252 1
cs471s6g03254 3254 cs471s6g03266 3266 -1
cs471s6g03266 3266 cs471s6g03269 3269 1
cs471s6g03267 3267 cs471s6g03270 3270 1
# Alignment 568: score=227.0 pvalue=0.8067 N=11 6&6 plus
cs471s6g00190 190 cs471s6g00185 185 1
cs471s6g00191 191 cs471s6g00186 186 -1
cs471s6g00192 192 cs471s6g00190 190 1
cs471s6g00193 193 cs471s6g00191 191 1
cs471s6g00194 194 cs471s6g00192 192 1
cs471s6g00195 195 cs471s6g00193 193 1
cs471s6g00213 213 cs471s6g00214 214 -1
cs471s6g00214 214 cs471s6g00215 215 1
cs471s6g00215 215 cs471s6g00216 216 1
cs471s6g00216 216 cs471s6g00219 219 1
cs471s6g00218 218 cs471s6g00220 220 1
# Alignment 569: score=225.0 pvalue=0.5417 N=10 6&6 plus
cs471s6g02298 2298 cs471s6g02290 2290 1
cs471s6g02300 2300 cs471s6g02297 2297 1
cs471s6g02302 2302 cs471s6g02298 2298 1
cs471s6g02303 2303 cs471s6g02300 2300 1
cs471s6g02306 2306 cs471s6g02302 2302 -1
cs471s6g02311 2311 cs471s6g02303 2303 1
cs471s6g02314 2314 cs471s6g02306 2306 1
cs471s6g02324 2324 cs471s6g02321 2321 1
cs471s6g02325 2325 cs471s6g02324 2324 1
cs471s6g02326 2326 cs471s6g02325 2325 1
# Alignment 570: score=203.0 pvalue=0.4949 N=7 6&6 plus
cs471s6g01918 1918 cs471s6g01916 1916 1
cs471s6g01919 1919 cs471s6g01918 1918 1
cs471s6g01923 1923 cs471s6g01920 1920 1
cs471s6g01924 1924 cs471s6g01922 1922 -1
cs471s6g01934 1934 cs471s6g01924 1924 -1
cs471s6g01945 1945 cs471s6g01946 1946 1
cs471s6g01946 1946 cs471s6g01947 1947 1
# Alignment 571: score=197.0 pvalue=0.1629 N=6 6&6 plus
cs471s6g00249 249 cs471s6g00250 250 1
cs471s6g00250 250 cs471s6g00252 252 1
cs471s6g00252 252 cs471s6g00253 253 1
cs471s6g00253 253 cs471s6g00255 255 1
cs471s6g00255 255 cs471s6g00260 260 1
cs471s6g00268 268 cs471s6g00269 269 1
# Alignment 572: score=173.0 pvalue=0.9172 N=9 6&6 plus
cs471s6g02290 2290 cs471s6g02302 2302 1
cs471s6g02297 2297 cs471s6g02303 2303 1
cs471s6g02298 2298 cs471s6g02306 2306 -1
cs471s6g02300 2300 cs471s6g02311 2311 1
cs471s6g02301 2301 cs471s6g02312 2312 1
cs471s6g02308 2308 cs471s6g02313 2313 1
cs471s6g02311 2311 cs471s6g02314 2314 1
cs471s6g02325 2325 cs471s6g02321 2321 1
cs471s6g02326 2326 cs471s6g02324 2324 1
# Alignment 573: score=172.0 pvalue=0.4425 N=6 6&6 plus
cs471s6g00250 250 cs471s6g00249 249 1
cs471s6g00252 252 cs471s6g00250 250 1
cs471s6g00253 253 cs471s6g00252 252 1
cs471s6g00255 255 cs471s6g00253 253 1
cs471s6g00260 260 cs471s6g00255 255 1
cs471s6g00269 269 cs471s6g00268 268 1
# Alignment 574: score=169.0 pvalue=0.3944 N=5 6&6 plus
cs471s6g02979 2979 cs471s6g02982 2982 1
cs471s6g02991 2991 cs471s6g02990 2990 1
cs471s6g02998 2998 cs471s6g02992 2992 1
cs471s6g02999 2999 cs471s6g02998 2998 1
cs471s6g03001 3001 cs471s6g02999 2999 1
# Alignment 575: score=160.0 pvalue=0.8816 N=6 6&6 minus
cs471s6g01185 1185 cs471s6g01160 1160 -1
cs471s6g01167 1167 cs471s6g01161 1161 1
cs471s6g01166 1166 cs471s6g01162 1162 -1
cs471s6g01162 1162 cs471s6g01166 1166 -1
cs471s6g01161 1161 cs471s6g01167 1167 1
cs471s6g01160 1160 cs471s6g01185 1185 -1
# Alignment 576: score=157.0 pvalue=0.045 N=5 6&6 plus
cs471s6g00969 969 cs471s6g00971 971 1
cs471s6g00971 971 cs471s6g00972 972 1
cs471s6g00972 972 cs471s6g00973 973 1
cs471s6g00973 973 cs471s6g00975 975 1
cs471s6g00975 975 cs471s6g00976 976 1
# Alignment 577: score=155.0 pvalue=0.7321 N=6 6&6 plus
cs471s6g02975 2975 cs471s6g02983 2983 1
cs471s6g02978 2978 cs471s6g02984 2984 1
cs471s6g02997 2997 cs471s6g02988 2988 1
cs471s6g02998 2998 cs471s6g02989 2989 -1
cs471s6g02999 2999 cs471s6g02992 2992 1
cs471s6g03002 3002 cs471s6g02996 2996 -1
# Alignment 578: score=154.0 pvalue=0.9682 N=6 6&6 minus
cs471s6g01229 1229 cs471s6g01201 1201 -1
cs471s6g01216 1216 cs471s6g01205 1205 -1
cs471s6g01211 1211 cs471s6g01208 1208 -1
cs471s6g01206 1206 cs471s6g01211 1211 -1
cs471s6g01205 1205 cs471s6g01215 1215 -1
cs471s6g01201 1201 cs471s6g01229 1229 -1
# Alignment 579: score=154.0 pvalue=0.5918 N=5 6&6 minus
cs471s6g02252 2252 cs471s6g02227 2227 -1
cs471s6g02239 2239 cs471s6g02235 2235 -1
cs471s6g02238 2238 cs471s6g02236 2236 -1
cs471s6g02236 2236 cs471s6g02238 2238 -1
cs471s6g02235 2235 cs471s6g02239 2239 -1
# Alignment 580: score=153.0 pvalue=0.9489 N=9 6&6 plus
cs471s6g02644 2644 cs471s6g02639 2639 1
cs471s6g02661 2661 cs471s6g02660 2660 1
cs471s6g02664 2664 cs471s6g02663 2663 1
cs471s6g02688 2688 cs471s6g02686 2686 1
cs471s6g02693 2693 cs471s6g02692 2692 1
cs471s6g02715 2715 cs471s6g02717 2717 1
cs471s6g02727 2727 cs471s6g02728 2728 1
cs471s6g02734 2734 cs471s6g02733 2733 1
cs471s6g02737 2737 cs471s6g02734 2734 1
# Alignment 581: score=149.0 pvalue=0.6309 N=6 6&6 plus
cs471s6g03083 3083 cs471s6g03084 3084 1
cs471s6g03086 3086 cs471s6g03090 3090 1
cs471s6g03088 3088 cs471s6g03091 3091 1
cs471s6g03096 3096 cs471s6g03092 3092 -1
cs471s6g03104 3104 cs471s6g03096 3096 1
cs471s6g03115 3115 cs471s6g03113 3113 1
# Alignment 582: score=130.0 pvalue=0.2536 N=5 6&6 plus
cs471s6g00834 834 cs471s6g00836 836 1
cs471s6g00856 856 cs471s6g00855 855 1
cs471s6g00866 866 cs471s6g00867 867 1
cs471s6g00874 874 cs471s6g00875 875 1
cs471s6g00878 878 cs471s6g00880 880 1
# Alignment 583: score=128.0 pvalue=0.8306 N=6 6&6 plus
cs471s6g03226 3226 cs471s6g03229 3229 1
cs471s6g03234 3234 cs471s6g03233 3233 1
cs471s6g03252 3252 cs471s6g03249 3249 1
cs471s6g03266 3266 cs471s6g03254 3254 -1
cs471s6g03269 3269 cs471s6g03266 3266 1
cs471s6g03270 3270 cs471s6g03267 3267 1
# Alignment 584: score=121.0 pvalue=0.2958 N=5 6&6 plus
cs471s6g00499 499 cs471s6g00500 500 1
cs471s6g00504 504 cs471s6g00505 505 1
cs471s6g00520 520 cs471s6g00523 523 1
cs471s6g00542 542 cs471s6g00541 541 1
cs471s6g00544 544 cs471s6g00542 542 1
# Alignment 585: score=120.0 pvalue=0.7739 N=5 6&6 minus
cs471s6g00219 219 cs471s6g00213 213 -1
cs471s6g00218 218 cs471s6g00214 214 1
cs471s6g00217 217 cs471s6g00216 216 1
cs471s6g00214 214 cs471s6g00219 219 1
cs471s6g00213 213 cs471s6g00220 220 -1
# Alignment 586: score=107.0 pvalue=0.8244 N=5 6&6 plus
cs471s6g01440 1440 cs471s6g01439 1439 1
cs471s6g01442 1442 cs471s6g01440 1440 1
cs471s6g01449 1449 cs471s6g01451 1451 1
cs471s6g01450 1450 cs471s6g01453 1453 1
cs471s6g01451 1451 cs471s6g01454 1454 1
# Alignment 587: score=127.0 pvalue=0.1388 N=5 6&8 plus
cs471s6g00880 880 cs471s8g00118 118 1
cs471s6g00881 881 cs471s8g00121 121 1
cs471s6g00886 886 cs471s8g00124 124 1
cs471s6g00890 890 cs471s8g00131 131 1
cs471s6g00892 892 cs471s8g00132 132 -1
# Alignment 588: score=2201.0 pvalue=0.1084 N=64 6&9 minus
cs471s6g01506 1506 cs471s9g00772 772 -1
cs471s6g01488 1488 cs471s9g00774 774 -1
cs471s6g01478 1478 cs471s9g00780 780 -1
cs471s6g01474 1474 cs471s9g00782 782 -1
cs471s6g01472 1472 cs471s9g00783 783 1
cs471s6g01471 1471 cs471s9g00785 785 -1
cs471s6g01460 1460 cs471s9g00801 801 -1
cs471s6g01444 1444 cs471s9g00804 804 -1
cs471s6g01442 1442 cs471s9g00806 806 -1
cs471s6g01436 1436 cs471s9g00816 816 1
cs471s6g01418 1418 cs471s9g00818 818 -1
cs471s6g01414 1414 cs471s9g00824 824 -1
cs471s6g01413 1413 cs471s9g00826 826 1
cs471s6g01411 1411 cs471s9g00829 829 -1
cs471s6g01410 1410 cs471s9g00830 830 -1
cs471s6g01399 1399 cs471s9g00832 832 -1
cs471s6g01395 1395 cs471s9g00833 833 -1
cs471s6g01394 1394 cs471s9g00834 834 -1
cs471s6g01391 1391 cs471s9g00839 839 1
cs471s6g01377 1377 cs471s9g00846 846 -1
cs471s6g01375 1375 cs471s9g00847 847 -1
cs471s6g01365 1365 cs471s9g00848 848 -1
cs471s6g01362 1362 cs471s9g00850 850 -1
cs471s6g01355 1355 cs471s9g00852 852 -1
cs471s6g01354 1354 cs471s9g00853 853 1
cs471s6g01352 1352 cs471s9g00856 856 -1
cs471s6g01340 1340 cs471s9g00860 860 -1
cs471s6g01337 1337 cs471s9g00862 862 -1
cs471s6g01329 1329 cs471s9g00867 867 -1
cs471s6g01328 1328 cs471s9g00868 868 -1
cs471s6g01326 1326 cs471s9g00869 869 -1
cs471s6g01303 1303 cs471s9g00881 881 -1
cs471s6g01284 1284 cs471s9g00887 887 -1
cs471s6g01280 1280 cs471s9g00896 896 -1
cs471s6g01276 1276 cs471s9g00898 898 -1
cs471s6g01266 1266 cs471s9g00905 905 -1
cs471s6g01257 1257 cs471s9g00906 906 -1
cs471s6g01246 1246 cs471s9g00913 913 1
cs471s6g01245 1245 cs471s9g00914 914 -1
cs471s6g01244 1244 cs471s9g00915 915 -1
cs471s6g01242 1242 cs471s9g00917 917 -1
cs471s6g01230 1230 cs471s9g00927 927 -1
cs471s6g01229 1229 cs471s9g00929 929 -1
cs471s6g01220 1220 cs471s9g00933 933 1
cs471s6g01218 1218 cs471s9g00936 936 -1
cs471s6g01213 1213 cs471s9g00938 938 1
cs471s6g01201 1201 cs471s9g00943 943 -1
cs471s6g01191 1191 cs471s9g00952 952 -1
cs471s6g01187 1187 cs471s9g00954 954 -1
cs471s6g01181 1181 cs471s9g00955 955 1
cs471s6g01173 1173 cs471s9g00969 969 1
cs471s6g01148 1148 cs471s9g00989 989 1
cs471s6g01123 1123 cs471s9g00998 998 -1
cs471s6g01114 1114 cs471s9g01001 1001 -1
cs471s6g01106 1106 cs471s9g01009 1009 -1
cs471s6g01103 1103 cs471s9g01010 1010 -1
cs471s6g01100 1100 cs471s9g01012 1012 -1
cs471s6g01090 1090 cs471s9g01013 1013 -1
cs471s6g01085 1085 cs471s9g01014 1014 -1
cs471s6g01080 1080 cs471s9g01016 1016 -1
cs471s6g01069 1069 cs471s9g01021 1021 -1
cs471s6g01065 1065 cs471s9g01027 1027 -1
cs471s6g01062 1062 cs471s9g01028 1028 -1
cs471s6g01047 1047 cs471s9g01033 1033 -1
# Alignment 589: score=1255.0 pvalue=0.0519 N=32 6&9 minus
cs471s6g01725 1725 cs471s9g00610 610 -1
cs471s6g01724 1724 cs471s9g00616 616 -1
cs471s6g01719 1719 cs471s9g00617 617 1
cs471s6g01716 1716 cs471s9g00620 620 -1
cs471s6g01708 1708 cs471s9g00627 627 -1
cs471s6g01705 1705 cs471s9g00629 629 -1
cs471s6g01704 1704 cs471s9g00631 631 1
cs471s6g01687 1687 cs471s9g00645 645 -1
cs471s6g01673 1673 cs471s9g00650 650 -1
cs471s6g01661 1661 cs471s9g00658 658 1
cs471s6g01654 1654 cs471s9g00660 660 -1
cs471s6g01647 1647 cs471s9g00662 662 -1
cs471s6g01644 1644 cs471s9g00668 668 -1
cs471s6g01632 1632 cs471s9g00679 679 -1
cs471s6g01630 1630 cs471s9g00680 680 -1
cs471s6g01619 1619 cs471s9g00683 683 -1
cs471s6g01618 1618 cs471s9g00684 684 -1
cs471s6g01612 1612 cs471s9g00692 692 -1
cs471s6g01600 1600 cs471s9g00697 697 1
cs471s6g01575 1575 cs471s9g00713 713 -1
cs471s6g01574 1574 cs471s9g00714 714 -1
cs471s6g01573 1573 cs471s9g00715 715 -1
cs471s6g01572 1572 cs471s9g00716 716 -1
cs471s6g01568 1568 cs471s9g00718 718 -1
cs471s6g01566 1566 cs471s9g00720 720 -1
cs471s6g01563 1563 cs471s9g00729 729 -1
cs471s6g01562 1562 cs471s9g00730 730 -1
cs471s6g01556 1556 cs471s9g00732 732 -1
cs471s6g01555 1555 cs471s9g00736 736 -1
cs471s6g01547 1547 cs471s9g00740 740 -1
cs471s6g01542 1542 cs471s9g00742 742 -1
cs471s6g01533 1533 cs471s9g00750 750 1
# Alignment 590: score=589.0 pvalue=0.1582 N=20 6&9 minus
cs471s6g01011 1011 cs471s9g01038 1038 -1
cs471s6g01010 1010 cs471s9g01039 1039 -1
cs471s6g01008 1008 cs471s9g01040 1040 -1
cs471s6g01003 1003 cs471s9g01042 1042 -1
cs471s6g00995 995 cs471s9g01051 1051 -1
cs471s6g00981 981 cs471s9g01058 1058 -1
cs471s6g00976 976 cs471s9g01059 1059 -1
cs471s6g00975 975 cs471s9g01060 1060 -1
cs471s6g00969 969 cs471s9g01061 1061 -1
cs471s6g00962 962 cs471s9g01069 1069 -1
cs471s6g00960 960 cs471s9g01070 1070 -1
cs471s6g00938 938 cs471s9g01071 1071 1
cs471s6g00930 930 cs471s9g01072 1072 1
cs471s6g00926 926 cs471s9g01079 1079 1
cs471s6g00921 921 cs471s9g01084 1084 -1
cs471s6g00909 909 cs471s9g01094 1094 -1
cs471s6g00897 897 cs471s9g01098 1098 -1
cs471s6g00893 893 cs471s9g01100 1100 -1
cs471s6g00890 890 cs471s9g01104 1104 -1
cs471s6g00871 871 cs471s9g01112 1112 -1
# Alignment 591: score=1304.0 pvalue=0.0393 N=32 7&1 plus
cs471s7g00363 363 cs471s1g03190 3190 -1
cs471s7g00364 364 cs471s1g03192 3192 1
cs471s7g00365 365 cs471s1g03194 3194 1
cs471s7g00375 375 cs471s1g03215 3215 1
cs471s7g00378 378 cs471s1g03217 3217 -1
cs471s7g00385 385 cs471s1g03229 3229 1
cs471s7g00388 388 cs471s1g03231 3231 1
cs471s7g00391 391 cs471s1g03233 3233 1
cs471s7g00397 397 cs471s1g03238 3238 1
cs471s7g00399 399 cs471s1g03241 3241 1
cs471s7g00402 402 cs471s1g03256 3256 1
cs471s7g00406 406 cs471s1g03257 3257 1
cs471s7g00408 408 cs471s1g03259 3259 1
cs471s7g00410 410 cs471s1g03265 3265 1
cs471s7g00411 411 cs471s1g03267 3267 1
cs471s7g00417 417 cs471s1g03273 3273 1
cs471s7g00422 422 cs471s1g03279 3279 -1
cs471s7g00423 423 cs471s1g03280 3280 1
cs471s7g00433 433 cs471s1g03287 3287 1
cs471s7g00434 434 cs471s1g03292 3292 1
cs471s7g00440 440 cs471s1g03294 3294 1
cs471s7g00442 442 cs471s1g03295 3295 1
cs471s7g00444 444 cs471s1g03306 3306 1
cs471s7g00448 448 cs471s1g03311 3311 1
cs471s7g00453 453 cs471s1g03316 3316 1
cs471s7g00467 467 cs471s1g03319 3319 1
cs471s7g00475 475 cs471s1g03324 3324 1
cs471s7g00479 479 cs471s1g03325 3325 1
cs471s7g00482 482 cs471s1g03326 3326 1
cs471s7g00490 490 cs471s1g03332 3332 -1
cs471s7g00496 496 cs471s1g03336 3336 1
cs471s7g00508 508 cs471s1g03338 3338 1
# Alignment 592: score=669.0 pvalue=0.1013 N=18 7&1 plus
cs471s7g01774 1774 cs471s1g00269 269 -1
cs471s7g01789 1789 cs471s1g00279 279 1
cs471s7g01800 1800 cs471s1g00289 289 1
cs471s7g01805 1805 cs471s1g00295 295 1
cs471s7g01806 1806 cs471s1g00300 300 1
cs471s7g01809 1809 cs471s1g00307 307 1
cs471s7g01821 1821 cs471s1g00316 316 -1
cs471s7g01824 1824 cs471s1g00323 323 1
cs471s7g01826 1826 cs471s1g00330 330 1
cs471s7g01828 1828 cs471s1g00333 333 1
cs471s7g01831 1831 cs471s1g00338 338 1
cs471s7g01833 1833 cs471s1g00339 339 1
cs471s7g01835 1835 cs471s1g00344 344 1
cs471s7g01840 1840 cs471s1g00348 348 1
cs471s7g01842 1842 cs471s1g00354 354 1
cs471s7g01843 1843 cs471s1g00355 355 1
cs471s7g01845 1845 cs471s1g00358 358 1
cs471s7g01859 1859 cs471s1g00359 359 1
# Alignment 593: score=612.0 pvalue=0.0206 N=15 7&1 minus
cs471s7g02646 2646 cs471s1g01311 1311 -1
cs471s7g02644 2644 cs471s1g01320 1320 -1
cs471s7g02640 2640 cs471s1g01322 1322 -1
cs471s7g02639 2639 cs471s1g01328 1328 -1
cs471s7g02629 2629 cs471s1g01352 1352 -1
cs471s7g02628 2628 cs471s1g01355 1355 -1
cs471s7g02627 2627 cs471s1g01356 1356 -1
cs471s7g02626 2626 cs471s1g01357 1357 -1
cs471s7g02622 2622 cs471s1g01359 1359 -1
cs471s7g02620 2620 cs471s1g01361 1361 1
cs471s7g02617 2617 cs471s1g01362 1362 -1
cs471s7g02604 2604 cs471s1g01364 1364 -1
cs471s7g02601 2601 cs471s1g01373 1373 -1
cs471s7g02594 2594 cs471s1g01383 1383 -1
cs471s7g02588 2588 cs471s1g01394 1394 -1
# Alignment 594: score=416.0 pvalue=0.0764 N=13 7&1 plus
cs471s7g00509 509 cs471s1g02737 2737 -1
cs471s7g00516 516 cs471s1g02749 2749 1
cs471s7g00519 519 cs471s1g02757 2757 -1
cs471s7g00529 529 cs471s1g02765 2765 1
cs471s7g00532 532 cs471s1g02773 2773 -1
cs471s7g00534 534 cs471s1g02787 2787 1
cs471s7g00535 535 cs471s1g02791 2791 1
cs471s7g00547 547 cs471s1g02796 2796 -1
cs471s7g00568 568 cs471s1g02807 2807 1
cs471s7g00576 576 cs471s1g02814 2814 1
cs471s7g00580 580 cs471s1g02817 2817 1
cs471s7g00582 582 cs471s1g02818 2818 1
cs471s7g00583 583 cs471s1g02821 2821 1
# Alignment 595: score=265.0 pvalue=0.0426 N=7 7&1 plus
cs471s7g00764 764 cs471s1g02979 2979 1
cs471s7g00765 765 cs471s1g02981 2981 1
cs471s7g00767 767 cs471s1g02988 2988 1
cs471s7g00768 768 cs471s1g02989 2989 1
cs471s7g00779 779 cs471s1g02993 2993 -1
cs471s7g00786 786 cs471s1g02994 2994 1
cs471s7g00801 801 cs471s1g03014 3014 1
# Alignment 596: score=231.0 pvalue=0.0819 N=6 7&1 minus
cs471s7g01767 1767 cs471s1g00067 67 -1
cs471s7g01758 1758 cs471s1g00073 73 -1
cs471s7g01743 1743 cs471s1g00078 78 -1
cs471s7g01738 1738 cs471s1g00080 80 -1
cs471s7g01737 1737 cs471s1g00083 83 -1
cs471s7g01733 1733 cs471s1g00087 87 -1
# Alignment 597: score=196.0 pvalue=0.1183 N=7 7&1 plus
cs471s7g02033 2033 cs471s1g00619 619 -1
cs471s7g02043 2043 cs471s1g00621 621 -1
cs471s7g02046 2046 cs471s1g00627 627 1
cs471s7g02061 2061 cs471s1g00639 639 1
cs471s7g02064 2064 cs471s1g00647 647 1
cs471s7g02081 2081 cs471s1g00655 655 1
cs471s7g02089 2089 cs471s1g00679 679 1
# Alignment 598: score=422.0 pvalue=0.2114 N=16 7&10 plus
cs471s7g00977 977 cs471s10g00367 367 1
cs471s7g00981 981 cs471s10g00387 387 1
cs471s7g00987 987 cs471s10g00401 401 1
cs471s7g00989 989 cs471s10g00405 405 -1
cs471s7g00993 993 cs471s10g00408 408 -1
cs471s7g00998 998 cs471s10g00429 429 1
cs471s7g01016 1016 cs471s10g00446 446 -1
cs471s7g01018 1018 cs471s10g00456 456 1
cs471s7g01023 1023 cs471s10g00468 468 1
cs471s7g01025 1025 cs471s10g00472 472 1
cs471s7g01039 1039 cs471s10g00486 486 1
cs471s7g01046 1046 cs471s10g00491 491 1
cs471s7g01053 1053 cs471s10g00492 492 1
cs471s7g01063 1063 cs471s10g00507 507 1
cs471s7g01064 1064 cs471s10g00514 514 -1
cs471s7g01075 1075 cs471s10g00522 522 1
# Alignment 599: score=364.0 pvalue=0.1012 N=10 7&10 plus
cs471s7g01459 1459 cs471s10g00536 536 1
cs471s7g01463 1463 cs471s10g00537 537 1
cs471s7g01466 1466 cs471s10g00539 539 1
cs471s7g01476 1476 cs471s10g00546 546 1
cs471s7g01486 1486 cs471s10g00565 565 -1
cs471s7g01497 1497 cs471s10g00568 568 1
cs471s7g01508 1508 cs471s10g00569 569 1
cs471s7g01516 1516 cs471s10g00575 575 1
cs471s7g01518 1518 cs471s10g00583 583 1
cs471s7g01525 1525 cs471s10g00599 599 1
# Alignment 600: score=205.0 pvalue=0.1842 N=7 7&10 minus
cs471s7g01586 1586 cs471s10g00646 646 1
cs471s7g01585 1585 cs471s10g00659 659 -1
cs471s7g01583 1583 cs471s10g00661 661 -1
cs471s7g01573 1573 cs471s10g00673 673 -1
cs471s7g01564 1564 cs471s10g00686 686 -1
cs471s7g01559 1559 cs471s10g00698 698 -1
cs471s7g01553 1553 cs471s10g00705 705 -1
# Alignment 601: score=157.0 pvalue=0.111 N=7 7&10 minus
cs471s7g01727 1727 cs471s10g01201 1201 -1
cs471s7g01724 1724 cs471s10g01207 1207 -1
cs471s7g01715 1715 cs471s10g01224 1224 1
cs471s7g01702 1702 cs471s10g01239 1239 -1
cs471s7g01684 1684 cs471s10g01250 1250 -1
cs471s7g01675 1675 cs471s10g01251 1251 -1
cs471s7g01672 1672 cs471s10g01261 1261 -1
# Alignment 602: score=130.0 pvalue=0.2041 N=5 7&13 minus
cs471s7g00158 158 cs471s13g00072 72 -1
cs471s7g00153 153 cs471s13g00081 81 -1
cs471s7g00146 146 cs471s13g00086 86 -1
cs471s7g00144 144 cs471s13g00089 89 -1
cs471s7g00139 139 cs471s13g00106 106 1
# Alignment 603: score=1220.0 pvalue=0.1734 N=40 7&15 minus
cs471s7g00338 338 cs471s15g00190 190 1
cs471s7g00337 337 cs471s15g00191 191 1
cs471s7g00329 329 cs471s15g00202 202 1
cs471s7g00314 314 cs471s15g00219 219 1
cs471s7g00294 294 cs471s15g00231 231 -1
cs471s7g00293 293 cs471s15g00232 232 -1
cs471s7g00289 289 cs471s15g00236 236 -1
cs471s7g00282 282 cs471s15g00243 243 -1
cs471s7g00272 272 cs471s15g00254 254 1
cs471s7g00263 263 cs471s15g00265 265 -1
cs471s7g00258 258 cs471s15g00270 270 -1
cs471s7g00256 256 cs471s15g00273 273 1
cs471s7g00254 254 cs471s15g00285 285 -1
cs471s7g00247 247 cs471s15g00297 297 1
cs471s7g00228 228 cs471s15g00300 300 1
cs471s7g00209 209 cs471s15g00320 320 -1
cs471s7g00206 206 cs471s15g00322 322 -1
cs471s7g00201 201 cs471s15g00325 325 -1
cs471s7g00188 188 cs471s15g00332 332 -1
cs471s7g00187 187 cs471s15g00333 333 -1
cs471s7g00173 173 cs471s15g00337 337 -1
cs471s7g00168 168 cs471s15g00340 340 -1
cs471s7g00154 154 cs471s15g00362 362 -1
cs471s7g00153 153 cs471s15g00365 365 -1
cs471s7g00151 151 cs471s15g00367 367 -1
cs471s7g00139 139 cs471s15g00380 380 -1
cs471s7g00138 138 cs471s15g00383 383 -1
cs471s7g00134 134 cs471s15g00386 386 -1
cs471s7g00132 132 cs471s15g00387 387 -1
cs471s7g00126 126 cs471s15g00389 389 -1
cs471s7g00102 102 cs471s15g00407 407 -1
cs471s7g00095 95 cs471s15g00418 418 1
cs471s7g00089 89 cs471s15g00420 420 -1
cs471s7g00083 83 cs471s15g00423 423 -1
cs471s7g00079 79 cs471s15g00437 437 1
cs471s7g00058 58 cs471s15g00454 454 -1
cs471s7g00054 54 cs471s15g00457 457 1
cs471s7g00048 48 cs471s15g00464 464 -1
cs471s7g00035 35 cs471s15g00470 470 -1
cs471s7g00026 26 cs471s15g00471 471 1
# Alignment 604: score=260.0 pvalue=0.0939 N=8 7&2 minus
cs471s7g01331 1331 cs471s2g00493 493 -1
cs471s7g01330 1330 cs471s2g00505 505 -1
cs471s7g01325 1325 cs471s2g00510 510 -1
cs471s7g01324 1324 cs471s2g00516 516 -1
cs471s7g01316 1316 cs471s2g00524 524 -1
cs471s7g01314 1314 cs471s2g00539 539 -1
cs471s7g01310 1310 cs471s2g00546 546 1
cs471s7g01307 1307 cs471s2g00558 558 1
# Alignment 605: score=206.0 pvalue=0.1997 N=6 7&2 minus
cs471s7g01310 1310 cs471s2g00575 575 -1
cs471s7g01306 1306 cs471s2g00589 589 -1
cs471s7g01305 1305 cs471s2g00591 591 -1
cs471s7g01303 1303 cs471s2g00597 597 -1
cs471s7g01297 1297 cs471s2g00605 605 -1
cs471s7g01292 1292 cs471s2g00611 611 -1
# Alignment 606: score=162.0 pvalue=0.0589 N=5 7&2 minus
cs471s7g01143 1143 cs471s2g01095 1095 1
cs471s7g01141 1141 cs471s2g01098 1098 1
cs471s7g01137 1137 cs471s2g01123 1123 -1
cs471s7g01128 1128 cs471s2g01146 1146 1
cs471s7g01105 1105 cs471s2g01153 1153 1
# Alignment 607: score=412.0 pvalue=0.0303 N=11 7&4 minus
cs471s7g00949 949 cs471s4g01140 1140 -1
cs471s7g00943 943 cs471s4g01146 1146 -1
cs471s7g00940 940 cs471s4g01150 1150 -1
cs471s7g00935 935 cs471s4g01154 1154 -1
cs471s7g00928 928 cs471s4g01169 1169 -1
cs471s7g00920 920 cs471s4g01178 1178 -1
cs471s7g00914 914 cs471s4g01179 1179 -1
cs471s7g00913 913 cs471s4g01180 1180 -1
cs471s7g00912 912 cs471s4g01182 1182 -1
cs471s7g00902 902 cs471s4g01190 1190 -1
cs471s7g00882 882 cs471s4g01206 1206 -1
# Alignment 608: score=239.0 pvalue=0.051 N=6 7&4 minus
cs471s7g00976 976 cs471s4g01047 1047 1
cs471s7g00973 973 cs471s4g01056 1056 -1
cs471s7g00971 971 cs471s4g01075 1075 -1
cs471s7g00970 970 cs471s4g01078 1078 1
cs471s7g00964 964 cs471s4g01097 1097 -1
cs471s7g00958 958 cs471s4g01100 1100 -1
# Alignment 609: score=136.0 pvalue=0.0631 N=6 7&5 minus
cs471s7g00474 474 cs471s5g00259 259 -1
cs471s7g00468 468 cs471s5g00266 266 -1
cs471s7g00462 462 cs471s5g00276 276 1
cs471s7g00461 461 cs471s5g00279 279 -1
cs471s7g00442 442 cs471s5g00283 283 -1
cs471s7g00440 440 cs471s5g00284 284 -1
# Alignment 610: score=1516.0 pvalue=0.2727 N=55 7&7 plus
cs471s7g02334 2334 cs471s7g02343 2343 1
cs471s7g02350 2350 cs471s7g02345 2345 1
cs471s7g02358 2358 cs471s7g02347 2347 -1
cs471s7g02371 2371 cs471s7g02368 2368 1
cs471s7g02373 2373 cs471s7g02370 2370 1
cs471s7g02374 2374 cs471s7g02373 2373 1
cs471s7g02395 2395 cs471s7g02396 2396 -1
cs471s7g02396 2396 cs471s7g02398 2398 1
cs471s7g02404 2404 cs471s7g02402 2402 1
cs471s7g02407 2407 cs471s7g02408 2408 1
cs471s7g02415 2415 cs471s7g02416 2416 1
cs471s7g02416 2416 cs471s7g02420 2420 1
cs471s7g02423 2423 cs471s7g02428 2428 -1
cs471s7g02443 2443 cs471s7g02440 2440 -1
cs471s7g02451 2451 cs471s7g02447 2447 -1
cs471s7g02459 2459 cs471s7g02460 2460 1
cs471s7g02460 2460 cs471s7g02461 2461 1
cs471s7g02461 2461 cs471s7g02465 2465 1
cs471s7g02477 2477 cs471s7g02468 2468 1
cs471s7g02483 2483 cs471s7g02477 2477 1
cs471s7g02488 2488 cs471s7g02483 2483 1
cs471s7g02490 2490 cs471s7g02484 2484 1
cs471s7g02492 2492 cs471s7g02488 2488 1
cs471s7g02495 2495 cs471s7g02496 2496 1
cs471s7g02502 2502 cs471s7g02503 2503 1
cs471s7g02503 2503 cs471s7g02506 2506 1
cs471s7g02507 2507 cs471s7g02510 2510 1
cs471s7g02517 2517 cs471s7g02512 2512 1
cs471s7g02523 2523 cs471s7g02515 2515 -1
cs471s7g02525 2525 cs471s7g02523 2523 1
cs471s7g02526 2526 cs471s7g02524 2524 1
cs471s7g02529 2529 cs471s7g02530 2530 1
cs471s7g02531 2531 cs471s7g02533 2533 -1
cs471s7g02533 2533 cs471s7g02535 2535 1
cs471s7g02535 2535 cs471s7g02536 2536 -1
cs471s7g02536 2536 cs471s7g02537 2537 1
cs471s7g02537 2537 cs471s7g02539 2539 1
cs471s7g02547 2547 cs471s7g02550 2550 1
cs471s7g02555 2555 cs471s7g02556 2556 1
cs471s7g02556 2556 cs471s7g02559 2559 1
cs471s7g02557 2557 cs471s7g02560 2560 1
cs471s7g02558 2558 cs471s7g02561 2561 1
cs471s7g02561 2561 cs471s7g02562 2562 1
cs471s7g02566 2566 cs471s7g02577 2577 -1
cs471s7g02583 2583 cs471s7g02582 2582 1
cs471s7g02589 2589 cs471s7g02590 2590 1
cs471s7g02590 2590 cs471s7g02591 2591 1
cs471s7g02592 2592 cs471s7g02594 2594 1
cs471s7g02594 2594 cs471s7g02603 2603 1
cs471s7g02607 2607 cs471s7g02609 2609 1
cs471s7g02609 2609 cs471s7g02610 2610 1
cs471s7g02611 2611 cs471s7g02613 2613 1
cs471s7g02623 2623 cs471s7g02630 2630 1
cs471s7g02630 2630 cs471s7g02632 2632 1
cs471s7g02632 2632 cs471s7g02637 2637 1
# Alignment 611: score=1054.0 pvalue=0.7889 N=54 7&7 plus
cs471s7g02331 2331 cs471s7g02334 2334 1
cs471s7g02334 2334 cs471s7g02340 2340 1
cs471s7g02340 2340 cs471s7g02343 2343 1
cs471s7g02345 2345 cs471s7g02350 2350 1
cs471s7g02368 2368 cs471s7g02371 2371 1
cs471s7g02373 2373 cs471s7g02381 2381 1
cs471s7g02396 2396 cs471s7g02395 2395 -1
cs471s7g02402 2402 cs471s7g02405 2405 1
cs471s7g02408 2408 cs471s7g02407 2407 1
cs471s7g02416 2416 cs471s7g02415 2415 1
cs471s7g02420 2420 cs471s7g02416 2416 1
cs471s7g02428 2428 cs471s7g02426 2426 1
cs471s7g02440 2440 cs471s7g02443 2443 -1
cs471s7g02446 2446 cs471s7g02449 2449 1
cs471s7g02447 2447 cs471s7g02459 2459 1
cs471s7g02451 2451 cs471s7g02460 2460 -1
cs471s7g02459 2459 cs471s7g02461 2461 1
cs471s7g02460 2460 cs471s7g02465 2465 1
cs471s7g02463 2463 cs471s7g02473 2473 1
cs471s7g02468 2468 cs471s7g02477 2477 1
cs471s7g02477 2477 cs471s7g02483 2483 1
cs471s7g02483 2483 cs471s7g02488 2488 1
cs471s7g02484 2484 cs471s7g02490 2490 1
cs471s7g02488 2488 cs471s7g02492 2492 1
cs471s7g02490 2490 cs471s7g02495 2495 -1
cs471s7g02492 2492 cs471s7g02496 2496 1
cs471s7g02503 2503 cs471s7g02502 2502 1
cs471s7g02506 2506 cs471s7g02503 2503 1
cs471s7g02508 2508 cs471s7g02510 2510 1
cs471s7g02515 2515 cs471s7g02523 2523 -1
cs471s7g02523 2523 cs471s7g02525 2525 1
cs471s7g02524 2524 cs471s7g02526 2526 1
cs471s7g02530 2530 cs471s7g02529 2529 1
cs471s7g02533 2533 cs471s7g02531 2531 -1
cs471s7g02535 2535 cs471s7g02533 2533 1
cs471s7g02536 2536 cs471s7g02535 2535 -1
cs471s7g02537 2537 cs471s7g02536 2536 1
cs471s7g02539 2539 cs471s7g02537 2537 1
cs471s7g02550 2550 cs471s7g02547 2547 1
cs471s7g02556 2556 cs471s7g02555 2555 1
cs471s7g02559 2559 cs471s7g02556 2556 1
cs471s7g02560 2560 cs471s7g02557 2557 1
cs471s7g02561 2561 cs471s7g02560 2560 1
cs471s7g02562 2562 cs471s7g02561 2561 1
cs471s7g02567 2567 cs471s7g02576 2576 -1
cs471s7g02582 2582 cs471s7g02583 2583 1
cs471s7g02589 2589 cs471s7g02591 2591 1
cs471s7g02590 2590 cs471s7g02600 2600 -1
cs471s7g02592 2592 cs471s7g02603 2603 1
cs471s7g02609 2609 cs471s7g02607 2607 1
cs471s7g02610 2610 cs471s7g02609 2609 1
cs471s7g02613 2613 cs471s7g02610 2610 1
cs471s7g02623 2623 cs471s7g02632 2632 1
cs471s7g02630 2630 cs471s7g02637 2637 1
# Alignment 612: score=722.0 pvalue=0.2267 N=25 7&7 plus
cs471s7g01666 1666 cs471s7g01664 1664 1
cs471s7g01667 1667 cs471s7g01665 1665 1
cs471s7g01668 1668 cs471s7g01666 1666 1
cs471s7g01669 1669 cs471s7g01668 1668 1
cs471s7g01689 1689 cs471s7g01690 1690 1
cs471s7g01692 1692 cs471s7g01695 1695 1
cs471s7g01707 1707 cs471s7g01706 1706 1
cs471s7g01732 1732 cs471s7g01731 1731 -1
cs471s7g01738 1738 cs471s7g01740 1740 1
cs471s7g01740 1740 cs471s7g01742 1742 -1
cs471s7g01742 1742 cs471s7g01744 1744 -1
cs471s7g01745 1745 cs471s7g01746 1746 1
cs471s7g01748 1748 cs471s7g01747 1747 1
cs471s7g01751 1751 cs471s7g01748 1748 -1
cs471s7g01752 1752 cs471s7g01751 1751 1
cs471s7g01753 1753 cs471s7g01752 1752 1
cs471s7g01771 1771 cs471s7g01772 1772 1
cs471s7g01772 1772 cs471s7g01773 1773 1
cs471s7g01778 1778 cs471s7g01779 1779 1
cs471s7g01789 1789 cs471s7g01790 1790 1
cs471s7g01790 1790 cs471s7g01791 1791 1
cs471s7g01791 1791 cs471s7g01793 1793 -1
cs471s7g01793 1793 cs471s7g01794 1794 -1
cs471s7g01794 1794 cs471s7g01795 1795 1
cs471s7g01795 1795 cs471s7g01796 1796 1
# Alignment 613: score=614.0 pvalue=0.1683 N=19 7&7 plus
cs471s7g00069 69 cs471s7g00070 70 1
cs471s7g00070 70 cs471s7g00071 71 1
cs471s7g00071 71 cs471s7g00073 73 1
cs471s7g00086 86 cs471s7g00087 87 1
cs471s7g00087 87 cs471s7g00088 88 1
cs471s7g00097 97 cs471s7g00096 96 -1
cs471s7g00099 99 cs471s7g00101 101 1
cs471s7g00111 111 cs471s7g00110 110 1
cs471s7g00115 115 cs471s7g00114 114 1
cs471s7g00116 116 cs471s7g00115 115 -1
cs471s7g00117 117 cs471s7g00116 116 1
cs471s7g00121 121 cs471s7g00119 119 1
cs471s7g00122 122 cs471s7g00120 120 -1
cs471s7g00124 124 cs471s7g00121 121 1
cs471s7g00129 129 cs471s7g00127 127 1
cs471s7g00136 136 cs471s7g00137 137 1
cs471s7g00152 152 cs471s7g00153 153 -1
cs471s7g00155 155 cs471s7g00160 160 -1
cs471s7g00160 160 cs471s7g00161 161 1
# Alignment 614: score=565.0 pvalue=0.0516 N=14 7&7 minus
cs471s7g01367 1367 cs471s7g01339 1339 -1
cs471s7g01366 1366 cs471s7g01340 1340 -1
cs471s7g01365 1365 cs471s7g01341 1341 -1
cs471s7g01364 1364 cs471s7g01342 1342 -1
cs471s7g01363 1363 cs471s7g01343 1343 -1
cs471s7g01362 1362 cs471s7g01344 1344 -1
cs471s7g01353 1353 cs471s7g01352 1352 1
cs471s7g01352 1352 cs471s7g01353 1353 1
cs471s7g01344 1344 cs471s7g01362 1362 -1
cs471s7g01343 1343 cs471s7g01363 1363 -1
cs471s7g01342 1342 cs471s7g01364 1364 -1
cs471s7g01341 1341 cs471s7g01365 1365 -1
cs471s7g01340 1340 cs471s7g01366 1366 -1
cs471s7g01339 1339 cs471s7g01367 1367 -1
# Alignment 615: score=433.0 pvalue=0.2241 N=15 7&7 plus
cs471s7g01149 1149 cs471s7g01150 1150 1
cs471s7g01157 1157 cs471s7g01158 1158 1
cs471s7g01158 1158 cs471s7g01160 1160 1
cs471s7g01172 1172 cs471s7g01174 1174 1
cs471s7g01183 1183 cs471s7g01185 1185 1
cs471s7g01186 1186 cs471s7g01187 1187 1
cs471s7g01193 1193 cs471s7g01195 1195 1
cs471s7g01194 1194 cs471s7g01196 1196 1
cs471s7g01211 1211 cs471s7g01210 1210 -1
cs471s7g01231 1231 cs471s7g01233 1233 1
cs471s7g01235 1235 cs471s7g01236 1236 1
cs471s7g01259 1259 cs471s7g01260 1260 1
cs471s7g01270 1270 cs471s7g01269 1269 1
cs471s7g01271 1271 cs471s7g01270 1270 -1
cs471s7g01273 1273 cs471s7g01271 1271 1
# Alignment 616: score=429.0 pvalue=0.4691 N=17 7&7 plus
cs471s7g01740 1740 cs471s7g01738 1738 1
cs471s7g01742 1742 cs471s7g01740 1740 -1
cs471s7g01744 1744 cs471s7g01742 1742 -1
cs471s7g01746 1746 cs471s7g01745 1745 1
cs471s7g01747 1747 cs471s7g01748 1748 1
cs471s7g01748 1748 cs471s7g01751 1751 -1
cs471s7g01751 1751 cs471s7g01752 1752 1
cs471s7g01752 1752 cs471s7g01753 1753 1
cs471s7g01772 1772 cs471s7g01771 1771 1
cs471s7g01773 1773 cs471s7g01772 1772 1
cs471s7g01779 1779 cs471s7g01778 1778 1
cs471s7g01790 1790 cs471s7g01789 1789 1
cs471s7g01791 1791 cs471s7g01790 1790 1
cs471s7g01793 1793 cs471s7g01791 1791 -1
cs471s7g01794 1794 cs471s7g01793 1793 -1
cs471s7g01795 1795 cs471s7g01794 1794 1
cs471s7g01796 1796 cs471s7g01795 1795 1
# Alignment 617: score=381.0 pvalue=0.1612 N=11 7&7 plus
cs471s7g00718 718 cs471s7g00717 717 1
cs471s7g00741 741 cs471s7g00740 740 1
cs471s7g00742 742 cs471s7g00741 741 1
cs471s7g00750 750 cs471s7g00749 749 1
cs471s7g00752 752 cs471s7g00750 750 1
cs471s7g00753 753 cs471s7g00752 752 1
cs471s7g00754 754 cs471s7g00753 753 1
cs471s7g00755 755 cs471s7g00754 754 1
cs471s7g00756 756 cs471s7g00758 758 1
cs471s7g00758 758 cs471s7g00759 759 -1
cs471s7g00759 759 cs471s7g00760 760 1
# Alignment 618: score=374.0 pvalue=0.6763 N=18 7&7 plus
cs471s7g00071 71 cs471s7g00070 70 1
cs471s7g00073 73 cs471s7g00071 71 1
cs471s7g00087 87 cs471s7g00086 86 1
cs471s7g00088 88 cs471s7g00087 87 1
cs471s7g00096 96 cs471s7g00097 97 -1
cs471s7g00101 101 cs471s7g00099 99 1
cs471s7g00110 110 cs471s7g00111 111 1
cs471s7g00114 114 cs471s7g00115 115 1
cs471s7g00115 115 cs471s7g00116 116 -1
cs471s7g00116 116 cs471s7g00117 117 1
cs471s7g00119 119 cs471s7g00121 121 1
cs471s7g00120 120 cs471s7g00122 122 -1
cs471s7g00121 121 cs471s7g00124 124 1
cs471s7g00123 123 cs471s7g00127 127 1
cs471s7g00137 137 cs471s7g00136 136 1
cs471s7g00153 153 cs471s7g00152 152 -1
cs471s7g00160 160 cs471s7g00155 155 -1
cs471s7g00161 161 cs471s7g00160 160 1
# Alignment 619: score=349.0 pvalue=0.7203 N=10 7&7 minus
cs471s7g02445 2445 cs471s7g02398 2398 -1
cs471s7g02434 2434 cs471s7g02406 2406 -1
cs471s7g02432 2432 cs471s7g02407 2407 -1
cs471s7g02431 2431 cs471s7g02409 2409 -1
cs471s7g02420 2420 cs471s7g02415 2415 1
cs471s7g02415 2415 cs471s7g02420 2420 1
cs471s7g02409 2409 cs471s7g02431 2431 -1
cs471s7g02408 2408 cs471s7g02432 2432 -1
cs471s7g02406 2406 cs471s7g02434 2434 -1
cs471s7g02398 2398 cs471s7g02445 2445 -1
# Alignment 620: score=329.0 pvalue=0.7381 N=15 7&7 plus
cs471s7g01150 1150 cs471s7g01149 1149 1
cs471s7g01158 1158 cs471s7g01157 1157 1
cs471s7g01160 1160 cs471s7g01158 1158 1
cs471s7g01174 1174 cs471s7g01172 1172 1
cs471s7g01185 1185 cs471s7g01183 1183 1
cs471s7g01187 1187 cs471s7g01184 1184 1
cs471s7g01195 1195 cs471s7g01193 1193 1
cs471s7g01196 1196 cs471s7g01194 1194 1
cs471s7g01210 1210 cs471s7g01211 1211 -1
cs471s7g01233 1233 cs471s7g01231 1231 1
cs471s7g01236 1236 cs471s7g01235 1235 1
cs471s7g01260 1260 cs471s7g01259 1259 1
cs471s7g01269 1269 cs471s7g01270 1270 1
cs471s7g01270 1270 cs471s7g01271 1271 -1
cs471s7g01271 1271 cs471s7g01272 1272 1
# Alignment 621: score=307.0 pvalue=0.1142 N=8 7&7 plus
cs471s7g01585 1585 cs471s7g01588 1588 -1
cs471s7g01588 1588 cs471s7g01589 1589 1
cs471s7g01589 1589 cs471s7g01591 1591 1
cs471s7g01591 1591 cs471s7g01592 1592 1
cs471s7g01592 1592 cs471s7g01594 1594 1
cs471s7g01594 1594 cs471s7g01595 1595 -1
cs471s7g01613 1613 cs471s7g01615 1615 1
cs471s7g01614 1614 cs471s7g01616 1616 1
# Alignment 622: score=283.0 pvalue=0.6222 N=12 7&7 plus
cs471s7g01351 1351 cs471s7g01337 1337 1
cs471s7g01362 1362 cs471s7g01339 1339 -1
cs471s7g01363 1363 cs471s7g01341 1341 -1
cs471s7g01364 1364 cs471s7g01362 1362 1
cs471s7g01365 1365 cs471s7g01364 1364 1
cs471s7g01367 1367 cs471s7g01365 1365 1
cs471s7g01368 1368 cs471s7g01367 1367 1
cs471s7g01369 1369 cs471s7g01368 1368 1
cs471s7g01376 1376 cs471s7g01383 1383 -1
cs471s7g01383 1383 cs471s7g01385 1385 1
cs471s7g01397 1397 cs471s7g01398 1398 1
cs471s7g01398 1398 cs471s7g01399 1399 1
# Alignment 623: score=279.0 pvalue=0.0934 N=10 7&7 minus
cs471s7g01905 1905 cs471s7g01888 1888 -1
cs471s7g01904 1904 cs471s7g01894 1894 1
cs471s7g01903 1903 cs471s7g01895 1895 1
cs471s7g01900 1900 cs471s7g01897 1897 1
cs471s7g01899 1899 cs471s7g01898 1898 1
cs471s7g01898 1898 cs471s7g01899 1899 1
cs471s7g01897 1897 cs471s7g01900 1900 1
cs471s7g01895 1895 cs471s7g01903 1903 1
cs471s7g01894 1894 cs471s7g01904 1904 1
cs471s7g01888 1888 cs471s7g01905 1905 -1
# Alignment 624: score=257.0 pvalue=0.3835 N=8 7&7 plus
cs471s7g01588 1588 cs471s7g01585 1585 -1
cs471s7g01589 1589 cs471s7g01588 1588 1
cs471s7g01591 1591 cs471s7g01589 1589 1
cs471s7g01592 1592 cs471s7g01591 1591 1
cs471s7g01594 1594 cs471s7g01592 1592 1
cs471s7g01595 1595 cs471s7g01594 1594 -1
cs471s7g01615 1615 cs471s7g01613 1613 1
cs471s7g01616 1616 cs471s7g01614 1614 1
# Alignment 625: score=247.0 pvalue=0.2026 N=8 7&7 plus
cs471s7g00543 543 cs471s7g00546 546 1
cs471s7g00549 549 cs471s7g00550 550 1
cs471s7g00562 562 cs471s7g00563 563 1
cs471s7g00583 583 cs471s7g00584 584 1
cs471s7g00585 585 cs471s7g00590 590 -1
cs471s7g00594 594 cs471s7g00595 595 1
cs471s7g00604 604 cs471s7g00605 605 1
cs471s7g00617 617 cs471s7g00614 614 1
# Alignment 626: score=241.0 pvalue=0.6256 N=11 7&7 plus
cs471s7g00717 717 cs471s7g00718 718 1
cs471s7g00740 740 cs471s7g00741 741 1
cs471s7g00741 741 cs471s7g00742 742 1
cs471s7g00749 749 cs471s7g00750 750 1
cs471s7g00750 750 cs471s7g00752 752 1
cs471s7g00752 752 cs471s7g00753 753 1
cs471s7g00753 753 cs471s7g00754 754 1
cs471s7g00754 754 cs471s7g00755 755 1
cs471s7g00755 755 cs471s7g00756 756 1
cs471s7g00759 759 cs471s7g00758 758 -1
cs471s7g00760 760 cs471s7g00759 759 1
# Alignment 627: score=222.0 pvalue=0.5982 N=8 7&7 plus
cs471s7g00546 546 cs471s7g00543 543 1
cs471s7g00550 550 cs471s7g00549 549 1
cs471s7g00563 563 cs471s7g00562 562 1
cs471s7g00584 584 cs471s7g00583 583 1
cs471s7g00590 590 cs471s7g00585 585 -1
cs471s7g00595 595 cs471s7g00594 594 1
cs471s7g00605 605 cs471s7g00604 604 1
cs471s7g00614 614 cs471s7g00617 617 1
# Alignment 628: score=215.0 pvalue=0.5118 N=7 7&7 plus
cs471s7g01664 1664 cs471s7g01666 1666 1
cs471s7g01665 1665 cs471s7g01667 1667 1
cs471s7g01666 1666 cs471s7g01668 1668 1
cs471s7g01668 1668 cs471s7g01669 1669 1
cs471s7g01690 1690 cs471s7g01689 1689 1
cs471s7g01695 1695 cs471s7g01692 1692 1
cs471s7g01704 1704 cs471s7g01708 1708 1
# Alignment 629: score=203.0 pvalue=0.1287 N=6 7&7 plus
cs471s7g00187 187 cs471s7g00188 188 1
cs471s7g00188 188 cs471s7g00189 189 -1
cs471s7g00194 194 cs471s7g00195 195 1
cs471s7g00197 197 cs471s7g00198 198 1
cs471s7g00205 205 cs471s7g00204 204 -1
cs471s7g00208 208 cs471s7g00209 209 1
# Alignment 630: score=199.0 pvalue=0.655 N=8 7&7 minus
cs471s7g01354 1354 cs471s7g01334 1334 1
cs471s7g01353 1353 cs471s7g01336 1336 1
cs471s7g01344 1344 cs471s7g01339 1339 1
cs471s7g01343 1343 cs471s7g01341 1341 1
cs471s7g01341 1341 cs471s7g01342 1342 1
cs471s7g01339 1339 cs471s7g01344 1344 1
cs471s7g01337 1337 cs471s7g01351 1351 1
cs471s7g01334 1334 cs471s7g01354 1354 1
# Alignment 631: score=196.0 pvalue=0.1872 N=6 7&7 plus
cs471s7g02115 2115 cs471s7g02112 2112 -1
cs471s7g02116 2116 cs471s7g02115 2115 1
cs471s7g02117 2117 cs471s7g02116 2116 1
cs471s7g02125 2125 cs471s7g02134 2134 1
cs471s7g02138 2138 cs471s7g02139 2139 1
cs471s7g02147 2147 cs471s7g02144 2144 -1
# Alignment 632: score=191.0 pvalue=0.4259 N=6 7&7 minus
cs471s7g01910 1910 cs471s7g01888 1888 -1
cs471s7g01905 1905 cs471s7g01897 1897 1
cs471s7g01900 1900 cs471s7g01898 1898 1
cs471s7g01899 1899 cs471s7g01900 1900 1
cs471s7g01897 1897 cs471s7g01905 1905 1
cs471s7g01888 1888 cs471s7g01910 1910 -1
# Alignment 633: score=170.0 pvalue=0.4957 N=6 7&7 minus
cs471s7g00123 123 cs471s7g00111 111 -1
cs471s7g00122 122 cs471s7g00112 112 -1
cs471s7g00116 116 cs471s7g00114 114 -1
cs471s7g00114 114 cs471s7g00117 117 -1
cs471s7g00112 112 cs471s7g00122 122 -1
cs471s7g00110 110 cs471s7g00123 123 -1
# Alignment 634: score=167.0 pvalue=0.1135 N=8 7&7 plus
cs471s7g00752 752 cs471s7g00749 749 1
cs471s7g00753 753 cs471s7g00750 750 1
cs471s7g00754 754 cs471s7g00752 752 1
cs471s7g00755 755 cs471s7g00753 753 1
cs471s7g00756 756 cs471s7g00754 754 1
cs471s7g00758 758 cs471s7g00755 755 1
cs471s7g00759 759 cs471s7g00756 756 -1
cs471s7g00760 760 cs471s7g00758 758 -1
# Alignment 635: score=166.0 pvalue=0.3899 N=5 7&7 plus
cs471s7g00188 188 cs471s7g00187 187 1
cs471s7g00189 189 cs471s7g00188 188 -1
cs471s7g00195 195 cs471s7g00194 194 1
cs471s7g00198 198 cs471s7g00197 197 1
cs471s7g00209 209 cs471s7g00208 208 1
# Alignment 636: score=155.0 pvalue=0.2922 N=7 7&7 plus
cs471s7g00749 749 cs471s7g00752 752 1
cs471s7g00750 750 cs471s7g00753 753 1
cs471s7g00752 752 cs471s7g00754 754 1
cs471s7g00753 753 cs471s7g00756 756 1
cs471s7g00754 754 cs471s7g00758 758 1
cs471s7g00756 756 cs471s7g00759 759 -1
cs471s7g00758 758 cs471s7g00760 760 -1
# Alignment 637: score=139.0 pvalue=0.4967 N=5 7&7 plus
cs471s7g01900 1900 cs471s7g01888 1888 -1
cs471s7g01902 1902 cs471s7g01893 1893 1
cs471s7g01903 1903 cs471s7g01894 1894 1
cs471s7g01904 1904 cs471s7g01895 1895 1
cs471s7g01910 1910 cs471s7g01897 1897 1
# Alignment 638: score=138.0 pvalue=0.4885 N=8 7&7 minus
cs471s7g00760 760 cs471s7g00749 749 -1
cs471s7g00759 759 cs471s7g00750 750 -1
cs471s7g00758 758 cs471s7g00752 752 1
cs471s7g00756 756 cs471s7g00753 753 1
cs471s7g00754 754 cs471s7g00756 756 1
cs471s7g00753 753 cs471s7g00758 758 1
cs471s7g00752 752 cs471s7g00759 759 -1
cs471s7g00750 750 cs471s7g00760 760 -1
# Alignment 639: score=135.0 pvalue=0.8419 N=6 7&7 minus
cs471s7g00123 123 cs471s7g00110 110 -1
cs471s7g00120 120 cs471s7g00112 112 1
cs471s7g00117 117 cs471s7g00114 114 -1
cs471s7g00114 114 cs471s7g00116 116 -1
cs471s7g00112 112 cs471s7g00120 120 1
cs471s7g00111 111 cs471s7g00123 123 -1
# Alignment 640: score=117.0 pvalue=0.7932 N=6 7&7 minus
cs471s7g00760 760 cs471s7g00752 752 -1
cs471s7g00759 759 cs471s7g00753 753 -1
cs471s7g00758 758 cs471s7g00754 754 1
cs471s7g00752 752 cs471s7g00756 756 1
cs471s7g00750 750 cs471s7g00758 758 1
cs471s7g00749 749 cs471s7g00759 759 -1
# Alignment 641: score=117.0 pvalue=0.8067 N=5 7&7 minus
cs471s7g01754 1754 cs471s7g01746 1746 -1
cs471s7g01753 1753 cs471s7g01747 1747 -1
cs471s7g01752 1752 cs471s7g01748 1748 -1
cs471s7g01747 1747 cs471s7g01753 1753 -1
cs471s7g01746 1746 cs471s7g01754 1754 -1
# Alignment 642: score=106.0 pvalue=0.6315 N=6 7&7 minus
cs471s7g00760 760 cs471s7g00753 753 -1
cs471s7g00759 759 cs471s7g00754 754 -1
cs471s7g00758 758 cs471s7g00756 756 1
cs471s7g00755 755 cs471s7g00758 758 1
cs471s7g00754 754 cs471s7g00759 759 -1
cs471s7g00753 753 cs471s7g00760 760 -1
# Alignment 643: score=244.0 pvalue=0.0029 N=5 8&1 minus
cs471s8g01322 1322 cs471s1g02463 2463 -1
cs471s8g01321 1321 cs471s1g02464 2464 -1
cs471s8g01318 1318 cs471s1g02465 2465 -1
cs471s8g01317 1317 cs471s1g02468 2468 -1
cs471s8g01316 1316 cs471s1g02471 2471 -1
# Alignment 644: score=256.0 pvalue=0.208 N=9 8&10 minus
cs471s8g00409 409 cs471s10g00031 31 -1
cs471s8g00404 404 cs471s10g00036 36 -1
cs471s8g00400 400 cs471s10g00038 38 -1
cs471s8g00399 399 cs471s10g00041 41 -1
cs471s8g00398 398 cs471s10g00044 44 -1
cs471s8g00390 390 cs471s10g00049 49 -1
cs471s8g00385 385 cs471s10g00057 57 1
cs471s8g00360 360 cs471s10g00060 60 -1
cs471s8g00359 359 cs471s10g00061 61 -1
# Alignment 645: score=211.0 pvalue=0.0361 N=5 8&10 minus
cs471s8g00233 233 cs471s10g00301 301 -1
cs471s8g00226 226 cs471s10g00305 305 -1
cs471s8g00212 212 cs471s10g00315 315 -1
cs471s8g00210 210 cs471s10g00318 318 -1
cs471s8g00206 206 cs471s10g00321 321 1
# Alignment 646: score=252.0 pvalue=0.0133 N=6 8&11 minus
cs471s8g01289 1289 cs471s11g00685 685 1
cs471s8g01283 1283 cs471s11g00690 690 1
cs471s8g01278 1278 cs471s11g00692 692 -1
cs471s8g01277 1277 cs471s11g00696 696 -1
cs471s8g01274 1274 cs471s11g00698 698 -1
cs471s8g01270 1270 cs471s11g00699 699 1
# Alignment 647: score=1131.0 pvalue=0.0669 N=31 8&13 plus
cs471s8g01541 1541 cs471s13g01400 1400 1
cs471s8g01546 1546 cs471s13g01401 1401 1
cs471s8g01551 1551 cs471s13g01403 1403 1
cs471s8g01553 1553 cs471s13g01407 1407 1
cs471s8g01558 1558 cs471s13g01410 1410 1
cs471s8g01560 1560 cs471s13g01417 1417 1
cs471s8g01577 1577 cs471s13g01425 1425 1
cs471s8g01584 1584 cs471s13g01428 1428 1
cs471s8g01588 1588 cs471s13g01431 1431 1
cs471s8g01599 1599 cs471s13g01435 1435 1
cs471s8g01602 1602 cs471s13g01437 1437 1
cs471s8g01603 1603 cs471s13g01438 1438 1
cs471s8g01605 1605 cs471s13g01443 1443 1
cs471s8g01620 1620 cs471s13g01460 1460 1
cs471s8g01631 1631 cs471s13g01465 1465 1
cs471s8g01636 1636 cs471s13g01466 1466 1
cs471s8g01651 1651 cs471s13g01475 1475 1
cs471s8g01658 1658 cs471s13g01480 1480 1
cs471s8g01671 1671 cs471s13g01486 1486 1
cs471s8g01672 1672 cs471s13g01487 1487 1
cs471s8g01673 1673 cs471s13g01489 1489 1
cs471s8g01676 1676 cs471s13g01493 1493 1
cs471s8g01680 1680 cs471s13g01494 1494 1
cs471s8g01684 1684 cs471s13g01498 1498 1
cs471s8g01691 1691 cs471s13g01500 1500 1
cs471s8g01699 1699 cs471s13g01505 1505 1
cs471s8g01700 1700 cs471s13g01506 1506 -1
cs471s8g01704 1704 cs471s13g01519 1519 -1
cs471s8g01712 1712 cs471s13g01531 1531 1
cs471s8g01727 1727 cs471s13g01534 1534 1
cs471s8g01734 1734 cs471s13g01536 1536 1
# Alignment 648: score=811.0 pvalue=0.159 N=26 8&13 plus
cs471s8g01348 1348 cs471s13g01211 1211 1
cs471s8g01350 1350 cs471s13g01213 1213 1
cs471s8g01351 1351 cs471s13g01215 1215 1
cs471s8g01357 1357 cs471s13g01218 1218 1
cs471s8g01367 1367 cs471s13g01230 1230 1
cs471s8g01372 1372 cs471s13g01236 1236 1
cs471s8g01378 1378 cs471s13g01240 1240 1
cs471s8g01381 1381 cs471s13g01251 1251 1
cs471s8g01383 1383 cs471s13g01253 1253 1
cs471s8g01388 1388 cs471s13g01255 1255 1
cs471s8g01389 1389 cs471s13g01272 1272 1
cs471s8g01394 1394 cs471s13g01279 1279 1
cs471s8g01417 1417 cs471s13g01289 1289 1
cs471s8g01420 1420 cs471s13g01291 1291 1
cs471s8g01423 1423 cs471s13g01295 1295 1
cs471s8g01439 1439 cs471s13g01310 1310 1
cs471s8g01442 1442 cs471s13g01312 1312 1
cs471s8g01445 1445 cs471s13g01314 1314 1
cs471s8g01447 1447 cs471s13g01316 1316 -1
cs471s8g01456 1456 cs471s13g01340 1340 -1
cs471s8g01463 1463 cs471s13g01342 1342 1
cs471s8g01477 1477 cs471s13g01348 1348 1
cs471s8g01481 1481 cs471s13g01350 1350 -1
cs471s8g01498 1498 cs471s13g01357 1357 1
cs471s8g01499 1499 cs471s13g01360 1360 1
cs471s8g01514 1514 cs471s13g01379 1379 1
# Alignment 649: score=532.0 pvalue=0.1606 N=18 8&13 minus
cs471s8g01144 1144 cs471s13g01026 1026 -1
cs471s8g01140 1140 cs471s13g01041 1041 -1
cs471s8g01130 1130 cs471s13g01058 1058 1
cs471s8g01111 1111 cs471s13g01075 1075 -1
cs471s8g01097 1097 cs471s13g01099 1099 -1
cs471s8g01091 1091 cs471s13g01102 1102 1
cs471s8g01078 1078 cs471s13g01108 1108 -1
cs471s8g01074 1074 cs471s13g01121 1121 -1
cs471s8g01072 1072 cs471s13g01124 1124 -1
cs471s8g01061 1061 cs471s13g01133 1133 1
cs471s8g01042 1042 cs471s13g01137 1137 -1
cs471s8g01037 1037 cs471s13g01146 1146 -1
cs471s8g01035 1035 cs471s13g01147 1147 -1
cs471s8g01030 1030 cs471s13g01172 1172 -1
cs471s8g01027 1027 cs471s13g01176 1176 -1
cs471s8g01017 1017 cs471s13g01188 1188 -1
cs471s8g01016 1016 cs471s13g01192 1192 1
cs471s8g01012 1012 cs471s13g01196 1196 -1
# Alignment 650: score=223.0 pvalue=0.1366 N=7 8&13 plus
cs471s8g00841 841 cs471s13g00518 518 1
cs471s8g00846 846 cs471s13g00519 519 1
cs471s8g00856 856 cs471s13g00531 531 -1
cs471s8g00858 858 cs471s13g00541 541 1
cs471s8g00869 869 cs471s13g00546 546 1
cs471s8g00877 877 cs471s13g00552 552 -1
cs471s8g00888 888 cs471s13g00560 560 -1
# Alignment 651: score=203.0 pvalue=0.1372 N=7 8&4 plus
cs471s8g00048 48 cs471s4g02595 2595 1
cs471s8g00061 61 cs471s4g02597 2597 1
cs471s8g00082 82 cs471s4g02611 2611 1
cs471s8g00085 85 cs471s4g02618 2618 1
cs471s8g00088 88 cs471s4g02621 2621 1
cs471s8g00092 92 cs471s4g02622 2622 -1
cs471s8g00102 102 cs471s4g02625 2625 1
# Alignment 652: score=181.0 pvalue=0.1784 N=7 8&4 plus
cs471s8g00106 106 cs471s4g02670 2670 1
cs471s8g00108 108 cs471s4g02672 2672 1
cs471s8g00117 117 cs471s4g02675 2675 1
cs471s8g00118 118 cs471s4g02678 2678 1
cs471s8g00124 124 cs471s4g02685 2685 -1
cs471s8g00127 127 cs471s4g02688 2688 -1
cs471s8g00128 128 cs471s4g02689 2689 1
# Alignment 653: score=127.0 pvalue=0.1249 N=5 8&6 plus
cs471s8g00118 118 cs471s6g00880 880 1
cs471s8g00121 121 cs471s6g00881 881 1
cs471s8g00124 124 cs471s6g00886 886 1
cs471s8g00131 131 cs471s6g00890 890 1
cs471s8g00132 132 cs471s6g00892 892 -1
# Alignment 654: score=588.0 pvalue=0.2058 N=19 8&8 plus
cs471s8g00046 46 cs471s8g00047 47 1
cs471s8g00055 55 cs471s8g00061 61 1
cs471s8g00068 68 cs471s8g00069 69 1
cs471s8g00072 72 cs471s8g00071 71 1
cs471s8g00073 73 cs471s8g00072 72 1
cs471s8g00074 74 cs471s8g00073 73 -1
cs471s8g00075 75 cs471s8g00074 74 -1
cs471s8g00078 78 cs471s8g00075 75 -1
cs471s8g00092 92 cs471s8g00093 93 1
cs471s8g00093 93 cs471s8g00094 94 1
cs471s8g00094 94 cs471s8g00096 96 1
cs471s8g00105 105 cs471s8g00106 106 1
cs471s8g00114 114 cs471s8g00113 113 1
cs471s8g00115 115 cs471s8g00114 114 1
cs471s8g00124 124 cs471s8g00127 127 -1
cs471s8g00127 127 cs471s8g00128 128 -1
cs471s8g00128 128 cs471s8g00130 130 1
cs471s8g00141 141 cs471s8g00140 140 -1
cs471s8g00156 156 cs471s8g00155 155 1
# Alignment 655: score=575.0 pvalue=0.2822 N=22 8&8 plus
cs471s8g00300 300 cs471s8g00274 274 1
cs471s8g00301 301 cs471s8g00275 275 1
cs471s8g00303 303 cs471s8g00276 276 1
cs471s8g00305 305 cs471s8g00277 277 1
cs471s8g00307 307 cs471s8g00286 286 -1
cs471s8g00316 316 cs471s8g00287 287 -1
cs471s8g00319 319 cs471s8g00300 300 1
cs471s8g00322 322 cs471s8g00321 321 1
cs471s8g00323 323 cs471s8g00322 322 1
cs471s8g00324 324 cs471s8g00323 323 -1
cs471s8g00325 325 cs471s8g00324 324 1
cs471s8g00326 326 cs471s8g00327 327 1
cs471s8g00341 341 cs471s8g00342 342 1
cs471s8g00359 359 cs471s8g00358 358 -1
cs471s8g00360 360 cs471s8g00362 362 1
cs471s8g00370 370 cs471s8g00374 374 1
cs471s8g00372 372 cs471s8g00376 376 1
cs471s8g00382 382 cs471s8g00380 380 1
cs471s8g00383 383 cs471s8g00382 382 1
cs471s8g00385 385 cs471s8g00387 387 1
cs471s8g00386 386 cs471s8g00390 390 1
cs471s8g00410 410 cs471s8g00411 411 1
# Alignment 656: score=523.0 pvalue=0.7595 N=24 8&8 plus
cs471s8g00231 231 cs471s8g00247 247 -1
cs471s8g00248 248 cs471s8g00249 249 1
cs471s8g00273 273 cs471s8g00274 274 1
cs471s8g00276 276 cs471s8g00275 275 -1
cs471s8g00281 281 cs471s8g00282 282 1
cs471s8g00282 282 cs471s8g00283 283 1
cs471s8g00283 283 cs471s8g00290 290 -1
cs471s8g00285 285 cs471s8g00308 308 -1
cs471s8g00287 287 cs471s8g00316 316 -1
cs471s8g00296 296 cs471s8g00321 321 1
cs471s8g00321 321 cs471s8g00322 322 1
cs471s8g00322 322 cs471s8g00323 323 1
cs471s8g00323 323 cs471s8g00324 324 -1
cs471s8g00324 324 cs471s8g00325 325 1
cs471s8g00327 327 cs471s8g00326 326 1
cs471s8g00342 342 cs471s8g00341 341 1
cs471s8g00360 360 cs471s8g00358 358 -1
cs471s8g00374 374 cs471s8g00370 370 1
cs471s8g00376 376 cs471s8g00372 372 1
cs471s8g00380 380 cs471s8g00382 382 1
cs471s8g00381 381 cs471s8g00385 385 1
cs471s8g00382 382 cs471s8g00387 387 1
cs471s8g00387 387 cs471s8g00390 390 1
cs471s8g00411 411 cs471s8g00410 410 1
# Alignment 657: score=395.0 pvalue=0.6159 N=16 8&8 plus
cs471s8g00047 47 cs471s8g00046 46 1
cs471s8g00061 61 cs471s8g00055 55 1
cs471s8g00069 69 cs471s8g00068 68 1
cs471s8g00071 71 cs471s8g00072 72 1
cs471s8g00072 72 cs471s8g00073 73 1
cs471s8g00073 73 cs471s8g00074 74 -1
cs471s8g00074 74 cs471s8g00075 75 -1
cs471s8g00075 75 cs471s8g00078 78 -1
cs471s8g00093 93 cs471s8g00092 92 1
cs471s8g00097 97 cs471s8g00094 94 1
cs471s8g00106 106 cs471s8g00105 105 1
cs471s8g00113 113 cs471s8g00114 114 1
cs471s8g00114 114 cs471s8g00115 115 1
cs471s8g00127 127 cs471s8g00124 124 -1
cs471s8g00128 128 cs471s8g00127 127 -1
cs471s8g00130 130 cs471s8g00128 128 1
# Alignment 658: score=336.0 pvalue=0.0716 N=10 8&8 minus
cs471s8g01416 1416 cs471s8g01396 1396 1
cs471s8g01414 1414 cs471s8g01404 1404 1
cs471s8g01413 1413 cs471s8g01405 1405 1
cs471s8g01412 1412 cs471s8g01406 1406 1
cs471s8g01410 1410 cs471s8g01407 1407 1
cs471s8g01407 1407 cs471s8g01410 1410 1
cs471s8g01406 1406 cs471s8g01411 1411 1
cs471s8g01405 1405 cs471s8g01413 1413 1
cs471s8g01404 1404 cs471s8g01414 1414 1
cs471s8g01403 1403 cs471s8g01425 1425 -1
# Alignment 659: score=328.0 pvalue=0.2879 N=12 8&8 plus
cs471s8g01293 1293 cs471s8g01294 1294 1
cs471s8g01308 1308 cs471s8g01307 1307 1
cs471s8g01310 1310 cs471s8g01308 1308 1
cs471s8g01311 1311 cs471s8g01314 1314 1
cs471s8g01314 1314 cs471s8g01324 1324 1
cs471s8g01324 1324 cs471s8g01325 1325 1
cs471s8g01325 1325 cs471s8g01327 1327 1
cs471s8g01341 1341 cs471s8g01344 1344 -1
cs471s8g01347 1347 cs471s8g01346 1346 -1
cs471s8g01368 1368 cs471s8g01369 1369 1
cs471s8g01369 1369 cs471s8g01370 1370 1
cs471s8g01370 1370 cs471s8g01371 1371 1
# Alignment 660: score=268.0 pvalue=0.2503 N=9 8&8 plus
cs471s8g01553 1553 cs471s8g01555 1555 1
cs471s8g01567 1567 cs471s8g01573 1573 1
cs471s8g01568 1568 cs471s8g01574 1574 1
cs471s8g01581 1581 cs471s8g01582 1582 1
cs471s8g01582 1582 cs471s8g01593 1593 -1
cs471s8g01593 1593 cs471s8g01597 1597 -1
cs471s8g01596 1596 cs471s8g01599 1599 1
cs471s8g01597 1597 cs471s8g01600 1600 1
cs471s8g01616 1616 cs471s8g01615 1615 1
# Alignment 661: score=225.0 pvalue=0.1567 N=7 8&8 plus
cs471s8g01443 1443 cs471s8g01444 1444 1
cs471s8g01446 1446 cs471s8g01447 1447 -1
cs471s8g01448 1448 cs471s8g01450 1450 1
cs471s8g01454 1454 cs471s8g01455 1455 1
cs471s8g01469 1469 cs471s8g01470 1470 1
cs471s8g01477 1477 cs471s8g01478 1478 -1
cs471s8g01479 1479 cs471s8g01480 1480 1
# Alignment 662: score=219.0 pvalue=0.2055 N=9 8&8 plus
cs471s8g01403 1403 cs471s8g01404 1404 1
cs471s8g01404 1404 cs471s8g01405 1405 1
cs471s8g01405 1405 cs471s8g01408 1408 1
cs471s8g01406 1406 cs471s8g01409 1409 1
cs471s8g01407 1407 cs471s8g01411 1411 1
cs471s8g01410 1410 cs471s8g01412 1412 1
cs471s8g01411 1411 cs471s8g01413 1413 1
cs471s8g01413 1413 cs471s8g01414 1414 1
cs471s8g01414 1414 cs471s8g01425 1425 -1
# Alignment 663: score=188.0 pvalue=0.9428 N=12 8&8 plus
cs471s8g01294 1294 cs471s8g01293 1293 1
cs471s8g01309 1309 cs471s8g01307 1307 1
cs471s8g01311 1311 cs471s8g01308 1308 1
cs471s8g01314 1314 cs471s8g01309 1309 1
cs471s8g01324 1324 cs471s8g01314 1314 1
cs471s8g01325 1325 cs471s8g01324 1324 1
cs471s8g01327 1327 cs471s8g01325 1325 1
cs471s8g01340 1340 cs471s8g01346 1346 1
cs471s8g01346 1346 cs471s8g01347 1347 -1
cs471s8g01369 1369 cs471s8g01368 1368 1
cs471s8g01370 1370 cs471s8g01369 1369 1
cs471s8g01371 1371 cs471s8g01370 1370 1
# Alignment 664: score=182.0 pvalue=0.2126 N=6 8&8 plus
cs471s8g00189 189 cs471s8g00191 191 1
cs471s8g00199 199 cs471s8g00195 195 1
cs471s8g00200 200 cs471s8g00202 202 -1
cs471s8g00202 202 cs471s8g00203 203 1
cs471s8g00203 203 cs471s8g00205 205 1
cs471s8g00216 216 cs471s8g00217 217 1
# Alignment 665: score=182.0 pvalue=0.7201 N=8 8&8 minus
cs471s8g01425 1425 cs471s8g01404 1404 -1
cs471s8g01414 1414 cs471s8g01405 1405 1
cs471s8g01413 1413 cs471s8g01408 1408 1
cs471s8g01412 1412 cs471s8g01410 1410 1
cs471s8g01408 1408 cs471s8g01411 1411 1
cs471s8g01407 1407 cs471s8g01412 1412 1
cs471s8g01405 1405 cs471s8g01414 1414 1
cs471s8g01404 1404 cs471s8g01425 1425 -1
# Alignment 666: score=175.0 pvalue=0.4049 N=10 8&8 plus
cs471s8g00957 957 cs471s8g00938 938 -1
cs471s8g00980 980 cs471s8g00942 942 1
cs471s8g00981 981 cs471s8g00945 945 1
cs471s8g00988 988 cs471s8g00954 954 1
cs471s8g00989 989 cs471s8g00955 955 1
cs471s8g01000 1000 cs471s8g00980 980 -1
cs471s8g01002 1002 cs471s8g00981 981 -1
cs471s8g01008 1008 cs471s8g01004 1004 1
cs471s8g01024 1024 cs471s8g01022 1022 1
cs471s8g01025 1025 cs471s8g01023 1023 1
# Alignment 667: score=175.0 pvalue=0.9358 N=9 8&8 minus
cs471s8g01417 1417 cs471s8g01396 1396 -1
cs471s8g01413 1413 cs471s8g01404 1404 1
cs471s8g01411 1411 cs471s8g01405 1405 1
cs471s8g01407 1407 cs471s8g01406 1406 1
cs471s8g01406 1406 cs471s8g01410 1410 1
cs471s8g01405 1405 cs471s8g01411 1411 1
cs471s8g01404 1404 cs471s8g01413 1413 1
cs471s8g01403 1403 cs471s8g01414 1414 1
cs471s8g01396 1396 cs471s8g01416 1416 1
# Alignment 668: score=163.0 pvalue=0.1788 N=5 8&8 plus
cs471s8g01238 1238 cs471s8g01242 1242 -1
cs471s8g01255 1255 cs471s8g01254 1254 1
cs471s8g01256 1256 cs471s8g01255 1255 1
cs471s8g01257 1257 cs471s8g01256 1256 1
cs471s8g01263 1263 cs471s8g01262 1262 1
# Alignment 669: score=158.0 pvalue=0.7663 N=7 8&8 plus
cs471s8g01555 1555 cs471s8g01553 1553 1
cs471s8g01574 1574 cs471s8g01568 1568 1
cs471s8g01582 1582 cs471s8g01574 1574 1
cs471s8g01593 1593 cs471s8g01582 1582 -1
cs471s8g01597 1597 cs471s8g01593 1593 -1
cs471s8g01599 1599 cs471s8g01596 1596 1
cs471s8g01600 1600 cs471s8g01597 1597 1
# Alignment 670: score=157.0 pvalue=0.2671 N=6 8&8 plus
cs471s8g01062 1062 cs471s8g01083 1083 1
cs471s8g01078 1078 cs471s8g01086 1086 1
cs471s8g01079 1079 cs471s8g01087 1087 1
cs471s8g01081 1081 cs471s8g01091 1091 1
cs471s8g01087 1087 cs471s8g01097 1097 -1
cs471s8g01093 1093 cs471s8g01115 1115 1
# Alignment 671: score=148.0 pvalue=0.758 N=6 8&8 plus
cs471s8g01444 1444 cs471s8g01443 1443 1
cs471s8g01450 1450 cs471s8g01448 1448 1
cs471s8g01455 1455 cs471s8g01454 1454 1
cs471s8g01470 1470 cs471s8g01469 1469 1
cs471s8g01478 1478 cs471s8g01477 1477 -1
cs471s8g01480 1480 cs471s8g01479 1479 1
# Alignment 672: score=144.0 pvalue=0.8998 N=7 8&8 plus
cs471s8g01407 1407 cs471s8g01404 1404 1
cs471s8g01408 1408 cs471s8g01405 1405 1
cs471s8g01410 1410 cs471s8g01406 1406 1
cs471s8g01412 1412 cs471s8g01407 1407 1
cs471s8g01413 1413 cs471s8g01411 1411 1
cs471s8g01414 1414 cs471s8g01413 1413 1
cs471s8g01425 1425 cs471s8g01414 1414 -1
# Alignment 673: score=137.0 pvalue=0.5489 N=5 8&8 plus
cs471s8g01242 1242 cs471s8g01238 1238 -1
cs471s8g01254 1254 cs471s8g01255 1255 1
cs471s8g01255 1255 cs471s8g01256 1256 1
cs471s8g01256 1256 cs471s8g01257 1257 1
cs471s8g01264 1264 cs471s8g01262 1262 1
# Alignment 674: score=109.0 pvalue=0.2665 N=5 8&8 plus
cs471s8g00892 892 cs471s8g00893 893 1
cs471s8g00901 901 cs471s8g00895 895 1
cs471s8g00908 908 cs471s8g00901 901 1
cs471s8g00909 909 cs471s8g00902 902 1
cs471s8g00914 914 cs471s8g00905 905 1
# Alignment 675: score=296.0 pvalue=0.0012 N=6 9&1 minus
cs471s9g01665 1665 cs471s1g02839 2839 -1
cs471s9g01664 1664 cs471s1g02840 2840 -1
cs471s9g01663 1663 cs471s1g02841 2841 -1
cs471s9g01662 1662 cs471s1g02842 2842 -1
cs471s9g01660 1660 cs471s1g02843 2843 -1
cs471s9g01658 1658 cs471s1g02846 2846 -1
# Alignment 676: score=214.0 pvalue=0.1027 N=6 9&2 plus
cs471s9g00453 453 cs471s2g01158 1158 1
cs471s9g00454 454 cs471s2g01161 1161 1
cs471s9g00460 460 cs471s2g01181 1181 -1
cs471s9g00473 473 cs471s2g01184 1184 1
cs471s9g00474 474 cs471s2g01185 1185 1
cs471s9g00477 477 cs471s2g01205 1205 1
# Alignment 677: score=138.0 pvalue=0.3066 N=5 9&2 minus
cs471s9g00584 584 cs471s2g01228 1228 1
cs471s9g00577 577 cs471s2g01249 1249 1
cs471s9g00573 573 cs471s2g01262 1262 1
cs471s9g00565 565 cs471s2g01279 1279 -1
cs471s9g00559 559 cs471s2g01298 1298 -1
# Alignment 678: score=633.0 pvalue=0.0882 N=19 9&3 minus
cs471s9g01201 1201 cs471s3g01649 1649 -1
cs471s9g01199 1199 cs471s3g01655 1655 -1
cs471s9g01190 1190 cs471s3g01658 1658 -1
cs471s9g01167 1167 cs471s3g01679 1679 -1
cs471s9g01164 1164 cs471s3g01687 1687 -1
cs471s9g01162 1162 cs471s3g01689 1689 -1
cs471s9g01161 1161 cs471s3g01693 1693 -1
cs471s9g01158 1158 cs471s3g01709 1709 -1
cs471s9g01153 1153 cs471s3g01725 1725 -1
cs471s9g01152 1152 cs471s3g01729 1729 -1
cs471s9g01148 1148 cs471s3g01744 1744 -1
cs471s9g01139 1139 cs471s3g01750 1750 -1
cs471s9g01137 1137 cs471s3g01755 1755 -1
cs471s9g01133 1133 cs471s3g01761 1761 -1
cs471s9g01127 1127 cs471s3g01765 1765 -1
cs471s9g01123 1123 cs471s3g01772 1772 -1
cs471s9g01117 1117 cs471s3g01778 1778 -1
cs471s9g01114 1114 cs471s3g01781 1781 -1
cs471s9g01091 1091 cs471s3g01802 1802 -1
# Alignment 679: score=2158.0 pvalue=0.1261 N=66 9&6 minus
cs471s9g01033 1033 cs471s6g01045 1045 -1
cs471s9g01028 1028 cs471s6g01062 1062 -1
cs471s9g01027 1027 cs471s6g01065 1065 -1
cs471s9g01021 1021 cs471s6g01069 1069 -1
cs471s9g01016 1016 cs471s6g01080 1080 -1
cs471s9g01014 1014 cs471s6g01085 1085 -1
cs471s9g01013 1013 cs471s6g01090 1090 -1
cs471s9g01012 1012 cs471s6g01100 1100 -1
cs471s9g01010 1010 cs471s6g01102 1102 -1
cs471s9g01001 1001 cs471s6g01114 1114 -1
cs471s9g00998 998 cs471s6g01123 1123 -1
cs471s9g00994 994 cs471s6g01143 1143 1
cs471s9g00992 992 cs471s6g01147 1147 1
cs471s9g00991 991 cs471s6g01148 1148 -1
cs471s9g00989 989 cs471s6g01149 1149 1
cs471s9g00969 969 cs471s6g01173 1173 1
cs471s9g00955 955 cs471s6g01181 1181 1
cs471s9g00954 954 cs471s6g01187 1187 -1
cs471s9g00952 952 cs471s6g01191 1191 -1
cs471s9g00943 943 cs471s6g01201 1201 -1
cs471s9g00938 938 cs471s6g01208 1208 -1
cs471s9g00936 936 cs471s6g01218 1218 -1
cs471s9g00935 935 cs471s6g01220 1220 1
cs471s9g00929 929 cs471s6g01229 1229 -1
cs471s9g00927 927 cs471s6g01230 1230 -1
cs471s9g00917 917 cs471s6g01242 1242 -1
cs471s9g00915 915 cs471s6g01244 1244 -1
cs471s9g00914 914 cs471s6g01245 1245 -1
cs471s9g00913 913 cs471s6g01246 1246 1
cs471s9g00906 906 cs471s6g01257 1257 -1
cs471s9g00905 905 cs471s6g01266 1266 -1
cs471s9g00896 896 cs471s6g01272 1272 1
cs471s9g00887 887 cs471s6g01284 1284 -1
cs471s9g00885 885 cs471s6g01286 1286 -1
cs471s9g00881 881 cs471s6g01303 1303 -1
cs471s9g00869 869 cs471s6g01326 1326 -1
cs471s9g00868 868 cs471s6g01328 1328 -1
cs471s9g00867 867 cs471s6g01329 1329 -1
cs471s9g00862 862 cs471s6g01337 1337 -1
cs471s9g00860 860 cs471s6g01340 1340 -1
cs471s9g00856 856 cs471s6g01347 1347 1
cs471s9g00853 853 cs471s6g01350 1350 1
cs471s9g00852 852 cs471s6g01351 1351 1
cs471s9g00850 850 cs471s6g01362 1362 -1
cs471s9g00848 848 cs471s6g01365 1365 -1
cs471s9g00847 847 cs471s6g01375 1375 -1
cs471s9g00846 846 cs471s6g01377 1377 -1
cs471s9g00839 839 cs471s6g01391 1391 1
cs471s9g00834 834 cs471s6g01394 1394 -1
cs471s9g00833 833 cs471s6g01395 1395 -1
cs471s9g00832 832 cs471s6g01399 1399 -1
cs471s9g00830 830 cs471s6g01410 1410 -1
cs471s9g00829 829 cs471s6g01411 1411 -1
cs471s9g00826 826 cs471s6g01413 1413 1
cs471s9g00824 824 cs471s6g01414 1414 -1
cs471s9g00818 818 cs471s6g01418 1418 -1
cs471s9g00813 813 cs471s6g01425 1425 1
cs471s9g00806 806 cs471s6g01440 1440 -1
cs471s9g00804 804 cs471s6g01444 1444 -1
cs471s9g00801 801 cs471s6g01456 1456 -1
cs471s9g00785 785 cs471s6g01471 1471 -1
cs471s9g00783 783 cs471s6g01472 1472 1
cs471s9g00782 782 cs471s6g01474 1474 -1
cs471s9g00780 780 cs471s6g01478 1478 -1
cs471s9g00774 774 cs471s6g01488 1488 -1
cs471s9g00772 772 cs471s6g01506 1506 -1
# Alignment 680: score=1180.0 pvalue=0.0561 N=32 9&6 minus
cs471s9g00750 750 cs471s6g01533 1533 1
cs471s9g00742 742 cs471s6g01542 1542 -1
cs471s9g00740 740 cs471s6g01547 1547 -1
cs471s9g00736 736 cs471s6g01555 1555 -1
cs471s9g00732 732 cs471s6g01556 1556 -1
cs471s9g00730 730 cs471s6g01562 1562 -1
cs471s9g00729 729 cs471s6g01563 1563 -1
cs471s9g00720 720 cs471s6g01566 1566 -1
cs471s9g00718 718 cs471s6g01568 1568 -1
cs471s9g00716 716 cs471s6g01572 1572 -1
cs471s9g00715 715 cs471s6g01573 1573 -1
cs471s9g00714 714 cs471s6g01574 1574 -1
cs471s9g00713 713 cs471s6g01575 1575 -1
cs471s9g00697 697 cs471s6g01600 1600 1
cs471s9g00692 692 cs471s6g01612 1612 -1
cs471s9g00684 684 cs471s6g01618 1618 -1
cs471s9g00683 683 cs471s6g01619 1619 -1
cs471s9g00680 680 cs471s6g01627 1627 -1
cs471s9g00679 679 cs471s6g01632 1632 -1
cs471s9g00668 668 cs471s6g01644 1644 -1
cs471s9g00662 662 cs471s6g01647 1647 -1
cs471s9g00660 660 cs471s6g01654 1654 -1
cs471s9g00658 658 cs471s6g01661 1661 1
cs471s9g00650 650 cs471s6g01673 1673 -1
cs471s9g00645 645 cs471s6g01687 1687 -1
cs471s9g00632 632 cs471s6g01704 1704 -1
cs471s9g00629 629 cs471s6g01705 1705 -1
cs471s9g00627 627 cs471s6g01708 1708 -1
cs471s9g00620 620 cs471s6g01716 1716 -1
cs471s9g00617 617 cs471s6g01719 1719 1
cs471s9g00616 616 cs471s6g01724 1724 -1
cs471s9g00610 610 cs471s6g01725 1725 -1
# Alignment 681: score=567.0 pvalue=0.1782 N=19 9&6 minus
cs471s9g01112 1112 cs471s6g00871 871 -1
cs471s9g01104 1104 cs471s6g00890 890 -1
cs471s9g01100 1100 cs471s6g00893 893 -1
cs471s9g01098 1098 cs471s6g00897 897 -1
cs471s9g01094 1094 cs471s6g00909 909 -1
cs471s9g01084 1084 cs471s6g00921 921 -1
cs471s9g01072 1072 cs471s6g00930 930 1
cs471s9g01071 1071 cs471s6g00938 938 1
cs471s9g01070 1070 cs471s6g00960 960 -1
cs471s9g01069 1069 cs471s6g00962 962 -1
cs471s9g01061 1061 cs471s6g00969 969 -1
cs471s9g01060 1060 cs471s6g00971 971 -1
cs471s9g01059 1059 cs471s6g00972 972 -1
cs471s9g01058 1058 cs471s6g00981 981 -1
cs471s9g01051 1051 cs471s6g00995 995 -1
cs471s9g01042 1042 cs471s6g01003 1003 -1
cs471s9g01040 1040 cs471s6g01007 1007 -1
cs471s9g01039 1039 cs471s6g01010 1010 -1
cs471s9g01038 1038 cs471s6g01011 1011 -1
# Alignment 682: score=210.0 pvalue=0.3584 N=8 9&6 plus
cs471s9g00978 978 cs471s6g01126 1126 1
cs471s9g00980 980 cs471s6g01132 1132 1
cs471s9g00985 985 cs471s6g01139 1139 1
cs471s9g00987 987 cs471s6g01140 1140 1
cs471s9g00989 989 cs471s6g01143 1143 1
cs471s9g00991 991 cs471s6g01144 1144 -1
cs471s9g00992 992 cs471s6g01148 1148 1
cs471s9g00994 994 cs471s6g01149 1149 1
# Alignment 683: score=1739.0 pvalue=0.2295 N=59 9&9 plus
cs471s9g01408 1408 cs471s9g01406 1406 1
cs471s9g01409 1409 cs471s9g01408 1408 1
cs471s9g01410 1410 cs471s9g01409 1409 1
cs471s9g01411 1411 cs471s9g01410 1410 1
cs471s9g01412 1412 cs471s9g01411 1411 1
cs471s9g01413 1413 cs471s9g01412 1412 1
cs471s9g01414 1414 cs471s9g01413 1413 1
cs471s9g01416 1416 cs471s9g01414 1414 1
cs471s9g01439 1439 cs471s9g01437 1437 1
cs471s9g01440 1440 cs471s9g01438 1438 1
cs471s9g01441 1441 cs471s9g01439 1439 1
cs471s9g01442 1442 cs471s9g01440 1440 1
cs471s9g01452 1452 cs471s9g01453 1453 1
cs471s9g01457 1457 cs471s9g01459 1459 -1
cs471s9g01472 1472 cs471s9g01473 1473 1
cs471s9g01476 1476 cs471s9g01478 1478 1
cs471s9g01484 1484 cs471s9g01481 1481 1
cs471s9g01485 1485 cs471s9g01482 1482 1
cs471s9g01487 1487 cs471s9g01483 1483 1
cs471s9g01509 1509 cs471s9g01506 1506 1
cs471s9g01511 1511 cs471s9g01509 1509 1
cs471s9g01512 1512 cs471s9g01514 1514 1
cs471s9g01513 1513 cs471s9g01515 1515 1
cs471s9g01517 1517 cs471s9g01518 1518 1
cs471s9g01518 1518 cs471s9g01519 1519 1
cs471s9g01519 1519 cs471s9g01521 1521 1
cs471s9g01521 1521 cs471s9g01525 1525 1
cs471s9g01525 1525 cs471s9g01526 1526 1
cs471s9g01526 1526 cs471s9g01527 1527 1
cs471s9g01527 1527 cs471s9g01528 1528 1
cs471s9g01551 1551 cs471s9g01552 1552 1
cs471s9g01561 1561 cs471s9g01562 1562 1
cs471s9g01563 1563 cs471s9g01565 1565 1
cs471s9g01564 1564 cs471s9g01567 1567 1
cs471s9g01565 1565 cs471s9g01569 1569 1
cs471s9g01567 1567 cs471s9g01573 1573 1
cs471s9g01583 1583 cs471s9g01584 1584 1
cs471s9g01584 1584 cs471s9g01585 1585 1
cs471s9g01585 1585 cs471s9g01586 1586 1
cs471s9g01586 1586 cs471s9g01587 1587 1
cs471s9g01587 1587 cs471s9g01588 1588 1
cs471s9g01612 1612 cs471s9g01613 1613 1
cs471s9g01631 1631 cs471s9g01632 1632 1
cs471s9g01638 1638 cs471s9g01639 1639 1
cs471s9g01643 1643 cs471s9g01641 1641 1
cs471s9g01645 1645 cs471s9g01644 1644 1
cs471s9g01649 1649 cs471s9g01650 1650 -1
cs471s9g01670 1670 cs471s9g01658 1658 -1
cs471s9g01671 1671 cs471s9g01670 1670 1
cs471s9g01672 1672 cs471s9g01675 1675 1
cs471s9g01673 1673 cs471s9g01676 1676 -1
cs471s9g01676 1676 cs471s9g01679 1679 1
cs471s9g01679 1679 cs471s9g01682 1682 -1
cs471s9g01682 1682 cs471s9g01683 1683 1
cs471s9g01683 1683 cs471s9g01684 1684 1
cs471s9g01691 1691 cs471s9g01693 1693 1
cs471s9g01693 1693 cs471s9g01694 1694 1
cs471s9g01702 1702 cs471s9g01703 1703 1
cs471s9g01705 1705 cs471s9g01706 1706 -1
# Alignment 684: score=1411.0 pvalue=0.6109 N=55 9&9 plus
cs471s9g01406 1406 cs471s9g01408 1408 1
cs471s9g01408 1408 cs471s9g01409 1409 1
cs471s9g01409 1409 cs471s9g01410 1410 1
cs471s9g01410 1410 cs471s9g01411 1411 1
cs471s9g01411 1411 cs471s9g01412 1412 1
cs471s9g01413 1413 cs471s9g01414 1414 1
cs471s9g01414 1414 cs471s9g01416 1416 1
cs471s9g01437 1437 cs471s9g01438 1438 1
cs471s9g01438 1438 cs471s9g01439 1439 1
cs471s9g01439 1439 cs471s9g01440 1440 1
cs471s9g01440 1440 cs471s9g01442 1442 1
cs471s9g01453 1453 cs471s9g01452 1452 1
cs471s9g01459 1459 cs471s9g01457 1457 -1
cs471s9g01473 1473 cs471s9g01472 1472 1
cs471s9g01478 1478 cs471s9g01476 1476 1
cs471s9g01481 1481 cs471s9g01484 1484 1
cs471s9g01482 1482 cs471s9g01485 1485 1
cs471s9g01483 1483 cs471s9g01487 1487 1
cs471s9g01506 1506 cs471s9g01509 1509 1
cs471s9g01507 1507 cs471s9g01512 1512 -1
cs471s9g01513 1513 cs471s9g01514 1514 1
cs471s9g01514 1514 cs471s9g01515 1515 1
cs471s9g01521 1521 cs471s9g01519 1519 1
cs471s9g01525 1525 cs471s9g01521 1521 1
cs471s9g01526 1526 cs471s9g01525 1525 1
cs471s9g01527 1527 cs471s9g01526 1526 1
cs471s9g01528 1528 cs471s9g01527 1527 1
cs471s9g01552 1552 cs471s9g01551 1551 1
cs471s9g01562 1562 cs471s9g01561 1561 1
cs471s9g01565 1565 cs471s9g01563 1563 1
cs471s9g01568 1568 cs471s9g01565 1565 1
cs471s9g01569 1569 cs471s9g01567 1567 1
cs471s9g01573 1573 cs471s9g01569 1569 1
cs471s9g01584 1584 cs471s9g01583 1583 1
cs471s9g01585 1585 cs471s9g01584 1584 1
cs471s9g01586 1586 cs471s9g01585 1585 1
cs471s9g01587 1587 cs471s9g01586 1586 1
cs471s9g01588 1588 cs471s9g01587 1587 1
cs471s9g01613 1613 cs471s9g01612 1612 1
cs471s9g01632 1632 cs471s9g01631 1631 1
cs471s9g01641 1641 cs471s9g01644 1644 1
cs471s9g01643 1643 cs471s9g01647 1647 -1
cs471s9g01650 1650 cs471s9g01649 1649 -1
cs471s9g01658 1658 cs471s9g01670 1670 -1
cs471s9g01675 1675 cs471s9g01672 1672 1
cs471s9g01676 1676 cs471s9g01673 1673 -1
cs471s9g01679 1679 cs471s9g01676 1676 1
cs471s9g01682 1682 cs471s9g01679 1679 -1
cs471s9g01683 1683 cs471s9g01682 1682 1
cs471s9g01684 1684 cs471s9g01683 1683 1
cs471s9g01688 1688 cs471s9g01684 1684 -1
cs471s9g01693 1693 cs471s9g01691 1691 1
cs471s9g01694 1694 cs471s9g01693 1693 1
cs471s9g01703 1703 cs471s9g01702 1702 1
cs471s9g01706 1706 cs471s9g01705 1705 -1
# Alignment 685: score=617.0 pvalue=0.1557 N=18 9&9 plus
cs471s9g01228 1228 cs471s9g01226 1226 -1
cs471s9g01229 1229 cs471s9g01228 1228 -1
cs471s9g01230 1230 cs471s9g01229 1229 1
cs471s9g01232 1232 cs471s9g01231 1231 1
cs471s9g01234 1234 cs471s9g01232 1232 1
cs471s9g01236 1236 cs471s9g01234 1234 1
cs471s9g01239 1239 cs471s9g01241 1241 1
cs471s9g01241 1241 cs471s9g01242 1242 1
cs471s9g01242 1242 cs471s9g01243 1243 -1
cs471s9g01255 1255 cs471s9g01257 1257 1
cs471s9g01280 1280 cs471s9g01281 1281 1
cs471s9g01284 1284 cs471s9g01285 1285 1
cs471s9g01285 1285 cs471s9g01289 1289 1
cs471s9g01288 1288 cs471s9g01290 1290 1
cs471s9g01289 1289 cs471s9g01291 1291 1
cs471s9g01293 1293 cs471s9g01294 1294 1
cs471s9g01294 1294 cs471s9g01295 1295 1
cs471s9g01310 1310 cs471s9g01311 1311 1
# Alignment 686: score=586.0 pvalue=0.2 N=19 9&9 plus
cs471s9g01035 1035 cs471s9g01034 1034 -1
cs471s9g01036 1036 cs471s9g01035 1035 1
cs471s9g01038 1038 cs471s9g01037 1037 1
cs471s9g01039 1039 cs471s9g01038 1038 1
cs471s9g01052 1052 cs471s9g01055 1055 1
cs471s9g01060 1060 cs471s9g01059 1059 1
cs471s9g01061 1061 cs471s9g01060 1060 1
cs471s9g01071 1071 cs471s9g01079 1079 1
cs471s9g01086 1086 cs471s9g01087 1087 1
cs471s9g01088 1088 cs471s9g01089 1089 1
cs471s9g01096 1096 cs471s9g01097 1097 1
cs471s9g01109 1109 cs471s9g01110 1110 1
cs471s9g01119 1119 cs471s9g01129 1129 -1
cs471s9g01129 1129 cs471s9g01134 1134 1
cs471s9g01132 1132 cs471s9g01142 1142 -1
cs471s9g01151 1151 cs471s9g01152 1152 1
cs471s9g01172 1172 cs471s9g01168 1168 1
cs471s9g01173 1173 cs471s9g01169 1169 -1
cs471s9g01174 1174 cs471s9g01170 1170 1
# Alignment 687: score=482.0 pvalue=0.4549 N=17 9&9 plus
cs471s9g01226 1226 cs471s9g01228 1228 -1
cs471s9g01228 1228 cs471s9g01229 1229 -1
cs471s9g01229 1229 cs471s9g01230 1230 1
cs471s9g01231 1231 cs471s9g01232 1232 1
cs471s9g01232 1232 cs471s9g01234 1234 1
cs471s9g01234 1234 cs471s9g01236 1236 1
cs471s9g01241 1241 cs471s9g01239 1239 1
cs471s9g01242 1242 cs471s9g01241 1241 1
cs471s9g01243 1243 cs471s9g01242 1242 -1
cs471s9g01257 1257 cs471s9g01255 1255 1
cs471s9g01281 1281 cs471s9g01280 1280 1
cs471s9g01285 1285 cs471s9g01284 1284 1
cs471s9g01289 1289 cs471s9g01285 1285 1
cs471s9g01290 1290 cs471s9g01288 1288 1
cs471s9g01291 1291 cs471s9g01289 1289 1
cs471s9g01294 1294 cs471s9g01293 1293 1
cs471s9g01295 1295 cs471s9g01294 1294 1
# Alignment 688: score=401.0 pvalue=0.3042 N=17 9&9 plus
cs471s9g00852 852 cs471s9g00853 853 1
cs471s9g00853 853 cs471s9g00856 856 -1
cs471s9g00870 870 cs471s9g00872 872 1
cs471s9g00877 877 cs471s9g00876 876 1
cs471s9g00898 898 cs471s9g00899 899 -1
cs471s9g00914 914 cs471s9g00913 913 1
cs471s9g00933 933 cs471s9g00934 934 1
cs471s9g00934 934 cs471s9g00935 935 1
cs471s9g00940 940 cs471s9g00941 941 1
cs471s9g00945 945 cs471s9g00948 948 1
cs471s9g00948 948 cs471s9g00949 949 1
cs471s9g00957 957 cs471s9g00958 958 -1
cs471s9g00962 962 cs471s9g00963 963 1
cs471s9g00966 966 cs471s9g00967 967 1
cs471s9g00989 989 cs471s9g00991 991 -1
cs471s9g00992 992 cs471s9g00994 994 1
cs471s9g00995 995 cs471s9g00996 996 1
# Alignment 689: score=308.0 pvalue=0.0664 N=10 9&9 minus
cs471s9g00049 49 cs471s9g00034 34 1
cs471s9g00047 47 cs471s9g00035 35 1
cs471s9g00045 45 cs471s9g00036 36 1
cs471s9g00044 44 cs471s9g00038 38 1
cs471s9g00042 42 cs471s9g00039 39 1
cs471s9g00041 41 cs471s9g00042 42 1
cs471s9g00040 40 cs471s9g00043 43 1
cs471s9g00039 39 cs471s9g00045 45 1
cs471s9g00038 38 cs471s9g00047 47 1
cs471s9g00033 33 cs471s9g00048 48 1
# Alignment 690: score=272.0 pvalue=0.7004 N=13 9&9 plus
cs471s9g00022 22 cs471s9g00012 12 -1
cs471s9g00029 29 cs471s9g00022 22 -1
cs471s9g00032 32 cs471s9g00027 27 1
cs471s9g00035 35 cs471s9g00036 36 1
cs471s9g00036 36 cs471s9g00037 37 1
cs471s9g00037 37 cs471s9g00038 38 1
cs471s9g00038 38 cs471s9g00039 39 1
cs471s9g00040 40 cs471s9g00041 41 1
cs471s9g00043 43 cs471s9g00042 42 1
cs471s9g00044 44 cs471s9g00043 43 1
cs471s9g00045 45 cs471s9g00047 47 1
cs471s9g00061 61 cs471s9g00070 70 1
cs471s9g00084 84 cs471s9g00082 82 1
# Alignment 691: score=241.0 pvalue=0.6848 N=11 9&9 plus
cs471s9g00934 934 cs471s9g00933 933 1
cs471s9g00935 935 cs471s9g00934 934 1
cs471s9g00941 941 cs471s9g00940 940 1
cs471s9g00948 948 cs471s9g00945 945 1
cs471s9g00949 949 cs471s9g00947 947 1
cs471s9g00958 958 cs471s9g00957 957 -1
cs471s9g00963 963 cs471s9g00962 962 1
cs471s9g00967 967 cs471s9g00966 966 1
cs471s9g00991 991 cs471s9g00989 989 -1
cs471s9g00994 994 cs471s9g00992 992 1
cs471s9g00996 996 cs471s9g00995 995 1
# Alignment 692: score=240.0 pvalue=0.2251 N=11 9&9 minus
cs471s9g00048 48 cs471s9g00033 33 1
cs471s9g00044 44 cs471s9g00035 35 1
cs471s9g00043 43 cs471s9g00036 36 1
cs471s9g00042 42 cs471s9g00037 37 1
cs471s9g00041 41 cs471s9g00038 38 1
cs471s9g00040 40 cs471s9g00039 39 1
cs471s9g00039 39 cs471s9g00041 41 1
cs471s9g00038 38 cs471s9g00042 42 1
cs471s9g00037 37 cs471s9g00045 45 1
cs471s9g00036 36 cs471s9g00047 47 1
cs471s9g00034 34 cs471s9g00049 49 1
# Alignment 693: score=237.0 pvalue=0.8199 N=10 9&9 plus
cs471s9g01409 1409 cs471s9g01406 1406 1
cs471s9g01410 1410 cs471s9g01408 1408 1
cs471s9g01411 1411 cs471s9g01409 1409 1
cs471s9g01412 1412 cs471s9g01410 1410 1
cs471s9g01413 1413 cs471s9g01411 1411 1
cs471s9g01414 1414 cs471s9g01412 1412 1
cs471s9g01416 1416 cs471s9g01413 1413 1
cs471s9g01440 1440 cs471s9g01437 1437 1
cs471s9g01441 1441 cs471s9g01438 1438 1
cs471s9g01442 1442 cs471s9g01439 1439 1
# Alignment 694: score=231.0 pvalue=0.8688 N=9 9&9 minus
cs471s9g01533 1533 cs471s9g01498 1498 -1
cs471s9g01518 1518 cs471s9g01506 1506 1
cs471s9g01517 1517 cs471s9g01509 1509 1
cs471s9g01515 1515 cs471s9g01514 1514 1
cs471s9g01512 1512 cs471s9g01515 1515 1
cs471s9g01511 1511 cs471s9g01518 1518 1
cs471s9g01509 1509 cs471s9g01519 1519 1
cs471s9g01506 1506 cs471s9g01521 1521 1
cs471s9g01498 1498 cs471s9g01533 1533 -1
# Alignment 695: score=226.0 pvalue=0.7976 N=11 9&9 plus
cs471s9g01088 1088 cs471s9g01087 1087 1
cs471s9g01089 1089 cs471s9g01088 1088 1
cs471s9g01097 1097 cs471s9g01096 1096 1
cs471s9g01110 1110 cs471s9g01109 1109 1
cs471s9g01120 1120 cs471s9g01122 1122 -1
cs471s9g01134 1134 cs471s9g01129 1129 1
cs471s9g01142 1142 cs471s9g01132 1132 -1
cs471s9g01152 1152 cs471s9g01151 1151 1
cs471s9g01168 1168 cs471s9g01172 1172 1
cs471s9g01169 1169 cs471s9g01173 1173 -1
cs471s9g01170 1170 cs471s9g01174 1174 1
# Alignment 696: score=220.0 pvalue=0.0461 N=5 9&9 plus
cs471s9g00608 608 cs471s9g00609 609 1
cs471s9g00611 611 cs471s9g00612 612 1
cs471s9g00617 617 cs471s9g00620 620 1
cs471s9g00618 618 cs471s9g00621 621 1
cs471s9g00627 627 cs471s9g00628 628 1
# Alignment 697: score=210.0 pvalue=0.3502 N=6 9&9 plus
cs471s9g01034 1034 cs471s9g01035 1035 -1
cs471s9g01035 1035 cs471s9g01036 1036 1
cs471s9g01037 1037 cs471s9g01038 1038 1
cs471s9g01038 1038 cs471s9g01039 1039 1
cs471s9g01055 1055 cs471s9g01052 1052 1
cs471s9g01059 1059 cs471s9g01060 1060 1
# Alignment 698: score=195.0 pvalue=0.2253 N=5 9&9 plus
cs471s9g00609 609 cs471s9g00608 608 1
cs471s9g00612 612 cs471s9g00611 611 1
cs471s9g00620 620 cs471s9g00617 617 1
cs471s9g00621 621 cs471s9g00618 618 1
cs471s9g00628 628 cs471s9g00627 627 1
# Alignment 699: score=190.0 pvalue=0.2607 N=8 9&9 plus
cs471s9g00152 152 cs471s9g00151 151 1
cs471s9g00156 156 cs471s9g00152 152 1
cs471s9g00157 157 cs471s9g00156 156 1
cs471s9g00173 173 cs471s9g00175 175 1
cs471s9g00185 185 cs471s9g00188 188 -1
cs471s9g00192 192 cs471s9g00190 190 1
cs471s9g00193 193 cs471s9g00191 191 -1
cs471s9g00194 194 cs471s9g00193 193 1
# Alignment 700: score=172.0 pvalue=0.065 N=5 9&9 plus
cs471s9g00001 1 cs471s9g00189 189 -1
cs471s9g00005 5 cs471s9g00191 191 1
cs471s9g00013 13 cs471s9g00192 192 -1
cs471s9g00027 27 cs471s9g00193 193 -1
cs471s9g00032 32 cs471s9g00194 194 -1
# Alignment 701: score=161.0 pvalue=0.6983 N=7 9&9 plus
cs471s9g01506 1506 cs471s9g01515 1515 -1
cs471s9g01507 1507 cs471s9g01518 1518 1
cs471s9g01509 1509 cs471s9g01521 1521 1
cs471s9g01511 1511 cs471s9g01525 1525 1
cs471s9g01513 1513 cs471s9g01526 1526 -1
cs471s9g01514 1514 cs471s9g01527 1527 -1
cs471s9g01519 1519 cs471s9g01528 1528 1
# Alignment 702: score=163.0 pvalue=0.8143 N=8 9&9 plus
cs471s9g01517 1517 cs471s9g01506 1506 1
cs471s9g01518 1518 cs471s9g01509 1509 1
cs471s9g01519 1519 cs471s9g01512 1512 -1
cs471s9g01521 1521 cs471s9g01515 1515 -1
cs471s9g01525 1525 cs471s9g01519 1519 1
cs471s9g01526 1526 cs471s9g01521 1521 1
cs471s9g01527 1527 cs471s9g01525 1525 1
cs471s9g01528 1528 cs471s9g01526 1526 1
# Alignment 703: score=147.0 pvalue=0.6282 N=8 9&9 minus
cs471s9g00045 45 cs471s9g00035 35 1
cs471s9g00044 44 cs471s9g00036 36 1
cs471s9g00043 43 cs471s9g00038 38 1
cs471s9g00041 41 cs471s9g00039 39 1
cs471s9g00038 38 cs471s9g00041 41 1
cs471s9g00037 37 cs471s9g00042 42 1
cs471s9g00036 36 cs471s9g00045 45 1
cs471s9g00035 35 cs471s9g00047 47 1
# Alignment 704: score=144.0 pvalue=0.9184 N=6 9&9 plus
cs471s9g01565 1565 cs471s9g01567 1567 1
cs471s9g01567 1567 cs471s9g01569 1569 1
cs471s9g01568 1568 cs471s9g01573 1573 1
cs471s9g01583 1583 cs471s9g01585 1585 1
cs471s9g01584 1584 cs471s9g01587 1587 1
cs471s9g01585 1585 cs471s9g01588 1588 1
# Alignment 705: score=121.0 pvalue=0.6516 N=6 9&9 minus
cs471s9g01684 1684 cs471s9g01673 1673 1
cs471s9g01683 1683 cs471s9g01676 1676 -1
cs471s9g01680 1680 cs471s9g01679 1679 1
cs471s9g01676 1676 cs471s9g01682 1682 -1
cs471s9g01673 1673 cs471s9g01683 1683 1
cs471s9g01671 1671 cs471s9g01684 1684 -1
# Alignment 706: score=111.0 pvalue=0.8815 N=6 9&9 plus
cs471s9g00151 151 cs471s9g00152 152 1
cs471s9g00152 152 cs471s9g00156 156 1
cs471s9g00156 156 cs471s9g00157 157 1
cs471s9g00175 175 cs471s9g00173 173 1
cs471s9g00190 190 cs471s9g00192 192 1
cs471s9g00193 193 cs471s9g00194 194 1
# Alignment 707: score=107.0 pvalue=0.4793 N=6 9&9 minus
cs471s9g00041 41 cs471s9g00035 35 1
cs471s9g00040 40 cs471s9g00036 36 1
cs471s9g00039 39 cs471s9g00038 38 1
cs471s9g00037 37 cs471s9g00039 39 1
cs471s9g00036 36 cs471s9g00041 41 1
cs471s9g00035 35 cs471s9g00042 42 1
# Alignment 708: score=106.0 pvalue=0.8502 N=6 9&9 plus
cs471s9g01226 1226 cs471s9g01229 1229 1
cs471s9g01228 1228 cs471s9g01230 1230 -1
cs471s9g01231 1231 cs471s9g01234 1234 1
cs471s9g01232 1232 cs471s9g01236 1236 1
cs471s9g01239 1239 cs471s9g01242 1242 1
cs471s9g01241 1241 cs471s9g01243 1243 -1
