# Supplementary material for: The Chloranthus sessilifolius genome provides insight into early diversification of angiosperms
Source: Nat Commun. 2021 Nov 26;12:6929. doi: 10.1038/s41467-021-26931-3 (PMC8626421; doi:10.1038/s41467-021-26931-3)
Supplement: Supplementary file 4 — Source Data [file 41467_2021_26931_MOESM4_ESM.zip › Fig. 2e, local alignment of Magnoliales and Laurales.csv]

# Cinnamomum kanehirae:cka170s
# Chloranthus sessilifolius:cse471s
# Liriodendron chinense:lch2s
# Chimonanthus salicifolius:csa71s
0	1	2	3	4	5	6	7	8	9	10	11
cse471s6g01556	cse471s9g00732	lch2s8g01573					lch2s11g01369				cka170s3g02661
								csa71s10g02701
							lch2s11g01368
				csa71s5g02262
			csa71s8g03467
cse471s6g01557		lch2s8g01572				cka170s6g00604
cse471s6g01561		lch2s8g01571
		lch2s8g01568					lch2s11g01364	csa71s10g02700	csa71s10g01473		cka170s3g02659
									csa71s10g01470
							lch2s11g01363	csa71s10g02698			cka170s3g02658
							lch2s11g01362	csa71s10g02697
			csa71s8g03466
							lch2s11g01360	csa71s10g02696
		lch2s8g01562		csa71s5g02261
	cse471s9g00719	lch2s8g01561				cka170s6g00601
cse471s6g01568	cse471s9g00718	lch2s8g01560				cka170s6g00600	lch2s11g01359				cka170s3g02657
										cka170s6g01130
								csa71s10g02693
				csa71s5g02258
		lch2s8g01559			cka170s7g01697
	cse471s9g00717	lch2s8g01557
cse471s6g01571		lch2s8g01558
						cka170s6g00597
							lch2s11g01350	csa71s10g02692			cka170s3g02651
							lch2s11g01349		csa71s10g01465		cka170s3g02650
							lch2s11g01347	csa71s10g02690		cka170s6g01134	cka170s3g02649
							lch2s11g01345			cka170s6g01135
							lch2s11g01343		csa71s10g01463	cka170s6g01136	cka170s3g02648
										cka170s6g01137
				csa71s5g02256
		lch2s8g01553					lch2s11g01355		csa71s10g01466		cka170s3g02653
		lch2s8g01551		csa71s5g02254
	cse471s9g00712						lch2s11g01354
	cse471s9g00709	lch2s8g01549					lch2s11g01353				cka170s3g02652
	cse471s9g00705
	cse471s9g00702
						cka170s6g00612
							lch2s11g01385	csa71s10g02716
				csa71s5g02265
							lch2s11g01383		csa71s10g01482
									csa71s10g01480
	cse471s9g00698	lch2s8g01584
	cse471s9g00697				cka170s7g01686
cse471s6g01576		lch2s8g01548			cka170s7g01700	cka170s6g00595	lch2s11g01356
		lch2s8g01547		csa71s5g02252				csa71s10g02691
		lch2s8g01546		csa71s5g02251	cka170s7g01701
		lch2s8g01545		csa71s5g02247	cka170s7g01703			csa71s10g02689
		lch2s8g01544	csa71s8g03459			cka170s6g00592
		lch2s8g01543	csa71s8g03458
			csa71s8g03457
		lch2s8g01541				cka170s6g00589
		lch2s8g01540	csa71s8g03456			cka170s6g00585
						cka170s6g00582
							lch2s11g01341	csa71s10g02687	csa71s10g01461	cka170s6g01139	cka170s3g02646
									csa71s10g01457
		lch2s8g01537	csa71s8g03452						csa71s10g01462	cka170s6g01138	cka170s3g02647
		lch2s8g01535		csa71s5g02245		cka170s6g00579
							lch2s11g01336
							lch2s11g01335	csa71s10g02682			cka170s3g02642
				csa71s5g02243
						cka170s6g00576
cse471s6g01579						cka170s6g00605
cse471s6g01581							lch2s11g01371
							lch2s11g01370	csa71s10g02703		cka170s6g01122	cka170s3g02662
cse471s6g01589		lch2s8g01576					lch2s11g01372			cka170s6g01120	cka170s3g02663
cse471s6g01592						cka170s6g00606
cse471s6g01596		lch2s8g01577			cka170s7g01691	cka170s6g00607	lch2s11g01374			cka170s6g01119	cka170s3g02665
							lch2s11g01373	csa71s10g02705			cka170s3g02664
cse471s6g01597		lch2s8g01578			cka170s7g01690	cka170s6g00608	lch2s11g01376				cka170s3g02667
cse471s6g01599		lch2s8g01579			cka170s7g01689	cka170s6g00609	lch2s11g01377			cka170s6g01117
					cka170s7g01684
	cse471s9g00696	lch2s8g01581			cka170s7g01687
							lch2s11g01375	csa71s10g02708		cka170s6g01118
cse471s6g01601		lch2s8g01583				cka170s6g00610	lch2s11g01381
cse471s6g01606		lch2s8g01585				cka170s6g00611
							lch2s11g01384		csa71s10g01485
