# Supplementary material for: The Chloranthus sessilifolius genome provides insight into early diversification of angiosperms
Source: Nat Commun. 2021 Nov 26;12:6929. doi: 10.1038/s41467-021-26931-3 (PMC8626421; doi:10.1038/s41467-021-26931-3)
Supplement: Supplementary file 4 — Source Data [file 41467_2021_26931_MOESM4_ESM.zip › Fig. 3a, c, e and Supplementary Figure 12, 14, Phylogenetic tree/LCG_multi-species coalescent-based/group_1000_CDS.aln-0.2cln]

>Aco_1
ATGGCCTCAGCTTCTCTTCTCAAGGTGTCTCCTGTTATCGAAAAATCAGAATGGGTAAAGGGTCAGAGTCTTAGACAACCTTCAACTTCCATTGTTAGATGTCCCCGTGTTGCTCCTTCAGGTCTCACCATCCGTGCTAGTTCTTACTCCGATGAGCTTGTCAAAACTGCGAAAACTATAGCGACTCCTGGACGTGGAATTTTGGCCATGGATGAGTCCAACGCAACCTGTGGAAAACGTCTAGCTTCAATTGGGCTGGAAAACACCGAAGCCAACCGCCAAGCATACAGGACACTCCTTGTCAGTGCTCCAGGCCTTGGAAACTACGTCTCCGGTGCTATCCTCTTTGAGGAGACACTCTACCAATCAACTGTTGATGGTAAGAAGATAGTCGACGTCCTCACTGAGCAAAACATTGTTCCTGGTATCAAGACAGACAAGGGTCTAGTCCCTTTAGCCGGTTCCAACGATGAGTCATGGTGCCAAGGTCTTGATGGTCTTGCTTCTCGCAGTGCTGCTTACTACCAGCAGGGAGCTCGTTTCTGCAAATGGCGTACCGTTGTAAGCATCCCCAACGGGCCATCTGCACTGGCAGTAAAGGAGGCAGCCTGGGGTCTTGCTCGTTATGCCGCGATTTCTCAAGACAACGGGTTGGTCCCAATCGTAGAGCCAGAAATCTTGCTTGATGGTGAGCATGGGATTGACAGGACCTTCGAAGTAGCCCAACAGGTCTGGGCTGAGGTGTTCTTTTATCTCGCACAGAACAATGTCTTGTTTGAAGGCATTCTCCTCAAGCCAAGCATGGTTACTCCTGGAGCTGAGTGCAAGGAGAGAGCTACACCTGAAAAGGTTGCTGAGTACACTCTCAACCTTCTCAAACGAAGAATCCCTCCAGCTGTTCCTGGAATCATGTTCTTGTCTGGTGGGCAATCTGAAATCGAAGCAACCTTGAACCTGAACGCAATGAACCAAGCTCCCAACCCATGGCATGTGTCCTTCTCATACGCAAGAGCCCTTCAAAACACTTGCCTGAAGACATGGGGAGGACTTCCCGAGAACGTGAAGGCAGCTCAAGATGCCCTGCTAACCCGTGCCAAGGCCAACTCTTTGGCTCAGCTTGGAAAATACACTGGAGAGGGAGAGTCTGCAGAGGCCAAGGAAGGAATGTTCGTTAAGGGCTACACATAC
>Aco_2
ATGGCAGCATCATCACTTCTGAAGTCATCACCAGTTCTTAATAAGTCGGAATGGGTGAAGGGGCAGACCCTTCGTCAATCTTCCATTGTGTTTGTTAGGTTCAATCGAATTGCCAAATCTGCTCTCACCATTAAAGCTGGATCATATGCTGATGAACTGGTGAAAACTGCGAAAACAGTTGCATCACCGGGGCATGGAATCATGGCTATGGATGAATCAAATGCAACTTGTGGCAAGCGTCTTGCATCAATCGGACTGGAAAACACCGAAGCCAATCGTCAGGCATACCGGACACTCCTAGTTAGTGCTCCTGGCCTTGGCAACTACGTATCTGGCGCAATTCTCTTTGAGGAGACTCTCTACCAGTCTACTGTTGATGGTAAGAAGATAGTTGACATTCTAGTTGAGCAGAAAATTGTCCCTGGCATCAAAGTTGACAAGGGTCTGGTACCCCTAGCAGGTTCGAACGACGAGTCATGGTGTCAGGGTCTTGATGGCCTTGCTTCACGCTGTGCCGCTTACTACCAGCAGGGAGCCCGCTTTGCCAAATGGCGTACAGTTGTGAGCATCCCCAATGGTCCTTCAGCTCTAGCAGTGAAGGAAGCAGCCTGGGGTCTCGCTCGCTATGCTTCCATTGCTCAAGACAATGGGTTGGTCCCAATTGTTGAACCAGAAATCCTGCTTGATGGTGAGCACGGAATTGACAGAACATTTGAGGTGGCTCAGAACGTGTGGGCTGAGGTCTTCTTCTACCTTGCACAGAACAATGTCATGTTTGAAGGTATCCTTCTCAAACCCAGTATGGTGACCCCTGGAGCCGAGTGTAAGGAGAGAGCCACACCTGAACAGGTTGCGGACTACACCCTAAATCTCCTAAGAAGAAGAATCCCTCCGGCCGTACCTGGAATTATGTTTTTGTCTGGTGGCCAATCGGAACTGGAAGCAACCTTGAACTTAAATGCAATGAACCAATCTCCCAACCCATGGCATGTATCATTCTCATACGCAAGAGCATTGCAGAACACTTGCTTAAAGACATGGGGAGGATTGCCCGAGAACGTAAAGGCAGCTCAGGACGTTCTACTTACACGTGCCAAGGCCAACTCCCTCGCCCAAATAGGGAAATACACTGGTGAGGGCGAATCTGCAGAGGCAAAAGAAGGAATGTTCGTCAAGGGCTACACCTAC
>Ash_1
ATGGCTTCCGCTACCATCCTCAAGTCTTCTTTTCTCCCCAAGCGGTCGGAGTGGGCCGCC------GCTGCTCGGCCGTCTATTCGCCAGCCA------------------GTGGCAGTGAGCTTCACTGTTCGAGCGGGCTCATATGCTGATGAACTTGTTAAGACTGCTAAAACTGTTGCTTCACCTGGAAGGGGAATCCTTGCCATGGATGAGTCTAACGCTACTTGTGGGAAGCGTTTGGCTTCAATTGGGCTGGAGAACACTGAGGCCAACCGGCAGGCTTACAGGACTCTCCTGGTCTCAGCTCCTGGCCTGGGTCAGTACATTTCTGGTGCAATTCTATTTGAAGAAACTCTCTACCAGTCAACAACTGAAGGGAAGAAAATAGTTGATGTTCTTGTTTCTCAGAAGATAGTGCCTGGCATCAAGGTTGATAAGGGACTTGTGCCTCTTGCGGGCTCCAACAACGAGTCATGGTGCCAAGGACTTGATGGCCTGGCTTCACGTGCTGCCGCATACTATCAGCAAGGCGCTCGCTTTGCCAAATGGCGCACAGTGATTAGCATTCCCAATGGTCCTTCAGCTCTCGCAGTTAAAGAAGCAGCCTGGGGGCTTGCTCGCTATGCCGCCATTGCCCAAGACAACGGCCTTGTTCCAATTGTTGAGCCAGAGATCCTATTGGATGGAGAGCATGGGATTGATAGAACTTTTGAAGTTTCCCTTAAAGTTTGGGCTGAAGTTTTCTACTACTTGGCTGAAAACAATGTCTTGTTTGAAGGAATCCTTCTGAAACCGAGCATGGTTACACCAGGCGCAGAGAACCAGGAAAAAGCCACCCCAGAGCAGGTTGCAGAATACACTCTGAAGTTTCTGCACAGAAGAATTCCACCAGCTGTTCCCGGAATCATGTTCCTTTCTGGTGGACAATCTGAAGTGGAGGCAACTCAGAACCTCAATGCAATGAACCAAAGGCCCAACTCATGGCATGTTTCCTTCTCCTATGCCCGAGCTCTGCAAAACACTTGCTTGAAGACTTGGGCCGGACGGCCGGAGAACGTCAAGGCGGCACAGGATGTGCTGCTAGTTCGTGCAAAGGCTAATTCTCTTGCGCAGCTTGGAAAGTACACTGGAGAGGGCGAATCTGCAGAGTCCAAGGAAGGGATGTATGTCAAGAACTACAGCTAC
>Atr_1
---ATGGCAGCCTCACTCCTCAAGTCACCGGCTCTCTTGAACCGGTCTGAGCTGTTT---GGGCAGTCTGTGAGGCCCCCTTCCTCTGCCTCCTTCCATGGCCACCCG---ACTACTGTCTCCTTCACTGTGAAAGCTAGCGCCTATGCTGATGAGCTTGTCAAGACTGCTAAAACTGTTGCTTCCCCGGGGAGGGGCATCCTTGCCATGGACGAGTCCAACGCCACATGTGGAAAGAGGCTTGCATCCATCGGGCTAGAAAACACTGAAGCCAACCGTCAAGCATACCGAACTCTCCTCGTCTCTGTCCCTGGCATCGGCCAATACATCTCTGGTGCAATCCTCTTCGAGGAAACTCTCTACCAATCGACTGTCGATGGCAAGAAAATGGTTGATGTCCTCGTCGAACAAAACATCATGCCTGGTATCAAGGTTGACAAGGGTCTTGTGCCCCTAGCTGGTTCAAACAACGAGTCATGGTGCCAAGGGCTCGATGGATTGGCATCGCGGTGTGCAGCCTACTATCAGCAGGGTGCTCGCTTCGCTAAATGGCGTACAGTGGTTAGCATTCCCAACGGACCATCTGCTCTTGCAGTGAAGGAAGCTGCATGGGGCTTGGCCCGATACGCCGCAATTGCACAAGACAATGGTTTGGTTCCAATTGTTGAGCCTGAGATTTTGTTGGATGGAGACCACGGGATCGACAGGACATTCGAGGTTGCACTGAAGGTCTGGGCAGAGGTGTTCTTTTACTTGGCTGAAAACAGTGTTCTGTTTGAAGGTATTCTCTTGAAGCCTAGCATGGTTACACCTGGAGCCGAGTGCAAAGAGAAGGCAACCCCTGAACAAGTTGCTGAATACACCCTGAAGTTCCTACAGAGGAGGATCCCACCAGCTGTTCCCGGGATCATGTTCCTCTCAGGAGGACAGTCAGAGGTGGAGGCCACCTTGAACTTGAATGCCATGAACCAGCAGCCAAACCCATGGCATGTTTCTTTCTCATATGCACGTGCCTTGCAAAACACGTGCCTCAAGACATGGGGTGGCAGGCCGGAGAATGTGAAGGTTGCACAAGTAGCCCTCCTCATGCGTGCCAAGTCCAACTCACTTGCTCAGCTTGGCAAGTACATAGGTGAAGGTGAATCCGAGGAGGCCAAGAAGGGAATGTTTGTGAAGGGCTATGTCTAT
>Cde_1
ATGGCTTCAGCTTCTCTTCTGAAAGCTTCTCCTATTCTTGACAAGTCTGAGTGGATAAAGGGGCAATCTCTCCGACCA------GTCATGTCTGTGAGAACCCAAGCGGTTTCTCCTTCTTCTCTCACCATTAGAGCTGGATCCTATGCAGATGAACTTGTCAAAACAGCGAAAACAGTTGCTTCTCCTGGACGTGGAATTTTGGCCATGGATGAATCAAATGCCACCTGCGGAAAGAGGCTAGCTTCGATTGGTTTGGAGAACACCGAAGCCAATCGCCAGGCTTATCGTACCCTTTTAGTCTCTGCTCCGGGACTTGGAAACTATGTTTCTGGTGCAATTTTGTTTGAGGAAACTCTGTATCAGTCAACTATTGATGGTAAAAAGATTGTGGATGTTCTTGTTGAACAGAATATCGTGCCTGGAATTAAGGTCGACAAGGGTTTGGTTCCGTTGGTTGGTTCCAATGATGAATCTTGGTGCCAGGGCCTTGATGGCCTTGCATCTCGCTCTGCGGCTTATTATCAACAAGGAGCTCGCTTCGCCAAATGGCGAACTGTCGTTAGCATTCCAAATGGACCATCTGCTCTTGCTGTGAAGGAAGCAGCTTGGGGTCTTGCTCGCTACGCCGCAATTTCCCAAGACAATGGTTTGGTCCCAATTGTTGAACCAGAGATCTTACTTGATGGAGAACATGGAATTGACCGAACCTTCGAGGTAGCTCAAAAGGTGTGGGCCGAGGTTTTCTTTTACTTGGCTGAAAATAATGTAATGTTCGAGGGGATCCTTCTCAAACCCAGCATGGTTACTCCTGGTGCTGAGTGCAAGGAAAGGGCTACCCCTGAAAAAGTTGCGGAGTATACCCTTAAACTTCTTCAACGGAGAGTTCCCCCAGCTGTGCCTGGAATTATGTTCCTCTCGGGTGGACAATCTGAAGTTGAAGCTACTCAGAACTTGAATGCCATGAACCAATCTTCCAACCCATGGCACGTATCGTTCTCATATGCCAGAGCTCTGCAAAATACTTGCTTGAAAACATGGGGAGGTCGACCAGAGAATGTTAAAGCAGCTCAGGATGCTCTTTTGGTTCGTGCAAAAGCCAACTCTTTGGCTCAGCTTGGAAAGTACACCGGTGAGGGAGAATCCGAGGAATCGAAACAAGGAATGTTTGTCAAAGGCTACACGTAC
>Cka_1
ATGGCATTGGCATCCCTCTTCAAGTCATCCCCAGTGCTAGACAAGTCCGAATGGGCAAAGGGACAATCCCTTCGCGCTCCATCGGCCGCGACATTCCCC------TCTTCTTCTCCTTCTACTCTTACTGTGCGCGCT---AGCTACGCCGATGAGCTTGTCAAGACTGCGAAAACAATTGCTTCACCAGGGCGTGGCATCTTGGCCATGGATGAGTCGAACGCGACCTGCGGCAAGAGGCTTGCCTCCATTGGGCTTGAGAACACTGAGGCCAATCGCCAGGCATATAGGACCCTCCTAGTCTCTGCTCCCGGCCTCGGCAACTACATATCTGGAGCTATCTTGTTTGAGGAGACACTCTACCAGTCCACCATCGACGGCAAGAAGATGGTTGATGTCCTCGTCGAACAAAAGATTGTGCCCGGCATCAAGGTTGACAAGGGTCTGGTGCCTCTGGCTGGTTCCAATGATGAATCATGGTGCCAAGGTCTCGATGGACTCGCATCTCGCTCAGCTGCTTACTACCAGCAGGGCGCCCGCTTTGCCAAATGGCGAACTGTAGTAAGCATTCCAAATGGTCCATCAGCACTTGCAGTGAAAGAGGCTGCTTGGGGTCTTGCTCGCTACGCTGCAATTTCACAAGACAATGGGCTGGTTCCAATTGTAGAGCCAGAGATCTTGCTGGATGGTGAGCATGGGATTGATAGGACTTTCGAGGTGGCCCAGAAAGTGTGGGCCGAGGTGTTCTTCTACCTTGCTGAAAACAATGTAATGTTTGAAGGGATCCTCCTCAAGCCCAGCATGGTTACTCCTGGGGCTGAATGCAAAGAGAGGGCCACACCCCAAAAGGTTGCTGGCTACACTCTCAAGCTTCTTCAACACAGAATCCCCCCTTCAGTCCCTGGAATCATGTTCTTGTCGGGCGGGCAATCTGAAGTGGAAGCTACCCTCAACCTGAATGCCATGAACCAAGCTCCCAACCCTTGGCACGTATCATTCTCATACGCACGAGCCCTTCAAAATACTTGCCTCAAGACATGGGGCGGAAGACCTGAAAATGTCAAGGCAGCTCAGGAGGCTCTGCTAATTCGTGCTAAAGCCAACTCTCTTGCCCAACTTGGAAAATACACTGGCGAGGGTGAATCAGAAGAGGCCAAGAAAGGAATGTTTGTCAAGGGCTACACTTAC
>Csp_1
GCATCGGCGGCGACACTCGTTAAGTCGTCCCCAGTTCTCGACAAGTCGGAATGGGCGAAGGGTCAGTCCCTTCGCCATCCTTCCGCCGTCGTCTTCCGTAGCCAACCGGCCTCTACCTCAATCTTAACCGTTCGTGCTAGCTCTTATGCTGACGAGCTCGTCAAGACTGCGAAAACTGTAGCTTCACCGGGCCGTGGTATCCTAGCCATGGACGAGTCAAATGCGACATGCGGAAAGAGACTTGCCTCCATCGGTCTTGAGAACACTGAGGCCAACCGCCAAGCTTACCGCACTCTCCTTGTCTCTGCTCCTGGCCTCGGAAACTACATTTCCGGAGCAATCTTGTTTGAGGAGACCCTCTACCAATCCACCGTCGAAGGAAAGAAGATGGTTGATGTTCTCATCTCTCAGAACATAGTTCCCGGGATCAAAGTTGACAAGGGTCTAGTGCCTCTTGCTGGTTCGAACGACGAATCATGGTGCCAGGGTCTCGATGGCCTAGCATCACGGTCTGCTGCTTACTATCAGCAAGGCGCTCGTTTTGCCAAATGGAGAACCGTTGTGAGCATCCCAAATGGCCCGTCAGCACTTGCAGTGAAGGAAGCTGCTTGGGGTCTCGCTCGTTATGCGGCAATTTCGCAAGATAATGGTCTCGTTCCAATTGTGGAGCCAGAGATCTTGCTCGATGGTGAGCACGGGATCGAAAGGACCTTTGAGGTGGCCCAGAAGGTGTGGGCTGAGGTTTTCTTCTACCTTGCGGAGAACAATGTGTTGTTTGAAGGCATCCTCCTCAAGCCCAGCATGGTTACCCCGGGAGCTGAGTGCAAAGAGAGAGCCACACCGGAACTGGTCGCTAAATTGACCCTCCAACTTCTCAGACGCAGGGTTCCCCCGGCCGTTCCTGGAATTATGTTCCTGTCTGGTGGGCAATCTGAAGTGGAAGCTACTCTGAACTTGAATGCCATGAACCAAGCTCCCAACCCATGGCATGTGTCGTTCTCGTATGCGAGAGCCCTCCAAAACACATGCCTTAAGACATGGGGAGGAAGACCTGAGAACGTGGCAGCGGCTCAAGACAAACTGCTTGTACGAGCCAAAGCCAACTCTCTTGCTCAGCTTGGCAAGTACACCGGCGAGGGAGAATCAGAGGAGTCGAAGGAAGGAATGTTCGTTAAGGGCTACACTTAC
>Csp_2
ATGGCCTCAACATCTCTCCTCAAGTCATCTTTCCTTCCCAGGAGAACAGAATGGCTCGCCGGCCACTCCGGTCGCTCCACTTATTTGCAGCCC------------------GCCGTTGTCTCATTTTCTGTTCGTGCA---AGCTACGCCGATGAGCTTGTCAAGACCGCGAAAAGTATTGCATCACCTGGTAGAGGTATCCTGGCGATGGATGAATCCAATGCCACCTGCGGAAAGCGACTTGCTTCAATTGGGCTTGAAAACACAGAGGCTAATAGACAGGCTTACAGGACCCTCCTCGTCTCAGTCCCAGGCTTGGGTCAATATATATCTGGTGCAATCCTGTTTGAGGAAACACTGTATCAGTCTACCGTAGAAGGAAAGAAAATGGTTGATGTTCTTGTCGAGCAGAATATAACACCTGGAATCAAGGTTGATAAGGGTCTAGTACCGCTCGCTGGGTCAAATGATGAGTCATGGTGCCAAGGACTGGATGGCCTCGCATCACGATGTGCTGCTTACTACCAGCAAGGAGCACGTTTCGCTAAATGGCGTACAGTGGTCAGTATCCCGAATGGGCCCTCAGCTCTTGCGGTGAAAGAAGCTGCTTGGGGCCTAGCTCGATATGCTTCCATCGCACAGGATAATGGTTTGGTTCCTATAGTTGAGCCCGAGATATTACTGGATGGAGAGCACGGAATAGACAGGACTTTTGAAGTTGCTTTAAAAGTGTGGGCAGAGGTCTTCTTTTACCTGGCTGAGAACAATGTCATGTTTGAAGGCATCCTACTCAAGCCCAGTATGGTCACCCCAGGTGCAGAGTGCAAGGATAGAGCCACACCAGAGCAAGTTGCAGACTATACTCTGAAACTCCTTCAGAGAAGAGTCCCACCTGCCGTTCCTGGCATAATGTTTTTATCCGGTGGCCAATCCGAAGTTGAGGCAACATTGAACTTGAATGCCATGAACCAGGGATCAAACCCATGGCATGTCTCATTTTCTTATGCAAGAGCGCTGCAGAACACATGCCTGAAAACGTGGGGAGGGATGCCAGAAAATGTGAAGGCTGCACAAGAGACTCTCCTGATACGTGCAAAGGCCAACTCACTCGCTCAACTTGGAAAATACACTGGCGAGGGAGAGTCAGAAGAATCTAAGCAAGGCATGTTTGTCAAGGGCTACACATAT
>Efe_1
ATGGCGAGCGCATCTCTCCTCAAGTCATCCCCTTTGCTGGACAAGTCGGAGTTCTTGAAGGGGCAGTCTCTCCGC------TCCACCGCCAGTTTCAGGGCGCACACCGCCTCCCCTTCCACACTTGTCGTCCGCGCCGCTTCCTATGCTGATGAGCTCGTCAAGACCGCGAAAGCCGTAGCTTCTCCTGGGCGCGGAATACTGGCCATGGACGAGTCCAACGCGACGTGCGGAAAGAGGCTGGCCTCCATCGGGCTGGAGAATACGGAGGCCAACCGCCAGGCCTACCGGACCCTGCTCGTCTCCGCCCCTGGCCTCGGCCAGTACATCTCTGGAGCCATCCTCTTCGAGGAGACGCTCTACCAGTCCACCACCGACGGCCAGAAGATGGTTGACGTTCTTGCATCCCAGAACATCGTCCCCGGCATCAAAGTCGACAAGGGTTTGGTGCCTCTTGCTGGCTCAAACGATGAATCATGGTGCCAAGGTCTTGATGGTCTGGCCTCTCGTTCTGCAGCATACTATCAGCAGGGTGCTCGCTTTGCCAAATGGCGTACTGTTGTGAGCATTCCAAATGGACCATCTGCACTGGCTGTTAAGGAAGCTGCTTGGGGCCTTGCCCGTTATGCTGCAATTTCCCAAGACAATGGTTTGGTTCCAATCGTTGAGCCAGAAATCCTGTTGGATGGTGACCATGGCATTGACAGGACCTTCGAAGTGGCCAAGAAGGTTTGGGCCGAGGTCTTCTTCTACTTGGCGGAGAACAATGTCACGTTTGAGGGTATCCTCTTGAAGCCCAGCATGGTCACCCCTGGTGCAGAGTGCAAGGACAAGGCGACTCCTGAGCAAGTTGCTGATTACACCCTGAAACTTCTTCACAGCCGCATCCCCCCTGCTGTTCCTGGCATAATGTTCTTGTCTGGAGGACAATCTGAAGTAGAGGCTACCCTCAACCTGAACGCCATGAACCAGGGTCCCAACCCATGGCACGTATCCTTCTCATATGCAAGAGCCCTCCAGAACACTTGCCTCAAAACATGGGGTGGCAGACCAGAGAATGTTAAAGCAGCACAGGATGCACTTCTCCTGAGGGCCAAGGCCAACTCCCTCGCTCAGCTCGGCAAATACACTGGTGAAGGAGAAAGTGAGGAATCTAAACAGGGCATGTTTGTTAAGGGCTATGTTTAC
>Efe_2
ATGGCGAGCGCATCTCTCCTCAAGTCATCCCCCGTACTGGACAAGTCGGAGTTCTTGAAGGGGCAGTCCCTCCTCCGCTCCTCCACCGCCAGTTTCAGGGCGCACACCACCTCCCCTTCCACACTGGTCGTCCGCGCCGCTTCCTACGCTGATGAGCTGGTCAAGACCGCGAAAACCATAGCTTCTCCTGGGCGCGGAATACTGGCCATGGACGAGTCCAACGCGACGTGCGGGAAGAGGCTGGCCTCTATCGGGCTGGAGAATACGGAGGCCAACCGCCAAGCCTACCGGACCTTGCTCGTCTCCGCCCCTGGCCTCGGCCAGTACATCTCTGGAGCCATCCTCTTCGAGGAGACGCTCTACCAGTCCACCACCGACGGCCAGAAGATGGTTGATGTCCTTGCCTCCCAGAATATCGTCCCCGGCATCAAAGTCGACAAGGGTTTGGTGCCTCTTGCTGGCTCAAACGATGAATCATGGTGCCAAGGTCTTGATGGTCTGGCCTCTCGTTCTGCAGCGTACTATCAGCAGGGTGCTCGCTTTGCCAAATGGCGTACTGTTGTGAGCATTCCAAATGGACCATCTGCCCTGGCTGTTAAGGAGGCTGCTTGGGGCCTTGCCCGTTATGCTGCAATCTCCCAAGACAATGGTTTGGTTCCAATTGTTGAGCCAGAGATTCTGTTGGATGGTGACCATGGCATTGACAGGACCTTCGAAGTGGCCAAGAAGGTTTGGGCCGAGGTCTTCTTCTACTTGGCTGAGAACAATGTCACGTTTGAGGGTATCCTCTTGAAGCCCAGCATGGTCACCCCTGGTGCAGAGTGCAAGGACAAGGCGACCCCTGAGCAAGTTGCTGATTACACCCTGAAGCTTCTCCACAGCCGCATCCCACCTGCTGTTCCTGGAATTATGTTCTTGTCTGGAGGACAATCTGAAGTAGAGGCTACACTCAACCTGAACGCCATGAACCAGGGTCCCAACCCATGGCACGTGTCCTTCTCATATGCAAGAGCCCTCCAGAACACTTGCCTCAAAACATGGGGTGGCAGACCAGAGAATGTTAAGGCAGCACAGGATGCACTTCTCCTGAGGGCCAAGGCCAACTCTCTCGCTCAGCTCGGCAAATACACTGGTGAAGGAGAGAGCGAGGAATCTAAGCAGGGCATGTTTGTTAAGGGCTATGTTTAC
>Efe_3
ATGGCGAGCGCATCTCTCCTCAAGTCATCCCCCGTGCTGGACAAGTCGGAGTTCTTGAAGGGGCAATCCCTCCGC------TCTACTGCCAGTTTCAGGGCGCACAACGCCTCCCCTTCCACACTCATCGTCCGCGCCGCTTCCTACGCTGATGAGCTCATCAAGACCGCGAAAATCATAGCTTCCCCTGGGCGCGGAATACTGGCCATGGACGAGTCCAACGCGACATGCGGGAAGAGGCTGGCTTCCATCGGGCTGGAGAATACGGAGGCCAACCGCCAGGCCTACCGGACCCTGCTCGTCTCCGCCCCTGACCTCGGCCAGTACATCTCTGGAGCCATCCTCTTCGAGGAGACGCTCTACCAGTCCACCACCGACGGTCAGAAGATGGTTGACGTCCTTGCATCTCAGAACATCGTCCCCGGCATCAAAGTCGACAAGGGTTTGGTGCCTCTTGCTGGCTCAAACGATGAATCATGGTGCCAAGGTCTTGATGGCCTGGCCTCTCGTTCTGCAGCATACTATCAGCAAGGTGCTCGCTTTGCCAAATGGCGTACTGTTGTGAGCATTCCAAATGGACCATCTGCCCTCGCTGTCAAGGAGGCTGCTTGGGGCCTTGCCCGTTATGCTGCAATCTCCCAAGACAATGGTTTGGTTCCAATTGTTGAGCCAGAGATCTTGTTGGATGGTGACCATGGCATTGACAGAACCTTCGAAGTGGCCAAGAAGGTTTGGGCTGAGGTCTTCTTTTACTTGGCCGAGAACAATGTCATGTTTGAGGGTATTCTCTTGAAGCCCAGCATGGTCACCCCTGGTGCAGAGTGCAAGGACAAGGCGACGCCTGAACAAGTTGCTGATTACACCCTGAAACTCCTCCACAGCCGCATCCCCCCCGCTGTTCCTGGCATTATGTTCTTGTCTGGAGGACAATCTGAAGTAGAGGCTACCCTCAACCTGAACGCCATGAACCAGGGTCCCAACCCATGGCACGTGTCCTTCTCATATGCAAGAGCCCTCCAGAACACTTGCCTCAAAACATGGGGTGGCAGACCAGAGAATGTTAAGGCAGCACAGGATGCACTTCTCCTGAGGGCCAAGGCCAACTCCCTCGCCCAGCTCGGCAAATACACTGGTGAAGGAGAGAGCGAGGAATCTAAGCAGGGCATGTTTGTTAAAGGCTATGTTTAC
>Efe_4
ATGGCGTCTGCAACTCTGTTCAAATCCTCCCTGGTGATCGAAAAGTCCGAGTTCTTGAAGGGACAGTCTCTTCGTTCCTCCTCCACAGCCAGCTTCAAGACCAACTCGACCTTCCCTTCGACACTCGTCGTCCGGGCCGGTTCCTACGCCGATGAACTCGTCAAGACTGCGAAAACCGTAGCGTCTCCGGGCAGGGGAATTCTGGCAATGGACGAGTCGAACGCCACATGCGGCAAGAGGCTGGCTTCCATCGGGCTGGAGAACACCGAGGCTAACCGCCAGGCCTACCGCACCCTGCTCGTCTCGGCACCCGGCCTCGGCAACTACATCTCCGGCGCCATCCTCTTCGAGGAGACACTCTACCAGTCCACCACCGATGGCAAGAAGATGGTCGACGTACTCGTTTCCCGGAACATCGTTCCTGGTATCAAGGTCGACAAGGGTCTGGTGCCCCTTGCTGGATCCAATGATGAGTCATGGTGCCAAGGTCTTGATGGTCTTGCCTCCAGGTCTGCAGCTTACTACCAGCAGGGTGCTCGCTTTGCCAAATGGCGTACTGTTGTGAGCATTCCAAATGGTCCATCTGCCCTTGCTGTGAAGGAGGCTGCCTGGGGTCTCGCCCGCTATGCCGCGATTTCGCAGGATAATGGTTTGGTTCCTATTGTGGAGCCTGAGATCTTGCTGGATGGTGAACATGGAATCGATAGGACCTTCGAGGTGGCCCAGAAAGTATGGGCTGAGGTGTTCTACTACTTGGCTGAGAACAATGTCATGTTTGAGGGTATCCTCTTGAAGCCCAGCATGGTCACCCCTGGAGCAGAATGCAAAGAGAAGGCTACTCCCGAGCAAGTTTCTGAATACACCCTGAAGCTCCTCCACCGCCGGATTCCGCCTGCTGTCCCGGGCATCATGTTCTTGTCTGGAGGACAATCTGAAGTGGAGGCTACCCTCAACCTGAACGCCATGAACCAGGGCTCCAACCCATGGCACGTGTCTTTCTCATATGCAAGAGCCCTCCAGAACACTTGCCTTAAGACATGGGGTGGGCGACCGGAGAATGTGAAGGCTGCACAGGATGCACTGCTCCACAGAGCTAAGGCCAACTCTCTTGCTCAGCTTGGAAAATACACTGGTGAAGGAGAAAGCGAGGAGTCTAAGCAGGGCATGTTTGTTAAGGGATACGTCTAC
>Efe_5
ATGGCGTCTGCAACTCTGCTCAAGTCCTCCCTGGTGATTGACAAGTCAGAGTTCTTGAAGGGGCAGTCTCTTCGCTCCTCTTCCACAGCCAGCTTCAAGACCAACTCGACCTCCCCTTCCACACTTGTCGTCCGGGCCGGCTCCTACGCCGATGAACTCGTCAAGACTGCGAAAACCATAGCGTCTCCGGGCAGGGGAATTCTGGCAATGGACGAGTCCAACGCCACTTGCGGCAAAAGGCTGGCTTCCATCGGGCTGGAGAACACGGAGGCCAACCGCCAGGCCTACCGCACCCTGCTCGTCTCGGCACCCGGCCTCGGCAACTACATCTCCGGCGCTATCCTCTTCGAGGAGACTCTCTACCAGTCCACCACCGATGGCAAGAAGATGGTCGACGTCCTCGTCTCCCAGAACATTGTCCCTGGTATCAAGGTCGACAAGGGTCTGGTGCCCCTCGCTGGATCCAATGATGAGTCATGGTGCCAAGGTCTTGATGGTCTTGCCTCCAGATCTGCAGCTTACTACCAGCAGGGTGCTCGCTTTGCTAAATGGCGTACTGTTGTGAGCATTCCAAATGGTCCATCTGCCCTTGCTGTGAAGGAGGCTGCCTGGGGTCTCGCCCGCTATGCCGCGATTTCGCAGGACAATGGTTTGGTTCCTATTGTGGAGCCTGAGATCTTGCTGGATGGTGACCATGGAATCGATAGGACCTTCGAGGTGGCCCAGAAAGTATGGGCTGAGGTGTTCTACTACTTGGCTGAGAACAATGTCATGTTTGAGGGTATCCTCCTGAAGCCCAGCATGGTCACCCCTGGAGCAGAATGCAAAGAGAAGGCTACCCCTGAGCAGGTTTCTGAATACACCCTGAAGCTCCTCCACCGCCGAATTCCGCCTGCTGTCCCGGGCATCATGTTCTTGTCTGGAGGACAATCTGAAGTGGAGGCTACCCTCAACCTGAACGCCATGAACCAGGGCTCCAACCCATGGCACGTGTCCTTCTCATATGCAAGAGCGCTCCAGAACACTTGCCTCAAGACATGGGGTGGGCGACCGGAGAATGTGAAGGCTGCACAGGATACACTGCTCCACAGAGCCAAGGCCAACTCTCTTGCTCAGCTTGGAAAATACACTGGTGAAGGAGAGAGCGAGGAGTCTAAGCAGGGCATGTTTGTTAAGGGATACGTCTAT
>Egu_1
ATGGCCTCGGCTACTCTCCTCAAGTCTTCCTTCCTCCCCAAGAAGTCTGAATGGCTC---------AATGCCCGCCCGTCGTCGTCTCAGCCC------------------ATGGCGGTCTCCTTCACCGTCCGGGCCGGTGCCTACGCCGACGAACTTGTCAAGACTGCAAAAACCGTTGCATCACCAGGTAGAGGCATATTGGCTATGGATGAATCCAACGCCACCTGTGGTAAAAGACTTGCATCAATTGGGCTGGAGAACACCGAGGCCAACCGACAAGCTTATCGTACCCTTCTTATCACTGCCCCTGGTCTGGGTCAATACGTCTCTGGTGCCATCCTGTTCGAGGAAACACTTTATCAGTCAACAACAGATGGGAAGAAGATGGTTGATGTTCTTGTTTCACAAAACATAATGCCAGGGATCAAAGTTGATAAGGGTCTTGTACCATTGGCTGGCTCAAATGATGAATCATGGTGCCAAGGATTGGATGGCCTAGCATCACGATGTGCAGCTTACTACCAGCAAGGCGCCCGCTTTGCTAAATGGCGTACAGTGGTTAGTATCCCAAATGGACCATCAGCTCTTGCAGTGAAGGAAGCTGCTTGGGGTTTGGCTCGATACGCTGCCATTGCTCAAGATAATGGGTTGGTTCCTATAGTTGAGCCAGAAATACTGCTGGATGGAGATCATGGAATTGAAAGGACCTTTGAGGTTGCACAGAAGGTGTGGGCTGAGGTCTTCTTCTACATGGCTGAGAACAATGTCATGTATGAGGGCATTCTTCTCAAGCCAAGCATGGTAACACCTGGTGCTGAATGCAAAGAGAGAGCCACACCAGAACAAGTGGCTGAATACACCCTGAAGCTTCTCCACAGAAGAATTCCACCTGCTGTCCCTGGAATTATGTTCCTCTCTGGAGGTCAGTCTGAAGTGGAGGCAACACTGAACCTGAATGCCATGAACCAGAGCCCCCACCCATGGCATGTCTCCTTTTCTTTTGCTAGAGCTCTTCAGAACACTTGCCTGAAAACATGGGGAGGAAGGCCAGAGAACGTGAAGGCTGCCCAAGATGCTCTCCTCATCCGAGCTAAGGCCAACTCTCTCGCTCAACTTGGAAAATACACAGGTGAGGGTGAGTCAGCAGAGGCTAAAGAGGGAATGTATGTCAAGAACTACAGCTAT
>Egu_2
ATGGCCTCGGCTACTCTCCTCAAGTCTTCCTTCCTTCCCAAAAAGTCTGAATGGCTC---------AACACCCGCCCATTGTCGGCTCAGCCC------------------ATGGCGGTCTCCTTCACTGTCCGTGCTGGCGCATACACCGACGAGCTTGTCAAGACTGCAAAAACCATTGCATCACCAGGAAGAGGAATATTGGCCATGGATGAATCCAATGCCACCTGCGGTAAAAGACTCGCATCGATTGGGCTGGAGAACACTGAGGCTAACCGACAGGCCTATCGAACCCTCCTTGTCACAGCTCCTGGTCTGGGTCAATACATCTCTGGTGCCATCCTGTTTGAGGAAACACTGTATCAATCAACCACAGATGGGAAGAAGATGGTTGATGTTCTTGTTGGACAAAACATAATGCCAGGGATCAAGGTTGACAAGGGTCTTGTACCACTAGCTGGCTCAAATGATGAATCATGGTGCCAAGGATTGGATGGCCTAGCATCACGATGTGCAGCTTACTACCAACAAGGCGCCCGCTTTGCCAAATGGCGTGCAGTGGTCAGTATCCCAAATGGACCATCAGCTCTTGCAGTGAAGGAAGCTGCATGGGGTTTAGCTCGATATGCTGCCATTGCTCAAGATAATGGATTGGTTCCAATAGTTGAGCCGGAAATACTGCTGGATGGAGATCATGGAATTGAAAGGTCCTTTGAGGTTTCGCAGAAAGTATGGGCTGAGGTCTTCTTCTACATGGCCGAGAACAATGTCATGTATGAGGGCATCCTTCTCAAGCCAAGCATGGTAACACCTGGAGCTGAATGCAAAGAGAGAGCCACTCCAGAACAAGTGGCTGAGTACACCCTGAAGCTTCTCCACAGAAGAATTCCACCTTCTGTCCCTGGCATCATGTTCCTCTCTGGAGGTCAGTCTGAAGTGGAGGCAACTCTGAACCTGAATGCCATGAACCAGAGCCCCAACCCATGGCATGTCTCCTTTTCTTATGCTAGAGCTCTTCAGAACACTTGCCTGAAGACATGGGGAGGAAGGCCAGAGAATGTGAAGGCTGCCCAAGATGCTCTCCTTGTCCGAGCCAAGGCCAACTCTCTTGCTCAGCTTGGAAAATACATAGGTGAGGGCGAGTCCGCAGAGGCTAAAGAGGGAATGTATGTCAAGAATTACAGCTAT
>Egu_3
ATGGCATCGGCATCCCTCCTCAAGACCTCTCCGGTCATCAACAAGTCAGAGTGGGTGAAGGGCCAGTCTCTTCGCCACCCATCTGCCTCCGTGATCAAGTGCCACCCCGCC------GCCTCCCTCACTGTCCGCGCCGCCTCCTACGCCAATGAGCTCGTGAAGACCGCGAAAACCATTGCCTCACCAGGGCGTGGTATCCTGGCCATGGACGAGTCGAACGCGACGTGCGGGAAGAGGCTGGCGTCCATCGGGCTGGAGAACACCGAGGCCAACCGCCAGGCCTACCGCACCCTGCTTGTCACCGCCCCCGGCCTCGGCAACTACATCTCCGGTGCCATCCTCTTCGAGGAGACCCTCTACCAATCCACCACTGATGGCAAGAAGATGGTCGACGTCCTTGTCTCCCAGAACATCGTCCCCGGTATCAAGGTCGACAAGGGTCTGGTGCCTCTTGCTGGCTCGAATGACGAATCTTGGTGCCAAGGTCTTGACGGGCTCGCATCCCGCACCGCCGCTTACTACCAGCAAGGTGCTCGCTTTGCCAAATGGCGGACGGTGGTGAGCATTCCCAATGGTCCTTCGGCCCTCGCTGTGAACGAAGCTGCCTGGGGTCTTGCTCGCTACGCCGCAATTGCACAGGACAATGGCCTTGTCCCAATCGTGGAGCCGGAGATCCTGCTGGATGGCGACCACGGGATCGAACGCACCTTCGAGGTGGCGCAGAAGGTCTGGGCTGAGGTCTTCTACTACATGGCGGAGAACAAGGTGATGTTTGAAGGGATCCTCCTCAAGCCTAGCATGGTCACTCCTGGAGCCGAGTGCAAGGACAGGGCCACACCAGAGCAGGTGGCAGAGTACACCCTCAAGCTCCTCCACCGGAGGATTCCCCCCGCCGTCCCCGGAATCATGTTTCTGTCGGGCGGGCAATCGGAGGTGGAGGCGACTCTGAACCTGAACGCCATGAACCAGAGTCCCAACCCATGGCATGTGTCCTTCTCTTACGCAAGGGCCCTTCAGAACACCTGCCTGAAGACATGGGGAGGGCGGCCCGAGAATGTGAAGGCAGCTCAGGAGGCACTGCTGGTGCGTGCCAAGGCTAACTCCCTTGCGCAGCTCGGGAAGTACACTGGCGAGGGCGAGTCGGAGGAATCCAAGAAAGGGATGTTCGTCAAGGGCTACACCTAC
>Lch_1
ATGGCATCAGCTTCACTACTAAAATCGTCTCCGGTCCTTGACAAATCTGAATGGGTGAAGGGACAGTCCCTTCGCCTCCCATCGGCCACCGCCTTCCGGTCG---CACTCCGCTCCCTCCACTCTCACTGTACGTGCCGGTCCCTACTCCGACGAGCTCGTCAAGACGGCGAAAACCGTTGCTTCTCCAGGGCGTGGCATCCTGGCCATGGACGAGTCGAATGCAACATGTGGGAAGCGGCTCGCATCCATCGGGCTCGAGAACACAGAGGCTAACCGCCAGGCTTACCGCACCCTGCTCGTCTCCGCTCCTGGCCTCGGCAACTACATTTCTGGAGCCATCTTGTTCGAGGAGACGCTCTACCAGTCCACAACCGAAGGCAAGAAGATTGTTGACGTCCTCATTGAGCAGAACATAGTGCCAGGGATCAAGGTTGACAAGGGTCTGGTGCCTCTGGCCGGCTCGAACGATGAATCTTGGTGCCAGGGCCTCGATGGCCTTGCTTCCCGCTCTGCTGCTTACTATCAGCAAGGCGCTCGTTTCGCAAAATGGCGAACCGTCGTGAGCATTCCAAACGGCCCATCAGCACTTGCAGTGAAGGAAGCTGCTTGGGGTCTTGCCCGCTATGCTGCCATCTCACAAGATAACGGCCTGGTCCCAATCGTAGAGCCAGAGATCCTGCTCGACGGTGATCATGGTATTGACAGGACATTTGAGGTGGCCAGGAAGGTGTGGGCTGAAGTCTTCTACTACCTCGCTGAAAACAATGTGACGTTTGAAGGGATCCTCCTCAAGCCTAGCATGGTTACCCCTGGAGCTGAGTGCAAGGAGAGGGCCACACCCGAACAGGTCGCTGCATACACCCTCAAGCTTCTCAAGACCAGAATTCCCCCAGCCGTTCCCGGAATCATG------GCAAGCGGGCAGTCGGAAGTAGAAGCAACCCTCAACTTGAATGCCATGAACCAAGCTCCCAACGAATGGCACGTTTCGTTCTCCTACGCCAGAGCCCTTCAAAACACTTGCCTGAAGACATGGGGAGGAAGATCCGAGAACGTGAAGCCGGCTCAGGATGCTCTGTTGATTCGGGCCAAAGCCAACTCTCTGGCTCAGCTCGGGAAATACACAGGG------------------------------------------------------
>Lch_2
ATGGCTTCAGCTACTCTCCTCAAATCCTCTTTCCTTCCCAAAAGATCGGAATGGCTTGCGAGCCACTCGCTCCGTCCATCTTCTTCTCAGCCG------------------GCAGCTATTGCCTTCACCGTTCGTGCAGGGGCCTACTCCGACGAGCTTGTCAAGACAGCGAAAAGTATTGCATCACCAGGTAGAGGCATTCTGGCCATGGACGAATCCAATGCCACCTGCGGGAAGCGGCTAGCATCAATTGGGCTGGAAAATACAGAGGCTAACCGACAGGCCTACAGAACTCTCCTTGTCTCAGTACCTGGCTTGGGTCAGTATATCTCCGGTGCGATCCTCTTTGAGGAAACTCTTTATCAGTCAACAGTAGATGGGAAGAAAATGGTTGACGTTCTTGTCGAGCAGAACATAACACCTGGGATCAAAGTTGATAAGGGTCTTGTACCACTTACGGGGTCCAATGATGAATCATGGTGCCAAGGACTGGACTGGCTATCAGCAAGGCGCAGCGTTTTGCTAAATGGTGAATATAGTACTAATTTCTGGCGTACAGTGGTTAGTATCCCAAATGGGCCATCAGCTCTTGCTGTGAAGGAAGCTGCTTGGGGGCTGGCTCGATATGCTTCAATTGCACAAGATAATGGCTTGGTTCCTATAGTTGAGCCTGAGATATTGCTAGATGGAGAACATGGAATTGACCGCACGTTTGAGGTCGCTCTAAAGGTGTGGGCAGAGGTGTTCTTCTACCTTGCTGAGAACAATGTCACATTCGAAGGGATCCTGCTCAAGCCCAGCATGGTCACCCCAGGTGCAGAGTGCAAAGAGAAGGCCACACCGGAGAAAGTCGCTGAATACACTTTGAAACTCCTCCAACGAAGAATCCCCCCTGCTGTTCCTGGCATCATGTTCCTGTCCGGTGGCCAATCTGAAGTGGAGGCAACTTTGAACTTGAATGCCATGAACCAGGGGACAAACCCATGGCATGTCTCGTTTTCTTATGCGAGAGCACTCCAAAACACATGCCTGAAGAAGTGGGGAGGAAGGCCAGAAAATGTGAAAGCTGCTCAGGAAGCTCTCTTGATCCGGGCAAAGGCCAACTCGCTAGCTCAACTTGGGAAATACACAGGTGAAGGCGAGTCAGAGGAGTCTAAGGAGGGTATGTTTGTCAAGGGCTACACTTAT
>Nco_1
ATGGCGTCTGCAACTCTGCTAAAGTCCTCCCTGGTGATCGACAAATCCGAGTTCTTGAAGGGGCAGTCTCTTCGCTCCTCCTCCACAGCCAGCTTCAAGATCAACTCGACCTCCCCTTCAGCACTCGTCGTCCGGGCCGGCTCCTACGCCGATGAACTCGTCAAGACTGCGAAAACTGTTGCATCTCCGGGCAGGGGAATTCTGGCAATGGACGAGTCGAACGCCACATGCGGCAAGAGGCTGGCTTCCATCGGGCTGGAGAACACGGAGGCCAACCGCCAGGCCTACCGCACCCTTCTCGTCTCGGCACCCGGCCTCGGCAACTACGTCTCCGGCGCCATCCTCTTCGAGGAGACCCTCTACCAGTCCACTACCGATGGCAAAAAGATGGTCGACGTCCTGGTCTCCCAGAACATCGTCCCTGGTATCAAGGTCGACAAGGGTCTGGTGCCCCTTGCTGGATCCAATGATGAGTCGTGGTGCCAAGGTCTTGATGGTCTTGCCTCACGGTCTGCAGCCTACTACCAGCAGGAATCCCGTTACTCAAACAGGCGTACTGTTGTGAGCATTCCAAATGGTCCATCTGCTCTTGCTGTGAAGGAGGCTGCCTGGGGTCTCGCCCGCTATGCCGCGATTTCGCAAGACAATGGTTTGGTTCCTATTGTGGAGCCTGAGATCTTGTTGGATGGTGATCATGGAATCGACAGGACCTTCGAGGTGGCCCAGAAAGTGTGGGCTGAGGTGTTCTTCTACTTGGCCGAGAACAATGTCATGTTTGAAGGTATCCTTTTGAAGCCCAGCATGGTCACCCCTGGAGCAGAATGCAAAGAGAGGGCTACCCCTGAGCAAGTTGCTGAATACACCCTGAAGCTCCTGCACCGCCGGATTCCACCTGCCGTCCCCGGCATCATGTTCTTGTCTGGAGGACAATCTGAAGTGGAGGCTACCCTCAACCTGAACGCCATGAACCAGGGCTCGAACCCATGGCACGTCTCCTTCTCATATGCGAGAGCTCTCCAGAACACTTGCCTCAAGACCTGGGGTGGGCGACCCGAGAATGTGAAGGCTGCACAGGATGCACTGCTCCTCAGAGCCAAGGCCAACTCTCTTGCCCAGCTTGGAAAATACACTGGTGAAGGAGAGACCGAGGAGTCTAAGCAAGGCATGTTTGTGAAGGGATATGTCTAC
>Osa_1
ATGGCGTCTGCTACTCTCCTCAAGTCATCTTTCCTTCCCAAGAAGTCTGAATGGGGT---------GCCACCCGCCAGGCTGCCCCCAAGCCG------------------GTGACTGTCTCCATGGTTGTCCGCGCTGGTGCCTACGACGATGAGCTTGTCAAGACCGCGAAAACCATTGCATCACCAGGAAGGGGTATCCTTGCCATGGATGAGTCGAACGCGACCTGCGGTAAGAGGCTTGCGTCAATTGGCCTTGAGAACACCGAGGCCAACCGCCAGGCTTACCGGACCCTCCTTGTCACCGCACCGGGCTTGGGACAGTACATCTCCGGTGCTATCCTCTTCGAGGAGACTCTGTACCAGTCAACTGTAGATGGCAAGAAGATTGTCGACATCCTCACTGAGCAGAAAATCGTTCCAGGTATCAAGGTCGACAAGGGTCTTGTGCCCCTTGCTGGCTCCAACAACGAGTCATGGTGCCAAGGTCTCGACGGCCTTGCCTCGCGCGAGGCGGCATACTACCAGCAGGGCGCTCGCTTCGCCAAGTGGCGCACTGTTGTCAGCATCCCCAACGGCCCATCTGAACTCGCCGTGAAGGAGGCTGCCTGGGGCCTTGCCCGCTACGCCGCCATTTCTCAGGACAACGGGCTGGTGCCGATTGTCGAGCCTGAGATCCTCCTCGACGGTGAGCATGGCATCGACAGGACCTTCGAGGTGGCGCAGAAGGTGTGGGCGGAGACCTTCTTCTACATGGCCGAGAACAATGTGATGTTCGAGGGCATCCTCCTCAAGCCAAGCATGGTGACACCCGGTGCCGAGTGCAAGGACAGGGCCACCCCTGAGCAAGTATCTGACTACACCCTCAAGCTCCTCCACAGAAGGATCCCCCCTGCCGTCCCCGGCATCATGTTCTTGTCGGGTGGGCAGTCGGAGGTGGAGGCGACGCAGAACCTGAACGCGATGAACCAGGGGCCCAACCCGTGGCACGTGTCGTTCTCGTACGCGAGGGCGCTGCAGAACACGTGCCTCAAGACGTGGGGCGGGCAGCCGGAGAACGTGAAGGCGGCGCAGGACGCGCTGCTCCTCCGCGCCAAGGCCAACTCGCTGGCGCAGCTCGGCAAGTACACCAGCGACGGCGAGGCCGCCGAGGCCAAGGAGGGCATGTTCGTCAAGAACTACGTCTAC
>Out_1
GCTGCTGCTGGAGCTCTTCTGAAGACACCACTCAGCTTGAGCAAATCTGAATGGATG---GGTCAGGCCCTCAGACCCACCTCTGTTGCTTCAAGCTTATCTCAGCAAACCCACAATGTTGCCCTCAATATTCGAGCTGGTGCTTACAGCGATGAGCTTGTCAAAACAGCGAAAACAGTGGCATCCCCAGGGAGAGGTATATTGGCTATGGATGAATCAAATGCTACCTGCGGAAAACGGTTGGCATCCATTGGGCTTGAGAACACGGAGGCCAATCGCCAGGCATACAGGCAATTGCTTGTGAGCGCCCCTGGTTTGGGACAGTATATTTCTGGTGCTATTCTCTTCGAAGAGACTCTGTACCAATCCACCACTGATGGGAAGAAAATGGTGGATATTCTGGTTGAACAGAACGTAGTTCCTGGAATCAAAGTTGATAAGGGCCTGGTACCTCTGGCTGGCTCAAATGATGAATCTTGGTGCCAAGGTTTGGATGGCCTCGCATCCAGATGTGCAGCATACTATCAGCAGGGTGCTCGGTTTGCTAAATGGCGCACTGTGGTCAGCATTCCCAATGGTCCATCTGAATTGGCTGTCAAAGAAGCTGCATGGGGTCTTGCTCGCTACGCTGCTATTTCTCAGGACAATGGCCTGGTTCCAATTGTTGAGCCTGAAATTTTGTTGGATGGAGATCATGGCATTGACAGAACCTTTGAAGTAGCCCAAAAGGTGTGGGCCGAGGTCTTCTTTTACCTGGCCATGAACAAGGTGCTGTTTGAAGGTATTCTTCTCAAGCCTAGCATGGTGACACCTGGTGCAGAATGCAAGGAGAGGGCCACACCCGAAACAGTTGCAGACTATACTCTAAAACTCCTCCGAAGGAGAGTACCACCTTCTGTGCCAGGCATTATGTTCCTTTCTGGTGGGCAATCCGAAGTTGAGGCAACACTGAACTTGAATGCAATGAACCAGGCACCTAACCCATGGCACGTATCATTCTCATATGCACGAGCCCTGCAGAACACCTGCCTGAAGACATGGGGTGGCAGACCTGAGAATGTTCAAGCTGCCCAAACAACTCTCTTAATAAGAGCAAAGGCCAATTCCCTTGCTCAGCTTGGCAAATATTCTGCAGAAGGTGAATCTGAAGAGTCAAAGAAGGGAATGTTTGTCAAGGGTTACACTTAT
>Pab_1
GCCGCTACTGGAGCCGTGCTGAAGACAGCGCTCAGCCTGAGAAAATCTGAATGGATG---GGTCAGGCCCTCAGGCCGACGTCGGTTAATACTGCCCAGTCCCAATCCTACAATGCTACTGCTCTAAGCGTCCGGGCCGGGGCTTACAGCGAAGAACTCATCAAGACGGCGAAAAGAGTGGCGTCTCCGGGGAGAGGCATACTGGCGATGGACGAGTCCAACGCTACCTGCGGCAAACGGCTGGCGTCCATCGGGCTGGAGAACACGGAGGCGAACCGCCAGGCATACAGGCAGCTTCTCGTCAGCGCTCCCGGCCTGGGACAGTACATCTCCGGCTCCATTCTCTTCGAGGAGACCCTCTACCAGTCCACGACCGACGGCAAGAAGATGGTAGATGTCCTCGTGCAGCAGGACATAGTCCCCGGCATCAAAGTTGACAAGGGTTTGGTTCCTTTGGCTGGCTCAAACGACGAATCTTGGTGCCAAGGCCTAGACGGCCTCGCATCGAGGTGCGCTGCATATTACCAGCAGGGTGCCCGCTTCGCTAAATGGCGTACCGTTGTGAGCATTCCCAACGGCCCCTCTGCTCTGGCCGTGAAAGAAGCTGCATGGGGTCTCGCCCGCTACGCGGCAATTGCTCAGGACAACGGTCTGGTTCCCATAGTGGAGCCGGAGATCCTGTTGGACGGAGAGCACGGCCTTGAGAGGACTTTTGAAGTAGCGCTGAAGGTTTGGGCCGAGGTGTTCTTCTACTTAGCTGAGAACAACGTGCTGTTCGAAGGCATTCTGCTGAAGCCGAGCATGGTTACCCCCGGTGCCGAGTGCAAGGAGAGGGCAAGCCCAGAAACTGTTGCCCAATATACCCTCAACCTTCTTCGAAGAAGAGTTCCACCAGGTGTTCCTGGTATCATGTTCTTGTCTGGTGGGCAATCTGAGGTGGAGGCGACGTTGAACTTGAACGCGATGAACCAGGCGCCGAACCCGTGGCACGTATCATTCTCATACGCTCGTGCACTGCAAAATACATGCTTAAAGACATGGGCTGGCAGGCCCGAAAACGTGGACGCAGCCCAGAAGATCCTGTTGGTTCGGGCAAAGGCCAACTCCCTTGCACAGCTCGGCAAATACTCTGCTGAAGGCGAGTCTGCAGAGTCGAAGGAGGGAATGTTCGTGAAGGGCTACACTTAC
>Ppe_1
ATGGCTTCTGCTTCTCTCCTCAAGTCTTCTCCAGTCCTCGACAAATCTGAGTGGGTGAAAGGCCAGACTCTCCGTCAGCCCTCAGCCTCTTCAGTGAGATGCCTCCCCACCACCCCATCTGGTCTCACCATTCGTGCCAGTTCCTACGCTGATGAGCTTGTTAAGACCGCTAAAACTGTTGCATCCCCAGGCCGTGGTATCTTGGCCATGGATGAATCAAATGCAACCTGTGGCAAGCGTCTTGCCTCAATTGGTTTAGAGAACACCGAGGCTAACCGCCAAGCCTACCGTACACTCCTTGTATCAGCCCCTGCCCTTGGCCAGTACGTCTCTGGTGCCATTCTTTTTGAGGAGACTCTCTACCAATCCACCATCGATGGTAAGAAGATCGTTGATGTGCTCGTTGAGCAAGGCATCGTCCCCGGGATCAAAGTCGACAAGGGTCTGGTGCCCCTAGCTGGTTCCAACGATGAGTCATGGTGCCAAGGTCTTGATGGTCTTGCCTCTCGCACAGCTGCCTACTACCAACAGGGAGCTCGTTTCGCCAAATGGCGTACTGTTGTGAGCATTCCCAACGGGCCATCAGCTCTTGCAGTGAAGGAAGCAGCATGGGGTCTTGCCCGCTACGCTTCTATTGCCCAAGACAATGGTTTGGTCCCAATTGTAGAGCCAGAGATTTTGCTTGATGGTGAACACACCATTGACAGGACTTTTGAAGTCGCCCTGAAGGTTTGGGCCGAGGTTTTCTTCTACCTTGCTGAGAACAATGTCTTGTTTGAGGGTATCCTCCTCAAGCCAAGCATGGTTACTCCTGGTGCTGAGGCCAAGGAAAGAGCCACCCCTCAACAGGTTGCAGACTACACCCTCAAGCTCCTCCACAGGAGAATCCCCCCAGCCGTCCCCGGGATCATGTTTTTGTCCGGTGGACAATCTGAGCTTGAGGCAACCCTGAACTTGAACGCAATGAACCAATCAACAAACCCATGGCATGTGTCATTCTCCTATGCCAGAGCTCTCCAAAACACCTGCCTGAAGACATGGGGAGGCAGGCCGGAGAACGTGAAGGCAGCTCAGGATGCTCTGCTCCTTCGTGCCAAGGCCAACTCACTTGCACAGCTTGGCAAGTACACCGGAGAGGGAGAGTCAGAGGAGGCAAAGAAAGAGTTGTTCGTCAAGGGCTACGTGTAC
>Ppe_2
ATGGCCTCTGCTTCTCTTCTCAAGTCAGCCCCAGTTTTAGGCAAGCCAGAATGGCTGAAGGGCCAAGCTCTACCCCAACCTTCAGCCTCTGTGGTCAGATGCAACCCAGTTGCCTCTTCTGCTCTTACTGTGAGAGCTACCTCATATGCTGATGAGCTTGTCAAAACCGCAAAAACTGTTGCGTCTCCGGGGCGTGGAATTCTGGCCATGGATGAATCAAATGCTACTTGTGGGAAAAGACTTGCCTCCATTGGACTGGAAAACACTGAGGCTAATCGCCAGGCATACCGGACGCTGCTCGTTACAGTTCCCGGGCTTGGGCAGTACATCTCAGGTGCCATCCTCTTTGAGGAGACACTCTACCAATCCACAACTGATGGCAGGAAAATTGTTGATGTGCTTGTTGAGCAGAACATTGTCCCCGGCATTAAGGTCGACAAGGGTCTGGTTCCTTTGGCCGGATCAAACAACGAGTCATGGTGCCAAGGTCTTGATGGCCTTGCCTCTCGCTCTGCTGCTTATTACCAACAGGGTGCTCGTTTTGCAAAATGGCGAACGGTTATTAGCATTCCAAATGGCCCATCTGAACTGGCTGTGAAGGAAGCAGCCTGGGGTTTGGCTCGTTATGCTGCCGTCTCTCAGGACAATGGTTTGGTACCAATTGTTGAGCCAGAGATCTTGCTTGATGGAGATCATGGAATTGACAGGACCTTTGAAGTGGCTAAGAAAGTGTGGGCAGAGGTGTTCTTCTACCTCTCCCAGAACAATGTCTTGTTTGAAGGCATCCTTCTCAAGCCAAGCATGGTCACTCCTGGTGCAGAGGCCAAGGACAGAGCCACACCAGAACAAGTTGCTGACTACACCCTCAGGCTCCTCCGCCAACGAATCCCCCCTGCCGTCCCAGGAATCATGTTTTTGTCTGGTGGGCAGTCAGAGGTAGAGGCTACATTGAACCTGAATGCAATGAACCAAGCTCCCAACCCATGGCACATATCGTTCTCATATGCAAGAGCCCTCCAAAACACTTGCCTTAAGAAGTGGGGGGGAAGACCTGAGAATGTGGAGGAGGCTCAAGAAGCTCTGCTAGTCAGGGCAAAGGCCAACTCTCTTGCTCAGCTTGGAAAATACACAGGTGAAGGGGAGTCTGAGGAATCAAAGCAAGGCATGTTTGTCAAGGGCTACGTTTAC
>Vvi_1
ATGGCATCAGCATCTCTCCTCAAGTCATCACCAGTCCTAGACAAGTCTGATTGGGTGAAGGGCCAGACTCTTCGCCAGAGCTCTGTGTCCGTCATCCGGTGCCTCCCAACAGCCCCATCAGGGCTCACAATCCGGGCTGGTTCCTATGCAGATGAGCTTGTCAAGACTGCGAAAACAATTGCATCACCCGGACGGGGAATTCTCGCCATGGATGAGTCCAACGCCACCTGTGGGAAGCGTCTGGCATCGATTGGGCTAGAGAACACTGAGGCCAACAGGCAGGCATACAGAACTCTCCTAGTGACAGTCCCAGGGCTAGGCAACCACATCTCTGGAGCCATTCTCTTTGAGGAGACTCTCTACCAATCCACCACTGATGGGAAGAAGATGGTTGATGTGCTTGTTGAGCAGAAAATAGTCCCTGGTATTAAAGTTGACAAGGGTCTTGTGCCCCTGGTTGGCTCCAATGATGAGTCCTGGTGCCAAGGTCTTGATGGCCTTGCCTCCCGCTCTGCTGCTTACTACCAGCAGGGTGCTCGTTTCGCCAAATGGCGTACTGTTGTGAGCATTCCCAATGGCCCATCTGCCCTGGCACTGAAGGAAGCAGCTTGGGGACTTGCTCGCTATGCTGCCATTTCTCAGGACAACGGGCTGGTGCCAATTGTTGAGCCAGAGATCTTGCTCGATGGAGAGCATGGAATTGAGAGGACTTTTGAGGTGGCTCAGAAGGTGTGGGCTGAGGTTTTCTTCTACCTAGCTGAGAACAATGTGATGTTTGAGGGTATCCTTCTCAAGCCTAGCATGGTCACTCCTGGAGCAGAATGCAAGGACAGGGCGACCCCAGAACAGGTCGCAGACTACACCCTCAAGCTCCTCAAAAGGAGAATTCCTCCGGCAGTTCCAGGGATCATGTTCTTGTCTGGTGGGCAGTCTGAAGTTGAAGCCACCCTGAACCTGAACGCAATGAACCAAGGCCCCAACCCATGGCACGTGTCATTCTCGTATGCCAGGGCCCTCCAGAACACTTGCCTAAAGACATGGGGAGGAAGGCCTGAGAGCGTGAAGGAGGCTCAAGAGGCTTTGCTGATCCGTGCCAAGGCCAACTCTCTTGCTCAGCTCGGGAAGTACACTGGCGAAGGAGAGTCAGAGGAGGCAAAGAAGGGAATGTTCGTCAAGGGCTACGTCTAC
>Vvi_2
ATGGCATCTGCCTCTCTTCTCAAGTCATCTCCGGTTCTCGACAAGTCGGAGTGGGTGAAGGGCCAGTCACTTCGCCAACCCTCCGTTTCCGTGGTCCGCTGCAACCCTGTTGCTCCCTCAGTGCTAACCATTCGAGCTGGCTCATACGCTGATGAGCTTGTCAAAACCGCGAAAACTATTGCCTCTCCTGGGCGTGGAATCTTGGCGATGGATGAGTCAAATGCTACCTGCGGGAAGCGTCTGGCATCAATTGGGCTAGAGAACACGGAGGCCAACCGCCAGGCTTACAGAACACTCCTGGTCACGGCACCTGGGCTTGGCAACTACATCTCAGGAGCTATCCTCTTCGAGGAGACACTCTACCAATCCACCACTGACGGGAAGAAGATGGTTGATGTGCTTGTTGAGCAGAAAATTGTGCCTGGTATTAAGGTTGACAAGGGTTTAGTTCCTCTGGTCGGTTCAAACGACGAGTCTTGGTGCCAGGGTCTAGATGGCCTCGCCTCCCGCTCTGCTGCTTACTATCAGCAGGGTGCTCGTTTCGCAAAATGGCGCACGGTTGTGAGCATTCCCAACGGCCCATCTGCCCTTGCTGTGAAGGAAGCAGCCTGGGGTCTGGCTCGCTATGCTGCCATCTCTCAGGACAATGGATTGGTGCCAATCGTGGAGCCGGAGATTCTGCTTGATGGGGAACATGGGATCGACAGGACCTTTGAAGTGGCCCAGAAGGTATGGGCTGAGGTTTTCTTCTACCTTGCTGAGAACAATGTCATGTTTGAAGGTATCCTTCTCAAGCCCAGCATGGTTACTCCTGGGGCCGAGTGCAAGGACAAAGCCACACCTGAACAGGTTGCCCAATACACCCTCAAGCTCCTCAGCCGAAGAATCCCCCCAGCTGTCCCTGGAATCATGTTTTTATCTGGTGGGCAATCTGAGGTGGAAGCTACCCTCAACCTGAATGCAATGAACCAAGCTCCTAACCCATGGCACGTGTCCTTCTCATACGCAAGAGCCCTTCAGAACACTTGCTTGAAGACGTGGGGAGGAAGGCCTGAGAACGTGAAGGAGGCTCAAGATACTCTTCTTCTCAGGGCAAAGGCCAACTCTCTTGCTCAGCTTGGCAAGTATACCGGTGAGGGAGAGTCTGAGGAGTCCAAGCAAGGAATGTTCGTGAAGGGTTATGTCTAC
