# Supplementary material for: The Chloranthus sessilifolius genome provides insight into early diversification of angiosperms
Source: Nat Commun. 2021 Nov 26;12:6929. doi: 10.1038/s41467-021-26931-3 (PMC8626421; doi:10.1038/s41467-021-26931-3)
Supplement: Supplementary file 4 — Source Data [file 41467_2021_26931_MOESM4_ESM.zip › Fig. 3a, c, e and Supplementary Figure 12, 14, Phylogenetic tree/LCG_multi-species coalescent-based/group_1000_CDS.treefile]

(Aco_1:0.1427431141,Aco_2:0.1841624912,(((((((Ash_1:0.2652012083,Atr_1:0.2608345760)44:0.0304442886,((Csp_2:0.1241308612,Lch_2:0.1630049874)100:0.0835069509,(Egu_1:0.0386910133,Egu_2:0.0398552341)100:0.0929518425)91:0.0635717130)68:0.0567638394,Osa_1:0.2599323980)77:0.0360490237,(Out_1:0.1762218559,Pab_1:0.2217170034)100:0.2034182348)87:0.0648280773,(((Cde_1:0.2727743275,Cka_1:0.1135236357)68:0.0209728934,(Csp_1:0.1681988666,Lch_1:0.1398989862)93:0.0254804605)71:0.0353207868,((((Efe_1:0.0203015015,Efe_2:0.0163449308)95:0.0037677305,Efe_3:0.0239862534)100:0.0905550402,((Efe_4:0.0209276677,Efe_5:0.0167303787)99:0.0081921197,Nco_1:0.0465254190)100:0.0610937802)100:0.1028548520,Egu_3:0.1415930652)75:0.0534810473)29:0.0282573127)81:0.0359175966,Ppe_1:0.1766165142)51:0.0107842084,((Ppe_2:0.1759644072,Vvi_2:0.0832299547)96:0.0411420735,Vvi_1:0.1312644880)76:0.0235383246)94:0.0461369540);
