# Supplementary material for: The Chloranthus sessilifolius genome provides insight into early diversification of angiosperms
Source: Nat Commun. 2021 Nov 26;12:6929. doi: 10.1038/s41467-021-26931-3 (PMC8626421; doi:10.1038/s41467-021-26931-3)
Supplement: Supplementary file 4 — Source Data [file 41467_2021_26931_MOESM4_ESM.zip › Fig. 3a, c, e and Supplementary Figure 12, 14, Phylogenetic tree/LCG_multi-species coalescent-based/group_1004_CDS.aln-0.2cln]

>Aco_1
ATG---GTGCAATACACAAAACAACCTGTTGGTCCACGTAAGATTAAAAGTATCAACTTTTCTGCATTCTCTGGAGAGGAAATACGTAAAGCCGCAGAGTGTCAAGTTTCGTCTGCTAGAATATATGACCAATTTAAGCCTGTTGAAAATGGTTTGCTGGATTCTCGTATGGGTCCTGCTAATATGCATGGTGTTTGTACAACCTGCCATGGGGATTGCGAGTCATGTCCAGGGCACTTTGGGTATATTAAGCTCTGTCTCCCTGTTTACAATGCTGGATTCTTCAATGCCATTATAAAAATTCTGAAGAGCATTTGTAAGTCTTGTTCTCGAATACTTCTT---CCGGATAAAGAACGTAGAGCTTACTTAATGAAGATGCGACAATCAAGATCTTTAGCAAAAGAAGTTGTGGAGAAGTGC---AAACCGAGCTGTTGCAATGGT---------------------------------------------ATTGTGAAAAAGGCTGGTTCTATGCGTATTGTTCATGTTCCAGTAACTACAGTTGACAATGATTGTATTTGGAAGCAGTGCAGCACAATA------------------------------ATTTCTCACAGTAAAGAGTCTAAGGCAGTGCTCGACCCTTTCAAAGTTCTTGCTCTTTTCAGAAAGATGGTGGATGAGGATTGTGAATTGCTTTATCTT---------TCTGATAGGCCTGAGAAACTCATCATAACGGATGTTCCAGTTCCACCTTCACCAATCCGTCCTTCCAATGCCATGGATGCTCGATTTAGCAATGAGGATGACACCACAGTAAAATTACATACAATTATTCAAGCTAATGCTCTGCTTCAAGAGAATATTCAGTGCAAAGGATCCACCCGCAATTTCTTGATTGACTGGCAAAGCCTTCAAATTGAGGTTGCTCAATATATAAGCAGCAATGTACAAAGAGATGTTGATGGTCGGCATAATCCAGCTAAGCCTTTGCGTGGGTTGGTTCAACGTCTTAAAGGGAAACAAGGACGTTTCCGTAGTAATTTATCTGGAAAGCGGGTTCAATACACTGGGAGGACAGTTATTTCCCCTGACCCCAACCTCAAAATTACAGAGGTAGGAATGCCCATCTTAATGGCTCAAATGTTAACATATCCTGAACGAGTGTTCCGTAATAATATAGAAAAGTTGAGGCAATGTGTGCGCAATGGCCCTGAAAAGTATCCT---------GGGGCACACTATATTACGTGTCGCGATGGTTATGTGATGCATTTAAAATATGCTAGGAACCGTGCCGCGGCTGAACTGAAATATGGTGATATTGTTGAACGCCATCTGGAAGATGGTGATGTTGTTCTATTTAACCGACAGCCGAGCTTGCACCGGATGTCTATCATGTGCCACAGGGTAAGGGTAATGCCTTGGAGAACACTGCGATTCAATGAATCTGTTTGTAACCCTTACAATGCTGACTTTGATGGGGATGAAATGAATATCCACGTTCCTCAGACAGAAGAAGCTCGCACGGAGGCCCTTACACTGATGGGGGTGCAAAACAACTTGTGTACACCAAAAAGTGGAGAAATTCTGGTTGCTTCCACTCAAGACTTTTTAACATCTTCCTTTCTCATTACAAGGAAGGATACTTTCTATGACCGTGCTGATTTTTCTCTTTTGTGTTCGTATATGGGGGATGCAATGGATACTGTTCCACCACCTGCTTTAATTAAGCCAATTGAACTTTGGACTGGGAAGCAATTGTTTAGCGTTCTCGTGCCCCATGCTATAAATTTTATTGTTGAGGAGAAAAATTACAGTAAGTCTGAAACA------ATGTGTCCAGATGATGGCTATGTCTATTTCAGGAATAGTGATCTTATAAGCGGGCAACTTGGGAAGGCTACTTTAGGAAATAACAAGAATGGTCTTTTCTCGGTTCTCCTTAGAGACTACAATTCAGATGCTGCTGCTTCTTGTATGAACCGTCTTGCTAAATTGAGTGCTCGCTGGATTGGTAATTATGGGTTCTCGATTGGAATTGATGATGTCCAACCAGGAGAACATCTGAAAAAAGAAGTGAAAAAGAGGATTGATGAGGGTCATATATCTTGTGATAATTTTATACGATTATACACTGAAGGGAAGCTCGATCCTTTACCCGGTTGTGATTCTGCGCAAACATTGGAAGTTTCGGTTACTGGTGTTTTAAATAACATTCGAACTGAAGCTGCAAAGGCCTGTATGAGTGAACTGCATTGGAGGAACAGCCCTTTAATAATGTCCCAATGTGGATCTAAAGGTTCATGGGACAATATTAGTCAGATGATTGCATGTGTTGGACAACAATCAGTTGAAAATCAGCGTGTTCACAATGGATTCATCGATCGAAGTCTTCCACACTTCCATACAAAATCAAAAATACCTGCTGCTCATGGCTTTGTAGCTAATTCATTCTACTCCGGCATGACAGCAACCGAGTTTTTCTTTCATACTATTGCTGGGCGTGTTGGTCTTGTTGATACTGCGGTGAAAACTGCTGATACTGGGTACATGTCTCGTAGATTAAGTAAAGGTTTGGAGGACCTGTCAATTCACTATGATGGCACAGTTCGTAATGCTAATGGTGGGGTAATTCAGTTTGTTTATGGACCCGATCACATGGATCCAGCAAAAATGGAAGGAAAGTGT---------------------------------------------------------------------------------------------------------------------------------------------------------------------------------------------------------------------------GGTGCGCCTTTAAATTTGGAAAGATTGTACTTGAAAACTAAGGCTACC------TGCCCTACTGGAGCATCTGAAATTTTGTCTTCCAAAAAAGTGTCAGATATTGTTAAAGAAAGACTCTCAAGACCTGACTTGACCCTT------------TGCTCTGAAAAATTTAAAGAATCAATATCTATTTTTTTTGAAGAACTAAGTACTTCATTGAAGAAAAGAAGGGAGCTCCTTAAGGATTATGGTGTATCTGATCAGCAGTTAAAGGTTTTCTTAGAGACTTGCATTACTCGTTACCATCTTAAAAAAATTGAAGCTGGAACTGCTGTTGGAGCTATTGGAGCTCAAAGTATTGGAGAACCAGGAACACAGATGACATTAAAAACCTTCCACTTTGCAGGAGTTGCTAGCATGAACATCACCCAAGGAGTTCCTCGCATCAGAGAAATTATCGATGCAGCAAAGAACATCAAAACGCCCATTATTACTGCAAAATTG------GAGTGTAACAACAACATT---GCAGCAATGTTTGTGAAGGGCCGTATTGAGAAAACAGTTCTTACTGAGGTTGTTGAAAGCATAGAAATTGAAAAAACCTGGAGACGTGAGGCAATAGTTGTTAATCTTAATATGGAAACAATTCATGATTCTCAATTAAGTATATCTGCTGACAGTGTGAAAAGATCTATT------------------TTGCAACATCAGAAAACCAAATTGAAGGATCAGGATATCCATACAGAAGATGGTAGA---------------------------------------------------------------------------AAGATAATAATTTATCTTCCTGAAGTGGCTCGAAGTAATATTCGA------------------------TATGACCTGCACTCTCTCATAAACATGCTTTCAAAGGTTGTTGTGCAGGGTATAGACACTGTCAAGCGTGCAGTATATAACAAAGATAAGAACAATAAA------------------------------------TACGAATTGCACATTGAAGGTACCAATCTTCGCGCAGTCATGAACACTCCAGGAGTTGATGGATGCCAAACAAAGAGTAGTCATATAATTGAAGTCGAGAAAACACTTGGAATTGAAGCTGCAAGAAAATGCATTATTGATGAGATACAGAAAACCATGAATGAATATAAGATGAACATAGACATACGCCATATGATGCTTTTGGCAGATCAAATGACAAATAAGGGTGAAGTGCTAGGGATGACAAGATATGGCGTCCAAAAAATGAACGACAGTGTTCTCATGCAAGCATCATTTGAGAAAACAGAAGATCATCTTTTCGGTGCTGCATATAATGGTAGGCATGACAACATTGAGGGAGTTACTGAATGCATCATCATGGGCATACCCATGCAGATGGGAACTGGAGCATTTAAA---------------------GTTCGGCAAAGAGTTGAG---CATCTACCA------------------------------------------------------------------------------------------------------------------------------------------------------------------------------------------------------------------------------------------------------------------------------------------------------------------------------------------------------------------------------------------------------------------------------------------------------------------------------------------------------------------------------------------------------------------------------------------------------------------------------------------------------------------------------------------------------------AAGTTGACCTATGGGATG------------------------------------------------------------------------------------------------------------------------------------------------------------------------------------------GATCCTATTATAGCA---------------------------------------------------------------------------------------------------------------------------------------------------------------------------------------
>Aco_2
ATGGATGTGCGATTTGAATATTCTCCGGTTGAAGTAAGCAAAGTTCGATCGGTTCAATTCGGGATCTTAAGTCCTGATGAAATCAGACGAATGTCTGTGGCGCAGATAGAGCACAGTGAGATTACAGAGAGAGGAAAACCAAAGCGTGGTGGTTTAAGTGATCCAAGACTTGGTACAATTGATCGGAAGATGAATTGTGAAACTTGTACAGGAAATATGGCAGAGTGTTGTGGCCATTTTGGACATCTTGAACTTGCTAAACCTATGTTTCATATTGGATTCATGAAGACTGTTCTAAGTATTCTGCGTTGTGTCTGCTTCAGTTGTTCGAGAATACTTGCTGATGCGGAAAATTCCAAGTTCAAGCAAGCTCAAAGAATCAAAAATCCAAAACACAGACTAAAAATGGTTCTGGATGCTTGCAAGAACAAAAGTAAATGTGATGGTGGTGATGAAATTGAGATCGAATGT---CAAGATCTGGATGTA---CCAAGGAAGAAGATCGGAGGGGGGTGTGGGGCTCTACAGCCAAAACTCACCATTGATGGTTTGAACATGTTTGCTGAATGCATGGCCCAAAGGAAGAAAAATGGTGACCAAGATCAA---CTTCCTGAACCTATAGACAGAAAGAAGCAACTTTCTGCAGAACAGGTTTTAAGTGTTCTGAAGCGGATAAGTGATGAAGACTGTAAACTTCTAGGTTTGGACCCTAAATATGCGCGGCCAGATTGGATGATTTTACAAGTCTTGCCAATTCCTCCACCTCCTGTGAGACCTTCTGTTATGATGGATAGTTCCTCCAGGAGTGAGGATGATTTGACTCATCAGTTGGCAATGCTCATTAGACATAATGAGAACTTGAGGAGACAGGACAGAAATGGAGCTCCTGCCCACATTATCTCGGAATTCGCTCAGCTTTTGCAGTTTCATATAGCAACATACTTTGATAATGATCTGCCTGGTCTACCAAGGGCTACACAAAGTTCAGGGCGCCCTATAAAATCTATATGTAATAGGCTTAAGGCAAAGGAAGGTCGAATTAGAGGCAACCTGATGGGTAAACGCGTGGATTTTTCTGCACGAACTGTCATCACACCTGACCCAACTATTGACATTGATGAGCTGGGAGTACCGTGGAGTATTGCTTTAAATTTAACATATCCAGAAACTGTCACACCATATAACATTGAAAGGTTGAAGCAGCTTGTAGAATATGGACCTCATCCTCCCCCGGGTAAAACCGGTGCTAAGTATATCATAAGGGATGATGGGCAGAGGCTTGATCTTCGGTACTTGAAGAAAAGCAGTGACCACCATTTGGAACTTGGATACAAGGTGGAGAGACATTTAATTGATGGGGACTATGTGCTCTTTAATCGACAGCCTAGTCTTCATAAAATGTCTGTTATGGGCCACAGGATAAAGATCATGCCACACTCAACATTTCGTCTAAACTTGTCCGTGACGTCCCCGTATAATGCTGATTTTGATGGAGATGAAATGAACATGCATGTTCCCCAGTCGTATGAAACCAAGGCAGAAATCTTGGAGCTCATGATGGTTCCAAAATGTATTGTATCACCTCAATCAAATCGGCCTGTTATGGGGATTGTCCAGGACACTCTCTTAGGATGTCGCATGATCACTAAAAGAGATACATTTATTGAAAAGGATGTTTTCATGAACATATTGATGTGGTGGGAGGATTTTGATGGGAAAATTCCAGCACCAGCTATTCTGAAACCTAGACCTCTTTGGACTGGAAAACAAGTGTTCAATCTTTTCATACCAAAACAGATAAACCTCATGCGAACCTCAGCGTGGCACTCCGAATGTGAAACAGGTTTTATAACTCCAGGAGACACACAAGTTCGAATAGAGAGAGGCGAGCTCCTGACAGGCACTCTGTGTAAGAAGACCCTTGGTACATCTTCTGGAAGCCTTATTCATGTCATCTGGGAAGAAGTTGGTCCAGATGCAGCTCGCAAGTTCTTGGGACATACCCAATGGCTTGTTAACTACTGGCTTCTGCAGAATAGTTTCAGTATTGGAATTGGAGACACAATTGCTGATGTATCAACTATGGAGAAAATTAATGAAACAATTTCTGGAGCAAAATATGAAGTGAGAGAACTTATCAGGGCTTCACAGGAAAATCAATTAGAACCTGAACCTGGAAGAACTATGATGGAATCGTTTGAAAACAGAGTGAACCAGGTGCTGAATAAAGCTCGTGATGATGCTGGAAGCAGTGCCCAGAAAAGCTTATCTGATAGTAACAATCTCAAGGCAATGGTGACCGCAGGGTCAAAAGGAAGTTTCATTAATATTTCTCAAATGACTGCTTGCGTAGGACAACAGAATGTTGAGGGTAAACGAATCCCATACGGTTTTATTGGTAGAACACTGCCGCATTTCACCAAAGATGACTATGGACCTGAAAGTCGTGGATTTGTGGAGAATTCTTATCTACGTGGATTGACTCCACAAGAGTTCTTCTTTCATGCTATGGGTGGTAGGGAGGGTCTGATTGATACAGCTGTTAAAACTTCTGAGACTGGGTACATACAGAGGCGTCTTGTGAAGGCTATGGAAGACATCATGGTCAAATATGATGGGACTGTTCGGAACTCGTTGGGAGATGTGATCCAATTTCTTTATGGTGAAGATGGTATGGACGCTGTTTGGATTGAATCACAGAAACTGGAGTTCTTGAATATGGGGAAATCAGAATTTGACAAGTGTTTTAGGTATGAAAATGACAATGTAAACTGGAATCCCAGTTATCTGGGACCTGAGCATGTCGAGGATCTGAAGACCATCCTGGAGCTCCCTAATATGTTTGATGCTGAAGTTCAGATACTGGAAACAGATAGATATCTACTTGGCACGGAGATTGCTACCACAGGAGAGAGATTCTGGCCATTGCCTGTGAACCTTAAGAGGCTTATCTGGAATGCACAAAAAACATTTAAGGTTGACTTGAGAAGTCCTTCTGATATGCACCCAAGGGAAATTGTAGACGCTGTGGGTGAACTTCAGGAGAGGCTTAAAGTCGTTCATGGTGATGATTGTCTAAGTTTGGAAGCGCAAAAAAATGCCACCCTTTTCTTCAACATCTTGCTCCGCAGCACATTCGCTAGTAAGAGGGTGTTAAATGAGTATAGGCTTACCCGTGAAGCTTTTCATTGGGTTATTGGTGAGATAGAAACTCGGTTCCTTCAATCACTCGTGGCTCCGGGTGAAATGATTGGCTGTGTTGCTGCCCAATCTATTGGAGAGCCTGCTACTCAAATGACCCTAAATACCTTCCATTATGCTGGTGTAAGTGCTAAGAATGTTACACTGGGTGTTCCTAGGTTAAGGGAAATAATTAATGTTGCCAAGAAAATCAAAACACCATCCCTCTCTGTATACCTGAAGCCGGGAGTTAACAAGATAAAGGAAAGGGCAAAGAATGTGCAGTGTGCTCTCGAATACACCACACTGGGAAGCGTGACAGAAGCTACTGAAGTCTGGTATGACCCAGATCCTACAAGCACTATTATTGCAGAGGATGTTGATTTTGTGAGGTTATACAATGAAATGCCAGATGAAGAAGTTGACCCACAGAAAATGTCTCCTTGGCTTCTGCGCATAGAGTTAAATCGTGAGATGATGATACATAAGAACTTAAGCATCGAAGATGTCGCTGCAAAGATCAAGCTTGAATTTCATGATGATTTAACGTGCATATATAGTGATGACAATGCTGAAAAATTGGTTCTGCGTATCCGTATTATGAACGATGAA---------------------------------------------------------ATAGAAAGTAACATACTGACAGATATGGCTTTACGAGGCATCCCTGACATTAGCAAGGTTTTTATCAAATCCACGAAAGTGAACAAGTTTGATAAGAATGAAGGGTTTGTGCCAGAAACGGAGTGGATGCTGGACACTGAAGGTGTCAATCTTTTAGCTGTTATGTGCCATGAAGATGTAGATGCCAGAAGGACAAAAAGTAACCATTTAATTGAAGTAATTGAAGTTCTCGGTGTTGAGGCTGTTCGTCGTTCTCTGCTGGATGAGCTGCGTGCGGTAATATCCTTTGATGGGTCTTATGTCAACTATAGACATCTGGCTATTCTGTGTGACACCGTGACATATCGGGGTCACTTGATGGCTATTACACGCCATGGTATAAATCGCAATGATACTGGGCCAATGATGAGATGCTCATTTGAGGAAACCACAGACATTCTTTTGGATGCAGCTATGTATGCCGAAACAGATAATCTCAGGGGTGTTACTGAAAATATAATGCTGGGTCAGCTTGCTCGGATTGGCACGGGAGATTGTTCGCTATATTTGAATGATAACATGTTGTGGAGTGCTTTTGAATCTCAGCTTCCTAGTTATCTGGAAGGTCAAGATTTTGGCACAACCCCTTCTCGTTCGCCAATCCCTGGCACTCAAGACCATGGTGACATGATGTTACAAAGTTACATGTTGAGCCCAAATCTCCATTTCTCGCCTGCTCCAGATGCTCGGTTTTCTCCATATGTTGGTCAGAGGACCTATTCTCCT------------------------------CCTTCATAC---CCAACATCAAGCGGC------------------------------------------------------------------AGCCCATCCTATCCCCAATCCTCTCTTACCTGTCCTGGTCATGGTGAAACTTCACCTGCATGCCCCTCAACGTCACTTCAGTATAGTCCCATGAGCCCTGCATATCCACCAAGCACCACTGCATATTCCCCTTCTAGTCCATGGTATTCACCCTCCTCACCCACCTATAACCCT------------------------------------------------------TATACCCCTGCA------------------------------TATTCCCCTTCTAGTCCATGGTATTCACCCTCCTCACCCACCTATAACCCTTATACCCCTGCATATTCCCCTTCTAGTCCATGGTATTCACCCTCCTCACCCACCTATAACCCTTATACCCCTGCATATTCCCCAACTTTTCCA---------------------------------------------------------------------------------------------------------------------------------------------------------------------------------------------------------------------------------------------------------------------------------------------------------------------------------------------------------------------------------------
>Aco_3
ATGGACATGCGATTTCCATTTTCTCCGGCTGAAGTTGCCAAAGTTCGTATGGTTCAGTTTGGTATTCTCAGTCCTGATGAAATCAGACAAATGTCTGTAGTGCAGATAGAACATAGTGAGACAACAGAAAGAGGAAAACCAAAACCTGGAGGTTTAAGTGATCCAAGACTTGGAACTATTGATAGAAAGATGAAGTGTGAAACATGTACAGCTAATATGGCTGAATGTCCTGGACATTTTGGACATCTTGAGCTTGCTAAACCTATGTTTCATATTGGATTTATGAAGACTGTTCTTAGTATTATGCGTTGCGTCTGCTTCAACTGTTCTAAAATACTTGCTGACGCGGAAGATACTAAGTTCAAGCAAGCTCAGAGAATAAAAAATCCGAAGCACAGGCTGAAAAAGGTTTTAGATGCTTGTAAGAACAAAACAAAATGTGATGGGGGTGATGATATCGAGACCCAAGGC---CAAGAACTGGATGAA---CCGGTGAAAAAGAGTCGAGGAGGATGTGGGGCTCAGCAACCAAAAATTACCATTGATGGTATGAAAATGGTTGCAGAATATAAGGCACAAAGGAAGAAGAGCGATGACCAGGAACAG---CTTCCTGAACCTGTAGAAAGAAAGCAGCAGCTTTCTGCAGAAAAG---------------------------------TCTTGCCAATTCCTCCACCTT---------------------------------------------------------------GTGAGGCCTTCTGTGATGATGGATACTTCATCCAGGAGTGAGGATGATTTGACTCATCAGCTGGCAATGATTATTAGACACAATGAGAACCTGAGGAGACAGGAGAGAAATGGAGCGCCTGCCCACATTATTTCGGAGTTTGCTCAGCTATTGCAGTTTCATATAGCTACATATTTTGACAATGAGCTGCCTGGCCAGCCGAGGGCTACACAGCGTTCAGGACGCCCTATCAAATCTATATGTAGTAGGCTGAAAGCTAAGGAAGGTCGGATAAGAGGTAACCTGATGGGTAAACGTGTGGATTTTTCTGCACGAACTGTTATCACACCCGACCCAACCATTAACATTGATCAGCTTGGTGTGCCATGGAGTATTGCCTTGAATCTAACATATCCAGAAACTGTCACACCATATAACATTGAAAGGTTGAAAGAGCTTGTAGAATATGGACCTCATCCTCCCCCAGGTAAAACTGGTGCCAAGTACATCATAAGGGAAGATGGACAAAGGCTCGATCTGCGGTACTTAAAGAAAAGTAGTGACCACCATTTGGAGCTTGGATACAAGGTGGAAAGACACTTAATTGATGGGGATTTTGTTCTATTTAACCGACAGCCTAGTCTTCATAAAATGTCCATTATGGGCCACAGGATAAAGATCATGCCATATTCAACATTTCGTTTGAACTTATCTGTGACATCACCATACAATGCTGATTTTGATGGAGATGAAATGAACATGCATGTTCCTCAGTCATTTGAAACCAGAGCAGAAGTCTTGGAGCTTATGATGGTTCCAAAATGCATCGTATCACCTCAGGCAAATCGTCCTGTTATGGGAATTGTCCAAGATACTCTCTTAGGATGTCGTAAGATTACTAAAAGAGATACATTTATTGAGAAGGATGTTTTCATGAACATATTAATGTGGTGGGAGGACTTTGATGGGAAAATACCTGCACCAGCTATTCTGAAGCCTAGACCTCTTTGGACTGGAAAACAAGTGTTCAATTTGATCATCCCAAAGCAAATAAACCTCATGAGAACCTCGGCATGGCACTCGGATGCCGAAACAGGTTTTATAACTCCCGGTGACACCCAGATTCGAATTGAAAGAGGGGAGCTTCTTACAGGCACTTTGTGCAAGAAGACCCTTGGAACATCTACTGGAAGTCTTATACATGTCATCTGGGAAGAAGTTGGTCCTGATGCAGCTCGCAAGTTTTTGGGACATACCCAATGGCTTGTCAACTACTGGCTTCTACAAAATGCTTTCAGTATTGGAATTGGTGACACAATTGCTGATGCAGCGACTATGGAGAAAATTAATGAAACAATTTCAAATGCAAAACACAAAGTGAAAGAACTTATTAGGGCTGCACAAGAAAAACAATTGGAACCTGAACCTGGGAGAACTATGATGGAATCATTTGAAAACAGAGTGAATCAGGTGTTGAATAAGGCTCGTGATGATGCTGGAAGCAGTGCAGAAAAGAGTTTATCAGAGAGTAACAATCTGAAGGCAATGGTTACAGCAGGATCAAAAGGAAGTTTTATCAACATTTCTCAAATGACTGCTTGTGTAGGACAGCAGAATGTTGAGGGTAAACGAATCCCATATGGTTTTATTGATAGAACATTGCCACATTTTACCAAAGATGATTATGGGCCCGAAAGTCGAGGGTTTGTGGAGAACTCTTATCTGCGTGGATTAACTCCACAAGAGTTCTTCTTTCATGCTATGGGTGGTAGGGAGGGTCTGATTGATACAGCTGTTAAAACTTCTGAAACTGGATACATACAAAGGCGTCTTGTGAAGGCTATGGAGGACATCATGGTCAAGTATGATGGCACTGTCCGGAACTCATTGGGGGATGTAATCCAATTTCTCTATGGTGAAGATGGTATGGATGCCGTTTGGATTGAGTCACAGAAGCTGGATTCCTTGAAAATGAAAAAATCAGAGTTTGACAAATTCTACAGGTATGAAATTAACAATGAAAACTGGAATCCAAGTTATATGTTGCCTGAACATGTTGAGGATCTGAAGACCATCCCAGAGTTCAGAAATGTGTTCGATGCCGAAGTTCAGAAATTGGAAGCAGATCGATTCCAGCTTGGCACAGAGATTGCTACCACTGGCGATAACTCCTGGCCAATGCCTGTGAACCTTAAAAGGCTTATCTGGAATGCACAAAAAACATTTAAGGTTGACTTGAGAAGGCCTTCTGACATGCATCCTATGGAAATTGTAGAAGCTGTGGATAAGCTCCAGGAGAGGCTGAAAGTTGTTCCTGGTGACGATTTTTTAAGTTTAGAAGCTCAGAAAAATGCCACCCTATTTTTCAACATCTTGCTTCGCAGCACATTTGCCAGTAAGAGGGTGTTGAAAGAGTATCGACTTACTCGGGAAGCTTTTGATTGGGTTATTGGTGAGATAGAAACCCGGTTCCTTCAATCACTTGTGGCTCCAGGTGAAATGATTGGGTGCGTTGCTGCTCAATCTATTGGAGAGCCTGCTACTCAAATGACCCTTAACACCTTCCATTATGCTGGTGTGAGTGCTAAGAATGTCACTCTGGGTGTTCCTCGGTTGAGGGAAATTATCAATGTTGCCAAGAAAATTAAAACACCTTCACTCAGTGTATACCTGAAGCCAGAAGTGAACAAGACGAAGGAAAGGGCCAAAAATGTGCAGTGTGCGCTTGAATATACTACACTGCGAAGTGTTACACAAGCCACTGAAGTTTGGTACGACCCAGATCCCATGAGCACCATTATTGAAGAGGATGTTGATTTTGTGAGGTCCTATTATGAAATGCCAGACGAAGAGGTTGCCCCAGAGAAAATTTCTCCCTGGCTGCTTCGTATAGAATTAAATCGAGAAATGATGGTAGATAAGAAGTTGAGCATGGCAGACATTGCTGAGAAGATCAACCTTGAGTTTGATGATGATTTAACTTGTATTTTTAATGATGACAACGCTGAAAAACTTATTCTCCGTATTCGTATTATGAATGATGAAGCTCCGAAGGGAGAGATGCAGGACGAATCTGCTGAAGATGATGTTTTCTTGAAGAAGATCGAAAGTAACATGTTGACTGAAATGGCTTTGCGAGGAATCCCTGATATAAACAAGGTTTTTATCAAATCTGGGAAAGTGAACAAGTTTGATGAGAATGAAGGTTTCAAGCCAGAAGTTGAATGGATGCTAGATACTGAAGGTGTCAATTTGTTGGCTGTTATGTGTCATGAAGATGTGGATGCCAGAAGGACAACAAGTAATCATTTGATTGAAGTGATTGAGGTTCTTGGTATTGAGGCTGTTCGTCGTTCTCTGTTGGATGAGTTGCGTGTTGTCATATCCTTTGATGGATCTTATGTCAACTATAGGCATCTGGCTATCCTGTGTGACACCATGACGTATCGTGGTCACTTGATGGCTATTACTCGACATGGTATCAATCGTAATGATACTGGGCCGATGATGAGATGCTCATTCGAGGAAACAGTGGACATTCTTTTGGATGCTGCTGTGTATGCTGAAACCGATCATCTTAGGGGTGTGACTGAAAATATCATGCTAGGTCAGCTTGCTCCTATTGGCACAGGGGATTGTGCACTGTATTTGAACGATCAAATGCTGCAGCAGGCTATTGAGCTTCAGCTGCCTAGTTATATGGAAGGTCTGGATTTTGGTGTAACCCCTTCTCGTTCTCCAATGACAGGCACTCCATATCATGATGGCATGATGTCACCTAATTATTTGTTGAGCCCAAATGTCCGATCCTCGCCCATTACAGATGCTCAGTTCTCTCCATATGTTGGTACTATGGCCTTCTCTCCTACTTCCTCTCCAGGCTACAGCCCGTCCTCTCCAGGCTACAGCCCGTCCTCTCCAGGGTACAGCCCTACGTCTCCGGGGTACAGTCCAACTTCACCCGGGTACAGTCCAACTTCACCTGGGTACAGTCCGACATCCCCAACGTATAGTCCCAGCTCTCCGGGTTATAGTCCGACCAGCCCCGCTTATTCGCCCACCAGTCCATCTTACTGGCCGACATCACCAAGCTATAGCCCCACCTCCCCAAGCTATAGCCCCACCTCCCCTAGCTATAGCCCCACC------------------------------------------------------------------------------------------------------------------------CCCACTTCTCCCTCCTACAGTCCCACTTCCCCCTCCTACAGTCCCACTTCCCCTTCCTACAGCCCCACCTCCCCTTCCTACAGCCCGACATCCCCTGCATACAGTCCCACGTCCCCTGGGTACAGTCCCACATCCCCCAGTTACAGTCCTACATCTCCCAGTTACAGTCCCACCTCACCGAGCTATAACCCGCCATCAGCGAAGTATAGTCCATCCCTGGCATACTCACCGAGCAGCCCAAGACTATCCCCATCCAGTCCATACAGTGCATCATCTCCAAATTACAGCCCTACGTCACCATCATATTCACCCACATCTCCATCTTACTCCCCTCCAAGCCCTACGTACAGTCCCAGC------------------------------------------------------AGTCCAAGTGCAGGGTACTCGCCAACGGCTCCAGGTTACTCACCTTCATCAACCAGTCAATACACTCCACAAGTCAGCAATAAAGATGAAGGGACCAACCTG
>Ash_1
ATGGAAACCCGCTTTGCCTACTCGCCGGCCGAGGTGGCCAAGGTGCGATGTGTCCAGTTCGGCATACTCAGCCCCGACGAAATCCGGCAAATGTCAGTTGCGCAAATCGAGCACGGGGAAACTATGGAGCGCGGGAAGCCGAAGGCCGGTGGGCTGAGCGACCCTCGGCTTGGGACCATTGACCGGAAGATGAAGTGCGAGACTTGCATGGCTAACATGGCTGAGTGCCCAGGACACTTCGGGCACCTGGAACTTGCCAAGCCCATGTTCCATATCGGCTTTCTGAAGACCGTGCTTTCCATCATGAGATGCGTTTGCTTTAATTGTTCCAAGATCCTTGCCGATGAGGATGACACCAGGTTCAAGCAAGCTTTGAAAATCAGAAATCCAAAGAATAGGCTTAGAAGAATTTATGATGCCTGCAAAAGCAAAAAGAAGTGCGCAGGTGGTGATGATATTGATGTTCAAGGTCAACAAGATTCTGAGGAA---CCTATTAAGAAGAGCCGAGGAGGATGTGGTGCTCAGCAGCCAAATATTACTATTGATGGCATGAAAATGGTAGCTGAATACAAAGCTCCAAAGAAGAAATCAGATGACCAGGAACAG---CTTCCTGAGCCTGTTGAAAGAAAGCAAGTTCTTTCTGCAGAGAGGGTGCTTAGCGTTCTGAAGAGGATCAGTGATGAAGATTGTCAATTGCTTGGTTTAAATCCTAAGTATGCTCGCCCTGATTGGATGATATTACAAGTCCTACCAATTCCTCCACCTCCAGTTAGGCCATCTGTGATGATGGACACCTCCTCCAGAAGTGAGGATGATTTGACTCATCAGTTAGCCATGGTTATCAGACATAATGAAAACTTGAGGCGACAGGAAAGGAATGGTGCTCCAGCTCATATCATCACAGAATTTGCTCAGTTGCTGCAATTTCACATTGCTACTTACTTTGATAATGAACTTCCTGGTCAGCCAAGGGCCACTCAACGATCTGGGCGACCTATTAAATCTATTTGTAGCAGGCTTAAGGCCAAAGAAGGTCGAATCAGAGGAAACTTGATGGGGAAGCGTGTTGACTTTTCAGCTAGAACAGTCATTACTCCAGACCCAACAATCAACATTGATGAGTTAGGAGTGCCATGGAGCATAGCTTTGAATTTGACTTACCCAGAAACTGTCACTCCATATAACATCGAAAGGCTTAAGGAGCTTGTTGAATACGGTCCTCATCCTCCTCCTGGAAAGACAGGTGCAAAATACATTATCAGGGAAGATGGCCAGAGGCTTGACCTTCGCTATTTGAAAAAAAGTAGTGACCATCATCTTGAACTTGGGTACAAGGTGGAGAGGCATTTGCAAGATGGAGACTTTGTGCTTTTTAATCGGCAACCTAGTCTTCATAAAATGTCCATCATGGGTCATCGGATAAAAATTATGCCTTATTCAACTTTTCGCTTGAATTTGTCGGTCACCTCTCCATACAATGCTGATTTTGATGGAGATGAGATGAATATGCATGTTCCGCAGTCATTTGAAACAAGGGCAGAGGTTTTGGAGCTTATGATGGTACCTAAATGCATTGTTTCTCCTCAATCGAATCGGCCAGTCATGGGCATTGTTCAAGATACCTTATTAGGATGTCGAAAGATCACCAAAAGAGACACTTTTATAGAAAAGGACGTTTTCATGAATATATTGATGTGGTGGGAGGATTTTGATGGGAAAATTCCTGCTCCAGCTATTTTGAAACCTAGGCCTTTTTGGACTGGGAAACAAGTTTTCAATCTTATCATACCAAAGCAGATTAATTTGGTTAGGTATTCAGCATGGCATGCTGAATCTGAAACGGGTTTTATCACTCCTGGGGACACACAAGTTCGCATAGAAAAAGGTGAGCTTCTATCAGGAACTCTGTGCAAGAAGACCATGGGAACATCTTCGGGTAGTTTGATTCATGTCATCTGGGAGGAGGTTGGTCCAGATGCTGCCCGAAAGTTTCTGGGCCACACTCAATGGCTTGTTAACTATTGGCTTCTGCAGAATGGATTTAGTATTGGAATTGGCGATACGATTGCTGATGCTGCAACCATGGAGAAAATTAATGAGACAATTTCTAAGGCTAAAAATGATGTCAAGGAGCTTATAAAATTGGCTCAGGAGAAACAGTTGGAAGCTGAGCCTGGAAGAACTATGATGGAATCTTTCGAGAATAGAGTGAATCAAGTTTTGAACAAGGCTCGGGATGATGCGGGAAGCAGTGCTCAAAAGAGTCTTTCAGAGAGCAATAATCTCAAAGCAATGGTTACGGCAGGGTCAAAGGGAAGTTTCATTAACATCTCACAGATGACTGCCTGTGTGGGGCAGCAGAATGTGGAAGGAAAGCGCATACCATATGGGTTCATTGATCGGACATTGCCCCACTTCACGAAGGATGATTATGGTCCAGAAAGTCGTGGTTTTGTAGAGAATTCTTATCTGCGTGGTCTAACTCCACAGGAGTTCTTTTTTCATGCTATGGGTGGTAGAGAAGGTCTAATTGATACGGCAGTTAAGACTTCTGAGACGGGCTATATTCAGAGACGTCTTGTTAAAGCTATGGAGGATATTATGGTAAAATATGATGGTACTGTTAGAAATTCCTTGGGTGATGTTATTCAGTTCCTTTATGGAGAAGATGGAATGGATGCTGTTTGGATTGAATCCCAGAAGTTGGATTCCTTGAAGATGAAGAAGTCAGAATTTGAAAAGGTTTATAGGTATGAGATTGATGATGATAATTGGAACCCTAGCTACTTATTACCAGAACATGTAGAGGATCTCAAAACCATTCAAGAGTTTAAAAATGTTTTTGATGCTGAGGTCCAAAAGCTTGAGGCAGATCGGTATCAACTTGGCACAGAGATTGCTACCACTGGAGATAACTCATGGGCGATGCCTGTGAATCTAAAACGACTCATCTGGAATGCTCAAAAGACATTCAAGGTCGACCTCAGAAGGCCATCAGATATGCACCCCATGGAAATAGTGGAGGCTGTTGATAAGCTACAAGAAAGGCTGAAAGTTGTTCCTGGTGATGATTTTCTGAGCATGGAGGCTCAGAAGAATGCCACTTTATTCTTCAATATCTTGCTCCGGAGCACCTTTGCTAGCAAGCGAGTAATGAAAGAGTACAGGCTCACACGTGAAGCCTTTGAATGGGTCATTGGTGAAATAGAATCCCGTTTTCTGCAATCATTGGTAGCACCTGGTGAAATGATTGGATGTGTTGCTGCTCAATCCATTGGGGAACCCGCTACTCAGATGACACTGAATACTTTCCACTATGCTGGCGTTAGTGCAAAGAATGTTACCCTGGGTGTGCCTAGGTTGAGGGAGATCATAAATGTTGCTAAGAAAATCAAGACTCCTTCGCTTTCTGTCTATCTGAAGCCTGAGGTCAACAAGAGAAAGGAATTAGCCAAAAACGTACAATGTGCCTTGGAATATACCACGTTGCGTAGTGTAACACATGCAACAGAGGTCTGGTATGACCCTGATCCAATGAGCACAATCATTGAAGAGGATGTGGAATTTGTGAAGTCATACTATGAAATGCCTGATGAAGAAGTTGCTCCAGAGAAGATATCTCCTTGGTTGCTTCGTATTGAACTCAATCGGGAGATGATGGTTGACAAGAAGTTGAGCATGGCAGACATTGCAGAGAAGATCAATCATGAATTTGATGATGATTTAACATGCATTTTTAATGATGACAATGCGGAGAAACTCATTCTTCGTATTCGTATCATGAATTATGATGCTCCAAAAGGTGAGTTGCAAGATGACACTGCTGAGGATGATGTCTTCCTAAAGAAGATTGAGAGCAATATGTTGACTGAGATGGCTCTTCGAGGCATTCCAGACATAAATAAGGTTTTCATTAAGTCAGGCAAGATAAACAAGTTTGATGAGAGTGAAGGATTTAAACCTGATATAGAGTGGATGCTCGACACAGAGGGTGTTAATCTCTTGGCTGTCATGTGCCATGAAGATGTTGATGCTACTAGAACAACTAGCAATCACTTGATAGAAGTTATAGAAGTTCTTGGGATAGAGGCTGTTAGGCGTGCTCTTCTCGATGAGTTGCGCGTTGTTATATCCTTTGATGGATCCTATGTAAATTATCGGCACCTGGCTATTCTTTGTGACACCATGACTTATAGAGGTCACTTGATGTCTATTACACGGCATGGTATAAATCGAAATGATACAGGACCAATGATGAGGTGCTCTTTCGAGGAAACAGTAGATATTCTCCTTGATGCGGCAGTTTTTGCTGAATCTGATCATCTGCGTGGTGTCACTGAGAACATTATGCTTGGTCAGCTTGCACCAATTGGCACAGGAGATTGTGCACTGTACTTAAATGATCAGATGCTTCAACAAGCCATCGAGCTTCAGCTTCCGAGTTACATGGAGGGACTGGATTTCGGGATGACTCCTGCTCGTTCACCAATCTCGGGAACACCTTATCATGAGGGAATGATGTCACCGAGTTATTTGCTTAGTCCGAATATACGGTCATCCCCAATCACAGATGCTCAATTTTCTCCTTATGTTGGTGGGATGGCATTTTCTCCGAGTTCTTCACCTGGATACAGCCCATCATCTCCAGGCTACAGTCCATCATCACCTGGATATAGTCCTACATCTCCTGGCTACAGTCCAACGTCACCTGGCTACAGTCCAACATCACCTGGCTATAGCCCCACATCTCCGACTTATAGCCCTAGTTCTCCAGGTTACAGTCCAACTAGTCCTGCATATTCTCCTACTAGTCCTGCGTATTCTCCTACTAGTCCTTCCTACTCTCCTACTTCTCCAAGTTATAGTCCAACATCGCCTAGTTATAGCCCAACTTCTCCAACCTACAGCCCGACTTCTCCGACTTATAGCCCTACATCTCCCAGTTACAGTCCCACCTCACCGAGTTACAGCCCCACATCTCCTGCTTACAGTCCAACCTCTCCCGTCTATAGCCCGACATCTCCCCAATATAGCCCGACTTCACCATCTTACAGCCCCACTTCGCCTTCATACAGCCCTACTTCCCCTTCTTATAGCCCTACATCACCGGCCTATAGCCCAACTTCCCCGGGATACAGCCCGACTTCTCCGAGTTATAGTCCCACATCGCCAAGTTACAGTCCTACATCTCCAAGTTACAACCCA---TCAGCAAAATACAGTCCCTCTCTTGCTTATTCGCCAAGCAGCCCAAGGTTGTCACCTTCTAGTCCGTACAGCCACTCATCTCCTAGATAC------------------------------------------------------------------------------------------------------------------------------AGTCCAAGCGGCGGCTACTCGCCAACCGCTCCCGGCTACTCCCCGCCGTCGACAAGCCAGTACACTCCGCAAACCAGCGACAAGGATGACAGCAGTATTCGG
>Atr_1
ATGGATATGCGATTCCCTTATTCACCGGCTGAGGTCGCAAAGGTGAGGGTGGTGCAGTTTGGCATCCTCAGCCCTGAAGAGATCAGAAATATGTCGGTGGTGGAAATACAGCACAGTGAGACAATGGAGAGGGGGAAGCCAAAGCCCAGCGGTCTAAGTGACCCTAGGCTTGGCACCATTGACCGAAAGATGAAGTGTGATACTTGCACAGCAAACATGGCAGAATGCCCTGGTCACTTTGGGCATCTAGAGCTTGCGAAACCCATGTTTCATATTGGCTTTCTCAAGACTGTTCTTAGCATTATGCGCTGTGTCTGTTTCAATTGCTCTCGTATACTTGCCGATGAGGAGGACCATAGATTCAAACAGGCACTGAAGATAAGAAACCCTAAAACTAGACTCAAGAAGGTTTTGGATTGTTGTAAGAACAAAACAAAATGTGAAGGTGGTGATGACATTGATGAGGACCAAGCTCAAGATTCGGAGGAGGTGGTGAAGAAGAAGAGACATGGAGGTTGTGGTGCACAACAGCCAAAAATAACTATTGAAGGTATGAAAATGGTTGCTGAATACAAGCTTCCACGCAAGAAAAATGATGAACAGGAACAAATGCTTCCTGAGCCAGTTGAGAGGAAGCAGCAGCTTGCTGCAGAAAAAGTTCTAAATGTTCTTAAGAGGATAACTGATGAAGACTGCCAATTATTAGGCTTGAATCCCAAATACGCCCGTCCAGATTGGATGATTTTACAAGTTATGCCGATCCCTCCTCCTCCTGTGAGACCTTCTGTAATGATGGATACCTCATCACGGAGTGAGGATGATCTTACTCATCAGCTAGCTATGGTCATTAGACACAATGAGAATCTTAAACGGCAGGAAAAAAATGGAGCCCCAGCGCATATTATCTCTGAATTTGCTCAGCTATTGCAGTTCCACGTTGCTACATACTTTGACAATGAGCTCCCTGGGCAGCCCAGGGCCACACAGCGATCTGGGCGTCCCATCAAATCTATATGCAGCAGGTTGAAGGCCAAAGAAGGGCGTATCAGGGGTAATTTGATGGGAAAGCGTGTTGATTTTTCAGCGCGGACAGTCATAACGCCTGATCCAACAATTAACATTGATGAACTTGGAGTGCCTTGGAGTATTGCGCTCAACTTAACATATCCAGAAACAGTCACCCCATATAACATAGAGAGATTGAAAGAGCTTGTAGAATATGGGCCTCATCCCCCTCCTGGCAAAACTGGTGCCAAGTACATTATAAGGGAAGATGGCCAGAGGCTGGATCTCCGTTACTTGAAAAAGAGCGGTGATCACCATCTTGAGTTGGGATACAAGGTGGAGAGGCACTTGAACGATGGAGATTTTGTGCTCTTTAACAGGCAACCCAGCTTGCACAAAATGTCCATTATGGGTCATAGAATCAAAATCATGCCATACTCGACTTTTCGCTTGAACCTGTCTGTGACTTCACCATATAATGCTGATTTCGATGGAGATGAAATGAATATGCATGTCCCTCAGTCATTTGAAACGAGAGCAGAAGTGCTCGAGTTGATGATGGTTCCAAAATGCATAGTCTCCCCTCAATCTAATCGGCCAGTGATGGGCATTGTCCAAGATACACTCTTGGGATGTAGGAAGATCACCAAAAGGGATACCTTTATCGAAAAGGATGTCTTCATGAACATTCTAATGTGGTGGGAGGATTTTGATGGGAAAATACCTGCTCCAGCTATTTTGAAGCCAAGACCTCTTTGGACTGGGAAGCAAGTATTCAATCTTATCATTCCCAAACAGATTAATCTGATAAGGTACTCAGCATGGCACTCAGAATCAGAATCGGGCTTTATAACTCCTGGGGATACCTGTGTTCGAATAGAAAGAGGGGAGCTTCTTTCTGGAACTCTTTGCAAGAAGACTCTTGGGACATCATCTGGAAGTCTTATTCATGTTATCTGGGAAGAGGTTGGACCAGATGCAGCCCGTAAGTTTTTGGGGCATACACAGTGGCTTGTTAACTACTGGCTTTTGCAGCAAGCGTTCAGTATTGGTATAGGGGATACAATTGCCGATGCTGCAACCATGGAGAAAATCAATGAAACCATTTCCAAAGCTAAGAATGAAGTCAAAGAACTCATCAAAGCTGCACAAGAGAAACAGTTGGAGGCTGAACCTGGGCGAACTATGATGGAGTCATTCGAGAACAGAGTCAACCAGGTGTTAAATAAGGCTCGTGATGATGCTGGTAGCAGTGCCCAGAAGAGTTTATCTGAGAGTAACAACCTGAAAGCTATGGTCACAGCAGGTTCGAAAGGAAGTTTCATCAACATTTCACAGATGACTGCTTGTGTGGGGCAGCAAAATGTCGAGGGAAAGCGGATCCCGTTTGGATTCAATGACCGCACACTACCCCATTTTACAAAAGATGATTATGGTCCTGAAAGTCGTGGCTTTGTGGAGAATTCATACCTTCGTGGTCTTACCCCCCAAGAGTTCTTTTTCCATGCCATGGGTGGTAGAGAAGGTCTAATAGACACTGCTGTGAAAACTTCTGAGACTGGGTATATACAGAGGCGGCTTGTAAAGGCTATGGAGGATATTATGGTTAAATATGATGGAACTGTGAGGAACTCCTTGGGAGATGTCATCCAATTTCTTTATGGGGAGGATGGTATGGATGCTGTTTGGATTGAGTCTCAGAAGCTTGATTCATTGAAAATGAAGAGAGCTGAGTTTGAAAATGTCTATAAGTATGAGATTGACCAAGAGAACTGGAGCCCAAGCTATATGTTGCCTGAGCATGTTGAAGATTTGAAAACCATCCGGGAGTTCCAAAATGTGTTTGATGCTGAAGTCCAGAAGCTAGAAGCTGACAGGCACCAGTTGGGCACTGAGATCACCACTACTGGTGATAACTCTTGGCCCATGCCTGTGAATCTCAAGAGGCTGATTTGGAATGCTCAGAAAATGTTTAAGGTTGATTTAAGAAGACCTTCTGATATGCACCCAATGGAGATTGTGGAAGCAGTTGATAAGCTTCAGGAAAGACTTAAAGTTGTTCCAGGTGATGACCTGATGAGTATAGAGGCTCAAAAGAATGCTACACTCTTTTTCAACATACTCCTTCGTAGTACTTTTGCTAGCAAGCGTGTATTGAAAGAATATAGGCTCACTCGTGAAGCTTTTGATTGGGTTATTGGTGAGATAGAGTCTAGATTCTTGCAGTCTCTGGTGGCACCAGGTGAGATGATTGGTTGTGTCGCCGCTCAGTCCATTGGTGAACCTGCTACGCAGATGACCCTGAACACCTTTCACTATGCTGGTGTGAGTGCAAAGAATGTCACACTTGGTGTTCCGAGGTTGAGGGAAATCATAAATGTCGCTAAGAAAATTAAAACTCCATCATTATCAGTTTACCTAAAGCATGAAGTCAACAAAACCAAGGAGAAAGCCAAGAACGTTCAGTGTGCTTTAGAATACACCACGCTTCGCAGTGTGACTGAGGCAACAGAAGTTTGGTATGATCCTGACCCCATGAGCACTATTATTGAAGAGGATGTTGATTTCGTGAGGTCTTACTATGAAATGCCTGATGAAGAGGTCGCCCCAGAGAAAATCTCGCCTTGGTTGCTCCGTATAGAATTGAACCGAGAAATGATGGTGGATAAGAAATTGAGCATGGCAGACATTGCAGAGAAGATTAATCTCGAATTTGATGATGATTTAACCTGTATCTTCAATGATGACAATGCTGAAAAGCTCATTCTACGAATCCGCATCATGAATGATGAGGCCCCAAAAGGGGAGCTCCAAGATGAGTCCTCTGAGGATGATGTCTTCCTCAAGAAGATTGAGAGCAACATGCTCACTGAAATGGCACTCCGTGGCATACCTGACATTAACAAGGTGTTCATCAAGTCCGGTAAAATCAACAAATTTGATGAAAATGAAGGGTTTAAGCCTGAGATAGAGTGGATGCTTGACACTGAAGGGGTCAATCTCTTGGCTGTTATGTGCAATGAGGAAGTTGATGCCACAAGGACCACAAGTAACCACTTGATCGAAGTGATTCAAGTTCTTGGAATTGAGGCAGTGAGGAGAGCTCTATTGGATGAGCTTCGGGTTGTGATATCATTTGATGGGTCTTATGTGAACTATAGGCATCTTGCCATTCTTTGTGACACCATGACATATCGTGGCCATTTGATGGCCATAACCCGTCATGGCATTAACCGAAATGATACAGGCCCCATGATGAGATGCTCATTTGAAGAGACTGTGGATATCCTTTTGGATGCTGCAGTATATGCAGAGGCTGACCATTTGAGGGGTGTGACTGAAAATATCATGCTTGGGCAGCTTGCTCCCATTGGAACTGGAGATTGCGCGTTGTATCTGAACGATCAGATGCTTCAACAAGCCATTGAACTCCAGCTTCCTAGCTACATGGAAGGCATGGATTTTGGCATGACGCCATCTCGCTCACCCATGACAGGGACCCCATATCATGAAGGCATGATGTCACCT---TATCTTCTCAGTCCAAACATGCGATCCTCACCAATAACTGATGCCCAATTCTCTCCTTATGTGGGTGGTATGGCATTCTCACCATCATCATCACCAGGATATAGCCCTTCATCACCAGGCTACAGTCCATCATCTCCAGGATATAGTCCCACATCTCCTGGCTATAGCCCCACATCTCCAGGGTATAGCCCCACATCCCCCGGTTACAGCCCAACCTCTCCGACGTATAGCCCTAGCTCTCCTGGCTATAGCCCAACTTCTCCTGCTTATTCTCCCACAAGCCCATCTTATTCTCCCACTTCACCGAGTTATAGCCCCACGTCACCAAGCTATAGCCCCACATCCCCTAGCTATAGCCCCACCTCACCGAGCTATAGTCCTACATCTCCGGCCTATAGTCCTACGTCTCCGGTTTATAGCCCTACCTCGCCAGCCTACAGCCCAACTTCGCCTGCTTATAGCCCAACCTCGCCTTCTTATAGCCCAACTTCACCTTCCTATAGCCCTACATCACCTTCCTATAGCCCAACCTCACCTTCCTATAGCCCAACCTCACCTTCATACAGTCCCACTTCACCTGCTTATAGCCCCACTTCTCCTGGTTATAGCCCTACATCGCCAAGCTATAGTCCGACCTCCCGAAGCTATAGCCCAACTTCTCCGAGTTACAATCCCCCTTCGGCGAAGTATAGTCCCTCTCTTGTTTATTCTCCAAGCAGTCCAAGAATGTCTCCTTCCAGTCCTTACAGCCAAACATCTCCAAACTACAGCCCAACTTCACCCTCATATTCACCAACATCTCCATCATACTCCCCGCCAAGTCCATCATATAGCCCTAGCAGCCCT------------------CCTGAGTACAGCCCAAGTTCTCCAAATTACAGTCCAAGTCAGGGTTACTCGCCAACGTCCCCTGGTTACTCTCCATCATCCACGAGCCAATACACGCCTCAGTTCAGCAACCAGGATGATGGGAGCACTAGA
>Cde_1
ATGGATATTAGATTTCCATACTCGCCGGCCGAAGTGGCCAAAGTTCGAATGGTGCAATTCGGAATCCTCAGTCCTGATGAAATCAGGCAAATGTCTGTCGTGCAGATTGAACATGGGGAAACTATGGAGAGAGGGAAACCAAAGCTTGGAGGACTCAGTGATCCTCGTCTTGGAACTATTGATAGGAAAGTAAAGTGCGAAACATGTATGGCTAATATGGCGGAGTGCCCTGGGCATTTTGGGCATTTAGAACTTGCAAAACCCATGTTTCACATTGGCTTTTTGAAGACAGTTTGTAATCTCATGCGCTGTATATGTTTTAATTGTTCGAAGATTCTTGCGGATGAGGACGACCACAAATTTAAGCAGGCTATAAAAATTAAAAATCCAAAACATAGACTGAGAAAAGTCATGGACGCTTGCAAAAGCAAACAAAAATGTGAAGGTGGCGATGAAATGGATGTCCAAGGT---CAGGATGAAGATGAA---CCAGTCAAGAAAAAACGAGGGGGTTGTGGTTCCCAACAACCAAAGATAGGTATTGAAGGTATGAAGATAATCGCAGAGTTCAAGGCCCCTAAGAAAAGATCCGATGAACAAGATCAG---CTTCCTGAGCCAGTTGAAAGGAAGCAGCAGCTTTCTGCCGAGAGGGTGTTAAGCATATTGAAGAGGATAAGTGATGAAGACTGTGTACTGTTAGGATTTAATCCGAAGTATGCTCGCCCTGATTGGATGATTTTGCAAGTCCTTCCGATTCCGCCTCCTCCTGTGAGACCTTCTGTGATGATGGATACTTCTTCTAGGAGTGAGGATGATTTGACCCATCAACTTGCTATGATTATCCGGCATAATGAAAATCTAAGGAGACAGGAGAGGAATGGTGCACCCGCTCATATCATATCGGAATTTGCACAATTACTGCAGTTTCATATAGCAACATATTTTGACAACGAGTTACCTGGCCAGCCAAGGGCCACTCAGCGCTCTGGACGACCTATCAAATCCATATGTAGTAGGCTCAAGGCAAAAGAGGGGCGCATCAGAGGTAATTTGATGGGAAAGCGTGTTGATTTTTCAGCTCGTACAGTCATCACTCCCGATCCAACCATTAATATTGATGAACTTGGAGTACCTTGGAGTATTGCACTGAATTTGACGTACCCTGAAACGGTGACTCCATATAACATTGAAAGGTTAAAGGAGCTGGTAGAATATGGACCTCACCCCCCTCCGGGAAAAACTGGTGCCAAATATATAATAAGAGAGGATGGTCAGAGACTTGATCTTCGGTATTTGAAGAAGAGCAGTGATCACCACCTCGAACTTGGATACAAGGTTGAACGTCATTTGAATGATGGGGATTTTGTTCTTTTCAATCGGCAACCTAGTCTTCATAAAATGTCTATTATGGGGCATCGAATTAAAATTATGCCATACTCAACTTTTCGATTAAATTTGTCGGTGACTTCACCTTACAATGCTGATTTTGATGGTGATGAAATGAACATGCATGTTCCCCAGTCTTTTGAAACAAGAGCAGAAGTATTAGAACTCATGATGGTTCCAAAATGCATTGTTTCACCACAATCCAATAGACCTGTAATGGGTATTGTCCAAGATACACTCTTGGGGTGCCGGAAAATCACAAAGAGGGATACATTCATAGAAAAGGATGTCTTTATGAATATCTTGATGTGGTGGGATGATTTTGACGGGAAAATACCAGCACCTGCCATTTTTAAGCCTAGGCCTCTTTGGACTGGAAAACAAGTTTTCAATCTTATCATTCCAAAACAGATAAATCTTATAAGAACATCAGCCTGGCACTCAGAATCTGAAACGGGATTCATTACACCAGGAGATACTCAAGTTAGAATAGAGAAAGGTGAACTTCTTTCTGGAACTTTATGCAAGAAGACGCTTGGAACGTCAACTGGTAGTCTTATTCATGTGATTTGGGAAGAGGTGGGACCTGATGCGGCCCGGAAATTTCTTGGCCATACTCAGTGGCTTGTTAACTATTGGCTGTTGCAGAATGGTTTTAGCATTGGAATTGGTGATACCATTGCTGATGCCGCTACTATGGAAAAAATTAATGAAACCATATCCAAGGCAAAAAATGAAGTGAAGGAACTTATAAAAGCTGCTCAAGATAGGAATTTGGAAGCTGAACCAGGACGAACCATGATGGAATCTTTTGAAAACAGAGTGAATCAGGTGTTGAATAAGGCTCGTGATGATGCAGGTAGTAGCGCTCAAAAGAGTTTGTCAGAGAGTAATAATCTTAAGGCCATGGTCACCGCAGGGTCAAAAGGAAGTTTCATTAATATCTCACAAATGACTGCTTGTGTCGGGCAGCAAAATGTTGAGGGTAAACGTATTCCATATGGTTTCATTGATCGTACACTTCCTCATTTCACCAAGGATGACTATGGTCCTGAAAGTCGTGGTTTTGTGGAAAATTCCTATCTTCGAGGTTTAACTCCACAAGAATTCTTCTTTCATGCCATGGGTGGTAGAGAGGGTTTGATTGATACTGCCGTCAAAACTTCTGAAACGGGCTACATTCAGAGGCGGCTTGTGAAAGCTATGGAAGACATAATGGTGAAATATGATGGTACAGTCCGGAATTCATTAGGTGACGTTATTCAATTTCTTTATGGAGAAGATGGAATGGATGCTGTGTGGATTGAATCTCAGAAGTTGGATTCATTGAAAATGAAGAAATCAGAATTTGACAAAGTATACAGGTATGAGATTGAGGATGAAAATTGGAACCCTAGTTATATGTTACCTGACCATGTTGAGGATTTGAAAACTATTAGAGAATTTCGCAATGTGTTTGATGCTGAGGTTCAGAAACTTGAAGCTGACCGGTACCAACTAGGCACTGAAATTGCTACTACAGGTGATAATTTATGGCCCATGCCTGTAAATTTAAAACGACTTATTTGGAACGCACAGAAGACATTTAAAGTTGATCTGAGGAGACCTTCTGACATGCATCCTATGGAGATTGTGGAGGCAATTGATAAACTTCAGGAAAGACTAAAGGTTGTTCCTGGTGACGATTTTCTAAGTATGGAAGCTCAGAAAAATGCCACCCTCTTTTTTAATATTTTACTTCGAAGTACATTTGCCAGCAAACGAGTTTTGAGTGAATATCGTCTAACTCGTGAAGCATTCGAGTGGGTCATTGGTGAAATAGAATCTCGCTTTTTACAGTCATTAGTGGCTCCTGGTGAAATGATTGGTTGTGTAGCAGCTCAGTCAATTGGAGAGCCCGCTACTCAAATGACACTTAATACCTTCCATTATGCAGGTGTCAGTGCCAAAAATGTTACTTTAGGTGTTCCACGACTGAGAGAAATTATTAATGTTGCTAAGAAAATTAAAACTCCCTCACTTTCCGTGTACCTAAAACCTGAAGTTAGCAATACAAAGGAAAGAGCTAAGAATGTTCAATGTGCACTGGAGTATACTACCTTGAGAAGTGTAACTCAAGCCACAGAAGTATGGTATGATCCTGACCCCATGAGTACCATCATAGAAGAGGATGTTGATTTTGTGAAATCTTATTATGAAATGCCAGATGAAGAAGTTGCTCCAGAGAAAATTTCTCCATGGTTGCTTCGTATAGAACTCAATCGTGAAATGATGGTTGATAAGAAACTGAGCATGGCTGATATTGCTGAAAAGATAAATCTTGAGTTTGATGATGATTTAACGTGTATATTTAATGATGACAATGCAGAAAAACTTATTCTACGAATTCGTATAATGAATGATGAGGCCCCTAAGGGGGAAGCACAAGATGAATCTGCCGAAGATGATGTTTTCCTTAAGAGGATTGAGAGCAACATGTTGACTGAGATGGCTCTTCGGGGTATCCCGGATATCAATAAGGTTTTCATCAAGTCTGGGAAAACAAACAAGTTTGATGAAAATGTAGGTTTCAAGCCAGAAATCGAGTGGATGCTTGACACAGAAGGTGTCAATCTCCTGGCAGTTATGTGCCATGAGGATGTTGATCCGACAAGAACTACAAGTAACCATTTGATTGAAGTGATTGAAGTACTTGGAATTGAAGCTGTGAGACGATCTCTTTTGGATGAGTTACGAGTTGTCATCTCCTTTGATGGATCTTATGTTAATTACAGACATTTGGCTATTCTATGTGATACAATGACTTATCGTGGTCACTTAATGGCTATCACTCGTCACGGCATTAATAGGAATGATACCGGTCCAATGATGAGATGTTCATTTGAGGAGACTGTCGACATTCTATTGGATGCAGCCATGTATGCTGAGACAGATTATCTCAGAGGCGTTACTGAGAATATAATGCTTGGCCAGCTTGCACCAATTGGCACAGGTGGTTGTTCATTGTATTTGAATGACCAGATGTTGCAACAAGCGATTGAGCTTCAACTTCCCAGTTACATGGAGGGGTTGGACTTTGGAATGACACCATCTCGTTCACCAATGTCAGGAACCCCACATCATGATGGCATGATGTCTCCAAGTTATTTGTTTAGCCCAAATGTTCGGTCATCCCCAATTACCGATGCTCAATTCTCTCCGTATGTTGGTGGAATGGCTTTTTCTCCAATGTCATCTCCGGGATACAGCCCATCATCACCAGGGTACAGTCCATCATCTCCCGGATATAGTCCTACCTCACCAGGTTACAGTCCCACTTCGCCTGGATATAAACCCACCTCGCCTGGTTATAGTCCAACTTCTCCAACATACAGTCCTAGCTCTCCAGGGTATAGTCCTACAAGTCCTGCATACTCTCCAACAAGTCCTTCATACTCCCCTACCTCTCCAAGCTACAGTCCTACTTCTCCTAGCTATAGCCCCACTTCTCCTAGCTATAGCCCCACTTCTCCTAGCTACAGCCCCACCTCTCCAAGTTATAGCCCCACGTCTCCAGTGTATAGCCCCACATCTCCTGCGTACAGTCCCACATCACCTTCTTACAGCCCTACCTCACCCTCCTACAGCCCTACCTCACCCTCCTACAGCCCAACTTCTCCCTCCTACAGCCCAACCTCTCCTTCATACAGTCCTACGTCACCTTCATACAGCCCAACCTCACCTGCTTACAGTCCAACTTCTCCTGGTTACAGTCCAACTTCACCAACCTACAGCCCTACATCTCTCACTTACAGTCCTACCTCTCCTAGTTATAACAATCCTTCTGCCAAGTATAGCCCATCTTTAGTTTATTCTCCAAGCAGTCCAAGAATATCTCCT---------TATAGCCAATCATCGCCTAAATACAGCCCGACATCACCATCATATTCTCCTACATCTCCTTCATATTCACCTCCAAGTCCATCATATAGTCCCAGCAGCCCATATAGTTCCTCTGGTGGACCAGATTATAGCCCCAGTTCTCCACAATACAGTCCTAGTCAAGGTTATTCTCCATCAGCTCCAGGATACTCGCCATCATCCACCAGTCAGTATACACCCCAACTCAGTAGCAAAGATGAAGGAAGTACACGA
>Cde_2
------------------------------------------------------------------------------------------ATGTCTGTCGTGCAGATTGAACATGGGGAAACTATGGAGAGAGGGAAACCAAAGCTTGGAGGACTCAGTGACCCTCGTCTTGGAACTATTGATAGGAAAGTAAAGTGCGAAACTTGTATGGCTAATATGGCGGAGTGTCCTGGACATTTTGGGCATTTAGAACTTGCAAAACCCATGTTTCACATTGGATTTTTGAAGACAGTTTGTAATCTCATGCGCTGTATATGTTTTAATTGTTCGAAGATTCTTGCGGATGAGGACGACCACAAATTTAAGCAGGCCGTAAAAATTAAAAATCCAAAACACAGACTGAGAAAAGTCATGGACGCTTGCAAAAGCAAACAAAAATGTGAAGGTGGCGATGAAATGGATGTCCAA---------------------------------------------------------------------------------------------------GAATTCAAGGCCCCTAAGAAGAGATCCGATGAACAAGATCAG---CTTCCTGAGCCAGTTGAAAGAAAGCAGCAACTTTCTGCTGAGAGGGTGTTAAGCATATTGAAGAGAATAAGTGATGAAGATTGTGTATTGCTAGGTTTTAATCCAAAGTATGCTCGCCCTGATTGGATGATTTTGCAAGTCCTTCCAATTCCTCCTCCTCCTGTGAGACCTTCTGTGATGATGGATACTTCTTCTAGGAGTGAGGATGATTTGACCCATCAACTTGCTATGATTATCCGGCATAATGAAAATCTAAGGAGACAGGAGAGGAATGGTGCGCCTGCTCACATCATATCAGAATTTGCACAATTGCTGCAGTTTCATATAGCAACCTATTTTGACAACGAATTGCCTGGTCAGCCAAGGGCAACTCAGCGCTCTGGACGACCCATCAAATCCATATGTAGTAGGCTCAAGGCCAAAGAGGGACGTATCAGAGGTAATTTGATGGGAAAGCGTGTTGATTTTTCAGCTCGTACAGTCATCACTCCCGACCCAACCATTAATATTGATGAACTTGGAGTACCCTGGAGTATTGCTCTCAATTTGACTTACCCTGAAACAGTGACTCCATATAACATTGAAAGGTTAAAGGAACTAGTAGAATACGGACCTCATCCCCCTCCTGGAAAAACTGGTGCCAAATATATAATAAGAGAGGATGGTCAGAGACTTGATCTTCGGTATTTGAAGAAGAGCAGTGATCACCACCTCGAACTTGGATATAAGGTTGAGCGTCACTTGAATGATGGGGATTTTGTTCTTTTCAATAGGCAGCCTAGTCTTCATAAAATGTCTATTATGGGTCATAGAATTAAAATTATGCCATACTCAACCTTTCGATTAAATTTATCAGTGACTTCACCTTACAATGCTGATTTTGATGGTGATGAAATGAACATGCATGTTCCCCAATCGTTTGAAACAAGAGCAGAAGTATTAGAACTCATGATGGTTCCAAAATGCATTGTTTCACCACAATCCAATAGACCTGTAATGGGTATTGTCCAAGATACACTCTTGGGGTGCAGGAAAATCACAAAGAGGGATACATTCATAGAAAAGGATGTCTTTATGAACATCTTGATGTGGTGGGATGATTTTGATGGGAAAATACCAGCTCCTGCCATTTTTAAGCCAAGGCCTCTTTGGACTGGAAAACAAGTTTTCAATCTTATCATTCCAAAACAGATAAATCTTATAAGAACATCAGCCTGGCACTCAGAATCTGAAACCGGATTCATTACACCTGGGGATACTCAAGTTAGAATAGAAAAAGGTGAACTTCTTTCTGGAACTTTATGCAAGAAGACGCTTGGAACGTCAACTGGTAGTCTTATTCATGTGATTTGGGAAGAGGTGGGACCTGATGCGGCCCGGAAATTTCTTGGCCATACTCAGTGGCTTGTTAACTATTGGCTGTTACAGAATGGTTTTAGCATTGGAATTGGTGATACCATTGCTGATGCTGCTACTATGGAAAAAATTAATGAAACCATATCCAAGGCAAAAAATGAAGTGAAGGAACTTATAAAAGCTGCTCAAGATAGAAATTTGGAAGCTGAACCAGGCCGAACCATGATGGAATCTTTTGAAAACAGAGTGAATCAGGTGTTGAATAAGGCTCGTGATGATGCAGGTAGTAGTGCTCAAAAGAGTTTGTCAGAGAGTAATAATCTTAAGGCCATGGTCACTGCAGGGTCAAAAGGAAGTTTCATTAATATCTCACAAATGACTGCTTGTGTTGGGCAGCAAAATGTTGAGGGTAAACGTATTCCATATGGTTTCATTGACCGAACACTTCCCCATTTCACCAAGGATGACTATGGTCCTGAAAGCCGTGGTTTTGTGGAAAATTCCTATCTTCGAGGTTTAACTCCACAAGAATTCTTCTTTCATGCCATGGGTGGTAGAGAGGGTCTGATTGATACTGCCGTCAAAACTTCTGAAACAGGCTATATTCAGAGGCGACTTGTGAAAGCTATGGAAGACATAATGGTGAAATATGATGGTACAGTCCGGAATTCATTAGGTGATGTTATTCAATTTCTTTATGGAGAAGATGGTATGGATGCTGTGTGGATTGAATCTCAGAAGTTGGATTCATTGAAAATGAAGAAATCAGAATTTGACAAAGTATACAGGTATGAGATTGATGATGAAAATTGGAATCCTAGTTATATGTTACCTGACCATGTTGAAGATTTGAAAACTATTAGAGAATTTCGCAATGTGTTTGATGCTGAGGTTCAGAAACTTGAAGCTGACCGGTACCAACTTGGTACTGAAATTGCTACTACAGGTGATAATTTATGGCCCATGCCTGTAAATCTTAAACGACTTATTTGGAACGCACAGAAGACATTTAAGGTTGATCTGAGGAGACCTTCTGACATGCATCCTATGGAGATTGTGGAGGCAATTGATAAACTTCAGGAAAGACTAAAGGTTGTTCCTGGTGATGATTTTCTAAGTATGGAAGCTCAGAAAAATGCCACCCTCTTTTTTAATATTTTACTTCGAAGTACATTTGCCAGCAAACGAGTTTTGAGTGAGTATCGTTTAACTCGTGAAGCATTTGAGTGGGTCATTGGTGAAATAGAATCTCGCTTTTTACAGTCATTAGTGGCTCCTGGTGAAATGATTGGTTGTGTAGCAGCTCAGTCGATTGGAGAGCCTGCTACTCAGATGACACTTAATACCTTCCATTATGCAGGTGTCAGTGCCAAAAATGTTACTTTAGGTGTTCCACGACTGAGAGAAATTATTAATGTTGCTAAGAAAATTAAAACTCCCTCACTTTCCGTGTACCTAAAACCTGAAGTCAGTAAAACAAAGGAAAGAGCTAAGAATGTTCAATGTGCATTGGAATACACTACCTTGAGAAGTGTAACTCAAGCCACAGAAGTATGGTACGATCCTGACCCCATGAGTACCATCATAGAAGAGGATGTTGATTTTGTGAAGTCTTATTATGAAATGCCAGACGAAGAAGTTGCTCCAGAGAAAATTTCTCCATGGCTGCTTCGTATAGAACTCAATCGTGAAATGATGGTAGATAAGAAATTGAGCATGGCTGATATTGCTGAAAAGATAAATCTTGAGTTTGATGATGATTTGACATGTATATTTAATGATGACAATGCGGAAAAACTTATTCTACGAATTCGTATAATGAATGATGAGGCCCCTAAGGGGGAAGCACAAGATGAATCTGCCGAAGATGACGTTTTTCTTAAGAGGATTGAGAGCAACATGTTGACTGAGATGGCTCTTCGAGGTATCCCAGATATCAATAAGGTTTTCATCAAGTCTGGGAAAACAAACAAGTTTGATGAAAATGTAGGTTTCAAGCCAGAAATAGAGTGGATGCTTGACACAGAAGGTGTCAATCTCCTGGCAGTTATGTGCCATGAGGATGTCGATCCGACAAGAACTACAAGTAACCATTTGATTGAAGTGATAGAAGTCCTTGGAATTGAAGCTGTGAGACGATCTCTTTTGGATGAGTTACGAGTTGTCATCTCCTTTGATGGATCTTATGTTAATTACAGGCATTTGGCTATTCTATGTGATACAATGACTTACCGTGGTCACTTAATGGCTATCACTCGTCATGGCATTAATAGGAATGATACCGGTCCAATGATGAGATGTTCATTTGAGGAGACTGTCGACATTCTATTGGATGCAGCCATGTATGCCGAGACAGATTATCTCAGAGGTGTTACTGAGAATATAATGCTTGGCCAGCTTGCACCAATTGGCACAGGGGGTTGTTCATTGTATTTGAATGACCAGATGTTGCAACAAGCTATAGAGCTTCAACTTCCCAGTTACATGGAGGGTTTGGACTTTGGAATGACACCATCTCGTTCCCCAATGTTAGGAACCCCACATCATGATGGCATGATGTCTCCAAGTTATTTGTTTAGCCCAAATGTTCGGTCATCCCCAATTACCGATGCTCAATTCTCTCCATATGTTGGTGGAATGGCTTTTTCTCCAATGTCATCTCCAGGATACAGCCCATCATCACCAGGATACAGCCCATCATCTCCCGGATATAGTCCTACCTCACCAGGTTACAGTCCCACCTCGCCTGGCTATAAACCCACCTCACCTGGTTATAGTCCAACTTCTCCAACATACAGTCCTAGCTCTCCAGGGTATAGTCCTACAAGTCCTGCGTATTCTCCAACAAGTCCTTCATACTCCCCAACCTCTCCAAGCTACAGTCCTACTTCCCCAAGTTACAGTCCCACTTCTCCTAGCTACAGCCCCACTTCTCCTAGCTACAGCCCCACATCTCCAAGTTATAGTCCCACGTCTCCAGTGTATAGCCCCACATCTCCTGCTTACAGTCCAACCTCACCTTCTTACAGCCCTACCTCACCCTCCTACAGCCCAACCTCACCCTCCTACAGCCCAACCTCTCCTTCCTACAGCCCAACCTCTCCTTCCTACAGTCCCACCTCACCTTCCTACAGCCCGACCTCACCTGCCTACAGTCCAACTTCTCCTGGTTACAGTCCAACTTCACCGACCTACAGCCCTACGTCTCTCACATACAGTCCTACCTCTCCTAGTTATAACAATCCTTCTGCCAAGTATAGTCCATCTTTAGTTTATTCTCCAAGCAGTCCAAGAATATCCCCT---------TATAGCCAATCATCGCCTAAATACAGCCCGACATCACCATCATATTCTCCTACATCTCCTTCATATTCGCCACCAAGCCCGTCATATAGTCCCAGCAGCCCATATAGTTCCTCTGGTGGACCAGATTATAGCCCCAGTTCTCCACAATACAGTCCTAGTCAAGGGTATTCTCCATCAGCTCCAGGATACTCACCATCATCCACCAGTCAGTTTACACCACAACTCAGTAGCAAAGATGAAGGAAGTACACGA
>Cka_1
ATGGACAGTGGGTTCTCGTACTCCCCGGTCGAAGTGGCCAAGGTCCGAGTAGTCCAGTTCGGCATCCTCAGCCCTGATGAGATCAGGCAAATGGCGGTGATCCATGTGGAGCATGGGGAGACGATGGAGAAAGGGAAGCCGAAGGTTGGGGGATTGAGCGACCTGAGGATGGGGACGACCAAAAAGGGTTTGAAGTGCGAGACGTGCATGGGGGATATTGCGGAGTGCCCCGGGCACTTTGGCTTCTTGGAGCTGGCTAAGCCCATGTTTCACATTGGATTCATGAAGACTGTTCTTTCCATCATGCGCTGCGTCTGCTTCAATTGCTCCAAGCTCCTCGCTGATGAGGATGATCATAAATTCAAGCAAGCTCTGAAAGTCCGCAACCCAAAACACAGGCTGAGGAGATTTCTCGATGCCTGTAAGAACAAACAACAATGTGAAAGCAGTGTTGATATGGATGTCAAAGGT---CAAGAGTCAGAGGAA---CCTGTGAAGAAGAGACAAGGAGGGTGTGGTGCCCAAGTACCCAAGTTAACCATTGAAGGTATGAAGATGATTGCAGAGTACAAGTCTACAAAGAAGAAAAATGAGGACCAAGAATCC---CTTCCTGAGCCTGCCGAAAGAAAACAACAGCTTTCTGCGGAAAGGGTGCTTAGTATTCTCAAGCGGATAAGCGATGAGGACTGCTTGGTTTTAGGTTTGAACCCCAAATATGGCCGTCCAGATTGGATGATTTTACAAGTCCTGCCTATTCCTCCTCCTCCAGTGAGACCTTCTGTGATGATGGATACCTCTTCTCGGAGTGAGGATGATTTGACCCATCAGTTGGCCATGATTATTAGACACAATGAGAATCTCAGAAAGCAGGAGAGAAATGGAGCTCCTGCCCACATCATCTCAGAATTCGCTCAGTTGCTGCAGTTTCACATTGCTACATATTTTGATAACGAACTTCCAGGTCAGCCAAGGGCTACTCAGCGATCTGGACGACCTATCAAATCTATATGTAGCAGGCTTAAGGCTAAAGAGGGTCGAATTAGAGGTAACTTGATGGGAAAACGTGTGGATTTTTCTGCACGGACTGTGATCACGCCAGACCCAACAATTAACATTGATGAACTAGGAGTGCCGTGGAGTATTGCGCTAAATTTAACATATCCAGAGACTGTGACTCCATACAATATCGAAAGGTTGAAGGAGCTTGTAGAGTATGGACCTCATCCTCCTCCTGGGAAAACTGGTGCCAGGTACATCATAAGAGAAGATGGGAAGAGGCTTGATCTTAGGTTCTTGAAGAAAAGCAGTGATCAACATCTGGAGCTTGGATATAAGGTCGAGAGGCACTTGAGTGATGGTGACTATGTTCTTTTCAATCGACAACCTAGTCTTCATAAGATGTCTATCATGGGGCATAGAATTAAAGTTATGCCATATTCTACCTTCCGTTTGAATTTGTCTGTGACATCTCCTTACAATGCTGATTTTGATGGGGATGAAATGAACATGCATGTTCCTCAGTCATTTGGAACTAGAGCAGAAGTCTTGGAGCTGATGATGGTGCCAAAATGCATTGTGTCACCCCAATCAAATCGTCCTGTTATGGGTATTGTGCAGGATACACTCTTGGGGTGCCGGAAGATCACTAAAAGGGATACGTTTATAGAGAAGGATGTCTTCATGAACATCTTGATGTGGTGGGAGGACTTTGATGGGAAATTACCTGCTCCTGCCATTTTGAAGCCTAGACCTCTTTGGACTGGAAAACAAGTATTTAATCTCATTATCCCAAAGCAGATAAATCTCATTAGAACCTCATCATGGCACTCAGAATCAGAAACAGGTTTTATCACTCCTGGAGATACACAAGTGAGAATAGAAAAAGGGGAGCTTCTTTCAGGAACTCTCTGCAAGAGAACCCTTGGAACATCTACTGGTAGTCTTATTCATGTTATCTGGGAAGAGGTTGGTCCAGATGCTGCGCGCAAATTTTTGGGACATACCCAATGGCTTGTGAACTATTGGCTTTTGCAGAATGCTTTTAGTATGGGTATTGGGGACACAATTGCAGATGCAGCAACTATGGAGAAAATTAATGATACGATATCTAAAGCAAAAAATGATGTGAAAGTTCTTATCAAGCTTGCCCAAGACAATGCATTGGAGGCAGAACCCGGGCGAAGTATGTCGGAATCATTTGAAAACAGAGTAAACCAGGTGTTGAATAAGGCCCGTGATGATGCTGGGAGTAGCGCGCAGAAGAGCTTAGCAGAGAGTAACAATCTAAAGGCGATGGTGACAGCAGGATCAAAAGGAAGTTTTATCAACATCTCACAGATGACTGCTTGTGTGGGACAGCAGAACGTTGAAGGAAAGCGGATTCCTTATGGTTTTAATGGTCGGACGTTACCCCATTTCACTAAAGATGACAAAGGGCCTGAAAGTCGTGGTTTTGTCGAGAACTCGTATCTCCGTGGATTGACTCCACAGGAATTTTTCTTTCATGCTATGGGTGGTAGGGAAGGTCTGATTGATACTGCAGTGAAAACCTCAGAGACTGGGTACATCCAGAGGCGCCTTGTTAAGGCTATGGAGGACATTATGGTCAAATATGATGGTACTGTTAGGAACTCTCTTGGGGATGTCATCCAGTTTCTCTATGGAGAAGATGGCATGGATGCTGTTTGGATTGAATCACAGAAGTTAGATTCCTTGAAAATGAAGAAAAAAGAGTTTGATGAGGTTTACAGGTATGAGATTGACGATGAGAACTGGAATCCAAGTTATATATTACCTGAGCATGTTGAGGATTTGAAAACCATTCGGGAGTTCCGCAATGTTTTCGATGCTGAAGTTCAGAAATTGGAAGCAGATAGATTCCAGCTTGGTACAGAGATTGCTACTACTGGAGACAACACTTGGCCTATGCCTGTCAACCTTAAGAGGCTAATTTGGAATGCTCAAAAGACATTTAAGGTTGATTTGAGAAAGCCATCTGGCATGCATCCAATGGAGATTGTTGAAGCTGTCGACAAACTTCAAGAAAGGCTCAAAGTAGTTCCTGGTGATGATTTCTTGAGTATGGAGGCTCAGAAAAATGCCACTCTTTTCTTCAACATTTTGCTTCGTAGCACTTTTGCTAGTAAGCGTGTTTTGAAAGAATACAGGCTTACTCGCGAAGCTTTTGATTGGGTTATTGGTGAGATTGAGTCTCGCTTTTTACAGTCATTAGTAGCGTCTGGTGAAATGATTGGTTGTGTGGCTGCCCAGTCCATAGGTGAACCAGCCACTCAGATGACTCTGAACACCTTCCACTATGCGGGTGTGAGTGCAAAAAATGTTACTCTAGGTGTTCCAAGGTTGAGGGAGATTATAAATGTTGCAAAGAAAATAAAAACCCCTTCACTCTCTGTGTATCTAAAGCCTGAAGTCAACAAGACTAAAGAAAGGGCAAAGAATGTCCAGTGCTCTCTGGAATACACTACATTGCGTAGTGTAACACAAGTAACTGAAATTTGGTATGACCCAGATCCTATGGGCACCATCATTGCAGAAGATGTTGATTTTGTCAGGTCCTACTATGAAATGCCAGATGAAGAAGTTGCCCCAGAAAAGATTTCGCCTTGGCTGCTTCGAATAGAGTTGAATCGGGAAATGATGGTGGATAAGAAGTTGAGCATGGCAGATATTGCAGAGAAGATTAACCATGAGTTCGATGATGATTTGACTTGTATATTTAACGATGACAATGCGGAGAAACTAATTCTCCGGATCCGTATCATGAATGATGAGGCTCCTAAGGGGGAGTTACAAGATGAATCTGCTGAAGATGATGTCTTCCTCAAGAAGATTGAGAGCAACATGTTGACTGAAATGGCCCTTCGCGGCATTCCGGATATCAACAAGGTGTTCATCAAGTCTGGGAAAATCAACAAGTTCGATGAGAATGAGGGTTTTAAACCTGAAATAGAGTGGATGCTGGACACAGAAGGTGTCAACCTGTTAGCTGTAATGTGTCATGAAGATGTTGACGAAACTAGGACAACCAGTAACCACTTGATAGAAGTCATTGAAGTTCTTGGAATTGAGGCTGTACGTAAATCTCTCTTGGATGAGTTGCGTGTGGTGATATCCTTTGATGGATCTTATGTTAACTACAGACATTTGGCTATTCTCTGTGACACCATGACATACAGGGGTCATTTGATGGCCATCACCCGACATGGAATTAACCGCAATGACACTGGTCCAATGATGAGATGCTCATTTGAAGAGACTGTGGACATTCTTCTGGATGCTGCTTTGTATGCTGAAGCTGACTACCTCAGAGGGGTTACTGAAAATATTATGCTTGGGCAGCTTGCACCCATTGGAACAGGAGACTGTGCCTTGTATTTGAATGATAAGATGTTGCAACAAGCAATTGAACTCCAACTTCCAAGTTATATGGAAGGTCTTGATTTTGGAGTGACACCTTCTCGTTCACCCAATTCAGGTCCT---------GAAGGCATGATGTCACCAAATTGG---TTTAGCCCAAATCCACGCTCTTCACCAATAACAGAAGCCCAATTTTCTCCTTATGTTGGTGGAATGGCTTTCTCTCCT---TCTTCACCGGGATTCAGTCCATCATCTCCTGGATACAGTCCATCTTCTCCTGGGTACAGTCCTACTTCTCCTGGTTATAGCCCCACCTCTCCAGGATACAGTCCTACATCACCTGGTTACAGTCCCAGTTCACCAACATACAGTCCTAGCTCTCCTGGTTACAGTCCAACTAGTCCTGCTTACTCCCCCACTTCACCAAGCTATAGTCCAACATCTCCCAGTTACAGCCCTACTTCTCCAACTTACAGCCCTACTTCACCAAGTTACAGCCCGACTTCACCAAGCTACAGCCCTACTTCTCCTGCCTACAGCCCTACTTCTCCCGCATACAGTCCCACTTCACCTTCATACAGTCCCACCTCACCTTCCTACAGTCCCACCTCACCTTCCTACAGCCCTACGTCTCCTTCGTACAGCCCTACTTCTCCTTCCTACGGCCCCACTTCGCCTGCCTACAGCCCAACTTCTCCTGGTTACAGTCCAACTTCGCCCAGCTACAGTCCAACTGCTCGCAGCTACAGTCCC------------------------------------------ACATCTCCAAGTTACAACCTCCCTTCAGCAAATTACAGTCCTTCACTTGCATACTCTCCAGGCAGCCCCAGAATCTCGCCAGCCAGTCCTTACAGCCAAAGTTCTCCAAATTACAGCCCAACTTCACCATCGTATTCACCAACTTCTCCATCATATTCTCATCCAAGTCCTTCATACACTCCCAGCAGCCCTCACAGTTCAAGTGGTGGCCCGGATTACAGCCCAAGTTCTCCTCAGTACAGTCCAAGTGCTGGCTACTCACCTACATCTCCTGGGTACTCTCCATCATCCACCGGTCAATACACTCCTCAGCTTAGCAACAAGGATGAGGGGGCCGATCAG
>Cka_2
ATGGACATGCGATTCCCCTACTCTCCGGCGGAAGTCGCCAAGGTCCGCGTCGTCCAGTTCGGCATCCTCAGCCCCGACGAGATCCGGCAAATGTCGGTGGTCCAGATCGAGCACAGCGAGACGACGGAGCGGGGAAAGCCGAAGCCTGGGGGGCTCAGCGATCCTCGGCTAGGGACCATTGACCGGAAGCTGAAGTGCGAGACCTGCATGGCGAACATGGCGGAGTGCCCTGGGCACTTTGGGCACCTTGAGCTTGCTAAACCTATGTTTCATATTGGGTTTTATGAAGAC------------------------TGTGCTCACTGTGCGGTTGTTGTTGTGTCATGGGACGACCTTAAATTCAAGCAATCTCAGAAAATCAGAAACCCCAAGCATCGACTAAAGAGAGTTTTTGATGCATGTAAAAACAAGCAAAAATGCGAAGGGGGTGATGAGATGGATGTCCAGGGC---CAAGATTCAGAAGAA---CCTGTAAAGAAGAGCAGAGGGGGTTGTGGTGCTCAACAACCAAAGTTAACCATCGAAGGTATGAAAATGATTGCAGAATACAAGGCTTCAAGGAAGAAAAATGATGAAGAGCCG------CTTCCTGAACCTGTTGAAAGAAAACAACAGCTTTCTGCAGAAAGGGTTCTTAGTGTTCTCAAGCGGATAAGTGATGAGGACTGCATGCTTTTAGGTTTGAACCCTAAATATGCCCGTCCAGATTGGATGATTTTACAAGTCCTTCCTATTCCTCCTCCTCCAGTGAGACCATCTGTGATGATGGATACCTCTTCTCGTAGTGAGGATGATTTGACCCATCAGTTGGCCATGATTATTAGACACAATGAAAATCTCAGAAAGCAGGAGAGAAATGGAGCTCCTGCGCATATCATCTCAGAATTTGCTCAGTTGTTGCAGTTTCACATTGCTACGTATTTCGATAATGAGCTGCCTGGTCAACCAAGGGCCACTCAGCGATCTGGACGACCTATCAAATCCATATGCAGTAGGCTTAAGGCTAAAGAAGGTCGGATTAGAGGGAACTTGATGGGGAAACGTGTGGATTTTTCTGCACGGACTGTCATCACACCAGATCCAACAATTAACATTGATGAACTGGGAGTACCCTGGAGTATTGCGCTAAATTTAACATATCCAGAGACTGTGACACCATACAATATTGAGAGGTTGAAGGAGCTTGTGGAGTATGGGCCTCATCCTCCTCCAGGTAAAACTGGTGCCAAGTATATCATAAGAGAAGATGGACAGAGGCTTGATCTTAGGTACTTGAAAAAGAGTAGCGATCATCATCTGGAGCTTGGATATAAGGTAGAGAGGCACTTGAATGATGGGGATTTTGTTCTTTTTAATCGGCAACCTAGTCTTCATAAGATGTCTATCATGGGGCATAGAATCAAAATTATGCCATACTCAACTTTTCGTTTGAATTTGTCTGTAACATCTCCATACAATGCTGATTTTGATGGGGATGAAATGAACATGCATGTTCCTCAATCATTTGAAACTAGAGCAGAAGTCTTGGAACTGATGATGGTACCAAAATGCATTGTGTCTCCTCAATCAAATCGTCCTGTTATGGGTATTGTCCAGGATACACTCTTAGGGTGCCGGAAGATCACTAAAAGAGATACATTCATAGAGAAGGATGTCTTCATGAATATCTTGATGTGGTGGGAGGATTTTGATGGAAAAATACCTGCTCCAGCCATTCTGAAGCCAAGGCCTCTTTGGACGGGAAAACAAGTATTCAATCTCATTATCCCGAAGCAGATAAATCTCATTAGAACCTCTGCATGGCACTCAGAATCAGAAACAGGTTTTATTACTCCTGGAGATACACAAGTTAGAATAGAAAAGGGGGAACTTCTTGCAGGCACTCTTTGCAAGAAAACCCTTGGAACATCTACTGGCAGTCTTATTCATGTTATCTGGGAAGAGGTTGGTCCAGATGCTGCTCGCAAATTTTTGGGACATACGCAGTGGCTTGTGAACTATTGGCTTTTGCAGAATGGTTTTAGTATTGGAATTGGTGACACGATTGCAGATGCAGCAACTATGGAGAAAATTAATGAAACGATATTGAAAGCAAAAAGCGAAGTGAAAGACCTTATTAAGGCTGCCCAAGAGAAATCATTGGAGGCAGAACCTGGGCGAACTATGATGGAATCATTTGAAAACAGAGTGAACCAGGTTTTGAATAAGGCCCGTGATGATGCTGGCAGTAGTGCGCAGAAGAGTCTATCAGAGAGTAACAATCTAAAGGCAATGGTGACAGCGGGATCAAAAGGAAGTTTTATTAACATCTCACAGATGACTGCTTGTGTGGGACAGCAGAACGTTGAGGGGAAACGAATCCCTTATGGTTTTAATGGTCGGACATTACCCCATTTCACTAAAGATGACTATGGGCCTGAAAGTCGTGGCTTTGTGGAGAACTCATATCTACGTGGACTGACCCCGCAGGAATTCTTCTTTCATGCTATGGGTGGTAGGGAAGGTCTTATTGATACGGCAGTGAAAACCTCTGAGACTGGGTACATCCAAAGGCGTCTTGTGAAAGCTATGGAGGACATTATGGTCAAATATGATGGTACTGTGAGGAACTCTCTTGGGGACGTCATCCAGTTTCTTTATGGAGAAGATGGCATGGATTCTGTTTGGATTGAATCGCAGAAGTTAGATTCCTTGAAAATGAAGAAAAGAGAGTTCCTGAATGTTTATAGGTATGAGATCGACAATGAGAACTGGAATCCGGGTTACATGTTGCCTGAGCATGTTGAGGATTTGAAAACCATTAGGGAGTTCCGGAATGTTTTTGATGCTGAAGTTCAGAAACTGGAAGCAGATCGATTCCAGCTTGGTACAGAGATCGCTACTACGGGGGATAATTCTTGGCCTATGCCTGTTAACCTTAAGAGACTTATCTGGAATGCCCAGAAGACATTTAAGGTTGATTTGAGAAGGCCATCTGATATGCATCCAATGGAGATTGTTGAAGCTGTTGATAAACTTCAAGAAAGACTGAAAGTTGTTCCTGGTGATGATTTTTTGAGTATGGAGGCTCAAAAGAATGCCACTCTTTTCTTCAACATTCTGCTTCGTAGCACATTTGCCAGTAAGCGTGTTTTGAAAGAATACAGGCTTACTCGCGAAGCATTTGAATGGGTTATAGGTGAGATAGAATCTCGCTTTTTACAGTCATTGGTAGCACCTGGTGAAATGATTGGCTGTGTGGCTGCCCAGTCCATAGGTGAACCAGCTACTCAGATGACTCTGAATACCTTCCACTATGCTGGAGTGAGTGCCAAGAATGTTACTCTAGGTGTTCCAAGGTTGAGGGAAATCATAAATGTTGCCAAGAAAATCAAAACCCCTTCCCTTTCTGTGTATTTAAAGCCCGAAGTCAGCAAGACAAAAGAAAAGGCGAAGAATGTTCAGTGTGCTTTGGAATACACTACTCTACGTAGTGTAACACAGGCAACTGAAGTTTGGTATGATCCAGATCCTATGAGTACCATCATTGCAGAAGATGTTGATTTTGTCAAGTCCTATTATGAAATGCCAGATGAAGAAGTTTCTCCAGAAAAAATTTCACCTTGGCTGCTTCGTATAGAGTTGAATCGGGAAATGATGGTGGATAAGAAGTTGAGCATGGCAGACATTGCGGAAAAGATTAACCATGAGTTTGATGATGATTTAACATGTATATTTAATGATGATAATGCTGAGAAACTAATTCTCCGGATTCGTATCATGAATGATGAGGGTCCTAAGGGGGAAATGCAAGATGAATCTTCTGAAGATGATGTCTTCCTGAAGAAGATCGAGAGCAACATGTTGACTGAAATGGCCCTACGAGGCATTCCGGATATCAATAAGGTATTCATCAAGTCGGGGAAAGTAAACAAATTCGATGAAACTGAAGGCTTTAAGCCTGAAGTAGAGTGGATGTTGGACACAGAAGGTGTCAACCTGTTGGCTGTTATGTGTCATGAAGACGTCGATGCAACTAGGACAACAAGCAACCACTTAATTGAAGTGATTGAAGTTCTTGGAATTGAGGCTGTACGCAAATCTTTGCTGGATGAGCTGCGAGTGGTTATATCTTTTGATGGATCTTATGTTAACTACAGGCACTTGGCTATTCTATGTGATACAATGACTTACCGGGGTCACTTAATGGCCATCACCCGTCATGGCATAAATCGTAATGATACTGGGCCAATGATGAGATGCTCATTTGAAGAGACTGTAGACATTCTTCTGGATGCTGCTCTATATGCTGAAGCAGACCATCTCAGAGGAGTTACTGAAAATATCATGCTTGGGCAGCTTGCACCAATTGGCACTGGGGACTGTGCCTTATATTTGAATGACAAGATGCTACAACAAGCAATTGAACTTCAGCTTCCTAGTTATATGGAAGGTCTTGATTTTGGCATGACGCCATCGCATTCACCCATCTCAGGAACTCCTTATCGTGATGGCATGATGTCACCAACTTACCTGTTAAGCCCAAATGTCCGCTCTTCACCCATAACAGATGCTCAGTTTTCTCCTTATGTTGGGGGAATGGCCTTCTCTCCCACTTCTTCCCCAGGATATAGTCCATCATCCCCTGGCTATAGTCCATCATCTCCAGGATACAGCCCTACTTCTCCTGGTTATAGTCCCACCTCTCCAGGATACAGTCCCACATCACCTGGTTACAGTCCTAGCTCTCCTACCTACAGTCCTAGCTCTCCTGGCTACAGTCCAACTAGTCCTGCATATTCTCCTACAAGTCCATCTTACTCGCCAACATCTCCAAGCTATAGTCCAACATCTCCAAGCTACAGTCCTACTTCTCCAAGCTATAGCCCGACCTCACCCAGCTACAGTCCTACTTCACCAAGCTACAGTCCTACTTCTCCTGTTTACAGCCCCACTTCCCCTGTCTATAGCCCTACTTCTCCCGCATACAGTCCCACCTCCCCTTCATACAGCCCCACCTCCCCTTCGTACAGCCCCACCTCACCTTCCTACAGTCCAACATCACCCTCGTACAGCCCTACATCTCCTTCATATAGCCCCACCTCACCTGCCTATAGCCCAACTTCTCCTGGTTACAGCCCAACTTCACCAAGCTACAGTCCAACATCTCCCAGCTATAGCCCTACATCTCCAAGTTACAACCCACCTTCTGCGAAATACAGTCCTTCACTGGCATACTCTCCAAGCAGCCCCAGACTCTCACCAGCCAGTCCTTACAGTCAAACTTCTCCAAATTACAGACCAGTTTGG---------------ACGTTGCCAGTGATTGCTCCAGCAGCCCTTACAGTTCAGGTGGTGGCCCAGATTACAGCCCAAGTTGGACAGGGTAGGAATTGTGTTGAACAACAGATTAGTCCAAGTGCTGGCTACTCGCCTACTGCTCCGGGATACTCTCCATCATCCACTGGTCAATACACTCCACAACTTAGCAACAGGGACAAGGATGAGGACAAG
>Csp_1
ATGGACATGCGATTCCCCTACTCGCCGGCGGAGGTCGCCAAAGTCCGGACGGTTCAGTTCGGCATTCTGAGCCCCGACGAAATCAGGCAAATGTCAGTGGTGCAGATCGAGCACAGCGAGACGATGGAGAGAGGAAAGCCGAAGCCGGGCGGGCTTAGTGACCCTCGGCTCGGCACGATCGATCGGAAGATGAAGTGCGACACGTGTACTGCGAGCATGGCGGAGTGTCCCGGCCATTTTGGGCACCTGGAGCTCGCCAAACCTATGTTCCATATCGGATTTATGAAGACCGTTCTCTCCATCATGCGCTGTGTTTGCTTTAATTGCTCCAAAATCCTTGCCGACGAGGAGGATCATAAATTCAAGCAATCTTTGAAAATCAGAAATCCAAAGCATAGATTAAAGAAGGTTTTGGATGCATGTAAAAACAAAGCAAAATGTGAAGGTGGCGATGAAATTGATTCCCATCTT---CAAGATTCAGACGAA---CCAGTGAAAAAGGGCCGAGGTGGATGTGGTGCTCAACAGCCAAAGATCGTGATTGATGGCATGAAAATTGTTGCAGAATACAAGGCTCCAAGGAAGAAATCCGATGATCAGGAGCAG---CTTCCTGAACCTGTTGAAAGAAAACAACAGCTTTCTGCAGAAAGAGTTCTGAGTGTTTTGAAGCGGATAAGTGATGAGGACTGCGCGCTATTGGGTTTCAACCCTAAATATGCCCGTCCGGATTGGATGATTTTGCAAGTCCTGCCAATTCCTCCTCCTCCTGTGAGGCCTTCTGTGATGATGGATACTTCTTCTAGGAGTGAGGATGATTTAACTCATCAGCTGGCAATGATTATTCGACACAATGAGAATCTCAGAAGGCAGGAGAGAAATGGAGCTCCAGCCCACATAATCTCAGAATTTGCCCAATTGTTACAGTTTCACATTGCTACATATTTTGACAATGAGCTGCCGGGTCAGCCCAGGGCTACGCAACGTTCTGGGAGACCTATTAAATCTATATGTAGTAGGCTCAAGGCAAAAGAAGGTCGGATTAGAGGTAACTTGATGGGGAAACGTGTAGATTTTTCAGCAAGGACTGTCATCACTCCGGATCCAACAATCAACATTGATGAACTGGGAGTTCCATGGAGCATTGCTCTAAATTTAACGTACCCAGAAACTGTGACGCCATACAACATTGAAAGGTTGAAGGAACTTGTGGAATATGGTCCTCATCCTCCCCCTGGGAAAACTGGTGCCAAGTACATCATAAGGGAAGATGGACAGAGGCTTGATCTACGGTACCTAAAGAAAAGCAGTGATCACCATTTGGAGCTTGGTTATAAGGTGGAGAGGCACTTGAATGATGGGGACTATGTTCTTTTCAACCGGCAACCTAGTCTTCACAAAATGTCTATCATGGGGCATAGAATCAAAATTATGCCATATTCAACTTTTCGCTTGAATTTGTCAGTGACTTCTCCATACAATGCTGATTTTGACGGAGATGAAATGAACATGCATGTTCCTCAATCATTTGAAACTAGAGCAGAGGTCTTAGAGCTAATGATGGTACCAAAGTGTATTGTCTCACCTCAATCAAATCGGCCTGTTATGGGCATTGTCCAGGATACACTATTAGGATGCCGGAAAATTACTAAAAGAGATACATTCATAGAGAAGGATGTCTTTATGAACATCTTGATGTGGTGGGAGGATTTTGACGGGAAAATACCTGCGCCGGCCATTTTGAAGCCCAGGCCACTTTGGACGGGAAAACAAGTATTTAATCTCATCATTCCAAAGCAGATTAATCTTATAAGAACCTCAGCGTGGCACTCGGAATCTGAAACAGGATTTATCACTCCGGGAGATACACAGGTTCGAATTGAGAGGGGGGAGCTTCTTGCTGGCACTCTATGCAAGAAGACCCTTGGAACATCTACTGGCAGTCTTATTCATGTTATCTGGGAAGAGGTTGGTCCGGATGCAGCTCGTAAATTTTTGGGACACACCCAGTGGCTTGTTAACTATTGGCTTTTACAGCAAGGTTTCAGTATCGGTATTGGAGATACAATTGCCGATGCGGCAACTATGGAAAAGATTAATGAAACAATATCTAAAGCCAAGAATGAAGTGAAAGAACTTATCAAGGCTGCCCAAGAAAAACAGTTAGAAGCTGAGCCTGGGCGAACTATGATGGAATCATTTGAGAACAGGGTGAACCAGGTCTTGAATAAGGCTCGTGATGATGCTGGTAGTAGTGCCCAGAAGAGTTTGTCTGAAAGTAACAATCTCAAGGCTATGGTTACAGCAGGATCAAAAGGAAGTTTCATCAATATTTCCCAGATGACTGCTTGTGTGGGACAACAGAATGTTGAGGGCAAACGAATTCCTTACGGGTTTATCGATCGAACGTTGCCCCATTTCACCAAAGATGACTATGGACCGGAAAGTCGTGGCTTTGTAGAAAACTCGTATCTGCGTGGGTTGACTCCTCAGGAATTCTTCTTCCACGCGATGGGTGGTAGGGAAGGTCTGATAGATACTGCAGTGAAAACTTCTGAGACTGGATATATTCAGCGGCGCCTTGTGAAGGCTATGGAAGACATCATGGTCAAATATGATGGTACTGTTCGGAACTCACTTGGGGATGTTATTCAATTTTTATATGGGGAAGATGGTATGGATGCTGTTTGGATTGAGTTACAAAAATTGGATTCCTTGAAAATGAAGAAAAAAGAATTCGATACTGTTTTCAGGTATGAAATTGACAACGACAGTTGGAATCCAAGTTACATGTTACCCGAGCACGTCGAAGATTTGAAAACCATCCGAGAGTTTCGGAATGTGTTCGATGCTGAAGTTCAGAAACTGGAAGCAGATCGATACCAGCTTGGTACAGAGATTGCTACTACCGGTGATAACTGGTGGCCTATGCCTGTGAATCTTAAGAGACTTATCTGGAATGCACAAAAGACATTTAAGGTTGACTTGAGAAGACCGTCGGACATGCACCCGATGGAAATTGTGGAAGCGGTTGATAAGCTTCAGGAACGGCTGAAAGTGGTGCCTGGTGATGATTTGATGAGCATGGAAGCTCAGAAAAATGCCACCCTGTTCTTTAATATTTTGCTTCGCAGCACATTTGCCAGCAAACGCGTGTTGAAAGAATACAGACTTACTCGCGAAGCATTTGAATGGGTTATTGGTGAGATAGAATCTCGTTTTTTACAATCATTAGTAGCACCGGGTGAAATGATCGGCTGTGTGGCTGCCCAATCCATCGGTGAACCTGCTACTCAGATGACCCTAAATACCTTTCACTATGCTGGTGTGAGTGCGAAGAATGTTACTCTAGGTGTTCCCAGATTGAGGGAGATCATAAATGTTGCTAAGAAAATTAAAACTCCTTCACTTTCTGTGTACCTAAAGCCAGAAGTCAACAAGACGAAGGAAAAAGCGAAGAATGTCCAATGCGCTTTGGAATACACTACTTTGCGTAGTGTAACCCAAGCGACTGAAGTATGGTATGATCCGGATCCTATGAGTACGATAATTGAAGAGGATGTTGATTTTGTTAAGTCCTACTATGAAATGCCAGATGAAGAGGTTGCCCCAGAAAAAATATCTCCTTGGCTGCTTCGTATAGAGTTGAACCGTGAGATGATGGTGGATAAGAAGTTGAGTATGGCCGACATTGCCGAGAAGATTAACCTAGAGTTTGATAATGATTTAACTTGTATATTTAATGATGATAATGCAGAAAAGCTAATTCTTCGCATACGTATCATGAATGATGAGGCTCCTAAGGGGGAACTTCAAGATGAATCTTCCGAGGACGATGTATTCCTCAAGAGGATTGAAAGCAACATGCTGACTGAAATGGCCCTTCGAGGCATCCCGGATATCAATAAGGTGTTTATCAAATCTGGAAAGTTAAACAAGTTCGATGAAAATGAAGGATTTAAACCAGAAATAGAGTGGATGCTGGACACGGAGGGCGTCAATCTGTTAGCGGTTATGTGTCATGAAGATGTTGATGCGACTAGGACAACAAGTAACCATTTGATTGAAGTGATTGAAGTTATTGGAATCGAGGCTGTACGCCGGTCTCTACTGGATGAGTTGCGGGTGGTTATATCTTTTGATGGTTCTTATGTGAACTACAGACATTTGGCTATTCTGTGTGACACTATGACCTACCGTGGTCATTTAATGGCCATCACCCGTCACGGCATCAATCGGAATGATACTGGACCGATGATGAGGTGCTCATTTGAAGAAACTGTTGACATTCTTCTGGATGCTGCTGTGTATGCTGAAGCAGATCATCTCCGAGGTGTTACTGAAAATATAATGCTTGGTCAGCTTGCACCCATTGGAACAGGGGACTGTGCTTTGTATTTGAATGATCAGATGCTGCAGCAAGCAATTGAACTTCAGCTTCCTAGTTACATGGAGGGTTATGACTTTGGCATGACACCTTCTCGGTCACCCATTTCAGGAACACCATATCATGAG------ATGTCACCACATTATTTGCTTAGCCCGAATGCTCGTTCTTCACCAATTACAGATGCGCAGTTTTCTCCTTATGTTGGTGGGATGGCCTTCTCTCCTACTTCATCACCGGGATACAGTCCATCTTCTCCGGGCTATAGTCCATCATCTCCAGGATATAGTCCTACTTCTCCTGGTTATAGCCCTACCTCTCCTGGATATAGCCCTACATCGCCTGGTTACAGCCCTACTTCCCCAACATATAGTCCTAGCTCTCCTGGCTATAGTCCAACTAGCCCTGCATATTCTCCCACAAGTCCATCTTATTCACCGACGTCACCCAGTTATAGTCCAACATCTCCCAGTTACAGTCCCACATCACCAAGTTACAGTCCCACTTCACCAAGCTACAGTCCGACATCACCAAGT---------------------TACAGTCCCACTTCTCCAGTATACAGTCCCACTTCTCCAGTTTATAGTCCCACTTCACCTGCATACAGCCCTACTTCACCGTCATACAGTCCTACCTCACCTTCTTATAGTCCGACCTCACCTTCATACAGTCCAACCTCGCCTTCTTACAGCCCTACCTCACCTGCCTATAGTCCAACCTCTCCTGGTTATAGCCCTACGTCGCCAAGCTACAGTCCGACCTCTCCTAGTTACAGTCCCACTTCCCCAAGCTACAATCCTCCTTCAGCAAAATATAGTCCATCTCTCGCTTACTCTCCTAGTAGTCCCAGGTTATCACCATCCAGTCCGTACAGCCAAACTTCTCCAAATTACAGCCCAACTTCACCATCATATTCGCCAACTTCTCCATCATATTCCCCTCCAAGTCCTACATATAGCCCTACCAGCCCATTTAATTCAAGCGGGAACCCTGATTACAGCCCGAGTTCTCCTCAGTACAGTCCAAGTGCGGGCTACTCTCCAACTTCGCCAGGATACTCACCATCATCCACCAGCCAGTACACTCCTCAATTAAGCAACAAGGATGAGGGAAGTGCTCGC
>Efe_1
ATGGATACGCGGTTTCCTTACTCGCCAGCGGAGGTCGCCAAGGTGCGGACTGTTCAGTTCGGCATCCTCAGTCCCGACGTGATCCGTCAGATGTCCGTCGTGCAGATAGAGCACGGAGAGACGATGGACCGCGGAAAGCCCAAACCGGGGGGACTTAGTGATCCCCGGCTTGGCACCATCGACCGCAAGATGAAGTGCGAGACGTGCTCGGCGAACATGGCGGAGTGCCCCGGTCACTTCGGTCACCTGGAGCTCGCCAAGCCGATGTTCCATATCGGGTTCATGAAGACGGTGCTTTCTATACTGCGCTGCGTCTGCTTTAATTGCTCACACATTCTCGCCGATGAGGAGGATCATCGGTTCAAGCAAGCCTTGAAAATCAGAAATCCTAAAGCTCGACTGAGAAAAATTTTGGATTGTTGTAAAAGCAAACAAAAATGTGAAGGTGGTGATGACATCGATGAGGATCAAGGACAGGATTTAGAAGATGCCCCAAAGAAGAAAAAACGCGGGGGCTGCGGTGCTATGCAACCAAAAATAACAATTGAAGGTATGAAGATGATTGCAGAATATAAGGTTCCCAGAAAGAAATCTGATGAACAGGAGCAAATGCTGCCTGAACCAGTTGAAAGAAAGCAACAGCTGTCTGCTGAAAGGGTTCTAAATGTCCTGAAACGAATTAGCGATGAGGATTGCTTACTTCTGGGGTTGAATCCTCAATATGCTCGTCCTGATTGGATGATTTTACAAGTCCTTCCTATTCCGCCTCCTCCTGTGAGGCCGTCTGTGATGATGGATACCTCTTCACGCAGTGAGGATGATTTAACTCATCAGCTGGCAATGATCATTAGACATAATGAGAATCTAAGAAGGCAGGAAAGGAATGGAGCTCCGGCACATATTATTTCAGAGTTTGCTCAGTTGTTGCAGTTTCACATTGCAACATATTTTGACAATGAGCTACCTGGTCAACCGAGGGCTACACAAAGATCTGGAAGGCCTATTAAATCTATTTGCAGTAGACTTAAGGCTAAGGAGGGCCGGATTAGAGGGAACTTGATGGGGAAACGTGTAGATTTTTCTGCTCGTACTGTCATTACTCCTGATCCAACTATTAACATTGATGAACTTGGGGTGCCGTGGAGTATTGCTCTTAATATGACATATCCTGAAACTGTCACTCCATACAACATCGAAAGGTTGAAGGAACTTGTTGAGAACGGCCCTCACCCACCACCTGGAAAAACTGGGGCAAGATACATCATTAGGGAAGACGGACAGCGAGTTGACCTGCGATATTTGAGAAAGAGCAGTGATCACCATCTTGAATTGGGTTATAAGGTGGAGCGGCATTTGATAGATGGAGACTTTGTCCTTTTCAATCGGCAGCCTAGTCTACATAAAATGTCTATCATGGGTCATAGGATCAAAATTATGCCTTACTCTACATTCCGTCTAAATTTATCAGTGACATCACCATATAATGCTGATTTTGACGGGGATGAAATGAACATGCATGTGCCTCAGTCGTTTGAAACTAGAGCAGAGGTCTTGGAGTTGATGATGGTACCAAAATGTATTGTCTCACCTCAGTCCAATCGGCCAGTCATGGGTATTGTGCAGGATACACTTCTTGGATGTAGGAAGATCACAAAGCGTGACACTTTCATAGAAAAGGATGTTTTCATGAACATTTTGATGTGGTGGGAGGATTTTGATGGAAAGATACCTGCTCCTGCCATTTTGAAGCCTAGACCTTTGTGGACAGGCAAACAAGTGTTCAACCTTATAATTCCAAAGCAGATCAATTTAATTAGGTACTCAGCATGGCATTCTGAAGCAGAAACTGGATTCCTTACCCCTGGAGATACTTGTGTCCGAATAGAGAAGGGCGAACTTCTCTCAGGGACCCTCTGTAAGAAAACCATGGGCACATCCTCTGGAAGTCTTATTCACGTTATCTGGGAAGAGGTGGGTCCAGATGCTGCACGCAAGTTTTTGGGGCATACCCAGTGGCTTGTTAATTATTGGCTTCTGCAGAATGCTTTTAGCATTGGTATTGGGGACACCATTGCAGATGCTGCCACTATGGAAAAGATTAACGAGACAATCTCTAAAGCAAAGAATGAGGTGAAAGAGCTTATCAAGGCTGCCCAGGAGAAACAGTTGGAAGCCGAACCTGGGCGAACTATGATGGAGTCATTTGAGAACAGAGTCAATCAGGTGTTGAACAAAGCTCGTGATGATGCTGGTAGTAGTGCTCAGAGGAGCTTATCCGAAAGCAATAACCTGAAAGCCATGGTCACTGCAGGATCTAAAGGAAGTTTTATTAATATTTCACAGATGACTGCCTGTGTGGGTCAACAAAATGTCGAGGGAAAGCGAATTCCTTTTGGGTTCATTGACCGAACACTGCCACATTTTACTAAAGATGATTTTGGCCCTGAAAGTCGTGGTTTTGTGGAGAACTCCTATCTTCGTGGGTTGACTCCTCAGGAATTCTTTTTCCATGCTATGGGTGGTAGAGAAGGGTTGATTGATACTGCAGTGAAAACTTCAGAGACTGGTTACATACAGAGGCGTCTTGTTAAAGCTATGGAGGACATCATGGTCAAATATGACGGTACAGTCAGGAACTCGTTAGGAGACGTGATCCAGTTCCTTTATGGGGAGGATGGTATGGATGCTGTTTGGATCGAATCACAGAAGCTAGATTCATTGAAAATGAAAAAGGCTGAGTTTGATAAGGTGTTCAGGTTTGAGTTTGATGACGAAAACTGGGATCCAAGTTATCTGCAACCTGATTTTGTGGAAGACTTGAAAACCATTAAGGAGCTTCAGGATGTGTTCCATGCAGAAGTTCAGAAACTTGAAGCAGACAGGCGGCAGCTCGCCACAGAGATTGCTACCACTGGGGACAATTCATGGCCTATGCCAGTGAATCTCAAAAGGCTGATCTGGAATGCACAAAAGACATTTAAGGTTGACTTAAGAAGACCATCTGATATGCATCCTATGGAGATAGTGGAAGCTGTTGATAAGCTTCAGGAAAGACTGAAGGTTGTTCCTGGAGAGGATGCGATGAGTATGGAGGCTCAAAAGAATGCTACTCTCTTTTTCAACATACTCCTAAGAAGCACATTTGCAAGCAAGCGTGTGTCTAAAGAATATAGGCTTACACGTGAAGCTTTTGATTGGGTAATTGGTGAGATCGAGTCTCGCTTTCTGCAGTCACTTGTTGCACCAGGTGAGATGATTGGCTGTGTAGCAGCACAGTCAATAGGTGAACCGGCAACTCAGATGACTTTAAATACATTCCATTATGCTGGTGTGAGTGCAAAGAATGTTACTCTTGGTGTGCCTCGTCTCCGAGAAATCATAAATGTTGCCAAGAAAATCAAAACTCCGTCGCTGTCTGTTTATCTCAAACCTGAGGTCGGCAAGACTAAGGAGAAGGCCAAAAATGTCCAATGTGCTTTAGAGTACACTACTCTTCGCAGTGTTACCCAGGCAACTGAAGTGTGGTATGATCCGGATCCCATGACCACAATTATTGAAGAGGATATTGATTTTGTGAGATCCTACTATGAAATGCCAGATGAAGAGGTTGCGCCAGAAAAGATTTCTCCTTGGTTGCTCAGGATAGAACTGAATAGGGAAATGATGGTTGACAAGAAACTGAGCATGGCAGATATTGCAGAAAAGATAAACCTTGAGTTTGATGATGATTTAACTTGCATCTTCAATGATGATAATGCTGAAAAGCTTATCCTCCGCATACGAATTATGAATGATGATGCTCCGAAAGGTGAACTGCAAGATGAATCTGCAGAAGATGATGTCTTCCTCAAGAAAATTGAAAGTAACATGTTAACGGAAATGGCACTTCGTGGTATCCCAGACATCAATAAAGTGTTTATCAAGTCTGGCAAGATAAATAAGTTTGATGAAAGTGAAGGATTTAAACCCGAAGTTGAATGGATGCTGGATACGGAGGGTGTCAATCTATTGGCGGTTATGTGTCATGAGGATGTGGATGCAACTAGAACAACAAGTAACCACTTGATCGAGGTGATTGAAGTCCTTGGGATAGAAGCTGTGAGACGAGCTCTGTTGGATGAGTTGAGGGTTGTTATATCATTTGACGGATCTTATGTGAACTATAGACACCTTGCTATCCTATGTGATACCATGACTTATCGCGGGCATCTAATGGCGATCACTCGTCATGGTATCAACCGTAACGACACTGGGCCTTTGATGAGGTGTTCATTTGAGGAAACTGTAGACATTCTTTTGGATGCTGCAGTGTATGCCGAGTCAGACAATCTAAGAGGTGTTACAGAAAATATCATGCTTGGACAGTTGGCTCCGATTGGCACAGGGGACTGTGCTTTGTATCTGAATGATCAAATGCTACAGCAAGCTATTGAACTTCAGCTTCCTAGTTACATGGAAGGGATAGAGTTTGGCATGACACCATCCAGATCGCCCATCACTGGAACCCCATTCCATGAAGGCATGATGTCCCCA---TACTTGTTTAGCCCAAATATCCGTGCTTCACCAACTACTGATGCACAGTTCTCTCCATATGTTGGTGGCATGGCTTTCTCACCAACTTCGTCCCCGGGATACAGTCCATCATCTCCTGGATACAGTCCATCATCACCTGGTTATAGTCCTACATCACCTGGTTATAGTCCAACTTCTCCTGGTTATAGTCCTACATCCCCTGGATATAGTCCAACTTCTCCAACATACAGTCCCAGCTCTCCTGGATATAGTCCAACGAGTCCTGCATATTCGCCCACAAGCCCATCTTATTCTCCCACTTCACCCAGTTATAGCCCAACATCTCCAAGCTACAGCCCCACTTCTCCAAGCTATAGCCCTACTTCACCTAGT---------------------------------------------------------------TATAGTCCCACTTCTCCAGCCTATAGTCCTACTTCTCCTGCATATAGCCCAACTTCGCCTTCATATAGTCCAACATCTCCTTCTTATAGTCCTACCTCACCCACTTATAGTCCAACATCACCTTCTTACAGCCCTACTTCGCCTGCCTACAGTCCCACCTCGCCTGGTTATAGCCCCACTTCGCCAAGCTACAGCCCAACATCACCAAGCTACAGCCCGACTTCTCCTAGCTACAATCCACCTTCAGCTCGTTACAGTCCATCTCTGGCATATTCACCAAGCAGTCCAAGGATATCTCCCTCCAGCCCCTACAGTGCATCATCTCCAAATTACAGTCCTACATCACCATCATATTCACCTACATCTCCATCATACACACCGCCAAGTCCTACATACAGTCCCAGCAGCCCTCCTTATTCTGTTGCGAGTCCAGACTATACTCCAAGTTCTCCACCATACAGTCCGAGTGCTGGTTACTCCCCAAGCGCACCTGGTTATTCTCCGTCATCGACCAGCCAATACACACCACAGTTCAGTGACAAGGACAAGGAAAGCACTCGG
>Efe_2
ATGGATACACGGTTCCCTTATTCGCCAGCGGAAGTCGCCAAGGTGCGGACTGTTCAGTTCGGCATCCTCAGTCCGGATGTGATCCGGCAGATGTCCGTCGTGCAGATCGAGCACGGAGAGACGATGGATCGCGGTAAACCCAAACAAGCGGGCCTTAGTGATCCCCGGCTCGGCACCATCGACCGGAAGATGAAGTGCGAGACGTGCTCGGCGAACATGGCGGAGTGCCCCGGTCACTTCGGTCATCTGGAGCTTGCCAAGCCGATGTTCCATATCGGGTTCATGAAGACGGTGCTTGCTATACTGCGCTGCGTCTGCTTTAATTGCTCGCACATTCTCGCTGATGAGGAGGATCATCGGTTCAAGCAAGCCTTGAAAATCAGGAATCCAAAAGCTCGGCTGAAGAAAGTTCTGGATTGCTGTAAAAGCAAACAAAAATGTGAAGGTGGTGATGACATCGATGAGGATCAAGGACAGGATTTGGAAGATGCCCCAAAGAAGAAAAAACGCGGGGGCTGTGGTGCTATGCAACCAAAAATAACAATTGAAGGTATGAAGATGATTGCAGAATATAAGGTTCCCAGAAAGAAATCTGATGAACAGGAGCAAATGCTGCCTGAACCAGTTGAAAGAAAACAACAGCTGTCTGCTGAAAGGGTTTTAAATGTCCTGAAGCGAATTAGCGATGAGGATTGCTTCCTTCTGGGGTTGAATCCGCAATATGCTCGTCCTGATTGGATGATTTTACAGGTCCTTCCCATTCCGCCTCCTCCTGTGAGGCCTTCTGTGATGATGGATACCTCTTCACGCAGTGAGGATGATTTAACTCATCAGCTGGCAATGATCATTAGACATAATGAGAATCTCAGGAGGCAGGAGAGGAATGGAGCTCCAGCACATATTATTTCAGAGTTTGCTCAGTTATTGCAGTTTCACATTGCAACATATTTTGACAATGAGCTACCTGGCCAGCCTAGGGCTACACAAAGATCTGGAAGGCCTATTAAATCTATTTGCAGTAGACTTAAGGCTAAGGAGGGCCGGATTAGAGGGAACTTGATGGGGAAACGTGTAGATTTTTCTGCTCGTACTGTCATTACTCCTGATCCAACCATTAACATTGATGAACTTGGGGTGCCGTGGAGTATCGCTCTTAATATGACATATCCTGAAACTGTTACTCCATACAACATTGAGAGGTTGAAAGAACTTGTTGAGAACGGCCCTCACCCACCTCCTGGAAAAACTGGGGCAAAATACATCATTAGGGAAGACGGACAGCGAGTTGATCTCCGATTTTTGAGAAAGAGCAGTGATCACCATCTTGAATTGGGTTATAAGGTGGAGCGGCATTTGATAGATGGAGACTTTGTCCTTTTCAATCGGCAACCTAGTCTACACAAAATGTCTATCATGGGTCATAGGATCAAAATTATGCCTTACTCTACCTTCCGTCTAAATTTATCAGTGACATCACCATATAATGCTGATTTTGACGGGGATGAAATGAACATGCATGTGCCTCAGTCGTTTGAAACTAGAGCAGAAGTCTTGGAGTTAATGATGGTACCAAAATGTATTGTCTCACCTCAGTCCAATCGGCCAGTCATGGGTATTGTGCAGGATACACTTCTTGGTTGTAGGAAGATCACAAAGCGTGACACTTTCATAGAAAAGGATGTTTTCATGAACATTTTGATGTGGTGGGAGGATTTTGATGGAAAGATACCTGCTCCTGCCATTTTGAAGCCTAGACCTTTGTGGACAGGCAAACAAGTGTTTAACCTTATAATTCCAAAGCAGATCAATTTAATTAGGTACTCAGCATGGCATTCTGAAACAGAAACTGGATTCATTACCCCTGGAGATACTTGTGTCCGAATAGAAAAGGGAGAACTTCTCTCGGGGACCCTCTGTAAGAAAACCATGGGCACATCCTCTGGAAGTCTTATTCACGTTATCTGGGAAGAGGTGGGTCCAGATGCTGCACGCAAGTTTTTGGGGCATACCCAGTGGCTTGTTAATTATTGGCTTCTGCAGAATGCTTTTAGCATTGGTATTGGGGACACCATTGCAGATGCTGCCACTATGGAAAAGATTAACGAGACAATCTCTAAAGCAAAAAATGAGGTGAAAGAGCTTATCAAGGCTGCCCAGGAGAAACAATTGGAAGCTGAACCTGGGCGAACTATGATGGACTCATTTGAGAATAGAGTCAATCAGGTGTTGAACAAAGCTCGTGATGATGCCGGTAGTAGTGCTCAGAGGAGCTTATCCGAAAGTAATAACCTGAAAGCCATGGTTACTGCAGGATCTAAAGGAAGTTTTATTAATATTTCACAGATGACTGCCTGTGTGGGTCAACAAAATGTCGAGGGAAAGCGAATTCCTTTTGGGTTCATTGACCGAACACTGCCACATTTTACTAAAGATGATTTTGGCCCTGAAAGTCGGGGTTTTGTTGAGAACTCCTATCTTCGTGGGTTGACTCCTCAAGAATTCTTTTTCCATGCTATGGGTGGTAGAGAAGGGTTGATTGATACCGCAGTGAAGACTTCAGAGACTGGTTACATACAGAGGCGTCTTGTTAAAGCTATGGAGGACATCATGGTCAAATATGATGGTACAGTCAGGAACTCGTTAGGTGACGTGATCCAGTTTCTTTATGGGGAGGATGGTATGGATGCTGTTTGGATCGAATCGCAGAAGCTAGATTCATTAAAAATGAAAAAGACTGAGTTTGATAAGGTGTTCAGGTTTGAGTTTGATGATGAAAACTGGGATCCAAGTTATCTGCAACCTGATTTTGTGGAAGATTTGAAAACCATTAAAGAGCTTCAGGATGTGTTCCATGCAGAAGTTCAGAAACTTGAAGGAGACAGGCGGCAGCTCGCCACAGAGATTGCTACTACTGGGGACAATTCATGGCCAATGCCAGTGAATCTCAAAAGGCTGATCTGGAATGCACAAAAGACATTTAAAGTTGACTTAAGAAGACCATCTGATATGCATCCTATGGAGATAGTGGAAGCTGTTGACAAGCTTCAGGAAAGGCTGAAGGTTGTACCTGGAGAGGATGCGATGAGTATGGAGGCTCAAAAGAATGCTACTCTTTTTTTCAACATACTCCTAAGAAGCACATTTGCAAGCAAGCGTGTGTCTAAAGAATATAGGCTTACACGTGAAGCTTTTGATTGGGTGATTGGTGAGATTGAGTCTCGCTTTCTGCAGTCACTTGTTGCACCAGGTGAGATGATTGGCTGTGTAGCAGCACAGTCAATAGGTGAACCAGCAACTCAGATGACTTTAAATACATTCCATTATGCTGGTGTGAGTGCAAAAAATGTTACTCTTGGTGTTCCTCGGCTCCGAGAAATCATAAATGTTGCTAAGAAAATAAAAACTCCATCGCTGTCTGTTTATCTCAAACCTGAGGTCAGCAAGACTAAGGAGAAGGCCAAAAATGTCCAATGTGCTTTAGAGTACACTACTCTTCGCAGTGTTACTCAGGCAACTGAAGTATGGTATGATCCGGATCCCATGACCACAATTATTGAAGAGGATATTGATTTTGTGAGATCCTACTATGAAATGCCAGATGAGGAGGTTGCACCAGAAAAGATTTCTCCTTGGTTGCTCAGGATAGAACTGAATAGGGAAATGATGGTGGACAAGAAACTGAGCATGGCGGATATTGCAGAAAAGATAAACCTTGAGTTTGATGATGATTTAACTTGCATCTTCAATGATGATAATGCTGAAAAGCTTATCCTCCGTATACGAATTATGAATGACGATGCTCCGAAAGGTGAACTGCAAGATGAGTCTGCAGAAGATGACGTCTTCCTCAAGAAAATTGAAAGTAACATGTTAACGGAAATGGCCCTTCGTGGTATCCCAGACATCAATAAAGTGTTTATCAAGTCTGGCAAGATAAACAAGTTTGATGAAAATGAAGGATTTAAACCTGAAGTTGAATGGATGCTGGATACGGAGGGTGTCAATCTATTGGCGGTTATGTGTCATGAGGATGTGGATGCAACTAGAACAACAAGTAACCACTTGATAGAGGTGATTGAAGTCCTTGGGATAGAAGCTGTGAGGCGAGCTCTGTTGGATGAGTTGAGAGTTGTTATATCATTTGATGGGTCTTATGTGAACTATAGGCACCTTGCTATTCTATGTGATACCATGACTTATCGCGGGCATCTAATGGCGATCACTCGTCATGGTATTAACCGTAATGACACTGGGCCTTTGATGAGGTGCTCATTTGAGGAAACTGTGGACATTCTTTTGGATGCTGCAGTGTATGCCGAGTCAGACAATCTAAGAGGTGTTACAGAAAATATCATGCTTGGACAGTTGGCTCCGATTGGCACAGGGGACTGTGCTTTGTATCTAAATGATCAAATGCTACAGCAAGCTATTGAACTTCAGCTTCCTAGTTACATGGAAGGGATGGAATTTGGCATGACCCCATCCAGATCGCCCATCACTGGAACCCCATTCCATGAAGGCATGATGTCCCCA---TACTTGTTTAGCCCAAATATCCGTGCATCACCAATTACTGATGCACAGTTCTCTCCATATGTTGGTGGCATGGCTTTCTCACCAACTTCATCACCGGGATACAGTCCATCGTCTCCTGGATACAGTCCATCCTCCCCTGGCTATAGTCCTACATCACCTGGTTATAGTCCAACTTCTCCTGGATATAGTCCTACTTCCCCCGGATATAGTCCAACTTCTCCTACATACAGTCCTAGCTCTCCTGGATATAGTCCAACAAGTCCTGCATATTCGCCCACCAGCCCATCTTACTCTCCCACTTCACCCAGTTATAGTCCTACATCTCCAAGTTACAGCCCCACTTCTCCAAGCTATAGCCCCACGTCTCCAAGC------------------------------------------TATAGCCCTACTTCACCAAGCTATAGTCCTACTTCTCCAGCTTATAGTCCTACTTCTCCTGCATATAGCCCAACTTCACCTTCATATAGTCCAACATCTCCTTCTTATAGTCCTACCTCACCCACATACAGTCCAACATCACCTTCTTACAGCCCTACTTCTCCTGCCTACAGTCCAACCTCGCCTGGTTATAGCCCCACTTCCCCAAGCTACAGCCCAACGTCGCCAACCTACAGCCCGACTTCTCCAAGCTACAATCCACCTTCAGCTCGTTACAGTCCATCCCTGGCATATTCACCAAGCAGTCCAAGGATATCTCCCTCCAGCCCCTACAGTGCGTCATCTCCAAATTACAGCCCTACATCACCATCATACTCACCTACATCTCCATCATACACACCTCCAAGTCCTACATACAGTCCCAGCAGCCCTCCTTATTCTGTTGCAAGTCCAGACCATACTCCAAGTTCTCCACCATACAGTCCGAGTGCTGGTTACTCTCCAAGTGCACCTGGTTATTCTCCGTCATCGACCAGCCAGTACACACCACAGTTCAGTAACAAGGACAAGGGAAGCACTCGG
>Efe_3
ATGGATACGCGGTTTCCTTACTCGCCAGCGGAGGTCGCCAAGGTGCGGACTGTTCAGTTCGGCATCCTCAGTCCCGACGTGATCCGGCAGATGTCCGTCGTGCAGATTGAGCATGGAGAGACGATGGAACGCGGAAAACCCAAACCGGCGGGCCTTAGTGATCCCCGGCTTGGCACAATCGACCGGAAGATGAAGTGCGAGACGTGCTCGGCGAACATGGCGGAGTGCCCCGGTCACTTTGGTCACCTGGAGCTCGCCAAGCCGATGTTTCATATCGGGTTCATGAAGACGGTGCTTGCTATACTGCGCTGCGTCTGCTTTAATTGCTCACACATTCTCGCCGATGAGGAGGATCATCGGTTCAAGCAAGCCTTGAAAATCAGGAATCCAAAAGCTCGACTGAAGAAAGTTTTGGATTGCTGTAAAAGTAAACAAAAATGTGAAGGTGGTGATGACATCGATGAGGATCAAGGACAGGATTTAGAAGATGCCTCGAAGAAGAAAAAACGCGGGGGGTGTGGTGCTATGCAACCCAAAATAACAATTGAAGGTATGAAGATGATTGCCGAATATAAGGTTCCCAGAAAGAAATCTGATGAACAGGAGCAGATGCTGCCTGAACCAGTTGAAAGAAAACAACAGCTGTCTGCCGAAAGGGTTCTAAATGTCCTGAAACGAATTAGCGATGAGGATTGCTTTCTTCTGGGGTTGAATCCGCAATATGCTCGTCCTGATTGGATGATTTTACAAGTCCTTCCCATCCCGCCTCCTCCTGTGAGGCCATCTGTGATGATGGATACCTCTTCACGCAGTGAGGATGATTTAACTCATCAGCTGGCGATGATCATTAGACATAATGAGAATCTCAGGAGGCAGGAACGAAATGGAGCGCCGGCACATATTATTTCAGAATTTGCTCAGTTATTGCAGTTTCACATTGCAACTTATTTTGACAATGAGCTACCTGGCCAGCCTAGGGCTACACAAAGATCTGGAAGGCCTATTAAATCTATTTGCAGTAGACTTAAGGCTAAGGAGGGCCGCATCAGAGGGAACTTGATGGGGAAACGTGTAGATTTTTCTGCTCGTACTGTCATTACTCCCGATCCAACTATTAACATTGATGAACTTGGGGTACCGTGGAGTATTGCTCTTAATATGACATATCCTGAAACTGTTACTCCATACAACATCGAAAGGTTGAAAGAACTTGTTGAGAACGGCCCTCATCCACCGCCTGGAAAAACTGGGGCAAAATACATCATTAGGGAAGATGGACAGCGAGTTGATCTGCGATTTTTGAGAAAGAGCAGTGATCACCATCTTGAATTGGGTTATAAGGTGGAGCGGCATTTGATAGATGGAGACTTTGTCCTTTTCAATCGGCAACCTAGTCTACATAAAATGTCTATCATGGGTCATAGGATCAAAATTATGCCTTACTCTACCTTCCGTCTAAATTTATCAGTGACATCACCGTATAATGCTGATTTTGACGGAGATGAAATGAACATGCACGTGCCTCAGTCGTTTGAAACTAGAGCAGAGGTCTTGGAGTTGATGATGGTACCAAAATGTATTGTCTCACCTCAGTCCAATCGGCCAGTCATGGGTATTGTGCAGGATACACTTCTTGGATGTAGGAAGATCACAAAGCGTGACACTTTCATAGAAAAGGATGTGTTCATGAACATTTTGATGTGGTGGGAGGATTTTGATGGAAAGATACCTGCTCCTGCCATTTTGAAGCCTAGACCTTTGTGGACAGGCAAACAAGTGTTTAACCTTATAATTCCAAAGCAGATCAATTTAATTAGGTACTCAGCATGGCATCCTGAATCAGAAACTGGATTCATTACCCCTGGAGATACTTGTGTCCGGATAGAGAAGGGAGAACTTCTCTCGGGGACCCTCTGTAAGAAAGCCATGGGCACATCTTCTGGAAGTCTTATTCACGTTATCTGGGAAGAGGTGGGTCCAGATGCTGCACGCAAGTTTTTGGGGCATACCCAGTGGCTTGTTAATTATTGGCTTCTGCAGAATGCTTTTAGCATTGGTATTGGGGACACCATTGCGGATGCTGCCACTATGGAAAAGATTAACGAGACGATCTCTAAAGCCAAGAATGAGGTGAAAGAGCTTATCAAGGCTGCCCAGGATAAACAGTTGGAAGCTGAACCTGGGCGAACTATGATGGAGTCATTTGAGAATAGAGTCAATCAGGTGTTGAACAAGGCTCGTGATGATGCTGGTAGTAGTGCTCAGAGGAGCTTATCCGAAAGTAATAACCTGAAAGCCATGGTCACTGCAGGATCTAAAGGAAGTTTTATTAATATTTCACAGATGACTGCCTGTGTGGGTCAACAGAATGTCGAGGGAAAGCGAATTCCGTTTGGGTTCATTGACCGAACATTGCCACATTTTACTAAAGATGATTTTGGACCTGAAAGTCGGGGTTTTGTGGAGAACTCCTATCTTCGTGGCTTGACTCCTCAGGAATTCTTTTTCCATGCTATGGGTGGTAGAGAAGGGTTGATTGATACTGCGGTGAAAACTTCAGAGACTGGATACATACAGAGGCGACTTGTTAAAGCTATGGAGGATATCATGGTCAAATATGATGGTACAGTCAGGAACTCGTTAGGAGACGTGATCCAGTTTCTTTATGGGGAGGATGGTATGGATGCTGTTTGGATCGAATCACAGAAGCTAGATTCTTTAAAAATGAAAAAGGCTGAGTTTGATAAGGTGTTCAGGTTTGAGTTTGATGATGAAAACTGGGATCCAAGTTATCTGCAACCTGATTTTGTGGAAGACTTGAAAACCATTAAAGAGCTTCAGGATGTGTTCCATGCAGAAGTTCAGAAGCTTGAAACAGACAGGCGGCAACTTGCCACAGAGATTGCTACCACTGGGGACAATTCATGGCCTATGCCAGTGAATCTCAAAAGGTTGATCTGGAATGCACAAAAGACATTTAAGGTTGACTTGAGAAGACCATCAGATATGCACCCTATGGAGATAGTGGAAGCTGTTGATAAGCTTCAGGAAAGGCTGAAGGTTGTACCTGGAGAGGATACGATGAGTATGGAGGCTCAAAAGAATGCTACTCTCTTTTTCAACATACTCCTAAGAAGCACATTTGCAAGCAAGCGTGTGTCTAAAGAATATAGGCTTACACGTGAAGCTTTTGATTGGGTGATTGGTGAGATCGAGTCTCGCTTTCTGCAGTCACTTGTTGCACCAGGTGAGATGATTGGCTGTGTAGCAGCACAATCGATAGGTGAACCAGCAACTCAGATGACTTTAAATACATTCCATTATGCTGGTGTGAGTGCAAAAAACGTTACTCTTGGTGTTCCTCGGCTCCGAGAAATCATAAATGTTGCCAAGAAAATCAAAACCCCATCTCTGTCTGTTTATCTCAATCCTGAGGTCAGCAAGACTAAGGAGAAGGCCAAAAATGTCCAATGTGCTTTAGAGTACACTACTCTTCGCAGTGTTACTCAGGCAACTGAAGTATGGTATGATCCGGATCCTATGACCACAATTATTGAAGAGGATATTGATTTTGTGAGATCCTATTATGAAATGCCAGATGAAGAGGTTGCACCAGAAAAGATTTCTCCTTGGTTGCTCAGGATAGAACTGAATAGGGAAATGATGGTGGACAAGAAACTGAGCATGGCAGATATTGCAGAGAAGATCAACCTTGAGTTTGATGATGATTTAACTTGCATCTTCAATGATGACAATGCTGAAAAGCTTATCCTCCGTATACGAATTATGAATGACGATGCTCCGAAAGGTGAACTGCAAGATGAATCTGCAGAAGATGATGTCTTCCTCAAGAAAATTGAAAGTAACATGTTAACAGAAATGGCCCTTCGTGGTATCCCAGACATCAATAAAGTGTTTATCAAGTCTGGCAAGATAAATAAGTTTGATGAAAATGAAGGATTTAAACCTGAAGTTGAATGGATGCTGGATACGGAGGGTGTCAATCTATTGGCGGTTATGTGTCATGAGGATGTGGATGCAACTAGAACAACAAGTAACCACTTGATCGAGGTGATTGAAGTCCTTGGGATAGAAGCTGTGAGACGAGCGCTGTTGGATGAGTTGAGAGTTGTTATATCATTCGATGGGTCTTACGTGAACTATAGACACCTTGCTATTCTATGTGATACCATGACTTATCGCGGGCATTTAATGGCGATCACTCGTCATGGTATTAACCGCAACGACACTGGGCCTCTGATGAGGTGCTCATTTGAGGAAACTGTGGACATTCTTTTGGACGCTGCAGTGTATGCCGAGTCAGACAATCTAAGAGGTGTTACAGAAAATATCATGCTTGGACAGTTGGCTCCGATTGGCACAGGGGACTGTGCTTTGTATCTAAATGATCAAATGCTACAGCAAGCTATTGAACTTCAGCTTCCTAGTTACGTGGAAGGGATGGACTTTAGCATGACCCCATCCAGATCGCCCATCACCGGAACCCCATTCCGTGAAGGCATGATGTCCCCA---TACTTGTTTAGCCCAAATATCCGTGCATCACCAATTACTGATGCACAGTTCTCTCCGTATGTTGGTGGCATGGCTTTCTCACCAACTTCGTCACCGGGATACAGTCCATCGTCTCCTGGATACAGTCCATCCTCCCCTGGCTATAGTCCTACATCACCTGGTTATAGTCCAACTTCTCCTGGATATAGTCCTACATCTCCTGGATATAGTCCAACTTCTCCAACATACAGTCCCAGCTCTCCTGGATATAGTCCAACGAGTCCTGCATATTCACCCACCAGCCCATCTTACTCTCCCACTTCACCCAGTTATAGCCCGACATCTCCAAGTTACAGCCCCACTTCTCCAAGCTATAGCCCCACATCTCCAAGC------------------------------------------TATAGCCCTACTTCACCAAGTTATAGTCCTACTTCTCCAGCTTATAGTCCTACTTCTCCAGCCTATAGCCCAACTTCGCCTTCATATAGTCCAACATCTCCTTCTTATAGTCCTACCTCACCCACATATAGTCCAACATCACCTTCTTACAGCCCTACTTCTCCTGCGTACAGTCCAACCTCGCCTGGTTACAGCCCCACTTCTCCAAGCTACAGCCCAACATCACCAAGCTACAGCCAGACTTCTCCGAGCTACAATCCACCTTCAGCTCGTTACAGTCCATCTCTAGCATATTCACCAAGCAGTCCAAGGATATCTCCCTCCAGCCCCTACAGTGCATCATCTCCAAATTACAGCCCTACATCACCATCATACTCACCTACATCTCCATCATACACGCCTCCAAGTCCTACATACAGTCCCAGCAGCCCTCCTTATTCTGTTGCAAGTCCAGACCATACTCCAAGTTCTCCACCATACAGTCCGAGTGCTGGCTACTCCCCAAGTGCACCTGGCTATTCTCCGTCATCGACCAGCCAATACACGCCACAGTTCAGTAACAAGGACGAGGGAAGCACTCGG
>Egu_1
ATGCAGCTAAGATGCACGAAGGAACCGGTCGGCCCTCGAAAGATAAAAAGCATTCGATTTAGCACGTTTTCTGGTGAGGAAATACGGAAACTGGCAGAGGTGCAAGTCTGGAACAATAGAATCTACGACCTCAATAAACCGATCGAGAATGGTTTGCTTGATCCTCGAATGGGGGCTCCCAACAGACAAACTGAGTGCGCTACATGCCATGGAAATTTCACTGATTGTCCTGGACACTTTGGATACTTGAAGCTCACACTCCCTGTTTTTAATGTTGGCTATTTTAATTCTATACTAAACATCTTGAAGTGTATTTGTAAGGGCTGTGGTAGGATACTTCTT---GATGAGACACTTCGCAAATCATATTTGAAGAAAATGAGAAATCCTAAAGCTCTCATGAAGATGGTTAGAGACAAATGC---AAACCTTCTCGTTGCAATGGT---------------------------------------------GTGGTGAAAAAGGCAAGATCTGGACTGTATTTTATTCAAGATTTTAGCAAAACT---GCTGATCCAAGTGTAGAAGAGTTCCGTTCTGCA------------------------------TTATCTCACACAAAAGAT---AAAACAGTTTTAAGTGCTGTTGCAGTTCTTTCTCTTTTCAGAAAAATGCTTGATGAGGATTGTGAATTGCTTAATCTT---------TATGATAGGCCTGAAAAACTTATTGTGACACATATTGCAGTACCACCTGTCTCTATTCGCCCTTCTGTCATCGTGGATTCCAGATCAAGCAATGAGGATAATATTACTAGCATATTAAAAAATATAATAAACACGAATTCTATACTTCGAGAGGATCTTGAAGGCGCTGCCCCTCCATTCAAGTGTTTGGATTGCTGGACGCACCTTCAAATTCAAGTTGTCGAGTATATAAATAGCGAAGCTCCTTGTATTCCTGATTCAAAACAT------------------CGTGGGCTTGTTCAACGGCTTAAAGGAAAGCAGGGGCGTTTCCGTGGTAACTTATCTGGAAAGCGTGTTGAGTTTACTGGAAGGACTGTCATTTCTCCTGATCCAAATTTGAAAATCACAGAGGTAGCAATTCCCATATTGATGGCCCGGGTTTTAACATACCCAGAAAGGGTTTCTAACTATAACATAGAGAAGTTGCGACAGCTTGTCCGCAATGGGCCTTCCAAATATCCT---------GGGGCAAATTTTGTTTTACGACCTGATGGCTCAAAAGTGCATTTGAGATATGTGAAGAGGGATATTGCTAATGAGCTGAAATATGGTTATGTTGTGGAAAGGCATTTGGAAGATGGAGATATTGTCCTTTTTAACAGACAACCGAGCCTTCATCGGATGTCCATAATGTGTCATAGGGCAAGGATAATGCCCTGGAGAACACTGAGGTTCAATGAATCCGTCTGCAATCCTTATAATGCTGATTTTGATGGTGATGAGATGAATTTGCATGTTCCTCAAACAGAAGAAGCTCGTACCGAAGCTCTTATGCTTATGGGGGTGCAAAATAACTTGTGCACACCAAAGAATGGGGAAATATTAGTAGCTTCAACACAGGACTTTCTGACATCATCCTTTTTGATTACAAGAAAGGATACCTTCTATGATCGAGCTGCCTTCTCTCTTATGTGCTCTTATATGGGTGATGCCATGGACCCCATACCAACACCAGCCATAATTAAGCCCATTGAGCTCTGGACAGGGAAACAGCTATTCAATGTTCTCATACCTAATGCATTGAATCTTATTGTGAAGGAGAAAATCTATAGCAAATCTGAAACA------ATGTGTCCCAATGATGGTTGTGTCTATTTCCGGAACAGTGAGCTAATATGTGGGCAGCTTGGGAAGGCTACTTTAGGAAATAATAAGGATGGGCTGTTTGCTGTGCTCCTAAGAGACTACAATCCACATGCTGCTGCAAGTTGCATGAATCGCCTTGCAAAATTGAGTGCCAGGTGGATTGGAAACCATGGTTTTTCCATTGGCATTGATGATGTCCAACCAGGAGAAAATCTTAACCAGCAGAAAAGGAAGAAAATTAATGAGGGATATAGAGAATGCCATGGACATATATCCTCGTATAGCAAAGGGGAACTTATCTTGCAGCCTGGTTGCAATGCAGCTCAAACACTGGAACTTAAGATAACTGGCGTGCTGAATCAAATTAGAGCTACAGCTGGAAATGTTTGTATGAATGAGCTCCATTGGAGAAACAGCCCTTTAATTATGTCACAATGTGGATCCAAAGGTTCTCCAATCAATATCAGCCAGATGGTTGCATGTGTGGGCCAACAATCAGTTGGTGGGCGTCGTGCTCCCAATGGATTTATCGATCGAACTCTTCCTCACTTCCCTATAAATTCAAAGACTCCTGCGGCTAAAGGTTTTGTAGCTAATTCTTTCTATACCGGGCTGACACCAACAGAATTCTTTTTCCATACAATGGGTGGGAGAGAAGGTCTTGTGGATACCGCGGTGAAAACAGCAGAAACTGGATACATGTCCCGCAGATTGATGAAAGGTTTGGAAGATTTATCAATTTATTATGATCAGACAGTGCGAACTGCTAGTGGATCTATAGTTCAGTTTGTTTATGGTGATGATGGCATGGATCCAGCAAAGATGGAAGGAAAAGAT---------------------------------------------------------------------------------------------------------------------------------------------------------------------------------------------------------------------------GGCATTCCCTTAAATTTGGATCAGTTGTTCATGAAAATCATGGCTACA------TGTCCCCTTAGAGAACAAGACACTTTATCTCCAGCAGAAATCTTACATATTATGGATGACAGACTATCGAAATATGATATGACTCCT---GAGGGTGGTTGCTCAGCATCCTTCAAGAAAATGTTGTCAGATTTTCTGCATAAACGCGTTGCTGCATTATGTAACATAAGAAGGGCGCTTAAGCAATCTGGAATTTCTGCTAAACAACTACAGGTTTTCCTGGAGACATGTATATCCCGTTATCATTTGAAAAAAATCGAAGCAGGAGGAGCAATTGGAGCAATTGGAGCTCAAAGTATAGGAGAACCAGGAACTCAGATGACATTGAAGACATTTCACTTTGCTGGAGTTGCTAGCATGAATGTCACTCTTGGGGTTCCTCGCATCAAGGAAATAATAAATGCTGCGAAAAACATAAGTACACCAATTATCACTGCCACACTT------GTCTCTGACCGTGATGTTCTGTCAGCACGTATGGTGAGAAGCAGTCTTCAGAAAACTGTTTTGGGCGAGGTTGCTAAGGCCATAAAGATTGTACTGAAATCCAGTCAGCCTTATATAGTTGTGAAACTTGACATGGAACGGATTGAAGCCTTGCATATGAGAATTTCTTCCCAGTCTGTACAACAGGCAATC------------------CTGAATCATCCAAAAACAAAATTAAAACCTGAGCATATCCGTGTCCTTGGCAACAAC---------------------------------------------------------------------------AAGCTGAAAATATACCCTCCTGAAGCAGATAGGAGTAAACTACAA------------------------TTTGAGCTGCATTCTTTGAAAGCTGTGCTTCCAAAGGTTATTGTGAAGGGTATCGCAACTGTTGAGCGTGCAGTTATCAACCAT------------------------GCTAACGGAGTA---------------TACAACCTGCTAGTTGAAGGTACAAACCTTTTGGCAGTCATGGGCACCCCGGGAATTGATGGAAGTAAAACTAAAAGTAATCATATCATTGAAGTCCAGCAGACAATTGGAATTGAGGCTGCGAGACAGTGCATCATTAACGAAATTCAATATACAATGCGTAATCATGGCATGAGCATCGATGCACGGCATATGATGCTTCTGGCAGATTTAATGACTTACAGAGGAGAAGTTCTTGGAATCACTAGATTTGGCATCTCGAAGATGAAAGACAGTGTTTTGATGCTAGCATCATTTGAGAAAACTGCAGAACACCTTTTTAATGCTTCATATAGTGGTAGGAATGATCAGATAGAGGGAGTAAGCGAATGTATTATAATGGGCATTCCGATGCAGCTGGGCACTGGCATACTTAAA---------------------GTTAGACAGAGGGTTGAG---CAGCTTCCT------------------------------------------------------------------------------------------------------------------------------------------------------------------------------------------------------------------------------------------------------------------------------------------------------------------------------------------------------------------------------------------------------------------------------------------------------------------------------------------------------------------------------------------------------------------------------------------------------------------------------------------------------------------------------------------------------------GAACTTAAGTACAGGCCT------------------------------------------------------------------------------------------------------------------------------------------------------------------------------------------GATCCTATTATATGT---------------------------------------------------------------------------------------------------------------------------------------------------------------------------------------
>Egu_2
ATGGACGTGCGCTTCCCCTACTCCCCGGCGGAGGTCGCGAAGGTCCGCTGCGTCCAGTTCGGCATCCTCAGCCCCGATGAGATCCGGCAAATGTCGGTGGCGCAGATCGAGCACGGGGAGACGATGGAGAGGGGGAAGCCGAAGCCTGGGGGGCTCAGCGACCCGCGGCTCGGGACCATCGACAGGAAGATGAAGTGCGAGACTTGCATGGCCAACATGGCGGAGTGCCCCGGCCACTTTGGCCACCTCGAGCTTGCAAAGCCTATGTTCCATATTGGATTTCTCAAGACTGTGCTCGCTATCATGCGGTGCGTCTGCTTCAACTGCTCCAAGATCCTCGCCGATGAGGATGATGCTCGATTCAAGCAAGCTTTGAAAATTAGAAACCCGAAGCATAGGTTGAAGAGAATTTCTGATGCCTGCAAAAGCAAGAAGAAATGTGCTGGTGGTGATGATGTTGACATTCAGGCACAACAAGATTCAGAAGAA---CCAATAAAGAAGAGCCGAGGTGGTTGTGGTTCTCAACAGCCGACTATTACCATTGATGGTATGAAAATGGTTGCAGAATACAAAGCTCCAAAAAAGAAATCTGATGACCAAGACCAG---CTTCCAGAACCTGTTGAAAGAAAACAAATCCTTTCTGCTGACAGGGTTCTTAGTGTTCTTAAGAGGATAAGTGATGAGGACTGTATATTATTGGGTTTGAACCCTCAATATGCCCGTCCAGATTGGATGATATTACAAGTTCTTCCAATTCCCCCGCCTCCTGTAAGACCTTCTGTGATGATGGATACCTCTTCTAGGAGTGAGGATGATCTGACTCATCAACTGGCTATGATCATCAGACATAATGAGAATTTGAGGCGACAAGAGAGAAATGGAGCTCCAGCTCACATCATCACAGAGTTTGCACAATTATTGCAATTCCACATTGCGACATATTTTGATAACGAGCTTCCGGGTCAACCAAGGGCTACACAGCGATCTGGACGACCCATCAAATCTATATGCAGTAGACTTAAGGCGAAAGAAGGTCGAATTAGAGGTAACTTGATGGGAAAGCGTGTTGATTTTTCAGCACGAACAGTCATCACTCCTGACCCAACAATCAACATTGATGAATTGGGAGTGCCTTGGAGCATAGCTTTGAATCTAACATACCCAGAAACTGTGACTCCATATAACATTGAAAGACTAAAGGAACTAGTAGAATATGGGCCACATCCTCCCCCTGGTAAGACTGGTGCAAAATACATTATAAGGGAAGACGGGCAGAGGCTTGATCTTCGCTACTTGAAGAAAAGTAGTGATCACCATTTGGAGCTTGGATACAAGGTGGAGCGACACTTGAATGATGGGGACTTTGTTCTTTTTAATCGGCAGCCTAGTCTTCATAAAATGTCCATCATGGGTCACCGAATCAAAATCATGCCATACTCGACTTTTCGCTTAAACTTGTCTGTAACTTCTCCATACAATGCTGATTTTGATGGTGATGAGATGAACATGCATGTTCCCCAATCATTTGAGACTAGAGCAGAAGTTTTGGAACTAATGATGGTACCTAAATGCATTGTCTCACCTCAATCAAATCGACCTGTTATGGGCATTGTCCAGGACACACTTCTAGGATGTCGCAAAATTACCAAGAGAGATACATTTATAGAAATGGATGTTTTTATGAACATTTTGATGTGGTGGGAAGACTTTGATGGGAAGATACCTGCTCCGGCCATTTTGAAACCTAGGCCTTTATGGACTGGAAAACAGGTATTCAACCTTATTATTCCAAAGCAAATAAATCTTATTAGGACTTCCGCATGGCACTCCGAAGCAGAAACGGGATTTATCACTCCAGGGGATACTTTAGTTCGAATAGAGAAAGGGGAGCTTCTCTCAGGCACCCTGTGCAAAAAAACTCTTGGAACATCTACTGGAAGTCTTATTCATGTGATCTGGGAAGAGGTTGGTCCTGATGCAGCTCGTAAGTTTTTGGGCCACACACAATGGCTCGTAAACTATTGGCTTTTGCAGAATGGTTTTAGTATGGGAATTGGAGATACAATTGCAGATGCGGTAACTATGGAGAAAATTAATGAAACAATATCAAAAGCTAAAAATGATGTTAAAGAGCTTATCAAGCTGGCCCAAGAAAAGCAGTTGGAGGCCGAGCCTGGGCGAACTATGATGGAATCATTTGAAAACAGAGTAAACCAGGTGTTGAATAAGGCTCGTGATGATGCAGGGAGCAGTGCTCAGAAGAGCTTATCTGAGAGTAACAATCTGAAGGCCATGGTAACGGCGGGATCAAAAGGTAGTTTCATTAACATTTCTCAGATGACTGCTTGTGTGGGACAGCAGAATGTTGAGGGCAAACGGATTCCTTATGGGTTCATTGATCGAACATTACCTCACTTCACAAAAGATGACTATGGGCCTGAAAGTCGTGGTTTTGTGGAGAACTCTTACCTTCGTGGGTTAACACCACAGGAATTCTTCTTCCATGCTATGGGTGGTAGGGAAGGATTAATTGATACTGCTGTGAAAACTTCTGAGACTGGGTATATTCAGCGGCGCCTTGTGAAGGCTATGGAAGACATTATGGTCAAATATGATGGTACTGTTAGAAATTCTCTTGGGGATGTTATACAATTCCTCTATGGAGAGGATGGTATGGATGCCGTTTGGATTGAGTCACAGAAGTTGGATTCCTTGAAGATGAAAAAATCAGAGTTTGACAAGATTTTTAGGTATGAGATTGATGACAACAATTGGAATCCTAGCTACATGTTACCGGAACATGTTGAGGATTTGAAAACCATCCGTGAATTCAAAAATGTGTTTGATGCTGAGGTTCAGAAATTAGAAGCAGATCGTTACCAGCTTGGTACGGAAATTGTAACTACTGGTGATAACACATGGCCTATGCCTGTTAATCTCAAGAGACTAATCTGGAATGCACAGAAGACATTTAAGATTGATTTGAGGAGGCCATCAGATATGCATCCAATGGAGATTGTAGAAGCTATTGATAAGCTGCAAGAAAGGCTGAAAGTTGTCCCTGGCGATGATTTTCTGAGCATGGAGGCTCAGAAAAATGCAACTTTGTTTTTCAATATCTTACTCCGTAGCACATTTGCCAGCAAGCGGGTGTTGAAAGAGTACAGGCTAACTCGTGAAGCATTCGAATGGGTTATTGGTGAAATAGAATCCCGTTTCCTGCAGTCACTGGTAGCACCAGGTGAAATGATTGGTTGTGTAGCTGCCCAATCCATTGGTGAACCAGCAACTCAGATGACCCTAAATACTTTCCACTATGCTGGTGTGAGTGCAAAGAATGTTACTCTTGGTGTTCCCAGGTTGAGGGAAATTATTAATGTTGCCAAGAAAATCAAGACACCTTCACTGTCTGTTTACTTGAAGCCTGAGGTCAACAAAAAGAAAGAACTGGCCAAGAATGTTCAGACTGCTTTGGAGTACACTACGTTACGTAGTGTAACACATGCAACTGAGGTATGGTATGATCCTGATCCTATGAGCACTATTATTGAGGAAGATGTTGAATTTGTCAAGTCATATTATGAAATGCCAGATGAAGATATTGCCCCAGAAAAGATATCTCCTTGGCTGCTTCGTGTTGAACTAAATCGTGAGATGATGGTTGATAAGAAGCTGAGCATGGCGGACATTGCAGAGAAGATTAATCATGAGTTTGGGAGTGATATAACATGCATCTTTAATGATGATAATGCTGACAAGCTCATACTTAGGATCCGCATCATGAATGATGAAGCTCCCAAAGGGGATTTACAAGATGAATCTGCTGAAGATGATGTTTTCCTCAAAAAGATAGAAAGCAATATGTTGACAGAAATGGCTCTTCGAGGCATTCCTGATATAAATAAAGTCTTCATCAAATCAGGAAAAGTGAACAGATTTGATGAGACTGAAGGGTTCAAAGCAGATGTGGAGTGGATGCTTGACACAGAAGGTGTCAATCTGTTGGCTGTTATGTGTCATGAAGATGTCGATGCTACTAGGACAACAAGTAACCACTTGATTGAAGTAATTGAAGTTCTTGGTATTGAGGCTGTTCGACGAGCCCTTTTGGATGAGTTGCGTGTCGTTATATCTTTTGATGGATCTTATGTGAACTACCGGCATTTGGCTATTCTTTGTGATACAATGACCTATAGAGGTCACTTAATGGCCATCACCCGGCACGGCATCAATCGTAATGATACTGGTCCAATGATGAGATGTTCATTTGAGGAAACTGTTGACATACTTCTTGATGCTGCTGTATATTCTGAAGCAGACCACTTGAGAGGTGTTACTGAGAACATTATGCTTGGTCAGCTTGCTCCAATTGGCACAGGAGACTGTGCTTTGTATTTGAATGATCAGATGTTGCAACAGGCAATTGAACTTCAGCTTCCTAGTTACATGGAGGGTTTGGATTTTGGAATGACGCCTTCACGGTCACCCATCTCAGGGACACCTTACCATGAAGGGATGATGTCACCTAGTTATTTGCTCAGCCCAAATGTTCGCTCTTCGCCGATTACAGATGCTCAATTTTCTCCTTATGTTGGTGGGATGGCCTTCTCTCCCAGTTCTTCACCAGGATATAGTCCATCATCTCCTGGCTACACCCCATCATCTCCGGGATACAGTCCGACTTCTCCAGGTTATAGCCCCACTTCTCCAGGATACAGTCCTACATCACCTGGTTACAGTCCCACTTCCCCAACATACAGTCCTAGCTCTCCTGGATATAGTCCTACTAGTCCTGCCTATTCTCCAACAAGTCCATCCTACTCTCCTACATCTCCCAGTTACAGTCCCACATCTCCAAGCTATAGCCCGACATCTCCAAGCTATAGTCCGACATCTCCCACTTACAGTCCCACTTCTCCTAGCTATAGCCCCACCTCGCCCAGTTATAGTCCTACTTCACCTAGTTACAGCCCCACATCTCCAGCCTATAGCCCAACATCTCCTGCATATAGCCCAACCTCACCTTCATATAGTCCAACATCACCTTCCTACAGCCCAACATCACCAACATATAGTCCAACTTCTCCTTCATACAGCCCTACATCACCTGCTTATAGCCCCACTTCTCCTGGTTACAGCCCAACCTCTCCAAGTTACAGTCCCACCTCCCCAAGTTATAGTCCCACATCTCCGAGTTACAATCCTTCTTCAGCAAAGTACACCCCATCGCTTGCATATTCTCCAAGCAGTCCAAGGTTGTCACCATCTAGTCCTTACAGTCAGTCTTCTCCAAATTACAGCCCAACTTCACCATCATATTCTCCTACATCACCTTCTTGTTCCCCTCCAAGTCCAACATACAGTCCCACCAGCCCATACAATTCTGCTCCCGGCCCAGATTATAGCCCAAGTTCTCCCCAATACAGTCCTAGCGCAGGCTATTCACCGACTGCACCAGGTTACTCTCCATCTTCCACCAGTCAATATACTCCACAAATGAGCAACAAGGATGAGGAAACTACTCGC
>Egu_3
ATGGACATGCGCTTCCCCTACTCGCCGGCGGAGGTCGCCAAGGTCCGTTGCGTCCAGTTCGGCATCCTCAGCCCCGATGAGATCCGGCAAATGTCGGTGGTGCAGATCGAGCACAGCGAGACGATGGAACGGGGAAAGCCGAAGCCCGGGGGGCTAAGCGACCCCCGGCTCGGGACCATCGATCGGAAGATGAAGTGCGAGACTTGCATGGCCAACATGGCCGAGTGCCCCGGCCACTTCGGCCATCTCGAGCTCGCGAAGCCTATGTTTCATATTGGATTTCTCAAGACTGTGCTTGCTATCATGCGGTGCGTCTGCTTCAATTGCTCCAAGATCCTCGCCGATGAGGATGATGCTCGATTCAAACAAGCTTTGAAAATTAGAAACCCAAAGCATAGGTTGAAAAGAATTTATGATGCCTGCAAAACCAAGAAGAAATGTGCTGGTGGTGATGATATTGACGTCCAGGCTCAACAAGATTCAGAAGAA---CCAATAAAGAAGAGCCGAGGTGGTTGTGGTGCTCAACAGCCAAATATTACCATAGATGGGATGAAAATGATTGCAGAATACAAAGCTCCAAAGAAGAAATCTGATGACCAAGAACAG---CTTCCTGAACCTGTTGAAAGAAAGCAAGTCCTTTCTGCAGAGAGGGTTCTTAGCGTTCTTAAGCGGATAAGTGATGAGGACTGTCTGTTATTGGGTTTGAGCCCTAAATATGCCCGTCCAGATTGGATGATATTACAAGTTCTTCCAATTCCCCCACCTCCAGTAAGACCCTCTGTGATGATGGATACCTCTTCTAGGAGTGAGGATGATCTGACTCATCAACTGGCTATGATAATCAGACATAATGAGAATTTGAGGCGGCAAGAGAGGAATGGAGCTCCAGCTCACATCATCACAGAGTTTGCCCAGTTATTGCAATTCCACATTGCAACATATTTTGATAACGAGCTTCCTGGTCAGCCAAGGGCTACGCAGCGATCTGGACGACCCATCAAATCCATATGCAGTAGACTTAAGGCCAAAGAAGGTCGAATTAGAGGTAACTTGATGGGGAAGCGTGTTGATTTTTCAGCACGAACAGTCATCACTCCTGACCCAACAATAAACATTGATGAGCTGGGAGTGCCATGGAGCATAGCTCTGAATCTAACATACCCAGAAACTGTGACTCCATATAACATTGAAAGACTGAAAGAACTTGTGGAATATGGGCCGCATCCTCCCCCTGGTAAGACTGGTGCAAAATACATTATAAGGGAAGATGGGCAGAGGCTTGATCTTCGCTACTTGAAGAAAAGTAGTGATCACCATCTGGAGCTTGGATACAAGGTGGAGCGACACTTGATGGATGGGGATTATGTTCTTTTCAATCGGCAGCCTAGTCTTCATAAAATGTCCATCATGGGTCACCGAATTAAAATCATGCCATACTCGACTTTTCGCTTAAACTTGTCTGTGACTTCTCCATACAATGCTGATTTTGATGGTGATGAGATGAACATGCATGTTCCCCAATCATTTGAGACTAGAGCAGAAGTTTTGGAACTAATGATGGTACCTAAATGCATTGTCTCACCTCAATCTAATCGGCCTGTTATGGGCATTGTCCAGGATACACTGCTAGGATGTCGGAAGATTACTAAAAGAGATACATTTATAGAAAAGGATGTTTTTATGAACATTTTGATGTGGTGGGAAGATTTTGATGGGAAGATACCTGCTCCAGCCATTTTGAAACCTAGGCCTCTATGGACTGGAAAACAGGTGTTCAACCTTATCATTCCAAAGCAAATAAATCTTATCAGGACTTCAGCATGGCACTCCGAAGCAGAAACAGGATTTATCACTCCAGGGGATACTTTAGTTCGAATAGAGAAAGGGGAGCTTCTATCGGGCACCCTTTGCAAAAAAACTCTTGGAACATCTACTGGAAGTCTTATCCATGTGATCTGGGAAGAGGTTGGTCCAGATGCAGCTCGCAAGTTTTTGGGCCATACACAGTGGCTCGTAAACTATTGGCTTTTGCAGAATGGTTTTAGTATTGGAATTGGGGATACAATCGCAGATGCAGCAACCATGGAGAAAATTAATGAAACAATATCAAAAGCTAAAAATGATGTTAAAGAACTTATCAAGCTGGCACAAGAAAAGCAGTTGGAAGCTGAGCCTGGGAGAACTATGATGGAATCATTTGAGAACAGAGTAAACCAGGTGTTGAATAAGGCTCGTGATGATGCAGGGAGTAGTGCTCAGAAGAGCTTATCTGAGAGTAACAATCTGAAGGCAATGGTTACTGCAGGATCAAAGGGTAGTTTTATTAACATTTCTCAGATGACTGCTTGTGTGGGACAGCAGAATGTTGAGGGCAAACGGATTCCTTATGGGTTCATTGATCGAACATTACCTCACTTCACAAAAGATGACTATGGGCCTGAAAGTCGTGGTTTTGTGGAGAACTCCTACCTTCGTGGGTTAACACCACAGGAATTCTTCTTCCATGCTATGGGTGGTAGGGAAGGTTTAATCGATACTGCTGTGAAAACTTCTGAGACGGGATATATTCAGCGGCGCCTTGTGAAGGCTATGGAGGACATTATGGTCAAATATGATGGTACTGTTAGAAATTCTCTTGGGGATGTCATACAGTTCCTATATGGAGAGGATGGTATGGACGCTGTTTGGATTGAATCACAGAAGTTGGATTCCTTGAAGATGAAAAAATCAGATTTTGACAGGGTTTTTAAGTATGAGATTGATGACGACAATTGGAACCCTAGCTACATGTTACCGGAGCATGTTGAGGATCTGAAAACCATCCGTGAGTTCAGAAATGTGTTTGATGCTGAGGTTCAGAAATTAGAAGCAGATCGTTACCAGCTTGGTACAGAAATTGCGACTACTGGTGATAATACGTGGCCTTTGCCTGTTAACCTCAAGAGACTAATCTGGAATGCACAGAAGACATTTAAGATTGATTTGAGAAGGCCATCAGATATGCATCCAATGGAGATTGTAGAAGCTATTGATAAGCTTCAAGAAAGGCTGAAAGTTGTCCCTGGTGATGATTTTCTTAGCATGGAAGCTCAGAAAAATGCAACTTTGTTTTTCAATATCTTACTTCGTAGCACATTTGCCAGCAAGCGGGTGTTGAAAGAGTATAGGCTCACTCGCGAAGCATTTGAGTGGGTTATTGGTGAAATCGAGTCCCGTTTCCTGCAGTCACTTGTAGCACCAGGTGAGATGATTGGTTGCATAGCTGCCCAATCCATTGGTGAACCAGCAACTCAGATGACCCTGAATACTTTCCACTATGCTGGTGTTAGTGCAAAGAATGTTACTCTTGGTGTTCCCAGGTTGAGGGAAATTATTAATGTTGCCAAGAAAATCAAGACTCCTTCTCTGTCTGTTTACTTGAAGCCTGAAGTCAACAAAAAGAAAGAACTGGCCAAGAATGTTCAGTGTGCTTTGGAGTACACTACATTGCGAAGTGTAACACATGCAACCGAGATATGGTATGATCCCGACCCTATGAGCACTATTATTGAAGAAGATGTTGAATTTGTCAAGTCATATTATGAAATGCCAGATGAAGATATTGCCCCAGAAAAGATATCTCCTTGGCTGCTTCGTATTGAACTGAATCGTGAGATGATGGTTGATAAGAAGCTGAGCATGGCAGACATTGCAGAAAAGATTAATCATGAGTTTGCCGATGATCTAACATGTATCTTCAATGATGATAATGCTGACAAACTCATACTTCGGATCCGCATCATGAATGACGAAGCTCCCAAGGGGGAATTGCAAGACGAATCTGCTGAAGATGATGTTTTCCTCAAAAGGATTGAAAGTAACATGTTGACAGAAATGGCTCTTCGAGGCATTCCTGATATAAACAAGGTTTTTATCAAATCAGGAAAAGTTAACAGATTTGATGAGAATGAAGGGTTCAAAGCAGATGTGGAGTGGATGCTTGACACAGAAGGTGTCAATCTGTTGGCTGTTATGTGTCATGAAGACGTTGATGCCACTAGGACAACAAGTAACCACTTGATCGAAGTGATTGAAGTTCTTGGAATCGAGGCTGTTCGACGCTCTCTTCTGGATGAGTTGCGCGTGGTTATATCTTTTGATGGATCTTATGTCAACTACCGGCATTTGGCTATTCTTTGCGATACAATGACCTATAGAGGTCACTTAATGGCCATCACCCGGCATGGCATCAATCGTAATGATACTGGTCCAATGATGAGATGTTCATTCGAGGAGACTGTCGACATACTTCTTGATGCAGCTGTATTTGCTGAAACAGACCACCTTAGGGGTGTTACTGAGAACATTATGCTTGGTCAGCTTGCTCCGATTGGTACAGGAGACTGTGCATTGTATTTGAATGATCAGATGTTGCAACAGGCAATTGAACTTCAGCTTCCTAGTTACATGGAGGGTTTGGAGTTCGGGATGACACCTTCACGATCGCCCATCTCAGGGACGCCATATCATGAAGGGATGATGTCACCTAGTTATTTGCTGAGCCCAAATGTTCGCTCTTCGCCAATTACAGATGCGCAATTTTCTCCTTATGTTGGTGGGATGACTTTTTCTCCCAGTTCTTCACCCGGCTACAGCCCATCATCTCCTGGCTACAGCCCATCGTCTCCAGGATACAGTCCAACATCTCCAGGTTATAGCCCCACCTCTCCAGGATACAGTCCTACATCACCGGGTTACAGTCCCACTTCTCCAACATATAGCCCCAGCTCTCCTGGATATAGTCCTACTAGTCCTGCTTATTCTCCAACAAGTCCATCTTACTCTCCTACTTCTCCCAGTTACAGCCCCACATCCCCGAGCTATAGCCCTACATCTCCCACTTACAGTCCTACTTCTCCTAGCTACAGCCCCACTTCCCCCAGTTACAGTCCTACTTCACCTAGTTACAGTCCCACATCTCCAGTCTACAGTCCCACTTCTCCAGCCTATAGCCCAACCTCTCCCGCGTACAGCCCAACTTCACCATCATACAGCCCCACATCACCTTCCTACAGCCCCACATCACCTTCATATAGTCCAACTTCTCCTTCATACAGCCCCACGTCACCTGCTTATAGCCCCACTTCTCCTGGCTACAGCCCAACTTCCCCGAGTTATAGTCCCACCTCCCCAAGCTATAGCCCTACATCTCCAAGTTACAATCCTCCTTCGGCAAAGTACAGCCCTTCGCTTGCATATTCTCCAAGCAGTCCAAGGTTGTCACCATCCAGTCCTTACAGCCAGTCATCTCCAAATTACAGCCCAACTTCACCATCATATTCATCTACATCTCCATCATATTCCCCTCCAAGTCCAACATACAGTCCCACCAGCCCATACAATTCTGGTCCAGGCCCAGATTACAGTCCAAGTTCTCCTCAGTACAGTCCAAGTGCGGGCTATTCGCCAACTGCACCAGGTTACTCTCCATCTTCCACCAGTCAATACACTCCACAAATGAGCAACAAGGATGAGGAAAGTACTCGG
>Lch_1
ATGGACATCCGATTCCCATACTCCCCGGCGGAGGTCGCGAAAGTCCGGGTCGTCCAGTTCGGCATTCTCAGCCCTGATGAAATCCGGCAAATGTCGGTGGTCCAGATCGAGCACAGCGAGACGATGGAGCGTGGAAAGCCGAAACCTGGCGGCCTCAGCGATCCTCGGCTTGGGACCATTGATCGTAAGATGAAGTGTGAGACGTGCATGGCGAACATGGCTGAGTGCCCTGGCCATTTCGGGCACCTGGAGCTCGCCAAACCCATGTTCCATATTGGGTTCTTGAAAACCGTGCTCTCTATCATGCGCTGTGTGTGCTTTAATTGCTCTAAAATACTTGTTGATGAGGAAGAACACAAGTTCAAGCAAGCTCAGAAAATTAGAAATCCAAAACATCGACTCAGGAAAGTTTTGGATGCATGTAAAAACAAAACAAGATGTGAAGGCGGTGATGATATTGAGGTCCGAGAT---CAAGATTTAGAAGAA---CCAGTAAAGAAGCGCCGAGGGGGTTGTGGTGCTCAACAGCCAAAGCTCACTGTTGAAGGTATGAAAATGATTGCAGAATACAAGGCTACAAGGAAAAAGAATGATGATCAAGAACAG---CTTCCTGAACCTGTGGAAAGAAAACAACAGCTTTCTGCAGAAAGGGTTCTAAGTGTTCTCAAGCGGATAAGTGATGAGGACTGCCTACTATTGGGTTTGAATCCTAAGTATGCCCGTCCAGATTGGATGATTTTACAAGTCCTCCCGATTCCCCCTCCTCCTGTGAGACCTTCTGTGATGATGGATACTTCTTCTAGGAGTGAGGACGACTTGACTCATCAGTTGGCAATGATTATTAGACACAATGAGAATCTGAGAAGGCAGGAGAGAAATGGAGCTCCTGCCCACATCATCTCAGAATTTGCGCAATTATTGCAGTTTCACATTGCTACATATTTTGACAATGAGCTTCCGGGACAGCCGAGGGCTACACAGAGGTCAGGACGGCCTATCAAATCTATATGCAGTCGGCTTAAGGCTAAAGAAGGTCGGATTAGAGGCAACTTGATGGGAAAGCGTGTGGATTTTTCAGCACGAACGGTCATCACACCAGATCCGACAATTAACATTGATGAACTTGGAGTGCCATGGAGTATTGCTCTTAATTTAACATATCCAGAAACTGTGACACCATATAACATTGAAAGGTTGAAGGAACTTGTAGAATATGGGCCCCATCCTCCTCCTGGTAAAACTGGTGCCAAGTACATTATAAGGGAAGATGGACAGAGGCTTGATCTTCGGTACTTGAAAAAAAGTAGTGATCATCATCTGGAGCTTGGTTATAAGGTAGAGAGGCACTTGAATGATGGGGACTTTGTTCTTTTCAATCGGCAACCAAGTCTTCACAAAATGTCTATAATGGGGCATCGAATCAAAATCATGCCATACTCAACTTTTCGCTTGAACTTGTCTGTAACTTCTCCGTACAATGCTGATTTTGATGGGGATGAAATGAACATGCATGTTCCTCAATCATTTGAAACTAGAGCAGAAGTCTTGGAGCTGATGATGGTACCAAAATGCATTGTCTCACCTCAATCAAATCGCCCTGTTATGGGTATCGTCCAGGATACACTCTTAGGATGCCGGAAGATAACTAAAAGAGACACCTTCATTGAGAAGGATGTCTTTATGAATATCTTGATGTGGTGGGAGGATTTTGATGGGAAAATACCTGCTCCAGCTGTTCTTAAGCCTAGACCTCTTTGGACTGGAAAGCAAGTGTTCAATCTGATCATTCCTAAGCAGATAAACCTCATCAGAACCTCAGCATGGCACTCAGAAGCGGAAACAGGATTTATCACTCCGGGAGATACACAAGTTAGAATAGAGAGAGGGGAGCTGCTTGCTGGCACTCTCTGCAAGAAGACCCTTGGAACATCTACTGGTAGTCTTATTCATGTCATCTGGGAAGAGGTTGGTCCAGATGCAGCCCGCAAGTTTTTGGGCCACACACAGTGGCTTGTTAACTATTGGCTTTTACAGAATGGATTTAGTATTGGAATTGGGGACACAATTGCAGATGCAGCAACCATGGAAAAAATTAATGAAACAATATCTAAAGCGAAGAATGAAGTGAAGGAACTTATTAAGGCTGCCCAAGACAAGCAGCTAGAGGCAGAACCTGGGCGAACTATGATGGAATCATTTGAGAACAGAGTGAACCAGGTGCTGAATAAGGCTCGTGATGATGCTGGTAGTAGTGCACAGAAGAGCTTATCAGAAAGTAACAATCTGAAGGCTATGGTGACAGCAGGATCAAAGGGAAGTTTTATCAACATTTCACAGATGACTGCTTGTGTGGGACAACAGAATGTTGAGGGTAAACGAATTCCTTACGGTTTCATTGATCGGACACTGCCACATTTCACCAAAGATGACTATGGGCCCGAAAGTCGGGGCTTTGTGGAGAACTCATATCTGCGTGGGCTGACTCCACAGGAATTCTTCTTTCACGCCATGGGTGGTAGAGAAGGTCTGATTGACACTGCAGTGAAAACATCTGAGACGGGGTATATTCAGAGGCGTCTTGTGAAGGCTATGGAGGACATCATGGTCAAATATGACGGTACTGTTAGGAACTCATTAGGGGATGTGATTCAGTTTTTGTATGGAGAGGATGGTATGGATGCCGTTTGGATTGAATCACAGAAGTTGGATTCTCTGAAAATGAAGAAGCGTGAGTTCGATAATGTTTTCAGGTATGAATTTGACAATGCCAATTGGAATCCAAGTTACATGTTACCTGAGCATGTTGAGGATTTGAAAACCATCCGGGAGTTCCGCAATGTTTTCGACGCTGAAGTTCAGAAACTGGAAGCAGATCGATACCAGCTTGGTACGGAGATTGCTACTACTGGTGATAACTCATGGCCTATGCCTGTTAACCTCAAGAGGCTTATCTGGAATGCTCAAAAGACATTTAAGGTTGACTTGAGAAGGCCATCTGACATGCACCCTATGGAGATTGTTGAAGCAGTTGACAAGCTTCAAGAAAGGTTGAAAGTCGTTCCAGGCGACGATTTTCTGAGCATGGAAGCTCAGAAAAATGCAACCCTTTTCTTCAACATTCTGCTTCGTAGCACATTTGCCAGTAAGCGTGTGTTGAAAGAGTACAGGCTAACTCGTGAAGCATTTGAATGGGTAATTGGTGAGATTGAATCTCGATTCTTACAATCATTGGTAGCTCCAGGTGAAATGATTGGCTGTGTGGCTGCCCAATCCATAGGTGAGCCAGCCACTCAGATGACATTGAATACCTTCCACTATGCTGGTGTGAGTGCCAAAAATGTTACTCTGGGAGTTCCTAGGTTGAGGGAAATTATAAATGTTGCAAAGAAAATTAAAACCCCTTCACTTTCTGTGTACCTAAAACCTGAAGTCAACAAGACGAAAGAGAGGGCGAAGAATGTCCAGTGTGCTTTGGAATACACCACTTTACGCAGTGTAACACAAGCAACTGAAGTATGGTATGATCCAGATCCTATGAGCACCATCATCGAAGAGGATGCTGAGTTTGTCAAGTCCTATTATGAAATGCCAGATGAAGAAGTTGCCCCAGAGAAAATCTCTCCTTGGCTGCTTCGCATAGAGTTGAATCGTGAAATGATGGTGGATAAGAAGTTGAGCATGGCAGACATTGCGGAGAAGATTAACCTCGAGTTTGATGATGATTTGACTTGTATATTTAATGATGACAATGCTGAGAAGCTAATTCTTCGTATACGAATCATGAATGATGAAGCTCCAAAGGGGGAGATGCAAGATGAATCTGCTGAAGATGATGTCTTCCTCAAGAAGATTGAGAGCAACATGTTGACAGAAATGGCCCTACGAGGCATTCCGGACATCAACAAGGTGTTTATCAAGTCTGGAAAGATAAATAAGTTCGACGAGAATGAAGGGTTTAAACCTGAAATAGAATGGATGTTGGACACAGAAGGCGTCAATCTGTTGGCTGTTATGTGTCATGAAGATGTTGATGCAACTAGGACAACAAGTAATCACTTGATCGAAGTGATTGAGGTTCTTGGAATTGAAGCTGTACGTCGATCTCTGCTGGATGAGTTACGGGTGGTCATATCTTTTGATGGGTCTTACGTGAATTACAGGCACTTGGCTATTCTTTGTGACACAATGACCTACCGTGGTCATTTAATGGCCATCACCCGCCATGGTATTAATCGAAATGACACTGGGCCAATGATGAGATGCTCATTTGAGGAAACTGTGGACATTCTTCTGGATGCTGCTTTGTATGCTGAAACAGATCATCTCAGAGGTGTCACTGAAAATATTATGCTTGGGCAGCTTGCACCCATTGGAACAGGGGACTGTGCCTTGTATTTAAATGATCAGATGCTGCAACAAGCAATTGAACTTCAGCTACCTAGTTATATGGAGGGCTTGGATTTTGGCATGACACCTTCCCGTTCACCCATGTCTGGAACTCCATATCATGAAGGCATGTCATCACCAAGCTATTTGTTTAGCCCAAATGCCCGTTTGTCACCCATTACAGATGCTCAGTTTTCTCCTTATGTTGGTGGGATGGCCTTCTCTCCTACTTCATCGCCAGGATACAGTCCGTCATCTCCAGGCTACAGCCCATCATCTCCAGGATATAGTCCTACATCTCCTGGTTACAGTCCCACCTCTCCTGGATACAGTCCTACATCACCTGCCCAA---------------------------------------------------------------------------------------------------------------------------------------------------------------------------------------------------------------------------------------------------------------------------------------------------------------------------------------------------------------CATCATATTCGCCAACATCCCCATCATATTCTC---------------------------------------------------------------------------------------------------------------------------CAAGCCCTACGTATAGTCCCAGTAGCCCGTATAGTTCAGGAGTTGGACCAGATT---------------------------ACAGCCCCAGTTCTCCAC------------------------------------------------------------AATACAGGTATGGTGTCTTTTATTCCTAGTGCTGGCTACTCACCTACTGCGCCAGGCTACTCACCATCGTCCACCAGCCAATACACTCCACAGATGAGCAATAAGGATGAGGGCAGCAGTCGC
>Nco_1
ATGGATACGCGGTTTCCTTACTCTCCGGCGGAAGTCGCCAAGGTGCGGACGGTTCAGTTCGGCATCCTCAGTCCCGACGAGATCCGGCAGATGTCCGTCGTGCAGATTGAGCACGGCGAGACGATGGACCGCGGAAAGCCCAAGCCCGCGGGGCTTAGTGATCCCCGGCTTGGTACCATCGACCGGAAGTTGAAGTGCGAGACGTGCTCGGCGAACATGGCGGAGTGCCCCGGTCACTTTGGTCACCTGGAGCTCGCCAAGCCGATGTTCCATATCGGGTTCATGAAGACGGTCCTTGCTATACTGCGGTGCGTCTGCTTCAATTGCTCGCACATTCTCGCCGATGAGGAGGATCATCGGTTCAAGCAAGCCTTGAAAATCAGAAATCCAAAAGCTCGACTGAAGAAAGTTTTGGATTGCTGTAAAAGCAAACAAAAATGTGAAGGTGGCGATGACATCGATGAGGATCAAGGACAGGATTTAGAAGATGCCCCAAAGAAGAAAAAACGTGGGGGCTGTGGTGCTATGCAACCAAAAATAACAATTGAAGGTATGAAGATAATTGCCGAATACAAGGTTCCTAGAAAGAAATCTGATGAACAGGAGCAAATGCTGCCTGAACCAGTTGAAAGAAAACAACAGCTATCTGCTGAAAGGGTTTTGAATGTCCTGAAACGAATTAGCGATGAAGATTGCTTACTTCTGGGGTTGAATCCGCAGTATGCTCGCCCTGATTGGATGATTTTACAGGTCCTTCCCATTCCGCCTCCTCCTGTGAGGCCGTCTGTGATGATGGATACTTCTTCACGCAGTGAGGATGATTTAACTCATCAGCTGGCAATGATCATAAGGCATAATGAGAATCTCAGGAGGCAGGAAAGAAATGGAGCTCCTGCACATATAATTTCAGAGTTTGCTGAGTTATTGCAGTTTCACGTTGCAACATATTTTGACAATGAGCTACCTGGTCAGCCTAGGGCTACACAAAGATCCGGAAGGCCTATTAAATCTATTTGCAGTAGACTTAAGGCTAAGGAGGGCCGGATTAGAGGGAACTTGATGGGGAAGCGTGTAGATTTTTCTGCTCGTACTGTCATCACTCCTGATCCAACTATTAACATTGATGAACTTGGGGTGCCGTGGAGTATTGCTCTTAATATGACATATCCTGAAACTGTTACTCCTTACAACATTGAACGGTTGAAAGAACTTGTTGAGAATGGACCTCATCCACCACCTGGAAAAACTGGGGCAAAATACATCATTAGGGAAGATGGACAGCGAGTTGATCTGCGATATTTGAGAAAGAGTAGTGATCACCATCTTGAATTGGGGTATAAGGTGGAGCGGCATTTGATAGATGGAGACTTTGTCCTTTTCAATCGGCAACCCAGTCTACACAAAATGTCTATCATGGGACATAGGATAAAAATTATGCCTTACTCTACCTTCCGTCTAAATTTATCAGTGACATCACCATATAATGCTGATTTTGATGGGGATGAAATGAACATGCATGTACCTCAGTCTTTTGAAACTAGAGCAGAAGTCTTGGAGTTGATGATGGTACCAAAGTGTATTGTTTCACCACAATCCAATCGGCCAGTCATGGGTATTGTGCAGGATACACTTCTTGGGTGTAGGAAGATTACAAAGCGTGATACCTTCATAGAAAAGGATGTGTTCATGAACATTTTGATGTGGTGGGAGGATTTTGCTGGAAAGATACCTGCTCCTGCCATTTTGAAGCCTAGACCTTTGTGGACAGGCAAACAAGTATTTAACCTTATAATTCCAAAGCAGATAAATTTGATTAGGTACTCAGCATGGCATTCAGAATCAGAAACGGGATTTATTACCCCTGGAGACACTTGTGTCCGAATAGAGAAGGGAGAACTTCTCTCGGGGACCCTCTGTAAGAAAACCATGGGCACATCATCTGGAAGTCTTATTCATGTTATCTGGGAAGAGGTGGGTCCAGATGCAGCACGCAAGTTTTTGGGGCATACTCAGTGGCTTGTTAATTATTGGCTTCTGCAAAATGCTTTTAGCATTGGTATTGGGGATACCATTGCCGATGCTTCCACTATGGAAAAGATTAATGAGACGATCTCTAAAGCAAAGAATGAGGTGAAAGAGCTTATCAAGGCAGCACAGGAGAAACAGTTGGAAGCTGAACCTGGGCGAACCATGATGGAGTCATTTGAGAATAGAGTCAATCAGGTGTTGAACAAAGCTCGTGATGATGCTGGCAGTAGTGCTCAGAGGAGCTTATCTGAAAGTAATAACCTGAAAGCAATGGTCACTGCAGGGTCTAAAGGAAGTTTTATTAATATTTCACAGATGACTGCTTGTGTTGGTCAACAGAATGTGGAGGGAAAGCGAATTCCTTTTGGTTTCATTGATCGCACACTGCCACATTTTACTAAAGATGATTATGGGCCTGAAAGTCGTGGTTTTGTGGAGAACTCCTATCTTCGTGGGCTGACTCCTCAGGAATTCTTTTTCCATGCTATGGGTGGTAGGGAAGGTTTGATTGATACTGCAGTCAAAACTTCAGAGACTGGTTACATACAGAGGCGTCTTGTAAAAGCTATGGAGGACATCATGGTCAAATATGACGGTACAGTCAGGAACTCGTTAGGAGATGTGATTCAGTTTCTTTATGGGGAAGATGGTATGGATGCTGTTTGGATTGAATCACAGAAGCTTGATTCATTAAAAATGAAAAAGGCAGAGTTTGATAAGGTCTTCAGGTTTGAGTTTGATGATGAAAATTGGGATCCAAGTTATTTGCAACCTGATTTTGTGGAAGACTTGAAAACCATTAAAGAGCTTCAGGATGTTTTCCATGCAGAAGTTCAGAAGCTTGAAGCAGATAGGCGGCAGCTCGCCACAGAGATTGCTACCACTGGGGACAACTCATGGCCAATGCCGGTGAATCTCAAAAGACTTATTTGGAATGCACAAAAGACGTTTAAGGTTGACCTAAGAAGACCATCTGATATGCACCCTATGGAGATTGTTGAAGCTGTTGACAAGCTTCAGGAGAGGCTGAAGGTTGTACCTGGTGAGGATGCAATGAGTATGGAGGCTCAAAAGAATGCTACTCTTTTTTTCAATATACTCCTTAGAAGCACATTTGCAAGCAAGCGTGTGTCGAAAGAGTATAGGCTTACACGTGAAGCATTTGACTGGGTGATTGGTGAGATTGAGTCTCGCTTTCTGCAGTCACTTGTTGCACCGGGTGAGATGATTGGCTGCGTAGCAGCACAATCAATAGGTGAACCAGCAACTCAGATGACGTTAAATACATTCCATTATGCTGGTGTGAGTGCAAAAAATGTTACACTTGGTGTGCCTCGCCTCCGAGAAATCATAAATGTTGCCAAGAAAATCAAAACTCCATCCCTGTCTGTGTATCTCAAACCTGAGGTCAGCAAGACCAAGGAGAAGGCCAAAAATGTGCAGTGTGCCTTAGAGTACACTACTCTTCGAAGTGTGACTCAGGCAACAGAAGTATGGTATGATCCGGATCCAATGACCACAATTATTGAAGAGGATATTGATTTTGTGAGGTCATACTATGAAATGCCAGATGAAGAGGTTGCACCAGAAAAGATTTCTCCTTGGTTGCTTAGGATAGAACTGAATAGGGAAATGATGGTGGATAAGAAACTGAGTATGGCAGATATCGCAGAAAAAATAAACCTCGAGTTTGATGACGATTTGACATGCATCTTCAATGATGATAATGCGGAAAAGCTTATCCTCCGTATACGAATTATGAATGACGATGCCCCCAAAGGTGAACTGCAAGATGAGTCTGCAGAAGATGATGTCTTCCTCAAGAAAATTGAAAGCAACATGTTAACAGAAATGGCCCTTCGTGGTATCCCAGACATCAATAAAGTGTTTATCAAGTCTGGCAAGGTAAGTAAGTTCGATGAAAATGAAGGATTTAAACCTGAAGTTGAATGGATGCTGGATACGGAGGGTGTCAATTTATTGGCAGTTATGTGTCATGAGGATGTGGATGCAACAAGAACAACAAGTAACCACTTGATAGAGGTGATTGAAGTCCTTGGAATAGAAGCTGTGAGACGTGCGCTGCTGGATGAGTTGAGAGTTGTTATATCATTTGATGGGTCTTATGTGAATTATAGACATCTTGCTATTCTATGCGATACTATGACTTACCGCGGGCATCTAATGGCCATCACTCGTCATGGTATTAACCGTAATGACACAGGACCTCTGATGAGGTGTTCATTTGAGGAAACTGTGGACATTCTTTTGGATGCAGCAGTGTATGCCGAGTCAGACCATCTAAGAGGTGTTACAGAGAATATCATGCTTGGACAGTTGGCCCCCATTGGAACGGGGGGCTGTGCTTTGTATCTGAATGATCAAATGCTACAGCAAGCTATTGAACTTCAGCTCCCTAGTTACATGGAAGGCATGGACTTTGGCATGACTCCATCCAGATCACCCATCACTGGAACCCCATTCCATGAAGGCATGATGTCCCCAAGCTACTTGTTTAGCCCAAATATCCGTGCATCACCAATTACAGATGCACAGTTCTCTCCATATGTTGGTGGCATGGCTTTCTCACCATCTTCGTCACCAGGATACAGTCCATCATCTCCTGGATACAGTCCATCCTCTCCTGGATATAGTCCTACATCCCCTGGTTATAGTCCAACTTCTCCTGGATACAGTCCTACTTCCCCTGGCTATAGTCCCACTTCTCCAACATACAGTCCCAGTTCTCCTGGATATAGTCCAACAAGTCCTGCATATTCACCCACCAGCCCGTCTTACTCTCCCACTTCACCCAGTTATAGTCCTACATCTCCAAGTTACAGCCCCACTTCGCCAAGCTATAGCCCTACATCCCCAAGT------------------------------------------TATAGCCCTACTTCACCAAGTTATAGTCCTACTTCTCCCGCTTATAGTCCTACTTCTCCTGCATATAGTCCAACTTCGCCTTCATATAGTCCAACATCACCTTCTTACAGTCCTACCTCACCTACTTACAGTCCAACATCACCTTCTTATAGCCCTACTTCTCCTGCCTACAGTCCAACCTCGCCTGGTTATAGCCCCACTTCACCAAGCTACAGCCCAACATCACCAAGCTACAGCCCAACTTCTCCAAGCTACAATCCACCTTCAGCTCGTTACAGTCCATCCCTGGCATATTCACCAAGCAGTCCAAGGATATCTCCTTCTAGCCCCTACAGTGCTTCATCTCCAAATTACAGCCCTACATCACCATCATATTCGCCTACATCTCCATCACACACGCCACCAAGTCCTACATATAGTCCAAGCAGCCCGACCTATTCTGTTGCCAGTCCAGACTACACTCCAAGTTCTCCACCATACAGTCCGAGTGCTGGTTACTCCCCCAGTGCGCCTGGATATTCTCCCTCATCGACCAGCCAGTATACACCACAGTTCAGTAATAAGGACGAGGGTAGCACTCGG
>Osa_1
ATGGATGCGAGGTTCCCGTACTCGCCGGCCGAGGTGGCCAAGGTGGAGGCGGTGCAGTTCGGCGTCCTCAGCCCCGACGAGATCAGACAAATGTCGGTGGTGCATATAGAGCATGCAGAGACTATGGAAAAGGGGAAGCCCAAGCCTGGTGGCTTGAGTGACCCTCGGATGGGGACAATTGACCGGAAGATCAAGTGTGAGACATGCATGGCTGGGATGGCAGAGTGCCCAGGCCACTTTGGCCACCTTGAGCTTGCTAAGCCAATGTTCCACATCGGCTTCATCAAGACTGTACTCTCCATAATGCGCTGCGTCTGCTTCAATTGCTCCAAGATCCTTGCAGATGAGGATGATATCAAGTTCAAGCAGGCTCTTAAAATCAGGAATCCAAAAAATAAACTAAAAAGAATATATGATGCTTGCAAGAACAGAAAGATCTGTGCAGGCGGTGACAATCTTGATGTTCAGGAGCAACAAGGTACTGATGAT---CCAGTGAAGAAA---AGGGGTGGCTGTGGTGCTCAGCAGCCGAATATCACTGTTGACGGTATGAAGATGGTTGCAGAGTATAAAGCACCAAAGAAGAAAAACGATGACCAAGAGCAA---CTCCCTGAACCTGTGGACCGGAAGCAAATCCTCTCTGCTGAGAGGGTCCTTAATGTTCTTAAACATATAAGTGACGAGGACTGTCTTCTATTGGGTCTGAACCCCAAATTTGCCCGTCCTGATTGGATGATTTTGCAAGTCCTTCCGATTCCTCCACCCCCTGTGAGACCATCTGTAATGATGGATACTTCTTCCAGAAGTGAGGATGATTTGACTCATCAATTAGCAATGATAATTCGACACAATGAGAACTTGAGGAGGCAAGAGAGAAATGGAGCCCCAGCTCACATAATAACAGAGTTTGCTCAGTTATTGCAATTCCACATTGCAACATACTTTGACAATGAACTTCCTGGCCAGCCAAGGGCCACACAGCGATCTGGAAGGCCTATTAAATCAATTTGCAGCAGACTGAAAGCAAAGGAAGGCCGCATTAGAGGAAACTTGATGGGGAAGCGTGTTGATTTCTCAGCTCGTACTGTCATCACACCAGACCCGAATATTAACATTGATGAATTGGGAGTGCCATGGAGTATTGCTTTGAACCTGACATACCCAGAAACTGTTACTCCATATAACATCGAGAGGTTGAAAGAACTTGTAGAATATGGGCCCCACCCTCCCCCTGGGAAGACAGGTGCAAAATACATTATCAGGGAAGACGGTCAGAGGCTTGATCTTCGTTATGTGAAGAAAAGTAGTGATCAGCATCTGGAGCTGGGTTACAAGGTGGAAAGGCACCTCAATGATGGGGATTTTGTTCTTTTCAATCGGCAACCCAGTCTTCACAAAATGTCTATCATGGGGCATCGCATTAAAATCATGCCCTATTCAACTTTCCGCTTAAACTTGTCCGTCACTTCGCCGTACAATGCAGATTTTGATGGGGATGAAATGAATATGCATGTTCCTCAGTCATTTGAGACCAGAGCTGAAGTTCTAGAGTTGATGATGGTTCCAAAATGTATTGTGTCTCCTCAATCGAACAGGCCTGTTATGGGTATTGTCCAGGACACGCTTCTTGGGTGTCGCAAAATTACTAAAAGAGATACTCTTATTGAAAAGGATGTATTTATGAACATCTTAATGTGGTGGGAAGATTTTGATGGAAAGGTCCCTGCCCCCGCCATTTTGAAACCAAGGCCTATTTGGACTGGGAAACAAGTTTTCAACTTAATTATTCCCAAGCAAATCAATTTGATTAGATTTTCTGGCTGGCATTCTGAAGCTGAAACAAGATTTATTACTCCTGGTGATACTATGGTCCGGATAGAGAAGGGAGAGCTTCTATCTGGTACACTTTGCAAAAAGACACTTGGAACATCAACTGGAAGTCTTATTCATGTTATTTGGGAAGAGGTTGGTCCAGATGCTGCTCGCAAGTTCTTAGGTCATACACAGTGGCTAGTCAACTACTGGCTTCTGCAAAATGGTTTCAGTATTGGAATTGGGGATACAATTGCAGATGCAGCCACCATGGAGAATATTAATGAGACAATCTCAAAAGCTAAAAATGATGTGAAGAAACTTATTAAGCAATTTCGTGATAACCAATTGGAAGCTGAGGCAGGACGCACCACGATGGAATCATTTGAAAATAGAGTAAATGAGGTTCTTAACAAGGCTCGTGATGTTGCTGGAAGTAGTGCCGAGAAGAGTTTGTCTGAAAGTAACAATCTGAAGGCTATGGCCACCGCAGGCTCAAAAGGAACTTTCATCAATATTTCACAGATGACTGCTTGTGTCGGACAGCAGAATGTTGAGGGCAAGCGGATCCCATTTGGCTTCACCAATCGAACATTGCCCCACTTCACGAAAAATGACTATGGTCCTGAAAGTCGTGGGTTTGTGGAGAACTCTTACCTTCGAGGCCTGACACCACAAGAATTTTTCTTTCATGCTATGGGTGGTAGAGAAGGTCTGATTGATACTGCTGTGAAGACCTCGGAAACTGGATATATCCAGCGACGACTTGTGAAGGCTATGGAAGATATCATGGTGAAGTATGATGGTACTGTTAGAAATTCTTTGGGAGATGTCATTCAGTTCTTATATGGAGAAGATGGCATGGATGCTATTTGGATTGAGTCACAGAAGTTGGACTCCTTGAAGATGAAAAAGGCTGAGTTTGATAATGTATTTCGTTATGAACTGGATGATGAGAACTGGAAGCCAAACTACTTGTCGACTCAACATGCTGAGGATTTGAAGACCATCAGTGAGATTAGAAATGTGTTTGAGGCAGAGGTTCAGAAGCTAGAAGCTGACCGGTTCCAGCTTGGCACTGAGATTGCTACAACTGGTGATAATACATGGCCTATGCCTGTCAATCTCAAGCGGCTTATCTGGAATGCTCAGAAGACATTCAAGATTGATCTGAGAAGGCCTTCTGACATGCACCCAATGGAAATTGTGGATGCAATAGATAAGCTGCAAGAAAGACTTAAGGTTGTCCCTGGTGACGATGATATCAGTATTGAGGCTCAGAAGAATGCAACTTTGTTCTTCAATATCCTGCTTCGAAGCACATTTGCTAGCAAGAGGGTCTTGAAGGAGTACAGGCTTACAAAGGAAGCTTTTGAATGGGTTATTGGTGAGATTGAATCGAGATTCCTTCAATCTTTAGTGGCTCCAGGTGAAATGATCGGATGTGTAGCTGCACAGTCCATCGGAGAACCAGCAACTCAGATGACCCTGAATACTTTCCATTATGCTGGTGTCAGTGCCAAGAACGTTACCCTTGGTGTTCCCAGGCTGAGAGAAATCATTAATGTTGCTAAGAATATAAAAACTCCATCATTGTCAGTTCACCTAAAGCCTGAGGTGAACAAGAAGAAGGAATTGGCGAAGAATGTCCAATGTGCCTTAGAGTACACTACTCTGCGGAGTGTGACTCATGCTACTGAGATATGGTATGATCCTGATCCTCTGGGAACCATTATTGAAGAAGATGCTGAATTTGTCCAGTCCTACTATGAAATGCCTGATGAGGACATTGACCCTGATAAAATTTCTCCATGGCTGCTGCGTATTGAGCTGAATCGTGAGATGATGGTTGATAAGAAATTGAGCATGGCTGATATTGCAGAGAAGATCAATCATGAATTCGATGATGACTTGTCATGTATATTTAATGATGATAATGCAGATAAACTGATCCTTCGTGTCCGGATCACAAATGATGAAGCTCAAAAGGGAGAAATACAGGATGAATATGGTGAGGATGATGTCTTCCTCAAGAAGATTGAGAGTAACATGTTGACAGAGATGGCCCTTCGTGGAATTCCAGGTATTAACAAAGTGTTTATCAAAGAGGGGAACGTCAATAAATTTGAGGACAATGATGGCTTCAAAACAGAGAAGGGGTGGATGCTTGATACAGAAGGTGTTAATCTCTTGGCTGTCATGTGCCATGAAGATGTTGATGCTACTAGGACAACAAGTAACCATTTGATTGAAGTAATTGAGGTTCTTGGAATCGAGGCTGTCCGCCGAGCTCTCTTGGATGAGCTGAGGGTTGTCATATCTTTTGATGGATCTTATGTCAACTACAGGCATCTGGCCGTTCTTTGTGATACAATGACATACAGGGGACATCTGATGGCTATTACAAGGCATGGTATCAACCGTAATGACACAGGGCCTCTTATGAGATGTTCTTTTGAAGAGACTGTGGACATCTTGCTTGATGCTGCTGTATATGCTGAATCTGACCCCCTGAGAGGTGTCAGCGAGAACATTATGCTTGGCCAGCTTGCTCCTATAGGTACAGGAGGCTGTGATCTGTATCTGAACGATCAGATGCTGAAGCAGGCCATCGAGCTTCAACTCCCAAGCTATGTTGAAGGCCTGGACTTTGGCATGACATCAGCATGCTCGCCCATCTCTGGGACACCATATCATCAAGGGATGATGTCGCCAAGTTACCTGCTGAGTCCAGACATCAGGGCTTCCCCCACTGCAGATGCTCAGTTCTCGCCGTATGTTGGAGGAATGGCTTTCTCACCCGTATCTTCACCAGGCTACACTCCTTCGTCAGGTGGTTACAGTCCATCTACTCCAGGGTATAATCCTGTCTCTCCTTTTTACTCGCCTGCCAGTCCATTATCATGCCCAACCAGTCCGTCATATTCACCAACATCTCCAATATACAGCGCTACATCTCCTATCTACAGCCCTTCATCTCCTATCTACAGCCCTACATCACTAAGTTACAGTCCCACATCACCAGTTTATAGTCCGACTTCTCCTGTATATAACCCAACTTCTTCTGCATACAGCCCCACATCACCATCTTATAACCCTACATCGCCGTCTTACAGT------------------------------------TACAGCCCCACATCACCATCTTATAGCCCCACATCGCCGTCTTACAGCCCCACATCACCATCTTATAGCCCCACATCGCCGTCTTACAGCCCCACATCACCGTCATATAGCCCAACATCGCCGTCTTACAGCCCCACATCACCATCATACAGCCCAACATCGCCGTCTTACAGTCCGACGTCACCCTCATATAGTCCGACTTCGCCTGCATACAGCCCAACATCTCCTGGCTACAGCCCAACATCTCCAAGCTACAGCCCATCGCCAAGCTACAATCCTTCTTCGGTCAAGTACACGCCTTCACATGCATACTCTCCAAGCAGCCCAAATTACAGCTCAACATCGCCGACATACTCACCTACCTCACCATCATACTCGCAACCAAGCCCGTCATACAGCCCAACAAGTCGAGTGGAAGAAGAAGCG------------------------------------------------------------------------------------------------------CATGAGGAGGCTGAAGAGGAAGAGCCAAAAAGA
>Out_1
ATG---------------------------------------------------------------------------------------------------------------------------------------------------------------------------------------------------------------------------------------------------------------------------------------------------------------------------------TGTGGTGTTGTTTGGTCT---------------------------------------------------------------------------------------------------------------------------------------------------------------------------------------------------------------------------------------------------------------------------------------------------------------------------------------------------------------------------GGCCGG---------------------------------------------------------------------------------------------------------GATGATCTCACTCATCAACTTGCTATGATCATAAGACACAATGAAAATCTAAAGAGGCAGGAGAAAAATGGAGCTCCAGCTCATATAATCTCTGAATTCACCCAATTGCTGCAATTCCACATTGCTACCTACTTTGACAATGAGCTGCCTGGCCAGCCAAGGGCAACTCAGAAGTCTGGACGACCTATCAAGTCTATAAGCAGCAGACTGAAGGCCAAGGAGGGTCGTATTAGAGGGAACTTGATGGGTAAACGTGTAGATTTTTCTGCCCGTACTGTTATTACTCCTGATCCAAATCTCAACATTGATCAACTAGGAGTTCCCTGGAGTATTGCCTTGAACATGACATATCCAGAAACTGTGACTCCATATAACATTGACAGATTAAAGGAGCTTGTCGAAAATGGGCCTCACCCTCCTCCAGGGAAAACAGGTGCAAAGTACATTGTCAGGGAGGATGGCCAGAGGCTTGATCTTCGCTACTTGAAAAAGAGCAGTGACCACCACTTAGAGCTGGGCTACAAGGTGGAGAGGCATTTGATGGATGGAGACTTTGTTCTTTTTAATCGGCAACCCAGTCTCCATAAAATGTCTATTATGGGGCATAGAATCAAAATCATGCCATACTCGACATTTCGATTGAACTTGTCAGTCACTTCCCCATACAATGCTGATTTTGATGGAGATGAAATGAACATGCACGTACCCCAGTCTTTTGAGACAAGAGCAGAAGTAATGGAATTGATGCTGGTGCCCAAGTGTATTGTTTCTCCACAGTCCAACAGACCAGTTATGGGTATTGTCCAAGACACACTTTTAGGTTGCCGA------------------------------AAGGATGTCTTCATGAATATCTTATTGTGGTGGGAGGATTTTGATGGCAAAGTACCATCTCCAACAATTCTAAAGCCTAGGCCAATTTGGACTGGCAAGCAAGTATTCAATCTTATCATTCCAAAGCAAATAAATCTTATAAGATACTCTGCATGGCATTTGGAGTCTGAAACAGGATTTATCACTCCGGGGGATACATGTGTTCGTATTGAGAAAGGAGAGATTCTTTCTGGCACTCTGTGCAAGAAAACCCTTGGAACATCTTCTGGAAGTCTTATTCATGTGATCTGGGAGGAGGTTGGTCCAGATGCTGCTCGGAAATTTTTGGGGCATACACAATGGCTTGTTAACTACTGGCTGTTGCAGCAGGGTTTCAGTATGGGTATAGGAGATACAATTGCCGATGCTGCAACTATGGAAACAATTAATGAAACAATCTCAAAAGCAAAAAGTGAAGTCAAAAACCTTATTAAGCTTGCTCAGGAAAAAGCATTAGAGGCAGAACCAGGGCGTACAATGATGGAGTCTTTTGAAAACAGAGTCAATCAGGTGTTGAACAAGGCTCGAGATGATGCAGGAAGTAGTGCTCAACGAAGCTTAGCGGAGAGTAATAATTTGAAAGCAATGGTTACTGCTGGGTCAAAAGGAAGTTTTATTAACATATCACAGATGACTGCTTGTGTGGGACAACAAAATGTTGAAGGAAAGCGAATTCCATTTGGATTTGATGGCCGATCCCTGCCCCATTTCACAAAGGATGACAGCGGTCCTGAAAGTCGTGGTTTTGTGGAAAACTCTTATCTTCGTGGCCTTACCCCGCAAGAGTTCTTTTTCCATGCAATGGGAGGTCGAGAAGGTTTGATAGACACCGCTGTTAAAACTTCAGAGACAGGGTACATACAGAGGCGTCTTGTGAAGGCTATGGAGGATATCATGGTTAAATATGATGGCACTGTAAGAAATTCTCTAGGTGATATTATTCAATTTCTCTATGGTGAAGATGGCATGGATGCTGTTTGGATCGAGTCTCAGAAGCTTGATTCATTGAAGATGAAAAGGAGTGAATTTAAAAATGTTTATAAATATGAGATTGATGATGAAAACTGGAATCCTGGTTACCTGTTACAGGAGCATGTTGAAGATTTGAAAACCATTCAAGAGTTTCACAATGTATTTACTGCAGAATTTAGGAAACTGGAAGAAGATAGACTGCTGTTAGCCACAGACATCGCTCCTAGTGGCGATAACTCTTGGCCTATGCCTGTAAATCTAAAGAGGCTAATATGGAATGCCCAAAAGACATTCAATATTGATTTTAGGAAACAATCGGATATGCATCCTATGGAGATCATAGAAGCAATTGACAAGCTTCAGGAAAGGCTTAAAGTTGTTCCTGGTGATGACCCTATGAGTATCGAGGCCCAGAAGAATGCCACTCTCTTTTTCAATATACTACTTCGAAGTACACTTTCTAGTAAACGTGTACTGAAGGAATACAGACTAACAAGAGAAGCATTTGAATGGGTAATTGGTGAAATTGAGGCCCGTTTCCTGCAGTCTTTAGTAGCCCCAGGTGAGATGATTGGTTGTGTTGCAGCACAGTCCATTGGTGAACCAGCTACTCAGATGACATTGAATACTTTCCACTATGCTGGTGTGAGTGCCAAGAATGTGACACTTGGTGTTCCCAGGCTTAAGGAGATTATAAATGTGGCAAAGACAATAAAAACACCCTCTCTGTCAGTGTATTTAAAGCCCGAGGTCAACAAGGCAAAGGAAAAGGCAAAGAATGTCCAGTGTGCTTTAGAGTACACAACCTTAAGAAGTGTGACAGAAGCTACTGAAGTATGGTATGATCCGGATCCAGTAAGCACTATTATTGAGGAGGATGCTGACTTTGTTAAGTCATATTATGAAATGCCAGATGACGATATTGAACCAGAGAAGTTATCTCCCTGGCTGCTACGTATAGAGCTGAACAGAGAAATGATGGTGGATAAAAAACTGAGTATGGCAGATATAGCAGAAAAGATCAACCGTCAGTTTGAAGGTGATGTGGCATGCATCTTCAACGATGATAATGCTGAAAAACTTATTCTTCGTTTACGTATCATTGATGATGAT---CCCAAAGAGGAAGCAGAAGCTAAAAATTCTGACGATGACGCCTTTTTAAGAAAGATAGAAAGCAACATTCTTACAGAATTGGCTCTCCATGGCATTGAAAATATTAACAAGGTTTTTATAAAATCAGGAAAAATTAACAAGTTCAATGAGAATGAAGGATTTAAGCCAGAGACAGAATGGATGCTAGACACAGAAGGTGTCAATATGTTAGCTGTAATGTGCCATGAAGATGTGGATGCAACTAGGACAACAAGCAATCACTTGATTGAGGTCATTGAGGTTCTTGGAATTGAGGCTGTAAGGAGATCTCTTCTGGATGAGCTTCGTGTTGTGATATCTTTTGATGGATCATATGTAAATTACAGGCACTTGGCCATTCTTTGTGACACTATGACATATCGGGGCCATTTGATGGCAATTACTCGTCATGGTATCAATCGTAATGACACAGGGCCAATGATGCGATGTTCATTCGAGGAGACTGTTGATATTCTTTTGGATGCTGCTGTATATGCTGAAGCAGATCCTCTTCGGGGTGTTTCAGAGAATATCATGCTGGGCCAACTGGCTCCAATTGGTACAGGGGATTGTGCCTTGTATTTAAATGACGAGATGCTGCAACATGCTGTTGAAATTCAACTACCCAGCTATACAGAAGATATAGGCATTGGCACAGCACCTTCTTGGTCCCCCATT------ACACCACATCAT---GGTGCAATGTCACCAAGCTATTTGCTCAGCCCTGGTCCCCATTCATCTCCAATATCAGATTCACAATTTTCTCCCTAT---------------------------------------------------------------------------------------------------------------------------------CCC------------TAC------------------------------------------------------------------------------------TCCAAGCAGTCCAAGATATTCACCATCACACAGCCCGACATCACCAGACTACAGTCCTACTTCACCTTCGTTTTCCCCAACATC------------------------------------------------------------------------------------------------------------------------------------------------------------------------------------CCCGTTTTCTCAACAAACTCC------------------------------------------------------------------------------------------------------------------------------------------------------------------------TACTTACAGTCCTGTCAGAAT---------------------------------------------------------------------------------------------------------------------------------------------------------------------------------------------------------------------------------------
>Out_2
------------------------------------------------------------------------------------------------------------------------------------------------------------------------------------------------------------------------------------------------------------------------------------------------------------------------------------------------------------------------------------------------------------------------------------------------------------------------------------------------------------------------------------------------------------------------------------------------------------------------------------------------------------------------------------------------------------------------------------------------------------------------------------------------------------------------------------------------------------------------------------------------------------------------------------------------------------------------------------------------------------------------------------------------------------------------------------------------------------------------------------------------------------------------------------------------------------------------------------------------------------------------------------------------------------------------------------------------------------------------------------------------------------------------------------------------------------ATGTCTATCATGGGGCATAGAATCAAAATCATGCCATACTCAACATTTAGATTGAATTTATCGGTCACTTCACCATACAATGCTGATTTTGATGGAGATGAAATGAACATGCATGTGCCCCAGTCATTTGAGACAAGGGCAGAAGTGTTGGAGTTAATGATGGTGCCAAAGTGCATTGTTTCTCCACAGTCCAACAGGCCTGTTATGGGTATTGTTCAGGACACTCTTTTGGGTTGCAGAAAGGTGACGAAAAGGGATACATTTATAGAGAAGGATGTCTTCATGAATATCTTAATGTGGTGGGAGGATTTTGATGGCAAAATACCATCTCCAACAATTCTAAAGCCCAGGCCACTTTGGACTGGCAAACAAGTATTCAATCTTATCATTCCAAGGCAAATAAATCTAATAAGGTACTCTGCATGGCATTCAGAGTCTGAAACAGGATTTATCACGCCAGGGGATACCTGTGTCCGGATTGAAAAAGGAGAGGTTCTTTCTGGCACTCTGTGCAAGAAAACTCTAGGAACGTCTTCTGGGAGTCTGATTCATGTGATCTGGGAGGAGGTCGGGCCAGATGCTGCTCGTAAGTTTTTAGGGCATACACAGTGGCTTGTCAACTACTGGCTGTTACAGCAGGGTTTCAGTATTGGTATAGGAGACACAATTGCTGATGCTGCAACTATGGAAACGATTAACGAAACAATTTCAAAAGCAAAGAATGAGGTCAAACAACTTATTAAGGCTGCTCAAGAGAAGGCATTGGAGGCAGAACCTGGCCGTACAATGATGGAGTCTTTTGAAAACAGAGTGAATCAGGTGTTGAACAAGGCTCGTGATGATGCGGGAAGTAGTGCTCAACGAAGCTTATCAGAGAGTAATAATTTGAAGGCAATGGTTACAGCTGGGTCAAAAGGAAGTTTTATTAACATATCACAGATGACAGCTTGTGTGGGACAGCAAAATGTTGAAGGAAAGCGAATTCCATATGGATTTGATGGTCGAACTCTACCCCATTTCACAAAGGATGACAATGGTCCTGAAAGTCGTGGTTTTGTGGAAAACTCTTATCTGCGTGGACTTACTCCCCAGGAGTTCTTTTTTCACGCAATGGGAGGTCGAGAAGGTTTGATAGACACTGCTGTGAAAACCTCTGAGACAGGGTACATACAGAGGCGTCTTGTAAAGGCTATGGAGGATATCATGGTTAAGTATGATGGGACGGTCAGGAATTCGCTAGGCGATGTTATTCAATTTCTCTATGGTGAAGATGGTATGGATGCTGTTTGGATTGAGTCTCAGAAGCTGGATTCATTGAAGATGAAAAGAAAAGAGTTTGAAAATGTTTATAAATACGAGATTGATAATGAAAACTGGAATCCTGGTTACATGTTAGCAGATCATGTTGAAGATTTGAAAACCATCCGAGAGTTCCGCAATGTATTTGATGCAGAAGTGCAGAAACTGGAAGCTGATAGGCGGCAGCTAGGCACAGAAATTGCTCCTAGTGGAGATAACTCCTGGCCTATGCCTGTAAATCTGAAGAGGCTAATATGGAATGCCCAGAAGACATTCAAAATTGACTTGAGGAAACCGTCGGATATGCATCCCATGGAGATTGTGGAAGCTGTTGACAAGCTTCAGGAAAGGCTTAAGGTTGTTCCTGGTGATGACCTTATGAGTATTGAGGCTCAGAAAAATGCTACTCTTTTTTTCAACATACTACTCCGCAGTACATTTGCCAGCAAACGTGTGCTGAAGGAATACAGACTAACTAGAGAAGCTTTTGAATGGGTGATTGGTGAGATTGAGTCTCGTTTCCTGCAGTCTTTAGTGGCACCAGGTGAGATGATTGGTTGTGTTGCAGCACAGTCCATTGGTGAACCAGCTACTCAGATGACCTTGAATACATTCCATTATGCTGGTGTGAGTGCCAAAAATGTCACACTTGGCGTTCCCAGGCTGAGGGAGATTATAAATGTAGCAAAGAAAATAAAAACACCATCTCTGTCAGTGTACCTAAAGTCTGAGGTGAACAAGACAAAGGAAAAGGCCAAGAACGTTCAGTGTGCTTTAGAGTACACAACCCTACGAAGTGTGACAGAGGCAACTGAGGTCTGGTATGATCCAGATCCAATGAGCACTATTATTGAGGAGGATGTCGACTTTGTGAAGTCATATTATGAAATGCCAGATGAGGATATTGCACCAGAAAAGATATCTCCCTGGCTGTTGCGTATTGAATTGAACCGAGAGATGATGGTGGATAAAAAGCTTAGTATGGCAGATATAGCAGAGAAGATCAACCTGGAGTTTGACGATGACTTGACATGCATCTTCAATGATGATAATGCAGAAAAACTTATACTTCGTATACGTATCATGAGTGAAGAAGCTCCTAAAGGTGAAGCACAAGATCAAAATTCTGAAGATGATGTCTTCTTAAAGAAGATTGAAAGCAACATGCTCACAGAAATGGCTCTCCGTGGCATTCCAGATATTAATAAGGTTTTTATAAAATCTGGAAAAATTAACAAGTTTGATGAGAATGAAGGATTTAAGCCAGAGACAGAGTGGATGTTAGACACAGAAGGTGTCAATATGTTAGCTGTGATGTGCCATGAAGATGTGGATGCTACTAGGACAACAAGCAATCACTTGATTGAGGTCATTGAGGTTCTTGGCATTGAGGCTGTAAGGAAGTCTCTTCTGGATGAGCTTCGTGTCGTGATATCTTTTGATGGATCATATGTGAATTACAGGCACTTGGCCATTCTTTGTGATACTATGACATATCGGGGCCATTTGATGGCCATTACTCGTCATGGTATCAATCGTAATGACACAGGTCCAATGATGCGATGCTCATTTGAAGAGACTGTGGATATTCTTTTGGATGCTGCTGTATTTGCTGAAGCAGATCCTCTCAGAGGTGTTACAGAGAATATAATGCTTGGCCAGCTAGCTCCTATTGGTACAGGTGATTGTGCTCTCTATTTGAATGACCAGATGCTGCAACAGGCTATCGAACTGCAGCTACCCAGCTATATGGAAGGGGTAGAATTTGGCATGACACCTTCTCGGTCCCCTATTACAGGGACGCCACACCATGATGCAATGATGTCACCAAGTTACTTGCTCAGCCCCAGTCTTCGTTCATCTCCAATTTCAGATGCACAGTTTTCTCCTTATGTGGGAGGAATGGCCTTCTCTCCTTCTTCTTCTCCTGGGTATAGCCCTTCTTCGCCAGGTTACAGCCCCTCCTCGCCAGGTTACAGTCCTACGTCTCCAGGCTACAGTCCCACATCTCCGGGCTACAGCCCCACATCTCCTGGATACAGCCCAACTTCTCCTTCGTATAGTCCAAGTTCTCCTGGATATAGTCCGACTTCTCCAGCCTATTCTCCAACTAGTCCTTCTTATTCTCCCACATCCCCAAGCTATAGCCCTACATCACCGAGCTATAGCCCCACATCTCCTAGCTATAGCCCCACATCACCGAGT------------------------------------------TATAGCCCAACCTCACCTAGCTACAGCCCAACATCTCCAGTCTACAGCCCAAGCTCACCTGTTTACAGTCCAACCTCTCCTGCGTACAGCCCTACATCACCTTCATACAGCCCTACATCACCTTCTTACAGTCCAACATCTCCTGCTTACAGCCCAACATCTCCTGCTTACAGCCCAACATCTCCAAGTTACAGCCCAACTTCACCTGGCTATAGCCCTACTTCTCCAAGCTATAGTCCAACTTCTCCAAGCAATAATCCTGCTTCTATGAAGTACAGCCCCTCGCCTGCATACTCTCCGAGCAGTCCAAGATATTCACCATCAAGTCCATACAGTCCAACATCACCAAATTACAGTCCTAATTCGCCTTCCTATTCGCCAACATCTCCATCATTTTCGCAACCAAGTCCTACTTACAGTCCTACAAGTCCTCCGTATTCGCCGGCAAGTCCTGGATTTAGTCCCAGTTCACCTCAATACAGTCCAAGTGCTGGCTATTCTCCAACTGCTCCTGGCTATTCTCCGTCTTCAACGAGCCAGTATACACCACAATTTAGTAACAAAGATGAGGGGAGTACTCGG
>Pab_1
---------------------------------------------------------------ATGCTGTCT---GATACAACTCATTCTATG---------CATGATCAATACAGAGCAGCAGTGGGCACTGGGCACCCAAATCCTGCC---------------------------------------------TGTTTCAAACATATCATTTCAGTATCCAAAGTTCAGAGCAGTTGGGGATCTGCTCAG------------------------GGTTGGGAGCTGCCCATACTCTCTGCC---------------------TGCGAAGATGTG------AACCACGACTCTGTGGCTGCTCCCCAGGGCTTACAG------------------------------------------------AATAAAACAAAATGTGAGGGTGGAGATGCGATTGATGAAGATCAA---CAAGATGGTGATGAAGAGGTTAAGAAGAAGCGTCACGGAGGATGTGGTGCTCAGCAACCGAAGATAACCATTGATGGCATGAAAATACTTGCTGAATATAAAGTTCAGCGCAAGAAAGCAGATGACCAAGAACAGATAATGCCAGAGCCCGTGGAGAGGAAACAGCAGCTTTCTGCAGAGAGGGTTCTCAATGTTTTGAAGCGAATAACTGATGAAGAGTGCCAGATGTTGGGCTTGAACCCCAAATATGCTCGCCCAGATTGGATGATTTTGCAAGTTCTTCCTGTTCCTCCTCCTCCTGTGAGACCTTCTGTCATGATGGACACTAGATCAAGGAGTGAGGATGATCTTACGCATCAGCTTGCTATGATCATCAGACACAATGAAAATCTGAAGAAGCAGGAAAAGAATGGGGCTCCAGCACATATTATTACAGAATTTGCTCAATTGTTGCAATTCCACATTGCTACCTATTTTGACAATGAGCTCCCTGGTCAGCCAAGGGCAACTCAGCGATCGGGACGACCCATTAAGTCCATATGCAGTAGGCTGAAGGCCAAGGAGGGTCGCATCAGAGGGAATTTAATGGGAAAACGTGTAGATTTTTCTGCACGTACAGTTATTACTCCTGATCCAAATATCAACATTGACGAGTTAGGAGTGCCTTGGAGTATTGCACTGAATTTGACATATCCAGAAACTGTGACTCCATATAACTTGGAGAGGGAAAACAAGAACTTGGAG------------------------------------------------------GATGGCCAGAGACTTGATCTTCGCTACTTGAAGAAGAGCAGCGACCACCATTTAGAGTTGGGTTATAAGGTGGAGAGGCATTTGAATGATGGTGACTTTGTTCTTTTCAATCGACAACCTAGTCTTCATAAGATGTCTATCATGGGGCACAGGATCAAAATCATGCCATACTCAACATTTCGATTGAACTTGTCAGTCACATCACCGTATAATGCTGATTTTGATGGAGATGAAATGAATATGCATGTACCCCAATCATTTGAGACGAGAGCAGAAGTCTTGGAACTAATGATGGTGCCAAAGTGCATTGTCTCTCCTCAGTCCAATAGGCCAGTTATGGGTATTGTCCAAGACACACTTTTGGGCTGTCGGAAGGTGACTAAAAGGGACACATTCATAGAGAAGGATGTCTTTATGAATATTTTAATGTGGTGGGAGGACTTTGATGGAAAAATACCTGCTCCGACAATTTATAAGCCAAGGCCAATTTGGACTGGCAAGCAA------------------------------------------------------------------------------------------------------------------------------------------------AAAACCCTTGGAACTTCTTCAGGAGGCCTTATACATGTGATCTGGGAGGAGGTGGGTCCAGATGCTGCTCGTAAATTCTTAGGA------------------------------------------------------------GACACCATTGCTGATGCTGCAACCATGGAGGTTATCAATGACACAATATCAAAAGCAAAGAATGAAGTCAAACAGCTTATTAAGGCTGCTCAGGACAAACAATTAGAGGCAGAACCTGGCCGTACAATGATGGAGTCCTTTGAAAACAGAGTCAATCAGGTGTTGAACAAGGCCCGTGATGATGCAGGAAGCAGTGCTGAAAAAAGTTTATCAGAAAGTAATAACTTGAAAGCGATGGTTACGGCTGGGTCAAAAGGAAGTTTTATTAACATCTCACAGATGACTGCTTGTGTGGGACAACAAAATGTGGAAGGAAAACGAATTCCATATGGATTTGACGGTCGAACTCTTCCCCATTTCACAAAGGATGATAAAGGCCCAGAAAGTCGTGGTTTTGTGGAGAACTCTTATCTTCGTGGCCTAACTCCCCAGGAGTTCTTTTTTCACGCAATGGGAGGTAGAGAAGGTTTGATAGATACTGCTGTGAAGACTTCGGAAACAGGTTACATACAGAGGCGTCTTGTAAAAGCTATGGAGGATATCATGATTAAATATGACGGGACTGTCAGGAACTCACTTGGTGATGTTATTCAATTTCTATATGGGGAAGATGGTATGGATGCTGTTTGGATTGAGTCACAGAAGCTTGATTCTCTGAAGATGAAAAAGAAGGAGTTCGAAAATGTTTATAAATATGAACTTGATCAAGAAAATTGGAATCCTAGTTACATGTTACCAGAGCACGTGGAAGATTTGAAAACAATCCGGGAGTTCCAGAACGTTTTTGATGCAGAAGTGCAGAAACTGGAGTCAGATAGACGACAGCTAGGTATGGAGATTGCACCCAGTGGAGATAACTCGTGGCCTCTGCCTGTAAATCTTAAGAGGCTCATCTGGAATGGCCAGAAGACATTCAAAATTGATATGAGAAAACCATCAGATATGCATCCCATGGAGATTGTAGAAGCAATTGACAGGCTTCAGGAAAGACTTAAGGTTGTTCCTGGTGATGACCTCATGAGTATTGAAGCACAGAAGAATGCCACTCTCTTTTTCAACATTCTGCTTCGAAGTACATTTGCTAGTAAACGTGTGCTGAAGGACTACCACCTTACAAGGGAAGCATTTGAATGGGTAGTGGGTGAGATTGAGTCTCGTTTCCTGCAGTCCTTAGTAGCTCCTGGTGAGATGATTGGCTGTGTTGCAGCACAGTCCATTGGTGAACCAGCTACTCAGATGACACTGAATACTTTCCATTATGCTGGTGTCAGTGCCAAGAATGTTACTCTTGGTGTCCCCAGGCTGAGGGAAATCATTAATGTGGCAAAGAAAATTAAAACGCCATCATTGTCTGTATATCTAAAACCTGAAGTCAACAAGACAAAGGAAAGGGCAAAGAATGTGCAGTGTGCTTTAGAGTACACAACGTTGCGAAGTGTTACAGAGGCTACTGAAGTGTGGTATGATCCAGATCCAATGAGTACTATCATAGAGGAGGATGTTGACTTTGTTAAATCATATTATGAAATGCCAGATGAGGATATTGCACCAGAAAAAATATCTCCATGGCTGCTCCGTATAGAATTGAACAGAGAGATGATGGTTGATAAAAAGCTGAGTATGGCAGACATCGCGGAAAAGATCAACCTTGAGTTTGATGATGATTTGACGTGCATTTTTAATGATGATAATGCAGAAAAACTTATTCTACGTATACGTATTATGAATGAAGAGGGTCATAAAGGGGAAGCACAAGACCAAAATTCCGAAGATGATGTGTTTTTGAAGAAAATTGAAAGTAACATGCTTACAGAAATGGCTCTTAGGGGAATTCCAGATATTAATAAGGTGTTTATCAAGTCTGGAAAAATCAACAAGTTTGATGAGAATGATGGATTTAAACCTGAGACAGAATGGATGCTAGATACAGAAGGTGTCAATATGTTAGCTGTGATGTGCCACGAAGATGTGGATGCTACTAGGACAACAAGTAATCACTTGATTGAGGTTATTGAAGTGCTTGGAATTGAGGCTGTAAGGAAGGCTCTTCTTGATGAGCTTCGAGTTGTGATATCTTTTGATGGGTCATATGTGAACTACAGGCATCTAGCTATTCTATGTGACACGATGACATATCGAGGTCATTTGATGGCTATTACTCGACATGGCATCAATCGTAATGACACAGGGCCAATGATGAGATGTTCATTTGAGGAGACTGTGGATATCCTTTTGGATGCTGCTGTTTTTGCTGAAGGAGACCCTCTCAGGGGTGTTACAGAAAACATCATGCTTGGCCAATTGGCTCCTATTGGTACAGGTGATTGTGCCTTGTATTTGAATGACAAGATGCTGCAACAGGCACTTGAACTCCAGTTACCCAGCTATATGGAAGGTGTAGACTTTGGCATGTCACCAATTCGGTCTCCTATTACAGGGACACCGCACCATGATGGCATGATGTCACCAAGTTATTTGCTCAGTCCCAGCCTCCGCAGCTCTCCTATTACAGATGCACAATTTTCTCCATATGTTGGGGGAATGGCCTTCTCTCCATCCTCTTCTCCTAGCTATAGCCCTTCTTCCCCAGGGTACAGTCCCTCATCTCCTGGATATAGCCCCACATCACCTGGTTACAGTCCCACATCTCCAGGATTCAGCCCTACATCACCAGGATATAGTCCTACTTCTCCTTCATATAATCCAAGCTCTCCTGGATATAGTCCTACTTCTCCAGCGTATTCACCTACAAGTCCTTCTTATTCACCCACATCAGCAAGCTATAGTCCCACATCACCAAGCTATAGTCCCACTTCACCAAGCTATAGCCCGACATCCCCAAGTTACTGCCCTACCTCACCTAGTTACAGCCCTACCTCACCTAGTTACAGCCCAACTTCACCAGTTTACAGCCCCACATCCCCAGCATACAACCCCACCTCACCAGCATATAGCCCCACATCGCCTTCATATAGTCCCACGTCACCTTCATATAACCCAACATCTCCAGCTTACAGTCCAACTTCTCCGGCATACAGCCCAACTTCCCCGGCCTACAGCCCAACGTCTCCTAGATACAGCCCAACGTCACCAAGTTATAGCCCAACATCTCCAAGCTATAGCCCGACATCTCCAAGCTACAATCCAGCTTCTCCAAAGTACAGCCCTTCACCAGCATATTCTCCAAGTAGTCCAAGATTTTCGCCATCAAGTCCATATAGTCCAACATCACCAAACTACAGTCCAAATTCGCCTTCTTATTCGCCAACATCTCCGTCATTTTCTCAAGCAAGTCCTATTTACAGTCCTACAAGCCCTACATATTCTCCTGGAAGTCCTGCATTTAGTCCCAGTTCAACTCAGTATAGTCCCAGTGGTGGCTATTCTCCGACTGCTCCTGGCCATTCTCCATCTTCAACAAGCCAATACACACCACAGTTCAGCAACAAAGATGAGGGAAGTACTCGG
>Pab_2
ATGGACACGCGGTTCCCGTACTCGCCGGCCGAAGTGTCCAAGGTGAAGATTGTTCAGTTCGGAATAATCAGCCCCGATGAGATTCGGCAAATGTCGGTGGTACAAATTGAGCACAGCGAGACCTTTGAACGCGGGAAGCCTAAGCTCGGGGGCCTGAGTGATCCTCGTTTGGGCACCATTGATCGCAAAGTGAAGTGTGAAACCTGCTCTGCTAGCATGGCGGAGTGCCCTGGTCACTTTGGGCACCTGGAGCTAGCCAAACCCATGTATCATATTGGCTTTCTGAAGACCGTTCTGTCAATTCTTCGTTGCGTCTGTTTTAATTGCTCTCGCATTCTCGCAGATGAGGATGACCATCGTTTCAAACAAGCATTAAAAGTCAAGAACCCAAAACATAGGTTAAAAAAGGTTTTGGATTGTTGTAAGAATAAAACAAAATGTGAGGGTGGAGATGTGATTGATGAGGATCAAGGACAAGATGGCGATGAAGAGGTTAAGAAGAAGCGTCATGGAGGTTGTGGTGCTCAGCAACCCAAGATATCCATTGATGGCATGAAAATAATTGCTGAATATAAAGCTCCACGCAAGAAAGCAGATGAACAAGAACAGCTAATGCCAGAGCCTGCGGAGAGGAAACAACAGCTTTCAGCAGAGCGGGTTCTAAATGTTTTGAAGCGAATAAGTGATGAAGAGTGCCAAATGTTGGGCTTGAACCCCAAATATGCTCGCCCAGACTGGATGATTTTGCAAGTTCTCCCCGTTCCTCCTCCTCCTGTCAGACCTTCTGTCATGATGGACACTACATCAAGGAGTGAGGATGATCTCACACATCAGCTTGCTATGATCATCAGACACAACGAAAATCTGAAGAAGCAGGAAAAGAATGGGGCTCCAGCTCATATTATTACTGAATTTGCCCAATTGTTGCAATTCCACATTGCTACCTATTTTGACAATGAGCTCCCTGGTCAGCCAAGGGCGACTCAGCGATCGGGACGACCCATTAAGTCCATATGCAGTAGACTGAAGGCCAAGGAGGGTCGCATCAGAGGGAATTTAATGGGGAAACGTGTAGATTTTTCTGCACGTACAGTTATTACTCCTGATCCAAATATCAACATCGATCAGTTAGGAGTGCCGTGGAGCATTGCATTGAACTTGACATATCCAGAAACTGTGACTCCATATAACATGGAGAGATTAAAGGAGCTTGTTGAATATGGACCTCATCCTCCTCCAGGGAAAACTGGTGCCAAATATATTATCAGGGAGGATGGCCAGAGACTTGACCTTCGCTACTTGAAGAAGAGCAGTGACCACCATTTAGAGTTGGGTTATAAGGTGGAGAGGCATTTGAATGATGGAGATTTTGTTCTTTTCAATCGACAACCTAGTCTTCACAAGATGTCTATCATGGGGCACAGGATCAAAATCATGCCATACTCAACATTTCGACTAAACTTGTCAGTCACATCCCCATATAATGCTGATTTTGATGGTGATGAAATGAATATGCATGTACCCCAGTCATTTGAGACTAGAGCAGAAGTCTTGGAACTAATGATGGTGCCAAAGTGCATTGTCTCTCCTCAGTCCAATAGGCCAGTTATGGGTATTGTCCAAGACACACTTTTGGGCTGTCGTAAGATAACAAAAAGAGACACATTCATAGAAAAGGATGTCTTTATGAATATTTTAATGTGGTGGGAGGATTTTGATGGAAAAATACCCGCTCCGACGATTTATAAGCCAAGGCCAATTTGGACTGGCAAGCAA------------------------------------------------------CATCAGAAGTCTGAATCCGGAATTATCACGCCGGGAGATACTCTTGTACGCATTGAGAAGGGAGAAGTTATCTCAGGCACTCTTTGCAAGAAAACCCTTGGAACTTCTTCAGGAAGTCTTATTCATGTGATCTGGGAGGAGGTTGGTCCAGATGCTGCTCGTAAGTTCTTAGGTCACACGCAATGGCTTGTTAACTACTGGCTGCTACAGCAGGGTTTCAGTATTGGTATAGGAGACACAATTGCTGATTCTGCAACCATGGAGGTTATCAATGAAACAATATCAAAAGCAAAAAATGAAGTCAAACTGCTTATTAAGGCTGCTCAGGAGAAACAATTGGAGGCAGAACCTGGCCGCACAATGATGGAGTCCTTTGAAAACAGAGTCAATCAGGTGTTGAACAAGGCCCGTGATGATGCAGGAAGTAGTGCTCAAAAAAGTTTATCAGAGAGTAATAATTTGAAGGCAATGGTTACGGCTGGGTCAAAAGGAAGTTTTATTAACATATCACAGATGACTGCTTGTGTGGGACAACAAAATGTAGAAGGAAAACGAATTCCTTATGGATTTGATGGTCGAACTCTTCCTCATTTCACAAAGGATGATAAAGGTCCAGAAAGTCGTGGTTTTGTGGAGAACTCTTATCTTCGTGGCCTAACTCCCCAGGAGTTCTTTTTCCACGCAATGGGAGGTAGAGAAGGTTTGATAGATACTGCTGTGAAGACTTCGGAAACAGGTTACATACAGAGGCGTCTTGTAAAGGCAATGGAGGATATCATGGTTAAATATGATGGGACTGTCAGGAACTCACTTGGTGATGTTATTCAATTTCTATACGGTGAAGATGGTATGGACGCTGTTTGGATTGAGTCACAAAAGCTTGATTCTCTGAAGATGAAAAAGAAGGAGTTTGAAAATGTTTATAAATATGAGCTTGATCAAGAAAATTGGAATCCTAGTTACATGTTACCAGAACATGTGGAAGATTTGAAAACAATCCGGGAGTTCCAGAATGTATTTGATGCAGAAGTGCAGAAACTGGAGTCAGATAGACGACAGCTAGGTATGGAGATTGCACCTAGTGGGGATAACTCGTGGCCTCTGCCTGTCAACCTTAAGAGGCTTATTTGGAATGGCCAGAAGACATTCAAAATTGATGCAAGAAAACCATCAGATATGCATCCCATGGAGATTGTAGAAGCAATTGACAGGCTTCAGGAAAGACTTAAGGTTGTTCCTGGTGATGACCTAATGAGTATTGAGGCACAGAAAAATGCCACTCTCTTTTTCAACATTCTGCTTCGAAGTACATTTGCTAGTAAACGTGTACTGAAGGAGTACCACCTCACAAGGGAAGCATTTGAATGGGTAGTTGGTGAGATTGAATCTCGTTTCCTGCAGTCCTTAGTAGCTCCAGGTGAGATGATTGGCTGTGTTGCAGCGCAGTCCATT---------------------------------------------------------------------------------------------------------------------------------------------------------------------------------------------------------------------------------GAGGCTACTGAAGTGTGGTATGATCCAGATCCAATGAGTACTATCATAGAGGAGGATGTTGACTTTGTCAAATCATATTATGAAATGCCAGACGAGGATATTGCACCGGAAAAAATATCTCCGTGGCTGCTTCGTATAGAATTGAACAGAGAGATGATGGTTGATAAAAAACTCAGTATGGCAGACATTGCAGAAAAGATCAACCTTGAGTTTGATGATGATTTGACATGCATTTTTAATGATGATAATGCGGAAAAACTTATTCTACGTATACGTATTATGAATGAAGAGGCTCCTAAAGGCGAAGCGCAAGACCAAAATTCAGAAGATGATGTCTTTTTAAAGAAAATCGAAAGTAACATGCTTACAGAAATGGCTCTAAGGGGAATTCCAGATATCAATAAAGTGTTTATCAAGTCTGGAAAAATCAACAAGTTTGACGAGAATGATGGATTTAAGCCTGAGACAGAATGGATGCTAGATACAGAAGGTGTCAATATGTTAGCTGTCATGTGCCATGAAGATGTAGATGCTACTAGGACAACAAGCAATCACTTGATTGAGGTTATTGAAGTGCTGGGAATAGAGGCTGTGAGGAAAGCTCTTCTGGATGAGCTTCGAGTTGTGATATCATTTGATGGGTCATATGTGAACTACAGGCATTTAGCTATTCTATGTGACACAATGACATATCGAGGTCATTTGATGGCTATTACTCGACATGGTATCAATCGTAATGACACAGGGCCAATGATGAGATGTTCGTTTGAGGAGACCGTGGATATCCTTTTGGATGCTGCTGTTTTTGCTGAAGGTGACCCTCTCAGGGGTGTTACAGAAAACATCATGCTTGGCCAGTTGGCTCCTATTGGTACAGGTGATTGTGCCTTGTATTTGAATGACCAAATGCTGCAACAGGCTATTGAACTCCAATTACCCAGCTATATGGAAGGTGTAGACTTTGGTATGTCGCCAACTCGGTCTCCTATTACAGGGACACCCCATCATGATGCCATGATGTCGCCAAGCTATTTGCTTAGTCCCAGTCTTCGATACAGCCCT------------------------------------------------------ACATCCCCGGGATATAGTCCTACTTCTCCTTCATATAGTCCAAGCTCTCCTGGATATAGTCCTACTTCTCCAGCATATTCACCTACAAGTCCTTCTTATTCTCCCACATCACCAAGCTATAGTCCCACATCACCAAGTTACAGTCCCACTTCACCAAGCTATAGCCCAACATCCCCAAGTTACAGCCCCACTTCACCTAGTTACAGCCCAACTTCACCTGTTTACAGCCCCACATCCCCAGCATACAGCCCCACCTCACCGGCATACAGCCCCACATCACCTTCA------------------------------------------TATAGTCCCACGTCACCTTCATATAGCCCAACATCTCCAGCTTACAGTCCAACATCTCCAGCATACAGCCCAACTTCCCCAGCCTACAGCCCAACATCTCCTAGTTACAGCCCAACGTCACCAAGTTACAGCCCGACATCTCCTGGCTATAGCCCCACATCCCCAAGCTATAGCCCG---------------------------------------------------------------ACATCTCCAAGTTACAATCCAGCTTCTCCAAAGTACAGTCCTTCGCCAGCATATTCTCCAAGTAGTCCAAGATATTCACCATCAAGTCCATATAGTCCAACATCACCAAATTACAGTCCAAATTCACCTTCTTATTCGCCAACATCTCCGTCATTTTCTCAAGCAAGTCCTACTTACAGTCCTACAAGCCCTCCGTATTCCCCAGCAAGTCCTGCATTCAGTCCCAGTTCACCTCAGTATAGTCCCAGTGGTGGCTATTCTCCAACTGCTCCTGGCTATTCTCCATCTTCAACAAGCCAATACACACCACAATTCAGCAACAAAGATGAGGGCAGTACCCGG
>Ppe_1
ATGAGGCTAATCTTCACCAAACAGCCCGAAGGGCATCGTAAAATAGAAAAATGGCAATTCAGCGCCATGTCCGACACGGAGATTGTCAATATGGCTGAAACTCAAATTTATAAATGCAATTATTATGATCCCAATAAGCCTATCGAAGGCGGCTTATTGGACCCCCGCTTGGGCCCTGCAAATAAGAGTGGTGAGTGTGCGACATGTGGTGCGGTAATGAAGGACTGTCCAGGGCACTTTGGATTCTTGGTGCTTGCCCTCCCTGTTTTGAATGTTGGATATTTAAGTACTGTTGTGGACATTTTGAAGTGCATTTGCAAGTTATGTTCTGGCATACTTTTG---GAGGAGGGAATGCGCAACGACTTTTTGAAGAAGATGAGAAGTCCCAAGGAGTTGATGAAAAAGATAGTGAAGAAGTGTAATAGACCAGTGAAGTGCAATGGT---------------------------------------------TCAGTGAAGAAGGCCGTGGGTGTGCTGGGCATTATTCATGATCGTTCAAAACTTAATGGT------GTTATGGATGACTTTCGAACAACA------------------------------CTTTCTCACACGAAAGAGTCCAAGGCAATGCTAAACCCTGCTAGAATTTATTCTCTGTTTAAAAGGATGGTTGATGAGGACTGTGAGTTGCTTAATCTT---------TCGAATAGACCACAGAACCTCATCATCAAAAACATTGCTGTGCCACCTATAGCTATTCGGCCTTCTGTTATTGTGGATAGATCACTGAGCAATGAAAATGACATTACAGAGAGGTTAAAGAGAATTATTCAATCCAATGCTATTCTTAGACGGGATTTATTAGAAGCAAAATCTGCACCCAAATGTTTGGCTAGTTGGGATATACTTCAAGTTGAGGTTGCACAGTATATAAATAGTGACATTCGTGGTGTTCCCTTTTCCATGCAA---ACTGCCAAGCCATTGAGTGGTTTTGTACAGCGCCTCAAAGGGAAGGGGGGGCGCTTTCGTGGGAATTTATCAGGGAAGCGTGTTGAATATACTGGCAGAACTGTTATATCACCTGACCCTAATTTGAAAATCACTGAGGTTGGAGTCCCTATCAAAATGGCTCAAATCTTAACTTATCCAGAACGTGTTTCCCATCATAATATTGAGAAGTTGAGGCAGTGCGTCAGTAATGGACCTGATAAGTACCCT---------GGTGCCAGAATGCTCAGAAATCCTGATGGCACTGAATGGTCCTTAAAGGTTAACAGAAAGAACGCTGCTGACGGACTCAAATATGGTGACATAGTTGAACGTCATCTAGAAGATGGGGACATTGTTCTTTTCAACAGACAACCAAGCTTGCATCGGATGTCTATCATGTGCCATAGGGCTAAGGTTATGCCTTGGAGAACATTGAGGTTTAATGAATCTGTTTGCAACCCTTACAATGCTGATTTTGATGGTGATGAAATGAATATGCATGTCCCACAAACAGAGGAGGCTCGGACAGAGGCTGTTATGTTGATGGGGGTGCAAAACAATCTATGCACTCCGAAAAATGGAGAGGTTTTGGTTGCTTCCACTCAAGATTTTCTAACATCCTCTTTCCTTATAACAAGGAAGGACACATTTTATGACCGTGCATCCTTTTCACTCATGTGTTCATATATGGGGGATGGAACGGATCCTGTTCCAACACCTGCTGTAATTAAGCCAATAGAGCTATGGACGGGGAAGCAATTATTTAGCGTTCTAGTACCAAATTCACTAAATTTTACTGTTAATGAGAAATCATACAGCAAGACTGAAGATGGAGCAATGTGTCCAAATGATGGGTTTGTTTATTTTCGTAACAGTGAGCTCATAGCTGGCCAACTTGGGAAGGGTACCTTAGGAAATAATAAGGATGGACTTTACTCTGTACTTCTCAGAGACTATAAAGCTCATGCGGCTGCTTCTTGCATGAATCGCCTAGCTAAGTTAAGTGCTCGGTGGATTGGTAATCACGGATTCTCAATTGGGATTAGCGATGTACAACCAAGTGACAATTTGTACAATGAAAAGGAAAAGATAATTAAGGAAGGTTATAACAAATGTGCTGGTAAGATAAAGTTGTATAATGAAGGACAGCTACCACTTGAACCAGGTTGTGATGCGGCACAATCACTTGAGTCTGGGATAACTAAAATATTAAACAATATTAGAGATCAAACTGGAAAGTTGTGCATGCAAACACTACATTGGAGAAACAGTCCTTTGATCATGTCCCAGTGTGGTTCTAAAGGATCTCCTATCAATATTAGCCAGATGATTGCCTGTGTTGGTCAACAATCGGTTGGTGGTCGTCGTGCACCTAATGGATTCATAGATCGAAGCCTTCCTCACTTCCCTAGAAAAGCAAAAACCCCTGCAGCTAAAGGCTTTGTTGCTAGTTCCTTTTACAGTGGCTTGACAGCTACAGAGTTCTTTTTCCATACTATGGGCGGTCGAGAGGGGCTTGTCGATACAGCTGTGAAAACAGCTGATACTGGGTACATGTCTCGTAGATTGTCGAAAATTTTAGAGGACCTATCTATCCAGTACGATAACACAGTACGGAATGCAAGTGGCTGCATAGTTCAATTTTGTTATGGGGATGACGGTATGGATCCTGCAATGATGGAAGGAGAAGGG---------------------------------------------------------------------------------------------------------------------------------------------------------------------------------------------------------------------------GGAGCTCCTTTAGATTTTCGTCGATTGTTTTTGAAAGCTAAGGCCACG------TGTCCTGCTGGAGAAAATGAAAGCTTGTCCCTTGAAGAAGTGTCTGAGATCGTGAAAGACCGGCTTTCAAAACAAGATATGACTCCT---GATCGTGGTTGCTCTGCAGGTTTCAAAAGTTCTTTAGAGGAATTCCTGGATAAATATGCAAAAGAATTAAGAAAAACACATGATACTTTTAAGGAATCTGGTGTTACTTGTAAACAGCTCGAGGTTTTTCTCAATACTTGCATTTCTCGTTATCATTCAAAAAAAGTCGAAGCTGGAACAGCGATTGGAGTAATTGGAGCTCAAAGTATTGGTGAACCTGGGACACAGATGACACTGAAAACTTTTCACTTTGCTGGGGTTGCAAGCATGAACGTTACACTTGGAGTCCCTCGTATCAAGGAAATAATAAACGGAGCAAAAAAGATCAGTACACCCATTGTCACTGCAATACTT------GAGCATAATAATAATGCGAAATTTGCACGGGTGGTGGCAGGTCGGATTGAGAAAACAATTCTTGGGCAGGTCTCTAAGAGTATAAAAATTGTAATGACTTCAAGATCAGCATCCATAGTCATCACTCTTGATATGGTCATGATTCAAGATGCACACTTGTCTATAGATGCTAATGTCGTAAAAGAATCAATT------------------TTACGAACTCCGAGAATCAAACTCAAGCAAGAGCATGTTAAGGTTTTGGATATCAGA---------------------------------------------------------------------------AAATTGGAAATTCTTCCTCAGGAGGCTGATAGAAGTAGACTCCAT------------------------TTTAACCTCTACTATTTAAAGAGTATGCTCCCAAAAGTTATAGTAAGGGGTATAAGCACTGTTCAACGTGTTGTCATTGATGCAAAAGACGTTAAAAAGAATAAAAAGGCTGATGGTGATAAAGAAGAGAAGGAGTACAAGTTGTTTGCAGAAGGCACGGGTCTTCTGGCAGTAATGGGCACTGAAGGAGTTGATGGTTGTAAAACCACAAGTAATAATGTTATGGAAGTGCAGCAGACACTTGGAATTGAAGCTGCGAGAGTTTGTATCATTGAGGAGATAAAGCATACTATGAAATCGCATGGAATGAACATAGATGATCGCCATATGATTTTTTTAGCGGATGTGATGACGTATCGGGGTGAAGTTCTTGGAATCACAAGATTCGGTGTTCAGAAGATGGACAAAAGTGTTTTGATGATGGCTTCATTTGAGCGGACAGATGATATTCTATTTAATGCATGCGTAAATGGGAGAGTTGACAAGGTTGAAGGAGTAAGTGAAAGCATAATCATGGGTATACCAATGCAGATAGGCACTGGAATATTTAAA---------------------GTTAGACAAAGAGTTTCTTCTGATTTGCCCACATATTTG---------------------------------------------GGA---------------------------------------------CCAAAT------------------TCAGACGTG---------------------------------------------------------------------------------------------------------------------------------------------------------------------------------------------------------------------------------------------------------------------------------------------------------------------------------------------------------------------------------------------------------------------------------------------------------------------------------------------------------------------------------------------------------------------GAACTGCATTATGGGCCA------------------------------------------------------------------------------------------------------------------------------------------------------------------------------------------CACCCAAGTCTAACT---------------------------------------------------------------------------------------------------------------------------------------------------------------------------------------
>Ppe_2
ATGGATATACGCTTCCCATTCTCGCCGGCGGAGGTTGCCAAAGTCCGCTGTGTTCAGTTCGGCATTCTGAGCCCGGACGAAATAAGGCAAATGTCTGTAGTGCAGATTGAGCACAGCGAGACCATGTTGGGAGGCAAACCCAAGACGGCAGGTTTAAGTGATCCTCGGCTTGGTACAATTGACAGAAAAATGAAGTGCGAAACATGTACTGCCAACATGGCTGAGTGCCCGGGCCATTTTGGGCACCTTGAGCTTGCCAAACCAATGTTTCACATTGGTTTCATGAAGACCGTGTTGTCCATAATGCGATGTGTTTGCTTCAATTGCTCAAAAATTCTTGTCGATGAGGATGATCACAAGTTTAAGCAGGCTTTGAGAATTAAGAGCCCAAAAAATAGGCTAAAAAAGATTTTGGATGCATGCAAAAACAAAACCAAATGTGATGGTGGTGATGAAATTGATGTCCAAGGC---CAGGAATCTGAAGAA---CCTGTAAAGAAAAGTCGCGGCGGCTGTGGTGCTCAGCAGCCCAAGCTCTCTATAGAGGGTATGAAAATGAATGCAGAATACAAAGCCCAACGGAAGAAAAGTGATGACCAGGAACAG---CTTCCTGAACCTGTGGAAAGGAAACAGACACTTACTGCAGAAAGGGTTCTTAGTGTCTTAAAAAGGATAAGTGATGAGGACTCCCAGTTATTGGGATTGAACCCTAAATACGCTCGTCCTGATTGGATGATTTTACAAGTTCTGCCTATTCCTCCACAACCTGTGAGACCCTCTGTGATGATGGACACCTCATCCAGGAGTGAGGATGATTTAACACATCAGTTAGCCATGATTATTCGTCACAATGAGAATCTGAGGAGGCAGGAAAGAAATGGGTCACCTGCTCATATAATTTCAGAGTTTGCACAACTGTTGCAATTCCACATAGCCACGTATTTTGACAATGAGTTGCCTGGACTACCGAGGGCTACTCAGAGATCAGGGAGGCCTATTAAATCAATATGTAGTAGGCTTAAGGCAAAAGAAGGCAGAATAAGGGGAAATTTAATGGGGAAGCGAGTTGATTTCTCGGCACGAACGGTGATTACTCCTGATCCAAACATAAACATTGATCAATTAGGAGTACCATGGAGTATTGCTTTGAATCTCACGTACCCAGAGACTGTGACTCCATATAATATTGAAAGGTTGAAGGAGCTTGTTGAGAATGGGCCCCATCCTCCACCTGGTAAAACTGGTGCGAAGTATATAATACGAGATGATGGGCAAAGGCTTGATCTTCGTTACTTGAAGAAAAGCAGTGATCATCATTTGGAGCTTGGATATAAGGTGGAGCGCCATTTGAATGATGGAGACTTTGTCCTCTTCAATCGTCAACCTAGTCTCCATAAAATGTCTATTATGGGGCACAGAATCAAGATCATGCCGTACTCAACTTTTCGCTTGAATTTGTCTGTGACCTCTCCTTACAATGCCGACTTTGACGGGGACGAGATGAACATGCATGTTCCTCAGTCTTTTGAAACTAGGGCAGAAGTACTGGAGCTCATGATGGTGCCCAAGTGCATAGTGTCTCCTCAGTCAAATCGGCCCGTGATGGGAATTGTGCAGGATACCCTTTTAGGGTGCCGTAAGATTACCAAGAGGGATACCTTCATAGAGAAGGATGTTTTTATGAATATTTTGATGTGGTGGGAGGATTTTGATGGAAAAGTTCCTGCTCCTGCAATTTTGAAGCCACGGCCATTGTGGACTGGCAAGCAAGTCTTCAATCTTATAATACCAAAACAGATAAATCTCCAAAGGACTTCTGCATGGCACTCGGAAGCAGAAAGTGGCAACATTACCCCCGGAGATACTTTTGTTAGAATAGAGAAGGGGGAGCTACTTGCTGGAACACTTTGCAAGAAGGCACTTGGGACATCTACAGGAAGTCTGATACATGTCATATGGGAAGAAGTTGGCCCGGATGCAGCTCGCAAGTTCCTGGGTCATACCCAATGGCTTGTTAACTATTGGCTACTACAAAATGCTTTTAGCATTGGAATTGGAGATACAATTGCTGATGCTGCAACAATGGAGAAAATTAATGAAACAATTTCAAAGGCGAAAAATGAGGTGAAAGATCTTATAAGTAAAGCCCAATCCAAGCAGCTGGAGGCTGAACCTGGACGAACCATGATGGACTCATTCGAAAACAAAGTGAACCAGGTTTTGAATAGGGCTCGTGATGATGCTGGAAGTAGTGCTCAAAAGAGTTTATCGGAGAGCAACAATCTTAAAGCCATGGTTACAGCAGGGTCCAAAGGGAGTTTTATCAACATATCCCAGATGACTGCTTGTGTGGGGCAGCAGAACGTTGAGGGTAAGCGTATCCCTTACGGGTTCATAGACCGGACTTTGCCCCACTTCACTAAAGATGATTATGGACCAGAAAGTCGTGGATTTGTAGAAAATTCCTACCTGCGTGGGTTAACTCCACAGGAGTTCTTTTTTCATGCTATGGGTGGGAGGGAAGGTCTTATAGATACTGCGGTCAAGACATCTGAGACTGGGTACATTCAAAGGAGACTGGTGAAGGCTATGGAGGATATTATGGTCAAATATGATGGCACTGTCAGAAATTCGTTGGGGGATGTTATACAGTTTCTTTACGGGGAAGATGGGATGGATGCTGTTTGGATAGAATCACAAAAGCTGGATTCTTTAAAGATGAAAAAATCAGAATTTGATAAGACTTTTTCGTATGAGCTTGATGATGAAAATTGGAATCCAGACTACATGTTGCATGAACATGTTGAGGATCTCAAAACTATTAGAGAGTTTCGCAATGTGTTTGATGCAGAGGTTCAGAAACTTGAAACAGACAGATTACAACTTGGAACAGAGATAGCAGTAACAGGTGATAATTCTTGGCCATTGCCTGTTAACCTGAAGAGGCTCATTTGGAATGCACAAAAAACCTTTAAGATTGACTTCCGAAGGACTTCCGATATGCACCCAATGGAAATCGTGGAAGCTATTGATAAGCTCCAGGAGAGGCTGAAGGTTGTTCCTGGTGATGACTTGTTGAGTGTTGAAGCTCAAAAGAATGCTACACTGTTTTTCAGTATTTTACTTCGCAGCACTTTCGCTAGCAAACGGGTGTTGGATGAGTACAGGCTTACTCGTGAAGCATTTGAGTGGGTTATTGGGGAGATAGAGTCACGCTTCCTGCAATCACTTGTAGCACCTGGCGAAATGATTGGTTGCGTTGCTGCACAATCTATTGGTGAGCCCGCCACTCAGATGACACTGAATACTTTCCACTATGCTGGTGTGAGTGCAAAGAATGTTACCCTAGGTGTTCCCAGGTTGAGGGAAATTATTAATGTGGCTAAGAGAATCAAAACGCCATCTCTGTCTGTCTACTTAAAGCCTGAAGCTAATAAAACAAAGGAGAGGGCAAAAAATGTCCAGTGTGCTTTGGAATACACCACTCTCCGAAGTGTAACTCAAGCTACAGAAGTGTGGTACGATCCAGACCCCATGAGCACAATAATTGAAGAGGATGTTGATTTTGTCAACTCTTACTATGAAATGCCAGATGAAGAGGTTAACCCTGATAAAATTTCTCCTTGGTTGCTTCGCATTGAGTTGAATCGCGAAATGATGGTGGATAAGAAGTTGAGCATGGCTGACATTGCTGAGAAGATCAATCTTGAATTTGATGATGATTTAACTTGTATATTCAATGATGACAATGCGGAAAAGTTGATCCTTCGAATCCGTATCATGAATGCTGAAGCTCCAAAAGGGGAATTGGTTGATGAATCCGCTGAAGATGATGTATTTTTGAAGAAGATTGAGAGTAACATGCTGACAGAAATGGCTCTTCGAGGTATCCCAGATATTAACAAAGTGTTCATTAAACATGGTAAAGTTAACAAGTTTGATCCGAATGAAGGATTTAAAGCAGAGCAAGAGTGGATGCTGGATACAGAAGGTGTTAATCTCTTAGCTGTCCTGTGTCATGATGATGTTGATGCCAGGAGGACGACGAGTAATCACTTGATTGAAATTCTTGAAATTCTTGGAATTGAGGCAGTTCGTCGGTCACTGTTGGATGAGTTGCGTGTTGTTATATCTTTCGATGGGTCTTATGTGAATTATCGGCATCTGGCTATCCTTTGTGATACCATGACCTATCGTGGGCACTTGATGGCCATTACTCGTCATGGCATCAATCGAAATGACACCGGTCCCATGATGAGGTGCTCATTTGAAGAAACTGTCGATATTCTTCTTGATGCTGCAGTGTTTGCAGAAACAGATTATTTGAGAGGTGTAACTGAAAACATAATGTTAGGCCAGCTTGCACCTATTGGTACAGGAGACTGTGCCCTGTATCTCAATGACGAGATGTTGAAGAATGCAATTGAACTCCAGCTACCTAGTTATATGGATGGTCTTGATTTCGGTATGACACCATCTCGTTCTCCAGTGTCGGGAACTCCATATCATGAGGGCATGATGTCTCCAAATTATTTGCTGAGCCCAAACCTTCGTCTGTCACCCATTTCAGATGCCCAGTTTTCTCCCTATGTTGGAGGAATGGCATTCTCTCCTACTTCATCTCCGGGCTACAGCCCATCATCCCCTGGCTACAGTCCGTCCTCCCCTGGATACAGTCCCACGTCCCCTGGTTATAGTCCCACCTCGCCCGGGTACAGCCCCACTTCTCCTGGGTACAGTCCCACCTCTCCAACCTATAGTCCTAGTTCTCCAGGTTATAGTCCAACCAGTCCGGCCTATTCTCCTACAAGTCCATCATACTCACCCACCTCACCCAGCTATAGCCCCACTTCTCCAAGTTACAGCCCCACATCTCCAAGTTACAGCCCTACATCTCCAAGTTACAGTCCAACTTCACCAAGTTACAGTCCAACATCACCTGCTTACAGCCCGACATCACCTGCTTACAGCCCGACTTCACCTGCATATAGTCCCACATCACCTTCCTACAGCCCTACATCGCCTTCCTATAGCCCTACATCACCTTCCTACAGCCCAACGTCGCCCTCCTACAGCCCCACATCTCCATCCTACAGCCCAACCTCACCGGCCTACAGCCCAACTTCTCCTGGTTACAGCCCAACTTCTCCTAGTTATAGTCCAACTTCTCCCAGCTATAGCCCTACATCTCCAAGTTACAATCCTCAGTCAGCCAAATACAGTCCATCATCGGCATACTCTCCAAGCAGTCCAAGATTATCACCATCTAGTCCATATAGTCCTACGTCTCCAAATTACAGCCCAACCTCACCATCGTATTCACCTACGTCTCCATCTTACTCTCCTTCAAGCCCCACGTACAGTCCTGGAAGCCCATTTACCTCTGGAGTGAGCCCAGATTATAGTCCAAGTTCTCCACAATACAGTCCAAGTGCTGGGTACTCACCTAGTCAACCTGGGTACTCGCCGTCATCTACTAGCCAGTACACGCCTCAAACGAGCGAGAAGGACACTAAGGATGACAGA
>Vvi_1
ATGGATATGCGATTCCCGTACTCTCCGGCAGAGGTCGCCAAAGTCCGCATGGTTCAGTTTGGCATACTCAGTCCCGATGAAATCAGACAAATGTCGGTTGTACAGATCGAGCACAGTGAGACAACAGAGAGAGGAAAGCCGAAGCCAGGAGGGCTGAGCGATCCTCGGCTCGGTACAATTGACAGAAAGATGAAGTGCGAGACCTGCACAGCGAACATGGCCGAATGTCCTGGGCATTTCGGTCACCTAGAACTTGCTAAACCTATGTTCCACATCGGGTTTATGAAAACTGTCCTCAGTATTATGCGGTGTGTTTGCTTCAATTGTTCGAAAATCCTCGCAGATGAGGAGGATCACAAGTTTAAGCAAGCCCAGAAAATCAGAAATCCCAAAAATAGACTAAAGAAAATTTTGGATGCCTGTAAGAACAAAAGCAAATGTGAAGGTGGTGATGAAATTGAGACACAAGCT---CTAGATTCTGATGAA---CCAGTTAAAAAGAGTCGAGGAGGTTGCGGTGCTCAGCAACCAAAGCTTACTATTGAAGGTATGAAAATGATTGCTGAATACAAGATTCAAAGGAAGAAAAATGATGACCCAGAACAA---CTTCCTGAACCTGTTGAAAGAAAACAGCAGCTTTCTGCTGAAAGGGTGCTTAATGTCTTGAAGAGAATAAGCGATGAAGACTGCATTTTGTTGGGACTAAATCCCAAATATGCTCGTCCAGATTGGATGATTTTGCAAGTGCTCCCGATTCCACCACCTCCAGTGAGGCCATCTGTAATGATGGATACTTCATCACGGAGTGAGGATGACTTAACCCATCAGTTGGCAATGATCATTAGGCATAATGAGAATCTGAGGAGACAGGAGAGAAATGGGGCTCCTGCACACATAATCTCAGAATTTGCACAGCTACTGCAGTTTCATGTGGCTACATATTTTGATAATGAGCTTCCTGGACAACCTAGGGCTACACAGAGGTCTGGCCGCCCTATTAAATCTATATGCAGTCGGCTTAAGGCTAAGGAGGGTAGGATCAGAGGAAACCTGATGGGGAAACGTGTAGACTTCTCAGCTCGGACTGTTATCACACCTGATCCTACTATTAACATCGATGAACTGGGAGTACCATGGAGTATTGCTTTAAATTTAACTTATCCAGAAACTGTGACTCCTTACAACATTGAAAGGTTGAAGGAGCTTGTGGAATATGGACCCCATCCTCCACCTGGTAAAACTGGTGCCAAGTATATCATAAGGGAAGATGGTCAGAGGCTTGATCTCCGATATTTGAAGAAAAGTAGCGATCATCACCTGGAACTTGGATACAAGGTGGAGCGACACTTAAATGATGGGGATTTTGTTCTCTTCAATAGACAGCCAAGTCTGCATAAAATGTCTATTATGGGGCATAGAATCAAGATCATGCCATACTCAACCTTCCGGTTGAATTTGTCTGTTACATCCCCATATAATGCAGATTTTGATGGAGATGAAATGAATATGCATGTTCCTCAGTCATTTGAAACAAGAGCAGAGGTTTTGGAGCTGATGATGGTCCCTAAATGCATTGTGTCACCTCAATCAAATCGACCAGTTATGGGTATCGTCCAGGATACACTTTTGGGTTGCCGCAAGATCACTAAGAGAGATACCTTCATTGAGAAGGATGTTTTTATGAATATCTTGATGTGGTGGGAGGATTTTGATGGGAAAATACCTGCACCGGCAATCTTGAAGCCTAGACCACTATGGACAGGAAAGCAAGTGTTCAATCTTATCATTCCTAAGCAGATAAATCTTTTGAGAACATCGGCCTGGCACTCAGAATCTGAAACTGGCTTCATAACTCCTGGAGATACTCAAGTTCGAATAGAGAAAGGGGAGCTTCTTGCTGGCACTCTTTGCAAGAAAACCCTTGGGACATCCACTGGAAGTCTTATACATGTAATTTGGGAGGAGGTTGGCCCAGATGCTGCTCGCAAGTTCTTGGGACACACTCAGTGGCTTGTTAACTATTGGCTTTTGCAGAATGGTTTTAGCATTGGCATTGGAGACACAATTGCTGATGCAGCAACCATGGAAAAGATTAATGAAACTATATCTAAAGCCAAGAATGAAGTGAAAGAACTTATTAGGGCTGCCCAAGAAAGACAGTTAGAAGCGGAGCCTGGGCGGACTATGATGGAATCATTTGAGAACAGAGTGAACCAGGTGTTGAATAAAGCCCGTGATGATGCAGGAAGTAGTGCTCAGAAGAGCTTGTCAGAAAGTAACAATCTCAAGGCAATGGTTACTGCTGGGTCAAAAGGAAGTTTTATCAACATATCACAGATGACTGCTTGTGTGGGACAGCAGAATGTTGAGGGTAAGCGAATCCCATATGGCTTCATAGATCGAACGCTTCCCCATTTCACCAAAGATGACTACGGACCTGAAAGTCGAGGATTTGTCGAAAACTCTTATCTGCGTGGGTTGACCCCTCAAGAATTCTTTTTTCATGCTATGGGTGGTAGGGAAGGTTTGATTGATACTGCAGTCAAAACTTCTGAGACTGGATATATCCAGAGGCGGCTTGTGAAGGCTATGGAAGATATTATGGTCAAATATGATGGTACTGTTAGGAACTCATTGGGGGATGTTATCCAGTTTTTGTATGGTGAAGATGGTATGGATGCAGTGTGGATTGAAACACAGAAGCTGGATTCACTTAAAATGAAGAAGGGTGAATTTGATAGAGTGTTCAAATATGAGATTGATGATGAGAATTGGAATCCAAGCTACATGTTGCCAGAACATGTTGAGGATCTGAAAACCATTAGGGAGTTCCGTAATGTGTTTGATGCTGAAGTTCAGAAACTTGAGGCAGATCGATTCCAGCTTGGAACGGAGATTGCTACCACCGGTGATAATTCTTGGCCTATGCCTGTGAATTTAAAGAGGCTCATTTGGAATGCACAAAAAACATTTAAAGTTGACTTGAGAAGGCCTTCTGATATGCATCCCATGGAGATTGTGGAAGCTGTTGATAAGCTTCAGGAGAGGCTGAAGGTTGTTCCTGGTGATGATTTGATCAGCATGGAAGCTCAGAAAAATGCCACCCTCTTCTTTAATATACTGCTTCGTAGCACATTCGCCAGTAAGAGGGTGTTAAAGGAATACAGGCTCACTCGGGAAGCATTTGAGTGGGTTATTGGTGAGATAGAATCACGCTTCCTGCAGTCGCTTGTCGCCCCTGGAGAAATGATTGGTTGCGTTGCTGCCCAGTCCATTGGTGAGCCTGCAACACAGATGACCCTGAACACTTTCCACTACGCTGGTGTGAGTGCCAAGAACGTCACTCTTGGTGTTCCCAGGTTGAGGGAAATTATTAATGTGGCTAAAAAAATAAAAACCCCATCTCTCTCTGTCTACTTGAAGCCTGACGTTAGCAAAACCAAGGAGAGAGCAAAGAATGTCCAATGTGCTTTGGAATACACTACCTTGCGGAGTGTAACACAAGCTACTGAGGTATGGTATGATCCAGATCCCATGAGCACCATTATAGAGGAGGATGTTGATTTTGTCAAGTCCTATTATGAAATGCCTGATGAAGAAGTTGCTCCAGAGAAAATTTCTCCCTGGCTACTCCGTATAGAGCTGAATCGGGAGATGATGGTTGATAAGAAGTTGAGCATGGCTGACATTGCTGAAAAGATTAATCTTGAGTTTGATGATGATTTAACCTGCATTTTTAATGATGACAATGCTGAGAAATTGATTCTACGCATCCGCATTATGAATGATGAGGCTCCTAAGGGAGAGTTGCAGGATGAATCTGCTGAAGATGATGTTTTCCTCAAGAAGATTGAGAGTAACATGCTGACTGAAATGGCCCTTCGAGGCATCCCAGATATTAACAAGGTGTTTATTAAATCTGGTAAAGTGAATAAGTTTGATGAGAGTGAGGGTTTTAAGCCAGAGGTGGAATGGATGCTTGATACTGAAGGTGTCAATCTTTTAGCTGTTATGTGTCATGAAGATGTTGATGCTAGGAGGACAACTAGTAATCACTTGATTGAAGTAATTGAAGTTCTTGGAATTGAGGCGGTTCGTCGGTCCCTGTTAGATGAGTTGCGAGTGGTCATTTCATTCGATGGATCTTATGTAAATTACAGGCACTTGGCTATTCTGTGTGATACCATGACATACCGCGGTCACTTGATGGCCATCACGCGTCATGGTATCAATCGGAATGATACTGGGCCAATGATGAGATGCTCATTTGAAGAGACAGTGGACATCCTTCTTGATGCTGCTGTCTATGCTGAAACTGATTTTTTGAGGGGTGTTACAGAAAATATCATGTTAGGTCAGCTGGCACCCATTGGTACAGGAGATTGTGCCCTGTACCTAAATGATCAGATGCTTCAGCATGCTATAGAACTTCAGCTCCCAAGTTATATGGAAGGTTTGGATTTTGGCATGACACCTTCCCGTTCACCAATCACGGGTACTCCATATCATGATGGCATGATGTCACCAAATTACTTGCTGAGCCCAAATCTTCGTCTGTCACCAATTACAGATGCACAATTTTCTCCTTATGTTGGGGGCATGGCATTCTCTCCTACATCGTCACCAGGTTACAGTCCATCTTCTCCAGGATATAGTCCATCATCTCCTGGTTATAGCCCTACTTCTCCTGGCTACAGTCCAACCTCCCCAGGATACAGCCCCACTTCACCTGGTTACAGCCCTACCTCACCTACATACAGTCCCAGCTCTCCTGGATATAGTCCAACAAGTCCTGCATATTCTCCCACAAGTCCATCTTACTCCCCAACCTCACCCAGCTACAGCCCCACATCCCCCAGCTACAGCCCCACATCTCCCAGTTACAGTCCTACATCTCCAAGCTACAGTCCTACTTCTCCAAGTTACAGTCCAACTTCTCCTGTCTACAGCCCCACTTCTCCTGCATACAGCCCCACTTCTCCTGCTTACAGCCCCACCTCACCTTCCTATAGCCCAACCTCACCTTCCTATAGCCCGACCTCACCATCCTATAGCCCAACCTCACCTTCTTATAGTCCAACCTCTCCATCATACAGCCCCACCTCTCCGGCATATAGCCCGACCTCTCCTGGTTACAGTCCAACATCTCCTAGCTACAGTCCCACCTCTCCAAGCTACAGCCCTACATCACCTAGTTATAATCCTTCCTCAGCAAAATACAGCCCATCACTGGCATATTCTCCCAGCAGTCCAAGACTATCTCCATCAAGCCCTTACAGTCCGACATCACCAAATTACAGTCCAACATCACCATCATATTCACCTACATCTCCCTCTTATTCACCTGCAAGTCCAACATACAGCCCTACCAGCCCTTACAATTCTGGTGTGAGCCCGGATTACAGCCCAAGCTCTCCACAGTACAGTCCAAGTGCGGGTTATTCACCAAGTGCACCTGGTTACTCGCCATCTTCTACCAGCCAGTACACTCCGCAGATGAGCAATAAGGATAATGGGAGTCCTCAG
