# Supplementary material for: The Chloranthus sessilifolius genome provides insight into early diversification of angiosperms
Source: Nat Commun. 2021 Nov 26;12:6929. doi: 10.1038/s41467-021-26931-3 (PMC8626421; doi:10.1038/s41467-021-26931-3)
Supplement: Supplementary file 4 — Source Data [file 41467_2021_26931_MOESM4_ESM.zip › Fig. 3a, c, e and Supplementary Figure 12, 14, Phylogenetic tree/LCG_multi-species coalescent-based/group_1004_CDS.treefile]

(Aco_1:0.5713124894,(((((((((Aco_2:0.1961729716,Aco_3:0.0735032086)99:0.0801340230,(Ppe_2:0.1909175660,Vvi_1:0.1044642128)87:0.0272790603)65:0.0238242170,(Cde_1:0.0208926734,Cde_2:0.0149518087)100:0.1908210036)43:0.0171506321,(((Cka_1:0.1059845092,Cka_2:0.0850182209)99:0.0361706041,Lch_1:0.1004371145)95:0.0139937458,Csp_1:0.1014437227)62:0.0109217034)39:0.0138280142,((Atr_1:0.1395630150,((Out_1:0.1429031636,Out_2:0.0474534381)100:0.0278820559,(Pab_1:0.0792990105,Pab_2:0.0644898291)100:0.0643007236)100:0.1146058562)99:0.0378191298,(((Efe_1:0.0208687133,Efe_2:0.0164946034)48:0.0028901668,Efe_3:0.0181228454)100:0.0194241461,Nco_1:0.0320951493)100:0.1551173403)99:0.0417949707)50:0.0519364214,Ash_1:0.1824986049)37:0.0195227053,(Egu_2:0.0462677851,Egu_3:0.0296923587)99:0.0356480917)46:0.1707740077,Osa_1:0.1321627611)100:6.0966438930,Ppe_1:0.3399187941)93:0.2182538724,Egu_1:0.4213653345);
