# Supplementary material for: The Chloranthus sessilifolius genome provides insight into early diversification of angiosperms
Source: Nat Commun. 2021 Nov 26;12:6929. doi: 10.1038/s41467-021-26931-3 (PMC8626421; doi:10.1038/s41467-021-26931-3)
Supplement: Supplementary file 4 — Source Data [file 41467_2021_26931_MOESM4_ESM.zip › Fig. 3a, c, e and Supplementary Figure 12, 14, Phylogenetic tree/LCG_multi-species coalescent-based/group_1028_CDS.aln-0.2cln]

>Aco_1
---------------------------ATGGGTTCGAGTTCTGTTATTAGCAGTAGTGAGAATAATAAAGAAAATACTAATAGTTTGTGTGATATGAGTTTAAAGTGTTGGTGTAGATGGAGATGGGAT------------CATTGTTTTGTTTCTGCAAGTTTTTTATTTTTTCTTGTTTCTTTCTTAATCTTTGCTTCAATTGCTTGTCTTTTCGCTTGGCTTACTTATTCCCCATTACATGAA------CGTCCTTTATTTGGTTGTCAACATGATACTGAAGGATCTTGGTCCATTGGTGTTTTCTATGGTGATTCTCCTTTTTCTTTGAAACCCATTGAAGCTAAGAATGTGAGGATTGATGGTAGCGCAGCGTGGCCGGTTGCTAATCCAGTAGTCACTTGTGCTTCTGTTTCTGAAGCTGGTTTCCCTAGTAATTTTGTTGCTGATCCTTTTCTCTATGTTCAG------------------GGGGATATACTTTATTTGTTCTATGAAACCAAGAACTCAATTACTTTACAAGGAGATATTGGTGTTTCAAAAAGTTTTGATAAAGGTGCAACATGGCAGCATCTGGGCGTGGCCTTAGACGAGGACTGGCATCTCTCTTATCCATATATTTTTGACTACAATGGCCAAATATACATGATGCCTGAGAGCAGTCAAAAAGGAGAGCTTCGTTTGTATAAGGCAATCAACTTTCCTTTGCAATGGACTTTGGATAGAGTTTTATTGAAGAAGCCTCTTGTTGATTCCATTATTGTGAACTACAATCTCAAATATTGGCTCTTCGGTTCAGATCACAGTGGTTTTGGCACCAGGAAAAATGGGCAACTGGAAATTTGGTATAGTAGCTCACCCCTGGGTCCTTGGAAACCACACAAGAACAACCCTGTTCATAACACTGACAAGAGTTCAGGAGCTCGTAATGGAGGCAGACCATTCCTATATGATGGAAATCTTTACCGCATGGGTCAAGATTGTGGTGAAACATATGGGCATCGTTTGCGTGCTTTTAAGGTGGAAATTCTTACCAAGGATCGATATAAGGAAGTTGAAGTCTCATTAGGCATAAATGAATCGTTAAAGGGTCGAAATTCTTGGATTGGTGCTCGCTACCATCACCTCGATGTGCAAAAGCTAAGATCTGGTGGTTGGATAGGGGTTATGGATGGAGATCGGATTCCTTCTGGTGATTCTGTTCATCGTATTTATTTAGGCTGTACTGCTTTGCTCCTCTTGGCTGCTCTTATTATACTAGCAGGAGTTTTACTCGGGGTCGTGAACTACAACTTACCCCTCGCCTGGTGTGCTCACAGTTCGGTAAAAAGAAAAGATGGTTTCTCATCGTGGGAGCACCCATATGCGCTGTGTTGCAGGGTGAGGCGCTTCTCTACCCGGTTGAACAGGACAATTATGTCTGTGAGGGGCCGAATTAAACCTAACACTTGTTCTGGAAGATTGGCTCTCACTATAATATTTGTACTTGGCATAGCACTGATATGCACAGGTGTAAGATATCTCTATGGAGGAAATGGTGCAGAAGAACCTTACTACTGGAAGGGTCACTATTCTCAGTTCACATTATTAACAATGACATATGATGCTAGACTGTGGAATCTAAAAATGTATGTGAAGCACTATTCAAGGTGTCCATCGGTGAAGGAGATTGTAGTAGTATGGAACAAGGGGAAACCTCCTGAACTAAGTGATTTGGAGTCTGCAGTACCTGTGAGAATTAGATTAGAGGAAAAGAATTCACTAAACAATCGATTTAATGTGGATCCTTTGATAAATACCAGGGCTGTTCTTGAACTTGATGATGATATTATGATGACATGTGATGATGTTGAACGAGGCTTCCGAGTATGGAGGGAGCATCCTGACAGAATAGTCGGCTTCTATCCACGATTGACCAATGGGAGCCCATTAAAGTACAGGGATGAGAAGTACGCTCGGTCTCATGGAGGGTACAACATGATATTGACAGGGGCTGCATTCATTGACAGTGAATTTGCATTCAAAAGGTACTGGAGCGAGGAAGCCAAGGCTGGCAGGGAAGTGGTGGACAAGTACTTCAACTGTGAGGATGTGCTTTTAAATTTCTTGTATGTAAATGCAAGCTCGTCAAGCACAGTGGAGTATGTAAGGCCTGCATGGGCAATTGACACATCGAAAATCTCTGGAGTGGCAATCAGTCGAAATACACAAGTTCATTATCGGATACGAAGTGATTGCCTTCACAAGTTCTCGCAGATGTATGGAAATTTGGCTAGCCGCAAATCAAAGTTTAATGGTCGGAGTGATGGTTGGGATGTA
>Aco_2
---------------------------------------------------------------------------------------------ATGACTTTCAAGTGTTATAGATCATGGAGATGTGGA------------GATTGTTTTCTCTCTGCAACTTCTCTTTTCTTTCTTTCTTCTTTCTTACTTCTTGCTTCTATATCTACCCTTTACACTTACTTTGCTCTTCCACATTATCAGCAAAAGCCACTCTCTTCCCTTGGTTGTCATCAAGATAATCAAGGGTCTTGGTCTATTGGTGTTTTTTATGGTGATTCACCATTTACATTGAAACCTATTGAATCTAAAAATGTTTGGAATGATGAGACTTCTGCTTGGCCAATTGCAAATCCAGTTATCACTTGTGCTACGGTTTCTGATGCCGGTTTCCCAAGCAATTTTGTTTCTGATCCCTTTTTATTTGTTCAG------------------TGGGACACATTTTACATGTTTTATGAAACCAAGAACTCTATCACTTTGCAAGGAGACATTGGTGTTGCAAAAAGTACCGATAAGGGTGCAACATGGAAGCATTTAGGAATAGCCATAGATGTGGAGTGGCATCTCTCTTCTCCATATGTCTTTGAGTACGAAAACCACATATATCTGATGCCAGAGAACAGTCAACAAGGAGAGCTTCACCTATATAGGGCACTCGAGTTTCCCCTGCAATGGACACTAGACAGGGTTATCATGAAGATGCCCCTCATAAATTCCTTTATTTTTAACTATAATGCTCTGTACTGGCTCTTTGGTTCTGATGTA------------------AAGACTGGGCAATTGGAGATATGGTATAGTAGCATACCCTTAGGTCCCTGGACGCCACATGAGCAGAACACTGTCTACAACGCAAGTAAGATCTTGGGTGCTCAGGGTGGAGGCAGGCCGTTCATGTACAATGCAAATATGTATCGCATAGCCCAAGATTCCGGAGGAACTTATGGGCGGCGATTGCGTACATTTAAGGTTGAAATTCTTACTAAAGATGAATATAAGGAAATTGAAGTTCCACTAAGGATTGAGGAGCCTGAAAAGGGGCGAAATACTTGGAATGGGGCTCGTTATGGTCACCTTGATGTGCAACAGCTAAGCCCCAATGAGTGGATTGGGGTTATGGATGGAGATCGGATTCTTTTGGGTGAATATCTTCAAAGGTACATTCTAGGATCTGCTGTATTTGCTGTTGTTGTTGCATTAGTTATACTAGTGGGGATATTGCTTGGAGCTGTAAAGTGCATTATACCTCTCAGCTGGTGTGATCAAGGTTCACGAAAGAGAAGTGATGCGCTATTAACATGGGATCAATCACATTTGTTGCCTGCCAAGCTAAGGTGGTACTGCACACGTTTAAACAGGATATGTTCATCTTTAAGAGTGTGGATGAAGCTCCACAGTCGTGTAGGAAGAGTGCTTCTCACCTCAACAGTCATAATATGTGTAGCACTAATGTGCACAGGTGTTGGATATCTTTATGGAGGTAATGGTGCAGACGAACCTCACTTGTTGAAGGGCCAGTATTCCCAGTTCACATTACTCGCAATGACATATGAAGCTAGGCTATGGAATTTGAAAATGTATGTAAAACATTACTCAAGATGCTCATCGGTGAAGGAGATTGTTGTAGTTTGGAACAAAGGAGAGCCTCCAAGACAAGAAGACTTCGACTCGGCTGTGCCAGTTAGGATAAGAGTAGAGAATCAGAATTCACTAAACAATCGGTTCAAGGTGGATCCTTTGATAAAGACAAGAGCTGTTCTTGAGCTCGATGATGACATTATGATGGCATGCAATGATATTGAAAGAGGATTTGGAGCATGGAGAAACCACCCAGATAGAATAATTGGATTTTATCCACGACTCATTCAAGGCCACCCATTGCAGTACAGGAATGAGAAGTTTGCCCGAACCAACAAGGGTTATAATATGGTATTAACTGGGGCTGCATTTATTGATAGTAGGACAGCATTCGAAAGGTACTGGAGTGAGGAAGCCAAACCGGGTAGGGAGCTAGTAGATAAGTACTTCAACTGTGAGGATGTTCTTCTGAATTACTTGTACGCGAATGCAAGTTCATCGAGAACAGTTGAGTATGTGCAGCCAGGGTGGGTGATTGACATGTCAAAGTTTTCTGGAGTGGCTATCAGCCGGAACGCAAAGGTTCATTACCAGATAAGAAGCAATTGCCTTAGTAAGTTTTCAGAGTTGTATGGTAGCTTGGGTGACCAGAAATGGAAATTCCCTACTAGGACTGATGGT---------
>Ash_1
ATGTTT---------------------------------------------------------------------------------------------------------------------------------------CGGTGCCTCCAGTCCGCTATGATCCTTTACCTCTTTTCTGCCACCCTCATCGTGGGATCAGTGGGTACCCTCTTCGCTTGGCTTACCTTCTCGCCCTTCCAGCGCTCTACTTCATCTGTTTTTGGTTGCCAACCCGATGGTGAAGGTTCCTGGTCCATCGGTATCTTCTACGGGGATTCCCCATTGGCTCTTAAACCGATCGAAGATTGGAATGTATGGAGGAACGAGAGCGCGGCATGGCCGGTGGCGAATCCCGTGGTCACTTGTGCGTTGCCTTCAGATGCTGGGTTCCCTAGCAATTTTGTTGCTGATCCATTCCTCCTCATCCAG------------------GATAGCATCTTCTACTTGTTCTTTGTGACCAAGAATCCTATTACGCTCCAAGGAGATATTGGTGTTGCTGCGAGCAAGGATAATGGTGCGACATGGATACATATGGGGACTGCCTTAGATGAGAAGTGGCATCTTTCATATCCTTATGTTTTCAGATTTCAGGATCAAATGTACATGATTCCTGAAGGCAGCAAGAGAGGTGATGTCCGCATCTACCGAGCATTAGATTTTCCTTTGAAATGGAAACTAGAAAAGATCATCATGAAGAAGCCCCTTATAGATCCATTTATTATAGACCACGGAGGTTTCTATTGGCTCTTTGGTTCAGATTTTGGTGATTTTAGTTCCCAACTGAATGCAGAGCTTGGAATCTGGTACAGCACTTCTCCTCTTGGCCCTTGGAAGCCACACAAACTCAATTTTCTTCACAAGTTTGACAAGAGATTTGGTGCTAGAAATGCAGGTAGGCCGTTTAGGTACAATGGTGAGCTCTATCGCCCTGGACAAGATTGTGGCAGGGCCTACGGCCAGCGGGTAAGAATATTCAAAATTAAGGTTCTCACTCCTGATAAATATGAGGAAGTTGAAATTCCACTCGGTATTGAAAAGTCCAACAAAGGCCGTAATTTTTGGAATGGTGCTCGGTACCATCACCTTGATGTGCAACAGCTTCCGTCAGGCAAATGGGTAGGAGTCATGGACGGAGATCGAGCCTCTTCCGGTGATTCTGTTTACAGGCTTATGATCGGGTATTCTGCATTTGTAGCTGCATTTGCGCTGGTTTTTCTCTCAGGAGTTATGCTTGGTGCCGTTAAATGCATTTTCCCTCTTGGCCGGTGTCTCCCGGTGTCGGGCAAGCGAAATGATGTCATCAAAAGCAACCATGAAATCTTTGATTTCTATGCTAAACTGAGATGGATTTGTACACAACTCAGCAGGTTTGCTTCCCAACTCCATGGAAGGATAAAACTTAAAACTTGCACAGGTCGCTTAATCTTTGTGTTTGTATTCCTAATTATAGCTGCATTAACCTGCATAGGAACCCATTATATATATGGAGGTAATGGTGCAGAAGAGCCTTACCCAATTAGGGGACACTACTCCCAGTTCACTATCCTAACTATGACTTATGATGCCAGATTATGGAACCTTAAAATATATGTCAAGCATTATTCTAAATGCACATCTGTAAAGGAGATTGTAGTTATCTGGAACAGAGGGAAGCCTCCAGCACCAAGTGAACTAGATTCTTTTGTGCCTGTGAGGATACGAGTTGAAGAAAGGAATTCTTTGAACAATCGGTTCAAACTAGATCCAATGATCAAAACCCGAGCTGTTCTCGAGCTTGATGACGACATAATGATGACGTGTGACGATATCGAGCGAGGTTTTTGGGTGTGGAGAAATCATCCAGATAAGATCGTAGGCTTCTACCCGCGTCTGGCTTATGGCTCTTCTCTTAGATACCGTGATGAGCGTTATGCTCGAGGGCAACACGGATACAATATGATACTGACTGGAGCTGCTTTCATGGATGCTCAAATGGCTTTCGGAAGATATTGGAGCAAGGAAGCAGCTCAAGGAAGGGAGTTTGTAGATGAGAAATTTAACTGTGAAGATATCTTGCTGAATTACTTGCATGCTAATGCTAGTTCTAGAAGAGCTGTGGAGTATGTGAAGCCTTCTTGGGTTGTAGATACTTCTAAATTATCTGGTGTTGCTATCAGTAGGAAAACCCAGAAGCATTATCAAGTGAGAAGCCAGTGTCTAATGAAGTTTGCTGGAATTTATGGAAATTTA---TCTGCAAAATGTGATTTTGGAAGCAGGGGAGATGGATGGGATGTA
>Ash_2
------------------ATGCGGGTGATGGGGGAGAAGGGAGCCAAG---GCCGGGGCTTGG---------------------------------------------CGCTTGCGGTGGCGCTGGAGCCGGCCGCTGGGAGCCCTCGCCCCCTCCGCTCCCGTGTTCTTCCTCCTCGGCTCCCTCCTAGCTTCCTGCGTCGTTGGGATCGTCTTCTTCCGGCTGTGGGTATCGTCCTTTCTGACGGCGGATCCTGTCGCCGCTGGTTGCTTCCCGGACGGGGAGGGCTCGTGGTCTATCGGTATTTTCTACGGGAAAAGCCCTTTCTCGCTGGCTCCCATCGAATTGTCAAATAGGAGTAACGAGAAGAGCTCGGCTTGGCCGGTTTCGAACCCTGTGCTCACGTGTGCTTCTGTCTCCATTGCTGGGTATCCCAGCAACTTCGTTGCGGACCCTTTTCTATTTATTCAG------------------GAAAATACCTTTTTTCTGTTCTTTGAGACAAAAAATGTTGCCACTATGCAAGGTGATATTGGTGTTGCAAGAAGTTTAGATCAAGGTGCTACATGGGAAGTTCTTGGCATTGCTTTAGATGAAGCATGGCATCTTTCATATCCATATATTTTCAGCTACAATAATGAAACATATTTGATGCCGGAGGGCAGCAAAAAGGGCGACCTTCGGCTTTATCGAGCCACCAAATTTCCACTTAAATGGACATTTGAGAAGATCCTTGTGCATAAACCCCTTATTGATACATCAATGGTCCAATATAGTGGTTACTACTGGCTCTTTACTTCGGATTCTAGCCGTTCTGGCACAGAGAAGAATGCAGAACTTGAAATATGGTATAGCAAATCTCCACTTGGTCCATGGAAAGAGCATCGAAAAAACCCTATATATAGAACTGACAAAAGCTTGGGAGCTCGAAATGGGGGTCGCCCTTTTATTTACAAAGGCAACCTGTATCGTCTAGGTCAGGATTGCAGTGGAACTTATGGTCGAAGACTTCAGATTTACAAGGTTGAAAAGCTGACCGTAGATGAATATAAAGAAGTGCCCTCCTCCCTTTTCATTGGAGTGACAAAAAAGGGTCGTAATTCTTGGCATGGTGTAAGATATCATCACCTTGATCCACAACAGCTTTCATCGGGTGGCTGGGTTGCCGTTATGGATGGTGATCGTGTTCCATCTGGCGATTCAACGAGGGCTATAATTCTTGGCTGGGTGTTTATGCTGTTGGTGTTCTTTCTAATCATGTTCGTTGGTCTTTTGGTTGGTGTCATGGACTGTATTCATCTTCAAGGAAATAGTTTGATC---TATAGTCGGCGAACCGAACAATCCTCATTTGGGGCTTATCCTAAC---TTTGGTGCTAAGATTCGAAGATCTCTTTTATTCATGTTAAGATGCATTTTATCATTCAAAGGGAGAGTAAATCTGAAAACATGCCAGGGAAAGTTCTTTCTAAGCTTTGTATGTATTCTCGGTGTGTTTCTGATTTGTATTGCTGTGCAATTTCTATTTGGAGGAAATGGCGCTGAAGAGGCATACATGTTCAAAGGGCAATATTCACAGTTTACAATGGTTACGATGACTTATGATGCTCGGCTTTGGAATTTAAAGGAGTATGTGAAACATTACTCCCGATGTGCATCAGTTCGAGAGATTGTAGTTGTGTGGAACAAGGGGATTCCTCCAACTGAGGATGAGTTCGATTCTGCTGTACCAGTTCGAATTCGCATTGAGAAACTTAATTCCCTCAACAATAGATTCAGGGTTGATCCTCTTATCCAAACCCGAGTAGTCCTTGAACTCGATGACGACATACTAATGACTTGTAATGACGTGGAGAAAGGATTCAGGGTCTGGAGAGAAAACCCTGAGAGAATTGTAGGCTTCTACCCGAGACTACTGGAAGGAGACCCATTAAAGTACAGGGATGAGAAGTATGCGAGGAAGAAGAACGGTTATAACGTAATACTAACAGGTGCTGCTTTCATGGATAGTGAACTTGCTTTTAACAGATACTGGAGCGAGCGGGCAAGAGCAGGAAGAGATCTTGTTGACAAGTTCTTCAACTGTGAGGACATTCTAATGAACTTTTTGTATGCAAATTTGAGTTCCGCGAGGACTGTAGAGTACGTTCATCCGACATGGGCTATTGACACTTCCAAGTTTTCGGCTTCTGCCATTAGCAGAAACACGCAGGCTCACTACGGAATCAGAACCGAATGTCTATCGAAATTCTCTGATATTTATGGCTCTCTACCCATGAACAGATGGAACTTTGGTACTAGAAAAGATGGTTGGGATGTA
>Atr_1
ATGCTA------------TCTGAGATGAGTGGAGATAAGGGTATCAGG------------------------GCTTCAAATGGTTGTTGCGATATGCGCCTCAAGTGCTGGTGCAGGTGGCACTTCGAT------------CACTCCTTCATTTCCTCTGCCTTCTCCTTCTTCCTTATTTCGTCTCTCCTCTTCGGATCACTCGCTTTGGCCTTTGCATGGCTTACCTTCTCTCCTTATGAGAGGCCTCGCCTCTCTTCCTATGGTTGCCAAGACGACAATGAGGGATCCTGGTCTATTGGTGTTTATTATGGCGACAATCCCTTCTCTTTGAAGCCCCTTGAATTGAGGAATGTGTGGAGTGATAAGGGTTTGGCCTGGCCTGTGGCCAACCCTGTTATGACATGTGCTTTGGCGTCAGATGCTGGTTATCCTAGCAATTTTGTTGCCGATCCCTTCCTATATGTACAG------------------GATGATATTTTATACATGTTTTTTGAAACAAAGAACTCAGTCACTTTGAAAGGAGAGATTGGTGTTGCAAGAAGTCTTGATAACAGTGCAACTTGGGAGCACTTGGGAATTGCGTTAGATGAGGAGTGGCATCTTTCATTTCCATATGTTTTTAGCTACAATGGCGAAATCTACATGTTGCCCGAAGGCAGTCAGAAAGGGGACCTCCGCCTCTACCGAGCTCTCAAATTCCCTCTACAATGGACTCTTGAGAAGGTGATTCTAAAAAGGCCCATGGTGGATTCCTTTATCATTCAGCGCGATAGGAGTTTCTGGCTGTTTGGTTCTGACATCAGTGGGTTCAGCACCAAAAAGAATGGGGAGCTTGAGATTTGGTATAGCAAATCACTTCTTGGACCATGGAAGTCTCACAAGGGAAACCCAATCTACAACACTTTATGTAGCAGGGGTGCTCGCAATGCTGGCCGCCCCTTTATTTATGAGGGTCAACTCTATCGTATGGGCCAGGATTGTGGCGAAACCTATGGCCATCGTGTTCGCCTCTTCAGAGTCGAGGTTCTTACTAAAGAGGCATACAAAGAAGTTGAAGTCCCCTTTAGAATTGAAGAGCCCCAAAAAGCAAGAAATGCATGGAATGGAGCTCGTTACCACCACCTGGACATCCAAAGGCTGCCTTCCGGCCATTGGATCGCAGTCATGGATGGTGATCGAGTTTGGTCTGGGGATACAACAAGGAGGTTGATTTCGGGTTTGGCATCTGCTGCCGTTGTGGTCATATTGCTTGTACTAACAGGCATTTTGGTGGGTGCGATCAAGTGTGTGCTGCCCCTGAGTTGGTGCCTCAGC---CCTAGCAAGAAGACTTCT------------------------CAC---ATGGGCCCGAGACTGCTTAGGCTTTTCACTCGATTGAATCGAAGTGCAACCCTAATTCGTGGTCGCGTGAAGCCCAATACATGCTCAGGCATATTGATACTATGCCTGCTCCTTCTTCTTGGCATTGCATGCATGTGCATGGCTGTGCGTTACCTCTATGGTGGCAACGGGGCCGAGGAGGCATATATGTTAAATGGGGCATACTCTCAGTTTACCATGGTCACCATGACCTATGAGGCTCGAATTTGGAACCTGAAAATGTATGTAAAGCACTACTCAAGGTGTGCGTCAGTGGGTGAGATTGTGGTGGTTTGGAACAAGGGCCACCCACCCGACCCTAGTGAATTTGACTCAGCTGTCCCAGTTAGGGTTCGGGTTGAGGAGAGAAACTCTCTCAACAACCGATTCAAGCTTGACCCCCTCATCAAAACAAGGGCTGTTCTTGAATTGGATGATGATATAATGATGACTTGTGATGATATAGAGAGAGGATTTAGGGTTTGGCGTGAGCACCCTGAGAGGATTGTAGGGTTCTATCCTCGCCTTATCGATGGGAGCCCTCTGAAATATAGAGATGAGAAGTATGCGAGGATGCGAAAAGGTTATAATATGATATTGACTGGAGCTGCATTTATGGATGGGAGGTTGACGTTTGAGAGGTATTGGAGTGAGCGGGCAAGGAAGGGAAGAGAGGTGGTGGATAAATACTTCAATTGTGAGGATGTGTTGCTTAATTTCTTATTTGCGAATGCAAGTTCACAACAAGTGGTTGAGTATGTGAGGCCTGCATGGGCCATTGATACATCGAAGCTTTCAGGAGCAGCCATTAGCAAGGACACTCGTGCTCACTACCGTATCAGGACAGATTGCTTGCTGAAGTTTTCAGAGATGTATGGGAGCTTGGTTAATCATAGATGGAATTTTGATGGCCGGAAAGATGGGTGGGATGTA
>Atr_2
------ATGCCATTGCCG------------------------------------------------------------------------------------------------------CGGTCTCTCTGCCATAGCCAGGACTTCTATTTTGAGTCAGCAGAAAGTGGGGTGCATCTTTCCCTCTCTAAGCTTCAAGCACTGGGGTCTCTGTTTGCCTGGTTAACCCTGCCTCCCTTTGAGAGGCTTTCTTCGAGTTCCTCGGGTTGTCGCATGGACGACGAAGGCTTGTGGTCGATTGGTATTTTTTATGGAAAGACTCCTTTCTCTCTCCAACCAATTGAATTGAGTAATGTTCAGAAGGATGGAAGCTCGGCATGGCCTGTTGCGAACCCTGTTGTTACCTGTGCCTTGCCCTCTGATGCTGGCTTTCCTGTCAACTTTGTTGCGGATCCTTTTCTTTTTATTCAG------------------GGATACACTCTGTATTTATTTTTTGAGGCTAAGAATACTCTTACAATGCAAGGAGATATAGCAGTCGCAAGAAGTGTTGATAATGGTGCCACGTGGGAGTATTTGGGTGTTTCTTTGGATGAGGAATGGCATCTTTCATACCCATATGTTTTCAGCTATCGTGACCAGGTGTACATGATGCCTGAGGGCAATAAAAAAGGGGATCTTCGGCTCTACCGAGCACTTCATTTTCCTCTGCAATGGAAATTGGAGAGGGTATTGTTGAAGAAACCGCTGATCGATGCTTCTATGATTCAATATGAAGGTTATTACTGGCTCTTCGGCTCAGATTTCAGTCGGTTTGGTGCCCAGAAGAATGCGGAGTTGGAAATATGGTATAGTAGCTCTCCTCTTGGCCCTTGGAAACAGCATAAACACAACCCTGTACTTAATGGAAATCGAACCCTAGGTGCCCGTAATGCTGGACGCCCTTTTATATATGAAGGGTACATTTATCGTCCTGGTCAGGACTGTGGGGAGACCTATGGCCATCGTGTTCGCCTCTTTAAAGTGGAATTACTAAGCCCTGATAAATTTCAAGAAGTTGAAGTTCTTCTTGGTATTGAAGAGTCAAAGAAAGGACGCAATGCTTGGAATGGCCTACGCTACCATCACTTGGATGTTCAGCAATTACCGTCTGGCGATTACATAGCTGTAATGGATGGGGACCGGGTTCCTTCTGGGGATTCCACAAGAAGGCTTGTTCTTGGTTTCACTGGTCTTCTAATTTTGTTTACCCTTGTTATGGTCATGGGTTTCTTGGTTGGTGCTGTTAAT---TTTCCTCCCTTGAGCTGGTGCACATGT---TATGTTAGGAAAAGCTACCCTTTGTGGTTTTGGGCACACCCCCAA---TTTGGTTCGAAGCTTCGAAGGGCCTTTACATCCTTGAATAGAACAAGCTCTTCCATCAGAGGCAGGATGAAGCCGAGGTCATGTTTTGGTATCTCAATTCTGTGCAGTCTCTCAGTTCTAGCTGTGGTAGTGATATGCATATCTGTTGGGTATTTGTTTGGAGGCAATGGCTCTGAAGAGGCATATCCACTGAAAGGGGACTATTCTCAGTTCACACTTGTCACGATGACTTATGAGGCTAGGCTGTGGAACCTGAAACTCTATGTAAAGCACTACTCTCGTTGCTCATCAGTGAGAGAGATAGTCGTGGTTTGGAACAAGGGCACCCCTCCAGAAACCAATGAGTTCGACTCTTCGGTCCCTGTTCGTATACGTGTCGAACCCAAAAACTCTTTGAACAATCGTTTCAAGGTGGACCCACTTATTAAGACAAGGGCAGTGCTTGAGCTCGATGATGATATAATGATGACGTGTGATGATGTAGAGAGAGGTTTTAGGGTTTGGCGTGAGCACCCAGAGAGGATTGTGGGATTCTATCCTCGGTTCATTGAGGGGTCTCCTTTGGAGTATAGAGACGAACGATATGCACGACGAAGAAATGGATATAATATTATATTGACTGGTGCTGCATTTTTGGATGCTAGTTTTGCATTTGAGAGATATTGGAGTGTGGATGCGAAAGAAGGGAGAGGAGTTGTTGACCAGTATTTCAACTGTGAGGATATGCTTATGAATTTCCTTTATGCAAACTCTAGCATGCACCGGACTGTAGAGTATGTTCATCCAGCTTGGGCCATAGACACATCAAAGATATCAGGTGTTGCCATAAGTAGGGATACTCAAATGCACTATAGGATAAGGACCAATTGCTTGCTCAAGTTCTCTAAAATGTATGGGTATCTTCCTTCGAGGAAATGGGAGTTTGGAAGCAGGAAAGATGGGTGGGATGTG
>Cde_1
---------------------------------------------------------------------------------------------ATGAGCCTGCGTAGCTGGTGCCGATGCCGGTGGGAG------------CTTTGCTTCTTCTCCACTACTATGCTATATTTCTTGGTCTCAATTTTTATCCTGGGAACCATCGGTTCTATCTTCGCTTGGCTCACTTTCTCTCCTTACGCTCGGCCTTCTTTATCTTCTATCGGCTGTAACCCTGACAGTGAAGGTTCATGGTCGGTCGGAATCTACTATGGAAATTCTCCCTTTACTCTTCGTCCTATCGAATCAAAGAACGTGTGGAATAATGAGAGTGCCGCTTGGCCCATTGCTAACCCCATCATTACTTGCGCTTCTCCTTCGAAAGCAGGTTTCCCTAGCAATTTTGTTGCGGATCCTTTTCTCTTCATTAAG------------------GATGATGCGCATTATATATTTTTTGAAACCAAAAATTCAGTCAGTATGCAAGGGGATATTGGTGTGGCAAGAAGCACTGATAATGGTGCCACATGGCAGCAATTAGGCATAGCTTTAGATGAAGAGTGGCACCTTTCATATCCATACGTTTTTAAATATCTGGACCAAATATATATGTTGCCAGAAGGGAGCAAGAAAGGGGATCTTCGATTATATCGAGCAGTAAACTTTCCCTTGCAATGGACTCTGGAAAAGGTCATCTTAAAGAAACCCCTCATTGATGCTGTTATCATTAAGCATGAAGACAATTATTGGCTTATGGGATCAGATTTCAGAGGATTTGGCATCAAGAAAAATGGACAGCTTGAAATTTGGTACAGTAACTCACCACTAGGAACTTGGAAGCCACATAAGAAGAACCCGGTGTATAATATTAATAAGCGCCAGGGTGCTAGGAATGCAGGTCGACCATTTGTTTACAATGGAAACCTTTACCGACTTGGTCAGGACTGTGGGGAAACATATGGACGTGCAGTGCGTGTATTCCGTGTTGACGTTTTAAACAAGGATGAATTCCATGAAACTGAGGTCTCTCTAGATAGAGTCGAGCCTGATAAAGGTCGGAATTCTTGGAATGGTGCTCGTTACCACCATTTAGATGTGCAACAGCTAAGTTCTGGTGAATGGATTGGAGTAATGGATGGTGACAGAGTTCCCTCTGGCGACTCGGTCGAGAGGATTATCTTAGGTTTTGTTTCTTTGATAGGGGTTGCCCTTTTGGTTGTACTGGCTGGAATATTGATTGGTGCAGTCAATTGTTTTTATCCCCCAAGTTTATTT---------TATGATAAAAGGGAACACATGTTCTCAGGATGGGACCATTCTCATTGGCGGTTCCCTAGGATAAGGCGTCTATGCACTCGAATGAACAGAGTATGCCCATTTACAAATGGTCGAATGAAAATGAATAGCTGTGCAAGACGGTTTATTCTTACTTTGCTATTTGTATTTGGTGTCTTTTTATTGTGCGTGTCTGTGAAATACATTTATGGGGGCAATGGGTCAGCAGAAGCATATCAATTGAAGGATCATTACTCACAGTTTACCTTGTTGACCATGACTTACGATGCTAGGCTTTGGAATCTGAAAATGTACCTGAAACATTACTCAAAATGTTCTTCAGTGCGAGAGATTGTTGTTGTTTGGAATAAGGGAAAACTTCCCAACATTACTGATATGGACTCAGTTGTTCCAGTTCGAATCAGAGAGGAAGGAAAGAACTCACTTAGCAACCGATTTAAAATGGACCCTTTAATAAAGACCCGAGCTGTTCTTGAACTTGATGATGATATAATGATGACATGTGATGATGTGGAACGTGGTTTTAAAGTTTGGCGAGAGCATAGTGACAGGATAGTTGGTTTTTATCCACGATTAATTGCTGGAAGACCATTGCAATACCGAGATGAGAGATATGCCCGGAGACACAAAGGTTATAATATGATATTGACAGGGGCAGCATTTATTGATAGCAGTTTTGCCTTCAAAAAGTACTGGAGTGAAGAAGCTAGGGAGGGGAGAGAGTTGGTGGATAAATATTTCAATTGTGAAGATGTTTTACTTAATTTTTTATATGTCAATTCTAGTTCATCTAGAACGGTAGAGTATGTGAAGCCGGCATGGGCAATTGACACTTCAAAATTTTCAGGTGTAGCTATCAGTCGTAACACCTGGTTACATTATCAGATAAGGACTAACTGTCTGATCAAATTTTCTCAAATGTATGGAAGTTTGGATACTCGTAAGTATCTATTTAACAGTCGAAAGGATGGTTGGGATGCA
>Cde_2
---------------------------------------------------------------------------------------------ATGGGACTGCGTAGCTGGTGCCGATGGCGGTGGGAG------------CTTTGCTTCTTCTCCACTACTATGCTCTATTTCTTGGTCTCGATTTTTCTCCTGGGAACAATCGGTTCTCTCTTCGCTTGGCTTACTTTCTCTCCTTACGCTCGTCCTTCTTTATCCTCTATCGGATGTAACCCTGACAGCGAAGGTTCATGGTCGGTCGGAATCTACTATGGAGATTCCCCTTTTACTCTTCGTCCTATCGAATCAAATAACGTGTCGAATGATGAGAGTGCCGCTTGGCCCATTGCTAACCCCATCATTACTTGCGCTTCACCTTCCAGAGCAGGTTCCCCTAGCAATTTTGTTGCGGATCCCTTTCTCTTCATTAAG------------------GATGATGCGCATTATATGTTTTTTGAAACCAAAAATTCAGTCAGTCTGCAAGGGGACATTGCTGTGGCAAGAAGCATTGACAATGGTGCCACATGGCAACAATTGGGCATAGCTTTAGATGAGGAATGGCACCTTTCATATCCATATGTTTTTAAATATCTGGACCAAATATATATGATGCCAGAAGGGAGCAAGAAAGGGGATCTTCGGTTATATCGAGCAGAAAACTTTCCCTTGCAATGGACTCTGGAAAAGGTCATCTTAAAGAAGCCCCTCATCGATGCTGTTATCATTAAGCATGAAGGCAATTATTGGCTTATGGGATCGGATTTCAGTGGCTTTGGTGTGAAGAAAAATGGACAGCTTGAAATTTGGTACAGTAACTCACCATTAGGAACATGGAAGCCACATAAGAAGAACCCCGTGTATAATACTAATAAGAGCCAGGGCGCTAGGAATGCTGGTCGACCATTTGTTTACAATGGAAGTCTTTACCGACTTGGTCAGGACTGCGGAGAAACATATGGACGTGCAGTGCGTGTATTCCGTGTTGACATTTTAAACAAGGATGAGTACCATGAAACTGAGGTTTCTCTAGGTATAGTTGAGCCTGATAAAGGTCGAAATTCTTGGAATGGCGCTCGTTACCATCATTTAGATGTGCAACAGCTAAGTTCTGGTAAATGGATTGGAGTAATGGATGGTGACAGAGTTCCCTCTGGTGACTCAGTCCAGAGGATTATCTTAGGTTTTGTTTCTTTGACAGGGGTTGCCCTTCTGGTTGTACTGGCTGGAATATTGATTGGTGCAGTCAATTGTTTTTACCCCCCAAGTTTGTTT---------TATGATAAAAGAGGTCACATGTTCTCAGGATGGGACCATTCTCATTGGTGGTTCCCTAGGATAAGGCGTCTATGTACTCGAATGAACAGAGTATGCCTGTTTACAAATAGTCGAATGAAGATGAATAGCTGTGTGAGACGGTTCATTCTTACTTTGCTATTTGTATTTGGTGTCTTTTTATTGTGCGTGTCTGTGAAATACATTTATGGGGGCAATGGGTCAGCAGAAGCATATCAATTGAAGGATCATTACTCACAGTTTACCTTGTTGACCATGACTTATGATGCTAGGCTTTGGAATCTGAAAATGTATGTGAAACATTACTCAAAATGTTCTTCAGTGCGAGAGATTGTTGTTATTTGGAATAAAGGAAAACCTCCCAACATTAGTGATATGAACTCAGTTGTTCCAGTTCGAATCAGAGTGGAAGAGAAAAACTCACTTAACAACCGGTTTAAAATGGACCCTTTAATAAAGACCCGGGCTGTTCTTGAACTTGATGATGATATCATGATGACCTGTGATGATGTGGAACGTGGGTTTAAAGTTTGGCGAGAGCATAGTGACAGGATAGTTGGTTTTTATCCACGATTAATTGCCGGAAGACCATTGCAGTACCGAGATGAGAGATATGCTCGGAGACACAAAGGTTATAATATGATATTGACAGGGGCTGCATTTATTGATAGCAGTTTTGCCTTCGAAAAGTACTGGAGTGAAGAAGCTAGGGAGGGGAGAGACTTGGTGGATAAATATTTCAATTGTGAAGATGTTTTACTTAACTTTTTATATATCAATTCTAGTTCATCTAGAACGGTAGAGTATGTGAAGCCAGCATGGGCAATTGACACTTCAAAATTTTCTGGTGTAGCAATCAGTGGTAACACCTGGTCACACTATCAGATAAGGACTAACTGTCTTATCAAGTTTTCTCAAATGTATGGAAATTTGGATGCTCGTAAGTATCTATTTAACAGTCGAAAGGATGGTTGGGATGCA
>Cka_1
ATGAATGCTCCCACCAAAGTTGTGGGTATGGGCAAAAAGGGTCTAAGG---ACCTCCATTTGTAGGGTTTTGGGCTTTGGGGAATGCTGCAACATGAGCCTGTGGTGCGGGTTTAGATGGAGATGGAACCACTCCTTTCGTGTTCTTTACCTTCCTTCCTCTTTTTTCTTCTTTATTGGGTCATTTCTTGCTCTTAGTGTTATTGGGTTTGCTTTCGTTCGTTTGATGGTCTCTCCCTTTGGGAGACCAAATTCTGGCTCGTTTGGGTGTCAATGCGACGGTGAAGGAGCATGGGCTATTGGTGTTTTTTACGGGAAGACTCCATTCTCACTTTTACCAATTGAACTGGTAAACCGGCGAGATGACAGTAGTGCGGCGTGGCCTGTTGCTAATCCTGTTTTTACTTGTGCTTCAGTCACCGATGTGGGTTACCCCAGCAACTTTGTTGCTGATCCTTTCCTTTATGTTCAG------------------GGATATACTCTCTACTTGTTTTTTGAGACAAAAAATTCTATTACAATGCAAGGAGATATTGGTGTTGCAAGGAGTGTTGATCAAGGTGCAACATGGGAATATCTGGGCATTGCTTTGGATGAGGAATGGCATCTGTCATATCCCTATGTTTTTAGCTACCTTGGGAAAATATACATGATGCCTGAGGGTAATCAAAGAGGGGATCTTCGACTTTATCGAGCGACTAAATTTCCTCTACAGTGGACCTTGGAGAAGGTGCTTATAAGAAGGCCACTTGTGGATGCTTCTATGATCCAGTATGAGGGTTATCATTGGCTTTTCGCTTCTGATTTTACCCGATTTGGCACTGAGAAGAATGCAGAGCTTGAGATTTGGTACAGTAGCTCGCCACTAGGCCCATGGAAACAGCATAAGAGAAACCCTATACACAAAAGTAACAGAAGCGTAGGATCTCGGAATGCTGGTAGGCCCTTTATTTATGAAGGGCACCTGTATCGCATGGGCCAAGACTGCGGCCAAACATACGGCAGAAGAGTTCGTATTTTTAAAGTGGAAAAGCTAACCATCGAAGATTATGGAGAGGTTGAAGTTCCTTTGGGATTTTATGAGTCAAAAAAAGGACGTAATGCCTGGAATGGTGCGAGGTACCATCATTTAGATGCTCAGCAACTCCCATCCGGTGACTGGATTGCTGTAATGGATGGAGATCGTGTTCCTTCTGGTGATTCTCAATGGAGATTCATGCTTGGATGCGCAGCAGTCCTATGTTTATTTGCCCTGGTTATGTCCACGGGCTTCTTGCTGGGTGTCATTAACTGTGTTCTTCCTCCTAGCTGGTGTATGACT---TCTAGTAGGAGAAATGATACCTTGTGGTTTTGGGCTCGACCCCAA---TTCAATTTAAAGGTGCGCAGGTCTTTTTCATGCCTCCACAGATGTAGTGCTGCAGTCAGAGCAAGGGTAACTCTGAGTAGGTGTTCTGGTGTCTCAGTTATCTGCCTTCTTTGTGTCGTTGGGATGGTATTGGTCTGTGTTGCCGTGCACTTTTTGTTTGGTGGCCATGGTGTAGAAGAAGCGTATGTTTACAAGGGGCACTATTCTCAGTTCACAATTCTCACAATGACATACGAAGCTCGGCTTTGGAACCTGAAACTCTATATTAAGCATTACTCCCGGTGTCCTTCCGTGAGAGAGATTGTCGTGGTCTGGAACAAGGGAAATCCACCCGACCCTGATGACTTTGATTCCGCTGTGCCTGTTCGCGTCCGCGTTGAGGAACATAACTCTCTAAACAATCGCTTCAAGGTTGATCCTCTTATAGTTACCAGAGCTGTTCTCGAGCTTGACGATGATATCATGATGACATGTAATGATGTTGAGAGGGCATTCTGGGTTTGGCGGGAGCATCCAGAGAGGATTGTGGGCTTTTATCCACGCCTTCTTGAAGGGAACCCATTGAAGTACAGGGATGAGAGATATGCTAGAAAGAGGAAGAGTTACAATGCCATCTTGACTGGTGCAGCCTTTATTGATAGTGAATTCGCTTTCAAGAGGTACTGGAGTGAAGAAGCAAGAGAAGGAAGAGCTTTGGTCAACCATTTTTTCAACTGCGAAGACATGCTGATGAACTTCCTGTACTCGAATTCGAGTTTGTCGAGGACAGTTCAGTATGTTCATCCTGCATGGGCTATTGACACTTCAAAGCTGTCAGGGGCCGCTATCAGTAGAAACACCCAAAAGCACTATGAGGTCAGGACCAACTGCTTGTCAAAGTTCATGGCAATGTATGGCCCTCTCCCTGCACAGAAGTGGGGGTTTCATGGCCGGGAAGATGGTTGGGACATC
>Cka_2
------------------------------------------------------------------------------------------------------------------------------------------------------------------------------------------------------------------------------------------------ATGCGACCTCCTTCCTCTTTGGGTGGCTGCAACGATGATAACGAGGGGTCTTGGTCTGTTGGGATCTTCTACGGCGATTCCCCCTTTTCTCTTAAGCCGATCGAATCCAAGAATGTGTGGAGGGATAAGACCGCGGCATGGCCGGTGGCGAATCCTGTTGTGACTTGTGCTTCTGTATCGGATGCTGGGTTTCCGAGCAATTTCGTTGCGGATCCTTTTCTGTTTGTTCAG------------------GAGGATACTATTTACATGTTTTTTGAAACCAAGAACTCAGTCACTTTGCAAGGAGACATTGGTGTGGCAAAAAGTATTGATAACGGTGCAACGTGGCAGCCCTTGGGCATCGCGTTAGATGAGGAATGGCATCTTTCATATCCCTACGTTTTCAGCTATCTTGATCAGATTTATATGATGCCTGAGAGCAGTCAGAAAGGGGAGCTCCGTCTCTATCGGGCACTGAAATTTCCTCTGCAGTGGACATTAGAGAAGGTTATGCTGAAGAAGCCTCTTGTGGACTCCGTTATCATAAATTATCAAGGCAGTTATTGGCTCTTTGGCTCCGATTTCAGTGGTTTTGGCAGCAAAAAGAATGGGGAACTGGAAATCTGGTATAGTAGTTCACCTCTTGGTCCTTGGAAACCACACAAGCAGAATCCCGTCCTTAACATTGATAAGAGATTTGGTGCCCGGAATGGGGGCAGGCCATTTATTTACAATGGCAACCTCTATCGTGTGGGCCAAGACTGTGGCACAACTTACGGGCGACGAGTGCGTGTATTCAAAGTAGAAGTTCTTACCAAGGACGAATACAAGGAAATTGAAGTTCCATTGGGTATGAAAGAGCCTGAGAAAGGCCGAAATGCTTGGAATGGTGCTCGTTACCATCATCTTGATGTGCAACAGCTAAGCTCAGGTGAATGGATAGGTGTAATGGATGGAGATCGGGTTCCATCAGGTGACTCGATTCATAGATTTATTTTAGGCTCTGCTGCATTCGCAGTTGTGGCTGCACTGGTTATGCTAGTAGGAGTATTGGTGGGAGCTGTGAAGTGCATGTTACCCCTCAACTTATGTCTGCATGGCTCAGGAAAGAGAAGTGATGCCTTTATGACATGGGAGCGTCCAAATATGCTGTCCAACAAGTTGAGGCGCCTCTTTACACGCTTGAACCGGACCAGTTCCTTCATCAGGGGAAGGATGAAGCCCAGCACCTGTGCTGGACGATCAGTTCTGGCCATAATATTTCTGACAGGGTTGATATTTATATGCATTGGTGTTCGATATATTTATGGCGGGAATGGTGCAGAGGAACCTTATCTATTGAAGGGTCACTATTCTCAGTTTACATTGCTAACAATGACCTATGATGCGCGGTTGTGGAATCTGAAAATGTATGTGAAGCATTACTCAAGGTGCTCCTCAGTAGGGGAGATAGTGGTGGTGTGGAACAAAGGCAAACCTCCTCAACTAAGTGACTTCGATTCAGCAGTGCCAGTTAGGATCAGAGTAGAGAAGCAGAATTCATTGAACAATCGGTTCAAGGTTGACCCTTCAATTAAGACCAGAGCAGTTCTTGAACTTGATGATGACATAATGATGACTTGTGATGATGTGGAACGAGGATTCAGGGTTTGGCGGGAGCATCCAGATAGAATAGTTGGTTTCTACCCACGGCTTATTGATGGGAGCCCATTGAAGTACAGGGATGAGAAGTATGCCCGCACCCATAGGGGATATAACATGATACTAACTGGAGCTGCATTCATTGACAGCCGGTTGGCGTTTGAGCGGTATTGGAGTGAGGAAGCCAAGGAGGGACGTGAATTGGTAGACAAGTACTTTAATTGTGAGGATGTGCTTCTGAATTTCCTGTATGCCAATGCAAGCTCTTCAAGGACAGTAGAGTATGTGAAGCCTGCATGGGCGATTGACACATCAAAATTCTCAGGGGCAGCTATCAGTCGGAACACTAAAGTGCATTATCGGATAAGAACCGACTGCCTTGCCAAGTTCTCAGAGAAGTATGGGAGTCTG---GCCTGGAAATGGGAATTTGATAACCGGAAAGATGGTTGGGATTTG
>Csp_1
ATGAAGAAACCAAAACCCTTAGAGATCATGGGTTCGAGTCCCCTCGTCGGCGGAGCCACCTCGACGACCACAGCGACCACCAACTGCTGCGACATGAGTCTAAAGTGCTGGTGCAGGTGGCGCTGGGAT------------CACTGTTTCCTCTCCTCCACATTTCTATTCTTATTCTTTGCTCTATTCCTCTTTGCTTCAATTGCTTCCTTCTACGTCTGGCTCACCTTCTCTCCCTACGATCGCTGCATTTATTCGTCTTTTGGATGCCAAGAAGACAACGAGGGTTCTTGGGCCATCGGTATCTTTTATGGAGACTCTCCCTTCAATCTCAAACCCATTGAATCT---------------------------------------------------------------------------------------------------------------------------------------------GGGGATATTTTCTATTTGTTTTTCGAAAGCAAGAATTCCGTCACATTGCAAGGAGACATTGCTGTAGCAAGAAGTGTTGACAATGGCGCCACATGGCAGCACTTGGGGACTGCATTAGACGAGGAGTGGCATCTTTCTTATCCATATGTTTTCAGCTATCTCGGCCAAATATACATGATGCCTGAGAGCAGTCAGAAAGGGGAGCTCCGTCTTTATCGGGCACTGAAATTTCCACTCCAATGGGAACTCGACAGGGTTATCCTGAAGAAGCCCCTAGTGGATTCCTTCATCATAAACTATGGTGGTAGCTATTGGCTCTTTGGCTCGGATTTCAGTGGTTTTGGGATCAAGAAGAATGGGGAACTGGAAATATGGTATAGCAGCTCACCTCTTGGTCCTTGGAAGCCACACAAGCAGAACCCAATCTATAACACCGAGAAGAGCTTTGGTGCCCGGAATGCTGGTAGGCCATTCATCTACAACGGCAATCTCTACCGCATGGGTCAAGACTGTGGTGAAACGTATGGGCGGCGGGTCCGTGCATTCAAGGTAGAAGTTCTAACCAAGGATGAATACAAGGAAGTTGAAGTACCGCTAGGTTTTAAAGAACCCGAGAAAGGCCGAAATGCTTGGAATGGAGCTCGTTATCATCACCTGGACGCCCAACAGCTAAGTTCCGGCAAGTGGATTGGAGTCATGGACGGAGATAGAGTGCCTTCAGGAGATTCCGTCCATAGATTTATTTTAGGCTCTGCTGCAATTGCCCTCGTGGTTGCTATGGTTATACTAGGAGGAATATTGGTGGGAGCTGTAAAGTGCATTGCCCTCCGAACCTGCTGCCTCCATGGCTGGGAAAAGAGAAGGGATGCCTTCCTGGTGTGGGAACGCCCCCATTTACTTTCCTCCAAGCTCCGGAGGCTCTACACCCGCTTGAACCGGACAAGTTCCTCCATCCGAGGCCGGATGAAGCTCAACACCTGTGCTGGAAAATCGGTTCTGGCACTCTTTTTTGTAATCGGGGTATTCTTAATATGTACAGGCGTCCGATATATTTACGGTGGCAACGGTGCAGAAGAACCATACCTATGGAAGGGCCACTATTCACAGTTCACATTGGTAACAATGACATATGATGCCCGCTTGTGGAATCTGAAAATGTACATAAAGCATTACTCTAGGTGCTCTTCCGTAGCGGAGATCGTAGTGGTGTGGAACAAAGGTCAACCTCCCGAATCAAGCGACTTGGACTCGGCAGTGCCCGTTAGGATCAGAGAGGAGAAGCAGAACTCTTTGAATAACCGGTTCAGGGTGGACCCGTTGATAAAGACGCGGGCTGTTCTTGAACTTGATGACGACATAATGATGACGTGTGACGATGTTGAGCGGGGGTTCAGGGTGTGGAGGGAGCACCCTGATCGGATTGTCGGGTTTTATCCGAGGCTTATTGATGGGAGCCCATTGAAGTACAGGGATGAGAAGTACGCCCGGGCCCGTGGGGGTTATAACCTTATATTAACAGGGGCTGCATTCTTAGACAGTCGGTTAGCGTTCCAGAGGTACTGGGGGGAGCAGGCTAGGGAGGGGAGGGAGTTGGTGGACAAGTACTTTAATTGTGAGGACGTGCTCTTAAATTTCTTGTATGTGAATGCGAGTTCGTCGAGGACAGTGGAGTATGTGCGGCCTGCTTGGGCCATCGATACGTCAAAGTTCTCGGGGGTGGCCATCAGCCGAAACACGCAAGTGCATTATCGTGTGAGAAGTAATTGCCTCGCAAAATTCTCAGAAATTTATGGCAATCTAACAGCTCGTAAATGGGGATTCGATGGTCGGAATGATGGTTGGGATGTA
>Efe_1
---------------------------ATGGGGGAGAAGGGTGTGAAG------------AGCTCGAATTTGACGGGTTTGGGATGTTGC------------------------GGGTGGAGGTGGGCGTGCTCCAGTGGGGGTTTCATCTTCACCTCCAATTCTGTAATTGTTGTTGGATTCCTTCTGGTGCTTACCATCTTCGGTTCTCTGTTTGCTTGGTTTACAATCTCCCCGTTTGGGAGGCCCGGTACCGGGTTAGTCGGTTGCCGTGAAGACGGTGAAGGATCGTGGTCGATTGGAGTTTTTCACGGGAAGACTCCATTCTCTCTTCGGCCAATTGAAATGGAAAATCAAGAGAACAATATGAGCTCAGCGTGGCCGGTGGCGAATCCGGTGTTCACTTGTGCTTCTGTGGTGGACTCTAGGTACCCGAGCAACTTTGTAGCAGACCCTTTCCTTTTCGTTGAGCACTCTCCTACTGAAAAGGGATATACACTTTATATGTTTTTCGAAACAAAGAATTCTCTTACCATGCAAGGAGATATTGGAGTCGCCCTTAGTGTTGACAAGGGTGCAACATGGAAGTATTTGGGCATTGCTTTGGATGAAGAATGGCACCTTTCTTATCCATATGTATTCAAATATCAGGGCCAAATTTACCTGATGCCTGAAGGTAATAAAAAGGGTGATCTTCGGCTTTATCGTGCATTGGAGTTTCCTCTTCGATGGACCCTGGAGAAGGTGCTTATAAAGAAACCTCTAATTGATGCCACAATGATCCAGTATGGAGGTCATTACTGGATTTTTGGTTCTGATTTCACACGTTTTGGTACAGAGAAGAATGCAGAGCTTGAAATTTGGTATAGCAGCTCACCTCTTGGTCCTTGGAAGCAACATAAGCAAAACCCAGTTCACTCAAGGGACAAAAGTTTGGGTTCTCGAAATGCTGGAAGGCCTTTCATATATGAAGGTTCCTTATATCGAAGTGGACAGGACTGTGGTGAGACCTATGGTCGAAGAGTTCGTGTATATAAAGTGGAAATTCTCAGCACAGAAAAATACAAAGAAGTAGAAGTGCCACTAGGGATTCAGGAGTCGAAGAAAGGCCGTAATGCATGGAACGGTATTAGGTATCATCACTTGGATCCTCAGCAGCTTCCGTCTGGTGATTGGATTGCGTTAATGGATGGAGATCGGGTTCCTTCTGGTGATTCAAGCAGGAGGCTCTTCATTGCCTTTATAGGACTGACCTTTATTGTTCTTCTTATTGCTGCCGTTGGATTTTTGGTCGGATGTGTAAACTGCATGATTCCTACAAGCTGGGGTTTAGGT---TCCAACAGGAGACATTGTACTATCTGCGTTTGGGTTCAGCCACAA---TTAAGCTTGAAGCTGCGAAGATGTTTTACATTACTTAATAGAACCAGTTCATCTATTCAGAGTCAATTAAGATTAAAAACATGCTTGGGCAAGTCAATTCTGTGTGTACTTTCTGCTATAGGGGCAGTAGCAGCTTGTGTGGTTGTTTGGTTTCTCTTTGGAGGAAATGGTGCTGAAGAGGCGTACATGGTTAAAGGACAGTACTCACAGTTCACTATGCTGACAATGACATATGAAGCTCGTCTGTGGAATCTGAAACTGTATGTAAAGCATTATTCTCGATGTGCTTCTGTTAGAGAAATTGTAGTAGTTTGGAACAAAGGTAATCCTCCAGATGAAAAGGAATTTGACTCTGCAGTTCCAGTTCGTATTCGTGTGGAGAGACTCAATTCTTTGAACAACCGTTTTAAAGTTGATCCTCTCATAAAAACTAGAGCTGTTCTTGAACTTGATGATGATATAATGATGACATGTGACGACTTGGAAAGAGGGTTCAAGGTATGGAGGGAGCACCCTGAGAGACTTGTAGGTTTTTATCCTCGACTTGTTAATGGGAAGCCCTTGCAGTACAGAAACGAGAGGTATGCTCGAAAGATGAATGGTTACAACATGATATTAACTGGAGCTGCCTTTATGGATGGTGAAATTGCATTCAAGAGGTATTGGAGTGAAATGGCAAAAGAAGGAAGAGCCATGGTTGATAAGTTCTTCAACTGTGAAGATGTGTTGATGAATTTTATTTATGCTAACTTGAGTACCTCAAGAACTGTTGAGTATGTTCATCCTGCTTGGGCAATAGATACGTCAAAGTTTTCAAGTGCTGCTATTAGTCGGGACACAGGAGCACATTACAGGAAAAGGACAAACTGCTTGGTCAAATTCACTGATCTGTATGGTCCTCTCCCATCCAAGAAATGGGAATTTGGTATGCGCCTGGATGGTTGGGATGTA
>Efe_2
------------------------------------------------------------------------ATGGGTTCGGGATGTTGC------------------------GGGTGGAGGTGGGCGTGCTCGAGTGGGGGTTTCTTCTTCACCTCCAATTCTGTAATTTTTGTGGGTTTCCTTCTGGCGCTTACCACCATCGGTTTTCTGTTTGCTTGGTTGACAATTTCCCCGTTTGGGAGGCCCGGTGCTGGGTTAATCGGTTGCCGTGAAGACGGTGAAGGGTCGTGGTCCATTGGAGTTTTTCACGGGAAGACTCCATTCTCTCTTCGGCCAATTGAAATGGAAAATCAAGAGAACAATATGAGCTCAGCATGGCCGGTGGCAAATCCGGTGTTCACTTGTGCTTCTGTGGTGGACTCTAGGTACCCGAGCAATTTTGTAGCAGACCCTTTCCTTTTTGTTGAGCACTCTCCTACCGAAAAGGGATATACACTTTATATGTTTTTCGAAACAAAAAATTCTCTTACCATGCAAGGAGATATTGGGGTCGCCTTTAGTGTTGACAAGGGTGCAACATGGAAGTATTTGGGCATTGCCGTGGATGAAGAATGGCACCTTTCTTATCCATATGTATTTAAATATCAGGGCCAAATTTACATGATGCCTGAAGGTAATAATAAGGGAGATCTTCGGCTTTATCGTTCATTGGAGTTTCCTCTTCGATGGACCTTGGAGAAGGTGCTTATAAAGAAACCTCTAATTGATGCCACAATGATCCAGTATGGAGGCCATTACTGGATTTTTGGTTCTGATTTTACACGTTTTCGTACAGAGAAGAATGCAGAGCTTGAAATTTGGTATAGCAACTCACCTCTTAGTCCTTGGAAGCAGCACAAGCAAAACCCAGTTCACTCAAGGGACAAAAGTTTGGGTGCTCGAAATGCTGGAAGACCTTTCATATATCAAGGTTCCTTATATCGAAGTGGACAGGACTGTGGTGAGACCTATGGCCGAAGAGTTCGTGTATATAAAGTGGAAATTCTCAGCACAGAAAAATACAAAGAAGTAGAAGTGCCACTAGGGATTGAGGAGTCAAAGAAAGGCCGTAATGCATGGAACGGTATTAGGTATCATCACTTGGATCCTCAACAGCTTCCATCTGGTGATTGGATTGCATTAATGGATGGAGATCGGGTTCCTTCTGGTGATTCAAGCAAGAGGCTCTTCATCGCCTTTGTAGGACTGACCTTTATCGTCCTTCTTATTTCTGCCGTTGGATTTTTGGTGGGATGTGTAAGCTGCATGATTCCTACAAGCTGCGGTTTAGGT---TCTAACAGGAAAAATTGTACTATCTGCATTTGGGTTCAGCCACAA---TTTAGTTTGAAGCTGCGAAGATGTTTTACAATACTTAATAGAACCAGTTCTTCTCTTCAGGGTCAATTAAGACTAAAAACATGCCTGGGCAAGTCAATTCTGTGTGTTCTTTCAGCAACAGGGGCAATAGCAGCTTGTGTCGTTGTTTGGTTTCTCTTTGGAGGAAACGGTGCTGAAGAGGCGTACATGGTTAAAGGGCAGTATTCACAGTTCACTATGCTGACGATGACATATGAAGCTCGTTTGTGGAATCTGAAGATGTATGTAAAGCATTATTCTCGATGTACTTCTGTTAGAGAAATTGTAGTAGTTTGGAACAAAGGTAATCCTCCAGATGAAAAGGAATTTGACTCTGCAGTTCCAGTTCGTATTCGTGTGGAGAGATTCAATTCTTTGAACAACCGTTTTAAAGTTGATCCTCTCATAAAAACTAGAGCTGTTCTTGAACTTGATGATGATATAATGATGACATGTGATGACTTAGAAAGAGGGTTCAAGGTATGGAGAGAGCATCCTGAGAGACTTGTAGGTTTCTATCCTCGACTTGTTAATGGGAAGCCCTTGCAGTACAGAAACGAAAGGTATGCTCGAAAGATGAATGGTTACAATATGATATTAACTGGAGCTGCCTTCATGAATGGTGAAGTTGCATTCAAGTGGTATTGGAGTGAAATGGCAAAACAAGGAAGAGCCATGGTTGATGAGTTCTTCAACTGTGAAGATGTCTTGATGAATTTTATTTATGCTAACTTGAGTACCTCAAGAACTGTTGAGTATGTCCATCCTGCTTGGGCAATAGATACGTCAAAGTTTTCAAGTGCTGCAATTAGTCGGGACACAGGAGCACATTACAGTAAAAGGACCAACTGTTTGGTCAAATTCACCGACCTGTATGGTCCTCTCCCATCAAAGAAATGGGAATTTGGTATGCGCCTGGATGGTTGGGATGCA
>Efe_3
ATGGGG---------------AAAGAAATGGGTGAAAAGGGTATGAAG------------------AGATTGAATTCGACGGATTGCTGT---------------------TATAGGTGCAGATGGGGCTATCCATCACGGAATTCCTTTTTCTCTCAGAGTTCCGTCCTTGTTGTTGTGTTCGTTTTGGTGCTGACCACGTTGGGGTTCCTCTTCGCTCGACTGACGATATCTCCGTTTGAACAGCCCCACTCCGGGCTGGTTGGTTGTCGGGAAGATAGTGAAGGATCGTGGTCAGTTGGAGTTTTCCATGGCAGGACTCCATTTTCTCTTCAACCCATTGAAATGAAAAATCTGCATAATAATGCGAGTTCAGCTTGGCCGGTAGCGAATCCGGTGTTCACTTGTGCGTCTGTGGCCGATTCTAGATCCCCAAGCAACTTCGTAGCTGATCCTTTCTTGTTTCTTGAGTATTCTGCTGTTCAAAAGGGATATACATTGTATTTGTTTTTTGAAACAAAGAATTCTCTTACCATGCAAGGAGACATTGGTGTTGCTCAAAGTGATGATGGGGGTGCCACATGGGAGTACTTGGGCATTGCCCTAGACGAAGAATGGCACCTTTCTTATCCATACGTGTTCAGATATCAGGACCAAATATACATGATGCCTGAAGGTAATAAGAGGGGAGAGCTTCGTCTCTATCGTGCAGTGAAATTTCCTCTTGAGTGGACTCTAGAGAAGGTTCTTTTGAAGAAGCCGCTGATAGATGCCACCTTGATCCAGTATGAAGGGTACTACTGGCTTTTTGGCTCCGATTTTACCCGTTTTGGCACCGAGAAAAATGCTGAGTTAGAAATTTGGTATAGCAGCTCACCTTTTGGTCCTTGGAAACAGCATAAACAAAATCCCATACACTCAAGGAACAAAAGTTTAGGTGCACGAAATGCTGGAAGGCCTTTCATATATGATGGTTATTTGTACCGAACTGGACAGGACTGTGGTGAAACTTATGGTCGAAGGATTCGTGTATACAAAGTGGAAACTCTCACCATAGACAAGTACAAGGAAGTGGAAGTTTCACTGGGAATTGAGGAGTCAAAGAAAGGGCGTAATGCTTGGAATGGTCGGAGATATCATCATCTTGATGCTCAGCGGCTTCCATCTGGTGACTGGATTGCGGTAATGGATGGAGATCGGGTTCCTTCTGGTGATTCAACAAAGAGGTCATTGATTGGATCACTGGCACTCATTTTTCTTCTTTTTCTTGTCACAGCCATCATTTTCTTGATAGGGTTCCCAAGCTGTTTGTGTCTTACATGCTTGTGTCCAATT---TCTAGCAGAAGAAACGAC---TATTTATTTTGGGCTAAGCCACAA---TCCATTTTAAAGTTGGGAAGATGGTTTGCAGGATTGAACAGA------AGCCTATTTAGGGCATGGATTAAACCAAATACATGCTGTGGCATGTCGATTCTTGGTTTGCTTTCAGTTATGGGTGTGTTAGTCTTATGTGTGGTTGTTCGATGCTTTTTTGGAGGAAATGGTGCTGAAGAGGCATATCACTTTAAAGGACAATATTCTCAGTTCACAATGGTTACAATGACATATGAAGCCCGTCTATGGAATCTCAAGCTCTACATAAAACACTACTCTCGTTGTTCTTCAGTTAGAGAAATTGTTGTCGTTTGGAACAAGGGAAATCATCCTCATCCAAATGATTTTGATTCTGTTGTTCCTGTCCGCATCCGTGTGGAGAAACATAATTCTTTGAATAACCGGTTTAAGATTGATCCCATGATCAAGACCAGAGCTGTTCTTGAGCTTGATGATGACATAATGATGACATGTAATGACTTAGAGAGAGGCTTCAGGGTATGGCGTGAGCACCCAGAGAGGCTAGTTGGTTTCTACCCTCGCCTTGTAGATGGGAAGCCTTTAAAATACAGAAATGAAAGATATGCTCGAAAAATGAATGGCTACAACATGATTTTGACTGGAGCTGCTTTCATGGATCAGGAAATTGCATTCGAGAGATATTGGAGTGAGATGGCAAGAGAAGGGAGAGCCATGGTTGATAGGTTCTTCAACTGTGAAGATGTGTTGATGAATTTTCTGTATGCCAATTTGAGTTCAACAAGAACTGTTGAGTATGTTCATGCTGCATGGGCTATAGATACTTCTAAGCTGTCTACTTCTGCGATTAGTAGAGACACCAATGAACACTACAGGAAGAGGACAAACTGCTTAATGAAATTCTCTGAAATCTACGGTCATCTG---TCTCAGAAGTGGATGTTTGCTAGCCGTCAAGATGGTTGGGATATC
>Efe_4
---------------------------ATGGGTGAAAAGGGCATGAAG------------------AGCTTGACTTGGACGGATTGCTGT---------------------TATAGGTGCAGATGGGGCTATCCATCACGGAATTCCTTTTTCTCTCAGAGTTCTGTCCTTGTTGTTGGGTTCGTTCTGGCGCTGGGCACGTTTGGATTCCTCTTCTCCCGATTGACGATATCTCCGTTTGAACAGCCCCACTCCGGGCTGGTTGGTTGTCAGGAAGATAGTGAAGGATTGTGGTCGGTTGGAGTTTTCCATGGCAGGACTCCCTTTTCTCTTCAACCCATTGAAATGAAAAATCTGCAGAATGATGCGAGTTCGGCTTGGCCAGTAGCGAATCCGGTGTTCACTTGTGCGTCTGTGATCGATTCTAGATATCCAAGCAACTTTGTAGCTGATCCTTTCTTGTTTATCGAGTATTCTGCTGTTGGAAAAGGATATACGTTGTATTTGTTTTTTGAAACAAAGAATTCTCTTACTATGCAAGGAGATATTGGTGTTGCTCAAAGTGATGATGGGGGTGCCACATGGAAATACTTGGGCATTGCCTTAGATGAAGAATGGCACCTTTCTTATCCATACGTGTTCAGATATCAGGACCAAATATACATGATGCCTGAAGGTAATAAGAGGGGAGACCTTCGTCTCTATCGTGCAGTGAAATTTCCTCTCGAGTGGACTCTGGAGAAGGTTCTCTTGAAGAAGCCACTGATAGATGCCACCTTGATCCAGTATGAAGGATACTACTGGCTTTTTGGCTCTGATTTCACCCGTTTTGGCACTGAGAAGAATGCTGAGTTAGAAATCTGGTATAGCAGCTCACCTCTTGGTCCTTGGAAACAGCATGAACAAAATCCAATACACTCAAGGAACAGAAGTTTAGGTGCTCGAAATGCTGGAAGGCCTTTTATATATGATGGTTATTTGTACCGAACCGGACAGGACTGTGGTGAGACTTATGGTCGAAGGATTCGTGTATATAAAGTGGAAACTCTTACCATAGACAAGTACAAGGAAGTGGAAGTTGCATTGGGAGTTGAGGAGTCAAAGAAAGGGCGTAATGCTTGGAATGGTCTGAGATATCATCATCTTGATGTTCAACAGCTTCCATCTGGTGACTGGATTGCGGTAATGGATGGAGATCGGGTTCCTTCTGGTGATTCAACAAAGAGGTCATTGATTGGATCACTGGCACTCATTTTTCTTATTTTTCTTGTCACAGGCGTCATTTTCTTGATAGGGTTCCCAAGCTGTTTGTGTCTTACATTCTTGTGTCCAAGT---TCTAGCAGAAGAAACGAC---TATTGGTTTTGGGCCAAGTCACAA---TCGGTTTTAAAGTTGCGAAGATGTTTTGTAGGATTAAACAGA------AGCCCATTAAGGGTATTGATTAAACCAAATACATGCTGTGGCATGTTGATTCTTGGTTTGCTTTCTGTTATTGGGGTGTTGGTCTTATGTGTAGTAGTTCGATGCTTTTTTGGAGGAAATGGTGCTGAAGAGGCATATCACTTTAAAGGACAATATTCTCAGTTCACAATGCTTACAATGACATATGAAGCCCGTCTATGGAACCTGAAGCTATACATAAGACACTACTCTCGTTGTTCTTCAGTTAGAGAAATTGTTGTCGTTTGGAACAAGGGAAATCCTCCTGATCCAAATGAGTTTGATTCTGCTGTTCCAGTCCGAATCCGTGTGGAAAAACACAATTCTTTGAATAACCGGTTTAAGATAGATGCCATGATCAAAACCAGAGCTGTTCTTGAACTTGATGATGACATAATGATGACATGTAATGACTTAGAGAGAGGCTTCAGGGTATGGCGTGAGCACCCAGAGAGGCTAGTTGGTTTCTACCCTCGCCTTGTAGATGGGAAGCCTTTAAAGTACAGAAATGAAAGATATGCTCGAAAAATGAATGGCTACAACATGATTTTGACTGGGGCTGCTTTCATGGATAAGGAAATTGCATTCGAGAGATATTGGAGTGAGATAGCAAGAGAAGGGAGAGCCATGGTTGATAGGTTCTTCAACTGCGAAGATGTGTTGATGAATTTTCTCTATGCCAATATGAGTTCAACAAGAACTGTTGAGTATGTTCATGCTGCATGGGCTATAGATACTTCTAAGCTGTCTACTTCTGCGATTAGTAGAGACACTGAAGAACACTACAGGAAGAGGACAAACTGCTTAATGAAATTCTCAGAAATCTACGGTCATCTC---TCTCAGAAATGGATGTTTGCTAGCCGTCAAGATGGTTGGGATATC
>Egu_1
---------------------------------------------------------------------------------------------ATGGCTGGAAGGATGAGCGCGAGGTGGAGGTGGGAG------------CATTGCCTCCGTTCGACCACTCTCGGCTTCTTCTTCTCCGCCGCCGTCCTCCTGGGATCGGTCGCCACCCTCTTCGCCTGGCTCACCTTCTCTCCCTTTCCAAGACCCTCCTCCGCCGCCCTCGGCTGCCGCCCTGACGGCGAGGGGTCCTGGTCCATCGGTATCTTCTATGGCGACTCCCCCTTCTCTCTCAAAGCCATCGAATCTAGGAATGTATGGAGGAACGAAAGCGCAGCGTGGCCGGTGGCGAATCCTGTGTTTACGTGCGCGTCGGCTTCGGATGCTGGATTTCTGAGCAATTTTGTCGCCGATCCCTTCCTCTATATCCAG------------------GAAGATGCATTTTATTTGTTTTTCGAGACCAAGAACTCCATCACATTGCAAGGAGACATTGGTGTTGCTATGAGCAAGGATAAGGGTGCGACATGGCAGCACCTGGGTATTGCATTGGATGAGGAATGGCATCTTTCTTATCCATATGTTTTCAGCTACCAGGATCGAATCTACATGATGCCTGAAGGCAGTAAGAAAGGGGAGCTCCGGCTGTATCGAGCATTGGATTTTCCCTTGAAGTGGAAATTGGAAAAGGTCATCCTGAAGAAGCCCCTTATAGATTCATTCATTATAAAGTATGATGGTTACCACTGGCTGTTTGGGTCAGATTTTAGTGCTTTCGGTGCCAAAAAGAATGGAGAGCTTGAAATCTGGTACAGCAACTCTCCTCTTGGTCCTTGGAAACCCCACAAGCAGAACCCGGTTCATAACACTGATAAGAGCTTGGGTGCTAGAAATGCAGGCAGGCCATTCTTTTACAAGGGCAAGCTCTATCGCACGGGGCAAGATTGTGGTGGCACATACGGGCGGCGGGTACGTGTGTTTAGGGTTGAGGTTCTCACCATGGACGAATTTGAGGAAGTTGAAGTCCCATTTGGCATTGATGAGCCCCGAAAAGGCCGTAACACTTGGAATGGGGCTCGTTATCATCACCTAGATGTGCAAGAGCTTCAATCAGATGAATGGGTTGGAGTGATGGATGGTGATCGAGTTCCTTCGGGTGATTCTGTTGGCCGGCTTATTAAGGGCTACACAGCATTTGGGGCAGCTATCACTCTAGTAATACTGTCGGGAATGTTGTTAGGTGTAATCAAGTGTATTTTGCCCCTTAGTCGGTGCCTTCCCATCTCAGGAAAGCGAAGTGATGCCTTCCAGGCGGGAGAGAAGCATCGTCATCTATATTCTAAGTTTAGATGGCTGTTTGCTCATGTGAACAAGCTAGGTTCTCCAATCCAAGGAAGAATCAAGCCTACCACCTGTACAGGCCGGTCAGTTCTAGCTGTTATATTTTTGTTCATAGTTGCATTAACCTGTATTGGCACCCATTACGTATATGGGGGCAATGGTGCAGAGGAGGCTTATCCGATGAACGGACACTTCTCTGAGTTCACACTGCTCACCATGACATATGATGCCCGCCTGTGGAATTTGAGGATGTTTGTGAAGCATTACTCAAGATGCTCTTCAGTAAGGGAGATTGTGGTAGTGTGGAACAAAGGCCAGCCTCCAAATTTGAGTGACTTGGATTCCACCGTGCCGGTTAGGATCAGAGAGGAGGAGAGGAACTCTTTGAACAACAGGTTTAATGCAGACCCACTGATAAAGACACGGGCAGTGCTTGAACTTGATGATGATATCATGATGACATGTGATGATGTGGAGCGTGGATTCAAGGTCTGGCGTGATCACCCTGATAGAATTGTGGGATTCTACCCACGACTCGCGGAAGGAAGCCCGCTTAAGTATCGGGATGAGAAGTATGCTCGGGGACGAGGAGGGTATAACATGATATTAACAGGAGCTGCATTCATAGATCATAATTTGGCTTTTAAAAGATACTGGAGCAAGGAGGCAGAGGAGGGAAGGAAGCTGGTTGATAAGAAATTTAACTGCGAGGATGTGCTTCTGAATTTCTTGTATGTGAATGCAAGTGAGAAGAAGACGGTAGAGTATGTGAAGCCTGCCTGGGCTATAGACACATCAAAATTCTCTGGTGCAGCTATCAGTCGGAACACACAGGCACATTATCAAGCAAGAAGTGAGTGCCTCGTTAAGTTTTCGGAGTTATATGGGAATTTGGCTGCCAATAGATGGGGTTTCGATAGCCGGAAAGATGGTTGGGATGTA
>Egu_2
---------------------------ATGGGGGAGAAGGACCTGAAG---GCGTCGGACTCT---------AGGGTATTGGAATGCTTCCCCGCGGCCCCTGGGTGCCGGTCCCTCTGGCGGTGGAACCCCTTCCGGCTCCTCCTCCGCTTCCCCACCGCCGTCTCCTTCCTTCTCGTCTCCATCCTCGCCTTCGGCCTCCTTGGGATCGCCTACTTCTCGCTTGTAGTATCCTCCTTC---CTCCCCAATCCGTCCGCCATCGGCTGCCGCCCCGACAGCGAGGGCTCCTGGTCCATTGGGATTTACTATGGGAAGAGCCCCTTCTCGCTCTCCCCCATCGAACTGGAGAATCGGAGCAATGGAAACAGTTCGGCGTGGCCGGTCGCGAATCCGGTTCTTACTTGTGCGTCCGCCTCTAATGCTGGTTATCCGAGCAATTTTGTTGCCGATCCGTTCCTCTATATTCAG------------------GGCAACACTCTCTACCTCTTCTTTGAGACAAAAAGTACTAGCACAATGCAAGGTGATATCGGTGTTGCAAGAAGTGTTGATCAAGGTGCCACATGGGAGTTTCTGGGCATTGCCTTAGATGAGAAATGGCATTTGTCTTATCCATTTGTCTTCAGCTATGACCACCAAATCTATCTGATGCCTGAGGGCAGTAAAAATGGGGAGCTGCGGCTTTATCGAGCAACTAGGTTTCCACTTGAGTGGAGATTGGAGAAGGTGCTTATAAGGAAGCCACTAGTTGATGCTTCACTGTTCCAGTATGAGGGATATTACTGGCTCCTTGCTTCAGATTTTAGCCAATCTGGCACTGAGAAGAATGGGGAGCTCAAAATATGGTACAGTGGTTCACCACTTGGTCCCTGGAAACAGCATAGAAGAAATCCTATATACAGAGGTGACAGAAGCTTGGGAACTCGAAATGGGGGAAGACCTTTTATATATGAAGGATCTCTCTATCGCCTAGCCCAGGACGGCAGTGGCACGTACGGCCAAAGGATCAGAGCTTACAAAGTTGAAAATCTAAGCAAGGAAGAGTTCTGGGAGGTTCCTGTAAAGCTTGGGATTGAAGAGTCAAAGAAAGGTCGAAATGCTTGGAATGGTATCAGGTACCATCACTTGGATGCACAGCAGCTTCCATCAGGTGACTGGATTGCAGTAATGGATGGAGATCGTGTTCCTTCAGGTCATACAGCATGGCGTTTTCTCCTTGGCTGCACATTTGTCCTGCTACTCTTTTTACAGGTCATGCTGATGGGCTTTTTAGTTGGTTCTATCAATTGCATTGTTCCTCCAAGCTGTTGCATGGCC---GTAAGTAGGAGAAATGAGCCATGTTGGTTTTGGACACGACCCCAG---TTCAACTTGAAAGTACGAAAACATTCTTCGGTCATGAATAGATATGGTTCTTCTATCAGAGGGAGAGCAAATATTAAAACATGCTGTGGCAAGCTGGTTCTCTGCCTTCTTGCTTTCGTAGGTGGGATTTTGGTCTGCATGGCTGTGCATTTTCTGTTTGGGGGCAATGGTGCTGAAGATGCATATATGTATCAGGGACAATATTCACAGTTTACAATGCTTACAATGACTTATGAAGCCCGACTTTGGAATTTGAAACTATACATCAAACACTATTCTCGATGTGCATCCGTGAGAGAGATTGTCATTGTGTGGAACAAGGGAAACCCTCCGATCCCAGATGAGTTTGATTCTGCTGTCCCTGTGAGAATACGCGTGGAAGAGCTCAATTCTCTCAACAATCGATTCAAGGTTGATCCCCTGATCAGGACTAGAGCTGTTCTTGAACTAGATGATGACATAATGATGACTTGTAATGACATAGAGAAAGGGTTTAGGGTTTGGAGAGAGCATCCTGACAGAATTGTGGGCTTTTATCCACGGCTGGTAGATGGCGGCCCTTTGAAATACAGAAATGAGAAGTATGCTCGTGAGAAGAATGGTTACAATGTTATTCTGACCGGTGCTGCCTTCATGGACAGCGAATATGCTTTCAAGAAATACTGGAGTGAAGAAGCAAGAGAGGGAAGAGATTTTGTGGACAAGTCCTTCAATTGTGAAGACCTGCTGTTGAACTTTTTGTATGCAAATGCCAGTTCGAAGAGGACCGTAGAGTATGTCCATCCAGCCTGGGCTATAGACACTTCCAAGCTGTCGACTGCTGCTATAAGCCGAAACACCCAAATGCACTACAAGATTAGGACAAATTGCTTGTCAAAATTCTCCAAGATATATGGT---CTCCCCCAACAGAAATGGGAGTTCGGTATTAATAGAAATGGTTGGGATGTA
>Lch_1
---------------------------ATGGGTTCGAGCCCTGTAGTTGGCAGCGGCGGTGGTAGCAGCAGCAGCGGCGGCGGTTGTTGTGATATGAGTCTCAAGTGCTGGTGCAGGTGGAGATGGGAT------------CACTGCTTTCTCTCCACCACTTTCCTTTTCCTTCTTTCCTCCTTCGTCGTCTTCGGTTCTGTTGCCATGTTCTTCGCGTGGCTCACTTTCCCGGCTTACGATCGCCCGTCTCTTTCTTCCTTCGGCTGCCAGCCTGACAACGAGGGGTCGTGGTCTATTGGGATCTTCTATGGCGATTCCCCTTTCACTTTGAAGCCTATTGAATCTAGGAATGTGTGGAAGAACGATAGCGCTGCGTGGCCTGTTGCAAATCCGGTTTTTACTTGTGCTTCTGCTTCGGATGCTGGCTTCCCGAGCAATTTCGTTGCCGATCCCTTTCTCTTTGATCAG---------------AAGGACGATGCTCTCTATTTGTTTTTCGAGACCAAGAATTCAGTCACTTTGCAAGGAGACATTGGTGTGGCAAGAAGTACCGATAAAGGTGCAACATGGCAGCATTTGGGCATTGCTTTAGATGAGGAATGGCACCTTTCTTATCCATACGTTTTCAGATATCATGATGATATATACATGATGCCTGAGAGCAGTGAGAAAGGGGAGCTCCGTCTGTATCGGGCACTGAAATTTCCCCTCCAATGGACACTGGAAAAGGTTATATTGAAGAAGCCCCTCATAGATTCCTTTATCGTGAATTACAAGGGCAATTATTGGCTCTTTGGCTCGGACTTCAGTGGTTTTGGCACCAAGAAGAATGGGGAACTTGAGATTTGGTATAGCAGCACGCCTCTCGGCCCATGGAAACCACACAAGCAGAACCCCATTTATAACGTCGATAAGAGCTTGGGTGCTAGAAATGGAGGCAGGCCGTTTATGTACAAGAACAACCTCTATCGCATGGGCCAAGATTGTGGGGAAACATATGGGCGGAGAGTGCGGGCTTTCAGGATAGAGGTTCTTACCAAGGACGAATACAAGGAAGTTGAAGTCCCCTTAGGCTTCAAAGAACCTGAGAAAGCCCGAAATGCTTGGAATGGTGCTCGTTATCATCATCTAGATGTGCAACAAATAGGCTCGGGTGAGTGGGTTGGAGTGATGGACGGGGATCGGGTTCCTTCAGGTGATTCTGTCCATAGAATTATTTTAGGCTCCGCTGCAATTGCAGCTGCAGCTGCACTGTTTATTTTAGTGGGCGTATTGGTGGGAGCCGTGAAGTGCTTTCTACCCCCCAACTGGTGCCTTCACGGTTACAGAAAGAGAAGCGATGCCTTCACATCATGGGAGCGCCCTCATTCGTTGTCTTCCAAGCTGAGGCGTTTCTTTGCCCGTTTGAACAGGATGAGTTCATTCATTAGAGGACGGATGAAGCCCAACACATGTGCAGGCGGATCGGTTCTGGTATCAATGTTTGTTATTGTGGTGGTGCTAATATGCATGGGTGTTAAGTATATTTATGGTGGCAATGGCGCAGAAGAAGCCTACCCATTGAAGGGACACTACTCTCAGTTTACATTGCTAACCATGACATATGATGCTCGGTTGTGGAATCTTAAGATGTATGTGAAGCATTACTCAAGGTGCTCTTCGGTCGGGGAGATTGTTGTGGTGTGGAACAAAGGCCAGCCTCCCCAACAGAGTGAGTTGGATTCGGCGGTACCAGTTAGAATTAGAGTAGAAGAGCGTAACTCATTGAATAACCGGTTCAAGATGGATCCTTTGATAAAGAACCGAGCCGTCCTCGAACTTGATGATGACATAATGATGACTTGCGACGATGTGGAGCGTGGGTTTAGGGTCTGGCGGGAGCACCCAGATAGGATCGTCGGGTTCTACCCACGGCTCATTGATGGGAGCCCGTTGAAGTACAGGGATGAGAAGTATGCTCGGACGCGTAGAGGGTATAACATGATTTTGACTGGAGCTGCATTCGTTGACAGCCAGTTGGCGTTCAAGAGGTATTGGAGCAAGGAAGCCAAGGAGGGAAGAGAGGTGGTGGACATGTACTTCAACTGCGAAGATGTGCTCATGAATTTCTTGTATGCTAATGCGAGCTCGTCAAGGACGGTGGAGTATGTGAGACCCGCATGGGCAATTGATACATCAAAGTTCTCGGGGGCGGCCATCAGCCGGAACACGAAGGTGCATTATCAGGTCAGAACAGATTGCCTTGGCAAGTTCTCAGAGATGTACGGAAGTCTAGCAGCACGGAAATGGGAATTCGATGATCGGAACGACGGTTGGGATGTA
>Nco_1
ATGCACTTTCCGACTCCAGAAGTGGAAATGGGGGAGAAGGGCATGAAG------------AGCTCGAATTCCATGGGTTTAGGATGTTGT------------------------GGGTGGAGGTGGGCATGCTCGAGTGGGAGTTCCTTTTCCTCCTCGAATTCTGTAATTCTTCTGGGATTCCTTCTGGTGCTTACCACCTTCGGTTCTCTATTTGCTTGGTTGACAATCTCCCCCTTTGCGAGGCCTGGTACAGGTTTAGTTGGTTGCCGTGAAGACAGCGAAGGATCATGGTCGATTGGGGTGTTTCAGGGGAAGACTCCATTCTCTCTTCGGCCTATTGAAATGGAAAATCTAGAGAACAGTATGAGTTCCGCGTGGCCGGTGGCGAATCCAGTGTTTACTTGTGCTTCTGTGGCAGACTCTAGATACCCGAGCAACTTTGTAGCTGACCCTTTCCTTTTTATTGAGCACTCTCCCACTCAAAGGGGGTATACACTTTATATGTTTTTCGAAACAAAGAATTCTCTTACAATGCAAGGAGATATTGGCGTCGCCCTTAGTGCTGACAAGGGTGCAACATGGAAGTATTTGGGAATTGCCTTAGATGAAGAATGGCACCTTTCTTATCCATATGTATTCAATTATCAGGGCCAAATATACCTGATGCCTGAAGGTAATAGAAAGGGAGATCTTCGGCTTTATCGTGCATTGGAGTTTCCTCTTCGATGGACTTTGGAGAAGGTGCTTATAAAGAAACCTCTAATTGATGCCACGATGATCCAGTATGAAGGGTATTACTGGATTTTTGGTTCTGATTTCACACGTTATGGTACAGAGAAGAATGCTGAGCTTGAAATTTGGTACAGCAGGTCACCCCTTGGTCCTTGGAAACAACATAAGCAAAACCCAGTTCACTCAAGGGACAAAAGTTTGGGTGCTCGAAATGCTGGAAGACCTTTCATATATGAAGGTTCCTTGTATCGAAGTGGACAGGACTGTGGTGAGACCTATGGCCGAAGAGTTCGTATGTATAAAGTGGAAATTCTCAGCACAGAAAATTACAGAGAAGTAGAAGTGCCATTAGGGATTGAGGAGTCAAAAAAAGGCCGTAATGCATGGAATGGTATTAGGTACCATCACTTGGATGCTCAACAGCTTCCATCTGGTGACTGGATTGCATTAATGGATGGGGATCGTGTCCCTTCTGGTGATTCAAGCAGGAGGCTGTTCATTGCCTTTACAGGACTGACTTTTGTTCTTCTTCTCATAACAGCAGTTGGATTTTCCGTGGGATGTGTAATGTGCATGCTTCCTACAAGCTGGGGTTTAGGT---TCTAACAGGAGAAATGATACTATATGTGTGTGGGTTCAGCCACAA---TTTAGCTTGAAGCTGCGAAAATGTTTTATAGTGTTTAACAGAACCAGTTCATCTCTTCAGGGGCAATTAAGACTAAACACATGCTTGGGCAAATCCATTCTGTGTATACTTTCCACTATAGGGGTAGTAGCAGTGTGTGTGGTTGTTTCGTTTCTCTTTGGAGGAAATGGTGCTGAAGAGGCATACCCTTTTAAAGGGGAGTACTCACAGTTCACAATGCTGACAATGACATATGAAGCTCGTCTGTGGAATCTGAAGCTCTATGTAAAGCATTATTCACGATGTGCTTCTGTCAGAGAAATTGTAGTAGTTTGGAACAAAGGTAATCCTCCAGATGAAAGGGAATTTGACTCTGCTGTTCCAGTTCGTATTCGTGTGGAGAGACTCAATTCTTTGAACAACCGTTTTAAAGTTGATCCTCTCATAAAAACGAGGGCAGTTCTTGAACTTGATGATGATATAATGATGACATGCAATGACCTGGAAAGAGGGTTCAAGGTTTGGCGAGAGCACCCCGAGAGACTTGTAGGTTTCTATCCTCGGCTTGTTAATGGGAAACCCTTGCAGTACAGGAATGAGAGGTATGCTCGAAAGATGAATGGTTACAACATGATATTAACTGGAGCTGCCTTCATGGATGGAGAAATTGCATTCAAGAGGTATTGGAGTGAAATGGCAAAAGAAGGAAGAGCCATGGTTGATAAGTTCTTCAACTGTGAAGATGTCTTGATGAATTTTATTTATGCTAACTTGAGTAGCGCAAGAACTGTTGAGTATGTTCATCCTGCTTGGGCAATAGATACTTCAAAGTTTTCAAGTGCGGCCATTAGTCGGGACACAGGAGCACATTACAGGAGAAGGACCAGCTGCTTGGTCAAATTCACTGATCTGTATGGTCCTCTCCCAGCCAAGGAATGGGAATTTGGTATGCGTGTCGATGGTTGGGATGCA
>Osa_1
ATGGCGTCCCCGCGGCCG---------GCGCACCGCCGGGGGCTGATC---------------------------------------------------------------------------CAGCGCCCGCCCTCCGCGCAGGCCTACCTCTCCGCCGCGGCGGCGCTCCTCGTCCTCGCCGCCGTCGCCTTCTCCCGCGCCGGCCACCGCTTC------------------CCGCAC---------CCGCCCGCCACCCGCCGCTGCCGCCCCGACGCCGAGGGCTCCTGGTCCGCCGGCGTCTTCCTCGGCGACTCCCCGTTCTCCCTCGAGCCCATCGAACACTGGGGGATCTCGAAGGCCGACGGCGCGGCGTGGCCGGTGGCGAACCCGGTGGTGACGTGCGCCGAAGTGGAGGACGCCGGGTTCCCCAGCAGCTTCGTCGCCAAGCCCTTCCTCTTCCTCCAG------------------GGGGATGCCATCTACATGTTTTTTGAGACAAAGAATCCCATTACGTCGCAAGGCGACATTGCTGCTGCTGTGAGCGAGGACGCCGGAGTGACATGGCAGCAGCTGGGAGTAGTGTTAGATGAGGAATGGCATCTTTCGTACCCATATGTGTTTACCTACAAAAACAAGGTCTATATGATGCCTGAAAGCAGCAAGAATGGAGATATTCGTTTGTATCGTGCATTAGATTTTCCGCTCAAGTGGGAATTGGAAAAGGTCCTTTTGGAGAAGCCATTGGTAGATTCGGTTATCATAAATTTCCAGGGTTCCTATTGGCTCCTTGGAACAGATTTAAGTTCTTATGGTGCAAAACGAAATAGAGAGATCAGTATTTGGTACAGTAATTCTCCACTTAGTCCTTGGATTCCACACAAGCAGAATCTGATTCATAACACAGGTAAAATGTTAAGCACTAGAAATGGGGGCAGGCCATTCATTTACAATGGCAATCTTTATCGTGTTGGTAAAGGCCAAGGGGGTGGATCTGGCCATGGTATCCAAGTGTTCAAAGTTGAAATCCTGAAGTCAAATGAATACAAAGAAGTTGAAGTCCCATTTGTGATCAACAAGCAACTCAAGGGCCGGAATGCATGGAATGGGGCACGCTCACATCACCTTGATGTCCAGCAGCTTCCATCAGGTAAATGGATTGGTGTAATGGATGGTGACAGAGTACCTTCAGGTGACTCAGTTCACCGTCTGACCATAGGTTACATGATTTATGGAGTTGTTCTTATACTAGTTCTTGTCACTGGTGGGCTTATTGGTACAATTAACTGTTCCTTACCACTCAGATGGTCTCTCCCGCATACTGAGAAAAGGAGTGGGCTCTTCAATGTAGAGCAGAGGTTCTTT---CTATACCATAAGCTAAGCTCTCTGATCTCCAATTTGAACAAACTGGGATCTCTTATTTGTGGAAGGATTAACTACAGAACCTGTAAAGGGCGAGTTTATGTAGTTGTAGTAATGTTAATTTTAGTGGTTCTAACTTGTGTTGGAACTCACTACATCTATGGGGGCAACGGTGCAGAAGAACCGTATCCAATCAAGGGCAAGTACTCACAGTTCACATTGTTGACTATGACCTACGATGCCCGGCTTTGGAATCTGAAGATGTTTGTGGAGCATTATTCCAATTGTGCATCGGTGAGGGATATTGTAGTGGTCTGGAACAAAGGGCAGCCCCCAGCTCAAGGTGAATTGAAGTCAGTCGTTCCTGTTAGGATCAGAGTTGAGGATAGGAACTCTCTGAACAACAGATTCAACATAGACAGTGAAATTAAGACAAAAGCTGTTATGGAGCTTGATGATGATATTATGATGACATGCGATGACTTAGAGCGTGGGTTCAAGGTGTGGAGGGAGCACCCTGACAGGATCATTGGGTACTATCCACGCCTTTCTGAAGGCAGCCCACTGGAATACCGCAATGAGAGGTATGCTCGGCAACAAGGAGGTTATAACATGGTACTCACAGGCGCAGCATTTATGGACCATGGTTTGGCCTTCAAGAAATATTGGAGCAAGGAAGCTGAGGTAGGAAGACAGATTGTAGACAGTTTCTTCAATTGTGAGGATATCCTTCTAAATTTCTTGTTTGCAAATGCAAGCTTGACAAGCACAGTGGAGTATGTAAAGCCAGCTTGGGCAATTGATATGTCCAAGTTCTCAGGAGTTGCCATCAGCCGAAACACACAAGCACACTATCATGTTAGGAGCAAATGCCTGGCTAAATTTTCAGAAATATATGGAAATTTAACTGCTAAGAGGTTC---TTTAACAGCCGAGGTGATGGCTGGGATGTA
>Osa_2
ATGCCGTTCCCACTTCCCATACTCTTGTTTAATCACTCAGGCCTCTCCTCGGCGGTCGATGCCGGCTTCGGCGGCGGCGGAGGCAGGCTGGGGATGGCGGGGCGGCGAGGCAGCAGCATGCGTGGGGTGGTGGCGCGGCTGGCCGCCGCGCGGTCGCCGGCCGTGTCGTTCCTGGTGGCGGCGGCGGCGGGCGCGGCGCTCGTCGGAGGGGTGTACTTCTGGCTGGTGGTCTCGTCGTTCCGCCTCCCCGACTCCCGCGCCGTTGGGTGCTTGCCTGATGGCGAGGGGTCGTGGGCGATCGGGATGTACTACGGGAAGAGCCCCCTCGAGCTCCGCCCCATCGAGCTGGAAGGGAGGAGCAATGGGAACAGCTCGGCGTGGCCGGTGGCGAACCCCGTGCTGACCTGCGCGACCCCGACGGAAGGCGGGTACCCGAGCAACTTCGTCGCTGACCCGTTCCTCTACGTGCAG------------------GGGGACACACTCTTTCTGTTCTTTGAAACAAAAACAGTAAGCACAATGCAAGGTGATATTGGTGTTGCAAGAAGCTTGGATCAAGGTGCAACATGGGAATTTCTTGGTATTGCTTTAGATGAGGCATGGCATCTGTCATACCCGTTCGTGTTCAAATATGAGAATGAGATTTATATGATGCCAGAGGGGAACAAAAAGAAGGAGCTACGACTTTATCGAGCTACTAAGTTTCCTCTTGAATGGACATTGGAGAAGGTGCTCATTGATAAGCCACTTATTGATTCCTCATTAGTTCAATATGATGGACTGTGGTGGCTGTTTGCCTCAGATTTTACACGGCATGGTATAGAAAAGAATGCAGAGCTTGAAATTTGGTACAGCAACTCACCTCTTGGTCCTTGGAGTGAACATAAGCAAAACCCTATTTACAGATCTGACAAAAGTTTAGGAGCTCGAAACGGTGGAAGGCTATTCATCTTTGAAGGGTCATTGTATCGTCCAGGGCAGGATTGCAGTGGTACCTATGGACGGAAGGTTAAGCTGTACAAGATTGAAAAGCTAACTAAGGAAGAATACAAAGAGGTTCCGGTAAATCTTGGAATCGAAGAGGCAAAGAAAGGGAGGAATGCTTGGAATGGTATGAGGTACCATCACATAGATGCACAGCAACTTGCCTCTGGTGGATGGGTTGCTGTCATGGATGGTGATCGTGTCCCTTCAGGTGATTCAACAAGACGGTCTCTATTTGGTTACATGGGTTTTTTGGTAGCTGTTGCTCTGGTCACTTTTGTAGGTTTTGTAAAAGGTGCAATCAGTTGCTACATTCCTCCAAGTTTTTGGGTTCCT---CTAACTAGGAGAAGTGAGTTATCTCGTATTTTACCTGTGCATCGC---TTCAACCTGAAAATCCGTAGATATTCAACCAGTATTGGCAGGAATATCTCTGCTACCAAAGCAAGGCTCAGTGAGAAAACATGGTCAAACACACTATTCTTTTGTGTGATTGCTCTCATAGGTATTGTTAATGTCTGCATTGCTGTGCATTTCTTACTTGGTGGCAATGGCGCTGAAGAGGCATATACACATCAAGGGCAGCACTCTCAATTTACAATGGTCACAATGACATATGAAGCTCGACTCTGGAACCTGAAACTATTTGTTGAACACTACTCTAGATGTGAGTCAGTCAGAGAGATAGTTGTTGTCTGGAACAAAGGCAACCATCCTACCAGCGACGCCTTTGATTCAACAGTCCCTGTCAGAATACGTGTGGAAGAAATCAACTCCCTTAACAACCGATTTAGGGGTGACCCTTTGATAAAGACAAGGGCTGTCCTGGAACTGGATGATGATATCATGATGACTTGCAGTGATGTAGAGAAAGGATTCAAGGTATGGAGAGAACACCCTGAGAGGATGGTGGGCTTTTACCCTCGAATGATAGACGGTGATCCTTTGCAGTACAGGAATGAGCGATATGCTCGGGGCAAGAAGGGCTACAATTTGATCCTCACAGGTGCTGCTTTCATGGACAGTGAGTTCGCTTTCAGTAAATACTGGAGTCAAGAAGCTAAGGAAGGCAGAGACTATGTCCACAAGAACTTCAACTGCGAGGACTTGCTCATGAATTTTCTGTATGCAAATGCAAGCTCTTCGAGGACTGTGGAGTATGTTCACCCTGCTTGGGCTATCGACACTTCCAAGCTTTCTTCAGTTGCTATTAGCCGAGACACGCAGAAGCACTATGACATCAGAACGAAATGCTTGGCGAAGTTCGCCTCCATATATGGCCCTCTCCCC---CAGAAATGGCTATTTGGCATGAGAGAGGATGGCTGGGACAAA
>Out_1
ATGGCC------------AGAGAGGATATGGGGGAGAAGGGGTTGAAG---AATTCCAATCCGGGTGGTTTGGGTGGAGTTGGATGTTGCGACATGAGTTTGAAATGCCGGTGCAGGTGGCGATGGGACTCTCCAGCACGCACATGCGTGTTGTCTGTCACCTTCATCTTTTTCCTAGGATCACTTCTTGTTTTCGGGGCTCTCGGGATGTTCTTTGCATGGCTAACTTTCTCTCCATTTGACAATCCTGCTTTGGGTTCTATCGGGTGTCGAGAGGATGATGAAGGATCTTGGTCCATTGGAGTTTATCGTGGAAGTAATCCATTTGCATTGCATCCTATTGAGCTGGAAGGTATTCATAAGGACAAAAGTTCCGCCTGGCCCATTGCAAATCCTGTATTTACATGTGCATCAGCCTCTGATACTAGCCACCCGAGCAATTTTGTGGCAGATCCTTTTCTCTATATTCAG------------------GGAGATGTACTCTATCTGTTCTTTGAGACGAAGAATGCTATCACAATGCAAGGGGACATTGGTGTTGCAAAAAGCATTGATCAAGGCGCCACATGGGAGCATCTAGGCATTGCTTTAGATGAAGAGTGGCATCTTTCTTATCCGTACGTTTTTAATTATGATGGGCAGATATACATGATGCCTGAAAGTAGTCAAAGAGGTGATCTTCGCCTTTATCGTGCATTGAATTTTCCTCTTCAGTGGAGGTTGGAGAAGGTGCTTCTGAAGAAACCAATTGTAGACGCTTTTCTGATCAATTATGATGACCATTACTGGCTTTTTGGGTCAGACTTCAGCCGGTTTGGTGCCAAAAAGAATGGGGAGCTTGAAATCTGGTATGCTAGCTCACCACTTGGTCCATGGAAACAGCATAAGGGTAATCCTGTGCACAACGTTGATAAAAGCTTAGGTGCTCGGAACGCTGGGAGGCCTTTCATGTACAATGGACACCTGTATCGAATGGGTCAAGATTGTGGTGACACATATGGCCATCGTATACGTGCATTTAAAGTGGAAGTGCTTACAAAGGAAAAGTATAGAGAAGTAGAAGTTCCCCTTGGAATTGAAGAATCAAGGAAAGGTCGAAATGCATGGAATGGAATACGGTATCATCATTTGGATGCACAACAGTTACCTTCAGGTGATTGGATAGCGGTGATGGATGGAGACAGAGTTCCTTCAGGGGACTCAACCAAGAGATTCCTCCTAGGATCAGTGGCCCTGTTGTTTTTAGGTGTATTGATTGTTCTTGTGGGTGTCTTAGTTGGTGTGGTGAGGTGCGTTTTTCCTCTAAGCAGGTGCCTAGGT---GCTGGAAAGAGAAGTGATACTTTTGCATTCTGGGTGCGCCCTCAT---TTCACATCAAAGCTACACAGAGCATTTTCTCGACTAAATAGAAGCAGCTTGGCCTTGAGGGGGAGAATTAGGTTAAACACATGTGGTGGTGCATTACTTCTGTGCTTTCTTTTTATCCTTGGTATAGCATCCATATGTGTAGGAGTTCAATGTTTTTTTGGGGGTAATGGTGCAGAAGAGGCATATCCAGTGGAAGGACAGTATTCACAGTTTACAATGCTAACGATGACTTATGAAGCTAGACTATGGAATCTGAAGATGTATATCAAACATTACTCACGGTGTGCATCGGTTAGGGAGATAGTTGTTGTTTGGAATAAAGGCCAACCTCCTGATCCCACTGACTTTGATTCAACTGTGCCGGTCCGCATAAGAGTTGAAGAGCAGAATTCCTTGAATAATCGTTTCAAGTTTGATCCTTTGATCAAGACAAGAGCTGTGTTTGAATTGGATGATGATATAATGATGACCTGCAATGATATTGAGAGAGGCTTCAAAGCATGGCGTGAACATCCTGAGCGACTTGTTGGGTTCTATCCCCGTTTAATAGATGGAAGTCCTCTGAAATACAGAGATGAAAAATATGCTCGTACAAGGAAAGGCTACAATATGATCCTGACAGGGGCTGCATTTATGGACAGTGAATTAGCGTTTCAGAAGTATTGGAGTGATGAAGCAAAAGAGGGGAGAGATCTTGTCGATAAGTTTTTCAACTGTGAGGATATACTTATGAATTTCCTTCTTGCAAATGACAGCTCGTCAAGAACAGTTGAATATGTTCATCCAGCCTGGGCTGTTGACACATCAAAGTTGTCAAGTGCAGCTATTAGTAGAGATACAGAAATGCATTATCGGATAAGAACCAAGTGTTTGTTAAAATTCTCTGAGATTTATGGTAATCTCCCTCTGCAGAAGTGGGAATTTGACAATCGGAAAGATCATTGGGACTTG
>Out_2
---------------------------ATGGCAGTGAAGTACTTGAAG---GGTTTGAGTGGTGGA------AGCAGTGCCGGATGCTGTGATATGAGTTTGAAATGCCGGTGCAGATGGGGATGGGATTCGCCCCCTCGTTTCTGCGTTCTTTATCTGACTTTCATATATTTCCTGGGATCATTTATGCTTTTTGGCGCCACAGGGATGCTCTATGCATGGATGAGTTTTTCT------GAGAAGCCTGGTGCGGATGCCCTTGGATGTAGAGAAGACGACGAAGGATCTTGGTCCATTGGGGTTTTCCGCGGAAGTAATCCATTCGCCCTGCATCCTATTGAGATGGAGAACATTTATAATAACAAAAGTTCGGCATGGCCTGTTGCTAACCCTGTGTTGACATGCGGATCTGTTTCTGATGGCAGTCACTTAAGCAACTTTGTGGCAGATCCTTTTCTGTACATCCAGGGTGCAGCACCCTCACAGGGAGATGTACTTTATTTGTTCTTCGAGACAAAGAATGCTATCACAATGCAGGGAGACATTGGTGTTGCAAAAAGCTTGGACCAGGGAGCCACATGGAAGTATTTGGGCATTGCTTTGGATGAGGAGTGGCATCTTTCTTATCCATATGTTTTTGATTATGATGGTCAGATATACATGATGCCTGAAGGTAGCAAGAAAGGTGATCTTCGACTTTATCGAGCATTGAACTTTCCTCTTCAGTGGACACTGGAAAAAGTGCTTCTGAAGAAACCTCTAGTGGATGCTTTTATGATCAAGTATTCTGATCTTTACTGGATTTTTGGGTCAGACCACAGCCGTTTTGGTTCATCAAAGAATGGAGAGCTGGAGATCTGGTATGCTAGCTCACCGCTTGGTCAGTGGAAGCAGCATAAGAGTAATCCTGTGCGCAATGGTGATAAAAGCTTAGGTGCTAGGAATGCTGGCAGGCCTTTCATGTTCAAGGGTCATCTATATCGCCTGGGTCAAGATTGTGGGGAGACTTACGGCCGCCGTGTACGAGCATTTCGTGTAGAAATTCTCACCAAGGAAAAGTACAGAGAAGTGGAAGTTCCTCTTGGAATTGAAGAGTCCAAGAAAGTACAAAATGCATGGAATGGGATTCGGTATCATCATTTGGATGCACAACAATTAAATTCAGGCAGATGGATAGCAGTGATGGATGGTGATAGAGTTAAGTCTGGGCATTTAACTGAGCGATATATTCTAGGATCTGTGGTCCTAATTTTCTTAGTTTTACTGATTATACTTGTGGCCGTATTAGTTGGAGTGGTGAGATGTATATTCCCTTTAAGCAGGTGCCTCAGT---GCAGGAAAGAGAAGTGACACACTTGCAACCTGGGTGCACCCTCAA---ATTACGTCAAAGCTACACAGGGCATTTTCTTGGTTGAACAGAAGTAGCTCTGCGTTGAGGGGGACAGTTAAACTAAAGACATGTGCAGGTGCATTACTTCTTTTTGGTTTTTTCCTTCTTGGTGTAATATTGATCTGTGTGATAGTCCAGGCTTTCTTTGGTGGTAATGGTGCCGAAGAGCCATATACAGTGGATGGTACATATTCTCAGTTTACATTGCTTACCATGACTTATGAAGCAAGACTCTGGAATTTGAAGATGTATATTAAGCATTACTCCCGGTGTGCATCTGTGAGGGAAATAGTTGTTGTTTGGAATAAGGGGCAACCTCCTAACCCTACTGACTTTGATTCAACCGTACCAGTCCGAATCAGAGTTGAAAAGCAGAACTCCTTGAATAATCGTTTCAAGCCTGACCCTTTAATCAAGACGAAAGCTGTTTTTGAATTGGATGATGATATAATGATGACCTGCAATGATGTCGAGAGAGGATTCAAAGCATGGCGTGAACAGCCGGATCAAATAGTAGGATTTTATCCACGCCTTATAGATGGAAGTTCTTTGAAATATAGAGGTGAAAAATATGCTCGTGCAAGGAAAGGGTACAATATAATCTTGACAGGGGCTGCATTTCTGGATAGCGAGTTTGCATTTGAGAAGTATTGGAGTGATGAAGCAAAAGAGGGGAGACTTTTTGTCGATAAGGTTTTCAACTGTGAAGATATCCTTATGAACTTCCTATTTGCAAATGGGAGCTCACCAAGGACAGTGGAATATGTTCATCCTGCTTGGGCTGTTGACACATCAAAGTTCTCTACAGCAGCTATTAGCAGAGATACACAGATGCATTACAGAATAAGAACAAATTGTCTATTAAAGTTTTCACAGCTGTATGGCAATCTTCCTCTGAAGAAGTGGGAGTTTGGTAGCAGGAAAGATGGTTGGGATCAC
>Pab_1
------------------------------------------------------------------------------------------------------------------------------------------------------------------------------------------------------------------------------------------------------------------------------------------------------------------------------------------------------------------ATGCTCAAGCAGAACGAAAAGTCGAGCCCCGTGACATCACCTCTTTGGGCAGCAGAG------------------------------------------------------GTGGAG------------------GGAGATGTTTTGTACCTGTTCTTTGAGACAAAGAATGCTATCACAATGCAAGGGGACATTGGTGTGGCAAAAAGCATAGACCAAGGAGCCACCTGGCAACATTTAGGCATTGCTTTAGACGAAGAGTTTCATCTTTCTTATCCTTACGTTTTTCACTATGACGGGCAGATATACATGATGCCCGAGAGTAGTCAGAAAGGGGATCTTCGTCTTTACCGGGCATTGAATTTTCCTCTTGAGTGGAGACTGGAGAAGGTGCTTCTTAAGAAGCCACTTGTAGATGCTTTCTTGATCCACTATAATGAAAATTACTGGCTTTTTGGATCGGATGTCAGTCGGTTTGGTGCAATAAAAAATGGAGAGCTAGAAATCTGGTATTCTAATTCACCACTTGGCTCATGGAAACAACATAAGGGGAATCCTGTGCATAATTTTGATAAAAGCTTAGGTGCAAGGAATGCTGGAAGGCCTTTTGTGTATGAAGGACATCTCTATCGCATGGGTCAAGATTGCGGTGACACTTATGGGCATCGTATACGAGCATTTAAAGTAGAAGTGCTCACCAAGGAAAAGTACAGAGAAGTAGAAGTTCCCCTTGGAATTGTTGAGTCCAGGAAAGGACGAAATGCATGGAATGGAATTCGATATCATCATTTGGATGCACAACAACTACCTTCAGGTGATTGGATAGCAGTGATGGATGGAGACAGAGTTCCTTCTGGTGATTCAACAAGGAGGTTCCTACTTGGATCATTGACATTGTTGTTTTTAGGAATACTGATTATTCTTGTGGGTGTTTTACTAGGCGTGGTGAGATGTGTTTTTCCTTTAAGCAGGTGCCTAGCT---GCTGGAAAGAGAAGTGATACTCTGTCATTCTGGACACATCCTCAA---TTTACATCAAAGCTGCACAGGGCATTTGCTCGCTTGAATAGAAGTAGCTCTGCCTTAAGGGGGAGAATCAGCGAGACTTTGGAATTTGAAGATGTATATCAAGCACTACTC------------------------------------------------------------------TCGGCATATCCTGTGGAAGGACAGTATTCCCAATTTACTATGCTTACTATGACTTATGAAGCGAGACTTTGGAATTTGAAGATGTATATCAAGCACTACTCTCGGTGTGCATCGGTTAGGGAAATAGTTGTTATTTGGAATAAGGGCCAGCCTCCAAACCCCAATGACTTTGACTCAGCTGTACCAGTCCGTATAAGAGTTGAAGAGAAAAATTCTTTAAACAACCGTTTCAAGTCTGATCCTCTGATTAAGACAAGAGCTGTACTTGAATTGGATGATGATATAATGATGACATGCAACGATGTTGAAAGAGGGTTCAAAGCATGGCGTGAACATCCTGATAGACTTGTGGGATTTTATCCCCGTCTTATAGATGGGAGTCCTTTGAAATACAGAGATGAAAAGTATGCCCGTACAAGGAAAGGTTATAACATGATTTTGACAGGGGCTGCATTCATGGATAGCCAGTCAGAATTTCAGAAGTACTTTAGTGATGAAGCAAAAGAGGGGAGAGATATCGTTGATAAGTACTTTAACTGTGAAGACATCCTAATGAATTTTCTTCTTGCAAATGAGAGCTCCTCGAGAACAGTTGAGTATGTTCATCCAGCATGGGCTGTTGACACATCAAAGCTTTCCAGCGCAGCTATTAGCAGAAACACCCAGGTGCATTACAGGACACGGACACATTGTTTGTTGAAGTTCTCCGACATCTATGGCCATCTTCCTCTACAGAAGTGGGAGTTTGACAGTCGAAAAGATGGTTGGGACTTA
>Ppe_1
---------------------------ATGGGTTCGAGTCCGGCGGGGAGCGGTGGTTGTACCAATGGTACAAGCAATAACAGCTGCTGCAACGTGAGCCTCAAGTGTAGGTGTAGATGGAGG---------------------TGTTTAATGTCCTCGGGGTTCGTTTTCTTCTTGGGCTGCTTCGTGTTGTTCGGATCAGTGGCCACGCTCTACGTCTGGTTCGCTTTCACGCCCTATGCTCGTACGTCTTCCTCCATGCTTGGTTGTCAGGAGGACAATGAAGGTTCCTGGTCTGTCGGTGTTTTCTTCGGTGACTCTCCTTTTTCCCTCAAACCCATTGAAGCTATGAATGTATGGAGGGACAAAACTGCGGCTTGGCCAGTGGCCAACCCAGTTGTGACTTGTGCTTCAGTTTCTGATGCTGGTTTTCCAAGTAATTTTGTTGCTGATCCTTTCCTTTATGTCCAG------------------GGAGATATTTTTTACTTGTTCTATGAAACCAAGAATTCAATCACCATGCAAGGAGATATAGGGGTTTCAAAAAGTACCGATAAGGGAGCAACATGGCAGCAATTGGGCATTGCCTTGGATGAAGAGTGGCATCTCTCTTATCCATATGTCTTCAACTACCATGGCCAAATTTATATGATGCCTGAGAGCAGTATGAAAGGAGAGCTTCGTCTGTACCGAGCACTCAATTTTCCAATGCAATGGACTCTGGAAAAAGTGATCATGAAAAAGCCTCTTGTTGATTCCTTCATAATCAATTATAATGGAGCTTATTGGCTTTTTGGTTCAGATCACAGTGGATTTGGTACCAGAAAAAATGGACAGTTGGAAATCTGGTATAGCAGCTCACCGCTTGGTCCTTGGAAACCACACAAAAAGAACCCTGTATATAATGTTGATAAGAGCTTTGGGGCTCGAAATGGAGGCAGACCATTTTTCTACAATGGGAATCTTTATCGTTTTGGTCAAGACTGTGCTGAAACATATGGGAGAAGAGTGCGCACCTTCAAGGTGGAAGTTCTTACCAAAGACGAATACAAAGAAGTTGAAGTCTCCTTAGGCTTAATAGAGCCAAGTAAGGGGCGCAATGCTTGGAATGGTGCTCGCCATCATCATCTTGATGTGCAGCAGCTGAATACTGGTGAGTGGATTGGAGTGATGGATGGAGACCGGGTACCTTCCGGAGATTCAGTTCGGAGGTTTATTCTTGGCAGTGCTTCAGTTGCGATTGTTGCTGTACTTGTTATATTACTGGGAGTACTACTTGGAGCTGTGAAGTGCCTAATTCCCCTCAATTGGTGCACTTACAACTCGGGTAAGAGGAGTGATGCATTCTTGGCCTGGGAAAGGTCACATTTGTTTTCTTCGAAAGTGAGACGGTTTTGCAGCCGCTTGAACAGAGAAGTTTCATTCTTCAGAGGTCGGATTAAACCTAATACCTGTGCTGGAAGACTGGTTCTTGCTATACTTTTGGCATGTGGAGTCGCAGCTATGTGCACAGGGGTTAAATATATATATGGTGGCAGTGGTGCAGAAGAAGCTTACCCATTGAAAGGTCACTACTCAGAGTTCACCTTATTAACAATGACCTATGATGCTCGTCTTTGGAATTTGAAAATGTATGTTAAACACTATTCTAGATGTTCCTCAGTGCGAGAAATCATTGTGGTGTGGAACAAGGGAATACCTCCTAAAGTAAGTGATTTTGACTCCACAGTGCCAGTTAGGATCAGAGTAGAGAAACAAAACTCACTTAATAATCGGTTCAAGATGGATTCTTTGATAAAGACACGAGCTGTTCTGGAGCTTGATGACGACATTATGATGACTTGCAATGATATTGAGCGGGGATTCAGGATATGGCGTCAACACCCAGATCGTATTGTGGGTTTCTACCCCCGGCTAATTGATGGAAGCCCATTGAAGTATAGAGGTGAGAAATTTGCCCGGACTCATAAAGGTTACAACATGATTCTCACTGGGGCAGCTTTCCTTGATAGTCAAGTAGCTTTCGAAAGGTATTGGGGTGAAGAAGCCCGCCAAGCTAGGGAAGTGGTGGACAAGTATTTCAACTGTGAGGACGTGCTGATGAATTACTTGTATGCAAATGCAAGCTCGTCTAAGACCGTGGAGTATGTGAGGCCAGCGTGGGCAATCGATACGTCCAAGTTATCTGGTGCTGCAATCAGCCGAAATACACGGGTTCACTACCATATAAGGAGCAACTGCCTCCTGAAGTTTTCTGAGATGTATGGAAGTTTGACTGGGCGCAAGTGGGAATTTGATGGCCGGAAGGATGGTTGGGATGTA
>Vvi_1
---------------------------ATGGGTTCGAGTGCGGTGGTAGGCGGTACTAGTATCACCACCGGTGGCACCACTTCTTGCTGCCACATGGCT---------------AGGTGGAGATGGGACCAC---------CACTGCTTTCTCTCATCAACCTTTGTCTTCTTTATTGCTTCCTTCGTCGTTTACGGATTCATTGCGGGTGTCTATGCTTGGCTTTTCGTCAACCCTCATGCGCCTCTGGAACTGGCCTCGCTGGGCTGTCGCCCGGACAGTGAGGGCTCCTGGGCGATTGGTGTTTTCTATGGTGACTCCCCGTTTTCTCTCAGACCCATTGAGGCGATGAATGTGTGGAGAAATGAAAGTGCAGCGTGGCCTGTGGCCAACCCTGTTGTCACATGTGCGTCGGCTTCGGATGCTGTTTTCCCTAGTAATTTTGTTGCTGACCCTTTTCTCTATGTTCAG------------------GGAGACACACTTTTCCTATTCTATGAAACAAAGAATTCGATCACAATGCAAGGAGATATTGGGGTCTCAAAAAGTGACGATAAGGGTGCAACATGGCAACATTTGGGTGTTGCCTTGGATGAGGAATGGCATCTTTCGTATCCATATGTCTTTGAGTACCTTGGCAAAATATACATGATGCCTGAGTGCAGTGGTAAAGGGGAGCTCCGCATCTATCGAGCACTTAACTTTCCCTTGCAATGGACACTCGAGAAAATTATTATTAAAAAACACCTAGTTGATTCTGTTATTATTAATCATGATGGGAAATATTGGATTTTTGGTTCTGATCACACTGGTTTTGGTGCCAAGAAGAACGGACAGATGGAAATCTGGTATAGTAGCTCGCCATTTGGTCCCTGGAAGCCACACAAGAAGAACCCTATTTTTAACACTGACAAGAGATTTGGTGCTCGGAATGGAGGCAGGCCATTTGTGTACAATGGAAACCTTTATCGCATGGGTCAAGACTCCGGTGAAACATATGGACGGCGAGTCCGTGCTTTCAAAGTGGAAGTCCTTACCCAGGATGAGTTCAAAGAAGTTGAAGTTTCCCTGGGCATAGACGAGTCAAATAAGGGTCGAAACGCTTGGAACGGTGCTCGCTACCATCACCTTGATGTGCAACAACTAAGTTATGGCAAGTGGATTGGTGTCATGGATGGAGATCGGGTACCTTCAGGAGACCCAGCTCATCGTTTTATTCTTGGCTGTGCTTCAGTTGTGGTTGTTGTCGCAGTTGTTATACTGTTGGGGTCGCTGGTTGGAGCCGTGAAATGTATTATCCCCCTCAACTGGTGCCCACACAATTCAGGAAAGAGAAGCGATGTTTTCCTGACATGGGAACGGTCCAATTTGATGTCTTCTAAGCTTCGACAGCTCTGCAGTCGCTTGAATAGAGCACCTTTATTCCTCCGAGGCATGATAAAACCCAACTCCATCATCGGAAGATTGGTAATCTCTTTCATATTTGCAGTTGGAGCTGTACTAGTCTGCATTGCCGTGAAGTACATCTATGGAGGCAATGGTGCTGAAGAAGCATATCCATTGAAAGGACACTACTCTCAGTTCACACTATTGACGATGACCTACGAAGCCCGGCTCTGGAATTTGAAAATGTACGTGAAGCATTACTCAAGATGCTCTTCAGTAGAGGAGATTGTAGTGGTGTGGAACAAAGGGGCGCCTCCAGAACCGAGTGAATTGGACTCGGCAGTGCCGGTGAGGATCAGAGTGGAGGAAAAGAACTCACTCAACAACCGCTTCAAGATCGATCCTCTGATAAAGAACCGAGCTGTTCTAGAGCTTGACGATGATATCATGATGAGCTGCGGTGATATAGAACGGGGATTCCGGGTATGGCGAGAGCACCCAGATAGGATTGTGGGATTCTACCCACGTCTTGTAGAAGGAAACGTGTTAAAGTACGACGGGGAGAAGTATGCCCGAAAGCTGAAAGGGTATAACATGATCCTGACAGGAGCAGCCTTCATTGATGCCCAACTCGCCTTTGAGAGGTATTGGAGCGAGGAAGCCAAGGCAGGAAGGAAGGTTGTGGACAAGTATTTCAACTGCGAAGACTTGCTTTTGAACTACCTCTATGCAAATGCCAGCTCTTCAAGGACGGTAGAGTATGTGAGACCCACTTGGGTCATCGACACATCCAAGTTCTCAGGCGTTGCCATCAGCCGAAACACTCAACTCCATTACAGAATACGAAGCGAGTGCCTCTTGAAATTTTCAGAGATGTATGGTGGTTTGGGGAAGCAGAAATGGGAATTCAACGGCCGGGAGAACAGACGGGATTTT
