# Supplementary material for: The Chloranthus sessilifolius genome provides insight into early diversification of angiosperms
Source: Nat Commun. 2021 Nov 26;12:6929. doi: 10.1038/s41467-021-26931-3 (PMC8626421; doi:10.1038/s41467-021-26931-3)
Supplement: Supplementary file 4 — Source Data [file 41467_2021_26931_MOESM4_ESM.zip › Fig. 3a, c, e and Supplementary Figure 12, 14, Phylogenetic tree/LCG_multi-species coalescent-based/group_1028_CDS.treefile]

(Aco_1:0.2119110876,Aco_2:0.2877543768,((((((Ash_1:0.3460040149,Osa_1:0.4696970134)88:0.0417367790,Egu_1:0.1241078199)100:0.1642280331,(Cde_1:0.0388043272,Cde_2:0.0255863199)100:0.3631802460)40:0.0252873746,((((((Ash_2:0.3151448805,(Egu_2:0.1390649172,Osa_2:0.4368400639)89:0.0568083051)100:0.1277348421,Cka_1:0.2148233344)100:0.0734644268,(((Efe_1:0.0169445170,Efe_2:0.0378721786)100:0.0293600767,Nco_1:0.0509835097)100:0.1437354306,(Efe_3:0.0316992440,Efe_4:0.0305297410)100:0.1555383584)100:0.1549620965)97:0.0354298238,Atr_2:0.3385927796)100:0.0644842839,((Out_1:0.0772438775,Pab_1:0.1939593576)63:0.0300123026,Out_2:0.1850621823)100:0.1866068892)100:0.1304272935,Atr_1:0.3208586868)100:0.1294401232)56:0.0381798480,(Cka_2:0.1419960314,(Csp_1:0.1952808336,Lch_1:0.1347994505)33:0.0134240612)34:0.0155964815)99:0.0588806604,(Ppe_1:0.1960997754,Vvi_1:0.2392701245)100:0.0591041938)72:0.0409284803);
