# Supplementary material for: The Chloranthus sessilifolius genome provides insight into early diversification of angiosperms
Source: Nat Commun. 2021 Nov 26;12:6929. doi: 10.1038/s41467-021-26931-3 (PMC8626421; doi:10.1038/s41467-021-26931-3)
Supplement: Supplementary file 4 — Source Data [file 41467_2021_26931_MOESM4_ESM.zip › Fig. 3a, c, e and Supplementary Figure 12, 14, Phylogenetic tree/LCG_multi-species coalescent-based/group_1031_CDS.aln-0.2cln]

>Aco_1
ATGATACCATTCGCAAGTGTCAGTTGGGCTCAACTGGTAAAACCTCTGCTCATTAAAAATAGGCTTACCAAACCATTTGCGAATGAGCTTGTGGCTCAATGTGCTAATTCATCAACAATTGGA---------GTTAATCACATTTCTCAAATCTTGGAAACTCATGATCGAGAAAGAGCACCTAATTCAGTTCAAGTAGCTGCTTCTCATGGTGTTCTTAGTAGACTTCTTCCTTCTCATTCATCTAGTTTTGAGTTCCAAATCATCTCTAAGGAGCAATGTGGTGGAAAGTCTTGTTTTATAATTAGCAATCACCCTTCTTTTGGTATAAATGGTGCTCCAGAAATAAGAATTGGTGGCTCAAGCGGGGTGGAGCTTTCGGCTGGTCTTCATTGGTATTTAAAGAATTGGTGTGGGGCACATATATCTTGGGACAAAACTGGCGGTGCACAACTGTTTTCAGTACCTAAACCTGGCTTCCTTCCTTTAGTTCAAGCTTCTGGTGTTTTGATTCAGAGACCTGTTCCTTGGAATTATTACCAGAATGCTGTTGCCTCTAGCTACACATTTGCCTGGTGGGACTGGGAGAGGTGGGAGAAAGAAATTGATTGGATGGCTGTTCAAGGCATTAATTTACCCTTAGCATTTACTGGGCAAGAGGCTATCTGGCAAAAAGTTTTTCAGATTTTCAATATTAGCAGTTCAGAATTGAATGATTTCTTTGGAGGCCCTGCGTTCCTTGCGTGGTCACGAATGGGAAATTTGCATGGGTGGGGTGGACCACTACCACAAAGTTGGTTTGATCAACAACTAAGCCTGCAGAAAAAAATTCTTGGAAGAATGTATGAACTCGGAATGACCCCAGTTCTTCCAGCATTTTCTGGGAATGTTCCAGCAGCATTGAAATCTATATATCCATCTGCTAAAATAGCACGTCTAGGAAATTGGTTTACTGTTCGAGGTGACACTAGGTGGTGCTGCACATATCTTCTTGATGCAATGGACCCCTTGTTTGTTGAAATTGGAAAAGCATTTGTTGAGATGGAAATAACAGAATACGGCAGGAGCAGCCATATATACAACTGTGATACTTTTGATGAAAACACTCCACCAGTAGATGACCCAGAATATATCTCTTCATTAGGAGCTGCAATATATCGAGCAATGCAAAGTGGTGATGTTGATGCTGTGTGGTTGATGCAGGGATGGTTGTTTTCATATGATCCC---TTTTGGAGGCCCGAACAAATGAAGGCACTTCTGCATTCTGTACCTGTTGGGAAGCTGGTTGTCCTTGATCTATTTGCTGAAGTGAAACCATTGTGGATTACTTCAGAACAGTTTTATGGTGTTCCTTACATCTGGTGCATGTTGCACAACTTTGCTGGGAACATTGAGATGTATGGAGTTTTGGATGCAATTGCATCTGGCCCTGTTGAGGCTCGTACAAGTGAAAATTCCACCATGGTTGGTGTTGGTATGTCAATGGAGGGTATTGAGCAAAATCCTGTTGTATATGATCTTATGTCCGAAATGGCCTTTCAACATGACAAACTCGATGTAAAGCTGTGGCTTGATGTTTATCCAATGAGACGTTATGGGAGTTCTGATGCATCAATACGAGACGCTTGGAGTATATTATATCATACCGTATACAACTGCACTGATGGGGCATATAACAAAAACAGAGATGTTATTGTGGCATTCCCAGACGTTGATCCATTCTCTATTTCACTAGAAGATGCATATATG---AGTGGAAAGCATCAGCTTATGAGTGAAGCGGTAATACGCAGAGTACCATTGAGGGACTCAACTGAGGCTTATGATCGGCCACATATCTGGTATTCGACTTCTGATGTCATACATGCCCTGGGTCTTTTCCTTGCAAGTGGCGATGACCTAGCAGAAAGTAACACTTACAGATATGACCTTATTGATCTCACACGGCAAGCATTGGCAAAGTATGCAAACCAAGTGTTCATGAAGATTATAGAAAACTATCGGATGAATGATGTCCATGGAGTTACTTTTTACAGCAAGCACTTTCTGGACCTTGTAACAGATATGGATACACTTTTAGCTTGCCACGAAGGATTTCTTCTAGGTCCTTGGTTGGAGAGCTCAAAGCAACATGCTCAAACCCAAGAGCAGAAAATTCAGTTTGAGTGGAATGCAAGAACTCAAATCACTATGTGGTTTGATAACACAGAAGAGGAAGCGAGTTTACTTCGCGACTATGGAAATAAATATTGGAGTGGACTCTTAAAAGATTATTATGGTCCTCGGGCAGCTGTTTATTTCAAGCACTTATTGGAGAGTCTAGAAAACGGTGTTGGGTTCCAATTGAAAGCTTGGAGGAGGGAGTGGATCAAGCTCACAAATGATTGGCAGAAGAGTGTAAAGATATTTCCTGTGAGAAGCACAGGTAATGCTCTTGACACCTCGCGATGGTTATATGAAAAATACCTTAGAAAACCCGATGCCCTTGATCAG
>Aco_2
---------------------------------------------------------------------------------------------------------------------------------------------ATGGAAGTTTTATTAACAAAGATTGAAACTAAAAGGGTATCTTCTTATGTACAAGAAGATGCAGTTATAGGTGTTTTGAAGAGATTGTTGCCTAATCATTTATCTAGCTTTGAATTCAAAATAGTCCCTAAGGATGTTTGTGGTGGATATAGTTGTTTCTGGATTAAGAATGCCAAGACTGGAAACGCAAAAGGG---AAAGAGATAATAATCAAGGGCACCACAGCTGTTGAAATTGCATCTGGCCTTCATTGGTATTTAAAGTATTCGTGTGGTGCTCATATCTCGTGGGATAAAACAGGCGGTGCCCAGCTATCATCTGTACCAAATCCTGGATCACTACCACCTGTAAAAGATAAGGGGGTGATAATTCAACGTCCAGTACCATGGAATTATTACCAGAATGTTGTCACTTCTAGTTATTCTTATGTTTGGTGGGATTGGGAAAGGTGGGAGAAAGAGCTAGACTGGATGGCTCTTCAAGGTATCAACTTGCCCCTGGCATTTACAGGGCAAGAGGCCATTTGGGAAAAAGTTTTCAAGAATTTCAATACTAGTAAGAAGGATTTGGATGGTTTCTTTGGGGGTCCTGCATTCCTTGCTTGGGCTCGTATGGGAAATTTACATGCATGGGGTGGACCTCTTCAACAAAGTTGGTTGGACCAACAATTGGCTCTTCAAAAACTTATTCTGACGCGTATGGTAGAGCTTGGCATGACTCCAGTGTTGCCATCATTCTCCGGGAATGTTCCAGCATCTCTGAAAAGGATATTTCCTTCAGCCAATATAACTAGACTTGGGGACTGGAACACTGTCAATGGTGATCCTCGCTGGTGTTGTACATATCTTCTTGACCCATCAGATCCTCTATTTGTTGAGATCGGCGATGCTTTTATCAGGCAACAAATGGAAGCTAAATTGTTTGTCGTC---TTTTACTGTAGTGATACCTTCAATGAAAACTCCCCGCCTACAAATGACCCAGCGTATATTTCCTTGCTGGGAGCTGCAGTTTACAAGGCAATGTCCAAAACTGACAAGGATGCTGTTTGGCTAATGCAAGGATGGTTATTCTCATCGGATTCAGCATTCTGGAAGCCACCACAAATGAAAGCATTACTACACTCGGTTCCACTTGGAAAGATGATAGTTCTTGATCTATTTGCTGATGTCAAACCCATATGGGAAACGTCTTCTCAATTCTATGGAACTCCTTATGTTTGGTGTCTTTTGCATAACTTTGGTGGGAATATTGAAATGTATGGCATACTCGACGTAATTTCGTCTGGTCCAGTCGATGCTCGTATCAGCCAAAATTCTACAATGGTTGGGGTTGGCATGTGCATGGAAGGAATAGAACAAAATCCAGTAGTCTATGAACTGATGTCTGAGATGGCTTTTCGCAGTGAAAAGGTGCCGCTAAAGGAATGGCTGAAATCATACTCCTACCGAAGATATGGGAAAAAAGATCCTCAAATTGATTCTGCCTGGGAAATTCTTCACCAGACAATCTACAACTGTACGGATGGAATTGCTGACCACAACAAAGATTTCATAGTTCAATTTCCAGATTGGGATCCATCAGACTACTTCCATACTAATATGTCTAAAGAAACTCATGTGCATAATCTTTTTGCACACAATAATACCAAAAGATTCTTCTTAAGAGAAACAACCACTGATTTGCCTCGGGCGCATTTGTGGTATTCAACAGAGGAGGTCATCATCGCCTTACAGCTATTCCTAGATGCAGGTAGTCATCTAGCAGGAAGCCTCACATACAGATATGATTTGGTTGACCTGATGCGGCAAGTTCTATCAAAACTTGCAAACCAAGTTTATTTGGATGCCATGACTGCTTTCCAACAAAAGAATGCCAAAGCTTTAACTCTTCAGAGTCTAAAATTTGTTGAACTCATTAAAGATATTGACACGCTGCTTGCTTCTGACGATAACTTTCTACTGGGAACTTGGATCGAAAGTGCTAAAAATCTTGCAGCAAGTCCTCGAGAGATGAGACAGTATGAATGGAATGCAAGGACACAAGTGACAATGTGGTACGACACTAGAAAAACCAACCAGAGCAAACTCCATGATTATGCA---------------------------------------------------------------------------AGTCTGGTACAAAAGGAAGGATTTAAACTGGAAGAATGGAGACGAGAGTGGATATCATTTTCAAACAAGTGGCAGTCAGGCACAGAGCTATACCCAGTGCGAGCCCAAGGCGACGCACTTGCCATCTCTAAAGCTCTTTCCAAGAAATACTTGGGC---------------------
>Aco_3
---------------------------------------------------------------------------------------------------------------------------------------------------------------------------------------------------------------ATAGGTGTTTTGAAGAGATTGTTGCCTAATCATTTATCTAGCTTTGAATTCAAAGTAGTCCCTAAGGATGTTTGTGGTGGATATAGTTGTTTCTGGATTAAGAATGCCAAGACTGGAAACGCAAAAGGG---AAAGAGATAATAATCAAGGGCACCACAGCTGTTGAAATTGCATCTGCCCTTCATTGGTATTTAAAGTATTCGTGTGGTGCTCATATCTCGTGGGATAAAACAGGCGGTGCCCAGCTATCATCTGTACCAAATCCTGGATCACTACCACCTGTAAAAGATAAGGGGGTGATAATTCAA---------------------------------------------CATTCTTATGTTTGGTGGGATTGGGAAAGGTGGGAGAAAGAGCTAGACTGGATGGCTCTTCAAGGTATCAACTTGCCCCTGGCATTTACAGGGCAAGAGGCCATTTGGGAAAAAGTTTTCAAGAATTTCAATACTAGTAAGAAGGATTTGGATGGTTTCTTTGGGGGTCCTGCATTCCTTGCTTGGGCTCGTATGGGAAATTTACATGCATGGGGTGGACCTCTTCAACAAAGTTGGTTGGACCAACAATTGGCTCTTCAAAAACTTATTCTGACGCGTATTGTAGAGCTTGGCATGACTCCAGTGTTGCCATCATTCTCCGGGAATGTTCCAGAATCTCTGAAAAGGATATTTCCTTCAGCCAATATAACTAGACTTGGGGACTGGAACACTGTCAATGGTGATCCTCGCTGGTGTTGTACATATCTTCTTGACCCATCAGATCCTCTATTTGTTGAGATCGGCGATGCTTTTATCAGGCAACAAATGGAAGAATATGGAGATATAACTGATATATACAACTGTGATACCTTCAATGAAAACTCCCCGCCTACAAATGACCTAGCGTACATTTCCTTGCTGGGAGCTGCAGTTTACAAGGCAATGTCCAAAACTGACAAGGATGCTGTTTGGCTAATGCAAGGATGGTTATTCTCATCGGATTCAGCATTCTGGAAGCCACCACAAATGAAAGCATTACTACACTCAGTTCCACTTGGAAAGATGATAGTTCTTGATCTATTTGCTGATGTCAAACCCATATGGGAAACGTCTTCTCAATTCTATGAAACTCCTTATGTTCTCTTTCTTTTGCATAACTTTGGTGGGAATATTGAAATGTATGGCATACTCGACGTAATTTCGTCTGGTCCAGTCGATGCTCGTATCAGCCAAAATTCTACAATGGTTGGGGTTGGCATGTGCATCGAAGGAATAGAACAAAATCCAGTAGTCTATGAACTGATGTCTGAGATGGCTTTTCGCAGTGAAAAGGTGCCGCTAAAGGAATGGCTGAAATCATACTCCTACCGAAGATATGGGAAAAAAGATCCTCAAATTGATTCTGCCTGGGAAATTCTTCACCAGACAATCTACAACTGTACGGATGGAATTGCTGACCACAACAAAGATTTCATAGTTCAATTTCCAGATTGGGATCCATCAGACTACTTCCATACTAATATGTCTAAAGAAACTCATGTGCATAATCTTTTTGCACACAATAATACCAAAAGATTCTTCTTAAGAGAAACAACCACTGATTTGCCTCGGGCGCATTTGTGGCATTCAACAGAGGAGGTCATCATCGCCTTACAGCTATTCCTAGATGCAGGTAGTCATCTAGCAGGAAGCCTCACATACAGTAGTGACGTCTTAAATTTTTTGCTCCAGATTCTATCAAAACTTGCAAACCAAGTTTATTTGGATGCCATGACTGCTTTCCAACAAAAGAATGCCAAAGCTTTAACTCTTCAGAGTCTAAAATTTGTTGAACTCATTAAAGATATTGACACGCTGCTTGCTTCTGACGATAACCTTCTACTGGGAACTTGGATTGAAAGTGCTAAAAATCTTGCAGCAAGTCCTCGAGAGATGAGACAGTATGAATGGAATGCAAGGACACAAGTGACAATGTGGTACGACACTACAAAAACCAACCAGAGCAAACTCCATGATTATGCGAACAAATTTTGGAGTGGACTGTTAGAGAAATACTATTTGCCGAGGGCTTCAACATATTTCACATACTTACTAGCAAGTCTGGTACAAAAGGAAGGATTTAAACTGGAAGAATGGAGACGAGAGTGGATATCATTTTCAAACAAGCGGCAGTCAGGCACAGAGCTATACCCAGTGCGAGCCCAAGGCGACGCACTTGCCATCTCTAAAGCTCTTTCCAAGAAATACTTGGGC---------------------
>Ash_1
------------------------------------------------ATGGGAGAGAGATGGGCGAGGATTCTCGTCCTGTCCTGTCTCCTGCTGCTCCCTTCTCCAACGTCTCCGGTCTCCACGGACGTAGCTGATGCCGTGGAGGATATCCTTCGGACGGCGGAGCGCCGGCGGGCACCTCCGTCCGTTCAGGAGTCCGCAGCGCGAGGGGTCCTCCGCCGCCTGCTTCCGAGCCACACTTCCAGTTTCCTCCTGAAAGTCGTGAATGAGGGGCTTTGCGAACGATTCAACTGCTTCCGTATAAGCAATGCCGTCAACTTGAATGGAAGCGGG---GCTGAGATTATGATTGAGGGAAGCACGGCTGTTGAAGTTGCATCTGGTCTTCACTGGTACTTGAAATACTGGTGTGGTGTGCATATTTCATGGGATAAGACAGGTGGAATTCAAGTGTCTACTATTCCTTCACCTGGGTCTTTACCACATGTGAAAGACCAGGGTGTGAAGATTGAGCGCCCTGTTCCATGGAGCTATTATCAAAATGTTGTTACCTCGAGTTATTCTTTTGCATGGTGGGATTGGAAAAGATGGGAAAAGGAAATCGATTGGATGGCTCTGCAAGGTGTTAATTTGCCTCTGGCATTCACTGGGCAAGAGACTATCTGGCAAAAGGTTTTTAAGGACTTCAATGTAAGCGATAAAGTCCTTGGCAATTTTTTTGGTGGACCAGCTTTTCTTGCTTGGGCTCGAATGGGAAACTTGCATGGGTGGGGTGGACCACTTTCCCAGAATTGGTTGGACCGGCAGTTGATCCTCCAGAAGCTAATATTGCCTCGTATGCTGGAGCTTGGGATGACTCCTGTGCTGCCAGCATTCTCGGGGAATGTTCCTGCCATATTTTCAGAGATGTTTCCATCAGCGAATATAACTAGACTTGGCAATTGGAATACAGTCAATGGTGATCCACGGTGGTGCTGTACATATCTACTCGACCCATCAGATCCTTTATTTATTGAAATTGGCCGGGCATTTATCAAGAAACAAGTCAAAGAATATGGATGTATAACGCATATCTACAATTGTGACACTTTTAATGAAAACTTGCCACCTACAAATGATCCACAGTACATCTCGTCTCTTGGAGCTGCTGTCTACGATGCCATGACTAGAGGTGATAATGATGCAATTTGGTTAATGCAGGGTTGGTTATTTTCTTCAGATGCAGAGTTTTGGAATCCACCACAAGTGAAAGCTCTTCTGCATTCTGTTCCAATTGGAAAAATGATTGTCCTTGACTTGTTTGCTGATGTCAAACCTATATGGAAACTATCTTCACAATTCTACGGTGTTCCATATGTTTGGTGTATGTTGCACAACTTCGGTGGCAACATTGAAATGTATGGCATACTTGATACAATTTCTTCTGGCCCTATTGATTCTCGAGTTAGCCAGAAGTCAACCATGGTTGGTGTTGGTATGTGCATGGAAGGTACTGAGCAGAACCCAGTTGTGTATGAGCTAATGTCTGAAATGGCATTTCGCAGAAATAATGTCCACATCGAGGAATGGTTGAAAAGTTACTCTTACAGAAGATATGGCCAAGTAGTTCTTCATATTGAGGAAGCATGGAAGATTCTTTACCATACAATATACAATTGTACGGACGGAATAGCTGATCATAATCAAGATTTCATAGTTCAATTTCCAGACTACATCCCACTTGATCCTCAGAAT------------------------------GTACTTATCTCTAAAAATGAAAATCACAGGTTCTCCTTTTGGGAGACTAAATCAAGTGTGCAAAAACCACATCTTTGGTATTCAACAAAGGAGGTGATGAATGCTTTGAAGTTATTTCTTGATGCAGGGAGCAGTCTTGCAAAAAGTCTCACCTTCAGTATGAATCTATGTGGTTTGACAGCACAGAGACCAACCAGAGCAAGCTTCATGATTATGCTA---------------------------------------------------------------------------------ATAAATACTGGAGTGGGCTGC------------------------------------------------------------------------------------------------------------------------------------------------------------------------------------------------------------------------------------------------------------------------------------------------------------------------------------------------------------------------------------------------------------------------
>Atr_1
ATGGCGATA------------------------------------------------------------ATCTTCATAGTGTTGGTCTCCATCTCGTTGGCGTTTGCCAGGCCT------------------GATAAAGGGCTTGACGGATTGATTCACATGGCTGAGAGTCAAAGGTCTTCTCCATCTGTGCAAGAAGCTGCAGTGAAGGGAGTCTTACAAAGGCTCTTGCCTTCTCACTCTTCTAGCTTTGAATTTAGGGTCATCTCCAAGGATCTTTGTGGTGGTGTGAGTTGCTTCTGGATCAAGAACTTCAACAATTCAGGCGTGATAGGAAGTCCAGAGATGTTAATTGAAGGTGCTACGGCAGTTGAGATTGCTGCTGGCCTTCATTGGTATATAAAGTATTGGTGTGGTGCTCATGTGTCATGGGACAAAACTGGTGGTACGCAAATAGTTTCTATTCCTGATCCTGGATTGTTACCACGTGTTCAAGGCAACGGAGTGATGGTTCAGCGCCCAGTTCCATGGAGCTATTATCAAAATGTTGTTACCTCTAGCTATTCATATGTTTGGTGGGACTGGGAAAGATGGGAGAAAGAAATCGACTGGATGGCTCTGCAAGGGGTTAACTTACCATTAGCATTCACTGGCCAAGAGAGTGTTTGGCAAAAGGTTTTCAAGGGTTTTAACATTAGCAAGGAAGAGTTGGATGATTTCTTTGGTGGACCAGCCTTTCTTGCCTGGGCACGCATGGGAAATTTACATGGTTGGGGTGGCCCGCTTCCACAGAGTTGGCTAGATGAACAATTGGCTTTACAGAAATGTATCCTATCTCGTATGCTAGAGCTCGGCATGACTCCTGTGCTTCCATCCTTCTCTGGGAATGTTCCTGCTGCATTGAAAAAGAGATTCCCAGCTGCAAACATTACAAGACTCGGTGACTGGAACACAGTTAATGGAGATACTCGATGGTGCTGTACTTTTCTTCTTGATCCCTCTGATCCTCTATTTATTGAAATTGGTCAGGCTTTTATTCAACAACAGTTCAAAGAATATGGAGTTGTCACTCACATATACAACTGTGATACCTTTAATGAAAATTCACCACCTACAGATGACCCAACATATATATCTTCGCTTGGGGCTGGGGTTTATGAGGCAATGCACAAAGGAGATCGCCATGCTGTTTGGCTCATGCAGGGTTGGCTATTTTCATCGGACTCTTCTTTCTGGAAACCACCACAAATGAAAGCACTCCTCCACTCTGTTCCCTATGGAAAGATGATAGTCCTCGATCTATTTGCTGATGTCAACCCCATATGGAAACGTTCTTCCCACTTTTATGGCACTCCATATATCTGGTGTATGTTGCACAATTTTGGAGGTAACATTGAAATGTATGGGACATTTGATACAGTGTCTGCAGGACCAATTGATGCTCATGTTAGTCCGAACTCTACCATGATTGGTGTTGGAATGTGCATGGAAGGGATAGAGCAGAATCCTGTTGTCTATGAGCAGATGTCTGAGATGGCATTCTGGAATGAAAAAGTTAAAGTGGAGGAATGGGTTAGGAATTACTCTCATCGACGTTATGGTAAAAGAATTAAGCAAATCGAGGCTGCTTGGGATATTCTTTATCACACAATTTACAACTGTACAGATGGAATAGCTGACCATAACAATGATTACATAGTTGAGCTCCCAGACTTTGTTCCAACACTAAAGTCAAATACGCAGAATGCAATTGGAGGTCAGATGATAAAGGCCTCCTCATCGGAAAGAATAAGAAGATTCTCATTTAGAGAAACGAGTTCTGATTTGCCTCGTCCACATTTGTGGTACTCTCCTGGCAAGGTCATTCATGCTTTGAAGCTTTTCCTTGATGCTGGAGACCTACTCATTGGAAGCCTCACATACAGGTACGACTTGGTGGACCTAACTCGGCAGGTGTTGTCAAAGCTAGCAAACCAAGTTTATGTAGATGCTTTGACTGCTTATCATTCCAAGCATGTTGAGGAGCTCAATGTTCAATCCCAAAAGTTTATTGAGTTGATCAAAGACATTGACATGCTTCTGGCTTCTGAAGATGGCTTCTTACTTGGACCATGGCTAGAAAGTGCAAAGAATCTTGCAAGAAGTCCAGGGCAACTGAGGCAGTACGAATGGAATGCAAGAACACAAGTCACAATGTGGTACGATAACACGAACACCAACCAAAGCAAACTTCATGATTATGCAAACAAGTTTTGGAGTAGCTTGTTACGGAGCTACTACCTTCCTAGAGCTTCCACTTACTTCGATCATTTGTTGAAAAGTTTGAGAGAGAATCAGAGTTTCCCATTGGAGAAATGGAGAAGAGAGTGGATATCATATTCTAACAACTGGCAATCAGGCACAGAGCTTTACAGCGTGAAAGCCCAAGGAGATGCCTTCAAAATTTCTAAGGATCTGTTCAAAAAGTACTTGGAGCCA------------------
>Atr_2
ATG---------------------------------------------------------------------------------------------------------------------------------------------------------------------------------------------------------------------------------------------------TCCTTTGAA---------------------------------------------------------GAGGAAACATTCATTTCTCAAGATTATAGCAAAAAGAGAATTAAAGGTACAACTGGAGTAGAGCTATCAGCTGGCCTGCATTGGTATTTAAAGCATTGGTGTGGGGCACATATCTCGTGGGACAAAACTGGAGGTGTACAGCTCGCATCTATACCTGTACCTGGTTCACTGCCTCATGTTCAATCTGCTGGTGTTTTGGTCCAGAGACCCATTCCTTGGAGTTACTACCAGAACGCTGTAACATCAAGTTATTCGTTTGCATGGTGGGACTGGAAAAGATGGGAGAAGGAAATTGATTGGATGGCACTTCAGGGAGTCAATTTGCCTCTGGCATTTAATGGGCAGGAAGCACTTTGGCAAAAGGTTTTCCAGAAATTGAATATTTCTAGCACGGATTTGAATGATTTCTTTGGGGGGCCGGGGTTTCTGGCATGGGCACGTATGGCGAATTTGCACAGATGGGGAGGACCACTACCACAAAGTTGGCATGACCAGCAATTGATTCTACAAAAGAAAATACTTGCTAGAATGCATAATCTTGGAATGACTCCAGTTTTGCCTGCCTTTTCAGGAAATGTTCCTGCAGCTCTTAAAACAATTTACCCTGATGCTAAAATTGCACGACTAGGCAATTGGTTTACCGTTAGAGGTGATCCACGCTGGTGCTGCACGTACCTTTTAGATCCAACAGATCCCTTATTTGTTCAGATTGGAAAAGCATTTATTGAACAACAAAGAATAGAATATGGAAAGACAGGACATATATACAATTGTGACACTTTTGATGAAAATACACCACCAGATGATGATCCAGATTATATTGCTGCTCTTGGTTCAGCAATATATGAAGCAATGCTCAAAGGTGATAGCGAGGCTGTTTGGCTTATGCAGGGTTGGCTATTTTCCTATGATCCA---TTTTGGAGGCCACCACAAATGAAGGCTCTTCTTCATTCTGTTCCTATAGGAAGGCTTGTTATACTTGATCTATTTGCAGAAGTAAAACCCATATGGATGACTTCTGACCAATTTTATGGAGTTCCTTACATCTGGTGCATGTTGCACAACTTTGCTGGAAACATTGAGATGTATGGTGTTCTTGATGCTGTTGCATCTGGCCCTATAAACGCTCGTCAAAGTGAAAATTCGATGATGGTTGGTGTGGGCATGTCCATGGAAGGCATTGAACAAAATCCTATTGTTTATGATCTTATGTCAGAAATGGCATTTCACCATAGTAAAGTGGATGTGGAGAAATGGATATACAAGTATCCAAACCAGCGATATGGGAAGACGGTGAAAGCATTGCAAGATGCTTGGAATATACTCTACCACACCGTGTACAATTGCACCGATGGAAAATATGACAAAAATAGGGATGTCATTGTGGCATTTCCTGATGTCGATCCAGTTATGATTTCAACTTCAGAAATATTTGTA---ATTGAAGAGCATAAGCCTTCCAAAGCAGAGGGATTGTGTAGAGCTTCTTTAAAGGAAATAACAGAGTCCTATGATCGACCGCATATATGGTATCCAACATCTGATGTCATTAATGCATTAAAACTTTTCCTCTCAAGTGCAAGTGAAGTTTCTGAGAGTTGCAATTTCAGATATGATCTCATTGATCTCACACGACAAGCGGTAGCAAAACATGCGAACCAAATATTCCTGAAGGTCATAGCAGCCTATCAGTCAAAGGACCTCCATGGAGTAGCTCTATACAGCCAACTCTTCTTGGACATTGTCAATGACCTTGACACACTCTTGGCATGCCATGAAGGGTTTTTGCTTGGGCCATGGTTAGAAAGTGCAAAAGAACTTGCACAAAATGAAGAGCAAGAGAAGCAGTATGAATGGAATGCCAGAACCCAAATAACAATGTGGTTTGACAACACAGAAGTGGAGGCCAGCCTACTTCGGGACTATGGGAACAAGTACTGGAGTGGACTACTACAAGACTACTATGGTCCTCGAGCGGCAATATATTTCAGTTATCTATTGGAGAGTTTGGAAACAGGAGAAGATTTTCGTTTGATTGACTGGAGAAGGGACTGGATTGCACTTACTAATAAATGGCAAAATAGCAGGAAGATTTTCCCCTCAAAAGGGGAAGGCGACGCACTCAACATCGCCCTTCAGTTATACGAGAAATACTTGCAAAATCCA---------------
>Cde_1
ATG------AAGGCATCATCAGAGATGAACACATCATCGGAGATTTGGGCATCGTTTTTTACTATTCGAATGAAGACATTAACGACGACAATAGGACATCGTCGGGAGACTCAT---------TCTGGA---------------AGATTCTTTAGGGCCCGTTTGGGGACACAACGCGCTTCTCCTTCTTTACAAGAAGCTGCAGCTAAAGGGGTTCTACAGAGATTGTTGCCAACTCATTTATCAAGCTTTGAATTCCAGATTATACCCAAAGATGTCTGTGGTGGATCACATTGCTTCTGGATTGTCAATTTTGAAATTTCCAGCCGTAATGAT---CCAGAGATTTTGATTAAAGGCACTACAGCAGTTGAAATCGTATCTGGACTGCATTGGTATTTGAAATATTGGTGTGGTGCTCATATATCATGGGATAAAACTGGAGGTATTCAACTTTCTTCCATTCCTAGAGCAGGGTCATTACCACGTGTAGAAGATAAAGGGTTACTTATTCAACGCTCGGTACCTTGGAGTTACTATCAAAATGTTGTGACTTCTAGCTATTCCTATGTTTGGTGGAACTGGAAAAGATGGGAGAAAGAGATTGATTGGATGGCATTGCAAGGTATCAACTTACCCTTGGCATTTACTGGACAAGAGGCTATCTGGAACAAGGTTTTTAAGATGTTCAATATTACCGAGGAAGATTTACAAGGGTTCTTTGGTGGGCCAGCCTTTCTTGCTTGGGCACGCATGGGAAATTTACATGGTTGGGGTGGACCTCTCTTGAAAAATTGGTTGAGCCAGCAATTGACATTACAAAAGCGCATATTATTTAGAATGAAAGAGCTTGGCATGACTCCAGTGCTTCCATCATTTGCTGGAAATGTTCCAGAAGCTTTTAGAAAGGCCTTTCCTTCCGCCAATATCACCAAACTTGGTAACTGGAACACTATTGATGGCGACCCTCGTTGGTGCTGTACATACCTTTTGGATCCATCTGATCCACTTTTCATTGAACTTGGCGCTGCCTTTATTAAGCAACAGAAACAAGAATATGGAGATGTGACTCATATATACAAC---------------------------------------------------------------------------------------------------------------------------------------------------------------------------------------------------------------------------------------------------------------------------------------TGG---------------------------------------------------------------------------------------------------------------------------------------------------------------------------------------------------------------------------------------------------------------------------------------------------------------------------------------------------------------------------------------------------------------------------------------------------------------------------------------------------------------------------------------------------------------------------------------------------------------------------------------------------------------------------------------------------------------------------------------------------------------------------------------------------------------------------------------------------------------------------------------------------------------------------------------------------------------------------------------------------------------------------------------------------------------------------------------------------------------------------------------------------------------------------
>Cde_2
---------------------------------------------------------------------------------------------------------------------------------------------ATGGAATCG------------------------------------------------------------------------------------------------------------------------AAA---------------------------------------------------------------------------------------------------------------------------------------------------------------------------------------------------------------------------------------------------------------------------------------------------------------------------------------------------------------------------------------------------------------------------------------------------------------------------------------------------------------------------------------------------------------------------------------------------------------------------------------------------------------------------------------------------------------------------------------------------------------------------------------------------------------------------------------------------------------------------------------------------------------------------------------------------------------------------------------------------------------------------------------------------------------------------------------------------------------------------TATCTATTC---------------------------------------------------------------------------------------GAAGACAGAACACAAATAAATGCAGAACGAGATAAACTTCTTGCGAAGGAGAACACGAAACCCTTGGAAGATGTAGTTACTGTCCATAATGTAGACTCTAATTCAGACGCTGAGGAATGGATACAAAGTTATCAAAGTCGTCGTTATGGCAGAGCATCACAACAGATTGGAGAAGTTTGGAGAATTCTGTATCACACAATTTACAACTGTACAGATGGAATTGCAGATCACAATAGAGATTTTATAGTTGAGTTTCCAGATTATGATCCATCACAAGATATGTATATTGAATATCATGCA------TACCACAAAAGAGAGTTAAAAAGGCTTGATGGAAGAAGATTCTCCTTTCAACAAATAAACTCGATTTTGCCTCATCCACATTTGTGGTACTCTGCAGAAGAAGTTATTGATGCATTAAGAATCTTCCTCGATGCTGGCCATGAGTTTTCAGGAAGTTTTACATATAGATATGATTTAGTTGATCTTACTCGACAAGTGCTATCAAAGCTTGCAAACAAGGTATATTTGGATGCGATTTCTGCTTTCAAAAGAAAAAATAGCACAGACTTGGCTCACCATAGCACAAAGTTTGTGAAACTTATCGAGGATATCGACACTCTTCTGGGATCTAATGATAATTTTTTACTGGGAACCTGGCTAGAAAGTGCCAAAAAACTTGCAGCAAATCCATGCGAAGCAAGTCAGTATGAATGGAATGCACGTACACAAATTACTATGTGGTTTGACAATACCAAGACCAATCAAAGCAGACTGCATGACTATGCAAATAAATACTGGAATGGACTTCTGAAGGGCTATTATCTTCCTCGAGCATCTCTTTATTTCAGCTATTTATCAAGAAGTCTGAGAGAGAATGAGACGTTTAATATTAATCTATGGAGAGAAGAGTGGATTTCTTTCTCAAACAAATGGCAAGAAGGAAAGGAGTTTTATCCTGTGAAAGCAAAGGGGGACTCCATCACCATTTCCAAGAAATTGTTCAAAAAATACTTTGGA---------------------
>Cka_1
------------------------------------------------ATGGAGAATTTCAATCTCTTTCTTCTCTTCCTCTCTCTTCTCCTCCTCCCCACCGCTTTCAGTGAA------------------ATGCAAGGAATGGAAGCCGTTCTGACCCGCTTAAACAGTCAACGCGCTTCCCGTTCCGTACAAGTGGCTGCTGCGAGGGGAGTTTTGAATAGGCTGCTGCCAACCTACTTGTCCAGTTTCGAATTCGAGATTGTTTCAGAGGGCATATGTGGTGGATCTAGTTGTTTCTGGATAAATAATCTGAATCGCTCAAGAAAGAAAGGA---CCAGAAATTATGATTAAAGGTACTACAGCAGTTGAGATTACATCTGGTCTCCATTGGTATTTGAAGTATTGGTGTGGTGGTCATATTTCATGGGACAAGACTGGTGGCATTCAGATAGCTTCTATTCCAAACCAAGGATCTCTTCCACGTGTAGAAGATAAGGGAGTAAGGGTTCAACGTCCAGTTCCATGGAACTATTACCAAAATGTTGTGACTTCAAAT---TCTTTTGTTTGGTGGGACTGGGAAAGATGGGAAAAAGAAATTGATTGGATGGCTCTTCAAGGAGTTAACTTGCCTTTGGCATTCACTGGCCAAGAGACCATCTGGCAAAAG---------CGTTTCAATATTACCAATGAAGACTTGAATGGCTTCTTTGGTGGACCTGCATTCCTTGCTTGGGCTCGCATGGGGAATTTGCATGGTTGGGGTGGCCCACTTCCACAAAGTTGGTTGGATCAACAACTGGCTCTGCAAAAACAGATTCTATCTCGAATGGTAGAGCTTGGCATGACTCCAGTCCTTCCATCATTCTCTGGGAATGTTCCAGCAGCATTGAAGAAAATATTCCCTTCAGCTAACATAACAAGGCTTGGAACACTGTTAATGGTCGATGGTGCTGCACTTTTCTACTTGATCCATCTGATCCTTTATTCA---------------------------------TTGAAATTGGAGAGTCTTTCATACGGCAACAAGTTG---------------------------AAGAACTCCCCACCTACAAATGACCCATCATATATATCCTCACTTGGAGCTGCGGTTTATAAGGCAATGTCCAAAGGCGATGGGAATGCCATATGGCTGATGCAAGGATGGCTATTTTATTCAGATTCTGCATTCTGGAAGCCGCCACAAATGATAGCACTTCTGCATTCTGTTCCGTTTGGAAAGATGATCGTCCTTGATCTATTTGCTGATGTCAAACCTATATGGAATACATCTTCTCAGTTTTATGGCACTCCTTATGTCTGGTGCATGTTGCATAACTTTGGGGGGAACATCGAAATGTATGGCCTACTGGATGCAATTTCTTCAGGTCCTATTGATGCACGTGTCAGCCAGAACTCAACCATGGTTGGTGTTGGCATGTGCATGGAAGGAATAGAGCAGAATCCAGTTGTGTATGAGTTGATGTCCGAAATGGCATTTCGTAGTGAAAGAGTTCAACTTGAGGAATGGTTGGAAAGCTATGCCCAACGACGTTATGGTAAAGCAGTTCATCAAATCAATGCAGCTTGGAAGATTCTTCATAGCACAATTTACAACTGTACTGATGGGATTGCTGACCATAACAAAGATTTCATAGTTGAATTCCCGGACTTTGACCCATCCCTAAAGTCAGGTTCTAATCTCAAT---GAAGGCCATTTGCAAAATCTCTTCATGCAGCACAGAAGCAGAAGATTTTCCTTTAGAGAATTAAGTTCTAGTTTGCCTCAGCCACATCTATGGTACTCCACTGCTGAAGTCATTCATGCTTTAAAGTTATTCCTTGATGCGGGAAATGATCTTGCAGGCAGCGTTACATACAGGTATGACTTGGTTGATCTCACCCGCCAAGTATTGTCGAAGTTAGCAAACCAGGTCTATTTGGATGCAGTAACTGCTTTTCGACAGAAGAACGCCAGTGCTTTAACTCTTCAAAGCCAAAAGTTCATTGAATTGATCAAGGATATTGACACCCTTCTTGCTTCTGATGATAATTTTCTACTGGGTACATGGCTAGAAAGTGCAAAAAAGCTTGCAACAAGTGAAAGTGAAATGAGGCTGTATGAATGGAATGCAAGAACACAAGTGACAATGTGGTTCGATAACACCAAAATCAATCAGAGTAAACTTCATGACTATGCAAACAAATTTTGGAGTGGGCTGTTACATAGCTATTATCTGCCAAGGGCGTCATCATATTTCAGCCATCTATCTAGAAGTCTCAGAGAAAACAAGCACTTTCAAGTGGAGAAATGGAGAAGCGAGTGGATATCTTATTCCAATGAATGGCAAGCAGGCAGTGAGCACTACCCTGTGAAAGCTGAAGGCAACGCCATTGCCATTTCTGAAGCATTGTTCGGAAAATACATAAGC---------------------
>Csp_1
ATGGATTCT------------------------------------------------------------TTCTTTCTTCTCCTGTTCTGCAGTTTTCTTATGGCTCTAGCTTCTGCAATCGAA---------TATCCTCATCTCTCCCGGGTTATGGAGATTCGGGATCGAGAAATGGCTCCTCCTTCAGTCCAAGTGTCCGCTGCCCGCGCTGTTCTCAGCAGGCTTCTTCCCTCCCATTTGTCGAGTTTCCAGTTCGAGATCGTCTCTAAGGATCACTGTGGCGGAAAGTCTTGCTTTATGCTCCACAACCATCCCTCCAATAGACAAGGGGCT---CCTGAAATTTTGATTCGGGGGGCAAGCGGAGTGGAGCTTTTGGCTGGTCTCCACTGGTATTTGAAATATTGGTGTGGGGCACATCTATCCTGGGATAAAACTGGTGGTACACAACTATCTTCAGTACCTAAATCAGGCTACCTTCCTCTGGTTCAAGCTGCTGGCATTTTGATACAGAGACCTGCACCTTGGAATTATTACCAGAATGCTGTTACATCTAGTTATTCATTTGCATGGTGGGATTGGGAAAGGTGGGAGAAGGAAATTGATTGGATGACTCTTCAAGGTATAAATTTGCCTCTAGCATTTACTGGACAAGAGGCAATCTGGCAAAAGGTCTTCCGGATGTTTAATATTAGCAGTTCGGATCTAAATGATTTTTTTGGAGGTCCAGCATTTCTTGCGTGGTCACGTATGGGAAATATGCATGGCTGGGGTGGGCCACTACCACAAAGTTGGTTTGATCAACAATTAGTTTTACAGAAGAAAATTCTGGGAAGAATGTATGAACTTGGAATGTCTCCA---------------------------------------------------------------------------------------------------------------------------------------------------------------------------------------------GAATATGGTAGGAGTGACCACATATACAATTGTGATACTTTTGATGAAAATACTCCGCCTGTAGATGACCCAGAGTACATCTCCTCATTAGGTGCTGCAATATATAGGGCCATGCGCAGTGGTGATGATGATGCTATCTGGCTAATGCAGGGGTGGTTATTTTCGTATGATCCG---TTTTGGAGGCCACCACAGATGAAG------------------------------------------------------------------------------------------------------------------------------------------------ATGTATGGGATTTTAGATGCAGTTGCATCTGGACCTATTGAAGCTCGTACAAGCGAAAACTCAACCATGGTTGGTGTTGGAATGTGCATGGAAGGTATTGAACAGAATCCAGTTGTCTATGATCTTATGTCTGAAATGGCATTCCGTCATAACAAAGTTGATCTGCAAAGATGGAAGGCTAAGATGAGTCAAAGACAGTTGGAAAACACTTCCACGGAGCCCAACCAAATGTGGGAAAACCCCCACAAGACCAAGCTAAGCGGCACTACGAACATAGAAGACAAAAATAGGGACGTAATCGTGTCATTTCCAGATGTTCATCCATCCTCTATTTCAATATCAAAATTGCCTTTG---AGTGAAAAACATCAGCTTTTTCATGGAGAATTCTCAAGGAGAGCTTCATTGATGGAGTTAACAGATTCTTATGATCAACCACATATCTGGTATTCAACTTCTGATGTCATATATGCATTAGAACTTTTCCTTGCTAGTGGGGATCAACTTTCAAAAAGTCACACTTTCAGGTATGATCTTGTTGACCTCACACGACAAGCTTTGGCAAAATATGCAAACCAAGTGTTCTTGAAGGTGATAGAAGCCTACCACTTAAATGATGTCCACGGAGCCACTGTATACAGCCAGCACTTCCTGGGCCTCGTCAATGATCTGGACGTGCTCCTAGCTTGCCACAATGGTTTTCTATTAGGCCCTTGGTTAGAAAGTGCAAAGCAACTTGCACAAGACTCAAAACAGGAGACGCAGTTTGAGTGGAATGCGAGGACTCAAATTACAATGTGGTTTGACAACACAGAGTTGGAAGCTAGTCTACTTCGTGACTATGGGAACAAGTATTGGAGTGGACTTCTACAAGATTATTATGGTCCCCGAGCAGCTATCTATTTTAGATATTTAATAGAGAGCATGGAGAAAGGAGACGAGTTTGCATTGGAGGATTGGAGGAGGGAATGGATCATGCTCACAAACAATTGGCAAAACAGTAGGAAGGTGTACCCAGTGAAAGATGCAGGTGATGCTCTTAACACCTCCCGATGGCTATATGATAAGTACTTGAGCAGCCATGAAATCAGGGTCACT
>Csp_2
ATGGATCTCCACATGCAGTTGGAGGAGGTAGGTGAGTTGACGTGGATGATGTTGAAGGGCGAGGTCAGGATCCGTACCTGGGATCCGATGGGGATAGAAGCTGCAGGTTCCCCTTTGAGGAAGACATGCAACAAAAAGGGGTTTAGAGTGTTTCAGCGCAGGGGAAAGAGATATAGGGGGCCTCGGAGCTCTGACGTTTCACGTGACTGCCAGGTGATAGACCCTTTAGTGCCTCATGAACATGACACGTGGGAGACACATGGTGTTTCCAAT---------------------------------------------------------------------------------------TTAAATGGGGTACAACTGGCGGGGGCTGCTACTTGGGCCCTTAGTGACCCTGACCCGTGGGGTTACATCTTGCAAGCGGGTCCGGGGACCACTGCAAGGACGGTCCCTCTAGTGGGCCTGATACCACAGCTGGCAGGGGCTGCTACTGCCCTTAGTGGCCCTGGCCTGTGGGGTTACATCTTGCAAGCGGGTCCGGGGACCACTGCGTATGGGGGATGGGAGAAACATAAGTGGGCCTGGAGAGAGGGTGGGGTGGCTCTGCAAGGGCCATCCTATCCAGCGTCGTCAACAGTTCAGGAGGGGTTT---------------------------------------------------CACTTTGAAGATCCTTCTACTCTGTCTTTCGAC---------------------------------TTGCCAGATCAGATCTTCGACATGAATCTT------------------TACGCCACGTCCTCCTCTATCTCTCTGACGGAGAGGCTACCCGGGAGATCA---------------------------------------CTCGGTCACACCGAGATGGAAGATTGG------------------CCACAAAGCTCCTGCGCATCGCCTAAGTCGACCAGCGAGAGCCTTCTGGCTGCTACAGGA---------------------------GAATACGGAAATGTGACCGACATATACAACTGTGACACATTCAATGAAAACTCCCCACCTACAAATGATCCAAGTTATATTTCATTGCTCGGAGCTGCTGTTTATAAGGCAATGTCTAAAGGCGACAAGGATGCTGTATGGCTAATGCAAGGTTGGCTATTTTCGTCAGACTCTGCTTTCTGGAAGCCACCACAAATGAGAGCACTTCTGCATTCAGTTCCATTGGGAAAGATGATTGTCCTTGATCTCTTTGCTGATGTCAAACCAATATGGAACGTATCTTCTCAGTTTTATGGCATTCCTTACATCTGGTGCATGTTGCATAACTTTGGTGGAAATATTGAAATGTATGGGCTACTGGATGCAATTTCTTCTGGTCCAGTCGATGCTCGTGTCAGCCAAAATTCAACCATGGTTGGTGTTGGCATGTGCATGGAAGGAATAGAGCATAATCCAGTTGTCTATGAGTTAATGTCCGAAATGGCCTTTCGTAGTGAAAAGGTACAAGTTGAGGAATGGTTGAAAAGCTACTCCAATCGACGTTATGGAAGATCTGTTCATCAAACTGAGGCAGCTTGGGAAATCCTTTATCACACCATTTACAACTGTACTGATGGAGTGGCTGACCATAACAAAGATTTCATAGTTGAATTCCCAGACTTTGATCCATCCTTAAAGTCAGATTCCGTTAAGTCTACAGAAGGCCAGACACAAAGGTTGTCCCCATGGTACGGAACTAGAAGATTCTCCTTCAGAGAAACGCGTTCCGATTTGCCTCAGCCACATTTATGGTACTCTACGGAGGAAGTCAAGTACGCCCTGAAGTTATTTCTTGATGCAGGATCTGATCTTGCTGGAAGCACGACATACAGGTATGACTTGGTAGACCTTACTCGGCAAGTATTATCTAAATTCGCAAACCAAGTATATTTGGACGCTGTGACCTCTTTTCAACAAAATAATGAAAAAGCTCTAATGCTTAAGAGCGAAAAGTTTCTTGACCTCATCAAGGACATTGATACTCTTTTAGCTTCTGATGACAATTTTCTACTCGGGACTTGGCTAGAAAGCGCGAAAAAACTTTCAACAAATCCAACAGAGCTGAGGCAGTACGAATGGAATGCAAGAACGCAAGTGACAATGTGGTATGATACAACAAGAACCAATCAGAGCAAACTTCATGATTATGCAAACAAATTTTGGAGTGGGCTGCTAGAGAGCTATTATCTCCCAAGGGCTTCAATGTATTTCAGTTATTTAATAAGTAGTTTGAAGAAAAATGAAAGCTTTCAGGTGGAGAAATGGAGAATAGATTGGATATCCTTTTCTAACAAATGGCAAGCAGATAAGGAGATTTACGCGGTAAAGAGTAACGGGGATGCTATTTCCATTTCTAAGGCATTGTTGAAGAAATACTTCAGC---------------------
>Efe_1
ATG------GATTCCCGAGTGGACATGCGATCTCTACTTGCTTATCGTCTTCCTTTTCTTGCCTTTCGCCTTTTCATCATTGTCGTCGTTCTTCTTCTTTCCGGCGATCGAGCA---------AACGGAAAGTTTGATTTGATCCAAGGGATTTTGCGAAAACTTGATCAGGAGCGTGCGCCGAATTCCGTGCAGGAGGAGGCTACCATGGGCGTCCTCCAACGCCTCCTTCCCTCCCATGTCTCTTCCTTCGCCTTTCAGATTGTTCCCAGGGGTAGCTGTGGTGGTTACAGTTGCTTTTCGATCGATGATTACAATTCCTCCAGTGAGGACGAG---CCGGAAATTCTGATTAAGGGCACCACAGCTGTTGAGATGGCATTTGGCCTGCATTGGTATTTAAAGTATTGGTGTGGTGCTCACATTTCTTGGGACAAGACAGGTGGACCTCAACTTGCTTCTGTTCCTCGGCAAGGATCACTGCCCCATGTTGGACGTGAAGGAGTGAAAATTCAGCGTCCAGTTCCTTGGAGTTACTACCAAAATGTTGTTACTTCCAGCTATTCTTTTGCTTGGTGGGATTGGGACAGATGGATAAAAGAAATAGATTGGATGGCTCTCAATGGTATTAATCTGCCACTTGCTTTTACAGGCCAAGAGAGAATATGGCAAAAGGTGTTCAAGAGGTTTAATATTACTGAAGTAGATCTTAGTGATTTCTTCGGTGGACCTGCTTTCCTTGCTTGGGCTCGCATGGGCAACTTGCATGGGTGGGGTGGACCCTTAACACAAGCGTGGTTGGATAGGCAGTTAAGTCTGCAAAAACTTATACTAGCTCGTATGCTGGAATTGGGCATGATACCAGTTCTACCATCATTTTCTGGGAATGTTCCTGCGGCATTGAAGAAGATATTTCCTTTTGCACATATGACAAGGCTTGGTGATTGGAATACTGTAGATGGAGATCAACGCTGGTGTTGTAATTACCTCCTCGATCCTTCTGATCCTTTGTTTATTGAGATTGGGGAAGCTTTTATTAAGGAGCAAATCAAAGAATATGGGTTCACATCTCATATTTACAACTGTGACACCTTCAATGAAAACATCCCACCTACTGATGATCCTGAATACATTTCCTTACTTGGTGCTGCTGTTTTCAAGGCAATGCATAATGGCGATGCTGATGCAATTTGGCTTATGCAGGGCTGGCTTTTCTCATCACAATCATTTTTCTGGAAGCCACCACAAATGAAAGCATTACTTCATTCTGTTCCATTTGGAAGGATGGTTGTTCTTGATTTATTTGCTGATGTCAATCCAATATGGATCCACTCTTCTCAATTTTATGGCACACCCTACATATGGTGCATGTTGCACAACTTTGGTGGAAATATTGAAATGTATGGCTCGTTAGATGCAATTGCATCAGGTCCAGTTGATGCTCGTCTCAGTCAGAATTCAACCATGGTTGGTGTTGGTTTGTGCATGGAAGGAATTGAGCAAAACCCTGTTGTCTATGAATTAATGACAGAAATGGCATTTCGGACTGAAAAGGTCCAAGTACAGCAATGGGTTGAATCCTACAGCCGCCGACGCTATGGCCAACAAAATGTGCATCTTCAATCTGCATGGGATATTCTTTATCACACCATATACAACTGTACAGATGGGATAGCTGACCATAACAAGGATTTCATAGTTGAGCTGCCCGTTATTTCTCCAGGTCTAAAAGCTAAT------------------GGCAAAATGGTTCATCTTCAAGCTTATGAAAGTATTAAACGATTGACTCTCAGTGAGACTGACACTGCATTGACTGCACCGCATTTGTGGTATCCCCCTGAAGAAGTTATCCATGCACTTCAGCTATTTCTTGATGGAGGCTATAATGTAGCTGGAAGTCCTACATATAGGTATGATTTGGTTGATCTTACTCGGCAAGTCCTCTCTAAATTTGCGAACCAAGTTTACCGAGAGGCAATACATGCTTTTGAAATGAAGGACCTTGATTCTCTAACAGTTCAAAGTAAAAAGTTTCTTGATCTCATAAAGGATATCGACATGCTTCTTGGTTCGAATGATAACTTTTTGTTTGGGACATGGCTTGAAAGTGCAAAACGACTTGGTATCGCTCCTGAAGAAAAGCAGCAGTACGAATGGAATGCAAGGACTCAAGTGACGATGTGGTATGACAACACAAAGACCGAGCAGAGCAAGCTTCATGACTATGCAAACAAGTACTGGAGTGGCCTATTGAAGGATTATTATCTGCCACGGGCATCCACCTATTTCGGTTGTTTATTGAAAAGCTTGAGAGAAAACAGAAGCTTTACTTTGGATAATTGGAAAGAAAAATGGATTGCTTATTCTAACAAATGGCAGGCGGGTTCACAGCTATACCCTGTTAAAGCTAATGGAGATTCGTTCAGCATCGCCAGGTCACTCTTCAGAAAGTACCTCGATGCCACG---------------
>Egu_1
ATGAGGGCT---------------------------------------CTCAAACTTCTTCTCCTTGATCTCTTGCTTCTTCTTCTGTTGCTGCCCTCCTCATCACCTTCTTCTACTCCTCCG------GGGAAAGCGGCAGTGAAGGAACTGCTGAAAAGGCTGGACAGCAAGAGAGCTTCTCCTTCAATTCAGGAGGCCGCCGCCCGGGGAGTTCTCAAGAGACTGCTCCCCACCCACCTCTCCAGCTTCCGCTTCGAGATCGCCCCCAAGGGCATTTGTGAGGAATTCGGTTGCTTTCGGATAAGCAATATCGACAATTCAAGTTACGGTGGA---CCGGAGATATTAATTCAGGGTACTACGGCAGTTGAGATTTCATCTGGCCTTCACTGGTATCTAAAGTACTGGTGTGGGACTCACATTTCATGGGATAAGACTGGTGGCAATCAAGTTGCTTCAGTTCCGCCACCTGGGTCGCTTCCAAGGGTAGAGGGCCAAGGGGTGAAAGTTGAACGCCCTGTTCCATGGAATTATTACCAAAATGTTGTGACTTCCAGCTACTCTTTTGTATGGTGGGATTGGAAAAGATGGGAGAAAGAAATTGACTGGATGGCTCTTCAAGGGGTGAACTTGCCTTTGGCATTTACAGGGCAAGAAGCCATATGGCAAAAGGTTTTCCAGGATTTTAATGTTAGCAGTAAAGATTTGAATGATTTTTTTGGTGGGCCAGCCTTTCTGGCTTGGGCTCGAATGGGAAACCTACACGGGTGGGGTGGACCACTTACACAAAATTGGTTGGACCAACAACTGAGACTACAAAAACACATCCTATCTCGTATGATTGAGCTTGGAATGACTCCCGTGTTACCATCATTCTCTGGGAATGTGCCGGCTGTATTCAGAAAGATATTTCCAACAGCAAATATAACCAGACTTGGAGATTGGAACACTGTAAATGGTAATCCCCGCTGGTGCTGTACATATCTTCTTGATCCATCAGATACTTTATTTGTTGAAGTGGGGGAGGCATTTATTAAACAGCAAGTGGAAGAATATGGAGATATAACTGACATCTACAATTGTGACACATTCAATGAAAATTCCCCACCTACAAATGATCCGACATATATCTCATCTCTTGGAGCTGCTATTTACAAGGCCATGTCGAAAGGTGACAAGGATGCTATATGGTTGATGCAGGGTTGGCTATTCTCATCAGATGCAGCATTTTGGAAGCCACCTCAAATGAGAGCACTTCTGCACTCAGTTCCCATAGGAAAGATGATAGTGCTGGATTTATTTGCCGACGTCAAACCCATATGGAAAACATCCTCCCAGTTCTATGGTGTTCCATATATCTGGTGCATGTTACACAACTTTGGTGGAAACATTGAAATGTATGGCATGCTAGATGCGATTTCATCAGGTCCTATTGATGCTCGTGACAGCCAAAATTCAACTATGGTCGGTGTTGGCTTGTGCATGGAAGGAATAGAACAGAATCCAGTTGTCTATGAGCTTATGTCTGAAATGGCATTTCGGAATCAGAAAATTCAACCTGAGGCCTGGTTAAAGAGCTACTCTTATAGGCGTTATGGTCAAGCAATACCCCAAATTGAAGCAGCATGGACAATTTTATATCACACAATATACAATTGCACAGATGGAATTGCGGACCATAACAAAGACTACATAGTTCAGTTCCCCGACTCCAGTCCATTTCTA---ACGGATTCTCAACTTTCTAAAGAAGGATGGATACAAAAGCTCCCAACGTTGGAGCAAAACCATAGATTCTCCTTCAGGGAGACCAATGCTAATGTGCCACAGCCACATTTATGGTATTCAAACAAAGAAGCAATCAAGGCCCTCAAGTTATTTCTTATTGCAGGAAATGATCTTGTGGGAAGTCTTACATATAGATATGATCTTGTTGACCTTACAAGGCAAGTACTATCAAAATTAGCAAATCAGGTATATTTAGATGTGATGATCGCCTACCACAGCAATAATGCCAGTGCAGTAACTCTTTATAGCCACAAATTTTTGGAGCTCATTGAGGATATTGACACACTTCTGGCTTCTGACGACAATTTTCTACTGGGAACATGGTTAGAAAGTGCGAAAAATCTATCAGTAAATAAGAATGAAAGAAGGCAGTATGAGTGGAATGCAAGAACCCAAGTGACAATGTGGTATGATAACACAAAGACCAATCAGAGTAAACTTCATGACTATGCTAACAAATTTTGGAGCGGGCTATTGAAGGGCTATTACCTGCCGAGAGCTTCAACTTATTTCAGTTATGTATCAAGAAGTTTGGAAGAGAATGGCAACTTTCCATTAGAGGAATGGAGGAAGGATTGGATATCTTATTCTAACAATTGGCAGGCAGGCACCGAAGTCTACTCAGTTAAAGCAGTTGGTGATGCTTTGGCCATTTCTAAATCCTTGGCAGCAAAATATCTAAGC---------------------
>Egu_2
ATGGCTCCC------------------------------------------------------TTCTTCTTCCTCCTCCTCCTCTGCTTCGTTCCTCGGATTGCTTCTTCCTCTCCGCTCGAA---------CACTCCCACCTTGCTCGCGTTATCGAGATTCAGGAGCGAGAGCGGGTGTCTCCATCGGTTCAAATAGCAACGGTCCGTAGCCTTCTTGGGCGTCTTCTTCCGTCCCATCAGGCCAGCTTCGAGTTTGAGATCATCCCCAAGGCAAAGTGCGGTGGAAAAGCATGCTTCATTATCAACAACCATCCTTCCTCTGGTATTAAAGGATCTTCAGAAATACTAATACATGGGGTAAGCGGTGTGGAACTTTCAGCTGGTCTACACTGGTATTTGAAGTACTGGTGCCTCGCTCATATATCTTGGGAGAAATCTGGTGGTGTACAATTATCTTCGGTGCCAAAACCAGGGGCCCTTCCCCATGTTTCTTCTACTGGAGTTTTGGTTCAAAGGCCCATTCCATGGAGTTACTACCAGAATGCTGTTTCATCCAGTTATTCATTTGCATGGTGGGAATGGGAAAGGTGGGAAAAGGAAATTGACTGGATGGCTCTCCAAGGAATCAATTTGCCTCTTGCTTTCAATGGACAGGAGGCTATCTGGCAGAAAGTCTTTCAGAGGTTTAATATAAGTGGTTCAGAGTTGGATGATTTTTTTGGGGGACCCGCTTTTCTTGCATGGTCACGTATGGGAAACTTGCATGGATGGGGTGGACCACTTCCTCAGAGTTGGATTGATGATCAACTTGTTCTTCAGAAGAAAATTCTAGCTAGGATGTATGACTTTGGAATGTCTCCAGTTCTTCCTGCATTTTCTGGGAATGTTCCTTTGGCTTTAAGATCCAAATTTCCTTCAGCTAAAATAAACCGCCTTGGGAATTGGTTTTCTATTGACAGTGATCCAAGGTGGTGTTGTACATATCTATTGGATGCAACTGATAACTTGTTCATAGAAATTGGGAAAGCATTTATAGAGCAACAGTTCAAAGAGTAC------------------------------------------------------------------------------------GGTGCTGCAATTTATAGGGGAATGCAAAGTGGTGATGATAATGCTATATGGCTAATGCAAGGGTGGTTATTTTCATATGATCCA---TTTTGGAAGCCACCACAAATGAAGGCACTCTTGCATTCTGTTCCTATTGGCCGAATGGTGGTTCTTGATTTATATGCTGAAGTAAAGCCCATATGGATCACTTCTGACCAATTTTATGGTGTTCCATACATCTGGTGCATGCTACACAATTTTGCTGGAAACATTGAGATGTATGGGCTTATAGATGCAGTTGCATCTGGACCTATTGAAGCTCGTAAAAGTGAAAATTCAACCATGGTTGGCACTGGAATGTGTATGGAGGGCATTGAACAAAATCCTATTGTTTATGATCTTATGTCTGAAATGGCATTTCATCATGAGCCAATAGATGTAGAGATGTGGATAGATCTATACCCAACACGGAGATATGGAAGGCCTATTTCTGCACTGCAAGTTGCATGGAAAATACTATATCATACGATCTATAACTGCACTGATGGTGTTAACGACAAAAATCGAGATGTAATTGTAGCATTTCCAGATGTTGATCCATCCATCATTATGATACCAGAAGTATCTAAA---GCTGCAAAGCATCAGTATATCGATAGACGATTATCAGAAAGAGGACATATGAAGGAAATATCTGATTCTTATGACCAGCCACATCTATGGTATTCGACTATTGATGTCATATATGCATTAAAACTTTTCCTAGACAATGGTGATGAAGCATCAGATATCCAGACTTTCAGGTATGATCTTGTGGATCTCACACGGCAGGCATTAGCAAAATATGCAAACCAGGTTTTCTTAAAAGTCATAGAAGGCTATCAACATAATGATATCAAGCAAGTCACTTTCTACAGTCAGCACTTTCTTGATCTTGTCAAGGACTTGGACATCCTTTTGGCCTCCCATGATGGATTTCTGCTTGGGCCCTGTTTAGAAAGTGCCAAGCGCCTTGCTGAAGATTCAGAGCAAGAGAAGCAGTTTGAATGGAATGCAAGAACTCAAATAACCATGTGGTTTGACAATACAGAGACTGAAGCTAGTTTGCTTCGTGACTATGGAAACAAATACTGGAGTGGTCTACTGCAAGACTATTATGGACCACGGGCGGCAATATACTTCAAATACTTGTTAGCTAGCATGGTGAAAGGGGAGAGTTTTCCATTGGAGCATTGGAGGAGGGAGTGGATTAGTCTAACCAATAAATGGCAACGTAGTAGAAAGTTGTTCTCAGTGAAAGCTTCTGGCGATGCTCTGAATATCTCTCGATGGCTGTTTGACAAGTACTTGCGAAATGCTAACTTGCAAATGGTA
>Lch_1
------------------------------------------------------------ATGGCGAATTCCTATGTTACTATACTCTTTCTAATCCTCTCCGTCCATCTCGGCACTGTTTTC---AGTGGAATGGAAGTGATGGAGGGCTTCATCGGTCGCCTACATGCTAAAAAAGCTTCTCCCTCCGTACAGGAAGCTGCAGCCAGAGGAATCCTCGATAGATTGCTCCCAACCCATTCTTTCAGCTTCGATTTCAAGATTATTTCCAAGGATATTTGTGGTGGATCTAGTTGCTTTTCGATAAATAATGTCAATACTTCAAGCAAGAACGGA---CCAGAGATTATGATTAAAGGCACTACAGCAGTTGAGATTGCATCCGGTCTCCATTGGTATTTAAAGTATTGGTGTGGTGCTCATATTTCATGGGATAAGACTGGTGGCATTCAGACTGCTTCTGTTCCAAAACCAGGATCACTTCCACGTGTAGAAGATAAGGGGGTGATGGTTCAGCGTCCAGTTCCATGGAACTATTATCAAAATGTTGTTACTTCCAGTTATTCCTTTGTTTGGTGGGACTGGGAAAGATGGGAGAAAGAGATCGATTGGATGGCTCTTCAAGGGATTAACTTGCCTTTAGCATTTACAGGGCAAGAGAGCATTTGGCAAAAGGTTTTTCAGAATTTGAATATTAGCAAGGAAGATTTGGACGATTTCTTTGGTGGAGCGGCCTTCCTTGCTTGGGCTCGCATGGGAAATTTACATGCTTGGGGTGGTCCACTTTCACAAAGTTGGTTGGATCAACAATTAGCTCTGCAGAAGCGTATACTGTCTCGTATGGTTGAGCTCGGCATGACTCCAGTTCTGCCATCATTCTCTGGGAATGTTCCAGCGGCACTGAAAAAGATATTCCCTTCTGCCAATGTAACGAGGCTTGGTGAATGGGAAAAAATACGCAGGGCACAGCAAGAGAGTCGTGCATTTGTGTTGGACCCA------------------GAAAGGGGGGCGGATTTCATGCAAACTCAGCAGAAGGAATATGGAGATGTTACTGACATATACAGCTGTGACACATTCAATGAAAACACCCCACCTACGAATGATCCAACTTATATCTCCTTGCTTGGAGCTGCTGTTTATAAGGCAATGTCTAAAGGCAATAAGGATGCTGTATGGCTAATGCAAGGATGGCTTTTTTATTCAGATTCTGCTTTCTGGAAGCCACCACAAATACAAGCACTTGTGCATTCCGTTCCATTTGGAAAGATGATAGTCCTTGATCTATTTGCTGATGTCAAAGCCATATGGGAAATATCTTCTCAGTTTTATGGCACTCCTTACGTCTGGTGTCTGCTGCATAACTTTGGTGGAAATATTGAAATGTATGGCCTGCTGGATTCAGTTTCTTCAGGACCAATCAATGCTCGTGTCAGCCAAAATTCGACCATG------------------------------------------------------------------------------------------------------------------------------------------------------------------------------------------------------------------------------------------------------------------------------------------------------------------------------------------------------------------------CCCGAGCCTCAA------------------------------------------------------------------------------------GATTATGAT------------------------------------------------------------------------------------------------------------------------------------------------------------------------------GGCTCGTGGGAG------------------------------------------------------------------------------------------------------------------------------------------------------------------------------------------------------------------------------------------------------------------------------------------------------------------------------------------------------------------------------------------
>Lch_2
------------------------------------------------------------------------------------------------------------------------------------------------------------------------------------------------------------------------------------ATGCCTGGGCGC------------------------------AAA---------------------------------------------------------------------------------------------------------------------------------------------------------------------------------------------------------------------------------------------------------------------------------------------------------------------------------------------------------------------------------------------------------------------------------------------------------GGCTTTTTTAAAGGA------------------------------------------------------------------------------------------------------------------------------------------------------------------------------------------------------------------------------------------------------------------------------------------------------------------------------------------------------------------------------------------------------------------------------------------------------------------------------------------------------------------------------------------------------------------------------------------------------------------------------------------------------------------------------------------------------------------------------------------------------ACATCTTACAAGGTTGGTGTTGGAATGTGCATGGAAGGGGTTGAACAAAATCCTGTGGTTTATGATCTTATGTCTGAAATGGCATTTCATCATGACAAAGTTGATGCCGAGATGTGGATAGATCTATACCCATCAAGACGCTATGGGAGGTTGGTTCCAGCAATGCAAGATGCCTGGAATATTTTGTACCACACTGTTTATAACTGCACTGATGGTTCCTACGACAAAAATAGGGACACCATTGTAGCATTTCCTGATGTTGATCCATCCCTTATTTCAATCTCAAAAATATCTCCA---AGCGGAATACGTCAGCATTATAGTGGGCAAGTATTAAGAAGAGCTTCTTTAAAGGAAATAGCCAATTCTTTTGATCACCCACATCTGTGGTATTCTACTTCTGACGTCTTACGTGCATTAAACCTCTTCCTTGCAAGTGCAAATGAACTGTCAGAAAGTCATACTTTCAGGTATGATCTCATTGACCTCACACGACAAGCTTTGGCAAAATATGCAAATCAAGTGTTCTTGAAGGTTGTAGAAGCCTATCAGATGAACAATACCCATGAGGTCATCATCTACAGCCAGCACTTCCTTGATCTCATCAAAGACATGGACATGCTTTTATCTTGCCACGAAGGATTTCTGCTTGGGCCATGGTTAGAAAGTGCAAAGCAACTCGCCGAAGACCTGGAACAGGAGAAACAGTTTGAGTGGAATGCAAGGACTCAAATAACTATGTGGTTTGACAACACCGAGGTCGAAGCTAGTCTACTGCGTGACTATGGAAACAAATACTGGAGCGGACTTGTGAATGATTATTATGGCCCTCGAGCAGCTATATATTTCAGATATATGGTGGAAAGTCTAGAGAAGGGAGAAGCGTTTCCGTTGGAGGCTTGGAGAAGGGAGTGGATAATGCTCACAAATAAGTGGCAGAAAAGCAGCAAGGTATTCCCAGTTAAAGCTGCTGGAGAGGCTTTGAACACCTCCCAATTGTTATATGACAAGTACCTGCGCAATGCTGATATGGCT------
>Lch_3
------------------------------------------------------------------------------------------------------------------------------------------------------------------------------------------------------------------------------------------------------------------------------------------------------------------------------------------------------------------------------------------------------------------------------------------------------------------------------------------------------------------------------------------------------------------------------------------------------------------------------------------------------------------------------------------------------------------------------------------------------------------------------------------------------------------------------------------------------------------------------------------------------------------------------------------------------------------------------------------------------------------------------------------------------------------------------------------------------------------------------------------------ATGCCACCG------------------------------------------------------------------------------------------------------------------------------------------------------------------------------------------------------------------------------------------------------------------------------------------------------------------------------------------------------------------GTTGGTGTTGGCATGTGCATGGAGGGAATAGAACAGAATCCAGTTGTCTATGAGCTAATGTCTGAAATGGCATTTCGTAGTGAAAGAGTTCAAGTTGAGGAATGGCTGAAAGGCTACTCCCAACGACGTTATGGTAGAGCAGTTCATCAAAGTGATGCAGCTTGGAAGATTCTTTATAAAACAATTTACAACTGTACAGATGGGATTGCTGACCATAATAAAGATTTCATAGTTCAATTCCCAGATTTTGATCCATCCTTAAAGTCACAGTCCAATGTTTCTAAAGAAGGCCAGTTGCAAAATCTGTCTATTCAAGATAGAACTAGAAGATTCTCCTTTCGAGAAATGAGCTCTGATTTGCCTCAGCCACATTTATGGTACTCCACAAAGGAAGTCATTCATGCCTTGCGGTTATTAATTGAAGCAGGCAATGATCTTGCAGGAAGCATTACATACAGATATGACTTGGTTGACCTCACCCGGCAAGTATTATCAAAGTATGCAAACCAGGTTTACTTGGATGCGGTGACTGCTTTTCGACAGAACAACGCCAATGCTTTAACTCGCCAAAGCCGAAAGTTTGTTGAGCTCATCAAGGATATTGACACTCTTCTAGCTTCCGATGACAATTTTCTACTGGGCACATGGCTTCAAAGTGCCAAAAAACTTGCAACGAGTCAGAGTGAGATGAAGCAGTATGAATGGAATGCAAGAACACAAGTGACAATGTGGTTCGATAACACCAACACCAACCAGAGTAAACTTCATGATTATGGTAAT---------------------------------------------------------------------------------------------------------------------------ATTACTTGTTTTAAT---------------------------------------------------TGTGACATTACC------------------------------------------------
>Nco_1
ATGCGAGACGATTCTCGAGCGAACATGCAATCTTTACTCCCCTACCATCGTCTTCTTCTTCGCCTTCGCCTTTTCATCATTGTCATCGTTCTCCTTCTTTCGGGCGATCGAGCA---------AACGGGGGGTTTAATTTGATCCAAGGACTTCTGCGAAAGCTCGATGACGAGCGTGCGCCTAGTGCCGTGCAGGAGGAGGCTGCCATGGGCGTGCTCCGGCGCCTCCTTCCTTCCCATGTCTCCTCCTTCACCTTTCAGATCGTTCCCAGGGGTAGCTGTGGTGGATATAGTTGCTTTTCGATCGATGATTACAATTCTTCCAGCGAGAAAGAG---CCGGAAATTCTGATTAAGGGCACCACAGCTGTTGAGATGGCATTCGGCCTGCATTGGTACTTAAAGTACTGGTGTGGTGCTCACATTTCCTGGGACAAGACAGGTGGCCCTCAACTTGCTTCAGTTCCTCGGCAAGGATCACTGCCTCATGTTGGACGCAAAGGAGTGAAAATTCAACGCCCAGTTCCTTGGAGTTACTATCAAAATGTTGTCACTTCCAGCTATTCTTTTGCTTGGTGGGATTGGGACCGATGGGTGAAGGAAATAGACTGGATGGTCCTCAATGGTATTAATCTACCGCTTGCTTTTACAGGACAAGAGAGTATATGGCAAAAGGTGTTCAAGAGGTTTAATATTACTGATGCAGACCTCAGTGATTTCTTTGGTGGACCTGCCTTCCTTGCTTGGGCTCGCATGGGTAACTTGCATGGGTGGGGTGGACCCTTATCACAAGCATGGTTGGATGGTCAGTTAAATCTGCAAAAACTTATACTAGCTCGTATGCTGGAACTGGGCATGACACCAGGTTTA------------------------------------------------------------------------------------------------------------------------------------------------------------------------------------------------------------------------------TTTGAC---------------------------------------------------------------------------------------------------------------------------------------------------------------------------------------------------CTGGAGCTATTG------------------------------------TTAATTTGCACTTCCTATATCTTT------------------------------------------------------------------------------------------------------------------------------------------------------------------------------------------------------------------------------------------------------------------------------ATCTTACATCATACTTACTTT------------------------------------------------------------------------------------------------------------------------------------------------------------------------------------------------------------------------------------------------------------------------------------------------------CAAGTTTCAACAAAGTTC------AACATCTATTTA------------------------------------------------------------------------------------------------------------------------------------------------------------------------------------------------------------------------------------------------------------------------------------------------------------------------------------------------------------------------------------------------------------------------------------------------------------------ATTGGCATT---------------------------------------------------
>Nco_2
---------------------------------------------------------------------------------------------------------------------------------------------------------------------------------------------------------------------------------------------------------------------------------------------------------------------------------------------------------------------------------------------------ATGAGATACATACTTACATCATTGTGT------------------------------------------------------------------------------------------------------------------------------------------------------------------------------------------------------------------------------------------------CAGCAAAGCATT---------------------------------------------------------------------TTCTTGCCCTTCCAAAGA---------------------------------------------------------------------------------------------------------------------------------------------------------------------------------------------------------------------------------------------------------------------------------------------------------------------------------------------------------------------------------------------------------------------------------------------------------------------------------------------------------------------------------------------------------------------------------------------------------------------------------------------------------------------------------------------------------------------------------------------------------------------------------------------------------------------------------------------------------------------------------------------------------------------------------------------------------GTGGACCATAACAAAGACTTCATAGTTGAGCTGCCCGATATTTCTCCAGGTGTAGAATCTAAT------------------GGCAAAATGCTTCATTTTGAAGTTAGTGAAAGGATTAAGCGATTTATTCTCAGTGAGACTGACCTTGCAGTGACCACACCTCATTTATGGTATCCGCCTAAAGAAGTTATCCGTGCACTTCAGCTGTTCCTTGATGGAGGCTATAATGTAGCTGGAAGTCCTACATATAGGTATGATTTGGTTGATCTTACTCGGCAAGTCCTCTCAAAATTTGCAAACCAAGTTTACCGAGAGGCAATACATGCTTTCCAAGTGAATGACCTTCATTACCTAACGGTTCAAAGTAAAAAATTCATTGATCTTATAAAGGATATCGACATCCTTCTGGGTTCGAATGATAACTTTTTGCTTGGAACATGGCTTGAAAGTGCAAAAGGACTTGGTACAAGTCCTCAAGAAAAGCAGCAGTACGAATGGAATGCAAGGACTCAAGTGACGATGTGGTATGATAACACAAAGACCAAGCAGAGCATGCTTCATGACTATGCAAACAAGTACTGGAGTGGTCTATTGGAGGATTATTATCTGCCAAGAGCATGCACCTATTTTGGTTACTTGCTGAAAAGCTTGAGAGAAAACAGAAGCTTCCCTTTGGATCAATGGAGAGGAGAATGGATTGCTTATTCTAACAAATGGCAGGCAGGTTCACAGCTTTACTCTGTTAAAGCTACTGGAGATTCCTTCAGCATCTCCAGGTCACTCTTCAGAAAGTACATTGATGCCACG---------------
>Osa_1
ATGCCGGCT------------------------------------------------------------CTCCGGGTGCTCCTGCTGCTCGTCGCGCTAGCCTGCGCCACGTCGGGGGTCGGGGACCCGCGGTTCCCGCACCTCGGCCGCGTCCGGGAGCTCCACCGCGGGGAGGGTCGCCCCGCGGCCGAGCAGGAGGCCGCGGCGCGCGGGCTCCTAGCGCTCCTCCTTCCGTCGCACTCCGGGAGCTTCGATTTCAGGGTCATCTCCGCGGACCAATGTGGTGGAAAGGCATGCTTCATTGTGGACAACCATCCATTGTTTGATGGAGAAGGGACTCCACAAGTACTTTTACTTGGAACAAGTGGGGTAGAAATCTCTGCTGGTCTTCATTGGTACTTGAAGCACTACTGTGCAGCACATGTATCATGGGATAAAACTGGTGGTGCACAATTATCATCAGTGCCACGTCCTGGCTCACTACCTCGTCTTCCTTCTGGTGGCATTTTGATTCAAAGACCTGTTGGCTGGAGCTACTACCAGAATGCAGTTACATCCAGTTATTCTTTTGCTTGGTGGGATTGGGAGCGCTGGGAGAAGGAAATTGACTGGATGGCTCTTCAAGGTATCAATTTGCCTCTTGCTTTCACTGGTCAAGAAGCTATATGGCAGAAAGTTTTTCAGAGGTACAACATTAGTAAATCAGACCTGGATGATTTCTTTGGCGGGCCAGCATTTCTTGCATGGTCTCGGATGGCCAATATGCATGGATGGGGCGGACCTCTTCCTCAAAGCTGGCTTGATGATCAGCTAGCTCTTCAGAAGAAAATCCTTTCTAGGATGTATGCTTTTGGCATGTTCCCAGTTCTTCCAGCCTTTTCTGGTAACATCCCGGCCGCACTAAGATCAAAATTTCCTTCAGCTAAAGTTACTCACCTTGGGAACTGGTTCACAGTTGACAGCAACCCCAGGTGGTGTTGCACATATCTTCTGGATGCATCTGATCCCTTATTTGTAGAAATTGGGAAGCTTTTTATTGAAGAACAAATCAGAGAATATGGTGGGACAAGTCATGTGTACAGCTGTGATACTTTTGATGAGAACACCCCTCCGCTAAGCGATCCAAATTATATCTCTTCGTTGGGTGCTGCAACATTCCGGGGAATGCAAAGCGGTGATGATGATGCTATTTGGTTAATGCAAGGTTGGTTGTTTTCTTATGATCCT---TTCTGGGAACCCCCACAAATGAAGGCACTGCTGCATTCTGTTCCAGTTGGCCGAATGATTGTTCTTGATCTATATGCAGAAGTGAAACCAATATGGATCAACTCTGATCAGTTTTATGGTGTCCCTTACATCTGG---------------------------------------------------------------------------------------------------AAAGTTGGAGTTGGCATGTCTATGGAAGGTATTGAGCAAAATCCTATTGTTTATGACCTGATGTCGGAAATGGCCTTTCATCACAGACAAGTGGATCTACAGGTGTGGGTTGAGACATATCCAACAAGAAGATATGGGAAGTCAATGGTGGGGCTGCAAGATGCTTGGAAAATTTTATACCAAACTCTTTATAATTGCACAGATGGTAAAAATGACAAAAATAGGGATGTGATAGTGGCATTCCCAGATGTTGAACCTTTTGTTATTCAAACACCAGGATTGTATACA---AGTAGTAGCAAAACGTATTCGACAAAGTTATCTAAGAATTACATTGCAGTGGATGCATCCAATGATGAATATGAACATCCACATCTATGGTATGACACCGATGCTGTTATACGTGCCCTAGAGCTTTTTCTTCGATATGGAGATGAAGTATCTGACAGCAATACCTTCAGGTATGACCTTGTGGATTTAACTCGTCAAACTCTGGCTAAATATGCCAACCAGGTCTTTGTAAAGATCATTGAAAGCTACAAATCAAACAACGTGAACCAAGTGAGCAATCTCTGTCAGCACTTCATTGACCTTGTTAATGACCTAGACACACTGTTGGCCTCCCATGAGGGATTTCTTCTTGGCCCTTGGTTGGAAAGTGCCAAGGGTCTTGCCAGAGATAAAGAGCAAGAAATGCAGTATGAGTGGAATGCTCGAACACAAATTACGATGTGGTTTGACAACACCAAAACGAAAGCTAGCCTGCTTCGTGATTATGCAAATAAATACTGGAGCGGCCTGCTGCGAGACTACTATGGACCAAGGGCTGCCATCTACTTCAAGTACTTAATATTGAGCATGGAGAAAAAAGAACCTTTTGCTCTGGAGGAATGGAGGAGGGAATGGATTAGCCTCACAAACAACTGGCAGAGCGATTGGAAGGTCTTTCCAACCACAGCTACGGGAGACGCTCTGAACATCTCCCGGACACTTTACAAGAAGTACCTGCACGACGCTGACTTAATTCAGCCA
>Out_1
ATG------GGTACCCGGGTA---GGTAGCTCAACATTTGCAGTCATG------------ACCTTGAGACACTTCCTTTGTATGTGTTTCATATTATATGCTGTAAAAAGTGAT------------------GTACCTGAATTGGAATCGTTTATAAATAAATTGGATGGAGAACGGGCACCTGCTTCAGTACAAGAATCTGCAGTCAGGGGCGTGTTGCAGAGACTACTTCCTTCTCATGTTTCCAGTTTCCAGTTTAAAATTGTGTCGAAGGCTGAGTGTGGGGGACATGCTTGCTTTCGGATCAACAATCATCCTTTTTCTGGCAAAAAAGAAGATGCAGAAATTATCATCAAAGGGACAACTGGGGTTGAGATTTCAGCTGGTCTTCATTGGTATTTAAAATATTGGTGTGGGGCACACGTGTCATGGGACAAGACTGGTGGTGTGCAATTAGATTCAGTACCTCAGCCAGGGTCTCTACCATATGTGCAAACTGATGGTGTTAGAGTTCAACGGGCAGTTCAATGGAATTATTATCAAAATGCTGTTACTTCTAGCTATACCTTTGTATGGTGGGATTGGAAAAGATGGGAAAAGGAAATCGACTGGATGGCCCTTCAAGGGGTGAACTTGCCTTTAACTTTTACAGGGCAAGAGGCTATTTGGCAAAAGGTTTTCCAGAGGTACAATATGAGTAAAACAGATTTGGATGACTTCTTTGGAGGGCCGGCATTTCTAGCTTGGGAAAGAATGGGAAACTTACATGGCTGGGGAGGCCCTTTACCTCAGAGCTGGCTTGATCAGCAGTTGATGTTGCAAAAGTGCATACTTTCTCGAATGCGTGAACTTGGAATGACTCCAGTTTTACCTGCATTTTCAGGAAATGTTCCTGGTGCTCTGCAATATATATTTCCTTCAGCAAAAATAACAAAATTGGATAACTGGTTCACAGTTGATGCCAATCCAAGATGGTGTTGCACATTTCTTCTTGATGCAACTGATGCACGGTTTGTGGAAATTGGTCAGGCTTTTATTCAACAACAAATACAAGAATATGGAGGAACCAGCCACATTTACAACTGTGATACATTCGATGAGAACACACCACCAACAAATGATCCAGAATACATATCTACACTTGGAGCTGCTGTCTTCAAAGCCATGCATGCAGGCGATAAGGATGCCATTTGGTTAATGCAGGGTTGGTTATTTTCATATGATCCA---TTTTGGAAGGCACCTCAAATGAAAGCACTCCTGCATTCGGTTCCTGTTGGAAGGATGATTGTCCTTGATTTATTTGCAGATGTGAAGCCTGTATGGAACAAATCTGACCAGTTCTATGGTACTCCATATATCTGGTGTATGTTACACAACTTTGCTGGAAATATTGAAATGTATGGAGTATTGGATGCCATTGCATCTGGGCCAGTTGAGGCTCGTACAAGTCAGAACTCAACGATGGTTGGTGTGGGCATGTGCATGGAGGGTATAGAACAGAATCCAGTGGTTTATGACCTGATGTCTGAAATGGCATTTCGTGGTGAGAGGGTGCATGTGGAGGATTGGATCAAGAAATACTCAAAGAGACGTTATGGAAGAGTTGTGCCAGCAGTACAAGAAGCTTGGAACATTCTTTATGGAACTGTATACAATTGTACTGATGGAGCATATGACAAGAACAGGGACTTCATAGTTGCATTCCCAGATATTGATCCATCCATCATTCCAGCACATGAGGTTACAAAAGATGTCATCATGCCAAAATCTTCTAAATCCACACAACCAAGGAGGATATCGTTGATGGAAACAAGTTCACCTTTTGTTCAACCACATTTGTGGTATTCGCCTTCTGAGGTTATTGGGGCATTACAGCTTTTTCTTGATGGTGGGGATGCACTTTCCGAGAGCCTCACATTTAGGTATGACTTGGTTGATCTTACTCGACAAGCATTGGCAAAACTTGCTAATCAAATTTTCCTGAATACTATAAGGGCATTTCATGAAAACGATGCTCAGGAAGCCAGTGTGCAAAGCCAAATATTTCTGGACCTGATAAGAGACATGGATGTGCTTCTAGCCTCTGATGATGGTTTTCTACTTGGACCATGGCTAGAAAGTGCAAAACAGCTTGCACAAAATCCAAGTCAACAGCAACAGTATGAGTGGAATGCAAGAACTCAAATAACAATGTGGTTTGATAACACTGAGTTGGAGCCAAGTTTGCTTCATGACTATGCAAACAAGTATTGGAGTGGGTTGTTGAGAGATTACTATTTACCTCGAGCATCGATTTATTTTGATCATTTACTAGAATGTATGGAAGCTAACAAGGATTTCCCATTTGTGACATGGAGAAAAAATTGGATAACACTTACCAATAGCTGGCAAGATAGTTCAGATCTCTATTCAGTCAAAGCTGAAGGAAATGCTCTTAACATTTCCCGAGCATTGTTCAAGAAATACTTTGAAGGGTTGAAGATT---------
>Pab_1
---------------------------------------------------------------------------------------------------------------------------------------------------------------------------------------------------------------------------------------------------------------------------------------ATGGGGGGACGCGGGTGC---------------------------------------------------------------------------------------------------------------------------------------------------------------------------------------------------------------------------------------------------------------------------------------------------------------------------------------GGG---------------------------------------------------------------------------------------------------------------------------------------------------------------------------------------------------------------------------------------------------------------------------------------------------------------------------------------------------------------------------------------------------------------------------------------------------------------------------------------------------------------------------------------------------------------------------------------------------------------------------------------------------------------------------------------------------------------------------------------------------------------------------------------------------------------------------------------------------------------------------------------------------------------------------------------------------------------------------------------------------------------------------------------------------------------------------ACGCACAAGGGGGACGACCATAACAAGGATTTCATAGTCGAATTCCCAGATGTCGATCCATCCTTCAATTCAGAATCTGAAGCTATTAAA---------------CAAAATGATAAGGAAGCAGAAAGGAAGAGGTTTTCATTAAGGGAAACATATTCTGATTTGCAACAACCACATTTATGGTATTCACCTTCCGAGGTAGTGAAGGCATTGCATCTTTTTCTTGACAGTGGTGATGTGCTCACTCATAGCTTCACGTACAGGTATGATTTAGTTGATCTTACTCGACAGGCATTAGCAAAACTTGCTAATCAGATTTACCTGGACATTATAATGGCTTTCTCCCAGAAGGATGTTCAGAAAGTAGCCACACAAAGTCAAAAATTTCTGGACCTCATAATAGACTTGGACATCCTTCTAGCTTCAGATAACAATTTTCTACTTGGGCCATGGCTAGAAAGTGCTAAGCATCAAGCAGATAATCCCAGACAACGAAGGCAGTATGAGTGGAATGCAAGAACACAATTGACTATGTGGTTTGATGACACTAAAGTGAAGCAAAGTAAACTTCATGACTATGGAAACAAGTATTGGAGTGGGCTGTTACGAAACTACTATTTCCCACGAGCATCACTCTATTTTGACTTTTTGTTAGAAAGCATAGAAACTGGCAAAGCTTTTCCATTGGATAGGTGGAGAATGGACTGGATAATGTTTTCCAATAAATGGCAAGAAGGTACAGATCTTTATTCTGTCAAAGCTGAAGGAAACGCTTTGGAGATTTCCCAAGCATTGATCCAAAAGTACTTT------------------------
>Ppe_1
------------------------------------------------AAAACCCAGTTGCTGATTTTGATTCTTGTACTTGTACCAATAGTAGCTCTATCAGAA---------------------------CCAGAAGCAGTTGAGGCTTTGCTGCGTCGTCTCGACTCCAAACGGTCGCCTGCTTCAGTTCAAGAAGCTGCAGCTAAAGCTGTTCTCAAAAGATTGCTTCCTACCCATGTAGACAGTTTCGACTTCAAGATTTTCAGCAAAGAGGCTTGTGGTGGACAGAGTTGCTTTTTGTTAAACAATAACAACCTGTCAAGCAGACAGGGT---CCTGAGATACAGATTAAAGGGACCACAGCAGTTGAAATTGCATCTGGACTTCATTGGTATTTGAAGTATTGGTGTGGTGCTCATGTTTCTTGGGACAAGACTGGCGGTGTTCAGGTAGTTTCCATACCGAAACCAGGATCACTGCCTCGTGTAAGAGATGAGGGATTGAAAATTCAACGACCAATCCCATGGAACTATTACCAAAACGTTGTCACATCCAGCTATTCCTTTGTTTGGTGGGATTGGGAAAGATGGCAGAAAGAAATAGACTGGATGGCTCTTCAGGGGATTAACCTGCCTTTAGCATTCACAGGGCAAGAATCAATTTGGCAGAAAGTTTTCATGGATTTCAATATTAGTAAGGAAGATTTGAATGATTTCTTTGGTGGACCTGCCTTCCTTGCATGGGCTCGCATGGGAAATTTACATGCGTGGGGCGGGCCTTTATCACAGAATTGGTTAGATCAACAATTGGTTTTGCAGAAACAGATACTAACTAGGATGCTAGAGCTAGGCATGACTCCAGTGTTACCATCTTTCTCTGGAAATGTTCCAGCAGCTTTGAAGAAGATATATCCTTCAGCAAATATAACCAGACTTGGAGACTGGAACACTGTTAACGGTGATCCTCGTTGGTGCTGTACATACCTTCTTGATCCTTCTGATACTTTATTTGTTGAAATTGGGACGGCTTTTATTAGGCGACAAGTTGAAGAATATGGGGATGTGACAGACATCTATAACTGTGATACTTTCAATGAAAATTCTCCACCTACAAATGATCCAGCATATATCTCATCACTTGGAGCTGCTGTGTATAAAGCAATGTCCAAAGGTGATAAGGATGCTGTGTGGTTAATGCAAGGTTGGCTCTTCTATTCGGACTCCTCTTTTTGGAAACCACCTCAAATGAAAGCTCTTCTACATTCTGTGCCGTTTGGAAAAATGATAGTTCTCGATCTATTTGCGGATGTGAAACCAATATGGAGAACATCATCTCAGTTTTATGGAACTCCTTATATTTGGTGTCTCTTGCACAATTTTGGTGGAAACATTGAAATGTATGGCATATTGGATGCGGTTTCTTCAGGTCCAGTTGATGCCCGAACTAGTGAAAATTCTACTATGGTTGGTGTTGGCATGTGCATGGAAGGAATTGAGCACAATCCAGTTATTTACGAATTGACGTCTGAAATGGCATTTCGCAGTGAAAAGGTTCAAGTTCAGGATTGGCTAAAAACCTATTCCCGTAGACGCTATGGTAAAACAGTTCATCAAGTTGAGGCAGCTTGGGAAATTCTTCACCACACAATTTACAATTGTACAGATGGAATTGCTGACCATAACACAGATTTCATAGTCAAATTTCCTGACTGGGATCCATCGTCAAATCCCATATCTAACATTACCAAACAAAACCAGATGCAAATGCTCTTAGCGCTCGATAGAAAGAGAAGAGTTTTACTCCAAGAAACCAGCGCTCATTTGCCTCAGGCACATTTGTGGTATTCTACACAAGAGGTGGTCAATGCTTTACGACTATTCCTCGATGGTGGTAATGATCTTTCTGGAAGCCTAACATATAGATATGACTTGGTTGATTTAACACGGCAAGTACTGTCCAAGCTAGCGAACCAAGTATATGTGGATGCAGTGACAGCTTACCAGGGGAGGGATGTGAAAGCATATAGTCTCCATAGTCGAAATTTTGTTCAACTCATAAAGGATATTGATGTACTTCTTGCTTCGGATGATAACTTTTTACTTGGAACCTGGCTCGAAAGTGCAAAAAAGCTGGCAGCTAATCCTACGGAAAGGAGGCAGTATGAGTGGAATGCAAGAACACAGGTGACGATGTGGTTTGACAACACAAAAACCAACCAGAGCAAGCTTCATGATTATGCAAATAAGTTCTGGAGTGGGCTATTGGGAAGCTACTATCTACCACGAGCTTCAACCTATTTTAGTTATTTGTCAAAAAGCTTGAGGGACAATAAGGACTTTGAAGTGGAGGAATGGAGAAAAGAATGGATATCGTTGTCAAACGGTTGGCAAGCAGGTACCGAGCTTTACCCAGTGAAAGCAAAAGGAGATGCTCTTGCCATTTCTAGAGCATTGTATAAGAAATATTTCAGT---------------------
>Ppe_2
ATG------------------------GCCTCCAAATTTCCCGCCTTTCCAACGGTCACAATAATCTTTTTCTCCCTCTGCTGTGCCCTCTTGCTCAACTTAGCTCACTCCTCCGCCATGGGA---------ATCGGCTACATTTCGCGCCTTCTAGAAATTCAGGACCGCGAGAGGGCCCCATCATATGTCCAAGTCGCCGCCGCTCGTGGAGTCCTTCGCCGCCTCCTTCCTTCTCACTCTTCCAGCTTCGACTTTCAAATCGTCTCCAGGGAGCAATGTGGGGGTGCATCTTGCTTTATGATCAAGAACCATCCTTCTTTCCGTAGACGAGGAGATCCTCAAATTCTAATTTCTGGGGTCACTGGAGTGGAGATTTTGGCTGGTCTGCACTGGTACTTGAAGCATTGGTGTGGATCACATATATCATGGGATAAAACTGGTGGCGCGCAACTATTTTCAGTGCCGAAAGCAGGGTTACTCTCCCGGGTACAAGATGCTGGCATTTTGGTCCAGAGACCTGTTCCTTGGAACTACTATCAGAATGCCGTTACTTCTAGCTATTCTTTTGCTTGGTGGGACTGGGAAAGATGGGAAAAGGAGATTGATTGGATGGCCCTCCAGGGGATCAATTTGCCTCTAGCATTTACAGGGCAAGAGGCTATTTGGCAGAAAGTTTACCTGAAATTTAACATAAGTAAATCAGATTTGGATGATTTTTTTGGAGGCCCCGCTTTCCTTGCATGGTCTCGTATGGGAAATTTGCATGGATGGGGTGGACCTCTACCACAAAGTTGGTTAGATCAACAACTGATTCTGCAGAAGAAAATTCTTGTCAGAATGTATGAACTTGGAATGACTCCAGTCCTTCCAGCCTTTTCTGGAAATGTTCCGGCAGCACTAAAAACTATATATCCATCAGCAAAGATAACACGCTTAGGAAATTGGTTTTCAGTTAAGAGTGACCCCAGATGGACCTGCACTTACCTGCTTGATGCAACTGATCCCTTATTTGTTGAGATTGGGAGAACATTCATCGAGGAACAACTAAAAGAATATGGAAGGACCAGTCACATATACAACTGTGATACTTTTGATGAGAATACTCCACCTGATGATGATCCAGAGTACATCTCTTCATTAGGTGTAGCAATCTTTAGGGGAATGCAAAGTGGAGATAATGATGGTGTGTGGCTAATGCAGGGGTGGTTATTTTCATACGATCCG---TTCTGGAGGCCTCCACAAATGAAGGCACTTTTACAGTCTGTTCCTGCGGGGAGGCTGGTAGTCCTCGATCTGTTTGCTGAAGTGAAACCCATATGGATTACTACAGAGCAGTTTTATGGTGTTCCTTACATATGG---------------------------------------------------------------------------------------------------AAAGTTGGTGTCGGAATGTCAATGGAAGGTATAGAACAAAACCCGATTGTTTATGATCTCATGTCTGAGATGGCCTTTCAACACAACAAAGTTGATGCTAAGGCCTGGATTGATCAATATTCTGCAAGACGTTATGGCCGTTCAGTTCCTTCAATACAAGATGCCTGGAATATATTATATCACACCCTCTATAACTGCACCGACGGTGCCTATGACAAAAATAGGGATGTAATTGTGGCATTTCCCGACGTTGATCCATCCTTTATATCAATACCA---------------CCTGAAGCGTTTCAACCAAATGAGAACCCAGTGGCAGGGAGAGCAGTTCTAAAGGAAATAACCGATTCATTTGACCAACCTCATTTATGGTATTCAACATCTGAAGTGATACATGCTTTAGATATTTTTATTGCAAGTGGAGATGAACTCTCAGAAAGTAGTGCTTACAGGTATGACCTTGTGGACCTGACTAGACAAGCTTTAGCTAAGTATGCAAACCAGCTATTTCTAAAGGTCATAGAAGCTTATCAGTTTAATGATGCCATCGGAGTGGCTCGCCGCAGCCAGAAGTTTTTGGGTCTAGTTGAAGACATGGACACACTCTTAGCCTGCCATGATGGATTTCTCCTAGGACCTTGGTTAGAAAGCGCAAAGAAACTCGCCCAAGATGAAGAACAGGAAAAGCAGTTTGAATGGAATGCTAGAACTCAGATAACTATGTGGTTTGACAACACAAAGGAGGAAGCAAGTCTGCTTCGCGACTATGGAAATAAGTATTGGAGTGGGCTTCTGCGAGATTATTATGGCCCTCGAGCAGCTATATATTTTAAGTATTTAACACAAAGCTTGGAGTGGGGCAGTGAGTTTCGGTTGAAGGACTGGAGGAGAGAGTGGATAAAGCTTACAAATGATTGGCAAAACAGCAGGAAGGAATTTCCTGTGAAAAGTAGTGGAAATGCTCTCAACACGTCCAGATGGCTTTTTGATAAGTATTTAGGATCAAGTAACATACAATCCCGG
>Vvi_1
ATGCAGCCAACACTTCGGCACTCCACTATCTCTTCTCTCAACTACAATATGTCGAAGTTCCTGCTTTGGGTTCTCATGCTACTGCCATTTCTGCCTCTGTCTTCTTCATCACAC------------------TCTGAAGCAATAGAGGCTTTGCTCTCACGCCTGGCCACCAAAAGAGCAGCCCCTTCTGTACAAGAGTCTGCTGCCAAGGCTGTACTACAGAGATTGCTGCCTACCCATTTGGACAGCTTCCAATTTGAGATAGTCTCCAAGGATGTTTGTGGAGGAAAGAGTTGTTTCTGGATAAGCAATTACAACGTGTCGAGCAAGAATGGG---CCTGAGATAATGATTAAAGGCACCACAGCAGTTGAAATTGCATCTGGCCTTCATTGGTACATAAAATATTGGTGTGGTGCTCATGTTTCTTGGGACAAGACAGGCAGCATTCAGATAGCTTCTATCCCCAAGCCAGGATCATTGCCTCTTGTCAAAGATGAAGGGGTTCTGATTCAACGTCCAGTCCCATGGAATTATTACCAAAATGTTGTTACATCCAGTTATTCTTATGTTTGGTGGGATTGGGAAAGATGGGAGAAAGAGATAGACTGGATGGCTCTACAAGGAGTTAACTTGCCTTTGGCATTTAATGGGCAAGAAGCCATTTGGCAAAAAGTTTTCATGGATTTTAACATTAGTAAGAAAGATTTGAATGGTTTCTTTGGTGGACCTGCTTTCCTTGCCTGGGCTCGTATGGGAAATTTGCATGGGTGGGGTGGGCCTTTATCACAAAATTGGTTGGATGAGCAATTGGTTTTGCAAAAACAGATACTATGTCGAATGCTAGAGCTGGGCATGACTCCAGTTCTGCCTTCATTCTCTGGAAATGTTCCAGAAGCACTCAAAAAGATATTTCCTTCAGCAAATATAACTAGACTTGGGGAATGGAACACTGTTGATAATAATACTCGTTGGTGCTGCACTTACCTTCTTGATGCTTCTGATCCTTTATTTATTCAAATTGGGAAGGCTTTTATCAGGCAACAAATTAAAGAGTATGGGGATGTAACGGACATCTACAACTGTGATACTTTCAATGAAAACTCCCCACCTACAAATGATCCAGCATATATCTCATCTCTTGGAGCTGCCATCTATAAAGCAATGTCCCAAGGCGATAAAGATTCTGTGTGGTTAATGCAAGGGTGGCTCTTCTATTCTGACTCAGGGTTCTGGAAACCACCACAAATGAAAGCACTTCTACATTCTGTTCCATTTGGGAAAATGGTAGTTCTTGATCTATTTGCTGATGCCAAACCAATCTGGAGAACATCCTCTCAATTTTATGGCACTCCCTATATCTGGTGTATGTTGCATAACTTTGGTGGAAATATTGAAATGTATGGCATATTAGATGCAGTTTCTTCTGGTCCAGTTGATGCTCGCATCAGTAAAAATTCAACCATGGTTGGTGTTGGCATGTGCATGGAAGGAATTGAGCAAAACCCAGTTGCTTATGAGCTGATGTCTGAAATGGCATTTCGCAGTGAAAAAGTTCAACTTGTGGAATGGCTGAAAACCTACTCCTATAGACGCTATGGTAAAGCAGTTCATCATGTTGAAGCAGCATGGGAAATTCTTTACCGCACAATTTACAACTGTACAGATGGAATTGCTGATCATAACACAGATTTCATGGTTAATTTTCCAGATTGGGACCCATCCCTTAACCCAAGCTCTGATATATCCAAAGAACAGCATATACAGAAGATCCTTACACAAACTGGAAGAAGAAAAATTTTATTCCAAGAGACAAGTTCTGATTTGCCTCAGTCACATTTATGGTATTCTACTCATGAAGTGGTCAATGCTTTACGCCTATTTCTTGATGCTGGAAATGAGCTTTCCAAAAGCTCCACATATAGGTATGACTTAGTTGACTTAACTCGGCAGGTACTGTCAAAGCTAGGAAACCAAGTATATTTAGATGCAGTGATTGCTTTTCGACAGAAAGATGCGAAAAACTTTCATCTTCACAGCCAAAAGTTTGTTCAACTTGTCAAGGATATTGATACCCTTCTTGCTTCTGATGATAATTTTCTGCTTGGAACTTGGCTAGAAAGTGCAAAAAAGCTGGCAGTAAATCCTAGGGAAATGGAGCAGTATGAGTGGAATGCAAGAACTCAATTGACAATGTGGTTTTATGTCACAAAAACCAATCAAAGCAAACTTCATGATTATGCTAACAAGTTCTGGAGCGGATTACTAGAAAACTACTATCTGCCACGAGCTTCAATGTATTTCAGTTATCTGGCAAAAGCCTTGACAGAGAATAAGAACTTCAAGTTGGAGGAATGGAGAAGAGAATGGATTTCATATTCTAACAAATGGCAGGCAGGTAAAGAGCTCTATCCTGTGAGGGCCAAAGGGGATACCCTTGCAATTTCCAGGGCATTGTATGAGAAATACTTCAAC---------------------
>Vvi_2
ATG------------------------GCCTCTCCCTTTGCC------------------GCCGTTTCTCTCTCCTTTTTCCTCTTCTCCTTTCTCTCATTCGCCCAATCATCTACCATCGGA---------GTCACCTACATTTCTCGCCTCCTCGAAATCCAAGACCGCGAGAGAGCCCCACCGTCCGTGCAAATTGCTGCCGCCTACGGCGTTCTCCACAGGCTTCTTCCCTCTCACTCCTCCAGCTTTGAGTTTGGCATAGTCTCCAAGGAGCAATGTGGTGGAGACTCTTGCTTTATGATTAGCAATCATCCTTCTTCCAGTGGACATGGGGCTCCAGAAATTTTAATTACTGGGGTCACTGGGGTGGAGATTATGGCTGGTTTGCACTGGTACTTGAAGTATTGGTGTGGTTCACACATATCTTGGGATAAAACTGGTGGTGCACAACTACTTTCAGTACCTGACTCAGGCTCTTTCCCCCGTGTTCAAGAGGCTGGTATCTTGATTCAGAGACCTATTCCTTGGAACTACTACCAGAATGCTGTTACATCTAGCTATACTTTTGCTTGGTGGGACTGGAAAAGATGGGAAAAGGAAATTGATTGGATGGCTCTCCAAGGCATCAATTTGCCTCTGGCATTTACGGGGCAAGAGGCCATTTGGCAGAAAGTTTTCCGGAATTTCAACATTAGCCATTTGGATTTGAAAGATTTCTTTGGAGGCCCTGCATTTCTATCATGGTCACGAATGGGAAATTTGCATGGGTGGGGTGGACCACTGCCACAAAGTTGGTTAGATCAACAATTACTTCTACAAAAGAAAATTCTTGCTAGAATGTATGAGCTTGGAATGACTCCAGTCCTTCCAGCCTTCTCTGGAAATGTTCCTGCAGCATTGAAATATATATTTCCATCAGCAAAAATAACACGCTTGGGGAATTGGTTTACTGTTGGGGGTAATCCCAGATGGTGCTGCACTTATCTTCTTGATGCAACTGATCCCTTATTCATTGAAATTGGGAAAGCTTTCATCCAGCAACAATTGAAAGAATATGGAAGGACTGGACATATATATAACTGTGATACTTTCGATGAGAACACTCCACCTGTTGATGACCCAGAATACATCTCTTCATTAGGTGCAGCAATATTTAGAGGAATGCAGAGTGGTGATAGCAATGCTATCTGGCTAATGCAGGGATGGCTGTTTTCGTATGATCCA---TTCTGGAGGCCTCCACAAATGAAGGCACTTCTGCATTCTGTTCCTATGGGAAGGCTGGTTGTCCTTGATCTATTTGCTGAAGTGAAGCCTATATGGATTACTTCAGAGCAGTTCTATGGTGTTCCTTACATTTGGTGCATGCTGCACAATTTTGCTGGGAATATTGAGATGTATGGGATTTTAGATGCAGTAGCATCTGGTCCAGTTGAAGCTCGTACTAGTGAAAACTCAACAATGGTTGGTGTTGGGATGTCAATGGAGGGTATTGAACAGAATCCTGTTGTTTACGATCTCATGTCTGAAATGGCATTTCAACATAGCAAAGTTGATGTGAAGGTGTGGATTGCTCTGTATTCAACCAGACGTTATGGGAAATCCGTTCCAGAAATACAAGATGCCTGGAACATATTATATCATACAGTTTATAACTGCACAGATGGTTCCTATGACAAAAACAGAGATGTGATTGTTGCATTTCCAGATATTGATCCATCCTTTATTCCTACACCAAAATTATCCATG---CCCGGAGGTTACCACCGCTATGGAAAATCAGTGTCAAGAAGAACAGTCCTAAAGGAAATAACTAATTCCTTCGAGCAACCTCATCTATGGTATTCAACTTCTGAAGTGAAAGATGCGTTGGGACTTTTTATTGCAAGTGGAGGTCAATTATTAGGAAGTAACACTTACAGGTACGACCTTGTTGACTTGACAAGGCAAGCTTTGGCAAAATATGCAAACCAACTGTTCTTAGAGGTAATAGAAGCCTATCAGCTAAATGATGTCCGCGGAGCTGCTTGCCACAGCCAGAAGTTTCTAGAACTTGTGGAAGATATGGACACTCTCTTAGCTTGCCATGACGGGTTTCTTCTAGGACCTTGGTTAGAAAGTGCCAAGCAACTAGCCCAAGATGAACAACAAGAAATACAGTTTGAATGGAACGCGAGGACTCAAATTACGATGTGGTTCGACAACACAGAGGATGAAGCAAGTCTTCTTCGGGATTATGGAAACAAGTACTGGAGTGGACTGTTACGAGATTACTATGGTCCCCGAGCAGCCATATATTTCAAATATTTATTAGAAAGTTTGGAGACTGGCAATGAATTTGCTCTGAAAGATTGGAGGAGGGAATGGATCAAGCTCACAAATGATTGGCAAAACAGCAGGAATGCTTACCCGGTGAGAAGCTCAGGAAATGCTATTGACACATCCCGACGGCTCTACAACAAATATTTGCAGGATCCTGAGATTTACGATCTC
