# Supplementary material for: The Chloranthus sessilifolius genome provides insight into early diversification of angiosperms
Source: Nat Commun. 2021 Nov 26;12:6929. doi: 10.1038/s41467-021-26931-3 (PMC8626421; doi:10.1038/s41467-021-26931-3)
Supplement: Supplementary file 4 — Source Data [file 41467_2021_26931_MOESM4_ESM.zip › Fig. 3a, c, e and Supplementary Figure 12, 14, Phylogenetic tree/LCG_multi-species coalescent-based/group_1031_CDS.treefile]

(Aco_1:0.2030908584,(((((((((((((((Aco_2:0.0109555538,Aco_3:0.0189732995)100:0.1601589784,Cde_1:0.3130557702)53:0.0387807797,(Ppe_1:0.1418891295,Vvi_1:0.1167401469)100:0.0748166739)48:0.0294943764,Cde_2:0.5533098881)29:0.0036966228,((Cka_1:0.1251568401,Lch_3:0.0977500157)95:0.0421976656,Lch_1:0.1778696138)89:0.0320547297)38:0.0076712306,Csp_2:0.5752054005)46:0.0052743459,(Ash_1:0.3439945916,Egu_1:0.1499765676)100:0.1059427899)77:0.0464426280,Atr_1:0.2300193264)68:0.0441549888,((Efe_1:0.0266988020,Nco_2:0.1331490293)93:0.0256902715,Nco_1:0.1039956103)100:0.2601728223)100:0.1433394560,Pab_1:0.2274173144)98:0.0641371068,Out_1:0.1754655967)100:0.2092821981,Atr_2:0.2395040738)96:0.0577693652,(Egu_2:0.1356147882,Osa_1:0.3263624915)100:0.0955059472)65:0.0105906795,Lch_2:0.1837238256)71:0.0066870906,Csp_1:0.1912504075)97:0.0334096314,(Ppe_2:0.1565492700,Vvi_2:0.1130513524)100:0.0720842144);
