# Supplementary material for: The Chloranthus sessilifolius genome provides insight into early diversification of angiosperms
Source: Nat Commun. 2021 Nov 26;12:6929. doi: 10.1038/s41467-021-26931-3 (PMC8626421; doi:10.1038/s41467-021-26931-3)
Supplement: Supplementary file 4 — Source Data [file 41467_2021_26931_MOESM4_ESM.zip › Fig. 3a, c, e and Supplementary Figure 12, 14, Phylogenetic tree/LCG_multi-species coalescent-based/group_1032_CDS.aln-0.2cln]

>Aco_1
ATGGAAGAAGCATTGGAGATGGTAAGATCGAAAGACACTAAAGAACGAATGGCAGGAGTAGAACATCTATATCAGATTCTAGAAGCATCTAGAAAGAGCATGACATCAAATGAAGTTACTTCACTTGTGGATTGTTGTTTAGATCTTCTTAAAGATAATAATTATAGAGTTTCTCAAGGTGCACTTCAAGCCCTAGCTTCTGCTTCTGTGCTTTCTGGTGAGCATTTTAAGTTGCATTTCAATTCACTTGTTCCTGCTGTTGTTGAACGATTGGGCGATGGTAAACAACCTGTTCGAGATGCTGCCAGACGACTTTTGCTTACTCTTATGGAGGTCTCTTCACCAACAATTATTGTTGAAAGAGCTGGTTCGTATGCTTGGATGCACAAAAGTTGGAGGGTCCGCGAGGAGTTTGCACGGACGGTCACCTCAGCAATTGGTCTTTTTGCTTCTACCGAGCTTCCCCTTCAGAGAGTTATACTTCCTCCTATTTTGCAGATGTTGAACGATTCAAATCACAGTGTCAGGGAAGCAGCTGTGTTCTGTATTGAGGAAATGTATGCCCATGTTGGACCTCAATTTCGAGAAGAATTGCAGCGTCATCATCTTCCCTCAGCTATGGTCAAAGATATAAATGCCCGATTGGAAAAGATCGAACCGAAGAATCACTCTCAAAATGGACTTGCAAGTCATTTTGTGCAGGGAGAGATGAAGTCTGCAAGT---------CTTACCCACAAAAAGAGCAGTCCAAAGAATAAAAATTCTGCACGGGAAATTTCTATTACTGGAGGAGAAAGTGATGCTACAGAAAAACCCATAGATCCTGTTACAGTGTATTCTGAGAAAGAGCTAATTAAGGAATTTGAGAAGATTGGTTCTACTTTAGTCCCAGAGAAAGATTGGTCTATCCGGATAGCTGCCATGCAAAGAGTCGAAGGCCTTTTGTTTGGAGGTGCTGCTGATTATCCTTGTTTTCCTGCTCTTCTGAAGCAACTTGTTGCCCCACTTAGCACACAACTGTCCGATCGACGTTCTAGTGTAGTAAAACAGGGTTGCCATCTGTTATGCTTATTATCAAAGGAGCTTCTGGGAGATTTTGAGGCCTGTGCTGAGATGTTCATTCCTGTTCTTTTCAAGCTTGTCGTTATTACTGTACTTGTGATTGCAGAGTCTGCAGACAACTGCATAAAGACGATGTTGCGTAACTGTAAAGTGGCACGTGTGCTTCCTCGAATAGCTGATTGTGCTAAGAATGACCGTAGTGCTGTGCTCCGTGCTAGGTGCTGTGACTATGCACTTCTGATACTTGAGTATTGGGCAGATGCACCAGAAATTCAAAGAGCGGCCGATCTATATGAAGATCTAATAAGGTGCTGTGTAGGTGACGCAATGAGTGAGGTGCGATCAACTGCAAGAACCTGTTACCGGATGTTTACAAAGACCTGGCCAGAACGTTCCAGGCGCCTATTCTCATCTTTTGATCCTGTCATTCAAAGGGTAATAAATGAAGAAGATGGTGGTGTCCACAGGAGATATGCTTCTCCTTCACTCCGTGATCGAAGCCTGCAATCATCCCGCACTCCATCTCACACTTCATCTACACCTACCTTACCAGGGTATGGAACCTCTGCTATTGTTGCAATGGATAGGAGTGCAACACTACCCTCGGGAGCATCTTTCTCCTCTGGT---CTGGTTTTATCACAAGCTAAATCTTTAGGAAAAGGAACAGAGAGAAGTCTTGAAAGCGTCCTGCATTCAAGTAAACAGAAAGTCACAGCCATTGAAAGCATGCTGAGAGGTTTGGATATGTCTGACAAACACAGTATGTCCACTGTGAGGTCAACTAGTTTGGACCTAGGAGTTGACCCTCCATCAGCCCGTGATCCACCATTTCCTCCCGCTGTTTCTTCTTTGGGTCATGTTACA------AATTCAGTATTCTCTGATTCGACTCCCTCCAATATTTCTAGA---------------------------------------------------------------------------------------------------------------------GCATTTCCATCATCCTATACCGCCAGAAGA---------GCTTCTGAGAGACTACAGGACGGGAGTCCCATTGAAGAGAATACAGACACGAGGATGACTAGACGATACATGAACACACAACCTGATAGGCAGTACCTTGACACACCTTATAAAGATGCATGCTTCAGGGATTCACAAAACCACTATATTCCCAATTTTCAGAGACCACTTTTGAGGAAACATGTAAGTGGGCGGGTTTCTGCAAGCAGTAGAAGTAGTTTTGATGATAGCCAACTTGCACTTGGTGAAACACGAAGCTATATGGATGGTCCAGCGTCTCTTAATGATGCTTTGACAGAGGGTTTGAGTTCTAGTTCTGACTGGTCTGCAAGAGTGTCGGCATTTAATTATGTTCGCACTTTGCTACAGCAAGGGCCAAAAGGCATCCAAGAAATTACACAGAATTTTGAGAAGGTCATGAAATTGTTTTTTAAACACTTGGATGATCCTCACCATAAAGTTGCTCAAGCAGCTCTTTCGACACTAGCAGAGATGATTCCTTCCTGCAGAAAGCCTTTTGAAAGTTATATTGAGAGGATTCTACCTCATGTTTTTTCGCGTTTAATTGACCAAAAGGAGCTAGTTCGGCAGCCTTGCTCAACAACTTTGGAAAATGTGAGCAAGACCTACGGTGTAGATTCTCTCCTTCCTGCTCTACTCCGTTCGCTGGATGAGCAACGGTCACCGAAGGCTAAGTTGGCTGTTATTGAGTTTGCTATTAATTCCTTTAACAAACACTCAATGAATACTGAAAGTTCTGGTAACAGTGGCATCCTGAAATTATGGCTTGCAAAGTTGGCACCTCTGGCCCATGATAAAAATACAAAGCTAAAGGAAGCAGCCATTACGGCTATCATATCAGTTTATTCTCATTTTGATCCAACATCTGTCCTAAATTTCATTCTTAGTCTATCTGTAGAAGAACAAAATTCTTTGAGGAGAGCACTCAAGCAGTTCACACCTCGCATAGAGGTCGACCTCATGAACTTCCTGCAGAACAGGAGAGAAAGACAGCGTTCTAAGTCATTTTTCGATCAATCAGATGTTGTCGGAACTTCTTCTGAGGAAGGATACACTGGATCATCAAAGAAAAATCAATTTTATGGAAGGTATTCTGGTGGTTCCATTGATAGTGATAGTGGTAGGAAGTGGAGTTCCATGCAAGAATCAACTCTGATCACAGGCTCTATTGGCCATGAAGGTTCTGACGAAACTCAGGATCACTTGTACCAAAATCTTGAAACAAGTTCTAATATGGAA---ATTGTTACTTCCGGAAGCAAGGATCTAAAATCAAATGGGAATGATATGATTGATAGTATGGGATTATGGAAAACCCATTTG------GACAATTCTGATAGCAACATGGGTTTGGAGAATTCATTGTCAAGCCCACGACTGGACACTAATGGAATGGGCAGCTCTGGTCACCGAGAACTTCCTGGATCGAGGTTTGATAGGGAAAATTTT---GAGGTGGACCTTATTCACGAGAAGCTGACTGTTACCAAGATGAATTCCTCTCCAGACTCTGGGCCTAGCATCCCTCAAATTCTGCATCAGATATCCAATAGCATCGATGAGAATGTAAGTGAAAGCAAGCTTGTCGCTCTTCAGCAGTTGGTTGACATCTCTACGGCTAATGATCACGTATTATGGAGCAAGTACTTCAACCAGATTCTTACAGTTGTACTCGAGGTGCTGGATGATCCTGATGCTTCTATCCGAGAACTTGCTCTTTCTCTGATTGTTGAAATGCTTAATTATCAGAAAGATTCCATGGAAGATTCGATTGAGATTGTGCTGGAAAAACTGCTTCATGTCACCAAGGATATGGTCGCTAAGGTTTCTAATGATGCAGACCAATGTTTGACCATTGTTTTATCTCAGTATGATCCATTTAGATGTTTAACGGTTATTGTACCTTTATTAGTCAGTGAAGATGAGAAAACTCTTGTTACTTGCATCAATAGTTTGACGAAGCTTGTTGGTCGTCTCTCGCAAGAAGAACTAACTACTCAGTTACCTTCATTTCTGCCTGCTCTTTTTGATGCATTTGGGAACCAGAGTGCTGATGTTCGTAAGACTGTTGTATTCTGTCTTGTTGACATTTACATCATGCTTGGGAAATCATTCTTACCGTACCTGGAAGGACTTAACAGCACACAGCTGCGGCTAGTGACCATTTATGCTAACCGGATTTCGCAAGCCCGTGCCGGGGCCGCAATAGATGCTAGCCATGGT
>Ash_1
ATGGAGGAGGCGATGGAGATGGCGCGGTCCAAGGACACGAAGGAGCGTCTGGCGGCCGTGGAGCGCCTCCACCAGTCGCTGGAATCGTCGCGGCGGAGCCTCTCGTCAGGCGAGGCCACCGCGCTAGTGGATTGTTGCATGGATCTTCTCCGGGACAACAACTTCAGGGTGGCGCAGGGAGCGCTGCATGCGCTGTCATCTGCTGCCGTCCTTTCCGGCGAGAACCTTAAGCTCCATCTTAATGCTCTTGTTCCCGCGGTCGTTGAGCGCCTCGGCGATGGCAAACAGCCCGTTCGGGACGCTGCCCGGCAGCTCCTTGTCACTCTCATGGAGGTATCATCTCCAACAATTATTGTTGAAAGGGCCGGTAGTTTCGCATGGACACACAAAAGTTGGCGTGTGCGAGAAGAGTTTGCTCGCACGGCTGCTACCGCAATTAGTCTTTTTGCTTCTGTTGAGCTAACATTACCACGTGTTATGCTTTCTCCAGTCTTGCAGTTGCTTAATGATCCAAATCATAGTGTTCGAGAAGCCGCCACATCATGCATAGAGGAGGCATACACTCAAGTTGGACCACAGTTTTTTGAGGAACTGCAGCACCACCATATCCCATCATCTATGATGAAAGACATAAGTGCCAGGCTAGAGAGAATTGAACCGAAGGTTCGACCATTAGATGGAGGTGGAAGTCAATTTATTTCTTCAGAACTCAAAGCATCCACT---------GCTAACCAGAAGAAGGGCAGCCCAAGGACTAGGATCGCTTCGAGGGAAACATCACTTTCTGGTGGGGAAGCTGATGTCACAGAAAAGTCTGTTGAACCAGTTAAAGTTTATTCTGAGAAGGAACTCATAAGGGAATTTGAGAAGATTGCATCTACTCTAGTACCTGAAAAGGATTGGTCACTCCGAATCTCTGCTATGCAAAGAATTGAAGGCTTAGTTTATGGTGGTGCTGCGGATTACCCTTCCTTCCCTTTGCTCTTGAAGCAGCTTGTCCCTTCTTTAAGCACTCAGCTATCAGACAGACGCTCCAGTATTGTGAAACAGGCCTGTCATTTGCTATGTTTCCTATCAAAGGAACTTCTGGGGGACTTTGAATCTTGTGCTGAGATGTTCATTCCGGTATTATTCAAGCTTGTTGTGATAACTGTACTTGTAATAGCGGAGTCTGCAGACAACTGTATAAAAACAATGCTGCGCAACTGCAAAGTCGCTCGTCTGCTTCCACGCATAGCTGATTGTGCAAAGAATGACAAAAGTGCAGTTCTCCGTGCTAGGTGTTGTGAATATGCACTTCTTATACTAGAGTACTGGGCTGATGCTCCAGAAATACAGAGATCTGCTGATCTTTATGAAGATCTTATAAAGTGTTGTGTGGCAGATGCAATGAGTGAGGTTCGTTCAACTGCACGGACTTGTTACCGAATGTTTGCAAAAACTTGGCCAGAGCGTTCTCGCCGTCTATTTCAATCATTTGATCCTGTCATACAGAGGCTAATAAATGATGAAGATGGAGGCATGCATAGAAGATATGCATCACCATCAATTCATGAGAGAGGATTACCGGTTTCACGATCAGCAGCTCATGCTAGT---GCAATAGCTGCGCCTGGATATGGTGCTTCCACTACTGTTGCAATGGATAGAAGTTCAAGTGTTGCTTCGGGGTTTTCTTTTTCAGTTAGTTCTCGTGCCCTGTCACAAGCTAAGCCTCCTGAGAAAGGTTCTGAAAGAACTCTTGAAAGTGTCCTTAATTCTAGCAAACAGAAAGTCTCCGCCATTGAAAATTTACTTAGAGGTGTTGGTATATCTGAGAAACAAAGGAACTCAACTGTGCATTCAACCAGCTTGGATCTAGGAGTTGATCCCCCATCTGCTCGTGATCCACCAGTTCCAGCTGTTGTTCCTGCATCGAATCCTCTTTCTTCTCCCAATCCCCAACTGGTTGATTCGTCCATAACTAGCATTCCTAGTAGCTTTTCAAAAAGTGGAGGATCAAGTTTAATTTCTGCAGTGAATGCTCAGAACCCAGCAATTGCAGATCATTCAAGA---------TATGATAATGTAGTATCTGATCCGGTGTCTGCGTTATCATTACCTTACATGGCACGT------------TCTTCTGAAAGGCCACTGGAGGGTGGTAATTTAGAACGAATGAGTGATACCAGA---TTTAAGAAAATTCCAAACATGCTAATGGATAGGCAATATCTGGATGGATATTACAGGGAATCTGAATTCAGGGATCCACACGGTAGTTTTGTTCCTAATTTTCAAAGGCCACTTCTTAGAAAACAAGTTACTGGACGGGCTTCAGCAAGTGGCCGAAGCAGCTTTGATGATAGCCAACTTCAACTGGGTGAATTGTCCAACTATATGGACGGCCCTGCATCTCTTATTGATGCTCTTAATGAGGGCCTGAGCTCTACTTCAGATTGGGTGGCTAGGGTTTCTGCTTTTACCTATCTGCGGAACTTGTTGCAGCAAGGGTCAAAAGGTATACTGGAAGTTACACAGAGCTTTGAGAAGGTTATGAAGCTGTTCTTCCGTTACTTGGATGATCCTCACCATAAAGTTGCCCAAGCAGCTCTTTCCACTCTTGCTGAGATTATCCCTGCATGCAGAAAGCCTTTTGAAAGTTACATTGAGAGGATCTTACCTCATGTATTTTCTCGGTTAATTGACCCTAAGCAATTGGTTCGGCAACCATGCACTACGACCTTGGAAATTGTTGGTAGGACTTATGCCATTGATTCTCTGCTGCCTGCTCTTGTTCGATCTTTAGATGAGCAGAGGTCTCCCAAGGCTAAATTGGCCGTTATCAATTTTGCAAATAATTCCTTTAATAAGCATTCACCAAACCCTGATGGCTATAGCAATAATGGATTCCTGAAACTGTGGCTTTCTAAACTGGCACCTTTAGTATCCGATAAAAATATGAAACTAAAAGAAGCATCTATATCTGGAATTATCGCCGTGTATACTCACTTTGATTCAGTAGCAGCCTTGAATTATATTCTTTGTTTATCTGTAGAAGAGCAAAATCTGTTGAGACGGGCACTCAAACAGTACACACCCCGTATAGAGGTTGATTTAGTGAACTTCTTGCAGAGTAAGAAAGAAAAGCAACGTTCTAAAACATTTTATGATCAGACAGATGCTATAGGAACTTCCTCTGATGATGGTTACTTTGGAGCATCGAAGAAGAGCCAGTACCTTGGTAGATATACAGGAGGTTCACTTGATAGTGAAGATGGGAGAAAGTGGAATTCCATGCAAGAATCGATTCTGGTTGATGCTTCAATTGCTCAGGCAACTTCAGATGAGACTCGACAGACA---CATCTAAACATTGACGCTGGATCTGATAGTGAG---GTTATTGGTCCCCATAAGGGAGTACTGAGGAGCAGTACAGATGCTGCTTTACAGAATACAGCATCTAGGGCTAACAATCCT------ACAATTTCTGCATCTATTATGGATAATGAGTGTTATACAGCAACACCGAGACTTGACATCAGCAGACTTGTTAGTTCTGATTGTTCTAAAGGTATGAAGGCAATTGATGGAGATGAAATGATTAATAACTTGGAGCTTAATCAAGAGAAAGTTGGTTCTGCCACTAACAGTGCAAGAGCAGATAATGAAATTAGTATTCCTCAACTACTTCACCATGTGTGTGTTACTAGTGATAATGATTCCAATCTTAGTAAACGTGAAGCATTGCGAAAATTGGTTGAAGCTTCAGTGAACAATGATAGCTCAGTATGGGCCAAGTACTTCAACCAAATTTTGACTTGTGTGCTTGAGGTACTTGATGATCCTGACTCTTCCATAAGGGAACTTGATCTTAATTTGATACTTGAAATGCTCAACAATCAGAAAGAGATGATGGAAGATTCAGTTGAAATTGTCATTGAAAAATTACTTCATGTGGCGAAAGATTCCATTGCAAAGGTTTCAAATGAAGCACAGTGTTGCTTGACAATCGTGCTGACCCGATATGATCCCTTTAGATGTTTGGCTGTCATAATACCAATGTTAGTCAGTGAGGATGAAAAGACACTTGTTAATTGTATCAACTGTTTGAACAAGGTC---------------------------------TCTCTTACGTCC------------------------------------------------------------------------------------------------------------CCCTAT------------------------------CTTACCTCTCGATATATGAAGCTGTTTTCTGAACCAAAACAAGAATCAATCTTG---------------
>Atr_1
ATGGAGGAGGCGCTGGAGATGGCGCAGGCGAAGGATACGAAGGAGCGGATGGCAGGGGTGGAGCTCCTCCAGCAGCATCTCGAGAACTGCCGGAAGCCCCTGCCAGCGGCACAAGTGACCCAATTGGTGGACTGCTGCATGGATCTGCTCAAAGACAACAACTTTAGGGTTTCCCAGGGCGCACTCCAGGCCCTCACCTCCGCTGCTGTCCTCTCGGGCGAACATTTGAAGCTCCATTTCAATGCCCTCCTGCCGGCAGCCGTCGAGAGACTTGGTGATGCAAAGCAGCCTGTAAGGGATGCAGCTCGCCGCCTCCTCATTGCTCTTATGCAGGTATCTTCACCCACAATCATTGTTGAAAGAGCTGGGAGTTATGGTTGGACTCATAAGAGTTGGAGGGTTCGTGAAGAATTTGCACGGACAGTCTCATCCGCAATCCATCTTTTTGCAGCAACTGAGCTTCCATTTCAACGGGTTTTACTTGCTCCAGTGCTGCAATTGTTGAATGACTCAAATAATACTGTGAGAGAAGCAGCTGCATCATGTATTGAGGAGATGTATATGCAGGTGGGACCACAATTTCGTGATGAATTGCAGCGGCATCATCTTCCATCCTCAATGGTGAAAGAGATAAATGCCAGACTGGAGAAGCTAGAACCTAAGGTTCGTGCGTCGGATGGGCGTACAACGCAATTTGGTTCTGCTGAAATGAAGCCTGCAGTTGTTCCTACATTTAGCCAGAAAAAAAGCAGTCCGAAAACCAAGAGTGTTGCACGTGAAACATCTGTCTTTGGAGGTGAGAGTGATGTTGCAGAGAGACCTATGGACCCAGTAAAAGTGTATTCTGAGAAGGAATTGGTTAGAGAATTTGAGAAGATTGCTTCCACACTTGTACCAGAACAAGATTGGTCAGTCAGGATAGCTGCCATGCAGAGAGTTGAAGGCCTTGTTTTTGGAGGTGCCACAGACTATCCATCTTTCACTACGTTGTTGAAGCAGTTGGTCGGTCCCTTGAGCATTCAGCTTTCAGATCGACGTTCAAGCATTGTGAAACAGGCTTGCCATTTGTTATGCTTATTATCAAAGGAGCTTTTGGGAGATTTTGAGGCTTGCGCGGAGGTGTTTATCCCGGTGCTTTTTAAGCTTGTTGTGATAACAGTACTTGTAATTGCGGAGTCTGCAGACAATTGCATTAAAACGATGTTGCGTAATTGTAAAGTTGCACGTGTACTTCCACGAATTGCTGATTTTGCGAAGCATGACCGAAGTGCAGTCCTCCGTGCCAGGTGCTGTGAATATGCACTATTAATTCTTGAATACTGGGCTGACGCACCTGAAATACAGCGGTCAGCTGACCTTTATGAAGATCTTATAAAATGTTGTGTTGCAGATGCTATGAGTGAGGTACGTTCAACTGCAAGAACCTGCTACAGGATGTTCACAAAAACTTGGCCTGAGCGTTCTCGACGCCTGTTTTTAAGCTTTGATCCTGTCATCCAGAGGATAATAAATGAGGAAGATGGGGGCATCCACAGAAGATATGCTTCTCCTTCTCTCCGAGAGAGGGGTGTGCAGCAACTGCGAGTTCCATCTCAGCCTCCTGCCTTATCTAATTTGCCTGGATATGGAACTTCTGCTATTGTTGCAATGGATAGAAGTGCATCAATAGCATCTGGGCCCTCTCTTTCGTCTGGTAGTGCGCTTGTCTCGCAGATGAAACCTCAGGGTAAGGGTACTGAAAGAAGCCTTGAGAGTGTTCTGCAGGCAAGCAAACAACAGGTCTCCGCCATTGAAAGCATGCTGAGAGGTCTAGATATCTCTGAGAAACAAAATTCTTCGACCTCATGCCCTTCTAGTTTGGATCTAGGAGTTGACCCTCCATCAGCTCGTGATCCACCTCTTCCTGCTGCTGTCCCTGCTAGCAATCATCTCACC---CATGGTTCTGGATTTTCCAATTCAGCTGGAGCTAACATTGCCAAAGGTAGCATTAGAAATGGAACCCCAGGTCTAACTGATTTG---ACATCTCAACTTCCTGCCTCCAAAGAACATAACAAGTTATCATATTTAAGTAATCTGGCATCGGATCCCTTGTCCACTCTA------TCTTACACTGCAAAGAGAGTTCCTATCTCTTCTGAGAGATCTCTAGAGATCAGTACTTTTGAAGACAATGTCGACATTCGACCAACTAGGCGTATTTCAGACATGTACACTGATAGGCATTTCCTTGAAACATCTTACCGAGACGTTGGTTCTAGGGATTCACAGAACCATCATATCCCCAATTTCCAGAGGCCCCTTCTAAGAAAACATGTAGCTGGGAGAGCTTCAGCGAGTGGAAGAGCCAGTTTTGATGATGGTCAGTTCCCAATAGGGGAGATGTCTCACTATACAGATGGTCCAACTTCACTCATTGAAGCCCTGACTGAAGGTCTGAGCCCTAGCTCTGATTGGAATGCTAGGGTTTCTGCTTTTAATTATGTTCGGTCATTGCTTCAACAAGGAGCAAAAGGCACACAAGAGATCTTACAGAGTTTTGAAAAGGTTATGAAGCTGTTCTTCCAACATCTGGATGATCCCCATCACAAAGTGGCTCAGGCTGCTCTTTCTACACTTGCAGAGCTTGTCCCTGCTTGTAGAAAACCATTTGAAAGTTACCTCGAGAGGATTTTACCCCATGTTTTTTCTAGGCTAATTGACCCAAAGGAGCTTGTTAGGCAACCTTGTTCAACAGCATTGGAAATTGTTGGTAACACATATAGCATTGATTCTTTGCTTCCTGCTTTACTTCGTTCACTTGATGAGCAGCGCTCCCCCAAGGCTAAGTTGGCTGTAATTGAGTTTGCCATTAGTTCTTTTGATAAACTTATGAATAGTTCGGAAGGTGCTGCCAATAGTGGAATGCTGAAGTTATGGCTTGCCAAGGTGGCACCTTTGGTCAATGATAAGAACCCTAAACTTAAGGAGGCTGCTATTACAAGCATTATTTCGGTTTATTCTCACTACGATTCCATTTCTGTTCTGAACTTTATCCTTGGGTTATCTGTTGAAGAACAGAATGCTTTGAGGCGAGCCCTTAAACAGTATACACCTCGTATTGAGGTTGATCTCATGAATTTCCTGCAAATGAAGAAAGAGCGTACTCGTTCAAAATCATATTATGACCAACAAGATGTTGTTGGTACGTCCTCTGAAGAAGGATATGTGGTGTCTTCAAAGAAAAGTCATTTCTTTGGTAGGTATTCTTCAGGGTCTATTGACAGTGATGGAGGAAGGAAGTGGAGTTCAATGCAGGAATCCATACAGATAGGAGCCTCAATTGCTCAGACAGCCTCTGATGAACCGCAAGACCAGTACTATCCAAATTTTGAGGCTGGATCAAACACTGAAGACCTTTTGAGTTTACGAAACAAGGATTCTAAAAACAGTGTTAATGCTTCTATACAAAGGACGGGTTCATGGGGTGAGCATCTAGTTTCTGAAAATGTCAATCGCAGTTTAGAGTTTGAGAATTCTATAGGAACACCACGCCTTGTTGATCTCGGATATGTAAACTCAGACGGAAAAGGAGCTTTAGGGGACAAGCTTGACAGTGAAGTTCATCCTGATGGTGACCAGAATCACGAGAAGGCAATTGTACTGAAAATCAATTGTGTACCAGAATCTGGCCCTAGCATTCCTCAAGTTCTACACCAGATTTGCAATGGGAATGATGAAGAATCATCTGTAAGAAAAAATGAGGCTCTTCAACTATTACTTCAAGTTTCCCGGCAGAACAATCCTTCTGTGTGGACCAAGTACTTCAATCAGATATTGACAGCCGTACTTGAGATTTTAGACGATCCCGATTCATCTATCAGGGAGCTGGCGCTTTCTTTGATAGTTGAAATGCTCAACAATCAGAAAGAAACCATGGAGGATTCTGTTGAGATCGTCCTCGAAAAACTACTTCACGCCACCAGGGATGTGGTTCCAAAGGTTTCATCGGAAGCTGATCACTGTTTGACAATCGTTTTATCACAATACGATTCATTTAGATGCCTTACGGTCGTCGTACCTTTATTAGTCAGTGAAGATGAGAAAATGCTGGTTACTTGTATCAACTGTTTGACAAAGCTTGTGGGGCGTCTTTCACAAGAGGAACTGATGGGTCAGTTACCTTCATTTTTACCTGCGCTGTTTGATGCGTTTGGAAACCAGAGTGCTGATGTTCGGAAGACTGTCGTATTCTGCTTGGTTGACATTTATATCGTGCTGGGAAAAGCTTTCCTGCCATATTTGGGTGGGCTTAGTAGCACTCAGCTGCGCTTAGTTACCATCTATGCGAATCGCATATCACAGGCGAGAACAGGTACAGCAATAGATGGAAATCAAGTT
>Cde_1
ATGGAGGAAGCGCTGGAAAATGCGCGATGCAAGGATGGGAAGGAACGAATGGCTGCAATGGAGCATCTTCATCAACTTTTGGAATCCTACACGAAAGCTCTCACAACCTCTGAAATTAGTTCACTTGTTGAATGCTGCTTAGATCTTTTGAATGATTCGAATTTTAGAGTTTCACAGTGTTCTCTTCAAGCCCTAGCTTCTGCCGCTGTCCTTTCTGGAGAAAATCTGAAGTTGCATTTTAATAATTTGGTTCCTGCTGTGGTTGAGAGATTAGGTGATTCGAAACAACCAGTTAGAGATGCTGCTCGAAGACTCCTGCTTACTCTCATGGAGATTTCGTCACCAACAATTATTGTTGAACGAGCTGGGAATTATGCTTGGACAAACAAGAATTGGAGAGTACGAGAAGAATTTGCTCGTACCGTTTCTTCAGCTATGAACCTTTTTGCAACCACTGAACTCACGCTTCACCGAGTTCTACTACCATTTGTCCTGCAGTTGTTGAATGACCCAAATTTTTTAGTGAGGGAAGCATCAATTTTATGCATTGAGGAGATGTACACACAAATTGGACCTCAATTTCATGATGAACTGCAACGGCATCATCTGCCTATTTCTCTGATGAAAGATATTAATGCCAAGTTAGAGAAAATAGAACCTAAGATTCGC---CAAGATGGGCTTGCAGACCATTTTATCCAAATGGATTTACGGGCCAGTGGT---------CCGAATAAAAAACGTAGCAGTCCCAAGGTGAAGAAGACT---CGAGAAATTTCTCTATTTGGCGGAGAAAATGATGCTGCGGACAAAGTAATAGAACCCATCAAAGTATTCTCAGAGAAAGAGCTAACACGAGAGATTGAGAAGGTTATATCCAATCTGGTGCCTGAAAAGGACTGGTCACTAAGGTTAGCTGCTATGCAGAATGTTGAAGGACTTGTTCGTGGAGGTGCTGTTGATTATCCATCCTTCCCTTCTCTGTTGAAGCAACTTGTTCCTCCTTTGAGTAATCAACTTTTGGACAGGCGTTCCAGCATAGTAAAGCAGGCATGTCAGTTGTTGTGCTTTTTGTCAAAGGAAATGTTGGGTGATTTTGAAGCATGTGCTGAGCTCTTTATTCCGGTTCTTTTTAAACTTGTTGTCATAACAGTACTGGTCATTGCTGAATCTGCTGACAATTGTATAAAGACTATGTTACGTAACTGCAAAGTTGCCAGAATACTTCCTCGAATAGCTGATTGTGCAAAAAATGATAGAAATTCTGTTCTTCGTGCTTGTTGCTGTATTTATGTTTTACTTATGCTGAACAGGTACGATCAACTGCCCGAA---------------------------------------------------------------------------TGTGCTACCGAATGTTTGCAAAGACGTGGCCAGCACATTCCCGTC------------ATTTTTTCCTCCCTTGATCCTGCTATACAAAGGTTAATTCATGATGAAGAGGGAAGCATTCATAGAAGATACGCATCTCCTTCATTCCGTGAAAGGGATCTGCAATCATCACGTACTCCATCTTATGAGCCTACCCCTCTAAGTTTACCTGGATATGGGACTTCTTCCATTGTGGCCATGGACAAAAGCGCTAGTTTAACTTCAAGAACTCCTCTTTCTTCC---GATCTGCTTCTGTCACAAAGAAAGTCACTTGCCAATGGAACTGAACAAAGTTTAGAAACCATGCTTAATGCAAGCAAACAAAAGGTTACAGCTATTGAGAATCTTCTCAGAGGC---TCTGCTACTTCAAAACACAAT---CTGTCTGTACGCTCTGCTTGTTTTGATTTAGGAGTTGACCCTCCCTCTGCTCGTGATCCACCTGTTCCCTCAGAAGTTCCTGTCACTGGTCATCTCTCATTGCAGGATACAGTTCTTGCCAGCTCAACTGTTCCCAATGCTTCTAAA------------------------------------------------------------------------------------------------------------------------------------------GTTAAAAGG---------ACATCTGAAAGAATGGCAGAAGGAATCTCAATCAAAGAAAACATTGATACTAAGATGTTGAAGCCGGTTTCCAATGTGAATTTAAATAGGCAACTTCTAGAGGCCAGTTGTAAAGATTCAAATATTTCGGATTCACATAATAGCCATATTCCAAATTTTCAGAGACCGCTTGTTAGGAAATACCCTTCTAGTAGGACTTCTTTGAGC---AGAAATAGTTTTGATGACAATCGGTTCATACTTAATGAAATGTCAGCATATATGGATGACCCACCATCTCTAAACGATGTCCTTTGTGAAGGACTCTCCCCTAGTTCCGATTGGTCTGCTAGAGTTTGTGCTTTTAATTACATC---------------------------------------------------------------------------------------------------------------------------------------------------------------------------------------------------------------------------------------------------------------------------------------------------------------------------------------------------------------------------------------------------------------------------------------------------------------------------------------------------------------------------------------------------------------------------------------------------------------------------------------------GATCTT------------------------------------------------------------------------------------------------------------------------------------------------------------------------------------------------------------------------------------------------------------------------------------------------------------------------------------------------------------------------------------------------------------------------------------------------------------------------------------------------------------------------------------------------------------------------------------------------------------------------------------------------------------------------------------------------------------------------------------------------------------------------------------------------------------------------------------------------------------------------------------------------------------------------------------------------------------------------------------------------------------------------------------------------------------------------------------------------------------------------------------------------------------------------------------------------------------------------------------------------------------------------------------------------------------------
>Cde_2
ATGGAGGAAGCATTGGAAATGGCTCGTGCCAAAGATACTAAAGAGAGAATGGCTGCAGTGGAACGTCTTCGCGAACTTCTAGAAGCTTCCAGAAAAACTCTATCCTCTTCTGAAGTTACATCACTTGTGGATTGCTGCTTAGATCTACTGAAAGATAATAATTTCAAGGTTTCTCAATGTGCCTTGCAAACTCTAGCGTCAGCTGCTGTGATCTCAGGTGAGCATCTGAAGTTACATTACAATGGACTTATCCCGGCTGTGGTTGAAAAGCTAGGCGATGGAAAACAACCAGTTCGAGATGCAGCGAGGCGGTTTCTTCTTACTCTAATGGAGGTTTCCTCACCAACAATCATTGTTGAAAGGGCTGGGAGTTATGCATGGAAGCATAAAAGCTGGAGAATACGAGAAGAGTTTGCTCGCACTGTAACATCAGCAATCAGCCTTTTTGCTTCCACTGAGATTCCATTACAACGTGTTCTTCTTTCTCCA---------------------------------------------------------------GAAATGTATGCACAAGTTGGACCTCAGTTTCATGATGAATTGCAAAGACATTATCTCCCTGCATCTATGGCTAAAGAGATCAATGCCAGGTTGGACAAGATTGTAACAAAGGTTCACGCTTCTGATGGTCTTACTGCTGACTTTGGCACCATAGACGTGAAACCCGCAAGT---------TTTGCTCAGAAAAAA---AGTCCAAGAGCCAAGATTACTTCACGTGAAGCACCCTTTTCTGGGGTTGAAATTGATGGTACAGAAAAACCTGTTGACCCCATTAAAGTGTTCTCGGACAAAGAGTTGATAAGAGAATTTGAGAAAATAATTTCCAATCTTGTACCTGAAAGGGATTGGTCAATCAGGATCACTGCCATGCAAAGAGTTGAAGGCCTTATAGGTGGAGGTGCGGCTGATTTTCCTTCTTTCCCTAGTATCCTAAAACAACTGGTTTCCCCTCTCAGCACTCAGCTGTCTGATCGACGATCTAGCATAGTAAAACAGGTCTGCCATCTATTGAACCTACTATCGAAAGAACTCTTGGGAGATTTTGAGGCATGTGCTGAAATGTTTATCCCGGTACTTTTTAAACTTGTTGTCATCACTGTTCACGTCATAGCAGAATCTGCTGACAACTGCATAAAAACGATGTTGCGTAACTGCAAAGTGTCTCGCATGCTTCCTAGAATAGTTGATTGTGCAAAAAATGATCGAAGCTCAGTATTGCGTGCTAGGTGCTGTGAGTATGCTCTTTTGATACTAGAATACTGGGCTGATGCCTCGGAAATACTCCGATCCACAGAGCTTTATGAAGATCTTATTAAGTGTTGTGTGTCAGATGCAATGAGTGAGGTTAGATCAACTGCTAGATCTTGCTATCGATTGTTCACAAAAACATGGCCAGAACGCTCAAGACGTTTGTTTTCATCTTTTGATCCTTCCGTACAAAGGATAATAAATGAGGAAGATGGAGGTATCCACAGAAGATATGCATCTCCTTCACTTCATGAGGGGGGGTTTCAGTCGTCATACACTCAATCCCGGGAGACTCTTCTTTCAAACAAGCCTGGATATGGTACTTCTTCCATTGTTTCCATTGACAAAACCTCGAGTTGT------------------------------------------------------------------------------------------------------------------------------------------------------------------------------------------------------------------------------------------------------------------------------------------------------------------------------------------------------------------------------------------------------------------------------------------------------------------------------------------------------------------------------------------------------------------------------------------------------------------------------------------------------------------------------------------------------------------------------------------------------------------------------------------------------------------------------------ATCTTCATCTTCAACTTTCTCTGC------------------------------------------------------------------------------------------------------------------------------------------------------------------------------------------------------------------------------------------------------------------------------------------------------------------------------------------------------------------------------------------------------------------------------------------TGGCCAACTGCTCTCACA------------------------------------------------------------------------------------------------------------------------------------------------------------------------------------------------------------------------------------------------------------------------------------------------------------------------------------------------------------------------------------------------------------------------------------------------------------------------------------------------------------------------------------------------------------------------------------------------------------------------------------------------------------------------------------------------------------------------------------------------------------------------------------------------------------------------------------------------------------------------------AACAAAAGCACTTGGAAGAGG---------------------------------------------------------------------------------------------------------------------------------------------------------------------------------------------------------------------------------------------------------------------------------------------------------------------------------------------------------------------------------------------------------------------------------------------------------------------------------------------------------------------------------------------------------------------------------------------------
>Cka_1
ATGGAGGAGGCTCTGGAGATGGCTCGGGCCAAAGACACCAAGGAGCGGATGGCCGGCGTCGAGCACCTGTACGAGCTTCTGGAGAGTTCGAGAAAGAGCCTGACTTCGTCGGAGGTGACGTCACTCGTCGACTGCTGCATGGATCTCCTCAAAGACAACAACTTCAGGGTTTCTCAGGGCGCACTTCAAGCCCTAGCTTCTGCGGCGGTCCTCTCCGGCGAGCACCTCAAGATCCACTTCAATGCCCTCGTCCCCGCCGTCGTAGAGCGCCTCGGCGACAACAAGCAGCCTGTTAGGGATGCAGCGCGACGGCTGCTGCTTACGCTTATGGAGGTATCTTCACCCACCATTATTGTTGAAAGAGCGGGGAGTTATGCATGGGCACACAAGAGTTGGAGAGTTCGCGAAGAGTTTGCACGTACAGTAACGTCAGCAATTGGTCTCTTTGCATCTACCGAGCTTCCTCTCCAGAGGGTCCTACTTTCTCCAGTTTTGCAGTTGTTGAATGACTCAAATCAAGGAGTCAGGGAAGCAGCTACTTCGTGCATAGAGGAGATGTATACGCAGGTTGGACCACAATTTCGGGATGAATTGCAGCGCCATCATCTTCCTACTTATTTGGTTAAAGAAATAAATGCCAGGTTAGAGAAAATTGAGCCCAAGATTCGCTCTTCAGATGGACATACAACT---------------CAAATAAAATCTAGCAGTCTGCCGGTGTATAATCAGAAAAGAAGCAGTCCAAAGGCAAAGAATTCTGCACGTGAATCATCTCTT---GCAGGAGAAGGCGATCTTTCAGAAAAACTTGTGGACCCTATTAAAGTGTATTCTGAGAAGGAGTTGATTAGGGAATTTGAGAAGGTTGCGTCCACTCTTGTACCTGAAAAAGATTGGTCGGTCAGGATAGCTGCTATGCAGAGAGTTGAAGGCCTTGTTTTTGGAGGTGCCACTGATTATCCGTCGTTCCCTACACTTTTAAAGCAGCTTGTTAATCCTCTTAGCACTCAGCTATCTGACAGACGATCTAGCATTGTAAAACAGGCTTGTCATCTATTGAGTTTGTTATCTAAGGAGCTTCTGGGGGATTTTGAAGCGTGTGCTGAGATGTTTATTCCGGTGCTCTTTAAACTGGTTGTGATAACTGTACTTGTAATTGCGGAGTCGGCTGACAACTGCATAAAAACGATGTTACGTAACTGCAAAGTTGCCCGTGTACTTCCTCGGATAGCTGATTGTGCAAAGAATGACAGAAGTGCAGTCCTCCGTGCCAGGTGCTGTGAATATGCACTTCTGATCCTAGAGTACTGGGCCGATGCTCCTGAAATACAAAGGTCAGCTGATCTTTATGAAGATTTCATAAAGTGTTGTGTAGCAGATGCAATGAGTGAGGTGAGATCAACTGCAAGGACTTGCTATAGGATGTTCACTAAAACTTGGCCAGAGCGTTCTCGCCGCCTGTTTTCGTCTTTTGATCCTGTTATACAAAGGGTAATAAATGAAGAAGATGGGGGTGTGCACAGAAGATATGCATCTCCATCACTTCGAGAGAGAGGCGTACAGCTTCCACGTACTCAATCTCACACACCA---GCTTCAAACATACCTGGGTATAGTACTTCTGCTATTGTCGCAATGGATAGGAGTACAAGTATAGCTCCAGGAACATCTCTCTCATCTGGTAGC---CTGCTGTCACAAACAAAGACAGTTGGAAAAGGCGCAGAAAGAAGCCTTGAGAGCGTGTTGCATTCAAGCAAGGAGAAGGTTTCTGCTATTGAGAGCATGCTAAGAGGTCTAGATATGTCTGAGAAACTTCATTCTTCAGCAACACGGTCAACTAGTTTGGATTTAGGAGTGGATCCTCCATCAGCTCGTGATCCGCCATTCCCTCCAGCTGTTCCTGCGACAGACCATTTTACTTTGCAGAGTTCAGTACTTGCTGATTCTATTGCAACTAAT---GGCAGGAGCAGTGTCCGTAATGGCAGCTCAATTTTTACTGATCTTATAACTCCTCAGATACAGGCTTCCAAAGATCATAGTAAAGCATCTTACCCTAGAAATCTCAATACTGAGTCCATGCCAGCCTTATCCTTGTCACTCACTGCTAAAAGA---------TCTTCTGAAAGGCTTCAAGAGGGAACTTCGTTTGATGAGAATACTGATATCCGGTTGAATAGGCGATTTCTGAATATGCATATTGATAAACAGTACCTTGATACACCTTATAAAGATTCAAGTTTTAGAGATTCACATCACAGTTATGTTCCAAATTTTCAGAGACCACTTTTGAGAAAGCATGCTACTGGGAGAACATCTGCAAGCAGTAGAAACAGTTTTGATGATAGCCAGGTTTTAGCCGGTGATATACCTGGCTATACAGACGGTCCGGCTTCTCTTAGTGAGGCTCTTTCTGAAGGACTGAGTCCTAGTTCTGATTGGTGTGCCAGGGTTTCTGCTTTTAACTATCTTAGAACTTTGCTTCAGCAAGGGCCAAAAGGTATTCAAGAAGTTACACAGAGTTTTGAAAAGGTCATGAAGCTTTTTTTTCAGCACTTGGATGATCCTCACCACAAAGTTGCACAAGCAGCTCTTTCAACCCTTGCTGAGATAATTCCAGCTTGCAGAAAGCCTTTCGAGAGTTATCTTGAGAGGACCTTACCCCATGTTTTTTCACGGTTAATTGATCCAAAGGAGTTGGTTAGGCAGCCTTGTTCAGCAACCCTGGAGATTGTCAGTAGGACTTATGGTATTGATTCCCTTCTACCTGCTTTGCTTCGTTCACTGGACGAACAGCGGTCACCAAAGGCCAAATTGGCTGTCATTGAGTTTGCCATCAATTCCTTTAACAAGCATGCGATGAATTCTGAGGGTTCTGGGAATAGTGGCTTCCTTAAATTATGGCTTGCTAAGTTGGCACCTCTAGTAACTGACAAAAATACAAAATTGAAGGAAGCAGCAATTACTTGCTTCATATCTGTTTATTCTCATTTTGATTCAGCTTCCGTCCTGAATTTTATTCTAAGTCTATCTGTTGAAGAACAGAATTCTTTAAGGCGGGCACTTAAGCAGTATACCCCTCGGATAGAGGTCGACCTCATGAACTTTATACAGAACAAGAAGGAACGCCAACGTTCTAAAGCCTACTATGATCAATCAGATGCTGTTGGCAGTTCTTCTGAGGAAGGTTATGTTGTAACATCAAAGAGAAGTCATCTTTATGGAAGGTATTCTGGCGGTTCAATGGATAGCGATGGTGGTAGGAAGTGGAGTTCAATGCAAGATTCAACCCTGATCAGCGGTTCACTTGGTCAGGCAACTTCTGATGAAATGCATGAGCATATGTATCAAAGCATTGAGGCAGGTTCCAACACTGAA---GTTCATATTTCCAAAAGCAAGGAGATGAAGTACAATCTTAATTCTACAGTAGATAATGTGGGCTCCTGGACCAACCGTTCT------GAAAATATGGACCGTGAGATAGATTTTGAAACTTCTGTAACAACTCCACGACTGGATATCAATGGACTGGTGAACTCTGACAGGCAAGGAGCCATTGGAGCGAGGCTTGTTGGTGAAGGGCATTCAACTGTGGAACTTAATCATGAGAAGGTTTCTGCTACTAAAAACAATACCCTGCCAGACTCTGAGATTAGCATCCCTCAACTTCTTCACCAGATGTGCAATGGCAATGACGAGAAGTCAGTTATAAGTAAACGTGTGGCACTTCAGCAACTCATTGAAGCTTCAACAGCAAATGATAATTCACTGTGGACCAAGTATTTCAACCAAATTTTGACAGCTGTACTGGAGGTCTTGGATGATTCTGACTCTTCTGTTCGTGAACTTGCACTGTCTTTGATACTTGAAATGCTTAACAATCAGAAAGACACCATGGAGGATTCTGTTGAATTTGTAATTGAGAAGTTGCTTCATGCCACCAAGGATCTTGTTGCCAAGGTTTCAAATGAAGCAGACCATTGTTTGACCATTGTGTTATCTCAATATGATCCTTACAGATGTCTTGCCGTCATTGTACCTCTGTTGGTCAGCGAAGATGAGAAAACCCTTGTCACTTGCATCAATTCTCTGACAAAGCTTGTAGGGAGACTCTCACAAGAGGAACTAATGTCCCAATTACCATCCTTCTTGCCTGCTCTTTTTGATGCATTTGGGAACCAGAGTGCTGATGTCCGCAAGACTGTAGTATTCTGTTTGGTTGACATCTATATCATGCTTGGGAAAGCATTCTTGCCATATTTGGAGGGCCTTAACAGCACGCAGCTACGTCTGGTGACAATCTATGCCAACAGGATATCACAAGCAAGATCAGGTGCTGCTGTTGATGCTAATCATGGT
>Cka_2
ATGGATGATGCATTAGAG------------------------GAGCGAGTGGCAGGAGTGGAGGGACTATACGAGTTTGTAGAATCTTCTAAAAAGAGCCTCTCTTCTTCTTCT------------------------------------------------------------------------------------------------------------------------------------------------------------------------------------------------------------------------------------------------------------------------------------------------------------------------------------------------------------------------------------------------------------------------------------------------------------------------------------------------------------------TCTTCGGAGGCAAAAGAAATAAATGCGAGGCTAGAGAAGATTGAACCAAACACTCGATCATGTGATGGACTCATAGATCATTTTGTCCCCACAGAAATGAAGTCTACCAGTCATTCTGCACATAGCAAGAAAAGAAACAGTCCAAAGACTAAGAATAGTGCACGTGAATCAGCTTTATATGGAGGAGAAAGTGATGTTACAGAAAAACCTGTTGAACCTGTTAAAGTGTTCTCTGAGAAGATATTGATTAGGGAAATTGATAATATTGCTTCTACACTTGTACCAGAGAAAGATTGGTCAGTTAGGATTGCTGCAATGCAGAGAGTTGAAGGCCTTGTTTTGGGAGGTGCCACAGATTATCCATCTTTCACCACACTTTTGAAGCAACTTATCACCCCCCTAAGCACTCAGCTATCTGATCGGCGATCAAGCATAGTAAAACAGGCCTGTCGTCTTCTATGCCTATTATCAAAGGAACTACTCGGAGATTTTGAAGCATGTGCTGAGATGTTCATTCCAGTACTTCTCAAGTTGGTTGTGATAACAGTACTTGTAATTGCAGAGTCTGCTGACAACTGTTTAAAAACGATGTTACGTAACTGTAAAGTTACACGTGTGCTTCCCCGAATAGCCGATTGTGCAAAGAATGACCGAAGTTCTATGCTACGTGCAAGGTGTTGTGAGTATGCACTTTTGATTCTTGAGTATTGGGCTGATGCACCTGAAATCCAACGATCTGCTGATCTTTATGAGGATCTTATAAAGTGTTGTGCAGCAGATGCAATGAGTGAGGTGCGATCAATTGCAAGAACATGCTACCGAATGTTTGCAAAAACATGGCCTGAGCGTTCCCGGCGCCTGTTTATATGCTTTGATCCTGCAGTACAAAGGCTAATGAATGAAGAAGATGGGGGTGCAGACAAAAGATATGCATCTCCTTCATTCCGTGAGAGAGGCGGGCAGCTTCCTCGTACTCGGGCGCAGACACGT---ACCACGAATTTATCTGGATATGGTACTTCTGCTATTGTTGCAATGGACAGGAGTGCTACTATAGCTCAAAGGACAGCTCTTTCTTCCGGTAGTTTATTTTTTGCACAACCAAAACTAAGTGAAAAGGGGACAGAAAGAAGCCTTGAAAGTATGCTGCATGCAAGCAAACAGAAGGTTACTGCTATCGAGAGCATGCTTAGAGCTGTCAATATATCTGAGAAGCTCAATTCGGCAGTGACCCGCTCATCTAGCTTAGATCTAGGAGCTGATCCTCCA---ACTCATGACGCACCATTCTCTCCGGCTAATACTGCTACGGACCATCTCAAGTCACAGAATCCATCATTGGCTGATTCTGGCACAGTTAATATTGCTAGGGACAGTGTTCATAACGGTGGTTCAATTTTGTCTGATCTTATCACCTCTCATGTTCAAGCTTCCAAAGATCATGGTAAAATATCTTATCCCAATAATATGACATCTGAGTCGCTGTCATCGTTG------TCTTACTCAGACAAAAGA---------TCATCTGAAAGTCTGCATGAAGGGAGTTTCATCGAAGAGAATTCGGAAATCAGGCTGATGAGGCGGTTTCCAAACACACAAGTTGATAAGCATTACCTGGATGCTCCATGTCAAGACACAACTTCCAAATATTCAAATAACAGTTATGTTCCTAATTTTCAGAGACCACTTTTGAGAAAGCAGGCGATTGGCAGATCTTCCGGAAGGAGAAGAAACAGTTTTGATGATAGTCAGTTCTCATTTGGTGATATGTCAAGCTGCATGGATGGCCCAGTCTCTCTAAGTGAGGCTCTCACAGAGGGGCTGACTCCTAGCTCAGATTGGTGTGCGAGGGTTTCTGCTTTTAACTATATCCGAACTCTTCTGCAGCAAGGTTCTAAAGGCATTCAAGAAGTAGCACAGAGTTTTGGAAAAGTAATGAAGTTGTTTTTTCAACATTTAGATGATCCTCACCATAAAGTGGCACAGGCAGCCCTTTCTGCTCTTGCGGAGATAATTCCAGCTTTCAGAAAGCCTTTTGAAAGTTATCTCGAGAGAATTTTACCCCATGTTTTTTCAAGGTTAGTTGACCCAAAGGAGATGGTTAGGCAATCCTCTTCAACAACATTGGAGATTATCAGTAAGACGTACAGGGTCGATTCCCTTCTACCTGCTTTGCTGCGTTCATTGGACGAACAGCGGTCGCCAAAGGCAAAATTGGCTGTAATTGAGTTTGCCAATAATTCATTTGATAAGCATGTGATAAATTCTGAAGGTTCTAGTAATAGTGGCTTGCTAAAGTTATGGCTGGCTAAGTTGGCACCTTTGGCCACTGATAAAAATGCAAAACTGAAGGAAACAGCTATTACTGGCATCGTATCAGTTTATTCCCATTTTGATTCAACTGCTGTGCTAAGTTTTATTCTCAGTCTGTCCGTTGAAGAGCAAAATTCCTTGAGGCGTGCGCTTAAGCAGTATACCCCTCGCATTGAGGTGGAGCTTGTGAACTTCCTGCAGAACAAGAAAGAACACCAACGTTCTAAGTCTTTTTATGACCAGTCAGAT---GTTGGGAGTTCTTCTGAGGAAGGTTATGTGGTAACATCAAAGAAAAGCCACCCTCTTGCAAGGTGTTCTGCCAGTTCCATTGATAGTGGCAGTGGGAAGAAG---TGTTCCAGGCAAGAACCAACTCGGATTAGTGGCTCAACTATTCAGACAACTTCTGATGAAATACAGGATTGTTTATATCAAAACTTTGAGACCGGTTCTAATATTGAGGTTTTACAATCTTCCAAGAGCAACGATATGAAGTGCAATGTGAATACTGAGGTAGATAATGGAGGTCTCTTGACCAACCATCCT------GAAAATGGTGATTGTGGCAAGGATACTAAGACTTCCATACCGGATCCC------AGTGTTCACAGACTAGTAAACTCTGATCATCAAGGAGTCATCAGCTTGAGGCTTGGCAGCGAAAGCTTGTCTAACATAGAACTTATTCATGAGAAGTTCACCGCTAATAAAGCCAACCCCACACCAGATTCTGGACCTAGCATTCCTCAACTTCTTCATCAGATTTGCAATGGGAATGATGAGAATTCGAACATT---AAACGAGGAGCTCTTCAGCAATTGGTTGAAGCTTGTATGGCTAACAATCACTCTTTTTGGACCAAGTACTTCAACCAAATTTTGACCACTGTGCTTGAGGTCTTCGATGATCCTGATTCCTCCATCAGGGAACTTGCTCTTTCTTTAATGCTTCAAATGCTTAAAAACCAGAAGGAAGCCATAGAGGATTCTGTTGAAATTTTTATCGAGAAATTGCTTCATGCTACGAAGGATACTGTTGCCAGGGTTTCAAGTGAAGCAGACCACTGTTTGATTTTTGTATTATCTCAGTATGATCCATACAAATGCCTTAGTGCTATTGAACCTTTATTGGTCGGTGAAGATGACAAAACCCTTGCTACTTGCGTCAACTGTTTGACCAAGCTTGTGGGGCGGCTTTCACAAGAGGAACTGATGGCTCAGTTACCTACATTTCTGCCTGCTCTTTTTGATGCATTTGGGAACCAGAGTGCTGATGTCCGTAAGACTGTTGTTTTTTGCTTAGTGGATATCTATATAATTCTTGGTAAAGCATTTTTACCATATTTGAAGGGGCTTAACAGTACACAGTTGAGGCTGGTTACAATCTATGCAAACCGGATATCACAGGCAAGATCAGAGGCTGTG---------AATTGTGAT
>Csp_1
ATGGAAGAAGCCCTAGAAATGGCGCGCGCCAAGGACACCAAGGAGCGAATGGCCGGCGTGGAGCGCCTCCACCAGCTTCTCGAAGCTTCTCGGAAGACGCTTTCGTCGTCGGAAGTCACTTCCCTCGTCGACTGCTGCTTAGATCTGTTAAAAGACAACAATTTTAGGGTTTCTCAGGGGGCTCTGCAAACCCTAGCTTCGGCTGCGGTGCTCTCTGGTGATCATTTGAAGCTGCATTTTAATGCTCTTGTTCCGGCTGCGGTGGAGAGGTTGGGAGATGGGAAGCAGCCTGTACGTGATGCTGCGAGGCGATTGTTGCTTACTCTCATGGAGGTTTCTTCGCCAACAATCATTGTTGAAAGAGCTGGGAGCTATGCTTGGTCACACAAGAGCTGGAGAGTTCGGGAAGAGTTTGCACGCACTGTCACATCAGCAATAGGTCTTTTTGCTTCTACTGAGCTTCCCCTTCAACGGGTTATGCTTTCTCCCGTTTTGCAGTTGTTGAATGATTCAAATCATGGTGTCAGGGAAGCTGCTATTTCTTGCATTGAGGAGATGTATGCACAAGTTGGACCTCAATTCCGTGATGAATTGCAGCGCCATAATCTTCCTACATATATGGTGAAAGAAATTAATTCCAGACTGGAGAAGATTGAACCAAAGGTCCGCCATACAGATGCGCTTGCCGGTCATTTTACTCCCGTGGAACTGAAGACTGCTAGT---------CATAACCAGAAAAGAAGCAGTCCGAAGGCTAAGGTTACTACACGTGATACCTCTCTCTCTGGAGGCGAAAGTGATGTTACAGAAAAACCGGTGGACCCTGTTAAAGTGTATTCTGAGAAGGAATTGATTAGAGAAATTGAGAAGATTGCCGCCACTCTAGTACCAGAAAAAGATTGGTCAGTTAGGATAGCTACCCTGCAAAGAGTTGAAGGCCTAGTTTTTGGAGGTGCTGCGGATTATCCATCTTTCCCTGCACTCATGAAGCAACTTGTTCCTTCCTTGAGCACTCAACTATCTGACCGGCGTTCTAGCATAGTAAAGCAGGCTTGCCATCTGCTATGCTTACTATCAAAAGAGCTTTTGGGAGATTTTGAGACTTGTGCTGAGATGTTTATTCCGGTACTTTTCAAACTTGTTGTTATAACTGTACTTGTAATTGCTGAATCTGCAGACAATTGCATAAAAACGATGTTGCGTAACTGCAAAGTTTCCCGTGTACTTCCTCGAATTGCTGATTGTGCGAAGAATGACAGAAATGTTGTGCTCCGTGCTAGGTGTTGTGACTATGCACTTCTAATACTAGAGTACTGGGCTGATGCACCAGAAATACAAAGATCAGCTGATCTTTATGAAGATCTTATAAAGTGCTGTGTTGCAGATGCGATGAGTGAGGTTCGGTCAACTGCAAGAACTTGTTACCGAATGTTCACAAAAACATGGCCAGACCGTTCTCGGCGCTTATTTTCATCCTTCGATCCTGTCATACAAAGGATAATAAATGAAGAAGATGGAATCATGCACAGGAGATATGCTTCTCCTTCACTCCGTGAAAGAGGTGTGCAG------CGTACAGCATCTCATGCTCCT---ACTTCTAATTTACCTGGATATGGAACGTCAGCTATTGTTGCAATGGACAAGAGTGCAAGTATAACTTCCGGGACATCTATCTCTTCTAGTAACCTGCTTCTTTCACAAACAAAGCCCCTTGGAAAAGGTTCTGAAAGAAGCCTAGAAAGTGTTCTACAGGCAAGTAAACAGAAGGTTACGGCCATTGAAAGCATGCTGAGAGGTTTAGATATCTCTGAGAAACCCAATTCTTCAATTATTCGCTCAAATAGTTTGGATCTAGGGGTCGACCCTCCATCAGCTCGTGATCCACCATTTCCCGCAGCCGTTCCTGCAACTAACCATCTTACATCACAGAATATGGCATTTTCTGATTCAATTGCTACTAATACTACTAGAGGTAGCATTCGCAATGGT---AGCTTAATTTCTGATATCATCGCTCCTCAGTTTCAACCATCCAAAGATCCTGGCAGAGCATCTTACCTTAGTCATCTGACATCTGAGCCATTATCGGTTTTATCATCGTCTTACACAGCCAAAAGA---------TCTTTCGAAAGGTCACAAGAAGGGAGTTTTATTGAAGAGAATATCGATATGAGAGGGGCTAGGCGATATTCTAACATGCATGTTGATAAGCAGTATCCGGATACACCTTACAAGGATGCGAATTTTAGGGATTCACAGAACAATTATATTCCCAATTTTCAGCGGCCACTTTTGAGAAAGAATATAGCTGGAAGGGCTTCTTCAAGCAGTAGAATTAGTTTCGATGATAGTCAACTCTCAGCTGGTGACATTTCTGGGTATATGGACGGTCCAGCATCTCTGAATGATGCTCTTACGGAGGGTCTTAGTTCTAGTTCTGACTGGCGTGCCAGGGTTTCTGCTTTTAACTATCTCCGGACTTTGCTGCAGCAAGGGCCAAAAGGTATTCAAGAAGTTACACAGAGTTTCGAAAAGGTAATGAAACTGTTCTTCCAACACTTGGATGATCCTCACCACAAAGTTGCACAGGCAGCTCTTTCGACACTTGCAGAGATTATACCAGCTTGCAGAAAGCCTTTTGAAAGCTATCTTGAAAGAATCTTACCTCATGTGTTTTCACGGTTAATTGACCCAAAGGAGTTAGTTAGGCAACCTTGTTCGACAACCTTGGAAATTGTCGGTAAGACTTATGGCATTGATTCCCTGCTGCCTTCTTTCCTCCGTTCACTGGATGAACAAAGGTCTCCAAAAGCAAAATTGGCTGTCATCGATTTTGCCATTAATTCCTTTAACAAACATGCAAATAATGCCGAAGGTTCTGGAAACAATGGTTTGCTAAAATTATGGCTTGCTAAATTGGCACCATTAATTAATGATAAAAACACAAAACTGAAGGAGTCAGCTATTACGGGTATCATATCAGTTTACTCTCATTATGATTCAGCATCGGTCTTGAATTTTATTCTCAGTCTCTCAGTGGAAGAGCAGAATTTGTTGAGACGAGCACTTAAGCAGTATACGCCCCGTATAGAAGTGGATCTCATAAACTTTCTGCAGAATAAGAAAGAGCGCCAACGCACTAAATCCTTTTATGACCAGTTAGATATTGTTGGGTCTTCTTCTGACGATGGGTATGTAGGTGCATCTAAAAAGACTCACTTTATTGGGAGGTATTCTGGTGGTTCCATTGATAGTGATGGTGGGAGGAAGTGGAGTTCCATGCAAGAGTCGACCCAGGTCACTGGATCTATTGGTCAAGCAACTTCTGATGAAACTCAGGAACATTTCCTTCAGAACTATGAGGCTGGCTCTAACAGTGAA---CTTATTAGTTCGAAAAACAAGGATCTGAAGTATGTTGTTGATATGACAGTCGAAAACGTGGGATCTTTGACAAACCAGCCT------GAAAATGGTGATCGTAGTTTAGCTTTCGAGAGCTCCTTAGTGACTCCACGTCTGCATATTAATGGATTGGTGAAAGCTGATCGTCAAGGATCCATTGTTTTGAATCTTGGCAATGATGCTTTTCCTGATCCAGAGCTTAACCATGAAACTTTTACTGCGCTCAGAAATAATTCAACATCAGATTCTGGACCAAGCATTCCTCAACTTCTTCACCAGGTTTGCAATGGAGATGATGAGAATTCAAATGTAAATAAACATGGGGCACTTCAACAATTAGTTGAAGTTTCTAGAGCTAATGATCACTCTGTTTGGACCAAGTATTTCAACCAAATTCTAACAGCTGTACTCGAGGTGTTCGATGACTCTGATACTTCAATCAGGGAACAAGCGTTGTCTCTGATTGTTGAAATGCTTAATCATCAGAAAGATACCATGGAAGATTCTATTGAAATTGTCATTGAAAAACTGCTTCATGCTACCAAAGATCTGGTTGGCAAGGTTTCAAATGAAGCAGACCACTGTTTGAGTATTGTATTATCTCAGTACGATCCGTTCAGATGTCTTGCT---------------------------------------------------------------------CTCGTGGGGCGACTTTCACAAGAGGAATTAATGTCTCAGTTGCCATCCTTCCTGCCTGCTCTTTTCGATGCCTTTGGGAACCAGAGTGCAGATGTTCGTAAGACGGTTGTTTTCTGTTTGGTGGATATATACATTATGCTCGGAAAAGCATTTTTGCCATACTTAGAAGGGCTCAACAGCACCCAGTTGAGGCTGGTAACGATCTACGCCAATCGGATTTCCCAAGCAAGATCAGGCGCCACAATCGATGCCAGCCATGGT
>Efe_1
ATGGAGGAGCCCTTAGAGATGGTGCAGTCGAAGGACACAAAGGAGCGGATGGCCGGAGTGGAGCGCCTCCACGGCTACCTGGAGAATTGCCGGAGAAGCCTCTCGTCCGCTGAAGTTGCTTCCCTCGTTGACTGCTGCCTCGATCTGCTGAAGGACAGCAATTTCAGGGTCAGCCAGGGGGCGCTTCAATCGATCGCTTCCGCGGCCATTCTTGCAGGCGAGCATCTGAAGCTCCACTTCAATGCATTGGTTCCCGCTGTTGTGGAGCGTCTGGGCGATGCAAAGCAACCCGTTCGAGATGCTGCCCGCAGGCTTCTTCTTACGCTCATGGAGGTTTCTTCACCAACAATAATAGTTGAAAGAGCTGGTAGTTATGCTTGGACACACAAGAGCTGGCGTATTCGTGAAGAGTTTGTTCGGACAGTTAATTCAGCAGTTGGCCTTTTTGCCTCCACTGAGCCCACTCTTCAGCGTGTTGTACTTCCTCAGGTATTACAGCTGCTGAATGACTCAAATAACAGTGTAAGAGAAGCTGCCACTTTGTGCATAGAGCAACTGTACACTCAAGTTGGGCCTCAATTTTGTGATGAACTACAGCGGCATCATCTTTCCCCTTCTATGGTTAAGGAGATAGGTGCAAGACTTGAAAAGATTGAGCCCAAGGTTCGGCCTGCTGATTCTCTTTCAAGCCAAATTGGTTTACCAGGAACGAAGCCTACAACTCTGCCTTCATTCACTCAGAAGAAAAGTAGTCCAAAAATAAAAAGCTCAGTCCGTGAAAGTTCTCTTTTTGGTGGTGAAAATGATGGTACAGAGAAATCTATTGAGCCAGTCAAGGTTTTCTCTGAGAAAGAACTAATTAGAGAATTTGAGAAAATCGCTGCTACACTTGTGCCAGAACAAGAGTGGTCCGTTAGAATTTCTGCAATGCAAAGGCTCGAAGGACTCGTACTTGGAGGTGCTGCTGATTATGCTTCATTCTTGTCTCTGTTGAAGCAGCTTGTTGGTCCTCTAAGTGGTCAACTTTCTGATAGACGATCTAGCATCGTGAAGCAGGCATGCCATCTATTAAATTTTTTATCAAAGGAGCTTTTGGGGGATTTTGAGGCTTGTGCAGAAATGTTTATTCCGGTGCTTTTTAAGCTGGTTGTGATAACAGTGCTTGTTATAGCAGAATCTGCAGACAATTGCATAAAAACGATGTTGCACAATTGTAAAGTGGCTCGTGTACTTCCCCGTATTGCAGATTGTGCAAAGAATGACAGAAGTGCAGTTCTTCGTGCTAGGTGTTGCGAGTATGCACTGTTGATCCTTGAGTATTGGGCTGATGCACCTGAAATACAGAGGTCAGCAGACCTTTATGAAGATCTTATCAAATGCTGTGTAGCGGATGCCATGAGTGAGGTGAGATCCACAGCAAGAACGTGCTACCAGATGTTCTCCAAAACATGGCCCGAGCGCTCCCGTCGGTTGTTTTTGAGTTTTGATCCTGTGGTTCAGCGGATAATCAATGAAGAAGATAGAGGCATTCACAGAAGATATACATCACCTACATTGCGGGAAAGAGGTGTGCAGCCAGCGCGAGGTCTGACACGGCCATCTGCTCAATCAAATGTTTCTGGCTTCGGGACTTCCTCAATAGTGGCAATGGACCGGAGCACAAATTTACCTTCAGGGGCATCTCTACTCTCTGGCAGTCAGCTTCTGTCACAAACAAAGGCTGTGGGAAGGAGTACAGAAAGAAGTCTTGAAAGTGTTCTGCAGGCAAGCAAGCAGCAGGTTACAGCGATCGAGAGCATGTTGAAAGGCTTGAATATCTCGGAGAGGCATAAA---CTAGCTAAACGTTCA---AGTCTTGATCTAGGGGTTGACCCTCCATCATCTCGTGATCCCCCATTTCCATTGGCTGTTCCTGCATCGAGTCATCTGTCAGCTCAGAGCTGTGCACTGGCCAGTGGAACTGCAACTAAAATCACTAAAGGCAGTTTTCTTGATGGTGGTTCAATTTTATCAAACCTTGTCTCACTCCAGGTTACAGCTTTTAAAGATAATAGCAAATTATTTTATGCAGGTAATATGACCACAGATTTCCTGTCTCGC---------ACTCACATTGCCAAGAGGGTTCCATTGTCTTCTGATAGACTACAAGAGAGA------TTTGAAGATATTGTTGATATCAAGTCAAATAGGAGATTTGCTAACATTCAAGTTGATAGGCAGTACCTCGATGCACCTTACAAGGATCCAGCTTATGGAGATGTACATAGAAGCTATATTCCCAATTTTCAGAGGCCTCTTTTGAGAAAGCCTGCTTCTGGAAGGGTTTCA---AGTGGTAGAAACAGTCTCGAAGAAAGTCATCTTCAAATTGGAGAGATGTCTAGCTACTTGGATGGTCCAGTAGCATTGTCTGAAGCTCTAACTGAAGGCCTAAGTCCTACTTCCAATTGGTCAGCCAGGGTTTCTGCTTTTAGTTGTGTCCATGGTTTACTGCAACAAGGACCAAAAGGAATACAAGAAGTTACCCAGAACTTTGAGAAAATTATAAAGTTATTCTTCCTGCACTTGGATGATCCCCATCACAAGGTGGCACAGGCAGCTTTTACAACACTCACTGATATAATTCCAGTTTTCAAAAAGCCTTTCGAGAGTTATCTTGAGAGGATTTTACCTCATGTTTTCTCCCGGCTTATAGATCCAAAGGAGCTTGTGAGGCAGGCTTGTTCATCAACCTTGGAAATGGTTGGTAGCATATATGGAATAGAATCATTGCTTCCTGCATTCCTTCGGTCACTCGATGAGCAGCGATCACCAAAGGCCAAAATTGCTGTCATTGAATTTGCTATTAACTCATTCAATGCACATGCAATGAGTTCTGATGGTGCTAATTGTAGTGGATTATTGAAGTTGTGGCTTGCTAAGTTGGCACCTCTTGTTAATGAGAGAAATGCAAAGCTTAAAGAGACAGCTATCAGGAGTATTATATCAGTTTACACACACTTTGATTCTGCGGCTGTTTTAAATTTTGTTGTTGGTTTATCTGTGGAGGAACAAAATGCAATGAGGAGAGCTATCAAGCGGTATACTCCAAGGATAGAGGTGGATCTTATGAATTTTCTACAAAATAAGAAAGAGCGGTCACGGTCAAAATCTTTATATGATCAGTTAGATGTTGTTGGTACATCTTCAGAAGAAGGCTATGTAGGAACATCAAAGAAAAATAATTTCTTTGGGAGGCTTTCTGCTGGTGCTATTGATAGTGATGGCGGTAGGAAGTGGAGTTCCATGCACGAGTCCATGTTCATGGGATCATCTTATAGTCATGCATCATCTGATGAACTGCAGGAAAAT---TACCAGAATCACGAAGGTGTTTTGAAGTCTGAA---TTCCGTTGTAATACCTCCAGCGGAGCGTCAAAAGCTGTTGAT---ACTCTAGAAAATAACGAACCCTGGAACAATGAATTGGATGCTAAGAATGTGGATCATCAAACTGATATTGAAAGTTGTGGTGTTTCTCCTAGTCTAGAAGTCCATGGA------------------CATCATGGGGAAAATGTTCTTCAAGGTGGAGAATCTGTTGCTATT---GCAGTAAATCAGGACAAATCTGTTGTACTTAAAGGTACCTCTTTGTTGGATTCTGGCCCTAGCATTACTCAACTTCTTCACCAGATATGCAACAGCAATGATGAAAATCCATTAAAAAGAAAAAAGGAAGCAATTCAGCAGTTGGTTCAAGTGTCCATGGGAAAGGATCCTTCTGTATGGACAAAGTATTTCAACCAAATTCTAACTGCAGTATTGGAGGCGATTGATGATAGTGATCCTTCAGTCAGGGAGCTTGCACTTTCTCTGATTTTTGAGATGCTGAATTACCAGAAAGATTCCATGGAGGATTCTATTAAAATTGTTATTGAGAAACTTCTTCATGCTTCCAGAGATTCAGTTGCAAAGGTTTCAAATGAAGCTGAGCGCTGCTTGTCAGTTGTTTTATCCCAGTATGATCCATATAGATGTCTTTCTGTCATTACACCACTGTTGGCAAGTGAAGATGAGAAAGCCCTCGCCTCTTGTATTAACTGTTTGACAAAGCTTGTGGGGCGGCTTTCACAAGAGGAGTTAATGGGTCAACTACCATCATTCTTACCGGCCCTGTTTGATGCTTTCGGAAATCAGAGTGCAGATGTTCGTAAGACTGTTGTTTTCTGTCTAGTAGATATTTATATTGTACTCGGCAAAGCCTTCTTGCCGTACCTCGGTGGGCTGAGCAGCACCCAACTGCGGCTGGTGACAATCTATGCCAATCGCATTTCTCAGGCAAGGTCAGGAACCCCAATTAACGGGAACCAGGGG
>Efe_2
ATGGAGGAGGCCTTAGAAATGGCGCTGTCGAAAGACACGAAGGAACGAATGGCCGGTGTGGAGCGGCTTCATGGCTACTTGGAGAACTGCCGGCGGAGCCTCTCATCGGGTGAGGTCACTTCTCTAGTTGACTGCTGTCTTGATCTGCTGAAGGACAGTAACTTCAGGGTCAGCCAGGGCGCTCTGCAGTCCCTCGCCTCTGCGGCCGTTCTATCCGGCGAGCATCTCAAACTCCATTTCAACGGGCTCGTCCCCGCCGTCGTCGAGCGCCTCGGCGATTCCAAGCAGCCCGTGCGCGACGCCGCCCGCAGGCTTCTTCTCACTCTCATGGAGGTTTCTTCACCGACAATAATTGTTGAAAGAGCTGGAAGTTATGCTTGGACACACAAGAGTTGGCGAGTTCGTGAAGAGTTTGCACGAACAGTGTCTTCAGCAGTTGGGCTTTTTGCCTCTACAGAGCTAACCCTCCAGCGTGTTGTTCTTCCTCCGGTTTTGCAATTCCTGAATGACTCAAATAATAGCGTAAGGGAAGCTGCTACATCATGCATAGAGGAGATGTATACTCAAGTTGGACCACAATTTCGTGATGAACTGCATCGATACCAGCTTACCCCCTATATGATCAAGGAGATTAGTGCTAGACTTGAGAAGGTTGAACCCAAGGTTCGTCCTTCAGATGCACTTACCAGCCATTTTGGTTCTCGGGATATGAAACCTACAAACTTGCCTTCATTAAGCCAAAAAAAGAGCAGTCCTAAGGTCAAGAGTTCAGCACGTGAAAGTTCTCTTTTTGGGGGTGAGAATGATGTTACTGAAAAACCAATTGAACCAGTTAAAGTTTACTCTGAGAAAGAACTGGTTAGAGAAATCGAGAAGATTGGTGCTACACTTGTGCCAGAACAAGATTGGTCAGTTAGGATTGCGGCAATGCAAAGACTTGAGGGCCTTGTTTTTGGAGGTGCGACAGACTATGCCTCATTTTCAAGCCTGTTGAAGCAGCTTGTTAGTCCTCTAAGTATCCAGCTATCTGATCGACGATCCAGCATTGTAAAACAGGCATGCCATTTATTAAGCTTCTTATCAAAAGAGCTTTTGGGAGATTTTGAGACCTGTGCAGAGATGTTTATTCCGGTGCTTTTCAAGTTGGTTGTGATAACTGTGCTTGTTATAGCAGAATCTGCTGATAATTGCATAAAAACGATGTTGCGAAATTGCAAAGTTGCTCGTGTGCTTCCTCGTATTGCAGATTCTGCAAAGAACGATCGAAGTGCAGTACTTCGAGCTAGGTGCTGTGAATATGCACTACTGATTCTTGAATGCTGGGCTGATGCACCTGAAATACAGAGATCAGCTGATCTCTATGAGGACTTTATCAAATGCTGTGTAGCAGATGCCATGAGTGAGGTACGATCCACAGCTAGGACATGCTATCGGATGTTCTCCAAGACCTGGCCAGAACGTTCCCGGCGCTTGTTTTTGAGCTTTGATCCTGTGATTCAGAGAATAATCAATGAGGAAGATGGTGGCATTCACAGAAGATATGCTTCACCTTCTCTTCGTGAGCGAGGCACACAACCACCAAAAGGTTCTGTGCAGGCGCCTGCTCAATCAAGTTTGCCTGGCTTTGGAACTTCATCAATTGTTGCAATGGACCGAAGTGCAGGTTTAACTTCAGGAACTTCTTCCTTTCCTGGAAGTCAGCTTTTATCTCAAGCAAAGACTGTAGGAAAAAGTACAGAGAGAAGCCTTGAGAGTGTACTGCAAGCAAGCAAACAGCAAGTTACAGCTATAGAAAGTATGTTGAAGGGCTTGGATATATCAGACAAGCATACC---TCAACAACACATTCAGCTAGTCATGATCTAGGAGTGGACCCTCCATCTTCTCGTGATCCTCCCTTTCCATTGGCTGCACCCGCATCTAATCACATGTCAATGCCTACTTCTGTGCTGTCTAGCTCAAATACTGCA------ACTAAAGGTGGTACCCGAAATGGTGGATCCATGTTATCAGAACTCGTAATGTCCCAAGGTTCAGCTTCTAGAGATACTAGTAAGTCCTTGTATGCAAGTAATATGGCTACAGATTCGTTGTCTACACTGTCTATCTTTCACACGGCCAAGAGGATTCCTCTTTCTTCTGAAAGAGGGCAAGTGGGTGGC------GAAGATATTGCTGATGTTAAACCAACTAGGCGGCTTCCAAATATGCAATTTGACAGACACTATTTGGATACACCTTACAAAGATCCAGCGTATAGAGACCACCAG---AGTTATATCCCCAACTTCCAGAGACCTCTTTTGCGGAAACATGCAACTGGGAGGGTTGTCTCTAGTGGTAGAAATAGCTTTGAGGAAAGTCATCTTCAAATTGGAGAAATATCTAGCTATTCAGATGGTCCTTTGTCATTAAATGAAGCTTTAACTGAGGGACTGAGTCCTAATTCTAACTGGTCAGCAAGGATATCTGCTTTTAACTTTATCCATAATTTACTTCAACAAGGACCTAAAGGAATGCAGGAAGTGTCCCAGAGCTTTGAGAAGATCATGAAATTGTTTTTTCAGCATCTAGATGACCCGCATCATAAAGTAGCTCAGGCAGCTTTCACAACACTCACTGAGATGATTCCAGTTTTTAGAAAGCCATTTGAAAGTTACCTGGAGAGGATCCTGCCTTATGTTTTTTCACGTTTGATAGATCCAAAGGAAGTTGTTCGGCAGTCCTGTTCTGCTACCTTGGAAATAGTTGGTAGCACATATGGTATTGAATTTTTACTTCCAGCTTTTCTTCGCTCGCTGGATGAACAACGGTCACCGAAGGCAAAAATTGCAGTAATTGAGTTTGCCATTAGTTCCTTCAATACACATGGTGTTAGTTCTGATGGTTCTAGTTGTGGTGTACTGTTAAAATTATGGCTTGGTAAGTTGGCACCTCTGGTTAATGAGAAGAATTCAAAGCTTAAAGAGACTGCTATTGCTGGTATTATTTCTGTTTATTCTCGTTTTGATTCTGCTGCTGTGTTAAATTTTATTCTTGGACTATCTATGGATGAACAAAATTCTATGAGGAGGGCACTCAAACAGTATACTCCTAGAATTGAGGTGGATCTCATGAACTTCCTACAAAGTAAGAAAGAACGGCCACGATCAAAATCATTCTATGACCAGGCAGATGTTGTTGGAACATCTTCGGAGGAAGGCTATGTAGGAACGACAAAGAAAAGTCATTTCCTTGGAAGGTATTCTAGTGGTTCTATTGATAAGGATGGAGGACGAAAATGGAATTCCATGCATGAATCCATGTTGAGGGGATCGTCTGTTGGTCATGCATCTTCTGATGGCCTGCAGGAAGAC---TACCTGGATTATGAGTCAGGTTCAAAGCCTGAA---TTGCAGCTTAACACCTCTGACAGAATTCCCAAAGCTGTCGCC---ATTGTAGAAAACAAGGGCCGCAGGGGTGATCCACTAAATGCAGGTCCTGCAGCCCACGAAACAGATTTTGGAAATTTTGTTTCAACTCCTCGTTTAGAT------GGACTTGTAAGCTTGGAGCGTCAAGGAGCTCAAGGTCCAGGACTTGAAGGAGAAAGACACAAGGATGTAGAGATAAATCAGGAGAAAACTATGGTACTCAGAAATGCCCCTATGTTGGAATCTGGACCGAGTATTCCTCAACTTCTTCACCAGGTATGTAATGGGAATGACGAAAACTCCACTAAAAGGAAAATGGAAGCACTTCAAAAGATGGTTCACGTTTCTATAGAAAAAGATCCTTCAATATGGACAAGGTATTTTAACCAAATTCTAACAGCAGTGCTCGATGTGATTGACGATTCGGATCCTTCCATCAGGGAGCTTGCTCTTTCTCTGGTCGTTGAAATGCTCAACTATCAGAAAGAGTTAATGGAGGATTCTGTTGAAATTGTTATTGAAAAATTGCTCCATGCTTCAAGGGACTTGGTTGCGAAGGTTTCAAATGAGGCAGATCGCTGTTTGACAATTGTATTGGCGCAGTACGATCCACACAGATGTCTTTCTGTTATTGTGCCGTTATTAGTAAGTGAAGATGAGAAGATGCTTGTGTCTTGCATTAACTGCTTGACAAAGCTTGTTGGGAGGCTTTCAGAAGAGGAGCTGATGGCTCAGCTACCTTCATTTCTACCTGCTATTTTTGATGCTTTCGGAAATCAGAGTGCGGACGTTCGCAAGACTGTTGTTTTTTGTCTGGTTGATATCTACATCGTGCTCGGGAAAGCCTTCCTGCCGTACCTTGGTGGGCTTAGCAGCACTCAGCTGCGATTGGTAACGATTTATGCCAATCGCATCTCACAAGCAAGGGCAGGAACTGCAGTTGGTGGGAACCAGGGA
>Efe_3
ATGGAGGAGGCCTTGGAAATGGCGTTGTCTAAAGACACGAAGGAGCGGATGGCTGGCGTGGAGCGCCTCCATGGCTATTTGGAGAACTGCCGGCGGAGCCTCTCATCGGGTGAGGTCACTTCTCTAGTCGACTGCTGTCTTGATCTGCTCAAGGACAGTAACTTCAAGGTCAGCCAGGGCGCTCTGCAGTCGCTCGCCTCTGCGGCCGTTCTCTCCGGTGAGCATCTTAAGCTCCATTTCAACGGGCTCGTCCCCGCCGTCGTCGAGCGCCTCGGTGATGCCAAGCAACCCGTGCGCGATGCTGCCCGCAGGCTTCTTCTCACTCTCATGGAGGTTTCTTCACCAACAATAATCGTTGAAAGAGCTGGAAGTTATGCTTGGACACACAAGAGTTGGCGAGTTCGCGAAGAGTTTGCACGTACAGTGTCTTCAGCGGTTGGACTTTTTGCCTCTATTGAGCTAACCCTCCAGCGTGTTGTTCTTGCTCCGGTTTTGCAATTGCTGAATGACTCAAATAATAGCGTAAGAGAAGCTGCTACATCATGCATAGAGGAGATGTATACTCAAGTTGGACCACAATTTCGTGATGAATTGCATCGACACCAGCTTACCCCCTATATGATCAAGGAGATTAGTGCTAGACTTGAGAAGGTTGAACCCAAGGTTCGTCCTTCAGATGCACTTACCAGCTATTTTGGTTCTCGGGACATAAAACCTACAAATCTGCCTTCATTAAGCCAAAAAAAAAGCAGTCCTAAGGTCAAGAGTTCAGCACGTGAAAGTTCTCTTTTTGGGGGTGAGAATGATATTACAGAAAAACCAATTGAACCAGTTAAAGTTTACTCTGAGAAAGAACTGGTTAGAGAAATTGAGAAGATTGGTGCTACGCTTGTGCCAGAACAAGATTGGTCAGTTAGGATTGCGGCAATGCAAAGACTTGAGGGCCTTGTTTTTGGAGGTGCGACAGACTATGCCTCACTCCCAGGCCTGTTGAAGCAGCTTGTTGGTCCTCTAAGTATCCAGCTATCTGACCGACGATCCAGCATTGTAAAGCAGACATGCCATTTATTAAGCTTCTTATCAAAAGAGCTTTTGGGAGACTTCGAGACCTGTGCAGAGATGTTTATTCCGGTCCTTTTCAAGTTGGTTGTGATAACAGTGCTTGTTATAGCAGAATCTGCTGATAATTGCATAAAAACGATGCTGCGAAATTGCAAAGTTGCTCGTGTGCTTCCTCGTATTTCAGATTCTGCAAAGAACGATCGAAGTGCAGTACTTCGTGCTAGGTGTTGCGAATATGCATTATTGATTCTTGAATGCTGGGCTGATCAACCTGAAATACAGAGATCAGCTGATCTCTATGAGGACCTTATCAAATGCTGTGTAGCAGATGCCATGAGCGAGGTACGATCCACAGCTAGGACATGCTACCGAATGTTCACCAAGACCTGGCCAGAACGTTCCAGGCGCTTGTTTTTTCGCTTTGATCCTGTGATTCAGAGAACAATCAATGAGGAAGAAGGTGGCATCCACAGAAGATATGCTTCACCTTCTCTTCGCGAGCGAGGCACACAACCACCAAAAGGTGCAGTGCAGGCGTCTGCTCAATCAAGTTTGCCCGGCTTTGTAACTTCATCAATTGTTGCAATGGACCGAAGTGCAGGTGTAACTTCAGGGACTTCTCTCTTCTCTGGAAGTCAGCTTTTATCACAGGTAAAAACTGTACGAAAAAGTACAGAGAGAAGCCTTGAGAGTGTACTGCAAGCAAGCAAACAGCAAGTTACAGCTATAGAAAGTATGTTGAAGGGCTTGGATATATCAGACAAGCATACC---TCAACAGCACATTCATCTGGTCATGATCTAGGAGTGGACCCTCCATCTTCTCGCGATCCTCCCTTTCCATTGGCTGCACCCGCATCTAATCACATGTCGGTGCAGACTTCTATGTTGTCTTGCTCAAATTCTGCA------ACTAAAGGTGGTACCCGAAATGGTGGATCCATGTTACCAGAACTTGTAATGTCCCAAGGTTCAGTTTCTAGAGATACTAGCAAGTTGTTGTATGCAAGTAATATGGCTACAGATCCGTTGTCAACACCGTCTCTCCTTCACACAGCCAAGAGGATTCCTCTTTCTTCTGAACGTGGACAAGTGGGTGGT------GAAGATATTGCTGATGTTAAATCAACTAGGCGGCTTCCAAATTTGCAATTTGACAGGCAGTATTTGGATACACCTTACAAAAATCCAGGTTATAGAGATCACCAG---AGTTATATCCCCAACTTCCAGAGACCTCTTTTGCGGAAACATGCAACTGGGAGGGTTGTCTCTAGTGTTAGAAATAGCTTTGAGGAAACTCATCTTCAAATTGGAGAAATGTCTAGCTACTCAGATGGTCCTTTGTCATTGAATGAAGCTTTAATTGAGGGACTGAGTCCTAATTCCAATTGGTCAGCAAGGATATCTGCTTTTAATTTTATCCATAGTTTACTTCAACAAGGACCTAAAGGAATGCAGGAAGTGTCCCAGAATTTTGAGAAGATCATGAAATTGTTTTTTCAGCATCTAGATGACCCGCATCATAAAGTAGCTCAGGCAGCTTTCACAACACTCACTGAGATGATTCCAGTTTTTAGAAAGCCATTTGAAAGTTACCTGGAGAGGATCCTGCCTCATGTTTTTTCACGGTTGATAGATCCAAAGGAAGTTGTTCGGCAGTCCTGTTCAGCAACCTTGGAAATAGTTGGTAGCACATATGGTATAGAATTTTTACTTCCAGCTTTTCTTCGTTCACTGGATGAGCAACGGTCACCAAAGGCAAAAATTGCAGTCATTGAGTTTGCCATTAGTTCTTTCAATGCACATGGAGTTAGTTCTGATGGCTCTAGTTGTGGTGTATTGTTAAAATTATGGCTTGGTAAGTTGGCGCCTTTGGTTAATGAGAAGAATTCAAAGCTTAAAGAGACTGCTATTGCTGGTATTATCTATGTTTATTCTCATTTTGATTCTGCTGCTGTGTTAAATTTTATTCTTGGACTATCTATGGATGAACAAAATTCTATGAGGAGGGCACTCAAACAGTATACTCCTAGAATAGAGGTGGATCTCGTGAACTTCCTACAAAGTAAGAAAGAACGTTCACGGTCAAAATCATTCTATGACCAGGCAGATGTTGTTGGAACATCTTCGGAGGAAGGCTATGTAGGAACGACAAAAAAAAGTCATTTCTTTGGAAGATATTCTGGTGGTTCTATTGATAAGGATGGAGGACGAAAATGGACTTCTATGCATGAATCCATGTTGAGGGGGTCGTCTGTTGGTCATACATCTTCTGATGGCCTGCAGGAAGAC---TACCTGGATTATGAATCTGGTTCAAAGCCTGAA---TTGCAGCTTAACACCTCTGACAGAGTTTCCAAAGCTGTTGCC---ATTGTAGAAAACAAGGGTCAAAGGAGTGATCCATTAAATGCAGGATCTGCAGGCTATGAAACAGATTTTGGAAATTCTGTTTCAACTCCTCGTTTAGAT------GGACTTGTAAGTTTGGAACGTCAAGGAGCTCAAGCTCCAGGACTTGATGGAGAAAGACACAAGGATGTAGAGGTTAAGCAGGAGAAAATTATGGTACTCAGAAATGCCCCTATGTTGGAATCTGGTCCGAGCATTCCTCAACTTCTTCACCAGGTATGTAATGGGAATGATGAAAACTCGACTAAAGGGAAAATGGAAGCACTTCAAAAGCTGGTTCACGTTTCTATAGAAAATGATCCTTCAATGTGGGCAAAGTATTTTAACCAAATTATAACAGCAGTGCTCGATGTGATTGATGATTCGGATCCTTCCGTCAGGGAGCTTGCTCTTTCTCTGGTCGTTGAAATGCTCAACTATCAGAAAGAGTTAATGGAGGATTCTGTTGAAATTGTTATTGAAAAATTGGTCCATTCTTCAAGGGACTTGGTTGCTAAGGTTTCCAACGAGGCAGATCGCTGTTTGTCAATTGTATTGGCGCAGTACGATCCACACAGATGTCTTTCTGTTATTGTGCCGTTATTAGTA---GAAGAAGAGAAGATGCTTGTGTCTTGCATTAACTGCTTGACAAAGCTTGTTGGGAGGCTTTCTGAAGAGGAGTTAATGGCTCAGCTACCGTCCTTTCTACCTGCTCTTTTTGATGCTTTCGTAAATCAGAGTGCAGACGTTCGCAAGACCGTTGTTTTTTGTCTAGTTGATATCTACATCGTGCTCGGGAAGACCTTCCTGCCGTACCTTGGTGGGCTTAGCAGCACCCAGCTGCGATTGGTAACGATTTATGCCAATCGCATCTCACAGGCAAGGGCAGGAACTGCAGTTGGTGGGAACCAGGGA
>Efe_4
ATGGAGGAGGCCTTAGAAATGGCGCTGTCAAAAGACACGAAGGAGCGGATGGCCGGCGTGGAGCGCCTCCATGGTTACTTGGAGAACTCCCGGCGGAGCCTCTCATCGGGTGAGGTCACTTCTCTAGTTGATTGCTGTCTTGATCTGCTAAAGGACAGTAACTTCAGGATTAGCCAGGGCTCTCTACAGTCGCTCGCCTCTGCGGCCGTTCTATCCGGCGAGCATCTCAAGCTCCATTTCAATGGTCTCGTCCCCGCCGTCGTCGAGCGCCTCGGCGATGCCAAGCAGCCCGTGCGCGACGCGGCCCGCAGGCTTTTTCTCACTCTCATGGAGGTTTCTTCACCGACAATAATTGTCGAAAGAGCTGGAAGTTATGCTTGGACACACAAGAGTTGGCGAGTTCGTGAAGAGTTTGCACGTACAGTGTCTTCAGCAGTTGGGCTTTTTGCCTCTACTGAGTTAACCCTTCAGCGTGTTGTTCTTCCTCCGGTTTTACAATTGCTGAATGACTCAAATAACAGCGTAAGAGAAGCTGCTACATCATGCATAGAGGAGATGTATACTCAAGTTGGACCACAATTTCGTGATGAATTGCATCGACACCAGCTTAGCCCCTACATGATCAAGGAGATTAGTGCTAGACTTGAGAAGGTTGAACCTAAGGTTCGTCCTTCAGCTGCACTTACCAGCCATTTTGGTTCTGGGGACATGAAGCCTACAAACTTGCCTTCATTAAGCCAAAAAAAAAACATTCCTAAGGTCAAGAGTTCAGCACGTGAAAGTTCTCTTTTTGGGGGTGAGAGTGATATTACAGAAAAACCAATTGAATCAGTTAAAGTTTACTCTGAGAAAGAACTGGTTAGAGAAATCGAGAAGATTGGTGCTACGCTTGTACCAGAACAAGATTGGTCAGTTAGGACTGCAGCAATGCAAAGACTTGAGGGCCTTGTTTTTGGAGGTGCGACAGACTATGCCTCATTCCCAAGCCTGTTGAAGCAGCTTGTTGGTGCTCTAAGTATCCAGCTGTCCGATCGACGATCCAGCATTGTAAAACAGGCATGCCATTTATTAAGCTTCTTATCAAAAGAGCTTTTGGGAGATTTTGAGACCTGCGCAGAGATGTTTATTCCGGTACTTTTCAAGTTGGTTGTGATAACTGTGCTTGTTATAGCAGAATCTGCTGATAATTGCATAAAAACGATGTTGCAAAATTGCAAAGTTGCGCGTGTGCTTCCTCGTATTGCAAATTCTGCAAAGAACGATCGAAGTGCAGTGCTTCGTGCTAGGTGCTGCGAATATGCACTACTGATTCTTGAATGCTGGGCTGATGCACCTGAAATACAGAGATCAGCTGATCTCTATGAGGACCTAATCAAATGCTGTGTAGCAGATGCCATGAGCGAGGTACGATCCACAGCTAGGACATGCTACCGTATGTTCACCAAGACCTGGCCAGAACGTTCCCGACATTTGTTTTTGAGCTTTGATCCTGTGATTCAGAGAATAAACAATGAGGAAGATGGTGGCATCCACAGAAGATATGCTTCACCTTCTCTTCGTGAGCGAGGCACACAACCACCAAAAGGTGCAGGGCAGACATCTGCTCAATCAAGTTTGGCCGGCTTTGGAACTTCGTCAATTGTTGCAATGGACCGAAGTGCAGGTTTAACTTCAGGAACTTCTCTCTTCTCTGGAAGTCAGCTTTTATCACAGGCAAAGACTGTAGGAAAGGGTACAGAGAGAAGCCTTGAGAGTGTACTGCAAGCAAGCAAACAGCAAGTTACAGCTATAGAAAGTATGTTGAAGGGCTTGGATATATTAGACAAGCATACC---TCAACAGCACATTCAGCTAGTGATGATCTAGGAGTGGATCCTCCATCTTCTCGTGATCCTCCCTTTCCATTGGCTGCACCCGCATCTAATCACATGTCAGTGCAGACTTTGGTGCTGTCTAGCTCGAATACTGCA------ACTAAAGGTGGTACCCGAAATGGTGGATCCATGTTACCAGAACTTGTAATGCCCCAAGGTTCAGCTTCTAGAGATACTAGTAAGTCGTTGTATGCAAGTAATATGGCTACAGATCCGTTGTCAACACTGTCTCTCCTTCACACAGCTAAGAGGATTCCTCTTTCTTCTGAACGAGGACAGGTGGGTGGT------GAAGTTATTGCTGATGTTAAATCAACTAGGCGGCTTCCAAATATGCAGTTTGACAGTCAATATTTAGATACTCCTTACAAAGATCCAGCTTATAGAGACCACCAG---AGTTATATCCCCAACTTCCAGAGACCTCTTTTGCGGAAACATGCAACTGGAAGGGTTGTCTCTAGTGGTAGAAATAGCTTTGAGGACACTCATCTTCAAATTGGAGAAATGTCTAGCTACTCAGATGGTCCTTTGTCATTGAATGAAGCTTTAATTGAGGGACTGAGTTCTAATTCCAATTGGTCAGCAAGGATATGTGCTTTTAACTTTATCCATAGTTTACTTCAACAAGGACCTAAAGGAATACAGGAAGTGTCCCAGAGCTTTGAGAAGATCATGAAATTGTTTTTTCAGCATCTAGATGACGCGCATCATAAAGTAGCACAGGCAGCTCTCACAACACTCACTGAGATGATTCCAGTTTTTAGAAAGCCATTTGAAAGTTACCTGGAGAGGATCCTGCCTTATGTTTTTTCACGTTTGATAGATCCAAAGGAAGTTGTTCGACAGTCTTGTTCTGCAACCTTAGAAATAGTTGGTAGCACATATGGTATTGAATCTTTACTTCCAGCTTTTCTTCGTTCACTGGATGAGCAACGGTCACCAAAGGCTAAAATTGCAGTAATTGAGTTTGCCATTAGTTCCTTCAATGCACATGGTGTTAGTTCTGATGGTTCTAGTTGTGGTGTACTGTTAAAATTATGGCTTGGTAAGTTGGCACCTCTGGTTAATGAGAAGAATTCAAAGCTTAAAGAGACTGCTATTGCTGGTATTATTTCTGTTTATTCTCATTTTGATTCTGCTGCTGTGTTAAATTTTATTATTGGACTATCTATGGATGAACAAAATTGTATGAGGAGGGCACTCAAACAGTATACTCCTAGAATAGAGGTGGATCTCATGAACTTCCTACAAAGTAAAAAAGAACGTTCGCGGTCAAAATCATTCTATGACCAGGCAGAT---GTTGGAACATCTTCGGAGGAAGGCTATGTTGGAACGACACAGAAAAGTAATTTCTTCGGAAGGTATTCTGGTGGTTCTATCGATAAGGATGGAGGACGAAAATGGAATTCTATGCATGAATCCATGTTGAGGGGATCGTCTGTTGATCATGCATCTTCTGATGGCCTGCAGGAAGAC---TACCTGGATTATGAGTTCGTTTCAAAGCCTGAA---TTGCAGCTTAACACCTCGGACAGAGTTCCCAAAGCTGTTTCT---ATTGTAGAAAACAAGGGTCGCAGGGGTGATCCACAAAATGCAGGGCCTACAGGCCATGAAGCAGATTTTGGAAATTCTGTTTTAACTCCTCGTATAGAT------GGACTTGTAAGCTTGGAACGTCAAGGAACTCAAGGTCCAGGACTTGATGGAGAAAGACACAAAGATGTAGATGTAAATCAGGAGAAAACTATGGAACTCAGAAACTCTCCTATTTTGGAATCTGGACCGAGTATTCCTCAACTTCTTCACCAGGTATGTAATGGGAGTGATGAAAACTTGACTAAAAGGAAAATGGGAGCACTTCAAAAGCTGGTTCATGTTTCTATAGAAAACAATCCTTCAATATGGACAAAGTATTTTAACCAAATTCTAACGGCAGTGCTCGATGTGATCGATGATTCGGATCCTTCCATCAGGGAGCTTGCTCTTTCTTTGGTCGTTGAAATGCTCAACTATCAGAAATTGTTAATGGAGGATTCTGTTGAAATTGTTATTGAAAAATTGCTCCATGCTTCAAGGGACTTGGTTGCAAAGGTTTCAAATGAGGCAGATCGCTGTTTGTCAATTGTATTGGCACAGTACGATCCACACAGATGTCTTTCTGTTATTGTGCCGTTATTAGTTAGGGAAGATGAGAAGATGCTTGTGTCTTGCATTAACTGCTTGACAAAGCTTGTTGGGAGGCTTTCAGAAGAGGAGCTAATGGCTCAGCTACCTTCATTTCTACCTGCTCTTTTTGATGCTTTCGGAAATCAGAGTGCAGACGTTCGCAAGACTGTCGTTTTTTGTCTGGTTGACATCTACATCGTTCTCGGGAAAGCCTTCCTGCCGTACCTTGGTGGGCTTAGCAGCACTCAGCTGCGATTGGTAACTATTTATGCCAATCGCATCTCACGAGCAAGGGCAGGAACTGCAGTTGGTGGGAACCAGGGA
>Egu_1
ATGGAGGAGGCGATGGAGATGGCGCGGGCGAAGGACACGAAGGAGCGGATGGCCGGGGTGGAACGGCTCCACCAGCTTCTGGAGTCGTCGACGAGGAGCCTGTCGTCCGCGGAGGTCACGGCGCTTGTTGATTGCTGCACGGATCTCCTCAAGGATAGTAACTTCCGGGTATCCCAAGGCGCGCTCCAGGCGCTCTCCTCTGCCGCGGTGCTCTCCGGGGAGCATTTCAAGATACATTTTAATGGGCTCGTGCCGGCCGTCGTCGAGCGGCTTGGTGATGGGAAGCAGCCCGTCCGCGACGCCGCCCGACAGCTTCTGATCACCCTCATGGAGGTCTCATCACCCACGATTATTGTTGAAAGAGCTGGAAGTTATGCTTGGACGCACAAAAGTTGGAGAGTACGGGAAGAGTTTGCACGTACAGTTACAACAGCAGTTGGTCTTTTTGCTTCTACTGAGCTCACTCTTCAGCGAGTTCTACTTCCTCCTGTTTTGCAATTGATGAATGACCCTAACCATAGTGTTAGGGAAGCTGCAACCTTGTGCGTTGAGGAGATGTATACAAATGTCGGACCTCAATTTCGTGAAGAATTGCAGCGTTACCATCTTCCTTCATCCATGATGAAAGAGATGAATGCCAGGTTAGAAAAATTAGAGCCGAAGGTTCGTCCATCAGATGGAGTTGGAACTCATTTTGTTTCTACAGAAATGAAATCATTTACT---------TCTACTCAGAAAAGGAACAGTCCTAAGACCAAGAGCATTCCAAGGGGATCCATGTTCACTGGAGGAGAAACCGACATTACTGAAAAGCCAGTGGACCCAATTAAGGTGTACTCTGAAAAGGAATTGATCAGGGAAATCGAGAAGATTGCATCTACTCTAGTACCGGAAAAAGATTGGTCACTTAGAATAGCTGCAATGCAAAGGGTTGAAGGCCTGGTCTTTGGAGGTGCTGCGGATTATCCGTCATTTCCTATGCTCTTAAAGCAGTTAGTTACTCCTCTAAGCACTCAGCTATCAGATCGACGTTCTAGCATAGTAAAACAGGCTTGCCATCTGCTATGCTTATTATCGAAGGAACTTTTGGGAGACTTTGAGGCTTGTGCTGAGATGTTCATTCCG---------------------------------------------------------------------ATGTTGCGTAACTGCAAGGTTGCTCGGGTTCTTCCTCGGATAGCTGATACTGCAAAGAATGACCGGAGTGCAGTTCTTCGTGCTAGGTGCTGTGAATATGCACTTCTAGTACTAGAGTATTGGGCTGATGCTCTGGAAATACAACGTTCAGCTGATCTTTATGAAGATCTCATAAAGTGCTGCGTGGCGGATGCAATGAGTGAGGTGCGTTCAACTGCACGAAGTTGCTACCGCATGTTCACAAAAACTTGGCCAGAGCGCTCGCGTCGCCTTTTTTCATCTTTCGATCCTGTCATTCAAAGGATAATAAATGATGAAGATGGAGGTATGCACAAAAGATATGCTTCTCCTTCACTTCATGAGAGAGGCACACAGCTATCATGTGTTCCTTCCCATGCTGGT---ACTCCAAGTGTACCTGGATATGGTACTTCTGCTATTGTTGCAATGGATAGAAGCACAAGCATTACTTTAGGAACATCTCTTTCTTCAGGCAGCCTTCTTTTACCACAGTCAAAACCACTTGGTAAAGGTTCTGACAGAAGCCTTGAAAGCGTGCTTCATGCAAGCAAACAAAAGGTTTCGGCCATTGAAAGTTTGTTGAGAGGTGTAAATATATCTGAGAAACATAATTCCTCAATTTCACACTCTACCAGCTTGGATCTAGGAGTTGACTTTCCATCTGCTCGTGATCCACCATTTCCTCTAGCTGTTCCTGCTTCAAATAATCTCTCTATACAGAATCCAGTGTTGGTTGATTCAACTACAGCTCACACTTTTAGGGTTGGTATGAGGAATGGCGGATCAAATTTGACTGATCTCACAAATCCTAAGGCTCAAGCTTCAAGGGACCTTTCCAAAGTTTCTTATGCCAGTCATCACTCATCTGATTCCTTATCATCCGTGTCATTCCCTTACATG---AGAAGA---------TCGTCCGAAAGGCTTCAAGAGGGAAGTGTTCTTGAAGATAATGCTGATGTCAGGTCATCTAGGCGATTACCTAACATGCATATAGACAGACAGTATCATGAGGCACCTTACAGAGATTCTGGATATAGGGATGTACAAAGTAATTATGTTCCTAATTTTCAGAGGCCTCTTTTGAGAAAGCAGGTGACAGGAAGAGCTTCTGCAAGTGGTAGAAGCAGTTTTGATGATGGCCAAATCTCGGTGAGTGAAATGTCTAATTATATGGATGGTCCAGCATCTCTAAATGATGCACTCGCTGAGGGTCTGAGTCCTAGTTCAGATTGGGTAACTAGGGTTTCTACTTTTAGTTATCTCCGAACTCTGTTGCAGCAAGGGCCAAAAGGTATTCAAGAAGTTACACAAAGTTTTGAGAAAGTCATGAAATTGTTCTTCCGACACTTGGATGATCCTCACCACAAAGTTGCACAGGCAGTTCTTTCCACGCTCGCAGAGATTATTCCAGCATGTAGAAAACATTTTGAGAGTTATCTCGAGAGAATCTTACCGCATGTCTTTTCTCGATTAATAGACCCAAAGGAGTTGGTTAGGCAACCAAGTTCAACCACCTTGGAAATTGTTGGTAGTACATACAGTATTGATTCACTGCTTCCTGCCCTTCTCCGATCCCTGGATGAACAAAGGTCTCCAAAGGCAAAATTGGCTGTCATTCACTTTGCAAATAACTCCTTCAACAAATATGCATTGAATTCTGATGGTTGTAGCAATAGCGGCTTTCTTAAGCTATGGCTTGCTAAATTAGCACCTTTAGTAAATGGCAAAAATACAAAACTGAAAGAAGCTTCTACATCTGGCATCATATCAATTTATTCCCATTTTGATTCAACTGCAGTGTTGAATTTTATTCTCAGTTTGTCAGTTGAAGACCAGAACTCTTTGAGGCGGGCACTTAAGCAGTATACACCTCGTATAGAAGTTGATCTAGTGAACTTCTTGCAGAATAAGAAGGACCGTCAGCGTCCCAAATCCTTTTATGATCAGTCAGATAATATTGGAACATCTTCTGAGGAAGGCTATGTTGTGACATTGAAGAAAGGCCCCCTTTTTGGTAGGTATTCAGCAGGTTCGGTTGACAGTGAAGGAGGGCAAAAGTGGAATTCTGTCCAAGAATCTAGCCAACCTGATGCTTCCATCGTGCAGACAGCTTTTGATGAAACTCAGCCACATTTTTATCAAACTGTTGAAGTTAGCTCTGACATGGAG---GTTCTTGGTCCTAAAATCAGTGAATTAAAGCTCAATACTAACTCTACATTAGACAGTGTTGGGTCAAGGACAATTCACCTT------GAA---ACAGATCATAGCCTGGATCATGAGAATTCCGTAACAACTCCATGTTTAGATATCAATAGACTGGTCAGTTCTGATGAAGAAAAGCCTGCTGGTTTGACTCATGGTGCTGAAATCATTCGAAATATTGAAATCATGGATGAGAAGCTTAATTCTGCTAAGAACAGTCCTCGAACAGATAATGGACCTAGTATTCCCCAACTTCTTCATCAAATATGCAATGGCAATGATGCTAATGCAAGTGTCAACAAACATGAGGCATTGCAACGAATAATTGAAGTTTCAGTGGTTGATGATAGTTCTATCTGGATGAAGTACTTCAATCAAATTCTGACAGCTGTACTCGAGGTTTTGGATGATTCAGATTCATCCACAAGGGAACTTGCTCTTTCTTTGATTGTTGAAATGCTAAAAAATCAGAAACAGGTGATGGAAGATTCTGTTGAAATTGTTATTGAAAAATTGCTTCACGTGACCAAAGACATGGTTGCAAAGGTTTCAAATGAAGCACAACAATGTTTGAATATTGTGTTAGCTCAGTATGATCCATTTAGATGTCTTTCAGTTGTTGTACCTTTGTTGGTCAGTGATGATGAAAAGACTCTTGTTATTTGCATTAACTGTTTAACCAAGCTTGTTGGTCGGCTTTCACAGGAGGAATTAATGACTCAATTGCCATCTTTTCTACCTGCACTTTTTGATGCATTTGGAAATCAAAGTCCAGATGTTCGAAAGACGGTGGTGTTCTGCTTGGTGGATATCTACATCATGCTTGGGAAAGCATTCTTACCGTACTTGGAGGGGCTTAGTAGCACACAGCTGCGTCTCGTTACCATATATGCGAACCGGATTTCACAGGCACGGTCGGGTGCTTCTATTGATGCTAGCCAT---
>Egu_2
ATGGAGGAGGCGTTGGACTTGGCGATGGCCAAGGACGCCAAGGAGCGGATGGCCGGGGTGGAGCGTCTCCACCAGTTCTTGGAGGCGTCGAGCAAGAGCCTCTCCCCGGCCGAGGTCGCGTCCCTCGTCGACTGCTGCATGGATCTCCTTAAGGATGGCAACTTCCGGGTCTCCCAGGGGGCGCTCCAGGCCCTCTCCTCGGCGGCCGTGCTCTCCGGGGAACACTTCAAGCTCCACCTCAATGCACTTATCCCTGCCATCGTGGAGAGACTCGGGGACGGGAAGCAGCCCGTCCGGGATGCGGCGAGGCAGCTGCTGATCACCATCATGGAGGTCTCCTCAGCGACAATTATTGTGGAAAGAGCTGGGAGTTATGCTTGGACTCACAAAAGTTGGAGAGTCCGGGAAGAGTTTGCACGTACAGTTGCATCTGCAGTTGGCCTTTTTGGTTCCATGGAGCTCCCTCTTCAGCGAGTTCTACTTCCTCCTATTTTGCAGTTGTTGAATGACTCAAACTTTAGTGTTAGAGAAGCTGCTACATTGTGTATTGAGGAGATGTACACACAATTTGGACCTCAAATTCATGATGAATTGCAGCACCAAAATCTCCCTTTATCTATGATGAAAGAAATTAATGCTAGGTTGGAGAAACTAGAGCCAAAGGCTTACCATTCAGATGGGCATGGAAGTAATTTCATCCCTACAGAAGCAAAAGCTTTACAT---------GCTGGCCATAAAAGGAGCAGTCCAAGGACTAAGAGCATGACAAGGGAAAGCTCACTCTTTGGAGGAGAGAGTGACATAACTGAAAAGCCAATAGACCCCATTAAAGTGTATACCGAGAAGGAATTGGCAAGGGAAATTGAGAAAATTGCATCTACACTTGTACCAGAGAAAGACTGGTCAGTTCGAATAGCTGCCATGCAAAGAATTGAAGGCCTTGTTTTTGGAGGTGCCATGGATTATCCGTCATTCCTCATGCTCTTAAGGCAACTTGTAACTCCTTTAAGCACTCAGCTTTCTGATCGACGATCAAGTATAGTTAAACAGGCCTGCCATGTGTTGAGCTTCTTGTCAAAGGAATTTTTAGGAGACTTTGAGGCTTGTGCTGAGGTGTTCATTCCGGTGCTTTTTAAGCTTGTTGTTGTAACCATTCTTGTGATTGCGGAGTCAGCAGACAACTGCATAAAGACGATGTTGCGCAACTGTAAGGTTGCACGGGTCCTTCCAAAGATTGCTGATTGTGCAAAGAATGACCGAAGTTCAGTTCTTCGTGCTAGGTGTTGTGAGTATGCTCTTTTAGTACTAGAATACTGGGCTGATTCTCCAGAAATACAACGATTGGCTGATCTATATGAAGACCTTATAAAGTGCTGTGCAGCAGATGCAATGAGTGAGGTGCGCTCAACTGCTCGAACTTGCTATCGGATGTTCACAAAAACTTGGCCGGAGCGTTCTCGGCGTCTCTTTTTATCATTTGATCCTGCCATACAAAGGATAATAAATGAAGAAGGGGGAGGGTTCCAGAAAAGATATGCTTCTCCTTCACTTCGTGAAAGAGGAGTGCAGTTAGCACATGCTCCATCTCATACCTCT---ACCACAAACATTCCTGGATTTGGAACTTCTGCTATTGTTGCAGTAGACAAGAGTGCAAGTCTCACTTCAGGAACATCTCTTGCTTCAGGAAGCTTGCTCCCATCACAAACAAAACCCTCTGGAAAGGTTTCTGAAAGAAGTGTTGAAAGTGTACTCCATGCAAGTATACAAAAGGTTTCAGCCATCGAGAGTCTATTGAGAGGTGCAAGCATATCTGAGAAGCAAAATTCCTCAATTGCACACTCAAGCAGCTTGGATCTAGGAGTTGACCCTCCATCTGCTCATGATCCACCATTTGCTGCTGCCATTCCTGATACAGATCATCTTTCTTTACAGAATTCAGTGTCGTCTGATGCAGCTACTGTTGACATTGCAAAAAGTGGTGTAAGTAATAGTGTTTCAAATTTGACTAGCATTGTTGCTTCTGAGAGTCAAGCTTCAAGAGATGCTGTGAAATTATCTCAACTTAATAATCAATCATCTGGTTCTTTATCAGCCTTATCGTTGCCTTACATTTCAAAGAGA---------GTGTCAGACAGGTTTCAAGAGGGAGAG------GAAGATAAGGCTGATATTAGATCAGCTAGGCAGCTTACTAATATGCAGGTCGAGAAGCAACAGTTTGACATGCTATACAAGGATGCTGGATACAGGGATTCACAGAATAATTATGTTCCAAATTTTCAGAGGCCACTTCTAGGAAAGCTGGTAACTGGAAGGGTTACTGCAAGCAGTAGAAAAAGTTTTGATGATGGTCGACTCCCACTGAGTGAAATGACTTGCTATTTGGATGGTCCAGCATCCCTTAATGATGCACTCAATGAGGGTCTAAGTCCTAGTTCTGATTGGGTTGCTAGGGTTTCTGCATTTAATTATATCCAAACTTTGCTGCAGCAAGGGCCAAAAGGCATTCAAGAAGTTGCACTAAATTTTGAGAAGATCATGAAGCTCTTTTCCCAGCATTTGGATGATCCTCACCATAAAGTTGCCCAAGCTGCTTTGTCAACTCTCGCAGAGATTATTCCACCTTGCAGAAAGCCTTTTGAAAGCTATCTGGAGAGGATCATGCCACATGTTTTTTCTCGGTTGATTGACCCAAAGGAGCTAGTTAGGCAGTCATCTTCCACAACCTTGGAAATTGTTGGTAGAACCTATGGTATCGAATCTTTGCTACCTGCCCTTCTCCGTTCACTGGATGAACAAAGGTCTCCTAAGGCAAAATTGGCTGTTATCGAGTTTACCAATAGCTCCTTCAGCAAGCATCCAGTATATTCTGATGGTTATGGCAATAATGGTTTCCTCAAGCTATGGCTTTCTAAGCTACATCCTTTAATTAACGATAAAAAAATTAAACTAAAAGAGGCTGCCATTTCTGGAATAATATCAGTTTACTCCCATTATGATTCCACATCAGTCTTGAATTTTATACTCAGTTTGTCGGTTGAAGAACAGAATTCATTAAGACGGGCACTTAAGCAGTACACCCCTCGTATAGAGGTTGATTTAGTGAACTTTCTGCAGAGTAGGAAAGAGCGCCAACGTTCAAAATCCTTTTATGAGCAGTCAGATGTTGTTCTAACCTCTTCTGAGGAAGGGTATGGTGGAACATCAAAGAAAGATCACTTGTTTGGAAGGTATTCAGCAGGTTCTGTTGATAATGAAGGTCTGAGTAAGTTGAGTTCCATGCAAGAATCACTCAAA---------TCCATCAGTCAGGTCACTTCTGCTGAAACTCAGCAGCATTTGTTTCATAATGCTGAACCTGTTTCTGATTCTGTC---AGTCTTGGACAGAAAAGCAAGGACTTGAAGTACAAAGATGATGGTGTAGTGAAAAGTACCAGATCAAGGGCAAAATGCCTG------GAAAATTCTGATTCTGGCATGCACCTTGAGACTTCGGTAGCAACCCCACGTCTAGATATAATTAGATTGATGAGCTCTGATGGGTGCAAGGCCAATAGATTGAACCTTGGTAATGAAAGCACTTGTGAGATGGAGGTCACTAATGAGAATATGGATTCTCTAAAGAACAACCCCAACAAAAAAAATGGAGCCAGCATACCTCAACTTCTTCATCAAATTTGCATTGGGAATGATGAAAACTCAAGTCTAAATAAGCGTGAGGCTCTGCATCAATTGGTTGAAGCTTCTAAGGTCAATGAACACTCTATCTGGGCCAAGTATTTCAACCAAATTCTAACCATGGTGCTTGAGGTGTTAGATGATCCTGATTCATCCATTAGAGGACTGTCTCTTTCTTTAATCATGGAAATGCTGAACCATCAGAAAGCAGGAATGGAAGATACTATTGAAATTGTTGCTGAAAAATTGCTTCATGCAACCAGAGATGCGGTTGTAGAGGTTTCCAATGTAGCACACCGCTGTTTGACAATTGTGTTCGCTCAATATGATGCATTTAGATGCCTTGATGTTCTCATGCCTTTGCTGGTTAGTGATGATGAAAAGATCCTCGTTGTTTGCATTAGTTGTTTAACTAAGCTTCTAAGTCGGCTTTCACAAGAGGAACTAATGACACAACTACCCTCATTTCTGCCTGCACTTTTTGAAGCATTTGGGAACCGAAGTCCAGATGTTCGTAAGACGGTGGTGCTCTGTTTGGTGGATATTTACATCATGCTCGGCAAAGCATTCTTGCCATATCTGGAGCGGCTTAAGAGCACGCAATTGCGGCTGGTAACTATTTATGCAAACCGGATTTCACAGGCAAGATCTGGTGCCACAATAAATGCTAATCATGGA
>Lch_1
ATGGAGGAGGCTCTGGAACTGGCGCGTGCCAAAGACACGAAGGAGCGGATGGCCGGAGTGGAGCGCCTCCACCAGCTTCTAGAAGCTTCCAGGAAGAGCCTGTCGTCTTCGGAAGTCACCGCCCTGGTTGACTGCTGCATGGATCTCCTCAAAGACAACAACTTCAGGGTCTCGCAAGGTTCGCTGCAGGCGCTGGCGTCTGCTGCTGTGCTGTCAGGGGAGCATCTGAAACTGCATTTCAATGCGCTCGTGCCCGCCGCCGTCGAGAGGCTGGGGGACGGGAAGCAGCCAGTGCGGGACGCAGCACGGCGGCTGTTGCTCACGCTCATGGAGGTCTCTTCACCAACGATCATTGTTGAAAGAGCTGGCAGTTATGCATGGGCACACAAGAGCTGGAGAGTCCGTGAAGAGTTTGCACGCACTGTCACATCAGCAATTGGTCTTTTTGCATCTACTGAGCTTCCTCTTCAACGTGTTCTACTTCCTCCTGTTTTGCAGTTGTTGAATGACTCAAATCATGGTGTCAGGGAAGCGGCTACTTTGTGCATTGAGGAGATGTACACGCAAGTTGGACCTCAATTCCGTGAAGAATTGCAGCGTCATCATCTTCCTACATCTTTGGTGAAAGAAATAAATGCTAGGCTAGAGAAGATTGAGCCAAAGATTCACTCTTCTGATGGACCTAAAGGTCATTTCATCCCACCAGAAATGAAGTCTACTAGCCTACCTGCTTATAACCAAAAAAGAAACAGTCCAAAGACTAAGAATACTGCACGTGAATCATCCTTCCCTGGAGGAGAAAGTGATGCTACAGAAAAACCGGTTGACCCCATTAAAGTGTATTCGGAGAAAGAATTAATTAGGGAATTTGAGAAGATTGCATCTACTCTGGTACCAGAGAAAGATTGGTCAGTAAGAATAGCTGCTATGCAGAGAGTTGAAGGCCTTGTTTTTGGAGAGGCTGCGGATTATCCATCTTTCCCTACGCTTTTGAAGCAACTTGTTGCACCCCTAAACACTCAGTTATCTGATCGACGATCTAGCATAGTAAAACAGGCTTGCCATCTGTTAAGCTTATTATCAAAGGAACTTTTGGGTGATTTTGAAGCTTGCGCTGAGATGTTCATTCCGGTACTTTTCAAGCTGGTGGTCATAACTGTGCTTGTAATTGCAGAGTCTGCAGACAACTGCATAAAAACGATGTTACGAAATGGCAAGGTTGCCCGTGTACTTCCTCGGATAGCTGATTGTGCAAAGAATGATCGAAATGCAGTGCTCCGTGCCAGATGTTGCGAATATGCGCTTCTCATCCTAGAGTACTGGGCTGACGCACCTGAGATACAACGATCAGCTGATCTTTATGAAGATCTTATAAAGTGTTGTGTTGCAGATGCAATGAGTGAGGTACGATCAACTGCAAGGACTTGTTATCGAATGTTCACAAAAACCTGGCCAGAGCGTTCCCGGCGCTTGTTTTCATCCTTTGATCCTGTCATACAAAGGCTAATAAATGAAGAAGATGGGGGTGTGCACAGAAGATATGCTTCTCCCTCGCTTCGTGAGAGAGGCGTGCAGCCGCCTCGCACTGAATCTCAGACACCT---ACTACAAATTTACCTGGATATGGAACTTCTGCTATTGTTGCAATGGACAGGACTGCTAGTATCACTTCAGGAACATCTCTCACATCTGGTGGTGTGCTTCTATCACAAACAAAGCCAATTGCTAAAGGTGGAGAAAGAAGCCTTGAAAGTGTGCTGCATGCAAGCAAACAGAAGGTTACGGCTATTGAGAGCATGCTTAGAGGTGGTAGTGTATATGAGAAGCTTAACTCTTCAGCTACCCGCTCAACTAGTCTGGATCTAGGAGTTGACCCTCCATCAGCTCGTGATCCACCATTTCCTCCAGCTGTTCCTGCTACGGACCATCTCCCATTACAGAATTCATCATTGGCTGATTCTGCTGCAGCTAATATTGCTAGAGTTAGTGTAAACAATGGTGGCTCTATTGTATCTGACCTCATCACTCCTCGGGTTCAAGCTTCCAAAGATTCTGGAAAGGTATCATATTTCAGTAATCTGACAAATGACTCTTTGTCAGCCCTATCGTTGTCCTACACAGCTAGAAGA---------TCTTCTGAAAGGTTGCAGGAGAGAAGTTCCATTGAGGAT---GCTGATATAAGGCCAATTAGGCGTTTCACGGATATGCACAATGATAAGCACTACCTGGATTCTCCTTATAAAGATGCCGCTTTTAGGGGTTCACAGAATGGTTACATTCCTAATTTCCAGAGGCCACTTTCGAGAAAGAACGTAACTGGGAGGACGCCTGCCATTGGTAGAAATACTTTTGAGGATAGTCAACTCTCAGTTGGTGATATGTCTAGCTACATGGATGGCCCGTCTTCTCTCAATGAGGCTCTCACTGAGGGGCTGAGTCCCAGTTCTGATTGGGGTGCTCGGGTTTCTGCTTTTAACTATCTTCGAACTTTGCTGCAGCAGGGGCCTAAAGGCATTCAAGAAGTTACACAGAGTTTTGAAAAGGTCATGAAGCTGTTTTTTAGGCACTTGGATGATCCTCACCACAAAGTCGCTCAGGCAGCTCTTACAACACTTGCAGAGATCATTCCAGCTTGCAGAAAACCTTTTGAAAGTTATGTTGAAAGGATCTTACCTCATGTATTTTCACGATTAATTGACCCAAAGGAGTTGGTTAGGCAACCATGCTCAACAACCTTGGAACTTATCAGCAAGACTTACAGCACTGAATCCCTTCTACCTGCTTTGTTACGTTCACTGGACGAACAGCGATCGCCGAAGGCAAAATTGGCTGTCATCGACTTCGCTATCAATTCGTTTAACAAGCATGCATTGAATTCAGAAGGTGCTGGGAATAGTGGCTTCCTGAAGTTATGGCTTGCTAAGCTGGCGCCGTTGGTGAATGATAAAAATACAAAGCTAAAGGAAGCTGCTATCAATTGTATTATATCAATTTACTCCCATTTTGATTCAGTATCAGTCCTGAATTTTATTCTCAGTTTATCGGTTGAAGAACAGAATTCCTTGAGACGAGCACTTAAGCAGTATACCCCTCGGATCGAGGTGGACCTCATGAACTATCTGCAGAACAAGAAAGAACGCCAACGTTCTAAATCTTTTTATGACCAGTCAGATGTTGTTGGCAGTTCTTCCGAGGAAGGATTTGTTGGAACAACAAAGAAGAGTCACCTTTTCGGAAGGTATTCTTCTGGTTCACTTGATAGTGATGGTGGGAGGAAGTGGAGTTCCATGCAAGAATCAACCCAGATCAGTGTCTCTGTTGGTCTGTCAGCTTCTGATGAGACACACGAGCAGTTGTATCAAAACTTTGAGGATGGCTCTAACACTGAGGGTTTTCTTAGTTCTAAAAGCAAGGAACTGCAGCCCAAAGTTAATTTCGCAGTAGATAATGCGGGCTCCTGGACTAATCGTCCT------GATAAGGTGGATCACAGTGTAGATTTTGAGAGTTATGCAGCATCTCCACGAATGGACATGAATGGATTGGTGACATCTGATCATTTAGAAGCCATAGGTTTGAGGCTTGACAGTGAAGCT------AATTTGGAGCTTAATCATGAGAAGATCACTACTACCAAGAATAATCCTGCGGCAGACTCTCGACCTAGCATTCCTCAACTTCTCCACCAGATATGCAATGGCAATGATGAGAATTCAATTTCAAGTAAACACAGGGCACTTCAGCAATTGGTCGAAGCTTCTATAGCTAATGATTCCTCTGTATGGAACAAGTACTTCAACCAAATTCTGACAGCCATACTTGAAGTCTTGGATGATCCTGATTCTTCCATCCGGGAACTTGCTATTTCTTTGATACTTGAAATGCTCAATAATCAGAGAGAAGCAATGGAGGATTCTGTTGAAATTGTTATTGAAAAGTTGCTTCATGCTACCAAGGATATGATTGCCAAGGTTTCAAATGAAGCGGAGCATTGTTTGACTATTGTGTTATCCCAGTATGATCCATACAGATGCCTTAGTGTTATTGTCCCTTTATTGGTCAGCGAAGATGAGAAAACCCTTGTCACATGCATCAACTGTTTAACAAAGCTCGTGGGGAGGCTTTCACAAGAGGAACTAATGGCTCAGTTACCTTCATTTCTTCCTGCTCTTTTCGATGCATTCGGGAACCCGAGTGCTGATGTTCGCAAGACTGTGGTTTTCTGTTTGGTGGATATCTATATCATGCTTGGAAAAGCATTCTTACCATACTTAGAGAGGCTCAACAGCTCGCAGTTGCGGCTGGTGACCATTTATGCCAACCGGATATCGCAAGCAAGATCAGGTGCTGCAGTCGATGTGAACCATGGT
>Lch_2
ATGGAGGAGGCGCTGGAGATGGCACGGGCCAAAGACACGAAGGAGAGGATGGCCGGGGTGGAGCGCCTCCACCAGCTTCTAGAAGCTTCCAGGAAGAGCCTCTCCTCTGCTGACGTCACCTCCCTGGTCGACTGCTGCATGGATCTTCTCAAGGACAACAACTTTAGAGTCTCTCAGGGCGCTCTCCAAGCCCTAGCTTCTGCTGCCGTGCTCTCGGGCGATCATTTCAAGCTCCACTTCAATGCCCTCGTCCCTTCCATCGTCGAGCGGCTCGGAGACGGCAAGCAGCCCGTCCGTGACGCTGCCCGTCGCCTCCTCCTCACGCTAATGGAGGTTTCTTCACCAACGATAATTGTTGAAAGAGCGGGAAGTTACGCATGGACGCACAAGAGTTGGAGGGTGCGTGAGGAGTTTGCACGTACTGTCACGTCTGCAATTGGTCTTTTTGCATCTACTGAGCTTACTCTTCAGCGGGTTCTACTTCCTCCTGTTTTGCAGTTGTTAAACGACTCTAATCAAGGCGTTAGGGAAGCAGCTACTTTGTGCATTGAGGAAATGTATACACAGGTTGGACCACAATTCCGTGATGAATTGCAACGCCATCATCTTCCTACCTCTCTGGTGAAAGAAATAAATGCAAGGCTAGAGAATATTGAACCAAAGATCCGCTCTTCAGATGGACTAACAGGTCATTTTGTCCCAACGGAAATGAAGTCCACTACTCTCCCTGCACATAATCAGAAAAGAAACAGCCCAAAGACCAAGAATACTGCACGCGAATCATCTCTCTTGGGAGGAGAAAGTGATGTTACAGAAAAACCCGTCGACCCTGTTAAAGTGTACTCTGAGAAGGAATTGATCAGGGAAATTGAGAAGGTTGCAGCTACTCTTGTCCCGGAAAAGGATTGGTCAATAAGGATAGCTGCTATGCAGAGAGTTGAAGGCCTTGTTTTTGGTGGTGCTACTGATTATTCATCCTTTCTCACACTCCTGAAGCAACTTGTTCCCCCCTTAAGCACTCAGCTTTCTGACCGACGGTCTAGCATAGTAAAACAGGCTTGCCATCTGCTAATTTTACTATCGAAAGAACTTTTGGGGGATTTTGAAGCATGCGCTGAGATGTTCATTCCGGTGCTTTTCAAGCTTGTTGTGATAACAGTGCTTGTAATTGCAGAGTCTGCAGACAACTGCATAAAAACGATGTTACGGAACTGCAAAGTTGCCCGCATTCTTCCCCGAATAGCTGATTGTGCAAAGAATGACCGAAATGCAGTGCTACGTGCTAGGTGTTGTGAGTATGCACTTCTGATCCTAGAGTACTGGGCTGATGCGCCTGAAATTCAGCGATCAGCCGATCTTTATGAAGATCTCATAAAATGCTGTGTTGCAGACGCAATGAGCGAGGTTCGATCAACTGCGAGAACTTGCTACCGGATGTTCACAAAAACTTGGCCAGAACGTTCCCGGCGCCTTTTTTCGTCCTTTGATCCTGTCATACAAAGGCTAATAAATGATGAAGATGGGGGAATGCACAGAAGATACGCTTCTCCTTCACTCCGTGAGAGAGGTGTGCAGTTGCCTCGTACTCAATCTCAGACAATG---GCTTCAGATTTACCTGGATATGGTACTTCTGCTATTTTAGCAATGGATAGGAGTGCAAGTTTAGCTTCGGGAACATCACTTTCTTCTGGCAGTTTGCTACTTTCACAAACAAAGCCTATTGGAAAAGGTACAGAAAGAAGCCTTGAAAGTGTGCTGCATGCAAGCAAACAGAAGGTTACAGCAATTGAGAGCATGCTGAGAGGTGTAGATATATCTGAGAAGTTCAATTCTTCAGTTACACGCTCCACTAGTTTGGATCTAGGAGTGGACCCTCCATCATCCCGTGATCCACCATTTCCTCCAGCTGTTCCTGCTACAGACCATCTCAAAGTACAGAATTCGGTGTTGGGTGATTCTACTGTAGCCAAAATTGCTAGAGTTAGTATCCGTAGCGGTGGCCCGGTTTTCTCTGATCTCATCACTGCACAAGTTCAAGCTTCCAAAGACCCTGATAAAGTATCTTATCTCAGTAATTTGACAACTGAGCCTTTGTCAGCACTATCATTGTCATACACGGGTAAGAGG---------TCTTCTGTAAGGCTACAAGAAGGAAGTTCTGTTGAAGAGAACACTGATATCAAGCCAATCAGGAGGTTTCCAAACATGCACATTGATAAGCACTATCTGGATACTCCTTATAAAGATGCAAGTTTTAGGGAAGCGCATAGCAGTTATATTCCTAATTTCCAGAGACCACTTTCAAGAAAGAACACAACTGGGAGGACTTCTGCAAGCAACAGAAACAGTTTCGATGATAGTCAATTATCACTTGGTGATATATCTAGCTATGCGGATGGTCCAGCTTCTCTCAGCGAGGCTCTAACCGAGGGGCTGAGCACCAGTTCTGATTGGTGTGCTAGGGTTTCTGCTTTTAACTATCTCAGGACTTTGCTGCAGCAAGGTCCAAAAGGTATTCAAGAAGTTACACAGAGTTTTGAAAAGGTAATGAAGCTTTTTTTTCAGCACTTGGACGATCCTCATCATAAAGTTGCACAGGCAGCACTTACAACACTTGCAGAGATTATTCCAACTTGCAGAAAGCCTTTTGAAAGTTATCTAGAAAGGATCTTGCCCCATGTTTTTTCGCGGTTGATAGATCCAAAGGAATTGGTTAGGCAAGCTTGTTCAACAACCTTAGAAATTGTCAGTAAGACTTATGGTATCGATTCTCTTCTTCCTGCTTTCTTGCGTTCATTGGATGAGCAACGGTCACCAAAGGCAAAATTGGCTGTCATTGAGTTTGCCATTAATTCCTTCAACAAGCATGCGCTGAATTCCGAAGGTCCTGGTAATAGTGGCTTGCTGAAGTTATGGCTTGCTAAGTTGGCACCTTTGGCCCATGAAAAAAATATAAAATTGAAGGAAGCAGCTATTACCTGCATCATATCAGTTTATTCCCATTATGATTCAGCCTCAGTCCTGAATTTTATTCTCAGTCTATCAGTTGAAGAGCAAAATTCATTAAGGCGGGCACTTAAGCAGTATACACCTCGTATAGAGGTGGACCTCATGAACTATTTGCAGAACAAGAAAGAACGGCAACGCTCTAAATTCTTTTACGACCAATCAGATCTGGTTGGCAGTTCTTCTGAGGAAGGATATGTTGCAACGTCAAAGAAAAATCACTTCTTGGGAAGGTATTCTGCTGGTTCCATTGATAGTGATGGTGGCAGGAAGATGAGCTCCATGCAAGAATCAATGCAGATCAGTGGCTCTATTGGTCAGGCTATTTCTGATGATATGCAGGAACACTTCTATCAAGACTTTGAGGGTGGCTCTAACAATGAGTTTCTTTTTAGCTCCAGAAGCAAGGATCTTAATCTCAATGTTAATACTACAGCAGGTAATGGGGTCTCTTCGACTAACCGTAAT------GAAGATGAAGGTCGCAGCATAGAGTTCGAAAGTTCCTCAGTGACTCCACGTCTGGATTTGGATGGACTGATGAACTCCGATAGTCAAGGAGCCAATAGATTGAGGCTTGGCACCGAAGGCTTTCCTAATGTGGAGCTTAATCAAGATAAG---CCAGCTATTACAAACAAGTCCATTCCAGATTCTTCTCCTAGCATTCCTCAACTTCTTCACAGGATTTGCAATGGCAACAATGAGAGTTCGATTATAAGTAAATGCGGAGCTCTTCAACAATTAGTTGATGCTTCCATAGCTAATGATCACTCCGTGTGGACCAAGTACTTCAACCAAATTCTAACCGCTGTACTTGAGGTCTTGGATGATGCTGATTCTTCAGTCAGGGAACTTTCTCTTTCCTTGATACTTGAAATGCTTAACAATCAGAAAGATACGATGGAGGATTCTGTTGAAATTGTTATTGAAAAATTGCTTAATGCTACCATGGATTCTGTGGCCAAGGTTTCAAATGAAGCTGGCCACTGTTTGACTGTCATATTATCTCAGTATGATCCGTACAGATGCCTTGCTGTTGTTGTACCTTTATTGGTTAGTGAAGATGAAAGAACCCTTGTTACTTGCATCAACTGTTTGACAAAGCTTGTGGGGCGGCTTTCACAGGAGGAAGTAATGGCTCAGTTACCTTCATTTCTGCCTGCTCTTTTTGATGCCTTCGGGAACCAGAGTGCTGATGTCCGCAAGACTGTTGTATTCTGTTTGGTGGACATCTATATCATGCTCGGCAAAGCATTTTTGCCGCATCTAGAGGGACTTAACAGCACACAGTTGCGTCTTGTGACCATCTATGCCAACCGGATATCACAGGCAAGATCAGGTGCTGCAATAAATGCTAACCATGGC
>Nco_1
ATGACAATCCTTCTAGGGATGGGATGGGAGCTT------------------------GTGGAAAGCATGCATGGGCTC------------------------------------------------------------------------------------------------------------------------------------------------------------------------------------------------------------------------------------------------------------------------------------------------------------------------------------------------------------------------------------------------------------------------------------------------------------------------------------------------------------------------------------------------------------------------------------------------------AAGACAAGA------------------------------------------------------------------------------------------------------------------------------GGTGAGAATGATATTACAGAAAAACCAATTGAACCGGTTAAAATTTACTCTGAGAAAGAATTGGTTAGAGAAATTGAGAAGATTGGTGCTACGCTTGTGCCAGAACAAGATTGGTCAGTTAGGATTGCGGCAATGCAAAGACTTGAAGGCCTTGTTTTTGGAGGTGCTACAGATTATGCCTCATTCCAAAGTCTGTTGAAGCAGCTTGTTGGTCCTCTAAGTATTCAGCTATCTGATCGACGTTCCAGCATTGTAAAACAG---------------------------------------------------------------------------GTGCTTTTCAAGTTGGTTGTGATAACAGTGCTTGTTATAGCAGAATCTGCTGATAATTGCATAAAAACGATGTTGCGAAATTGCAAAGTTGCTCGTGTGCTTCCTCGTATTGCAGATTCTGCAAAGAATGATCGAAGTGCAGTACTTCGTGCTAGGTGCTGCGAATATGCACTATTGATCCTTGAATGCTGGGCTGATGCACCTGAAATACAGAGGTCAGCTGATCTCTATGAGGACCTTATCAAATGCTGTGTAGCAGATGCCATGAGTGAGGTACGATCCACAGCAAGGACATGCTACCGGATGTTCACCAAGACCTGGCCTGAACGTTCACGGCGCTTGTTTTTGAGCTTTGATCCTGTGATTCAGAGAATAATCAATGAAGAAGATGGTGGCATCCACAGAAGATATGCTTCACCTTCCCTTCGTGAGCGAGGCACACAACCACCAAAAGGCGCACTGCAGTCATCTGCTCAATCAAGTTTGCCTGGTTTTGGAACTTCCTCAATTGTTGCAATGGACCGAACCACAGGTTTAAATTCGGGAGCTTCTCTCTTCTCTGGAAGTCAGCTTTTATCACAGGCAAAGACTGTA---------------------------------------------------------------------------------------------------------------------------------------------GGAGCGGACCCTCCATCTTCTCGTGATCCTCCCTTTCCATTGGCTGCACCTGCATCTAATCACACGTCAGCGCAGACCTCTATGCTGCCTAGCTCAACTACTGCA------AATAAAGGTGGTACCCGAAATGGTGGGTCCATGTTACCAGAACTTGTAATGGCCCAAGGTTCAGCTTCTAGAGATACTAGTAAGTCGTTGTATGCAAGTAATATGGCTACAGATCCATTGTCAACACTCTCTCTCCTTCACACAGCCAAGAGGATTCCTCTTTCTTCTGAACGAGGACAAGTGGGTGGT------GAAGATATTGCTGATGTTAAATCAACTAGGCGGCTTCCAAATATGCAATTTGATAGGCAGTATTTGGATACACCTTACAAAGATCCAGCTTACAGAGACACCCAG---AGTTATATCCCCAACTTCCAGAGGCCTCTTTCACGGAAACATGCATCTGGGAGGGTTGTCTCTAGTGGTAGAAATAGCTTTGAGGAAACTCATCTTCAAATTGGAGAAATGTCTAGCTACTCAGATGGTCCTTTGTCATTGAATGAAGCTTTAACTGAGGGGCTGAGTCCTAATTCCAATTGGTCAGCAAGAATATCTGCTTTTAATTTTATCAATAGTTTACTTCAACAAGGACCTAAAGGGATGCAGGAAGTTTCCCAGAGCTTTGAGAAGATCATGAAGTTGTTTTTTCAGCATCTAGATGACCCGCATCATAAAGTAGCTCAGGCAGCTTTTACAACACTCACTGAGATGATTCCAGTTTTTAGGAAACCATTTGAAAGTTACCTGGAGAGGATCCTGCCTCATGTTTTCTCACGATTGATAGATCCAAAGGAAGTTGTTAGGCAGTCTTGTTCAGCAACGTTGGAAATAGTTGGTAGCACATATGGTATAGAATCTTTACTTCCAGCTTTTCTTCGTTCATTGGATGAGCAACGTTCACCTAAGGCAAAAATTGCTGTCATTGAGTTTGCCATTAGTTCCTTCAATGCACATGGAGTTAGTTCTGATGGTTCTAGTTTTGGTGTACTGTTAAAATTATGGCTTGGTAAGTTGGCACCTCTGGTTAATGAGAAGAATTCAAAGCTTAAAGGAACTGCCATTGCTGGTATTATATCAGTTTATTCTCATTTTGATTCTGCTGCTGTCTTAAATTTTATTCTTGGACTATCTATGGATGAACAAAATTCTATGAGGAGGGCACTCAAACAGTATACTCCTAGGATAGAGGTGGATCTCATGAACTTTCTACAAAGTAAGAAAGAACGTACACGGTCAAAATCATTCTATGACCAAGCAGATGTCATTGGAACATCTTCAGAGGAAGGCTATGCAGGAACAACAAGGAAAAGTCATTTCTTTGGAAGGTACTCTGGTGGTTCTATTGATAAGGATGGAGGGCGGAAATGGAATTCCATGCATGAATCCATGTTGAGGGGATCGTCTGTTGGTCATGCATCTTCTGAGGACCTGCAGGAAGAC---TACCTGGATTATGAGTCTGGTTCAAAGCCTGAA---TTGCAGCTTAACATCTCTGATAGAGTTCCCAAAGGTGTTTCT---ACTGTAGAAAACAAGGGTCACAGGGGTGATCCACTAAATGCAGGGCCTGCAGGCCATGAAACAGATTTTGGAAATTCTGTTTTAACTCCTCGTTTAGAT------GGACTTGCCAACTTGGAACACCAAGGAGGTCAAGGCCCAGGACTTAATGGAGAGAGGCACAAGGATGTAGAGGTAAATCAGGATAAAACCTTGCTACTCAGAAATGCCCCTTTGTTGGAATCTGGACCGAGTATTCCTCAACTTCTTCACCAGGTATGCAATGGGAATGATGAAAACTCGACTAAAAGAAAAATGGAAGCACTTGAAAAGCTAGTTCATGTTTCCATAGACAAAGATCCTTCAATATGGACAAAGTATTTTAACCAAATTCTAACAGCAGTCCTCGATGTGATTGATGATTTGGATCCTTCCGTCAGGGAGCTTGCTCTTTCTCTGATCGTTGAAATGCTCAACTATCAGAAAGAGTTAATGGAGGATTCTGTTGAAATTGTTATTGAAAAATTGCTCCACGCCTCAAGGGACTTGGTTGCAAAGGTTTCAAATGAAGCAGATCGCTGTTTGTCGATTGTATTAGCCCAGTATGATCCACACAGATGTCTTTCTGTTATTGTGCCGTTGTTAGTAAGTGAAGATGAGAAGATGCTTGTGTCTTGCATTAACTGTTTGACAAAGCTTGTTGGGCGGCTATCGGAGGAGGAGTTAATGGCTCAGCTACCTTCATTTCTACCTGCTCTTTTTGATGCTTTCGGAAATCAGAGTGCAGATGTTCGCAAGAGTGTTGTTTTTTGTCTAGTTGACATGTACATCGTGCTCGGCAAAGCCTTCCTGCCGTACCTTGGTGGGCTTAGCAGCACTCAGCTGCGATTGGTGACGATTTATGCCAATCGCATCTCACAAGCAAGGGCAGGAACTGCAGTTGGTGGGAACCAGGGA
>Nco_2
ATGGAGGAGCCCTTAGAGATGGTGCAGTCGAAGGACACGAAGGAGCGGATGGCCGGAGTGGAGCGCCTCCACGGCTACCTCGAGAATTGCCGGAGAAGCCTCTCCTCCGCCGAAGTCACCTCCCTCGTCGACTGCTGCCTCGATCTGCTGAAGGACAGCAATTTCAGGGTCAGCCAGGGGGCGCTTCAGTCGCTCGCCTCCGCGGCAGTTCTCGCCGGCGAGCATCTGAAGCTCCATTTCAACGCACTCGTTCCTGCTGTCGTCGAGCGCCTGGGTGATGCGAAGCAGCCCGTTCGAGATGCTGCCCGCAGGCTTCTCCTTACGCTTATGGAGGTTTCTTCACCGACAATAATAGTTGAAAGAGCTGGTAGTTATGCCTGGACACACAAGAGTTGGCGTGTTCGTGAAGAGTTTGTTCGAACAGTTTCTTCTGCAGTTGGCCTATTCGCCTCTACTGAGCTCACTCTTCAGCGTGTCGTACTTCCT---------------------------------------------------------------CTGCAAATGTACACTCAAGTTGGGCCTCAATTTTTTGACGAACTGCAGCGGAATCATCTTCCCCCTGCTATGGTTAAGGAGATAAGTGCAAGACTTGAAAAGATTGAGTCCAAGGTTCGTCCTGCTGATGCTCTTTCCAGCCAATTTGGTTTACCAGAAACAAAGCCTGCAATTCTGCCTTCATTCACTCAGAAGAAAAGCAGTCCAAAAATAAAGAGCTCAGTTCGTGAAAGTTCTCTTTTTGGTGGTGAAAATGATGTTACAGAGAAATCTATTGAGCCAGTTAAGGTTTTCTCTGAGAAAGAATTAATTAGAGAAATTGAGAAAATCGGTGCTACACTTGTGCCTGAACAAGATTGGTCAGTTAGAATTGCTGCAATGCAGAGACTCGAGGGCCTCGTATTTGGAGGTGCTGCTGAGTACGCCTCATTCCAATCTCTGTTGAAGCAGCTTGTTGGTCCTCTAAGTGGTCAACTTTCTGATAGACGTTCTAGCATTGTGAAGCAGGCATGCCATTTGTTAAGTTTTTTATCAAAGGAACTTTTGGGGGATTTTGAGGCTTGTGCAGAGATGTTTATTCCGGTTCTTTTCAAGCTGGTTGTGATAACAGTGCTTGTTATAGCAGAATCTGCTGACACTTGCATAAAAACGATGTTGCGCAATTGTAAAGTGGCTCGTGTACTTCCCCGTATTGCAGATTGTGCAAAGAATGACAGGAGTGCAGTTCTTCGTGCTAGGTGTTGTGAGTATGCACTATTGATTCTTGAGTATTGGGCTGATGCACCTGAAATACAGAGGTCAGCAGAACTTTATGAGGATCTTATCAAATGCTGTGTAGCGGATGCCATGAGTGAGGTGAGATCCACTGCAAGAACATGTTACCGAATGTTCTCCAAAACATGGCCTGAACGCTCGAGGCGGTTGTTTTTGAGCTTTGATCCTGTGGTTCAGCGAATAATCAATGAAGAAGATGGAGGCATTCACAGAAGATATGCATCACCTACACTTCGGGAGAGAGGTGTGCAGCAAATGCACGGTCTGACACAGCGATCTGCTCAATCAAATGTTCCTGGTTTTGGGACTTCCTCAATTGTGGCAATGGACCGGAGCACAAATTTACCTTCAGGGGCATCTCTACTCTCTGGCAGTCAGCTTCTGTCACAAGCAAAGGCTGCAGGAAGGGGTACAGAAAGAAGTCTTGAAAGTGTTCTGCAGGCAAGCAAGCAGCAGGTTACGGCTATTGAGAGCATGCTGAAAGGTTTGGATTTCTCGGAGAAGTGTAAC---CTAGCTAAACGTTCAACAAGTCTTGATCTAGGAGTGGACCCTCCATCATCTCGTGATCCCCCATTTCCATTGGCTGTTCCTGCATCCAATCACTTGTCAGCACAGAGTTCTGCATTGGCTGGTTCAACTGCAGCCAAAATCACTAAAGGTAGTCTTCTCTCTGGTGGTTCAATTTTATCAGATCTTTTATCATCCCAGGTTACAGCTTCTAAAGATAATAGCAAATTATTGTATGCAGGTAATATGACCACAGATTCCCTGTCTCGC---------ACTCACACTGCCAAGAGGGTTCCATTGTCTTCTGATCGACCACAAGAGAGA------TTTGAAGATATTTCTGATGTCAAGTCAAATAGGCGTTTTGCTAACATGCAAGTTGATAGGCAGTACCTCGATACACCTTATAAGGATCCAGCTTACGGAGATGTACATAGTAGTTATGTTCCCAATTTCCAGAGGCCTCTTTTGAGAAAGCCTGCTTCAGGAAGGGTTTCA---AGTGGTAGAAACAGTATTGATGAAAGTCATCTTCAAATTGGAGAAATGTCTAGCTGCTTGGATGGTCCAGTAACATTGACTGAAGCTCTAACTGAAGGCCTAAGTCCTAGTTCCAACTGGTCAGCCAGGGTTTCTGCTTTTCGTTATGTCCATGGTTTACTGCAACAAGGACCAAAAGGAATACAAGAAGTTACCCAGAACTTTGAGAAAATTATAAAGTTGTTTTTCCAGCACTTGGATGATCCCCATCATAAGGTGGCACAGGCAGCTTTTGCGACGCTCACTGATATGATTCCAGTTTTCAAAAAACCGTTCGAGAGTTATCTTGAGAGGATTTTACCTCATGTTTTCTCCCGGCTTATAGATCCAAAGGAACTTGTAAGGCAGTCTTGTTCATCAACCTTGGAAATGGTTGGGAGCATATATGGAATAGATTCATTGCTTCCTGCATTTCTTCGTTCACTCGATGAGCAGCGATCGCCAAAGGCTAAAATTGCTGTCATTGAATTTGCTATTAACTCCTTCAATACACATGCAATGAGTTCTGATGGTGCTAATTGTAGTGGATTATTAAAGTTGTGGTTTGCTAAGTTGGCACCTCTTGTTAATGAGAAAAATGCAAAGCTTAAAGAAGCAGCCATCACGGGTATTATATCGGTTTATACACACTTTGATTCTGCGGCTGTTTTAAATTTTATTGTTGGTTTATCTGTGGAGGAACAAAATGCAATGAGGAGAGCTCTCAAGCAGTACACTCCTAGGATAGAGGTGGACCTTATGAACCTTCTACAAAATAAGAAAGAGAGATCACGGTCAAAATCTTTATATGACCAGTCAGATGTTGTTGGAACATCTTCCGAAGAAGGCTATGTAGGAACATCAAAGAAAAATAATTTCTTTGGGAGGTTCTCTGCTGGTGCTATTGATGGTAATGGTGGTAGAAAGTGGAGTTCCATGCATGAATCCATGTTCATGGTAACTTCTTATAATCATGCACCTTCTGATGAACTGCAGGAAAAT---TACCGGAATCACGAGGGTATTTCAAAGTCTGAA---TTACATTGTAGCACCTCCAGC------AGAAAAACTGTTGAT---ACTTTAGAAAACAAAGAATCCTGGAGCCACCAATTGGATGCTAAGAACTTAAATCATCAAACAGATGTTGAAAGTTGTGGTGTTTCTCCTAGTTTAGAAGTCCATGGG------------------AATGAAGGGGCAGAAGTTCTTCATGGTGGAGAATCTGCTGCTAAT---GCAGTAAATCAGGATAAATCTGTTGTACTTAAAGATGCCTCTTTGTTGGATTCTGGCCCTAGCATTCCTCAACTTCTTCACCAGATATGCTATGGAAATGATGAAAATCCATCGGAAAGCAAAAAGGAAGCAATCCAGCAGTTGGTTCATGTTTCCATGGAAAAGGATCCTTCTATATGGACAAAGTATTTCAACCAAATTCTAACTGCAGTACTTGAGGTGGTTGATGATAGTGATCCTTCAGTCAGAGAGCTTGCACTTTCTCTGATTCTTGAGATGCTTAATTACCAGAAAGATTCCATAGAGGATTCTATTGAAATTGTTATTGAGAAGCTGCTCCATGCCTCCAGAGATTCAATTGCAAAGGTTTCAAATGAAGCTGAGTGCTGCTTGTCGGTTGTGTTATCCCAGTTTGACCCATATAGATGTCTTTCTGTCATTACACCATTGTTGGTAAGCGAAGATGAGAAAGCGCTTGTCTCTTGTATTAACTGTTTGACAAAGCTTGTTGGGCGGCTTTCACAGGAGGAGTTAATGGGTCAACTACCATCATTCTTACCGGCTTTGTTTGATGCTTTTGGGAGTCAGAGTGCAGATGTTCGTAAGACAGTTGTTTTCTGTCTAGTAGATATCTATATTGTACTCGGCAAAGCCTTCTTGCCGTACCTTGGTGGGCTGAGCAGCACCCAACTGCGGCTGGTGACAATCTATGCGAACCGCATTTCTCAGGCAAGGTCGGGAACTCCAATCAATGGTAACCAGGGG
>Osa_1
------------------ATGGCGGCGGCGTCGTCGTCGTCGGCGTCCGCCGCCGCGGTGGCGCGGCTGCGGGAGCTGACGCCGGCGCCGGGGGCGGAGCTCTCGGAGACCGGCGCGGCCGCGCTCGCCGAGTGCTGCGCGCGCCTCCTCATCTCCGCCGCGGGGGGCGACGCCGGGGCCGCGCGGCCGGCGCTCGACGCGCTGTGCGCGGCGAGCGGGGAGGCGATGCGGCGCCACTCCGATGAGCTCGCGCCGCTGGTCGTCGGGCGGCTCGGGGACGGCGACCCGGCCGTGCGGGACGCGGCCAGGAGATTCCTCGTGCGGCTCATGGAG------------------------------------------------------------------------------------------------------------------------------------------------------------------------------------------------------------------------------------------------------------------------------------------------ATGAAGGAGATGAATGCAAGGATGGGAAATGGAGAAAAAACCCCATGCATATCAGATGTCCAAGACAACCGATGTATGACAATACAAATTGAACCAACGGAT---------ACCAATCAAGCAAAGAAAAGTCCCAAAGTGAAGATTGTTACAAGAGATGCCTCACTTCTTGCAGGAGATGGAGATATTACAAGAAAATCGCTTGGACCAATAAAGGTATTCTCTGAGAAGGACCTATCAAGAGAAATAGAAAGAGTAGCATCTACTTTACATCCAGATAATGAATGGGCAATACGAATAACTGCAATGCAAAGAGTGGAAGGCTTAGTTCTCGGAGGTGCTGCCGACTATTCAGCCTTCCCTATGCTCCTAAAGCAGCTTGTGACCCCACTCATAACCCAGATTCTGGATAGGAGATCAAGTGTTGTGAAACAGGCATGCCATTTGCTAAATTTCTTATCAAAAGAACTGCTACGTGACTTTGAACCGTGCGCTGAACTGCTTATTCCGGTCCTTCTTAAGAATGTTGTGATCACTATTCATGTAATTGCTGAGTCCTCGGATAATTGTATAAAAGAGATGCTGCGGAACTGCAAAGTAGCTCGTATTCTACCAAAAATTATTGAATTTGCAAAGAATGATAAAAGTGCAGTTCTCCGTGCCAGGTGTTGTGAGTACGCAATATTGATGTTGGAGTTATGGGTTGATACTCCAGAAATACAGAGATCAGTTGATCTGTATGAAGAATTCATAAAATGTTGTATAGAAGATGCAACTAGTGAGGTCCGATCAAGTGCTAGAGCATGCTACAGAATGTTTTCAAGGATTTGGCCTGAACGTTCGCATCAGTTGTTTTCATCGTTTGAATCATCCAGGCAGAAAATGATAAATGATGAAGATGCTGAGACACAGCAAAGGCATCTTTCTCCTGTAGAAAGAGTTAAATTGATGCAG------------------------------------------CCTCAATCTAGTTCTTGTAATTCAACTGAAATTGACAAAGTTGTCAAGGTCGATTCTGGAACATCGTTTTCTTCTGTAGACCTTCAATCAGTACAAGTGAAAGCATCCGTTCAGCATGATGATATGACCTCAAAAATTCAGCCTGAAGGCAAAACTGATGGCACTACAACTACTGGAAGTTCATTTAAAGATACCAGT---------------------ACGTTAGAAAAAGAAACAAGCCCAGACAAAGGCCCTGATCCTGATTCATCTTGTGATCCATCC---------------TCTGCCACTCAATTTATACTAGAACCTACTTCAGAATTGCTACCGTCTGATGCAACTGTTGTAACAATTGTTCAAGACAAGGCTGAATGCAGGCCAAATACTGAACAGCTGACTCAGCAAGTTCAAGTT------------------TTGGGACATCCTTCTGATCTGCTGAACCGT---------------TCACCTCCTGTTAGTTTGAAAGAA---------TCAGGAAACTCGCTGAAACATAACCCT---ATTCAAGTGAACTTTGATGGTAGCTCAGGTGGAAAACTA---------CAGAAAGTGAAGCATCATACTAGCGCTCCTAATAAGAGTGTTGTTCGTAAGGAGCCGCGGAACAATTACATTCCCAACTTCCGGCGTCCTCTCTTGAGTAAGCAGATGACAAACTGGTTTTATGCCAGTAACAGAAGTGATTTAGATGACAAGCAACTCATTTTGGGTGAAATGGTCAGCAACATGGATGTGCCCTCCTCTCTCACCGAGGCACTTTCTTTGGGTCTTAAACCAAAGTCAGATTGGATGATGAGGGTATACGCATTCAATTTCTTAAGATCTTTGCTAGAGCAGGGACCAAGAGGCATTCAGGAGGTTGCACAAAATTTTGACAAGGTTATGAGGTTTGTTAGTCGTTACCTGGCTGATCCTCATCATAAAATAGCACAGGCTGCTCTCTCATCACTTTCAGAGATCATGCCAGTTTTTAAGAAGCCTTTTGAACATTATCTGGACAAGACTCTGCCTCATGTTTTCTCTCAGCTGAATGATCCAAAGGAATCCATCAAGCAGCAGTGCTCAGCAATTTTGAAACTTGCAGGTGAAATCTATTCCATTGATTCGCTCTTACCGGCCCTACTTCGTACACTAGAAGAACAGAAATCTCCCAAGTCAAAATTGGCAATTATTGAGTTTGCAAACTCTTCTTTTGTAAAATGCACAGTCAGTTCTGACAACTATTCTAGCAGCAGCTTCCTTAAGCCATGGCTTGAAAAGCTAGCTCTTTTGTTCAAGGACAAAAACAGTAAGCTAAAAGAGGTTAGCGTTGCTGGTTTCTCATCAATCTATTCTCACTACGATCCTGCATCTTTGTTAAGCTTTCTAGTTAGCTTGTCAATGGAAGAACAAAAGAGATTAAGACGGGCAATAAAGCAGTTGATCCCTACAATAGAGAGCGACTTGGAAGAGTTTTTGCAACAAAGGAAACATAAGCCAAAGGTGCCA---CTATTTGATTCTTTTGTTGGTGCATATCAACCTTATGCTAAAGGTTTAGTCATAAAGCAAAATAAGCACCATCTGCATGCCACATATCAGTCTGATTGCCTTCAGGCTGATGATGTGTTCGAT---TCTGCACTCCACTGTCTCCCAAGAATTTCTTTGGAAGTTCGTGAGCGACGCGCTGGGAAAATTGAATCTGAATCTTACGATGAA---TCTAATGGTCATGATGCTGAA---ATGATGGACAAGAAATCTAGTGATACAAGGTCG------------------------------------AGTGACCCCCCT------AGAACATTTGATTATAATGTGATATCAGATAACACAGTTGAGAGTCCAAGAAAAGAGGGTACTGACATCAAGAGATTTGAGGAA------------------------TCAAACGAGAGTGAACTGAACATAACTGTCAGAAATAGGAATGTCATATTG---------AATAGCTGTCAAGATCATGGACCAAGCATTTCCAGGACATATCATCAG------------------------------------------GATGAAATGAGTCAAATGGAAGAAGTTCCAGAGATAAATGGCCCTTCCGTGTCAATCAAGAATTTACAACAGATGTCCTCTTCTCTACTTGAGATGCTTGATGATCCAGAGGAATCCACCAGAGAGCTTGCACTTACTCTATTGGTTGAAATTCTTGAAAAGCAACGAAAGGCAATGGAGAACTGTATCGATACTCTTATAGTTAAATTGCTGCATGCAACCAAAGATGCTGCCTTGAAGGTTGTAAATCAAGCCCATATCTGTTTGACAACGGTGGTTACTCAATTTGATCCGCTGACATGCCTAAGAGCAATTGCTTCTCAGTTGGCCAACCAGGATGAAAAAGTTCTTATTGTCAGCATCAACAGTTTGAGCAAGCTTGTTATTCGATTATCACAGGACAATCTTATGGCACATTTGTCGATATTTCTTCCTGCACTCCTGGACGCCTTCGAAAACCATAGTCCATATGTCCGCAAGGCTGTGGTGTTGTGCTTGGTGGATACGTACCTGAAGCTCGGGCCAGCGTTCTTGCCGTATTTGGAGAGGCTGGACAGCGCCCAGCTGCAGCTGGTAACCACGTACGCCAGCAGGCTGTCCCAGACG---AGCTTTATTGCTGTGGACGCT---------
>Osa_2
ATGGAGGCGGCGCTGGAGGCGGCGCGCGCCAAGGACACGAAGGAGCGGCTGGCCGGGGTGGAGCGGCTGCACGAGGCGCTGGACGCGGCGCAGCGCGGGCTGACGGCGGGGGAGGTGACGGCGCTGGTGGACACCTGCATGGATCTGATACGGGACGCCAACTTCCGGGTCGCGCAGGGCGGCCTGCAGGCGCTCTCCGCCGCCGCCGTCGTCGCCGGGGACCACTTTAAGATCCACCTGAACGCGCTCGTCCCGGCCGCCGTCGAGCGCCTCGGGGACGGCAAGCAGCCCGTCCGCGAGGCCGCCCGGCAGCTCCTCATCACCCTCATGGAGGTTTCTTCGCCGACAATCATAGTTGAAAGAGCTGGAAGTTATGCATGGACTCACAAGAGTTGGAGGGTCCGGGAAGAGTTTGTACGTACAGTGGCAACCGCGGTTGGGCTTTTTGCTTCAACCGAGCTCCCATTGCAACGAGTTCTTCTTTCACCTGTCTTGCAATTGATGAATGATTCAAATCAAAGTGTTCGAGATGCTGCTATCTATTGCATTGAGGAGATGTACACACATATGGGATCTCAGTTCCATGAAGAGTTGCAGCGCCATAACTTACCTCCGTACATGCTAAGGGAGATAAATTCAAGATTGGAAAGAATAGAACCAAAGGTTCCCACATCTGATGGTAATATCATGCAATATAAGGCTGTCGAATCTAGATCTGTTAGT---------GTTAATCCGAAAAGAGGCAGTCCAAGGACAAAAAGCACACCACGGGAAAGTACATTATTCGGAGGGGACACGGATATAACAGAAAAACCAGTGGAACCAGTAAGAGTTCACTCAGAGAAAGAATTACTTCGGGAGTTTGAGAAGATTGCAGCTACCCTTGTTCCAGAAAAGGACTGGTCCGTGCGTATTGCTGCCATGCAAAGGATTGAAGCTTTGGTGTATGGAGGTGCTATTGATTATCCATCTTTTCTTATGCTCTTGAAGCAGTTGGTTCCACCTCTATCAACTCAGCTGTCTGATCGACGGTCTAGCATTGTAAAACAGGCATGCCATCTACTCAATGTACTATCCAAAGAACTCCTTGGTGATTTTGAGCCATGTGCTGAACTATTTATTCCGATGCTTTTTAAGCTTGTTGTCATAACAGTGCTTGTCATAGCTGAATCAGCCGATACATGCATAAAAACCATTCTACGGAACTGCAAGATTTCACGAATTCTTCCTCGCATAGCTGACACAGCAAAGAATGACCGAAGTGCAGTTCTCCGTGCTAGGTGCTGCGAGTACGCTCTTTTAATACTGGAGTATTGGGCTGATGCCCCGGAGATACAACGTTCAGCTGATTTATACGAAGATCTAATAAAGTGCTGTGTAGCAGATGCGATGAGTGAGGTCCGTGCAACTGCTAGAAGTTGTTATAGACTGTTTGCAAAGACATGGCCTGAGCGTTCACGTCGGCTTTTTATGTCATTTGATCCTGCTATACAGAGGACTATAAACGATGAAGATGGGGGTGTGCACAAGCGGTATGCTTCACCCTCTCTTCGTGAGAGGGTTGTGCAGCCTTCTCGTTCTTTATCACATGCAAGT---GGTACAAGTGCACTTGGATATGGCACTTCAGCTATTGTTGCTATGGACAAAACTGCTGCTATTTCTTCAGATTCATCCTTTTCATCAAATACTCTTCGTTTGTCACAGTCAAAGACTGTTGGGAGAAGTTCTGAAAGAAGCCTAGAGAGTGTGCTTAACTCAAGCAAAGAAAAGGTTTCTGCCATTGAAAGTTTGCTGAAAGGTGTAAGCATATCAGATAGGCAAAATATCTCAGCTACCCGCTCAACCAGCTTGGATCTTGGGGTTGATCCTCCATCGTCTCGTGATCCTCCTGTTCCGCTTGCAGCAACAGCTTCAAATCATCTGTCCTTACAGAATTCAGCACTGCTCGACTCATCTGTTCCTAGCACCATAAATGCTAGTGCACGAAATGGAGGCTCCCGCTTATTGGAGTCAATGACAACCCAGTTG---GGCACCAGAGAGCGATCAAGATCACCGTACTTGGGTAATATATCATCTGAGTCCATGACAAGCTTATCACTGCCTTTT---CCAAGAAGG---------TCTTTGGAGAGGCCACAAGAAGGAGGCCGCATGGATGAGGGTAGTGATATCCGGTCAACTAGGAGATTCCCCCAAACT---------CAAAACTATGTTGACATGCCCTACAGAGATGCCATCCACAGAGATTCACATAATAATCATGTTCCAAATTTCCAGAGACCTCTTCTAAGGAAGCAAGTAATGTCAAGGGCTTCTGCCAGCATCAGGCACAGCTTTGACGATAGCCAAGTACAGTCAGGTGACGTGTCTGGTTATACGGATGCACTGGCTTCACTAAGTGATGCTCTTTCTGAGGGTCTCAGCCCTAGTTCGGATTGGGTAGTGAGAGTCTCAGCTTTTGAATTTATTCGGAATCTTCTGCAACAAGGCCAGAGAGGTATTCAGGAAATTACACAGAATTTTGAAAAGGTCATGAAGCTGTTTTTTCGTCATTTGGATGACCCTCATCATAAGGTTGCACAAGCAGCCTTTTCTACTCTTGCAGAACTTATTCCAGCTTGCAAGAAGCCATTTGAGAGTTATGTTGAAAGAATTTTGCCATATGTTTTTTCCCGGCTTATTGATCCAAAAGAATTGGTAAAAAAACCATGCTCATCAACCTTGGATGTTGTTGGGAGAACATATGCAATTGATATGTTGCTACCTGCCCTAGTGCGCTCACTAGATGAACAGAGGTCCCCAAAGGCAAAGTTGGCTGTTCTTGAGTTCGCAAATAAATCGTTCAGCAAGTACACTGTAGATTCTGAAGGTTATAGTAACAGTGGGTTCCTTAAACTGTGGCTTTCAAAATTGGCACCTTTAGTTCATGAAAAAAATGCAAAACTGAAGGAGGCATCCATTTCTGGTATCATATCTGTTTATTCTCATTTTGATTCAACAGCAGTGCTAAATTTTATTCTAAACTTATCTGTTGAGGAGCAAAACCTCTTGAGGCGTGCACTGAAGCAATACACACCTCGCATTGAAGTTGATTTAGTGAACTACTTACAGAGCAAGAAAGATCGTCCCCGTCCCAAATCT---TATGATCAAGCAGAT---TATGGAACTTCTTCCGAAGATGGTTACGCGCTTGCATCAAAGAAAAGCTATCCATTTGGGCGGTATTCCTCTAGTTCCCTTGATGCTGAAGGTGGGAAATGGATGAATTCAGTGCAAGAGTCAACACCGCGTAATGCGCCTATGGCGAGAACTACTTCTGATATGAGCATAGATCATACTAGTCAAAGCATAGAACTGGACACTGGAAGTGAA---GTTCTTTTAACTAGAAGTAGAGAATCAAAGAATAATACTAGCTCACTAGTGGAAACTGCTCGTTCTTGGCCAAACTATCCT------GAAAAAACTGATGCGCCTTTGGATGATGAAACTGCTATCAGTACTCCTCGCTTAGACTTAAGCCATCGCGCTGCTTCTGATGGGCACAATGCTGTTGGTTCTACT------GCTGAAGAAAATGTTCAAGAGGGAGATATTGCTGTGAAACTTAGTTCTATAAAGACTACCCTACATGCTGACAACGAACTGAGCATACCACAACTTCTTCATCAGATAAGCAACGGTACCGAAGTT---TCAAGTTTGGAAAAGCGGGAAGCATTACAGCAGTTGGTTAAAGCTTCTGTTGATAATGACATCTCCATTTGGGCAAAGTATTTCAATCAAATCTTAACGGCTGTGCTTGAGGTGCTGGATGATTCTGATTCATCTACTAGGGAGATTGCTCTGTCTTTAGTTGCCGAGATGCTCAACAATCAGAGTGGTGCTATGGAAGAATCTATTGAAATTGTTCTGGAGAAACTTCTGCATGTTACCAAAGACATGGTGGCAAAGATTTCAAATGAGGCAAACCAGTGCTTAAATGTTCTGTTAGCAAAATATGATCCTTTCAGATGTCTTGCTGTTGTGGTGCCTCTATTGGTCAGTGATGATGAAAAGACACTTGTTGTGTGTATCAACTCCTTGACAAAGCTTGTTGGACGGCTTTCCGAGGAGGAATTGATGAATCAGTTGCCCACATTTTTGCCAGCACTGTTTGATGCTTTTAGTAACCAAAGCCCTGATGTTCGAAAGACTGTTGTATTCTGCTTGGTGGATATCTACATCATGCTTGGGAAGGCATTCGTCCCGTATTTGGAAGGGCTTAACAGCACGCAGCTGCGCCTTGTAACTATCTACGCAAACCGGATTTCACAAGCAAGGTCTGGCGCTCCGATTGATGCTAACCAA---
>Out_1
------------------------------------------------------------------------------------------------------------------------------------------------------------------------------------------------------------------------------------------------------------------------------------------------------------------------------------------------------------------------------------------------------------------------------------------------------------------------------------------------------------------------------------------------------------------------------------------------------------------------------------------------------------------------------------------------------------------------------------------------------------------------------------------------------------------------------------------------------------------------------------------------------------------------------------------------------------------------------------------------------------------------------------------------------------------------------------------------------------------------------------------------------------------------------------------------------------------------------------------------------------------------------------------------------------------------------------------------------------------------------------------------------------------------------------------------------------------------------------------ATGTTTGCAAAAACCTGGCCAGAGCGCTCTCGTCGCCTCTTTGCAAGTTTTGATCCTGTGATTCAGAGGCTTATAAATGAGGAAGAAGGGGGTATTCATAAAAGATATGCTTCTCCATCCATCCGTGATAGAGGCCCACAGCAATTGCGGAATCCAAATCAGCTTCCTGCTACTGCAGCAGTACCAGGTTATGGAACCTCTGCCATTGTGGCTATGGATCGGAGTGCAAGTTTGTCATCAGGGTTGTCTTTGCCTAGTGGGAATCTACTTCTGTCGCAAAGGAAGCCTCCTGAACAGGTTCCTGAAAGAAGCCTCGAAAGTGTACTTCAAGCCAGCAAACAGCAAGTTAGTGCCATTGAGAGCATGTTGAGAGGCTTAGACGCTTCAGATAGAGGGAGCATTACGGCTACACGGCCTGCTGTCAAGGATGGAGGAGTTGATCCCCCATCTGCTCGTGACCCACCCTTTCCTGCAGCTGCTTCTGCAACAAATCAGATTACTATGCGTACTTCTTTGCCAATCAGTTCAACTGGTGCTAATATTTTGAAAGGTGGTGTGCGTAGTGGTAGTGCTGATTTACCTGATATAGTGCCTTCCCAGGGTCCAGTTTCTACAGAAGTTGGTAAATCATCTCTTCTGGGTGGCCTGAACCATGATGTGTCATCTGCATTGACAATGTCATATTCTGCAAAAAGAGTGCCATTGACATTTGAGAGGCTAAGTCAACGCAGTTCTTTTGAAGAGGGTAATGATATTAAAGCACCAAGGCGTGTGCTTAAGTTGCAGATGGACAGACTTCTTCTTGATACCCCATATAAGGATACAAGCCACAAGGATTCGCAGTATAATTCCATACCAAATTTCCAGAGACCACTCTTACGAAAGTATGGATCTGGAAGATCTTCTGGGAGCAATAGACTCAGTATTGAGGATAACCAGCTGCCAACTGGAGATGTGTACAATTATATGGATGGACTTATGTCACTTAATGATGCCCTCACAGAGGGGCTTAGTGTTAGTGCAGACTGGTCTGCTAGAGTTGCTGCTTTTAACTACTTGCGAAAACTTCTGCAACAAGGGCCTAAAGGTGTGCAAGATGTGACACAGAACTTTGAGAAGGTTATGAAGCTGTTTTTTCAACATTTGGATGACCCACATCACAAAGTGGCTCAAGCAGCACTTTCCACTCTCGCTGAGTTAGTACCAGCTTGCCGAAAGTCATTTGAAGGGTACCTTGAAAGAATTCTACCTCATGTTTTTTCACGATTGGTTGATCCCAAGGAGATAATTAGGCAACTTTGTTCATCAACATTGGAAATTGTGAGTAATACTTATAGCATTGATTCAGTGCTTCCTGCTTTGCTTCGGTCACTGGATGAGCAGCGCTCACCAAAGGCCAAGGTAGCTGTCATAGAGTTTGCAATAGCTTCCTTTGCAAAGCTTGCAATGAATGGTGAAGCTTCTGGTGGAAGTGGCTTGCTGAAACTCTGGCTTGCAAAGCTAGCACCATTGGCAAATGATAAGAATCCAAAACTCAAGGAGACAGCTGTCACTGGTATTATATCTGTTTATTCTCATTTTGATTCTACATCTGTTTTGAATTTTATTCTAGGCCTGACCATTGAGGAGCAAAGCACATTGCGGCGAGCCCTGAAACAGTACACTCCCAGGATTGAGGTAGACCTCATGAATTTTTTGCAAAACAAGAACCAGCGTACAAGATCTAAATCATTGTATGACCAATCTGATGTTATTGGCACATCTTCAGAGGAGGGCTACGTGGGAACGACAAGGAAAACTCAGTTCTTTGGAAGATATTCCTCCGGATCAATTGATAGTGATACTAGCAGGAAATGGAGTTCTGTGCAAGAGCCAATGCAGTTTGGAAGCGTTGCTGGTCAGGCAACTTCAGAAGAACCACAAAAACATATTCATGAAAACTTGGAGTCCTCTTTAAATCTCGAGGAGCATGATCATGGTAGAAGTAAGGATTCTAGAAATAATGTAGATCTGATGACGGAGAACCTGGCTACGTGGACTGATCAAACACTTACTCTCAACCTTGAGACAAGGACTGCCTATGATAATTCTTTAGGGACTCCACGTTTAGATGCTCAAGGGCTCACAAGCATGGATGTACAGGGTGTCTTGGAAAGCAAGTTCAGTGGGGAAGCTCCGTCAGATGCAGAAATGATGCATGAGAAAGATGTTAATCAGAAAAGTCAACCTGTGCAAGAACCTGGCCCGAGTATACCTGCACTTCTTCATGAGATCTGCAATGGTAATGATGAGAAATCTGTGAAAAAGAAACGTGAAGCTCTTCAAGTGTTGATTCAAGTGTCCAAGACAAATGATGCATCTATTTGGTCCAAGTACTGCAGTCTGATTTCCTCTGCCCTTTTT------------------------------------------------------------------------------------------------------------------------------------AAAGAC---------------------------------------------------------------------------------------------------------------------------------------------------------------------------------------------------------------------------------------------------------------------------------------------------------------------------------------------------------------------------------------------------------------------------
>Out_2
------------------------------------------------------------------------------------------------------------------------------------------------------------------------------------------------------------------------------------------------------------------------------------------------------------------------------------------------------------------------------------------------------------------------------------------------------------------------------------------------------------------------------------------------------------------------------------------------------------------------------------------------------------------------------------------------------------------------------------------------------------------------------------------------------------------------------------------------------------------------------------------------------------------------------------------------------------------------------------------------------------------------------------------------------------------------------------------------------------------------------------ATGGGAGATTTTGAGACTTGTGCCGAATCTTTTATCCTGGTTCTTTTCAAGCTAGTTGTCATAACAGTCCATGTAATTGCTGAGTCTGCAGACAATTGTGTGAAGACGATGTTACGTAACTGCAAAGTTGCTCGTGTCCTTCCGCGCATCGTTGATTGTGCAAAGCACGATCGTAGTGCAGTTCTTCGTGCGAGGTGTTGTGAATATGCATTGCTGGTGTTGGAACATTGGTCTGATGCTCCTGAGATACAACGGTCAGCTGATCTATATGAGGATCTTATTAAGAGCTGTGTAGGAGATGCCATGAGTGAGGTTCGCTTATTGGCTAGGACATGCTATCGTATTGTTAGCAGAATCTGGCCAGAGCGCTCTCATCGTCTTTTTGCAGGTTTTGATCCTGTGATTCAGAGGCTTATAAATGACGAGGAATGTGGTATTCACAAACGATATGCTTCTCCATCCACCCGTGATGGAAGTGCACAAGTACGGAATTCAAGTAGTCTATCTTCTACTACTGCAGTGGCACTTGGATATGGAACATCTGCTTCTGCGGCCATGGACCGGAGTGCAAGTTTATCATCAGGAGTTTCTTTTCCGAGTGGGAATGCGCTTACATCACAGAGGAAGGCTCCTGAACAATATCTTGAACAAAGTGTTGAAAACATAATTGAAACAAACCAACAGCAGGTCGATGCCTTTGAAAGCATGTTGAAGGGTGTAGACATTTCAGATAAAGGAGTATTTCCGACAACACGTCCTGTTAGCAAGGATGTAGGAGTGGATCCACCATCTGCTTGTGATCCCCCCCATCCGGTAACTGCTCCTGCAACAAATCAGGTTGCTATGCGTACTCTTGCTTCAGCCACTAATGGTGCTGCTAATATTTTTAAATGCAGTATGCGCAATGGTGGTGCTGCTGTACCTGATGAGGCACCTGCTCAGGTTCCAGTTTCAGCAGATGACTTAAAATCATCTGTTCAGGGTAGCCTTATTTGCGATTCATCTTCAGCACTGAATGTATCATATTCTGCCAAAAGAGTTCCAGTGCCTTTGGAAAGGTTGAATCAGAACAGTATGATGGAAGAGACTAGTGATTATAAAGCACCAAAGCGCATTCTTAAGTTGCAAATGGACAAAATGTCAGCAGATGCTCCATATAAGGACATGACCTGCAAGGATTCACAGTATAACTCTGTCCCAAATTTTCAGAGATCGCTTTTACGAACTAGTGGATCTGCAAGATCTTCTGGCAGTGGTAGAAGCAGTATAGAAGAAAACCAGCTACCAACTGGGGAAATGTATAATTATATGGATGGTCTTATGTCACTGAATGATGCTCTTACTGAGGGGCTTAGTATTGCTGCTGATTGGTCTGCTAGAGTTGCTGCTTTCAACTATTTGCGGAAATTGCTTCAACAAGGGCCTAGAGGCTTACAAGAAGTTACACAAAGTTTTGAGAAGGTCATGAAGCTTTTTTCTGAGCACTTGGATGATCCACATCACAAAGTAGCACAAGCGGCACTTTCCACACTTGCTGAATTAGTGCCAACTTGCCGAAAGTCATTTGAAGGTTATCTTGAAAGGATTCTACCTCAAGTATTTTCACGACTTGTTGATCCTAAGGAGCTAATTAGACAGCTTTGTACAACAACATTAGAAACAGTAGGAAATACTTATAGCATTGATTCATTGCTTCCTGCTTTACTCCGTTCACTTGATGAGCAGCGCTCACCCAAAGCCAAGATGGCTGTCATAGAATTTGCAATTGCTCAATTTGCAAAGCTAGCAATGAATGGTGAAGCAACTGGTGGAAGTGGCTTATTGAAACTGTGGCTTGGAAAGTTAGCTCCATTGGCAAACGATAAGAACCCAAAACTCAAGGAGACAGCAGTTACTGGTATCATATCTGTTTACTCTCATTTTGACTCAACAACTGTCTTGAATTTTATTTTGGGGCTCTCAATCGAAGAACAAAGTACTCTGCGGCGAGCACTGAAACAGTATACTCCAAGAATTGAGGTAGACCTCATGAACTTTCTGCAAAACAGGAGCCAGCGGATGCGATGTAAATCATTATATGACCAATCTGATGTTCCTATGACAAATTTGGAAGAGGGATATGGGTGTCCAACAAGAGGGAATCCACACTTAGGGCGATTTGCCTCTGGATCAGTGGATAATGATAGTGGAAGAAAATGGAGTTCTTCTCATGAATCAGTGCAGTTAGGAGGTACTGTTACTCAAGCATCTACAGAAGAATCACAAAAACATTTCTATCAAAATCACGAGATTTCTTTGAACACCGAGGATCATGGCTATGACAAAAGTAAGGATTCCAGAAATAATATAGATGCA---------AATCCAGGACCAGGTCCTACTCTTCGT------CCTAAGCTTGATGCAAGGCGAGCCTATGGGAATCTTGGAGTGTCTTACCATCAAGAATCCCATGGGATTACAAGTGTGGATCCACTAGGAGCACTGGAAAGCAGGCGTGGGGGGGAAACA---------------------CATCCTAGCCAGCCTAAAGGTAAAAAGCAGCCTATGCAACAACAAGGCCCTCGTATTCCTATACTTCTTGCCCAGATGTGCAATGGTAATGATGAGAAGCCTGTCAACAAAAAACGAGAAGCTCTCCGAGAGTTGGTTCAAGTGTCTAGGACAAATGATATGTCCATATGGTCCCAGTTCTCCAACCAAATCCTGACAGGTGTCCTCCAGGTTCTAAGCGATAATGATTCAGTTGTCAGGGAACTTGCTCTCTCTGTCATACTTGAAATGCTGAGTAATCAGCGAAAAACTTTGGAGGATTGCATTGAACTTTTATTAGAGAAAGTAATCCATGCAACAAAGGATCTGGTGACAAAGGTATCCAGTGGAGCAGATCGTTGTTTAACAAGTATTTTATCACAGTATGATCCCCATCAATGCCTCAGGGTGGTCATACCTTCTTTGGTTAGCGAAGATGAAAAAACCTTGGTGACTTGCATCAGCTGCTTGACTAAGCTGGTTGGACGCCTTCCTGCAGAAGAGCTAATGGCCCAGTTACCTTCCTTCTTGCCCGCTTTGTTTGATGCATTTGGGAATCAGAGTGCAGATGTTCGAAAGACGGTTGTATTCTGTCTAGTTGATATATATATTGTTCTTGGAAAAGCATTTTTACCTTATCTTGGACGCCTGAGTGGTACTCAGCTGCGTCTTGTTACAATCTATGCAAATCGAATTTCAGAGGCAAGGTCAGGTGCTTCTGTGGATGTGAACCAAGTA
>Out_3
ATGGAGGAAGCGATAGAGATGGTGCAGGCAAAGGATACCAAGGAGCGAATGGCGGGGGTGGAAAGGTTGCAGCAGATTCTAGAACATTCCAGAAAGAGTCTGACTGCGTCCGAAGTGAGTAACCTTGTGGATGCATCTCTGGCTCTCTTGAAGGACAATAATTTTAGAGTTAGCCAAGGAGCTTTGCAGGCCCTCGCGTCTGCGGCAGCGTTGTCAGGTGAGCATTTAAAGCTACATTTCAATGCATTGCTGCCCGCCATTGTTGAACGATTGGGTGATGGAAAACAGCCGGTTCGCGATGCGGCACGGAGGCTGCTGCTGGCTTTAATGGAGGTTTCTTCTCCAACTATTATTGTGGAGAGAGCTGGGAGCTATGCGTGGACTCATAAGAATTGGAGGGTTCGTGAAGAGTTTGCCCGTACTGTTGCATCTGCCATTAGTCTTTTTGCTGCCACGGAGCTTCCTTTTCAGCGGTTGCTGCTCCCATCGGTACTACAATTGCTAGAAGACTCGAACAATAACGCCAGAGAAGCAGCTATGATATGTTTTGAGGAAATGTATCATCAAGGAGGGCCTCAGTTTCGTGATGAACTCCAACGGCATCATCTTCGCCCGAGCCAGTTGAAAGAGATAAATGCCAGATTAGAGAAGATAGAACCAAAGATGCGGCCGTTTGAAGGCATTACAGGCCAATTTGCATCCTCAGAAGTGAAGTCCTCTGCATTGCCTGTTGTGGGTAGCAAACGAAACAGTCCAAAGGCAAAGAATACTGTCCGTGAATTATCCCTAGCAGGAGGT------------------------------------------------------------------------------------------------------------------------------------------------------------------------------------------------------------------------------------------------------------------------------------------------------------------------------------------------------------------------------------------------------------------------------------------------------------------------------------------------------------------------------------------------------------------------------------------------------------------------------------------------------------------------------------------------------------------------------------------------------------------------------------------------------------------------------------------------------------------------------------------------------------------------------------------------------------------------------------------------------------------------------------------------------------------------------------------------------------------------------------------------------------------------------------------------------------------------------------------------------------------------------------------------------------------------------------------------------------------------------------------------------------------------------------------------------------------------------------------------------------------------------------------------------------------------------------------------------------------------------------------------------------------------------------------------------------------------------------------------------------------------------------------------------------------------------------------------------------------------------------------------------------------------------------------------------------------------------------------------------------------------------------------------------------------------------------------------------------------------------------------------------------------------------------------------------------------------------------------------------------------------------------------------------------------------------------------------------------------------------------------------------------------------------------------------------------------------------------------------------------------------------------------------------------------------------------------------------------------------------------------------------------------------------------------------------------------------------------------------------------------------------------------------------------------------------------------------------------------------------------------------------------------------------------------------------------------------------------------------------------------------------------------------------------------------------------------------------------------------------------------------------------------------------------------------------------------------------------------------------------------------------------------------------------------------------------------------------------------------------------------------------------------------------------------------------------------------------------------------------------------------------------------------------------------------------------------------------------------------------------------------------------------------------------------------------------------------------------
>Pab_1
------------------------------------------------------------------------------------------------------------------------------------------------------------------------------------------------------------------------------------------------------------------------------------------------------------------------------------------------------------------------------------------------------------------------------------------------------------------------------------------------------------------------------------------------------------------------------------------------------------------------------------------------------------------------------------------------------------------------------------------------------------------------------------------------------------------------------------------------------------------------------------------------------------------------------------------------------------------------------------------------------------------------------------------------------------------------------------------------------------------------------------------------------------------------------------------------------------------------------------------------------------------------------------------------------------------------------------------------------------------------------------------------------------------------------------------------------------------------------------------------------------------------------------------------------------------------------------------------------------------------------------------------------------------------------------------------------------------------------------------------------------------------------------------------------------------------------------------------------------------------------------------------------------------------------------------------------------------------------------------------------------------------------------------------------------------------------------------------------------------------------------------------------------------------------------------------------------------------------------------------------------------------------------------------------------------------------------------------------------------------------------------------------------------------------------------------------------------------------------------------------------------------------------------------------------------------------------------------------------------------------------------------------------------------------------------------------------------------------------------------------------------------------------------------------------------------------------------------------------------------------------------------------------------------------------------------------------------------------------------------ATGAATGGTGAAACTTCCAGTGGAAGTGGGTTGCTGAAACTGTGGCTTGCAAAGTTAGCACCATTGGCAAATGATAAAAATACAAAACTTAAGGAGACAGCTGTTACTGCTATTATATCTGTCTATTCGTATTTTGATTCTACATCTGTCTTGAATTTTATCTTAGGCCTCACAATTGAAGAGCAAAGCACACTGCGTCGATCTCTGAAGCAGTATACACCAAGAATTGAAGTGGACCTCATGAACTTTTTACAAAGTAAGAATCAGCGGACACGGTCCAAGTCATTATATGACCAGTCTGATCTTGTTGGCACATCTTCTGAGGAGGGTTATTCAGGAACAACAAGGAAGAATCAGCTTTTTGGAAGATACTCCTCTGGATCAATTGATAGTGATGGTGGGCGGAAATGGAGTTCTGTTCAAGAACCAATGCAGTTTAGTAGCGTTGCTGGCGAGACAAATTCAGAAGAACCACAGAAGCACTTCTATCAAAAT---GAATCTTCTTTAAATCTTGAGGATCATGGTTATGGTAAAAATGCA------------------------------------------------------------------------------------------------------------------------------------------------------------------------------------------------------GAGATTATAAATGAGAAAATTCTGAAAATTAAACAGGAGCTTCAGCAGGAATCTGGCCCTAGTATTCCTGCACTTCTTCATCAGATGTGTGACGGTAACGATGAGAAATCTGTGAGAAAGAAACGGGAGGCTCTTCAAATGTTAGTTCAGGTGTCTAAGATGAATGATGCATCCGTCTGGTCTAAGTACTTCAATCAAATTTTAACAGGTGTTCTTGAGGTGCTTGATGATCCTGATTCTTCTGTCAGGGAGCTTGCTCTTGCTGTTATAGTTGAAATGCTTAGTAATCAGAAAGATACGCTAGAGGATTCTGTTGAAACTTTATTGGAAAAACTGCTCCATGCGACGAAGGACCTTGTTGCAAAGGTCTCTAGTGAAGCAGATCGTTGTGCAACAATTGTGCTATCTCAATATGATCCCTATCGATGCCTCACGGTTGTAGTTCCTCTATTGGTCAGTGAAGATGAAAAAACTTTGGTGACTTGCATTGGCTGCCTAACTAAGCTTGTTGGGCGGCTTCCACCAGAAGAACTAATGGCTCAGTTACCTTCATTTTTGCCTGCTCTATTTGATGCTTTTGGGAATCAAAGTGCAGATGTTCGGAAGACAGTTGTGTTTTGTCTAGTGGACATATATATTGTTCTCGGGAAAGCATTTTTACCTTATCTCGGAAGCCTGAGTAGTACCCAGCTACGACTTGTAACAATTTATGCGAATCGAATTTCCCAGGCAAGGTCAGGAGCTTCTGTGGACCCGAACAATGCC
>Ppe_1
ATGGAGGAAGCTCTGGAGCTCGCACGTGCCAAGGACACGAAGGAGCGCATGGCCGGAGTGGAGCGCCTGCATCAGCTTCTGGAAGCGTCGAGAAAGAGCCTGAGTTCGTCGGAGGTGACGTCGCTTGTCGACTGCTGCATGGATCTTCTCAAGGACAATAATTTCAGAGTCTCTCAGGGCGCTCTGCAAGCCCTAGCCTCCGCTGCTGTGCTCTCCGGCGACCACCTCAAGCTCCACTTTAATGCACTTGTTCCCGCCGTCGTCGAGCGTTTGGGCGATGGAAAACAGCCTGTTCGCGACGCCGCTCGGAGACTCCTGCTTACTCTCATGGAGGTTTCTTCTCCAACAATCATTGTTGAAAGAGCAGGATCTTATGCCTGGGCACACAAAAGCTGGAGAGTTCGAGAAGAGTTTGCACGAACTGTCACCGCAGCAATTGGACTTTTTGCAGCAACTGAACTTCCACTTCAGAGGGCTATACTTCCTCCTATTCTACAGATGTTGAATGATTCAAATCCTGGTGTAAGGGAAGCAGCTATAATGTGCATTGAGGAGATGTATACACAGGCAGGGCCTCAATTCCGTGATGAACTTCAGCGGCACCATCTTCCTATGTCTATGGTGAAGGATATTAATGCGAGGCTAGAGAGGATTGAACCTAAGGTTCGTTCCTCAGATGGACTTTCCAGCAATTTTAGTGCTGTAGAAACAAAGCATGTGAGC---------CATAACCCCAAGAAAAGTAGTCCAAAGGCCAAAAGTTCCTCAAGGGAGGTGTCTCTTTTTGGAGGGGAAAATGATGCTACTGAAAAATCCGTAGACCCTATTAAAGTTTATTCAGAGAAGGAACTAATAAGGGAAATTGAGAAAATTGCTTCTACCCTTGTACCAGAAAAAGATTGGTCAGTTCGCATTGCTGCAATGCAGAGAATTGAAGGGTTTGTATATGGAGGTGCTACTGACTATCAATGTTTCCGGGGACTCTTGAAGCAACTTGTTGGCCCTCTGAGCACACAATTATCTGATCGAAGGTCTAGCATAGTAAAGCAGGCTTGCCATCTGTTGTGCTTTTTGTCGAAGGAGCTTTTGGGAGATTTTGAGGCATGCGCAGAGATGTTCATTCCAGTTCTTTTCAAGCTGGTTGTGATTACTGTACTTGTAATTGCAGAGTCAGCAGATAATTGCATAAAAACGATGTTGCGTAATTGTAAAGTTGCTCGTGTGCTTCCTCGAATTGCTGATTGTGCAAAGAATGACCGTAATGCAGTACTTCGTGCAAGGTGTTGTGATTATGCACTGTTGATACTAGAGTATTGGGCTGATGCACCAGAAATACAACGATCGGCGGATTTGTATGAAGATCTAATAAGGTGTTGTGTGGCAGATGCAATGAGCGAGGTCCGATCGACTGCAAGAATGTGCTATAGAATGTTCTCAAAAACATGGCCAGAGCGTTCCCGACGATTATTTTCCCTATTTGATCCTGTTATTCAAAGGTTAATCAATGAAGAGGACGGGGGAATACATAGGCGTCATGCTTCTCCTTCTGTTCGTGATAGGGGTGTGTCA------TATACTCCCCAGCCCTCTGCT---GCTTCAAATTTACCTGGATATGGAACTTCAGCTATTGTTGCAATGGATAAAAGTTCAAGTTTATCCTCAGGCACTTCTCTATCTTCAGGA---CTACTTTTGTCACAAGCTAAATCACTTGGTAAAGGTACTGAACGTAGTCTGGAAAGTGTGTTGCATGCAAGCAAACAGAAGGTCAGTGCAATTGAAAGCATGCTTAGAGGTTTGGATTTGTCTGAGAAACATAAT---TCAACTCTCCGGTCATCAAGTCTGGATCTAGGAGTTGACCCTCCATCATCTCGTGATCCACCATTCCCTGCTGCTGTCCCAGCTTCTAATCATCTTTCA------AACTCTTTAATGGCAGATTCAACTACCACAAGTATCAATAAAGGTAGTAACCGCAATGGTGGCTTGGTTTTGTCTGATATCATTACA---CAAATTCAAGCTTCCAAAGATTCTGGTAAATCGTCATATCGCAGCAATCTATCAGCTGAAGCTATGCCGACTGTCTCA---TCATACACAATGAAGAGA---------GCTTCTGAGAGAGGCCAAGAAAGGGGTTTCATTGAAGAGAACAATGACATTAGGGAGGCTAGGCGATTTACAAACTCTCAAATTGATAGGCAGTAT---GACTCACCTCACAGAGATGGAAACTTTAGGGACTCACATAACAATCACATCCCCAATTTTCAAAGGCCGCTCTTAAGAAAGAATGTGACTGGAAGGATGTCTGCAGGCAGGAGGAGAAGTTTTGATGATAGCCAGCTCTCACTTGGGGAAATGTCCAATTATGTAGAAGGTCCCACATCTCTAAATGATGCACTGAGTGAGGGACTGAGTCCATCTTCTGACTGGAATGCTAGGGTTGCCGCATTCAATTATCTCCGGTCTTTGCTGCAGCAAGGCCCAAAAGGCATTCAAGAAGTGATTCAGAATTTTGAGAAAGTGATGAAGTTGTTTTTCCAACACTTGGATGATCCCCACCATAAAGTTGCACAAGCAGCTCTTTCAACACTTGCAGATATTATTCCATCTTGTCGTAAGCCCTTCGAAAGTTACATGGAAAGGATCTTACCCCATGTTTTCTCACGGTTAATTGACCCAAAGGAGTTAGTCAGGCAGCCTTGCTCAACAACTTTGGATATTGTTAGCAAAACTTACAGTGTAGATTCCCTCTTGCCTGCTTTGCTCCGTTCACTAGATGAGCAGCGGTCGCCAAAGGCCAAATTAGCTGTTATTGAATTTGCTATCAGTTCCTTTAACAAGCATTCAATCAATACTGAAGGTTCTGGTAACAGTGGCATCCTTAAATTATGGCTTTCTAAGTTGACACCATTGGTCCATGATAAAAATACTAAACTAAAGGAGGCAGCCATTACATGCATAATATCTGTCTACTCCCACTTTGATTCAATATCAGTCTTGAATTTTATTCTTAGTTTGTCAGTTGAAGAACAAAATTCTTTGAGAAGAGCCTTGAAACAGTATACTCCTCGCATTGAAGTGGACCTTATGAACTTTTTGCAAAACAAGAAAGAGCGACAGCGCCTAAAGTCTTCTTATGATCCGTCTGATGTAGTTGGAACATCTTCTGAAGAAGGATATGTTAGTGTCTCAAAGAAGAGTCACTTCTTTGGGAGGTACTCTGCTGGTTCTGTTGACAGTGATGGTGGCAGGAAGTGGAGTTCAACCCAAGAATCAGCCATTGTCACCGGCAATGCTGGCCAAACAGCTTCTGATGAAGCTCGGGAGAACTTGTATCAGAATTTTGAGACTGGTTCCAACAATGAT---GTTCTCAATTCAAAATCGAAGGATCTGTCTTACACAATCAATCCCGTGAGTCAGAACTTGGGATCGTGGACTAGCCCACTG------GATAATATTGATGGTAGAGTAAATTTGGAAGGCTTGTCTGCTACTCCTTGCATGGACGTTAATGGTCTTATGAGCTTGGACCATATGGGGGTTGGTAACATTGGGCATGATAGTGAAGCTCCCACTGACTTGGAGCCTAATCATGAAAAACTTAAAGCTTTGAAAGTTAATTCTACACCAGACACAGGTCCCAGTATCCCTCAGATACTTCACCTGATTGGCAATGGAACTGAGGAAAGTCCTACGGCAAGTAAACGTGATGCACTTCAACAGTTAATTGAAGCTTCCATAGCTAATGAGCACTCTGTTTGGACCAAGTATTTTAATCAGATTTTGACAGTTGTACTTGAGGTATTGGATGATTTTGATTCCTCAACTCGGGAACTCTCTCTTTCATTGATCATTGAAATGCTTAAGAACCAGAAAGATGCCATGGAAGATTCTGTTGAGATTGTAATTGAGAAGCTGCTTCATGTTACGAAGGATGTAGTTCCCAAAGTTTCAAATGAATCGGAGCACTGCTTGAGTATTGTTTTGTCCCAGTATGATCCATTCAGATGTTTAAGTGTTATTGTCCCTTTATTGGTAACTGAAGATGAGAAAACTCTTGTTACCTGTATTAACTGTTTGACAAAGCTTGTAGGCCGGCTTTCACAAGATGAACTAATGGCTCAATTACCATCATTTTTGCCTGCACTTTTTGAAGCGTTCGGAAACCAGAGTGCTGATGTTCGCAAGACTGTCGTCTTCTGTTTAGTCGATATATATATCATGCTTGGAAAAGCATTCTTGCCATACCTGGAGGGGCTCAACAGCACACAGTTACGGTTGGTGACTATATATGCGAATCGAATTTCGCAGGCCAGGACAGGGTCGTCGATAGACACTAACCACGAT
>Vvi_1
ATGGAGGAGGCTCTGGAACTGGCACGCGCCAAGGACACAAAGGAGCGAATGGCCGGAGTTGAGCGCCTCCACCACCTTCTAGAATCTTCCAGAAAGGCTCTCTCCTCCGCCGAAGTCACCTCCCTCGTCGATTGCTGCTTGGATCTCCTCAAGGACAACAACTTTAGGGTTTCTCAGGGCTCCCTCCAGGCTCTCGCGTCCGCCGCCGTCCTCTCCGGCGACCACTTTAAGTTGCATTTCAATGCCCTTGTTCCTGCTGTCGTTGAGCGCCTCGGCGACGGTAAGCAGCCAGTCCGCGATGCAGCGCGCCGGCTCTTGCTCACTCTCATGGAGGTTTCATCTCCAACAATCATTGTTGAAAGAGCAGGATCTTATGCCTGGACACACAAAAGCTGGAGAGTTCGAGAAGAGTTTGCTCGGACTGTCACATCAGCAATTAGCCTTTTTGCATCTACGGAGCTTCCTCTTCAGCGGGTTATTCTTCCTCCTATTTTGCAGATGTTGAATGACTCAAATCATGGTGTTAGAGAAGCAGCTATATTATGCATTGAGGAGATGTACACACAGGCTGGACCTCAGTTCCGTGATGAGCTTCAGCGTCATCATCTACCTACATCTATGTTGAGAGATATTAATATCAGACTAGAGAGGATTGAACCAAAAATTCGCTCTTCTGATGGACTTGTGGGAAATTATGGTGCTGTTGAGGTGAAACCTGTCGGC---------CTTAACCCCAAAAAAAGCAGTCCAAAGGCCAAGAATTCAACACGCGAGATGTCTCTTTTTGGAGCAGAAAATGATATCACGGAAAAGCCTATAGACCCAATTAAAGTATACTCTGAAAAGGAGCTAGTAAGGGAAATTGAGAAGATTGCATCTACCCTTGTACCGGAAAAAGATTGGTCCATCCGCATTGCTGCTATGCAGAGAGTTGAAGGCCTTGTTTCTGGAGGTGCTGCTGACTACCCTGGCTTCCGTGGACTCCTAAAGCAACTTGTTGGTCCTTTGAGCATACAATTATCTGATCGTAGGTCCAGCATTGTGAAGCAGACTTGTCATCTGTTGATTTTTTTGTCAAAAGAGCTCTTGGGAGATTTTGAGTCGTGTGCTGAGATGTTCATTCCAGTCCTTTTCAAGCTTGTTGTGATTACCGTACTTGTAATTGCAGAGTCTGCTGATAACTGCATAAAAACGATGTTGCGGAACTGTAAAGTTGCCCGTGTACTTCCTAAAATAGCTGATTGTGCTAAGAATGACCGTAATGCAGTGCTACGTGCAAGGTGTTGTGAATATTCACTCTTGATACTAGAATATTGGGCTGATGCACCAGAAATACAACGCTCAGCAGACCTATATGAAGATCTTATCAAGTGTTGTGTTGCAGATGCAATGAGTGAGGTAAGACTAACTGCCAGGATGTGCTACAGAATGTTTGCAAAAACTTGGCCAGAGCGTTCCCGGCGCTTATTTGTGTGCTTTGATCCTGTTATTCAAAGGATAATAAATGAAGAAGATGGGGGTATGCATAGACGGCATGCTTCTCCTTCACTACGTGAGAAAAGTTCACAAATATCATTTACTCCT---CAGACATCT---GCTCCTCATCTACCTGGATATGGAACTTCTGCTATTGTAGCCATGGATAGAAGTAGTAGTTTACCCTCCGGGACATCTATCTCCTCTGGA---TTGCTTCTCTCACAAGCCAAATCTGTTGGAAAAGGTACAGAACGAAGTCTTGAAAGTGTGCTCCAAGCAAGCAAGCAGAAAGTTACTGCCATTGAAAGCATGCTTAGAGGTTTGGAATTATCTGACAAGCATAAT---TCAAGTCTCCGATCATCTAGTTTGGATCTAGGAGTTGACCCTCCATCATCTCGTGATCCTCCATTTCCTCTTGCTGTTCCAGCATCAAATCAACTTACA------AACACTTCGATGGTAGAATCAAATGCTTCTAGTATTGTTAAAGGGAGTAATCGCAATGGTGGCATGGCTTTATCTGACATCATCACT---CAAATTCAAGCTTCCAAGGATCCGGGAAAATTGTCATATCGAAGTAACATGACAAGTGAGCCACTGTCAGCTTTTTCA---TCATACTCAGCTAAGAGA---------GTTTCTGAAAGACTACAAGAAAGAGGTTCCCTTGAAGACAACAGTGAAATCAGAGAGGCTAGGCGATATATGAACCAACAAAGTGATAGGCAATACTCTGACACGCCCTACAAGGATGTGAATTTTAGGGAT------AATAGTTACATTCCCAATTTCCAGAGGCCCCTTCTAAGAAAGAATGTTGCTGGTCGGATGTCTGCAGGAAGGAGGAGGAGTTTTGATGATAATCAGTTTTCACTTGGAGACATGTCAAGCTATGAAGATGGTCCAACATCTCTTAATGATGCTCTTGGCGAGGGACTCAGTCCAAGTTCTGACTGGTCTGCTAGGGTTGCTGCCTTTAATTATCTCCGGTCATTGTTGCATCAAGGCCCAAAAGGTGTTCAAGAAATTATGCAGAGTTTTGAGAAAGTAATGAAGTTGTTTTTCCAGCACTTGGATGATCCCCACCATAAAGTTGCACAGGCAGCACTTTCAACACTTGCAGATATTATTCCATCTTGCCGAAAACCCTTTGAAAGTTATATGGAGAGGATATTGCCACATGTTTTCTCACGGTTAATTGATCCAAAAGAGTTAGTTAGGCAACCTTGCTCAACAACTTTGGAAATCGTCAGCAAAACTTATGGCATAGATTCTCTTCTACCTGCTTTGCTTCGTTCACTAGATGAGCAGCGATCACCAAAGGCAAAATTGGCTGTCATCGAGTTTTCTATTAGTTCATTCAACAAGCATGCATTAAATTCTGAAGGCTCTGGTAATAGTGGCATCCTAAAGTTATGGCTTGCTAAATTAACCCCCTTAGCCCATGATAAAAATACAAAACTGAAGGAAGCAGCTATTACGTGCATTATCTCAGTTTACTCACACTTTGATTCAATAGCTGTCCTTAACTTTATTCTTAGTTTATCAGTTGAAGAACAAAATTCCCTGAGACGAGCCCTTAAGCAGTACACTCCTCGTATAGAAGTGGACCTAATGAATTTTTTGCAGAGCAAGAAAGAACGCCAGCGTCCTAAATCTTCTTATGACCCATCTGATGTTGTTGGAACATCTTCTGAAGAAGGATACATTGGAGCATCAAAGAAAAATCATTTCTTGGGAAGATATTCTGCTGGCTCCATTGACAGTGATGGTGGCAGGAAATGGAGTTCAGCACAAGAATCAACCCTGATTACAGATTGTGTTGGCCAAGCAACTTCTGATGAAGCTCAAGAGCACATGTATCAGAATCTGGAGACTAATTCTAACACTGAG---GGTCTTAGTTCCAAAACCAAGGATTTGACTTACATGGTCAATTCCATGGGTGAAAACATAGGATCCTGGTCCAGCCGGCTG------GACAATGTGGACAGTAGTGTAAATTTTGAGACTTCT------ACTCCGCGCCCGGACATTAATGGTTTGATGAGCTCAGGTCACACGGGGATCACAGGCTTTGGCCAAGATAATGAAGCTCGACCT------GAGTTGGACCATAATCATTCAAAAGCAGTGAAGATCAACTCTGCTACAGAAACAGGACCCAGCATCCCTCAAATTCTTCATTTGATTTGCAATGGAAATGATGAAAAACCTACAGCAAGCAAGCGTGGTGCCCTTCAGCAATTAATTGAAGCTTCTGTGGCTGATGATCAAGCCATTTGGACCAAGTACTTCAATCAGATTTTGACAGCCATACTTGAGATTTTGGATGATTCTGATTCTTCAATCCGGGAACTTGCTCTTTCATTGATAGTTGAAATGCTAAAAAATCAGAAAGGCTCCATGGAAGATTCAGTTGAGATCGTAATTGAAAAATTGCTTCATGTTGCTAAGGACATTGTTCCAAAGGTTTCAAATGAAGCAGAACATTGCTTGACTATTGTGTTATCTCAGTATGATCCATTCAGATGTTTAAGTGTTATTATCCCACTATTGGTGACTGAAGATGAGAAAACTCTGGTTACTTGCATAAATTGTTTGACAAAGCTTGTTGGTCGGCTCTCACAAGAGGAAGTCATGGCACAATTGCCTTCCTTTTTGCCTGCTCTTTTTGATGCATTTGGGAATCAGAGTGCAGATGTTCGTAAGACTGTTGTATTCTGTCTAGTGGACATCTATATCATGCTTGGGAAAGCTTTTTTGCCATACCTGGAGGGGCTTAACAGCACACAATTGCGGTTGGTGACGATTTATGCTAATCGAATCTCACAAGCAAGGACAGGTGCCACCATAGATGCAAATGCTGAT
