# Supplementary material for: The Chloranthus sessilifolius genome provides insight into early diversification of angiosperms
Source: Nat Commun. 2021 Nov 26;12:6929. doi: 10.1038/s41467-021-26931-3 (PMC8626421; doi:10.1038/s41467-021-26931-3)
Supplement: Supplementary file 4 — Source Data [file 41467_2021_26931_MOESM4_ESM.zip › Fig. 3a, c, e and Supplementary Figure 12, 14, Phylogenetic tree/LCG_multi-species coalescent-based/group_1032_CDS.treefile]

(Aco_1:0.1945181011,(((((((Ash_1:0.2677333752,Osa_2:0.3332924001)94:0.0394926805,Egu_1:0.1289924256)91:0.0283743739,(Egu_2:0.1809316114,Osa_1:1.0624403757)55:0.0127153410)100:0.0769928771,(Atr_1:0.2053114909,(((Efe_1:0.0601206157,Nco_2:0.0348946267)100:0.1067511759,(((Efe_2:0.0250024951,Efe_4:0.0313084112)99:0.0037058459,Efe_3:0.0299921112)100:0.0178687950,Nco_1:0.0370960377)100:0.1115483797)100:0.1295963803,((Out_1:0.1065254274,Pab_1:0.1151868219)63:0.0032214967,Out_2:0.2362018265)97:0.2498819974)66:0.0210662345)68:0.0646326308)50:0.0117169315,((Cka_1:0.1406799740,(Cka_2:0.1822993919,Lch_2:0.1059057616)66:0.0059542458)67:0.0054806799,Lch_1:0.1117893370)100:0.0255812527)53:0.0123239068,((Cde_1:0.4148793842,Cde_2:0.3079296097)73:0.0480369783,Csp_1:0.1171381136)75:0.0257738518)15:0.0000503161,Out_3:0.4713499874)99:0.0375303884,(Ppe_1:0.1415509141,Vvi_1:0.1226040375)100:0.0787054404);
