# Supplementary material for: The Chloranthus sessilifolius genome provides insight into early diversification of angiosperms
Source: Nat Commun. 2021 Nov 26;12:6929. doi: 10.1038/s41467-021-26931-3 (PMC8626421; doi:10.1038/s41467-021-26931-3)
Supplement: Supplementary file 4 — Source Data [file 41467_2021_26931_MOESM4_ESM.zip › Fig. 3a, c, e and Supplementary Figure 12, 14, Phylogenetic tree/LCG_multi-species coalescent-based/group_1033_CDS.aln-0.2cln]

>Aco_1
ATGAGTGGAGCTGTGCTTGTTGCTATTGCTGCTGCAATCGGTAATTTGCTGCAAGGATGGGACAATGCTACGATAGCAGGTGCTGTTCTTTATATAAAAAAGGAGTTTCAATTGGAAAGCCAACCGACTATGGAAGGGTTGATTGTCGCTATGTCGCTTATTGGTGCTACACTCATTACAACTTGTTCTGGGCAATTATCTGATTCGCTTGGCCGCCGTCCATTGATGATAATCTCGTCATGTCTATATTTTGTTAGTGGTCTTGTGATGTTGTGGTCTCCTAACGTTTATGTCCTTCTATTTGCGAGACTGTTAGATGGATTTGGAATTGGTCTTGCTGTTACCCTTGTTCCTGTCTACATATCTGAGACAGCTCCATCAGAAATTAGGGGATTATTGAATACTCTTCCACAGTTCACTGGTTCTGGAGGAATGTTCCTCTCGTATTGCATGGTATTTGGGATGTCATTGATGAATGCACCAAGTTGGAGATTAATGCTTGGAGTTCTTTCTATTCCTTCTCTGTTCTATCTAGCATTAACAATTTTTTTCTTGCCCGAGTCTCCAAGATGGCTTGTGAGTAAAGGACGTATGCTTGAGGCTAAACAGGTTCTGCAGCGATTGCGTGGCAGGGAGGATGTCTCAGGTGAAATGGCTTTGCTAGTTGAAGGTCTAGGAGTTGGTGGTGAAACTTCGATAGAAGAGTACATTATAGGTCCA---GATGAAGTCAATGATGACCAGGAACAAGAT---GACAAGGATCAGATTAGATTATATGGGCCTGAAGCGGGTCTTTCCTGGGTTGCAAGACCTGTCACTGGGCAAAGTGCTCTTGGT------------CTTGTGTCTCGTCACGGAAGCATGGCCAGCCAGAGCATTCCCCTTATGGACCCTCTGGTCTCTCTTTTTGGCAGTGTCCACGAGAAGTTCCCTGAAACAACAGGAAGCATGAGAAGTATGTTATTTCCCAACTTTGGAAGCATGTTCAGTGTGGCAGAGCATCAT---GCTAAAACTGAACAATGGGACGAGGAAAGCCTTCAGAGAGAAGGAGAAGATTATACATCTGATAATGCCGGTGGTGATTCTGATGACAATTTGCACAGTCCATTGCTCTCCCGTCAAACCACAAGCATGGAA---AAAGACATGGTCCCACCT---GCTTCTCATGGCAGCATTATGAGCATGAGACGTCACAGTAGTCTCATGCAAGGT------GGGGAGGCAGTTAGTAGTATGGGTATTGGTGGTGGTTGGCAGCTGGCTTGGAAATGGACAGAAAGGGAAGGTGAAGATGGAAAGAAAGAAGGAGGATTTAAGAGGATCTATTTACACCAGGAGGGAGTTCCTGGGTCTCGTCGTGGATCTCTTGTTTCACTTCCTGGTGGTGATGCCCCTGCAGAAAGTGAGTACATCCAGGCTGCTGCTCTGGTTAGCCAACCTGCTTTGTATTCAAAGGAGCTAATGGAGCAGCATCCAGTTGGACCAGCTATGGTTCACCCATCTGAAACT---GTTAAGGGACCAAAATGGAGTGATCTTTTAGAGCCAGGAGTTAAGCATGCTTTGTTTGTTGGTATAGGACTTCAAATCCTTCAGCAGTTTTCTGGTATAAATGGAGTACTCTATTACACTCCTCAGATTCTTGAGCAGGCTGGTGTTGGAATTCTTCTCTCAAACTTGGGCATCAGTTCAACTTCTTCCTCTCTACTTATTAGTGGCGTTACTACCTTGTTAATGCTTCCTTGTATAGCCGTTGCCATGAGGCTCATGGATATATCAGGCAGAAGGCGGCTCCTTCTGGTCACAATTCCCGTTTTGATACTTACACTTGTTGTTTTGGTCATTGGCAATTTTGTGACTATGAGTTCTATCACTCATGCTGTAATTTCAACTATCAGTGTTGTGGTCTACTTCTGCACCTTTGTCATGGGCTTTGGTCCAATACCCAACATCCTCTGTGCAGAAATTTTTCCAACTCGTGTTCGCGGCCTCTGCATTGCTATCTGTGCTCTTGTATTTTGGATTGGAGACATCATTGTCACCTATTCCCTCCCTGTGATGCTAAATACCATTGGTCTTGCTGGTGTCTTTGGTTTATATGCAGCTGTATGTTTCATCTCGTGGATATTTGTGTTCTTGAAAGTCCCGGAAACTAAAGGTATGCCCCTTGAAGTCATCTCTGAGTTCTTTGCAGTTGGTGCAAAACAAGCTGGTAAGAACAAT---------
>Aco_2
ATG---GGAGCTGCATTTGTAGCTATTGCTGCTGCGATCGGTAACTTCTTACAGGGATGGGATAATGCTACGATTGCAGGGGCTGTTCTTTATATAAAGAAGGAATTTGATTTGGAAACTAGACCAGCTATCGAAGGTCTAATTGTGGCCATGTCACTCATTGGAGCCACCATTATTACTACATTCTCTGGACCTGCGTCAGATTGGCTTGGTCGGCGTCCTATGTTGATTATTTCATCGATTCTTTATTTTATTAGTGGACTGATAATGTTGTGGTCTCCCAATGTGTATGTCCTCCTCTTGGCGAGACTTGTAGATGGATTTGGAATTGGTCTTGCTGTTACCCTTGTTCCTATGTATATATCTGAAACAGCTCCGTCAGAGATAAGGGGTTTGTTAAATACCCTTCCACAGTTCACTGGTTCTGTTGGCATGCTTTTATCATATTGCATGGTGTTTGGTATGTCATTGATGGATTCTCCGAATTGGAGATTGATGCTTGGGGTACTTTCGATTCCTTCTTTTCTATATTTTGTTTTGACAGTATTTTTCTTGCCGGAATCTCCAAGGTGGCTTGTGAGTAAAGGGAAAATGCTTGAAGCTAAACAAGTTTTACAGAAATTACGTGGCAAAGAAGATGTGTCAGGTGAGATGGCTTTGCTAGTCGAAGGACTTGGTAGTGGTGGTGATACATCTATAGAAGAGTACATTATAGGTGCAGTCGATGATCTCGTTGACATCAATGAAAAAGCTACTGACGAGGACCAAATAAGGCTTTATGGATCAGAGCAAGGCCTTTCTTGGGTTGCGAGACCTGTTCCTAAACAAAGT---------------------CTTGTATCTCGCCAAGGAAGCATGCAAAGCCAAAGTAAGTCATTTATGGATCCTATGGTCACTCTTTTTGGTAGTGTCCATGAAAAAATTCCTGAAAATCAAGGAAGCATGCGTAGTATGCTGTTTCCCAACTTTGGCAGCATGTTCAGTATGGCAGAGGCTCCT---GTTAAAAATGAACACTGGGACGAGGAGAGCGTCCAGGTGGATGATGAGGACTCTGGATCTGATGCCACCGGGGAAGATTCAGATGAAAATTTACGAAGTCCTTTGTTA---CGTCAGAATACAAGCATGGAT---AAAGATATTACTCCACCT---ATTTCCCAAGGAAGCATCTTAGGTGCAAGACAGCCTAGCAGTCTCATGCGTGGTAATGATGGGGAGCCAATTAGTACAATGGGCATAGGTGGTGGTTGGCAGCTGGGATATAAATGGTCAGAAAGAGAAGGTGAAGATGGAAGGAAAGAAGGGGGATTCAAAAGAATATATCTGCATGAAGACGGTGTTCCTGGATCTCACAGGGGATCTCTTCTTTCACTTCCTGGTGGTAGTATCCCGGAAGAAGGGCAGTTCGTAGAGGCTTCTGTTGTAGTGAGCCAGTCTGCTCTGTATAAAAAGGAGCTTATGGAGCAGCAGTCAGTTGATCCAGCTATGCTTCACCCATCTGAAGCATCTGGAAAAGGGCCTAAATGGGCTGATCTTCTTGAACCAGGGGTCAAACATGCTTTGATAGTGGGAGTAGGAATTCAAATCCTTCAGCAGTTTTCTGGCATAAATGGGGTTCTCTACTACACACCTCAAATTCTTAAGCAGGCTGGTGTTGAAGTGCTTCTTTCAAACTTGGGTATTGGTTCTGATTCTGCGTCTCTCCTCATTAGTGGATTTACAACCTTGTTGATGCTTCCCTGCATAGGTGTTGCTATGAGGCTTATGGATATCGCAGGCAGAAGGCGGCTGTTGCTGACAACAATTCCAGTTTTAATAGTATCTCTTATCATTCTAGTCATTAGCAATCTTGTACCAATGAATTCTGTTCTTCATGCTGCACTCTCTACCACATTTGTCATCGCTTACTTCTGCTGTTTCGTAGCTGGTTTTGGGCCAATTCCGAACATTCTCTGTGCAGAGATATTCCCTACTCGGGTTCGTGGCCTTTGTATAGCTATTTGTTCTCTTGTATTTTGGTTTGGGGACATCACTGTAACCTACACACTTCCTGTGATGCTCAACTCTATTGGCCTTGCCGGTGTCTTTGGTATATATGCTGTAGTTTGCCTCATATCTTGGGTGTTCATTTTCGCAAAGGTTCCAGAGACCAAGGGCATGCCCCTTGAAGTTATCATTGAGTTCTTTTCTGTTGGTGCTAAACAAGCTGCTAAAAAAGAC---------
>Ash_1
ATGGACGGGGCTGTTCTTATTGCCATAGCTGCTGCTATTGGAAACTTGCTGCAGGGCTGGGACAATGCTACAATTGCAGGAGCTGTTATCTATATTAAAAGGGAATTTAAGTTGGAGGCAGAGCCTACTATCGAAGGATTGATTGTTGCTATGTCTCTTATTGGGGCTACGTTAATTACTACATTTTCTGGAGCAGTTTCTGATTGGTGTGGCAGACGCCCTATGCTAATCCTTTCTTCTGTCCTCTACTTCGTTAGTGGTCTGGTTATGCTGTGGTCTCCCAATGTGTATATTCTACTCATTTCGAGGCTCATTGATGGATTTGGAGTTGGTTTGGCAGTCACGCTTATTCCAATATATATTTCTGAGACAGCCCCGCCGGAGATAAGAGGGCAGTTAAATACACTTCCGCAGTTCACTGGCTCAGGGGGAATGTTTCTGTCGTATTGTATGGTGTTCGGAATGTCACTTATGGTGAATCCTAACTGGAGAGTGATGCTTGGAGTTCTCTCCATCCCTTCTCTGGTGTTTTTGTCATTAACAGTATTCTTCCTGCCTGAATCCCCAAGGTGGCTGGTAAGCAAAGGTCGAATGGTAGAGGCTAAGAAGGTTTTGCAACGACTACGTGGCAGAGAAGATGTTTCAGGTGAAATGGCTCTTCTTGTGGAAGGACTTGGAGTAGGCATAGATACATCAATTGAGGAGTACATCATTGGTCCGGCTAATGAAATTATTGATGACCAAGAACAAATCACTGATAACGAACAAATTACACTCTATGGTCCTGAAGAAGGTCTCTCATGGGTTGCTCGCCCTGCAAAGGGTCAGAGTGTTCTTGGTAGTGTTCTTAGTGCTGTTTCTCGCCATGGAAGCTTGGAAAATCAGAATATTCCTCTCATGGACCCTCTAGTAACTCTATTTGGCAGTGTTCACCAAAAACTACCTGAG---ATGGGAAGCATGCGAAGCACCCTGTTTCCAAACTTTGGCAGCATGTTTAGTGTTGCTGACCCCCGA---TCAAAAACGGAGCAATGGGATGAGGAGACAGGCCAAAGAGAGGGTGATGACTATGCATTTGAC---GCTGCGGGTGATTCGGATGATAATTTAGAGAGTCCATTGCTCTCTCGGCAGGCAACGGCTATGGAAGGCAAGGACATTACA------------------------------------CGGAAGAATGGTAGTCTCATCCAGGGTCAT---GGAGAAGCAGTCAGTAGTATGGGTATTGGCGGTGGCTGGCAATTGGCTTGGAAATGGTCCGAGCGAGAGGGGGTTGATGGGAAGAAGGAAGGGGGATTTAAAAGAATCTATTTGCATCAAGAGGGTGTACCTGGTTCGATGAGGGGTTCACTTGTATCACTTCCCGGTCAGGAAGCTCCTGTAGAAGCTGAATTTATCCAGGCAGCTGCTTTGGTTAGTCAACCTGCCCTTTACTCGAAGGAGCTAGTGGAGCAGCACTACGTTGGCCCAGCAATGGTTCATCCATCCGAAGCTGCTGTTAAAGCATCTCTCTGGGCCGATCTTCTTGAACCTGGTGTGAAGCAAGCATTGATTGTTGGAGTTGGGATTGAACTTCTGCAGCAGTTTTCCGGCATAAATGGTGTCCTCTATTATACCCCTCAGATTCTTGAACAAGCTGGAGTGGAGGTTCTTCTCAAGAACCTCGGCATTGGCTCTGATTCAGCATCTATTCTCATCAGTGCTCTTACTTCCCTTTTGATGCTCCCCTCTATAGCTGTTGCAATGAGGCTAATGGATATGTCTGGCAGGAGGTTTCTTCTCCTGACGACCATACCAATCTTGATATTTTCGCTCCTTGTACTGATCATATCTAATATAGTGGAACTTGGAACTGTGGTTCATGCCATTCTATCTACAGTAAGTGTCATTGCGTATTTCTGCTGCTTTGTCATGGGCTTCGGCCCCATCCCCAACATTCTTTGCTCCGAGATTTTCCCAACCCGTGTTCGTGGTATTTGCATCGCGATTTGTGCTTTGGTCTTCTGGATCGGGGATATCATCGTTACATACTCCCTTCCCGTCATGCTCAACAGTATTGGCCTCGCTGGCGTCTTTGGGATCTATGCCATTGTCTGCGCGATCGCATTCATCTTCGTCTTCCTCCGAGTTCCTGAAACCAAAGGGATGCCCCTCGAGGTCATTACCGAGTTCTTCGCCGTTGGGGCTAAGCAAAAGCAGCAGGGACAGCAGTCATCC
>Ash_2
ATGGACGGGGCTGTTCTTATTTCCATAGCTGCTACTATCGGAAACCTGTTGCAGGGTTGGGACAATGCCACAATTGCTGGAGCTGTTATATATATTAAAAGGGAATTTCATTTGCAAACACAACCCACTATTGAAGGCTTAATCGTTGCCATGTCACTTATTGGAGCTACCATCATTACTACATTCTCTGGACCAGTATCAGATCGGTGTGGCAGGCGCCCTATGCTCATCCTTTCATCAATTTTGTACTTTATTAGTGGTTTGGTGATGTTGTGGTCTCCTAATGTGTACATTTTACTCTTGGCGAGGCTCGTTGATGGATTTGGAGTTGGTTTAGCTGTTACGCTTGTCCCTGTGTACATTTCGGAGACATCCCCACCCGAGATTAGAGGGCAGTTGAATACACTTCCTCAGTTTAGTGGTTCTGGAGGAATGTTTGTCTCATATTGCATGGTTTTTGCAATGTCACTCATGGTGAATCCTAGCTGGAGGGTGATGCTTGGAGTTCTTTCAATCCCTTCTCTGGTGTATTTTGCACTGACAGCATTCTTCTTGCCGGAATCACCAAGGTGGCTTGTAAGCAAAGGTCGAATGGTAGAGGCCAAAAAGGTTCTGCAACGGCTACGTGGAAGGGAGGATGTCTCAGGTGAAATGGCTCTTCTCGTGGAAGGTCTTGGAGTTGGCACCGATACATCAATCGAGGAGTACATTATTGGTCCAGCCAATGAAATCAATGATGACCAGGAAGTGGATGCTGACAATGAACGAATCAAACTCTACGGGCCTGAGCAGGGTCTCTCTTGGGTCGCTCGCCCAGTAAAGGGACAGAGTGTACTTAGCAGTGCTCTTGGTGCCATTTCTCGCCATGGAAGCAGCTTGGAAAAAAGCATTCCTCTTATGGATCCTCTAGTCACTCTGTTTGGTAGCATCCATGAAAAGCTGCCCGAG---ATGGGAAGCATGCGAGGCACTTTATTTCCGAACTTTGGCAGCATGTTTAGCGTTGCTGATCAA------CCAAAAAATGAGCAGTGGGATGAGGAGACTGGCCCAAGAGATGACGAAGATCATGCATCTGAT---GCCGCAGGTGATTCTGATGACAATTTACGGAGCCCACTGTTATCCCGCCAGGGGACGGGCATGGAAGGGAAA------------------------AATGAAAGTGTACTGAGCGTG---AGGAATAGTAGTCTAATTCAGGGTAAT---GGTGAAGCAGTTAGTAGCATGGGTATTGGTGGTGGTTGGCAACTTGCATGGAAGTGGTCAGAACGAGATGGTCCAGATGGG---AAGGAAGGAGGATTTAAGAGAATCTATCTGCACCAAGAGGGTGTGGCTGCTTCAAGGCGGGGTTCACTTCTTTCACTTCCTGGTCGGGAAGTTCCAGACGAAGGTGAATTTATACAGGCTGCTGCATTAGTCAGCCAACCTGCACTTTACTCTAAGGAACTGATGAAGCAGCACCCTGTTGGGCCAGCAATGGTTCATCCATCAGAGGCAACCAGTAAAGCATCTGTATGGGCTGATCTACTTGAACCTGGTGTGAAGCAAGCACTGATTGTTGGAGTTGGTATCCAAATTCTGCAACAGTTCTCTGGCATCAATGGTGTCCTGTATTACACCCCCCAGATTCTTGAACAAGCAGGAGTGGAAGTGCTTCTGAAGAATCTTGGCATTGGCTCTGATTCATCATCTATCCTTATCAGTGGTCTTACCACACTATTGATGCTCCCGTCTATAGGTGTTGCCATGAGGCTTATGGATATATCTGGCAGAAGGTTTCTTCTTCTATCAACCATCCCAATCCTGATTTGCTCGCTCATTGTACTGATCATATCTAACCTAGTGGAACTCGGAACAATTGCTCACGCTGTGATTTCGACAATCAGTGTCATCGCGTACTTCTGCTGCTTTGTCATGGGCTTTGGCCCCATCCCCAACATTCTCTGTTCGGAGATTTTTCCAACCAGGGTTCGTGGTGTCTGCATTGCTATTTGTGCGCTTGTCTTCTGGTTCGGCGATATTATCGTTACATATTCTCTCCCTGTGATGCTTAACAACATCGGTCTTGCGGGCGTTTTTGGGATTTATGCTATAGTTTGTTGTGTTGCATTCATTTTTGTCTTCCTCAAGGTTCCTGAGACCAAGGGAATGCCCCTGGAGGTCATTACAGAGTTCTTTGCAGTTGGGGCAAAGCAAAAGCAACAGATGCGGCAACAGAAT
>Atr_1
ATGAGAGGAGCTGTGCTTGTGGCTATAGCCGCCTCTATTGGCAATCTTCTGCAAGGTTGGGATAATGCTACAATTGCAGCGGCTGTACTTTACATCAAAGAAGAATTTGATTTGGACAATGAACCGACTCTTGAAGGCCTAATTGTGGCCATGTCACTCATTGGAGCAACAATTATCACCACATGTTCTGGACCGATATCAGATTGGATTGGTCGGCGCCCAATGCTTATTTTTTCTTCGATTCTTTACTTTGTAAGTGCTTTGATAATGTTCTGGTCTCCAAATGTTTATGTCCTGCTCTTGGCAAGGCTCTTGGATGGTTTTGGGATTGGTTTGGCTGTCACCCTTGTTCCTGTTTACATATCCGAGACAGCGCCCGCAGAAATACGAGGGCTCTTGAATACACTTCCTCAATTCAGTGGGTCAGGGGGGATGTTCGTTACATATTGCATGGTCTTTGGGATGTCGTTGATGGCCAACCCCAGTTGGAGGGTGATGCTTGGGGTCCTATTTATTCCTTCTCTGTTTTATTTTGCCCTGACTTTATTTTACTTGCCTGAGTCTCCAAGGTGGCTTGTGAGTAAAGGGCGGATGCTTGAGGCTAAGCAGGTCTTGCAAAGGCTCCGAGGAAGGGAAGATGTATCAGGAGAAATGGCCCTATTAGTTGAGGGGCTGGGGGTGGGAGGTGAGACCTCGATTGAAGAGTACATAATCGGCCCTGGCACCGACCTCGATGATGACCGCGACCCTGCTGCTACCAAGGGTCAAATCAAGCTCTACGGCCCCGAGCAAGGCCTCTCATGGGTCGCCCAACCCATTGCAGGCCAAAGCACCCTTGGT------------CTGACGTCACGGCGAGGGAGCATGGAAATCCAAAGTGTTCCTCTAATGGATCCTCTCGTTACCCTCTTTGGAAGCATTCATGAAAAGATGCCAGAGTCAGGAGGAAGCATGCGAAGCATGCTCTTCCCCAACTTCGGAAGCATGTTTAGCGTAGCCGAGCAGGCACCTCCAAAGCAGGACCATTGGGATGAGGAAAGC---CAAAGAGACAACGAAGACTATGATGCAGATGCAGGTGGGGGTGACTCAGATGATAACTTGCAAAGCCCATTGCTCTCGAGGCAGACGACTAGCATGGAGGGCAAAGACATGGTC---------------CATGGGAGTGTGTTAAGCATGAGGCGCCATAGCAGTCTAATGCAAGGC------GGTCAT------GAGTCGATGGGCATAGGAGGGGGTTGGCAATTGGCTTGGAAGTGGTCAGAGAGAGAGAGAGAGGACGGCACAAAGGAAGGGGGCTTTAAGAGGATATATTTGCATGAAGAAGGGGTGCCTGGTTCAAGGAGGGGGTCAATTGTTTCATTGCCTGGAGGGGATGTAGGTGAAGGGGCTGAGTATGTGCATGCGGCTGCTTTAGTTAGTCAGCCTGCACTGTACTCGAAGGAGCTCATGGCACAGGATCCTGTGGGGCCCGCTATGGTGCACCCATCTGAGACTGCGAGCAAGGGACCCAGGTGGGCTGATCTCTTGGAAGGGGGTGTGAAGCAGGCTTTGTTTGTTGGTATTGGGATCCAGATACTTCAGCAGTTTGCTGGTATAAATGGGGTGCTCTATTACACACCTCAGATCCTTGAGAAAGCAGGTGCCGAGGTCCTCTTCTCCAGTTTGGGCATTGGGTCTGACTCTGCCTCTCTACTCATCAGTGCTTGCACCACCTTTTTGATGCTTCCTTGTATTGGCGTTGCCATGAGGCTCATGGATATCTCTGGACGAAGGACATTGTTATTGACGACGATACCTGTGCTGGTGGTCTCACTCTTGGTGCTTGTAGTAAGTGACTCCTTCTTAGATGAAGGTGTAGCACAAGCCGCCATCTCATGTCTTGGTGTTGTGGTCTACTTTTGCTTCTTTGTTATGGGCTTTGGCCCCATCCCCAATATCCTATGCTCTGAAATCTTCCCAACCCGAGTTCGAGGACTTTGTATTGCCATTTGTGCCCTAACCTTTTGGATTGGAGACATTATCGTAACGTACACTCTCCCTTCGTTGCTCACTGCTATTGGCCTCTCAGGTGTTTTCGGGATTTACGCGGTGGTTTGCGTTATATCATGGATCTTTGTATTCTTGAAGGTGCCAGAGACCAAGGGGATGCCCCTTGAGGTTATCACTGAGTTCTTTGCAGTAGGGGCAGCAGCAAAGAAGGCTGCCGGAAAT------
>Cde_1
------------------------------------------------------------------------------------------------------------------------------------------------------ATGTCACTTATTGGAGCTACAATTATTACGACATGTTCTGGACCGATATCAGATTGGCTTGGTCGCCGTCCAATGCTTATAGCATCATCAATTTTATACTTCCTTAGTGGTCTTATCATGCTGTGGTCTCCAAATGTTTATATCTTACTTTTGGCAAGGCTTTTAGATGGATTTGGGATTGGTTTGGCTGTAACCCTTGTTCCTGTTTATATATCTGAGATCGCTCCATCTGATAGAAGAGGTCTATTGAATACCTTCCCACAATTTAGTGGATCTGGTGGGATGTTTTTATCCTACTGCATGGTTTTTTCTCTGTCTTTAATGAAATCACCTAGCTGGAGATTGATTCTTGGGGTTCTCTTTATTCCCTCCCTTCTTTATTTTGCTCTTACTGTATTCTTTTTGCCCGAATCTCCTCGCTGGTTGGTCAGTAAGGGAAAGATGAAAGAGGCGAAGGAAGTTTTGCAGAGGTTACGTGGTGTGGAGGATGTCACAGTGGAAATGGCATTATTAGTTGAAGGACTAGTAGTTGGAGGTGATACATCTATAGAGGAATACATAATTGGACCTGCTAATGAATTGACCTATGACCCTGAATTGGCTACTGATAAGGACCGGATTATGCTTTCTGGGCCTGAAGATGGTATTTCATGGGTGGCCAAACCCATCAATGGGCAGAGTGCTCTTGGT------------CTTACATCACGCCATGGAAGTATAGAGAATCCAAGCGTTCCTTTGATGGATCCACTTGTCACCCTTTTTGGGAGTGTGCATGAAAACTTCCCCGAA---ACAGGAAGTATGCGAAGTATTCTCTTTCCAAATTTTGGAAGCATGTTTAGTGTAGTAGAACAGCAG---CATAAATCTGATCAATGGGATGAAGAAAGTGTTAACAAAGATGGTGAAGGTTATGAATCCAATGAGGCTGGTGGAGACCTTGATGATAATTTACACAGTCCCTTGCTATCTCGACAAGCAACAAGCATGGAAGGGAAAGGCATGGTCCCTCCTCACGCTTCTCATACGAGTGTTCTAAGCATGCGACGCCATAGTAGTCTCATGCAAGGT------GATGAGTCAGTTGGTAGTACTGGCATTGGCGGTGGTTGGCAGTTAGCTTGGAAATGGACTGAACAAGAAACAGAGGATGGGAGAAAGGGAGGGGGATTCAAGAGGATATACTTGCAT---CCAGGTGCACCAGGATCGCGACGTGGATCTCTTGCTTCTATTTCAGGAGGTGACATTCACGAAGAAGGCGAATTCATTCAAGCAGCTGCCTTGGTGAGCCAACCTGCTCTTTATTCTAAGGATCTCGTGGGGCAATATCCAGTGGGACCTGCTATGGTTCATCCATCTGAGACAGCAATCAAGGGTCCTCGATGGTCTGATCTCTTTGAACCTGGAGTCAAGCGTGCATTGTTTGTAGGGATTGGGATTCAAATTCTTCAGCAGTTTGCTGGAATAAATGGAGTTTTGTATTACACCCCACAAATTCTTGAGCAAGCAGGGGCGTCTGTTCTTCTTTCAAATCTTGGCCTTAGTTCTGATTCGATTTCTATTCTCATCAGTACCCTTACAACCCTGTTGATGCTTCCTTGTATTGCTGTTGCTATGAGACTTATGGATGTCTCTGGAAGAAGGCGACTACTTCTGTTTACAATACCAGTGCTCATCGTCTCCCTCACCGTTCTGGTTATTACCAATATTGTAAGCACGAGCACCGTTCTTCACGCCATCTTGTCCACAGCCAGCGTCATCGTATATTTCTGTGTTTTTGTTATGGGCTTTGGCCCTATTCCCAACATTCTCTGCTCCGAGATTTTTCCAACTCGTGTTCGTGGCCTCTGCATTGCGATATGTGCCTTCGTATTCTGGATTGGGGACATTATTGTTACATACTCACTCCCAACTTTGCTGACTTCAATTGGCCTAGCCGGTGTATTCGGCATCTATTTAGTCGTTGCAGCCATGGCTACTACTCATGCAGCTTTGAGGATTCCCACCTCTCACTCACAACCCACTTCATGCTTCTCCAAGAGGTTCGAAGTTGCTGAATTCAATGGGCTTCGATCAAGTTCCTGCATC
>Cka_1
ATGAGCGGAGCTGTGCTTGCGGCAATAGCTGCTTCTATTGGCAATCTGTTGCAAGGATGGGATAATGCTACAATAGCAGGGGCAATTCTTTATGTGAAAGAGGAATTTGATTTGGAAAGTAATGCAGCCCTTGAAGGGCTAATAGTTGCTATGTCACTTATTGGAGCTACTATTATTACAACATTCTCTGGGGCTGTATCCGATTGGATCGGCAGACGTCCAATGCTGATAGCTTCGTCAATTCTGTACTTCATTAGTGGTCTGGTGATGTTATGGTCTCCTAATGTTTACATACTACTCTTGGCAAGGCTTTTAGATGGATTTGGAATTGGTTTGGCTGTGACCATTGTTCCTATTTACATATCTGAGACGGCCCCAGCAGATATAAGAGGTTTGTTGAATACTCTACCACAGTTCACTGGTTCTGGTGGAATGTTCTTATCCTACTGTATGGTATTTGGGATGTCATTGATGTCCTCACCAAGCTGGAGATTGATGCTCGCTGTTCTCTCTATACCCTCGGTTCTATATTTTTTCTTAACGGTATTTTTTTTACCTGAATCTCCGCGATGGCTTGTAAGTAAAGGAAGGATGCTGGAGGCAAAAAAGGTTTTGCAGAGGCTGCGGGGTAGGGAAGATGTCTCAGGGGAAATGGCTTTGTTGGTTGAAGGCCTGGGAGTTGGGATTGATACATCCATAGAAGAGTACATAATAGGCCCAGCTGATGAGCTGGGTGATGACCAGGACCCCACTGCTGAGAAGGAAAAGATCATGCTTTATGGTCCTGAAGAAGGCCTTTCCTGGGTTGCTAGACCTGTCACTGGACAGAGTGTTCTTGGT------------GTTATGTCTCGTCAAGGGAGCATGGAGAGCCAAACTGTGCCGCTTATGGACCCTATGGTCACCCTCTTTGGGAGTGTCCATGAGAAGCTCCCTGAA---ATGGGAAGCATGCGAAGCCAGCTTTTTCCCAACTTTGGCAGCATGTTCAGCATGGCAGATCAACAG---AACAAAAATGAACAATGGGATGAGGAGAGCCAACAGAGAGAAGGTGAAGACTATGCATCTGATGGTGCAGGGGGTGATTCTGATGATAATTTGCAGAGCCCGCTACTCTCACGTCAGACAACAAGCTTGGAAGGTAAGGACATGGTTGCTCCAAATGTTTCCCATGGGAGTGTTTTAAGCATGAGACGCCACAGCAGTCTCATGCAGGGAAATGCTGGGGAGGCTGTTAGCAGTATGGGTATTGGTGGTGGGTGGCAGCTCGCATGGAAATGGACTGAGCAAGAGGGAGAAGATGGAAAGAAGGAAGGAGGGTTCAAGCGAATTTATTTGCACCAGGAAAGTGGCCTTAAGTCCCGTCGTGGTTCTCTTGTGTCACTTCCTGGAGGTGATGTACCTGTAGAAGGAGAGTTCATCCAGGCCGCTGCTTTGGTGAGCCAGCCTGCACTTTATTCAAAGGAGGTCATGGAGCAGCATCCAATTGGACCTGCTATGGTTCACCCTTCTGAAGCTGCTGCGAAAGGGCCAAGATGGAAGGATATTTTTCAACCAGGAGTTAAGCATGCATTGTTTGTTGGGATTGGAATTCAAATTCTTCAGCAGTTTGCTGGCATAAATGGGGTTCTTTACTACACCCCTCAGATACTTGAGCAAGCAGGTGTTGAAGTTCTACTTGCAAATTTAGGCATTAGTTCTGACTCGGCATCGCTTCTTATCAGTGCCGTGACAACACTGCTGATGCTTCCTTGTATAGCTTTGGGCATGAGGCTTATGGATGTCACAGGTAGAAGGCAGCTACTGCTCTCCACTATACCTATCCTTGTAGTTACACTGATTGTATTAGTCATCTCTAGCCTTGTGAGCATGAACAGCGTTGTCAAAGCTGCACTCTCCACTGTCAGTGTTGTGGTCTACTTCTGCTGCTTCGTTTCAGCCTTTGGGCCTATCCCCAACATCCTTTGCTCAGAAATCTTTCCCACCAGTGTCCGAGGTGTCTGTATTGCGATCTGTGCCCTGACATTTTGGATTGGAGACATCATTGTCACGTACACACTCCCTGTCATGCTTACTTCCATCGGCCTTGCTGGAATCTTTGGGATCTATGCCGCAGTATGTGTCATTGCATTTGTGTTTGTGTTTTTGAAGGTTCCTGAAACCAAGGGCATGCCCCTTGAAGTTATTACGGAGTTCTTTGCAGTTGGCGCGAAGCAGGCAGCAAACAAAAGC---------
>Cka_2
ATGAACGGCGCTGTTCTTGTGGCGATTGCTGCCTCTATTGGAAATTTGTTGCAAGGATGGGATAATGCTACAATCGCAGGTGCGGTCCTTTACGTGAAAAAGGAATTCCATTTGGAAAGTGAACCAACCATTGAAGGGCTAATTGTTGCTATGTCACTCATTGGAGCTACTGTTATTACAACATGCTCTGGGCCAATATCAGATTGGCTTGGGCGGCGTCCAATGCTGATAATCTCATCAGTTCTCTACTTTATTAGTGGGCTGGTGATGTTCTGGTCTCCGAATGTATACATACTACTGCTTGCAAGACTTTTAGATGGATTTGGAATTGGTTTGGCTGTGACACTTGTTCCTGTATACATATCTGAGACTGCTCCGGCAGATATAAGAGGGTCATTAAATACTCTGCCACAGTTCAGTGGTTCTGGTGGAATGTTTTTATCCTACTGTATGGTATTTGGGATGTCGTTGATGGACAAACCAAGCTGGAGATTGATGCTCGGAGTTCTCTCTATTCCCTCTCTCATGTTTTTCTTTTTGACAATATTCTTTTTGCCTGAGTCTCCACGGTGGCTTGTTAGCAAAGGAAAGATGTTAGAGGCGAAACAGGTTTTGCAGAGGCTGCGGGGCAGAGAAGATGTCGCAGGAGAAATGGCTTTGTTGGTTGAAGGCCTAGGGGTTGGAGGGGAAACATCCATAGAAGAGTACATTATAGGCCCAGCCACTGAGCTGACTGATGACCATGAACCAACTGCTGAGAAGGAGAAGATCATGCTTTATGGGCCTGAAGAAGGCGTTTCCTGGGTTGCAAGACCTGTCCCTGGACAAAGTGCCATTGGT------------CTTGCTTCTCGTCATGGAAGCATGGAGAATCCAAATGCATCATTTGTGGACCCAATGGTCACACTCTTTGGAAGTGTCCATGAGAAGCTCCCTGGT---ATGGGAAGCATGCGAAGCACACTTTTTCCCAACTTTGGCAGCATGTTCAGCATGGCAGAACAGCAC---AATAAAACTGAACAGTGGGATGAGGAGAGCCTCCATAGGGAGGGTCAAGACTATGCATCTGATGGTGCAGGGGGTGATTCTGATGACAATTTGCAGAGCCCATTGCTCTCACGCCAGACAACAAGCTTGGAAGGTAAGGACATGGTCATGCCTCATGCTGCTCATGGGAGTGTTTTAAGCATGAGACGCCATAGCAGTCTCATGCAGGGGAATGGTGGGGAGGCTGTTAGCAGTATGGGTATTGGTGGCGGGTGGCAGCTGGCGTGGAAATGGACTGAGCGAGAGGGGGCAGATGGAAAAAAGGAAGGAGGATTCAAGCGTATTTATTTGCACCAGGAGGGTGTCCCTGGGTCCCGTCGGGGGTCTCTTGTGTCACTTCCTGGAGGTGATGTTCCTGAGGAAGGCGAGTTCATCCATGCTGCTGCTTTGGTGAGCCAGCCTGCACTTTATTCAAAGGAGCTTGTGGAGACGCATCCCGTTGGACCGGCTATGGTCCACCCTTCTGAAGCTGCTGTGAAAGGGCCAAGATGGACTGATCTTTTCGAACCTGGAGTTAAACATGCGTTGATTGTTGGGATTGGAATTCAGATTCTTCAGCAGTTTTCTGGCATAAATGGGGTTCTTTACTACACCCCTCAGATTCTTGAGCAAGCAGGTGTTGGAGTTCTGCTTTCAAGTATTGGCCTCAGTTCATCTTCAGCATCACTTCTGATCAGTGCTGCCACAACACTCTTGATGCTTCCTTCTATAAGTTTTGCCATGTGGCTTATGGATAACTCCGGTAGAAGATTTCTGCTGCTCACCACAATACCAGTGCTGATAGTAACTTTGGTTGTTTTGGTGATCTCCAACCTCGTGGCTATGGGCAATGTCCTCCACGCTGTGCTCTCCACTATCAGTGTCATTTTATACTTCTGCTTCTTCGTCATGGGCTTTGGGCCTATCCCCAACATTCTTTGCGCGGAGATCTTTCCCACAAGAGTTCGAGGTCTCTGCATTGCTATTTGCGCCCTGACATTTTGGATCGGGGACATCATTGTCACATACTCTCTCCCTGTCATGCTGAATTCCATTGGCCTTGCTGGTGTGTTTGGGATCTATGCAGTTGTGTGTCTCATTTCACTGCTGTTTGTGTATTTGAAGGTTCCTGAAACCAAGGGCATGCCCCTTGAAGTCATTTCAGAGTTCTTCTCCGTCGGTGCAAGGCAGGCAAGCAAAAAC------------
>Csp_1
ATGAGAGGAGCGGTGCTTGCTGCTATAGCTGCTTCGATCGGTTGCTTTTTGCAAGGATGGGATAATTCAACAATAGCAGGGGCTGTTCTTTATATAAAGAAGGATCTCAATCTGGAAGGTCAGCCAACTGTAGAGGGGTTGATTGTTGCCATGTCACTAATTGGCGCCACGTTAGTTACAACATGCTCAGGAGCCATATCTGATTGGCTTGGCCGGCGTCCAATGCTGATAATGTCATCAGTGTTCTACTTTATTGGCAGTCTGGTGATGTTTTGGTCTCCCAATGTTTATATTCTACTATTGGCAAGGATTATAGATGGTTTTGGGATCGGTTTGGCTGTTACGTTAGTTCCTGTTTACATATCTGAAACGGCCCCATCAGACATAAGAGGACTATTGAATACCCTTCCACAGTTCAGTGGATCTAGTGGGATGTTTATGTCGTACTGTATGGTTTTTGGAATGTCATTGATGGAAAGTCCAAACTGGAGATTGATGCTTGGAGTTCTCTTTATACCCTCCATTTTGTATTTTTTCTTGACAGTATTTTTTTTGCCTGAGTCTCCACGATGGCTTGTAAGTAAAGGACGTATGCTGGAGGCCAAACAGGTTTTGCAGAGACTACGTGGAAGGGAAGATGTCTCAGGAGAAATGGCGTTACTAGTTGAAGGACTGGTAGTTGGAGGAGAAACGTCTATAGAAGAGTACATTATAGGCCCTGCCAATTACCTCACTGATGATCAAGAACCGAACACTGAGAAAGGCCAGATCATGTTATATGGCCCTGAAGAGGGTCTCTCTTGGGTAGCCAGACCTGTCACGGGACAGAGCACACTTGGT------------CTTGTGTCTCGCCATGGAAGCATGCAAAACCAAAGCATGCCCCTCATGGACCCTCTTGTCACCCTCTTTGGTAGCGTCCATGAGAAGCTCCCTGAA---ATGGGAAGCATGCGAAGCACCCTATTTCCCAACTTTGGTAGCATGTTTAGCATGGCAGAACAACAA---AATAAAAATGAACAATGGGATGAGGAAAGCCTCCAAAGGGAAGGGGAAGATTACACATCGGATGCTGCAGGTGCTGATTCTGATGACAATTTGCAAAGCCCATTGATCTCACGTCAGACAACGAGTTTGGAGGGGAAAGACATGGTACCACCACAACCGTCTCATGGGAGCATTTTAAGTATGAGACGACATAGCAGTCTCATGCAGGCGAAT------GAACCTGTTGGTAGTATGGGCATTGGTGGTGGGTGGCAACTGGCGTGGAAATGGTCTGAGCAAGAAGGAGAAGGTGGAAAGCCGGAAGGAGGGTTCAAGAGGATTTATCTGCACCAGGAGGGTGTTCCTGGATCCCGGCGTGGGTCCCTTGTTTCTCTCGCTGGTGGTGATATGCCTGAAGATGGTGAGTTTATACAAGCTGCTGCTTTGGTGAGCCAGCCAGCTCTTTTCTCCAAGGATCTTATAGGCAAGAATACCATTGGCCCTGCTATGGTTCACCCATCTGAAACTGCTGAGAGAGGGCCAAGGTGGGGTGATCTTTTTGAAGCGGGTGTGAAGCACGCATTATTTGTTGGAATTGGTATTCAAATCCTTCAGCAGTTTTCTGGTATAAACGGGGTTCTCTACTACACACCTCAAATTCTTAAGCAAGCAGGTGTTGAAGTTCTTCTTTCAAACTTGGGTATCGGTTCAGACTCGGCATCTATCCTCATCAGTGCCGTCACGACCCTGTTGATGCTTCCTTGTATAGCAGTTGCCATGAGGCTCATGGACGTTGCTGGAAGAAGGAAGCTACTGCTTACGACAATCCCTGTCTTGATAGTAGCCCTAGTCGTACTAGTGGTGTCCAGTCTTGTGAGCATGAACTCTGTCGTCCAAGCTGTGCTCTCTACTTTAAGTGTGGTGGTCTACTTTTGCGTCTTTGTCATGGGCTTCGGCCCCATCCCCAACATCCTCTGCGCAGAGATCTTTCCCACTCGTGTTCGTGGTCTTTGCATTGCGATTTGTGCCCTTACGTTTTGGATTGGAGACATCATCGTCACCTACACTCTCCCTGTGATGCTGACGTCCATTGGCCTTGCTGGCGTGTTCGCAATCTATGCTATTGTGTGTGTGATATCTTGGATTTTTGTGTTCTTGAAGGTTCCGGAAACTAAGGGCATGCCCCTCGAAGTTATTACTGAGTTCTTTGCTGTTGGAGCTAAGCAGGCTGCCAAAAAT------------
>Efe_1
ATGAGCGGAGCTGCTCTTGTTGCCATAGCTGCTTCAATAGGCAATTTGCTGCAAGGATGGGACAATGCTACAATTGCAGGGGCTATTCTTTACATAAAGACAGAGTTTGCATTGGATTCA------ACTATTGAAGGTCTAATTGTTGCTACATCGCTTATTGGAGCAACAGTTATCACAACTTTTTCTGGTCCTGTATCAGATTGGCTTGGCAGGCGCCCAATGCTTATACTTTCATCAGTTTTATATTTTTTGAGTGGCTTGGTGATGATTTGGTCTCCTAATGTATACGTACTTGTGTTGGGAAGGCTGATGGATGGATTGGGGATTGGACTTGCTGTTACTCTAGTTCCTGTATACATCTCTGAAACAGCTCCATCAGATATAAGGGGGCAGCTCAATACGCTTCCCCAGTTCAGTGGGTCTGGAGGAATGTTTCTATCATACTGTATGGTTTTTGGGATGTCATTGATGGATAACCCTAGCTGGAGATTGATGCTAGGCGTTCTTTTCATACCTTCTCTTGCATACTTTTTTTTGACAGTGTTCTATTTGCCTGAGTCTCCTAGATGGCTTGTTAGCAAAGGGCGAATGTTGGAGGCAAAAAAGGTTTTGCAAAGGTTGCGTGGCAGGGAAGATGTCTCAGGTGAAATGGCTTTGCTTGTTGAAGGTTTGGGTGTAGGAGCGGAGACATCCATAGAAGAATACATAATTGGCCCAGCTAATGAGTTAGATGAAGATCAAGAACCTGGTGATGAGAAGGACAAGATTAAATTATATGGACCAGAAGAGGGTCTTTCTTGGATTGCTAAGCCTGTTACTGGGCAAAGTGTTCTTAGTAGTGCACTTGGTCTTGTTTCTAGGCATGGCAGCATGACGACCCCAAGCATTCCCCTAATGGACCCGATGGTTACGCTTTTTGGTAGTGTCCATGAAAAGAATCCTGAG---ACGGGAAGCATCCGTAGCATGCTGTTCCCAAACTTTGGCAGCATGTTCAGCATGGCTGAGCAACAGCATCCAAGACAGGACCAATGGGATGAAGAAAGC---CAGAGGGATAATGAAGACTATGCCTCTGATGGAGCTGGGGCTGAGTCGGATGAAAACCTGCATAGTCCATTGCTTTCTCGACAGACAACAAGCATGGAA---AAAGACATGCCACCACCA---CCGGTCCATGGCAGTGTGCTAAGTATTCGTCGTAATAGCAGTCTCCTGCGA---------GGTGATACAGCAAGCAGCATGGGTATTGGAGGTGGTTGGCAATTGGCTTGGAAGTGGTCTGAGAGAGAAAGAGAAGATGGCACAAAAGAAGGAGGGTTTAAAAGGATTTATTTGCATCAGGAGGGTATTCCTGGGTCACAGCGTGGTTCCATTGTATCTATTCCTGGCGTCGAAATTCCTACAGATGGTGAGTACATTCAGGCTGCTGCATTGGTTAGCCAACCAGCGCTCTACTCAAAGGAGCTCATGGAGCAACACCCTGTCGGGCCTGCTATGGTTCACCCATCTGAGACAGCTGTCAAGGGCCCTAAATGGTCGGATCTTTTTGAAGCTGGAGTAAGGCATGCATTATTTGTCGGCATGGGAATTCAGATCCTTGAGCAGTTTGCTGGAATAAATGGAGTTCTATATTACACGCCCCAAATTCTTGACCAAGCAGGTGTTGAAGTCCTCCTTGAGAACCTTGGTATAGGGTCAGACTCGGCATCCCTTCTTATCAGTGCCGTCACCAGCTTTTTAATGCTTCCATGCATAGGAATTGCTATGAAACTCATGGATGTTACTGGTAGAAGGTCTCTTTTGTTAACCACAATTCCGGTGCTGGTGGTGGCATTGATCGTTCTTGTTGTTAGTACAACCATATCGTTGAACGCTGTGGCTCAGGCTGCCCTTTCATGTGCAAGTGTTGTTGTCTACATTTGCTGCTTCGTCATGGGCTTTGGACCAATCCCAAACATCCTCTGTGCGGAGATCTTCCCCACACGAGTTCGTGGCCTCTGCATTGCCATCTGCGCCTTGACCATGTGGATTGGCGACATCATTGTCACTTACACGCTTCCAGTCCTATTGGATTCAATTGGCATTGCTGGTGTCTTCGGCATTTATGCAGTTGTTTGTGTGGTAGCATGGGTGTTTGTGTTTTTGAAAGTACCAGAAACAAAAGGGATGCCACTAGAGGTCATTACGGAGTTCTTCTCGGTCGGTGCCAAGCGGAAAATGAAC---------------
>Efe_2
ATGAGCGGAGCTGTTCTTGTTGCCATAGCTGCTTCAATAGGCAATTTGCTGCAAGGATGGGACAATGCTACAATTGCAGGGGCTATTCTTTACATAAAAACAGAGTTTGCATTGGATTCA------ACCATCGAAGGTCTAATTGTTGCTGCATCGCTAATTGGAGCAACGGTTATCACAACTTTCTCTGGTCCTGTATCAGATTGGCTTGGCAGGCGCCCAATGCTTATACTTTCATCAATTTTATATTTTTTGAGTGGGTTGGTGATGCTTTGGTCTCCTAATGTATACATACTTGTGTTGGGAAGGCTGATGGACGGATTGGGGATTGGACTTGCTGTTACTCTAGTTCCTGTATACATCTCTGAAACAGCCCCATCAGATATAAGGGGGCAGCTCAATACGCTGCCCCAGTTCAGTGGGTCTGGAGGAATGTTTCTATCATACTGTATGGTTTTTGGGATGTCACTGATGGATAACCCTAGCTGGAGGTTGATGCTAGGGGTTCTTTTCATACCTTCTCTTGCATATTTTTTTTTGACTGTGTTCTATTTGCCTGAGTCTCCTAGATGGCTTGTTAGCAAAGGACGAATGTTGGAGGCAAAAAAGGTTTTGCAAAGGTTGCGTGGCAGGGAAGATGTTTCAGGTGAAATGGCCTTGCTTGTTGAAGGTTTGGGTGTAGGAGTAGATACATCCATAGAAGAATACATAATTGGCCCAGCTAATGAGCTAGATGAAGATCAAGAACCTGGCGATGGGAAGGACAAGATCAAATTATATGGACCAGAAGAGGGACTTTCTTGGATTGCTAAGCCTGTTACTGGGCAAAGTGTTCTTAGTAGTGCACTTGGTCTTGTTTCTAGGCATGGCAGCATGACGACCCCAAACATTCCCCTAATGGACCCGATGGTTACGCTTTTTGGTAGTGTCCATGAAAAGAATCCTGAG---ATGGGAAGCATCCGTAGCACGCTGTTCCCAAATTTTGGTAGCATGTTCAGCATGGCTGAGCAGCAGCATCCAAAACAGGAACAGTGGGATGAAGAAAGC---CAGAGGGATAATGAAGAGTATGCCTCTGATGGAGCTGGGGCTGAGTCGGATGACAACCTGCATAGTCCATTGCTTTCTCGACAAACAACAAGTATGGAG---AAAGACATGCCAGCACCA---CCGGTCCATGGCAGCGTGCTAAGTATTCGTCGTAATAGCAGTCTTCTGCAA---------GGTGATACAGCAAGCAGCATGGGCATTGGAGGTGGTTGGCAATTGGCATGGAAGTGGTCTGAGAAGGAAAGAGAAGATGGCACAAAAGAA---GGGTTTAAAAGGATTTATTTGCATCAGGAAGGTATTCCTGGATCACAGCGTGGCTCCATTGTATCTATTCCTGGCATCGAAATTCCTACAGATGGTGAGTACATCCAGGCTGCTGCATTGGTTAGCCAACCAGCGCTCTACTCAAAGGAGCTCATGGAGCAACACCCTGTTGGGCCGGCTATGGTTCACCCATCTGAGACAGCTGTCAAGGGCCCTAAATGGTCGAATCTCTTTGAAGCTGGAGTAAGGCATGCATTATTTGTCGGCATGGGAATTCAGATCCTTGAGCAGTTTGCTGGAATAAATGGAGTTCTATATTATACACCCCAAATTCTTGACCAAGCAGGTGTTGAAGTCCTCCTGGAGAACCTTGGTATAGGGTCGGACTCAGCATCCCTCCTTATTAGTGCCGTCACCAGCTTGTTAATGCTTCCATGCATCGGAATTGCTATGAAACTCATGGATGTTACTGGTAGAAGGTCCCTCTTGTTAACCACAATTCCGGTGCTCGTGGTGGCATTGATCGTTCTCGTTGTTAGTACAACTATATCGTTGAACACTGTGGCTCAGGCTGCCCTTTCATGTGCAAGTGTTATTGTCTACATATGCTGCTTCGTCATGGGCTTTGGACCAATTCCAAACATCCTGTGTGCGGAGATCTTTCCGACACGAGTTCGTGGCCTCTGCATTGCCATCTGTGCCTTGGTGATGTGGGTTGGCGACATCATTGTCACTTACACGCTTCCAGTCCTATTGGATTCAATCGGCATTGCCGGTGCCTTCGGCATTTATGCAGTTGTTTGTGTGGTAGCATGGGTGTTTGTGTTCTTGAAAGTACCAGAAACAAAAGGGATGCCACTAGAGGTCATTACAGAGTTCTTCTCAGTTGGTGCCAAGCGGAAAATGAAC---------------
>Efe_3
ATGAGTGGAGCTGCTCTTGTTGCCATAGCTGCTTCAATAGGCAATTTGCTGCAAGGATGGGACAATGCTACAATTGCAGGGGCTATTCTGTACATAAAAACAGAATTTTCATTGGATTCA------ACTATTGAAGGTCTAATTGTTGCCACATCACTTATTGGAGCAACAATTATCACTACTTTCTCTGGTCCGGTAGCAGATTGGCTTGGAAGGCGCCCAATGCTTATACTTTCATCAGTTTTATATTTTTTGAGTGGCTTGGTGATGCTTTGGTCTCCTAATGTATACATACTTGTGTTGGGAAGGCTGATGGATGGATTAGGGATTGGACTTGCTGTTACTCTAGTTCCTGTATACATTTCTGAAACAGCCCCATCAGACATAAGGGGGCAGCTCAATACGCTTCCCCAGTTCAGTGGGTCTGGGGGAATGTTTCTATCATACTGTATGGTTTTTGGGATGTCATTGATGGATAACCCTAGCTGGAGGTTGATGCTAGGTGTTCTTTTCATACCTTCTTTTGCGTACTTTTTCTTGACAGTGTTTTATTTGCCTGAGTCTCCTAGATGGCTTGTCAGCAAAGGGCGAATGTTGGAGGCAAAGAAGGTTTTGCAAAGGTTGCGTGGCAGGGAAGATGTCTCAGGTGAAATGGCTTTGCTTGTTGAAGGTTTGGGTGTAGGAGCGGATACATCCATAGAAGAATACATAATTGGCCCAGCTAATGAGCTAGATGAAGATCAAGAACCTGGTGATGAGAAGGACAAGATCAAATTATATGGACCAGAAGAGGGTCTTTCTTGGATTGCCAAACCTGTTACTGGGCAAAGTGTTCTTAGTAGTGCACTTGGTCTTGTTTCTAGGCATGGCAGCATGACAACCCCAAGCATTCCTTTAATGGACCCAATGGTTACTCTTTTTGGTAGTGTCCATGAAAAGAATCCTGAG---ATGGGAAGCATCCGTAGCATGCTGTTCCCAAACTTTGGCAGCATGTTCAGCATGGCTGAGCAGCAGCATCCAAAACAGGACCAATGGGATGAAGAAAGC---CAGAGGGATAATGAAGAGTATGCCTCTGATGGAGCTGGTTCTGAGTTGGATGACAACTTGCATAGTCCATTGCTTTCTCGACAAACAACAAGCATGGAA---AAAGACATGCCAGCACCA---CCGGTCCATGGCAGTGTGCTAAGTATCCGTCGTAATAGCAGTCTCTTGCAA---------GGTGATACAGCAAGCAGCATGGGCATTGGAGGTGGTTGGCAATTGGCATGGAAGTGGTCTGAGAGGGAAAGGGAAGATGGCACAAAA---GGAGGGTTTAAAAGGATTTATTTACATCAGGAGGGCATTCCTGGATCACAGCGTGGCTCCATTGTATCTATTCCTGGGGTCGAAATTCCTACAGATGGTGAGTACATTCAGGCTGCTGCATTGGTTAGCCAACCAGCGCTCTACTCAAAGGAACTCATGGAGCAACACCCTGTTGGACCCGCTATGGTTCACCCATCTGAGACAGCTGTCAAGGGCCCTAAATGGTCGGATCTCTTTGAAGCTGGAGTAAAGCATGCATTATTTGTTGGCATGGGAATTCAGATTCTTCAGCAGTTTGCTGGAATAAATGGAGTTCTATATTACACACCCCAAATTCTTGACCAAGCAGGTGTTGAAGTCCTCCTAGAGAACCTTGGTATAGGGTCAGACTCTGCATCCCTCCTTATCAGTGCCGTCACCAGCTTGTTAATGCTTCCATGCATAGCAATTGCTATGAAACTCATGGATGTTACTGGTAGAAGGTCTCTTCTGTTAACCACAATTCCAGTGCTCGTGGTGGCATTGATCGTTCTTGTTGTTAGTACAACCATATCGTTGGACACTGTGGCTCAGGCTGCCCTTTCATGTGCAAGCGTTATTGTCTACATTTGCTGCTTCGTCATGGGCTTTGGACCAATCCCAAACATCCTCTGTGCGGAGATCTTTCCCACACGAGTTCGTGGCCTCTGCATTGCCATCTGCGCCTTGACCATGTGGGTCGGTGACATCATTGTCACTTACACACTTCCAGTCCTATTGGATTCAATAGGCATTGCTGGTGTCTTCGGCATTTATGCAGTTGTTTGTGTGGTAGCATGGGTGTTTGTGTTCTTGAAAGTACCAGAAACAAAAGGAATGCCACTAGAGGTCATTACAGAGTTCTTCTCTGTCGGTGCCAAGCGTAAAATGAAC---------------
>Egu_1
ATGAGGGGAGCTGCGTTGGTTGCAATTGCTGCTTCGATTGGTAATCTGTTGCAGGGATGGGATAATGCTACCATCGCTGGGGCTGTTCTTTATATTAAAAAGGAATTTAACTTGGAAAGCGAACCAACTATTGAGGGGTTAATTGTAGCCATGTCACTCATTGGGGCCACGATCATTACAATGTTCTCTGGAGCAATATCAGATTGGGGTGGTAGGCGTCCCATGCTAATTGTCTCATCGATCTTCTACTTCTTTAGTGGTTTGGTCATGTTATGGTCTCCCAATGTATATATCCTACTCTTGGCAAGGCTTATAGATGGATTCGGGGTTGGTTTGGCTGTCACCCTTGTTCCTGTGTATATATCAGAGACAGCCCCACCAGAGATAAGGGGATTGTTGAATACTCTTCCACAGTTCACAGGCTCTGCAGGAATGTTTTTGTCATACTGTATGGTTTTTGGAATGTCGTTAATGGTTCAACATGACTGGAGAGTGATGCTTGGAGTTCTCTCTATTCCTTCCCTTTTTTATTTTGCCTTGACAATATTCTTTTTGCCCGAGTCACCAAGGTGGCTTGTGAGCAAAGGGCGAATGACTGAGGCCAAACAAGTTCTGCAGAGGTTGCGTGGAAGAGAAGATGTCGCAGGAGAAATGGCTCTTCTAGTTGAAGGCTTGGGAGTTAGTGGGGAGACATCTATTGAAGAGTATATAATTGGCCCTGCTAATGGGCTCCCTGATGACCAAGGACCAACTACTGAGAAAGATAAGATCATGTTATATGGCCCTGAAGAGGGTCTTACCTGGGTTGCGCAGCCTGTAACTGGAGGGAATCTTCTTGGAAGTGCTGCTGGCCTTGTCTCCCATAATGGAAGTATGATCAACCAGAGCATTCCTCTTATGGACCCTGTGGTCACTCTTTTTGGAAGTGTTCATGAGAACTTACCTGAA---ATGGGTAGCACGAATAGTATGTTGTTTCCAAATTTTGGCAGCATGTTTAATATGTCTGAGCAACAA---CCCAGAACTGAGCAGTGGGATGAGGAGAGTGCTCAAAGGGAGGGTGAGGGTTATGCATCCGATGCTGCAGGAGCTGATTCTGATGACAACTTACAGGCTCCATTGCTCTCTCGCCAAACAACAAGTATGGAAGGGAAGGACATGATCATGCCACATGCTTCTAATGGGAGTGCTTTGAACATGAGACACAGTAGTAGTCTCATTCAAGGAAATGCTGGGGAAGCTGTTGGTAGTATGGGTATTGGTGGGGGATGGCAGCTGGCCTGGAAATGGACAGAGAGAGAAGGTGTAGATGGGGCAAAGGAAGGAGGGTTCAAGCGAATCTATCTGCGCCAAGAAGGTATCCCTGTGTCACGGCGAGGTTCCCTTGTTTCACTTCCAGGAGTTGAAGTCCCAGAAGAAGGCGAGTACATTCAAGCTGCTGCATTAGTGAGTCAGTCTGCTCTTTACACCAAGGAGCTCATGGGCCAGCATCCAGTAGGCCCAGCAATGCTTCATCCATCGGAAACGGCTATTAAAGGGCCAAGGTGGGGAGATCTTTTTGAAGCAGGAGTAAAGCATGCACTGATTGTTGGGATTGGAATGCAAATTCTTCAGCAGTTTTCTGGCATTAACGGGGTTATGTATTATACACCCCAAATTCTTGAGCAAGCCGGTGTTGGTGTTCTTCTTGAAAACTTCGGCATTAGTTCTGATTCAGCATCAATCCTTATCAGTGCCCTCACTACATTGTTAATGCTCCCATGCATAGCTGTTGCCATGAGGCTTATGGATGTCTCTGGCAGAAGGAGTCTTCTGTTGGCTACAATACCTGTGTTGATAGTATCCCTCATTGTATTGGTTGTGGTGAACTTGGTTCATATGGGAACCATGGTCCATGCTGTTCTTTCCACCATCAGCGTTATCGTCTACTTCTGCTGTTTTGTCATGGGCTTTGGCCCCATCCCCAACATCCTCTGTGCAGAGCTTTTCCCAACTCGGGTCCGTGGTATGTGCATAGCCATCTGCTCACTCACATTCTGGTTTGGAGATATCATTGTTACCTATACCCTCCCTGTGATGCTAAAGACTGTCGGACTTGCTGGTGTGTTTGGGATCTATGCTGTTGTTTGTGTCATAGCATTGGTGTTTATTTTCCTCAAGGTTCCTGAAACGAAGGGTATGCCCCTTGAAGTTATTATCGAGTTCTTCAATGTTGGGGCTAAGCTGGCTGCAAGAAAT------------
>Egu_2
ACGCGAGGAGCTGTTCTGGTTGCAATAGCTGCTTCAATTGGCAACTTGTTGCAGGGATGGGACAATGCTACTATCGCAGGGGCTGTTCTTTATATAAAGAAGGAGTTCAAATTGGAGACTGAGCCTACTGTAGAGGGGCTAATTGTAGCCATGTCACTTATCGGGGCGACAATTATCACTACATTCTCTGGAGCTGTATCAGACTGGATTGGTAGGCGCCCGATTCTAATTCTTTCATCAGTTCTATACTTCCTAAGTGGTTTGGTGATGCTGTGGTCTCCCAATGTCCATATCCTACTCTTAGCAAGGCTTATAGATGGGTTTGGAATTGGCTTAGCTGTCACACTTGTTCCTCTATATATTTCTGAGACAGCCCCACCAGAGATAAGGGGATTGTTAAATACCCTACCGCAGTTCAGTGGATCTGGAGGCATGTTCCTGTCATACTGTATGGTTTTTGGAATGTCATTAATGTCAAACCCAGACTGGAGATTGATGCTCGGAGTTCTGTCTATCCCTTCTCTCGTGTATTTTGCATTGACGATATTTTATTTGCCCGAATCTCCAAGGTGGCTTGTAAGCAAAGGGCGGATGGTAGAGGCGAAAAAAGTTTTGCAGAGACTACGCGGAAGAGAAGATGTCTCAGGAGAAATGGCACTTCTTGTCGAAGGCTTGGGGGTAGGGGGTGAGACATCTATTGAAGAATACATAATTGGCCCTGCTAATGAGCTTGCTGATGACCAGGGAGAAACTGCTGATAAGGAAAAGATCACATTGTATGGGCCTGAAGAGGGTCTCTCCTGGGTTGCACGGCCTGTTAAGGGACAAAGTGCCCTTGGAAGTGCCCTCGCTGTTATCTCTCACCATGGTAGCATGGAGAGTCAGAACATACCTCTTATGGATCCCTTGGTCACTCTTTTTGGGAGTGTTCATGAGAAGCTACCGGAG---ATGGGAAGCATGAGAAGTACACTCTTTCCAAATTTTGGCAGCATGTTTAGTGTAGCAGAGCACCAA---CCAAGAACTGAGCAGTGGGATGAGGAGAGTCTTCAAAGGGAGGGTGAAGATTATGCATCTGATGCTGGAGGAGGTGATTCAGATGACAACTTGCAGAGTCCACTGCTCTCTCGCCAAACAACAAGCCTGGAAGGCAAGGATATTGCCCCACCACATGCTGTCCATGAGAGTGTTCTAAGTATCCGGCGAAACAGCAGTCTCATGCAAGGGAATGCTGGGGAGTCAGTCAGTAGTATGGGCATTGGTGGAGGATGGCAACTGGCTTGGAAATGGTCTGAGAGAGAAGATGCTGATGGGAAAAAGGAAGGAGGATTCAAGAGAATCTATCTGCACCAAGAGGGTTTCCCAGGTTCACGGAGGGGATCCCTTGTTTCACTTCCAGGAGGTGAAGTCCCGGAAGAAGGCGAATTTGTCCAGGCTGCTGCTTTGGTAAGCCAGCCTGCTCTTTTTTCGAAGGAGCTCATGGAGCAGCATCCAGTTGGGCCAGCAATGGTTCATCCATCAGAAGCAGCTGCTAAAGGTCCGAGGTGGGCAGATCTTTTAGAACCTGGAGTCAGACATGCTTTGTTTGTTGGAGTGGCCATCCAAATCCTTCAGCAGTTTGCTGGCATAAATGGTGTTCTCTACTACACCCCTCAGATTCTGGAGCAAGCTGGTGTTGAAGTTCTTCTTGCAAATATTGGCATCAGTTCAGATTCGTCATCAATCCTTATCAGTGCTCTCACAACCTTGTTGATGCTCCCTAGTATTGGTATTGCTATGAGGCTGATGGATATTTCAGGGAGAAGGTTTCTTTTGTTGTCCACGATCCCCATCTTGATAGCATCGCTTCTTGTCTTGGTTGTGTCAAACCTTGTGGACCTGGGAACTGTGGTCCATGCTGTGTTGTCCACAGTTAGTGTCATCGCCTACTTCTGCTGCTTTGTCATGGGATTTGGTCCAATCCCCAATATCCTTTGTGCAGAGATCTTCCCAACTCGGGTCCGTGGTGTGTGCATTGCCATATGTGCCCTCACATTTTGGTTTGGAGACATTATAGTGACCTACACTCTCCCTGTGATGCTATCGTCTATTGGCCTTGCTGGTGTTTTTGGAATCTATGCATGTGTCTGCATCATATCACTCGTGTTTGTGTTCTTGAAGGTTCCTGAAACAAAGGGAATGCCTCTTGAGGTCATCACTGAGTTCTTTGCTGTTGGTGCAAAACAAGCTGCAAAAAAT------------
>Lch_1
ATGAAAGGTGCTGCGTTTGTAGCAATAGCTGCTTCAATTGGTAACTTGTTGCAAGGATGGGATAATGCTACAATAGCAGGGGCTGTCCTTTATATAAAGAAGGAATTTAAACTGGAAAGTGAGCCTACTGTAGAAGGATTAATTGTCGCCATGTCACTTATCGGAGCAACGTTTATTACAACTTGCTCTGGGGCAATATCAGATTGGCTTGGCCGGCGCCCGATGCTTATAATCTCTTCAGTTCTCTACTTTGTTAGTGGTCTGGTGATGATTTGGTCTCCCAATGTTTATGTGCTCCTCTTGGCAAGGCTTTTAGATGGATTTGGAATTGGTTTGTCTGTGACACTTATTCCTATTTACATATCTGAGACGGCCCCATCTGATATAAGAGGATTGTTGAATACCCTTCCGCAGTTCAGTGGTTCTGGTGGAATGTTTTTAGCATACTGTATGGTTTTTGGGATGTCATTGATGGACTCACCGAGCTGGAGATTGATGCTTGGAGTTCTTTCTATTCCCTCTCTTCTATACTTTTTCTTAACACTATTTTTTTTGCCGGAGTCCCCAAGGTGGCTTGTAAGTAAAGGGCGGATGCTGGAGGCAAAAAAGGTTTTGCAGAGGCTGCGGGGCAGGGAAGATGTCTCAGGGGAAATGGCTTTGTTGGTTGAGGGCCTGGGAGTTGGGGGTGAAACATCTATTGAAGAGTACATAATTGGCCCGGCCAATGATCTGACTGATGACCAGGACCCAACTGCTGAGAAGGACAAGATCATGCTATATGGTCCTGAAGAAGGCCTCTCCTGGGTTGCTAGACCCGTCACTGGACAAAGTGCTCTTGGT------------CTTGTGTCCCGCCATGGGAGCATGGAAAGTCAGAATGTGCCCCTTATGGATCCAATGGTCACCCTCTTTGGTAGCGTCCACGAGAAGCTACCTGAG---ATGGGAAGCATGCGAAGCACACTCTTTCCGAACTTTGGCAGCATGTTCAGCATGGGAGGGCAGCCC---CACAAAAATGAAGAGTGGGATGAGGAGAGTCTCCAGAGAGAGGGTGAGGACTATGCATCTGACGGTGCGGCAGGTGATTCCGATGACAACTTGCAGAGCCCGCTGCTCTCACGTCAAACAACGAGCATGGAG---AAGGATATGGTCCCACCGCAGGCAGCTCATGGGAGTGTCTTGAGCATGAGACGCCACAGCAGTCTCATGCAAGGGAATGCTGGGGAGACAGTTAGCAGTACAGGTATTGGTGGTGGGTGGCAACTGGCATGGAAATGGTCTGAGCGAGAAGGGGAAGATGGGAAGAAGGAAGGAGGGTTTAAGAGGATTTATTTGCACCAGGAGGGTGTCCCTGGGTCCCGCCGTGGATCTATCGTTTCACTTCCTGGGGGTGATGTCCCTGTAGAGGGTGAGTTCATCCAGGCTGCTGCTTTGGTGAGCCAGCCTGCATTATACTCCAAGGAGCTCATGGAGCAACGTCCAGTCGGACCCGCTATGGTCCATCCATCTGAAACT---GGCAAAGGGCCAAGTTGGGCTGATCTTTTTGAACCAGGAGTGAAGCATGCATTGTTCGTCGGGATTGGGATTCAAATTCTTCAGCAGTTTGCTGGCATAAATGGCGTTCTTTACTACACCCCTCAAATTCTTGAGCAAGCAGGCGTTGAAGTTCTTCTTGCAAACTTGGGTATCAGTTCAGATTCAGCGTCTATCCTTATCAGTGCTGTCACTACCTTGTTGATGCTTCCTTGTATAGCTGTTGCCATGAGGCTCATGGATGTCACCGGTAGAAGGCGGCTGCTGCTCACCACAATCCCCGTCTTGATAGTTTCACTGGTCGTATTAGTCATATCTAACCTCGTGACCATGAATTCTGTTGCACATGCTGTACTTTCCACTGTCAGTGTTGTAGTCTACTTCTGCTGCTTCGTCATGGGCTTCGGACCAATCCCCAACATCCTCTGCTCGGAGATCTTCCCCACTCGCATCCGAGGCATCTGCATTGCCATCTGTGCCCTTACATTTTGGATTGGGGACATCATCATCACTTACACTTTACCTGTCATGCTCACTTCAATTGGACTTGCCGGTGTTTTTGGAATCTATGCTGCTGTATGTGTCATCTCTTGGGTGTTCGTGTTCTTGAAGGTTCCGGAAACTAAGGGCATGCCCCTCGAAGTCATCACCGAGTTCTTCTCCGTTGGTGCAAAGGCGGCCCGAAAC---------------
>Nco_1
ATGAGCGGAGCTGCTCTTGTTGCCATAGCTGCTTCAATAGGCAATTTGCTGCAAGGATGGGACAATGCTACAATTGCAGGGGCTATTCTTTACATAAAAACAGAGTTTGCATTGGATTCA------ACTTTTGAAGGTCTAATTGTTGCTACATCACTTATTGGAGCAACAGTTATCACGACTTTCTCTGGTCCTGTATCAGATTGGCTGGGCAGGCGGCCGATGCTTATCGTTTCATCAGTTTTATATTTTCTTAGTGGCTTGGTGATGCTTTGGTCTCCTAATGTATACATACTTGTGTTGGGAAGGCTGATGGATGGATTAGGGATTGGACTTGCTGTTACTCTAGTTCCTGTATACATCTCTGAAACAGCCCCATCAGACATAAGGGGGCAACTCAATACTCTTCCCCAGTTCACTGGGTCTGGGGGAATGTTCCTATCATACTGTATGGTTTTTGGGATGTCATTGATGGATAACCCTAGCTGGAGGCTGATGCTAGGCGTTCTTTTCATACCTTCTCTTGCATACTTCTTCTTGACAGTGTTCTATTTGCCTGAGTCTCCTAGGTGGCTTGTCAGCAAAGGGCGAATGTTGGAGGCAAAAAAGGTTTTACAAAGGTTGCGCGGCAGGGAAGATGTCTCAGGTGAAATGGCTTTGCTTGTTGAAGGTTTGGGTGTAGGAGGGGAGACATCCATAGAAGAATACATAATTGGCCCAGCTACTGAGCTAGATGAAGATCAAGAACCTGGTGCTGAGAAGGACAGGATCAAATTATATGGACCAGAAGAGGGTCTTTCTTGGATTGCTAAACCTGTTACTGGGCAAAGTGTTCTTGGTAGTGCACTTGGTCTTGTTTCTAGACATGGCAGCATGACAACTCCAAGCATTCCACTAATGGACCCAATGGTTACACTTTTTGGTAGTGTCCATGAAAAGCTTCCTGAG---ATGGGAAGCATTCGTAGCATGCTTTTTCCAAACTTTGGCAGCATGTTCAGCATGGCTGAGCAGCAGCATCCTAAACAGGACCAGTGGGATGAAGAGAGC---CAGAGAGACAATGAAGAGTATGCCTCCGATGGAGCTGGGGCCGAATCAGATGACAACTTGCATAGTCCGTTGCTTTCTCGACAGACAACCAGCATGGAG---AAAGACATGCCAGCACCA---CCTGTCCATGACAGTGTGTTAAGTATGCGTCGTAATAGTAGCCTCCTGCAA---------GGTGATACAGCAAGCAGCATGGGCATTGGAGGTGGTTGGCAATTGGCATGGAAGTGGTCTGAGAAGGAAAGAGAAGATGGCACAAAAGAAGGAGGCTTTAAAAGGATTTATTTGCATCAGGAGGGTATTCCTGGATCACAGCGTGGCTCCATTGTATCTATTCCTGGTGTTGAAATTCCTACAGATGGTGAGTACATCCAGGCTGCTGCATTGGTTAGCCAACCAGCGCTCTACTCAAAGGAGCTCATGGAGCAACACCCGGTTGGGCCTGCTATGGTTCATCCATCTGAGACAGCTGTCAAGGGCCCTCGATGGTCAGATCTCTTTGAACCTGGAGTAAGGCATGCATTATTTGTCGGCATGGGAATTCAGATCCTTGAGCAGCTTGCTGGAATAAACGGAGTTCTATATTACACGCCCCAAATTCTTGACCAGGCAGGTGTTGAGGTCCTCCTTGAGAACCTTGGCCTAGGGTCGGACTCAGCATCCCTCCTTATCAGTGCCGTCACCAGCTTGTTAATGCTTCCATGCATAGCAATTGCTATGAAACTCATGGATATTTCTGGTAGAAGGTCCCTTCTGTTAACCACAATTCCAGTGCTCGTGGTAGCATTAATCGTTCTTGTTGTTAGTACAACCATATCAATGAACACTGTGGTTCAGGCTGCCCTTTCATGTGCAAGCGTTATTGTCTACATTTGCTGCTTCGTCATGGGCTTTGGACCAATCCCAAATATCCTTTGTGCGGAGATCTTCCCCACACGAGTCCGTGGCCTCTGCATTGCCATATGCGCCTTGACCATGTGGATTGGCGACATCATTGTGACTTACACGCTTCCGGTCCTATTGACTTCAATAGGCATCGCTGGTGTGTTTGGCATCTACGCAGTTGTTTGTGTGGTGTCATGGGTGTTTGTGTTCTTGAAAGTACCAGAAACAAAAGGGATGCCACTAGAGGTCATTACAGAGTTCTTCTCAGTCGGTGCCAAGAGGAAAATGAAC---------------
>Osa_1
ATGTCGGGTGCTGCTCTCGTCGCAATCGCGGCCTCCATCGGCAACCTGCTGCAGGGATGGGACAATGCCACCATTGCAGGTGCTGTACTATACATAAAGAAGGAATTCAAGCTAGAAAGTGAGCCCACTGTGGAGGGGCTAATCGTGGCCATGTCACTGATTGGTGCAACCATCATCACAACATTCTCAGGGCCGGTATCAGACTGGATCGGCCGGCGCCCTATGCTCATTCTCTCTTCAATTCTCTACTTCCTCAGCAGCCTCATCATGCTATGGTCCCCGAATGTCTATGTGTTACTGCTCGCACGCCTTATAGATGGATTCGGCATCGGCTTGGCTGTCACACTTGTACCTTTGTACATCTCAGAGACAGCTCCTTCAGAGATCAGGGGTTTGCTGAATACACTGCCACAGTTCAGTGGGTCAGGAGGGATGTTCTTGTCCTACTGCATGGTGTTTGGGATGTCACTGTTGCCGTCACCTGACTGGAGAATTATGCTTGGTGTTCTCGCAATCCCTTCGTTGTTTTTCTTCGGATTGACAATATTCTATCTGCCAGAATCACCAAGATGGCTTGTCAGCAAAGGGCGGATGGCTGAGGCAAAGAAGGTATTACAAAAATTACGTGGGAGAGAGGATGTCTCAGGAGAAATGGCTCTTCTTGTTGAAGGTTTGGAGGTTGGAGCTGACACTTCCATTGAAGAGTACATCATCGGACCGGCTATAGAGCCAGCTGATGAGCATGTTGTTGATGGCGATAAGGACCAAATAACACTGTACGGGCCTGAAGAGGGCCAATCATGGATTGCTCGACCTTCCAAGGGACCCAGCATTCTTGGAAGTGTGCTTTCTCTTACATCTCGTCATGGCAGCATGGTGAACCAGAGCGTGCCACTTATGGATCCTATAGTCACGCTTTTCGGCAGTGTCCATGAGAACATGCCTCATGCTGGAGGAAGCATGCGGAGTACATTGTTTCCCAACTTTGGTAGTATGTTTAGTGTGACAGATCAGCAC---CCCAAGGTTGATCAATGGGATGAGGAGAACCTTCATAGGGATGATGAGGAATACGCGTCTGATGGTGCTGGAGGTGACTATGAAGACAATGTCCACAGCCCGTTGCTGTCCCGACAGACCACGAGCGCAGAAGGGAAGGACATTGCACACCAT---GCTCATCGTGGAAGTGCTCTGAGTATGAGAAGAAGAAGCCTCTTGGAAGAGGGT------GGCGAGGCGGTGAGCAGCACTGGCATTGGTGGGGGATGGCAGCTTGCATGGAAATGGTCAGAGCGAGAAGGCGAGGATGGTAAGAAGGAAGGAGGATTTAAAAGGATCTACTTGCACCAAGAGGAAGTGCCAGGATCAAGAAGGGGCTCAGTTATTTCACTTCCTGGAGGGGACGCTCCTGAAGGCAGCGAATTCATACATGCTGCCGCTTTGGTAAGCCAACCAGCACTTTACTCCAAGGATATCATTGAACAGCGTATGTCCGGTCCAGCCATGATTCATCCATCAGAGGCAGCTGCCAAAGGTTCAAGCTGGAAAGATTTGTTTGAACCTGGAGTGAGGCGTGCGTTGTTAGTCGGTGTTGGAATTCAAATCCTTCAACAGTTTGCTGGAATAAATGGGGTTCTCTATTACACTCCACAAATACTTGAGCAAGCGGGGGTGGCAGTTCTCCTTTCCAATCTTGGCCTCAGTTCAGCATCAGCTTCCATCTTGATCAGTTCTCTGACCACCCTACTGATGCTTCCTAGCATTGGTTTAGCCATGAGACTTATGGACATCTCTGGAAGAAGGTTTCTGCTTCTGGGCACAATTCCAGTCTTGATAGCATCTCTAGTTGTCTTGGTTGTGTCCAATGTTATCGACCTGGGTACAGTGGCCCACGCCGCACTCTCCACAATCAGCGTCATCATCTACTTCTGCTGCTTCGTCATGGGATTCGGTCCGATCCCCAACATTCTGTGTGCGGAGATCTTCCCCACTAGGGTCCGCGGCATCTGCATTGCCATCTGCGCCCTGACATTCTGGATTGGTGATATCATAGTCACCTACAGCCTCCCTGTGATGCTGAATGCCATCGGCCTAGCAGGTGTCTTTGGTATATACGCAGTTGTTTGCTCGATTGCCTTCGTGTTCGTCTTCCTCAAGGTCCCCGAGACGAAGGGCATGCCGCTCGAAGTCATCACCGAGTTCTTCGCTGTTGGTGCAAAGCAAATGCAGGCTACAAAGGCC------
>Osa_2
ATGGCGGGCGCCGTGCTGGTCGCCATCGCGGCCTCCATCGGCAACTTGCTGCAGGGCTGGGATAATGCAACCATTGCAGGTGCGGTACTGTACATCAAGAAGGAATTCAACTTGCAGAGCGAGCCCCTTATCGAAGGCCTGATCGTGGCCATGTCGCTCATTGGGGCGACGATCATCACGACGTTCTCTGGAGCAGTGGCTGATTCTTTTGGTAGGCGGCCCATGCTGATCGCGTCGGCTGTCCTCTACTTTGTTAGTGGGCTAGTGATGCTTTGGGCGCCAAATGTGTATGTGTTGCTCTTGGCGAGGCTCATTGACGGGTTCGGGATCGGTTTGGCTGTCACGCTTGTACCATTGTACATCTCTGAGACTGCCCCGACGGACATCAGAGGACTGCTAAACACGCTGCCGCAGTTCAGTGGGTCTGGAGGGATGTTCCTTTCATACTGCATGGTATTTGGCATGTCCCTCATGCCACAGCCAGATTGGAGGATCATGCTTGGCGTTCTATCAATACCATCACTTATATACTTTGCATTGACCATCTTTTACTTACCTGAATCGCCGAGGTGGCTCGTGAGCAAAGGAAGAATGGCTGAGGCCAAGCGTGTGTTGCAAGGCCTGCGTGGAAGAGAAGATGTTTCAGGAGAAATGGCCCTTCTCGTTGAAGGTCTGGGGGTTGGGAAAGACACAAAAATTGAGGAATACATAATTGGACCTGATGATGAGCTTGCTGAT---GAAGGGCTGGCTCCAGATCCAGAGAAGATCAAACTGTATGGTCCTGAAGAAGGCTTATCGTGGGTTGCCCGTCCTGTTCACGGGCAAAGTGCACTTGGAAGTGCATTAGGTCTCATCTCTCGTCATGGTAGTATGGTCAGTCAGGGTAAGCCCCTTGTGGATCCTGTTGTCACCCTTTTTGGAAGTGTCCATGAGAAGATGCCTGAGATAATGGGAAGCATGCGGAGCACATTGTTTCCTAACTTTGGCAGCATGTTTAGTGTGGCGGAACAGCAG---CAAGCTAAAGGTGATTGGGATGCTGAGAGT---CAACGGGAGGGTGAAGATTATGGATCAGACCATGGTGGGGATGACATTGAAGATAGCCTCCAAAGCCCACTTATTTCTCGTCAAGCGACAAGCGTGGAAGGAAAGGAGATCGCTGCACCT---------CATGGCAGTATAATGGCTGTGGGAAGAAGTAGTAGTCTCATGCAGGGC------GGGGAGGCAGTAAGCAGCATGGGCATTGGTGGGGGATGGCAGTTGGCTTGGAAATGGACTGAGAGAGAAGGTGCAGATGGCGAAAAAGAAGGTGGCTTCCAACGTATCTACTTGCATGAAGAGGGTGTGACAGGTGATCGCAGGGGCTCTATACTGTCATTGCCTGGAGGTGATGTTCCTCCTGGTGGTGAGTTCGTCCAGGCAGCTGCTCTTGTCAGCCAACCTGCTCTTTACTCTAAGGAATTGATGGAGCAACGCCTTGCTGGCCCTGCTATGGTGCATCCATCTCAGGCAGTTGCTAAAGGTCCAAAATGGGCAGACTTATTCGAACCTGGAGTGAAGCATGCTCTGTTTGTTGGCATAGGGATACAAATCCTGCAACAGTTTGCTGGCATTAATGGAGTTCTGTACTACACTCCACAAATTCTTGAGCAAGCTGGTGTTGGTGTTCTTCTTGCAAACATTGGACTTAGCTCCTCATCTGCATCTATTCTTATTAGCGGACTGACAACCTTGCTGATGCTTCCCAGCATTGGTATTGCTATGAGGCTCATGGATATGTCTGGAAGAAGGTTTCTTCTCCTTGCAACAATCCCTATCCTGATAGTAGCACTAGCTATCTTGATTCTGGTCAATATTCTGGATGTGGGGACCATGGTTCATGCCTCACTGTCCACAGTCAGTGTCATACTCTACTTCTGCTTCTTTGTCATGGGGTTCGGGCCTATTCCAAACATTCTCTGTGCAGAGATTTTCCCGACCACCGTTCGTGGCATCTGCATAGCCATCTGTGCCCTAACATTCTGGATCGGTGATATCATTGTGACATACACCCTCCCCGTGATGCTCAACGCCATTGGACTCGCTGGAGTGTTTGGAATCTACGCAGTGGTCTGCATACTGGCTTTCCTGTTTGTCTTCATGAAGGTGCCGGAGACAAAGGGCATGCCTCTTGAAGTCATCACCGAGTTCTTCTCTGTCGGAGCAAAGCAGGCCAAGGAGGAC------------
>Out_1
ATGAGAGGAGCAAAGATCGTAGCTGTAGCAGCTTCAATTGGAAACTTCCTGCAAGGATGGGACAATGCTACTATAGCCGGAGCTGTGCTTTATATCAAAAAAGAATTTAGCTTGGAGAACAGTCCAACCCTTGAAGGTCTTATCGTTGCCATGTCTCTTATTGGGGCAACAATCATTACTACATTCTCTGGATCAGTGTCTGATTGGGTGGGTCGACGCCCTATGTTGATTATATCGGCATGTTTGTACTCTGTAAGTTCTCTGGTGATGCTCTGGTCTCCAAACGTTTATATCTTGCTTCTGGCTCGTCTGCTGGATGGCTTTGGAATTGGTTTATCTATTACTCTAGTGCCAATTTATATATCGGAGACAGCACCGTCAGAAATACGAGGACGATTAAACACTTTACCACAGTTTTCTGGTTCTGGTGGGATGTTTTTATCGTACTGTATGGTGTTTGGAATGTCATTTATGGACAATCCAAATTGGAGGTTGATGCTGGCAGTCTTGTTTATTCCTTCTATCTTTTTTTTGGTTTTGACAATTTTTTTCCTGCCGGAGTCTCCAAGATGGCTTGTGAGTAAAGGACGGATGCTTCAGGCAAAGCAGGTTTTACAGGAATTGCGAAACAGGGACGATGTATCAGGGGAAATGGCACTTTTGGTTGAAGGATTGGGGGTAGGAGGTGACACATCTTTGGAAGAATATATAATACAGCCTGCTGATGTACTGACGGATGAGCATGAACCTGATTCAGAAAATGGTCACATCAAACTATTTGGGCCCGAAGAGGGTCTTTCTTGGATTGCCAAACCACTTAAAAGTGAAACTGGA---------ACACAAGGATTTCTCTCTAGACATGGTAGCGTAGAGACACAGAGCGTACCCCTTATGGACCCAGTGGTCACACTCTTTGGGAGTCTTCATGAGCATCTGCCTGAT---GGTGGGAGCATGCGCAGTATAGTCTTTCCTGAGCTTGGGAGCATGCGGAATGTAGCAGAAGAACGGCCAGGGAAGAATGATCAGTGGGATGAAGAGAGTGTTCAAAGGGCAGGTGATGGCTATGGGTCTGATGATGTTGCAGGAGATTTTGATGAGAATCTACATAGTCCTTTACTTTCTAGACATACTAGTTCCAGAGATGTCAAGGAGCTGTTACCACCT---ATTCCTCATGGCAGTGCACTGAGCATGCGTCGACACAGTAGTATCATGAGTGGGAGTGTTTCTGAGTCATTTGGTAGCATGGGTATTGGAGGTGGTTGGCAACTAGCTTGGCATTGGCAAGGCCCTGAAGGAGGAGAAGCCAAAGAGGAGGGGAATTTTAAGAGGATGTATTTGCTCCAGGAAGGTGGTACTCATTCTCGCCGTGGTTCCATGATGTCATTGCCAAGTGCCGGTGTTCCAGGTGAGATGGAATCCATTCAGGCAGCAGCCTTAGTAAGTCAACCGGCACTCTATGGAAAAGAGCTGTTGGATGAACACCCAGTAGGACCTGCTATGGTACACCCTTCAGAAACAGCTGTTAAAGGTCCTAAATGGGCTGACCTTTTTGAAGGAGGTGTTAAAAGTGCTTTGATAGTTGGAATTGGAATCCAAATTCTTGAGCAGTTTTCTGGCATAAATGGAGTACTATACTACACGCCTCAAATTCTGGAGCAGTCAGGTGCAGAGGTCCTTTTGTCCAATATTGGTATAGGATCAGACTCAGCATCCCTATTGATCAGTGCATTTACCAGTTTGTTGATGCTTCCTTGTATTGGGGTGGCCATGTGGCTTATGGATATAACTGGCAGAAGACGACTCTTACTTGCAACCCAGCCTATCTTAATTGTGTCACTTATAATTTTGGTGGTATCAAATGCTGTTACAATGGACGATGTTCCTCAAGCTGCCATATCTTGTACTTGTGTCATTGTATATATTTGCTGCTTTGTCATGGGCTTTGGACCGATCCCTAATATCCTTTGTGCAGAGATCTTTCCTACCCGTGTTCGTGGAGTTTGCATTGCATTGTGTTCCTTGACCTTTTGGATAGGAGACATAATTGTTACTTACACCCTTCCTGTATTGTTGGTGGCAGTGGGCCTAACAGGTTTATTTTCCATTTATGCAGTAGTCTGCTGTATCTCTTGGGTTTTTGTATTTCTAAAAGTTCCAGAGACAAAGGGAATGCCACTTGAAGTTATTTCGGAGTTCTTCGCCATGTCTGCACTTAAGAACAAGCAACCTGCCAAAGTTCAG
>Pab_1
TTAAGAGATGCCCGCCTGGTCGCTATCGTGGCTTCAATTGGAAACTTTCTGCAAGGATGGGACAACGCTACTATAGCTGGAGCCGTGCTTTACATAAAAGTAGAATTTGACTTGGAAGACAAACCAACTCTTGAAGGCCTTGTTGTGGCCATGTCTCTAATTGGGGCAACGATCTTTACCATATTTTGTGGCCCAGCAGCGGATTGGCTAGGTCGACGGCCTTTGCTAATCATATCATCACTTTTGTACTCGATAAGTGCGTTGGTGATGCTTTGGTCTCCAAATGTTTATGTATTGCTTCTGGCCCGTCTACTGGATGGCTTTGGAATCGGATTTGCTATTACTCTTGTGCCAGCTTATATATCTGAGATTGCACCATCAGAAACACGTGGACAGCTGAACACTCTACCTCAGTTCACTGGTTCTTCTGGGATGTTCCTTGCATACTGTATGGTTTTTGGAATGTCATTGCCAAGCAACCCCAATTGGAGGCTGATGTTGGCTGTCTTGTTCATTCCATCTATCTTTTTTGTGTTTTTGACCATTTTTTACCTGCCGGAATCTCCAAGGTGGCTTGTGAGTAAAGGGCGAATGCTCGAGGCAAAGAAGATTCTACAAGATTTGCGAGGCAGAGAGGATGTATCAGGGGAAATGGCACTTCTAGTTGAAGGTTTGGGAGTAGGAGGTGACACATCTATTGAAGAATACATAATTCAGCCCGCTGAGGATCTGGGGGATGAGCACGAATCTGTTTCAGAATATGGTCAGATCAAATTATATGGGCCAGAAGAGGGTCTTTCATGGATTGCCAAGCCAATCACAAGTGCTACTGGA---------ACCCAGGGGTTCCTCTCTAGGCATGGTAGTGTGGAAACACAAAGTGTACCGCTTATGGATCCTATGGTCACACTATTTGGGAGTCTTAATGAGCATCTACCTGAA---GGTGGCAGCATGCGCAGCACGATCTTTCCTGAGCTGGGGAGCATGTGGAATGTAGCAGAACGGCAA---GGAAAGAATGATCAGTGGGATGTAGAAAGTGTCCAAAGAGCAGGTGAGGAGTATGGTTCAGATGATGCTGCAGGTGATCTTGATGAAAATCTCAACAGTCCTCTACTTTCTAGACACACTAGTTCCAAAGATGTGAAGGAGTTG---CCACCT---ATTCCTCATGGTAGTACACTAAGCATGCATCGTCATAGTAGTGTTATAAGTGGTAATGTTGCTGAGTCATTTGGCAGCACGGGTATTGGAGGTGGATGGCAATTGGCTTGGCGCTGGACAGGACCAGAGGGAAGAGAAGCCAGAGAGGAGGGAACTTTTAAAAGAATGTATCTACATCAAGAAAGTGGCATCCAATCTCACCGGGCTTCTATGATGTCACTACCAAGTGTACATGGTCCATGTGAGATGGAACCCATCCAAGCAGCAACCTTAGTTAGTCAACCGGCACTGTATGGCAAAGAGCTGTTGCAAGAACATCCAGTAGGACCTGCTATGGTACATCCTTCTGAAAAGGCCATGAAAGCG---------------------------------------------------------------------------------------------------------------------------------GCGGGTGTAGAGGTCCTTCTAGCTAATATGGGCATAGGGTCGGACTCAGCGTCACTTCTGATCAGTGAAGTAACAAGTTTGTTGGAGCTTCCATGTATTGGAATTGCCATGTGGCTTATGGATAAATCTGGTAGAAGGACACTTTTACTTACAACTATGCCTTTTTTAATTCTGGCTCTTGTGGTTTTGGTGGTGTCAAGCGCTGTTACAATGGGCACTGTGGTTAAAGCTGCTATATCATGTATTGGTGTAGTTTCATACATTTGCCTTTTCGTCATGGGCTTTGGACCATTATCTGCTATGCGGGTGGCAACACAATTTCCAATTGTCGAATTTGGTAGTTGCCTCTTTCTGTATGAGTTGCTATATCATTATCTTTCCCTTCTCCTTAACTATGCTCGACCGTGCTTCCTTCGGGGTATTGGTATTCGAGGCGCGTTCTTCATCCAGGCTGGAATCTGTGGATTTGAGGGTTGTTTCGGCTTGGGAGGCCTGCCTACCTCAATGCGCGTTCCCTTAGATGTACTTGCCTGGTCTTTCTGTAGTGCTGCTGCAACTGCTCTTTTCCTCTCC---------
>Ppe_1
ATGTGGGGATCTGTTCTTGTAGCCATTGCTGCTACAATAGGAAACTTGTTGCAAGGATGGGACAATGCAACCATTGCAGGGGCTGTTCTTTACATCAAAAGGGAATTTAAGTTGGAAACTCAACCAACGATTGAAGGGCTAATTGTGGCCATGTCACTGATTGGGGCCACAGTTATCACAACATTCTCAGGGCCAGTATCAGATTCACTAGGAAGGCGTCCAATGCTGATAATCTCATCAGTTCTATATTTTCTCAGCGGTCTGGTAATGCTTTGGGCTCCAAATGTTTATGTGTTACTTTTGGCAAGGCTTTTGGATGGGTTTGGGATTGGTCTGGCTGTTACTCTTGTCCCAGTCTACATATCCGAAACCGCCCCACCTGAGATTAGAGGGTTGCTAAATACTCTCCCCCAGTTTACTGGTTCTGGAGGGATGTTTATGTCTTACTGCATGGTGTTTAGTATGTCATTGATGGAAGCACCCAATTGGAGATTGATGCTTGGGGTTCTTTCTATTCCTTCTTTACTTTATTTTGCATTGACTGTGTTTTACCTGCCTGAGTCTCCAAGGTGGCTTGTTAGTAAAGGAAGGATGGCTGAGGCCAAGCAGGTTCTGCAGAGACTCCGCGGCAGGGAAGATGTTTCAGGCGAGTTGGCTTTGTTGTTTGAGGGTCTTGGAGTTGGAGGGGAAGCATCATTAGAAGAGTACATAATTGGTCCAGCCAGTGAGGGCCCCGATGGCCGCGAAATGACTACAGAGAAAGACCAAATAAGGCTGTATGGACCGGAGGAGGGGGCCTCAATGATTGCCAAATCTGTCACAGGACAAGCCAATCTTGGC------------TTGGTGTCCCGGCAAGGAAGCTTGTTGAATCCAAATGTGCCTTATGTGGATCCTCTTGTAACTCTATTTGGCAGTGTCCATGAGAAGCTTCCTGAAAACACAGGAAGCATGCGCAGCCTTCTTTTGCCAAACATGGGCAGCATTCTTAACATGGCGGAAAGCCAG---GATAAGTTTGAGCATTGGGATTTGGAGGGA------------------------GATGGCAATGCAGCCGGGAATGATGTTGAGGACAATGTGCGAAGGCCGTTGCTCAAACGACAATCAGCCAGTATGGTA---AATGACATGCTGCCTAGA------AAGTCCAGTAGCTTCTTCGGCATGAGGCGCAATAGCAGCCTCATGCCAGGA------GGTGAAGCTGCGAGTAGTATGGACATCGGAGGAGGATGGCAGTTGGCTTATAAGTATTCTGAAAAAGTTGGCAAGGATGGAAAAAAGGAAGGAGAGTATCAAAGGGTCTATTTGCATCAGGAGGGTGCACTTGAGTCGCGGCGAGGCTCAATGCTTTCAGTTGCTGGCGGTGACGTCCCTCAAGACGGCGAATATTTTCAAGCTTCTGCTCTGGTTAGCCAACCTTCAGTACTTTCTAAAAAGAACCAACTGAGCCAGCATCTTGGACAAGAAAAGGTTGACACCCCAGAAACT---GTTCAAGGATCCAGTTGGTCTGATCTTCTAGAACCAGGAGTCAAGCGTGCATTGTTTGTTGGGGTAACAATTCAAATTCTTCAGCAGTTTTCTGGCATAAATGGGGTTCTATATTACACTCCTCAGATTCTTGAGCAAGCAGGGGTGGCAATTCTCTTTTCAAATTTGGGCCTTAGTTCCACTTCTGCCTCTATCCTCATAAGTGCTCTCACAACCTTGTTGATGCTTCCATCTATAGGCATTGCCATGAGACTAATGGATACCTCTGGCAGAAGGTCGCTGTTGCTGACGACGCTACCTGTGCTGACGGGGACTCTCCTGGTACTAATTTTCGGACAACTTGTCCATATGGGTTCTGTTGTTAATGCAACAATTTCCACCATCAGTGTGGTGGTCTACTTCTGCTGCTTTGTCATGGGCTTTGGACCAATTCCTAACATTCTTTGCTCCGAAATCTTCCCCACTCGCGTTCGCGGCCTCTGCATCGCCATATGTGCGCTAACATTTTGGATTGGAGACATCATTGTCACTTACACATTACCTATCATGCTCACCTCCATTGGTCTTGCTGGTGTCTTTGCCATATATGCTGTTGTGTGCACGATTTCTTGGGTGTTTGTGTTCTTAAAGGTGCCGGAAACAAAGGGAATGCCCCTAGAAGTCATCTCTGAGTTCTTTTCTGTGGGTGCAAAGCAGGCAGACATTGCTGAAAGTTTGACT
>Ppe_2
ATGAGGGGAGCTGTGATGGTGGCTATTGCTGCTACAATTGGTAACCTTCTGCAAGGATGGGATAATGCTACAATTGCCGGGGCTATTGTTTACATAACGGAAGATTTCGATTTGGGAAGC------TCTCTAGAAGGCCTTGTTGTGGCCATGTCACTCATTGGCGCAACAGCTATTACAACATGCTCAGGAGTCATATCAGATTCGATTGGTAGGAAGCCAATGTTAATAGCCTCATCGGTCCTTTATTTTGTGAGTGGCTTGGTAATGGTTTGGTCGCCCAATGTCTATGTACTATGTATAGCAAGGCTATTAGATGGATTTGGAATTGGTCTAGCAGTTACTCTCGTCCCGCTCTACATATCTGAAACTGCCCCAGCAGATATAAGGGGATCATTAAATACTCTTCCACAGTTCCTTGGTTCAGGCGGCATGTTTTTATCATATTGTATGGTTTTTGGGATGTCACTGATGAACTCACCAAACTGGAGACTGATGCTCGGTGTTCTTTCCATTCCCTCTATTATCTTTTTTGCATTAACGGTATTTTACTTGCCTGAATCTCCTCGATGGCTTGTGAGTAAGGGCAGGATGCTTGAGGCAAAGAAGGTTCTCCAGCAGTTACGTGGCACTGAAGACGTTTCTGGTGAAATGGCTTTGCTGGTTGAAGGTCTTGGAATTGGGGGTGAAACATCTATAGAAGAGTACATAATAGGCCCCGCTGATGAACTTGCTGACGATCAGGAACCA---GCTGACAAAGACAAAATTAGGTTATATGGACCTGAGGAAGGCCTTTCCTGGGTTGCCAGACCTGTCACGGGACAGGGTTCCCTT---------ATTAGTCTTGTCTCTCGCCAAGGAAGCATGGTAAACCAGGGTGTGCCTCTAATGGACCCTCTCGTCACTCTGTTTGGTAGTGTCCATGAAAAGTTCCCAGAG---ACTGCTAGTACCCGTAGCATGCTTTTTCCTAACTTTGGGAGCATGTTCAGCACAGCAGATCCTCGG---GTTAAAACTGAACAATGGGATGAAGAGAGCTTGCAGAGAGAAGGTGAGGGCTACGCATCTGACGCTGCAGGGGGAGACTCAGATGACAATCTGCATAGTCCATTGATTTCACGCCAGGCAACAAGTTTGGAA---AAGGATTTAGTGCCCCCT---GCTTCCCATGGCAGTGTTCTAAGCATGAGGCGGCACAGCAGTCTCATGCAAGGAACA---GGGGAGACAGTTGGTAGCACAGGCATTGGTGGTGGCTGGCAATTGGCATGGAAGTGGTCTGAGAAAGAAGGCGGGGATGGAAAGAAGGAAGGAGGATTTAAAAGGGTATATTTGCACCAGGAGGGAGGCCCAGGCTCCCGTCGTGGGTCCCTTTTGTCACTTCCTGGTGGTGATGTTCCTGCAGAAGGTGAGTTTATACAGGCAGCTGCTCTGGTCAGTCAGCCTGCCCTATATTCGAAGGAGCTTATAGATCAGCATCCAGTTGGACCTGCAATGGTTCATCCATCGGAAACAGCTTCAGAAGGACCAATCTGGGCTGCTCTGTTTGAACCAGGGGTTAAGCATGCATTGTTCGTTGGAATAGGAATCCAGATTCTTCAGCAGTTTTCTGGCATAAATGGGGTTCTGTACTACACTCCTCAAATTCTTGAAGATGCAGGTGTTGAAGTTCTTCTTGAAGACTTGGGTCTCAGTACAGAGTCTTCATCCTTCCTCATAAGTGCATTCACAACTTTGTTGATGCTTCCTTGTATAGCCATAGCCATAAAGCTCATGGATATCTCTGGTAGAAGGACGCTGCTACTGGCTACAATTCCTGTGTTGGTAGTGACACTCATCATCCTAATCATTGCCAACCTTGTGACCTTGGGTACAGTTCTTCATGCGGCTTTATCAGTCATTTGTGTTATCGTCTATTTCTGCTGCTTTGTCATGGCCTATGGGCCAATTCCAAATATCCTCTGCTCAGAGATCTTTCCGACAAGGGTACGTGGCCTCTGCATTGCCATCTGCGCCCTAGTGTACTGGATTGGGGACATTATCGTCACCTACACACTACCTGTGCTGCTTGATTCAATAGGCCTAGCTGGTATCTTTGGTATTTATGCTGTGGTTTGTGTCATTTCCTTTATATTTATCTTCTTGAAGGTTCCAGAAACCAAAGGCATGCCCCTTGAAGTCATTACTGAATTCTTTGCTGTCGGTGCAAGACAAGTTGCCGCAGCCAAAAGTGAG---
>Ppe_3
ATGAGTGGAGCTGTGCTTGTGGCTGTTGTTGCTGCTATTGGTAATTTATTGCAAGGATGGGACAACGCTACTATCGCAGCGTCTGTTTTGTACATAAAGAAGGAATTCAAATTAGAAAGTGAGCCCGCTGTGGAAGGGCTGATAGTGGCCATGTCACTTATAGGGGCAACTTTGATTACAACATGCTCTGGAGCCATAGCAGACTGGCTAGGCCGCCGTCCTGTGCTTATAATCTCTTCTGTCCTATACTTCTTTAGTGGTATTGTAATGCTGTGGGCTCCCAATGTTTATATCCTTCTCTTGGCAAGGCTTTTAGATGGATTTGGAATTGGTTTGGTAGTTACCTTGGTTCCGCTTTATATATCTGAGACAGCACCACCTGAAATAAGGGGATCGTTGAATACCCTTCCCCAGTTCACTGGCTCAGGGGGAATGTTTTTGTCATATTGCATGGTTTTTGGGATGTCGTTAACAAAGTCACCAAGCTGGAGGTTGATGCTTGGGGTTCTTTCTATTCCTTCTCTTGTTTATTTTGCATTGACTGTATTTTTCTTGCCTGAGTCTCCACGATGGCTTGTAAGTAAGGGGCGGATGCTTGAGGCCAAGCACGTTTTACAGAGGCTGCGTGGCAGAGAAGATGTCTCTGGTGAGATGGCTTTACTTGTTGAGGGTCTTGGAGTTGGGGGTGAAACATCTTTTGAGGAGTACATAATTGGCCCAGCCGATGACATTGCTGATGACCATGATTTATCTGCTGAAAAGGATAAAATCAAATTATATGGGCCTGAACGAGGTCAATCCTGGGTTGCCAGACCTGTGACTGATCAAAGCACTATTGGA------------CTTGTGTCTCGGCATGCAAGCATGGTAAACCAAAGT---GGGCTTGTTGATCCTCTCGTCTCTCTCTTTGGCAGTGTACATGAGAAGCTCCCTGAT---ACAGGAAGCATGCGAAGTATGCTTTTCCCACACTTTGGCAGCATGTTCAGCGTGGGAGGGAATCAG---GCTAGACAAGAAGAGTGGGATGAGGAGAGCCTCGCCAGAGAAGGAGATGATTACGCATCTGATGCAGTTGGTGGTGATTCTGATGACAATTTGCACAGTCCATTGATATCACGTCAGACAACGAGCCTTGAA---AAGGACCTGGGCCCACCT------CCCCATGGGAGCCTTGCTAGCATGAGAAACAACAGTCTCATT------GGT------GGAGAAGGAGCTGGTAGCACCGGGATTGGTGGCGGTTGGCAACTGGCATGGAAATGGTCTGAGAGAGAAGGCCAGGATGGACAGAAGGAAGGAGGATTCAAAAGAATTTATTTGCACCAGGAGGGTGTCCCTGCATCTCGCCGTGGATCTATTGTTTCGGTTCCTGGTGGTGATGCAGCGACAGATGGTGAGTTCATCCAGGCCGCTGCCTTGGTGAGTCAACCCGCTCTTTATTCCAAAGAGCTTATGAATCAGCATCCAGTTGGACCAGCAATGATTCACCCATCTGCAGCTACTGCAAAAGGGCCAATTTGGAGTGATCTTTTCGAACCAGGAGTCAAGCATGCTTTGGTTGTTGGGGTTGGAATGCAGATACTTCAGCAGTTCTCTGGTATAAACGGGGTTCTCTACTACACTCCACAAATTCTCGAGCAGGCAGGTGTTGGAGTGCTTCTTTCAAACATGGGCATTAGTTCAGCTTCTTCATCTCTGCTTATCAGTGCAGTAACAACCTTGTTGATGCTTCCTAGTATAGCTGTTGCCATGAGGCTCATGGATATCTCTGGCAGAAGGAGTTTGCTGCTCACCACAATCCCAATCTTGATAGCATCTCTTGTCATCCTGGTCCTTGGAAGTCTTGTGAATATGGGCAGCGTTGTGAATGCATCAGTTTCGACTGTTAGTGTTGTGCTCTACTTCTGTTTCTTTGTTATGGGGTTTGGGCCAGTCCCCAACATACTCTGCGCAGAAATCTTCCCCACCCGAGTTCGAGGCCTCTGCATTGCCATATGTGCCCTCGCGTTTTGGATTGGTGACATCATTGTCACCTACTCACTTCCTGTGATGCTCAAATCTGTTGGTCTTGGTGGCGTTTTTGGCATGTACGCGGTTGTGTGCGTCATAGCTTGGGTTTTTGTTTTCTTGAAAGTTCCGGAGACCAAAGGCATGCCCCTTGAAGTGATTATCGAGTTCTTCTCCGTTGGTGCAAAGCAGGCTGCAGCTGCCAAGAACAAT---
>Vvi_1
ATGAACGGAGCTGTGCTGGTAGCGATTACTGCGGCGATAGGGAACTTGCTGCAGGGGTGGGATAATGCCACTATTGCAGGGGCTGTTCTTTACATCAAAAGGGAGTTTCATTTGCAAACAGAACCAACTATAGAAGGGCTGATTGTAGCCATGTCACTGATTGGAGCCACTGCTATCACAACATTCTCTGGACCTGTGGCAGATTGGCTTGGACGGCGTCCAATGCTGATAATCTCATCTGTTCTTTATTTTCTCAGTGGCCTTGTAATGCTGTGGTCTCCCAATGTTTATGTTCTGCTTTTGGCAAGGCTATTAGATGGATTTGGAATTGGTCTGGCAGTTACTCTTGTTCCCGTCTATATATCCGAGACAGCCCCATCTGAAATAAGGGGACTACTAAATACTCTTCCACAGTTCACTGGCTCTGGTGGGATGTTTTTGTCATACTGTATGGTATTTTGGATGTCACTGATGGATTCACCCAAGTGGAGATTGATGCTTGGGGTTCTTTCTATTCCTTCTCTTCTCTATTTTGCATTAACTGTGTTTTATTTGCCTGAATCTCCACGGTGGCTTGTGAGTAAAGGGCGGATGGCTGAGGCTAAACAGGTACTGCAGAGATTGCGTGGCAGGGAAGATGTTGCAGGTGAGATGGCTTTGCTGGTTGAAGGTCTTGGAGTTGGGGGTGACACTTCTATTGAAGAATACATGATTGGCCCTGCAGATGAGCTTGCTGACAACCAAGAACAAAGCACAGAGAAAGATCAAATCAAGTTATATGGGCCTGAACAGGGTCTCTCATGGGTTGCCAGACCTGTCACTGGCCAGAGTACTCTGGGA------------CTAGTGAGCCGCCATGGAAGCATGGCAAACCAGAGTGTGCCTCTTATGGATCCTCTTGTCACTCTCTTTGGCAGTGTCCATGAAAAGTTCCCTGAG---ACGGGAAGCATGCGCAGCATGCTTTTTCCAAACATGGGCAGCATGTTTAGTGTGGCAGAATATCAA---GATAAAAATGAACAGTGGGATGAGGAGAGCCTTCAGAGGGATGGTGAGGACTATGGATCTGAT---GGTGGTGGGGAATCTGATGACAATTTGCGGAGTCCATTACTCTCTCGTCAAACTTCTAGCACAGAA---AAGGACATGGTCCCTCCT---GCAGCCAATGGCAGCATCTTAAATATGAGACGGCACAGCAGCCTCATGCAAGGAGCTGCTGGCGAAGCAGGCAGTAGTATGGGGATTGGTGGAGGTTGGCAACTGGCATGGAAATGGTCTGAGAAGAGAGGCAAAGATGGGAACAAGGAAAGAGAACTTCAAAGAATCTATTTACACCCAGAGGATGCCCCTGGGTCTCGGCGTGGGTCTGTTGCTTCACTTCCCGTTGCTGATGCCCCCGAAGAAGGTGGATTCGTTCAGGCTTCTGCTCTAGTAAGCCAGTCTATGCTTTATTCCAAGGGTGGCAAGGACAAGCATCCAATTGGACCAGCAATGGTTCAACCAGCAGAGTCTGTTGCGGTCGGACCAAGTTGGCAAGATCTTTTTGAACCAGGAATCAAGCGTGCATTGTTTGTTGGGGTGGGAATTCAAATACTCCAGCAGTTTTCTGGCATAAATGGGGTTCTCTACTACACTCCTCAGATTCTTGAGCAAGCAGGTGTTGGAGTTCTTCTGTCAAATATGGGCATTGGCTCGGAATCTGCATCGCTGCTCATAAGTGGTCTCACAACCTTGTTGATGCTTCCTTCTATAGGTTTTGCCATGAGGCTAATGGATGTAAGTGGTAGAAGGTGGCTGCTGCTGACGACGCTACCTATACTGTTACTGTCACTCATCATACTAGTCCTTGGCAACATCATTCCCATGGGTTCTCTTGTTCATGCAATAATCTCGACTGTTAGCGTTGTGGTCTACTTCTGCTGCTTCGTCATGGCCTTTGGGCCGATTCCCAACATCCTCTGCTCAGAGATATTCCCAACCCGCGTTCGAGGCCTCTGCATTGCTGTATGCGCTCTCACATTTTGGATCTGTGACATCATTGTCACCTATTCACTCCCTGTGATGCTCTCTTCTGTTGGCCTTGCTGGAGTCTTCGGCATCTATGCCATCGTCTGCATCCTCTCCTGGATCTTTGTCTTCTTGAAGGTTCCTGAAACAAAAGGCATGCCCCTAGAAGTCATTTCAGAGTTCTTTGCTGTGGGTGCAAAGCAGGCTGCTACTGATGCCAAGAACAAC
>Vvi_2
ATGAACGGAGCTGTGCTAGTGGCTATTGCAGCCGCGATTGGTAACTTTCTGCAAGGATGGGATAATGCTACTATTGCAGGGGCTATTGTTTACATAAAGAAGGAGCTTGATTTGGAAAGC------ACTGTAGAAGGGCTTGTTGTGGCTATGTCCCTCATTGGAGCCACATTGGTCACAACATGCTCAGGAGCCATATCGGATTGGATTGGTCGGCGTCCAATGTTAATAGTCTCATCAATGCTTTATTTTATCAGTGGTTTGATAATGTTATGGTCACCAAATGTCTATGTTCTACTTATAGCTAGGTTACTTGATGGATTTGGAATTGGTCTAGCAGTTACTCTTGTTCCCATTTATATATCTGAGACTGCCCCAGCAGATATAAGGGGATCATTAAATACTCTTCCACAATTCACTGGTTCTGGTGGAATGTTTTTATCATACTGCATGGTTTTTGGGATGTCATTGTTAAGCTCACCAAGCTGGAGGTTAATGCTTGGGATTCTTTCAATTCCATCCCTTCTTTATTTTGCTTTGACAGTATTTTACTTGCCCGAATCCCCACGGTGGCTTGTAAGTAAAGGAAGGATGGTTGAGGCTAAAAAGGTTCTTCAAAGATTACGTGGCAGGGAAGATGTTTCAGCTGAAATGGCTTTGCTGGTTGAGGGTCTTGGGATTGGGGGTGAAACATCCATAGAAGAGTACATAATAGGGCCAACTGGTGAGCTTACTGAAGATCAGGATCCAGATGCTGTGAAAGACCAAATCAAGTTATATGGACCTGAAGCTGGCCTCTCCTGGGTTGCCAAACCTGTTCCTGGTCAGAGTACCCTTAGT------------CTTGTGTCTCGCCAAGGAAGCTTGGCAACCCAGACTCTGCCTCTTATGGATCCTCTCGTCACTCTGTTCGGTAGTGTCCATGAAAAGCTCCCTGAA---ACGGGAAGTATGCGAAGCATGCTTTTTCCCAATTTTGGCAGCATGTTCAGTACAGCAGATCCTCAG---ATTAAAACTGAACAGTGGGATGAAGAGAGCCTACAGCGGGAAGGTGAAGACTACGCATCAGAT---GGTGGGGGAGACTCTGACCATGATTTGCAAAGTCCATTAATATCTCGCCAGACAAGCAGCATGGAA---AAGGACATGGTGCCCCCT---CCTTCCCATAGCAGCATAATGAGCATGAGGCGTCATAGCAGTCTGATGCAAGGAACTGCTGGTGAGGCAGCTGGTGGTATGGGAATTGGTGGTGGTTGGCAGTTGGCATGGAAATGGTCTGAGAGAGAAGGTGAAGATGGAAAGAAGGAAGGAGGATTTAAAAGGATTTATTTGCATGAGGAGGGAGTCCCCGGATCCCGACGTGGGTCTCTTGTTTCACTTCCTGGTGGAGATGTTCCTGCAGAGGGCGATTATATCCAGGCTGCTGCTCTAGTGAGTCAGCCTGCTCTTTACTCTAAGGAGCTTATGGATCAGGATCCAGTTGGACCTGCAATGGTTCACCCAGCTGAAACTGCTTCAAGAGGGCCAATGTGGGCTGCTCTTCTTGAACCAGGAGTCAAGCATGCATTGTTTGTTGGGGCCGGAATTCAGATACTTCAGCAGTTCTCTGGCATCAATGGAGTTTTGTACTACACTCCTCAGATTCTTGAGGAGGCAGGTGTTGAAGTTCTTCTCGAGAGCTTGGGGCTGGGTACGGAGTCTGCATCGTTCCTTATCAGTGCATTCACAACCCTCTTGATGCTTCCTTGTATAGTTGTCGCCATGAAGCTCATGGATATTGTCGGCAGAAGGCGCCTGCTGCTCACTACAATTCCTGTGCTGATCGTCACACTTCTCGTCCTAGTCATCGGCGACCTTGTGACCACGACCACAGTGATCCATGCAGCGATCTCTACTGCATGTGTTATCATCTATTTCTGCTGTTTTGTGACGGCGTATGGACCAATCCCTAACATCCTCTGCTCTGAGATCTTCCCCACAAGGGTCCGAGGCCTGTGCATTGCCATATGCGCTCTAGTTTACTGGATTGGGGACATCATCGTCACCTATACGTTACCGGTGATGCTGACTTCAATCGGGTTGACGGGTATCTTTGGAATTTATGCAGTTGTGTGTGTGATTTCTTGGGTGTTTGTGTTCTTGAAGGTGCCCGAGACAAAAGGCATGCCACTTGAAGTGATTGCTGAGTTCTTTGCAGTTGGAGCAAGGCAGGTTACTGCAGCAAAGAATGAC---
>Vvi_3
ATGAGTGGAGCTGTGCTTGTGGCGATTGCTGCTGCTGTGGGAAACTTGTTGCAAGGATGGGATAACGCTACGATTGCTGGGGCTGTTCTATACATCAAGAAGGAATTCAACTTGCAAGGTGAACCCACTGTAGAGGGTCTAATTGTGGCCATGTCTCTCATCGGAGCCACGTTCATCACTACTATCTCTGGAGCAGTATCTGATTGGCTTGGGCGCCGCCCTATGTTGATAATCTCATCCCTATTTTATTTTGTCAGTGGCCTTGTGATGCTGTGGTCTCCCAATGTTTATGTGCTGCTGTTGGCAAGGCTTCTGGATGGATTTGGGGTTGGGCTGTCAGTTACTATTGTTCCGGTCTATATATCTGAGACTGCACCCTCTGAAATAAGGGGATTGTTGAATACCCTCCCTCAGTTCACTGGTTCTGTTGGAATGTTTTTGTCTTACTGCATGGTTTTTGGGATGTCACTGATGAATTCACCAAGCTGGAGGTTAATGCTTGGGGTTCTTTTTATTCCTTCCCTCGTATATTTGGCATTAACGGTATTTTTGTTGCCTGAGTCTCCTCGGTGGCTAGTCAGTAAAGGGCGTATGCTCGAGGCGAAGCATGTATTGCAGAGACTACGCGGCAGGGAGGATGTCTCTGGTGAGATGGCTTTGCTGGTCGAAGGTCTTGGAGTCGGTAGTAAAGCATCTATAGAGGAGTACATAATTGGCCCT---GATGATCTCACAGATGACCAGGATCCAGCTGCTATGAATGATAGAATCAGATTATATGGGCCTCAAGAAGGTCTCTCCTGGATTGCTAAACCTGTTACTGGCCAGAGTTCTCTTGGC------------CTTGTGTCTCGCTGTGGAAGCATGGAAAACAAGCCAGTGCCACTTATGGACCCTCTTGTGACCCTCTTTGGCAGTGTTCACGAGAAGCTTCCTGAG---ACAGGAAGCATGCGAAGCGTGATCTTTCCAAACTTTAGCAGCATGTTCAGCATATCAGGCAATCAA---CCTAAAAATGAAGAATCGGATGAAGAGAGCCTTGCCAGAGATGGTGAAGATTATCCATCTGATGCTGCTGGTGGTGATTCTGACGACAACTTGCAAAGTCCATTAATCTCGCGTCAAAATACGAGTTTAGAA---AAAGACTTGATGCCTGCT---CCAACACAGAGCAGCAATTTAAGCATG---AGACACAGCAGTCTAATGCGAGCAGATGGTGGAGAGCAAGTCAGTAGCATGGGAATTGGTGGCGGGTGGCAGCTGGCATGGAAATGGTCAGAAAAAGAAGGTCAAGATGGAAAGAAGGAAGGAGGTTTTAAAAGAATTTATTTGCACCAGGACAGCATCCCTCGATCTCAACGCGGATCTTTAGTTTCTGTTCCAGGTGGTGAGGTCCCTGTTGATGGTGAGATGACCTGCGCTGCTGCTTTGGTAAGTCAACCTGCTCTTTATTCCAAGGAGCTTATGGATCAGAATCCAGTTGGACCAGCTATGGTTCATCCTTCTGAAACTGCTATAAAAGGGCCAAGTTGGAGAGATCTTTTTAAACCAGGAGTCAAGCATGCACTAGTTGTTGGGGTGGGGATTCAGATACTTCAGCAGTTCTCTGGCATAAATGGGGTTCTGTACTACACTCCTCAAATTCTTGAGCAGGCAGGTGTTGGAGTTATTCTTTCAAACATAGGCATTAGTTCAGCCTCTACATCTCTGCTTATCAGTGCAATCACAACCTTGTTGATGCTTCCTTGCATAGCTGTTGCCATGAGGCTCATGGATATTTCTGGTAGAAGGAGTCTGCTGCTCAGCACAATCCCTGTCCTGATAATAGCCCTTTCCATTCTTGTCCTTGGAAGTTTAGTAAATATGGGTGATGTTGTGCATGCTGCAATCTCGACTGCTAGTGTCATCATCTACTTCTGTTGCTTTGTCATGGGATTTGGGCCAGTCCCAAACATACTCTGTGCGGAGATCTTTCCCACCCGTGTCCGAGGCCTATGCATTGCCATTTGTGCACTCTCATTTTGGATTGGTGACATCATTGTAACCTACACACTGCCATTGATGCTCACCTCTGTTGGCCTTGCTGGTGTCTTTGGCATGTACGCCGTTGTGTGCCTCATCTCATGGGTGTTCGTCTTCTTGAAAGTCCCAGAAACCAAAGGCATGCCCCTTGAAGTTATCTCTGAGTTCTTTGCTGTTGGTGCAAGTGCTGGACAGAAGAAGAAC---------
