# Supplementary material for: The Chloranthus sessilifolius genome provides insight into early diversification of angiosperms
Source: Nat Commun. 2021 Nov 26;12:6929. doi: 10.1038/s41467-021-26931-3 (PMC8626421; doi:10.1038/s41467-021-26931-3)
Supplement: Supplementary file 4 — Source Data [file 41467_2021_26931_MOESM4_ESM.zip › Fig. 3a, c, e and Supplementary Figure 12, 14, Phylogenetic tree/LCG_multi-species coalescent-based/group_1033_CDS.treefile]

(Aco_1:0.1442949730,Aco_2:0.2295834450,((((((Ash_1:0.1279452277,Ash_2:0.1353609337)100:0.1628043804,(Egu_2:0.1030095561,(Osa_1:0.2331341407,Osa_2:0.2554047535)100:0.0834658568)70:0.0201983561)76:0.0310614500,Egu_1:0.1665675959)100:0.0695889919,(((Atr_1:0.2504313262,(Out_1:0.0873086576,Pab_1:0.3278119895)100:0.3199490418)93:0.0582029859,(((Efe_1:0.0169973849,Efe_2:0.0293178699)99:0.0065969811,Efe_3:0.0234480585)96:0.0200924007,Nco_1:0.0262561078)100:0.2107228094)93:0.0508411744,Cde_1:0.3508707870)42:0.0186771113)41:0.0190817941,(((Cka_1:0.0991022931,Cka_2:0.1152408189)100:0.0411068161,Lch_1:0.0922270104)96:0.0181860635,Csp_1:0.1603907747)82:0.0175467176)100:0.0375942666,(((Ppe_1:0.2770408556,Vvi_1:0.1242421015)99:0.0577182580,(Ppe_3:0.1440168452,Vvi_3:0.1563501143)100:0.0478030593)69:0.0111781036,(Ppe_2:0.1399196517,Vvi_2:0.1154715407)100:0.0829506235)82:0.0110812645)84:0.0209872460);
