# Supplementary material for: The Chloranthus sessilifolius genome provides insight into early diversification of angiosperms
Source: Nat Commun. 2021 Nov 26;12:6929. doi: 10.1038/s41467-021-26931-3 (PMC8626421; doi:10.1038/s41467-021-26931-3)
Supplement: Supplementary file 4 — Source Data [file 41467_2021_26931_MOESM4_ESM.zip › Fig. 3a, c, e and Supplementary Figure 12, 14, Phylogenetic tree/LCG_multi-species coalescent-based/group_1036_CDS.aln-0.2cln]

>Aco_1
ATGGTTATCAAACAGCATTTGAAAGCAGAACTGCCAATTCTTAAGAAGTGTAAAGATGAAGAATCTAGTATTGAAGATGATGAGAGTTCAGGA---------AATTTGAAGAAACGTAAGAATAATGGGTATTATCCGTTTGATTTGATTGGAAAAGCAGCAGCAGGAAGAATCTCAGTTAAAGGGAATGGATTGTGGGGTAAGTATGGTGATGAT------------------------------AATGGTTGCAGTGAAGTGTCATATAGTCCTGTGGAGGTGGAATTGAAAGAGCAGATTGGTCGG---------AAAGGGAAGAAGTCTACTGAGGAAGTTGTGCGTCCTCCAGTCGTGAGAACTTCTCGCGGACGTAATCAGGTACTCCCTTCTCGTTTCAGTGATTCAGTT---ATTGAACCTTGGAAGAAAGAAAAATCCAAGTCAAGTGCCTTAGAAGCATCTAGCTACAATGCTGCTACTGTATGT---------ATTAAAAAAGAAAAGTTTAGCCTCAATTCCCCTAAAATAGGCAATGCTGCCAATAAGAAACAGCTA---CAAGACAAGTTTACCTTACGAAGTCCCAGTCCTTATCATTCGTTTGATGAAGAA------------GAGGAAGAAAAA------GAAGTTGTTCATAAGAATTTTGAGAGAAGAAAATATATTAGTTCGCGTAGTTCTCTCACATCTCTTCATGAGACC---ATGATTGAAGTTGAAGTTACGGACTCTCCAATTTTGGCTGCTGTCGATAATTCTCCCAAG---TCATCGGACATAACTGCGATAGATAAACCACCAAAAGAGAATGTTGTGAGAAGAAAGGATTTTTTTAGGCCGGAAGATTTTTCTTTGGGTGATGTAGTTTGGGCGAAATCAGGTAAAAGGTACCCTCTCTGGCCAGCTATTGTTATTGATCCAATGACAAAAGCTCCTGATGCGGTTCTAAAATCCTGTGTTGCTGGAGCTATTTGTGTCATGTTTTTTGGATACTCGGGTGATGGAAAAGAAAGGGACTATGCATGGGTGAAACATGGGATGATTTTTCCATTCATAGATTATGTGGACAGATTTCAGGGGCAGACCCAGTTGTATAAGAGTAAGCCCAGTGATTTCCGGATGGCTATTGAAGAAGCCTTCATAGCAGAACATGGCTTTGCCGAGTTGATAACGAATGGGATGAACAAAGTTGCTGGGCAGCTGAGCTATCCTCCTTCTATCCCCAGAGTGGCTCAGGAGGCCACTGATTCAAACCAAGAGCAAGAATGTCAGTCTCAGAATAAGGACATACTC------AAAAAGAAATTACATAATTGTGAAGGCTGTGGTTTGAGTTTACCATTTAAGACTACCAAGAAAAGCAAGGCTTCGGCC---GACGGCCAGCTTTTATGTAAACATTGTGCTAGGTTATTAAAATCAAAACAATACTGTGGCATATGCAAGAAGATTTGGCATCATTCAGATGGTGGGAATTGGGTAAGATGTGATGGCTGTAAAGTTTGGGTTCATGCAGAGTGTGACAAAATCTCCAGCAGCCAATTCAAGGATCTGGAGAACACGGATTACTTCTGTCCAGATTGCAAGGCAAAATTTAACTTTGAATTGTCAGATTCAGAAGAATGCCAAACTAAAAAGCTATCTTCTAAAAACAATGAGCAACAGGCATTACCTGACAGGGTAACTGTCGTATGTACAGGAATGGAGGCTATATATTTTCCAAGTTTTCACATGGTTGTATGTAAATGTGGCTCATGTGGAGAAGAGAAGCGGTCACTTAGCGAGTGGGAGCGCCATACAGGGTCTAGAAAGAAAAATTGGAAAATCAGTGTTTTTGTGAAAGATTCAATGCTACTGCTGGAACAATGGATGCTACAAGTTTCAGAGTGTTATGAGCGCGGTCTTCTAACTGCTAACCCGCTTAAAGAAACTTGCCCAAAGTTGCGGAAACAAAAATTGCTTGCTTTTCTGCAAGAGAAGTATGAGCCCGTTTATGCTAAGTGGACAACAGAAAGATGTGCCATTTGTAGATGGGTTGAAGATTGGGATTACAATAAAGTTATCATCTGTAACAGATGTCAAATTGCTGTCCACCAAGAATGCTATGGAGCGAAGAATGTAAAGGATTTCACATCCTGGGTTTGCAGAGCATGTGAAAAACCTGATATCCGGAGGGAATGCTGCCTTTGTCCTGTAAAAGGGGGTGCTCTGAAGCCATCTGATGTTGATAAATTATGGGTTCATGTCACCTGTGCTTGGTACCAGCCTGAAGTTGCTTTTGCAAATGATGAAAAGATGGAGCCTGCACTTGGAATTTTGAAAATTCCATCAACTGCTTTTGTGAAGGTTTGTGTAATCTGCAAGCAAGTGCATGGTGCTTGCACACAGTGCTACAAGTGTTCCACTTATTATCATGCAATGTGTGCATCAAGGGCTGGATTTAAAATGGAGTTGCACTGCATGGAAAGTAATGGAAAACAGGTCACAAAGATGGTCTCATATTGTGCATATCACAGTACTCCAAGCCCAGATAACGTTTTAGCTCTACTGACTCCTCCGGGGGTCGTCTCTACTAAAAGA------CCTCAAAAGAAGAAACAAACTGGTTCTCGGTTAATATCTACCTCAAGGCTGGAAGTTCTGAAAGATTCAACCTTGGAACCTGAGCATATTGACCCGCTATGTGCTGCAAAGTGTCGCACTTTTCAAAGATCACAGAATAAGAGAACAGGAGCAGGGGCTATAGCTCATCGTGTAATGGGACCTTACCGTCATTCTTTAGATGCGATACAAAGCTTGAACACATATAGGGAAGAAAAAGAGACAAATTCATTTTCTACATCCAGGGAGCGTCTTTATCATCTGCAGAGAACTGAAAATCAAAGGGTGTGCTTTGGTAGATCTGGAATCCACGGATGGGGCCTCTTTGCACGTCGAAATATTCAGGAAGGAGAAATGGTTCTTGAGTACCGTGGCGAACAGGTTAGGAGAAGTGTTGCTGACTTGAGGGAGGCACGATACCGAAAGGAAGGCAAGGACTGCTATTTATTTAAGATCAGTGAGGAAGTGGTGGTAGATGCCACAGATAAGGGGAACATTGCTCGTTTAATAAACCATTGCTGTATGCCTAACTGCTATGCAAGGATCATGAGTGTGGGCGGTGAAGAGAGCAGGATTGTACTAATTGCTAAGAAAAATGTCTCTTCTGGTGATGAGCTAACATATGATTACTTATTCGAAACTGACGAAGGTGACGAGTGTAAAGTACCTTGCCTCTGCAAAGCTCCTAACTGTCGGAAGTACATGAAC
>Aco_2
ATGATTATTAAAAGAGAATTGAAATCTAGAATGCCAATTTTAAAAAGATGTAAAGCAGAAGGAGGAGATTGTGAAGGAGAGAGAAGTGGTAGA---------CGTTCGAAGAAACGGAAGAATAATGATTATTACTCATTTGATCTT------------------AGAAAACTTCCGTTTAATGGTTACGGATTTCGAAGAATATTTGGTGATAATGGTGAAGATTTT---TGTAGTTTTGCTACTTCTTGGTATACAGAAACTTCTTATTGTGATAATGAAGTGGAATTGAAGAGTAGAGAAAGTCTTAATGGTGCTAATCAAAATAGCAGTAGTGCAGAAGTTGTTCGTCCACCGCTTGTCAAAACTTCGAGAGGTCGAATTCAGGTACTTCCTTCTCGTTTTAATGATTCTGTA---CTTGAACCTTGGAAGAAAGAGAAATCAAAAGGTAATACAGTAGAATTATTAGATCTGAATGAGGAAATTAAGCTT---------CCACAGAAAAAGAAATATAGTTCGAAAAGTTCAAAACTTGAGAATTGGTATACTAGAAAACAGAACAATGTGGATAGATATAGTTATCAACGGGCA---AAATTACTTACATTGGTGAAAGAGGAAGATGAAGACGAAGAAGAAGGAGTGGGTTATTCAGGGTTTAACCATTTTGACGTTAAAAAGTATTCTAGCTCACGTAGTTCTCTTACGTCTCTTCATGAGCCT---TTAATTGAAATTGAGGATTCA------------------------------------------------------------------------GAAGAGGAGAAAACTGAGAGA---------------------GCAAAATTTGTTGCTGGTGATATAGTTTGGGCTAAACCAGGAGCAGCGTATCCTACATGGCCAGCCATCGTGATTGATCCTGTTTTGCAAGGAAGTGGTATGGGTTTAAAATCCTGTGTTGCCGGAGCATTTTGTGTCATGTTCTTTGGGTACTCTGGCAATGTAAAGCAAAGGGATTATGCGTGGGTGAGGCATGATATGGTATTTCCTTTCGTGGAACATTTAGAGAGATTTCAGGAGCAGACAGAATTACAGGAGAGCAATTCCAGCGATCTTCGGATGGCCATAGAAGAGGCATTTTTAGCAGAGCATGGCTTTGTGGAGACTAATATCCAG------------------------------------------CAACCCATAGCGATCCAAGAAGCCACGGATTCCAACCAGGATCAGGAGTGTAACTCCCTGAATCAGAATATA---------------GATTCACTACGGTGTGGTGGCTGTGGCTCGAAGTTACCATTTAAAGCTACAAATAAAGTGAACAAGTCAGCTTATCGAGGCCAGCATTTATGCAAACATTGTGCTAGGTTAAAAGAATCCAAACAGTATTGTGGCATATGCAAGAAAATTTGGCATCATTCAGATGGTGGGAGTTGGGTACGCTGTAATGGATGTAAAGTTTGGGTTCACGCGGAGTGTGAT------TCAAGCAACGCTTTTCAGGATTTCGAAGAAGCTGGTTATTTCTGCCCCAATTGCATGACAAAGTTCAATTTCGAGTTATCAGATTCAGAAGAATGGCATCCAAAGATCAGTTCAAAGAAAAAAAGTAAACAAGTCTTGCTGCCGGATAAGATTAGTGTTGTGTGCACTGGCATTGAAGGGACATACTTTCCCAGTCTTCATCTAGTTGTGTGTAAATGCGGTTCTTGTGGGGTGGAGAAGCAATCTCTTGCGGAGTGGGAGAAACACACAGGTTCTAAAAAGACAAACTGGAAGTCTACTGTTAAAGTGAAAGGTTCAATGCTACCACTGGAAAAATGGATGTTGGAGGTTTCAAAGTGTTATGAACGCGGACTTCTTTCTGCAGAGCCTACAAAACGGCCTTCTATGAAGTCTAGAAAACAGAAGCTGCTTGCTTTCTTGAAAGAGAGGTATGAACCTGTTTATGCGAAGTGGACAACAGAACGTTGTGCTGTATGTAGATGGGTTGAAGATTGGGATTACAATAAAATTATTATCTGCAACAGATGTCAAATAGCTGTGCACCAAGAATGCTATGGAGCAAGAAATGTTCGGGATTTCACTTCATGGGTTTGCAGAGCATGTGAAACTCCTGATGTTAAGAGGGATTGTTGTCTTTGTCCTGTAAAAGGGGGTGCTCTGAAGCCATCTGATGTCGATTCCTTGTGGGTTCATATCACCTGTGCATGGTTTCAACCAGAAGTTGGTTTTGCAAGTGATGAAAAGATGGAGCCTGCTGTTGGAATATTGAGAATTTCATCAGATTCTTTTGTAAAGGTGTGTGTGATTTGTAAGCAAGTTCATGGTTCCTGCACAAAGTGTTCCAAGTGCTCCACTTATTATCATGCCATGTGTGCATCAAGAGCAGGATATCGCATGGAGTTGCACTCCTTGGAAAGAAATGGGAAACCGCTTACAAGGATGGTATCATACTGTGCTTATCACAGAGCTCCAAATCCAGACACTGTTTTAGTCATACAGACCCCTTCAGGAACTTTCTCTGCCAAAAGTCTGGTTTCAAATAAG---AAGCGAACTGGTTCGAGGCTAATTTCATCCAAGAAAACTGAAATTCCAGAAGAACCGACTATAGAAGCTGATCAAGTTGACCCATTATCTGCGGCCAGGTGCCGAGTTTTTAATCGAACAAAAAATAAGAGGACGGGTGAGCATGCAATAGCTCACAGATTAATGGGGCCTCGTCATCATTCTTTAGACACAATTGAAAGATTGAAAGCATCCAAGGAGGAAAGAGATCCGAAAAGTTTTTCTACGTTCAGGGAACGGCTATACCACTTGCAGAGAACGGAAAACGATAGAGTTTGCTTTGGTAGATCTGGGATACATGGATGGGGCCTCTTTGCTCGTCGTGACATTCAAGAAGGAGAAATGGTTTTGGAATATCGTGGGGAGCAAGTTAGGGGAAGTGTTGCAGATCTAAGGGAGAAGCGCTACAAAATTGAAGGCAAAGACTGCTATTTGTTTAAGATAAGTGAAGAAGTAGTGGTTGATGCCACAGACAAGGGGAACATTGCACGTTTGATAAACCACTCTTGCATGCCCAACTGTTACGCCAGGATCATGAGTGTGGGTGATGATGAGAGCAGAATTGTACTAATTGCCAAAACCATAGTCTCTGCTGGCGAAGAGCTAACGTATGATTACTTGTTTGAAACTGACGAGTCTGATGACTGCAAAGTCCCCTGCCTATGTAAAGCTCCCAACTGCCGGAAATTCATGAAT
>Ash_1
ATGATTATAAAGCGGTCGCTCCGGGCTCAAATGCCGAGCCTCAAGCGGTGCAAGGCGGAGAGACCGGCGGCGGGCGGTGGTGACGGCGGGGTGGGGGGACGGAGCCGGAAGCGGAGGAAGACTGGCGAGGGGTTTCCTTTCGAGGTGGCCGGAGAATTGGCCGCCGCGGGGATTTCGTACGCGCTTGCCCTCCCGGCGGTG------------GGCGCCGAGGATATG---------------------------------TTGCGGTGGCCTTTTAGCCAGGTGGAGTCTCGGACGGCGAAATGCAGT---------------GGCCCGCGGCAGCGGAGTCGGACGCTGTCTCCGGCCGTGAGGACGGCTGGTGGT------------------------------GATTCGATCGTCATTGATCCTTGGAAGAAGGAGGATCCGAGTTCGAGCGTCACTGATTCCGAT---TTCGAAGAGATGGAT---------------CACATGAAGGAATTATTGAAGAGGGAGACTTCGCCATTGAAGAACTTGAGT---------------------------------------------TTCAGATCAATCTTGTACGAGAAA---------------GATGAGGATTGC------TGCTGGGCATGGAGGAATCTCAATGAACGAAAGAATTTTGTTTTTCGAAGTACTTCGACATTCCTTCATGAGTGG---------------------------TCATTGGTGGAGGAAGAGGTGGTTCACCTCAAGACGGGATCAGATGAATCAAAAGCCGCGTTTAGGAAGATACCAGCAGCTGCCCCTGAGAAAAAAGATCTTTCGAATCCTATAGAATTTGCATCGGGCGATATAGTCTGGGCTAAGCCGGGGAACGAATATCCTGCCTGGCCCGCCATGGTCGTCAACCCGCTGCAGCAAGCTCATGAATCAGTTCCAGAACCCTACATTGCAGTATCAACTCGGGTCATGTTCTTTGGGTACTCTGGATGTGGAAATGATATCAAGTATGCCTTGGTGAAGCAAGGGATGATTTTCCCATTTGTAGACTATCTGGACAGGTTTCAAGGGCAGACGGAATTGTATGAGAGCAAGACCAATGATTTGAGGTTGGCGATAGAAGAAGCTTTCCTGGCTGAGCATGGTTTTATAGAAAAGGAGGTTGATAGCAATTTCATG------------------------------------------CTGCAAGAGGCGACTGGTTCCAACCAAGATCAGGAATCGCAGTCACAG------------------------------------------------------------------------------------------------------------------------------------------------------------------------------------------------------------GTTTGCTATAATGGATGTCCAGAATGGGTTCCTGCAGTGAATGATACAACTTATGCCGAC------AAGCGTTTGGATGACCGTGAGTGCTACTGGCCTGCGTTTGAGGTAAAGCATAGTTTAGATTTGTCAGATATAGAGAAG---------------GAAGAACAAGTTAGTGATTTGCAAGCCCCCCCACTGCAGAAGATTCCTGTTTGTTGTTGCGGTATGGATGGAACTTATTTACCTGAGCAACATGTCGTGATTTGTCACTGTCGTTCCTGCAAGGGACGGAAAGCTACCCCTAGTGAATGGGAGCGCCATACAGGTTCTAGAAGTAAAAAATGGAAAACTACCGTCAAAATCAAAAGCACAATGATGCCGCTCGGGAAATGGATAGAGCAGCACCCT---------------------CCCATGGCCTATCAAGCTAAACAACCATCACTTACTGAGAAAAGGCAAAAACTAGTTGCTCAGTTGCAAGATCCATATGAGCCGGTACTTGCTAAATGGACAACAGAGCGATGTGCTATCTGCAGATGGATCGAGGATTGGGATTACAATAAAATCATCATTTGCATCAGATGTCAGATAGCTGTCCATCAGGAATGCTATGGAGTGAGAGGTGAGCGAGATTTCACATCCTGGATATGCAGAGCATGTGAAACACCTCAACAAAAGCACGAATGCTGCCTATGCCCAGTGAAAGGCGGAGCTTTGAAACCAACAGATGTTGACTCATTGTGGGTCCATGTCACATGTGCCTGGTTTCAGCCTAATGTTTCCTTTGCAAATGATGAGACAATGGAGCCTGCCGTTGACATATTGAATATCCCACCTCTGTTTTTTTCAAAGGTCTGTGTGATATGCAAGCAAAGGCATGGTTCATGCACACAATGCTCTAGGTGTTCCACTTATTATCATGCAATGTGCGCCTCAAGAGCTGGATATCACATGGAGTTACATTGCTTCGAAAAGAATGGAAGACCGGCAACAACAAAGAAATCATTCTGTGCTTTTCACAGGACTCCAAATGCAGATAGTGTCTTAGTTATACATACACCCACTGGGATCTTCACCAGCAAAAGGATGCTTAAGAATAATGAAATGCAAGCTGGTTCTCGGTTAATT---------AGGAAAGATGTTTCCCATAATCTTTTGTCAACCAGCATTCTCTCAGATGGATCATACGCTACAAGATGCATTGTTTATAAAAAGATGGAAATGAAGAATAAAAGAGAAGAGGCCATTGCACACCTTGTAAGGGGAGCTTTGCATCATTCTTTAGATGCAATTGAAAGTTTGAATGCTGCTAAGGAGGACAGAGAA------TCATTTTCTACATTCAGGGAACGACTGCATAATTTGCAGATATCTGAAAAACAAAGGGTATGTTTCGGTAGATCAGGTATACATGGTTGGGGCCTATTTGCTCGCAGGAACATTCAAGAAGGAGAAATGGTGCTCGAGTATCGTGGTGAGCAGGTTAGACGCAGTGTTGCTGACTTGAGGGAGGCACGGTACCGATTAGAAGGAAAAGATTGCTATTTGTTCAAGATTAGTGATGAAGTTGTTATTGACGCTACAAATAGAGGAAACATAGCACGCTTGATTAACCACTCTTGCATGCCCAATTGCTATGCAAGAATTATGAGCGTTGGTGGAAGTGAGAGTCGTATTGTTCTTATTGCCAAAACAATTGTGTCTGCTGGCACTGAGCTGACGTATGACTACTTATTTGACCCTGATGAAAATGATGAGCGCAAAGTTCCTTGCCTGTGCAAAGCTCCCAATTGCAGAAAATTCATGAAT
>Ash_2
ATGATTATCAAGCGGAGCATGCGGGGCCAAATGCCGAGCCTGAAGCGGTGCAGGGCGGAGGGCGGCGGCGTCGGCGATGACGACGGCGAGGAAGGCGAGTGTCGCCGGAAAAGGACGAAAGCGGATTGCTTCTTTCCGTTGGAGATGCTCGGCGAAGTCGTCGCTGTGGGGCTGCCTTACCTCCCGGAGGAGTTCCGGCAAGGGTTATGCGCTGATGATCAGAGCAGA---GCCGGCTTGGCGTCATCCTGGTGTACGGAAGTATCTTTTTTCCCCGGTGAGTCGGAGTCAGAG------------------------------CCGCTGGCGCCGCCGTCTGTCCCTCGGCCGCCGGTTGTACGGACTTCCCGTGGGCGCGCGCAGGTGCTTCCTTCTCGGTTCAGCGATTCGGTTCTCATTGACCCATGGAAGAAAGAGAAACCAAAGTGCAAATTCGCTGAGCCAGAT---TTTGACATTGGTGAAGAACTATTGGTG---CATAAAAAG------------------------------------------------------------GGAAACAATTTTATCGTCCCAGCGGAATCTAATTCGATCGTGCTGATGAGG---------------GAGGAGGAGTGC------TACAGGGCTTGCCGGAACTTCAGTGTGAGGAAGTACTCTTTCTCGAGAAGTGCCCTGATTTCCTCATACGAATGT---TTCGCCGGAGGGGAGGAGCGGATGTCGCCGCCGGTGACGTACTCCGACGAACCT---------CTAAGATTTTATCCTGAAGAAATTGTGGAGCGTAATTTGCTGAAAGAGAGGAGGGGTGATTACTTTCTTCCCGAGGATTTCTGTTTGGGGGATGTAATTTGGGCAAAATCAGGGAAGAAGTTTCCTGCTTGGCCCGCCATTGTTATCAATCCAATGCAGCAAGCTCCTCCTGCGGTCCTGCAGTCCTGCATCCCTGGAACTCTTTGCGTGATGTTTTTTGGTTTTTCTGGGAATGGGAAAGAAAGGGATTATGGATGGGTGAAGCAGGGTATGATGTTTCCATTTATAGACTATTTAGATCGGTTCCAAGGCCAGACTCAGCTCTATAAAAGCAGGCCGGTTGATTTCAGAATGGCTATTGAAGAAGCTTTCTTAGCTGATGGTGGCTTTTTAGGAGCCGAGGTAGACGAAAGGAGTCTTACT---GGGCAGATGGCTTTCCATCATTCTGCTCCCAGAGGGATCCAAGAAGCTACTGACTCGAACCATGAACTTGAATGCCAATCACAGTTACAGGTCGAA---------GACAAAGTGGGACTTAGGTGTGAAAGTTGTGGATTCTTGATTCGATTCAAAAGCATCAAGAATACAAAGCAGTCATCA------GAGCCATTAGTCTGCAAGCACTGTGCAAAGTTATTGAAGTCAAAACAATGTTGTGGTATATGCAAAAAGATTTGGCATCACACAGATGGTGGCAGTTGGGTTTGCTGCGATGGTTGCCAAGTTTGGGTTCATGCAGAATGCGACAAATTATGCAGCAAC---CTTAAGGATATTGAAAACATCAATTACTACTGCCCCGAATGCAAGCTGAAATTCAGTTTGGATCCAGCAAGTGCTAAGAAAATTCAAACA------AGAGATGATAACAGTGGCGGGCAAGAGGCAGTCACTGACCAGTTAGCTGTAGTTTGTTCTGGTGTTCAGGGGACGTACTTCCCAGAGCAGCATATGGTACAATGCCATTGTGGTTCTTGCAAGTCACAAAAACTAACTCTTAGTGAATGGGAGCGACATACTGGTTGCAGAGGAAAAAATTGGAAGAGTAGTGTTAAAGTCAAAAGCTCGATGCTTTCTCTTGGAAAATGGTTGGATCAGTATACG---------------------CTTTCTGCAAATCACGCCAAGCGTCCATCTCCAAAAGTAAGAAAACAAAAGCTGCTTGCATTCTTGCAAGAAGAATATGAACCAGTGTGTGCTAAATGGACCACAGAGCGATGTGCAATCTGCAGATGGGTTGAGGACTGGGAGTATAATAAAATTATCATCTGTAATAGGTGCCAAATAGCTGTCCACCAAGAATGCTATGGTGCAAGAAACATCCCGGATCTGACCTCGTGGGTTTGCCGAGCATGTGAAACGCCTCAATATAAACGAGAGTGCTGCCTTTGCCCTGTAAAAGGCGGTGCATTGAAGCCAACGGATATCCAAGAACTTTGGGTTCATGTCACGTGTGCCTGGTTCCAACCGGAAGTCTCTTTCTCAAGTGACGAAAAGATGGAACCTGCTGTTGGTGTATTGAATATCCCATTGCCATCATTAGCAAAGACATGTTCTATATGTAAGCAGATGCATGGTTCTTGCACACAATGCTACAAATGTTCGACATATTTTCATGCTATGTGTGCATCAAGAGCAGGATATCGAATGGAGTTACACTGCCTTGTGAAAAATGGCAAACAAGTAACAAAGATGATCTCATATTGCGCACAACATAGAATCCCAAATCCAGATAACGTTTTAATTATACAAACTCCTATTGGAGTCTTTTCTACTAGAAGTTTGTTAAGACAAAAAGAGAAGCAAAATGGCTCTAGACTGGTT---------CATATAGACGCCAGTGAGGATGAAAAGAAGCCGAGTTTCATTTCTGAA---ACTTCTGCTGCAAGGTGCCGAATCTATCAGAAGATGGGGTCTATGAAGAAGCAAGAAGAAACAATTGCTCACCATGTGATGGGTAGTCGACATCACCCTTTAGAGGAAATTCATAGTTTGAATGTACAAAAGGCGGAGAAGGATCCTAATTCATTTTTTTCATTCAGGCAACGACTTTGGTATTTACAGGCAACAGAAAATAATAGAGTTTGTTTAGGTAAATCTGGTATACATGGTTGGGGCCTGTTTGCACGCCGAAATATTCAAGAAGGAGAAATGGTTCTTGAGTATCGTGGTGAGCAAGTGCGGCGTAGCGTCGCGGATCTAAGAGAGGCTCGCTACAAATTAGAAGGAAAAGATTGCTATCTATTCAAGATAAGTGAAGAGGTGGTAGTTGATGCTACAGATAAAGGAAATATAGCCCGGCTTATTAATCACTCTTGTATGCCCAACTGTTATGCAAGGATTATGAGCGTAGGAAATGATGAAAGCAGGATTGTTCTCATTGCTAAGACTAATGTTGCTGCAGGCGACGAGCTAACATACGATTACCTGTTTGACCCGGATGAAGCTGAAGAATGCAAGGTTCCTTGCCTCTGCAATGCCCCAAATTGCAGGAAATTCATGAAT
>Atr_1
ATGGAGGGAACCAGGGTGCTCAGGCCCAAGCGCTTGAACGATACTACATATTCAGAGGAAATTTCAGATTTTTCTGAAGACTTATCTGAATCT------TCGAGCAAGAAGAAGAAAAAGAAGGGGAATTACCAGTCTCTTGACGTTCTTGGAGAAGCAGCGGCTTATGCCACAGGCATCGATTCTCTGGTTCACGCCAGT------------------------------TACATTGCTCCTGATTCTTACTGTCCCAAATTCCAACAACCATTGCCCGAAAATGATCTGAAATCCACTGGATTTTGGTCTCCTGACCAAAATCGAAAGAATTCAGGCGAGGTTGCTCATTCTCCTGTCATTCGAAGTTCTCGTGGTCGAGTTCAGGTACTCCCTTCTCGTTTAAAAGACTCGGTT---CTCGATTCATGGAAGAAGAAAACAATCAGGCCGAGCTCTTTAAATCAATTG---GCTCCAATTGAGATTGATAGTAAGACGCCAAACAGCCAATTAGGGTTTGGTCAATGTGATATGAAGTGGAATTCTGTTTCATCTAAGAAGCCCAAGAATTTTGATTCCAAGGTTGAGAGAAAACCACCAGGTATTGGGACTATCACCTCTAGAACGGATTCTAAAGCTGAAGAAAAA------TCTAGAGCTTGTATAAAGGCAGAAGCTGAAACTTGGCCTTCTAGTACAGCTAGGATGACTAACTTTGATTCTAAATCTTGGGGGAGAGCAAAGGATTCTGATATTCCGGGAATATGTGCCGTTGATTCCAAAAGTGAGGGGAAAGGAAATGTTGCACCTGAGAAGCAGAAGATCAGGGACTCTTTGGAAAGAGAAAAGGGAGTTCATAGGTTAGAGGAATTTGTTGTAGGTGATATTGTTTGGGCAAAGTCTGGGAAGCGGTATCCAACTTGGCCTGCCGTTGTTATTGATCCTTTGACACAGGCTCCTGATACCGTTCTCAATTCCTGTGTACCCGATTCCCTCTGTGTCATGTTCTTCGGTCATTCAAAAGCAGGAAAAGAAAGGGACTATGCATGGGTGAAAGAGGGAACGGTTTTCCCGTTTATAGATAATTTGGACAGATTCCAAGGACAGACCCAACTGCATAGGAGCACACCAAGTGAGTTCAGGATAGCAATAGAAGAAGCTTTCTTAGCAGAGCATGGGTTTGAAGAAACATTGGATAATGAGCTGAATAATAGT---GGGCAACAAGTCCATTCTCTATCCGTCCCAAGAGGTGTTCAAGAAGTTACTGATTCGAATCAGGATCAAGAGGGTCACTCACAGAACCAGGTTACATTTCAT---AAAAAAGATGGACGAAATTGTGATGGCTGTAATTCGGTCCTTCCACCAAAATTAGCCAAGAGATTAAGTACTGAATCT---TCAGGCCAATTATTATGTAAACGTTGCTCCAGGCTAGCAAAGTCTAAACAATATTGTGGCATATGCAAGAAAATTTGGTATCATTCAGATGGAGGGAGTTGGGTACAATGTGACAGATGTAAGGTATGGATTCATGCTGAGTGTGCCAAAATTAGCACCAACTGTTTAAAGGATCTGAAAGACAAGGAGTATTTCTGCCCAGACTGCAATGGAAACTTCAATCGTGCAGCCTCTATTGGTGGG------------------CGTCAACTTACTAGCTCTAACCCACATGTTCCCCTTGATTCTATTGAGGTTTGGTGTAATTGGGTTGAAGGGTTGTACTTCCCGGGGCTTCACAAGGTTTTATGTGCATGCTCTTCATGTGGGGACTTTAAGATGTCACTTTGTGAATGGGAAAGGCACACAGGCTCCAAAAAGAAAAATTGGAAGGCCAGTGTCAAAGTGAAAAGATCACTGCAACCACTTGGACAATGGTTACAACAGTTTACAGAATCAAATCCTGGTGCTTTTGTCTTCTATCGCTTACAAGAAAGAGGCTCACTCAATTTTCGGAAGCGGGATTTGCTTGCTTACTTGCAAGAGAAATATGATCCAGTACATGCTAATTGGACCACAGAACGGTGTGCAATATGCCGATGGGTTGAGGATTGGGACTACAATAAGATTATAATTTGTAACCGATGTCAAATAGCCGTTCACCAGGAATGCTATGGGGCAAGAAACATACAGGACTTCACTTCTTGGGTTTGTAGGGCATGCGAGACCCCAGAAATCGAGCGGGAATGTTGCCTTTGTCCTGTAAAAGGTGGGGCTTTGAAACCAACAAATGTCAAACCGTTATGGGTTCATGTCACGTGTGCTTGGTTTGCACATGAGGTTTCCTTTATGAGCGATGAGACTATGGAGCCAGCAGTTGGCATCTTGAAAATTCCATCCAAGACTTTCCTACAGGTTTGTGTTATATGCAAGCAGATGCATGGTTCATGTACCCAGTGTTGCAAGTGTCAAACCAAGTACCATGCGATGTGTGCATCAAGAGCGGGCTACCAGATGGAGTTGCATTGTTCCAAGAGATATGGAAGGCAGACTACAAGAATGGTCTCATATTGCGCTACACACAAGACACCGAACCCTGATAATTCTCTAATGATTCGGACCCCCCAAGGACTGTTCTCAATCAAGGATGAGCCCCAAAGAATGGAGACACAAAGTGATTCAAGGTTAATTGAGTCGAGCATATCTGATGTTTCAGAGGGCTCGCCAGAGCAGAGTCTGCAGTCCAATTCTTCATCTGCTGCCAAGTGCCAGCCTTATGATACTTTAATAAACATGAGAATAGAAAAGAAGGCTATTGCCCACAGATTGATGGGACTTTGTCGCCATTCTTTGAATGTAATTGAAGAAATGAACGTATTCCGGGAAGAAAAGGATCCAAAAAGCTTTTCAACATTCAAGGAACGCCTTTCCTACCTCCAGTCTGCTGAGAAGAAAAGGGTTTGCTTTGGAAGATCTGGAATACATGGATGGGGCCTTTTCGCTCGAAGAAACATTCAAGAAGGAGAGATGGTAGCTGAATATCGAGGGGAACAGGTTAGGCGAAGTGTAGCGGACTTACGGGAAGCCCGGTACAAATTGGAAGGGAAGGATTGCTATCTTTTCAAAATAAGTGAAGAGGTAGTGATTGATGCAACAGATAAAGGAAACATAGCACGCCTAATTAACCATTCATGCATGCCCAACTGCTATGCAAGGATCATGAGTGTCAATGGGGAGGAGAGTCGCATCGTACTTATTGCAAAAACTGATGTCTCTGCCGGT------ATGACTACCAGTTTGAAGTTGACCCCA------------ATGATAAGTGTAAAGTTCCTTGCCTCTAAGCCCCAAGCTGCCGCA------AAT
>Cde_1
ATGATTATCAAACGTAGCTTGAAATCACAAATGCTGTGTACGAAACGGTGTTTGATTGAGGTCTATCGTGGCGAAGAGGATTGTAGGCGGAAG---------AATTCGAAGAGGCGAAAACTCAATGGATTTTATTCTCTTGATCTTCTTCGAGAAATTGCGGAAGGACGAAATCCATTTAAACCGCAGCTTCTCAGAGAT------------CAAAATGAAGATTTC------------TTTAATTCCTTATATTCTGAGCTTTTTTTCAGTTCAGGCATGGTTGAAATTGATTTGAAAAAAAGACTT------GTACATAGAAATAAGAAATCTGGAGATATTTTTCGTGCTCCTCTTGTAAAAACAACAAGAGGGCGAGTTCAAGTTCTTCCTTCCCGTTTCAATGATTCAGTT---ATTGAGCCATGGAAAAAAGATGAACCTAAAACGAAAGGGTCTGAATGTCAT------------TATGTTCCTTTCAAAGAA---AAGCAGAATGGGAAATTTATCCCTGACAATTGGAGATTTGATTCTTGTTCC------------------------------------------------------------------------------TCTATGAAGGAGAAATTG------AAAGTTAATGATCGAAAGTTGGATATCAAGAAAAAGGAGAAACTTCGCTTAAAACACCCCAAACTCTCTGCATTA------------------------------------------------------------------------TCAGAAGAGGATGAAGATGCTAACCACTATGAGTTTGGACCTAAGAGGCTTGATGTTTGGAGA---GAAGAGTTTGTTTTGGGGGATATTGTTTGGGCAAAATCTGGAAAAAATTATCCAATTTGGCCTGCAATCGTGATTGATCCGAGATCGACTGCTCCTCCAATGGTTATGAAGGCGAGTATCCCAGGAGCTATCTGCGTCATGTATTTTGGGTATTCTGGAGCCGATAGAGAAAGGGACTATGCTTGGGTAGAACAAGGCATGATTTTTCCCTTCTTAGACTACGTAGACAGGTTCCAAGGGCAAACAAATTTACACCGGACTAAGCCTAGCGATTTCCGAAAGGCTATAGAAGAGGCATTCTTAGCAGAGCATGGCTTTGGGGAAATGCCACTGGAGGATAATAGCATGGTCGAGTTGTTTCTAGCTGATACGCAATCTATCCCCAGAGGTATTCCAGATGCTCCTGTTTTTAGTCTGGAACAAGGT---CACTTGCAAAATGAAGTTGTACATAGAAAAAATGACTTCACAGCACTTTGTCAAATTTGTGGTGTGAACCTTCCATCCAAATTCATTAAGAAAACAAAAGGCGTTGCTTCTTCAACTCAACTACATTGTAAACATTGCACCAAGTTGTTAAAGTCTAGACAGTATTGTGGCATAGGCAAGAAGCCATTCCAACGGCGAGAG------------------------------CTGGTTTGGGCTAATGCTAAGTGTGATAAAATCTCCACTAATAACTTCAGGGATCTAGAAGAGACAGATTATTTCTGCTTAGACTGCAGAGAACAATTTAACGTTGAGTCATCAGAATGGGTAAAAAGGCATCTACAAATTAAATCTAACAGAACCTGCCACCAGTATATTGTGCCTGATAAAGTACTAGTTGTGTGCTATGGGATGGAGGCAATATATTACCCAAAACTTCATCAAGTTGTCTGTAAATGTGGATCTTGTGGGCGGAGAAACGATCACTTA------------------------------------------------------------------------------------------ATCTTACGGATTTCCGAATATCATGCACATGGTCTAGCTTTTGTAAATCCTGTGAAACGTCCTTCTCTCAAGACACGAAAGCAGAGATTACTTGCTTTCTTGCAA------------------------------------------------------------------------------------------------------------------GTTCACCAAGAATGTTACGGAGCAAGAAATGTCCGTGATTTCACATCTTGGGTTTGTCGAGCATGTGAAACCCCAGAGATAAAACGGGAATGTTGCCTCTGTCCTGTCAAAGGGGGTGCTCTGAAGCCTTCAGATATTGATCCCTTGTGGGTTCATGTCACGTGTGCTTGGTTCCAACCAGAAGTGTCTTTCTCTAGCGATGAAACAATGGAGCCCGCAGTTGGAATTTTAAGAATTCCATCTGATTCATTTGTCAAG---------------------ATGCATGGATCATGCACCCGCTGTTTCAAATGTTCGACACATTATCATGCCATGTGTGCATCAAGGGCTGGGTATCGAATGGAGTTACATTGTTTGGAGAAAAATGGAAAACAGATAACAAAAATGATTTCATATTGCTCTTATCACAGGGATCCCAATCCAGATAATGTCTTAGTTGTACAGAGCCCTCTTGGAGTTTTCTCTACTAAAAGTATGCTTAGAAGCAAG---AAATGCACTGGTTCAAGGTTAATCTCAACGAAAAACTTGGAGATGTCACCTGATTCAGTAGTACAGATACATCATTCTAATTCAACATTGGCTGCAAGGTGTCAAACATTTGAAAGATCAAATAGAAAGAGG---AAGGCTGAGGTAGTTGCCCACCGAATATCTGGACCATGCCTACATTCTCCAGATGTCATTGAAAGTTTGAATTCATTCAGG---------------------------------------------------------AAAACTGAGAAAAACAGAGTTTGTTTGGGCAAATCTGGAATTCATGGATGGGGTCTTTTTGCACGTAAAAGCATTCCAGAAGGGGAGATGGTTCTAGAATATCGGGGTGAACAGGTCAGACGAAGCATAGCAGATCTAAGGGAAGCTCGTTACAGATCAGAAGGCAAAGATTGCTAC---------------------------------------------------------------------------TGTATGCCAAATTGCTATGCAAGGATCATGAGTGTCAGCAGTGAAGAGAGCAGGATAGTACTTATTGCAAAGACAAATGTTTCTGCTGGTGAAGAGTTAACGTACGACTACTTGTTTGATCCAGATGAAAGTGAAGAAGGCAAAGTCCCGTGTCTATGTAAAGCTCCAAACTGCAGGAGATTCATGAAC
>Cde_2
------------------------------ATGCCGAATATGAAGCGATGTAGAATCGATGTTGCCGCCGCAGGAGATGATGATGGAAGAGGA---------AATTCTAAGAAGCGTAAAGAGAAAAGGTTTCATTCGCTCGATCTTCTTAAAGAGGCTGTAGTCTGTGGGATGTCGTTTATGGATCGGGAATTTGGAGAT------------TTTGATGAGGAGTTC---AACAGTTTTGGGAGTTCTCTGTGTTCTGAAAATTTTTATTTCTCTGGAGAGGCGGATAAGAGGTTGAGATATCGAAAT------AATGGGCGCAAGAAGAATTCCAGGGACGCTTTTCATTCCCCGGTCGTGAAAACATCGAGGGGACGAGTCCAGGCACTCCCTTCTCGTTTCAATGATTCCGTC---CTGGATCCGTGGAAGAAAGAAGATAAAAACAGAACGAAAGTAGAGGAACAAGAAATACATAATTTCAATCTTCCGATAACAGCGCAAAACACAAATGCATTTGGATTCGAAGGATTGAAATATGAAAATCGCATAATTAAGAAGCCAAGAAAAGGGGAGAGTTTCAGCGACAAGAAACCT---AAATGTTCCACATTATCCGAAGAAGAAGAAGTAGAAGAAGAGAATCAAGATCATTATTTGGACTTAACAGGAACTAATTCGAAGAAATATTTGAGTTCTCACAGACTCTTTACTTCTGTTAATAGAAAA---TTTGCTGATCAGGTGTCTCCA------------------------------------------AGGGATATTAATTCCTCAGGGGATAGAACAACGAAACAAATTACAGAAAGAAGGAAAGATTTCTACCGGCCAGAAGATTTCGTTTTGGGTGATATTGTTTGGGCAAAATCTGGTAAAAGTTATCCAGTTTGGCCCGCCATTGTGATTGATCCAAGACTACATGCTCCACAGATGGTTTTGAATTCGTGCATCCCTGGCGCCATTTGTGTCATGTTTTTCGGTTTTTCAGGGAATGGAAGAGATAGAGATTATGCTTGGGTCAAGCAAGGAATGATTTTTCCATTTATAGATTATTTAGAGAGATTTCAAGGGCAAGTCAATTTGTACAAAAGCAAACCTAGCGACTTTCGAATGGCAATAGAGGAAGCATTTTTAGCAGAGCATGGATTTTCGGGTATGTTATTTGAGGAAAATAATATTGTTGAA---------------CCACAGTCTATTCCGAGGGGGAGCCAAGAGGCATCTTGTTCAAATCAGGATCAAGAGCGTCAACCTCAGAACCATGTTTTCTTTGGA---AAGAAGACAACACAATTCTGTGATGCTTGTGGCGTGAATCTTCCATTTAAAAGTACAAAGAAAATGAAAAACAATATTTCTTTGTCTCAATTATTGTGCAAACATTGTTCTAAGTTGTTAAAGTCAAAACAATACTGTGGCATATGCAAGAAAATTTGGCATCATTCAGATGGCGGTTGCTGGGTACGTTGTGATGGATGCAAGGTCTGGGTTCATGCAGAGTGTGATAAAATATCCAGTAACCATTTTAAGGATTTGGAAGAGACAGACTATTTCTGCCCAGATTGTCGTGCAAAATTTAACTTCGAATTATCTGATTCCGACAAGCAGAATCAACAACCAAAACGGTGTGGAAGTAATCAGGAGTATTCTGTGCCTGATAGAATAACCGTTGTGTGCTACGGCATGGAGGCAATATATTTTCCTAGTCTTCATCAAGTTGTCTGTAAGTGTGGTTCTTGCGGACCAGAAAAGCGATCACTCAGTGAATGGGAAAGGCACACAGGGTCCAAGAAGAAAAACTGGAAGACTAGCGTTAGAGTGAAAAGCTCCAATCTTCTGTTAGAGCAATGGATGCTTCAGGTTTCAGATTATTATGCGTGCAGTCTTGCTTATATGAATACTGCGTCTTCCTCTCAAGTCGAGGAAGGAAAGAGAAATACGAACCACTTTATGCAACTGAACGATGTGCCATATGCAGATGGGTTGAAGACTGGGATTACAATAAAATTAAGA---------------GGATTCACAGCGCTTCTCTTATGTTTCAGATGTCAAATAGCAGTCCATCAAGAGTGTTACGGAGTGAGAACCATACGGGATTTCACTTCTTGGGTGTGTAGAGCATGTGAAACACCCGACATAAAGAGGGAATGCTGTCTTTGTCCTGTTAAAGGGGGTGCTTTGAAGCCTTCAGATGTTGAATCATTGTGGGTCCATGTTACGTGTGCTTGGTTTCAACCTGAGGTTTCTTTTTCCAGTGATGAAACAATGGAACCTGCGATTGGTATTTTAAAGATCCCATCCAGTTCTTTTGTAAAGGTCTGTGTGATCTGCAAACAGACCCATGGATCCTGCACACAGTGTTGTAAATGTTCTACATATTACCATGCAATGTGCGCATCAAGAGCTGGATACCGCATGGAG---------------------------------------------------------------------------------------------------ACTCCTGTGGGAGTATTCTCTGCAAAAAGTATGCTTAGAAATTCA---AAGCACAATGGCTCCAGATTGATTACATCT---GATGGAGAGATTTCACATGATTTAACTCTACAAGCCCCTCGGTCAAATGAACAATCAGCTGCAAGGTGTCGAGTTTACCAAAAAGTGGAAAACAAGAGAATAAGATCAGAGGCAATTGCTCATCGAACAATGGGTTCATGTTGGCATTCTCTAGGTGTTATTGAGGGCTTGAATTCTTTCAGGGAAGAAAGGGAAATTGAATCATTCTTTACGTTCAAGGAACGACTACAGTACTTGCAGAAAACTGAGACAAGGAGAGTTTGTTTGGGTAAATCAGGAATTCATGGATGGGGCCTTTTTGCTCGCAGAAATATTCAAGAAGGAGAAATGGTTCTTGAATATCGTGGGGAGCAGGTTAGACGTAGTGTTGCTGATCTAAGAGAAGCACGCTACAAACTAGAAGGAAAAGATTGCTACTTATTTAAGATCAGTGAAGAAGTTGTGATTGATGCTACTGACAAAGGGAACATAGCACGGTTAATAAACCATTCTTGCATGCCAAACTGCTATGCAAGAATCATGAGTGTCAGCAGCGAAGTTAACCGAATTGTGCTCATTGCCAAGACCAACGTTTCTGCGGGTGAAGAATTAACTTACGACTACTTGTTCGATCCCGACGAAAGTGAAGAAAGCAAAGTTCCCTGTCTCTGCAAATCCTCCAATTGTCGGAAGTTCATGAAC
>Cde_3
------------------------------ATGCCGAATATGAAGCGACGTAGAGACAAAGTTGCCCCTGCGGAAGATGGCGATGGAAGAGGA---------AATTCTAAGAAGCGTAAAGAGAACAGGATTCATTCGCTCGATCTTCTTAAAGAGGCTGTAGTCTGTGGGATGTCGCTTATGGATCGGGAATTTGGAGAT------------TTTGATGAGGAATTC---AACGGTTTTGGGAGTTCTCTGTGTTCTGAAAAATTTTATTTCTCTGGAGAGGCGAAAAAACGATTGAGATGCCGAAAT------AATGTGCGCAAGAAGAATTCCAGTGACGCTTTTCATTCTCCGGTCGTGAAAACATCCAGAGGACGAATCCAGGCTCTCCCTTCTCGTTTCAATGATTCTGTC---CTGGATCCGTGGAAGAAAGAAGATAAAAACAGAACGAAAGTGGAGGAACAAGGAATGCATAATTTTAATATTCCGATGACAGCGCAAAACACAAATGCATTTGGATTCGAAGGATTGAAATATGAAAATCGCATAATTAAGAAGTCAAGAAAAGGGAAGAGTTTCAGCGACAAGAAACCT---AAATGTCCCACATTATCTGAAGAA---------GACGAAGAGAATCAAGATCATTATTTGAATTTAACAGGAACTAATTCGAAGAAATATTTGAGTTCTCACAGACTCTTTACTTCTGTTAATCGGAAA---TTTGCTGATCAGGTGTCTCCA------------------------------------------AGGGATGTTAATTCTTCAGGGGATAGAAAAACAAAACAAATTACAGAAAGAAGGAAAGATTTCTACCGGCCAGAGGATTTCGTTTTGGGTGATATTGTTTGGGCAAAATCTGGTAAAAGTTATCCAGTTTGGCCCGCAATTGTGATTGATCCAAGACTACATGCTCCACAAATGGTTTTGAATTCGTGCATCCCTGGCACCATTTGTGTCATGTTTTTCGGTTTTTCAGGAAATGGAAGAGATAGAGATTATTCTTGGGTCAAACAAGGAATGATTTTTCCATTTATAGATTATTTAGAGAGATTTCAAGGGCAGGTCAATTTGTACAAAAGTAAACTTAGTGATTTTCGAATGGCAATAGAGGAAGCATTTTTAGCAGAGCATGGATTTTCCGGGATGTTATTTGAGGAAAATAATATTGTTGAA---------------CCACAGTCTATTCCGAGGGGGAGCCAAGAGGCATCTTGCTCAAATCAGGATCAAGAGCGTCAACCAAAGAACCATTTTTTTTTTGGA---AAGAAGGCAACACAATTCTGTGATGCTTGTGGCGTGAATCTTCCATTTAAAAGTACAAAGAAAATGAAAAACAACATTTCTCTGTCTCAATTACTGTGCAAACATTGTTCTAAGTTATTAAAGTCAAAACAATACTGTGGCATATGCAAGAAAATTTGGCATCATTCAGATGGCGGTTGCTGGGTACGTTGTGATGGATGCAAAGTCTGGGTTCATGCGGAGTGTGATGAAATATCCAGTAACCATTTAAAGGATTTAGAAGGGGCTGACTATTTCTGCCCAGATTGTCGTGCAAAGTTTAACTATCAGATTCCGACAAGCAGAATCAACAACCAAAACGCT---------------------------------------------------------------------GCAATATATTTTCCTATTCTTCACAAAGTTGTCTGTAAGTGTGGTTCTTGCGGACCAGAAAAGCGATCACTCAGTGAATGGGAAAGGCACACAGGGTCCAAGAAGAAAAATTGGAAGACTAGCGTTAGAGTGAAAAGCTCTAATCTTCTCTTAGAGCAATGGATGCTTCAGATTTCAGATTCTTATGCATGTGGTCTTGCTTATATGAATACTACAAAGCGTCTTCCTCTCAAGTCGAGGAAAGAACGGCTACTTGATTTCTTGCAA------------------------------------------------------------------------------------------------------------------GTCCATCAAGAGTGTTACGGAGTGAGAACCATACGGGATTTCACTTCTTGGGTGTGTAGAGCATGTGAAACACCCAACATAAAGAGGGAATGCTGTCTTTGTCCTGTCAAAGGGGGTGCTTTGAAGCCTTCAGATGTTGAATCATTGTGGGTTCACGTTACGTGTGCTTGGTTTCAACCTGAGGTTTCTTTTTCCAGTGATGAAACAATGGAACCTGCCATTGGTATTTTAAAGATCCCATCCAGTTCTTTTGTAAAGGTCTGTGTGATCTGCAAACAGACCCATGGATCCTGCACCCAGTGTTGTAAGTGTTCTACATATTACCATGCCATGTGCGCATCAAGAGCTGGATATCGCATGGAGTTGCACTCATTGGTGAAGAATGGAAGGCAAATAACGAAGATGGTTTCATACTGTGCTTATCACAGGATTCCTAATCCAGATACTGTATTAGTCATACAGACTCCTTCCGGAGTATTCTCTGCCAAA---------------------------------------------------------------------------------------------------------------ATTGCAAGGTGTCGAGTTTACCAAAAAGTGGAAAACAAGAGAACAAGATCAGAGGCAATCCCTCATCGAACAATGGGTCTATGTTGGCATTCTCTAGGTGTTATTGAGGGCTTGAATTCTTTCAGGGAAGAAAGGGAAATTGAATCTTTCTTTACATTCAAGGAACGACTACAGTACTTGCAGAAAACTGAAACAAAGAGAGTTTGTTTGGGTAAATCAGGAATTCATGGATGGGGCCTTTTTGCACGCAGAAATATTCAAGAAGGAGAAATG------------------------GTTAGACGTAGTGTTGCTGACCTAAGAGAAGCACGCTACAAATTAGAAGGAAAAGACTGCTACTTATTTAAGATCAGTGAAGAAGTTGTGATTGATGCTACTGACAAAGGGAACATAGCACGGTTAATAAACCATTCTTGCATGCCAAACTGCTATGCAAGAATCATGAGTGTCAGCAGCGAAGTTAACCGGATTGTGCTTATTGCGAAGACCAACGTTTCTGCCGGTGAAGAATTAACTTACGACTACTTGTTCGATCCCGATGAAAGTGAAGAAAGCAAAGTTCCATGTCTCTGCAAGTCCTCCAATTGTCGGAAGTTCATGAAC
>Cka_1
ATGATTATAAAACGGAGCCAGAAATCGGAAATGCCGATTCTGAAAAGATGCAGAGGGCTGGAATCCGCCGGGGAGGATGACGAGGGGCGGAAG---------AGGAGGAGGAGGAAGAAACCGAGTTCGTACTACCCGCCGGAACTGCTCGGCGACGTTGCCGCCGGCAGAATTCGGCTGTTCTCGGAGGGAATACTGTGGAGATTCGTCGCCGATCAGGAGGAGTGCGGCGGGTCGGCGGCCGCCTCATGGTCGACGGAGGTGTCGTACTGCTCCGGCGAGGTGGAGTCGAAGCTACGAGCCGGCCGCGGCGGAGAGAAGGATTCAGTGGCGGCTGGAGAGGCCTTCCGGCCTCCGCTCGTGAAGACGTCGCGGGGAAGGGTTCAGGTGCTCCCTTCCCGTTTCAATGATTCAGTTCTGCTTGATCCGTTGAAGAGAGAGAAGCCCAAATTCAAAAGCCTTGACCCTTTT---TTTGATTCTGAAATAATCCAAAGGGAA---TGCAAGAAGGAGAAATTTGGCTCAAAGAAGCCAAAACTCGATGCTAGGAATAGTAAGGAACGGCTAAAGATGGAGAAATTCAATTGTAGGAATAGT---AGATTGTATACATTGTTTGAACAGGGAGAA------GAAGAATTGCAG------TTTGCACGCTTTTCGGATTTGAATTCTAAGAAGCATTTGAGTTCGCGGAGTTCTCTTAGGTCACAACAA---------TTTATTCAATTGGAGGAGAAATCTCCTTCATTGGTTGAAATT------------------------------GAGGAGACAGAAGAAATGCCTCAGATGGAGAACAATGAAAAGAGGGAGGGTTCTTATAGTGCAGAAGAGTTTGTTGCGGGCGACATTGTATGGGCAAGACTGGGAAATACATTGCCTGCTTGGCCTGCAATTGTGATTGATCCGATGTCGCAAGCCCCTATGCCGGCTTTGAATTGCCTGGGCACTGGAGCAGTTTGTGTCATGTTATTTGGTCACCTCCAGAATGGGAAGAAAAGGGATTATGCTTGGGTAAAGCGTGGCATGATTTTTCCATTCACAGAATATCTAGACAGATTTCAGGGGCAGACCCAGTTGTATGGGAACAAACCAAATGATTTTCGCATGGCGATGGAGGAGGCATTCTTAGCAGAGAATGGTTTTGCTGGGGCACAGCTTGAGATGATGAATGCTGCA---GGGAGGCAGGCTTGTCATCAGTTCCTCCCTAGAGGAATCCAGGAGGCAACAGATTCAAATCAAGATCAAGAGTGTCATGTTCTGAGCCAGGCTGGACTTACGAGGAAAAAAGCAGAGCGACCTTGCGAA------------------------------------------------------------------------------------------------------------------------------------------------------------------------------------------------------------------------------------------------------------------------------------------------------------------------------AGATCGAAAAACAGCAATGGACTACTGATGGCGCCCAAGAAAATAACTGTTATGTGTTATGGCGTGGAAGGGACATACTTTCCTACTCTTCATTTAGTTGTGTGTAGGTGTGGTTTATGTGGAGCAGAGAAGAGGACACTCAGTGATTGGGAACGGCACACAGGTTCCAAAAAGAAAAACTGGAAGACTACTGTTAAAGTGAAGAGTTCAATGCAGACATTGGAAGAATGGATATTACAGATTTCAGAATATCATGCGCGTAGTTTTGTTTCCACAGCTCCAGTCAAGCGCCCTTCTCTGAAGATAGGGAAGCGAAAGTTGTTTGCTTTTTTGCAAGATGTGTATGAACCTGTCCAAGCTAAGTGGACTACAGAACGGTGTGCAATATGCAGATGGATTGAAGATTGGGACTACAATAAAATTATCATCTGCAACCGATGTCAAATAGCTGTACATCAGGAATGTTATGGAGTAAGAAGTCCACGAGATTTCACATCTTGGGTGTGCAGGGCATGTGAAACACCCCATATAGAGCGAGAGTGTTGCCTTTGCCCTGTCAAAGGGGGTGCCATGAAACCAACAGAAGTGGAATCATTGTGGGTTCATGTCACGTGTGCTTGGTTTCAACCTGAAGTTTGTTTCGCAAGTGATGAAAAAATGGAGCCTGCAGTCGGCATCTTGAGAATCCCAGAGAGATCTTTTACACAGGTATGTGTCATTTGCAGGCAGAAGCATGGTTCCTGTATGCAATGTTGCAGGTGTTCAACTTACTATCATGCAATGTGTGCATCAAGGGCGGGATACCGCATGGAGATGCACTGCTTGGAGAAAAATGGAAAACAGATCACAAGAATGGTTTCATATTGTTCCAGTCACAGGGCTCCAAATCCAGATACTGTATTAATCATACACACTCCTGAAGGCACATTTGAGACCAAAAGCTTGCTGCAGAATAAGGTGAAGCGGACTGGTTCAAGGCTAATTTCAACAAAAAGAACAGAGATCCCAGAGGTTCCAACCTTTGAAAGTCATCAGAGTGAG---TCACCTGCTGCAAGGTGCCGGATATATAAGAAATTGGGATATAAGCAATCGGGAGGCGATGCAATTGCCCACAGAATAGGGGGGCCTTTCCACCATTCTCTAGATGCAATTGAAAGCATGAATTCATTTAGGGAAGTGAAAGATAGCAGAGTTTTTACCACATTTCGGGAACGCCTTCGCTACTTACAGTTAACTGAACAAAGGAGGGTTTGCCTTGGTAGATCTGGAATACATGGATGGGGCCTTTTTGCACGCAGAAACATCCAAGAAGGAGAAATGGTTCTTGAATATCGTGGTGAACAAGTCAGGCGTAGTGTTGCAGATCTTAGGGAGGCACGTTATAGGAAGGAGGGCAAGGACTGCTATCTGTTTAAAATTAGTGAAGAAGTAGTTATTGATGCTACGGATAAGGGGAACATCGCACGCTTAATCAACCATTCTTGCATGCCCAATTGCTATGCGAGGATCATGAGCGTGGGTGATGAAGAAAGTCGGATCGTACTAATCGCAAAGACAAATGTCTTTGCTGGTGATGAGCTAACGTATGACTACTTGTTCGATCCCGAAGGAAGTGATGAATGTAAAGTCCCTTGTCTCTGTAAAGCACCAAATTGCAGGAAATATATGAAT
>Cka_2
ATGATTGCGAAGAGGAGCCTGGAAACGAGAATGCCGAATCCGATGTCAAGCAACAAGGCCAGGGACTCCGCGCCCGACGAAGAAGGGGAAAAT------GTTTCGAAGAAGAAACGAAAGGCGAATTCATCGCAGCCGTTGGATCCTGTCCGCGCCGCAGCAATCGTGACCGTGGAAGCTGTGCCCAGGCAATTCGGCAGC------------------------------GGCGACGACGGAGATGAGTTGAGCAGCGCCGTGTCGAATTGCTCGGCCGAGACGGAG------------------------------------------------GCGGAGTCGATTCAGCCGCCGGTTGTGAAGACGTCGCGAGGGCGCGTCCAGGTCGTCCCTTCTAGGTTTCGCGATTCGGTTGTTGGCCGTCTATGGAAGAAGGAAGAGTCGAAATTGGAAGCCCTAGATGGAGTT---TCTAACGTTGAAAAGGCCCAATTCAGA---TCTAAGAAGCAGAAATTAGGGTTGAAG------------------------------------------AAGGACGAATTCAGCTCAAGAAGGCCG---AATTTTGTTGCATTGCACGAAGAAGAAGCAGTAGAAGAAGAAGAATCC------------------AATGGTTTTGTTGCTAAGAAGAATTCGAGTTCGCGCAGTTCTGTTACATCTGTTGAAGAAAAGGACTGTGTGGAAGTTGAGGGGTCG------------------------------------------ATTAAGAACACGAATTCGGAGACTGCGAGAGCATTGGAGAGAGATTTGAAGAGGAAAGATTTATATAGGGCAGAGGAGTTTGTTTTGGGAGATGTAGTATGGGCGAAGACGGGGAAG---TATCCTGTTTGGCCTGCTATTGTAATCGATCCGATATCGCAAGCGCCCAAGACTGTTCTGAATTTCTGCATTGCTGGAGCTATTTGTGTCATGTTCTTTGGCCACTCAAGAAATGGCAAG---AGGGACTATGCATGGGTGAAAGATGGGATGATCTTCCCATTCATGGACTACCTAGACAGGTTTCAAGGGCAGACACAATTGTACAAGAGCAAGCCTAGTGAATTTCGAATGGCCATAGAGGAAGCATTCTTAGCAGAACATGGGTTTGCAGATACACTGCTGGTGGAGGTGAACATTGCT---GAGCGGCAGGGTCACCATGATTCG---------GGAATAGTTCAAAAA---------------------------------------------------------AACAAATCAAAACAATTTTGTGATAGCTGTGGTTTAAGCCTTCAAGTTAAAACTGCAAAGAAAATGAAGGATTCAGTTCCTAATGGCCAGTTACTCTGCAAACATTGCACCAAGCTATTAAAATCTAAGCAATATTGTGGGATATGCAAGAAAATATGGCATCATTCTGATGGTGGGAATTGGGTATGCTGTGATGGGTGTGAAGTTTGGGTTCATGCAGAGTGTGACAAGATCTGTGGCAAAGATTTAAAGGATTTGACGGAGGCTGATTATTTCTGCCCCGATTGCAAGGCAAAACATAGCTCTGAACTA---GATACTGAGAATCAACAACCACTGATTAGATCTGAAAGTGACAGTGGGCTACATGCGCTGCCTAACGAGATAACTGTTGTATGTGCGGGTGTGGAAGGGACTTACTTCCCAAGGCTACATTTAGTTGTGTGCCACTGTGGTTCTTGCGAGAAGCAAAAGCGGTCGCTTGGTGATTGGGAGCGGCACACAGGTAGCAGAGCGAAAAAGTGGAAATATAGCGTCAAAGTTAAAGATACAATGCTGCCATTGGGAGAATTGGTTTCGGAGTACTTT---------GGCCATGGTCTT---------CCTTCTACGAAGTGCCCTCCAATAAAGCTTACGAAGCAGAAGTTGCTAGCTTCCTTGCAAGAGAAGTATGATCCTGTATATGTCAATTGGACAACTGAGCGCTGCGCGATATGTAGATGGTTTGAAGATTGGGATTACAATAAAATTATTATCTGCAACAGATGTCAAATAGCTGTCCACCAGGAATGCTATGGAGCTAGAAGCATACAGGATTTTACATCTTGGGTGTGCAGAGCATGTGAAACACCTGATATTAAGAGGGAATGCTGCCTTTGTCCTATCAAAGGGGGTGCTCTGAAACCATCAGATGTTGAGACTTTGTGGGTTCATGTGACATGTGCTTGGTTTCAACCTGAAGTCTTATTTGCAAGTGATGAGAAGATGGAGCCTGCAGTTGGCATCTTGAAAATTCCATCAAATCATTTTGCAAAGGTATGTGTGATTTGCAAGCAGAGGCATGGTTCCTGCACACAGTGTTGCAAGTGTTCCACTCATTATCATGCAATGTGCGCATCAAGGGCAGGCTATCACATGGAGCTGCATTGCTCAGTGAAAAGTGGGAGACAGATCATAAAAATGATCTCATATTGCTCTAATCACAAGGCTCCAAATGCAGATGCCGGTTTAGTCATACAGTCCCCTGAAGGAGTTTTCTCTTCAAAAAGTTTTCTCCGTAGTATGGACAAACAGACTGTCTCAAGATTAATCTCAACCTATAGAATTGAGGTCCCAGATGATTCCACCACAGAAACCGATCAGTTTGAGCCTTCATCTTCTGCAAGGTGCCGAACCTTTGAAAAATTGGAAAATAAGAGAAAGGCAGGAGTGGGAATTTCCCACAGAATAGCTGGGCCTTGCCATCATTCGTCAGATGCAATTGAGAGATTGAATTCATATAGG---------------------------------------------------------TTAACAGAACGGAAGCGGGTTTGTCCTGGTAGGTCTGGAATACATGGATGGGGCCTATTTGCACGTCGGTCCATTTCAGAAGGAGAGATGGTTCTTGAGTATCGAGGTGAACAGATCAGACGCAGTGTTGCAGATCTGAGGGAGGCACGTTATCGGTTGGAAGGCAAAGACTGCTATTTTTTTAAGATCAGTGAAGAGGTAGTGATTGATGCTACAAATAAAGGGAACATCGGACGCTTAATCAATCATTCTTGTATGCCTAACTGCTATGCGAGGATCATGAGTGTTGGTGGTGAAGAGAGCAGAATCGTACTTATTGCCAAAACAAATGTTTCTGCGGGT------ATGACTACT---------------------------------------------TGTTTGAACCGGAGTGCAAAGTTCCTTGTCTTTGTAAAG
>Cka_3
ATGATCATAAAACGAAGCCAGAAATCGGAAATGCCGCATCTGAAGAGATGCAGATCACGGGGATCAGCCTCCGAAGACGACGGAGGAGCTCCTAAGAAGAAGACCCGGAAGAAACGGAAGCCGAGCTCGTTCTACCCGCTCGACCTGCTCGGCGATGTCGCCGCCGGCCGGATTCCTTTGTTCTCCGAGGGAATTCTGCGGAGACTCAGCTCCGATCATGAG---------GACGGGGCGGCTGCGTCGTGGTCTACCGAAGTCTCCTACTGCTCCGGCGAGGCGGAGTCCGAGTCGAAGCGGCGCCGGGCCGGAGGAAGGAATTCAGGGGCGGCGGAGGCGGCATTTCGTCCGCCGCTGGTGAGGACGTCGAGGGGGCGGGTTCAGGTGCTTCCTTCCCGTTTCAATGATTCCGTGCTCCTCGATCCCTGGAAGAAGGATAGGCCGAAATCCAAAGCCTCCGACCCGATT---CTCGATAGTGAATTGGTCGTGAAGGAA---TGCGAGGAGAAGCCG------------AAATTGAAATTCGATTCCAGGAATGCCAGACAAGACAGAAAGAAGGAGAAATTCAACTGCAGGAATCCTCCAAAGTCGTATACATTGATCAAACAAGAGGAGGAGGAGGAAGAAGATGAATTGCCGCACGTGGGCTTTAGGAGTCTGGATTTTAAGAAGAATTCGACTTCCAGAAGTTCTCTTACGTCCCTCCACGAGCAGCAGTTTATTGAAGTCGAGAAGAAG------------------------------------------AAATCGAAATCTGCGCCATTGGATAAG------------AGGAAGGAGTTTCATAGTCATACTCATAGGTCGGAGGAGTTTGCTGTGGGTGACATTGTATGGGCAAAACCAGGGAAAATGTACCCTGCTTGGCCTGCAATTGTGATTGATCCGATGTTGCAAGCTCCTGAAATGGTTCTCAACTGTGGAGTCAACAGAGCTGTCTGTGTCTTGTTCTTTGGACGCCCCCGGAATGGAAAGGAAAGGGATTATGCTTGGGTGAAGAACAGCATGATTTTTCCATTCATAGACAATGTAGACAGATTTCAGGGGCAGACCCAGTCATACTCGAACACGCTGTGTGATTTCCGGATGGCGATAGAGGAGGCGTTCTTAGCAGAGCATGGTTTTTCTGGGGCACAGCTAGCAGAGGAAACGAGTGCAGCCGTGCAGCGGGCTTATCATCAGTCCCTTTCCAGAGGAATCCAAGAAGCTACAGATTCAAATCAAGATCATGAATGCCATTCTCAGAGCCAGGCTGGACTTGAAATAAACAAATCAGAACAACCCTGTGACAGGTGTGGAGTAACCATTCAACTCAAAACTACACAAACATTGAAACGTTCTGTTCCTAAATGCCAGTTACTATGCAAACATTGCACGAAGTTGCCGAAATCCAAAAGGTATTGTGCCATATGCAAGAAGATTTGGCATCATTCCAAAGGCGGGAGCTGGGTACGTTGTGAGGGATGTAAAGTTTGGGTTCATGCAAACTGTGACAAGATTTATGGCAACATTTTCAAGGATCTGGAGGACACTCATTATTTCTGCCCTGATTGCAAAATGAAGCTTAATTTTGAATTTTCAGACACCAATAAATGGCCGCCAAAAATCGGAACAAATAACGGCAATGGATTATTTGTGGTGCCCAAGAAGATAACTGTTGTGTGTTCTGACATTGAAGGGACATACTTTCCTAGGCTCCATTTAGTTGTGTGTAGGTGTGGTTCATGTGGGGCAGAAAAGAGGACACTTGGTGACTGGGAGCGGCACACAGGTTCCAAAAAGAAAAACTGGAAGACTACTGTTAAAGTGAAAAGTTCAATGCTGACACTGGAAGAATGGATGCTACAGATTTCGGAAAACCATGCACGTGGTCTTGTTTCTTCCATTCCTGCCAGGCGCGCTTCTTCGAAGATAGGGAAGCAAAAATTGTTTGCATTCTTGCTAGAGAAGTATGAACCAGTCCAAGCTAAGTGGACAACGGAACGATGTGCAATATGCAGATGGGTTGAAGATTGGGACTACAATAAGATTATCATCTGCAACCGATGTCAAATAGCTGTGCACCAGGAATGCTATGGAGTGAGAACTGTACGAGATTTCACATCTTGGGTGTGCAGGGCATGTGAAACACCTGATATTGAGCGAGGGTGTTGCCTTTGTCCTGTTAAAGGAGGTGCAATGAAGCCATCAAATGTGGAACCATTGTGGGTTCATGTCACGTGTGCTTGGTTTCAACCTGAAGTTTCTTTCTTGAGTGATGAAAAGATGGAGCCTGCAGTTGGCATCTTGAGAATCCCAGAGAGGTCTTTTATACAGGAATGCGTAATTTGCAGACAGAAGCACGGTTCCTGTATGCAGTGTTACAGATGTACAACTTATTATCATGCAATGTGTGCATCGAGGGCAGGATACCGAATGGAGTTGCACTGCTTGGAGAAAAATGGGAAACAGATAACAAAAATGGTTTCATACTGCTCCAATCACAAGGCTCCAAACCCAGATACTGTTTTAGTCATACAGACTCCAACTGGTGTTTTCTCTACCAAAAGTTTGCTCCAAAGTCAGGTGAAGCGGACTGGTTCAAGGCGAATTTCAACAACAAGAACAGAGGTCCCACGGGATCCAACCTTAGAAACTCATCAATTTGAGTCATTATCTGCTGCAAGGTGCCGCACCTATAGAAAAATGGCAAACAAGAGAACGGGAGAATATGCAATTGCCCACAGAATAGGAGGTCCTTTTCATCATTCTCTAGATGCAATTGAATGCATGAATTCATTTAGG---------------------------------------------------------TTAACTGAGCAAAGGAGGGTTTGTCTTGGTAGATCTGGAATACATGGATGGGGCCTGTTTGCACGTAGGAACATTCAAGAAGGAGAAATGGTTCTTGAATATCGTGGTGAACAGGTCAGACGCAGTGTTGCGGATCTTAGGGAGGCACGCTATAAATTGGAAGGCAAAGACTGCTATCTCTTTAAGATCAGTGAAGAAGTAGTTATTGATGCTACAGATAAAGGGAACATTGCACGCTTAATAAACCATTCTTGCATGCCCAATTGCTATGCAAGGATCATGAGTGTGAGTAGTGATGAAAGCCGGATCGTACTTATAGCCAAGACAAATGTCTCCTCTGGTGACGAGCTAACGTATGACTACTTGTTTGATCCTGATGAAAGTGACGAATGCAAAGTCCCTTGTCTCTGTAAAGCCCCAAATTGCCGTAAATTCATGAAC
>Csp_1
------------------------------ATGCCGAATCTGAAGCGGTGCAGAGCGGAAGAATCTGTGTGCGAGGAGGAGGAAAGTACAGGG---------ACTATAAAGAAACGGAAATCGGACCGGTTTTACCGGCTCGATCTCCTTGGAGAAGTTGCCGCCGGCCGAATTTCGTCACCCTCTGACGGATTCAGGAGGAGATTTAGCGAAGATCTCGAGGATTTC---AGCAGCGTCGCCGCCTCGTGGTGCACTGAGGTTTCGTACTGTTCCGGCGAGGTCGAATCAGAGTCAAGGAGTGGAGACGCTGCTCGCCGGAAGAATAAGAGCTCCGGCGATGTTTTCCGGCCACCGCTCGTGAAGACGTCACGTGGACGAGTTCAGGTACTCCCTTCACGTTTTAATGATTCAGTTCTTCTTGATCCATGGAAGAAAGAAAAATCAAAGACGAAAGCCCTAGATCCTTGT---CTTGTTCCTGAATTTAACCTAAATGAG---CGTGAAAAGGAGAAATTGAGCTGGGAGTCTCTGAAATTAAGTTCCAGAAACATCAGTGAACAGAAACAGGGGGCGAAATTGAGTTCTATAAACCCC---AATTTCTTAGCATTGTTGGAAGAA------------GAAGAAAACTGT------TTTTCGAACGTCAAGAACTTCAATGCGAAGAAATATTCGAGTTCTCGTAGTTCTCTTACGTCTATTCACGATCCT---TTCATAGAAGTCGAGGAGAAATCACTGCCATTTGTTGAAGTGGTCGAGGAGTCTCCGAAG---GTTTTCGATTCTACAGCTTTAGAGAGGTTCTCGAAATTGAACAATGAGAAGAGAAAAGGTGCCTATAAGCTGGAAGAGTTTGTTTCGGGTGATGTAGTTTGGGCGAAACCGGGGAAAAGGTATCCAGTGTGGCCTGCTATTGTGATTGATCCGATGTTACAAGCTCCCGAAATAGTTCTGAATTCGTGCATTGCTGGAGCTATCTGTGTCATGTTCTTTGGACATTCTGGAAAGGGAAAAGAACGGGACTATGCATGGGTGAAGCATGGAATGATTTTTCCCTTCATAGACTATGTGGACAGGTTTCAGGGGCAGACCCAGTTGCACAGGAGTAAACCAAGTGATTTTCGGATGGCTATAGAGGAGGCATTCCTAGCAGAACATGGTTTCGCGGGAATGCTTATGGCGGAGACGAACATGGCTGGGCTGCCATTGACGTACCATCAATCAGTTCCTGGAGGGGTTCAAGAGGCCACTGATTCCAATCAGGATCTGGAATGCCACTCCCGAAACCAGGCTGTACTTCACAAAGAGAACCTATTACGACCTTGTGATGGCTGTGGTTTGAACCTTCGTTTGAAAAGTAATAAGAAAATGAAAGGTTTTCATCCTAACGGCCAGTTGTTATGTAAACATTGCTCTAGGTTAGTGAATTCTAAACAATATTGTGGCATATGCAAGAAGATTTGGCATCATTCAGATGGTGGAAATTGGGTACGTTGTGATGGATGTAAAGTTTGGGTTCATGCAGAGTGCGCTAAAATCTCGAGCAACCTTTTTAAGGATCTACAAAGCACTGATTATTTCTGCCCCGATTGCAAGGCGAAGTTTAATTTTGAAATATCAGATTCAGAAAAATGGCAGCCACACGTTAGATCTAATAACAGCCATGGGAAATGCGTGCTACCGAACAAGATAACTGTTGTATGCTTTGGCATGGAAGGGACATACTTCCCTAATCTCCATTTAGTTGTGTGTAGGTGCGGTTCATGTGGGTCAGAGAAGCGAACACTTAGTGATTGGGAACGACACACAGGTTCTAAATGGAAAAATTGGAAGACTAGTGTTAAAGTGAAAAGTTCAATGCTCCCACTCGAACAATGGATGCTGCAGAGTTCAGATTCCCATGTTCGTGGTCTTGCCTCTGTAGATTCTGTGAAGCGCCCTTCTCTAAAGTTTCGGAAGCAGAAGTTGCTTTCTTTCTTGCAAGAAAAGTATGATCCTGTGTATGCAAAGTGGACAACAGAACGATGTGCAATATGCAGATGGGTTGAAGATTGGGATTACAACAAAATAATTATCTGCAACAGATGTCAAATAGCTGTCCATCAGGAGTGTTATGGAGCAAGAAGCATACGAGATTTCACTTCTTGGGTTTGCAGAGCATGTGAGACCCCTGATGTTAAGAGGGAGTGCTGCCTTTGTCCTGTCAAAGGGGGAGCTTTGAAGCCTTCAGATGTTGAAACATTGTGGGTTCATGTCACATGCGCTTGGTTTCAACCTGAAGTTTCTTTCTTAAGTGATGAAAAGATGGAGCCTGCAGTTGGTATCCTGAAGATTCCATCGAGTAATTTTGTGAAGGTTTGCGTGATTTGCAAGCAGATGCATGGTTCGTGCACTCAATGTTTTAAGTGTTCCACTTATTATCATGCAATGTGTGCGTCAAGGGCAGGATACCGCATGGAGTTGCATTGCTTGGAGAAAAATGGAAGACAGATTACAAAAATGGTTTCATATTGCGCTTATCACAAGGCCCCAAACCCAGATACTGTTTTAGTTATACAGACTCCTGTTGGAGTTTTCTCTACCAAAAGTTTGCTTCAAAATAAG---AAGCGAACTGGTTCAAGGCTAATCTCATCCAATAGGACAGCTGTTCCACAAGATTCAACTTTACAAATTCATCAGCCTGAATCTTCATCTAGTGCAAGATGCCAGATATTTAATAAAAGGGAGAAAAAGAGAACGGTAGATGAGGCGGTTGCCCATCGGCTGAGGGGACCTTGCCATCATTCCTTAGATGCAATTGAAAGCTTGAACACATTTAGGGACGAAAAGGATCCTAGATCTTTTTCTACATTTAGGGAACGACTTCACTTCTTACAGACAACGGAGAAAAAAAGGGTTTGTTTGGGTAGATCTGGTATACATGGATGGGGCCTCTTCGCGCGTAGGAACATCCAAGAAGGAGAGATGGTTCTTGAGTATCGTGGTGAGCAGGTTAGGCGTAGCGTTGCAGATTTGAGGGAGGCACGCTATCGATTGGAAGGCAAAGACTGTTATCTGTTTAAGATAAGCGAAGAAGTGGTGATTGATGCCACCGATAAAGGAAACATTGCACGCTTAATTAACCATTCTTGCATGCCAAACTGCTATGCGAGGATTATGAGTGTAGGTGGTGAAGAAAGCCGGATCGTACTTATTGCAAAGACAAATGTCGCTGCTGGTGATGAGTTAACGTATGATTACTTATTTGATCCCGACGAAGGTGATGAATGTAAAGTTCCCTGTTTATGTAAAGCTCCTAATTGCCGAAAATTCATGAAT
>Efe_1
ATG------CAAGAGGAGATTGCCGCTACAATGGGTGTCCTGAAGCGTTGCAGCAGCGAAGAGGATTTTTATGCGGATTTTTCT---------------CCAAGTACGAAGAAAAGGAAG---GGAAATTTCGATCGCCTTGATCTCTTAGGCGACGTTGCTGCGGCTGGCTTGGTTTTGGAGAATGGCGTTGCCTATTCGGCCTACGCTGGAAGTCGGCGAAGTGAGGATCCGGAGGACATCTCTTCTCTTTGCACGGAAGTTTCTTGTTGCTCCGGAGAGCCGGAATCCGTGAAGAATCCACGGGGA------ATCCGGAATGGGGGTCTACCGGGAGAGGTAGGGCAAGTTCCAGCTACCAGGAGGTCAAGCGGCCGAGTTGCTGTTTTGCCGTCTCGGTTAAGGGATTCAATA---CTCGACCCTTGGAAGAAAACCACTGTCGAGGATCTAAAT---------------TCTAACGCTGCAATTGTCAAGAAGGAGAAGAAGAAGAAGAAAGGATATAGTTCCCAAGAATCCGTGGAAACTGCAGAAGATATTCCCCAAGTT---CCAAAATACACGTGGGTGAGGAATCATAGT---TCCGTCGGTTCTTTTACGTCCGAA------------AAGGAAGGGTCA---------------------------------CGGAGGAAGAGCAGCGCCCAGAGTAAATTTGAGAAGCTAAGCAGCATCTTCTTCAATCGGTTGGCAGAGGAGAGGTCGATAGTGATGGACGAGGCGGGAAATGTCTCAGTGGGT---------------------------------------AAGGTAAAAAATGGACATTCTGTTTGTAGGCTGGAAGATTTTGCTCTCGGTGATGTTGTTTGGGCGAAATCGGCAAAAAAGTATCCAGCTTGGCCTGCAATCGTGATTGACCCGATGCTACAAGCTCCACAAAGTGTGCTTAACTCATGCATTCCCGGAGCTCTGTGTGTAATGTTCTTCGGGTATTCTGGGAAAGACAGAGAAAGGGATTATGCATGGGTTAAACAAGGGATGATTTTTCCTTTTATGGACTGCTTAGACCGATTCCAGGGCCAGACGCAGCTATTCAAGAGCAAGCCTAGCGATTTTCGGATAGCCATAGAGGAGGCATCCTTGGCAGAGTATGGTTTTTTCGATCCCCATAGTGATGCAGTGAGCGAGGAT---GGACGG---GGATACGCCAATTCTGTGTCTAGAGGGGCCCAGGAAGCTACTGACTCGAACCATGATCAGGAAAGCAACTCACGCGACGAGGAATTGCTGCCAATTCAGGAACCAGGTCCATGCTGTCATAGCTGTGGTGGTAATCTTCCTTGTAAAAGTTCTAAAAAAAAGAAAAGCAACTCT---TCAGGCGTGCTGTTATGCAAACACTGCTCTAAGTTACGCAAATCTAAACAGTATTGTGGCATCTGCAAGAAGATTTGGCATCATTCAGATGGTGGTAGTTGGGTACAATGTGATGGTTGTAAGGTTTGGGTACATGCCGAGTGTGAAAAGCTTAGCAGCAATTGTTTCAAGGACTTGGAGGATGCTGATTATTTCTGCCCTGAGTGCAAAGAAAAGTTAAAGCCTATTAATAAAGTGTCGGCAAAATGGCAGCAAGAACTGAGGCCACAAAGCAGTTTACAGCATTATCCAGTTCCAGACGAGCTCAAAGTTGTGTGCACAGGAGTGGAAGGGATCTACTTTACGAAGCTTCATCTAGTTACATGTGGATGTGGTTTTTGTGGGAACAACAAGAGGACGTTAAGTGATTGGGAACGGCACACAGGTTCAAAAAAGAAAAACTGGAAAGCAAGTGTTAAAGTGAAAAGCACATTGATGTTACTCAGTCTCTGGATTGAACAGATTTCAGCTTATGATCCCCGTGGTCTTTATTATTTAAATCCAGAAAATGGCTGTTCCATGCGACCAAGCAAGAAAAGTCTACTAACTTACCTGCAGGAGAAATATGATCCAGTTTCTGTTAATTGGACTACTGAAAGATGTGCCATATGCCGGTGGATTGAAGATTGGGATTACAATAAAATTATCATTTGCATCAGATGCCAAATAGCTGTTCATCAAGAATGTTATGGAGCTAGAAATGTGCAGGATTTTACTGCTTGGGTATGCAGAGCATGTGAGACTCCTGATATCAAGCGGGAATGTTGCCTCTGTCCTGTCAAAGGTGGTGCCTTGAAACCATCAGATGTCAAACCACTCTGGGTCCATGTTACATGTGCTTGGTTTTCTCCTGAGGTTTCTTTTTCAAGTGATGAGGCCATGGAGCCTGCAGTTGGAATACTGAAAATCCCGATGAAATCATTTCTTCAGGTCTGTGTCATCTGCAAGCAAATGCATGGTTCTTGTACACACTGTTGCAAGTGTAATACATCATATCATGCAATGTGTGCATCAAGGGCGGGCTACCGAATGGAGTTACACTGCATTGTAAAAAATGGCAGGCAGATTACAAAGATGGTTTCATACTGTGCCTCACACAGGGATCCAAATCCAGACACAGCTTTGGTGATAAAGACACCTCAAGGGGTGTTCACGATGAAAGGAACC---CAGGGCAAGGATAAACATACTCTTTCA---ATGACATCATTG---GACATTGAAGTTCCTCGAGAAGCAGGTTCAGAAGGCCCAAAACCTGTCTCATCATCTGCTGCAAAATGTCAGGCTTTTGAAAAGCCTGTAAATGGGGGTGTAGCAAGGTGTCCTATAGCTCATCGATTGATGGGTGCTCGCCATCACTCTATTGATATAATACAGGACTTCAATTCATTTGCGGAGCAAAAGGACCCTATATATTATGCAACTTTTGAGGAACGCCTGTCATATCTACAGTTAACGGAGAAAAAGAGAGTATGCTTTGGAAGGTCTGGAATACATGGTTGGGGTCTCTTTGCACGAAGAAATATTAAAGAGGGAGATATGGTCGTTGAATATCGAGGTGAGCAGGTCAGGCGCAGTGTTGCCGATTTGCGTGAGGCACGTTATCAGGCAGAAGGGAAGGGCTGTTACCTGTTCAAAATTAGTGAAGAGGTAGTGATCGATGCTACAGAAAAGGGGAACATAGCACGGCTCATCAATCATTCTTGCATGCCAAACTGTTACGCAAGGATCATGCCCGTTCGTGGTGTGGAGTGCAGAATAGTTCTCATTGCCAAGACTGACGTTCTTGCTGGAGATGAACTAACGTACGATTATCAGTTTGATATAGAT---AGTGATGAGTGTAAAGTCCCCTGTCTCTGTAGATCACCCAACTGTCGGAGATTCATGAAC
>Efe_2
ATG------CGGGAGGAGATTGCCCCTAGAATGGGCGTCCTGAAACGTTGCAGTAGCGAGGAGGATTTTTACGCGGATTTTTCC---------------CCAAGTACGAAGAGAAGGAAG---GGAAATTTCCCTCGCCTTGATCTCTTAGGAGACGTTGCGGCGGCTGGCTTGGTTTTGGAGAATGGCGTTGTCTATACAGCCTACGCTAGAAGTCGGCGAAGCGAGGATCCGGAGGACATCTCTTCTCTTTGCACGGAAGTTTCTTATTGTTCAGGAGAGCCGGAATCCGTGAAAAATCCGCGGGGA------ATTGGGAATGGGGATCTACCGGGAGAGGTGGGGCAGGTTCCAGCTACCAGGAGGACAAGCGGCCGAGTTCCGATTTTGCCGTCTCGGTTAAGGGATTCAATA---CTCGACCCTTGGAAGAAAACCACTGTCAAGGACCTAAAT---------------ATTGTCTCTGCAATTGCTAAGAAGGAG---GAGAAGAAGAAAGGATATAGTTTACAAGAATCGGTGGAAAATGCAGAAGATATTCCCCAAGTT---CCAAAATACACGTGGGTGAAGAATCCTAGT---TCCGTCGGTTCTTTTACGTCCCAA------------AAGGAAGGGGCA---------------------------------CGGAAGAAGAGCAGCGCCCAGAGTAAAGTTGGGAAGCTAAGGAGGTTCTTCTTCAATCGGCTGGCAGAAGAGAGGTCGATGGTGATGGACGAGGCGGGGAATTTAACGGTGGGC---------------------------------------AAGGTAAAGAATGGGCATTCTATTTACAGGCTGGAGGATTTTGCTCTCGGTGATGTTGTTTGGGCGAAATCAGCGAAGAAGTATCCAGCTTGGCCTGCAATCGTGATTGACCCGATGCTGCAAGCTCCACAAAGTGTGCTCAACTCATGCATTCCCGGAGCTCTCTGTGTAATGTTCTTCGGGTATTCCGGGAAAGACAGAGAAAGGGATTATGCATGGGTTAAACAAGGGATGGTTTTTCCTTTTATGGACTGCTTAGACCGATTCCAAGGTCAGACGCAGCTATTCAAGAGCAAGCCTAGTGATTTTCGAATGGCCATAGAGGAGGCATCTTTGGCAGAGTATGGTTTTTCCGATCCCCAGAGTGACGCAGTAAGCGAGGAT---GGACGGGCGGGATACGCCAATTCTGTGTCTAGAGGGGCCCAGGAAGCTACTGACTCGAACCATGATCAGGAAAGCAACTCACACGACAAGGAATTGCCGCCAATTCAGGAACCGGCTCCATGTTGTCATAGCTGTGGTTGTAATCTTCCTTGTAAAAGTTCCAAGAAAAAGAAAAGCAGCTCT---TCAGGCATGCTGTTATGCAAACACTGCTCTAAGTTACTCAAATCTAAACAATATTGTGGCATCTGCAAGAAGATTTGGCATCATTCAGATGGTGGTAGTTGGGTACAATGTGATGGTTGTAAGGTTTGGGTACATGCCGAGTGTGAAAAGCTTAGCAGCAATTGTTTCAAGGACTTGAAGGATGCTGATTATTTCTGCCCCAAATGCAAAGAAAAGTTAAAGCCTATTAATAAAGCACCAGCAAAGTGGCAGCAAGAACTGAGGTCACAAAACGGTTCACAACATTATCCAGTCCCGGACGAGCTCAAAGTTGTGTGCGCAGGTGTGGAAGGGATCTACTTTACGAAGCTTCATCTAGTTACGTGTGGATGTGGTTTTTGTGGGAACAACAAGAGGACGTTGAGTGATTGGGAACGACACACAGGTTCAAAAAAGAAAAATTGGAAAGCTAGCGTTAAAGTGAAAAGCACAATGATGTTACTCAGTCTCTGGATTGAACAGATTTCAGCTTATGATCGCCGTGGTCTTTATTATTTAAATCCAGAAAATGGCAGTTCCATGCGTCCAAGCAAGAAAGGTCTGCTAACCTACCTGCAGGAGAAATATGATCCAGTTTCTGTTAATTGGACTACTGAAAGATGTGCCATATGCCGGTGGATCGAAGATTGGGATTACAATAAAATTATCATTTGCATTAGATGCCAAATAGCTGTTCATCAAGAATGTTATGGAGCTAGAAACGTGCAGGATTTTACTGCTTGGGTATGCAGAGCATGTGAGACTCCTGATATCAAGCGGGAATGTTGCCTCTGTCCTGTCAAAGGTGGTGCCTTGAAACCATCAGATGTCAAACCACTCTGGGTCCATGTTACATGTGCTTGGTTTTCTCCTGAGGTTTCTTTTTCAAGTGATGAGGCCATGGAACCTGCAGTTGGAATACTGAAAATCCCGATGAAATCCTTTCTTCAGGTCTGTGTTATATGCAAGCAAATGCACGGTTCTTGTACACACTGTTGCAAGTGTAATACATCATATCATGCAATGTGTGCATCAAGGGCGGGCTATCGAATGGAGTTACACTGCATTGTGAAAAATGGCAGGCAGATAACAAAGATGGTTTCATACTGTGCCTCACACAGGGATCCAAATCCAGACACAGCTTTGGTGATAAAGTCACCTCAAGGGGTGTTCACGATGAAAGGAACC---CAGGGCAAGGAGAAACATACTCTTTCAAAGGCAACATCATTG---GACATTGAAGTTCTTCGAGAAGCAGGCTCAGAAGCTCCACAACCAGTCTCATCATCTGCTGCAAAATGTCAGGCTTTTGAAAAGCCTATAAATGGGGGTGTAACAAGGTGTCCTATAGCTCATCGGTTGATGGGTGCACGCCGTCACTCCATTGATATAATCCAGGGCTTCAATTCATTTGCGGAGCAAAAGGACCCTATATATTATGCAACTTTTGAGGAACGCCTGTCATATCTACAGTTGACGGAGAAAAAGAGAGTATGCTTTGGAAGGTCTGGAATACATGGTTGGGGTCTCTTTGCACGAAGAAATATTAAAGAAGGAGATATGGTCGTTGAATATCGAGGTGAACAGGTCAGGCGCAGTGTTGCCGACTTGCGTGAGGCACGTTATCAGGCAGAAGGGAAGGGCTGTTACCTGTTCAAAATTAGTGAAGAGGTAGTGATCGATGCTACAGAAAAGGGGAATATAGCACGGCTCATCAATCATTCTTGCATGCCGAACTGTTACGCGAGGATCATGCCTGTTCGTGGTGTGGAGTGCAGAATAGTTCTCATTGCCAAGACTGACGTTCTTGCTGGAGATGAACTAACGTACGATTATCAGTTTGATATAGAC---AGTGATGAGTGTAAAGTCCCCTGTCTCTGTAGATCACCCAACTGCCGAAGATTCATGAAC
>Egu_1
ATGATATTTGAGCGGAGTTCGAGAGCCCGAATGCCGAGCTTGAAGCCCTGCAACGTGGAGGGCGCCTCCGTTTGCGACGACGACGGCGAGGGGGGAGAATGCCGGAAGCGGCGGAGGGAGGATGATGACTCGTTTCCGGTTAAGATGATCGGAGACGTCTCCACTGCCGGGATAGCGTACGTTGCCGGAGGGTTCCGGCGA---------------GGGGAGGAGCTGAGTGCTGCCGTGGCGTCGTCCTGGTGTACCGAGGTCTCC---TGCTCCGGCGAAGCGGAATCGGGGTCCCGCGATGGGGGG---------------------------GAGCCGGCGGCGCGGCCGCCCGTTGTGCGGACATCAAGGGGGAGGATCCAGGTGCTTCCTTCCCGGTTCACTGATTCGGTCCTCATTGACCCCTGGAAGAAGGAGAAACCCAAGGGGAAGGCGTCAGACTCTGAT---TCCCATGACGTGGGTGGTGTTCTTGCA---GATCAAGAACAGAGCTTGAGCTATAAA------------------------------------------GGCGCCACCTTTGTTACTGTAGAGCCC---AATTCGTTTGCATTGCTGGAG---------------GATGAAGACTGT------TATCGGGCGTGCCGAAATTTAAGTGCCAAGAAGTACTCCAGTTCTCACAGCACGCTTACATCCCTTAACGAAAGT---TTGGTTGGAGTGGAGGATAAATATCAACCTTTAGTACCTTATGTGGGGAAGCGAGTGGTTGGTTCAGAGCAAGTGGCAGTGGAATGCATGCCTCGAAAGGAGAGTGCTGAGCGGAAGGCGGATGTCTACTGGCTGGAAGATTTTGTTTTGGGTGATATAGTTTGGGCGAAGTCGGGGAAGAAGTACCCTGCTTGGCCTGCTATGGTTATTGATCCAATGCAGCAAGCTCCCGAAGTAGTGCTGAACTCCTGCATTCCAGGAGCTCTCTGCGTGATGTTTTTTGGGTACTCTGGAAATGGAAATGAAAGGGATTATGCATGGGTAAAGCAAGGAATGATCTTTCCATTTATAGACTATCTAGACAGGTTTCAGGGCCAAACTCAATTGTACAAGAGCAAGTCTAGCAATTTTAGGATGGCTATCGAGGAGGCTTTCTTAGCTGAGCATGGTTTCTTTGGAATTCAGATGGATGGGATGAATACAGCT---GGGCAGCCTGCTTATAATCAATCCGTCCCTGGATGTCTACAAGAGGCCACTGATTCGAACCATGATCAGGAATGTCAATCACAGATTCAGGCTGTA---------AAGAAATCAGGACCTCATTGCGAAAGTTGTGGGTTGAGTCTTCCTTCTAAAAGTGCAAAGAAAATGAAACATGATTCA------GAACAATTACTATGTAGACATTGTGCTAAGCTTCTAAAGTCCAAACAGTATTGTGGTATATGCAAGAAAATTTGGCATCACACAGATGGTGGAAATTGGGTTTGTTGTGATGGATGTCAAGTTTGGGTTCATGTAGAATGTGACAAAACATGCGGTAGC---CTGAAGGATCTGGAAAACACTGATTACTTTTGCCCTGATTGCAAGCCAAAGTTTCATTTTAAATTATCTGATACAGAGAAAAAGCATTCAACAGTTAGATGTGAGAGCAGCAGTTTGCAACACAGACTTCCTGAGAAGATGATTGTTTGTTGTTGTGGTATTGAAGGGATATATTTACCAGAGCAGCATGTGGTTTTATGTCAGTGTGGCTCATGCAAGACGAAGAAGTCAACACTTTGTGAGTGGGAACGGCATACAGGTTCTAGAAGTAAAAATTGGAAGATTAGTGTTAAAGTCAAAAGTACAATGCTGCCACTGGGAAAATGGATTGAACAATATGGTGGG------------------TCTTCTGCAAACCATGCTAAATGCTTACCCCCAAAAGTAAGGAAACAGAAGCTTATAGCATTGCTGCAGGAACTATATGATCCAGTGTACGCTAAATGGACAACAGAACGATGTGCAGTCTGCAGATGGGTTGAAGATTGGGATTACAATAAAATCATTATCTGCAACAGATGCCAAATAGCTGTCCACCAAGAATGTTATGGAGCACGAAATGTACGAGATTTCACATCTTGGGTTTGCAGAGCATGTGAACTGCCTCTGCATCAATGGGAGTGCTGTCTTTGCCCTGTAAAAGGGGGTGCTTTAAAGCCAACAGATGTTGATTCTTTATGGGTCCATGTTACATGTGCCTGGTTTCAGCCAGAAGTTTCTTTCTCTAGTGATGAAACCATGGAGCCTGCTGTTGGCATATTGAACATTTCTCCACAATCATTTACTAAGACATGTGTGATATGTAAGCAGATGCATGGTGCCTGCACAAAATGCTGCAAATGTTCCACTTATTATCATGCAATGTGTGCATCAAGAGCAGGGTATCGCATGGAGCTGCACTGCTTAGAAAGAAATGGGAAACAGATAACAAAAATGGTCTCATATTGTGCATACCACAGGGCTCCAAACCCAGATACTGTCTTGGTTGTGCAGACGCCAGCAGGTGTCTTCTCTACCAAAAATTTGCTCCAGAATAGTGAGAAGCAGACAGGTTCCAGACTGATT---------AGGAAGGACATCACCCTGGATGCTGCCCCACCTACTTCACCTTCTGAATCTTCATCTGCTGCAAGGTGCCAGATTTACAAAAGGACAGAAACTAAGAGAAAACAAGAGGAGGCTATTGCCCACCATTTGATGGGGCCTTGCCACCATCCTGTGGATGCAATTGAAAATTTGAATGCACCTAGGGATGAGAAGGATCCTAAATCATTTTCGACATTCAGGGAACGCCTTAAATACTTGCAGTCGACTGAGCATGGTAGGGTCTGCTTTGGTAAGTCTGGAATACATGGATGGGGGCTCTTTGCCCATCGGAACATTCAGGAAGGGGAAATGGTGGTTGAATATCGTGGTGAGCAGGTAAGACGCAGTGTTGCAGATCTAAGGGAAGCACGTTATCGGCTGGAAAAAAAGGATTGTTATCTTTTTAAAATCAGTGAAGAAGTGGTGGTTGATGCTACAGATAAAGGAAACATTGCACGTCTAATTAACCATTCTTGCATGCCCAACTGCTATGCAAGAATAATGAGTGTCAGTGACGATCAGAGCCGGATTGTACTTATAGCCAAGAGGAATGTTTCTGCAGGCGAGGAGTTAACGTACGATTACTTGTTCGATCCTGATGAAGCTGAGGAATGCAAAGTTCCCTGCCTCTGCAAAGCTCCAAACTGCCGGAAATATATGAAT
>Egu_2
ATGATCATAAAGCGGAGCCAGAGGGCGCAAATGCCGACGCTGAAGCGGTGCAATGCAGAGGGCGCCGCCCCCGGCGAGGATGACGGGGAGAGG---------CGGCGGAAGAGGCGGCGTGAGGACGGGTTCTTTCCGCTGGAGGTGCTCGGGATTGTCTCAGCAGCCGGATTCCCGGCATTCCCCCTCGGATTCAAACGGGCGGGCGCGGACGTGCGAGAGGAGATGGGCATAGCCGTGGCGTCTTCTGGGTGCACCGAGGTCTCGTACGGCTCCGGTGAGGTGGAGTTGGAGTCAAGAGATACAAGGCGGCTGCACATGCCCGAGGAGGTGGCGCCACCGCGGGCCCGACCGCCAGTCGTCCGGACGTCACGCGGGCGCGTTCAGGTGCTCCCTTCCAGGTTTAACGATTCCGTCCTTATTGACCCGTGGAAGAAGGAGAAACCCAAGGCGAAAGCGCTCGACCCCGAT---TTTGCGATCAAGACTGACCTGATGGAA---CCTAGGAAACAAGGTTTCATCCATCAAGATTCCGAACTCGGCTCAGTCTTC------------------------------------------CCC---AATTCAATCACATTGTTCGAC---------------GAAGAAGAACGG------TATTGGGCGTGCAGAAATTTAAAATTCAAGAAAAATTCCTCTTCTCGGAGCACTCTGACATCTCTTAATGAGAGT---TTTGCGGGAGTTGAGAAGTGGCTGCCGCCGGCGGTTGATGTG---GAGTTTCCACTTGTTTATTCTGACCCAATGACAGGGGAAACAAGGATGCTGAAGGAGAGCATAGAACAGAGGAAAGATTTCAATTGGCCAGAGGAGTTTGTCCCCGGTGATATCGTTTGGGCTAAGTTAGGGAAGAAGTATCCTGCTTGGCCAGCGATCGTGGTTAATCCAATGCAGCAAGCTCCGGAGGCAGTTCTGCAATCCTCCATTCCTGGGGCCGTTTGTGTGATGTTCTTTGGTTACTATGGAAATGGAAACGATAGGGAGTATGCATGGGTGAAGGAGGGGATGATCTTTCCTTTTTTAGACTACGTAGACAGGTTTCAGGGGCAGACAGAGTTGCATAAGTGCAAGCCAAGCGATTTTTGGTTGGCTATAGAGGAGGCCTTCATAGCTGAGCATGGTTTCTTAGGAGTGCAAGCGGGTGGCAATGATATGGCT---GGGCAGCCTGCATATCATCAGTCCTTTCCTAAAGGGATCCAAGAGGCCACTGATTCGAACCATGATCAGGAGTGCCAATCAGAGATCCAGGCCGTA---------AACAAATTAGGAATGCATTGTGAGAGTTGTGGACTGATCCTTCCAATCAAAAGCACAAAGCAAATGAAGCAAAAATCC------AAAGGATTCGTGTGTAGATATTGTGCTAAGCATTTGAGTTCAAAACAATGTTGTGGAATATGCAAGAAGATTTGGCATCACAAAGATGGTGGGAAATTG---------------------------------------------------------------------GATATGGAAGACTCTCAATATCTTTGCCCTGTCTGCAAGGCAAAGTTAAATTTTGAATCATCAGATACAGAGAAG---------------AAGCACTCGGAATCTAGTTGGCCAGACGCAAGATCCAACAAGATTACTGTTTGTTGTTTCGGGATGGAAGGGGCTTACCTACCAGAGCAACACATAATCTCATGTCAATGTGGCTCTTGCAAGCAGAAAAAGTTCATGCTTACTGAATGGGAGCGACATACTGGTTCTAAAACTAAAAACTGGAGATCTAGTGTTAAAGTCAAGAGTATAATGTCACCACTGGGAAAATGGGTAGAACGTTATCAG------------GCTACTATTGTTTCTGCAAACCATGCTAAACGCCCATCTCCAAAAGTAAGGAAACAAAAGATACTTGCTTCCTTGCAAGAAGCATATGACCCAGTTTATGTCAGATGGACAACAGAACGATGTGCAATCTGCAGGTGGGTTGAGGACTGGGATTACAATAAAATCATTATCTGTAACAGATGTCAAATAGCAGTTCACCAGGAATGCTATGGAGTGAGAGGCAAACAAGATTTCACATCTTGGGTTTGCCGAGCTTGTGAAACCCCAGAGCAAAAGAGGGAATGCTGCCTTTGTCCTGTAAAAGGTGGTGCTTTAAAGCCGACGGATGTTGATGCATTTTGGGTCCATGTCACGTGTGCCTGGTTTCAGCCTCAGGTTTCTTTTGCAAGTGATGAAATAATGGAGCCTGCTGTTGGCATATTGAACATTCCATCTGAATCTTTTGTGAAGGTTTGTGTCATATGTATGCAAATGCATGGCTCTTGCACTCAATGCTTTAAATGTTCCACTTATTATCATGCCATGTGTGCATCAAGAGCAGGATACCGCATGGAGTTGCACTGCTTAGAGAGAAATGGGAAACAGATAACAAAAATGATCTCATATTGCGCACATCACCGGGCTCCAAATCCAGATACCGTTTTAATCATACGCACCCCAGTGGGGGTGTTCTCTTCCAAAAAGTTGCTCCAGACCAACGAAAAGCAGAGTGGTTCAAGGCTGATT---------AGGAAAGACATCCCTAAAATTCCAAACTTACCTTCTCAATATTCTGAAATCTCATCTGCTGCAAGGTGTCTGATCTATAAAAGAATAGAAACTAAGAGAAAACAAGAAGAGACCATTGCCCACCAAGTGATGGGGCCTATTCATCATCCTCTCGGTGAAATTAGATGCCTTAATACACCTAGGGATGAGAAGGATCCTGAATCATTTTCTACTTTCAGGGAGCGTCTTAAATATTTGCAAATGACCGAGAATAGCAGAGTTTGTTTTGGGAGATCTGGAATACATGGATGGGGCCTTTTTGCACGTAGGAACATTCAAGAAGGAGAAATGGTCATTGAATACCGTGGGGAGCAGGTCAGACGCAGTGTTGCCGATTTGAGGGAAGCACGCTATCGATTAGAAGGAAAAGATTGCTATCTTTTTAAAATCAGTGAAGAAGTAGTGGTTGACGCTACAGATAAAGGGAATATAGCACGCTTAATTAATCATTCTTGCATGCCCAATTGCTATGCAAGAATTATGAGCGTGGGTGATGATGAAAGCAGGATTGTTTTAATAGCTAAGACAAATGTTTCTGCTGGAGATGAATTAACGTATGACTACTTGTTTGATCCTGATGAAGGTGATGAATATAAAGTTCCCTGTCTCTGCAAAGCTCCAAACTGTCGGAAATTTATGAAT
>Lch_1
ATG---------------------------------------------------------------------------------------------------------------------------------------------------------------------------------------------------------------------------------------------------TCGTGGGGG------TCATCTTTCTGC------------------------------------------------------------------------------------------------------------------------------------------------------------------------------------------------------------------------------------------------------------------------------------------------------------------------------------------------------------------------------------------------------------------------------------------------------------------------------------------------------------------------------------------------------------------------------------------------------------------------------------------------------------------------------------------------------------------------------------------------------------------------------------------------------------------------------------------------------------TTT---------------------------------------------------------------------------------------------------------------------------------------------------------------------------------------------------------------------------------------------------------------------------------------------------------------------------ATACTCCGGTCTGCCCATTCAAATTTATTGAAATCAAAGCAATATTGTGGCATATGCAAGAAGATTTGGCATCATTCTGATGGTGGGAGTTGGGTACGTTGTGATTCGTGTAAAGTTTGGGTTCATGCGGAGTGTGACAAGATTTGCAGCAAAGTTTTCAAGGATTTGGTGGACACTGATTACTTCTGCCCTGATTGTAAGGCAAAGTTCAATTTTGGATTGTCAGATACTGAAAAATGGCATCCACAAATTAGATCTAATAAGAGCAAAGGACTATTTGTGATGCCAAACAAGATAGCTGTTGTATGTTCTGGTGTGGAAGGGATATACTTCCCGAGTCTCCATTCAGTTGTGTGTTGGTGTGGCTCATGTGGATCTGAGAAGAGGACACTTAGTGAATGGGAGCGGCACACGGGTTCCAAAAAGAAAAATTGGAAGTCTAGTGTCAAAGTGAAAAGTTCAATGCTGCCACTGGAAGAATGGATGCTGCAGATTTCAGAGTACCATAAAAATGGTCTTGTTGCTGTAAATCCTCCCAAGCGCCCTTCTTTAAAGATACGGAAGCAGAAGTTGCTTGCTTTCTTGCAAGAGAAGTATGATCCAGTGTATGCTAAGTGGACAACAGAACGCTGTGCAGTCTGCAGATGGGTTGAGGATTGGGATTACAATAAAATTATCATCTGCAACAGATGTCAAATAGCTGTCCACCAGGAATGCTATGGAGCAAGAAACATTCCAGATATTACTTCTTGGGTTTGCAGGGCATGTGAAACACCTGATGTCAAGCGGGAGTGTTGCCTTTGTCCTGTCAAAGGAGGTGCTCTGAAGCCAACAGATGTGGAGACCTTGTGGGTTCATGTCACTTGTGCTTGGTTTCAACCTGAAGTTTCCTTCTTAAGTGATGAAAAGATGGAGCCTGCAGTCGGCATCTTGAGAATTCCATCGAACTCTTTTGTAAAGGTTTGTGTGATTTGTAATCAGATGCACGGTTCATGCACGCAATGTTGCAAGTGTTCCACCTATTATCATGCAATGTGTGCATCAAAGGCAGGATACCGAATGGAGTTGCACTGCTTGGAGAAAAACGGGAAACAGATCACGAAAATGGTCTCATTTTGCTCTTTCCACAAGGCTCCAAACCTGGATACTGTTTTAATCATACATTCCCCTCAAGGTGTTTTCTCTGCCAAAAGTTTGCTCCAAAGTAAG---AAGAGGACTGGTTCAAGGCTAATCTCAACCGTTAGAGCAGAGGTCCAACAGGATTCAACTCCTGAAGTTCAGCAGTTTGAG---TCATCTGCTGCAAGGTGCCGGATCTATAAAAAACTTGGAAATAAGAGAACGAGAGAAGAAGCAATTTCCCACAGTGTAGCAGGGCCTTGCCATCATTCTCTAGATGCAATTGAAAGCTTGAATTCATTTAGG---------------------------------------------------------------------------------------------------------------------------------------------------GTTCTTGAATATCGTGGTGAACAGGTTAGACGCAGTGTTGCTGATCTAAGAGAAGCACGTTACCGGTTGGAAGGCAAAGACTGCTACCTGTTTAAGATCAGTGAAGAAGTAGTTGTCGATGCTACGGATAAAGGGAATATCGCACGCTTAATCAACCATTCTTGCATGCCCAACTGCTATGCAAGGATCATGAGTGTGGGTCCTGATGAGAGCCGGATCGTACTTATTGCCAAGATGAATGTTGCTGCTGGCGACGAGTTAACATACGACTACTTGTTTGATCCTGACGAAGGCGACGAACACAAAGTCCCATGCCTCTGTAAATCCCCTAATTGCCGGAAATTCATGAAT
>Nco_1
ATG------CAGGAGGAGATTGCCCCCACAATGGGCGCCCTGAAGCGTTGCAGTAGCGAAGAGGATTTTTACGGGGATTTTTCC---------------CCAAGTGCGAAGAAACGGAAG---GGAAATTTCCCTCGCCTCGATCTCTTGGGCGACGTTGCTGCGGCTGGCTTGGTTTTGAAGAATGGCGTTGTCTATTCGGCCTACGGTGGAAGTCGGCGAAGTGAGGATCCGGAGGACATCTCTTCTCTTTGCACGGAAGTTTCTTGTTGCTCCGGAGAGCCGGAATCCGTGAAGAATCCACGGAGA------ATCGGGAATGGGGATCTACCGGGAGAGGTAAGGCAGGTTCCAGCGACGAGGAGGTCAAGCGGCCGAGTTCCTGTTTTGCCGTCTCGGTTAAGGGATTCAATA---CTCGATCCTTGGAAGAAAACCACTGTGAAGGACGTAAAA---------------TTTGACGCTGCAATTGCTAAGGAGGAG------AAGATGAAAGGGTATAGTTCTCAAGAATCGGTGGAATCTGCAGAAGATATTCCCGAAGTTGTTCCAAAATACACATGGGTGAGGAACTCCAGT---TCTGTTAGTTCTTTCACGTCCGAA------------AAGGAAGGGACA---------------------------------CGGAAGAAGAGCAGCGTCCAGAGTAAAGTTGAGAAGCTAAGGAGGTTCTTCTTCAATCGGTTGGCAGAGGAGAGATCGATAGTGATGGACGAGGCGGGGAATTTCCCAGTGGGC---------------------------------------AAGGTAAAGAATGGACATTCTGTTTACAGGCTGGAGGATTTTGCTCTCGGTGACGTTGTTTGGGCGAAATCGGCTAAGAAGTATCCGGCTTGGCCTGCAATCGTGATCGACCCGATGCTGCAAGCTCCACAAAGTGTCCTGAACTCGTGCATTCCCGGAGCTCTGTGTGTAATGTTCTTCGGGTATTCAGGGAAAGACAGAGAAAGGGATTATGCGTGGGTTAAACAAGGGATGGTGTTCCCTTTTATGGACTGCTTAGACCGATTCCAAGGCCAGACGCAGCTATTCAAGAGCAAGCCTAGTGATTTTAGGCTAGCCATAGAGGAGGCGTCCTTGGCAGAATATGGTTTTTTCGATCCCCAGAGTGATGGAGTGAGCGAGGAT---GGGCAG---------GGGAACTGCTGCCAACTCGGGAACCAGGACCATGTT------------------------------------------------------------------------GTCATAGCTGTGGTGGCAATCTTCCTTCTAAAAGTTCCAAAAAAAAGAAAGGCAGCTCTTGCAAACACTGCTCTAAGTTACTCAAATCTAAACAGTATTGTGGCATCTGCAAGAAGATTTGGCATCATTCAGATGGTG---------------------------GTACAATGCGATGGTTGTAAGGTTTGGGTACATGCCGAATGTGAAAAGCTTAGCAGCAATTGTTTCAAGGACTTGAAGGATGCTGATTACTTCTGCCCAGAGTGCAAAGAAAAGTCAAATCCTGTTACCAAAATATCAGCAAAGTGGCAGCAAGAACTAAGGTCACAAAATGGTTCACAGCATTATCCAGTTCCAGATGAGCTCAAAGTTGTGTGCACAGGGGTGGAAGGGATATACTTTACGAAACTTCACCTAGTTATGTGTGGATGTGGTTCTTGTGGGAACAACAAGAGGACATTAAGTGATTGGGAACGACACACAGGTTCAAAAAAGAAAAATTGGAAAGCTAGTGTTAAAGTGAAAAGCACATTGATGCCACTCAGTCTTTGGATTGATCAGGTTTCAGCTTATGATCCCCATGGTCTTCTTTATTTAAATCCAGAAAATGGCAGTTCTATGCGTCTAAGCAAGAAAGGTCTACTAACTTACCTGCAG---------------------------------------------------------------------------------------------------------------------------------------------------------------------------------------------------------------------------------GGTGGTGCCTTGAAACCGTCAGATGTCAAACCACTCTGGGCCCATGTTACATGTGCTTGGTTTTCTCCTGAGGTTTCTTTTTCAAGCGATGAGGCCATGGAGCCTGCAGTCGGAATACTGAAAATCCCGATGAAATCCTTTCTTCAGGTCTGTGTCATCTGCAAGCAAATGCATGGTTCTTGTACACACTGTTGCAAGTGTTGCACACCATATCATGCAATGTGTGCATCAAGGGCAGGCTACCGAATGGAGTTACACTGCATTGTGAAAAATGGCAGGCAGATTACAAAGATGGTTTCATACTGTGCCTCACACAGGGATCCAAATCCAGACACAGCTTTGGTGATAAAGACACCTCAAGGGGTGTTCACGATGAAAGGAACC---CAGGGCAAGGAGAAACATACTCTTTCAAAGACAATGTCATTG---GACATGGAAGTTCCTAGAGGAGCAGGTTCACAAGCTCCACTGCCAGTGTCATCATCTGCTGCAAAATGTCAGACCTTTGAAAAGACTGTAAAC---AGGGTAGCAAGGTGTCCTATAGCTCATCGGTTGATGGGTGCTCACCATCACTCCATTGAGATAATTCAGGGCCTTAATTCATTTGCGGAGGAAAAGGACCCTATATATTTTGTCACTTTTGAGGATCGCCTGTCATATCTACAGTTAACGGAGAAAAAAAGAGTATGCTTTGGAAGATCTGGAATACATGGTTGGGGTCTCTTTGCACGGCGAAATATTAAAGAGGGAGAGATGGTACTTGAATATCGAGGTGAGCAGGTTAGACGCAGTGTTGCTGACTTGCGTGAGGCACGTTATCAGGCAGAGGGCAAGGGCTGCTATCTGTTCAAAATTAGTGAAGAGGTAGTTATTGATGCTACAGAAAAGGGGAACATAGCACGGCTTATCAATCATTCTGTACGTACGACTATCAATTTGAGGTTG---------------------------ATAGTGATGAGTGTAAAGTCCCCTGTCTCTGCCGGAGATTCA---------------------------------------------------------------------------------------------
>Osa_1
ATG---------------CTCGCGTCCCGCATCCCG---CTCAAGCGCTGCACCGCCGCC---------------------------------------------------------------------------------------------------------GCCGTCGTCCCCCTC---------------------------------------------------------------------------------------------CCCGGGGAGTTGGAGATGGAGGAGGGGCCCACC---------------CCCCCCGCCGGGGGTGGTGAGGGGAGCGGCGCGGCGGTGGTGCCCGCCAAGCGCCGCCGCGAGCGGGTGGTCCCCTCGCGGTTTAGGGACTCGGTGGTGCTGCCGCCCGCGAAGAAGGGGAGGCCCGCGAAGAAGGCGGCCGCGCGGGAGGGCGGGGACGGGGAGGTGTACGATGTGGAGGTGCGCGCGGTGGAGCAACAAGGCGCGACGGCGGCGGCCTTCGGCGCCGTGGAG---------------------------------------------ACCGCGGTGTGGCCCGGCGACGAGCGGCCGGCGCAGACGGAGGAGGAGCTG------TACCGGGCGTGCAGGAATATCCGCAGGAGCAGCAGCTCCAGCAGCGGCAGCGTGGTGACGTCGCTGAGCAATGCC---GGCGGGAGCGTGGCGCCGGAGGGGAAGCCCGTGGTG---------------------------------------GTGGTGGAGTGCAAGCCGAAGAGGGAGGGCGGCGATAAAAAGGAGGATTTTTACTGGCCGGAGGATTTCGTGCTGGGTGATGTCGTGTGGGCGAGGTCCGGGAAGAAGTGCCCAGCATGGCCTGCGGTGGTGATTGACCCACTGCTCCACGCGCCAGCGGTCGTGTTGAACTCCTGCATCCCGGGTGCACTCTGCGTCATGTTCTTTGGATTCTCTTCTGGCGGGCATGGCAGGGACTATGGATGGATTAAGCAAGGGATGATCTTTCCATTTGTGGACTACTTAGACCGGTTTCAGGGTCAGGCT---TTGTATAAACTCAAGGCAAACAGATTCCGTCAAGCAATTGAGGAGGCTTTCCTTGCTGAGCGTGGGTTTTGTGAGCTCGAAATGGATGAGGGGTGCTCACTA---GAGAAGTCTGTCAATGACCAGTCTGTCCCTGACGGGTTACAGGAAGGGAGTGGTTCTAACAATGACCAGGAATGTCAATCGGAGGCTCAGGTTGTT---------GGCAAATCAACTGGATGTTGTGATAGTTGTGGTAATCGTGTTCCACCCAAGATCGCGAAGAAAAAGAAGCAAGCGGGA------GAGCAGTTACTCTGTAGACACTGTGATAAGCTATTGCAGTCAAAGCAGTACTGTGGCATATGCAAGAAAATCTGGCACCACACAGATGGTGGAAATTGGGTTTGTTGTGATGAGTGTCAAATTTGGGTTCACGTAGAATGTGACCTAACATGCATCAAC---ATGGAGGACTTAGAAAATGCCGATTACTTCTGTCCAGATTGCAAATCAAAACGCAAGACAGTACCTCCTGTTGAACAAATGAACACTCCGAACAGTTCAGAATGTGCTAGCACTTCTAAGGAAAAACTGCCGGAAATGATACCTGTGTTCTGCTTTGGGATGGACGGAATGTATTTACCTAAGAAGCACATGATACTATGCCAATGTAATTCTTGCAAAGAAAGGCTGATGAGTCTGAGTGAGTGGGAGAGACATACTGGTTCAAGGAAGAAGAACTGGAAGATGAGCGTTAAACTTAAGAGCAATGGGGATCCATTGGTAACCTTGTTGGATGATATTCCC---------------------------TGCGCAAATGTGAAGTCTTCTACACCAAGTATTAATAAAGAAGAGTTGCTGAAATTGCTAGCAAATTCTTTTAGACCTGTCAATGCTAGATGGACAACTGAACGTTGTGCTGTTTGTCGATGGGTTGAGGATTGGGACTACAATAAAATTATTATTTGCAACAGATGCCAAATAGCTGTCCACCAAGAGTGCTATGGAGCACGTGATGTACAAGATTTTACAAATTGGGTCTGTCGAGCATGTGAATTGCCGAAACAAAAAAGAGAATGTTGTCTTTGTCCTGTCAAAGGCGGTGCTCTCAAGCCAACAGATATTGACCAACTATGGGTTCATGTTACATGTGCCTGGTTTCAACCTAAAGTCTCTTTTCCTGTTGATGAGACAATGGAGCCAGCCATGGGCATATTGAGCATCCCTTCAGAGTACTTTAAGAAGGCATGTGTTATATGCAAGCAGATGCATGGTGCCTGCACTCAGTGCTACAAGTGCTCTACTTATTATCATGCAATGTGTGCATCAAGAGCAGGATATCGCATGGAGTTGCAATACTCTGAAAAAAATGGAAGGAACATAACAAGAATGGTTTCCTACTGTGCATTTCACAGTACTCCTGACCCAGATAATGTCTTGATAGTTAAGACGCCTGAAGGAGTTTTCTCAACCAAATTTTTGCCCCAAAATAATGAGAAACAGAGTGGTACAAGACTTGTC---------AGGAAAGAGAATCTACAGGAGAAAGTCCTTCCTGCTAAAATTTCTGAC---TGTCCAGCTGCAAGGTGCCTACCTTATGAAATGCTGAAAAATAAGAAAGAACCAGGAGAGGCAATTGCCCACAGAATAATGGGACCCCGACATCATTCCCAAGAGTCAATTGAGGGTTTGAACGCTTGCATGGATCAAAAGGATGAAAAATCCTTCGCAACTTTTAGAGAACGACTTCGGTATTTACAGAAAATAGAAAACAAAAGGGTCTCTTGTGGTCGATCTGGAATACATGGATGGGGACTCTTTGCTGCTAAGAAAATCCAGGAGGGGCAAATGGTTATCGAATATCGCGGTGACCAAGTTAGACGTAGTGTTGCAGATTTGAGGGAAGCACGATATCACAGGGAGAAGAAAGATTGTTATCTGTTCAAGATCAGCGAAGACGTTGTCGTTGATGCAACAGAGAAAGGGAACATAGCCCGCCTAATTAATCACTCGTGTATGCCTAATTGCTACGCAAGGATCATGAGTGTTGGCGATGAAAAGAGCCAGATAATTCTTATCGCCAAAAGAGACGTCTCCGCTGGCGAAGAACTAACCTATGACTACTTGTTTGACCCTGACGAGTCCGAGGACTGCAGGGTCCCTTGTCTGTGTAAAGCTCTTAACTGCCGTGGATACATGAAC
>Osa_2
ATGATCTTTAAGCGGAACCAGCGGTCGGAGATCCTCTCGCTGAGGCGGTGCAATGCCGGGGGCGGCGCCGTCGGGGAGGACGATGGGGACGGCGGCGAGCGGCGGCCCAAGAGGCGGAGGGGCGACGAGTTCTTCCCCGTGGAGCTGCTCGGCGACGTGCCGGTCGCCGGCATCCCCTACGCCGCCTTCGGGTTCCGC---------------------------------------------------TGGTGCGAGGAGGCCGAGGTCGCGTCCCCGGCCGCTGCCTCGCGG---------------------------GCAGCAGCCGCCGCCGCGGCGGCGTCTCGACCGCCGGTGGTGCGCACGTCGCGCGGGAGGGCCCAGGTGCTGCCCTCGCGGTTCAACGACTCGGTGCTCATCGACCCCTGGAAGAAGGATAAGCCGGCGAAGCCACCTGTTCCGGCCAAG---GCTGTGCAGCTAGTGCCCAAAAGCGAGGTGTATCGCAAAGGTGCAATTGCT---------------------------------------------------------------------------GATAGGAGTCTAACAATGTCAGAGTTAGATGAAAATGGCGATGATGATTAT------GAGGAAGGCCACAACTTTGTTGCCTCCAGGAAGTACTCCATGTCCCTCAGCACGGTCACTTCTGTACACGGTGAACAATACGATGACGATGACGATGACGATGACGATGACGATGACGATGACGAT---------------GACGAGGACGAGGAGGCGGAGGAGGAAGAAGAAGAGGAGGAGGAGGAGGAGGAAGAGCTATCTTACTGGAGGAATGATTTTGTGTATGGCGACATTGTGTGGGCAAGGCTCGGGAAGCGGCAGCCGGTGTGGCCGGGGGTGGTGGTCGATCCAGCACAGCCAGCTGCTGCCCAGGCATTGCAGCCACGCAGCGGTGCTGTGCTTTGTGTGATGCTGTTCGGCTGGGCTGCATTCGGTGATGAGAAGAAGTTCATCTGGGTGAGGCAAGGAGGGATATTTCCATTTGTGGACTACATGGACCGATTTCAAGGGCAGACAGAACTAAGCAGTTGCAAACCTGGTGATTTCCAGAGGGCATTAGAAGAGGCATTTTTGGCTGATCAGGGATTCTTCGAAGTTCCAATGGATGGCAACACAACA------GGACAGCCTGCAGTGTGCCAATCTTTTCCAGCTGATTTAGAAGAAGTGACTGGCTCAAAT---GAGCTGGAGTGCCAGTCTCAAATTAAGCGT------------TACAAAAGAGCACTTCAATGTGAGAGTTGTGGAAATTGCTTTCCAAATAAAGACCCAAGCATGATGGTGTATGTAATG------GAACAACTTGCTTGCAGACAGTGTGCTAAGATACTGCGGTCCAAAGAGTATTGTGGTGTATGTTTGAAAAGCTGGCAACATAAATGTGGAGGAAGATGGGTTTGTTGTCATGGCTGTGAAAGTTGGGTTCATGCAGAATGTGACAAAAAGTGCAGCAAC---CTCAAGGATCTACGAGACAACAGTTATTTCTGCCCTTATTGTAGAGTTAAACAGAACTCAAATCTGTCCAGCAAGAAGACAAAATCTTATGAACATAGAACTGACAATTCCACACAGAAAAGTAGCAAGCCTGACAAAGTTGCAGTTATCTGTTTTGGCATGGAAGGAACTTACCTACGAGATCTTGAACTAATTTCTTGCCATTGTGGTCCATGCAAGGGACAAAAATTTTTGTTCAATGAATGGGAACGGCATGCTGGCTGCAGAAGTAAAAACTGGAAGTCAAGTATTAAAATCAAGGACACGCTTATGCCGTTTGGAAAATGGATAGAGCAACATCAATCAAGTTCA------------TATTCCACAAATCCTGCAAAGCGCTCCTCTCAGAAAATGAAGAAACAAAAGCTTCTTGATTTGCTAAGTGAACCATATGATACTGTAAATGTAAAATGGACAACAGAAAGATGTGCAGTCTGTAGATGGGTTGAAGACTGGGATTACAACAAAATTGTAATCTGTAACAGATGCCAGATAGCAGTTCATCAGGAATGCTATGGCGTGAGGGGAAAGCAAGACTTCACCTCATGG------------------------------------------------------------------------------------------------------------------------------CCACAAGTTGCTTTTGCTAGTGATGAGCTGATGGAACCTGCTATTGGGATATTGAATATTACGCCTTTGCTATTCATGAAGATGTGTGTCATTTGTAGGCAAATACATGGTTCGTGTACACAGTGCTACAGGTGCTCAACTTATTACCATGCCATCTGTGCATCAAGGGCAGGCTATAGGATGGAGATACGCTGCTTGGAAAAAAACGGCAAACAGACAACAAACAAGATTTCATATTGTGCTCATCATCGGGCCCCTAATCCTGACAATGTTTTGATAATTCAAACTCCTGCTGGAACTATCTCTTCAAAAAAACTTGTTCAGAGCAATGGCACTGTAGCTGCTTCAAGGCTGATT---------AGGAAAGATCTTCCCAAGGATTCAGTGTCAGAAGTTGAAATTTCAGAGAACTTATCTGCAGCAAGATGTCGGTTTTATGTTAAGAAAGAACTAAAGAGATCTCGGGAGGGAGCAATTGCACACCGTGTAAGGGGATCCTGTCAACATCGATGGGATGAAATCGACAGTTTGAATCCACCTAGGGAAGAGAGGGATCCAGAGTCCTTTTCTACTTTTAAGGAGCGTCTACACTATCTGCAGAAAACAGAGCATACCAGAGTATGCTTTGGTAGGTCAGGAATTCATAGATGGGGACTTTTTGCTCGTAGGGGCATTCAAGAAGGAGAAATGGTGCTCGAGTATAGAGGTGAGCAGGTCAGACGAAGTGTTGCTGATTTAAGGGAAGAACAATATCGTGTACAAGGCAAAGATTGTTATCTTTTCAAAATCAGCGAGGAAGTAGTCGTTGATGCCACAGATAAAGGAAACGTGGCACGCTTGATTAATCATTCTTGCACTCCAAACTGCTATGCAAGGATTATGAGTGTGGGGCATGACGAGAGCCGTATTGTCCTAATCGCCAAGAAAAATGTCTCTGCCGGCGAAGAGCTAACGTATGACTACTTATTTGACCCTGACGAGGCTGATGATCGCAAAGTTCCTTGCCTCTGCCAAACGGCTAATTGTCGTAAATTCATGAAT
>Out_1
ATG---------------------------------------------------------------------------------------------------------------------------------------------------------------------------------------------------------------------------------------------------------------------------------------------------------------------------------------------------------------------------------------------------------------------------------------------------------------------------------------------------------------------------------------------------------------------------------------------------------------------------------------------------------------------------------------------------------------------------------------------------------------------------------------------------------------------------------------------------------------------------------------------------------------------------------------------------------------------------------------------------------------------------------------------------------------------------------------------------------------------------------------------------------------------------------------------------------------------------------------------------------------------------------------------------------------------------------------------------------------------------------------------------------------------------------------------------------------------------------------------------------------------------------------------------------------------------------------------------------------------------------------------------------------------------------------------------------------------------------------------------------------------------------------------------------------------------------------------------------------------------AGCATTTCAGAGTGGGAAAAGCATACAGGTTCCCGAATGAAGAAGTGGAAGGACAGTGTTAAAGTTAAGAGTACACATCTACCCCTTATAGCTTGGATCAACCAGATGCTTGAAAGTGGTGCTCGTGGTCTTGCATATTGTGGTCCTGATGGTCGCATGCCTGGGAAATTGCGACAGCAAGAATTAACTGTTTGCTTGCAAGAACAGTATGAGCCTGTTAGAGTGAACTGGACGACAGAGCGATGTGCAGTATGTCGTTGGGTTGAAGACTGGGATTACAACAAAATTATTATTTGCAACAGATGTCAAATAGCAGTGCACCAGGAATGCTATGGGGTGAGAAAACGCCAAAATTTTGCTTCATGGGTTTGCAGAGCATGTGAAACACCAGATGTCAAGCGTGAGTGCTGTCTTTGTCCTGTCAAGGGTGGTGCTTTGAAACCTTCTACTACTGGCCAATTCTGGGTGCATGTCACTTGTGCTTGGTTTGCTCGTGAAGTGTCATTTATCAATGCTGAAACTATGGAACCTGCAGATGGCATCTTAAAAATTCAAATGAAGTCCTTTCTCCAGGTCTGTGTGGTTTGTAAGCAGATGCATGGATCATGTATTCAATGTTGCAAATGCCAGACACATTATCATGCCATGTGTGCATCAAGAGCAGGCTATCGCATGGAGCTACATTGCTTCTATAGGAATGGCAACCAAATGACCAAAATGATTTCGTACTGTGCTTCACACAAAGCTCCAAATCGAGATACAGTTTTGATAATAAAGACACCTGAAGGAAAGCTTTCATCAAAGGATGAGTTGCACGAAAAGGAATCTGGAAGTGTTTTAAGCTTAATT---------GCAATGAGCAATGCAGAGAACGAGGTCGAACATAGTCAACAATCTGAACCATCATCTGCCTCCAAATGCCAGGTTTATGCAATTCATGATAAGAAGAGATCTAGAACAATGGTCATATCTCACAGAGTTATGGGATATTGTCACCATTCAAAAGTAGTCATCGAAGCTTTAAATGGCTTGAAGGAGGAGACAGATCCAGGAGAATTTTTATCATTCAAGGAACGCCTTTCATATTTGCAGGTAACAGAAAAAACAAGAGTTTGTTTTGGGAAGTCTGGAATACATGGGTGGGGCCTCTTTGCTCGCAGGCACATTCAGGAAGGTGAAATGGTAGTCGAGTACCGGGGTGAGCAAGTCAGAAGAAGTGTAGCAGACTTGCGAGAAATTCGATATCGCTTGCAAGGAAAGGATTGCTATCTTTTTAAAATAAGTGAAGAAGTTGTCATTGATGCAACAGAAAAGGGGAACATGGCACGCCTAATTAACCACTCGTGCATGCCTAATTGTTATGCAAGGATCATGAGCGTTGATGGTGAAGAGAGTCGGATTGTTTTGATTGCAAAGAAGAATGTTGCAGCTGGTGAGGAGTTAACGTATGACTACCAGTTTGATCCAGAG---------GAACGGAAGGTTCCATGCCATTGTGGAGCAGTTGCTTGTCGTAAATTTATGAAC
>Pab_1
ATG---------------------------------------------------------GAGAATTCT------------------------AGGGAGAATAGAGATTTGAGACGCGAG---------------------------------------------------------------------------------------------------------------------------------------------------------AGCGGCGGTGCGGAATCA---------------------------TTAGGTCACCGTTATAGCGGCGAACAGAACGTTGCTCCTCGAAAGGCGAGGCTTCCGGCCAGGCTTCGCGTCTTTGCAGTTAGGTTTGGCGACTTTGTA---GTTGAATCAGAGAATAGCCCAAGTAGGCGCATGAAAGGT---------------ATGAGCACTGAAAGAGCCATAAAATTG---AAGGGCCAAAGTGCTATAGTAAAGGTTGCAGAAAGGATTGATAGTAACGAA---------------------------------------------CCCAAGAAGAAGCGGGTGGCAGAGACA------------GATCAGAACAAG---------------------------------CAGCAGCATGATGATCTTAGGGTTTCCAAGCCATCTCCTCTGCAGAAT---TTCATGGCGCTTGAATGTTCA---------------------------------------------------------------------------------------------------GAGGGCCTGCGTCTGGAACAGTTTGGCGTGGGTGATATTGTTTGGGCAAGGAGGAGAAAGGACAGCCCTGCTTGGCCTGCTAAAGTTATCGACCCGAAGCAGGATGCCCCGGAATCTGTGCAGAGCGATTGCGTTCCTGGGAGGCTTTGTGTTAAGTTTTTCTGCATGGAG---AATCGGTGGGACCGTGCATATGCATGGGTGAAAGAAGGAATGATGTTCCATTTTTCGGAAAGGTTGGAGGAATATGAGGGTCAGGAAAAGGTTTATAAGCGACGTAAGGGTGAGTTTCTTGAGGCAGTTGAGGAAGCCTTTGCGGCAGATTTT---------------------------------------------------------------TCTTCTGAATACAGGGTTATGCAAAATCAAGATAGCCATCAAGGAGGAGAA---------------------------------------------ACAATATGCAGCAGCTGTAGCAAGAAGTTTCCAGCTTCAGAAGTGAAACAACGGAGTAATTCATCTAAGAATGGCGCGTTGATCTGTCGACTCTGTTGCAAGTTGTATGAGCACAATCAGTACTGTGGCATTTGCATGAAGGTGTGTAGGAGTCCCACAAAAAGATGTTGGGTTCAATGTCAAAACTGCAAGATCTGGGTTCATGCGGATTGTGACAATATAAGCAATGAGCAACTAAGAGACCTG------ATTGAATATTCCTGTCCTCGATGCATTTTGAAGCAACCGGCCCTGGGAACCGCT------------------------CTAAAGGAGAAAATCAATAAGCTTTTCACTGTTCCAGAGCGTATTACTGTTGTTTGTAATGGCAAGCAAGCAGATTATGTGACTCGCAGCCACTTAATTCTCTGTGCGTGCAGTGAATGTGGAGGTAAGTCGATGAGCCTGTCGCGATGGGATAAGCACGTGGGATCTAACATAAGGAAATGGAAGCTCAGTGTTATAGTCGGGGGTTCAAATGAGCTTCTCTTTGATTGGCTCAACAAGTTCTATAAACTTGGGGTTCGTGGACTTGGATTCTTTAACGAGGAAGGGAAAACGCCCATCAGAGCTAGGGAGAGAGAATTAACTGGATGGTTGCTAGAACAATATGAACCAATCAAAGAAACATGGACAGCGGAAAGGTGTGCAATATGCCGTCGAGTTGAGGATTCGCCTCATGATAGAATTATAGTCTGCAATGGATGCAATATTGGAGTCCACCAAAATTGTTCTGGTGTGACTGACTCACTTGAC------AGTTGGGTTTGTACAGCTTGCCAGAGAGCAAAGACGGAGATTAAATGCTGCCTTTGCCCTGTAATGGGTGGTGCCCTGAAACCGACCACAACACCTGGATTTTGGGTCCATGTTACTTGTGCTTGCTTTAATAATCAAGTAACGTTTTTGAATTATGAAACCATGGAACCTGTAGATGGCATTTTGAAAATCAGTCCAGCCTCTTTTCGGAAGCGATGTGTAGTATGTGACCAAGTGCATGGATCTTGCATCAAGTGTCTCCACTGCGAAACTTTTTATCACGCTACGTGTGCATTAAGAAAAGGGTATCACATGGAGTTGTTATATTGCGATTATAATGAAAAGAAGGTATGTAGTTACATTTCCTATTGCGCCTCTCATAAGGTTCCAGATCAAAATGTGGGTTTAATAATCCCAAATGAACAATCTGTAATACATTCAGAGGATTCATCAGATGAGAGTAATCAAAATGAAGCTGCTGCAGTGATA---------CATTTAGAGGATTCATCAGATGGAAGTTCATCAGAGGATAAAATAGATGAACCATATACATCCAGATGTTGTGTGTACAATCCTTTGAAA---AAGAAATCTGGCATAAGTTCCATAGTTCACCGACCTATGGGATATTCCTACCACACCAGAGAAGTTATAGACAGCCGGCTAAAACAAGAACAAGAAGTACATCCACCACAGTTTTCTTCATACAAAGAGCGTCTGTCTTATAGCCAGAAAACTGAAAAGAATCGAGTTTGCTTTGGGAAATCTGGAGTTCATGGATATGGTCTTTTTGCTACCAAACACATTCGAGGAGGAGACATGGTGATAGAGTACCGGGGCGACATAATAAGAGATAGTGTTGCCGATGTAAGAGAAAAGCGACATCATTCACATTTTAAATCAACCTACTTCTTCACAATCGATAAAGAAACTGTGATTGATGCCACTATGAAGGGGAATGTAGCGCGGCTTATCAATCATTCCTGCGCGGCTAATTGTTTTTCGAGGATCTTGGCATTCAATGGCGTTGACAGTCGAATTGCAATCTTTGCGAAGAAGGACATTGAAGCTGGCGAAGAGATAACATATGATTACCGATTAAGCAAGGGGGACATTAAAGAA---------CGATGCAGGTGTGGAGTTCCTACATGTCGTAAATTCATGCAG
>Ppe_1
ATGATTATCAAACGGCCTCTGAAATTCGAAATGCCAAATGTGAAACGTTGCAAGCTCGAAGAGCCCGAAGCTACAGCCTATGAATTTTCCGCG---------AATCCGAAGAAGCGGAAAACGAATGGGTACTGCTCAGTT---------------------------------------------------------------GGCAATGGAGAGGGCGAAGATTTCAGCAGCGGTTCAGGTTCTTCGTACAACGAAGAGTTGTCTTGGCCCACCAAAGAGGTCCAGTCAAATTTGGAGCGATTGATT---------------AATCAACGAGAGTTGAATCGGAGCTCCGGGAAGTTCCGGAGGTCGTCACGAGGACGAATTCAGATGCTTCCTTCGAGGTTTAACGATTCAGTC---ATTGATGTATATAAAAATAGAGAAACTAATTTTGACGAAGAAGAAGGTTATGAAGTTTTAGTAGAAGATGATATA---------GAGGGAATTGAGAAATTGGGTTTT---------------------------GTAAAAAAGAGCCAG---GAGGATATTTATAGGCACAAGAATTCG---AAGAAGTTCCAATATTATGGGAAGGAAGAA---CAAGAAGAAGACGACGTGGATTGTATAGGGTATAACCATTTTGATCATAGAAACTATACGACT---------------------TTGAACAAAAGT------------------------------------GGGAAATATAGCGAT---------------GGGTTTAGTTTAGGGGGCATGGAGAAAATTAGTAAAGCCAATGGTGCAAAGAAGAAAGAAATATATAAACCACAGGACTTTGCTTTGGGTGACATTGTTTGGGCTAAGTGTGGGAAGAGCTACCCGGCTTGGCCAGCCGTGGTGATCGACCCCATATTGCAAGCTCCAAAATCAGTTTTGAGGTGCTGTGTTCCTGGTGCTATATGTGTGATGTTCTATGGGTTCTCAAAGAATGGAACACAAAGGGATTATGGGTGGGTGAGGCAGGGAATGGTGTTCCCCTTTCTGCAGTTCATGGACAGATTTCGGGGGCAGACACAGTTATACAAGAGCAAGCCAAGTGATTTTCAGATGGCAATAGAGGAGGCGTTGTTAGCAGAAAATGGGTTTCTGGACACAAGCTTT---------------------GGGACAACAACTAATTCAGAGGAAAATCCCGCCCAATTCCAAGAGGCTACTGGGTTTTATCAAGATCAGGAATATTACTCTCAGAGCCATGAAGCATAT------CATAAAGACACAAGGGCTTGTGATTGTTGTGGTTTGGTTACTCCTTCTAAAGCTATGAAAAAAATGAAGGGCTCACGTTCTGAAACCCAACTTTTATGTACACATTGTGCCAAGTTAAAAAAATCAAAACAATATTGTGGCATATGCCAGAAAATATGGCACCACTCAGATGGTGGGAATTGGGTATGCTGTGATGGTTGTAATGTTTGGGTGCATGCTGAGTGTGACAAAATTTCCAGTAATGTTTTCAAGGACCTGGAGCACATTGATTACTTTTGCCCTGATTGCAAAGCAAAGTCGAAGTGTGGATCATCAGATTTGGTAAAACGTCAGAAAAAAACCAGTTCTGCACTACACGTCCAGAAATCGTTGAATCCTGAGCAGATAACTGTAGTTTGTAATGGCATGGAAGGAACATATGTTCCAAAACTTCATATGGTTATTTGTAAGTGTGGTTCTTGTGGGTCAAAGAAGCAGACACCTAGTGAATGGGAAAAGCACACAGGCTGTAGAGCAAAAAAATGGAAGTATAGTGTGAAAGTGAAGGCTACAATGCTACCACTGGAAAAATGGATTGCAGAGTATAATGAA---------CATGGCTTT------------------------AATCCTGCCAATTTAGATAAGAGGCGTCTGCTTGATTTTTTGCAAGAGAAGTATGAGCCAGTTAATACAAAGTGGACAACGGAAAGATGTGCGGTTTGTAGATGGGTTGAAGATTGGGAGGATAACAAAATTATTATATGCAACAGGTGTCAGATAGCTGTGCACCAAGAATGCTATGGCGCAAAAGATGTGCAGGATTTTACATCGTGGGTTTGTAGGGCATGTGAAACACCTGATGTTATTAGAGAGTGTTGTCTTTGTCCTGTAAGAGGAGGTGCTTTGAAGCCTACTGATGTTGACACCTTGTGGGTTCATGTCTCTTGCGCTTGGTTTCGCCGTGAAGTTGGTTTCTTGAATCATGAGAAAATGGAACCTGCTGTTGGAATCCTCAAAATCCCACCAACTACTTTTTTGAAGCGTTGTGTAATTTGTAAGCAGATTCACGGTTCCTGCACCCAGTGTTGCAAATGTGCTACTCATTTTCATACAATGTGTGCATCAAGAGCAGGCTACAGCATGGAATTGCACAGTCTAGAGAAGAATGGGATACAAATCACAAGAAAGTTGATATATTGTGCAGTTCACAGGACCCCAAATCCAGATGCTGTTGTAGTTGTGCATACTCCTTCGGGGGTTTTTGCTGCCAGAAACTCACTTCAAAATCAG---AAGGGGTGCGGTGCAAGGGTGGTGCCATCAGAAAGGACTGAGCTTCCAGAACCTTCGACCTCAGAGACTAACGAGTTTGAACCACTCTCTGCTGCAAGATGCTGTGCTTTTAAAAGATCAAACTATAAGAGAGGTGAGCAGCTAGCAATATTCCACCGACCAATGGGGCCAACACATCATTCCTTGGACACAATAAATAGCTTGAGTACATTTAAAGAAGTAGAAGATTCTAAAATTTTTTCTTCATTCAAGGATCGGCTTTTCCATTTACAGAAAACTGAAAATCACCGGGTTTGTTTTGGGAAATCTGGAATACATGGATGGGGTCTATTTGCGCGTAGGAATTTTCAAGAAGGAGAAATGGTTGTTGAGTATCGTGGTGAGAAGGTGAGGCCTAGCATTGCAGATCTGAGGGAAGCACGATACAGACGGGAAGGCAAAGATTGCTATCTCTTCAAGATCAGTGATGAAGTAGTAATTGATGCTACGAATAAGGGAAATATAGCACGCTTAATTAACCATTCGTGCATGCCCAACTGCTTTGCAAGGATCATGAGCGTGGGTGACGAAGACAGCCGGATAGTTCTCATTGCTAAGACTAACGTGCCTGTCGGTGAAGAACTAACGTACGATTACTTGTTTGATCCGGATGAACATGATGAGCTGAAAGTCCCCTGTCTGTGTAAAGCTCCCAACTGTAGGAAATTTATGAAT
>Ppe_2
ATGATAATCAAGAAGAACCTCAAATCCCAAATGCCGAGTCTGAAAAGGTGCAAACTCGGCGAGTCAGCGGGTGAGGACGAAGATAACTCGGGC------------AGGAAGAAGAGGAAGACTAATGGGTATTACCCTCTCAATCTACTCGGCGAGGTCGCCGCTGGTATTATACCGGCCAGTCTTCACGGTTTGCTCGGTTCAGTTGGGGCCGAG---------------AAGGGCTTCTCTGCTTCGTGGTGCACCGAAGTCTCG---TGCTCCCCCGAGGTGGAGTTGAAATCGAAAAGCAGAGAGTCAGCCAAAGCGAAGACTAATCAGACGGCAGAAGTTTCGCGGCCGCCTCTGGTGAGGACTTCGAGGGGCCGAGTTCAGGTACTTCCTTCTCGGTTTAATGACTCCGTT---ATTGAGAACTGGAAGAAAGAA---AGTAAGACTAGTTTGCGTGATTATAGT---ATAGATGAGGAGATG---------GAG---TGTAAAAAAGAGAAAGCTAGCTTTAAAGCCCCCAAACAAGGTAGCCAAAATGCCAAAAAGACACGAAATGCTGAGAGAATTGGATATAACAGTAAG---AAGTATTCGGGTTTGTGTGAAGAAGAAGATGAAGTAGAGGAAGAGGGG------AGTATGCGGTTTAGAAGTTTAGATATTAGGAAGTATTCGAGCTCACGTAGTACACTCACGTCAGTGCATGAGCAA---TTGGTTGAAGATGACAAG------TGTCCAGTTGCAGAAATTGATGAACAAGATGATTTAGGC---------------------------ACAGTGAGGGCTCCAAAGGAGAGGAAAGATGGATTGTATGGACCCGAAGACTTTTATTCGGGTGATACAGTGTGGGCGAAGCCAGGGAGAAAGGAGCCTTTCTGGCCTGCCATTGTTATTGATCCAATTTCGCAAGCGCCTGAGCTAGTTTTGAGGGCTTGCATACCAGATGCAGCATGTGTGATGTTCTTTGGATACTCTGGGAATGAGAATCAAAGGGATTATGCTTGGGTCGGACGAGGGATGATTTTTCCCTTTATGGATTATGTGGACAGGTTCCAGGCGCAGTCCGAATTGAACAGCTGCGAGCCCTGTGAATTCCAGATGGCAATTGAGGAGGCATTTTTGGTGGAACAAGGGTTTACGGAAAAGTTGATAGCAGATATAAACATGGCGGCA---------ATGTATGATGACTCTCTACTTGGAGGGGTTCAAGAGGCTACAGGTTCAAATCATGATCTGGACTGTCAATTACTGAACCAGGACGTATATGGGAAGAAGAGAGACATACGACCCTGTGAAGGCTGCGGTGTTTACCTTCCTTTTAAAATGACAAAGAAAATGAAGGTTTCAACTCCTGGGGATCAATTTCTTTGTAAAACGTGTGCTAAGTTAACAAAATCAAAGCATTATTGTGGCATATGCAAGAAGATTTGGAATCATTCAGACAGTGGAAGTTGGGTTCGCTGTGATGGTTGTAAAGTGTGGGTGCATGCAGAATGTGACAAAATTTCCAGCAACCTTTTTAAGAATTTGGGAGGCACTGAGTACTACTGCCCCACTTGCAAAGTGAAATTTAATTTTGAATTATCAGATTCTGAAAAAGGGCAACCAAAAGTAAAATTGAGTAAAAATAATGGTCAATTGGTGCTGCCTAACAAGGTTACTGTTCTCTGCAATGGCGTGGAAGGCATTTATTTTCCAAGTCTTCACTCAGTCGTGTGCAAGTGTGGTTTTTGTGGGGCAGAGAAACAAGCACTTAGTGAATGGGAGCGACACACAGGTTCCAAATCAAGAAATTGGAGGACTAGTGTCAAAGTGAAAGGTTCTTTACTGCCACTGGAACAATGGATGCTGCAGTTAGCAGAGTATCATGAAAATGCTATTGTGTCTTCCAAACCTCCTAAACGGCCTTCTATTAAAGAAAGAAAGCAGAAATTGCTTACTTTTTTGCAAGAAAAGTATGAACCTGTTCATGTCAAGTGGACAACAGAACGATGCGCTGTGTGTAGATGGGTTGAAGATTGGGACTACAATAAAATCATCATCTGCAACAGATGTCAAATAGCCGTTCATCAAGAATGCTATGGAGCAAGAAATGTTCGGGATTTCACTTCGTGGGTCTGCAAAGCATGTGAAACACCTGCAGTCAAGCGAGAATGTTGCCTCTGTCCTGTTAAAGGAGGTGCTTTAAAGCCAACTGATATTGAGACATTGTGGGTTCATGTTACATGTGCTTGGTTCAGACCCGAAGTCTCTTTTGCTAGTGATGAAAAGATGGAGCCGGCCCTTGGGATCTTGAGTATTCCGTCAAATTCTTTTGTGAAGATTTGTGTTATCTGTAAGCAAATTCATGGTTCATGCACACAGTGTTGCAAGTGTTCCACTTATTACCATGCAATGTGTGCATCAAGGGCAGGTTATCGCATGGAGTTGCACTGTTTGGAGAAAAATGGAAAACAGATCACAAAGATGATCTCTTATTGTGCTTATCACAGGGCTCCAAATCCAGATACTGTCTTAATTATACAGACTCCTTTAGGGGTGTTTTCTGCCAAAAGCCTTCTCCAAAATAAG---AAGAGGCCTGGTTCAAGGTTAATTTCGTCCAATAGAACAAAGCTTGAAGAGGTTTCGACAGTTGAAACTACCGAGCCTGAGCCATTATCTGCTGCAAGGTGCCGAGTATTCAAAAGATTGAAAAATAAGAGAGTAGAAGAAGATGCTGTTGCGCACCAAGTGATGGGACATTCCCATCATCCCCTGGGAGCACTTCGAAGTTTGAATACATTCAGAATAGTAGAGGAGCCTCCAACTTTTTCGTCTTTTAGAGAACGGCTGTACCATTTACAGAGAACCGAACATGATCGTGTTTGCTTTGGTAGATCTGGGATACATGGATGGGGTCTCTTTGCACGCAGAGACATTCAAGAAGGAGAAATGGTTCTTGAATACCGTGGTGAACAGGTGAGGCGCAGTGTTGCAGATCTTAGGGAGGCACGTTATAGATCAGAAGGCAAAGACTGCTATCTGTTCAAGATCAGTGAAGAAGTGGTGGTGGATGCTACTGATAAAGGAAATATAGCACGCCTGATCAACCATTCATGCATGCCCAATTGCTATGCGAGGATCATGAGTGTGGGCGATGAGGAAAGCCGGATTGTACTTATTGCAAAGGCTGACGTAACTTCCGGTGACGAGCTAACGTACGATTACTTGTTCGATCCTAACGAGCCTGATGAATTCAAAGTCCCTTGTCTATGTAAAGCTCCCAACTGTCGGAAATTCATGAAT
>Vvi_1
ATGATCATAAAGCGGACGATGAAAATTGAGATGCCGCAAATCAAGCGGTGCAAACTCGAACAGCCTGGT------GACGACGTTGCTTCTTTG------ATAAAACCCAAGAAGCGAAGAATAGATGGGAATGGTCCAGCTGACACGCCTGGCAACGTTGAGGAG---------------------------------------------------------------GATAGCATTGTTGCAGGTTCTTTGTGCACCGAGATTTCGTACTGTGCCAGCGAAGTGGAGTCGAATTCGAAGGGCAAGAGG---------AAAGGAAGGAATCCAAAAGCGGAGGGTTCTCGTCCTCCATTATTGCCGTCTTCGCGAGGTCGTCATCGGGCACTTCCTTCGCGATTCAATGACTCGATA---ATTGATTCATGGACGAAGGAGGATTCAAAGGCTGATGACATGGAATCAAAT---CTGGATGATTTCGAAGTTGTAGTA------TATGAAAAGGAGAGAATTGGTACCGGAAGGCAGAAAACTGGCGCATTGAGATTAGAGAAACAGCACAAGGAGGAGACATTTAGATTGCCAAGTTCA---AATCTCTATGGACTTTGCGAAAAAGCC---------GAGGAAGGAGAAGCGGGTTATGTAGGGTTTAGAGAATCCGAGAGCAAAAAATATTCTTGTTCACATAGTTCATTATCCTCATTACATGATGGC---CTT---------------------AATCCACTTGTAGAAGCTAGTGATTACCCG---------GGGTTTAACTCCAAAGGTAGGGAGAAAGCAGGGAAGGATAAAACCGAAAAGCGGAAGGATTTCTATAGGCCGGAGGAATTTGTGTTGGGAGATATAGTGTGGGCGAAATCAGGCAAGAGATATCCAGCTTGGCCTGCAATTGTGATTGACCCTGTGTTTGAAGCACCAGAAGCGGTGTTGAGTTCTTGTGTTGCTGATGCAATTTGTGTCATGTTCTTTGGATATTCCAAAAATGGAAAACAAAGGGATTATGCTTGGGTCAAACACGGGATGATATTTCCATTTCTAGAATATCTGGACAGATTTCAAGGGCAGACCCAGTTGCACAAGAGCAAGCCGAGTGATTTTCGGGAGGCAATTGAGGAGGCATTTCTAGCCGAGAACGGTTTTTTTGAC------------ACAAACAATGGGAGT---GGACAATTATCTCGTACGGAAGAGAATCCCGTTGGGGTTGAAGAAGCCACTGGTTCAAACCAGGATCAGGAATCCCACTCTCAGAACCAGGGTGTATTCAAT---AATGGGGAGGCACAACCCTGTGATGGTTGTGGCTGTGTTCTACCATGCAAAAGTTCGAAAAAAATGAACAATTCAACTGGTGAAACCCAGCTTTTATGTAAACATTGTGCTAAGTTGCGAAAATCAAAACAATTCTGTGGTGTATGCAAGAAGACATGGCATCACTCAGATGGAGGCAATTGGGTATGTTGTGATGGTTGTAATGTCTGGGTGCATGCTGAATGTGAGAAAATTTCTACCAAACGTTTGAAGGATCTGGAGGACATTGATTATTACTGTCCTGACTGCAAAGCTAAATTCAATTTTGAATTATCAGATTCAGATAAATGGCAGCCCAAAGTCAGGTGTATAGAAAATAATGGACCTCCTGTGCTGCCTGACAAGTTAGCTGTTGTGTGCACAGGAATGGAAGGAATATATCTTCCAAATCTTCATGTGGTTGTTTGCAAGTGTGGTTCATGTGGCACAAGGAAGCAAACACTTAGTGAATGGGAAAGGCATACGGGTTCTAGAGCTAAAAAATGGAAGGCGAGCGTTAAAGTAAAGGATTCTTTAATACCACTGGAAAAATGGCTTGCAGAGTATACTACA---------CATGGTATC------------------------AATCCTCTGAAGTTACAAAAACAGCAGTTATTTTCCTTTTTGAAAGAGAAGTATGAACCTGTTCACGCAAAGTGGACAACAGAAAGATGTGCTATTTGTAGATGGGTTGAGGATTGGGACTATAACAAGATGATCATCTGCAACAGGTGTCAAATAGCTGTCCACCAAGAATGCTATGGGGCAAGAAATGTTAAAGATTTTACTTCATGGGTTTGCAGAGCATGTGAAACACCTGATGCTAAAAGAGAGTGCTGTCTTTGTCCTGTAAAAGGGGGTGCTCTAAAGCCTACTGATGTTGAAGGACTGTGGGTTCATGTCACGTGTGCTTGGTTTCGGCCTGAAGTTGCTTTCTTGAATGATGAGAAAATGGAGCCTGCTGTTGGAATTCTTAGAATTCCATCTACTTCATTTTTGAAGGTTTGTGTAATTTGTAAGCAGACTCATGGATCCTGCACACAATGTTGCAAGTGTGCCACTTATTTTCATGCAATGTGTGCATCAAGAGCAGGATACAGCATGGAATTGCATTGTGGGGAGAAGAATGGAAGACAAATTACGAAAAAGTTATCATATTGTGCTGTTCACAGGGCTCCAAACGCAGATACGGTTTTAGTTGTACGTACTCCTTCAGGGGTGTTCTCTGCCCGAAATCGACAAAACCAGAAACGTGATCAGAGCGGGTCAAGGCTTGTTTCATCCAGAAGACCGGAACTTCCTGTATCCTTGGCATTAGAGACTAATGAGTTGGAGCCACTGTCTGCTGGAAGATGCCGGGTCTTCAAAAGATCAATCAAT---AATGTGGGTGCAGGGGCAATATTCCACCGACTGATGGGGCCAAGGCATCATTCTTTGGATGCAATAGATGGCTTGAGCTTGTACAAAGAATTAGAAGATCCGCAAACATTTTCTTCATTCAAGGAACGCCTTTACCACTTGCAGAGAACTGAAAATCACCGGGTTTGTTTTGGCAAATCTGGAATACATGGATGGGGCCTCTTTGCACGTCGGAGCATTCAAGAAGGAGAAATGGTTATTGAGTATCGTGGTGAGCAGGTGAGGCGCAGTGTTGCAGATCTTAGGGAGGCAAAGTATCGATTAGAAGGCAAAGATTGTTATCTGTTTAAGATCAGTGAGGAAGTAGTGATTGATGCTACAAACAAGGGGAATATTGCACGCCTAATCAACCATTCTTGCTTCCCCAACTGTTATGCAAGGATCATGAGCGTGGGTGATGAAGAGAGTCGGATAGTCCTAATTGCAAAGATCAATGTCTCAGCAGGGGATGAGCTTACGTACGATTACTTGTTTGATCCAGATGAACGTGACGAATCCAAAGTCCCCTGCCTATGTGGAGCTCCAAACTGCAGGAAATTCATGAAT
>Vvi_2
ATGATAATTAAGCGCAATTTGAAATCGAAAATGCCGAGTATGAAACGATGCAGACTCGGCCACTCGGCGGCGGACGACGATGAGTCGCCGGCG---------GCGAAGAAGAAGCGTAAGATGAATGGTTATTTCCCTCTGAATCTGCTCGGGGACGTCGCAGCGGGGATAATTCCGTTGAGCGGGTACGGCCTTCAACGGATATTCGGCGGTCACGTC------------GGAGATGTGGAGGCGTCGTGGTGCACGGAGATTTCAACCTGCGCCGGCGAGGTGGTGTCGAAATCCAAGGACGGAGAC---GGCGTGGGAGCTATGAATCGTGCGGCTCAGGTTCACCGGCCGCCGCTGGTGAGGACGTCAAGGGGACGAGTTCAGGTACTCCCATCTCGATTCAACGATTCAATT---CTTGATAATTGGAGGAAAGAG---AGCAAACCCAATGCTCGTGAGATCATT---CTAGATGAGGATTTC---------GAA---CCGGAAAAAGAAAAACCTTGTTCCAAAACCCCGAAA---------CAGAGTGTGAAAAAGGGGCTAAATGAGGGTAAATTTGGACACCAATGTAGA---AAATTCTCGGCATTGTGTCAAGAAGACGGA------GATGAAATGGGG------TATGTTGGGTTTAAGAATGTTGGTACCAAGAAGTATTCCAGTTCGCGCAGTTCACTTACTTCTCTGCATGAGCAA---TTGGCAGAGGTCGAGCGG------TATCCAACTGACGAAGTTGAGGAA---------------AAGTTCGGTTTGGGAAGAGTCGATAGAGAGAGT---------------------AAAGGTGGTAGTAGGTTAGAGGAGTTTATTTCAGGTGATATAGTATGGGCGAAGTCGGGGAAGAAGGATCCTTTCTGGCCTGCCATTGTCATTGATCCAACCTCGCAAGCACCCGGGCAAGTTTTGAGTTCATGTATTGCTGGCGCAGTTTGTGTAATGTTCTTTGGCTATTCTGGAAATGGG---AGTCGAGATTATGGGTGGATTAAGCGTGGGATGATATTTTCATTCATAGATAATGTAGAAAGGTTCCAGGGACAAAGTGACTTGAATGATTGTAAGCCCAGTGATTTTCGGACAGCTATAGAGGAGGCATTTCTTGCAGAAAATGGTTTTATTGAGAAGCTGACAGAGGATATAAATGTGGCTTCTGGGAAACCCAATTATCTTGAATCC---ACTAGAGGGATCCAAGAGGCTACTGGTTCGAATCAGGATCAAGAATGCGATTCTCAGGACCAGGATGTATTTAGG---AAGAAGGACACATGGTCTTGTGATGGCTGCGGCTTGAGAATTCCTCTTAAAAGTACAAAGAAAATGAAAGTTTTGACTCCTAAAGGCCGTTTTCTATGTAAAACCTGTGATAGGTTGTTAAAATCCAAACAGTATTGTGGCATATGCAAGAAGATGCAGAATCAATCAGACAGTGGGACTTGGGTGCGCTGTGATGGTTGCAAAGTTTGGGTGCATGCAGAGTGTGGTAAAATTTCCAGTAAACTTTTCAAGAATCTTGGGGCTACTGATTATTACTGCCCTGCTTGCAAAGCAAAGTTTAATTTTGAATTGTCAGATTCAGAAAGATGGCAGCCTAAAGTCAAATGCAACAAAAACAACAGTCAATTAGTGCTGCCTAACAAGGTTACAGTTACTTGCTCGGGTGTGGAAGGCATATATTTCCCAAGCATTCATTTAGTTGTGTGCAAGTGTGGGTCATGCGGGATGGAAAAGCAATCACTTACTGAATGGGAGCGTCACACAGGTTCCAAAGGGAAAAATTGGAAGACAAGTGTTAGGGTAAAAGGTTCCATGTTGTCATTGGAGCAATGGATGCTGCAGGTTGCAGAGTATCATGATAATAGTTTTCTTGCTGTTAACCCTCCTAAACGACCTTCTATAAGAGAACGAAGACAGAAGTTGCTTACTTTTTTGCAAGAAAAATATGAGCCTGTTCATGCTAGGTGGACAACAGAACGATGTGCTGTATGTAGATGGGTTGAAGATTGGGACTACAACAAAATTATTATATGCAACAGATGTCAAATAGCCGTCCATCAAGAGTGTTATGGGGCAAGAAATGTTCGGGATTTCACTTCATGGGTTTGCAGAGCATGTGAAACACCTGATGTTGAGCGGGAGTGTTGCCTTTGTCCTGTAAAAGGTGGTGCTCTAAAGCCAACTGATATTGAGACATTATGGGTTCATGTCACTTGTGCTTGGTTTCAACCTGAAGTTTCTTTCTCAAGTGATGAAAAGATGGAGCCTGCTGTTGGCATCTTGAGCATTCCATCAAATTCTTTTATAAAGATTTGCGTAATCTGTAAGCAAATACATGGTTCATGCACACAGTGTTGCAAGTGTTCTACTTACTACCATGCAATGTGTGCATCAAGGGCGGGGTATCGTATGGAGTTGCACAGCTTGGTGAAAAATGGCAGACAGATAACAAAGATGGTTTCATATTGTGCTTATCACAGGGCTCCAAATCCTGATACTGTTTTAATCATTCAAACTCCCCTAGGGGTTTTCTCTACCAAAAGCCTCATCCAAAATAAG---AAGAAGTCCGGTTCAAGGTTAATTTCATCCAACAGGATAGAACTTCAACAGATTCCTACAGTGGAAACTGACGAGTTTGAGCCCTTCTCTGCTGCAAGGTGCCGGATTTTTAGAAGATCAAAATCAAAGAGGACAGTAGAAGAAGCCATTGCCCACCAAGTCAAGGGCCCCTTCCATCATTCTTTGAGTGCAATAGAAAGCTTGAATATATTCAGAGAAGTGGAAGAGCCTAAAAATTTTTCTACTTTCAGGGAACGGCTTTACCACTTGCAGAGGACTGAAAATGATAGGGTTTGCTTTGGTAGATCTGGAATACATGGCTGGGGCCTCTTTGCACGACAAGCTATTCAAGAAGGAGATATGGTTCTTGAATATCGAGGTGAACAAGTGAGGCGCAGTATTGCAGATATGAGGGAGGTGCGCTACCGATTAGAAGGAAAAGACTGCTATCTCTTTAAGATCAGTGAAGAAGTGGTAGTCGATGCTACAGATAAAGGAAACATTGCCCGCCTAATCAACCACTCGTGTGCCCCCAACTGCTATGCAAGGATCATGAGTGTGGGTGACGATGAGAGCAGGATTGTTCTTATTGCTAAGACCAATGTCGCTGCTGGCGATGAGCTAACGTATGACTACTTGTTTGATCCCGATGAGCCGGACGAATGCAAGGTCCCCTGTTTGTGTAAAGCTCCAAACTGCAGAAAATTCATGAAT
