# Supplementary material for: The Chloranthus sessilifolius genome provides insight into early diversification of angiosperms
Source: Nat Commun. 2021 Nov 26;12:6929. doi: 10.1038/s41467-021-26931-3 (PMC8626421; doi:10.1038/s41467-021-26931-3)
Supplement: Supplementary file 4 — Source Data [file 41467_2021_26931_MOESM4_ESM.zip › Fig. 3a, c, e and Supplementary Figure 12, 14, Phylogenetic tree/LCG_multi-species coalescent-based/group_1036_CDS.treefile]

(Aco_1:0.2576854880,Aco_2:0.2373825458,((((((Ash_1:0.4276269808,(Egu_2:0.1561206262,Osa_2:0.5240293785)92:0.0422277958)69:0.0173620631,(Ash_2:0.3302808664,(Egu_1:0.1234925932,Osa_1:0.5372453122)98:0.0486297991)68:0.0135263610)100:0.1341993999,((Atr_1:0.4491670192,(Out_1:0.1603106407,Pab_1:1.3022538469)100:0.3163409859)96:0.0595169450,((Efe_1:0.0278514919,Efe_2:0.0326494989)91:0.0132502842,Nco_1:0.1051285439)100:0.4060085067)100:0.1292764276)97:0.0347954292,(Cde_1:0.3375897714,(Cde_2:0.0320126925,Cde_3:0.0445794769)100:0.2494278366)100:0.1344188872)52:0.0168991038,(((Cka_1:0.1562451185,Cka_3:0.1170555705)100:0.0827538298,(Cka_2:0.2943230289,Lch_1:0.1231732768)55:0.0124315358)100:0.0371838749,Csp_1:0.1590896325)47:0.0152971900)100:0.0538092358,((Ppe_1:0.3002081819,Vvi_1:0.1932965538)100:0.1288544856,(Ppe_2:0.1994303720,Vvi_2:0.1634600272)100:0.0732242777)96:0.0306688936)86:0.0358950823);
