# Supplementary material for: The Chloranthus sessilifolius genome provides insight into early diversification of angiosperms
Source: Nat Commun. 2021 Nov 26;12:6929. doi: 10.1038/s41467-021-26931-3 (PMC8626421; doi:10.1038/s41467-021-26931-3)
Supplement: Supplementary file 4 — Source Data [file 41467_2021_26931_MOESM4_ESM.zip › Fig. 3a, c, e and Supplementary Figure 12, 14, Phylogenetic tree/LCG_multi-species coalescent-based/group_1039_CDS.aln-0.2cln]

>Aco_1
ATGAAGCAGCTTACTATGGCAGTTTCCATGAGAGATTTGGATTCAGCTTTCCAGGGAGCTGGCCAGAAGGCTGGAATTGAAATATGGCGTATTGAAAACTTCCGTCCTGTACCTGTCCCAAATTCTTCTCATGGGAAATTTTTCACAGGAGATTCATACGTCATTTTGAAGACAACGGCGTTGAAAAGTGGAGCATTTCGTCACGATATACATTATTGGATTGGGAAAGACACGAGTCAGGATGAAGCTGGTACTGCAGCCATCAAGACAGTTGAACTAGATGCATCCCTTGGAGGACGTGCAGTTCAATACCGGGAGGTGCAGGGACATGAAACCGAGAAGTTTCTTTCATATTTCAAACCGTGTATCATCCCCCAAGAAGGAGGAGCCTCATCAGGTTTTAAGCATGTTGAAGCT------GAAGAACACCAGATACGTTTATATGTCTGCAGAGGAAAACATGTTGTTCATGTAAAAGAGGTCCCTTTTGCACGATCATCACTCAATCATGATGATATTTTCATCCTGGATACCAAGTCTAAAATTTTTCAGTTCAACGGTTCAAACTCATCCATTCAAGAGAGAGCTAAAGCCTTAGAAGTTGTCCAGTACGTTAAGGATACATACCATGATGGAAAATGTGAAATAGCTGCCATTGAGGACGGGAAATTAATGGCTGATGCTGAGAGTGGAGAATTTTGGGGTTTTTTTGGTGGCTTTGCTCCACTTCCAAGAAAGACAACCACTGCAGATGACAAAAACGTAGAAGCATCTCCTGCAAAGCTTCTTTGCATTGAAAAAGGGCAAGTGGAACCTATTCACGCTGATACACTGACAAGAGAGTTACTGGAAACAAGCAAATGCTATCTACTAGATTGTGGGACAGAAATATTTGTGTGGATGGGAAGAACTACATCTCTTGATGAGAGAAAAGCTGCAAGTGCAGCAGCAGAAGAGTTAAGTCGTGGCTCTGATCGACCAAAATCTCATATTATTCGTGTTATTGAGGGATTTGAGACAGTTGCCTTCCAATTAAAGTTTGATTCATGGCCTCAGAAAACTGATGTGACTGTCTCTGAGGATGGAAGAGGCAAAGTTGCTGCACTCTTAAAACGCCAAGGAGTAGATGTGAAAGGCCTTCTAAAAGCTGCTCCTGCAAAAGAAGAACCTCAACCATATATTGACTGCACAGGCAATTTGCAGGTTTGGCGTGTAAATGGCCAGGAAAAGACTCTCATTTCGTCTTCTGAACAGTCTAAACTTTATATTGGAGACTGCTATATATTTCAGTACTCATATCCTGGAGATGATAAAGAGGAACACCTGGTTGGAACTTGGTTTGGGAAGCAGAGTGTCGAGGAAGAGAGAACCGAAGCAATCTCGCTAGCAAACAAAATGATCGAATCTTTGAAGGGTCAAGCTGTACAGGCGCGTATCTTTGAAGGAAATGAACCTATTCAGTTTTATTCGATCTTTCAGAGCTTTATTGTGTTCAAGGGTGGTCTTAGTTCTGGGTATAAGAATTATATTGCGGAGAAAGAAATTGCAGACGAGACATACACAGAGGATGGACTTGCATTGTTTCGAATTCAAGGTTCTGGACCTGATAACATGCAATCGATTCAAGTTGAAGCGGTGGCATCATCTTTGAATTCTTCCTATTGCTACATTTTACATAGTGGCTCCACTGTATTTACGTGGTCTGGAAACCTTACCACAACAGAGGACCACGAGGTTCTAGAGAGACAACTAGATCTGATAAAGCCAAATTTGCAGTCCAAACCACAAAAAGAAGGTTCAGAAACTGAACAGTTCTGGGATTTGCTTGGAGGCAAACGTGAATACCCTAGCCAGAAGATAGTAAAGGAAGCAGAAAGTGATGCTCACCTATTCTCTTGCACTTACTCGAACGATATTTTGAAGGTCACCGAGATATACAACTTTTCACAGGATGATTTGATGACAGAGGATATATTTATCCTGGATTGTCACTCAGATGTTTTTGTTTGGGTAGGGCAACAGGGGGCATCCAAGAATAGAACACAAGCTTTGTCTATTGGAGAGAAATTCCTTCAACATGATTTCCTTCGAGAAAAACTATCTGAAGAGGCTCCAGTTTTTGTCGTCATAGAAGGTAGCGAACCTCCATTTTTTACACGTTTCTTCTCATGGGACTCTGCAAAATCAGCCATGCATGGAAACTCATTCCAGAGGAAGTTTGCTATACTAAAGGATGGAGCAACTCCAACTCTAGATAAACCTAAGAGGAGGACTCCAGTTTCATATGGAGGAAGATCTAGTGTTCCAGACAAATCACAAAGATCCCGGAGCATGTCTTTTAGCCCTGACCGAGTTCGTGTAAGAGGCAGATCTCCTGCCTTCAATGCCCTAGCTGCTACTTTTGAGAACCCAAATACAAGGAACCTTTCAACTCCGCCACCAGTCGTTAGAAAGCTCTATCCGAAGTCTATTACACCTGATTCAGCGAAACTA---GCTTCCAGATCAGCAGCCATAGCAGCTCTAACAACTACGTTTGAACAACCGAAAGAAAACAATGTACCCAAGCCACTTAAAGCAAGCCCTGAAACCCCTAAATCCAAAGCAGAGTCGAACTCT---GAGAATTCAGATTCTATGAGTGGTAGAATAGAAGCA------ATACAGGAAGATGTCAAGGAGGGTGAGGTCGAAGATGAGGAAGGGCTTCCTATATATCCTTATGAGCGCCTTAAAACGCTTTCACTAGATCCAGTTACAGAAATTGATGTGACCAAACGAGAGACTTATCTTTCTTCAGAAGAGTTCCGAGAGAAATTTGGGATGACAAAAGATGCATTCTATAAGCAGCCCAAATGGAAGCAAAATAAGATGAAAATGTCTCTTCAGTTATTT
>Ash_1
ATG------------GCCACGTCGTCTATGAGGGATTTGGACCATGCGTTTCAGGGGGCTGGGCAGAAGGCTGGGTTGGAGATATGGCGCATTGAGAATTTCAATCCTGTTTCTGTTCCCAAGTCTTTGTATGGCAAGTTCTTCACCGGAGATGTATACATCATTCTCAAGACAACTGCGACAAAAGGTGGTGCTTTGAGGCATGATATTCATTATTGGCTTGGTAAAGATGCTAGCCAGGATGAATCTGGAACTGCTGCTATCAAGACCGTTGAGCTTGATGCTGTTCTTGGTAGGCGTGCTGTTCAATATCGGGAGGTACAGGGGAATGAGACGGAGAAATTCTTATCATATTTTAAACCATGTATTATTCCACAAAAAGGTGGAGTTGCATCAGGATTCTGGCAATCTCAAGTCAATGAAAATGAGCACGAAACAAGTCTATATGTTTGCCATGGGCAACACGTTGTTTATGTGAAGGAGGTCCCTTTTGCTCGTTCTTCCCTTAATCATGATGATGTGTTCATTCTGGATGCCAAATCTAAGATTTTCCAGTTCAATGGATCCAACTCATCGATTCAGGAGAGGGCCAAAGCTCTTGAAGTTGTTCAATTCCTAAAAGATACTTACCATGATGGCAAGTGTGAGGTAGCTGCTGTAGAGGATGGAAGGCTAATGGCTGATGCTGATGCTGGAGAGTTTTGGGCTCTTTTTGGTGGATTTGCTCCTCTTCCAAAACGAGCTATCTCAGAGGATGGTACAAGTGAACAGGCATTGAAGACAAAACTTTTATGCTTGGAGAAGGGGAAGCCAGCAACTGTTGACATTGATCCATTGACAAAAGAACTGTTGGAATCAAATAAGTGCTACATATTAGATTGTGGAATTGAAGTTTTTGTGTGGATTGGAAAAAATACACCTCTGGATGACAGGAAAAGTGCTGGTGCTGTTGCAGAAGAAATAGTACGAGGT------CGAGATAAAGCTCATGTGGTTCGAAGTACGGAGGGATTTGAAACTGTAATGTTCAGATCAAAGTTTGATGTATGGCCCGAGACTTGTAAAGCAGCTGTAGCTGAAGAGGGTCACGGCAAAGTGGCAGCTCTCTTGAAGCTTCAGGGTCTTGATATCAAGGGCCTAATGAAATCTGAGCCCGTTGTAGAGGATCCTGATCCATTTATTGATTGCACTGGCAGTTTACAGGTGTGGTGCGTAAATGGGCAGGAAAAGACCCTTCTTTCATCTTCTGATCAGGCAAAGCTTTATACTGGAGATTGTTACATTTTCCAATATGCATATCCTGGAGATAACTGCGAGGAGTATCTTATAGGCACCTGGTTTGGAAAGAAGAGCATTGAGGAAGACAGGGCTGCTGCTATTTCAATTGCTAGTAAGATGGTTCTGTCATACAAGTCACAAGCGGTTCAGACTCGTGTATATGAAGGAAATGAACCACTTCAGTTCTGTGTGATCTTCCAGAGCTTCATTGTTCTTAAGGGTGGTCTAAGCTCAGGATATAAAAAATTCGTTGAAGAAAAGAATGTCATTGATGATACATATACAGAAAATGGAACTGCACTATTTCGTGTACAAGGATCTGGACCAGATAATATGCAAGCAATTCAAGTTGATGCGGTGGCAACATCTTTGAATTCATCATGCTGTTTTATACTTCACAATGGTGATACTTTATACACATGGTCTGGAAGCCTTACTACTTCACAGGACCAAGATCTTCTTGAAAGACAACTGGACCTCATAAAGTACACGTTTAACTTCCAATCTTTGAAGATGGTGCAGAAACTGAACAGTTTTGGGATTTGCTTGGTGGTAAAGGAGAGCACCCCAATCAAAAATTCACCAGGGAACCTGAAACTGATCCCCACCTATTTAGTTGCTCCTTTTCAG------------GAGGTTAAGGAAGTATTCAACTTCACTCAGGATGATCTGATGACAGAAGATATCTTCATTTTGAACTGTCACTCGGACATCTTCATCTGGGTTGGACAACAGGTGGATAATAAGAGAAAGTCAGACGCTTTGAACATAGGAGAG------------------------------------------------------------------------------------------------------------------------------ATGCATGGTAATTCCTATCAGAGAAAGCTCGCATTGGTGAAGCATGGAGCCACTCCAATATTAGATAAATCAAAAAGACGAGTTCCA---AGACATAGTGGAAGGTCATTGTTACCTGACAAGTCTGAGCGCCCCAGAAGTGCATCCTTCAGCCCAGACAGAGTCCGTTTAAGGGGAAGATCTCCTGCCTTCAATGCCTTGGCCGCTACATTTGAGAACCCAAACGCCAGAAATCTCTCAACTCCTCCTCCAGCTGTCAATAAACTTTACCCAAAGTCTTCACTTTCAGATACA---AAGTTG---GCTCCAAGGTCAGCAACAATAGCTGCACTTACGGCTTCTTTTGAATCCACAAAAGAAAGCATGACTCCTAAAGTATTTGAAGTGAGCTTTGCAGTCAACAGAGTGAAACAAGAGACT---GCTGAAAATGGAAGTAGCCCATTGGGTGGCGGAGTTGACAACCTCATTATACAGGATGACACCAAAGAGCTCCAGCCTGAAGAT---GAAGGGCTTCAAACATTCCCTTATGAAGGTTTAATAACCTCATCTACTGATCCTGTTGCAGGAATTGATGTGACGAAAAGAGAAGCATATCTATCATCAGCTGAGTTCAAAGAGAAGTTCAATATGCCAAAAAGTGCTTTCTACAAGCTACCAAAATGGAAGCAAAACAAACTTAAAATGGCTGTTCATTTGTTC
>Ash_2
---------------ATGGCTGTTTCTATGAAGGAAGTTGATTCTGCATTTCAAGGAGCTGGACAAAAGGCTGGTCTAGAGATATGGCGTATTGAAAATTTTCAACCTGCACCAGTTCCAAAATCTTCATATGGGAAATTTTTCACTGGAGATTCATATGTGGTTCTTAAGACAACTGCCTTGAAAAGTGGTGCTCTTCGCCATGACATCCATTATTGGTTGGGTAAAGACACTAGTCAGGATGAAGCTGGAGCTGCAGCAATCAAGACTGTTGAGCTGGATGCAGCGCTGGGTGGCCGTGCTGTTCAATATCGTGAAGTGCAAGGAAATGAGACTGACAAATTCTTATCTTACTTTAAACCATGTATCATACCACAACCGGGTGGAGTGGCATCTGGGTTCAAGCATACAGAAGTTAATGAGCACGAGCATAAGACACGATTATATGTTTGCAAAGGGAAGCATGTTGTTCATGTAAGAGAGGTTCCTTTTATTCGATCATCCTTGAACCATGATGACATATTTATTCTGGATACCAAGGCCAAGATTTTTCAGTTTAATGGATCTAACTCATCTATTCAAGAGAGAGCTAAAGCCCTTGAAGTTGTCCAGTATCTTAAAGATACTTATCACGAGGGGAAGTGTGAGGTGGCAACTGTTGAGGATGGAAAGCTAATGGCTGATGCTGCTGCTGGAGAGTTTTGGGCCTTTTTTGGAGGTTTTGCTCCTCTTGCAAGGAAGGCAGTTGATGATGAT---CAGAATGAAAGTGCCCCTGCAGCAAAACTTCTAGGTATTGAAAATCGGCGGCCTGTCCCTATGGATGCCGATCCATTGTCGCGTGATTTATTGGACACAAACAAGTGCTACCTGCTGGATTGTGGATTTGAAGTTTTTGTTTGGATGGGGCGGAGCACATCCCTTGATGTAAGGAAAAGTGCCAGCGCTGCTGCTGAAGAGTTATGTCGTGGCCCTGGGAGACCCAAAGCTTACATTATTCGTGTGATTGAGGGGTTTGAGACAGTGACCTTCCGTTCAAAATTTACTGCATGGCCTCAGGCTGTTGATGTAGCTGTTTCTGAGGATGGTAGAGGCAAAGTGGCAGCACTTTTGAAACGCCAAGGTCTTAATGTGAAAGGTCTCATGAAAGCTGCTCCTGTAAAAGAAGATCCTCAACCATATATTGATTGCACAGGCAATTTGCAGGTTTGGGGTGTAAGTGGAATTGACAAGATTCTTCTACCTTCTTCTGAGCAGTCAAAGTTTTATAGTGGTGACTGCTATATTTTCCAATATACTTATCCTGGAGTTGATAAAGAGGAATATCTTTTGGGTACTTGGTTTGGAAAAAGGAGCACTGAGGAAGAGAGGACTGAAGCTATTTCACTTGAAGTGAGGATGGTTGAATCATTGAAGTTCCAGGCAGTTCAGGCTCGCATTTATGAAGGGAATGAGCCTGCCCAGTTTTTGTCAATATTCCAAAGTTTTATTGTGCTTAAGGGTGGCATTAGCTCTGGATATAAAAAGTTTGTGGCAGAAAATGCCATCCTAGATGAGACATATACAGAAGATGGCATTGCTTTGTTTCGAGTTCAAGGTTCTGGGCCTGATAATATGCAAGCAATTCAAGTTGACTCGGTCGCGTCATCTCTGAATTCATGTTATTGCTACATTCTTCATAGTGGCAATACTGTTTTTACATGGTCCGGAAATTTAACTACTTCTGATGATCATGAACTTGTTGAGAGACAACTGGATTTGATAAAGCCGAACATGCAGCCTAAACCTCAGAAGGAAGGATCAGAAACTGAACATTTTTGGAGTTTGCTGGGAGGCAAGTGTGAATACCCAAGCCAAAAAATTACAAGAGAATTAGAAAGTGATCCTCATCTATTTTCTTGTAGCTTCTTAAAAGGCAATTTAAAGGTCTCAGAAATACACAACTTCACTCAGGATGATCTGATGACAGAGGATATATTCATTTTGGACTGTCATTCCAGTATATTTGTGTGGATTGGCCAACAGGTGGATTCAAAGATTCAAGTACATGCTTTGAGTATTGGGGAGAAGTTTCTTGAGCATGATTTTCTTATGGAAAATTTATCTAGAGAAACACCTGTTTTTGTCACCTTGGAAGGCAATGAACCTGATTTCTTCACTCGCTTCTTCAGCTGGGATTTTGCAAAATCCTCTATGCATGGTAATTCATTTCAGCGGAAGCTTGCTATTCTGAAGAATGGAGTAACTCCTGTACTAGATAAGCCCAAGCGACGAGCATCGACAACTTATGTGGGGAGGTCAAGTGTGCCTGATAAATCTCAACGATCTAGAAGCATGTCATTTAGCCCTGATCGAGTCCGTGTCAGAGGCAGATCTCCTGCATTCAATGCATTAGCTGCTAATTTTGAGAATCCGAAAGATCGAAATGTATCTACACCTCCTTCTACCGTGAGAAAAATTTATCCGAGATCTGTGACGCCAGACTCTGGAAGGGTT---GCTACCAAATCGTCTGCCATAACTGCTCTCTCTTCTTCCTTTGAACGCGCAACGGAAGCCATGATACCAAAGATGGTTAAAGTGACCCCTGTGACCAGCATAACAAAACGTGAAACTAATTCTAAGGAGAGTATT---GCTATGATTAGCAATATC------------ATTCAGGAAAATGTTAAGGAAGGAGTGCTGGAGGATGATGAAGGCCTCCCTATTTTCCCCTATGAACGTCTGAAAACATCATCAACTGATCCTGTTTCAGAAATTGATGTAACCAAAAGAGAGACGTACTTATCCTCAGCAGAATTTAAAGAGAAATTCGGCATGACTAAAGATGCTTTCTACAAGCTACCCAAGTGGAAACAAAACAAGCTTAAAATGGCTCTTCAGCTATTC
>Atr_1
---------------ATGGCTGTTTCCATGAGGGATTTGGATTCTGCTTTTCAAGGAGCTGGACAAAAGGCTGGATTGGAAATATGGCGCATCGAGAATTTTCGACCCGTACCCGTTCCAAAGTCATCTTATGGGAAATTTTTCACTGGAGACTCATACATCATTTTAAAGACAACAGCTTTAAAGACTGGGGCTTTTCGTTATGACATCCATTATTGGCTTGGTAAAGATACAAGCCAGGATGAAGCTGGTGCTGCTGCCATTAAAACTGTAGAGTTGGATGCAGCATTGGGGGGGCGTGCAGTTCAATATCGGGAGGTACAAGGTCATGAAACAGAAAAATTTCTTTCATATTTTAAACCTTGCATAATTCCTCAAGAAGGTGGGGTGGCTTCTGGATTTAAACATGCCGAAGTT------GAGGAGCACAAGACCCGCATGTTTGTTTGCAAAGGAAAACATGTTGTTCATGTAAAAGAGGTTCCATTTGCTCGGTCATCCCTGAATCATGATGATATATTCATTTTGGATACCAAGTCCAAAATATTTCAGTTCAATGGATCCAATTCCTCTATTCAAGAGAGGGCTAAAGCCCTTGAAGTTGTCCAATACATCAAAGACACATATCATGATGGGAAATGCGAGATAGCTGCTATCGAGGATGGTAAGTTAATGGCGGATGCTGAAACGGGAGAATTTTGGGGTTTCTTTGGTGGATTTGCTCCTCTTCCAAGAAAGACAACTTCAGAGGAAGACAATAGTGCTGCAACAATTCCTACAAAGTTACTGCGTGTAGTGAAAGGGCAAGCAGTGCCCTTTGAGACCAATGCCTTGAAAAGAGAATTACTGGACACAAACAGCTGCTACGTTCTTGATTGCGGGTTGGAAGTTTTTGTATGGATGGGAAGAAATACATCTCTAGATGAAAGAAAAAGTGCAAGCGCAGCTGCGGAAGAACTGGTTGCTGGTCCTAGTCGGCCAAAAGCTCACATAATTCGTGTTATTGAGGGATTTGAGACTGTCATGTTTCGATCAAAATTTGATTCATGGCCTTCGACGACAGATGTGACTGTTTCTGAGGATGGTAGAGGCAAAGTTGCAGCTCTTCTGAAACGTCAAGGATTTAATGTCAAGGGCCTCCTGAAAGCTGCTCCAGTAAAAGAAGAACAACAACCATTTATTGATTGCACTGGAAACTTACAGGTTTGGCGCATAGATGGTCAAGACAAAACTCTTATACCACCAAATGAACAGTCAAAATTTTATAGTGGTGATTGCTATATGTTTCAATACACATATCCTGGGGAAGATAAAGAAGAATATCTTATAGGTACCTGGTTTGGGAGGCAGAGCATTGAGGATGAGAGAGGTGCAGCGATTACATTGGTAAATAAGATGGCAGAATCCTTGAAGGGGCAGGCTGTTCAGGCTCGGATATATGAAGGCAAAGAACCTATCCAATTCTTCTCAATTTTCCAGAGCTTCATCGTGTTTAAGGGTGGCATTAGTTCTGGTTATAAGAAATACATATCAGAAAATGGGATTGCTGATGATACTTACACTGAAGATGGGCTTGCACTTTTCAGAGTGCAAGGTTCTGGACCAGATAATATGCAAGCTATTCAAGTAGATCCGGTGGGGACATCCTTGAATTCTTCTTATTGCTACATATTACTATCAGGCACGACTGTATTTACGTGGTCCGGAAACCTTACTACTTCTGAAGACCATGAGCTTATTGAGAGGCAACTGGATCTGATAAAGCCTAATGTCCAGTCCAAACCACAAAAAGAAGGTTCAGAGTCTGAACAGTTCTGGAATTTACTTGGTGGTAAATGTGAATACCCAAGTCACAAGTTGGCTAAGGAAGCTGAAAGTGATCCACACCTGTTCTCTTGCGCCTTTTCAAAAGGCAGTTTAAAGTTGACAGAGATATTCAACTTTTCCCAAGATGATTTGATGACTGAGGACATATTTGTTCTGGATTGTCACTCTGAGATCTTTGTTTGGATCGGGCAGCAAGTGGATTCGAAGAGTAAAATGCAAGCTTTGACTATTGGGGAAAAATTTCTTGAGCAAGATTTTCTCTTAGAGAAATTATCTAGAGAAACTCCAATATATGTTGTCATGGAGGGAACTGAACCATCCTTCCTCACACGCTTCTTCATTTGGGATTCTGCAAAGTCAACGATGCATGGGAACTCATTCCAGAGGAAGCTTGCTATTGTGAAGAATGGAATTATGCCAACTGTGGATAAGCCCAAGAGGCGCTCTTCAACATCTTATGGAGGAAGGTCAAGTGTACCTGACAAATCCCAACGATCGAGAAGCATGTCATTTAGCCCTGATCGTGTGCGTGTGAGAGGCAGGTCTCCTGCCTTCAATGCTCTCGCTGCCAATTTTGAGAACTCTAATGCAAGAAACCTCTCGACTCCACCCCCAGTTGTGAGGAAACTATATCCAAAATCAGTGACCCCTGATTCAATAAAACTG---GCCCCAAGATCAACAGCGATTGCAGCCCTCACCACCACATTTGACCAACCTCAACAAAGTACACCATCACGACCGAAAGAGCCGAGTCCCAAGACACCGAAAACGCCCTCCGAGTTGAATGGCAAAGAGAACTCCAATTCGATGAGCAGTAGGATTGAAGCTCTTACAATACAGGAAGATGTTAAAGAGGGAGAGGCTGAAGACGAAGAGGGGCTCCCTATGTACCCTTACGAGCGCCTAAAAATAAATTCTCCTGAACCTGTTTCAGATATTGATGTTACAAAGCGAGAGACATACCTTTCTTCTGCAGAATTCAGGGAGAAATTCGGCATGACTAAAGAAGGCTTCTACAAGTTACCTAAATGGAAACAAAACAAGCAAAAGATGGCTCTTCATCTATTC
>Cde_1
ATGCTGGTTTTGTACATGGCAGTTTCCATGAGGGATCTAGATCCAGCTTTCCAAGGTGCTGGACAAAAAAGTGGAATAGAGATTTGGCGCATTGAAAATTTCCATCCTGTGCCTGTTTCACCATCCTCCCATGGAAAATTTTTCACTGGAGACTCTTATGTGATTCTGAAGACTACTTCATCCAAAAATGGTGCTCTACGGCATGACATACACTATTGGCTTGGAAAAGACACAAGTCAGGATGAAGCAGGAACTGCTGCTTTTAAGACTGTAGAATTGGATGCTTCTCTCGGAGGTCATGCTGTACAATACCGGGAGGTACAAGGCCATGAGACAGAAAAGTTTTTGTCATACTTTAAACCATGTATTATTCCACAACAAGGTGGGGTTGCATCTGGTTTCAAGCACCCTGAGACA------GAAGAGCATAAGACACGTATGTATATTTGCAAGGGGAAACGTGTTGTTCATGTTAAAGAGGTGCCTTTTTCTCGATCCTCACTTGGACATGATGATGTATTCATTCTTGATACAAAGACCAAAATCTTCCAATTCAATGGATCCAATTCATCCATTCAAGAGAGGGCAAAAGCTCTTGAAGTTGTTCAATATATAAAGGATACCTATCATGATGGGAAATGTGAAGTTGCTGCAATTGAGGATGGAAGGATGATGGCTGATGCTGACACTGGAGAATTCTGGGGTCTGTTCGGTGGCTTTGCGCCACTTCCAAGGAAAGTTGTTAATGAAGACGATAAAGTTCCTGAAACTTCACCTCCAAAGTTGTTCTGCTTTGGGAAAGGACAGTTGCAGCCTGTACAATATGAATCTCTGAATAGAGAGTTGCTAGCAACAAACAAATGCTACTTGCTAGATTGTGGGTCTGAGATTTTTGTCTGGATAGGCAGAACAACATCACTTGATGAAAGAAAAAGTGCAAGTGCAGTTGCAGAGGAAATGCTTTCTGACACTGACAGGGCAAAAACTCACATAATTCGTGTTATTGAAGGTTTTGAGACAGTAATTTTCCGTTCAAAATTTGATTCCTGGTCTCAAACTGCCAACTCAAGCGTATCTGAAGAAGGAAGAAGCAAAGTTGCAGCCCTTCTATTGCGGCAAAAATTCGAT---AGAGGTCCAACAAAAACTGCATCTGTGAAAGAGGAACCCCAACCATTCCTTGACTGCACTGGCAATCTGCAGGTTTGGCGTGTGAATTGTGAGGAAAAGAATCTCCTTTCCTCTTCGGAGCAGTCAAAATTTTATAGTGGTGATTGCTACATTTTTCAGTATACTTATCCAGGGGAGGATAAGGAAGAGTGTCTCATTGGCACTTGGTTTGGCAAGCAAAGCATTGAGAAAGACAGGTCCTCTGCACTCTCCCTAGCTACCAAGATGGTTGAATCTTCAAAATTGCGTCCTGTTCAGGCACGTATATATGAAGGCAAAGAGCCTGTCCAGTTTTTCTCAATATTTCAGAGCTTCATTTTGTTTAAGGGAGGTCTCAGTAGTGGATATAAATATTATTTGAAGGAAAATGGTATCACAGATGAAACTTATACAGAAGATGGGACTGCATTGTTTAGAATACAAGGTTCAGGTCCGGAATACATGCAAGCAATTCAAGTTGAACTGGTGGGATCGTCTTTGAATTCATCTTATTGTTACATCTTACAAAGTGGCTCAACTGTTTTTACGTGGGCTGGAAGTCTCACTTCTCCAGAGGACCAGGAAATTGTTGAAAGACAGTTGGATATAATCAAGCCAAATTTGCAACCTAAACCACTAAAGGAAGGTGCCGAAAGTCAGCTGTTTTGGGATTTACTTGGAGGCAAATGTGAGCATCCAAGTCTAAAGATAAAGAGGGATGTTGAAAGTGATCCTAGATTATTTTCTTGCACTTTCTTGAAAGGAACTCTGAAGGTCCATGAAATATTCAACTTCTCCCAAGATGATTTGATGACTGAAGATGTGTTCATTTTGGATTGCCGGTCAAATATATTTATTTGGATTGGACAACAGGTTGATTCCAAGGGAAGGATGCAATCTCTAAGTATTGGGGAGAAATATCTGGAGCAGGATTTCCTTATGGAAAAATTATCCCATGAATCTCCCTTATTCATTATCTTTGAAGGAAATGAACCACCATTTTTCACAAGATTCTTCAACTGGGATCCTTCAAAAGCATTGATACAAGGCAATTCATTTGAGAGGAAGCTAGCTATAGTAAAGAACGGGATTACTCCATCATTGGATAAGCCAAGAAGAAGACCTCCTGTGTCTGGTGGAAGATCCAGTACCATGCCAGATAAATCACAACGTTCTAGAAGCATGTCCTTTAGTCCTGACCGAGTACGTGTACGAGGTCGATCTCCAATGTTTCAAGAATTAGCTTCCAAGTTTGAGAAACCCAATACCAGAAACCTTTCAACTCCTCCTCAAGTTGGAAGAAAAATTTTTCCAAAAGCTGTTATCCCTGAGTCAGCTATGCTA---GCACCTAAATCATCTAAAATAATCTCCCTTACATCAACTTTTGAATCTGCAAAGGTTATTCAGTCTCCCTCTGAAAACAAAACCAAACCCGAGGTGCCAAAGTTGAAGCCA---------------CAAAACTCTGATTCAATGAGCAATAGAATTGAATCTCTCACTATACAGGAAGATCAGAAAGAGGGTGAAATTGATGATGATGAGGGCCTTCCAATTTTCCCATACGACCGTTTAAAAACAACATCTACGGATCCTGTTGCAGATATTGATGTCACCAAAAGAGAGACATATCTCTCTTCAGAAGAATTCCGTGAGAAATTTGGCATGACAAAAGATGCTTTCTACAAATTGGCCAAATGGAGACAGAACAAGCTGAAACAGGCCCTTCTTTTGTTT
>Cde_2
---------------ATGGCAGTTTCCATGAGGGATCTAGATCCAGCTTTCCAAGGTGCTGGACAAAAAGTTGGTATAGAAATTTGGCGCATTGAAAATTTCCATCCTGTACGTGTTTCACCATCCTCCCATGGAAAATTTTTCACTGGAGACTCGTATGTGATTCTGAAGACCACTTCATCCAAAAATGGTGCTCTACGGCATGACATACACTATTGGCTTGGAAAAGACACAAGTCAGGATGAAGCAGGAACTGCTGCTTTTAAGACTGTAGAATTGGATGCTTCTCTCGGAGGTCATGCTGTACAATACCGGGAGGTACAAGGCCATGAAACAGAAAAGTTTTTGTCATACTTTAAACCATGTATTATTCCACAACAAGGCGGGGTGGCATCTGGTTTCAAACACCCTGAGACA------GAAGAACATAAGACACGTATGTATATTTGCAAGGGGAAACGTGTTGTTCACGTTAAAGAGGTGCCTTTTTCTCGATCCTCACTTGGACATGATGATGTATTCATTCTTGATACAAAGACTAAAATCTTCCAATTCAATGGATCCAATTCATCCATTCAAGAGAGAGCAAAAGCTCTTGAAGTTGTTCAGTATATAAAGGATACCTACCATGATGGGAAATGTGAAGTTGCTGCAATTGAAGATGGAAGGATGATGGCTGACGCTGACACTGGAGAATTCTGGGGTCTATTTGGTGGCTTTGCGCCTCTTCCAAGGAAAGTTGTTAATGAGGACGATAAAAGTCCTGAAGCTTCAGCTCCAAAGTTGTTCTGCTTTGAGAAAGGACAGTTGCTGCCTGTACAACATGAATCTCTGAACAGAGAGTTGCTAACAACAAACAATTGCTACCTGCTAGATTGTGGGTCTGAGATTTTTGTTTGGATGGGTAGGACAACATCACTTGATGAAAGAAAAAGTGCAAGTGCAGTTACAGAGGAAATGCTTTCTGGCACTGACAGAGCAAAAACTCACATAATTCGTGTCATTGAAGGTTTTGAGACAGTAATGTTCCGTTCTAAATTTGATTACTGGCCACAAACTTCCAACACAAGTGTATCTGAAGCAGGAAGAAGCAAAGTTGCAGCCCTTCTATTGCTGCAAAAATTCGAT---AGAGGCCCATCAAAAACTGCATCTGTGAAAGAGGAAGCCCAACCATTCCTTGACTGCACTGGCAATCTGCAGGTTTGGCGTATGAATGGTGAGGAAAAGAATCTCCTTTCCTCTTCGGAGCAGTCAAAATTTTATAGTGGTGATTGCTACATCTTTCAGTATACTTACCCAGGGGAGGATAAGGAAGAGTGTCTCATTGGCACTTGGTTTGGCAAGCAAAGCATTGAGAAAGACAGGTCCTCTGCACTCTCCCTAGCTACCAAGATGGTTGAATCTTCAAAATTGCGTCCTGTTCAGGCACGTATATATGAAGGCAAAGAACCTGTCCAGTTTTTCTCAATATTTCAGAGCTTCATTTTATTTAAGGGAGGTCTCAGTAGTGGATATAAATATTATTTGAAGGAAAATGGCATCACCGATGAAACTTATACAGAAGATGGGACTGCATTGTTTAGAATACAAGGTTCAGGTCCGGAATACATGCAAGCAATTCAAGTTGAACTGGTGGGGTCGTCTTTGAATTCATCTTATTGTTACATCTTACAAAGTGGCTCAACTGTTTTTACTTGGGCTGGAAGTCTCACTTCTCCAGAGGACCAGGAAATCGTTGAAAGACAGTTGGATATGATCAAGCCAAATTTGCAACCTAAACCACAAAAGGAAGGCACTGAAAGTCAGCAGTTTTGGGATTTACTTGGAGGCAAATGCGAGCATCCAAGTTTAAAGATAAAGAGGGATGCCGAAAGTGATCCTAGATTATTTTCTTGCACTTTCTTGAAAGGAACTCTGAAGGTCCATGAAATATTCAACTTCTCCCAAGATGATTTGATGACTGAAGATGTGTTCATTTTGGATTGCCGGTCAGATATATTTATTTGGATTGGGCAACAGGTTGATTCCAAGGGAAGGCTGCAATCTCTAAGTATTGGGGAGAAATATCTGGAGCAGGATTTCCTTATGGAAAAGTTATCCCAAGAATCTCCCTTATTCATTATCATGGAAGGAAGCGAACCACCTTTTTTCACAAGATTCTTCAACTGGGATCCTTCAAAAGCAGTGATACAAGGCAATTCATTTGAAAGAAGGCTAGCTATAGTGAAGAACGGGGTTGCCCCATCATTGGATAAACCAAGAAGAAGGCCTCCTGTATCTGGTGGAAGATCCAGTACCATGCCAGATAAATCTCAACGTTCTAGAAGCATGTCCTTTAGTCCTGACCGA---AATGCGTTTGGAAGAGGACCG---------------------------------------------------------------------------AAGATTTTTCCAAAAGCCGTTACCCCTGACTCAGCTATGCTA---GCACCTAAATCATCTAAAATAATGTCCCTTACATCCACTTTTGAATCTGCAAAGGTTATTCAGTCTCCCTCTGAAAACATAACAAAACCCGAGGTGCCAAAGTTGAAGCCA---------------CAAAACTCTGATTCAATGAGCAGTAGAATTGAATCTCTCACTATACAGGAAGATCAGAAAGAGGGTGAAATTGATGATGATGAGGGTCTTCCAATTTTTCCATACGACCGTTTAAAAACAACATCTACTGATCCTGTTGCAGATATTGATGTCACTAAAAGAGAGACATATCTCTCTTCAGAAGAATTCCGTGAGAAATTTGGCATGACAAAAGATGCTTTCTACAAGTTGGCCAAATGGAGACAGAACAAGCTGAAAGAGGCCCTTCTTTTGTTT
>Cka_1
---------------ATGGCTGTTTCCATGAGAGACTTGGACCCTGCTTTTCAGGGAGCTGGACAAAAGGCAGGGATGGAGATATGGAGAATTGAGAATTTTCGTCCTGTGCCAGTACCAAAGTCTTCTTATGGGAAATTTTACACTGGGGATTCGTATATGATCTTGAAGACAACTGCCTTAAAAAGTGGTGCTTTTCGTCATGATATCCATTATTGGCTCGGTAAAGATACAAGTCAAGATGAAGCGGGTACTGCTGCTGTCAAGACTGTGGAACTGGATGCAGCTCTTGGTGGGCGTGCTGTTCAGTACCGGGAAGTGCAGGGTCATGAAACAGAGAAGTTCCTGTCTTATTTCAAACCATGTATTATACCTGTAGAAGGTGGAGCAGCATCAGGGTTCAAGCACCCCAATGTT------AATGAGCACCAAACTCGTTTATATGTCTGCAAGGGGAAGCATGTTGTCCATGTAAAAGAGGTCCCTTTTGCTCGCTCAGCACTCAATCACGACGACATTTTTGTTCTGGATACCAAGTCTAAAATATTTCAGTTCAATGGATCTAACTCATCTATTCAAGAAAGGGCAAAGGCTTTAGAAGTTGTCCAGTACATCAAAGATAGTTATCATGATGGTAAATGTGAGGTGGCATCCATTGAGGATGGAAAGTTGATGGCTGATGCTGAGACTGGAGAATTTTGGAGTTTCTTTGGTGGCTTTGCTCCACTTCCAAGAAAGGCAGCCACTGATGATGATGTGCCCACTGAATCATCTCCTGGGAAGCTTCTCTGTGTCGAGAAAGGACAGGCAGTGACTGTCGAGTCTGATTCCTTGAAAAGAGAGTTGCTAGACACAAACAAATGCTATTTGCTCGATTGTGGATTGGAAGTATTTGTGTGGATGGGTAGAAGTACCTCTCTTGATGAGAGGAAAAGTGCAAGTGCAGCTGCAGAAGAGTTACTTCGTGGTCCTGACCGATCAAAAGCTCATATTATTCGTGTTATCGAGGGATTTGAGACGGTCATGTTTCGTTCAAAGTTTAATATATGGCCACAGACAACTGATGTGACTGTATCTGAGGATGGTAGAGGCAAAGTTGCAGCACTTTTAAAACGACAAGGACTTAATGTCAAGGGCCTCATGAAAGCTGCTCCGCCAAAAGAGGAACCTCAACCCTACATTGATTGTACTGGAAATCTGCAGGTTTGGCGTGTAAATGACAGGGAAAAGACTCTTATTCCATCTTCTGAACAGTCAAAATTCTATAGCGGAGATTGCTACATCTTTCAGTACTCATATCCTGGAGATGATAAAGAGGAATATCTTGTCGGCACTTGGTTTGGAAAGCAGAGTGTTGAGGAAGAGAGGAGTTCAGCAATTTCATTGGCAAGCAAGATGGTCGAATCTCTAAAATCACAGGCTGTCCAGGCTCGCTTCTTCGAAGGAAAAGAACCTATTCAGTTCTTTTCAATCTTTCAAAGCTTCATCGTATTTAAGGGTGGTGTGAGCTCTGGATATAAGAATTACTTAACCGAGAAGGAAATTGTGGACAACACATACACAGAAGATGGGATTGCACTGTTTAGGGTTCAAGGTTATGGCCCAGAAAATATGCAAGCAATTCAAGTTGAACCGGCGGCATCATCTCTGAATTCTTCTTATTGTTACATTCTACAAAATGGCTCCACCGTTTTTACATGGTCTGGCAACCTTACTACCTCAGAGGATCAGGAGCTTGCTGAAAGACAACTAGATCTGATAAAGCCAAATGTGCAGTCCAAACCACAAAGGGAAGGTTCAGAAAGTGAACAGTTATGGAATTTGCTTGGAGGTAAATCTGAATACCCAAGCCAGAAGATTGGAAAAGATGCAGAAAGTGATCCTCACCTATTCTCATGTACCTTCTCGAAAGGCAATTTAAAGGTGACTGAAATATTCAACTTCTCCCAAGATGATTTGATGACCGAAGATATATTCATTCTGGATTGTCAGTCGGAGATCTTTGTCTGGGTAGGGCATCAGGTTGACTCCAATAGCAGAATGCAAGCTTTGAACATTGCGGAGAAATTTCTTCAGCATGATTTTCTTTTGGAGAGATTATCTCTAGAAACTCCAATATTCGTTGTTATGGAAGGGAGCGAACCGCCCTTCTTCACACGTTTCTTCACCTGGGACTCTGCAAAATCATCGATGCATGGGAACTCGTTCCAGAGGAAGCTTGCCATAGTGAAAAATGGAGTCACTCCAACTTTAGATAAGCCCAAGAGGCGAACACCAACATCATATTCAGGGCGATCTAGTGTGCCAGACAAATCTCAGCGCTCCAGAAGTATGTCATTCAGTCCAGACCGAGTTCGTGTAAGAGGGAGGTCTCCAGCCTTTAATGCTCTAGCTGCTACCTTTGAAAATCCAAATGCAAGGAATCTGTCAACTCCACCCCCAGTTGTTAGAAAGCTTTATCCGAAATCCGTTACACCAGATTCAGAAAAACTG---GCACCTAGATCAGCAGCAATTGCGGCCCTTACCGCATCTTTTGAACCAGCACGAGAAAGTATTATACCACGATCTTTGAAAGTGAGCCCTGAGGTCCCGAAATCCAAACCTGAGGCAGTTCCCAAGGAGAACTCAAATGCTATGAGCAGTAGAATTGAAGCACTGACAATACAGGAAGATGCAAAAGAGGGTGAGGCTGAAGATGAAGAAGGACTTCCTATATTTCCCTATGAGCGTCTCAAAGTGACATCCACTGACCTTGTCACAGGAATTGATGTGACCAAGCGAGAGACTTATCTGTCTTCGGGAGAATTTCGAGAGAAATTTGGCATGACAAAGGATGCTTTCTATAAGCTACCTAAATGGAAGCAAAACAAGCATAAAATGGCACTTCAGTTGTTT
>Cka_2
ATG---------AGTATGGCTATTTCCATGAGGGATTTGGATCCTGCTTTTCAGGGAGCTGGACAGAAAGCTGGGATGGCGATTTGGCGCATTGAAAATTTTACTCCCGTTCCTGTACCGCAATCTTCTTATGGAAAGTTCTTCACAGGAGATTCATATGTAATTTTGAAGACGACTGGTTCAAAAAGTGGTGCTCTTCGTCATGATGTCCATTATTGGCTCGGTGAAGATACAAGTCAGGATGAGGCTGGTACTGCAGCCATCAAAACTGTGGAACTGGATGCAGCTCTTGGAGGACGTGCTGTTCAATATCGGGAGGCACAAGGTCATGAAACTGAGAAATTCCTGTCGTACTTCAAACCATGTATCATGCCTCAGAAAGGTGGGGTAGCATCTGGGTTCAAGCATCCTGATGCT------GAGGAGCATGAGACCCGTTTATATGTTTGTAAAGGGAAGCGTGTTGTCCAGGTTAAGGAGGTTCCCTTTGCTCGATCATCACTCAGTCACGATGACGTATTCATTTTGGATACCAAATCCAAGATTTTTCAGTTCAACGGATCCAACTCATCTATTCAGGAGAGGGCAAAAGCTCTCGAAGTTGTCCAGTTCATCAAAGATACTTATCATGATGGGAAGTGTGAGGTAGCTTCCATCGAGGATGGAAAGTTGATGGCTGATGCTGACACTGGAGAATTTTGGAATTTATTTGGTGGTTTTGCTCCACTTCCAAAAAGGGCTGCCGCTGATGATAATAGACAACATGAGGCCTTTCCTGTAAAGCTGCTCTGCATTGAGAAAGGGAAATCAGAGCCCATGGAGTTTGATTCCTTGGGAAGGGAGCTGCTGGACTCAAACAAATGTTACCTGCTAGATTGTGGAGTAGAAGTGTTTGTATGGATGGGCAGAAATACTTCTCTTGATGATAGGAAAAGTGCGAGTAAAGCTGCAGAAGAGTTACTTCATGGTCCTGACCGCCCCAAAGCTCATGTAGTTCGCAGTATTGAGGGATTTGAGACTGTGATGTTTCGACTAAAATTTGATTCATGGCCGCAGACAACTGCTGTTACTGAATCCGAGGATGGTAGAGGCAAAGTTGCAGCTCTTCTGAAAAGGCAAGGGTTAAATGTCAAGGGCCTTGTGAAAGCTGATCCAGAAAAGGAAGAACCTGAACCGTATATTGATTGCACAGGCAATCTGCAGGTGTGGCATGTGAATGGCCAGGAAAAGACTCTTCTTCCATCTTCTGAGCAGTCAAAGTTTTACAGTGGACATTGCTATATGTTTCAGTACACATATGCTGGAGAAGATAAAGAGGAATATCTTGTTGGCACTTGGTTTGGGAAACATAGTGTCGAGGAAGAAAGGACTGCAGCAATCTTGCTGGCTAGCAAGGTGGTTGAGTCTTTGAAGTTGCAAGCTGTTCAGGCTCGCATTTTTGAAGGAATGGAGCCCATTCAGTTCTTTTCTATATTTCAATGCTTTATTATGTTCAAGGGTGGCATTAGCTCCGGATATAAAAGTTACTTGGTGGAGAAAGAACTTACAGATGATACATACTTGGAAGATGGGATTGCCTTATTCAGAGTACAAGGTTCCGGTCCCGAAAACATGCAAGCAATTCAAGTTGATCCGGTGGCATCATCTTTGAATTCCTCCTATTGCTATATACTACAAAGTGGCTCCACTGTTTATACATGGTCAAGAAGTCTTACTACCTCAGAGGATCAGGAACTTGTTGAAAGACAGCTAGATATGATTAAGCCAAATGTGCAGTCGAAACCGCAAAAAGAAGGAACAGAAAGTGAACAGTTCTGGGATTTACTTGGAGGTAAATGTGAACATTCCAACCACAAGATTGTAAAGGTTACAGAAGGAGACCCTCACCTATTCTCTTGCACTTTCCTGGAAGGCAACTTAGAGGTGACAGAAATATTCAACTTTACCCAAGATGATTTGATGACTGAAGACATATTCATTCTAGATTGTTATTCAGCAATCTTCGTTTGGATCGGACAGCAGGTCGAATCCAAGATTAGAATGCAAGCTTTGATCATTGCAGAGAAATTTCTGGAGCGAGATTTTCTTTTGGAGAATTTGTCACTAGAGACCCCAGTATTCATTATAACAGAAGCATGTGAGCCTCCCTTCTTCACACGCTTCTTTAACTGGGACACCACAAAAGCAGATATGAATGGAGACTCATTCCAGAGGAAATGGGCAATATTGAAGAACGGAGCCCCTCCAAAAACAAATAAGCCAAAAAGGCGGGCACCAGCATCATATGGAGGAAGGTGTGGTGTGCCAGATAAATCTCAGCGAACCAGAAGCATGTCCTTCAGCCCTGATAGAGTTCGTAAAAGAGGCAGGTCTCCAGCCTTCAGTGCACTAGCTGCCAATTTTGAGAATGCGAATGTCAGGAACCTCTCAACTCCACCTCCAGCTGTTGCAAAGCTCTATCCAAAATCTGTAACA---GATTCTGCACGTGTT------TACAGATCGGCAACGATAGCAGCCTTAACTGCTTCTTTTGAACAAGTACAGCAGAAAGAATTCCGCCACAAATTTGAATGTGCATCAGAGGCTCCCAAATCAGAATCAGATGCAAATAATGAAGAGCTCTCTGATTCTATGAGTGGTAGTTTTGGATCCCTAACTATCAAGGAGGATGCCATGGAGGGTGAGGCTGAGGATGAAGAAAGGTTTCCCACATTCCCTTATGAACGCTTGAAAGTATCATCCACTGATCCTGTGGAGAAAATTGATGTGACCAATCGAGAGGCATATCTATCTTCAGAAGAATTTCGACAGAAATTTGAGATGACAAAGAGTGATTTCTACAAGTTACCAAAATGGAAGCAGGATAAGCTTAAAATGGCCCTGGAGTTGTTC
>Csp_1
ATGCATCAGATCGCAATGAAAATAAGCTTTAATAGTATCAACTCCCGGCAGCACAGTACTCACAAGCTTGTAGGAATGGACATATGGCGCATTGAAAATTTTCGCCCTCTACCTGTCCCTAAGTCTTCCCATGGAAAGTTCTTTTCAGGGGATTCATACGTGATTTTGAAGACGACTGCCTTAAAAAGTGGTGCTTTTCGTCATGATATCCATTATTGGCTCGGTAAAGATACTAGTCAGGATGAAGCTGGTACTGCTGCGATCAAGACCGTAGAACTGGATGCAGCTCTTGGAGGACGTGCTGTTCAGTACAGGGAAGTACAAGGCCATGAGACTGAGAAGTTCCTTTCTTATTTTAAACCTTGTATTATACCACAAGAAGGGGGTGTGGCATCTGGCTTCAAGCATGCTGAGGCT------GAAGAGCATCAGACTCGTTTGTTTGTATGCAGAGGAAAACACGTTGTTCATGTAAAAGAGGTCACTTTTGCTCGAGCATCCCTCAGTCACGATGACATATTCATTCTAGATACCAAGTCTAAAATTTTTCAGTTTAATGGATCCAACTCGTCTATTCAAGAAAGGGCTAAAGCCCTTGAAGTTGTCCAGTACATCAAAGATACTTATCATGATGGGAAATGTGAGATAGCTGCAATAGAGGATGGAAAGTTAATGGCTGATGCTGAAACGGGAGAGTTCTGGGGTTTTTTTGGGGGCTTTGCTCCACTTCCAAGAAAGGCAGCCAACGATGATGATAGCCATAAGGAACCCTTTCCTGTAAAGCTGCTCTGCATTGAAAAAGGGCAGCCACAGGTTGTCCAGGCTGATTCATTGACAAGAGAAATGTTAGATACAGACAAATGCTACATACTGGATTCCGGGGTAGAAGTTTTTGTTTGGATGGGTAGAAATACATCTCTCGATGAAAGGAAAAGTGCAAGTGCTGCCGCAGATGAGTTGGTTCGTGGTCAAGAACGGAAAAAGGCTCACATAATTCGGGTTATTGAGGGATTTGAGACGGTGGTTTTCCGATCAAAATTTGATAAATGGCCACAGACCACTGATGTGACTGTATCCGAGGACGGTAGAGGCAAAGTTGCAGCACTTCTGAAACGCCAAGGCTTTAATGTCAAAGGCCTCTTAAAAGCTGATCCCATCAAAGAAGAGCCTCAACCATATATTGATTGCACTGGAAATCTGCAGGTTTGGCGTGTAAATGGCCAGGAAAAGACTCCTATGCCATCTTCGGAACAGTCAAAGTTCTATAGTGGCGATTGCTATATTTTTCAGTATGCATATCCTGGGGAAGATAAAGAGGAATTCCTTATTGGCACTTGGTTTGGAAAGCAGAGCATTGAGGAAGAGCGTGCTTCAGCTATCACACTGGCAAACAAGATGGTGGAATTTTTGAAGTGGCAGCCTGTTCAGGCTTGCATCTTCGAAGGAAAGGAACCTATTCAATTCTTTTCAATCTTACAAAGCTTTATCGTTTATAAGGGAGGTATTAGCTCTGGCTATAAGAATTACACAACAGAGAAAGGCATAGCAGATGATACATACAGAGAAGATGGTCTCGCTTTGTTTAGAGTTCAAGGTTCTGGACCGGATAATATGCAAGCAATTCAAGTTGAACCAGTGGGGTCATCTTTGAATTCCTCTTATTGTTACATATTACAAAGTGGGAGTACTGTTTTCACCTGGTCTGGAAACCTTACTACTACAGAGGACCAGGAGCTTGTTGAGAGACAACTAGACTTGATAAAGCCAAACATGCAGTCCAAACCACAAAAGGAAGGTACGGAAACTGAACAATTCTGGGAGTTGCTTGGAGGCAAGTGTGAATACCCCAGCCAGAAAATTGGGAGGAATGCAGAAGCTGATCCTCACCTATTCTCTTGCACTTTCTCGAAAGGAAATTTGAAGGTGACAGAGATATACAATTTTACCCAAGACGATTTGATGACTGAAGATTTGTTCATTCTCGATTGTCACTCGGAGATATTCGTTTGGGTTGGGCAGCAGGTTGACTCCAAGAGCAGAATGCAAGCTTTGAACATTGGGGAGAAATTCCTTGAACATGATTTTCTGTTGGAAAGATTATCTCAAGAAACTCCAATATTCGTTGTCATGGAAGGGAGTGAGCCGCCTTTCTTCACACGCTTCTTCACCTGGGACTCTGCTAAAACAGCAATGCATGGAAATTCATTCCAGAGGAAGCTTGCAATAATGAAGAATGGAGTCACTCCAACTTTAGATAAGCCCAAAAGGCGGACACCCGCCTCATACGGAGGAAGGTCTAGTGTTCCAGACAAATCTCAGCGCTCTAGAAGCATGTCCTTTAGCCCTGACAGAGTTCGTGTACGAGGCAGGTCTCCAGCTTTCAATGCTCTAGCTGCCACTTTTGAGAATCCAAATGCCAGGAATCTTTCAACTCCACCTCCGGTTGTTAGAAAGCTCTATCCAAAATCTGTGACTCCTGATTCATCAAATCTAATAGCCTCAAGATCCACAGCGATAGCAGCTTTAACTGCTTCTTTTGAACCAGTACGAGAAATG---------CGCTCTTTTAAAGCGAGTCCCGAGGCACAAAAATCAAAACCAGCAGCGAACTCTAAGGAG------AATTCTATGAGCAGTAGAATTGAAGCCCTCACTATACAGGAAGATGTGAAGGAGGATGAGGTTGAAGACGAAGAAGGGCTGCCTATATTCCCTTATGAACGCCTAAAAATATTGTCCCCTGATCCTGTTGCAGAAATTGATGTCACCAAGCGAGAGACTTATCTTTCAGCTGGAGAATTTCGAGAGAAATTTGGCATGACAAAGGATGCTTTTTATAACAGGTCCAGGTGGAAGAAGAATGCTTTCAAATCTGGACTTCATGTATTC
>Efe_1
---------------ATGTCAGTATCAATGAGAGATCTAGATTCTTCTTTCCAAGGAGCTGGACAAAAGGCAGGGCTTGAGATTTGGCGAATTGAGAATTTCCGACCTGTTCCTGTCCCAAAATCCTTGCATGGGAAGTTTTTTTCTGCAGATTCTTATCTCATCTTAAAGACAACAGCTTTAAAAGCTGGTTCGTTAAAGCATGATATTCATTATTGGATTGGCAAGGATACAAGTCAGGATGAATCTGGCACTGCTGCAATAAAGACCGTGGAGCTGGATGCTGCTCTAGGAGGTCGTGCAGTCCAATACAGGGAGGTGCAAGGCCATGAATCAGAGAAGTTTCTCTCTTATTTTAAGCCATGCATTATACCTCAAGAAGGTGGAGTGTCTTCAGGTTTCAAGCATGTTGAAGAG------AAAGAATTTGAGACTCGCTTATTTGTTTGCCAACGAAAGCATGTTGTACATGTAAAAGAGGTTCCTTTTATTCGATCATCACTGAATCATGATGACATATTCATTCTGGATACGAAGTCGAAAATATTTCAATTTAATGGTTCCAATTCTTCTATACAAGAGAGAGCAAAATCTCTTGAAGTTGTTCAATACATTAGAGATACTTATCACAATGGGAAATGTGAGATTGCAACTGTGGAGGATGGAAAATTGATGGCTGACCCTGATTCTGGAGAATTCTGGGGCTTTTTTGGTGGTTTTGCTCCACTTCCAAGAAAGACAACTGCAGAAGAGGATGTCCATAGTGAACCAGTGCTTGCAAAGTTGTTATGCATAGAGAATGGTAAACCTGTGACCGTTCAGACTGATTACTTGACAAGAGGGCTACTAAAGACAGAGAAGTGCTACCTTTTGGACTATGGGAACGAAGTTTACGTTTGGATGGGCAGAAATACTTCCCTTGATGAGAGGAAAAGTGTATGTTCTGCAGCAGAAGAGCTTGTTGCTGGTCCTAGGCATCCAAAAGCTCAAATCGTAAGGATCATTGAGGGGTTTGAGACTGTTATGTTCCGGCAGAGATTTCACAGTTGGCCAGAAACCACAGAAGTTACTGTTTCTGCAGATGGTAGAGGCAAAGTTGCAGAGCTTTTGAAACGCCAAGGATTTAATGTCAAGGGTCTAATGAAAGCTGCTCCTGTCAGGGAAGAACCAGATGCATTCATCGATTGTACAGGTAACCTACAGGTTTGGCGTGTGAATGGTCAAAACAAGACTCTGATTCCACCAAGCGAGCAGTCAAAGTTTTATTCTGGAGATTGCTATGTCTTTCAGTACTCATATCCCGGGGATGATAAAGAAGAATACCTAATTGGTACATGGTCTGGGAAGCAAAGTATAGAGGAAGAGAGGACAACTGCAATCTCCATCATGAACAAAATGGCAGAGGCATTGAAAGGGCAAGTTGCTCAGGCTAGAATTTTTGAAGGAAAAGAACCCATTCAGTTCTTTTTAATTCTTCAAAGCTTCATTGTATTCAAAGGTGGAATTAGCAAAGGATACAAAAATTACATCTCTGAAAGTGGCATTGCTGATGAGACATACTCAGAAGATGGTATTGCACTTTTTAGAGTTCAAGGTTCCGGACCAGACAATATGCAAGCAATTCAAGTTGAACCGGTGGCTGCATCTCTGAATTCTACCTATTGTTACATCTTGCACTCTGGTTCCACAGTCTTTACTTGGTCTGGAAGCCTTACCACAACGGAGAATCAGGAGCTTGTGGAGAGGCTGTTGGACCTAATCAAGCCAAATGCTCAGTCCAAGCCACAAAAGGAAGGTTCAGAATCTGAGCGGTTCTGGACACTACTTGGAGGAAAAAGTGAATACCCTAGCCAAAAGATAGCGCCTGAGGCTGAAAGTGACCCTCACTTGTTCTCTTGCCATTTTTCAAAAGGAAATTTGAAGGTTACAGAGATATTTAATTTTAGTCAAGATGATCTGATGACAGAAGATATATTGATTTTAGATTGCCACTCCAACATTTTTGTTTGGGTTGGTCAGCAGGTGGATTCCAAGAGTAAAATATATGCACTAGATATAGGAGAGAAATACCTGGAACAAGACTTTCTTCTTAAAAATGTGTCCCGTGAAACACCAATATTTATCATTATGGAAGGTAGTGAACCATTCTTTTTCACACGCTTCTTCACATGGGATAATGCAAAGTCAGCGATGCATGGGAATTCATTCCAGAGGAAGCTTGCAATTTTGAAGAATGGAGTTACACCAGCTCCAGATAAGCCCAAGAGGCGGTCCGCTGCACCATATGGAGGAAGATCTAGTGTTCCAGACAAATCTCAGCGTTCAAGAAGTATGTCTTTCAGCCCAGACCGTGTGCGTGTCAGAGGAAGATCTCCTGCCTTCAATGCACTGGCATCTGCTTTTGAGAATCCAAATGCCAGGAATCTTTCCACTCCACCGCCTATTGTGAGAAAATTGTATCCTAAATCAGTGACGCCAGACCCTGTTAAGCTCATTCCCAGCAGGTCAGCAGCGATTGCTGCTTTATCTGCTTCATTTGAGTCACCAAAGGAGAATATCATAACTCGATCTTTCAAAGCTGCCCCAGTGACGCCTGCTCCTTCACCAGACGGTGGTACCAAAGAGAAAGTTCACTCGATGACTAGCAGAATTGAAGATCTCACAATACAGGAAGATGTAAAAGAAGGA---GTAGAAGATGAGGAAGGACTCCCCGTTTACCCATATGAACGCCTAATTGGATCATCAGTAAATCCAGTTACTGAGATCGATGTAACCAGAAGAGAGACTTATTTGTCGAATAAAGAATTCAAGGAGAAATTTGGCATGACCAAAGAAGCATTCTATAAT---------------------GAGTTTATGGTATCACTATCTATTCTG
>Efe_2
ATGAAGCAGCCTAACATGTCGGTATCAATGAGAGATTTAGATTCTTCTTTCCAAGGAGCTGGACAAAAGGCAGGGCTTGAGATTTGGCGAATTGAGAATTTTCGACCTGTACCTGTCCCAAAGTCCTTGCTTGGGAAGTTTTTTTCTGGAGATTCTTATCTCATCTTAAAGACAACAGCTTTAAAAGCTGGTTCATTAAAGCATGATATTCATTATTGGATTGGCAAGGATACAAGTCAGGATGAATCTGGCACTGCAGCAATAAAGACCGTGGAGCTGGATGCTGCTCTAGGAGGTCGTGCAGTCCAATACAGAGAGGTGCAAGGTCATGAATCAGAGAAGTTCCTCTCTTATTTTAAGCCATGCATTATACCTCAAGAAGGTGGAGTGGCTTCAGGTTTCAAGCATGTTGAAGAG------AAAGAATTTGAGACCCGTCTATTTGTTTGCAAAGGAAAGCATGTTGTACATGTAAACGAGGTTCCTTTTATTCGATCATCACTCAATCATGATGACATATTCATTCTGGATACGAAGTCAAAAATATTCCAATTTAATGGTTCCAATTCTTCTATACAAGAAAGGGCAAAAGCTCTTGAAGTCGTTCAATACATTAAAGATACTTATCACAATGGAAAATGTGAGATTGCAACTGTGGAGGACGGAAAATTGATGGCTGATCCTGACTCTGGAGAATTCTGGGGCTTTTTTGGTGGTTTTGCTCCACTTCCAAGAAAGACAACTGCAGAAGCGGATGTTCATAGTGAACCAGTGCCTACAAAGTTGTTATGCATAGAGAATGGTAAACCTGCGCCTGTTCAGACCGATTACTTGACAAGAGAGCTACTCAAGACAGAGAAGTGCTACCTGCTGGACTGTGGCAAGGAAGTTTATGTTTGGATGGGCAGAAATACTTCTCTTGATGAGAGGAAAAGTGTATGTTCTGCAGCAGAAGAGCTTGTTGCTGGTCCTAGGCATCCAAAAGCTCAAATCGTAAGGATCATTGAGGGATTTGAGACTGTCATGTTCCGGCAGAGATTTGACAGTTGGCCAACAACTACCGAGGTTACTGTTTCTGCAGATGGTAGAGGGAAAGTTGCGGAGCTCTTGAAACGCCAAGGATTTAATGTCAAGGGTCTACTGAAAGCTGCTCCTGTCAAGGAAGAACCAGAAGCATTCATTGATTGTACAGGTAACCTACAGGTTTGGCATGTGAATCATCAAATCAAGACTCTGCTTCCACCAAACGAGCAGTCAAAGTTTTATTCTGGAGATTGCTATGCCTTTCAGTATTCATATCCTGGGGTTGATAAAGAAGAATACCTAATTGGTACATGGTCTGGGAAGCAAAGCATACAGGAAGAGAGGACATCTGCAATCTCCATCATGAACAAAATGGCAGAGACAATGAAAGGGCAAGTTGCTCAGGCTAGAATTTTTGAAGGAAAAGAACCCATTCAGTTCTTTTTAATTCTTCAAAGCTTCATTGTATTCAAAGGTGGAATTAGCAAAGGATACAAAAATTACATCTCTGAAAGTGGCATTGCTGATGAGACATACTCTGAAGATGGTATTGCACTTTTTAGAGTTCAAGGTTCTGGACCTGACAATATGCAAGCAATTCAAGTTGAACCGGTGGCTGCATCTCTGAATTCTACCTATTGTTACATCTTGCACTCTGGTTCCACAGTCTTTACTTGGTCTGGAAGCCTTACCACAACGGAGGATCAGGAGCTTGTGGAGAGGATGTTGGACCTAATAAAGCCAAATGTTCAGTCCAAGCCACAAAAGGAAGGTTCAGAGTCTGAGCAGTTCTGGACACTACTTGGAGGAAAAAGTGAATACCCTAGCCAAAAGATAGCGCCCGACGCTGAAAGTGATCCTCACTTGTTCTCTTGCCATTTTTCAAAAGGAAATTTGAAGGTTACAGAGATATTTAATTTTAGTCAAGATGATCTGATGACAGAAGATATATTCATTTTAGATTGCCACTCCAATATTTTTGTTTGGGTTGGTCAGCTGGTGGATTCCAAAAGTAAAATATATGCACTAGATATAGGAGAGAAATACCTGGAACAAGACTTTCTTCTAAAAAAAGTGTCCCGTGAAACACCAATATTTATCATTATGGAAGGTAGCGAACCATCCTTTTTCACACGCTTCTTCACATGGGATAATGCAAAGTCAGCGATGCATGGGAATTCATTCCAGAGGAAGCTTGCAATTTTGAAGAATGGAGTTACACCAGCTTCTGATAAGCCCAAGAGGCGGTCCACTGCACCATATGGAGGAAGATCTAGTGTTCCGGACAAATCTCAGCGTTCAAGAAGTATGTCTTTCAGCCCAGACCGTGTGCGTGTCAGAGGAAGATCTCCTGCCTTCAATGCACTGGCGTCTGCTTTTGAGAATCCAAATGCCAGGAATCTTTCCACTCCGCCACCTATTGTGAGGAAATTGTATCCTAAATCAGTGACGCCAGACCCTGTGAAGCTTATCCCCAGCAGGTCATCAGCGATTGCTGCTTTGTCTGCTTCATTTGAGTCACCAAAAGAGAATATCATAACTCGATCTTTCAAAGCTGCCCCAGTGACGCCTGCTCCTTCACCAGACAGTAGTATCAAAGAGAAAGTTCACTCGATGAGTAGCAGAATTGAAGATCTCACAATACAGGAAGATGTAAAAGAAGGT---GTAGAAGATGAGGAAGGACTGCCTGTTTACCCATATGAACGCCTAATAGTATCATCAGTAAATCCAGTTACTGAGATCGATGTAACCAGGAGGGAGACTTATTTGTCGAATCAAGAATTCAAGGAGAAATTTGGCATGACTAAAGAAGCATTCTATAAGTTACCAAAGTGGAAACAAAATAAGCATAAAATAGTTCTTCATCTATTC
>Efe_3
---------------ATGTCGGTATCAATGAGAGATTTAGACTCATCTTTCCAAGGAGCTGGACAAAAGGCAGGGCTTGAAATTTGGCGAATTGACAATTTCCGACCTGTACCTGTCCCAAAGTCTTTGCATGGGAAGTTTTTTTCTGGAGATTCTTATCTCATCTTAAAGACAACAGCTTTAAAAGCTGGTTCGTTAAGGCATGATATTCATTATTGGATTGGCAAGGATACAACTCAGGATGAATCTGGCACTGCAGCAATAAAGACCGTGGAGCTGGATGCTGCACTAGGGGGTCGTGCAGTCCAATACAGGGAGGTGCAAGGTCATGAATCAGAGAAGTTTCTCTCTTATTTTAAGCCATGCATTATACCTCAGGAAGGTGGAGTGGCTTCAGGTTTCAAGCATGTTGAAGAG------AAAGAATTTGAGACTCGCTTATTTGTATGCAAAGGAAAGCATGTTGTACATGTAAAAGAGGTTCCTTTTATTCGATCATCACTGAATCATGATGACATATTCATTCTGGATACGAAGTCAAAAATATTCCAATTTAGTGGTTCCAATTCTTCTGTACAAGAGAGGGCAAAAGCTCTTGAAGTTGTTCAATACATTAAAGATACTTATCACAATGGAAAATGTGAGATTGCAACTGTGGAGGATGGAAAATTGATGGCTGATCCTGATTCTGGGGAATTTTGGGGTTTTTTTGGTGGTTTTGCTCCACTTCCAAGAAAGACAATTGCTGAAGAGGATGTTCATAGTGAACCAGTGCTTACAAAGTTGTTATGCATAGAGAATGGTAAACCTGTGCCTGTTCAGACCGATTACTTGACAAGAGAACTACTAAAGACAGAGAAGTGCTACTTGCTGGACTGTGGCAAGGAAGTTTACGTTTGGATGGGCAGAAATACTTCTCTTGGTGAGAGGAAAAGTGTATGTTCTGCAGCAGAAGAGCTTGTTGCTGGTTCTAGGCATCCAAAAGCTCAAATCATAAGGATCATTGAGGGATTTGAGACTGTCATGTTCCGGCAGAAATTTGACAGTTGGCCAACAAATACAGAGGTTACTGTTTCTGCAGATGGTAGAGGCAAAGTTGCGGAACTCTTGAAACGCCAAGGATTTAATGTCAAGGGTCTAATGAGAGCTGCTCCTGTCAAGGAAGAACCAGAAGCATTCATCGATTGTACAGGTAACCTACAGGTTTGGCGTGTGAATGGTCAAAGCAAGACTCTGATTCCACCAAACGAGCAGTCAAAGTTTTATTCTGGAGATTGCTATGTCTTTCAGTATTCATATCCAGGGGATGATAAAGAACGATACCTAATTGGTACATGGTCTGGAAAGCAAAGTATAGAGGAAGAGAGGACATCTGCAATCTCCATCGTGAACAAAATGGCAGAGGCATTGAAAGGGCAAGTTGCTCAGGCTAGAATTTTTGAAGGAAAAGAACCCATTCAGTTCTTTTTAATTTTTCAAAGCTTCATCATATTCAAAGGTGGAATTAGCAAAGGATACAAAAATTACATCTCTGAAAGTGGCATTGCGGATGAGACATACTCGAAAGATGGCATTGCACTTTTTAGAGTTCAAGGTTCCGGACCTGACAATATGCAAGCAATTCAAATTGAACCGGTGGCTGCATCTCTGAATTCTACCTATTGTTACATCTTGCACTCTGGTTCCACAGTCTTTACATGGTCTGGAAGCCTTACCACAACGGAGGACCAGGAGCTTGTGGAGAGGCTGTTGGACCTAATAATGCCAAATGTTCAGTCCAAGCCACAAAAGGAAGGTACGGAGTCTGAGCAGTTCTGGACACTACTTGGAGGAAAAAGTGAATACCTTAGCCAAAAGATAGCGCTTGAGGCTGAAAGCGACCCTCACTTGTTCTCTTGCCATTTTTCAAAAGGAAATTTGAAGGTTACAGAGATATTTAATTTTAGTCAAGATGATTTGATGACTGAAGATATATTCATTTTAGATTGCCACTCCTACATTTTTGTTTGGATTGGTCAGCAGGTGGATTCTAAGAGTAAAATATGTGCACTAGATATAGGAGAGAAATACCTGGAACAAGACTTTCTTCTAAAAAAGGTGTCCCGTGAAACACCGATATTTATCATTATGGAAGGTAGTGAACCATCCTTTTTCACACGCTTCTTCACATGGGATAATGCAAAGTCCACGATGCATGGGAATTCATTCCAGAGGAAGCTTGCAATTTTGAGGAATGGAGTTACACCAGCTCCAAACAAGCCCAAGAGGCGGTCCACTGCACCATATGGAGGAAGATCTAGTGTTCCAGACAAATCTCAGCGCTCAAGAAGTATGTCTTTCAGCCCAGACCGTGTGCGCGTCAGAGGAAGATCTCCTGCCTTCAATGCACTGGCTTCTGCTTTTGAGAATCCAAATGCCAGGAATCTTTCCACTCCGCCACCTATTGTGAGAAAATTGTATCCTAAATCAGTGACGCCAGACCCTGTTAAGCTTATCCCCAGCAGGTCAGCAGCGATTGCTTCTTTATCTGCTTCATTTGAGTCACCAAAAGAAAATATCATAACTCGATCTTTCAAAGCTGCCTCAGCGACGCCTGCTCCTTCACCCGACAGTAGTACCAAAGAGAAAGTTCACTTGATGACTAGCAGAATTGAAGATCTCACAATACAAGAAGACGTAAAAGAAGGA---GTAGAAGATGAGGAAGGACTCCCCGTTTACCCATATGAACGCCTAATTGTATCATCTGTAAATCCAGTTGCTGAGATAGATGTAACCAGAAGAGAGACTTATTTGTCGAATCAAGAATTCAATGAGAAATTTGGCATGACCAAAGGAGCATTCTATAAGTTGCCAAAGTGGAAGCAAGACAAGCATAAAATGGTTCTTCATCTTTTC
>Egu_1
---------------ATGGCAGTTTCTATGAGGGATTTGGATTCTGCTTTCCAGGGGGCTGGACAAAAGGCTGGATTGGAAATATGGCGAATCGAAAACTTTGTCCCAGTCCCTGTGCCAAAGTCATCCTATGGAAAATTTTTTACAGGAGATGCTTATGTGGTTTTGAAGACAACTGCCTTAAAAAGTGGTTCTCTTCATCATGATATCCATTATTGGCTTGGTAAAGATACTAGTCAGGATGAAGCTGGGACTGCTGCAATCAAAACTGTTGAACTGGATGCAACCCTTGGAGGACGAGCTGTTCAATACCGAGAGGTACAGGGTCATGAGACCGAGAAATTCCTCTCCTATTTCAAACCATGTATCATACCACAAGAAGGTGGGGTGGCATCTGGTTTCAGGCATACTGAAGTTAATGAACGTGAGCATGTCATACGCTTATTTGTCTGCAGAGGAAAGCATGTTGTCCATGTACAAGAGGTTCCTTTTGCTAGATCGTCTCTCAACCATGATGACATATTCATTCTGGATACAAAGTCCAAGATTTTTCAGTTTAATGGAGCGAATTCATCTATTCAAGAAAGGGCTAAGGCTCTTGAAGTTGTGCAATATATTAAAGATACTTATCATAATGGAAAGTGTGAGGTGGCAGCTGTTGAGGATGGGAAGTTGATGGCTGATGCTGAGGCTGGAGAATTTTGGGGTTTCTTTGGTGGCTTTGCTCCTCTTCCTAGAAAGGCGGCCTCTGAAGATGCTAAAAATTGGGAGGCCTTTTCCACAAAGCTATTCTGTGTTGCTAAAGGACAAACAGTACCTGTTGAAGCAGATTCTTTGATACGAGAATTATTAGATACAAATAAGTGCTACTTGTTAGACTGTGGGGCTGAAATTTACATGTGGATGGGCAGAAATACATCGCTAGGAGAGAGGAAAAGTGCAAGTGCTGCTGCTGAAGAATTACTTCGTGACTCTAGCCAACGGAAAGCTCATGTTATTCGCATTATTGAGGGATTTGAGACTGTAAAGTTCCGTTCAAAATTTGATAAATGGCCACAAATCACTGAAGTGGCTGTATCTGAGGACAGTAGGAGCAAAGTTGCAGCACTTCTTAGACGTCAAGGATTGAACGTTAAAGGTCTTATGAAAGCTGCTCCTGTAAAAGAAGAACCTCAACCATATATTGACTGCACAGGCAATTTACAGGTTTGGCGTGTAAATGGCAAGGAAAAGACTCTTATTCCATCCTCTGATCAGTCTAAGTTTTATAGTGGGGATTGCTACATATTTCAGTATACATATGCTGGTGAAGATGAAGAGGAATATCTTAGTGGCACTTGGTTTGGGAAAAAAAGCATTGAGGAGGAGAGGAGTGCGGCTATTTCACTAGCTAGCAAGATGGTCGAATCTTTAAAGTTGCAGGCTGTTCAGGCTCGCTTTTATGAAGGGAAGGAACCTGTTCAGTTCTTCTCTATCTTCCAGAGCTTCATTGTGTATAAGGGCGGTCTTAGCTCTGGATATAAGAAATATGTTAATGAAAATGCTGTCACGGATGAGACATATTCAGAAGATGGCATTGCACTTTTTCGAGTTCAAGGATCTGGACCAGATAATATGCAAGCAATTCAAGTTGATCCAGTGGCATCATCTCTGAATTCATCTTACTGTTACATATTACATAGTGGCAATACTGTTTTTACATGGTCTGGAAGCCTTACCACCACAGTTGACCAAGAACTACTTGAGAGACAGCTAGATCTGATTAAGCCGAACATGCAATCCAAACCACAAAAGGAGGGAACAGAAGTTGAACAGTTTTGGAATTTATTAGGAGGCAAATGTGAATACCCCAGTCAGAAGATTGCAAAGGAACAAGAAAGTGATCCTCACCTATTCTCATGTACTTATTCAAAAGGCAATTTGAAGTTAACGGAAATTTTCAACTTCACCCAAGATGATTTGATGACGGAAGATATATTCATTCTCGACTGCCACTCAGACATCTTTGTTTGGGTTGGGCGGCAGGTTGATTCAAAAAGCAGATCACAAGCTTTGAGCATTGGAGAGAAATTTCTTGAACATGATTTTCTTCTGGAAAATCTATCTCAAGAAACTCCAGTATACATTGTTACAGAAGGAAGTGAGCCACCCTTCTTCACTCGCTTCTTCAACTGGGACTCTGCAAAATCAGTGATGCATGGTAATTCATTCCAGAGGAAGCTAGCAGTGGTGAAGAATGGAGTAACTCCGACATTAGCTAAACCCAAGCGACGATCACCATCATCATATGGGGGTAGGTCTACTGTGGCAGACAAATCTCAGCGCTCTAGAAGCATGTCGTTCAGCCCCGACCGTGTTCGAGTTAGAGGAAGATCTCCTGCCTTCAATGCACTAGCTGCTAACTTTGAGAATCCAAATGCCAGGAATCTCTCAACCCCTCCTCCAGTTGTTAGGAAACTTAATCCAAAATCTGTGACACCTGATTCTGCAAAGTTG---GCTTCCAAGTCAGCGGCGATTGCGGCACTCTCTGCTTCTTTCGAGCGGCCAAAGGAAACTATGATACCAAAATCAGTAAAATTGAGCCCTAAGATCAACAAACCAAAACCAGAGGTGAATGCAAAGGACAGCATCACTGCAATAAGCAGTGGAACTGAAGCTCTCACCACAAAGGAAGGTGCGAAGGTGGGTGAAACTGAAGATGAAAGAGGATTACCAATATTCCCCTATGAACGCTTGAAGACATCATCTATTGACCCTGTTACAGAAATTGATGTAACCAAGCGTGAGGCTTATTTATCTGCAGCGGAATTTAAGGAGAAATTTGGCATGACAAAGGAAGCTTTCTACAAGCTACCAAAATGGAGGCAGAGCAGGCACAAAATGGCTCTTCAGTTATTC
>Egu_2
---------------ATGTCGGTGTCAATGAGAGATTTGGATCCTGCTTTCCAGGGAGCAGGACAGAAAGCAGGAATTGAGATATGGCGTATTGAGAATTTTCATCCAGTTGCTGTCCCAAAGTCCTCTCATGGGAAGTTTTTCACAGGGGATTCTTACATAATTCTTAAGACAACTGCCTTAAAAAGTGGTGCTCTGCGTCATGACATCCATTACTGGCTTGGAAAAGATACAAGCCAGGATGAAGCTGGCACTGCTGCCATCAAGACTGTGGAACTTGATGCAGCCCTTGGTGGACGTGCTGTTCAGTATCGTGAGGTACAGGGCCATGAAACTGAGAAGTTCCTGTCTTATTTTAAACCATGTATCATTCCACAACAGGGAGGGGTGGCATCTGGATTCAGGCATGCTGAAGTAAATGAACATGAGCATGAGACTCGTCTATATGTTTGCAAAGGAAAACATGTTGTCCATGTAAAAGAGGTTCCTTTTGCGCGGTCATCCCTCAATCATGATGACATATTCATTCTGGATACCAAGTCTAAGATTTTTCAGTTTAATGGATCCAACTCATCTATTCAAGAGAGGGCTAAAGCTCTTGAGGTTGTCCAATACATTAAAGATACCTATCATGATGGCAAGTGTGAGGTTGCTGCTGTAGATGATGGAAAGTTGATGGCTAATGCTGAGGCTGGAGAATTCTGGGGTTTCTTTGGTGGCTTTGCACCTCTTCCAAGAAGGGCAGCATCCGAGGATGGAAAAAATGCAGAGGTCTTTTCTGCAAAACTGCTTTGTGTTGAGAATGGGCAGCCGGTGCCTATTGATGCTGATACATTGACAAGAGAAATGCTACAGACAAATAAGTGTTACCTGCTGGATTGTGGTATCGAAGTTTATGTGTGGATGGGCAGAAATACATCTCTTGAGGAGAGGAAAAGTGCAAGCACTGTTGCAGAGGATTTACTTCATGAACCTGACCGACCTAAAGCCCATGTAATCCGTGTTATTGAAGGATTTGAAACTGTCATGTTTCGATCAAAATTTGATACATGGCCTCAGACAGCTAATGTGACAGTGTCTGAAGATGGCAGAGGCAAGGTTGCCGCACTTCTAAAACGCCAAGGATTGAATGTGAAGGGCCTTGTGAAGACTGATTCTGTCAAAGATGAACCTCAACCACATATTGATTGCACAGGCAATTTACAGGTTTGGCGTGTAAATGGCCAAGAAAAGACCCCTCTTTCATCATCTGATCAGTCAAAATTTTATAGTGGAGATTGTTATATTTTCCAGTATTCATATCCTGGTGAAGATAGAGAGGAATATCTTGTTGGCACTTGGTTTGGGAAGAAAAGTGTCGAGGAAGAGAGGGCTGCAGCCATATCACTTGCTAAGAAGATGGTTGAATCTTTAAAATCACAGGCTGTTCAGGCTCGTGTGTATGAAGGAAAGGAACCTATTCAGTTCCTTTCAATATTCCAGAGCTTCATCGTGTATAAGGGTGGTGTTAGTTCTGGCTATAGGAATTTCATCACTGAAAATGACATTGCTGATGAGACGTATTCAGAAGATGGGCTTGCACTTTTCCGAGTTCAGGGTTCTGGACCTGACAATATGCAAGCAATTCAAGTTGATCCGGTGGCGTCGTCTTTAAATTCATCTTATTGTTACATATTGCATTGTGGCAATACTGTTTTTACATGGTCTGGAAGTCTTACCACCTCTGAGGACCAAGAACTTGTTGAGAGACAGCTAGATATAATAAAGCCAAATGTTCAGTCCAAACCACAAAAGGAAGGGACAGAAACTGAACAATTTTGGGACTTACTAGGAGGCAAAAGTGAATATCTTAGTCAAAAGGTTGGAAAGGAACGAGAAAGTGATCCTCACCTATTCTCTTGTGATTTCTCAAAAGGTGATTTAAAGATTACAGAAATATACAGCTTCACTCAGGATGATTTGATGACTGAAGACATATTCATTCTGGACTGTCATTCAAACATCTTTGTTTGGGTCGGACAACAGGCAGATTCCAAGAGCAAGTTACAGGCTTTAAGTATAGGAGAGAAATTTCTTGAACATGATTTTCTTTTGGAAAAACTATCTCAAGAAACTCCAATATTTGTTGTTATGGAAGGGAGTGAGCCACCTTTCTTCACTCATTTCTTCACATGGGACTCTGCAAAATCAGCTATGCATGGAAATTCATTCCAGAGGAAGCTCACAATTTTGAAAAATGGAGTCACT---CTGGTTGATAAGCCCAAGCGCCGAATACCA---ACATATGGAGGAAGATCTAGTGTTCCAGACAAGTCTCAGCGCTCGAGAAGCATGTCTTTCAGTCCTGACAGAGTACGGGTAAGAGGAAGATCTCCGGCTTTTAATGCATTAGCTGCTGCCTTCGAGAATCCAAATCCTAGGAATCTTTCAACCCCTCCTCCAGCTGTTACAAGACTCTATCCAAAGTCTGTGACACCAGATTCTGCAAAAGTA---GGTTCCAGGTCAGCAGCGATTGCTGCTTTGACTGCTACTTTTGAACCACCA------AGTATGACACCATCCAAGTCATCAAAAGGGAGCTCAGAGGACAAAGCAAAATCCGAGGAGAATTTCAATGACAGACCCACTTCTGTGAGTAGTAGAATTGAATCTGTCACCATTCAAGAAGATGTAAAGGAGGGTGAAGCTGAAGATGATGAAGGGCTTCCTGTGTTTCCTTATGAACGGCTTAAAACATCATCCACTGATCCTGTTTCAGAAATTGATGTAACCAAGAGAGAGGCTTATTTATCTTCAGCAGAGTTCAGAGAGAAATTTGGCATGACAAAGGATGCTTTCTACAAGCTACCCAAGTGGAAGCAGAATAAGTTTAAAATGGCAGTTGATTTGTTT
>Lch_1
---------------------------------------------------------------ATGCATAGTGGATTGGAGATATGGCGTATTGAAAACTTTCATCCTGTCCCCATCCCAACGACCTCATATGGGAAGTTTTTCACTGGAGATTCATATGTGATTTTAAAGACAACTGGCTTAAAAAGCGGTGCTCTTCGTCATGATATCCATTACTGGCACGGTAAAGATACCAGTCAGGATGAAGCTGGAACTGCAGCAATCAAGACCGTGGAACTGGATGCAGCTCTTGGAGGACGTGCCGTTCAGTACCGTGAGGTGCAGGGCCATGAAACCGAGAAATTCCTGTCTTATTTCAAACCATGTATCATACCTCAAAAAGGTGGCACAGCTTCCGGGTTCAAGCATAATGAAGCT------GATGAGTACGAGACCCGTTTATATGTTTGTAAAGGAAAACATGTCGTCCAT---------GTCCCTTTTGCTCGATCTTCACTCAATCACGATGACATATTCATTTTGGACACCAAGTCTAAGATTTTTCAGTTCAATGGGTCCAACTCATCCATTCAAGAAAGGGCGAAAGCTCTAGAAGTTGTCCAGTTCATCAAAGATAGCCATCATGATGGGAAATGTGAGGTAGCTGCTGTTGAGGATGGAAAGCTGATGGCTGATGCTGAAGCCGGAGAATTTTGGGGTCTCTTTGGTGGCTTTGCTCCACTTCCAAAAAAGGCAGCCATAGACAATGATACACAAACTGAAGAGGCTCCCACAAAGCTGCTCTGCATCGAGAAAGGGCACCCAGAACCCGTTGAGGCTGACTCCTTGACAAGAGAATTGTTGGACACAAACAAATGCTACCTGCTAGATTGTGGGCTGGAAGTTTTCGTATGGATGGGTAGAAATTCTTCTCTTGATGAGAGGAAAAGTGCTGGTGTGGCAACAGAAGAGTTGCTCCGCGGCCCTGACCGGGCGAAATCTCACTTCATTCGCATTATTGAGGGATTTGAGACAGTAATGTTCCGATCGAAATTCGATTCATGGCCACAGACAGCTGAAACTGCTGTATCTGAG---------------------GCACTTCTGAAACGCCAAGGCCTTGATGTCAAGGGCCTCTTAAAAGCCGCTCCAGAAAAAGAAGAACCTCAACCGTATATTGATTGTACTGGCAATCTGCAGGTTTGGCGTGTGAATGGCCAGGAACAGACTCTCATTCCATCTTCCGAGCAGTCGAAATTTTACAGTGGAGATTGCTATATCTTTCAGTACACATATACTGGGGAAGATAAAGAGGAGTATCTTGTTGGCACTTGGTTTGGGAAGCACAGCATCGAGGAAGAGAAGGAAGCAGCAATATCACTTGCAAGCAAGATGGTTGAATCTCTGAAACTGCAGGCTGTTCAGGCTCGCATTTTTGAAGGGAAGGAACCTATTCAGTTGTTTTCAATCTTTCAGAGCTTTATCATGTTTAAGGGTGGTGTCAGCTCTGGCTATAAGAACTACACAACTGAGAAAGAAATTACAGATGATACATACACAGAAGATGGGATTGCATTGTTTAGAGTTCAAGGATCTGGTCCAGATAACATGCAAGCAATTCAAGTTGAACCGGTGGCATCATCGTTGAATTCCTCCTATTGTTATATATTACAAAGTGGCTCTACTGTCTTTACGTGGTCAGGAAGCCTTACTACCTCAGAGGACCATGAGCTTGTCGAAAGACAGTTAGATTTGATCAAGCCAAACGTGCAGTCCAAACCGCAGAGGGAAGGTACAGAAACCGAGCAGTTCTGGAAATTGCTTGGAGGTAAATCTGAATTCCCGAGCCAGAAGATTGGGAAGAATACAGAAAGTGATCCACACCTATTCACTTGCACTTTCTCAAAAGTTGTGTTGCAGGTCAAGGAGATATTCAACTTCACCCAGGACGATTTAATGACCGAAGATGTATTCATTCTGGACTGTAACTCAGAGGTCTTTGTTTGGATTGGGCAGCAGGTTGAATCCGCAGTCAGAATGGAAGCTTTGAATATTGGGGAGAAATATCTCGAGCATGATTTTCTTCTAGAAAGGTTATCTCAAGAAACTCCTATATTTGTTGTCATGGAAGGGAGTGAGCCACCCTTCTTCACACGCTTCTTCACCTGGGACTCAGCAAAATCTGCAATGCATGGAAACTCATTCCAGAGGAAGCTTGCGATAGTGAAGAATGGGGTCATTCCAACTATAGCTAAGCCTAAAAGAAGGGCACCAGCATCATATGTAGGAAGATCAAGTGTGCCAGACAAATCCCAGCGTTCCAGGAGCATGTCCTTCAGCCCTGACCGAGTCCGTGTAAGAGGCAGATCTCCAGCCTTTAATGCACTGGCCGCCAATTTCGAGAATGCAAGTACCAGGAATCTTTCTACTCCACCTCCAATAGTTAGAAAGCCCTATCCAAAATCTTCAACACCAGATTTAGCATCACTG---GCCCCCAGATCAGCAGCAATAGCAGCCCTCACTGCTTCTTTCGAACCAGCACAAGAGAATAAAGCCCCAAAGCCTAATAAAGTGAACACTGAGGCCTCGAAACCGAAACCAGAGGCAGATTCTGGGGAGAGCCCTGGTTCTATGAGCAGTAGAATTGAATCCCTCACTATACAAGAAGATGTTAAGGAGGGTGAGGCTGAAGATGAAGAAGGGCTTCCAATATTCCCCTACGAACGTCTAAAAGTATCATCTAGTGATCCTGTTACAGAAATTGACGTGAGCAGGCGTGAGATTTATCTGTCTTCAGAAGAATTCCAAGAGAAATTCGACATGACAAAGGATGCTTTCTACAAGCTACCCAAGTGGAAACAGAGTAAGCTTAAAATGGCTCTTGAGTTGTTT
>Lch_2
ATG------------CTTGAGGATAAGGTATTTGAACTGTTACCT---TTTGTTGGAGTTACTACTGATAGTGGAATGGAGATCTGGCGTCTTGAAAATTTTCGTCCTGTGCCTGTTCCAAAATCGTCTTATGGCAAGTTTTTCACAGGAGATTCATATGTGATTCTGAAGACAACTGCCTTGAAGAGTGGTGCTTTTCGTCATGATATCCATTACTGGATTGGCAAAGACACAAGCCAGGATGAAGCTGGTACTGCAGCCATCAAGACTGTGGAACTGGATGCAGCTCTTGGAGGACGTGCTGTTCAGTACCGGGAAGTACAGGGCCATGAAACCGAGAAATTCCTGTCTTATTTCAAGCCTTGCATCATACCTCAAGAAGGTGGGGTTGCATCAGGGTTCAAGCATCCTGATGTT------AATGAGTATCAGACCCGTTTATATGTCTGCAAAGGAAAACATGTTGTCCATGTAAAAGAGGTCCCTTTTGCTCGGTCATCACTCAATCATGATGACATATTCATTCTGGATACCAAGTCTAAAATCTTTCAGTTCAATGGATCCAACTCATCTATTCAAGAAAGAGCTAAAGCCCTTGAAGTTGTCCAGTACATCAAAGATAGTTATCATGATGGGAAGTGTGAGGTGGCAGCCATAGAGGATGGAAAATTGATGGCTGATGCTGAAACTGGTGAATTCTGGAGTTTCTTTGGTGGCTTTGCTCCACTTCCTAGAAAAGCAGCCACTGATGATGATAAGCAAAATGAAGCTTTTCCTGCAAAGTTGCTTTGCATTGAGAAAGGGCAGGCAGGGCCTGTTGAGGCTGATTCCCTAAAAAGGGAGTTGCTGGACACAAACAAATGCTATCTGCTGGATTGTGGTGTGGAAGTTTTTGTGTGGATGGGCAGAAATACTTCTCTTGATGATAGGAAAAGTGCAAGTGCTGCTGCAGAAGAGTTACTTCGTGGTCCTGACAGGCAAAAAGCTCACATAATTCGCATTATCGAGGGGTTCGAGACGGTGATTTTCCGGTCAAAGTTTGATACATGGCCGCAAACAGTTGATGTAACTGTATCTGAGGATGGTAGAGGCAAAGTTGCAGCACTCTTAAAACGCCAAGGATTTAATGTAAAGGGCCTCCTGAAAGCTGCTCCTCCAAAAGAAGAACCCCAACCGTACATTGATTGCACTGGCAATCTGCAGGTTTGGCGTGTGAATGGGAGGGAAAAGATTCTCATTCCATCTTCTGAACAGTCAAAGTTTTATAGTGGAGATTGCTATATCTTTCAGTACACATATCCTGGCGATGATAAAGATGAATATCTTGTTGGAACATGGTTTGGAAGGCAAAGCGTTGAGGAAGAGAGGACTGCAGCAATCTCACTGGTCGGCAAAATGGTTGAATCTCTGAAGTATCAGCCAGTTCAGGCTCGCATCTTTGAAGGCAAGGAGCCTATTCAATTCTTTTCTATCTTTCAGAGTTTTATGTTATTTAAGGGTGGTGTTAGCTCTGGATATAAGAACTACATAAAAGAAAAAGAAATCAGTGACGAGACATATACAGAAGATGGTATTGCATTGTTTAGAGTTCAAGGTTCTGGCCCAGATAATATGCAGGCTATTCAAGTTGAAATGGTGGCATCATCTTTGAATTCCTCTTATTGCTATATATTACAAAATGGCTCCACTGTTTTTACGTGGTCTGGAAACCTTACTACCTCAGAGGACCAGGAGCTTGTTGAAAGACAGCTAGATCTGATAAAGCCTAATGTACAGGCCAAACCACAAAAGGAGGGTACAGAAACTGAACAGTTCTGGACTTTGCTAGGAGGTAAATGTGAATACCCCAGCCAAAAGATTAACAAAGAAGCGGAAAGTGATCCTCATTTGTTTTCTTGCACTTTCTCGAAAGGCAATTTAAAGGTGACAGAAATATTCAACTTCACCCAAGATGATTTGATGACGGAAGATATATTCATTTTGGACTGTCACTCGGATATATTTGTTTGGGTCGGGCAGCTAGTGGACTCTAAAGGCAGAATGGAAGCTTTGAACATTGGGGAGAAATTTCTTGAACGGGATTTTCTTTTGGAAAGATTATCTCGAGAAACTCCAATTTTTGTTGTTACCGAAGGGAGTGAGCCACCATTCTTTACACGCTTCTTCACTTGGGACTCTGCAAAATCAGTGATGCATGGGAACTCATTCCAAAGGAAGCTTGCAATAGTGAAGAATGGAGTCACCCCAACTTTAGATAAGCCCAAGAGGAGAACACCCACATCATATGGAGGAAGGTCTACTGTGGCAGACAAATCCCAGCGTTCAAGAAGCATGTCCTTCAGTCCTGATAGAGTTCGTGTCAGAGGCAGGTCCCCCGCCTTCAATGCGCTCGCTGCGAATTTCGAGAGCCCAAATGCGAGGAACCTTTCTACTCCACCTCCGGTCGTTAGAAAGCTGTATCCAAAATCTGTGACACCAGACTCTGCAAAACTG---GCTGCCAGATCAGCAACAATAGCAGTCCTCACCTCTACTTTTGAACCTGCACGGGAGAGTATTATACCACGGTCGATTAAAGTGAGCCCTGAGGTCCCCAAATCAAAACCAGAGGCAGAGTCCAAGGAGAAT---AATTCTATGAGCAGTAGAATTGAGGCCCTTACTATACAGGAGCATGAGAAGGAAGGTGAGGCTGAAGACGATGATGGGCTCCCTGTATTCCCCTACGAACGCCTAAAGATTTCATCCCCTGATCCTATCACAGAGATTGACGTGACCAAGCGAGAGACGTACCTATCTTTGGAAGAATTTCGAGAGAAATTCGGCATGGCAAAGGAAACTTTCTACAAGCTACCCAAATGGAAGCAGAATAAGCTTAAAATGGCTCTTCAGTTGTTC
>Lch_3
---------------ATGTCACTATTTAGTAAGGACGTGGATGCAGCTTTCCAGGGTGCAGGAGTAAAGGCAGGACTGGAAATATGGTGTGTAGAGAACCTTCGCTTGGTTCCAGTTCCGAAGTCTTCACATGGCAAGTTTTTTTCTGGAAGTTCATATTTGATCTTGAGTACAGTTATGCTTAAAAATGGAGTTTCTCATCATGATATACATTATTGGTTGGGAAAGGATGCAAAGGAGGTTGACTCAGCCCTGGTATCAGATAAAGCAGTTGAGTTAGATGCAGCATTGGGCTCCCATGCTGTCCAATATAGGGAAGCACAAGGTTGCGAAACAGAGAAGTTCTTGTCATACTTTAAGCCTTGTATCATACCCGTTGATGGAGTTTTCTCTTCAGAAGTGGGAACTTTGGACAGT------GAGACATATAAAATTTGCTTGTTAACATGCAAGGGGGACCATGCTGTTTATGTTAGAGAAGTACCCTTTTCTCGGTGCTCTTTGAACCACAATGATGTATTTATACTTGACACAGAGTCAAAAATTTATCTCTTTAGTGGGTGCAATTCCAGCATGCCAGAAAGAGCAAAAGCTTTGGAGGTTGTTCAGTATATCAAAGATAACAAGCATGGTGGGAGGTGTGAAGTGGCAACCATAGAGGATGGGAAGTTTGTTGGTGATTCTGATGTTGGGGAGTTCTGGAGCTTTTTCGGTGGCTATGCTCCCATCACCCGTGATTCGCCTTGTGCAGTTCAGAATGAATCTTCAATTCCATCTGCAAAGCTATTTTGGATGAATAAAGGAAAAGCATGCTCAATCGAGGAAACCTCATTAATGAAAGAGATGCTGAGTACGGACAGATGTTATATGTTAGATTGTGATATCGAGATTTTTGTTTGGATGGGAAGAAACACATCTATCACCGAGCGAAAGACGTCTATTTCAGCAATAGAGGATATTGTGGCTTCTCAGGGAAGGTCAAGCACTCATATAACGTTCTTGACAGAAGGATCTGAAACTGCCATGTTTAGGTCATATTTTGATGTCTGGCCTCAAAGTGCAGTTTCCAATTTGTATGAAGAAGGGAGAGGGAAAGTAGCAGCCATATTTAAGCATCAAGGTTATGATGTGAAGGAATTT---------------CCTGAAGATGATTGTCAACCTTTTATAGATTGCAGTGGCATTCTTAAAGTCTGGCAAGTGGATTGTCATGTTGCCGCCCTTGTTCCTGTTGCAGAACAGGGTAAGCTTTTCAGCGGAGACTGCTTTGTTGTGCAGTACACTTATCCTGGTGATGAGAAAGATGAGCATCTGTTTTATGCATGGCTGGGATGTAATAGCACTATGGAAGATAGAGTTCATGCAATCTCCCTTATGAGTGCCATGGTTGATTCAATCAAGGGCCATCCAGTTCTGGCTCAAATTTTTGAGGGTAAGGAGCCACTTCAGTTTTTCTCGATTTTCCAGACATTGATTGTTTTCAAGGGTGGGATGAGTACCGGTTACAAGAGATTCATATCAGAAAATGGAATTTCTGATGAAACTTATGATGAAAATAAGGCAGCTCTGTTTCGTGTTCAAGGATCAGGTCCTGAAAATATGCAAGCCATCCAAGTTGATCTTGTCTCGGGTTCGCTCAATTCATCGTATTGTTACATCTTGCAAGCTGGAGCCTCTATCTTCACTTGGGCAGGGAATCTTTCTTCCCCAAGAGATCATGACCTTCTTGACAGGATGCTGGACCAAATATATCCCACACGACAAACTGTATCAGTAAGGGAAGGCAGCGAACCTGACAGTTTCTGGGATGCAATTGGTGGTAAGGCAGAGTATCCAATGGAAAAAGTGATTAAAGCACACGAAGACGATCCGCATCTGTTTACCTGTACCTTTACTGAAGGTGGGATTCAGGTGAAGGAGATCTTCAACTTCACTCAAGATGACTTGACTACTGAAGAAGTATTAGTGTTAGATTGCCACATTGAAATCTCTGTCTGGATTGGGCAACATGCAAATATTAAATCCAAGCAGCAAGGCCTCACTCTAGGCAAGAAATACCTTGAGGCAGACATTCTTCTAGAAGAACCGTCTTTAGAGACTGCTATATACGTTATTACAGAAGGACATGAACCACCCTTTTTCACTCGGTTCTTTGCATGGGATCCATCAAAGGCATATATGCATGGGAACTCATTTGAGAGAAAGCTTGCTATTTTGAAA---GGATTGGCACCGGAATTGCACACACCTCGAAGAAGT------TCAGGGTATGGAACACGCTACTCA---GAATCCACACCAAATGGTTCAAGAAGCAGGTCTCTCAGTTCCGGTGGGTTTCATTCAAGAACTGGATCTCCAGCATCCCGTGCTTTTTCCCCAGGTTTTGATGCTCCAAATGGTCGCCGCTTGTCCAGCCCAACTCCAGTTGCTCGTAAACTCTTTCCAGGAGCA---TCTCCTGAT---------------------CGTAGTGCTGGTAACAAAGCCTCCACAGCTTTGCAC------CCAAAGAACACTCAATTGTCTCGATTTCTCAAATGCCAAGATGAATCACCAGGATCTTCCCCAGAGACA---------GAGGAGCTGAATTCCAGTCTGGAGAAATTAAGAGCCATGACGATTCCAGGTGAT------GAAGGA---AGTGAAACTGATAGTAAACTCAAAACCTTCCCTTATGATCGCCTAAAAGTGACTTCAGACGATCCAATAACAGGAATAGATGTGACCAAACGAGAGGCATATCTGTCTGTTGAAGAGTTTCAAGAGAAGTTTGGAATGACCAAGAAAGCCTTCTACGAGTTGCCCAAATGGAGACGGGACAAGCTCAAGATGGCAGTTAATCTTTTC
>Nco_1
ATGAAGCAGCCT---GTTTTGGTCGCAAAGACTAATTTCGACAGCACCTCTAACAATTCAAAGATCACAATAGGGCTTGAGATTTGGCGAATTGAGAATTTCCGACCTGTTCCTGTCCCAAAGTCCTTGCAGGGGAAGTTTTTTACTGGAGATTCTTATCTCATCTTAAAGACTACAGCTTTAAAAGCTGGTTCTTTTCGGCATGATATTCATTATTGGATTGGCAAGGATACAAGTCAGGATGAATCTGGCACTGCAGCAATAAAGACTGTGGAGCTGGATGCTGCTCTGGGAGGTCGTGCAGTCCAATACAGGGAGGTGCAAGGTCATGAGTCAGAGAAGTTCCTCTCTTATTTTAAGCCATGCATTATACCTCAAGAAGGGGGAGTGGCTTCAGGTTTCAAGCATGTTGGAGAG------AAAGAATTTGAAACTCGCTTGTTTGTTTGCAAAGGAAAGCATGTTGTACATGTAAAAGAGGTCCCTTTTGTTCGATCATCATTGAATCATGATGACATATTCATTCTGGATACGAAGTCGAAAATATTCCAATTTAATGGTTCCAATTCTTCTATACAAGAGAGGGCGAAAGCTCTTGAAGTTGTTCAATACATTAAAGATACTCATCACAATGGAAAATGTGAGATTGCAACTGTGGAGGATGGAAAATTGATGGCTGACCCTGATTCTGGAGAATTCTGGGGCTTTTTTGGTGGTTTTGCTCCACTTCCAAGAAAGGCAACTGCAGAAGAAGATGTCCATAGTGAACCAGTACCT---------TTAAACATAGAGAATGGGAAACCTGTGCCCGTTCAGAGTGATTACTTGAAAAGAGAACTATTAAAGACGGAGAAGTGCTACCTGCTGGACTGTGGGAAGGAAGTTTTCGTTTGGATGGGCAGAAATACTTCTCTTGATGAGAGAAAGGGTGTCTGTTCTGCAGCTGAAGAGCTTGTTGCTGGTCCTAGACATCCAAAAGCTCAAATTATAAGGATCATTGAGGGGTTTGAGACTGTTATGTTCCGGCAGAGATTTGACAGTTGGCCAACAGCCACAGAGGCGACTGTTTCTGCAGATGGTAGAGGCAAAGTTGCAGAGCTTTTGAAACGCCAGGGGTTTAATGTCAAGGGTCTAATGAAAGCTGCTCCTGTCAAGGAAGAACAAGAAGCATTCCTTGATTGTACAGGTAACCTACAGGTTTGGCGTGTGAATGGTCAAAACAAGACTCTGATTCCACCAAATGAGCAGTCAAAATTTTATTCTGGAGATTGCTATGTCTTTCAGTACTCATATCCTGGAGATGATAAAGAAGAATACTTAATCGGTACATGGTCTGGGAAGCAAAGCATTGAGGAAGAGAGAACATCTGCAATCTCCATCATGAACAAAATGGCAGAGGCATTGAAAGGGCAAGTTGCTCAGGCTAGAATTTTTGAAGGAAAAGAACCCATGCAGTTCTTTTTGATTCTTCAAAGCTTTATTGTATTCAAAGGTGGAATTAGCAAAGGATACAAAAATTATATCTCTGAAAATGGCATTGCTGATGAGACATACTCAGAAGATGGTATTGCACTTTTTAGAGTTCAAGGTTCTGGACCAGAAAATATGCAAGCAATTCAAGTTGAACCGGTGGCTGCATCTCTGAATTCTACATATTGTTACATCTTGCACTCTGGTTCCACAGTCTTTACTTGGTCTGGAAGCCTTACCACGACGGAGGACCAGGAGCTTGTGGAGAGGCTATTAGACCTAATCAAGCCAAATGTTCAGTCCAAGCCACAAAAGGAAGGTTCGGAGTCTGAGCACTTCTGGACACTACTTGGAGGAAAAAATGAATACCCCAGCCAAAAGATAGTTGCTGAGGCTGAAAGTGATCCTCATTTGTTCTCTTGCCATTTTTCCAGAGAAAGGGTACAAGTTACGGAGATATTTAATTTTAGTCAAGATGATTTGATGACAGAAGATGTATTCATTTTAGATTGCCACTCCAACATTTTTGTCTGGGTTGGCCAGCAGGTGGATTCCAAGAGTAAAATGCATGCGCTAGATATAGGAGAGAAATTCCTGGAACAAGACTTTCTTCTAAAAAATCTGTCCCGTGAAACACCAATATTTATCATTATGGAAGGTAGTGAACCCTTGTTTTTCACACGCTTCTTCACATGGGATAATGCAAAGTCAGCGATGCATGGAAATTCATTCCAGAGGAAGCTTGCTATTTTGAAGAATGGAGTCACTCCATCTCCAGATAAGCCCAAGAGGCGGTCCACTGCACCATATGGAGGAAGATCAAGTGTTCCAGACAAATCTCAGCGTTCAAGAAGTGTGTCTTTCAGCCCAGACCGTGTGCGTGTCAGAGGAAGATCTCCTGCCTTCAATGCACTGGCATCTGCTTTTGAGAATCCAAATGCTAGGAATCTTTCCACTCCACCACCTATTGTGAGAAAATTGTATCCTAAATCAGTGACACCAGACCCTGTCAAGCTTGCTCCCAGCAGGTCAGCAGCTATTGCTGCCTTAACTGCTTCATTTGAGACGGCAAAAGAGAATATCATAACTCGATCTTTCAAAGCTGCCCCAGTGACGCCTGCTTCTTCACCAGACAGCAGTACCAAAGAGAAAGTTCACTCAATGACTAGCAGAATTGAAGATCTCACTATACAGGAAGATTTAAAAGAAGGA---GTAGAAGATGAGGAAGGACTTCCAGTTTATCCATATGAACGCCTAATAATATCATCAGCAAATCCAGTTACTGAAATTGATGTAACCAGACGAGAGACTTATTTGTCGAATGAAGAATTCAAGGAGAAATTTGGCATGACTAAAGAAGCATTTTGCAAGTTACCAAAGTGGAAGCAAAATAAGCATAAAATGGCTCTTCATCTACTG
>Nco_2
---------------ATGTCAGTTTCAATGAGAGATTTGGATCCTGCTTTCCAGGGTGCTGGACAGAAAGCAGGTATTGAGATTTGGCGCATTGAAAATTTTCGACCTGTTCTTGTCCCAGCATCTTCACATGGAAAATTTTTTACTGGAGACTCTTATGTCATCTTGAAGACAACTTCTTTGAAATCTGGTGCCCTTCGACACGATATTCATTATTGGATAGGCAAAGATACAAGCCAGGATGAAGCTTGCACCGCAGCAGTAAAGACTGTAGAGCTAGATGCAGCATTGGGAGGTCGTGCTGTCCAATATAGAGAAGTGCAAGGCTATGAAACAGAAAAGTTCCTCTCCTACTTTAAGCCATGTATTATACCTCAAGCTGGTGGAATGGCCTCAGGTTTCAAACATGTTGAAGAG------AAAAAGAATGAAACCCGTCTATTTGTTTCCAAAGGAAAACATGTTGTTCATGTGAAAGAGGTCCCTTTTGCTCGATCATCATTAAATCATGAAGACGTATTCATCCTGGATACAAAATCAAAAATCTTCCAATTCAATGGTTCCACCTCTTCTATTCAGGAGAGGGCCAAGGCTCTTGAAGTTGTTGAATACCTCAAAGCTACTTATCATGATGGAAAGTGTGAGGTAGCTCCTGTAGAGGATGGGAAATTGATGGCTGATCCTGAATCTGGAGAATTCTGGGGTTTGTTTGGTGGATTTGCCCCACTTCCAAGAAAGGCGACCGCAGAAGAGGATGCAAGTACTGAGCCACTGCCACCAAAGTTGTTATGTATAGAGAAAGGGTGTGCAGTGCCTGTAGAGGCTAAGTCTTTAACTAGACAACTGTTAAAGACAATGAAATGTTACCTGCTAGATTGTGGGGTAGAACTTTTTGTCTGGATGGGCAGAAGTACCTCTCTGGATGAAAGGAAGACCGCTTGTTCAGTGGCAGAAGAGGTAATTGCTGGTCCAGGACGCCTGAAAGGTCACATAATTCGGGTCATTGAGGGCTTTGAGACTGTGGTATTTCAATTAAAATTTGATAGTTGGCCATTATCCACTGAAGTGACTGTATGTGACGATGGCCGAGGCAAAGTTGCTGCTTTATTAAAACGGCAAGGACTTAATGTCAAAGGTCTAATGAAGGCCGTTCCTGTCAAAGAAGAGCAACATGCATCCATTGATTGTACAGGAAATCTGCAGGTTTGGCGAGTAAATGATCAAAGCAAGACACTCATTCCACCCAATGAGCAGTTGAAGTTTTATTCTGGAGATTGCTATATTTTTCAGTATACATATCCTGGGGAGCATAAAGAGGAATGTCTCATTGGCACGTGGTTAGGGAAGCAAAGTGTTGAGGAGGAGCAGAAGGCTGCAATCTCCATGATGAACAAGATGGCAGAGGTATTGAAGGGGCAAGCTGTTCAGGCTAAAATTTTTGAAGGGAGGGAGCCCATCCAGTTCTTCTCAATTCTTCAAAGTTTTGTTGTATTTAAGGGTGGGATGAGTTCAGGATACAAAAAATATGTATCTGAAACCTGTACTGTTGATGACACATACTCAGAAGGTGGGGTTGCTCTTTTCAGAGTGCAGGGCTCTGGACCAGAAAATATGCAAGCAATTCAAGTTGAAACGGCGGCTTCATCTCTGAACTCCTCGTATTGTTACATATTACATTCTGGATCTACAGTCTTTACGTGGTCTGGAAGCCTTACCACAACAGAGGACCAGGAGCTAGTAGAGAGGCTGCTGGATGTAATTAAGCCAAACATTCAACCCAAGGCGCAGAAAGAAGGATCTGAGTCTGAACAGTTTTGGAGCTTGCTTGGAGGAAAAAGTGAGCACTCCATCCAGAAGATAGCAAAAGATGTTGAAAGTGATCCTCACCTATTCTGTTGCCATTTCTCCAAAGGAAATTTAAAGGTT---GAGATATATAATTTTAGCCAAGACGATTTGATGACAGAAGATTTTCTCATTTTGGACTCTCATGCTAGCATCTTTATTTGGGTTGGTCAGCAAGTGGATTCGAAGATCAAAATGCAGGCGTTAAGTATAGGAGAGAAATTTGTGAAACATGACTTTCTACTGGAAAAATTATCTCCTGAGACTCCGGTATTTGTTATTGCTGAAGGCAATGAACCATCCTTTTTCACACGCTTCTTCACATGGGATTCTGCAAAATCATTGATGCTTGGAAATTCATTCCAGAGGAAGCTGGCTATTTTGAAGAATGGAGTCACACCACCTCTAGATAAGCCCAAAAGGCGACTGCCAGTATCATATGGAGGAAGATCTAGTGCTCCAGACAAATCTCAGCGTTCAAGAAGTGTGTCCTTCAGTCCAGAGAGGGTTCGTGTCAGAGGTAGATCTCCTGCGTTCAACGCACTAGCTGCTGCTTTTGAGAATCCAAATGCCAGGAACCTTTCAACTCCACCTCCTGTTGAGAGAAAGCTGTATCCTAAATCAGTGATGTCAGAGTCTATGAAGTTGCCGCCCACCAGATCAGCTGCAATTTCTGCTCTTACTGCTTCTTTTGAATCAAAAAAGGAAAATCTTATCACTCGATCTTTTAAAGCTGCTTGTCAAGTGACAATACCAAAAGCTGAGGTCAATCACAAAGATAACTCTAATTCAATGACTAGCAGAATTGAAGCTTTCACCATACAGGAAGATGTTAAAGAAGGG---GTAGAAGATGAAGAAGGGCTTCCTGTTTACCCTTATGAGCGCCTAAAAGTATCATCATCACATCCTGTCACAGATATTGATGTGACAAAAAGAGAGACCTACTTGTCTGCTGAAGAATTCAGGGAGAAGTTTGGCATGACAAAGGAAGCATTTTATAAATTGCCTAAGACACGTCAGGACCTAATAGAGAGAGCCTCAACACCATTT
>Osa_1
---------------ATGTCGGTTTCTATGAAGGATTTGGATCCAGCTTTTCGTGGTGCTGGGCAAAAGGAAGGCTTGGAAATATGGCGCATCGAGAACTTCAAGCCAGTTCCTATTCCTGCGTCTTCATATGGAAAATTTTTCATGGGTGATTCTTACATCATCTTGAAGACAACTGCCTTGAAAAATGGTTCTCTTCGACATGACATTCATTACTGGATTGGCAAAGATACTAGTCAGGATGAATCTGGAACTGCAGCAATTTTAACAGTTGAGCTTGATGCTGCACTTGGTGGACGCGCTGTTCAATACCGAGAGATACAAGGCAATGAAACAGATAAGTTCCTCTCATATTTTAGACCATGCATCATGCCACAGCCAGGAGGAGTGGCATCTGGGTTCAAGCATGTTGAGGTCAATGAGCAGGAGCACGAAACCCGTCTGTATGTCTGTACAGGGAATCGTGTTGTTCATGTCAAAGAGGTTCCTTTTGCTCGATCGTCCCTGAATCATGATGACATATTTATTCTGGACACGAAGTCCAAAATTTTCCAGTTCAATGGCTCCAATTCGTCTATTCAAGAGCGTGCAAAGGCTCTTGAAGTCGTGCAGTACATCAAAGATACATTTCACGAGGGCAAGTGTGAAGTTGCAGCTGTTGAGGATGGCAGGTTGATGGCCGATGCTGAAGCTGGTGAATTTTGGGGTTTTTTTGGTGGCTTTGCCCCTCTACCAAGGAGAGCCCCTGTAGAAGATAATGAGAAATATGAAGAAACTGTTTTCAAATTGCTCTGTTTTAACCAAGGAAAGTTGGAGCCTATCAATTATGAATCCTTATTGCACGAGTTGCTCAAGACAAATAAGTGTTACTTGTTAGATTGTGGTGTCGAATTATTTGTTTGGATGGGCAGAACCACATCTTTGCAGGAGAGGAAGAGTGCCAGTGAAGCTGCTGAGAAATTGCTCTCTGATGATAACCGAACAAAAACACATGTAATCAAAGTAATTGAGGGGTTTGAGACAGTTATGTTCAAGTCAAAATTTAAAGAGTGGCCACAGACACCTGACTTGAAATTGTCTGAGGATGGAAGAGGAAAAGTTGCAGCTCTTCTGAAACGCCAGGGCTTAAATGTTAAGGGCCTGATGAAAGCTGCTCCTGCAAAAGAAGAACCCCAAGCTTACATTGATTGCACTGGCAGTTTGCAGGTCTGGCGCATAAATGATAAGGACAAGATACTTCTGCCATCTGCTGACCAATCAAAATTTTACACTGGCGATTGCTACATATTTCAATATATGTACCCTGGAGATGACAAGGAGGAGTGTCTTATTGGAAGTTGGTTTGGGAAGAAGAGCATTGAGGAGGATAGGGTAACTGCTATTTCACTTGCAAGCAAGATGGTTGAGTCTGCGAAATTTCAGGCTGTCCAGACACGACTATATGAGGGAAAAGAACCAATTCAATTCTTCGTCATATTTCAAAGCTTCCAAGTGTTTAAGGGTGGTCTAAGCTCTGGATACAAGAAATTTATTGCTGAAAATGGTATTGATGATGACACTTATTTGGAAGATGGACTTGCGCTCTTCCGAATTCAAGGTTCAGGACCAGAAAACATGCAGGCAATTCAAGTTGATGCTGCGGCATCGTCTTTGAATTCATCCTATTCGTACATCCTACATGATGGAAATACTGTATTCACTTGGACTGGAAACCTTACTACGTCATTAGATCAAGAGGTAGTTGAGAGGCAGCTAGACATAATTAAGCCAAATTCGCAGTCCAGATCGCAGAAAGAAGGGTCAGAAACAGATCAATTTTGGAGCTTACTTGGAGGCAAATCTGAGTATCCAAGTCAAAAGATAGGAAGGGCAAATGAAAGTGATCCCCATCTTTTCTCATGTATCCTACCCAAAGGTAACCATGAATTGACC------------------------------------------------------------------------------------------------------------------------------------------------------------------------------------------------------------------------------------------------------------------------------------------------------------------------------------------------------------------------------------------------------------------------------------------------------------------------------------------------------------------------------------------------------------------------------------------------------------------------------------------------------------------------------------------------------------------------------------------------------------------------------------------------------------------------------------------------------------------------------------------------------------------------------------------------------------------------------------------------ATTCTATTA
>Osa_2
ATGCAACAGCTGTCTATGGCTGTTTCAATGAGGGAAGTGGATGCGGTCTTTCAAGGGGCTGGTCAAAAAGATGGATTGGAAATATGGCGGATTGAAAAACTGCAAGCTGTTCCAGTTCCCAAGGAATCACATGGGAGATTTTTCACAGGAGATTCCTATGTGATATTGAAGACAACCGCTCTTAAAAATGGTTCTTTTCGGCATGATATCCATTATTGGCTTGGTAAAGATACCAGTCAGGATGAAGCTGGTACAGCTGCAATCAAGACTGTGGAATTGGATGCTGCTCTTGGTGGACGTGCTGTTCAATACCGTGAAGTACAGGGGAATGAGACAGAGAGATTTCTTTCATATTTTAAACCTTGTATTATACCAGAGGAAGGTGGAATTGCATCTGGTTTCAGGCATACTGAAATCAATGAACGGGAGCATGTGACAAGGTTATTTGTCTGCAGAGGAAAGCATACAGTCCATGTCAAAGAGGTTCCGTTTGCAAGATCATCGCTGAACCATGATGATATATTTATTTTAGATACAAAGTCCAAAATATTCCAGTTCAATGGATCGAATTCAAGTATTCAGGAGAGGGCTAAAGCCCTTGAGGTTGTGCAATATTTGAAAGACAGCAACCATGAGGGCAAATGTGACGTAGGTTCAGTTGAGGACGGCAAGCTGATGGCAGATGCTGACGCCGGTGAATTCTGGGGTCTCTTTGGTGGATTTGCACCTCTTCCAAGAAAAACCTTTTCTGATCTTAATGGAAAAGATTCTGCTTTCTCTTCGAAGTTGATCTGTCTAAATAAGGGTCAGACAGTACCAGTTGATTTTGATGTTCTAACAAGAGAGTTGCTAGATTCAACAAAGTGCTATCTGCTAGACTGTGGATCTGAAATTTATGTCTGGATGGGTAGAGAGACACCACTCGAAGAGAGGAAACGGGCAGGATCTGCTGCAGAGGAATTACTTCGTGAAGTAAACAGGCCAAAATCTCATATTGTTCGTCTCATGGAAGGATTTGAGACTGTCATATTCCGATCAAAATTCAGTAAATGGCCTAAGAAAGCTGATGCTGTTGTGTCTGATGAGAGCAGAGGAAAAGTTGCAGCTCTTCTTAAGCGGCAAGGATTTAATGTTAAGGGTCTTGCAAAAGCTGCTCCTGTGAAGGAAGAGCCTCAACCTCAAATTGATTGCACAGGCAACCTGCAGGTTTGGCGTGTAAATGGCACTGAAAAGACATTCCTTTCATTCTCTGAGCAATGCAAATTCTACAGTGGGGACTGTTATATCTTTCAATATAGCTATCCTGGTGAGGAAGGCGAGGAGTGTCTCATTGGTACTTGGTTCGGGAAAAAGAGTGTTCAGGACGAGAAGACTACAGCCATTTCAGTTGCTAGCAAGATGGTTGAGTCTCTGAAATTTCAGGCAGTCATGGTTCGCCTTTATGAAGGAAAGGAACCAGCTGAGTTTTTCTCAATATTTCAGAACCTGGTTATCTTCAAGGGTGGTGTTAGTACTGGGTATAAGAAATTTGTCTCAGAAAACGGTATTGAGGATGACACATATTCAGAAAATGGGGTTGCCCTTTTCCGGGTTCAAGGCTCTGGACCAGAAAATATGCAAGCCATTCAAGTTGATACGGCTGCTACCTCGCTGAACTCTTCTTATTGTTATGTACTACATGATGGAGATACACTATTTACATGGATTGGGAATTTAAGCTCGTCAATGGATCAAGAGCTTGCTGAGAGGCAGCTGGATGTGATCAAGCCAAATCTTCAGTCCAGAATGCTCAAGGAAGGGTCAGAATATGATCAGTTTTGGAAGCTACTTGGAGTCAAGTCAGAGTACCCCAGCCAGAAGATTGCAAAAGATCAAGAAAGTGATCCTCATTTGTTCTCTTGTACTTTTTCAAAGGGAGTGCTTAAGGTTAGAGAAATATTCAACTTTACTCAAGATGATTTGATGACAGAGGACGTTTTTATTTTGGACTGTCATTCATGTGTCTTCGTATGGGTTGGACAACGTGTGGACACAAAAATGCGAGCACAAGCTTTGAGCGTTGGAGAGAAATTTTTAGAACTTGACATTTTGATGGAGAACTCATCACAAGAAACACCAGTTTATGTCATCACTGAAGGGAGTGAGCCCCAATTTTTCACCAGGTTCTTCACTTGGGACTCTGCAAAATCAGCCATGCATGGAAACTCATTTGAAAGGAGGTTATCTATAGTGAAGGATGGAGTAAAACCAAAATTAGATAAACCTAAAAGAAGGACATCATCATCACACACTGGACGATCCAGTGTACCTGAAAAATCTCAGCGCTCCAGAAGTATGTCGTTCAGTCCTGACCGTGTAAGAGTCAGAGGAAGATCCCCAGCATTCAATGCATTAGCTGCTAACTTTGAGAACCCAAATGCTCGGAATCTATCAACACCTCCACCAGCTATCAGAAAACCATCTCCGAAGTCCCCCTCTTCAGATCCTACAAAGCCA---CCTCAACGAGCTGCTTCAATTGCTGCAATTTCTGCTTCTTTCGAGCGACCTAGGCCAACTCTGATACCAAAGTCAATCAAAGCGAGTCCTGATGTAAACAAGCCTAAACCAGAGGCAAATGGCAAGGATAGTACCCCTTCAAAGGATAGCCCAACAGTAACTCCAACGATACAGGAAGATCTGAAGGAGGGACAGCCAGAAAACGAGGAAGGGCTCCCAGTGTATCCATACGAACGCTTGAGGACATCTTCCATCAATCCTGTGACAGACATTGATGTGACTAAGCGTGAGACATATCTATCTGCGGCGGAGTTCAGGGAAAGGTTTGGGATGACAAAGGAAGCTTTTGCGAAGCTACCAAAGTGGAAGCAGAATAGGTTAAAGATTGCCCTTCAGCTGTTT
>Osa_3
---------------ATGTCAATTTCTATGAAAGATGTAGATCCGGCTTTCCGTGGAGTTGGACAAAAGGATGGTTTGGAGGTATGGCGTATTGAAAACTTCAAGCCTGTTCCCGTGCCAACATCTTCACACGGAAAATTTTACATGGGTGATTCATATATCATCTTGAAGACGACAGCCTTGAAAAATGGTTCATTTCGCCATGATCTCCACTACTGGCTTGGAAAGGATACTAGTCAGGACGAAGCTGGAACTGCTGCAATTCTAACTGTGGAGCTTGATGCTGCCCTTGGAGGGCGTGCTGTCCAGTACAGGGAAGTACAAGGCGGTGAAACTGAAAAGCTTCTCTCCTATTTTAGACCATGCATCATGCCACAGCCAGGAGGGGTAGCTTCTGGGTTCAATCATGTAGAGGTCAATCAGCAAGATCATGTTACCCGCTTATATGTGTGCCAAGGAAAGCATGTTGTTCATGTTAAAGAGGTTCCTTTTGTTCGTTCATCCCTTAATCACGAGGACATATTCATTTTGGATACCGCGAACAAAATTTTCCAGTTCAATGGCTCTAACTCATGCATTCAAGAGAGAGCAAAAGCTCTTGAAGTTGTGCAATATATCAAAGATACTTTCCATGAGGGCAAGTGCGAAGTTGCAGCTGTTGAGGATGGAAAGTTGATGGCCGATACTGAAGCTGGTGAATTTTGGGGTTTGTTTGGTGGTTTTGCTCCTCTCCCAAAGAAGACATCTTCAGAGGACAATGGGGATGATAAGGAAACTGTGACCAAATTGCTATGTTTTAACCAAGGAACGCTGGAGCATATTAGTTTTGAATCTTTGGAGCATGAGTTACTTGAGACAAACAAATGCTACTTGTTGGACTGTGGAGCTGAAATGTATGTTTGGATGGGCAGAGGTACTTCTTTGCAAGTGAGAAAGGGTGCAAGTGAAGCTGCTGAGAAATTGCTCATTGATGAGAACCGAAAAGGATCAAATGTTATCAAAGTGATTGAGGGATTCGAAACAATCATGTTCAAGTCAAAATTTAACAAGTGGCCGCCTACTCCTGATTTGAAGCTGTCTGAGGATGGCCGAGGCAAAGTGGCAGCTCTACTCAGAAGTCAAGGATTGGATGTTAAAGGATTGATGAAGGCTGCTCCTGAAGAAGAAGAACCCCAACCTTATATTGATTGCACTGGTCATTTACAGGTCTGGCGAGTAAATGGCGATGGCAAGACTCTTCTTTCATCTTCTGATCAATCAAAACTTTACACCGGAGATTGCTACATTTTTCAATACACATACACTGGAGATGATAAGGAGGAATGTCTTATTGGAACTTGGTTTGGGAAGAAGAGTGTTGAGGAGGACAGAACATCGGCAATTTCACTAGCTAGCAAGATGTTTCAGGCTGCAAAATTCCAGGCTGCCCAGGCTCGCCTCTATGAAGGGAAAGAACCGATTCAATTTTTCGTCATATTTCAGAGTCTTCAAGTTTTTAAGGGTGGACTTAGCTCTGGATACAAGAACTTTATTGCTGTAAATGGTACCGATGACGACACTTACGTTGAAGGTGGGCTTGCTCTCTTCCGGATTCAAGGCTCAGGATCAGAAAACATGCAAGCAATTCAAGTTGATGCAGTGTCTTCGTCATTAAATTCATCCTACTGCTACATTCTACACAATGGAAACACTGTGTTCACATGGACTGGGAACCTTACAACCTCACTGGATAATGACTTGGTTGAGAGACAGCTAGATGTAATTAAGCCAGATCTGCCATCCAGGTCACAAAAGGAGGGGAGAGAAACCGACCAATTCTGGGAACTCTTAGGTGGAAAATGCAAGTATTCAAACAAAAAAATAGGAAAAGAAAATGAAAGCGACCCTCATCTTTTCTCATGTATCTTATCCAAGGAAAATCTAAAGGTCAAGGAAATACACCACTTTACTCAGGATGACCTGATGGCAGAAGATATTTTCGTTCTAGACTGCCGCACCGACTTGTTTGTTTGGGTTGGACAGGAGGTGGATGCCAAATTGAGATCACAAGCGATGGACATCGGTGAGAAATTTCTTCTACATGATTTCCTTATGGAAAATCTCTCGCAAGACACACCAATTTTTATTGTTACAGAAGGAAGTGAGCCACAGTTTTTTACTAGGTTCTTCACTTGGGACTCAGCAAAATCGCTGATGCATGGCAGTTCATACCAGAGGAAGCTTGCAATAGTAAAGGGTGGAGCAACTCCATCGCTTGATAAACCTAAAAGGCGAACACCA---GCGTTTTCAGGAAGGAACGCAGGACAAGATAAACAGCAGCGCACAAGAAGTATGTCCCACAGCCCAGAACGTCACCGTATTCGAGGAAGATCTCCAGCTTTCACCGCAATAGCTTCTGCCTTTGAGAACCCAAGTACCCGGTATCTTTCCACCCCTCCCCCTGCTGTCAAGAAGCTTTTCCCAAGATCCGGAGGGTCTGAATTGCCAAAGACA---TCATCCAAACAATCAGCTATCAATGCTCTCACCAGTGCTTTCGAGGGTCCTACGAAAAGTACAATACCTAAGTCTGTAAAAGCGAGCCCCGAGGCAGAGAAGGCAATACAGGAG------------------------------------------GAAGGCTCAACGATCGGTGAAAGT------GAAAACGAGCCAGAAGATGATGAGAACAGCACAATCTACCCATATGAACGTTTGACCACCACATCTGATGATCCTGCTCCTGACATTGATGTTACCAAGCGAGAGGTCTACTTATCATCAGTTGAGTTCACAGAGAAGTTTGGCATGACAAGGGCATCATTCAAAAACCTTCCAAAATGGAAGCAAAACAGGCTAAAGTCTGATCTCCAGCTCTTT
>Out_1
---------------ATGGCTGTATCTATGAGAGATGTGGACCCAGCTTTTCAGGGAGCAGGGCAGAAGGCTGGACTGGAGATATGGCGGATAGAGAATTTTAAACCAGTGGCTGTCCCCAAATCTTCTTATGGAAAATTCTTCTCCGGTGATTCCTATATTATTTTGAAGACAACAGCTTTAAAAAGTGGAGTTTTTCGTTATGATATCCATTATTGGCTTGGTAAAGACACAAGTCAGGACGAAGCTGGTGCAGCAGCCATCAAAACAGTTGAATTGGATGCAGCTCTTGGAGGTCGTGCAGTGCAGCACAGGGAGGCTCAAGGTCATGAAACAGACAAAATTTTATCATATTTTAAACCTTGCATAATACCTCAAGAGGGAGGTGTAGCTTCAGGATTTAAACATTTTGATGCG------AAAGAGCATCCAATTCACTTGTTTGCATGCAAGGGAAAACATGTTGTTCATGTTAAAGAGGTGCCTTATTCTCGATCGTCCCTGAATCATGATGACATTTTTATTCTGGATACGAAGTCCAAAATTTTTCAGTTTAATGGTTCCAACTCCTCCATTCAGGAGAGGGCTAAAGCTCTGGAGGTTGTCCAGTATATCAAGGATAATTACCATGACGGGAAGTGTGAAGTGGCAGCTATTGAGGATGGTAAATTTGTAGCTGATCCTGAAACTGGAGAGTTTTGGAGCTTTTTTGGTGGATTTGCACCTCTTGCCAAAAAGCCCAGCAGTGAGGATGATTCACAACCTGAAGCTTTTCCAGCAAAGTTATTTTGCGTACAAAAAGGGCTTGCAAAGCCCATTCAAAGTGACTCATTGAAGAGAGAAGTGCTGGACACAAACAACTGCTATCTGTTGGACTGTGGTGTTGAGATATATGTATGGATGGGTAGAAACACATCCCTTGAGGAGAGAAAAGAAGCAAGCTCAGCAGCAGAAGAACTGATTGTTAGTCAGGGACGAGCTAGAGCTCATGTGACTCGTGTCATGGAGGGATTTGAAACTGTCATGTTCAGATCAAATTTTGATGTGTGGCCTCAAAATGCTGACACAACTTTATCTGAAGATGGGAGAGGCAAAGTGGCAGCCATGCTAAAGCGCCAAGGTTTCAATGTTAAGGGTCTTCTGAAAGCAGCTCCAGTAAAAGAGGAACATCAACCGTTTATAGATTGCACTGGCAATCTTCAGGTTTGGCGTGTAAATGGTAACGGCAAAACTCCTGTGGCAGCAAGTGAGCAATGTAAATTTTACAGTGGGGATTGCTATGTTGTTCAATATACTTATCCTGGAGATGAAAAAGAAGAATATTTGCTTTGTACTTGGCTTGGAAAGCAGAGCATTGCGGAAGAGAGAGCCACAGCTCTATCATTAATGAGCAAAATGGTGGAATCTTTAAAGGGTCAACCAGTGCAGGCTCGGGTCTTTGAGGGCAAAGAGCCCATTCAATTTTTCTCAATCTTTCAAAGCTTTATTGTCTATAAGGGTGGACTCAGCTCTGGATATAAGAGGTCTATAACAGGGAAAGGTGTTGCTGATGAGACCTACAAAGAAGATGGACTTGCGCTGTTTAGAGTACAAGGAACAGGACCAGATAATATGCAAGCAATTCAAGTTGAACCGGATGCAACATCTTTGAATTCATCATATTGTTTTATCTTGCAAACGGAGACATCTATCTTTACGTGGTCTGGCAGCCTTAGTACAATAGAGGACCAAGAGCTTGTTGAAAGGATGTTAGATTTGATAAAGTCAAACATACAGTCCAAACCACAAAAAGAAGGCACTGAATCTGAGATATTTTGGAATGCCCTTGGAGGTAAAAAGGAGTTTTCAAAGAAGAAGTTGGGTAAGGATGCGAGCAAAGATCCTCACTTGTTTGCATGCAATTTCTCAAATGGTAAG------------------------------------------------------------------------------------------------------------------------------------------------------------------------------------------------------------------------------------------------------------------------------------------------------------------------------------------------------------------------------------------------------------------------------------------------------------------------------------------------------------------------AACATTTCCTTA---------------------------------------------------------------------------------------------------------------------------------------------------------------------------------------------------------------------------------------------------------------------------------------------------------------------------------------------------------------------------------------------------------------------------------------------------------------------------------
>Pab_1
---------------ATG---ATATCCATT------------------------GGCTTG---------GCAAAGATACAAGTC------------------AGGTGCGTGCCTTTACCC------------------------------------------CTTTTCCAA------------------------------------------------------------AATCAACAGGATGAAGCTGGTGCAGCAGCCATCAAGACTGTTGAATTGGATGCAGCTCTTGGAGGACGCGCAGTGCAGCATAGAGAGAGTCAAGGACATGAAACAGATAAGTTTCTATCATATTTTAAGCCTTGCATCATACCAGAAGAAGGTGGTGTTTCGTCAGGATTCAAACATGTTGAGGAT------AAAGTGTATTCAATTCGCTTGTTTGCATGCAAGGGAAAGCATGTTGTGCATGTTACAGAGGTTCCTTATTCTCGGTCATCTCTAAATCACGACGACATTTTTATTCTTGATACGAAGTCCAAAATCTTTCAGTTTAACGGCTCCAACTCATCCATTCAAGAGAGGGCTAAGGCTTTAGAGGTTGTTCAATATATCAAAGATAATTACCATGATGGAAAGTGTGAAGTGGCTGCAATTGAGGATGGCAAATTCGTAGCTGATCCTGAAACTGGAGAGTTTTGGAGCTTTTTTGGTGGTTTTGCCCCTCTTGCCAAGAAGCCCAGCAGTGATGAGGAATCACAACCTGAAGCTCTTCCAGCAAAGCTATTCTGCATACAACAGGGCCGTGCAAAACCAATTGAAAGCAATTCATTGACAAGAGAAATGCTGGACACAAACAAGTGCTTCCTGTTAGACTGTGGAATTGAGATATTTGTTTGGATGGGTAGGAACACATTGCTTGAGGATAGAAAAGCAGCAAGCTCAGCTGCAGAAGAGCTGATTACCAGTAAGGGAAAATCGCAAGCTCATGTAACTCGTGTTATGGAAGGATTTGAAACTGTCATGTTCAAATCAAATTTTGATGCATGGCCTCAAAGTACAGATACAGCTATATCTGAAGATGGAAGAGGCAAAGTGGCAGCCTTGCTGAAACGGCAAGGATTTAATGTCAAGGGCCTTCTCAAAGCAGCTCCAGTAAAAGAGGAAAATCAACCATTTATTGATTGTACTGGCAATCTTCAGGTTTGGCGAGTAAATGGTAAAAACAAATCTCCTATGCCATCAAGTGAACAATGCAAATTTTACAGTGGTGATTGCTATATTGTGCAATATACTTATCCTGGAGAGGAAAAGGAAGAATACCTGCTTTGCACCTGGATTGGAAAATTGAGTGTTTCGGATGAAAGAGCTACCGCCCTATCACTAATGAGTAAAATGGCAGAGTCATTGAAAGCGCAACCGGTTCAGGCTAAGATCTTTGAGGGAAAAGAGCCTATCCAATTTTTTACAATTTTGCAAAGCTTCATTGTCTTTAAGGGCGGACTTAGCTCTGGATATAAGAGGTACATTGCAGAAAAAGGGATTACTGATGATACCTACAAAGAAGATGGACTGGCACTTTTTAGAGTGCAAGGAAGTGGGCCTGATAATATGCAAGCTATTCAAGTTGAACCGGTAGAACCTACACCACAATTACCCTTTATCTCATGGTTATATGCCTACGTTGCAGTCATG------------------------------------------------------------------------------------------------------------------------------------------------------------------------------------------------------------------------------------------------------------------------------------------------------------------------------------------------------------------------------------------------------------------------------------------------------------------------------------------------------------------------------------------------------------------------------------------------------------------------------------------------------------------------------------------------------------------------------------------------------------------------------------------------------------------------------------------------------------------------------------------------------------------------------------------------------------------------------------------------------------------------------------------------------------------------------------------------------------------------------------------------------------------------------------------------------------TGG------------------------------ATGTTC
>Ppe_1
---------------ATGGCTGTTTCCATGAGAGATTTGGATCCAGCTTTCACGGGAGCTGGACAAAAGGCTGGACTTGAAATATGGCGCATTGAAAACTTTCGTCCTGCTCCTGTCCCAAAGTCCTCTTATGGAAATTTTTTTATGGGAGACTCTTATGTGATCCTGAAAACAACAGCCTCAAAAAGTGGTGCTTTGCGGCATGATATCCATTATTGGCTTGGGAAAGATACTTCTCAGGATGAAGCTGGAACTGCAGCCGTCAAGACAGTTGAATTAGATGCAGCTCTTGGAGGACGTGCTGTCCAGTATCGCGAAGTACAGGGTCATGAAACTGCAAAGTTCCTATCTAATTTCAAACCATGTATCATACCTCAAGAAGGTGGAGTTGCATCTGGGTTCAAACGTGCTGAGGCT------GAAGAACACAAGACACGGTTGTTTGTGTGCAAAGGAAAGCATGTTGTCCATGTCAAAGAGGTTCCTTTTGCTCGATCTTCACTCAGCCACGATGACATTTTTATTCTGGATACCCAGTCTAAAATATTTCAATTTAATGGTTCCAACTCATCCATTCAAGAAAGAGCTAAGGCGTTAGAAGTTCTCCAGTACATTAAAGACACATATCATGATGGGAAATGTGAGATAGCTTCCATTGAGGATGGGAAGTTGATGGCTGATGCTGAAAGTGGAGAATTTTGGGGTTTATTTGGTGGCTTTGCTCCACTTCCAAGGAAAACAGCCACCAATGAAGATAAATGTTTTGATTCTTATCCTACCAAGCTGCTTTGCGTTGAGAAGGGGAAGGCAGAACCAGTTGAGGCTGATTCTTTGATGAGGGATTTGCTGGACACAAATAAGTGCTATCTTCTAGATTGTGGGTTGGAAATGTTTGTTTGGATGGGGAGAAATACATCTCTTGATGAAAGGCGGAGTGCAAGTGGAGCTGCAGAAGAGTTAGTCCGCGGTCCTGATCGATCGAAATGCCACATAATTCGTGTAATTGAGGGCTTTGAGACAGTAATGTTTAGGTCAAAATTCGATTCATGGCCTCAAACAACTGATGTAGCTGTGTCAGAGGATGGTAGGGGCAAGGTTGCGGCACTCCTCAAGCGTCAAGGGGTTGATGTGAAGGGTCTATTGAAAGCTGATCCCGTAAAAGAAGAACCTCAACCATACATTGATTGCACGGGAAATCTGCAGGTTTGGCGTGTGAATGGGCAGGAAAAGATTCTACTTCCACCTTCTGATCAATCAAAATTTTACAGTGGAGATTGCTATATTTTCCATTATTCATATCCAGGAGAGGATAAAGAGGAGCATCTTATAGGAACATGGTTTGGAAAGCAGAGTGTTGAGGAAGAAAGAGCGTCAGCTATTTCCCTAGCCAGCAAGGTGGTTGAGTCATTGAAGTTTCTAGCTGCCCAGGCTCGTATCTATGAAGGCAGTGAACCAATTCAGTTCTATTCAATCTTCCAAAGCATAATTGTATTGAAGGGTGGTCTAAGTGATGGATACAAAAATTATGTTGCGGAGAAGCAAGTTCCAGACGAGACATATCAAGAAGATGGTGTGGCATTATTTCGTGTCCAGGGAACTGGGCCAGATAATATGCAAGCAATACAAGTTGATGCAGTTGCATCATCTTTGAATTCCTCCTACTGCTATATATTACATAGTGGCTCAACTGTCTTTACGTGGTCTGGAGGCCTCGCAAACTCGGATGACCAGGAACTTGTTGAGAGGCAGCTCGATCTGATAAAGCCAAATCTTCAGTCGAAAACACAAAAGGAGAATGTTGAGTCTGAACAGTTTTGGGATCTGTTAGGAGGAAAATCTGAGTATCCAAGCCAAAAGATTGTAAGATCTGCAGAAAGTGACCCTCGCCTATTTTCCTGCACCTTCTCAAATGATCATATCAAAGTAGTGGAGATATACAACTTCACCCAGGACGATTTGATGACTGAAGATATATTCATCTTGGATTGTCACTCAGACATCTTTGTTTGGGTCGGCCAACAGGTCAACTCCAAGGATAGGATGCATGCTTTAACTATTGGGGAGAAATTTATCGAACATGATTTTCTTATGGAAAAATTATCTCGTGAAGCTTCGATATATATTGTCATGGAAGGAAGTGAGCCACCTTTCTTCACGCGCTTCTTCAGTTGGGACTCTGCAAAATCTTCTATGCATGGGAACTCATTCCAAAGGAAACTTACTATTCTGAAAAACGGGGGTACTCCAACTTTAAATAAACCGAAACGGAGAGCACCTGTATCTTATGGTGGAAGGTCTAGTGTGCCAGAAAAATCACAGCGTTCCAGAAGCATGTCTTTTAGCCCTGATCGAGTTCGTGTGAGGGGCAGATCTCCAGCCTTCAATGCATTGGCTGCTACTTTTGAGAATGCTAATGCCAGGAACCTTTCAACTCCACCACCAATGGTCAGAAAGTTATACCCCAAATCTGTGACCCCAGATTCATCAAAATTG---GCTTCAAAATCATCAGCTATAGCATCACTCACTGCTGGCTTTGAAAAACCAAGAGAATCCAATATACCAAGATCGCCTAAAATGAACTCAGGGGCCCCCAAACCAAAACCTGAGACGAATAACAAGGAG------AATTCTATGACCACTAGACTAGAAACCCTCACCATAGAGGAAGATGTGAAGGAGGGTGAAGCAGAAGAT---GAGGGTCTCCCAGTATACCCATATGAACACCTTAAAACAACATCATCAGATCCTATTACAGATATTGATGTGACGAAGCGAGAGATTTACTTGTCATCAGAGGAGTTCAGGGAGAATTTCGGAATGGCAAAGGATGCTTTTTATAAGTTGCCAAAGTGGAAACAGAACAAGCTTAAAATGGCCCTTTACTTGTTT
>Vvi_1
---------------ATGGCTGTTTCCATGAGAGATTTGGATCCAGCTTTCCAGGGAGCTGGGCAAAAAGCTGGAATTGAAATTTGGCGAATTGAGAACTTTCGTCCTATGCCTGTCCCAAAGTCCTCCTATGGAAAATTTTTCACAGGGGACTCCTATGTAATTTTGAAGACAACTGCTTTAAAAAATGGGGCCTTACGGCATGATATCCATTATTGGCTGGGTAAAGATACCACTCAGGATGAGGCTGGTACCGCAGCTGTCAAGACAGTTGAATTGGATGCGGCTCTTGGAGGACGAGCAGTTCAGTATCGTGAAGTACAGGGCCATGAAACGGAGAAGTTCCTTTCTTATTTTAAACCATGTATCATACCTCAACCTGGTGGAGTTGCATCTGGGTTTAAGCATGCTGAGGCT------GAAGAGCACAAGACACGTTTGTATGTCTGCAAGGGAAAACATGTAGTTCATGTAAAAGAGGTTTCTTTTGCACGATCATCACTCAATCATGATGATATTTTTATTCTAGATACGAAGTCTAAAATATTTCAATTTAATGGGTCTAACTCATCCATTCAAGAGAGGGCTAAAGCACTAGAAGTTGTTCAATACATTAAAGATACTTATCATGATGGAAAATGTGAAGTTGCTTCCATTGAGGATGGAAAGCTGATGGCTGATGCTGAAACTGGAGAATTCTGGGGTTTTTTTGGTGGTTTTGCTCCACTTCCAAGGAAAACAGCCAATGAAGATGACAAAGCCGTGGATTCTCTTCCTGCTAAGCTGTTTTGCATTTTGAAGGGACAGGCAGAACCCGTCCAGGCTGATTCTTTGACAAGAGAGTTGCTAGATACAAATAAGTGTTATATTCTAGATTGTGGGGTGGAAGTTTTTGTGTGGATGGGGAGAAATACCTCTCTTGATGAAAGAAAAAGTGCTAGTTCAGCAGCAGAAGAATTACTCCGTAGCCTTGATCGGCCAAAATCTCACATAATCCGTGTAATCGAAGGATTTGAAACAGTAATGTTCCGGTCAAAGTTTGATATGTGGCCTGAGACAACTGCTGTAACTGTATCTGAGGATGGTAGAGGCAAGGTGGCTGCACTTCTAAAACGCCAAGGGGTTAATGTTAAGGGTCTTTTGAAAGCTGCTCCTGTAAAAGAAGAACCTCAACCATACATTGATTGTACCGGAAATCTGCAGGTTTGGCGTGTAAATGGCCAAGAGAAGACACTACTTTCAGCTTCTGACCAGTCAAAATTTTACAGTGGCGATTGCTACATCTTTCAGTATTCATATCCTGGAGAAGATAAAGAGGAACACCTTATTGGCACATGGTTTGGGAAGCAGAGTGTCGAGGAAGAAAGAACTTCAGCTATCTCACTGGCAACCAAGATGGTGGAGTCATTGAAGTTTCTTCCTGCTCAGGCTCGCATCTATGAAGGAAATGAACCGATCCAGTTCTTTTCAATATTTCAGAGCTTTATTGTTTTTAAGGGTGGTGTAAGTGATGGTTACAAGAAATATATTGCTGAGAAGGAAGTTCCAGATGACACATATACAGAAGACAGAGTCGCATTATTTCGAGTTCAGGGTTCTGGGCCTGATAACATGCAAGCAATTCAAGTTGAACCAGTTGCATCATCTTTGAATTCCTCGTACTGTTACATATTAAACAGTGGCTCCTCTGTTTTTAATTGGTCTGGAAACCTTACGACCCCAGAAGATCAGGAGCTTGTTGAGAGGCAACTGGATGTGATAAAGCCAAATGTACAATCCAAACCACAAAAAGAAGGCTCGGAATCTGAACAATTTTGGGAATTTTTGGGAGGCAAATCTGAATACCCCAGTCAGAAGATTGCACGAGATGCTGAAAATGATCCTCACCTATTCTCATGCACTTTCTCAAAAGGAAATTTGAAGGTGACGGAGATATTCAATTTCACTCAGGATGATTTGATGACTGAAGATATATTCATCCTGGATTGTCACTCGGAGATCTTTGTCTGGGTTGGGCAACAAGTTGATTCCAAGAATAGAATGCATGCTTTAACCATCGGAGAGAAATTTCTTGAACGTGATTTTCTCCTAGAAAAATTATCTCATACTGCTCCAATTTATATTATCATGGAAGGGAGTGAGCCACCTTTCTTCACACGTTTCTTCACATGGGACTCTGGAAAATCTGCAATGCAGGGAAACTCATTTCAAAGGAAACTTGCAATAGTGAAAAATGGGATTTCCCCTACTCCGGAAAAACCCAAGAGAAGAACACCAGTATCATATGGAGGGAGAAGTAGTTTGCCAGAAAAATCACAACGGTCAAGAAGCATGTCTTTCAGCCCTGACCGAGTTCGGGTGAGGGGCAGGTCTCCAGCCTTCAATGCTCTAGCAGCTAACTTTGAGAACCCAAATTCCAGGAACCTTTCGACTCCACCTCCAATGGTTAGAAAGCTCTATCCCAAATCTGTGACCCCAGATTCATCTAAACTG---GATTCCAGATCTGCAGCAATAGCAGCACTTTCTGCTAGTTTTGAACAACCGCGGGAGCCTGTTGTACCCAAAACTCCTAAAGTGACTGAAGAGGCACCAAAACCAAAACCAAAACCAGAAACAAACTCGAAAGAGAAAGCTATGAGCAGCAGGATAGAAGCCCTCACAATAGAGGAAGATGTAAAAGAGGGTGAAGCTGAAGATGAAGAGGGTCTTCCAATATACCCATATGAGCGTCTTAAAACAACATCCATAGAACCTGTTGCCGAAATTGATGTGACCAAGCGAGAGACTTACCTGTCTTCAGAGGAGTTCCGACAGAAATTTGGAATGACAAAAGACGCCTTCTATAAGCTGCCCAAATGGAAACAAAACAAGCTGAAAATGGCCCTTCAGTTGTTC
