# Supplementary material for: The Chloranthus sessilifolius genome provides insight into early diversification of angiosperms
Source: Nat Commun. 2021 Nov 26;12:6929. doi: 10.1038/s41467-021-26931-3 (PMC8626421; doi:10.1038/s41467-021-26931-3)
Supplement: Supplementary file 4 — Source Data [file 41467_2021_26931_MOESM4_ESM.zip › Fig. 3a, c, e and Supplementary Figure 12, 14, Phylogenetic tree/LCG_multi-species coalescent-based/group_1039_CDS.treefile]

(Aco_1:0.1492535806,(((Ash_1:0.3560155390,Egu_2:0.1195010639)83:0.0196258311,(Ash_2:0.2313219309,(Egu_1:0.1061011637,((Osa_1:0.1198917469,Osa_3:0.1825386143)100:0.1803893292,Osa_2:0.2742448526)94:0.0443989284)95:0.0263943792)68:0.0120724080)100:0.0503297229,(((Atr_1:0.1609186298,((((Efe_1:0.0260349851,(Efe_2:0.0225192113,Efe_3:0.0311054198)88:0.0058857491)99:0.0162063659,Nco_1:0.0497368173)100:0.1148857541,Nco_2:0.1678133489)100:0.0990849799,(Lch_3:0.6920865175,(Out_1:0.0791838511,Pab_1:0.2079534385)95:0.0450254462)100:0.1757603039)58:0.0124076462)100:0.0590132003,(((Cka_1:0.1055048017,Lch_2:0.1079460843)91:0.0133636334,(Cka_2:0.1699893293,Lch_1:0.1177700963)87:0.0168499583)75:0.0063803264,Csp_1:0.1462930827)66:0.0073653061)47:0.0064656211,(Cde_1:0.0203583849,Cde_2:0.0290433182)100:0.3107782554)56:0.0053844539)98:0.0283508954,(Ppe_1:0.1441837689,Vvi_1:0.1071574641)100:0.0518453873);
