# Supplementary material for: The Chloranthus sessilifolius genome provides insight into early diversification of angiosperms
Source: Nat Commun. 2021 Nov 26;12:6929. doi: 10.1038/s41467-021-26931-3 (PMC8626421; doi:10.1038/s41467-021-26931-3)
Supplement: Supplementary file 4 — Source Data [file 41467_2021_26931_MOESM4_ESM.zip › Fig. 3a, c, e and Supplementary Figure 12, 14, Phylogenetic tree/LCG_multi-species coalescent-based/group_1045_CDS.aln-0.2cln]

>Aco_1
------------------------------------------------------------------------------------------------------ATGGATAAGTTCAATGGTCCTGCACGTCTTATGATAGTTTCGGATCTTGACCATACCATGGTTGATCATCATGATGAGGAGAATCTCTCATTGCTTAGGTTCAATGCATTATGGGAGGCTTATTACCGTCACAATTCTTTGCTTGTTTTCTCGACTGGACGGTCATTTACTCTTTATAAAGAATTGAGAAAGGAGAAACCATTGTTAACCCCAGATATAACTATAATGTCTGTGGGAACAGAGATAACATATGGTGAGGCGATGATACCAGATGATGGTTGGGAGCAATATCTGAATCAGAAATGGGATAGAAACATTGTCATGGAGGAAACTGCCAATTTCTCCCAGATGAAGCTTCAGGCAGAATCAGAGCAGCGACCCCATAAGGTTAGCTTCTATGTAGAGAAGAAGAAGGCTCAAGAAGTGACAACGGCTCTTGCAGAACGTCTGCAAAATCGTGGATTAGATGTAAAGATTATTTACAGTGGAGGAGTGGATCTAGACATTTTGCCCCAAGGTGCTGGCAAAGGACAGGCCCTTGCATATTTGCTTAAAAAATTCACAGCTGAAGGCAAACGACCAGCTAATACTCTTGTTTGTGGCGACTCTGGAAATGATGCTGAATTATTTAGCATTCCTGAAGTATATGGCGTCATGGTCAACAATGCCCAGGAGGAATTATTGCAGTGGTATAAGGAGAATGCTAGGGACAACCCTAAGATAATACATGCAAGTAAGAAGTGTGCAGCTGGGATTATTGAAGCTATTGGTCATTTCAAGCTAGGCCTAAACAAATCTCCCAGAGATGTTATGGACTTCTCAGAGGACAAAATAGATAATATCCATCCTGGTCATGAAGTGGTGAAGTTTTACATGTTCTATGAGAGATGGCGCCGTGCAGAAGTTGAGAACTCTGAGCATTATATGCAAAACTTGAAAGAAGTCAGTCACCCATCTGGAACATTTGTCCATCCTGGTGGAGTTGAGCGTTCTCTCTATGAATGCATAGACGCAATGCAGAAGTGTTATGGAGACAAGCAAGGAAAAAACTTCCGCCTATGGGTAGATCGTGTTTCTGCTACCCAAATTGGCTCAGATGCGTGGCTAGTGAAGTTTGATAAGTGGGAATCATCTGAAGAAGGGCGCAATTGTTGTCTGGTTACAGCTTTACTAAGTTCAAAGAGTGATGTACCAAGTGGGTTTTCTTGGGTCCACGTGCACCAAACATGGTTGGATGGATATGCTGCGGCAGATAAAAGTGCCTGGCTTTTC
>Aco_2
------------------------------------------------------------------------------------------------------ATGGATAGACTTGATGGTCCTGGGCGTCTAATGATAGTTACAGATCTTGACAATACAATGGTTGATCATAATGATCCACAGAATCTCGCATTGCTTCGGTTTAATGCTTTATGGGAAGCTTATTACCGTTACAATTCTATGCTAGTTTTCTCAACTGGACGTTCATGTATCTCTTATAAGAAACTCAGGAAGAAAAAACCATTGTTAACCCCAGATATAACTGTGATGTCTGTGGGTACAGAGATAGCATATGGTGAGGAGATGATACCAGATGAAGGTTGGGTGCAATATCTAAATCATAAATGGGATAGGAACATTGTCTTAGAGGAAACTGCCAAGTTTCCCCAGCTTAAGTTTCAGGCAGAATCAGCGCAGCGTCCCCATAAGGTTAGCTTCTTTGTAGGGAATGATGAGGCTCAAGAAGTGATTAAGGTTCTTCCAAAGCGTTTGGAAAATCGTGGGTTAGATGTAAAAATAATTTACAGTGGAGGAGAAGCTTTAGATGTTTTGCCTCAAGGTGCTGGCAAAGGACAAGCCCTTGCTTATTTGCTTAAGAATTTGACCTCCGATGGTAAACAACCAGTTAATACTCTTGTTTGCGGTGACTCCGGAAATGATGCTGAATTGTTCAGCGTTCCTGAAGTATACGGTGTCATGGTCAGCAATGCCCAAGAAGAACTATTGCAGTGGCATGCTGAAAATACTATAAATAACCCTAAGATAATTCATGCAAGTGAGAGGTGTGCGGCTGGGATTATTCAAGCCGTTGGTCATTTCAAGCTAGGCGTAAACAAATCTCCCAGAGATGTTATGGACATCTCAGACGACAGAATAAAAACCATTCATCCCAGTCATGAAGTGGTGAAGTTTTACATGTTCTATGAGAGATGGCGACGTGCAGAAGTTGAGAACTCTGAGCATTATATGCAAAACTTGAAAGAAGTCAGTCACCTTTCTGGAATTTTTGTCCATCCTTCTGGAGTTGAGCGACCTCTTCATGACTGCATAGATGCAATGCGAATGTGTTACGGGGACAAGCAAGGGATTTATTTCCGGGTATGGGTTGATCGCGTTTCTGCTGCCCAAATTGGCTCAGATGCGTGGCTTGTGAAGTTTGATAAGTGGGAATCCTCAGAAGAAGGGTCGAATTGTTGTCTGGTTACAGCTTTACTAAGTTCAAAGAATGCAATACCAAGTGGGTTTACCTGGGTACACGTACATCAAACATGGTTGACTGGATACCGAGTAGAAGATGAACAATCCTGGCTTTTC
>Aco_3
------------------------------------------------------------------------------------------------------ATGGATAAATTCAATGGTCCTGCACGTCTTATGATAGTTTCGGATCTTGACCATACCATGGTTGATCATCATGATGAGGAGAATCTCTCATTGCTTAGGTTCAATGCATTATGGGAGGCTTATTACCGTCACAATTCTTTGCTTGTTTTCTCGACTGGACGGTCATTTACTCTTTATAAAGAATTGAGAAAGGAGAAACCATTGTTAACCCCAGATATAACTATAATGTCTGTGGGAACAGAGATAACATATGGTGAGGCGATGATACCAGATGATGGTTGGGAGCAATATCTGAATCAGAAATGGGATAGAAACATTGTCATGGAGGAAACTGCCAATTTCTCCCAGATGAAGCTTCAGGCAGAATCAGAGCAGCGACCCCATAAGGTTAGCTTCTATGTAGAGAAGAAGAAGGCTCAAGAAGTGACAACGGCTCTTGCAGAACGTCTGCAAAATCGTGGATTAGATGTAAAGATTATTTACAGTGGAGGAGTGGATCTAGACATTTTGCCCCAAGGTGCTGGCAAAGGACAGGCCCTTGCATATTTGCTTAAAAAATTCACAGCTGAAGGCAAACGACCAGCTAATACTCTTGTTTGTGGCGACTCTGGAAATGATGCTGAATTATTTAGCATTCCTGAAGTATATGGCGTCATGGTCAACAATGCCCAGGAGGAATTATTGCAGTGGTATAAGGAGAATGCTAGGGACAACCCTAAGATAATACATGCAAGTAAGAAGTGTGCAGCTGGGATTATTGAAGCTATTGGTCATTTCAAGCTAGGCCTAAACAAATCTCCCAGAGATGTTATGGACTTCTCAGAGGACAAAATAGATAATATCCATCCTGGTCATGAAGTGGTGAAGTTTTACATGTTCTATGAGAGATGGCGCCGTGCAGAAGTTGAGAACTCTGAGCATTATATGCAAAACTTGAAAGAAGTCAGTCACCCATCTGGAACATTTGTCCATCCTGGTGGAGTTGAGCGTTCTCTCTATGAATGCATAGACGCAATGCAGAAGTGTTATGGAGACAAGCAAGGAAAAAACTTCCGCCTATGGGTAGATCGTGTTTCTGCTACCCAAATTGGCTCAGATGCGTGGCTAGTGAAGTTTGATAAGTGGGAATCATCTGAAGAAGGGCGCAATTGTTGTCTGGTTACAGCTTTACTAAGTTCAAAGAGTGATGTACCAAGTGGGTTTTCTTGGGTCCACGTGCACCAAACATGGTTGGATGGATATGCTGCGGCAGATAAAAGTGCCTGGCTTTTC
>Ash_1
------------------------------------------------------------------------------------------------------ATGGATCGTCTTGATGCTCCTGCACGTCTTATGATCGTTTCCGATCTTGACCATACTATGGTTGATCACCATGATCCAGAGAATATCTCTCTTCTTAGATTTAATGCGTTGTGGGAATCCAATTACCGCCATAGCTCTCTATTGGTCTTCTCTACTGGAAGGTCACCTACTCTTTACAAGGAGCTCAGAAAAGAGAAACCCATGTTGACCCCAGATATAACAATCATGTCTGTGGGCACGGAAATAACATATGGAGAACTGATGTTCCCAGATGATGGCTGGGAGAAATTTCTCAATGAGAAGTGGAATCGTGATATTGTTGTTGAGGAATCATCTAAATATCCGGAGCTCTCATTTCAATCAGTGACAGAGCAGCGGCCGCACAAGGTTAGCTTTTATGTTCAGAAGGGGAAAGCTGAAGGAGTGATGAAGTCCCTTTACGCGTGTTTGACAAATCGTGGGCTGGATGTGAAAATCATCTACAGTGGTGGAATGGACCTTGACATATTACCCCAGGCTGCAGGAAAGGGACAGGCTCTTGCTTATTTGCTTAAGAAGTTGGAGGCAGAAGGAAAACTACCAATCAATACTCTTGTTTGTGGTGATTCTGGCAATGACGCTGAACTATTCAGCATTCCAGAAGTTCATGGTGTGATGGTCAGTAATGCCCAAGAAGAATTATTGAAGTGGCATGCAGAAAATGCAAAGAATAACCCTAAGATTGTTCATGCTAGTGAGAGATGCGCTGCTGGTATCATACAGGCTATAGGTCATTTTGGACTTGGTCCGCATACATCTCCACGCGACGTCGAGGATCTATCAAGTTTTAAGCTAGATACCTTCATCCCTGGACATGTGCTAGTAGTTTTTTACTTGTTGTATGAGAGATGGAGGCGCGCCGAAGTTGAAAACTCTTCAGCTACTATTCAGAACTTGAAGAAAAACACATTTGAAAATGGGGTGTTGATTCATCCTTCTGGAGTTGAGCGACCTCTTCACAACTGCATAGACGCCGTTGCAGCACATTATGGTGACAATAAAGGCAAGGAATTTCGAGTTTGGATCGATAGAGTTTATTCTTCTCAGATTAGTTCTGATGCTTGGCTAGTGAAATTCTACAAGTGGGAGATTTCAGATGAAGGGCGGCAATGCTGTTTGACTACTGTTCTTCTAAATAGAAAGCCTGAGACTCCTGAAGGGTTCCTCCTAATGCATGTTCATCAGACATGGATGGAGGGCTATTCTGCAAGAAATCAGAAGAATTGGTTCTTC
>Atr_1
ATG---------------------------------------------------------------------------------GTCACTGGTTGTGCAAATATGGACAGGCTCAATGGTCCGGCTCGTCTCATGATAGTTTCAGATCTCGACCATACCATGGTGGACCATCATGATCCTGAAAACTTATCAATTCTCCAATTTAATGCCTTATGGGAAGCCAATTTCCGACTTGATTCCTTGTTAGTTTTCTCTACTGGACGATCGCCAACCCTTTACAAACAGTTGAGGAGGGAGAAACCCATGCTGACTCCTGACATAACTATAATGTCGGTGGGGACAGAGATAACATATGGGGAATCAATGGTCCCTGATGATGGTTGGGAAGAGTTTTTGAATCAAAAGTGGGATAGGAACATTGTTATTGAGGAGACTGCTAAGTTTCCCCAACTTCAGTTTCAGTCAGGAACAGAGCAGCGGCCTCACAAGGTTAGCTTTTATGTAGAGAAGGAACATGTCCAGGAAATCATGAAAAGTCTCTCTGAGCGTCTGGAGAAGCGCGGCTTGGACATCAAGATAATATACAGTGGTGGGATGGATCTGGATGTATTGCCACAAGAAGCGGGGAAGGGACAGGCTTTGGCATATTTGCTCAAAAAGTTCAAGTCTGAGGCAAGGCCTCCAGTAAATACTCTTGTCTGTGGAGATTCTGGCAACGATGCAGAGCTTTTTAGTGTTCCTGATGTTTATGGTGTAATGGTCAGCAATGCTCAAGAGGAGCTTTTGCACTGGTATTCACAAAATGCCAAACACAATCCTAAAGTAATTCATGCAACCGAAAAGTGTGCAGCAGGAATAATACAAGCTATAGGTCATTTTGGATTGGGCCCTGGTGCATCTCCCAGGGATGTTACAGACTATTCTCAATCAAAGTCAGGAACCTTGACTCCTGCGCATGAGATAGTGAAGTTCTATACTTTGTATGAGAAATGGCGTCGAGGAGAAGTTGGGAATGCAGAGAGTCATCTCCAGGATTTGAAAAGAACGTGTCAACCAAATGGAGTAGCGGTCCACCCATGGGGATTTGAGCAACCACTTCATGAATGCATAAATGCATTGGGTTCATGTTATGGGGATAAACAAGGGAAGAAATTCTGTGTATGGGTTGACAAAGTGTCGTCTTCCCAAATTGGCTCAGATATATGGCTCGTGAAGTTTGATAAATGGGAAATGGTTGATGAAGAGCGCCGTTGCTGTCTTACTACGGTGTTACTCCAGTTACAGAACGTTCGAGGAGGCGGCCACTCAAAAGTCGCAATGAGAAAAACGATCCTAAAAGGTCGATCCCATCCCCACCGTCCAGATCTGATTCTC
>Cde_1
------------------------------------------------------------------------------------------------------ATGAACAGGCTTAGCCACCCTGCTCGTCTTATGATTGTTTCTGATCTTGATCATACGATGGTGGATCACCATGACCTAGAAAATTTATCATTGTTGAGGTTTAATGCTTTGTGGGAAGCTAATTATCGTCATGATTCGTTACTAGTATTTTCAACCGGAAGATCAGCTACACTTTACAAGCAATTGCGGAAAGAAAAGCCCATGTTAACACCAGATATAACAATAATGTCAGTGGGTACGGAGATAACTTATGGTGAATCAATGAATCCAGATGATGGCTGGGAGCATTTTCTAAATCAAAAGTGGGACAGAAAAATTGTTGAGGAGGAAACTTCTAGATTTCCTCAACTTACATTACAGTCAGAAACAGAGCAGAGACCGCACAAAGTCAGTTTCTTTATTCAGAAGGAATATGCTCAGGAAGTCATAAAGAGTCTTTCAACATCTTTAGAGAAACATGGGTTAAATGTAAAAATTATATACAGTGGAGGAATAGATTTGGACATATTACCTCAAGGTGCTGGCAAGGGTCAGGCCCTTGCCTATTTGCTCAAGAAGTTCACTGATATTGGAAAGAGGCCTACAAATACTCTGGTCTGTGGTGATTCTGGCAATGATGCAGAGCTATTTAGCATCCCAGGAGTATATGGTGTTATGGTAAGTAATGCTCAAGAAGAATTGCTGCTTTGGCATAAAGAAAATGCTGTAAACAATCCTTGTATAATACATGCAACCGAGAGGTGTGCAGCTGGTATTATACAAGCCATTGGTCACTTCAAACTTGGCCCAAACTTATCCCCCAGAGATGTTAAGGACTATCTGGGGTGTATCCTTGATAATACAACCGCTGCACACGAAATTGTAAGAGTTTATGTTTTGTATGAGAAATGGCATCGCGGGGAAATTGACAATTCAGACGAATACATTGACAGCCTCAGGAAGATATGTCATCCCAATGGCGTCATTGTCCTTCCTTCTGGAGTTGAACATTCTCTGTTGGAACACTTTGATGCACTAAAATCTTGTCATGGTGACAAACAAGGAAAACAATTTCAAGTATGGATCGACCGATTAACTTATGAAAAGATAACATCAGATTCATGGCAAGTAACTTTTGATAAGTGGGAGTCCTCAGTTGAATGGCAAGAGTGCCTTCATATTACAGTTTTACTGAACTCAAATAAAGAAGCTCAAAATCAGTTCATATGGATGCGCATGCAGTGCATTCTGGTGGACTCTTACGATGGG---------------ATTATTCTC
>Cde_2
---------------------------------------------------------------------------------------------------------------------------------------------------------------------------------------------------------------------------------------------------------------------------------------------------------------ATGTTGACCCCAGATATAACAATCATGTCTGTGGGTACGGAGATAACTTATGGTGAATCAATGGATCCAGATGATGGCTGGGAGCATGTTCTAAATCAAAAGTGGGACAGAAAAATTGTTGAGGAGGAAACTTCTAGATTTCCTCAACTTACATTACAGTCAGAGACAGAGCAGAGACCACACAAAGTCAGTTTCTTTATTCAAAAGGAACATGCTCAGGAAGTCATAAAGAGTCTTTCAACATCTTTAGAGAAACGCGGGTTAAATGTAAAAATTATATACAGTGGAGGAATAGATTTGGACATATTACCTCAAGGTGCTGGCAAGGGTCAGGCCCTTGCTTATCTGCTCAAGAAGTTCACTGATAATGGAAAGAAGCCTACAAATACTCTGGTCTGTGGTGATTCTGGCAATGATGCAGAGCTATTTAGCATCCCAGGAGTATATGGTGTTATGGTAAGTAATGCTCAAGAAGAATTGCTGCTTTGGCATAAAGAAAATGCTGCAAACAATTCTTGTATAATCCATGCAACTGAGAGGTGTGCAGCTGGTATTATACAAGCCATTGGTCATTTCAAACTTGGCTCAAACTTATCCCCCAGAGATGTTAAGGACCATCTAGGGTGTATCCTTGAAAATACAACGGCTGCACATGAAATTGTAAGAGTTTATATTTTGTATGAGAAATGGCATCGTGGAGAAGTAGATAATTCAGAGGAATACATTGACAGTCTCAGGAAGATATGTCATCCCAATGGCGTCATTGTCCTTCCTTCTGGAGTTGAACATTCTCTGTTGGAACACTTTGATGCACTAAAATCTTGTCATGGTGACAAACGAGGAAAACAATTTCAAGTATGGGTCGACCAATTGACTTATGAAAAGATAACATCAGATGCATGGCAAGTAACTTTTGATAAGTGGGAGTCCTCAGTTGAATGGCAAGAGTGCCTTCATATTACAGTTTTGCTGAACTCAAATAAAGATGCTCAAAATCAGTTCATATGGATGCACATGCAGTGT------------------------------------------------
>Cka_1
------------------------------------------------------------------------------------------------------ATGGACAGACTCAATGTTCCAGCTCGGCTCTTGATTGTTTCAGATCTTGACTATACAATGGTAGATCATCATGATCTAGAGAATCTCTCACTGCTTAGATTCAATGCCTTGTGGGAAGCCAATTACCGTCATGATTCCCTGCTAGTTTTCTCGACTGGAAGGTCACCTACTCTCTATAAACAGTTGAGAAAAGAGAAACCCATGTTGACCCCAGATATAACTATAATGTCAGTGGGAACTGAGATAACATATGGTGAATCAATGGTTCCGGACGACGGTTGGGAAAGTTATTTGAATCATAAATGGGATAGAAATGTTGTAACTGAAGAAACAGCAATGTTTCCCCAGCTTACTTTTCAGTCAGAGACAGAGCAGCGGCCTCACAAGGTTAGCTTTTATGTAAAGAAGGAGCATGCTCAAGAGATGATTAAAGATCTTTCAGGGCGTCTGGAGAAACGAGGGTTAGATGTGAAAATAATTTACAGTGGAGGAACGGCTTTGGATGTATTACCGCAAGGCGCTGGCAAAGGACAGGCTCTTGCATACTTGCTCAAAAAATTCAAATCTGATGGAAAACTACCAATAAATACTCTTGTTTGTGGAGATTCTGGCAATGATGCCGAGCTGTTTACTATTCCTGAAGTCCATGGTGTCATGGTCAGCAATGCCCAAGAAGAACTATTGCAGTGGCATGCAGAGAATGCCAAAGACAATCCTAAAATAATTCATGCGTCTGAAAGGTGTGCAGCTGGTATTATGCAAGCTATTGGTCATTTTAGACTAGGAACAAATACATCTCCCAGAGATGTTATAGACTTTTCAAAATCCAAGCCCGATGGTGTCACTCCTGGTTATGAAGTGGTGAAGTTTTACATGCTGTATGAGAGATGGCGTCGTGCAGAGATTGCAAACTCCGAGCAGCATATCCAAACTTTGAAAAAGATCTGTTTTCCATCTGGAATCATTGTTCATCCTTCGGGCATTGAGCGATCGCTCCATGATTGCATAAATGCAATGGGTTCCTTATATGGTGACAAACAAGGAAAACATTTCCGGATATGGGTTGACAGAGTTTCATCTGCACAGATAGGTTCAGATGCATGGCTAGTGAAGTTTGATAAGTGTGAGTCTACTGATGAAGGGCGGCAATGTTGTCTTACTACGGTTTTACTAAATTCAAAGGTTGAAACATCAAATAGCTTTGTTTGGGTACACATTCATCAAACTTGGTTGGATGGATCAGGAGCGAGTGATCAAATGAATTGGCTTTTC
>Cka_2
ATGTTGCCACCA---------------------------TCCTTGCCCAGGCAATCAACCACCTTATTGGCTCTCTTCCTTTGTGTCAGTGATAGCATAAACATGGACAAGCTCAATGGTCCCGCACGACTCATGATTGTTTCGGATCTTGACCATACTATGGTGGATCATCATGATGCAGAGAGCCTCTCACTGCTTCGATTTAATGCCTTATGGGAAGCCAATTATCGTCATGATTCTCTGCTAGTTTTTTCTACTGGAAGGTCACCTACACTTTACAAAGAGCTGAGGAAAGAGAAACCCATGTTAACCCCTGATATAACTATAATGTCTGTGGGAACTGAAATAACATATGGTGAATCAATGGTGCCCGATGATGGTTGGGTCAACTTTCTGAATCAGAAATGGGATAGAAACATTGTCACTGAGGAAGCAGCCAAATTCCCACAGCTTAAATTTCAGTCAGAAACAGAGCAACGCTCTCACAAGGTTAGCTTTTATGTGGAGAAGGGACATGCCCAGGAAGTGATGAAAGCACTTTCAGATTGCCTTGAGAAACGGGGGTTAGATGTGAAAATAATTTACAGTGGAGGAATGGATCTGGACATTTTACCACAAGGTGCTGGCAAAGGACAGGCTCTTGCATATCTACTCAAAAAATTCAAGTCCGATGGAAAACTACCTTTGAACACTCTCGTCTGCGGCGACTCTGGGAATGACGCAGAATTGTTTAGCATTCCAGAAGTTCATGGTGTCATGGTGAGCAATGCACAAGAAGAATTGTTGCAATGGCATGCTGCAAATGCTAAAAACAACCCTAATATAATCCACGCAACTGAAAGGTGTGCAGCTGGTATTATACAGGCCATTGGTCATTTTAGGCTAGGCAACAATGTATCTCCACGAGATGTCATAGATTTCTCAAGAAGCAAGGTG---AACGCCAGTCCTGGACACGAAGTAGTGAAGTTCTATGTGTTGTATGAGAGGTGGCGTCGTGGGGAAATTGCAAACTCTGAGCAGCATATCCAGTATTTGAAAAAAAATTCTCTTCCAACTGGAATCATCATCCAACCTTCGGGAGTAGAACGATCTCTTCAAGAATGCACTGACACAATGGGTTCGCTTTACGGTGACAAACAAGGAAAGCAATTTCGAATATGGGTGGATAAACTTTCATCCTCACAGTTTGGTTCGGATGCATGGCTGGTGAAATTTGACAAATGGGAGTTATCTGATGAAGGACGGCATGGGTGTGCAACTACTGTTCTACTGAAGTCGAAGCCTGATGCGTCGGATGGGTTTGTTTGGGTACACATGCATCAGACATGGTTCGATGGATATGGGATGAAAGATCAAACCACCTGGCTTTTC
>Csp_1
ATGGAGGATCCTTCTTCTGGAAGTAGATGCACAGCGGGCTCTCTGAATCGGATAGAGGGCCCCTTGATCCTAGCTGAGGCCAAGGGAGGAGTAGAGGAAGACATCATAAAGGAGGAAACCCAGGGAAAAGTGGAGGTGGAGCAATTTTTCGAAACTCTAAAGGTGGATCACCATGATTCGGAGAACCTCTCGCTTCTTAGATTTAACGCATTATGGGAATCCAATTACCGTCACGATTCTTTGCTAGTATTCTCTACTGGGAGGTCGCTTACACTTTACAAACAATTGAGGAAAGAAAAGCCCATGTTAACACCTGATATAACTATAATGTCCGTTGGAACAGAGATCACATATGGTGTATCAATGATACCAGATGATGGTTGGGAGCACGTGCTAAATAAAAAATGGGATAGGAATGTTGTCATTGAGGAAACATCCAACTTCTCCCAACTTTCGTTGCAGTCAGAAACAGAGCAACGACCACACAAGGTCAGCTTTTACATAGAGAAGGAGCATGCACAAGAAGTCATGAAAGATCTCTCTGCGCGTCTGGAGAATCGTGGATTGGATGTAAAAATAATTTACAGTGGTGGCATGGATTTGGACATATTACCACAAGGTGCTGGAAAAGGGCAGGCTCTTGCGTATTTGCTGAAGAAATTTAAAGCGGCTGGAAAGCCGCCCACTAATACACTTGTTTGTGGTGACTCTGGCAATGATGCAGAATTGTTTAGCATTCCAGAAGTTCATGGCGTCATGGTCAGCAATGCTCAGGAGGAATTATTGCAGTGGCATGCAGAGAATGCAAAAAATAACCCTAAAATTATTCATGCAACGGAAAGGTGTGCAGGTGGTATTGTACAAGCTATTGGTCATTTTAAATTGGGTCCTAATACATCTCCAAGAGATGTT---GACTTTTCATTGCTCGATACGGAGAATTTTAATCTTGGCCATGAAATAGTGAAGTTTTACATTCTTTATGAGAGATGGCATCGTGCGGAAGTTGGAAGCTATCAACATTACACCCAGGACTTGAAAGATATCTGTTATTTAAATGGGGTCATTGTCCATCCTTCGGGAGTTGAGCAATCTCTTGGCGAAAGCATAAATGCAATGGGAGAGTGTTGTGGTGACAAACAAGGAAAGAAGTTCCGGGTATGGGTTGATAGAGTTTCATCTGCACAGATCAGTTCTGATACATGGCTAGTGAGGTTTACCAAATGGGAGTCAGTTGGTGAG---------------------------------------------------------------------ATCCACGTTAAC---------------------------------------------------
>Efe_1
------------------------------------------------------------------------------------------------------ATGGACATATTAAGCAACCCTGCTCGTGTCATGTTAGTTTCAGATCTTGACCATACGATGGTTGATCATCATGACACAGAAAATTTATCATTGCTTAGGTTTAATGCCTTATGGGAGGCACATTACAGGCACAACTCGCTCTTGGTTTTCTCTACTGGAAGGTCACCTACCCTTTACAAAAAATTGAGGAAGGAAAAGCCAATGCTTTCTCCTGATATAACTATCATGTCTGTGGGGACTGAGATAACATATGGTCAAGCCATGCTACCAGATGATGGTTGGGAACTTGTTCTGAACCAAAAGTGGGATAGAAAGATAGTTACTGAGGAAGCATCTGCACTTTCATATCTCAAGTTCCAGTCGCCAACTGAGCAACGACCTCACAAGGTCAGCTTCTACGTGGAAAAGGAGTATGCCCAGGAAGCAATTGCTACACTTTTAGGCAAGCTAAAAGATCGTGGGTTAGATGTGAAAATCATTTATAGTGGTGGCATTGATTTGGACATCTTACCCCAAGGGGCTGGTAAAGGGCAAGCTTTGGCATATCTGCTCAAAAAGTTCAATTCTGAAGGAAAGCCTCCTGCAAGTACCCTTGTATGTGGTGATTCTGGAAACGATGCAGATTTATTCAGTGTGCCAGATGTTTATGGTGTGATGGTCAGTAATGCTCAAGAAGAACTCCTCTTGTGGCATGCACAAAACACCAAGAACAACCCTAAAATAATTCATGCTACTGAGAGATGTGCATCAGGAATTATTCAAGCTCTTGGTCATTTTAAGTTGGGACATGCTATCTCTCCAAGAGATATATCTGACTATTCTCAGTGCAAGACAGAAGGTTCCACTCCTGGGCATGAAGTGGTAAAGTTTTATTGCTTGTGCGAGAGATGGTGCTGTGCTGACACTGAAAATCAAGAGATGCATCTGCAAGAGATAAAAAGTACCTTGTCCCCTGACGGAGCTATTATCCAACCATGGGGTGCTGAACAATCTTTCTGTAAATCATTGGAGGCACTGGGGAAGTGTTATGGTTACAAACAGGAAAAGCAGTTTCACATATGGATTGATAGGGTTTCAACTGCACAAATTCATTCTGATACATGGCTTGTGAAGTTTCATAAGTGGGAATTGTTTGGGGAAGAGCGGCGAGGTTGTACTGCATCTGCTGTACTACAATCTAAGGGTGGGGCATCAGACTCATTCATCTGGCTTCATCTGCATCAAACATGGTTGGATGGGACTGAAAACACCGATAAGAGTGGCTGGATATTC
>Efe_2
------------------------------------------------------------------------------------------------------ATGGACATATTAAGTGCCCCTGCTCGTGTCATGTTAGTTTCGGACCTCGACCATACGATGGTTGATCATCATGACCCAGAAAATTTATCATTGCTTAGGTTTAATGCCTTATGGGAGGCACATTACAGGCACAACTCGTTCTTGGTTTTCTCTACTGGAAGGTCACCTACACTTTACAAAAAATTGAGGAAGGAAAAGCCAATGCTCTCTCCTGATATAACTATCACATCTGTGGGAACTGAGATAACGTATGGTCAAGCTATGCTACCAGACGATGATTGGGAACTTGTTCTGAACCAAAAGTGGGATAGAAAGATAGTTACTGAGGAAGCATCTTCACTTTCGTATCTCAAGTTCCAGTCGGCAACTGAGCAACGACCTCACAAGATCAGTTTTTACGTGGAAAAGGAGCATGCTCAGGAAGCAATTGCTACACTTTCAGACAAGCTAAAAGATCGCGGGTTAGATGTGAAAATCATTTATAGTGGTGGCATTGATCTGGACATCTTACCACAAGGGGCTGGAAAAGGGCAAGCTTTGGCATATCTGCTCAAAAAATTCAATTCTGAAGGAAAGCCTCCTGCAAGTACCCTTGTATGTGGTGATTCTGGAAATGATGCAGATTTATTCAGTGTGCCAGATGTTTATGGTGTGATGGTCAGCAATGCTCAAGAAGAACTCCTTCAGTGGCATGCAGAAAATGCCAAAAACAATCCTAAAATAATTCATGCTACTGAGAGATGTGCATCAGGAATTATTCAAGCTCTTGGTCATTTTAAGTTAGGACCCGCTATCTCTCCAAGAGATATATCTGACTATTCTCAATGCAAGATGGAAGGTTCCACTCCTGGGCATGAAGTGGCAAAGTTTTATTGCTTGTATGAGAGATGGTGCTGTGCTGACACTGAAAATCAAGAGATGCATCTGCAAAAGATAAAAAGTACCTTGTCCCCTGATGGCGCCATTATCCAACCGTGGGGTGCTGAACAATCTTTCTGTAAATCATTGGAGGCACTGAGGAAGTGTTATGGTTACAAGCAGGAGAAGCAGTTTCGCATATGGATTGATAGGGTTTCAACCGCACAAATTCATTCTGATACATGGCTTGTGAAGTTTCATAAGTGGGAATTGTTTGGGGAAGAGCGGCGAGGTTGTACTGCATCTGCTGTACTGCAATCTAAGGATGGGGTATCTGACTCATTCATCTGGCTTCATCTGCATCAAACATGGTTGGATGGGACCGAAAACACTGATAGGAGTGGCTGGATATTC
>Egu_1
------------------------------------------------------------------------------------------------------ATGAATAGGCTCAACGGTCCTGCCCGTCTCATGATTGTTTCAGATCTTGATCATACGATGGTTGATCATCATGATCCTGAGAATCTCTCACTGCTAAGGTTCAATGCATTGTGGGAATCCCTTTACCGCCACGATTCTCTGTTGGTTTTCTCGACCGGCCGATCACCTACACTTTACAAGCAGCTAAGGAAAGAGAAGCCCATGCTGACACCAGACATAACAATCATGTCGGTTGGTACGGAGATAACATATGGTGAATCAATGGTGCCCGATGATGGCTGGGAGAATGTTTTGAATCAGAAATGGGATCGGAACATTGTCATAGAGGAAACATCAAAGTTTCCCCAACTGTCATTTCAGTCAGAAACAGAGCAACGACCCCACAAGGTTAGCTTTTACGTAGACAAGGCACATGCTCAAGAAGTTGTGAAGTCTCTTTCAGAATGTCTAGAGAAACGCGGGTTGGATGTGAAAATAATTTACAGTGGTGGAATGGATCTTGACATATTACCTCAAGGTGCCGGCAAAGGACAAGCTCTTGCTTATTTGCTTAAAAAGTTCAAGTCAGATGGCAAACCACCTGTTAATACTCTTGTTTGTGGTGACTCTGGCAATGATGCTGAATTGTTCAGTATTCCAGATGTTTATGGTGTCATGGTCAAAAATGCCCAAGAGGAGTTGCTACAATGGTACGCAGAAAATGCCAAAAACAACCCTAAGATAATTCATGCAACTGAAAGATGTGCTGCTGGTATTATCCAAGCTGTTGGCCACTTTAAGCTAGGTCCCAATACATCCCCGAGAGATGTTACGGATTTATCATGTTGCAAGACAGACAATGTCAGCCCTGCCTATGAAGTAGTCAAGTTTTACTTGTTGTATGAGAGGTGGCATCGGGCAGAAGTTGAAAAGTCTGAAGAGCATATCCAAAACTTGAAGACTACTTGTCATCCAACTGGAATAGTTGTTCATCCCTCTGGAGTTGAGCATTCTTTTCAAGAATTCATCAATGCATTTGGATCATGCTATGGTGATAAACAAGGAAAACAGTTCCGAGTGTGGGTTGATAAAGTTTTCACTTCAGAGATCAGTTCAGATGCTTGGCTGGTGAAGTTTGATAAGTGGGAGTTGGCTGATGAAGGGCGGCAATGTTGTTTGACTAGTGTTCTTCTGAAATCAAAGCCTGAAAATCCGGGTGGCTTTGTCTGGGTGCATGTCCATCAGACATGGCTTGAAGGATATGTGGCGAATGATCAACGTGCCTGGGTCTTG
>Lch_1
------------------------------------------------------------------------------------------------------ATGGATAGATTTGATGGTCCTGCGCGTCTCATGATTGTTTCAGATCTCGACCATACAATGGTGGATCATCATGATCCAGAGAACCTCTCGCTGCTTAGGTTCAATGCCCTGTGGGAAGCAAATTACCGTCATGATTCTCTGCTAGTATTTTCAACTGGAAGGTCTCCTACACTTTACAAACAATTGAGGAAAGAGAAACCCATGTTAACCCCAGATATAACTATAATGTCTGTGGGAACTGAAATAACCTATGGTGAATCGATGGTGCCAGATGATGGGTGGGAGAACTTTCTGAATCACAAATGGGATAGAAACATCGTCACTGAGGAAACAGCCAAGTTTCCGCACCTTAAATTTCAGTCAGAGACAGAACAGCGATCACACAAGGTTAGCTTTTATGTTGAGAAGGAGCATGCCCAGGAAGTGATTAAAGCTCTTTCGGAACGTCTGGAGAAACGTGGGTTAGACGTAAAAATAATTTACAGTGGAGGAATGGATCTGGACGTCTTACCACAAGGTGCTGGCAAAGGACAGGCTCTTGCATATTTGCTGAAAAAATTCAATTCTGATGGAAAACGACCAGCAAACACTCTTGTTTGTGGTGACTCTGGCAACGATGCAGAACTTTTCAGCATTCCAGAAGTTTATGGTGTGATGGTCAGCAATGCCCAGGAAGAGTTATTGCAGTGGTATGCAGAGAATGCCAAAGACAACCCTAAAATAATTCACGCGTCTGAAAAGTGTGCAGCTGGTATTATACAGGCTATCGGTCATTTTAGGCTTGGTACAAATACATCTCCACGAGATGTTATGGACTTCTCAAGATTCCAGCCGGAGAGCAGCAGCCCTGAGCATGAAGTAGTAAAGTTTTACATGTTGTATGAGAGATGGTGCCGTGCAGAAATTGCAAACTCTGAGCAGCATATCCAACACTTGAAAAAAATCTGTCATCCATCTGGAGTCATCGTCCATCCTTCTGGAACTGAGCGCTCTCTTTATAGTTGCATAGATGCATTGGGTTCATTTTACGGTGACAAACAAGGAAAGCAGTTCCGAATATGGGTGGATAGAGTTTCATCAACACAGATTGGTTCACATGTGTGGCTAGTGAAGTTTAATAAGTGGGAATTATCTGGTGAG---------------------------------------------------------------------ATACACTTGAAC---------------------------------------------------
>Nco_1
------------------------------------------------------------------------------------------------------ATGGATATATTAAGTGGCCCTGCTCGTGTTATGTTAGTTTCTGATCTTGATCATACGATGGTTGATCATCATGACCCAGACAATTTATCATTGCTTAGATTTAATGCCTTATGGGAAGCACATTACAGGCATAACTCAATGTTGGTTTTCTCTACCGGAAGATCACCTACACTTTACAAGAAATTGAGGAAGGAAAAGCCAATGCTTTCTCCTGATATAACTATCACGTCTGTGGGGACTGAAATAACGTATGGTCAAGCTATGCTGTCAGATGATGGTTGGGAACATGTTCTGAACAAAAAGTGGGATAGAAAGATAGTTACTGAGGAAGCATCTGCACTTTCATATCTCAAGTTCCAGTCGCCAACTGAGCAACGACCTCACAAAGTCAGTTTCTACGTGGAAAAGGAGCATGCCCAGGAAGCAATTACCACACTTTCAGACAAGCTAAAGGATCGCGGGTTAGATGTGAAAATCATTTACAGTGGTGGCATTGATCTGGACATCTTACCCCAAGGTGCTGGAAAAGGGCAAGCTTTGGCATATTTGCTCAAAAAATTCAATTCTGAAGGCAAGCCTCCTGCAAGTACTCTTGTATGTGGTGATTCTGGAAATGATGCAGATTTATTCAGTGTACCCGATGTTTATGGTGTGATGGTTAGTAATGCTCAAGAAGAACTTCTCCTGTGGCATGCAGAAAATGCCAAGAACAACCCTAAAGTAATTCATGCTACTGAGAGATGTGCATCAGGAATTATTCAAGCTCTTGGTCATTTTAAGTTAGGACCCGCTATCTCTCCAAGAGATATATCTGACTACTCTCAGTGCAAGACCGAAAGTTTCACTCCTGGGCATGCAGTGGTAAAGTTTTATTGCTTGTATGAAAGATGGTGCCGTGCTGACACTGAAAATCAAGAGATGCTTCTGCAGGAGATAAAAAGTACCTTGTCCCCTGATGGAGCCATTGTCCACCCATGGGGTGCTGAACAATTTTTTTGTAAAGCATTGGAGGCATTGGGGAAGTCCTACGGTTACAAGCAGGAAAAGCAGTTTCGAGTGTGGATTGATAGGGTTTCAACTGCACAAATTCACTCTGATACATGGCTTGTGAAGTTTCATAAGTGGGAGTTGTCCGGGGAAGAGCAACGAGGTTGTATTGCATCTGCTGTACTGCAATCTAAGGGTGGGGCATCAGACTCATTCATGTGGCTTCATCTGCATCAGACATGGTTGGATGGGATCGAAAACACTGATGGGAGTGGTTGGATATTC
>Nco_2
------------------------------------------------------------------------------------------------------ATGGACAGATTGTGTGGTCCTGCTCGTGTCATGATAGTCTCGGATCTTGACCATACGATGGTTGATCATCATGATCCAGATGATTTGTCATTGCTTAGGTTCAATGCCTTATGGGAAGCACATTATAGGCATGACTCGCTGTTAGTTTTCTCTACTGGAAGATCGCCTACACTTTACAGAAAGCTGAGGGAGCAGAAGCCAATGCTATCTCCTGATATAACTATAATGTCAGTGGGGACTGAGATAACATATGGTGAAGCTATGCTGCCAGATGATGGTTGGGAACATGTGCTGAACCAGAAATGGGATAGGGAGATAGTTATTGAAGAAGCATCCCATCTTTCACATCTCAAGTTCCAATCACCAACTGAGCAACGACCGCACAAAGTTAGCTTCTATGTGGAAAAGGAGCGTGCCCAGGAAGCAATTGCCACATTCTCAAAGACACTAAAGGATCGTGGGTTAGATGTGAAAATCATTTACAGTGGTGGCATTGATCTGGACATTTTACCCCAAGGGGCTGGTAAAGGACAAGCTCTGGCATATTTACTCAAAAAGTTCAATTCTGAGGGGAAGCTTCCCACAACTACTCTTGTATGTGGTGATTCAGGAAATGATGCAGATCTTTTCAGTGTGCCAGACGTTTATGGTGTCATGGTCAGCAATGCTCAAGAAGAACTATTGCAGTGGCATGCAGAAAATGCGAAGGACAACCCTAAAATAATTCATGCGACTGAGAGATGTGCATCTGGAATTATTGAAGCTCTTGGCCATTTCAGGTTAGGAGCTGCCATCTCTCCGAGGGACATCACTGATTATTCTCAGTACAAGACAGAGGGTTTCATTCCTGGGCTTGAAGTAGTAAAATTTTATTGCTTGTATGAGAGATGGTGCCGTGCTGATACTGAAAATTCAGAGAAGCATCTGCAGGATATGAAACACACCTTTTCTGCGAATGGAGTCACTGTCCACCCATGGGGTGCTGAACAGTCCTTCTCCGATGCTGTGGAGGCATTAAGGAATTGTTATGGTGATAAGCAGGGAAAACCATTTCGGGTATGGATTGACAGGATTTCAGGGCAACAAATTCATTCGGATACATGGGTTGTGAAGTTTCGTAAGTGGGAGTTTTATGGGGAAGGGAGGCGAGGCTGCATCACAACTGCTATACTACAGTCAAAGGTAGTTCTTAGCAGGCCATTTGTT---------------------------------------------------------TCCCTCGTT
>Osa_1
------------------------------------------------------------------------------------------------------ATGGATAAGCTCAGTGGTTCTGCACGTCTTATTATCGTTTCAGATCTTGACCACACGATGGTTGATCATCACGATGAGGAGAACTTATCCTTGCTTAGATTTGGCGCCCTGTGGGAGTCCGTTTACTGTCAGGATTCTCTACTAGTATTTTCAACTGGAAGATCCCCTACTCTTTATAAGGAATTGAGGAAAGAGAAGCCTATGCTAACTCCAGACATCACTATCATGTCTGTGGGGACTGAGATAACATATGGTGAGGCAATGGTTCCTGATGATGGTTGGGAGGAATATCTGAACAATAAGTGGGACAGGAATGTAGTTGTGGAGGAGACAGCTAAGTTTTCTGAGCTGAAGCTTCAGCCAGAGACAGAACAGCGTCCACATAAGGTCAGCTTTTTTGTTGATAAAAAGAGTGCTCAGGAAGTGATAAAGTCTCTCTCCGGTAATATGGAGAAATGCGGGCTTGATGTTAAAATAATCTACAGTGGTGGCCAAGACCTTGACATATTACCTCAGGGCGCTGGGAAGGGTCAAGCACTTGCATATTTGCTTAAGAAGTTAAGCTCCTGTGGAAAACCACCAAACAATACTCTTGTTTGTGGGGACTCTGGTAATGATGCAGAATTATTTAGCATCCCTGGTGTACATGGTGTCATGGTTAGCAATGCCCAAGAGGAATTGCTTCAGTGGTATGCAGAAAATGCGAAGGGTAACCCTAAAATTATTCATGCAACTGAGAGGTGCGCCGCTGGTATTATCGAAGCTATTGGACACTTCAAACTAGGACCTAGTGTTTCTCCAAGAGATGTG---GGGTTTCCTTATGTTAAGGAGGACCATATCAAACCTACAGATGCTGTTGTAAAGTTTTACGTTCTCTATGAGAAGTGGCGCAGGGCTGAGGTTCCAAAATCAGATTCAGTTGTACAGTACTTCAAAAATATCACTCATGCAAATGGTGTTATCATTCAACCTTCTGGGCTTGAATGTTCTCTCCATGCCTCTGTTGATGCATTGAGTTCATGTTATGGTGAGAAACAAGGGAAAAAATACCGAACATGGGTGGACAGACTATTTGTCTCACAGTCTGGTTCAGACAGTTGGCTGGTCAGATTTGACTTGTGGGAGGCAGAAGGTGATGCGCGGTTGTGCTGTTTGACAAGTCTTGCGCTGAATGTAAAGCCTGAAACCCCTGCTGGCTTCCTGATAACACATGTACACAAAACATGGCTCAAAGGATACTCTTCAGCGGATGAGCAGTCCTCCAAGCTT
>Osa_2
------------------------------------------------------------------------------------------------------ATGGATAAGCTCAATGGTTCTGCGCGTCTCATGATTGTTTCAGATCTTGACCATACAATGGTTGATCATCATGACGAGGAGAACCTGTCATTGCTTAGATTTGGTGCCCTGTGGGAGTCTGTTTACTGCCAGGATTCTTTACTTGTATTTTCGACTGGAAGATCACCTACCCTGTATATGGAATTGAGGAAAGAGAAACCTATGCTAACTCCAGACATCACTATCATGTCTGTGGGCACTGAGATAACATATGGTGAGGAAATGGTTCCTGATGATGGCTGGGTGGAATATCTGAATAATAAGTGGGACAGGAATATTGTTGTTGAGGAGACAGCAAATGTTTCCGAGCTGAAACTTCAGGTAGAGTCGGAACAGCGTCCACATAAGGTCAGCTTCTATGTTGACAAAAAGAGTGCTCAGGAAGTGATAAAGTCTCTCTCTGAGAAGTTGGAGAAACGTGGGCTAGATGTTAAAATAATCTATAGCGGTGGCCAGGACCTTGATGTATTACCTCAAGGTGCTGGAAAGGGTCAGGCACTTGCATATTTGCTCAAGAAGTTAAGCTCATGTGGAAAACCACCCAATAATACTCTTGCTTGCGGTGACTCTGGCAACGATGCAGAATTATTCAGCATCCCTGGTGTACATGGTGTCATGGTCAGCAATGCCCAAGAGGAACTACTTCAGTGGTATTCAGAAAATGCGAAGGATAATCCTAAGATAATTCATGCAACTGAGAGGTGTGCTGCTGGAATCATACAAGCCATTGGACACTTCAAACTAGGACCTAATGTTTCTCCCCGAGACGTG---GATTTCCCTTATGTCAAGGAGAACCCGGTAAAGCCTACGGATGCTGTTGTAAAGTTTTATGTTCTCTACGAGAAGTGGCGTAGGGCTGAGGTTCCAAAGTCTGATTCGGTTACACAGTATTTCAAAAATATAACTCATGCAAATGGAGTTATTATTCATCCTGCTGGGCTTGAGTGTTCTCTTCATGCATCAATTGATGCATTGGGGTCATGTTACGGTGACAAACAAGGGAAGAAATACAGAGCATGGGTGGACAGACTGGTTGTCTCACAATGTGGTTCAGAGGGTTGGCTGGTGAGATTTAACTTGTGGGAGTTGGAAGGTGATGTGTGGTCGTGTTGTCTGACAAGTCTTGCACTGAATGCGAAGCCTGAAACCCCCGAGGGCTTCGTGGTAACACACATCCACAAAACATGGCTCAAAGGGTACTCATCAGCGGATGAGCAATCGTCCAAGCTT
>Osa_3
------------------------------------------------------------------------------------------------------ATGGATAAGCTCGATGGCTCTGCCCGTCTTATGATAGTTTCCGATCTTGACCAGACAATGATTGATCACAATGATCCGAAGAACTTGTCCTTGCTTAGGTTCCAGGCGCTATGGGAGTCCGAGTTCTCCCAAGATTCTCTACTGGTCTTCTCGACTGGAAGATCACCTATCAGTTACAGGGGTTTGAGAACACAGAAGCCTTTGATCACTCCAGACATCACTATCATGTCTGTGGGCACTGTGATAGCATATGGTGAAGAGATGATTCATGATGTTGGCTGGGCTGAATTCCTTAGCAACAAATGGGATAGGGATATCGTTGTCGAGGAGACAGCTAAGTTCCCTAAGCTGAAGCCTCAGCCAGAGAGGAGTCAGGGTCCTCATAAGGTTAGCTTTTTTGTCGACAAGGAGGGTGCTCGGGAAGTTATGGATTCTCTCCCTGAGACGTTAAATCGGCGTGGGCTAGATGTTAAAATAATCTTCAGTAGTGGTGAGGCCCTTGATGTATTACCACAAGGTGCAGGAAAAGGCCAGGCTCTTCTATATTTGCTGAAAAAGTTCAATTCAGATGGGAAACCACCAAACAGTACTCTTGTTTGTGGTGACTCTGGCAATGATGCAGAATTATTCAGTGTCCCATCTGTTCATGGTGTCATGGTCAGCAATGCCCAAGAGGAGCTGCTTCAGTGGTATGAAGAAAATGCCAGGGGCAATCCTATGATGATTCATGCAACCGAGAGGTGTGCTGCTGGCATCATGCAAGCTATTGGACACTTCAATTTAGGACCTAACGTTTCCCCAAGAGATCTT---GAATTCCCTTACCCGAAGTTAGACGCCATCAAACCTGCAGATGTTGTGGTGAAGTTTTATGTTCTCTATGAAAAATGGCGGCAGGGTGAGGTTCAAAAGGCCCCATTCATTATCCAGTATTTGAAAAGGATTACTCATCCTAATGGAACAACTATTCATCCTTCTGGAAGGGAGTGTTCACTTCATGCATCCATTGATGCACTGAGTTCATGTTATGCTGATAAACAAGGCAAGAAGTTCCGAGTATGGGTGGATAGAATTGTCGCTTCATCAATCGGTACAATTAATTGGCTGGTGAGGTTTGACAAGTGGGAAATGGAAGGCAATGTTCGGTATTGCTGCCTCACAACTCTTCTGCTGACTATGAAGCCTGAGACTGAAGATGGCTTCGAGATTACACACATCCACAAGACCTGGCTTGAAGGATACTCTGCAGGAAATGAGCATGCATGCATCCTG
>Out_1
ATGGTCTTGCCAACGCGACACGCACAAAGCTGTGGAAAAGAGCTCCGTGAAGGGAAGCGG------------GAGTCGGCAGAAGGAACAAAGGCAGGAAGAATGGAGGCATTGAAGGGTTCTCCACGTCTCATGATTGTCTCAGATCTGGACAATACCATGGTAGATCATCAGGATCCGGAAAACATTTCATTGCTCCGGTTTGATGCCTTATGGGAGGCAGACTACAGACATGATTCATTATTGGTTTTCTCCACTGGAAGATCTCCAACTTTGTACAAAAAGCTCAGAAGGGAGAAACCTTTGCTGACCCCAAACATTACCATAATGTCTGTTGGGACAGAGATTACATATGGAGATTCTCTGATCCCTGATAAAGGGTGGGAGGAATGGGTAAATCAAGGGTGGAACAGAGGCATTGTGGTTGAAGAGGCATCTAAGATTCCCCACCTTAAGTTTCAGGCAGAAACAGAGCAGCGAGCGCACAAAGTTAGCTTTTATATTGAGAAGACAAATGCTCCAGAAGTGATCGACACTCTTTCTAAACGATTAGAAGAATGTCAGTTGGACGTGAAAATTATATATAGTGGAGGCATTGATCTGGACATACTGCCAAAGGGTGCTGGCAAAGGGCAGGCTTTAGCGTATTTGTTGAAGAAATTCAACTCTGAGGGTAGATCACCTTTGAATACTCTTGTCTGTGGTGATTCTGGTAATGATGCCGAATTATTCAGCGTTGCAGATGTTTATGGAGTCATGGTCAGTAATGCCCAGGAAGAATTATTGCAGTGGTATGAAGAAAATGCAAAGGGCAATTCCCGAATTATTCATGCAAGTGAAAGGTGTGCTGCAGGCATAATACAAGCAATGAAACACTTCAATTTGGAGCCTAATGTGTCTCCTCGAGATGTTGTAGGCCATGCTCAAGCTGGGCCAGCATATTTTGCAATTGGTCATGAGATTGTGGAGTTTTATTTGATAAGTGAAAGATGGCGCCGGGCAGAGGTTGAAGATTCTGACGACCTTTTCCAGAAGTTAAAAAGTGTAATTGATCCTAATTGTAGCTTGATACATCCATGGGGAGTTGAAGAAAACCTTTTCACAAGCATAGATGTTTTACGGAAATGTTATGGAGATCAAAAAGGGAAGCGTTTTCGAATTTGGATTGATAGGATTCACCCCTTAAAAATTGCTTCTGATACTTGGCTTGTAACGTTTGATAAGTGGGAGCTGATTGAACAAGAACGGCGTTGCTGCATAACAACAGCTGTAATGAAAGCCAAGCCTGATGCACCTAATCGATTATTATGGCTTCACATACATGAAACATGGCTTGATGGATATGGGAGCAGCGTTAATTTGTGTTGTTCAATC
>Pab_1
ATGGCAGATCCTGGATCTGGCAGTGGGAACCCTGAGAATGACGTTGGTGCTGTACAAAGT------------------------------------------GTCGAGGAAATTCATACCCAAGGT------CTACTGCAAGGTGATCTTGACAAAATGTATGTGGATCATCACGATCCAGAGAACATATCGTTGCTTCGGTTTGATGCATTATGGGAAGCAGACTACAGGCATGATTCCCTCTTGGTTTTCTCTACAGGAAGATCTCCAACATTGTACAAAGAGCTGAGAAAGGAGAAACCTTTGCTGACCCCAGACATTACCATAATGTCTGTTGGAACAGAGATAACATATGGTGACGCGTTGAGCCCTGATAAAGGATGGGAGGAAGTGCTGAATCAAGGGTGGGACAGAGGAACTGTGGTGGAAGAGGCGTCTAGATTCCCTCAGCTTAGGTTTCAG------------------------------------------------------------------------------------------------------TTGAATGTCAAAATCATATATAGTGGAGGCATCGATCTGGACATACTGCCACAAGGTGCTGGCAAAGGACAGGCTTTAGCGTATTTGCTGAAGAAGTTCAATTCTGAGGGCAAATCGCCTCAGAATACTCTTGTCTGTGGAGATTCTGGCAACGATGCAGAATTGTTCAGCGTTGCAGATGTCTATGGAGTCATGGTTAGTAATGCGCAAGAAGAGTTATTGCAGTGGTATGAAGAAAATGCCAAGGGCAATCCTAAAGTTATCCTTGCACATGAGAGATGTGCTGCAGGCATCATACAAGCCATGCAACACTTCAATTTAGACCCCAATGTTTCCCCTCGAGATATTGTAGGGCTCTCTCAAACTGGGCCAAAATATTTTTCACTTGGTCATGAGATTGTGGAATTCCATCTATTGTGTGAGAGATGGCGCCGGGCAGAAGTTGAAGATTCAAATGAGATATTCCAGCGGTTCAAAAGTGCAATTGATCCTAACTGTAGCTTGCTGCATCCATGGGGAGTTGAAGACAATCTTTTCACAGGCATTGATGTTCTGAGACAATGTTATGGAGACCAGAAAGGAAAGCAATTTCGAATTTGGATTGATAAAATTCGTCCATTGAAAATCTCTTCAGATATTTGGCTAGTGAGGTTTGATAAGTGGGAACTGATTGAACAAGAACGGCGTTGCTACTGCACGACTGCTTTACTCAAAGTGAAGCCTGATGCTCCAAATTCATTGTCATGGATTCACATTCATGAAACATGGCTTGATGGATGTGGAAACAGAACTAATCTGTGTTGTTCAATC
>Ppe_1
ATGTATCCTCCAATTCCTCAGAAACCTAATCTCAACCTTCATTTTCCAATCACTTCAAATCCAAGTTTCGCTAAGTTTGTTTGCGTTGGAATTAGGATAATCATGGATCGGCTAAAAGCTCCTGCCCGTCTAATGATAGTTTCAGATCTTGATCACACAATGGTTGATCATCATGACACTGAGAACCTTTCTCTGCTCAGATTCAACTCGTTGTGGGAAGCGAATTACCGTCACGATTCTCTGCTAGTTTTTTCAACTGGTAGGTCACCAACACTTTACAAAGAATTGAGGAAAGAGAAACCCATGTTAACTCCAGATATAACAATAATGTCTGTGGGAACTGAGATAACATATGGTAACTCAATGGTTCCTGATAATGGCTGGGTTGAGGTTCTGAATAAAAAATGGGATAGGAACGTAGTCAAAGAGGAAGCCAGCAAATTTTCTGAACTTAAACTTCAGGCAGAAACAGAGCAACGGCCACACAAGGTTAGCTTTTATGTTGAGAAAGACAAGGCTCAGGCAGTAACAAAGGCTCTTTCAGAGGTTTATGAAAAGCGTGGGTTGGATGTTAAGATAATCTATAGTGGAGGAATGGATTTGGATATATTACCACAAGGTGCTGGCAAAGGACAAGCTCTTGCATATCTGCTTAAGAAATTTAAGACTGAGGGAAGTCCACCTGTCAACACTCTTGTTTGTGGTGACTCTGGAAATGATGCTGAGCTTTTTAGCATTCCAGAAGTATATGGTGTCATGGTTAGCAATGCCCAAGAAGAATTGTTGCATTGGCATGCTGAAAATGCTAAGGGTAACACAAGGATTATTCATGCAACAGAGAGATGTGCTGCTGGAATCATACAAGCCATTGGGCACTTTAAACTAGGTCCAAATTTGCCCCCCAGAGATATTGCTGATTTTTCTGACTATAAGCTGGAAAATCCGAATCCTGGTCACGAAGTAGTGAAATTTTTCTTATTCTATGAGAAATGGAGACGTGCAGAAGTTGAGAATTCAGCGGTCTATTTGGCAAGTCTGAAAGCCGATTGTTGTCCATCTGGTACATTTGTCCATCCTTCTGGAGTTGAGCAATCTCTTCCAGAGTGCATAAATGGTCTGAGAAGCAGCTATGGAGACAAACAGGGAAAACAATTTCGGGTTTGGGTAGATGGGGTGTTAGCTACACAAGTTGGTTCAGATACATGGCTAGTGAAGTTCGATAAGTGGGAATTATCTGGTGAGGAGCGTCATGCAACAAAGACAACTGCTGTTATAAGTTCAAAGTCTGATGTTTCAGATGGTTTCACTTGGATTCGAGTGCATCAGACGTGGTACAAAGGATATGAAGGAAAAGATGATACAACTTGGCACTTC
>Ppe_2
ATGGTT------GGACTGTGTTCAATTTCAACCAACAAAGCGATGAATCTCTTGTCTAATTGTGTAAAAATAAACTCTGCCCAACCCAATCAAACCCACATGAACTCTCGTCTCAATGGCTCTGCTCGTCTCATGCTAGTCTCAGATCTTGATTACACCATGGTGGATCATGATGAGCCTGAAAATCTGTCTCTTCTGAGGTTCAACGCGCTGTGGGAAGCAAATTACCGCCATGATTCTCTGCTGGTATTTTCAACCGGAAGATCACCAATCACTTACAAACCATTGAGGAATGAGAAACCCTTGCTAACGCCTGATATAACAATCATGTCTGTGGGAACTGAGATTATGTATGGTGAGGCTATGGTTCCTGATGATGGGTGGAAGCAACATCTGAATCACAAGTGGGATAGAGACATTGTTGTTGAGGAAACTAATAAATTTCCTCAACTTACTCCTCAGGAAGAGGGAGAGCAACGACCTCACAAGGTTAGCTTTTATGTAGAGAAGGTTGTGGCATCGGAGATAATGAATGTTTTATCACAACGGTTGGAGAAACGTGGGTTAGATGTGAAGATAATTTATAGCAGTGGGATTGCTTTGGACATTTTACCAAAAGGGGCGGGCAAAGGGCAAGCTCTTGCATATTTGTTGAAGAAATTCAAACTTGAGGGGAAGCTTCCCTACAACATTCTGGTTTGTGGTGACTCTGGAAATGATGCCGAACTATTCAGTCTTCCTGAAGTGTATGGTGTGATGGTCAGTAATGCAAAAGAAGAATTGTTGCAGTGGTATGCAGAAAATGCACACAGAAATTCCAATATACTTCATGCAACAGAGAGATGTGCAGCTGGGATAATACAAGCCATTGGAAATTTTCATCTGGGTCCAAATGTATCTCCAAGAGATTTCAAAGATTTCCAAAAGTGCAAAGTGAAGAATTTTAGTCCTGCACATGAGGTTGTAAAGTTCTATTTGTTTTATGAGAGATGGCGGCGTGCAGAAGTGGAGAAATCTGAGCAGTATTTTCAAAACTTGAAATCAGTCTTTCACCCATTGGCTATCTTTGTCCATCCCTTGGGAGTTGAGCTACCTATCCACCAGTGCATGGATGCAATGGCAAAGTCGTATGGAGATAAGCAGGGAAAACAGTTTTGGACATGGGTGGATCGATTATCCTCAGTTCAAATTGGCTCAGACACATGGCTTGTGAAGTTTGATAAGTGGGAATTGAATGATGATGAGCGGCAATGCTCTCTGACTACAGTCCTGATGAGTTCAAAGTCAGAGGTACCGGATGCTTATACTTGGCTGCACATGCATCAAACATGGTTCGATGGTGTAGAACTTAAAGAACCAGAAAGATGGGTATTC
>Vvi_1
------------------------------------------------------------------------------------------------------ATGGATCGCCTCAACAATCCTGCTCGTCTCATGATAGTTTCAGATCTTGATCATACAATGGTTGATCATCACGATTCCGAGAATCTTTCTTTGCTTAGGTTTAATGCCTTATGGGAAGCCAACTATCGACATGATTCTCTGCTAGTTTTCTCAACTGGAAGGTCACCTACCCTTTACAAACAGTTGAGGAAAGAGAAACCCATGTTAACCCCGGATATAACAATAATGTCTGTGGGAACTGAGATAACATATGGAAACTCAATGGTCCCGGATAATGGTTGGGTTCAATTTCTAAATCAGAAATGGGATAAGAACATAGTCATGGAGGAAACAAGAAAGTTTCCAGAACTAAAACTTCAGTCAGAAACAGAGCAACGACCCCACAAGGTTAGCTTTTATGTTGATAAAGATAAGGCTCGGGATGTGATGAGGGCTCTTTCAGAACTATTGGAAAAACGTGGGTTGGATGTCAAAATAATTTACAGTGGGGGGATGGACTTGGATATATTACCCCAAGGTGCTGGAAAAGGACAAGCTCTTGCATATTTGCTAAAGAAGTTTAAGGCTGAGGGGAAACTGCCAAATAACACTCTTGTTTGTGGTGACTCTGGAAATGATGCTGAACTTTTCAGCATTCCTGACGTTTATGGGGTCATGGTGAGCAATGCCCAGGAAGAGTTGTTGCAGTGGCATGCTGAAAATGCTAAAAATAACCCTAAGATAATCCATGCAACTGAAAGGTGTGCATCAGGGATCATACAAGCAATTGGTCAGTTTAGCCTAGGTCCAAATACATCTCCAAGAGATCTGAAATGCTCCTCAGAATGTAAGATGGAAGACACCAATCCTGGTCATGAAATAGTGAAATTTTACTTGTTCTATGAGAGATGGAGGCGTGCAGAAGTTGAGAATTCTGATCAGTCTCTAGAAAAGCTGAAAGCAGTTTGTTATCCATCTGGTGTTTTTATTCACCCATCTGGTGTTGAGCGACCTCTTCATGATTGCATAAGTGCAATGAAAAACTGCTATGGTGACAAAAGA---AAAAGCTTGCGGGTCTGGGTGGATCGGGTTTCATCTGCACAGATCAGTTCAGACACTTGGCTAGTGAAGTTTGATAAGTGGGAATTATCTGGTGAAGAATGGCAGTGTTGCATGACCACGGTTATATTAAGGTCCAGGGCAAGTCTTTCGGATGGTTTCACTTGGATGCATGTGCATCAGACATGGCTGGAAGGCTCAGGTGCTAAAGATCAAACAAATTGGCTTTTC
>Vvi_2
ATGTTTAAACCG---------------------------CAGCTGATTCTGCAACCCAAGCACCTGTTATCA------AAATTATTAATTGGTTGCATGATCATGGCTGGTGTCAACAGTTGTCCACGTCTCATGGTAGTCTCAGATCTCGATCTTACAATGGTTGATCATTATGATTCTGAAAACCACTCGTTGCTTAGATTTAATGCCTTATGGGAAGCCAATTATCGCCATAATTCTCTTCTGGTTTTCTCAACTGGAAGGTCACCTGCAATCTACAAACAGTTGAGGAAAGAGAAACCCTTGCTAAGCCCAGATATAACAGTTATGTCTGTGGGAACTGAGATAGCATATGGTGAATCAATGGTGCCAGACAATGATTGGGTTGAATTTCTAAATCAGAATTGGGATAGGAACATGGTCATAGAGGAGACAAGGAAGTTTCCAGAGCTGATTCCTCAGTCAGAAACAGAGCAGCGGCCGCACAAAGTTAGCTTTTATATTGAGAAAGATAAGGCTGGTGAAGTGATAAAGGCTTTGTCAGAAAGTTTGGAAAAGAATGGGTTGGATTTTAAAATAATTTATAGTGGAGGAATAGCTTTGGATGTATTACCCCATGGTGCTGGCAAAGGACAAGCTCTTGCATATTTGCTAAAAAGGTTAAAGACTGAGGGAAAGGTCCCTGATAACACTCTTGCTTGTGGGGATTCTGGAAATGATGCTGAACTTTTCAGTGTTCCAGAAGTTTATGGTGTCATGGTTAGCAATGCCCAGGAAGAGTTGTTGCAGTGGTACGCTGAAAATGCTAAAAATAATCCTAACATAATCCATGCAACTGAAAGGTGTGCAGCAGGAATTATACAAGCCATTGGTCATTTTAGCCTAGGTCCAAATACATCTCCAAGAGATGTTCCCCACTTCTCAGAGTGTAAGCCAGATAATGTCAATCCTGGTCATGAAATAGTGAAATTTTACCTGTTCTATGAGCGATGGAGATGTGCAGAAGTTGAGGATACAGATCCATGTATGGAAAATCTGAAAGTGGATTATCATCCAGCTGGTGTTTTTGTCCATCCATCTGGTGTTGAACGATCTCTTCATGACTGTATAAATGCAATGAGAAGCTGCTATGGTGACAAACAAGGAAGAAAATTTCAGGTGTGGGTGGATCGGGTTTCACCAGTGCAGATGAGTTCAGACACATGGATAGTGAAATTTGATAAGTGGGAATTATCTGGAGATGAGCGGCACTGTTGCATAACCACAGTTGTATTGAGTTCCAAGGCTGATGCTTCAGATGGTTTCACTTGGCGGCATATGCATCAGACATGGTTGGAAGGATGGGGAGGGAAAGACCATTCAAACTGGCTCTTC
