# Supplementary material for: The Chloranthus sessilifolius genome provides insight into early diversification of angiosperms
Source: Nat Commun. 2021 Nov 26;12:6929. doi: 10.1038/s41467-021-26931-3 (PMC8626421; doi:10.1038/s41467-021-26931-3)
Supplement: Supplementary file 4 — Source Data [file 41467_2021_26931_MOESM4_ESM.zip › Fig. 3a, c, e and Supplementary Figure 12, 14, Phylogenetic tree/LCG_multi-species coalescent-based/group_1045_CDS.treefile]

(Aco_1:0.0008364941,(Aco_2:0.1266906789,((((((Ash_1:0.2493105589,((Osa_1:0.0888917056,Osa_2:0.0681874187)100:0.0989811078,Osa_3:0.2118638372)100:0.1817284626)78:0.0513715909,Egu_1:0.1336755716)93:0.0438756619,(Cde_1:0.0304957254,Cde_2:0.0184744944)100:0.3693360723)38:0.0184364057,((Atr_1:0.2838642408,((((Efe_1:0.0295295986,Efe_2:0.0308740426)99:0.0215164910,Nco_1:0.0412827580)100:0.0813069436,Nco_2:0.1285767062)100:0.1927904840,(Out_1:0.1287053150,Pab_1:0.1677737431)100:0.3329241559)84:0.0344938113)96:0.0574407651,Csp_1:0.2970825085)48:0.0232418024)68:0.0208402279,(Cka_1:0.1365678262,(Cka_2:0.1423507237,Lch_1:0.0914731078)86:0.0185497240)98:0.0169925752)100:0.0498330059,((Ppe_1:0.2139126816,(Vvi_1:0.0894138258,Vvi_2:0.1509178175)99:0.0349483064)100:0.0563723651,Ppe_2:0.3546328946)87:0.0254253645)100:0.1100300690)100:0.0802708295,Aco_3:0.0000020856);
