# Supplementary material for: The Chloranthus sessilifolius genome provides insight into early diversification of angiosperms
Source: Nat Commun. 2021 Nov 26;12:6929. doi: 10.1038/s41467-021-26931-3 (PMC8626421; doi:10.1038/s41467-021-26931-3)
Supplement: Supplementary file 4 — Source Data [file 41467_2021_26931_MOESM4_ESM.zip › Fig. 3a, c, e and Supplementary Figure 12, 14, Phylogenetic tree/LCG_multi-species coalescent-based/group_1052_CDS.aln-0.2cln]

>Aco_1
ATGGCTTTTGCTGCTACTTCTTCTTCTTCTTCATTCTCAACTTCATTTTCTTCACGTTCAATCTCTTCTAAAGAATTTAAAGGACAACAAATTTGTTCATTTAGACCAACGAATACTTCT---------------------------------------AGAAGAAGATCATTAAAACCAGTTTTTGCT---GATTTGAAACGAAATGATTCATTTGTTCCTGCAGCTGCAACATCAATTGTTATTCCTGAAGTACAAGAA---------------AAGGTTGAG---AAGGTTGAAAAGGTAGAAGATTATGAGAAATTAGCTAAACAACTTGAACATGCTTCTCCACTTGAAATCATGGATAAAGCTCTAGAGAAATTTGGAAATGAAATCGCAATTGCATTCAGTGGAGCAGAGGATGTTGCATTGATTGAATATGCAAAATTAACTGGTAGACCATTTAGGGTCTTCAGTTTGGATACTGGAAGGTTAAACCCTGAAACATACAAGTTCTTTGATACTGTCGAAAAGCATTATGGTATTCGGATTGAATACACATTCCCTGATGCAGTTGAAGTGCAGGGGTTAGTTAGAACAAAGGGTTTGTTTTCATTTTACGAAGATGGTCATCAAGAGTGTTGCAGAGTGAGGAAAGTTAGGCCATTGAGGAGAGCATTGAAGGGTCTTAGAGCTTGGATTACTGGACAAAGAAAAGATCAATCTCCAGGAACTAGAGCCGAGATTCCAGTTGTTCAAGTAGACCCGTCATTCGAAGGCACTGAAGGGGGTCCAGGTAGTTTGATTAAATGGAATCCGGTTGCAAATGTCGATGGTGTAGACATATGGAACTTCTTGAGGGCAATGAATGTACCTGTTAATTCCTTGCATTCACAAGGTTATGTTTCGATTGGTTGTGAGCCTTGCACAAGGCCTGTGTTACCTGGGCAACATGAGAGAGAAGGAAGGTGGTGGTGGGAGGATGCTAAGGCTAAGGAATGTGGACTTCACAAGGGGAATATTAAAGAAGAGGGTGGA---------------CAAGTTAATGGTGCTGCTCATACAAATGGAGCTGTTGTTGAAGCTGATATCTTCGAAACTCAAAGCATTGTGGCATTGAACAGAATGGGAATCGAGAATTTGGCTAAGATGGAGACTAGGAGAGAACCATGGCTTGTTGTGCTTTACGCCCCATGGTGCCAATTTTGCCAGGCAATGGAAAGTTCATACATTGAATTGGCAGATAAACTTAAGGAGTCAGGTGTGAAAGTTGGCAAATTCAGGGCAGATGGGGATCAGAAAGCATTTGCTCAGCAGGAGTTGCAGCTGGGGAGCTTCCCTACAATACTCTTCTTCCCAAAACATTCCTCTCAAGCCATCAAATACCCGTCAGAGAAGAGGGATGTAGATTCCTTGATGGCCTTTGTCAATGCTCTTAGA
>Aco_2
------------------------------------------------------------------------------------CAACAAATTGGTTCATTTAGACCAACGAATACGTCT---------------------------------------AGAAGAAGATCACTAAAACCAGTTTTTGCT---GAGTTGAAACGAAATGATTCATTTGTTCCTGCTGCTGCAACAGCAATTGTTATTCCTGAAGTACAAGAA---------------AAGGTTGAGGAGAAGGTTGAAAAGGTAGAAGATTATGAGAAATTAGCTAAACAACTTGAACATGCTTCTCCACTTGAAATCATTGATAAAGCTCTAGAGAAATTTGGAAATGAAATCGCAATTGCATTCAGTGGAGCAGAGGATGTTGCATTGATTGAATATGCAAAATTAACTGGTAGACCATTTAGGGTCTTCAGTTTGGATACTGGAAGGTTAAACCCTGAGACATACAAGTTCTTTGATACTGTGGAAAAGCATTACGGTATTCGGATTGAATACACATTCCCTGATGCAGTTGAAGTGCAGGGGTTAGTAAGAACAAAGGGTTTGTTTTCATTTTACGAAGATGGTCATCAAGAGTGTTGTAGAGTGAGGAAAGTTAGGCCGTTGAGGAGAGCATTGAAGGGTCTTAGAGCTTGGATTACTGGACAAAAAAAAGATCAATCTCCAGGAACTAGAGCCGAGATTCCAGTTGTTCAAGTAGACCCGTCATTTGAAGGCACTGAAGGGGGTCCAGGTAGTTTGATTAAATGGAATCCGGTTGCAAATGTCGATGGTGTAGACATATGGAACTTCGTGAGGGCAATGAATGTACCTGTTAATTCCTTGCATTCACAAGGTTATGTTTCGATTGGTTGTGAGCCTTGCACAAGGCCTGTGTTACCTGGGCAACATGAGAGAGAAGGAAGGTGTTGGTGGGAGGATGCTAAGGCTAAGGAATGTGGACTTCACAAGGGGAATATTAAAGAAGAGGGTGGA---------------CAAGTTAATGGTGCTGCTCATACAAATGGAGCTGTTGTTGAAGCTGATATCTTCGAAACTCAAAGCATTGTGGCATTGAACAGAATGGGAATCGAGAATTTGGCTAAGATGGAGACTAGGAGAGAACCATGGCTTGTTGTGCTTTACGCCCCATGGTGCCAATTTTGCCAGGCAATGGAAAGGTCATACATTGAATTGGCAGATAAACTTAAGGAGTCAGGTGTGAAAGTTGGCAAATTCAGGGCAGATGGGGATCAGAAAGCATTTGCTCAGCAGGAGTTGCAGCTGGGGAGCTTCCCTACAATACTCTTCTTCCCAAAACATTCCTCTCAAGCCATCAAATACCCGTCAGAGAAGAGGGATGTAGATTCCTTGATGGCCTTTGTCAATGCTCTTAGA
>Aco_3
---------------------------------------------------------------------------------------------------------------------------------------------------------------------------------------------------------------------------------------------------------------------------------------------------------------------------------------------------------------------ATGGATAAAGCTCTAGAGAAATTTGGAAATGAAATCGCAATTGCATTCAGTGGAGCAGAGGATGTTGCATTGATTGAATATGCAAAATTAACTGGTAGACCATTTAGGGTCTTCAGTTTGGATACTGGAAGGTTAAACCCTGAGACATACAAGTTCTTTGATACTGTCGAAAAGCATTACGGTTTTCGGATTGATTACACATTCCCTGATGCAGTTGAAGTGCAGGGGTTAGTAAGAACAAAGGGTTTGTTTTCATTTTACGAAGATGGCCATCAAGAGTGTTGTAGAGTGAGGAAAGTTAGGCCGTTGAGGAGAGCATTGAAGGGTCTTAGAGCTTGGATTACTGGACAAAGAAAAGATCAATCTCCAGGAACTAGAGCCGAGATTCCAGTTGTTCAAGTAGACCCGTCATTTGAAGGCACTGAAGGGGGTCCAGGTAGTTTGATTAAATGGAATCCGGTTGCAAATGTCGATGGTGTAGACATATGGAACTTCTTGAGGGCAATGAATGTACCTGTTCATTCCTTGCATTCACAAGGTTATGTTTCGATTGGTTGTGAGCCTTGCACAAGGCCTGTGTTACCTGGGCAACATGAGAGAGAAGGAAGGTGGTGGTGGGAGGATGCTAAGGCTAAGGAATGTGGACTTCACAAGGGGAATATTAAAGAAGAGGGTGGA---------------CAAGTTAATGGTGTTGCTCATACAAATGGAGCTGTTGTTGAAGCTGATATCTTCGAAACTCAAAGCATTGTGGCATTGAACAGAATGGGAATCGAGAATTTGGCTAAAATGGAGACTAGGAGAGAACCATGGCTTGTTGTGCTTTACGCCCCATGGTGCCAATTTTGCCAGGCAATGGAAAGGTCATACATTGAATTGGCAGATAAACTTAAGGAGTCAGGTGTGAAAGTTGGCAAATTCAGGGCAGATGGGGATCAGAAAGCATTTGCTCAGCAGGAGTTGCAGCTGGGGAGCTTCCCTACAATACTCTTCTTCCCAAAACATTCCTCTCAAGCCATCAAATACCCGTCAGAGAAGAGGGATGTAGATTCCTTGATGGCCTTTGTCAATGCTCTTAGA
>Aco_4
---------------------------------------------------------------------------------------------------------------------------------------------------------------------------------------------------------------------------------------------------------------------------------------------------------------------------------------------------------------------ATGGATAAAGCTCTAGAGAAATTTGGAAATGAAATCGCAATTGCATTCAGTGGAGCAGAGGATGTTGCATTGATTGAATATGCAAAATTAACTGGTAGACCATTTAGGGTCTTCAGTTTGGATACTGGAAGGTTAAACCCTGAGACATACAAGTTCTTTGATACTGTCGAAAAGCATTACGGTATTCGGATTGAATACACATTCCCTGATGCAGTTGAAGTGCAGGGGTTAGTAAGAACAAAGGGTTTGTTTTCATTTTACGAAGATGGTCATCAAGAGTGTTGTAGAGTGAGGAAAGTTAGGCCGTTGAGGAGAGCATTGAAGGGTCTTAGAGCTTGGATTACTGGACAAAGAAAAGATCAATCTCCAGGAACTAGAACCGAGATTCCAGTTGTTCAAGTAGACCCGTCATTTGAAGGCACTGAAGGGGGTCCAGGTAGTTTGATTAAATGGAATCCGGTTGCAAATGTCGATGGTGTAGACATATGGAGCTTCTTGAGGGCAATGAATGTACCTGTTAATTCCTTGCATTCACAAGGTTATGTTTCGATTGGTTGTGAGCCTTGCACAAGGCCTGTGTTACCTGGGCAACATGAGAGAGAAGGAAGGTGGTGGTGGGAGGATGCTAAGGCTAAGGAATGTGGACTTCACAAGGGGAATATTAAAGAAGAGGGTGGA---------------CAAGTTAATGGTGCTGCTCATACAAATGGAGCTGTTGTTGAAGCTGATATCTTCGAAACTCAAAGCATTGTGGCATTGAACAGAATGGGAATCGAGAATTTGGCTAAGATGGAGACTAGGAGAGAACCATGGCTTGTTGTGCTTTACGCCCCATGGTGCCAATTTTGCCAGGCAATGGAAAGTTCATACATTGAATTGGCAGATAAACTTAAGGAGTCAGGTGTGAAAGTTGGCAAATTCAGGGCAGATGGGGATCAGAAAGCATTTGCTCAGCAGGAGTTGCAGCTGGGGAGCTTCCCTACAATACTCTTCTTCCCAAAACATTCCTCTCAAGCCATCAAATACCCGTCAGAGAAGAGGGATGTAGATTCCTTGATGGCCTTTGTCAATGCTCTTAGA
>Ash_1
ATG------GCCTCGGCTGCAGCG---------------------TTATCCTCCTCCGCATTCCTCCCCCGGGAGCTTAGAGCGGATCAGAATGGGCAGGTGAGATCATTAGATTTTGTCGCGTTACCGGCGTTGGCTCGC---------------CGGAGAAGATGTACGGCGCGGCCGGTGCTGTCCGTGCCGCAGAAAATGGGCGAATCGGTGGCGCCACTTGCGGCTGCGGCGATGATTGCGACGGAGGCTGCTGCT---------------GCGGTGGAGGAGAAGGCGGTCGGCGCTGTGAATTACGAGGAGCTTGATCGAGAGCTGGAGCATGCGTCCCCTCTCGCGATTATGGATAGGGCATTGGAGATGTTTGGGAATGAAATCGCCATTGCGTTCAGCGGAGCAGAGGATGTTGCATTGATAGAGTATGCCAAGTTGACCGGCCGGCCCTTCAGGGTCTTCAGTCTTGACACGGGCAGGCTGAATCCTGAGACCTACCAATTCTTCGACGCAGTAGAGAAACACTACGGTATTCACATTGAATATATGTTCCCGGATGCAGTTGAGGTTCAGGCTCTTGTTAGAAACAAGGGTTTGTTCTCTTTCTATGAAGACGGACACCAGGAATGCTGCAAGGTTAGGAAGGTTAGGCCACTGAGAAGAGCACTTAAAGGACTTAAAGCCTGGATCACTGGCCAGAGAAAAGATCAATCACCTGGCACCAGAGCCAATATCCCTGTTGTTCAGGTTGATCCTTCTTTCGAAGGATTGGATGGGGGTAATGGCAGCTTAATAAAATGGAATCCGGTTGCAAATGTTGAGGGCCAGGATATCTGGAATTTCCTCAGGACTATGGATGTTCCAGTCAATCCCCTGCATTATAAGGGTTATGTGTCCATCGGCTGTGAGCCGTGCACGAGGCCTGTTCTTCCAGGGCAGCATGAAAGGGAAGGCCGGTGGTGGTGGGAGGATGCTAAGGCTAAGGAGTGCGGCCTTCACAAGGGAAATGTTGTTCCCTCCATCACC---------------CAGGGAAATGGAGCTTCTATAGCCAATTCAATCAATGACACCTTAGACATTTTTGATTCTCAAGCCATTGTCAGCCTCACCAGGCCTGGTATTGAGAACTTCCTGAAGTTGGAGAACAGGAAGGATCCATGGCTTGTTGTTCTCTATGCACCCTGGTGCCAGTTCTGCCAGGCGATGGAGCCTTCGTACATCGAACTTGCAGAGAAGCTCTCTGGCTCTGGTGTTAAGGTTGCAAAGTTTCGTGCTGATGGCGATCAGAAATCCTTCGCCAAGCAAGAATTACAGCTGGGGAGCTTCCCCACCATCCTCTTTTTTCCCAAGCACGCCTCGAGACCTATAAAGTATTTCTCGGAGAGAAGAGATGTTGACTCTCTTCTTGCTTTTGTCAGTGCTCTTAGA
>Atr_1
ATG------GCGGTCTCTGCCTCA---GCTGCAGTTTCAACTTCTCTT---TCATCTCACTTAGTTTCCAAGGAAGTGAAATCGCCTCTATTT------GTGTCTCAGTCAGAGCAATTTAGATTTCCC---------------------CAAATTGATTTAAGGCATAAATTGAAGCCATTCTCTGCCGAGAGGTCGAGAAGAAGAGATGCTTTCCTTCTCTCTGCTGCGACC---CTAACA---CCGACTGTGGTGGAG---------------AAAGATGAG---------GAAGACAAGGAGGATTATGAGAAGTTGGCCCAAGAGCTGAAGAATGCTTCTCCTCTTGAAATCATGGACAGGGCTCTTGCCAGATTTGGCAATGACATTGCAATTGCTTTCAGTGGAGCTGAGGATGTCGCTCTGATCGAATACGCGAAACTCACAGGCCGGCCCTTCCGAGTCTTCAGCCTTGACACTGGTAGGCTGAACCCAGAGACGTATAGATTCTTCGATACTGTGGAGAAGCACTATGGCATCCATATCGAGTACATGTTCCCGGATGCAGTGGAGGTGCAGGCCCTGGTGCGCACAAAGGGCCTCTTCTCATTCTACGAGGATGGCCACCAGGAGTGCTGCAGGGTCAGGAAAGTCCGGCCCCTGAGGCGTGCTCTCAAGGGCTTCAAGGCCTGGATCACAGGCCAGAGGAAGGATCAGTCCCCTGGAACCCGTGCTCACATCCCTGTTGTTCAGGTGGATCCATCGTTTGAAGGGATTGATGGAGGAGCTGGGAGCTTGATTAAATGGAATCCGGTGGCCAGCATGGAGGGGAAGGACATATGGAACTTCCTTCGCACCATGAATGTCCCTGTAAACACTCTGCATTCTCAGGGTTACGTATCGATTGGGTGTGAACCTTGCACGAGGCCTGTGTTGCCTGGTCAGCACGAGAGAGAAGGGCGATGGTGGTGGGAGGATGCTACTGCCAAGGAGTGTGGCCTTCACAAAGGCAACATTGAGCAGGCATCTGAA---------------GATAGCCGTAATAAACTCTCTACAAATGGAGTGGCTGATGCGGATGACATTTTCAAAGGACAGAGTGTGTTGAGCTTGAGCAGAACAGGGGTGGAGAATTTGGCTAAACTACAGAGCAGGAAGGAGCCATGGCTGGTTGTCCTCTATGCTCCGTGGTGCCGCTTCTGCCAGGCCATGGAACCTGCGTATATGGAGCTGGCGGAGAAACTTGAAGGATCCGGTGTGAAAGTGGCGAAGTTCAGGGCTGATGGGGAACAGAAGCTATTTGCTGAGAGAGAATTACAGTTGGGAAGCTTTCCTACCATCCTTTTCTTCCCTAAACACTCCTCCAAACCCATCAAATATGCTTCTGAGAAGCGCGATGTTGATTCTTTGCTCTCCTTTGTCAAAGCGCTCCAG
>Cde_1
ATGGCATTGGCGTCCTCTTCATAT------ACCATTTCTGGGTTCATGGGATCACGATCTTCGGGTTCCATGGATGGCAAAGGCAATCAATTCGGTCTATTTAGGCCACTCAATCGATCTTATCCACTCACTCCATCGTTG------AACTCTTCCCATAAACGATTATTGGTTAAACCATTCTTCGCA---GAGCCCCAAAGAAATGATTCTATAGTTTCTCACGCCGCAACT---GTTTCTGCGCCTGAGGAGACAGAG---------------AAGGATTTG---------------ATAGAGGATTATGACCTATTAAGTGAAGAACTGAAAAACGCTTCTCCTTTAGAAATTATGGACAGAGCTTTGGCGAAATTTGGCAACGATATTGCCATCGCTTTCAGTGGTGCAGAGGATGTTGCTCTAATCGAATACGCCAAACTCACCGGACGACCATTTAGGGTTTTCAGTCTTGACACTGGAAGATTGAACCCTGAAACTTACAGATACTTTGATGCAGTCGAAAAACACTACAACATTCGTATCGAATACATGTTTCCGGATTCGGTAGAAGTTCAAGCTCTTGTGAGGAACAAGGGCCTCTTCTCCTTCTACGAAGATGGACACCAAGAATGTTGCAGAGTGAGAAAAGTCAGGCCCTTGAGAAGGGCACTAAAGGGTCTCCGAGCTTGGATTACCGGACAAAGAAAAGATCAATCGCCGGGAACTCGAGCCAACGTTCCCGTAGTTCAGATCGATCCGTCTTTTGAAGGATTAGATGGTGGAGTCGAAAGTTTAGTTAAATGGAATCCAGTAGCTAACGTCGAAGGAAAAGATATATGGCGTTTTCTGAGAACTATGGATGTCCCTGTCAATATATTGCATTCTCAGGGGTATGTTTCCATCGGGTGCGAACCGTGTACAAGACCCGTCTTACCGGGACAACATGAACGAGAGGGAAGATGGTGGTGGGAAGATGCTAAAGCCAAGGAGTGTGGCCTTCACAAGGGCAACATCAAAGACGTGACA---GAAACATCTCAGTCCGATGGCAATGGAGCTTCC---------------ATCGCCAGTGAAGACCTTTTCGACACCAAGAACGTAATTAATCTTAGCCGTACTGGAATTGAGAATCTACTTAAATTGGAGAATCGGAAGGAACCGTGGGTTGTCGTCCTTTATGCACCATGGTGCCGATATTGCCAGGCCATGGAAGATTCTTTTGTAGAATTGGCTGATAAACTTGCTGGATCAGGGATAAAAGTTGCTAAATTCCGAGCAGATGGAAATGAAAAAGCTTTTGCGCAACAAGAATTGCAGCTTGGGAGCTTTCCCACCATTGTCATCTTCCCTAAAAACACATCCAGACCCATTAAATATCCATCTGAGAAAAGAGAAGTAGAATCATTGCTCGCATTTGTAAACACTCTCCGG
>Cde_2
ATGGCTTTGGCTTCGTCCTCTTCT---TGTACCATTTCTGGGTTCGTTGCCTCACGATCTGCGGGTTCCAGGGATGTCAAAGGGAATCAATTCGGTTTATTTAGACCATTCGAGCGATCTCATCCACTTCTTGCATCATTG------AACTCTCCCCAGAAACGATTCTTGGTTAAACCATCATTTGCA---GAACCCCAAAGAAACGATTCTATAGTTCCTCGCGCCGCAACT---GTTTCTGCTCCTGAGGAGACGGAG---------------AAGGATTTT---------------ATAGAGGATTATGACCTGTTAGCTGAAGAACTGAAAGACGCTTCTCCTTTAGAAATCATGGACAGAGCTTTAGCGAAATTTGGGAACGATATTGCCATCGCTTTCAGTGGTGCAGAGGATGTAGCTCTAATCGAATATGCCAAACTCACGGGACGACCATTTAGGGTTTTCAGTCTTGACACTGGAAGATTGAACCCTGAAACTTACAGATACTTCGATACAGTCGAAAAACACTACAACATTCGTATCGAATACATGTTTCCGGATTCAGTAGAAGTTCAAGCTCTTGTGAGGAACAAGGGTCTCTTCTCCTTCTATGAAGATGGACACCAAGAATGTTGCAGAGTGAGAAAAGTAAGACCCTTGAGAAGAGCACTAAAGGGACTTCGAGCCTGGATTACCGGACAAAGAAAAGATCAATCGCCGGGAACTCGAGCAAACATTCCCGCAGTTCAGATCGATCCGTCATTTGAAGGATTAGATGGTGGAGTCGGAAGTTTAGTTAAATGGAATCCAGTTGCTAACATCGAAGGAAGAGATATATGGAATTTTCTGAGAACCATGGATGTCCCTGTCAATATATTGCATTCTCAGGGGTATGTTTCCATCGGATGTGAACCATGTACAAGACCCGTCTTACCGGGACAGCATGAAAGAGAGGGAAGATGGTGGTGGGAAGATGCTAAAGCCAAGGAGTGTGGCCTTCACAAGGGCAACATCAAAGAGGTGACA---GAAACATCTCAGTCCAATGGTAATGGAGCTCCC---------------ATCGCCAGTGAAGACCTTTTCGACACCCAGAACATAGTTAATCTTAGCCGTACCGGAATTGAGAATCTACTTAAATTGGAGAATCGGAAGGAACCATGGGTTGTCGTTCTTTATGCGCCATGGTGCCGATATTGCCAGGACATGGAAGATTCTTTTGTAGAATTGGCTGATAAACTTGCTGGCTCAGGGATAAAAGTTGGTAAATTCAGAGCAGATGGAAATGAAAAAGCTTTTGCGCAACAAGAATTACAGCTTGGGAGCTTCCCTACCATTGTCATCTTCCCTAAAAACACATCCAGACCTATTAAATACCCATCCGAGAAAAGAGAAGTAGAATCGTTGCTCGCATTTGTAAACGCTCTCCGG
>Cka_1
ATGTACATTCAATCATCTTCTTCTATGGCAGCAATT---------------------TCTTCTTCCCAAGATCACATCAAAGGATCTAGTCTCTACATATCTCAGCCGCTTGATCGATTTCTCGTTCCTTCAATGGCTGCGAAGGTGAAATACGCCGCAAGGCGAGGATTGGTTAAACCAATCTCCGCT---CAGGCAAGGCGAAGCGAGTCGGTCGTCCCCTCGGCTGCAACC---ACGGCTGCTCCTGAGACTGTTTTGGTGAGGGAGAAGGAAAGGGAAGTG------GTGGTTGGGGAGGAGGTTTATGAGAAAATGGCGGAGGATCTTAGCAGTGCCTCCCCTCTTGAAATCATGGATAAAGCTCTTGAGAAATTCGGAAATGACATAGCCATCGCTTTCAGTGGGGCAGAGGATGTGGCATTGATTGAGTATGCAAAGCTAACTGGCAGGCCATTTAGGGTGTTCAGTTTGGACACTGGAAGGTTGAATTCTGAGACCTACAGGTTCTTTGATGCTGTTGAGAAGCATTACAACATTAGAATTGAGTACATGTTTCCGGACGCTGTTGAAGTTCAAGCACTTGTAAGAAACAAGGGTCTGTTCTCTTTTTATGAGGATGGCCATCAGGAATGCTGCAGGGTGAGAAAAGTGAGGCCTTTGAGGAGAGCTCTTAAAGGGCTCAAGGCTTGGATTACAGGCCAGAGGAAGGACCAGTCCCCTGGGACCAGAGCCTCCATCCCTGTTGTTCAGGTGGATCCTGCATTTGAAGGGATTGAAGGCGGTAGCGGCAGCCTTATAAAGTGGAATCCATTGGCAAATGTGGAAGGCAAAGATGTATGGGATTTCCTTAGGACCATGAATGTTCCTGTCAACCCATTGCATTTACAGGGATATGTGTCGATCGGGTGCGAGCCTTGCACGAGGCCTGTCTTACCTGGGCAGCATGAGAGGGAAGGGAGATGGTGGTGGGAAGATGCTAAGGCCAAAGAGTGTGGACTCCACAAGGGAAACATTGCACAGGAGAATGCATCCCAACTTAATGGAAATGGAAATGGTCTTGCACAAGCCACCACTGCAGCGGAGACCGCTGACATTTTCAACACGCAGAATATTGTGAACCTTAGCAGGCCTGGGATTGAAAACCTGGCGAGGTTGGAGAACCGGAAAGAAGCATGGCTTGTGGTGCTTTATGCTCCATGGTGCCAATTTTGCCAGGGGATGGAAGCTTCTTATGTGGAGTTAGCAGCAAGGCTCTCAGGCTCTGGGATTAAAGTAGGGAAATTCCGGGCAGACGGGGACCAAAAGGCGTTCGCCAAGAATGAGCTTCAGCTAGGGAGCTTCCCAACTATACTCTTCTTCCCCAAACATGCCTCTCAGCCAATCAAATATCCTTCTGAAAAACGCGACGTGGATTCACTGCTGGCATTTGTGAACGCCCTCCAT
>Cka_2
ATGGCTTTAGCAGCATCTTCTTCTATGGCAGCAATT---------------------TCTTCTTCCCAAGATCACATCAAAGGATCTAGTCTCTACATATCTCAGCCGCTTGATCGATTTCTCGTTCCTTCAATGGCTGCGAAGGTGAAATACGCCGCAAGGCGAGGATTGGTTAGACCAATCTCCGCT---CAGGCAAGGCGAAGCGAGTCGGTCGTCCCCTCGGCTGCAACC---ACGGCTGCTCCTGAGACTGTTTTGGTGAGGGAGAAGGAAAGGGAAGTG------GTGGTTGGGGAGGAGGTTTATGAGAAAATGGCGGAGGATCTTAGCAGTGCCTCCCCTCTTGAAATCATGGATAAAGCTCTTGAGAAATTCGGAAATGACATAGCCATCGCTTTCAGTGGGGCAGAGGATGTGGCATTGATTGAGTATGCAAAGCTAACTGGCAGGCCATTTAGGGTGTTCAGTTTGGACACTGGAAGGTTGAATTCTGAGACCTACAGGTTCTTTGATGCTGTTGAGAAGCATTACAACATTAGAATTGAGTACATGTTTCCGGACGCTGTTGAAGTTCAAGCACTTGTAAGAAACAAGGGTCTGTTCTCTTTTTATGAGGATGGCCACCAGGAATGCTGCAGGGTGAGAAAAGTGAGGCCTTTGAAGAGAGCTCTTAAAGGGCTCAAGGCTTGGATTACAGGCCAGAGGAAGGACCAGTCCCCTGGAACCAGAGCCTCCATCCCTGTTGTTCAGGTGGATCCTGCATTTGAAGGAATTGAAGGCGGCAGCGGCAGCCTTATAAAGTGGAATCCATTGGCAAATGTGGAAGGCAAGGATGTATGGGATTTCCTTAGGACCATGAATGTTCCTGTCAACCCCTTGCATTTACAGGGATATGTGTCGATCGGGTGCGAGCCTTGCACGAGGCCTGTCTTACCTGGGCAGCATGAGAGGGAAGGGAGATGGTGGTGGGAAGATGCTAAGGCCAAAGAGTGTGGACTCCACAAGGGAAACATTGCACGGGAGAATGCATCCCAACTTAATGGAAATGGAAATGGTCTTGCACAAGCCACCACTGCAGCGGAGGTCGCTGACATTTTCGACACGCAGAATATTGTGAACCTTAGCAGGCCTGGGATTGAAAACCTGGCGAGGTTGGAGAACCGGAAAGAAGCATGGCTTGTGGTGCTTTATGCTCCATGGTGCCAATTTTGCCAGGGGATGGAAGCTTCTTATGTGGAGTTAGCAGCAAGGCTCTCAGGCTCTGGGATTAAAGTAGGGAAATTCCGGGCAGACGGGGACCAAAAGGCGTTCGCCAAGAATGAGCTTCAGCTAGGGAGCTTCCCAACTATACTCTTCTTCCCCAAACATGCCTCTCAGCCAATCAAATATCCTTCTGAAAAACGCGACGTGGATTCACTGCTGGCATTTGTGAACGCCCTCCAT
>Csp_1
ATGGCATTTGCTTCATCTTATTCAACTGCAGCCATTTCTGGTTCAATAACTTCTCATTCGATCACTACCCATGAGCTCAAAGCACCATCAATTGGTTCACTTGGACCATTGGATCGATCACTAGTTCCATCAGTGGCTACT---TTAGCTTCTTCGCAGAAACGATGTCTATTGAAGCCAGTTTTTGCG---GAGCCGAAACGGAACGATGCTATGGTTCCTCTCGCAGCAACT---ATGGTTGCTCCTGAGGTGGAGGAG---------------ATAGATGAG---------------AAAGAAGATTATGTGAAATTGGCTGAAGGTCTTCGTAATTCTTCGCCTCTCGAAATCATTGATAAAGCCCTTGAGAAATTCGGAAATGACATCGCCATTGCTTTCAGTGGAGCAGAGGATGTGGCATTAATCGAGTATGCACATCTAACCGGCCGACCCTTTAGGGTGTTCAGCCTGGACACTGGAAGGCTCAATCCAGAGACATACAGATTCTTCGATGAAGTCGAGAAGCATTACAACATACGGATCGAGTACATGTTCCCTGATGCCGTGGAAGTTCAAGCACTTGTGGGAACCAAGGGTCTGTTTTCCTTCTACGAAGACGGGCACCAAGAGTGCTGCCGGATTAGGAAGGTGAGGCCCCTGAGGAGAGCTCTCAAAGGTCTTAGGGCTTGGATCACCGGCCAAAGGAAAGATCAATCTCCTGGTACCAGAGCCGACATCCCTGTTGTTCAGGTTGACACTTCATTTGAAGGGATGGACGGAGGGACTGGAAGCTTAATAAAGTGGAACCCGGTGGCGAATGTGGAAGGCCGAGACATCTGGCATTTCCTCAGGGCCATGGATGTCCCTGTCAATTCTTTGCATTCTCAGGGGTATGTATCTATCGGGTGTGAGCCATGCACAAGACCGGTGTTGCCCTGGCAACACGAGCGAGAAGGAAGGTGGTGGTGGGAAGATGCTAAAGCCAAAGAGTGTGGTCTCCACAAGGGCAACATCAAACAGGACGACTCATCCCAACTTAATAACAATGGAAACGGCGCTGCT---------------------GCTGCGGATATCTTCAACACAAATAGCATTGTGACACTGAGCAGGACCGGGATTGAAAACCTGCTCCACTTGGAGAACCGGAGGGAACCATGGCTCGTCGTCCTTTATGCTCCATGGTGCAGTTTCTGCCAGGCCATGGAGAGTTCTTATGTAGAGTTAGCGGAGAAGCTTGCTGGTTCCAATGTTAAAGTCGGAAAATTTAGGGCAGACGGTGACCAAAAGGTATTCGCCCAGGAAGAATTACAGCTGGGTAGCTTCCCGGCCATACTTTTCTTCCCTAGGAGTGCCTCTAGACCGATCAAGTATCCCTCGGAGAAGCGGGACATAGATTCGTTGTTGGCATTTGTCGATGCTCTCAGC
>Csp_2
ATGGCATTAGCTTCGTCTTCTACC---TCTGCGATTTCAAGTTCAATTTCT------------TCGCACGCCGAACTCAAAGCTCGTCAGATCGGTTCTCTTCGGCCATTGGATAGATCTTTCGTTCCATCGACAGCGTCG------AATTCTTCCCTGAGGCGATATGTGGTAAAGTCGATCTCTGCA---GAGTTGAAACGGAAGGATTCAGTGGTTCCTCTTGCAGCAGCAATGGTGGTTGTTCCAGAATTGGCGGAG---------------AAAGTTGAG------GCTGTGACAAAGGAGGATTACGAGAAATTAGCGGGAGATCTTCAAAACGCTTCTCCGCTGGAGATTATCGATAAAGCTCTCGAGAAATTCGGAAATGACATCGGCATAGCTTTCAGTGGGGCTGAGGATGTCGCATTGATAGAGTACGCGCATTTAACTGGCCGGCCCTTTAGGGTGTTTAGCCTGGACACAGGGAGGCTGAATCCAGAGACGTATAGATTCTTCAATGAGATAGAGACGCACTATAACATCCGGATTGAGTATATGTTCCCTGATGCTGTTGAAGTCCAAGGCCTTGTGAGGAGTAAAGGGCTCTTCTCCTTCTACGAAGATGGGCACCAGGAATGTTGCAGGGTTAGGAAAGTGAGACCTTTGAGGAGGGCTTTAAGGGGTCTTAAGGCTTGGATCACTGGTCAGAGGAAAGACCAGTCACCAGGCACTAGAGCCGACATCCCTGTCGTTCAGGTGGATCCTTCGTTCGAAGGGATGGATGGTGGGGTTGGAAGTTTGATAAAATGGAACCCCGTGGCAAATATGGCCGGACAGGATATTTGGAATTTTCTCAGGGCTATGAACGTCCCTGTAAACTCCTTGCATTCGCAGGGATATGTGTCTATCGGGTGCGAGCCGTGCACAAGGCCAGTCTTGCCTGGTCAGCACGAGAGAGAAGGGAGGTGGTGGTGGGAGGATGCCAAGGCCAAGGAGTGTGGACTCCACAAAGGCAACATCAAACAAGAAGAGGGACCTCAACTTAATGTTAACGGGAATGGTGCC------------------GTTGCTGACACCGATCTGTTCGGAACTCAAAATATAGTGAGGTTGAGCAGGCGTGGTATAGAAAACTTGATGAGGTTGGAGAGCCGAAGAGAGCCATGGCTTGTCGTTCTCTATGCACCTTGGTGCCAGTTTTGCCAGGCAATGGAAGGATCTTATGTGGAGTTGGCTGGCAAACTTGCTGGTTCAGGCATCAAAGTAGGGAAATTCCAAGCGGATGGTGATCAGAAGGCCTTTGCTCAGCAAGAGCTTCAGCTCAGGAGCTTTCCAATGATACTGTTTTTCCCTAAGCACGCCTCCAGGCCCATCAAGTACCCATCTGAGAAACGAGACGTTGATTCGTTGCTTGCCTTCATCAACGCCATCAAC
>Efe_1
ATG------GCGTCTCTGGCTGCGTCCGCTCATGTCTCCGGCTCTCTTTCCTCTTCTCATTTCATCCCCAAAGATCACAGAGGAGCGGGGTTG---------------TTTCAGAAGGTTTGCGTTCCGGCTATCCCGACC---------------CATGGTTGGAAAGATGTCGGA---------------CGTCTGAAAAGTGGGTTCTCCGTCCGAATGGCGTCGCCCGCC---GTCGAATCCCCCGCGGTTGAAAGG---AAGAAGAAAGGGGAAGAGGTCTCTGCCATTGTGGTGGAAGAAGACTATGAGAAGTTGGCGGTGGAGCTCCAGAACGCGTTGCCTTTGGAGATCATGGACAACGCCCTCGCCCGGTTCGGCAATGATATAGCCATTGCTTTCAGTGGAGCCGAGGATGTGGCACTAATCGAATACGCACGTCTCACGGGCAGGCCATTCCGGGTGTTCAGTCTAGATACAGGAAGGCTGAACCCCGAGACTTACCAGTTTTTTGATGTGGTGGAGAAGCACTATGGCATCCATATAGAGTACATGTTCCCTAATGCTGTTGAAGTCCAGGCTTTGGTTCGAACCAAGAGCTTGTTCTCCTTCTATGAAGATGGGCACCAGGAGTGCTGCAGAGTGAGAAAGGTGCGCCCCCTCCGGCGAGCTCTCAAAGGTCTCAGGGCGTGGATCACCGGACAGCGCAAGGACCAATCTCCTGGCACCAGGGCTCACATTCCTGTGGTCCAGGTCGATCCTTCTTTTGAAGGGATGGATGGTGGCGCTGGCAGCCTGATCAAGTGGAATCCTGTGGCTAATGTTAATGGTCTTGATATTTGGAATTTTCTTCGGGTCATGAATGTACCAGTGAATTCCTTGCACTACCAGGGTTATGTCTCTATTGGTTGTGAACCTTGCACAAGGCCTGTGTTGCCGGGTCAACACGAGCGAGAAGGCCGCTGGTGGTGGGAGGATGCAAAGGCGAAGGAGTGTGGCCTTCACAAGGGCAACATTCAGCAGGAGGTC------------------AATGAAAATGGGAGTGCCGCCACGAATGGTTCTGCTGCCCCATCAGATACTTTCAACAGCAAGAGCGTGATAAGCCTCAGTCGGCCTGGAATTGAGAATCTGATGAAGGTGGAGAACCGGAGGGAGCCATGGCTGGTTGTCCTTTATGCTCCATGGTGCCGCTTTTGCCAAGCCATGGAAGGTTCTTTCGTGGAGCTGGCAGATAATTTGGAGGGGTCGAGTGTCAAAGTGGGGAAATTCAGAGCAGATGGTGAGCAGAAGGAGTTCGCAAAGGAGCAGCTTCAATTGAGTAGCTTTCCCACGATCCTGTTCTTCCCCAAGCATTCAGCCACGCCCATCAAATACCCTTCAGAGAAACGGGATGTTGATTCATTGCTAGCATTCGTGAAGGCCCTCCAA
>Efe_2
ATG------GCGTCTCTCGCTGCGTCCGCTCAGGTCTCCGGCTCCCTTTCCTCTTCTCATTTGATCCCCAAAGACCACAGAGGAGCGGGGTTG---------------TTGCAGAAAGTTTGCTTTCCGGCGAGCTCGACC---------------CACGGCTGGAAAGATGTCGGA---------------CGTCTGAAGAGTGGGTTCTCCGTCCGAACGGCGTCGCCCTCC---GTCGAATCCCCTGTGGCTGAAAGG---AAGAAGAAAGAGAAAGAGGTCACTTCCGTTGTGGTGGAAGAAGATTACGAGAAATTGGCAGCCGAGCTCCAGAATGCGTCGCCTTTGGAGATAATGGACAGCGCCCTCGCCCGGTTCGGCAATGATATAGCCATTGCTTTCAGTGGAGCCGAAGATGTCGCACTAATCGAATACGCACAGCTCACGGGAAGGCCATTCCGGGTGTTCAGTTTAGATACAGGAAGGCTGAACCCCGAGACTTACCAGTTTTTTGATGCGGTGGAGAAGCACTATGGTATCCATATAGAGTACATGTTCCCTGATGCTGTTGAAGTCCAGGCTTTGGTTCGAACCAAGGGCTTGTTCTCCTTCTATGAAGATGGGCACCAGGAGTGCTGCAGAGTGAGAAAGGTGCGCCCCCTCCGGCGAGCTCTCAAAGGTCTCAGGGCGTGGATCACTGGCCAACGCAAGGACCAATCTCCTGGCACCAGAGCTCACATTCCTGTGGTCCAGGTCGATCCTTCTTTTGAAGGGATGGATGGTGGTGCTGGCAGCCTGATCAAGTGGAATCCTGTGGCTAATGTTAATGGTCTTGATATTTGGAATTTTCTTCGGGCCATGAATGTACCAGTGAATTCCTTGCACTCCCAGGGTTATGTTTCTATTGGTTGTGAACCTTGCACAAGGCCTGTGTTGCCGGGTCAACACGAGCGAGAAGGCCGTTGGTGGTGGGAGGATGCAAAGGCCAAGGAGTGTGGCCTTCACAAGGGCAACGTTCAGCAGGAGGTC------------------AATGAAAACGGGAGTGTCGCTACGAATGGTTCTGCTGCCCCATCAGACATTTTCATTAGCAAGAGCGTGGTAAGCCTCAGCCGGCCTGGAATTGAGAATCTGATGAAGGTAGAGAACCGGAGGGAGCCATGGCTGGTTGTCCTTTATGCTCCATGGTGCCGCTTTTGCCAGGCCATGGAAGGTTCTTTCGTGGAGCTAGCAGAGAAATTGGAGGGGACGAGTGTCAAGGTGGCGAAATTCAGAGCAGATGGTGAGCAGAAGGAGTTCGCAAAGGAGCAGCTTCAACTGAGTAGCTTTCCCACGATCCTGTTCTTCCCCAAGCATTCGGCCACACCCATCAAATACCCCTCAGAGAAACGGGATGTTGACTCATTGCTAGCATTCGTGAAGGCCCTC---
>Egu_1
ATG---------------GCCTCTGCCACTGCAACTCTCGGTTCGGTCTCTTCGCATTCGCTCGTCTCCCGGGATCCCAAAGCGGCCTTGATTGGGTCTGCCAGGCATCTAGAGGCGTCGATCGTGCCGTCGGCGGTCACT------AATCCTTCCCGGAGGCGATGGGTGGTGAAGCCGCTCCATGCGGTGCCCGCCAAGAGGAACGATTCCGTGGCGTCTCTGGCGGCGGCG---AGGATGGCGGAGGCGGTGGTGGAGGAGAAGAGAAGGGAGAGGGAGAAG------GAGGAAGAGGAGGTGGATTACGATCGGCTAGCGAGAGAGCTCGAGAACTCTTCTCCTCTCGAGATCATGGACAAGGCCCTTGAGAAATTTGGGAACGACATCGCCATCGCCTTCAGTGGAGCAGAGGATGTTGCATTGATAGAGTATGCTCGGTTGACTGGTCGACCCTTCAGAGTCTTCAGCCTGGATACTGGAAGGCTGAACCCAGAGACATACAGGTTCTTTGATGCTGTGGAGAAGCATTATGGCATTCACATTGAATACATGTTCCCAGATGCAGTGGAAGTGCAGGCCTTTGTGAGGAGCAAGGGTCTGTTCTCGTTTTATGAAGATGGACACCAGGAGTGCTGCAGGGTGAGGAAAGTGAGACCATTGAGGAGGGCCCTTAAGGGCCTTAGGGCGTGGATCACTGGACAGAGGAAGGATCAATCCCCTGGCACCAGAGCCCAGATCCCTGTTGTTCAGGCAGATCCTTCTTTTGAAGGGATGGATGGTGGAATTGGTAGCCTAATAAAGTGGAATCCAGTTGCTAATGTAGAAGGCAAAGATATATGGAATTTCCTCAGGACCATGGATGTTCCTGTGAACTCCTTACATTCACAGGGGTATGTGTCAATTGGTTGTGAACCCTGCACCCGCCCTGTCTTGCCTGGTCAGCATGAGAGAGAAGGAAGATGGTGGTGGGAGGATGCAAAGGCCAAGGAGTGTGGACTCCACAAGGGTAACATTGCACAGCAAGGGGTACAAAAATCAGGTAGTGATGGAAATGGGGCTGCGACAATCAACAAA------------TCGGACATCTTTGAGACCCAAGCCATTGTTAACCTTAGCAGGCCAGGTATAGAAAACTTGCTGAGGATGGAGAACAGGAGAGAGCCTTGGCTGGTTGTTCTCTATGCTCCTTGGTGCCGCTTTTGCCAGGGAATGGAAGCTTCCTTTGTAGAGTTGGCTGAGAAGCTCTCTGGTACAGGCATCAAGGTAGGGAAGTTCCGGGCAGATGGAGACCTGAAACCATTTGCTCAACAAGAACTTCAATTGAGAAGCTTCCCCACAATACTGTTCTTCCCCAAGCACGCATCTAGGCCCATAAAATATTCTTCTGAACGGCGGGATGTCGATTCACTCCTTGCATTTATCAATGCTCTTCGA
>Egu_2
ATG---------------GCTTCCGCTGCTGCGACTTCCGGTTCAATCTCTTCGCATTCGCTCATCTCCCGCGATGCCAGAGCTGCCCTGATTGGATCCGTGAGGCATCTGGAGGCGTCAATCGTGCCGTCGACGCTCAAT------TGTCCTTCCCGGAGGCGATGGGCCGTGAAGCCGCTCCATGCGGTGCCCACTAGGAGGAACGACTCCGTGGCGCCACTGGCGGCGGCGGCTACGATGGCGGAGGCGGTGGCGGAGGAGAAGGGGAGGGGGAGGGAGGAG------GAGGAAGAGAAGGTGGATTACGATCAGCTGGCGAGAGAGCTCGAGAACGCTTCCCCCCTCGAGATCATGGATAAGGCCCTCGAGAAATTTGGGGACGACATCGCCATCGCCTTCAGTGGAGCGGAGGATGTTGCATTGATAGAGTATGCTCGGTTGACTGGTCGGCCTTTCAGAGTCTTCAGCCTTGACACTGGAAGGCTGAACCCAGAGACATACAGGTTCTTTGATGCTGTGGAGAAGCATTACGGCATTCACATTGAATACATGTTCCCAGATGCAGTGGAAGTGCAGGCCCTTGTGAGGAGCAAGGGTTTGTTCTCTTTCTATGAGGACGGGCACCAGGAGTGCTGCAGAGTGAGGAAAGTAAGACCTTTGAGGAGGGCTCTCAAAGGCCTCAGGGCTTGGATCACTGGACAGAGGAAGGATCAATCCCCTGGCACCAGAGCCCAAATCCCTGTCGTTCAGGTAGATCCTTCTTTTGAAGGGATTGATGGTGGAATTGGTAGCTTGATAAAGTGGAATCCAGTCGCTAATGTGGAAGGCAAAGATATATGGGATTTCATCAGGACCATGGATGTTCCTGTGAACTCCTTGCACTCACAGGGTTATGTGTCCATTGGTTGTGAACCCTGCACCAGACCTGTCTTGCCTGGTCAGCACGAGAGAGAAGGAAGGTGGTGGTGGGAGGATGCAAAGGCCAAGGAGTGCGGACTCCACAAGGGAAACGTCGCACAGGAGGCGGCACAAAAATTAGGTACTAATGGAAATGGAGCTGCGGCTGTCAACTCCGTACATGGCATACCAGACATCTTCGAGACCCAAGCCATTGTTAACCTAAGCAGGCCAGGAATAGATAACTTGCTCAGGCTAGAGAACCGGAGGGAGCCCTGGCTGGTTGTTCTCTATGCTCCTTGGTGCCGCTTTTGCCAGGGAATGGAAGCTTCGTATGTAGAGTTGGCTGAGAAGCTCTCTGGTACAGGCATCAAGGTAGGGAAGTTCCGGGCTGATGGAGACCAGAAAACATTTGCTCAACAACAACTGCAATTGGGAAGCTTCCCCACAATTCTGTTCTTTCCCAAGCACGCATCAAGGCCCATCAAGTATCCTTCAGAGCGACGAGACGTTGATTCGCTCCTTGCATTTATCAATGCTCTTCGA
>Lch_1
ATG------------------------------------------------------------------CGGTACAACCGGAGATCTCAGATCGGTTCGTTTCGGTCGTTGGATCGGTTCATCTTACCATCGACGGCTGGG------AATGTGTCTCGGAGGCGGGGCGCGTTGAGGCCGGTATCCGCA---CAGGCGAAGCGGAGCGAGTCGGTTGTTCCTCTGGCAGCAACG---ATCGTTGCTTCTGAGGTGGCAGATGTGGAGAGGGAGAAGAAAGGAATA---GAGAAGGAGGAGGTGGTGGATTATGCGAAATTGGCGGAAGATCTGAAAGATGCTTCGCCTCTCGAGATCATCGACAAAGCCCTTGAGAAATTTGGGAATGACATCGGCATTGCTTTCAGTGGAGCAGAGGATGTTGCCTTGATCGAGTATGCCAAGCTAACCGGCCGACCCTTCCGGGTCTTCAGCCTCGACACTGGAAGGCTGAACCCCGAGACCTACAGATTCTTTGATGCTGTGGAGAAGCACTATGACATTCGCATCGAGTACATGTTCCCAGATGCTGTTGAAGTTCAGGGCCTTGTGAGAAACAAGGGTTTGTTTTCCTTCTATGAGGATGGGCACCAGGAGTGCTGCAGAATCAGGAAGGTGAGGCCCTTGAGGCGGGCCCTTATGGGTCTGAGGGCATGGATCACCGGGCAGAGGAAGGATCAGTCACCTGGTACCAGGGCTGAAATCCCGGTTGTTCAGGTGGACCCTTCGTTTGAAGGGATGGACGGTGGGATCGGCAGTCTTGTAAAGTGGAATCCGGTTGCAAATGTGGATGGACAGGATATCTGGAATTTCCTTAGGACCATGGACGTCCCTGTCAATTCCTTGCATTCACAGGGATACGTCTCCATTGGGTGTGAGCCATGCACAAGGCCTGTCTTACCTGGGCAGCATGAGAGGGAAGGAAGGTGGTGGTGGGAGGATGCCAAAGCCAAGGAGTGTGGGCTCCACAAGGGCAACATCAAACAGGAGGAAGTGCCCCAACTCAACGGGAATGGAAATGGTGCTGCCACCGCCACTGAG---------AACCCTGACATCTTCAACACGCAGAACATTGTAAACGTCAGCAGGCCAGGGATCGAGAACTTGCTCCGGCTGGAGAACCGGAGAGAGCCATGGCTCGTCGTCCTCTATGCGCCATGGTGCCGCTTCTGCCAAGGAATGGAAGCCTCCTACATCGAGCTAGCCGAGAAGCTTGCCGGATCCGGCATCAAAGTAGGAAAGTTCAGGTCAGATGGTGATCAGAAGGAATTTGCCAAGGAGGAGCTGCAGCTGGGGAGCTTCCCCACTATACTCTTCTTCCCGAAGAACACGGCCATGCCCATCAAGTACCCATCAGAGAAACGGGACGTTGATTCCTTGCTGGCCTTTGTGAGGGCCCTACAC
>Nco_1
ATG------GCGTCTGTCGCTGCGTCCGCTCAAGTCTCCGGCTCTCTTTCCTCTTCCCATTCGATCCCCAAGGACCAGAGAGGAGCGGGGTTG---------------TTGCAGAGAGTTTGCTTTCCGGCGACCTCGACC---------------CACGGGCGGAAAGATGTCGCA---------------CCTCTGAAGAGTGGGTTCTCCGTCCGGACGGCGTCGCCCGCC---GTCGAATTCCCTGCGGTGGAGAGG---AAGAAGAAAGAGGAAAAGGTGGCTGGCTTTGTTGTAGAAGAAGACTACGAGAAGTTGGCGGAGGAGCTCCAGAATGCATCGCCTTTGGAGATAATTGACAACGCCCTGGCCCGGTTCGGCAACGATATAGCCATTGCTTTCAGTGGAGCTGAGGATGTAGCACTAATCGAATACGCACGGCTCACCGGCAGGCCGTTCCGGGTGTTCAGTCTAGATACAGGAAGGTTGAACCCCGAGACTTATCAGTTTTTTGATGTGGTGGAGAAGCACTATGGCATCCACATAGAGTACATGTTCCCTGATTCTGTTGAGGTTCAAGCTTTGGTTCGAACCAAGGGCTTGTTCTCCTTCTATGAAGATGGGCACCAGGAGTGCTGCAGGGTGAGAAAGGTGCGCCCCCTCCGGCGAGCTCTCAAAGGGCTAAGGGCATGGATCACCGGACAGCGCAAAGATCAGTCACCGGGCACCAGGGCTCACATTCCTGTGGTTCAAGTCGACCCTTCTTTTGAAGGGTTGGATGGTGGTGCTGGCAGCCTGATCAAGTGGAATCCTGTGGCTAATGTTAATGGTGTTGATATGTGGAATTTTCTCCGGGCCATGAACGTGCCAGTGAATTCCTTGCACTCTCAGGGTTATGTCTCTATTGGTTGTGAGCCTTGCACAAGGCCTGTGTTACCGGGTCAACACGAGCGAGAAGGCCGCTGGTGGTGGGAGGATGCAAAGGCGAAGGAGTGCGGCCTTCACAAGGGAAACATCCAGCAGGAGGTC------------------GAAGGAAATGGGAGCGCCGCCACGAATGGTTCTGCTGCCCCATCAGACATTTTCAACAGCAAGAGCGTGGTGAGCCTCAGCCGTGTTGGAATTGAGAATCTGATGAAGGTGGAGAACCGGAGGGAGCCATGGCTGGTTGTCCTTTATGCTCCATGGTGCCGCTTTTGCCAAGCCATGGAAGGTTCTTTCGTGGAGCTGGCAGAGAAATTGGAGGGCATGGGTGTCAAAGTGGGGAAATTCAGAGCAGATGGGGAGCAGAAGGAGTTCTCGAAGGAGCAGCTTCAGTTGGGTAGCTTCCCCACGATCCTGTTCTTCCCTAAGCATTCATCCACACCCATCAAATACCCCTCAGAGAAACGGGATGTCGACTCATTGCTAGCATTCGTGAAAGCCCTCCAA
>Osa_1
ATG------------------------GCTTCCGCTACCGCTTCCATCTCGTCCCACTCCGTCGCCCTCCGCGACCTCAAAGCTGCGAGGATTGGAGCCGTGAAG---CAGCAGGTGGCCGCGGCCCCGGCGGCGGGCACGGCGGCGGCGAGGGCCCAGCGCGCGAGGGCGGTGCGCCCGCTGCGCGCGGCGGAGCCGGCGAGGCAGCCCGTCTCCGCCTCCGCGGCGGCGGCG---CCGGCCGCCGCGCCCGTGGCGGAGGACGCCGCCGCCGCCGCCGTCGAC---GCCCCTGCTCCGGCCGTGGACTACGAGGCCCTGGCCCAGGAGCTGCAGGGCGCGTCGCCGCTGGAGATCATGGATCGGGCACTCGCCATGTTCGGATCCGACATCGCCATCGCCTTCAGCGGGGCGGAGGACGTGGCGCTGATCGAGTACGCGAAGCTGACGGGGCGTCCGTTCCGCGTGTTCAGCCTGGACACGGGGCGGCTGAACCCGGAGACGTACCAGCTGTTCGACAAGGTGGAGAAGCACTACGGGATCCGGATCGAGTACATGTTCCCGGACGCCGGCGAGGTGCAGGCGCTGGTGCGCGCCAAGGGCCTCTTCTCCTTCTACGAGGACGGCCACCAGGAGTGCTGCCGCGCCCGCAAGGTGCGCCCGCTCCGCCGCGCGCTCCGCGGCCTCAGGGCCTGGATCACCGGCCAGCGCAAGGACCAGTCCCCGGGCACCCGCGCCGCCATCCCCGTCGTCCAGGTCGACCCCTCCTTCGAGGGCCTCGCTGGCGGCGCCGGCAGCCTCGTCAAGTGGAACCCCGTCGCCAACGTCGACGGCAAGGACGTGTGGACCTTCCTCCGCGCCATGGATGTCCCCGTCAACGCCCTGCACGCCCAGGGGTACGTCTCGATCGGGTGCGAGCCGTGCACCAGGCCCGTGCTTCCCGGCCAGCACGAGCGGGAAGGGCGGTGGTGGTGGGAGGACGCCAAGGCCAAGGAGTGCGGCCTCCACAAGGGGAACATCGACGACCAGGGTGGGGCGGCGGCGGCGGCGCACAAGGCCGGCGGCGCCAACGGCAACGGGTCGGCCGGCGCGCCGGACATCTTCGAGAGCAGCGGCGTGGTGAGCCTCACCCGCGCCGGCGTCGAGAACCTGCTCCGCCTGGAGAGCCGCGCGGAGCCGTGGCTGGTGGTGCTGTACGCGCCGTGGTGCCCCTTCTGCCAGGCCATGGAGGCGTCCTACCTGGAGCTCGCCGAGAGGCTGGGCGGCGCGGGCGTGAAGGTGGGCAAGTTCCGCGCCGACGGCGAGCAGAAGGCGTTCGCGCAGCAGGAGCTGCAGCTGCAGAGCTTCCCGACCATCCTCCTCTTCCCGAGCCGCACCGCGAGGCCGATCAAGTACCCGTCGGAGAAGCGGGACGTCGACTCGCTCCTCGCCTTCGTCAACAGCCTCCGA
>Out_1
ATGGCAATACGGAATGGAGCAGGGAGTGATGGGATGAGACAGGCTCTCATGTCTCATGGAACTCTCAACAAACAACAACAAGTTCTTCAATTCGGTGCGGTTCGA---ATGAACCCAATTTTATTACCGGGGTCCAAGTTTAAAAGCTGTAGAAAGCAACAAAGAATTGTCGCTCAAGCTATAGAAGGT---CAGCAGCCGCGGGCCAATTCTATTGTTTGTTCTGCTTCAACA---CTCACAGCCCCTGGTGCTTCTGAA---------------TTGAGAGAG---------GAAGGAAGAGTAGATTATGATGAGTTAGCCAAAAATCTCATTGGCGCATCCCCATTGGAAATCATGGATTCCGCTCTATCAATGTTCGGTAACGACATTGCCATTGCATTCAGTGGAGCAGAGGATGTAGCGTTGATTGAATATGCACGTTTGACGGGTCGGCCATTCAGAGTATTCAGTCTTGACACTGGAAGGCTTAATCCCGAGACATACCAATTCTTTGCTGAGGTTGAGAAGCACTACAACATTCACATTGAATACACCTTTCCGGATGCGGTGGAAGTTCAAGCTTTGGTACGGAGTAAAGGGCTGTTTTCCTTTTATGAAGATGGTCACCAGGAATGTTGTAAGATACGTAAGGTGAAGCCTCTTAAACGGGCCCTTAAAGGTCTGAAAGCGTGGATAACTGGACAACGCCGAGATCAGTCTCCTGGAACACGAGCTAACGTTCCCGTTGTTCAGGTGGATCCTTCATTTGAAGGATTAGATGGTGGTGTTGGAAGTCTTATCAAATGGAACCCATTGGCAAATTTTGAAGGCACCAATGTATGGAAATTTCTAAGCACAATGAATGTTCCTGTCAATACTCTTCACTACAAGGGTTATGTATCCATAGGATGTGAACCATGCACCAGGCCAGTTCTACCAGGACAACATGAGCGTGAAGGACGATGGTGGTGGGAAGATGCCAAGGCCAAAGAATGTGGTTTGCATAAGGGAAATATTGAGAGCTTACAAGGA---------------GACATCACAGGTTCACTGCAAGCAAATGGA---------GTTGGTGATTTGTTTTCGAATGAAAATGTCTTGAGATTGACAAGGGAAGGCATTGAAAGGCTTATAAATTTAAAAGATAGGAAGGATTCATGGCTTGTGGTTCTTTATGCACCTTGGTGCAAATTCTCTCAGGCAATGGAAGCATCTTATGATGAACTATCTGCTAAGCTTAGAGGCTCTGGAATTAAAGTTGCCAAATTTCGTGCGGATGGAGAACAGAAGTCATTTTCAAAACAACATCTGCAACTAGAGGCTTTTCCAACTATTCTCTTCTTTCCCAGGCATAGTGCCAAAGCTCTAAAATATCCATCAGAAAAAAGAGATGTAGATTCACTGCTCACCTTTGTGAAAGCCCTACAC
>Pab_1
ATG------------------------GCAGCTGTTTCGCAAGCTCTTCTACACCCTGCAGCCTTCAACACACAACAACAGAAGCCACGGCTGAGTGGGGCTCGG---TCAAATACAATTTCGGTGCCGGCGAACAAATTTAAGAGTTCAAAAAAACAACAAAGAATTTTCGCTCAGTCTTTACAGCCT---GAATCACGCCCGGGTGATTCATGTGCTTGTTTAGCGGCCACC---ATTACAGCTCCTGAATTGGTTGAG---------------------------------GTGGAAAAAGTAGATTACAATGAGATGGCCAATAATCTAATCCATGCATCCCCTTTGGAAATCATGGACAAGGCTCTATCAATGTTCGGTAACGACATTGCGATTGCCTTCAGTGGAGCAGAAGATGTAGTGTTGATTGAATATGCACGGTTGACCGGTCGGCCATTCAGAGTGTTCAGTCTTGATACTGGAAGGCTTAATCCTGAGACATATCAACTCTTTGCAGAGATTGAGAAACACTATAACATTCATATTGAATACACATTTCCTGAGGCTGTGGAAGTTCAAGCATTGGTAAGGAGTAAAGGGTTATTTTCCTTTTATGAAGATGGACACCAAGAATGTTGTAGCATACGCAAAGTGAAGCCCTTAAAAAGGGCACTTAAAGGTCTAAGGGCATGGATTACTGGGCAGCGCCGTGATCAATCTCCCGGAACTCGAGCAACCGTTCCAACAGTGCAGGTGGATCCTTCATTTGAGGGATTAGAGGGTGGTGTTGGAAGCCTTGTTAAGTGGAACCCCTTGGCAAATGTCACGGGTGATGTTGTTTGGAAATTTTTGAGAACAATGGATGTCCCAGTCAATGCTCTTCACCACAAGGGTTATGTTTCTATTGGATGTGAACCATGCACTCGGCCAGTTTTGCCGGGACAACATGAACGTGAAGGACGTTGGTGGTGGGAAGATTCCAAGGCAAAAGAATGTGGCTTGCACAAGGGAAACATTGAAATCTCAGGAGAT---------------AACAAGAACTCAGTGCACGCTGCAAATGGA---------GCTGGTGATCTTTTCTCTAACGAAAATGTTTTGAGGTTGACAAGAGAAGGCATTGAAAGGCTTGCAAGCTTAAAAGAAAGGAAGGAAGCATGGCTTGTAGTCCTTTATGCACCATGGTGTCAATTTTGTCAGGCAATGGAGGCATCTTATGACAAAGTAGCATATAATCTTAAAGCGCATGGTGTTAAGGTTGCCAAATTTCGGGCAGATGGAGAACATAAATCTTTTTGTCAACAACATTTGCAACTTGGAACATTTCCAACCATTCTCTTATTTCCTAAGAATAGTTCAAAAGCTATCAAATATCCCTCTGAAAAAAGGGATGTGGATTCGTTGCTAGCCTTCGCGAAAACTCTTCAA
>Ppe_1
ATGGCTCTCGCTGTTGCTTCTTCTTCTACTTCGATCTCTGGCCGGACCTTCTCTCCATCCACTCCCTCCTCTGACCTCAAAGCTCCACCAGTTGGTTATTTTCGGGTGTTTGATCGAGCCCAAATTCAAAGCCAAGCTGTA------ACATTTTCTCAAAGACGGAGCTCGGTGAAGCCCGTAAATGCG---CAGTCTAAACGGAACGAGTCAATTGTGCCTCTTGCAGCAACC---ATCGTTGCTCCTGAGGCAGTTGAG---------------AAAGTAGAG---------------GCAGAGGATATTACGCAATTGGCTAAAGGGCTTGAGAATGCTTCCCCTCTTGAAATTATGGACAAGGCCCTTGAGAAATTCGGCAACGACATTGCCATTGCTTTCAGTGGAGCTGAGGATGTTGCTTTGATTGAGTATGCACATTTAACCGGTAGGCCCTATAGGGTTTTCAGCTTGGATACTGGGAGGCTGAACCCAGAAACATATCAATTCTTTGACACAGTTGAGAAGCACTATGGCATCCGCATTGAATACATGTTTCCAGATGCTGTTGAAGTTCAGGCATTAGTAAGGAGCAAAGGGCTGTTCTCTTTCTACGAGGATGGGCACCAGGAGTGCTGCCGCGTGAGGAAGGTGAGACCTCTGAGGAGGGCCCTTAAGGGGCTACGTGCCTGGATCACCGGCCAAAGGAAAGATCAATCTCCAGGTACTAGGTCTGAAATTCCGGTTGTCCAGGTCGACCCTGTTTTTGAGGGACTGGATGGTGGGATTGGGAGCCTGGTGAAGTGGAACCCAGTAGCAAATGTTGAAGGTCGTGACATATGGGACTTCCTTCGTGCCATGAATGTGCCTGTGAATTCACTGCACTCGAAGGGGTACATCTCAATTGGTTGTGAGCCATGCACAAGGTCAGTCCTACCAGGGCAACATGAAAGAGAAGGAAGGTGGTGGTGGGAGGATGCCAAGGCTAAGGAATGTGGTCTTCACAAAGGCAACATTAAACAGGAAGAGGGAAACCAATCT------AATGGTAATGGGGCTGCACATTCAAATGGCACTGCCACTGAAACTGATATCTTTACTTCCCAAAATTTAGTTACCTTAAGCCGGACTGGAATAGAAAATTTGGCAAGGCTAGAGAACCGGCACGAACCATGGATTGTAGTGCTCTATGCACCATGGTGCCAATTCTGCCAGGCAATGGAAGGATCATACATTGAGCTGGCTGACAAATTGGCAGGAAGTGGTGTGAAAGTAGGAAAGTTCAGAGCAGATGGTGAGCAGAAGGAGTTTGCCCAGAACGAACTGCAGCTTGGAAGCTTCCCCACGATACTTTTCTTCCCCAAACACTCTTCTCGGCCAATCAAGTACCCATCAGAGAAGAGGGATGTTGATTCATTGATGGCTTTCATCAATGCCCTCCGG
>Ppe_2
ATGGCTTTCACAGCTTCGTCTCCTTCT---------CCCTCTTCTCTGCTTCGCGCTTCGTTCTCTTCGCACGAGCCCAAAGCTCCATGGACATCTTCTGTGAGTCAATCGGATCAATTCTCCTTCACATCGACAGCCGGG------CCCTCTTGCCAGATACCATCGTTGCTAAAACCCATTTCTGCA---GAAACGCACAGGGGCAAATCAGTTGTTCCACTTGCTGCAAAG---GCTGCTGCA---GAGGTTGACAAG---------------AACAACGTA---------------GCAGAAGATTATGAAAATTTGGCCAAAGAGATGGAAAACGCTTCCCCTCTTGAAATTATGGAGAAGGCTCTTGTCAAATTTGGAAATGATATTGCAATTGCCTTCAGTGGAGCTGAGGACATCGCCTTGATCGAGTATGCCAAACTAACTGGTCGGCCCTTCAGGGTATTTAGCCTGGATACTGGGAGGTTAAATCCAGAGACGTACCAGTTTTTTGAAACTGTTGAGAAGCACTATGGTATTCACATTGAATACATGTTCCCTGATGCTGTTGAAGTTCAAGGACTGGTGCGAAGCAAAGGATTATTCTCATTCTATGAAGACGGCCACCAGGAGTGCTGCAGAGTAAGGAAGGTTAGGCCTTTAAGGCGGGCCCTTAAAGGTCTCCGTGCCTGGATCACTGGGCAGAGAAAAGATCAGTCTCCTGGCACAAGGGCTGAGATTCCGATTGTCCAGGTGGACCCATCGTTTGAAGGAATCGATGGTGGAATTGGCAGCTTGGTAAAATGGAATCCTGTTGCCAACGTAGAAGGCCCTGACATATGGAACTTCCTCCAAGTCATGAATGTTCCTGTCAATCCTTTGCACTCACAAGGTTACATTTCAATTGGATGTGAGCCATGCACGAGGCCAGTTCTACCAGGGCAGCATGAAAGGGAAGGAAGATGGTGGTGGGAGGATGCTGAGGCAAAGGAGTGCGGCCTCCATAAAGGAAACATAAAGAAAGATGAGGCGCTACACCTCAATGGCAATGGAAATGAGATTTCAGCAACAAATGGGAGTGCAAATGTCCCAGATATCTTTAACAGCAAGAACTTGGTTTCCTTGAGCAGGACTGGGATAGAGAACCTGACTAGATTGGAAAACCGAAGTGAACCTTGGCTTGTTGTGCTTTATGCACCCTGGTGCCGATTCTGCCAGGCAATGGAAGGATCATATATTGAGTTAGCAGAGACTCTAGCAGGGACAGGAGTGAAGGTGGGTAAGTTCAGGGCTGATGGGAAACATAAAGCATATGCACAACAAGAGCTGCAGTTAGGGAGCTTTCCAACAATATTGTTTTACCCTAAGCACGCATCAAATCCCATCAAGTATCCATCAGAGAAGAGGGATGTTGCGACATTATTGGCCTTTGTGAATGCCCTCCGC
>Vvi_1
ATGGCGTTGGCTGTGACCTCCTCT---TCTGCCATTTCTGGCCCGATT---------TCCTACGCTTCCTCTGAGAACAAAGCTCCACAGATTGGATCATTTCGGCCTGTGGATCGGTCCAATGTTTCGTTGGCAACTGTG------ACTTTTTCACGGAGACAGAGCGCGGTGAAGCCGGTGAACGCT---GAGCCGAAGCGGAACGATTCGATCGTGCCGCTTGCAGCGACG---GTTTCTGCGCCTGAAGTGGCAGAA---------------AAAGTAGAG---------------GTGGAGGACTATGAGCAATTGGCTAGGGACCTTGCAAATGCTTCTCCTCTTGAAATTATGGATAAGGCCCTTGCGAAATTTGGCAATGACATTGCCATTGCTTTCAGTGGGGCTGAAGATATTGCTTTGATTGAATATGCACGCTTAACTGGTCGTCCGTTTAGGGTATTCAGCCTGGACACTGGAAGGTTGAACCCGGAAACATATCAATTCTTTGACACGGTTGAGAAACACTATGGCATCCGCATTGAATACATGTTTCCAGATGCTGTTGAAGTTCAGGGCTTGGTGAGGAGCAAGGGACTGTTCTCCTTCTACGAGGATGGGCACCAGGAGTGCTGCCGTGTGAGGAAGGTGAGACCCTTGAGGAGGGCACTGAAAGGTTTGCGTGCCTGGATCACAGGGCAAAGAAAAGATCAGTCTCCTGGTACCAGGGCTGAAGTTCCTGTTGTCCAGGTGGATCCAGCCTTCGAGGGGTTGGATGGTGGGGTTGGCAGCCTGGTGAAATGGAACCCAGTGGCAAATGTGCAGGGCATGGACATCTGGAATTTCCTCCGTGCTATGAATGTGCCTGTGAATTCATTGCACTCGAAAGGGTATATTTCAATTGGGTGTGAGCCATGCACTAGGCCTGTACTACCTGGCCAGCATGAGAGAGAAGGAAGATGGTGGTGGGAAGATGCCAAGGCCAAGGAGTGTGGGCTTCATAAAGGAAACCTCAAGCAGGAAGATGGA---------------AACAAAAATGGAAATGGGCATGCAAATGGAACCGCCACTGTTTCTGATCTCTTCGACACCCAGAGTTTGGTTACCTTAACCAGGACTGGGATGGAGAATTTGGCAAAATTGGAGAACAGAAAAGAACCTTGGCTTGTGGTGCTCTATGCTCCTTGGTGCCCCTTCTGCCAGGCAATGGAGGGATCATATGTTGAATTAGCTGAGAAGTTGGCAGGATCAGGTGTGAAGGTGGGAAAGTTCAGGGCAGACGGTGATGAAAAGGAATTTGCACAGCGGGAGCTGCAGCTGGGAAGCTTCCCCACAATTCTCTTTTTCCCTAAACACTCATCTCAACCCATAAAGTACACTTCGGAGAAGAGAGATGTCGACTCATTGATGGCTTTTGTGAATGCCCTTCGA
>Vvi_2
ATGGCGTTGGCTGCTTCTTCTTCTTCTTCTGCCATTCTTGGG---------------TCTGTCGGTTCCCATGATCTCAATGCTGCAAAAATTAGCTCTTTCCAAAGGTTGAATCAACCTGTGATTCTATCAGCTTCCTCC------AATGTCATCCATGGACAATCCTGGATGAAGCCAATTTCCGCA---GATCCGAAGAGGAGCCACGCTATGATCCCTTTTGCAGCGACA---GTAGCTGCTCCTGGTAATTCTTCAGTGGAGGTATTGGGGAAGGGTGAA------AGTGAGGTAGTTGAGGATTATGATAAGTTGGCAAAGGACCTAGAAAGTGCCTCCCCTCTTGAAATTATGGACAAGGCCCTTCAAAATTTTGGGAATGATATTGCTATTGCTTTCAGTGGAGCTGAGGATGTGGTTTTGATTGAATATGCGCGGTTAACTGGTCGGCCTTTCAGGGTGTTTAGCCTGGATACTGGAAGGTTGAACCCGGAGACATATGCGTTTTTTGACACCGTGGAGAAGCACTATGGAATTCATATCGAGTATGTGTTTCCAGATTCTGTTGAGGTGCAGGCACTGGTGAGGAACAAGGGATTGTTCTCTTTCTATGAAGATGGTCACCAAGAATGCTGCAGAATACGTAAGGTGAGGCCTCTTAGGAAGGCTCTTAAGGGTCTTCGAGCCTGGATCACTGGGCAGAGGAAAGATCAATCTCCAGGCACCAGAGCTGAAATTCCGGTTGTCCAAGTGGATCCTACATTTGAAGGGATGGATAGTGGGGTTGGCAGCCTAGTGAAGTGGAACCCAGTGGCAAATGTGGACAGCATGGACATTTGGAACTTCCTCAGGGCCATGAATGTGCCTGTTAACAGTTTGCACTCACAAGGATATGTATCAATTGGGTGTGAGCCATGCACTCGACCAGTTTTGCCCGGCCAACACGAGAGGGAAGGAAGGTGGTGGTGGGAGGACTCCAAGGCCAAGGAGTGTGGCCTCCACAAAGGAAATATCAAACAAGAACAGGTGCCTGAACTAAATGGAAATGGCAATGGGGCTGCCCACAAAAATGGAAATGCTGCAGTTACCGACATTTTCAACTCCCAAAATGTAGTTTCCCTTAGTAGAACTGGGATTGGGAACTTAACCAAGTTGGAGAACCGAGCAGATCCATGGCTGGTTGTGCTCTATGCACCTTGGTGCCGTTTTTGCCAGGCCATGGAAGGATCATATGATGAATTGGCGGAAAAGCTGGCGGGTAGTGGGATAAAGGTGGGAAAGTTCAGAGCAGATGGTGAGCAGAAGAAATTTGCACAGCAGGAGCTGCAGCTTGGTAGCTTCCCTACAATACTATTCTTTCCTAAGCATTCTCCCAATCCGATCAAATATCCCTCAGAGAAAAGGGATGTTGATTCGTTGACGGCTTTTGTTAACGCCTTACAA
