# Supplementary material for: The Chloranthus sessilifolius genome provides insight into early diversification of angiosperms
Source: Nat Commun. 2021 Nov 26;12:6929. doi: 10.1038/s41467-021-26931-3 (PMC8626421; doi:10.1038/s41467-021-26931-3)
Supplement: Supplementary file 4 — Source Data [file 41467_2021_26931_MOESM4_ESM.zip › Fig. 3a, c, e and Supplementary Figure 12, 14, Phylogenetic tree/LCG_multi-species coalescent-based/group_1052_CDS.treefile]

(Aco_1:0.0081853798,((Aco_2:0.0049940733,Aco_3:0.0067649919)83:0.0009825081,Aco_4:0.0022432510)70:0.0010351253,(((((((Ash_1:0.3639709206,(Egu_1:0.0715166475,Egu_2:0.0481200796)100:0.1090055575)97:0.0902211666,(Atr_1:0.3072878324,(((Efe_1:0.0309071359,Efe_2:0.0331429385)94:0.0171325989,Nco_1:0.0552269296)100:0.2356535602,Osa_1:0.5783588538)93:0.0976772294)98:0.1360335224)55:0.0531001689,((Cka_1:0.0104185962,Cka_2:0.0041250855)100:0.2641751022,Lch_1:0.1579092903)63:0.0257208980)47:0.0323503479,Csp_2:0.2230427465)24:0.0166896084,Csp_1:0.2042056341)42:0.0231289319,((Cde_1:0.0588661898,Cde_2:0.0220230619)100:0.2895099067,(Out_1:0.1753083681,Pab_1:0.2082808510)100:0.5602998778)77:0.0974179016)54:0.0510111134,((Ppe_1:0.1717571402,Vvi_1:0.1387360733)100:0.0695782639,(Ppe_2:0.2995710983,Vvi_2:0.2481735389)63:0.0191688675)96:0.0473401044)100:0.2841494981);
