# Supplementary material for: The Chloranthus sessilifolius genome provides insight into early diversification of angiosperms
Source: Nat Commun. 2021 Nov 26;12:6929. doi: 10.1038/s41467-021-26931-3 (PMC8626421; doi:10.1038/s41467-021-26931-3)
Supplement: Supplementary file 4 — Source Data [file 41467_2021_26931_MOESM4_ESM.zip › Fig. 3a, c, e and Supplementary Figure 12, 14, Phylogenetic tree/LCG_multi-species coalescent-based/group_1056_CDS.aln-0.2cln]

>Aco_1
ATGGGATCATAT---------TGTTATATGACTACTTCATTGATGATACTGTTGATGATGGTCACATTTGTAAACTCAGATGTGGCTAAAGATAGAGATGAATGTGCAAGCCAATTGGTTGGACTAGCCACTTGTTTACCATATGTTAGTGGAACAGGTAAGGCACCTACACTAGAGTGCTGTAGTGGTTTAAAAGAGGTGCTTGGAAAGAGCAGAAAGTGTCTCTGCGTACTTGTCAAAGATAGAAATGATCCTGAATTGGATCTCAAGATCAATGCTACACTTGCTTTAGGCCTCCCAGCTGTTTGCAAACTTCCGTCCAACGCCTCTGAGTGCCCCGCTCTTTTGAACTTGCCTCCTAATTCACCTGATGCCAAAGTCTTCCAGCAGTTTGTGAATTCCACCAAAGGGAGTGTCCCTCCAGCCTCAACTGGAACCCCA---TCAAGTTCTAGCAATTCTGTACCAGATGCAAAG---GAGAAGAGTGATGGT------------AGCAGGACAAAGAAGTGGTTGGGACTGAAGATGGTTGTCGGTTTTGTATTGTGGTACTTGACCATGACATCAATT---GTTGGTGTT------------
>Aco_2
ATGGCGGGATCC---------CTTGACTGTATGATTACAGTGATGATAATTTTGTCAATGGTTACATTCGTAAAACCAGACATATCTAAAGATAGAGATGAATGTGCAAGCCAATTGGTTGGATTACAAACTTGTTTACCATATATTAGTGGAACAGCTAAGGAACCTCCACCAAAATGTTGTAGTGGTTTGAACCAACTGATTATGACGAGCAAGAAGTGTCTCTGTGTACTTATTAAAGACCAAAATGATCCTCTACTTGGTTCCAAGATCAATGCTACTCTTGCTTTTAGCCTCCCCACTACTTGCAAAGTTCAGACCAATGTATCCGAGTGCTATGCTCTTTTGAACTTGCCTCCTAATTCACCTGATGCCAACGTTTTCCATCAGTTCGGGAATGCCAATAAAGGGAATGTCACAGCCTCT---AATGGAAAACCA---GCAATTTCTGACAAACCTGGATTAGATGAGAAG---GAGAGGAACCATGGT------------TGCAGGACAAAGACGCTGTTGGGAATGAAGACGGTCGTTGGCATTGTATTGTGGTATTTGACATCAATTTTTGAACAAGTTAATGTA------------
>Aco_3
ATGGCTTCATCAAAGTATGTTTATGTGTTAATTATGTTGATGTTTGTGTTGTTAATGGTGTTTGATTTTGTCCAGTGTGAT---------GAAAGAGAAGAATGTACAAACCAATTAATCGGTCTGTCAACTTGTTTACCATATGTTGGTGGAACAGCTAAAGCTCCAACACTTGATTGTTGCCGTGGTATGAAGGAAGTTCTTGCAAAGAGCAAGAAATGTTTGTGTCTTCTTGTTAAGAATCGAAATGATCCAACACTTGGTTTAAAGATCAATGCCACTCTTGCTTTAAACCTCCCTTCTATCTGCAAATCTGATGTTACTATTGCTGATTGTCCTGCTCTTCTGCACTTGCCTCCTAACTCACCAGATGCTCAAGTTTTCCAGCAGTTCGAGAAAAGCTTGCATAAATCATCCCCAACTCCTGCTGATGCCCATCCA---GCCAATTCAACCAGTACTGCTGCATCGGGAAGC------------------------------------------AGAGGCATGGAACTCAAGACAGTTGGTCAGATTTCTTTATGGCTATTGACATCACTCCTGATT---GTGGGA---------------
>Ash_1
ATGGCT---TCACCGGCGGCTGCGGCGGCGATGGCGGTGGCCGTGGCGTTGCTTATGGCGGCGCCGGCTGCGAGATCGGACCTGGCGAAGGACAAGCAGGAGTGCGCGAACCAGCTGGTGGGGCTGGCGACCTGCCTGGTGTACGTTCAGGGGAGCGCTGCCGCGCCGACGCCGGATTGCTGCTCCGGGCTGAAGGAGGTTCTGGCGAAGAGCCCCAAGTGCCTCTGCCTCCTCATCAGAGACAGGAACGATCCCGATCTCGGCATCGCCATCAATCTCACCCGCGCCCTCTCCCTCCCTGATTCCTGCCACGCCGCCGCCAACATCTCCCGCTGCCCTGAGCTGCTGAACCTGCCGGCAAACTCGCCGGAGGCACAGGTCTTCAAGAACTTCACGGAGGCCGGTGAACCTGCGGAGGGCAGCTCAGCCAAGGGAGGTGGCGGC------------TCCGGCGCGAGTAGCACCGGC---ACGAGCAGCACCGGCACGCGCCGGCTGACCGGAGACAGGCGGTGGCTGGGGCCAGAGAGCTCAATC------------------CTGGTGGGTCTCCTCCTCTTATTGGCTGCC------------
>Atr_1
ATGGGC---GAGTGGTTAGTGGCGGTGGGGGTGGCGGTGGCGGTGGTGGTTTTAGGAGGGGCAGGGGAAGTGGGAGGTGACCTGGCGGAGGACAGGAAAGAGTGCACGGAGCAGTTGACTGGGCTGGCGACGTGCCTGCCGTATGTTCAGGGGGAGGCGGCGTCACCTACCAAGGACTGCTGTCGTGGGTTCAAGCAAGTGGTGGAGAAGAGTGACAAGTGCTTCTGCATCCTTATCAAAGACTCCACTGACCCTAACCTCGGCATCAAGATCAACACCTCTCTCGCTGCCAAGCTACCCCACTCTTGTAGCACCTCCGTCAATATATCCCGGTGCCCAGAGATTTTGCACATATCCCCAAACGCACCAGAGGCTCAGATCTTCAAGCAATTCGCCAGTGCTGTGGCTACTAATACCTCCGCCCCTACTGGCTCTGGGAAG---CAGAATGGCACTTCGAGTGGGTCAAGCTCTGAT---------GAGAGCGGAGCTTCGAGA------GATGAGAGGATATGGCGGGGC------------------CTTTTTGTGTGGTGTTTTACTTGCTTGCTTCTT---GTTTTTGCG------------
>Cde_1
---------------------------------------------------------ATGGCAAACTGTGTAGTTTCAGATTTTGAAGGTGATAAACAAGAATGCAGTGAGAAACTCCTGCAAATGGCTGCATGCATTTCTTATGTTACAGGACAAGCAAATGCTCCAACACCTGATTGTTGTGGAGGACTTGGAGATGTTCTTGCTACTTCTAAAAAGTGTCTCTGCATTATGATCAAAGATCGCAATGATCCTTCTCTTCCTTTTAAAATGGATCCTGCTCGCTCACTCAAGCTCCCAAGTGAATGCCATCAACGAGCAAATATTTCAAAATGCCCAGAGTTGTTGCACTTACCACCCAACTCGCCAGATGCAAAAATATTCCAACAATCGAACAGCAGTACTTCTCAAACTAGTACATTGTCCTCTTTAACTGGAAAA---CCAAACACAAGTAGCATTACCTCCATTGCTACG------------------------------AATGAAGGGAAAAAGTGGGTTGAAGTGGAGAAGATGACCGATGTTTGGACTTGGTGCTTGGTGACCCTCGTGATC---CTGGCCAGC------------
>Cka_1
ATGGCC---AGATGCTTTTCATATGCTCAATTATCATCAATCTTGGTGTTT---TTGATGGTGGGGTTTGCGAGATCGGACTTTGCGAGTGACCGGAACGAGTGTGCGACTCAGCTGGTAGGCCTGGCCACATGCCTCCCATATGTACAGGGAGAGTCCAAGACACCTACTCCAGATTGTTGCAGTGGTCTCAAGCAAGTAGTAGCCAAGAGCAGGAAGTGTATATGCATCCTGGTCAAAGATAGGGACGACCCCAATCTTGGATTCAAGATCAATGCAACTCTCGCACTAAAGCTCCCTGGGGCCTGTAGTACCCCGCTCAATGCCACTGAGTGCATAGATCTTCTTCACTTGGCTCCTAATTCGTCTGATGCTCAAATCTTCAAGCAATTTCAGAGTACCCTTGAAGCGAACAATACTACTACAAATGGTACTAAAGGG---AGCCCCAGCACTTCAAGTGGTAGTGGGTCGGGAACAGTGATGAGTACTGGTGCTGCAGCGGATAAAGGAGGGAAGAGATGGGTGGTCAGGGATATGGTTGTGGGTGTTTGGACATGGTGTTTGATATGTTTAGTGATC---ATGGGAGCC------------
>Cka_2
ATGGGT---AGATGGTTTCCATACAGAGAGTTATCATCCATCTTAGTGGTCTCATGCTTGGTAGGGTTTGGTAGATCAGACTTTGCAAGTGACACGAAAGAGTGTGGAGATCAGCTAGTGGCCCTTGCCACATGTCTACCTTACGTTCAGGGAGAGGCCAAGATGCCCACCCCAGATTGTTGCAGTGGTCTGAAGCAAGTTGTAGCCAAAAGCAGGAAGTGTCTCTGTGTCCTTGTTAAGGATAGAGATGACCCAAATTTAGGATTCAAGGTCAATGTCACACTAGCACTCAAGCTCCCATCCTCTTGCGGTGCCCCCATCAATGTCTCTGAGTGCATAGATCTTCTTCACTTGGCTCCTAATTCTAGTCTGGCTCAAGTTTTCAAGCAATTTGAAAGTAGTCTTGAAGGGAAAAACAGCACTACAACTACAACTAATGCTGGTAACTCCATCAGCTCGAGTGGTTCCAGTGGTGGGGCAGTGAAGAGTGGTGGAGCAAGTGATCATATAAGAGGGAAGAGAAGGGTGATGAGGGATATGATTGTGGGTGTTTGGACATGTTGTTTGGTATCACTCATGATTAACATTGGTGGT------------
>Csp_1
ATGGAA---CGACCCTTGTTATATGCTCTACTACCTTCATACTTGCTAGTGTTGTGCCTGTTTGGAGTTGCGAAATCAGACTTCCAAAGCGATGCAAATGAATGCGGGAGCGATTTAGCAGCGCTGGCCACTTGTGTAACTTTCGTTCAGGGAGACGCAAAGGCTCCGACCCCAGATTGTTGCAAAAGTCTAAAGTCAGTCTTGGAGAAGAGTAGGAAGTGCCTCTGCGTCCTTGTTAAAGATCGCGATGATCCGAATCTCGGCATTAAGATCAATGGAACTCTTGCTCTCATGCTCCCTGCCCTCTGCCAAGCCCCTGTCAATGGTTATGAGTGCTTAGATCTTCTACACTTGGCTCCTAATTCACCAGAAGCTCAGATTTTCAAGCAATTTGGAAACACTTCTCGTGGGAGTAATGGCACAGCAACTTCTGCTCCAGTAGGT------------GCAGGAGTATCGCCTTCACAG---GTGAGGAGTTCTGGT------------GGAAGAAGAATCATATGGCTTGGCGTAGATAAGGTTGATGGGGTTTGGATATGGACCGTGAAAGGAGAACAGATCTTCTTGGGCTCCCCATCAGCTGTG
>Efe_1
ATGTCT---TCCAAGAAGTTGATTTTGTTGGTGGTGCTCGGATTGGCGTTCTCGTTGGCCGGGCCGGTGGTAATGGCGGACATTGACACTGACAGGACCGAGTGCACGACGCCGCTGACGACGCTGGCGCCGTGCCTGCCGTATGTGCAGCAGCAGGCCGCCGTCCCAACGAAGGACTGCTGCGGAGGGATGCAGCATGTGCTGGACGTCAACAAGAAGTGCCTCTGCCTTCTCGTCGAGGACAGCAGCAATCCGAAGCTAGGCATCAAGTTTAATGTTACTCTGGCCCTGCACGTTCCCGTCTTCTGCAAGATTCCGGCAAATATCACCGAATGCCTAGACATCTTGAAGATCGCACCCAATTCCCCGGATGCCAAGCTTTTCAAGCAAACCACCGGCAGCCTCAGCCCTACCGTCTCCGCTCCAGCGACCGGAGCAAGC---GATGGTTCTAGTTCGCCGGTCAGCGGTTGGAGT------------------------------GAACAAAGCGGACGCAACCTGGTTAATGGACGCCTTGTTCTATTCATGAGCTGGTTTCTCATGTCGCTTGCTATGTGCTTT------------------
>Efe_2
ATGTCT---TCCAAGGCATTGATTTCGTTGGTGGTGCTCGGATTGGCGTTCTCGTTGGCCGGGCCGGTGGTAATGGCGGACATTGACAATGACAGGGCCGAGTGCACGACGCCGCTGACGACGCTGGCGCAGTGCCTGCCGTATGTGCAGGAGCAGGCCACCGTCCTAACGAAGTCCTGCTGCGAGGGGATGCAGCATGTGCTGGACGTCAACAAGAAGTGCCTCTGCCTTCTCGTCAAGGACAGCAGCAATCCGAAGCTCGGCATCAAGTTTAATGTCACTCTGGCCCTCCAAGTCCCCGACTTCTGCAAGATTCCGGCGAATATCACCGAATGCATAGACATCTTGAACATAGCACCCAATTCGGCGGATGCCAATCTTTTCAAGCAAACCACCGGCAGCCTCAGCCCTACCGTCTCCGCTCCGGCGACCGGAGCAAAC---GTTGGTTCTAGTTCGCCAGCCAGCGGTTGGAGC------------------------------GAACATGGTGGACGCCACCTGGTTAATGGACACCTTGTTCTACTCATGGGCTGCTTTCTCATGTCTCTTACAATGTCTATTTGGAAC------------
>Egu_1
ATGGCA---ACCTTCTACACTTCCTCCCATTATTGGGTTCTGCTGCTGGTGCTCTGCTTGTTCTCAACGGCGAGCTCCGATGTGTCGAGCGACCAGAAAGAGTGCTCGGATCAATTGGTGGGGCTGGCCACCTGCCTGTCCTTCGTCCAAGGGAATGCCAAGGCTCCCACCCCTGACTGCTGCACCGGCCTCAAACAAGTCCTTGCCAAAAGCCCCAAGTGTCTGTGCATCCTCATCAAGGATAGTGATGATCCCCAGCTTGGTATCAAGTTCAATGTCAGCCTCGCTCTTAGACTGCCTTCGCTCTGCAGCGCCCCTGCCAACATTTCCGAGTGCCCAAAACTTCTGAACCTGCCTCCAAATTCCCAGGACGCTGAGATCTTTAAGCAGGCTGCGAATACAACTCAAGATAAGGGCAACTCG---ACGAGCAGTGGGAGC---ACGGGCGTCAGCGCGCAAGCAAGCAGCGGGGGGAGT------------------------CATTTGGGAGGGCCGGGTTGGGTGGGAGCGGAGAAGGTGGTTCGGTGTCTTCCTTTTGTGGTGCCAGCACTCCTACTA------------------------
>Egu_2
ATGGCTCCTTTGCTTCGCAGCTCTCAGCTACTATACTTTCTATTGGTAATACCAGGATTGTTTAGCTTCGCAAGCTCGGATTTTGCGAGCGACCGGGCGGAGTGCGCGGACCAACTAACGGGGCTGGCGACGTGTCTCACCTACGTGGAGAACAGAGCCTCGGCTCCGACGCCGGACTGCTGTTCCGGCCTCAAGCAGGTCCTGGCCAAGAGTCGCAAATGCCTGTGCGTTCTCATCAAAGATCGCGATAACCCCAGTCTCGGGGTCAAGATTAATGTCACGACTGCCATGGCTCTGCCTACTGTGTGTCACGCATCTGCGAATATATCTGAGTGTCCAAAACTTTTGAACCTGCCTCCAAATTCAAAAGATGCCCAGATTTTCGAGCAGCATGGAAATACTACGCAAGCAACTGCAAATACCGGTGCGACGAGCAGCGTG---------------GCCAGCGGTGCGAGCGTACAA---GGGAATTACCACGGA------------------GGAAAGAAGTGGTTGGGAGTGGGGAAGGTTGGTGGCATGTCCTCATCTTTTCTCGCTGCCTACCTGGTC---CTGGGCGGC------------
>Lch_1
ATGGGA---------------AGATTCTTGCTATCATCCATCCTGACCATT---TGTTTAGTGGGCCTTGCGAGATCAGACTTCGCGAGTGACGAGAAAGAATGTGGGGAGGTACTGGTGGGCCTTGCTCCTTGCCTTGGTTACGTTCAAGCTCAAGCCAAGAGTCCCACCCCTGATTGCTGTAGTGGGCTCAAGCAAGTCCTAGTCAAGAGTAGGAAATGCCTGTGTGTTCTCATCAAAGATCGTGACGATCCGAACCTCGGTATCAAGATCAACGCAACGTTGGCACTGAAACTCCCCGGCGCTTGTGGCGCCTCCGTCAATGGCACCAAATGTATAGGTAAAGGAAACACCCCAAATCCGAGT------------------------------------------------------------------------------GGTGCGAGCAGTGGTGGTGGGTCAGGGGTAGCAACGGTGAATAGTAGTGGGATAGGT------AGCAGAGGAAAGGAATGGTGGGCAAGAGATATGGTTGTGGGTGTTTGGCTATGGTGCTTTGTCTGGTTTGTGATC---ATGTGCAGC------------
>Nco_1
ATGTCT---TCCAACGCATGGGTCTGCTTGGTGGTGCTCGGATTGGCGTTGCCGCTCATGGGATCGATGGTAATGGCGGACATAGAGAGTGACAAGAAAGAATGCACGACGCCGCTGACGACGTTATTGCCGTGCCTGCCATATGTGCAGGGGCAGGCAAAAGTCCCAACGCAGGACTGCTGCGGAGGGATGCAGAATGTGCTCGACACCAACAGGAAATGCCTCTGCATTCTCATCAAGGACCGCAACAACCCGCAGCTCGGCATCGAGTTCAACGCCACGCTGGCCCTTCGCGTCCCCGACTTCTGCAAGATTCCGGCGAATATCACCGAATGCCTAGACATCTTGCACATTGCACCCAATTCTCCGGATGCTAAGATTTTCGAGCCAAACTCCGGCAGCCCCAGCCCTGCCGGCTCAACTCCAGCACCACCCGGACCAGGTGATGGTTCTAGTTCGCCGACCAGCGGTTGGAGC------------------------------GACCAAAGAGGAAGCAACTTGGGGACTGGACGCCTTCTTCTACTCATGGGCTGGTTTCTCATGTCTCTTTCTATGTCTATTTGGAAC------------
>Osa_1
ATGGAGCGTCATCGGGGAGCGGTGGTTCTCGTGGTGGCGGCGGCGGCGATGGCGATGGCGATGTCGGCGGTGAGGGGGGATTTCGCGGCGGACAGGGCGGAGTGCGCGGACAAGCTGATGGCGCTGTCGACGTGCCTGACGTTCGTGCAGGGGGGCGCGGCGGCGCCGACGCCGGACTGCTGCTCGGGGCTGAAGGCGGTGCTGGCGGCGAGCCGCAAGTGCCTGTGCGTGCTCATCAAGGACCGCGACGACCCAAACCTCGGCCTCAAGATCAACGTCACCAAGGCGCTCTCCCTCCCCCAGCTCTGCAACGCCCCCGCCAACATCTCCGACTGCCCAAGGCTGTTGAACTTGCCACCAAACTCCAAGGACGCGCAGATCTTCGAACAGTTCGCCAAGCAGCAGGCTGCCATGCAGGGCAGCCCCAGTGCATCCCCTGGTGGG------------TCAAGCGCACCGGCCGCGGGC---GCGCAGAAGAGCGGT------------GCGGCCGTGTTGCGGTGGTTGGGAGTGGACGGAGTTGGTGGCCTCCTCCTCTTCCTCCTCTCCTCCGCCGTCGCC---GTCGCCGCGCCTCTCCTGCTC
>Osa_2
ATGGCG---------------------ATGGTGGCGATGGTGGTGGCGGCGATGGCGGTGGCGGCGGTGGCGAGGGGGGACATGAGCGCGGACAGGACGGAGTGCGCGGACCAGCTGGTGGGGCTGGCGCCGTGCCTGCAGTACGTGCAGGGGGAGGCGAAGGCGCCGGCGCCGGACTGCTGCGGGGGGCTCCGGCAGGTGCTCGGGAAGAGCCCCAAGTGCCTGTGCGTCCTCGTCAAGGACAAGGACGACCCAAACCTCGGCATCAAGATCAACGCCACCCTCGCCCTCGCCCTCCCCTCCGCCTGCGGCGCCACCGCCAACGTCTCCCACTGCCCCCAGCTCCTTCACATTCCTCCGAACTCGAAAGACGCCGCCATCTTCAGCCCCGGTGGCGACAAGGGCTCCCCTGCTGCTCCAGCGAAGACGACGACGACCGAC---TCGCGCGCTGTGCAGGCGGCCAACGGGGGCAGCTCGGCGGCGACCGCCGGCGCC---------------------------------------------------GCGCTGACGGCGTTGCTGGCCGGCTACTTCCTCGAATTCTCAGCTCCGTCGTCCTTC
>Out_1
ATGGCC---------------AAGGCTTGGATGATTGCGGGCATTTTGTTGTTGAGTATGGCTGCTTTGACAGTCTCAGATTTTGCCAGCGACCAGAAAGAGTGTGGGTCTCAGCTTGTGACTCTGGCAAGCTGCATTCCTTATGTCAAGGGCTCGGCCAAAATGCCTGCTAAAGATTGCTGTGACAGTCTTCTCCAGATACACTTGAAGAATCCCAAATGCCTTTGTGTTCTGATCAAGGATAGCTCTGATCCCCAGGCTGGGATAACCATAAATGAGACTCTGGCATTGCAGTTGCCGAAAGACTGTAATGTGGCTTCCAACATCTCCAAGTGTCCAGGCCTGCTGCACATGTCTCCAGACTCCCCAGACGCTCAGATCTTCAAAGACAACAGCACCTCCTCCTCCCCTGCTTCGGCTGTTGAAATGGTGGCATTT------GCCAACACTTGGTCACGAGTTCGATTCCCATCC---ATCCGTTGCCAG------------CAC---------------------------------------------------------------AGGCTGGTCTTG------------------------
>Pab_1
ATGGCG---------------GAGAAGGCGCTGACAGTAGGAATCCTGGTCATGGCCATGGCCTTTCTGGCGCTCTCAGACTTTGCTGCGGACCAGAAAGAATGTGGGTCTCAGCTCGCGACGCTGGCCACATGCATTCCATATGTCCAGGGCTCCGCCAAATTCCCTGCCAAGGACTGCTGCGACGGGCTCCTGAAACTCCACTTGAAGGATCCGAAGTGCCTCTGCGTTCTGATAAAAGACAGCTCAGATCCTCAGCTGGGGATAACTATAAACAAGACTCTGGCTTTGCAGCTGCCGGACGACTGTAAAGTGGCCGCTAATGTATCCAGGTGTCCAGCCCTTCTACACATATCGCCGAACTCTCCTGATGCTCAGGTCTTCAAAAACACTACTACTCCGTCTTCCTCTGCTGTATCTAATGTGTCAGTGGCTCCACAA---ACAAACCCTTACACCCATCCTGCAGTCAAAAGC---TTCAGCTGCGAA------------GTGAGACCACCGATGCACTGGATAGCGACT---------------GTATTAATTTGGGGTTTGGGTTATGTTTTGCTTTCAGTAGAGGCATCTGGATCTCTG
>Pab_2
ATGGCG---------------GAGAAGGCGCTGACAGTAGGAATCCTGGTCATGGCCATGGCCTTTCTGGCGCTCTCAGACTTTGCTGCGGACCAGAAAGAATGTGGGTCTCAGCTCGCGACGCTGGCCACATGCATTCCATATGTCCAGGGCTCCGCCAAATTCCCTGCCAAGGACTGCTGCGACGGGCTCCTGAAACTCCACTTGAAGGATCCGAAGTGCCTCTGCGTTCTGATAAAAGACAGCTCAGATCCTCAGCTGGGGATAACTATAAACAAGACTCTGGCTTTGCAGCTGCCGGACGACTGTAAAGTGGCCGCTAATGTATCCAGGTGTCCAGCCCTTCTACACATATCGCCGAACTCTCCTGATGCTCAGGTCTTCAAAAACACTACTACTCCGTCTTCCTCTGCTGTATCTAATGTGTCAGTGGCTCCACAA---ACAAACCCTTACACCCATCCTGCGGTCAAAAGC---TTCAGCTGCGAA------------GTGAGACCACCGATGCACTGGACAGCGACT---------------GTATTAATTTGGGGTTTGGGGTATGTTTTGCTTTCAGTAGAGGCGTCTGGATCTCTG
>Ppe_1
ATGAGCAACTCAAAGAAGCTGAGTGTGGCGCTCTCAAGCATCTTGGTGCTGATGTTGCTAGTTGATTTTGGCAGCTCAAACATAGACCAAGATAGGGCGGAATGTGCAGAACAACTAGTAGGGCTTGCCCCATGCCTTCCTTATGTAGGTGGTGATGCCAAAGCTCCCACACTAGACTGTTGCACTGGGATTAAAGAAGTGGAGCAGAAGAGCAAGAAATGCCTCTGTGTCCTAATTAAGGACCGCAACGATCCGAATCTTGGCCTCAAGATCAATGCCACTCTTGCATTACAACTTCCTACTTCTTGTCATGTCCCTGTTAACATATCTAGATGTGTTGATCTCTTGAATTTGCCATCAAACTCTCCGGACGCTAAGATGTTCAGGGAATATGCAAACAAGACTGCAGCTAGCAGCACTGTCCCTATAGCCAGTGGGAAT---------TCTACAAGCAATGGTACAGTTGCTCAA---GCAAAGAGTGATGGTGTG---------AGCCTGGAAAAGAGAGTGCTGGGAGTAGAGATGCTTCTTGGGGCCTTAATGTGGTTTTATACT------------------------------------
>Ppe_2
ATGGGA---TTGGTGAGACTACCAGTCGTCCTGGTCCTGCTGCTAATTATATCAATAAGCTTGGGAATGGCAGCAGCAGATTCAGCAAAAGATAGAGACGAATGTACGCAGCAGTTAGCAGGGATGGCCACGTGTCTGCCTTACGTTCAAGGCCAAGCTAAGACCCCAACACCAGACTGTTGCAGTGGTCTCAAGCAAGTCCTCAACAGCAATAAGAAGTGCCTTTGCGTTATCATTCAAGATCGCAATGATCCAGAACTGGATCTGCAGATAAATGTCACGCTTGCTTTGGGCCTGCCTTCCGTTTGCCAGGTCCCTGCTAATGTCTCAAAGTGTCCCGAACTTCTGCATTTGGATCCTAAATCACCAGAAGCTCAAGTTTTCTATCAGTTGGAAAGGAACTCTACTCAAACTGCCAACTCGAGTCTTGCTCCAAGTCCT---AGTGCAGTTGAGGCTCCCGCCAGTGCCAAAAGT---GTAGGGTCAAGTTCTAGCAGCCGAAAAGTCGGTGTGTTGCAGTGGAAAGAAAGAGACTCG---------------TCCTGGTGTTTCGCCTTAATGGTTTTCTACTTGTTCATC------------
>Vvi_1
ATGGCT---TCAAAATATGCGGTTCTCGGGTTGTTAGACATGTTGGTGATCATGATGCTGCTCATGTCTGCAAGCGCAGACTTCGCCAAGGATAGGGAGGAGTGCGCAGACCAGTTGGTTGGCCTCGCGACTTGTCTTCCTTACGTGGGGGGAGAAGGGAAGTCTCCAACTCTTGATTGCTGTACAGGGCTGAAACAGGTCCTGCAGAAGGCCAGAAAGTGCCTATGCATACTGATCAAGGATCGGAATGATCCGAATCTCGGTCTTAAGATCAATGCTACACTTGCTATGGGCCTTCCCAGCGCCTGCCATGCACCTGCTAACATATCTGCATGTCCTGCTCTGCTGCAACTACCAGCAGGCTCACCTGATGCTAAGATATTCGAGGAATACGGGAACAGCACAGCTGCCAGCAAAAGCACCTCAGTTGCAAGTGCTAAG---GCCAACTCA---AGTAGTGGATCAAGTGCTGAG---ATGAAGAGCGATGGT---------------GGGAGGAGGAGATGGGTGGGAGTAGAACTGGTTTTTGGG---CTTTTGTTCCTGATTGTTTCTCACCTCCTG---CTTAGTTCT------------
>Vvi_2
ATGGCT---TCAAAATATGTGATTCTGGGGTTGTTGGACTTGTTGGTG---ATGATGCTGCTCATGTCTGCAAGCGCAGACTTCGCCAAGGATAGGCAGGAGTGCGCAGACCAGCTGGTTGGCCTCGCTACTTGTCTTCCTTATGTACAGGGTGAAGGGAAGGCCCCCACTCTTGACTGCTGTACTGGGCTCAAACAAGTCCTGCAGAAGAGCAAAAAGTGCCTATGCGTACTGATCAAGGATCGGGACGACCCGAATCTTGGCTTCAAGATCAATACTACGCTTGCTCTTAGCCTTCCCACCGCCTGCAATACACCGGCCAACATGTCTGAGTGTCCTGCTCTTCTGCAACTCCCACCAGGCTCACCTGATGCTAAGATATTCGAGGAGTCCGGGAACAGCACGGTTACAACCAAAAGCACCCCAGTTGCAAGCGCTAAG---GCCAACTCGACTAGCAGTGGATCGAGCTCTGAG---ATGAGGAGTGGTGGC------------TGGCGGAGGAGGAGATGGGTGGGAGTAGAACTGGTTTTTGGG---CTTCTCTTCTTGATTGTTTCTCACCTCCTG---CTTAGTTCG------------
>Vvi_3
ATGGGA---TCA---------CACTGTACTTTCATGATCTTAGTGATTGTATCAATGGTGATTACCTGTGTAACCTCAGATTCAGCCAAAGACAAACAAGAATGTACAGAGCAGTTGGTAGGGATGGCCACATGTCTTCCCTATGTTGGGGGTGATGCAAAAGCCCCAACACCAGACTGCTGCAGTGGTCTCAAACAAGTCCTGCAGAAGAACAAGAAATGCCTGTGTGTGATTATTAAAGATAGAAATGATCCAGATCTGGGTCTCAACCTTAATGCCACACTTGCCTTGGGCCTTCCTTCTGTTTGCCATGCTCCTGCTAATGTTTCCCAGTGCCCAGCTCTTCTACACTTGGCTCCTAATTCACCAGATGCTCAGGTCTTTTACCAGTTTGCTAACAGCTCCAATGGCACTGCCAGCAGCACTCCTTCTACTGTTAAA---AGCAATTCCAGTGCAAGTGCTAATAGTAAAGGC---GTGAGCGCTCAGGGTGGCTGTTGC------AATGGAAAGAAATGGCTGAATTTGGAGTTTGCTGTTGGTACTTTGCTATGGCTTCTCACTTCAAACTTGCTC---ATT------------------
