# Supplementary material for: The Chloranthus sessilifolius genome provides insight into early diversification of angiosperms
Source: Nat Commun. 2021 Nov 26;12:6929. doi: 10.1038/s41467-021-26931-3 (PMC8626421; doi:10.1038/s41467-021-26931-3)
Supplement: Supplementary file 4 — Source Data [file 41467_2021_26931_MOESM4_ESM.zip › Fig. 3a, c, e and Supplementary Figure 12, 14, Phylogenetic tree/LCG_multi-species coalescent-based/group_1056_CDS.treefile]

(Aco_1:0.1306168875,Aco_2:0.2297469318,(Aco_3:0.3041228534,((((((((Ash_1:0.2612137211,Osa_1:0.3278559758)65:0.0690799054,(((Efe_1:0.0474987116,Efe_2:0.0468498534)99:0.0723787740,Nco_1:0.1145238647)100:0.5117175215,Osa_2:0.3033257703)45:0.0470011165)48:0.0899615129,Atr_1:0.3657753890)36:0.0836154562,(Out_1:0.3072661196,(Pab_1:0.0000031926,Pab_2:0.0072771061)99:0.2055827200)100:0.5681837346)84:0.1225100996,(Egu_1:0.3584853308,Egu_2:0.3561097783)93:0.1251289875)68:0.0780316753,(Cde_1:0.6968263735,(((Cka_1:0.1624945461,Cka_2:0.1851999751)93:0.0532023484,Lch_1:0.4030910906)99:0.0963609797,Csp_1:0.3337273211)93:0.0809784965)42:0.0469364826)24:0.0818157265,(Ppe_1:0.3159129557,(Vvi_1:0.0792100889,Vvi_2:0.0654669027)100:0.2090574511)97:0.1379869635)69:0.0865263949,(Ppe_2:0.4862458380,Vvi_3:0.1479327068)98:0.1438106494)99:0.1178983555)100:0.1929154457);
