# Supplementary material for: The Chloranthus sessilifolius genome provides insight into early diversification of angiosperms
Source: Nat Commun. 2021 Nov 26;12:6929. doi: 10.1038/s41467-021-26931-3 (PMC8626421; doi:10.1038/s41467-021-26931-3)
Supplement: Supplementary file 4 — Source Data [file 41467_2021_26931_MOESM4_ESM.zip › Fig. 3a, c, e and Supplementary Figure 12, 14, Phylogenetic tree/LCG_multi-species coalescent-based/group_1066_CDS.aln-0.2cln]

>Aco_1
------------------------------------------------------------ATGAAACTTGGAGAGAAACTGAATGAGGAGAAAAAG---------------GCTGCAGATGTGAAATCTGTATTGTTAATGAAACATTTACAAAATCTAGCGTTATGGGCTGGTGGAGAAGCATCCATGCTCTCTTATGCTGCCTTTCTTGGTAATCGTTTGGCTATATGTGGAGAAACTAATTGTGTTTCACTC---GATCCGTCTTTGTTTCCTTGCCAAAAATGTGAGGCCGTCCTTCAGCCTGGATTTAATTGCACTGTCAGAATAGAAACAAATGGAGCTAAGGTGCGTCGAAGAAACAAACTGTACACCCCAACCATGAATATTGTGATTTACACATGCCATTTCTGTTCATTCGGAAACATGAAAAAGGGCACCCCAAAACATCTCATGAAAGAGCTATTTGCTTCAAAACTTAAGTCGGGCACAGAAGTA---------GGATCTACCTCCAAGAAGAAGAAGGTGATTTCCGAAATTGCTACAATAGGC---------------------------------------AGCAAGGAAATTAGTAAAAAA---------GTG---------------------GTGGAACAGACACCCACGTCAAATTTC---------------------------------------------------------------------------------------ATCCCAAGCAGTTCTGCGATGCCTCAGGAACCAGCAAAAGAGTTTCCTGTTGGGAACAGCCCAATAATCCCAAAATCTTTGTTA------GAGGGGAAG---AAAAAAAAGCGAAAGAAGAGTGGTTCTGCAGGGAAGGAACAAGTTGACAAT---------------------GAAAACAGAAATTTGACACCAAATGCAGAAAAGGTTGTTGGGGAGTCGACTAGAAAAAGAAAAAAGGGTTGGTCCAGTTTGAAGGAAATTGCAGAAAGCGGTGGTAGAAATAATCTC---AACATCACTAATTTACCGTTACCTTTCTTTTTA---------------
>Aco_2
------------------------------------------------------------ATGAAACTTCGAGAGAAACTGAATGAGGAGAAAAAG---------------GCTGCAGATGTGAAATCTGTATTGGTAATGAAACATTTACAAAATCTAGCGTTATGGGCTGGTGGGGAAGCTTCTATGCCCTCTTATGCTGCCTTTCTTGGTAATCGTTTGGCTACTTGTGAAGAAACTACTGGTGTTTCACTC---GATCCGTCTTTGTTTCCTTGCCAAAAATGTGAGGCCGTCCTTCAGCCTGGATTTAATTGCACTGTAAGAATAGAAACAAATGGAGCTAAGGTGCGTCGAAGAAACAAACTGTACATCCCAACCAAGAATATTGTGATTTACACATGCCATTTCTGTTCATTCCGAAACATGAAAAAGGGCACCCCAAAACATCACATGAAAGAGCTATTTGTTTCAAAACTTAAGTCAGGCACAGAAGTA---------GGATCTACCTCCAAGCAGAAGTTGGTGAGTTCCAAAATTGCTACAATAGGC---------------------------------------AGCAAGCAAATTAGTAAAAAA---------GTG---------------------GTGGAACAGACACCCACTTCAAATTTC---------------------------------------------------------------------------------------AACCCAAGCAGTTTGGTGATGCCTCAGGAACCAGCGAAAGAGATTCCTGTTGGGAACAGCCCAATAACTCCAAAATCCTTGTTA------GAGGGGAAG---AAAAAAAAGCGAAAGAAGAGTGGTTCTGCAGTGAAGGAACAAGTTGACAAT---------------------GAAAACAGAAATTTGACACCAAATGCAGAAAAGGTTGTTGGGGAGTCGAGTAGAAAAAGAAGAAAGGGTTGGTCCAGTTTGAAGGAGATTGCAGAAAGTGGTGGTAGCAATAATCTC---AACATTACTAATTTACCGTTACCTTTCTTTTTA---------------
>Ash_1
ATGGGCAGGAGGAGGAAGAAGGATACCACAAAC---CCGAAACAAGGTATCTGTCAAAGAGCTAGGTTGCGTGTTGACATTGCGAGCAAGAAAGAC------------------ACAGATGTCATCTCAATTCTGAAGTTCAAGCATCTGCAGAGATTAGCAACATGGGCTGGTGGAGTAGGTGGCATACCTCCTCTTAGTGCTTTATTTGGATGGAAACTTGCCGCTAATGCAGAGGCATCAGGGATCCCAATG---GACAAATCATCCGTTCTCTGCCAAAGATGTGAATGCGTCCTTCAGCCAGGATTCAACTGCACTATCCGAATTGAAAAGAGCAAGAACAAGAAAAAGCAACCAAATAACTCGTGCACCCTCCCTCAGAATAACATCATCTATAAGTGCAACTTCTGTTCACATATCAACTTATTCAGGGGAACTGCGAAAGGACATATGAAAGACTTGATTTCT---ACAAGGAACATGAAACCAGACAATGTCTCCATATCAAAGCTCGATTGTTCCCGT------------------------------------------------------------------------------------------------------------------------------------------------------------------------------------------------------------------------------------------------------------------------------GCTCAACATTTGTCAGACCCAAGCACTCCGATTACTTCACTGCAAAAACCAGTC---ATTTTTTCA---AATAAGAACAAGAAGATGAGCGGGTTGAAACAAAGAAAGCTTAAGCTTAAT---------------------GGAAACAGCTCTGAGGTTATTGAATCTAGCAAA---------GGGTCTACTAGGAAAAAGAGGAAAACCTGGTCTAGTCTTAAGGACAAAGTGGAGGAGGCTGAA------AGTAGTGTAAGAACAATTAGTTTTTCAAATCCTTTCTTTATGCAGGCAGCAGTCGAG
>Ash_2
ATGGGCAGGAGGAGG---AAGAATTCCACAAAC---CCGAAACAAGGTATCTGTCAAAGAGCTAGGTTGCGTGTTGACATTGCGAGCAAGAAAGAC------------------ACAGATGTTAGCTCAGTTCTGAAGATCAAGCATCTGCAGAGATTAGCAACATGGGCTGGTGGAGTAGGTGGCATATCTCCTCTTGGTGCTTTATTTGGATGGAAACTTGCCGCTAATGCAGAGGCATCAGGGATCCCAATA---GACAAATCATCCGTTCTCTGCCAAAGATGTGAATGCATCCTTCAGCCAGGATTCAACTGCACTATCCGAATTGAAAACAACAAGAACGCGAAAAAGCAACCAAATAAGTCGTGCACCCTCCCTCAGAATAACATCATCTATGCGTGCAGCTTCTGTTTACATATCAACTTATTCAGGGGAACTGCAAAAGGACATATAAAAGACTCGATTTCTTCTACAAGGGACATGAAACCAGACAATGTCGTCACATCGAAGCTCGATCGTTCCCTTGGTGAGCCAATTGATGGCCTCGCCAATGATCCCGCA---------------------------------ACTGAAAAGTTGGAGACCGAT---------------------------------GAAAACGTGGTACTAGCAACGACTTTG---------------------------------------------------------------------------------------AAGACGGAAACTAGGCCTACTGCTCGTGCTGTGGCTCGACATTTGTCAGACCCGAGCACTCCGATTACTTCGCTGCAAAAACCAGTC---ATTTTTTCA---AATAAGGACGAGAAGATGAGTGGGTTGAAACAAGGAAAGCTTAAGCTTGGT------------------AATGGAAACAGCTCTGAGGTTATTGAATCTGGCAAA---------GAATCCGCCAGGAAAAAGAGGAAAACCTGGTCTAGTCTCAAGGATAAAGTGGAGGAGGCTGAA------AGTAGTGTAAGAACAATTAGTTTTTCAAATCCTTTCTTTATGCAGGCAGCAGTCAAG
>Atr_1
ATGGGAGAGCACAAAGGTGGAGAA---------------------------------------------------------------------------------------------------------------------------------------------------------------------------------------------------------------------------------------------------------------------------------------CCTGGTTTTAACTGCACTGTTCGAGTAGAAAGAAATAGAAGCAAAAAGCGCCGT---GCCAAGCCTGGCTCTGCCCCACAAAACAATGTCATATACATTTGTTCTTTTTGCTTCTACAGGAACATAAGAAGAGGAACGCCTCGGGGTCACGTGAAGGCACTTTTTGCCCAAAGACCTGATCTTGAGGTAGGAAGAGAA------GGAGAAGAAGAAATCGAGGGTGGGATACCCAATCATGAGATAGAAAGAGAAATGGGTACTGAAAACCCAATATATGGACGGATATTGAAAACAGATGATAATATTGTCAAT---------------------TTGGTGGGAAATGACAAATACATGCAAGAGAGCAAAAGA---------------------------------------------------------------------------------------GAATCCAGCAACGCAAAACAAAATCAAGAGAGAGTAAAAGAGCCCAGCACTGGAGAACCACAGCAAAACCCTGTCAAAAAAGCTGGC---------------ACGAAACCGATAACAGATGGGAAATCTGGCTTTGTAGAGAGAGCTGAGGCCTTAGGAAAACCAGTTTGTGTTTCCTCAATGGAGAGTGGGTCTGGATCGAATGCTTCGACTGGAAATTCACGGAAGCGGAGGAGGAAATCATGGTCAAGTCTGAAAGAGCTAGCAACCGCTGGCAAG------------------------------GCAATTCCATTTATGGGA---------------
>Atr_2
ATGATGGCAAAGAATGGATCACAT---------------------------------GCAAGAACAATTAGAGAAGAAATTAAAGGCAAAAAGGCTTCAAACGTTAGTGGGACTCATAACCTAAATTCTCTGAAGAGAATTCAACACTTGCACAGATTGGCTACATTGTTATCTGGAAAAGCTTCTGTACCTTGTCTGGGTGCTCTCTTAGGACGTACATTGGCCGCTCATGAAGATGCCCTTGGGATACCACCTCTTGAATCAAATTTCTTTTCTTGCCAAAGATGCAAAACCATTCTTCAGCCTGGTTTTAACTGCAGTGTTCAAGTAGAAAGAAATAGATGCGAAAAATGCCAT---GCCAAGCGTGGCTTTGCCCCACAAAACAATGTGGTATACATTTGCACTTTTTGCTCCTACAGGAACATAAGAAGAGGAACGCCTTGGGGTCACCTCAAGGCACTTTTTGTCCAAAGACCCGATCTTGAGGTAGGAAGAGAT------GCAGAAGCAGAAATCAAGGGTGGGATACCCAATGACGAGATAGAAAGA------------------------------------------------------------------------------------------------------ATTGGCCAAGAGAACGAAAAA---------------------------------------------------------------------------------------GAATCCAGCAATGCAAAACAAAATCAAGAGAGAGTGAAAGATCCCAGCACTGGAGAACCACAACAAAGCCCTGTAGAGAAAGCTGGC---------------ACCAAACCGATAACAGAAGGGAAATCTGGCTTTCTGGAGAGAACTGAGGCCTTAGGAAAACCAGTTTGTGTTTCATCAATGAAGAGGGGGTCTGAATCGAATTCTTCGACTGGAAATTCACAGAAGCAGAGGAGGAAATTATGGTCAAGTCTGAAAGAGCTAGCAACCGGTGGCAAG------------------------------TCGATTCCATTTATGGGA---------------
>Cde_1
ATGGCTAAGAGAAAGGGAAATAAGCCCTCAAAA------CCCAATTCAGGATCCCAAGTTTTAACTCTTAGGCAAGAAAGCAGTGGTAAAAAACCA------ACAAAGTCGTCACACAATGTGAATCACATTTTGAAAATGCAACATCTTGAAAACCTCGCAAAGTGGACAGGTCAAGTGGCTTCAATTCCTCCTCTTGCTGCTTTGTATGGACGCAATTTGGCTGCTAATTCTGAGGCTTTGGATGTTCCTATC---AATTCATCTCTCTTTTCCTGTGCAAGATGTGAAACCATTCTTCAACCCGGCTTTAACTGCACAATCAGAGTCCAAAAGAATTCTCTCAAGATTCGTGAC---CACAAGGCATTGGTTGCCCCCAAGAATAATGTGGTCTATAAGTGTCACTTTTGTCTCCACCAAAACATGAACATGGGCACACCCAAATACTACATGAAAGAAGTAGTTTCATTGAGGCCAAAACACGATTTTGCATCGAAG---------------------------------------------------------------------------------------------------GAAGTCATTGAAGCCAGT------------------------------------------------------------------------------------------------------------------------------------------------------------------------------------------GGAGCGGTTGAAACAAGTGCTCCAAAAACTCCGATGGATCGAATGTTGGTTGCTCATAGT---AAAGAGACAGAGAATGAGAAAGGAACGGGATTTATT------------------------------------CAGCTGATGTCATCATCAGGGAACGAAGAAAGGAATAATGCCTCTCGGAAAAGGAAGAGAAGAAAATCATGGTCTACCTTGAAGGAAATTACTGAGAAAAGCCAA---GAAAGATCAAATAATATGAATAATTTAACAATCCCCTTCTTCTTG---------------
>Cde_2
ATGGCTAAGAGAAAGGGAAATAAGCCCTCAAAA------TCAAATTCAGGATCCCAAGTTTTAACACTTAGGCAGGAAAGCAGTGGTAAAAAACCA------ATAAAGACGTCACACAATGTGAATCACATTTTGAAAATGCAACATCTTGAAAACCTCGCAAAGTGGACAGGTCAAGTGGCTTCAATTCCTCCTCTTGCTGCTTTGTATGGACGCAATTTGGCTTCTAATTCTGAGGCTTTGGATGTTCCTATC---AATTCATCTCTCTTTTCCTGTGCAAGATGTGAAACCATTCTTCAACCTGGCTTTAACTGCACAATCAGAGTCCAAAAGAATTCTCTCAAGATTCGTGAC---CGCAAGGCATTGGTTGCCCCCAAGAATAATGTGGTCTATAAGTGTCACTTTTGTCTCCGCCAAAACTTGAACATGGCCACATCCAAATACTACATGAAAGAAGTAGTTTCATTAAGACCAAAACACGATTTTGCGTTGAAG---------------------------------------------------------------------------------------------------GAAGTCATTGAAGCCAGT------------------------------------------------------------------------------------------------------------------------------------------------------------------------------------------GGAGCGGTTGAGACAAGTGCTCCACAAACTCCGATGGATCAAATGTTGGTTGCTCATAGT---AAAGATACAGAGAATGAGAAAGGAACGGGATTTATT------------------------------------CAGCTGATGTCATCATCAGGGAACGAAGAAAGGAATAATGCCTCTCGGAAAAGGAAGAGAAGAAAATCGTGGTCTACCTTGAAGGAAATTACTGAGAAAAGCCGA---GAAAGATCAAATAATATGAATAATTTAACAATCCCCTTCTTCTTCTATGGAAGCGGTTCC
>Cka_1
ATGGCAAGAAACAAGGGGAAGACAAATGCCTCA---ACACCCGGTTCGGGACATCAGTTAGGGACCCTTCGAGAGGAGAAGAGTGGGAAAAGGAAT------ACCAAAACAAAAAAAAGCTACAGCTCCATGTTGAGGATGCAACATTTGCAGAATTTGGCGACATGGGCGAGCGGGACGGCTCTTATACCTCCTCTTGGGGCTCTCTTTGGGCACCGTTTGGCTGCCAGCGCGGAATCCTTGGGCACCCCTCTC---GACCCATCTCTCTTCCCTTGCCAAAGATGTGAGACCATTCTACAGCCTGGCTGCAACTGCACTGTCCGAATCGAGAAGAACACAGCTAAGAGGTGTCGCCGCAATAAATTATCAGTTCCCTCACAAAACAATGTGGTTTATACTTGTCATTTCTGTTCACACCGTAATCTGAAGAGGGGCACACCAAAGGGTCACATGAAGGAGATTTCTTCTTCGAACCCAAAACTCACTTCAGCCTCAAAACCT---GGTTCAATGGATCAGAAATCTGCCAGCATCGACAAAGATGGAGATACCAAA---------------------------------------GAGGAAATTATCTCTTTGAAA---------------------------------TCAAACATAATATCTGAATCAAATTCT---------------------------------------------------------------------------------------GACAATGCTATG---------AAAGGTCAAGCAATTAGAGAGATTGCTACCGAAAGTAATCCGGTTACACCTTTCACAAAGGTGGGT---AATGTTTTG---CCTGAGAACAGAAAGAACAGTGGATTAGGATCAAACAAGATTTCCAGAGCT---------------------GATAAGAGTTCCTCAACAGCAGAGACAGGAAAAGCCACAAGTGGGTCAAGTAAACGGAAGAGGAAAGGATGGTCTAGTCTGAAGGAGATTGCTGAAAATATGGAGCGCCAAAATACAAGCAGCATTGGCAATTTGACAGTCCCATTCTTTCTA---------------
>Cka_2
ATGGCAAGAAACAAGGGGAGGCCAAATGCCTCA---ACACCCGGTTCGGGACATCAGTTAGGGACCCTTCGAGAGGAGAAGAGTGGGAAAAAGAAT------ACCAAAACAAAAAAAAGCTACAGCTCCATGTTGAGGATGCAACATTTGCAGAATTTGGCGACATGGGCGAGTGGGACGGCTCTTATACCTCCTCTTGGCGCTCTCTTTGGACACTGTTTGGCTGCCAGCTCAGAATCCTTGGGCACCCCTCTC---GACGCATCTCTCTTCCCTTGCCAAAGATGTAAGACCATCCTACAGCCTGGCTACAACTGCACTATCCGAGTCAAGAAGAACAAAGCTAAGAGGCGTCGCTACAAAAAATTATCAGTTCCTTCACAAAACAATGTGGTTTATACTTGTCATTTCTGTTCACACCGTAATCTGATGAGGGGCACACCAAAGGGTCACATGAAGGAGATATCTTCTTCAAACCCAAAACTCATTTCAGCCTCAAAACCT---GGTTCAATAGATCAGAAATCTGCCAGCATCGACAAAGATGGAGATACCGAA---------------------------------------GAGGAAATTATCTCTTTGAAA---------------------------------TCAAACCCAATATCTGAATCAAATTCT---------------------------------------------------------------------------------------GACAATCCTAAG---------AAAGGTCAAGCAATTAGAGAGATTGCTACCGCAAGTAATCCGGTTACACCTTTCACAAAGGTGGGT---AATGTTTTG---CCTGAGAACAGAAAGAACAGTGGATTAGGATCAAACAAGATTTCCAGAGCT---------------------GATAAGAGTTCCTCAACAGCAGAGACAGGAAAAGCCACAATTGGGTCAAGTAAACGGAAGAGGAAAGGATGGTCTAGTCTGAAGGAGATTGCTGAAAATATGGAGCGCCAAAATACAAGCAGCATTGGCAATTTGACAGTCCCATTCTTTCTA---------------
>Csp_1
ATGGCCAAGAAAGAGGGAAAGAGGAAGTCATCC---ACATCCTGTTCTAGGTATGAATTTGCGACACTTAGAGAAGAAAGCAACGGAAAAAAACAT------GTCAAAGGCTTCACAAATGCCAATTCTACCTTGAGAATGCAACATCTAAAGAAGCTTGCAATATGGGTGGGAGCTGAAGCCTCTGTACCTCCTTTAGGTGCTCTATTCGGACACCATTTGGCTGCTAGTGGAGAGGCTATGGGGATGCCTCTT---GATTCGTCGCTATTTCCTTGCCAGAGATGTGAGACTGTTCTTCAGCCTGGCCATAACTGCACTGTCCGGATAGAAAAGAACACAGCCAAGGTGAGATGTCGGAGGAAACCATCCATTTCCACTCAGAACAATTTGGTTTACACTTGCAGTTTCTGTTCACACCGGAACCTGAAAAGAGGCACCCCTAAAGGTCACATGAAAGAGATTTTGATTTCGAAACTGGCA------------TCAGAACCTATTGATGGCATTGATAATAAATCTGTCAGCTCCAAAAAAGGCGTAACAACTAGAGGGGAG---------------------AGATGTAGCTATGCGGAAGAGATGCCTTTGAAG---------------------------------CTGAAGCCCATTTTGGAAGTGAAATTT---------------------------------------------------------------------------------------GACAAATCTGAT---------GCAGATCTGACAACTACAGAGATCCCAACCGAGAACAGTCCAACAACTCCTACGGAAAAAATGCGTATAAATCTTTTG---GAGAAGAAGAGTAAGAGCAGCGGACCGGGATCTAACAAGGTCGGGAAAAGT---------------------GATTATGATTCTGCTACTGTGGAGTCAGGGAAAGGCATTGGTGGGTCGAGCAAACGGAAGAGGAAAGCATGGTCTACTCTGAAAGAAATTGCGGAAAACAGTGAGCTCAGTAACACGAGTAAAGTTAGTAAATTTACTATCCCTTTCTTCATGACTGGGAATGGAATG
>Csp_2
ATGGCCAAGAAAGAGGGAAAGAGGAAGTCATCC---ACACCCTGTTCTAGGTATCAATTTGCGACACTTAGAGAAGAAAGCAACGGAAAAAAACAT------GCCAAAGGCTTCACAAATGCCAATTCTACCTTGAGAATGCAGCATCTAAAGAAGCTTGCAAAATGGGTGGGAGCTGAAGCCTCTATCGGTGCCCTTGATTCACTACTTGATAATGCAATATCGGCCAACGAAAATGATATGTCTACTCCAACC---TGGGTGAGGAAAGAGACAGAAGATGAATGTGAGACTGTTCTTCAGCCTGGCCATAATTGCACTGTTCGGATAGAAAAGAACACAGCCAAGGTGAGACGCTGGAGGAAACCATCCATTTCCACTCAAAAAAATTTGGTTTACACTTGCAGTTTCTATTCACACCAGAATGTGAAAAGAGGCACCCCTAAAGGTCACATGAAAGAGATTTTGAATTTAAAACTGGCA------------TCAAAACCTATTGACGACATTGATAATAAATCTGTCAGCTCCAATAAAGATGTAACAACTAGAGGGGAG---------------------AGATGTAGCTATGCGGAAGAGATGTATTTGAAG---------------------------------CTGAAGCCCATTTTGGAAGTGAGATTT---------------------------------------------------------------------------------------GACAAATCTGAT---------GCAGATCTGACAACTATAGAGATCTCGACCGAGAACAGTCCAACAACTCCTATGGAAAAAATGCGCATAAACCTTTTC---AAGAAGAAGAGTAAGGGCAACGAATCGGGATATAACAAGGTCGGGAAAAGT---------------------GATTATGATTCTGCTACTATGGAGTCAAGGAAAGGCATTGGTGGGTCGAGCAAACAAAAGAGGAAAACATGGTCTACTCTGAAAGAAATTGCAGAAAATAGTGAGCTCAATAACACGAGTAAAGTTAGTAAATTTTCAATCCCTTTCTTCATGATTGGGAATGGAATG
>Efe_1
ATGGGTAAGAAGGAAAGCAAGAGAAAAAGCACAGTGACATGTAATTTCAATTCAAGACCGCAAACAATACGTGAAGAAATCAGAGGCAAAACCGAATCTAATGTCAAAAAACTTCAGGATATCAATGGAGTTCTAAGATTGAAACATTTACAGAAGATTGCATTATGGGCAGGTGCTGAGGGTTCAAGCCCTTCCTTTGGTGCCTATTTTGGGCATCAGCTAGCGTCTTTCCGCGAGGCACTTGGAATCAGAACTAATGATTCCTCGATCATTTCTTGTGAAAGGTGTGAAGCCCTTCTTCAGCCTGGTTTGAACTGCAAGGTTCGGATTGAGAAGAATGTGTCCAAGGGCGGCTGC---AAGGCGAATAAGTCCTCGTTGCAAAATAATTCAGTTTACATATGCCAATTCTGTTCTCATAAGAACATAAAACCAGGAAGCCTCAAACGTTACTTCAAATCGCCTGCAGCATCACAAGTAATTTGTGAATATGGGTCTGGC------ACTAAAATTGCGAACAATCTATCTGCGACTGATGCTGTTTTGCCAACGATATACAAAAGCAATGTCCAAAACGTGGCTTCTGTTTCTCGAGAGAGGTTGCTGCCTTCATCTAAAAGAGACTATGATTCATTGAGGATAAACAACTCAGGGTCAAGCCCTGAAAGTAATATGGAGGAAAGCTGTATACCAGCGAAATTGCCGGCCAAGCAAATGCAGGAATCAGCATCTCGGCACGACGCTGACCTTGTAATGGAGGCTGACAGGTCGGAG------AAAGATGATGTAGTTATGCAA---------------GAAAGTGCCAAAGCTCTCTTGGGAAGAATGATTGGTGGGACTTCAACAAGAAAACAAAGAAAGAGAAAGGCTTCAGTAAGGCAGAAGCGCCCTGCTGTC---------------------GCGAAGAGAGTACGAAGGAGAGAGGGAGAGGTGAGCGCGTCGGTGTCGTCTTCCCTCTTTCGTCGCTCCTTC---------------------------------------------CGGGTGGTCGACGGCGGGTCTATTATTTTGTATGTAGGAGGGGCA------
>Efe_2
ATGGGTAAAAAGGAAAGCAAGCGAAAAAACACAGGAGCATGTAATTTCATTTCGAGACCACAAACCATCCGTGTAGAAATCAGAGGCAAAAGTGAATCCAATGTCAAAAGACTTCAGGACGTTAATGGAGTTCTAAGATTGAAACATCTACAGAACATCGCATTATGGGCAGGTGGCGAGGCTTCAAGCCCTTCCTTTGGTGCCTATTTTGGACATCAGCTTGCATCTTCTCGCGAGGCACTTGGAATCAGAACTAATGATTCCTCAATCATTTGTTGTGAAAGGTGTGAAGCCCTTCTTCTGCCTGGTTTGAACTGCAAGGTTCGGATTGAGAAGAATGTGTTCCAGGGCCACCGC---CAGTCGAATAAGTCCGTGTTGCAAAATAATTCGGTTTACATTTGCCAATTCTGTTCTCATAAGAACATAAAACCAGGAAGCCTCGAGGGTTACCTGAAACCACTTGCAGCATCACAAGTGATTTGTGAGAATCAGTGTGGG------ACTAAAATGGTGAAGAATCAATGTGCGACTGATGCTGTTCTGCCAACAAAATCCAAAAGCTATATGCAAAACGTGGCTTCTGTTTCTCGAGAGAAGATGCTGCCTTCATCTAAAAGTGACTCTGATTACTTGAGAATAAGCAACTTAAGCTCAAACCTTGAAAGTAATATGGAGGAAAGCCGTATGTCTGCTAAATTGCCGGCCAAGCATATGCAGGAAGCGGCATCTCGGCATGATGCTGACCTTGTAATGGAGACTGACAGGTCGGAG------AAAGATGATGCAGTTATGCAGGAAACACCTTTGCAAGAGAGTGCCAAAGCTCCCAGAGGAAGAATGATTGGTGGGACTTCAACAAGAAAACGCAAAAAAAGAAAGGCTTCAGGTGATGCTGGTTCAGTTCAGCCA---------------------GAAAGTTCCATCAGTCTACATGATCATGAAAACACTAATTCTGTGAGTAGACGTAGGAGGAAAAGTTCATGGTCAAGTTTGAAGGAGCTCACTCATGAGGAAGAAGACAAAAGAAAAGGCGATCCGAGCGGCATTCCAATTCGATTTTCATTG---------------
>Egu_1
ATGGGAAGGAAACGGGAGAAGAAAGGTGCCTCA---TTAAACCCAATAATATATGAAAATGTGACACTTCGTGAGGAAAACACTGGTAAAAAGAAT------------------GTTGACAAGAATTCTATCTTGAAGATGCAGCATCTGCAACGACTGGCAACATGGGCCGGTGGGGAAGCTAGAATACCTCCTCTGGGTGCTTTTTTGGGAGCATGTTTGGCTGCTGAAGCAGAGGCTTCAGGGATTCCTCTA---GATCATTCAACTTTTGTTTGCCAGAGATGTGAAACTGTCTTGCAGCCTGGTTTTAACTGCACCATCCGAATAGAAAAGCGTGTGAACAAGGGAAGATGGCGCAAGAAGGCTTATGTTCCCTGTAAGAACAGTGTGGTCTACACATGTCACTTCTGTTCTCATCGGAACGTAAAGTGGGGGACTGCTGAAGGCCATATGAAGAATCTAACTGCTTCAAGACGTAGCCAAGATTCAGACTCAAATCAACAGTGCTCCACAGATAGAGCACACGGCAACTCTGAGAATGTATTAGCTGCTAAACATGAG------------------GTTCGTCAGGATGTTAGAGAGGAAATCCCTTCAAAA---------------------------------CTAGAACCTGTATCGGAGTTGAAATCT---------------------------------------------------------------------------------------ATCACTCCTGGA---------AGAGCAGCGGTTACTGGAGAGATT---CTTGCCAAATGTCCAGTAAACCCACTAGGAAAAGTGGTG---AATACGTCT---CAGAGGAAAAGGAAGGTCAGTGACTCTCTTCCTAACAAGCTTCCTGTTGGT---------------------GGAAATCATTCAGCAATAACTGACTCAGGAAAAGGGACTGGGGGTTCCAGTAAGCGGCGAAGGAAAGCATGGTCTAGCTTGAAGGAGATCAGTGAAAAGAGCGAGCTTGAGAATGCTAAGAACCTCAGCAATTTTGCAATCCCATTTCATATT---------------
>Egu_2
ATGGGAAGGAAACAGGAGAAGAAAGGTGCCTCA---TTAAACCCAATAATATATGAAAATGCAACACTTTGTGAGGAAAACACTGGTAAAAAGAAT------------------GTTGACAATAATTCTATCTTGAAGATTCAGCATCTGCAACGACTGGCAACATGGGCTGGTGGGGAAGCTAGAATACCTCCTCTGGGTGCTTTTTTGGGAGCATGTTTGGCTGCTCAAGCAGAGGCTTCAGGGATTCCTCTA---AATCATTCAACTTTTCTTTGCCAGAGATGTGAAACTGTCTTACAGCCTGGCTTTAACTGCACCGTTCGAATAGAAAAGCATGTGAACAAGGGAAGATGGTGCAAGAAGGCTACTATTCCCTGTAAGAACAGTGTGTTCTACACATGTCGCTTCTGCTCTCATCGGAACCTGAAGTGGGGGACTGCTGAAGCCCATATGAAAAATCTAATTGCTTCAAGACTTAGACAAGATTCAGACTCAAATCAACATTGCTCCGCAGATAGAGCAGATGGTATCTCTGAGAATGTATTAGCTGCTAAACATGCA------------------ATTCATCAGGATGTTGGAGAGGAAATCCCTTTAAAA---------------------------------CTAGAACCTGTATCTGAGTTGAAATCT---------------------------------------------------------------------------------------GTCACTCCTGGA---------AGAGCAGCAGTAACTGGAGAGGTT---CTTGCTAAGATTCCAGTAACTCCACTAGAAAAACTGGTG---AACGCATCT---AAGAGGAAAAGGAAGGTCAGTGGCTCTATTCCTAACAAGCTTCCTGTTGGT---------------------GGAAGTAATTCAGCAATAACTGATTCAGGAAAAGGGACTGGGGGTTCCAGTAGGCGGCGAAGGAAAGCATGGTGTAGCTTGAAGGAGATTGCCGAAAAGAGCGAGCTTGAGGATGCTAGGAACCTCAGCAATTTTGCAATCCCATGTCATATATAT------------
>Lch_1
ATGGCGAAGAAAGGGGGATCCAGAAAGGCATCG---ACACCTGGTTCAGGATATCAATTTTCTAATCTTCGAGAGGAGAGCAGTGGGAAGAAACAA------GTCAAAGGGTCCAAAAGTGTCAGTTCTATCTTGGGGATGCAGCATCTGCAGAAGCTGGCTATTTGGGCAGGTGGGGAAGTTTCTATACCTTCCTTAGGTGCTCTGTTTGGACACCATTTGGCCGCTAGTGGAGAAGCCACAGGAATTTCGATT---GATTCATCGTTCTTTCCTTGCCAAAGATGTGAGACTATCCTTCAGCCTGGCTGTTACTGCACCGTCCGAATAAAAAAGAAAGTAGCCAAGATGCGGCGCCGCAAGAAATCATTCGTTCTTTCAAAGAACAATGTCGCTTACATGTGCCATTTCTGTTCCCACCAGAACCTTAGAAAGGGCACCCCAGAAGGCCACATGAAAGAGATATTTGCTTCAAGGCTGAAACTCATTCCAGAGTCAAAACCGATCAGCTCCACAGATCGAAAATCCGTCATCCCGGAGAAAGATGCAGCAACTGGA---------------------------------------GCAGAGATTATCTATTTGAAG---------------------------------CCAAACCCAATTTCAGAATTGAAGTCC---------------------------------------------------------------------------------------AATAGTCCCATG---AAAGAGAAAGATCGAGTGGTTGGAGAGATTACTATGGAAAACAGCCCAGCAACCCCGTTTAAGAAAGTGGGCACTGCTTTGTCTGAGGAGAAGAAGAGGAAGCAGAACAGATCAAGACCAAAAAAGTCAGTTGAAAAT---------------------GAATACAGCTCGGCAATGAGGGAGACTGGAAAAGCCAGCAAG---------------------------------CGGATCAAGCAAATG------------------------------------------------------------------------------
>Lch_2
ATGGCGAAGAAAGAGGGATCCAGAAAGGCATTG---ACACCTGGTTCAGGATATCAATTTTCTAATCTTCGAGAGGAGAGCAGTGGGAAGAAACAA------GTCAAAGGGTCCAAAAGTGTCAGTTCTATCTTGAGGATGCAGCATCTGCAGAAGCTGGCTATTTGGGCGGGTGGGGAAGTTTCTATACCTTCCTTAGGTGCTCTGTTTGGACGCCATTTGGCCACTAGTGGAGAAGCCACAGGAATTCCGATT---GATTCGTCGTTCTTTCCTTGCCAAAGATGTGAGACTATCCTTCAGCCTGGCTGTAACTGCACCGTCCGAATAAAAAAGAATGTAGCCAAGATGCGGCGCCACAAGAAATCATTCGTTCCTTCAAAGAACAATGTCGCTTACACGTGCCATTTTTGTTCCCACCAGAACCTTAAAAAGGGCACCCCAGAAGGCCACATGAAAGAGATATTTGCTTCAAGGCCGAAACTCATTCCAGAGTCAAAACCGATCAGCTCCACAGATCGAAAATCCGTCATCCCGGAGAAAGATGCAGCAACTGGA---------------------------------------GCAGAGATTATCTATTTGAAG---------------------------------CCAACCCCAATTTCAGAATCGAAGTCC---------------------------------------------------------------------------------------AATAGTCCCATG---AAAGAGAAAGATCAAGTGGTTGGAGAGATTACTATAGAAAACAGCCCAGCAACCCCGTTTAAGAAAGTGGGCACTGCTTTGTCTGAGGAGAAGAAGAGGAAGCAGAACAGATCAAGACCAAAAAAGAGAGTTGAAAAT---------------------GAAAACAGCTCGGCGACGAGGGAGACTGGAAAAGCCAGTAGCGGATCAAGCAAACGTAGGAGGAAAGCATGGTCTAGTCTGAAGGAGATTGCTGAAAATAACGAGCGTGAAAGTGCACACGGCATCGGCAATTTGACAATCCCATTTCTCATA---------------
>Nco_1
ATGGGTAAGAAGGAAGGCAGGAAAAAAGCATTA---ACATGCAATTTTAATTCGGGACCACAAACAATTCGTGATGAAATCAGAGGTAAAAATGAGTCACATGTCAAAAGACTCCATGATGTCAATGGAGTGCTAAGATTGAAACATCTACAGAAGATTGCATTATGGACTGGTGGGGAAGCTTCAAGCCCTTCCTTTGGTGCTTATTTTGGATATCAACTGGCATCTTCTCGTGAGGCACTTGGGATCAGAACTAATGATCCCTCAATCATTTCTTGTCAAAGGTGTGAAGCACTTCTGCAGCCTGGTTTCAACTGCAAGGTTCGCATTGAGAAGAATGCGTCCAAGAGCAATTAC---AAGTCGAAGAAGTCCTTGTTTCAAAACAATTCAGTCTATATATGCCAATTCTGTTCTCATAAGAACTTGAAACCAGGAAGCTGCAAAGGTTACTTGAAGTCACTTACAGCATCAAAATTAGTTTGTAAATCTGGGTCTGGG------ACTAAAATTGTGAACAAGACATATGCGTCCAATGTTATTTTGCCAGGAACACCCAAAAGCAATCTGCCAGACGTGCCTTCTGTTTCTCCAGACAAGATGCTGCTTTCAGCTAAAAGGGACTCTGATTCCTCGGGGATAAACCACTTGGGGTCAAATCTTGAAAGTAATGTCGATGAAAGCCATATACCAGCAACGTTGTTCGCCAATAAAACGCAGGAACCAACATCACAGCATGAAACTGACCCTGTAGTGGAGACTGACAGGTCGGAG------AAAGATGGTGCAGATATGCAGGAAATGGCTTTGCAAGTAAGTGCCCAACCTTTCTCAGGAAGAATGATTGGTGAGTCATCAACTAAAAAGCGCAAAAAAAGGAAATGTTCAGGTGATACTAGTTCGGTTCAGCCA---------------------GAAAGTTCCACCAGTCTACTTGGTCAAGAAAACACTAATTCTGTT---AGACGTAGGAGGAAAAATTCATGGTCAAGTTTGAAGGAGCTCAGCCACGAGGAACAAACCAAAGGAGAAGGTGATCTGGGAGGCATTTCTATTCCATTTTCATTG---------------
>Osa_1
ATG------------------------------------------------------GCACCCGTAGTCGCTCAGGAGGCACATGTGCGGGCCCGG------------------TGGCTTGCACTCGCCGTTGTGGCCGAGCGCCACGACGAACCCCGTCCCGCCCGTGGCGACCGCGGCGCACAGCTCGCGGAGGTTGGC------------------------CTAGATGAGGAGGCGTCG------------------------------------------TGTGAAACAGTCTTACAGCCAGGCTTCAACTGCACAATCCGCATAAAGAACAACAAAAGAAAAGCAAAGCGA---CGCAAGAAGTTAAACACTTGCCAGAACAGCATTTCTTACCTGTGCCATTTCTGTGGAGACCAAAACCTAATAAGGGGCAGCGGAAAGAATATTATGAAGGGCTTGTTATCATCAAGAAAGCCAGTTGGCATGGATGTA---------ACCAGCATAAAGTTGAAAGGGGACAGTAATAACAAGAGATTAGTAACTATAAAAGAGGGCTTTGAATATTCTGTCTCACAACTAGAGTCAACATCTGGGTTGAAACAACAAAAGAATGAGTATGAGGAAAGTCCAGTACCCAATCTTGACGAATCTATGGAAAAGGAGGTAGCGGATCAGGAGAATGTCTCACAGAAAATAGTGGTAACAATCACAAGTGAAAAAGGTATGCATGAAACTGAGCCTGTTTCTGCT---AACAAAATTGCAATATGCCAACCCGATTTTCCTTCAAAAGAATTTCCAGTCGGATCAAGTTTTGTTACTCCTCGAAAGAACAAACTGGTGGATGTGACGCAGAACAAGAAAGGGGAGATGCCAAGTTCAGTTACTGGCAAGGCCCCTACAATGTCAGCTCCAAAGGACCGTGTGAAAAATAAATCTGTAGCAAGTGGTTCTGCTCAGATGTCTGGTAGTTCAAGGAAGCGGGCAAGAAAGGGGTGGACTACGCTGAAACAGATTGCTGAAAAGGAAGAGCTTGAGAGAAAAGAGAAGATGGGTAACTTTGTAATACCATTCTTTATGCAA------------
>Osa_2
ATGGGGAAGAAGCGCGGTGGCCATGGCCATGCCCCGCCGCCCAGGGCCGGGAACCAGGCCGTGTCGCTCCGCGAGGAGAGCTCCGGGAAGACGCGC------------------GCCGACGCGGCCTCCCTGCTGAGGGTCCAGCACCTGCAGCGGCTGGCGGCGTGGGCGGGCGGGGAGGCCAGGGTGGGCCCCCTCGGCGCCCTGCTGGGGCGACGCCTCGCCGCCAACGCCGAGGCGGCCGGGATACCTCTG---GCCGCCTCCACCTTCCTATGCCAGAGGTGTGAAACAGTCTTACAGCCAGGCTTCAACTGCACCATCCGCATAAAGAACAACAAAAGAAAAGCAAAGCGA---CGCAAGAAGTTAAACACTTGCCAGAACAGCATTTCCTACCTGTGCCATTTCTGTGGAGACCAAAACCTAATAAGGGGCAGCGGAAAGAATATTATGAAGGGCTTGTTATCATTAAGAAAGCCAGTTGGCATGGATGTT---------ACCAGCATTAAGTTGAAAGGGGACATAAATAACAAGAGATTAGTAACTATAAAAGAGGGCTTGGAATATTCTGTCTCACAACTAGAGTCAACATCTGGGTTGAAACAACGAAAGAACGAGTATGAGGAGAGCCCAGTACCCAATCTTGACGAATCTATGGAGAAGGAGGTAGCGGATGAGGAAAATGTCTCACAGAAAATAGTAGTAACAATCACAAATGAAAAAAGTACGCATGAAACTGAGCCTGTTTCTGCT---AACAAAATTGCAATATGCCAACCCGATGTTCCTTCGAAAGAATTTTCAGTTGGATCAAGTTTTGTTACTCCTCGAAAGAACAAAGTGGTGGATGTGACGCAGAACAAGAAAGCGGAGATGCCAAGTTCAGTTACTGGCAAGGCCCCTACAATGTCAGCTCCAAACGATAGTATGAAAAATAAACCTGTAGCAATTGGTTCTGCTCAGATGTCTGGTAGTTCAAGGAAGCGGGCAAGAAAGGGGTGGACTACGCTAAAACAGATTGCTGAAAAGGAAGAGCTTGAGAGAAAAGAGAAGATGGGTAACTTTGTAATTCCATTCTTTATGCAA------------
>Out_1
ATGGGGAAGAGTGAGGGGAAGAAGAAGGAGAAG---ATTCATAACATAGGTCTT---GCAAGGACTCTGCGGGAAGCTGGAAAAGCCCATACAAAT------CTGAGTGGAACAACCAATGCAAATACACTAAAGAAGATGGAACATTTACAGAGGGTGGCTGTTTGGGCAGCTGGAGAAGGATCTATTCCACCACTTGGAGCTTTGTTGGGTTCTCGCTTGGCTGCTACTGGAGAAGTTTCAGGCATCCCTCCACGTAACTTTCCTTTTTTCACTTGCCAGAGGTGTGAAACAATTCTTCAGCTCGGGTTCAATTGTTCTATTCGAGTTTTAAAGCCTCATCATAAGGCACGACATCGGCCTCGTGGCGCATCCAAATTGGTAAATGTTGTTATCTATTTATGCAACTTTTGTTCACACAAGAATGTGAAACCTGGCACTCATCAAGATCACATCAAGAAAATAATGGTGGAAGCAGCAGCACGTGCAAGGCAACAAGAG------------------------------TCTACAAATAAGACTATTTTAAAGCAGACAAAAGGAAGGGAT------------------------------------------------------------------------------------------------------------------------------------------------------------------------------------------------GATGACAGT------------------------------------------------------------------------------------------------------------------------------------------------------------CCTTTCTCTCATAACCTTTTTAGTACACCAATATGTGAAACTTCTTCCAGCATTACAAAGAAGAGGAAACGGAAAGGTTGGTCAACATTAAAGGAGCTTACAAGTAGCAACCAAAAGGCACCTTTAAGCAATTTGAATGCTCTGAAAATACCTTCTTTCAATTTGAATGCAGGGAAA
>Pab_1
ATGGGTAAGCGCAAGGGGAAGAAGAAGGAGAGT---ATTCTTAACACAGGTCTT---GCAAGGTCCTTACGTGAAGAGGGAAAAGGTGTTTTAAAC------GTAAGTTCATCGACCAATGCAAATATAATCAAGAAGATGCAACATCTGCAGAGGTTGGCTGTTTGGGCAGCAGGAGAAGGTGGCATTCCACCAATTGGAGCTTTGTTGGGGGTTCACTTAGCTTCCACGGGAGAAGTCTCGGGGATCCCTCCACCTGATTCTTCATTTTTTACTTGTGAAAGGTGTGAAACAATTCTTCAGCCTGGGATTAATTGCTCTGTCCGTGTTTTAAATCATCCTCAAAAGGCACGGCATAAACCTCGTGCTTTTTCCAAATTCGTAAATGTCGTTGTCTATTCATGCAACTTTTGTTCACACAAGAATATGAAACCTGGCACTCATAAGGAGTACCTCAAGAAAAAAACTCTTGAAATGCCAACTGTTGCGATGCAAAAAAAG------------------------------TCTCCGAAGAAGATTTTTTTCAAGCAGACAGAAAGAAATTAT------------------------------------------------------------------------------------------------------------------------------------------------------------------------------------------------GATAAGAGTTCC------------------ATATCGGGCACTCCTTCCTTTGGAAACTCTCCTGGTACTCTGATGTTGACAAATCTTACTAGCACCACA---AAGAAGAGGAAACAGAAAGATTTGTCAACTCCAAAGGGGCTAGTAAGCAGCAATCAGAGGCCACCTTCCTCTGGAAACTCTCCCAGTACTTCGATTTCGGCAAATCTTCCTAGCACCGCAAAGAAGAGGAAACGGAAAGGTTTGTCAACTCTAAAGGAGCTAGCAAGCAGCAATCAGAGGCCATCGCCAAATAATTTGAATGCCCTAAAAATCCCTTCTTTCAACTTG------------
>Ppe_1
ATGGGCAGGAGAGGAGGAGCCAAGAGAACGGGAAATACAGCATACGGGTCTAACAACACCATATCATTGAGAGAAGAATTGACAGGCAAGAAGCAA------ACCAAGCCCGCCGTCAACGCCAAGTCTGCACTGAAGCTCGAGCACTTGCAGAGACTCGCTGTATGGGCTGGTGGGGAAGCTTCTGTTCCTTCTCTGGGTGCCTTCTTCGCGCACACGTTGGCCTCTGCTCAGGAGGCTCTGGGCGTACCTCCT---GACCCATCTCTGTTTACTTGCCAGAGATGTGAAACAATTCTTCAGCCTGGCTTGAACTGCACTGTTCGAATTGAGAAAAATAGATCAAAGAAACGACGAAAAAAGAAACCAACTAGTTTCTCTCAAAACAATGTAGTGTATACATGCCACTTTTGTTCACATCGGAATTTGAAGAGAGGGACTCCACATGGACATATGAAAGTGATATGCCCCACCAAGACCAAAACGACTTCAAAACTGAAACCTGCTAAATCCATTTCCCAGAAGTCTGTCAGTTCAAAGAAGAGCATTGTAGCTGAAGATGAGGTTAGGAAAGCAAATGCATCAGAAATAATTCAAGCGAATGAGATAGCTTCATCAACAAGAGAGATTCAA------------------GCAAATGAGATAGCTTCATCAGAAATAGCAGAGAATGAGACAGCTTCATCAGAAATAGCAAGAGAGATTCAAGTGAATGAGACATGGGCAGATGAAGATGAGGTTACTATAGTGAATGAGATGGCT---------TCTTCAGCAATGGCCGGGGAGATTCCAATGGTGGACAGTCCTGAAACTCCAAAGGTGAGGACTGGACCTACTTTGTTAGGAGGGAAGAGGAGAAAGCGAAACAAATCGGTGTCCAAGAAACCAGCTGAACCT---------------------GAAAACAGTCCTAACCCGACAGATGCAGAAAACACTGGCAGCATGTCAAACAAACGGAGGAGAAAGAAGTGGACTAGTTTGAAGGAAATCGCTGAAAGCAGTGAGCACAAGAACATCCGAAACATTAGTGATTTGACAATCCCTTTCTTTGTC---------------
>Vvi_1
ATGGCTAAGAACCGAGACAAGAGGAAAGGGTCAGGTCTTCCTTCTGCATCCCACACTTCAATCACACTGAGAGAAGAAAACAGTGGGCGAAAGCAAAATAAAGCCAAAGGTTCCACCAATATGAAGTCCATGTTGAAACTGCAGCACTTGAAGAGTCTGGCAATGTGGGCTAGTCAGGAAGCATCCATTCCTTCTCTAGGTGCCTTTTTTGGGCACCGTTTGATGTCA------------TGTGGAGTCCCA------GATCAATCCTTGTTTCCTTGCCAGAGATGTGAAACAATTCTTCAGCCTGGCCAAAACTGCACTGTCCGAATTAAACCAAATAGAGCAAGAGCACAACATGGAAAGAAATCTTATGCTTCAACTCAAAACAATGTCATCTACTGGTGCCATTTCTGTTCACATCATAATGTGAAGAGGGGAACCCCAAAAGGCCATATGAAAGAGATATGTCCA---AAGGTGAAGCCATCTCCGGTCTCCAAGCATACTAATCCAATGCCTCAAAATGCTGCTGACCCACAGACAGTCCATCAAAATGAA------------------------GTTGAAGTCTGTAAAACAGATGAGATAGCTTCATCA------------------------------------------------------------------------------------------------------------------------GCAACAGCCCTAGATATTCCCATCATAGATAGTCCAGCA---------ACTCCAACAGTAGCTACAGATACTCCCATCACAAATAGTCCAGCAACTCCACTTGTGAGAACAGGTAATACTCTGTTGGGGGGAAAGAGGAGAAAAAGAAACAAACCGGGATCTAGCAAACAAGCTGAACCT---------------------GAAAGCAACTCTGCCTCAGCTGACACACAGAAATCTGTCAGCACATCAAACAAACGAAGGAGAAAATCTTGGACAAGCCTGAGGGAAATTGCCGAAACCAGCGAGCAGGGTAACACTCGGAACATTGCAAATCTAACAATCCCTTTTTTTCTA---------------
