# Supplementary material for: The Chloranthus sessilifolius genome provides insight into early diversification of angiosperms
Source: Nat Commun. 2021 Nov 26;12:6929. doi: 10.1038/s41467-021-26931-3 (PMC8626421; doi:10.1038/s41467-021-26931-3)
Supplement: Supplementary file 4 — Source Data [file 41467_2021_26931_MOESM4_ESM.zip › Fig. 3a, c, e and Supplementary Figure 12, 14, Phylogenetic tree/LCG_multi-species coalescent-based/group_1066_CDS.treefile]

(Aco_1:0.0542441512,Aco_2:0.0002523837,((((((Ash_1:0.0145364128,Ash_2:0.0545833940)100:0.5403643687,(Osa_1:0.1428729875,Osa_2:0.0000023731)100:0.6239550408)76:0.1107910064,(Egu_1:0.0460570356,Egu_2:0.0428949720)100:0.2155752099)100:0.1561373266,((((Atr_1:0.0404577433,Atr_2:0.0954456283)100:0.5693485118,(Out_1:0.1573173216,Pab_1:0.1678000028)100:0.5187480634)82:0.0851835122,((Efe_1:0.1862857721,Efe_2:0.0684522699)97:0.0655484643,Nco_1:0.0935289053)100:0.6538715919)75:0.1181138625,(Cde_1:0.0036737564,Cde_2:0.0314500478)100:0.5001164133)74:0.0740902057)59:0.0374392762,(((Cka_1:0.0169105049,Cka_2:0.0234712334)100:0.2311257456,(Lch_1:0.0373081114,Lch_2:0.0082902952)100:0.1641019034)96:0.0604596119,(Csp_1:0.0084169947,Csp_2:0.1329061324)100:0.2245616874)73:0.0313393441)84:0.0873927110,(Ppe_1:0.2935182572,Vvi_1:0.2509565300)100:0.1507237239)100:0.4890014060);
