# Supplementary material for: The Chloranthus sessilifolius genome provides insight into early diversification of angiosperms
Source: Nat Commun. 2021 Nov 26;12:6929. doi: 10.1038/s41467-021-26931-3 (PMC8626421; doi:10.1038/s41467-021-26931-3)
Supplement: Supplementary file 4 — Source Data [file 41467_2021_26931_MOESM4_ESM.zip › Fig. 3a, c, e and Supplementary Figure 12, 14, Phylogenetic tree/LCG_multi-species coalescent-based/group_1074_CDS.aln-0.2cln]

>Aco_1
---------------------------------------------------------------ATGGGATTCAGTAAGACTGAGATTAACTTGAGGAGGTTGCTTAATGCCGCACCTCGTCAACAGAATCATGCAAAGCTCATACATTATATTGCTACTTTACGGGAGTTATTAGAACAACTGGTCGAAGAAACTACACCGGAAGGCTTGCCAAGAATTTCGAAGGCGATGGTGAATGACTACTCAGAGAAGATCGAAGCCCTTTCTGCCAAATTAGCTGCCCCACTGTCTGATGATATGCCAGGATCTCTGGATGTTGATATCACTGGGGATGAGCAAGCACCTCTAAAGGAACAAAAA------------CAAGTTTCCTCTCCAATATTGCGAAGGAGATTAGTATCTCACCCTAAAGTTGAAGATGTTAACCATGACAATACAGAAGCTGATCCATCAAAGCTTGTTAAGTTGGATGCTGCTGCACAGGCACACATCGAAAAGCATAGAAAGCTTCAGGAGGATTTGACAGATGAAATGGTAGGCCTGGCACGGCAACTGAAGGAGAGTAGCCTCACGATGAATCAATCCTTGCAAGACACAGAAAAGCTACTTGATTCTACGGAGAAGGCCGTGGAGCATAGCTTGGCTAGCACTGGCCATGTTAATGCACGAGCAATGGAGATATATTCACAGAGCTTCAAGACCACATGCTTTACATGGCTCCTAATCTTTGTCATGACTTGCATATTCATCATGGTTGTGCTTCTCATTCGTGTAACA
>Aco_2
---------------------------------------------------------------ATGGGATTCAGTAAGACTGAGATTAACTTGAGGAGGTTGCTTAATGCCGCACCTCGTCAACAGAATCATGCAAAGCTCATACATTATATTGCTACTTTACGGGAGTTATTAGAACAACTGGTCGAAGAAACTACACCGGAAGGCTTGCCAAGAATTTCGAAGGCGATGGTGAATGACTACTCAGAGAAGATCGAAGCCCTTTCTGCCAAATTAGCTGCCCCACTGTCTGATGATATGCCAGGATCTCTGGATGTTGATATCACTGGGGATGAGCAAGCACCTCTAAAGGAACAAAAA------------CAAGTTTCCTCTCCAATATTGCGAAGGAGATTAGTATCTCACCCTAAAGTTGAAGATGTTAACCATGACAATACAGAAGCTGATCCATCAAAGCTTGTTAAGTTGGATGCTGCTGCACAGGCACACATCGAAAAGCATAGAAAGCTTCAGGAGGATTTGACAGATGAAATGGTAGGCCTGGCACGGCAACTGAAGGAGAGTAGCCTCACGATGAATCAATCCTTGCAAGACACAGAAAAGCTACTTGATTCTACGGAGAAGGCCGTGGAGCATAGCTTGGCTAGCACTGGCCATGTTAATGCACGAGCAATGGAGATATATTCACAGAGCTTCAAGACCACATGCTTTACATGGCTCCTAATCTTTGTCATGACTTGCATATTCATCATGGTTGTGCTTCTCATTCGTGTAACA
>Ash_1
---------------------------------------------------------------ATGGGACTAAGCAAATCAGAAGTGAATCTGAGGAGGTTGCTTGGCGCTTCTCCTCACCAGAAGAATCAAGCAAAGCTTGTCCATTATGTTACCACCGCTCGTGAACTATTGGAGCAATTAGAAATAGAGGCTGCAACAGGTGGAATATCAAGCATTTCAAAGGCAAAACTAAATGAATATTCGGAGCAAATTGAAGCCCTTGCTGCCAGATTATCAACTCCTCAGTCAGAACCTGTG---------GAGCTTGTAGACAAATCTTCAATTGATGAAATTGTTCCTGTATCAGAGAACTCAGGAAGTCATGTGCATGCTACT---ACATTGAGACGGAGAACTGTATCCACAACCAAATCTGAAGATAGCGGTAAAAATTCTCCAGATAGGGACCAATTTGCACCTGTCAAGCTGGACTTGGCAGCACAAGCACATATTGAGAAGCATAGAAAGCTTCAAGATGATTTAACGGATGAAATGGTTACATTGGCACAACAACTAAAAGAAAGCAGTCTCATGATGAATAAATCCTTGCAGGAGGCAGAAAAGATACTGGACTCCACGGAGACCGCTGTTGAGCAGAGCTTAGCAAGTACAGGCCGCGCCAATGCTCGGGCAGTGCAGATATACTCTGAGGCCTCCAAGACATCATGTTTCACTTGGCTCGTGATCCTTTTTATGACATGTATATTCATAATGGTTGTTCTTCTCATCCGTATCACT
>Atr_1
---------------------------------------------------------------ATGGGGCTTAGCAAGACCGAAGTGAACTTAAGAAGATTGCTGGCTGCTGTTCCTCAGCAGCAAAATCAGGCAAAGCTCATGCATTATGTTGCAACTTTACGTGAGCAGCTGGAACAATTGATGGGAGAGAGTACATTGGAAGGCTTTCCGAGTATTTCAAAAGCTAAGATTAATGATTATTCCGAGAAGATTGAAGCCATTGCCACTAAGTTAGCTTCTCCTCTGCCTGACACACTG---------AATGCGGTCCATGAAACTCCCGTTGAAGGAAGGCCTTTTAAAGCAGAGGAAGTCAAAATGCATGCATCTGTTTCTCCTGGACTACGTAGGCGACTTGTGTCTCACAAGGAAGGGGAAGGCAGGACTCAAGAAATTAGCGAGCGTGAG---------CCAGTTAAATTGGATGCATCTGCACAAGAACACGTCGAAAAGCACAGAAAACTTCAAGAAGATTTGACAGATGAAATGGTTGGCTTAGCCCGGCAGCTCAAGGAGAGCAGCCTTATGATGAGTCAGTCACTTCATGATACAGAGAAGATCCTTGACTCAACGGAGAGGGCAGTGGAGCAAAGCCTTGCGAGCACAGGCCAAGCCAATGCAAAAGCGATGCAGGTTTATTCTGAGAGCTTCAAGACATCTTGCTTTACATGGCTTTTGATGTTTGGCATGGCATGCATCTTCTTTTTTGTTGTTCTCCTGATTCGTGTGACT
>Cde_1
---------------------------------------------------------------ATGGGTTTTAGCAAAACAGAGATAAATTTAAGGCGACTGCTGGCTGCAGCTCCTCAACAAAAAAATCAGGCGAAGCTTGTACATTATATTTTTACTTTACGAGAGCAATTGGAAGAATTAACAGCTGAAGTTGGTGAAGACAACTTGCCTAGGCTTTCAAAGGCAAAATTGAATGATTATTCTGAGAAAATTGATGCAATAGCCACAACGTTATCTGTTTCACTGGCATCAACACCAGGAAATAATGAGTCTGTTGACCTGCCCGAAATTGTGGAAAATCCTTCTCGGTTTGATGAAGTTTCAACTCCCACTTCT---TCTCTAGGTTTACGTAGAAGATCTGTGCCTCACCATAATATTGAGGATAGTATTCACGAGACTCCAGGGATCACACCTTCGGTTCATGTTAAACTGGATGCCTCTGGTCAATCACATATTGAAAAACACAGAAAACTTCAAGAAGATTTGACTGATGAGATGGTTGAATTAGCTCAGCGACTCAAAGAGAGTAGCTTCATGATGAGCAAATCTTTACAAGACACAGAGAAGATTCTTGATTCCACTGAA---GGCTGTGGAACACAGCTTGGC------------------------------------------------------------------------------------------------------------------------------------
>Cde_2
ATG------CTCTATTCGGCTTCTGAGAATCCGACGGGATTTGTGAAA---------CTGGTTGTGGGTTTTAACAAAACAGAGATAAGTTTAAGGCGACTGTTGGCTGCAGCTCCTGAACAAAAAAATCAGGCAAAGCTTGTACACTATATTTTTACTTTACAAGAGCAATTGGAAGAATTAGCAGCTGAAGTTGGTGAAGACAACTTGCCTAGGCTTTCAAAGGCAAAATTGAGTGATTATTCCGAGAAAATTGATGCTATAGCCACAACGTTCTCTGTTTCACCGGCATCAACACCTGGAAATAATGAGCCTATTGACCAACCCAAGATTGTGGAAAATTCTACTTGGTTCGATGAAGTTTCAACTCCCACTTCT---CCTCTAGGTTTACGTAGAAGATCTGTGCCTCACCATAATATTGAAGATGGTATTCATGAGATTCTAGGGATCACACCTTTGGTGCATGTTAAACTGGATGCCTCTGGTCAATCACATATTGAAAACCACAGAAAACTTCAGGAAGATTTGACCGATGAGATGGTTGAATTAGCTCAGCGACTCAAAGAGAGTAGCTTCATGATGAGCAAATCTTTAGAAGACATGGAGAAGATTCTTGACTCCACTGAGAAAGCTGTGGAACGCAGCTTGGCAAGCACCGATCATGCAAATGCCCGAGCCATGGAG------------------------------------------------------------------------AATCTGATGATGATG------------
>Cka_1
ATGAGAGCGATGATCTCCAGGAACCCACAAAAGCCCAAGTTTCTCTAT---------TTTGAAATGGGATTCAGCAAGACTGAAGTGAACTTAAGGAGGTTGCTGGCTGCTGCTCCTCAGCAACAAAATAAGGCAAAGCTCATCCATTATGTTGCTACTTTACGAGATCAGCTAGAACAATTGGCAGGAGAGACAACACCAGAATTTCCACAGAGAATTTCAAAAGCAAAGGTGAATGACTTCTCAGAGAAAATTGAAGCCCTTGCTGCAAGAATAGCTGATCCACCACCTTTTTTGTTGGGATCTGTGAAGACTAGCTGTGGAACT---TGTGATGATGGGAGTCCTAGAACAACGGAAGTTACTTGTCATTCACCGACTTCTCCAGGATTGCGAAGGAGATTTGCTCCTCGTACAGAAGTTGAAGACAGAACTCATGAGATGGCAAAGAGCACTCCTTCATCACCCAATAAATTGGATCCTTCAGTGCAAGCACACATTGAAAAGCACAGAGAACTTCAAGAAGATTTGACAGATGAAATGGTTGGGTTAGCAAAGCAACTAAAAGAGAGTAGCCTTGTGATGAATCAATCATTGCAAGACACTGGGAAGATACTTGATTCGACTGAGAGGGCAATTGAGCAGAGCTTGGCTGGCACTGGTCATGCAAATGTACGAGCCAAGGATGTATATTCAGGGAGCATCAAGACGACCTGCATAACATTGGTTGCCATCTTTACTGTTACTTTTATCTTTGTAATGGTTGTTCTTCTTATTCGCTTGACT
>Cka_2
ATGGTCCTCATCTATTACGCATCGCCCCCACTCGAATCCGAGAGGAGGACTGCGGGTTTGATCATGGGACTCAGCAAGACTGAAGTGAACTTAAGGAGATTACTTACTACCGCTCCGCAGCAGCAAAATCAGACAAAACTCATACATTATGTTGCTACTTTGCGTGAACAACTTGAACAACTGGCAGAAGAGAAAACTCCTGAGGGCTTACCAAGAATTTCAAAAGTGAAGCTGAATGAGTATTCTGAGCAGATTGAAACCCTTGCTGCCAAACTAGCTGCTCAGTCGTCTGCCATCCAAGTGTCCTTGGAGACTGCTAATGAACCCGAAGTTGAGCAAGGCCCTTCAATAACAGAGGAAGTTGGTGCTCATTTATCTCCCTCTCGAGGACTACGGCGGAGATCTGTTCCTCAT---AAAGTTGAAGACAGAACACGTGAGATTGCAGAAAATGATGGTTCTGCATCCATTAAACTGGATGCCGCAACACAAGCACACATTGAAAAGCATAGAAAATTGCAAGAGGATTTGACAGATGAAATGGTTGTGTTGGCACAACAACTTAAGGAGAGTAGTCTCGTAATGAACAAATCTCTGCAAGACACTGAGAAGGTACTAGATTCTACTGAGAGAGCAGTGGAACATAGCCTTGCAAGCACTGGTCGTGCCAATGAACGAGCCAAGGAGATATATTCGAAGAGTACCAAGACCACATGTCTCACAATGCTGTTAGTCTTCATCGTGACTTGCGTCTTTATCATGATTGTTCTTCTCATTCGCGTTACC
>Csp_1
ATGACAACCCTCTCTCTCTCTAAACCCTCTCTTCTCTCCAGGCTCCAGACAATAGGTTCCGTCATGGGGTTCAGCAAAACTGAAGTAAACTTAAGGAGGTTGCTTGCTGCTGCTCCTCAGCAAAAAAATAAAGCAAAGCTCATACATTATGTTGCTACTTTACGAGAGCAACTAGAACATCTGGTGGCAGAGAATACAGTGAACGGCCTACCAAGCATATCAAAAGCGAAGGTGAATGACTACTCTGAGAAGATTGAAGCCCTCGCTGCTAACTTAGCTGCTCCATCGTCTTCTGTACCAGGATTATTGCAGGCTGTTAATATAACCAAGGTTGAGGATAACCCTTCTGGAATGGAGGAAGTTGGTACTCATCTATCCACTTCTCCAGGCCTGCGAAGAAGATTTTCGCCTCATACTAGAGTTGAGGACAGAACTCATGAGATTTCAGAGAGTGATCCTTTGACACCTGTGAAGTTGGACCCCTCGGCACAAGCACACATTGAAAGACACAGGAAACTTCAAGAAGATTTGACGGACGAGATGGTTGTGTTAGCTCAGCAGCTAAAGGAAAGCAGCTTCACGATGAGCAGATCCTTGGAATCCACAGAGAAGATACTCGATTCTACGGAGAGGGCAGTGGAACAGAGTTTGGCAAGCACTGATCGTGCAAATGAGCGAACCATGGAGATCTACTCAGAGAGCTTCAAGACAACGTGCTTCACATGGCTCATAATTTTTTTCATGACTTGTATCTTTGTCATGGTCGTTCTTCTCATTCGGGTTACG
>Efe_1
---------------------------------------------------------------ATGGGACTAAGTAAAACAGAAGTAAATCTGAAGAGGTTGCTTCATTTTGCTCCTAAGCAGCAGAATCCTTCGAAACTTGTGCATTATGTTGCCACTTTGAGGGAACTATTAGAACAGTTGAAGAAAGATAGCGCATCAGATGACTTACCAAGCATCTCTAAAGCAAACTTGAACGAATATTCTGAGAGAATTGAAGCACTTGCAGCTACGTTAGCTTCCATGAAACCAAATGATCTAGTTTCCAAAGAATCAGTTTGTGTCGTCCAACCTGAAGAAACACTGCTGCAATCAGAGCCAAATCAATTGAACATGCCTTCATCACATGCTCTTCGACGGAGATTTGTGTCTAACTCAGAAGGAGACGCAAAGGTTTCTGACAACAGAGAAACAAATTCTTTGCCTTCTGCTAAGCTGGACAGTTCTGCTCAGGAGCACATAGAAAAACATCGGAAACTACAAGAGGACCTTACAGATGAAATGGTCATGCTAGCACGGCAGCTCAAGGAGAGCAGCCTCTTGATGAGTCAATCCGTGAAGGATACTGAAAAGATACTTGATACTACTGAGAGATCTGTGGAGCATAGTCTAGCAAGCACCAACCATGCCAATACGCGTGCAATGGAAGTCTACTCACGGAGCTTCAACACTACATGCTTCACATGGCTCTTGATCTTTGTTATGAGTTGCGTGTTTGTCATGGTTGTGCTTCTCATACGTGTTACT
>Egu_1
---------------------------------------------------------------ATGAGACTTAGCAAGACAGAAGTGAATTTAAGAAGGTTGCTTGCAGCTGCTCCTCACCAGCAGAATCAAGCAAAGCTCATACATTATGTCACCACATTGAGGGAACAGTTAGAGCAACTAGGGGCAGAGATAACACCAGAGGGAATACCAAGTGTTTCAAAAGCAAAATTGAATGAATATTCAGAGAAGATTGAAGCCCTTGCTGCCAAATTATCTACTCCATGGCCAGAACCTATG---------AAGGTTGTTGATGAAACCAAAGATGAGGAAAGCCCCTTTAAGTCAGAACAGGATGGAAACTATGTAAACCGCCCTCCTGGCTTGAGAAGGAGAACTGTAGCTCATGAAAAAATTGAAGATAGCATCCAGGAGTCTAAGGAGAGGGACTCAGCAACACCAATTAAGTTGGATGCAGCAGCACAATCTCACATTGAGAAACATAGAAAGCTTCAAGAAGATTTGACAGATGAAATGGTTGTGTTAGCACATCAACTTAAGGAAAGCAGTCTTCTGATGAACCGATCGTTGCAGGACACTGAGAAGATACTTGATTCTACTGAGAGGGCTGTGGAACATAGCTTGGCCAGCACCGGCCGTGCCAATGTACGGGCCATGGAGGTTTACTCGGAGAGTTCCAAGACTACGTGCTTTACATGGCTTGTAATCTTTTTCATGACTTGTATTTTCATCATGGTGGTGCTACTTATCCGTGTGACT
>Lch_1
ATGGCCGTT------------AAGCCTCATATTGTAACAGCCATAAGG---------------CTAGCTGTATCGGCCACAGTTACCGTTATTGAATACCTTGAGATGGTTCTAGATAGGGCAAAGCCCAAAAGGATGTGGGTGGAGTATGTTGCTACTTTACGGGAACAACTGGAACAACTGGGAGCAGAGACAACCTTAGAGGGCCTACCGAGTTTTCCAAAGCAAAGGACGAATGAGTATTCGGAGAAGATTGAAGCTCTGGCAGCCAAATTAGCTACTCAGCCGAGTGTACCAGAG---GAGGAGGCGTCGGCGAAAGAGTACCGGAGCAGAGGAGTTGATGTGGATGGACGTCGG---------------GCCCATCGGACCCATTTTCTGACGCAATACGAAACTCCCAAGAAAGCTGAAGAAAGAATTCATGAGATCGTGGAGAGCAATCCTTTAAAGCCCATTAAATTGGATGCTGCTGCACAAGCACACATTGAAAAGCACAGAAAGCTTCAAGAGGATTTGACAGATGAGATGGTTGGTTTAGCACAACAACTGAAAGAGAGTAGCCTCATGATGAACCGATCCTTGCAAGACACTGAGAAGATACTTGATTCGACTGAGAGGGCTGTGGAACATAGCTTGGCAAGCACTGGGCATGCGAACACACGAGCCATGGAGATTTATTCTGAGAGTTTCAAGACAACGTGCTTCACATGGCTCATAATCTTCATCATGACTTGCGTCTTTGTTATGGTTGTTCTTCTCATCCGTGTGACC
>Nco_1
ATGCTAGAGTGTTTTTCTTCCTCCATTGCTAGAGGCTGGAGGCTGGAGAACAACTGTTTAACAATGGGACTAAATAAAACAGAAATAAATCTGAGGAGGTTGCTTTATTTTGCTCCTAATCAGCAGAATCCATCAAAACTTGTGCATTATGTTGCTACTTCAAGGGAACTATTAGAACAGTTGAAGAAAGATAGTGCATCAGATGGCTTACCAAGTATCTCTAAAGTGAACTTGAATGAATATTCCGAGAGAATTGAAGCACTTGCAGCTGCATTAGCTTCCATGAGACCAAATGACGTAGTTTTGAAAGAATCA---GGTGACATCCAACCGGAAGAAACACTGCCAAGACCAGAGCCAAGTCAAATGAACAAGCCCTCATCACAAACTCTTAGAAGGAGATTTGTGTCTAACTCAGAAGGAGACGCCAAGGTTTCT---------------GTCAGCAATTCCTCTGCTAGGTTGGACAGTTCTGCTCAGGAGCACATAGAGAAGCATAGGAAACTACAGGAGGACCTCACAGATGAAATGGTTGTCCTAGCACGGCAGCTAAAGGAGAGCAGCCTGTTGATGAGTCAATCGGTGAAGGAGACTGAGAAGATACTTGATTCTACTGAGAAAGCTGTGGAGCATAGTCTAGCGAGCACTGGCCATGCCAATACGCGTGCAATGGAAGTCTACTCACGGAGCTTCAACACTACATGCTTCACATGGCTCTTGATCTTTGTCATGAGTTGCGTGTTTGTCATGGTTGTGCTTCTTATTCGTGTTACT
>Nco_2
ATGATCACA---------------------------------------CTTTCAGGTTTAACAATGGGACTAAATAAAACAGAAATAAATCTGAGGAGGTTGCTTCGTTTTGCTCCTAAGCAGCAGAATCCATCAAAACTTGTGCATTATGTTGCTACCTCAAGGGAACTATTAGAACAGTTGAAGAAAGATAGTGCATCAGATGGCTTACCAAGTATCTCTAAAGCGAACTTGAATGAATATTCCGAGAGAATTGAAGCACTTGCAGCTACATTAGCTTCCATGAGACCAAATGACCTAGTTTTGAAAGATTCA---GGTGACATCCAACCTGAAGAAACACTGCCAAGACCAGAGCCAAGTCAAATGAACAAGCCCTCATCACAAACTCTTAGAAGGAGATATTTGTCTAACTCAGAAGGAGATGCCAAGGTTTCTGAC------AAGAGAGACAACAATTCCTCTGCTAAGCTAGACAGTTATGCTCAGGAGCACATAGAAAAGCATCGGAAACTACAGGAGGACCTCACAGATGAAATGGTTGTCCTAGCACGGCAGCTAAAGGAGAGCAGCCTGTTGATGAGTCAATCAGTGAAGGAGACTGAGAAGATACTTGATTCTACTGAGAAAGCTGTGGAGCATAGTCTAGCCAGCACTGGCCATGCCAATACGCGTGCAATGGAAGTCTACTCACGGAGCTTCAACACTACATGCTTCACATGGCTCTTGATCTTTGTCATGAGTTGCGTGTTTGTCATGGTTGTGCTTCTCATACGTGTTACT
>Osa_1
ATG---------------------------------------------TTTGTCATATTAATCATGGTGCTTAGCAAGGTTGAAGTGAACTTGATAAGGCTGCTTGAGGCAGCTCCTCGACAGCAGAACCAGACTAAGCTTGTCCATTATGTAACCACAGCCAGGGAACTGTTGGAGCAGCTAGGATCAGAAACTACTCCAGAAGGGATATCAAGAGTATCAAAAGCTAAGACAAGTGAGTATTCAGAAAAGATTGAAGCATTGGCTGCCCGGCTTGCTGCTCCAGAGCCAGAAAATGAA---------ATGCCAGTTGATGAGAATAGAGAGGTAGAAAGCTCTTATGAAGGAGATAAGCCAGGAAGTCCAATATCATTATCATCAGGATTACGTAGGAGACCAATAGCTCACAACGTTGTTGGACCTAGCAGTCATGAGAGAAAAGACAGAGACATTGGAGCACCTATTAAATTGGATGAAGAAGCACAGGCTCATATTGAGAAGCATAGGAAGCTGCAAGAAGATCTGACTGACGAAATGGTTGAGTTAGCGCGCCAACTGAAAGAGAGCAGTCTCACCATGCACCAATCTGTTCAAGAAACAGAGAAGCTAGTTGACTCCGAGGAACGCGCAGTAAAGAGGGAGATGTCTGTTTCTGGTGGCAAGCTCGTCGTGCACTTTGAAGCTGTAGAGGCTCGGTTCCTGCGAGCATCGTTCAGC---------------------------GCGTTCGTCCTTACAGTACTGGTTACCAAGCTTGTT
>Osa_2
---------------------------------------------------------------ATGGCGCTTAGCAAGGTTGAAGTGAACTTGTTAAGGTTGCTTGAGGCAGCTCCTCGGCAGCAGAACCAGGCTAAACTTGTCCATTATGTAACCACAGCCAGGGAATTGTTGGAGCAGCTAGGAGCAGAAACTACTCCAGAAGGGATATCAAGTGTATCAAAAGCTAAGATAAGTGAGTATTCAGAAAAGATTGAAGCATTGGCTGCCCGGCTTGCTGTTCCAGAGCCAGAAAATGAA---------GTGCCAGTTGATGAGAATAGAGAGGTAGAAAGCTCTTATGAAGGAGAAAAGCCAGGAAGTCCAATATCATTATCATCAGGATTACGTAGGAGACCAATAGCTCACACCGATGTTGGACCTAGCAGTCATGCGAGAAAGGATAGAGACATTGGAGCACCTATTAAATTGGATGCAGAAGCGCAGGCTCACATTGAGAAGCATAGGAAGCTACAAGAAGATCTGACTGACGAAATGGTTGAGTTAGCACGCCAACTGAAAGAGAGCAGTCTCACCATGCACCAATCTGTTCAAGAAACAGAGAAGATCCTTGATTCCACCGAGAGAGCTGTTGAGCATAGCTTGGCGAGCACTGGGCGTGCAGCCACGCGAGCAGCAGAGGTGTACTCGTTGGCTTCCAAGACGACATGCTTCCAGTGGCTGCTCATCTTCATGATGACATGCATGTTCATTATGGTGGTTTTGCTCATCCGGGTCACC
>Osa_3
---------------------------------------------------------------ATGGTGCTTAGCAAGGTTGAAGTGAACTTGATAAGGCTGCTTGAGGCAGCTCCTCGACAGCAGAACCAGACTAAGCTTGTCCATTATGTAACCACAGCCAGGGAACTGTTGGAGCAGCTAGGATCAGAAACTACTCTAGAAGGGATATCAAGTGTATCAAAAGCTAAGACAAGTGAGTATTCAGAAAAGATTGAAGCATTGGCTGCCCGGCTTGCTGCTCCAGAGCCAGAAAATGAA---------ATGCCAGTTGATGAGAATAGAGAGGTAGAAAGCTCTTATGAAGGAGATAAGCCAGGAAGTCCAATATCATTATCATCAGGATTACGTAGGAGACCAATAGCTCACAACGTTGTTGGACCTAGCAGTCATGAGAGAAAAGACAGAGACATTGGAGCACCTATTAAATTGGATGAAGAAGCACAGGCTCATATTGAGAAGCATAGGAAGCTGCAAGAAGATCTGACTGACGAAATGGTTGAGTTAGCGCGCCAACTGAAAGAGAGCAGTCTCACCATGCACCAATCTGTTCAAGAAACAGAGAAGATCCTTGATTCCACCGAGAGAGCTGTCGAGCATAGCTTGGCGAGCACTGGGCGTGCAACCACGCGAGCAGCAGAGGTATACTCGTTGGCTTCCAAGACGACATGCTTCCAGTGGCTGCTCATCTTCATGATGACCTGCATGTTCATTATGGTGGTTCTGCTCATCCGGGTCACC
>Osa_4
---------------------------------------------------------------ATGGGCATCAGTAAGACTGAAGTGAATCTGCTGCGGTTGCTTGACTCGGCTCCGCGGCAGCAGAACCAGGCTAAACTCATTCATTATGTCACCACATCGAGGGAACTGTTGGAGAAGCTGGCAGCGGAAAATACGTCAGAAGGGATATCAAGTATTGCAAAAGGAAGGCTAAATGAGTATTCAGAGAGGATTGAGGAACTTGCCGCAAGGCTTGCTTCTCTAGTGCCTGGTTACGAA---------AATGCTGTTGAAGCCATCAGAAAAGAAGAAAGTTACCTTGAAGGGGAACAAATTAGAAGTCCAATAGCCTTATCCCCTGGATTGAGGAGGCGATTGACAGCTCTGCAAGAGATTGAACAACCTACCAAT---GCAAAAGAAAGAAATGTTGCAGAACCTCTTAGATTAGATGAAGCAGCCCAGGCAAACATAGAGAAATATAGGAATCTGCAAGAAGATTTGACTGATGAGATTGTTGAATTAGCACGCCAGCTGAAGGATAGCAGTCTTATGATGAACCAGTCTGTGCAAGCAACAGAGAAGATACTTGATTCAACTGAAAGGGCTGTGGCATATAGCTTGGCAGGCACTGACCGTGCAAATGCACAAGCTGTGGAGGTGTCTTCGTTAACCTCCAAAACAACTTGTTTCCAGTGGTTTCTGCTTTTTGTAATGACCTGTATGTTCATCATGGTTGTTCTACTTATACGGGTAACC
>Out_1
---------------------------------------------------------------------------------------------------------------------------------------------------------------------------------------------------------------------------------------------------------------------------------------------------------------------------------------------------------------------------------------------------ATGCTTCGAAAGAGACACATATATAATAGCCCGGAGCAAAATAAAGATCTTGAGGGTACGGCAGCTAAGACAGAGTTACCAATAAAACTGGATGCATCAGCTCAGATGCACATTGAAAAGCACAGGAAACTACAAGATGATTTAACTGATGAAATGGTTGGTTTAGCCCATCAACTCAAGGAGACTAGTCTTATGATGAACCAGTCTTTGCTAGATACTGAAAAGGTTCTTGATTCTACAGAGCAGGCTGTGGAGCACAGTTTAGCAAGTACAAATCATGCAAATGAACGTGCAGGGGAGATTTATTCAGAAAGCTTCAAAACTAGCTGCCTCACTTGGGGTATAATATTTATCATGAGCTGTATGTTCTTACTTGTTGTTTTGTTAATCCGTATAACT
>Pab_1
TTA------------------------------------------------------------------------------------------------------------------------------------------------------------------------------------------------------------------------------------------GAAGCATCAGAGCGCTCAAAAGTTTTGGATAGCAAT------------------------------------CAAATCGAACATGTGCCTAAACGGGAAGGGAAACAAATTGCCGATGAAGTAGGATTTGCTTCTGCATCTTCAACTCCAGTACTAAGAAAGAGGCACATATATAATAACAACGAGCAAAGTAAAGGTCAAGAGGGTGTGACTGCCAAGACTGAGTCACCAATAAAACTAGATGCACCATCTCAAAGGCACATCGAGAAGCACAGGAAACTGCAGGAGGATTTAACAGATGAAATGGTTGGCCTAGCTCGTCAACTTAAGGAGTCTAGTCTCATGATGAATCAATCTTTGCTCGACACTGAAAAGATTCTTGATTCTACAGAGCGGGCAGTGGACCACAGTTTAGCAAGTACAAATAATGTAAATGAGCGAGCTGGGCAAATCTATTCACAAAGCTTCAAAACCAGTTGCCTCTCTTGGCTTATCATATTTGTCATGAGTTGCATGTTCCTACTAGTTGTTTTGTTGATCCGCATAACT
>Ppe_1
---------------------------------------------------------------ATGATAATCAGTAAAACAGAGGTGAACTTGAGGAGGCTGCTTGCAGCTGCTCCTCAGCAACAAAACCAGGCAAAACTTGTACATTATATTGCTACTTTACGAGAACAGCTAGAACAACTAGCTGAAGAGAGAACTCCAGAAGGCTTACCAAGAGTTTCAAAGGCTGTCTTGAGTGATTATTCAGAGAAGATTGAAGTCATTGCTTCCAAATTAGCTGCTCCACCGCCTGATATTCAAGCACCCCCGGAGTCTCTTGCAAGAATTTCTGTCAAAGCAAACTCTTCTGATACAGGAGAC------AATCAGTTTCCCCTTTCTCCAGGCCTGAGAAGGAGATTCGTGCCTACCTCAAAC---GAAGATGGAACTCGTGAGACTCTTAGTGTTGATTCTTCAGCACCTGTCAAACTGGATGCTGCAGCCCAAGCACACATTGAAAAGCATAGAAAGCTTCAAGAGGATTTGACCGATGAAATGGTGGGATTGGCAAGGCAACTTAAAGAAAGTAGTCTCATGATGAGTCACTCCCTGAAAGACACTGAAAAGATACTTGATTCTACAGAGAAGGCTGTTGAAAGTAGCTTGGCAAGCACTGGCCATGCCACTACACGGGCGGCGGATATATACTCGAAGACGTCCAAAACTACGTGTTTCACATGGCTTGTAATGTTTGTAATGACATGTGTATTCGTCATGGTTGTACTTTTAATTCGTGTCACT
>Ppe_2
---------------------------------------------------------------ATGAGCATCAGTAAAACAGAGGTGAACTTGAGGAGGCTGCTTGCAGCTGCTCCTCAGCAACAAAACCAGTCAAAACTTGTACATTATGTTGCTACTTTACGAGAACAGGTAGAACAACTAGCTGAGGAGAGAACTCCAGAAGGCTTACCAAGAGTTTCAAAGGCTGTTTTGAGCGACTATTCAGAGAAGATCGAAGCAATTGCTTCCAAATTAGCTGCTCCGCCGCCTGATATTCAAGCACCCAAGGAGCCCCTTGCAAGAATTTCTGTCAAAGCAAACTCTTCTGATACAGGAGAC------AATCAGATTCCCCCTTCTCCAGGTCTGAGAAGGAGATTTGGGCTTACCTCAAATTCCGAAGATGGAACTCGTGAGATTCTTAGTGTTGATTCTTCAGCGCCTGTCAAACTGGATGCTGCAGCCCAAGCACACATTGAAAAACATAGAAAGCTTCAAGAGGATTTGACTGATGAAATGGTTGGATTGGCAAGGCAACTCAAAGAGAGTAGTCTCATGATGAATCACTCGCTGCAAGACACTGAAAAAATACTTGATTCTACAGAGAAGGCTGTTGAAAGTAGCTTGGCAAGCACTGGCCATGCCAATACACGGGCGACCAATATATACTCGAAGACGTCCAAAACTACATGTTTCACATGGCTTGTAATGTTTGTAATGACATGTGTATTCATCATGGTTGTACTTTTAATTCGTGTCACT
>Vvi_1
ATG---------------------------------------------CTGCAGGGTCTTGTAATGGGTATCAGTAGAACTGAAGTAAACTTGAGGAGGTTGCTTGCAGCCGCACCTCAGCAACAAAATCAGGCAAAGCTTATACATTATGTTGCTACTTTACGAGAACAATTAGAACAATTGACTGAAGAGAGAACTCTAGAAGGATTACCAAGAGTTTCAAAACCGAAGGTGAATGAATATTCAGAGAAGATCGAAGCTATTGCTTCCAAAATAGGTTCTCCATCGTCCAATGTGCAAGTTTCCCAGGAGCCTTTTTCTGGTACTTCTGGCAAGGAAGGCACTTCTAAAACTGAAGAAGAG---GATCACATGCCCCTTTCCCCAGGATTGCGAAGGAGATTTGTGCCTGCTTCAAAATTTGAAGATAGATCTCATGATACTATAAAGGCAGATGCATCGGGGCCAGTCAAATTGGATGCTGCAGCACAGGCACACATTGAGAAGCACAGGAAGCTTCAAGAAGACCTGACAGATGAAATGGTTGGATTGGCAAAGCAGCTCAAGCAGAGTAGTCTCTTGATGAGCCAGTCCATTCAGAACACTGAAAAAATACTTGATTCTACAGAGAAGGCAGTTGAGCATAGCTTGGCAAGCACTGGCCATGTCAATACACGAGCTATGGATATATACTCAAATAGTTTTAAGACCACATGCTTCACGTGGATTATGATATTTGTGATGACTTGTATCTTCATAATGGTTGTGCTTCTGATTCGTGTCACT
>Vvi_2
---------------------------------------------------------------ATGGGTATCAGTAGAACAGAAGTAAACTTGAGGAGGTTGCTTGCAGCTGCACCCCAACAACAAAATCGGGCAAAGCTTATACATTATGTTGCTACTTTACGAGAACAATTAGAACAACTAACTGAAGAGAGAACTCTAGAAGGCTTACCAAGGGTTTCAAAACAGAAGGTGAATGAGTATGCGGAGGAGATTGAAGCCATTGCGTCCAAAATAATTGCTCCATCGTCTGATGTGCAAGTATCCCAAGAGCCTCTTTCTGGTACTTATGGCCAGGAAAGCCATTCCAAAGACGAAGAG------GATTCCATCCCCCATTCCCCAGGATTGCGAAGGAGATTTGTGCCTGCTTCAAATGTTGAAGATAGAACTCATGATACTGTAAAGGCAGATGCATCAGGGCCAGTCAAATTGGATGCTGCAGCACAGGCACATGTTGAAAAGCACAGGAAGCTTCAAGAAGACCTGACAGATGAAATGGTCGGATTGGCAAAGCAACTCAAGCAGGGTAGTCTCTTGATGAGCCAGTCCATAAAGAACTCTGAAAAAATACTTGATTCTACAGAGAAAGCAGTTGAGCATAGCTTGGCAAGCACTGGCCGTGTCAATACACGGGCTATGGAGATAAACTCGAATGGTTTTAAGACCACATGCTTCACATGGATTCTGATCTTTGTCATGACATGTATCTTCATTATGGTTGTGCTTCTAATTCGCGTCACT
>Vvi_3
ATG---------------------------------------------GTACAGGATCCTGTAATGGGTATCAGTAGAACAGAAGTAAACTTGAGGAGGTTGCTTGCAGCTGCACCCCAACAACAAAATCAGGCAAAGCTTATACATTATGTTGCTACTTTACGAGAACAATTAGAACAACTAAGTGAAGAGAGAACTCTAGAAGGCTTACCAAGGGTTTCAAAACAGAAGGTGAATGAGTATGCGGAGGAGATTGAAGCCATGGCGTCCAAAATAATTGCTCCATCGTCTGATGTGCAAGTATCCCAAGAGCCTCTTTCTGGTACTTATGGCCAGGAAGGCCATTCTAAAGAAGGAGAG------GATTCCATCCCCCATTCCCCAGGATTGCGAAGGAGATTTGTGCCTGCTTCAAATGTTGAAGATAGAACTCATGATACTGTAAAGGCAGATACATTGGGGCCAGTCAAATTGGATGTTGCAGCACAGGCACATATTGAAAAGCACAGGAAGCTTCAAGAAGACCTGACAGATGAAATGGTCGGATTGGCAAAGCAACTCAAGCAAGGTAGTCTCTTGATGAGCCAGTCCATAGAGAACTCTGAAAAGATACTTGATTCTACAGAGAAAGCAGTTGAGCATAGCTTGGCAAGCACTGGCCGTGTCAATACACGGGCTATGGAGATAAACTCGAATGGTTTTAAGACCACGTGCTTCACATGGATTCTGATCTTTGTCATGATGTGTATCTTCATTATGGTTGTGCTTCTAATTCGCGTCACT
