# Supplementary material for: The Chloranthus sessilifolius genome provides insight into early diversification of angiosperms
Source: Nat Commun. 2021 Nov 26;12:6929. doi: 10.1038/s41467-021-26931-3 (PMC8626421; doi:10.1038/s41467-021-26931-3)
Supplement: Supplementary file 4 — Source Data [file 41467_2021_26931_MOESM4_ESM.zip › Fig. 3a, c, e and Supplementary Figure 12, 14, Phylogenetic tree/LCG_multi-species coalescent-based/group_1074_CDS.treefile]

(Aco_1:0.0000022446,Aco_2:0.0000022446,(((((Ash_1:0.3406245325,Egu_1:0.1086553061)76:0.0459749937,(((Osa_1:0.1722070825,Osa_3:0.0000022529)100:0.0226176364,Osa_2:0.0198982256)100:0.1836762658,Osa_4:0.2434279494)100:0.1767988174)96:0.0956830807,((((Atr_1:0.2183150479,(Out_1:0.0599457679,Pab_1:0.2042896859)100:0.4965802109)53:0.0382386322,(Cde_1:0.0612201676,Cde_2:0.0546712415)100:0.4118696904)35:0.0352431242,((Cka_1:0.2511559962,Csp_1:0.1726103132)47:0.0210094544,Lch_1:0.5163277110)28:0.0140853627)37:0.0238288402,Cka_2:0.2112113157)41:0.0245732067)28:0.0219113784,((Ppe_1:0.0291952665,Ppe_2:0.0358783411)100:0.1421672803,(Vvi_1:0.0424070767,(Vvi_2:0.0080457958,Vvi_3:0.0193486175)100:0.0658041908)100:0.0959618038)100:0.0929587667)57:0.0550654242,(Efe_1:0.0685503741,(Nco_1:0.0359773471,Nco_2:0.0196260856)98:0.0438506231)100:0.3840697268)100:0.1855565244);
