# Supplementary material for: The Chloranthus sessilifolius genome provides insight into early diversification of angiosperms
Source: Nat Commun. 2021 Nov 26;12:6929. doi: 10.1038/s41467-021-26931-3 (PMC8626421; doi:10.1038/s41467-021-26931-3)
Supplement: Supplementary file 4 — Source Data [file 41467_2021_26931_MOESM4_ESM.zip › Fig. 3a, c, e and Supplementary Figure 12, 14, Phylogenetic tree/LCG_multi-species coalescent-based/group_1077_CDS.aln-0.2cln]

>Aco_1
------------------------------------------ATGGAGGTCATACGTAGTACGCTGCGGAATTGTGTTAAGGAGTACTTGTCTAGCCTTATGCGAAAATGCATCTTCCGCATACTTTCTGTGGGTCCCATACCAAATCATATTGCCTTCATCATGGATGGAAACAGGAGATATGCTCGGAACTACAATATGGATGAAGGGGCAGGTCACAGGTCTGGGTTCTTTGCTCTAATGTCCATGCTCAAGTACTGCTATGAATTGGGAGTCAAGTATGTGACTATTTATGCTTTCAGCATCGATAATTTCAAAAGGAAGCCTCAAGAAGTTGAAAATGTGATGGATCTGATGCTGGAAAAGATAGAGGGTTTGCTCAAAGAAGAGAGCTTTGTAAAAAGTTACGGAATCAGGGTGTATTTTGTAGGAAATTTGCAGCTTTTGAGTGAGCCTGTTAGATTAGCAGCTGAGAAGGCTATGGCTGCTACTTGCAATAACGATAAGGCTGTTCTTTTGATTTGTCTGGCTTATACTTCTACTGATGAGATTGTGCATGCTGTTCAGGAGGCTTGCAATGAGAGAAGGGCTGAAAATGAAAATTTGAATACTAAGGAGGTTGACCATGATTTAAGTAGAATAGTTGGAGAAAAGAAGAATGATATGGAGTGCTCCATTCAGTTAGCAGACGTCGAAAAGCACATGTATATGGCAGTGGCTCCTGATCCTGACATCATAGTTCGTACATCTGGTGAAACCCGTCTTAGTAACTTCCTTCTTTGGCAGACTTCTTACTGCTACTTGTATTTTCCTTCAGCTCTTTGGCCAGAGATCTCTTTTCGGCACCTGGTGTGGGGAGTATTAAACTACCAACGGGCCCAACCTTACTTGGAGAAGAAAAAGAAGCAATGT------------------------------
>Aco_2
------------------------------------------ATGGAGGCTATACATAGTACACCGCGGAATTGTGTTAAGGAGTACTTGTGTACCCTTATACGAAAATGCATCTTCCGCATACTTTCTGTGGGTCCCATACCGAACCATATTGCCTTCATCATGGATGGAAACAGGAGATATGCTCGGAACTACAAAATGAATGAAGGGGCAGGTCACAAGTCTGGGTTCTTGGCTCTTATGTCTATGCTCAAGTACTGCTATGAATTGGGAGTCAAGTATGTGACTATCTATGCTTTCAGCATCGAGAATTTCAAAAGGAAGCCTCAAGAAGTTGAAAAGGTGATGGATTTGATGCAGGAAAAGATAGAGGGTTTGCTCAAAGAAGAGAGCTTTGTAAAATCTTACGGTGTCAGGGTTTATTTTATAGGAAATTTGCAGCTTTTGCGTGAGCCTGTTAGAGTAGCAGCTGAGAAGGCTATGGCTGCTACTTGCAATAATGATAAGGCTGTTCTTTTGATTTGTCTAGCGTATACAACTACTGATGAGATTGTGCATGCTGTTCAGGAGGCTTGCAATGAGAAAAGGGCTGAAAATGAAATTTTGAATTTTAAGGAAGTTGACAATGATTCAAGTAGAGTGGTTGGGGAAAAGAAGAATGATGTGGAGTGCACTATTCAGTTAGCAGACGTCGAGAAGCACATGTATATGGCCGTGGCCCCTGATCCTGACATCTTAGTTCGTACATCTGGTGAAACTCGTCTTAGTAACTTCCTTCTTTGGCAGACTACTTACTGCTACTTGTATTCTCCTTCAGCTCTTTGGCCAGAGATCTCCTTTCGGCACCTGGTGTGGGGAGTATTAAACTACCAACGGGCCCAACCTTACTTGGAGAAGAAAAAGAAGCAATGT------------------------------
>Ash_1
ATG---------------------------CAGGATCCTGATAGGAGAAAGCACGATTACCTTCAGAAATCCACCGTGGTTGAAAATTTATGCGGCGTTCTTCGTCGATTCCTGTTTTCTTTGCTTGCGATCGGCCCCATGCCCAACCATATTGCTTTCATCATGGATGGGAATCGTCGATACGCTAAATCCAAGAGCAAGGAGGAAGGAGGCGATCATAGGGCTGGGTTTTCTGCACTTATCTCTGTGCTGAGGTACTGTTATGAAATGGGAGTCAATTATGTCACTGTATACGCTTTCAGCATAGATAATTTCAAGCGAAAACCTGAGGAAGTGAATTCCATCATGAATTTGTTGAAGGAGAAGATCGATGAGCTACTGCAGGAAGAGACCATCATCAAGGAATATGGAGTAAAGATCAACTTTTTGGGCAACCTGAACCTTCTGGATGACGTTGTGAGATTATCAGTTGAGAGAGCAATGAGGATCACTTCCTCTAACACGGGTCTGGTTCTTTCAGTGTGTGTAGCCTACACTTCGACCAACGAGATCTTGCGCGCCGTCGAAAGCTCATGTTTTGAGAAGCGGAATCAA---------------------------------------------------------GGGAGCAGCAGCACACAAGAAGTGATTTCAGTTGATGATTTGGAGAATCATCTGCACACAAATGGCTGCCCGGATCCGGATATTCTGATCAGGACATCAGGGGAGACTCGCCTCAGCAACTTCCTTCTGTGGCAGTCGAGTTTTAGCCATTTGCAGAATCCAGCTCCTCTGTGGCCTGAGTTCTCTCTCAGGCACTTGGTATGGGCTGTGCTGCACTACCAGAGAGCTTATCCCTATCTAAAGGAGATTAGAGAAAGATGCAAAAAGATACAA------------------
>Atr_1
ATGTTCTCTGATCAAGTTTATAAGGAGTCCCTGGGACTTGAAATGGCTTCTCTTGCGGGAGGTCTTCTCTCAAGGTTATATGGAGTCAGCTGTGATTTCTTACGCAAGTGCCTATGGCGTGTGGTCACCTTTGGCCCAATCCCCAAACATGTTGCAGTTATAATGGATGGAAACCGACGATTTGCTCGAAACCATCATCTTAAAGAAGGGGCTGGCCATAGATATGGGTTTGTGTCTCTGATGTCAACCCTTCGCTATTGCTACGAAATGGGGGTCGAGTATGTGACCATCTACGCTTTCAGTATCGACAATTTCAAGAGAAGGCCTGATGAAGTCCAATATGTTATGGACCTTATGCATGAGAAGCTCTCGTCTTTGTTGAAAGAAGAGAGCCTTGTGAACCAGTATGGAGTTCGGGTGACATTTATTGGAAATTTAAAGCTTATGCCCGCTTATGTTAGGGAGACAGCTGAAAGGGCAATGGAGGCTACTGCTAAGAATGATAAAGCGGTTTTGTCAATCTGTGTGGCCTACACTTCGACAGACGAGATCACTCGAGCTGTGCGAGAGTCTTGTAATGAACGACGTAAGAGTGTCTCGGGCTCGAAATTG---------------------ATTATGAAGAATGGTGACAAGAGTAATGGAGCAAATGATTTGATTACTGTTTCTGATTTGGAAAGGCATATGTACACAGCCGGGTATCCTGAACTGGATATATTGATCAGAACTTCGGGCGAAACCAGACTTAGTAATTACCTTCTTTGGCAATCTAGCGGCTCTTTCTTGCATATCTCTGATGCGCTTTGGCCTGAGTTTGCGCTCAGGCATGTGTTATGGGCTGTTTTGGAGTATCAGAGGGCGCAACCTTATCTAGAGAAGAAGAGGAAGATGGTC------------------------------
>Atr_2
---------ATGGGTTCTCTTGGGGGAAGT------TTTGAAAAGGGTTCTCTTGGGCTAGGTCTTCTTTCGAGGTTATATGCGGAAACCCGTGATTTCTTATGCAAGTGTATATGGAATGTGGTCATCTTTGGCCCAAAACCCAAACATGTTGCAGTTATAATGGATGGAAACCGACGATTTGCACGAAAGCATCATCTTAAAGAGGTGGATGGCCATAAAATTGTGCTACTCTCTTTGATGTCCACCCTTACCTGTTGCTATGAAATGGGGGTGAAATATGTGACTATCTGTGCTTTTAGCATCGATAATTTCAAGAGAAGGTCTGATGAAGTCCAATTTCTCATGGATCTTCTGTATGAGAAGATTGAAAATATATTGAAAGAAGAGAGCATTGTGAACCGGTATGGAATTCGAGTGACATTTCTTGGAAATTTGGAA---------CCTAATATTAGGGAAGCAGCTGAGAGAGCCATGAATGCGACTGCTAAAAATGATAATGTGGTTTTATCAATCTGTGTGGCCTATTCTTCTACGAACGAGATCACACGAGCTGCCCAAGGGGCTTGTACTGAACGGTTTAAGATTCGGTTGGGCTCGAATTTGACTAGTGGGGCA---------ATAATGGAGAATGTTCACAAGCGTGATGGAGAAAATAATGTGATTAAAGTTTCTGATTTGGAGAGGCATATGTTCACAGCTGGGTGTCCTGAACCTGATCTATTGATCAGAACTTCAGGAGAGACCAGGCTAAGTAATTACCTTCTTTGGCAATCTTCCCACTGTTACTTGCATATCTCTAATGCGCTTTGGCCTGAGTTCGCACTCAGGCACATGTTATGGGCTGTTTTGAAGTATCAGAGGGTGAAGCCTTATCTGGAGAAGAAGAACAAGAAGATGGTC---------------------------
>Cde_1
ATGAACAGGATGACCAATCATCACAAAAGC------------GCTAGCTTGGTTCATCATCCACTTCCATCAAATGACGAATCTAGTTCGGTAAACCCTCTTCGTCCTTGCTCTTGGCAAGAAGTATTACCGAATCCGAAGCCTGAACCAATAGCATTTGTTAAGATTCTACAGAAGAGATTTGCTCGTATCAAGAAATTACACCAGTCTGCTGGCCACCGAGCTGGGTTCACGGCACTAATATTTATTCTCAAATGTTGCTATGAAATGGGTGTGAAGTATGTGACCATATATGCGTTCAGTATTGATAATTTCAATAGAAAACCTCATGAAGTTCAGAGTATTATGGATCTAATGAAGGATAAAATGAATGAGTTACTTAGAGAAGAAAGCATTGTGAATAGATATTCTATCAAGGTGAACTTCTTTGGCAATTTGAAGCTGTTAGAAGATTCGGTTCAAGAGGCTGCACATAAGGTAATGGCAGTGACTTCAAAGAACATTGGGCCAGTTCTCTCCATTTGTATTGCTTACACTTCTACAGATGAAATTCTTCATTCTGTTCAAGAATCATGTGAAGAAATTTGGAACAAATTTCGTAGGAAAAATAAAGAGTGGAAAGAGATTAATGTTTTAATTGAACATTTCCGAGAGGAGAATTCAAGACATGATCTGATCTCAGCAAATGATTTGGACAAGAAAATGTATACAGATGGGTGTCCTGATCCAGACATCTTGATTCGTACTTCTGGGGAAACTCGATTAAGCAATTTTCTTCTTTGGCAGACTACTTTCTGCCATTTGCTTTCACCTCTTGCACTTTGGCCTGAAATATCCTTGAGGCATTTGGTCTGGTCTATCTTGGAATATCAAAGAAATCGTTCTTACTTGGAGAAGAAAAAGTGGAGGTTTGAGTCTACAAGGCAAGAA------------
>Cde_2
------------------------------------------ATGGGGAAAGTTGAACACAACTATTTGTTAAGATTCTACGGAAGTATTTGCAATTTCTTGAGGATGATTCTCTTCCAGGTTCTTTCTTTCGGTCCCATACCCAAACACATTGCATTCATAATGGATGGAAACAGAAGATTTGCTCGTGTTAAGAAATTACACCAGTCTGCTGGCCACCGAGCTGGGTTCACGGCACTGATATTTATTCTCAAATGTTGCTATGAAATGGGTGTGAAGTATGTGACCATATATGCGTTCAGTATCGATAATTTCAATAGAAAACCTCATGAAGTTGAGAGTATTATGGATCTAATGAAGGATAAGATGAATGAACTACTTAAAGAAGAAAGCATTGTGAATAGATATTCTATCAAGGTGAACTTCTTTGGCAATTTGAAGCTGTTAGAAGACTCGGTTCAAGAGGCCGCACATAAGGTAATGGCAGCGACTTCAAAGAACATTGGGCCAGTTCTCTCCATTTGTATTGCTTACACTTCTACAGATGAAATTCTTCATTCTGTTCAAGACTCATGTGAAGAAATTTGGAACAAATTTCGTAGGAAAAATAAAGAGTGGAAAGAGATTGGTGTTTTAATTGAACATTTCCAAGAGGAAAATTCAAGACATGATCTGATCTCAGCAAATGATTTGGACAAGAAGATGTATACAGATGGGTGCCCTGATCCAGATATCTTGATTCGTACTTCTGGGGAAACTCGATTAAGCAATTTTCTTCTTTGGCAGACTACTTTCTGCCATTTGCTTTCACCTCTTGCACTTTGGCCAGAAATTTCCTTGAGGCATTTGGTTTGGTCTATCCTGGAATATCAAAGAAATCGTTCTTACTTGGAGAAGAAGAAGTGGAGGTTTGAGTCTGCAAGGCAAGAACGA---------
>Cka_1
ATGCTAGAACGAAATTCCATGTCGAGATCG------TGTAAAATGGAGAAAGGTAGCAGTGGCTATATATCTGAATTCTTGGGGAGCATTCCCACTTTCTTGAGAAGGTGTCTATTTCAAGTTCTCTCTTTTGGTCCCATCCCTCATCATATTGCATTTATTTTGGATGGAAACCGAAGATATGCGCGCATTCATCATCTGGAAGCAGGAATGGGTCACAGATATGGGTTTCTGGCTCTCTTGTCCATTCTCAAATACTGTTATGAGCTTGGAGTGAAGTATGTAACAATATATGCTTTCAGCATAGATAACTTCAAGCGAAAACCTGATGAACTTCAGTATCTCATGGATCTTATTCTGGAAAAACTTGAAGTAGTGCTCAGTGAAGAGAACATGGTGAAGCAGTATGGTGTTAAGATTGATTTCTTAGGAAATCTGAAGCTCTTCCCAGAACCCATTAGGAAAGCGGCAGAGAAGGTGATGGCGGCAACAGCCCAGAATAATGGGACAGTACTTCTTGTCTGTGTTGCATATACTTCCACTGATGATATAGTTCATGCTATTCAGGGATTATATAAAGAGAAACAGGCTAGAATTCAGCAAACAGCAAAACAGATGGGGGACGATGATGAACCAGTTGAATGTTCTGGAGGTAGCAATTTGGAAGAGTTTTCAGTGTCATCAGCGGACTTGGAGAGGCACATGTACTTCGCAGGGTACCCAGATCCTGACATCTTGATCAGGAGCGGTGGTGAGACGCGGTTGAGTAATTTCATTCTATGGCAAAGCACATTTTGCCTCTTGAACAATCCTAAAGCTCTCTGGCCAGACATTTCACTTTGGCACCTGGTGTGGGCGATCTTGCAATATCAAAGGGTCCGCCCTTTCTTTGAAAAGAAGAAGCGATTG---------------------------------
>Csp_1
------------------------------------------------------------------------------------------------------------------------------------------ATGCCCAATCACATCGCATTTATCATGGATGGAAACCGAAGGTTTGCTCACTATAATAAAATGAAACAAGACACCGGACTCCAATTTGGGTTTACAGCGCTCATGTCCGTTCTCCAATATTGCAATGAGATGGGTGTGAAGTATGTGACAATCTATGCTTTCAGCATTGACAATTTCAAGAGAAAACCTGAGGAAGTTCAATATATCATGGACCTGATGCTGGAGAAGATCCAAGGGTTGCTCAATGAAGAGAGTATTGTGAACCAGTATGGAATTAGGGTTAGGTTCGTGGGTAACTTGAGACTATTGCATGAACCTGTCAGGGTAGCTGCTGAGAAGGCAATGGCAGCAACCGCTGGGAATGATAGAGCAGTGCTCTCTATATGCATCGCCTACAGTTCAACGGATGAGATCGTTCATGCTGTTCAAAAATCCTTTGATGAGACAAGGGCTAAAATTCGTAGACAGAATTTGAATGATGGTGAT---------------------------GCATACTATTCAGAGGAATTATGGATTTCGTCAGCAGCTTTGGAGAGCCACATGTATATGGCCGGGTGTCCGGATCCCGATATTTTGATCAGGACTTCAGGTGAGACTCGGCTAAGCAATTTCCTTCTCTGGCAGACTAGTTTTTGCTACTTGTATGCGCCTAAGTCTCTTTGGCCGGATATCTCTTTTCGGCACCTGTTGGTAGCTGTCGTGAACTATCAGCGGGTTTGGGCATATCTAGATAATAACAAGCGATTACGTAGTAATGAAAATTACGAAGAAGGTTCAGGT
>Csp_2
------------------------------------------ATGGAGAATGGTAATGGTGGTTACCTATCAAAGCTTTTCCAAAGTTTTAGCGATTTCTCAAGGAGATGCCTCTACAGCCTGCTCTCTGTTGGTCCTATGCCCACTCACATCGCATTTATAATGGATGGAAACCGAAGGTTTGCTCGCTATAATAAAATGAAACAAGGCACCGGACACCAATTTGGGTTTATGGCTCTCATGTCCGTTCTCAAATATTGCTATGAGATGGGCGTGAAGTATGTGACAGTATATGCTTTCAGCATCGACAATTTCAAGAGAAAACCCGACGAAGTTCAATATGTCATGGACCTGCTGTTGGAGAAGATCGAAGGGTTGCTCAATGAAGAGAGTATTGTGAACCGGTACGGAATTAGGGTTAGGTTCCTGGGAAACTTGAGACTACTGCACGAACCTGTCAGGGTAGCTGCTCTGACGGCAATGGAAGCTACTGCTCAGAATGACAGAGCAGTGCTTTCTATATGCATCGCCTACAGTTCAACGGATGAGATCGTTCATGCCGTCCAAGAATCGTATGATGAGATAAGGGCCAAAATTCCTAGACAGAATTTGAATGTCGGTGAT---------------------------GCATGCTATTCGGGAGATTTACAGATTTCGCCAGCTGATTTGGAGAGGCACATGTATACAGCTGGGTGCCCAGATCCCGAGATCTTGATCAGGACTTCAGGTGAGAGTCGGCTTAGTAATTTCCTTATCTGGCAGACTAGTTTTTGCTACTTGTATGCGCCCAAGGCTCTTTGGCCGGATATCTCTTTCTGGCACCTGCTGTGGGCGATCATAAACTATCAGCGGGTTTGGGCATATTTAGATAAAAACAAGAGATTAATCAGTAATGAAAATTACCAAAATGGTTCAGGT
>Csp_3
------------------------------------------ATGGAGAACCTAAGCGGAAGTGGTCTGTCTGAGCTATTTGGAAGTATGGGAACTTTTTTTCGAAAGTGTATCTTCAGGGTACTCGCAGTGGGTCCAATTCCAAACCACATAGCGTTTATCATGGATGGGAATCGTAGGTTTGCTCGAAACCGCGGTTTAAAAGAAGGCGCGGGTCACCGAATCGGGTTTGTAGCCCTCCTCTCAACTCTCCAATACTGTTACGAAATGGGTGTCAAGTGTGTAACTATCTATGCATTTAGCATCGACAATTTCAACAGGAGGCCTGATGAAGTCCAATATGTTATGGATTTAATGCAAGAGAAGATCGAGGGATTGCTTAAAGAAGTAAGTATTGTGAATCTCTACGAAGTTAGAGTCAGGTTCTTAGGGAATTTGAAGCTTCTACATGAGCCGGTACGGGTAGCAGCCGAGAAGGCTATGGCGGCCACGGCCGGGAACACTAAAGCATTGCTTTTGGTGTGTGTCGCGTACACTTCAACGGATGAGATTGTTCATGCTGTTCAAAAAGCATACGATGAAAAACACCTCAGAATCCAAGATTGTCCAGTTGAGGTGGGGGATTTGGAAAGGAAAATGGTTGGGGATTTGGAAAGGAAAATCCAAGATTGTCCAGTTGAGGTGGGGGATTTGGAAAGGAAAATGTATTTTGGGGGGTACCCAGATCCCGATATATTGATTAGAACTTCTGGTGAAACCCGATTGAGTAACTTCATTCTATGGCAGTCTAATTTTTGCTACTTGCATGCACCACGTGCTCTTTGGCCCGAGATTGCGCTCCGGCATTTGGTGTGGGCTGTGTTGGAATATCAGAGGATCCATCCATATTTAGAGAAGCAAAAAAGGAAAATTGGAATATTGAACTCACTGCAATTTGATGGT
>Efe_1
------------------------------------------------------------------------------------------------------------------------------------------------------------------ATGGAGCGTTCTCAAAGATTTGCACGAACCCGCAAGCTGGAGAAAGAGTTTGGCCACAGATTTGGATTCCTATCCTTGATATCCACTCTCCGCAACTGTTATGAGTTGGGGATCAAATATGTGACGGTTTATGCTTTTAGCATCGATAATTTCAAAAGGAAACCCGATGAAGTTGGGGGACTAATGGAATTGTTACACGAAAAGCTTGAGGATGCTCTCAAAGAAGAGAGCTTTATCAAAACAAGTGGCATCAAGGTTTTGTTTGTTGGGAACTTGAGCCTCCTCCCAGAGCAAGTACAGCATTCAGCTAAAAAGTTGATGGAGGAAACTGCACATAATACAGGAGCAATCCTGTCGGTCTGTGTTTGTTATACTTCTACAGATGAGATAGCACATGCTGTTGAAGAAGCTTGGGAGGAGAACGTGATTTGCACCGTGAGATGCAAT------------------------------AGCGGAACCAACAAAGGGAATGCAGATGAATTTTTTGTCACACTAGCAGATTTGGAGAAGCATATGTACATGGCTCATTGCCCAGATCCCGACATATTGATCAGGACGTCGGGCGAGACTCGTTTGAGTAACTTTCTTTTGTGGCAATCTTGCTTCTGTTACTTGCACATTACAAAAGCACTCTGGCCAGAATTTTCACTCAGGCATCTCGTCTGGGCGATTTTGGAGTACCAGAGGGTGCAACCTTACTTGGAGAAGATGAAGAAGAAGCTA------------------------------
>Efe_2
------------------------------------------ATGGTTCACCTTGGTGATGGAGCGTTCTCAAAGGTCTATGTTTTCATTTGCAATTTTTTGCGAAAACTTCTGTGGGCTATCTTAGCTGTTGGCCCAATGCCCAATCATGTTGCGGTGATCATGGATGGTAACCGTAGGTTTGCCCGAACACAGAAGCTGGAGAAAGAGTACGGTCACAGATTTGGATTCCTATCCTTGATATCCACTCTCCGTAACTGTTATGAGTTGGGGGTCAAATATGTGACGGTTTATGCTTTTAGCATTGATAATTTCAAAAGGAAACCGGACGAAGTCGGTGTACTAATGGAATTGTTACACGAAAAGCTTGAGGATGCTCTCAAAGAAGAGAGCTTTATCAAAACAAGTGGCATCAAGGTTTTGTTTGTCGGGAACTTGAGCCTTTTGCCAGAGCAAGTACAGCATTCAGCTCAAAAGTTGATGGAGGAAACTGCACATAATACAAGAGCAACCTTGTCAGTCTGTGTTTGTTATACTTCTACAGATGAGATAGCACATGCTGTTGAAGAAGCTTGTGAGAATAGAACGGTTTGCACCGTGAGATGCAAT------------------------------AGCGGAACCGACAAACAGAACACAGATGAACTTTCGGTCACACTAGCAGATTTGGAGAAGCATATGTACATGGTTCATTGCCCCGATCCCGACATATTGATCAGGACATCGGGTGAGACTCGTTTGAGTAACTTTCTTTTGTGGCAATCTTGCTTCTGTTACTTGCACATTACAAAAGCACTCTGGCCAGAATTTTCACTCAGGCATCTCGTCTGGGCGATTTTGGAGTACCAGAGGGTGCAACCCTACTTGGAGAAGATGACGAAGAAGCTACGAGTTGTTTCCTGCATTCAATTTAGT---
>Egu_1
------------------------------------------ATGGAGAAGCACCGTGGAAGCATTATATCCAATCCCCTTGGTGGTGTATGGTGCTTTCTACGTAAATGTCTCTTTTCTGTTCTCTCTTTGGGTCCAATGCCTCACCATATTGCGTTTATCATGGATGGAAATCGTAGATATGCCAAG---AGGAGTCTTAAACAGGATAGTGGTCACAAGGTCGGTTTCACAGCTCTTACATCTGTTCTCCAATACTGTTTTGAGATGCGTGTGAAGTATGTGACTGTATATGCTTTCAGTATTGACAATTTTAAACGACAACCTAGTGAGGTTCAGTCATTGATGGATTTAATGAAAGAAAAGATCGATGAATTGCTAAAGGAAGAGAGCATTGTGAACAAATACAAAGTTAGGATTAATTTTTGGGGAAACCTATGTCTTTTGAGTGAGCCTGTAAGGTTAGCCGCTGAAAAAGCAATGGCAATTACTGCCGGGAACATGGGACCAGTGTTTTCAGTATGTGTGGCCTACACATCGACGAATGAGATTATGCATGCTGTTGAAGAATCATGTGTAGAACGGAGGGACAAAATACGGAAAGGGTATAGTAATGGTTATAAA---------------GATGAATTAGTGCGGGCAGATAAAATGGATAGTGTGATTTTAGTTGCTGATTTGGAGCAGCACTTTTACACATCTGATTGTCCTGGTCCTGATATCGTGATTAGGACATCGGGTGAGACACGGCTTAGTAATTTCCTTCTTTGGCAAACTACCTTTAGCCACTTGCAAAATCCAGCCCCTTTATGGCCAGAGTTCTCTTTTAGGCACTTGGTCTGGGCCATTATAGAATACCAGAGGGTCTACCCTTATCTAGAACGAAGGAGAAGTTCAAGCAAAAAGGAAGAT------------------
>Egu_2
------------------------------------------ATGGACAAGCATCATGAAAGCAGTGCATCCAATTTCCTTGAAGGTGTATGGTGCTTTCTACGTAAGTGCCTCTTTTCTGTGCTCTCTTTTGGTCCCATACCTAAACATATTGCATTTATCATGGATGGAAATCGTAGATTTGCCAAGAGCAGGAATGTCAAAAAGGGTGCTGGCCACAGGGTTGGTTTCACAGCTCTCACCTCTGTTCTCCAATACTGCTATGAGATGGGTGTGAAGTACGTCACCGTGTATGCTTTCAGTATCGACAATTTTAAACGACAACGTGATGAGGTCCAGTCATTGATGGATCTAATGAAGGAGAAAATCGATGAATTGCTAATGAAAGAAAGCATTGTGAACAAATATGGAGTTAAAATTAATTTCTGGGGGAACCTGAGTCTTTTGAGCGAACCAGTACGATTAGCAGCTGAGAAGGCAATGGCAAGCACTGCCAGGAACACAGGACCAGTGTTTTCAGTATGCGTGGCCTACACCTCGACAAATGAGATTGTGCATGCCATTGAAGAATCATTTGTGGAAAAAGGGGACAGAATACAAGAAAGGTACTGCAATAGTTATAGT---------------GATGAATCAATTTGGGCAGATAACATGGATGGTGTGATTTCAGTCACTGATTTGGAGCAGCACTTCTACACAGCTGATTGTCCAGATCCAGATATTGTGATCAGGACATCTGGAGAGAGTCGGCTTAGTAATTTCCTTTTGTGGCAAACTACTTTTAGCCACTTGCAGAATCCAGTCCCTTTATGGCCTGAGTTCTCATTTAGGCACCTGATTTGGGCTGTTTTACAGTACCAGAGGGTCTACCCTTATCTAGAACATAGGAGAAGCTCAAGTAAAAGAAACTTTGAGACC------------
>Lch_1
------------------------------------------------------------------------------------------------------------------------------------------ATGCCCAATCACATTGCCTTTATTTTGGATGGGAACCGTCGGTACGGTCAAAAGTGGAACCTCAAAGACGGCGAGGGCCATAGAGCTGGGTTTTTGGCCCTCATGTCCATGCTTAAATACTGCTACGAGATTGGTGTGAAGTATGTGACAATCTTCGCCTTCAGTATCGACAATTTCAAACGAGAGCCCGACGAAATTCGTAATGTCATGGATCTAATGCAAGAAAAGATTGAAGGGTTGCTCCAGGAAGAGAGCATTGTCGATACTTATGGCATCAAGGTTGATTTCTTGGGTGACTTGAAGCTCTTGACTGAGCCTGTTAGAGTAGCTGCCGAGAAGGCGATGGTGGCCACAGCGGGGAACACCGGCCCGATACTTCTGATATGCGCCGCATACAATTTGACTGACGAGATTACCCGTGCCGTCCGGGAATCATGCAGAGAGAAATGGGCTATGATTGAGGAGATGCCAATGGAGATGGATGACATGGATGATTCGATCAGACGGATTGGAGCGAATGAATTAGACAGACATTCGATTCCATTGGCGGATTTGGAGAGGCACTTCTACTTCGGCAAGTACCCAGATCCAGAAATCTTGATCCGAACGTCCGGCGAGAACCGGATGAGTAATTTTATTCTGTGGCAGAGCACATTCTGCTACTTGAACAATCCGAAAGTCCTTTGGCCCGAAATATCGCTGTGGCACCTAGTGTGGGCCATCCTGCAGGCTTCTCAACACAACAGCAACCTTGCTGTGAAGAATGCAGATGGGCAGCCGACCGGTCTTGACCGGTCGACCGGT
>Lch_2
------------------------------------------------------------------------------------------------------------------------------------------ATGCCCAATCACATTGCTTTTATTTTGGATGGGAACCGTCGGTACGGTCGAAAGTGGAACCTCAAAGAAGGCGAGGGCTATAGAGCTGGGTTTTTGGCCCTCATGTCCATGCTTAAATACTGCTATGAGATTGGCGCGAAGTATGTGACAATCTTCGCCTTCAGTATCGACAATTTCAAACGAGAGCCTGACGAAATTCGTAATGTCATGGATCTAATGCAAGAAAAGATTGAAGGGTTGCTCCAGGAAGAGAGCATTGTAAATACTTGTGGCATCAAGGTTGATTTCTTGGGTGACTTGAAGCTCTTGACTGAGCCTGTTAGAGTAGCTGCCGAGAAGGCGATGGTGGCCACGGCGGGGAACACCGGCCCGATACTTCTGATATGCGTCGCGTACAGTTCGACTGACGAGATTACCCGTGCCGTCCGGGAATCATGCAGAGAGAAATGGGCTATGATTGAGGAGATGCCAATGGAGATGGATGACACGGATGATTCAATCAGACGGATTGGAGCGAATGAATTGGATGTACATTCGATTCCATTGGCGGATTTGGAGAGGCACTTCTACTTCGGCAAGTACCCGGATCCGGAAATCTTGATCCGAACGTCCGAGCCCGATGAAATTCGTAATGTCATGCTAATGCAAGAAAAGATCGAAGGGTTGCTTCAGGAAGAGAGCATTGTAAATACTTATGGCATCAAGGTTGATTTCTTGGGTGACTTGAAGCTCTTGACTGAGCATATTAGAGTAGCTGCTGAGAAGGCGATGGTG------------------------ACCGGC
>Nco_1
ATG---------------------------ATAGATCAAGAAATGGATGGTGTTGCAGATGGTGCTTTCTCCTGGATTTATGGTCTCATTTGCAATTTTTTCCGCAAAATCATCTTGTCAATAGTTTCTGCGGGCCCTATGCCTACCCATGTTGCAATGATTATGGATGGGAATCGCAGATTCGCACGATATCGCAAGATGAAGAAAAATTCTGGGCACAGATATGGTTTCCAATCTTTGGTTTCCACTCTCCGTAACTGCTACGAATTAGGGATCAAATATGTGAGTATTTATGCCTTCAGCATCGATAATTTCAATCGGAAGCCAGAGGAAGTTGGTGGTGTAATGGATCTGATGCATGAAAAAATTGAGGATGCTCTCAGAGAAGGAAGTTTCATCAAGACATTCGGTGTGAAGGTTCAATTTGTAGGGAAGTTGGAGCTTTTGCCGGAGCATGTTAGGAGTTCTGCCGACAAATTAATGAAAGAGACTGCAGAGAACACTAGAGGAATGTTGTCAATATGTGTCTGTTACACTTCCACAGATGAGATAGCACATTCTGTTCAGGAAGCTTTTCATGAGAACTGCATAAGATCATTGAATGGGAAT------------------------------TGTGGAAAATCTGAAGCTAATTCAGATGCATGTCCAATCACGCTAGCAGATTTAGAGAAGCACATGTACATGGCCCATTGTCCAGACCCAGATATATTAATTAGGACATCAGGTGAGACTCGATTGAGTAATTTTCTTCTATGGCAAGCCAATTCTTGTTACTTGCATATTTCAAGAGCACTGTGGCCAGAATTCTCTCTTAGGTATCTGGTGTCTGCAATTTTGGAGTACCAGAGAGTGCAGCCATATTTAGAAAAGATAAAGAAGAAACAA------------------------------
>Osa_1
---GGCTCACTTATGTCTTACTCACCTTCAGTGGATTCAAAGACGGAGAACACTGATGAGTTAATTGCGACTGGTGTTCTTGCTAGTCTGCAGAATTTCATCCGCAAATGCATTGTAGCTGTCCTCTCGTATGGCCCAATGCCTAAGCATATTGCATTTATTATGGATGGTAACCGTAGATATGCTAAATTCAGGAGTATCCAGGAAGGCTCTGGTCACAGGGTGGGCTTCTCTGCTCTCATTGCCAGCCTGCTCTACTGCTATGAAATGGGCGTGAAGTATATCACGGTGTATGCATTTAGCATCGATAATTTTAAGCGAGATCCGACTGAGGTGAAATCCTTGATGGAGTTAATGGAGGAAAAGATCAATGAACTGCTAGAAAACAGAAATGTCATCAACAAGGTTAACTGTAAGATCAACTTCTGGGGGAACTTGGACATGTTGAGCAAATCAGTGAGGGTAGCAGCTGAGAAACTGATGGCTACCACTGCTGAAAACACGGGACTGGTCTTCTCTGTTTGCATGCCATACAACTCCACTTCTGAGATTGTCAATGCGGTCAATAAGGTCTGTGCAGAAAGGAGGGATATACTGCAGAGGGAGGAT------------------------------GCTGACAGTGTTGCGAATAATGGTGTGTATTCAGACATTTCAGTGGCAGATCTGGACCGCCATATGTACAGCGCTGGTTGCCCCGATCCTGACATTGTGATCCGGACCTCAGGTGAGACTCGCCTGAGCAATTTCCTTCTGTGGCAGACGACGTTCAGTCATTTGCAGAATCCAGACCCTCTTTGGCCGGAGTTCTCTTTCAAGCACCTTGTCTGGGCCATACTCCAGTACCAAAGAGTTCACCCTTCTATTGAGCAAAGCAGAAATCTGGCTAAGAAGCAGCTG------------------
>Osa_2
ATGGGTTCACTTATCTCTTACTCACCTTCAGTGAATCCAAAGACGGAGAACCCTGATGAGTTAATTGCGACTGGTGTCCTTGCGAGTCTGCAAAACTTTATCCGCAAATGCATCGTAGCTGTCCTCTCATATGGCCCAATGCCTAAACATATTGCATTTATTATGGACGGTAACCGTAGATATGCTAAATTCAGGAGTATCCAGGAAGGCTCTGGTCACAGGATGGGCTTCTCTGCTCTCATTGCCAGCCTACTCTACTGCTATGAAATGGGCGTGAAGTATATCACAGTGTATGCATTTAGCATCGATAATTTTAAGCGAGATCTGACTGAGGTGAAATCCTTGATGGAGTTAATGGAGGAAAAGATCAATGAACTGCTAGAAAACAGAAATGTCATCAACAAGGTTAACTGTAAGATCAACTTCTGGGGGAAGTTGGACATGTTGAGCGAACCGGTGAGGGTAGCAGCTGAGAAACTGATGGTTAGCACTGCTGAAAACAAGGGACTGGTCTTCTCTGTTTGCATGCCATACAACTCCACTTCTGAGATTGTCATTGCGGTCAATAAGGTCTGTGCAGAAAGGAGGGATATACTGCAGAGGGAGGAT------------------------------GTTGACAGTGTTGCGAATAATGGTGTGCATTCAGATATTTCAGTGGCAGATCTGGACCACCATATGTACAGCGCTGGTTGCCCCGATCCTGATATTGTGATCCGGACCTCAGGCGAGACTCGCCTGAGCAATTTCCTTCTGTGGCAGACGACGTTCAGTCATTTGCAGAATCCAGACCCTCTTTGGCCGGAGTTCTCTTTCAAGCACCTTGTCTGGGCCATACTACAGTACCAAAGAGTTCACCCTTATATTGAGCAAAGCAGAAATCTGGCTAAGAAGCAGCTG------------------
>Out_1
ATG---------------------------------------------GGAGCGAGTGGAAGCTGGGTTTCGTGGATGCGAAATGCAATGTACTCTTTCGTACGCCGATTACTGCTATGCCTTGTCTCAGCTGGTCCACTTCCCAAACACATTGCCATCATTATGGACGGGAACCGCAGATATGCCGACCGTTGGCAAATGAACAAGAAAAGAGGGCATGAATTTGGATACGAGAGCTTGATGTCAACTCTGAAGGACTGCTATGAGTTGGGCATCAATTATGTGACGGTCTACGCATTCAGTATTGACAATTTCCGCCGGTCGGAGGAGGAAGTGGTGGCGTTGATGGATTTGATGCAGCAGAAGCTGGAGATCCTCGTTCAGAAGGAGAGTTTAGTCAACAAATTTGGGATCCGCCTGCAGTTTCTGGGTAATTTGGAGCTTCTGCCCGAGCGTGTCAGAAATGCAGCCGAGAAAGCAATGGCAGCCACTAAGGTCAATGACAGGGCCGTCTTGAGTGTCTGTGTTGCCTACACATCTACACAGGAAATTGTTCATGCTGTTCAGGGTGTCTGCAATGACTTCATACTAAGGCTCCAGGGTAGCACAATGGAAATTGAAGAATGCTCTGGT------GCAGAGGAAGACGCCATTAATGCAGAGGCGGGGTCTATTTCAGTAAAGGACATTGAAGGCCATTTGTATACCTATGGATGTCCTGATCCTGATCTTTTGATCAGAACCTCCGGAGAGACCAGACTCAGTAACTTTCTGCTCTGGCAATCCTCGTTCTGCTATCTCCACTGTTGTCGCGCTCTTTGGCCCGAGTTTTCTTTCAGGCATTTGTTTCTGGCTGTTTTAGATTACCAAAGGGCTTATCCTTTTCTCAAACAGAAGAAAGCAGAGTTAAAAGGGCTGTCTTGTTCAGAC---------
>Pab_1
------------------------------------ATGAAAGCACCAAATGAAAGTTGCAATTGGCTTTCATGGCTGGCAACAGCATTACAAACTTCGTTACGCCGTATGATGCTATGGATTCTGGTTGCTGGTCCCATTCCCCACCACATTGCAATAATAATGGACGGCAACAGGAGGTTCGCCCAGAGGCGAAATCTTCAGAAGAAGAGTGGCCATGAATTCGGAGCCGAAAGACTGATGCTAGCTCTGAAAGATTGTTACGAATTGGGCGTAAAATACGTCACGGTTTATGCTTTCAGTATTGAGAATTTCAAGCGGTCACCGGAAGAAGTGGGCGTTCTCATGGATTTAATGCAGAGGAAGCTCGAATCCCTCTTGGAGAAGGAGAGTTTGGTGAACCGGTTTGGGGTCCGCGTGCAGTTTCCGGGGAATCTAAGGCTTCTGCCAGATGGGGTCCGGCGGACGGCCGAGAAGGTTATGGCGATGACGAAGCTGAATGACAGAGCTGTGTTGAATGTATGTGTTGCGTATACTTCTACGGATGAAATCATTCATGCCGTTCAGGGGGCTTGCCAGGGTTTCATTTCGAGGGTTTCGGGGTTAGGA---------------------------------TTTGTAAATAATGGGGAGAGTTTGGGTGGTTGTGTTATGGTTGAAGATATTGAGAGGCACTTGTACACGGCCGGGTGTCCGGATCCAGATTTGCTGATCAGGACGTCCGGAGAGACGAGGCTCAGCAATTTCTTGCTATGGCAGTCGGGGTTATGTTATCTGCAGGCGTGTGGGGCTATGTGGCCTGAGTTTTCGTTCAGGCATTTTTTCATGGCGGTTTTGTATTATCAGAGGGCGTATCCTATATTGAAACAGAAGAAGAAGAGTTTTAAAGGGTTGTGCTGTCCCTCA---------
>Ppe_1
------------------------------------------ATGGAGAAAAGCAATGGCAATAAAGCAACCCAGATTTTTTGGAGCATAGTTAGTTTCTTGAGGAGATGTCTTTTTCTTGTAATTTCTGTTCGTCCTATACCTCATCACATTGCATTCATCATGGATGGAAATCAAAGATATGCTAAAAAGCGGAAGTTGAAGGAAGGGGATGGACATAGGGTTGGGTTTTTGGCTCTGATGTCCATGCTCAAGTTTTGTTATGAGTTGGGGGTTAGATATGTGACTATATATGCCTTTAGTATTGATAATTTCAAAAGGGACCCTGAAGAAGTTCAATCCTTGATGGACCTGATACAGGAGAAAATTGAAGGGTTAATCAAGGAAGAAAGCATAGTTAACCGCTATGGAATTAAGGTACACTTTATAGGGAACCTAAAACTCTTGAGTGAACCTGTTAGGTTGGCAGCTGAGAGGGCTATGGAGGCCACTGCCAACAACTCCAGAGGAGTTCTGTCAATATGTATTGCCTACACTTCCACTGATGAGATTGTGCATGCTGTTCAAGAATCGTGCGAAGAAAAATCAGATGAAATCAGTGTGATGAATGCAAGTGGAGCTTGGTATGGTCTACTTCAACTTGGAGGGAGTGAAAAGGAAGAAAGGGAGAACATTGTAAAATTGACAGATATTGAAAACCATATGTACATGGCTGTTGCACCCGACCCTGATATTCTAATCCGTACTTCTGGCGAAACCCGGTTGAGCAATTTTCTTTTGTGGCAGAGTGCACACTGTTATTTGTACTCTCCATCTGTGCTCTGGCCAGAGATTGGTTTCCGGCATTTCGCTTGGGCGATCTTGACCTTTCAGCGTAGCTACTTTTATCTGGACAGAAAAAGGAAACAGTCA------------------------------
>Ppe_2
------------------------------------------ATGGAGAAAAGCAATGGCAATAAAGCAACCCAGATTTTTTGGAGCATAGTTAGTTTCTTGAGGAGATGTCTTTTTCTAGTCATTTCTGTTCGTCCAATACCTCATCACATTGCGTTCATCATGGATGGAAATCGAAGATATGCTAAAAAGCGGAAGTTGAAGGAAGGGGATGGACATAGGGTTGGGTTTTTGGCTCTGATGTCCATGCTCAAGTATTGTTATGAGTTGGGAGTTAGATATGTGACTATATATGCCTTTAGTATTGATAATTTCAAAAGGGACCCTGAAGAAGTTAAATCCTTGATGGACCTGATGCGGGAGAAAATTGAAGGGTTAATCAAGGAAGAAAGCATAGTGAACCGGTATGGAATTAAGGTACACTTTATAGGGAACCTAAAACTCTTGAGTGAACCTGTTAGGTTGGCAGCTGAGAGGGCTATGGAGGCCACTGCCAACAACTCCAGAGGAGTTCTGTCAATATGTATTGCCTACACTTCCACTGATGAGATTGTGCATGCTGTTCAAGAATCGTGCGAAGAAAAATCAGATGAAATTAGTGTAATGAATGCAAGTGGAGCTGGGTATGGTCTACTTCAACTTGGAGGGAATGAAAAGGAAGAAAGGGAGAACATTGTAAAATTGACAGATATTGAAAAGCATATGTACATGGCTGTTGCACCTGACCCTGATATTCTAATCCGTACTTCTGGCGAGACCCGGTTGAGCAATTTTCTTTTGTGGCAGAGTGCACACTGTTATTTGTACTCTCCATCTGTGCTCTGGCCAGAGATTGGTTTCCGGCATTTCACTTGGGCGATCTTGAGCTTTCAGCGTAGCTACTTTTATCTGGACAGAAAAAGGAAACAGTCA------------------------------
>Vvi_1
------------------------------------------ATGGAAAAACGTGGTGGCAGTGGAGGAAGCCAAATCTTTGAAAATTTGGGCACTTTTTTGCGAAAATGCATTTTTTCTGTTCTTTCTGTTGGTCCCATCCCTAACCACATTGCCTTTATCATGGATGGGAACCGCAGATTTGCCAAGAAGCAGAATTTGATAGAAGGGGCTGGTCATAAGGTTGGGTACTTAGCTCTTATGTCCATGCTCAGGTACTCATATGAGTTGGGCGTGAAATATGTAACAATTTATGCCTTCAGCATTGAAAATTTTAAACGACGTCCTGAAGAAGTTCAATCTGTGATGGATCTGATGCAAGAAAAGATTGAGCAGTTAATTAATGAAGAGAGCATTTTGAACCACTTTGGAGTTAGGGTTCATTTTATAGGGAATCTGAAACTCTTGAGTGCACCGGTCAGGTTGGCAGCAGAGCGGGCTATGCTGGTCACTGCCTGTAACTCCAAGGCGGTGCTTTCAATTTGTGTTGCCTATACTTCCACCAATGAGATTATGCATGCTGTTGAAGAATCTTGTGTAAAAAAATGGGATGAGATAAGAGAACTAAAGGCAAGTGGAGTTGATTGTGGTTTAACTAAACTTGAAGGATATGAAAAGGGTGAAGCACAGGACCTTATAAATTTAACAGATATTGAGAAGCATTTGTATATGGCAGTTGCACCTGATCCTGATATATTAATTCGCACTTCTGGTGAAACCCGCTTGAGCAATTTTCTACTCTGGCAGAGTCAGTACTGTTATTTGTACTCTCCATCTGTGCTTTGGCCAGAGATTGGTTTTTGGCATTTGCTTTGGGCAGTTTTGAACTTTCAGCGCAATCACTTTTATTTGGAGAAAAAAAAGAAACAACTA------------------------------
