# Supplementary material for: The Chloranthus sessilifolius genome provides insight into early diversification of angiosperms
Source: Nat Commun. 2021 Nov 26;12:6929. doi: 10.1038/s41467-021-26931-3 (PMC8626421; doi:10.1038/s41467-021-26931-3)
Supplement: Supplementary file 4 — Source Data [file 41467_2021_26931_MOESM4_ESM.zip › Fig. 3a, c, e and Supplementary Figure 12, 14, Phylogenetic tree/LCG_multi-species coalescent-based/group_1077_CDS.treefile]

(Aco_1:0.0306489923,Aco_2:0.0405563579,(((Ash_1:0.3699087974,((Egu_1:0.1197808647,Egu_2:0.0889782679)97:0.0716996254,(Osa_1:0.0215579055,Osa_2:0.0178814056)100:0.4042460851)70:0.0518041230)100:0.2243229790,(((((Atr_1:0.0759130394,Atr_2:0.1951738627)100:0.1848126714,(Out_1:0.2715086224,Pab_1:0.3130229974)100:0.4264415941)75:0.0658384699,((Efe_1:0.0401979375,Efe_2:0.0487361441)100:0.1521053910,Nco_1:0.2288321101)100:0.2338224624)99:0.1102446850,Csp_3:0.3078520848)49:0.0393033894,(((Cde_1:0.1541612292,Cde_2:0.0000025031)100:0.4290246784,(Csp_1:0.0754546409,Csp_2:0.0664876575)100:0.1772598432)50:0.0317739910,(Cka_1:0.2353623734,(Lch_1:0.0284533937,Lch_2:0.1892412934)100:0.3377204934)97:0.1158120790)28:0.0478100837)44:0.0362010958)99:0.1418028313,((Ppe_1:0.0173821917,Ppe_2:0.0084663381)100:0.1742713184,Vvi_1:0.1430529980)100:0.1487367795)100:0.2331291249);
