# Supplementary material for: The Chloranthus sessilifolius genome provides insight into early diversification of angiosperms
Source: Nat Commun. 2021 Nov 26;12:6929. doi: 10.1038/s41467-021-26931-3 (PMC8626421; doi:10.1038/s41467-021-26931-3)
Supplement: Supplementary file 4 — Source Data [file 41467_2021_26931_MOESM4_ESM.zip › Fig. 3a, c, e and Supplementary Figure 12, 14, Phylogenetic tree/LCG_multi-species coalescent-based/group_1078_CDS.aln-0.2cln]

>Aco_1
---------------------------------------------------------------ATGGTTTGTGAGAAGAAGGTTTTGGACCAGGTTTTCCCTTGGCTTCGGGTTTTTGAAGATGGATCGGTCGATCGATCTTTTACTGGACCACCAAAGTTAGAATTCATGGTTAAATCTGTCCCTCCTCATGAA---GATTATATTGATGGAGTTGCCACTCGTGACGTTACTATCAACTCGGAATCTGGTCTCTCAGTAAGAATTTACTTGCCTGAATTGAACACTGAT---AATGATATGTCTAAGCTACCAGTTATTCTTCATTTCCATGGTGGTGGTTTCTGCATTAGCCAAGCCGATTGGTACATGTACTATGCTGTTTATACTCGTCTAGCACGTACCGCTCAAGCCATATGTGTATCTGTCTATCTACGCCGAGCACCTGAAAATCCACTTCCAGCAGCATGTGATGATGGCTTCAACGCACTCCTCTGGCTCCGGTCATTGGTTCAAAAAGAAGCAACTGAACCATGGCTTGAAGCTCATGCCAACTTTGGACGGATCTTCTTGATTGGAGATAGCTCAGGTGGAAATATTGTCCATGAAGTAGCAGCACGTGCGGGAAAA---------GAAGTGTTAGAACCACTAAAATTGGTTGGGTGTATACCCATACACCCAGGTTTTATCCGATCCAAGCGAAGCAAGTCCGAATCAGAGTTACAGCACGAATCACCATTCTTGACACTGGAGATGGTGGATAAGTTCATAGGCTTGGCTTTGCCACATGGAAGTAACAAGGATCATCCAATAACATGTCCAATGGGGCCTAATGCACAACCTCTTGATGAGCTAAAATTGCCTCCATTTATGGTTGTTTTGGCCCAAAATGATTTGATTAGAGACACTGAGGTAGAATATTGTGAAGCAATGAAGGAAGCTGGAAAAGATGTTGAAGTTTTTTGGAATGAAGGTGTGGGCCATAGTTTTTATCTTAACAAAGTTGCTGTTGATATGGATCCACATATTGGGGCTCAAACTGATATTTTGTTTTCAGCTATTACTGATTTCATCAAAAAGCAC------
>Aco_2
---------------------------------------------------------------ATGGTTTGTGAGAAGAGGGTTGTGGACCAGGTTTTCCCTTGGCTTCGGGTTTTTAAGGATCGGTCGGTCGATCGATCTTTTACTGGACCACCTGAGTTAGAATTCATGGTTAAACCTGTCCCTCCTCATGAA---GATTATATTGATGGAGTTGCCACTCGTGACGTTACTATCAACTCAGAATCTGGTCTCTCAGTAAGAATTTACTTGCCTGAATTGAACACCGATAATAATGATATGTCTAAGCTACCAGTTATTCTACATTTCCATGGCGGCGGCTTTTGCATTAGCCAAACCGATTGGTACATGTACTATGCTGTTTATACTCGTCTAGCACGTACCACTCAAGCCATATGC------------------------------------------------------------TTCAATGCACTCCTCTGGCTCCTGTCATTGTTTCAAAAAGAAGCAACTGAACCATGGCTTGAAGCTCATGCCAACTTTGGACGGATCTTCTTGATTGGAGATAGCTCAGGTGGAAATATTGTACATGAAGTAGCAGCACGTGCTGGAAAA---------GAAGTGTTAGACCCACTAAAGTTGGTTGGGTGTATACCAATACACCCAGGTTTTATCCGATCCAAGCGAAGCAAGTCCGAATCCGAGTTACAACACGAATCACCATTCTTAACACTTGAGATGGTGGATAAGTTCATAGGCTTAGCTTTGCCACAGGGAAGTAATAAAGATCATCCAATAACCTGTCCAATGGGGCCTAATGCACCACCTCTTGATGGGTTAAATTTGCCTCCATTTATG------------------------------------------------------------------------------------TTTTTTTGGAATGAAGGTGTGGGCCATAGTTTTTATCTTAACAAAGTAGGTGTTGATATGGACCCGCATATTGGGACTCAAACTGATATTTTGTTTTCAGCTATTACTGATTTTATCAAGAGGCAC------
>Ash_1
ATGGTAGCC------------------------------------------------------CCGGTGAGCAGCCTCCAAGTCGTCGACGAAGTCTCCGGCTGGCTCCGCATCTTCTCCGACGGCTCCGTCGACCGATCCTGGACCGGCCCGCCGGGAGCTCTTCCCCTCATGTCCTCTGTCGCCCCCCACTCT---ATCCCCCTCAATGGCGTCTCCCTACTCGACCTCCCCGGCGAACCCAAT------------CTCCGCATCTACCTACCGGCGGAGCCGGCG---------------CCACTACTTCCCATCTTGCTCCACTTCCACGGTGGCGGCTTCTGCATCTCCCACTTCTCCTGGCTCATGTACTACCACTTCTACGCCCGCATCGCCGGGGATCTCCCGGCAGTCGTCGTCTCCGTCGAGCTCCCGCTGGCGCCAGAGCGCCGACTCCCCGCAGCCATCTACGCCTCCTACAGCGCCCTCCTCCGTCTCCGGTCCCTCGCCGGT------GACGGTGACGATCTCCTTCGCTCTAGAGCGGACTTCTCGCGGGTCTTCCTCATCGGTGACAGCTCCGGCGGGAACCTCGTTCACCATTTGGCGGCGATGGCCGGCGAAAAGAAGCCCGGGTTCTGGTCCCCTCTCCGGCTTGCCGGAGGCATAGCCATCCACCCGGGTTTTGTCCGGTCGCGGCGGAGCCAGTCAGAGGGGAGGCTGGAGTGGGAAACGCCGTTTCTGACGCTCGACATGATCGACAAGTTCCTCGAGCTGGCACTACCGAAGGGCTTCGGAAAGGACCATCCGTACACATGCCCCATGGGGGAGGCGGCACCTGAGATGGAGAAGCTGCGGCTGCCGCCCATGATGGTGGTGGTGGCCGAGAGGGACCTGATAAAGGACACCGAGATGGAGTACTGCACGGCGATGGAGGCGGCCAACAAGAAGGTGGAAGTATTCTACCAGAGAGAGGTTGGGCACTCCTATTATCTGAACAAGTTTGCCGTCGATGGTGATCCGGCGACGGCGCGGAAGACGACGGAGCTCGTGGTGGCAATAAAGGACTTCGTTGACCGGCAT------
>Atr_1
ATGGCCGTA---------------------ACAGAAGCCGAAATCCTCTCTGAAAAGACCCCAACTTTTACCGGAAAGATGGTCGTAGACGAAGTTTCCGGCTGGCTCCAAATTTTTGACGACGGCTCGGTCGATCGCACATGGACTGGCCACTCGGCCGTACTCCCCCTCATATCTGAGATACCCCCCTCTCCT---CCCTGCACCTTTGAGATCTTTACC------------------------GGAAAATACAACGCCCGACTCTACTTGCCGAAAAAATTTCCCGGC---GGGGAAATTACGAAAGTGCCCCTCTTGCTCCACTTCCATGGAGGCGGCTTTTGCATAAGCCAGCCCGACTGGTACATGTACACGCAGTTCTATTCTCGGCTCTGTGACGCTGCCGGAGCAGCGATCTTGTCAGTGCGGATGAGGCGGGCGCCGGAGCACCGCCTCCCGGCCGCCATCGAAGATTGCTGTGAGGCGCTGAGATGGCTTGGCCGAGTGGCGGACGGCTTCGAAGCGGAGCCGTTGCTTCATGGGAACGTCGACTTCAATCGCATCTTCTTCATAGGCGATAGCTCGGGGGGCAATTTGGTCCATTGGGTGGCCGCATGTGCCTTCAAA---------GAGAACCTCTCCCCGATGCGAATAGCCGGCTGCATACCGATCCACCCAGGCTTCGTGAGATCAACTCGGAGCGACTCGGAGCTGAATCTAGAATCCGACTCCTCCTTTCTCACTCTTGACATGGTGGACAAGTTTCTCGCTCTAGCCGTTCCTCGTGGGGCCACCAAGGATCACCCGTACACGTGTCCAATGGGGGAGGCCGGAGCTGAGATCGAAGGGCTGGAATTGCCTGATTTCTTGGTCCCCATAGCTGAGAGAGACCTAATCAGAGACACCGAGTTAGAATATTGTGACTCGATGAGGAGGAAAGGCTATAAAGTGGAGGTTTTGATGAGCAAAGGGATGGGCCATTGCTTTTATATGAATAAGGTTGCTATTGACTCGGATCCCTACACAAAGGAGGAGACTGATAAGCTTATTGAGGTCATTGTGGACTTTGTACACAGGCAT------
>Cde_1
---------------------------------------------------------------ATGACGTTTGAGAAGTTTATAGTGGAAGAAGTTCCGGGCTGGCTTCGAATTTTTAATGACGGAACAGTGGATCGAACGTGGAATGGTCCGCCGGAGGTAGAATTTCTCATCAAACCCGTTCCTCCTAGTACT---GAATTCATTCATGGGGTGTCGGTTCGGGACCTTGTGATTGACAAGAACCGAGGTCTCCGTGTTCGAGTTTACATCCCACAGCTGAAACATACC---GATACGATTATCAAGCTCCCGGTACTCCTCCATTTCCATGGTGGTGGGTTTTGCGTCAGCCAGGCTGATTGGTACATGTATCACCAGTTTTACGCTCGCCTAGTCGAATCGGCACGAGTCATATGTGTGTCGGTTTATCTGAGTCATGCGCCGGAGCATCGACTCCCGAAAGCACTCCACGACGCTTTCGACGCCCTTCTTTGGCTAAGATCACTTGCCCAATCTCAGCCAACCGAGTCGTGGTTGATCAACCACTCGGATTTTTGCCGAGTTTTTCTAATAGGCGATAGCTCCGGAGGAAATTTAGTGCATCTGGTAGCAGCCCGAGCCGGAGAA---------GAAGACCTCATGCCACTCCGGTTAGTGGGCGCCATACTTCTCAATCCTGGGTTCGTCCGAGCCCAGAGAACT---------------------------------------------------------------------------TTGCCCAAAGGATCAACCAAAGACCACCCATTTTCATGTCCTATGGGACCAGAGGCACCACCACTTTCCGAGCTTAAACTGCCACCATTTCTAGTGATGATCGCTGAAAACGATCTAATAAAAGACCCTGAAACAGAGTACTGCGAAAAGATGAAAGACGCTAATAAAGATATCGACGTGGTTACGAACTCCGGCGTCGGCCACTGTTTTTACTTGAACAAAATCGCCGTGGATCATGATCCCAACACAGCCGATCAGACCAAAAATTTACTCCTCGCCATTATAGATTTTATCAGAAAGCAT------
>Cka_1
---------------------------------------------------------------ATGGATTCTGAGAAGAAGGTTGTAGAAAATGTGTCGGGTTGGCTCCGGATCTTCGACGACGGCTCTGCCGATCGCTCCTGGACAGGGCCCAAAGAAGTCGAGTTCTTATCAACCCCAGTGCCCCCATCAGGTGATCAATTCGTTGATGGGGTCGCAACCCGGGATGTCATGATCGACCCGAAATCTTCCCTCTCCGTCCGAATCTATGTACCCGAAAAGCAACCCGGC------GACGACCCGAAGCTCCCCATCCTCCTCCACTTCCATGGGGGTGGCTTCTGCATTAGCCGAGCCAGCTGGTACATGTACTACCATTTCTACACCCGGCTCGTCAAGTCGGCTCGGGCCATCTGCGTCTCTGTCGAGATGCGGCTGGCTCCAGAGCATCGGCTACCGGCTGCAGTCGACGACTGCTACTCTGCCCTTCTGTGGCTCCGCTCCCTGGCTCTAGGCGAGCTGACCGAGCCGTGGCTCGGTGCTAATTCGGACTTTAGTCGGGTCTTCCTAATCGGGGACTCGTCGGGTGGGAATCTCGTGCAAGAGGTAGCCGCACGTGCGGGACCA---------GAAGAGTGGGCCCCGCTAAGGTTGGCTGGGGCAGTGCCAATGCATGCCGCGTTTGTTCGAGCTGAGCGGAGCGGATCCGAGTTGCGGGTCGAGTACGAGACGCCCTTCCTGACGTTGGATATGTTGGACAGGTTCTTGGCCCTGGCGCTGCCACCTGGCAGCACTAAGGACCATCCGATCACTTGCCCGATGGGACCAGGGGGCCCACCACTTGCTGATCTACGGCTGCCACCTTTTCTGGTTGTGGTGGCAGAGAATGATCTGATGAGAGACACGGAGATGGAGTACATTGAAGAGATGAAGAAGGCCAGGAAAGATGTTGAGGTGGCATATCATCAGGGGGTGGGCCACTGCTTCTACCTCAACAAGATCGCAGTTGACTTGGACCCCATCACAGCCGTTCAAACGGAGTCGCTAATATCCGCAATCTCGGATTTTGTGAGGAGGCAC------
>Cka_2
ATGAAAAATTATAAGATAGATAAGAATGGTTCAGGTATAACCTCTCACTCACAAACTCCTCACGCCTCTGCAAACAGGGCTGTCGTGGAAGATGTATCGGGCTGGCTTCGGGTTTTCGATGATGGCTCCGTGGACCGCTCATGGACCGGGCCCAAAGAAGTCGAGTTCTTAACGAGCCCAGCTCCCCCATCCGACGGTGAATTCGTCGACGGAGTTGCGACCCGGGACATCATCATCGACCCCGAATCCAACCTCTCCGTCCGAATCTACCTACCCGAAAAGCTACCCGAC------GATGACCCGAAACTTCCTGTCATCCTTCACTTTCATGGGGGTGGCTTTTGCATCACCCGAGCCAATTGCTACATGTACTACCTATTCTACACCCGGCTCGCTAAGTCGGCTCGAGCCATATGTGTCTCGGTTGAGATGCGGCTTGCGCCCGAGCATCGGCTCCCAGCGGCTATTGACGATTGTTATGCGGCCCTTCTTTGGCTCCGGGCTCTGGCTCGAGCCGAGCTGACCGAGCCATGGCTCGGGCCCAATGCGGATTTTAGTCGGGTGTTTATGGTGGGGGACTCAACCGGGGGGACCACTGTGCACCATGTGTCCGCACGTGCGGGCTCG---------GAGGAGTGGAGCCCACTACGGTTGGCCGGGGGTGTACTCTTACATCCGGGTTTCCATCGGACCGAGTTGAGCCGGTCCGAGATGGAGGCCCAGTTCGAGACGCCCTTCCTGACATTGGATATGATCAACCGGTTCATGGCCCTGGCGTTGCCACTTGGCAGCACCAAGGAACATCCGATTATGTGTCCGATGGGGCCCGCGGCCCCTCCTCTCGCTGATCTGCGTCTGCCACCGTTTTTGGTTGTGGTGGCAGAGAGGGATCTGCTTCATGATAGAGAGTTGGAGTATGTTGATGAGATGAAGAAGGCTGGGAAGGATGTGGAGCTGATGGTGAACCGTGGGGTGGGCCACTGCTTCTACCTCAACAAGGTAGCTATTGACTCGGACCCAGTCACGGCCACCCAGACCGAGTTGATGATTGAGTCCATCTCGAACTTCATTAGGAACCAC------
>Csp_1
---------------------------------------------------------------ATGGGTATGGAGAGGAAGCTCGTAGATGAAGTCTCCGGCTGGCTGCAGCTCTACGACGACGGCTCTGTCGAACGGCAGTGGACCGGACCACCCGAAGTCCGGTTCATGGCCACGCAGGTCCCTCCACATGAA---GAATTCGTCGATGGTGTTGCAGTTCGCGACGTCCTCGTGGACTCGAAGTCTGGCCTCTCTGTTAGAATCTATCTCCCTGAAACGAAACCTGATGACGGAGAAGCCGCGAAGCTTCCGGTGCTCCTTCATTTCCACGGCGGCGGCTTCTGCATAAGCCAAGCCGACTGGTACATGTACTACCACTTCTACACCCGCCTCGTCAAGTCGGCTCGATCCGTCTGCGTCTCGGTCATGATGCGCCGAGCACCGGAGCACCGGCTCCCTGCAGCCATCGACGATGGCTACGCAGTTCTCAGCTGGCTCCAGTCCCTGGCGCAAGCCGACACTTCTGAGTCTTGGCTCGAAGCCCGAGCCGACTTTGAGCGAGTCTTCCTCATAGGAGATAGCTCGGGAGGGAACATCGTGCACGAGTTGGCGGCACGTGCAGGTGCT---------CACCAGTGGGGCCCGCTTAAACTAGCCGGGGGTGTACCGATACACCCCGGGTTTGTGCGGGCGGAACGAAGCAAGTCTGAGTTGGAGCTCCGATCGGACTCGCCCTTTTTGACACTTGATATGTTGGACAAGTTTTTAGGGTTGGCATTGCCACGTGGCAGTAGTAAGGACCATCCGATAACATGTCCGATGGGGGCTGCGGCTCCGCCGCTCTCCAGGTTGAAGCTACCACCTTTCCTGGTTGTGGTGGCGGGGAACGATTTGATACGAGACACCGAGTTAGAGTACTACGAGGAGATGAAAAAGGCTGGCAAAGAGGTTGAGTTGGCAGTTAACTCTGGGGTCGGCCATTGTTTCTACCTCAATAAGATTGCTATAGATATCGACCCGCACACTGCAGCTGCAACTGATTCACTTATTAATGTCATTTCCAATTTCGTAAAGCGGCAT------
>Efe_1
---------------------------------------------------------------ATGGTTGCAGCAAGTGAAGTTGTGGATGAGGTTTCTGGCTGGCTACGGCTGTTTGCTGACGGCACGGTGGATCGAACCTGGACCGGACCAAAGGAGGCCGCTTACCTGATGGATCCGGTGAACCCGTCCAAC---AAGCCGGACGACGGCGTGTTCATCCGCGACGTGGTTATGGACGCGGACTCCGGCGGTCTGGCTCGGATATATGTGCCAGACGACGAGGCG---------GAGGCGAGCAAGCTCCCCATTCTCTTGCACTTCCATGGCGGCGGGTTCTGCGTCAGCCGGCCAGATATGTACTTTTACTATGCTTTCTACGCGAGCCTGGTGAAGAAAGCTCGCGCCATCTGCGTCTCCCCCTGGCTGAGGCTCGCGCCGGAGAACCGGCACCCGGCCGCGCTGGACGACGCGTACGCCGCTCTCATGTGGATCCGGTCGGTGGCGCGGGGCGAGGCGTCGGAGCCGTTGCTGGAATCACGGGCCGACTTCGGGAGAGTGTTCCTCATCGGCGACAGCTCCGGCGGCAATCTCGTGCATTCGGTGGCGGCACGAGCAGGGGAG---------GAGGACATCTCCCCGCTGGTTCTCCGCGGTGGGATCCCGATTCACCCGGGATTCGTCCGCTCGACTCGGAGCGACTCGGAGCTCAGCCTGAAATCCGACTCGGCTTTCCTCACGCTGGAAATGTTGGACAAGTTCCTGGCGTTCGCGCTCCCCATCAACAGCAACAAGGATCATCCCCTGACGTGTCCGATGGGGAAGACGGCGCCTCCTCTGAAGAGCCTGAAATTACCTGAATTCTTGTTGCCGGTGGCAGACAAAGACCTGATGCGGGACACGGAGCTGGAGTACGTAGAGGCAATGAAGGCGGCAGGGCAGAAGGTAGAGCTGTTCATGAACATGGGCGTTGGTCACTGCTTTTACCTGAACAGGATCGCCGTGAGCACTGAGCCGAGTGTGGCGCACGAAACTGAGAAATTGGTAGAAGGGATCACAAGTTGGAAGCCTCCACCAACCTTT
>Egu_1
ATGGTTGAC------------------------------------------------------CAGGAGATGATTAAGCGGGTGGTGGACGAGGTCTCGGGCTGGCTCCGGGTGTTCGACGACGGGTCCGTCGACCGGACCTGGACGGGACCGCCTGAGGCCCTTTTCCTCATGGAACCCGTCCCCTCCCACGAC---TACCCCCGCGATGGCATCACCCTCCTCGACCTCCCCGGCGATCCATCC------------CTCCGCCTCTACCTCCCCGAGCTGCCGCCGCAGGACGGGCGGAGGAAAGCGCTTCCCATCCTCCTCCACTTCCATGGCGGAGGCTTCTGTATCTCCCACTTCTCTTGGCTCATGTACCACCAGTTCTACGCCCGCCTCGCCCGCGCCGTCCCGGCCATCGTCGTCTCCGTCGATCTCCCTCTCGCTCCCGAGCACCGCCTCCCGGCAGCTATGGACGCTGGCTTCCGCGCACTCCTCCACCTCCGCTCCCTTGCCCAAGCTCCAGACCCGGCGGAGTGCCTACGCGCTGGCGCCGACTTCTCCCGGGTGTTCCTCATCGGGGACAGCTCCGGGGGGAACGTCGTGCACGAGGTGGCGGCGCGTGCGGGCCGGGAGCAGGAGGGGTTCTGGTCACCGCTCAAGGTGGCGGGCGGTATTCCGCTCCACCCGGGGTTCGTCCGGTCGAGCCGGAGCCGGTCGGAGCTGGAGGTCCAGTCGGACTCGGTTTTCTTCACCCTGGACATGTTGGACAAGTTCCTGGCGCTGGCGCTGCCGGAGGGGGCTACCAAGGACCATCCCTACACGTGTCCGATGGGGGAGGCGGCGCCGCCGCTGGAGGAGGTGAGGCTGCCGCCGTTCCTGGTGGTGGTGGCGGAGAAGGACCTGATCCGCGACACCAATTTGGAGTACTGCGAGGCCATGCGGGGGACCGGGAAGGATGTGGAGGTGTTGGTGAACAAAGGGGTGAGTCACTCCTTCTACCTCAACAAGGTCGCCGTCGACTTGGACCCCACAACAGGCAAGCGGACGGAGGAGCTCATCCTGGCCATCAAGGACTTTATGGACCGCCAC------
>Lch_1
ATGTGC---TTGAAGAGGGATTCTTCTGCGCTCGGGATCACAAACTGGAGCAAGATCACCAACATGGACACTGAGAAGGTGGTTGTCGATGAAGTTTCCGGTTGGCTCCGGGTTTATGATGACGGCTCTATTGACCGTTCATGGACCGGGCCCGCTGAAGTCGAGTTCCTCATGTCCCCTCTGCCCCCATCGGGC---AGATTCATCGATGGGGTTGCAACCCGAGACGTTGCCATTGATCCCAGCTCATCGCTATCCGCTCGGATTTACATACCCGAGAAGGGACCCGGT------GATGAAATAAAACTCCCCATCCTGCTACACTTCCACGGTGGTGGCTTTTGCATGAGCCGAGCCAACTGGTACATGTACCACCAGTTCTACACTAGGTTGGTCAAGTCGGCTCGAGCCATATGTGTGTCTGTTGAGTTCCGTCTGGCCCCTGAGCACAAGCTCCCGATAGCCATCGATGATTGCTACACAGCCCTCCTCTGGCTCCGTTCCCTGGCACGAGCCGAGCTGTCCGAGCCATGGCTTGAAAGCGTGGCGGACTTCAACCGTGTGTTCCTCATAGGCGATTCAACCGGTGGGAACCTAGTGCACCAGGTGGCGGCGCGTGCTGCGTCC---------GAGGAGTGGAGCCCGCTACAGGTGGCAGGCGGAGTGCTCATACACCCTGGCTTTGTTCGAGCCCAGCGAAGCAAATCGGAGCTTGAGCTGAAG---CCTGACCCATTCCTGACGCTCGACATGGTGGACAAGCTCTTGGGCATGGCGTTGCCCACTGGGAGCACAAAGGACCACCCGATCACATGCCCGATGGGCCCCACTGCCCCTCCACTGGCTGGGCTGAAACTGCCGCCATTCCTTGTCACAGTAGCCCAGAACGATCTGATGCGGGACACTGAGTTAGAGTACGTAGAGGCCATGAAGAATGCAGGCAAGGACGTTGAGTTGCTGCTCAGCCCTGGCGTTGGGCATAGCTTCTACCTAAACAAGATTGCTGTTGACTCGGACCCTGACACGGCCACACAAACTGAGTTGCTACTCGCAGCCATCTCGGATTTCATGAAGAAGCATTCTGGG
>Lch_2
ATG------CTCACGCTGGATGAAGGGGGA---------GCTGACACGACCCAAAAACCCGAAATGGGATTCGATAAGAAGGTGGTCGATGAAGTGTCCGGATGGCTTCGGGTCTATGAAGATGGTTCGATCGACCGTTCATGGGCCGGACCACCTGAAGTAGAGTTCCTAGTGACCCCTGTGCCACCATCGAAG---GAATTTGTCGATGGGGTCGCGACCCACGACGTGGTCATCGACCCGAGTTCGAACCTATCCGTCCGGCTTTACGTCCCTGAGAAGCAGCCAGGT------GACGATCCACGGCTCCCTATCATCCTCCACTTCCACGGTGGCGGCTTCTGCGTGAGCCGAGCCGATTGGTACATGTACTACCAATTCTATACCCGGCTCGCCAAGTCGGCTCGAGCCATTTGTGTGTCCGTTGAATTGCGCCTGGCCCCCGATCACCGGCTCCCAGCTGCGATCGACGATTGCTACGCCGCGCTCCTTTGGCTTCGGTCCCTCGCTAGGGCCGAGGTGCATGAGCCATGGCTTGATGCT---GCAGACTTCAGCCGGGTGTTCCTCGTGGGTGACTCGTCAGGCGGGAACCTGGTGCATGAGGTGGCGGCGCGTGCCGGGTCT---------GAGGAGTGGGAGCCTCTACGGCTAGCCGGGGGTGTGCCCATCCACCCTGGCTTTATCCGGGCCACACGGAGCAAGTCGGAGCTAGAGCTCTCA---CCCAGCCCATTCCTGACGCTCGACATGGTGGACAAGTTCCTTGCTCTGGCATTGCCACTCGGCAGTACCAAGGACCATCCGATCACGTGTCCGATGGGGCCGGCGGCCCCACCACTTAGCCAGCTGAAGTTGCCGCCGTTCCTTGTTGCAGTGGCCGAGAATGATATGATCAGAGACACGGAGCTGGAATACATCGAGGCCATGAAAAAGGCAGGCAAGGATGTGGAGATGCTACTCAGTCCAGGGATGGGCCACAGCTTTTACCTGAACAAGATAGCCGTTGACTCGGATCCGGATACGGGTACCCAAACTGAGTTGCTAATCGGGGCCATCTCGAGCTTCATGAAAAGGCGTTCGGGT
>Lch_3
ATGTGC---TTGAAGATGGATTCTTCTGCGCTCGGGATCACAAACTGGAGCAAGATCACCAACATGGACACTGAGAAGGTGGTTGTCGATGAAGTTTCCGGTTGGCTCCGGGTTTATGATGACGGCTCTATTGACCGTTCATGGACCGGGCCCGCTGAAGTCGAGTTCCTCATGTCCCCTCTGCCCCCATCGGGC---AGATTCATCGATGGGGTTGCAACCCGAGACGTTGCCATTGATCCCAGCTCATCGCTATCCGCTCGGATTTACATACCCGAGAAGGGACCCGGT------GATGAAATAAAACTCCCCATCCTGCTACACTTCCACGGTGGTGGCTTTTGCATGAGCCGAGCCAACTGGTACATGTACCACCAGTTCTACACTAGGTTGGTCAAGTCGGCTCGAGCCATATGTGTGTCTGCTGAGTTCCGTCTGGCCCCTGAGCACAAGCTCCCGATAGCCATCGATGATTGCTACACGGCCCTCCTCTGGCTCCGTTCCCTGGCACGAGCCGAGCTGTCCGAGCCATGGCTTGAAAGCGTGGCGGACTTCAACCGTGTGTTCCTCATAGGCGATTCAACCGGTGGGAACCTAGTGCACCAGGTGGCGGCGCGTGCTGCGTCC---------GAGGAGTGGAGCCCGCTACTGGTGGCAGGCGGAGTGCTCATACACCCTGGCTTTGTTCGAGCCCAGCGAAGCAAATCGGAGCTTGAGCTGAAG---CCTGACCCATTCCTGACGCTCGACATGGTGGACAAGCTCTTGGGCATGGCGTTGCCCACTGGGAGCACAAAGGACCACCCGATCACATGCCCGATGGGCCCCACTGCCCCTCCACTGGCTGGGCTGAAACTGCCGCCATTCCTTGTCACAGTAGCCCAGAACGATCTGATGCGGGACACTGAGTTAGAGTACGTAGAGGCCATGAAGAATGCAGGCAAGGACGTTGAGTTGCTGCTCAGCCCTGGCGTTGGGCATAGCTTCTACCTAAACAAGATTGCTGTTGACTCGGACCCTGACACGGCCACACAAACTGAGTTGCTACTCGCAGCCATCTCGGATTTCATGAAGAAGCATTCTGGG
>Lch_4
---------------------------------------------------------------ATGGCATCTGAAAAGAAGGTGGTTGAAGAAGTACCCAACTGGATCCGGGTCTACGACGACGGTTCTGTCGATCGAACATGGACCGGGCCCGCCGAAGCCGAGTTCTTGGTCTCTCCCGTCCCCCCATCAGAG---ACGTTTGTCGACGGGGTGGCCACTCGTGATGTGGTCATCAACGCCGACTTGGGCCTCTCCGTCCGAATCTACGTCCCCAAAGAGAAATGTAAC------GGTGATGTACGGCTGCCCGTGCTCCTCCACTTCCATGGTGGTGGCTTCTGTGTGACCCATGCTGATTGGTACATATACCACCAGTTCTACACCCGGCTCATTGCATCGGCTCAAGCTATTTGCGTCTCGGTCAAATTGCGTCGAGCTCCCGAGCACCGGCTCCCTGCTGCAATCGACGATGGTTATGCAGCCCTGTCATGGCTTCGGTCCTTGGCTAGAGCTGAGCTGTCCGAGCCATGGCTCACAGCCCGTGCCGACTTCTCGCGGGTCTTCCTCATAGGCGACTCATCTGGTGGGAACGTCGTGCATGGAGTGGCGGCACGCGCAGGTCAC---------GACGATTTGGAACCGCTGCGGCTAGCAGGGGGAGTGCCGGTGCATCCCGGCTTCGTCCGAGCGGAGCGGAGCCAGTCTGAAATGGACTTCCCT---GGCGCGGCGTTCCTTACAGTGGAGATGATTGACAAGTTACTTGCTTTGGCATTGCCAGTTGGAAGCACTAAGGATCACCCGATCACGTGCCCGATGGGGCCCATTGCCCCACCCATTGGAGGGCTGCGATTGCCGCCGTTCTTGGTGGCGGTGGCTGAGAGAGATCTCATGCGCGACACACAGCTGGAATATGTTGCGGAGATGAAGAAGAGTGGCAAGGACGTAAGTATGGTTTTTAGCCCAGGCATGGAACACTGCTTCTACCTCAACAAGATTGCAATCGACTCGGATCCTAATACGGCCGCCCAAACGGATATCCTGATCGCTGCCGTTTCAGAATTCATTCGGATGCAC------
>Nco_1
ATGAGGATACTTGACCAGGACCGGACAGCAGAAGGAAGTCGTCTACTGGGCAGGAGACCGGAAATGGATGCCGCAAACGAAGTTGTTGATGAGGTCTCCGGCTGGCTCCGGGTATTCGCCGACGGCACGGTGGACCGAACCTGGACCGGCCCAAAAGAGGTTTCTTACCTGCTGGATCCGGTGACCCCCTCGAAC---AAGCCAGATGATGGCGTCTCCATCCGCGACGTGGTTATCGACCCGGACTCCGGCGCCTTGGCGCGGATATACTTGCCGGAAGACGCACCG---------GAGTCGGGAAAGCTCCCCATCCTTTTGCACTTCCAGGGTGGTGGGTTCTGCGTCAGCCGGCCGGACATGAACTTCTACTATGCCTTCTACTCGAGCCTGGTCAAGAAAGCTGGAGCCGTCTGCGTCTCCCCTTGGCTGAGGCTCGCGCCGGAGAACCGGCACCCGGCCGCGCTGAACGACGCGTACGCGAGCCTTATGTGGCTCCGGTCCGTGGCGCGGGCCGAGGTGTCCGAGCCGTGGCTCGAGTCACGGGCCGACTTCGGGAGAGTGTTCCTCATCGGGGACAGCTCCGGCGGCAATCTCGTGCACGCCGTGGCGGCGCGTGCAGGGGAA---------GAGGACATTTCCCCCCTGGTGTTGCGGGGAGGGATTCCAATCCACCCTGGATTCGTCCGCTCGACTCGGAGCAAGTCGGAGCTCAGCCTGCAGTCGGACTCGGCCTTCCTGACACTGGAAATGGTGGACAAGTTCCTGGGCTTTGCGCTCCCAATCGGCAGCACCAAGGATCATCCCTTTACGTGTCCGATGGGGGAGGCGGCGCGGCCGCTGAACACCCTGAAGTTGCCGGATTTCCTGGTACCGGTGGCCGACAATGACCTGATCCGGGACACGGAGCTGGAGTACATAGAGGCCATGAAGAAGGCAGGGCAGAAGGTGGAGGTGCTCATGAATTTCGGTGTGGGCCACTGCTTTTACCTGAACAGGATCGCCGTGGACACGGACCCGCGTGTTGCTCAGGAAACCGAGAAATTCATAGAAGCGATCACAAGATTCATCGAGGAGCGACGC---
>Osa_1
ATGGCCATC------------------------------GCCACCGAGTCGCAGCAGGCGCAGGCGGCGGTCGGGCGCAAGGTGGTGGACGAGGTGTCCGGCTGGCTGCGCGTGTTCGACGACGGCACCGTCGACCGCACGTGGACGGGTCCCCCCGAGGTGCTCCCGCTGATGCAGCCGGTGCCCGCCTACGCC---GAGCCGCGCGACGGCCACACGCTGCACGACCTCCCCGGCGAGCCCAAC------------CTCCGCGTGTACCTCCCCGAGGTCGCCCTCGCC---------GAGCGGCGCCTCCCCGTCGTCGTGCAGCTCCACGGTGGCGGCTTCTGCATCTCCCACCCGTCCTGGCTCATGTACCACCACTTCTACGCGCGCCTCGCGTGCGCGCTCCCGGCCGTGGTGGTCGCCGTCGAGCTGCCCTTGGCGCCCGAGCGCCGCCTGCCGGCGCACATCGACACCGGCGTCGACGGGCTCCGCCGGCTCCGCTCCATCGCGCTGTCCGACCCGGCGGCGGAGCTCCTCCGGACGGCCGCCGACTTCTCGCGGGTGTTCCTCATCGGGGACAGCTCGGGCGGCAACCTCGTCCACCACGTCGGCGCGCGCGTCGGCGAGGACGGGGCGGACAGCTGGGCGCCCCTCCGCGTCGCCGGAGGCATCCCGCTCCACCCGGGGTTCGTGCACGCCACCCGGAGCAAGTCGGAGCTGGAGCCGAGGCCCGACTCGGTGTTCTTCACCCTCGACATGCTCGACAAGTTCCTCGCCATGGCGCTCCCCGAGGGCGCCACCAAGGACCACCCGTACACGTGCCCGATGGGGCCGAACGCGCCGCCGCTGGAGTCCGTCCCGCTGCCGCCGCTGCTGGTCGCCGTCGCCGAGCACGACCTCATCCGGGACACCAACCTCGAGTACTGCGACGCGCTGCGCACCGCCGGCAAGGACGTGGAGGTGCTGGTCAACCGCGGCATGAGCCACTCCTTCTACCTCAACAAGTACGCCGTCGACATGGACCCGGCCACCGGCGAGAGGACCCGGGAGCTCGTCGACGCCATCAAGAGCTTCGTCGACCGCCAC------
>Out_1
------------------------------------------------------------------ATGGGTGTAAAAGAGGTGGTTGAGGAGGTCTCAGGATGGCTCAAGGTCTACAGCGATGGCTCCGTCGAAAGGGAGTGGAGTGGGGCGGAGGAAGTGAAGGCGCTCATCACGCCAGTGCCCTCTTCCCCGTCCTCCTTCGTCGATGGAGTGGCCACCAGAGATATTGTTCTCAACAACCAAACGGGCGTCTGGCTTCGCATTTACTTGCCTGACACCGCCCACATGACCGTCGGCCAATCCAAGTTGCCGCTGCTTCTCCACTTCCCCGGCGGCGGCTTCTGTGTGAGCCACGCAGACTGGCGAATGTATTATCAATTCTATGCTCGCCTCGTCAAGGCTTCGAATGTGATATGCGTATCGGTGGATTGCAGACTCGCCCCCGAGCATCGCCTCCCGGCAGCCATCGACGATTGCCTCGAGGCTCTTCTCTGGCTGCGCTCAGTGGCCAGCGGAAAGGCAGAGGAGGCATGGCTCGCCGAATATGCAGACTTCTCCCGATGCATTCTGGTGGGTGACAGCTCTGGAGGCAATTTGGTTCACCAAGTGGCCGTTCGCGCAGGGGAG---------GAGAATATGCATCCTCTGTGTGTGAAGGGAGGCGTGTGCTTACACCCAGGTTTCGTTAGAGCCGAAAGAAGCAAATCCGAGTCACAAAAATCTAACGAATCCCCTCTTTTGACCCTCGATATGGTCGATAAGTTCCTCAGTCTCGCATTGCCTCTGGGGAGCACCAAGGATCATCCCATTACCAGTCCCATGGGCCCTCAAGCTCCACCTCTCGCAGGCCTCAAGCTTCCTCGCATGCTTGTGGCCATTGCCGAAAGAGATCTGATTCGTGACACGGAGATTGAATATTGCCAAGCCATGAAGAGTGCAGGCCATCATGTGGAGGAGGTGATTTCTGAGAATATGGGCCATAGCTTCCATCTCAATGAGATTGCTGTCAAATTTGACCCCCACACTGCACACCAGACGTCCAAACTCCTGGATGCCATAGATCGATTCATTAACAGTTGC------
>Pab_1
---------------------------------------------------------------------ATGAGTAAAGAGGTGATCGACGAGGTGTCCGGATGGCTCAGTGTGTTTAGCGACGGCACTGTGGAAAGGAGATGGAGCGGGGAGGACGAGGTTCTGGCTCTCACCATGCCGGTGCCCCCTTCCAACGACACCTTCGTCGACGGAGTGGCCACCAAAGACGTGGCTGTCAATGAGGAAACCGGAGTCTGGGTCCGCATTTATCTTCCTCAGAGCGCCCTACAGCATCACGAAAACCAGAGAGTGGGCATGGTCATCCATCTCCACGGGGGAGGGTTTTGTATAAGCCACGCCGACTGGCAAATGTATTATCACTTCTATAGTCGCCTCGTTAGGGCGTCCAACGTCATATGTGTGTCGGTGGATTTCAGGCTCGCTCCGGAGCATCGTCTCCCCGCAGCCTGCGAGGATTCGTTTGGCGCTCTTCTGTGGCTCCGCTCGGTGGCCCGCGGGGAGACAGAGGAACCGTGGCTCACTCGTTACGCCGATTTCAATCGATGCATTCTGATGGGCGACAGCTCTGGGGGGAACCTCGTTCACGAGGTGGGTCTCCGCGCTCAGGCAACGCCGGCTGATTTACTGCACCCTGTTTGCGTGCGAGGAGGTATTTCCATACATCCCGGTTACGTGAGATCTGAGAGAAGCCAATCGGAGAAGGAGCATCCGCCTGATTCTGCGCTTTTGACTCTGGACATGGTCGATAAGTTCTTGAAACTGTCTGCGCCAGAGGGAAGTACCAGAGATCATCCCATCACCAATCCAATGGGACCTGACGCTCCACCTCTGAAGGACTTGAAGTTTCCGCGCATGCTGGTGGCCATTGCTGACAGAGACCTCATTCGTGATACAGAGCTGGAGTATTGCGAAGCATTGCTGACAGAGACCTCATTCGTGATACAGAGCTGGAGT------------------------------------------------------------------------------------------------------ATTGCGAAGCCA------
>Pab_2
---------------------------------------------------------------------ATGAGTAAAGAGGTGATCGACGAGGTGTCTGGATGGCTCAGGGTCTTTAGCGACGGCACTGTGGAAAGGAGATGGAGCGGGGAGGACGAGGTTCTGGCTCTCACCATGCCGGTGCCCCCTTCCAACGACACCTTCGTCGACGGAGTGGCCACTAAAGACGTGGCTGTCAATGAGGAAACCGGAGTCTGGCTGCGCATTTATCTTCCTCAGAGCGCCCTACAGCAACACGAAAACCAGAGAGTGGGCATGGTCATCCATCTCCACGGGGGAGGGTTTTGTATAAGCCACGCCGACTGGCAAATGTATTATCACTTCTATAGTCGCCTCGTTAGGGCGTCCAACGTCATATGTGTGTCGGTGGATTTCAGGCTCGCTCCGGAGCATCGTCTCCCCGCAGCCTGCGAGGATTCGTTTGGCGCTCTTCTGTGGCTCCGTTCGGTGGCCCGCGGGGAGACAGAGGAACCGTGGCTCACTCGTTACGCCGATTTCAATCGATGCATTCTGATGGGCGACAGCTCTGGGGGGAACCTCGTTCACGAAGTGGGTCTCCGCGCTCAGGCAACGCCGCCTGATTTACTGCATCCTGTTTGCGTGCGAGGAGGTATTTCCATACACCCTGGTTACGTGAGATCTGAGAGAAGCCAATCGGAGATGGAGAATCCGCCTGATTCTGCGTTTTTGACTCTGGACATGATTGATAAGTTCTTGAAACTGTCTGCACCAGACGGGACTACCAGAGATCATCCCATCACCAACCCAATGGCACCTGACGCTCCACCTCTAAAGGACTTGAAGTTTCCGCGCATGCTGGTGGCTATTGCTGACAGAGACCTTCTTCGTGATACAGAGATCGAGTATTGCGAAGCCATGAAAAACGCTGGACATAATGTGGAGGTATTTATTTCTGAGAATGTTGGTCACAGTTTCTATCTCAACGAGATTGCTATCAAATATGATCTGAACACAGCCCAGGAAACGTCTAAACTCCTCCAAGCCGCGGATCGTTTCATCAAGAGTTGCTTT---
>Ppe_1
---------------------------------------------------------------ATGATCTCCCAGAAGAAGCTGCTCCATGAAGTGTCCGGTTGGCTTAAAGTCTTCGAAGATGGTTCGACTGACCGCACATGGACTGGACCCTCTGAGGTAAAGTTCATGGTCGAGCCGGTCCAACCCCATGAA---GAATTCATCAATGGAGTTGCTACACGTGATGTGGTGGTCGACAAAGACTCAGGCCTTCAGCTACGAATCTATCTACCGGAGATAAAACCCAGG------GACGAGATAAAGCTGCCCATAATCCTCCATTTCCATGGAGGTGGCTTTTGCATAAGCCGAGCTGATTGGTACATGTACTACCACATGTACACCAATCTTGCACGGTCAGCCAAGGCCATTTTTGTCTCTGTCTATCTAAGGCTCGCACCCGAGCACCGTCTTCCCGCTGCTATAGACGACGGATGGGCTGCTCTCCTCTGGCTTCAATCCCTTGCTCAAGGTGACTTGTACGAGCCATGGCTCGTGGATCACGCGGACTTCAACCGCGTGATCCTTCTAGGAGATAGCACAGGAGGAAACATTGTGCATGAGCTGGCCGCTCGAGCGGGGAAG---------GTGGATTTGAACCACATGAGGCTAACAGGTGGGATTCTTATCCACCCCGGTTTCGTTCGATCCACGAGGAGCAGGTCGGAGTTGGAGCAGCCA---GAGTCTCCTATGCTTACACTTGACATGGTGGACAAGTTTTTGAGCTTGGCACTTCCAATGGGGTCCAGCAAGGACCATCCTATAACTTGTCCGATGGGTTCCGGAGCACCGGATTTAGATACCCTGAAGCTTCCACCATTTCTTCTATGTATTGCTGAAATGGACATGATTGTAGATACTGAGATTGAATACTACGAAGCCATGAAGAAGGCTGAGAAGGATGTGGAGCTCTTGATTAGCCCTGGTGTGGCTCATAGCTTTTATCTTAATAAGATTGCCATTGAAATGGATCCGCAGACGGCTTCCCAAACTGAGATTCTGATTTCAAGGATCACAGAGTTCATCAGTAAGCAC------
>Ppe_2
---------------------------------------------------------------ATGGTCTGCCAGAAAGTAGTTGTCAATGAAGTGTCCGGTTGGCTTAGAGTCTTCGACGACGGCTCAGTCGACCGAACATGGACTGGACCTCCTCAGGTCCAGTTCATGACTGAGCCCGTCCCACCCCATGAC---GAATTCATTGACGGAGTTGCAACCCGTGATGTTTTCGTCAACAAAAAC------CTCCGCCTACGAATTTATCTGCCGGAAACAAACCCTGAG------GACGAGACCAAGCTGCCCATAATACTTCACCTCCATGGAGGAGGCTTTTGCATAAGCCAAGCTGACTGGTACATGTACTACCACATGTACACCAGGCTTGCTCGCTCCGCCAAAGCCATCTGTGTCTCCGTCTACCTAAGGCTGGCGCCCGAGCACCGCCTCCCTGCTCCCGTGAACGACGGCTTCTCTGCTCTTCTCTGGCTCCGTTCCCTCGCTCAAGGAGAGTCATACGAGCCGTGGCTGATCAATCACGGCGACTTTAACCGTGTTTTTCTTATAGGAGACAGCTCAGGCGGTAACCTCGTGCATGAAGTTGCCGCCCGAGCTGGGAAG---------GCGGATTTGAGTCCGCTAAGGCTAGCGGGCGGGATTCCGATCCACCCGGGTTTTGTTCGGGCAGTGAGGAGCAGGTCGGAGTTGGAGCAGCCA---GAGTCGCCTATGCTTACCATTGACATGGTGGACAAGTTTCTGAGCTTGGCATTGCCGGTGGGGTCCACAAAGGACCATCCGATAACTTGTCCAATGGGTTATGGAGCACCGGATTTGGATAGCCTGAAGCTGCCTCCGTTTCTTCTTTGTATTGCAGAGAGGGACATGATTATAGACACAGAGATGGAGTACTATGAGGCCATGAAGAAGGCTAAGAAGGAGGTGGAGCTTTTGATCAGTCCTGGAATGTCTCATAGTTTTTATCTTAACAAGATTGCTGTGGATATGGACCCACAAACAGCTGCCCAAACTGAGGGGCTTATTTCTGGGATCACAGAGTTCGTCAATAAGCAT------
>Ppe_3
ATG------------------------------------------------------------GTCCGTGAAAATAAGAAGCTAGTCGAAGAGGTGTCCGGTTGGCTAAGAGTCTTCAACGACGGCTCAGTCGACCGGACATGGACTGGACCTCCTGAGGTCAAGTTCATGTCTGAGCCAGTGGCACCGCACAAA---GAATTCGTCAACGGAGTTGCCACTGAAGATGTGATCGTCGATGAACCCTCTGGCCTTCGCGTACGGATATATCTACCTGAGCAAAAGCAGGAGGGTCACGACGACAACAAGCTTCCCATAATCCTCCACTTCCATGGGGGTGGCTTTTGCATAAGCCAAGCTGACTGGTACATGTACTACCACATATACACCAAGCTTGCTCGCGCCACAAACGCCATTGTTGTCTCTGTCTATCAAAGGCTAGCACCCGAGCACCGTCTCCCTGCCGCCATCGACGACGGCTACACCGCTCTCCTCTGGCTTCGGAAGTTGGCTCGGGGTGAGCAAAAAGAGCCGTGGCTTCTGAGCTACGCAGACTTCAGCCGTGTGTTTCTTATTGGAGATAGCTCAGGAGGGAACATAGTGCACCACGTCGCTGCTAGAGCAGGCACG---------GTGGATTTGAGTCCCTTGAGGCTTGCCGGAGGGATCCCGATCCACCCGGGTTTCGTTCGAGCCGAGAGGAGCAAGTCTGAATTGGAGCAGCCT---GAGTCACCGTTTCTTACACTGGACATGGTGGACAAGTTTTTGGGGTTGGCTATTCCAGTGGGGTCCACCAAAGACCACCCGGTAACGTGTCCGATGGGCCCCGGCGCCCCGCTGTTGGATGGCCTGAAGCTGCCGCCGTTCCTTCTTTGCATTGCTTCCAAGGACTTGATCATAGACACAGAAATGGAGTACTTTGAGGCCATGAAGAAGGCCAACAAGGATGTGGAGCTTCTGATTAACAAGGGGATGACTCACAGCTTCTATCTTAACAAGATTGCACTAGACATGGACCCTGAAACAGCTTCCGAAACTGAGATTCTGATTACAAGGATCAAGGAGTTCATCAAGAACCAC------
>Vvi_1
---------------------------------------------------------------ATGGTCTGTCAGAAAAAGCTGGTTGATGAAGTCTCAGGGTGGCTGAGGATTTTCGACGATGGCTCCGTTGATCGTACCTGGACTGGACCTCCTGAGGTTAAATTCATGGCAGAGTCTGTGCCTCCCCATGAA---GATTTTCTGGACGGAGTCGCCACCCGTGACGTGGTTGCTGACCCTAACTCCGGCCTTAAAGTAAGGATCTATCTGCCGGAGAAGAAGGCTGAT---TCCAGCTACGATAAGATGCCGGTTGTCATCCACTTCCATGGGGGAGGCTTCTGCATCAGCCGAGCGGATTGGTACATGTATTATAGTACGTATGCCAAGCTAGCAGCTTCCGCCGGAGCCATCGTCGTCTCCGTGTACCTCCGCCTGGCCCCGGAGCACCGCCTCCCTGCCCCCTGCCACGATGGCTACGCCGCCCTCCTCTGGCTCCGCTCACTCGCCCGAGGCGACTCCCACGAGGAGTGGCTTAACTCCCACGCGGACTTCACAAGGGTGTTCCTCATTGGGGACAGCTCCGGCGGGAACATCGTCCACCAAGTCGCTGCCATGGCGGGAGAC---------GCCGACCTGAGCCCGGTGAAACTCGCCGGAGCAATCCCCATCCACCCAGGCTTCGTGAGAGTCGAGCGGAGCAAGTCGGAGCTGGAGCATCCG---GAGTCGCCGTTCCTGACTCTAGACATGGTGGACAAGTTCTTGAGCTTTGCATTACCAGTTGGGTGCAACAAGGAGCACCCAATAACCTGCCCGATGGGGGAGGCGGCGCCACCGCTACAGGGGCTGAGACTGCCGCCGGTGCTGCTGTGCGTGGCGGAGAAGGACCTGATCTTGGACCCAGAAATGGAGTACTATGAGGCCATGCAGAAAAGCGGACAAGATGTGGAACTGGTGGAGAGCAGTGGAATGGGCCACAGCTTCTACCTCAACAGGATTGCAGTGAAGGTGGATCCCCACACTGCCCAACAAACCCAGAAGCTTTTCGCTGCCATCTCAGATTTTATCCATAAACAC------
>Vvi_2
---------------------------------------------------------------ATGGTCTCTGATAAGAAGCTTGTTCAAGAGGTAACCGGATGGCTAAAGGTGTTTGATGATGGCTCTGTGGATCGAACATGGACTGGTCCGCCTGAGGCTAGGTTCATGACCGAGCCTGTACCCCCACACCAT---GAGTTCAAGAACGGAGTTGCCACTTCTGATGTGATCATCGACCCTACTTCCGGCCTTACTGTCCGAATTTATCTACCGGAGAAGAAACCGGGA------GATGAGGATAAGCTTCCCGTCCTCCTCCATTTCCATGGAGGTGGCTTTTGCGTAAGCCAAGCTGATTGGTACATCTACTACCACACTCACACCGTGCTTGCAATCAGGGCCAGAGTCATTTGCGTCTCTGTCTACCTCCGGCGAGCTCCGGAAAACCGGCTTCCGGCTGCTTGTGAAGATGGTTACTCTGCTCTCCTTTGGCTTCAATGCGTGGCAAAAGGCCAATCGGAGCAGCCATGGCTGCACTCTCATGCAGATTTCACACGTGTTTTCCTCATTGGAGATAGCTCAGGAGGAAACCTAGTTCACCAGGTGGCTGCAGTCGGGGGGAAG---------ATGCAACTGGGCCCCCTGAGACTGGCCGGAGGAGTTATGATCCACCCGGGCTTCGTCCGGTCCGAGAGGAGCAAGTCGGAACTACAACAAGAG---GACTCTCCCTTCCTAACCCTAGAGATGGCGGACAAGTTCTTGAAGTTGGCACTTCCGGTTGGAAGCAACAAAGAACACCCAATTACATGCCCAATGGGGGCGGCAGCGCCACCGATCAGCGATCTGAAACTTCCACCGCTGCTGCTTTGCGTGGCGGAGAAGGACCAGCTCATGGACACAGAGATGGAGTACTACGAGGCCATGAAGAAAGGTGGCAAGGACGTTGAGCTGCTGATTAACATGGGAGTGGGTCACAGCTTCTATCTTGACAAGATCGCCTTGCTCACTGACCCCCACACAGCTGCCCAAGCTGATCATCTCATTGCCGGGATCACAGATTTCATAAAAAACCAC------
>Vvi_3
---------------------------------------------------------------ATGGCTTCCAACAACAAGATTCTGGAGGAGGTGTCCGGGTGGCTCAGAGTTTACCATGACAATTCTGTGGACCGGTCCTGGACCGGACCCCCAGAAGTGGAGTTCTTGATGAAGCCGGTTCCCTCCCACGAA---GACTTCAAGGACGGCGTCGCAACTCGCGATGTTCTAATCGATCCAAACACCGGTCTGTATGTACGGATTTATATCCCGGCCTCGGAAAATGGTTTCCATGTTCAGGATAAGATGCCCCTCATCCTCCATTTTCACGGCGGCGGCTTTTGCATCAGCCAAGCCGACTGGTACATGTACTACCACTTCTACGCATGGCTGGTGCGCTCCGTGCGGGCCGTTTGCGTCTCCGTCTACCTTCGGCTGGCTCCTGAGCATCGTCTTCCAGCGGCTTGTGATGACGCCTACGCGGCTTTCCTCTGGCTTCGCGACGTCGCTCGGGGCGAGATGTCGGAGTCGTGGTTAAACAGTTATGCTGATTTTGGGAGAGTGTTTTTTGTGGGGGACAGCACCGGCGGGAATATTGTCCACGACTTGGCTGCACGAGTTACTGGG---------TTGGAGTCAGAGCCGGTGAGGTTAGCCGGAGGGGTGGCGATACATCCCGGCTTCCTTCGAGCCGAACCGAGTAAGTCATTCTTGGAGCTGGCG---GAGTCGCCATTGCTGACGCGTGATATGGTAAACAAGTTCATGGGGCTGGCACTACCAATCGGAAGTAGCAAAGACCATCCAATTACGTGCCCAATGGGGGCTGAGGCGCCACCACTAGCCGGACTGAAACTGCCACCGATGCTGGTAGTGGTGGCGGAGAAGGATTTACTTCGGGACACAGAGCTAGAGTACTGTGAGGCCATGAAGGAGGCTGGGAAGGAAGTGGAAGTTATGATGAATCCGGGAATGGGTCATAGCTTCTACTTTAATAAGCTGGCGATCGAGGCTGATCCAGAGACAAAAGCTCAGGCGGAGCTGCTGATTGAAACGATCAAAAGTTTCATTACTAGGCAAAGAGAT
