# Supplementary material for: The Chloranthus sessilifolius genome provides insight into early diversification of angiosperms
Source: Nat Commun. 2021 Nov 26;12:6929. doi: 10.1038/s41467-021-26931-3 (PMC8626421; doi:10.1038/s41467-021-26931-3)
Supplement: Supplementary file 4 — Source Data [file 41467_2021_26931_MOESM4_ESM.zip › Fig. 3a, c, e and Supplementary Figure 12, 14, Phylogenetic tree/LCG_multi-species coalescent-based/group_1078_CDS.treefile]

(Aco_1:0.0137938986,Aco_2:0.0448788443,(((((Ash_1:0.3559021085,(Egu_1:0.1322556346,Osa_1:0.3746396738)55:0.0570949004)100:0.3017976267,(Atr_1:0.6694613511,(Efe_1:0.1911839303,Nco_1:0.0398532935)100:0.3495509263)74:0.0511491834)92:0.0953126386,((((Cka_1:0.1595670212,Cka_2:0.2298394685)100:0.0835343964,((Lch_1:0.0010735763,Lch_3:0.0026877572)100:0.2210842815,Lch_2:0.1793722673)99:0.0734226638)70:0.0290509914,Lch_4:0.3242703666)98:0.0570094674,Csp_1:0.2830337473)74:0.0515001686)48:0.0363610170,((((Ppe_1:0.1478481641,Ppe_2:0.1225756813)99:0.0410047122,Ppe_3:0.1789389696)100:0.1192962036,(Vvi_1:0.2864039589,Vvi_2:0.2552761093)88:0.0359581800)95:0.1008358215,Vvi_3:0.4087347298)40:0.0338830185)53:0.1200813485,(Cde_1:0.4873531384,(Out_1:0.2128357531,(Pab_1:0.0760557856,Pab_2:0.0111667233)100:0.2828290772)100:0.4790758847)40:0.0575107895)100:0.2981814240);
