# Supplementary material for: The Chloranthus sessilifolius genome provides insight into early diversification of angiosperms
Source: Nat Commun. 2021 Nov 26;12:6929. doi: 10.1038/s41467-021-26931-3 (PMC8626421; doi:10.1038/s41467-021-26931-3)
Supplement: Supplementary file 4 — Source Data [file 41467_2021_26931_MOESM4_ESM.zip › Fig. 3a, c, e and Supplementary Figure 12, 14, Phylogenetic tree/LCG_multi-species coalescent-based/group_1079_CDS.aln-0.2cln]

>Aco_1
------ATGTTGAGAATCAAGAGAGTTCCTACTGTTGTTTCCAATTACCAAAAAGATGGTGAAGAAGACGTCTTTACTGGTGGTTGCGGTCGCAATTGTCTTCGTCACTGCTGTCTTCCAGGGGCTAAGCTCCCTTTGTACACTGTTAGGAGGATGAAGAACAAAATCAATGAAAAGGACTTA------GTTGGTGAGAAGCAAGAGGCCACCTTTCTTGACACATTACTTCTTGGAGAGTGGGAGGATCGTGCACAGAGAGGACTCTTTCGCTATGATGTTACTGCTTGTGAGACCAAGGTCATTCCAGGGGAATATGGTTTTATTGCGCAGCTGAACGAGGGCCGTCATCTTAAGAAGAGGCCCACTGAATTTAGGGTTGATAAGGTCCTCCAACCCTTTGATGAGAACAAATTCAATTTTACCAAAGTTGGTCAAGAGGAGGTTCTTTTCCAATTTGAAGAGAAGGTGAATGATGATTTTGGAGCTCAATTTGTTGCAAGTGCTCCAATTGATACTGAGAATTCTCCAAGTGTTGTTGCTATTAATGTGAGTCCCATTGAATACGGTCATGTACTTTTGATACCCAAAATTCTCGAGCACTTCCCACAGAGGATTGATCGTGAGAGCTTCTTGCTTGCTCTGCACATGGCTGCAGAAGTTGGGAACCCATACTTCCGATTGGGTTACAACAGCTTGGGTGCATTTGCAACTATCAATCATCTTCATTTCCAGGCGTATTATGTGTACGTTCCTTTCCCTATTGAGAAGGCTCCTACCCGAAAGATAACCACA------------AATTCTGGTGGTGTGAAGATCTCTGAACTGTTGAACTATCCAGTCAGAGGTTTGGTCTTTGAGGGTGGCATTTCTATTGAAGATTTATCAATTGCTGTATCTGACTCCTGCATTTGCCTTCAAGAGAACAACATTCCATACAATGTCCTAATTGCTGATTCGGGAAAAAGAACTTTTCTGTTACCCCAGTGTTATGCTGAGAAACAAGCGCTTGGGGAAGTGAGCCCAGAACTTCTGGACACTCAAGTGAACCCAGCAGTGTGGGAAATCAGTGGCCACATGGTCTTGAAAAGGAAGAAAGACTACGAGGAAGCATCTGAAGAAAATGCATGGAGACTTCTTGCAGAGGTCTCCCTCTCTGAAGAGCGTTTCGAAGAGGTGAAAACTCTCATGTTTGAAGCCATTGGTTGCAGCTATGATGGA---------ATTGATACAGACAACAATGAAGCAGAATTTGAAAAAGAAGCAGATGCTTCAAGTGATGGTGCCCAC---CCTACCATTGTTCCTGGTACTCAGGAATGCATGGTCAATCAC
>Ash_1
------ATGCTAACCATCAAGAGGGTTCCCACCGTCCTCTCTAACTACCAGGAGGAGGCC------------------GCCGGCTGCGGCCGTAATTGCCTCGGCGATTGCTGTCTTCCGGTCTCAAAGCTTCCTCTGTACGCGTTCAGGAGCGACAAGACGTCCTTCCAT------------------CATGGAGATCTCCCTGATGATTTTTTCCTGAACACTCTTTTATTTGGGCAGTGGGAGGATCGCATGAGCCGTGGATTGTTCAGGTACGACGTGACTGCATGTGAAACAAAGGTGATCCCTGGGAAACATGGATTCGTGGCGCAGCTCAACGAGGGCCGCCATCTGAAGAAGAGGCCAACGGAGTTCAGGGTTGATCGGGTCTTGCAACCTTTTGATCCTTCAAAGTTCAATTTTACCAAAGTTGGGCAGGAAGAGGTCTTGTTTCGGTTTGAAGCTGGTGAAGATGACAAA------TCCTGTTTCTTTGGCATTGCTTCTGTTGATGGAATTATCTCCCCAAACGTCGTTGCCATTAATGTAAGTCCAATTGAGTATGGCCATGTTCTTTTGATTCCCCGTGTATTGGAGTGCTTGCCTCAGAGGATTGATCCAGATAGCTTTTTGCTTGCGCTTCACATGGCAGCTGAAGCAGGGAACCCTTACTTCAGGCTCGGTTACAACAGCCTGGGTGCCTTTGCTACCATCAACCACTTGCACTTCCAGGCTTATTACTTTGCCATGGCTTTCCCTGTCGAGAAAGCTCCGACTGAGAAGATTGACATTGTTGAAGGCCTGAGAAAAAGTAACGTGAAGGTCTCACGACTGGTTGACTACCCAGTGCGGGGTCTGGTTTATGAAGGTGGCAATAGCCTTAAGGAACTATCTGATATTGTTTCCCAATCATGCATTTGTCTTCAAGAGAATAACATCCCCTTTAATGTGCTTATTTCTGGCTGTGGTAGGACAATCTTTCTATTCCCGCAGTGCTACGCTGAGAAGCAGGCCCTTGGAGGAGTGAGGCCAGAACTCCTGGAGACACAGGTGAATCCTGCAGTGTGGGAGATTAGTGGCCACATGGTGCTGAAGCGGAGGAAGGATTATGATGGAGCATCTGAGGATTATGCTTGGAAGCTCTTGGCCGAGGTCTCCCTTTCCGAGGACCGGTTTTGTGTGGTAAAATCCTATATCTTGGAAGCCACCGGTATGTCAGAGGCCGGA---------GAAGATGATGCGGGGAGG------GAAGAGGATGAAAAGAATGCTTTTCTCTCTGCTGCCTCCGTC------ACGACTCCTCCAATTCAAGATGGGTGTTTGGTTCTGCAG
>Ash_2
------ATGCTGACCATCAAGAGGGTTCCCACTGTCCTGTCCAACTACCAGGAGGACGCC------------------GCCGGCTGCGGCCGCAACTGCCTCGGGAACTGCTGCCTTCCAGTCTCCAAGCTTCCTCTTTATGCGTTTCGAAGCGAAGTTAGGTCGCCTACTACTACCGCGCCT------CATGGGGAACTTCCTGCTGACTTCTTCCTGAATACCCTTATACTTGGGCAGTGGGAGGGTCGGATGAGCCGCGGATTGTTTAGGTACGATGTGACTGCTTCTGAGACGAAGGTGATTCCGGGGAAGCATGGTTTCGCGGCGCAGCTCAATGAGGGACGCCACCTCAAGAAAAGACCAACTGAATTTAGGGTCGACCGGGTTCTTCAGCCTTTTGATGCCAACAAATTCAACTTCACCAAGGTTGGACAGGAGGAGGTCTTGTTCAGATTTGAGGCTGGTGAA---GATAAA------GCCTGCTTCTTTGAAAGTGCTTCAGTTGATGGGAGTATTCCTCCTAATGTCGTTGCCATTAATGTGAGTCCGATTGAATATGGCCATGTGCTTCTGATTCCCCGAGTTCTTGAGTGCTTGCCTCAGAGGATTGATCCCGAAAGCTTCTCGCTTGCGCTTCACATGGCGGCTGAAGCAGGGAGCCCTTACTTCAGGGTGGGTTATAACAGTTTGGGTGCCTTTGCCACGATCAACCATTTACACTTTCAGGCCTATTACTTTGGCATGCCATTTCCCGTCGAGAAGGCTCCAACTCAGACGATTAGCATAGTTAAAAGCATAACCAACAATTGTGTGAAGGTCTCTAGGTTGTTGGAATATCCTGTAAGAGCTTTGGTTTATGAAGGTGGAATTAGTCTCAAGGAACTAGCTGATGTAGTCACGAAAGCCTGCATCTGTCTTCAAGAGAATAATATCCCATTCAATGTGCTTATTTCTGACTGTGGTAGGAAAATCTTTCTGTTCCCACAGTGCTATGCCGAGAAGCAAGCCCTCGGAGAAGTGAGCCAAGAGCTGCTTGACACTCAAGTGAACCCCGCAGTGTGGGAGATCAGCGGCCACATGGTGCTGAAGCGTAGAAAGGATTATGATGAGGCAACTGAGGACTATGCCTGGAGGCTCTTGGCCGAGGTATCCCTCTCTGAGGAAAGGTTTCAAGAGGTGAAATCCTATATCTTCGAGGCCACCTTAATGGCTGAAGCCGAA---------GCTCCTGCGGCGGATACA------AACCCGAAAGAGGAAATAGCAGCCCAGTCTATCACCGCCATG------TCGCCCGCTCCATTCCCAGATGGCTGCTTGGTTCTGCAG
>Atr_1
------ATGCTAACTATCAAGAGGGTTCCTACCGTGGTCTCCAATTATCAGGAGGAATTG---GAGAAC---------CTCGGCTGCGGGCGTAATTGCCTTGGCAATTGCTGCCTTCCTGTCTCAAAGCTGCCCCTGTATGCCTTCAACAAAAAACGGGGTTTAGCAGGCGGCAAAGATGAGAAAGAAAGTGAATCCGAGCCTGAAAAATCCTTCCTTGACACACTGCTTCTTGGGCAGTGGGAAGATAGGATGAGCAGGGGTCTTTTCCGATATGATGTCACTGCTTGCGAGACGAAGGTGATTCCTGGGAACTATGGATTCATTGCCCAGCTGAATGAAGGCCGCCATCTTAAGAAACGACCAACTGAATTCAGGGTGGATAAAGTTCTCCAACCCTTTGATGACAAGAAATTCAATTTCACCAAGGTGGGGCAGGAAGAGGTTCTCTTTCGTTTCGAAGAGAGCAACCATGATGAA------ACTTTCTTCTTTGAGAAAGCTGCTGCT------TCCTCTTGTCCCAGTGTTGTGGCCATCAATGTGAGCCCAATCGAGTATGGGCATGTGCTCCTTATCCCTCGTGTCCTTGACTGCTTGCCCCAACGAATTGATTCTGAAAGCTTCCTGTTGGCCCTGCATATGGCTGCCGAAGCTGCAAATCCCTTCTTCAGGCTTGGCTACAACAGCTTGGGTGCCTTTGCCACCATCAATCACCTCCACTTCCAGGCATATTACATGTCAATGCCATTCCCGGTTGAGAAGGCACGAACAAAGAGAATTGCCATA------------ATGAGCAAGGGAGTGAAGATGTCAGAACTATGTGATTACCCAGTTTGTGGCTTAGTCTTTGAGGGTGGGAAACAACTTGAAGATCTCTCTGAAGCGGTTTCCCTCTCTTGTATCTGCTTGCAAAACAACAATATACCTTATAATGTCCTCATTTCGGACTCTGGCAGGCGCATCTTCCTCTTCCCTCAGTGTTATGCAGAGAAGCAGGCCCTCGGAGAGGTGAGCCAAGAGTTGCTCGATACCCAAGTGAACCCAGCAGTCTGGGAGATTAGTGGGCACATGGTGCTAAAGAGGAGGAAAGACTATGAGGAGGCGTCTGAGGACTATGCATGGAGGCTTTTAGCAGAGGTTTCTCTCTCTAAGGAAAGGTTGGAAGAGGTGAAGGCTTATATATTGGAAGCACCTGGGTTTTCGGAGACTGAA---------GAGAGAGAAGATGAGATG------GAGGACACCAGTACTTTGGATAAAGAAAACCCATTTAAAGCTCATGCCCCACATCCTCGCTTCAGTGAGGGATGCTTAGTTCTTCAG
>Cde_1
---------------------------------ATGGTATCTAACTTCCAGAACGAGGAGGAATCTGCTGAAGTTAAGGCTGGATGCGGCCGCAATTGCCTCGGAAAGTGCTGTTTCCCAGGATCAAAACTACCTCTGTACATGTTTAAGGTGGACAGAAAGAAATTGAACGAT---------------GAGAACAAAGAATTTGGAGCATCGTTCTTAAATTCCATCATAACTGCAGAGTGGGAAGATAGCATGAACAGAGGACTTTTCCGCTACGATGTTACTCTCTGCGAGACAAAGGTCATTGATGGAAAATTAGGCTTCGTTGCCCAATTTAATGAAGGGCGTCACCTAAAGAAACGACCAACTGAATTCCGTGTAGATTCTGTCCTTCAACCTTTTGATGAGAAGAAGTTCAACTTTACCAAAATTTCTCAAGAGGAAATTCTCTTTAGATTCTGTCCATCTGATCTAGATGAA------AGCCAATATTTTGACGCAGCTCCATTTACCTCTCCTAATTTGGAAAATGTTGTTGCAATAAATGTAAGTCCTATTGAGTATGGACATGTACTTTTGATTCCCCGTCTTCTCGAATGCATACCACAGAGGATTGACCATCAGAGCTTCTTTCTTGCTCTTAATATGGCTTTAGAAGTTGGAAATCCTGATTTTCGATTGGGTTATAACAGTTTGGGTGCCTTTGCTACCATTAACCATCTTCATTTCCAGGCCTACTACTTAAGTCATCCTTTTCCAGTAGAAAAGGTTCCCACTCGTAAGATTTCAACAGTGAAGGGAAAGGAGGAAAGCTATGTAAATATCTTTCGACTGTTAGACTATCCCATCCATGGTCTTGTCTTCGAGGGTGGAAGTACGCTTCAAGATTTATCAGATGTTGTTTCCAATGCTTGTGTCTGCCTTCAAAGGAACAATGTTCCCTTCAACATCCTCATTTCTGATATTGGCAGGCGCATTTTCCTTTTCCCACAGTGTTATGCGGAGAAACAAGCAATGGGTGAAGTGAGCCAAGATGTGTTGGACACACAAGTGAACCCGGGTGTGTGGGAGATAAGTGGGCACATAGTGTTGAAAAGGAGAAAGGATTTTGATGAAGCCTCAGAGGAGAATGCATGGAGGCTCTTAGCTGAAGTTTCACTTTCGGAGGAACGTTTTGAGGAAGTCAAAGATTATATCTTTGATGCTATTGCACATGAAAATGGGGCA---------ATGGAA---------------------------------------------------------------------------------------------------------
>Cde_2
ATGAGACAGCTTGTTATT------TTGCCTATTACTTTTTCGGGTTTTCCAACGAGGAGGAATCTGCTGAAGTTAAAGGCTGGATGCGGTCGCAATTGCCTCGGAAAGTGCTGTTTCCCAGGATCGAAACTACCTCTGTACATGTTTAAGGTGGACAGAAAAAAATTGAACGAT---------------GAGAACAAAGAATTTGGAGCATCGTTCTTAAATTCCATCTTAACTGCAGGGTGGGAAGATAGCATGAACAGAGGACTTTTCCGCTATGATGTTACTCTCTGCGAGACAAAGGTCATTGATGGAAAGTTAGGCTTCATTGCCCAATTTAATGAAGGGCGTCACCTAAAGAAACGACCAACTGAATTCCGTGTGGATTCTGTCCTTCAACCTTTTGACGAGAAGAAGTTTAACTTTACCAAAATTTCTCAAGAGGAAGTTCTCTTTAGATTCCGTCAATCTGATCTAGATGAA------AGCCAATATTTTGACGCAGCTCCAGTTTCCTCACCTAATTTCGAAAATGTGGTTGCAATAAATGTAAGTCCTATTGAATATGGACATGTACTTTTGATTCCCCGTCTTCTTGAATGCATGCCTCAGAGGATTGATCATGAGAGCTTCTTGCTTGCTCTTAATATGGCTTTAGAAGCTGGAAATCCCGATTTCCGATTGGGATATAACAGTTTGGGTGCCTTTGCTACCATTAACCATCTTCATTTCCAGGCCTACTACTTAAGTCATCCTTTTCCAGTAGAAAAGGTTCCTACTCGTAAGATTTCAACTGTGAAG---------------------------------------------------------------------GGTGGAAGTACGCTTCAAGATTTATCAGATGTTGTTTCCAATGCTTGTGTCTGCCTTCAAAGGATCAATGTTCCCTTCAACATCCTCATTTCTGATATTGGCAGGCGCATTTTCCTTTTCCCACAGTGTTACGCGGAGAAACAAGCAATGGGTGAAGTGAGCCAAGAGGTATTGGACACACAAGTCAACCCAGGCGTGTGGGAGATAAGTGGGCACATGGTTTTGAAAAGGAGAAAGGATTTTGATGAAGCCTCAGAGGAGAATGCATGGAGGCTCTTAGCTGAAGTTTCACTTTCGGAGGAACGTTTTGAGGAAGTCAAAGATTGTATCTTCGATGCTATTGCACATGGAAACGGAGGCACGGAGGTAGAAGAAAGCGTGCAAAAG------AATGAAGGAGAAATGGAGGCTATAACTCCACCATCC---------ACATCTATGGTTAGTGGAAAAAAAGAGTGTTTGGTTCTTCAA
>Cka_1
------ATGTTGAGCATTAAGAGGGTTCCTACTGTGCTTTCTAACTACCAAAACGAGGAGGAGAATGGA---------GGAGGATGCGGGCGGAATTGCCTGGGAAAGTGTTGTCTTCGAGGTGCTAAACTTCCTTTATACACTTTCAAGAAGATGAAT------------GAGAAAGATTTGGTCCACAAGGACGAAGATAGACAGGGTTTCTTTCTTGACACCTTGCTTCTTGGAGAGTGGGAGGACCGAATGCATAGGGGGCTTTTCCGATATGATGTTACTGCCTGTGAAACCAAGGTTATTCCAGGAGAGTATGGTTTCATTGCACAGCTGAATGAAGGTCGTCACCTCAAGAAACGGCCCACTGAGTTTCGAGTTGACCGAGTTCTTCAACCCTTTGATGAGAACAAGTTCAACTTCACTAAGGTTGGACAGGAGGAGGTACTCTTCCGTTTTGAAGAAAGTGAGGATGCTGAG------GCCTGCTATTTCCAGAACGCTCGCATGGATTCAACCAACTCCCCAAGTGTAGTTGCTATAAATGTGAGCCCTATTGAGTATGCGCACGTGCTCTTGATCCCTCGTATTCTTGAATGCCTGCCACAGAGGATTGACCGCGAGAGCTTCTTGCTTGCTCTCTACATGGCGGCTGAAGCAGGAAACCCATATTTCAGGCTGGGTTATAACAGCTTGGGTGCTTTTGCCACAATCAATCATCTTCACTTCCAGGCATATTACTTGGCGGTGCCCTTTCCTGTTGAGAAAGCTCCAACTCGGAAAATAAGCAGTGTGAAGGGGCTCTCGGAGAATGAAGTGAAGATCTACGAACTCTCAAATTATCCTGTACGAGGCCTTGTCTTTGAAGGTGGAAATACCCTGGAAGATTTAGCAGATGTTGTCTCCAATGCCTGCATTTGCCTTCAAAACAACAACATCCCGTACAATGTCCTCATCTCTGATTCTGGGAAACGGATATTCATCTTCCCACAGTGCTATGCCGAGAAGCAGGCTCTTGGAGAAGTGAAGCAAGAGCTGTTAGACACCCAAGTGAACCCAGCTGTGTGGGAGATCAGTGGCCACATGGTGCTAAAGAGGAAGAAGGACTATGAAGAGGCATCTGATGATAATGCTTGGAGGCTGCTTGCAGAGGTCTCCCTGTCCGAAGAACGGTTCCAAGAGGTGGAGGCCTACATATTTGAAGCTGTTGGGGCGTATGAGGAAGTG---------GAGGATGAGTCCAATCTTAAA---GAGACCGAAGAAGAGGTGGATGCAGGGAACGAAGGCCCCTTC---AATCCTGTCCTCCATGGGAACGAAGAATGTTACGTTCTTCAG
>Cka_2
------ATGTTGAGCATTAAGAGGGTTCCTACTGTGGTTTCTAACTACCAGAGTGAGGAGGAGGAGGAG---------AGCGGATGCGGCCGGAACTGCCTCGGAAAGTGTTGCCTTCTAGGTGCCAAGCTTCCTTTATACACTTTTGGGAAGATGAAGGGT---------GGGAAGGATCTTAACCATGAGGAGATAGAGGCACAAGGTTTCTTTCTTGACACCTTGCTTCTTGGAGAGTGGGAGGATCGTATGCGCAGGGGGCTTTTCCGCTACGATGTCACTGCCTGTGAAACCAAGGTTATTCCTGGCGAATATGGTTTCATTGCACAGCTGAATGAAGGTCGTCACCTCAAGAAGCGGCCCACGGAGTTCCGAGTTGATAGGGTTCTTCAACCCTTTGATGAGAACAAATTTAATTTCACTAAAGTTGGGCAGGAGGAGGTGCTCTTCCGTTTTGAAGAGAGTGAGGATGTTGGG------GCTTGCTTCTTCCAAAGTGCCCGAATGGAACCTACCAATGCTCCTAGTGTGGTTGCTATTAATGTGAGCCCTATCGAGTATGGGCATGTGCTTTTGATTCCTCGCATTCTTGAATGCTTGCCCCAAAGAATTGATCGCGAGAGCTTCTTGCTTGCTCTCTATATGGCTGCAGAAGCAGGAAACCCATATTTCAGGCTGGGTTACAACAGTTTGGGTGCTTTTGCCACTATCAATCACCTTCACTTTCAGGCTTATTACTTGGCGGTTCCCTTTCCTGTTGAGAAGGCTCCAACTCAGAAAATAAGCAGTGTGAAGGGGATCTCAAAGAATGAAGTGAAGATTTACCAGCTCATGAACTATCCTGTTAGAGGTCTCATCTTCGAAGGTGGAGATGCACTGGAAGATTTAGCAGATGCCGTCTCCAATGCTTGCATTTGCCTCCAAAACAACAACATTCCATACAATGTTCTCATCTCTGATTCTGGAAAACGAATATTTCTCTTCCCTCAGTGCTATGCTGAGAAACAGGCCCTTGGAGAGGTGAGCCCAGAGCTGTTAGATACCCAAGTGAATCCCGCTGTGTGGGAGATCAGCGGCCACATGGTATTGAAGAGGAAGAAGGATTACGAGGAGGCATCCGATGATAATGCTTGCAGGCTGCTTGCAGAGGTCTCTCTGACTGAAGAACGGTTCCAAGAGGTGAAGGCTTACATCTTCGAAGCTATTGCAGCACATGGGGAAGTT---------GAAGATAAGCCAGTTCTT------GAGGATGGAGACAAAGTAGAAGCCAGGGGCAGCAAACCCTCA---AATGCCATCCTTCCTGGGAAGGAGGAATGTGTTGTCCTTCAG
>Csp_1
------ATGTTGACCATCAAGCGAGTTCCTACCGTTGTTTCTAATTACCAAGAGGATGGCTCTGAAACT---------CTCGGCTGCGGACGCAATTGTCTCGGAAAGTGTTGCTTACCTGTGTCGACACTTCCTCTCTACACTTTCAAGAGAGAGAGAGAGGCAATTAAAGGAGTTGTGAGT------GAATTTGAGGACCCCCAATTCTCTTTCCTCAACACCTTACTACTTGGACAGTGGGAGGATCGCATGAGCAGAGGGTTGTTCCGCTATGATGTCACAACCTGTGAAACGAAGGTGATCCCTGGGAATCATGGTTTCATTGCACAGCTAAACGAAGGCCGCCACCTTAAGAAACGGCCCACCGAGTTCCGAGTTGACCGAGTCCTCCAACCATTTGATGGGAAAAAGTTCAATTTCACCAAAGTTGGGCAGGAAGAGGTCCTCTTCAGGTTTGAACAAACCGAGGACGATAAG------ACCCATTATATCCACAGTGCCCCGATTAGTGATACAGAAGCACCTAGCGTCATAGCCATTAATGTGAGCCCTATCGAGTATGGGCATGTGCTCCTGATACCTCGTGTTCTCGACTGTTTGCCACAGAGGATCGATCACGAGAGCTTCTTGCTCGCTCTGCATATGGCGTTGGAAGCAGGGAGTCCCTTCTTCCGATTGGGTTACAACAGTTTGGGCGCCTTTGCTACCATCAATCACCTCCACTTCCAGGCTTATTATTTAGCGGTTCCATTTCCAGTTGAGAAGGCGCCTACTCGAAGAATAGCCACTGCAAAGGGGGCACTGGAGAGTGGTGTAAAGATCTCCCGACTGTTGAATTATCCCGTGAAAGGTGTGGTTTTTGAGGGTGGAAACACTCTGCAAGATTTATCCAACGCTGTCTCCGACTCCTGCATTTGCCTTCAAGACAACAACATCCCTTACAATATTCTCATTGCAGATTCTGGCAAACGGGTCTTTCTCTTCCCTCAGTGTTATGCTGAGAAACAGGCTCTTGGAGAAGTGAGGCAAGAGATTCTGGACACCCAAGTAAATCCTGCCGTATGGGAGATCAGTGGGCATATGGTGTTGAAAAGGAAGAAAGATTATGAGGAGGCATCAGAGGATTACGCATGGAGGCTGCTTGCTGAGGTTTCTCTCTCTGAAGAAAGGTTCCAAGAGGTGAAGGCGTATATCTTGGAGGCCGCAGGGTTCGAAGAAGTAGGA---------CAGGAAGAGCTGGACGGC------GAGAATGGTGAAGCTCTG---TTTGAGTCTCCTCGGCCACCG------GCCACTCCATATTTCACCGAGGGCTGTCTGGTTCAACAG
>Efe_1
------ATGCTGACCATTAAGAGGGTCCCAACCGTTGTTTCCAATTACCAGGAAGATTCCGAGGATGTC---------GCCGGATGCGGCCGGAAGTGCCTGGGCAAGTGCTGCCTGCCTGTGTCAAAGCTTCCTTTATATACTTTCAAGCCAAGGGAAGACAAATTAGCAGGGAACGAAAAGGAA---AAGACCATATCCGACCCTGAATTATCATTCAACTCCTTGCTTCTGGGACAGTGGGAGGACAGGATGAGTCGTGGTCTTTTCCGGTATGATGTTACCGCATGTGAAACAAAGGTGATTCCTGGGCGGTATGGTTTCATAGCACAATTGAATGAAGGCCGTCACCTTAAGAAGCGCCCAACTGAGTTCCGAGTTGATAAGGTCCTGCAACCCTTTGACGTGAACAAGTTCAATTTTACAAAAGTAGGACAAGACGAGGTGCTGTTTCGATTCGAAGAGAACCATGATGAGGACAATGGCATATGTTTCTTTCCCAAATCCAGTGTGCTACCTTCCGCTAAGCCCAGCGTTCTTGCAATCAATGTAAGCCCCATAGAATACGGCCATGTTCTGCTGATCCCCCGTGTCCTTGATTGCCTCCCTCAAAGGGTGGATGGTGAAAGCCTCTTGCTTGCACTTCATATGGCTGCAGAGGCAGCGAATCCCTTCTTCAGAGTTGGTTACAATAGCTTGGGTGCCTTTGCTACCATTAATCATCTTCACTTCCAGGCTTATTATCTGAATGTTCCCTTCCCTGTGGAGAAAGCACCTGCTAAATTGGTCACTGAAAAG---------TCTATAAATAGGGTGAAGATCTATGAAATTTGTGATTACCCGGTGAGGGGACTTGTTTTTGAAGGTGGAAAGAACATTTCCAGTCTTTCTGATGAGGTCTCGACATGTTGCATATGGCTGCAAAACAACAATATACCTTACAACCTCCTCATCTCAGACTCTGGCAAGCGCATCTTCCTCTTTCCTCAGTGCTATGCAGAGAAACAAGCACTAGGAGAGGTGAGCCAAGAATTGCTAGACACTCAAGTGAATCCAGCTGTCTGGGAGATTAGCGGGCACATGGTGCTCAAAAGGAAGAAAGACTATGAAGATGCATCTGAGGATTATGCATGGAAATTGCTCGCTGTGGTCTCTCTGTCGCAAGAGAGATTTGAAGAAGTGAAGGGCTATCTGTTGGAGGCAGTAGGCTTTATACCTGCACAG---------GAGCCAAAGAAGGGACACACAGCCATGGATCTTGATGATGTGATTTCAACTGCAACCCTTCCTGAGCATGGAGCA------------CATGAAAGGTGTCTCGTATTGCAG
>Efe_2
------ATGCTGACCATTAAGAGGGTCCCAACCGTTGTTTCCAATTATCAGGAAGATTCCGAGGATGTC---------GCCGGATGCGGCCGGAAGTGCCTGGGCAAGTGCTGCCTTCCTGTGTCAAAGCTTCCTTTATATGCTTTCAAGCCAAGGGAAGAAAAATTAGGAGCGAACGAAAAGAAA---AAGACCATATCTGACCCTGAATTCTCATTCAACTCCTTGCTTCTGGGACAGTGGGAGGACAGGATGAGTCGTGGTCTTTTCCGATATGATGTTACCGCATGTGAAACAAAGGTCATTCCTGGGCGGTATGGTTTCATAGCTCAATTGAATGAAGGTCGTCACCTTAAGAAGCGCCCAACTGAGTTCCGAGTTGATAAGGTCCTGCAACCTTTTGATGCAAACAAGTTCAATTTTACAAAAGTAGGACAAGAAGAGGTGCTGTTTCGATTCGAAGAGAACCATGATGAGAACAATGGCACATGCTTCTTTCCCAAATTCAGCGTGCTACCTTCCGCTAAGACCAGTGTTCTTGCAATCAATGTAAGCCCTATAGAATACGGCCATGTTCTGCTGATCCCTCGTGTCATTGATTGCCTCCCTCAAAGGATGGATGGTGAAAGCCTCTTGCTTGCACTCCATATGGCTGCAGAGGCAGCGAATCCCTTCTTCAGAGTTGGTTACAATAGCTTGGGTGCCTTCGCTACCATTAATCATCTTCACTTCCAGGCTTATTATCTGAATGTTCCCTTCCCTGTGGAGAAAGCACCTGCTAAATTGGTCGCTGAAAAA---------TCTAAAAACAGAGTGAAGATCTATGAACTTTGTGATTATCCGGTGAGGGGACTTGTTTTTGAAGGTGGAAAGAACCTTTCCGATCTTTCTGATGAGGTCTCGACATGTTGCATATGGTTGCAAAACAACAATATACCTTACAACCTCCTCATCTCAGACTCTGGCAAGCGTATTTTCCTCTTTCCTCAGTGCTACGCGGAGAAACAAGCACTAGGAGAGGTGAGCCAGGAATTACTAGACACTCAAGTCAATCCAGCTGTCTGGGAGATCAGCGGGCACATGGTGCTCAAAAGGAAGAAAGACTACGAGGATGCATCTGAGGATTATGCATGGAAATTGCTCGCTGTGGTCTCTCTGTCGGAAGAGAGATTTGAAGAGGTGAAGGCCTATCTGTTGGAGGCAGTAGGCTTTATATCTGCACAG---------GAGCCAAAGAAGGGACACACAGCCATGGTTCTTGATGATGTGATTGCGACTGCAACCCCGGCTGAGCATGGAGCG------------CATGAAGGGTGTCTTGTACTGCCG
>Efe_3
------ATGCTGACCATTAAGAGGGTCCCAACCGTTGTTTCCAATTACCAGGAGGATTCAGAGGATGTC---------GCCGGATGCGGCCGGAAGTGCCTGGGCAAGTGCTGCCTGCCTGTGTCAAAGCTTCCTTTATATGCTTTCAAGCCAAGGGAAGACAAATTAGCAGGGAACGAAAAGGAA---AAGACCATATCTGACTCTGATTTCTCATTCAACTCCTTGCTTCTGGGACAGTGGGAGGACAGGATGAGTCGTGGTCTTTTCCGGTATGATGTTACCGCATGTGAAACAAAGGTCATTCTTGGGCGGTATGGTTTCATAGCTCAACTGAATGAAGGCCGTCACCTTAAGAAGCGCCCAACTGAGTTCCGAGTTGATAAGGTCCTGCAACCTTTTGACGCGAACAAGTTCAATTTTACAAAAGTAGGACAAGAAGAGGCGCTGTTTCGATTTGAAGAGAACCATGATGAGGACAATGGCATACGTTTCTTTCCTAAATCGAGTGTGCTACCTTCCGCTAAGCCCAACGTTATTGCAATCAATGTAAGCCCTATAGAATACGGCCATGTTCTGCTAATCCCCCGTGTGCTTGATTGCCTCCCTCAAAGGATGGATGGTGAAAGCCTCTTGCTTGCACTTCATATGACTGCAGAGGCAGTGAATCCCTTCTTCAGAGTTGGTTACAATAGCTTGGGTGCCTTCGCTACCATTAATCATCTTCACTTCCAGGCTTATTATCTGAATGTTCCCTTCCCTGTGGAGAAAGCACCTGCTAAATTGGTCGCTGAAAAG---------TCTAAAAATAGGGTGAAGATCTATGAACTTTGTGATTATCCGGTGAGGGGACTTGTTTTTGAAGGTGGAAAGAACCTTTCCGATCTTTCTGATGAGGTCTCAACTTGTTGCATATGGCTGCAAAACAACAATATACCTTACAACCTCCTCATCTCGGACTCTGGCAAGCGCATCTTTCTCTTTCCTCAGTGCTATGCAGAGAAACAAGCACTAGGAGAGGTGAGCCAGGAATTGTTAGACACTCAGGTGAACCCAGCTGTCTGGGAGATTAGCGGGCACATGGTGCTCAAAAGAAAGAAAGACTATGAGGATGCATCTGAGGATTATGCATGGAAATTGCTCGCTGCGGTCTCTCTGTCGGAAGAGAGATTTGAAGAAGTGAAGGTCTATCTGTTGGAGGCAGTAGGCTTTATACCAGCACAG---------GAGTCGAAGAAGGGACACACGGCCATGGATCTTGATGATGTGATTGCAACTGCAACCCCTGCTGAGCATGGAGCG------------CATGAAGGGTGTCTCGTATTGCAG
>Egu_1
------ATGCTGACGATCAAGAGGGTCCCCACCGTGCTCTCCAACTACCAGGAGGACGCCAGCGAGTCC---------CGCGGCTGCGGCCGGAATTGCCTCGGCAAGTGCTGCTTGCCCGTCTCAAAACTTCCCCTCTATGCCTTCAAAAGCGATTCAAAGCGGCCCATTTCTCCCTCTGGCGCC---ACCGATGACCCACCGGCCGACTTTTTCCTCAACTCCCTTTTGCTTGGACAGTGGGAAGATCGGCTGAACCGGGGTTTGTTCCGGTATGATGTGACGGCCTGCGAAACCAAGGTGATCCCTGGGGAGCAAGGGTTCATTGCCCAGCTGAACGAGGGCCGCCACCTCAAGAAACGGCCCACCGAGTTCCGGGTTGACCGCGTCCTCCAGCCATTTGATCCTGCCAAGTTTAACTTCACCAAGGTTGGCCAGGAGGAGGTGCTGTTCCGCTTCGAGGATGGGGGAGGCCACACG------TCTCTCTTCTTTGACAGTGCCTCTGTCGATGAAGCCAACCCTCCTAGTGTCGTAGCAATCAATGTGAGTCCCATTGAGTATGGTCATGTGCTGCTGATTCCTCGTGTGCTCGACTGCTTGCCTCAGAGGATCGACGCCGAGAGCTTCTTGCTTGCCCTCCATATGGCAGCTGAAGCAGGGAACCCTTGCTTCAGGCTGGGATACAACAGTTTGGGTGCCTTTGCCACTATTAATCACCTACATTTCCAGGCTTATTACTTGTCGGTGCCCTTCCCAGTGGAGAAGGCTCCAACAAGAGAGATACCAATAGCCAAGGGCCTGGCTGATAGTGGTGTGAAAATCTCACTATTGATGAATTATCCTGTGAGAGGCCTGGTTTATGAGGGTGGGAACACCTTGAAGGACCTAGCTGATGTGGTGGCCAATTCCTGCATTTGGCTTCAAGAAAATAACATACCATTTAATGTGCTTATTTCTGACTCAGGCAGGAGGATCTTCCTTTTTCCACAGTGCTATGCTGAAAAACAGGCTCTTGGTGAAGTGCCCCAGGAGCTTTTGGATACTCAAGTGAACCCTGCTGTATGGGAGATCAGCGGGCACATGGTGCTGAAGCGGAGGAAAGATTATGAAGAGGCGACAGAGGACTATGCTTGGAGGCTGTTGGCTGAGGTCTCCCTCTCTGAAGAAAGGTTTCAAGAAGTGAAAGCTTATATCTTTGAAGCCACAGGTCTGGTAGAGGCTGAA---------GTGGAAGATACAGATGCG------AATGAGAATAAAGGAACA---TATCAGCCTACTACA---------GCATCCACTACTCATTTCCCAGAAGGCTGTCTGGTTCTACAG
>Egu_2
------ATGCTGACCATCAAGAGGGTTCCGACGGTCGTCTCCAATTACCAGGAGGACGTTTGCGAGCCC---------CTCGGCTGCGGCCGCAACTGCCTTGGCCACTGCTGCTTGCCTGTCTCAAAACTACCCCTTTATGCCTTCAAACGCGATGCAACATCGCCTAATGGCTCCTCTTCCACC---GCAGAGGATCCTTCATCCGGCTTTTTCCTTCATTTCCTGATTCTTGGAGAGTGGGAGGATCGGATGAGCCGGGGGCTGTTTCGGTACGACGTCACAGCCTGCGAGACCAGGGTGATCCCCGGAGAGTATGGTTTTATAGCCCAGTTCAATGAGGGTAGGCACCTCAAGAAGCGACCCACCGAGTTCCGGGTCGACCGTGTTCTCCAGCCCTTCGACCACGGCAAGTTCAACTTCACCAAGGTGGGGCAGGAGGAGGTGCTCTTTCGCTTCGAGGCAGGAGGCGATAGCAGG------TCTCAATTCTTTGAGAGCGCCCCTGTCAGTTCTACCAACCCTCCCAATGTCGTTGCGATCAATGTGAGCCCTATAGAGTATGGCCATGTGCTGCTGATTCCCCGTGTGCTCGAATGTTTGCCACAGAGGATTGATCCTGAGAGCTTCTTGGTTGCTCTGCACATGGCTGCAGAAGCAGCGAGTCCTTACTTCAGGCTGGGTTACAATAGTTTGGGTGCCTTTGCCACCATCAATCACCTCCATTTTCAGGCATATTACTTGGCGATGCCCTTTCCAGTGGAGAAGGCACCAACAGAAAGGATAACGATCACAAAGAGTTTGTCGGACCGTGGTGTGAAGATTTCACAATTGTTGAATTATCCTGTTAGAGGATTGGTTTTTGAAGGCGGAAACACCTTAAGGGATCTATCTGATGTAGTTGCCAGCTCCTGCATGTGTCTTCAAGGAAATAATATCCCATTTAATTTGCTTATTTCTGATTCTGGCAGGAGGGTCTTCCTCTTCCCACAGTGCTATGCTGAGAAACAGGCTCTTGGTGAAGTGAGCCAAGAGTTGTTGGATACTCAAGTAAACCCTGCTGCATGGGAGATCAGTGGGCACATGGTACTAAAACGGAACAAAGACTTTGAAGAGGCATCAGAGGCCTATGCATGGAGGCTCTTGTCTGAGGTGTCTCTCTCCAAGGAGAGGTTTCAAGAGGTGAAGGCTTACATATCTGATGCCACCAGGTTGGAGGAGTCTAAG------------GAGGAGATAGATGCA------AATGAAAACAAGGGAACC---CTCCAGGCTTCCCCA------------TTGGCTACTCATTTGCAGGAAGGGTTTCTGTTCTTCGAA
>Egu_3
ATGGAGATGCTGACCATCAAGAGGGTCCCCACTGTGCTCTCCAACTACCAGGAGGACGCCGCCGAGCCC---------CGCGGCTGCGGCCGGAACTGCCTCGGCGAGTGCTGCTTGCCTTTCTCAAAACTTCCCCTTTATGTCTTCAAGAGCGACGCTGAGCTTCCGGTTTCTCCATCGGACGCC---ACCGAGGAGCCGCCGGCCGACTTCTTCCTCAACTCCCTGTTACTTGGACAGTGGGAGGATCGGATGAGCAGGGGGTTGTTCCGGTATGATGTGACGACCTGCGAGACCAAGGTGATCCCTGGGGAGCAGGGTTTCATTGCCCAGCTCAATGAGGGCCGCCACCTCAAGAAACGGCCCACCGAGTTCCGTGTCGACCGTGTCCTCCAGCCTTTTGATCCCACCAAGTTTAACTTCACCAAGGTTGGCCAGGAGGAGGCGTTGTTCCGCTTCGAGGCTGGGGAAGGCAACAAG------GCTCGCTTCTTCGAGAGTGCCCCTGTCGATGGGGCCAGCTCTCCCAGTGTCGTCGTGATCAATGTGAGCCCTATCGAGTATGGTCATGTTCTGCTGATTCCTCGTTTGCTCGATTGCTTGCCTCAGAGGATCGATGCCGAGTGCTTCTTGCTTGCCCTCCACATGGCAGCAGAAGCAGGGAACCCTTACTTCAGGCTGGGATACAATAGTTTGGGTGCCTTTGCCACCATTAATCACCTGCATTTCCAGGCTTATTACTTGTCGCTGCCTTTCCCGGTGGAGAAGGCCCCGACGAAAAAGATACCCATGGCTAAGGGCCTGGCCAATAGTGGACTGAAGGTTTCATTGTTGATGAATTATCCTGTAAGAGGCCTGGTTTATGAGGGTGGCAACACCTTGAAGGACCTAGCTGATGTGGTAGCCAACTCCTGCATTTGTCTTCAAAAAAGCAACATCCCATTTAATGTGCTTATTTCTGACTCAGGCAGGAGGATCTTTCTCTTCCCACAGTGCTATGCTGAAAAACAGGCTCTTGGTGAGGTGAGCCAGGAACTCCTGGATACTCAAGTGAACCCTGCGGTGTGGGAGATCAGTGGGCATATGGTGCTGAAGAGGAAGAAAGATTATGAAGAGGCATCAGAGGACTATGCTTGGAGTCTTTTGGCTGAGGTCTCCCTGTCTGAAGAGAGGTTTCAAGAAGTGAAAGCTCATATCTTGGAAGCCACAGGTTTGGTGGAGGTTGAA---------GTGGAACATGCGGATGTG------AACGAGAGTAAAGGAACTTCATATCAGTCAACTCCG---------GCGGACACTACCCATTTCTCAGAAGGGTGTCTGGTTCTGCAG
>Lch_1
ATGCCGATGCTGACCATTAAGAGGGTTCCTACCGTAGTTTCTAATTACCAAGAAGAAGTCCCAGAGGCC---------GTCGGATGCGGCCGCAAATGCCTCGGCAAGTGCTGTTTGCCTGTGTCTACGCTTCCTCTTTACGCCTTCAAGAGAGAGGACAAGGTAACTGATGTCGGATCGACGTCG---GCATCGGAGGATCCTCCTATTTCCTTCCTCAACACCTTACTCCTCGGGCAGTGGGAGGATCGCATGAGTAGAGGACTCTTTCGCTACGACGTCACTAGTTGCGAGACCAAGGTGATCTCCGGCCAGCATGGTTTTGTTGCTCAGCTGAATGAAGGCCGTCACCTAAAGAAACGCCCCACTGAGTTCCGTGTCGATCGTGTCCTCCAACCCTTTGATACAAACAAGTTCAATTTTACTAAAGTTGGACAGGAAGAGGTGCTCTTTATGTTCCAAGAGAGCGAGGGTGGCAAG------GCCCACTATTCCGAAAGTGCTCCTATAAGCACTACCAACTCTCCAAGCGTCATTGCCATAAACGTTAGCCCCATTGAGTATGGGCATGTGCTTCTAATCCCCCGCGTTCTCGATTGCTTGCCTCAGAGGATCGATCACCAGAGCTTCTTGCTCGCTCTGCATATGGCTGCTGAAGCAGGGAATCCATTCTTCAGATTGGGTTACAACAGCTTGGGAGCCTTTGCCACCATCAATCACCTCCACTTCCAGGCTTATTACTTGTCAGTGCCCTTTCCTGTTGAGAAGGCCCCAACACGGAGAATAAAAACTGTTAAGAGGCCGGTGGAGAATGGAGTGACGATCTCCTGCTTGTTGAATTATCCTGTGAGAGGTTTGGTTTTCGAAGGCGGAAACACACTGGAAGATTTATCTGATGTTGTCTCCAACTCTTGCATTTGGCTCCAGGACAATAATCTCCCCTACAATGTCCTCATCTCTGATTCTGGCAAACGGATTTTCCTCTTCCCGCAGTGCTACGCAGAGAAGCAAGCCCTTGGAGAAGTGAGCCAGGAGCTGTTGGACACCCAAGTGAACCCTGCCGTGTGGGAAATCAGTGGGCACATGGTTTTGAAGAGAAAGAAGGACTACCAGGAAGCATCTGAGGATTACGCATGGAGGCTTCTTGCAGAGGTGTCTCTCTCTGAAGAGAGGTTCCATGAAGTGAAGGCTTATGTCTTGGAAGCTGCAGGCTTTGTAGAAGCTCCC---------GAGGTGGAGGACGATGATGCT---GTAGATGGGAATGAAACCCGGTTTCAGCCTCCAGTGCCACCACCTTCTGCTACGGCCCATTTGGCCCAAGGATGTCTGGTGCTCCAG
>Nco_1
------ATGCTGACCATTAAGAGGGTCCCGACCGTTGTTTCCAATTACCAGGAAGATTCCCAGGATGTC---------GCCGGATGCGGCCGGAAGTGCCTGGGGAAGTGCTGCCTGCCTGTGTCAAAGCTTCCTTTATATGCTTTCAAACCAAGGGAGGACAACACAGCAGGAAACAAGAACGAA---AGGACCATATCTGACCCTGAATTCTCATTCAACCCCTTGCTTCTGGGACAGTGGGAGGACAGGATGAATCGTGGTCTTTTCCGGTATGATGTTACCGCATGTGAAACAAAGGTCATTCCTGGGCAGCATGGTTTCATAGCTCAATTGAATGAAGGCCGTCACCTTAAGAAGCGCCCAACTGAGTTCCGAGTTGATAAGGTCCTGCAGCCCTTTGACGGGAACAAGTTCAATTTTACAAAAGTAGGACAAGAAGAGGTACTGTTTCGATTCGAAGAGAACTGCGATGAGGACAGCAGAACACGTTTCTTCCCCAAATCCAGTGTCCTACCTTCCGCTAAGCCCAGCGTTGTAGCAATCAATGTAAGCCCTATAGAATACGGCCATGTTCTGCTGATCCCCCGTGTCCTTGATTGCCTCCCTCAAAGGATGGATGGTGAAAGCCTCTTGCTTGCACTTCATATGGCTGCAGAGGCAGCGAATCCCTTCTTCAGGGTTGGTTACAATAGCTTGGGTGCCTTTGCTACCATTAATCATCTTCACTTCCAGGCTTATTATCTGAATGTTCCCTTCCCTGTGGAGAAAGCACCTGCTAGATTGGTTGCTGAAAAA---------ATCAAAAATGGGGTGAAGATCTATGAACTTTGTGACTATCCAGTGAGGGGTCTTGTTTTTGAAGGTGGAAAGAACCTTTCCGATCTTTCGGATGAGGTCTCCACTTGTTGCATATGGCTGCAAAACAACAACATACCTTACAATCTCCTCATCTCAGACTCTGGCAAGCGCATCTTCCTCTTTCCGCAGTGCTATGCAGAGAAACAAGCACTAGGAGAGGTGAGCCAGGAATTGCTAGACACCCAAGTGAATCCAGCTGTCTGGGAGATTAGCGGTCACATGGTGCTCAAAAGGAAGAAAGACTATGAGGATGCATCTGAGGATTATGCGTGGAAATTGCTCGCTGTGGTCTCTCTGTCAGAAGAGAGATTTGAAGAGGTGAAGGCCTATCTGTTGGAGGCAGTAGGATTTATACTTGCACAG---------GAGCCAAAGAAGGGACACACAGCCGAAAATCTTGATGATGTGATTGCGACTGCAACTCCTGCTGAGCATGGAACACACGCACATGTTCATGAAGGGTGTCTTGTGTTGCAG
>Osa_1
ATGGAGAAGCTGACCATCAAGCGGGTGCCCACCGTGGTTTCCAACTACCAGGAGGATGCTGCCGCCACCCGCCCCCGCGCCGGCTGCGGGAGGGATTGCCTCGGGGATTGCTGCTTGCCCGATTCCAAGCTTCCGCTGTATGCTTTCAAGGCGAGTCCGAAAAAGCCGTCTTCG---------------CAGGAGGATGCTTCCAACGATGAGTTCTTTGTCAATCTCCTGCTCGGCCTGTGGGAAGACAGGATGGCCCGAGGTTTGTTCCGATATGATGTCACTGCCTGTGAGACCAAGGTTATCCCAGGCAACCTTGGGTTTGTTGCACAACTGAATGAAGGACGCCACCTCAAGAAGCGCCCTACTGAATTCCGCGTGGACCGTGTGCTTCAACCATTTGATGCTGCCAAGTTCAACTTCACCAAAGTTGGCCAGGAGGAGGTGCTCTTCCAATTTGAGAATGGTGGTGGTGATGAC------AGCTTCTTTGTGGAGAGCTCCCCAATCAGTGTTGATCGTGCTCCTAATGTTGTTGCAATCAATGTAAGCCCAATTGAATATGGCCATGTTCTTCTCATTCCCCGTGTACTGGACCGCCTGCCTCAGAGGATTGACCAGGAGAGCTTCTTGCTTGCACTGCACATGGCTGCTGAAGCCGCAAGCCCATACTTCAGGCTTGGCTATAATAGTTTGGGTGCCTTTGCAACCATCAACCACCTCCACTTTCAGGCATACTACTTGACAGTGCCTTTCCCTGTTGAGAAGGCAGCTACCAAGAGGATTTTCCTTGCTGAGGGCACAATGAATAGTGGAGTAAAGGTGTCCAAGCTGATGAACTACCCTGTGAGGGGACTGGTTTTTGAGGGAGGCAACTCACTGAGCGATCTGGCCAATGTGGTTTCCAGCGCTTGTATCTGGCTGCAGGACAACAATGTGCCTTACAATGTTCTTATCTCTGACTGCGGCAAAAAGATCTTCCTCTTCCCTCAGTGCTATGCCGAGAAGCAGGCTCTGGGAGAAGTGAGCCAGGAGCTACTGGACACGCAGGTTAACCCAGCTGTGTGGGAGATCAGTGGCCACATCGTGCTGAAACGAAGGAGTGATTACGAGGAGGCATCAGAAGCTTCTGCGTGGAGACTCCTCGCTGAGGTTTCCCTGTCGGAGGAACGCTTCGAGGAAGTGAAGGCCTACATCTTTGATGCCGCTGGTCTGGTTCAGTCCGAC---------GAGGAGGAAGTCAGCGAAGAC------------GAGGACGCCACCTACACGCCTGTCTCC---------ATTGCCCCTCCTGCTGTCGCGGAAGGCTGCCTCGTCCTTCAG
>Out_1
------ATGTTGACAATCAAGAGATGTCCAACTATTCTGTCTAACTACCAGGAG---GGGTCCGAAGGG---------CTCGGCTGCGGCCGCAACTGTCTCGGCCAGTGCTGTGTTCCAGGGTCCAAGTTGCCTTTGTATACTTTCAAGAGAAGACATGCCTTTGCTGGAGAGAAACGCGTGGATGCAGATACTTCTGGAGAAGAGATATCTTTCCTTGACACTCTGCTTCTCGGGCAGTGGGAGGACAGGATGCGGAAGGGTCTGTTTCGCTATGATGTTACTGCGTGTGAAACCAAGGTCATTCCTGGAAAGTATGGTTTCATTGCTCAGTTGAATGAAGGCCGCCATCTGAAGAAACGTCCCACTGAATTTCGAGTGGACAAGGTCCTGCAACCCTTTGATCCCAGTAAATTTAACTTCACTAAAGTAGGCCAGGAGGAGGTGCTTTTCCGGTTTGAAGAGACTGAAGAAGCTAAA------GCTCAGTACATAGAGAAGGCCCCTGTG------TTGGACAGCCCAAATGTTATTGCAATCAATGTGAGCCCAATTGAATATGGGCATGTGCTGCTTATCCCTCGTGTACTGGATCGCTTGCCTCAAAGCATTGACCATGATAGCCTTCTTTTAGCCCTGCATATGGCTGCTGAAGCAGGCAACTCATCTTTTCGTCTTGGGTACAATAGCCTGGGAGCTTTTGCCACAATCAATCATCTGCACTTCCAGGCTTACTACATGGCATTGCCATTTCCTGTTGAAAGAGCACCCACCAAGAGAGTGCCATGGAAGTCT------GAGAAAACTGGGGTGAAGATCTTTGAGCTTTGCGACTATCCTGTGAGAGGCCTAGTTTTTGAAGGAGGAAATACCTTGGAGGACCTTTCCATTGCTGTTGCCAACTCTTGTGTGTGCCTTCAAGAAAACAACATACCATACAATGTTCTGATAGCTGATTGTGGCAAACGGATTTTTCTGTTTCCTCAGTGCTATGCTGAAAGACAAGCTTTGGGAGAAGTGAACCAAGAGATATTAGACACTCAAGTTAATCCTGCAGTATGGGAAATCAGTGGGCACATGGTGTTGAAGAGGAAGCAAGATTATGAAATGGCCTCTGAGGGGTATGCATGGAAATTACTAGCTGAAGTCTCTCTGTCAGAGGAAAGATTTGAAGAAGTTAAAGCATATATCTTGGAGGCAGCAGCAGATGGGGAGAAGCCATCTGAGCCAGAAGAAGATGCAAATATG------ATGGAAGACGTTATTCCTTCCTATGAACCATTAAAGAATAGCCGAAATGCCCCTGCCCATGTGAATGAAGGATGCCTTGTGCTCCAG
>Pab_1
------ATGCCTCTG------------CCATTTCTTCTGAGCACAGGAGAAGAG---GGTTCTGAAGGG---------CTGGGCTGCGGCCGAAACTGTTTAGGCCAATGCTGTGTTCCAGGTTCGAAGTTGCCTTTGTATACCTTCAAGAGAAGGCACACCATTGTTGGAGAGAAACACGTAGATAACAATGTTAAGTTGGCGGATATTCCTTCCCTTGACAGTCTGCTTCTCGGGCTGTGGGAGGAAAGGATGCAGAGGGGTTTGTTCCGCTATGATGTTACTATTTGTGAAACCAAGGTCATCCCTGGTAATTATGGTTTCATTGCTCAGCTGAATGAAGGGCGCCATCTTAAGAAACGTCCCACTGAATTTCGAGTGGACAAGGTGCAGCAGGACTTCGACCCCAGTAAATTCAACTTCACCAAAGTAGGCCAGGAAGAGGTGCTCTTCCGTTTTGAAGAAAGTGGGGAGGACAAA------GTTCAGTACTTGGAAAAGGCCCCTGTC------TTGGACAGTCCAAACGTGATTGCCATCAATGTGAGTCCAATTGAATATGGGCACGTGCTTCTCGTGCCAAGAGTGTTGGACTGCTTGCCCCAACGCATTGACCATGATAGCTTACTGTTAGCTCTGCATTTGGCTGCTGAGGCTGGCAACCCATCTTTTCGTCTTGGGTACAATAGCCTGGGAGCTTTTGCAACTATAAACCATCTGCACTTCCAGGCTTATTACTTGGCTCTTCCTTTCCCTGTTGAAAAAGCACCCACGAAAAGAGTACCATGGAAGTCT------GAGAAAGCTGGGGTCAAGATCTTTGAACTCTACAACTATCCTGTGAGAGGCCTAGTTTTTGAAGGGGGTAATACTTTGGAGGACCTCAGCAATGCTGTTGGCAGCTCCTGCATCTGTCTACAAGATAACAACATACCATACAATGTGCTCGTTGCAGATTGCGGCAAAAGAGTTTTTCTGTTTCCTCAGTGCTATGCAGAGAAACAGGCTTTGGGAGAAGTGGACCAAGAGATATTAGACACTCAAGTTAATCCCGCTGTGTGGGAAATTAGTGGCCACATGGTTTTGAAGAGGAAGCAAGACTTTGACAGGGCTTCTGAGGACTATGCATGGAAATTACTTGCTGAAGTCTCTTTGTCAGAGGAAAGATTTGAAGAAGTTAAAGCTTATATTTTGGAAGCAGCAGCGACTGGGCAGGTGCAAGTAGTAGAAGAGGAACAAGCTGATATT------GTGGAAGAAGAGGTTCCTCTTTACGATTCCTCGAAGAATAACCATAATGCCCCTATGCCCCTA---------TGCATA---------
>Pab_2
------ATGGTCACGTGGGAGAGGTGCCCTACTGTTCTATCTAACTACCAGGAG---GGCTCCGAAGGG---------CTTGGCTGCGGCCGCAGCTGTTTAGGACAGTGCTGTGTTCCAGGCTCCAAGTTGCCTTTGTACACCTTCAAGAGAAGGCTTACCATTGCTGGAGAGGAACATGCAGTTAAAGATGCCAAGGTCGAAGATATTACTCTACTTGATACTGTTCTTCTTGGGCAGTGGGAGGAAAGGATGCAGAGGGGTCTGTTCCGCTATGATGTTACTACTTGTGAAACCAAGGTCATCCCTGGAAATTATGGTTTCATTGCTCAGCTGAATGAAGGGCGCCATCTTAAGAAACGCCCGACTGAATTTCGAGTAGACAAGGTGCTGCAGGGCTTCGACCCCAGTAAATTCAACTTCACCAAAGTAGGGCAGGAAGAGGTGCTCTTCACTTTTGAAGAAAGTGAGGAAAACAAA------GTTCAGTACTTGGAAAAAGCCCTTGTC------TTGGACAGTCCAAACGTGATTGCCATAAATGTGAGTCCAATTGAATATGGGCATGTGCTTCTTGTGCCTAGAGTATTGGACTGCTTGCCCCAACGCATTGACCATGATAGCTTACTGTTAGCACTGCATTTGGCTGCCGAGGTTGGCAACCCATCTTTTCGTCTTGGGTACAACAGCCTGGGAGCTTTTGCAACTATAAATCATCTGCACTTCCAGGCTTATTACCTTAACCTTCCTTTCCCCATCGAAAAAGCACCCAAAAGAAGAGTACCATGGAAGTCT------GAGAAAGGCGGGATCAATATCTTTGAACTTCTCAACTATCCTGTGCGAGGCCTTGTTTTTGAAGGGGGTAATACTTTGGAGGATCTCTCCAATGCAGTTGGCAGCGCTTGCATCTGTCTTCAAGATAACAACATACCATACAATGTTCTCATTGCAGATTGTGGCAAAAGAATTTTTTTGTTTCCTCAGTGCTATGCAGAAAAACAAGCTTTGGGAGAAGTGGACCAAGAGATATTAGACACTCAAGTTAATCCTGCTGTGTGGGAAATTAGTGGACACATCGTTTTGAAGCGGAAGCAGGACTTTGACAGGGCTTCTGAGGACTATGCATGGAAATTACTTGCTGAGGTATCTTTATCAGAGGAAAGATTTAAAGAAGTTAAAGATTATATTTTGGAAGCAGCAACTAGTGGGGAGGTGCAAACAGAAGAAGAGGAACAAACTGATGTT------GTAGAAGAAAAAGTTGCTGTTTATGAATCCTTGAAGAATAAGCATAATGCCCCTATGCATATGAATGAAGGATGCATCGTGATCCCA
>Pab_3
------ATGTTGACCATAAAGAGGTGCCCTACCATTCTATCTAACTACCAGGAG---GGCTCTGAAGGG---------CTTGGCTGCGGCCGCAACTGTTTAGGCCAATGCTGTGTTCCAGGCTCTAAGTTGCCTTTGTACACGTTCAAGAGAAGGCATACCATTACTGGAGAGAAATATGCAGATAAAGATGCTGAGGTGGCAAATATTCCTTTCCTCGACTCTGTGCTTCTTGGTGAGTGGGAGGAAAGGATGCAGAGGGGTCTGTTCCGCTATGATGTCACTACTTGTGAAACCAAGGTCATCCCTGGCAATTATGGTTTCATTGCTCAGCTGAATGAAGGGCGCCATCTGAAGAAACGCCCCACTGAATTTCGAGTGGATAAGGTGCTGCAGGACTTTGATCCCAGTAAATTCAATTTCACCAAAGTAGGCCAGGAAGAAGTGCTCTTCCGTTTTGAAGAAAGTGAGGAAAACAAA------GTTCAGTACTTGGAAAAGGCCCTCGTC------TTGGACAGTCCAAACGTGATTGCTATCAATGTGAGTCCAATTGATTATGGGCACGTGCTTCTCGTGCCAAGAGTATTGGACTGCTTGCCCCAACGCATTGACCATGATAGCTTATTGTTAGCTATGCATTTGGCTGCTGAGGCTGGCAACACATCTTTTCGTCTTGGGTACAACAGTCTAGGAGCTTTTGCAACTATAAACCATTTGCACTTCCAGGCTTATTATTTGGCCCTTCCTTTCCCTGTTGAAAAAGCACCCACAAAAAGAGCACCATGGAAGTCT------GAGAAAGGTGGGGTCAAGATATCTGAACTCTGCAACTATCCTGTGAGAGGCCTGGTTTTTGAAGGGTGTAATACTTTAGAGAACCTCTCTAATGCTGTTGGCAGCGCATGCATCTATCTTCAAGATAACAACATACCATACAATGTGCTCATTGCAGATTGTGGCAAAAGGGTTTTTCTGTTTCCTCAGTGCTATGCAGAAAAACAAGCTTTGGGGGAAGTGGACCAAGAGATATTAGACACACAAGTTAATCCTGCTGTGTGGGAAATTAGTGGACACATTGTTTTGAAGAGGAAGCAGGACTTTGACAGGGCTTCTGAGGACTATGCATGTAAATTACTTGCTGAAGTCTCTTTGTCAGAGCAAAGATTTGAAGAGGTTAAAGATTATATTTTGGAAGCAGCAGCTACTGGGGAAATGCAAACAGAAGAAGAGGAACGAGCTGATGTT------GTGGAAGATGAGGTTCCTGTCTATGATTCCTTGAAGAATAACCATAATGCCCCTATGCATATGACTGAAGGACGCCCAATTCTCCCA
>Ppe_1
ATG---ATGTTAAGGATCAAGAGGGTTCCTACTGTAGTTTCGAATTACCAGAAAGATGAGGCGGAAGAGCGCCGCGTTGGGGGTTGTGGCCGCAACTGTCTTAATCAATGTTGCATTCCAGGGGCAAAGCTTCCGTTGTATGCTTTCAAGAAGCTGACCAAGATTGATGGTGACAAGGAGTTGCCCAGTGAGAAAAGAGAGCCTCCCGTTGACTTTCTTGACTCACTGCTTCTTGGGGAGTGGGAAGATCGCATGCAGAGAGGGCTGTTTCGTTATGACGTCACTGCCTGTGAAACCAAGGTGATCCCGGGGCAGTTTGGTTTCATAGCCCAGCTGAATGAGGGTCGCCACTTGAAGAAGAGACCAACTGAGTTCCGAGTTGATAAGGTCCTCCAGCCCTTTGATGGCAACAAGTTTAACTTCACCAAAGTTGGGCAAGAGGAGGTCCTCTTCCAGTTTGAAGCAAGCGAAGATGGTGAA------GTTCAGTTTATCCCTAGTGCGCCCATTGAGCCTGAAAATTCGCCCAGTGTTGTTGCCATCAATGTCAGTCCAATTGAATATGGACATGTGCTGTTGATTCCTCGTATTCTAGAGCACTTGCCACAAAGGATTGACCGTGAAAGCTTCTTGCTTGCACTTCACATGGCCGCCGCAGCAGGGAATCCCTACTTTCGATTGGGTTACAACAGCTTGGGTGCATTTGCTACCATCAATCACCTTCACTTCCAGGCTTACTACTTGGCTGTAACCTTTCCCATTGAGAAGGCTCCTACCAAGAAAATCACTGTT------------TCAGGTGCTGGGGTGAGGGTCTCTGAGCTTCTGAACTATCCCGTCAGAGGTCTTGTCTTCGAGGGTGGAAATACTCTGCAAGATTTGTCAAACACTGTCTCTGATGCATGCATATGCCTTCAAGAGAACAACATACCTTACAATGTCCTTATCTCCGACTGTGGAAAGCGGATCTTTCTCCTGCCACAGTGTTATGCTGAGAAACAAGCTCTTGGGGAAGTGAGAGCAGAGCTCCTGGATACTCAGGTGAATCCAGCTGTGTGGGAAATTAGTGGGCATATGGTGTTAAAGAGGAAAAAGGACTATGAAGAGGCGTCTGATGAAAATGCCTGGAAGCTCCTTGCAGAGGTCTCCCTTTCAGAAGAGAGGTTCCAAGAAGTGAATTCTCTTATTTTTGAGGCCATTGCTTCTGATGATAATGGG---------CTCGAGGATCCGGAAGTTAAGCCCCATTCTCGTGAAGAAGTCGACACCATTAACACAAGCTCCCAT---GCTGCTATGGTGACTGGGACACAACAATGCCTTGTTCTGCAG
>Vvi_1
ATGAATACGCTGAGGATTAAGAGGGTACCCACCGTGGTTTCGAATTACCAGAAGGAGGATTCAGACGATCGTCAGGTTGGTGGTTGCGGCCGCAATTGCCTCAAGCAGTGCTGCATTCAAGGAGCAAAACTCCCTCTTTATGCCTACAAGAAGGTGAAGGACGTTGTTAACGAGAAAGCTTCGAGCGATGAAAACAAAGAGCAGCCTGTGCCCTTCCTTGACTCTCTCGTTCTTGGAGAGTGGGAGGATCGTATGCAGAAAGGGCTCTTTCGATATGATGTCACTGCTTGCGAAACCAAGGTGATTCCGGGTGAGTATGGGTTCATTGCCCAGCTGAATGAGGGCCGCCACCTGAAGAAGAGGCCCACTGAGTTCCGTGTGGATAAAGTCCTCCAGCCCTTTGATGGGAACAAATTCAACTTCACTAAAGTTGGGCAAGAGGAGGTGCTCTTCCAGTTTGAACCAAGCAATGATGAGGAA------CCTGAGTTCATCCCCAATGCTCCCATTGATGTCGAAAATTCTACAAGCGTTGTTGCCATCAATGTTAGTCCTATTGAATATGGGCATGTGCTTCTAATCCCAAGGATTTTCGAGTGCTTGCCGCAGAGGATCGACCGCGAAAGCTTTTTGCTTGCCCTTGACATGGCTGTGGAAGCAGGAAATCCATATTTCCGGTTGGGTTACAACAGCTTGGGTGCATTTGCTACCATCAACCACCTTCACTTTCAGGCTTATTACTTGGCCACACCCTTTCCCATTGAGAAGGCTCCAACTAGGAAAATAACCACT------------GCAGGCAATGGGGTGAAGATCTTTGAGCTGTTAAAATATCCTGTTAGAGGTCTTGTCTTTGAGGGTGGAGACACTCTGCAAGATTTAGCGAACACTGTGGCCGATTCCTGCATTTGCCTTCAGGATAACAACATACCTTTCAATGTTCTCATTGCTGATGCTGGGAAACGTATCTTTCTCTTTGCACAGTGTTATGCTGAGAAACAAGCTCTTGGGGAAGTGAATCAGGAGCTTCTGGACACCCAAGTGAACCCAGCTGTCTGGGAGGTTAGTGGACATATTGTGCTGAAAAGGAAGGAGGACTATGAGGGGGCATCTGAGCAGAATGCTTGGAGGCTTCTTGCTGAGGTCTCTCTCTCTGAAGAGAGGTTCCAAGAAGTGAATGCTCTTATCTTTGAAGCCATTGCCTGTGGAGATGATGAAGAGGACATGATTGAGGAGCCAGATGTCACACCTCCATCTCATGAAGATGCAGGTGCCATCAACAATAGCTCCTACCCTGCTGCCATGGTGGCTGGAAAGCAAGAATGCCTAGTTCAGCAG
>Vvi_2
------ATGTTGACCATCAAAAGAGTTCCGACCGTGGTCTCCAACTACCAGGAAGAAGCTTCAGAATCG---------CTCGGGTGTGGCCGCAACTGCCTTGGACACTGCTGCTTACCTGTATCAAAACTTCCTTTGTATACATTCAAGAAAAATGTGAAGGATTCATCTGAAGCAAGGGTTGAGTCATCTGAGGGACAACCTCCAGCAGCTTTCCTGGACAACCTGTTGCTTGGACAGTGGGAGGATCGGATGAGTCAAGGCCTGTTCCGGTATGATGTGACTTTATGTGAGACAAGGATTATGCCTGGGAACTATGGTTTTATCGCACAGCTGAATGAGGGAAGGCACATGAAGAAACGACCCACAGAGTTTCGGGTTGACCAAGTTCTTCAGCCCTTTGATGAGAATAAGTTCAATTTCACCAAAATTGGCCAAGAAGAAGTCCTTTTCAGGTTTGAGCAGAGCAATGACAACAAT------GCCCATTACTTCCCTGTCTCACCAGTCACTGCTTCAAACTCTTCGAGTGTTGTTGCCATAAATGTCAGCCCGATCGAGTATGGACATGTGCTTCTAATACCCCATGTTCTTGATTGCTTGCCTCAGAGGATTGATCATGATAGCTTCTTGCTTGCCCTGCATATGGCTAAAGAAGCAGCAGATCCTTTCTTTAGATTAGGTTACAACAGTTTAGGTGCCTTTGCCACCATTAATCACCTCCACTTTCAGGCATATTACTTGATGGCACCATTCCCAGTTGAGAAAGCTCCAACCGAGAGGATAATTAGGAGGGGGAAACTGCCTAATAGTGGGGTGATGATTTCAAAGATGTTAAATTATCCTGTGCAAGGCTTTGTTTTTGAGGGTGGAAATTTGATGCAGGATCTATCTGATACCGTTGCTAATTCTTGCATTTTCCTTCAAAATAACAACATCCCTTACAATGTCCTCATTTCTGATTGTGGGGGGAGAATATTTCTGTTTCCACAGTGTTTTGCAGAGAAACAAGCACTTGGAGAAGTAAGCCAGGAGCTTCTTGACACACTAGTAAACCCAGCTGTATGGGAGATCAGTGGACATATGGTGCTGAAGAGAAGAGAGGATTATGAGAATGCATCAGAGGAGTATGCATGGAGACTTCTTGCTGAGGTTTCCCTCTCAGAGGAGAGGTTCCAGGAAGTGAAGGGTTATGTGTTGGAAGCATCAGGTTTGCAGGAGGCAGAT---------ATGGAGGAGATTCGGGAG------AATGAGAGGGATCGGGAGGAAGATTTTAACAAGCCCCCTACTCCTCGAGCTACCCCCACATTT---------------------GCC
