# Supplementary material for: The Chloranthus sessilifolius genome provides insight into early diversification of angiosperms
Source: Nat Commun. 2021 Nov 26;12:6929. doi: 10.1038/s41467-021-26931-3 (PMC8626421; doi:10.1038/s41467-021-26931-3)
Supplement: Supplementary file 4 — Source Data [file 41467_2021_26931_MOESM4_ESM.zip › Fig. 3a, c, e and Supplementary Figure 12, 14, Phylogenetic tree/LCG_multi-species coalescent-based/group_1079_CDS.treefile]

(Aco_1:0.2462137329,((((((((Ash_1:0.1856766619,Ash_2:0.1384077379)100:0.1241773409,((Egu_1:0.0717676290,Egu_3:0.0730289990)99:0.0501204253,Egu_2:0.2069966731)78:0.0579733184)98:0.0696927302,Osa_1:0.3643340041)83:0.0555991152,Vvi_2:0.3467723286)80:0.0450609843,((Atr_1:0.2191272332,((Efe_1:0.0215866558,(Efe_2:0.0330644299,Efe_3:0.0260304453)80:0.0015485331)99:0.0278427593,Nco_1:0.0268521370)100:0.3449942796)75:0.0602995911,(Out_1:0.0927734937,(Pab_1:0.0675749861,(Pab_2:0.0689767106,Pab_3:0.0500317902)88:0.0083307841)100:0.1015270437)100:0.2923187518)96:0.0847547817)78:0.0358684164,(Csp_1:0.1783988826,Lch_1:0.1816015277)94:0.0378315840)98:0.0871964441,(Cde_1:0.0269835809,Cde_2:0.0628271499)100:0.5103989511)93:0.0359438329,(Cka_1:0.1016517919,Cka_2:0.1045802738)100:0.0959687505)100:0.0879693083,(Ppe_1:0.1630582987,Vvi_1:0.1412561805)99:0.0567444451);
