# Supplementary material for: The Chloranthus sessilifolius genome provides insight into early diversification of angiosperms
Source: Nat Commun. 2021 Nov 26;12:6929. doi: 10.1038/s41467-021-26931-3 (PMC8626421; doi:10.1038/s41467-021-26931-3)
Supplement: Supplementary file 4 — Source Data [file 41467_2021_26931_MOESM4_ESM.zip › Fig. 3a, c, e and Supplementary Figure 12, 14, Phylogenetic tree/LCG_multi-species coalescent-based/group_1086_CDS.aln-0.2cln]

>Aco_1
------------ATGAAGATCAACACAGCAACAACAAAGTTAATCTTTCTTCATCCATCA---ATCCATAAACAA------------------------------------------------AATGGATCTCATCGTATTTGGCTTCTTGCATTTGTTTCTTTTTTCACATTTGCAATTCTTCTTACTCTTCTTAATACAAGAGATTCTATC------------------ATTACA---ACC---ACAACTTCA---------ACAAGTTTAACATCAATGAGTAGTTCATCTCAATTACCTCAAAGTGTTGTTGAAGCATTACTTCATTATGCTTCTATTTCAAACTCAACAGATCGAATGACTGATTCAGAACTGAAATCAATTTCAAATGTTCTTCGTCATTGTTCTTCTCCTTGTAATTTTCTTATATTTGGTTTAACTCATGAAACACTCTTATGGAAAGCTTTAAACCCAAAAGGAAGAACAGTTTTCATAGACGAAAATCAATACTATGTTGCTTACGTTGAAGAAAAACATCGCGATATCGAAGCTTATGATGTTCAATATACAACAAAAGTTAGTGAAATGCAGGAGTTGATTGATTATGCAAAAGAACAAGTAAGAAATGAATGTCGTCCAGTACAGAATTTATTATTTTCTGAATGTAAATTAGGTATAAATGATTTACCAAATCATATATATGATGTGAGTTGGGATGTTATATTGGTTGATGGACCAAGAGGTTATTATCCGTCGGCACCGGGAAGAATGTCAGCAATATTTACAGCAGGAGTTCTTGCTAGAAGTAAAAAAAGTGGTGGTGGCAAAACACATGTGTTTGTTCATGATTTTAATAGAGATGTTGAGAAAGTATGTAGTGATGAGTTTTTATGTGGAGAGAATTTGGTT------GAGAAAAAAGAGTTTTTGGGTCATTTTTTGATTGAAAGAGTTGTTGAT---TCATCACATCAATTCTGTCGCAATCGTACATCATCATCATCAGGTGGAAAAAAAGCAGTTGCAGTG------------------------------
>Ash_1
---------------ATGAAGGGCTTCGCTAGCACGAGGCTGATCCTCCTCCACCCGTCC---CTCCCCAAGCACGCCGCCGGAGCAGGCAGCCCGCCGGCGACACCCCTCACGGCCTTGCTCTGCTCCCACCACCGCCTCTGCCTCGTCGCCTTCCTGTCCTTCCTCACCTTCGCCTCCCTTCTAACCCTTCTCAACACCGCCGCCCGG---------------------CCGCCCAATCCTCTCCTCCCCCAC------------------GCCGCCGTCCCCGTCGCCGGTCCCCTGCCCCCTCACCTCTTCGACGCCCTGCTTCACTACGCGTGTAAGTCCGTCACCGCCGGCCAGATGGCCGACTTCGAGATCCGAGCAGTAGCCGGCGTTCTCCGTAGCCGAGGC---CCGTGCAACCTCCTCGTCTTCGGGCTCGGGCCCGAGAGCCTTCTCTGGCACTCTCTCAACCACGGCGGCCGCACCGTCTTCGTCGACGAGAACCAGTACTACATCGCCCACTACGAGGAGCGGCACCCAGGGCTCGAGGGCTACGACGTGGCGTACGCCACCAAGGTCAGCGATCTCCAGCCGCTGCTCGCCGACGCGAGGGCCTCCGTCGCCGGCGACTGTCGGCCGGTGCAGAACCTTCTGTTTTCCGACTGCCGGCTCGCCATCAACGATCTGCCCAACCACCTCTACGAGGTTGCGTGGGACGTCATACTCGTCGATGGCCCGCGCGGGTACTCGCCGGAGAGCCCCGGCAGGATGTCGGCGATCTACACGGCGGCGGTTCTGGCGAGGTCCGGCGGCGCCGGC------CCCACCGACGTCCTCGTCCACGATTATGGGAGGGAGGTGGAGAGGGTCTGCAGCGCGGAGTTTCTCTGCGAGGAAAATCTCGCT------GCCGCTGCCGATCAGCTTGCGCATTTCGTCATACACGGCGGCGCCGCCACCCGGAAGGATGACTTCTGCTTTAATCGCAGCACCACTTCGACGGCCGCGGATCAGCCTTCTATGGGAAACATTTCTAATCTGGCGAGTCTGTCGCCC
>Ash_2
---------------ATGAAGGGGTTCAACGGCGCCAGGCTGATTCTCCTTCAGCCCACC---CTCCCCAGGCAGGCTGCCGGCGCCAACAGCCCGCCGGCGGCCTCCCTCGCGGCGGCGTTCGGTTCCCACCACCGCCTGTGCCTCATTGCCTTCGTCTCCTTCTTCACCTTCGCCTCCCTCCTCGCCCTCCTCACCATCGCCGGCCGGCAG------------------CCCCCTCTTGCCTTCCTCCCCGCC---------TCCGCCGCCGCCGCCGCCGCCTCCCCCAGCGGCCTGCACCCCAACATCTTTGACGCGCTGGTCCACTATGCGGCGCTCTCCGCCGCCCCCGGACGGATGAGCGACGGCGACCTCCGGTCCATCGCCGGTGTTCTCCGCCGCCGCGCC---CCGTGCAAGCTCCTCTGCTTCGGCCTCGGCCCGGAGAGCCTCCTCTGGCGGGCGCTCAACCACGGCGGCCGCACCGTCTTCGTCGACGAAAGCCAGTACTACATCGCGCACTACGAGGAGCGGCACCCGGGGCTCGAGGGCTACGACGTGGCGTACACCACCAAGGTCAGCGATCTCCAGGAGCTGCTCGCCGGAGCTCGGGATGCCGTCGCCGGAGACTGCCGGCCGGTGCAAAACCTCCTCTTCTCCGACTGCCGCCTCGGGATCAACGACTTGCCCAACCACCTCTACGACGTCGCTTGGGACGTCATCCTCGTCGACGGGCCCCGGGGGTACTCGCCGACGAGCCCAGGCCGGATGTCGGCGATCTTCACGGCGGCGGTGCTGGCGCGGTCGACCGGAGCCGGG------CCGACAGACGTTCTCGTCCACGATTACGACCGGGAGGCCGAGAGGATCTGCAGCGAGGAGTTCCTCTGTGGGGAGAACCTCGTC------GCCGCCGGCGGAAAGCTCGCTCATTTCGTCATTCGCGGCGGCGCCTCCGCCCGGAAGGACGACTTCTGCTTCAATCGCACCGCCACCTCCTCCTCCTCGTCGTCGTCGTCGGCAGCGGCGGCGGCGGCGGCG---------------
>Atr_1
---------------------------------------ATGATCCTCTTACACTCTTCCTCTATACACAGACTGCAGAAA------------------------------------------CAGGGTTACTACCGTTTATGCGTTTTGGGTTTTATCTCCTTCCTCACTCTCGCCTCCCTTGCCGCCCTTGTCACAAAGGGAGCACAGCACTTGGCCACCGGCGACTCCGCCTCCTCCTCTTTTTCTCCTTGG---------GGACATGGATCCGACATGGAAAAGGGGCAGAAGATCCCTCAAGACATAGTCCATGCCCTGCTTCACTACTCCACC---TCCAACTTGACAGGGGGCATGACAGTACGCGAGATGAGGGCCATAGCAGATGTCTTGGTACGCAGATGC---CCCTGCAATCTTTTGGTGTTCGGTCTCGGCCACGAGAGCTTGGTCTGGAGGGCACTAAACCATGGAGGCCGGACGGTTTTCCTGGACGAGAGTGAGTACTGGATTGCCCATATTGAGAAGAGGCATCCTGGTATCGAGGCCTACGACGTCCAATACACCACCAAGGTTGCCCAAAAGGAGGATCTGATGAGGGCTGCAAAGGAACAGGTGGGTGGAGACTGTAGACCTGTTCAGAACTTGCTTTTTTCTGAATGCCCTCTCGCCATAAATGACCTCCCAAACGAGCTATACCAGGTTCCGTGGGACGTTGTACTGGTGGACGGTCCCCGTGGTTACAGCCCGTTGGCACCCGGCCGAATGTCGGCCATATTTACTGCTGCCGTGCTCGCCAGGAGCACCAAGAAAGGGAGCATGCCCACCCATGTTTTTGTTCATGACTTTAATAGGGATGTGGAGAGGGCTTACAGCAACCATTTCTTGTGCCCTGAGAACATGGTGGTTCCCGCAGGGGCTGAGATGCTGGCGCACTTTACAATCCACGGCACTGGGGATGCTGCCGTGTCCGGTTTCTGTAGAAATAACGACAGCACCACTATCTCCTCCTCT---------------------------------------------
>Cde_1
ATGGTTCTACAACAGTGCAAAGCT---AATTCTCTTTCAATCCTCTTCTATGACCAAACCGCCGAGTTCATTGCG------------------------------------------------TTTATGGCTTCTCACCTTTGCTTCTTTCTTTACTGCCGCTTTTTTTCTCACTCTGCTCAC------------AACCACAAAAGATGTGAA------------------GCTCTC---TACTTCTTCTTCGTC---------GTCGACTTTGCAGCTTCCACGGTAATTTCTCAGCTACCCAGAAATGTAGTGGAAGCTCTTCTTCATTACTCCTCCACTTCCAATGTTACCGGACGAATGTCTGCAACTGAGTTGCGCACCATAGCTGATGTCCTTCATCGCCGTTCT---CCCTGCAACTTTCTTGTTTTCGGTCTCGGCCATGAGACCTTTCTCTGGGAAGCTTTGAACCACAATGGCCGAACTGTTTTTCTAGATGAAAGCGAATTTTACATATCGAAATTTGAAGAAAAACACCCTAATTTAGAGGCATACGATGTGCAATATACTACAAAGGTTTCAGAGATGAAAGAATTGCTAGTTTCTGCGAAGGAACAGATTCGCAATGACTGTAGACCCGTGCAGAATCTGCTATTTTCTGATTGTAGACTCGGGATTAACGATCTTCCTAATCAATTGTATGATATCGATTGGGACGTGATTTTAATTGACGGGCCCAGAGGGTACTACCCGTCGGCACCGGGAAGAATGTCGGCGATCTTCACAGCGGGCGTTATGGCGAGGAGTAAGAAGGTGAACAAA---CCCACGGATGTGTTTGTTCACGATTACAATAGAGAGGTAGAAAACGTTTGCAGCAATGAGTTTTTGTGTACAGAGAACCGGGTT------TACACGCAGGATTTACTTGCCCATTTTATCATACAGAGCTTGGATGCA---AGTGCAATTGATTTCTGTCAAAATCGTTCATTGTCTAGTGTC------------------------------------------------------
>Cde_2
ATG---------GCGACAAAGACCTTCAATAGTGCAAAGCTAATCCTCTTTCAATCTTCTTCTATGACCAAACCA------------------------------------------------CCGACTTCATTGCGTTTATGGCTTCTCACCTTTGCATCTTTCTTTACTGCCGCTTTTTTCCTCACTCTTCTCACCACAAAAGATGTGAAG------------------CCTTCT---CCTTCTTCTTCGACA---------ACTTCCTTTGCAATTTCCACGGCTATTTCTCAGCTACCCAGAAATGTAGTGGAAGCTCTTCTTCATTACTCCTCCACTTCCAATGCTACCGGTCGAATGTCTGCTACTGAGTTGCGCACCATAGCCGACGTCCTTCATCATCATTCT---CCCTGCAACTTTCTCGTCTTCGGCCTTGGCCATGAGACCTTTCTCTGGGAAGCTTTGAATCACAATGGCCGAACTGTTTTTCTAGATGAAAGCGAGTTTTACATATCGAAATTTGAAGAAAAGCACCCTAATATAGAGGCATACGATGTGCAATATACCACAAAGGTTTCAGAGATGAAGGAATTGCTGGTTTCTGCGAAGGAACAGATTCGCAATGACTGTAGACCCGTGCAGAATCTGCTATTCTCTGATTGTAGGCTCGGGATTAACGATCTTCCGAATCAATTGTATGATATCGATTGGGACGTGATTTTAATTGACGGGCCCAGAGGGTACTACCCGTCGGCACCGGGAAGAATGTCGGCGATCTTCACTGCGGGCGTTATGGCGAGGAGTAAGAAGGTGAACAAA---CCCACGCATGTGTTTGTTCACGATTACAATAGAGAGAGCTGGGATGCAAGTGCAATTGATTTC---------------------------------------------------------------------------------------------TGTCAAAATCGTTCTCTGTCTAGG---------------------------------------------------------
>Cka_1
---------------ATGAAAGCCGGCACCAACCCAAGACTCATCCTCTTCCATCCCAATCCCCTCCAAAAACCGGGC---------------------------------------CTTTTTAGCCCCCCACAGCGCCTCCATCTCCTCTTCTTCATTTCACTCTTCACACTCTTCCTCCTCCTTGCAATCCTCACCACCAAACACATCACC---------TCCTCCTCCCCTTCCTCTGCCTCTTCCTCCTCC---------TCCTCCTCCTCCTCCTCCTCCCACCCACCTCCCCTCCCTTTATTCGTCGTCGACGCCCTCCTTCACTACTCCTCCGCCTCCAACGCCACCGCCCACATGTCCTCCTCCGACCTCCGCTCCATCTCCGCCGCCCTTCGACGCTGCTCCTCCCCCTGCAACTTTCTCATCTTCGGCCTCGGCCATGAAACCCTCCTCTGGAAGGCCGTCAATTACAATGGTCGCACCGTCTTCCTCGACGAGAACGAGTACTTCGCCGCCTGGTTCGAGGCCAAGCACCCCCACCTCGAGACCTACGACGTCCGCTACACCACCACCGTCGCCCAGATGCCCCAGCTGATCGCCGCCGCCGAGAAACAGATACGGAACGAGTGCCGCCCAGTCCAGAACCTCCTCTTCTCCGACTGCGCCCTCGCAATTAACGACCTCCCCAACCAGCTCTACGACATCGACTGGGATGTGATTCTCGTCGACGGGCCGCGAGGGTATAGCCCGACTGCGCCGGGGAGGATGTCGGCGATCTTCACCGCGGCGGTGCTGGCGAGAAGCAAGAGAGGGGGCGGA---GCTACGCACATTTTCGTGCATGATTTCGACCGGGAGGTGGAGAGGGTTTGCAGCGAGAGGTTCTTGTGTAGGGAGAATATGGTA------GAGTCGTGCGCTTCAATGGCGCATTTCGTTGTGGAGAGGATGAAACCA---GAGGTGTTTGAGTTCTGTGGCAATCATACAACAACAACAAGATCATCTTCTTCTTCCAAG------------------------------------
>Cka_2
---------------ATGAAAGCCGGCACCAACCCAAGACTCATCCTCTTCCATCCCAATCCCCTCCAAAAACCGGGC---------------------------------------CTTTTCAGCCCCCCACAGCGCCTCCATCTCCTCTTTTTCATTTCACTCTTCACACTCTTCCTCCTCCTTGCAATCCTCACCACCAAACACATCACC---------TCCTCCTCCCCTTCCTCTGCC---TCTTCCTCC---------TCCTCCTCCTCCTCCTCCTCCCACCCACCTCCCCTCCCTTCATTCGTCGTCGACGCCCTCCTTCACTACTCCTCCGCCTCCAACGCCACCGCCCACATGTCCTCCTCCGACCTCCGCTCCATCTCCGCCGCCCTCCGACGCTGCTCCTCCCCCTGCAACTTTCTCATCTTCGGCCTCGGCCATGAAACCCTCCTCTGGAAGGCCGTCAATTACAATGGTCGCACCGTCTTCCTCGACGAGAACGAGTACTTCGCCGCCTGGTTCGAGGCCAAGCACCCCCACCTCGAGACCTACGACGTCCGCTACACCACCACCGTCGCCCAGATGCCCCAGCTGATCGCCGCCGCCGAGAAACAGATACGGAAAGAGTGCCGCCCAGTCCAGAACCTCCTCTTCTCCGACTGCGCCCTCGCAATTAACGACCTCCCCAACCAGCTCTACGACATCGACTGGGATGTGATTCTCGTCGACGGGCCGCGAGGGTATAGCCCGACTGCGCCGGGGAGGATGTCGGCGATCTTCACCGCGGCGGTGCTGGCGAGAAGCAAGAGAGGGGGCGGA---GCTACGCACATTTTCGTGCATGATTTCGACCGGGAGGTGGAGAGGGTTTGCAGCGAGAGGTTCTTGTGTAGGGAGAATATGGTA------GAGTCGTGCGCTTCAATGGCGCATTTCGTTGTGGAGAGGATGAAACCA---GAGGTGTTTGAGTTCTGTGGCAATCATACAACAACAACAAGATCATCTTCTTCTTCCAAG------------------------------------
>Cka_3
------------ATGAAGAACAGCAACAGCAACCAGAAGGTGATACTCTTCAACACCTTCTCCTTTCAAAAGCAGGGA---------------------------------------TTCTTAGGCCCGTCCCATCGTCTATACCTCCTCTCCTTCCTTTCGGTCTTTGCACTCATTCTCCTCCTCGCCACTCTCACCACCAAAAGAATCACC------------------------------------TCTTCT---------TCTTCTTATTCTTCCTCTATTCCTCTCCCACCACTTCCTTCTCATGTCCTCGACGCCCTACTCCACTACACTACAATCTCCAACTCCAGCTCTCACATGTCCCTCGCCGACCTCCGCACCATCGCCACCGTCCTCCGCCACTGCGCCGTCCCCTGCAACTTCCTTGTCTTCGGCCTCGGCTTCGAGACCCCCTTCTGGAACGCCATCAACTACAACGGCCGAACAGTCTTCCTCGACGAGAACGAATACTTCGCCGCCTGGTACGAGGAACGCCACCCCCACCTCGAGGCCTACGACATCCTTTACACCACCTCCGTTGCCCAGATGCCGGACCTCATTGCCGCCGCCCGCAACCAGGCCAAGACAGATTGCCGTCCAGTTCAGAACCTCCTCTTCTCCGACTGCGGTCTCGCCATCAATGACCTCCCCAACCACCTCTACGACGTAGACTGGGACGTCATCCTCGTTGACGGCCCACGTGGCTACAGCCCGGAGGCTCCCGGCCGGATGTCCGCCATCTTCACGGCGGCGGTGATTGCGAGGAGCCGAAGAAAGGGCGACGCTGCAACAAATGTGTTCGTGCATGATTTTGAGAGGGAGGTGGAGAGGTTGTGCAGCGAGGAGTTCTTGTGTGGAGAGAATATGGTG------CAGTCGAGCGGATCACTCGCGCATTTCGTCATAGAGAGGGCAGATCCC---AACTCGTTTGAATTTTGCCGCAACCGTACCTCGTTGCCGTTGAAA---------------------------------------------------
>Csp_1
---------------ATGAAGACCAACACCAGCCCAAAGCTCATCCTCCTCCAACCTTCC---ATACACAGCAAA------------------------------------------------GTCCAATCTCACCGTCTATGGCTCCTCGCTTTCATCTCCTTCTTCACCTTCGCCTTCTTGCTCACCCTCCTCACAACCAGAGAAACCCCA------------------CCACCA------------------------------CCTTCCTCCCTCTCGTCTTCCCTTTCTCCACTCCCACCAGACGTCGTAAATGCTCTCATCCACTACTCTTCTTCTTCAAACGCCACATGGAGAATGCCCCAAACCGACCTAAAACCCATCTCCGACGTCCTCACCCGCCTCTCC---CCAGCAAACTTTCTAATCTTCGGCCTCGGCCACGAGACCCTTTTGTGGAAATCGCTCAACTACAACGGCCGAACCGTTTTCCTCGACGAGAACGCGTACTACGTCTCCATGTACGAGGAGAAGCACCCGAATATCGAAGCCTACGATGTGCAGTACACGACCAAGGTGAGGGATATGTGGGAGTTGCTCGATGCGGCGAGAGAGCAGATACGAAACGAGTGTCGGCCGGTACAGAATCTGTTATTTTCTGATTGTGGGCTCGCCATTAACGACCTTCCGAACCAGCTTTACGAGTTGGCTTGGGATGTGATACTGGTAGACGGGCCGCGCGGGTACTTTTCCTCGGCGCCTGGGAGGATGTCGGCGATTTATACGGCTGGGGTGCTGGCGAGGAGCAAGAAAGGTAGTGGGTCGAAGACGCATGTTTTTGTACATGAGTATGGGAGAGAGGTGGAGAGGGTGTTTAGTGAAGAGTTTTTATGCGTGGAGAACATGGTG------GAGTCGAATGGAGAGCTTGCTCATTTCGTTGTGGAGAGTGTGGATGCT---AAAACCTTTCAGTTTTGCAGAAACCATACATCATCATCATCACCGTTG------------------AATGAAAGA---------------------
>Efe_1
ATGTCCAAATCTACCATGAAGCCT---TCCCCGACGAAGCTCATCCTCCTTCAATCCCAT---CTCCACAAGTTGCAGAAG------------------------------------------CAAGGATATTTTCGTCTTTGGCTCCTGGGCTTCATCTCCTTCCTCACCCTCGCCACTTTCGCCATCCTTCTCTGCCGCGACTCCGCCCACCACGGCCACCTGGACCTCTCACTT---TCCCTCCGCCACCAC---------CGACAGAGTCCGTCATCCGGCGGCACCGCCGGCCTCCCCGCCGACGTCGTGGCGGCGCTCCTCCACTATTTGGGC---ACCAATGTCACCGGCGGCATGTCGGCGCCGGATGCGCGCATCCTGGCCGGCGTAATCTCCCGGAAGTGC---CCCTGCAATCTCCTGGTTTTCGGCCTCAACCACGAGAGCCTGTTGTGGAAGACGTTGAACCTCGGGGGTAGAACCGTCTTTCTGGACGAGAGCGAGTTCTGGGTGAAGCGCATGGAGGAGCGCCACCCGGGGATCGAGGCGTACGACGTGCAGTACACGACGAAGGTGGCGGAGATGAAGGAGCTCCGCCGCGCGGCGGTGGCAGCGGCCGCCGGTGACTGCCGGCCGGTGCAGAACCTCCTCTTCTCCGACTGCGCGCTCGCCATCAACGACCTTCCCAACGAGCTGTACGGCGTCGATTGGGACGTCGTGATCGTGGACGGCCCCCGCGGTTACTCTCCGGCTTCCCCCGGCCGTATGTCGGCCATCTTCACCGCCGGCGTGCTCGCCCGGAGCAAGCGCGCCGGCGCT---GCCTCCGACGTTTTCGTCCACGACTACGCCAGGGAGGTGGAGAAGGTGTACAGCCAGGAGTTCCTCTGCGCCGAGAACCGGGTGCCCGATTCCTCCACCGAATCGCTCGGTCACTTCCGCATCCCCACGATGCCGCCC---TCTTCGACTCGTTTCTGCCTTGGAGCCAACGCTACCAAGAGCTCAGAGTCAAGTCAGATCCTTCTGGTAGGTGGAGCTCTTGCGTATCTCAGTTCC
>Efe_2
ATGACTGAAAGTACCATGAAGCCA---TCCCCGACAAAACTCATCCTCCTTCAATCCCAT---CTTCACAAGTTGCAGAAG------------------------------------------CAAGGATATTTGCGTCTTTGGCTCCTGGGCTTCATCTCCTTCCTCACCCTCGCCACTTTCGCGACTCTCATCTGCCGCGACTCTGCCCGCCACGGCCATCTCGACCTCTCCCTT---TCCCTCCGCCACCAC---------CGACAGAGTCTGTCATCCGGCCGCACCGCTGGCCTCCCCGCCGACGCCGTGGCGGCGCTCCTCCACTACTTGGGC---ACGAATGTCACCGGCGGCATGTCGGCGCCGGATGCGCACATCCTGGCCGGCGTAATATCCCGGAAGTGC---CCCTGCAATCTCCTGATTTTCGGCCTCAACCACGAGAGCCTGCTGTGGAAGACGTTGAACCTCGGGGGCAGAACCGTCTTCCTGGACGAGAGCGAGTTTTGGGTGAAGCGCATGGAGGAGCGCCACCCGGGGATCGAGGCGTACGACGTGCAGTACACGACGAAAGTGGCGGAGATGAAGGAGCTCCGCCGCGCGGCGGTAGCAGCGGCCGCCGGTGACTGCCGGCCGGTGCAGAACCTCCTCTTCTCCGACTGCGCGCTCGCCATCAACGACCTTCCCAACGAGCTGTACGGCGTCGATTGGGACGTCGTGATCGTGGACGGTCCCCGCGGTTACTCTCCGTCTGCCCCCGGCCGTATGTCGGCCATCTTCACCGCCGGCGTGCTCGCCCGGAGCAAGCGCAACGGCGCC---GCCACCGACGTTTTCGTCCACGACTACGCCAGGGAGGTGGAGAAGGTGTATAGCCAGGAGTTCCTCTGCTCCGAGAACCGGGTGCCCGATTCCTCCACCGAATCGCTCGGTCACTTCCTGATCCCCACAATGCCGCCC---GCTTCGACTCGCTTTTGCCTTAGGACCAACGCCACCAGGAGCTCAGGT------------------------------------------------
>Efe_3
---------------ATGAAGTCC---TCCCCGACAAAGCTCATCCTCCTTCAATCCCAT---CTCCACAAGTTGCAGAAG------------------------------------------CAAGGATATTTTCGTATTTGGGTACTGGGCTTCATCTCCTTACTCACCCTCGCCACTTTCGCCACCCTCGTCTGCCGCGACTCCGCGCACCACGGCCACCTGGACCTCTCCCTT---TCGCTCCGCCACCAC---------CGACAGAGCCCGTCATCCGGCCGAACCGCCGGCCTCCCCGCAGACGCCGTCGCGGCGCTCCTCCACTACTTGGGC---AGCAATGTCACCGGCGGCATGTCGGCGCCGGATGCGCGCATCCTGGCCGGCGTAATCTCCCGGAAGTGC---CCCTGCAATCTCTTGGTTTTCGGCCTCGACCACGAGAGCCTGCTGTGGAAGACGTTGAATCTCGGGGGTAGAACCGTATTTCTGGACGAGAGCGAGTTCTGGGTGAAGCGCATGGAGGAGCGCCACCCGGGGATCGAGGCGTATGACTTGCAATACACGACGAAGGTGGCGGAGATGAAGGAGCTCCGCCGCGCGGCTATGGCAGCGGCCGCTGGAGACTGCCGGCCGGTGCAGAACCTCCTCTTCTCCGACTGCGCGCTCGCCATCAACGACCTTCCCAACGAGCTGTACGGCGTCGATTGGGACGTCGTGATCGTGGGCGGCCCCCGCGGTTACTCTCCGGCTGCCCCCGGCCGTATGTCGGCCATTTTCACCGCTGGCGTGCTCGCCCGGAGCAAGCGCGCCGGCGCC---GCCACCGACGTTTTCGTCCACGACTACGCCAGGGAAGTGGAGAAGGTGTACAGCCAGGACTTCCTCTGCGCCGAAAACCGAGTATCCGATTCCTCCACCGAATCACTCGGTCACTTTCGGATCCCCACGATGCCGCCC---GCTTCGACTCGGTTTTGCCTTGGAGCCAACGCTACCAAAAGCTCAGAGAGA---------------------------------------------
>Egu_1
---------------ATGAAAGGAATCAGCAGCGCCAAGCTCATCGTCCTGCAACCCTCC---AAGCAGGTCGGAGGGGGAGGAGGAAGCGGCTCCAAATCGACCCCAATCTCGACTCTTCTTGGTTCCCATCCCTGCTTCTGGCTCATTGCCTTCGCCTCTTTCTTCACCTTCGCCTCCTACCTCGCCTTCCTCATCACCACAGCCACCTGG---------------GACCCCGGCCTCCCCTCCTCCGCCACCCAATCCGACCGTGCCTCCTCCTCCTTCCGCTACAACCACCGTCTTCCCGACCCCGTCTTCGAGTCCCTCGTCAACTACGCCGCTGCCTCCAACTCCAACAGCAAGATGGGCGACACCGACCTCCGCACCATCGCCGCCGTGCTCCACCGGCGCGCC---CCCTGCAACTTCCTCGTCTTCGGCCTCGGCCACGAGACGCCTCTCTGGCGCGCCCTCAACCACGGCGGCCGCACCGTCTTCCTCGACGAGAACGAGTACCACATCGCCCACCTCGAGGGCCGCCTCCCGGGCCTCGAGGCCTACGACGTTGCCTACACCACCAAGGTGCAGGAGATGCCCGATCTCTTAGCCACCGCCCGCCGCGGCCGCCGGGGGGACTGCCGGCCCGTCCAGAACCTCCTCTTCTCCGACTGCCGCCTCGCCCTCAACGACCTCCCCAACGCCCTCTACGACGTTCCCTGGGACGTCATCCTCGTCGACGGGCCCCGCGGGTACGCCCCCACCGCCCCAGGCCGAATGTCCGCCATCTTCACGGCGGCGGTCATGGCCCGCTCCGCCGGCCCGGGG------CCCACCGACGTGCTGGTCCACGACTACGAGCGCGAGGTGGAGCGGGTTTGCAGCGAGGAGTTCCTCTGCAAAGAGAACCTCGTC------GCCAACACCGGCCAGCTCGCCCACTTCCTTATTCCCGGCGGCGACGTCGCCCGACGCGATGACTTCTGCACCAACCGCACCGCCATCGCCGAGGTCGCC------------------------------------------------
>Egu_2
---------------ATGAAGGGAATCAGTAACGCC------------CTGCCGTCCTCC---AAGCAGGCAGGAGGCGGAGGCGGAAGCGGCTCCACGGCGGCGCCCATCTTGCATCTTCTGGGGTCTTATCATCGTCTCTGGTTCATCGCCTTCGCTTCCTTCTTCACCTTCGCCTCCCTCCTCGCCTTCCTCACCACCACCACCAACCCC------------CGAGACCCCGGTCTCTCTTCCTCCTCTAAACAATTTGCCCGTGCCTCTTCCTCCTTCCGACAAAACTCCCGTCTCCCCGACCCCGTCTTTGACGCCCTCGTCAACTACGCCGCCGCCTCCAATTCTAGCGGCAAGATGGGGGACGCCGACCTCCGCACCATCGCCGCCGTGCTACGCCGCCGCGCT---CCCTGCAACTTCCTCGTCTTTGGCCTCGGCCACGAGACCCCTCTCTGGCGTGCCCTCAACCACGGCGGCCGCACCGTCTTTCTCGACGAGAACGAGTACTACATCGCCCACCTCGAGGGCCGCCTACCGGGCCTCGAGGCCTATGACATCGCCTACACCACCAAGGTCCAAGAAATGCCCGACCTCATCGCCGCCGCCCGCCGCGGCCACCGGGGGGACTGCCGCCCCGTCCAGAACCTCCTCTTCTCCGACTGCCGCCTTGCCCTCAACGACCTCCCCAACGCCCTGTACGACATCCCCTGGGACGTCATCCTCGTGGACGGGCCCCGCGGCTACGCCCCCACCTCCCCCGGGCGGATGTCCGCCATCTTCACGGCAGCGGTCATGGCCCGGTCCGCCGGCCCGGGG------CCCACCGACGTACTGGTCCACGACTACGAGCGGGAGGTGGAGCGGGTGTGCAGCGAGGAGTTCCTCTGCAACGAGAATCTCGTC------GCCAACACCACCCAGCTTGCCCACTTCCTCATCCCCGGCGGCAACGCCGCCAGCCGCGACGACTTCTGCGCCAACAGCACTATCACCGAGGCCGCCTTG------------------------------------------------
>Lch_1
------------------------------------------------------------------------------------------------------------------------------------------------------------------------------------------------------------------------------------------------------------------------------------------------------------------------------------------------------------------------ATGCCCCCTCACGAGCTCCGTGCAGTCGCAAACGCCCTCCGCCTCTGCTCT---CCTTGCAACTTCCTCGTCTTCGGCCTCGGCCACGAGACCCCCCTCTGGCGGTCCATCAACCACAATGGACGGACCGTATTCCTCGACGAGAACCAGTACTACATCGCCATGCTCGAAGAGAGGCATCCCAACTTGGAGGCGTACGACGTTCAGTACACCACCAAGGTGAGTCAGATGTGGGAGCTGCTGGCCTCTGCGAGGGAGCAGATTCGAAATGACTGTCGACCTGTGCAGAATCTCCTCTTCTCCGACTGCGGCCTCGGCATCAATGACCTCCCTAATCAGCTCTACGATGTGAATTGGGATGTGATTTTGGTTGATGGACCACGGAGTTATAATCCGTCGGCGCCTGGGCGGATGTCGGCGATCTTCACCGCAGGCGTGCTTGCCAGGAGCAAGAAAGGAGGGAGATCGATGACGCATGTGTTTGTGCATGATTATGATAGGGAGGTAGAGAGGGTTTGCAGTGAGGAGTTCTTGTGTAGAGAAAACATGGTT------GGGAAGATTGGGTTATTGGCTCATTTCGTGAAAAGTGCACTAACACTT---TATGCGTCTGCATTCGACAAGATGAAAATCGGTAGAGATAGCCTCCAGAAGACACCTCTTCTCGGGTTTGCAGGCAAGATAGAAGCTCCCCACAAG
>Nco_1
---------------ATGAAGCCC---TCCCCGACAAAGCTCATCCTCCTTCAATCCCAT---CTCCATAAGCTGCAGAAG------------------------------------------CAAGGATATTTTCGTCTGTGGCTCCTCGGCTTCATCTCCTTCCTCACCCTTGTCACCTTCGCCACCCTCCTTTGCCGCGACTCCGCGCACCACGGCCACCTCGACCTCTCCCTT---TCCCTCCGCCACCAC---------CGACAGAACCCGTCCTCCGGTCGCGCCGCCGCCATCCCCGCCGACGCCGTCGCGGCGCTCCTCCACTACCTGGGC---ACTAATGTCACCGGCGGCATGTCGCCGCCTGACGCGCGCATCCTGGCCGGCGTAATGTCCCGGAAGTGC---CCCTGCAATCTCCTGGTTTTCGGCCTCAACCACGAAAGCCTACTGTGGAAGACGCTGAACCTCGGGGGCAGAACCGTCTTTCTGGACGAGAGCGAGTTCTGGGTGAAGCGCATGGAGGAGCGGCACCCGGGGATCGAGGCGTACGACGTGCAGTACACGACGAAGGTGGGGGAGATGAAGGCTCTCCGCCGGGGTGCGGTGGCCGCGGCTGCTGGAGACTGCCGGCCGGTGCAGAACCTCCTCTTCTCCGACTGCCCGCTCGCCATCAACGACCTCCCGAACGAGCTGTACGGCGTCGACTGGGACGTCGTCGTCGTGGACGGCCCCCGGGGTTACTCCGCGGCCGCCCCGGGCAGGATGTCGGCCATCTTCACCGCCGGCGTGCTCGCCCGGAGCAAGCGCACCAAAGCC---GCCACCGACGTTTTCGTCCACGACTACGCCAGGGAGGTGGAGACGGTGTACAGCCAGGAGTTCCTCTGCGCCGAGAACATGGTGCCGGATTCCTCCACCGAATCGCTCGGCCACTTCCGGATCCCGACGATGCAGCGC---GACTCAACTCGGTTCTGCCTTGGTGCCAACGTTACCAAAGGCTCAGGT------------------------------------------------
>Osa_1
ATGCAAAGGAAGGAGATGAAGGGGATGTCCGGGCCGAAGCTGCTCGTCGTGCACCCGGCG---TCGAAGGGGTACAACGGCGGCGCGGCGTCGCCGTCGGCGGCGTCCATGCCGTTGTTCCTCGGCTCGCGGCGGCGTGCCTGGCTCGTCGCGCTCCTCGCGCTGCTCACCTGCGTGTCCCTGCTCACCGTCTTCTCCACGGCGCGCGCCGCGGCAGCGCTGCCGCAGCGCGCGAGGCTCGTCGCGGGCGCGGCGGGCGCCGCCGCGGCGTCGGCGGCGGTGGGAGCAGCGGGCGGGCTGCCGGCGTACGTGTTCGACGCGCTGGTGCAGTACGCGGCGGCGGCGAACGCGACGGCGAGCATGCCGGAGGAGGACGTGCGGGCGATCGCGTCGGTGCTCCGGCGGCGCGCG---CCGTGCAGGCTGCTGGTGTTCGGCCTCGGCGCCGAGACGCCGCTGTGGCGCGCGCTGAACCACGGCGGGCGGACGGTGTTCCTGGACGAGAACCCGTTCTACGTGGCGCACGTGGAGGGCGCGCTCCCGGGCCTGGAGGCGTACGACGTCTCGTACGCCACCGCCGTCCGCGAGTTCCCCGACCTCCTCGACGCCGCCCGCGCCGCCCAGTCCGCCGACTGCCGCCCCGTCCAGAACCTCCTCTTCTCCGACTGCCGCCTCGCCATCAACGACCTCCCCAACCAGCTCTACGACGTCTCCTGGGACGTCATCCTCGTCGATGGCCCAAGCGGGTTCACGGAGGGGTCGCCGGGGAGGATGTCGGCGATCTTCTCGGCGGCGGTGATGGCGAGGACCAAGGGG---------TCGGAGACGGAGGTGCTGGTGCACGACTACCAGCGGGAGGTGGAGATCGCGTGCGCGAGGGAGTTCCTGTGCCCGGAGAACCGCGTGGAGGCCACCGCCACGCCGTCGCTCGGCCACTTCCTCGTCCGCGGCGGCGCCGCCGCCAACCGGGACGCCTTCTGCGGCGGCGCCGCCGGCGCCACCACCAAGAAGGCCAAC------------------------------------------
>Osa_2
---------------ATGAAGGGGCTCAGTGGGCCGAAGCTGCTGGTGGTCCACCCGTCG---TCGAACAAGCCGCTGGGTGGCGCC------------GCGTCACCGGCGATGGCGGTCCTTGGCTCCCGCCGCCGGATGTGGGTGGTGCTGTTCTTGGCCGGGTTCGCCTGCGTGTCGCTCGGCACGATGCTGTGCGCCGCGCGCGACCACGCGGCGGAGGCGCAGGCGGCGACG---CTCGCAGTGTCGGCG---------CGGGGTGGCGGTGCGGGTGGAGGTGGGGGTGGGTTGCCGGGGTACGTGTTCGACGCGCTGGTGCAGTACGCGTCGGCGGGGAACTCGACGGCGAGCATGCCGGGCGGCGACGTGCGCGCCATCGCGGCGGTGGTGAAGCGGCGGGCG---CCGTGCAACTTCCTGGTGTTCGGGCTCGGCGGGGAGACGCCGCTGTGGCGGGCGCTCAACCACGGCGGCCGCACCGTGTTCCTCGACGAGAACCAGTACTACGTGTCCCACCTGGAGGGGCGGCACCCGGGCCTCGAGGCCTACGACGTCGTCTACACCACCACCGTCCGCGAGTTCCCCGACCTCCTCGACGCCGCCCGCGCCGCCCGCTCCGCCGAGTGCCGCCCCGTCCAGAACCTCCTCTACTCCGACTGCCGCCTCGCTATCAACGACCTCCCCAACCAGCTCTACGACGTCGCCTGGGACATCATCCTCGTCGACGGCCCTCGCGGGTACACGGCGGCGTCGCCGGGGAGGATGTCGGCGATATTCACGGCGGGGGTGATGGCGAGGTCGAGGGCGGAGAAGGGGGCGGAGACGGACGTGCTGGTGCACGACTACGAGAGGGAGGTGGAGAGGGCGTGCTCGAGGGAGTTCCTCTGCGAGGAGAATCGCGTGGAGGAAACCAGCACCAGGTCGCTCGCCCACTTCGTCGTCCCCGGCGGCCGCGACCTCCGCCGGGAAACCTTCTGCGCCGGCGGCGGCGGCAGCGGCGCCTCGACA------------------------------------------------
>Out_1
---------------ATGAAA------ACAGTTGCAAAGTTGGTTGTACTGCAGTCCACT---ATCCACAGACTACAC---------------------------------------------AAGCATGGCCACCGTTTATGGCTATTAATCTTCATATCATTCCTGACATTTGTTTCATTTGCTGCATTACTGTTGAAGGAAATCCATGTC------TCTCAGTCTGGTATTGAC------TACAAGGAGGTCTCTGGTTCATCAAACAGATCTGCTGTTGTTTCATCCAAGGACATTCCCAAGGATGTCATTGGAGCTCTTCTGCACTATGCTGTG---ACCAATACTTCTGCTCAAATGAGCCAGGAAGAACTGGGTGTTATAGCAAACATTGTACTGCAGAAAAGT---CCTTGTAATTTTCTAGTCTTTGGATTGGGGCATGAGAGTTTTCTGTGGAGAATTCTTAATTTTGGAGGGAGAACAGTGTTTTTAGACGAGAGTGAGAATTGGATCAATAGATTGGAAGAAAAACATCCAGAAATGGAGGCTTACCAGGTTGAATATACAACAAAAGTTAGTGAATCAAACCAACTTCTGGCTTTGGCTAAGGATCAACGAAGGACAGACTGCCGTCCAGTGCAAAATTTGTTGTTTTCGGATTGCAAACTTGCTATCAATGATCTTCCCAATGAAATATATGATATTGGGTGGGATGTTATTCTGATTGATGGTCCTAGAGGATATTTTTCTGGTGCACCTGGTAGGATGTCTGCAATTTTCACTGCTGCGGTGTTTGGTAGAAGCAAGAAGCAGGCCAAA---AGCACAGACATTTTTGTCCATGATTCAGACCGTGAGGTGGAAAAAGTCTATAGTAATCAATTTTTGTGCAGAGAAAATCTGGTT------TCATCTCAGGTAATGCTGGCACATTACAGAATCCAGACTATGAGTAAA---GATTCTATGGACTTCTGCACCAAAAACTTGACTTCAGTGCCACCAAAA---------TTGAAGAAGAAGAAACCCACTAAGTCAGCACTTGCCAGA
>Pab_1
------------------------------------------------------------------------------------------------------------------------------------------------------------------------ATGTTTGCATCGTTTTCTGCATTATTAGTGAAGCAAATCCATTTT------TTCCAAGATGGTAGTGAT---GAGTACAATGAGATC---------TCCAATTCTTCCAGCAGATCGACTGTTGCTATCATTCCAAAAGATGTCATTGGAGCTCTTTTGCACTATGCTGTA---TCCAGTACTTCTCCTCAGATGAGCCAGGAAGAGATCGGGGTCATAGCAAAGATAGTGCTTCAGAAGAGT---CCCTGCAATATTCTGGTCTTTGGGTTAGGACATGAAAGCTTTCTGTTGAGAATTCTCAATTTTGAAGGAAGGACTGTGTTTTTAGACGAAAGTGAGAATTGGGTCAATAGATTCGAGGAAAAACATCCACAAATGGAGGCCTATGAGGTTCAATATACGACCAAAGTCAGTGAATCGAAGCAGCTCCTGGCTTTGGCTAAGGAACAGCGTGGGGCAGATTGTGGGCCTGTGCAAAATCTTCTGTTCTCTGATTGCAAGCTTGCTATAAATGATTTGCCTAATAATATATATGATGTGGGGTGGGATGTGATTTTCATCGATGGTCCTAGAGGGTATTTTCCAGGAGCTCCGGGTAGGATGTCTGCTATTTTTACTGCTGCCGTCTTGGCAAGAAGCAAGAAGGAGGATAAA---GTCACAGACATTTTTGTCCATGACTCTAGCAGGGAGGTGGAGAAAGCTTACAGCAGTGAGTTTTTGTGCAGAGAAAATCTGGTT------TCTACTGTGGGGATGTTGGCTCATTATAGGATCAGCACCATGGGCAAG---GATTCAATGGAGTTCTGCACAGTAAATGCCACTACCAGGGCTCCATTGCCATCCAACTTCAAGAGAAGGAAGCGCACCAAGTCATGGGTAGGGGAA
>Ppe_1
---------------ATGAAGAACATCAGCAACACAAAGCTGATCCTTCTCCACCCCTAC---ATCCAGAAACAA------------------------------------------------GGAACCTCCAACCGCCTCTGGCTTCTAGCCTTCATGTCCATCTTCACACTCGCCTTCCTTCTCACAATCATTTACACAAGCGGCTTGTACGCATACTCATCAACCACAACAACC---ACCATCTCCGCCGCCACAATAACCACCACAACAACCGCCTCCACCGCCGTCCCCCAGCTCCCCACCACCGTCATCAACACCCTCCTCTACTACTCCGCCAAATCCAACGACACATTCAAAATGTCGTACGCCGACATCAAGCCCATCTCGGACGCCCTCCGGAAATGCTCAACCCCCTGCAACTTCCTCATCTTCGGCCTCACCCACGAGACCCTCCTCTGGAAGGCCCTCAACAACAACGGCCGCACCGTCTTCATCGATGAAAACCGCTACTTCGCCGCCTACATGGAGGAGAAGCACCCGGAAATCGACGCGTACGACGTGCAGTACACAACAAAATCGAAAGAGCTCAAGGAGCTGGTGGCGGTGGCAAAAGAGCAAATACGGAACGAGTGCAGGCCGGTGCAGAACCTGCTGTTCTCGGAGTGCAAGCTCGGGATCAACGACCTGCCGAACCACGTGTACGAGGTTGATTGGGACGTCATCTTGGTGGACGGGCCACGTGGCGACTGGCCGGACGCGCCCGGGCGGGTGATGCCGATATTCACGTCGGGGGTGCTGGCGAGGAGCAAAAAGGGCGGGAACGGGAAGACGCACGTGTTCGTGCATGATTTTGGCGGGGAGGTGCAGAGGGTCTGCGGGGAGGAGTTTTTGTGCAGGGAGAATTTGGTG------GAGGCGAGTGAGACGCTGGGGCATTATGTGGTCGAGAGGATGGAGGAG---AGTAGCTTCCAGTTCTGTCGCAGCCGTCCATCGTCAAATTCTTCATTATCAGCAGCATCT------------------------------------
>Ppe_2
ATGAAGACCAACACCACAACCACCAACACAAACACAAAGCTCATCCTCCTCCACCCCTCATCAATCCACAAATCCAGCACAAATGGA------------------------------------GGAAGCCCTCACCGGCTATGGCTGCTCTTCTTCTTCACCTTCTTCACCCTCGCATTCACTCTCACTCTCATAAACACCACCATCCCACAA------------ACCCTCCCCAAC------------------------------TCCACCCTCACGCCCACCTCTACAATCCCACTCCAGCCGCCCATCCTCGATGCTCTTCTTCACTACGCCACTTCGTCGAACTCTACAACCCACATGTCCGCGCCAGAGGTCACCACCATATCCTCCACCCTCACCCGCTGCGCACCAACCTGCAATTTCCTCATTTTTGGGCTCACCCACGAGTCCCTCCTCTACCTCGCCCTCAATCTCAACGGCCGCACCGTCTTCCTCGACGAGAGCGAGTTCTTGGTCTCCAGGTTCGAACAGTCCCATCCCCACCCCGAAGCATACGACGTGTCGTACACGACCCAGGTCAAAGATCATAAACAATTGCTCTCAACGACCAGAAGCCAAGTCAAAAACGAGTGCCGGCCGGTCCAGAATCTGCTGTTCTCGGACTGCAAGATTGGGATCAACGACTTGCCGAACCACATATACCAGGTCCCTTGGGATGTGATTTTGGTCGACGGGCCACGTGGGTACTCGCCGGCTGCGCCTGGGCGGATGGCGGCGATCTTCACCGCCGGAGTTTTGGCTCGGAGCAAAAGGGGCGGCAGAGCCACGACCCATGTGTTTGTCCACGATTTAAACAGAGAGGTTGAGAGGGTTTTTAGCGACGAGTTTCTTTGCCGGGAAAACTTGGTG------GAGGCTGTGGATAGCTTGGGGCATTTTGTTGTGGAGAAAATGGAAGATCATAATAGCTTTAAATTTTGCAGAAATCCAACATCATCGCCATCGTCAAAGGGGGATGAAGATGAT---------------------------------
>Vvi_1
---------------ATGAAGAGTAATGGCAACACAAAGCTAATAGTCCTCCACCCTTCG---ATTCACAAGCAGGGA---------------------------------------------GGCGCTTCACATCGTCTATGGCTTCTCTTTTTTGTCTGCTTCTTCACGTTGGCTTTCGTTCTCACTCTCATCAACACCGCCGTGCCCACC------------------CCCACT---------------------------ACAGCCGCCTCCGCGGCGTCTGCCCATTTCCCTCTACCCCACTCCGCCATGGAAGCGCTCCTCCACTATGCCGCCGCGTCGAACATCACCGGCCACATGACCGCCGCTGAGATGGCCTCCATCGCCGGCGTGCTCCGGCGCTGCTCATCGCCGTGCAACTTCCTGATATTCGGGCTGACCCACGAGACCCTGCTCTGGAAAGCTTTGAACAGCAACGGCCGCACCATCTTCCTTGATGAGAGCGAGTTCTACATCGCCAAGTTCGAAGAGAAACACCCAGATATAGAGGCGTACGATGTGCAGTACACAACCAAGGTCAGCGAAATGTCGGAACTGATTCGGTCGGCGAAGGAGCAGCTCCGGAACGAGTGCAGACCTGTGCAGAACCTCCTCTTCTCCGACTGCAAACTCGGCATCAACGACCTCCCGAATCATCTCTACCAAGTAGATTGGGATGTGATCCTCGTGGACGGCCCTCGTGGGTACTTTCCAGCGGCGCCGGGGAGGATGTCGGCAATATTTACTGCCGGAGTTCTAGCGAGAAGCAAGAAGGGCGGCTCTGCCAAGACCCATGTGTTTGTACACGACATGAATAGGGATGTGGAGAGGATTTGCAGCAATGAGTTTCTGTGTAAAGAGAACTTGGTC------GAGACCACGGATTTGCTGGGGCATTTTGTAGTGGAAACCATGAAACCC---AATAGCTTTCGCTTCTGTAGAAACCCCACAAAATCATCGTCACCATCATCTTCATCATCA------------------------------------
>Vvi_2
------------ATGAAGAACGGTAATGGCAACACAAAGCTCATTCTCCTCCATCCCTAC---ATCCAAAAACAA------------------------------------------------GGAAGCTCCAATCGTCTATGGCTGCTTGCCTTCATTTCCTTCTTTACACTCGCTTTCCTTCTCACACTCATCTACACCAGAGACTCCATT------------------CCCACC---ACCGTAGCTGCCGCT---------GCTTCCGCCGCTCCTAAATCCGCTAACCCTCTATTGGCCAAGCCTGTTGTGGATGCCCTGGTGCACTACGCCTCCAACTACAACACCAGTGGCCACATGTCCAACGCGGAGCTGAAAATGATCTCCGACGTCCTCCGGAAGTGCTCCCCTCCTTGTAACTTCCTCGTGTTCGGCCTCACCCTCGAGACCCTTCTCTGGAAAGCTCTCAACCACAATGGACGAACAGTCTTTATCGACGAAAACCGATACTACGCAGCATATGTGGAAGAGAAACACCCTGGGATTGAAGCATATGACGTGCAGTACACTACGAAAATCAGCGAAATGAATGACCTCATTGCCTATGTGAAGGAAACAATTAGAAATGAGTGCAGACCAGTGCAGAACCTCCTCTTCTCAGACTGCAAGCTTGGCCTCAACGACCTCCCTAACCATGCCTACGAATTGGACTGGGATGTGATTCTGATTGATGGGCCACGCGAGTACTGGCCGGAAGCCCCCGGAAGGATGTCGCCGATATTCACAGCCGGCGTGCTGGCGAGGAGCAAAAAGGGCGGAAGCCCCAAGACCCATGTCTTCGTCCATGACTTCAACAGAAAGGTGGAAAGAGTTTCCAGCAAGGAGTTCTTATGCAAAGAGAACTTGGTG------GAGTCCCAGGACTGGCTCGGGCATTTTGTTGTGGAAAGAATGGAGGAG---AATGTCTTCCAATTCTGCCGCAACAGCACTTCATCCTCATCATCATCCTCGTCTTCGTCATCA---------------------------------
