# Supplementary material for: The Chloranthus sessilifolius genome provides insight into early diversification of angiosperms
Source: Nat Commun. 2021 Nov 26;12:6929. doi: 10.1038/s41467-021-26931-3 (PMC8626421; doi:10.1038/s41467-021-26931-3)
Supplement: Supplementary file 4 — Source Data [file 41467_2021_26931_MOESM4_ESM.zip › Fig. 3a, c, e and Supplementary Figure 12, 14, Phylogenetic tree/LCG_multi-species coalescent-based/group_1086_CDS.treefile]

(Aco_1:0.2871186666,((((((((Ash_1:0.2050712772,Ash_2:0.1198030717)100:0.0859693736,((Egu_1:0.0780733940,Egu_2:0.0958649117)100:0.1554915444,(Osa_1:0.1771995514,Osa_2:0.1373942990)100:0.3093130114)91:0.0759263743)100:0.1714907347,(Atr_1:0.4424880335,(((Efe_1:0.0211469598,Efe_2:0.0495452826)88:0.0064078589,Efe_3:0.0416323353)99:0.0347507332,Nco_1:0.0526717195)100:0.3764961524)90:0.1959729053)93:0.1399301495,((Cka_1:0.0065849386,Cka_2:0.0002451042)100:0.1643271152,Cka_3:0.2595381600)99:0.0985615895)45:0.0290678746,Lch_1:0.3762970416)76:0.0551312084,Csp_1:0.2589073116)55:0.0604443226,((Ppe_1:0.2466608039,Vvi_2:0.2220376094)82:0.0695367606,(Ppe_2:0.3845690419,Vvi_1:0.2240416068)60:0.0351252043)46:0.0328319548)85:0.1877762373,(Cde_1:0.1927551629,Cde_2:0.0743347880)100:0.2340681630)78:0.1442661733,(Out_1:0.1538582813,Pab_1:0.1868073513)100:0.5683763335);
