# Supplementary material for: The Chloranthus sessilifolius genome provides insight into early diversification of angiosperms
Source: Nat Commun. 2021 Nov 26;12:6929. doi: 10.1038/s41467-021-26931-3 (PMC8626421; doi:10.1038/s41467-021-26931-3)
Supplement: Supplementary file 4 — Source Data [file 41467_2021_26931_MOESM4_ESM.zip › Fig. 3a, c, e and Supplementary Figure 12, 14, Phylogenetic tree/LCG_multi-species coalescent-based/group_1094_CDS.aln-0.2cln]

>Aco_1
------------------------------ATGACAGAAAAGAGAAGAGAAATTACATCTGAAGAATTGAAGAAACATAACAAACATGGTGATATATGGATCTCAATTCAAGGTAAGATCTATGATGTTTCAGAATGGATTAAAGATCATCCAGGTGGTGAAGCACCTTTATTGAATCTAGCTGGTCAAGATGTTACAGATGCATTTGTTGCTTTTCATCCAGGTTCTGCTTGGAAATATCTTGATAAGTTTTTTATTGGG---TATTTAAAAGATTATACAATTTCTGAAGTTTCTAAAGATTATAGAAAACTTGTTGCTGAGTTTTCTAAAGCAGGTCTTTATGATAAAAAAGGTCATCACATCCTTTTTTCTCTTACTTTTGTCACTATTTTAATGGCTATTAGTGTTATGGGTGTTTTGTGTTCTGATAAGACTTGGGCTCATCTTGCTTCTGCTGCTGTTTTGGGGCTTCTTTGGATGCAAATTGGGTTTGTTGGGCATGATTCAGGACATTACAATATCATGCTTACTCCTAAATTGAATCGATTTATGCAGATTTTTACCGGAAATTGTATTACAGGAATCAGCATTGGGTGGTGGAGGTGGACTCACACTGCCCATCACATTGCTGTTAACAGTTTAGATTATGATCCAGATCTTCAACATATACCCTTTTTGGCTGTGTCTTCCGATATTTTCAGTTCACTCACATCTAAGTTTTATGGAAGGAAAATGACTTTTGATCCAATTGCAAGATTTCTGATTAGTTTCCAGCATTGGACTTTTTATCCAGTCATGGCAGTTGCGAGAATTAATTTGTTTGCTCAGTCTTTTATATTGTTGCTTTCGAAGAGGCCAGTGACGGATAGAGCATTGGAATTGCTTGGTTTGATGGTGTTTTGGTGCTGGTATTCTCTTCTTCTAGCTTGCTTGCCCAATTGGGGGGAGAGAGCGATGTATGTTGCCATGAGTTTTGCGGTTTCTGGTATCCAGCATATTCAATTCTGCTTGAACCATTTTTCAGCTCACACTTATATTGGCCCTCCTCGTGCAAATGACTGGTTTGAGAAGCAGACTAAAGGTTCCATTGACATCTCGTGTTCGACTTGGATGGATTGGTTTCATGGTGGACTGCAATTTCAGATTGAGCATCATTTGTTCCCTCGATTGCCTCGGTGCCATTTGAGAAAGATTTCGCCTTTTGTGAAGGAGCTCTGCAGGAAACACAACTTGCCTTATATCAGTGTTTCCTTCTTCGAGGCTAATAAGATGACAATTGCAACTCTTAGAAATGCTGCGTTGCAGGCGCGTGATCTCACCAATCCAATTCCAAAGAATCTGGTCTGGGAAGCTGTTAACACCCATGGT
>Ash_1
ATGGAAGAGGTTGGCTCCGGCGTCGCCCTGGAACCAGAGAAGAGGAAGTTCATCTCGTCGGAGGAGCTCCGGAAGCACAACTCTCCCTCTGATCTATGGCTCTCTATCCAGGGGAAAGTCTACGACGTCACCGACTGGGTGAAGCACCATCCCGGCGGCGAGATCCCGCTTCTCGATCTCGCCGGCCAGGACGCCACCGACGCCTTCGTCGCCTACCACCCCGCCTCCGCCTGGAAAACCCTTGACCGGTTCTTCGTCGGCTACCACCTCTCCGATTACAGCGTCTCGGAGGTCTCCAAGGACTACCGGCGCCTCGTCGCTGAGTTCTCGAAGATCGGCTTTTTCGAGAGAAAGGGCCACGGGGTCTGTTTATCCTTCTGCTGCATGACCGCTCTCTTTTCCCTCGCCGTGTACTTCATTGCCGGCACCGCCAGCTTCTGGGCTCACCTCGCCGCCGGAGGCATGATGGGTATCCTCTGGAACCAATCCGGGTTCTTAGGGCATGATTCCGGCCACTATAACGTCATGATCAGCCCCTGGTTCAACCGATTGGCGCAGATTGTCTCCGGGAATTGCCTCACTGGGATCAGCATTGGATGGTGGAAGAGAAATCATAACGCTCACCACATTGCCTGCAATAGCCTCGATTACGATCCCGATCTGCAGCACATCCCTCTCTTCGCTGTCTCCTCCAAATTCTTCAGCTCCCTCCAATCCTACTTCTACGAGCGCAAGATGACTTTCGATTCTGCTGCGAGATTCTTGATAAGCTACCAGCATTTCACCTTCTACCCGGTGCTGTGCTTTGCACGGCTAAATCTTTTCGCCCAATCTGTAATCCTACTCCTCTCCAAGAAGAAGGTTCCCGGCCGATGGCAGGAGATCGTTGGCCTGATCGTGTTTTGGATTTGGTATCCCTACCTCATCTCCTTCCTTCCCAACTGGGGAGAAAGGCTGATGTTCATCATTGCCAGCTTCACCGTCACCGGAATCCAGCATGTTCAGTTCTGTCTGAACCATTTCTCTGCGAATGTGTACGTTGGGAAGCCGGAGGGGAACGATTGGTTCGAGAAGCAGACGAAAGGGACGATTGACATCGCTTGCTCGCCATGGATGGATTGGTTCCATGGCGGACTGCAGTTCCAGGTTGAGCATCATCTCTTCCCTCGGCTGCCCAGATGCCATCTTCGCAGGATTGCTCCGTTGGTGAAGGACCTCTGCAAGAAGCACAAGTTGCAATACACAAGCGTCGGCTTCTTCGAAGCTAATAAGAGGACCTTGGCCACTCTGAGGGCCGCCGCAATGCAAGCTCGCAGCTTGGAGAATTCGGCACCCAAGAACTTGGTGTGGGAGGCCCTGAATACCCATGGT
>Ash_2
---------------------ATGGACATGGAAACAGAGAAAAAGAGCTACATTGCGTCGGAGGAGCTCCGGAAGCACAGTTCACCCTCGGATCTGTGGATTTCGATCCAGGGAAAGGTTTACAACGTCACCGATTGGGTGAAGCACCATCCCGGAGGTGAGCTCCCGTTGCTCAACCTTGCCGGCCAGGACGTCACCGACGCATTCGTCGCCTTCCATCCGGCATCTGCCTGGAAGCATCTTGATCGATTCTTCGTCGGGTACCAGCTGTCCGACTACCGTGTCTCCGAGGTCTCCAAGGACTACCGACGCCTAGTTGCCGAGATCGCTAAGCTCGGCCTCTACGACAAGAAGGGCCATGGAGTGCTCTTCTCCTTCTGCCTGATGTTCGCTCTATTTTCCGTCGCCGTCTACTTCGTTGTCGGCACGGAAAGCCTGTTAGCGCATCTCGCCGCCGGCGGGATGATGGGTTTCCTCTGGATCCAGTCTGGGTGGATGGGGCATGATTCCGGCCACTACAACGTCATGATCAGCCCTCGGCTCAATCGATTGGCCCAGATTGTCTCCGGGAATTGTCTTGCCGGTATAAGCATTGGATGGTGGAAGAGGAACCACAATGCCCACCACATTGCCTGCAATAGCCTTGATTTCGATCCCGATCTACAGCACATGCCTCTCTTCGCTGTTTCCTCGAAGTTTTTCCAATCCATCACTTCCTACTTCTACGAGAGGACGATGACCTTCGACTCTGTTTCGAGGTTCCTCATAAGCCACCAGCACTTGACCTTCTACCCAGTTATGTGCTTCGCAAGGGTAAATCTCTTTGCCCAGTCTGTAATTCACCTCCTATCTAAAAAGAAGGTGCAAGACAGATGGCAGGAAATTGCCGGGGTGATGTTCTTTTGGATCTGGTACCCTTACCTGGTTTCCTTCCTACCTAATTGGGGAGAAAGGTTGATGTTCGTTGTTGCCAGCTTTGTTATCACTGGGATTCAACATGTTCAATTCTGTCTGAATCATTTCTCTTCCAGTGTTTATGTTGGTAAGCCACAGGGCAATGACTGGTTCGAGAAGCAGACAATAGGGACTCTCAACATCTCCTGCTCCCCATGGATGGATTGGTTTCATGGAGGATTGCAGTTCCAGGTGGAGCACCATTTGTTCCCTCGATTGCCGAGGTGCCATCTCCGCCGAGTTGCTCCACTTGTCTGGGAGCTCTGCAAGAAGCACAAGCTGCATTACTCGAGCACCAGCTTCTGGGAAGCAAACAAGAGGACTCTGGGAACTCTGAGGGCTGCTGCACTAAAAGCTCGCAGTTTGGAGAATCCAGCACCCAGGAATCTGGTGTGGGAAGCGTTGAATACCCATGGG
>Atr_1
ATGGGAAGCCAGGTAGAAGAACAGGGAGGAGAGACAAAGGAAAAGAGATACTTCTCCTCAGAGGAACTCCAATCTCATAACACCCCAAATGATCTTTGGATCTCAATTCAAGGAAAAGTATATAATGTCACAGATTGGTTAGAGTTTCACCCTGGTGGTGACCTTCCTCTTCTAAACCTTGCAGGCCAAGATGTTACTGATGTCTTTGTTGCTTATCATCCTGGCTCTGCTTGGAAATTCCTTGACAAATTCTTTGTTGGG---TATTTGAGAGATTATCAGGCCTCTGATGTATCCAAGGACTATCGAAAACTCGCTTCCGATCTGAAGAAAATGGGCGTCTTTGATCAGAAGGGGGCTTTGTTTCTCTACTGTGCACTTTCCATGGCTCTGATGCTCGCCATTTGCTTTTATGGGGTGTTGGGGTCTGATAAATTTTGGGTTCACATTGGGTGTGGGTGCATAATGGGCATGATCTGGACTCAAAGTGGGTGGGTTGGTCATGATTCAGGCCATTACCAGGTTCTCAGCAATGGTAAATTGAACAGATTTTTGCAGGTTTTGACAGGGAATTGCTTGACTGGACTCAGCATTGCTTGGTGGAAGAATAATCACAATGCTCATCACATTGCTTGCAATAGCTTGGAGTTCGATCCGGATCTCCAACACATGCCTCTCTTTGCTGTTTCTTCCAGGTTCTTCAGCTCCCTGAACTCTCATTTCTATAACAGGAAGATGGTTTTCGATAGAATTTCGAGGTACTTGGTGAGTTATCAGCACTGGACTTTCTATCCAGTTATGTGTTTTGCTAGAATTAACCTCTTAGCTCAATCAATTTTCTTCTTAATCACACAGAAGAAAGTGCCCAAAAGGAACCAAGAACTACTTGGGGTTCTGGTTTTTTGGCTCTGGTTTCCGTATCTTGTTGTTTGCTTGCCAAACTGGAGTGAGAGAATCCTCTTTATTATTTGTAGCTTTTCAGTGACTGGAATTCAACATGTTCAATTCTGTTTAAACCATTTCTCTGCTAGCGTTTATGTGGGTAGGCCTAAAGGAAATGACTGGTTCGAAGCTCAAACAAAGGGGAGTCTTGACATTTCATGCTCACCATGGATGGACTGGTTTCATGGGGGGTTGCAGTTTCAGGTGGAGCACCATCTCTTTCCTCGGTTGCCTCGATGGCAGCTTAGAAAGGTAGCTCCTCTGGTTCGAGCTCTTTGTAAAAAACATGGGTTACCATACGTAAGTGTGACTTTTTGGGAGGCGAATTCAATGACTATTGGTACACTTAGAGCTGCTGCTTTGCAAGCTCGCGATCTCTCTAACCCTGCGCCAAAGAATTTGTTATGGGAAGCTGTTAATGCCAATGGT
>Cde_1
ATGGCG------------------------------------------------------------------------------------------------------GCTGGTAAAGTATATGATGTGACTACATGGGTGGAAAACCATCCAGGAGGAGAGGTTCCTTTGTTAAATCTTGCCGGTCAAGATGTTACAGATGCTTTTATCGCGTATCATCCAGGCGCTGCTTGGAAATATCTCGATAAATTTTTTATTGGG---TATCTCGAAGATTATAGCGTTTCTGAGGTTTCAAAGGATTACAGGAGACTTATGCATGAATTCTCCAAATTGGGTATGTATGAAGAGAAGGGACATGGAGTCTGTATTTCCTTATGTTTCATAGCCATCTTGTTCCTTGTATCTATCTATGGTGTATTATGTTCAAACAATTTCTGGGTTCATCTGGGTTCTGGTGGATTAATGGGTTTTCTGTGGATTCAAAGTGGTTGGGTGGGACACGATGCAGGTCATTATCAAATTATGTCGAACATGTTCTTCAATCGATTTGCTGAAGTATTTACAGGCAACTGTTTGACAGGTATAAGTATAGGATGGTGGAAAAGAAACCACAATGCTCACCATATCGCCTGCAATAGCCTAGATTTTGATCCCGATCTTCAACATTTACCTCTTTTTGTCGTCTCTTCCAAGTTCTTCAATTCTCTAACCTCTCATTACTATGGAAGAAATATGAATTTTAATTCCCTTGCTCGAGTTTTAGTCAGCTATCAACATTGGACATTTTATCCTGTGATGTGCTTTGCTAGAATCAATTTATTTGCCCAATCCTTTGTACTCTTGCTTTCGAACAAGAAAGTACCCAACAGAGGGCAAGAAATTCTTGGTATGATTGTGTTTTGGATGTGGTATCCTTACCTGATCTCTTTTCTTCCGACTTGGGGAGAACGATTTCTCTTCATTTTTTCTAGTTTTCTTGTAACTTCTATACAACATGTTCAGTTTACTCTTAATCATTTCTCTTCGTCGGTATATGTGGGAAAACCTAAAGGAAACGATTGGTTTGAGAAACAGACGGATGGAACCGCCGATATAGCTTGCTCCCCATGGATGGACTGGTTTCATGGTGGTTTACAGTTTCAAGTCGAACACCATCTTTTCCCAAGACTGCCTCGGTGTCATTTCAGAAAGATTGCACCTTGCATCAGGGATCTTTGCAACAAACATAATTTGCCTTACAGAAGTTTGAGCTTTTGGGAAGCAAATGTAAGAACCATTAGCACTTTGAGAACTGCAGCAATGGAAGCTAGAGACACCGCCAAACCCATTTCCAGGAACTTAGTATGGGAAGCACTGAATACCCATGGT
>Cde_2
------------------------------------------------------------------------ATGCACGCTACTTCTGATGATCTTTGGATCTCTATCCAGGGTAAAGTATATGATGTGACGACATGGTTGGAAAACCATCCAGGAGGAGAGGTTCCTTTGTTAAATCTTGCCGGTCAAGATGTTACAGATGCTTTTATCGCGTATCATCCAGGCACTGCTTGGAAATATCTCGATAAATTTTTTATTGGG---TATCTCGAAGATTATAACGTTTCTGAGGTTTCAAAGGATTACCGGAGACTTGTGCATGAATTCTCCAAATTGGGTATGTTTGAAGAGAAGGGACATGGAGTCTGTTTTTCCTTATGTTTCATGGCCGTCTTGTTCCTTCTATCTATCTATGGCGTATTATGTTCAAACAATTTCTGGGTTCATTTGGGTTCTGGTGGATTAATGGGTTTTCTGTGGATTCAAAGTGGTTGGGTGGGGCACGATGCAGGTCATTATCAAATCATGTCAAACATGTTCTTCAATCGATTTGCTGGAGTATTTACAGGCAACTGTTTGACAGGTATAAGTATAGGATGGTGGAAAAGAAACCACAATGCTCACCATATTGCCTGCAATAGCCTAGATTTTGATCCCGATCTTCAACATTTACCTCTTTTTGTTGTCTCTTCCAAGTTCTTCAATTCTCTAACCTCTCATTACTATGGAAGAAAGATGAATTTCAATTCCCTCTCTCGATTTTTAGTCAGCTATCAACATTGGACATTTTATCCTGTCATGTGCTTTGCTAGAATCAATTTATTTGCTCAATCCATTGTACTCTTGCTTTCGAACAAGAAAGTACCCAATAGAGGGCAAGAAATTCTTGGTACGATTGTGTTTTGGATATGGTATCCTTACCTGGTCTCTTTTCTTCCGAATTGGGGAGAACGACTTCTCTTCATTTTTTCTAGTTTTCTTGTAACTTCCTTACAACATGTTCAATTTACACTTAATCATTTTTCTTCGTCGGTATATGTGGGAAAACCTAAAGGAAATGATTGGTTTGAGAAACAGACGGATGGAACCACAGATATAGCTTGCTCCCCATGGATGGACTGGTTTCATGGTGGTTTACAGTTTCAAGTCGAACACCATCTTTTCCCAAGACTCCCTCGGTGCCATTTCAGAAAGATTGCACCTTGCATCAGGGATCTTTGCAAGAAACATAATTTGCCTTACAGAAGTTTGAGCTTTTGGGAAGCAAATGTGTTGGATTTATATCTTCTACCTCAATATGCATTTCCATCTGGGGGCTTGTACTCT---------AAGAATCAAACATGGGTTGAGGTCGATGCCCATGCC
>Cka_1
ATGAGCTCCCTTCTCGAGAATGAAAAGGGCAGGACTCATAGGAGGTCCCGCGTCAACAAGTCAGCATTGAGACAGAAGAATTCGGCTTCAGAT------------------------------TCAGATCTAAAACACACAGAGAATCACCCCGGAGGAGATCTCCCTCTCTTGAATCTGGCCGGCCAGGATGTCACCGACGCGTTCGTTGCATACCACCCTGGAACTGCCTGGCAGCACCTCCACCGCTTCTACATCGGC---CGACTCGACGACTACAAGGTATCTGAAGTCTCCAAGGACTACCGGAGACTCGCCGCTGAGTTCTCCAAGCTTGGGCTCTTTGAGAATAAGGGACACGGCGTTTTCATCGCGTTCGTTACCATGGTGGTCTTGATCTCCATCTCTGTCTACGGTGTTATCTGGTCGAAGAACCCATGGGTCCACCTAGCCTGCGGCGGACTAATGGGGTTCACCTGGATCCAGTCCGGCTGGATCGGGCATGATTCCGGCCACTACCAGGTCATGACCAATAAGGCATTCAACCGGTTCGCGCAGGTCCTGACCGGGAACTGCCTTGCTGGGATCAGCATTGGGTGGTGGAAGAGGAACCACAATGCACACCACATTGCCTGCAATAGCCTCCAACTCGACCCGGACCTCCAGCACATGCCCCTCTTTGTGGTCTCCTCTGACTTCTTCAACTCCTTGACCTCCTACTACTATGAGAGGAAGATGAATTTCGATGCGGTGTCGCGGTTCTTTGTGAGTTACCAGCACTGGACTTTCTACCCTGTAATGTGCTTCGCGCGCGTCAATCTGTTTGCGCAGTCCATCTTGCTATTGATATCTAATAAAAAGGTGCCCGATAGAGTCCAAGAGATATTGGGCATTCTTGTGTTCTGGGTCTGGTACCCTGTCCTTGTGTCTTTCCTGCCAAATTGGGGAGAGAGGCTGATGTTCGTGGTCGCAAGCTTCTCTGTGACTGGAATTCAGCATGTCCAGTTCTGCTTGAACCATTTCTCGGCCAGCGTCTACGTGGGCAAGCCCACCGGGAACGACTGGTTCGAGAAGCAGACTGAGGGCACCCTTGACATTGCTTGCCCCGCGTGGATGGATTGGTTTCATGGGGGGCTGCAGTTCCAGGTTGAGCACCACCTGTTCCCTCGCCTGCCGCGCTGTAATCTCAGGAAGATTGCGCCGGTGGTGAGGGATCTGTGCAAGAAGCACAATTTGCCTTACAACAGCGTGTCTTTCTGGGAGGCCAATGTCTTGACAATTGGGACTCTCAGGGCTGCTGCGTTGCAGGCAAGAGACCTGGCCAATCCAGTCCCTAAGAATCTAGTGTGGGAAGCTGTCAATACCCATGGA
>Csp_1
---------------------ATGGAATTGAAGGAGGAAAAGAAGAGATGCATTTCAACAGAAGAGCTGAAAAAGCACAACAAAGCAGGGGATCTCTGGATCTCCATACAAGGAAAAGTGTACGACGTAACCAGATGGGCCGATCATCACCCTGGCGGTGACCTCCCTCTACTAAGCCTCGCAGGTCAAGATGTGACCGACGCTTTCGTAGCCTACCACCCGGCCACCGCCTGGCGCCACCTCGACAGCTTCTTCGTAGCA---GATTTGGACGATTACCGCGTCTCCGATGTCTCCAAGGACTACCGTAGGATCCTCGCCGATATCTCAAAACTGGGCCTTTTCGAAAAGAAGGCCCACGTAGCATTCACCACCATATCCGCAGTTGTCGTCTCCCTTCTCATCTCCATCTACGGCATTTTATACTCTACTAATCTGTGGGTCCATTTCTGCTCCGCGGTAGCCATGGGCTTCATGTGGATCCAGACCGGTTGGATGGGCCACGATTCCGGTCATTATCAGGTGATGAAGAGTCGTCAGATCAATCGGTTGGTTCAGATTCTATCTGGTAATTGCTTAGCTGGAGTCAGTATTGCTTGGTGGAAGAAGAACCACAATGCTCACCACATTGCCGTTAACAGCTTGGATTTCGATCCTGATCTCCAGCACATGCCCTTTTTCGCAGTTTCTTCGAGCTTCTTCGACTCCATCACTTCCTACTTTTACGATAGAAAGATGAACTTTGATACCGTTTCTCGGTTTCTCGTTAGTTATCAGCATTTGACTTTTTACCCTGTAATGTGTTTGGCTAGGCTCAATCTCTTTGCTCAGTCAATTCTGCTCTTGATTTCCAAGAAAAAAGTCCCCAACAGAGCCCAAGAGATTTTGGGGATTCTTGTTTTCTGGTTTTGGTTTCCTTACCTCGTTTCGTTTCTGCCCAATTGGCGCCAGCGGCTCATGTTCGTGATCGTGAGTTTCTCTGTCACGGGGATCCAACATGTTCAGTTCTGTTTGAATCATTTCTCGTCAACCGTTTATATGGGTAGGCCTCGCGGGAACGATTGGTTTGAGAAGCAGACTGAGGGCACACTTAACCTATCTTGCTCTCCTTGGATGGATTGGTTTCATGGAGGGTTGCAGTTTCAGGTTGAGCACCATTTGTTTCCGCGGTTGCCCCGTTGCAATCTGAGGAAAATTGCTCCTTTTGTGAGGGAACTTTGCAAGAAGCATAACTTGCCTTATACCGATGTGACGTTTTGGGAGGCAAATGTGATGACAATTGGGACGCTACGGGCTGCGGCATTGCAGGCTAGAGACCTTTCGAATCCGGTCCCGAAGAATTTAGTCTGGGAAGCTGTCAACACCCACGGT
>Csp_2
ATGGAAGAT------GATCAGAAGATGACGACGACGACGACGACCAAATACATTACAAAAGAAGATCTGGCAAAGCACAACAAAGAAGATGATCTGTGGATCTCGATCCAAGGGAAGGTGTATGATGTGACCACGTGGGTTAAATATCACCCAGGCGGGGAACTACCGCTCCTGAATCTCGCCGGCCAAGACGTCACAGACGCCTTCATCGCCTTCCACCCGGCCAGTGCCTGGAAACACCTCAACAGGTTCGCCGTGGGC---CACTTGGCTGATTACCAGGTCTCCCAAGTCTCCAAAGATTTTCGTAAACTCGTTTTCGAGTTCTCCAAATTAGGTCTCTACGAGAAGAAGGGCCACGGCGTCTTCTTCTCCATTCTCTTTATGATTTTCTTGTTCTCTGTTTCTGTTTACGGAGTTTTGGCTTCTGATAATACCTGGGTTCATATCTTTAGCGGTGGATTGATGGGTTTTCTGTGGATCCAGAGTGGTTGGGTCGGGCATGATTCAGGCCACTACAATGTAATGACGACCCCTGGATTCAATCGGCTCGCTCAGATCCTCACCGGCAATTGCTTGACTGGTATTAGCATTGGTTGGTGGACCAGAACCCATAATTTTCATCATATTTCTGTTAACAGCCTTGATTTCGATCCAGATCTGCAACACATGCCCGTCTTCGCCGTCTCTTCCAAGTTCTTCGATTCCATGTTCTCCAACTTCTATGAAAGAAAGATGAATTTTGATAAGATCGCCAGATTCTTCATCAGTTATCAGCATTTGACATTTTACCCTGTAATGCTGGTGGCTCGCTTCAATCTCTTTGCTCAGTCCATATTGCTCTTGATTTCTAACAAGAAGGTGCCTAATAGAGGTCAAGAGATATTGGGTATCATCTTTTTTTGGATCTGGTTTCCTTATCTCGTCTCCTTCCTGCCCAATTGGACAGAGAGGATCTTGTTTGTGCTTGCCAGTTTCGCGGTCACAGCGCTACAGCACGTGCAGTTTACTCTTAGCCATTTCTCGGCCAGCGTCTATGTGGGTAGGCCCCGTGGAGATGATTGGTTCGAGAAGCAGACCGAGGGGTCTCTTGATGTTGCTTGTCCTCCTTGGATGGATTGGTTTCATGGTGGTTTGCAGTTTCAGGTCGAGCACCATTTGTTTCCGAAGTTGCCTCGATGCCATCTCAGGAAGATTGTGCCTGTTGTGAGGGAATTGTGCAAAAAACACAATTTGCCTTATAGGAGTGTTTCCTTTTGGGAAGCAAATGTGCGGACAATTCAGACACTACGGACCGCAGCGTTGGAGGCTAGAGATGTTACCAAACCC---CCCAAGAATTTACTTTGGGAAGCTATTAACACCCATGGT
>Efe_1
ATG------------------GCTGCTTCCACTCCCATGACCAAGAGGTACATTACCCTCGAGGAGCTCCAGAAACACAACTCTGAGAAGGACCTGTGGGTCTCCATCCAGGGCAAGGTCTACGATGTCACTGGTTGGCTCAAGGACCATCCTGGTGGGTACATCCCATTGCTGAATCTTGCAGGCCAGGACGTCACAGATGCATTCGTTGCCTATCATCCTGGCTCTGCATGGAAGCTCCTTGACAGATTCCATGTTGGG---TATCTCGAGGGTTACAAGGTTTCTGAGGTCTCTAAGGACTACAGGAGGCTTGTCAATGAGTTGGCCAAATCTGGGTCCTTTGACAGAAACGGCACCTTCGTCTATCTCTCCGCCTTGTTCATGTTCTCCATGCTCTTTCTCTGTTTCTGTGGCGTTTTAGGGTCTCAGAATTTCTGGGTGCATGTCGGTTCTGGTTGTTTGTTGGGTTTTGTGTGGATCCAGAGTGGGTGGATCGGCCATGACTCTGGACACCACAAACTCATCAAAAACAAGCCCTTGAACAGGATCGTTCAGGTCCTGTCTGGCAACTGCATGACCGGGATCAGCATCGAGTGGTGGAAGAGGAATCACAATGCACACCACATTGCCTGCAACAGCCTGGATTTTGATCCGGACCTGCAACACATGCCTTTCTTTGCCGTCTCCTCCAAGTTTTTCCAATCACTCACTTCATATTTCTATGAGAGGCAGATGACCTTCGATTGGCTTGCTAGATTCCTTGTGAGCTACCAGCATTGGACATTCTACCCTGTGATGTGCTTTGCTAGGATCAATCTCTTTGCACAGTCTATACTTTTGTTGCTCTCGAAGAAGAAGGTGCCCAACAGAGTGCAGGAGATCTTTGGCATATTGGTCTTCTGGATCTGGTACACATACTTGGTTTCATGTCTGCCCAGTTGGACAGAGAGGGTGATTTTCGTTGTATGTAGCTTCGCCGTGACGGGGATCCAACATGTGCAATTCTGTTTGAACCATTTCTCGTCAATGGTGTATGTGGGTAAGCCTACTGCGAATGATTGGTTTGAAGTCCAGACTCAAGGGACCCTTGACATAAAGTGCCCCCCTTGGATGGATTGGTTCCATGGA------------------------------------------------------------------------------------------------------------------------------------GCAAATTTCTTAACGCTTAAGACGCTGAGAACAGCAGCATTAGAGGCAAGACAACTCACCGATCTGCCACCAAAGAATCTGCTCTGGGAAGCAGTTAACACCCATGGT
>Efe_2
ATG------------------GCTGCCTCCACTCCCGTGACCAAGAGGTACATTACCCTCGAGGAGCTTCAGAAACATAACTCTGAGAAGGACCTGTGGGTCTCCATCCAGGGCAAGGTCTACGATGTCACTGGTTGGCTCAAGGACCATCCTGGTGGTGACGTCCCGTTGCTGAATCTTGCAGGCCAGGACGTTACAGATGCATTCGTTGCCTACCATCCTGGCTCTGCATGGAAGATCCTTGACAGATTCCTTGTTGGG---TATCTCGAGGGCTACAAGGTTTCCGAGGTCTCGAAGGACTACAGGAAACTTGTCAACGAGTTCACAAAATCTGGGTCCTTTGAGAGGAACGGCACCTATGTCTATCTCTCCGCCTTGTTCATGTTCTCCATGCTCTTTCTCTGTTTCTGTGGCGTTTTGGGGTCTCAGAATTTCTGGGTGCATGTCGGTTCTGGTTGCTTGATGGGTTTTGTGTGGATCCAGAGTGGGTGGATCGGCCACGACTCTGGACATCACAAGCTCATCAAGAACAAGACCTTGAACAGGTTCGTTCAGGTCCTGTCTGGCAACTGCATGACCGGGATCAGCATCGAGTGGTGGAAGAAGAACCACAATGCACACCACATTGCCTGCAATAGCCTTGATTTTGATCCGGACCTGCAACACATGCCTTTCTTTGCCGTCTCGTCCAAGTTTTTCCAATCACTTACTTCATATTTCTACGAGAGACAGATGACTTTCGATTGGCTTGCTAGATTCCTTGTGAGCTACCAGCATTGGACATTCTACCCTGTGATGTGCTTTGCTAGGATTAATCTTTTTGCACAATCTATAATTTTGTTGCTCTCGAAGAAGAAGGTGCCCAACAGAGGGCAGGAGATTTTTGGCATCTTGGTGTTCTGGATCTGGTACACATATTTGGTTTCATGCCTGCCCAATTGGACAGAGAGGGTGATTTTCGTTGTCTGTAGCTTGGCCGTGACGGGGATCCAACATGTGCAGTTCTGTCTCAACCATTTCTCGTCAATGGTGTATGTGGGTAAGCCTACTGCGAATGATTGGTTTGAGGCCCAGACTCAGGGGACCCTTGATATAAAGTGCTCCCCTTGGATGGATTGGTTCCATGGA---------------------------------------------------------------------------------------------------------------------------------------------------------------------GCCGCATTAGAGGCAAGACAATTCACAGATCTGCCACCTAGGAATCTGCTCTGGGAAGCCGTTAACACCCATGGT
>Egu_1
---------------------ATGGCCATGGAAGGAGAGAAGCGGAGGTACATCACCTCCGCGGAGCTCCGGGGTCACAACACTCCTGGCGACCTCTGGATCTCGATCCAGGGGAAGGTCTACGACGTGACCCGGTGGGTCAAGGACCACCCCGGGGGCGACATCCCCCTCCTCAACCTCGCCGGCCAGGACGTCACCGACGCCTTCGTCGCCTACCACCCCGCCACCACCTGGACCCTCCTCGACCGCTTCTTCATCGGC---TACCTCGCCGACTACCGCGTATCCGCCGTCTCCAAGGACTACCGCCGCCTCGTCGCCGAGTTCGCCCGCCTCGGCCTCTTCGACAAGAAGGGCCATGGCGTCCTCTTCTCGCTCATCTTCATGTCCTTCATCTTCCTCGTCTCCGTCTCCGGCGTCCTCCTCTCCACCGATGCCTCCGTCCATCTCATCAGCGGCTTGCTCATGGGCCTCCTCTGGATCCAATCGGGCTTCCTCGGCCACGACTCCGGCCACTACAACGTCATGATCAGCCCCGGTTTCAATCGGCTGATGCAGATCCTCTCCGGCAACTGCCTAACCGGGATTAGCATTGGCTGGTGGAAGAGGAACCACAATGCGCACCACATTGCCTGCAACAGCCTCGATTTCGATCCCGACGTCCAGCACATCCCCCTATTCGCCGTGTCCTCCAAGTTCTTCAACTCCCTGACCTCCTACTTCTACGAGAGGAAGCTCGCCTTCAATTCCGTCGCCCGGTTCTTGGTGAGCTACCAGCATTGGACCTTCTACCCTGTGATGTGCGTCGCCAGGGTCAATCTCTTCGCGCAGTCGGCGCTGCTCTTGCTCTCGAAGAAGAAGGTGCCCGGCCGATGGCAGGAGATCGTGGGGTGCACCATCTTTTGGATTTGGTATCCTCTGCTCCTCTCGGCGCTGCCCAATTGGACCGAGAGGGCGATGTTCGTCGCGGCGAACTTCGCGGTCACCGGAATCCAGCATGTTCAGTTCTGTTTGAACCATTTCTCTGCGAGCGTCTACGTCGGGCAGCCTCGTGGGAATGATTGGTTCGAGAAGCAGACGATGGGGACTCTCGACATCCTGTGCTCTCCCTGGATGGATTGGTTCCATGGAGGGTTGCAGTTTCAGGTGGAGCACCACCTGTTCCCCCGCCTGCCGAGGTGCCACCTCCGAAGGATCTCTCCCTATGTGGAGGAGCTCTGCAGGAAGCATCGCTTGCCGTACACAGCCGCATCATTCTGGGATGCAAATCTCAGGACGATTGCGACTCTGAGGACCGCGGCATTGCAAGCCCGGGACTTGACGAAGCCGGTGCCCAAGAATTTGGTCTGGGAGGCTGTGAACACCCATGGC
>Egu_2
---------------------ATGGCCATGGAAGGAGAGAAGCGGAGGTACATCACCTCCAAGGAGCTCCGGGGTCACAACAACCCGACCGACCTCTGGATCTCGATCCAAGGAAAGGTCTACGACGTGACCGGGTGGGTCAAGGACCACCCCGGGGGCGACATCCCCCTCCTCAACCTCGCCGGCCAGGACGTCACCGACGCCTTCGTCGCCTTCCACCCCGCCACCACCTGGGCCCTCCTCGACCGCTTCTTCGTCGGG---TACCTCGCCGACTACCGCGTCTCCGCCGTCTCCAAGGACTACCGCCGCCTCGTCGCCGAGTTCGCTCGCCTCGGCCTCTTCGACAAGAAGGGCCACGGCGTCCTCTACTCCCTCATCTTCATGTTCATCCTCTTCCTCGTCTCCGTCTCCGGCGTCGTCTTCTCCACCAACACCTTCGTCCATCTCATGAGCGGCTTGCTCATGGGCCTCCTCTGGATCCAGTCCGGCTTCCTCGGCCACGACTCCGGCCACTACAACGTCATGACCACCCCCGGCATCAACCGGCTGATGCAGATCCTCTCCGGCAATTGCCTCACCGGGATAAGCATCGGCTGGTGGAAGAGGAACCACAACGCCCACCACATCGCCTGCAACAGCCTGGAGTTCGACCCCGACGTCCAGCACATCCCTCTCTTCGCCGTCTCCTCCAAGTTCTTCAACTCCTTGACCTCCTACTTCTACGAGAGGAAGCTCGCCTTCAATTCTTTCGCCCGGTTCTTGGTGAGCTACCAGCACTGGACCTTCTACCCAGTCATGTGCGTCGCCAGGGTAAATCTCTTCGCGCAGTCGGCGATCCTCCTGCTTTCCAACAAGAAGGTCCCTGGCCGATGGCAGGAGACGGTGGGGTGCGTCGTTTTCTGGATTTGGTATCCTCTGCTCGTCTCCACGCTGCCCAACTGGACCGAGAGGGTGATGTTTGTCGCGGCGAACTTTGCGGTCACCGGAATCCAGCACGTTCAGTTCTGTTTGAACCACTTCTCGGCGAGCGTCTACGTCGGGCCGCCACGTGCCAATGATTGGTTCGAGAAGCAGACGATGGGGACGCTCGACATCTTGTGTCATCCCTGGATGGATTGGTTCCATGGGGGTTTGCAGTTCCAGGTGGAGCACCACTTGTTCCCCCGCCTGCCGAGGTGCCACCTCCGGAGGATCTCTCCGTACGTGAAGGAGCTCTGCAAGAAGCATGGCTTGCCATACACGGCTGCATCGTTCTGGGATGCGAATGTGAAAACGATTGGGACTCTGAGGACTGCGGCATTGCAAGCTCGGGACCTGGCGAAGCCGGTGCCCAGGAATTTGGTCTGGGAGGCTGTGAACACCCATGGC
>Egu_3
---------------------------ATGGAGGGAGAGCAGAAGAGGTCCATTTCTTCGGACGAGCTTCGCAAACACAATGTGGCTACGGATCTGTGGATCTCGATCCAGGGCAAGGTCTACGATGTCACCAGCTGGCTCAAGGACCACCCCGGCGGCGACCTCCCCCTCCGCAACCTCGCGGGCCAGGACGTCACCGACGCTTTCGTCGCCTACCACCCCGGCACCGCCTGGAAGCACCTTGACCGCTTCCTTATCGGG---CACCTCTCCGACTACGAAGTCTCCGACGTCTCCAAGGACTACCGCCGCCTCGTCGGCGAGATCTCAAAGATGGGACTTTTCGAGAAGAAGGGCCACATCTCGGGCGTCACTCTTGTCCTCATAGCCGTCCTCTTCTCCGCCGCCGTCTATGGCGTTCTCTTCTCCAGCTGTGCTTTGACGCATGTGGTTTGCGGCGGGATGATGGGGTTCCTCTGGATCCAGTCTGGCTGGATGGGGCACGATTCGGGGCACTATCGGATCGTCAAGAATGCCAAGCTTAATCGCTTCGTCCAGATCGTGACGGGGAATTGCCTCACGGGGATAAGCATAGCGTGGTGGAAGAGGAACCACAACGCCCACCACATTGCCTGCAATAGCCTCGAGTTCGATCCAGATCTCCAGCACATGCCCCTTTTCGCCGTCTCCTCGAGGTTTTTCAGCTCCCTCACCTCTTATTTTTATGAGAGAAAAATGAGTTTTGATGCAGTTTCTAGATTCCTGGTTAGCTACCAGCACTGGACTTTCTATCCTGTCATGTGTTTTGCAAGAATTAATCTTTTTGCTCAATCGATATTGCTTCTGCTGTCGAACAAGAAGGTGCCCAATAGATGGCAGGAGATCCTCGGGGTCATGGTTTTCTGGGTCTGGTATCCGCTCCTTGTCTCATGCTTGCCGAATTGGGGTGAAAGGTTGATGTTCGTTGTCGCGAGCTTCGTGGTAACTGGAATTCAGCATGTTCAGTTTTGTCTGAATCACTTCTCGTCGAGTGTATATGTCGGGCCTCCAACCGGGAATGATTGGTTCGAGAAGCAGACAATGGGTACACTGAACATCTCTTGCTCCCCGTGGATGGATTGGTTCCATGGTGGATTGCAATTCCAGGCGGAGCACCATCTCTTCCCTCGCCTGCCGAGATGTCATCTTAGAAAGGTGGCTCCTTTTGTGAGGGAGCTCTGCAAGAAGCATAAGTTGCCTTACTCGATTGCTTCATTCTGGGAGGCAAATGTGATGACAGTCAGGACTCTCAGGACTGCTGCATTGCAAGCTCAAGACCTGTCAAACCCAGTTCCGAAGAATTTGGTATGGGAGGCTGTTAACACTCATGGA
>Lch_1
TTGGAACGGCTGGAACATCAGAATCCCATGGTGGAAGAGAATAGAAAGTACATTTCTACAGAAGAGCTCCAAAAGCACAACAAGCCGGATGATATTTGGATCTCGATCCAGGGCAAGGTCTATGATGTCACGGAATGGGTGGAAGATCACCCAGGCGGCGAACTCCCACTCTTCAATCTCGCCGGGAAAGATGTCACCGATGCGTTTGTAGCCTACCATCCAGGCACGGCCTGGAAATACCTTGACCGTTTCTTCATCGGG---TACTACAAAGACTACCGCGTCTCCGAAGTCTCGAAGGATTACCGTAAGCTCGCCGCTGAATTCTCCAAATTGGGTTTTTTCGAAAAGAAAGGGCATGGGGTTGCTACTGCCATCTGTTCGTTGATCATCATGTTCTCCATCTGTATCTATGGTGTTGTGGCGTCTGAGAATTTCTGGGTTCATCTGGGCTGTGCCGCATTGATGGGGTTCCTTTGGATTCAATGTGGTTGGGTCGGACATGATGCCGGTCATTACAATATAATGACGAGACCAGGATTCAACCGAATCATGCAGGTCGTGACGGGTAACTGCTTGACAGGAATCAGTATTGGATGGTGGAAGAGAAACCACACTGCCCACCACATCGCCTGCAACAGCTTGGATTTTGATCCAGACCTTCAGCACCTACCTCTCTTTGTTGTCTCAAACAAATTCTTCAATTCCCTGACCTCTTGTTACTATGATAGGAAGATGCATTTTGATGCGGTCGCTCGATTTTTCATCAGTTACCAGCATTGGACCTTCTACCCTGTCATGTGTTTTGCTCGAATCAATCTCTTTGCTCAATCTGTTCTGCTCTTGCTGTCAAACAAGAAGGTCCCTGACAGAGGCCAGGAGATTTTGGGGATCGTGATCTTTTGGATCTGGTATCCTATCCTTGTCTCATTTCTGCCGAATTGGGGCGAGAGGTTGATGTTTATTGCTGTGAGTTTTGGTGTCACAGGACTTCAGCATGTTCAGTTCACTCTCAACCACTTCTCTACTCATGTTTATGTTGGCCCGCCTTGTGGGAACGATTGGTTTGAGGCGCAGACAAAGGGTACCCTCGACATTGATTGCCCATCTTGGATGGATTGGTTCCATGGGGGATTGCAGTTTCAGATCGAGCACCATCTGTTCCCTCGGTTGCCTCGATGCCATTTTAGGAAGATTGTGCCTCTTGTGAAGGCTCTTTGCAAGAAGCACAACTTGCCTTACACAAACCCGTCGTTTTGGCAGGCAAATGTGATGACGATTGGCACTCTTAGGAATGCGGCGTTGCAGGCTCGAGACACCACCAAACCAGTCCCGAAGAATTTGGTCTGGGAAGCTGTTAACACCCTTGGT
>Lch_2
---------------------ATGCAACGACGTCTCGGCTCTTCGACGTCCTCGTGCTCGGAAGAGCTGAAGAATCACAACAAACCAGGGGATCTCTGGATCTCAATCCAAGGCAAGGTCTACGATGTCACCAACTGGGCTAAAGACCATCCCGGCGGCGATCTCCCCCTCCTAAACCTCGCCGGCCAGGACGTCACTGACGCCTTCGTTGCCTACCACCCCGGCTCCGCCTGGCAATACCTCGATCGCTTCTTCATCGGT---CATCTCCATGACTACCACGTCTCCGATGTCTCAAAGGACTACCGTCGCCTCGTCTCTGAATTCTCCAAGCTCGGCCTCTTCGACAAGAAAGGACACGTCGCTTTCTTCACCCTCTCCTCCATGCTCCTCTTCTTCTCCCTTTCTGTCTATGGCCTCATTGCGTCGCCCAGCACCTGGGTCCATTTGGGCTGTGGCGGATTGATGGGTTGGCTCTGGATTCAGTCCGGTTGGATCGGTCACGACTCTGGCCATTATCGGATCATGACCAATGCTCGTTTCAATCGGTTCGTGCAGGTTCTATCCGGCAATTGCTTGTCGGGTATCAGCATTGCCTGGTGGAAGAGGAATCACAACGCCCACCACATTGCCTGCAACAGCTTGGATTTCGATCCAGACCTCCAGCACATGCCCTTCTTCGCCGTCTCTTCCAAGTTGTTCGATTCCATCACTTCCTATTTCTATGAAAGGAAGATGCATTTCGACACTCTTTCTCGGTTCCTGATCAGTTACCAGCACTGGACTTTCTACCTTGTCATGTGCTTCGCTCGCATCAATCTCTTCGCCCAGTCCATCTTGCTGCTGCTGTCGAAGAAAAGTGTCCCGAATAGACGCCAGGAGATTTTGGGTGTTCTCTTCTTCTGGGTCTGGTTTCCAACCCTCGTTTCGCTCCTGCCCAATTGGGGCGAGAGGGTGATGTTCATTGTCGCCAGCTTCTCCGTCACAGGAATTCAGCATGTCCAGTTCTGCCTCAACCACTTCTCGTCCAGCGTTTACATGGGCCCGCCCTGCGGGAATGACTGGTTTGAGAGTCAGACCAAAGGCACACTCAACATTACTTGCCCATCGTGGATGGATTGGTTCCATGGCGGACTCCAGTTCCAGATCGAGCATCATCTGTTCCCCCGGCTGCCTCGCTGCAATCTCAGGAAGGTTGCGCCTTTGGTGAGGGATCTGTGCAAGAAGCATAACTTGCCTTACTCGAGCCTGTCATTCTGGGAGACCAATGTGGTGACTGTCAGGACGCTCAGGGCTGCAGCATTGCAGGCTCGGGACATCACCAATCCAGTCCCAAAGAATTTGGTGTGGGAAGCTGTGAACACCCATGGT
>Nco_1
ATG------------------GCTGCCTCCGCTCCCATGGCCAAGAGGTACATTACCCTCCAGGAGCTCCAGAAGCACAACTCTGAGAAGGACCTCTGGGTCTCCATCCAGGGCAAGGTCTACGACGTCACTGGTTGGCTCAAGGACCATCCTGGTGGTGACTTGCCATTGCTGAATCTTGCAGGCCAGGACGTGACGGATGCATTCGTTGCCTACCATCCTGGCACTGCATGGAAGTTCCTTGACAGATTCCTTGTTGGG---TATCTCGAGGGCTACAAGGTTTCCGAGGTCTCAAGCGACTACAGGAGGCTTGTCAATGAGTTGGCCAAATCTGGGTCCTTTGAGAGAAACGGCGTCTTCGTCTATCTCTCCGCCTTGTTCATGTTCTCCATGCTCTTTCTCTGTTTCTATGGCGTTTTGGGGTCCCAGGATTTCTGGGTGCATGTCGGTTCTGGTTGCTTGATGGGTTTTGTGTGGATCCAGAGTGGGTGGATCGGCCATGACTCTGGACACCACAAATTCATCAAGAACACGGCCTTGAACAGGTTCGCTCAGGTCCTGTCTGGCAACTGCTTGACCGGGATCAGCATCGAGTGGTGGAAGAGGAACCACAATGCACACCACATTGCCTGCAATAGCCTGGATTTTGATCCGGACCTGCAACACATGCCTCTCTTTGCCGTCTCCTCTAAGTTATTCCAGTCCCTCACCTCATATTTCTATGGGAGGCAGATGGCCTTTGATGGGCTTGCTAGGTTCCTTGTGAGCTACCAGCATTTGACATTCTACCCTGTGATGTGCTTTGCTAGGATCAATCTCTTTGCGCAGTCTATAGTTTTGTTGCTCTCGAAGAAGAAGGTGCCCAACAGGGGACAGGAGATTTTAGGGATCTTGGTGTTCTGGATCTGGTACACATACTTGGTTTCATGCCTGCCCAACTGGACAGAGAGGGTGATCTTTGTTGTCTGTAGCTTGGCCGTGACGGGGATCCAGCATGTGCAGTTCTGTTTGAACCATTTCTCGTCAATGGTGTATGTGGGTAAGCCCACTGCGAATGATTGGTTTGAGGTCCAGACTCAGGGGACCCTTGATATAAAGTGTCCCCCTTGGATGGATTGGTTCCATGGAGGTTTGCAGTTTCAGATCGAGCACCATCTGTTTCCTCGTCTCCCCCGTTGCCAACTCAGGAAAATTGCACCCCTAGTGAGGTCTCTGTGCAAGAAACATGGGCTCCCGTATACCAGTGTATCGTTTCTTGAAGCGAATTTCTTAACGCTTAAGACGCTGAGGACAGCAGCATTAGAGGCAAGACAATTCACAGACCTGCCGCCGAGGAATCTGCTCTGGGAAGCAGTCAACACCCATGAT
>Osa_1
ATGCCTCCGGCGATCGAGGCGCAGAGCCGCGCCGGCGCCGGCGTCCGCATGATCTCCTCGGAGGAGCTCCGCGCGCACGCGTCGAGGGACGACCTGTGGATCTCCATCTCCGGGGACGTGTACGACGTCACGGCGTGGGTGCCCCACCACCCGGGCGGCGACATCCCGCTCCTGACGCTGGCGGGGCAGGACGCCACCGACGCGTTCGCCGCCTACCACCCGCCGTCGGCGCGCCCGCTCCTGGGGAGGTTCCTCGTGGGC---CGGCTCGAGGACTACACGGTCTCGCCGGCGTCCGCCGACTTCCGCCGCCTCCTCGCGCAGCTCTCCTCCGCGGGGCTGTTCGAGCGGGTGGGGCCCACCCCGAAGGTGCAGGTCGCCGGGATGCTGCTCCTCCTCTGCGCCGCGCTCTACTGCGTCCTCGCCTGCGCGAGCGCGTGGGCGCACCTCCTCGCCGGCGGGCTCATCGGGTTCATCTGGATCCAGTCCGGGTGGATGGGGCACGACTCGGGGCACCACCGGATCACGGGGCACGCCGCGCTCGACCGCCTCCTCCAGGTGCTCTCCGGCAACTGCCTCACCGGCCTCAGCATCGCGTGGTGGAAGTGCAACCACAACACCCACCACATTGCCTGCAACAGCCTCGACCACGACCCGGACCTCCAGCACATGCCGCTCTTCGCCGTCTCCTCCAAGCTGTTC---GGCCTCTGGTCCTACTTCTACCAGCGCACCCTGGTGTTCGACGCCGCGTCCAAGTTCTTGATCAGCTACCAGCACTGGACATTCTACCCGGTCATGTGCTTCGCCAGGATAAACCTCCTTATTCAGTCGGCCGTCTTCTTGCTGTCGAGCAGGAAGGTGCCACAGAGGGGGCTGGAGATCGCGGGCGTCGCCGCGTTCTGGGTTTGGTACCCAATGGTGGTGTCCTGCTTGCCCAATTGGTGGGAGAGGGTGGCGTTCGTGGTCGCGAGCTTCGTGATTACCGGGATTCAGCATGTTCAGTTCTGCCTGAACCACTTCTCCTCGGAGGTGTATGTCGGGCCGCCAAAGGGGAATGACTGGTTCGAGAAGCAGACGGCGGGCACGCTCGACATTCAGTGCTCGCCATGGATGGATTGGTTCCACGGTGGCCTGCAGTTCCAAATCGAGCACCATCTGTTTCCTCGCCTCCCGCGGTGCCACCTTAGGAAGGTTTCGCCATTTGTTCGTGACCTTTGCAAGAAGCATGGGCTGCCTTATGCCGCCGCCTCGTTCTGGCAGGCTAATGTGTTGACATGGAAGACATTGAGGGCTGCTGCATTGCAGGCCAGGAAAACTAGTGGTGCTGCGCCAAAGAATTTGGTTTGGGAAGCTGTGAACACTCATGGA
>Out_1
ATGAATGTGATT------CCAAGTGAAGAAGAACATTCAATGTCGAGGAAAATCAGTAGTGAGGAGCTCAAAATCCATAACAAGCCCGAAGATTTGTGGGTTTCGATACAAGGGAAAGTGTACGATGTTACAAGTTGGTTACACAAACATCCAGGAGGAGATTTACCTCTGTTAAATCTGGCAGGCCAAGATGTAACTGATGCGTTCATTGCCTATCATCCAGGCACTGCATGGAAGTATCTGGAGCAGTTTATGATTGGA---GTTCTTGAAGACTACGAGGTTTCTGAGGTTTCTAAGGATTATCGTAAGCTTTTGGGGGATTTGAAGAAGGCTGGACTGTTTAAGAGACCTTTGTTTGTGTATTTTTTAACTGGTTTATACATGCTTGTAATGCTGGTGCTTTGCATCGTTGGTGTGATATTTTATGAAGGTTTTTGGGTTCATTTAGGGTGTGGGATTCTAATGGGATTGGTTTGGACTCAGAGTGGATGGATTGGACACGATTCAGGCCATTGTGGCCTGGTGGGCAATAAGAAGATTGATGAATATATTCAGTTACTGGCTGGAAATTGCTTGACAGGGATTAGCATTGGATGGTGGAAGAGAAATCACAACGTCCATCACATTGCCTGTAATAGCTTGGAATTCGATCCAGATCTTCAATATGTGCCTTTGTTCGCTGTATCATCTAGGTTTTTTAATTCCTTATACTCTTATTTCTATGAGAGAAAAATGGACTTCAATGGCATTGCTAGAGTTCTTGTGAGTTATCAGCATTGGACTTTTTATCCTGTTATGGCCCTGGCAAGGATTAATCTGTTTGGGCAGTCCATTGTTTTGTTGTTGTCAAAGAAGAGGGTTCCTAACAAGGGTTTGGAGATTGCAGGCATTGCAGTTTTCTGGATTTGGTTCCCATTTTTGGTTTCCTGTCTACCCTCTGGGACAGAAAGAGCAGCATTTGTGTTATCAAGCTTCGCCGTGACTGGAATCCAACACGTTCAGTTCTGTCTGAATCATTTCTCTTCTAGTGTGTATGTTGGAAGGCCTTCTAGTAAGACTTGGTTTCAATCTCAGGCCAGAGGCACACTTGATATCTCTTGTTCTCCTTGGCTGGATTGGTTTCATGGAGGTTTGCAGTATCAAATCGAGCACCATCTGTTTCCGCGGTTACCCCGCCATAATTTGAGAAAAATCGCCCCCTTTGTAAAACCCTTGTGTGTCAAACACTGCTTGCCTTACACTATGGTGACATTTTGGGAAGCCAATTTGATGACGATCAGGACTCTTCGGGAGGCGGCATTGCAAGCTCAAGACATTGCAAAGCCGGTACCGAAGAATTTGGTGTGGGAGGCTGTTAATACCCACGGT
>Pab_1
ATGGATGATCTT------TCGAGCCCAAAGATGCGTCCCTCATGGAGGAAAATCAGCACTTCAGAGCTGAAAAAACATGATAAGCCAGAAGATCTGTGGATTTCAATAAGTGGGAAGGTTTATGATGTTACTAAATGGTTAGACAATCATCCTGGAGGGGATCTGCCTCTGATAAATCTGGCAGGCCAGGATGTGACGGATGCATTCGTTGCCTATCATCCGGGTTCTGCTTGGAAGTATTTAGATCAGTTCATGATTGGC---CTTCATGAAGATTACGAGGTTTCTGAGGTTTCTAAGGATTATCGTAAGCTTTTGGGGGATTTGAAGAAGGCTGGGTTGTTTAGGGGGCCTCTGTTAGTTTACTTTTTGATAGGTTTATGGATGATGGCAATGCTAGCTTTGTGTGTAGTGGGTGTGCTGTTTTATGAAGGGTTTTGGCTTCATGTTGGATGTGGGGTTTTGTTGGGAGCGATGTGGATCCAAAGTGGATGGATTGGGCACGATTCGGCTCACTGTGGGCTTGTGGGTCATAAGAAAATCGATAGGTTTATTCAGTTATTGGCTGGAAATTGCATGTCTGGGATTAGTATTGGGTGGTGGAAGAGAAATCATAATGCCCATCATATTTCATGCAATAGTTTGGACCATGATCCGGATCTTCAGTATGTGCCCTTGTTTGCAGTATCTTCTGGGTATTTTGGTTCTTTGTATTCTAAATTTTATGAGAGGAAAATGAATTTTGATGGTCTTGCTAGGTTTTTTGTGAGTTACCAGCATTGGACTTTTTATCCTGTCATGGCAGTTGCGAGGGTCAATTTGTTTGGACAGTCGATTAATCTGCTTTTGTCTAAGAAGAGAGTTCCAAACAAGGCTACGGAGCTTGCATGCATTGTCGTGTTCTGGATTTGGTTTCCATTATTGGTTTCCTGCTTGCCCACTTGGGCTGAGAGGACAGCATTTGTGTTGTCCAGCTTTGCTGTGACCGGGATCCAGCATGTTCAATTCTGTTTAAATCATTTCTCTGGCGATGTGTATATTGGCAAACCCTGTAGTAATACATGGTTTCAGTCTCAGGCAAGTGGGACAGTTGACATCTTATGTTCACCTTGGATGGATTGGTTTCATGGAGGTTTGCAGCATCAGATTGAACACCATCTGTTCCCAAGGTTACCCAGGCACAATCTGAGGAAAATTGCTCCATTTGTGCAATCCCTGTGTGCCAAACACAGCTTGCCGTATGCCAATGTGCCATTCTGGGAGGCTAATTTGTTGACCATTGGGATTCTTCGTGCAGCAGCTCTGCAAGCTCAAGACATGTCCAAGCCTCTGCCGAAGAACTTATTGTGGGAGGCTATTAATACCCATGGT
>Ppe_1
------------------------------ATGGAGGGTGAGAGGAAGTACATTACTGTTGAGCAGCTGAAGCTGCACAAGCAACCAGGGGACTTGTGGATCTCCATCAAGGGTAAGGTTTACAATGTCTCTGATTGGGCCAAAGATCACCCAGGTGGGGAAGCCGTTCTCTTCAATATGGCTGGCCAAGATGTCACTGATGGATTCATAGCATACCATCCTGCCTCCGCATGGCAGTACCTGGGAAAATTCTTTACTGGGTATTATCTAAAAGATTTCCAGATCTCAGAGGTGTCCAAGGACTATAGGAAACTTGCTTCAGAGTTTAACCAATTGGGTTTGTTTGAAAACAAAGGGCATGGGGCTCTTTACTCTGTGATAAGTCTTGTGGTAATGCTTTCCCTTGTTGTCTATGGTGTATTGAAGTCTGAGAGTGTGTTGGTCCATTTGGGTTGTGGTTTGTTGTTGGGGGTCCTCTGGGTTCAGGCTGCCTATATGGGTCATGACTCTGGCCATTACCAGGTCATGTCCAGCCGGACCTACAACAAAATGGCTCAGTTTGTGGCTGGAAATTGCCTTACTGGGATCAGTATTGCTTGGTGGAAATGGACTCACAATGCCCACCATATTGCCTGCAACAGCCTTGATTATGATCCTGATCTTCAACACATGCCAGTCTTTGCAGTGTCCACAAAATTCTTTCATTCAATAACATCGGTCTTTTATGGAAGAGAGCTAACCTTTGATCCTGTGGCTAGATTTTTAGTCAGCCACCAGCATTTTACATATTATCCGATCATGATTGTTGGAAGGGTTAACTTGTTTATACAGACCTTCTTGTTATTGTTCTCGAAGAGAAGCATCCCAGATAGAGGTTTGAACATATTGGGAATCCTTGTTTTCTGGACTTGGTTTCCTCTCCTTGTTTCATGTCTGCCCAATTGGAGCGAGAGGGTGATGTTTGTGCTTGCGAGCTTTGCAGTGACAGCACTTCAGCACATTCAGTTCACTTTGAACCATTTCACCGGAGATACTTATCTTGGACCACCAACTGGGAATGATTGGTTTGAGAAGCAGACAGCTGGTACTGTGGATATTTCTTGCTCAAGTTGGATGGACTGGTTCTATGGTGGGCTACAGTTTCAGCTTGAGCACCATTTGTTCCCCCGACTACCCCGTTCCCAGCTTAGGAAGATTTCTCCTACTGTGAAGGACCTATGCAAGAAGCACAATTTGCCTTACAAGAGTTTGTCCTTCTGGGATGCCAATGTAACCACTATTAGGCTTCTAAGGTCTGCTGCCCAGAAGGCTTGGGACATGGATATTCCAATCCCGAAGAACTTGGCCTGGGAAGCTGTTAATACCCATGGC
>Ppe_2
------------------------------ATGGAGGGAGAGAGGAAGTACATTACGTGTGAGGAGCTGAAGGAGCACAACAAGCCAGGGGACTTGTGGATCTCTATCCAGGGTAAGGTTTACAATGTCTCTGATTGGGCCAAGGAACACCCTGGTGGGGATACAATTCTCTTCAATTTGGCTGGTCAAGAGGTCACTGATGCATTCATAGCATACCATCCTAGCACTGCATGGCAGTACCTGAACAAATTATTCACTGGGTATTATCTAAAAGATTTCAAGGTCTCTGAGGTGTCCAAGGACTATAGGAGGATGGCCTCTGAGTTTTCCAGACTGGGTTTGTTCGAAAAGAAAGGGCATGGTGCTATGTACTCTATTCTGATCATTACAACCCTGCTTCACCTTGTTGTGTATGGTGTGTTGAAATCTGAGAGTGTTTTGGTCCATTTGGTTTGTGGTATGATGTTGGGAGCGCTCTGGATTGAGGGTGCTTATATTGGTCATGATGCTGGCCATTACCAGATCATGTCAAGCAGAAAGTGCAACGACATTGCTCAGATTCTGGCTGGGAATTGCCTTACTGGGATCAGCATTGCTTGGTGGAAATGGACTCACAATGCTCACCACATTGCCTGCAACAGCCTTGATTATGATCCTGATCTCCAGCACATTCCAGTCTTTGCAGTGTCCACAAAATTCTTTAATTCAATCACATCAATCTTTTACGGTAGGGAGTTGAAGTTTGATCCTGTGGCTAGATTTTTAATCAGCTACCAGCATTTTACATATTACCCAGTCATGGTGGTTGGAAGGGTTAACTTGTTCATACAAACATTCTTGTTATTGTTCTCAAGGGGTAATGTCCCGCACAGAGCTTTGAACATAATGGGGATCCTTGTTTTCTGGACTTGGTTTCCTCTTCTTGTTTCATGCCTGCCCACTTGGAGTGAGAGGGTGATGTTTGTGCTGGCCAGCTTTACAGTGACAGCACTTCAGCACATCCAATTCACCTTGAACCATTTCTCAGGAGATACATATCTTGGACCACCCACATCAAGTGATTGGTTTGAGAAGCAAGCAGCAGGGACTTTGGATATTTCTTGCTCAACTAGGATGGATTGGTTCTTTGGTGGCCTGCAATTTCAGCTTGAGCACCATTTGTTTCCCAGGTTGCCTCGTTGCCAGCTGAGGACGATTGCTCCTACTGTTAAGGACCTATGCAAGAAGCACAATTTGCCTTACAGGAGCTTGTCCTTCTGGGAGGCCAATATGTCCACCATTAGGACTCTAAGGACTGCTGCCCTGCAGGCCAGGGACCTGTCCAATCCTGTCCCAAAGAACTTAGTCTGGGAAGCTCTGAATACCCATGGC
>Ppe_3
------------------------------ATGGCAGAGTCAAAGAAGTATATTTCACAGGAAGACCTTAGCAAGCACAACAAGCCAGGAGATCTATGGATCTCAATACAGGGGAAGATCTACAATGTCTCAGATTGGGCTAATTACCATCCAGGTGGTGAGCTCCCATTGCTCAATCTCGCTGGTCAAGATGTCACAGACGCGTTTGTTGCGTACCATCCAGGCTCGGCATGGCAGCATCTGGACCAGTTCTTCACTGGGTCTTATCTCGAAGGCTACTCTGTCTCGGAGGTATCCAAAGATTATAGGAAACTTGTCAATGAATTCACTAAAATGGGTTTGTTTGAAAACAGGGGACTTGGGGTTCATTTTTCGCTGTTTCTTGTGGCGATGTTGTTTAGCTTGAGTGTTTATGGTGTTTTGTACTCTGATAGCACTTGGGTGCATCTGGGTTCTGGTGGGTTAATGGGTTTTCTTTGGATTCAAAGTGGCTGGCATGGACATGACTCTGGGCACTACCAGATCATCCGCAGCGAAAGACTCAATAGGTTTGCTCAGATCCTCACTGGGAATTGCCTTGCTGGCATCAGCATTGCCTGGTGGAAGCGCAACCACAATGCCCACCACATTGCATGCAACAGCCTTGAATTCGATCCAGATCTTCAGCACATGCCTTTCTTTGCGGTATCGTCGAAATTATTCAATTCCCTCACGTCTTATTTCTATGACAGGAAGATGAATTTTGATGCTTTTACAAGGACCTTGGTTAGTTACCAGCACTGGACATTTTACCCTGTGATGTGTCTTGCTAGGCTTAATCTTTTTGCTCAATCATTCTTGCTGTTATCATCTAAAAGAAGGGTGAACAATAGGGTTCAGGAAATCTTGGGGCTCCTTGTGTTTTGGATTTGGTATCCTTTGCTGGTTTCCTGCTTACCCAATTGGGGTGAAAGAGTTATGTTTGTTGTTACAAGTTTTTCTGTCACTGGAATTCAGCATGTTCAGTTCTGTTTGAACCATTTTTCTTCCAGTGTTTATGTTGGCACACCTATTGGGAATGACTGGTGTGAGAATCAGACTAATGGGTCACTTGATATAGAGTGTCCATCTTGGATGGATTGGTTCCATGGTGGGTTGCAATTTCAGATTGAGCATCATCTGTTTCCCAGGTTGCCTAGAGGCAATCTCAGGAAAGTTGCTCCTCTTGTTAAGGAGCTATGCAAGAAGCACAAGCTGCCTTACAAAAGTGTATCCTTCTTGAAGGCCAACGAACTGACCATTGGAACGCTTCGCACTGCAGCCCTGCAGGCTCGGGATCTAGCTAGCCCGGTTCCAAAGAACTTAGTTTGGGAAGCTGTACACACTTATGGA
>Vvi_1
------------------------------ATGGCGGGTGAAAGGAAGTACATTTCAGCTGAAGAACTCAAACAGCATGACAAGCCAGGGGATCTGTGGATCTCTATACAGGGTAAGGTTTACAATGTCACGGATTGGGCTAAGGTCCATCCGGGTGGGGATATCCCTCTTCTGAATTTGGCTGGCCAAGATGTTACAGACGCCTTCATTGCATACCATCCAGGTACTGCTTGGCAATATCTTGATAAATTCTTTACTGGGTATTATCTCAAAGACTTCAAAGTCTCGGAGGTGTCCAAAGACTTCAGGAAACTCGCTAATGAATTTTCAAAACTTGGGTTGTTTGAGAAGAAAGGCCATGGAATCCTGTACACCTGTTCCATCATTGGATTCTTGTTCATGGTGTGTATTTATGGTGTTTTGTGTGTTGATAGTTTCTGGGTTCATCTGGGTTGTGCTGCATTACTGGGGTTTCTATGGATTCAGAGTTCTTATCTGGGTCATGATTCTGGGCATTATCAGATAATGTCCAGTCCTGGGTTTAATAAGCTTGCTCAAATGCTTATTGGGAATTGCATAACCGGGATAAGCATTGCGTGGTGGAAGTGGACTCATAATGCCCATCATATAGCTTGTAATAGTCTTGATTATGATCCTGATCTTCAGCATATTCCAGTGTTTGCAGTTTCTTCCAGCTTGTTCGATTCCATAAACTCTGTCTTTTATGGGAGAATATTGAAATTTGATTCTGTTGCTAGGTTTTTTGTGAGTTACCAGCACTGGACCTATTATCCGGTTATGTGTGTGGCAAGGATTAATTTGTTTCTGCAAACATTATTGTTGTTGTTTTCTGGGAGGAATATTCCGGATAGAGCTTTGAATATTATGGGGATTTGTGTGTTTTGGACATGGTACCCTCTTCTTGTTTCATGTTTGCCCAATTGGGGTGAGAGGGTGATGTTTGTGATTGTGAGCATGGCTGTGACTTCGATTCAACATATTCAATTCACTTTGAACCATTTTTCAGCTAATGTGTATGTTGGGCCGCCTTGTGGGAACGATTGGTTTGAGAAGCAGACTAGTGGGACAATTGATATTTCATGCTCAGCTTGGATGGACTGGTTTCATGGTGGTCTGCAGTTTCAGCTTGAGCACCATTTGTTTCCTCGGTTGCCAAGGTGCCATTTGAGGAGCATTTCCCCTGTGGTGAAGGACCTATGCAAGAAGCATAATTTGCCTTATAGGAGTTTATCGTTTTGGGAGGCCAACGTATCGACAATTAGGACGCTAAGAACTGCTGCTCTGCAGGCTCGTGACCTTACCAACCCTGTCCCAAAGAATTTGGTTTGGGAAGCTGCTAATATTCATGGA
>Vvi_2
------------------------------ATGGCAGAGACAAAGAGGTACATTTCAAAGGAAGAGCTCAAGACCCACAGCAGGGATGGGGATCTATGGATCTCTATACAGGGGAAGGTCTATAATGTGTCTGATTGGGCGAAAGTGCACCCAGGTGGGTCTGCTCCATTGCTGAGTCTCGCCGGCCAGGATGCTACTGACGCTTTTGTGGCCTACCATCCCGGGGTTTTGTGGAGCCGTTTGGACGATTTCTTTACTGGGTTTCATCTCGAGGACTATGCTGTTTCGGAGGCGTCGAGGGATTATAGGAGGTTGGTGTATGAGTTTACGAAGATGGGGTTGTTTGAGAAAAAGGGGCATGGGGTGTTCGTCACGCTCTGTGCGATGGCGGTGATGTTCTCCGCCTGTATTTATGGGGTTCTGGGGTCTGACAACACATGGGTTCATCTCGCCAGTGGCGCGTTGATGGGGCTTTTCTGGATTCAGAGTGGGTGGATTGGGCACGATTCTGGGCACTACCAGGTGATGATGAACAGGCGTTTGAACCGCTTTGTGCAGGTGCTGAGTGGGAATTGTCTTGCGGGGATCAGTATTGCGTGGTGGAAGTGGAATCACAACGCTCATCACATTGCCTGCAACAGCCTCGATTTCGATCCGGATCTTCAGCATATGCCTGTATTCGCGGTATCTTCCAAGCTTTTCAGTTCCCTTACATCTTATTTCTATGAAAGGAAGATGAATTTTGATTGTGTGGCTAGGTTTCTAGTGAGTTACCAGCACTGGACTTTTTATCCTGTGATGTGTGTTGCTAGATTAAATCTATTTGCTCAGTCCTGGTCTTTGTTGTTGTCCAAGAGGAGGGTTCGCTACAGGGCTCAGGAGATTTTGGGGCTGCTTGTGTTTTGGATTTGGTACCCTTTACTTGTTTCATGTCTGCCCAATTGGTGGGAAAGAGTGATGTTTGTTGTTCTGAGTTTCTCCTTTACTGGAATCCAGCATGTTCAATTCTGTTTGAATCATTTCTCATCCAGTGTTTATGTGGGTCCTCCAAGTGGGAATGATTGGTTTGAGAAGCAGACTCATGGGTCTCTCGATATTTCCTGCTCCTCTTGGATGGACTGGTTTCATGGTGGGCTGCAGTTTCAGATTGAGCACCATCTGTTTCCTCGGCTGCCTCGGAACCAGCTCAGGAACGTCTCACCCTTTGTTCAGGAGCTTTGCAAGAAGCACAATTTGCCTTATGATTGCGCGTCATTCTGGAAGGCCAATGTGTTGACACTCGCGACACTGAGGACTGCAGCCTTGCAGGCTCGCGATCTTGCCAACCCGATTCCAAAGAATTTGGTCTGGGAAGCAGTGAACACTCATGGA
