# Supplementary material for: The Chloranthus sessilifolius genome provides insight into early diversification of angiosperms
Source: Nat Commun. 2021 Nov 26;12:6929. doi: 10.1038/s41467-021-26931-3 (PMC8626421; doi:10.1038/s41467-021-26931-3)
Supplement: Supplementary file 4 — Source Data [file 41467_2021_26931_MOESM4_ESM.zip › Fig. 3a, c, e and Supplementary Figure 12, 14, Phylogenetic tree/LCG_multi-species coalescent-based/group_1094_CDS.treefile]

(Aco_1:0.3599837462,(((((((((Ash_1:0.1413977571,Ash_2:0.1309130444)100:0.0992366475,((Egu_1:0.0464308000,Egu_2:0.0442141548)100:0.1032632438,Osa_1:0.4427147013)53:0.0293394912)61:0.0435508541,Egu_3:0.1602607760)99:0.0730573250,Lch_2:0.1748300646)65:0.0253148850,Cka_1:0.2462196312)95:0.0423371039,(Csp_1:0.2105368216,Csp_2:0.2381975479)87:0.0589722049)94:0.0506066588,((Cde_1:0.0288060950,Cde_2:0.0692854088)100:0.3210775762,Lch_1:0.1492570800)84:0.0602839626)81:0.0260462949,((Atr_1:0.3266982812,(Out_1:0.1163539814,Pab_1:0.2083871904)100:0.3485772059)71:0.0436352995,((Efe_1:0.0297938220,Efe_2:0.0331584062)79:0.0130719652,Nco_1:0.0343313550)100:0.2617091285)93:0.0709286301)100:0.0729774110,(Ppe_3:0.1978601971,Vvi_2:0.2132252603)88:0.0439996140)91:0.0636405209,((Ppe_1:0.1073869468,Ppe_2:0.0940220308)100:0.1537830204,Vvi_1:0.1638203142)100:0.0979316086);
