# Supplementary material for: The Chloranthus sessilifolius genome provides insight into early diversification of angiosperms
Source: Nat Commun. 2021 Nov 26;12:6929. doi: 10.1038/s41467-021-26931-3 (PMC8626421; doi:10.1038/s41467-021-26931-3)
Supplement: Supplementary file 4 — Source Data [file 41467_2021_26931_MOESM4_ESM.zip › Fig. 3a, c, e and Supplementary Figure 12, 14, Phylogenetic tree/LCG_multi-species coalescent-based/group_1095_CDS.aln-0.2cln]

>Aco_1
ATGAAGATCGAT---------------------------------GAAGGAAGTGGG---AAAGTTTTTGCAGCAAGTTGGAGTTTATCAGCAAAGCCTTGCGATTCTTGTAAATCATCTTCAGCTTTACTGTTTTGCCGAGCTGACTCAGCTTTTCTTTGTATCGGTTGCGATTCAAAGATTCATACAGCAAATAAACTTGCTTCACGACATGAACGAGTCTGGATGTGTGAAGTTTGTGAACAAGCTCCAGCTAGTGTCACGTGCAAAGCTGATGCTGCTGCTCTTTGTGTCACGTGCGATCGAGATATTCACTCAGCGAATCCACTCGCTCGTCGTCATGAACGTTTTCCGGTTGTTCCGTTTTATGAATCAGCTGCTTCTGCTATTAAATCTAACGCCGTTAAT---------CTTCTTGTACCT------------GATGAATCTGAACATAATAATGAAGATCTCGATGAAGATGATGATGATGAAGAAGATGATGTTGTTGTTACTTGTCGTGAAGAAGCTGAAGCTGCTTCTTGGTTACTTCCAAACCCTAATCATAATCTAATGGAAACACCTGAT---TTGAACTGTGCTGATTATTTCTTCTCTGATGTTGATCCATATCTTGATCTTGATTATTCATCACCGTTAACTGGTAGATATCATAACAGTTCCGGTACCGGAAATGATAGTGTTGTTCCAGTTCAAGTACCAGATCATCATCATCATCAA------------TCTGCTTTCATTCATCATCATGAAATGGATTTCTGTAGATCTAAACCTTCTTACAACAGTTACACTACTCCATCTCTCAGCCAAAGTGTTTCTTCGTCATCCATGGATGTGGGAGTTGTACCAGATGGAAATTGTAATGCAATGACTGATATATCAAATCCATTTGTGAATGGAACAACAACAACGACGACGGCGGAGTTTAATGGTACAGTACCAACAGGAGTAGTGAATCAAGCAAGTCAATTAACTGGAATGGATCGTGAAGCAAGAGTGATGAGATACAGAGAGAAAAGAAAGAATAGAAAGTTTGAGAAAACTATTCGGTATGCTTCAAGGAAAGCTTATGCAGAAACTCGACCTAGAATTAAAGGAAGGTTTGCTAAAAGAACTGAGATTGAAGCTGAAGTTGATCGAATTTATTCT---TCTGCTTCTTGTCTTATGAATACCTCAGGATACGGTATTGTTCCAACCTTT
>Ash_1
ATGGGTTGCGAA---------------------------------------------GCAGGCGCAGAAGGCACTTACTGGGGGCTTGGAGCTCGCACCTGCGACGGCTGCAAGGGGGCGCCGGCGGCGCTCTTCTGCCGTGCGGACGCCGCGTTCCTGTGCGGCACGTGCGACGGCCGGGTGCACGGCGCGAACAAGCTCGCCTCCCGCCACGAGCGCGTCTGGCTCTGCGAGGTCTGCGAGCAGTCCCCCGCCGCCGTCACCTGCAAGGCCGACGCTGCCGTTCTCTGCGTCGCCTGCGACGCCGACATCCACTCCGCCAACTCCCTTGCCAGCCGCCACCACCGCCTCCCTGTCGTGCCCTTTTACGAATGTCCGGCAGCCGTACCCGGCCCTGCCGCTGGCGGC---------CTG---------------------------------------------GGATCCAGCCTGTTCGACGAAGATGCCGAC------------------------GGCGGTGATGGCGACGGATCTTGGCTTTTGCGAGCTCCGGCTAAGAATCCA------CCGCCGGAGGTGGTTAAATCGACCGATTGCATCTATACAGAAGTAGATCCGTACCTGGATTTGGAGTATGCTTCCTCTCAGGACGCCGGGATG---------------TTCCAGGCGGACAGCGTCGTGCCCGCTGGAGGGGGA---------------------------------TGCCCGGCGAATGTCGTCGGATTCGATTTCGCCAGATCCAAGCCCCTGTAC---------AGCAGCTACGCCATCAGCCACAGCGTGTCTTCTTCG------GAGGTCGGCGTCGTGCCAGATGGA---------------------------------------------------------------------------------GGAGGAAGATCATCTGCGTCGTCGGCGGCTGCGGTGGCGGCGATGGATCGGGAGGCGAGGGTGATGAGGTACCGGGAGAAGAGGAAGAATCGGAGGTTCGAGAAGACAATAAGGTATGCCTCGAGGAAAGCTTACGCGGAGACGCGGCCGAGGATCAAGGGGAGGTTCGCGAAGCGGACGGAAGTGGAGCGGGATGTCAGCCAGATCTACTCA---CCGGCGGTGCTCATCGCCGCTGATCCGAGCTACGGCGTCGTCCCCTCGTTC
>Ash_2
ATGGGGATCCAT------------------------------------------GGA---ATAGGAAGGGGAACTTACTGGCGGCTTGGCGCTCGCACGTGCGACGGTTGCAAGGGGGAGCCGGCTGTGCTACACTGCCGTGCGGACGGGGCATTCCTCTGCGGCCCGTGCGACGCGCGCGTGCACGGCGCGAACAAGCTCGCCTCCAGGCACGAGCGCGTCTGGCTTTGCGAGGTCTGCGAGCAGGCCCCCGCCGCCGTCACCTGCAAGGCCGACGCGGCGGCCCTCTGCGCCACCTGCGACGCCGACGTTCACTCCGCCAATCCTCTGGCCAGCCGCCACCACCGCTTTCCGGTAGTCCCCTTCCTCGACTCCCCTGCTCCATCCGCCAACCACAAGGCCGAAGCC---------CTGTTTTTGGAC------------------------------------GGGGAGGAGGTCAGCGACAACGAT------------------------ACTGCCGATGCTGCCGCCGCCGCCGTTTGGCTGCTTCCCGAGCCGGCGAAGGATGCG------GCTCCAGAAATATTGAAATCTGGGGATTGCTTCTTCACGGAAGTCACTCCTTATCTAGATCTGGATTATGCGTCGTCGATGGATGCCGCCACG---------------CAGCACGCAGACAGCGTCGTTCCGGCCGTTGCCATCTGCGGCACA------------------------GCGCCGGCGACCGGTGTTGGGCTCGAATTCGGCAGATCTGAGCCACCCTGC---------GGCGGCTATGCCCTCAGCCACAGCGTATCGTCGTCA------GAAGTTGGAGTAGTGCCAGATAGCGGCGGCGGGAGTATCGGAGGGATATCGTCA---------------------------------TCCTCGCTGACGTCGGCGGCGGCGGCGGCGGCGGCGGCTGCGGCTGCGGAGGCAGGGAGAACTTATCGGGAGGCGAGGGTGATGAGGTACAGGGAGAAGAGGAAGAACAGAAGGTTCGAGAAGACGATACGGTACGCGTCGAGGAAGGCGTACGCCGAGACGAGGCCGAGGATAAAGGGGAGATTTGCCAAGCGGACGGTAGTGGAAGCTGAGGTCGAGCGCATGTACTCGTCGACCGCAGCGTTCATCGCCGCCGATTCCAGCTACGGCGTCGTTCCCTCCTTC
>Atr_1
ATGTCCACCGCCAACGTCTCCGCCACCACCAAGGATTCCGAGCCACGAGGCAGCGGAGAAGCCCCCCCTTCCGCTCCGTGGTCCGTC---GCCAAGGCATGTGAGGGGTGCAAGGCCACGGCTGCGCTGCTGTTCTGCCGCGCCGACTCGGCCTTCCTCTGCCTCGGCTGCGACGCCCGCGTCCACGGCGCGAACAAACTGGCTTCGCGGCACGAGCGCGTGTGGGTGTGCGAGGTCTGCGAGCAGGCCCCAGCCAGTGTCACCTGCAAGGCGGATGCCGCCGCGCTGTGCGTCGCCTGCGACGCCGATATCCACTCCGCCAACCCTCTCGCGCGCAGGCACGAGCGCTTCCCCGTGGTGCCCTTCTACGAGCCGCCGGCGCCG------AAGTCCTCCGCCTCGTGC---------CTCCTCGTCCCC------------GACCGCGGGCCCAAGACGACCGAGAATGCGAAACTGGACGACGAGGACGAGGACGACGACCACAACTCCATCGGTGCCGACGAGGCCGAGGCAGCGACATGGCTTCTCCCGAACCCTAAGATTGGC---------GGTGGAGAG---ATGAAATCAGCGGATTATTTCTTTCCAGAGGTCGATCCTTACCTCGATTTGGAGTATGGCTCGCCCGTGGATCAGAGGTTTCAGGCG------CACAATGGGACGGATAGTGTGGTGCCTGTGCAGAGCAAAGGGATG---------------------------GGAAATGATCAGTGCCTGGAGTTCGATTTCTCGAGGCCAAAGAATGGATAC---AGCTACACCACGGCTTCAATGAGCCATAGCGTTTCTTCTTCGTCTCTCGATGTAGGCGTTGTACCAGATGGC------AGCGCCATGACTGATATCTCGAACCCTTACAGTCGAACTCTGAAAGGA------GGGCAAGATCTA---------GTGGCTCATGTCCCATCTCAGCCATCGTCTCATTATCCTCCCATGGACAGAGAAGCCAGGGTTCTGAGATACAGAGAGAAGAGAAAGAATCGGAAGTTCGAGAAGACGATCCGCTATGCCTCGCGCAAGGCCTACGCAGAGACGAGGCCGAGAATCAAAGGGCGTTTCGCGAAGAGAACAGATATCGAGGTCGAAGTCGATCGGATCTACTCC---TCAGCCGCTGCTCTAATGGCGGACACTAGTTATGGAATTGTGCCTTCTTTC
>Cde_1
ATGACAATGGAAGAAAGAAAA---------------------------------------ATTAGTAAGGATCTATCTATCGCAGCGGAGTCCAGGCGATGCGACTCGTGCAAAATGGCGGCGGCTATGGTGTTTTGCAGGGCCGATTCTGCCTATTTGTGCAGTGACTGTGATGGTAAAGTACATACGGCGAATAAACTGGCTTCAAGACACGAACGTGTTGTTATCTGCGAAGTTTGTGGGCAAGTGCCGGCTAGCGTTACTTGTAAAGCTGATGCGGCCTCTCTTTGTAGCGCCTGTGATTCTGATATTCATTCAGCTAATCCTCTGGCTCGTCGCCACGTAAGAATTCCTGTTATACCAATTTGTCAGACCATCGTCTCAAAGGCTCATTCAGCAAGT---------------TTAGCTGTACCT------------------------------------------CGAATAGAAGATGAAGACAAGGAT------------------------TATGAGATCGAGGAGGCATCTTGGTTCTTATTAAACCCTAAAACTAAT---------GATCAAGAT---TTGAAAGAAACTAATTGTCTCTTCTCCGATATTGATTCTTATCTTGATTTTGATTATGGAACGTCACTGGCGATA---------------------------GAGGATCGACTAGTCCCTGTTCAGAATAAACCCTACTCTGGATCGTTT------------GTCTATCAAGAAAACGAACTCGATATCGATTTCAATTACTCTGAGCAGGGTTAC---AGCTATACAACTCAATCTCTGAGTCACGGCGTTTCGTCGTCATCTCTAGAAGTAGGAGTTGTGCCAGACGCA---------------GCTGATGTTTCCAACTTATTCGAAGTTTCAAGCACAGGAATCGATAGTATGACA------------ACTACATCGACAGCAGCAACAACTGCAATACAATTATCATGTTTGGATCGAGAAGCTAGAGTTTTAAGGTACAGGGAAAAGAAAAAGAATCGGAAATTCCAAAAGACGATACGATATGCATCGCGAAAAGCATATGCCGAAACCCGACCGAGAGTCAAAGGAAGATTCGCAAAGAGAACAGATATGGATGTCAAAGTGGACCACATGTACTCA------------------------------GAATATGGTCTCGTGCACTTGTTT
>Cde_2
ATGACAATGGAAGAAAGAACA---------------------------------------TTTAGTAAGGAACTATCTAGAGGAGCGGAGTCCCGGCGCTGCGACTCGTGCAAAACGGCGGCGGCTATGGTGTTTTGCAGGGCTGATTCTGCCTATTTGTGCGGTGACTGTGACAGTGAAGTACATACGGCGAATGAACTAGCTTCAAGACATGAACGGGTTGTAATATGCGAAGTTTGTGAGCAAGCGCCGGCTACCGTTATTTGTAAAGCTGATGCGGCCTCTCTTTGTAGCACCTGTGATTCTGATATTCATTCAGCTAATCCTCTCGCTCATCGCCACGTGAGAACTTCTATAATACCAATTTGTGAGACTATCGGCTCGAAGGCTCATTTAGCAACT---------------TTACCTGTACCT------------------------------------------CGAATGGAAGATGAAGAAAAGGAT------------------------TATACCATGGAGGAGGCATCTTGGGTCTTATTAAATCCTAAAACTAAT---------GATCAAGAT---TTGAAAGAAACTGATTGTTTCTTCTACGATATTGATGCATATCTTGATTTTGATTATGGAACGTCACTGGCGATA---------------------------GCGGATCGACTAGTCCCTGTTCAGAATAAACCCTACCCTGGATCGTTT------------ATCTATCCAGAAAACGAGCTCGATATCGATTTCAATTACTCTGAGCAGGGTTTT---AGCTATACAACTCAATCTCTGAGTCACGACGTTTCGTCTTCATCTATGGAAATAGGAGTTGTGCCAGATGCA---------------GCTGATATTTCCAAATTATTCGAAGTTTCAAGCGCTGGAATCGATAGTATGACA------------ACTACACCGACAGCAGCAACAACTGCAATACAAATATCATGTTTGGATCGAGAAGCTAGAGTTTCAAGGTACAGGGAGAAGAAGAAGAATCGGAAATTTCGAAAGACGATACGATATGCATCGCGAAAAGCTTATGCCGAAACCCGACCGAGGATTAAAGGAAGATTCGCAAAGAGAACAGATATGGATGTCATAGTGGACCAGATTTACTCA------------------------------GGATACGGTGTCGTGCACTCGTTT
>Cde_3
ATGGGTGTG------------------------------------------------------------------------GAGATGGCTGGAAGAAGATGCGATGTGTGCAAAGTTGCAGGTGCACACCTGTTTTGTAAGGCGGACATGGCCTATCTTTGCACAGACTGTGACGGAAAAGTTCATGGGGCAAATAAACTGGCAATTCGCCATGAACGTGTATGGATGTGCGAAGTGTGCGAGCAAGCTCCAGCTAGCGTTACTTGCAAAGCTGATGCTGCTGCACTCTGCGTTTCCTGTGACGTCGATATCCATTCTGCAAACCCACTTGCCCGACGCCACGAAAGGATCCCCATCGTTCCTTTCTATGATGCTATTGTTTCTAAACCCATAGAGCAGCTG---------------------------------------------------------------------------GAGGATGAAGACGATGATGACAGG------GATGAGGAATTAGATGGAGAAGAAGCAGTTTCATGGCTTCTTCCAAATCCAAACCCCTGC------------TCCAAC---CCTAAGACCATCGATTACTTCTTTTCCGATGTCGATCCTTACCTCGATCTAGACTATAATTCTACCATGGACGCTAAGCTCCAA------------GCCAACTCCGATAGTATCGTCCCC---------------------------------------------------------------------------AGTAAGCAAATTCCATGCTAT---AGCTTTGGAGCTGAATCTCTCAGTCATAGTTTATCTTCTTCTTCCACGGAGATCGGACTAGTACCAGAAGCA------------------GACGTATCATATCCATTTGCTGGAGTAAAACCTGTTGTTGAC---------------------TCTTTTCCTTCACCAACAGCTACTGCAACCCAACTATCAGGATTAGATCGAGAAGCAAGGGTTTTAAGGTACAGAGAGAAAAGAAAGAATAGGAAATTCGAAAAAACAATTCGATACGCCTCGAGAAAAGCTTACGCCGAGACAAGGCCAAGGATTAAAGGCAGGTTTGCCAAACGATCGGAGATTGAAGATGAG---------------------CAGTTGTTTTACCTCCCCAGTGATGGCGGGTACGGCATCGTTCCGTCATTC
>Cka_1
ATGATGAGAGCG------------------------AGCGAGCAAGAAGAGCGAAGC---GGCGCGTTCCCGAGCGGCTGGGCCATATCGGCTAGAGCCTGTGACTCGTGCAAGACTGCCTCGGCTCAGCTCTTCTGCCGAGCCGACTCGGCCTTCCTCTGCATGGGCTGCGACTCCAAGGTCCACGGCGCCAACAAGCTGGCTTCGCGCCACGAGCGCGTCTGGATGTGCGAGGTCTGCGAGCAGGCTCCTGCCAGTGTCACGTGCCGAGCCGACGCTGCCGCCCTCTGCGTGACGTGCGACTCCGACATCCACTCCGCCAATCCCCTCTCCCGCCGCCACGAGCGCTTCCCTGTTGTCCCCTTCTTCGACTCTCCCTCCGTT------AAGCCTAACGCCGTTAGC---------CTCCTCGTCCCT------------GACGGACTACTCAAA------------------CCCTCTGACGACGACGAAGATGACGAAGAGGAAGAAGAGGAAGAAGAAGAAGCTGAAGCGGCTTCGTGGCTGCTCTGCACCACAAACCCTAAGCTGATGGACGGTCCAGAT---CTCAAGTCAGGAGACTACTTCTTCTCGGACGTCGATCCGTATCTCGATCTCGACTACGGG------ATCGACGCTCGATTCCACCACCAGAGCTCCGCCACGGCAGACAGCGTCGTCCCCGTCCAGACCAAGCCCCTTCCGTCGCCGCCG---ATCCTCCATCCGACCTCTGAGAACTGCATCGATTTCGATTTCTGCCGTCCGAAGCCCTCTTTC---AGCTAT---------------AGCCACAGCGTTTCGTCTTCTTCTTTGGATGTCGGAGTGGTGCCGGACGGG------AACATGAGCGGTGACGTGACGAATCCGTTCGGATCGGGGATGAAATCCATCGGAGGCATGGATCTTGGT------TCCGGCGGGATTCCAGCGGCGGCGGCGACGCAGCTGTCGGGCCTAGATCGTGAGGCGAGGGTTTTGCGATACCGAGAGAAGCGGAAGAACCGGAAATTCGAGAAGACGATCCGTTACGCGTCGAGGAAGGCCTACGCCGAGACGCGGCCGCGGATCAAAGGAAGGTTCGCGAAGCGGACGGAGATCGAGGCGGAGGTCGACCGCATCTACTCC---GCAGCGCCGCTGATGGCCGAAACCGCCGGATACGGCGTCGTCCCTTCGTTT
>Cka_2
ATGACGAGCAGCGAAGTGGCA---------------------GTAGAGAGAGCGACG---AAGATGCTTACAGCGACCTGGCGCCTCTCGTCTCGCCCCTGCGACTCGTGCAGCTTGTCCGCGTCCATGGTCTTCTGCCGAGTCGACTCGGCCTTCCTCTGCCTCCGCTGTGACTCCAAGATCCACGGCGCC---------AGCACCGCCCACGCCCGCGTCTGGGTCTGCGAGGTGTGCGAGCAGGCCCCCGCCGCTGTCACTTGCCGCGCCGACGCCGCCGCCCTCTGCGGCACTTGCGACGCCGACATCCACTCGGCCAACCCGCTCGCCCGCCGGCACGAGCGCGTCCCGATCGTCCCCTTCCACGAGACCCCCTCCACCGTCCGATCCGTCAAC------------------CCGCTCTTCGAC------------GATCCGATCTCG------------------------------------------------CACCCGTGCGGGGAGGAGGAGGAGGCGGAGGCGGCATCGTGGCTGCTGTTGGATCCGAATCCCAAGGTATCTGAGGCGGCGGAT---GTCGGGTCGAAGGAGTTCTGCTTCTCGGATCTGGATCCGTGTTTG---------------------------------------------------------AACGATAACGTCGTGCCGGTACAGACGAAGGGGTTTCAAGTACAGCAGGGTTTTGTCCCGTCCTCGGCCGAGAACTGTGTGGAACTCGACTTTCGTCGTTCAAAAGCAACGACTACTGCCTACACAGCTCCGTCTCTCACCCAAAGCTTTTCTTCATCCTCGTTGGATATTGGTGTCGTACCGGACGGAAACAGCAGTGCTACAACCGATGAATCTAAACCATTCGATTCA------------------------------------------ATTTCGAGCTATAAAGCGGGATCCGTTACTGTATCGGGCCTGGATAGGGAAGCTCGGGTTCTGAGATACAGAGAGAAGAGGAAGAACCGGAAATTCCAGAAGACGATCCGTTACGCATCTCGAAAGGCCTACGCCGAGACGAGGCCAAGGATCAAAGGCAGATTCGCCAAGCGGGCGGAGAACGACGGAGATTTCGACCAGATCTACTCGCCATCGGCGGCAGCACTAGTTTCCGACGGTGGATATGGCGTCGTGCCGTCGTTT
>Csp_1
ATGCGAGGCGAA------------------------------GAAGAAGCAAGAGTG---AAACAGTTTCCAGGCGGTTGGACCGTGTCGGCCAAAGCCTGCGACTCGTGTAAAACCGCACCGGCCCTTCTCTTCTGCCGAGCCGACTCGGCTTTCCTCTGCTTGGGGTGCGACTCCAAAGTCCACACGGCCAACAAGCTGGCCTCCCGCCATGAACGGGTCTGGATGTGCGAGGTGTGCGAGCAGGCACCCGCCAGCGTCACCTGCAAAGCCGACGCTGCCGCACTATGCGTCACCTGCGACGCCGATATCCACTCCGCAAATCCGCTCGCTCGCCGCCACGAGCGGTTCCCCGTCGTACCCTTCTACGAACCCGCCGACAAATCTAGCTGTCCTTTGAAACCCACC---------------------------------------------------------------CTCGCTGACCAAGGCGACGAAGACGACGACGGAGACCAGACGTGTCGCGAAGAAGCAGAAGCTGCTTCGTGGCTCCTTACGAACCCTAACCCTAAGCTGATGGAGCCTCCAGAA---TTCAAATCGGCCGATTTTTACTTATCGGACGTGGATCCGTATCTGGATCTGGATTACACGTCGTCGATGGACGCGAGATTTCTGCAG------------CACAACGACAGCGTAGTCCCTGTTCAGACCAAAACGACGCTGCCGCAGACGCTTCTGTTTCCGTCGTCGACGGAGAACTGCTTCGAGATGGATTTCAGTCGGCCAAAGCCGTCGTAC---AGCTACACCGCTCCGTCTCTTAGTCAAAGCGTATCTTCGTCTTCTCTAGATGTGGGAGTGGTGCCAGATGGA---------------ACTGATATCACGAATCCATTCGTTAGCAATGGA---------------GTAGATCTCTCTACTAGTGTTGCTTCTACTACTACTGCTCAAGCATCTCAATTATCGACTCTAGATCGCGAAGCTAGGGTTATGAGATACAGAGAGAAAAGGAAGAACAGGAAATTCGAGAAGACGATCAGGTATGCTTCGCGTAAAGCTTATGCAGAGACGCGGCCAAGAATCAAAGGTAGGTTTGCGAAGCGAACGGAGATGGACAACGACGTCGATCGCATCTACTCT---TCTGCGGCTGCCTTAATGGCGGAATCTGGATACGGTGTTGTGCCGTCGCTT
>Efe_1
ATGAAGGAAGATGAGAAGGAACGCGGGGGGTTCGGGAACGAGGAAGACGGATACGGT---GAGGCGGGAGGTGCAGGATGGAACATGGCGCCGAGAAAGTGTGATTCGTGCGAGGCGTCACCGGCGTTGCTTTTCTGCAGGGCCGACTCTGCCTTCCTCTGCCTGGGCTGCGACTCCAAGGTGCACGGAGCGAACCGTCTCGCTTCTCGCCACGAGCGAGTCTGGATGTGCGAGGTCTGCGAGCAGGCTCCCGCCAGCGTCACCTGCAAGGCGGACGCGGCTGCCCTCTGCGTTGCCTGCGACAACGACATCCACTCCGCCAACCCGCTCGCTCGCCGTCATGAGCGCCTGCCCGTCGTGCCCTTCTACGAGCCGGCGACGGCCGCTATGAAGTCGGCCGCGACGGCGAAC------CTGCTCGTCCCTGCTGTTGACCAGGATGACCTGCTGAAGGGACGTGGCAGAGACGGCGCGGAGAAGGAGGACGAGGAGGAGGAG---GCCAACGCTCGAGCGGACGAGGCCGAGGCCGCATCTTGGCTGCTTCCCAACCCTAAGGTATGT---TCTCAGGATTGCGAG---CTCAAATCCGGAGACTATTTCTTCCAAGATGTCGATCCTTACCTCGATCTGGACTACGCTTCGTCGATGGACCATCGTTTCAACCAG------AACAACGGCTCGGACAGCGTCGTACCTGTGCAGACCAAATCCACGCCTCCGTCATTTGTTCCGACTATCGGCGGCTCTGATCAGTGTCTGGAGAACGACTTATTCCGAACGAAAGCCGGATTC---AGCTACACCACATCCTCGCTTAGTCACAGCCTCTCGTCTTCATCTCTCGACGTCGGAGTAGTGCCGGACGGA------AGTTCCTTGTCCGATATTTCGAACCCTTACGGCCGGAGCATGAAGGACTCGGGAGCCATGGATCTATGCGCT------CCTCACTCG---------ACCGCACCTCACTACTCCCCGCTCGACCGGGAGGCTCGGGTTCTCAGATACAGGGAGAAGCGGAAGAACCGAAAGTTCGAGAAAACGATCCGCTATGCTTCCCGCAAGGCTTACGCGGAGACGAGGCCGAGAATCAAGGGCCGGTTCGCGAAGAGGACAGAGGTCGAGGTGGAGGTCGACCGGATCTACTCC------GCCGCCGTCCTCATGGCTGATACCAGCTACGGAGTCGTCCCCTCCTTT
>Efe_2
ATGAAGGAAAATGAGAAGGGACGCGGAGGGTTCGGGAACGAGGAGGATGGATACGGC---GAGGCCGCAGGTGCCGGATGGAGCATAGCGCCGAGAAAGTGTGATTCGTGCGAGGCGTCGCCGGCGCTGCTCTTCTGCAGGGCCGACTCTGCCTTTCTCTGTGTGGACTGCGACTCTAAGGTGCACGGAGCGAACCTCCTGGCTTCCCGCCACGAGCGAGTCTGGATGTGCGAGGTCTGCGAGCAGGCTCCCGCCAGCGTCACCTGCAAGGCGGACGCGGCTGCCCTCTGCGTTGCTTGCGACAACGACATCCACTCGGCTAACCCGCTCGCTCGCCGTCATGAGCGCCTGCCCGTCGTGCCCTTCTACGAGCCGGCGACGGCCGCCATGAAGTCGGCCGCGACGGCGAAC------CTGCTCGTCCCAGCTGTTGACGCGGATGACCTGCTGAAGGGACGTGACGGAGACGGCGCGGAG---------GAGGAGGAGGAG---GCCAACGCTCGAGCGGACGAGGCCGAGGCCGCATCTTGGCTGCTTCCCAACCCTAAGGTATGT---GGTCAGGATTGCGAG---CTCAAATCCGGACACTATTTCTTCCAAGATGTCGATCCTTACCTCGATCTGGACTACGCTTCGTCGATGGATCATCGTTTCAACCAG------AACAACGGATCGGACAGCGTCGTGCCTGTGCAGACCAAATCCACGCCTCCGGCATCGGTTCCGACTATCGGCGTCTCTGATCAATGTCTGGAGAACGATTTATTCCGAACGAAAGCCGGATTC---AGCTACGCCACGGCCTCGCTTAGTCACAGCGTCTCGTCGTCGTCTCTCGACGTCGGAGTAGTGCCGGATGGC------AGCTCCTTGACCGATATTTCGAACCCTTACGGCCGGAGCATGAAGGGCTCGGGTGCCATGGATCTATGTGCT------CCTCACTCGACCGTCCAGACCGCAGCTCACTACTCCCCGCTCGACCGGGAGGCTCGAGTCCTCAGATACAGAGAGAAGCGGAAGAACCGAAAGTTCGAGAAAACGATCCGCTATGCGTCCCGGAAGGCTTACGCGGAGACGAGGCCGAGAATCAAGGGCCGGTTCGCGAAGAGGACAGAGGTCGAGGTGGAGGTCGACCGGATCTACTCC------GCCGCCGTCCTCATGGCCGATACCAGCTACGGAGTCGTTCCCTCCTTT
>Efe_3
ATGAAGGAAGATGAGAAGGAACGCGCGGGGTTCGGGAACGAGGAGGATGGATACGGC---GTGGGGGGAGGTGCCGGATGGAGCATAGCGCCGAGAAAGTGTGATTCGTGCGAGGCGTCGCCGGCGCTGCTGTTCTGCCGGGCGGATTCTGCCTTCCTCTGCCTGGACTGCGACTCCAAGGTGCACGGTGCGAACCGCCTGGCTTCCCGCCATGAGCGAGTCTGGATGTGCGAGGTCTGCGAGCAGGCTCCCGCCAGCGTCACCTGCAAGGCGGACGCAGCTGCCCTCTGCGTTGCTTGCGACAACGACATCCACTCCGCCAACCCGGTCGCTCGCCGTCATGAGCGCCTGCCCGTGGTGCCCTTCTATGAGCCGGCGACGGCCGCCATGAAGTCGGCCGCGAGGGCGAAC------CTGCTCGTCCCAGCTGTTGACCCGGATGACCTGCTCAAGGTACGTGGCAGAGACGGCGCGGATGAGGAGGACGATGAGGAGGAG---GCAAACGCTCGAGCGGACGAGGCGGAGGCCGCATCTTGGCTGCTTCCCAACCCTAAGGTATGT---GTTCAGGATTGGGAG---CTCAAATCCGGAGACTATTTCTTCCAAGATGTCGATCCTTACCTCGATCTGGACTACACTTCGTCGATGGACCATCGTTTCAACCAG------AACAACGGCTCGGACAGCGTCGTACCTGTGCAGGCCAAATCCACGCCTCAGGCATCGCTTCCGACTATCGGCGGCTCCGATCAGTGTCTGGAGAACGATTTGTTTCGAACGAAAGGCGGATTC---AGCTACACCACGGCCTCGGTCAGTCACAGCGTCTCGTCGTCGTCTCTTGACGTCGGAGTAGTCTCCGATGGC------AGCTCCCTCACCGATACTTCCAATCCTTACGGCCGGAGCATGAAGGGCTTGGGAGCCATGGATCTACGCGCT------CCTCATTTGACCGCCCAGACGGCACCTCACTACTCTTCGCTTGACCGGGAGGCACGCGTCCTCAGATACAGGGAGAAGCGGAAAAGCCGAAAGTTCGAGAAAACGATCCGCTATGCCTCCCGCAAGGCATACGCGGAGACTAGGCCGAGAATCAAGGGCCGGTTCGCGAAGAGGACAAAGGTCGAGGCGGAGGTCGACCAGATCTACTCC---GCCGCCGCCGTCCTCATGGCCGATAACAGCTACGGACTCGTCCCCTCCTTT
>Egu_1
ATGGCAAGCGAA---------------------------------------ACAGGA---GGAGGGAAGGGAGGATATTGGGGGCTGGCGGCGAGGAGATGCGACTCGTGCAAGGGGTCGCCGGCGCTGCTGTTCTGCCGGGCGGACACGGCGTATCTGTGCGGCACGTGCGACGCGCGCGTGCACGGGGCGAACAAGCTGGCTTCGCGGCACGAGCGGGTGTGGATGTGCGCCGTCTGCGAGCAGGCGCCGGCGAGCGTCACGTGCAAGGCGGACGCTGCTGCGCTCTGCGTCAGCTGCGACGCCGACATCCACTCCGCTAATCCCCTCGCCCGCCGCCATGAGCGCGTCCCCGTCATCCCCTTCCTCGAGCCCGTCGCCTCCGCCCTCAAGTCCACCGCTGCGGCCGGCGGCGGCTTCCTATTCAAG------------------------------------------GGCGCCGACGACTGTGATGAGGAG------------------------AACGAGGCGGAGGCCGCGTCGTGGCTCCTCCCGGACCCGATTCCCCCGACGATGGAGGCGCCGGAG---CTCAAAGCGGCCGACTATTTCTTCTCGGATGTGGATCCGTACCTGGATCTGGACTACGCCTCCTCGATGGACGCCCGATTCCGCCAG---------------ACAGACAGCGTCGTCCCCGTCCACGCCAAGGCGGTTGGTGGCACGCCGCCTCCGCCGCTCCTAGCGCCCGACAGCGGC---------GATTTCACTCGATCCAAGCCCTCCTACAGCTCCTACACGGCCCATTCCCTGAGTCACAGCGTGTCGTCGTCG------GAAGTGGGGGTGGTGCCGGACGGGAGCTGCGGGGCGATGGCGGACGTGACGAATCCGTACGGCGGTGCGGGGAGG---------------------------------------------------GCGGGGAACCCGGCGGCACAGATGGACCGGGAGGCGCGGGTGATGAGGTACCGGGAGAAGCGGAAGAACCGGCGGTTCGACAAGACGATCCGGTACGCGTCGCGGAAGGCCTACGCGGAGACGCGGCCCAGGATCAAGGGGCGGTTCGCCAAGCGGTCGGAGATCGAGGCAGAGGTCGACCGTATGTACTCCGCCGCCGCCGCGGTTCTCATGGTGGACCATGGTTACGGCGTCGTGCCGTCCTTC
>Egu_2
ATGGCAAGCGAG---------------------------------------ATGGAA---CGAGCGAAGGGAGGGTTTTGGGGGTTTGCGGCGAGGAGGTGCGACTCGTGCAAGGGGTCGCCGGCGCTGCTGTTCTGCCGGGCGGACTCGGCGTACCTTTGCGGCACGTGCGACTCGCGCGTGCACGGGGCGAACAAGCTGGCGTCGCGGCACGAGCGGGTGTGGATGTGCGAGGTCTGCGAGCAGGCGCCGGCCAGTGTCACATGCAAGGCAGACGCCGCCGCGCTCTGCGTCACCTGCGACGCCGACATCCACTCCGCCAACCCCCTCGCCCGCCGCCACGAGCGCGTCCCCGTCGTCCCCTTCCTCGAACCCGTCGCCACCGCCCTCAAGTCCGCCGGC---------GGCGGCTTCCTCTTCAAG------------------------------------------GGCGTCGACGACTGCGACGAGGAGGAGAAC------------GAGGCGGAGGAAGCGGAGGCCGCGTCGTGGCTCCTACCAAGTCCTACTCCCCCGATGTTGGAGGCGCCGGAG---CTGAAAACGGCGGACTACTTCTTCTCAGATGTGGATCCGTACCTGGATCTGGACTACGCCTCCTCCATGGACGCCCGATTCCACCAG---------------ACCGACAGCGTCGTCCCCGTCCAGGCCAAGACCGTCGGCGGCCCGCCACCTCCGCCCCTCCTCGCGCCTGATGGCGGCCTGGATCTCGATTTCACCCAATCCAAGCCCTCCTACAGTTCCTACACGGCCCATTCCCTGAGCCACAGCGTGTCCTCGTCG------GAGGTAGGGGTGGTGCCGGATGGTAGATACGGCGCGATGGCGGACGTGACGAACCCGTACGGCAGCGGGGGTAGG---------------------------------------------------GCGGGGAATCCGGCGGCACAGATGGACCGGGAGGCGCGGGTGATGAGGTACCGAGAGAAGCGAAAGAACCGGCGGTTCGAGAAGACGATCCGGTACGCGTCGCGGAAGGCCTACGCTGAGACGCGGCCAAGGATCAAGGGGCGGTTCGCCAAGCGAACGGAGATCGAAGCGGAGGTCGACCGTATCTACTCCGCCGCAGCGGCGGCGTTCATGGTGGACCATGGTTACGGCGTCGTGCCGTCCTTC
>Lch_1
CGATCGACGAGGAAGAAAGAT---------------------------------------------------------------------TCACGACTGGGTGGCCACTGTCCGCAACCTCAGGCCCTGCTCTTCTGCCGGGCTGACTCAGCGTTCCTCTGCATCGATTGCGACGGCAAGGTCCACGGCGCCAACAAGCTCGCCTCCCGCCACGAGCGCGTCTGGATGTGCGAGGTCTGCGAGCAGGCTCCCGCCTCCGTCACGTGCAAGGCCGACGCCGCTGCCCTCTGCGTCACGTGCGACCGCGACATCCACTCCGCCAATCCCCTCGCCCGCCGGCACGAGCGATTCCCCGTCGTCCCCTTCTACGAGTCCGCTGCCGCCGTT---AAATCTAACGCCGTTAGC---------CTCCTTGTTCCC------------GACGGCCTCCTC------------------------AAGGACGACGACGAAGATGACGAACCCAACGACACGTGTCAAGACGAGGCGGAGGCGGCCTCGTGGCTCCTCTGCAACACTAACCCTAAGCTGATGGACGGCCCGGAT---CTTAAATCCGGAGATTACTTCTTCTCCGACGTAGATCCTTATCTCGATCTCGACTACGCTTCTTCGATGGACGCGCGATTCCATCACCAGAACGGACCCGGCGCGGACAGCGTGGTCCCCGTGCAATCCAAGCCGTTCCCGTCTCCGATC------CTCAAACCGTCATCTGAGAACGTCCACGATCTGGATTTCTGCCGTCCGAAGCCATCTTAC---AGCTAC---ACTCCGTCTCTCAGCCAGAGCGTCTCTTCGTCTTCTTTGGATGTCGGAGTTGTGCCGGACGGA---------------ACGGACATCGTGAAGGCGGAGATGTCGGCCGGATCCGTT---------------------------ACGTTGAACGGGAATTCAGCAGCAGCGGCGCAGCTGTCAGGGCTCGATCGTGAAGCGAGGGTGCTGAGATACAGAGAGAAGAGGAAGAACCGGAAATTTGAGAAGACGATCCGTTACGCGTCAAGGAAAGCCTACGCTGAGACGCGGCCCAGGATCAAAGGCCGGTTCGCGAAGCGAACGGAGATCGAGACTGAGGTCGATCGGATCTACTCC---TCAGCCGCTGCTCTGATGGTCGACACCGGGTACGGCGTCGTCCCGACGTTT
>Lch_2
------------------------------------------------------------------------------------ATGTCTGGAAAACCGTGCGACTCGTGCAAATCGTCCGGGTCGCTCGTTTTCTGCCGATCCGACTCGGTCGCGCTCTGCCTCGCCTGCGACGCGAAGACCCATGGCCCCGGCACGCTCTCCTCCCGCCACGCTCGCGTGTGGATGTGCGAGGTCTGCGAGCAGGCCCCCGCCTCCGTCACGTGCAAGGCCGACGCCGCCGCCCTCTGCGCCACCTGCGACTCTGACATCCACTCCGCCAACACCCTCGCACGTCGCCACGAGCGCGTACCCGTCGCCCCCTTCCACGACTGCCCCACCTTC------CGATCCCACGCC---------------TTCGTCAAGCCA------------------------------------------------TCCGACGGTGATGACGACACGTGT------------CACGAGGAGGCGGAGGAGGCAGCCTCCTGGCTCATGTACAACCCCACCAACGTTAAGATGGACGGCCCCGAT---CTGAAATCTGGCGATTCTTTGTTCCCCGACGTTGATCCTTATCTCGATCTTGATTACGCTGTTTCGATGGACGGTGGATTT------------GGCGCCACTTCGGACAGCGTTGTTCCTGTCCAGACCAAACCCGTTCTTCCTCAGGCTCCGATTGCTCCGTCCGCGGCCGAGAATTGCATGGAACTCGACTTCTCTCATCCTAAGCCATGCTAC---AATTTC------ACTACTCTCAGCCACAGCGTTTCTTCCTCTTCGTTGGACGTCGGGGTCGTGCCGGACGGGAGCAACAGTTCCATGGCCGACATTTCGAACCCGTTTGGCTCGAACATGAAATTC------AGTATCGATTTCCCTACCTCCATTCCCACCAATGGCACTCACCAGGTGACTCAGTTACCGAGTCAGGATCGGGAAGCTCGAGTTCTGAGATACAGAGAGAAGAGGAAGAACCGGAAATTCGAGAAGACGATACGTTATGCATCGCGCAAGGCCTATGCCGAGGTGCGGCCCAGGATCAAAGGAAGGTTCGCGAAGCGAACGGAGATGGCAGTGGAGGTCGATGGGATCTACTCA---TCATCAACGGTTCTGATGGCCGATGTTGGGTATGGAGTGGTCCCCACCTTC
>Nco_1
ATGAAGGAAGACGAGAAGAGACACGGAGGGTTCGGGAATGAGGAGGATGGATACGGC---GAGATGGGAGGTGCCGGGTGGAGCATAGCGCCGAGAAAGTGTGATTCCTGCGAGGCGTCGCCGGCGATTCTCTTCTGTAGGGCCGACTCAGCCTTCCTCTGCCTGAACTGCGACTCCAAGGTGCACGGCGCGAACCGCCTGGCTTCCCGCCACGAGCGAGTCTGGATGTGCGAGGTCTGCGAGCAGGCCCCCGCAAGCGTCACCTGCAAGGCGGACTCGGCCGCCCTCTGCGTCGCTTGCGACAACGACATCCACTCCGCCAACCCGCTCGCGCGCCGTCACGAGCGCCTGCCCGTCGTGCCCTTCTACGAGCCGGCGACGGTCGCCATGAAGTCGGCCGCGACTGCGAGC------CTGCTCGTCCCAGCTGTTGAACCGGATGACCTGCTGAAGGGACGTGGCGGCGACGGCGCGGAGGAGGAAGACGAGGACGAGGAG---GCCAACGCCCGAGCGGACGAGGCCGAGGCCGCCTCTTGGCTGCTTCCCAACCCTAAGGTATGT---GCTCAGGATTGCGAA---CTCAAATCCGGAGAGTATTTTTTCCAAGACGTCGATCCTTACCTCGATCTGGACTATGGATCGTCGATGGACCACCGTTTCAACCAG------AACAACGGCTCAGACAGCGTCGTCCCTGTGCAGAACAAGTCCACGCCTCCGGCATCGGTTCGGACAATCGACGGTTCCGATCAGTGTCTGGAGAACGATTTATTCCGAACGAAACCCGGATTC---AGCTACACCACGGCCTCGCTTAGTCACAGCGTGTCGTCGTCGTCCCTCGACGTCGGAGTGGTGCCGGATGGC------AGCTGCTTGACCGATATATCAAACCCTTACGGCCGGAGCATGAAGGGCTCGGGAGCGATGGATCTGTGCGCG------CCTCACTCGACAGCGCAGACCGCACCTCACTACTCCCCGCTCGACAGGGAGGCTCGGGTGCTCAGATACAGGGAGAAGCGGAAGAACCGAAAGTTCGAGAAGACGATCCGCTACGCGTCCCGCAAGGCTTACGCGGAGACGAGGCCGAGAATCAAGGGCCGGTTCGCGAAGCGCACAGAGGTCGAGGTGGAGGTCGACCGGATCTACTCCGCCGCCGCGGCCGTCCTCATGGCCGACGCCAGCTACGGAGTCGTCCCCTCCTTT
>Osa_1
ATGGAGGCGGTGGAGGACAAG------------------GCGATGGTGGGAGTGGGAGCGGGGTACTCCTCGTCGTCGTGGGGGTTGGGGACGCGGGCGTGCGACTCGTGCGGCGGGGAGGCGGCGCGGCTCTACTGCCGCGCGGACGGGGCGTTCCTGTGCGCCCGGTGCGACGCGCGGGCGCACGGCGCC---------GGGTCGCGCCACGCGCGGGTGTGGCTGTGCGAGGTGTGCGAGCACGCGCCCGCCGCCGTCACGTGCCGGGCGGACGCCGCGGCGCTGTGCGCCGCCTGCGACGCCGACATCCACTCGGCGAACCCGCTCGCGCGCAGGCACGAGCGCCTCCCCGTCGCGCCCTTCTTCGGCCCGCTCGCCGACGCGCCGCAGCCCTTCCCCTTCTCCCAGGCCGCG------------------------GATGCCGCCGCG---------------------GCGCGGGAGGAGGATGCGGATGATGAC------------CGGAGCAACGAGGCCGAGGCGGCGTCGTGGCTTCTCCCCGAGCCCGACGACAATAGCCACGAGGATAGC------GCCGCAGCCGCCGACGCGTTCTTCGCCGACACCGGCGCGTACCTCGACCTGGACTTCGCCCGGTCCATGGACGGAATCAAG------------------------------GCCATCGGGGTACCGGTCGCGCCG---------------------------------------------CCCGAGCTGGACCTCACCGCCGGCAGCCTTTTCTAC---------CCCGAACACTCCATGGCCCACAGCTTGTCGTCGTCG------GAGGTCGCGATCGTACCGGACGCG------CTGTCGGCGGGCTCGGCGGCGCCGCCCATGGTG---------------------------------------------------------------GTGGTGGTGGCGAGCAAGGGGAAGGAGAGGGAGGCGCGGCTGATGCGGTACAGGGAGAAGCGCAAGAACCGGCGGTTCGACAAGACCATCCGGTACGCGTCCCGCAAGGCGTACGCCGAGACGCGGCCGCGCATCAAGGGCCGGTTCGCCAAGCGCACCGACGCCGACGACGAC---GACGAGGCGCCATGC---TCGCCGGCGTTCTCCGCCCTCGCCGCGTCGGACGGCGTCGTGCCGTCGTTC
>Osa_2
ATGGAGGGGGACGACAAGTCG------------------------------------GCGGTGGTGGGAGGGGCGTACTGGGGGCTGGCGGCGAGGGCGTGCGACGCGTGCGGCGGGGAGGCGGCGCGGCTGTTCTGCCGCGCCGACGCGGCGTTCCTCTGCGCCGGGTGCGACGCGCGGGCGCACGGGCCC---------GGGTCGCGCCACGCGCGGGTGTGGCTCTGCGAGGTCTGCGAGCACGCGCCCGCGGCGGTCACGTGCAGGGCCGACGCCGCCGCGCTCTGCGCCGCCTGCGACGCCGACATCCACTCCGCCAACCCGCTCGCGCGCCGCCACGAGCGGCTCCCCGTCGCGCCCTTCTTCGGCGCGCTCGCCGACGCGCCCAAGCCGGGTTCCGGTGCCCACGGCGGC------------------------GACGCGGCGGCG------------------------------------GCCGACGATGAC------------GGGAGCAACGACGCCGAGGCCGCGTCGTGGCTCCTCCCCGAGCCCGACCACGGGCAGAAAGATGGCGCC------GTCGGTGCAACCGACGAGCTCTACGCCGACTCCGACCCTTACCTCGACCTCGACTTCGCGCGCTCCATGGACGACATCAAG------------------------------GCCATCGGCGTCCAGAACGGTCCG---------------------------------------------CCCGAGCTCGACATCACCGGCGGCAAGCTCTTCTAC---------TCCGACCACTCCATGAACCACAGCGTATCATCCTCG------GAGGCGGCGGTGGTGCCGGACGCG------GCGGCGGGCGGCGGCGCTCCGATGCCGGTGGTG---------------------------------------------------------------------------AGCAGGGGGCGGGAGCGGGAGGCGCGGCTGATGCGGTACAGGGAGAAGCGCAAGAGCCGGCGGTTCGAGAAGACCATCCGGTACGCGTCCCGCAAGGCGTACGCGGAGACGCGGCCGCGCATCAAGGGCCGCTTCGCCAAGCGCACCGACGCCGACGGCGAGGACGAGGAGATGTACTCC---TCCGCCGCGGCCGCCGTCGCCGACGCCGACTACGGCGTCGTGCCGACCTTC
>Out_1
ATGGTGAAGGAAGAGGACCGT------------------AGTGTACAGGAAGTGGGAATTACGAAGGAATTTCCGGCATGGAGCATG---CCAAAGCCCTGCGACGCCTGCAGAATCGCGAGCGCCCTCTTATTCTGCAGGGCGGATTCGGCTTTCCTGTGCCATGGCTGCGACCTCAAGGTCCACGGCGCCAATAAATTGGCCTCCCGCCACGAACGGGTCTGGGTGTGCGAGGTGTGCGAGCAAGCCCCTGCGGTGGTCACATGCAAAGCCGACGACGCGGCACTCTGCGTCTCCTGCGACTCCGATATTCATTCTGCAAACCCTCTGGCTCGCAGGCACGAAAGAGTTCCGGTTGTGCCGTTTTTCGAGTGTGCCAGCATGGTTAAGGCCGCTCATGGG---------------GTCGTCGTGCCGTCGCTAAGCTGTGACGGTTTGCTC------------------------AAAGACGAGGACGAAAACGAC---------------GAGATCTATGCCGCAGAGGCCGCCTCCTGGTTGCTGCCTAATCCTAAGCACGCTGCGATGGACGCGGTTAAACTCATGCAGAGTGGTATTGATTTCTTTCCTGATGTAGATCCATTCTTGGATCTGGAATATGCATCTTCCATCGAAACCACGCGG---------------ACGGGTACCGACAGCGTGGTTCCTGTGCAAAACCAGAGCACTCTAGAGCCCGCG------------TCCACTGCCTCGGAGTGTTTCGACGCTGACGTTTCCTGC---AAGGGCGGGTAC---TGCTATCCTGCAACGTCTCTCAGCCACAGCGTTTCATCCTCTTCCTTGGATGTGGGTGTGGTTCCGGATGCT---------ACTCTGAATGACATCTCGACCCCTTTCAAGAGAGGCATG---------------TTTGAGCTG------------GCAACTCCTGCCGTCCACGTCGGCGTCCAGTACGTCCCCATGGACAGGGAGGCAAGGGTCATGAGATACAAGGAGAAAAGAAAGAACAGAAAATTTGAGAAAACCATACGGTATGCTTCCAGAAAGGCCTACGCAGAGACGAGGCCTAGGATTAAGGGCCGTTTTGCGAAGAGAACCGATGTAGAC------GTGGAGCAGATGTACAGG---TCATCC------------------GATCCGTTTGGTCTCGTTCCAACTTTT
>Pab_1
ATGGTGAAGGAGGAGGACTGT---------------AAGGTGCCCAAAGAGGCCGGAATCGTGAAGGAATTTCAAGCCTGGACTATG---CCAAAGCCCTGCAACGTATGCAGGATCGCGAGCGCTTCGCTCTATTGTAGAGCCGACTCTGCTTATCTCTGCTCCGGCTGCGACGTCAAAGTTCACGGTGCCAACAAGCTGGCGTCTCGCCACGAGAGGGTCTGGCTCTGCGAGGTCTGCGAACAGGCGCCCGCTGCTGTTACCTGCAAGGCCGACGCCGCCTCGCTCTGCGTCTCCTGCGACGCCGACATCCATTCCGCGAACCCCTTGGCGCGGAGGCACGACAGGGTCCCCATC------------------------------------------------------------------------------------------------------------------------------------------------------------------------------GCGGCATCGTGGCTGCTGCCCAATCCTAAATCGTCCTTCGTCGACGGTCCTCCTGTTTATTTCAGCGTCGTCGATTTGTTCCCAGACGTGGATCCCTATCTGGATCTCGACTACGCCTCGCCGCTGGAGGCCACC------------------GGCGGGACCGACAGCGTTGTGCCGGTGCAGAGCAACGTGAGCAGCCAGGACGGC------GCGGTGTCGACACCCTCGGATTGCTTTGACACCGAG------------AAGGTCACTTAC---AGCTATACTACCACGTCCCTCAGCCACAGCGTCTCTTCGTCCTCGCTGGATGTCGGTGTGGTTCCTGACGCC---------ACGCTAAGCGACATGTCGAGGCCTCTTAACAGAGGGGTG---------------TTCGAGCTG---------GCAAACCCAGGCGTTATGAACGTGGGCATCCAGTACGTCCAGCTGGACCGCGAAGCTAGGGTTCTGAGATATAAGGAGAAAAGAAAGAACCGGAAGTTCGAGAAAACGATCAGGTATGCTTCCAGGAAGGCTTATGCAGAGACCAGGCCGCGGATCAAAGGGCGCTTTGCCAAGCGGGTCGATGCTGAC------GTGGCTCAGATGTACACG---TCGGCC---------------GAGCTCAGCTACGGCCTCGTCCCGTCGTTT
>Ppe_1
ATGGGAATCCAA---------------------------------------GCCGGT---GGTTGGAGGACAATGGCTGGCGGCCTAGTCGCGAAGCCGTGCGACTCGTGCAAGAACTCCGCCGCGGTGCTGTTCTGCCGAGCCGACTCGGCTTTCCTCTGCTTGACCTGCGACGCCAAGATCCACGCAGCCAACAAGCTGGCCACGCGCCACGAGCGCGTCTGGATGTGCGAGGTCTGCGAGCAGGCTCCTGCGTCAGTCACGTGCAAGGCCGACGCCGCCGCCCTCTGCGTCACGTGCGACGCCGATATCCACTCCGCCAACCCCCTCTCCCGCCGCCATGACCGGGTCCCGGTCGAGCCGTTCTTCGACTCGGCCGAGTCTATCATCGTCAAGTCCGCCGCCGCCTCCTCCTCTTTCCTACTCCCA------------AACGGCGCCGTT------------------------CCGTCTCACACTAAAGACGAT---------------------GAAAACGACGCGGCGTCGACCTGGCTTATCCCCAACTTGAATTTCAACCTCATGGATGCTCCGGATATCATCAAGTCCTCCGAGTTGTTCTTCCCCGAAATGGACTCGTTGCTGGAGTTCGATTACCCGAACCCGATCCACCACGATATT---------TCGGGTTCAGGTACGGACAGTGTTGTTCCGGTTCAACCCGACCCGCTACCACCCCCTTCAATCAACCGCGTCTCTGCCGAGCAAAATTGCTTCGACCTCGAATTTTGTAGAAGCAAGCTTTCTTCTTCCAGCTATCCAACTCAGTCGCTCAGCCAAAGCGTTTCCTCGTCGTCCGTGGAGGTTGGAGTTGTTCCTGACGGA------AACTCCATGTCCGATATATCGTATCCTTTCGGCCGAAACGCGAACCATAACGTTTCGGATCCCAGCGCACAGGTCTCGGCGACCACCGCGAACCAAGTGGCCACACAGCTCAGCGGACTCGACAGGGAGGCTAGGGTTTTGAGGTACAGAGAGAAGAGGAAGAACCGAAAGTTCCAGAAGACCATCAGGTACGCTTCGCGGAAAGCGTACGCCGAAACTCGCCCGAGAATCAAAGGCCGGTTCGCGAAACGCACCGAAACCGAAATCGAGGTTGATAACATCTACGGC---TCCGCTCAGGGGGCCTTTATTCCCGAGACATACGGCGTCGTTCCGACGTTC
>Ppe_2
------------------------------------------------------------------------------------ATGGCGTCGAAGCTCTGTGACTCGTGCAAATCGGCGACGGCGACTCTGTTCTGCCGAGCTGACTCAGCCTTCCTCTGCGTCAACTGTGACTCCAAGATCCACGCCGCCAACAAGCTCGCTTCCCGCCACGCCCGAGTCTGGCTCTGCGAGGTCTGCGAGCAAGCCCCCGCTCACGTAACGTGCAAGGCCGACGACGCCGCTCTCTGCGTCACGTGTGATCGAGACATCCACTCGGCCAACCCTCTTAGTCGCCGCCACGAGCGAGTCCCCGTGACGCCCTTCTACGACTCGGGTAACTCGGCCGCCAACTCAGCCCCCGTCGTCAAA------TCTGTTGTCAACTTCCTCGAC---GACCGTTACTTC------------------------TCCGACGTGGACGGTCAAGACGCAGAGACTGAGGTGAGCAGGGAAGAGGCCGAGGCTGCTTCGTGGCTGCTCCCAAATCCGAAG------GCAATGGAGAATCCGGAT---CTGAACTCGGGCGAGTACTTTCTCCCGGAAATGGATCCGTATTTGGATCTGGACTACGGGCAT---GTGGATCCGAAGCTTCAGGAGCAGAACAGTTGCGGTACAGACGGCGTCGTGCCGGTTCAGAGCAAAAGCGTTCAGCCTCAGCTC---------------GTCAATGACCACAGCTTCGAAATTGACTTCTCCGCCGCGTCCAAGCCATAC---GTCTATCACGCTCAGTGTCTGAGCCAGAGTGTATCATCGTCGTCTATGGACGTTAGCGTTGTGCCAGATGGCAAC---ACGACGATGACGGACGTGTGCGATCCTTACACCAAGTCAATGAGC------------------------------GCGGCGGTGGAGTCAACACATCAGGCGGTTCAGATTTCATCGGCTGATCGCGAAGCGAGGGTGTTGAGGTACAGAGAGAAGCGAAAGAACCGAAAGTTCGAGAAGACGATACGTTACGCTTCGAGGAAAGCGTATGCGGAGACGAGACCGCGAATCAAAGGCAGGTTCGCTAAGCGCACAGAAGTGGAAATCGAAGCGGAACGTCTG---------------------------------TGCCGGTACGGCGTCGTTCCGTCGTTC
>Vvi_1
ATG---------------------------------------------------------GTTGTTGAAGTGGAAAGTTGGAGGATGGCGTCCAAGCTCTGCGACTCCTGTAAATCGGCCCCGCCCACTCTCTTCTGCCGTGCCGACTCCGCCTTTCTGTGCGTGGCCTGTGACTCCAAGGTCCATGCGGCCAACAAGCTCGCCTCTCGCCACGCGCGGGTGTGGATGTGCGAGGTCTGCGAGCAGGCTCCTGCCCATGTCACGTGCAAGGCCGACGCCGCCGCTCTCTGCGTCACATGCGACCGCGATATCCACTCCGCCAACCCTCTCGCTCGCCGCCACGAGCGAGTTCCGGTGGTGCCGTTCTACGACTCTGCCGCCGCTGCTGCTAAGTCCAACGCCGTCAAC---------CTTCTAGTTGAC------------GACCGTTATTAC------------------------TCCGATCCCGACGGCGAT---------------GCTAGCCGCGAAGAGGCCGAGGCCGCTTCCTGGTTGCTCCCGAACCCAAACCCTAAGCTCGCTGAGAGTTCAGAT---CTGAATTCGAGTCATTACATGTTCTCTGACATAGATCCGTATCTGGATCTGGATTATCCGTCG---ATGGATCCAAAGCTTCAGCAGCAGCAAAGTTCGGGAACTGATGGAGTTGTTCCAGTACAGAACAAGAGTGTTCAAGCTCCATTG---------------GTGAACGACAACTGCTTTGACATGGATTTCTCAGGCTCCAAGTCCTTCTAC---------AACGGACAATCTCTCAGCCAAAGTGTATCGTCCTCCTCTTTAGAAGTGGGAGTCGTGCCAGATGGT------AACGCCATGGTTGATGTAACAAACCCTTTCGGTAGATCGATGAACACC---------------------------GGATCCGAATCAGCTAATCAAACTGCTCAAATTTCATCAGGAATAGATCGAGAAGCTAGGGTTTTGAGGTACAGAGAGAAGAGAAAGAACAGAAAGTTTGAGAAAACGATCCGATACGCATCACGAAAAGCCTACGCCGAAACGAGACCGAGAATCAAGGGAAGGTTCGCGAAGCGATCGGAGATCGAAGTCGAT------------TACAGC---TCGTCTGGAGCACTGACCGCCGACTCAGGATACGGCGTCGTTCCATCGTTT
