# Supplementary material for: The Chloranthus sessilifolius genome provides insight into early diversification of angiosperms
Source: Nat Commun. 2021 Nov 26;12:6929. doi: 10.1038/s41467-021-26931-3 (PMC8626421; doi:10.1038/s41467-021-26931-3)
Supplement: Supplementary file 4 — Source Data [file 41467_2021_26931_MOESM4_ESM.zip › Fig. 3a, c, e and Supplementary Figure 12, 14, Phylogenetic tree/LCG_multi-species coalescent-based/group_1095_CDS.treefile]

(Aco_1:0.3127488283,((((((((Ash_1:0.2395620621,Ash_2:0.2825472123)100:0.1982460675,(Osa_1:0.2695724302,Osa_2:0.0469396277)100:0.3901375510)76:0.0796214469,(Egu_1:0.0751197503,Egu_2:0.0556530512)98:0.0997528999)100:0.1802900205,(Atr_1:0.3221361897,(((Efe_1:0.0343818454,Efe_3:0.0581905240)45:0.0000027071,Efe_2:0.0271016977)75:0.0142294471,Nco_1:0.0514176700)100:0.2191242608)97:0.1194670053)56:0.0538470187,(Out_1:0.3136724797,Pab_1:0.2642086168)100:0.3676840154)47:0.0282134491,((Cka_1:0.1802640032,Lch_1:0.2081060311)97:0.0547644789,(Cka_2:0.4463828902,Lch_2:0.3218947055)93:0.0399583745)94:0.0582571814)61:0.0431556339,(Ppe_1:0.5288717141,(Ppe_2:0.3304051061,Vvi_1:0.1892954588)99:0.1278144339)71:0.0529824759)82:0.0835706468,Csp_1:0.1910684627)96:0.1704457528,((Cde_1:0.0468663916,Cde_2:0.0557987337)100:0.4555507520,Cde_3:0.4729818410)79:0.1599238820);
