# Supplementary material for: The Chloranthus sessilifolius genome provides insight into early diversification of angiosperms
Source: Nat Commun. 2021 Nov 26;12:6929. doi: 10.1038/s41467-021-26931-3 (PMC8626421; doi:10.1038/s41467-021-26931-3)
Supplement: Supplementary file 4 — Source Data [file 41467_2021_26931_MOESM4_ESM.zip › Fig. 3a, c, e and Supplementary Figure 12, 14, Phylogenetic tree/LCG_multi-species coalescent-based/group_1098_CDS.aln-0.2cln]

>Aco_1
---ATGGGTGTTAAAGGATTTGTTGAAGGAGGTATAGCTTCAATTGTTGCTGGGTGTTCAACACATCCATTAGATCTGATTAAGGTTCGTATGCAACTTCAGGGTGAAAACCAAGCCCCGAATCCATCAGCTGCTGCTGCTTCTCAAAATCTCCGTCCAGCTTATGCTTTCAACAATGCATCAGCAACAACTGTTCGACCCGGATCCATACCCGCTCCACCACCACCGGCACGAATCGGACCTATAGCGGTTGGAGTTCGGATCGTTCGAACGGAAGGAATAGCCGCTTTATACTCCGGCGTATCTGCTACCGTTCTTCGACAGTGTCTTTATTCAACAACTCGTATGGGTATTTACGACATTTTGAAAACAAAATGGACCGATCCCAACTCA------GGTAATATGCCTTTAGTTAGTAAAATCGGTGCTGGGTTAATTGCTGGTGGAATCGGTGCTGCTGTTGGTAATCCAGCTGATGTGGCAATGGTTCGTATGCAAGCTGATGGTAGATTACCTCTATCACAACGTAGAAATTACAAAAGTGTGATTGATGCAATCCAACGGATGGCAAAGCAAGAGGGAGTTACTAGTCTGTGGCGCGGATCATCATTAACGGTGAACCGAGCTATGATTGTGACTGCATCACAACTAGCATCATATGATCAGATCAAAGAAACAATCTTGGCTAAAGATTTGATGAAAGATGGACTTGGAACTCACGTGACATCAAGTTTTGCTGCTGGGTTTGTTGCCACATGTACATCAAATCCAATCGATGTGATTAAGACACGTGTTATGAATATGAAGGTTGAACCTGGAACTCCACCACCTTACGCCGGTGCATTAGATTGTGCTATGAAGACTATTCGTGCTGAAGGACCAATGGCTCTTTACAAAGGTTTTATTCCTACAATTTCAAGGCAAGGTCCTTTTACTGTGATATTGTTTGTTACCCTTGAACAAGTCAGAAAGCTT---TTCAAGGACTTT---------------
>Ash_1
---ATGGGCGTCAAGGGATTCGTGGAGGGCGGGATTGCTTCCATCGTGGCCGGGTGCTCCACGCATCCGCTGGATCTCATCAAGGTCCGAATGCAGCTGCAGGGAGAGTCGCCCGCGCCG---------------------GCTCCTGCGCTCCGGCCTGCTCTAGCCGTCCCTGGCTCCGCT---------------GTCGCTATGCCCCACCCACCTCCCGCCCCTCGCAGACCCGGCCCTATCGCTGTAGGCGCGCGGATCCTCCGCGCGGAGGGACCCGCAGGCCTCTTCTCCGGCGTCTCCGCCACCGTCCTCCGGCAGACCCTCTACTCCACTACTAGGATGGGCCTATACGACGTCCTCAAGACCAAGTGGTCCGGCGGCGAGGGGGCTGCTGCTGCGCTTCCCCTGCATAAGAAAATCACGGCCGGGCTGATCGCCGGCGCTGTGGGCGCAGCGGTGGGAAATCCCGCGGACGTGGCTATGGTCCGGATGCAGGCCGACGGGCGGCTGCCGGCGGCCGAGCGCCGGAATTACCAGGGCGTCGGCGACGCCATCGGGCGGATGGTGCGGCAGGAAGGGGTCGGATCTCTGTGGCGGGGATCTGCGCTGACGGTGAACAGGGCGATGATCGTGACAGCGTCGCAGCTGGCGACGTACGATCAAGCGAAGGAGGCGATCCTGGGGAAAGGGCTGCTCCCGGACGGGCTGCCGACGCACGTGGCGGCTAGCTTCGCGGCGGGGCTTGTGGCGGCGGCGGCGTCGAATCCGGTAGACGTGGTGAAGACGCGGGTGATGAATATGAAGGTGGAGAAGGGGGCGCCCCCGCCGTACGCCGGCGCGTTGGACTGCGCGATGAAGACGGTGAGGGCGGAGGGCCCCATGGCTCTCTACAAGGGATTCATTCCCACCGTCTCCCGCCAGGGTCCCTTCACGGTTGTCCTCTTCGTCACCCTCGAGCAGGTTCGCTCCCTC---CTGAAGGACTTC---------------
>Ash_2
---ATGGGCGTCAAGGCATTCCTGGAAGGCGGGGTCGCGTCCGTCGTCGCGGGATGCTCCACTCACCCGCTGGACCTAATCAAGGTCCGAATGCAGCTGCAAGGCCAGCCGGAGCCTCCA---------------------GCGGCCGCTCTCAGGCCGGCAATCGTATTCCTTAGCTCCAGTACT------------GTGGCGATTCCCTACCAGCCCACTGCTGCGCGCCGCCCCGGTCCAATCGCCGTCGGAGCTCAGATCCTCCGCGCTGAAGGCACTGCAGCCCTTTTCTCTGGCATCTCCGCCACCGTCCTTCGGCAAACTCTGTATTCCACCACCAGGATGGGCCTCTACGACATTTTAAAGACCAAGTGGTCGTCTCCTTCCTCCCCGGCTGCGGTGCTTCCCCTGCATAGGAAGATTACGGCAGGGCTGATCGCCGGCGCGGTTGGTGCGGCGGTGGGGAATCCCGCGGATGTGGCGATGGTGCGGATGCAGGCGGATGGGAGGCTCCCGGCAGCCGAGAGACGGAACTACCGGGGGGTCGGCGACGCCATTGGGCAGATGGTGAGGCGCGAAGGCGTGGGATCTCTGTGGAGGGGATCTGCGCTGACGGTCAATCGTGCGATGATCGTGACGGCATCGCAGCTCGCGACGTACGATCAGGCGAAGGAGGCTATCCTGGGGAAGGGATTGCTGCCGGACGGGCTGCCGACGCACGCGGCGGCGAGCTTTGCGGCGGGGCTGGTGGCGGCGGCTGCGTCGAATCCGGTGGATGTGGTGAAGACGAGGGTGATGAACATGAAGGTGGAGAAGGAGGCGCCGCCACCTTACGCCGGCGCATTGGACTGCGTTATGAAGACGGTGAGGGCGGAAGGGCCTATGGCTCTCTACAAGGGCTTCGTCCCCACAGTCTCCCGCCAAGGGCCCTTCACCGTCGTCCTCTTCATCACGCTCGAGCATGTTCGCTCACTC---CTCAAGGACTTG---------------
>Atr_1
---ATGGGTCTGAAAGGCTTTGTAGAAGGTGGGATCGCCTCCATTGTGGCGGGGTGCTCCACCCACCCTCTGGACCTCATCAAGGTCCGAATGCAGCTCCAAGGCGAGGCCCCATCGGCCGCCCGCCAGGCTGCG---ACCATCGCCGCCCGCCAGCCTGCCCTTGCCTTCACCACCCCGAACATA------------GCCACCGTT------GCGGCTGTTGCCCCGCCACGCCCTGGGCCCATCTCTGTTGGCCTCCAAATCATCCGTCAGGAGGGTGCTGCAGCCCTCTTCACCGGCGTCTCGGCCACCATGCTCCGCCAGACGCTTTATTCCACCACTCGCATGGGCCTCTACGATGCAATGAAGCAGAGCTGGTCTGATCCCAAAACA------GGCCGCCTGCCCTTAGCCAAGAAGATTACAGCCGGCCTCATTGCAGGTGGCATTGGCGCTGCGATTGGGAACCCGGCTGATGTTGCAATGGTCCGCATGCAGGCCGACGGCCGCCTCCCCCTAGCGCAGCGCCGAAACTACCGCGGCGTGGGTGATGCCATCTCCCAAATGGTCCGTGGCGAGGGCATCACCGCCCTGTGGCGCGGCTCCTCCCTCACCGTGCAACGTGCCATGATCGTGACTGCCTCGCAATTGGCAACCTACGATCAGGCGAAGGAAGCCATCATTGGGAACGGATTGATGAGCGACGGCCTGGGAACGCACGTGGTGGCGAGTTTTACAGCCGGGTTTGTGGCCGCTGTCGCGTCGAATCCGGTGGACGTCATAAAGACGCGGGTGATGAATATGAGGGTGGTGGAGGGGGAGGCGCCGCCCTACGCTGGGGCGCTCGATTGCGCGGTGAAGACGGTTAGGGCTGAGGGGCCGATGGCCCTTTACAAGGGGTTTATACCCACCATTTCGAGACAGGGGCCGTTCACTGTGGTGCTCTTCGTGACGCTTGAGCAGGTCAGGAAGGTG---CTCAAAGACTTC---------------
>Cde_1
---ATGGCTATCAAGGGGTTTGTAGAAGGAGGGATCGCCTCCATTATTGCCGGATGCTCCACTCACCCTCTTGATCTAATCAAGGTTAGAATGCAGCTTCAGGGGGAAACCCTAACTGGTCAACCT------------ACTCTTTCCGGCCTCCGACCGGCGTTAGCCTTCCACACTATCGCTACC------------ACTCCAGTTTCTTCCCCAATAGTCCCTCCCCCTCGTATCGGCCCAATTTCCGTCGGTGTTCGGATCGTTCAAACAGAAGGAATAGCTGCTTTATTTTCCGGTGTTTCCGCCACCGTGCTCCGCCAAACACTATATTCCACCACTCGTATGGGTCTTTACGATATTATGAAACAAAACTGGTCTGAACCTGAAACT------GGAATTCTGCCTCTTCACCGTAAGATCAGTGCCGGATTGATTGCCGGCGGAATCGGAGCAGCGGTCGGAAATCCGGCCGACGTCGCCATGGTTAGAATGCAGGCCGACGGCCGACTTCCTGTGAACCAACGTCGAAACTACCGTGGTGTTGGTGACGCCATTACTCGGATGGTGCGCCAAGAAGGTGTGATCAGCCTATGGAGAGGGTCTTCTCTCACTGTTAATCGAGCCATGATCGTTACCGCTTCTCAATTAGCGTCTTACGATCAGATCAAAGAGATACTTCTTGAGGCCGGTGTAATGAAGGATGGATTAGGTACCCACGTTACATCAAGTTTCGCTGCAGGATTTGTTGCAGCCGTGACATCCAATCCCGTGGACGTTATTAAAACGAGAGTTATGAATATGAAAGTTGAACCAGGCTGTGCTCCCCCTTACGCCGGAGCTCTGGACTGCGCGGTGAAAACAATTAAGGCAGAAGGTCCCATGGCACTGTACAAAGGTTTTATACCCACCATCTCTAGGCAAGGACCTTTTACTGTGGTACTTTTTGTAACTCTGGAGCAAGTGCAACATGGG---TGGAGGGAGTCCAAGTTTGGATATCTG
>Cde_2
---ATGGCTATCAAGGGGTTTGTAGAAGGAGGGATCGCCTCCATTATTGCCGGATGCTCCACTCACCCTCTTGATCTAATCAAGGTTAGAATGCAGCTTCAGGGGGAAACCCTAACTGGTCAACCT------------ACTGTTTCTGGCCTCCGACCGGCGTTAGCCTTCCACACCACCGTTACC------------ACTCCTGTTTCTTCAACAATAGTCTCTCCCCCTCGTATCGGCCCAATTTCCGTCGGTGTTCGGATCATTCAAACAGAAGGAATAGCTGCTCTGTTTTCCGGTGTCTCCGCCACAGTGCTCCGTCAAACACTATATTCCACCACTCGTATGGGTCTTTACGATATTATGAAACAAAATTGGTCTGATCCTGAAACT------GGAATTCTCCCTCTTCACCGTAAGATCAGTGCTGGATTGATCGCCGGGGGAATCGGAGCAGCGGTCGGAAATCCGGCCGACGTCGCCATGGTTAGAATGCAGGCCGACGGCCGACTTCCTCTGAACCAACGTCGAAACTACCGTGGTGTTGGTGACGCCATTACCCGGATGGTGCGCCAAGAAGGTGTGACCAGCCTATGGAGAGGGTCTTCTCTCACTGTTAATCGAGCCATGCTCGTTACCGCTTCTCAATTAGCGTCTTACGATCAGATCAAAGAGTTCATTCTTGAGGCCGGTATATTGAAGGATGGATTAGGTACCCACGTTACTTCAAGTTTCGCTGCCGGATTTGTTGCAGCTGTGACATCCAATCCTGTGGACGTTATTAAAACGAGAGTTATGAATATGAAAGTTGAACCGGGCTGTGCTCCTCCTTACGCTGGAGCTCTGGACTGTGCAGTGAAGACGATTAAGGCAGAAGGTCCCATGGCACTGTACAAAGGTTTTATACCCACCATCTCTAGGCAGGGACCTTTTACTGTGAACATGGGTGGGGGAGTCAAGGATTCCTGTGATCTTTCATTGAAGAATCAA---TTCGGACAAAGT
>Cka_1
---ATGGGTGTGAAAGCGTTTGTTGAAGGTGGAATCGCGTCCATCATCGCCGGTTGCTCCACTCATCCGCTCGACCTGATCAAGGTCCGCCTCCAACTCCAAGGCGAAAACCCCACCATTTCAGCT------CAGCCCATCCAAACCAATCTCCGCCCCGCATTAGCCTTCCACACCACCACCACC------------ACCACAACCGCCGCCACCGCCGCCGCCCCTCCCCGCGTCGGACTCGTCACGGTCGGCGTCCGCATCTTCCGCACCGAAGGCGTCACCGCCCTATTCTCCGGCGTCTCCGCCACCGTCCTCCGCCAGACACTCTACTCCACCACCCGCATGGGCCTCTACGACATCCTCAAAACCAAATGGACCGACCCCAACTCC------GGCCACATCCCCCTCGTCAGAAAGATCGCCGCCGGCCTCATCGCCGGAGGCATCGGCGCCGCCGTCGGGAACCCCGCCGACGTCGCCATGGTCCGGATGCAGGCCGACGGCCGCCTCCCGCCGGACCAGCGCCGGAACTACCGGAGCGTGGTCGACGCAATCGGCCGGATGTCGAAGCAGGAGGGTGTCACTAGCCTGTGGCGCGGCTCGTCCCTTACCGTCAACCGCGCCATGATCGTGACCGCCTCCCAGCTCGCCACCTACGACCAGGTGAAGGAGGCGATTCTGGAGAGTGGGACCATGAGGGACGGCCTCGGGACCCACGTTACGGCGAGCTTCGCCGCCGGGTTCGTGGCGGCCGTGGCATCGAACCCGGTCGATGTGATCAAGACCAGGGTGATGAACATGAAGGTAGAGGCCGGCGGCAAGGCTCCGTACGCCGGGGCGTTAGATTGCGCTCTGAAAACGGTCCGAGCCGAGGGGCCCATGGCCCTTTACAAGGGGTTCATACCCACTATATCACGACAGGGGCCTTTCACAATTGTCCTGTTTGTAACACTTGAACAGGAGACAGATATGGAGTGGAAGACTGAC------GGAATGAAT
>Csp_1
---ATGGGTCTAAAAGGCTTCGTGGAAGGGGGGATTTCTTCGATCATTGCAGGGTGTTCTACGCACCCCCTAGATCTGATCAAGGTTCGAATGCAGCTCCAAGGCGAAAATTCGCGAATAAATCAA------------CCCGTTCTGAATCTTCGCCCCGCCTTAGCGTTTTCTGCGACTTCGACAACCGTC------ACCACCTCCACCTCACCAGCCGCCGCGGCTCGACCGGCCGGTCCGATCCGGGTCGGCATCCAAATCTTCAAAAACGAAGGGGTGGCCGCCCTTTATTCCGGCGTGTCGGCGACCGTCCTCCGACAAACGCTCTACTCAACCACCCGCATGGGCCTCTACGACATCCTCAAACAAAATTGGTCGGACCCGACCACC------GGCACCCTCCCGCTCTACCGGAAAATTACCGCCGGTCTGGTCGCCGGCGGAATCGGAGCCGCCGTTGGAAACCCGGCTGACGTAGCCATGGTCCGAATGCAAGCCGACGGCCGGCTACCGTTAGATCAACGCCGGAACTACCGTAGCGTCGTTGATGCAATCTCACGTATGTCAAGGCAAGAAGGCGTTACGAGCCTCTGGCGCGGCTCATCTCTGACAGTTAATCGTGCGATGATCGTGACGGCTTCGCAATTGGCATCGTACGATCAGATCAAGGAGACGATTCTGGAGAAGGGTTTGATGAGAGACGGGTTGGGGACCCACGTGACGGCCAGCTTCGCGGCCGGGTTCGTTGCAGCGGTCGCCTCGAACCCGATCGACGTTATTAAAACCCGAGTCATGAACATGAAGGTCGAACCGGGTTCGGCGCCACCGTACGCCGGGGCGCTAGATTGCGCCGCGAAGACGGTTAAGGCGGAGGGTCCTTGGGCACTGTATAAGGGTTTCGTGCCTACCATATCGAGGCAAGGGCCTTTCACAGTGGTACTCTTTGTTACGCTGGAGCAGGTGCGGAAGCTT---TTGAAGGATTTC---------------
>Efe_1
ATGGGTGGTGTCAAAGGTTTCGTTGAAGGAGGCATTGCTGCCGTTGTCGCCGGCGTCTCCACCCATCCTTTGGATCTCATCAAAGTCCGTATGCAACTACAGGGCGAGGCC---GCCGCC------------------GCTGCCTCCACCCTCCGCCCCGCCGTGGCCTTCGCTGGCCCTTCCCTCTCTGTCTCCACTGCCAACATTCCGCCCCCTCCTCCCCCACTGCCCCGCGTGGGGCCGATCTCCGTCGGAGTCAAGATCATAAGAACAGAGGGTGCCGCCGCTCTATTCAATGGCGTCTCCGCCACCGTTCTGCGGCAAGCCCTCTACTCCACCACCAGGATGGGTCTGTACGACATCTTCAAGGACAAGTACTCCGACCCAGCCACC------GGGAAACTGACCCTGCTTCAAAAGATCGGGGGAGGGCTCGCGGCCGGCGGTATCGGGGCAGCTGTGGGCAATCCGGCCGACGTGGCAATGGTGAGGATGCAGGCGGACGGCCGATTGCCGGTGGAGCAGCGGCGGAACTACACGAGCGTGGGTAACGCCATTTCTCGGATGGTGAAAAATGAAGGGGTGACGAGTCTGTGGCGGGGCTCATCGATGACGATCCAGAGGGCGATGCTGGTGACGGCGTCGCAGCTGGCAACGTACGACCAAGTGAAGGAGGCGATAATCGGGAACGGGCTGATGGGGAACGGGCTGGGCACGCACATCACATCGAGCTTCGCCGCCGGAATCGTGGCGGCCGTGGCCTCGAATCCGGTCGACGTGATCAAGACGAGGGTGATGAACATGAAGGTGGTGCCGGGAGAGGCGCCGCCGTACGCCGGGCCTCTGGACTGCGCGTTGAAGACGGTCAGAGCAGAAGGGCCGATGGCACTTTACAAGGGCTTCATACCCACCATCACCAGGCAGGGCCCCTTCACCGTCATGCTCTTTGTCACTCTGGAGCAGGTGGAAGAAAGCACTTCGCCGGACTTTTCTTTTGGTCTTCAA
>Efe_2
ATGGGTGTTGTCAAAGGATTCGTTGAAGGAGGCATTGCTGCCATCGTCGCCGGCGTTTCCACCCATCCTTTGGATCTCATCAAGGTCCGTATGCAACTACAGGGCGAGGCCGCCGCCGCC------------------GCTGCCTCCACTCTCCGACCCGCTGTGGCCTTCGCTGGCACTTCCGCCTCTGTCTCCACTGCCAATATCCCGCCCCCTCCTCCGCCACCACCCCGCGTGGGACCGATCTCCGTCGGAGTCAAGATCATAAGAACAGAGGGTACCGCCGCTCTATTCAATGGCGTATCCGCCACCGTTCTGCGGCAAGCCCTCTACTCCACCACCAGGATGGGTCTGTACGACATCTTCAAGGACAAGTACTCCGACCCAGCCACC------GGGAAACTGACCCTGGTCCAAAAAATCGGGGGAGGGCTCGCGGCCGGCGGGATCGGGGCGGCCGTGGGCAACCCGGCCGACGTGGCCATGGTGAGGATGCAGGCGGACGGCCGGTTGCCGGTGGAGCAGCGGCGGAACTACACGAGCGTGGGGAACGCCATATCCCGGATGGTGAAGAATGAAGGGGTGACTAGTCTGTGGCGGGGCTCGTCGATGACGATCCAGAGGGCGATGCTGGTGACGGCGTCGCAGCTGGCAACGTATGACCAAGTGAAGGAGGCGATCATCGGGAACGGGCTGATGGGGAACGGGCTGGGTACACACGTCACGTCGAGCTTCGCCGCTGGAATCGTGGCTGCCGTGGCCTCGAATCCGGTGGACGTGATTAAGACGAGGGTGATGAACATGAAGGTGGTGCCGGGGGAGGCGCCGCCGTACGCCGGGCCTCTGGACTGCGCGTTGAAGACGGTCAGAGCGGAAGGGCCGATGGCGCTTTACAAGGGCTTCATACCCACCATCACCAGGCAGGGCCCCTTCACCGTCATGCTCTTCGTCACTCTGGAGCAGGAGAAGAAGGGGAACTTTGCTGTTTTT---TTC---------
>Efe_3
ATGGGTGTTGTCAAAGGTTTCGTTGAAGGAGGCATTGCTGCCGTTGTCGCCGGCGTCTCCACCCATCCTTTGGATCTCATCAAGGTCCGTATGCAACTACAGGGCGAGGCC---GCTGCC------------------GCCGCTTCCACCCTCCGCCCCGCTGTGGCCTTCGCTGGCCCTTCTCCCTCTGTCTCCACTGCCACCTTCCCGCCTCCTCCTCCGCCACCGCCCCGCGTGGGACCGATCTCCGTCGGAGTCAAGATCATAAGAACAGAGGGCTCCGCCGCGCTGTTCAACGGCGTCTCCGCCACCGTTCTGCGGCAAGCCCTCTACTCAACCACCAGGATGGGTCTGTACGACATCTACAAGGACAAGTACTCCGATCCAGCCACC------GGGAAACTGACCCTGGTCCAAAAGATCGGAGGAGGGCTCGCGGCCGGCGGGATAGGGGCGGCTGTGGGCAACCCGGCCGACGTGGCTATGGTAAGGATGCAGGCGGACGGCCGGTTGCCGGTGGAGCAGCGGCGGAACTACACGAGCGTGGGGAACGCCATCTCCCGAATGGCGAAGAATGAAGGGGTGACGAGTCTGTGGCGGGGCTCGTCGATGACGATCCAGAGGGCGATGCTGGTTACGGCTTCACAGCTGGCAACGTACGACCAAGTGAAGGAGGCGATCATCGGGAACGGGCTGATGGGGAACGGCTTAGGCACGCACATCACGTCGAGCTTCGCCGCCGGAATCGTGGCGGCCGTGGCCTCGAACCCGGTGGATGTGATCAAGACGAGGGTGATGAACATGAAGGTGGTGCCGGGGGAGGCGCCGCCGTACGCCGGACCTTTGGACTGCGCGTTGAAGACGGTCAGAGCGGAAGGGCCGATGGCGCTCTACAAGGGCTTCATACCCACCATCACCAGGCAGGGCCCCTTCACTGTCATGCTCTTCGTCACTCTGGAGCAGAACTCTGATCTTAAGTTTTCTGATTTC---TTC---------
>Egu_1
---ATGGGTGTGAAAGGATTCGTTGAGGGCGGCATCGCCTCCATCGTGGCCGGCTGCTCCACCCACCCGCTCGACCTCATCAAGGTCCGAATGCAGCTCCAGGGGGAGTCGCTGAGCCCG------------------GCGGTCTCCGCCCTCCGCCCCGCTCTCGCCTTCCCCACCACCGCCACC------------GTCACCCTCCCACCG------------CCGCCGCGCCCCGGCCCACTCGCCGTCGGCGCCCAGATCCTCCGCTCCGAGGGTCCCTCCGCCCTGTTCTCCGGCGTTTCCGCCACCGTCCTCCGCCAGACTCTCTACTCCACCACCCGCATGGGCCTGTACGACATCCTCAAGAAGAAGTGGTCCCCTGCCGGCGAT------AACGCGCTCCCGATCCACCGCAAGATCGCCGCCGGCCTCATCGCTGGCGGGATCGGCGCCGCCGTCGGGAACCCCGCTGACGTGGCCATGGTTCGGATGCAGGCCGACGGCCGGCTCCCGGCGGCGGAGCGGCGGAACTACAAGAGCGTGGTGGACGCTATCGGGCGGATGGTGAGGAGCGAGGGGTTGGGGAGCCTGTGGCGAGGGTCGTCGCTGACGGTGAACCGGGCGATGATCGTGACGGCGTCGCAGCTGGCGACGTACGACCAGGCGAAGGAGGCGATCCTGGCGCATGGGGTCATGGAGGACGGCCTGGGGACGCATGTGACGGCGAGCTTCACCGCCGGGCTGGTGGCGGCAATGGCGTCGAACCCAGTGGACGTGGTGAAGACGAGGGTGATGAACATGAAGGTGGAGAAGGGAGCGGCGCCACCGTACGCCGGAGCGCTCGACTGCGCGCTGAAGACGGTGAGGGCCGAGGGGCCGATGGCGCTCTACAAGGGCTTCATCCCCACCGTCTCCCGCCAGGGGCCGTTCACGGTGGTCCTCTTCGTGACGCTCGAGCAGGTCCGCAAGATC---CTCAAGGACTTC---------------
>Lch_1
---ATGGGTGTGAAAGCATTCGTCGAAGGCGGCATCGCCTCCATCATCGCAGGCTGCTCCACCCACCCTCTCGACCTAATCAAGGTCCGTCTCCAGCTCCAAGGAGAAAACTCAATTCCA------------------GCCCAGCCCAATCTCCGCCCAGCCCTCGCCTTCCATACCACTACCGCC------------GGCGCCACCATCCCGGCTCCTCCACGTCCTCCCCGCGCCGGCCCAATCTCCGTCGGCGTCCGCATCGTCCGCACCGAGGGCGTCTCCGCCCTCTTCAACGGCGTCTCCGCCACAGTCCTCCGTCAGACCCTCTACTCCACCACCCGCATGGGCCTCTACGACATCCTCAAGACGCGCTGGACCGACCCCAACTCT------GGCAACATCTCCCTCGTTCGCAAGATCGCCGCCGGCCTCATCGCCGGCGGCATCGGCGCCGCGGTCGGCAACCCTGCCGACGTCGCCATGGTCCGGATGCAGGCCGACGGTCGCCTCCCCGTCGATCAGCGCCGGAACTACCGCAGCGTGCTCGACGCCATCACCCGCATGTCGAAGCAGGAAGGGGTCACGAGCCTGTGGCGCGGATCGTCCCTGACCGTCAATCGGGCGATGATCGTGACCGCGTCGCAGCTGGCGTCGTACGATCAGATCAAGGAGACGATCTTAAAGAAGGGCTATATGAAGGACGGGCTTGGGACGCACGTGACTGCGAGCTTTGCTGCTGGGTTCGTTGCGGCGGTGGCGTCGAATCCGGTCGACGTTATAAAGACAAGGGTCATGAACATGAAGGTGGAGGAAGGGGGGAAGGCCCCGTACGCGGGGGCGCTAGATTGCGCCGTGAAGACAGTGCGCTCGGAGGGAGCGATGGCTCTCTACAAGGGGTTCGTGCCGACGATTTCGAGGCAGGGACCTTTCACCGTCGTGCTGTTCGTGACGCTGGAGCAGATGGAAGTGGAG---ATATTTGATGAGGAGTTTGGAATGAAC
>Lch_2
ATGATGGGTGTGAAAGCATTCGTCGAAGGCGGCATCGCCTCCATCATCGCAGGCTGCTCCACCCACCCTCTCGACCTAATCAAGGTCCGTCTCCAGCTCCAAGGAGAAAACTCAATTCCA------------------GCCCAGCCCAATCTCCGCCCAGCCCTCGCCTTCCATACCACTACCGCC------------GGCGCCACCATCCCGGCTCCTCCACGTCCTCCCCGCGCCGGCCCAATCTCCGTCGGCGTCCGCATCGTCCGCACCGAGGGCGTCTCCGCCCTCTTCAACGGCGTCTCCGCCACAGTCCTCCGTCAGACCCTCTACTCCACCACCCGCATGGGCCTCTACGACATCCTCAAGACGCGCTGGACCGACCCCAACTCT------GGCAACATCTCCCTCGTTCGCAAGATCGCCGCCGGCCTCATCGCCGGCGGCATCGGCGCCGCGGTCGGCAACCCTGCCGACGTCGCCATGGTCCGGATGCAGGCCGACGGTCGCCTCCCCGTCGATCAGCGCCGGAACTACCGCAGCGTGCTCGACGCCATCACCCGCATGTCGAAGCAGGAAGGGGTCACGAGCCTGTGGCGCGGATCGTCCCTGACCGTCAATCGGGCGATGATCGTGACCGCGTCGCAGCTGGCGTCGTACGATCAGATCAAGGAGACGATCTTAAAGAAGGGCTATATGAAGGACGGGCTTGGGACGCACGTGACTGCGAGCTTTGCTGCTGGGTTCGTTGCGGCGGTGGCGTCGAATCCGGTCGACGTTATAAAGACAAGGGTCATGAACATGAAGGTGGAGGAAGGGGGGAAGGCCCCGTACGCGGGGGCGCTAGATTGCGCCGTGAAGACAGTGCGCTCGGAGGGAGCGATGGCTCTCTACAAGGGGTTCGTGCCGACGATTTCGAGGCAGGGACCTTTCACCGTCGTGCTGTTCGTGACGCTGGAGCAGGTCCGGAAGCTG---CTTAAGGATTTT---------------
>Lch_3
ATGATGGGTGTGAAGGGATTCGTGGAAGGTGGCCTTGCCTCCATCGTCGCCGGCTGCTCGACCCACCCTCTCGACCTCATCAAGGTCCGTCTCCAGCTCCATGGAGAAGCTCAA------------------------------------------------------------------ACCACCACCATC------GCCTCCACC------------------CCACCCCGTGTCGGCCCCATCTCCGTCGGAGCCCGCATTGTCCGCACCGAAGGCCTCCCCGCACTCTTCTCCGGTATCTCCGCCACCGTCCTTCGCCAGACCCTCTACTCCACCACCCGCATGGGCCTCTACGAGATCCTCAAATCCAAATGGTCCGATCCCGACTCC------GCCACCATCCCCCTCCAACGCAAGATCGCCGCCGGCCTCATCGCTGGCGGCGTGGGAGCCGCCGTCGGCAACCCCGCCGACGTTGCCATGGTCCGGATGCAGGCCGATGGGCGCCTCCCGCCGGAGCAGCGCCGGAACTACCGCAGCGTGGCGGATGCGATCAGACGGATGGCGAAGCAGGAGGGCATTACGAGCCTGTGGAGGGGATCGTCGCTGACCGTCAACAGGGCGATGATCGTGACCGCGTCGCAGCTGGCGACGTACGATCAGGTGAAGGAGATGATGTTGGAAAAGGGGCTGATGAACGATGGGATCGGGACCCACGTGGCGGCGAGCTTCACGGCGGGGTTCGTGGCGGCGGTGGCGTCAAACCCGGTGGATGTGATAAAGACGAGGGTGATGAATATGAGGGTGGGGGAAGGGGAGAAGCCGCCGTACGCCGGGGCGCTAGATTGCGCCGTGAAGACAGTGCGCTCTGAGGGAGCGATGGCGCTTTATAAGGGGTTTGTTCCCACCATTTCGAGACAAGGGCCATTCACGGTCGTTCTCTTTGTTACGCTTGAGCAGGTTCGGAAGCTG---CTCAAGGACTTC---------------
>Nco_1
ATGGGTGGTGTCAAAAGTTTCGTTGAAGGAGGCATCGCCGCCGTCGTCGCCGGCGTCTCCACCCATCCTTTGGATCTCATCAAGGTCCGTATGCAACTACAGGGCGAGGCTGCCGCCGCC------------------GCCGCCTCCACCCTCCGCCCCGCTGTGGCCTTCGCTGGCCCTTCCCCCTCCGTCTCCACTGCCACCATCCCACCCCCGCCTCCGCCGCCACCCCGCGTCGGACCGATCTCCGTCGGAGTCAAGATCATAAGAACAGAGGGTCCTGCCGCGCTCCTTAACGGCGTCTCCGCCACCGTTCTGCGGCAAGCCCTCTACTCCACCACCAGGATGGGTCTGTACGACATCTACAAGGAGAAATACTCCGACCCAGCCACC------AGGAACCTGACCCTGGTCCAGAAGATCGCGGGCGGGCTCGCGGCCGGCGGGATCGGGGCGGCTGTAGGCAACCCGGCCGACGTGGCCATGGTGAGGATGCAGGCGGACGGCCGGTTGCCGGTGGAGCAGCGGCGGAACTACACGAGCGTGGGGAACGCCATCTCCCGGATGGCGAAGAATGAAGGAGTGACGAGCCTGTGGCGAGGTTCGTCGATGACGATCCAGAGAGCGATGCTGGTGACGGCGTCGCAGCTGGCAACGTACGACTCCGCGAAGGAGGCGATCATTGGGAACGGGCTGATGAGGGATGGGCTGGGCACCCACGTCACGTCGAGCTTCGCCGCCGGGATCGTGGCGGCCGTGGCCTCGAACCCGGTGGATGTGATCAAGACGAGGGTGATGAACATGAAGGTGGTGCCGGGGGAGGCGCCGCCATACGCCGGGCCTCTGGACTGCGCGTTGAAGACGATCAGAGCAGAGGGGCCGATGGCGCTCTACAAGGGCTTCATACCCACCATCACCAGGCAGGGGCCCTTCACCGTCATGCTCTTCGTCACTCTGGAGCAGGTCAGAAAGCTG---CTCAAGGATTTC---------------
>Osa_1
---ATGGGGTTCAAGGGATTTGTGGAGGGTGGCATCGCGTCCATCGTCGCTGGGTGCTCGACGCACCCGCTCGATTTGATTAAGGTGAGGATGCAGCTGCAGGGGGAGGCGTCGGCGGCGGCGGCGGCGGTCGCGCCGGCGCAGGCGGCGCTGCGGCCGGCGCTGGCGTTCCACGCGGGGCAGGCC------------GTGGCGATCCCGCATGACGTGATTGCGCCGAGGAAGCCCGGGCCGATAGCCGTCGGCGCGCAGATCCTGCGGGCGGAGGGCGCGGCGGGGCTCTTCTCCGGCGTGTCGGCCACCATGCTGCGCCAGACGCTCTACTCCACCACCCGGATGGGGCTCTACGACATACTGAAGAAGAAGTGGACCCAGGAGAACGGC------GGCGTGCTGCCGCTCCACCGCAAGATCGCCGCTGGGCTCATCGCCGGCGGGGTCGGCGCCGCCGTGGGGAACCCGGCCGACGTCGCCATGGTGCGGATGCAGGCCGACGGGCGGCTCCCGCTCGCCGAGCGCCGGAACTACCGCAGCGTCGGGGACGCCATCGGCCGGATGGCGCGCGACGAGGGCGTCCGCAGCCTGTGGCGCGGGTCGTCGCTGACGGTGAACCGCGCCATGATCGTCACGGCGTCGCAGCTGGCCACCTACGACCAGGCCAAGGAGGCCATCCTGGCGCGCGGCCCCGGCGCCGACGGGCTGGGCACGCACGTCGTGGCCAGCTTCGCCGCGGGGCTCGTCGCCGCCGCGGCGTCCAACCCCGTGGACGTGGTGAAGACGAGGGTGATGAACATGAAGGTGGCGCCCGGCGCGCCGCCGCCCTACTCCGGCGCCATCGACTGCGCGCTCAAGACGGTGCGGTCGGAGGGCGTCATGGCGCTGTACAAGGGGTTCATCCCCACCGTGTCGCGCCAGGGCCCCTTCACCGTCGTGCTCTTCGTCACGCTCGAGCAGGTGCGCAAGGTC---TTCAACGGCGTCGAGTTC---------
>Out_1
---ATGGGTGTGAAGGCATTTGTGGAAGGAGGAATAGCCTCTGTGGTGGCCGGATGTAGCACCCACCCGCTGGATCTGATAAAGGTGCGAATGCAGCTTCAAGGCGAGGCGCCA---------------------------------ACCGCGCGTCCCGCTTTTGCCTTGGCCAAC---------------------GCGGGGCTCCCAACTGCGCAG------ATACCGCGTCCAGGACCAATCTCTGTGGGAATCCGCGTGGTTCGAACCGAGGGTATCCCTGCGTTGTTTTCCGGTGTCTCTGCAACTGTTTTACGGCAAGTTCTGTACTCCACCACGCGAATGGGATTATACGAAATGCTTAAGGAGCAATTGCAGGAACCGGGTGCGAAACCTGGCAGCTTACCCCTGGTCAAGAAAATTGCCGCGGGGTTAGTTGCGGGAGGCATCGGTGCGGCCGTCGGTAACCCTGCCGACGTTGCCATGGTTAGAATGCAAGCTGATGGACGCCTTCCGGTTAACCAGAGGCGTAACTACAGCAGTGTTGCCGACGCCATTGCACGCATGGTTCGTCAGGAGGGCGTCACTTCGCTCTGGACGGGGTCGTCTTTGACGGTTCAGAGGGCCATGATTGTTACGGCTTCGCAGCTTGCGACATATGACCAGATCAAGGAGAGCATTATTTCGCATAATATTATGAAGGATGGGCTTGGCACCCATGTGACCTCCAGCTTCAGCGCTGGGTTTGTGGCCGCCGTGGCTTCGAATCCCGTGGACGTTATCAAGACGAGAATTATGAACATGAAGCCTGAGCCTGGACAGCCTGCTCCTTATTCCGGAGCGCTTGACTGTGTCGTGAAGACTGTCAAGGCCGAGGGTCCTATGGCACTTTACAAGGGCTTTATACCCACAGTGACTAGGCAAGGTCCTTTTACTGTGGTTCTTTTTGTCACTTTAGAGCAGGTTAGGAAGATT---TTGAAGGATTTC---------------
>Pab_1
------------------------------------------------------------------------------------------ATGCAGTTACAAGGCGAGCAA------------------------------------AATGTCCGCCCCGCGTTCGCCTTTGCTAATGTGGGC---------------GCTGGTTGCCCGGCGGCGGAATTAGCTCACCAGAAGGTGGGGCCGATCTCTGTGGGAATCCGCGTGGTTCAGACGGAGGGGGTGTCTGCGCTCTTTTCTGGTGTCTCTGCAACCATGCTTCGGCAGGTCTTGTACTCGACCACTCGTATGGGTTTATACGAGATTCTGAAGGAGAAGTGGCGGGAGCCGGGTTCGAAACCTGGGAACCTACCCCTTGTCAAGAAGATCGCCGCAGGTTTGATCGCTGGAGGCATCGGTGCCGCTGTGGGTAACCCCGCTGATGTGGCCATGGTGAGAATGCAAGCCGATGGGCGCCTCCCGGTTGCTCAGAGGCGCAACTACACGAGCGTTGCCGATGCAATCGGTCGCATGGTCCGACAAGAGGGCGTCACTTCGCTCTGGACAGGGTCATCCTTGACCGTCCAGAGGGCCATGATCGTAACGGCCTCACAGCTTGCCTCCTACGATCAGATCAAGGAGACCATCATCTCCCGCGACATTATGAAGGACGGCCTGGGCACGCATGTCACCGCTAGCTTCAGTGCGGGGTTTGTGGCTGCCGTGGCTTCGAATCCCGTGGACGTTATCAAGACCCGGATTATGAATATGAATCCTAAACCAGGACAGCCGGCGCCTTATTCTGGAGCCCTGGATTGTGCTATGAAGACCATCAAGGCGGAAGGCCCTATGGCTCTTTACAAGGGATTTATTCCCACTGTGACGAGACAAGGTCCATTTACTGTCGTTCTTTTCGTTACTTTGGAGCAAGTTAGGAAGATT---TTCAAGGACCTTAATTTT---------
>Pab_2
---ATGGGTGTCAAGGGGTTTCTGGAAGGAGGGATTGCCTCGGTTGTCGCAGGATGTAGCACGCACCCTTTGGATCTGATAAAGGTGCGCATGCAGCTACTAGGCGAGCAA------------------------------------AATGTTCGCCCCGCATTCGCCTTTGCTAATGTGGGT---------------GCTGGTTACCCGGCGGTGGAATTAGCCCAGAAGAGGGTGGGGCCGATCTCTGTGGGAATCCGCGTGGTTCAGACGGAGGGGGTGTCTGCGCTCTTTTCCGGTGTCTCTGCTTCCATGCTCCGGCAGGCCGTGTACTCAACCACTTGCATGGGTTTATACGAGATTATGAAGGAGAAGTGGCGGGATCCGGATTCGAAACCGGGGAACCTACCCCTGGTCAAGAAGATCGCTGCAGGTTTGATCGCTGGAGGCATCGGCGCCGCTGTGGGTAACCCCGCGGATGTGGCCATG---------------------------------------AGGCGCAACTACACGAGCGTTTCTGATGCAATCGGTCGCATGGTCCGACAGGAGGGCGTCACTTCGCTTTGGACAGGGTCATCCTTGACCGTCCAGAGGGCTATGATTGTGACTGCCTCGCAGCTTGCCTCCTACGATCAGATCAAGGAGACCATCATCTCCCGCGACATTATGAAGGACGGCCTGGGCACGCATATTACAGCTAGTGTCAGTGCGGGGTTTATGGCTGCCATGGCTTCGAATCCCGTGGACGTTATCAAGACCCGGATTATGAATATGAAACCTAATCCAGGACAGCCGGCGCCTTATTCCGGAGCCCTGGATTGTGCTATGAAGACCATCAAGGCAGAAGGCCCTATGGCTCTTTACAAGGGATTTATTCCCACTGTGTCGAGACAAGGTCCGTTTACTCTCGTTCTTTTCGTTACTCTGGAGCAAGTTAGAAAGATT---TTCAAGGACCTTAATTTT---------
>Ppe_1
---ATGGGTGTAAAAGGCTTCGTTGAAGGTGGCATAGCTTCCATCATAGCAGGAGCTTCCACGCACCCACTTGACCTCATCAAAGTCCGCATCCAACTTCAAGGCGAATCCCACCTCCCCAACCCTTCA---------ATGCAGCCTGCTTTCCGCCCGGCCCTCGCCTTCACCTCTGCCACCAACTCCATGCCT---TCTACATTCTGCGCACCCGCTCCCCAACCACCCCGAGTGGGGCCTGTCTCCCTTGGACTCCGCATTGCGCAGACCGAAGGGGTTGCAGCGCTGTTCTCCGGGGTCTCCGCCACCATCCTCCGCCAAACCCTCTACTCCACCACCCGCATGGGCCTCTATGACATCCTCAAGCGGAAATGGGCTGACCCTGAATCC------GGAAACCTCCCGCTCCCGCGCAAGTTAGCCGCTGGACTGGTCGCTGGAGGAGTTGGCGCCGCGGTCGGCAACCCCGCTGACGTGGCAATGGTCCGCATGCAGGCTGACGGGCGCCTCCCGATCCACCAGCGCCGCAACTACAAGAGCGTGATCGACGCAATTCGGGAAATGTCGAAACACGAGGGGATCACTAGCCTGTGGCGCGGCTCATCTCTTACGGTGAACCGCGCCATGATCGTGACGGCATCACAGCTGGCGTCTTACGATCAGATGAAGGAGGTGATATTGGAGAAGGGCATCATGAACGACGGGATTGGGACCCACGTGGTGGCGAGCTTCGGGGCCGGGTTAGTGGCGGCCGTGGCGTCGAACCCGATCGACGTGATCAAGACGAGGGTGATGAATATGAAGGTGGAGGCCGGGGCTACGGCACCGTACTCGGGTGCGTTGGATTGTGCGATGAAGACAGTGAGGGCTGAGGGTCCCATGGCTTTGTATAAGGGCTTCGTTCCTACCATCTCAAGGCAAGGACCTTTTACTGTGGTCTTGTTCGTTACCTTGGAGAAGGTCCGGGAGCTC---CTCAAAGATTTT---------------
>Ppe_2
---ATGGGTGTCAAAGGTTTTGTTGAAGGAGGCATAGCATCCATTATTGCCGGGTGCACCACGCACCCTCTCGACCTCATCAAGGTCCGGATGCAGCTCCAGGGCGAGACCCACGCCCCCAACCCGAACCCTAACGCGGCTGTGCAAGCTGTTCGCCCCGCCTACGCCGCCGTCCACACCACCGCCGCTAGAGTCTCTATCCCTCTCCCTCCCCCACCTCCCCCGGCGGCGCGTGCGGGTCCGATTTCCGTCGGCGTTCGCATCATCCAACAAGAAGGTGTTGCCGCCATGTTCTCCGGCGTGTCCGCCACCATGCTCCGGCAGACTCTCTACTCCACGACGCGGATGGGCCTCTACGACATTCTCAAGCAAAAATGGACCGACCCGACGACC------CACAACATGCCGCTCCCGAGCAAGATCACCGCCGGGTTGATCGCCGGAGCCATCGGAGCCGCCGTGGGGAACCCGGCCGATGTGGCCATGGTCAGAATGCAAGCCGACGGTCGGCTCCCGGTGGCTGAGCGCCGCAACTACAAGAGCGTCATCGACGCCATAGCCCGAATGGGGAAGCAAGAAGGGGTCACGAGCCTCTGGCGGGGGTCGTCGTTGACGATCAACCGAGCGATGCTCGTGACGGCGTCGCAGTTGGCGTCGTACGATCAGATCAAGGAGACGATCCTGGACAATGGGATTCTGCGCGACGGGCTCGGGACCCACGTGACGGCGAGCTTTGCCGCTGGGTTCGTGGCTTCGGTGGCTTCGAACCCGGTCGATGTGATCAAGACCAGGATCATGAACATGAAGGTGGAGGCAGGGGCTGAGCCGCCGTACTCGGGGGCTCTGGATTGTGCGCTCAAAACGGTGCGCTCCGAGGGGCCTTTGGCGCTGTACAAAGGGTTTGTGCCTACGATTTCTAGGCAGGGACCTTTCACTGTTGTACTGTTCGTGACGCTGGAGCAGGTTCGCAAGTTG---CTCAAGGATTTC---------------
>Ppe_3
---ATGGGTGTCAAAGGTTTCGTTGAGGGAGGCTTAGCTTCCATTGTTGCAGGCTGCTCCACCCACCCGCTTGATCTCATCAAGGTCCGCATGCAGCTCCAGGGTGAGAGCAACAGCGCCGCCGCTCGGGCCCCACAGCCCGTCCACAATCTCCGCCCCGCTTTTGCCTTTAATTCCCACTCTGCCACTCTGGTG---GGCCCACCACCACCACCGCCGGCCCCGCCGGCACGCGCGGGGCCCATCTCGGTCGGAGTTCGCATCGTGCGGACGGAAGGCATCGCCGCCCTATACTCCGGCGTCTCCGCCACCGTCCTTCGCCAGACTCTCTACTCCACCACCCGCATGGGCCTCTACGAAGCCCTGAAAGTCCAGTGGGCCGACCCAAACACC------GGAAACCTCCCCCTGACCAGGAAAATCCTCGCCGGGCTCGTCGCCGGCGGAGTCGGCGCCGCCGTCGGCAACCCAGCCGACGTGGCCATGGTCCGGATGCAGGCTGGCGGC---------------------CGCGACTACAAGAACGTGGTGGACGCGATCACGAAGATGGCGAGGAGCGAAGGGATTGTTAGCCTGTGGCGCGGGTCCAGCCTCACGGTGAACCGCGCGATGATCGTGACGGCGTCTCAGCTGGCGTCGTACGATCAGATCAAGGAGGCGATCCTCGACAGGCACTTGATGAAGGACGGCCTCGGTACCCACGTGACGGCGAGTTTCGCGGCTGGGTTTGTGGCCTCCGTGGCGTCGAACCCCATCGACGTGATCAAGACAAGGGTGATGAACATGAAGGTGGAGCCCGGGCGGGAACCTCCTTATAGTGGGGCCCTGGATTGTGCCTTGAAGACTGTGAGGGCTGAGGGGCCCATGGCCCTCTACAAGGGCTTCATCCCTACGATTTCTAGGCAGGGGCCCTTCACTGTGGTGCTGTTTGTGACGCTTGAACAGCTCCGGAAGGTT---CTCAAGGATTTT---------------
>Vvi_1
---ATGGGACTCAAGGGTTTCGTTGAAGGCGGCATTGCTTCCATTGTGGCTGGATGCTCCACCCACCCACTCGATCTCATTAAGGTCCGTATGCAGCTACAGGGTGAATCCCATGTTCCCAACCAA------------GCCATTCACAATCTGAGGCCCGCTTTCGCTTTCAACTCCGCTTCTGCCACCATGGTCGGAGCTCCGTCTACGGTTCACATCCCGCCGCCTCCTCGGGTGGGTCCCGTGTCCGTGGGGGTTAAGATCGTCCAGGCCGAAGGAGTCTCCGCCCTCTTCTCCGGCGTGTCGGCCACCGTGCTGCGACAGACGCTCTACTCCACCACTCGCATGGGTCTATACGACGTTCTCAAGCAAAAATGGTCCGATCCAGATTCA------GGCAACATGCCCCTCGTGCGCAAGATAGCAGCGGGGCTAGTCGCAGGCGGCATCGGCGCCGCCGTCGGCAACCCGGCCGACGTCGCCATGGTCCGTATGCAAGCTGACGGTCGCCTGCCGGTAACCCAGCGTCGAAACTACCAGGGCGTGATTGACGCCATAACGCGGATGTCTAAGCAGGAGGGGATCGCCAGTCTGTGGCGAGGGTCGGCACTGACGGTGAACCGCGCGATGATCGTGACGGCATCGCAGCTAGCATCGTACGACCAGATAAAGGAGACAATATTGGAGAAGGGTGTGATGAAAGATGGGTTGGGAACCCACGTGACGGCTAGCTTTGCGGCGGGATTTGTGGCAGCAGTGGCGTCGAACCCAGTGGATGTAATAAAGACGAGGGTGATGAACATGAAGGTTGAGCCCGGAACGGCTCCCCCTTATTCCGGAGCGCTAGATTGCGCAATGAAGACAGTGCGCGCTGAAGGACCCATGGCCCTTTACAAGGGCTTCATTCCTACTATCTCGAGGCAGGGACCTTTCACTGTTGTGTTGTTTGTGACCCTTGAGCAGGTCAGGAAGATT---CTCAAGGACTTC---------------
>Vvi_2
---ATGGGTCTCAAGGGCTTTGTTGAAGGGGGTATTGCTTCGATCATCGCTGGGTGTTCCACCCACCCGCTCGACCTCATCAAGGTCCGGATGCAGCTCCAGGGTGAGACGCAGGTTCCCAATCCC------------GCCGTTCAAACTCTCCGTCCAGCGCTCGCTTTCCAGACAGGCGCC---------------GCTCCCACGGCTGTCCACGTGACTCGGCCCCCGCGCGTGGGTCCGATCACCGTCGGAGTCCGGATCGTGCAACAGGAAGGGGTGGTCGCTCTCTTCTCCGGCGTCTCTGCCACCGTCCTTCGCCAAACGCTGTACTCCACTACTCGCATGGGTCTCTACGACATTCTTAAGAAGAAATGGACTGACCCAGCTACC------GGCAACATGCCGCTCGTAAGCAAGATAGGAGCTGGACTGATCGCCGGCGGGATCGGGGCCGTCGTCGGAAACCCTGCCGACGTGGCCATGGTCCGAATGCAAGCCGACGGCCGCCTCCCTCTGGCCCAGCGCCGCAACTACAAAAGCGTTCTGGACGCCATAACCAGAATGTCCAAACAGGAGGGAGTCACTAGTCTGTGGCGCGGCTCCTCCCTTACGGTGAATCGCGCCATGCTCGTCACAGCCTCGCAACTCGCCTCCTACGATCAGATCAAGGAGACAATCCTACAAAAGGGTCTGATGAAGGACGGCCTCGGAACGCACGTGACGGCGAGCTTCGCCGCCGGATTTGTAGCGGCAGTGGCCTCAAACCCTGTGGACGTAATCAAAACCAGGGTGATGAACATGAAGGTGGAGCCGGGGGCGGCGCCGCCGTACACCGGAGCTTTGGACTGCGCCCTGAAAACAGTACGCGCAGAGGGACCGATGGCCCTCTACAAGGGGTTCATCCCTACAATCTCAAGGCAGGGACCTTTCACTATTGTGCTCTTCGTCACACTGGAACAGGTCCGCAAGCTG---CTCAAAGATTTC---------------
