# Supplementary material for: The Chloranthus sessilifolius genome provides insight into early diversification of angiosperms
Source: Nat Commun. 2021 Nov 26;12:6929. doi: 10.1038/s41467-021-26931-3 (PMC8626421; doi:10.1038/s41467-021-26931-3)
Supplement: Supplementary file 4 — Source Data [file 41467_2021_26931_MOESM4_ESM.zip › Fig. 3a, c, e and Supplementary Figure 12, 14, Phylogenetic tree/LCG_multi-species coalescent-based/group_1098_CDS.treefile]

(Aco_1:0.2959618046,((((((((((Ash_1:0.0895412389,Ash_2:0.2046945844)100:0.1182198759,Osa_1:0.3186235080)98:0.0712855047,Egu_1:0.0728930961)100:0.1174017164,(Atr_1:0.3493467851,(((Efe_1:0.0489534705,Efe_2:0.0305009547)97:0.0168473454,Efe_3:0.0408908020)100:0.0427733381,Nco_1:0.0197639428)100:0.2580024903)64:0.0165146645)93:0.0677437850,(Cka_1:0.2038821898,((Lch_1:0.0192557999,Lch_2:0.0000024519)100:0.1146581109,Lch_3:0.1518061355)78:0.0136707204)88:0.0565766112)67:0.0439583304,Ppe_3:0.2520876145)51:0.0285270660,(Csp_1:0.3182947242,Ppe_2:0.2203590231)48:0.0453509708)21:0.0179126377,Ppe_1:0.2925623434)54:0.0615094887,Vvi_2:0.1978963715)61:0.0575025023,Vvi_1:0.1410929952)71:0.1283605864,((Cde_1:0.0212008483,Cde_2:0.0727882254)100:0.2539958250,(Out_1:0.1625281305,(Pab_1:0.0099225246,Pab_2:0.0624370668)99:0.1570396410)100:0.3630462818)78:0.1079257479);
