# Supplementary material for: The Chloranthus sessilifolius genome provides insight into early diversification of angiosperms
Source: Nat Commun. 2021 Nov 26;12:6929. doi: 10.1038/s41467-021-26931-3 (PMC8626421; doi:10.1038/s41467-021-26931-3)
Supplement: Supplementary file 4 — Source Data [file 41467_2021_26931_MOESM4_ESM.zip › Fig. 3a, c, e and Supplementary Figure 12, 14, Phylogenetic tree/LCG_multi-species coalescent-based/group_1104_CDS.aln-0.2cln]

>Aco_1
ATGTCTTCA------------------------------TCTTCAAGTAGACCAGATCTTATA------ACAACAAACAAG---------------ATCTTTCCAGAACCAGAAGATGATGAAATAGATCATTTCGATCGAATACCAGATTCATTATTATTAATTGTTTTCAATAGAATTGAAGATGTTAAATCTCTTGGTCGTTGTTGTGTTGTTTCACGTCGTTTTCATTCATTAGTTCCACAAGTTGATAACGTTGTTGTTCGTGTTGATTGTGTTATTTCTGATGATGATTCATCATCTTCTTCAGCT---------------------GGTAATGATAAGAATCGTGGTGTTTTTACTAGTTTTGTTAGATTTGTTTATGGTGGTATAGTTAAACCACTTCAATCAATTAGCCAATTTCTTGGTTCTAAAAGATCAACAAATTCAACTACAGCTTCTACTTCTTCTCTTGCTGGTGCTGGTGGTACTGGATCAGCTGGTGTAACTCATCATTCTCCAACTCAGGTATTGAAGAACTTTAATGAGATTCGTAGTCTAAGAATTGAGTTACCTAGTGGTGAATTAGGAATTGGTGATGCTGTTTTGCTTAAATGGCGTGCGGATTTTGGTTCTTCACTTGATAATTGCTTTATTCTTGGGGCATCATCGGTTGTTTTGCCGCCATCATCTGGGGTAACTAAGTGTTCTTCTTCGTCGGAG---AATGTTGTTAGTACTGTTGTTGGAACCACTATTCCAGATGATAATGGAAGTATTCCTGAATCTTTTTATACAAATGGGGGTTTGAAATTGCGGGTTGTTTGGACTATTAGTTCTTTGATTGCTGCTTCCGCAAGGCATTATTTGCTTCAGCCAATAATTGCTGAGCATCATACACTTGATAGTTTGGTATTAACAGATGCAGATGGCCAAGGGATGCTTTGTATGAATAAAGAACAGCTAGAGGAACTGAGAGTGAAGCCGCTTTCCCCTTCAACAGCGTCTAAAAGAACGCTTGTGCCTGCATTGAACATGAGGCTTTGGTATGCGCCACATTTAGAACTTCCTAATGGGGTTGTACTGAAAGGGGCAACATTAGTTGCTATCCGACCAAGTGAACAAGCA------------TCAGTAAAGAAGGATGTCTCTGATGGATCTTGGGTTTCAACAGCATTCGAGGAGCCTTATGGGACTGCTGCAAAGCTTTTGGTAAAAAGGCGGACTTATTGTCTCGAGATGAATTCCTTC
>Aco_2
ATGTCATCTTTTGAT------------------------------------------------------GTTTCAAACAAA---------------ATTTGGCCATTCCCA---TTACTTGAAATTGATCATTTTGATAGAATACCTGATTCTTTATTACTATTTGTTTTCAATAAGATTGGTGATGTGAAAGCATTAGGTCGTTGTTGTGTTGTTTCTCGTAGATTTCATTGTCTTGTTCCTCAAGTTGATAGTGTTATTGTTAGAGTAGATTGTGTTGTTTCTGATGATGATACTAATACATCAATCTCT---------------------TCATCTGAGAAAACTAGGGGTGTTTTTTCGAGTTTTGTAAAACTTGTCTTTAATGGCATTGTTAAACCTTTTCAAGCTGTTGGGCAATTTCTTGCAACAAAAAAAGGCGGTAATGGGGGTGGAGGTTTA------GGTTTAGGTTTAGAAGATGAAAATGATCATAATGGTGTTACACATCATTCACCTACACAAGTTTTGAAGCATTTTAATGAGATTCGGAATCTTCGAATCGAGTTACCTAGTGGAGAATTAGGAATTGAAGATGGGGTTTTATTGAAATGGAGAGCGGATTTTGGATCTACACTTGATAATTGTGTGATTCTTGGTGCATCCTCAGTTGTTAATCCAGGGGCATTGGTAGAAGCTGGTGGC---------------------------------GATGTGGGGTTAAATAATGGCGATGACAATGGGAGTATTCCTGATACATTTTATACTAGTGGGGGGTTGAAATTGCGAGTTGTATGGACTATTAGTTCATTGATTGCGGCTTCAGCTAGGCATTACTTGCTTCAACCAATTATAGCAGATCATTGCACATTGGATAATTTGGTATTAACTGATGCCGATGGACAAGGAGTTTTATGTATGAATAGAGATCAATTAGACGAGTTGAGAGTAAAACCATTATCTGCTTCAACAGCATCAAAACGAACCCTTGTTCCTGCTCTTAATATGCGGCTTTGGTATTCACCACAATTAGAGCTACCTAATGGGATGATTTTGAAAGGTGCTACATTGGTTGCAATTAAGCCGTGTGAACAAGCA------------TTGGGTAAAAAAGAGGTTTCTGATGGATCTTGGGTGTCGACAGCATTTGAAGAACCTTATAATACTGCAGTAAAGTTACTAATAAAGCGTCGGACTTATTGCCTTGAGATGAATTCCTTC
>Ash_1
ATGGCACCGGGGGCG------ACGGATCTCCCGGGATCGCCACGGTGGTGCGGCGATCGT---------------------------------TTGGTGGCGTCGGAGGAGGATGAACTGGAAATCGACCAATTCGATCGGCTGCCGGACTCTGTTCTCCTTGTTATCTTCAACCGGATTGGCGACGTAAAGGCGCTTGGCCGCTGCTGCGTCGTCTCCCACCGATTTCACTCTCTCGTTCCCCTTGTCGATAACGTTGTTGTCCGCGTTGACTGTGTTATCTCGGATGGCCCTTCTCCGTCCTCCTCCTGT------CCTTCGGCTTCCGATGAGATCGACAAGACCCGCTGCGTCTTCTCCCACCTCACACGCCTTGTCCTCGGAGGCCTAGTTCGCCCTCTTCACGCCCTTGGCCAGATCTTGTCTCTTCCCTCCTCCAAGCGATCC------------------------ACCTCCGCAGAGTCGTCGTCTTCCTCAGGAGTATCTCACCACTCTCCTACTGAGGTGCTGAAGAGCTTTAAGAAGATCCGCCGCTTACGGATCGAGCTTCCAGCCGGCGAGCTCGGCGTTGAGGAAGGCGCTCTTTTGAAATGGAAGGCTGATTTTGGTTCCACCCTCGATAGCTGTGTTATCCTTGGCGCCTCCTCTGTCCTCTCATCCGCTTCTCTCACCCCTAAGTCTGAAAACACTAAC------------------------TATGCCCATGAGCTCGGCGGAGAGGACAACGGAAGCATCCCGGAATCCCTCTACACTAACGGTGGCCTCAAACTCAGGGTTGTCTGGACGATCAGCTCCCTAATTGCTGCCTCTGCGCGACACTATCTCCTCCAGCCCATCATCAGTGACCATGAGACGTTGGAGTTTTTGGATCTCACTGATTCTGATGGCCAAGGCGTCCTGACCATGGATAGATGGCAGCTTCAGGAGCTTAAAGTGAGGCCCATTTCACCTTCAGGTACATCGCAAAGGACTTTAGTTCCTGCACTCAGCATGAGGTTGTGGTATGCACCATTACTTGAGATTCCAGATGGATCCCTGCTGAAGGGGGCGACATTGGTGGCGATTCGGCCAAGTGAAGAGATGCCAAAGGAAGATTGCAGTGGTGGGGGTCTGTCAGATTTTTCTTGGGTGTCAAATGCCTTTGAGGAGCCATATAGGACTGCAGTGAGGATGTTGGTGAAAAGGAAGATATACTCCTTGGAAATGAATTCCTTC
>Ash_2
ATG---------------------GATCTGCGAGGATCGCGTGAATGGTGCGACGATCGG---------------------------------TTAGCGGAGTGGGAAGAAGAGGAGCAGGGGATTGACCACTTCGATCGCCTGCCGGACCCGGTCGTTCTGGTTATTTTTAACCAGATCGGGGACGTCAAGGTACTCGGCCGCTGCTGCGTCGTCTCCCGACGGTTCTACTCCCTTGTGCCGTTGGTGGACGACGTTGTCGTCCGTGTCGACTGCGTCATCTCGGACGACCCGTCTCTGTCCTCGTCGTCTGGTCCTGCCGGCTCCACCACGGCGGCAGACAAGACTCGTGGCATCTTATCTCACTTTGCTCGCCTCGTCCTCAGTGGCCTGGTACGCCCTCTGCATGCCCTTGGACAAATTCTATCCCCCCCATCATCCAAGCGCTCC------------------TCTGCGGAATCTACATCCCCGTCTTCCTCATCCGAAGTATCCCACCACTCGCCTACCGAGGTCCTGAGGAACTTCAAGGAGATCCGCCGTTTAAGGATCGAGCTTCCAGCCGGCGAGCTACGCGTTGACGAAGGTATCCTGCTCAAGTGGAAGGCTGATTTTGGTTCCACCCTAGACAGCTGCGTAATACTCGGCGCCTCCTCTGTCATCTCCTCTACTTCCGTCTCACTTAAACCCGCGAACTCGAATCCT---------------------GCGGATGACTTGTGCGGCTTAGAAGACAATGGGAGCATCCCTGAATCCTTCTACTCCAACGGTGGACTTAAGCTTAGGGTTGTGTGGACGATCAGTTCGCTGATCGCCGCCTCAGCTCGACATTACCTTCTCCAGCCCATCATCAGCGACCATGACACGTTGCAGCATTTGGATCTCACAGATTCTGATGGCCAAGGCGTGCTTACCATGGATAGATGGCAGCTGCAAGAGCTGAGAGTGAAGCCCGTGTCTGCTTCAGGTTCTTCGCAGCGGACATTAGTGCCGGCGCTGAGCATGAGATTGTGGTACGCGCATCTGCTCGAAATTCCTGGAGGTTCCGTCCTGAAGGGGGCAACACTGGTGGCGATTCGGCCCAGTGAAGAGAGGCCAAAGGAAGGTAGCAGTAATGGCGGGTCTTCGGATTTTTCTTGGGTGGCAAATGCCTTTGAGGAGCCATATAGATCTGCAGCGATGATGTTAGTGAAAAGGAGGATATATAGTCTAGAGATGAACTCCTTC
>Atr_1
ATGGCTCTCGTGCCTATCTGGGCAGAGGTGACCGGAAAAGCGTCTCATTTGTGTGATATATTCCCGAAACACGCCGGAAAGAGCATTTCAGTGGTTACAGGTAAGCCATCGCCGTCTTCTCAGTTGGATCACTTTGATAGGCTACCTGATTCTCTTCTTTTACTGGTCTTCAACAAGATCGGGGATGTTAAAGCTCTAGGTCGATGCTGTGTTGTCTCAAAGAGGTTCCATGCCCTAATTCCTCAGGTAGATAACGTTGTTGTTAAGGTAGATTGCGTCATCTCTAATGAAGAAACAGGGATATCAGGA---------------------------------AAGGGGAAAGGGGTTTTCAGCAGTTTTTTAAAGTTTTTTGTGTGCAGTTTCTCAAAGCCATTACAGGTTCTGCAACACCTTTTAGGCCCAAGAAAAACT---------------------------------------------------GGTTTAACCGAGGTATCTCACCATTCTCCCAATGAGGTTTTGAAAAACTTCAATGAGATCCAAAGCCTCAGAATTGTTCTTCCTGGTGGTGAATTGGGGATTGAAGAGGGGGTTTTGTTGAAATGGAAGGCAGATTTTGGCACAACATTGGAGAGTTGTGTGATTTTAGGGGCCTCTTCTGTTACAAACCAAGAGAAAACTACGGTGTCTTTTGAA---------------GAAGATGGCTTCGTTTCCGAGAATAACCCTGGGGCTATTGAAGATGGGGCCAATTTCCCTGACCCTTTCTACACAAATGGGGGGTTGAAATTGAGAGTAGTTTGGACCATAAGCTCCTTAATTGCTGCATCAGCTAGGCATTATCTTCTTCAGCAGATTATTTCAGATCACCCAACTTTGGAAAATCTGGTTTTAACTGATTCTGATGGTCAAGGCGTTTTGTCGATGAATAAAGAGCAGTTACACGAGCTTAGGGTCAAACCTTTATCACCTTGTGCTTCATCAAGCAGAACCCAAGTTCCAGCTCTTAATATGAAACTCTGGTATGCACCTTATATGGAGTTACCTGGTGGTATGGTATTGAAAGGTGCAACTCTTGTGGCCATTAGGCCCAGTGAGCAACCA------------ATTCGAAAGGTT------CCTGATGGT---TGGGTTTCTTTGGCTTTTGAAGAGCCTTTTAGAACAGCTGCAAGTTTGCTTGTTAAGCGCCGGACTTATTGTCTAGAGATGAATTCCTTT
>Cde_1
ATGATGCAAATTGACACATTCGCTGACTACCGTGCCTCGTCCATTTACCAGTCAGATCCG------------ATGGGGAAAATA------------TTCCTACCGGAGAAGTCTCAAGAACCCGTAGACCAATTCGATAGATTACCGGATTCTCTACTGTTAACAGTATTCAACAAGATCGGTGACGTAAAGGCCTTAGGAAGTTGCTGTACCGTGTCTCGCAGGTTTCATGACCTCGTGTCGCAAGTCGAAAATGTTACCGTTAAGGTCGACTGTGTAATTTCTGATAGTGATAAATCTGTTACTAATTCC---------------------GGCTTTGAAAAAGGGAGAAATGCGATTTCTCACCTTCTCCGCCTTATCTTTGGCGTAATTGGAAAACCAATTCAAGTTCTAAGTCATATTCTCGGTCCAAGAAAATATATTTCTTCA---------------------------------TCTACTAGTTCCACGGGCACTTTTTCCCATCATTCACCAACCGAGGTATTGAAAAACTTTAACAATATCCGTAAACTTCGAATCGAGCTCCCTGGTGGAGAATTGGGTATCGATGATGAAGTTTTACTGAAATGGAAAGCGGATTTTGGATCTACACTCGACAGTTGTGTAATTCTTGGTGCTTCTTCACTATTTTATGATAAATCCTCTGGATTGCATGAATGTAAT------------------------------AACGAGGGTTTCTACAATGATGATAGCCGTGGGAATATTCCCGATTCATTTTACACAAATGGAGGCTTGAAATTGAGAGTTGTTTGGACAATTAGTTCTTTGATTGCCGCTTCGGCTAGACATTACTTGCTTAAGCAGATAATCTCCGAACATAAAACATTAGAGAGTTTGGTCTTGTCAGATTCTGATGGGCAAGGTGTATTGTGCATGGATAAAGACCAACTGGATGAATTGAGAATGAAACCTCTATCGGCATCAGCTTCAGCCAATCGAACCGTTGTCCCTGCTCTCAATATGAATCTTTGGTATGCACCGCAGTTGGAATTGCAAAACGGAATGGTGTTGAAAGGGGCTACATTGGTGGCAATTAGACCTAGTGATCAGATT------------ATGGAGAAGAAAGAAATTTCTGATGCTTGCTGGGTTTCCAAGGCATTCGAGGAGCCTTATGGATCTGCAGCAGAGTTGCTTGTAAAGAGAAGAACATACTGCTTAGAGATGAATTCCTTC
>Cde_2
ATG------------------------------------TCCATTTGCCAGTCAGGTCCG------------ATGGGGAAAAGT------------TTCCTACCGGAGAAGTCTCAAGAACCTGTAGACCAATTCGATAGATTACCAGATTCTCTACTGTTAACATTATTCAACAAGATCGGTGACGTTAAGGCCTTAGGAAGTTGCTGTACAGTGTCTCGCAGATTCCATGGCCTCGTGTTGCAAGTGGAAAATGTTATCGTCAAGGTCGACTGTGTAATTTCTGACAGTGATATATCTGTTACTAATTCC---------------------GGGTTTGAAAAGGGGAGAAATGCGATTTCTCACCTTCTCCGCCTTTTCTTCGGCGTAATTGTAAAACCGATTCAAATTCTAAGTCACATTCTCTGTCCAAGAAAATATATTTCTTCA---------------------------------TCTACTAGTTATACTGCCACTTTCTCCCATCATTCACCAACAGTGGTTTTGAAAAAATTTAACAAGATCCGTAAACTCCGAATCGAGCTTCCTGGTGGAGAATTGGGTATCGATGATGAAGTTTTACTGAAATGGAAAGCGGATTTTGGATCTACACTCGACAGTTGTGTAATTCTC------------------------------------------------------------------------------------------------------------------------------------------------------------------------------------------------------------------------------------------------------------------------------------GGTGTCTTGTGCATGGATAAAGATCAACTGGATGAATTGAGAATGAAACCTCTATTGCCGTCAGCTTCAGCCAATCGAACCGTTGTCCCTGCTCTCAATATGAAGCTTTGGTATGCACCGCAGCTGGAATTGCAAAACGGAATGGTGTTGAAAGGGGCTACATTGGTGGCAATTAGACCTAGTGATCAGATT------------ATGGAGAAGAAAGAAACTCCTGATGCTTGTTGGGTTTCCAAGGCCTTCGAGGAGCCTTATGGATCTGCAGCAAAGTTGCTTGTGAAGAGAAGAACATACTGCCTAGAGATGAATTCCTTC
>Cka_1
ATGTCGTCGTCG---------TCGTCGTCTTCTTCTTCTTTTTCTTCGGAGCCGGATCTCGTC---------------------------TTCTGCGACGGATCCGAGCCATCGACGGCGTCGGTCGACCACTTCGACAGGCTGCCGGACTCCCTCCTGCTCCTCGTCTTCAACAAGATTGGAGACGTCAAGGCGCTCGGCCGCTTCTGCGTCGTCTCCCGCCGCTTCCACGGCCTCGTCCCTCAGGTCGACAACGTTGTCGTCAAGGTCGACTGCGTCATCTCCGACGACGACTCCCCCGCCTCCAACTCC------------------------TCCGACAAGATGAAATCCGTTATCTCCCACTTCTTCCGCCTCGTCCTCTCCGGCGTCGTCAAGCCCCTCCAGGCCCTTGGCCAGTTCCTCGGATCGAAGCCCAAATCGCTCTCTCTGGACGACGCG------CATGCCGCGGCCGTGCCCGGATCCGATGGAGCCGACGTGTCGCACCACTCGCCGACGGAGGTTCTTAAGAACTTCAATGAGATTCGAACGCTGCGGATCGAGCTACCCGGCGGTGAATTGGGGATCGATGACGGGGTGCTCCTGAAATGGAAGGCCGAATTTGGGTCGACTCTCGACAGCTGCGTTATCCTCGGCGCCTCGTCGATTCTCTCTTCCGCCTCTTCGGTTCTCTCTTCCGGCTCAAAGCCCTCAATT---------GGTAGAGAGGATGGAAATTGCGGAGCCGCAGAAGATAATGGGAGCATTCCAGATTCGTTCTACACCGATGGGGAATGGAAATTGAGGGTGTTATGGACAATTAGCTCGCTGATTGTAGCATCTGCGCGGCACTACCTGCTGCAGCAGATCATAGCCGAGCATGAAACTCTAGAGAGCTTGGTGCTGACGGATTCGGACGGGCAGGGGGTGTTGAGGATGAACAGAGGTCAATTGGAGGAATTGAGGGTGAAACCTTTAACCGCAGCTGCCTCTGGGAATCGAACGCTTGTGCCAGCGGTCATCATGAGGCTGTGGTATGCGCCCCACCTGGAGCTGCCTGATGGGGCGGTCCTCAAGGGAGCAACGCTTGTTGCGATCCGCCCAAGCGAGCAGATG------------GCAAAGAGGGAGGCATCCTCTGATGGGTCTTGGGTTTCTGCAGCATTCGAGGAGCCCTTCACGACGGCCGCAAAGCAGCTCGTGAAGAGACGGCCCTATTTCCTCGAGATGAATTCTTTT
>Cka_2
ATGTCT------------------------------------TCTGTTCGACCAGATCTC------------GATTTTCAC---------------GGCAAATCCGAGCCG------TCGACGGTCGACTGCTTCGATCGGTTGCCGGATTCTCTTCTGCTTCTCGTCTTCAACCGGATCGGCGACGTGAAGGCGCTCGGCCGCTGTTGCGTCGTCTCCCGCCGCTTCCACGGCCTCGTCCCTCAGGTCGACAACGTCGTCGTCAAGGTCGACTGCGTCATCTCCGACGATGACGCCACGGCTGCCGCCTCC---------------------GCCTCCTACAAGGGCAGATCCATCATTTGTCACTTCATCCGTCTCTTCCTCGGCGGTATCGTTCGTCCCCTCCAAGCAATCACCCAATTCCTCGGCTCAAAGCCCAGATCCATCTCCCTCGACAACGCCGTCCCCCCCTCCGGCTCTGCATCTGAATCCTCCTCCGGCGAGGTATCGCATCACTCGCCGACAGAGGTGTTGAAGAACTTCAACGAGATTCGGACTCTGCAAATCGAGCTGCCCTGTGGAGAATTGGGGATCGAAGATGGGGTTCTCCTCAAGTGGAAGGCCGATTTCGGATCGACCTTAGACAGCTGCGTCATTCTGGGCGCCTCATCGGTGCTCGCCCCGGGCGTGAAAACTCCAATTGGGCGTGAA------------------------------AGCGAGGGAATTTGCGGGAATGACGATAATGGGAGCATTCCGGAGTCGTTCTACACCAATGGTGGATTGAAATTGAGGGTTGTGTGGACAATTAGCTCTCTGATGGCTGCCTCCACTCGGCATTACATCCTGCAGCCCATAATTGCAGAGCATGCGACGCTCCAGAGCTTGGTGCTGACAGATTCCGACGGGCAGGGGGTGTTGAGGATGAACAGAGAGCAGCTGGAGGAGCTGCGGGTGAAACCCCTCTCCGCGTCGGCTTCAGCTAACCGGACTCTTGTCCCAGCGGTCAATATGAAGCTCTGGTACGCGCCGCACCTGGAGCTACCGGATGGAATGGTGCTCAAAGGCGCGACCTTGGTCGCCATCCACCCCAGCGAGCAGACG------------GGAGGGAAGAAGGAGGCACCTGATGGGTGCTGGGTGTCCTCGGCGTTTGAGGAACCGTTCAGGACAGCCGCGAAGCTGCTCGTGAAGAGAAGAACGTATTGCCTCGAGATGAATTCGTTC
>Csp_1
ATGTCT------------------------------------TCTCTTCGGCCAGATCTC------------GCTATCGAA---------------ACACGACCGGAGAAATCCTGCAGTTCGATCGATCACTTCGACAGATTACCAGATTCACTCCTTCTCATCATTTTCAACAAGATCGGCGACGTGAAAGCTCTCGGCCGTTGCTGCGTTGTCTCTCGCCGATTCCACTCGCTTGTCCCCCAGGTCGACAACGTCGTTGTCAGAGTGGACTGCGTGATCTCCGACGATGACGCTGCTTCCGGCGCCGGC---------------------GTCTCCGACAAGAGCCGAGGCGTCTTTTCGCACCTCGTCCGCCTAGTCCTCGGCGGCATCGCAAAGCCTCTCCAAGCCATTGGCCAATTCCTCGGCCCGAAGACGAAATCACCCTCC---------------------------TCTTCTTTGGGCGACGATGCCGAAGAAGTCTCCCATCACTCTCCAACAGAGGTTTTGAAGAACTTCAACGAGATCCGACGGCTACGGATCGAGCTCCCTGCAGGGGAATTAGGAATGGAGGACGGAGTCCTATTGAAATGGAAGGCTGATTTTGGATCCACTCTTGAAAGTTGTGTCATTCTCGGGGCTTCTTCGGTTCTCGGCCCGGGGAAGTCGCCAGAAGGTGGA------------------------------------GAGACTGTCTCCGGCGAGTGTTTGGATAATGGGAGCATACCAGATTCATTCTACCACAACGGTGGGCTGAAATTGCGAGTCGTGTGGACGATCAGCTCTCTGATCGCCGCATCTGGGAGACATTATTTGCTCCGTCAGATCATTACAGATCATGAGACACTGGAGAGTCTGGTTTTGATGGATGCAGATGGGCAGGGTATGCTCTGTATGAACAGGGAACAGTTGGAGGAACTGAGGGTGAAGCCCGTGTCGGCCTCAGGGTCTGGGAATCGAACAGTGGTGCCAGCACTTAACATGAGATTATGGTATGCGGCCCACTTGGAATTGCCTGGTGGGACTGTTATGAAAGGAGCTACTTTGGTGGCAATCAGGCCGAGTGATCAGACC------------GAGGAGAAAAAGGATGTTGACAATGGGGGCTGGATTTCGGCTGCTTTTGAAGAGCCATACTGTACAGCCACGAAACTCTTAGTGAAGAGAAGGACTTATTGCCTCGAGATGAATTCATTC
>Efe_1
ATG---------------------------------------TCATCGCGATCAGATCTG---CCCGTCTCGGGCGGGAAACAATTGGAGAAAGCGGTCGCCTACTCCAGTAGCGGCGACGCCACCGACCACTTCGACCGTCTTCCTGACTCGCTTCTCCTCCTCATCGTTAACAAGATCGGCGATGTCAAGGCCCTTGGCCGCTGCTGCGTCGTCTCGAAGCGCTTCCAGCATCTCGCTTCCCAGGTCGACAACGTCCTCATCAAGGTCGACTGCGTCATCTCAGACGATGACGCCTCCTGCATCTCTCCC------------------------------AAAGGCAAGGGCGTGCTCTCCAACCTGATAAGGTTCCTTCTGGTTCCTCTCCTCAAGCCCTTCCAGACATTCACTCAGATCCTCGCCTCTTCCTCCTCTCCTAAGAAGACC---------------TCTTCTGCCGCACACGCTGCTGGAAGCCTCTCCGATATCTCCCACCACTCTCCGACGGAGGTGCTCAAAAACTTTAACGAGATCCAGTCCCTCAGTATCGTTCTTCCCGGCGGCGAATTGGGCGTCGAGGATGGCGTCCTCCTCAAATGGAAGGCCGATTTCGGCTCCACCCTCGATAGCTGCGTCATCCTCGGAGCTTCCTCCTTCTCATCCTCCTCCTCCAAGAAACTCACCAGCAGGGTTGTCCCCCAGGAC---------GACGTGAGTGAATCTCCGCTCCCATCTTCCGACGATGGTGGCAGCATCCCGGAAAGTTTCTTCACTAATGGCGGGCTTAAATTGAGGGTCGTATGGACGATTAGTGCCCTAATCGCCGCCTCCGCCAGGCATTTCCTTCTTCAACAGATCATTTGCCAGCACCCTACTCTGGAGAGGTTGGTCCTGACGGACTCCGACGGGCAAGGAGTTCTGTGCATGAACAAGGAGCAGATGCAGGAATTGAGGGTGAAGCCGCCGAACGTCTCTGCATCTTCCAACCGGACGCAGGTCCCCGCGTTGAACATGAAGCTCTGGTACGCTCCCTATGTGGAATTGTCCGGTGGAATGGTATTGAAAGGAGCGACTCTTATGGCCATCCGTCCAAGCGACCATGTTGGG---------------AAGGAG------AGCGATGGT---TGGATATCCATGGCATTCGAGGAGCCATTCCGAACTGCGGCCGCCTCCTTGTCCAAACGCCGGACCTATTGCTTGGAGATGAATTCCTTC
>Efe_2
ATGCTG---------------------------------------------TCGGATCCG------------GCGAGTGAAGAG---------GTGATGGGCAAGGCGGCGCGGGCACCGATGGAGGACCACTTCGACAGGCTCCCCAACTCGGTGCTCCTCCTCATCTTCAACAAGGTGGGCGACGTGAAGGCCCTCGGCCGCTGCTGTGCCGTCTCTCGCCGCTTCAACTCTCTCGTCCCCCAGGTCGACTCAGTTGTCGTCCGCGTCGACTGCGTCATCTCCGGCGACGCCGCTGCTGGCGCTGCTGGCGGAGACGCTTCCACCACCGGCTCTGGCATCAAGTCGCGGGGGGTCCTCGGCCAGCTGCTGCGCCTCCTACTGGGCAGCATATTCCGTCCGATCCAGGCCATCCAGCAGATGATCGGCTCCAAGAAAGTA---------------------------------------------------ATTCTCGCAGAGGTTTCCCACCACTCGCCCGGTGAGGTCCTTCGCAACTTTCGAGAGATCCGACGTCTCCGGATCGAGCTTCCTGGCGGCGAGCTCGGGGTCGACTCCGGCGCCCTGCTCAAGTGGAAGGCCGAGTTTGGGAGCTCGCTGGAGAGCTGCGTCATCCTCGGTGCGACCTCCTTCAGCCGCCGCTCTGCAGACGATGCTGCCGACAACACCGCCGCTGCTACTCCTGAGAGGGAGCCCAATTTCGGCGCCTCTACGGCCGCTGAGGAACAAGGCAGCATCCCGGAGTCTTTCTACACAAACGGAGGGCTGAAGCTGCGGGTGGTTTGGACGATCACGTCCCTAATCGCCGCCTCCGCCCGGCATTACCTCCTTCAACAGATCGTCGCTGAGCATCCGACGCTGGAAAGCCTGGTGCTCACCGACGTTGACGGGCAGGGCATGATCTGTATGGCTAAGGAGCAATTAGCGGAGTTCCGGCGGGCACCCGTCGCCCCCTCTTCCTCGTCCAACAGGACACAGGTCCCAGCCTTGAACATGAAGCTCTGGTATGCCCCTAAACTCGAGCTCTCAGCGGGGTACACTTTGGAAGGGGCAACGCTTGTTGCCATTAGGCCCATTGATCGGCCTACC---------------AAGAAGGAGACGACGGACGCG---TTTGTAACGGCTGCATTCGACGAGCCATTCGGCGAGGCTGCTAAGGCCATGGTGTCCCATTCCTCTGGAAAGCTTTCATTGACACAGGGA
>Egu_1
ATGGCGTCGTCTGCC------TTGGATCTGGAAGGGTCGCCGCCGGGGCGCGGCGATCGG---------------------------------------GAGCCAGAGGAGGAGGCGGAGGGGATCGATCACTTCGACCGGTTGCCGGACGCGTTGCTCCTCGACGTCTTCAATCGGATCGGGGATGTCAAGGCCCTCGGCCGGTGCTGTGTTGTCTGCCGCCGCTTCCATTCTCTTGTCCCTCTCGTCGACTACGTCGTCGTCCACGTTGACTGCGTCATCTCCGACGACCCTGGCCCATCCTCCTCCTCCGCCCCCGGCGGCGGAGGCGCCGGCCCGGATAAGGGCCGTGGCGTCTTCTCTCATCTTGCCCGCCTCGTCTTTGGCAGCCTTGTCAAGCCCCTCCAGGCTCTCGGCCAAATCCTCTCCCCCGCCGCCTCCGCCACTTCCCGGAGATCCTCGGGCTCCTCTTTGTCGTCTTCTTCGTCTTCCTCCTCCTCTGAGGTCTCCCACCACTCCCCGACCGAGGTCCTGAAGAACTTCAAGGAGATCCGCCGCCTACGGATAGAGCTCCCCGCCGGCGAGCTCCGTGTCGAAGACGGCATCTTCCTCAAGTGGAAGGCCGACTTCGGCTCCACCCTCGACACCTGTGTCATCCTCGGCGCCGCCTCTGTCCTCTCCTCGTCGTCCTCCCCCCTCTCCCCGAAATCTTCCAACCCT------GACCCTAACCCTAGCTTCCAGGATGCCTGCGGCGGAGATGACAGCGGGACCATCCCGGAGTCCTTCTACACCAATGGAAGCTTGAAGCTTAGGGTGGTGTGGACAATCAGCTCCCTCATCGCCGCCTCCGCCCGCCATTATCTCCTGCAGCAGATCATCGCCGACCACGAGACGCTGGAGAGCTTGGATCTCACAGACGCTGATGGACAGGGGGTGCTAACCATGAACAAGGGGCAGCTGCGGGATCTGCGGGTGAAGCCGGTCTCACCGTCGGGGACGTTGCAGCGGACGCTCGTGCCGGCCCTCAGCATGCGGCTCTGGTACGCCCCCCACCTGGAACTGCCCGGTGGGGTGGTCCTCGAGGGAGCAACACTGGTGGCCATTCGGCCGAGCGAGACACCAGGTGACGGTGGTGGTGGTGGTATTGGGTCCTCTGATGGATGCTGGGTCTCGAATGCCTTTGAAGAGCCATACAGGACCGCGGCTAAGTTGCTCGTGAAGAGGAGAAATTACTGCCTGGAGATGAATTCCTTC
>Lch_1
ATGAAC---------GTTGGGGCTTATCTTAACTCGCACGACAAATCCGAGCCGTCCACG---------------------------------ATGGAATCCGCGCCACCATCGCCATTGATGACGGACCATTTCGACCGACTCCCGGACTCGCTACTGCTGCTGGTCTTCAACAAGATCGGGGACGTCAAAGCGCTGGGCCGCTGCTGCGTCGTTTCCCGTCGATTCCATTGCCTGGTCCCACAGGTTGATAACGTCGTCGTCAAGGTCGACTGCGTCATCTCCGATGACAATTCCGACCCGTCTTCATCCCCTTCCTCCTCATCCTCCTCTCCCACCGACAAGGGCAAATCCGTCTTTTCCCACCTGTTCCGCCTCGTCCTT---------GTCAAGCCCCTGCAATTCCTCGGCCAATTCCTCGGCCCAAAGAAGTCCATCTCCCCTGATGAC------------GTCCTCTCCCGCCCCGACGCGGCGGGCGGCTGCGACGTGTCCCACCATTCCCCCACTGAGGTCCTGAAGAACTTCAACGAGATCCGACGGTTGAGGATCGAGCTCCCTGGCGGGGAATTGGGCATTGATGATGGAGTTCTTCTCAAATGGAAGGCCGATTTTGGGTCCACCCTTGACAGCTGTGTCATTCTTGGTGCATCTGCTGTTCTTGCCCCTAGCCTGGCGGCTGCATCTGTGGCAGCAAAATCCACAGCT---------GTGCGCGATGATGCGAGCTGCGGCAGCGGGGAGGATAATGGGAGCATCCCGGAATCGTTCTACACTAATGGTGGGTTGAAGCTGCGGGTGGTCTGGACGATCAGCTCCTTGATTGCAGCGTCGGCCCGGCATTACTTGCTGCAGCAGATCATCGCGGAGCATGGGACGCTGGAGAGCTTGGTGCTGACGGACTCAGACGGTCAAGGGGTGCTGAGGATGGACAGGGAGCAGCTGGAGGAGCTGAGGGTTAAGCCGCTGTCGGCATCAGCATCGGCGAATCGGACACTCGTCCCAGCCCTCAACATGAGGCTGTGGTATGCGCCTCACCTGGAGCTGCCGGATGGGACCGTGCTCAAGGGGGCCACACTGGTCGCGATACGGCCCAGTGAGCAGACG------------GCCGGGAAGAGGGAGCCTTCAGATGGGTGTTGGGTGTCGTCCGCATTTGAGGAGCCATATGGGATGGCGGCGAGGCTGCTTGTGAAGAGACGGACATACTGCCTTGAGATGAATTCGTTC
>Lch_2
ATGATCCGGACCGTT------GAAGATCTTAACTCGCACGACAAATCCGAGCCGTCCACG---------------------------------ATGGAATCCGCGCCACCATCGCCATTGATGACGGACCATTTCGACCGACTCCCGGACTCGCTACTGCTGCTGGTCTTCAACAAGATCGGGGACGTCAAAGCGCTGGGCCGCTGCTGCGTCGTTTCCCGTCGATTCCATTGCCTGGTCCCACAGGTTGATAACGTCGTCGTCAAGGTCGACTGCGTCATCTCCGATGACAATTCCGACCCGTCTTCATCCCCTTCCTCCTCATCCTCCTCTCCCACCGACAAGGGCAAATCCGTCTTTTCCCACCTCTTCCGCCTCGTCCTT---------GTCAAGCCCCTGCAATTCCTCGGCCAATTCCTCGGCCCAAAGAAGTCCATCTCCCCTGATGAC------------GTCCTCTCCCGCCCCGACGCGGCGGGCGGCTGCGACGTGTCCCACCATTCCCCCACTGAGGTCCTGAAGAACTTCAACGAGATCCGACGGTTGAGGATCGAGCTCCCTGGCGGGGAATTGGGCATTGATGATGGAGTTCTTCTCAAATGGAAGGCCGATTTTGGGTCCACCCTTGACAGCTGTGTCATTCTTGGTGCATCTGCTGTTCTTGCCCCTAGCCTGGCGGCGGCATCTGTGGCAGCAAAATCCACAGCT---------GTGCGCGATGATGCGAGCTGCGGCAGTGGGGAGGATAATGGGAGCATCCCGGAATCGTTCTACACTAATGGTGGGTTGAAGCTGCGGGTGGTCTGGACGATCAGCTCCTTGATTGCAGCGTCGGCCCGGCATTACTTGCTGCAGCAGATCATCGCGGAGCATGGGACGCTGGAGAGCTTGGTGCTGACGGACTCAGACGGTCAAGGGGTGCTGAGGATGGACAGGGAGCAGCTGGAGGAGCTGAGGGTTAAGCCGCTGTCGGCATCAGCATCGGCGAATCGGACACTCGTCCCAGCCCTCAACATGAGGCTGTGGTATGCGCCTCACCTGGAGCTGCCGGATGGGACCGTGCTCAAGGGGGCCACACTGGTCGCGATACGGCCCAGTGAGCAGACG------------GCCGGGAAGAGGGAGCCTTCAGATGGGTGTTGGGTGTCGTCCGCATTTGAGGAGCCATATGGGATGGCGGCGAGGCTGCTTGTGAAGAGACGGACATACTGCCTTGAGATGAATTCGTTC
>Nco_1
ATG---------------------------------------TCTTACCGAGCAGATCTG---CCCGTCTCGGGCGGGAAACACTTGGGGAAGGCGGCCGCCTACTCCAGTAGCGGCGACGCCACCGACCACTTCGACCGCCTTCCAGACTCGCTTCTCCTCCTCATCTTCAACAAGATCGGCGATGTCAAGGCCCTCGGTCGCTGCTGCGTCGTCTCTAAGCGCTTCCAACTTCTCGCCTGCCAGGTCGACAACGTCCTCATAAAGGTCGACTGCGTGATCTCCGACGATGACTCCTCCTGCATCTCTCCC------------------------------AAAGGCAAAGGCGTGCTCTCCAACTTGATAAAGTTCCTCCTCGTTCCTCTCCTCAAGCCCTTCCAGACCTTCACTCAGATCCTCGCCTCTTCCTCCTCTCCAAAGAAGCCC---------------TCTTCCGCCACAAGCGCTGCTGGCAGCCTATCCGAGATCTCCCACCACTCTCCGACGGAGGTGCTCAAGAACTTTAACGAGATCCAGTCCCTCAGTATCGTCCTCCCTGGCGGCGAATTGGGCGTCGAGGATGGCGTCCTCCTCAAATGGAAGGCTGATTTCGGCTCCACCCTTGACAGCTGTGTCATCCTCGGAGCTTCCTCCTTCTCATCATCCTCCTCCAAGAAACTGACCAGCAGGGTTGTCCCGCAAGAC---------GACTCGGGCGAATCGCCGGTGCCGTCTTCCGACGATGGTGGCAGCATCCCAGAGAGTTTCTTCACTAATGGCGGGCTTAAATTGAGGGTCGTATGGACGATTAGTGCCCTAATCGCCGCCTCTGCCAGGCATTTTCTTCTCCAACAGATCATCTGCCAGCACCCTACTCTGGAGCGGCTGGTCCTGACGGACTCCGACGGGCAGGGGGTTCTCTGCATGAACAAGGAGCAGATGCAGGAATTGAGGGTGAAGCCGCTGAACGTCTCTGCGTCTTCTAACCGCACGCAGGTCCCTGCGTTGAACATGAAGCTCTGGTACGCCCCCTATGTGGAATTGGCCGGTGGAATGGTGTTGAAAGGAGCGACTCTTATGGCCATCCGTCCGAGCGACCATGTTGGG---------------AAGGAG------AGCGATGGT---TGGATATCCATGGCGTTCGAGGAGCCGTTCCGGACTGCGGCCGCCTCCTTGGCAAAACGCCGGACCTATTGCTTGGAGATGAATTCCTTC
>Nco_2
ATGCTG---------------------------------------------TCGGATCCG------------GCAGGCGAAGAG---------GTGGTGGGCAAGGCGGCGCGGGCGCCGATGGAGGACCACTTCGACAGGCTGCCCAACTCGGTTCTTCTTCTCATCTTCAACAAGGTGGGCGACGTGAAGGCCCTCGGCCGATGCTGTGCCGTCTCCCGCCGCTTCAGCTCCCTCGTCCCCCAGGTGGACTCCGTCGTCGTCCGCGTCGACTGCGTCATCTCCGGAGACGCCGCCGCTGGCGCAGCTAGCGGAGAGGCTTCCACCACCGGCTCTGGTACCAAGTCGCGAGGGGTCCTCGGCCAGCTGCTGCGCGTCCTATTGGGCAGCATCTTCCGCCCGATCCAGGCCATCCAGCAGATGATCGGCTCCAAGAAGGTC---------------------------------------------------ATTCTCGCTGAGGTTTCCCACCACTCGCCCGGCGAGGTCCTTCGCAACTTCCGCGAGATCCGGCGTCTCCGGATCGAGCTCCCCGGCGGCGAGCTCGGCGTCGACTCCGGCGCCCTGCTCAAGTGGAAGGCCGAGTTTGGGAGCTCGCTGGAGAGCTGCGTCATCCTCGGCGCGACCTCCTTCAGCCGCCGCTCTGCAGACGATACTGCCGATAACACCGCCGCTGCTGCTCCCGAGAGGGAGCCCAATTTCGCCGCCTCTGCCGCGGCCGAGGAACAAGGCAGCATCCCGGAGTCTTTCTATACGAACGGAGGGCTGAAGCTGCGGGTCGTTTGGACGATAACGTCCCTAATCGCGGCCTCCGCCCGGCATTACCTCCTTCAACAGATCGTCGCTGAGCACCCGACGCTGGAAAGCCTGGTGCTTACCGACGTTGACGGGCAGGGCATGCTCTGTATGGGTAAGGAGCAATTAGCGGAGTTCCGGCGGGCACCCGTCGCTCCTTCTTCCTCGTCCAACAGGACGCAGGTCCCTGCCTTGAACATGAAGCTCTGGTATGCCCCTCGACTCGAGCTCTCGGCGGGGTACACTTTGGAAGGGGCAACTTTGGTTGCCATTAGGCCTATTGATCGGCCGACC---------------AAGAAGGAGACGACGGACGCT---TTTGTAACGGCCGCATTCGACGAGCCGTTCGGCGAGGCTGCCAAGGCCATGGTATCCCATTCTTCTAAACTTCTGGAGATGGAGACATTG
>Osa_1
ATGGAAGGGCACGAG---------------------------------------------------------GGTGGGGAGGAG------------------------------GAGGGGTTGGGGGACCAGTTCGAGCGGCTGCCCGACGAGGTGCTCCTCGACGTGTTCGGCCGCATCGGCGACGTGAAGGCGCTGGGGCGATGCGCGCTCGTCTCGCGGCGGTTCCACGCGCTCGTCCCCCTCGTCGACTCGGTGTTCGTCCGCGTCGACTGCGTCATATCCGACGACCCGCCCCCCTCGTCGGCGGGCTCCGCGGCGGAGGGGGGACCTCCCGCCGCGCGGGGGCGCGGCGCGCTCGCGCATCTCGCGCGCCTGGTGCTCGGCGGCATCGTCAGGCCCATCCAGGCACTCGGGCAGATCCTCTCCCCGGCCGCGGCGACCGTCTCCCGTCGCTCCGCT------GCCCCGCCCGCCGCACCGGCTCCTGCCGCCGCGGACGTCTCCCACCATTCGCCGTCTGAGGTCCTCCGCTCCTTCAAGGAGCTGCGCCGCCTCCACATCGAGCTGCCCACCGGCGAGCTCGGCATCGAGGACGGCGTGCTCCTCAAGTGGAAGGCTGACTTTGGTTCCACCCTCGGCAGCTGTGTCATACTCGGCGCGTCATCTGTAACGTCGAAGCCACCCCCACCACCGGCCGCGCCGCCCCCAACTGCTGCAGACAGCTCGGCTGCCTCTCCCGATTCCAGCAGAGAGCCCGATGAATTAGGGAACATCCCAGAGTCACTCTATACGAATGGAGGGCTTAAGCTCCGTGTTGTCTGGACGATCAGCTCACTCATCGCTGCTTCGGCACGGCATTACTTGCTGCAGCCAATCATCGCAGATCACTCAACACTCGAGAGCTTGGACCTGACGGATGCTGATGGGCAGGGCGTCCTCACTATGGACAAGAGGCAGCTGCAGGAGCTGCGTGTGCGGCCTGTGTCAGCTTCTGGGAACTCGCACCGCACACTCATGCCAGCACTTAGTATGCGGCTATGGTACGCTCCGCATATTGAGCTTCCTGGGGGCCAACTGCTTAAGGGTGCTACACTGGTAGCAATCAGACCAAGCGAGGATGTTCTAAGGGAAGGAATTGAGGTTGCTGGCCCGACAGGAGCTAGCTGGATTTTAGATGCCTTTGAGGAGCCATATCGAACAGCGGCACAGGTGCTTCTCAAGCGGCGGACATATAGTCTTGAAATGAACTCATTC
>Osa_2
ATGGCC---------------GAAGATCCGGCGGGGTCCCGCCGCTGGCGGTGCGACGCC------------GGCGACGAGCAC---GGCTGTTGGCTCTCCTCCTCCGCCGGCGGCGGCGGCGACGACCACTTCGACCGCCTCCCCGACCCGCTCCTGCTCGTCATCTTCAACCGCATCGGCGACGTCAAGGCGCTCGGCCGCTGCTCCCTCGTCTCCCGCCGCTTCCACGACCTCGTCCCCCTCGTCGACTCCGTGCTCGTCCGCGTCGACTGCGTCATCCCCGACGACCCCGCGTCCTCGTCGTCGTCGTCGTCCCCATCCTCCCCTACGGCGTCCGCGCGCGCGCGCACCGTCTTCTCCCAGATCGCGCGCATCGTGCTCGGCGGCATCGTCAAGCCCATCCAGGCGCTCGGCCAGATACTCTCCCCCGCCAACTCCGCCTCCGTCCTCGCAGCATCCGTCACCTCCTCCCCCTCCTCCTCCTCCTCCCTTCCCGGTGACGTGTCGCACCACTCGCCATCGGAGGTGCTCCGCTCCTTCAAGGAGCTACGCCGCCTGCGGATCGAGCTCCCCGCCGGCGAGCTCAGCATGGAAGAAGGCGTGCTGCTCAAGTGGAAGGCGGACTTCGGGTCCACGCTCGGCAGCTGCGTCATCCTCGGCGCCTCCTCCGCCGGCAAGGACGGCGGCGCGGGAGCAGCTCCC------------------------------------GCTGTTGACTGTGGCGAGTCCGACGAGACAGGGAGTATTCCGGAGTCGTTCTACACGAATGGGGGGCTGAAGCTGCGGGTGGTGTGGACAATCAGCTCGCTGATTGCTGCGTCTGCGCGGCATTACTTGCTGCAGCCGATCATTGCCGACCACACGACGCTGGAGAGCCTGGACCTGACAGACGCCGATGGGCAGGGAGTGCTCACCATGGACAAGTGGCAGCTGCAAGAACTGCGGGTGAAGCCGGTATCGGCATCTGGGGGCTCACACAGGACGCTGATGCCAGCGCTTAGCATGCGGCTGTGGTACGCGCCTCACATTGAGCTGCCCGGGGGTTTGGTGCTGAATGGAGCAACATTGGTAGCCATTAAACCAACCGAGGAGGCAACAAGGGACGGGAGTGGGATTGCTGGGTCTGCAGGTGGATGCTGGGTTTCAGATGCCTTTGAGGAGCCGTATCGGACAGCCGTGGGGATGCTCCTGAAGCGGAGGACATATAGCCTTGAGATGAACTCGTTC
>Out_1
ATGCTCTTTATAGCCGTATGG---------------------GCCGACCGGACCGATCAGGTTGACCGG---------------GCTCAGACCATGGCCATTGACGGAGACGGATCGTCTTGCGTCGACCACTTCGACCGACTTCCCGACTCTCTTTTGCTTCTTATCTTCAACAGACTGCGCGATATCAAGGCTCTGGGTCGATGCTGCGTTGTTTCCAGGAGATTCAACGTCCTGGTGCCGCAGGTCGACAATGTGGTCGTCAAGGTCGACTGCGTCATATCTGGGGATGAAAGCAGCCTGAACGTC---------------------------------AAGGGCAAGGGGGTTTTGAGCAATCTGGTGCGGTTCCTGGTGGGCAGCATCGTGAAGCCATTGCAGGCCCTGCAACATCTTTTGGGTCCCAAGAAATCC---------------------------------------------------ATGCTTACAGAGGTTTCCCATCATTCCCCCGGCGAAGTTCTGAAGAATTTCAGGGAAGTCCAGAGCCTCCGGATCGAGCTTCCGGGCGGTGAACTTGGGATTGAAGATGGGGTTTTGTTGAAATGGAAGGCCGAATTCGGTACAACTCTGGAAAACTGCGTCATTCTAGGTGCGTCTTCCATCATAAAGAAGGACAATAGTACTAACCATAACAGTGGTAGTAATACAGGGAAACCTTGGGTTGTTCAGAATAATAATAATAGTGCAGGAGATGACAGTGGGAGTATTCCTGAGTCTTTTTATACTAATGGTGGATTGAAGTTAAGGGTGGTTTGGACTATCAGTTCCCTCATTGCCGCCTCTGCCAGACATTACCTTTTACAGCAGATAATTTCAGATCACCCCACCTTGGAAAGCCTGGTTCTCACCGACTCTGATGGCCAGGGGGTTCTCTGTATGAGCAAGGAGCAATTACAGGAGCTTCGCGATAAACCCCTTGCAGCTTCTGCCTCTTCTAACAGAACCCAAGTTCCTGCTCTCAACATGAAGCTATGGTATGCTCCTTATCTTGAGCTCCCGGGCGGTATGGGCCTGAAAGGTGCTACTCTTGTGGCGATTCGACCCAGCGACCAACCG------------GTAAGGAAAGAG------ACTGATGGG---TTTGTTATTGGTGCTTTCGATGAGCCCTTCAAGACTGCTGCTGGCCTCCTTGTGAGAAGACGGACTTATCTTCTTGAGATGAATTCCTTC
>Out_2
ATGGGATTC---------------------------------------------------------------------------------------------------------AATGCATCAGTAGACCATTTTGATAGGCTTCCAGATTCAATTTTGCTTCTTATATTCAATAAGTTTGGTGATATCAAGGCTTTAGGGCGATGTTGTGTAGTATCAAAGAGGTTCTGCAATCTAGTTCCACAAGTAGAAAATGTTGTAGTTAAGGTGGACTGTGTTATATCCAGTGAAGAAACAGGCCTTAACAACAAT---------------------------GGGAGAAACAGAGGAATTTTCGGCCATTTTATGAGGTTTATGGTAGGCAGTATTGTAAGGCCATTGCAGGCGTTGCAGCATATTTTGGGTCCAAAGAAATCT---------------------------------------------------ATGGCTACAGAGGTTTCCCATCATTCCCCTGGTGAAGTCTTGAGGAATTTCAAGGAAATTCAGAATCTGAGGATTGAATTACCTGGTGGTGAACTGGGTATTGAGGATGGTGTGCTGTTGAAATGGAAGGCGGAGTTTGGAAGTACTCTGGACAGCTGTGTCATTCTTGGAGCTTCTTCAGTCTTTAATCCTATGAAGGATAAGAATGATGGCAGCTGTGATCCTGAC---AAATCATGGCTTCTTCAAGAAAATGGCGCGTCAGATGATGACAGCAATGGAAGCATTCCTGAATCATTTTACACCAATGGAAACTTGAAATTGAGAGTGGTTTGGACCATCAGCTCCCTTATAGCTGCTTCTGCAAGGCATTATCTTCTTAAGCATATCATATCTGATCACCCCACCTTGGAAAATCTTGTTCTTTCTGATTTAGATCGGCAGGGAGTGCTATGCATGAACAAAACCCATTTGCAAGAATTTCGTGATAAGCCTATTGCAGCTTCTGCTTCATCTAACAGAACTCAAGTCCCTGCACTCAACATGAAGCTCTGGTATGCACCATATCTGGAGCTTCCATGTGGATTGGTTTTGAAGGGTGCAACCCTGGTTGCAATTCGTCCTAGCGATCATCCA------------ATTCGCAAGGAG------ACTGATGGG---TTCTTGGCTGGGGCTTTCGAGGAACCCTTCAAGACTGCAGCCAGCCTTCTTGTAAAACGGAGGACATATCTTCTGGAGATGAATTCTTTC
>Pab_1
ATG---------------------------------------------------------------------------------------------------------------AGCGGCAGCGATGATCACTTGGATCGGCTCCCCGATTCCCTGCTGCTGCTGATCTTTAATAAGTTGGATGATATTAAGGCTCTGGGGAGGTGCTGTGCTGTCTGTAAGAGGTTTAATACCCTGGTTCCGCAGGTTGATAATGTGATTGTTAAGGTTGATTGTGTGATTTCTGGGGAGGAGAGTGGATTGAATGTT---------------------------------AAGGGGAGGGGGGTTTTTGGACATCTGATGAAGTTTGTGCTGGGGAGTATTGTTAAGCCCCTGCAGGCTCTACAGCAGTTTCTGGGGCACAAGAGGGCG---------------------------------------------------ATCTTAGAGGAGATTTCGCATCATTCGCCCGGTGAAGTGCTGAGGAACTTCAAGGAGATTAAGCATCTGAGGATCGAGTTACCTGGCGGGGAATTGGGGATCGAGGATGGGGTTCTCTTGAAGTGGAAGGCCGAATTTGGGACCACACTGGAGAGCTGTGTGATTTTGGGGGCCTCGTCCCTTGCAAAGAAGGGGAAGAAGAGCAATCCGCGTCTCAATAATTCGGAG---GCAGAGCGTGTTGTCGATGGCAATGGGAATAATGGGAATGGCGGCAGTGGCAGTATTCCGGAACCATTCTACACTAATGGGGGTTTGAAGCTGCGTGTGGTTTGGACGATAAGCTCTCTCATCGCAGCTTCTGCCAGGCATTATCTGCTGCAACAGATCATTTGCGATCACCCTTCTCTAGAGAGCCTTGTTCTCACTGATTGCGATGGTCAGGGTATGCTCTGCATGGGAAAACAGCAGCTGTGCGAGTTTAGAGAGAAACCGTTGGTGACTTCTGCAGGTTCCAATCGGACGCAGGTTCCGGCATTGAATATGAAGTTGTGGTATGCCCAATCTCTTGAGCTTCCAGGTGGTATGAGGATGGAGGGAGCTACGCTTGTTGCTATCAGGCCTAGTGATCGGCCAATG---------GTGAAGAAGGAC------ACTGATGCT---TTCATTGCTGGAGCTTTCGAAGAGCCATTTAAAACAGCAGCAAAAGCTCTAGCCAAAGGAAAGACTTATCTCTTGGAAATGAATTCATTC
>Pab_2
ATGGTGGCAGGGACTCTGTGGACTCTCCTTGAAGGAGATATCATGGAGCGAGTAGATGAAATCGACGAGATCGAAGGAGGGTCGTGTAACTGTGAAACCCTCCCTGGTGCTCAGCTTGACGAAGAAGACCATTTTGACAGGCTCCCAGATTCACTTCTGCTGCTTATATTCAACAAATTTGCTGATATTAAGGCCTTAGGACGATGCCGTGCGGTATCAAAGAGGTTCTCTAGTATAGTCCCGCAAGTGCGGAATGTGGTAGTTAAGGTGGACTGTGTTATATCCAGCGAAGAAACCAACCTTAACAACAGT---------------------------GGTAAAAATAGGGGGATATGGAACTATTTGATGAAAATCATGATGGGTAGCATTGTTAGGCCATGGCACGCATTGCAGCATATTTTGGGCCCGAAAAAATCC---------------------------------------------------ATGGTTGCAGAGGTTTCCCATCATTCTCCTGGTGAGGTTTTAAAGAATTTCAAGGAAGTACAGAATCTGAGGATTGAATTGCCTGCTGGGGAACTGGGCATTGAGGATGAG------------------------------------------------------------------------------------------------------------------------AAATCATGGCTTCTTCAAGAAAATGGGGCTTCAGAGGATGACGACACTGGGAACATTCCTGAATCATTTTACACCAATGGAGGCCTGAAGCTGAGAGTGGTTTGGACCATCAGCTCCCTTATTGCTGCTTCTGCAAGGCATTATCTTCTTCAAAATATCATATCCGAGCATCCCACCTTGGAAAATCTTATTCTTACTGATTCAGATCGGCAAGGAGTTTTATGCATGAACAAATGTCAATTGCAAGAATTCCGTGATAAACCTCTTGCAGCCTCTGCTACATCTACCAGAACCCAAGTTCCTGCACTAAACATGAAGCTTTGGTATGCCCCATATCTAGAGCTCCCATGTGGAATGGTTTTGAAGGGTGCGACCCTGGTCTCAATTCGCCCTTGTGAGTATCCA------------ATATGCAAGGAA------ACTGATGGA---TTTTTGGCTGGAGCTTTCGAAGGACCATTCAAGACTGCAGCCAGTCTTCTTTCAAAGCGGAGGACATATCTTCTGGAGATGAATTCATTC
>Ppe_1
ATGTCG------------------------------------TCTCTGCGCTCAGATCTG---------ACCTCCTCCCGA---------------GTCTACCCAGAGCCCTCTTACATGGACGACGACCTCTTCGATCGCCTCCCGGACTCCCTCCTCCTCCTAGTCTTCAACAAGATCGGCGACGTCAAGGCCCTAGGCCGATGCTGCGTCGTTTCCCGCCGCTTCCACTCCCTCGTCCCCCAAGTCGAAAACGTCGTCGTCCGCGTCGACTGCGTTATCTCCGACGACGAATCTTCCCCCTCCTCCGCC---------TCCTCCTCATCTTCCTCCGACAAGTCCCGGACCCCCTTCTCCGCCCTCTTCCGCCTCGTCATCGGCGGCATTGTCAAGCCTCTCCAGGCCCTCGGCCAGTTCCTGGGCCCCACAAGACGATCCACAAATGGGGCCCACCCC------GCCCTCGCCGTCGACGACCCCGACGACCAATCCGGCGTCACCCACCACTCCCCGACTCAAGTCCTTAAGAACTTCAATGAGATTCGCTTCCTCCGGATCGAGCTCCCCAGCGGCGAGCTAGGCATCGATGACGGCGTTTTGCTCAAATGGAGGGCCGATTTTGGCTCCACCTTAGACAACTGCGTCATCCTCGGAGCCTCCTCGGTCATCCACCCGGGACCCACCAAAATTTCTGATGTTCAGGACAATGGGTCA---GATGGGTTTTGCGCCAACACCAACGCCGCCGTTTCGGACGACAACGGAAGCATACCCGACTCGTTTTACACCAACGGAGGCCTGAAGCTGAGGGTGGTCTGGACGATAAGCTCGTTGATCGCTGCCTCGGCCAGGCACTACCTGCTTCAGCCCATCATTTCCGAGCACAAAACGCTTGATAGCTTGGTGCTGACCGATGCTGATGGGCAGGGGGTGTTGTACATGAACAGGGACCAGCTGGAGGAGCTGAGGGTGAAGCCATTGTCGGCCTCTTCTGCGTCGAAGAGGACGCTCGTGCCTGCCCTGAATATGAGGCTTTGGTACGCGCCCCACTTGGAATTGCCTGATGGGGTTGTGTTAAAGGGTGCAACTTTGGTTGCTATTAGGCCCAGTGAGCAATCT------------GCGACCAAGAAGGAGGTCTCTGATCTGTCATGGGTTTCAACCGCCTTTGAAGAGCCGTACGGGACGGCGGCCAAGATGCTGATCAAGAGGCGCACTTACTGTCTTGAGATGAACTCCTTC
>Vvi_1
ATGGCT---------------------------------TCGTCTATGCGTCCAGATCCG------------AGCACCAGA---------------ATCTGGCCGGAACCCCAGGCAGAGGCCATCGACCACTTCGACCGCTTGCCGGACTCTCTGCTTCTCCTTGTTTTCAACAAGATCGGAGACGTCAAGGCACTGGGTCGCTGCTGTGTTGTTTCGAGACGCTTCCATACCCTTGTACCACAGGTTGAAAACGTCGTCGTTCGGGTGGACTGCGTTATTTCCGATGATGAATCTTCCTCCGCCGCTGGT---------------------TCTTTGGAAAAATCTCGTGGGCCTTTTTCGCACCTCTTTCGCCTGGTGTTCGGCGGCATTGTGAAACCCCTCCAAGCCCTAGGCCAGTTCTTAGGTCCCAAGAGATCCGCCCCAACGACCTCTTCTTCTCTCGCCGGCGGTGGCTCCGAGGAAGATGGGCAGACTGGTGGAGTTACGCACCACTCGCCCACTCAAGTGTTGAAGAACTTCAACGAGATTCGATTTCTACGCATCGAGCTTCCCAGCGGCGAATTGGGGATTGAGGATGGGGTGTTGTTGAAATGGAGAGCGGATTTCGGATCCACACTTGACAATTGCGTGATTCTGGGAGCGGCATCCGTGATTTGCCCAGGCCCCACAAAGGGATCGGGGGTTCAGGACAGTGGAAAT---GATGCT---------TTTTGTGTTAGCAATGGCGGAGATGATAATGGAAGCATTCCAGAGTCGTTTTACACAAATGGAGGTCTGAAATTAAGGGTTGTTTGGACGATTAGTTCTTTGATTGCTGCCTCGGCGAGGCATTACTTGCTTCAGCCAATAATTGCAGAGCATAAGACGCTGGACAGTTTGGTGTTGACAGATGCGGATGGGCAGGGAGTTCTGTGTATGAATAGGGATCAGTTGGAAGAGTTGAGGGTGAAGCCTTTGTCGGCATCATCTGCATCAAAGAGGACGCTTGTGCCTGCACTCAATATGAGGCTTTGGTATGCGCCCCACTTGGAATTGCCCGACGGTATTGTGCTGAAGGGAGCCACATTGGTGGCGATTCGGCCAAGCGAGCAGTCA------------GTGACAAAGAAGGAGGTGTCTGATGGATCTTGGGTTTCAGCTGCATTTGAGGAGCCATATGGAACTGCAGCAAAGATGTTGGTGAAAAGAAGGACATACTGTCTTGAGATGAACTCCTTT
