# Supplementary material for: The Chloranthus sessilifolius genome provides insight into early diversification of angiosperms
Source: Nat Commun. 2021 Nov 26;12:6929. doi: 10.1038/s41467-021-26931-3 (PMC8626421; doi:10.1038/s41467-021-26931-3)
Supplement: Supplementary file 4 — Source Data [file 41467_2021_26931_MOESM4_ESM.zip › Fig. 3a, c, e and Supplementary Figure 12, 14, Phylogenetic tree/LCG_multi-species coalescent-based/group_1104_CDS.treefile]

(Aco_1:0.2324704351,Aco_2:0.2849637503,((((((((Ash_1:0.2127639595,Ash_2:0.1623441156)100:0.2021648888,Egu_1:0.2098861416)85:0.0385431354,(Osa_1:0.3585772712,Osa_2:0.1449076599)100:0.2275380976)100:0.2262373557,((Cka_1:0.2243212716,Cka_2:0.2239956168)99:0.0762514190,(Lch_1:0.0047012764,Lch_2:0.0014580732)100:0.2619231585)96:0.0563700625)44:0.0279236764,((((Atr_1:0.3847911860,((Out_1:0.2133646212,(Out_2:0.0769311041,Pab_2:0.1686930455)100:0.2791573449)68:0.0548300561,Pab_1:0.4470172639)92:0.1351005411)87:0.2547739910,(Efe_1:0.0379906845,Nco_1:0.0460743174)100:0.4199299799)54:0.1008904738,(Efe_2:0.0737550429,Nco_2:0.0272071596)100:0.6583379447)79:0.1570385955,Csp_1:0.3418222202)12:0.0030359178)75:0.1487894883,Ppe_1:0.2140608069)71:0.1467003550,Vvi_1:0.1344211891)73:0.1814110699,(Cde_1:0.0221912287,Cde_2:0.0517258460)100:0.4440950910)94:0.1285719492);
