# Supplementary material for: The Chloranthus sessilifolius genome provides insight into early diversification of angiosperms
Source: Nat Commun. 2021 Nov 26;12:6929. doi: 10.1038/s41467-021-26931-3 (PMC8626421; doi:10.1038/s41467-021-26931-3)
Supplement: Supplementary file 4 — Source Data [file 41467_2021_26931_MOESM4_ESM.zip › Fig. 3a, c, e and Supplementary Figure 12, 14, Phylogenetic tree/LCG_multi-species coalescent-based/group_1105_CDS.aln-0.2cln]

>Aco_1
------ATGGGG---ATGAAA------GTGGTGGTGATGTTAATGGTAATCTTAGCTATAATTACTTTAATGAGTAGTAAT---------------------------GTGAATGCAAAGGAAAAGGTTTGTAGCAAAAATTGGGATTGTAAGAATTCAAAATTCTGTTGTAATGAAACCATATCAGATTTCTTCCAAGCATATCAATTTGAGAATTTATTCTCAAAAAGAAATGCACCAGTAGCTCATGCAGTTGGGTTTTGGGATTATCATTCATTTATTACTGCTTCAAGTTTATATCAACCACTTGGTTTTGGAACAACTGGTGGTCATTTGATGCAAATGAAAGAAGTTGCAGCTTTTCTTGGTCATGTTGGTAGTAAAACTTCATGTGGTTATGGTGTTGCTACTGGTGGTCCATTAGCTTGGGGTTTATGTTATAATCGTGAAATGAGTCCTCAACAATCTTATTGCAAGGAAGATGATTATAAGTATCCTTGTACTCCTGGTGCTGAATATTATGGTCGTGGTGCTTTGCCTGTTTACTGGAACGCCAATTATGGAATAATGGGAGAGGCGTTGAAGTTGGATCTCTTGAACCACCCTGAATATCTAGAACAGAATGCTACAGTGGCATTTCAAGCTGCTATTTATAGGTGGATGACTCCTCTTAAAAGGAAACAACCTTCAGCTCACGATGTATTTGTCGGAAACTGGAAACCTACCAAAAATGACACCTTGGCCAAGAGAGTACCTGGTTTTGGTGCCACAATGAACCTTCTATATGCTGATCTGACATGCGGCCAGGGTGATATTGATCCCATGAACAACATTATCTCTCATTACCAATATTATCTTGACCTGATGGGTGTGGGAAGAGAGGAGGCTGGAACTCATGAGGAACTAAGTTGCGCCGAACAAGAATTGTTCAACCCACCAGCACCAGCATATTCAACTACA---
>Ash_1
ATGGAGAAGCAA---TGGCGGCAG------GCGGCGGTGATGGTGGTGGTGGTAGTGCTGGCGGTGGCCGGAGGGGCGGCG---------------------------TCGAAATCGAAGCCGAAGACCTGCGACAAGGGATGGGAGTGCAAGAATTCAGTCTACTGCTGCAATGACACGATCTCGGACTTCTTTCAGGTGTATCAGTTCGAGAACCTCTTCTCCAAGCGCAATGCTCCCATCGCCCACGCCGTTGGTTTCTGGGACTACCACTCGTTCATCACTGCATCCGCCCTCTTCCAACCTCTTGGCTTTGGAACCACCGGCGGCAAGCAGATGGCGATGAAGGAGGTCGCTGCGTTTCTCGGTCACGTCGGCAGCAAGACCTCCTGTGGCTATGGGGTAGCAACTGGAGGTCCACTTGCTTGGGGGCTCTGCTATAACCATGAAATGAGCCCAAGCCAATCCTACTGCAACCTT---GACTACCTCTATCCTTGCACTCCTGGAGTAGATTATTATGGTCGAGGAGCTCTTCCAGTCTACTGGAACTATAACTATGGTATCATTGGTGATGGGATCAAAGTTGATCTTCTATACCACCCTGAGTACTTGGAACAAAATGCAACTTTGGCCTTCCAAGCTGCCTTTTGGAGGTGGATGACTCCAATGAAAAAGAAGCAGCCTTCGGCTCATGATGTCTTTGTCGGAAACTGGAAGCCCTCCAAAAATGACACTCTAGCTAAAAGGCTGCCGGGATTTGGGACTACCATGAACGTTCTTTATGGAGATCAGGTTTGCGGACAGGGTTCGATTGATGCAATGAACAGCATCATCTCTCACTACCAGTATTACCTCGATCTCATGGGAGTTGGTCGTCAGTATTCTGGA------GACAATCTTGATTGTGCTGAGCAGGAGGCCTTCAACCCATCTTACCAACCTGCTTCTGCA------
>Ash_2
ATGGACAAAGGC---CGGCGCCAGCCGGCGGCGGTGGCTGCGGTGGTGTTTGCTCTAGTAATGACAGCGGCCGGCGTGGTT------------------------CGGGGCAAGTCGAAGCCGAAGACCTGCGACAAGGGATGGGAGTGCAAGAGCTCGATCTACTGCTGCAACGAGACGATCTCGGACTACTTCCAGGTTTACCAATTCGAGAACCTCTTCTCCAAAAGAAACGCACCCGTTGCCCACGCCGTAGGGTTCTGGGACTACCACTCCTTCATCACTGCCTCCGCTCTCTTCCAGCCCCTCGGCTTCGGCACCACTGGAGGCAAGCAAATGGGGATGAAGGAGGTCGCGGCGTTCCTCGGTCATGTCGGCAGCAAGACTTCCTGTGGTTATGGCGTAGCAACCGGCGGTCCACTTGCTTGGGGACTCTGCTATAACCACGAGATGAGCCCGAGCCAATCCTATTGCAACCCA---GACTACCTTTATCCTTGCACTCCCGGAGTTGAGTATTATGGCCGAGGAGCTCTACCAGTCTACTGGAACTACAACTATGGTATCACTGGTGATGGGATCAAAGTCGATCTTCTAAACCATCCAGAATACTTGGAACAAAATGCAACGGTGGCCTTCCAAGCTGCCATGTGGAGGTGGATGAACCCAATGAAGAAGAAGCAGCCTTCGGCTCATGATGTCTTTGTTGGGAACTGGAAGCCGACGAAGAATGATACTCTATCCAAAAGACTACCGGGTTTCGGAGCAACCATTAACATTCTCAATGGAGATCAGGTTTGTGGCCAAGGCTCCATTGATGCCATGAACAGTATCATATCCCATTACCAATATTACCTTGATCTGATGGGGATTGGCCGGGAGCACTCTGGA------GATAATCTTGATTGTGCTGAGCAGGAGGCTTTCAATCCTTCCTACAAACCTGCTGCTTCA------
>Atr_1
------ATGGGG---ATGAAA---------------TGGATGCTTGTTTTAGTCACTTTGGGCTTATTGTTGGGCCTGAGC---------------------------TCAGGCGCTAAGAAGAAGACATGTGATAAGGGGTGGGAGTGCAAGGGCTCCATATATTGCTGCAATGATACCATCTCAGACTTCTTTCAAGCGTACCAGTTTGAGAACCTCTTCTCCAAGAGGAATGCCCCCGTTGCCCATGCTGTTGGATTCTGGGATTACAAATCATTCATTCTGGCGTCGACCCAGTACCAGCCCCTCGGCTTCGGCACCTCTGGCGGCAAGAAAATGCAGATGAAAGAGGTCTCTGCTTTTCTCAGCCATGTTGGCAGCAAGACTTCCTTCGGGATTTGCACTGCAAGGGGACCCCCACTGGTGTGGGTACAATGTTATAACCACGAAATGAGCCCGAGCCAGTCCTACTGTGATCCA---AACTACCTCTATCCTTGTGCACCTGGAGTCGATTATTATGGCCGAGGTGCCATTCCTGTCTACTGGAACTACAACTATGGGCGCATTGGTGATGCATTGAAGGTAGATATATTGAACCACCCTGAGTATTTGGAACAGAATGCCACCCTTGCCTTCATGGCCGCTATGCATGAATGGATGACCCCAAAGAAGAAGAACCAGCCTTCAGCCCATGATGCTTACGTCGGGAACTGGAAGCCAACCAAGAACGATACATTGTCCAAAAGGCTTCCGGGTCTTGGGATCACCATGAACATTCTCTATGGCGATCAGGTTTGTGGGCAGGGGTCAGTTGATTCCATGAACAATATTGTCTCCCACAATCTCTATTACCTCGATCTCATGGGTGTTGGCCAGCAATACTCTGGT------GAAAATCTCGACTGTGCAGAGCAGGTTCCTTTCAATCCATCCGTCAAATCTGCAACTTCT------
>Cde_1
------ATGGAG---AGGAAATGG---------GAGATGTTAGTAATGTTGATTTGCTTCTCATCAATGGCGACTGTAATG---------------------------TCAAAAACAAAACCGAAGCTCTGTGACAAAGGATGGGAGTGTAAAAGCAGCATATACTGTTGCAATGAGACAATTACAGATTTCTTCCAGACTTATCAATTTGAGGAACTGTTTTCCAAAAGAAATTCCCCAATTGCTCATGCTAATGGGTTTTGGGATTATCATTCGTTTATCATAGCTGCCTCTGTTTATGAACCACTTGGCTTCGGTACTACTGGCGGAAAACTGATGGGTATGAAGGAAGTGGCGGCATTTCTTGCCCATGTTGGAGCCAAAACCTCCTGTGGGTCTGGTGTCGCTACTGGCGGTCCTCTTGCATGGGGATTGTGCTACAATCATGAAATGAGCCCTAGCCATTCCTATTGTAATCCA---GACTATCTTTACCCTTGTGCCCCAGGAGCTGAATATTACGGCCGTGGTGCCTTGCCAGTTTATTGGAACTTCAATTATGGACTTCTTGGAGAGGGTTTGAAAGTTGACCTTCTAAACCATCCGGAATATCTTGAACAAAACGCAACACTTGCATTCCAAGCTGCTATGTGGAGGTGGATGACACCCATGAAGAAGAAACAACCTTCAGCCCATGATGTCTTCGTTGGCAACTGGATCCCATCGAAAAATGATACTCTAGCAAAAAGAATACCTGGTTTTGGTACAACCATGAATGTTCTTTATGCAGATGTAATTTGTGGTAAAGGATTCATTGATCCTATGAACAATATCATCTCACACTATCTGTATTACCTTGACCTTATGGGAGTTGGCCGTGAAGCAGGAGGAGCCTCCGAAGTTCTCAATTGCGCCGAGCAAGAAGTTTTCAATCCTTCTGTGGTCTCATCCTCCACA------
>Cka_1
------ATGGAG---AAGAAA---TCATCGGCAGTGGCGTTTCTGCTGCTGTCGCTGCTGGTGATCTGT---------------------------------------GCGGCGAAGAAGGAGAAGATCTGCGACAAGGGATGGGAATGCAAGGGC---GCGTTTTGCTGCAACGAGACCATCTCAGACCTGTTCAAGGTCTACAACTTCGAGGAGCTCTTCTCCAAGAGGAATGCCCCCGTCGCCCACGCCGTCGGATTTTGGGACTACCACTCCTACATCACGGCTGCGGCGCTTTTTGAGCCCGTCGGATTCGGCACTACTGGTGGCAAGCAGATGCAGATGATGGAGATCGCCGCCTTCCTTGGCCACGTCGGTAGCCAGACCTCTTGTGGGTACAATGTTGCAACTGGTGGTCCTTATGCATGGGGGCTATGCTACAACCATGAAATGAGCCCGAGTCAGTCGTACTGCAATCCA---AACTATCTTTACCCCTGCACCCCTGGAGTTGAATACTATGGTCGGGGTGCTATTCCTGTATACTGGAACTACAATTACGGTATCGTTGGTGATGGAATTAAGGTAGATTTGTTGGACCATCCAGAATATCTTGAGCAGAATGCAACAATAGCTTTCCAAGCTGCCATGTGGAGGTGGATGACACCAATGAAGAAGAAGCAACCTTCAGCACATGATGTGTTCGTGGGGAACTGGAAGCCCACCAAAAATGATACCCTGGCTAAAAGAGTGCCCGGTTTTGGCACTACCATGAATATTCTCTATGGGGATACGGTATGCGGACAGGGCGAACTCGATCCTATGAATAACATCATCTCACACTTCCTCTATTACCTTGATATAATGGGAGTTGGCCGAGAAGCTGCTGGGCCTCATGATGTTCTGAGCTGTGCCGAGCAGGTTGCTTTCAATCCTTCCTCCACATCTTCCAGC---------
>Cka_2
ATGAGAATGGAG---AGGAAA---TCTTCGGCAGCAATTCTGCTGCTTTTCATGGTGTTTTTAATAGCGGATTTGAGCTGG---------------------------GCGTCGAAGAAGGAGAAGATCTGCGACAAGGGTTGGGAATGTAAGGGG---GTCTTCTGCTGCAACGACACCATCTCGGATCTGTTCAAAGTCTACAATTTCGAGGATCTTTTCGCCAAGAGGAACACCCCAGTTGCCCATGCCGTTGGATTTTGGGACTACCACTCGTTCATCACCGCTGCCGCGCTCTTCGAGCCCATTGGGTTTGGGACTACCGGCGGGAAGCAGATGCAGATGAAGGAGATCGCTGCTTTTCTGGGTCATGTTGGAAGCCAGACCTCTTGTGGGTACAATGTTGCAACTGGTGGTCCATATGCGTGGGGGCTATGCTACAACCGTGAAATGAGCCCAAGTCAGTCTTACTGCAATCCA---AACTACCTTTACCCCTGTACCCCTGGTGTTGAATACTATGGTCGAGGTGCCATTCCTGTGTATTGGAACTTCAACTATGGTATCATTGGTGATGGATTGAAGGTAGATTTGTTGAACCATCCAGAATATCTTGAGCAGAATGCAACAATAGCTTTCCAAGCTGCCATGTGGAGGTGGATGACCCCAGTGAAGAAGAAGCAACCTTCAGCACATGATGTGTTTGTAGGAAACTGGAAACCCACGAAAAATGACACCTTGGCCAAGAGGGTGCCAGGTTTTGGGACCACGATGAATATTCTATATGGGGATTCAGTATGTGGTCAGGGCGAAATTGATCCTATGAACAACATCATCTCACACTACCTGTATTACCTTGATTTAATGGGAGTCGGTCGAGAGGCTGCTGGGCCTCATGACGTTCTTAGCTGCGCGGAACAGGAGGTTTTCAACCCTTCCTCTACATCCTCTAGCTCA------
>Cka_3
------ATGGGG---AGCAAATCAAATGTTCTTCTAACAGTGGTGGTGGTGGTGGTGATGATGGATTTGAGCCTTGCGGCG---------------------------TCGTCGAAGAAGGAGAAGGCCTGTGACAAGGGATGGGAATGCAAAGGCACCGCCCATTGCTGCAATCAGACGATATCTGATTTGTTCCAGGTGGACAACTTTGAGGAGCTGTTCGCCAAGAGGAACACGCCCGTGGCCCATGCAGTTGGCTTCTGGGACTATCACTCCTTCATCACTGCCTCTGCGCAGTTCCAGCCACATGGATTTGGCACCACTGGCGGCAAGCAGATGCAGATGAAGGAGGTCGCTGCATTCCTAGGCCATGTTGGTAGCAAGACCTCATGTGGGTACGGTGTTGCAACTGGTGGACCTTATGCATGGGGGCTATGCTACAACCATGAGTTGAGCCCAAGTAAGTCTTACTGCAGTGAG---GACTACGTTTACCCCTGCACCCCTGGTGTTGAGTACTATGGCCGAGGTGCCATTCCAGTCTACTGGAACTACAACTATGGTGTTGCTGGTGCTGCATTGAAGGTAGATTTGTTGAGCCATCCAGAATATCTAGAGCAGAATGCAACATTAGCTTTCCAAGCTGCCATCTGGAGGTGGATGACCCCAGTGAAGAAGAAGCAACCTTCAGCACACGACGTGTTCGTGGGGAACTGGAAGCCCACAAAAAATGATACCTTGGCTAAGAGGGTGCCAGGTTTTGGGACTACCATGAATGTTCTCTACGGGGATCAGGTTTGCGGGCAGGGTGACAATGATTCCATGAACAACTTGGTCTCGCACTACCTTTATTACCTTGATCTAATGGGAGTTGGTAGAGAAACTGCTGGTCCTCATGAGAATGTGACCTGTGCAGAACAGGCTGCTTTCAACCCTACTGCAACTGCCAGCTTG---------
>Csp_1
ATGGAGAGCAGT---AGTAAA------------TGGGTGGTGGTGGTGATGGTGGTTTTGGTATTAGCGTTTTTAAGTGCA------------CCCGAGGTGATAGAAGCAGCGTCAAAGAAAAAAGTGTGCACCAAGGGTTGGGAGTGCAGCAATAGCGCATATTGCTGCAACGAAACCATAACAGATTTCTTCCAGGCGTACCAGTTCGAGAACCTCTTCTCCAAGCGCAACACCCCTGTTGCACATGCAGCCAGTTTCTGGGACTATCGTTCCTTCATCACCGCCTCCGCCCAGTACCAGCCCCTCGGTTTCGGTACCACCGGCGGCAAGCAGATGCAGATGAAGGAGGTTGCAGCCTTCCTTGGCCATGTCGGCAGCAAGACTTCCTGTGGGTATGGTGTTGCAACCGGTGGTCCACTTGCATGGGGCCTATGCTATAACCATGAGTTGAGCCCAAGCCAATCATACTGCTCTGAG---AGCTACACTTATCCCTGTTCTCCTGGTGCTGAATACTACGGACGCGGTGCCCTGCCTGTCTATTGGAATGAAAACTACGGAGTTATCGGTGATGGCATTAAGGCAGATCTGCTGAACCATCCTGAATATCTCGAGCAGAACGCCACACTAGCTTTCCAAGCGGCTATCTGGAGGTGGATGACGCCAATGAAGAAGAAGCAGCCTTCGGCACACGATGTGTTTGTCGGGAACTGGAAGCCAGCCAAGAACGACACCTTATCTAAGAGGCTACCTGGTTTTGGAGCAACCATGAATGTTCTTTACGGAGATCTCGTGTGTGGTCAGGGCTCTGTCGATTCCATGAACAACATAATTTCTCATTATCAGTATTACGCCGATTTGATGGGAGTCGGCCGAGAAAATTCTGGA------GCAAATCTGGATTGTGCAGAACAGGCTGCTTTCAACCCTTCATCTCCACCGACTTCTTCGACTTCG
>Csp_2
ATGGAGATGAGC---CATAGG------------AAAAGGGTGGTGGTAATGGTAATGGTAATGGTGGCGTTAATAAGTGGA---------------------------TCAACAGAGGGATCAAAAGTGTGCAGCAAGGGTTGGGAATGCCACAACAGTATATATTGCTGCAACGACACCATATCAGATTTCTTCCAAGCATACCAATTCGAAAACCTATTCTCAAAGCGCAACGCCCCAACAGCCCACGCCGTCAATTTCTGGGATTACCACTCCTTCATCATCGCTTCCACAATCTACCAGCCCCTCGGCTTCGGAACCACCGGCGGAAAGCAGATGCAGATGAAGGAAATCGCCGCTTTCCTCGGCCACGTCGGCAGCAAGACTTCCTGTGGGTATGGTGTTGCAACGGGTGGTCCATATGCATGGGGGCTATGCTATAACCATGAGATGAGCCCAAGCCAATCATACTGCTCTGAG---AGCTACACTTATCCATGTGCTCCTGGTGCTGATTACTACGGCCGCGGTGCCCTCCCCGTATACTGGAACGAAAACTACGGAGTTACGGGTGATGGCATTAAGGCAGATCTGCTGAACCATCCGGAATATCTGGAACAGAACGCCACTCTAGCCTTCCAAGCTGCTATTTGGAGGTGGATGACACCAATGAAGAAGAAGCAGCCTTCGGCGCACGATGTGTTTGTGGGGAACTGGAAGCCCACCAAGAACGACACCTTATCTAACAGGCGACCAGGTTTTGGGGCAACCATGAATGTTCTTTACGGAGATCTCGTGTGTGGTAAAGGCTTCGTAGATTCCATGAACAACATGATTTCACACTTCCAATATTACCTTGATTTGTTGGGTGTCGGCCGAGAAAATTCCGGA------CTTAATTTGGATTGTGCGGAGCAGGCTGCTTTTAACCCTACATCTCCACCTGCTACTGCTTCTTCG
>Efe_1
---------------------------------------------------------ATGATGGTGGAGTTTGGGACGGCT---------------------------AAATCGTCGAAGCCTAAGATCTGTAGCAAGGATTGGGAATGCAAGGACTCTATTTACTGCTGTAACGAGACCATCTCCGATTACTTCCAGACCTACCAGTTTGAGAACCTTTTCGCCAAGCGGAACGCCCCCACCGCTCACGCCGTCGGCTTCTGGGACTACCAGGCCTTCATTCTTGCCTCCACCGTCTTCCAGCCCTTGGGTTTCGGCACCACCGGGGACAAGCAGATGAAGATGAAGGAGGTCTCTGCATTCCTTGGCCATGTTGGCAGCAAGACTTCCTGTGGATATGGTGTTGCAACTGGTGGTCCTTTTGCCTGGGGTCTCTGCTATAATCATGAACTGAGCCCAAGCCAGTCATACTGTGATCCC---AACTACGTCTATCCCTGCACTCCAGGGGTTGAGTACTATGGTCGTGGTGCAATTCCCATATACTGGAACTACAACTACGGAAAGATTGGCCAAGGTTTGAAGGTTAATCTGTTAGACCACCCAGAATACGTTGAACAGAATGCTACTCTTGCTTTCCAAGTTGCTATGTGGCTATGGATGTCCCCACCAAAGAAGAACCAGCCTTCTCCACACGACGTGTTTGTTGGAAACTGGAAACCCACGAAGAATGACACACTTTCGAAGAGGCTGCCTGGTTTCGGGGCCACCATGAATCTCCTTTACGGCGATACGGTTTGCGGCCAGGGCTACATTGACTCCATGAACAACATGATCTCTCATTACCAATATTATCTTGATCTTATGGGAGTTGGTCGACAGTATTCTGGG------GACAACCTGGACTGTGCTGAACAGGTTCCGTTCAATCCTTCCTCCTCGAAATCGTCCTCG------
>Efe_2
------ATGGGGGCGTGGAAA------TGTTTGGTGCTTTTGATCTGCTTGGGTGCGATGATGGTGGAGTTTGGGACGGCT---------------------------AAATCGTCGAAGCCTAAGATCTGTAGCAAGGATTGGGAATGCAAGGACTCTATTTACTGCTGCAACGAGACCATCTCCGATTATTTCCAGGTCTACCAGTTTGAGAACCTTTTCACCAAGCGGAACGACCCCACCGCTCACGCCGTCGGCTTCTGGGACTACCAGGCCTTCATTCTTGCCTCGACCATCTTCCAGCCCTTGGGTTTTGGCACTACCGGGGACAAGCAGATGAAGATGAAGGAGGTCGCTGCATTCCTTGGCCATGTTGGGAGCAAGACTTCCTGTGGATATAGCGTTGCAACTGGTGGTCCATTTGCCTGGGGTCTGTGCTATAATCATGAATTGAGCCCAAGCCAGTCATACTGTGATTCC---AACTACGTCTATCCTTGCACTCCAGGAGTCGACTACTATGGCCGTGGTGCAATTCCCATATACTGGAATTACAACTATGGGAAGATTGGTGATGCTTTGAAGGTTAATCTGTTAGACCACCCAGAATACATTGAAGAGAATGCTACTCTTGCTTTCCAAGCTGCTATGTGGGAATGGATGACCCCACCAAAGAAGGACCAGCCTTCTCCACACGACGTGTTTGTTGGAAACTGGAAACCCACGAAGAATGACACTCTTTCTAAGTGGCTGCCTGGTTTCGGGGCTACCATGAATCTCCTTTACGGCGATACGGTTTGCAGCCAGGGCTACATTGACTCCATGAACAACATAATCTCTCATTACCAATATTATCTTGATCTTATGGGAGTTGGTCGACAGTATTCTGGG------GACAATCTGGACTGTGCTGAGCAGGTTCCGTTCAATCCTTCCCCCTCGAAATCATCCTCG------
>Efe_3
---------------------------------------------------------ATGATGGTGGAGTTTGGGACGGCT---------------------------AAATCGTCGAAGCCTAAGATCTGTAGCAAGGATTGGGAATGCAAGGACTCTATTTACTGCTGCAACGAGACCATCTCCGATTACTTCCAGGTCTACCAGTTTGAGAACCTTTTCGGCAAGCGGAACACCCCCACCGCTCACGCCGTCGGCTTCTGGGACTACCAGGCCTTCATTCTTGCCTCCACCATGTTCCAGCCCTTGGGTTTCGGCACCACCGGGGACAAGCAGATGAAGATGAAGGAGGTCGCTGCATTCCTTGGCCATGTTGGGAGTAAGACTTCCTGTGGATATAGCGTTGCAACTGGTGGTCCGTTTGCTTGGGGTCTGTGCTATAATCATGAATTGAGCCCAAGCCAGTCATACTGTGATCCC---AACTACGTCTACCCTTGCACTCCAGGAGTTGACTACTATGGCCGTGGTGCAATTCCCATATACTGGAACTACAACTATGGAAAGATTGGTGATGGTTTGAAGGTTAATCTGTTAGACCACCCAGAACACATTGAACAGAATGCTACTCTTGCTTTCCAAGCGGCTATGTGGGAATGGATGACCCCACCAAAGAAGAACCAACCTTCTCCACACGACGTGTTTGTTGGAAACTGGAAACCCACGAAGAATGACACCCTTTCTAAGAGGCTGCCTGGTTTCGGGGCTACCATGAATCTCCTTTACGGCGATACGGTTTGTGGCCAGGGCTACATTGACTCCATGAACAACATAATCTCTCACTACCAATATTATCTTGATCTTATGGGAGTTGGTCGACAGTATTCTGGG------GACAATCTGGACTGTGGTGAACAGATTCCGTTCAATCCTTCCTCTTCCAAATCATCCTCA------
>Egu_1
------ATGGGG---AGGTTG------------GCCGTGGCGGTGGTGCTGGTGCTTGTGGCTTGGAGCGTGGGGGAGGCG---------------------------AAGAAGGAGAAGGAGAAGGTGTGCAACAAGGGGTGGGAGTGCAGTGGGAGTATATACTGCTGCAACGAGACCATCACCGACTACTTCCAGGTGTACCAGTTCGAGAATCTTTTCAGCAAGAGGAATGCACCCGTCGCCCACGCGGTGGGGTTCTGGGATTACCAATCCTTCATCACAGCCGCCGCCGTCTACGAGCCCCTCGGCTTCGGCACCACCGGCGGCAAGCAGATGGGGATGAAGGAGGTCGCCGCCTTCCTCGGCCATGTCGGCAGCAAGACCTCCTGCGGGTATGGTGTCGCAACCGGTGGCCCGCTTGCATGGGGACTTTGCTATAACCATGAAATGAGCCCGAGCCAGTCCTACTGCGCCGAT---GACTACAAGTACCCCTGCACCCCCGGTGCTGAATACTATGGTCGCGGTGCTCTTCCTGTGTACTGGAACTACAACTATGGACTTGTTGGTGAGGCACTCAAGATCAATCTGTTGAATCATCCAGAATACTTAGAGCAGAACGCTACAATGGCATTCCAAGCTGCCATGTGGAGGTGGATGACCCCGATGAAGAAGAAGCAGCCTTCGGCCCATGATGTGTTTGTTGGCAATTGGAAGCCCTCAAAGAATGATACCTTGGAGAAAAGGTTACCTGGTTTTGGGATGACCATGAACATTCTCTACAGCGATCTTGTTTGTGGTCAGGGCTACATTGATTCCATGAACAACATCATATCCCACTACCAATATTATCTGGACCTGATGGGGATCGGGCGCGAGTTCTCTGGA------GATAATGTGGACTGTGCTGAACAGAAGGCTCTCAACCCATCTGGTACATCTGCATCTTCC------
>Egu_2
------ATGGGG---AGGTTG---TCGGTGGTGGCCGTAGCGATGGTGGTGCTGCTGGCGGTGGCGAGCGTGGGGGAGGGG------------------------AAGAAAAAGGATAAGGAGAAGGTGTGCGATAAGGGGTGGGAGTGCAGTGGGAGTAAATACTGCTGCAACGAGACGATCACCGACTACTTCCAGGTGTACCAGTTCGAGAATCTATTCAGCAAGAGGAATGCGCCCGTGGCCCACGCGGTCGGGTTCTGGGACTACCAATCCTTCATCACGGCGGCCGCCGTGTACGAGCCCCTCGGCTTCGGCACCACCGGCGGCAAGCAGATGGGGATGAAGGAGGTCGCCGCCTTCTTCGGCCATGTCGGCAGCAAGACCTCCTGTGGGTATGGTGTTGCCACTGGTGGCCCTCTTGCATGGGGACTTTGCTATAACCATGAAATGAGCCCAAGCCAGTCCTATTGTGCAGAT---GACTACAAGTACCCTTGCACCCCAGGTGCTGAGTACTATGGTCGTGGTGCTCTTCCTGTGTACTGGAACTACAATTATGGAGTTCTTGGGGAGGGACTCAAGGTTGATCTGTTGAATCATCCAGAATACTTAGAGCAGAATGCTACCCTGGCTTTCCAAGCTGCCATGTGGAGGTGGATGACCCCGATGAAGAAGAAGCAGCCTTCAGCCCATGATGTGTTTGTGGGCAACTGGAAGCCCTCGAAGAATGATACCTTGGAGAAGAGGCTACCTGGCTTCGGGATGACCATGAACATTCTGTATGCAGATCTTGTCTGCGGACAGGGCTTCATTGATTCCATGAACAACATCATATCCCACTACCAATATTACCTGGACCTGATGGGGATCGGGCGTGAGTTCTCTGGA------GATAATCTTGACTGTGCTGAACAAAAGGCTCTCAACCCATCTGGCAAATCTGCTTCTTCT------
>Lch_1
------ATGGAG---GAGAGGAGAGCATCGGCAATCTTGTTTCTTTCTATTACGACGACCTTGATCCGTACGGCAGATGCG---------------------------TCCAATAGCAAAGAAAAGATCTGTGACAAGGGTTGGGAATGCAAAGGC---GTGTTTTGCTGCAACCAGACCATCTCAGATCTCTTCCAGGTTTACAATTTTGAGGATCTCTTCTCCAAGCGCAACGCCCCTGTTGCCCATGCTGTCGGCTTTTGGGATTACCACTCCTACATCACAGCCGCCGCCATATATGAGCCCATTGGATTCGGCACCACTGGCGGCAAGCTTATGCAAATGAAAGAGATTGCTGCATTCTTGGGCCATGTCGGCAGCAAGACCTCCTGTGGCTATAACGTTGCAACCGGTGGTCCTTATGCATATGGGCTATGTTATAACCATGAATTGAGCCCAAGCCAGTCTTACTGCAACCCT---AACTACCTCTACCCCTGTAGCCCTGGAGTTGAATACTATGGCCGCGGTGCCATTCCTGTCTACTGGAACTACAACTATGGAATAGTCGGCGATGGTATTAAGGTAGATTTGTTGAACCATCCAGAATATCTTGAACAGAATGCTACGCTAGCCTTCCAAGCTGCCATGTGGAGGTGGATGACCCCAATGAAGAAGAAGCAGCCGTCGGCCCATGATGTGTTCGTGGGGAACTGGAAGCCTACGAAAAACGATACCTCGGCGAAAAGGGTGCCAGGCTTCGGGACTACCATGAACATCCTTTACGGGGATCTTGTCTGTGGCCAGGGTGAAATTGATTCTATGAACAACATCATTTCACACTACCTCTATTACCTTGATTTGATGGGAGTTGGCCGAGAAGCTGCTGGAACACATGATGTTTTGACTTGTGCAGAACAAGCTGCTTTCAATCCCTCCTCTCCATCTTCCAGTTCG------
>Lch_2
------ATGGGGAAGATAGAGAGG---------ATGATGAGAATTGCAGTGGTGGTAGTGGCTATCTTTTGGATGGTGGAA---------------------------GGAAAGGGAAAGGAGAAGATATGCGATAAAGGTTGGGAATGCAAAGGT---GTGTATTGCTGCAATCATACCATCTCAGATCTGTTCCAGGTTTACAATTTCGAGGAGCTTTTCGCCAAGAGAAACACCCCCGTCGCTCATGCCGTCGGCTTCTGGGACTACCATTCTTTCATTAATGCCGCTGCCCAATTCCAGCCCCATGGCTTTGGCACCACTGGTGGCAAGCTCATGCAGCAGAAGGAAGTTGCTGCCTTCCTCGGCCACGTCGGTAGCAAGACCTCTTGTGGGTATAACGTTGCTACTGGTGGCCCTTATGCATGGGGGTTATGCTATAACCATGAACTGAGCCCTAGCAAATCTTACTGTGATCCA---AACTACAATTACCCCTGCACCCCTGGAGTCGAATACTATGGTCGGGGCGCCATTCCTGTGTACTGGAACTACAACTATGGAGCAATCGGTGATGGACTGAAGGTAGATTTATTGAACCATCCAGAACAACTAGAACAGAATGCGACATTAGCTTTCCAAGCTGCTATGTGGAGGTGGATGAACCCGCTGAAGAAGAAGCAACCTTCAGCGCATGATGTGTTTGTGGGGAACTGGAAGCCTACCAAAAACGATACCTTGGCTAAGAGGGTGCCTGGTTTCGGGACTACCATGAATGTTCTTTATGGGGATCAGGTATGTGGTCAAGGCGAAAATGATTCCATGAACAACATCATCTCGCACTACCTCTATTACCTTGATTTAATGGGAATTGGCCGAGAAGCTGCTGGACCCCACGAGAATGTGACCTGTGCAGAACAGGCTGCTTTCAATCCTTCTTCCACATCTTCCAGTTCT------
>Nco_1
------ATGGGGGCGTGGAAA------TGGTTGGTGCTTTCGATCTGCGTGGGCGTGATGATGGTGGAGTTGGGGACGGCT---------------------------AAGTCGTCGAAGTCTAAGATCTGTGACAAGGATTGGGAATGCAAGGGCTCTGTTTACTGCTGCAACGACACCATCTCTGATTTCTTCCAGGTCTACCAGTTTGAGAACCTCTTCGCCAAGCGGAACGCCCCCACCGCCCACGCCGTTGGCTTCTGGGACTACCAGGCCTTCATCCTTGCCTCCACCGACTTCCAGCCCTTGGGGTTCGGCACCACCGGAGGCAAGCAGATGCAGATGAGGGAGGTTGCTGCATTCCTTGGCCATGTTGGGAGCAAGACTTCCTGTGGATATAGCGTTGCTACTGGTGGTCCTTTTGCCTGGGGTCTGTGCTATAATCATGAACTGAGTCCAAGCCAGTCATACTGTGATCCG---AACTACATCTACCCCTGCACTCCAGGAGCTGAGTACTATGGCCGTGGTGCAATCCCCATATACTGGAACTACAACTATGGAAAGATTGGTGAAGGTTTGAAGATTAATCTGTTAGACAACCCAGAATACATTGAACAGAACGCTACTCTTGCTTTCCAAGCTGCTATGTGGGTATGGATGAACCCACCAAAGAAGAACCAGCCTTCTCCTCACGACGTGTTTGTTGGAAACTGGAAACCCACGAAGAATGACACACTTTCTAAGAGGCTGCCTGGTTTCGGGGCTACCATGAATCTCCTTTACGGTGATCAGGTGTGCGGTCAGGGCTTCGTTGACTCAATGAACAATATAATCTCGCATTACCAGTACTATCTTGATCTTATGGGAGTTGGTCGACAATATTCTGGG------GAAAATCTGGACTGTGCTGAACAGGTTCCGTTCAATCCTTCCTCCACGAAATCGTCATCA------
>Osa_1
------ATGAAG---AGGAAGACTAAGATAATCCTGACGACGCTGCTGGTGTCGGCGGCGGCGATCCTGATCGGCGGGACGGTGGCGGGGACATGGAAGGTGAAGATGAAGGAGTCGCGCGAGAAGATCTGCGACAAGGGGTGGGAGTGCTCGGGTAGCAAGTACTGCTGCAACGACACCATCACCGACTTCTTCAAGGTGTACCAGTTCGAGAACCTCTTCTCCAAGCGCAACAGCCCCGTCGCCCACGCCGTCGGCTTCTGGGACTACCAGTCCTTCATCACCGCCGCCGCCCTCTTCGAGCCCCTCGGCTTCTGCACCACCGGCGGCAAGCAGATGCAGATGATGGAGCTCTGCGCCTTCCTCGGCCATGTCGGCTCCAAGACCTCATGTGGATTTGGTGTGGCGACCGGCGGGCCGACGGCGTGGGGGCTCTGCTACAACCACGAGATGAGCCCTAAGGAGGATTACTGCGACAAGACGAACCTGCAGTATCCCTGCGTCGAGGGCGCCGAGTACTACGGCCGCGGCGCCATCCCCGTCTTCTGGAACTACAACTATGGCGCGGCGGGCGACGGGATACACGAGGACCTGCTCCACCACCCGGAGTACCTGGAGCAGAACGCGACGATGGCGTTCATGGCGGCGATGTGGCGGTGGATGACGCCGATGAAGAAGAAGCAGCCGTCGGCGCACGACGTGTTCGTGGGCAACTGGAAGCCCACCAAGAACGACACGCTCGCCAAGCGCCTCCCCGGGTTCGGCGCCACCATGAACGTGCTCTACGGCGACCAGATCTGCGGCAAGGGCTACATCGACGACATGAACGTCATCATCTCGCACTACCAGTACTACCTCGACCTCATGGGCGTCGGCCGCGAGCACTCCGGC------GACAACCGCGACTGCGCCGAGCAGGCCGCCTTCAACCCCTCCTACAAGAAGCCCGACGATCAGCAG
>Out_1
------ATGGGGATGGCAAGG------------ACATATTTGGTTGTATTGCTGGTTTTGGCTGTGGCTGTGAATGTATCA------------------------TGGGCTTTGGGTAAGAAGAAGATATGTGACAGGGGATGGGAATGCAAGGGA---GAGTATTGCTGCAATAAAACAATAAGCCAGATTTTCACTGTGGATCAGTTCGAATCCCTGTTCTCTAAGCGGAATTCCCCTGTGGCTCATGCCGTGGGGTTTTGGGACTACCATTCCTTCATCACCGCAGCTGCCCAGTACGAGGGCTTGGGTTTTGGAACCACTGGAGGAGACAAGATGCAGCAGAAGGAAATCGCTGCTTTCTTAGGCCACGTTGCATCCGAGACTTCCTGTGGCTACTCTGTTGCTGTCGGTGGTCCCTTGGCTTGGGGATTATGCTATAAAGAAGAAATGAGCCCAGACCAACTTTACTGTGATCCA---AATTACCTTTATCCCTGCTCTCCTGGAGCCAGTTACCATGGACGTGGTGCGTTGCCTGTATACTGGAACTATAACTATGGCCAGATAGGTGAGGCGCTGAAGGTTGATTTGCTCACTCATCCAGAGTATCTAGCAGACAATGCCACCTTAGCCTTTTCCGCTGCCATCTGGAGGTGGATGACTCCAATCAAGCGAAAACAGCCTTCAGCACACGAAGTAATTGTGGGTAAATGGGTTCCAACCAAAAATGACACAAAATCATTCAGGCTTCCTGGTTTTGGAATGACCATCAATATCCTGGATGGGGATGCAGAATGTGGCAAAGGGGATATCGAGAAAATGAGCAATAGGATTTCACATTACCTCTATTTCCTTGATCTGATGGGTGTGGGGCGACAATTCGCTGGT------GTTAATCTTGATTGTGGTCAGCAAGTTCCTCTTAATCCCTCCGCTTCTTCTGCTAGCTCTCGC---
>Pab_1
ATGGCCATGGCGACGGGAAGG------------GTTTTTTTGGTAGTTTTGTTGGCATTGGCAGTGTCTTTCAATGTT------------------------------TCACTGGCAAAGACGAAGATCTGCGACAAGGGATGGGAATGCAAAGGG---GTTTATTGCTGCAACCAGACTATATCGCAGATTTTCACAGTGGATAATTTCGAAGAGCTCTTTTCCAAGAGGAATTCCCCGGTGGCTCACGCGGTGGGTTTCTGGGATTACTATTCCTTCATCAACGCGGCTGCACAGTTCGAGGGCATAGGGTTTGGCACTACTGGAGGACAGCTGATGCAACAGAAGGAGCTTGCAGCCTTCTTCGGCCATGTTGCAGCTGAAACTTCATGTGGCTACTCCGTTGCTGTTGGTGGTCCC------------------------------------------------------------------------------------CCTGGAGCCAGTTACCATGGACGTGGTGCCCTGCCTCTTTACTGGAACTATAACTACGGACAGATTGGTGAGGCACTGAAACTTGATTTGCTTAATTATCCAGATTTGTTGTCAAACAATGCCACAATAGGATTTCAAACTGCAATATGGAGGTGGATGAATCCCATCAAGCCAAAACAGCCCTCTGCTCATGATGTGCTGGTGGGTAATTGGAAACCAACCAAAAATGACACTGCATCATTTAGGTTCCCTGGTTTTGGAATGACCATCAATGTTCTAAATGGGGGTTTAGAATGCGGGCAAGGAGATATTGAAGCAATGAGCAACAGGGTTTCTCATTACCTGCATTTTCTTGATTTGATGGGCGTTGGCCGAGAATTGTCTGGT------GATCATCTTGATTGTGGCGAGCAAGTTGCTCTTAATTCTTTATCAAATTCTGCTACCTCTCAA---
>Ppe_1
------ATGAAG---ATTTCC---ACTGCTGCATTGGCGGTGGCGGTGGTGCTGAGTGTTTTCTTAGGTGCCAGCAGCGACGGCCCGTCAACGACCCCGCGGGTGAAGACGGTGAGGGGGAAGAAGGTGTGTGACAGAGGGTGGGAGTGTAAAGGGTCCCAGTACTGTTGCAATCTCACCATCTCTGATTTCTTCCAAACTTACCAGTTTGAGAATCTCTTCTCCAAAAGAAACACGCCGGTGGCGCATGCCGTTGGGTTTTGGGATTATCAGTCGTTTATTACTGCTTCTGCCCTCTTCCAGCCTCTTGGGTTCGGGACCACTGGTGGGAAGCTTATGCAGATGAAGGAGATCGCCGCCTTTCTTGGACATGTCGGCAGCAAAACCACTTGTGGTTATGGTGTGGCCACAGGAGGACCATTGGCCTGGGGACTTTGCTACAACAGGGAAATGAGTCCCATGCAGTCATACTGCGATGACTACAAATACACATACCCCTGCACTCCTGGAGCTGAATACTATGGTCGTGGTGCTTTGCCAATCTACTGGAACTACAATTATGGTGCAGCTGGAGAAGCTTTGAAGGTTGATCTGTTGAACCATCCCGAATACATTGAGCAGAATGCTACTCTTGCTTTCCAGGCTGCAATATGGAGGTGGATGACTGCTATCAAGAAGTCACAACCCTCAGCGCACGATGCATTTGTTGGCAATTGGAAGCCCACCAAGAATGATACTTTGAGCAAGAGGTTTCCTGGATTTGGTGCTACAATGAATATTCTTTATGGCGATCAACTTTGTGGGCAGGGCGACATTGATGCCATGAACACCATCGTTTCCCATTACCAGTACTACCTTGACCTTATGGGTGTCGGACGAGAGGAAGCAGGGCCCCATGAAGTGCTAACTTGTGCCGAGCAGGTTGCATTTAACCCAACCAAGGCTGCTGTTACTGCATCTTCT
>Ppe_2
------ATGGAG---GCAAAA---TGGTTGGTGTTTTTCTCAATGGCAGCTACAATGCTGGCCCTTCATGTTGTGGATGGTCAATCGTCTGTGAAGCCATTGGTGAAGATAGTGAAGGGCAAGAAGCTGTGTGACAAGGGGTGGGAGTGTAAGGGCTCTGTATATTGTTGTAACCAGACCATTTCTGATTATTTTCAATCTTACCAATTTGAGACCCTCTTCTCTAAGCGTAACGCGCCCGTGGCGCATGCAGTGGGCTTCTGGGACTACCATTCTTTCATTACTGCAGCCGCTGAGCACCAGCCTCATGGCTTTGGTACTACAGGAGGCAAGCTCCAAGGAATGAAGGAAGTTGCTGCTTTTCTTGGCCATGTTGGCAGCAAAACTTCATGTGGGTATGGGGTAGCCACAGGAGGACCATTGGCTTGGGGTCTATGCTACAACAAGGAAGAGAGCCCTAGCCAGTTCTACTGTGATGACTACAAATACACTTATCCCTGCGCTCCTGGAGCTTCATACCATGGCCGTGGTGCCTTGCCACTGTACTGGAACTATAACTATGGAGAAACAGGGGATGCCCTGAAAGTGGACTTGTTGAACCATCCAGAGTACATAGAACAAAATGCAACCCTAGCCTTCCAGGCTGCAATCTGGAGATGGATGAACCCAGTGAAGAAGCACCTTCCTTCAGCCCATGATGTCTTTGTTGGGAAATGGAAGCCATCTAAGAACGACACTTTGGCCAAGCGAACTCCTGGGTTTGGCACCACCATCAATCTGCTTTATGGGGACCAAGTTTGTGGTCAAGGTGACGTTGACTCCATGGACAACATTGTCTCCCATTACTTGTATTATCTTGATCTTATTGGAGTTGGCAGAGAAGAGGCAGGCCCTCATGAAGTGCTTAGCTGTGCTGAGCAGAAAGCTTTTGATCCTTCATCTTCTTCTTCTTCCTCTTCATCT
>Vvi_1
------ATGGAG---GCAGAA---CGGAGCTTTCTGTTGATAATGGCAGTTGCAGCAATGGTGGTGACAGTGGGCGGACAAGGGTCAGGGACGAAGCCATTGGTGAAGGTGTTGAAGGGTGGAAAGGTGTGTGACAAAGGGTGGGAGTGCAAAGGGTCCAAGTATTGCTGTAACCAGACCGTTTCCGATTTCTTCCAGACCTACCAGTTTGAGAACCTCTTCGCAAAGCGTAATACGCCTGTGGCACACGCGGTTGGCTTCTGGGACTACCGCTCTTTCATCACCGCCGCCGCCGTTTACCAGCCTCACGGATTTGGCACCGCCGGCGGGAAGCTCATGCAGATGAAGGAGGTGGCAGCTTTTCTAGGCCACGTCGGCAGCAAGACCACTTGTGGCTATGGAGTGGCGACAGGGGGCCCATTGGCCTGGGGACTATGCTACAACAAGGAAATGAGCCCCAGCAAATCTTACTGTGATGATTACAAATACACCTATCCCTGTACCCCTGGAGTCGAATACTTTGGCCGAGGCGCCTTGCCGATCTACTGGAACTACAACTACGGAGAAGCTGGGGAAGCCCTGAAGGTGGATCTGCTGAACCATCCAGAATACATAGAACAGAACGCCACCCTAGCCTTCCAGGCTGCGATTTGGAGGTGGATGACCCCAGTGAAGAAGCAGCAGCCCTCGGCCCACGACGTCTTTGTAGGGACCTGGAAGCCCACCAAGAACGACACTCTGGCCAAGCGGATTCCTGGGTTCGGCGCCACAATGAACGTTCTGTATGGCGATTCTGTCTGCGGCCAGGGTGACGTCGATTCCATGAACAACATCGTCTCCCACTACCAGTACTACCTTGACCTGATGGGTGTCGGCCGTGAGGAAGCAGGGCCTCATGAGGTTCTCACCTGCGCCGAGCAGGAGGCTTTCAACCCGTCATCTTCTTCATCTTCTTCTTCATCT
>Vvi_2
------ATG------GTTGAA---CGCAGCGTTTTGATAGGGTTGGCGGTGGCGGCGATTGTGGCGGTGGTGGTGGTGGAGGGGTCCTCGGTGAAGACACTGGTGAAGACGGTAAAGGGAAAGAAGGTGTGCGACAAGGGGTGGGAATGTAAGGGGTCGGAGTTCTGCTGCAATTTGACGATTTCGGACTATTTCCAGACTTACCAGTTCGAGAACCTCTTTTCCAAGCGCAACTCGCCGGTGGCCCACGCCGTCGGCTTCTGGGATTACCGCTCATTCATCCTCGCCTCTGCGGTCTACCAGCCGCTTGGCTTCGGCACCACCGGCGGCAAGGTCATGCAGATGAAGGAGCTGGCCGCATTCCTCGGCCACGTCGGCTGCAAAACTTCATGTGGGTACGGAGTGGCCACAGGAGGGCCATTGTCCTGGGGTCTCTGCTACAACAAGGAAATGAGCCCCAGTAAGTCATACTGTGACGATTACAAATACACCTACCCCTGCACTCCTGGTGCCGAATACTATGGCCGTGGTGCATTGCCTATCTTCTGGAACTACAACTATGGAGCAACTGGAGAAGCCTTGAAGGTGAATCTGCTGGACCATCCAGAATACATCGAACAAAATGCTACCTTGGCCTTCCAGGCTGCAATTTGGAGGTGGATGACCCCAGTTAAGAAGTCACAGCCTTCTGCACATGACGTCTTTGTTGGCAACTGGAAGCCCACCAAGAATGACACTTTGGCCAAGCGGGTGCCTGGTTTTGGAACCACAATGAACATTCTATACGGGGACCAGGTTTGCGGGCAGGGCGACGTTGATTCCATGAACAACATCATCTCCCATTACCAATATTACCTCGACCTGTTGGGTGTTGGTAGAGAACAGGCAGGACCCCACGAAAACGTCACCTGTGCTGAGCAGATTGCATTCAACCCATCCTACACTGCATCCTCT---------
