# Supplementary material for: The Chloranthus sessilifolius genome provides insight into early diversification of angiosperms
Source: Nat Commun. 2021 Nov 26;12:6929. doi: 10.1038/s41467-021-26931-3 (PMC8626421; doi:10.1038/s41467-021-26931-3)
Supplement: Supplementary file 4 — Source Data [file 41467_2021_26931_MOESM4_ESM.zip › Fig. 3a, c, e and Supplementary Figure 12, 14, Phylogenetic tree/LCG_multi-species coalescent-based/group_1105_CDS.treefile]

(Aco_1:0.3013599217,((((((Ash_1:0.1154024931,Ash_2:0.1176182639)100:0.1103625195,((Egu_1:0.0483044898,Egu_2:0.0560384889)100:0.1200259871,Osa_1:0.4213958752)61:0.0274712209)54:0.0406398455,(Csp_1:0.0908275464,Csp_2:0.1374067564)100:0.1649900500)24:0.0095859453,(Atr_1:0.3308921163,((Efe_1:0.0295504984,(Efe_2:0.0235984759,Efe_3:0.0212264937)97:0.0086624778)95:0.0301283450,Nco_1:0.0371677133)100:0.1939068720)78:0.0439359816)53:0.0227498839,((((Cka_1:0.0747643061,Cka_2:0.1270344769)85:0.0368714689,Lch_1:0.1713304145)95:0.0469645617,(Lch_2:0.1037809993,(Out_1:0.1890937796,Pab_1:0.1669195625)100:0.4459137381)36:0.0353561738)38:0.0303804649,Cka_3:0.1746930188)63:0.0758550377)87:0.0543034700,((Ppe_1:0.2541268874,Vvi_2:0.1394553760)83:0.0316005706,(Ppe_2:0.2459231248,Vvi_1:0.1323052449)95:0.0418976383)99:0.1447261783)95:0.1573636171,Cde_1:0.3162167084);
