# Supplementary material for: The Chloranthus sessilifolius genome provides insight into early diversification of angiosperms
Source: Nat Commun. 2021 Nov 26;12:6929. doi: 10.1038/s41467-021-26931-3 (PMC8626421; doi:10.1038/s41467-021-26931-3)
Supplement: Supplementary file 4 — Source Data [file 41467_2021_26931_MOESM4_ESM.zip › Fig. 3a, c, e and Supplementary Figure 12, 14, Phylogenetic tree/LCG_multi-species coalescent-based/group_1108_CDS.aln-0.2cln]

>Aco_1
ATGGCTACTTCTTCATCACTAACAGTTTCACAAGCTCTTGTGGGTAGAACTATTTCAAATAAC---TCTACCCTTCATTCTGATCGTCTTTCTTTACCTGGTTTCAATCACAGTACTCGAACT------CTTCTTAAATCTTCATTTACT------------CAAACTATTCGTATCTCGAGATCTTTGCGTAAAAACAACAACTTGTCTTCTTCTTCTTCAATTAAAGCTCAAGCAGTAGAAACATTAGAG------AAGACTGATACAGCTTTGGTTGATAAATCTGTTAATACGATTCGTTTTCTTGCTATTGATGCTGTTGAAAAAGCTAATTCTGGTCATCCAGGTTTACCTATGGGTTGTGCTCCAATGGGTCATATTTTATATGATGAGATCATGAGATATAACCCTAAGAATCCTTATTGGTTTAATCGTGATCGTTTTGTTCTTTCTGCTGGTCATGGATGTATGCTTCAATATGCTCTTCTTCATCTTGCTGGTTACGACAGTGTCAAGGAAGAAGACTTGAAGTCTTTCCGTCAATGGGGAAGCAAAACACCTGGTCATCCCGAGAACTTTGAGACTCCTGGTGTAGAAGTTACTACAGGTCCTCTTGGTCAGGGTATTGCAAATGCTGTTGGTTTGGCCCTTGCGGAAAAGCACTTGGCTGCTCGTTTCAACAAACCTGACAGTGAGATTGTTGACCATTACACATATTGTATTCTCGGGGATGGTTGTCAGATGGAAGGAATTGCAAATGAAGCATGTTCCCTTGCTGGGCATTGGGGACTTGGAAAGCTAATTGCTTTCTACGACGACAATCACATTTCCATTGATGGTGACACAGAGATTGCATTCACTGAAAGCGTTGACAAACGTTTTGAGGGTTTGGGTTGGCATGTTATTTGGGTCAAGAATGGCAACACCGGGTATGATGAGATTCGTGCTGCCATTGCAGAAGCAAAATCTGTAACTGACAAACCCACCATGATCAAGGTGACTACCACCATTGGTTTTGGATCCCCAAACAAAGCCAACTCATACAGTGTACACGGGGCTGCTTTGGGTGCCAAGGAAGTTGATGCCACAAGGGAGAATCTTGGTTGGCCATATGAGCCTTTCCACGTCCCAGAAGATGTCAAATTGCACTGGAGCCGTCATACTACTGAAGGTGCTGCCCTTGAGGCCGAATGGATTGGTAAATTCACAGAGTACGAGAAGAAGTACAAGGAGGATGCTGCAGAGCTCAAAGCCATAATTACTGGTGAACAGCCCACCGATTGGGAGAAGGCTCTTCCAGTATACACTCCGGAGAGCCCAGCAGACGCCACCAGAAACCTGTCTCAACAATGTCTTAATGCACTTGCAAAAGTTATCCCTGGGCTTATTGGTGGAAGTGCAGATCTTGCTTCCTCCAACATGACCTTGATGAAAATGTTTGGAGATTTCCAGAAAAACACCCCAGAGGAACGAAATGTCCGCTTTGGTGTTAGGGAGCATGCCATGGGTGCCATCTGCAATGGAATTGCCCTACACAGCCCAGGTTTTGTCCCCTACTGTGCAACTTTCTTTGTGTTCACTGACTACATGAGGGGTGCTATGAGGATATCTGCCTTGAGTGAGGCTGGAGTTATTTATGTGATGACTCACGACTCAATTGGGCTTGGAGAAGATGGCCCAACTCATCAACCTATTGAACACATTGCAAGCTTTAGAGCCATGCCCAACATTCTGATGCTCCGTCCCGCTGATGGGAATGAAACTGCTGGGGCCTACAAGGTTGCGGTTGACAACAGAAAGAGACCCTCAGTCCTTGCCCTTTCCCGGCAAAAGCTTGCCCACCTTCCTGGAACATCTATTGCAGGTGTTGAGAAGGGAGGATATATTGTATCAGACAATTCTTCAGGAAACAAGCCAGATGTCATCCTGATGGGTACCGGTTCTGAATTAGAGATTGCTTCCGCGGCTGCAGATGAACTCAGGAAGGAAGGAAAGGCAGTTCGTGTTGTGTCCCTTATTTCTTGGGAGTTGTATGATGAGCAGTCTGACGAATACAAGGAGAGTGTCTTCCCTGCCGCGGTAACCGCCAGAGTTAGTATCGAGGCAGCATCAACATTCGGATGGGGAAAGTTTGTCGGGAGCCTTGGGATATCTATTGGAATTGACAAGTTTGGAGCTAGTGCACCTGCCCCCAAAATTTACAAGGAATACGGCATCACAGCAGAGGCTGTCATTGCAGCTGCCAAATCACTTATT
>Ash_1
ATGGCTGCTACCTCGGCTTTCACCTCATCTCAGGCTCTGTTCGTCCGCGCGGTCTCCTGCCGCCGCGCCGCCGAACGATCGGACTGCCTTTCAACGCCTTACGCCGGCCTCCACTCGAGCTGGGGTCTCCGGCTTACCCCAATCGATGCG------------------------CCGCTGGATGCGCGTAACCCGCGGCGT------------CTAGGGCGGATACGGGCTGCGGTAGTGGAGACGGTGGAGGGGAAGCCTGCGACCGAAGAGCTGTTTGAGAAGTCGGTGAACACGGTCCGGTTCCTAGCCGTCGATGCGGTGGAGAAGGCGAACTCCGGCCATCCAGGGCTTCCCATGGGATGTGCCCCCTTGGGCCATATCCTTTTCGATGAGATCATGCGTTATAACCCTAAGAATCCGTACTGGTTTAACCGCGATCGCTTCGTACTCTCCGCCGGCCATGGGTGCATGCTTCACTACTCACTCCTTCACCTTGCTGGATACGATAGCGTTAAGGAGGATGATTTGAAGGCTTTTAGGCAGTGGCAAAGCAGAACTCCCGGTCATCCTGAGAATTTTGAAACTCCTGGAATAGAAGTCACTACTGGTCCTCTTGGTCAGGGTATTGCAAATGCTGTTGGATTGGCACTTGTTGAGAAACACCTTGCTGCTCGCTTCAATAAGCCTGACATTCAGATTGTTGACCATTATACGTATGTTATACTTGGGGACGGTTGCCAAATGGAGGGAGTATCCAATGAAGCTTGCTCTCTTGCTGGACACTGGGGACTTGGCAAATTGATTGCTTTCTATGATGACAATCATATTTCCATCGACGGTGACACAGAAATTGCATTTACTGAAGATGTGAATGTGCGTTTTGAGGCTCTTGGGTGGCACACAATCTGGGTTAAGAATGGAAACACGGGCTATGATGAGATCCGTGCTGCAATCAAGGAAGCAAAAGCTGTCAAAGACAAGCCAACACTAATAAAAATTACTACCACGATTGGCTACGGATCACCAAACAAGGCAAACACTCATAGTGTACATGGAAGCGCATTGGGTGCCAAGGAAGTTGATGCGACTAGGAAGAACCTTGGTTGGCCTCATGAGCCATTCCATGTCCCAGAGGATGTCAAAAGCCACTGGAGCCGACATGTCCCTGATGGTGCAGCTCTTGAGTTAGATTGGAATGCCAAGTTTTCTCAGTACGAGAGGAAGTATGGAGATGATGCTGCCGAGTTGAAAGATATAATTTCAGGGGATCTCCCAGCTAGATGGGACAAATCCCTTCCGAAATATACTCCTGAAAGTCCTGCTGACGCTACTAGGAACCTTTCTCAACAATGCCTTAATGCACTTGCTAAGGTTCTTCCTGGACTTCTTGGAGGTAGCGCTGATCTTGCTTCTTCCAACATGACTTTGCTGAAGATGTATGGTAACTTCCAGAAGAGCACACCTGAAGAGAGGAATGTGAGATTCGGGGTTAGGGAACATGGCATGGGTGCTATCTGCAATGGAATCGCTCACCATAGTCCTGGCCTCATCCCCTACTGTGCCACTTTCTTCGTCTTCACAGACTACATGAGAGCAGCCATAAGGATGGCTGCATTATCTCAGGCTGGAGTTATCTTTGTGATGACCCATGATTCCATTGGTCTTGGTGAAGACGGCCCCACTCATCAGCCCATCGAGCACCTAATGAGCTTTAGAATGATGCCTAACATCTTGATGCTCAGGCCTGCGGACGGTAATGAGACTGCTGGGGCCTACAAAGTTGCCGTTCTAAACAGGAAAAGACCGTCTATCCTTGCTTTCTCGCGGCAGAAGCTTCCTCAACTTGCAGGCACCTCGATGGAAGGAGTTGAGAAGGGTGGATATATCATCTCTGACAACTCTTCTGGTAACAAGCCCGACTTAATACTTATTGGAACTGGGTCAGAGTTGGAGATTGCTGAGAAGGCTGCAAGTGAGTTGAGGAAGGATGGGAAGGCAGTACGAGTTGTGTCCCTTGTTTCCTGGGAATTGTTCGAAGAGCAGCCGGCAGAGTACAAGGAGAGTGTTCTACCTAAATCCGTAACCCAAAGGATCAGCATAGAAGCAGGCTCAACATTTGGGTGGGAGAAATACATTGGAAGTAAGGGGAAAGCAATTGGGATCAACAGGTTTGGGGCAAGTGCTCCTGCTGGGAAAATATACAAGGAATTTGGTTTGACTGCAGAGAAGATCATTGATGCGGCCAAAGCCTTG---
>Ash_2
ATGGCCGCCACTTCTTCCGTCGCGGCTGCCCAAGCTCTCGTCGGTCGCGCCATCTCCGGCCGAGCCGCCGCAAACCACCCGGACCGGCTGGCACTCCCCGGCTTTGGCCTCAGCTCGCTTTCCGGCCGGCGCCTCAGATCCGCC---------------------------CGGGGCCGTCAGGAGAGGAGCCCTCGGGCAGCAGCG------CCGGCGCAGCCGCGCGCGGCAGCGGTGGAGACGCTGGAGGGGAAGGCCGGGACTGCGGCGCTGGTGATGAAATCGATTAACACGATCCGATTTCTTGCCGTTGACGCCGTCGAGAAGGCGAACTCCGGTCACCCAGGACTGCCCATGGGCTGCGCCCCCATGGGCCATATTCTCTACGACGAGGTCATGAGGTATAACCCCAAGAACCCTTACTGGTTCAACCGCGACCGCTTTGTGCTCTCCGCCGGCCATGGATGCATGCTCCAGTATGCTCTGCTTCATCTTGCTGGCTATGATAGCGTTCTGGATGAAGATTTGAAGAACTTCCGACAGTGGGGAAGTAGAACACCTGGCCATCCTGAGAATTTTGAAACTCCTGGTGTTGAAGTTACAACTGGTCCTTTGGGTCAGGGAATTGCTAATGCAGTAGGATTGGCACTTGTTGAGAGACATCTGGCAGCTCGTTTCAATAAGCCTGATAATGAGATTGTCGACCATTACACATATGTTATTCTTGGTGATGGTTGTCAAATGGAAGGCGTTTCAAATGAAGCTTGTTCTCTTGCTGGGCACTGGGGGCTTGGCAAACTGATTGCTTTCTATGACGATAACCACATTTCGATCGATGGTGACACTGAGATTGCTTTCACTGAAGATGTGAATGCTCGATTTGAGGCTCTCGGTTGGCACACTATTTGGGTGAAGAACGGCAACACGGGCTATGATGACATCCGTGCAGCAATCTTGGAAGCAAAGGCCGTCAAAGATAAACCCACATTGATCAAGGTCACAACTACTATAGGATATGGTTCACCTAACAAGGCTAACAGTTACAGCGTACATGGAAGTGCTCTAGGTGCCAAGGAAGTAGAAGCAACCAGGCAGAACCTTGGCTGGCCTTATGAGCCCTTCCACGTGCCTGAGGATGTCAAGAGTCATTGGAGCCGCCATATCACTGAAGGCGCTGCTCTCGAAGCACAATGGAATGCGAAATTTGCAGAGTATGAGAGGAAGTACAAAGAAGAAGCCGCAGAACTGAAGACCATTATCTCTGGAGAGCTTCCTGCGGGATGGGAGACAGCTCTCCCTACTTATACCCCTGAGAGCAGCGCAGATGCTACTCGGAACCTCTCCCAGCAGTGCCTTAATGCACTGGTGAACGTCCTCCCCGGCTTCCTCGGCGGCAGCGCGGATCTGGCATCCTCCAACATGACGTTACTGAAAAAATTTGGCGACTTCCAGAAATCCACACCCGAGGAGAGAAACCTCCGTTTCGGAGTTCGGGAACATGGCATGGGAGCTATAAGCAATGGCATTGTGCACCACAGCCCAGGCCTCTTCCCTTACTGCGCCACTTTCTTTGTCTTCACCGATTACATGAGAGCTGCGATAAGGATATCAGCCTTGAGTGAATCTGGAGTCATCTATGTTATGACTCATGATTCCATTGGTCTTGGTGAAGATGGACCAACTCATCAACCCATTGAGCATCTGATGAGCTTTCGGGCAATGCCCAACATCCTGATGCTCCGGCCAGCCGATGGCAACGAGACTGCCGGAGCTTACAAGGTCGCGGTGCTGAACAGGAAGAGGCCATCGATTCTCGCCCTCTCCCGGCAGAAACTTCCACAACTTGCAGGGACATCAATTGAAGGAGTTGAGAAGGGTGGTTATATCGTATCAGATGACTCTAATGATAACAAGCCGGACATCATCCTCATAGGGAGCGGGTCGGAGCTGGAGATCGCCGTGAAGGCGGCCGGCGAGCTGAGGAAGGAAGGGAAGACCGTGAGGGTGGTGTCCCTTGTTTCATGGGAACTGTTTGATGAGCAGTCTGATGAGTATAAAGAGAGTGTGTTTCCTGCTGCTGTGGCTGCTAGAGTTAGCATTGAGGCTGGGGCTACTGTTGGCTGGGAGAAGTTCATTGGAGGCAAGGGGAAGGCCATTGGGATTGATAGGTTTGGTGCCAGTGCTCCAGCTGGGAAAATATACAAGGAGTTTGGGTTGACAGCTGAGAATGTTGTTGCAGTAGCTAAGAGCTTG---
>Atr_1
ATGGCGTCGTCGTCTCTGGGCATGTATCAGGCCCCATTGGCAGGGGCACCAGCAGCAGCAGAGCGCAGATCCTCATCATCTGCAACGCTGCCTTTGCCCCTGCCTTCTAAGCCCAACACACCCGCCATACTCCTAAATAACAACTTTCTGGGGACTAAGGTGGTGTTGAGTCGCAGGAGCAGAGCAAGGAAGCCATCGACATCAATG------CAGGCAGTAGTGAGGGCGGCAGCTGTCGAGACACTGGAC---CAGACGAGCACGACTGAATTGATAGAGAAGTCGATCAACACCATCAGATTTCTTGCAATTGATGCGGTTGAGAAGGCCAACTCTGGGCACCCTGGCCTCCCCATGGGGTGTGCCCCAATGGGCCACATCCTCTACGACGAGGTGATGCGCTACAACCCAAAGAACCCATACTGGTTTAACCGTGATCGCTTCGTGCTCTCTGCTGGCCATGGATGCATGTTGCAGTACGCTCTCCTCCACCTTGCCGGCTACGACAGCGTCAAGGAAGAAGATTTGAAATCCTTTAGGCAGTGGGGAAGCAAGACCCCTGGCCATCCTGAAAACTTCGAGACTCCTGGCATCGAAGTCACAACTGGTCCTTTGGGCCAAGGAGTTGCAAATGCTGTCGGGTTAGCTCTTGCTGAGAAACATTTAGCTGCCAGATACAACAAGCCCGGTTTTGAGATTGTCGATCACTACACATTCTGTATTCTTGGAGATGGATGTCAAATGGAGGGTATCTCCAATGAGGCTTGCTCCTTGGCTGGGCACTGGGGTCTTGGGAAGCTCATTGCTTTCTATGATGACAACCACATCTCCATTGATGGTGACACCGAAATTGCCTTCACTGAGACTGTTGATACACGTTTCGAGGGCCTGGGTTGGCATGTCATCTGGGTTAAGAATGGTAACACCGGGTACGATGAGATTCGTGCTGCCATTGAAGAGGCTAAGGCTGTTAAGGACAAACCCACTCTCATTAAGGTTACCACCACCATTGGTTATGGGTCCCCAAACAAGGCCAATTCGTACAGTGTTCATGGAAGTGCCTTGGGAGCCAAGGAGGTGGATGCCACCCGCCAGAACCTTGGATGGCCATATGAGCCTTTCCATGTCCCAGATGATGTCAAGAGTCATTGGAGCCGGCATGTTTCCGAAGGTGCTTCCCTGGAAGCAGAATGGCAAGCCAAATTGGCAGAGTATGAAAAGAAGTACAAGGAGGAAGCTGTAGAATTCAAGGAACTCATCTCTGGTCAACTGCCAGATGGGTGGGAGAAGGCTCTCCCAGTGTACACCGCTGAGAGCCCTGCTGACGCCACCCGAAACCTATCCCAGCAATGCCTCAATGCGCTCGCTAAGGTCCTTCCAGGACTCCTCGGTGGCAGTGCAGATCTTGCCTCCTCGAACATGACATTGCTGAAGATGTTTGGGGACTTCCAGAAAGATACCCCCGAGCAGCGGAATGTGCGGTTTGGTGTGAGGGAGCACAGCATGGGTGCTATTTGCAATGGGATTGCCCTCCACAGT---GGCCTCATACCCTACTGTGCCACCTTCTTTGTTTTCACAGATTACATGAGGGCTGCCATGAGGATATCAGCTCTATGTGAAGCCGGTGTCATATACGTGATGACCCATGATTCCATTGGGCTTGGGGAGGATGGGCCCACCCATCAGCCCATTGAGCATATTGCGAGCTTCAGGGCCATGCCCAACATCCTGATGCTCCGCCCAGGGGACGGGAACGAGACGGCCGGTGCTTATAAGGTCGCGGTCCTCAACAGGAAGAGGCCCTCGGTGCTCGCCCTCTCTCGCCAAAAGCTCCCCCAGCTAGCAGGCACGACGATTGAGGGAGTTGAGAAAGGAGGGTACATTGTGAGCGACAACTCAATGCGCAACAAGCCTGATCTCATCCTTATCGGCACCGGTTCTGAGCTGGAGATCGCTGTAAAGGCAGCAGATGAGATCAGGAAGGAAGGGAAGGCAGTTAGGGTTGTGTCCCTTGTGTCATGGGAGCTGTTTGACGAGCAGTCGGATGATTACAAGGAGAGTGTCCTCCCTGCTGAGGTGACGGCAAGAGTGAGTGTGGAGGCAGGGTCAACATTTGGGTGGGAGAAGATTGTCGGAAGCAAAGGTAAGAGCATTGGGATCGACCGGTTTGGTGCCAGTGCTCCTGCCGGAACCTTGTACAAGGAGTTTGGCATTACTGTGGACAATGTCATTGCAGCGGCCAAGTCCCTTTTG
>Atr_2
ATGAAAGCAGTATTGCAGACCACCATCTCTAAT------------------------------------------------------------------------------------------------------------------------------------------------AGCCGGGGGAGGAGGCCATGGTCCTCG---------CGGGTGGTGGTGAGAGCGGCTGCGGTTGAGACGCTGGAC---GTGACGAGCACGATCGCATTGATAGAGAAGTCGATCAACACCATCAGATTCCTCGCGATAGATGCGGTGGAGAAGGCGAACTCCGGGCACCCTGGTCTCCCCATGGGGTGTGCCCCCATGGGCCACATCCTCTACGACGAGGTGATGCGCTACAACCCGAAGAACCCCTACTGGTTCAACCGTGACCGGTTCGTGCTCTCGGCAGGCCATGGATGCATGCTCCAGTATGCTCTCCTCCACCTTGCTGGCTATGACAGCGTCAAGGAAGAAGATTTGAAATCTTTTAGGCAGTGGGGTAGCAAAACCCCTGGGCATCCTGAGAACTTTGAGACCCGTGGTATTGAAGTCACAACTGGTCCTTTGGGCCAAGGAATTGCAAATGCTGTCGGTTTGGCTCTTGCTGAGAAACACTTAGCTGCCAGATACAACAAGCCTGGTTTTGAGGTTGTCGATCACTACACGTACTGCATTCTCGGGGATGGATGTCAAATGGAGGGTATCTCTAATGAGGCTTGCTCCCTAGCTGGGCACTGGGGTCTCGGTAAGCTCATTGCTTTTTATGATGATAACCACATCTCAATTGATGGTGATACTGAAATTGCCTTCACTGAGAGTGTTGATACCCGTTTTGAGGGCCTTGGTTGGCACGTTATCTGGGTTAAGAATGGTAACACTGGCTACGATGAGATCCGTGCTGCCATTGAAGAGGCTAAGGCTGTCAAAGACAAGCCCACTCTCATCAAGGTGACCACCACCATCGGCTATGGGTCCCCGAACAAGGCCAATTCATACAGTGTTCATGGAAGCGCCTTGGGAGCCAAGGAGGTGGATGCCACCCGACAGAACCTTGGATGGCCATATGAGCCCTTCCATGTCCCGGATGATGTCAAGAGTCATTGGAGCCGGCATGTTCCCGAAGGTGCTTCCCTGGAAGCAGAATGGCAAGCCAAATTGGCCGATTATGAAAAGAAGTACAAGGAGGAAGCTGCAGAATTCAAGGAACTCATCTCTGGTAAATGGCCTGATGGGTGGGAGAAGGCTCTTCCGGCGTACACCCCTGAGAGCCCTGCTGATGCCACCAGAAACCTATCCCAACAATGCCTCAATGCGCTCGCAAAGGTTCTCCCAGGACTCCTTGGTGGCAGTGCGGATCTTGCCTCTTCAAACATGACATTGTTGAAGATGTTTGGGGACTTCCAAAAAGACACCCCTGAGCAGCGGAATGTGCGGTTCGGTGTGAGGGAGCATGCCATGGGTTCCATTTGCAATGGGATCGCCCTTCACGGCAGTGGCCTCATCCCTTACTGTGCTACCTTCTTTGTTTTCACAGATTACATGAGGGCTGCCATGAGGATATCTGCTCTGTGTGAAGCCGGTGTCATTTACGTGATGACCCACGATTCCATTGGGCTCGGAGAGGATGGCCCCACCCATCAGCCCATTGAGCATCTTGCAAGCTTCAGGGCCATGCCCAACATCCTGATGCTCCGCCCGGGCGACGGCAACGAGACTGCCGGTGCTTACAAGGTCGCGATCCTCAACAGGAAGAGACCCTCAGTGCTCGCTCTCTCTCGCCAAAAGCTCCCTCAGCTGGCAGGCACAACAATAGAGGGAGTTGAGAAGGGAGGGTACATAGTCAGCGACAACTCAATGAGAAACAAGCCCGACCTCATCCTTATCGGCACTGGTTCCGAGCTGGAGATCGCTGTAAAGGCAGCAAATGTGATCAGGAAGGAAGGGAAGGCAGTTAGGGTCGTGTCCTTAGTGTCATGGGAACTGTTTGATGAGCAGTCCGACGAGTACAAGGAGAGTGTCCTCCCTGCTGGGGTGTCAGCGAGAGTCAGTGTGGAGGCAGGGTCAACATTTGGGTGGGAAAAGATTGTGGGGAGCAAGGGGAAGAGTATCGGGATTGACCGATTTGGTGCCAGTGCTCCTGCCGGAACCCTGTACAAGGAGTTTGGCATTACCATGGACAATGTCATTGCAGCTGCCAAAACACTTTTG
>Cde_1
ATGGCAGCATCTTCATCTTTGAGCATCTCTCAAGCCCTAATGGGTCGGACTGTAGCTCACCATGGCGCTGCTACCCACTCCGATCGTCTAGTTTTACCTGGCTTCAGATTGAGTTCAGTTTCTGGTTGTGGTCTCAGATCGACC---------------------------AGAGTCTCCGCCGGTGGCCGAAGACGTTCAATTCGGAAATCTTTTGTTTCAACTTGTGCTGCTACTGTAGAAGCTCTAGAG------AAGACCAAGACTGAATTGGTTGAGAAATCCATCAACACGATCAGATTTTTGGCCATCGATGCAGTTGAGAAAGCAAACTCTGGGCATCCAGGTTTGCCAATGGGCTGTGCTCCAATGGCCCATATTTTGTTTGACGAGATTATGAAATATAACCCTAAAAATCCTTACTGGTTTAATCGTGATCGATTTGTTCTCTCTGCTGGCCATGGATGCATGCTTCAATATGCTCTACTACATCTCGCTGGGTACGATAGTGTTAAGGAGGAAGATTTGAGGTCTTTCCGCCAGTGGGGAAGCAGAACTCCTGGTCACCCAGAAAACTTCGAGACTCCCGGTGTTGAAGTCACAACTGGCCCTCTTGGTCAAGGTATTGCCAATGCTGTTGGTCTAGCTCTTGCAGAGAAGCATTTAGCAGCTCGATTTAACAAACCTGATAATGAGATTGTGGATCATTACACATATGTTATACTTGGAGATGGATGCCAAATGGAAGGAATTTCAAATGAAGCTTGTTCTCTTGCTGGGCATTGGGGCCTAGGAAAGCTTATTGCTTTCTATGATGATAATCATATTTCTATTGATGGAGACACCGAAATTGCATTCACAGAGTCTGTTGATACCCGTTTTGAGGCTCTTGGTTGGCACATTATTTGGGTAAAAAATGGTAATACTGGTTATGATGAAATTCGAGCTGCTATTGAAGAAGCTAAGTCTGTGAAAGACAAACCTACTTTGATCAAGGTAACAACCACCATTGGTTATGGTTCACCAAATAAAGCGAACTCTTATGCTGTACATGGGAGTGCATTGGGTCCTAAGGAAGTGGAAGCCACTAGGCAGAACCTTGGATGGACTTATGGGCCATTACATGTTCCGGAGGATGTGAAGAGTCACTGGAGTCGACACATTCCTAATGGAGCTTCTGCTGAGGCTGAATGGAATGCTCAATTTGCTGAATATGAGAAAAAATACAAGGAGGAAGCAGAAGAATTGAAGTCACTAATTTCTGGTGAATTGCCCGCTGAATGGGAGAAGGCTCTTCCTACATACACTCCTGAGAATCCCGGGGATGCTACTCGGAATTTGTCTCAACAATGTCTGAATTCCCTTGCTAAAGTCCTCCCTGGATTGCTTGGTGGAAGTGCAGATCTAGCATCTTCCAACATGACACTTCTGAAAATGTTCGGTAATTTCCAAAAAGACACACCTGCTGAAAGGAATGTTCGTTTTGGTGTTAGAGAACACGGGATGGGTGCCATTTGCAATGGAATAGCACTCCACAGTCCGGGATTGATTCCTTATTGTGCAACTTTCTTTGTTTTCACTGATTACATGAGAGCTGCCATGAGGATTTCAGCTTTATCTGAGGCAAGAGTGATCTATGTGATGACTCATGATTCTATTGGTCTTGGAGAGGACGGGCCAACTCATCAGCCCATTGAGCATTTGGCGAGTTTCCGTGCCATGCCAAACATTCTAATGCTCCGCCCAGGTGATGGTAATGAGACTTCTGGAGCTTACAAAGTCGCTGTCCTTAACAGAAAGAGACCATCAGTTCTTGCTCTCTCTCGCCAAAAGCTACCTCAACTTCCTGGAACATCCATTGAAGGAGTTGAAAAGGGAGGATATATTGTTTCTGACAATTCCACTGGTAACAACCCAGATGTTATATTAATCGGCACAGGTTCTGAACTAGAGATTGCAGCCAAAGCAGCCGATGAACTACGGAAGGAGGGGTCAAAGGTGCGAGTAGTCTCTTTGGTCTGCTGGGAGCTATTTGATGAACAGTCTGATGCTTATAAGGAAAGTGTCTTGCCATCTTCTGTTGCTGCTAGAGTTAGTGTCGAGGCTGGTTCAACTTTTGGTTGGGAAAAAATTGTGGGAAGCAAAGGGAAGGCGATTGGCATTGACCGGTTTGGAGCAAGTGCACCAGCTGGGAGAATTTATAAGGAATTTGGCATCACAGTTGAGGATGTTATCGCTGCAGCTAAATCCCTGCTA
>Cde_2
ATGGCATCATCTTCATCTTTGAGCGTCTCTCAAGCCCTAGTGGGTCGAACTGTAGCTCACCATGGCGCTGCCACCCACTCCGATCGTCTAGTTTTACCTGGTTTCAGATTGAGTTCAATTTCTGGTTGTGGTCTCAGATCGACC---------------------------AAAGTCTCCGCCGGTGGGCCAAGACTCCCAATTCGGAAATCTTTTGTTTCAACTTGTGCTGCCACTGTAGAAGCTCTAGAG------AACACCAAAACTGAATTGGTTGAGAAATCCATCAACACGATCAGATTTTTGGCGATCGATGCAGTTGAGAAAGCAAACTCTGGGCATCCAGGTTTGCCAATGGGCTGTGCTCCAATGGCCCATATTTTGTTTGACGAGATTATGAAATATAACCCTAAAAATCCATACTGGTTTAATCGTGATCGATTTGTTCTCTCTGCTGGCCATGGATGCATGCTTCAATATGCTCTACTGCATCTCGCTGGATACGATAGTGTTAAGGAGGAAGATTTGAGGTCTTTCCGCCAGTGGGGAAGCAGAACTCCTGGTCACCCAGAAAACTTCGAGACTCCTGGTGTTGAAGTCACAACTGGTCCTCTTGGTCAAGGTATTGCCAATGCTGTTGGTCTAGCTCTTGCAGAGAAGCATTTAGCAGCTCGATTTAACAAACCTGATAATGAGATTGTGGATCATTACACGTATGTTATACTTGGAGATGGATGCCAAATGGAAGGAATTTCAAATGAAGCTTGTTCTCTTGCTGGACATTGGGGTCTAGGAAAGCTTATTGCTTTCTATGATGATAATCATATTTCTATTGATGGAGACACTGAGATTGCATTCACAGAATCTGTTGATACCCGTTTTGAGGCTCTTGGTTGGCACATTATTTGGGTAAAAAATGGTAATACTGGTTATGATGAAATTCGAGCTGCTATTGAAGAAGCCAAGTCTGTAAAAGACAAACCTACTTTGATCAAGGTAACTACCACCATTGGTTATGGTTCACCAAATAAAACC---------TCTATACATGGA---GTATTGGGTCCTAAGGAAGTGGAAGCCACTAGGCAGAACCTTGGATGGCCTTATGAGCCATTACATGTTCCAGAGGATGTGAAGAGTCACTGGAGTCGACACATCCCTAATGGAGCTTCTGCTGAGGCTGAATGGAATGCTCAATTTGCTGAATACGAGAAAAAATACAAGGAGGATGCAGAAGAATTGAAGTCACTAATTTCTGGTGAATTGCCCGCTGGATGGGAGAAGGCTCTTCCTACATTCACTCCCGAGAGTCCCGGGGATGCTACTCGGAATTTGTCTCAACAATGTCTGAATTCCCTTGCTAAAGTCCTCCCTGGATTGCTTGGTGGAAGTGCAGATCTAGCATCTTCCAACATGACACTTCTGAAAATGTTTGGTAATTTCCAAAAAGACACACCTTCTGAAAGGAATGTTCGTTTCGGTGTTAGAGAACATGGGATGGGTGCTATTTGCAATGGAATTGCACTCCACAGTCCAGGATTGATTCCTTATTGTGCAACTTTCTTTGTTTTTACTGATTACATGAGAGCTGCCATGAGGATTTCAGCTTTATGTGAGGCAAGAGTGATCTATGTGATGACTCATGATTCTATTGGTCTTGGGGAGGACGGACCAACTCATCAGCCCGTTGAGCATTTGGCCAGTTTCCGTGCCATGCCAAACATTCTAATGCTCCGCCCAGGTGATGGTAATGAGACTTCTGGAGCTTACAAAGTCGCCGTCCTTAATAGAAAAAGACCATCAGTTCTTGCTCTCTCTCGCCAAAAGCTTCCTCAACTTCCTGGAACATCCATTGAAGGAGTAGAAAAGGGAGGGTATATTGTTTCTGACAATTCCACTGGTAACAACCCAGATGTCATATTAATCGGCACAGGTTCTGAACTAGAGATTGCAGCCAAAGCAGCCGACGGACTACGGAAGGAGGGGTCAAAGGTGCGAGTGGTCTCTTTGGTCTGCTGGGAGCTATTTGATGAACAGTCGGATGCTTATAAAGAAAGTGTCTTGCCAGCTTCTGTTGCTGCTAGAGTTAGTGTTGAGGCTGGTTCAACTTTTGGATGGGAAAAAATTGTGGGAAGCAAAGGG---ATGATTGGCATTGACCGATTTGGAGCAAGTGCACCAGCCGGGACACTTTATAAGGAATTTGGAATCACAGTTGAGGATGTTATTGCTGCAGCTAAATCTCTGCTA
>Cka_1
ATGGCTGCTTCTTCTTCTCTAACCATCTCCCAATCCCTAGTAGGCCGAGCCATCTCCCACCATGGCTCCGCCGACCGGGCCGACCATGCCGCCCTCCCCGGATTCCGCCTCAGCAACCTCGCCGGACGATCCCTCGAGTCGTCCTCCCTC---------CGCATGGCCAGCCGGCTGCGCCCTGCCATC---CACCGCGCTCTGCCA------CGCGCCACCGTCCGCGCTGCTGCTGTTGAGGCTCTGGAG------AAGACGGAGACGTCCATGGTGGAGAAATCGGTCAATACTATCCGTTTCCTGGCGATCGATGCCGTCGAGAAGGCGAACTCCGGGCACCCCGGATTGCCGATGGGATGCGCTCCCATGGGCCATATTCTATACGATGAGATGATGAGATACAACCCCAAGAACCCGTATTGGTTTAACCGGGATCGATTCGTGCTGTCGGCCGGGCACGGATGCATGTTGCAGTATGCGCTGATGCATCTCGCTGGATATGATAGTGTCAAGGAAGATGATCTGAAGTCTTTCCGCCAGTGGGGAAGCAAAACTCCTGGCCATCCTGAGAATTTTGAGACACCAGGTGTTGAAGTCACTACAGGTCCTCTAGGTCAGGGTATTGCTAATGCTGTAGGATTGGCACTCGCGGAGAAGCACTTAGCTGCCCGATACAATAAGCCTGATATGGAGATTGTTGACCATTACACGTATGCTATACTTGGGGATGGCTGTCAGATGGAGGGAATTGCAAATGAGGCTTGTTCTCTTGCTGCTCACTGGGGCCTTGGAAAGCTGATTGCCTTCTATGATGACAATCATATCTCCATCGATGGTGACACAGAGATTGCATTCACCGAGAGCGTTGACACCCGTTTTGAGGGTCTTGGGTGGCATGTCATTTGGGTGAAGAATGGCAATACTGGTTATGATGAGATCCGTGCTGCAATTGAGGAGGCAAAGTCTGTGAAAGACAAACCTACTTTGATCAAGGTAACTACCACTATTGGTTATGGCTCACCAAACAAGGCTAACTCATACAGTGTACATGGTAGTGCTTTGGGTGCGAAGGAAGTGGAAGCAACAAGGCAGAACCTTGGTTGGCCATTCGAGCCTTTCCATGTTCCTGAGGATGTGAAGAGCCACTGGAGTCGCCATGTTCCTAAAGGTGCTGCTCTTGAAGCTGAATGGAATGCTAAATTTGCAGAGTATGAGAAGAAGTATAAAGAGGAAGCAGCAGAGTTCAAGTCACTCATTTCTGGTGTATTTCCTGCTGGGTGGGAAAAGGCTCTTCCATCATACACTCCTGAGAGTCCTGCAGATGCTACTAGGAATCTCTCTCAGCAGTGCCTGAATGCACTTGCGAAAGTACTCCCAGGACTTCTTGGTGGTAGTGCAGATCTTGCATCTTCTAACATGACCTTATTGAAAATGTTCGGCAACTTCCAGAAGGACACACCCCAAGAGCGTAATGTCCGCTTCGGAGTAAGGGAACACGGAATGGGTGCCATCTGCAATGGAATTGCCCTCCACAGCCCTGGCCTAATTCCATACTGTGCTACTTTCTTTGTCTTCACAGACTACATGAGAGCTGCCATGAGGATCTCTGCATTGTGCGAGGCTGGAGTTATCTATGTGATGACCCATGACTCAATCGGGCTTGGAGAGGATGGACCCACACATCAACCAATTGAGCATTTGGCAAGTTTCAGAGCAATGCCCAACATTCTAATGCTCCGTCCTGCAGATGGGAATGAAACTGCTGGTGCATACAAGGTTGCGGTTCTTAACAGAAAGAGACCATCTGTCCTTGCTCTCTCCCGTCAGAAGCTGGCTCAGCTTCCAGGAACATCCATTGAAGGAGTTGAGAAAGGAGGTTATATCATCTCCGACAATTCCTCTGGTAACAATCCGGAGCTTATCCTGATCGGTACTGGTTCAGAATTGGAGATTGCCGCCAAAGCTGCAGATGAGCTCAGGAAAGAAGGGAAGAAGGTCCGAGTTGTCTCCCTTGTTTCCTGGGAGCTGTTTGATGAACAGTCGGACGCGTACAAGGAAAGCGTCCTCCCTGCTGCTGTCTCTGCCAGAGTTAGCATTGAGGCAGGCACCACTTTCGGGTGGGCGAAGATTATTGGAAGCAAGGGCAAGGCGATTGGAATCGACCGGTTCGGGGCAAGCGCGCCTGCAGGAAGGATATACAAGGAGTTCGGTCTTACAGTGGAGAATGTGATTGCAGTAGCTAAATCACTA---
>Csp_1
ATGGCTGCTTCCTCATCCCTCACCGTCTCTCAAACCCTAGTCGGCCGCACCATAGCCCACCACGGCTCCTCTTCTCACTCCGACCGTCTATCTCTCCCGGGCTTTACCCTAAGCTCCATCTCTGGCCGCGGGCTCAAATCCTCATCCCCT---------------CCTCTGCGGGCAGCCGCTGGAGCCCGGAAGAGGTCCACCCCGCGCCCTTCCGCTCAGGTCCGGGCCGCTGCGGTCGAGACGCTCGAG------AAGGCAGGAACCGCGTTGGTGGAGAAGTCGGTGAACACGATTCGGTTCCTGGCAATCGATGCGGTGGAGAAGGCGAATTCCGGGCACCCGGGTTTGCCCATGGGGTGCGCCCCGATGGGGCATATTTTGTACGATGAGGTGATGAGATATAACCCCAAGAACCCTTACTGGTTCAACCGGGACCGGTTCGTGCTCTCGGCCGGTCACGGGTGTATGCTCCAGTATGCCCTGCTACACCTTGCTGGATATGATAGCGTTCAGGAAGAAGATTTGAAGTCTTTCCGTCAGTGGGGAAGCAAAACTCCTGGTCACCCTGAAAATTTTGAGACCCCTGGCGTCGAAGTGACAACTGGTCCTCTCGGTCAGGGTATTGCCAATGCGGTCGGATTAGCACTGGCTGAGAAGCACTTAGCCGCCCGATTTAATAAACCCGACAGCGAGATCATCGATCATTACACATATGTTATACTTGGGGATGGTTGTCAAATGGAGGGTATTTCAAATGAAGTTTGTTCTCTTGCTGGACATTGGGGGCTCGGAAAGCTGATTGCTTTCTACGATGATAACCATATCTCGATCGATGGTGACACAGAGATTGCATTTACCGAAAGTGTTGACACCCGATTCGAGGGTCTTGGATGGCACACTATTTGGGTGAAGAACGGTAATACCGGATATGATGAGATCCGTGCTGCAATTGAGGAAGCCAAGTCTGTCAAAGACAAGCCCACTTTGATTAAGGTTACTACTACTATTGGTTATGGGTCACCAAACAAAGCTAATTCGTACAGTGTTCATGGGAGTGCGTTGGGTGCCAAGGAAGTTGATGCAACAAGGCAGAATCTTGGATGGCCGTACGAACCATTCCATGTGCCTGAGGAGGTGAAGAGTCACTGGAGTCGCCATGTCCCAGAAGGCGCTGTTCTTGAATCCGAATGGAATGCGAAATTCGCAGAATATGAGAAGAAATATAATGAGGAAGCAACGGAGTTGAAGTTGATCATTTCGGGTGAACTTCCTGCTGGCTGGGAGAAGGCTCTTCCGACTTACACTACTGAGAGTCCTGCCGATGCAACGAGGAATCTGTCCCAACAGTGCCTGAATGCACTTGCAAAAGTACTCCCGGGATTTCTCGGAGGGAGCGCAGATCTTGCTTCTTCCAACATGACGTTACTAAAAATGTCCGGTGACTTCCAGAAGGGCACACCAGAGGAGCGGAATGTCCGGTTTGGTGTACGGGAACATGGGATGGGTGCCATCTGCAACGGGATTGCCCTCCATAGCCCTGGCTTGATTCCCTACTGTGCAACCTTCTTTGTCTTCACAGATTACATGAGAGCTGCCATGAGGATCTCGGCGCTGTGTGAGGCTCGCGTTATCTATGTGATGACCCACGATTCTATCGGACTGGGAGAGGACGGACCCACCCATCAGCCCATTGAGCATTTAGCAAGTTTCCGGGCCATGCCCAACATTCTGATGCTCCGGCCAGCTGACGGGAATGAGACTGCCGGTGCCTACAAGGTTGCAGTTCTCAACAAGAAGCGACCCTCAGTTCTCGCCCTCTCCCGTCAGAAGCTTCCTCATCTTCCGGGGACATCGGTGGAAGGCGTCGAGAAGGGAGGGTATATTGTGTCCGACAATTCTTCGGGTAACAAACCTGATGTCATTTTGATCGGCACTGGTTCGGAATTGGAGATTGCCGCGAAAGCCGCAGACGAACTGAGGAAAGAGGGGAAGGCCGTCCGGCTCGTCTCGTTTGTATCTTGGGAGTTGTTCGACGAGCAGTCAGATGCATACAAGGAAAGTGTGCTCCCTGCTGTTGTCACTGCGAGGGTTAGCATTGAGGCTGGATCGACGTTTGGGTGGGAGAAGATTGTGGGAAGCAAGGGGAAGGCAATCGGGATCGACCGGTTTGGAGCCAGTGCTCCCGCGGGGAAAATATACAAGGGGTTCGGCATAACGGCAGAGAATGTGGTTGCAACAGCCAAAGCACTTATA
>Csp_2
GCTGCTTCCTCCTCATCCCTCGCCCTCTCCCAAACCCCAGTTGCCCGCACCATAGTCCACCATGGCTCGTCTTCTCACTCGGACCGTCTATCCCTCCTGGGCTTCACCCTAAGCACCATCTCTGGCTGTGGCGTCAAATCGCCTTCACCT---------------TCTCTGCGAGCAGCTGCTGGTGCTCGCAAGCGGTCGGGCCTGCCCCCTTTCTGCCCTGTTCGTGCCGCTGCGGTCGAGTTGGTCACC------AAGGCAGAGACCGCGTTGGTGGAGAAATCGATAAACACGATACGGTTCCTGGCGATCGATGCGGTGGAGAAGGCGAATTCTGGGCACCCGGGTCTGCCCATGGGGTGCGCTCCGATGGGCCATATATTGTATGATGAGGTGATGAGATATAACCCCAAGAACCCTTACTGGTTCAATCGGGACCGCTTCGTGCTCTCTGCCGGTCACGGGTGTATGCTTCAGTACGCTCTGCTGCACCTTGCTGGATATGATAGTGTTAAG---------------------------TGGGGAAGCAAAACCCCTGGTCACCCTGAAAATTTTGAGACCCCTGGCGTTGAAGTGACAACGGGTCCTCTTGGTCAGGGCATTGCCAATGCGGTCGGATTAGCACTAGCAGAGAAGCACTTAGCCGCCCGTTTTAATAAACCCGATAGCAAGATCATCGATCATTACACATACATTATACTCGGGGATGGTTGTCAAATGGAGGGTATTTCGAATGAAGTTTGTTCTCTTGCTGGACATTGGGGCCTTGGGAAGCTGATTGCTTTCTATGATGATAACCATATTTCGATCGATGGTGACACGGAGATTGCATTTACTGAAACTGTTGACACGAGATTCGAGGGTCTCGGATGGCACACTATTTGGGTGAAGAATGGTAATACCGGATATGATGAGATCCGTGCTGCAATTGAGGAAGCCAAGTCTGTCAAAGACAAACCCACTTTGATTAAGGTTACTACTACTATTGGTTATGGGTCACCAAACAAAGCTAACTCGTATAGCGTTCATGGGAGTGCATTGGGTGCCAAGGAAGTGGATGCCACAAGGCAGAATCTTGGATGGCCATACGAACCATTCCATGTGCCTGAGGAGGTGAAGAGGTATGGAAATTCAGAGACTTCTTTGCCTGGAAAACTTGAATTT---------------------------------------------------------------------------------------------------TTTCTGTTGTCAACTTACACTACTGAGAGTCCAGCCGATGCAACGAGGAATCTGTCCCAGCAGTGCCTGAATGCACTCGCAAAAGTACTCCCAGGATTTCTCGGGGGGAGTGCAGATCTCGCTTCTTCCAACATGACGTTACTAAAACAGTTTGGCGACTTCCAGAAGGACACACCAGAGGAGCGGAATGTTCGGTTTGGCGTTCGGGAACATGGGATGGGTGCCATCTGCAATGGGATTGCCCTCCATAGCCCTGGTTTGATTCCCTACTGTGCAACCTTCTTTGTCTTCACCGATTACATGAGAGCTGCTATGAGAATCTTGGCGTTGTGTGAGGCCGGCGTTATCTATGTGATGACCCACGATTCTATTGGACTGGGAGAGGATGGGCCCACCCATCAGCCCATTGAGCATTTAGCAAGTTTCCGAGCCATGCCCAACATTCTGATGCTCCGGCCAGCTGATGGGAATGAGACTGCTGGCGCCTACAAGGTCGCCGTTCTCAATAGGAAGCGACCCTCGGTTCTTGCCCTCTCCCGTCAGAAGCTTCCTTATCTTCCAGGGACATCGGTGGAAGGTGTCGAGAAAGGAGGGTACATTGTGTCTGACAATTCTTCGGGTAACAAACCAGATGTCATTTTGATTGGCACTGGTTCTGAATTGGAAATTGCAGCCAAAGCCGCAGACGAACTTAGGAAAGAGGGGAAGACAATCCGGCTCGTCTCATTTGTTTCTTGGGAGTTGTTCGATGAGCAGTCAGATGCATACAAGGAAAGTGTGCTACCTGCTGCTGTCTCTGCGAGGGTTAGCATTGAGGCAGGATCCACGTTCGGGTGGGCGAAGATTGTGGGAAGTAAGGGCAAGGCGATCGGGATAGACCGGTTTGGAGCCAGTGCTCCCGCGGGAAAAATATACAAGGAGTTTGGTATTACGGCAGAGAATGTCATTGCAACAGCCAAAACACTTATA
>Efe_1
ATGGCTTGTTCTTCTCTTACCGTCTCTGGCGGATCGGCGGTGAGCCGCTGCATCAACCGGGCACAGCAGGAGAAGCGCGGAGGCTCCGATGCTCTCCCCCGTTTCGGCCTCACCTCCTTCTTCGGCTCCAACCTCAAGTCGCTGAATGGCGGGTTGAGGAGGACCGACGGCAAGGGAGTGAGCGTCAGCAGCAGGCGGCGCGGCGTC------GTGGTGGCGCCCAAGGCCACAGCCGTGCAGACGAGCTCGCCGCAGAAGGCCAGCGACTCCCTCGTCGAGAAGTCCGTCAACACCATCCGTTTCTTGGCCATCGATGCCGTGGAGAAGGCTAATTCGGGACACCCGGGTCTACCCATGGGTTGTGCTCCCATGGGTCACATCCTCTACGATGAGGTCATGCGCTACAACCCCAAGAATCCGTACTGGTTTAACAGGGACCGGTTTGTGCTCTCCGCCGGCCACGGCTGCATGCTTCAGTACGCTCTTCTGCATCTGGCTGGATACGACAGCGTCAAGGAAGAAGATCTGAAGGCTTTCCGGCAGTGGGGAAGCAGTACCCCTGGACACCCGGAGAATTTCGAGACTCCTGGAGTCGAAGTCACAACAGGTCCACTGGGTCAGGGTATTGCTAATGCTGTCGGGTTGGCACTTGCTGAGAAGCACTTGGCTGCCCGTTATAACAAGCCAGACATAGAGATCGTTGATCACTACACATACGTTATACTTGGTGATGGGTGTCAAATGGAGGGCATTTCCAATGAAGCCTGCTCTTTGGCTGGGCACTGGGGACTTGGGAAGCTGATTGCCTTCTATGATGACAACCACATCTCCATCGATGGAGACACAGAGATCGCATTCACCGAGAGTGTCGATACCCGCTTTGAGGGATTGGGGTGGCATGTTATCTGGGTGAAGAATGGGAACACTGGATATGATGACATCCGAGCTGCCATTGAAGAAGCAAAGGCTGTCAAGGACAAACCCACTCTTATCAAGGTGACAACAACCATAGGTTATGGCTCCCCCAACAAGGCAAACTCATACAGTGTGCATGGTAGTGCATTGGGTGCCAAGGAAGTCGAGGCAACCAGGCAGAACCTTGAGTGGCCGTATGAACCTTTCCGGGTGCCTGATGATGTGAAGAGCCACTGGAGCCGTCACGTACCCCAAGGAGCTGCATTGGAAGCTGAATGGCAGGCCAAATTCGCAGAGTATGAGAAGAAGTACAAGTTAGAAGCAGCTGAACTTAAACAGCTTATTTCTGGCCAACTTATCGATGGTTGGGATAAGGCCCTGCCTACATACACACCGGAAAGTCCTGCTGATGCGACCAGGAATCTTTCTCAACAATGCCTCAACGCACTTGCGAAGACACTCCCTGGTCTTCTTGGTGGTAGCGCCGATCTTGCATCTTCCAACATGACCTTGCTCAAGATGTTCGGTGACTTCCAAAAGGACACCCCTGAGGAACGCAATGTCCGCTTTGGAGTAAGAGAACACGCCATGGGAGCCATCTGCAACGGAATTGCGCTCCATGGTAGCGGCCTCATCCCCTACTGCGCGACCTTCTTCGTTTTCACGGACTACATGAGGGCCTCCATGAGAATCTCCGCCCTGAGTGAGGCAAGGGTGATCTACGTGATGACCCACGACTCCATCGGTCTCGGAGAAGATGGTCCGACCCACCAGCCAGTCGAGCACTTGGCTAGCTTCAGAGCGATGCCCAACATTCTGATGCTCCGTCCGGCCGATGGAAACGAGACAGCCGGCGCGTACAAGGTCGCGGTCCTAAACAGGAAGACGCCCTCTATCCTCGCCCTCTCGCGTCAAAAGCTTCCGCAGCTGCCGGGAACCAGCATCGAGGGAGTTGAAAAGGGAGGATACGTCATCAGCGACAACTCCTCGGGGAACAAGCCAGACGTCATCCTGATCGGCACTGGCTCAGAGTTAGAGATCGCTGCAAAGGCCGGCGATGCTCTGAGGAAGGAAGGGAAGTCCGTCAGAGTGGTCTCCTTGGTTTCATGGGAGCTGTTCGATGCGCAGTCAGACGAGTACAAGGAGAGCGTCCTGCCGGAGGGCGTGACCGCCAGGGTGAGCGTGGAGGCAGGATCGACATTCGGGTGGGAGAAGATCGTAGGGTCAAAGGGGAAGGCCATCGGAATAGACCGCTTTGGTGCCAGTGCTCCTGCCGGAATCCTCTACAAGGAGTTCGGTATCACCGTCGATAACGTCATTGCAACTGCGAAATCCTTG---
>Efe_2
ATGGCTTGTTCTTCTCTTACCGTCTCCGGCGGAACGGCGGTGAGCCGCTGCATCAACCGGGCGCAGCAGGAGAAGCGCGGAGGCTCCGATGCTCTCCCCCGCTTCGGCCTCACCAACTTCTTCGGGTCCAACCTCAAGTCGCTGAGCGGCGGGTTGAGGAGGACCGACGGGAAGGGAGTGACCGTCAGCAGCAGGAGACGTGGCGTC------GTGGTGGTGCCCAAGGCGACCGCCGTGCAGACGAGCTCGCCGCAGAAGGCTGGCGACTCCCTCGTCGAGAAGTCAGTCAACACCATCCGGTTCTTGGCCATCGATGCCGTGGAGAAGGCTAATTCGGGACACCCGGGTCTCCCCATGGGTTGTGCTCCCATGGGTCACATCCTCTACGATGAGGTCATGCGCTACAACCCCAAGAATCCTTACTGGTTTAACAGGGACCGGTTTGTGCTCTCCGCCGGCCATGGGTGCATGCTTCAGTACGCTCTTCTGCATCTGGCTGGATACGACAGCGTCAAGGAAGAAGATCTGAAGGCGTTCCGGCAATGGGGAAGCAGCACGCCTGGACACCCGGAGAATTTCGAGACTCCCGGAGTCGAAGTCACAACAGGTCCACTGGGTCAGGGTATTGCTAATGCTGTCGGGTTGGCACTTGCTGAGAAGCACTTGGCTGCCCGTTATAACAAGCCAGACTTGGAGATCGTTGATCACTACACGTACGTTATACTTGGTGATGGGTGTCAAATGGAGGGCATTTCCAATGAAGCCTGCTCCTTGGCTGGGCATTGGGGGCTTGGGAAGTTGATTGCCTTCTATGATGACAACCACATCTCCATCGATGGAGACACAGATATCGCATTCACCGAGAGTGTTGATACTCGCTTTGAGGGATTGGGGTGGCATGTTATCTGGGTAAAGAATGGGAACACTGGATATGATGACATCCGAGCTGCCATTGAAGAGGCAAAGGCTGTTAAGGACAAACCCACTCTTATCAAGGTGACAACAACCATAGGTTATGGCTCCCCCAACAAGGCAAACTCATACAGTGTGCATGGTAGTGCATTGGGTACCAAGGAAGTCGAGGCAACCAGGCAGAACCTTGAATGGCCGTATGAACCTTTCCAGGTGCCTGATGATGTGAAGAGCCACTGGAGCCGTCACGTACCCCAAGGAGCTGCATTGGAAGCTGAATGGCATGCCAAGTTCGCAGAGTATGAGAAGAAGTACAAGGAAGAAGCAGCTGAACTTAAACAGCTTATTTCTGGCCAACTTCCTGATGGCTGGGATAAGGCCCTGCCTACATACACAACGGAAAGTCCTGCTGATGCGACCAGGAATCTTTCTCAACAATGCCTCAACGCACTTGCGAAGACACTCCCTGGTCTTCTTGGTGGTAGCGCCGATCTTGCATCCTCCAACATGACCTTGCTTAAGATGTTCGGTGACTTCCAAAAGGACACCCCTGAGGAACGCAATGTCCGATTTGGAGTAAGAGAACATGCCATGGGAGCCATCTGCAACGGAATTGCGCTCCACGGTAGCGGCCTCATCCCCTACTGCGCGACCTTCTTCGTCTTCACGGACTACATGAGGGCCTCCATGAGAATCTCTGCCCTGAGTGAGGCAAGGGTGATCTACGTGATGACCCACGACTCCATCGGTCTCGGAGAAGATGGTCCGACCCACCAGCCAGTCGAGCACTTGGCTAGCTTCAGAGCGATGCCCAACATTCTGATGCTCCGTCCGGCCGACGGCAACGAGACAGCCGGCGCATACAAGGTCGCGGTCCTCAACAAGAAGACGCCCTCTGTCCTCGCCCTTTCCCGTCAAAAGCTTCCACAGCTGCCGGGAACCAGCATTGAGGGAGTTGAAAAGGGAGGATACGTCATCAGCGACAACTCCTCGGGGAACAAGCCAGACGTCATCCTAATTGGCACCGGCTCAGAGTTGGAGATCGCTGCCAAGGCCGGTGATGCTCTGAGGAAGGAAGGGAAGGCCGTCAGAGTGGTTTCATTGGTTTCATGGGAGCTGTTCGATGTGCAGCCAGACGACTACAAGGAGAGCGTCCTACCGGAGGGCGTGACCGCCAGGGTGAGCGTGGAGGCAGGATCGACATTCGGGTGGGAGAAGATCGTGGGGCCAAAGGGGAAGGCCATCGGAATAGACCGCTTTGGCGCCAGTGCTCCTGCCGGAATCCTCTACAAGGAGTTCGGCATCACGGTGGATAACGTCATTGCAGCTGCGAAATCCTTG---
>Efe_3
ATGGCTTGCTCTTCTCTTAACGTCTCCGGCGGATCGGCGGTGAGCCGCTGCATCAACCGCGCGCAGCAGGAGAAGCGCGGAGGCTCCGATGCTCTCCCCCGCTTCGGCCTCACCTCCTTCTTCGGCTCTAACCTCAAGTCGCTGAGCGGCGGGTTGAGGAGGACCGACGGGAAGGGAGTGAGCGTCAGCAGCAGGCGGCGTGGCGTC------GTGGTGGTGCCCAAGGCGACCGCCGTGCAGACGAGCTCGCCGCAGAAGGCTAACGACTCCCTCGTCGAGAAGTCCGTCAACACCATCCGTTTTCTGGCCATCGATGCCGTGGAGAAGGCTAATTCGGGACACCCGGGTCTCCCCATGGGTTGTGCTCCCATGGGTCACCTCCTCTACGATGAGATCATGCGCTACAACCCCAAGAATCCTTACTGGTTTAACAGGGACCGGTTTGTGCTCTCCGCCGGCCACGGCTGCATGCTTCAGTACGCTCTTCTGCATCTGGCTGGATACGACAGCGTCAAGGAAGAAGATCTGAAGGCTTTCCGGCAGTGGGGAAGCAGAACGCCTGGACACCCGGAGAATTTCGAGACTCCTGGAGTCGAAGTCACAACAGGTCCATTGGGTCAGGGTATTGCTAATGCTGTCGGGTTGGCACTTGCTGAGAAGCACTTGGCCGCCCGTTATAACAAGCCAGACATGGAGATCGTTGATCATTACACATACGTTATAGTTGGTGATGGGTGCCAAATGGAAGGCATTTCCAATGAAGCCTGCTCCTTGGCTGGGCACTGGGGACTTGGGAAGCTGATTGCCTTTTATGATGACAACCACATCTCCATCGATGGAGACACAGAGATCGCATTCACCGAGAGTGTCGATACCCGCTTTGAAGGATTGGGATGGCATGTTATCTGGGTGAAGAATGGGAACACTGGATATGATGACATCCGAGCTGCCATCGAAGAGGCAAAGGCTGTTAAGGACAAGCCCACTCTTATCAAGGTGACGACAACCATAGGTTACGGCTCCCCCAACAAGGCAAACACATACAGCGTGCATGGTAGTGCACTGGGTGTCAAGGAAGTCGAGGCAACCAGACAGAACCTTGAATGGCCATATGAACCTTTTCAGGTGCCTGATGATGTGAAAAGCCACTGGAGCCGCCACGTACCCCAAGGAGCTGGATTGGAAGCAGAATGGCAGGCCAAGTTCGCAGAGTATGAGAAGAAGTACAAGGAAGAAGCAGCCGAACTTAAACAGCTTATTTCTGGCCAACTTCCTGATGGCTGGGACAAGGCCCTGCCTACATACACACCTGAAAGTCCTGCTGATGCGACCAGGAATCTTTCTCAACAATGCCTCAACGCACTTGCCAAGACACTCCCTGGTATTCTTGGTGGTAGCGCCGATCTTGCATCCTCCAACATGACCTTGCTCAAGATGTTCGGTGACTTCCAAAAGGACACCCCTGAGGAACGCAATGTCCGCTTTGGAGTAAGAGAACATGCCATGGGAGCCATTTGCAACGGAATTGCTCTCCATGGTAGCGGCCTCATCCCCTACTGCGCGACGTTCTTCGTCTTCACGGACTACATGAGGGCGGCCATGAGAATCTCTGCCCTGAGTGAGGCAGGGGTGATCTACGTGATGACCCACGACTCCATCGGTCTCGGAGAAGATGGTCCGACCCATCAGCCAGTCGAGCACTTGGCTAGCTTCAGAGCGATGCCCAACATTTTGATGCTCCGTCCGGCCGATGGCAACGAGACAGCTGGCGCATACAAGGTCGCGGTTCTCAACAGGAAGACGCCCTCTGTCCTCGCCCTCTCGCGTCAAAAGCTCCCACAGCTGCCGGGAACCAGTATCGAGGGAGTTGAAAAGGGAGGATACGTCATCAGCGACAACTCCTCGGGGAGCAAGCCAGATGTTATCCTGATTGGCACTGGCTCAGAGTTGGAGATCGCTGCAAAGGCCGGCGATGCTCTGAGGAAGGAAGGGAAGGCCGTCAGAGTGGTTTCCATGGTTTCATGGGAGCTGTTCGATGCGCAGTCAGACGAGTACAAGGAGAGCGTCTTGCCGGAGGGCGTGACCGCCAGGGTGAGCGTGGAGGCAGGATCGACATTCGGGTGGGAGAGGATCGTGGGGCCAAAGGGGAAGGCCATCGGAATAGACCGCTTTGGTGCCAGTGCTCCTGCCGGAATCCTCTACAAGGAGTTCGGCATCACGGTGGATAACGTCATTGCAGTTGCGAAGTCCTTG---
>Egu_1
ATGGCCGCTTCCCCCTCCGTCACCGCCGCCCAGGCACTCGTCGGCCGCGCCATCTCCGGCCACCCCTCCCCATCCCAACCGGACCGCCTC---------GCCTTCGGCCTCAGCTCCCTCGCCGGTCGCGCCCTCAAGTCCCCC------------CGCCTCCAGAACCTCCGGCCGCAGGCCGCCCCCCGGCCCCGCCGC------------GCCGCCGTCACCAGGGCGGCGAGGGTGGAAACGCTGGAGGGGAAGGCGGCCACGGAGGCTCTGGTGGACAAGTCCGTCAACACGATCCGGTTCCTGGCCGTCGACGCCGTCGAGAAGGCCACTTCTGGCCACCCGGGCCTTCCTATGGGGTGCGCCCCCTTGGGACACATCCTCTACGACGAGATCATGCGCTACAACCCCAAGAATCCTTACTGGTTCAACCGCGATCGCTTCGTTCTCTCCGCCGGCCACGGGTGTATGCTCCATTACGCCCTGCTCCATCTCGCCGGATATGATAGTGTCAAGGAGGATGATTTGAAGGCTTTCCGGCAGTGGGAAAGCAAAACTCCTGGCCATCCAGAGAATTTTGAAACTCCTGGAATTGAAGTCACTACTGGTCCTCTTGGTCAGGGTATTGCAAATGCTGTTGGATTGGCACTTGCTGAGAGGCACCTAGCTGCACGTTTCAATAAGCCTGACATGGAGATCATTGATCATTACACGTATGTTGTAGTTGGTGATGGCTGCCAAATGGAGGGCATTTCTAATGAAACTTGTTCGCTTGCCGGGCACTGGGGTTTAGGAAAGCTGATTGCTTTTTACGATGACAACCACATCTCCATTGATGGAGACACAGAGATTGCATTTACAGAAGATGTAAATGCCCGTTTCGAGGCTCTTGGCTGGCACACGATCTGGGTGAAGAATGGTAATACAGGCTATGATGAAATCCGTGCTGCAATTAAGGAAGCTAAGGCTGTAAAAGACAAACCCACACTGATCAAGGTTACCACCACCATTGGTTATGGGTCACCCAACAAGGCGAACACATATAGCGTGCATGGGAGTGCATTGGGTGCTAAGGAAGTTGATGCAACCAGGCAGAACCTTGGATGGCCTTATGAGCCTTTTTTTGTGCCTGAAGATGTGAAGAGTCACTGGAGCCACCATGTCCCAGAAGGTGCTGCTCTTGAAGCTGAATGGAATGCTAAGTTTGCAGAGTATGAGAAGAAATACAAAGAGGATGCTGCAGAGCTGAAGCGTATCATTTCTGGAGAACTGCCTACTGGATGGGAGAAGGCTCTTCCGACATATACGCTTGAAAGTCCTGCAGATGCCACTAGAAATCTATCTCAGCAATGCCTGAATGCTCTTGCTAAAGTACTTCCTGGATTTCTAGGAGGCAGTGCTGATCTTGCCTCCTCCAACATGACATTGCTGAAGATGTTTGGTAACTTCCAAAAGGACACACCTGAGGAGCGGAATGTTCGTTTCGGTGTTAGGGAACATGGGATGGGTGCCATATGCAATGGCATTGCCCTCCACAGCCTGGGCCTTATCCCCTACTGTGCTACCTTCTTTGTCTTCACAGACTACATGAGAGCCGCCATAAGGATCTCGGCCCTGTCTGAGGCAGGAGTCATCTATGTGATGACACATGATTCTATTGGTCTTGGAGAAGATGGACCCACCCATCAGCCTATCGAGCATCTGATTAGCTTCCGAGCCATGCCCAACATTTTGATGCTCCGTCCGGCTGATGGGACTGAGACTGCTGGGGCATACAAAGTTGCAGTTCTCAATAGGAAGAGGCCATCAATTCTTGCTCTCTCCCGTCAGAAGCTTCCTCAACTTGCAGGAACATCGGTCGAAGGAGTTGAGAAGGGAGGATACATTATTTCAGACAACTCATCTGGTAACAAACCAGATCTCATTGTTATGAGCACTGGCTCCGAATTGGAGATTGCTGCCAAGGCTGCAGATGAATTGAGGAAGGAGGGGAAAACAGTCAGAGTTGTGTCACTTGTCAGCTGGGAGTTGTTTGATGAGCAATCTGATGAGTACAAGGAGAGTGTCCTCCCTGCTGCTGTCACTGCTAGGATTAGTATTGAAGCAGGATCCACGCTTGGGTGGGAGAAGTTTGTCGGAACCAAGGGCAAGGCTATCGGAATTGACCGGTTCGGGGCAAGTGCTCCTGCTGGTCGGATATACAAGGAATTTGGTATAACAGCAGAGAAAGTCATTGAAGCAGCCAGATCTCTA---
>Egu_2
ATGGCCGCTTCCTCCTCCGTCACCGCCGCGCAGGCCCTCGTCGGCCGCACCATCTCCGGCCACTCCTCCCCCTCCCACCCCGACTGCCTC---------GCCTTCGGCCTCAGCTCCGTCGCTGGCCGCGCCCTCAAGACTCCCCCCGCC---CCTCGCCTCCAGAACCGGCGCCCACAGGCCGCCTCGAGGCCTCGCCGA------------TCCGCCGTCACGAGGGCGGCGGCGGTGGAGACGCTGGAGGAGAAGGCCGCCACGGAGGCCCTGCTGGAGAAGTCGATCAACACGATCCGGTTCCTGGCCGTCGACGCCGTCGAGAAGGCCAACTCCGGCCACCCGGGACTCCCTATGGGGTGTGCCCCGATCGGCCACATCCTCTACGACGAGGTCATGCGCTACAATCCCAAGAACCCCTTCTGGTTCAACCGCGACCGCTTCGTGCTCTCCGCCGGACACGGCTGTATGCTCCAGTACGCCCTGCTTCACCTTGCGGGTTACGATAGCGTCAAGGAGGAGGATTTGAAGGCTTTCCGGCAGTGGGGGAGCAAAACTCCTGGTCATCCTGAGAATTTTGAAACTCTGGGAGTTGAAGTCACTACTGGTCCTCTTGGTCAGGGTATTGCAAATGCTGTTGGATTGGCACTTGTTGAGAAGCACCTAGCTTCCCGCTTCAATAAGCCTGACATGGAGATCGTTGATCATTACACGTATGTTATACTTGGGGATGGTTGCCAAATGGAGGGCATTTCTAATGAAGTTTGTTCTCTTGCTGGGCACTGGGGTTTGGGAAAGCTGATTGCTTTTTACGATGACAACCACATTTCCATTGATGGAGACACAGAGATTGCATTTACGGAAGATGTAAATGCCCGTTTTGATGCCCTTGGCTGGCACACTATCTGGGTGAAGAATGGTAACACAGGCTATGATGAAATCCGTGCTGCAATAAAGGAAGCAAAGGCCGTCAAAGACAAACCCACATTGATCAAGGTGACCACCACCATTGGTTTTGGGTCTCCAAACAAGGCAAACACATATAGCGTACATGGAAGTGCATTGGGTGCTAAGGAAGTTGAAGCAACCAGGCAGAACCTTGGATGGCCTTATGAGCCTTTTTTCGTACCTGAAGATGTGAAGAGCCATTGGAGCCGCCATGTCCTGGAAGGTCCTGTTCTTGAAGCTGAATGGAATGCCAAGTTTGTGCAGTACGAGAAGAAATATAAAGAGGAAGCTGCAGAGCTGAAGCAGATCATAACAGGAGAACTGCCTGCTGGATGGGAGGAGGCTTTTCCGACATACACGCCTGAAAGTCCTGCAGATGCCACAAGAAATCTATCTCAGCAATGCCTCAATGCTCTTGCTAAAGTACTCCCTGGGTTCCTTGGAGGTAGTGCCGATCTTGCATCCTCGAACATGACACTGCTGAAGATGTTTGGCGACTTCCAAAAGGACACACCTGAGGAGCGGAATCTCCGTTTCGGTGTTAGGGAACATGGAATGGGTGCCATATGCAATGGCATTGCCCTGCACAGCCTGGGTATGATCCCTTACTGTGCTACTTTCTTTGTCTTCACGGACTACATGAGAGCTGCCATAAGGATCTCAGCCTTGAGTGAGGCGGGAGTCATCTATGTGATGACACATGATTCTATTGGTCTTGGAGAAGATGGTCCCACCCATCAGCCCATTGAGCATCTGATTAGCTTCCGAGCCATGCCCAACATTTTGATGCTCCGTCCAGCTGATGGGAATGAGACTGCTGGGGCATACAAGGTTGCAATTCTCAACAGGAAGCGGCCATCAATCCTTGCTCTCTCCCGTCAGAAGCTTCCTCAGCTTGCAGGAACATCAGCTGAACGAGTTGCAAAGGGAGGATATACTATTTCAGACAACTCATCTGGTAACAAGCCAGATCTCATTATTATGAGCACTGGCTCAGAATTGGAGATTGCTGCCAAGGCTGCAGATGAGCTGAGGAAGGAGGGAAAAACAGTCCGAGTTGTGTCACTTGTCTCCTGGGAGTTGTTTGATGAGCAATCTGATGAATACAAGGAGAGTATCCTCCCAGCTTCTGTAACTGCTAGAATCAGCATTGAAGCAGGAGCCACTCTTGGGTGGGAGAAGTTCGTCGGGGCCGGCGGCAAGTCCATAGGGATTGACCGGTTTGGGGCAAGTGCTCCTGGTGGGCGGATTTACAAAGAATTTGGTATAACAGCGGAGAAAGTTATAGAAGCAGCCAAGTCTCTA---
>Lch_1
ATGGCCGCCTCCTCCTCTCTGAACGTCTCCCATACCCTGGTGGGCCGCAACATGTCCCACCACGGCTCGTCCAACCATCCCGACCGTGTAGCGCTCCCTGGCTTTAGCCTCAGCACCTTCTCCGGCCGCACCCTCAAATCGTCCCCCCGC------------ATGGCCCTTGAGCCCCAGCCGGGC------CCCCGATCGTCGTCG------AGGGCTCCGGTTCGCGCCGCAGCTGTCGAGACGCTGCCA------AAGGCGGAAACTTCTCTGGTGGAGAAGTCGGTCAACACGATCCGGTTCCTGGCCATCGATGCCGTTGAGAAGGCCAACTCCGGGCACCCGGGATTGCCGATGGGATGCGCGCCGATGGGCCACATACTGTATGATGAGGTGATGAGATACAACCCCAAGAACCCATACTGGTTCAACCGGGACCGGTTCGTGCTGTCGGCCGGGCACGGGTGCATGCTGCAGTACGCCTTGTTGCACCTCGCTGGATACGACAGTGTGAAGGAAGAAGATTTGAAGTCTTTCCGCCAGTGGGGAAGCAAAACTCCTGGTCATCCAGAGAATTTTGAGACGCCCGGAATTGAAGTCACAACTGGTCCTCTTGGTCAGGGTGTTGCGAATGCCGTTGGATTGGCACTTGCAGAAAAGCACTTGGCTGCTCGCTACAATAAACCTGACAGCGAGATTGTTGACCATTACACATATTGTATTCTTGGGGATGGTTGTCAAATGGAGGGCATTTCAAATGAAGCTTGTTCCCTTGCTGGGCACTGGGGCCTTGGGAAGCTCATTGCATTTTACGATGACAACCATATCTCCATTGATGGTGACACCGAGATTGCATTCACGGAGAATGTCGACACCCGTTTTGAGGGTCTCGGATGGCATGTTATATGGGTGAAGAATGGAAATACTGGCTATGATGAGATCCGTGCGGCGATTGAGGAAGCAAAGTCTGTCAAGGACAAACCCACTTTGATCAAGATAACTACCACTATTGGTTATGGCTCTCCAAACAAGGCAAACTCATACAGTGTACACGGAAGTGCATTGGGTGCTAAGGAAGTGGATGCAACGAGGCAGAATCTTGGGTGGCCACATGAGCCTTTCCATGTGCCAGAGGATGTGAAGAGTCACTGGAGTCGTCATGTCCCTCAAGGCTCTGCTCTTGAAGCTGAATGGAATGCTAAGTTCGCAGAGTATGAGAAGAAGTATAAAGAGGATGCAGCAGAGCTGAAGTCGATCATTACTGGTGAATTGCCTGATGGGTGGGAGAAGGCTCTTCCGACATACACTCCCGAGAGCCCCGCTGATGCTACCAGAAATCTGTCTCAACAGTGCCTGAATGCACTGGCAAAAGTACTCCCTGGACTTCTTGGTGGGAGTGCAGATCTTGCCTCCTCTAACATGACGTTGCTGAAAATGTTCGGCAACTTTCAAAAGGACACGCCACAAGAGCGTAATGTCCGCTTTGGTGTTAGGGAGCATAGTATGGGTGCCATATGCAATGGAATTGCCCTCCATACCCCTGGCCTTATCCCCTACTGTGCGACTTTCTTCGTCTTCACCGACTACATGAGAGCTGCCATGAGGATCTCAGCCTTGTGTGAAGCTCGAGTCATCTATGTGATGACCCATGATTCAATTGGGCTTGGAGAGGATGGCCCAACCCATCAGCCAATTGAGCACTTGGCAAGTTTCCGAGCGATGCCCAACATTCTAATGCTCCGCCCGGCCGATGGGACTGAGACTGCTGGTGCTTACAAGGTCGCCATTCTCAACAGGAAGAGACCTTCAGTCCTTGCCCTCTCCCGTCAGAAGCTTCCCCAGCTTCCTGGAACATCCATTGAAGGAGTCGAGAAAGGAGGGTACATTTTATCTGACAATTCCTCTGGCGCTACACCAGAGCTCGTCCTGATTGGGACAGGCTCTGAATTGGAGATTGCTGCAAAAGCTGCAGATGAACTCAGGAAAGAAGGGAAGAAGGTCCGGGTCGTCTCCCTTGTTTGTTGGGAGCTGTTTGACGAGCAGTCAGAAGCATACAAGGAAAGTGTCCTACCACCCGGT---ACTGCTAGAATTAGCATCGAAGCAGGGTCCACATTCGGGTGGGAGAAGATTATTGGAAGCAAGGGCAAGGCGATCGGGATAGATGGGTTTGGGGCGAGTGCTCCAGCAGGGAAGATATACAAGGAGTTCGGTCTATCAGTGGAGAATGTGGTTGCATCAGCCAAAGGACTGATA
>Lch_2
ATGGCCGCCTCCTCCTCTCTGACCGTCTCCCAGACCCTGGTGGGCCGCACCATGTCCCACCACGGCTCGTCCAACCATTCCGACCGTGTAGCTCTCCCTGGCTTTAGCCTCAGCACCTTCTCCGGTCGCACTCTCAAATCGTCCCCTCGC------------ATGGCCCGCAAGCCCCAGCCGGGC------CCCCGTTCGTCGTCG------AGGGCTCCGGTCCGCGCCGCAGCTGTAGAAACGCTGCAG------AAGACGGACACTTCCCTGGTGGAGAAGTCGATCAACACGATTCGGTTCCTGGCCATCGATGCCGTCGAGAAGGCCAATTCCGGGCACCCGGGATTGCCGATGGGGTGCGCGCCGATGGGCCACATACTCTATGATGAGGTGATGAGATACAACCCCAAGAACCCGTACTGGTTCAACCGGGATCGGTTTGTGCTGTCGGCTGGGCACGGTTGCATGCTGCAGTACGCCTTGCTGCACCTTGCTGGATACGACAGTGTGAAGGAAGAAGATTTGAAGTCCTTCCGCCAGTGGGGAAGCAGAACTCCTGGTCATCCAGAGAATTTTGAGACACCCGGAGTTGAAGTCACAACTGGTCCTCTTGGTCAGGGTATTGCTAATGCGGTTGGATTGGCACTTGCGGAAAAGCACTTGGCTGCTCGCTTCAATAAACCCGACAGCGAGATTGTTGACCATTACACATATGTTATTCTTGGGGATGGTTGTCAAATGGAGGGCATTTCCAATGAAGCTTCTTCCCTTGCTGCACATTGGGGCCTTGGGAAGCTCATTGCATTTTATGATGACAACCATATCTCCATTGATGGTGACACTGAGATTGCATTCACGGAGAACGTTGACACCCGTTTTGAGGGTCTCGGATGGCATGTCATCTGGGTGAAGAATGGAAATACCGGCTATGATGAGATCCGTGCAGCAATTGAGGAAGCAAAGTCTGTCAAGGACAAACCCACTTTGATCAAGGTAACTACTACTATTGGTTATGGCTCACCAAACAAAGCAAACTCATACAGTGTACATGGAAGCGCATTGGGTGCTAAGGAAGTGGATGCAACAAGGCAGAACCTTGGGTGGCCATACGAGCCTTTCTATGTGCCCGAAGATGTGAAGAGTCACTGGAGTCGTCATGTCTCTGATGGTGCTGCTCTTGAAGCTGAATGGAATGCTAAGTTCGCAGAGTATGAGAAGAAGTATAAAGAGGATGCAGCAGAGCTGAAGTCGATCATTACTGGTGAATTCCCTGCTGGGTGGGAGAAGGCTCTTCCGACATACACTCCTGAGAGCCCTGCCGATGCTACCAGAAATCTGTCTCAACAGTGCCTGAATGCACTGGCCAAAGTACTTCCTGGACTTCTCGGTGGGAGTGCAGATCTTGCCTCCTCTAACATGACGTTGCTGAAAATGTTCGGCGACTTCCAAAAGGATTCACCACAGGAGCGTAATGTCCGCTTTGGTGTTAGGGAGCATGGCATGGGTGCCATATGCAATGGAATTGCCCTCCATACCCCTGGCCTCATCCCCTACTGTGCGACTTTCTTCGTCTTCACAGACTACATGAGAGCTGCCATGAGGATCTCTGCCTTGTGCGAAGCTGGAGTTATCTATGTGATGACCCATGATTCGATTGGACTTGGAGAGGATGGCCCAACCCATCAGCCAATTGAGCATTTGGCAAGTTTCCGAGCGATGCCCAACATTCTGATGCTCCGCCCAGCTGATGGGAATGAGACTGCCGGTGCTTACAAGGTTGCCGTTCTTAACAGGAAGAGACCCTCAGTCCTTGCCCTCTCCCGTCAGAAGCTTCCTCAGCTTCCTGGAACATCCATTGAAGGAGTCGAGAAAGGAGGGTACATTGTGTCTGACAATTCCTCCGGTGCCATACCAGAGCTCATCCTGATTGGTACAGGCTCTGAATTGGAGATCGCTGCAAAGGCTGCAGATGAACTCAGGAAAGAAGGGAAGAAGGTCCGGGTTGTCTCCCTTGTTTGTTGGGAGCTGTTTGACGAGCAGTCAGAAGCGTACAAGGAAAGTGTCCTACCCCCCGGC---ACTGCTAGAGTTAGCATCGAAGCAGGGTCCACTTTTGGGTGGGAGAAGATTATTGGAAGCAAGGGCAAGTCGATCGGGATAGACCGGTTTGGGGCAAGTGCTCCGGCAGGGAAGATATACAAGGAATTCGGTATATCGGTGGAGAATGTGATTGCATCAGCCAAAGCACTAGTA
>Nco_1
ATGGCTTGCTCCTCTCTGACCGTCTCCGGCGGTTCGGCGGTGAGCCGCTGCATCAACCGGGCGCAGCAGGAGAAGCGCGGCGGGTCCGATGCTCTCCCGCGCTTCGGCCTCACCTCCTTCTTTGGCTCCAACCTCAAGTCGCTGAGCGGTGGGTTGAGGAGGTCTGACGCCAAGGGAGTGAGCGTCAGCAGCAGGAAGCGAGGCGTC------GTGGTGGTGCCCAAGGCGACCGCCGTGCAGACGACCTCGCCGCAGAAGGCCGGAGACTCCCTCGTCGAGAAGTCCATTAACACCATCCGTTTCCTGGCCATCGATGCCGTGGAGAAGGCTAATTCGGGACACCCGGGTCTCCCCATGGGTTGTGCTCCCATGGGTCACATCCTCTACGACGAGATCATGCGCTACAACCCCAAGAATCCTTACTGGTTTAACAGGGACCGCTTCGTGCTCTCCGCCGGCCATGGCTGCATGCTTCAGTACGCTCTTCTTCATCTGGCAGGATACGACAGCGTCAAGGAAGAGGATCTGAAGGCTTTCCGGCAGTGGGGAAGCAGAACGCCTGGACACCCGGAAAATTTCGAGACTCCTGGAATCGAAGTCACAACAGGTCCTCTGGGTCAGGGTATTGCCAATGCTGTCGGGTTGGCACTTGCTGAGAAGCACCTTGCTGCCCGTTATAACAAGCCAGACATGGAGATCGTTGATCACTACACATACGTTATACTTGGTGATGGGTGTCAAATGGAAGGCATTTCCAATGAAGCCTGCTCCTTGGCGGGGCACTGGGGGCTTGGGAAGCTGATTGCCTTCTATGATGACAACCACATCTCCATCGACGGAGACACAGAGATTGCATTCACTGAGAGTGTTGATACCCGCTTTGAGGGATTGGGGTGGCATGTTATCTGGGTCAAGAATGGGAACACTGGATATGATGACATCCGAGCTGCCATTGAAGAGGCAAAGGCTGTTAAAGACAAGCCCACTCTGATCAAGGTGACAACAACCATAGGTTATGGCTCGCCCAACAAGGCCAACTCATACAGTGTGCATGGTAGTGCGTTGGGTGGCAAGGAAGTCGAGGCAACCAGGCAGAATCTTGGATGGCCATATGAGCCTTTCCAGGTGCCTGATGATGTGAAGAGTCACTGGAGCCGTCACACACCCCAAGGAGCTGCATTGGAAGCTGAATGGCAGGCCAAATTCGCAGAGTATGAGAAGAAGTACAAGGAAGAAGCAGCTGAGTTTAAGCAGCTTATTTCTGGCCAACTTCCAGATGGCTGGGATAAGGCTCTGCCGACATACACACCGGAAAGTCCTGCTGATGCAACCAGGAATCTTTCTCAACAATGCCTCAACGCACTTGCGAAAGCACTCCCTGGTCTCCTTGGTGGTAGCGCCGATCTTGCATCTTCCAACATGACCCTGCTCAAGATGTTCGGGGACTTCCAAAAGGACGCCCCCGAGGAACGTAATGTCCGTTTTGGAGTAAGAGAACACGCCATGGGAGCCATCTGCAACGGAATTGCGCTCCACGGCGGTGGGCTCATCCCGTACTGCGCAACCTTCTTTGTCTTCACCGACTACATGAGGGCTGCCATGAGAATCTCTGCCTTGAGTGAGGCAGGGGTGATCTACGTGATGACCCACGATTCCATTGGTCTCGGAGAAGATGGTCCGACCCACCAGCCAGTGGAGCACTTGGCGAGCTTCAGGGCGATGCCCAACATTTTGATGCTCCGTCCTGCCGACGGCAACGAGACAGCCGGCGCTTACAAGGTCGCTGTCCTCAACAGGAAGACGCCCTCTATCCTCGCCCTCTCGCGTCAAAAGCTTCCGCAGCTGCCCGGAACCAGCATCGAGGGGGTTGAGAAGGGAGGATACATTATCAGCGACAACTCCTCGGGGAACAAGCCGGACGTCATCCTGATCGGCACTGGCTCAGAGTTGGAGATCGCTGCAAAGGCCGCCGATGCTCTGAGGAAGGAAGGTAAGGCCGTCCGAGTGGTCTCCTTCGTTTCATGGGAGCTGTTCGATGCGCAGTCTGACGAGTACAAGGAGAGCGTCCTGCCGCAGGCCGTGACGGCCAGGGTGAGCGTGGAAGCAGGATCGACGTTTGGGTGGGAGAAGATCGTGGGGCCAAAGGGGAAGGCCATTGGAATAGACCGCTTCGGCGCCAGTGCTCCCGCCGGAATCCTCTACAAGGAGTTCGGCATAACGGTCGATAACGTCATTGCAACTGCGAAATCCTTG---
>Osa_1
ATGGCGACGGCGACGCAAGCTCCCACCTCGCCCGCCGCC------------------------------------GCGTCCGGGCGT------------GGCTCCGTTCTCCCCCTCCTCCGTGGCCGCCCCTCCACCCGC---------------------------GTCCGCCTCGCCGTTGGCCGGCGACCG------------------CAGACCGCCCTCCGCGCGCAGCCG---------------------CCGGGGGCGGCGGAGGTGGTGGAGCAGTCGGTGAACACCATCCGGTTCCTCGCCGTGGACTCCGTGGAGAAGGCCAAGTCCGGCCACCCGGGACTCCCCATGGGGTGCGCGCCGCTGGGCCACGTCCTATTCGACGAGTTCCTCCGGTTCAACCCCAAGAACCCCTACTGGTTCGACCGCGACCGCTTCATCCTCTCCGCCGGCCATGGATGCATGCTCCAGTACGCACTGCTTCACCTCGCCGGATACGACAGCGTCACGATGGATGATCTGAAAGCTTTCCGGCAGTGGGGAAGCAGAACTCCTGGTCACCCAGAAAACTTCGAAACACCTGGTGTTGAAGTCACTACTGGTCCTCTGGGGCAGGGTTTTGCAAATGCTGTTGGCCTAGCGCTTGCTGAGAAACATCTAGCTGCCCGTTTCAATAAGCCTGATTTGAAAATCGTGGATCATCACACGTATGTTATACTTGGGGATGGCTGCCAAATGGAAGGTGTGTCAAATGAGGCATCCTCCCTTGCTGGTCACTGGGGTCTCGGGAAACTAATTGCCTTCTACGATGACAATCATATATCAATTGATGGTAGCACAGGCATTGCTTTCACTGAAGATGCACTTGCCCGATATGAGGCACTAGGTTGGCATACTATCTGGGTGAAAAATGGTAACACAGGGTATGATGACATCCGTGCTGCAATTAAGGAAGCAAAGGCAGTCAAAGACAAGCCAACTCTTATCAAGGTGACTACTACTATTGGTTATGGATCCCCAAACAAAGCAAACACTTATAGTGTTCATGGTAGCGCTCTAGGTACCAAAGAAGTAGAGGCAACCAAAAACAATCTTTCTTGGCATCATGAACCTTTCCATGTTCCTGATGAGGTGAAAAGGCACTGGAGTCACCATATTGATGAGGGTGCTTCTCTGGAAGCTGAATGGAATAAAAAAATTGTTGAATATGAAAAGAAATATCGCCAGGAGGCTGCTGAGTTAAAGAGCATAATTTCAGGAGAACTGCCTTCCGGGTGGGACAATTCTCTTCCAAAATATACTCCTGAAAATCCTGCTGATGCTACAAGGAACTTATCTCAACAATGCTTGAATGCTCTTGCTAAAGCAATACCTGGATTTCTTGGAGGTAGTGCCGATCTCGCAACATCAAATATGACATTACTAAAAATGTTTGGTGATTTTCAAAAAGACACACCTGAAGAAAGAAACATCCGTTTTGGTGTGAGAGAGCATGCAATGGGTGCCATTTCCAACGGCATTGCATTGCACAGTCCTGGACTAATACCTTACTGTGCAACATTCTTTGTGTTTACTGACTATATGAGAGCTGCCATTCGTCTTTCGGCCTTATGTGGATCAAGGGTGATCTTTGTAATGACTCATGATTCAATTGGCCTTGGAGAAGATGGGCCAACACATCAGCCTGTTGAACAGTTATTCAGCCTCCGCGCCATGCCAAACATACTAATGCTTCGACCTGCAGATGGAAACGAGACTTCTGGAGCTTACAAGATTGCAGTTCTTAATAGGCAAAGGCCCTCTGTCCTTGCCCTTTCTAGGCAGAAGCTTCAACAGCTGAAAGGAACATCAGCGGAAGGCGTTGCCAAGGGAGGATACATTATTTCTGATAATTCATCAGGAAACAAACCAGATATCATTCTCATCGGCACTGGTTCTGAACTTGAGATTGTAGAAAAAGCCGCAGATGAGCTGAGGAAAGATGGGAAGACTGTACGAGTAGTTTCACTGGTTTGCTGGGAATTGTTTGAGGAGCAGTCGGAGAAATACAAGGAGAGTGTTTTTCCAAGTGAAGTAACTTCTAGGATCAGCGTCGAGGCTGGGGTCACATTTGGATGGGAGAAATATATCGGAGAAAAAGGTAAAGCTATTGGTGTTGACCGTTTTGGTTCTAGTGCGCCTGCTGGGAAAATATACAAGGAGCTTGGTTTGACAGTGGAAAATGTCATTGCAACGGCCAAGTCACTG---
>Osa_2
ATGGCCGCGCACTCCGTCGCCGCCGCGCACGCCACCATCGCCGCGCGCGCGGGTGCCGCCGCGCCAGCGCCCGCGCCGCCGGAGCGCCTC---------GGGTTCCGCCTCAGCGCGCTCGCCGGCCGCGGCCTCCGCTCCCCGCTCCCG------CCTCGCCGCGGCGCGCCATCGGCGTCCGCGTCGCGCCGCCGCCAC------------AACAACCGCGTGCGCGCGGCGGCGGTCGAGACGCTCGAGGGGCAGGCGGCGACGGGGGCGCTGCTCGAGAAGTCGGTGAACACGATCCGGTTCCTCGCCATCGACGCCGTCGAGAAGGCCAACTCGGGGCACCCCGGCCTGCCCATGGGGTGCGCGCCCATGGGGCACATCCTCTACGACGAGGTCATGCGGTACAACCCCAAGAACCCCTACTGGTTCAACCGCGACCGCTTCATCCTCTCCGCCGGCCACGGCTGCATGCTCCAGTACGCCCTGCTCCACCTCGCCGGCTACGACGCCGTCTTGGAGGAGGACTTGAAGCAATTCAGGCAATGGGGAAGCAAGACTCCAGGCCATCCCGAGAACTTCGAGACGCCCGGAGTTGAAGTTACCACTGGACCTCTTGGTCAGGGTATTGCAAATGCAGTTGGGCTGGCCCTTGCTGAGAAGCACCTGGCTGCTCGTTTCAACAAGCCCGACAGCGAGATTGTTGATCACTACACCTACTGTATTTTGGGAGATGGGTGCCAGATGGAGGGTATCTCCAATGAAGCTTGCTCGTTGGCTGGCCATTGGGGTCTTGGCAAGCTGATTGCATTCTATGATGACAACCACATTTCCATTGACGGAGACACAGAGATTGCATTCACTGAGGATGTGAGTGCTCGCTTTGAGGCTCTTGGGTGGCATACAATCTGGGTTAAGAATGGAAACGATGGCTATGATGAGATTCGTGCCGCCATTAAGGAAGCAAAGGCGGTAACTGACAAGCCAACACTAATCAAGGTGACCACCACAATCGGTTTTGGATCACCCAACAAGGCCAACTCATACAGCGTCCACGGAAGTGCTTTGGGTACCAAAGAGGTTGAAGCAACCAGAGAGAACCTTGGATGGCCCTATGAGCCATTCTTTGTGCCTGAGGATGTGAAGAGCCACTGGAGCCGCCATGTGCCTCAAGGTGCTGCTTTTGAGGCTGACTGGAATGCTAAGTTCGCCGAGTATGAGAAGAAGTACCCAGAAGATGCAGCGACCTTGAAGAGCATTGTCTCAGGGGAGTTGCCTGCTGGCTGGGCTGACGCTCTTCCTAAATACACTCCAGAGAGCCCTGCAGATGCCACCAGGAATCTGTCACAGCAGTGCTTAAACGCACTTGCTAAAGTTGTTCCTGGTCTTCTTGGAGGAAGTGCTGATCTTGCATCCTCCAACATGACATTGCTTAAGATGTTCGGTGACTTCCAGAAGGATACGCCTGAGGAGCGCAATGTCCGATTTGGAGTCAGGGAGCATGGAATGGGCGCCATTTGCAACGGCATTGCTCTGCACAGCCCAGGACTCATTCCATACTGTGCTACTTTCTTTGTTTTCACTGATTACATGAGAGCTGCCATGAGGATCTCAGCCTTGTGTGAAGCCGGAGTTATCTATGTTATGACCCATGACTCTATTGGTCTTGGAGAAGATGGTCCAACCCATCAGCCCATTGAGCACTTGGTGAGCTTCCGTGCGATGCCCAACATTCTGATGCTTCGTCCTGCTGATGGTAACGAGACTGCTGGGGCATACAAAATCGCGGTCCTCAACAGGAAGAGGCCATCCGTCCTTGCTCTCTCCAGGCAAAAGCTTGCTCAGCTGCCTGGTACCTCGATTGAGGGTGTTGAGAAGGGTGGGTACATCGTCTCTGACAACTCAACTGGCAACAAGCCTGACTTCATTGTGATGAGCACTGGCTCTGAACTAGAGATTGTCGCCAAGGCTGCTGATGAGTTGAGGAAGGAGGGGAAGACTGTCCGTGTCGTGTCATTTGTTTGCTGGGAGCTTTTCGATGAACAGTCGGCTGAGTACAAGGAGAGTGTTCTCCCTGAGGCTGTTACTGCAAGAGTCAGCCTTGAAGCAGGGTCTACTCTTGGATGGCAGAAGTACGTCGGAAGCAAAGGCAAGGCTATTGGCATCGACAAATTCGGTGCAAGTGCTCCTGCTGGAAAGATCTACCAGGAGTATGGCATCACCGCGGAGAACGTCATCGCAACAGCAAAGAGCCTG---
>Out_1
------ATGGCGTCTTCACTCGCAGTTTCCCAGGCGACCGCCGGTGCAGTGTCTGCTAATGCATTGAATGCCACCCAATCTGAGCGCGCTTCGCCCCCTGGATTCAGCTTCAGCAAATTCGCTGGATTGAAACTCCGGTCGCATGCTAAA------GTGGGCTGTGCTTCGAGGAATACTTGGGCACCCGTTAAGAGGGGTCTGAGAGTGTCCCCTGGTGGTGCCAAGGCTGCAGCGGTTGAGACCTTGGAG------ACAACCAGTACTGCCCTTGTTGAGAAATCCATCAATACAATCCGTTTCCTAGCAATTGATGCCGTTGAGAAGGCTAATTCTGGGCACCCTGGATTGCCCATGGGATGTGCACCGATGGGTCATATATTGTATGATGAGGTGATGAGATACAATCCTAAGAATCCATATTGGTTCAACCGAGATCGGTTTGTTCTGTCTGCTGGACATGGGTGCATGCTCCAGTATGCTTTGATGCATCTTGCTGGCTACGACAGTGTCAAGGAAGAAGATTTGAAGGCTTTCCGCCAGTGGGGTAGCAAAACACCAGGTCATCCTGAGAATTTTGAGACCCTTGGTGTGGAAGTTACAACTGGACCTCTTGGTCAAGGAATTGCCAATGCTGTTGGATTGGCACTGGCTGAGAAACATCTGGCTGCCAGATATAATAAGCCAGACTGCACCATTGTGGACCATTACACATATGTGATTGTTGGTGATGGCTGCCAAATGGAGGGTATTTCCAATGAGGCATGCTCACTGGCTGCACACTGGGGCCTTGGCAAGCTTATTGCTTTCTATGATGACAACCACATCTCCATAGATGGTGACACGGAGATTGCATTTACAGAGAATGTCGAAACACGTTTTGAGGGTCTGGGATGGCACACTATCTGGGTTAAGAATGGTAATACCGGCTATGATGAAATTCGTGCTGCTATTGAGGAGGCCAAGTCTGTCAAGGACAGACCAACTTTGATTAAGGTTACAACTACTATTGGTTATGGTTCACCAAATAAGGCAAACTCTTATAGTGTACATGGGAGTGCTTTGGGTTCAAAGGAGGTTGAGGCAACCAGGCAGAATTTGGGCTGGCCCTATGACCCTTTCCATGTCCCAGAGGAAGTGAAGAGTCATTGGAGTCGTCACGCATCAAAGGGTGCAGCCCTGGAAGCAGAATGGAGTGCCAAACTTGCAGAGTATGAGAAGAAATACACTGAGGCTGCTGCAGAGTTCAAGGCAATGATCAGTGGTAAATTTCCAGATGGGTGGGAGAAGGCACTTCCGGCCTATACCCCAGAGAGCCCAGCAGATGCAACTCGAAACTTGTCTCAGCAATGTCTCAATGCACTTGCAAGAGTTCTTCCTGGACTCATTGGTGGAAGTGCAGACCTTGCATCATCTAATATGACCCTGCTGAAGATGTTCGGTGATTTCCAGAAGGATACCCCTGAAGAGCGCAATGTTCGCTTTGGTGTACGAGAACATGGCATGGGAGCTATCTGCAATGGAATAGCCCTTCATGGAAGTGGTCTCATTCCTTATTGTGCTACTTTCTTTGTTTTCACAGACTACATGAGAGCTGCCATTAGAATTTCTGCATTGTGTGAAGCTGGTGTTATTTATGTAATGACTCATGATTCCATCGGTCTTGGAGAAGATGGACCAACTCATCAGCCCATTGAGCACATAGCAAGCTTCAGGGCAATGCCCAATATTTTGATGCTTCGCCCAGCTGATGGGAACGAAACAGCTGGAGCTTACAAGGTTGCTTTACTCAACAGGAAGAGGCCCTCAATTCTTGCCCTTTCACGTCAAAAACTTCCTCAACTTCCTGGTTCATCTGTAGAGGGAGTGGAGAAGGGAGGCTACATAATCAGTGACAATTCTTCAGGCAATAAGCCTGACCTCATTCTTCTTGGTACAGGTTCTGAGCTTGAGATTGCTGTAAAAGCAGCAGATGCTCTTAGGAAGGAGGGAAAAGCTGTTAGAGTTGTTTCCTTTGTTTGTTGGGAACTGTTTGATGAACAAACCCCAGAATACAAGGAAAGTGTTCTACCAGCAGCTGTTACTGCACGGGTCAGTGTGGAAGCCGGTTCCACCTTTGGTTGGGAGAAGCTCATAGGTTCAAAGGGGAAGGCTATTGGCATTAACAGATTTGGAGCTAGTGCCCCAGCTGGAATCTTGTATAAGGAGTTTGGCCTCACTGTTGACAATGTAATTGCAACTGCTAAACAAGTCTTG
>Pab_1
------ATGGCCTCTTCCTTCACGGTCTCACGGGCTTCTGCGGGCTCTGTCACTGCCACCGCATTGAACGCCATACAATCTGAGCGCTCTGCCTCGCCAGGCTTCGGCTTCAGTAAATTCGCAGGATTGAAGCTTCGGTCAAATGGTAAG------GTGGCCTGCTCTTCGAGAAGCTCCTCCCAGAGGCGCCTGAGATCGTCGGCC------CCCAAGGTCGTCAGGGCTGCCGCGGTTGAGACCCTGGAG------GCCACCAGCACTGGCCTGATTGAGAAATCGATCAATGCTATCCGTTTTCTGGCCATCGATGCTGTCGAGAAGGCCAATTCCGGGCACCCTGGGTTGCCCATGGGCTGCGCCCCAATGGGTCATATATTGTATGATGAAGTCATGAGGTATAATCCCAAGAATCCCTATTGGTTTAACCGGGATCGGTTTGTTCTGAGCGCTGGGCATGGGTGCATGTTGCAGTACGCTCTCTTGTATCTGGCGGGGTACGACAGTGTGAAGGAAGAAGATTTGAAGGGCTTCCGTCAGTGGGGGAGCAAAACGCCAGGACATCCTGAGAATTTTGAGACTCCTGGTGTGGAAGTCACAACTGGACCACTTGGTCAAGGAATTGCTAATGCAGTTGGTTTGGCACTTGCTGAGAAACATCTAGCGGCTAGATACAATAAGCCAGACTCCACTATTGTTGATCATTACACATATTGTATTGTTGGCGATGGCTGCCAAATGGAGGGTATTTCCAACGAGGCCTGCTCGCTTGCTGGACACTGGGGCCTTGGCAAGCTGATTGCTTTCTATGATGACAACCACATCTCTATAGATGGTGACACCGAGATTGCATTCACAGAGGATGTTACTACTCGTTTTGAAGGTCTGGGATGGCACACTATCTGGGTTAAGAATGGTAATACAGGTTATGATGAAATTCGTGCTGCTATTGAGGAGGCCAAATCTGTGAAGGATAGACCAACCTTAATTAAGGTCACTACTACTATTGGCTTTGGGTCACCAAATAAGGCAAACAGTTACAGTGTACATGGAAGTGCTTTGGGTGCAAAGGAGGTTGATGCAACCAGGCAAAATTTGGGTTGGCCTCATCCACCTTTCCATGTACCAGAGGAGGTTAAGAGTCATTGGAGTAGGCATGCAGCAAGAGGTGCATCTTTTGAAGCAGAGTGGTCATCTAAACTTGCAGAACATGAGAAGAAATACCCCGAGGAGGCTGCGGAATTCAAGGCACTAATCAGTGGTAAATTGCCTGAAGGGTGGGACAAGGCTCTGCCGGCATATACTACAGAGAGCCCTGCTGATGCTACTCGAATTTTATCTCAACAATGTTTGAATGCACTTGCAAAGGTTCTTCCCGGACTCTTGGGTGGAAGTGCAGACCTTGCATCATCCAACATGACTCTGTTAAAAATGTTTGGTGACTTCCAGAAGGATACTCCTGCTGAGCGCAATGTCCGATTTGGAGTGCGTGAACATTCCATGGGAGCTATCTGCAATGGGATAGCCCACCATGGTAGTGGCCTCATTCCTTATTGTGCTACTTTCTTTGTTTTCACAGACTACATGAGAGCAGCTATTAGAATCTCTGCACTCTCTGAAGCTGGTGTTATTTATGTAATGACCCATGATTCTATTGGTCTCGGAGAAGATGGGCCTACTCATCAACCAATAGAGCACTTGGCAAGCTTTAGGGCAATGCCCAATGTTTTGATGCTCCGTCCAGCTGATGGCAATGAGACAGCTGGAGCTTACAAGGTTGCTGTTCTCAATAGAAAGAGGCCATCAATACTTGCTCTCTCCCGTCAAAAACTCCCACATCTTGCTGGTTCTTCTATAGAGGGCGTCGAGAAGGGAGGCTACACTATCAGTTGCAATGCCTCTAACAACAAGCCCGACGTCATTCTTATGGGTACTGGTTCTGAGCTTGAGATTGCTGAGAAAGCTGCAGTTACTCTGAGAAATGAAGGGAAAGCTGTTAGAGTTGTTTCCTTTGTCTGTTGGGAATTATTCGAGGAACAAACTCCAGAGTACAAGGAAAGTGTGCTCCCAGCAGCTGTTGCTGCAAGGGTCAGTGTGGAAGCTGGTTCAACTTTTGGCTGGGAGAGGTACCTAGGATCCAAGGGAAAGGCTATTGGGATAGACAGGTTTGGTGCTAGTGCTCCGATTGGAATCTTGTACAAGGAGTTTGGCCTCACTGCTGAAAATGTGGTTGCAACTGCTAAACAAGTCTTA
>Ppe_1
ATGACCTCGTCTACATCTGTGACTCTGTCTCAAGCCCTTTTGGCTCGCGCCATTTCTCACCATGGCTCGAGCTCAACCTCAGACCGGGTCTCTCTCTCTGCCCTCACTCTACCAACTTTCTCCGGTCTCAAATCCACTTCATCGTCGCCATCGTCGTCTTCGACGTCATCCAAGCTCTCTCGGTTCCAGCGCCGCCGTCTAGGCGCG------AACAGGCCGGTCCGGGCCGCCGCCGTCGAGACTCTGGAC---AAGACCACAGAGACCTCTTTGGTCGAGAAGTCGGTCAACACGATCCGATTCTTGGCCATTGATGCTGTAGAGAAGGCCAATTCGGGTCACCCCGGTTTGCCAATGGGCTGTGCTCCAATGGGTCATATTTTGTACGATGAGATCATGAGGTACAACCCCAAGAACCCGTACTGGTTCAACCGTGACCGGTTCGTGTTGTCTGCTGGACACGGGTGTATGTTGCAATACGCTTTGCTTCACCTTGCTGGATATGACAGTGTCAAGGAAGAAGACTTGAAAGGCTTCCGTCAATGGGGAAGCAAGACCCCTGGACATCCTGAGAACTTTGAGACACCTGGTGTTGAAGTCACAACTGGTCCTTTGGGGCAAGGCATTGCAAATGCTGTTGGTTTGGCCCTTGCTGAGAAGCACTTGGCTGCACGTTACAACAAGCCAGACAGTGAGATCGTTGACCACTACACATATGTTATATTGGGTGATGGTTGTCAAATGGAGGGTATTTCAAACGAAGCTGCTTCTCTTGCGGGGCATTGGGGACTTGGGAAGCTGATAGCCTTCTATGATGATAACCACATTTCCATTGATGGAGACACTGAGATTGCATTCACTGAGAGTGTTGATACCCGTTTTGAGGGTCTTGGGTGGCACGTTATCTGGGTGAAGAATGGAAACACCGGGTATGATGAGATTCGAGCTGCCATCAAGGAAGCAAAGGCTGTCACAGATAGACCCACTTTGATAAAGGTGACAACAACCATTGGTTTTGGATCTCCAAACAAAGCAAACTCGTACAGTGTTCATGGTGCTGCATTGGGTGCCAAGGAAGTGGATGCTACCCGGAAGAACCTTGGATGGCCATATGAGCCTTTCCATGTACCAGAGGATGTTAAAAGTCATTGGAGTCGCCATACCGCTGAGGGTTCTGCTCTTGAAGCTGAATGGAATGCCAAGTTTGCTGAATATGAGAAGAAGTACAAGGAGGAAGCTGCAGAGCTGAAATCCATCATTTCGGGTGAGCTACCAGCTGGTTGGGAAAAAGCACTTCCGACTTACACTCCAGAGAACCCAGCTGATGCTACCCGAAATTTATCTCAAGCAAACCTAAATGCCCTTGCGAAGGTTCTCCCTGGTCTTCTTGGTGGAAGTGCAGACCTTGCTTCTTCCAACATGACTTTGCTAAAAAGTTTTGGAGACTTCCAGAAGAACACCCCGGAAGAACGCAATGTTAGGTTTGGTGTTAGGGAGCATGGGATGGGAGCCATCTGCAATGGGATTGCCCTTCACAGCCCAGGCCTCATTCCATACTGTGCCACTTTCTTTGTTTTCACGGACTACATGAGAGCTGCCATAAGGATCTCTGCCTTGTCAGAGGCTGGAGTTATCTATGTTATGACCCATGATTCAATTGGGCTTGGAGAAGATGGACCAACCCATCAACCAATAGAGCACTTGGCAAGTTTCCGGGCAATGCCCAACATTTTGATGCTCCGCCCAGCTGATGGGAATGAGACTGCTGGGGCATACAGGGTTGCAGTCCTTAACAGGAAGAGGCCATCTATCCTAGCCCTCTCTCGCCAAAAGCTGCCCAATCTTCCTGGGACTTCCATTGAGGGAGTCGAGAAGGGTGGTTACATTATATCAGACAACTCTTCAGGTAACAAGCCAGATGTCATTTTGATTGCAACTGGCTCCGAGTTGGAAATTGTTTTCAAAGCTGGTGAGGAACTCAGAAAAGAAGGGAAGGCTGTTAGAGTTGTCTCCTTTGTTTCTTGGGAACTCTTTGATGGCCAATCAGATGCCTACAAGGAAAGTGTTTTGCCGGCTGCAGTAACAGCAAGAGTTAGCATTGAAGCTGGATCAACATTTGGGTGGCAAAAGCTTGTTGGAAGCAAAGGAAAGGCTATTGGAATTGATCATTTTGGGGCAAGTGCACCAGCTGGAAAAATATACAAGGAGTTTGGCCTTACCGTCGAGGCAGTTATTGCAGCAGCAAAAGAAGTTAGC
>Vvi_1
---ATGGCGGCTGCTTCTGCTTCGTCATCGCTCTATCTCCTCCCCCGCACCCTCAACCACCACAGCTCCACCCCACACCCCAACCGCCTCTCCCTGTCGGGTCTCACCCCAAAGACA---------------------------------------------CAGGCTTTACGCACCCGCCATGGAAGGCGCGCA------------------AGGGCCACCGTTAGGGCGGCGGCGGTGGAGACGCTCCAG------AAGGCGGACACGTCTCTGGTGGAGAAGTCGATCAACACGATAAGATTTCTGTCGATAGACGCAGTGGAGAAGGCGAATTCCGGTCACCCAGGTCTGCCCATGGGGTGTGCTCCCATGGGTCATATACTGTACGATGAGGTCATGAGGTACAACCCCTCCAACCCCTACTGGTTCAATCGTGATCGATTCGTTCTCTCCGCTGGCCACGGCTGTATGTTGCAGTATGCTTTACTTCATCTTGCTGGCTATGACAGTGTTAAGGAAGAGGATTTGAAGTCTTTCCGACAATGGGGAAGTAGAACTCCTGGTCACCCAGAGAACTTCGAGACACCTGGGGTTGAAGTGACAACTGGCCCTCTTGGTCAGGGTATTGCCAATGCTGTTGGTTTGGCCGCTGTGGAGAAGCATTTGGCTGCAAGATTCAACAAACCTGACAATGAGATTGTCGACCACTACACGTATGTGATACTTGGTGATGGATGTCAAATGGAAGGAATTTCAAATGAAGTTTGTTCCCTTGCTGGGCACTGGGGGCTTGGGAAGCTGATTGCATTTTATGATGATAACCACATTTCAATTGATGGTGACACTGAAATTGCATTTACTGAAAGTGTTGACACCCGTTTTGAGGGACTTGGGTGGCATGTGATTTGGGTGAAGAATGGTAACACTGGGTATGATGAAATTCGTGCTGCCATCAAGGAAGCAAAGGCTGTTAAAGACAAGCCCACATTGATTAAGGTGACAACTACCATTGGTTATGGTTCTCCTAACAAGGCAAACTCATATAGTGTTCATGGGAGTGCATTGGGTGCTAAAGAAGTAGATGCAACAAGGAAGAACCTTGGTTGGCCTCACGAGCCATTCCACGTGCCAGAGGATGTCAAAAAGCACTGGAGCCGCCACATCCCTGATGGAGCTGCCCTTGAAGCTGAATGGAATGCCAAGTTTGCAGAGTATGAGAAGAAATACAAAGAAGAAGCAGCAGAATTAAAGTCCATCATCACTGGTGAACTACCTGCTGGTTGGGATAAAGCACTTCCGACTTACACTCCTGAAAGTGCTGCTGATGCTACCAGAAATCTGTCTCAACAATGTCTTAATGCTCTGGCCAAAGTTCTTCCTGGGCTCCTAGGTGGCAGTGCAGATCTTGCTTCCTCCAACATGACTTTGCTGAAAATGTTTGGTGACTTCCAAAAAGGCACCCCTGAAGAGCGAAATGTCCGTTTTGGTGTCAGGGAGCACGGAATGGGTGCCATCTGCAATGGAATTGCTCTGCACAGCCTTGGCCTTATTCCCTACTGTGCGACCTTCTTTGTTTTCACCGACTACATGAGGGCCGCCATTAGGATTTCTGCCTTAAGTGAAGCTGGAGTTATTTATGTGATGACCCATGATTCAATTGGGCTTGGAGAGGATGGACCAACTCATCAACCAATTGAGCATCTGGCAAGCTTCAGAGCCATGCCAAATATTCTAATGCTCCGTCCTGCTGATGGAAATGAGACTGCTGGTGCATATAAGGTTGCAGTTGTTAACAGAAAGAGACCCTCGATTCTTGCTCTCTCACGTCAAAAGCTTCCTCAGCTTCCTGGAACATCCATTGCAGGAGTTGAGAAAGGAGGTTACGCCATTTCTGACAATTCTTCAGGCAATAAGCCAGATGTTATTTTGATTGGAACTGGGTCCGAATTGGAGATTGCTGCCAAGGCAGGAGATGAGCTGAGGAAGGAAGGAAAGACTGTAAGGGTGGTATCCCTGGTTTCCTGGGAGTTGTTTGATGACCAGTCCGATGCATACAAGGAAAGTGTCCTCCCAGCTGCTGTAACAGCTAGAGTCAGTATTGAAGCAGGATCCACATTTGGATGGGAGAAGATTGTAGGAAGCAAGGGAAAGGCGATTGGCATTGACCGATTTGGAGCAAGTGCACCAGCAGGAAAGATCTACAAGGAGTTTGGAATTACAGTGGAGGCTGTAATTGAAGCAGCTAAGGCAGTTTGG
>Vvi_2
ATGGCTTCTTCGTCTTCTCTCTCCATTTCTCAAGCCATTGTCGCCGGAGCCCTCAACCACCGCGGCTCCACTAATTCCTCTGATCGCCTACCCCTGCGGTCATTCACTATTCCCACCTTCTCCGGCCTCAAATCCACCACCTCAGCTGCT---------TCATGCCCTTCTCGCCTCGGCTCAGCTCGGCGG---AGGCTGTGCCGG------AGATTGGCGGTGCAGGCTGCTTCGGTGGAGACCTTGGAG------AAGACGGAAACTACCTTGATCGAGAAATCGGTGAACACCATCCGGTTTCTGGCCGTCGATTCGGTGGAGAAGGCGAACTCGGGTCACCCGGGTTTGCCAATGGGTTGTGCTCCAATGGGCCATGTTTTATACGATGAGTTCATGAAGTTTAACCCCAAGAACCCCTACTGGTTCAATCGTGATCGCTTTGTTCTCTCTGCCGGACATGGATGCATGCTTCAGTACGCTCTGCTTCACCTTGCTGGCTACGACAGTGTCAGGGAAGAAGACTTGAAAAGTTTCCGTCAATGGGGAAGCACAACACCTGGTCACCCAGAAAATTTTGAGACACCTGGTGTTGAAGTCACTACTGGTCCTCTTGGTCAGGGTATTGCCAATGCTGTTGGCTTGGCTCTTGCGGAGAGGCACTTGGCTGCTCGATTCAACAAACCAGACAATGAGATTGTTGATCACTACACATACGTGATACTGGGGGATGGTTGTCAAATGGAGGGTGTTGCACATGAAGCTTGTTCACTTGCTGGACATTGGGGTCTTGGGAAGCTGATAGCTTTGTATGATGATAACCACATCTCTATTGATGGTGACACTGAGATTGCTTTCACGGAGAATGTTGACTTACGTTTTGAGGCTCTTGGTTGGCATGTTATCTGGGTGAAGAATGGAAATACTGGCTATGATGAGATTCGTGCTGCCATCAAGGAAGCAAAGACTGTCAAAGACAAACCCACTTTAATCAAGGTGACTACAACCATTGGTTATGGATCCCCAAACAAGTCAAACTCATACAGTGTACATGGAAGTGCACTAGGTCCTAAGGAGTTGGATGCCACAAGGAAGAACCTTCGATGGCCATATGAGCCTTTCCATGTACCCGAGGATGTCAAGAAGCATTGGAGCCGCCATGTCCCTGAAGGTGCAGCTCTGGAAGCTGAATGGAATGCCCAGTTTGCTGAATACGAACGCAAGTATAAAGAAGAAGCTGCAGTATTGAAGTCTCTCATCAATGGTGAATTACCTGCAGGTTGGGAGAAGGCACTTCCGACGTATACTCCAGAGAGCCCAGCAGAAGCCACGAGAAATTCATCACAACAATGTCTAAATGCCCTTGCAAATGTTCTCCCTGGTCTGCTTGGTGGCAGTGCTGATCTTGCTTCCTCCAACCTGTCGGTGATGAAGCAGTTTGGGAACTTCCAAAAGGGCACACCAGAAGAGCGCAATGTCAGGTTTGGTGTTCGGGAGCATGGAATGGGAGCCATCTGCAATGGGATTGTCCTTCACTGCCCCGGCCTTATTCCATATTGTGCAACTTTCTTTGTTTTCACTGACTACTTGAGACCTGCCATGAGGATTTCTGCCTTGTGTGAAGCTGGAGTCATCTATGTTATGACACACGATTCAATTGGGCTTGGAGAAGATGGACCTACACATCAGCCTATAGAGCACTTGGCAAGTTTTCGGGCTATGCCCAACATTTTGATGCTTCGCCCTGCTGATGGGACTGAGACAGCTGCAGCTTACAAGATTGCAGTCCTTAACAGGAAGAGACCCTCAGTCCTTGCCCTTGGTCGGCGAGATGTCTCCCAGCTTCGTGGAACATCCATTGAGGGAGTTGAGAAGGGAGGTTACATCGTAACAGACAACTCTTCAGGCAACAAACCAGATGTTATATTGATTGGAACTGGTTCGGAATTGGAAATTGCTGCCAAAGCAGCTGATGAACTCAGAAAGGAAGGGAAAGCTGTCAGGGTTGTTTCCTTGGTTTGCTGGGCGCTTTTTGATGAACAATCAGATGCTTACAAGGAAAGTGTTTTGCCAGCAGCTGTATCAGCCCGGGTCAGCGTTGAAGCTGCATCAACATTTGGGTGGGAGAAGTTTGTTGGGAGCAAAGGGAAGTCAATTGGTATTGATCGGTTTGGGGCAAGTGCACCTGCACTAAAGTTGTACAAGGAGCTTGGCGTAACAGCAGAGGCTGTTATAGCGGCAGCTAAATCAATTTGC
