# Supplementary material for: The Chloranthus sessilifolius genome provides insight into early diversification of angiosperms
Source: Nat Commun. 2021 Nov 26;12:6929. doi: 10.1038/s41467-021-26931-3 (PMC8626421; doi:10.1038/s41467-021-26931-3)
Supplement: Supplementary file 4 — Source Data [file 41467_2021_26931_MOESM4_ESM.zip › Fig. 3a, c, e and Supplementary Figure 12, 14, Phylogenetic tree/LCG_multi-species coalescent-based/group_1108_CDS.treefile]

(Aco_1:0.2427060499,((((((Ash_1:0.2169958799,Osa_1:0.3487806321)75:0.0350293754,Ash_2:0.2280737025)64:0.0170550137,((Egu_1:0.0552205667,Egu_2:0.0636965843)100:0.0452639254,Osa_2:0.2473700849)52:0.0179338503)100:0.0643549797,(((Atr_1:0.0986013063,Atr_2:0.0536143011)100:0.1746347522,(((Efe_1:0.0215505503,Efe_2:0.0221198077)78:0.0026657095,Efe_3:0.0268943603)100:0.0259590244,Nco_1:0.0322818501)100:0.2175141497)70:0.0418910721,(Out_1:0.0898329504,Pab_1:0.1503584598)100:0.2179577772)99:0.0719857533)89:0.0385710743,((Cka_1:0.1220605312,(Lch_1:0.0465448976,Lch_2:0.0252411377)100:0.0603350851)99:0.0289944551,(Csp_1:0.0359407294,Csp_2:0.0939347364)100:0.1156782485)52:0.0191874116)62:0.0279583607,(Cde_1:0.0143616345,Cde_2:0.0263184033)100:0.2383415039)72:0.0225727889,((Ppe_1:0.1500060275,Vvi_2:0.1671486908)99:0.0498906156,Vvi_1:0.1753724451)77:0.0215015476);
