# Supplementary material for: The Chloranthus sessilifolius genome provides insight into early diversification of angiosperms
Source: Nat Commun. 2021 Nov 26;12:6929. doi: 10.1038/s41467-021-26931-3 (PMC8626421; doi:10.1038/s41467-021-26931-3)
Supplement: Supplementary file 4 — Source Data [file 41467_2021_26931_MOESM4_ESM.zip › Fig. 3a, c, e and Supplementary Figure 12, 14, Phylogenetic tree/LCG_multi-species coalescent-based/group_1111_CDS.aln-0.2cln]

>Aco_1
ATGGGGAAATATATGAGAAAAGCAAAGATAACAGGAGAAGTAGCAGTAATGGAGTTGACT---CAATCATCATTAGGTGTTAGAACAAGAGCCAAAACCCTAGCTTTACAAAGACTTCAACAGAAATCAACA------------------------------CCAACAACTGATTCTTCTTCTTCTTCTTATCTTCAACTTCGAAGTAGAAGATTAGAAAAAAAACCACCTTCTTTACTTACTAACAATGATTCTAAGAAA---AATCAAGAAACCCCC---------------AAACAAACTTGTAATCCAAAT---------------ACAAATTCAAACTCTAGAACAAATTCAAGGTTAGGTGTTGTTGGTTCTGTAAATTCAGTATCTGTTGGCTCTGAAGGT---------GGGGTTTTGGGTAAAGAGAGAGGAATCATGGTT------------GAAAATGAAGAAAGTTTACCAGAT------AACTTTAATGATGTTGGTGTTGAAGCTTCTTTTGGGGAAAATGTTTTGGATTTTGAAGGAAGAGAAAGGAGCACCAGGGAAACTACACCGTGCAGTCTCATAGGGGGCTCAGATACTGTAGGCACCCCTGGCTCTACTACCAGACCCACCAATTCGTATGCAACTAATAGGAGAATACAGAATGCCGTGCGGAGAAAT---ATTCCGACAACACAGGAGATGGAAGAATTTTTCGCGGGTGCAGAACAACAACAACAGAGAATATTTGCTGAGAAATACAACTTT---GATCCTGTCAATGATTCACCCCTTCCTGGACGCTATGAATGGGAAAGAGTGGAT---CCA
>Ash_1
ATGGGCAAATACATACGGAAAGCGAGGCTCACCGGAGAGGCGGCGGTCATGGAGGTCTCTGCTCAAGTGTCCATAGGTGTCCGAACTAGGGCCAGAACACTTGCACTTCAGCGCATGCAGAAGCCCTCTGCT------------TCCTCTGCT---------ATTGACAACTCCGTCTCGTCATCCTCGTACCTTCAGCTCCGTAACCGCCGTCTCGAGAAGCCTTTCGTCGCCCTCAAGTCGAAGGTTCCCCCGGAG---------------------------------------------------------------------------------------------------------------------------------------------------------------------------------------------------------------------------------------------GAGGCCGACGTCGTCGTTGAGGTTTCATTTGGGGAAAATGTCTTGGAGGCGGAGCAAAGGGAAAGGACTACTAGGGAAACCACACCTTGCAGCATGATCAGGAGTTCTGAAACTATTAGAACTCCCAGTTCTACCACTCGGCCGACGTCAACGCCTGCCTCGAACCATCTAGCACAAAATCTGATGCAAAGAAAC---ATCCCCACCGCCCTTGAGATGGAAGAGTTCTTTGCGGGAACGGAGCGGCTTCAGCAGAGAAGGTTTATAGAGAAATACAACTTT---GATCCGGTGAACGATTGCCCCTTGCCCGGTCGGTATGAATGGTTGAAGCTTGCTGACTCC
>Ash_2
ATGGGCAAGTACATAAGGAAAGCGAAGCTCACCGGTGAGGCGGCGGTCATGGAGGTCTCTGCTCCAGTCTCCATAGGCGTGCGCACTAGGGCCCGAACCCTAGCGCTCCAGCGCCTACAGAAGCAATCCTCT---------------GTCCCC---------GATGATGACGGCTCCTCGTCCTCCTGCTACCTTCAGCTTCGCAGCCGTCGCCTCGAGAAGTCCGCCGTCTTCGTCAAGTCCAAGGTGGTACCAGAACCCATCTTCCGTTCTGCC---------------------------ACGCCGCCCAGT------------------------------------------------------------------------------------TCGATTACTCTGAATAGT---------------------------------------------CCCATGGAGGAGAAACGGCGGCAGCCGGCACTGGAAGCCGACGCTGTCGTCGAGGTGTCGTTCGGGGAAAATTTCTCGGAAGACGAGCTTAGAGAAAGGAAAAGTAGGGAAACAACACCTTGCAGCATGATAAGGGATTCT---AGTATTAGGACTCCTGGCTCTACCACCAGGCCAACTTCCGGAACGATCTCTAGCGGTAGAGTAGAGAATGCGATGGAAGGAAGT---ATTCCCATCAGTCTTGAGATGGAAGAGTTCTTCGCCGGTCCTGAGCGCCTGCAACAGAGATCGTTTACGGAGAAGTACAACTTT---GATCCCGTGAATGATTGTCCCTTGCCTGGTCGGTATGAATGGGTGAAGCTTGCT------
>Atr_1
------------------------------------------------ATGGAGGTCTCG---TCACCCTCTCTTGGTGTTCGAACCAGAGCTCGAACGCTTGCTCTGCAAAAGAGCGCCACAGCTACTGCTCGCCTG------------------------------------CAAAAACCTACCTCTTATCTCCAGCTTCGAAGCCGTCGCCTGGAAAAACCACCTTTTCCAGATAAAACTCACTCTCCTCAAACCCCCAAAACCACTTCGACTGGT------------------------TCAAACCCTAAC---------------TCGCATTCGGGAAACGCCGCAAACCCTAGGATTGGTCAGAGTGGTTCAGCT------------GCTGGTTCGGTCTCTCTCTCTAAAAGTTGCTCGAAAACCAGGGACGGAGAGGAGGTGGTTTCAGTTGATTGTGCAAAACCGGTTGCGTCTCAAACC---CTAGAGAACGAACCTGGCGTTGAAGCTTCTTTTGGAGAGAATGTTGTCGACTTTGATGTTAGAGAAAGGGGTATCCGGGAAACCACACCTTCAAGTCTAATTAGGGATCCAGAATCTTTGGAGACTCCGGGTTCAACAACGAGGCCTACGAATGCGGCC---TCCAACCGAAGATTACGAAGTGAAAGTCGTCGCCAT---GCGCCCACTGCATGCGAGATGGAAGAATTCTTTGCCAGAGCTGAGCTACAGCAGCAAAAGAGATTCACCGAAAAGCATGTCCAAAGGGAAAACCTCGGGACTTGCCCTGAGTCT------------TATGTTAAAATAACAGTT---
>Atr_2
------------------------------------------------ATGGAGGTCTCG---TCACCCTCTCTTGGTGTTCGAACCAGAGCTCGAACGCTTGCTCTGCAAAAGAGCGCCATAGCTACTGCTCGCCTG------------------------------------CAAAAACCTACCTCTTATCTCCAGCTTCGAAGCCGTCGCCTGGAAAAACCACCTTTTCCAGATAAAACTCACTCTCCTCAAACCCCCAAAACCACTTCGACTGGT------------------------TCAAACCCTAAC---------------TCGCATTCGGGGAACGCCGCAAACCCTAGGATTGGTCAGAGTGGTTCAGCT------------GCTGGTTCGGTCTCTCTCTCTAAAAGTTGCTCGAAAACCAGGGACAGAGAGGAGGTGGTTTCAGTTGATTGTGCAAAACCGGTTGCGTCTCAAACC---CTAGAGAACGAACCTGGCGTTGAAGCTTCTTTTGGAGAGAATGTTGTCGACTTTGATGTTAGAGAAAGGGGTATCCGGGAAACCACACCTTCAAGTCTAATTAGGGATCCAGAATCTTTGGAGACTCCGGGTTCAACAACGAGGCCTACGAATGCGGCC---TCCAACCGAAGATTACGAAGTGAAAGTCGTCGCCAT---GCGCCCACTGCACGCGAGATGGAAGAATTCTTTGCCAGAGCTGAGCAACAGCAGCAAAAGAGATTCACCGAA---------------------------------------------------------------------------
>Cde_1
ATGGGAAAATACATGAGAAAATCAAAGGTCACAGGTGAAGTTGCAGTAATGGAGGTTGCT---CAGCTCTCGGTGGGAGTTCAAACAAGAGCTAAAACTCTAGCTCTTCAGAGACAGCACAAATCA------------------------------------------------ACATCCTCTTCTTCTTATCTCCAGCTAAGAAGCCGAAGACTCGAAAAACCGCCTCTCTCTACCGCTAAGACTCGAGAGTGTTGCAGA------------------------------------------GAAAATCCTAAA---------------------------------------ATTCGAACA---ACTGAAACTTCTTTGAATTCTAGT---------TCCGCTTCAATAGGATGT------TCAAAAAAGGGGGATTTAGAT------------------TCTGATAACCCTAAATTGAAAGAAGAA---TTCGCCGAGAACGAGCTTGCAGAAGTTTCATTTGGAGAAAATGTCTTGGAGAGTGATTCCAGAGGAAGAAGCACAAGAGAGTCGACACCATGCAGCATGACCAGAGATTCTCAAATC---------------------------------------------------------------------------------------------------------------------------------------------------------------------------------------------------------------------------------------
>Cde_2
ATGGGAAAATACATGAGAAAATCAAAGGTTACAGGTGAAGTTGCAGTAATGGAGGTTGCT---CAGCTCTCGGTGGGAGTTCAAACAAGAGCTAAGACTCTAGCTCTTCAGAGACTGCACAAATCA------------------------------------------------ACATCCTCTTCTTCTTATCTCCAGCTAAGAAGCCGAAGACTCGAAAAACCGCCTCTCTCTACTGCTAAGGCTCGAGAGTGTTGCAGA------------------------------------------GAAAACCCTAAC---------------------------------------CTTCGAACA---ACTGAAACTTCTTTGAATTCTAGT---------TCTGCTTCAATAGGATGT------TCAAAAAAGTGGGATTTAGAT------------------TCTGACAACCCTAAATTGAAAGAAGAA---TTCGCTGAGAACGAGCTTGCAGAAATTTCATTCGGAGAAAATTTCCTGGAGAGCGATTCCAAAGGAAGAAGCACAAGAGAATCAACACCATGTATCATGACCAGAGATTCTCAAATCCTAGAAACCCCTGGTTCTACATCCAAACAAACATTTTCAACTTCCTTCAGCCGGAGGAATCTTAGCATTTTTCACCGAGAC---ATCCCTACACCAAGTGATCTAGAGGAGTTCTTTACAAATGCAGAGAAGGAACAACAAAGAATATTTATGGAAAAGTATAACTAT---GATCCTGTGAATGACGCGCCATTGCCAGGACGGTACAAATGGTTGAAATTAGATGCATCG
>Cka_1
ATGGGTAAATACATGAGGAAGTCTAAGATGGCAGGAGAGGTTGCGGTCATGGAAGTTGTCTCTCAGTCGTCTCTAGGAGTCAGAACCAGAGCCAAGACTCTGGCTTTGCAGAAGAGCAAC------------------------------------------------------ACCTCCTCTGCTTCTTACCTCCAGCTCCGCAGTCGCAGGCTCCAGAAACCTCTCTCTTTCTCTGTA------ACTGACTCCAAGAAG---AGAAGAGAGGTC---------------------TCTGCAGAGAACCCGAAT---------------------------CATAAAACTAACAAACGTCTA---GTTTCCGTTTTGGAGAATCCCGTGTCGGTC---------------------------TCGAAGAAAGATGAAGCTGTTGAC---------------GCTGCTGTAGAAGCTGATTGTAACTCC---GTCAATGCTGAGGGATTGCCAGAGGCGTCTTGTGGAGAGAATATTCCGGATATTGATGAAAGAGAAAGGAACATTAGGGAGACCACACCTTGCAGTCTGATAGGTGACTCAGAGATCCTAAGAACCCCTGGCTCTACAACCAGACCAACAAACTCTATAGCCACAAACAGGCGAATACAAAATCCGATGTATCCAGAT---ATCCCTACAGCGCATGAGATGGAAGAGTTCTTTGCTAGTGCAGAGCAAGAGCAACAGAGAATATTTATAGAGAAGTACAACTAT---GACCCTGTGAATGACTTGCCACTCGCCGGTCGTTATGAGTGGCTGAGATTGGAT---CAA
>Csp_1
ATGGGAAAATACATGAAAAAGGCGAAAATAAGTGGAGAAGTTGCAGTAATGGAGGTCCCGTCACAGACTTCGGTGGGTGTCCGAACTAGAGCCAAAACCCTAGCTTTACAGAGAAATCTTAACCTCCAGAAG---------------------------------------ACCTCATCTTCTTCTTCGTATCTCCAACTTCGTAGTCGGCGGCTCGAGAAGCCACCGGCGGCTGCTGCTGCTGCCACCGACGCGAAGAAAGCGACAAAAGAAGCCACC------------------GGAAAAGAAAACCCTAGG---------------AGCCCTGTGAACAAATACCCAAATTCTAGGCTTGATGTTGAGGGGCCCGTGAATTCTGGGTCTGTTGGGTCGGTTTCGATGGGTTGT------GACGACAAGAAAGGTGGTGGTGTTGATGAG---------ACGACAGAGGAGGAGTTACAAGTGGCGGAGCCGGAGAGCGATGCCGGAATCGAAGCTTCGTTTGGGGAGAACGTTTTGGAGTTAGATGGAAGAGAAAGGAACATTAGAGAAACTACTCCTTGCAGTCTGATAAGGGACTCAGAGGCCCTCGGAACCCCAGGTTCTACGACCAGGCCTACGTACTCAACTGCCACAAACAGGAGAATGCAA------ATGCGCAGAAAC---ATCCCAACATCCCATGAGATGGAAGAGTTTTTCGCTGGTGCAGAACAACAACAACAGAAAACCTTTACAGAGAAGTATAAAACCCTT---------------------------------------TGG------------------
>Efe_1
ATGGGGAAATACATAAAGAAGTCGAAGGGGACGGGGGATGTGGCGGTGATGGAGGTGTCGGCTCAGGGTGGGATGGGGGTGAGGACGAGGGCGAGGGCGCTCGCCCTGCAGAGGGATGCGGCGGCCAGCCTC------------------------------------------CAGAAAGCCGCCTCGTATCTCCAGCTGCGCAGCCGGCGGCTAGAGAAACCCCCGTTTCTATCTTCCTCTGCGAGGTCGGCAGAGCAGGCGAAGCCACCCGCCTCTCGTGCTACTCCTCTTCAGGAGCGGAGCAGTCCCCCTGTGGGC---------------------ACAGTGGCCAAGGCCACCGACGGGCTCGCCTCGGCCGTCAATCCCGCGAGGTCCGGTTCCGCCTCTGTGTCGCCCAGCTGCTCCGGCGTGCGGCCGTCGGGGAACAAGGCCGGT------------GGGGCTTCGGCCGAGAAGCCGGTTTCTGAGAGCGACGCGGCTGTTGAAGCGTCGTTCGGGGAGAATATTCTCGAAGGCGACAAGAGGGAGAGAAGCGTCAGAGAAACAACACCTTGCAGTTTGATAAAGAACTCGGAGAGTCTAGAAGCCCCTGGTTCTACAACTCGACCAACCAATCCCCCTGAAACCAACCGGAGAACACGCAGCGAGACGCGAAGGAAC---GTTCCTACCGCAGATGAGATGGAGGAGTTTTTTGCGGCTGCAGAAAGACAGCAGCTGAGAAGATTTTCGGAAAAGTATAATTAT---GATCCGGTAAAGGATTTGCCTCTTCCTGGGAGGTATGAATGGATACAACTGACT---CCA
>Efe_2
ATGGGGAAATACATAAAGAAGTCGAAGGGAACAGGGGAGGTAGCGGTGATGGAGGTGTCGGCTCAGGGTGGGCTGGGGGTGAGGACAAGGGCGAGAGCGCTCGCCCTGCAGAGGGATGCCGCCGCCAGCCTC------------------------------------------CAGAAAACCGCATCCTATCTCCAGCTGCGCAGCCGGCGGTTAGAGAAACACCCGTTCCTTTCTTCGTCTGCGAGGTCGGCAGAGCAGGCGAAGCCACCCGCCTCTCGTGCCACTCCTATTCAGGAGCGGAGCAGTCCTCCCGTGTGC---------------------ACGGTGGCCAAGGCCACCGACGGGCTTACCTCTACCGTCAATTCCGCGAGGTCCAGTTCCGTCTCCGTCTCGCTCAGCTGTTCCGTCGTGCGGTCGTCGGGGAACAAGGCCGGTGAGGCGGAGCGTGGAGCTTCGGCTGGGAAACCAGTTTCTGAGAGCGACGCCGCTGTTGAAGCGTCGTTCGGGGAGAATATTCTCGAAGGCGACGGGAGGGAGAGGAGTATCAGAGAAACAACACCTTGCAGTTTGATAAGGAACTCTGAGAGCCTAGAAGCGCCTGGTTCTACAACTCGACCAACTACTCTTTCTCAAATCAACCGGAGAACGCGTAGCGAGACGCGAAGGAGC---ATTCCTACCGCAGAAGAGATGGAGGAGTTTTTTGCGGCTGCAGAAAGGCAGCAGCTGAGAAGATTTTCGGAAAAGTATAATTTT---GATCCCGTCAACGATTTGCCTCTTCCTGGGAGGTATGAATGGATACAACTGACT---CCA
>Egu_1
ATGGGAAAGTACATGAGGAAGGCGAAGGTCTCGGGGGAGGTGGCGGTGATGGAGGTCTCTGCCCAGTCCTCCCTCGGCGTCCGCACCCGCGCCCGCACCCTCGCCCTCCAGCGCCTCCAGACGCCCTCCACC------------------------------------------CCGGACTCCTCTTCCTATCTCGAACTCCGCAGCCGCCGCCTCGAGAAGCCCCCGCCCCCCGCCCCCAAGGAGGACACCGCCAACCCT------------------------------------------AATAACCCTAGC---------------------------------------CATCGAACC---GGGGCAAGAGAGGCGAATTCCGGCTCGGTGGGCTCGGTGTCGCTGAGGAGCTCGAACTCCAACTCCCAGAAGGGGTCCGCGCCG------------CCCCCGGTGGAGGTC---------------CTGGATGCCTCGCTGGATGCCGAGGTCTCTTTCGGGGAGAATGTTCTCGAGGTCGAAGCAAGGGACAGGAGTGTCAGGGAGACCACGCCTTGCAGTTTGATAAAGGACTCGGAAACCATAGGGACTCCTGGTTCTACAACCAGACCTACGAACTCCACTGCGACCAACCGGAGAATGCAAAATCCAATGCGCAGGAGC---ATCCCTACCACCCATGAAATGGAAGAATTTTTTGCTGGGGCTGAGCAACTCCAGCAACGAATATTTACAGAGAAGTACAACTTT---GATCCTGTTAATGACCACCCACTCCCTGGCCGGTATGAATGGGTGAAACTGGAC---TCC
>Egu_2
ATGGGCAAGTATATGAGGAAGGCGAAGGTGTTGGGGGAGGTGGCGGTGATGGAGGTCTCCGCCCAGTCCTCTCTCGGCGTCCGCACCCGCGCCCGCACCCTCGCACTCCAGCGCCTCCAGAAGCCCTCCCCG---------------------------------------CCGCCGGACTCCTCCTCCTACCTCGAGCTCCGCAGCCGCCGCCTCGAGAAGCCACCGCCACTCGCCCCCAAAGGGTCCCCGGCCAAGCCC------------------------------------------AACCCGCCCCAC---------------------------------------CATCGAACC---------AAAGAGGCGAATACCGCATCGCTC---------------------------CCCGACTCCGACAAGGGCATGCCG------------------------------------------------------------GAGGCCGAGGTGTCGTCCGGGGAGAATGTTCTCGAGGCCGAAGCAAGGGACAGGAGTGTCAGGGAGACCACGCCCTGCAGTTTGATAAGGGATTCAGAAACCATAGGAACTCCTGGCTCTACAACGAGACCTACCAGCTCAACTGCCACCAATCGGAGAATGCACAATTCTATGCGCAGGAAC---ATCCCAACTGCACATGAGATGGAAGAATTTTTTGCTGGGGCTGAGCTGCGACAACAACGAATATTTATAGAGAAGTACAACTTT---GATCCAGTGAATGACCACCCACTCCCCGGCCGGTATGAATGGGTGGAACTGGAC---TCG
>Lch_1
ATGGGAAAATACATGAGAAAGGCGAAGATAACGGGTGAGGTTGCAGTCATGGAGCTCTCT---CAGGCCTCGCTAGGCGTCCGAACCAGAGCCAAAACCCTAGCCTTGCAGAGGCTCCAAATGACT------------------------------------------------ATCACCTCTTCTTCCTACCTCCAGCTCCGCAGCCGCAGGCTTGAAAAACCCCCACTTGTTGCCGCC------TCCGAATCCAAGAGA---ACCAAAGAAATC---------------------TGCAAAGAAAACCCCAGC---------------------------------ACTGTTCACAGGCTG---CTTTCGGATTCGACGAATTCCGGCTCTGTTGGGTCAGTCTCGCTAAGCTGT------TCGAAGAAGAATGAAGAGGCTGCTGCTGAG---------ACAGACGGACCGCCT---------------GAGAACATTGAGGTTGGCGTCGAGGCCTCGTTCGGAGAGAATATTTTGGAGATTGATGGAAGAGAAAGGAACATCAGGGAAACCACACCTTCCAGCCTGATTAGGGACTCAGAGACCCTAGGTACCCCTGGTTCTACAACCAGACCTACAAACTCAACTGCAACAACCAGGAGAATACAG------ATACACAGAAAC---ATTCCAACAACACATGAGATGGAGGAGTTCTTTGCCGGTGCAGAACAACAGCAGCAGAGAATATTCACAGAGAAGTATATAATCCTTTTTCCATTAAATACACCACAAATACCAACAGAT------------AAAATAAAAAATAAA
>Lch_2
ATGGGAAAATACATGAAGAAGGCGAAGATCACAGGCGAGGTTGCAGTCATGGAGCTCACA---CAGTCTTCTCTCGGCGTCCGAACCCGAGCCAAAACCCTAGCTCTCCAGAGGCTCCAGAAGAACTCT---------------------------------------------GTCTCCTCTCCTTCTTACCTCCAGCTACGCAGCCGCAGGCTAGAAAAGCCCCCGATCGCTTCCACG---GCCACCGAACCCAAGAAA---GCCAAAGATGCC---------------------TGCAAAGAAAACCCGAAT---------------------------------------CCTAGGCTG---GTATCGTGTTCAGCGAATTCAGGGTCTGCTACGTCTGTCATGCAGGGCTGT------TCGGACAAGAACGCCCTTGCTTCTGTGGGG---------AAAGAGGGCTTTTCTAGGGAGGAATCG---TCAGAGAATGAGGTCTGTGTGGAGGCGTCGTTTGGAGAGAATGTTTTGGAGATTGATGGAAGAGAGAGGAATGTTAGGGAAACCACACCTTCTAGTCTGATAAGGGACTCAGATACCCTAGGAACTCCTGGTTCTACAACCAAGCCTACAAACTCAACAGCAACAAACAGGAGAATACAAAATGCAATGCTGCGAAAC---ATCCCGACAGCACACGAGATGGAAGAGTTCTTTGCTGGTGCGGAGCAACATCAACAAAGAATATTTACAGAGAAGTATACCATCCTT------------------------------------------------------------
>Nco_1
ATGGGGAAATACATAAAGAAGTCGAAGGGAACAGGGGAGGTAGCGGTGATGGAGGTGTCGGCTCAGGGTGGGCTGGGGGTGAAGACGAGGGCCAGGACGCTCGCCCTGCAGAGGGATGCCGCGTCCAGCCTC------------------------------------------CAAAAAGCCGCCTCCTATCTCCAGCTGCGCAGCCGGCGGTTAGAGAAACCGCCGTTCCTCTCCTCGTCTGCGAGGCCCGCAGAGCAGGCGAAGCCCCTCGCCTCCCGTGCTACTCATCTCCAGGAGCGGAGAAGTCCTCCCGTGTGC---------------------------GTCAAGGAGACTGACGGACTCACTTCGGCCGTCAATTCAGCGAGGTCGGGTTCCGTCACCGTCTCGCTCAGCTGTTCCAGCGTGCGGCCGTCCGGGGACGAGGCCGGTGATGCGGGGCCAGGGGCTTCGGCTGAGAAACCGGTTTCTGAGAGCGAGACCGCCGTTGAAGCGTCGTTTGGGGAGAATATTCTTGAGGGCGACGGGAGGGAGAGGAGCGTCAGAGAAACAACACCTTGCAGTTTGATGAGGAACTCGGAGAATCTAGAAGCGCCTGGTTCTACAACTAGACCAACTAATCCCTCTGAGACCAACCGGAGAACGCGCAGCGAGACGCATAGGAGC---ATTCCTACCGCAGATGAGATGGAGGAGTTTTTTGCGGCTGCAGAAAGACAGCAGCTGAGAAGTTTTTCGGAAAAGTATAATTAT---GATCCGGTGAAGGATTTGCCTCTTCCTGGGAGGTATGAATGGATACGACTGACT---CCA
>Osa_1
ATGGGCAAGTACATGCGCAAGGCCAAGGTCTCCGGCGAGGTGGCCGTCATGGAGCTCGCC---GCGGCGCCGCTCGGGGTGCGCACCCGCGCCCGCTCCCTCGCGCTGCAGAAGAGGCAG------------------------------------------------------------GGCGGGGAGTACCTCGAGCTCAGGAGCCGCAGGCTCGAGAAGCTCCCTCCTCCCCCGCCG---------------------------------------------------------------CCGCCGCCGAGG------------------------------------------AGGAGGGCGACGGCTGCGGCTGCGACTGCTGATGCGACG------------------------------------------------------------------------------------------------GCGGCGGAGAGCGCGGAGGCGGAGGTGTCGTTCGGGGAGAACGTCCTCGAGCTGGAGGCCATGGAAAGGAATACCAGGGAGACGACACCTTGCAGCTTGATCAGGGACCCCGATACGATTAGCACCCCTGGATCTACCACAAGGCGCAGCCACTCGAGT---TCTCATTGCAAGGTGCAAACACCCGTGCGCCACAACATTATTCCAGCATCAGCAGAGCTGGAAGCGTTCTTCGCTGCCGAAGAGCAACGGCAACGACAGGCTTTCATCGACAAGTATAACTTT---GATCCTGTGAATGACTGCCCTCTTCCCGGCCGGTTTGAATGGGTCAAGCTAGAC------
>Out_1
ATGGGTAAATACATGAGAAAAGGCAAAGGCGTGGGCGAGGTTGCAGTCATGGAGGTTTCG---CAAGGCTCTCTGGGGGTGAGAACGAGAGCCAGAACTCTCGCTTCTCAGAAGGACCGAAAGCTAGCGCCCTCAAGGACCTCAACAGCAGCAACAACGAGACCCTGCGTAGAGTCCATGCAGACATCCTACCTTGAGCTCCGTAGTAGAAAGCTTGAAAAAATATCCAGATGCTATCAT---GCCCAAGAGGGCAATAACAACAACGAGAAGTCCGAG---------------AGCTTGGAGGAGAGCTCAAGATTAGCACTTTCGGAG------------CCGAGTGACAGAAGCAGCCGTAGAGTACACTCCGCCGTGGCGCACTCGAGGACCAATTCTGCAACTTTTTCTCATAAAGTTGCAAGGAAACAAGACGAAGCA------------------GGGCCCTCGGAAGCCTTCGAGGAACCTGCGAGTGATGAAGAAGCGGCCGTAGAGGCGTCTTTTGGGGAGAACGTCATGGATCACGACTCAAGGGAAAGACGTGCCCGAGAAACAACCCCCTCCAGCCTTATAAGAAACGTGGAGACATTAGAAACCCCGGGTTCCACAACGAGGCCGGCCCAAGCCAGCAGCGGCAGAAGGAGAATGCAAAATGAGGCTCAAACGAGTCGTGTCCCGACCTCTAGTGAAATTGAAGAGTTCTTTGCTGGCGCAGAACAGCAAGAACAAAGACGATTTGCAGAAAGGTACAATTAC---GACCCAGTAAGTGACTTGCCTCTTCCTGGCCGGTTTGAATGGGTTAGATTGAGG---CCA
>Out_2
ATGGGCAAATACATGAGAAAAGGTAAAGGAATAGGCGAGGTTGCAGTGATGGAGGTATCTCAT---------GTTGGAGTAAGAACGCGGGCC---------GCTTTGCAGAGAGCCAGAAAACTGCATGGC------TCTTCTTCCACTGCAAAGCTAAAGTCGTGCATCGCTTCCATGCAGACTTCATACTTGGAACTACGTAGTAGAAGGCTTGAGAAAGTTGCCGTATGTTGTCCCACTGTCTCAGAGAGTAACCACAACAACAACAACATTAATAATAAAAATAATGAAGAAGCCGTGGAGAAGTCCAGATTGATACAGTCTGAAGCTGTTCAGAAGTCTGCTGGGCCTTCGAGGAGGAATATGCCCTCTACTGTGGCGAATTCTAGAACTGATTCTGCAACTTTTTCTCAGTCCAGGACTCGAAAGGAGGACGAAAATTCCATGGATATGGGAGATCCTCCCTCGGAAGAATTGCAGGATATAACTAACGAGGTTTCCATGGAGATGCAAGTTTCATTTGGAGAGAACATCATGGACAATGATCCCAGAGAAAGG------CGAGAAACAACTCCCTCCAGCAATTTAAGAGAGACTGCGACCTTGGAAACTCCTGGCTCCACAACTAGGACTGTTCATCCT------------AGAAGAATGCAAAATGAAGGCAGGAGGACGGAGGCTCCTACCTTACATGAGATTGATGAATTCTTTGCTGTTGCAGAAGCACAAGAACAAAGACGATTCACAGAAAGGTATAACTAT---GACCCTGTGAATGACGTGCCTCTTCCTGGCCGGTATGAATGGGTAAGATTGAGG---CCA
>Out_3
ATGGGTAAATACATGAGAAAAGGCAAAGGCATGGGCGAGGTTGCAGTCATGGAGGTTTTG---CAAAGCTCTCTGGGGGTGAAAACGACGGCCAGAACTCTCGCTTCTCAGGAGGACCAAAAGCTAGTGCCCTCAATGACCTCAACAGCAGCAGCAATGAAAACCTGCGTAGAGTCCAAGCAGACATCCTACTCTGAGTTCCGAAGTAGAAAGCTTGAAAAAATATCCAGATGCTATCAT---GCCCAAGAGGGCAATAACAACAACAAGGAGTCCAAG---------------AGCTTGGAGGAGAGCTCAAGATTGGGACTTTCGGAG------------CCAAGT---------------------------------------------------------------------AAAGTTGCAAGGAAGCAAAGCATAGCA------------------GGGCCCTCGGAAGCCTTGGAGGAACCTACGAATGACGAAGAAGCCACCGTAGAGGCATTGTTTGGGGAGAACATCATGGATCACAACTCCAGGGAAAGG------------------------------------AACGTGGAGACTTTAGAAACCCTGGGTTCCACAACAAAGCCGGCCCAAGCCAGCAGCGGCAGAAAAATAATGCAAACTGAGGCTCAAATGAGTCATGTCCCGACCTCTAGCGAAATTGAAGAGTTCTTTGCTGGTGCAGAACAGCAAGAACGAAGACAATTTGTAGAAAGGGATAAAATGTTTCACCCTTGGAAAGGCGTGCCCATATCCGGTCCGTTT---TGGAAACGAAAACGGAAGCCC
>Pab_1
------------ATGAAAAAGGGTAAAGGAATGGGCAAGGTTGCAGTTATGGATTTTTCTTAC---------GTCGGAGTTAGAACCAGAGCTCGAACTCTTGCGTTGCAAAGGCCTCGGAATCTTGCAGAC------AGTGCCAAAACTCACTCCAGCAGAAATCATGATCATCAGCTGAAAACATCATATTTGGAGCTACGTAATAGAACGCTTGAGAAAGCTCCGGTCGCATGTTATAATGTCAAAGCCCCCAAAGTAGTGGAGTCTAGATTGAATAACAAAAATTCTTGTGAATCAGAATCCATGCCTGTTCAACTCTGCTCTGAA------------GGTTCCAGGACGATCAGAATGCAAGCAATGTCCGTGGTA------------GCGAATTCTGCAACTATTTCTCTGACTACTCAAATCAACAAGGACGAAGTTTGTATA------------GATGATGTTGCTCCCTTCGTCCAAGGATTTCACCAGGAGCCTGCTCTAATTGAAGCTTCTTCTACGGAGAACATAATGGACTACGATTCGAGAGAAAGG------CGAGAAACGACGCCATCGAGTAACTCAAGGAACTCTGAGACATGGGGGATTCCAGGCTTCACAACAAGCTGTTCTGTACATCCTGGAGAAAATGACAAGATCCCGAGGACGATGAGACTGTCTGATGCTCCTACCTCATATGAGATAGAAGATTTTTTCGCTGCTGCAGAAGCGCGAGAGCAAAAACGTTTCACAGAGAGGTATAATTAT---GACACTGTCAGCGACCTGCCACTTCCAGGCCGTTATGAATGGGAGAGGTTACTG---CCA
>Ppe_1
ATGGGCAAGTACATGAGGAAGTCCAAGTCCGCAGGGGAAATGGCAGTCATGGAGGTTTCACACCAAGCCTCTCTCGGAGTTTGCACCCGAGCCAAAACCCTAGCTCTCCAGAGGTCATCGGCTTCA---------------------------------------------CCTGTCACCTCCGGCTCCTATCTCCAGCTCCGGAGCCGCCGCCTCGAGAAGCCTCCGATTCTCCTGCCCAAACGGCTCGAGCCCAAGAGG------------------------------------------CAGAAACCCAAG---------------GCTAGTTCTAATTCTAGGGCGACTTCGAGGCTTGGAGTCCATGGTTCGGTGGCCAAGGCTCAGGGCCAGAAGGCTGAGGAGGCTGACGAAATGGCGCCGAAAGAGAAAGAGGGTCAAGAA------------AAGAATGAGCACAATAACACCAACAACAAAGAAAATGGCGATTTGGGTGAAGAAGCTTCCTTTGGAGAGAATGTGCTCGAGCTTGAAGGTAGAGAGAGGACCACAAGGGAGTCAACGCCTTGTAGCTTGATAAGGGATCCAGACACCATCAGAACCCCCAGTTCTACTACCAAGCCTACTAATTCAGCTGAAGCAAATCAGAGAATACAGAGCTCATCGCAGAGGCAC---ATACCAACAGCACATGATATGGATGAGTTCTTCGCTGGTGCTGAAGGAGAGCAGCAAAGACAATTCATTGCGAAATACAACTTT---GACCCTGTGAATGATAAACCGCTCCCGGGACGTTATGAATGGGAGAAAGTGGAT---CCT
>Ppe_2
ATGGGGAAGTACATGAAGAAGTCTAAAATCTCAGGTGACGTTGCCGTGATGGAGGTTTCCGTTCAGTCCTCTCTCGGCGTTCGAACCAGAGCCAAAACCCTAGCCCTCCAAAAACTTCAGCAACAACAGAAGCAAGAGCAGAACCAATCGCCCTCTGTGGAACCTGACCCAGATACCTCCTCCTTGTACTATCTCCAGCTCAGGAGTCGCCGTCTCGAGAAACCCCCATTGCGAAACGACGTCGCCAAGAAGCAGAGCCAGAGCGAAGCTGAGCCCTTG------------------------GAGAAGCCCAGAGGGTGTTGTGGAGAAAGGGCCATGGATTCGAGGCCCAATTCGAGGTTGAGTGTGGGCTCGTCGTTGGACTCTGGCTGGGCTGAGTCCGTT------------------GAGAGAAAGGAGGAGGAGGGGGAAGGG------------TGTTTTGGTAATTTTGGAAATGAAGCCGAGTATGGTAGCGATTTGGGCGTTGAGGCGTCATTTGGGGAAAACAACTTGGAGTTTGAAGCCAGAGACAGGAGCACCAGAGAAAGCACACCATGCAGCTTCATAAGGGAGTCAAACACTATTGGAACCCCCGGTTCCACCACAAGGCGGACAAGTTCTGTTGCAACTCACCGGAGGGTTAGAAATGATATGCAAAGAAAT---ATCCCAACGACACTTGAGATGGAGGAGTTCTTTGCCCAACACGAGCAGGAGCAACAGAGAATTTTCCTTGAGAAATACAACTTT---GACATCACCAGTGATTTGCCCCTTCCCGGAAGATATGAATGGGAGCAAGTGATT---CCC
>Vvi_1
ATGGGAAAGTATATGAGAAAAGCCAAGGCAAGAGGTGAGGTTGCGGTTATGGAGGTTTCG---CAACCATGTCTAGGGGTTCGCACCCGGGCAAAGACCCTAGCTTTGGAGCGCCTTCAAAAATCGAGGCCACGGCCGCCTCCACAATCGCCG---------CCGCAACAGCAGGCAAGCTCTAGCTCCTATCTCCAGCTGCGGAGCCGGCGACTTCTGAAGCCACCGATACTCGTCAGCAATTCAAAGAAACACAAACAGAACTTGAAAGAAGTT---------------------GATGTGGAAAACCCTAAC---------------CCTAAAGTGAAGGCCAGAGCGAGTTCGAGGTTGAGAGTA---GGTTCGGTCAGGTGTGGGTCTGTTGGGTCGGTGTCGCTTGGGTGT------TTGAGCGGCGAGGATGGTGTTCAGTCGCCGGCGGTGGATAAAGAAGAACAGATTTTAGAGGACAAC---AACGCGAACGACTTGGGTATAGAGGCTTCATTTGGAGAAAACGTTTTGGATTTTGAAGCGAGAGATAGGAGCACTAGGGAAACCACACCTTGCAGTTTGATAAGAGATCCAGAAACCATAAGAACCCCTGGTTCTACTACTAAGCCTGCCAGCTCGTCTGGCATTAACAGGAGGATGGATAACTCGAGGCAAGGACAT---GTCCCAACAACACAAGAAATGGACCAATTTTTTCAAAGTGCAGAAGAAGAGCAGCAAAGAGTATTTACTGATAAGTATAACTTT---GACCCCGTGAATGATAAGCCGCTCTCTGGACGATTTGAATGGGTGAAATTGAATCGT---
>Vvi_2
ATGGGGAAGTACATGAAGAAAGCTAAAATCACAGGCGACGTGACAGTCATGGAGGTGTCA------TCTTCTCTGGGCGTTCGAACCAGAGCCAAAACCCTAGCTTTGCAGAGGCTCCAGAAAACGACTCAC------------------------------CAGGAAGGGCCGAAGCCAGACACCTCTTATCTCGAGCTCCGAAGCCGTAGGCTAGAGAAGCCTCCACTGCTCAGCGAACCCAACAAGAAG---------------------------------------------------CAAAACCCTAAC---------------------------CCTAAGGCGAGCTCAAGGGTGGAGCTG---GGTTCAGTGAACTCAAACTCTGTTGGGTCTGTG---------------------------------------------------------CCACCCGGTGAGAAAATTAATGCCGTG---GAAACTGAGGATGTGGGTGTTGAGGCTTCGTATGGCGAGAATGTTTTGGAGTTTGAGGGCAGAGACAGAAGCACAAGGGAAAGTACACCCTGCAGTTTGATTAGGGACCCAGACACCATTGCAACCCCTGGTTCTACAACAAGGCCGTCTAGCTCAAGTGTAACCACCCGAAGAGTTCGGAGTAATGTGCTGGGGGAC---ATCCCAACAGCTGCTGAGTTAGAGGAGTTTTTTACTCATGCAGAGGAACATGCCCAGAAAGAGTTCATGGACAAGTACAACTTT---GACATAGTGAATGATACACCTCTCCCTGGACGCTTTGAATGGGTTCAAGTAAGC---CCA
