# Supplementary material for: The Chloranthus sessilifolius genome provides insight into early diversification of angiosperms
Source: Nat Commun. 2021 Nov 26;12:6929. doi: 10.1038/s41467-021-26931-3 (PMC8626421; doi:10.1038/s41467-021-26931-3)
Supplement: Supplementary file 4 — Source Data [file 41467_2021_26931_MOESM4_ESM.zip › Fig. 3a, c, e and Supplementary Figure 12, 14, Phylogenetic tree/LCG_multi-species coalescent-based/group_1111_CDS.treefile]

(Aco_1:0.3218772328,(((((((Ash_1:0.1854914648,Ash_2:0.2105954752)100:0.2842610774,(Egu_1:0.0668013714,(Egu_2:0.0803983882,Osa_1:0.6714679071)42:0.0507556266)91:0.1700278532)86:0.0768861013,((Atr_1:0.0062041126,Atr_2:0.0020358366)100:0.5974846107,((Efe_1:0.0517547677,Efe_2:0.0528552742)89:0.0322738944,Nco_1:0.0374823266)100:0.5236580313)68:0.1433505327)58:0.1314738122,((Ppe_1:0.4024232086,Vvi_1:0.2936440757)93:0.0986427574,(Ppe_2:0.3896455464,Vvi_2:0.2967785803)96:0.1042712316)73:0.0417726048)38:0.0580514516,(Cde_1:0.0061627050,Cde_2:0.0481872192)100:0.5746321586)21:0.0036282069,(Csp_1:0.2841055628,(Lch_1:0.1579455158,Lch_2:0.1640823492)92:0.0535623876)73:0.0613679939)26:0.0439560492,Cka_1:0.3165067019)44:0.0321934211,((Out_1:0.0071994693,Out_3:0.1497779406)100:0.2214359684,(Out_2:0.1839723331,Pab_1:0.6737558302)97:0.1557135794)100:0.5862364239);
