# Supplementary material for: The Chloranthus sessilifolius genome provides insight into early diversification of angiosperms
Source: Nat Commun. 2021 Nov 26;12:6929. doi: 10.1038/s41467-021-26931-3 (PMC8626421; doi:10.1038/s41467-021-26931-3)
Supplement: Supplementary file 4 — Source Data [file 41467_2021_26931_MOESM4_ESM.zip › Fig. 3a, c, e and Supplementary Figure 12, 14, Phylogenetic tree/LCG_multi-species coalescent-based/group_1117_CDS.aln-0.2cln]

>Aco_1
ATGACTAAGCGAAAGGAAAGAACAATCAGAGAGTTATATCATGTTACCGAACAGATTTTGGAAGCAGAGATGACGCCAGTTTTGGTAGGAAATTATCGAATTCAAGGACCATTGGAAGAGACAGATCGCACTTTGAAGAAAACG------AGTTCATCACAGTCTGAGAAAAGATTGGGCAAGTGTTGTGATACTGGGAAATTTAGTATGAAAGCAGAAACTGGGACATGTAATGTGTGTGCTGCACCTTGCTCGTCCTGTGGTCATTTTAATCAAGCTGGGTCATGCATGGAGATAAAGGCCGAGAATGAGTTTTCAGATGAGGTTTCTAGAGTAAATACAGCTAGTAGGTGTTCCTCAAAAGAGGCTAGTGTGATGCCTTTCTATAAAAGAAGAGCATCCATAGATCGAAAACCCACAGCTAGTGAAACAAGTAATTTAGTCAGTGCCAGTTCAAGTCATGATTCGATGTCTGAAAATGCAGAAAGCAAAGCATCATTGAGAATGTCTGATTCAAAC------------------------------------------GAAGAT---GAAATGCTTAAAAAAGATTCATTAGGTAGAGCTGATGCTAAAAAAGATTCATTA------------------------------------------------------------------------------------------------------------------------------------------------------------------------------------GGTAGAGCTGATGCTCGCGATCATCTTCTTTGCAATGGCGAGGATGCATCATGTGTCAGTGGAGCTAATGATGCATGTACGCCAGTTAAAGATATTGGAGTGGATGTAGGCAGGAAAAGTTTGTCTTGCAGTGCTGCATCTGTTGGTATTTTCATCCCTGAAGGAATTCAAAAGATGTGTCGGGGTCAGTCAGATCCTGATTGGTGTGCTGGTTCTTCCGAAAGGACAGATAATTGCAAAAATTCAAAAGGGGGAGCAAGCATTTTGTCAGAAGAAAACAAACCGGACCACCCTAATGGTTCAGAACTCCTG------------------------------------------AAGTCAGCTCCTTCAGAAATTACTTTGTCTAAA------------------------------------------------------------------------------------------------------------------------------------------------------------------------------------------------------GATATCAAGGGCGTTGAAGAAAATATTTCATCTCATCATATGGTTGAATCTTCTGTATTCTCTTCGCAGCATGTGCAATCTTCATCTGCAGGACTAGAAACT------TTCACTGGAGCACAAAATTTTAGTGCACCTAAA------AGCGAAGATGTTGTACCAAAACGTGATAGTAATAAAGGTAGTCTCGTC---TGTACTAGTTCTTCTGATATACCAACGAAAGATAATAGTTGCTTGAAACCTGAGGTGTTAGCGAATACGGAAGAACTACCAGCCAAATCAATGGAT------------------------------------------------TACATAGAAATAAATGAACAGAAGGAGAAGTCCAGTGGCTTGTCCAAGGTACCCAATAACCAAGATCCTCCATTGAAGTCTCAGCCTCTTGATGTGAGTGAT------GGGTCAGATATTGTTGAGGATGATGTAAAGGTTTGCGATATATGTGGAGATGCTGGTCGGGAGGATTTGCTTGCTATTTGTAGTAGGTGCAGTGATGGGGCAGAGCATACTTATTGTATGCGTATAATGATGGATAAAGTCCCAGAAGGTGATTGGCTTTGTGAAGTTTGCCAGATGAAGGAGGAAGCA---AACCAAAGGAAAAATAAACTCGAGACAGTTTTAGGAGCCCCAAAAATATCTTCCTTAAGTGAGAAATCTGAAAAGTCTGCAGGTACCCTTAAGTCTAAGATTTCTCCCAAGTCAGGTAGCCAAGTTCCCAATACAGAAGCTGACAAATCTGCTAAGGGTGCTCCACCTCCACGTTTATTTCCCAAGCGACTTCCTGATACTTTGGACCTTGCTTCAGCAGCAAAACGACAGGCCCTTGAATCTAATGCTGGATCACCAAAACCAGGAAGTCCCACCAAACCAAAAGCACTCTCAAGGGACAGCTCTTTCAAGAATTTGGATAAGGGAAAGTTGAATGCAATCCATCCGATACCTCCCTTGGGT---------GCTTCTGCTTCTCAGGAGACAACACGACCTCCT------------CAAAACTCATCAAAGATCCATCCACAGCTTCAGTCACCTCGGGGCACT------------------------------------------------------------------------------------------------------------------------CTTTCGAAGTCTGGTTCATTCAACACTTCAAACTCAAAAGCTAAAGTGAAGATGGTA---CAAGAAGTCCCACAAAAGCATAAATTAGGCAGACATCCTTCACTTGGTGGTTCAAGACAAGAAGGCCGTGTTAAGACAATTAGCAAATCTTCATCATTTTCTATGGGTAGT---TCACACTCAAATCCAATTGAATCTAAAGCCAAAGTGCAGTCTCCCAATGTGTCTCGCGCTGAAGACTCAAAAGGATTTAAATTAGGTAAAGAG---CGGAATATAATCGAAAAGAGAAATTCCTTCAAATCAGACCGCTTGGTTTCACCAGCTTCTCCTTCT------------AATATTCCTTCTCCAAGGGATGATAAGAAAGTTTCTCCTCGTGGTGAAAGTACAACATTG------------------------------------------------------------------------------------------------CCTTCTTCTACTTCAAAGCTCCGTGATTCTAGGGCTGTTCAAACTGATGTTAGATCAAGTTCTTCATTGAAATCA------------------------------------------------ACAGCTGGTCATGGTGATTTCAAGAGACAATCCTCATTGGTATCCCGTGGCGGTGGATATCAATCTTTCAATGGA------AATGCTGGTGACCAGAAATCATCCCAAGTACTTAAGAAGGTTGAAATTGCCACAAATCTTTCAGCTACTGCTGATGGGCCTAGCAGTAATTCTGACGTGGTTACACAAGATGGTTTGCCCCAGTCTCGGGAGTGTATGGTTCTAGATACGAAAGGTGAGGAGACTTCGTTC---AATCAGTCAAGGCAGAGTGTACCAGCTGGTGGGAAAAGTATACGCTGTCACAAATGTAAAGAAATAGGTCATGCTTCTCAGTTTTGCCCAAATGGTAGT------ATTTGTGTTTCTGTTCTTGAAGCT------ACTGCTGCAAGAAGTTCAAGAGATGTCATGAACAGAGGTTCC---AAGTTGAAAGATGCTAATGAAGCAGATTTTGTGAAAAGTTCTGAAATATGCAAAACTAGTGGA------GATCAATCTGATGAGCTATTCATGTCAAGGGCTGATTTTGTCTCTGAAGTTACTCCTAAAGACCAGTTGTCAAATTCGTTAGGC---CTAAAATATTCGACTTCCTCTGATGGGGCTTATGATAGACAAGAAAGCTTTAAAAATTGCACTGGCGACTCTGGTAGAAGTACAGCTGTCACCGATGTAAATTATACTGCCTTGCAGCCTACAGGAGAGGTCTGTGCTCTTAAGGAAGTAGATATAAATGCCATTGTCTCTTCA------GATGGAAATCAGTTGAGGCCTTCTTTGTGTGACTTGCAGAGTCCTGTTCCTTCACCTTCTATTCCTTTAAGGGGTTCACCTATTCCGGAGCTAGACTACATTTGGCAAGGTGGGTTTGAGGTGCAACGAAGTGGGAGGCATGTGGACTTCTATGATGGGATTCAAGCACATTTGTCAACTTGTGCATCACCTAAAGTTCTTGAGGTGGTGGACAAACTCCCTCACAAAGTCCTATTAGAGGAAGTATCCTGCTCGAGCACATGGCCGATTCAGTTTCAG---AATTGCGCTACTGAGGATAACATTGCTCTCTATTTCTTTGCAAAAGATCTTGAGAGCTATGGCAGGAGCTATGAAACATTGGTGGAGAACATGATGAAGAACGATCTGGCTCTTAAAGGAATCCTTAATGGAATTGAACTTCTAATTTTCCCATCCAACAAGCTCTGTGAGAATTCCAAGCGGTGGAACATGTTTTATTTCCTTTGGGGTGTATTCAGAGCAAAGAGAGTAAATCTTTCTAAAAAGATAGATGATTCTCTTAAAATTCCATCTGAAACAAATTTGAATTTGGTACCCTTGGAAGTAGGGTTGTCTTCCCCTATCGTC---------GGTGCGAGTCGGAATGAATCATCTTCTGGCAATATAGATGAAGAATTGAATACATCTGGAAGACTAATGAATAGGCACGAAGGAATGCCTTCTGCTTCCTTAATGCAGTTT---CCTTCATCATCTTCTGGAAGAATAGAT------TTAAATGCCTATGAGGAATCTTTCTGTGATCAGAAGTGTTTAGGCTTAGATAGC---------------------------------------------------------------------------------------------------------------------------------------------------------------------------------------------------------TCTAGCCCGAGACATGTTACTGGTTCTGACTCTTCATTGATGATTCCAGCAAGCAATGTACAGTCGTCACTAATAAATGGAAAT------------------GACACCTCA------------------ATGGGGAGAATAACAGACCAAAGAAGATATACAATAACAGACCAAGAG------------------------------------------------------------------------------------------------ATGGTAAATGATGAAGATGTTGTAGATGCTGACTATATGCTGGAGAATGGCCCA---------------------------CAGAAGAGTGACCGGGTGGAGAATGAAGATGGT---GCTTGGGTGGTCAAGTGCAACCGTAAACGCCCATATTCAGCTATCGTGGAGATGGCC---------CCTCAAACTTCAGGTGAGTCCTCTGCATGTACAAGTCAACAAACGCAGTGGAAAGCAAACACAGACAGTATACTGGTAGATGGAGATAATGAATGCAAGAAGAAGAGGGTTTAC---AGTGACTCATATTCTAGTGAATCTGCTAGAGGACAGAATTGTAGC------TATTCTTCCCAGATGGTCGACATGGGTTCGAGCCTATCAACCAAGGAG---CAGGGACTTGAGGGGGCTAATGAT------------------AGCTTGATGACCACCGAAAGATACTTTTTTCCTGTAGAGTCAGGTCCCTCTAATGGTATAGGAATGAGAGGCAATTCCATTCCTGTGCAAGTAATTTCATCGGACGAGGAGGATCAGTTGGAATCTGAGAGTCCTAATTTAGAGCTTGCTTTAGGGGGAGAGAATAAACCGTCAACTAAGAGAATGGTCCCTTTGTTTGAACTATTAGCAAAAAAAAATAATGACCATGGCAAGCGTCCCAAGATTGTGACAGACAAGTGCGAGGACGACTCACTGGGTTCTCTTTCTCTTTCTCTTGCCGTTCCCATCCCTGACAAGATGCAAATGGTGAAGCCAGTTGCAAAAGAAGAG---------CCCGAGAGGAATCATATAGATACTTCCCTCTTTCTGTTTGGAGGCTTCTCTGGCTCA
>Ash_1
---------------------------------------------------------------------------------------------------------------------------------------------------------------------------------------ATGTCTGTAAATGAATATATTGGAATGAAGATCGAATCTGGAAATTGTAATGTCTGTTCAGCACCTTGTTTATCATGCATGCACTACAGTCATTCTCTATCAGTGATGGGATCGAACAGTGAGAATGGTTGTTCTGGTAACATATGTACAAGTGGAGAGACTAGT------AGTTTCTTTATGGCTGATGCC------------AAGAGCAGAATTTGTGATGATTCTTATAACGGAGCTAGTGAAACAAGTAACATTCTAAGCGTCAGTTCAAGTCATGATTCATTCTCTGAGAATGCTGAAAGCAAATCAACTGTGAGGGCTTCTGGTGCATATGATTTA---------------------------------TCTGATTATGTTGATATGTCTCAAAAGAAGTGTTCAAGT---------------------------------------------------------------------------------------------------------------------------------------------------------------------------------------------------------------GAAGTTGTTGATGAAGAAAAAAAGATTGAT------------------------------------------------------------------------------------------------------------------------------------------------------------------------------------------------------------------------------------------------------------------------------------------------------------------------------------------------------------------------------------------------------------------------------------------------------------------------------------------------------------------CATGCTCACCAT---------------------------------------------------------------------------------------------------------------------------------------------------------------------------------------------CCCTCTTATTGTCAAATGCCATCTGATATTGGTTCAAGAGGCAGTCATGTA---------------------------------------------------------------------------------------------------------------------------------------------------------------AATGATCCAATGGAGAAGAATGGTACCTTATTGGATGTAGACAATAGTCATGGAGATAACTTACTACCTCATGCATCTAATGAGGGTGACAACTCAGAATCAGACAGTGCATTGGATGATGTAAAAGTATGTGACATTTGTGGAGATGCTGGACGAGAGGATTTTCTTGCTATTTGCAGCAGTTGTTCCGATGGTGCAGAGCATACTTACTGCATGCGGAAAATGTTAGACAAAGTTCCTGAAGGTGATTGGTTATGCGAAGAGTGTAAGATGAAGGAG---ATGGAAAATGAGAATGTGAATAAATCTGATCATGTATCTGGAAGATTGAAACCAACTTGCTTGAGTGAAAAAAATCAAAATTCACCAAGTAATTTGATCTTAAAGAAATTACCAAAATTGCATGATGTGGTGACTAATTTGGAGACACGAGGATTAGCCAAGGGAATTTACAGCCACAAGATTTCAACTACGAGGCTGGCTGACCATCTCGAG---------------GGGAAGAAATCTCATGAACTTAGCAGGCCTCCTGGAGATGTAGCCAGTCCAAGGAAAAAAGCAGCCTTATCTCGTGAAAGCTCCTTCAAGAACAAGGACATGGATAAAGTAAAAAATGTAAACGAGGTGTCATCATCAGAAGCTCCATCTTTATCTCGTTCGCAAACGTTTTCTCGCTCACAAATTTCTTTAAGCAATAGATCTCCCAAGGGCCAATCACAACTCCAGTCATCTCGTGGATAT------------------------------------------------------------------------------------------------------------------------TTGTCCAGGTCAGTTTCTTTCGGCAATTCAATCAATAAACCAAAAGTCAAGCAACTAATTGAGGATGTTCATTTTAGGCAAAAACCAGGAAGTGAGGCTGTGATCACCAGCCTTAGAAATGAGGGA---TTTAAATCAATGGAGAAATCTACGTCGTATAAGAATTTGAGCTCAGGTTTCTCTAAT---AATCAAGCTGCAGGTAAAACCCAATTGCTTCAATCAATTCATCTTGACAGTCAGAAAGGAATCAAAGAAGTAAAAAGA---AGAAATATTGTTGAGAAGAAGAATTCTTTTGCAGCAGATAGATCTGTTGTCAATTCATTAGCTGCTCCTGACAGC---------------------------------------------------------------------------------------------------------------------------------------------------------------------AAGTGTCCTGTTACGATTAATAGCAAATCTACACTGTATGAAGGTAAAGTCAACAATGTCCCTGAATCAAGTGTTCATAGCATAAATAAAGGATCAGATGAACTATATGACTTGGGT---------------GGCAGTAGGAAACCGATTCCATGTCCATCAAAGACTATTGGA------TCTTCTAATGGGAGAACTAACTTGGATAATTATAAACTGCACCAAACA---CCCAAACATCTTATCCAAACA---CTTAACAGTGCTAGTAATGGATCTTGCAGCAAAGTTGACATAGCATCACAATGTGCTGTTTTTCAACCTTCAGAGTTAGTCTTGAAGGATAGAATGGCAGATTCTACCTCTTCC---ACTAGTTCAAGGTTATCTTCTAGCGGTAAT------------------------------------------------CAGCATTCTATGATTGACAAG------CAGCCACAATCTACTCATAAATTT------TCAAATGAGTTGGGTTCAAAGGGTATGAAGAAAACGGAAAGT---AGATGCATTGATGAATTGGATGAAGCA---------GAACCAATGATTAGAGGAAAAGGTAACAAGGTTGATAAAACTGAGGAGCCTCCGGCAGTGAGTGTGCATATGATTTCTGAATCAGCTTCAGGAAAT------AGTTCAAGCACTTTATGTGAGAGAAATATTTCTTCTGTAGTTGACAACAAGAACGACCAAGACAGCTTAAAATTGTATACTGTTGATTCTAAGAAAACCGTAGCTAAAAGGGATTCTGGGCAGCTTGCTGGACCACCACTTGATGCTTTTTTGGTTCCCAAATCTGAAAGCTTAAATGACTTCCGCACT------------GAATTGAATGTGAAGTCATTTTCAGATGCAGTGCCGAGCGGCGCTCCTTTGTTGATGGCCCCGTCGAGAGCCTCAGCAATTCCAAAGCTTGAATGCATCTGGCAAGGTACTTTTAATGTTCTGCAAAGTGGAAGTTGCCCTGAATTATTTGATGGCATTCAGGCTCACCTATCATCTTATGCATCTGATAAAGTTATCGAAGTATCAAACAAGATCCCCAGCAAAATAGTATTAGAAGAAGTCCCTCATGCTATTTTGTGCCCATTTCAGTCTCAAGGAGTTGGCCCTAAAGAAGGCAATATTGCTCTGTTCTTCTTTGCCAAAGATATTGAATGCTATGACAAGGGTTACAGCAAGCTGTTGGACAGGATGCTTAAGAATGATTTCTCTCTGAAAGGAAACATTGACGGGACTGAACTTCTTATATTCACTTCAATAAAGCTTCCTGTGAACTCCCAACGTTGGAACAGGTTATTTTACCTTTGGGGAACCTTTGTTGGTAATCGGAGGGAGAAGTTATCTGCAATTGATCAGCAGAAGAAACCTTTTGAGTCAAATTCGATTTCCAGTGACTCTATTGTCCAGAACTTGGTCAATATTCCGACTTCAATG---------------------------------------------CATTTACCTGAAAGTCATGGATCATCTAAGATCAAGCCG---GATCAGTCAACCACTATGGTAGATTTGCTTGTCAAAGCTTCT---GAAAAAGTGGGTAAGGTGTGCGGAACTCAAGAAGCTTCTCAT---GTTCAGAATTCTGGA---------------AAGTGGGTGGTTGCGGACCTTAATGTACCTCTGGAT---------TCTACTTCATTTCTTGTTAACAATTCAACACTCACTATGACTAATCTGTCAAATGTCATTGGTATGCCCGCAATACAT------GAAATGCCAAGTATGCAATCATGCTTTGAGGTGAAGCATGATGGGACTTGCCAGGATGAGATCATTGAT---GATGGAATGAACAGCAGAACCAGTGAGTCATCGGCTCACACCACTGATATCCCTGTAGAAGCTAGCTTTAGTAAAGCATCATCTGTA---------------------------------------------------------------------------------------------------------------------------------------------------------------------------ATCTCAACTCGAAATCCAGGTGATGAATGCCGCAATAATGATGTCAATAAGAGAAAGAGAGAGAGC---------------------TCAGAATCTGATATAGCCGTTGTAAATATTGACTCAACAGGAAACACCGAGTCTAGAATGATTGTATCACAGCTTTCTTCTGACAATATGCAAATAAAC---------------------------------------ACAACGGAAGCAACTCTGGGAAGAGAGAGGGAATCCTGGATGCCTTCTGATAGTGAAAGAGAGCAGAAGAAGACT------TGTTACAGCAATGGAAAAGGCCTTGAG---------AACGTTGACTTGAGTCCGAAATTGTCCTCCGAGATT---------------------TTTTGGAGCTGT---CAAGACGGAAGAACTGTCTGCCTCGAATCTTTGAAATCCGAGGTCTCAAGATCAGCG---AAGCATTTTTTACTGAGCGATAAACCTGATGTCTCTATACTA------------------------------CTTCTATCTTCTGATGATGAAGATAATCCC------AAAACTCCAGCGCTTGAACTGGCTCTTGGTGGTATGAGCAAATCATCAAAGCCTCCGATACATTCATTGTTTCCTTCTGTGGAGGGC------AGCAATCAAAAGAAGCAATATGATCCTTGTAGGGAGAAGAGGGACGATATATCGGCGGCCTCGTTAACACTTTCTCTTGGTTTGCCTGCATTAGGTGATCAAAAATCAGCCGAAAGCTTTTCGAAGTCGGAGCAGGTTTTGCCTGAATGGAGATCTGTAAACAAATCTCTCTTTATGTTTGGCGGTTCACCGAGCTCC
>Ash_2
------------------------------------------------------------------------------------------------------------------------------------------------------------------------------------------------------------------------------------------------------------------------------------------------------------------------------------------------------------------------------------------------------------------------------------------------------------------------------------------------------------------------------------------------------------------------------------------------------------------------------------------------------------------------------------------------------------------------------------------------------------------------------------------------------------------------------------------------------------------------------------------------------------------------------------------------------------------------------------------------------------------------------------------------------------------------------------------------------------------------------------------------------------------------------------------------------------------------------------------------------------------------------------------------------------------------------------------------------------------------------------------------------------------------------------------------------------------------------------------------------------------------------------------------------------------------------------------------------------------------------------------------------------------------------------------------------------------------------------------------------------------------------------------------------------------------------------------------------------------------------------------------------------------------------------------------------------------------------------------------------------------------------------------------------------------------------------------------------------------------------------------------------------------------------------------------------------------------------------------------------------------------------------------------------------------------------------------------------------------------------------------------------------------------------------------------------------------------------------------------------------------------------------------------------------------------------------------------------------------------------------------------------------------------------------------------------------------------------------------------------------------------------------------------------------------------------------------------------------------ATGGCAAAATCTACGACATATAGAAATTTGAGCTCAGGTTTTTCTAAT---AATCAAGCTGCAGGTAAAACCCAGTCGCTTCAATCAATTCATCTTGACAATGCAAAAGGAATCAAAGAAGTTAAAGGA---AGAAATATCCTTGAGAAGAAAAATTCTTTTGCAGCAGATGAATCTATTGTCAATTCATTAGCAGCTGCTGACAGC---------------------------------------------------------------------------------------------------------------------------------------------------------------------AAGTGTCCTGTTATGAGTAATAGCAAATCTACACTGAATGAAGGAAAAGTCAACAATGTCCCTGAATCAAGTGTTCATAGCATAAATAAAGGATCAGATGAACTATATGACTTGGGT---------------GGCAGTAGGAAACCTATTCCATGTCCATCTAAGATTATTGGA------TCTTCTAATGGGAAATCTAACTTGGATAATTATAAACTGCACCAAACG---CCCAAAAATCTTATCCAAACA---CTTAACAGTGCTAGTAATGGATCTTGCAGCAAAGTTGACATAGCATCACAATGTGCTGTTTTTCAACCTTCAGAGTCAGGCTCGAGGGATAGAATGACGGATTCTTCCTCTTCC---ACTAGTTCAAGGCTATCTTCTAGTGGTAAT------------------------------------------------CAGCATTCTTTAACTGACACA------CCACCAGAATCTACTCATAAATTT------TCAACCGAGTTGGGTTCAAAGTGTATGATGAAAACTGAAAGT---AGGTGCATTGATGAATTGGATGAAGCA---------GAACCGATGATTAGAGGAAAAGGTAACAAAGTTGATAAAACTGAGGAGCTTCTGACTGTGAGTGTGCATATGATTTGTGAATCAGCTTCAGGGAAT------TGTTCAAGCGCTTTATGTGAGAAGAATATTTCTTTTGTAGTTGATAACAAGAACAACCAAGACAGCTTAAAATTGTATACTGTTGATTCTAAGGAAACAGTAGCTAAAGGGAATTGTGGGCAGCTTGCTGGACAACCTCTTGATACTTTTTTGGTTCCCAAATCTGAAAGCTTAAATGACTTTCCCACT------------GAATTGAATGTGAAGTCATTTTCGGATGCATTGCCAAGCGAAGCTCCTTCGTTGATTGCCACGTCGAGAGCCTCAGCAATTCCAAAGCTTGAAAGCATCTGGCAAGGTACTTTTAATGTTCTGCAAAGTGGAAGTTGCCCTGAATTATTTGATGGAATTCAGGCTCACCTATCATCTTATGCATCTGATAAAGTTATCGAAGTATCAAACAAGATCCCCAGCAAAATAGTATTAGAAGAAGTCCCTCATACTATTTTGTGGCCATTTCAGTCTCAAGGAATTGGCCCTAAAGAAGGCAATATTGCTCTGTTTTTCTTTGCCAAAGATATTGAATGCTATGAAAAGGGTTACAGCAAGCTATTGGACAGGATGCTCAAGAATGATTTCTCTCTGAAAGGAAATATTGACGGGACTGAACTTCTTATATTCACATCAATAAAGCTTCCTGTGAACTCCCAACGTTGGAACAGGTTATTTTACCTTTGGGGAACCTTTGTTGGTAATTGGAGAGAGAACGTATGTGCGATTGATCAGCAGAAGAAAACTTTTGGGTCCAATTCGATTTCTAATGACTCTGTTGTCCAGAACTTGGGCAATATTGTGACATCAACG---------------------------------------------CATTTACCTGAAAGTCGTAGGTCATCTAAGATCAAGCCA---GATCCTTCAACCAGTGTGGTAGATTTACAGGTCAAAGCTTCT---GAAAAAGAGGGTAAGGTGTGCCGAACT---------TGTCAT---GTTCAAAATTCTGGA---------------AAGTGGGTGGTTGCGGACCTTAATGTACCTCTGGAT---------TGTACGTCATTTCTTGTTAACGATTCAACACTGACTACAACTGATCAATCAAATGTCATTAATATGCCCGCAATACAT------GAAATGCCTAATATACAATCATGCTTTGAGGTGAAACATGATGGGACTTGTCAGGATGAGATCATTGAT---GATGGAATTAACAGCAGAATCAGTGAGTCATCGGCTCACACCACCGATATCCCTGTAGAAGCTAGCTTTAGTAAAGCATCATCTGAA---------------------------------------------------------------------------------------------------------------------------------------------------------------------------ATCTCAACTCGAAATCCAGGTGATGAATGCCGCAATAATGATGTCAATAAGAGAAAGAGAGAGAGC---------------------TCAGAATCTGATATAGCCGTTGTAAATATCGACTCAACAGGAAACACTGAGTCTAGAATGATCGTTTCACAACTATCTTCTGACAACATGCAAATAAAC---------------------------------------ACAACGGAAGCAACTCCGGGAAAAGAGAGAGAATCCTGGATGCCTTCTGATGGTGAAAGGGAGCAGAAGAAGGCT------TGTTATAGCAATGGAAAAGTCCTTGAG---------AATGTTGACTTGAGTTCGAAATTGTCTTCCAAGGTTCATCCTTTGTATCCTACCATTTGGAGGAGTCAT---CAAGAAGGAAGAACTGTCTGCATCGAATCTTCGAAACCAGAGGTCTCATGTTCAGTGGAGAAGTGTTTTTTACCTAGTGATGAACCTGACGTTGCTCTACTT------------------------------GTTCTATCATCTGATGATGAAGATAACCCAGATCTCAAAGCTCCGGCGCTCGAACTGGCTCTTGGCGGTATGAGCAAATCATCAAACCCCCCGATACATCCACTGTTTCCATCTGTAGACGGC------AGCAATCAAAAGAAGCAATACGGTCCCTTTACGGAGAAGAGGGACGATATATCGGCGTCCTCGCTAACACTTTCCCTCGGTTTGCCTGCATCCGGTGATCAAAATTCAGCCAAAACCTCTTTGAAATCCGAGCAGGCTTTACCTGAAAGGAGATCTGTAAACAAATCTCTCTTTCTTTTTGGCGGTTCGCTGAACTCC
>Atr_1
ATGGTGAGAAGAAACGAGAGGAGCATCAAGGAGCTGTATGGGCTCTTACCAGTGATATCGAAGCCTAAGATTACTCCAGTTTTACAGGGGAATTATCGCATGCAAGGACCTGTGGATGACTCAGGATCTGAAATTGAAGCAAACACGGTGGGAGCTGAAGCTGAAGAAAAAAAATTGGTGAAGCATTCTCTGACTGACGATATGCATCCCAGTAGC------------------------CTTACTCCA---------------------------CCTGTTGCTGATAAAGAGTTGAAGACTGAAGATATCTCATCTGATGAGCTCTATAGTGGAAAAGCAGTTAGAAGGCACCATGTAACTGGTAACAATACATTTTCTCTTCCTAAAAGCAGGGCATCCAATGAT------------GGTAGTGAAACAAGCAATTTAGCTAGTGCAAGTTCAAGTCATGACTCTATCTCTCAAAATGGAGAAAGCAAAGCAACTGTCCACAGAGTAGATGCATCTGTTTACAATCTGGCAGACGGTACTAAGCTGCCTAGTTGTGATCGGCAGGCAAAG------------------------------------------------------------------------------------------------------------------------------------------------------------------------------------------------------------------------------------------------------------------GAGAATCATTTAAAAGAATTTACCCAAAATGTTGATGTCTCAGATGCAAACCCTCTCATT---------------ACTAATGGTTCTAATAACTGTGCTGGGCCTTTGCCATCAAAGGGAAATAGTGTGGATCAAACTGTTGATAAACCAAACAATATTGTTCTGGAAGATGCCTCCATTTCATCTCATACATGTGATATAGGGTCTTTTACAACTGACCCTTGTGAACAA---------GTATCAGAATGCCTATTGAGGAAACCCAAA---------------------------------------------------GATCTAAAGTTACCAGTGAGTGATATTAATGCTTCTAAA---------------------------------------------------------------------------------------------------------------GGGAGTTGTTCACCAAGCAAAGTGGTTCCATCATCTTCC---------------TCTCACAGTACTGATTCGGCTATTTGTAGTTCGGGTTCAAAGGACTCTGGAGAGAATTCAAGCTCTCAGCACAAGAGAGGACCTTCAGAGAGATCAAGCCTACTTCTTGAAACTTCA---------------------------------------------------------------------AATGTTGTTGCAGGGGGGACAAATGATAAGGATGGTGGGATTAGGGGTAATTCTTCTTCTGTGGCCACAATGAAAATCCACCCATGCTTGGACAACGAGCATGACTTGGGCTCTGAACTTGGTCCTTGTGCTGGTTCAGACTCAAAGGAG---------------------CCACAAACTAAGAAGACCTGTCTGGTACAAGATGAACAAGTAGAGAAGTCCAGTACCTCTTATGAGATATCCAATACTAAGGAAGCACCACAAGTGTCTCAGCCGGTCTCTGAGAGTGAACACTCTGGCTCTGATCTCGTAGAAGATGATGTAAAAGTCTGTGATATCTGTGGCGATACAGGTCGGGAGGATTTGCTTGCTATCTGTAGCAGATGTAGTGATGGTGCAGAGCACACCTACTGCATGCAAATAATGCTGGATAAACTGCCCGAAGGTGAATGGCTTTGTGAGGAATGCAAGCTTAAGGAGCAGGCGGAGAACAAGAAACCTAACAAGATTGGAACGTTGTTACCAACTCCAAAACCAGTGTACTCAAATGAAAAAAGCCAAAATTCTAGGGATCCCACCAGCTCAAAACCTTCATCAAAATTGAATATTAAGGTGCCAGACCAAGACACAAGCAAATCCTCAAAACTTGTGCCTTCTCCTAGCTTGTCTTCCAAGAGACCCTCTGAAAATTCAGATACAAGTTCTTTGAGCAAAAGGCAGGCTCTTGAGGGGCCATCAAGTGGGCAGAGGGTATCAGGTCTTAGCAAGAAACCTATGCTCTCTAGAGATGGTTCCTCCAAGAACTTAGAAATGGGGAAAACGAAACCAACCCATTTGTTAAATTCATCTGGAAGCCAACTTGGTCGAAGTTCTCAAGACAACGGCAAGTCACATTCTCCTTCTGGTCCGTCATCACCAAAAGTGCAATCGAGGCTTCATTCTTCTCGTAGTAAATTTACATCTCTTAGCAGATTGCCCAGAGATGCCCTACGATCAAATATTGGTGGAATTGTTTCTGGTGTGCATTCAAGCTTGGTTTCTAAGAGTCCCATCCTCTCCAAATCTCCA------GATGTGAAGTCCAGTTCTTTGCAATCCTTGAAACCAAAACCAAAGGTCAAGCCTGTCTCAGTGGAAACTCCTGGGAAACAAGTCATGACCAGAGATGTTTCAGGAAACCATTCCAAGAAAGAGGAAGCAAATAAAACCCTGAGTAAATCAGCATCGTTTAAATCTGGTACA------------AACCCCAACTCCTCAAAAATACATGCTCAGGCTCAGAGCTCATCTCGTGCTGATGAATCCAGAGGGACAAAGCTCGGAAAAGAG------GGTTCATTCAAAAGGATAAACTCCTTTAAATCGAATGGTTCTAGTAATGCATCAATAAGTGCTGGTGAC------AAGTTATCTCGTCCAAGGGTAGATTTGAAAAATACAAGCAACAGTGCAGTAATTTCGTTG------------------------------------------------------------------------------------------------CCTCCCAACTCTCTTAACGGTTCTGATTTGAGGTCTGCAGAGTCAGACGAGAAATCAACAACTTCAACAGATGTTACCGTCCCTGTAGCAGGGAAGGGACTGGAGATTGCCACTGGT------TCTGCCGGCAAAGGT---------------------------------------------------------------------------GAAAATGGACCT------------------------------------------------------------------------------------------------------------------------------------------------------------------------ACCCCTTCCCCTTCAAGTAACAATATCAGATGCTATAAATGTAAAGAGATGGGTCACAGAGCGCTGTTCTGCCCGGAAAATAACAGAGGTGTTAACCATAGCCCAAATCCCCCACTCTCTCTTGCTGAAAAAAAATCCAAAGAGATTGATGGAAAAGGGACAAGCAAGTGGAAGCATGTTGTGGAGACTGCAATGTCCAAGCAGCCTAAGGCTTCTGAAAACAGTCGATTGCCCTCCCGATCTCAGGAGTTGTCTAACCCTAGCAATGAAGGTAACAATAAAGATGCACGATCAAATTCCAAGCCTGTAAATATAAGTGGGAGGACCAACTTTATCTCTTCAGAAGGCACAAGAGATACCCAAGGAATTTTATCCTCTGTTCCTGATCAT---------------------------ACAAAACAAAATGTTCCACACTACATGGAT------------------------------------ATTCCAGGAACTGTT---CCAAGAGTAACTGCCATTCCTCATGGAAAGAGTGATGGTGGTCAGCTTTCTGGACTGACAATTTTGGGCAAGATCTTGGCAATACCAGAGCATGATTACATATGGCAGGGTCGTTTTGAGGTAGAGAGAGGTGGGAGATTTTCTACTTCCTATGATGGGATTCAAGCTCATGTATCCTCATGTGCATCACCTAAAGTTCTTGAAACAGTCGACCAGCTTCCTCTAAGATTCAAGTTAGAGGAAGTGCCTCGTATGAGCTCATGGCCGGCGCAATTTGAGGAAATCCATCCAACGGATGATACCATTGCATTATACTTCTTTGCCAAAGATGTTGAAAGCTATGAAAAGCATTACTTGAAGTTGTTGGAGACAATGATAAAGAATGATTTTGCTCTCAGAGGAAACATAAAAGGAGTCGAGCTCTTAATATTCACATCTAATCACTTGATCGAGAAATCCCAGCGTTGGAACAGATTATATTTCTTGTGGGGTGTATTTAGAGAGAGGAAGGCAACTTGCTCGGAATCCTTGGATAGTTCGCAACGGATACTGGCAGAAACAGAT---AATTCAAAAGTAATTAGTTCTGACAACAAGGCCTCATTCCAA---------GTTTTGCCATCTACACTTGCATCT------------GATTCTGAAGTTCCTCTCTCTCAAAGGTCGAGTTCTTGTGGACAAATGGACAGTGAACGTGTTTCTATGGGTATTCCATCGTCACCTCAG---CAGAGAGATGCTAAATTTTCTTCTGCTCAGGCATGTTCTATA---GACATAAATTCTTCAGTGATTGAAAACCCTGACGAGTCAACTGTGGATGAGACCCTTCCATCACATGGGCATTCTTCAACTTCAATTCAAAAAACTCAGCCT------------------TTGAGGTCTGAGTTGGCTGATTATTCAATGACTCCATTTGGGATGAGCCCAACTCAGTTAGGTCCTGAAGGGAAAAGGATCAACACATCCCTGAAAGAAGCCTACAAA---GATCCAGAGAGCATAAAGGAAACCAGGTCCCATCTGTGTTTTCAAGCAAATGTTGTTCAGAATGGTCCAGTTATAGGGCAGGCAAAGCCACCAATG------------------------------------------------------------------------TCAGGTGATATACTCAAACCAGTCAATTTTCCTTTGGGCTCATGCCAAGGT------------------------------------------------------------------------------------------------------------------------------------------------CCAGTAATGGATGAAGACAGT---GGCCATGGCTCAAGACCGGACAGGAAGCGCCCCTTCCCAGAAGCTCCCTTTGAAGCT---------TCA---------------------------------------------------------------------------AATGAGAACTCAGATTGTAAGAGACTGAGAACCAGTTACAGTGATTTGTATCCTGGAGACAAGATTGGT---------------------------------------------AACCCTGGTTTCTTGAATGTTGAGGAACCGAGACAAGAATACGACTACAAT------------------TATGGTGAAACAACAGAGAGGTTCTTCTTTCCAGTGGATCCAGGGCAGGTGAGGGAATGC---AGCACAAGTGGTTCTAATTCATGGCCTTTATCAATGAGAGAAGATGAAGGCCCACCTGATTCAGATGCCCCGGACCTTGAACTCGCACTTGGGGCCGAGAAGAAACCATCAAATGAGGGGTTGTGGCCTCTCATTTCTCGAAGTCCAGAGAAGAAAATCGCTCCAGGTAAG------GGTCCTTTAATGGCAGAAGGGGAGGAAGAT---ATTGCATCTCTCTCCCTCTCTCTCTCATGCCCTTGCTCAGGTGAAGAGAAAACCACAAAGCCCAGTTCACAGACCCACCAGCTCTTGCCTGAGAGGCCACGGGTCAATACTTCCCTCTTACTTTTTGGTGGGTGCTCCGACACG
>Cde_1
---------------------------------------------------------------------------------------------------------------------------------------------------------------------------------------------------------------------------------------------------------------------------------------------------------------------------------------------------------------------------------------------------------------------------------------ATGGAAGCTTCATCACTGATG---------------------------GTGGATAATGCTGTCGCAAACACTACTATG------------------------------------------------------------------------------------------------------------------------------------------------------------------------------------------------------------------------------------------------------------------------------------------------------------------------------------------------------------------------------------------------------------------------------------------------------------------------------------------------------------------------------------------------------------------------------------------------------------------------------------------------------------------------------------------------------------------------------------------------------------------------------------------------------------------------------------------------------------------------------------------------------------------------------------------------------------------------------------------------------------------------------------------------------------------------------------------------------------------------------------------ACAGTTGGTCTTGATAAAATACGTCAACCAGAATCTGAAAAATTAAATTCTGAGACAAAAATATCTTCAGTTTCTTCTATGAGC------------------------------------------------------------AACCATGAATCTGGCATT---GGAGTAAGTATGGATGCTGCAGAGGAGGTTGATCCAAGCAATAAGGAACCATTGGTCACTGAGAAGGAATCTTCAGAATCAAATGTAGCAGAAGATGATGTTGAAGTTTGTGATATATGTGGGGATGCAGGGAGGGAGGATATGCTAGCTATTTGTAGCAGATGTAATGATGGAGCAGAACACACTTATTGCATGCGAATAATGCTGGATAAAGTACCCGATGGTTATTGGCTTTGTGAAGGATGTCAGCTTATGGATGATCCTGGAAATAAAAAATCAGACAAGATCGAGACAATATCAGGAAGTTTACAAAGTTCAATCGTGGCAGAAAAGACACAGAAGTCTAGTCATATAGCATTGTCA------------AAATCCGATGCCAGTGTTTTGGGAGCTAATGCTAATTGTGTG---------------------------------------------AATGAAGCGGAAGTTACATCATTAACAACGCAACATTCT---GATACAAGTTTGGATACGGTAGAGAGATCTAATCCTCAAAAGAAACCTGTAATTTCTCGTGAGAGTTCATCCAAGAACTTGGAAGTGGGGAAATTGAAATCT---CATTCAACACCTTTATCAGAAAGTTGCTCTGCTAAAATTTCACTGCCAGCTTCAAATTTGATTGCTAGTGCA---CCAAGTTCACCGCGG------GCTCAATCTCTACCGGTTCGGAGTGTA------------------------------------------------------------------------------------------------------------------------CTCTCTAGATCAGTCACTTTCAACAGCATCGGCTCTAAGCCAAAGGTTAGACAGTTATTGCATGAGGTTCCTTTGAGGCGAAAAATGATTAGAGAATCACCG------------------------------------ATGAGCAGATCTCTATCATTCAAAACCTCCATC---TTGGACTCCAAAGCTAATGATTCCAAGTCTAGAATGCAGTCAACCAATTTATCTCGCACAGAAGAGTCCACAAGCCTGAGGAAAGACAATGGG---AGGAATATGTTGGAAAGAAAGAAGTCATTTAAATCTGAGCGTCCATTAGTGCGTGCATCTCATTCCTTGTCTTCAATGAATGCCTCTATAGCAATGGCTGAGTTAAAACCAATATCTGGTGGC---------------------------------------------------------------------------------------------------------------------------------AACAGGAATTTGAAATTTGCACAACTGGATACAAAATTGTGTGTTTCATCTGAACCAAACATG------------------------------------------------------------------------------------------------------------------------------AATGTTGATGCAAAAATGCAATCATCTGTTAGCAAACTCGATTCTTTGAAT------------------AATACTTCAAAATGTGGGGAAGAAAAAGCACTTGAAGTTGGTAATGGCCAATCAATGGAGTTAAATAATGGAGACAGAAAAGCCAAGGATATTGATGTG---GATTCATCCAAGCCATCAGTTTTGATTGGAGGCAGAACTTCTCGATCTGTCAAACCCAAGGTATTTGATCACAGTTCAGAATTTTGCTCAATTGGAAAT------CCTCAGGTTCAGATCGTTAAGGGT------TCTTCTATAAAGGATTCTAGTGAGACGCTTGACAGAAGTAAC---AAGTTCAAAAATATTGTGGGGGTTTTG---------TCAAAAGCTGTTCAGAGTAACAAAAAGATT---CATCTGTCAAATGATATATCTTGTACAAGTGGTGATTTGAATGCTGAAACATCTAAAACAAAGCAAGGCACCAAGAAAATGCCCTGTTTATTAAATGATTCATGCAACACAAATACTGATTTGAAAGATGAAAACTTGACCAGATCTCCTAGCTATCCAAAGAAGTCAACTTTCTTATTAGAAGGCAAATTCCATGGA---CATTCAACTTCAGATTCTGCCCCTCCCAATGAATCAAATCCGGAATCTTACATTGGAAATCAAACT------------------------------------------AATCTGTTTTCGATGTCCAATCTTGCAAAAAGTCCAGCAATTCCACATCCAAATTATATCTGGCAAGGGGTATTTGGAGTGCATAGAAGTGGGGGAGTT---GAATTTTGTGATGGAGTTCAGGCACATCTATCAACACATGCATCACCGAAAGTCTTGGAAGTAACAATGAAATTTCCATATAAAATGCAATTGGAGGAAGTACATGGCCTCAAGTCATGGCCTAAGCAATTTCAAGGAACATGTGTCACAGAAGATGACATTGCTCTTTATTTCTTTGCTAAAGATCTTCAGAGTTATGAAAAATATTATAGTAAATTACTGGAAAGCATGCTTAGAAATGATTTAGCCCTTAAAGGAGACGTCAATGGGATTCAACTTCTGATATATCCATCAAACCAGCTTCCCTCAAAACATCAGCGTTGGAACAGTTTATTTTTTCTTTGGGGGATATTTGTAGAGAGTAGATCAAATTGTTCAAGAGTGCGGCCTAGC------------ATTGGAGGAACTAGTACAGACATGAACAATGAAATAGAGAACTTTCTCACTCCCATGTGTGTGGAT------------------------------------------------------------------------------------------------------------------------TCTGCATCCAACGAATACTTGGTTTCCACCTGTGGAAAAGGA------------------------------------------------------------------------------------------------------------------------------------------------------------------------------------------------------------------------------------------------------CATTACTCAAGCATAAATGGTGCGGATCATCAAACATCCTTAAAGGAG------------------------------------------------------------------CCTAGACGTCTTTGTAATTCTTGTACTGATAATGATCAACCTTTTTCATTGAATGCCGTGGATATA------------------------------------------------------------------------------------------GAAGCAATGAAAGATAGAGATGTTGAAAATTCTACCAAATCTGAAATCTCGTCT------------------------------CCAAGAAATCAGTTGGAGGCAGTAGGATGCATCAATCCTGAGTTAATGCTCAACAAAAAGCGACCGCGTTCTCCATCTTCAGATCCAATT---------TCACATCCTCCCAAG------AAATTGATTGAAACCAACAAAAAAGTAGAGGGAGAAAACATGGATTGTGTA------------GAATCAGATTACCAATCGACAAAGAGATGTTGTGATGACTTGCCTGTTTTTGGTGATGGATTTCATCAGAATGTGAACAATGGATATTCACCTCCACGA---GAGCTGCAAATGCATTTTTCTGATGTAGAG---GAGAAAGTGTCTCATGTTTATGGC---------AATCTCGAGGACAGAAAGAGTGCTGAACGACCCTTTTTCCCTGTGGATCCAAGTGCATTG---GAATTT---AAATCCTATGCTTCCATTCCTAGC---------AGTTCTGAGATTATAGATCTATCTGAAAGTGACATGCCAAATCTTGAACTTGCATTAGGTGGCAAAAGGAAAACCCAGAAATCTGGAATATTGCCGTTTTTTAATTCTATGTATTCCAAG---AATGTCCATGACAAGATTATTGATTTAGAAATAGATGTCAATGATGACGATGACCCTATGTCATTGTCACTGTCTCTTGCTTCTCCATTTTCCAAGAGGGACCAAATTGAAAGCAGTGTCCCCCAAAGAGGGCAGATGTTACCCGAAAAGAATCATGTCAACACATCTCTGTTTCTTGGTGGT---TACCCAGATTCT
>Cde_2
ATGGCATCC---------------------------------------------------------------------------------------------------------------------------------------------------------------------------------------------------------------------------------------------------------------------------------------------------------------------------------------------------------------------------------------------------------------------AATACAACTATGGAAACTTCATCATTGGTG---------------------------GTGGACAATGCTGACACAAACGCTACTATG------------------------------------------------------------------------------------------------------------------------------------------------------------------------------------------------------------------------------------------------------------------------------------------------------------------------------------------------------------------------------------------------------------------------------------------------------------------------------------------------------------------------------------------------------------------------------------------------------------------------------------------------------------------------------------------------------------------------------------------------------------------------------------------------------------------------------------------------------------------------------------------------------------------------------------------------------------------------------------------------------------------------------------------------------------------------------------------------------------------------------------------ACACTTGGTCTTGATAAAATACATCAACCAGAATCTGAAAAATTAAATTCTGAGACAAAAATATCTTCTGTTTCTTCTATAAGC------------------------------------------------------------AACCATGAATCTGGCATTGATGGACTAAGTGTGGATGCTGCAGAGGAGGTTGGTCCAAGCAATGAGGAACCATTGGTCACTGAGAAGGAATCCTTAGAATCAAATGTGGCAGAAGATGATGTTGAAGTTTGTGATATATGTGGGGATGCAGGTAGGGAGGATATGCTAGCTATTTGTAGTAGATGTAATGATGGAGCAGAGCACATTTATTGCATGCGAATAATGCTGGACAAGGTACCCAATGGTTATTGGCTTTGTGAAGGATGTCAGCTTATGGATGATCCTGAAAGTAAAAAATCAGACAAGATCGGGACAATATCAGGAAGTTCACAAACTTCAATCGTGACAGAAAAGACACAGAAGCCCACTCATATGGCATTGTCA------------AAATCCGATGCCAATGTTTTGGGAGCTAATGCTAATTGTGTG---------------------------------------------AATGAAACGGAAGTTATATCATTAACAACACAACATTCT---GATACAAGTTTGGATACACTAGAGAGATTGAATCCCCAAAAGAAGCCTGTGATTTCTCGTGAGAGTTCTTCCAAGAACTTGGAAGTGGGGAAATTAAAATCT---CATTCAACATCTCTATCAGAAAGTTGCTCCACTAAAATTTCACCGCAAGCTTCAAATTTGATTGCAAGTGCT---CCAAGTTCACCCCGA------GCTCATTCTGTACCTGCTCGGAATGTA------------------------------------------------------------------------------------------------------------------------CTATCTAGATCACTCACTTTCAACAGCGTCGGTTCTAAGCCAAAGGTTAGACAGTTATCGCATGAGGTTCCTTTGAGGCGAAAAATGGTTAGAGAATCACCG------------------------------------ATGAGCAGGTCTCTATCATTGAAAACCTCAATC---TTGGACTCCAAAGCTAATGATTCCAAGTCTAGAATCCAATCAACTAATTCATCTCGCACAGAGGAGTCCACAAGCCTGAGGAAAGACAATGGG---AGGAATATGTTGGAAAAAAAGAAGTCATTCAAATCTGAGCGTCCATTAGTTTGTGCATCTCATTTCTTGTCTTCAATGAATGCCTCTAAAGCAGTGGCCGAGTTAAAGCCAGTACCTTGTGGC---------------------------------------------------------------------------------------------------------------------------------AACAGGAATTTGAAGTTTGCACAACTGGATACAAAATTAAGTGTTTCATCTCAACCAAACATG------------------------------------------------------------------------------------------------------------------------------AATGTTGATGCAAAAATGCAATCATCTGTTAGCAAGCTCGATTCTTTGAAT------------------AATACTTTAAAATGTGGGGAAGAAAAAGCACCTCAAATTGGTAATAGCCAAACAATGGAGTTAAATAATGGAGACAGAAAAGCCAAAGATATTGATGTG---GACTCATCTAAACCATCAGTCTTGATTGGTGGCAGGACTGCTCGATCTGTCAAATCCAAGGTATTTGATAACAGTTCAGAATTTTGCTCAATTGGAAAT------CCTCAGGTTCAGATCGTTAAGGGT------TCTTCTATAAAGGATTCTAGCGAGATGCTTGACAGAAGTAAC---AAGTTGAAAAATATTGTGGGGGGTTTA---------TCAAAAGCTGTTCAGAATAACAAAAAGATTCTTCATCTGTCAAATGATATATCTTGTACAAGTGGTGATTTGAATTCTGAAACATCTAAAACAAAGCAAGGCACCAAGAAAATGCCCTGTTCATTAAATGATTCATGCAATGCAAATGCTGATTTGAAAGATGAAAACTTGACCAGATCTCCTAGCTACTCAAAGAAGTCAACTTTCTTATTAGAAGGCAAATTCTGTGGG---CATTCGACTTCAGATTCTGCCCCTCCCGATGAAGCAAATCCGGAATCTTACATTGGAAATCCAGCT------------------------------------------AATCTGTTTTTGATGTCCAATCTTACAAAAAGTCCATCAATTCCCCATTCAAATTATATCTGGCAAGGGGTGTTTGGAGTGCATAGAAGTGGGGGAGTT---GAATTTTGTGATGGAGTTCAGGCACACTTATCAACACATGCATCACCGAAAGTTTTGGAAGTAACAATGAAATTTCCATATAAAATACAATTGGAGGAAGTACATGGCCTCAAGTCACGGCCTAAGCAATTTCAAAGAACTTGTGTCACAGAAGATGACATTGCTCTTTATTTCTTTGCTAAAGACCTTCAGAGTTATGAAAAATATTATAGTAAGTTACTGGAAAGCATGCTTAGAAATGATTTAGCCCTTAAAGGAGACGTCAATGGGATTCAACTTCTGATATATCCATCAAACCAGCTTCCCTCAAAATACCAGCGTTGGAACAGTTTATTTTTTCTTTGGGGGATATTTTTAGATAGTAGATCGAATCAGTCAAGAGTGCGGCCTGGC------------ATTGGTGGAACTAGTATAGACATTAAGAATGAAATAGAGAACTTTCTCACTCCCATGGATGTGGAT---CCCGTGCATCCAAGGACTTATTCC---------GTGGAAAAAGACACCACTATATGTGACGGGTCATCAAAAACTCTATTAGATGTGAAGTTCAATGTCTCATTGGATTTC---TCCTCCTCGTCTTCTGATAAACTGAATCATAATTGTCCAAAAAAGTCTTCTCTAGAT---------------------------------------------------------CTCAACTCAGGTATTTGTAAAGTTGTATCCCTTGCTGAGCAACACTCTTCATCTTTCACCAGTCAATCAAATTTATTTTTGGACATCAATTCTATATCGAGAACTCGGGAAAATGGTTCAGAATTATTG------GTTGGGAGTACCATCGTCACCTCTCAGAAACTTCACGTG---GATTCAGCAAGCATAAGTGGTGCGGATCATCAAACGTCCTTAAAGGAA------------------------------------------------------------------CCTATACCTCCTTGTAATTCCCGTACTGACAATGAGCAACCTTTTTCATCAAATGCCGTGGATATA------------------------------------------------------------------------------------------GAGGCAATGAAACATAGAGATGTCAAAAATTCTACCAAATCTAAAGTGTCATCT------------------------------CCAAGAAACCAGTTGGAGGCAGTAGGACACATCAATCCTGAGTTAATGCTCAACAAAAAGCGACCGCATTCTCCATCTTCAGATCCAATT---------TCACAACCTCCCAAG------AAATTGACTGAAATCAACAAAAAAGTAGAGGGAGAAAGCATGAATTGTGTA------------GAATCAGAGCACCAATCAACAAAGAGATGTTGTGATGACTTGGCTGTTTTTGGTGATAGATTTCATCAGAATGTGAACAATGGATATTCACCTCCACGTCAAGAACTGCAAATGCATTTTTGTGATATAGAG---GAGAAAGTGTCCCATGTTTATGGC---------AAACTCGAGGGAAGAAAGAGTACTGAAAGACCCTTTTTCCCTGTGGATCCAAATGCAATG---GAATTG---AAATCCTATGCTTCCATTCCTAAC---------AGTTCTGATAGTATAGATCTATCTGGAAGTGACATGCCAAATCTTGAACTTGCATTAGGTGGCAAAAGGAAAACCCAGAAATCTGGAATATTGCCATTTTTTAATTCTATATGTTCCAAG---AATGCCAATGACAAAATTATCGATTTAGAAGCAGATGGTAATGATGACGATGACCCTATGTCATTGTCACTATCGCTTGCTTCTCCATTTTCCAAGAGGGACCAAATTGGAGGCAGTGTCCCCCAAAGAGGGCAGATGTTACCCGAAAAGAATCATTCGCCCACTTCTCTTAGAATATTTTTG---------GATTTG
>Cka_1
ATGTCGAAGCGAAAGGAACGCGCACTGGAAGAGCTGTATGGTCTCACCGACCGGATTACAGGACCGGAGATCACACCAGTCTTGAAGGGGAGCTTTCGTATACAAGGACCTGTGGATGAAATGGATCGTGAC---AATTGGAGATTTAAGGAAACCTCTCCTGTTAAGACAAAGATTAGAAAGGGTACAATGGACGATGATCTACGCAGTGGAGCTGAATCTGGGACATGCAATGTTTGTGCTGCTCCTTGCTCTTCTTGTATGCATTTTAGTCGAACTGTATCAGTCATGGAATCAAAAATTGAGGAAGAACTTTCTGGTGAAATCTGCAAGACTAAGGAGGCTAATTACTGTTCTTCTAGTAATACTGATGTGTTACCTCTCTTTAAGAGCAGAGCATGTGATGAGCGACAGTGTACAGCTAGTGAAACAAGTAACTTACTCAGTGCCGGTTCATGTCATGATTCATTCTCTGAAAATGCTGAAAGTAAAGCAACTATGAAGACCTCAGATACAGATGGGGTA---------------------------------TGTGAAGATGTTGAGATGCTGCCAAAGTTATCATCTGGCAGAATTATAAAGGATGATGAGCTTCATGCTAGGCAGTGC------AATGTTGATAATCAAGGTGTCGCTGTTTCTTCAGGGAATGGCATTCCA------------------TTGGATGTGGGTCAAAAG---TACTCA---------------------------------------------------------------------AGACAATATGAGGATCAGCAGGGATTGGAATGTCATGATGATAATATGTCATGCATTACTGCCATTAAAGATGCAAATGTACCAGTCAGTGATCATAATTGTGACTCTGACAAAAAGCGTGTATCCTATAGCTATGCTTCAACTGATAGTTTCCTTGCAGCAGGTTTAGTAAAGGCAGAACAACACCAAACTTCTCCTGATTCTGTAACTGATTGTGAATGTGTAATAGAAGAGAGCCTGCGCAACTCTAATAGAGCAAGTACTTGCACAAAACATTCTTTGCAGAAGAGTATTTCTGGTATTGCATCA------------------------GGGGCTGCAGGTTTGTCTTGCAATTCTGACCCATCAGAGCCTCCTTCCTCAAATGATGTTTGT---------------------------------------------------------------------------------------------------GTAAGAAATAATACACTAAAATCTCGGCCTCCACATTCTCAT---------------TCTCAAAGTGTTAATTCATTCTTTGGTCTCGGAGATTCCAAAGAGTCTGGAGAAAACTCAAGTTTTCAGCTAGAAGGACCATTTCCTGAATGCTCTATGGACCATGGGGATTCTTCATTGGCAGGATCAGCAAAAACAGATAGTGTCGATGGTCATAAATTTGGTGCACTTGACTCCGGCAGTGGTAGTTCAGTTCCAAATACTGGAGACAGTAAATCAAGTCTTGTCAGAAAGAATTCTTCTTCTGCAGCTTTTATGAAAGTTTATCCATGCCTAGAAACTGATATTGATGTGGATGGTGACAAACCTCCAGAAACGTCTGTTAAA------------------------------------------------TTTTCTGACAGGAACCAGCAATTTCAAGAACCCATTACCTCATTGGGAGCTTCTAAAACTCAAAATCATCCATTAAAGTCTCAGCTTATCTCTGAGATTGAACATTCTACATCTGATATCATGGAGGTTGATGTAAAGGTCTGTGATATCTGTGGGGATACAGGTCGAGAGGAGATGCTTGCTACTTGTAGCAGATGTAGTGATGGCGCAGAGCACATCTATTGCATGCAAATAATGCTGGACAAAATTCCAGAAAGTGATTGGTTATGTGAGGAATGCCAGCTCAAGGAAGATGCTGAAAGACAAAAACTGGAAAAAACCAAAGAAATTCCAGAAACTCCAAAAGCAACATATTTGGAAGAAAAG------------------------------GAGCTTTTATCGAAGTTGAAAAATAAGGCACAGGAAGCAGGGGCGAATCAAGCCATAAAAGCCATCATTACTCCCAAGGTTTCCACTAAGAGACATGTAGACAGTTTGGAAGTTGCTTTGAATTCAAATAAGGATGCTGTTGAAACAAAGGTTGGATCACCGGGGACAGCCAGCTCCAGCAAAAGGGCTGCTCTTTCACGAGAGAGTTCATTCAAGAAACTGAATGCAGGCAAAGTAAAACCTGTGTATCCTGTACCTTCATCTGGAAACCACTCGGCTAATAGTTCTCAACAGAAGGCTCAGTCTCCTGCTGCTAGT---CCTCATGCACCATGGATGCAAGCGCGAACTCAGGCGGGTCAAGGTTCT------------------------------------------------------------------------------------------------------------------------CTTTCAAGGTCAGTTTCTTTCAGC------AATCCAAAGCCAAAACTGAAACAGATACGTGAAGATGTATTTCAGAAACAAAAGTTGTCTAGAGAATTCACTAATGGTGGCACACGAAAGGAGGGAACCCTTAAGACATTCGGCCAATCTCAGTCCTTCAAGAGCACAATATCAGGCCTCTCAACTATCGTTGACTCAAAAGCTAAATTGATATCTCCTATTACCTCTCGATCAGACCAGTCAAGAGGCTTGAAGCAAGGGAAAGAT---CAAATTGTAATAGAAAGGAAGAAGTCCTTTAGATCTGATGGCCCTGTGTTCAATCCTTCACTAACAGCTGGTACT------------------------------------------------------------------------------------------------------------------------------------------------------------------------------ACTACAGATCTTAGAAAGGGGGTGGAACATGATGGAAAATTAAGT---ACATCCAAATCAACTATATTAGTTGCTAGCAAGAAATCTGAAAATTTGATTGCT------TTCGATGGAAGTGCGGGCATCAAGCAGCAGTGC------------------------------------------------AATTCCGAGGAAAAACAACCATTCCAAGTTGGTCCTAAGAAAAGCGTTGCAGCA---AGTTCTTGTGCTCATATTGAATCACATGCTAGTCCTGACATTCTTAGGCAAGATGGCTTGCCTCCAATTCGGGAATCTATGAACCAAGATGGAAAAACCAAGGACCCG---------------TATAAGCAGAATGTTTCATCTGGAGGAAAAGATATGCAATGCCATCGTTTTAAGGAAATGGGCCATGTTTCACAATTTTGCAAAGCGAGC------------------TCTGCTCTTAAGGCT------TCTGCTGCAAGTAGTATGAAGGAGGTGACAAATAAAAGAAGC---AAGTGGAAAGATGTGGTAGCAGCGGCTATGTTGAGTTCAAAA------CATAAAAGTAATAAATTGCCTGGTCAATTTGATGAGTTACCAATACCAAGTTCTTCAAGA------------------------------------AGTTTGGCTACGCCAGCTGGAAGAAGTACA---------------------------------------------------------------------------------------CTTGAGTGTCAACCAACACATTCTGTC---------------------TTGAACGCCATTCCTTCTGTTCCA---GATGATACTAAGATTAAGCTTGACATGAGCAGGATTCCCATTCAGTCTTCATTGCAGGAGAATCTTCCTAGAGTTTCAGCCATTCCAGATCTTGAGTACATATGGCAGGGTGGCTTTGAGGTCCAGAGAAGTGGAAGCTCTCCTGACTTCTATGATGGGATTCAAGCACACTTGTCAACATGTGCATCACCGAAAGTTCTTGAAGTAGTGAACAAGTTCTCCTGCAAAGTCCAGTTGGAAGAAGTTTCCCGTATGAACGCATGGCCAATGCAGTTTCAGGGAAACCGTGTGGCAGAAGATAATATTGCTCTTTACTTCTTTGCTAAAGATGTAGAGAGCTATGAAAGGAATTACAAGAGATTGTTGGAAAACATGCTGAAAAAGGATTTAGCTCTCAAGGGGAACTTCGGTGAAATTGAACTTTTGATATTCCCATCTAATTGTCTACCTGAAAAATCCCAGCGTTGGAACAGATTATTTTTCATGTGGGCTGTGTTCAAAGGGAGGAGGAAAAATTGCTCACCATCTTCATCTGATTATCAAAAGAAGCTTTGTGGCTTCACTGTGGATGTTGAGCCCTTTGTTCAAGATAGGCCCACCCCTGTCAAGGCGGAGGTTGCCGTTTCCCAGAAAATAACCATGCAGGAGAATATGGATGGGGAATTGTCCACATGTTACGGGTTGCACAAGGAACTAGAT---ACAGACAGTTCGTGTTATGTGGATTTTTCATCTTTGTCATCTTCTGCAAAAGAGGATGGGACGTTCTCCGCAAAAGTTTCATCTCTG---GATAGGAGACCTGAAATATCTAGTGAATTTACTAAGCCATCATCTGATGGCATACGTTTGTCAGAGAAGGGCCCTTCGAACTTGTTCCCTGATATTTATACTTCAGCAAGTGTTAGACAGAAGACTGGTCTACCTGGCACTTGTTCACTATCAACAACCATGATGAACGATGCACAGTTATGCTCAGAAATGAATAGCAGCAGTGCCTCCCAGAAAGAAGTATACATA---GATCCAACGAGCAAAAAGGTTACAGAGCTTCAACCTTACACTCAAGCAACCAATGTGCAGAGTGGCCTTGATAAAGTTAAGGCGGTGCCTATGCACTCAAACACTTCCAGTTGCAGACAAGCAGGGTTGTCTTCAATCTCACCAGACAGACAAGATGCCTCATCAGACCCTTCTAAGATATTTTCTGTT------------------CGAAAAGAAAGCGTCACTGGCAATAGAGGTCAAGAGGAAATA---------------------GGGTTGGTCAGGCAGAGGTTGACGGATACTGAATCTTCTTTAGAAAGAGACACG------------------------------CAGGTGCAGCCAATTACAAAGGAACTGAGC---GGCTGGGAAGTGAGGTCCAGCAGGAAACGCCCATGTGTGATTTCTTATGACACGGCC---------TCAGAAGCTTCTGTTGAAACTTCAATGAAGATGACTCATACGGTTGCATGGAGAGAGAATACAGATTGTATACTGTTTGGCAGTGAAACTGAATACAAGAAAATGAAGTTAAAT---AGCGACGTTGTTTCTGAG------------GAACAGATACTGGGTGATAGATTTTCTTCCAAGATGTGTTGTCCGTATCCTAGCTTTCAAAGCAAGGAG---CAGAAA---------------GATGCTCATGTTTGTGAGGACAGGTTGAAAACTACTGAAAGGCACCTCTTTCCGATGGATCTGGGTCCAGTTGGGGACTTA---AAAGCAGGAAGCATTGTACCATGGCAAATACTACCATCAAACGATGAAAAACTGCAAGAATCTGACTCTCCAAATCTCGAGCTTGCTCTGGGAGCTAAAAACAAACCATTCAAAGAG---GTCTTGCCTTTGTTTGCTGAGGTGGAAGATGATAGAAGTGATAGAAATAAGCTTCTTGATAAGGTGAAAGGCGCGGGTGATGATGCATCAGCCTCTCCCCCGACCCTTGGTCTGTCACTC------TCTGTGAAGGAGCACACTGCAAAGTCTGTTACAGTGACAGAGCCACTCTTGCCTGAGAAGTCCCATCGTAACAGATCGCTGCTGCTCTTTGGTAGACTAATAGACACC
>Cka_2
---------------------------------------------------------------------------------------------------------------------------------------------------------------------------------------------------------------------------------------------------------------------------------------------------------------------------------------------------------------------------------------------------------------------------------------------------------ATGACGAAAGATTCTTGTCAGGATAAGTTTTCCCCTGGTGCTTCAGTA---------------------------------------------------------------------------------------------------------------------------------------------------------------------------------------------------------------------------------------------------------------------------------------------------------------------------------------------------------------------------------------------------------------------------------------------------------------------------------------------------------------------------------------------------------------------------------------------------------------------------------------------------------------------ACTGCAGGTGCAGGATTTTCACAGAAGTCCGAATTATTAGATTCCCCTTCCTCAAAAGATGTCTAT---------------------------------------------------------------------------------------------------ACTGGCGACAATTCACAAAATGTACTACTTCCACACTCTCTT---------------GCTCAAAGCAGCAACGGATTCTTTTCTAGAGGAGATTCCAAAGATTTGGAAGAAAATTCAAGTTCTCAAAACCAGGCAGAGCCTTTTGAGTTCTCCATTGAACTGGTGGCATCATCATTGACGGAACCTGTGACAAATAATAGTGTCAATGGACAGAAATCTCCTGCACTTGACTCT------------------------------------------------------------------------------------------------------------------------------------------------------------------------------------------------------------------------------------------------TGTATCCTTTCAAATAACAAAGAAACTCCTTTACAGTCTCAG------------------ACCGAGGAATCAGATATTATGGAGGATGATGTAAAAGTCTGCGATATCTGTGGAGATGCAGGGCGGGAAGATATGCTTGCTATTTGCAACAAATGCAGTGATGGTGCAGAGCACATCTATTGCATGCGAATCATGCTTGATAAAGTTCCAGAAGGTGATTGGCTATGCGAAGAATGCCAGCTCAAGGAGGATGATGAAAAGCAGAAACTGGATAGAACTAAAATAATAACAGCAACTCCAAAAGAGACACCATCGAAGGAAAGCTGTGAA---------GGCATATTAAACTCTAAGCTTCTGCCCAAATTGGACACCAAATCAGAAGAAGCGGAGCTTAGCAACGCTTCAAAAGTCAGTGCAAGTTCCCTTCTCTCTGCCAAGCGGCATGCAGACAATTTTGAATCTTCTTCAAAGTCAAGAAAATTGGCTGTTGACACAAGTCCTGGGGCACCGAGGATAGGCAGCCCTGGCAGAAGGCCTGCACTGTCAAGAGAGAGTTCATTTAAGACTATGGATGTGGATAAAGTAAAAAAGGCCAATCTGGTACCTTCATCTGGAAGCCAATCTGCTAATAATTCAAAAGAAGTTACCCGTTCTCCTAGTACTACTGGTCCTGATTCATCCAGAGTTCAAGCACAACTTCAGTTACCTCGTGGTCTT------------------------------------------------------------------------------------------------------------------------CTTTCAAGGTCAGCTACTTTCAACAATGCAAGCTCAAAACCAAAAGTCAAACAGCTACTAGAAGATGCTTTGCAAAAGCACAGGTCAACCAGAGAATCTTCCAGCAGTGCCATGAGAAAAGAGGGG------------TTTACCAAATCAATGTCTTTCAGAACACCAAACTCAGGCCGCTCTACTATGATCGAGTCAAAAGCTAAAATGCCATCACCTAATGTTGCTCGTTTGGAGGACCCAAGAGGACTGAAGCAAGCAAAAGGA---CAAAATATAATTGAGAGGAAAAATTCTTTCAAAGTGGATCGGCATGTGGTAGGTTCATCAGCTGGTGGAACC------AGTATGTCTCTTCCAAAAGCTAATCCAAAAAATGTGTTCCGTGGTGAAAGCACATCATCA------------------------------------------------------------------------------------------------ATTACCTCTGTGAAAAATTCCTATGATCCAAATACTAAACAACGCGATGGAAAACTCAAC---TCTTCCAACTCAAGTTTATCTTCTGCGCATAAAGGATCAGAAGATGCCCTTGTT------TCAGATGGATATGGCGAAATGAAGAAGCTGTCATCACTTTTATCCAGTCGTGTTGGAATCCCTATTTCCAAAGGCAAGCCTACTTCTGCAGAACGAAAGCCCTACCAAGTTGGCCCTAAGGAAGACACAACGGGT---AGTTCTTGTGTCGCCGATGAATCGTGTGGCAATCTTGATATAGTTCTGCACGATGGGTCACGTCAATCCCATGATTCCACAAATCAAGATGGTAAAGCAAAGGATTCTTCTGCTTTCAGATCATCCAAGCAAGTTGCTTTGTCGACAGGTAAAAATATTCGCTGCCACAGATGTAATGAAGTGGGTCACATTGCACAATTTTGCACTGCTTCCAAT------CTTCGC---------TTAAAGGCT------TCTGCTGTAAGAAGTTCAGGGGAGGTGAATAACAAAAACAGT---AAGTGGAAAGATGCGGTAGAGGCTATT---------TCAAGGACTAGACATAAAGACATTAGATTGCTCGATCAATCTGATGATTTATCGATGTCAAGTGCTGATTTGAGTGGTGAAGTAGCCCCTAAAGATCAATTGTCAAGTACTTCAAGTTGTGTGAGGAACTTGTCTTCCCTGGAAAGGACTTCTGATGGTCAGGAGGCCTTGAGGAGTGCAACGGCTGATGCT---AGAACTACGGCCATCATCGATGATAAGCAGCATTCCATCCACTTAACAGAAACACCGTGTGCTTCCAGAGAAGTGAACTTAAATGCCATTTCTACCATTTCT---GATGAGTTGAAGATGAAG------------CGAATGTCAAGTCACGCTTCTTTAACTGCCTACCCTTTAAGAATTTCAGCTATTCCAGAGCATGATTACATATGGCAAGGCGGTTTTGAGTTATGGAGAAGTGGAAGGCTTACTGACTACTTTGGTGGGATTCAAGCACACATATCAACTTGTGCATCACGAAGAGTTCTTGAAGTGGTAAAAAAGTTCCCTTCTAAATTCCGGTTGGAGGAAGTTCCTCGACTGAGCTCATGGCCAAAACAGTTTCAGGGCAAG---GCCACTGAAGATAACATAGCTCTCTACTTTTTTGCTAAAGATCTCGAGAGCTATGATAAGAATTACAAGAAGTTGTTGGATAATATGCTTAAAAATGATTTAGCTCTGAAAGGGGATGTCAATGGTATTGATATTCTGATACTCCCATCAATCCAGCTACCTGAAAAGTCCGAGCGTTGGAACAGAATGTTTTTCCTCTGGGCTGTATTCATAGAGAGGAGGGTGAGTTGCTCAGAATCCGTATCTGGTTCTCAAAAGAGGCTTTGTAGGTCCAGTTTGGACTTGGAGTCCCCAGTCCAATCCCTT---------GTCATGGATGAGCGCAATACATGCCAGAAAACTTGTTCTTATGGGCAAGAAGAAAAGGAACTGTGTCCATATGACGGCTCACCTAAAGCACCTGAA---GCAGTCAGCTCAACTTCTGTGGATTTTCCATTTTTATCCTCC---AAAAGAGGGGATGAGAATTGTTACAACATTACTTCAGTTCAC---AATCAGAAGCCTATGAATTTTCATGAACATAATCACGTAGCAATTGATGGTGCACATTCATCTGAGAAACAGGCTTTGTTTTCTGTTCCTGAAATTCATTCATCAGCTACTGTTAGTCAGCTGACTAGTTTACATGATGGCTCTTCATTGTCAAGTATTTCAATGACCAATGAGCAGATATGCCCAGAAGTGAAAGGCGACAAAACATCCTTGAAGGAAGTCTACAGA---GATTCCAAAATCGAGAAGGATACCCAGCTTCAACCTTGTATTGAACCAGCTGCTGTACAAAATGGATTTAGTAAAGGCAAACTGGTAGTTTTGGATTCTGATTCTTCCAATTGCAGACAAGCAGGATTTTCTTCAAGTGCAGCAGATGGTCGAGATACTTCATATATTTCTTCTAAGATGTTCCGAGGTGGTTCATCTTCTTTTGCTGAACAA---------------------------------------------------------GCAGGAGCTGGGGAGAGGTTGATGGATAATGTAACTTGTGTAGACGCAGAAAGA------------------------------AGGAAAGAGCCAACAGAAAAGGATCGAAGC---AGCTGGGAGTTGAGTCCTAGCATGAAGCTTCCACTCTCAAGTTTTCCACGGAGTATC---------TCAGAAACTTCTGGTGAAATGTCAAAGGAGAGTAGTAAGACAATGCTGTGGGAAGAT---GAGTCATGTTTTCAAGTGGATAAAGAAAACAGTTGCAAGAAAATGAAGAATTGC---AATGATGTGAATTTTCAATCTAGTTCTCATGAACAGATTTTCGGGGATGGG---TCTTCTAAGACGCTTGACCTTGAC---------TTTAAGGAC------CAGAAAGGCGCTTATGCATATGATAACACCATTGACCTTGAAAACTTGATAACTACCGAAAGATACTTGTTTCCGGTTGATACAGGTCACGTCAAGGATTTG---AAGTCAGGCAACTCCATACCATTGCAGGTACTCTCGTCAGATGAAGAGGACTTACCTGAAACTGATGTACCGAACCTTGAGCTTGCATTGGGGGGAGAAAAGAAGCGACCAAAGCGGGGAGTCTCACCTCTGTTAGGTCAGGTAATGGCTGAGAAGAGTAACCAGAGCAAGCTTTTAGATCCTGCAACAGATAATAATGATGATGATTTGTCAGCTTCACTTTCGCTCTCCCTTTCCTTGCCTTTCTCCAAAAAGGAACAAACTGCAAAGTCTGTCACAAAAACAGAGCCTCTCTTGCCCAAGAGGCACCATGTCAACACGTCGCTGCTGCTTTCCGGTGGATTTACAGAGACT
>Csp_1
CACTCGAGATTCGAGAATAGAGTT------GACTCGTATTCCAAATCTATCGCCGTAATCTTGAATGGTGTAGGCCCTTTATACGAAGGTACACTCTTATTGAGTGGCAAAATGCGACACACGGAGCAACAATTTTCTTCTACTAGGTTGCACCTATCTCAAGCGTCATATACTCTTGCCTTACTTTGTCGGGCTAACATGTTTAGATTGACCAGAAAGTCTGCCACTAGTAAC------------CCATACCGTGCATGGGACAATGAGGATTTTTTCCGAAGTGATCGTAATCTTAAAGACCTCTTCGATTCCACTGGCGAACTT---CGGGGACCAGAGGCATCACTCAGTTTCGAGCAATTGATAAACCTCTTGGAACATTTT---------------------------GCTGCACTTGATGAACTTAGTAATGCACTTATTGCCCGCTCAAGTCATGATTCATTTTCAGCTAATGCAGAAAGTAAAGCAACCATGGGGAAATTTGATAGATCT------------------------------------------GAAGATGGTGAGATGCTCGTAAAGGTTTCATCTGGT---------------------------------------------------------------------------------------------------------------------------------------------------------------------------------------------------------------GGACAGTGGAGC------------------------------------------------------------------------------------------------------------------------------------------------------------------------------------------------------------------------------------------------------------------------------------------------------------------------------------------------------------------------------------------------------------------------------------------------------------------------------------------------------------------------CATTGGCCTCCGTTTTCTCAT---------------TCTCGAAGCAGTGGGTCATTCCTTCCGAATGCAGATTCCAAGGATTTAGAAGAAAACCTTTGTTCCCATCTCCCGGGAGAGTGTTCTGCATACTCTGTGGAACACGTGAAATCACCTGTGGCAAGATCAACAAAAAGCAATAGATTTGAC------------------------------TGTGCCACCAGTGTTTCAAATTTTGAAGATAGTAAAGCAAATCTCATCAGAAATAGATCTTCTTCTGGGGCTCTAATGAAAATTCATCCTTGCTTGGAAGCTGAAACTAGCATGGATAGTAAGAATTCTCCAGCCGAAGAGATGAAA------------------------------------------------TCTTCGGACCTAAACGGAAATTCTGGAAGATCCAACGGTTCATTAGACGTGCCTGATAAGCAAGAACTTCCATTACAAGAGCCCATCTTG---GACAACGAACACTCTGCATTGGATATTGTTGAAGATGATGTAAAAGTTTGTGATATCTGTGGGGATGCTGGTCATGAAGAGAAGCTTGCAATTTGTAGTAGATGTGCTGATGGTGCAGAGCACACTTATTGTATGCGAATAATGCTGGATAAAGTTACGGAAGGTGATTGGCTGTGTGAAGGATGCGAACTCGAAGATAATGCCGAGAACCAAAAACTGAATAAGCTCGGAACAATATCAGGAACTCCATCGGTGCCATGCTTGAATGAGAAAAGTTCAAACTGTGGTGCTCCATTCGATCCTAATCTTTCGTCAAACTCAGATACCAAAGCTCCGAATGTAGAGGCAAACAGGGAAACAAAAGTAGTCACAAGTCTCCAAATCTCCTCGAAGAGACATGCTGAAAATTTTGAAGTTACTTCAATGAGCAAAAAACAGGCTCCTGAAAGAAGCGTTGGATCGGTAGAGGCGGGAAGCCCCAGCAGGAAGGTTGCATTGTCTCGCGAGAGTTCAATCAAGAGCGTCGATACGGGGAAAGTAAAGCTAACGCATCCGATGCCATCATCCGGAAGTCACTCTGCTAATTATCCTCAGGAAACTGCTCGTTCTTTCGTTAATTCTGGTCCTAACTCACCAAGGATCGAAGCTCGGCTTCAGTCACCTCGGGGCATT------------------------------------------------------------------------------------------------------------------------CTACTAAAGTCGACTTCTTTCAACAACTTGAACTCAAAACCAAAAGACAAACAGCTGGGACAT---GTTTCTCAAAATAAAAAATTGGCTACAGCATCTGCTATCAGTGGCCCAAAAAAAGATGTCTTGATCAGAAGGATCGGCAAATCAATGTCGTTCAATAACGCAAGCTCGTTCCACTCAAATGCCAAGGAATCAAAATTGAAGATGCAATCTCCAACTCATTCTCGTGCTGAGGATCTAAGATGCTTGAAGCCACCAAAGGAA---CAAATTCTTGTGGAAAGAAAGAATTCTGCCAAATTAGATCACCCTCTGGTCAGTCCATCAATGGCTGTTACC------AGCGGGGCTCTGCCAAAGGCTGCTCAAAAAAATATCCCCCATGGTGAATCTATTCCATCA------------------------------------------------------------------------------------------------ATTTCCTATGCAAGCAAATCTCGTGATCCAAAGGCTGCCCAACGCGATGGGAAATTAAATTCTTCATCCAAACCTACTGTTCTTGTCTCTAATAAGGGATCAGAAAATGCAATTGCT------TCAGCTGGATTTGGTGAAACAAAGAGGCAGTCACCTTGTTTATTCAGTGATTCTGGAGTTCCATCATCAAATGGCATGCGCAATTCTCAGGAAAATAATCTGTATCAAATTGGCCCTAAGGATGACCCTCTAATAAATTCTTCTCGTGCTGTTCATAAACGGGGTGGTAATACTGATGTACTTCCTCAAGATGACTCGTCTCAGTCACGGGTTTTCACCAACCCAGATGGAAAAGCCAGGGATTCTTCTTCTTTCAGGCTAAGTCGGAGTGTTTCAGCTGGCGGTAGTAAAAGTATTCACTGCCACCGATGTAAAGAAACAGGACACATTGCACAATTTTGCTTAAGTGGCAGT------CCATGCGTTTCTTCTCTTGAACCT------TCTTCTGCAAGGAGTTCTAGGGAGGATACCGACAGAAGCAATAAGAAGCTGAAAGATGCCGTGAGAGCTGTTATATCAAAGGGGCCTAGAATAGATGGGAGTCATAAATTGCCTGACCAATCTGATGACTTGTCCATATCGAGTACTGATATGAGCTGGGAAGTTGCTTCTAAGGACCAATTGTCAAGTTCTTCGAGTTGTGTGAGAAATTATTCTTCCTTGGAAGGAACGGTTGATGGGAAAGAATCTTTCAGGAGTTCTACTGCTGATTCTAGTATACCTACAGCCATCATC---ATGAAGCAGCCTGCAGCGCACCCAACAGAAGCAGTATGTGATTACAGAGGGAGAGACTCAATTGGAATTTGTCACCTTACA---GATCAGACTAAATTGAATCCTTGCATGAGAAATTTGCCTAGTCAAGCTTCTATACTGGCAAATCCTTTCAGAAATTCCTCCATTCCGGAGTACAATTACATATGGCAAGGTGGTTTTAGAGTACAGAGAAGTGGCAGACCTCCTGAGGATTGTGATGGGATGCAGGCACACTTGTCAACTTTTGCTTCTCCAAGAGTTCTTGAAGTTGCGGATCAGTTTCCTTGCGAACTGCAATTGGAAGAAGTGCCTCGCCTGAGCTCATGGCCTATGCAGTTTCAGAGCAGTTGTACTGCAGAAGATAACATTGCTCTCTACTTTTTTGCTAGAGATCTTGATAGTTATGAAAGAAATTACAAGAACTTGCTAGAAAATATGCTCAAGAATGATCTAGTGCTCAAAGGAAATATTGACGGGATTGAACTTCTGATTATCCCATCAAACCAACTACCTGAGAAATCTCAGCGTTGGAACAGATTATTTTTTCTCTGGGGTGTATTTGTAGGGAAAAAAACAAATTGCTCAAAAACCCTATCTGGTTCTCAAAAGACACATTGTGAGGGCAGTTCAGTTGTGGTGCCGTCAGACCAT------------------------TGCAACGCTGTATCTCAAAAGATGAGCTCTTATGGACATATAGATAAGGAATTATCCACTTGCGAGGTGCCCAATTTACTAGATGCA---GCCAAATCTAATGCCTCCATGGATTTGCCCCATGGACCGTCTTTTGGAAGAGAGAATAGGGACTTGAACACAAAAGTTGAAACTATT---GCTAAGAAATCGTTAGGTTCTCAAGAGCCTAATCAGGAAGCAGCTGATGGTGTGCTTTCAATGCACACT------GAATGTTCAATTCTTGGAACTCATCCATCAATAAATGTTAACCAGCAGTCTACTTTACTTGATGGTCGTTCCTTGTCGAGGACTCCAATTAGCGACACACAGATGTGCTTGAAAGTAGAAGGAAAAAGCAGCTCCCTGAAAAGAGTCTACGGA---GATTCAGAGAGCAGAAGGGGTATCCAGCTTCAGCCTTGT---------------GTACAAAGTAATCTTAATAAAGGTAAACCAGTACCCATGTACTCAGATACTTCATCT---------------------------------------------------------GACTCATCCATACTACAGCCAGTGAGTTCATCTTTTGTTCAAGAAGCAGGTGTTGAGGACAACCGAGATCAAGAAAGA------------------------AGGAAGGACAAAGAGACGTTAACGAATACCGGAGCTTCTTCAGATATAAACAAA---------------------------CAAATGAGATATCCGAGAGGGCAAGAACCGTGC---AGCTTGGAGTCGAGATTGAGCAGAAAGCGCCTCCACTTGCAAGTCTCTGAGGAAATG------------------------------TCAAAGGACCCAAGTGAAACAGCGGAATGGATAGAGAAGAGAGATTTTACGTCAGTTGACAGGGAACAAGAAAGCAAAAAAATGAAAAGGTGTTATGGCGAATTACTTGCAAGAGAGAGTTCTAGAGAATCGAATTTGGGTGATACACCTTTATATGAGATAAATGACCCATATCCTAAACTCCAAAACAAG------CAGAAAGAAAATTATTTTTCTAATGATACCATAATACCTGGGAACTTGAGAACAACTGAAAGGTATTTCTTTCCAGTGGAATCAGGTCCTGTGAGAGACCTC---CAATCGGGAAACAGTATACCATTGGAAATAATTTCATCAGACGATGAAGACCAAATTGAATTGGATGTCCCGAGTCTCGAACTTGCACTGGGTGCCAAAAAGAATTCATCGAATCTGGGGATATTGCCTTCATTTTTACAGTCAGTGGACAAGAAAAACATTCGACACAGGAGTCAAGATCCAGTGACAGATGGCGGGGATGACGAAACATCTGCCTCTCTTTCCCTCTCTCTTGCTTTCCCTCTCCCTGAGAAGGAACAAACTGGGAATTCCATTTCAAAAACTGAACAGCTCTTACCAGAAAGCCACCATGTTAACACGTCACTGCTTCTCTTTGGTGGCCACACT------
>Csp_2
ATGAGGAGGCATAAGGAGCGAACCATCAAAGATCTCTACGATTCCACTGAAAGGATTTTGGAACCGGAGATCACACCAGTCTTGAAAGGGAGTTGTCGCATACAGGGCCCCATGGATGAGTTAGATCACGTT---GTCTCTACAAAGAAGGGGTCATCTGCAGCTGAAAATAAAATTGGTAAGCATTCTCTGAATGAGAATATTCATATAAGAGCAGAATCTGGGGCATGCAATGTTTGTGCTGCTCCTTGCTCATCTTGTATGCATATGGATCGAACCGTATCCGTCATGGAATCAAAAATTGAGGATGAGTTTTCAGATGAAATCTGTCGGGGAAAGGAGTCTAAA---TGTTCTTCCAATGAAGCTGATGTGGAACCCACTTTTGAGAGCAGAGCATGTTATGCCCACCATCAAACGGCCAGCGAAGTGAGTAACCTACAAAGTGCCAATTCAAGTCATGACTCATTCTCTGAAAATGCAGACAGTAAGGCAAATTTGAGGACCTCCGATGAATCT------------------------------------------GAAGATGTCGAGATGCTCCCAAGGGAATTATCAGGTAGAGCCATTGGGGAAGATAAGCTTCTCATTAGTGCACAC------AATGCTGTTGATCAAAGCGTCTTCATTTCGTCACCTACTGGCAAT------------------GCATCTGATTTAAGTAAAAAGAGCCTTCCC---------------------------------------------------------------------GATCAGTATGTGGAGCAGGGGGGGTTGGAATGTCATGGTGACAACATATCATGTGTTACTGGAATTATGCATACTAATTTACGAGTT---GATAATAATTTGGACTCAAACAAGAAGAATATGTCATGCAGTTCT------------------GTGGCTAGTAACATT------------CAAGTTCAAATTGCTCCTGGTTGTCTTACTGAATTCCATCTTAAAGTAGATGAGAGCCAGCTTGAATCTAGAAAGCCAAATTCAGGCACCATAGAACCTTCCCACAAAAAGAGTTCCAGTATTAGTTCA---------------------------------------------------------------------------------------------------------------------------------------------------------------------------------------------------------------------------------------------------------------------------GCAGCTGCAGATTCCAGGGATTTGGAAGAAAATTCAAGTACTCAGCTCCGTGGAGAACCTGATGAAGCGGTCATGGAATATGTGGAAGCAATT------------------------AATGTCGATGAACAGAAATATGCTATGCTGGAC------TGTGTTAGCATCCTTCCAAATATTGAGGAGAGCAAATCCAATTTTGTTAGAAGTAATTCTTCTTCAGGAGTTGGTATGAAAATTTATCCATGCTTAGAGACTGATACTGAAATGGATGGTGGAAACCTGCCAGCCAAGGCTGTAAAATGTGCA---------------------------------------GAGTCTGCAGACTTAAATGAACAATTTGAAAAACCAGGTACCATGATAAAGAGATCTGATGTGCAGGAAACTCTATTAGAATCTCAGCCAGTCTCTGAGACTGAACATTCAGAATCTGATATTGTGGAGGATGATGTAAAAGTTTGTGATATCTGTGGGGATGCAGGTCGGGAAGAGATGCTTGCCATTTGTAATAGATGTAGTGATGGCGCTGAGCACACCTACTGCATGAAAATAATGCTGAATAAAGTTCCAGAAGGTGATTGGGTATGCGAAGGATGCCAGCTCAAGGAGGATTCTGAAAACCAAAAACCAGATAATTTTGAAACAATAGCAGGAACTTTGAAAGTACCATGCTTGAATGGAGAAAATCAG------------------------------------AAGTTGGACACCAATGTGCTTGATATTGGCGCAAATGGGGCTATAAAGGACATCACTAGTCCACAGGTCTCCGGTATGAAACACAAGGACAACCTAGAAGTTCCTTTGATGACAAAAAAACATGCCCGCGAAGCAAATTCTGGCTCACCAGGGACAGCTAGCCCTAGCAAAAAATCTGTACTATTTCGAGAGGGTTCATTCAAGAACTTGGATACAGGGAAAGTGAAGCCTACCCATCTGATACTATCATCTGGAAGTCCCACTTTTAATAGTTCTCGGGAGATTTCTCGATCTCTTCCTATTTCTGATTTCAACTCACCCAAGATCCAGTCACGGCTTCTGTCACCTCGGGGTGCT------------------------------------------------------------------------------------------------------------------------CTTTCAAAGTCGATTTCTTTCAGCAACTTAGACTCAAAACCAAAAGTCAAGCAGATAATTGAAGATGTTTCTCAGAAGCAAAAATTGCCTAGAGAATCTGCTGCTAGTGACCGAAAAACCAAGGTTTGGAGCAGAACAATCAGCAAATCCATGTCATTCAAGACTACAAGGTCGGTTACCTCAAATGTCAATGAATCAAAATATAAAGTTCAATCTCCTAAC---CTTCGTGCTGAGGATACAAGGGGCTTGAAGCAAACAAAAGAA---CGAAGCCTAATAGAAAGGAAGAATTCTTTTAAATCTGATTCTACTGTGGTCAGTTTATCTCCAAAGGCTGGT------ATCAATGCGCCTCCTCGAGAGGCTCATCAGAAAAATGTTCGTGGTGAAGCTAAGCCATCT------------------------------------------------------------------------------------------------CACTCCTCGCTGACGAATGTCCGTGATGGACAGGCTGGACAACTGGATGGAAAATTGAACACTTCATGCAAATCAACCATTCACGTTATTAATAAAGGATCAGAAAATGCAATTGCTTTG---------------------GTGAAGAAACAGGGT------------------------------------------------AATTCTGTGGAACAGAAACCATCCCAAGTTTCCCTTAAGGAAGACACTACAGGAAACTCATTTTTGGCTGCTGATTGTCTGTGTGGTAAACCTGATGTACTTCTGCAAGATGGCTTGCCTCAATCCTGGGAATCCACCAACCGGGATGGAAAAGCCAGGGATCCTTCTCTTTTAAGTTTATCAAAGAAGACTACTTCAATGAGGAGT------------------------------------------------------------------------CCTCGTGTTTCTGCTTTTCAGCCT------TCTCCAGCAATAAATTCAAGGGATGTGACAAACAAAAGCAACAAGAAGTTGAAGGATGCAGTTGCAGTTGTCATGTCAAAAGAAAGAAGAATATTCAGAAACAGTAAACTGCCTGATCAATGTGATGATTTATGCATGTTGAGTGCTGAGATAGGTGATGAAGTTACGTCCAAGGACCAATTATCAATTTCTTCAAACTGCTTGAAGAATTTGCCATCCTCAGATGGTGCATACTACGGAAAAGAGAATTTAGGGAGCTGTACTGCCCATTCGAGTACAACTACAGCTGTTCCTGATGGG---------------AGCTCAATGGAAGCATTTTGTGCTCCTAGATCAGGAGACTTGAGTTGCATTCCTACACTTTCA---GAGGGGACTAGACTAAAG---CACTACAATAAATTTTCTAGTCAAGCATCTATTATTGGCAGTCAATTAAGAAATTCTGCCATTCCAGAGCATGATTACATATGGCAAGGTGCTTTTGAGGTTCAAGGAAATGGAAGGTGTCCAGAATTTTGTGATGGGATTCAGGCACACTTGTCAACTTGTGCATCAACAAATGTTCTTGAAGTGGCAAACCAGTTTCCGTGCAAACTCTTGGTGGAGGAAGTACGTCGGCTGAGCTCATGGCCAAAACAGTTCCAGGGAAATTGTGTCTCAGAAGATAACATTGCTCTCTACTTTTTTGCCAAAGATATTGAGAGTTATGAAAGTTCGTACAAGAATTTGTTGGAAAACTTGCTGAAGAATGACTTGGCTCTGATCGTGAACTTAGATGGAATTGAACTGCTGATATTCCCATCAAACCAGTTACCTGAGAAATCCCAGCGCTGGAACAGCTTATTTTTCCTTTGGGGTGTATTTAGGGGAAGGCAGGCAAATTGCTTAGGACCCCAATCTGGTTCACCGAAG---TTCTGTGCAGCAAGTTTGGATGGAATACCCTTAGATCATGATCTGTCTACTTCTGTTGAA---------------------------------------------------GAAATATCTACCTGTGAAAGATCACTCAAAGCACTGGAAGCAGCCATGTCCATTGCCTCTGAAGATCTTCTGTCATTGCCATCTCCTGGGAGGGAGGAAAATAATAGTGACTCAAAAGCTTTATTTCTT---AAAAACAAGTCCGTCGGTTTTCTAAACCATATTCAGTCATCAAGC------------------------CATGACACATCTTCATTTCCTGAACTTGCGCCATTGACAAGTGGTGGCCAGCGGGCAAGTTTAATTGATACTGGTTCCTTGTTGAGCACCCAGATGAGTCGCAGGGGATTGTGCTCAAAAGTGAAAAGCAACGCCGTCTCACTAAAAGAAGTCTATAGA---GATTCGGAGGCCAGAAAGGATCCCAAATTTCAACTTCTTACTCAATCAACTAGTGTACAGAGTATACTCAACACATGTGAAGCCATGCCAAGTTGCCTAGATATTTCAAATTGTACACAGTTGAGTTCTCCTTCGATTATACCAGAAAGACGAGATACT------------------------CCAGTTGGATCATTTCCTCATGTTCAAGAAACAGAAGTCGAGCAAAGCAGAGATCTGGAGAATATTTTGGAG------AAATTGAAAGATGCGACGAAGGAGATGATGGAGAATAATGGAACTGCTTTAGAAAGAGACACG---------------------------CAAAGAGCAGATTTCAGGGAAAAAGCACCGAGT---ATGTTGGAATTGAGCTCTAACAGGAAACGACCCTACTCTTCTTCACTTGAGGTAACA------GAAAGTAAATCTTCAGGT------------------------------------------------------------------AGGGAAAATGAATGCAAGAAAATGAAGACAGATTGCAGTAAAACGGATGCTGGGAATAGTTTTGGCGAACTGATTTCGACTTATAAATTTTCATCTGAGATGCATGACCTGGAAATGGAATTG------------------------------GCTAATGGTGATCCCATGGTCCTTGAGAGAGCCAAAAGTGCCGAAAGGTGCTTCTTTCCTGTC---------------CGGGATGTA---CATTCAAGCAATACCCTACAAAGG---------------TTGCACCATGACCCACCGGAATCTGAAGTCCCAAATCTTGAACTTGCATTAGGGGCTGAAAAGAAATCACCCAAGGAG---ATCTTGCCTTGGTTTCTTCAACCAGGAGACAGGAATGGTAACCGAGATAAGCTTCCGGAATCCACACCAGACAATGGAGATGATGAAGTGGCAGCTTCTCTTTCCCTCTCCCTTGCTATCCCTTTCTCCAAAAAAGCAGAAACAACAAAGCCCGTTTCGAAAGCAGAGCAACTCTTCCCTATGCAGCCTGATCTGAACACTTCCTTACATCTATTTGGTAGCTTTCCAGACACT
>Efe_1
------------------------------------------------------------------------------------------------------------------------------------------------------------------------------------------------------------------------------------------------------------------------------------------------------------------------ATGTCAGATGAAAGTGGTCGGGAAAAGGCAGTTAAACGAGGTTCATTTGGTAATGCTAAGTCTAAGTCTGTT---AAGAGCCATACATGTGATGACGAA---CCACAAACAAGTGAGACGAGCAACCTGGTTAGTGCCTGTTCAAGTCATACTTTCTACTCAGAAAATGCTGATGGCAAAGGTGTTGTAAGGGGAGGTGTTATTTCAAGCTCTTGTTTGTACGATGGAAGTAAGATCATGACGTCTGAGGAGCAGGTTGATGGTAATAATGACAGTGGTTGTTCGAGAAGTGGGGTAACTCCTGGAGTTCATTCTCTCCATGGGCTGGTCAATGAGAGTTTTAATCATGTTTGCTTGTCTAATTTGCAGCCAACAAAGGCCCACTCTGCAGTTAAGCTGGATTCTGCCGAAAAGACAAGGACTCCTACTGATTTTGGGGGAAGTTCTCATACGCGATGCATTACCAGGTCTTCAAGAAGGTTAGGAGGTATTGAATCTGTTGATACTAGTAATGATGTGCAATCAAGTCCAAAAGTTTTAGGCGGAGAAACTAGTGGGAAGGATGGGTCTGTTTCTAATTCTGCTTCAGAGTCCAACTCTTCACAATCAAATAGTACATCGAGATGTACTAGAACCAGTTCTGCT------------------AAACATCATGAAAATGCAACAAATGGACATGTGTGCACATCCTCCTCCTATGAGATAAAGGAAACAAAGTTTCATCCTTCCTCC------------CCTGATAAAGTTGATTCAAGGAGATGTGGTGGTGGAAGTAATTTTGAAGAGGAACCCATGTATATGGAGAAAAATGGTGGTTCATCATTAGTTTCAAAACAGGTTGTGGCAAAGACTTCTAATGGTTTGGAAAAAATGAGTTCACTCTGCTCAACACAAAATCAATCTGGTAGATCACCTGGAGTCATTGATGTTCCAGAATATGAGGATTTGTCAGATTCTATGACAGCAAGTACAGTGCTTCTTGCTTCAAAAGAACCACATATTAAAACTGCTCCTGTAGCA------------------------------CAGAATTTGGCCTCTGTCTCTAAGAAT---------------GCAGGTGAACTTATTGAATCTGCAGTTGTACAAGTAGCATCTTCTTCAATATTTCCAGTCATAGCTAGTGGCACAAGTGGAACAACATCATCCTTCAAAGATTCATTATCATCT---------------------------------------------------------GTTGGTTCAGCAACAAAGATCCACCCTTACGCAGAAGCTGAACATGGCCAGGATCCAAATACTGCAAATATTTCC---------ACCGATCGAAATAATACTGCTGGATTATCATCTAAACCTAAACCGAAAGCTGTGCCTGTTAATGGTCATTTTGAAGGATGCACCACCTCGTCTGGTGCATCTGAGAAGCAAGGGAATTTGCAGTTATCACAGCATTCATCTGAGAGTGACCATTCGGACTCTGATTTGGTTGAGGATGATGTAAAAGTTTGTGATATTTGTGGTGATGCTGGTCGTGAAGAGCAGCTTGCTGTTTGTAGCAGATGTAATGATGGTGCAGAGCACACTTATTGCATGCAAGTAATGCTGGATAAAGTTCCAGAGGGTGAATGGCTTTGTGAGCTATGCAAGTCTAAGGAGAACGTTGGAAACCAGAAATCTGATAAGTGTGAAAGTACTGTCTCAGCTTCAAGATTGCCAATTTTGAACGAGAAAAATAAAATCTCTAAAGCCAGTGCAATCTCCAAGAGCTTACCTAAATTGGATCTGAAGGTGCTGGATTTGGACATGAAGCAAACCACAAAACCTGCCACACCAAAATTAGTTGAAGCAGAA---------------------CCTGTTCCTGCAACTAAAAGGCAAGCTTCTGATAGAGGCAATGGATTGCCAAACCTGTGCAGTCCAAATCGGAAATCTTCACTCTTGAGAGAGGGCTCCTTTAAGAATTTAGACACAGGCAAGGTAAAGCTTGTCCCTTCAGTAACTTCATCTGTTGGTCAATCTGCAAAGCATCGTGAGGAGATTGTCACA---------------TATGGTTGTAACTCAAGGATGCAATCCAGATTGCAGTCACCACGAAATAAGTTTTCATCTCCGAGCAATTTGCCTCACAAGCCTGCTCAACTTAGTGACGGTGGAAATTGTTCAAGCCCATCTTCTACTTTGGTTTCTAAGGCCTCTACCCTATTAAAAGATTCAGAGGCTTTATCCAAAACGACTACTTCACAAGGGGTAAAGCCAAAGCCCAAAGTTAAACAGGTACTGGGTGAAGTTCCGCCGAAGCTGCTGTTGGCTAGAAACCATTCCTTTTGTGATAGAAGGAAAGAAGAACCAGTCAAAATGCTGGGTAAATCTTCATCATTCAAATCTAACACAACAGTAAGCTTAAGTTTGGATGATATGAAATCAAAACTGCAATCTCAGAATTCATCCCGTGCTGAAGACTTGAAAACCTTGAAGCAACTCAATGAAGGAGCCAGTTTGATTGGAAGGAAAAACTCTTTTAAGTTGGATCATCCCACGAATGGTTCATCACTGGCAGCTAGTACTGGGAATCTTCATCTTCCAAAGGCTGACACTAAAGCACTGCAATCTGGTACCAAGACAAAATCTGGCAGTGATATGGCGGTATCTTCCAAGAATGCAGAAAAAGCAACAGCCCATGGAAATGGTAACAGGAAAAGGTTGCTGTCTGGTCATGGTGAATATGTAGAACCAAAAAGCAATGAGTTGGATAAAAAGAATGGACTAGTTGATGAAAAACCAAAAAATTTGAATTCTGTAGCAGTTGACACATCG---GTGGGATCTGAAAATCTAGTTGTC------TCTGCTGGTAGT---CAAGTGCAGATTCAAACTCCA---TCTTTCGATGACACTTCAGCTGTTGCTAGTTCTTCTCAACTCAAGATGATGGAACAAAGTCTGCAGCAAGATGCTTCTAAGGAAGACAATCTGATT---GGTTCTCATGTGCCTGATAAGTCGCATTCAAACCTCTCATGTACAGTACAAGAGGGTTTGCTGCAGACAACGGATTTGAGCAACCTGGAAACAAAGTCCAAGGAGCTTTCCTCTTGTGTTCAATCCAGG---AAACTTTTAGCCAATGGTCGAAAGATAAGATGCTTCAGGTGCAAAGAAATAGGGCATATTGCTCAGTTCTGCCCAAATAGGGGAAATGATGCTGGCATTAGTCCTCGTGCTTCTACTGCATCTGCTGTGAGAAGTTCTAAAGAAATAACAGAAAAAAGT------AAATTGGATCATGTTGTGGAGACTGCTTTATCACAGAAAACTAAGAATGTGGAAGGTGATAGGCCATTTATTCTTTCAAATGATGTAGCATCACCTGCCATAGATTTAAATAGTGACTTGGCTTCTAAAACTCCAGTATCAACAGGCCTGGGAGTAGTTTCTGCTGTCACAGACAGCGGAGGTGTTTTGTCATTGGACAAA---------------------------------------------------------------------------------------------------------------------------------------GATGGACAAACACTAGAACCTTGCTTCAGAGAGATGCCATTT------CAGCTTTTTAGGAGTCGTGCAGCATGCTCCGTAATCCCTGAACATAATTATATATGGCAAGGAGACTTTGAGGTGCAGAGGAGTGGGAAGATAGCTGATTTTTGTGATGGAGTTCAAGCACATTTATCAACATGTGCATCACCAAAAGTTATTGAAGCAGCTAATGGGTTTCCTTCTAGAGTGCAGTTGGAAGAAATATCTCGTCTGAGTTTGTGGCCTGTTCAGTTTCAGGCCAAATATCCAACAGAAGATAACATTGCTCTCTACTTTTTTGCCAAGGATGCTGAGAGTTATGAAAGACACTACAAGAAGTTGGTGGAAAATATGTTGGCAAATGATTTGGCTTTGAAAGCTAATGTTAATGGTGTGGAGCTTTTGATATTTACGTCTAACCAGCTGCCTGACAACTCACAGCGCTGGAACAGGTTGTTTTTTCTCTGGGGTATATTCCGAGAAAGGAAAGTTGATTGCTTGGAGCCTGCGAACAGTTCTGTGGAAAAACCTTTTGGAGTTGACAGAGATGTAGCATCATCGTCTAAGGATTTTTTTTCCATGGTAGCTGAAACT---ACAGTTGTATCTAACTTGATACCTCCTGTATTTCTTGGCGAGGATTTGTTCTCTTAT---AGAACATCAGAAGCATCTGAAGCAGCTAAGGCTGTTACCTCTATGCCTATGCCATCTTCGGTTGACCAGTCGTCA------------------------------------------------------AACTCTTTTGGACACAATCAGTCCATC---AAAGATGTACTTCCATCAAAGAAGCAGTCTTCAAGTATAGCTCCTGACATC------AATTCTAACAGTCAGCAGATGGCTTGCCAGCTATCTGGAAATTCACCATGTAAAGTTCCTCAGAACAGCAGGCAA---------------AAGCAATCTGGCATTTCTTTGAAGGAAGGATACAGA---GATTCCCAGATTAGGAAAGATATGGATCAA---TCTTGGCTGCAACAGAGCAAGATGTTGAATGTCGCTGAAAGTAGCAGAGCTTTCCCAGTTGTATCGGAAATG---------------------------------------------CAAGAAGCTCTGTCTGATTCTTCAAAAGATACCAAAGTTGTTTCCTCT------------------------------AACCAGGACCAAGAAAAACTGACAAAGGAAATACAAATGGTTGCCAAAGGCAAGAATGGTGCAGTGCAGGACAACTTCGACAAAAGCAAAATTCAGTTTTTGGTTGATTTGGGTGGACAGGAACCTGCAATAGTTCCTATTAAGAAAGAAAACAGT---GCGTTGGACCTGAGATCCAACTGTAAACGCCAGCATGTTTGCATCTCAGAGAAAACCTTGAAAGCAGGTGAAATAAAGGATGAAGGA---------------------------------------------------ACTACAAATGGGGAACATGAAAGCAAGAGAATCAAAAGAAGC---AGCATCCTGAATTCTAGTGATGGGTTT------------------------------TCACGTGGAATTGATCTCAATTCCTCTTTTCTGGAAAATGAGGAAATG------AATCACACTTTTGATCATGTGGAGGCAGCTGAGTCATCAAAAACTGCAGAAAGATACTTTTTTTCTGTGGAATTTGCGCATGCTCATGAACTT---GAGGCAATCAGCTCCAACTCTTGTCCAGGTTTTAAAAATAATAATGAT---------------GACCCCCCAAATCTTGAACTTGCATTAGGTGCTGGAAAACAA---GTTAGAAAAGGGCTGCCACCCTTATTCCTTAATGTGCTTGAGGAAAGGAGCTGCAAAGACAGCCACTCAGATAAAGGAATA------------GATGGTGGTGCATCATCTCTCTCACTTTCACTTGCTTTTCCTGTGCCTGAGAAGGAGAAGCCTGAAAATTCGGACCCAGCATCGGAAAAGGTTTTTGCAGAGCAGACCCATGTTAACACCTCGTTATGGCTTTTTGGTAGCTGCATGGATTCA
>Efe_2
------------------------------------------------------------------------------------------------------------------------------------------------------------------------------------------------------------------------------------------------------------------------------------------------------------------------ATGTCAGATGAAAGTGGTCGGAAAAAGGCAGTTAAACGAGGTTCATTTGGTAATGCTAACTCTAACTCTGTT---AAGAACGGTACATGTGACGACCAA---CCACAAACAAGTGAGGCGAACAACCTGGTCAGTGCTTGTTCAAGTCATGATTTTTATTCTGAAAATGCTGATGGCAAAGGAGTTGTAAGGGGAGGTGTTAATTCAAGCTCTTGTTTGTATGATGGAAGTAATAACATGATGACTGAGGAGCAGGTTGATGATAATCATGGTAGTGGCTGTTCAAGAAGTGGGGTAACTCCTGGAGTTCATTATCTCCATGAGCTGGTCAATGAGAGTTTTAATCATGTTTCCTTGTCTAATTTGCAACCAACAAAGGGTCTCTCTGCAGTTAAGCTGGATTCTGCAGAAAAGACAAAGAGTTCTACTGATTCTGGTGGAAGTTCTCATACACGAAGCATTACCAGGTCTTCAAGAAGGCTAGGTGGTCTTGAACCTGTTGATACTAGTAACGATGTGCAAACAAATACAAAGGTTTTAAGCGGAGAAACCATTGGGAAGGATGGGTCTGTTTCTAATTCTGCTTCAGAGTCCAATTCTTCACAATCAAATAGTACATCCAGATGTACTAGAATCAATTCTGCT------------------AAGCATCATGAAAATGCAAGAAATGGACATTTGTGCACATCATCCTCCTATGAGATAAAAGAAATAAAGCTTCATTCTTCT---------------TCTTATAATGGTGACTCAAGGAGATGCTATGGAGGAAGTACCTTTGAAGAAGAACCCATGTATATGGAGAAAAATGGCGGTTCATCATTAATTTCAAAAAAAGACGTGTCAGGGACTTTTAATGGTTCCGAAGAAATGAGTGTACTGTGCCCAGCACGAAATCAATCTGGTAGACCACCTGGGGTCATCGATGGTTCAGAATATGAGGATTTGTCTGACTCTATGACGGCAGGTACAGTTCCCCTTGCCTCAAAAGAACCACGTATTAGAACTGCTCCTGTAGCA------------------------------CAGTATTGGGCCTCTGTCTCTAAGAAT---------------GCAGAGGGACTTATTGAATCTACAGCTGTACAGGTAGCATCTTCTTCCATATCTCGAGTCATAGCTAGTGGCACAAGTGGAACAACATCTTCCTTCAAAGATTCTTTATCATCTGTTAACCATTTGAGTTCTGAAAGTACTTCAGCTACTGCCACCCAAAGGAATCCATCTGTTGGTTCAGCAGCAAAAATCCACCCTCATGCAGAACCTGAACATTGCCAGGATCTAAATGCTGCAAATATTTCT---------ACTGATCAAAATAATACTGCTGGTTTATCATCTAAACCTAAACAGAAAGCTGTGCCTGTGAATGGTCAACTTGAAGGGTGCACCACCTCG------TCATCTGAGAAGCATGGGAAATTGCAGTTAGCACAGCCTCTATCTGAGAGTGACCATTCCGACTCTGATTTGATTGAGGATGATGTAAAAGTTTGTGATATTTGTGGTGATGCTGGTCGTGAAGAGCTGCTTGCTGTTTGTAGCAGATGTACTGATGGTGCAGAGCACACTTACTGCATGCAAGTAATGCTGGATAAAGTTCCAGAGGGTGAATGGCTTTGTGAGGACTGCAAGACTAAGGAGAATGATGAAAGCCAGAAATCTGATAAGTGTGAAAGTATAGTCTCAGCTTCAAGGTTTCCAATTTTGAACGAGAAAAATAAAATTTCTAAAGCCAGTGCAATCTTCAAGAGCTTACCTAAGTTGGATCTGAAGGTGCTGGATTTGGACATGAAGCAAACCACAAAACCTGCCACACCAAGGCTAGTTGAAGCAGAA---------------------ACTGTTTCTGCGGCTAAAAGGCAAGCTTCTGATAAAGGCAATGGATCGGTAAATCTGTGCAGTCCAAATAGGAAACCTTCACTCTTGAGAGTGGGCTCCTTTAAGAACTTAGACACAAGCAAGGTAAAACTTGTTCCTTCAGTAACTTCATCTGCTGGTCAATCTGCAAAGCATCCTGAGGAGACTGGCACA---------------TATGGTTGTAACTCAAGGATGCAATCCAGATTGCAGTCACCACGAAATAAGTTTTCACCGTTGAGCAAATTTCCTAACAAGTGTGCTCAATTTTGTGACGGTGGAAATTGTTCAAGTCCGTCTTCTACTTTGGTTTCTAAGGCCTCTACCCTATTAAAGGGTTCAGAGGCTTTATCCAAAATGACTACTTCACAAGGTGTAAAATCAAAGCCCAAGGTTAAACAAGTACTGGATGAAGTTCCGTCGAAGCAGCTGTTGGCTAGAAACTCTTCCTTTTGTGATAGAAGGAAAGAA---CCAGTCAAAGTGCTTGGTAAATCTGCATCATACAAATCTACCACATCAGTAAGCTTAAGTTTGGATGATATGAAATCAAAACTGCAATCTCAAAATTCATCCCGTGCTGAAGACTTGAAAAGCTTGAAGCAACTCAATGAAGGAGCTAGTCTGATTGGAAGGAAAAACTCTTTTAAGTTGGATCATCCCATGAATGGTTCATCACTGGTTGCTAGTTTTGGCAATCTCCATCTTCCAAAGTCTGACACTAAATCACTGCAATCTGATGCCATGACAAAAGCTGCCAGTGATATGGTGGTAGCTTCCAAGAATACAGAAAAAGCAACAGCCTATGGAAACGGTAACAGGAAAAGGTTGCTATCTGGTCATGGTGAATATGTGGCACCAAAAGGCAATGAGTTGGATAAAAAGAATGGACTGGTTGATGAAATACCAAAAATGTTGAAGTCTGTAACCGCTGACACATCA---GTGAGATCTGAAAGCCTACTTGTC------TCTGCTGGTAGT---CAAGTGCAGGTTCAAACTCCA---TCTTTCGATGACACTTCAGCTGTTGCTAATTCTTCTCAACACAAGATGATGGAACAAAATCTGCAGCAAGGTGGTTCTAAGGAAGATAACCTGATT---GGTTCTCATATGCCTGATAAGTTACATTCAAATCCCTCATGTACAGTACAAGAGGGTTTGCTGCAGACAAGGGATTTAAGCAACCTGGAAACAAAGTCCAAGGAGCTTTCCTCTTGTGTTCAATCCAGG---AAAAAATTAGCTAATGGCCGAAAAATAAGATGTTTCAAGTGCAAAGAAATAGGGCACATTGCTCAGTTCTGCTCAAATAAGGGAAATGATGCTGGCATTAGTCCTCGTGCTTCTACTGCATCTGCTGTG---AGTTCTAAAGAAATGACGGGAAAAAGT------AAATTGGATCATGCTGTGGAGACCGTTTTATCACATAAAACTAAGAATGGAGAAGGTGATAGGCTGTTTATTCTTTCAAATGATGTAGCATTACCTGCCACAGATTTAAACAACGACTTGGCTTCTAAAGCTCCAGTATCAACAGGCCTAGGAGTAGTTTCTGCTGTCACAGACAGCAGAGGTGTTTTGTCATTGGAAAAA---------------------------------------------------------------------------------------------------------------------------------------GATGGACAAAGACTAGAACCTTGCTTCAGACAGATGCTATTT------CAGCCTTTTAGGAGTCGTGCAACATGCTCCGTAATCCCTGAACATCATTATATATGGCAAGGAGGTTTCCAGGTGCAGAAGAGTGGGAAGATAGCTGATTTTTTTGATGGAGTTCAAGCACATTTATCAACATGTGCATCACCAAAAGTTGTTGAAGCAGCTAATGGGTTTCCTTCTAGAGTGCATCTGGAAGAAATATCTCGTTTGAGTTTGTGGCCTGTTCAGTTTCATGCCAAATTTCCAACAGAGGATAACATTGCTCTTTACTTTTTCGCCAAGGATGTTGAGAGTTATGAAAGAGACTACAAGAAGTTGGTAGAAAATATGCTGACAAATGATTTGGCTTTGAAAGCTAATGTTGGTGGTGTTGAGCTTTTGATATTTACATCTAACCAGCTGCCTGACAACTCACAGCGCTGGAACAGGTTATTTTTTCTCTGGGGTATATTCCGAGAAAAGAAAGTTGACTGCTCGGAGCCTGTGAACAGTTCTGTGGAAAAACCTTTTGGAGTTGACAGAGATGTAGCGTCATCATCTAAGGATTTTTATCCCATGGTAGCTGAAACT---GCGGTTGTATGCAAGTTGACACCTTCTGCATTTCTTGGCGAGGATTTGTCCTCTTAT---AGAACATCAGAAGCATCTGAAGCAGCTAAGGCTGTTACCTCTATCAGTTTGCCATCTTTAGTTGGCCAGTCGTCA------------------------------------------------------GATTCTTTTGAACACAACCAGTCCATC---AAAGATGTACTCCCATCAAAGAAGCAGTCTTCAATTTTAACTCCTGACAAC------AATACTAAGAGTCAGCAGATGGCTTGCCAGCTATCTGGAAATTCACCATGTAAAGTTCCTCAGGACAGCAGGCAA---------------AAGCAATCTGGCATTTCTTTGAAGGAAGGACACAGA---GATTCCCAGATTTGGAATGATGTGAATCAT---TCCTGCCTGCAACTGAGCAAGATATTGAATGTTGCTGAAAGTAGCAGAGCTTCCCCAGCTGTATCAGAAACG---------------------------------------------CAAGAAGCTTCCTCTGATTCTTCAAAAGATACCAAAGTTGTTTTCCTT------------------------------AACCGGGACCAGGAGAAACTGACAAAGGAAATACAAATGGTTGTCAAAGGCAAAGATGGTGCAGTAGAGGACAACTTTGAGAAAAAAAAAAATCAGCTTTTGGTTGATTTGGGTGGGCAGGAACCTGCAATAGTTCCTATTAAGAAAGAAAACAGT---GCGTTGAACCTGAGATCCAACTGCAAGCGCCAACATGTTTTCTTCTCGGAGAAAACCTTGAAGGCAGGTGAAATAAAGGATGAAGAA---------------------------------------------------ACTACAAATGGGGAGCATGAAAACAAAAGAATAAAAAGAGGC---AGCATCCTGACTTCCAGTGACGGGTTT------------------------------TCACGTGGAATTGATCTCAACTCCTCTTTTCTGGAAAATGAGGATATTAAAGTAGATCACACTTTTGATCATGTGGAGACAGCTGAGTCACCAAAAACTGTCGAAAATTCCTTTTTTCCCGTGGAATTTGGGCATGATCACGATCTT---GGGGCAAGCAGCTCCATCTCTTGGCCCGGTTTAAAAAATAATAATGAT---------------GATCCCCCAAATCTTGAACTTGCATTAGGTGGTGGAAAACAA---GTGAAGAAAGGGTTGCTACCCTTATTCCTTAATGTGCTTGATGGAAGGGGCTGCAAAGACGGCCATTCAGATAAAGGAATAGAT---GGTGCTGATGGTGGTGCATCGTCTCTCTCACTTTCACTTGCTTTTCCTGTGCCTGAGAAGGAGAAGTCTGAAAATCCAGGCTCAGCATCAGAAAAGGTTTTTGCAGGGCAGACCCATGTTAACACCTCGTTATGGCTTTTTGGTAGTTGCATAGATTCA
>Efe_3
ATGGCAGGACGGAAGCATCGGACCTTGGAAGAGTTGTACAGAGTTATCCCGAAGATCGCAAAACCGACGGTTACTCCAGTGTTGCAGGGTATTTATCGCATCCAAGGACCAGAAGATGAGTTAGAACTTACT------------------ACTGGAACAAGTAAGGAAACACCTTTAGTTAAAATAAGTCCATACGAGGATATTCATTTTAGAACTGAACTTGGAATTCCTGGAGCATGTGTAGCACCATGTTCATCCTGTACAGGTAGCCCTTATACTGCATCAGATATT------------------GAGATGTCAGATGAAAGTGGTGAGAGAAAGGTGGTCAAGCGTGTTTCTTTTGATGATGCTGAACCACATCTTCTG---AGGAGCAGCACGTGTGATGATCAA---CCACAAACAAGTGATACGAGTAACTTTATTAGTGCTTGTTCAAGTCGGGACTCCTTTTCTGAAAATGTGGATAGCAAAGGGACTCGAAGACTGTGTGATACTTCAAATGCCTTTTTGTGTGATGGGAGTAAGCTACTGACATCTGAGGAACAAGTTGACGATAATCATACTGGTGGCTTTTCAAAAAGTGGGTTGCATAATGGGCTTCATACTGTGTGTGAGTTAGTAAATGGCAGTCGACATGATGAC---TCGTGTCATGCAGGGAAAATGGAAACTAACTCTAATTCTACCCCAGATCCTTGTCATAATAGAAATAGCACCTGTGAGTCTCTCGGAGATTCACATAAACAAGCCACTAACTGGTCTTTGAGGCAGCTATTACATGTGGATACTGTCAAGACTAGTAAAGATACTCAAACATTGACAAAGGTTCTATGCAGGGGAACCAGTGGGAAAGATCAATCTCTTTCTAATACTGTTTCCGACACCACCTCTGCACAGTCTAATGTTACATCTCATTCAACTGGAACAGCATCTTCC------------------AAGTGTCCTGAAGAAATACTAAATAGTGATGATAATATATCACATCTATCGGAGGGTGGGGAACTGAAGATTCTTCCTTGT------------------GATCATCATGTTGAATCAAGGATCTCTGGGACAAGTAAT---TCTAAAGATGGTGTATCTGTGGAGAAAAGAACTAGTTTCTCAATGGTTTCTACAAGTGTTTTGTCCAAATCTTCTGAT------GATGGAATGGATTTATTATGCTCATCAACTAACAGTTCTCTTGTTGAATTGCTTGAAGTCAATATTTCCACCGATACAAGTTTGCCTGGTCATGTGAAAACGGGCTCAAAATATCTTCCCATAGAAGAGCCTGATATGGAAAATAAACCGATGTCTATGAGGAGTTTGGATGCGGTAATCCCA---TCTGCCTGCAAGGAATTGGAGGAAATCTCAAAGTTGGATAAAAAAGAAGAACCTGCT---GCATCTACTTTGGAATTGCAAGGGACAGCCATC------------------GACACAGATGAAACCAAATTGGTCACCAAAGAT------TCATTGGATATGCTATCAGGATCTGATGGTCCTCCAGTTAATGCTGTGCTAAGAAGCTCACCCCTTGTCCGAGAGGCAAAGGTCTACCCATACATGGAAACTGAACATGGCAAGGTTCCTCTTCATGCAAGTATCGTTGTTGCTGTATCTGAAGAAAATGCTATTGCTTTCCCATCATTACAGTCTGCAGATAAACCATTGGCTGCCAAGAATCCATGT------------------TTAAAGCATACTGACTCAGCTGATGCATCTGAGAAGCAAGAGCCGCAATCTGAGAGTGAACATACCGAATCTGACCTCGGTGAGACTGATGTAAAAGTTTGTGATATTTGTGGTGATGCTGGTCGTGAAGAACAACTGGCTGTTTGTAGCAGATGCAATGATGGCGCAGAGCATACTTACTGCATGAAAATAATGCTGGAAAAGGTTCCAGAAGGTGAATGGCTTTGTGAAGAATGCAAGTATAAGGAGAAT---GAATGCGAAAAATCTGATAATTCTGAAAGCTCTTTACCAGCTTCAAAGGTGCCATGTGCCAGTGAGAAGAATAAATTTCCCAAGAGCATCTTCACTCCAGAGTGTCCATCTAAATTGGAACCTAGGTTTCCAGGTGTAGAGACAAGGAAAACAACTGAACGTCTCACACCACCACTAATTTCTGCCAAGAGGCACGTGGATAGTTTAGAAGTTAATATTGCCACCAAAAAACAAGCTATTGAAGCA---GTAAAAACACCAGGTTCATCCAGCCTCAGTAGGAAAACATTGTTTTTGAGAGATGGTTCTTTTAAGAATTTAGACAAGAACAAGGTCAAGCGTGCCCATCAATTACCCTTAGCTGGTGGAAAGACTTCAAACCAGTCTGAAGAGGTTTACTTGTCCACTACACATGTT------------------------TCTAGGTTGCAATCACCTCGTGCTATGTTTGCATCACATGAT------------AAAGACCTTCAGTTCAGTAACAGTGGAAAGATGTTGTATGGATCTTCTGATTCAGCTTCCATGGTTGGTTCGTCGTCCAAGGGTACAGAAGGCTTATCAAAAGTATTTGGTTCACAGGGCATGAAGCCAAAGCCAAAAGTTATACAAATTCTTGAAGAAGTTCCAAAGAAGCAG---------------TCTGCTTCCGTTGACAGTAGAAAAGAAGGATTAATCAGAACAGTCAGTAAATCTCCGTCATCTAAATCTATAACC---AGCACACGTAACTCGAATGTTGATAATTTGAAATCAGAATCTCAGAATCTATTATCTGCTAGAGACTCAAAAAGCTTGAAACAATTCAAGGAAGGTTCCAATCTAATTGGAAGACAAAATTCTCTTAAATTAGATCCTTTCACTAATGGTTCTATACCAACAGTAAGTAGT---CACAATTCTGTTCCGAAGTCTGGCATAATGGTTGCAGAATCTGATGCCAAAACAAGACTGTCTACCGACGTGTCACTAACACCCAAGGACGCAGAGAAAAACACAGCCTTCGAAACTAGTAACAGGAAGCTGGTATCATCACATCATGGCGAAAATATGGCACGTGTGAGCAGTCAGTTTGATAAAAGGGCCGAGTTAGTTGTGGAGACACCAAAG---TTGATTGCTGTAGCTTTTGATACATCATTGCAGGGACTAAGAAATACAGTTACT------TCTGTTGGAAATATGGACGTGAGGAAGCAGACACCTTCATATGTGGACGATACCTCAAGTATGTCCAGTCCTGTTGAACATAAAGTGATAGAAAATAATCTTCATCAAGCATGTCTGGTGGAAGATGGTCCAGTT---AGTTCAATTATGCCTGACAAATCATTTTCAGTTCCT---------------CTTCATGCACTGCAACCTGGAGACTCCAGCAACCTAGAAGCGAAATTAAAGGAACCTGCCTCTTTTGGTCGTTTGAGG---AATTTTTCAGCTAACACTCGAAAAATCAGATGCTTCAAGTGTAACGAACTTGGCCATATTGCACAATTCTGCCCAAACAAGGGCATTGACGTTTCTGTTAGCACTCGCACACCTGTTAGCTCTAATGTAAGAGATTCAAGAGAATTGGCAGGCAATAGC------AAGTGGACTCATACTGTAGAGAATGTTTTGCCCCACAGAACCTGCAACCATGAGAATGGTAGA---------------------CCATCCCTGCCCGCAAATGCTGAGAATAATGAACTGGCTCCTAGAAGTTTGACGCTGACAACAAGTTCACTAAGTGGGAGTTTTTCATCGCTGGGAAAGGTGGTTGATGTTGAGGGGTTAATGAAGAGACCAGCAGCTTCC---------------------------------------------------------------------------------------------------------------GACGGTAACAAAACAGAGATCCTTTTGAGAGAACGGCATTTG------CTGCCTTCTACCAGTCCTACGACCAGTTCAGCTATTCCAGTACATGATTTTACGTGGCAAGGAAGCTTTGAGGTTCAGAGAAGTGGGAAACTTGCTGATACTTGTGATGGTATTCAAGCACATTTGTCCACTTGTGCATCACCCAAAGTTCTTCAAGCAGCCAAGAAGTTCCCTCCTAAAGTGCAGTTGGAAGAAATATATCGCTCGAGTTCATGGCCTGTGCATTTTCAGGCCAAATGTCCAACGGAAGATAACATTGCTGTCTATTTTTTTGCTAAAGATGCTTTGAGTTATGAAAGAAACTACAAGAAGTTGTTGCAAAATATGCTGAGGAATGATTTGGCCCTGAAGGCTAATTTTGATGGAGTGGAACTTTTGATATTCACATCCAACCAGCTTCCTGATAAATCACAGCGCTGGAACAGGTTACTTTTCCTTTGGGGTGTATTCCGGGAAAGAGTAGTTGGTCGTACAGATACTGCCATCGGCTCCCTGAGAAAACCAGTG---------ACAGATGTGGAATCATCAAGTCAAGATTTTTCCTCAACTATGACTTCA------------GTGTCAACATTGCCTCTCCATGTCCAAATAAATAAAGACTTGCTGCCTTCAGAAAATGATCTTGTAGCT---------GTTAAGACTACTGCCTCGGAGACATTGTCATCATTAGCACCTCTGTGGAGTGGTCAGAGGAATACTGACATCCAA---------------GGGAATATGCCTTCAGGCTTTTATAAATCTAACCGGTCCATTTCAGATACTGTAGTACCACTGGAAGCACAATGTCCAGATGCAGGATTGGACATCAGTCCTCCAACAAATACCTTTCAGACGGACTGCCAGACCTTGACAAAACCATCATCTAGGTCTCCCCACAGCAGCGGGGAAGGGCATGATTGCTTGAGAGGCGATGATACTTGTCCGGTTGAAGTGTACATG---GACTCTAGGAGCATGAAAGTGATGGAGCTA---CCTAACACCCAACGAAGTGAAATGCAAGATTTTCCCAATTGTGGGACTAGTTTGCTGAGAGTTTCAAACACA---------------------------------------------AAAGAAGCGTCTTCTGAATTTCCAAAAGATGCTAATCTCACAACCTGC------------------------------AATCAGGACCAGAAGAAGTTGACAGAGAACGATGGTTCTAAAGGCAGTAGCAAATCTGCAGAAGCATGTGACAGCAGCCAAAAAAGGAATAATCCCGTGTTTACTGAATCCGTCACAGCCAAACAAGAGTTATTTCCCATTAAGGGAGAAACCTAT---TCCTTGGATTTTAGGTCTCAGTGCAAGCGCCAACATTCTCACTCTTCACAAAAATCGTTTCTGGTTAATGAAACAAAGGAT---------------------------------------------------------GAAGCAAATGAAGAGCAAGATTACAAAAGACTGAAGACAGAC---AGTGGACTGAAGATCGGTGATCACAGAACC------------------TGTGCTCCTTCAGTGATTTATGATCTTAATTCAAGATTTTCAGATTATGAAGATACAAAATTAGATCGTACTTTTGATGATAGGCAGACAGATGAGTTGTCTAGAACTCCTGAAAGAAGCTTTTTTTCAGTAGATTTTGGTCATGCTCGAGATTGT---GAAGCAAGCAGCTCGGGTGCCCGTCCGGGATTTTTGTGTAGTGATGATGGT---TCAGGACCAGATATGCCTGATCTTGAACTTGCATTAGGTGCTGGAAGAAAAAAACCAAAGAGAGGCTTGCTACCCTTGTTTTGTCATGTACTTGATAAAAGCAACAACTCAGGAGCAAGAAAAGACTCCAGTAATGCAAGTGATGATGATGATGCTGCATCACGTCTCTCGCTATCACTTGCTTTCTCTGCACCAGTGAAGGAAAGGACTCAAAAAAACCAGGCTCGACATTGGAAAAGCTTCTGCCAGAGAGACCTCGTA---------------------------------------
>Egu_1
---------------------------------------------------------------------------------------------------------------------------------------------------------------------------------------ATGTTTATAAACAATAGTCTTCAAATGAAGGCAGAATCTGGGACATGCAACGTTTGCTCTGCTCCTTGCACCTCTTGTGTGCATCGTAACATG------TCAGCCTCATTGTCAAAAGTTGAGTGTGGC---------------TGCGAGAGAAAAGAAACGGATAGGTGGTCATTCATTGGGGCCGATGTGTTGCCTCCTCCTAGGAGCAGAGCATGCAATGACCAACAGCATGCAGCTAGTGAAATAAGCAATTTATTAAGCACAAGCTCCAGTCATGATTCGTATTCTGAGAATGTTGAAAGTAAAGCAATAATGAGGGCTTCTGCTACATGT---GCA---------------------------------TGTGAAGATGTTGACATGCCTCCAAAAGTTTCTTCAGGTGATGCAGCAGTGGAAGATCAGCCTCTTCCT---------------------------AGAATGGCTACTAGCAACCATCATGGACTAAATCCCTCATGCTGTCACTCTGCACCAAATTTGCACCATGGGCAATTATTA---------------------------------------------------------------------CATGAATATGAAGAGCAGCATGGAGTAGAATGCCATGGGGATAATATGTCATGCGTCACTGGAGTCAAAGATGCCAATGTGCCAGCGTGTGATCATAATGCTGACATGGACAAGAAAGATACATCATGTAGTTCTGCATCAACCTGTGATATGCTTGCTAAA---------AAAAATGAACTGGAGGTACTGGTGGGTGCCCATCATGTATCTCATCATCATGAAATAGAAGCGAGTGAGAGTAAATCAGCAGAACTATATGCCTGCCCTAGGGAATCTTTGAGGAAGAAGAACTCTGGTTCTAGCTCT------------------------GTGAATGCTGGCTTTTCTCACAAGTCTGACCTGGCAGAGTTCCCTACCACAAAAAAA---------------------------------------------------------------------------------------------------------------GAATCCTCTCCCAAAGTGCCATCTTCGCATTCCCCT---------------TGTCAAAATGCATATGTTGAACTCAGT---CCTGATTCGAAGGATTTGGAAGGATATCTGACTTTTCAACATCAAGGAGAACCTACTGAATGCTCGATGAATGATGTGAAATCTTCTTCTGTAAGACCATTGGTTTCCATGAGTATTGATAGACAGAAATCTGCTGCACTA------------------------CCAAATGATGAAGATTGTAAACTGAGTCAGATCCGAGTTGACTCCTCATCAAGGACTCTAAAGGACCATGATTCATGCTCTGAAGCTGAAATTGCCATGGATGGTGAGAAACCAGCTGTTGAATCTACTAAA------------------------------------------------TGCAGTAACAATGGTGAGCAATTTGGAAAGAATACTTCCTTGTTGGAGGCATCCAATGTGCAAGAGCCTGACATTCAACATCAGCTGATCAAGGAGGGGGAAAATTCTGAATCAGACAGTGGATTATATGATGTAAAGGTATGTGATATATGTGGGGATGCAGGTGTGGAGGAACTTCTGGCCATATGTAGTAGATGCAGTGATGGTGCAGAGCACACTTACTGCATGCATATTAAGTTGGACAAAATTCCAGAAGGTGAATGGCTTTGTGAAGAATGCCACCTCAAGGAGGATGCTGAAAATAAAAAAGTTGATAAATCTGATTCAATTTCTGGAACATCAAAAGCAGACAACTTGAAAGAAAAAAGTCAGGATTTTGGAAGTAATTACAACCCTACAAATATAGCTAAGTTGGATATTGGAGCTACTGGTACAGAAGTAAGAGGGCCTACCAAAGGAATACGAAGTCCACAAAAATCAGGCAATATGCATGCAGACAGTCAGGAGGTTAATTCAATGAACAGCAAAAAGATTTCTGAGATGGATGGTGGGTCCATAGGAACAACCAGTCCAAGGAAAAATGCTGTCTTGTCTCGAGAAAGTTCATTTAAGGGCCTGGATATGGGAAAGGTAAAGCCAACCAACCTGGCTTCATCCCCCAGATGTCCGTTGGCAAATACTTTCCCGGCCATCTCCCGCTCACATATGTCAAGC---TCTAACCCATCAAGAGTTGAAGCGCAACTTCATTCACCTCGAGGGCCT------------------------------------------------------------------------------------------------------------------------CTCTCCAAGCAGCTGTCATTTAATAACTCAAACATGAAGCCAAAAGTCAGACAGTTGATTGATAATTTACCTCAGAAGCAAAAGATGACAAGAGAATATGTTTCCAGCAACAGTAGGAAGGATGGAGTAGTTAAAACAATGATGAAATCTGCATCATTTAAAAGTGTGAGCTCAGGCCGCTCCAAT---GTTGAATCAGTAAATAAAATGCAATCGCTTAATTCACCTCGAGCTGCTGAACCTAAAGGTTGGAAACCAGTGAAAGAA---AGGAATATGATGGAAAGGAAGAATTCTTTTGTGCTAGATCGTCCTGTTGTTAGTCCATCACCATCAGCTGGC---------ACATCTGTCCCAAAGATG---------------------------------------------------------------------------------------------------------------------------------------------------------------GATCTGAAGAGTTCACAGCATAATGGAAATTTAAGTAATAAGTCTGAA---------------------AAAGGATCAGAAAATGTGAAGGAT------TCAGTAGGGCATAATGAAGTGAAGAAGCAAACATCA------------------AATACATTTAAAAGATATGAATTGTGCAATGCTGAG------------------------------GAAGATTCTCATGCA---AATCCATCTGCTATTGATAGATCATGCTGTGATGCTGACTCAGTTTTGCAACGCAGTGTGACTCAGGTTCCAGAATCCTCCCCTAGAGAACATAAAATCAAGGACTCTTCCCATTCTAGCACTTCAAGGCAGGTGTCTTCAAGTGGCAGCCGAGTATTACGTTGTCATAAATGTAATGAAACAGGCCACACAACGCAGTTCTGCCCAATTGACAAA------CTTAGCATATCTGCTCTTAAACCT------TCTACTGACCGAAATTTAAGGGAAGGCAGTAATAATAGCAAT---AAGTGCAGAGATGCAATGGAAGCTGCA---------AAAATGAGAACAAAGAAGAGCAATAAATTGCCAGACCAGTCT---GCATGTTCAATGCCAAGTACTGAAGTGAGTTATGAAGTGGCTTCCAAAGATTTCCAGTCTAGTTCTAGTGGT---CTGAAGAGCTTGCCT---CAGGAAGGGACATCTGATGGACAAGTTATTTTGCGATGCTCTGATGCTGATTTGGGCCGAAGAGAACCTGCTATTGATGCA---CAGCAAGCAAAACACGCAGTTGAAGCCTCATTTCTTCCTAAAGAATGTGATTCAAATGCCATTCCTACCAATTCT---GATAGTTTGAATGCGAATTCTTCTACTCAAATTTTGCCTGATCAATCTTCTTTACTTGCAAATCCATTTAGACCTTCAATAATCCCAGAAATTGAATATATATGGCAAGGTGGTTTTGAGGTGCTTAGGACCGGAAAACTTCCTGAATTTTTTGATGGGATTCAAGCTCACTTGTCAACCTGTGCATCACCTAAAGTGCTTGAAGTGGTCAGCCATTTTCCTGGCAAACTGCAATTGGATGAAGTTCCTTGCCTTAGGTTGTGGCCAGTGCAGTTTCAGGGAATGAGCCCCAAGGAAGATAATATTGCCCTTTTATTCTTTGCTAAAGACATCGAGAGTTATGAAAGTGCTTATGGGAAGCTGTTGGAAAATATGCTTAAAAATGATTTAGCCCTTCGAGGGAACATCAATGAGTTGGAGCTACTTATTTTCCCGTCAAATAAGCTACCAGAAAACTGCCAACGTTGGAACATGTTATTCTTCCTCTGGGGTGTCTTTAGAGGAAGGACG---GAATGCTCAAAAGTTCTGCCAGATTTACAGAAGCAGCCTTGTCGGCCAAAGTTAAGCACAGATCCTTTGGCTCAAGAAATTTCTTTCCCTTTCTTTGAAGCT---TCTACCTCTCAGAAAATAAATTCCCATGAGAGTTCAGATAAGGAATTTTCTAGGAGTGATAGATTGCTGAAGGTGAAGGCA---ATAAAATCCAGTATTCAGGTGGATTGTCTGCCTATTTCTTCTTCCGGTATCCAGGATAGGATCTGCAACACACATGAGTCTTCTTTTGTTCAAAATACTTCATGT------------------CAGCTAGCTGCTGAGAGTCAACAGCCATCA------CAGCTTGCTTCATCATTTCCTGTAAGCTGCTTGTCGGATAGACTATGCCAGCCACGCAGCTCGCTTGGTGCTTGTCATGTGCCTGACCTTCAAATGAGTGCTACGGAATTGTGCCCTGCTTTGGAAAGGGAGGCTACTTTCCTGTGGAACTCTGGCAGT---GATATTGACGGCAAAACTCCAGTTCACATT------------CATGCAACTACAATAGAA---------AATCTGAACAGAGCTTTGCCTGCA---------------------------------------------------------------------------------CGATCAACACACTCAATTTCTTCATATTTTGGGCAA------GGTGGTGAAGGCAGCAGAAATTGTGATACA------------------------ATGAGGGAGAAAGAAAGATTAATGAAAGATGAAGCTGGGTCAGATAATGAGCAA------------------------------CAGGAACATCATATGGAGATTGATAAGCTC---AGCTGGGAGTCAAGGCCTAGAAAGAAACGTGCATACTCGCCTTCCATAGAGACAGTT---------ACACACACTTTTTGTGAATCCTCAAAGAGTACTGATGAAATGATGCTTTGGAGTGAGAGAGCAAACTTCAGTTCTCTTAAAAATGAAAAAGAATACAAGAAGATTAGGAGTTGC---AGCGAGAGACATGCT---------TCTAGGGATGCAAATGGATCTAGTAGTTTATTG------TTATGTCCTTTGCTACCTAGCTACATCAATGAGAAG---CAGCACATGGATGGTTTCTGCAATGGAACAGAAATGGCTGAGAACACAAGGAGTGCTGAAAGATACTTCTTTCCTGTGGATCCGGGTTCTGTGAGAAATGTT---GTATCAGAGAACATG---------CATGTTCTTTCTTTGGACAATGAAGCATTCCCAGAATCCAGTGCTCCAGATCTTGAACTTGCACTAGGAGGCAAGAAAAAATCATCAGAAAACGGAGTCTTGTCATTGCTTTTCCCTTTGGTTGACAGAAAAGGCAGCCGGGATAAACTGCTGGGTCCTGCAATGGATGATGAAGATGAT---ATGTCAGCATCACTCTCTCTATCTCTGGCTTTTCCTGGCACAGAAAGGAAACAAACAGACAAATCCATTAATAAGAACCGAGCAACTTTTGCT---------------GGAGAGGCCTTG---------------------------
>Egu_2
ATGAATAACTGCCGCGGACGGCCGCTGAAGGAGCTGTATGATGCCACGAGGAAGCTCTCAGAACCGGAGATCACTCCAGTATTGCAAGGGACATATCGCATCCAAGGACCTATTGACGAGGCTAACTATGATCTACAGAGGACAGATTCGGGTGATTCTCCAGTTGAAGAAAGA------CACTTACTTGTGAATGAAAAACTTCACGTCAGAGCAGAACCTGGTACGTGCAACATATGTTCTGCTCCTTGCACATCTTGTCTGCACTTAAAGCGAACTGTGCTGATCATGGAAACAAAAATTGAGGATGATCTTTCACATGACACTTCTCGGAGAGCAGAAGATAATGGTTGTTCTGTTATT---GGTGACAAAGGGTCGAATTATGAGAGCAGAGAATGTGATGACCAGCAGCATGAATCTAGCGAAACTACTAATTTTCTAAGCTCTACTTCAAGTCATGGTTCATGCTTTGAAAATTTTGAAAGTAAAGCAAGATTCAGAATCTTAATGATGGATGATGGA---------------------------------TCGGAAGATGTTAAAACACCCCATAAGGAATCTTCAGATGAAACAGTTAAG------------------------------------TTTCCCTTGCAGCAAACCACTGTTTCTGCTGATAGTGCCCTTCCCGTTCACAGCCAGACAACATGTGATCTGCACCATAAAACACTCTCA---------------------------------------------------------------------GATATCGTTGATGAGCAACATGTGTTAGAATGCCATGGGGATGGCATTTCATGTATTACTGGTACTAAGAATACCAGCACTGCAGTCCATGCTCCTCATATGGACTCAGACAATAAAAATGCAACATCCAGTATTCCATCAACTGGTAATTTACTTGACAGA---------AAAGCTGAAAAGCCAGTCCGAAATGAAGCTTGCCATGACTGTCGTCTTGATGACATAAAAGAGGGTCAGAATGAATTTCAAAGGCCAAGCACATTGCTTGAAGAATCTTTCCAGAAGAAT---AGTGGTTCTAGTTCT------------------------GCAAAAGTTGGCTCTCCCCCCATGTATGGACATTCAGAGTTCCATCCATCAAAAAGT---------------------------------------------------------------------------------------------------------------------------------------GATCATTCTTCCCAT------------------------------------------CATAATTCTATTTCTGAGGAAAGAAATGTATGCTCTCAACTTGCAGTTGAAATTCCAAAATGCTTTATAGGCAAAGAGGAATCTTCACTAGCAGGAGAATTAGTGGCTGGCAGTGTTGATGGGCGAGAATATACTGCACTT------------------------GCAAACAGTGAAATTAATAAAGCAAGCTGCACAACAGGTGAATCTGCTTCAATTTCTCTAGAGGACACTGATGCATGCATGGGAACTAAAATTGGAATGGGCAGTAGGATCTCATCTGATGATGCTAAGAAG------------------------------------------------GCCGGCTTCATGAAAGAGCCATCTGAAAAGTCCAATTTGTTGTTAGAGACAGCAGATACACAGGTATCTGAGATCCAACCTCCGACAACCTCTGACAATGAA------------------ATTGAGGATGATGTAAAAGTCTGTGACATCTGTGGAGATGCAGGTCAGGAAGAGTTACTTGCTATTTGCAGTAGATGTAGCGATGGTGCAGAGCACATTTACTGTATGCAAATGATGTTGGATAAACTTCCCGAAGGTGATTGGTTATGTGAAGAATGCCAGCTTAAGGAAGACACTGAAAATCAGAGGGCGGATAAATCTCAAGCAGCAAGTGAAATGTTAGAAGTACCTTTTTTGAATGAGAAAGATCAGAGTTCTGGAAGCATGTTTAACCCTAAAGTTTTGCCTAATTTGGAGACCAAGGAAATAAATTCAGATGTTAAAGGGGCT---AAAGGGCTCCAAAGTTCTCAAATCTCAAGTAAGAGGTGCACAGAGAATATAGTGGTAACTTCAGTGACCAGCAACAAGGTTTCTGAGGCAGGTGGTGGGTCAATAGGGATAACAAGTCCTAGGAAAAATACTCTGTTATCACGTGAGAGTTCATTCAATAACATGGATGTTGGAAAAGTAAAGCCAGCTAATCTGTTGCCATCATGTGGAGGTCAGTCAGGGAGTGTCTCTCAGCCCATGGCCTACTCACAAGCTTCTTCTGGTTCTAATTCATCCAAGATTCAAGCGCAGTTTGAATCAACAAGAGGAATA------------------------------------------------------------------------------------------------------------------------TTGTCAAAGTCGGTGTCTTCCAAAAGCTTA---AAAATGCCAAAAGTCAAACAGTTGATTGAAAGTGTTCCTATTAGACAAAAAGTGACC---------AGTCTCAGAGACTCAAGAAAGGAGGGGTTGGTTAAAACAATTAGAAAATCTGCATCTTTTAGGAACACGAGCTCAGGCTGCAGT------GCTGAGTCAGCAAATAAAACCCAGTCCCTTGATCCACTCAGGGCAGAGGATCCACGAGGAGTGAAACAGTTAAAAGAA---ATAAATGTAGTAAATAGGAAAAATTCTTCTATATCAGATTGCCCTTCCATTAGTCCTTCGCTGTCAGCTAGCACC---AGCACTCCTTTTCCGAAGGTG---------------------------------------------------------------------------------------------------------------------------------------------------------------GATATGAAGTGTAAACAGCATGACAGGAAGTCGAACAAAATTCCTGATTCAAGCAATGTTGGCACTGATAGAGGATCAAATAATGCAAAC---------AATCTAGGATGTAAAGAAGTGAAGAAGCAGTCATCATTTTCATCAAGAACTTCTGGAAGCACTCCTGCAAATGGATTACAAAAGTCTGAGGATCCAAAGCCTTGCCAACCTGTCTCAAAGGAAAATGGCTGTGCA---AGTTTTGCTGCTGCTGCTAGATCATGCTGTAACCCAGACTCGACTCAACGATGCAGTACACCTCAGGCTGCAGAATCCACACATCAAGATGATAAAACAAAGGACCATACCTTTTCCAGCAGCTCAAGGCAAGCAGCTTCAGGTGGCAGTCGGATATTACATTGTCAAACGTGCAATGAAACAGGTCATATGACACAATTCTGCGCAGTTGATAAA------CCTCGCATCTCTGCTGTTAAGCCT------TCAGCTGAGCAAAATTTAAGGGAGGGGAGTAACAAAAACAGT---AAGTGGAATGATGTGGTGGAAGTGACA---AATTCAAAGCCTAGACCATTAAAAAGTATTAGATCACCACATCGGTCTGAGGAAATTTCAACATCCGGTGCTGATCAGAATTCTGACGTAACTTCTAAAGATTTGCCATCAGGTTCTTTAAGTTGTCCAAGAAATCTACCTTCCATGGAAGGAACAGCTAATGGCAAAGAAATCTTGAGAAGCTGT---GCTGATTTTGGCAAAGCAGCAGTTGCCATTAATGTGAAGCATAAGACCTCTTACCAAGAGGAAACTGTATGCGTCTCAAAAGATGGCAATATAAATACAGTTCTTAACACTTCA---GTTAAGTTGAATGTGAAGCCTCACATGCAGATCTTGCCTGGTCAAGCTTTCGTTCTTGCACATCCATTAAAAGCCTCAATAATTCCAAAGCTTGAATTCATTTGGCAAGGTGGTTTTAACGTGCTGAGAACCACGGGATGTTCTGAGCTCTGTGAAGGTCTTCAGGCTCACCCATCAACTAGTGTGTCGCCAAAAGCACTTGAAGCAGCAATTCAGTTTCCTTGCATAATCCAACTGGAGGAAGTTGTTCGCCATAGCACATGGCCTGCACAGTTTCAGGAGAACAGTCCTAAAGAAGATAATATTGCTCTTTTTTTCTTTGCCAAAGACATTGAGAGTTACAAGAATAATTACAGCAAGCTGTTGGAAAATATGCTTAAGAATGATTTGGCCCTAAGAGGGAACATGGATGGAGCTGAACTTCTTATATTTCCATCAAATCTTTTACCTCAGAACTCTCAGCGATGGAACAACTTTCTTTTCCTTTGGAGTGTGTTCAGAGAAAGGAAGGAAAAATGCTTAGATGACATGCCTGCCTTGCAGGGGAAGTTCAATAGGCCCAATTTGAACATGGAGCCTTTGGATCAAGATTTGCCTGCCCCAATTATTTCAGGAGTTTCAGGCTCCTCTGAAATAAGTTCTCAAGAGAACTCAAATAAGGAATTATCCAGGTCTGAAAGATCACCGAGGAGAAAAAAG---GTCAATTTGACTAGCAGTGTAGACTTTCGAGATAATTCATCTTCAGGAAATAAGGATAAGACTTGTAGTGCACAAGAATATTCTGTT---------------------GTAAATCCCTTGCATCGGGAAGCAGTTGATAATAAAATGCCACTAAAG---CAGGCTTCATGTTCACTTCTTCTAAGC------------------AGCTCAGGAAAAAGCACATATAGTACTTGTCTTGAATCAAATCTTTGGATTAACTCTGAGCAATCAAACCTAGGTGTTAAGGATGATGTCACCTGGCTGAATAATTTCAGTAAC---AATTCAAATGGCAGAGAAGGTGCTGAGCAT------TTACATCATGCAAGTAGTATACAG------------------------------------------------------------------------------------------ATTAGCCATAGTGAAGATGGAGTCTCCGCTGCATACTCACTTTCCTCATACTATCGACAAGAAGCAGGTACTGAA---------------------------------------------ATCAAAGAGAAAGACAGCTTTATGAATAATGAATCTGCTTTGAATAATGACACA---------------------------------------------CAGGAGGATGTGGTA---GAGATAGGCTCAAGGCCTAACAGAAAGCAAATGCGATCAAGCACCATGGAAAAACTG---------TCACATATTTCTGGT---------------------GAAACAATTCCGTGGAAAGAAGAGGCGAACTGTTCTCTTAGTGATGAAAAAGAACACAAGAAGAAGAGGAAGCTC------AACAATGGAGGAGTTGTTGTTTGTTCTAGAGAAGAAATTTTGAGCACTAAATTGTCATCAAAAGTATATCCACTGTCATCTAGCTTCATGAATGATAGC------------------ATCCTCGAT---GAAACAATTCATGAGAGCTCAGGAAGTGTTGAAAGGAACTTCTTTGCAGTGGATTCAGGTCCCATAAGGGGTAAA---AAGGATGAAAACTTCATA---------TGGCTTTCTTCAGATGATGAAGATTCACCAGAATCCAATGCACCAGATCTTAAACTAGCTTTGGGAGGGAAAAAGAGATCACTGGAACAGGATATTTTGCCCTTGTTTCCTTCAAAGTTCAGTGTAAAGAGTAGCAAAGATAAGCCGCCTGCTCCTGTAGTGGATGATGGAGATGAT---GTCTCCACATCACTTTCTCTGTCACTAGCTTTCCCTACCTTGGAAAAAGAACATACAGACAAATCTGTTTCTAAACAGAGCAGC---------------------------------------------------------------
>Egu_3
ATGAGGAAGCTTGCGGACCGGCCTCTGAAAGAGCTCTATGATCGCACCGAAAGGATCTCGGCACCGGAGATAACACCAGTCCTGCAAGGGAGTTGTCGCATCCAAGGACCTGTTGATGAGTCGGACCACGAATTTCAAAGGATGAACGTGGGTTTTTTACAATCTGAAAAAAGC------TATATGTTTATAGACGATGGCCTTCAGATGAGGGCAGAATCTGGGACATGCAATGTGTGCTTTGCTCCTTGCTCCTCTTGTATGCATCGTAATATG------TCAGCCATGATGTCAAAAGTTGAATGTGGGTTTTCTGACAGTATCTGTGAGAGAAAAGAAACTGATAGTTGTTCATTCATTGGTGTTGATGAGTTGCCTCCCACTAAGAGCAGAGCATGTGATAACCAACAACATGCAGCTAGTGACACAAGCAATTTAATAAGCACAAGCTCGAGCCATGATTCATATTCTGAAAATGCCGAAAGTAAAGCAACTCTGAGAGCTTCTGCTTTGTATGATGCA---------------------------------TCTGAAGATGTTGACATGCCTCCAAAAGTGTCTTTAGGTGATGCGGCAGAAGAAGATCAGCCTCTT------------------------------CGAAAGGCTACTGGGACTAGTCACAGGCTAAATCCCTCATGCTGCCACTCTGCATCTGATTCGCACCTTGGGATGTTTTTA---------------------------------------------------------------------CATCGAGATGAAGAGCAGCGTGGACTAGAATGCCATGGGGATAATTTGTCATGTATCACTGGAGTCAGAGATGCCAATACTCCAGCCTGTTATCGGAATGTCGACCTAGACAAGAAAGATACATCATGTAGTTCTGCATCGACCTATGATTTACTTGCTAAA---------GAAAATGAGATGGAGGTACAGGTGGATGCCTGTCATGGATCTCATCATCATGAAATAGAAGCAAGTGAAAGTAAATCAAGAGAACTAAGCACATGCCCTCTGGAATCTTCATGGAAGAAGAGCTCAAGTGGTAGCTCT------------------------GTAAATGCTGCCTTTTCTCACAAGTCTGACCCTGTAGAGTTACCTCCCACAAAAAAA---------------------------------------------------------------------------------------------------------------GAATTGTCTACCAAAATGCTGTCTTCACATCCCCAT---------------TCCCAAAGTGGATGTGTCGACTGTAGT---CTTGATTCTAAGGATTTGGAAGGATATCTAACTTCTCAACATCAAGAAGAGCCTTCTGAATGCTCAATGAATGATGTCAAATCTTCACCTGGAGGACCATTGGTTTCCACAAGTATTGATGGGCAGAAGTCTGCTGCACTC------------------------CCAAGTTATGAAGATAGTAAACTGAGTCAAATCAGAGGTGACTCCTCTTCGAGGGCTTTAAAGAACCATGATTCATGCCTTGAAACTGAAGCTGCCATGGATGGTGAGAATCCATCAGATGAAGCTACTAAA------------------------------------------------TGCAGGAACACTTGTGAGCAATTTGGAAAGAATGGTTCCTTATTGGAGGCATCGAATGTGCAAGGGCCTGACATGCAACAGCATCTGATTACTAAGGTGGAAAATTCTGAATCAGACAGTGGATTAGATGATGTAAAGGTATGTGATATATGTGGGGATGCAGGTGTGGAAGAACTTCTGGCTACATGTAGTAGATGCAGTGATGGTGCAGAGCACACTTATTGCATGCGAATTAAGTTGGACAAAATTCCAGAAGGTGAATGGTTATGTGAAGAATGCCAACTCAAGGAGGATGCTGAAAACAAAAAAACGGATAAATCTGATTCAGTTTCTGGAACATCAAAAGTAGATATCTTGAAAGAAAAGAGTCAGAATTTTGGGAGCAATTTGAACCCTAAAAGTGTACCTAAGTTGGATATTGAAGCCATTGATACAGAAGTGAGAGGGTCTACTAAAGGAATGCAAAGTCCACAAAAATCAGCCCAGAGGCATGCAGACAGCCCGGAGGTTACTTCAATGAACAGCAGAATGATCCCTGAAATAGGTGGTGGGTCCATAGGAATATCCAGTCCAAGGAAAAATGCTGTCATGTCTCGAGAGAGTTCATTTAAGAGCCTGGATTTTGGAAAGGTAAAGCCAACCAACCTGGCTCCATCTTTCAAAGGTCAGACAACAAATGGTTCCCAGGCTATCTCCCGCTCACATACCTCAAGC---TCTAACGCATCAAAGGTTCAAGCACAACTTAACTCAACTAGAGGGCCA------------------------------------------------------------------------------------------------------------------------CTTTCAAAGCAGCTTTCATTTGACAACTCGTACATGAGGCCAAAGGTCAAACAGTTGATCAACAATTCACCTCGGAAGCAAAAAATTATGAGAGAAGCTGTTTCTAGCAATGGTAGGAAGGATGTAATAGTCAAAACAATGACGAAGTCTGCATCATTCAAATGTGTAAGCTCAGGCCTCTCCAAT---ACTGAATCATTAAATAAAACCCAATCACTTAAATCACCTCGATCTGATGAACCTGGAGGCTGGAAACCTGTGAAAGAA---AGGAATATGATGGAAAGGAAGAATTCTTTTGTTCTAGATCATCCTTCTGGCGCA------------------------------TCTACTGCAAAGATG---------------------------------------------------------------------------------------------------------------------------------------------------------------GATCTGAAGATTTCACAGCATAGTGGAAACTTAAGTAATACGTCTGAACAGGACATACTCAGCATCAAAAAGGGACTAGAAAATCCTAACGATTTAGGTGTAACTGGACGTACTGAAGTGAAGAAGCAGACATCA------------------AATTCTTTTAAAAGATATGAATTGTGCAATCCTGAGGATCAAAGGCCATTCCAAGTTGTCCCTAGGGAAGGTTCTTGCACA---AATCCCATTGCTATTGATAGATCACATGGTGATGCTGACTCAGTACTGCAGCGCAGTATGTCTCTGGTTCGAGAATCCTTCCCTCGAGAAGATAAAAGCAGGGATTCTACTCATTCTAGCAGTTCAAGACAGGCTGCTTCAAGTGGAAGTCGAGTATTACGTTGTCATAAATGTAATGAAACAGGTCATGCAACTCAGTTTTGCCCAATCAACAAA------CTTCGCATATCTGCTCTTAAACCT------GCTGCTGATAGAAGTTTAAGAGTAAGCATTAATAAAAGCAAT---AAATGGAAAGACGCAATTGAAGCAGCA---------AAAACTAAAACACAGAATAGAAATAAATTGTCAGACCAGTCT---GAGTGTTCAACACCGAGTACTGAAGTGAGTTGCGAAGCAGCTTCCAAAGATCTCCAGTCAAATTCAAGTGGT---CTGAAGGCCTTGCCT---CTGGAAGGGACATCTGATGGGAAAGCTGTTTTGAGAAGCTTTGATGCTAATTTTGGCAGAAGAGAACCTGTGATTGACATG---CAGCAAGCTAAACACCCTGTTGAAGCCTCATATCTTTCTAAAGCAAGTGATTCCAATGCCATTCTTACCAATACT---GATAGTTCAAACGCGAAGCCTTCAACTCAAATTTTGCACGATCAATCTTCTCTACTTGCAAACCCATTTGGCGCTTCAGTAATCCCTGAACAAGAAAATATATGGCAAGGTGGTTTTGAGGTGCTTAGGACTGGAGGGCTTCCTGAATTTTTTGATGGGATTCAAGCTCACCTGTCAACTTGTGCGTCACCTAATGTGCTTGAAGTGGTCAGCCAGTTTCCTTGCAAACTGCAACTAGATGAAGCTCCTTGCTTTAGGTTGTGGCCGTTGCAATTTCAGGGAATTAGTCCTAAGGAAGATAATATTGCCATTTATTTCTTTGCCAAAGATATCGAGAGTTATGAAAGGACTTATGGGAAGCTGTTGGAAGATATGCTTAAAAATGATTTAGCCCTTAGAGGGAATATCAATGAGGTTGAGATTCTTATTTTCCCATCAAATAAACTACCAGAAAACTGCCAACGTTGGAATATGTTATTCTTCCTCTGGGGTGTCTTCAGAGGAAGGACA---GAGTGCTCAAAAATCCTGCCTGATTTACAGAAGCAGGCTTGTCAGTTCAAGTTAAGCACAGATACCTTGGTGCAAGAATTTTCTTCCCCTCTCTTTGAAGCT---TCTACCTCTCGGAAAATAAATTCCCATGAGAGTTCAGATAAGGAATTATCCAGGAATAATAGATCAGTCAACATGGAAGCA---ATGAAATCCAATATTTGGGTGGATTTGCAGCCTATTTCTTCTTCTGGTATTAAGGATGAGATCTGCAACACAAAGGAGTCTTCTTTTGTTCAAAATACTTCATGT------------------CAGCTAGCT---------------------------------TCAGGTTCGATCTCTCTAAGCTGCTCGTCAGATAGCCGAGGCCAGCTGTGCAGCTTGCTTGGTACTTGTCCAGAGCCTGACCTTCAGATGAGTACCAAGGACTTCTGCCCTGCATTGAAAGGGGAGGCCATGTACCTGGAGAAATCTGGTAGT---GACATTGATGGCAAAGCCCCAGTACGCATT------------CATGCAACTAGCATAGAA---------AATCTGAACAGTGTATTGCCT------------------------------------------------------------------------------------------ACACAAGCAATTTCTTCATATTTTGGACAA------GATGGTGAAGGAAGAGGAAACGGTGAAAAA------------------------ATGAGGGGGAAAGAAGGATCAATGAAACATGAAGCTAGTATAGATAATGAGCTG------------------------------CAGGAACACCTGATGGAGATCGACCACCTC---AGCTGGGAGTCGAGGCCTAGCAGGAAACGTGCATACTCATCTTCCATAGATATAGTT---------ACACGTGCTTCTGGTGAACCCTCGAAGAGCACTGATGAAATAATTCTTTGGAGTGAGAGAGCAAACTTCATTTCTCTTGAAGGTGAAAAAAGATGCAAGAAGATGAGGAGTTGC---AGTGAGATACATGCTAATAGTAGTTCTAGGGATGAAAATACAACTAATAATTTATCATCTAAGGTACATCCTTTGCTATCTGGCTATGTCAATGAGCAG---CAACACGTTCATGGTTTCTACAGTGGAACAGGGATGACTGAGAACCCAAGGAGTGCTGAAAAGTTTTTCTTTCCTGCGGATTCAGGTCCTGTCAGAAATGTT---GTATCAGAGAACCTCACA------CATGTTCTTTATTCAGAGGACGAAGGCATGCCAGAGTCCAGTAGTCCAGATCTTGAACTAGCACTTGGGGGCAAGAAGAAATCATCGGAAAAGGAAGTCTTGTCATTGCTTTTCCCTTTGGGTGACAGACAAGGCAGCCAAGAAGAACTCCCAGGTCCTGCAGTGGATGATGAAGATGAT---ATGTCAGCAGCACTGTCTCTATCCCTCGCCTTTCCTGGCACAGAGAAGAAACAAAAGGACAAAACTATTTTAAGAACGGAGCAGCTTTTGCCAGAGAGGCCTTGCGTTAATACTTCTTTGCTTCTATTTGGCAGGTTTATTGGCACT
>Lch_1
ATGAAAGCATAC------------------------------------------------------------------------------------------------------------------------------------------------------------------------------------------------------------------------------------------------------------CATCTGAATTGG------------------------------------------------------------------------------------------------------------------------------------------------------------------------------------------------------------------------------------------------------------------------------------------------------------------------------------------------------------------------------------------------------------------------------------------------------------------------------------------------------------------------------------------------------------------------------------------------------------------------------------------------------------------------------------------------------------------------------------------------------------------------------------------------------------------------------------------------------------------------------------------------------------------------------------------------------------------------------------------------------------------------------------------------------------------------------------------------------------------------------------------------------------------------------------------------GTCAAAGAACCT------------------------------------------------------------------------------------------------------------------------------------------------------------------------------------------------------------------------------------------------------------------------------------------------------------------------------------------------------------------------------------------------------------------------------CAAGACAAGGTAAAAGTCTGCGATATATGTGGGGACGCAGGTCGTGAGGAGATGCTTGCTATTTGTAGCAGATGTAGTGATGGTGCAGAGCACATCTATTGCATGCGAATAATGCTGGATAAAGTTCCGGATGGTGATTGGCTATGTGAAGAATGCCAGCTCAAG---GATGCTGAAAAACAAAATCTGGATAAGATTGAAACAGTACCAGCAGTACCGAAGGCACCTTCCTTGAGTGAAAAAGGTCAAAACTCC------------AACCCGAAGCTTTTGCTGAATTTGGATGCCAAAGCACAGGAAGAAGAAGCAGACCAGGCCACAAAAGTTATCACAAGTCCCCGGGTCTCCACTAAGAGACATGCAGAAAGTCTGGAGGTGACTTCTCTGTCCAAGAAAGTGGCTGTTGAAACAAGTACTGGGTTGCCCGGGACGGCCATCCTGAGCAAGAAATCTGAATTGTCTAGAGAGAGTTCATTCAGGCACTTGGATGCAGGGAAAGTAAAGGCTGCCCATTCAGTACCTTCATCTGGAAATCACGCTGCCAATGGTTCTCAGGAGATTTCTCATTCTCTTTCTACTGCTGGTCCTAATGTGTCAAAGTCACAAGGACAACTTCAGTCACCTCGGGGTCCT------------------------------------------------------------------------------------------------------------------------CTTTCAAGATCATCTACTTTCAACAGCTTACCTTCGAAACCCAAAGTCAAACAACTATCAGAAGATTTTTCTCAAAAGCAAAAATTGGCAAGAGAGTCTGCTATTAGCGGCACAAGAAAAGATGGATTAACCAGGACAATTGGCAAATCAATGTCCTTCAAAAGCACAAGCTTAAGCCACCCAAAT---TCCGAGTCAAAAGCTAAAATGCTGTCACCTAATCTCTCTCGTGATGTGGAGCCAAGAGGCTTGAAGCAAGGGAAAGAA---CAAATGGTAATGGAAAGGAAGAATTCTTTTAGATCAGATCGCCCTGTGGTCAGTTCATCATCAGCAGCTGTTATC---GGCACGACTCTTCTGAAGTCTGATTTGAAAAATTCATTACGTGGTGAAACCATGCCATCA------------------------------------------------------------------------------------------------CATTCCTTGATGAACAATTCCGATGATGTAAAGGCTACACAACGTGATGCAAATCGACATAATTCATCCAAACCAGCTATTCTGATCGCTAATAAAGGATCAGAAAATGTGATTGCC------CATGATGGATGT---GAAGCAAAGAAGCAATCTTCT---CTAGCCCGCGGTCTTGGGACTCCCTCTTCTAATGGCACATGCAGTTATGAGGAACAAAAATCATGCCAAGTTGGCCCTAAGGAAGATGCAACAGCAAATTCTTCATCGGCTGCTGATAAATTTTGTGGTGGCACTGATGTGCATATGACAGATGTCCTGCCTCAATCGCGGGAATCTGTCAACCGAGATGGAAAACCCAAGGATGCTTCTACTTTGAGCTGGTTGAGGCAGACAGTTTCATCTGGAAGTAAAAATATCCGATGCCATAGATGTAATGAAATGGGCCACGATGCACAACTCTGCAAATCTGTCTCT------CTCCAGATTTCTGCTTTTAAGCCT------TCTGCTGTAAGGAATTCGAGGGAGGTGACCAACAAAAGCAGC---AAGTGGAAGGGTGCAGTAGCAGCAGTA------TCAAGGACTAAAATGCAAAAAAATGATAGACTGCATGATCAATCTGATGAGTTACCCATGTCAAGTACTGATATGAGTTGTGAAGTTGCTTTGAAAGATCAATTGCCAAGTTCTTCAGGTTGTGTGGGGAATTTGCCTTCCCCAGGTGGGACAGTTTTACGGAAGGAGGCTTTGAGGCGCTCTGTAGCTGATTCCAGTAAAGCTACAACTATTGTCAATGTTAAGCAGCAAGGTGCACATGCAACAGAACCAGTTTGTGCTCCCAGGGAAGCAGATCTGAATGTCGTTCCTACCATTTCA---GATGAAACTAAGCTGAAACCTTCCGTGATAAACTTGCCTATTCAATCTTCTGTAGTTGCCAATCCTTTAAGAATTTCAGCCATTCCAGAGCATGACCACATATGGCATGGCAGTTTTGAAGTGCAGAGAAGTGGAAGACTTCCTGACTTCTATGATGGGATTCAAGCACACATGTCAACTTGTGCGTCACCTAAAGTTCTCGAAGTGGTGAAAAAGTTCCCTTCCAGAGTTCGGTTGGAGGAAGCTCCTCGACTGACCTCATGGCCCATGCAGTTCCAGGGAAACTGCACCACAGAAGATAGCATTGCTCTCTACTTCTTTGCTACAGATCTCAAGAGTTACGAAAGAAATTACAAGAAGCTGTTGCAAAATATGTGTGAGAATGATTTAGCTCTCAAAGGAAACGTTGATGGAATTGAGCTTCTGATATTCCCATCAAACCAGCTACCTGAGAAATCCCAG---------------------CTCGATGGTACATTCCGAGCCTTTATC------------------------------------------------------------------------------------------------------------------------------------------------------------------------------------------------ATCTTGAGTCTTCTTGACATTGTTTACCCATTCTGC---------------------------------------------------------------------------------------------------------------------------------------------------------------------------------------------------------------------------------------------------------------------CTGCAGAAAGAAGTCTATAGA---GATTCCAAAGGCGGAAACAGTACCAAGCTTCGACCTTTTGTTCAAGCAGCTAGTGTACAAATAGATCTTAATAAA---------------------------------------------------------------------------------------------------------------------------------------------GGTGCTGAGGGCAGTGGAGGCCAGGAGAACTTG------------------AAGGACTTGGACAGGGAGAGGTTGACGAATAATAGCACTTGTTTAGAGAGTGACAGG------------------------------CGTGGAGATCTAATAATGAAAGAACAGAGC---AGCTGGGAGTTGCAATTCGGCAGAAAACGTCTGCGCCCAAATTCTTCAGAGATGGTC---------TCAGAAGCTTCTGGAATATTGTTGAACCAGGAAAGTCAGACAATGCCATGGGGAGAGAAGGCAGGATGCATACAGATTGATGGGGAGAATGAATGCAAGAAAATGAAGTTCTAC---AATGATTCATGCGTCAGGAGCAGTACTCAAGAGCAGATTTTGGGAGATCGGTTTTCTTCAAAGATGGTTAGCGTGGATTCTGGCTTCCTAATGGAG------CAGAAAGGTGACGGCATTTATGAC---TACAATATGCCTGAGAGCTCGAAAGCTGCTGAAATGTTCTTCTTTCCAGTGGATACAGGTCCCATCAGCAACTGC---AAATCGGGTAACTCCGCACAATGGCAAATGCTTCAATCA---GACAGGGACCCACCAGAACCTGACATTCCAAATCTCGAACTCGCATTGGGGGCCAAGAAGAAACCATCTAAACCAGGTTTCTTTCCTTTGTTTCCTGGATCAATTGATGAGAAGAGCAGCCAAAACAAACTTCCAGATCCGCCAGTGGATGATGGTGATGATGAGCTGTCTTCATCACTTTCTCTCTCCCTAGCATTTCCTTTCCCTGTGAAGGAACAATCTGCAAAATCAGCTCCAAAGACAGAGCAGCTCTTGCCTGAGACACACCATGTGAACACGTCGCTGCTTCTATTTGGCGGCTTTCCCGACACT
>Lch_2
ATGCCGAAGCACCGGGACCGGGCCTTGAAAGAGCTCTACGATCTCACCGGCAAGATTCGGGGACCTGAGATCACTCCAGTCTTGAGAGGGAGATGCCGTATACAAGGGCCTGTGGAGGAGACCGACCATGGT---GTACGGACAGTTAAGGAAGGATCTCCATCTGAGAAAAGAATTGTTAAGGGTGCTGTTAATGAGAATTTTCATATGAGATTGGAATCTGGGACATGTAATGTTTGTGCCACTCCTTGCTCATCTTGTATGCATTTGAACCGAGCTATATCAGTAATGGAATCAAAGATTGAGGGTGAGTTTTCAGATGAT------------------------------------------GCTGATATGGTACCACTGTCCAAGAGCATAGCATGTGATGAAAGGCAACGCACAGCTAGCGAAGCCAGTAACTTACTCAGTGCCAGTTCAAGTCAGGATTCATTGTGTGAAAATGCTCAAAGCAAAGCAACTACGAGGACCTGTGATGTGCCTGATGGA---------------------------------TTTGAAGACGTTGAGATGCTCCCGAAGTTGTCATCAAGTAAAACCACTGTGGAAGATGTGCTCCTTTCTGCAGGACGT---------------------------------------------------------------------------GATATTGCTTCTCAAAGAACCTCA---------------------------------------------------------------------AGACGGCATGAGGAGCAGCAAGGATTAGAATGTCATGGTGATAACATATCATGCGTTACTGGAGCTAAAGAAGAGAGCCAGCATGGTACC------------------------------------------------------------------------------------------------------------------------------------------------------------------------------ACAACTAAAGAGTCTCTTCGGAAAAAATGTTCTGGTATTACTTCA------------------------GAAGCTGCTGATATTTCCAACAAGTCTGACCAATCGGGATTTCCATCCTCAAATGATGTCCAT---------------------------------------------------------------------------------------------------GCACGCAATAATTCACCAAAATCGCAGCCTCCGCATTCTCAT---------------TCTCGAAGAGGCAATTCATTATTTTCTCGTGGAGATTCTAAAGATTTGGAAGACAATTCAAGTTCTCAGCTTGTGGCAGAAACTCCTGAATGCTCCATAGAACACACTGATTCTTCATTGGCAGAACCACCGACAGGTAAGACTGTTGATGGCCAGAAATCTGCTGGACTTCAA------CCTGGTACTGTTGTTCCAAACATTGAAGGTGGTAAAGCAAGTCTCACCAAACATAGTATTTCT------------------------TCATGCACTGAAACTGGAGGCCACAAGGATGGT---AACCCACCAATGAAGTCTATAAAA------------------------------------------------TGTTCAGATAATAACCGGCAATCTGGAAAGTTGAGTGCCTCTTTTGAAGTTTATGATATGCAGGAACAACCTCCGCAATCTCAGCCCATCGCAGAGAATGAAAATTCTGGATCAGACATTGTAGAGGATGATGTAAAGGTCTGTGATATATGCGGAGATACAGGTCGGGAGGAGATGCTTGCAATTTGTAGCAGATGCAGTGATGGTGCAGAGCACACCTATTGCATGAGAATAATGCTTGATGAAGTTCCAAAAGGTGATTGGCTATGTGAAGAATGCCAGCTGAAGGAGGATGCTGAAACCCAAAAAGTGGATAAAGTGGAGAGGACAGCAGCAACTATAAAAGCACCATCCTTGAATGAAAAAAATCAAAACCTTGGAGGCACCTTCAATCCTAAGCTTCTCTCAAAGTTGGATACCAAAGCTCAGGAAACAGAGGGAAACCAAGCTGTAAAAGTAGCCACAAGTCCACAGGTGTCTGCTAAAAGACTAGCAGATAATCTGGAAGTTCCTTCAGTGTCAAAAAGGCAGGCCATTGAAACAAGTACTGGATCACCAGGGACTACCAGTCCTAGCAGAAGACCTGCACTCTCTCGAGACAGTTCATTCAAGAACTTTGATGTGGGGAAAGTCAAGTTGGGCCATATGTTGCCTTCATCTGCAAGTCGCTCGGGCAACAATTCTCAAGAGGTTGCTCGCTCCCTTACTTCTCCAGGTCCCAACTCATCAAGGATGCAAGCACTCCTTCAGTCATCTCGAGGTAAG------------------------------------------------------------------------------------------------------------------------ATCACA---------------------------------------------------------------------------------------------------------------------------------------------TACCTCAATTTCGGCTCAGCAACT------------------------------------------------------------------------------------------------------------------------------------------------------------------------------------------------------------------------------------------------------------------------------------------------------------------------------------------------------------------------------------------------------------------------------------------------------------------------------------------------------------------------------------------------------------TATTTTGTTCAAAAGATG---------------------------------------------------------------------------------------------------------------------------------------------------------------------------------------------------------------------------------------------------------------------------------------------------------------------------------------------GCAGCAATGCAGATTGTCGAGATCCTT------------------------------------------------------------------------------------------------------------------------------------------------------------------------------------------------------------------------------------------------------------------------------------------------------------------TCT------------------------------------------AATGCTCCAACTCTGCTGTCTTTCACA------------------------GGTCTACTTTCCAGGGGCGGCATTGAGGTGCAGAGAAGTGGAAGAATTCCTGACTTTTGTGATGGGATTCAAGCACACCTGTCAACTTGTGCATCACCGAAAGTTTTTGAAGTAGTGAAGAAGTTCCCTTGTAAACTCCAGTTGGAGGAAGTTAACCGATTGAGCTCATGGCCAATTCAATTCCAGTGCAACTGTGCCACTGAAGATAACATTGCTCTCTACCTCTTCGCTAAAGATTTGGATAGTTATGAAAGGAATTACAAGAAGTTGTTAGAAAATTTGCTAAAGAATGATTTGGCTCTTAAAGGGAACTTTGAGGGAATTGAGCTTCTCATATTTCCATCAAACCAGCTGCCTGAGAAATCCCAGCGTTGGAACAGATTATTTTTCCTTTGGGCTGTATTCAAAGTAAGGAGCGCAGATTGCTCAAAATTGAATCCTGGTTCTCAAAAGAAGATCTGTGGAGCCAGTTTGGATCTGGACCCTTTGGCCAAAGGTTTGCCTCGCCCTGCCATGGCCGAGGTTGCTATGTCCCAGAACATATGTTCTTATGGGCATATGGATCAGGAATTGTCCAAGTCCAACAGATCACCCAAAGCATCAGAA---GTAGTCAAATCTACTTCTGTGGATTTGCCGTTTTTATTGTCTTATGGGGAAGGGGAT------------------------------------------------------------------------------------------------------------------------------------------GCGAGTGTTAATCAGATGACAAGTGTACGTGAGACCTGTTCTTCGTCGATGATTCCGATGAAAAATCCGCAGTTGTGCTCAGAAGTGAAAGGCAAATGCACCTCTTTGAAAGAAGTGTATAGA---GATACCCAAGGTGGAATGGATATTAGGTTCAAACCTTTTGTTCAAGCAGCAGCTGTGCAAAGTGTTCTTGATAAAGGTAAAGTGGTGCCAATGTGCTCGGACAGTTCTAATGGCAGACAAGCAGGCCTAGCTTCAGGCTCACCAGATAGACAAGATACTTCATCTGTCTCATCCAAGATACTTCCAGCCACAGCTCAT------GTTCCAGAAGTACATGATGTGGGTGGCAGAGATCGGGAGGAAGTG---------------------GACTCAGACCAGGAGAAATTGATGCATTCTGTAACTTCCTTGGAGATGGATGTT------------------------------TGGAGGGAGCAAACAAAGCAAGAAGATAGC---ACCTGGGAGCTGACGGCTGGAAGGAAACGCTCACACTCAATTTCTTCCGAGGCAATC---------TCAGAAGTTTCTGGTGAAACGCCAATGAAGACTGGTGAAGCGATGGCCCACAAAGAGATGATCAATTGTGTTTTGGTTGATGGAGAAAAGCAAAGGAAGAAAATGAGGACTGGT---TCTGAT------------------------GAACAGATTTTGGGGGATGGAATTTCTCCTGAAATAATTGAGCTGGACTCTAACATCCTAAAGGAGGAG---CAGAAAGGACATTGTGCTGATGACAACACTGTTGTCTCCAAGAGCTCCAGAACAACTGAAAGGTACTTATTTCCAGTGGATTCAGGTCCTGTTAGGGACTTA---ATATCCGGTGACTCCATACCGTGTCATATAGTTTCATCAGATGATGAGGACTTGCCTGAATCTGACCTCCCGAATCTTGAACTTGCATTGGGGGATGTAAAGAAACCATCGAAACAGGGGATCTTGCCTTTGTTTGTGCCATTGGTGGATGAGAAAAGCAGCCAAAGCAAGCTTCGAGATCCTATGAGAGATGATGGGGGTGATGATGTGTCAGCTTCTCTCTCTCTCTCCCTTGCTTTCCCTTTCTCCAGAAAGGAAGAAACTGCAAAGTCTACTCCGAAGAAAGAACAGCTCCTGCCTGAGAGGCACCATGTCAGCACGTCGCTGCTGCTCTTTGGTGACTTTCCCAACACT
>Nco_1
ATGGCAGGGCAGAAGCATCGGACCTTGGAAGAGTTGTACAGAGCTACCACGAAGATCGCAAAACCGAAGGATACTCCAGTGTTGCAGGGTATTTATCGCATCCAAGGACCAGAAGATGAGTTAGAGCTTACT------------------ACCGGAAGTAAGGAAGCACCTTCAGTTGGTAAAATAATTCCATATGAGGATGTTCATTTGAGAACTGAACTTGGAATTCCTGGAGCATGTGTAGCACCATGTTCATCCTGTACAGGTAGCCCTTATACTGCATCCGATGTCGAGTTAAGAACTGAGGACGAGATGACAGATGAAAGTGGTGAGAGAAAGGTGGTCAAGCAGGCTTCTCCTGATGATGCTGAACCACATCTTCTG---AGGAGCAGCATGTGTGATGATCAA---CCACAAACAAGCGATACGAGTAACTTCATTAGTGCTTGTTCAAGCCATGACTCCTTTTCGGAAAATGTGAATAGCCAAGGGATTCGAAGAATGTGTGATACTTCAAGTGCCTTCCTGTGTGATGGGAGTAAGCTACTGACATCTGAGGAACAAGTTGACGATAATCATACTGGTGGTTGTTCAAAAAGTGGGTTGCATGATGGGCTTCATACTGTGTGTGAGTTAGTTAATGGCGGTCGACATGATGACTCCTCATGTTATGCAGGGAAAATGGAAATTCACTCTACTTCCACCCCAGATCCTGGTCATAAAAGAAATAGCACGTATGAATCTCTTGGAGATTCACATAAACAAGCCACTAACAAGTCTTCGAGGCAGCTATCATGTGTGGATACTGACAAGGCTAGTAAAGACACTCAAACCTTGACAAAGGTCCAATGCGGGGGAACCAGTGGGAAGGATCAATCCCTT------------TCTGACACCACCTCTGCACAATCTAATGTTACATCTCATACAACTGGAACAGCATCTTCT------------------AAGTGTCCTGAAGAAGTACTAAACAGTGATGATAACCTATCACATCTATCTGAGGGTGGGGCACTGAAGACTCTTCCTTGT------------------GATCATCATGTTGAATCAAAGATATCTGGGACAAGTAAT---TCTAAGGATGGTGTACCCATGGAGAAAAGGACTGGCTCATCAATGGTTTCCACAAGTGTCATATCAAAATCTTCTGATGAGTTTTGTGGAAACAGGCTC---------------------------------------------------------------AAAATCCCTTTCCATAGAAGAGCCGGATATGGAAAACTC---------------------------AAATCAATATCTTTGAGGAGCTCAGATGCAGCAATCCCT---TCTGCCTGCAAGGAATTGGAGGATATTTTGAAGTTGGATAAAAAAGAAGAACCTACT---GTATCTATTTTAGAATTGCAAGGGATGGCCATT------------------GACACAAATGAGACCGAATTGGTCACCAAAGAT------TCATTGGACATGCTATTGGGATCAGATGGTACTCCAGTTACTGCTGTACAGAGAAGCTCACCCCTTGTTAGAGAGGCAAAGATCTACCCATACGTGGAAACTGAACATGGCAAGGCTCCTCTTCATGCAAGTATCACTGTTGCTGATTCTGAACAAAGTGATAATCCTTTGCCATTGTCGCAGCCTGCAGAGAAACCATTGGCTGCCAGTGGTCAATGT------------------TTAAGGCACACTAACTCAGCTGATGCATCTGGGAGGCAAGAACCACAGTCTAAGAGTGAACATACTGAACCTGACCTGGATGAGACTGATGTAAAAGTTTGTGATATTTGTGGTGATGCTGGTCGTGAAGAACAGCTTGCTGTTTGTAGCAGATGCAATGATGGTGCGGAGCATATTTACTGCATGACAATAATGCTGGAAAAGGTTCCAGAAGGGGAATGGCTTTGTGAAGAATGTAAGTCTAAGGAGAAT---GAAAGCCAAAAATCTGATAATTCTGAAAGCTCCTTACCAGCTTCAAAGGTGTCAGGTACCAGTGAGAAGAATAAATTTCCCAAGAGCATCTCCATTCCAGAGTCTCCATCTAAATTGGAACCCAGATTATCGGATGTAGAGGCAAGGAAAGCAACTGAGCTTCTCACACCACCTCTAATTTCTGCCAAGAGGCACATGGATAGTTCAGAAGTCAGCATTCCCACCAAAAAACAAGCTATTGAGGCAACAAGTGGATCATCACATTCATCCGGCCTCAATAGGAAAACATTGTTTTTGAGAGAGGGTTCCTTTAAGAACTTAGACACGAAAAAGGTCAAGCCTGCCCATCAAGTACCCTTAGCTGGTGGAAAGTCTTCAAACAATTCTGAAGAGGTTTGCTTGTCCACTACATCCAGC------TCTAATTCAAGGATGCAATCTAGGTTGCATTCACCTCGTGGTAAGTTTGTATCACATGAC------------AAAGGCTTTCAGTTCAGTAACAGTGGAAAGGTGTTGTATGGATCTTCTGATTCGGTTTCCAAGGCTGCTCTGTCATCCAAGGGTACAGAAGGTTTATCAAAAGTATTTAGTTCACAGGGCATGAAGCCAAAGCCAAAAATTAAACAAATTCTTGAAGAAGCTCCAAAGAAGCAG---------------TCTGCTTCTGGTGATGGTAGGAAAGAAGGATTAATCAGAACAGTGAGTAAATCCGCATCATTTAAATCTACAACC---GGCATAAGCAACTTGAATGTCGATAATCTGAAATCAGAATCTCAGAATCTATTATCTCCTAGAGACTTGAAAAGCTTGAAGCAATTCAAGGAAGGCTCCAATCTAATTGGAAGGCAGAATTCTCTTAAATTAGATCCTTCCATGAATGGTTCCATACCAGCAGTCAGTATT---GGCAGTTCTGTTCTGAGGTCTGGCATAATGGTTCCTGAAGCTGATGCCAAAACAAGATTGTCCACCGATGTGTCACTAGCACCCAAGGACATAGAGAAGAACAGCACTTCAGAAACTAGTAGCAGGAAGCTGGCATCATCACATCATGGCGAAAATGTGGCACCTTCAAGCAATCAATCTGATAAAAAGGTTGTCCTAGTTGAGGAGAAACCGAAG---TTGAATGATGGGGCTTTTGATACATCATTGCGGGGACTGAAAAATACAATTAAT------TCCGCTGGAAATAGTGATGGGAGGAAGCAGACACCTTCATCTTTGGATGGTACCTCAAGTATGTCCAGTCCTGTTGAACAGAAAGTAATAGAACAGAATCTTCATCAAGCATGTCTAGTGGATGATGGTCCTGTT---AGTTCAATTATGCCTGACAAATCATGCTCAATTCCT---------------CTTCATCCACTGCACCCTAGAGACTCCAGCAACCTAGAAGCACGATTCAAGGAACCTTCCTCTTTTGGTCGTTCCAGG---AATTTTTCAACTCAGACTCGAAAAATCCGATGCTTCAAGTGTAGCGAACTTGGCCATATTGCACAATTCTGCCCAAACAAGGGTATTGATGCTGGTGTTGGTACTCACACACCT---------AATATAAGAGATTCTAGAGAACTGGCAGGCAAAAGC------AAGTGGAATCATACTGTAGAGAATGTTTTGCCCCATAAAACTGGCAACCATGAGAATGGTAGACTGAGTATCTGCACAGATGATGTATCCCTGCCTCCAAATGCTGAGAATGATGAACTGGCTCCTAGAAGTTTAACACGGACAACAAGTTCAGTAAGTGGGAGTTTTTTGTCACTGGGGAAGATGATTGATGTTGAGGGGTTGATGAAGAGATCTTCTACTGAT---------------------------------------------------------------------------------------------------------------GATGGGAACAAACCAGAAATGTTTTTGAGAGAACAGCCTTTT------CTGCCTTCTACCAGTCTTACAGCAAGTTCAGCTATTCCACTCCATGATTTTACATGGCAAGGTAGCTTTGAGGTTCAGAGAAGTGGGAAACTTCCTGATATTTGTGATGGTATTCAAGCACATTTGTCCACTTGTGCATCACCCAAAGTTCTTGAAGTAGCCAAGAAGTTCCCTCCTAAAGTGCAGTTGGAAGAAATATCTCGTTCAAGTTCATGGCCGATGCAATTTCAAGCTAAATGTCCAACAGAGGAAAATATTGCTCTCTATTTTTTTGCTAAAGATGCTCTGAGTTATGAAAGGAACTACAAGAAGTTGTTGGGAAATATGCTAAGGAATGATTTGGCCCTGAAGGCTAATTTTAATGGAGTTGAACTTTTGATATTCACATCCAATCAGCTTCCTGATAAATCACAGCGCTGGAACAGGTTACTTTTCCTCTGGGGTGTATTCCGGGAACAAAAAGTTGGTTGTGCAGATGCTGTCCCTGGTTCCCTGAGGAAGCCAGTG---------ACAAATGTGGAATCTTTGTGTCAGGACCTTTCCTCGACTATGACTTCTGGA---GCTTTAGTGTCAACATTGCCTCTCCATGACCAAATAGACAAGTACTTGCCTTCTTCAGAAGAAGGTTTTGGAGCT---------GTTAAGGCTACTGCATCAGAGAGACTGTCGTCATCACCCCCTCTACAGAGTGGTCACAAGAATGTTAACATCCAA---------------AGAAATATGCCTCCAGGATCATATGAATCTAACCGGCCAGTTTCAGATGCTGTAGTACCACTGGAAGCACAATGTCCAGATGCAGCATTGGACATCAATCCTCCAAAAAATACCTTGCAGACAGACTGCCAAACCACTGCAAAACCATCATCTAGGTCTCCCCAGAGCAGTGGGGAAGGGCATGATTGTTTGAGAAGCAATGATACTTGTCCGGGTGAAGCGTACATA---GACTCTGGGAGCATGAAAGTGATGGAGCTA---CCTAACACCCAACGAAGTGAGATGCAAAATTTCCCCAATTGTGGGAGTAGTTTGCCAAAAGTTTCAAACACA---------------------------------------------AAACAAGTGTCTTCTGGATTTCCAAAAGATGCTAATCTCACTGTCTGC------------------------------AATCATGACCAGAAGAAGTTGACAGAGGGCGATGGTTACAAAGCCAGTGGCAAATCTGCAGAAGCATGTAGCAGCAGCCAGAAAACGAATCATCCTCTGTTGATTGAATCTGTCGCAGACAAACAAGAGTTGCTTCCCATTAAGGGAGAAACTCAT---TCCTTGAATTTGAGGCCCCAGTGCAAGCGTCAACATTCCCTCTCTTCACAAAAATCATTTCTGGTTAATGAAACAAAGGTT---------------------------------------------------------GTAGCAAATGAAGAGCAGGACTACAAAAGATTGAAGACAGAC---AGTGGGCTGAACGTCGGTGATCATAGCACC------------------TGTGCTCCTTCAGTGATTTATGATCTTAATTCAAGCTTTTCAGATTGTGAAGATACAAAATTAGATTGTTCTTTTGATGATAGACAGACTCTTAAGTTGTCTAGAACTGCTGAAAGAAGCTTTTTTTCAGTGGATTTTGGGCATGCTCGAGACTGT---AAAGCAAGCAGCTCGAGTGCCTCTCCAGGATTTTCGAGTAGTGGTGATGGC---TCAGGACCAGATATGCCTGATCTTGAACTTGCATTAGGTGCTGGGAGAAAAAAACCAAAGAAAGGATTGCTGCCGTTGTTTTGTCATGTATTTGACAAAAGCAACAACGCAGGAGCAAGAAAAGACAATGTCAGTGATGCTAGTGATGATGATGCTGCGTCCTGCCTCTCGCTATCACTTGCTTTCCCTGTGCCTGTAAAGGAGAGAACCCAAAAACCAGGCTCGACATTGGAAAAACTTCTGCCAGAGAGACATCATGTTAACACCTCGTTGCTGCTCTTTGGTGGCTGCAGAGATTCA
>Nco_2
------------------------------------------------------------------------------------------------------------------------------------------------------------------------------------------------------------------------------------------------------------------------------------------------------------------------ATGTCAGATGAAAGTGGCCGAAGAAAGGCAGTTAAACAAGGTTCGTTTGGTAATAATAAATCTAAGTTTGTT---AAGAGCCATGCATGTGATGACCAA---CCACAAACAAGTGAGACGAGCAACCTGGTTAGTGCTTGTTCAAGTCATGATTCCGCTTCTGAAAATGCAGACGGCAAAGGAAGTGTAAGGGGGTGTGTTAATTCGGACTCTTGTTTGTATGATGGAAGTAAGATCATGATGTCTGAGGAGCAGGTTGATGATAATCATGGTGGTGGCAGTTCAAGAAGTGGGGTAATTCATGGAGTTCATTCTGTGCATAGGTTGGTCAATGAGAGTTTTAATCATGTTTCCTTGTCTAATTTAAAACCAACAAAGGCTCATGCTGCAGTTAAGCTGGATTCTGCAGAGAAAACAAAGAGTCTTACTGATTCTGGTGGAGGTTCTCATACACGAGGCATTACCAGGTCTTCAAAAAGGCTAGGAGGTCTTGAATCTGTTGATACTGGTAAGGATGTGCAAACACACTCAAAGGTTTTAGGCAGAGAAACCAGTGGGAAGGATGGATCTGTTTCTAATTCTGCTTCAGAGTCCAACTCTTCACAATCAAATAGTACATCCAAATGT---AGAAATAGTTCTGCT------------------AAATGTCATGAAAATGCACCAAATGGACATGTGTGTACATCATCCCCACATGAGATAAAGGAAACGAAGCTTCATCCTTCT---------------CCTGATAAAGGTGATTCAAGGAGATGCAGTGGAGGAAGTAACTTTGAAGAGGAACCCATGCATATGGAGAAAATTGGTGGTTCATCATTAATTTCAAAAAAAGATGTGCCAAAGACTTCTAATGTTTATGAAAAAATGAGTTTACTGTGCCCGTCGCAAAACGAATCTAGTAGACCACCTGGGGTCATTGATGTTCCAGAAAATGATGATCTGTTAGGCTCTATGATGGCAGGTACAATGCCCCTTCCCTCAAACGAAGCACATATTAGAACTGCTCAAGTTGCA------------------------------CAGAATTCAGCCTCTCTCTCTAAGAAT---------------GCAGGTGAACTTATTGAATCTGCAGTTGTACAAGTAGAACCTCCTTCAATATTTCCAGTCATAGCTAGTGGCACAAGTGGAACAATATCAACCTTCAAAGAT------TCATCTGTTAACCATTTGACTGCTGAAAGTACTTCAGCTACTGTCGCCCAAAGGAATCCATCTGTTGGTTCAGCAGCAAAGATCCACCCTTATGCAGAAGCTGAACATGACCAGGACCCAAATGCTGTAAATATTTCT---------ACTGATCGAGATGATACTGCTGGCTTATCATCTCAACCTAAACAGAAAGATTTGCCTGTGAGTGCTCAACTTGAAGGATGCACCACCTCATCCAGTGCATCTGAGAAGCAGGGGAAATTGCAATTATCACAGCCTTCATCTGAGAGTGACCATTCTGAGTCTGATTTGGTTGAGGATGATGTGAAAGTTTGTGATATTTGTGGTGATGCTGGTCGTGAAGAGCAGCTTGCTGTTTGTAGCAGATGTAATGATGGTGCAGAGCACACGTACTGCATGCAAGTAATGCTGGACAAAGTTCCAGAGGGTGAATGGCTTTGTGAGGAATGCAAGTCTAAAGAGAATGTTGAAAGCCAGAAATCTGATAAGTCTGAAACTATATTTCCAGCTTCAAGGCTGCCAATCTTGAAGGAGAAAAATAAAATCTCTAAAGCGAGTGCAATCTCCAAGAGCTTACCTAAGTTGGATCTGAAGGTGCTGGATTTGGACATGAAGCAAGCCACAAAACCTGCAACACCAAGACTAGTTGAAGCAGAA---------------------CCTGTTTCTGCAGCTAAAAGGCAAGCTTCTGATAAAGGCAATGGATCACCAAATTTGTGCAGTCCAAATAGGAAACCTTCACTTTTGAGAGAAGGCTCCTTTAAGAACTTAGACACGGGCAAAGTAAAGCTTGGCCATTCAGTAACTTCATCTGCTGGTCAATCTGCAAACCATCCTGAGGAGATTGGCACA---------------TATGGGTGTAACTCAAGGATGCAATCCAGATTGCAGTCACCACGCAATAAGTTTTCACCACTGAGCAATTTGCCTCATAAGTCTGCTCAATTTAGTGAGGGTGGACATTGTTCAAGTATGGCTTCTACTTTGGTTTCTAAGGCTTCTACCCTATCAAAGGGATCAGAGGCTTTATCCAATATGACTACTTCACAAGGGGTAAAGCCAAAGCCCAAGGTTAAACAGGTGCTGGATGAAGTTCCGCAGAAGCACCTGTTGGCTAGAAACTCTTCCTTTTGTGACAGGAGGAAGGAAGGACCAGTCAAAATGCTTGGTAAATCTGCGTCATTCAAGTCCAATACAACTGTGAGCTTAAGTTTGGATGATATGAAGTTAAAACTGCAATCTCAGAATTTACCTCATGCTGAAGACTTGAAAAGCTTGAAGCAACTCAATGAAGGAGCCAGTGTGATTGGAAGGAAGAACTCTTTTAAGTTAGATCATCCCATGAATGGTTCATCGCCAGCAGCGAGTACTGGGAATCTCTATCTTCCAAGGTCTGACACTAAAGCATTGCAATCTGATGCCAAGACAAAAGCTGCCAGTGATGCGGCCGTAGCCTCCAAAGATGCAGAAAAAACAATATCCTGTGGAAATGGTATCAGGAAAAGATTGCTCTCTTGTCATGGTGAATATGTGGCACCAATAACCAATGAGTTGGATAAAAAGAATGGATTAGTTGATGAAAAAACAAAAATTGTGAAATCTGTAGCTGTTGACACATCA---ATGGGATCTGAAAACATACTTGTC------TCTGCTGGTAGT---CAAGTGCAGATTCAAACTCCTTCATCTTTTGATGACACTTCAGCTGTTGCTAATTCTTCTGAAAACAAGATGATGGAACAGAATCTGCAGCAAAGTGGTTCTAAGGAAGATAATCTGATT---GGTTCTCATACGCCTGATAAGTCACATTCAAATCCCTCATATACAGTACAAGAGGGTTTACTGCAAACAAGGGATTCGAGCAACCTGGAAACAAGGTCCAAGGAGCTCTCCCCTTTTGTCCAATCCAGG---AAATTTTTAGCTAATGGTAGAAAAATAAGATGCTTCAAGTGCAAAGAAATAGGCCATATTGCTCAGTTCTGCTCAAATAAGGGAAATGATGCTGGCATTAGTCCTCGTGCTTCTACTGCATCTGCTGTGAGAGGTTCTAAAGAAATGACAGGAAAAAGC------AAATGGGATCATGCTGTGGAGACTGGTTTGTCCCAGAAAACTAAGAATGGTGAAGGTGATAGGCTGTTTATTCATTCAAATGATGTAGTGTTACCTACCACAGATCTAAACAATGATTTGGCTTCTAAAACTCCAGTACCAACAGGCCTAGGAGCAGTTTCTGTTGCCACAAACAGTGGAAGTGCTTTGTTAATGGAGAAA---------------------------------------------------------------------------------------------------------------------------------------GATGGAAAAAAACTAGAACCTTGTTTCAGAGAGATGCCATTG------CAGCCTTTTAGGAGTCATGTGACATGCTTTGCGATTCCTGAACATCATTATATATGGCAGGGCAGTTTTGAGGTACAGAGGAGTGGGAAGATAGCTGATTTTTGTGATGGAGTTCAAGCACATTTATCAACATGCGCGTCACCAAAAGTTGTTGAAGCAGCCAATGGGTTTCCTTCTAGAGTGCAGCTGGAAGAAATACCTCGTTTGAGTTTGTGGCCAGTTCAGTTTCAGGCCAAATATCCAACAGAGGATAACATTGCTCTCTACTTTTTTGCGAAGGATGTTGAGAGTTATGAAAGAGATTACAAGAAGTTGGTGGAAAATATGCTGACAAATGATTTGGCTTTGAAAGCTAATGTTGGCAGTGTGGAGCTTTTGATATTTACGTCTGATCAGCTGCCTGACAACTCACAGCGCTGGAACAGGTTATTTTTTCTCTGGGGTGTATTCCGAGAAAGGAAAGTTGGTTGCTTAGAGCCTGTGAGCAGTTCTATGGCAAAACCGTTTGGAGCTGACAGAGATGTATCATCATCGTCTAAGGATTTTTCCTCCATGATAGCTGAAACT---ACAGTTGTATCGAAGTTGATACCTCCTGTATGTCTGGGTGAGGATTCGTCCTCTTAC---AGAACACCTGAAGCATCTGAAGCAGCTGAGGCTACTACCTCTTTGAGTTTGCCATCTTCAGTTGACCAGTTGTCA------------------------------------------------------AACTTGTTTGGACACAATGAGTCCATCGAAGAAGATGTACTCCCATCAAAGAACCAGTCTTCAAGTATGGCTCCAGACATT------AATCCTAACAGTCATCAGATGGCTTGCCAGCTATCTGCAAATTCATCATCTAAAGCTCCCCATAACGGCAGGCAA---------------AGGCAATCTGTCATTTCTTTGAAGGAAGGAGACAGA---GATTCTCAGATTAGGCATGATATGGATCAA---CCCTACCTGCGACGGAGCGAGATACTGAATGCCACTGAAAGTAGCAGGGCTTTGCCAGCTGTATCCGAAATG---------------------------------------------CAAGAACCTTCCTCTGATTCTTCAAAAGATGTCAAAGTTATTTGCAAT------------------------------AACCAGGATCAAGAGCAACTGACAAAGGAAATGCAAATGGTTGCCAAAGGCAAAGATGGTGAATTGCAGGACAGCATTGACAAAAACAAAGATCAGCTTTTGGTTGATTTGGGAGGACCGGAACCTGCAATAATTCCTATTAAGAAAGAAAGCAGT---GCCTTGGATCTGAGATCTAACTGTAAACGCCAACATGTTTGCTTCTCAGGAAAAACCTTTAAAGCATATGAAATAAAGCATGAAGGATCA---------------------------------------AATTGTGCATCTATAAATGGAGAACATGAAAGCAAGAGAATAAAAAGGGGT---AACATGCTGAATTCATGT---------------------------------------------GGAATTGATCTTAACTCCACTTTTCCAGAAAATGAGGATATCAAAGTAGATCACACTTTTGATCATGGGGAGGAAGCTGAATCATCAAAAACTGCAGAAAGATGCTTTTTCTCTGTGGATTTTGGGCACGTTCGAGATCGT---GAAGCATGCAGCTCCAACTCTTGGCCAAGTTTCAAAAATAATAATGATGAATCACTAAGGTCAGACATCCCAAACCTTGAACTTGAATTGGGTGCTGGAAAACAA---GTGAAGAAAGGGCTGCTACCCTTATTCCTTAACGTGCTTGATGAAAAAAGCTGCAAAGACAGCCATTCAGATAAGGGAATAGAT---GGTGCAGATGGTGGTGCATCATCTCTCTCGCTTTCACTTGCTTTTCCTGTTCCTGAGAAAGAGAAGTCTGAAAATCCAGTCTCAGCATCAGAAAAGGTAGGCAAGCATTCTGCTCATATTCACACCACCTTGTTTCTTTTTTCAGCTTGCTTAGACTCT
>Osa_1
ATGAGGGCGCCGCAGGAGCGCACCGTCAGGGATCTCTACGATCGCACGCGACACCTCGCGCTCCCCGAGGAATCAGTGGAGGGGCGTGGCAGTCGACGGGTGGAGGGGCCGGGGCATCGGGAAGTGGTCGCC------------------AAGATGGAGGACAAGCTTACAGCAAGAAAAAGACCAGTACCACTCGACAGTCCTAATGTGAAGACAGAATCTGGCACTTGTAATGTCTGTTGTGCTCCTTGCTCCTCGTGCCTACAC------CGAAATATTGCACTCACGGATTCAAATATGGACTGTGGATCATCTCAAACATGCTTTGCAAGGTCAGAAACAAAAAACAGTTCGTTTGTTCGTGTTGATAAA------------CGTACCAAG------------------GCTAAGGGGGGAGAAAATGACGATGAATTCAGTGCTACTTCAAGCCCTGCTTCCTATTCTGAAAATGGTGAAAATAAAGTCATCGCAAGATCATCTGTTGCAGCAGATTCC---------------------------------------GAGGTTGACAAGCCAGCAAAA---------------------------------------------------------------------------------------------------------------------------------------CGTAGAAGGCTAGTA---------------------------------------------------------------------AATCACGGTTCTAGATCACCTATAGTAGAATGCCATGATGATAGCAACTCATGTGTTACTGGAGTATCAGCAGCAAGCAAGCTTCTGTTA------------GACAAGAAAAAGGATAAACTATCTACATCAGCATCAAGTCGTGACCTTACTAAGGACAATGGCATTAACAGACTAAGAAACTAC------------------------------------------------------------------------------TGCGCCGAAGAATCTACAGGAAAGAAGAGATCTGATGTTCATGCC------------------------ATGCACCGAAGTTCATCTGATAGATCATTGCCTGCCGAGTCTCCTTTTGCAACCAAGAGGTTG---------------------------------------------------------------------------------------------------CTGCGTACCCAATCC------------------------------------------TCTCTCAGTGCATCACATGGATTATCTCCTAAGAGACCAACACATGAATTTGGGAATGCACAAAATAATTTAGCTCACCAACCTTGTGAGTCTTCAAACAAGACCGTAGAGCGTTCACTGGGAGGAAAATCAGATCCTTCTGTGCTTGGTGGTGAGAGGCACAGCATGATGACT------------------------AGTTGTGGTACCAGTAATAGGGATAAAATCAAGGCTGGATCTTTAACAAAGAATCTGGAAAATGGCACCTCATGCTCAAGAAATGGAAGTCTAGAACATGCTGACATCCAATCTAATGATGCTGTCAAT------------------------------------------------AGGAATGACAATGATAAACAAGAACGTAATCAAGGTTGTTCAATGGATACAGGTAGTGGTAGAAAGTTGAATACACAGAATGATGTGATGACGGACTCTGGGAATTCAGAGGGCTTAATA---------GATGTTAATGTTTGTGATATATGTGGAGATGTTGGAAGGGAATATCTTCTGGCTACATGCACTAGGTGCCTTGAAGGGGCAGAGCATACTTATTGCATGCGAGTGAAGTTAGAGAAAGTTCCAGATGGTGAATGGTTATGCGAAGAATGCTGTCTTAAAGAAGATGAAAACCAAACAAGAAGCAACGGT---------------GGCACATCAAGGAATAAGGTTTTGGACGGGAAGAACCAAAATTCAGAAAGTACAAACAACTCTAAGACATTGAAGAAGTTGCATCTTGCGTCATCTGATCTGGAAGCACGGCAAGTGAAGAAGAGGAGTCAAAGTTCAGAAGTGTTGTTAAAACGTAAGAAGGATGGTGTACGGCCACCTAAATCATGCAAGAGATATGCAGAAAATACTTTATCCTCTACTCCCAAGGCGGACAGCCCTAGGAATCATGATGTGTTCTCCAGGGAGAACTCATTTAAAAGCTCTAACAAAGGAAGTATAAAGTCGCCTGATAATGCTCCAATGAGG---TCTCAAGCAGTTAATAGTTCCGTGACCTTACCTCGGTCATATTCCTTGGGG------AACTTGGCAAATGTTAAAACACCAGGTCCTTCACCACGAGGCCTT------------------------------------------------------------------------------------------------------------------------TTATCAAAGCAACCATCTTTCAACAACTCCAGTAATGAACCAAAGGTCAAGCAATTAGCTGAACCTGTGTTGAGCAAGTTGAAGCCTTCAAAACATTCACCAAGAGATCCTAGAGAGTCC---------ATCCGGAAAGTTATGAAATCTGGGCCTCTTAAGCATGAGGCTTCAATTTGCAAAGGC---TCAAGTTCATCAAAGCAAAAGCAATCAGTTCATTCATCTCAAAATGAACAACCGAGAATATTGAAGCCCGTGAAACCA---ACAATTTTGTTAGAAAGGGGGGCTTCATTTAATCTTCAAAAACCAAACATTTCTTCATCTCCAAGGCCTGATAGT------------------------------------------------------------------------------------------------------------------------------------------------------------------------TCAATAAAATCAGGGGATCCAAGAAATGACCAA------------------------------------------------------------------------------------------------GACAGCCCGAGGCCTGGACCA------------------AGCATACTTAAAAGTAGCAAAAAACCAGGAATTGTTGAAAATAAGCATAGCTCCATTTTATCTAAAAGTGATGAGCAAGGGTCAACAGGAGTTGTTTGTTCTAAAGACACCTGTGTGGTG---------------------------------------------------------AAGGCATCAGATCCACTAATCCCAGATAAAATAAAAAATGATAGCACAGATGGTGCA---------------------------------------------------TGTGAAAGTCCACTA------------------------------------ATTTTGGTGAATAACGATAATGAAATGTCAACTAAACCTGAGGTG---------------------------------------------------------CTTTCCATTCCACGTGCTTCAAAGACTTGTGGATCTGATTTCCAAGATATTGCGCCAACAAGTTCCTCAGAAGATTTGCCTCCAGAAGAGGTACAGTATGAACAGAAAGTTGTGGAAAGTGATGGGAAC---------------TCCTGTAAAAGTGCAGCGGCGATTCAGGCTTCCGAAGACCTTTTGCCGGAG------------------AGCCCACAAGGCTGTCTAGTGGCACAAAATCCGTACAGCCCTGACACT------------------AAATCGAATGACCTGAACTTAAAGCAGCAAGCTTTGGTTGATCAATCTTCTACTGTTGGAAGTTCTTTGGGGGCTTTAGTTATTCCAGAGCAGTCTTACATCTGGCAAGGTACCTTTGAGGTTTCAAGACCTGGAAGCTCTCCTGAAATGTACGATGGGTTTCAGGCTCACTTATCTACCTGTGCATCGCTGAAAGTACTTGAAATAGTGAAACAATTACCTCAGAGAATTCAGTTGGTAGAAGTTCCACGGCATTCCTCATGGCCACTGCAATTTAAGGAAGTAAAGCCGAATGAAGATAACATTGCTCTTTATTTCTTTGCTAAAGATGTTGAAAGTTATGAAAGAGCATATGGGAAACTGTTGGAAAACATGCTTGCTGGAGATTTGTCCCTCACAGCAAATATTTGTGGCATTGAACTTCTCATTTTTACGTCTGATAAGCTGCCTGAGAGGACTCAACGGTGGAATGGCTTACTTTTCTTTTGGGGTGTCCTTTATGCCAGAAAGGCAAGTAGTTCAACTGAGCTG------------------CTTGTCAAAGGG---ATGAATCATAGTCCATTAGAACAA---ATTAATGGACCTGTTAATCAACTT---GTCTGTTCCCCTAAGATGCCTCAG---------TTGGGCATAGATTTGAATGAGTGCCCTGTTGATGAATTGTATGATCCA------------------------------GCTGTATCAGTTCAAACGGAGATGGAGAATCGTGGTGCATCTGTAAACCATGAGACTTTGTTG------------------------------------------------------AGGTCCAACCATGAGGCTGAAAGGCTGAATTTATGTGAAATACATTTCCCAGAAACTGCAGGGACTGGGAAAATTTTGTTAGGAACTCCTACTGCAGTTCCCGTTCACACAAGTTCAAAACGTGAATGCCTCAACATTAAACCAGAATATCCA---------------------AGTGATATAATAGGTAGCGAAGGAACA---------------------------------------------------------------------------------------------------------------------------------------------------------------------------------------------------------------GCGGGCAGGGACAAC------------------------ATGGAGGAGGAAGAGAGCTTTACCAAGAATGGAGTTTGCTTTACTAAGCAGCAT---------------------ACAGGTGCAACCACCAGATCAGTATCTGATGAGATATTGGCAAATACACAGGCACGCGTATCCTTTCAAGAAGTATCCCCACAGCATTCTGTCAGG------------CCAAAGCTTTCTGATGATCCAAGTGATTCAGTTTTAAAG------------------------GACTTTGTTTTGCCTGATTCTAGTTCCATCTACAAACGGCAAAAGACCTCT---GAGGGAAAATACTCTACTTGCAGTTTTGGAGATGGTCAACTGACTAGCAAATGCTTGTCCAAGATA------------CCCTTGCCAGCTGATCAGCAT---------------ACTTCATTAGATGATGTG------------------------------CAATATATTGGTAGGGTTCCAGCAGATCCCTGTTCTCCAACT---AAACCAATCTTGGATCATGTGATCCATGTCCTATCTTCAGATGATGAAGACTCCCCAGAACCTCGTAATAATCTGAATAAGACATCACTGAAGGAAGAAGAG---------------GGCCCTTCTCCTCTACTGTCACTGTCCCTTTCTATGGCCTCAAAGAAGCATAATCTTACCGGTTCT------GATACAGGAGATGAT---------GGACCGCTGTCTCTGTCTCTTGGGCTCCCTGGTGTA---------GTGACTAGCAACCAGGCTCTTGAGATGAAGCAGTTTCTGCCAGAGAAACCTGGCATGAACACTTCATTGCTTCTC---------------------
>Out_1
ATGGCCAAAAGGAAGGAGCGCAGTTTGGAAGAGCTATACAAACTCACTGTCAAGATGGCTAAACCGCGGGTGACTCCAATACTGGAGGGAAATTTCCAAATACAAGGTCCTGTAGATGAATCAGACTCCGAGGAAGTGGTAGACAACACAGGCTGTAAAAACACAGTGACCAGTTTAGCCGAGCACTTGAACAACCCTAGAATGGGGATAGACTGTGACAATCACATTCAAAAC---------------------TCTATTGCGGAGTATGGTGATAGCATTGCATCAAATGGGAAGACAACAGGGAAGGAATCATCTGACAAATGCAATATAAGAAAGCAAGTTACGAAGGATTTCAGTGAAAGGGAAGAAACTTTAACTATTGTCAAGAAAAGGGCACATGACAATGTGCAGAGAAGTAAATCAAAAGGACTAGATTTGGCCAGTAGCAGTTCAGAATGCGACCAAGAAATAGAAGAAAGAGAGAGTAAAAAAAATGTCGAGTGTATAGATGCTTCTAAAACATATTGC------AAGAGTGAGCTCCATTTGTGCAGAGATCAGATGCTGGAGAATCATGAGAAGCACAGTTCTTCTCAAGGAGCC---------------------------------CATGGAATATCACAGGGTGCTGTTCTGTCT---------------------TGTGAATCTGTTCAGAGTTCTATTCCTCACAAACGATTTAATATCTTAGGATCACAAGGTACACCCCAAAATGATGATTTGGATGTCCAGGTT------------TGTTCTGATAATTATGATGAGCAAAATGACCTTGATGCACATTCTATAAATGGAAATTGTGGGAATGAGATAGCGGACTCAAGAAGTTCTGTGGCATTACCACATTCCGATGTGGATAATCACATGCATTCGTCTTCTGGT------------------------GAGCATACAGAGAAAATATCAGAAATGTATATCAGTGATGATTCATGCAATGCTAAAGAAAAGGATATAGTCATGGATGATTGTAGCCAAATTGAAAAAGCAGACACTGTGACAGATGGATTGACAAAATTGGTTGGAGGCTTAGCAGATACAAGTTACACATGTTTG---GAAGAAACACATGGAATTACTGAGAAGGTGATCACAAGTGGAACTGAAAGTTCTGTGAATGTAATTCAAGACCATACTATTCTTACTACGACATCTAATCCTTGTCCAAGAGAAAAGTTCAGTATAACTTGTTCAGAATTCGTGGAGCTGCCA---------AGGTCAGGCACATTGGAGGTTCCTACCACTAGTTCACACCATCAGAAGGGAGCCATTTCTGCTGCAAGCCCTTTCACAATGCACCCTGTTTCCGGTACTAAGGAAATTGAGGCACACTCAAGCGGTCAACTAGGAGAAGATATTGTTTCCTGTTCAACCTACCCTATAGAATTTCCTTCATCCAAGAAGTCAGTG------------------CAAGAAAACACAGCTGTTGTGACTGTTTCTCCACGTGCCGTTCAAAGTCCAGAAGATCATAAAGCTGAATTTGTGAAAAATAATTCTTCATCTGGCTTCCTAGCCACGACAAGATCACTTCCATCTTCAGGCTCTAGGAAGGACCTAAACCAGGTTCCAGTTGAGCCAACTCTGGGGATTCAGGCAGCA------------TTTGAACAGTCAACACGAAGTCAAATGGACCCAAATAAAGATTCAGGAAAAGACAACACAGAGGTTGGGCTGTCTGAAATGGAAAGGGCGTCACTTGTATCTGAACCACTATTTGAAGATAAATCAGAAGGACCTGTCTTAGTAGAGGATGATGTAAAAGTCTGTGATATTTGCGGTGATACAGGTCGCGAGGAAATGCTTGCGATTTGTAGCATGTGTAATGATGGTGCGGAGCATATTTACTGCATGCAAACCATGCTGGACAAAGTACCAGAAGGTAACTGGCTGTGTGAAGGCTGCCAGCCTAAACAGAATTCTAGTTTGAAAAGAATTGAGACAGCTCAAAACTTTTCACAAATATCCAAGCCAGCATCCTTGAGCAGCAAGAAGCAGAGCACTAATTGCAGCTCGCATTCTAGGCTTTCAGCCAAATTGGATAGAAAGAAATTTGAACCTGAAATAAAGAGACCAATGAAAGGCATTTACAGCTCCCAAACCTCTACAAAAAGGCGAGCAGAGGGTTTAGAAGTTGGATCTGCTACCAAAAAGCGGGCTGTTGAAGTTAAAAGTGTGCAACAGGTGATTGCGAGTACAAATGCAAAGCCTGTAATATCTCGCAGCAGTTCATTCAAAGCACTAGATACTGGGAGAGTGAAACTCTCTCTTGCTGTATCTTCAACTGGAAATCAGATGATTAGCAGTCTTCATAATAGTGGGAAGTCCTCAAATGCAGTTGGGGCTCAGTCGCCAAGGTCTCATGTAGGTCCACAGTCATCAAAGAGCAGATTCACTTCTGTCAACTGTTTAACCTCTGACTCTTTACCAATCGGCACGAGCAGTAATACATCAAGTGCATTGTCTACTTTGACTGTTAAGGTTCCACAATGTTCTAAGTCAGCAGACGCACCTTCAAGGTCAAGCAATATAATAAAGTCAACAGCGGACCTAAAGTTTAGAGAAGACTTTGGTGAAGTGGGTGAGCAAGCTACATTTGTTAGAGAAGGTACCGGCAGCAGTACTACAAATGGGGGATCTATCAAAGCAATTAACAATTCTTTATCATTTAAATCTAAGGGAACAAAATTTTCTACCCTTACAGAGCGAAGGACATCAGCCGATTTTCAAAATTTCTTTCAAATAAAACAGATGAGAGTTGGAAAACAAAGGAAGGAGGGAACTGATTTACCAACAAAACAGCCTCTGGTAAAGTCTGAAAATACACCTACTGGTTCAGTGTCAATGGGCGTTATCAATCCGCCATTGTTGGGGAAGCCAGCCTCCAAGAATACATGTGCCGGCCAGACAACCTTGAGAGTGGAA------------TTATCAAAGGATTCATGCAAG---------------------------------------------------------CTGAAGCCAATAAAGTCTGAAGAAAAGCCCATAGGTTCTCCAAGTTCTATGGCCCCTAGCACCATTAAAGAAGAATGTACTCCCACAATGTTGTCAGGT---GAACCGCTCCTACAGTTGATAGAAACAGGTTCCATGGATGTTAAATCGCAGCTGTTT------------------------TCCTCTTCTGAAGCCTTGTGCAACACCACAACTCAAACATCCAATGAACAATGTCTATTAGAAATGACATCTGGATCATCATTTCCTGCAGATACCAAGAAGTGTGGCAGTCCTAATAAGCTAGGAGCAGAAGCTTTTTTTCATTCAGGTGAGGGCAGTAACAGTGATAATAAACCCAAAGAGTTTGCTTCTTTTACATGGTCTTCTCAAAATTTTTTTCCAGCAGCAGGAAGTACGAGGTGCTATAAGTGTAAAGAATTTGGCCATTCTGCTCAGTTTTGCTCAAATAGGAGTTCTAGTCTCCGTGTTTCTGCTCTCATAGCT------TCTGCTGCAAGAAGCTCAAGAGACATATCTGGGTCAAGTAGTGGCAAATGGAAGAATCCTATAGAGTCTGCGGTTCTAGGTAACAAAAAAAATTATGAAGATGACCGAACTTCAGACCAAAGA---GACTTGCCCTTGCAATTTGAAGAACAAGTCCAGGAGGGACGTTCAGAGAATAATTTGCCTGGGAAATTTGCTGTATCTTCACAAGACACTATAGTATGTGGAAGGCCTGATCTTAAAATCGAGTTTACAAGTTCAGCTTCAGACCTATGTAGGAATGTCTCTACTGCAATACGAGTTCCAGTTTCTGGGCATTGTAAAGAATCTTTGGGTAACCATTCAAGTACAAACACCAATCCTATCGGGGATGTTACTTCCGAAGGATCTTTAAGAAGAAACATTTCTTGTAGCCTTCCTGTCCAGCCACCTACTCAAATTGATACTGTGAAAATGGCAGCCCTTCCAGAGCACAACTTTTTATGGCAAGGTGGCTTTGAGGCCTGGAGCAAGGAAAATCCCGTTAGCTACTATGATGGAATACAAGCTCATGCATCAACTTGTGCAGATCCCAAGGTCCTTGATGCAGCTAAGAAGTTTCCATCCAGAGTCCAGTTGGAAGAAGTACCTCGTTGGAGCACATGGCCGGTACAGTTTCAGTGCAGTCGTCCAAGTGAAGAAAATATTGCGCTCTACTTTTTTGCCAGAGATATTGAGAGTTATGAAAGGCCCTACAGAAGGTTGCTGGAGCATATGCTTAAGAATGATCTTGCATTGAGAGGAAATTTTGGGGGTGTCGAGCTTTTGATTTTTCCATCCAATCAGTTACCTGAAAAATCCCAGCGTTGGAACAGACTTCTTTTTTTATGGGGTGTTTTTAGGGAGAGGAAAGCAAATTGTATGGAATCCTCTGCATATCCTCAGGAGAGAACCAATGTGCAACTATCAAGTGTAAAGGTTTTGCCAAGAGTTCTGCCTTCACTGCCAATGGCTGCATTTTCTGAGATGGAGGAAATGGATATTGATGTGGAAGGAGATCAAGAAGTATGTTTAACAGAGAGGGGTTTCAGTGGACTAGGAAGAGCAAAGTCTGACATCTCTCTTCTGTCACCATCCTTTTCATCTCAAGGGGAAAAAACCAAGGTTTTGAATGTCCATAATGCATCATATTTTGAGCAGAAACTGGCTAGCACACAAAAGATTGACAACTTGGCTGTGGAAGACGCGCCATCATTCAAGAAGCATTCTTTAAAATCATCTTTTGAATCTCATGGGTCATACTCAAAGGCTGCAAATTTGACTAGGGTAGATGATCCTAATTCATCACCTTGTTTTACTAGCTCAATACAGAATCATCATGTCACAAGAGAGAATAGCATTTGCCAGAAAGAGATCCACAGATTGGAGGCCGAGGTTGGAATGGCCATTGAATTACAGATATCTGGACAGTCTACAAGCTCACAAATTTCTTCTTGGAGAGAGAGGATTAATTCCACCATTCTTGGACATGCATCTTCTGGCCCATCAACTGTTTCTTCCAGTTCCTTAGAAAGGCAAGATAATTCATCAGATTCTTCCAAGATTGCTCAAGTTGGCTCACATTCACCTGCTCGACAATTAAGCATTGAAAAGAATAGAGGAAGAGAGAAAGCAAAGGAAGATTGGAAGCCACGTGAAAGAGAAAAGGAAAGAGAGAGAGAAAGGGATGCCACAACTGAAAGAGAAAGA---------------------GAGAGGAGAATTTTGACAAAGAGAAGGGAAGAGTACAGT---AGCCGTGAAAGCAGACATGAAAGGAGACACCGTTACTCCCATTCACCACCCCGACGTGGCTCAGCGGCAGAAGTATGTGGG------AGTCATCAGAAGGATATAGTTTCTCTTCAAGGAAATCCCTTCAATGATGTTCTAGCAGATGGGAAGGGTCAG---AGAAAATTAAAAAAAAGTTACAGTGAAATATATGTTAGAGAAAGTTGCAGAGAACAAGATTCCAGTGGTAGGAGCTCCAGT------------------------GTTATTCAGCAGGAAGATCAGGAATACAAT---------------GTTTTCTTTCCAAAAGACTTGCAAATGACTGAAAGGTTCTTCTTCCCAGGTTCATTAGATGCTAAGAGAAATTGCAACAAAGCAAAAGCTCCAGATCAGTGGCAATTTATTTCCTCAGGGGATCAGGAACCACCAGATCTCAATGTACCTAATCTTGAACTTGCATTAGGAGAGAAGAAGACTTCACCAAAGCAAGGTGCCCTACCATTGTTTGTTCAGTTGCTTGATAAAACCTCTACTCAGCAACAGCCTACTAGTCCAACAACAAGCCAGGGAAGCGAAGAT---GGTTCATCTCTCTCACTTTCACTTGCTTTTCCTCTGTCCCAGAAAGAGCAATCAGTCAAGTCTATGATGAAAGAGGATCAGATCTTGCCTAACAATGGTAACGTAAATACTTCCCTGTTACTCTTTGGTGGTGCTGTAGATAGT
>Pab_1
------------------------------------------------------------------------------------------------------------------------------------------------------------------------------------------------------------------------------------------------------------------------------------------------------------------------------------------------------------------------------------------------------------------------------------------------------------------------------------------------------------------------------------------------------------------------------------------------------------------------------------------------------------------------------------------------------------------------------------------------------------------------------------------------------------------------------------------------------------------------------------------------------------------------------------------------------------------------------------------------------------------------------------------------------------------------------------------------------------------------------------------------------------------------------------------------------------------------------------------------------------------------------------------------------------------------------------------------------------------------------------------------------------------------------------------------------------------------------------------------------------------------------------------------------------------------------------------------------------------------------------------------------------------------------------------------------------------------------------------------------------------------------------------------------------------------------------------------------------------------------------------------------------------------------------------------------------------------------------------------------------------------------------------------------------------------------------------------------------------------------------------------------------------------------------------------------------------------------------------------------------------------------------------------------------------------------------------------------------------------------------------------------------------------------------------------------------------------------------------------------------------------------------------------------------------------------------------------------------------------------------------------------------------------------------------------------------------------------------------------------------------------------------------------------------------------------------------------------------------------------------------------------------------------------------------------------------------------------------------------------------------------------------------------------------------------------------------------------------------------------------------------------------------------------------------------------------------------------------------------------------------------------------------------------------------------------------------------------------------------------------------------------------------------------------------------------------------------------------------------------------------------------------------------------------------------------------------------------------------------------------------------------------------------------------------------------------------------------------------------------------------------------------------------------------------------------------------------------------------------------------------------------------------------------------------------------------------------------------------------------------------------------------------------------------------------------------------------------------------------------------------------------------------------------------------------------------------------------------------------------------------------------------------------------------------------------------------------------------------------------------------------------------------------------------------------------------------------------------------------------------------------------------------------------------------------------------------------------------------------------------------------------------------------------------------------------------------------------------------------------------------------------------------------------------------------------------------------------------------------------------------------------------------------------------------------------------------------------------------------------------------------------------------------------------------------------------------------------------------------------------------------------------------------------------------------------------------------------------------------------------------------------------------------------------------------------ATGAATTCTGCATATTTTGGGCATATACTTTCCGGCCCAGCAGCAATTTCTTCAATTTCCTTAGAAAAGCAAGATCATTCATCAGATTCTTCAAAGATTGTTCAAGTCAACTCACATGCACCATCTGGACAAACAAACAGTGAAAAGGATAGATGGAGAGAGAGAGGAAAAGACGAATTGAAGCTACGGGAAAGAGAAAAGGAAAGAGACAGAGAAAGAAATGGGACAACTGAAAGAGAAAGC---------------------AACAGGAGAATTTCATCAAGGAGACATGAAGAACACAGT---AGCCATGATAGCAGACAGGAAAAGAGACTTCGTTACTCTAATTCACCACCTCGACATGTATCAGGATCAGAAGCTTGTGGG------AGTCGCCATAGGGATTTAATGTCCCCTAAAGGAAGGCCCTTCAATGATTTTGTAGCAGATGAGAGAGGACAG---AAAAGACTGAAGAAAAGTTACAGTGAAATCTACGTTAGAGAAAACTATAAAGAGCAAGATACTAGTGGCAGGAGTTCCAGTGGTAAGAGCTCATCAGAAACAAACATCTTTCAACAGGAAGGTCAGGAGTACAGT---------------CTTTTATATCCCAGAGACTCTCAAATGACTGAAACATTCTTCTTCCCAGAGTCAATAGATGCCGAGAGAGATTATAACACTGCAAGATCCTCTGAGCAGAAGCAAATTATTTCTTCAGATGATCAGGAACTGCCAGACGTTGATGCACCAAATCTCGAACTTGCATTAGGAGCAAAGAAGACTTCACCAAAGCCAGGTGCCCCGCCTTTCTTTGTTCAGATACTTGATAAAACGTCT---CAAGATCTGCTTGCTAGTCCAACAACA---------AGTGAAGAT---GGTTCATCTCTCTCCCTCTCTCTCACATTTCCTTTGTCAGAGAAAGAACAATCTGTAAAGTCTGTTCTAAAAGAGAATCAGGCCTTGCCCAATAATCGTAATGTAGATACTTCTTTGCTGCTTTTTGGTGGTGGTGTAGATGGG
>Ppe_1
ATGTCCTGCCGGAAGGAACGGGCAGTCGATGAGCTTTACACCGCCACGCGGATTGTTATGAAACCAGAGATCACACCAGTCTTGAGAGGGAGTCATCGTATGCAAGGGCCTGCTGATGAGACTGATCATGAT---ATTAAGAAGAATATGGTGTCATCTCAATCTATAAAAGAATTTGGTAAGCATTCTATGAGTCGGAAAGTTCATATGAGAGGCGAGTCTGGGGCTTGTAACCTGTGTTCTGCTCCCTGTTCATCTTGTGTGCATTTTAATAGA------GCTCTTATGGGGTCAAAGGCTGAT---GAATTTTCTGATGAAACCTGTCGTGTTAATGCGGCTAGTCAATATTCTATCAATGTGGGCGATACTTCAGCCTCTTTTAAGAGCAAGGCATGTGACAGTTTACAACATACCACCAGTGAGACTAGTAACCTACTTAGTGTTAATTCAAGTCATGATTCTTTGTCTGAAAATGCTGAAAGCAAAGCACCCATAAGGTCTTCTGATACATCTGATGCT---------------------------------GTAGAAGGTTTTGAGATG---------------------------------------------------------------------------------------------------------------------------------------------------------CTTACA---------------------------------------------------------------------AATACGTTTGAGGATTCAAAAGTTGTTGAAGTCAATGACGATAACATTTCATGTATAAGTAGAGTCAATGATGCAAATTTAGCAGTCAATCACCATAACAGAAATGTAGAACGGAAGAATTTGTCTTGTAGTTTTGCTTCAGTTGGTAGTGTAGATCCAGAAGAAGTTGAAAAG------------------------------------------------------------------------------------------------------------------------------------------------------------------------------GCACACAAGTCAGTCTTGTCAGAGATGGTAAAAGCTGCAGAT---------------------------------------------------------------------------------------------------------GCTGGTGATAGTGCAACA---------------------------------------------------------------------------------------------------------------AAGGGAAAACTGCCAGAATGCTCT---GGGAATATGGATTCATCATTAATAAAAGAGTCACCATCTGATATTGTCGCTCGCCAGAAATTTGATTCTAATAAAGGT------------------------------------------------------------------TTGGGGGCCTCTACAAAAATCTGTCCGAAGAAAGAAGTAGAGACCAATGGTAATGGCCAAGACCTAAATGATGAAGCTTTGAAA------------------------------------------------TGTTTGGATCATGGTGAACAAGATGTGAAGTCTAATGAGTTGGTCGCAGTAGCTGAGAAGCAG------CCCTTGCAATCTGCT------TCTGGAGATGACAGTGATGAATCGGACATTGTGGAGCATGATGTAAAAGTATGCGATATTTGTGGGGATGCAGGTCGCGAAGATATGCTTGCCATGTGTAGTAGGTGCAGCGATGGTGCAGAACACATCTATTGCATGCGAAAGATGCTTCGGAGAGTTCCTAAAGGTCAATGGCTGTGTGAGGAATGCAAGTTTGCTGAGGAAGCTGACAACCAGAAG---------------------------------------------------------------------------------------------------------------CAAGGTTCAGATATGGAGGGGAAAAAAATGGACAAAGCCATTTTGAGTACACAATTCTCTAATAAGAGACTAGCAGAAAATATAGAAGTAGCTCCTGCTGCGAAAAGGCAGGCTCTTGAAATTCGTGTGGGATCACCAAGGCCATCCAGCCCTAAGAGAATGGGTGCTCTATCACGTGAGTCTTCGTTCAAGAGCATAGATAAGGAAAGATTGAGGTCAACTTATCAGAGCTCACAGTCC------------ATTAATGATATATCAGAAACTGCACGCTCTCCTTCTAGTGGT------------------------ATACGGCTTCAAACAACCAAGGGTACA------------------------------------------------------------------------------------------------------------------------TTGTTAAAGTCAAATTCATTCAACACCTTGACTTCCAAACCAAGAGTTAAGACTGTA---GATGATGTTCCTCAAAAGCAAAAGGGATCTAAAGAACATTCTTCCCTTGAT---ATGAAGGAGAGGGTGGCCAGAATGATGGGCAAATCTGTGTCATTCAAATCTGCGAACTCAGGGCGTTCAAATGTGTCTGAATCCAAAGTTAAAATGCTTTCATCTAAATTTAGCCATGTTCAAGATCTAAAAGGATTGAAACAAGCAAAAGAG---CGGAGCACAATTGAAAGAAAAAATTTGTCCAAACTGGACCGCCCCCTTGCTAGTTTTCCCGCAGCTAGTCCT------ATTGTTTCAACACCTAAGATTGAC------CCAGCATCTCGTGGTGAAACTAGTTTG---------------------------------------------------------------------------------------------------CTTTCATCTGTGAGCAACAATCGAGAGTCAAAGGTCGTATTACCTGATGGAAAATTAAGTACCGTAACAAAATCTATTGGTAATCTGACTCGTAAAGGTGTTGAGCCTCAAAATGCT------TCAGTTGGAGGT------------------------------------------------TCATCTACGAATGGAATATGTTCTGCTTCTGAACAAAAGTCAAACCAAGTTAGCTCTAAGGATGAACCCTTATCCAGCTATTCTGGGATTGTTGAGAAACCATGCTCTAATGTTGACGAAACATTAGAAGATGCGTTCCCGCAATCAGTGGAAATGACAAGTCAGGCTGATAAAACCAGGGAGAGCTCTGCTCGCTGTAGGCCTACTGTTGCAGCTAGTCCA------------------------AAGTGTAAAGACATAGGTCATACTGCGGAATTTTGCAGAGTTGGCATT------TCACAGACTTCTGGTACTGATGCT------TCTACTCCAATAAGTTCTAGGGAGGATATGCCGAGAGGTAAT---AGGTTGAAAGATGCAATTCACGCGGCTTTGCTTAGAAAGCCTGAAATATACAGAAAAAAGAGAGTATTCGATCCATCTGATGAGTTGTCCACATCAAACGTGGACTTAAGTTATGAAGTAGCTTCTCAAGAGCAATCATTGATTTCAAATAAG---TTGAATAATATCACGTGTAGTGAAGGATCACATGATGGACAAACAGTTCTTGGGACTTCTACTTCTGACTCTTACAAGAATACAACTGTCAATAATTTAAAGCAGCATACAGTGCAGCCCATTGATTCTGTGTTTCCTTCCAAAGTGACAGACTCTGTTTCTGTTGTTCCTTCTCTTGGA---------------AAGTCTACAGTGAAAGATTTGCATAGTCATGCTTCAGTGGCGATGTATGTTCTTAAGACAACAGCCATACCAGAATATGAATACATCTGGCAGGGGAGTTTCGAAGTGCAGAGAGGTGGAAATTATTTGGATTTATGTGGTGGAGTTCAAGCTCATTTGTCAACTTGTGCATCACCAAGGGTTCTTGAAGTGGTGAACAAATTTCAGTTCAAAGTTCCTCTGAGTGAAGTACCTCGCTTGAGTGTATGGCCATCACACTTCCATCAAAGTGGTGCTAAAGAAGATAACATTGCACTTTACTTCTTTGCCAAAGATCTTGAGAGTTACGAAAGAGACTACAAGATCCTGTTGGATGCTATGATCAAGAATGATCTAGCCCTCAAAGGGAATTTCGATGGTGTTGAACTTCTGATATTCCCATCAAATCAGCTTCCTGAGAGATCACAACGTTGGAATATGCTGTTTTTCCTATGGGGTGTTTTCAGGACAACGAGGGTGCATCGTTTGGATTTTACT------------AAGGAGACGTGTGTTCCCAGCTTGAGCAACTCATTGGATAAATATGGA---------------------------ACTTTGTCGGAGAACCTATGCATACCTAAGCATATAGAT---GAATTTTCTGCTTCTGACAAATGTCGTGATGTAGCATCTGCAGCCAATTCCCTTCTTCATATGGGTCCC------------------------GTTAGCAAGGATCATGTGAGCAAAGATACTTATCCT---GAGGAGGTACGTTCA---------------------------------------------------------------------------------GGTTCAAAAGTGAGCTTGGTGGTACAGGATAGTAGGCTTGACTCCAACACAACAAAAAAT---------------GCAGGCTTGTCTGAAGGTGTTCCATGCACCGCTCCCCTGCAGCAGGAAATT------TGCCTTCGAGGGAGCGGACTTGGCACAGAAATTAAATCTTCTATTCCAATAACTGGGTCAAATAGCTCC---AACAAAGGTGAGAAGAGGCAAGTGCATTGGGTCACTTCT---------------------------------GGTGATAGAGAAGGTGCTGAGTAT------TTGAAGATTCGTCCTATTTCCAAT------------CAAGAGGTAGCCATTGCTGGG------------------------------------------AGTGTTGGTGAGGAGACAATTCCAGATAGAAAGAAATGTAAACAAGATAAGGAATTGAAGAGAGATTACGGATATAAGGAAATAGAAGCAGCTTTGGTGAGAGACTTGACAGCA---GGAGTCAACCAGTCTAGTAAAAGAAAACATCCTCATATAGCTCTTTCAGAGACAGCA---------------------------GCTTCTGCAGCCACGAATCAAGAAATGTCATGGAATGAG---GTGAATAGTACACAGATAGATGGTGAGGGTGATAGTAAGAAGCCAAAAATTGGTTCAAGTGGATTGTATGGTTGTAGCACATCTAGAACAAATGCTGTTGATGATGGTTTTGTC---CCACATAATGATATGGGTCCTTGTTCTATGGTCGAGAAG---AGATGCGTTGAA---GCCTGTGAGGAGAAAGTTATTCCAGAGGACTTGGGAACTACTGAGAGATACTTTTTTCCTGTGGATTCACGGCATGTTCAGCATTTTCACACGGTTGAGAACTCTGTGCCTTGGAAAGGTTCCTCATCAGGAGATGAGGATAAGTCTCGTGATGGGTTCCCAAGTCTCGAGCTTGCTCTAGGGGCAGAAACAAAACCGCAAAATAAGGGAATCCTGCCCTTCTTTGTTGGATTAGCGGACGAGAAAAATAACCAGGATAAGCCTTTAGATGCCGTGGTGGATGAGAAAGATGATGATGCCTCTGCCTCCCTTTCCCTTTCCCTTTCATTCCCATTCCCGGACAAGGAACAGCCTGTGAAACCTGTTTCAAAATCGGAACAGCTTCTGCCTGAAAGGCATCATGTGAATACATCACTGCTTCTCTTTGGGCGCCTTCCAGACAAA
>Vvi_1
ATGGCGAAGCGGAAGGAGCGGACGCTGGCGGAGCTTTACAATGGAACGGAGATGATTTTGGAACCAGAGATCACGCCAGTTTTGAGAGGGAGCTGTCGGATGCAAGGGCCTGTGGACGAGACGGATTATGAT---ATTCAGACCAATACGGCATCAGCTGAAAAGGGAAGTCGG---------------------------GCTTATATTAGGACAGAATCTGGGACCTGTAACGTGTGCTCCACTCCTTGCTCATCTTGCATGCATTTTAACCAA------GCTCTCATGGGGTCAAAGTCTGAT---GAATCTTCTGATGAAAACTGCCGGGGAAATGCTGTTAGCCAGTATTCTGTTAAT------GATGTGCAACCTCCTTTTAAGAGTAGAACATGTGATAACTTACAAAATACTGCCAGTGAGATAAGTAATCTAGTCAGTGCTAATTCAAGTCATGATTCATTCTGTGAAAATGCTCAAAGTCAAGCAGCATTGGATGCGTCT---------------------------------------------------GAAGATGTTGAGATGCTTCCAAGTGAAAAT------------ATTGTAGAGGATCACCTTGCTTCGGAACCAAAA------------------------------------------------------------------------TGTGTTTCTGATCAAAGAAGCCTTCCA---------------------------------------------------------------------AATAAGTATGATGATCCAAAGGGTTTAGAAGTGCATGATGATAACATCTCATGTATTATTGAGAATAAAGATGAAAAGACCAGTTAT---------------AATGCTGACAGAAAATGTAGTGCAGGTTCAGTTAGTAGTGTT---------TGTCAAGAGGGATTTGGAAAGACTGTTCATTTTCAAACTGCCTCAGGCAGTCATGAT------GTCAGTGATATGAAAAAGAGCCATAATAACAGTGGGCAAGTGAGTTGTTATACTCAAGATTCTATTCAGAAGGTGCCTCCTAGTTTATCAACA------------------------------------------------------CCTTCAGAGGTTCCTTCCTTAAAAGATATTGAT---------------------------------------------------------------------------------------------------ATTGGCACTGGCTCACAGGGCAGTGGATTGCCTTCCTGCAAC---------------------------------------------CCAAAAGTTAAGGATTTGGAAGAGGATTTCTCTTCTCATCTCAAGGAAGAATTGCCCGAGTGCTCAATGGGGCATATGAATTCATCATCGACAAAAGAGGCAGCACTGAATGTTGTATCTGATGAGAAATCTGCTGGATATGAC------TCTGCTGATACTATTGCAAAT---------AGTAAAACTAGTTTTATT------GGAGGCAGTTCTGTGGTTTCAATTGAAGTTCATACAGACTTAGAAGTAGAGACTGACAAGGATGGTAAGGACAGGCCGACTGAAGCATTGAAA------------------------------------------------TGTGTAGACCAAGATGAGGAGGTCAAGAAGTGCAATGAGTTGCCTAAGTTACCTGATATTGAGAAACCTTCTTTGCAATCTCAGCTTGTGGATGAGAGTGAT------GAATCAGACGTTGTGGAACATGATGTCAAAGTTTGTGATATCTGTGGAGATGCAGGTCGGGAGGATTTACTTGCTATTTGTAGTAGATGCAGTGATGGTGCTGAGCACACCTATTGCATGCGAGAAATGCTGGATAAAGTTCCAGAAGGTAATTGGATGTGTGAAGAATGCAGGTTTGAGAAGGAAATTGAAAACCAGAAGCAAGTGAAAGTTGAAATGGAGGGT------------------------ACTGAGAAAAATCAACTTTCTGGAAATGCTGTAAATGCTGATGTACTTGTGAAGTTGGATACAAAAGATTCAGATGTTGAGGGAAACAGTACCCACAAAGTTGTTTCAGGTACACAAGTCTCTGGTAAGAGACATGCTGAGAATACAGAAGTTGGTCCAGTGGTGAAAAGGCAGGCTGTTGAACTAAGCTCGGGATCGCCAAAGTCATCTAGCCCTAGCAGAATAGCTGCATTATCTCGGAATGGTTCATTCAAGAATTCAGATAAGGGGAAAGTTAGGCCAGTCCATCAAACGTCTTCTACCACACAC------TCCAGTGATATTCCGGAAACTGCACGATCTCCAACTGCAGGT------------------------CCACGACTT---ACACCTCGTGGTGCT------------------------------------------------------------------------------------------------------------------------TTGTTAAAGTCTAATTCTTTCAGCACTTCAAACACAAAACCAAAAGTGAAACCTGTAGAGGAAGTTCTTCCTGAAAAGCAGAAGAGGGTTAGGGAACCTGCTTCCCTTGAT---ATGAAGGAGGGTGTTAGTAAAATGATGGGAAAATCCATGTCATTTAAATCC------TCAGGCCGTTTAAATGCTACTGAATCAAAAGTTAAAATGCTCTCCCCTAATTTTTCTCATGTTCAGAATCCAAAAGGATTAAAACAGGCTATAGAA---CGAAACTCATTTGATAGGAAGAATTCGTTTAAATCAGAACGTACATTGGGTAGTTCAGCAATGGCTGGTTCT------AGTGTTTCTACACCAAAGCCTGATCAAAAACCTGCATCTCGTGGCGAATCTGTTTCA---------------------------------------------------------------------------------------------------CTTTCTTCTATAAGCAATAACCGTGATTCGAAGGCTGTGCAGTCTGATGGGAAATTAACT---TCTCCAAAGCCAACTTGCCATCCAAGTCGTAAAGGTTCAGAAATTCCAGTTACTTTAGGT---------------GAAGTTAAGAGGCAGTCTTCT------------------------TCATCTACCAATGGAACATGCAGTTCTTCTGAACAGAAGCCTAACCATGCTAGCTTGAAGGATGAACCTTCATCA---AATTCGTGGAACACTGAGAAATCTGTT---CATGCTAATGAAACACCACAAGATGGGTCACCTTGGTCTCGGGAATCAACTAACCAGGGTGAGAAAACGAGAGAGACTTCTGTT---AATCGCCCAAAGCAGAGTTCCACCACTGGTGGAAGAAATCTTCCCTGTGAAAAATGTAAAGAAATTGGTCATTCTTCGCAATCTTGCACAACTAGAAGT------CCTCGGCCTTCTACTGTTGATGCA------TCAGCTGCAAAAAGTTCAAAAGAGTTGATGAACAAGGGTAAT---AAGTTGAAAGCTGCAATTGAAGCAGCCATGCTTAAAAGGCCTGGAATATACAAAAGGAACAAAGTTCTTGATCAATCTGATGAGGCTTCCTTGTCAAGCACAGATTTGAATGGTCAAATGGCTTCTCAAGATCAATTATCAATTTCGAGTAGT---ACAAAGAATATGGTTTCTGCTGAAGGAATGGATGAAGGGAAGGCAATAGTCCAGAATTATACTGTTGACTCTTCCAAACAAACAGCTGTCAACAACTTGAAGCAGCTTTCTGTGCTCCCTACTGGATCTGTATTCTCTTCCAAAGTGGGAGAAGTAGATTCTATTGTCCCTGCTGAT---------------GTAAAGCCTTCTATGAGAGACATTTCTAGTGATGCTTCCACTGCAGCTAATGTTCTTAAGATGCCTGTCATTCCAGAGCATGAATATATTTGGCAAGGGGTTTTTGAAGTCCATAGAAGTGGAAAAGTGCCAGACTTATGTGGTGGAGTGCAAGCACACTTATCAACCTGTGCGTCACCTAAAGTTCTTGAAGTGGCAAATAAGTTTCCCCACAAGGTTCTCTTGAATGAAGTTCCTCGCTCGAGTATGTGGCCAGCCCAGTTTCAAGATTGCAGTGTTAAAGAAGATAACATTGGGCTCTATTTTTTTGCTAAAGATCTTGAAAGTTACGAGAGAAACTACAGGAGTTTGTTGGAGAGCATGATGAAGAATGATTTAGCTCTTAAAGGAAACATTGATGGTGTTGAACTCCTGATATTCCCATCCAACCAGCTTCCTGAGAAATCTCAGCGTTGGAATATGATGTTTTTCTTATGGGGTGTATTCAAAGGAAGGAGATTGAATTGCTCAGAACAGACATCTGGTTCTTCAAAGGTTGTCTGTATTCCTAGTTTGAATACAGTACCTGAGGATGATGATATTCCCAGCATTGCCATG---------ACTTCATCTGAGAACACATGCTCACCTGAACGTATGGCTAAAGATGTAAACACATGTGACAGATCATGCGATGTAGACCTGTCATCCATGGCTCCTGCCTTAGTGGACATACCCTTTGTTTCATCATCTGAAACTGTAAATGGAAATCACAATACGAAAACACCTTCATGC---GATGATAAGTGCTTA---------------------------------------------------------------------------------GGTTCACAAGAAAAAATGGAGCAGCAGGAGACCAAACTTGATGTCCACTTCTTGTCCAGGATTCCAACAGGCAGTTCACAGTTGTGCCCGGAAGTGAGATGCACCAGTACTTCCCTGAAAGAGCGT------AGCGATCCAGATGGCAAACTGGAGTCGAAGCTTCAACCTTCTGTTCCATTAATTAAGATAGGAAGTGGTTCGAATAGAGTTGAGAAGTTGCCAGTGCATCGGGCCGCATCA---------------------------------CTTGATAGGCAGGATGTTCTGCATCATCCTTTCAAGATGCTTCCCATTGGTTCT------------CAAGAGGTAGGTGTCATGAGG------------------------------------------AGCATCAGTGAGGAGAAGCTACATGATAGAATGAGCGTCTTGATGGACGAAGAT------------------------------AGGGTTATGGACACAGAAGCTGATGGAGAG---GGTTGGCAA------TTCAACACTAAACGGCCACGCTCTGATCCTACAGAGACAGTG---------TCACAACCTTCT---------TCTACTGGCACAAGTCAAGGATTGCCATGGAATACT---GGGAATAGTATTTTGGTTGATGGAGAAAGTGAGCGCAAGAAACTGAAGACAAGTTATACTGGAGCATTTGTTTGTAACAGTTCTAGAACGAGTTCTTTGAGTGATGGTTTTGCATCACCCATAAACGATCCGGCTCCTGTTGTT------------------------------------------------------------CCACCTATCAATGAAAAAAGATTCTTTCCTGTAGATTTGCATCCTGTGAGGAACTTCCTCTTGGGGGATGACTCCATGCCTCGGAAAGCATTCTCACCAGAATATGAGGATCGACTTCATGATACAGTCCCAAATCTTGAGCTTGCCTTGGGGGCTGAAAAGAAACCATCAAAACAAGGGATCCTGCCTTGGTATCTTGGGAGTGCAGACAAGAAAACCGAGCAGGACAAGCCTCCTGATATGGTGACAATCAAGGAAGACGACGAT---GCAGCTTCTCTTTCCCTTTCTCTTTCCTTTCCAATCCCAGAGAAGGAACGAGCTGTGAAACCTGTCCCCAGAACTGAGCAGCTCCTTCCTGAAAGGCCCAATGTGAATACATCCTTCCTCCTATTTGGGGGCTTCCCAGACAGT
