# Supplementary material for: The Chloranthus sessilifolius genome provides insight into early diversification of angiosperms
Source: Nat Commun. 2021 Nov 26;12:6929. doi: 10.1038/s41467-021-26931-3 (PMC8626421; doi:10.1038/s41467-021-26931-3)
Supplement: Supplementary file 4 — Source Data [file 41467_2021_26931_MOESM4_ESM.zip › Fig. 3a, c, e and Supplementary Figure 12, 14, Phylogenetic tree/LCG_multi-species coalescent-based/group_1117_CDS.treefile]

(Aco_1:0.4153615754,((((((Ash_1:0.0454116316,Ash_2:0.0492339854)100:0.6041049332,Egu_2:0.3145918334)54:0.0173055682,((Egu_1:0.1032103322,Egu_3:0.0936263017)100:0.1127240105,Osa_1:1.0438202393)92:0.0793298230)100:0.1718367871,(Cde_1:0.0351242483,Cde_2:0.0591799547)100:0.7433114378)19:0.0114290092,(((Cka_1:0.2789212092,Lch_1:0.1992459737)82:0.0199237495,(Cka_2:0.2597232185,Lch_2:0.2140337237)96:0.0175068075)99:0.0311195663,(Csp_1:0.3339100182,Csp_2:0.2599655754)55:0.0107197260)59:0.0153500753)61:0.0230157842,((Atr_1:0.5027103895,(((Efe_1:0.0493902158,Efe_2:0.0518316746)100:0.0380229657,Nco_2:0.0522378718)100:0.2333399253,(Efe_3:0.0870991995,Nco_1:0.0641698345)100:0.2528242295)100:0.2997848797)91:0.0451386455,(Out_1:0.1346147706,Pab_1:0.1349204026)100:0.6885299197)100:0.1507134782)100:0.0671303775,(Ppe_1:0.3193436945,Vvi_1:0.2106044751)100:0.1543135846);
