# Supplementary material for: The Chloranthus sessilifolius genome provides insight into early diversification of angiosperms
Source: Nat Commun. 2021 Nov 26;12:6929. doi: 10.1038/s41467-021-26931-3 (PMC8626421; doi:10.1038/s41467-021-26931-3)
Supplement: Supplementary file 4 — Source Data [file 41467_2021_26931_MOESM4_ESM.zip › Fig. 3a, c, e and Supplementary Figure 12, 14, Phylogenetic tree/LCG_multi-species coalescent-based/group_1122_CDS.aln-0.2cln]

>Aco_1
---ATGTCGTCTTTT---GACACATTCAGCAACGATGGAGATGAAATGAGA------CCATCAGATCGACCATTT---GATGATGGATACATCGGATATGATCCACGACTTCCATCACAACGTTATGAATCTTACTCAAACTTCGCAACAACAGAAGAAGATTCATCATCTTCAGAAGATCATCTTGATGTGGTTGATTTACCACCACCATCATCAGAT---------CATTACACAGATCACGATGTTAATGTTGATCATATTTCTCACAGT------GGACCTCCTTCACCTGATACTTATGGT------TTTAATAGATCTGAATCTGGTATTGATGATGCAACAACATTCTCAGACATGCATCAACAACAACATCATCAATCTAATGGTCATGTTATGAAATATGATCTTGGTGCTGATGATGATGGATTGTTTACTTCTGATGGACCTGTTCTTCCTCCTCCTATGGAAATGCAACCTGAAGAAGGTGTTGCCTTTCGTGAATGGCGAAGATTGAATGCCATTCATCTTGAGGAGAAGGAGAAGCAAGAGAAGGAGATGCGCAACCAGATAATTGAAGAAGCTGAAGAATTTAAACGCTCATTCTATGAGAAAAGGAAACTTAATTGTGAGACTAACAAGACTAATAACAGAGAAAAAGAGAAGCTATACCTGGCTAACCGAGAGAAATTCCACAAAGAGGCAGACAAACAGTACTGGAAGGCAATAGCTGAGCTCATTCCCAATGAGGTTTCCAAAATTGAG---AAGAGGGGAAGGAAGGATCCAGACAAGAAGCCATCAATTGTTGTTGTCCAGGGACCTAAACCAGGGAAGCCCACTGATCTTGCAAGGATGCGTCAGGTACTCCTGAAGCTGAAGCACACACCCCCACCTCACATGATACCACCCCCTCCTGCA---CCTGCAAAG------GATGCAAAAGATGGGAAGGATGGTAAGGATGAAGGGAAGGATGGTAAGGATGCAGCCGCAGCCACTGCTGGAGGCTCACCTACTAAAGATGTTGTAGCTAATGGTGCTCCTGATGACACTTCAAAACAAGAGGCAGCACCAGCCGAGGATCAGCCAGCAAAAAAACCGGAGCCAGAGGCTGCTGAA
>Aco_2
ATGATGGAATCGTTCACTCACTCGTTCAATCAAGAAAGTGACGAGTCACGACCAGTTTCAACAGCTCGTCCTTTTGATGATGATGGTTACATAGGTTACGATCCTCGTCTTCCATCTCAACGATTTGACTCGTTTAACAATTTTGGTGATAATGAGTCTGTTAAAGATTCAGTTGGTGATGACTCAGTT---------------CCGATCTTTGGTGGT---------------GGTGATGATGGATTTACTCCTCATACTATACCAGATACT---------CCATCTCCACAATCGATCTATGGAAGTCAT---------------------------------CAAGGTTTTTCTTCGTTTTCA------------CCGGAAATGAATGGA------------------------------GATGAAGGTTTTGTTTCATCTGATGGTCCAATTTTACCACCTCCAATGGAGATGGAACCTGAACAAGGTGCTGCACTTAGAGAATGGAGAAGGGAGAACGCTATTCGTCTGGAGGAGAAAGAGAAGAGGGAGAAGGAATTATTGAATCAAATAATTGACGAAGCGGATGAATTCAAAATTGAATTTCTTAGGAAGAGGAAGGTCGTCATTGAGACAAACATATCTACAAACAGGGAGAAGGAGAAGCTATTTGTGGCAAATCAGGAGAAGTTTCACGCCGAGGCCGAGAAGAATTACTGGAAGACTATAGCTGAGCTTGTCCCAAATGAAGTACCAGCTATA---AAGAGAAGAGGCAAGAAGGACCAGGAAAATAAGCCGTCAATTGTTGTAGTCCAAGGGCCAAAACCTGGAAAGCCAACTGATCTCTCTAGGATGCGTCATATTCTGTTGAAGCTGAAGCACAATCCCCCTCCCCACATGAAGACAGCCCCACCTCCGGCACCAGCAGCA------CCTGCAAAGGATGCTAAAACTAGTTCTGCT------------------------------------CCTGCCTCCTCTCCTCCCAAG---------------------------------------GCGGCACCCGTGGTTACTGCT------------------CCCGAGGCAGTAGCTGCCACC
>Ash_1
ATG------------------------------------------------------------TCTTCTCCGTTCGACGACGACAGCTACGTCGGGTACGACCCCCGCCTCCCCTCCCAGCGCTACGAGACCTACTCCAATTTCGCCGGTGACGAGGACTCCGGTGACCCTTTGGGAATCTCCGGCGATCAC------CACTCTTCTGGCTTCCATGCCGCC------TTTGGGCACGATGAGAACGTTCCTATACATCACGTCTCCGGAGACGGCAGCATACCTCCATCCCCCGAAGGTTTCGGC------TACCGT---TCCGATCCGCTGGCGGACTTCTCCTCCGAGCATTCCCCTTTCACT---------ATGCAGGAAGCTAATGGGAAGGCGTAC---------GAAGAGGTGGATGACGGAGGTATCTTTACTTCTGATGGCCCGATTCTTCCGCCGCCTGGCGAGATGCATCCGGAGGAAGGGTTTATACTGCGGGAGTGGCGCCGCCAAAATGCCATTCATCTAGAGGAGAAAGAGAAGAAAGAAAAGGAACTTCGAAATCAGATCATCACTGAAGCTGAAGAATACAAGGTAGAATTCTACGAAAAGAGGAAACTGAATCGTGAGACCAACATAACCAACAACAGGGACAAAGAAAAACTATTCCTGGCCAACCAGGAGAAGTTTCATGCCAATGCTGATAAGCATTACTGGAAAGCAATTGCTGAGTTGATTCCTAATGAGGTACCAAACATTGAGAAGAAAAGAGGGAAGAAAGATCAGGAGAAGAAGCCATCCATCATCATCATTCAGGGCCCGAAGCCCGGTAAACCCACCGACCTCTCGAGGTTGCGTCAGCTTCTTGTGAAGCTGAAGCATAACCCCCCGCCTCACATGAAACCACCGCCACCACCTGCACCCGCA---------GCTGCTCAGCCCAACAAAGAAGGTGCTGCCGCCGCTGCTGACAAGAAATCTGCAGCTGCGTCGACAAATAGCCCAGGTCCAGCAAAGGATGCGGCGGTAAACTCATCGGAAGCTGTAGTTACTGGAGAAGTAGCGGCCGCGCCACAGCAA------------------------CTGCTGTCAGCT
>Ash_2
ATGGCTTCGTCTTTC---GACACATTCAGCAACGACGGCGAAGAGGCGTCT---AGGGTTTCAAGCCGCCCCTTCGATGACGACGGATACACGGGCTACGAC------------TCCCAGCGCTACGAATCCTACTCCAATTTCTCCCTCGACGAGGAAGGAAAGGAATCCGCT---GTGGCCGGCGACTAC------------------ATTCATGGCGGT------GGCTTCGGCAATGATGGGATCGGAGTGGGC------------------AGCACCCCTGCCTCCCCGGAGCCCTACGGC------TTCGTA---TCCGATCCGCATCCGGAGTATTCTGGAACA---TCACCGTTCTCG---------ATGCCGGAATCCAACGGGCATGCTTAT---------GGAGCGAGGGAGAACGGCGGCGTGTTTGAATCTGATGGCCCGGTCCTCCCAGATCTGGGCGAGATGCAGCCCGAGGAAGGGTTTCTTCTACGGGAATGGCGCCGCCAGAATGCCATTCATCTTGAGGAAAAAGAGAAGAGGGAAAAGGAGATAAGGAATCAAATCATCGCGGAAGCTGAAGAGTACAAACGAGCCTTCTATGAGAAGCGCCAACTGAATCGTGAAACAAATATATCCAATAATAGAGAAAAACAGAAGCTGTTCTTGGCAAACCAAGAGAAGTTCCATGCTGAAGCGGATAAGCAGTACTGGAAGGCTATATCAGACCTCATCCCTAATGAAGTTCCGAACATAGAG---AAGCGAGGGAAGAAAGACCAGGAGAAGAAGCCATCGATTGTCGTAATTCAGGGGCCGAAGCCTGGGAAGCCAGCTGATCTCTCGAGGATGCGTCACTTGCTGATGAAGCTGAAGCATTCTCCTCCGCCTCACATGAAGCCCCCGCCGCCGCCG---GCCAAAGAA------CCTGCGAAAGACGGCGATGCTGCCACGAAA------------------------AATGATGGTAAGAAAGCACCATCACCGACGAAAGAAGCCACATTGAGTGATAAGCCGCCTGTCCCCCAGAAATTATCCCCACATGCTTCTACCGCAGAGCCAGCAAGAGAGCCTGAGCCTACCTCTACTCAG
>Atr_1
---ATGTCCGGATTC---GACACTTTCAGCCATGATGGGGAGGAGCCTAGG------GCTTCATCTCGCCCATTCGATGATGATGGCTACATTGGCTACGACCCCCGCCTTCCGTCTCAGCGCTACAATTCTTTCCCCACTTTTGCAGACGATTCCAAGGATTCCACTGATCTC---------------------------CCACTTGAGTATCACGGA---------ACCTATGGTGATGATGAGCTCCCCGTTGAAAGCTCATTAGAGAAC---------CCGTCTTCTCCTCCTTCTTATGGT------TACCAT---TCGGAGGGTCATCACCACGAGGCTTCGGAGTATTCGGGGTTTCAGGAA------ATGTCGGATTCGAATGGGAATGTTTATGGG------AGTGGGGATTACTCTGATGGGGTCTTTGTTTCTGATGGGCCAGTTCTTCCTCCACCCACTGAAATGCAGCCTGAGGAAGGTTTTATTCTTCGCGAATGGAAACGACAGAATGCCATCCAGCTTCAAGAGAAAGAGGCAAGGGAAAAGGAATTGCTGAATGAAATAATTACCCAAGCTGATGAATACAAACGGGAATTCTATGAGAAGAGGAAGGTTAACTGCGAAACCAACAAGATCAACAATCGCGAGAGAGAGAAGCTCTTTCTAGCAAATCAGGAGAAGTTCCATGCGAATGCAGACAAGCAGTATTGGAAGGCAATTGCAGAGCTTGTCCCCCACGAGATCTCAAGCATTGAGAAGAGGAGGGGTAAGAAGGAGCAAGAGAGGAAGCCTTCCATTGTCGTGGTTCAGGGGCCCAAGCCCGGCAGGCCTACTGACCTTTCGAGGATGCGTCACATCCTATTGAAGCTCAAGCACACCCCTCCACCCCACATGATCCCTCCTTCCCCACCA---CCCGAGCCT------AAGCCTGAAGATGCTGCAACACCCACTGAA------------------------GCTGCAAAGCCCAATGAAGAGGTCCCAACTAAGGAGCCTGAACCTGAGCCCAATAAGCCCAAG---CCTAAGCCCGCTCCTAAGAAGGCCGAT------------------CCCAATCCATCACAAGCAGCT
>Atr_2
---ATGGCGGGCTTT---GATACATTCAGCACAGATGGAGAGGATCCCAGA---ACCAATGCTTCTCGCCCTTTTGATGACGATGGCTACCTAGGCTATGATCCTCGCCTCCCTTCTCAGAGATTCGATTCGTTCTCAAATTTCACAGAGGATTCAAAGGACCTTCAGATTGAAGAGGAGCCA------------------CCTCCAGTTTACCAGAGC------------TTCAACGAAGACGATTTCCCCTCACCAAATTTGCCAGAAAAC---------CAGTCTCCTCCAGCAATCTATGGT------TTTCCT---GGTCATCAA------------CAAGCTGAATTCCCTGATTTCTCGCCT------GTATCTGACTCAAATGGGACGGCTCACTAT------GGGAATGACCATTTGGATGATGTATTTGTATCTGATGGGCCTGTGTTGCCTCCTCCCAGTGAGATGCAACCAGATGAGGGTTTCATGCTTCGTGAATGGAGACGTCAAAATGCCATTCGGCTTGAAGAGAAGGAGAGGGAGGAGAAAGAATTGCTGAACCAGATTATTGATGAAGCTGATGAATACAAAATCGACTTTTACAGGAGGAGGAAGATCAATATTGAAACAAACAAAACCAACAACAGAGAAAAAGAGAAGCTCTTTTTAGCCGACCAAGAGAAGTTCCACACCAATGCAGACAAGCAATACTGGAAAGCCATCGCAGAGCTCATCCCAAATGAAATCCCAAACATCGAGAAGAAGAGGGGAAAGAAGGATCAGGACAGAAAGCCATCCATTGTTGTGATTCAAGGACCAAAGCCGGGTAAACCCACCGATCTCTCAAGAATGCGCCACATTCTTTTGAAGCTGAAGCATACACCACCGCCTCATATGAAGCCTCCTCCCCCACCC---CCTACAAAACCTGGGGCCGCAAAAGATGGTTCTGGCCCTGCTGGC---------------------------------GCCATCCCTCCGGCGCCTGCCACC---------------------------------TCTGATGCAAAGCCTGCGGTTGCTGCC------------------CCTGAGCCAGTGGCTGTTGCT
>Cde_1
---ATGTCTTCGTTT---GATGCATTCAGCAATGATGGAGAAGATCTGAGA------AATTCAGATCGCCCGTTC---GATGATGGCTATGTCGGTTACGATCCTCGTCTTCCTTCTCAGCGTTTCGAATCTTATTCGAATTTCACTGATGATTCGAAAGATCACGTTGATGTG------------------------------------------------------GTTTTTGCAGAAGATGAGATACATATACATCATGAGGTCCCAGAT---CCGGTTACTTCAGCTCCGGAGGTTTACGGA------TTTCAA---TCAAATTCG---ATAGATCTAGATCATGAATATTCTCCATTT------------ATGCCAGAAGCGAACGGAAATGGGTAT---------GGAGATCAAGACACCAATGGCATTTTTGTATCTGATGGACCGATACTTCCTCCTCCGACAGAAATGTCTCCAGAAGAAGATTTTATTTTGCGAGAATGGCGCCGCCAAAATGCAATTCATCTCCAGGAAAAGGAGCAACGAGAAAAGGAAATACTAAATCAAATTATCGATGAAGCAGAAGAGTACAAACAAGCATTCTACGAAAAGAGGAAAACTAATCGTGAAACAAACAAGGTTCATAACCGAGAAAGAGAGAAGTTATATGTAGCTAACCAAGAGATATTCCATTCCAACGCAAACAAACAATACTGGAAAGCCATAGCTGAGCTGATTCCTAATGAGGTAGCCAACATTGACAAGAAGAGAGGAAAGAAAGATCAAGAAAAAAAGCCGTCTATTGTTGTCATCCATGGACCCAAACCAGGCAAACCGACTGATCTCTCTCGAATGAGACAAATCCTTGTAAAACTTAAACATACTCCACCCCCTCACATGAACCCACCACCACCACCCGCTCCCAGCAAAGAG---GCTACAGCTCAAGGTAAATCAGCCTCACCT---TCCAATGATCCA---------------GCCAAACAAACGGTAGTGCCACCTATT---------------------------------GTGGAGGAAAAGCCAATTATCGCCTCT------------------CCAGAACCCATTGCGTCCGCT
>Cde_2
---ATGTCTTCGTTT---GATGCATTCAGCAATGATGGAGAAGATCTGAGA------AATTCAGATCGTCCGTTC---GATGATGGATATGTTGGTTACGATCCTCGTCTTCCTTCTCAGCGTTTCGAATCTTATTCA------------ATTTCTGATGATCACGTTGATGTA------------------------------------------------------GTTTTTGCAGAAGAAGAGATACATATACATCACGAGGTCCCAGAT---CCGGTCACTTCAGCTCCCGAGATTTACGGA------TTTCAA---TCAAATTCG---ATAGATCTAGATCATGAATATTCTCCATTT------------ATGCCAGAAGAGAACGGAAATGGGTAT---------GGCGTTGAAGACACTAACGGTATTTTTGTATCTGATGGACCGATACTTCCTCCTCCCTCAGAAATGTCTCCAGAAGAAGATTTTATTTTACGTGAATGGCGCCGCCAAAATGCAATTCATCTCCAAGAAAAGGAGCAACGAGAAAAGGAAATGCTAAATCAAATAATCGACGAAGCAGAAGAGTACAAACGAGCATTCTACGAAAAGAGGAAAATTAATCGTGAAACAAACAAGTCCCATAACCGAGAAAGAGAGAAGATATATCTAGCTAACCAAGAAATATTTCATTCCAACGCAAACAAACAATACTGGAAAGCCATAGCCGAGCTGATTCCTAATGAGGTAGCCAACATTGACAAGAAGAGAGGAAAGAAAGATCAAGAAAAAAAGCCGTCTATTGTTGTCATCCATGGACCCAAACCAGGCAAACCGACCGATCTCTCTCGAATGAGACAAATCCTTGTAAAACTTAAACATACTCCACCCCCTCACATGAACCCACCACCACCACCAGCTCCCAGTAAAGAG---GCTGCAGCTCAAGGTAAATCAGCCTCACCT---TCCAATGATCCC---------------GCCAAACAAACTTCAGTGCCACCTATC---------------------------------GTGGAGGAAAAGCCAGTTAATGCCTCT------------------CCAGAGCCCATTGCGTCCGCT
>Cka_1
ATGATGTCTGGTTTCGGCGACTCGTTCGGCTCGGAC---------------CCCGCCGGATCGACCCGCCCCTTT---GACGACGGATACCTAGGCTACGATCCGCGCCTCCCCTCCCAGCGCTTCGACGCCTTCTCCACCTTCTCCGCCGACCAAGACGACTCCAAC------AAGGACACC------------------------------------------------------GACGACGGATTTCCCTCTTCGGTGGTGCCGGAAACC---------CCATCTCCGCCGCCGATCTACGGCAGCGGATACTCG---CCGGATCCG---------------CACGGATTCTCGACGTTCTCG------------CCGGAATCGAACGGGAAGGCGGCG---------------TCGCCTTTTGACGGCGTCTTCTCGACGGACGGGCCGATCCTCCCGCCTCCGGCGGATATGCAGCCGGAGGAAGGGTTTGCTCTTCGCGAGTGGAGACGGCTAAATGCTATACGGCTGGAAGAAAAGCAGAAGAGGGAGAAAGAGTTGTTGGAACAGGTCATCGATGAAGCAGATGAATACAAAGTTGATTTCTACAGCAGGAGAAAGATCAATTGCGAGACAAACAAAGCAACTAATAGAGAAAAGGAGAAGCTTTTCCTGGCCAACCAGGAAAAGTTCCATGCTGAAGTGGACAAGCATTACTGGAAGGCAATAGCAGAGCTCATCCCAAATGAAGTACCCACCATAGAGAAGAAAAGGGGAAAGAAGGACCAGGATAAGAAGCCGTCAATTGTTGTTATCCAAGGACCAAAACCAGGCAAGCCAACTGACCTTTCAAGAATGCGTCAGATTCTCTTAAAGCTTAAGCACTCTCCACCGCCCCACATGAAGCCTCCACCTCCAGCAGTTCCTGCCCAG------CCTGCCAAAGACGGTAAAAACACTGCCCAGCCTGCCAAAGATGGTAAG---------------AATGCTCCTGCGGCGCCCCCCAAGGCTGCA------------------------GTAGCGGCAGTTGCTCCTGTGGGAGTTGCT------------------CCTGAAGCTGTTGCTGCTGCA
>Csp_1
---ATGTCTGGGTTCCCCGACTCGTTCGTCTCGGACGGCGACGATTCACGACCCGCCCCGACGAGTCGCCCTTACGATGACGACGGCTACCTAGGTTACGACCCTCGCTTACCCTCCCAACGATTCGATGCGTTCTCCAATTTCACCGACAACGAGTCCATCAAAGATTCAGTCGACGACTCGTCTACA------------------GTTTTTAGTACC---GTTTTCGTCGCCGGCGAGGATGGTTTTCCGGCACAGATTCAGCCGGAAACC---------CCATCCACACCGCCGATCTACGGAGGAGGATTCTCG---CCGGATCCT------------CCACATGGTTACTCGCCGTTCTCG------------CCGGAATCGAACGGGAAGGAT------------------------TCCGACGGGGTTTTCGTCTCTGATGGGCCGATTCTTCCACCTCCGGCAGAGATGCAGCCAGATGAGGGGTTTATACTCCGCGAGTGGAGACGACAAAATGCAATTCAACTTGCAGAGAAGGAGCGAAGAGAGAAAGAATTGTTGAACCAAATAATGGATGAAGCCGATGAGTACAAACTTGATTTCCATAGGAGGAGGAAGATCAACTGTGAAACGAACAAAACCCATAACAGGGAAAAAGAAAAGCTCTTTTTAGCAAATCAAGTGAAGTTCCATGCTGAAGCTGACAAGAGTTACTGGAAGGCAATTGGGGAGCTCATCCCAAATGAATTGCCAACTATAGAGAAGAAAAGAGGAAAGAAGGAACAGGAGAAAAAGACATCCATTGTTGTAATCCAAGGGCCGAAACCTGGGAAGGCAACAGATCTCTCAAGAATGCGTCATATACTTATGAAACTTAAGCACTCTCCTCCGCCCCACATGAAGCCTCCCCCTCCACCATCACCGGCTCCG------CCTGCCAAAGATGCTAAAACT------------------------------------------------GCTTCTGCTCCCCCTAAG---------------------------------------GCTGCTTCGGTGGCTGTTCTT------------------CCTGAGGCTGTAGCTGCCGCA
>Efe_1
ATGTCTTCATCTTTC---GATACCTTCAGCAACGATGGTGAGGACGTCAGA------GTCTCGAGTCGGCCGTTCGATGAGGACGGGTACATGGGCTACGATCCCCGCCTCCCCTCCCAGCGCTATGAGTCCTACAACAACTTTGTGGCCGAAGAAGAAGATGTCAACGCGGCCAAGGATCTTAATGACGAGGTGCCTCTACCACCCATCTACCACCAT---------------------GAGGACGATCCCGCTGACCTAACGCCGGAGAGCGTGGCTCCTCCCTCTTCACCCCCAGTCTATGGC------TACCGT---CCGGAATCC---CAGCAGCAGCCAACCGAGTACTCGCCTTTTTCGGATCCCGTCGTTGTGGATTCAAACGGGAATCATGCATACCACGGACGGAGTGCAGATCTGGACGGGATTTTCACATCCGATGGGCCGATCCTTCCTCCCCCGATCGAGATGCAGCCCGAGGAAGGGTTTAGATTGCGCGAATGGAGGCGGGAAAATGCCATTAGACTTGAGGAGAAGGAGAGGAGAGAGAAAGAATTATTGAATCAGATTATCTATGAAGCTGATGAATACAAACAAGAGTTTTACCAGAAGAGAAGGGTCAACTGCGAGACAAACAAAGATCATAACAGAGAAAAAGAGAAGCTGTTTCTTGCAAACCAGGAGAAGTTTCACGTCAATGCTGATAAGCAGTATTGGAAGGCAATTGCGGAGCTGATCCCCCATGAGGTTCCTAACATTGAGAAGAAGAGGGGGAAGAAGGATTCGGAGAAAAAGTCTTCCATTGTTGTTGTGCAAGGGCCCAAGCCGGGTAAGCCTAGTGATCTATCGAGGATGCGCCAAATATTGGTTAAGTTGAAGCATACACCACCACCTCATATGACGCCACCTCCATCGGAA---CCAGCAAAAGATGCTGCCGCTAAAGATGGTACAAAGGGTGCAGCT------------------------------------AACAATACAAATGCACCTAAG------------------------------------GAAGCCGCTGCAGTGGCAGCGGAGCCAAAGCCTGAACATCTCAAGGAAACAGTAACAGTTGCC
>Efe_2
ATGTCATCATCTTTC---GATACCTTCAGCAACGATGGCGAGGACGTCAGA------GTCTCGAGTCGGCCGTTCGATGATGATGGGTACATGGGCTACGATCCTCGCCTCCCCTCCCAGCGCTACGAGTCCTACAACAACTTCGTCGCCGAAGAAGAAGATGCCAACACGGCCAAGGATCTTAACGACGAGGTGCCTCTACCACCCGTCTACCACCAC---------------------GAGGACGATCCTACCGACTTAGTGCCGGAGAGCGTGGCTGCCCCTCCGTCACCCCCCGTCTATGGC------TTCCGT---CCGGAACTC---CAGCAGCAGCCCACCGAGTACTCGCCTTTCTCGGATTCCCTCGTTGCGGATTCAAACGGGAATCATGTATACAACGGAGGGAGCGCAGATCAGGACGTGGTTTTCACATCCGATGGGCCGATCCTTCCTCCCCCGACCGAGATGCAGCCCGAGGAATGGTTTAGATTGCGTGAATGGAGGCGCGAGAATGCCATTAGACTTGAGGAGAAGGAGAGGAGAGAGAAAGAATTATTGAACCAGATTATCTATGAAGCTGATGAATATAAACAAGAGTTTTACCAGAAGAGAAGGGTCAACTGTGAGACAAACAAAGATCATAACAGAGAAAAAGAGAAGCTGTTTCTTGCAAACCAGGAGAAGTTTCACAACAATGCAGATAAGCAGTATTGGAAGGCAATTGCAGAGCTGATCCCCCATGAGGTTCCTAACATTGAGAAGAGAAGGGGGAAGAAGGATGGGGAGAAAAGGTCTTCCATTGTTGTTGTGCAAGGGCCAAAGCCGGGTAAGCCTAGTGATCTATCGAGGATGCGTCAAATATTGGTTAAGTTGAAGCACACACCACCACCTCATATGAAGCCACCTCCATCGGAA---CCTGCAAAAGTTGCTGCTGTTAAGGATGGTACAAAAGATGCTGTT------------------------------------AACAATACAAATCCACCTAAG------------------------------------GAAGCCGCTGCAGTGGCAGCGGAGCCAAAGACTGAACTTCTCAAAGAAACAGTAACAGTTGCC
>Egu_1
ATGGCTTCCTCTTTC---GACGACTTCAGCAACGACGGCGACGAGGTGATG---ACGGGATCCACCCGCCCTTTCGACGACGACGGCTACCTCGGCTACGACCCCCGCCTCCCCTCGCAGCGCTTCGACGCCTACTCCTCCTTCGCCGCCGACGAGGACTCCAAGGACCCCGCCGAAGACTCC------------------CCCGCCGCCTTCCACGGGGGCGCCTTTGGCGGCGGAGACGATGATGTCCCCGTCCACCACGCCTCCGGCGAGGGCAGCTTCCCTCCCTCCCCCGAGGGCTTCGGC------TACCGTCCCGCCGATCCGCACCCGGATCTCCCCTCCTCGCCCTCCTCCTTCTCG---------ATGCCGGAATCCAACGGGAAGGCCTAC---------GACGTGGCGGATCACGGCGGGGTCTTTGCTACTGACGGCCTGATTCTACCGCCCCCAAACGAGATGCAGCCGGAGGAGGGGTTTATCCTGCGGGAGTGGCGGCGCCAAAATGCTATTCTTCTTGAGGAGAAAGAAAGAAAGGAAAAGGAGTTACGGAACCAAATTGTTGCTGAAGCTGATGAATACAAGCAAGCTTTCCATGAGAAAAGGAAGCTAAACTGTGAGACAAACAAGACCCACAATAGAGAGAGGGAGAAGCTATTCCTGGTCAACCAAGAGAAGTTCCATGCAAATGCAGACAAACATTACTGGAAAGCAATTTCAGAGCTGATACCCCACGAAGTACCAAGCATAGAGAAGAAGAGGGGAAAGAAAGAACAAGAGAAGAAGCCATCCATCATTGTTATGCAGGGGCCAAAGCCAGGCAAGCCTACTGATCGCTCGAGGATGCGCCAAATATTGGTGAAACTCAAGCATAATCCCCCACCACACATGAAACCCTCTCCCCCACCTGCCCCAGCTAAAGAT---GGAGTTGCTGCTGGTGCA------------------------------------GCTACTGGAAGCAAGCAGGGAACACCCCCTAAAGAGGCCAAAGCTGGTGGCAGCAAGCCAACC---AAGGAACAGCCGCCTACATCAACAACAGAACAGTCGAGCACGGTGGAAGAGCCAGCTCCCACTGCA
>Egu_2
ATGGCTTCCTCTTTC---GACACCATTGGCAACGACGGGGAGGAGGTGGTG---AGGGGATCCACCCGCCCTTTCGACGACGATGGCTACATCGGATACGATCCCCGCCTCCCCTCCCAGCGCTTCGACGCCTACTCCTCCTTCGTCGCCGACGACGACTCCAAGGACGCCGCCGACGACTCC------------------CCCGCCGGATTCCACGGCGGTGCCTTTGGCGGCGGCGATGATGATGTCCCCGTCCGCCACGCCTTCGGCGATGGCAGCTTCCCTCCCTCCCCCGAGGGCTTCGGC------TACCGTCCCCCGGATCCGCACCCGGACTTCGCCTCCACGCCTTCCCCGTTCTCG---------ATGCCGGAATCAAACGGGAAGGCCTAC---------GAAGTGGCGGATCACGGTGGGGTATTTACTACTGACGGCCCGATCCTTCCGTCCCCGGACGAGATGCAGCCAGAGGAGGGGTTTATCCTGCGGGAGTGGCGTCGCCAAAATGCAATCCTTCTTGAGGAGAAAGAAAGGAGGGAAAAGGAGTTCCGGAACCAAATTATTACTGAAGCTGATGAATACAAGCGGGCTTTCTATGAGAAAAGGAAACTAAACTGTGAGACCAACAAGACCAACAATAGAGAAAGAGAGAAGCTATTCCTGGCCAATCAAGAGAAGTTCCACGCCAATGCAGACAAGCACTATTGGAAAGCAATTGGGGAGCTGATACCGCACGAGTTACCGAGTATTGAGAAGAAGCGGGGAAAGAAAGAGCAAGAGAAAAAGCCGTCCATCACTATTGTGCAAGGGCCAAAGCCAGGCAAGCTCACTGATCTCTCGAGGATGCGCCAGATATTGGTCAAACTCAAACATAATCCCCCACCACATATGAAATCCTCCCCTCCACCAGCCACAGCTAAAGAA---------------------------------------------------------------GCAACCAAGCAGGCAACACCCACTAAAGAGGCCAAAGCTAATGGCACCAAGCCAACA---AAGGACGAACCTCCTGCGGCAACAACAACACAGGCAGGCATGGTGGAAGAGCCATCTCCCACCACC
>Egu_3
---ATGTCGTCGTTC---GATACTTTCAGCAACGACGGTGAG------------------------------------AACGGCGGCTACATGGCCTACGAC------------TCACAGAGCTACGACTACTCCTCTACCTTCGTCGACGATGCCCCCCCGCCGGCCGCCTTC------CCCGGCGACGTC------------GGAGGCTTCGACGGC---------GGAGCCGTCGAGGACGACGTCCCCATCCACCACGCCCACGGTGGC---AGCATGCCCAACTCCCCCGAGGGCTACGGC------TTCCAC---GGAGATCCGCAGCAGGGCTACGCCGCGGCGCCCTCTCCCTTCGGG---------ATGCCGGACTCCAATGGGAAGGCGTACGGC------GATGAAGAAGAGAACGGCGAGATCTTCGTCTCCGACGGGCCGGTTTTGCCGGACCCGGAGCACATGCGG---GAGGAGGGGTTCGCTCTGCGGGAGTGGCGACGCCAAAATGCCATCCTTCTTGAGGAGAAAGAGAGAAAGGAAAAGGAGCGGAGGAATGAAATAATTGCTGAAGCAGATGAATACAAGCGAGCTTTCTATGAGAAAAGGAAATTGAACTGTGAAACAAACAAGACCCACAACAGAGAAAGAGAGAAGCTATTTCTGGCCAACCAGGAGAAGTTCCATGCTAATGCAGATAAACAGTACTGGCAAGCCATTGCGGAACTCATCCCTCATGAGTTACCAAGCATTGAGAAGAAGAGAGGGAAGAAAGAACAGGAGAAGAAGCCATCCATCATGGTAATTCAGGGACCAAAGCCTGGAAAACCAACTGATCTTACAAGGATGCGTCAGATTTTGGTGAAGCTAAAGCATAATCCCCCACCCCACATGAAACCTCCACCGCCACCTGCCCCGGCAGCAGACAAGGATGCCAAAGATGCTAAAGATGGTGCTCCA------------------------GCCACTGGAAAGAAACCAGCATCACCTGCCAAAGAAACCACAGCTAATGGTACCACTGCCTCACCCAAGGGAGAGGCCCCTTCTGCAGCAGAAGGGAAAGAAGCCAAGGTGCCCGAGCCACCTACCACTGCT
>Lch_1
---ATGTCAGCTTTC---GACACCTACAGCAACGACGGAGATGAAGGAGTG---CAGTCGACGGCCCGCCCGTTCGACGATGATGGTTACATGGGCTATGATCCTCGTCTCCCTTCCCAACGCTACGACTCCTTCCCCACTTTCGCCGAAGAGGAAGAAGATCCTCACCACCAC------------------------CATCCG------------------------ATCGACGATGCCGACCACATCCCTGTCCACCACGTCTCTGCTCCTTCTCCCATCCCTCCCTCCCCCGATGCCTATGGC------TTCCGCCCCTCCATTCCCATCCCCGACGACTCCGCC------TCCCCTTTCTCCGCTCCC---ATCCCTGACTCCAATGGCGGGTCTTAT---------------GCCCTCGACGATGGTCTCTTCTCTTCCGATGGCCCCGTCCTTCCCCCTCCTGAGGAGATGCGC---GAGGAAGGATTCATGCTTCGCGAATGGCGCCGTCAAAATGCCATTCGCCTTGAGGAGAAGGAGAAAAAGGAAAAGGAGATGCTGAACCAAATCATCGATGAAGCCGAAGAATACAAGCGTTCTTTCTACGAAAAGAGGAAAAACACCTGCGAAACTAACAAGACCCATAACAGAGAAAGAGAGAAGCTATATCTGGCTAACCAGAAGAAGTTCCACGAGGAGGCGGACAAGCAGTACTGGAAAGCGATAGCGGAGCTCATTCCCCATGAGCTTCCTACCATTGAGAAGAAGGGAAGAAAAAAGGACCAGGACAAGAAGCCATCGATTGTTGTTGTCCAAGGCCCAAAGCCTGGCAAGCCCACTGATCTTTCCAGGATGCGGCAGATACTTGTGAAGCTGAAACACACTCCCCCTCCTCACATGAAACCTCCACCACCACCCGAACCCGCCAAAGATGCTGCAGCCAAAGACAAAGATGCTGCAGCGGCC---------AAGGGCAAAGATACCAAAGATGCAACTGCACCAACTACCCCACCTAAAGATGCT---GCAAATGGTTCCGCCGAATCA---AAAGAAGCAGCTTCTGCACCAGCTGAGGAACAGCCAGCTGCACCACCTGAGCCAGTCCCTTCTGCA
>Lch_2
---ATGTCTGGATTCGGTGACTCGTTCGGAGCTGAAGGAGACGATTCGAGACCCACCGCGTCGACTCGACCTTTCGATGACGACGGGTACTTAGGGTACGATCCTCGCCTCCCTTCGCAGCGCTTCGACGCCTTCTCCAATTTCACCGACAATGATTCCAACAAGGATCCGGTCGACGACTCGTCCTCA---------------CCCGTTTTCAACTCG---ACCTATACCGAGTTAGACGACGCGTTTCCATCTCAGGCTGGACCCGATACA---CCTCCTCCTCCTCCCCCTCCGATCTACGGCAGCGGG---------------------------------GGCGGATTCTCGACCTTCTCG------------CCAGAATCAAACGGGAAGGCGGCC---------------------TTCGATGGGGTTTTCGCATCCGACGGTCCGAACCTTCCACCTCCTTCTGAGATGCAGCCTGAGGAAGGGTTCATACTCCGCGAGTGGAGACGACAAAATGCTTTACGTCTTGAGGAGAAGGAAAGGAGGGAGAAAGAATTGTTGGCACAGATAATAGATGAAGCAGATGAATACAAAGTTGACTTCTATAGGAGGAGGAAGCTCACTTGCGAGACAAACAAGACAAATAATAGAGAAAAAGAGAAGCTGTTTCTGGGCAATCAAGAGAAATTCCATGCAGAAGCAGATAAGCAATACTGGAAGGCAATTGCAGAGCTCATTCCCAATGAAGTTCCGAGTATTGAAAAGAAAAGAGGAAAGAAGGATCAGGAGAAGAAAATGTCAATTGTTGTGATCCAAGGGCCGAAACCTGGCAAGCCAACCGACCTCTCAAGAATGCGCCAGATACTCCTCAAGCTCAAGCACACACCCCCACCACACATGAAGCCCCCGCCTCCAGCAGCACCAGCTCAG------CCTGCCAAAGATGCCACTAAGACC---------------------------------------ACCTCTACTGCTGCACCCTCCAAG---------------------------------------GCTGCTGCTGTAGCTGTTGCT---------------------------------------
>Nco_1
ATGTCATCATCTTTC---GATACCTTCAGCAACGATGGTGAGGGCGTCAGA------GACTCGAGTCGGCCGTTCGATGACGACGGGTACATGGGCTACGATCCTCGCCTCCCCTCCGAGCGCTACGAGTCCCGCAACAACTTCGTCACTGAAGAAGACGATGCCAACGCGGCCAAGGATCCTATCGACGAGGTGCCATCACCGCCCGTCTACCACCAC---------------------GAGGACGATCCCGTGGACCTGATGCCGGAGAGCGTGGCTGCCCCTCCGTCACCCCCGGTCTATGGT------TTCCGT---GCAGAGCCC---CAGCAGCAGCCCACCGAGTACTCGCCCTTCTCCGATCCCCTTGTTCCGGATTCAAACGGGAATTATGCATACAACGGAAGGAGTGCAGATCTGGACGGAGTTTTCACATCTGATGGGCCGATCCTTCCTCCTCCAACCGAGATGCAATCTGAGGAAGGTTTTAGATTGCGTGAATGGAGGCGTGAAAATGCCCTTAGACTTGAGGAGAAGGAGAGGAGAGAGAAAGAATTATTGAACCAAATTATCTATGAAGCTGATGAATATAAAGAAGAGTTTTACCAGAAGAGGAGAGTCAACTGTGAGACAAACAAAGGTCATAACAGAGAAAAAGAGAAGCTGTTTCTTGCAAACCAGGAGAAGTTTCATGCCGGTGCAGATAAGCAGTATTGGAAGGCAATTGCAGAGCTGATCCCCCATGAGGTTCCTAATATTGAGAAGAAAAGGGGGAAGAAGGATGCTGAGAAAAGGTCTTCCATTGTTGTTGTGCAGGGACCAAAGCCAGGTAAGCCTAGTGATCTGTCAAGGATGCGCCAAATATTGGTTAAGTTGAAGCACACACCACCACCTCATATGAAGCCACCTCCACCGGAA---CCTGCAAAGGAT---GCTGCTAAAGATGGTTCAAAAGATGATGCT------------------------------------AACAACACAACTCCACCTAAG------------------------------------GAAGCTGCTGCAGTGGCGGCAGGAGCAAAGCCTGCACCTCTCAAAGAAGCAGTATCAGTTGCC
>Osa_1
---ATGGCCTCCTTC---------TTCGCCGACGACGGCGCCGACGAGCTCCCCCGCACCGCCTCCCACCCCTTCGACGCCGACGACGACGCCGCGCCCGATGCATCAGCCGACGACACCGGATACGGCGGCTACGCCTCCTTCGAGGATGTGGAGGAGGAGGAGGAGGAGATC------------------------------------------------------GCCGTGGAGTCCGAGGGGGTCCCGATCGGCCACGTCTCCGGAGGG---------------------------------------TTCTCG------------------------------------TCGCCCTTCTCCCCC------GACCCGGAGCTGGACGGC------------------------------------------------GGCGACGGCCCTATCCTCCCGCCGCCGGCCCAGATGGGGGCGGAGGAGGGGATCCTCCTCCGCGAGTGGCGCAGGCAAAATGCTATAGTTCTTGAGGAAAAAGAGCGGAAGGAGAAGGAGCTACGGGCCCAGATACTTGCTGAAGCCGAAGAGTTTAAGAAGGCTTTCTATGAGAAGAGGATACAGAACTGTGAGACAAACAAGGTCCATAACAGAGAAAGAGAGAAGATTTTCGTAGCTGGCCAGGAGAAATTCCATGCCGAAGCAGACAAGCAGTACTGGAAGTCGATATCGGAGCTCATCCCACATGAAATAGCTACCATTGAG---AAGCGGGGAAAGAAGGACAAGGACAAGAAGCCATCCATCACAGTCATTCAGGGCCCTAAGCCTGGCAAGCCGACAGACCTCTCACGAATGCGCCAGATCTTAGTGAAGCTGAAGCACGCTCCTCCACCGCACATGATGCAACCTCCACCAGCGTCTGCTGCTAAAGAC---GGCGCAAAGGATGGTGCTAAAGACGGCACA---------------------CCAGCAAATGGAACCAAGAAGCCTGCAGAGAGCAAAGAGAAACCTGCCAACGGATCGCCTGCGGAAGCAGAGAAGGAGCAGCCTGCAGCATCGGAG---------------------------------------
>Out_1
---ATGTCAGGATAC---GATGCATATGTTGGAGGCGGAGACGATCTGACG---GGAAGCACAAGCCGCCCCTTCGATAACGATGGCTACATTGGCTACGATCCACGCCTACCTTCGCAGCGTTTTGAGTCCTCCGATCGATTCACCGACGATCAATTTCCTCCCGACGAGCCGAAGGATGCGGAAGAATTCGGTAACGAGGCTCCCATTTATGTGAAC------------AATTCCGAGGATGAGGCTCCCCCGCAG---------------------CAGCCCGACACTCCTCCCATGTTTAGTCAGGGCTTCGAC---TCCGCTCACCAGGTTGATTTTGGCGGAGATTATTCTCCG---------------CCCTCCGAGTTGAATGGGAAGGGGTTT---------GATGTCAATGGACTCTATGGTATGCTTGGTTCGGATGGTCCAATTCTTCCTTCTCCCGAAGAAATGCAGCCGGAGGAGGGTTTTCTTCTTCGCGAATGGAGACGACAAAATGCAATCCGACTTGAAGAGAAGGAGAGGGGGGAGAAAGAGAGATTACATGAAATCATGGACGAGGCAGAAGCATTCAGAGAAGAATTTTATAACAAGAGGAAGATCCATTGTGAAACCAACAAAAAGAACAACAGAGAAAAAGAGAAGGTTTACTTGGCTAATCAGGAGAAATTTCATGCCAATGCTGACAAGCAATATTGGAAGGCAGTTGCAGAGCTTATTCCCCATGAATTACCTTCCATTGAGACCAAACGAGGTGGCAAAGACAAAGACAAGAAGCCAACCATAGTTGTTAATCAGGGGCCAAAACCTGGAAAGCCAACTGATCTCTCACGAATGCGGCAAATTCTTATAAAACTGAAACATAATCCGCCACCTCACATGAAAGCTCCACCACCGCCG---CCACCTCCA------GCTGCTGCTAATGGTTCTGCTCCTGCATCA------------------------TCTACAGGTACTGCTCCAGCTTCATCTACGGGAGCAGCTTCAGCTCCGAATTCA---------TCTACAGGAGCAGCTCCAACAACTACATCATCGACAGCACCA------GCTCATCCAGTGGCTGCTGCT
>Pab_1
---ATGTCGGGATTC---GATTCATATGTTGGGGGCGGAGACGAGCTCGCG---GGAGGCTCAACTCGGCCCTTC---GACGATGGCTACATCGGCTATGATCCTCGCTTGCCCTCGCAGAGGTACGATTCGTCCGATCAATTCGCTGACGCCGATGCCGACGCCGACGAGTCCAAGGACAACGACGACTTCGTACCTCCTCCGGCCGTTTACATGAAC------------AATTCAGAGGACGAGGCTCCCCCGCAG---------------------CAGCCAGACACTCCCCCCATGTTCAGCCAAAGCTTCGGATCATCCTCTCACCATGTCGATTTTGGGGGCGATTACTCTCCC------------CAAGCGTCCGAGATCAACGGCAAGCCCTTT---------GAAGTCAATGGGCTTTATGGCATGCTCGCCTCCGATGGCCCAATTCTCCCTTCCCCCGAAGAAATGCAGCAGGACGAGGGTTTCATGCTTCGCGAATGGAGACGTCAAAATGCAATCCGACTTGAAGAGAAGGAAAGAAGTGAGAAGGAGAGGCTGCATCAAATTATGGATGAGGCAGAAGCATTTAGAGAAGAATTCTACAGTAAGAGGAAGATCCTCTGTGAGACCAACAAAAATAACAACAGAGAAAAAGAAAAGGTTCACTTGGCTAATCAGGAGAAATTTCATGCCAATGCTGATAAGAACTACTGGAAGGCAGTTGCAGAGATTATACCTCATGAATTACCTTCTTTTGAGACAAAACGTGGTGGAAAAGACAAAGACAAGAAGCCAAGTATAGTTGTTAATCAGGGGCCAAAACCTGGAAAGCCTACTGATCTCTCACGAATGCGGCAAATTCTTTTGAAACTAAAGCATAATCCACCACCTCATATGAAAGCTCCACCTCCGCCA---CCACCTCCA------GCTGCTGCTAATGGTTCTGCTCCTGCTTCA------------------------TCTACAGGAACAACTCCACCTTCGGGAACTGCTCCAGCTACAGCTTCA---------------TCTACAACGGCAGTTCCAGCATCTATTTCAACAGCACCATCA------GTTCAGCCAGTTATTGTTGGT
>Ppe_1
---ATGGCTTCGTTC---GACGCGTTCAGCATTGACGGCGACGATCTCAAC------GCTTCCAGCAGTCACTTTGACCAAGACGACGTCGTCGTCGAAAAC------------TACACCGACTACGCCGAGTACTCCAGCTTC---------------------------------------------------------------------TCCGGCGGA------GCTCCGACTGACGCCGAAGTTACCGCTGACCACGCCGCCGGTGCC---------------TCAACGGATGTTTTCGGA------TTCGAC------GATCCGAGCTCCAACTACTCCCACTCG---ACCCCGTTCGATTCGGTTCCCGTTGAGAACGGTAATGGAAATGGATATGGTGTGGGCGAGCACGCAATCGACGATGACGTTTTCACATCGGACGGTCCCGTGCTACCTCCACCGAGCGAGATGGTGCCTGAGGAAGGTTTTGCTCTTCGTGAATGGCGGCGTCTAAATGCCCTCCAGCTTGAGGAGAAGGAGAAGAGGGAGAAAGAACTAAGGAACCAGATTATTGAAGAAGCTGAGGAGTACAAACGTGCATTCTATGAGAAAAGGAAGCTTAATGTTGAGACCAACAAGGTTGAGAACAGAGAAAAGGAGAAGTTATTCTTGGCCAATCAAGAGAATTTCCATAAAAACGCTGACAAGCAAAGTTGGAAAGCAATAGCAGAGCTCATTCCTCATGAGGTTCCCAACATTGAGAAGAAGAGAGGCAAGAAGGATCAGGACAAGAAACCATCGATCACAGTCGTTCAGGGCCCGAAGCCTGGAAAACCCACTGATCTTTCAAGGCTGCGGCAAATACTTTTGAAGCTGAAGCATAAAACTCCACCTCATATGATTCCACCCCCACCTGCA---CCTGCTAAA------GATGCCAAAGATGCCAAAGATGGAAAGGCTCCAGCTAAAGATCCCAAAGATTCCTCAGAAGCCGAGGTGCCTGCTTCACAAGCCAAGGATGCCACCTCTAACGGTTCTTCGGATGCACCCGAACAAAGCACTCCTTCTATCGAGGAC---CTCTCTGCT---------------------------
>Ppe_2
---ATGGCTTCGTTC------------ACTCAACCCGAAGACGACTCAGTTCCGACCGGGTCAACTCGCCCATTCGACGACGATGGTTACCTAGGCTACGACCCCCGTCTCCCCTCCGTGCGATTCGACTCCTTCACTAACTTTGCCGACTCGGAGTCGGTCAAGGATTCGGCCACTGACTCG---------------------CCGCTCTTCCACGGC---------TCCGCCGTAGAGGACGCGTACGCCGCTCAGCAGGCGACGGAGGGC---------CTTTCTCCTCCGTCGATCTAC---------------------------------------------------------------------------CCTGAATCGAACGGCCAGGGCTTC---------------------GATGGAGGGTTCGGCGAATCCAACGATCCGATTTTGCCGCCTCCGTCGGATATGCTGCCTGAGGAAGGCTTTGCTCTCAGAGAGTGGAGGAGACAGAATGCAATTGAGCTGGAGGAGAAGGAGAAGAGGGAAAAGGAGTTGTTAAACCAAATAATTGAGGAAGCAAATGAATTCAAGATTGACTTCTACCAGAAGAGGAAGATCACTTGTGAGAATAACAAAGCTGCTAACAGGGAAAGGGAGAAGCTGTTCCTGGCCAGTCAAGAGAAGTTCCATGCTGAGGTAGACAAGAACTACTGGAAGGCAGTTGCAGATCTCATTCCCAATGAGGTGCCAGCTATAGAGAAGAAGAGAGGGAAGAAGGATCAGGAAAAGAAACCTTCCATTATTGTGGTACAAGGTCCAAAGCCTGGAAAGCCAACTGAACTTTCAAGGATGAGGCAGATACTTTTAAAATTGAAGCATAATACGCCTCCCCACCTTAAGCCTACACCCCCAGCA---CCAGCC---------CCTGCTAATGATGCTAAACCCAGTAGTTCT------------------------------------------TCTGCTCCACCCAAG---------------------------------------GCTGCTGCTGTGGCAGCCGCC------------------CCTGAGGCTGTAGTTGCTGCT
>Vvi_1
---ATGTCGGCCTTC---GACGCCTACAGCAACGACGGCGAAGACGTTAGG---GCTTCGTCCAATCGTCCCTTCGACGATGACACCTTCGTCGAGTACGATCCAAGCCTCCCGTCCCGCCGCTTCGACTCCTACGCTTCTTTCGCCACTGCTGACGACTACGCCGCC------GACGACGCT---------------------CCTCCGGCAGGCGGG---------TTTCCGGTAGAAGACGAGGTCACCGTGGACCACGTCTCTCACAAC------GTCCATCCTTTGCCTGGAATGTACGGT------TTCGAG---GGATCCTCCAACCCTAATTTTTCGGAG------GATTCGTTTTCGGTTCCT---ATCGCGAACGGAAATGGGAAGCCGTATGAT------ATCAGTGCTGACAATGAAGACATTTTCTCATCGGATGGACCTGTGCTTCCACCGCCGACTGAAATGCAGCCCGAGGAAGGGTTCATTCTTCGTGAATGGCGGCGTCAAAATGCTATTCAGCTGGAGGAGAAGGAGAAGAGGGAGAAAGAAATGCGAAACCAGATTATTGAAGAAGCTGAGGAGTATAAACGAGCTTTCTATGAGAAACGAAAGGTCAACATTGAGACTAACAAGACTAATAACAGAGAAAGAGAGAAGTTATACTTGGCTAATCAAGAGAAGTTTCATAAAGAGGCAGACAAACAGTATTGGAAAGCAATAGCAGAGCTTATTCCTCATGAGGTTCCTAATATCGAGAAGAAGCGAGGCAAGAAGGATCCTGATAAGAAGCCATCAATAACAGTCATCCAGGGACCAAAGCCAGGGAAGCCCACTGATCTTTCAAGAATGCGGCACATACTGGTGAAGCTGAAGCATACGCCACCACCTCATATGTTACCACCCCCTCCTCCA---CCTGCCAAG------GATGCCAAAGATGGGAAGGATGCCAAAGATAATGCCAAGGATGGAAAGGACCCCACCACTGGAGAAGCACCGACTACCCCTGCTGCCGATGCCACCTCTAATGGTTCTCCTGACACACCTGAACAAGCAGTCCCTGTTGCAGCTGAGGACCAGACAGCTACAGAATCTGAGGCGGCTCCGATTGCT
>Vvi_2
---ATGGCTTCATTCACCGACTCGTTCGGTCAACCCGGGGACGAGTCACGACCCGCCGCCTCCACTCGCCCCTTTGATGACGATGGCTACCTCGGCTATGACCCCCGCCTCCCTTCCCAGCGATTCGACTCGTTCACCAACTTCGCCGATTCCGAGTCCGTCAAGGAATCGGTCGAGGACTCG---------------------CCGATCTACAACAGCGCCTCCTACGCCGCTGCCGACGATGTGTTCACTTCTCAGCCAATCCCGGATACT---------CCCTCTCCTCCCCCGATCTATGTCTCCGGCTTCGCT---GCGGATCAG---------------CATGAATTCTCGTCCTTTTCG------------CCCGAAGCAAACGGGAAGGTGTTC---------------------GATGAAGGTTTTGCTGGATCGGATGGTCCGATTCTCCCGCCTCCTACGGAGATGCAGTCGGAGGAGGGTTTTGCTCTCAGAGAGTGGAGAAGACAGAATGCAATTACACTGGAGGAGAAGGAAAAGAGGGAGAAAGAATTGTTGAGCCAAATTATTGATGAAGCAGATGAGTACAAAGTGGAATTCTACAGGAGAAGGACTATAACCTGTGAAACAAACAAAACCACAAACAGGGAAAAGGAGAAGTTATTCATAGCCAACCAAGAGAAGTTCCATGCTGAAGCTGATAAGAATTACTGGAAAGCAATTGCAGAGCTCATTCCTAATGAAGTGCCAGCTATAGAAAAGAAGAGAGGGAAGAAGGATCAGGATAAGAAGCCTTCCATTGTTGTGATCCAAGGGCCCAAGCCTGGGAAACCTACTGACCTGTCAAGGATGCGACAAATACTCTTAAAGCTAAAGCACAATACACCTCCCCACCTGAAACCCTCTCCACCACCAGCACCAGCC---------CCGGCCAAGGACACCAAGACTGGCAATTCT---------------------------------GCCTCTGCTGCTGCTCCCGCCAAG---------------------------------------GCTGCTGTTGGGCCAAGCCCC------------------CCTGAGGCTGTTGCTGCTGCT
