# Supplementary material for: The Chloranthus sessilifolius genome provides insight into early diversification of angiosperms
Source: Nat Commun. 2021 Nov 26;12:6929. doi: 10.1038/s41467-021-26931-3 (PMC8626421; doi:10.1038/s41467-021-26931-3)
Supplement: Supplementary file 4 — Source Data [file 41467_2021_26931_MOESM4_ESM.zip › Fig. 3a, c, e and Supplementary Figure 12, 14, Phylogenetic tree/LCG_multi-species coalescent-based/group_1122_CDS.treefile]

(Aco_1:0.3537464029,(((((((((Aco_2:0.3055048034,(Ppe_2:0.2108971374,Vvi_2:0.1323578611)99:0.0411660443)100:0.0925144361,((Cka_1:0.1733736873,Lch_2:0.1530926866)88:0.0445271560,Csp_1:0.1664382187)64:0.0318703519)100:0.1292397680,Atr_2:0.2900611289)62:0.0343475681,(Out_1:0.1102004727,Pab_1:0.1324654173)100:0.4140557035)79:0.0469133196,Atr_1:0.4058240948)76:0.0373184718,((Efe_1:0.0551572829,Efe_2:0.0287615797)97:0.0289670082,Nco_1:0.0516241657)100:0.2683649680)89:0.0631397685,(Cde_1:0.0259976893,Cde_2:0.0380931908)100:0.4596046538)65:0.0190881402,((Ash_1:0.3038669403,(((Egu_1:0.0734711324,Egu_2:0.0810722725)100:0.0868722463,Osa_1:0.5480808280)46:0.0227572838,Egu_3:0.2125527474)56:0.0310645506)88:0.0468304537,Ash_2:0.3308467381)99:0.0756120605)80:0.0659909265,Lch_1:0.2324787329)90:0.0831476630,(Ppe_1:0.3254498054,Vvi_1:0.1751282991)99:0.1000727926);
