# Supplementary material for: The Chloranthus sessilifolius genome provides insight into early diversification of angiosperms
Source: Nat Commun. 2021 Nov 26;12:6929. doi: 10.1038/s41467-021-26931-3 (PMC8626421; doi:10.1038/s41467-021-26931-3)
Supplement: Supplementary file 4 — Source Data [file 41467_2021_26931_MOESM4_ESM.zip › Fig. 3a, c, e and Supplementary Figure 12, 14, Phylogenetic tree/LCG_multi-species coalescent-based/group_1125_CDS.aln-0.2cln]

>Aco_1
ATGCTC---------------------------------------------------------------------------------------------TCATTTCAATCTCTCCAACAACCTTTA------------------AAAACAACCAAATTAATCCCATTA---TCAAATTCTTCTTCCATCACTTGTTGTTCAAATTTCAAATTC---------------------------------------------AACAACCATAGAAGAAAA---CAATCTTCTCTTTCTCATCGAAATGATCTCACAATCCGAGCAATTGATGCAGCTCAACCATTCGATTTGGAATCCAAAATCGTCCAACGTTTTGAAAAAAGCTCCAAACTCAAGATTGCAATTGTGGGGTTTGGGAATTTTGGTCAATTTCTTGCTAAAACCCTAGTAACACAAGGTCATACAGTTTTAGCTCATTCTCGATCAGATTACTCCCACATTGCTCATGATTTAGGTGTTTCATTCTTCCCTTGTCCTGATGATCTTTGCGAAGAACATCCTGAGGTAATTTTACTCTGTACTTCTATTCTTTCTACTGAATCGGTTCTTCGTTCTTTTCCTGTACAACGTTTGAAAAGAAGTACACTTTTTGTTGATGTGTTATCGGTTAAAGAATTTCCTAGAAGTTTGTTTCTTGAAGTTCTTCCACCTGAATTTGATATTTTGTGTACTCATCCTATGTTTGGACCTGAGAGTGGTAAAGATGGTTGGAGTGGTCTTAATTTTGTTTATGATAAAGTTAGAATTGGGAATGAAGAATCAAGAATAAATCGTTGTGATCGGTTTTTGAAAGTTTTCGCACAAGAAGGATGTAAGATGGTGGAAATGTCTTGTGGAGAACATGATAGACACGCTGCAGAATCACAGTTTATTACGCATGTAATGGGGAGGATGTTAGAGAAGCTGTCATTGGAATCGACTCCCATTAACACGAAAGGGTATGAATCGTTATTGGATTTAGTGCAGAACACGTGTGGGGATAGTTTTGAGCTTTTTTATGGATTATTTATGTATAACAAGAATGCCTTGGAACAAATAGAAAGGTTGGATATGGCTTTTGAGTCATTGAAGAAGCAGCTCTTCGGGCAATTGCACACAGTTCTTCGGAAGCAACTGTTTGGTACAGAGGCAGGGGAA---ACCACAGTCCCG---------------------------------------------------------------------------------------------------------------------------
>Ash_1
ATGCTC---------------------------------------------------------------------------------------------------------------------------------------------------------CTATCCAAA---CCGTTCTCCCCTTCAATG---------------------------------------------------------------------------GCCTTCACCTCCACCGCCGTAGGTCGCCGGCGCCGGCGGTCCACGGCGATCCACGCCCTGGATGCCGCCCAATCGTTCGACCTCGAGGCGCAAGCATCAGATCTCCTCGAGCTGCGTGGCCGCCTCAAGATCGCCATTGTTGGGTTCGGTAACTTCGGTCAGTTCCTCGCCCGGACCTTCTCGCGGCAGGGCCACACCCTTCTCGCCCACTCGCGATCCGATCACTCCGCCGCCGCCTCCTCCCTCGGCGCGACATTCTTCTCCGATCCGCACGATCTCTGCGAGCAGCATCCGGACGTCGTCCTCCTCTCGACCTCGATTCTGTCCACCGCCCCCGTCCTCCGCTCCCTCCCCATCCAGCGCCTCCGCCGCAACACCCTCTTCGCCGACGTTTTATCCGTCAAGGAGTTCCCTAGAAACCTCTTTCTGAAGCATCTTCCTCCCCATTTCGACATCGTCTGCACTCACCCGATGTTCGGCCCCGAGAGCGGCAAGAACGGCTGGAGTGGGCTTCCGCTGGTCTTCGATAAAGTTCGCATCGGGGATTCCGCCGATCGTGCCGATCGGTGCCAGAGATTCCTCGATGCCTTCGAGCGCGAGGGCTGCCGGATGGTAGAGATGTCTTGCGCCGACCATGATGCGAATGCGGCTGAGAGTCAGTTTCTGACCCATACTGTGGGGAGGGTACTGGCGAAGCTTGACCTGAAATCAACCCCTGTCAACACCAAAGGCTATGAGGCTCTGCTGAAGCTGGTGGAGAACACTTGCAGCGATAGCTTCGAACTGTACAATGGGTTGTTCATGTACAACAAGAACTCCACTGAGCTGTTGGAAAGGCTGGATTTGGCTTTTGATTCTTTGAAGAAGGAGCTCTTCGCGAAATTGCATGATATTCTGAGGAAGCAGCTCTTTGAGAGCCCTACCGAG---------------------------------------------------------------------------------------------------------------------------------------------
>Atr_1
---------------------------------------------------------------------------------------------------------------------------------------------------------------------------------------------------------------------------------------------------------------------------------------------------------------ATGCCTCGAATCCGAGCTCTTGATGCTGCCCAGCCTTTTGATTACGAGGCCAAGATCATGGAGATGCATGAGAAAATCTCAAAGCTCAAGATTGGTATAGTAGGGTTTGGAAATTATGGCCAGTTCCTCGCAAAAACCCTAATTTGTCAAGGTCACACTGTTCTAGCTCATTCTCGATCTGATTACTCTGATATCGCTGTGAAAATCGGGGTTTCATTCCTTAGAGACCCGCATGACCTTTGTGAAGAACACCCAGAAGTGATCTTACACTGCACTTTGATCATTTCCACTGAATCAGTGTTGAGATCATTACCAACACAGAGATTGAAGAGAAACACTCTATTTGTTGATGTTCTCTCTGTAAAAGAGATCCCCAAAAACCTATTTTTACAGATTTTGCCTCGAGAGTTTGATGTTTTATGTACCCATCCAATGTTTGGACCTGAAAGTGGAAAGGATGGGTGGAAAGGATTGCCATTTGTTTACGAAAAGGTTCGAATAGGAAGCGATGAATATAGGGAAGATAGGTGCCAAAAATTTCTTGATATTTTTGCAAAAGAAGGGTGTAGAATGGTAGAAATGTCATGCTCAGAGCACGACCGCCATGCTGCTGAATCTCAGTTTATAACCCACACAGTGGGTAGAATGCTTGGAAAATTAGAGTTGCAATCAACTCCAATCAATACAAAAGGTTATGAAACTTTGCTGAATCTGGTCGAGAACACTTCGGGCGATAGTTTCGATATCTATTATGGGTTGTTTATGTATAATGTAAATTCGACTGAGCAAATTGAGAGGTTGGATGCTGCTTTCGATTCATTGAAGAGGCAGCTCTATGGGCATTTGCATGATGTTTTGAGGAAACAATTATTTGGTACTGGCAAGGGATCG---GAGAATTTGCATAGACTTGCACCA------CCTGCCCTCTCTCAAGTATGCACAGGAAGCCACGGCATG------------------------------------------------------------------
>Atr_2
ATGTCT------------------------------------------------------------------------------------------------------------------------------------------------------------------------------------------------------------------------------------------GCCTTTTCTCTCCCTGCAACTTTCAGAGTTAAA------CAAAGGGCTTCTAAGCTTTTTGTCATGCCTCGAATCCGAGCTCTAGATGCTGCTCAGCCTTTTGATTACGAGGCCAGGATCATGGAGGCGCATGAGAAAAGCTCAAAACTCAAGATTGGTATAGTAGGATTTGGAAATTATGGCCAATTCCTTGCAAAAGCCCTAATTCGTCAAGGTCACACTGTTCTCGCTCATTCTCGATCTGATTACTCTGATATCGCTGTGAAAATTGGGGTTTCATTCTTTAGAGATCCGCATGACCTTTGTGAAGAACACCCAGAAGTGATCTTACTTTGCACCTCGATCATTTCCACTGAATCAGTGTTGAGATCATTACCAACACAGAGATTGAAGAGAAACACTCTATTTGTTGATGTTCTCTCTGTTAAAGAGTTCCCCAGAAACCTATTTTTACAGATTTTACCTCAAGAGTTTGATGTTTTATGTACCCATCCAATGTTTGGACCTGAAAGTGGAAAGGATGGGTGGAAAGGATTGCCATTTGTTTACGAAAAGGTTCGAATAGGAAGCGATGAATATAAGGAAGATAGGTGCCAAAAATTTCTCGATATTTTTGCAAAAGAAGGGTGTAGAATGGTAGAAATGTCATGTTCGGAGCACGACCGCCATGCTGCTGAATCTCAGTTTATAACACATACAGTGGGCAGAATGCTTGGAAAATTAGAGTTGCAATCAACTCCAATCAATACAAAAGGCTATGAAACTTTGCTGAATCTGGTCGAGAACACTTCAGGCGATAGTTTCGATCTCTATTATGGGTTGTTTATGTATAATGTAAATTCGACTGGGCAAATTGAGAGGTTGGATGCCGCTTTCGATTCATTGAAGAGGCAGCTCTATGGGCATTTGCATGACATTTTGAGGAAACAATTGTTTGGTAATGGGAAGGGATCG---GAGAATTTGCAAAGACTTGCACCA------CCTGCCGTCTCTCGA---------AATGGGTATGGACAGGAAGCCACGGCATGTGAGGTGAAGCAA---------------------------------------
>Cde_1
ATGATG------------TGT---------------------------------------------------------------------------------------------------------------------------------------------TCTTTA---TCGTCGGTACGATCTGTGAGAAAGATAAACGATTTTCCTGTAATTCCTTCACTTTTTCCT---------TCTCCATTTTCTGCTGCAACTATCATTTGCAATCCG---AGAACACGAATCAGGCCTTTTCGTGCTCTACAGATCAGAGCTATTGATGCAGCACAACCCTATGATTATGAAGCTCAGATAGTTACTAACTACGAGAAGAATTCGAAACTCAAGATAGCCATCGTTGGGTTTGGAAATTTCGGACAGTTCCTTGCTAAGACATTTGTACAAAAGGGCCATCATGTTTTTGCCTATTCGCGATCAGATTACTCAAAACTAGCTGAGGAAATGGGTATTATGTTCTTCACAGACCCGCATGATTTGTGCGAACAGCATCCCGAGGTAATTCTTCTCTGCACTTCGATTATCTCTACAGAAGCTGTTTTGAAATCCTTGCCATTTCAACGATTGAAAAGGAATACCCTCTTCGTTGATGTTTTATCTGTTAAAGAGTTTCCAAAGAATCTTTTTCTTAAAGTCTTGCCAAATGAGTTTGATATTTTGTGTACTCATCCTATGTTTGGACCAGAAAGTGGCAAAAATAGTTGGAAAAATCTTACCTTTGTCTATGAAAAGGTGAGAATTGGCTGTGATGATTCAAGAAAAGAGCGTTGTGATAGATTTTTAAATATATTTGCTCAAGAGGGTTGTGAAATGGTGGAAATGTCGTGTGCAGAGCATGATAGATATGCAGCTGGTTCTCAATTTATAACACACACTGTGGGAAGAATGTTGGGGAAGTTGGAGTTACAATCTACACCCATTAACACAAAAGGTTATGAAACTCTGTTGCAGTTAGTGGAGAACACAAACAGTGACAGCTTTGATTTGTTCTATGGATTGTTTATGTATAATAAGAATGCCACTGAACAATTAGAATTCCTAGATATGGCCTTTGAATCATTAAAGAAACAGCTTTTTGATCGGCTTCATGATATACTTCGAAAGCAATTGTTTGAGAGTGCCGAGGAGTTC---GGGCCGAGTGGATTTGGATCTAAGTCGACTCCAGATTTGAGTAGCGCGATAATCACAGGATCCACATCAGGTATCGGAGAAGAGACATCGCGCGTGTTGGCTATG------------------------GATGTT
>Cde_2
ATGATG------------TGTTCT------------------------------------------------------------------------------------------------------------------------------------------TCTTTA---TCTTCGGTACGATCTCTGAGAAAGATAAACAATTTTCCTGTAATTTCTTCAATTTTTCTT---------TCTCCATTTTCTCCTGCCACTATCGTCTGCAATCCG---AGAACACGTATCAGCCCTTTTCGTGCTCTACGGATCAGAGCTATTGATGCAGCACAACCCTATGATTATGAAGCTCAAATGCTCACTAACTACGAGAAGAATTCGAAACTCAAGATAGCCATCGTCGGGTTTGGAAATTTCGGACAGTTCCTTGCTAGGACATTTGTACAAAAGGGTCATCGTGTTTTAGCCTATTCACGATCAGATTACTCGAAATTAGCTGAGGAAATGGGTATTATGTTCTTCACAGACCCGCATGATTTGTGCGAACAGCATCCCGAGGTAATTCTTCTCTGCACTTCGATTATCTCTACAGAATCTGTTTTCAAATCCTTGCCATTTCAACGATTGAAAAGGAATACCCTCTTCGTTGATGTTTTATCTGTTAAAGAGTTTCCAAAGAATCTTTTTCTTAAAGTCTTGCCAAATGAGTTTGATATTTTGTGTACTCATCCTATGTTTGGACCAGAAAGTGGCAAAAATAGTTGGAAAAATCTGACCTTTGTCTATGAAAAGGTGAGAATTGGCTGTGACGATTCAAGGAAAGAGCGTTGTGATAGATTTTTAAATATATTTGCCCAAGAGGGCTGTGAAATGGTGGAAATGTCATGTGCAGAGCATGATAGATACGCAGCTGGTTCTCAATTTATAACACATACTGTGGGAAGAATGTTGGGGAAGTTGGAGTTACAATCTACACCCATTAACACAAAAGGTTATGAGACTCTGTTGCAGTTAGTGGAGAACACAAACAGTGACAGCTTTGATTTATTCTATGGATTGTTTATGTATAATAAGAATGCCACTGAACAATTAGAATTACTAGACATGGCCTTTGAATCATTAAAAAAACAGCTTTTTGATCGGCTTCATGATATACTTCGAAAGCAATTGTTTGAGAATGCCGAGGAGTCA---GGA------------------------------------------------------------------------------------------------------------------------------------
>Cka_1
ATGATCACTCTC------------------------------------------------------------------------------------------------------------------------------------TACAAACCCCTTCTTCTCCCCTTTACCCCCCTTAAGCCCTATTTT------CCATCTTCCTCCTCTTTCATTCCTCCC---------------------------------------------------------CTACTCAGCACCACCTCCACCTCCCTCCTCCCCATCCGAGCCCTCGACGCCGCCCAGCCCTACGACTACGAGTCCCACCTCTCCGAACGCTTCTCCTCCTCCACAAGGCTCAAAATCGCAATAATCGGATTCGGAAACTTCGGCCAATTCCTCGCCAAAACAATGGTCCAGCAAGGCCACACCCTCCTCGCCCACTCCCGCTCGGATTACTCCGCCGCCGCCCGCCAGCTCGGCGTATCCTTCTTCCTCGACCCCAACGACCTCTGCGAGCAACACCCAGATGTTATTATCCTCTCCACTTCAATCACCTCCACCGAATCCGTCCTCAGATGCCTCCCAATTCAGCGCCTCCGTCGCAACACCCTCTTCGTCGACGTCCTCTCCGTCAAGGTATTCCCTAAGAAACTCTTACTCCGCCTCCTTCCCCCTGAATTCGACATCCTCTGCACCCACCCCATGTTCGGGCCGGAGAGCGGGAAGTACGGGTGGAAAGGCCTCACCTTTGTTTATGAGAAGGTGAGGATTGGTGAGGAGGCGGGGCGGAGTGATCGGTGCGATCGGTTTCTGGGTATCTTTGAGCAGGAGGGGTGTGAAATGAAGGAGATGAGCTGCGAGGAGCACGATGAGCTTGCTGCAGAATCACAATTTATCACCCATACAATGGGGAGGACGCTTGGGAGGTTGAATTTGCAGTCAACACCGATTAATACTAAAGGGTATGAGAGCTTGCTCGAATTGGTGAAGAATACTGCAGGGGATAGCTATGATCTGTATTACGGGCTGTTCTTGTACAATCCCAATGCAATGGAGCAATTGGAGAGGTTCGAGATGGCATTCGACTTGGTGAAAAGGCAGCTTTTTGCGCAGTTACATGATATATTGAGGAAGCAGTTGTTTGAGAGTGGTGGTGGATTT---GAGAGTGAAGATGGAGGAGAGGGACTCACT---------------------------------------------------------------------------------------------------------
>Csp_1
ATGCTC------------TGCTCC------------------------------------------------------------------------------------------------TCCACTCTTCACTCTTTTCTAATAACAAAAAAATCTGAATTGCCCTTC---TCTCTCTTCCCTCCATTTCCAAAACTCTCTCCACTCTCTCTC---------------------------------------------TCCTTCGCTCCCAAAACCCTAAACCTCCCTCCGTCCCACCGAAAAACCCTCCGTATCAGATCCCTCGACGCCGCTCAGCCCTATGATTACGAATCACGGATCAACGATCGGTACACGAAGAGCACCAAACTCAAAATCGCTGTCGTCGGTTTCGGCAATTTCGGCCAGTTCCTCGCCAAAACCCTAGTTCGTCAGGGCCACACCGTATTGGCTCACTCCCGATCCGATTACTCCGAAATCGCTCGTCAACTAGGCGTTTCGTTCTTCCCTGATCCGCACGATCTTTGTGAATCGCATCCCGAAGTGATCCTCCTCTGCACTTCGATCCTTTCCACGGAATCCGTCCTCCGATCGCTTCCGATCCAACGGTTGAAACGTAACACATTGTTCGTCGACGTCTTATCCGTAAAAGAGTTCCCCAAAACCCTGTTTCTCCAAATCCTGCCGCAAGAATTCGACATTTTGTGCACGCACCCGATGTTCGGGCCGGAGAGTGCGAAGTACGGGTGGAAAGACTTGCGATTCGTGTATGATAAGGTTCGGATTGGAAATGAGGGATCGAGAGCCGATCGGTGCAAAAAATTCCTGAATATTTTTGTGCAGGAGGGGTGTAAGATGGTGGAGATGTCGTGCAGGGAGCACGATCGGTATGCCGCCGGATCGCAGTTCATAACCCACACGGTGGGACGGATTTTGGGGAAATTAGGGTTGGAGTCAACGCCGATCAATACAAAAGGGTACGAGTCGCTGTTAGAATTGGCGGAGAATACGGGTGGGGATAGCTATGATCTTTATTACGGGCTTTTTATGTATAATAAGAATGCAACTGAGCAGTTGGAGCGGTTGGATATCGCATTCGATTCATTGAAACGTCAGCTCTTTGGACATTTGCACGATGTACTTCGGAAGCAGTTGTTTGTGGATGATGAGGAAGATCGA---------------------------------------------ATGAACAGTAATGAG---------------------------------------------------------------------ATCATA
>Efe_1
------------------------------------------------------------------------------------------------------------------------------------------------------------ATGTTGACGCTTCCTTCCCTAAAGCCCTCGTTTTTATCCTCGTCGGAGTTTCGCTTCTTCCCTTCTATCTGG---------------CAATCCTCTGTGTTTGATTCTGTGCGATATACATGGAGGACCGCAGGGTTACGGCAGAGAAGAACTGTTGTGAAGGCACTCGACGCCGCTCAGCCCTACGATTACGAGGCGCGGATGACGCTGGAGCTCGAGCGGAAGTCGAAGCTCAAGATTGCCGTCGTGGGTTTCGGTAATTTTGGGCAGTTTATTGCCAAAACCCTAGTTCGACAGGGGCACACCGTTCTGGCTCATTCTCGATCGGATTACTCATCCGTTGCCAGGGATTTGGGCGTCGACTTCTTCCCGGACGCCCATGATCTTTGTGAGGAGCACCCGGAGGTCGTTCTCCTCTGCACGTCGATCATCTCGACGGAGGCTGTTCTCAGGTCGATGCCATTGCAGCGGCTGAAGCGGAGTACCCTCTTCGTTGATGTTCTTTCCGTGAAGGAGTTCCCCCGCAGGCTGTTCCTTCAGATTCTTCCGCCCGAATTTGATATCCTCTGCACTCATCCGATGTTCGGGCCGGAGAGTGGGAAGAATAGCTGGGCCAATCTTCCTTTCGTCTATGAGAAGACGAGAATCGGCGACGAGGAGGCTCGGGCCGATCGGTGCGATCGTTTTCTGGAAATTTTCGCCAATGAAGGATGCAGAATGGTGGAGATGTCTTGTGCAGAGCACGACCGCCACGCTGCCGAAACACAGTTTATCACGCATACCGTGGGGAGGATGTTGGGGAGATTGCAGTTGCAATCGACTCCAATCAACACGAAAGGTTACGAGACGCTGCTAAATTTGGTGGAGAATACGTGCGGCGACAGTTTTGATCTGTATTACGGTTTGTTTATGTACAATGTGAATGCTACAGAGCAAATAGAAAGGTTGGAAATGGCATTCGATTCACTGAAGAAGGAACTGTTCGGCCATTTGCATGATATACTTAGAAGACAGATATTCGACGGTGATATGGGGACGTTGGATGGTTTCCCGAAGAAGATGGTG------CCGGCCCTCCCAGAA---------AACGGTTATGCAAAAGAATCAAAGAATGTGCAAGAGGCTACCAATTCACTGCTGCAATTTGGTAAAGGTAAAGGAACGATC
>Efe_2
ATGTTG------------------ATAACTTCAATAAGAATCTTTACTGATCGAACGTTTCAATCCTCTATCAGTGCAAGTGCCGGGAGTCACCTTGGCGCGATATCATTTCTAATAATGGACAGTTTTCTTTTTCTCGGCGTTGCAACTTTAACCACCGTTCAGATTCCCCAGATCTCTCACAACATCACTACAAACGAAATGGCTAACCTAATGCGCTATAGCTAT---------------CTGAAAGGGTCAGATGGCACATTCAGGAACCCTTAT---GATCGTGGGTTACGGCAGAAAAGGACCGTTGTGAAGGCACTCGACGCCGCTCAGGCCTTCGATCACGAGGCGTTGATGACGCTGGAGTTCGAGCGCAAGTCGAAGCTGAAGATTGCCGTCGTGGGCTTCGGCAATTTCGGGCAGTTTATTGCTAAAGCCCTAGTTCGACAGGGACACACCGTTCTGGCTCATTCTCGATCGGATTACTCATCAGTTGCCAGGGAATTAGGCGTCGCCTTCTTCTCGGACGCCCATGATCTCTGTGAGGAGCATCCGGAGGTCGTTCTCCTCTGCACGTCGATAATCTCGACGGAGGCTGTTCTTAGATCGCTGCCATTGCAGCGGCTGAAGCGGAGTACCCTCTTCGTCGATGTCCTTTCCGTGAAGGAGTTCCCCCGCAGGCTGTTCCTTCAGATCCTGCCGCCTGAATTTGACATCATCTGCACGCATCCGATGTTCGGGCCGGAGAGCGGGAAGAATGGCTGGACCAATCTTCCCTTCGTCTATGAGAAGACGAGAATCGGCGACGAGGAGGCTCGAGCTGATCGGTGCGATCGTTTTCTGGAAATTTTCGCCAATGAAGGATGCAGAATGGTGGAGATGTCGTGTGCAGAGCACGACCGCCATGCTGCCGAAACACAGTTTATCACGCATACTGTAGGGAGGATGCTGGGGAGATTGCAGTTGCAATCGACTCCAATCAACACGAAAGGTTACGAGACGCTGCTCAATTTGGTGGAGAATACGTGCGGTGACAGTTTTGATCTGTATTACGGGTTGTTTATGTACAATGTGAATGCTACGGAGCAAATAGAAAGGTTGGAAATTGCATTCGATTCACTGAAGAAGGAACTGTTCGGCCATTTGCATGATATACTCAGAAGACAGATTTTTTATGGTGATATGGGGAGGTTGGATGGTTTCCCGAAGAAGATGGTG------CCAGCCCTCCCAGAA---------AACGGTTATGCAAAAGAATCAAAGAATGTGCAAGAGGCGAATCCT------------------------------------
>Egu_1
ATGCTC------------------------------------------------------------------------------------------------------------------------------------------CTCTCCGGCCTCCTCCTCCCCCTTCAAACCCCCAACCCTTCCCTT---------------CCCCCTATCTCCACCGCCTCCCTC---------------AGGCCCCGCGCCTCCACGATCCGCCGCGCCGGTGGCGTCCCCCGCCTTGCCCTCCGCCGCCGGTTGGAAGTCCGGGCCCTGGACGCCGCCCAGCCGTTCGACCACGAGTCTCGGGCCTCCGACCTCCTCGAACGCCGCTCCAAGCTCAAGATCGCCATTATCGGCTTCGGCAACTTCGGGCAGTTCCTCGCCCACACTTTCGCTCGCCAGGGCCACGCCCTCCTCGCCCACTCCCGCTCCGACTACTCCGACGCCGCCCGCTCCCTCGGCGTCTCCTTCTTCCGCGATGCCCACGACCTCTGCGAGGAGCACCCCGATGTTGTCCTCCTCGCCACCTCCATCCTCTCCACTGGCGCGGTCCTCCGCTCCCTCCCCATCCAGCGCCTCCGCCGCAATACCCTCTTCGTCGATGTTCTCTCCGTCAAAGAATTCCCCAAGAACCTCTTTCTCCAGCTTCTCCCGCCAGGTTTCGACATTCTCTGTACTCACCCCATGTTCGGCCCTGAAAGCGGCAAGGCCAGCTGGGCCGGCCTGCCGTTCGTGTACGACAAGGTCCGGATTGGCGATGCTAATGGCCGTGCCGACCGCTGCCAGCGATTCCTTGACATCTTCGAGCGTGAAGGCTGCCGGATGGTGGAGATGTCCTGCACTGACCATGATGAGAATGCTGCTGAAATACAGTTCTTGACTCACACTGTGGGTAGGATTCTCGCGAAGCTGGACCTCAAGTCGACACCAATTAACACTAAGGGGTATGAGACGCTGCTCAATCTGGTGGAGAACACTTGTAGTGATAGTTTTGAGCTGTACAATGGGTTGTTCATGTACAACAAAAATTCCACGGAGCTACTTGATAGATTGGATGTCGCATTCGATTCGTTGAAGAAGGAGCTGTTTGGGAATTTGCATGATATACTCAGGAAGCAGCTGTTCAAGAGCACTCAGAGTTCTTTA---------------------------------------------GAAAGGGCTAATAAT---------------------------------------------------------------------------
>Lch_1
ATGAATCGAGTTTTGGACTGTGAG---------------------------------------------------------------------------GGTTTTCAGTTGTTGATTGGTGGAGTT------------------AGGGTTTTTGATCTGTTGGTAATT---AGGAGCAGGAAAAAAATAGAGAGGAAAATTGAATGGGAGAAGTCGGAGGCCATTGCTTCT------------------------------------------------GCCCCTCGAACATTACAATGTCGTACAATCCGAATCAGAGCTCTTGATGCTGCCCAGCCATACGATTATGAATCTCAGATCTGCACCAACTTCCAAAATGATGCCAAACTCAAAATTGGGATCATAGGCTTTGGCAACTATGGCCAATTCCTTGCCAAGGCCATCACCAAACAGGGTCACACCGTCCTGGCACATTCCCGCTCTGACTATTCCGAAACTGCTCGCAAGCTGGGTGTTTCATTTTTTTCTGATCCTGACGACCTCTGCGAGGAACATCCAGACGTGATACTCCTCTGCACTTCCATAATCTCCACTAAGTCTGTACTCTCTTCTCTCCCAACCCAACGACTTAAACGAAGCACCCTTTTCGTCGATGTCCTCTCTGTAAAAGAATTCCCTAAAAACCTCTTTCTTCAAATACTTCCTCGTGAATTTGACATTCTTTGTACACACCCCATGTTTGGGCCAGAGAGTGGAAAAAATGGGTGGAAAGGTCTCCCTTTCGTCTATGACAAGGTGAGGATAGGAGATGATGAGTTGAGATCAAACCGTTGCGAGCGCTTTTTGAATATCTTCGCACAGGAGGGGTGTAAGATGGTGGAGATGTCCTGCATGGAGCATGATAAATATGCTGCTGGGACACAGTTTATAACTCACACGGTGGGTCGGGTGCTGGGGAAGTTGGATCTGCAGTCGACACCAATAAACACAAAAGGGTATGAGGTATTACTGGAGTTAGTTGAGAACACATCAGGCGATAGCTACGAGCTTTACTATGGTCTGTTCATGTACAATACAAGTGCAACAGAGCAGCTGGAGAGGTTGGAGATGGCATTTGATGCACTGAAAAAGCAGCTTTTTGAGCAGTTGCATGATATACTCAGGAAACAGTTGTTTGACAGTAATGGGGGATTG---GACGATACCAGTCTGACGAAAACGAATCTTTCTGCTATTAAGGAG------------------------------------------------------------------------------------ACAATA
>Nco_1
ATGGGCAGCAGACTTCAGTGCAGCCTTCTCTCTCTCGTCCATTTTGTCGCTCCTCTCCATCTCTTTTCGTACAATCTGTGTCCTTATTCTTCCTTCTCTTCATTGTATCTGTTTATTGATGCCACTCTGTTCTTCTTC------TCCCTGGGCACAATGTTGACGCTTCCTTCCTTAAAGCCGTCCTTCTTATCCTCGTCGGAGTCGCACCTCTGCCCTTCCATCGCG---------------CAATCCGATGCGTTCTCCTCCGTACGCTATAAATGGCGGTCGGCGGGAATGCGGCAGAAAACGATCCTCGTGAAGGCACTCGACGCCGCTCAGGCCTACGATTACGAGGCGCGGATGACGATGGAGTTGGAGCGGAAGTCGAAGCTCAAGATTGCCGTCGTGGGCTTCGGCAATTTCGGCCAGTTCATCGCTAAAGCCCTAGTCCGACAGGGACACACCGTTTTGGCTTATTCTCGATCGGATTACTCATCCGTTGCCAGGGAAATGGGCGTCGCCTTCTTTTCGGACGCCCATGATCTCTGTGAGGAGCATCCGGAAGTCGTGCTCCTCTGCACGTCGATCATCTCGACGGAGGCTGTTCTCAGGTCGCTGCCGTTGCAGCGGCTGAAGCGGAGTACCCTCTTCGTCGATGTCCTTTCCGTGAAGGAGTTCCCCCGCAGACTGTTCCTTCAGATCCTGCCGCCTGAATTTGATATCCTCTGCACGCATCCGATGTTCGGGCCGGAGAGCGGGAAGAATGGTTGGGCCAATCTTCCCTTCGTTTACGAGAAAACGAGAATCGGCGACGAGGACGCTCGGGCTGATCGGTGCGATCGTTTTCTGGAAGTCTTCGCCAATGAAGGATGCAGAATGGTGGAGATGTCGTGTGCAGAGCATGACCGCCACGCTGCCGAAACACAGTTTATCACGCATACCGTGGGGAGGATGTTGGGGAGATTGCAGTTGCAATCGACTCCAATCAACACGAAAGGTTACGAGACGCTGCTCAATTTGGTGGAGAATACGTGCGGGGACAGTTTTGATCTGTATTACGGGTTGTTTATGTACAATGTGAACGCTACAGAGCAGATAGAAAGGTTGGAAGTGGCATTCGATTCACTGAAGAAGGAATTGTTCGGCCATTTGCATGATATACTCAGAAGACAGATTTTCGATGGTGACATGGGGAAGTTGGATGGTTTCCCGAAGAAGATGGTG------CCGGCCCTTCCGGAA---------AACGGTTATGCAAAGGAATCGAAGAATGTGCAAGAGGATTATAGAATGCTTCTGCTTGTATTGATGGGCCTGAAAGATATT
>Osa_1
------------------------------------------------------------------------------------------------------------------------------------------------------------ATGCTGTCGTCT---TCCACCTCCACCCACTGC------CTCCACCAGCCGCCGCCGCCGCCGGCGAGCCAC---------------CAATTCCGGTCGGCCGCCGCGTTCCGCCGCCCTCCGCGCGCGCGGCCGCAGCGCGGGGGCGGCACCACCATCCGCGCCATCGACGCAGCCCAGCCGTTCGACTACGAGTCCCGCGCGGCGGGGCTCCTGGAGGAGCGGCAGCGGCTCAAGATCGCCATCGTCGGGTTCGGCAACTTCGGCCAGTTCCTCGCCCGCACCTTCGCGCGGCAGGGCCACACGCTGCTCGCCCACTCCCGCTCCGACTACTCCTCCCTCGCCGCATCCGTCGGCGCGTCCTACTTCCAGGACCCGCACGACCTCTGCGAGTGCCACCCGGATGTGGTGCTCCTCGCCACCTCCATCCTCTCCGCCGAGGCCGTCCTCCGCTCGCTCCCCGTCCACCGCCTCCGCCGCAACACCCTCTTCGTCGACGTGCTCTCCGTCAAGGAGTTCCCCAGGAACCTCCTCCTCGGCTCGCTCCCGCCGGACTTCGACGTCATCTGCACCCACCCCATGTTCGGCCCGGAGTCGGCGCGCGACGGCTGGGACGGCCTCCCCTTCGTGTTCGACAAGGTCCGCGTCGGCGACTGCCCCGCGCGCCGCGCCCGCGCCGAGGCCTTCCTCAACATCTTCGAGCGGGAGGGGTGCCGCATGGTGGAGATGACCTGCGCCGAGCACGACGCGCACGCCGCCGAGACGCAGTTCCTCACCCACACCGTCGGCCGGATGCTCGCCATGCTGGAGCTCCGGTCCACGCCGATCAACACCAAGGGGTACGAGACGCTGCTCCGCCTCGTCGACAACACCTGCAGCGACAGCTTCGACCTCTACAATGGCCTCTTCATGTACAACAAGAACTCCACCGAGCTGCTCAATCGCCTCGAATGGGCCATGGATTCCGTCAAGAAGAAGCTCTTCGATGGCCTCCACGACGTGCTCCGGAAGCAGCTCTTCGAGGGCTCGCCGCACGCTCCCAACAACACCCCCGTCAGGAAG------------------------------------------------------------------------------------------------------------------
>Osa_2
ATGGCG------ATGTCGTGCTCT---------------------------------------------------------------------------------------------------------------------------------------------------TCCTCCTCCTCCTCCGTG------CGCCTCCGATTGAATCTAGCGCCCTCCCGCCGC---CGAATCGCCGCTCCCGCCAACCTCCAGGTGCTCCGGCGCGTGGGAGTGGCGGCGGCTTCAATCCGGCTTCGTGCCGCCCGCGCCACGGGAGGTGATGCACGGCAACCGTTCGACCATGAGATGGAGGAGGACGAGGAGCGGCGGAGGCGGAGGGGTCTCAAGATCGCCGTCGTGGGGTTTGGGAACTATGGGCAGTTCCTGACCAGGACGCTGGTGCGGCAGGGGCACACCGTCCTGGCGCACTCGCGCTCAGACTACTCCGCCGTGGCGGCCGAGCTCGGCGCGACGTACTTCACCGACGCGCACGATCTCGTCGAGTGCCACCCGGATGTGGTGCTCCTCGTCACCTCCATCCTCTCCGCCGAGGCCGTCCTCCGCTCGCTCCCCGTCCACCGCCTCCGCCGCGACACCCTCTTCGCCGACGTGCTCTCCGTCAAGGAGTTCCCCAGGAACCTCCTCCTCGGCACGCTCCCGGAGGAGTTCGACATCATCTGCACCCACCCTATGTTCGGCCCGGAGTCCGCGGGCGACGGGTGGGGCGGCCTCCCCTTCGTGTTCGACAAGGTCCGCGTCGGCGACTGCCCGGCGCGCCGCGCCCGCGCCGAGGCCTTCCTCGACATCTTCGCGCGCGAGGGCTGCCGCATGGTGGAGATGAGCTGCGCCGAGCACGACGCGCACGCCGCCGAGACGCAGTTCCTCACCCACACCGTCGGACGAACACTCGCCATGCTGGAGCTCCAAACAACTCCGATCAACACCAAGGGGTACGAGACGCTGCTCCGCCTCGTCGACAACACCTGCAGCGACAGCTTCGACCTCTACAATGGCCTCTTCATGTACAACAACAACTCCACCGAGCTCCTCAACCGCCTCGAATGGGCCATGGATTCCGTCAAGAAGAGGCTCTTCGACGGCCTCCACGACGTGCTCCGGCGGCAGCTCTTCGAGGGCTCGCCGCCGTTG---GACTCCGTCTCCGCCGCCGCAGCC------GGGTCGCCGCCGGAT---------GACGCACCAATCGATGGCGATCTTGACAGCGACAACGAGGAGGAGCAATCG------------------------------
>Out_1
ATGGTT---------------------------------------------------------------------------------------------GGGTTGCAATGCCTGGCTGCTTCA---------------------ATCCAACCTTCGGCCATTTGTTTTCCTCCTTCACAGCCTTTTTTC------AGTAGCAAACTACCTTTGATGCCTGCGCAAATA---AATCCCCGAAGATTGGCGTCTCTGTTTTCCTCTGGAAGGAAACCAACGGGAAACCAAACTGGTTTTTTGCGGCGTCAAAAAATTACAGCAATGGATACTGCTCAGCTATTTGATTATGAGGCCAAGAAAAAGGAAGACGTGGAGAAGAGCAGACCGTTAAAGGTTGGCATTGTGGGGTTTGGTAACTTTGGTCAGTTTCTCGCAAAGATTATTGTGAAGCAAGGCCATACAGTATTGGCTCATTCTCGAACAGATCATGCAGCGATTGCTCACAACATGGGAGTTGCATTTTTCAAAGATGCAGATGATTTTTGTGAAGAGCATCCTGAGGTTATATTGTTATGTTCATCTATTATATCAACAGACTCTGTGTTGAGATCCTTCCCAACTCAAAGATTGAAGAGAAACACATTATTTGCAGATGTCCTCTCAGTAAAAGAGTTTCCACGGAATCTGTTTTTACAGGTATTGCCTCAAGAATTTGATGTTTTGTGCACTCATCCTATGTTTGGGCCAGAGAGTGGGAAAGCTGGGTGGGGTGGTCTTCCTTTTGTTTATGAAAAAGTTAGGATTGGG---AGAGGGTCAAGAGCACAACGTTGTAATCAATTTTTGAACATATTTGCAAAGGAGGGTTGCAAGATGATTGAGATGTCATGTGCTGAACATGACCGTCATGCTGCTGAAAGCCAGTTTTTAACTCACACTGTTGGGAGGATGTTAGCAAAGCTGAACTTGGAGTCCACTCCAATTAATACTAAAGGTTATGAAACATTGCTACGTCTTGTCGATAACACAGTTGGAGACAGTTTTGATCTTTATTATGGTTTATTCATGTACAATATCAATTCAACAGAGCAGCTAGAGAGATTGGATATGGCTTTTGATGCTCTAAAGAAGCAGCTTGTGGGGCGCTTGCATGATATTTTTAGAAAACAACTATTTGAAGGAGTTAGCAGGGGA---GAAGCTTCAGAGCAGATTGCAGGT------TTTGCAGATGTTCAA---------AATTCTCTCTCTTTGGTTGACACTTCCTTTGAGCAGAAAATGAATGAACTTTCTGATTCTGTTAAGGGAGCTAAG------
>Out_2
ATGGTT---------------------------------------------------------------------------------------------GAGTTGCAATGCCTGGCTGCTTCA---------------------ATCCAACCTTCGGCCATTTGTTTGCCTGCTTCACAGCCTTGTTTC------AGTAGCAAACTACCTTTGATGCCTGTGCAAATA---AATTGCCGAAGATTGGCCTCTCTGCTTTCCTCTGGAAGGAAACCAATGGGAAACCAAAGTGGCTTTTTGCGGCGTCAAAAAATTACAGCAATGGATGCTGCTCAGCCATTTGATTATGAGGCCAAGAAAAAGGAAGACGTGGAGAAGAGCAGTCGGTTGAAGGTTGGTATTGTGGGGTTTGGTAACTTTGGTCAATTTCTCGCAAAGACTATTGTCAAGCAAGGCCATACAGTATTAGCTCATTCTCGAACAGATCATGCAGCGGTTGCTCACAAGATGGGAGTTGCATTTTTCAAAGATGCAGATGATTTTTGTGAAGAGCATCCTGAGGTTATATTGTTATGTTCATCTATTATATCAACAGAGTCTGTGTTGAAATCCTTCCCAACTCAAAGATTGAAGAGAAACACATTATTTGCAGATGTCCTCTCAGTAAAAGAGTTTCCACGGAATCTGTTTTTACAGGTATTGCCTCAAGAATTTGATGTTTTGTGCACTCATCCTATGTTTGGGCCAGAGAGTGGGAAAGCTGGGTGGGGTGGCCTTCCTTTTGTTTATGAAAAAGTTAGGATTGGG---AAAGGGTCAAGAGCACAACGTTGTAATCAATTTTTGAACATATTTGCAAAAGAGGGTTGCAGGATGGTTGAGATGTCATGTGCTGAACATGACCGTCATGCTGCTGAAAGCCAGTTTATAACTCACACTGTTGGGAGGATGTTAGCAAGGCTGAACTTGGAGTCCACTCCAATTAATACTAAAGGTTATGAAACATTGCTACGTCTTGTTGATAACACAGTTGGAGACAGTTTTGATCTTTATTATGGTTTATTCATGTACAATATCAATTCAACAGAGCAGCTAGAGAGATTGGAAATGGCTTTTGATGCTCTAAAGAAGCAGCTTGTGGGGCGCTTGCATGATATTCTTAGAAAACAACTATTTGAAGGAGTTAGCAGGGGA---GAAGCTTCAGAACAAATTGCAGGT------TTTGCAGATGTTCAA---------AATTCTCCTTCTTTGGTTGACTCTTCCTTTGAACAGAAAATGAATGAACTTTCTGATTCTGTTAAGGGAGCTAAG------
>Out_3
ATGGAAGGC---------TGC------------------------------------------------------------------------TTCAATCTCGTCAACATACTAGACTCCCAATGCACTGCCACAGCTGCTGTAACAAAATGTGGGCGTATAGCCTTTTGCCCTTCACACCCATATTAT------------------GCTTTAAAACGATCTACTCACATACAAAGGCGGGCATTGCCCTTTGTGTTTTGGCATGAAAGGCAACAAATCAACAGACTCACCGCTCTTCCCAGGGTTTTAAAAACCAGAGCATTGGATGCTGCCCAGCCTTTTGATCATGAAGCCAAGAAAAAAGCAGAATTTGAGAGGAAGAAACCATTGACGATCGGTATTATAGGGTTTGGCAACTATGGGCAATTTCTGGCAAAAACTATTGTCAAGCAAGGGCATACAGTATTAGCCCATTCCAGAAGAGATTACAAAGACGTTGCTGCTACAATGGGGGTTTCATTTTTCAGGGATGCGGATGATTTTTGCGAAGAGCATCCAGAGGTAATATTGTTATGTTCATCAATTATATCGACGGAGGCAGTTTTGAGGTCATTGCCAATGCAGAGGCTAAAGAGAAGCACGCTGTTTGCAGATGTTTTGTCTGTGAAGGAGTTTCCTCGGCAGCTGTTTTTGGAAGTATTGCCCGCTGAGTTTGATATTCTGTGCACTCATCCAATGTTTGGTCCGGAGAGTGGGAAGGCTGGGTGGGGAGGCCTTCCTTTTGTTTATGAGAGGGTTAGAATCGGA---CGAGGGTTGAGAGCTGAGCGCTGTGATAGGTTTTTGAACATCTTTTCGCGAGAGGGTTGTAGGATGGTGCAGATGTCGTGTGCAGAGCACGATCGACATGCCGCAGAGAGCCAATTTATTACTCATACTGTGGGTAGGATGTTGGGGAAATTGAATCTGGAGTCCACTCCCATTAACACCAAGGGCTATGAAAAACTGCTCCAAGTGGTTGAGAATACTGCTGGAGATAGCTTTGAGCTCTATTACGGTTTGTTCATGTATAATATAAATGCAACTGAGCAGCTGGAGAGATTGGATATGGCTTTTGATTCTCTGAAGAAACAGCTTGTTGGGCGGTTGCATGAGATACATAGGAGGCAGTTATTTGGAAGAGTTCCAAACAACGTGCATGCTTCGCCTCAGATATCTGCT------TCTACGGATGCGTTG---------AATAACTCCTCCTGTGAGAATACAACAAATGGGGTTTCTAAGGAAATCCAG------------------------------
>Pab_1
---------------------------------------------------------------------------------------------------------------ATGGCTGCCTCA---------------------GTTAAACCTTCAGCTATTTGTTTTCAGTCTTTACAGCCTTGCTTT------GGTGTCAAACAGCCTTTGATGCCAACGCAAATA---TGCTATAGTAGATCAACTTCTCTCTTTTCTGTTAGGAAGAAACAAAATGAAGAACATAGTTCCATTCTCAGACATCTGAAGATTAAAGCATTGGATGCTGCTCAGCCATTTGATAATGAATCCAAGGAAATTGAAGACTTTGAAACGAATAGTCTATTGAAGATTGGTATAGTTGGATTTGGTAATTTTGGGCAGTTTCTTGCAAAAACTATTGTTAAGCAAGGTCATACAGTATTGGCTTATTCTATAACAGATCGTGAGGAGGTTGCCCAGAAGATGGGAGTTTTTTTCTTCAAGGATGCAGATGATTTTTGTGAAGAACATCCCGATGTTATATTGCTATGTTCGTCTATTATATCAACAGGGTCTGTCTTGAGGTCGTTTCCAACACACAGACTGAAGAGAAGCACATTATTTGCAGATGTCCTTTCTGTCAAAGAGTTTCCACGAAATCTATTTTTACAGGTACTGCCTCCAGAATTTGATATATTGTGCACACATCCTATGTTTGGGCCTGAAAGTGGGAAAACTGGGTGGAGTGGTCTTCCGTTTGTTTATGAGAAGGTTAGAATTGGG---AAAGGAGCGAGAGCAGAACGTTGTTACAGGTTTTTGAATATATTTGCAAAAGAAGGTTGCAGGATGGTTGAGATGTCATGTGCTGAACATGATCGCTATGCTGCTGAAAGTCAATTTACTACCCACACTGTGGGGAGGATGTTAGGAAAGTTGAACTTGGAATCTACTCCAATTAATACTAAAGGTTATGAATCATTGCTCCAAATTGTTGAGAACACTTGTGGAGACAGTTTTGATCTTTATTATGGTTTATTTATGTACAATAAAAATGCAACAGAGCAGTTGGAGAGATTGGAGATGGCTTTTGATGCTCTAAAGAAACAGCTTGTAGGGCAGTTGCACCAGATAGTTAGAAAACAATTATTCGAAGGAGTTAGCCACGGG---GAAGCTTCTCAGAAAATTTCAGCG------TTTGCTGATATTCAA---------AATTCTCACCCTTCACGCAACTCTTCAGGTGATCAGAAAATAAAGGAGTTATCTGACATTGTTAATGAAGTTAAG------
>Pab_2
ATGCTT------TGGAAGTGCGAAGGAAGTTCTTTCATTGAATACTCTTCTGTCATCAGCGACGAGGATTTCAGAACAGCCAAAATCTTGGAGATGTCTGAGTTTCAGTGCATGGCTACTTCA---------------------GTTAAGCCTTCCTCTATTTTCTTTCAGTCTGCCCAGCCTTGTTTT------GGTGTCAAACGGCCTTTCATACCAACAAGGATA---TGGAACAGTAGATCAACCTTTCCGTTTTCTGTTAGGAAAAAACAGAACAGAGAACATAGTTTCGTTCTCAGACATCTAAAGATTAAAGCATTGGATGCTGCCCAGCCATTTGATTATGAATTCAAGAAAAGTGAAGTTTTGGAGAAGAACAGTCTGTTAAAGATAGGTATAGTTGGATTTGGTAATTTTGGTCAGTTTCTTGCAAAAACCCTTGTAAAGCAAGGCCATACAGTATTGGCTCATTCTCGAACAGATCACGGGGAGGTTGCTCGAAAGATAGGAGTTTCTTTCTTCAAGGATGCAGATGATTTTTGTGAAGAACATCCTGAGGTTATATTGCTATGCTCATCTATTATAGCAACAGAGTCTGTGCTGAGGTCATTTCCAACTCAAAGACTGAAGAGAAACACATTATTTGCTGATGTCCTTTCTGTCAAAGAGTTTCCACGCAATCTATTTTCACAGTTATTGCCTCCAGAATTTGATATATTGTGCACCCATCCTATGTTTGGGCCTGAAAGCGGGAAAGCTGGGTGGAGTGGCCTTCCTTTTGTTTATGAAAAGGTTAGGGTTGGC---AAAGGAGCAAGAGCAGAACGTTGTTATAGGTTTTTGAATATATTTGCACAAGAAGGTTGCAGGATGGTTGAGATGTCATGTACTGAACATGATCGCCATGCTGCTGAAAGTCAATTTATTACGCATACTGTTGGCAGGATGTTAGCAAAATTGAACTTGGAATCTACTCCAATTAATACTAAAGGTTATGAAACATTGCTCAGAATTGTTGACAACACTTGTGGAGACAGTTTTGATCTTTATTATGGTTTATTTATGTACAATAACAATGCAACAGAGCAGTTGGAGAGGTTGGAGATGGCTTTTGATGCTCTGAAAAAACAGCTTATAGGACAGTTACACCAGATACTTAGAAAACAGTTATTTGAAGGAAGTAGCTCAGCA---GAATCTTCTCAGCAAATTTCAGCA------TTAACTGACACGCAA---------AATTCTCACCCTTCAGGCAACTCTTCTGGCAAGCAGAAAATAAAGGAGCTATCTGATGTCGTTAAGGAAGTTAAG------
>Ppe_1
ATGATG------ATGAGCTGTGCTGCTTCTCAGTTTATCACTCTCACAACGCCGATAAATACAACAGGGTATGAGGCATCTTCTGGGGATAGCTTTGATTTGTATTATGAGTTGTTTATGCACCACGAAAATGCTTTGGAGATATTGGAGAGGTTGGGCTTGGCTTTTGATGCCCTGAAGAATCAGCTT---TTTGGGTATTTGCACCAGTTTGTGGGAAACCAATTG---TTTGGCAATGGAAATGCAGATAAAGTAGCAGCACCTTTGCAGGAAGATCAAAATGGAACTGCATTGGTATCTTCTTCAACATCAAAAGCTATGAATGCTGCTCAGCCACAGGACCACAAGGCGCAGATTTCAGATCGTTTTGTTGACAAATCAAGGCTCAAGATTGCAATTGTTGGTTTTGGAAACTTCGGTCAGTTCCTCGCTAAAACAATGGTGCGTCAAGGCCATTTAGTTCTAGCCTACTCTCGATCGGATTACCCCAATGTGGCTCAAAAATTAGGGGTTTCATACTTCTCCAATGCAGAGGATCTTTTCGAAAATCGTCCAGAAGTAGTACTGATTTGTACTTCCATTCTTTCAACTGAGAAAGTCCTTAGGTCATTGCCATTGCAAAGGTTGAAGAAGAATACTTTGTTTGTTGATGTCCTTTCGGTAAAAGAATTTCCAAGAAATCTGTTACTTCAAAATTTGCCGCTGGATTGTGATATACTCTGTACGCATCCTATGTTTGGACCAGAGAGTGGAAAAAATGGGTGGAATGGTCTTCCTTTTGTTTATGACAAGGTCAGGGTCGGAGGTGACGAATCAAGAGTGTCACGGTGCAACAAATTTCTGGACATATTTGCACGGGAAGGGTGCAAAATGGTTGAAATGTCTTGCGCAGAACATGATATGCATGCAGCAGAGTCACAGTTCATTACACACACTGTGGGCAGGGTTCTGGGAAAGTTGGGTTTGAAATCGACAGCAGTCGACACAAATGGTTACAAGACTTTGTTGAGTTTGGTGGAGACTACGGCAGGAGATAGCTTTGATCTCTACTATGGGTTGTTCCTGTACAATATGAATGCAATGGAACAGCTAAAAATGTTGGACATGGCTTTTGAATCATTAAAGAAGCAACTTTTTAGGCGTTTGCATGGTGTTATTCATAATCAAATTTTTGAGGAAACACCAGATAAGTCTCAAGTTATGCAG---------------------------------------------------------------------------------------------------------------------------
>Ppe_2
ATGCTCTCTCTCATGAGCTGCGCCGGTTCGCAGTTTATGACCCACACGACCCCCATAAATACTAAAGGGTATGAGACA---GCTGGGGATAGCTTTGATTTGTATTATGGGTTGTTTATGTACAATAAGAATGCATTGGAGACGTTGGAGAGATTGGACTTGGCTTTTGAGGCCCTGAAGAAACAGCTT---TTTGGGCATTTGCACGATGTTGTGAGAAAGCAATTG---TTTGGCAATGCAGAAAAG---------GCAAGAACTTTGCAAGAGGATCAGAATGGAGCTGCATTGGTATCTTCT------TCAAAAGCTTTGAGATCGCCAAAAATTGTTCGGTCAGATGTCCAAAAAGCACAGATTTCTGATGACAACTCTAGGCTAAAGATTGCAATTGTTGGTTTTGGAAACTTTGGTCAGTTCCTTGCTAAGACGATTATACGCCAAGGTCATACGGTTCTAGCCTTTTCTCGAACAGACTACTCAGATGTGGCTCAGAAATTAGGTGTTTCTTACTTCTCTGATGCAGACGATCTGTGTGAAGAGCATCCAGAAGTGATACTTCTTTGCACATCTATTCTGTCAACTGAAAAAGTTCTGAGGTCATTGCCACTGCAGAGGCTGAAGAGAAATACTTTATTCGTTGATGTTCTTTCAGTGAAAGAATTTCCAAGAAATATGTTTCTTCAAACTTTGCCGCTGGATTTTGATATTCTCTGTACGCATCCTATGTTTGGACCAGAGAGTGGTAAAAACGGGTGGAATGGTCTTTCTTTTGTTTATGATAAGGTCAGGGTTGGAAGTGATGAATCAAGGGTATCACGGTGTGATCAATTTCTTGATATCTTTGCACGAGAAGGGTGCCGAATGGTGGAAATGTCTTGTGCAGAACATGATAGGCATGCAGCAGGGTCACAATTCATTACACACACTATGGGAAGGATTTTAGAAAAGTTGGGTTTGGAATCGACACCAATCAACACAAAAGGTTACGAGACTTTGTTGAATTTAGTGGAGAATACAGCAGGAGATAGCTTTGATCTTTACTATGGCTTGTTCATGTACAATATTAATGCAATGGATCAGTTAAAGAGGTTGGACATGGCTTTTGAATCTTTAAAGAAGCAGCTTTTTGGGCGTTTGCATGGTGTTCTGCGGAAGCAACTTTTTGAGAACGCAGATAAGTCT---CAAGTTATGCAGGAACAGGCCTTGTTG---CCAAAACCATCCCAG---------AATGAATCTGCACTGACACCTTCTTGGGAGTCTCTTAACATTCAGAAGAAC------------------------------
>Ppe_3
------------------------------------------------------------------------------------------------------------------------------------------------------------ATGCTCTCATTC---TCTTCCACACAAACCAAACCTTCTCCTCTCACTCCAAATCTCTACCCATCCTCTCAC---ATCTCTCACTCTCTTATGACACCTTCTTCCACTCGCAAACCCCAAAAAAACCAGACCCATCTTAATCTCCAACGCCTCAGAGTTCGAGCCATCGACGCAGCTCAGCCTTTTGACTACGAGACCCGAATCAAAACCCATTACCAAAAATCCAACACTCTCAAAATCGCCATTATTGGGTTCGGCAATTTCGGCCAGTTCTTGGCCAAAACTTTCGTCCAACAAGGCCACACAGTCCTCGCCCAATCTCGCTCTGACTACTCCAAAGTTGCAGAAAACGTCGGCGTTTCATTCTTCACAGACCCACATGACCTCTGTGAGCAACACCCAGAAGTTGTTCTTCTCTGCACTTCAATTTTGTCCACTGAAAAGGTAATCAAGTCGTTCCCTTTTCAGAGGCTGAGAAGAAATACCCTGTTTGTTGATGTTCTTTCAGTCAAAGAATTTCCAAGAGATTTGTTGTTGAAGTATTTGCCTGATGAGTTTGATATTCTTTGCACACACCCAATGTTTGGACCACAGAGTGGTAAAAACTCATGGGTTAATCTTCCTTTTGTGTATGACAAGGTTAGAATTGGAAATAATGGGTTTAGGTTCAATAGGTGTGAGAAATTTTTAGACATTTTTGGTAGGGAAGGTTGCAGGATGGTTGAAATGTCATGTGCAGAACATGACAAGCATGCAGCAGGGTCACAATTTGTGACCCATACAATGGGGAGGGTGTTGGAGAAGTTTAAATTGGAGTCTTCACCAATTAATACAAAAGGGTATGAGACTTTGTTGAATTTGGTGGAGAATACATCTGGGGACAGCTTTGATTTGTATTATGGGTTGTTTATGTATAACAAGAATGCAATGGAGCAGTTGGAGAGGTTGGATATGGCATTTGAGGCTCTTAAGAAAGAGTTGTTTGGGCATTTGCATGAGGTTTGTAGGAAGCAATTGTTTGGGACTGCAGAAGCAGTT---GAAATTCCAAGAGAAGAAGAGCCTGCCAAGCCAGTTGGTGCTCAA---------AATGGAAGCAATGTTGTTACTCAAAATCGAAGCGGTGAGGCTCCTCAGAGCGGT---------------------------
>Vvi_1
ATGGTAGGATTT------------------------------------------------------------------TCCCCTTCACTTGCCCTCGAAGGTCTCACTCCGTTGTCTCGTCCGACT---------CTCTCTCTGCGCCTCTTCAAGATGCTCGCCTTC---CCTTCCTCAAAATCTTGC------TCAACTGCAAAACCAGTGCCTCCGAATCTTCACTTACTCTCAGATTCCTTTTCTGGATCCAAATCTCTCTCTTTCAACCCACAAACTGGATTCAACCTCCGCCCGAAATCTGTCCAAATCAGAGCCATGGAGGCCTCCCTAGACTACCACTTTGGAACCCAACTGCAAACCCATATCAAAACACCAACAAGCCTCAAAATCGCAATCATTGGGTTCGGCAACTTCGGCCAGTTTCTAGCAAAAACCTTCGTCAGCCAGGGCCATACCGTCCTCGCCCACTCTCGCTCTGACTACTCCGACACGGCCGCTAAGCTCAGCGTTTCCTTCTTCAGTGACCCGCACGACCTCTGCGAGGAACACCCAGAAGTGGTGATGCTATGCACCTCGATCCTTTCGGCAAAATCCGTGCTCAAATCGATTCCATTTCATAGACTGCGGCGTAGCACGCTGTTTGTGGACGTTTTGTCGGTGAAAGAATTTCCCAGAAGCCTATTTCTCGAAATCTTGCCTGAAGAGTTCGATATCCTCTGTACACACCCAATGTTCGGTCCGGAGAGCGGCAAAAATGGGTGGGCAGGCCTTACTTTTATGTACGATAAGGTCAGAATCGGAAACGATGATCCTAGAATCTCAAGGTGTGGGAGATTCTTGGATGTTTTTGCAATAGAAGGGTGCAGAATGGTGGAGATGAGCTGTGCAGATCACGACAAGTACTCAGCGGAGTCTCAGTTCATAACCCACACAATGGGGAGGGTTTTAGAGAGGTTCGGGTTAGAATCAAGCTCCATTAACACCAAAGGGTATGAAACATTGCTGAAATTGGTGGAGAACACAGCCAAGGACAGCTTTGATTTGTACTGCGGGTTGTTCATGTACAACAATAATGCCATGGAGCAGCTGGAGAAGCTGGAGTTGGCCTTTCAGTCTCTGAAGAGGGAACTTTTTGGGAATTTGCAATCTCTTTATGGAAGGCAGTTGTTTGAAGAAGGAGAG------------------------------------------------------------------------------------------------------------------------------------------------
>Vvi_2
------------------------------------------------------------------------------------------------------------------------------------------------------------ATGCTTTCATTC---TCTTCCTCCAAATCTTTC------ACAACCGCGAAAGGTTTT---CCTAATCTACAC---CTCTCCAATCCCTTTTCTGATTCCATTTCTCTCCGTTTGAACCCACCAACTATTCTCAATCTCCGCTCGAAATCCCTTCAAATCACAGCCATTGACGCCGCTCAGCCCTACGACTACGAAACCCAACTCCGAACCCAGTTCAACAAGTCCAACAACCTCAAAATTGCCATCATTGGCTTTGGCAACTTCGGCCAATTCCTGGCTAAAACCTTTGTCAAACAAGGCCACACCGTCCTCGCCCACTCCCGCTCAAACTACGTTGACGTCGCACGAAAGCTCGGCGTTTCGTTCTTCCAAGATCCGCACGACCTCTGCGAAGAACACCCAGAAGTTGTATTGCTATGCAGTTCCATACTTTCAACCAAGTCGGTACTGAAATCGCTCCCGTTTCAGAGATTGCGTCGGAACACGCTGTTTGTGGACGTTTTGTCGGTAAAAGAATTTCCCAGAAATCTTTTTCTCGAAACTTTGCCTGCTGAGTTTGATATTCTTTGTACACACCCTATGTTTGGCCCGGAGAGTGGTAAAAATGGGTGGGCAGGGCTTCCATTTGTGTATGATAAGGTAAGAATTGGGAACGATGAATTTAGGATGGCTAGGTGTTCTAAATTCTTGGATATTTTCGCCAGAGAGGGGTGTAGAATGGTGGAAATGACTTGTGCTGAGCATGATAAATATGCAGCCGGGTCTCAATTTATAACCCATACGATGGGGAGGGTTTTGGAGAGGTTTGGATTGGAGTCGACGGAGATTAATACAAAGGGGTATGAGACGTTGTTGAATTTAGTGGAGAATACAGCAGGAGATAGTTTCGATCTGTACTATGGTTTGTTTGTGTATAACAATAATGCAATGGAGCAGCTTGAGAGGTTGGATATGGCATTTGAGTCGATCAAAAAAGAGATTTTTGGGTATATGCATCGCCTTTATAGGAAGCAGTTGTTTGAGGATGAAGGAGGATTG---GGAGTTTCCAAGGACAAAAAGGTAGGGCAACTGGAGCTTCCTTCACTGCCTCCCAATGGTGCTGCTCGGGAACCTCCTTCAGAGACTGTTAAACAAACGCCT---------------------------------
