# Supplementary material for: The Chloranthus sessilifolius genome provides insight into early diversification of angiosperms
Source: Nat Commun. 2021 Nov 26;12:6929. doi: 10.1038/s41467-021-26931-3 (PMC8626421; doi:10.1038/s41467-021-26931-3)
Supplement: Supplementary file 4 — Source Data [file 41467_2021_26931_MOESM4_ESM.zip › Fig. 3a, c, e and Supplementary Figure 12, 14, Phylogenetic tree/LCG_multi-species coalescent-based/group_1125_CDS.treefile]

(Aco_1:0.3877931633,(((((((((Ash_1:0.2309914430,(Osa_1:0.0505606467,Osa_2:0.2804749799)100:0.3611214769)99:0.1300455900,Egu_1:0.1167833581)100:0.2813171376,Cka_1:0.2714796894)98:0.1088994844,Lch_1:0.4264938714)57:0.0735454720,Csp_1:0.2774737927)45:0.0587223055,((Efe_1:0.0513651189,Efe_2:0.1713651123)79:0.0300934083,Nco_1:0.0818998099)100:0.4259270615)64:0.1072872463,(Ppe_3:0.3164222801,(Vvi_1:0.2969702138,Vvi_2:0.1107118562)100:0.1330840334)99:0.1825177620)60:0.1073148401,((Atr_1:0.0516009707,Atr_2:0.0294974714)100:0.2905826530,(((Out_1:0.0296584165,Out_2:0.0096505882)100:0.1189412003,(Pab_1:0.0637066255,Pab_2:0.0869323432)99:0.0779431980)98:0.1250452337,Out_3:0.3324087975)100:0.2991801559)79:0.0987801738)56:0.0457763737,(Ppe_1:0.1463022630,Ppe_2:0.1053476412)100:0.3884093423)76:0.0662517733,(Cde_1:0.0307101305,Cde_2:0.0236631200)100:0.4066572836);
