# Supplementary material for: The Chloranthus sessilifolius genome provides insight into early diversification of angiosperms
Source: Nat Commun. 2021 Nov 26;12:6929. doi: 10.1038/s41467-021-26931-3 (PMC8626421; doi:10.1038/s41467-021-26931-3)
Supplement: Supplementary file 4 — Source Data [file 41467_2021_26931_MOESM4_ESM.zip › Fig. 3a, c, e and Supplementary Figure 12, 14, Phylogenetic tree/LCG_multi-species coalescent-based/group_1131_CDS.aln-0.2cln]

>Aco_1
------ATGTACAGAAATGCAGTTTCACGAATTAGAAATCTCAAGGGATTATCTGGCAAAAGGCCGAGTTCGGGCCTAGCTAGCAGCAGATATATGAGTTCTGCGGTGGCGAAACCAGCCAGTTCTGGGGGTTTCTTTAGTTGGCTTACAGGAGAAAAATCTACAGTTCTTCCTCCACTAGATTACCCACTCCCAGGTGTTGCTGTTGCACCTACATTACCTGATTATGTTGAACCAGGCAAAACCAAGATTACAACATTGCCTAATGGTATCATGATTGCTTCAGAAACATCCCCGAATCCTGCTGCGTCCATTGGTTTATATGTTGATTGTGGTTCTGTTTATGAAACACCTGAGACTGCTGGAGCAACTCATTTGCTAGAACGGATGGCATTTAAGAGCACAGCAAACAGGAGTCATCTGCGTGTTGTGAGGGAGGTTGAAGCCATTGGAGGAAATGTTTCGGCATCAGCATCCAGGGAGCAGATGGGTTATACATATGATGCTTTGAAGACTTATGTACCTCAAATGTTAGAACTGCTTGTTGATTCTGTGAGAAATCCTGTTTTCTTAGATTGGGAAGTCAAGGAACAGATCGAAAAGGTGAAAGCAGAAATTGGAGAAATTAACAATAACCCACAGGGTCTGCTGATGGAGGCAATTCACTCTGTTGGCTATTCTGGTGCACTGGCCAATCCTCTTTTAGCCCCTGAAGCTGCATTAAACAGAATAAATGCTACTGTCTTAGAAGAGTTTGTTGCGGAAAATTATACTGCATCTCGGATGGTTCTTGCGGCATATGGGGTTGATCATGAGGAGTTGGTAGCTCTCGCAAAGCCCCTTCTTTCAGACTTGCCTGCAGTTCCTCGTCCGGAGGAGCCAAAGTCTATATATATTGGGGGTGATTATCGCTGTCAAGCAGATTCACTGAGTACACATGTTGCCCTTGCTTTTGAAGTTCCCGGAGGCTGGAAGACAGAAAAGGATGCCATGACTTTAACTGTACTTCAGATGCTCATGGGAGGAGGTGGCTCTTTCTCTGCGGGGGGTCCTGGTAAAGGAATGTACTCTCGTCTATATACTCGAGTCCTCAACCAGCACCAAGATATGCAGTCGTGTTCTGCATTCAACAGCATATACAATAACACTGGTCTCTTTGGAATTCATGCAACCACTGATTCTGCAAATATAGCAAAAGCTGTTGATCTGGCAACTAATGAGCTTATTGAGGTTACATTATCTGGACATGTAAACCAAACAGAGCTAGACCGTGCAAAGGAGTCAACAAAATCAGCAGTTCTGATGAACCTGGAGTCAAGAATGGTTGCTTCAGAGGACATAGGTCGTCAGATTCTGACATATAATGAAAGAAAACATGTGGACTATTTTCTGAGGGCGGTTGATCATGTTTGTTTGAAAGATATAAGAAACATTGTTACAAAAATGTTATCTTCTCCTCTTACAATGGCATCATGGGGAGATGTTTCAAATGTTCCTAGTTACGAGTCTGTTAGCAGGAGGTTCAAAGCAGAA
>Ash_1
------ATG---------------------------GATGTTAAG------------------------------------------------------------ACAGCGGAAAGA---TCTTCAAGTGGTTTCTTTAGCTGGCTTACTGGTGAAAAGTCTAACCAGCTGCCTCCTCTAGATTTTCCACTTCCTGGTGTTAGACTACCTGCCCCTCTGCCAGATTATGTTGAGCCAGGCAAGACAAAGATTACAACTCTTCCTAATGGCGTTAAAATTGCCTCAGAAATCTCGCCAAACCCAGCTGCTTCGATTGGACTCTATGTGGACTGTGGTTCGGTGTATGAAACACCTGATTCATTTGGTTCTACACACTTGTTGGAGAGAATGGCCTTTAAGAGCACAGCAAACAGGAGCCATCTTCGCATTGTACGTGAAGTGGAAGCCATCGGAGGAAATGTCAGTGCTTCAGCTTCTCGTGAGCAAATAGGATATACTTATGATGCTTTGAAAACGCATGTGCCAGAAATGGTCGAGGTGCTTATTGATAGTATTAGAAATGCTGTTTTCCTTGATTGGGAGGTCAATGAACAGGTTAAGAAAGTGAAGGCAGAGATAGCAGAAGCTTCCAATAACCCACAAGGTTTACTTTTGGAAGCTATTCACTCTGCAGGGTACAGTGGTGCATTGGCAATACCTTTGATGGCTTCTGAATCTTCATTGAATAGATTAAATGGTGGCATCTTAGAACAATTTGTTGCTGAAAACTTTACTGCTCCAAGAATTGTACTTGCAGCATCAGGTGTTGAACATGAGGAGCTGGTAAAACTCGCTGAACCACTACTCTCTGATCTTCCTAAGGTTGCCCGCCCTGAGGAGCCAAAGTCTGTCTATGTAGGAGGAGAGTATCGATGTCAAGCAGATTCTACGAGCACACACGTTGCTCTTGCTTTTGAAGTTCCTGGTGGATGGCATAAGGATAAGGATGCTATGGCTGTAACTGTCCTTCAGGAGGTGGCTCTTTTTCTGCTGGAGGTCCTGGAAAGGGGATGTACTCTCGGCTGT---------GTATATCGCCGCGTCTTAAATGAGTTTCAAGAGGTCCAATCATTCTCAGCTTTTAACAGTATTTACAACAATACTGGCATTTTTGGAATCCACGCTACAACTGGGTCAGATTTTGTTTCTAAAGCTGTAGATTTAGCTGCAAGGGAGTTGTTAGCTGTCGCTACTCCTGGACAAGTTGAGCAGGTTGAGTTAGATCGTGCCAAGCAGGCAACAAAATCTGCGGTTTTGATGAACCTTGAATCTAGAATGGTAGCATCAGAAGACATAGGAAGGCAAATTTTGACATACGGAGAAAGGAAACCTATTGAGCATTTCCTTAAAGCTGTTGATGAGGTTACTCTGAAGGACATTGCATCTCTCACTGAGAAGATAATTTGCTCACCACTTACAATGGCTTCTTGGGGAGATGTGATCCATGTCCCCGGTTATGATTCAGTTAACCAAAAATTTCGCTCCAAA
>Atr_1
------ATGTACAGAAGCGCGGCTTCACGCCTCAGATCCCTAAAGGGTCTGGCT---------------------------GCTGCGAGATTTGCTAGTACAGAAGTTGCCAAAAGATCAACTTCTGGGGGCTTTTTCAGCTGGCTTACAGGCGAGAAATCCAGTACTCTTGCACCTCTAGATGTTCCTCTTCCAGGTGTTACGCTTCCACCTCCTTTGCCTGACTATGTTGAACCAGGCAAGACAAAGATTACAACTCTACCCAATGGTGCAAAGATTGCCTCTGAAGCATCAACGAATCCAGCTGCCTCAATTGGGCTCTATGTTGACTGCGGCTCTGTGTATGAGACACCATATTCTATCGGAGCTACACACCTGTTGGAGAGAATGGCATTTAAAAGTACAACAAACCGAAGCCATCTTCGTATTGTACGAGAGGTAGAAGCCATTGGTGGTAATGTTACAGCGTCGGCTTCACGTGAGCAGATGGGATATTCTTATGATGCTCTGAAAACCTATTTGCCTGAAATGGTAGAAGTGCTGATTGATTGTGTTAGAAATCCCGTTTTCCTTGACTGGGAGCTTAGTGAGCAGTTGAATAAGGTGAAATCTGAGATAGGGGAAATTTCCAATAATCCACAGGGTTTGCTTTTGGAGGCAATTCATTCAGCTGGTTATTCTGGTGCATTGGCGAATCCTTTATTGGCTCCAGAATCTGCATTGAACAAATTAAACAGCACAATTTTGGAGGAATTTGTTGCTGAGAACTACACTGCACCTCGTATGGTATTGGCTGCTTCAGGAGTGGATCATGAGGAATTGGTATCGATTGCAGAGCCTCTTTTGTCAGACTTACCTAAAGTACCTCCTCATGAGGTCCCTACGTCTGTGTATGTTGGAGGTGATTATCGCTGTCAGGCTGACTCACCGAGGACCCATGTGGCACTTGCTTTTGAAGTTCCTGGAGGCTGGCTGAAGGAGAAGGAAGCCATTACATTGACTGTACTTCAGATACTTATGGGAGGAGGCGGCTCTTTCTCTGCTGGAGGTCCTGGAAAAGGGATGTATTCTCGGTTATATCTTCGCATTCTGAATGAGTTCCAGCAAATACAGTCGTTCTCTGCTTTTAACAGTATATACAACAATACTGGCATTTTTGGAATCCATGCAACCACGGGTCCTGAGTTTGTTTCTAAAGCTGTAGATTTAGCAGCGAGGGAACTTATCTCCATTGCGACTCCTGGAGAAGTTGATAATGTACAGCTGGACCGTGCCAAGGCTTCGACAAAGTCAGCTGTGCTGATGAACTTGGAGTCTAGAATGGTCGCTGCAGAAGATATAGGCCGCCAAATCTTGACATATGGAGAGAGGAAACCAGTTGAGCATTACCTGAAGGCTGTGGATGAAGTCACATTGAAGGACATTTCTTCAATTGCAGAAAAGCTAATCTCTACCCCCCTAACAATGGCATCTTGGGGAGATGTTCTTAATGTCCCAAGTTATGAATCGGTCAGCCAGAAGTTTCATGCAAAA
>Cde_1
------ATGTATAGAAACGCAGCTTCACGCCTGAGGCTTATGAAGGGACGTTCAAAACATGTGGGG------TCTCTTTATGCAGCTAGATTATCGACTTCTACTATTGCAACAAGTTTTTCTTCCGGAGGAATCTTCAGCTGGCTTACAGGGGAGCGGTCTAATCAGCTTCCTCCTCTAAATATTCCTCTTTCAGGTGTTACTTTGCCACCTCCTTTGTCAGATTCTATAGAGACAGGAAAGACAAGGATTACTACTCTTTCAAATGGTGTCAAGATTGCATCAGAGGCATTGGCGAAACCTGCAGCATCAATTGGTTTGTATGTTGACTGTGGTTCTGTGTATGAAACGCCTGCCTCATCTGGTGCCACACATCTGTTGGAAAGGATGGCTTTCAAGAGCACAATAAATAGAAGCCATCTGCGAGTGGTTCGAGAAATTGAAGCAATTGGTGGAAATGTTGCAGCATCAGCTTCAAGGGAACAAATGGGGTATACTTTTGATGCTTTGAAGAGTTACCTGCCCGAAATGGTTGAGATTCTCATTGATTGTGTGAGGAATCCCATTTTCCTTGACTGGGAGGTTAATGAACAGTTGAAGACAGTGAAGGCTGAACTAAGTGAAGTTTCTAACAATCCTCAAAGTTTGATTTTGGAGGCCATTCATTCAGCTGGCTTTTCTGGTGCCTTGGCAAATCCACTATTAGCCACAGAGTCTGCAATTAACAGACTAGATGGTAACATCTTGGAACAATTTGTTGCTGAGAACTATACGGCTCCTAGAATGGTTCTTGCAGCATCAGGGGTGGATCATGAGGAACTCTTAGCTATTGCAGAACCACTTCTATCTGATCTTCCAAAGGTGCCTCTTCTCGATGCACCAAAGTCAGTATATGTTGGGGGTGATTATCGTTGTCAAGCCGACTCAGCGGATGTTCATGTAGCTCTTGCCTTTGAGGTTCCTGGTGGTTGGCGTAGTGATAAAGAGGCCATGGCATTAACAGTTCTTCAGATGCTAATGGGAGGAGGTGGCTCCTTTTCAGCTGGAGGTCCAGGAAAAGGAATGCACTCTCGTTTGTATCTACGCGTTTTAAATGGATATCAGCAAATTCAATCATTCTCTGCTTTCAACAGTATCTATAATGACACAGGACTCTTTGGGATTCATGCAACCACGGGATCTGAATTTGTGGCTACTGCTACAGAGTTGGCTGTTAGGGAACTCCTTTCAGTTGCAACTCCTGGAGAAGTGGGTGAAGTTGAACTGAATCGAGCAAAGGAGTCAACAAAATCTGCAGTTCTGATGAACCTGGAATCTAGGATGGTTGCAGCAGAAGATATTGGTCGACAGATTTTGACATATGGAGAGAGGAAACCAGTTGAGGATTTCATTGGGGTAGTTGATGAAGTTACTCTAGAAGATATTGCTACAATAGCACAGAAAGTGATTTCATCACCTCTCACAATGGCTTCATGGGGAGATGTTATCAATGTTCCAAGCTACGAGTCTGTCAGTTCCAAGTTCAAGGCA---
>Cde_2
------ATGTATAGAAACGTAGCTCCACACCTGAGACTTATGAAGGGATGTTCAAGACACGTGGGG------TCTCTTTGTGCAGCTAGATTATCGACTTCTACTGTTACAACAAGTTTTTCTTCTGGAGGAATCTTCAGCTGGCTTACAGGGGAGCGGTCTAATCAGCTTCCTCCTCTAAATATTCCTCTTTCAGGTATTACTTTGCCACATCCTTTGTCAGATTCTATAGAGACAGGAAAGACAAGGATTACTACTCTTCAAAATGGTGTCAAGATTGCATCCGAAGCATTGGCGAAACCTGCAGCATCAATTGGTTTGTATGTCGACTGTGGTTCTGTGTATGAAACGCCTGCCTCATCTGGTGTCACACATCTGCTGGAACGGATGGCTTTCAAGAGCACAAGAAATAGAAGCCATTTGCGAATGGTTCGAGAAATTGAAGCAATTGGTGGAAATGTTGCAGCATCAGCTTCAAGGGAACAAATGGGGTATACTTTTGATGCTTTGAGGAGTTACCTGCCTGAAATGGTTGAGATTCTCATTGATTGTGTGAGGAATCCCATTTTCCTTGACTGGGAGGTTAATGAACAGTTGAAGACAGTGAAAGCTGAACTAAGCGAAGTTTCCAACAATCCTCAAAGTTTGATTTTGGAGGCCATTCATTCAGCCGGATTTTCTGGTGCCTTGGCAAATCCACTATTAGCCACAGAGTCTGCAATTAACAGACTGGATGGTAACATCTTGGAACAATTTGTTGCTGAGAACTATACGGCTCCTAGAATGGTTCTCGCAGCATCAGGGGTGGATCATGAGGAACTCTTAGCTATTGCAGAACCACTTCTATCTGATCTTCCAAAGGTGCCTCTTCCTGAGACACCGAAGTCGGCATATGTTGGGGGTGATTATCGTTGTCAAGCTGACTCACCGGATGTTCATGTAGCTCTTGCTTTTGAGGTTCCTGGTGGTTGGCGTAGTGATAAAGAGGCCATGACATTAACAGTTCTTCAGATGCTAATGGGAGGTGGTGGCTCCTTTTCAGCTGGAGGTCCAGGAAAAGGAATGCACTCTCGTTTGTATCTACGTGTTTTAAATGGATACCAACAAATTCAATCATTCTCTGCTTTCAACAGTATCTATAATGACACAGGACTCTTCGGGATTCACGCAACCACGGGTTCTGAATTTGCGGCTACTGCTACTGAGTTGGCTGTTAGGGAACTCCTTTCAGTTGCAACTCCTGGAGAAGTGGGTGAAGTTGAACTGAATCGAGCAAAGGAGTCTACAAAATCCGCAGTTCTGATGAACCTGGAATCTAGGATGATTGCAGCAGAAGATATTGGTCGACAGATTCTGACATATGGAGAAAGGAAACCAGTTGAGGATTTCATTGGGGCAGTTGATGAAGTTACTCTAGAAGATATTGCTACAATAGCACAGAAAGTGATTTCATCACCCCTCACAATGGCTTCATGGGGAGATGTTATCAATGTTCCAAGCTACGAGTCTGTCAGCTCCAAGTTCAAGGCA---
>Cka_1
------ATGTACAGAACTGCAGCTTCACGGCTTAGGGCTCTAAAGAGACATGCTGGTGCT------------ACGACAACTGCATCCAGATTCGCCAGCACAAGTGTGGCAACAGGATCCTCATCTGGAGGTTTTTTCAGCTGGCTCACAGGAGAACGGTCTAATACGCTTCCCCCTCTGGAAATTCCACTTTCAGGTGTTACGCTTCCACCTCCTTTGCCAGATTTTGTGGAACCTGGAAAGACAAAGATAACAACCCTTCCCAATGGTGTTAAGATTGCCTCTGAAACATCCCCAAGCCCGGCTGCCTCAATAGGACTGTATGTTGATTGTGGGTCCATATATGAAACACCCATCTCATCTGGGGCCACACACCTACTAGAACGTATGGCCTTCAAGAGCACAATGAACCGTAGCCATCTACGTATTGTAAGGGAAGTGGAGGCAATTGGTGGCAATGTTACTGCATCGGCTTCTCGTGAACAGATGGGCTATTCTTATGATGCTCTGAAAACGTATGTGCCTGAAATGGTTGAGATGCTTGTTGATTGTGTAAGGAACCCAGTTTTCCTTGATTGGGAGGTTAATGAGCAGCTGCAGAAGGTCAAAACAGAACTAGGAGAAGTTTCCAAAAATCCCCAGGGCTTGCTTTTGGAGGCAATTCATTCAGCAGGATATTCTGGTGCTTTGGCAAATCCTCTCCTGGCACCTGAATCTGCAATAAGCAGATTAAATAGTACAATCTTGGAAGAATTTGTTTCGGAGAATTATACTGCTCCTCGGATGGTTCTTGCAGCATCAGGGGTGGAGCATGAGGAATTGTTATCATATGCAGAGCCTCTCCTATCTGACCTTCCGAAGGTGCCTGCTCCTGAGGTGCCAAAATCAGTGTATGTTGGAGGAGATTATCGTTGTCAAGCTGATTCACCGAGCACTCATGTTGCCCTGGCTTTTGAAGTTCCTGGTGGTTGGCTTAAGGAGAAAGAAGCTATGGCATTGACAGTACTCCAGATGCTCATGGGAGGTGGTGGTTCATTCTCTGCCGGTGGTCCTGGGAAAGGAATGTACTCTCGGTTATATCTCCGTATCTTAAACGAATTTCAAGAAATCCAGTCATTTTCTGCTTTTAACAGTATCTACAACAACACTGGCATCTTTGGGATTCATGCAACCACAAGCTCAGAATTTGTTTCCAAAGCTGTTGATTTAGCTGCGAGAGAACTTCTTGCTGTTGCAACTCCTGGAGAAGTTGACCAGGTTCAGTTGGATCGCGCCAAAGAGTCAACCAAGTCTGCGGTTCTTATGAACCTGGAATCAAGAATGGTTGTTTCAGAGGATATAGGGCGACAGATCTTGACATATGGAGAGAGGAAGCCCGTTGAATATTTCCTGAAGGTTGTTGGTGAAGTTACTCTGAAGGATATTTCTTCCATCGCCCAGAAAATTATTTCTTCACCTCTAACAATGGCGTCATGGGGAGATGTTATTAATGTCCCCAGCTACGAATCAGTCTGCCGCAAATTCCATGCGAAA
>Cka_2
ATGAAGATGTAC------ACAGCTTCAAGGCTCAGAGCTCTCAAGAGCTCTGCAGGCAAT------------AGCTTAACAGCAGCCAGATTTGCCAGTACAAGTGTTGCAAAAAGGTCGTCTTCTGGAGGTTTCTTTAGCTGGATCTTTGGGGGACAGTCCAGTTCACTCCCACCTCTAGAACTTCCTCTTGCAGATGTCACACTTCCACCTTCTTTGCCTGACTATGTGGAACCGGCAAAGACTAAGATAACTACTCTTCCTAATGGTGTCAAGATCGCCTCAGAAACTTCTGCAAGCCCTTCTGCTTCAATAGGATTATATGTCAATTGTGGTTCGGTCTATGAGACACCCCTTTCTTTTGGGGCCACACACCTCTTGGAGCGTATGGCCTTCAAGAGCACAACAAATCGAAGCCATCTACGTATTGTACGTGAAGTAGAAGCTATAGGTGGCAATGTTACAGCATCAGCCTCTCGGGAACAGATGGCATATACTTATGATGCTCTTAAAACATATGTGCCTGAAATGGTCGAGGTGCTTATTGATTGTGTAAGGAACCCTGTTTTCCTTGATTGGGAGGTTAATGAGCAGCTGAATAAAGTGAAGGCGGAGATTGGGGAAATTTCTGACAATCCACATGGTTTGATTCTGGAGGCAATTCATTCTGCTGGATATTCTGGTGCATTGGCAAATCCTCTCTTAGCTCCTGAATCTGCAATAAGCAGATTAAATAGTACAATATTGGAGGAATTTGTTGTTGAGAATTATACTGCTCCCCGAATTGTACTTGCAGCGTCAGGGGTGGAACATGAAGAATTGCTATCATATGCCGAACCTCTCCTATCTGACCTTCCCAAGGTAGCTCCGCCAGAGACACCTAAGTCTGTATATGTTGGTGGCGATTATCGTTGTCAAGCTGATTCTCCGAAGACTCATGTTGCACTTGCTTTTGAAGTTCCTGGCGGTTGGCACAAGGAGAAGGATGCCATGACACTCACAGTACTTCAGATGCTCATGGGTGGAGGTGGTACATTTTCTACTGGAGGTCCTGGAAAAGGGATGTACTCTCGGCTTTATCTTCGTGTCTTAAATGAATTTCAACAAATACAGTCATTTTCTGCTTTCAGCAGTATCTATAATGACACTGGCATCTTTGGGATTCATGCGACTACTGGGTCTGAGTTTGTATCCAAAGCCGTTGATTTAGCAGCAAGAGAACTTATTGCAGTTGCAACTCCTGGTGAAGTTGACCAGAAACAGCTTGATCGTGCCAAAGAGTCAACAAAGTCTGCAGTTCTAATGAACCTGGAATCAAGAACGGTTGTAGCTGAAGATATAGGGCGACAGATTCTGACATATGGGGAGAGGAAGCCCATTGAACATTTCTTGAAAGCAGTTGATGAAATTACTCTGAAGGACATATCTTCCATTGCTCAAAAAATCATTTCTTCACCTCTCACGATGGCATCTTGGGGAGATGTGATTAACGTCCCCAGCTATGAATCTGTGAGTAGCAAGTTTCATGCAAAA
>Csp_1
------ATGTACAGATCTTCAGCTTCAGCTTCGCGTCTTCTTAGGGGGTCTCTTGGC---------------------AGATCCACCAGATTTGCTTCTACAAGCGTTGCAAGAACCTCGTCTTCTGGTGGGCTTTTCGGATGGCTCACTGGAGAACGCTCCAACACACTTCCTTCTCTAGATTTCCCACTTCCATCTGTAACCCTTCCACCTCCTTTACCGGATTACGTAGAACCAGGCAAAACTACGATTACAACTCTTCCCAATGGCGTCAAAATTGCCTCCGAAACCTCACCTAATCCAGCTGCCTCCGTAGGATTATATGTTGACTGTGGCTCTGTTTATGAATCACCCATCTCATTTGGTGCCACACACTTGTTGGAACGCATGGCCTTTAAAAGCACGACGAACCGGAGCCATCTACGCATTGTGCGGGAAGTAGAAGCTATTGGTGGAAATGTCACAGCATCGGCTTCTCGAGAACAGATGGGATATTCGTATGATGCTCTTAAAACTTATCTTCCTGAAATGGTTGAGCTGCTTATCGATTGTGTGAGGAACCCAGTTTTCCTCGATTGGGAAGTTAATGAACAGCTGCAGAAGGTGAAGGCAGAGATAGGGGAAGTTTCTAACAATCCTCAAGGTTTGCTTTTGGAAGCAATCCATTCTGCTGGTTACTCTGGTGCATTGGCAAATCCTTTGTTGGCTCCAGAATCTGCCATAAGCAGATTAAATAGCAGTATTTTGGAGGAATTTGTTGCTGAGAATTATACTTCTCCTCGGATGGTACTTGCTGCATCAGGGGTGGAACATGAAGAGTTGTTAGCAATAGCAGAGCCTCTTCTGTCCGATCTTCCCAAGGTGTCTCCTACGAAGGCACCAGAATCAGTGTATGTTGGAGGTGATTATCGCTGTCAAGCTGATTCGCCAAGTACGCATATTGCGCTTGCTTTTGAAGTTCCTGGCGGCTGGCATAAGGAGAAAGAAGCCATGACACTGACAGTTCTTCAGATGCTTATGGGAGGTGGTGGTTCTTTCTCTGCTGGCGGCCCTGGGAAAGGAATGTATTCTCGGCTATACCTCCGCATTTTAAATGAGTTTCAACAGATCCAGTCATTTTCTGCTTTCAACAGTCTCTACAATAACACAGGCATCTTCGGAATTCATGCAACTACTGGTTCTGAGTTTGTATCTAAAGCTGTTGATTTAGCAGCAAGAGAACTTATTGCAATTGCAACTCCAGGAGAAGTTGACCAGGCACAACTAGATCGTGCGAAGGAGTCTACTAAATCTGCCGTCCTGATGAACCTGGAATCAAGAATGGTTGCAGCAGAAGATATAGGGCGACAGATTTTGACATATGGGGAGAGAAAGCCTGTGGAGCATTTCTTAAAGGCTGTGGATGAAGTTACTTTGGGCGATATTTCTGCCATCTCCCAGAAAATCATATCGTCACCTCTCACAATGGCATCGTGGGGAGACGTTATCCATGTTCCTAGCTACGATTCCGTTTGTAGGAAGTTTCATGCAAAA
>Efe_1
ATGTTGATGTACAGAAGCGCAGTCTCTCAACTCAGGGCTCTGAAGAGACGTACTGGTGGTCCAGGATCTTTTGGCGCACCTGCAGCTAGATATGCTACCACCAGCATAGCAACGAAGTCCTCATCTGGCGGACTTTTTAGTTGGCTTACTGGGGAACGGTCCAATCCTCTTCCTCCTCTTGATGTTCCTCTTGCTGGTGTTACTGCTCCCCCTCCGTTACCAGATTATGTAGAACCAGGAAAGACAAAGATAACCACTCTTGCTAATGGTGTTAAAATTGCCTCCGAGACATCCACGAATCCTGCAGCCTCCATCGGTTTATATGTTGATTGTGGTTCGATCTATGAAACACCCGCTTCATTTGGTGCTTCACACCTACTAGAGAGGATGGCTTTCAAAAGCACAACCAACCGCAGCCACCTACGTACTGTTCGAGAGATTGAGGCTATAGGTGGCAGTGTCATGGCTTCAGCTTCACGAGAGCAGATGTCATATTGTTATGATGCTTTGAAAACTTATGTGCCTGAAATGGTGGAATTGCTGATAGATAGCGTCAGAAATCCTGTATTCCTTGACTGGGAGGTTAATGAGCAATTGCTGAAGGTCAAGGCAGAGATTGCAGAAGTATCTAACAATCCACAGGGTTTGCTGTTGGAGGTAATTCACTCAGCTGGCTATTCTGGTGCTTTGGCAAACCCTCTGTTGGCACCTGAATCTGCGATAAACAATTTGAACAGTTCAATCTTAGAAGAATTTGTTTCTGAAAATTATACTGCTCCACGGATGGTGTTGGCGGCATCTGGTGTGGAGCATGAGGAGTTGCTTGCAGTTGCAGAACCTCTTTTGTCAGACTTGCCAAAGGTTCCTTCACCTGAGGCTCCAAAGTCATCGTATGTTGGAGGTGATTTTCGGTGCCAGGCAGATTCTATGAACACCCACGTTGCTCTTGCTTTTGAAGTTCCTGGTGGCTGGAATAATGAGAAGGATGCCATCACACTGACAGTGCTCCAGATGCTTATGGGAGGTGGTGGTTCTTTCTCTGCTGGAGGTCCCGGGAAGGGCATGTATTCTCGGCTTTATCTTCGGATCTTGAATGAGTTCCAGCAAGTTCAGTCATTTTCTGCATTCAACAGCATTTACAATCACACTGGTATTTTTGGTATTCATGCAACCACAACTTCAGACTTTGTATCAAAGGTGGTTGATTTAGCTGTAAGAGAGTTGTTGTCAATAGCAACCCCTGGAGAAGTTGATCAGAAGCAACTAGATCGGGCCAAAACTTCCACAAAGTCTGCAGTTCTAATGAACCTCGAGTCAAGGGTAGTGGTTGCTGAAGATATTGGTCGTCAGATCCTAACTTATGGGGAAAGAAAACCTGTAGGGCATTTCCTGGAGACTGTTGATGCAGTAACTCTCAAAGATATATCCACGCTTGCTGAGAAAATCATCTTGTCTCCCCTGACAATGGCTTCATGGGGAGATGTCATCAACGTCCCGAGGTACGACTCAGTAAGCAGCAAGTTCCGGGCT---
>Efe_2
------ATGTACAGAAGCGCGACCTCTCGACTCAGGGCTCTGAAGAGACGTACTGGTGGTCCCGGATCTTTTGGCACACCTGCAGCTCTATATGCTACTACCAGCATAGCAACGAAGTCCTCATCTGGGGGACTTTTTAGTTGGCTTACTGGGGAACGGTCCAATCCTCTTCCTCCTCTTGATGTTCCTCTTGCTGGTGTTACAGTTCCCCCTCCTTTGCCAGATTATGTAGAACCAGGGAAGACAAAGATAACCACTCTTGCTAATGGTGTTAAAATTGCCTCTGAGACATCCACGAATCCTGCAGCCTCCATCGGCTTATATGTTGACTGCGGTTCTATCTATGAAACACCTGCTTCATTTGGGGCTTCACACCTACTAGAGAGGATGGCTTTCAAGAGCACAACCAACCGCAGCCACCTACGTACTGTTCGAGAGATTGAGGCTATAGGTGGAAGTGTCACGGCTTCAGCTTCACGAGAGCAGATGGCGTATTGTTATGATGCTTTGAAAACTTATGTGCCTGAGATGGTGGAATTGCTGATAGATAGCATTAGAAATCCTGTATTCCTTGACTGGGAGGTTGATGAACAGTTGCTGAAGGTTAAGGCAGAGATTGCAGAAATCTCTAAGAATCCACAGGGTTTGCTGTTGGAGGCGATTCACTCAGCTGGCTATTCTGGTGCGTTGGCAAACCCTCTGTTGGCACCTGAGTCTGCAATAAACAATTTGAACAGTTCGATCTTAGAAGAATTTGTTTCTGAAAATTATACTGCTCCACGGATGGTGTTGGCGGCATCTGGTGTAGAGCATGAGGAGTTGCTTGCAGTTGCAGAACCTCTTTTGTCTGACATGCCAAAGGTTCCTCCACCTGAGGCTCCAAAGTCATTGTACGTTGGAGGTGATTTTCGGTGCCAGGCAGATTCTATGAACACCCATGTTGCTCTTGCTTTTGAAGTTCCTGGTGGCTGGAATAGGGAGAAGGATGCCATCACACTGACAGTGCTCCAGATGCTTATGGGAGGCGGTGGTTCTTTCTCTGCTGGAGGTCCTGGGAAGGGGATGTATTCTCGGCTGTATCTTCGGATCTTGAATGAGTTCCAGCAAGTTCAGTCATTTTCTGCATTCAACAGCATTTACAATCACACTGGTATTTTTGGTATTCATGCAACCACAACTTCAGACTTTGCATCAAAGGCCGTTGATTTAGCTGTAAGAGAGCTGTTGTCAATAGCAACCCCTGGAGAAGTTGATCAGAAGCAGCTTGATCGAGCCAAAACTTCCACAAAGTCTGCAGTTCTGATGAACCTAGAGTCAAGGGTAGTGGCTGCTGAAGACATTGGTCGTCAGATCTTAACTTATGGGGAAAGGAAACCTGTAGGGCATTTCCTGGAGACTGTTGATGCAGTAACTCTCAAAGATATATCCACGCTTGCTGAGAAAATCATCTTGTCTCCTCTGACAATGGCTTCATGGGGAGATGTAATCAACGTCCCTAAGTATGACTCAGTAAGCGGCAAGTTCCGGGCT---
>Efe_3
------ATGTACAGGAACGCCGCCTCGCGTCTCAGGGCTCTCAAGAGCCATACTGGT---------------GGCATAATTACTGCGAGATGTGCCAGTACTATCGTAGAGGAGAAATCCTCCTCCGGAGGTCTTTTTAGCTGGCTTACTGGGGAACGGTCCAGTACGCTTCCTCCTCTGAATGTTCCTCTGCCTAGTGTTTCACTTCCTCCGCCTTTGCCAGACTATGTGGAACCAGGAAAAACGAAAATAACGGCTCTCCCCAATGGTGTTAAGATTGCGTCAGAGACATCCACGAATCCTGTTGCGTCCATTGGTCTCTTTGTTGATTGTGGATCTGTTTATGAGACACCCATTTCGTTTGGGGCTACTCACCTTCTAGAAAGGATGGCATTTAAAAGTACAACCAACCGCAGCCATTTACGCACTGTCCGAGAGGTTGAGGCGATAGGAGGAAACATTATGGCTTCAGCTTCTCGAGAGCAGATGTGCTATTCTTATGATGCTTTGAAAACATATGTGCCCGAGATGGTTGAGTTGCTAATAGATAGTGTCAGAAATCCTGTTTTCTTGGATTGGGAGGTTGATGAGCAGCTACAGAAGGTGAAGGCAGAGATTGCTGAAATTTCTAATAACCCACAGGGTTTGCTATTGGAGGCAATTCATTCAGCTGGATACTCTGGCGCTTTGGCAAATCCTTTATTGGCTCCTGAATCTGCCATAAGCAGATTAAATAGTTCAATTCTTGGGGAGTTTGTTTCAGAAAATTATACTGCTCCGCGGATGGTTTTGGCAGCATCTGGTGTGGATCATGAAGAATTGCTTGCAGTTGCAGAGCCTCTTTTGTCAGACATGCCAAAAGTTCTTCGACCTGAGGCTCCGAAATCTGCATATATTGGAGGTGATTTTCGGTGTCAAGCAGATTCACCGAGCACTCATGTTGCTCTTGCCTTTGAAGTTCCGGGAGGCTGGAATAAGGAGAAGGAAGCAATCACACTGACAGTGCTTCAGATGTTGATGGGAGGAGGTGGTTCTTTCTCTGCTGGTGGTCCTGGGAAAGGGATGTATTCTCGACTATATTTAAGGATCCTAAATCAGTTTCAACAAATTCAGTCATTCTCTGCCTTCAACAGTGTTTACAATGATACTGGAATTTTTGGAATTCATGCAACTACGAGTTTAGATTTTGTACCAAAGGCTGTTGATTTAGCTGCAAGGGAACTATTGGCGATGGCAACTCCTGGAGAAGTGGATCAGGTGCAGCTTGATCGTGCCAAAACTTCCACAAAATCTGCAGTTTTGATGAACCTGGAATCACGGATGGTTGCTGCTGAAGATATTGGTCGTCAGATCTTGACCTATGGAGAAAGGAAACCTGTCGATCATTTCCTTGACATTATTGACGCAGTCACGTTGAAAGACATCTCTGCTCTAGCTGAGAAGATTATATCATCGCCCCTGACAATGGCCTCATGGGGAGACGTTGTGCACGTTCCCAGATACGATTCTGTTAGCAGCAAGTTCCGGGCT---
>Efe_4
------ATGTATAGGAACGCCGCCTCGCGTCTCAGGGTTCTCAAGAACCGTACCGGT---------------GGCACAACTACTGCGAGATGTGCCAGTACAGTCGTAGAGAATAAATCCTCCTCCGGAGGCCTTTTTAGCTGGCTTACTGGGGAACGGTCCAGTACGCTTCCTCCTTTGAATGTTCCTCTGCCTGGTGTTTCACTTCCTCCTTCTTTGCCAGACTATGTGGAACCAGGAAAAACGAGGGTAACGACTCTCCCAAATGGTGTTAAAATTGCGTCAGAGACATCCACGAATTCTGTTGCGTCCATTGGTCTCTTTGTTGATTGTGGTTCTGTTTATGAGACACCCATTTCGTTTGGGGCTACTCACCTTCTAGAAAGGATGGCATTTAAAAGTACGACCAACCGCAGCCATCTCCGCACTGTTCGAGAGGTTGAGGCGATAGGGGGAAACGTTATGGCTTCAGCTTCTCGAGAGCAGATGTGTTATTCTTATGATGCTTTGAAAACATATGTACCCGAAATGGTTGAATTGCTAATAGATAGTGTCAGAAATCCCGTTTTCTTGGACTGGGAGGTTGATGAGCAGCTACAGAAGGTGAAGGCAGAGATTGCAGAAATTTCTAATAACCCACAGGGTTTGCTATTGGAGGCAATTCATTCAGCTGGATACTCAGGCGCTTTGGCAAATCCTTTATTGGCTCCTGAATCTGCAATAAGCAGATTAAACAGTTCAATTCTGGGGGAGTTTGTTTCCGAAAATTATACTGCTCCACGGATGGTTTTGGCAGCATCTGGTGTGGATCATGAGGAATTGCTGGCAGTTGCAGAGCCTCTTGTGTCAGACATGCCAAAAGTTCTTTGCCCTGAGGCTCCAAAATCTGTATATGTTGGAGGTGATTTTCGGTGTCAAGCAGATTCACCAAGCACCCATGTTGCTCTTGCTTTTGAAGTTCCGGGAGGCTGGCAAAATGAGAAGGAAGCAATCACACTGACAGTGCTTCAGATGTTGATGGGAGGAGGTGGTTCTTTCTCTGCTGGTGGTCCTGGTAAAGGGATGTATTCTCGGCTATATTTAAGGATCCTAAATCAGTTTCAGCAAATTGAGTCATTCTCTGCCTTCAACAGTGTTTACAACAATACCGGCATTTTTGGAATTCATGCAACTACAAGTTCAGACTTTGTACCCAAGGCTGTTGATTTAGCTGCAAGAGAACTATTGGCAATGGCAACTCCTGGAGAAGTGGATCAGGTGCAGCTTGATCGTGCCAAAACTTCCACAAAATCTGCAGTTTTGATGAACCTGGAGTCACGGATGGTTGCTGCTGAAGATATTGGTCGTCAGATCTTAACCTATGGAGAAAGGAAACCCGTCGAGCATTTCCTTAACATTATTGACGCAGTCACGTCGAAAGACATCTCTGCACTTGCTGAGAAGATCATCTCATCACCCCTGACAATGGCCTCATGGGGAGACGTTGTGCACGTTCCTAGATACGATTATGTTAGCAGCAGGTTCCGGGCT---
>Egu_1
------ATGTACAGAGCTTTGGGCTCCCACCTCAGGGCTCTCAAGCGCCATGCAGATGCTACTGGAGGT---ATTGGTGCTACCACTAGATCTGCAAGTACAAGTGTTGCAAAAAGG---TCTTCTGTTGGATTTTTCAGCTGGCTTACTGGGGAGCGGTCTAGTCAACTTCCTCCTCTAGATTCCCTACTTGCAGGTGTTACACTTCCTCCTCCTCTGCCGGATTATGTAGAGCCAGGGAAGACTAAGATCACGACTCTTCCAAATGGTGTCAAAATTGCATCTGAATCATCACCTAACCCAGTTGCATCAATAGGACTGTATGTGGATTGTGGTTCTGTATATGAAACACCTATTACTTCTGGGGCCACACACCTCCTGGAGCGGATGGCTTTCAAAAGCACAACAAACAGGAGCCATTTGCGTATTGTCCGTGAAGTAGAAGCAATTGGCGGCAATGTTATGGCATCAGCTTCTCGTGAGCAGATGGGTTATACTTTTGATGCGCTAAAGACATACATGCCTGAGATGGTTGAGGTGCTCATTGATTGTGTCAGGAATGCTGTTTTCCTTGATTGGGAGGTCAATGAACAGCTGCAGAAAGTAAAGTCAGAGACAGGAGAAATTTCTAGCAATCCCCAGGGTTTGCTCTTGGAGGCTATTCATTCTGCTGGCTATGCTGGTGCATTGGCAAATCCTCTGATGGCTACTGAATCTGCAGTAAACAGGTTGAATGCTACTATTTTAGAGGACTTTGTTACGGAGAATTATACAGCTCCTAGAATAATACTTGCGGCATCAGGTGTGGGTCATGAGGAGTTGGTATCAGTTGCAGAACCACTCTTATCTGACCTTCCAAAGGTGTCTTGCCCTGAAGAGCCAAAATCAGTATATGTTGGAGGAGAGTATCGATGTCAAGCGAGTTCTGCACAAACACATATTGCTCTTGCTTTTGAAGTTCCTGGTGGCTGGCATCAGGAGAAGGAAGCCATCACATTGACAGTACTTCAGATGCTCATGGGTGGAGGAGGCTCTTTCTCAACTGGAGGTCCTGGGAAAGGAATGTATTCTCGGCTTTATCTTCGAGTCTTAAACGAGTTCCAACAAATCCAGTCATTCTCTGCTTTCAACAGTGTTTACAATAATACTGGCATTTTTGGAATTCATGCGACCACGGGTTCAGATTTTGTTTCCAAAGCTGTTGATTTGGCAGCAAGGGAACTTCTAGCAGTTGCAACTCCTGGACAAGTTGACCAGACACAACTAGATCGCGCCAAACAGTCAACGAAGTCTGCTGTTCTGATGAACCTGGAATCAAGAATGGTAGCATCAGAAGATATTGGGCGACAAATTTTGACATATGGAGAGAGGAAACCAATTGATCATTTTCTGAAAGCTGTTGATGAAGTTACACTGGAAGATATAACTTCGATTTCTCAGAAGATCATTTCTTCACCATTGACAATGGCATCTTGGGGAGATGTTATCAACGTCCCCAGTTATGAATCTGTCAGCCGGAAGTTTCTCTCCAAG
>Egu_2
------ATGTACAGAGCTTTCGGCTCCCACCTCAGGGCTCTCAAGCGCCATGTCAGTGGTACTGGAGGT---ATTGGTGCTACCACTAGATCTGCAAGTACAAGTGTTGCAAAAAGG---TCTTCTGGTGGATTTTTTAGCTGGCTTACTGGGGAGCGGTCCAATCAACTTCCCCCTCTAGATTTTCCACTTCCGGGTGTTACACTTTCTCCTCCTTTGCCTGATTATGTAGAGCCTGGAAAAACAAAGATCACAACTCTTCCAAATGGTGTCAAAATTGCATCTGAATCATCACCAAACCCAGCTGCATCGATAGGACTATATGTTGATTGTGGTTCTGTATATGAAACACCTGTTTCATCTGGGGCCACACATCTCCTGGAGCGGATGGCCTTCAAAAGTACAACAAACAGGAGCCATTTGCGTATTGTCCGTGAAGTAGAAGCAATTGGAGGCAATGTTACGGCATCAGCTTCTCGTGAACAGATGGGTTATACTTTTGATGCTCTGAAAACATACACGCCTGAGATGGTTGAGGTGCTTATTGATTGTGTTAGGAATGCTGTTTTCCTTGAGTGGGAGGTCAATGAACAGCTGCAGAAAGTAAAAGCAGAGATAGGAGAAATTTCTAACAATCCCCAGGGTTTGCTCCTTGAGGCTATTCATTCTGCTGGCTACTCTGGTGCATTGGCAAATCCTCTGATGGCTACTGAATCTGCAATAAACAGATTGGATGTTAATATTTTAGAGGACTTTGTTAAGGAGAATTATACAGCTCCTAGAATTGTTCTTGCGGCATCAGGTGTGGAACATGAGGAGTTGGTATCAGTTGCTGAACCACTCTTATCTGACCTTCCAAAGATGTCCCGGCCCGAAGAGCCAAAATCTGTTTATGTTGGAGGAGACTATCGATGTCAAGCTGCTTCTGCACAAACACATGTTGCTCTTGCTTTTGAAGTTCCTGGTGGCTGGCATCAAGAGAAGGAAGCCATGACGCTGACAGTACTTCAGATGCTCATGGGTGGAGGTGGCTCTTTCTCTGCTGGAGGTCCTGGGAAAGGGATGTATTCTCGGCTTTATCTTCGTGTCTTAAACGAGTTCCAACAAATCCAGTCGTTCTCTGCTTTCAACAGTGTTTACAATAATACTGGAATTTTTGGAATTCATGCAACCACAGGTTCGGATTTTGTTTCCAAAGCTGTTGATCTGGCAGCAAGAGAACTTCTTGCAGTTGCAACTCCTGGACAAGTTGACCAGGCACAACTTGATCGTGCCAAACAGTCAACCAAGTCTGCCATTCTGATGAACCTGGAATCAAGAATTGTGGCATCGGAAGATATTGGGCGTCAAATTTTGACATATGGAGAGAGGAAACCAATTGAGCATTTTCTGAAAGCTGTTGATGAAGTTAAACTACAAGATATAACTTCAATTTCTCAGAAGATCATTTCTTCACCACTGACAATGGCATCTTGGGGAGATGTTATCAACGTCCCCAGTTACGAATCTGTCAGCCGAAAGTTCCACTCAAAA
>Lch_1
ATGATTTGTTGGCATTCC------------------------CAGAGCTGTTCCAATGAT------------AGGGCAACTGCAGCCAGATTTGCTAGTACGAGTATCGTGAAAAGCTCCTCCTCTGGAGGTCTTTTCAGCTGGCTAACAGGAGAACGCTCTAGTTCACTTCCCTCTCTGGATTTTCCACTTCCAGATGTCAGTGTCCCACCTCCGTTGCCAGATTATGTGGAACCAGGCAAGACGAAGATAACAACACTTGCCAATGGTGTCAAGATTGCCTCCGAAACATCTGCAAGCCCTGCTGCCTCGATAGGGTTATATGTCGACTGTGGTTCTGTCTATGAAAAACCCATCTCAATCGGGGCCACACACCTATTGGAACGAATGGCATTCAAGAGCACAAGAAACCGGAGTCATCTACGTATTGTACGGGAAGTGGAGGCTATTGGGGGCAATACCACGGCATCGGCTTCTCGTGAGCAGATGGGCTATTCTTATGATGCTCTGAAGACTTACCTGCCTGAAATGGTTGAGGTGCTTATTGATTGTGTAAGGAATCCAGTTTTTCTTGATTGGGAGGTTAATGAGCAGCTGCTGAAAGTGAAGGCAGAGATAGCGGAAATTTCTAACAATCCACAGGGTTTGCTTTTAGAGGCAATTCACTGTGCAGGATATTCTGGTGCCTTGGGGAATCCTCTCTTGGCCCCAGAATCAGCAATTAGCAGATTAAATAGTACAATTTTGGAGGAATTTGTTACTGAGAACTACACTGCTCCTCGAATGGTTCTTGCAGCATCGGGGGTGGAACATGAGGAGTTGGTATCATACGCAGGGCCTCTTCTATCTGACCTCCCCAAGGTTCCTCCCCCTGCGGCACCAAAATCTGTTTATGTTGGAGGTGATTATCGCTGTCAAGGTGACTCGCCGAGCACTCATGTCGCCCTTGCCTTTGAAGTTCCTGGTGGTTGGCTCAAGGAGAAGGAAGCGATGACATTGACAGTACTTCAGATGCTTATGGGAGGTGGTGGTTCTTTTTCTGCTGGAGGTCCTGGGAAAGGGATGTACTCTCGGCTTTATCTCCGCATCTTAAATGAATTTCAGCAAATCCAGTCATTTTCTGCTTTTAACAGTATCTACAACAACACTGGCATCTTTGGGATTCACGCAACCACTGGTTCTGAGTTTGTATCTAATGCTGTCGATTTAGCAGCAAGAGAGCTTCTTGCAGTTGCAACTCCTGGACAAGTTGACCAGGTGCAGCTAGATCGTGCCAAGGAGGCAACGAAATCTGCAGTTCTGATGAACCTGGAATCAAGAATGGTTGCATCAGAAGATATAGGGAGACAAATTTTGACATACGGGGAGAGAAAGCCCATTGAGCATTTCTTGAAGGCCGTAGATGAAGTTACTCTAAAGGACATAACTTCCATTGGCCAGAAGATAATCTCTTCACCTCTCACAATGGCATCGTATGGAGATGTTACTAAAGTCCCCAGCTACGACTCTGTTGCCAGAAAGTTCCATGCCAAA
>Nco_1
ATGGTGATGTACAGGAACGCCGCCTCGCGTCTCAGGGCTCTCAAGAGCCATACTGGT---------------GGCACAATAACAGCGAGATGTGCCACTACG---GTCGCAGAGAAGTCCTCCTCCGGAGGTCTTTTTAGCTGGCTTACTGGGGAACGGTCCAGTACTCTTCCTCCTCTGAATGTTCCTCTGCCTGGCGTTTCACTTCCTCCTCCTTTGCCAGACTATGTGGAACCAGGAAAAACGAAGGTCACGACTCTCCCCAATGGTGTTAAGATTGCTTCAGAGACATCCACGAATCCTGCTGCATCCATTGGCCTGTTTGTTGATTGTGGCTCTGTTTATGAGACACCCATTTCATTTGGGGCCACTCACCTTCTAGAAAGGATGGCATTCAAAAGTACAACCAACCGCAGCCATCTACGCACTGTTCGAGAGGTTGAGGCGATAGGAGGAAATGTTATGGCTTCAGCTTCTCGAGAGCAGATGTGCTATTCTTATGATGCTTTGAAAACTTATGTACCCGAGATGGTTGAATTGCTAATAGATAGTGTCAGAAATCCTGTTTTCCTGGACTGGGAGGTTGATGAGCAGCTACAGAAGGTGAAGGCAGAGATTGCAGAAATTTCTAATAATCCACAGGGTTTGCTATTGGAGGCAATTCATTCAGCTGGATACTCAGGCGCTTTGGCAAATCCTTTATTGGCTCCTGAATCTGCAATAAACAGATTAAATAGTTCAATTCTGGGGGAGTTTGTTTCTGAAAATTATACTGCTCCACGGATGGTTTTGGCAGCATCCGGTGTGGACCATGAGGAATTACTTGCAGTTGCAGGGCCTCTTTTGTCAGACATGCCAAAGGTTCCTCCACCTGAAGCTCCAGAATCTGTATATGTTGGAGGTGATTTTCGGTGTCAAGCAGATTCACCAAGCACCCATGTTGCTCTTGCTTTTGAAGTTCCAGGGGGCTGGAATAATGAGAAGGATGCAATCACACTGACAGTGCTTCAGATGTTGATGGGTGGAGGTGGTTCTTTCTCTGCTGGTGGTCCTGGGAAAGGGATGTATTCTCGACTATCTTTACGGATCCTAAATCAGTTTCAGCAAATTCAGTCATTCTCTGCCTTCAACAGTGTTTACAATAATACTGGTATTTTTGGAATTCATGCAACAACGAGTTCAGACTTTGTACCCAAGGCTGTTGATTTAGCTGCAAGAGAACTATTGGCGATGGCAACACCTGGAGAAGTTGATCAGGTGCAGCTTGATCGTGCCAAAACTTCCACAAAATCTGCAGTTTTGATGAACCTGGAATCACGGATGGTTGCTGCTGAAGATATTGGTCGTCAGATCTTAACCTATGGAGAAAGGAAACCTGTTGAGCATTTTCTTCACATTATTGATGGAGTCACGCTGAAAGACATCTCTGCTTTCGCGGAGAAGATCATCTCATCGCCCCTAACAATGGCCTCATGGGGAGACGTTGTGAACGTCCCTAGATACGATTCTGTCAGCAGCAAGTTCCGTGCT---
>Nco_2
------ATGTACAGAAGCGCGGCCTCTCGACTCAGGGCTCTGAAGAGCCATACTAGTGGTCCAGGATCTTTTGGCACACCTGCAGCTAGATATGCTACTACCAGCATAGCAAATAAGTCCTCATCTGGGGGACTTTTTAGTTGGCTTACTGGGGAACGGTCCAATTCTCTTCCTCCTCTTGATGTCCCTCTTGCTGGTGTTACGCTTCCCCCTCCTTTGCCAGATTATGTAGAACCAGGAAAGACAAAGATAACCACTCTTGCAAATGGTGTTAAAATTGCCTCCGAGACATCCACGAATCCTGCAGCCTCCATTGGTTTATATGTTGACTGTGGTTCTGTCTATGAAACACCTGTTTCATTTGGGGCTTCACACCTACTAGAGAGGATGGCTTTCAAAAGCACGACCAACCGCAGCCACCTACGTACTGTTCGAGAGGTTGAGGCTATAGGTGGCAGTGTTATGGCTTCAGCTTCACGAGAGCAGATGGCATATTGTTATGATGCTTTGAAAACATATGTGCCTGAGATGGTGGAATTGCTAATTGATAGTGTCAGAAATCCTGTGTTCCTTGACTGGGAGGTTAATGAACAGTTGCAGAAGGTTAAGGCAGAGATTGCAGAAATCTCTAAGAATCCACAGGGTTTGCTGTTGGAGGCAATTCACTCAGCTGGCTATTCTGGTGCTTTGGCAAACCCTCTGTTGGCACCTGAGTCTGCAATAAACAGCTTGGACAGTTCGATCTTAGAAGAATTTGTTTCTAAAAATTATACTGCTCCACGGATGGTGTTGGCAGCATCTGGTGTGGAGCACCAGGAGTTGCTTGCAGTTGCAGAACCTCTTTTGTCAGACTTGCCAAATGTTCCTCCACCTGAGGCTCCAAAGTCGGTGTATGTTGGAGGTGATTTTCGTTGCCAGGCAGATTCTGCGAACACCCATGTTGCTCTTGCTTTTGAAGTTCCTGGTGGCTGGCATAAGGAGAAGGATGCCATCACACTAACAGTGCTCCAGATGCTTATGGGAGGTGGTGGTTCTTTCTCTGCTGGAGGTCCTGGGAAGGGGATGTACTCTCGTCTTTATCTACGGATCTTGAATGAGTTCCAGCAAATTCAGTCATTTTCTGCATTCAACAGCATTTACAATCACACTGGTATTTTTGGTATTCATGCAACCACGACTTCGGACTTTGTATCGAAGGCCGTTGATTTAGCTGCAAGAGAGCTGTTATCAATAGCAACCCCTGGAGAAGTTGATCAGAAGCAGCTTGATCGGGCCAAAACTTCCACAAAGTCTGCAGTTTTGATGAACCTCGAATCAAGGGTGGTGGCTGCTGAAGATATAGGTCGTCAGATCTTGACTTATGGGGAAAGGAAACCTGTAGGGCATTTCCTGGAGACTGTTGATGCAGTAACTCTCAAAGATATATCCACACTTGCTGAGAAAATCATCTCGTCTCCCTTGACAATGGCTTCATGGGGAGATGTCATCAACGTCCCTAAATATGACTCAGTAAGCAGCAAATTCCGGGCT---
>Osa_1
------ATGTACCGCATCGCCGGGAGCCACTTGCGCTCTCTCAAGAGATACAGT---------------------------TATAGTAGGTTTGCTAGTACAAGTGTTGTGAAGCAG---TCTTCAGGTGGTTTGTTTAGCTGGCTTCTTGGGGAGAAGTCAAGCCAATTGCCTCCTCTTGATGTCCCTCTCCCGGGTATTACCCTTCCTCCACCACTGCCAGACTTTGTTGAACCGTCTAAGACAAAAGTCACCACTCTCCCGAATGGCATCAAGATTGCTTCAGAAACGTCAGTGAGTCCAGCAGCATCTGTGGGACTGTATATTGACTGTGGTTCAATATATGAAACACCTGCTTCATCTGGAGCATCACATCTGTTGGAGAGAATGGCGTTCAAGAGCACTACAAACAGGAGTCATTTGCGGCTAGTACGTGAAGTAGAAGCCATTGGAGGGAATGTCTCTGCATCAGCCTCTCGTGAACAAATGTGCTATACCTATGATGCATTCAAGGCCTATGTACCTGAGATGGTTGAAGTGCTTATTGATAGTGTGAGGAACCCAGCCTTTTTTAACTGGGAGATTAAAGAGCAGCTGGAGAAGATCAAGGCTGAAATAGCTGAAGTTTCTGATAATCCTCAAGGTTTACTTCTAGAGGCACTCCATTCTGCTGGCTATTCTGGGGCACTGGCGAAGCCCCTAATGGCACCTCAGTCCGCTATTCATAGGTTGGACAGTAGTATCCTTGAGGAATTCATTGCTGAAAATTACACAGCACCTAGGATGGTCCTTGCGGCATCTGGAGTTGAACATGATGAACTAGTTTCAATTGCTGAGCCACTTCTGTCGGATCTTCCCAGTGTGAAGCGTCCAGAAGAGCCAAAATCAGTTTATGTGGGAGGAGACTATCGTTGTCAAGCGGACTCTGACAAGACACATATTGCTCTTGCTTTTGAAGTACCAGGTGGATGGTTTGAAGAGAAAACTGCCATCATTGTTACTGTTCTTCAGATGCTCATGGGAGGAGGTGGTTCTTTCTCTGCTGGTGGTCCTGGGAAGGGCATGCATTCTCGATTGTATCTCCGGATATTAAACAACTACCATCAGATCGAGTCATTCTCTGCATTCAACAGTATCTACAACCATTCTGGTCTTTTTGGAATTCATGCAACAACTAGCCCAAATTTTGCTTCCAAGGCTGTGGATTTGGCAGCAGGAGAGCTTCTTGAGGTTGCAACTCCTGGAAAAGTTACACAAGAACAGCTTGATCGAGCTAAACAGGCAACCAAGTCTGCAGTTTTGATGAACTTGGAATCCAGAGTCGTAGCATCTGAAGACATAGGGAGGCAGATTTTGACGTATGGGGAAAGGAAACCCATTGAGCATTTCTTGAAAGATCTTGAAGCAATCACCTTGAATGACATTTCTTCTACTGCCAAGAAGATCATTTCATCACCCCTTACACTGGCATCATGGGGTGACGTTATTCATGTCCCGAGCTATGAATCTGTTAGCCAGAAGTTTTTCTCAAAG
>Osa_2
------ATGTACCGCGCC------------CTCCGCTCTCTCAAGCATCATGGT---------------------------GCTAGTAGGTTTGCTAGTACAAGTGTTGTGAAGCAG---TCTTCAGGTGGTCTGCTTGGCTGGTTTCTTGGTGGTAACTCAAGCCAGCTTCCTCCGCTTGATGTTCCACTCCCAGGCGTTATAATTTCTCCACCTCTGCCAGATTTTGTAGAGCCATCTAAGACAAAGATCACCACTCTTCCAAATGGCATCAAGATCGCATCGGAGACATCACCGATTCCGGCTGTATCAGTGGGACTGTACATTGATTGTGGTTCTGTTTATGAGACATCTTCTTCATCTGGAACATCACATCTATTGGAGAGAATGGCCTTCAAGAGCACGACAAACCGGAGTCACTTGCGGTTAGTTAGGGAGGTAGAAGCCATTGGAGGAAATGTCTTTGCATCTGCTTCTCGCGAACAAATGAGCTATACTTATGATGCACTGAAGTGTTATGCACCAGAAATGGTTGAAGTTCTCATCGACAGTGTGAGGAACCCAGCATTTTTAGAATGGGAGGTCAAAGAGCAGCTCCAGAAGATAAAATCTGAAATATCTGAAGTGTCTGGTGATCCACATGGTCTACTTATGGAAGCGCTCCATTCGGCTGGATATTCTGGGGCTCTGGCAAAACCTTTGATGGCTTCAGAATCCGCGGTGAACAGATTGGATGTTGCTACCTTGGAGGAATTCGTTTCTGAAAACTACACTGCCCCCAGGATGGTACTTGCAGCATCAGGAATTGAGCACGATGAGTTGGTTTCAGTCGCAGAACCACTTCTATCAGACCTTCCCAGTGTGAAACGTCCTGAAGAGCCAAAATCAGTGTATGTAGGAGGGGATTATCATTGCCAAGCAGATTCTACAAGTACACACATTGCACTTGCCTTTGAGGTTCCAGGTGGCTGGCGTCAAGAGAAAACTGCAATGATTGTGACTGTGCTTCAGGTGCTCATGGGTGGAGGAGGGTCCTTCTCGACCGGTGGCCCTGGGAAAGGAATGCATTCTTGGTTGTATCTCCGTGTCTTGAACAATTATGGACAGATCGAATCATTCTCTGCTTTCAGCAGTATTTACAACAATTCTGGCCTTTTTGGAATACATGCAACCACTAACCCAGATTTTGTATCAAGTGCTGTGGATTTGGCAGCAAGGGAACTCCATGAAGTTGCAACTCCTGGAAAAGTTACACAAGAACAACTTGATCGTGCTAAAGAGGCTACCAAGTCTTCAGTTCTGATGGACTTGGAATCAAGAATCGTGGCCTCTGAAGATATTGGAAGACAGGTACTGACTTATGGTGAAAGGAAACCTATTGAGTACTTCCTGAAAACTGTTGAGGAGATCACTTTAAATGACATTTCTTCAACTGCAAAGAAGATTATTTCTTCGCCGCTTACATTGGCATCATGGGGTGATGTTATTCATGTGCCTAGCTACGAATCTGTCAGGCGCAAGTTCCATTCCAAG
>Out_1
------ATGCTGAGAGCCAGTGCGTCGAGGCTGCGCCGTCTCAAGGTTAGGGCACATGGCAGAAGATCAATTGGTACAAGTGCCACAAGGTATGCTGTTTCAGAAGTTGTACCACAGGCCTCATCTGGAGGACTTCTTTCCTGGCTTACAGGAAACAAGTCAAATACCTTCCCTCCTCTTGTTCAACCATTGCCAGGTCTAAATCTTCCTCCCCCACTGCCAGATTATGTAGAGCCAGTGCAGACAAAGATCACAACTCTTCCAAATGGTCTGAGAATTGCATCTGAAAACACACCTGGGCCCACTGCATCACTTGGACTCTATGTCGACTGTGGTTCTGTGTATGAGACACCAGCGTCGAGGGGTATTACACATCTCTTGGAAAGAATGGCATTTAAAAGCACAAAAAACCGCAGCCATTTTCGTCTTGTACGTGAGGTGGAGGCCCTTGGAGGAAATGTTATGGCATCTGCATCAAGGGAACAGATGGGATACACTTATGATGCGTTCAAAACATATGTGCCAGAGATGGTTGAATTGCTAGTTGATAGTGTGAGGAATCCTGTATTTCTTGATTGGGAGGTCAAGGAGCAGCTAGCTAAAGTAAAGGCGGAGATTGGAGAAATTTCAAACAATCCCCAAAGTTTGCTTTTGGAGGCACTTCATGCAGCGGGCTATTCTGGTGCATTAGCGAATCCTCTGATGGCACCTGAGTCTGCTATAAACAGGCTAGATGGTTCAATTTTAGAAGGGTTTGTTTCTGAAAATTACACTGCTCAACGTATAGTTTTGGCAGCATCTGGAGTGGATCACGAGCATCTACTTTCTGTAGCAGAACCTTTGTTGTCCGACTTACCTCATGTTCCTCTTCTTGAAGTGCCAAAATCTGTATATGTTGGTGGCGATTATCGATGCCAAGCAGATTCACAGGCGACTCATCTGGCCCTTGCTTTTGAGTTTCCCGGTGGCTGGCGTAAGGAGAAGGATGCTACTGCTTTGACAGTTCTACAGACACTCATGGGAGGTGGTGGTTCCTTCTCTGCTGGTGGTCCTGGAAAAGGAATGTACTCTAGATTGTATGTTCGTGTTTTGAATGAGTATCATCAAGTACAGTCATTTTCTGCCTTCAGCAGCATATACAATGAAACTGGTCTTTTTGGAATCCATGCAACAATGGGGTCTGATTTTGTGTCACAAGCTGTTGAGATAGCAACAGAAGAGTTATTAGCAATTGCAACTCCTGGACAAGTTACTGAGGTGGAATTAAATCGAGCAAAAAATGCCACTAAATCAGCAGTTTTGATGAACTTGGAATCCAGGATGGTTGTGACAGAGGATATAGGGAGACAAATATTGACTTATGGCGAGAGGAAGCCAGTTGAACATTTCTTGAAGGCTGTTGATGAACTGACAATAAGAGATATTACTGCTATTGCAGAAAAGATTGTTTCTTCACCCTTGACCATGGCCTCATGGGGTGATGTTATTCATGTCCCAAGCTATGATGCCATCAATCGTCGGTTTCATGCAAGC
>Out_2
ATGGCTATGTTTCGAACGAGTGCCACGCGTCTCCGTCATCTCAAGGTCGGAACACATGGTAGAAGGGCTGTTGGTACAAGTGCAACTAGGTTTTCTGGTTCAGAAATTGCTCAACAGTCATCTTCTGGTGGATTGCTTTCCTGGCTTATGAGAGGCAAATCTGCTACTCTCCCCACTCTAGATTTTCCTATGCCAGGTCTAAAGCTTCCTCCCTCACTTCCGGATTATGTAGAGACCGCACAGACAAGTATCACAACTTTTCCAAATGGTCTGAAGGTTGCGTCTGAAAGCTCATCGAATCCTACTGCATCAATTGGGCTGTATGTTGATTGTGGTTCTGTATACGAGACACCTGTGTCAAGGGGGGCGACTCACCTCCTGGAACGAATGGCATTCAAAAGCACAAGAAATCGCAGCCATTTTCGTTTGGTGCGTGAGGTGGAGGCCATCGGGGGAAATGTTACGGCATCTGCATCCCGAGAACAGATGGGGTACACTTTCGATGCACTCAAAACATATGTCCCAGAGATGGTTGAATTGCTGATTGATAGTTTGAGGAATTCTGTTTTTCTTGATTGGGAGGTTAAGGAACAGCTAGCAAAAGTGAAAGCAGAGATTGCAGAAGTTTCAAATAATCCACAGAGTTTGCTTCTGGAGGCATTGCATTCAGCTGGCTATTCTGGTGCATTAGGAAATCCTCTCATGGCTCCCGAATCTGCCATCAGCAGATTAAATGGTACAATTTTAGAGGAGTTTGTTGCTGAGAATTTCACTGCACCACGTATAGTTTTGGCAGCATCTGGAGTGGATCATCACCATCTACTATCGGTAGCTGAACCTTTATTGTCTGACTTGCCGCATGTTCCTCCTCCCGAGGTGCCAAAATCTGTATATATTGGTGGTGATTTTCGGTGCCAAGCAGATTCACAGAGGACGCACGTGGCTCTAGCCTTTGAGGTTCCTGGTGGTTGGCACAAGGAGAAGGATGCCATTTGTTTGACAGTTCTGCAGACACTTATGGGAGGTGGTGGTTCTTTCTCAGCTGGTGGACCGGGTAAAGGGATGTACTCTCGATTGTATCTTCGGGTTTTGAATGAGTACCAACAAGTGCAGTCATTTTCTGCTTTCAACAGCATGTACAATGATACTGGCCTTTTTGGGATCCATGCAACTACGGGGTCAGACTTTGTGACACAAGCCGTGGAGTTAGCAACGAGAGAGCTGTTAGCTGTCGCAACTCCTGGACAAGTTACTGAGGTTGAGCTGAATCGTGCCAAAAATTCTACTAAGTCAGCAGTTCTGATGAACCTGGAGTCTAGGATGGTTGTGACAGAGGATATAGGGAGACAAATATTGACCTACGGGGAGAGGAAACCAGTTGGGCATTTCTTAAAGGCTCTCAATGAAGTGACTTTGAATGATATCACTTCAATTGCTCAGAAAATCATTTCTTCACCTCTGACCATGGCTTCCTGGGGGGATGTTATACATGTCCCAAGCTACGACTATGTTAATAGGCATTTCCATGCGAAG
>Pab_1
------ATGCTACGATCCAGCGCCTCGCGTGTTCGCAATCTGAAAATCGGGATTCATGGAAGACAGGCTTTTGCTACGAGCACACCGGGGGTTTCTCGAACAGAAATTGCACAACAGTCCTCTTCTGGTGGACTGTTCTCATGGATTACAGGAAACAAATCTAAATCTCTCCCTTCCCTGGATTTTCCCCTGCCAGGCGTGAATCTTCCGCCTACACTTCCAGATTACGTGGAGCCAACAAAGACCATTGTCACAACCCTTCCCAATGGTCTCAAAGTTGCATCTGAAGACTCTTCGAGCCCCACTGCGTCGATTGGACTGTATGTTGATTGTGGTTCCGTGTATGAGTCCCCGTTGTCCAGCGGGGCAACTCACCTCCTGGAACGAATGGCATTCAAAACCACAAGGAACCGAAGCCATCTTCGGATGGTGCGCGAGGTGGAAGCCATCGGAGGGAATGTTACGGCGTCGGCATCCCGAGAACAGATGGGGTACACTTTCGATGCTCTCAAAACCTATCTCCCTGAGATGGTTGAATTGCTGGTTGATAGTGTGAGGAATCCAGTTTTTCTTGACTGGGAGGTTAAGGAGCAGCTAGCAAAAGTGAAATCAGAGATTGCAGAAATTTCGAGCAATCCCCAAAGTTTGATTCTGGAGGCACTCCATTCAGCTGGCTATTCTGGTGCATTAGGGAATCCTCTCATGGCTCCTGAATCTGCGATAAGCAGATTGAATGGCACAATTTTAGAGGAGTTTGTCACAGAAAACTATACTGCTCCACGCATGGTGTTGGCAGCATCTGGAGTGAATCATGAACAACTGCTCTCGTTCGCTGAGCCTTTGTTAGCTGATTTACCTCAGGTTCCTTGCCAGGAGGTGATTAAATCTCAGTACATTGGTGGTGATTTTCGGTGCCAAGCAGATTCTCAGAGGACTCATGTTGCTCTAGCATTTGAGGTTCCCGGTGGCTGGCATAGTGAAAAAGATGCCATTGCTTTAACAGTTCTGCAGACCCTCATGGGAGGGGGTGGTTCTTTCTCTGCTGGTGGTCCTGGTAAAGGAATGTATTCTCGATTATATCTCCGGGTTTTGAATGAATACCAACAAGTGCAATCATTCTCTGCTTTCAACAGCATGTACAATGATAGTGGCATTTTTGGTATCCATGCAACAACGGGATCAGACTTTGTATCGCAGGCTGTGGAGCTGGCCACAAGAGAGCTCTTGGCTGTTGCAACTCCTGGACAAGTTACTGAGGTGGAGTTAAATCGTGCCAAAAATTCTACGAAGTCAGCCGTTTTGATGAACTTGGAATCAAGGATGGTTGTGACAGAGGATATAGGGAGACAAATCTTGACATATGGGCAGAGGAAACCAGTTGAGCATTTCTTGAAGGTTCTCAATGAAGTGACTTTGGATGACATTGCTTCTATTGCACAAAAAATAATTTCGACACCTCTAACCATGGCTTCGTGGGGAGATGTTATACAGGTCCCAAGCTATGATGGTGTCAGCCGACTGTTTCATTCGAAG
>Ppe_1
------ATGTACAAA---GCAGCCTCACGACTCAGGGCTCTCAAGGGCCGTGCCGGA---------------AATGTGGGGGCCACCAGGTTTGCAACAAGTGCAGCTGCTATAAAGCCAGCCTCAGGGGGTATCTTTAGCTGGCTGACGGGGGAAAGCTCCAGTACTCTTCCTCCTTTGGAAACCCAACTCCCAGGTGTTAACCTTCCTCCTGCACTACCTGATCATGTTCAGCCAAGCAAGACTCAGATTACAACTCTGTCGAATGGTGTTAAAATAGCTTCAGAAACATCACCGAGTCCTGCGGCCTCCATTGGATTATATGTTGATTCCGGTTCCATATATGAGACACCCGAGTCGAGTGGGGCTTCACACTTGTTAGAGCGACTGGCTTTTAAGAGTACAACCAACCGGAGCCACTTACGCATTGTGAGGGAAGTGGAAGCAATTGGTGGTCACATAGGAGCCAGTGCCTCTAGGGAGCAAATGGGATACACTTTTGATGCTATCAAAACCTATGTTCCTCAAATGGTGGAACTGCTTGTTGACGCAGTGAGGAATCCTGCCTTCTTGGAATGGGAGGTCAATGAAGAGCTGAAGAAGGTGCGGGCAGAGATTGGTGAACTATCTAACAATCCTCAGGGCTTACTCCTGGAGGCAATTCATTCTGCTGGTTATTCTGGTGCACTGGCAAATCCTCTTCTGGCTTCGGAAGCAGCACTGAACAGATTGAATGGCAGTGTCTTGGAGGACTTTGTTGCTGAGAATTATACGGCTCGTCGGATTGTTCTTGCAGCTTCAGGGGTCGATCATGAGGAGATTGTATCTATTGCAGAACCACTTCTTTCTGACCTACCTAGTGGGCCCCGCTCTGAGGAGCCACAATCTAAATATGTTGGAGGAGAGTATCGTCTTCAAGCTAGTCCATCGGAGACCCATATAGCTCTTGCTTTTGAAGTTCCCGGTGGCTGGCGACAAGAGAAGCAAGCCATCCTTTTGACGGTTCTCCAGTTGCTTATGGGAGGTGGTGGTTCTTTCTCTGCTGGGGGACCTGGAAAGGGGATGCACTCAAGGCTATATCTCCGCGTTTTGAATAAGTTTCAAGAGATTCAGTCCTTCTCTGCCTTCAACAGCATCTTCAATGATTCTGGGCTGTTTGGCATTTATGCTAGCTCTGCCAGTGAATTTGGATCAGAACTAGTTGATATAGCAGCTAAAGAATTACTTTCAATTGCAACACCTGGACAAGTTACGGACGTACAGCTTAAACGTGCCAAGGAGTCCACAAAGGCTGCAGTCTTAATGAATCTAGAATCTAGAATGATTGCATCAGAGGACATAGGGAGGCAGGTTTTGACGTACGGAGAGAGGAAACCTGTGGAGCATTTCTTGAAGACAGTAGAAGAAGTGAGTTTGACAGATATTACTACAATTGCGCAAAAGATTATTTCTTCACCTCTAACAATGGCATCATTTGGCAATGTTTCGAATGTCCCCAGTTACGAATCAGTTAGCAGACATTTCCATGCAAAA
>Vvi_1
------ATGTACAGAACCGCAGCTTCACGACTCAGGGCTCTCAAGGGCCGTGGAGGA---------------AATTGGAGAGCAGCCAGATTTGCAAGTTCAAGTACTGTGAGATCATCTTCTTCTCCGAGTTTGTTCAGCTGGCTAACAGGGGAAAAGTCTTCTTCTCTTTCTCCTTTGAATCTTCCACTTGCAGGTGTTTCCCTCCCACCTCCACTACCTGATTATGTTGAACCAAGCAAGACCAAGATAACAACTCTCTCTAATGGCGTCAAAATAGCATCAGAGACATCACCTAATCCTGCAGCCTCTATAGGGTTTTATGTTGATTGTGGGTCAATCTATGAGACACCACTGTCATTTGGGGCCACCCACTTGCTGGAACGGATGGCGTTTAAGAGCACTACCAACCGAAGTCATTTGCGTGTTGTGAGGGAAGTGGAGGCAATTGGAGGTAATGTGACAGCCTCGGCCTCTCGGGAACAGATGGGGTACACTTTTGATGCTCTAAAGACTTATGTCCCTGAAATGGTCGAATTGCTTGTTGACTGTGTGAGGAACCCTGTGTTCTTGGATTGGGAAGTCAATGAACAGCTTCAAAAGGTGAAAGCAGAGCTTGGAGAACTTTCCAACAATCCTCAAGGATTACTTTTGGAGGCAATTCACTCTGCTGGTTATTCTGGTGCCCTGGCAAATCCTCTATTGGCTCCTGAATCTGCTATAAACAGATTGAATAGCACCATTTTGGAGGAATTTGTTGCGGAGAATTACACTGCTCCTAGGATGGTCCTTGCGGCTTCTGGAGTTGAACATGAAGAGTTTTTGTCCATTGCAGAGCCACTTGTTTCTTATCTTCCCAGTGTGCCCCGTCCAGAAGAGCCAAAATCTGTTTATGTTGGAGGGGATTATCGTTGTCAGGCTGATTCAGGGATCACCCATCTCGCTCTTGCATTTGAAGTGCCTGGTGGTTGGCATAATGAGAAAGAAGCTATCACTTTGACTGTTCTTCAGATGCTTATGGGAGGAGGTGGCTCATTCTCTGCGGGGGGCCCTGGAAAAGGAATGCACTCACGACTATATCTTCGTGTCTTGAATGAGTATCAACAGCTTCAATCTTTCTCTGCATTCAACAATATCTTCAACAATACTGGAATTTTTGGCATTTATGCTAGCACTGGCTCCGATTTTGTGGCAAAAGCAGTTGATATTGCTGCAGGAGAACTACTTTCAATTGCTTCACCTGGACAAGTTGACCAGGTACAGCTTACTCGTGCCAAAGAGGCAACTAAATCTGCCGTTCTGATGAATCTGGAATCAAGAATGATTGCATCGGAAGATATAGGGAGACAGATATTGACATATGGAGAGAGGAAGCCTTTGGAGCATTTCTTGAAGGCAGTAGATGAAATCACTTTGAAGGATATCACCACCATTGCCCAGAGGATCATTTCTTCACCTCTTACAATGGCATCATATGGCGACGTTATCCATGTTCCCAGCTATGAATCAGTCAACCGCAAGTTCCACGCAAAG
>Vvi_2
------ATGTACAGAACCGCAGCTTCGCGTGTTAGGGCACTCAAGGGCCGTGCAGGC---------------AGTAGGGCCCTTATCAGATTTGCAAGTTCAAGTGCCACAAGCTCATCATCTTCTGGAGGTTTATTTAGCTGGCTGATCGGAGACAAGTCCAAGACACTGCCTCCTCTTGACTTCCCACTTCCCAATGTTGCTCTCCCACCTGCACTGCCTGACTATGTTGAGCCCAGTAAGGTTAAGATAACAACTATTTCCAATGGTGTCAAAATAGCCTCAGAAACATCAGCTAATCCTGCTGCCTCAATAGGGTTATATGTTGACTGTGGATCAATATATGAGACACCAATCTCATTTGGAGCCACACACCTTCTTGAGCGTATGGCCTTCAAGAGCACAATAAACAGGAGCTACCTACGCGTTATACGAGAAGTGGAGGCAATTGGTGGCAATGTGACAGCATCAGCCTCTCGGGAACAGATGGGGTACACCTTTGATGCTCTCAAAACTTATGTTCCTGAAATGGTAGAGCTTCTTATTGATTCTGTGAGGAACCCCGCATTCCTTGACTGGGAGGTCAGTGAACAGCTTGAAAAGGTGAAAGCTGAGATTGGAGAAGCTTCCAACAATCCTCAAGGCTTGCTTTTGGAGGCGCTTCACTCAGCTGGATATTCTGGGGCTTTGGCAAATCCTCTTTTAGCTCCAGAATCTGCAATAAACAGATTAGACAGCACAATTTTGGAGGAGTTTGTTGCTTTAAATTATACTGCTCCTCGGATGGTACTTGCGGCTTCTGGGGTTGAACATGAGGAACTGTTATCTGTTGCAGAACCACTTCTCTCTGACCTACCCAGTGTTCCTCGTCCTGAGGAACCTAAATCTGTGTATGTTGGAGGTGATTATCGCTGTCAAGCTGACTCAGGGAAAACACATTTTGCTCTGGCCTTTGAAGTTCCCGGTGGTTGGCATAAGGAGAAGGAAGCAATGACTTTGACAGTTCTTCAGATGCTAATGGGAGGAGGTGGATCTTTCTCTGCTGGTGGTCCTGGAAAAGGGATGTACTCACGACTATATCTTCGTGTCTTGAACACATATCCACAAATTCAGTCATTCTCTGCATTCAACAGTATCTACAATAATACCGGCTTATTTGGAATTCAAGCTACCACTGGCTCTGATTTTGTATCAAAAGCCATTGATATAGCAGCTAAAGAACTGGTTGCAGTTGCAACACCTGGACAAGTTGACCAAGTACAGCTAGATCGTGCCAAACAGACCACGAAGACTGCTGTTCTGATGAACTTGGAATCTAGAATGGTTGCATCAGAAGATATAGGTAGACAAATCTTGACATATGGAGAGAGGAAACCTGTGGATCATTTCTTGAAGGCTGTGGATGAGGTTACTTTGAAGGATATTGCTTCCATCACCCAGAAGCTTCTTTCTTCCCCTCTCACAATGGCATCGTACGGAGATGTTATTTTTGTACCAAGCTACGAAAATGTAAGCAGCAAGTTCCAATCAAAG
