# Supplementary material for: The Chloranthus sessilifolius genome provides insight into early diversification of angiosperms
Source: Nat Commun. 2021 Nov 26;12:6929. doi: 10.1038/s41467-021-26931-3 (PMC8626421; doi:10.1038/s41467-021-26931-3)
Supplement: Supplementary file 4 — Source Data [file 41467_2021_26931_MOESM4_ESM.zip › Fig. 3a, c, e and Supplementary Figure 12, 14, Phylogenetic tree/LCG_multi-species coalescent-based/group_1131_CDS.treefile]

(Aco_1:0.3150710037,(((Ash_1:0.2666429187,(Osa_1:0.1333587875,Osa_2:0.1486343808)100:0.1638084348)88:0.0277767152,(Egu_1:0.0520632313,Egu_2:0.0353111974)100:0.0651398410)99:0.0525900695,(((Atr_1:0.1688093857,((((Efe_1:0.0308766130,Efe_2:0.0218118669)100:0.0231062599,Nco_2:0.0171250067)100:0.0919600600,((Efe_3:0.0294863592,Efe_4:0.0325023089)100:0.0234973339,Nco_1:0.0204770453)100:0.0752436516)100:0.0752222086,(Out_1:0.1492048072,(Out_2:0.0789714713,Pab_1:0.1521246107)97:0.0378414576)100:0.1973185931)63:0.0308516894)96:0.0443598140,(((Cka_1:0.1007647390,Lch_1:0.1211192461)57:0.0079765374,Cka_2:0.1295922568)81:0.0147755812,Csp_1:0.1587958999)70:0.0074830367)68:0.0132876205,(Cde_1:0.0115432875,Cde_2:0.0309324083)100:0.2574515230)65:0.0128431696)95:0.0317134523,((Ppe_1:0.2367289376,Vvi_1:0.1139236377)99:0.0466049429,Vvi_2:0.1334362527)99:0.0405449554);
