# Supplementary material for: The Chloranthus sessilifolius genome provides insight into early diversification of angiosperms
Source: Nat Commun. 2021 Nov 26;12:6929. doi: 10.1038/s41467-021-26931-3 (PMC8626421; doi:10.1038/s41467-021-26931-3)
Supplement: Supplementary file 4 — Source Data [file 41467_2021_26931_MOESM4_ESM.zip › Fig. 3a, c, e and Supplementary Figure 12, 14, Phylogenetic tree/LCG_multi-species coalescent-based/group_1134_CDS.aln-0.2cln]

>Aco_1
ATG------------------------------------------------------------------------------------------CTAGACCTCCAGAAGACTTCCAAGTTTTTCAGGTTCAACTTAAGAGCACAATGTATTCTTCTTCTTGTGTGTATGGTGTGTTCTAGCCCTCCAGAAGACCCAGTCAAATGTTCATCACAAATG---TCCAATTGTACCATCACCAATTCCTATGGTGCATTCCCTGATCGAACCATATGTCGAGCAGCTGAAGTAATCTACCCCACGACCGAGAAAGAACTATTAGCTGCAGTAGCAAAAGCAACAATGAACAAGACGAAGGTAAAGGTGGTAACAAAATACTCTCATAGCATTCCAAAACTAGTTTGTCCCGACGGTGAAGATGGCTTACTCATAAGCACTCGATATCTAAACCGTACAATAGAAGTAAACGCACCGGCAATGACTATAACGGTGGAAAGTGGCATAACACTCAAGGAGTTGATTGAGCAGGCAGCAAATGCTGGTCTAGCATTGCCTTATACACCATATTGGTGGGGTCTAACCATTGGTGGACTATTAGGTACGGGTGCCCATGGTAGCACATTGTGGGGTACAGGAAGTGCAGTGCATGATTATGTGGTCGGGATTAGAATTGTTACTCCCGCAATGCCTAATGAAGGGTACGCCAAGGTTAGAAGTCTTGATAATAATCAACCTGATATGGATGCAGCCAAGGTGTCACTTGGAGTCCTTGGAGTCATTTCCCAGATTACTCTGAAACTGCAACCATTGTTCAAAAGGTCCATGAGATACTCAGCAAAAGATGACTCGGATTTGGGAGGTCAGGTCACCATTTTTGGCCAGCAACATGAGTTTGCAGATATAAGTTGGTATCCTAGCCAACATAAAGCAGTCTACCGAATTGATGATCGAGTTCCGTCTAATGTATCTGGCAGCGGTGTCAACGACTTCATTGGATTTCGGTCTACTCTTTCAGTCGCTCTGGCTCTGATAAGATCCTCAGAGGAGAGCCAAGAATCCACAAGCAATGCAAATGGAAAATGCATTAATGCAAAGCTAACTGCATCCACACTCATGTCTACTGGATTTGGATATTCAAACAATGGAGTTGTGTTTATTGGATATCCAATAGTTGGATACCAAAATCGGTTACAAGCCTCAGGATCATGTCTTGATAGCTTTAGAGATGGTCATATCACTGCATGTCCATGGGATCCCAGAGTCAAAGGAGAGTTCTTTCATCAAACAACCATTAGCATCGGCTTGTCAAACGTGAAATATTTCATTGAAGATGTTCAAAAGCTTAGGGACATTGAGCCTAAAGCTTTCTGTGGTGTGGAACTCTATAATGGTATACTAATGCGCTACGTGAAGGCATCAAGCGCTTACTTGGGTAAACAAGAAGACGGAGTGGATTTCGACATAACATATTATAGAAGTAAAAATCCAATGACCCCAAGACTTTATGAAGACATAATCGAAGAATTAGAACAAATTGCGCTGTTCAAGTATGGGGGGTTACCACACTGGGGGAAGAATCGTAACATTGCATTCGATGGTGTGATCAAGAAATATGAAAGAGCTAGAGATTTCTTGAAAGTGAAACAGAAGTATGATCCAATGAGGTTGTTTTCAAGTGAATGGACAGATCAAGTTCTTGGGGTA---AAAGGTAATGTGAATATAGTTAAGGATGGTTGTGCCCTTGAAGGGTTGTGCATTTGCTCAGAAGACACTCATTGTGCACCAGACAAGGGGTATGTGTGTAGACCAGGACAAGTGTACAAAGATGCAAGGGTCTGTACTCGGTTAGACTTTCACAGA
>Ash_1
---------------------------------------------------------------------------------------------ATGTCCATTCTCACCGCCGGC---GCGCAAGCCCTCGCCAGGGCGCTGCTCGCCGCCCTCCTCTTCGCCGCCGCTGCCCGCTCCAGCCCGCCGGAAAGCCCCATAAAGTGCGATTCCGGCAAC---TCCAACTGCACCATCACGAACTCGTACGGCGCCTACCCGGACCGGTCGACCTGCCGGTTCGCCCGGGCCGTTTTTCCTGCGACAGAGGCTGAGCTTGTTGCCGCCGTGGCTGCCGCGGTTCGGGAAGGTCGGAAGATGAAAGCGGCGACGAGGTACGCCCACAGCATCCCCAAGCTCTCCTGCCCCGGCGGCGACGAGGGAGTGGTCATTAGCACGAGGGAGCTGAACCACATCGTCGGCGTGAACTCGTCGGCGATGGAGATGACGGTCGAGAGCGGGGTGGTGCTCCGCGACCTGATCAAGGCGGCGGCTGGCTCTGGCCTGGCCCTTCTGTACGCGCCGTACTGGGCCGGAGTGACCGTCGGCGGGATCCTCGGCACCGGCGCACATGGCAGCTCGTTGTGGGGGAAGGGGAGCGCCGTACATGACTACGTAGTCGGCGCCAGAATAGTCACCCCAGCGTCGCCGGCCGAAGGCTACGCCGTCGTGCGGTCGCTCGACGCCGGCAATCCCGATCTGGATGCAGTGAAGGTGTCTCTCGGCGTGCTCGGGATCATTTCGCAGGTGACTTTAAAGCTTCAACCGCTCTTCAGCAGATCCGTCACTTACGTGAAGCGCAGCGACGCAGGTCTTGCAGCCGCGGCGGTAACCTTCGGCAGCCAGTACGAGTTCGCCGACATCAAGTGGTTTCCCGGCAGCCGCCAGGCGTTTTTCCGGCAGGACAGCCGGGCCTCCTCCAACGCCTTGGGCAACGGCCTCTACGACTACATCGGCTTCCGCCGCACCATCACCGCCGGCTTAGCCCTCGAGAGGACCACCGAGGAGACCTTGGAGGCGGTCGGCGACGCCGGCGGTAAGTGCACCGTAGCGCAGCAGATCAACGGGGCGCTGTCGGTCGCGGCATACGGGCTGACCAACGACGGAGTACTGTTCACCGGCTACCCGGTGGTGGGGAGCCAGCACCGAATGCAGACCTCCGGCGGGTGCCTGAAGGAGGCAGACGACGGTCTGCTCACCGCCTGCGCTTGGGACCCGCGGGTGAAGGGAAAGTTCTACCACCAAACGACGTTCACCGTCGCGCTGCCGAAGGTCAGAGACTTCATCGCCGACGTGCAGAAGCTCCGGGAGCTTCAGCCCAACGGCCTCTGCACCGTCGAGCTCTACGACGGGATTCTGCTGCGCTACGTCAGGGCATCGACGGCATTCCTCGGGAAGGAGGAAGACGGCATTGACTTTGACGTCACGTACTACCGGAGCCGCGATCCGTTGACCCCGAGGCTGTACGAGGACGTGCTCGAAGAGATCGAGCAGATGGCGGTCTTCAAGTACGGGGCGCTCCCGCACTGGGGGAAGAACAGGAACGCGGCGTTCGCCGGAGTCAACGCCAAGTACGCGAAGATGGGGGAGTTTCTGGCGGTGAAGGGAAGGTATGACCCACAGGGGTTTTTCTCCAGCGAGTGGACGGATCAGATACTGGGGATC---GCCGGGAGCCCGAAGATAGAGACGGACGGCTGCGCACTGGAAGGGCTCTGCGTTTGCTCCGACGACCGGCACTGCGCGCCGGCGAACGGTTATCTCTGCAGGCCCGGGAAAGTATACAAGGAGGCCAGAGTTTGCACACGTGTCAACAAC------
>Atr_1
------------------------------------------------------------------------------------------------------ATGAGAAAG------AAATGGCGTTTGGTTCTTTGGTGGCAATGTGTTTTGCCAATGGTTTTGAGGGCACGGGGAAGCCCACCAGACGACATCGTGAAATGCATGTCTGGCACAACGCAAAACTGCACGGTTACCAGTTCTTATGGCACATTTCCTGACCGCTCTGTTTGTCGAGCAGCCGAAGTTGTGTACCCAACATCGGAGCAAGAACTGGTGGCAGCGGTGGCCATGGCGGTGAAAAATAATCAGAAGGTGAAGGTGGTCACACGCTACTCACATAGCATCCCCAAGCTCGTGTGCCCCGATGGTAACACGGGCCTAGTAATCAGCACGCTGTTTTTAAACACTACGATACGAGTGGATCCAACCACAATGCTGATGATGGTGGAGAGTGGAGTGACATTGAGGGAAGTGATCCAGGAGGCGGCCACGGCAGGGCTGGCGCTGCCCTACACACCCTACTGGTGGGGACTTACAGTTGGCGGGATGCTCGGCACCGGGGCTCATGGTAGTTCATTGTGGGACAAGGGGAGTGCAGTCCATGATTATGTGGTGGGCATGAGGTTGGTCACGCCTGCAAGCCCACAAGAAGGTTACGCCAAGATTCGGTCGCTAAATCTGGATAATCCTCAGATGAATGCAGTTAAAGTTTCACTTGGTGTTCTTGGAGTTATATCTCAGGTGACACTAAAATTGCAACCCTTATTCATGCGATCCATCACCAACTCGTTGAGAAGTGACTTGGACTTGGAGGACATGGTGAGTAGCTTTGGGACGCAACATGAATTCGGGGACATAACGTGGTATCCGAGTCAGCGCAAAGTGCTTTACAAGGTGGATGACCGGGTCACTATGAATGCATCTGGTATTGGAAACATCGATTTTATGGGCTTTCGCTCCACACTTACCTTGGAACTGGTCCTCCTCAGGTCTAGTGAGGAGACTCAGGAGTTGACGCGAGATGCAGATACAAAATGCACCATGGCAAAGCTCCAAGTTGCCACACTTGTGAACACTGGTCTGGGATATAAGAACAACGACGTAAGCTTCACTAGTTACCCTGTCATCGGTAGCCATCACCGTCTCCAAGCCTCGGGTGGCTGCCTCGACAGTCCCCGCGATGCACTGCTCTCAGCATGCCCGTGGGATCCAAGAGTGAAGGGAGAGTTCTTCCACCAAACAACAATCAGCATAGGGCTCTCAAATGCCAAGGATTTCATAATAGACGTGAAGATGCTAAGAGACATGGTGCCCAAGGGCTTGTGTGGAGTGGAGCTATATAATGGGATCCTTATGCGCTATGTTAAGGCCTCAAGTGCTTACTTAGGCAAGCAAGAGGACGCCATTGATGTGGATATCACTTACTACAGGAGCAAAGATCCTATGAAGCCTAGGCTATATGAGGATGTGGTAGAGGAGATAGAACAAATGGCACTGTTTAAGTATGGGGGTTTGCCGCACTGGGGGAAGAATAGGAATTTGGCCTTTGATGGGGTGATGAGGAAGTATGCAATGGGTGGTGAGTTTTTGAAGGTGAAGAAGAATTATGATCCCATGGGGTTGTTCTCTAGCGAGTGGACCGACCAAGTGTTAGGAATC---AATGGTGGAGTGAGCGTGGTGAAGGAGGGGTGTGCGCTAGAAGGCCTTTGCATTTGTTCACAGGACATTCATTGTGCCCCCGCCAAACAGTACTTTTGTCGGCCTGGTAAAGTTTATAAGGATGCTCGAGTGTGCACACGAATC------------
>Cde_1
---------------------------------------------------------------------------------------------------------------------------------------------------------------------------------------------------------------------ATG---TCAAATTGCACTGTCACCAATTCCCTTGGAGCTTTCCCTGACCTGAGTATTTGTCGTATTGGAGGTGTCGTTTATCCAACTTCGGAAGACGAAGTCGTTGCCGCCGTAGCTAATGCTGCAAAGATTAATAGAAAGATAAAGGTGGCAACAAGATATGGGCATAGCATGCCTAAACTTGTTTGTCCTGGAAAAGAAGATGGACTTGTCATAAGCACAAAATCCCTTAACAAGATCCTGAATATTAATACAAAGGCTCGAACAATGACTGTCGAGACCGGAGTAATTTTAAGAGATTTAATTCAGGAGGCAGCAAAGGCTGGATTAGCGTTACCATACACACCCTACTGGTGGGGATTAACAATAGGTGGAATGCTTGGAACGGGTGCTCATGGCACTTCCTTTTGGGGGAAAGGAAGTTCTGTTCATGACCATGTCGTGTCCATGAGAATCGTAACTCCAGCGAGTTCTAAAGAAGGGTTTGCCGTGGTTCGATCGCTTGATAAGAATCACCCACACATGAATGCCGTGAGAGTTTCACTAGGTGTTCTTGGCGTTATTTCTCAGGTAACTTTTGAACTGCAACCACTGTTCAAGCGATCGCTAAGTCATATAATGGCAGATGATGCTGACTTGAGAAACAAAGCATTATCTTTTGGTTTTGAGCACGAATTTGGTGATATTAAATGGTATCCGAGTCAAAAGAAAGCAGACTACCGAGTTGATGATCGAGTTCCCATTGACACACCCGGGGATGGAAGAGTAGACTATATGTCATATCGAGTGCTACCAGTATCACAGTCTCTCTATGTAAGACAATCAGAGGAACTGCGCGAGGAAAAAAGTGACGGGGATGGCAAATGTAGGGATGCAGAAGGAATAATTGGAGTTTTGTCCTACTTGGCCTACGGTTTTACCAACAATGGATCAGTTTTTACACAATATCCGGTCGTTGGTTTTCAAAACCATCTTCAAGCTTCCGGTGCCTGCATTGACAGTCCAGAAGACGGGCTGAGTACGGCTTGCCCTTGGGATCCTCGAATCAAAGGAATATTCTTTCATCAAACCAGCTTTAGCATCGCTTTGAATAAATCTAAGGACTTCATCCAAGAAGTACAAAAGCTTAGAGATATAGACCCCAAAGCATGGTGTGGCCCAGATCTTGATACCGGTATTCTTATTCGCTTTGTGAAGGGATCGCCAGCTTATTTAGGGAGACCAGAAGATGGGTTAGATTTTGATATATCATATTACAGAAGTAGAGATCCTCTGCAACCTAGACTTTATGAGGACATATTTGAAGAAGTCGAACAGATGGCTATGTTCAAATATGGTGCATATCCACATTGGGGAAAGAACCGAAACGTTGCTTTTAATGGTGTAATCAAGAAGTTTCCTAAAGCTTCAGAGTTTTTAAAGGTGAAGAATTTATACGATCCAAATGGGTTATTCTCTAATGACTGGACAGATCAACTTTTAGGTCTC---AAAGATGACATCAACATCATCAAGGAAGGATGTGCTCTAGAAGGTCTATGTATTTGCTCCGAGGACATCCATTGTGCTCCGTCCAAAGGGTATTTCTGTAGGCCGGGAAAAGTGTATACCGATGCGCGAGTTTGCACGAAAGTCCGTAGTCTC---
>Cde_2
---------------------------------------------------------------------------------------------------------------------------------------------------------------------------------------------------------------------ATG---TCAAATTGCACCGTCACTAATTCCTTTGGAGCTTTCCCTGACCTGAGTATTTGTCGTATTGGAGGTGTTGTTTATCCGACTTCGGAAGACGAAGTCGTTGCCGCCGTAGCTACTGCTGTAAAGATTAATAGAAAGATAAAGGTGGCAACAAGATACGGGCATAGCATGCCTAAACTTGTTTGTCCTGGAAAAGAAGATGGACTTGTCATAAGCACAAAATCCCTTAACAAGATCCTGAATATTAATACGAAGGCTCGAACAATGACAGTCGAGACCGGAGTAACTTTAAGAGATTTGATTCAGGAGGCAGCAAAGGCTGGATTAGTGTTACCATACACACCCTACTGGTGGGGACTAACAATAGGTGGAATGCTTGGAACTGGTGCA---------TCACTTCTGGGAAAAGGAAGTTCTGTTCATGACCATGTCGTGTCCATGAGAATCGTAACTCCAGCGAGTTCTAAAGAAGGGTTTGCCGTGGTTCGATCGCTTGATAAGAATCACCCACACATGAATGCTGTGAGAGTTTCACTGGGTGTTCTTGGTGTTATTTCTCAGGTAACTTTTGAACTGCAACCACTATTCAAGCGATCACTAAGTCATATAATGGCAGATGATTCTGACTTGAGAAACAAAGCATTATCTTTTGGTTTTGAGCACGAATTTGGTGATATTAAATGGTATCCTAGTCAAAAGAAGGTAGCTTATCGAGTTGATGATCGAGTTCCCATTGATTCACCCGGGGATGGAAGATTAGACTACATGGGATATCGAGTAATACCAGTATCACAGTCTCTCTATGTAAGACAATCAGAGGAACTGCGTGAGGAA------------------------------------------------------------------------------------------------------------------------------------AAAGCTTCCGGTGCCTGCATCGACAGTCCAGAAGACGGATTGACTACGGCTTGCCCTTGGGATCCTCGAATCAAAGCTGTATTCTATCATCAAACCAGTTTTAGCATTGCTTTGAATAAATCTAAGGACTTCATCCAAGAAGTACAAAAACTTAGAGATATAGATCCCAAAGCATGGTGTGGCCCAGATCTTGATACCGGTATTCTTATTCGCTTTGTGAAGGGATCACCAGCTTATTTAGGGAGACAAGAAGATGGGTTAGATTTTGATATATCCTATTACAGAAGTAGAGATCCTCTGCAACCTAGACTTTACGAGGACATTTTTGAAGAAGTAGAACAGATGGCTACGTTCAAATATGGTGCATATCCACATTGGGGAAAGAACCGAAACGTTGCTTTTAATGGTGTAATCAAGAAGTTTCCTAAAGCTTCAGAGTTTTTGAAGGTGAAGAATTTATACGATCCAAATGGGTTATTCTCTAATGACTGGACCGATCAACTTTTAGGACTC---AAAGATGGCATAAACATCATCAAGGAAGGATGTGCTCTAGAAGGTTTATGTGTTTGCTCCGAGGACATCCATTGTGCTCCGTCCAAAGGGTATTTCTGTAGGCCGGGAAAAGTGTATACTGATGCGCGAGTTTGCACGAAAATCCTTAATCTC---
>Cde_3
---------------------------------------------------------------ATGCTAATCGGTATCCAGAGGACAAAAGTAATGTTTTTCATGAAAGAG---------TGGATTCATCTTTCCACATTGCTCTTTTCATTTCTCTTTGTTATTCTTGTACAATCCAGTCCGCCTAGAGAGGCAATATCATGTTCATTAAATTCT---TTAAACTGCGAAATATCGAACACTTATGGAGCTTTCCCAGACAGAAGTATATGTAAAGCAGGTGAAGTCATTTATCCTGAAACTGAAGAAGAACTCGTCTCGGTCGTGGCGAAAGCCTCCATGGAAAGACGGAAAATCAAGGTCGCTACAAGGTTTTATCACAGTGTCCCCAAGTTATCTTGTCCCGGAAATGATAACGGGCTTGTAATCGGCACTAAATTACTCAATAAAATAGTAAAGATCGATTCCTCGACTATGACAATCACCGTAGAACCAGGTGTTACACTGAAAGAGCTTATAGAAACAGCGGAAGTCGCAGGTTTGGCAATACCGAATACACCTTATTGGTGGGGTTTAACCATAGCCGGTCTTCTATCGACTGGTGCACATGGTAGCTCTTTGTGGGGAAAGGGAAGCTCCGTTCATGACTACGTTGGGTCTTTTCGTATAGTTACTCCTGTG---------GACGACGGTGCTATCGTCCGGATAATTGACAGAAATCATTCCGACTTCAATGCTGTTAAAGTTTCTCTGGGCGTTCTTGGTGTTATCTCTCAGATTACTTTAACGTTAGAGCCAATGTTTAAGAGATCCATCACGAACGTGATGGATGATGATAAAGATTTAGCCGAGCGAGCTGAAAGATTCGGATTTGAACACGAATTTGGTGACATAACGTGGTATCCTTCACTAAGAAAGGCGGTGTACAGAGTAGATGATAGAGTTGATCCTAATTCTCCCGGCAATGGCCATGTGAATTACTATCCATTCGTGTCATCACCTTCATCGAACTTAACTGCCATGAGAAAAATAGAGGAAAGTCAAGAAATACGGAAGGATGTAAAGGGAAAGTGCGTCACAGGAAAATTAGCCACACAACTTGTAGAAACACTCAGCTTTGGATTCACAAACAACGGCGTCCTTTTCACTGGATACCCGGTGATCGGCTTTCAAAGTCACCTCCAAGCATCCGGGCAGTGTTTTGTCAGTCCGCCAGACGGTCTTGCTACGGTATGCAGTTGGGACCCAAGAATCAAAGGTGCATTCTTCTATCAAACGGGCATCAGCATCGCATTGACAAAGGTAAAAAGCTTCATACAAGACTTGGAAAAATTAAGAGATCTATTACCGGATTCTATGTGTGGAATAGAGTTCTATACTGGAATTCTCATGCGCTACATCAAAGCCTCACCAGCTTATTTGGGTAAGGAAGAAGACTGTATAGAGTTTGACATGAGTTATTATAGGAGTCGAGATCCAACGAAACCAAGATTGTATGAAGATGTTTTGGACGAGATGGAACAGATAGCCATATTCAAATATGGTGGATTACCGCATTGGGGAAAGAATCGAAATGTGGCTTTTCATGACGTCATTAAGAAGTACAGTAAAGCACAGGAGTTCTTGAAGGTGAAAGAATCATATGATCCATATGGGCTGTTCTCTAATGAATGGACAGATCAGATTCTAGGATTG---ACAGATGGATTGAATATTGTTAAAGAAGGTTGTGCGTTAGAAGGCATCTGCATCTGTTCCGACGATATTCATTGTGCTCCTCGAGAAGGGTATTTCTGCCGGCCGGGAAAAGTGTACGCAGAGGCCAGGGTGTGTACTAGTATAGTA---------
>Cka_1
---------------------------------------------------------------------------------------------------------------------------ATGGGTATTTTCTGGTGGCCATGCCTACTATTGCTGTTAAATTTGGTGGAATGTAGTCCCCCTGAGGATCCAATTATGTGTTCATCCAAGACA---ACAAATTGCACCATCACGAATTCATATGGGGCATTCCCCGATCGAAGCATATGTCTTGCCGGCGAGGTGGTTTATCCCACCTCCGAAGCAGAGCTCATTGCAGCGGTCGCAAAGGCAACAATGAGTAAGAGGAAGATGAAGGTGGCGACACGCTATTCACATAGCATAACAAAGTTGGCATGTCCTGGTGGGGATGATGGGCTGCTCATAAGCACCCGATATCTTAATCAAATGCTGAGCGTCAATGCATCGACGATGCTGATGACGGTAGAGAGCGGTGTGACCCTGAGGGAGGTGATAGATGAGGCGGCGAAGGCCGGGCTGGCACTACCTTATACACCATATTGGTGGGGCTTGACAATTGGTGGCCTTATGGCCACTGGCGCGCATGGAAGCACTTTGTGGGATAAGGGAAGCGCTGTTCACGACTATGTCGTGGGAATTAGAATTGTCACTCCAGCCACAGCAAGTGAGGGCTACGCCAAGGTTCGGTTAATTACTAGTAACCATCCTGATATGAATGCAGTTAAGGTTTCATTAGGGGTGCTTGGAGTTATTTCACAGGTTACTCTTAAATTGCAACCCCTCTTCAAACGGTCCATTACCAATTTGGTTAGAAATGACTCGGACTTGGGGGACCAGGCCACCAGCTTTGGCAATCAACATGAGTTTGGGGACATGATATGGTACCCCAGCCAACGGCGGGTCATCTATCGGATCGATGATAGGGTCTCATCTGATGCCACAGGGAACGGTCGCAATGACTTTATAGGATTTCGTTCTACATCAACACTTGCACTGGCGTTGGTTAGGTCTACAGAGGAGAGTCATGAAGCAACCAACAATGCCCGCGGGAAGTGCACCGATTCGAAGACGACCGCATCAGTGCTCATGACAGCTGCTTATGGATTGACGAACAATGGCATCTTGTTCACTGGCTACCCCGTCGTTGGGAATCATAACCGTCTACAGTCCTCAGGGACCTGCCTAGATAGCCTAGAGGACTGGCGCCTCTCTGCCTGTCCATGGGATCCTAGAGTGAAGGGGGAATTCTTCCATCAAACAACATTCAGCATTGGGCTATCCAATGTGAAAAACTTCATCCAAGATGTTCAAAAGCTAAGGGACTTAGTACCAGATGCTCTCTGTGGGGTAGAGCTCTACAATGGGATCCTAATGCGATACGTTAAGGCCTCGGAAGCTTACTTAGCCAAACAAGAAGATGGATTAGATTTTGACATCACTTATTACAGAAGCCATGATCCAATGGCTCCTAGGCTCCATGAAGACATACTAGAAGAAATTGAGCAGATGGCACTCTACAAGTATGGTGGGTCACCTCATTGGGGAAAGAATCGCAACATTGTATTCGACGGCGCAATCAAGAAGTACAGTAAGATTAGAGCATTCTTGAAGGTTAAACAGGCATATGATCCATCAGGATTGTTTTCGAGCGAGTGGACCGATCAGGTACTTGGGATA---CAGGGGAGGCCCATTATAATTAAGGAGGGTTGTGCATTAGAAGGGCTGTGCATATGCTCGGAGGCTCTGCACTGTGCTCCAAAGAAAGGGTACTATTGTCGTCCAGGAAAGCTGTACAAGGATGCCAGGGTGTGTACAAGTTCAACAAGCTCTGTT
>Cka_2
ATGTCCTTCTATCAAGTCTGTGAAGAT---GTGAAAGATGGAGGCACAGCATGCTTAATCACAATGTTTGCCAACATAGCCACCACTCTCTCACTCAAAGAAATGGCACTA---------CTGATGAATATTTTCCGGTTGAATTGCATGGTTCTGCTGTTCTGTTTGGTGAGTTGTACCCCACCTGAAGAACCAATCAAGTGTTCCTCCAAGACA---ACAAATTGCACGGTCACGAATTCTTATGGCATGTTCCCCGACCGGAGCATATGTCGCGCAGGCGAGGTGGTCTATCCCACCACTGAAGAGGAGCTGGTCGCTGCGGTGGCCAAGGGGACGAAGAGCATGAGGAAGATGAAGGCAGCGACTCGCTATTCACATAGCATAACAAAGTTGGTTTGTCCTGGAGGAGATGATGGGCTGCTCATAAGCACCCTTTATCTCAATCGAACATTGAGCATTGATGCGAAGGCTATGGAAATGTCGGTGGAAAGCGGCGTGACACTGAGGGAGATGATAGATGGGGCTGCAAAGGCCGGGCTGGCGCTACCTTATGCCCCATATTGGTGGGGCTTGACCATGGGTGGCCTTATGGCCACTGGTGCACATGGAAGCTCTCTCTGGGGCAAAGGAAGCTCTGTTCACGACTACGTTGTAGGCCTCCGAATTGTCACTCCGGCCACTGCAAGTGAGGGTTATGCCAAGGTTCGGACAATTACCAGTGACCATCCTGATATGAATGCAGTGAAGGTTTCATTAGGGGTCCTTGGAGTCATTTCCCAGATTACTCTGAAATTGCAACCACTTTTCAAGCGATCCATTACCAATCAGGTGACAGACGACTCGGATTTGGGGGACCAGGCAGTCAACTTTGGCAATCAACATGAGTTTGCTGACATGATATGGTACCCCAGCCAGCGACAGGTCATCTACAGGATCGACGATCGGGTCTCATCCAATGCATCAGGGAATGGTCGAAATGACTTCATTGGATTTCGCTCCATGCTGACACTGGCATTGGCATTGGTAAGGTCCACAGAGGAGACTCATGAAGCATTGAATGACGCTAGTAGCAAGTGCATTGATGCAAAGGTGACAATATCCTTTCTCATGACTGCGGGTTATGGATTCATGAACAATGCCCTGTCGTTCACAGGATACCCTGTCGTGGGGAACAATAACCGTCTACAATCCTCAGGGAGCTGCCTAGATAGCCCCGAAGACGGACTCCTATCAGCATGTCCATGGGATCCTAGAGTGAAGGGCGAGTTCTTCCATCAAACAACAGTCAGCATTGGGCTATCCAAAGTCAAAAGCTTCATTCAAGATGTTCAAAAGCTTAGAGACATGGACCCAAATGCTCTTTGTGGTGTCGACCTCTACCTTGGGTTCCTAATGCGATACGTCAAGGCCTCAGACGCTTACTTAGCTAAACAAGAAGATGGCGTAGATTTCGACATCACTTACTATAGAAGCAAGGACCCCATGAATCCTAGGCTCAATGAGGACATACTAGAAGAGATTGAGCAGATGGCAATCTTCAAGTATGGGGGGTCCCCACACTGGGGGAAGAATCGTAACCTTGCGTTTGAAGGGGCAACCAAGAAGTATAGTAAGATTGGAGAGTTTTTTAAGGTGAAAGAGGCTTATGATCCATCTGGGCTGTTTTCCAGTGAGTGGACTGATCAGGTCCTTGGTATA---AAGGGTAGGCCTACTATAATTCAGGAAGGTTGTGCACTTGAAGGGCTGTGCATATGCTCAGAGGACTTGCATTGTGCCCCAAAGAAGGGCTACTACTGTCGTCCAGGTAAGGTGTACAAAGATGCAAGGGTGTGTACACGTTTAGTAAGCTCTGCT
>Csp_1
ATGAACATTGATGAAGCCTGTAGGGAGCCAGCTGTCGACGGGTCGCCATCAAGCCTTGAAACCTGGTTCATGGAACCACCTTTCTCATCTGATTTGGAGAGAGGAGAGAGGGGTCATTATCACAAGATTTCCCAATTTGCACATGTATGGGGAATTGTCTTATCTACTGTGAAATGTAGCCCGCCAGAGGATCCCATAAAATGCTCTTCCCAGGCG---GCCAACTGCACCATCGCAAATTCCTACGGAGCTTTTCCTGATCGAAGCATATGCCGAGCAGGTGCCGTGGTTTATCCCACCACAGAAGAAGAACTTGTGGCAGCAGTCGCAAAAGCCTCGATGGCTAAGAGGAAGATGAAGGTGACCACTCGATATTCGCACAGCATTACTAAGCTGGCTTGCCCTGGAGGAGATGATGGGCTTCTCATTAGCACGCGCTATCTCAACCGCACATTGAGTGTTGATACTTTGGCGATGCTTATCAGTGTGGAGAGCGGGGCGACACTTAGGGAGATCATTAATGAAGCGGCCAAGGCAGGGCTAGCTCTGCCTTATTCGCCTTATTGGTGGGGTTTAACCATAGGCGGCCTTCTGGGTACAGGTGCTCATGGTAGTTCCTTCTGGGGCAAAGGCAGCTCAGTTCATGACCATGTTGTCGGGCTACGAATTGTCACGCCCGCCTCACCCATTGAGGGCTTCGCCAAGGTCCGATCATTGGGTAATGATCACCCTGACATGAATGCTGCTAAGGTTTCTTTAGGAGTCCTTGGAGTTATCTCACAGGTCACTCTAAGACTGCAACCCCTCTTCAAACGGTCCATTACTCATTTGGTAACCAACGACTCTGAATTGGGGGACAATGCAGTTAGCTTTGGAAATCAACATGAGTTTGCAGACGTCACCTGGTACCCTGCTCAGGGCAGAGCAGTCTACCGGATCGATGATCGAGTCTCCTCCAATGCATCAGGCAATGGGCTTAACGACTTTACAGGATTCCGCTCGACATCAACATTAGTATTGGCATTAATTAGAGCAACAGAGGAAGGCCATGAATCTAGTGGGAATGCCGAAGGGAAATGTGGCGATTCAAAGGTAACCATTTCAACCCTCATGACTGGAGCATATGGGTTCACCAACAATGGCATCCTCTTCACGGGCTACCCAGTAGTTGGCTACCATAACCGTCTTCAATCCTCTGGAAGCTGCCTAGATAGCCTAAAGGACGCCCACTTATCAGCCTGTCCTTGGGACCCAAGGGTTAAGGGCCAATTCTTTCATCAGACCACCATCAGCATTGGGGTTTCCAATGTGAAAAGCTTTATTCTACAAGTCCAGAAGCTCAGAGATTTGGCACCCAAGGCTCTTTGTGGTTTGGACCTCTATAATGGGATTCTGATGCGATATGTAAAGGGGTCTAGCACTTACTTAGGCAAACAAGAAGACGCGGTGGATTTCGATATTACTTACTATAGAAGTAATGACCCCATGAACCCTAGGCTGTATGAAGACATATTTGAAGAAATTGAGCAGCTAGCACTCTTCAAGTATGGAGGCCTCCCACACTGGGGAAAGAATCGTAACCTTGCGTTTGATGGCGTAATAAAAAAGTACGACAAGCGAGAAGCTTTTCTGAAGGTTAAAGCGCTATATGATCCTTTAGGGCTGTTCTCTAGCGAATGGACCGATCAGATTCTTGGGTTA---ACGGGTGGAGTGACCATAATTAAGGAGGGCTGTGCCCTAGAAGGGCTGTGTGTATGCTCAATGGACCTGCATTGTGCCCCAGAGAAGGGCTACTTCTGCCGCCCTGGTAAAGTCTATACAGATGCAAGGGTATGTACACGTTTAAGCAGGCGT---
>Efe_1
---------------------------------------------------------------------------------------------ATG---------------------ATGGCAACCTTCTTTATAAAGCTTCTTGTTGTGGCCCTTGCGTTTCACACCTCTTCTGGCAGTCCTCCGGGTCCGGTCGTCAAGTGTTCGACTGGGTCCTCAGGGAGCTGTACTGTGACGAATGCTTACGCCACGTTTCCGGACAGATCGGCCTGCTCGGGGCTGGAGGTAGTGTACCCTGCTTCTGAGCAGGAGCTGCTGGCAGTGGTGGCGAAGGCGACGAAGAAGAATCAGAAGATGAAGGTGTCGACGCGCTACTCACACAGCATCCCCAAGTTGATTTGTCCCGGTAGCACCGGCGGCCTCATCATCAGTACCAACTATCTGAACCGCACCATCGCCGTCGACTCGTCGGCCATGACCATTACGGTTGAGAGCGGCGTGACGCTGAGGGATGTCATAGACATGGCGGCCAAGGCGGGTTTGGCGCTGCCTTACGCGCCATACTGGTGGGGGCTGACAATGGGCGGGCTGCTGGGAACGGGCGCCCATGGCAGCTCTCTCTGGGGGAAGGGCAGTGCCGTGCATGACTTCGTTGTGGGGATGAGGATAGTTACGCCAGCCTCGGCGGAGAATGGATATGCAGCGGTTCGGTCTCTCACGGCCGGCGACAAGGAGTTGGATGCTGCCAAAGTCTCATTGGGTGTGCTTGGCGTCCTCTCACAGGTGACGTTGAGATTGGAGCCGATGTTCAAGAGGTCGATCACGATAATGGAAAAGGACGACTCGGACCTGGAGAGCACCGCGGTGCCGTTCGGCGGGCAGCACGAGTTCGGGGACATCACGTGGTACCCGGGACAGAAGAAGGCGGTTTATCGGGTGGACGACCGCGTCTCCGTCAACTCCTCCGGCAACGGACGCATGGACTTCATACCCTTCCGCTCTACACCTACCGTAGCCGTCGAGCTCACCAGAGTAACAGAGGAAGCACTCGAGGCCACACAGAATTCGGATGGCAAGTGTGTTTCATCCAAACTATTGACATCGACTCTGCTGGCCACTGCTTATGGCTTGACCAACAATGGACTCATCTTCACCGGTTACCCCGTGGTGGGATTCCACAATCGCCTGCAGGGCTCTGGTACTTGCCTTGACAGCCTAAATGACGGCCTTCTCTCGGCATGTGCCTGGGACCCAAGAATTCATGGCGAATTCTTTCACCAGACCACATTTAGCATCGGTTTATCCAAGGTTGGTGCATTTTTATCCGATGTGAAGAAGCTCAGGGACTTGGATCCTGAGTCCCTGTGTGGCGTTGAGCTCTACAATGGCATACTGATGCGCTACGTCAAGACATCGACCGCTTACTTGGGCAAGCAAGAAGATGGGATCGATTTCGACATCACCTATTACAGAGCTAAAGATCCCCTGACGCCCAGGCTACATGAAGACGTGCTCGAGGAGATAGAGCAGATGGCATTGTTCAAATATGGTGCGCTTCCTCACTGGGGGAAGAACAGAAACATTGCCTTTGATGGTGTGATGAAGAAATACTCTAATACTAATGAGTTCTTGAAGGTGAAAAATGCGTATGATCCTTTGGGCTTGTTCTCTAATGAATGGACAGATCAGGTACTTGGGATC---CAAGGGAATGTCACCATTGTCAAAGAAGGGTGTGCCCTGGAAGGGTTGTGTATATGTTCTGAAGATGCGCACTGTGCACCCAACAAGGGATACCTCTGCCGCCCAGGCAAGGTTTATACAGATGCAAGAGTGTGCCGAAAGGTGACC---------
>Efe_2
---------------------------------------------------------------------------------------------ATG---------------------ATGGCAACCTTCTTTATAAAGCTCCTCGTTGTGGCACTTGCGTTTCACACCTCCTCTGGCAGTCCACCGGACCCGGTTGTCAAGTGTTCGACTGGGGCTTCAGGGAGCTGTACTGTGACGAATGCCTACGCCACGTTTCCGGACAGATCGGCCTGCTCGGGGCTGGAGGTGGCGTACCCTGCTTCTGAGAAAGAGCTGCTGGCAGTGGTGGCGACGGCGACGAAAAAGAAGCAGAAGATGAAGGTGTCGACGCGTTACTCCCACAGCATCCCCAAGTTAGTCTGTCCCGGTGGCACCTCCGGCCTCATCATCAGCACCAACTATCTGAACCGCACCATCGCCGTGGACTCGTCGGCCATGACCATTACGGTTGAGAGCGGCGTGACGCTGAAGGATCTCATAGACACGGCGGCCAAGGCGGGTTTGGCGCTGGCTTACGCGCCATACTGGTGGGGGCTGACCATCGGCGGGCTGCTGGGAACGGGCGCCCACGGCAGCTCCTTTTGGGGGAAGGGCAGTGCCGTGCATGACTACGTTTTGGGGATGAGGATGGTGACGCCTGCCACGGCCGAGAACGGGTACGCAGCGGTTCGGTCGCTCACGGCCGGCGACGCAGAGTTGGATGCCGCCAAAGTCTCGTTGGGTGTGCTTGGAGTCCTCTCACAGGTGACGTTGAGATTGGAGCCGATGTTCAAGAGGTCGATCACGATAGTGGAAAAGGACGATTCGGACCTAGAGAGCAGCGCGATGCCCTTTGGCGAGCAGCACGAGTTCGGGGACATCACATGGTACCCGCGACAGAAGAAGGCGGTCTATCGGGTGGACGATCGCATCTCCGTCAACGCCTCCGGCGACGGACGCATGGACTTCATACCCTTCCGCTCCACACCTACCGCAGTCGTCGGGCTCAACAGAATAACAGAGGACGCACTAGAGGCCATACAGAATTCGGATGGCAAGTGTGTTTCATCCAAACTATCGACATCGACTCTGCTGGCTGCTGCTTATGGCTTGACCAACAATGGACTCATCTTCACCGGCTACCCTGTGGTCGGATTCCACAATCGCCTGCAGGGTTCTGGCAGCTGCCTTGATAGTTCAAATGACGGCCTTCTCTCGGCATGTCCCTGGGATCCAAGAATTTATGGCGAATTCTTTCACCAGACCACATTTAGCGTTGGTTTATCCAAGGTTGGTGAATTTTTATCTGATGTGAAGAAGCTGAGAGACTTGGATCCGGAGTCCCTGTGTGGCGTTGAGCTCTACAATGGCATACTGATGCGCTACGTCAAGGCTTCGACCGCCTACTTGGGCAAGCAAGAAGATGGGATCGATTTCGACATCACCTATTACAGAGCGAAAGATCCGTTGACGCCCAGGCTTCATGAAGACGTGCTCGAGGAGATAGAGCAGATGGCACTGTTCAAATATGGCGCGCTTCCTCACTGGGGCAAGAACAGAAACATTGCCTTTGATGGTGTGATGAAGAAATACCCTGATGCTAGCGAGTTCTTGAAGGTGAAAGATGCTTATGATCCTTTGGGCTTGTTCTCTAGTGAATGGACGGATCAGGTACTTGGGATC---CAAGGGAATGTCACCATTGTCAAGGAAGGGTGTGCCCTAGAAGGGTTGTGTATATGTTCTGAAGATGAGCACTGTGCACCCAACATGGGATACTTCTGCCGCCCAGGCAAGGTCTTGGTGGAAGCAAGAGTGTGCAGGAAGTGGTCC---------
>Egu_1
---------------------------------------------------------------------------------------------ATG------CTAGAAGCTGGG---CTAGCAAGTGCTTTCCTCCTATTGGAATGTCTC---CTATTGATCAATCTTTCAACCTCTAGCGCTCCCCCGGATCCGATAAGGTGCTCGCCGGGCACC---GGCAAATGCAACATCACCAACATCTACGGCACCTTCCCCGACCGGTCGACATGTCAAGCAGCAGCTGCAGTCTATCCAACCTCCGAGCAAGAGCTCGTCGCGGCGGTGGCGAAGGCCGCCGCCGGCAAGAGGAAGATGAAGGTGGCGACACGCTACTCCAATAGCATCCCCAAGCTGGTTTGTCCCGGAGGGGATGAGGGGGTCATAATTAGCACGAGATATCTTAATGGCATTGTGAGCACCGACGTGGAGATGAAGAGGATTACGGTAGAGAGTGGGGTGACGCTGGAGGAGTTGATAGAGGCGGCGGCGAAGGCCGGGCTTGCCCTGCCTTACGCGCCCTACTGGTGGGGGGTGACGGTCGGCGGGATGCTATCGACGGGGGCTCACGGGAGTTCTTGGAGGGGGAAGGGGAGCGCCGTTCACGAGTACGTCGTGGGGGTTAGATTGGTCACGCCGGCTTCGGCCGGCGAAGGCTACGCGAAGGTTCGGGTGCTGGACGCCGGGGACCCTGAGATGGATGCGGCCAAGGTTTCACTGGGGGTGCTTGGAGTTATCTCGCAGGTCACCTTGGAGTTGCAACCACTTTTCAAGCGATCCATCACCTTTCTAAAGCGTGACGACTCGGACCTAGCAGAGAAGACAGCAACCCTCGGCAACCAGCACGAGTTCGCCGACATGTCATGGTACCCAGGCCACGGCAAAGTCATCTACCGGATAGACGACCGTGTCCCCTCCAATTTCTCCGGCAATGGCCTCAACGACTTCATCGGATTCCGGTCCACGGCGACACTACTACTGGGCATCAACAGATTAGCAGAGGAGACCCTGGAAGCCACAGGCAATGCTGAAGGCAAGTGCATCGATTCAAAGCTTACAACAACGACAATTTCCATAGACAACTATGGGTTTAAAAATGATGGCGTTTCCTTCACTGGTTATCCAGTGGTTGGCTACCAGAACCGGTTGCAGTCCTCAGGGAGCTGCCTCGATGGACCGGAGGACGCCCTCCTCACTGCTTGTCCATGGGACCGAAGAGTTAGGGGGGAGTTCTTTCACCAAACAACTTTTAGCATTGGATTGTCAAGGGTCAAGGACTTCATCCTCGATGTACAGAAGCTCAGGGACCTCAACCCCAAAGCTCTGTGTGGCGTCGAGCTCTACAATGGCATCCTCATGCGCTTCGTAAAGGCTTCGTCGGCGTGCTTGGGCAAGGAAGAGGACTCACTAGATTTCGATATCACCTATTATAGGAGTCATGACCCCATGGCTCCAAGGCTTCATGAAGACTTGCTTGAGGAGATCGAGCAGATGGCATTCTTCAAGCATGGAGGCTTGCCACACTGGGGGAAGAATCGAAACATTGCATTCGATGGAGTGATCGATAAGTATGCGAAGGGGGGAGAGTTTCTGAGGATTAAAAGTCTCTATGATCCTGAAGGACTGTTCTCGAGCGAGTGGACCGATCAAGTTCTTGGTGTC---AATGGGACAACAAGAATCATCAAGAAGGGTTGTGCCTTGGAAGGTCTATGCATATGCTCGGAGGACATCCATTGTGCACCAGAGAAGGGATATTTTTGCCGTCCTGGTAAGGTGTACAAGGATGCCCGGGTATGCACCAAGAAT------------
>Lch_1
------------------------------------------------------------------------------------------------------ATGGCACAT---------------------CTCAAGTGTCTCTTCCTGTCTCTGTTGGTGTGTATGGTATGGTGCAGCCCACCCGAAGACCCGATCCAATGTTCATCATCGACG---ACGAATTGCACCATCACCAATTCATACGGTGCATTTCCTGATCGGGCCATATGCCGTGCCGGCGAATTGGTCTACCCCACCAACGAAGCCGAGCTCACGGCTGCAGTGGCAAAGGCCACGATGAATAAGAGGAAGATGAAGGTTGCCACTCGCTACTCGCATAGCATACCGAAGTTGGTTTGTCCCGGCGGCGATGACGGGCTACTTATAAGCACCCGGTACCTCAACCGCATTCTAGGTGTGGATGCGACGGCAATGACGATGACAGTGGAGAGCGGCGTGACACTTAGGGAGGTCATCGATGGGGCGGCTAAAGCCGGGCTAGCGCTTCCTTATACACCTTATTGGTGGGGCTTGACCATCGGCGGCCTTCTGGCTACCGGTGCACACGGTAGCTCGTTATGGGGCGCCGGAAGCTCCGTTCATGACCATGTTGTTGGATTGAAGATCGTCACCCCAGCCTCATCTGGTGAAGGCTATGCAAAGGTCAGATTGGTGACGGTGGGCCACCAAGACATGGATGCAGCTAAGTTGTCACTTGGGGTCCTTGGGGTCATCTCACAGGTGACTCTTAAATTGCAACCACTTTTTAAACGGTCCATTACTAATTTGGAGACCAGCGACTCTGACTTGGGTGAAAGGGCTGTTGGCTTCGGCAACGACAATGAGTTTGCGGACATTACATGGTACCCTAGTCAACGTAAGGTGGTCTACCGAATGGACGATCGGATCCCCTCCAACGTCTCAGGGAACGGTCGTAACAACTTCATCGGATTCCGTTCGACTTCTGCACTCACGTTAGCATTAGTCAGGTCTACAGAGGAAGGACATGAAGCTGCAAACAACCCCAGCGGGAAGTGTACCGATTCGAAGCTAACGGTGTCCGCACTCATGATGGGTGGCTACGGTTTGATGAACGATGGGATCTTATTCACCGGCTATCCGGTCGTTGGGTACCATAACCATCTACAATCATCTGGGAGCTGCCTGGATAGCCTAGAAGATGGCTGCCTCACTGTCTGCCCTTGGGACCCAAGAATCAAAGGGGAGTTCTTTCATCAAACAGCAATTACCATTGGATTGTCCCAAGTTAAAAACTTCATCCAGGACGTACAAAAGCTAAGGGACATGGTACCGGACGCGATGTGCGGTCTAGATCTCTACAACGGGATCTTGATACGATACGTTAAGGCCTCAAGTGCTTACTTAGGTAAACAAGAGGATGGTTTGGATTTCGACATCACTTACTACAGAAGCAAGGACCCGATGGCCCCTAGGCTTCATGAAGATATCCTGGAAGAAGTGGAGCAGATGGCTCTCTTCAAGTATGGAGGGTTACCACATTGGGGAAAGAATCGTAACCTTGCATTCGACGGTGTGATCAACAAGTACGGTAAGATTGGCGAATTCTTGAAGGTGAAACAAGCGTACGATCCACTGGGCCTTTTCTCTAACGAGTGGACCGATCAAGTTCTTGGAATC---AACGGTCGAGCGAGCATAATCAAGGAGGGTTGTGCACTGGAAGGATTGTGTATATGCTCAATGGACCTCCATTGCGCACCGAACAAAGGCTACTATTGTCGATCGGGTAAGGTGTATCCCAATGCTCGGGTCTGTACCCGTTTAACGAATTCCAAC
>Lch_2
---------------------------------------------------------------------------------------------------------------------------------------------------------------------ATGGTATGGTGCAGCCCACCCGAAGACCCGATCCAATGTTCATCATCGACG---ACGAATTGCACCATCACCAATTCATACGGTGCATTTCCTGATCGGGCCATATGCCGTGCCGGCGAAGTGGTCTACCCCACCAACGAAGCCGAGCTCACGGCTGCAGTGGCAAAGGCCACGATGAATAAGAGGAAGATGAAGGTTGCCACTCGCTACTCGCATAGCATACCGAAGTTGGTTTGTCCCGGCGGCGATGACGGGCTACTTATAAGCACCCGGTACCTCAACCGCATTCTAGGTGTGGATGCGACGGCAATGACGATGACAGTGGAGAGCGGCGTGACACTTAGGGAGGTCATCGATGGGGCGGCTAAAGCCGGGCTAGCGCTTCCTTATACACCTTATTGGTGGGGCTTGACCATCGGCGGCCTTCTGGCTACCGGTGCACACGGTAGCTCGTTATGGGGCGCCGGAAGCTCCGTTCATGACCATGTTGTTGGATTGAAGATCGTCACCCCAGCCTCATCTGGTGAAGGCTATGCAAAGGTCAGATTGGTGACGGTGGGCCACCAAGACATGGATGCAGCTAAGGTGTCACTTGGGGTCCTTGGGGTCATCTCACAGGTCACTCTTAAATTGCAACCACTTTTTAAACGGTCCATTACTAATTTGGAGACCAGCGACTCTGACTTGGGTGAAAGGGCTGTTGGCTTCGGCAACGAAAATGAGTTTGCGGACATTACATGGTACCCTAGTCAA------------------------------------------------------------------------------------------------------------------------CAGGAAGGACATGAAGCTGCCAACAACCCCAGCGGGAAGTGTACCGATTCGAAGCTAACGGTGTCCGCACTCATGATGGGTGGCTACGGTTTGATGAACGATGGGATCTTATTCACCGGCTATCCGGTCGTTGGGTACCATAACCATCTACAATCATCTGGGAGCTGCCTGGATAGCCTAGAAGATGGCTGCCTCACTGTCTGCCCTTGGGACCCAAGAATCAAAGGGGAGTTCTTTCATCAAACAGCAATTACCATTGGATTGTCCCAAGTTAAAAACTTCATCCAGGACGTACAAAAGCTAAGGGACATGGTACCGGACGCGATGTGCGGTCTAGATCTCTACAACGGGATCTTGATACGATACGTTAAGGCCTCAAGTGCTTACTTAGGTAAACAAGAGGATGGTTTGGATTTCGACATCACTTACTACAGAAGCAAGGACCCGATGGCCCCTAGGCTTCATGAAGATATCCTGGAAGAAGTGGAGCAGATGGCTCTCTTCAAGTATGGAGGGTTACCACATTGGGGAAAGAATCGTAACCTTGCATTCGACGGTGTGATCAACAAGTACGGTAAGATTGGCGAATTCTTGAAGGTGAAACAAGCGTACGATCCACTGGGCCTTTTCTCTAACGAGTGGACCGATCAAGTTCTTGGAATC---AACGGTCGAGCGAGCATAATCAAGGAGGGTTGTGCACTGGAAGGATTGTGTATATGCTCAATGGACCTCCATTGCGCACCGAACAAAGGCTACTATTGTCGATCGGGTAAGGTGTATCCCAATGCTCGGGTCTGTACCCGTTTAACGAATTCCCAC
>Lch_3
ATGAGTATCAATATGTATTTGCAATCTACAATGTCAGATAACGCCACACTCAAGCTAAAGCAAACCACCACAACAACACCATTCTCTCTCTGTCTCTCCATGATGCCCGATTCAAGAACGATACAAATTCTCATATGTTGGCATATCCTTTCTCAATTGCTCTATATGGTGGTATGCAGTCCACCTGAAGATCCAGTGCAATGCGTGTCGAAAACG---TTCAATTGCACCATAACCAATTCATATGGGGCGTTCCCCGACCGGAGCGTTTGCCGTGCAGGCAATGTGGTGTACCCCACCAATGAAGAAGAGCTCGTGGCAGTGGTAGCAGAAGCGTCGATGAACAAGCGAAAAATGAAGGCGGCGACCCGCTACTCACACAGCATTCCTAAGCTAGTTTGTCCAGGAGGAGAGAATGGGCTACTCATAAGCACTCGATATCTCAACCGCACATTGAACGTCGATGCGTCCGCAATGCTAATGACGGTTGAGGGCGGTGCGACACTTAGGGAGGTTATTGATGTGGCTGCAAAGTCAGGGCTAGCGCTGCCTCATACACCATACTGGTGGGGCTTGACCATAGGTGGGCTACTTGCAACCGGTGCGCATGGGAGCGGTTTGCGTGACAAGGGCAGCTCTGTTCATGACTATGTTGTTGGGCTTCGAATTGTCACACCCGCCTCAGCGAGCGAGGGCTATGCTAAGGTCCGGTCGCTTGGTAGCAATCACCCCGACATGAATGCTGTTAAGGTTTCTCTCGGGGTCCTTGGAGTTATTTCTCAGGTAACTCTAAGATTGCAGCCAATTTTCAAACGGTCCATTACCGATATGGTGAGTAATGACTCAGATTTGGGAGACAAAGCAGTCACCTTCGGCAATCAGCACGAGTTTGGGGACATAACGTGGTATCCCAGCCAACGTAAGGCCGTCTATCGGATTGACGATCGGATCTCCTCCAATGCATCTGGGAACGGCCACAATGACTTCATAGGATTTCGTTCTACGTCGACATTAACATTGGCACTAATACGATCAACTGAGGAGGGTCAAGAAGCCACAAGCAATGCCAATGGGAAGTGCACCAATTCGAAGTTAACGACATCGACGCTTATGACCGGTGGTTACGGATTGATGAACAATGGTCTATTCTTCACAGGCTATCCAGTGGTTGGATACCATAACCGTCTACAAGCATCTGGGACATGTCTAGATAGCATAGAAGATGCCCGCCTTTCGGCATGTCCTTGGGACCCTAGGGTCAAGGGACAGTTCTTTCATCAGACGACGATCACTGTTGGATTGTCCAAAGTGAAGAATTTCATTCAAGATGTGCAGAAGCTTAGGGACTTAGCGCCAAAGGCAATGTGTGGCCTAGAGCTCTATAACGGGATCCTGCTACGATATGTAAAGGCGTCAAGCGCCTTCTTGGGAAAACAGGAAGATGGTCTGGATTTCGACATCACTTACTACAGAAGCCATGATCCAATGACCCCAAGACTGTATGAAGACATCATAGAAGAAGTGGAACAGCTTGCACTGTTCAAGTATGGAGGGGCTCCACACTGGGGAAAGAATCGTAACCTTGCATTTGATGGGGCGATCAAGAAGTATGACAAGAGAGGAGCTTTCTTGAAGGTGAAACAAGCGTACGATCCGTCTGGGTTGTTTTCCAACGAATGGACGGATCAGATCCTTGGGATC---AAGGGTGGGCCAAGCATAATCAAGGAGGGATGTGCACTGGAGGGATTGTGTATATGCTCAGAGGACCTCCATTGTGCACCAAAGAAAGGTTACTATTGTAGGCCTGGTAAGGTGTATATAGATGCTAGGGTGTGTACACGTTTAGACAGCTCTCAT
>Nco_1
---------------------------------------------------------------------------------------------ATG---------------------ATGGCAGCCTTCGTTATAAAGCTCCTGGTTGTGGCCTTTGCTTTTCACACCTCTACAGGCAGTCCTCCGGGCCCCGTGGTGACGTGCTCGACCGCGGCTTCAGGGGAATGCACTGTCACGAATGCCTACGCCACGTTCCCGGACAGATCGGTCTGCTCGGGGCTGGAGGTGGCGTATCCTGCGTCGGAGCAGGAGCTGCTGGCGCTGGTGGCTAGGGCGACGCTGAAGAGGCAGAAGATGAAGGTGGCGACGCGCTACTCCCACAGCATCCCCAAGTTGGTCTGTCCCGGCGGCACCTCAGGCCTCATCATCAGCACCAACAATCTGAACCACACCATCGGCGTGGACTCGTCTGCCATGACCATTACGGTCGAGAGTGGCGCCACGCTGAAGGATATCATAGGCGAGGCGGCCAGGGCGGGTCTGGCGCTGCCTTACGCTCCATACTGGTTGGGGCTCACCATCGGCGGCCTGCTGGGAACGGGCGCCCACGGCAGCTCCCTCTGGGGGAATGGCAGTGCTGTGCATGACTACGTTGTGGGGATGAGGATGGTGACGCCTGCCTCGGCCGAGAACGGGTACGCAGCAGTTCGGTCGCTCATGGCCGGCGACCCAGAGATGGATGCTGCCAAAGTCTCGTTGGGAGTGCTTGGAGTCATCTCACAGGTGACGCTGAAGCTGGAACCGATGTTCAAGAGGTCGGTCACGATGGTGGTGAGGGACGACTCGGACCTGGATGGGACTGCGGTGGCCTTCGGTGGGCAGCACGAGTTTGGGGACATAACGTGGTACCCGGGACAGAAGAAGGCGGTCTATCGGGTGGACGACCGGACCTCCGTCCACGCGTCGGGGGACGGACGCATGGACTTCATACCCTTCCGCTCCACACCCACCATAGCGGTGGGGTTAACTAGAATTGCAGAGGAAGCCCTAGAGGTCACACAGAATTCTGATGGCAAGTGTGTTTCATCCAAGCTATTGACTTCCACACTGCTGGCGGGTGCTTATGGCTTGACCAATGATGGACTGCTCTTCACTGGCTACCCAGTGGTTGGATTCCACAATCGCCTTCAGGCTTCTGGTTCCTGTCTTGACAGCCCAAATGACGGCCTTCTCTCGGCATGTGCTTGGGATCCAAGAATTCATGGCGAATTCTTTCACCAGACAACATTTAGCATTGGTGTATCCAAGGTTGGTGAATTTATATCCGATGTGAAGAAGCTCAGAGACTTGGCTCCCGAGTCCCTGTGCGGCGTTGAGCTCTATAATGGCATACTGATGCGCTATGTCAAGGCCTCGAGCGCCTACTTGGGGAAGCAAGAAGATGGGATCGACTTCGACATCACCTACTACAGAGCTAAGGATCCCTTGACGCCTAGGCTGCACGAGGACGTGCTCGAGGAGATAGAGCAGATGGCGTTGTTCAAATATGGCGCGCTCCCTCACTGGGGGAAGAACAGAAACATTGCATTTGATGGTGTGATGAAGAAATACGCTAACGCTAAAGAGTTCTTGAAGGTGAAAGATGCGTACGATCCTCTGGGCTTGTTCTCCAGTGAATGGACATATCAGGTACTTGGTATC---CAAGGAAATGTTACCATTGTCAGGGAAGGGTGTGCCCTGGAAGGGTTGTGTATATGCTCAGAGGATGTGCATTGTGCACCTAATAAGGGATACTTCTGCCGCCCAGGCAAGGTTTATACAGATGCAAGAGTGTGCAGGAAGTTGTCC---------
>Osa_1
---------------------------------------------------------------------------------------------ATGGAGCACAACAAGATG------ATGATCACTCTCGTGCGGTTGCTGCCGCTCGTCCTCGTCGCTGAGGCGCCGGCCGCCGCGAGCCCCCCACCGGACCCGGTGCAGTGCTCGTCCGGCAGCGGCGCCGACTGCACCGTGTCGAGCGCGTACGGCGTCTTCCCGGACCGGTCGACGTGCCGCGCGGCCGCCGCCGTGTATCCTTCTACGGAGGAGGAGCTGGTCCGGGCCGTGGCCAACGCGACAGCGTCCGGGACCAAGATGAAGGTGGCCACCAGGTACTCCCACAGCATCCCGCAGCTGGCCTGCCCCGGCGGCGACGAGGGCCTCGTCATCAGCACTAGGCGGCTCAACCGCGTGGTGGCCGTCGACGCCGGCAGGATGGAGGTGACGGTGGAGAGCGGCATATCGCTGCGGGAGCTCATCGCCGAGGCGGGCAAGGCCGGGATGGCGCTGCCGTACGCGCCCTACTGGTGGGGGCTCACCGTGGGCGGCATGCTCGGCACGGGCGCGCACGGCAGCTCGCTGTGGGGGAAAGGCAGCGCCGTGCACGAGTACGTGGTCGGGATGCGCATCGTCACGCCGGCGCCCGCCGCCGACGGGTACGCCAAGGTGCGGGTGCTCACCGCGGCCGACCCGGAGCTTGACGCCGCCAAGGTCTCCCTAGGCGTCCTAGGAGTCATTTCTCAGGTGACTCTGGCGCTGCAACCTCTGTTCAAGCGTTCTGTGACGTTCATGGAGCGCGACGACGACGACCTGGCGGACCAGGTGACCAAGTTCGGCTACCAGCACGAGTTCGCCGACATCGCCTGGTACCCGGGCATCGGGCGAGCGGTGTACCGCGTGGACGACCGGCTGCCGATGAACGCCTCCGGCGAGGGCGTCCTCGACTTCATCGGCTTCCGTGCCACGCCGAGACTTCTGATCCGTACTAACCGCCTCGCGGAGGAGCTGTTCGAGCGCGCGGGCAACGGCAACGGCAAGTGCGTGACGTCAAGGGTCACCCACGCGGCGCTCTCGTCGGCCGGGTACGGGCTGATGCGGAGCGGCGGGCTGTTCACCGGGTACCCGGTGGTGGGCCCGCAGCACCTGATGCAGGCGTCCGGCGGCTGCATCACCGGGCCGGAGGACGCGCTCCTGACGGCGTGCCCGTGGGACCCCCGGGTGAGGGGCAGCTTCTTCCACCAGACCACCTTCAGCCTGCCGGTGAGCCGTGCCGGGGCGTTCGTCGAGGAGGTCCGGCGGCTCCGTGACATGAACCCCAAAGCGCTCTGCGGTGTGGAGCTCTACGACGGAATCCTGATCCGCTACGTCAAGGCGTCGACCGCGCACCTCGGGAAATCGGACGACATGGTGGACTTCGACATGACGTACTACCGCAGCCGCGACCCCAACAGGGCGCGGCTGTTCGAGGATGTCCTGGAGGAGATCGAGCAGATGGGGGTGTTCAAGTACGGCGGCCTGCCGCACTGGGGCAAGAACCGCAACCTCGCCTTCGTCGGCGCCGCCCGTAAGTACCCGCGCATCGGCGAGTTCCTCCGCATCAAGGACGCCTATGACCCCGACGGCCTCTTCTCCAGCGACTGGAGCGACATGATGCTTGGCATTGGCGGCCGTGCGCCGACCAGGGACGCGCCGGGTTGCGCGCTGGAGGGGATGTGTGTGTGCTCGCAGGACGCGCACTGCGCGCCGGAGCAAGGTTATGTGTGTCGCCCCGGCAAGGTGTACAAGGATGCCAGGGTCTGCACCAAGGTG------------
>Out_1
---------------------------------------------------------------------------------------------ATGGAGAATTTTAGGCTCGGTGGGTACTCCAGATTTATTGTAATCCTGATATTGCTGATTAAATATACCGATTATTGTGCATGCAGTCCACCAGCACCGCCTGTGAAATGTTTGAATGGATCG---ACAGACTGCACTGTCTCCAATGCTTATGGCATTTTTCCGGATAGAACAGCATGCAGAGCAGCATCTGTGGTTTATCCTTCCAATGAAATGGAGCTTCTGGATGCCGTTGCGACGGCAAGGAGGAATAGACAGAAGATGAGAGTTGTTAGCAGATGGTCTCATTCCATTCCTAAGCTGGTTTGTCCGGGTGGAGATTCTGGTCTTATCATAAGCACCCGGGACCTTAAACGCGTGGTTAGTGTTGATGAGTCTTCCAAGAGAATTACCGTGGAGAGTGGGATATCGCTGAGGGAGCTTATAAATGCTGCTGCACAGTCGAACCTGGCATTGCCGCACTCGCCCTATTGGGAGGGTCTTACGATTGGAGGGCTGTTAAGTACTGGGGCTCATGGAAGTTCCCTTACAGGGAAGGGCAGTGCCGTTCATGAGTACGTTGTGGGGATGAGATTAGTTGTTCCTTCTTCTGTG---CGGGGTTATGCCAGTGTTGTCAGTCTAGACGAGACCCACCGGGATCTGGATGCTGCTAAGGTTTCTCTCGGCCTTCTTGGTGTCATTTCTCAGGTGACCCTTCAGTTGCAACCCATGTTCAAGCGCTCTATCAGAAATATAAAGAAGGATGACATTGATTTAGAGAAGAATATAGTGGAGTTTGGAATGGCACATGAATTTGCAGACTTGACATGGTATCCTGGACAGCGTAAGGTGATATATAGTGTCGATGATCGTGTTTCTGTTAATGAGACTGGAGAGGGAGTTAATGACTTCATTGGATTTCGTTCCACGTTGACGGCCACTTTAGCCATCATTCGTGCAGCAGAAGAGCTGCAGGAGGCCACAAAGGATGCCAAAGGAAAGTGCATGTCGGCCAACATTCAGAGTGGCACCATACTGGGCATTGGATCAGGGCTGAAGAATAATGGCTTAATCTTCACAAGGTATCCAGTGGTGGGTTACCAGAACAAGATACAGTCATCTGGATCCTGTCTCAATTCTCCAGAAGATGCCTTGCTCACAGCCTGTGCATGGGATCCTCGCATTAAAGGCGAATTCTTCCATCAGACAACCATAGCCATAAGTCTCTCCAAGATCAAGGATTTCATCACAGACATTAAAAAACTCCGAGACATAAATCCCAATAGCCTCTGTGGGATAGAACTTTACAGTGGCATTTTGATGCGTTTTGTGAAAGCTTCGAGTGCCTACTTGGGAATAGAGGAGGACTGTTTGGACCTCGATATCACATATTACAGAGCTCACAATGCAACCACTCCACGACTGAATGAAGATGTGTTGGAAGAAATTGAGCAGATGGGTTTGTTCAAGTATGGAGGCACACCCCATTGGGGAAAGAACCGTAACATCGCATTCGAAGGTGTGATGAAAAAGTACAGTAAAGGAGGAGATTTCTTAAAAGCCATGAAGAAATACGATCCAGATGGATTGTTGTCCAGCGAGTGGACAGATGGTGTGATGGGGATAGGGAAGGTGGGAGTGATTATTATGAAGGATGGATGTGCTTTGGAAGGGCTCTGTGTGTGTTCAGAGGACAGACATTGTGCTCCTGAGAAAGGCTACTTCTGTAGAGCAGGAAGAGTTTACACAGATGCCCGTGTTTGTAGATATCAAGGA---------
>Out_2
---------------------------------------------------------------------------------------------ATG------GAAAGGCGAGGG---GTAGTACTAGTAGCTCTCCTATGGTCGTTACTTCAACTGCTTCCTCGGGTGGTGAAAGGAAGTCCACCGCCTCCGCCAGTCAAGTGCTCAAGCGGATTG---ACAAACTGCATTGTCTCCAATGCATATGGAACGTTCCCGGATCGAACCACATGCAGAGCTGCAGCTGCTGTATTTCCTTCCAATGAGAAGGAAGTGGTGGAGTTTGTGGGCATGGCGGTGCAGAAGAAACAGAAGATGAGGGTAGCCACCAGATGGTCTCACAGCATCCCCAAACTGGTCTGCCCTGGCGGAGACTCTGGTCTTATTATAAGCACTCGTGACCTGAACCATGTAATTGGTATTGACATGGTTTCTATGAGGATTACAGTGGAAAGTGGAGTATCATTGAGAGAGCTTATAGATGCTGCTGCCAAACAGGGCCTGGCATTACCCCATTCACCTTATTGGGAAGGGATTACTGTTGGTGGGCTCCTTAGCACTGGAGCCCATGGGAGTTCTCTGTTTGACAGAGGGAGTGCTGTTCATGACTATGTAGTGGGCATGAGATTAGTCATTCCTGGAAACCAACATGAAAATTACACTAGAATCAAGGTTCTGACAGAGGCAGAGGAAGATCTTAATGCAGCCAAGGTCTCTCTGGGTCTTCTTGGGGTCATATCTCATGTGACCCTCCAGCTGCAACCCATGTTCAAACGTTCCATTGTTAACTTGATAAAGGATCACAGTGCTCTAGAGAAGGATATAGTGGGATTTGGGAGGAAGCATGAATTTGGAGACCTGACATGGTACCCTTCCCAACAAAAAGTTGTATACAGGATTGATGATAGAGTTTCTGTGAATGTCTCTGGGAATGGAGTCAATGACTTCATCGGATTTCGTCCCATCTCAACTATGCTCTTGGGAACTGTTCGTATGGCAGAAGAGGCACAAGAGGTTTCGGTGGATGCAGTGGGCAAGTGCGCCTGTGCTGAAGTGCAGATGACAACAATGTTGGGCAGTGGATGGGGGCTAAAGAATAGGGGCCTTGTGTTTAATGGGTATCCAGTAGTGGGTTACCAGAACATGGTGCAGGCCTCTGGCTCATGTCTATATGGTCCTCAGGATGCCTTACTCACAGCATGCCCATGGGATCCAAGAGTCAAAGGTGAGTTTTTCCATCAGATTGCAGTGGCCATTGGGCTTTCAAAAATAATAGAATTTGTAACAGATATCAAGAGACTTCAACAACTGAATCCCAGCAGCCTGTGTGGAGTGGAATTGTACAATGGAATTTTGATGAGGTTTGTGAAAGGCTCAAGTGCATATTTGGGTGCAGAGCAGGATTCAGTGGTAATGGATATCACATTTTACCGTGCTAATGATCCCGACAGCCCAAGGCTTAATGAAGATGTTTTGGAGGAAATTGAGCAAATGGGTTTGTACAAGTATGGAGGCACGCCACATTGGGGAAAGAACCGGAACCTGGCATTTGATGGTGTGATGGGCAAGTATGCCAAATCTGATGAATTTATGAGAGCCAAGTACAGATATGATCCAGATGGACTGTTTTCCAGTGAGTGGACAGATGGGTTGTTGGGAATTGGCAATCAAACAGTAGTGGTTGATAAGAACGGGTGTGCTTTGGAAGGTCTGTGTATATGCCGGGTGGATACACATTGTGCTCCTCACAAAGGCTATTTCTGTAGGTCTGGTAGAGTCTTCACAGATGCACGGGTTTGTAGATACGAGGGC---------
>Out_3
ATGAACCTGTACAGCATTTTTCACTATAAAGCT------TTTTCTCCTGGTGGATTGAACTTTCACCTGTTCAGCATAGAAACGTTAAACCATATGGAGTTTCACAAAAATGAATATAGAGAATGTATTGTATTGTTCTTGAGCGTTCTATTATGCCTGGTAGGGGTTGTGAGATGCAGCCCACCGGGTCCTGTGGTGAAATGCACTAGCGGATTT---AAAAACTGCACCGTTTCCAACGCTTATGGGATGTTTCCTGATCGAAGCATCTGCAGGGCTGCCCAGGTGGTTTATCCTTCTACCGAAGACGAGCTTTTGGCCTCGGTAGCCAAGGCTGCCCAGAATAATCAGAAAATGAGAGTGGTCACACGATACTCTCACAGTATTCCCAAGCTGGTTTGCCCTGGAGGGGACTCTGGTCTTATTATCAGCACTCGCGATCTGGACCATGTCGTTGCACTTGATAACTCCACCATGAGGATGACTTTCGAGAGCGGCATGCCCCTCAAAGGCCTCATCGATGCGGCTGCCAAACAAGGCCTGGCTTTGCCTCATTCTCCATACTGGTTGGGTGTGACCATAGGAGGGATCTTGGGCACCGGCGCTCATGGCAGCTCCCTTTTTGGCAAGGGCAGCGCTGTTCATGAATACGTCGTGGGCATGAGGTTAGTCGTTCCTGCCTCTCGACAAGAGGGTTTTGCCAAAGTCGTGAGTCTCACGGAAGCCGATGAGGATCTGAACGCAGCCAAAGTTTCTCTTGGGGTTCTCGGGGTGATTTCTCAGGTGACCCTTCAACTGCAACCAATGTTCAAGCGCTCTATCATAAATATGCAGAAAAATGATTCAGACATAGAGAAGAAAATCGTCCAATTTGGCATGCAGCATGAGTTCGCAGACGTGACGTGGTATCCTTCTCAGCACAAGGTCGTCTACAGAGTGGATGATCGTGTTTCCTTGAATTTGTCTGGAGACGGAGTTAACGACTTCACAGGGTTTCGCCCAACCTTAACCGCTCTTCTGGCTACCGTCAGGACAAGAGAAGAGGCTCAAGAAGCTGCAATGAACGCTAAGGGCAAATGTGTGTCCTCAAAGCTACAGGTCTCGGCTCTATTGAATACTGGAACCGGTTTCAAGAACAACGATGTGGGCTTTGACAAGTATCCAGTGATTGGATACCAAAACAAGCTGCAGGCCGCTGGATCGTGTCTGCGTGGCGTCAAGAATGCACTTCTGACAGCGTGCGCGTGGGATCCTCGGATTAAAGGAGAATTCTTCCATCAGACTACTGTGACTATTGGCTTGTCTAAGATGACGGAATTCCTTTTAGACGTCAAGAAACTGAGGGACATTAATCCAAGAAGCCTTTGTGGAGTTGAATTATACAGTGGTTTTCTGATGCGTTACGTGAAAGCTTCCAGCGCTTACATGGGAAAGCAGGAGGATTCGGTGGACATTGATATCACATATTACCGTTCACGCGATCCCAACACACCTCGACTGTACGAGGACGTGTTGGAGGAGATTGAACAGATGGCTCTCTTCAAGTATGGAGGATTGCCTCACTGGGGAAAGAATCGTAACATTGCGTTCGGTGGCGTCATTAAAAAGTATAAGAGAGCAGAGGAATTTATGAGAGCGAAGAATAAATACGATCCAGCTGGACTGCTTTCGAGCGAGTGGACGGATGGAGTGCTGGGATTGGGTGAGAAGGGAGTGGTGATAATAAAGGAAGGGTGTGCTCTGGAAGGGCTGTGCATATGTTCTGAGGATGCGCATTGTGCTCCCCATGACGGCTACCTCTGCAAGGGTGGAAGAGTGTACACGGATGCACGCGTTTGTAGACGCCAAGACACT------
>Out_4
ATGCAATATTACTCTATGCTCAGCTTCCCTTCCAGACGAGTGCTCCCTGCATATTCTATATATATATTGGTCAGGCACACCACTGCTAATGAAATGCAGTTCCGAGAAGCGTATTGGAGGGACATCATGGTGAGGAGAGTTAGTGTACTTTTCTGCCTGGTAGGAATTGTGAAATGCAGCCCACCAGGTCCTGTTGTGAAATGCAGCATTGGATTT---AAAAACTGCACCGTTTCCAACGCTTATGGAGTGTTTAGTGATCGAAGCATCTGCAGGGCTGCTCAGGTTGTTTATCCTTCGACCGAAGACGAGCTTTTGGCCTCGGTAGCCATGGCTGCCAAGAATAGCCAGAAGATGAGGGTGGTCACACGATACTCCCACAGTATTCCCAAGCTGGTTTGCCCTGCAGGAGACTCTGGTCTCATCATCAGCACTCGCGATCTGAACCATGTCGTTGCAATTGATAGCTCCACCATGAGGATGACGTTCGAGAGCGGTATACCCCTCAAAGGCCTCATCGATGCGGCTGCCAAAGAAGGCCTGGCTTTGCCTCATTCTCCATACTGGTTGGGTGTAACCATTGGAGGGCTGTTGAGCACCGGCGCTCATGGGAGCTCCCTTTTTGGCAAGGGCAGCGCTGTTCATGAATACGTAGTGGGCATGAGGTTAGTCGTTCCTGCCTCTGAACAAGAGGGATTTGCCAAAGTTGTAAGTCTCACAGAAGCCGATGAGGATCTGAATGCAGCCAAAGTTTCTCTTGGGGTTCTTGGGGTGATTTCTCAGGTAACCCTTCAACTGCAACCAATGTTCAAGCGTTCTATCACAAATATGGTGAGAGACGATTCAGACATAGAAAACAGAATAGTGCCGTTTGGCTTGGAGCACGAGTTTGGAGATTTAACCTGGTATCCTTCTCAGCACAAGGTCGTCTACAGAGTGGACGATCGCAGTTCAGTGAATCTGTCTGGAGATGGAATTAATGATTTCATTGGATTTCGGCCAACCTTAACCTCTGTCCTAGCGACCGCTAGAACAACAGAGGATGTGGAAGAAGCTTCAAACGATGCCGAGAGCAAATGTACTGCCTCAGAATTTCAGGTCTCTACAATTCTGAGCAGCGGAACAGGGCTCGAGAACAATGGTTTGCTCTTTACAGGATATCCAGTGATTGGATACCAAAACCAGATACAGGCTGCTGGATCGTGTCTTTCGAGCGCCGATGATGCACTGTTGACAGCGTGCCCGTGGGATCCACGGATCAATGGTGAATTCTACTTCCAGACTGCTGCCACTATTGAAGTGACCAACATAAAGGAATTTCTTTTAGACGTCAAAAAATTGAGAGACATGATTCCAACTAGTCTGTGTGGAATTGATCTCTACAGTGGTTTTTTGATGCGTTACGTGAAAGCTTCGAGTGCTTACTTGGGAAAGCAGAAGGATTCGGTGGACATTGATATTACATATTACCGCCCACATGATCCAAAAAGTCCTCGATTGTATGAGGACGTGTTGGAGGAGATCGAACAGATGGCTCTCTTAAAGTATGGAGGGTTGCCTCACTGGGGAAAGAATCGCAACATTGCATTCGATGGCGTCATTAAAAAGTATAGAAAAGGAGAGGAATTTGTGAGAGCGAAGAACAAATACGATCCTGCAGGACTTCTGTCGAGCGAGTGGACCAATGGACTGCTGGGAATAGGCGAGGAAGGAGTGGTAATAATAAAGGAAAGCTGTGCTCTGGAAGGGCTTTGCATATGTTCGGAGGATGTGCATTGTGCTCCCCGTGAAGGCTACTTCTGCAAGCCTGGAAGAGTATACACAGATGCACGCGTCTGCAGACACCAGGACACT------
>Pab_1
------------------------------------------------------------------------------------------------------------------------------ATGGCGTTTCACGCAATTATTGCTTTGTTTCTGTTAGGGTTTGTGAATTGTAGCCCGCCAGGTCCCGTGGTTGAATGTTCTAGCGAGTTC---AACAACTGTACAGTTTCGAATGCTTATGGATCATTTCCCGATCGAAGTATCTGCAAGGCTGCCGAAGTCGTTTATCCTTCCACCGAAGATGAACTTCTTGCTTCTGTTGCGGCGGCCGTTCGGAAGAACCAAAAGATGAGAGTTGTGACACGCTACTCCCACAGTATTCCCAAGCTTGTATGCCCTGGTGGAGAGTCCGGTGCCATTATCAGCACTCGCGATCTCGACCATGTTATCTCTGTCGACAAGCCCAGCATGATGATGACTTTCGAGAGCGGTATTCCCCTCAAGGATCTCATTGATGCTGCTGCCAGAGAAGGGCTTGCTTTGCCTCATTCACCTTACTGGTTAGGTGTAACTCTTGGGGGAATTCTGGGCACCGGTTCTCACGGTAGTTCACTGTTCGGTAAGGGAAGTGCTGTTCATGAATATGTTGTGGAGATGAGATTAGTAGTCCCTGCTTCGCATGCTAAGGGATATGCCAAAGTTGTGAGGCTCACTGAGGCAGACGAGGATCTCAATGCAGCTAAAGTTTCACTGGGCGTTCTCGGAGTTATTTCCCAGGTAACCCTCCAACTGCAACCTTTATTCAAACGATCCATCACAAACATTCAGACAGATGACTTCGATCTTGAAAGCAGGATATTGGTGTTTGGCCTGGAGCATGAGTTCGCAGATGTTGCGTGGTACCCTTCTCAGCAAAAGGTCGTTTACAGAGTGGACGACCGAGTGCCTGTTAATATGCCTGGGGATGGAGTAAACTACTTCATAGGGTTTCGCCCTACTTTGTCAGTTTTTCTAGCTATTACCAGGGCAGCAGAGGAGCTTGAAGAACTCACTAACAACCCAGAGGGAAAATGCGTTCTATCATACATTCAGGTTTCTACCATTCTTGGAATAGGCACAGGACTTGAGAACAGCGATCACTTGTTTTTGGGATATCCAGTGATTGGTTATCAGAATAAAATGCAATCTTCTGGTTCGTGTCTTAGTAGCCTGGAGGACGGACTTCTGACAGCGTGTGGATGGGATCCTCGAATCAAAGGCTTATTCTACTTTCAGACTGGAATCAACATCGGCATGTCGAAGATCCAACAATTTCTTTCAGACGTAAGGAAGCTTCGGGACTTGATTCCTAGCAGCCTGTGTGGACTTGAACTGTACAATGGTATTCTGATGCGTTATGTAAAAGCTTCAAGTGCTTATTTGGGAAGTCAAGAGGATTCAGTAGATCTCGATATTACTTACTATCGAGCTAATGATCCGAACGCTCCCCGACTGTACGAAGATGTGCTGGAGGAAATTGAGCAGATGGCTCTAGTCAAGTATGGAGCTCTGCCTCACTGGGGAAAGAATCGAAACATTGCGTTTGATGGAGTGATAAAAAAAATTAACAAATACGAGGCGTTTCTAGCAGCCAAAAACAAATACGATCCGAAGGGACTCTTCTCGAATGAATGGACTGATGGTGTTCTGGGAATTGGACAGGCGGGAGTCATCATAACGAAAGATGGATGTGCTTTAGAAGGACTGTGCGTGTGCTCAGAGGATGCGCATTGTTCTCCTGGTAAAGGCTACTTCTGCAGACCTGGGAGGGTTTACACAGAAGCACGTGTTTGCAGACGACAGGGAACT------
>Pab_2
------------------------------------------------------------------------------------------------------------------------------ATGGCGTTTCACGCAGTTATTGCTTTGTTTCTGTTAGGGTTTGTGAAATGTAGCCCGCCGGGTCCCGTTGTTGAATGTTCTCACGAGTTC---AACAACTGTACAGTTTCGAATGCTTATGGATCGTTTCCGGATCGAAGTATCTGCAAGGCTGCGGAAGTCGTCTATCCTTCCACCGAAGATGAACTTCTCTCTTCTGTTGCGGTGGCCGTTCGGAAGAACCAGAAGATGAGAGTGGTGACGCGCTACGCCCACAGTATTCCCAAGCTGGTATGCCCTGGTGGAGAGTACGGCGCCATTATCAGCACTCGCGATCTGGACCATGTTGTTTCTGTGGACAAGCCCAGAATGATGATGACGTTCGAGAGCGGTATAACACTCAAGAATCTCATTGATGCTGCTGCCAGAGAAGGGCTTGCTTTGCCTTATTCGCCTTACTGGGTAGGTGTAACCCTTGGGGGAATGCTAGGCACCGGTGCTCACGGTAGTTCGCTGTTTGGGAAGGGAAGTGCTGTCCATGAATATGTTGTGGCGATGAGATTAGTAGTCCCTGCTTCCCCTGGCGAGGGATATGCTAAAGTTGTCAACCTCACTGAGGCAGACGAGGATCTCAATGCGGCTAAGGTTTCACTGGGGGTTCTCGGAGTTATTTCCCAGGTAACCCTCCAACTGCAACCTCTATTCAAGCGATCCATCACAAACATTCAGAGAGATGACTTCGATCTCGAAAGCGGGATATTGTTGTTTGGCCTGGAGCATGAGTTTGCAGATGTTACGTGGTACCCTGCTCAGCGAAAGGCCATTTATAGAGTGGACGACCGAGTGTCTGTTACGACGCCTGGGGATGGAGTAAACGACTTCACTGGCTTTCGCCCTCTTTTGTCAGTTCTTCTAGCTACTGCCAGGGAAGCAGAGGAGGTCGAAGAACTCACTAACAACGCAGAGGGAAAATGTGTTCTATCAGACATTCAGGTTTCTACCATTCTTGAAATAGGCACAGGACTTGAGAACAGCGAGCCCTTTTTTTTCGGATATCCAGTGATTGGTTATCAGAATAATATGCAATCTGCTGCGTCG------------------------------------TGTGGATGGGATCCTCGAATCAAAGGCTTATTCTACTTTCAGACTGGATTCAGCGTGGGCGTGTCGAAGATCCAACCATTTCTTTTTGACATAAAGAAGCTTCGGGACATGATTCCGACCAGCCTGTGTGGAATTGAACTGTACAATGGTATTCTGATGCGTTATGTAAAAGCTTCAAGTGCTTATTTGGGAAAACAAGAGGATTCAGTAGACTTCGATATCACTTACTATCGAGCCAGTGATGCGAACACTCCCCGACTGTATGAAGATGTGTTGGAGGAAATTGAACAAATGGCTCTCGTGAAGTATGGAGCTCTGCCTCACTGGGGCAAGAACCGAAACATTGCGTTTGATGCAGTGATGAAAAAATTTAACAAATACGAGGCGTTTCTAGCATCCAAAAACAAATACGATCCTAAGGGACTCTTATCGAATGAGTGGACTGATGGTGTTCTGGGAATAGGACAGGCGGGAGTGATCATATGGAAGGATGGATGTGCTCTAGAAGGACTGTGCATTTGCTCAGAGGATGCACATTGTTCTCCTGATAAAGGCTACTTCTGCAAAACTGGGAGGGTGTACACAGAAGCACGTGTTTGCAGACGACTGGGAACT------
>Ppe_1
---------------ATGTCACACTATCAAGAAAAAGAC---------------------------------------CCATCAACCATGTCTTTGTTATACACAAAATCAGGT---ATGTTGGGGCTCCTCCTCCGATTCACTTGTCTGTCATTGTCATTCTATGTCTGCATTTCAACTCCTCCAGAAGAGCACATCAAGTGTTCATCATCCAGCAACACAAACTGCACCATCACAAACTCCTATGGCATCTTCCCCGATCGAACTGTGTGTAGGGCAGGCAGTGTAGCGTACCCTTCCACAGAGGAAGAACTAATATCAGTTGTGGCCTATGCAACAAAGAGCAAGACCAAAATGAAGGTGGCAACTCGTTTCTCTCACAGCATTCCAAAGCTGGTTTGCCCAGGGGGCCAAGATGGGCTGATCATAAGCACCAAGTACCTCAATCGTGTGGTGGGGATTGATGCTGAAGCAAAGACCATGACATTGGAGAGTGGGGTGACTCTCAGGCAGCTCATCAGTGAGGCTGCCAAGGTAGGGCTGGCCTTGCCTTATGCACCATATTGGTGGGGCTTGACCATTGGAGGCATGTTGGGGACTGGGGCACATGGCAGCACATTATGGGGTAAGGGAAGCTCAGTGCATGATTATGTGGTGGGGCTTAGAATTGCAAGTCCAGGAGGGCCTGAAGATGGTTATGTCAAGATTCGGAGGCTCAATGATGGCGATAAAGATCTTAAGGCAGCCAAAGTTTCACTTGGAGTTCTAGGAGTAATTTCACAGGTTACTCTAAATTTGCAACCCATGTTTAAGCGATCCATTACATATTTACGCAAGAACGATTCTGACTTGGGAGATCAAGTAGTTGGGTTTGGTAAGCAACATGAGTTTGCAGACGTGTTATGGTACCCCAGCCAGCACAAGGCAGTCTATCGGATGGATGATCGTGTCTCCTCAAATACCTCTGGCAATGGCTTCTTTGACTTCATTCCTTTCCGAGCCACATCTTCGCTTGAACTTGCAATTATCAGAACCACAGAGGAGAATCAAGAATCCACTAGGGATGCTGACGGGAAATGCTCTGGTGCAAAGTTGGTCACATCTGCTCTCATAAACGATGCTTATGGTTTAACAAACAATGGTGTGATCTTTACTGGCTATCCTGTTATTGGATATCAGAACCGCCTTCAAGCATCCGGGACCTGCCTAGACAGTCTTGAGGATGCAAGGATAACAGCATGCGCATGGGACCCCAGGATCAAGGGTGAGTTTTTCCATCAAACAACATTCAGCATCAGCTTGTCTGTGGCTAAAAACTTCATTCAAGATGTGAAAAAGCTGGTGGAGATTGAACCCAAAGCTCTGTGTGGAGTAGATATCTACAATGGCATCCTTCTGCGCTACGTTACAGCCTCGAGTGCTTACCTTGGCAAGCAAGAAAATGCAATCGATTTCGATATCACGTACTATCGAAGCAAAGACCCCATGGCTCCTAGGCTTTACCAAGGCGTACTTGAAGAAATAGAGCAGATGGCGGTGTTCAAGTATGGAGCATTGCCACATTGGGGAAAGAACAGGAACATAGTATTTGATGGAGTGATGAAAAAGTACAAGGGCGCCAAAGAGTTCTTGAGGGTTAAAGATGTTTATGATCCAATGGGGCTTTTCTCTAGTGAATGGACAGACCAAGTCCTTGGTCTT---AAGGGTGGGGTGACTATAGTGAAAGAGGGGTGTGCACTAGAAGGGTTGTGCGTTTGCTCACAGGACATCCATTGTGCCCCTAGCAAGGGATACTTGTGTAGACCTGGGAAAGTCTTTGAGGGTGCAAGGATTTGTACATTTGTGGCTAAGAACCGT
>Vvi_1
------------------------------------------------------------------------------------------------------ATGCCAAAG---------TTTCGCCAAATTTTCCTTCTAAAATGCTTGTGCCTATTGTTATGTATGGCGGGTTGCAGTCCTCCTGAGGATCCCATCAAGTGTGCATCCAAAAAC---ACAAACTGCACGATAACGAACTCCTATGGCGCCTTCCCTGATCGAAGCAGATGTCGAGCATCAGCTGTGGCGTACCCCACAACAGAAGAAGAGCTTATATCAGTTGTAGCAAAGGCAGCCATGGACAGAACCAAGATGAAGGCAGTAACTCGTTTTTCTCACAGCATTCCTAAGCTAGTTTGCACTGATGGCGAGGATGGACTTCTTATAAGCACCAAGTACCTCAACCGCACATTGAATATCGACCCATCAGCAATGACAATAAGTATAGAGAGTGGGGCGACTCTAAGGCAGGTTATCGATGAGGCTGCCAAGGCTGGGTTGGCATTGCCTTACGCACCATACTGGTGGGGCTTGACCATTGGCGGTCTACTCAGCAGTGGGGCACATGGAAGCTCGTTGTGGAGCAAGGGGAGTTCAGTCCATGAATACGTTGAGCAACTTCGAATCATCACCCCAGCTGGGCGTGAAAATGGATACGTTCAAGTCCGGACACTTGACACCAGCCATGAAGATCTCAATGCAGCAAAGGTCTCAATTGGAGTTCTTGGAGTTATTTCCCAGGCAACATTGAGACTGCAACCCCTCTTCAAGCGATCCATCGACTACACGACGAAGAACGATTCAGATTTGGCTGATCAAGCAGCAACATTCGGCAGCCGGCATGAGTTTGCAGATATCACATGGTACCCTAGTCAAGGAAAGGCAGTCTACCGAATCGATGATCGCGTCCCCTCCAACACGTCAGGCAATGGCCTAAATGACTTCACTGGCTTTCGCTCCACATCTTCACTGGCACTGGCTCTTTTAAGAACTACAGAGGAGAACCAAGAACTCAAGGGCAATGCTGATGGGAAGTGCACGGCTGCAAAGCTGACGACACTGGCCCTCAGTCGCGCAGCATATGGCTTAACCAACAATGGTATCATTTTCACTGGCTATCCCGTCATTGGATATCACAACCGCCTCCAGGCCTCCGGCACCTGCCTTGACAGCATTGAGGACGCTCGGATCACAGCATGCCCATGGGATCCAAGGGTGAAGGGACAGTTCTTTCACCAAACTACATTCAGCATTGCTTTGTCCCGAGTCAGGAGTTTCATTCGAGATGTGCAGAAACTACTGGAGATCGAGCCCAAAGCCATGTGTGGCCTGGAACTCTACAATGGAATCCTCATGCGATATGTCAAGGCCTCAACCGCATACTTGGGCAAACAAGAAGACGCACTGGACTTCGATATCACACACTACAGAAGCAAAGACCCCATGACTCCCAGACTTTATGAAGACATTCTGGAAGAGGTAGAGCAGATGGGGTTGTTCAAGTATGGAGGACTGCCACACTGGGCGAAGAATCGGAATCTGGCGTTCGATGGAGCCATCAAGAAGTACAAGAATGCCTGGAAATTCTTGAAGGTTAAAGAAAGGTATGACCCATTAGGACTGTTCTCCAGTGAGTGGACAGACCAAGTTCTTGGACTG---AAAAAAGGGGTGACCATATTCAAGAAAGGGTGTGCTCTAGAGGGGCTATGCATATGCTCAGAGGACTCCCACTGTGCCCCCGAAAAGGGCTATTTTTGCAGACCAGGCAAGGTTTATAAGGACGCCAGGGTTTGCACACTTTCAAGGGACGAAACA
