# Supplementary material for: The Chloranthus sessilifolius genome provides insight into early diversification of angiosperms
Source: Nat Commun. 2021 Nov 26;12:6929. doi: 10.1038/s41467-021-26931-3 (PMC8626421; doi:10.1038/s41467-021-26931-3)
Supplement: Supplementary file 4 — Source Data [file 41467_2021_26931_MOESM4_ESM.zip › Fig. 3a, c, e and Supplementary Figure 12, 14, Phylogenetic tree/LCG_multi-species coalescent-based/group_1134_CDS.treefile]

(Aco_1:0.2564363978,((((((Ash_1:0.3565129040,Osa_1:0.3844640723)100:0.1681908887,Egu_1:0.2257229936)100:0.0833476961,((Efe_1:0.0491429668,Efe_2:0.0442328856)100:0.0439023780,Nco_1:0.0662910618)100:0.3164203492)56:0.0915575611,(Atr_1:0.3534635717,((Out_1:0.2541945075,Out_2:0.3274455643)100:0.1185198368,((Out_3:0.1117168639,Out_4:0.1322155500)99:0.0909113459,(Pab_1:0.0431826932,Pab_2:0.0623486781)100:0.2328806656)98:0.0739112258)100:0.3438644688)41:0.0704924779)83:0.0856885565,(((Cka_1:0.1212539472,Cka_2:0.1392684181)100:0.0818847693,((Lch_1:0.0033284779,Lch_2:0.0015717870)100:0.2095348799,Lch_3:0.2006676959)68:0.0404940336)74:0.0498436093,Csp_1:0.2791526833)93:0.0563294667)66:0.0468251137,(Ppe_1:0.2698395852,Vvi_1:0.2365620198)99:0.0823969945)65:0.0500628106,((Cde_1:0.0292265467,Cde_2:0.0295961009)100:0.3966546196,Cde_3:0.5154935023)100:0.2126412920);
