# Supplementary material for: The Chloranthus sessilifolius genome provides insight into early diversification of angiosperms
Source: Nat Commun. 2021 Nov 26;12:6929. doi: 10.1038/s41467-021-26931-3 (PMC8626421; doi:10.1038/s41467-021-26931-3)
Supplement: Supplementary file 4 — Source Data [file 41467_2021_26931_MOESM4_ESM.zip › Fig. 3a, c, e and Supplementary Figure 12, 14, Phylogenetic tree/LCG_multi-species coalescent-based/group_1139_CDS.aln-0.2cln]

>Aco_1
ATGGGGTTGGTCGGTCTGCCAGAAAATGGGAAT---------ATGTCATTA---TCTAATCTTCCA---TTGGAGACTAAAAACAAATATAGAAGAATGGATGAAAATGTTACAGATGATGATATTCAACAC------------ATGCAGAATAACTTTAGCAATAATACTAAGAGATTTGTAATTGCTTGTGCAATTTTTGCGTCTTTGAATACTGTTCTCATTGGTTATGATGTGGGTGTTATGAGTGGTGCAATACTATACATTCAGGAGGACTTAAACTTAACAGAGGTACAAGAAGAAGTCCTAGTTGGATGTTTGAGCATCGTTTCACTTTTGGGTAGTTTAGCTGGTGGAAAGGCCTCCGATGCCATTGGCAGAAAATGGACAATGGGTTTCGCAGCTATTGTTTTCCAAGCAGGCGCTGTTGTTATGGCTCTTGCTCCTTCGTTCAAAGTGTTGTTGATTGGCAGACTCTTGGCTGGGGTAGGGATAGGCTTTGGTGTGATGATTGCTCCTGTATACATTGCTGAGATTTCACCTGCAGTTGCTCGAGGATCTCTAACCTCCTACCCAGAGATCTTCATAAACATAGGAATTCTTCTTGGTTATGTTGCAAATTATGCATTTTCGGGTTTGCCAGTTCATATAAATTGGAGAGTAATGCTTGGCGTGGGGATTCTTCCCTCAGTGTTTATTGGGCTTTCCCTGTTTGTCATTCCCGAGTCCCCAAGGTGGTTAGTTATGAAGAACCGCATTGAAGAAGCTAGGATAGTGTTGTTGAAGACAAATGAGAACCAGGAAGAAATAGAAGAGAGACTGGTTGCTATACAGGAGGCAGCTTCTAAATCTAATGTAGAG---------------------------------------AGTAAGTACGAGGAGAAAGCAGTGTGGCGTGAATTACTGACCCCTTCTCCTACACTTCGACGAATGTTGATTACTGGAATTGGAATACAATGTTTCCAACAGATCACAGGCATTGACGCGACTGTATATTACAGTCCCACAATTTTCAAAGAAGCTGGAATTGAGGGTAACAATAAGCTTCTTGCTGCAACTATTGCTGTTGGATTTTCCAAGACTATATTTATCTTGATTGCTATTATTCTCATCGATAGAGTGGGAAGAAAGCCACTGTTATATGTTAGCACAATTGGAATGACTGCTTGTTTGTTTTGTTTAGTCCTTACTCTTTCTTTATTT------------GCAAACACTCAAGCTGGGATTTTGCTAGCCATTGTGTTGGTATGTGGGAATGTTGGTTTCTTTTCAGTTGGGATAGGCCCAATTTGCTGGGTTGTTACATCAGAAATCTTCCCTTTGAAGGTGCGGGCTCAAGCATCAGCACTCGGTTCAGTGGTTAACAGATTATGCAGTGGTTTCATTACCATGTCCTTCCTTTCCATATGCCGTGCTATTACTGTGGCAGGAATTTTCTTCGTTTTTGCTCTGCTTGCGGTTCTCTCCATTGCTTTTGTTCATACATATGTTCCCGAAACAAAGGGAAAATCTCTGGAACAGATTGAATTGATGTTCCAAAAA---GGGGAGGAACAGCAA------ATAGGCGAAGTTGAACTAGAAGATGTGGAGCATTTGGTGCAAAGAGAA---------------------------------
>Aco_2
ATGGGATTGGTGGGATTTCAGGAAAATGGAAATGATGAT---------------GATGTTATTATG---TTGACTAAGAAGAATAAATATCAAAGAATGGATATGGAATTTACAGAAGAAGAAGAAGCTTATAATCAACAACAAAAGCAATTATTAAGAAATAAAACTACTCAGAAATATGTCTTTGCTTGTGCTGTCTTTGCTTCTCTCAACTCTGTTCTTCTTGGCTATGATGTGGGTGTTATGAGTGGAGCAATTCTATTTATTCAAGAAGATCTGAAGATAACAGAGGTGCAACAGGAGGTTCTTGTTGGAATTCTGAGTATTATGTCACTTATAGGTAGTTTAGCTGGGGGTAGGACCTCGGACGCTATTGGTAGAAAATGGACGATGGGTTTAGCAGCCATAATTTTTCAAACAGGTGCTGCTATAATGACTTTGGCTCCTACTTTTCAAGTTCTGATGATAGGCAGACTCATGGCTGGGATAGGAATAGGCTTTGGAGTCATGATTGCTCCTGTATACATTGTGGAGATATCACCTTCCATTTCGAGGGGATCTTTCACTTCTTTTCCAGAGATTTTCATAAATCTAGGCATCCTACTTGGCTACGTCTCAAACTACGCATTTTCAGGATTTTCGTCACATATAAATTGGAGGATAATGCTCGCTGTTGGTATACTTCCATCGATTTTTATTGCAATTGCTTTGTTCATCATCCCTGAATCTCCAAGGTGGCTGGTTATGATGAACCGAGTTAATGAAGCGAGAGAAGTCCTGATGAAGACAAATGAAAATGACGAAGAGGTGGAACAAAGAATGGCAGAAATACAGGCAGCTGCTGGAAAGGCCAATGCAGAG---------------------------------------------ATTGAGGATAAAGCTGTCTGGCGTGAATTGTTAAGCCCTTCTCCTGCTCTTCGTCGAATGCTGATAACTGGATGTGGGATCCAGTGTTTCCAACAAATTACAGGCATTGATGCAACTGTTTACTATAGCCCCACGATATTCAAAGACGCTGGAATCCAAGATGAGACCAAACTTCTAGCTGCCACTGTTTCAGTGGGATTTTCGAAAACTATTTTCATATTGATTGCTATTATACTGATCGATAAAGTGGGTAGAAAACCATTGTTATATGTAAGTACAATTGGTATGACTGCTTGTTTGTTTGTATTGGCACTTAGTCTGTCTTTGCTG------------GGAGATGGAAAAGCTGGAATTACAATGGCAATCTTATCAGTATGTGGGAATGTAGCATTCTTTTCAGTTGGAATAGGTCCGGTGTGCTGGGTCTTGACATCTGAAATTTTCCCTCTTAAGTATCGTGCTCAAGCATCAGCACTTGGAGCTGTAGGGAATAGGTTGTGCAGTGGTCTGGTAGCTATGTCTTTTCTATCGGTGTCACGTGCCATAACACCGGGTGGTACTTTTTTCATTTTCTCTGTGATTTCAGCTCTTTCGGTTGTTTTTGTATATATTTATGTTCCAGAAACAAAGGGAAAGTCTTTGGAACAAATTGAGTTACTATTTGAAAAA---GGTGTGGATTGGCAA------AGAAGCGAGATTGAACTTGGAGATGTGGAGCATCTAGTGCAGAAAGTG---------------------------------
>Ash_1
ATGGGGGCGGTTGATTCGCCGACGATCGGCAATGGAATCGAG------------AGCAGGATCCCC---AACCAGTCGGCGGGAAAGTACCGAAGGATGGACGCCTACGCCCGTGTCGAGGATGAGGAGGGGGAGATGTCGGAGTTGAGGAACAGTGGGAGTAGCGACCGTAGAAAGTACGTGTTCGCTTGCGCCGTCTTCGCTTCTCTCAACTCTGTTCTTCTTGGCTATGATGTTGGTGTTATGAGCGGGGCTATTATTTTTATTCAAAAGGATCTTCACATAACAGAAGTCCAACAAGAGATTCTTATTGGTTGTTTGAGCTTTTTCTCCATTTTTGGTAGTTTGGCGGGTGGAAGGACATCTGACGCCATTGGAAGGAAATGGACCATCGGCTTAGCCGCCATAGTATTCCAAACAGGTGCTGCCGTCATGACAGGTGCTCCCAATTTTCTTACACTGATGATCGGCAGGCTCCTGGCTGGAATCGGGATAGGGTTCGGAGTCATGATAGCTCCAGTGTACATTGCCGAGATATCTCCTACTGTAACCCGAGGATCATTCACATCACTCCCAGAGATCTGCATAAACATTGGGATTCTTCTTGGCTATGTGTCAAATTATGCTTTCTCTGGTCTTTCAGAACATATGTGCTGGAGAATAATGCTTGGTGTTGGCATTCTACCTTCTATCTTCATTGGATTTGCACTGTTTGTTATCCCAGAGTCTCCCAGATGGTTGGTTCTGAAGAAAAGGGTTGATGAAGCAAGATCTGTGCTGCTTAAGGTTAGCGATAATCCAGAAGAGGCAGAGAAGCGACTAGCAGAGATCGAAGAAGCCGCAGGGCTTATGAATCCAGAA------------------------------------------AAGACTGAGCAGATCGCTGTCTGGCGGGAGTTATTGCATCCTTCTCCAGCCCTTCGTCGTATGATAATCACCGGATTCGGAATCCAGTGCTTCCAGCAGATTTCTGGCATAGATGCTACTGTCTATTATAGCCCAACCATATTCAGAGACGCTGGAATTAATTCTGACTCAATTGTTCTTGCTGCAACTGTTGCTGTTGGCTTCACTAAGACGATATTCATCTTGTTTGCTATCTTTCTGATTGACAGAATTGGAAGAAAGCCATTACTGTACGTTAGTACAATTGGCATGACTGCTTCTTTGTTTGGGCTTGGGCTTTTTCTTGCTTTACTTGAAGCTGAGTTGGTTCCATCGAAGTTGGGGATCACGGTGGCAATACTTGCAGTATGCAGCAATGTCGCATTCTTCTCGATAGGGCTCGGTCCAGTTTGCTGGGTTTTGAGCTCGGAGATTTTCCCCCTGAAGGTACGTGCTCAAGCTTGCGCCCTGGGGGCTCTTGGAAACAGGGTTTGTAGTGGCATGATTGCCATGACTTTCCTTTCCTTGACAAAAGCGATATCTGTAGCCGGAACATTTTTCCTCTTCGCCACTATTTCGGCTCTTTCCGTGGCATTTGTTTACTCTTTCGTACCAGAGACGAAGGGTAAATCGTTGGAGCAGATTGAGATGATGTTTCAGAAT---GGAAGGGGATGGGAA---GGGGGTGGTGAAGTTGAACTTGGAGATGGAGAGCATTTAGTCCAGAGAGAGAAAACATCTCCCGGCAATCTCTATGTCGATGAA
>Atr_1
ATG---------------------------------------------------------------GTGTTGAAAGAGCAACCGAAATACGAGAGGGTGAACTTACAACACCCC------------------------------------ACCAACAAGAGCAAAAACACCAACAGATACGTCATTGGATGCGCCATTTTTGCCTCTCTCAATTCTGTTCTTCTCGGCTATGATGTCGGGGTCATGAGTGGAGCCATCCTCTTCATTCAGGAGGATCTCAAAATCACAGAGGTACAGGAAGAAGTTCTTGTCGGTAGCCTAAGCATCATTTCACTCTTTGGAAGCCTTGGAGGTGGCCGCACTTCTGACGCCATTGGGCGGAAATGGACAATGGGTTTGGCAGCCATAGTCTTCCAATCGGGAGCGGCTCTAATGGCCATGGCCCCTTCCTTCACAATACTCATGGTCGGGAGGCTTCTCGCTGGCATAGGCATAGGCTTCGGAGTCATGATCGCCCCGGTATACATAGCAGAGATTTCCCCAGCAGTAACGAGAGGAGCCCTCACTTCCTTCCCTGAAATCTTCATCAACGTTGGGATCCTTCTGGGCTACGTCTCTAACTATGCATTTTCTGGCATCTCTGTCCACATCAACTGGAGAATAATGCTCGCTGTGGGAATCCTCCCTTCGGTTTTCATCGCATTCGCTCTCTTTATAATTCCAGAGTCACCCCGATGGCTTGTGATCCAAAACAGGGCCGATGAAGCAAGATCAGTTCTCCTAAAGATCACAGAAGATGAGGCAGAGGTGGAAGCAAGGTTAGTCGAGATAGAGGAAGCTGCTTCGACAGGAAAC------------------------------------------------------AAGGAGAAGGCAGTGTGGCAAGAACTGTTGAGCCCTTCTCCCGCTCTCCGACGCATGCTCATAACAGGATTTGGGATCCAAATATTCCAGCAAATCACAGGCATAGACGCCACGGTATACTATAGCCCGACAATATTCAAGGATGCGGGGATCACGAGTGAGAAGGCCATCCTTGCGGCCACTGTTGCTGTGGGCTTTGCAAAGACTTCTTTCATCTTGGTCGCCATTTTCCTTATCGACAGGGTGGGGAGGAAACCTTTGCTGTATGTAAGCACCGTGGGGATGACCGCTTCTTTGTTCAGTTTGGGGATGGCACTCTCATTCCTCACACATGGGTCCAGTCCAAAAGGGACAGGGATCGCTTTGGCGATATTGGCAGTCTGTGGAAATGTGGCTTTTTTCTCGGTCGGCATTGGGCCTGTTTGCTGGGTTGTGACTTCTGAGATCTTCCCATTGAGGCTACGAGCTCAGGCATCAGCGCTCGGTGCAGTGGGCAACCGGGTGTCTAGTGGACTTGTGGCCATGTCCTTTTTGTCTCTGTCTCGGGCAATCTCTGTTGCTGGTGTTTTCTTTGTGTTCTCAGCCATATCAGCCCTCTCTGTTGCATTTGTGTACTTCTTTGTTCCTGAAACCAAAGGGAAATCACTGGAACAAATAGAATTGTTGTTCCAGCAA---GGAGGAGAGTATTGGCGAGGTGGTGGTGAAGTGGAGTTGGGGGATGTGGAGCAGCTGGTTCAGAAACAGCGAAAACCTGAAGAAGTAGAG------------
>Cde_1
ATGGGCATGGCCGAT---------------------------CAATGGTTT---TCAAGGTTTCAA---CTGGCGAGCAAGGATAAATACAGGAGAATGAACGAGGATGTTACAGAGCACCAA---------------------------CTTAACAAGAGTATCTTTGCTAACAAATATGTTCTGTATTGTGCTGTTTTTGCATCTCTTAATTCCGTTCTTCTTGGCTACGATGTGGGTGTTATGAGTGGAGCAATACTATTCATTCAAGAAGACTTGAAAATAACGAAGGTGCAAGAAGAAATTCTGGTTGGATGCTTAAGTATAATTTCCCTTTTGGGAAGCTTAGGAGGTGGACGAACCTCTGATGCTATAGGGAGAAGATGGACTATGGCTCTGGCTGCCTTGATTTTTCAGATTGGCGCTGTTATAATGACATTTGCTCCCTCTTTTCGAATACTCATGGTAGGGCGACTTTTGGCAGGAGTAGGGATTGGCTGTGGTGTTATGATTGCACCAGTGTACATAGCAGAAATATCACCTTCTATTGCGAGAGGATCCTTCACATCCTTTCCCGAGACATTCATAAATGTTGGCATTCTCCTTGGTTACATCTCAAATTATGCTTTTTCAGGTCTTTCAATTCATATAAACTGGAGGGTAATGCTCGGTGTGGGTGTCCTACCATCCGTCTTTATAGGGTGTGCTCTGTTCTTCATTCCAGAATCTCCAAGGTGGTTGGTGATGGAGAACAGAATGGAGGAAGCAAGAGAAGTTCTCTTGAAAATTAATGATAGTCATGAGGAGGTAGAAGAGCGACTTAAAGAAATAGAGAAGGCGGCCGAGGTTACAAGTTCAAAT------------------------------------------------AAAGCTAATGCTGTGTGGTGTGAACTATTGAAACCATCTCCAATTCTGGCTCGAATGATGATTACTGGACTCGGCATCCAATGCTTTCAACAAATCACAGGGATTGATGCAACTGTTTATTACAGTCCTACAATATTACAAGATGCAGGAATACATAAGAAACGAGATATATTAGCTGCAATTGTGGCTATTGGCTTTACAAAGACGTCATTTACATTGGTTGCAATTTTTCTCATTGATAGAGTTGGGAGGAAGCCATTATTATACGTCAGCACAATCGGAATGACTGCTTGTTTGTTTGTCCTTAGTGTTATTCTGGTTTGCATGGGACATGGATTATTATCCCACGAATTTGGTATTGTAATGGCAATTTTAGCCATTTGTGGCAACGTTTCGTTCTTCTCAGTGGGTATAGGTCCAGTGTGCTGGGTTTTGTCATCTGAGATTTTTCCATTGAGGGTTCGAGCACAAGCGGCATCATTTGGTGTAGTGGCTAATAGAGTGAGTAGTGGACTTGTGGCCATGTCATTTCTTTCAATCTCGGATGCAATTTCTGTGGGAGGAACATTCTTCATTTTTTCTTTGATATCTGCAATTTCTGTGGTCTTTGTCTATAAATTTGTCCCAGAAACCAAAGGGAAGTCTTTGGAGCAAATTGAATTGCTGTTCCATAAG---GAGACCAAGATGTTA------ACAGCTGAAGTGGAACTTGGAGACGCTGAAAATTTGGTGCCAAAGGAA---------------------------------
>Cde_2
ATGGGCATGGAAGAT---------------------------CAATGGTTT---TCAAGGTTTCAA---CTGGTGTGCATGGATAAATACAAGAGAATGAACGAGGATGTTACAAACCACCAA---------------------------CTTGACATGAATATCTTTGCTAACAAGTATGTTCTGTATTGTGCTGTTTTTGCATCTCTTAACTCTGTTCTTCTTGGCTATGATGTGGGTGTTATGAGTGGAGCAATACTATTCATTCAAGAGGACTTGAAAATAACTAAGGTGCAAGAAGAAATTCTGGTTGGATGCTTAAGTATAATTTCCCTTTTGGGAAGCTTAGGAGGTGGACGAACCTCTGATGCTATAGGGAGAAGATGGACTATGGCTCTGGCTGCCTTGATTTTTCAGATTGGTGCTGTTATAATGACATTCGCTCCTTCTTTTCGAGTACTCATGGTAGGGCGGCTTTTGGCGGGAGTAGGGATTGGTTGTGGTGTTATGATTGCTCCAGTGTACATAGCAGAGATATCACCTTCTATTGCGAGAGGATCCTTCACATCCTTTCCTGAGACATTCATAAATGTTGGCATTCTCCTTGGTTACATCTCAAATTATGCATTTTCAGGTCTTTCAATCCATATAAACTGGAGGGTAATGCTCGGTGTGGGTGTCCTACCATCCATCTTTATAGGGTGTGCCCTGTTCTTCATTCCAGAATCTCCAAGGTGGTTAGTGATGGAAAACAGAATGGAGGAAGCAAGAGAAGTTCTCTTGAAAATTAATGATAGTGATGAGGAGGTAGAAGAACGACTTAAAGAAATAGAGAAGGCGGCCGAGTTTACAAGTTCAAAT------------------------------------------------AAAGCTAATGCTGTGTGGCGTGAACTATTGAAACCATCTCCAATTCTGGCTCGAATGATGATTACTGGACTCGGCATCCAATTCTTTCAACAAATCACAGGGATCGATGCAACTGTTTATTACAGTCCTACAATATTAAAAGACACTGGGATACGTAAGGAACAAGATATATTAGCTGCAATTGTGGCTATTGGCTTTACAAAGACTTCATTTACATTGGTTGCAATTTTTCTCATTGATAGAGTTGGGAGAAAGCCATTATTATACGTGAGCACAATTGGAATGACTGCTTGTTTGTTTGCCCTTAGTGTTATCCTGGCTTGCATGGGACGCGGACTATTATCCCACAAATTGGGTATTGTAATGGCAATTTTAGCCATTTGTGGCAATGTTTCTTTCTTCTCAGTGGGTATAGGTCCAGTGTGTTGGGTTTTGTCATCTGAAATATATCCATTAAGGGTTCGAGCACAAGCCGTATCATTTGGTGTAGTGGCAAATAGAGTGAGTAGTGGATTTGTGGCCATGTCATTTCTTTCAATCTCGGATGCAATTTCTGTCGGAGGAACATTCTTCATTTTTTCTCTGATGTCTGCAATTTCTGTGGTTTTTGTCTATAAATTTGTACCAGAAACCAATGGGAAATCTTTGGAGCAAATTGAATTGCTGTTCTATAAG---GAGACCGAGATGTCA------ACATATGAAGTGGAACTTGGAGATGCTGAAGATTTGGTGCCAAAGGAA---------------------------------
>Cka_1
---------------------------------------------------------------------------------------------------------------------------------------------------------------------------------------------------------------------------------------------------ATGAGTGGAGCAATCCTATTCATTAAGGAAGATTTGCAGATATCTGAGGTCCAAGAAGAAGTTCTTATCGGGTGTTTGAGCATTGTCTCACTTTTTGGAAGTTTAGGAGGAGGGAAAGCGTCAGATTCCATTGGTAGGAAATGGACCATGGGGTTAGCTGCCATTATTTTTCAAACAGGCGCCGCTATTATGGCTTGTGCACCTTCTTTCCCAATATTGATGGTTGGCAGGCTTTTGGCTGGGGTAGGAATAGGCTTCGGTGTCATGATTGCACCAGTATACATTGCTGAGATATCCCCAGCTGTGGCCAGAGGAGCACTGACCTCCTTTCCAGAGATCTTCATAAATCTGGGGATCCTTCTTGGTTATATTTCAAACTACCTGTTTTCAGGACTTTCAGTACATATAAGCTGGAGGGTCATGCTTGCTGTGGGGATTCTACCCTCTGTTTTTATTGGGTTTTCTCTATTTATTATCCCCGAGTCTCCTAGGTGGTTGGTGATGCAGAACAGAATCGAGGAAGCAAGATCCGTGCTGTTGAAGATAAACGAGAACGAGGCAGAGGTGGAAGATAGACTAGCGGAGATAGAAGAAGCTGCTGGAACTGCAAATCCAGAA---------------------------------------AAGAAGCTTGATGAAAAAGCTGTGTGGCATGAATTGTTGAGGCCTTCTCCTGCCATCCGGCGAATGCTAATAGCAGGGTTTGGGATCCAATGCTTCCAACAGATCACTGGCATTGATGCTACTGTGTACTACAGCCCAACAATCTTCAGAGAAGCTGGGATCCGGAGCAACAATGCACTTCTTGCCGCCACTGTTGCTGTTGGGTTTACAAAGACAATTTTCATCTTGATTGCTATTTTTCTCATTGATAGAATTGGAAGAAAGCCATTGCTATATGTGAGCACAATTGGAATGACTGCTTGTCTGTTTGGACTAGCCATCTCTCTTTCTTTCATAAAACATGAGCTAGGACCAAAAGAACTTGGAATTGGACTTGCAATTTTGACAGTATGCGGGAACGTTGCGTTCTTCTCAGTGGGAATAGGCCCTGTTTGTTGGGTCTTGACATCTGAGATATTCCCTTTAAAATTGCGTGCTCAGGCTGCAGCACTTGGGGCAGTAGGCAACCGAGTGAGCAGTGGAATGGTTGCCATGTCCTTCCTATCTGTGTCCCGCTCCATTACAGTGGCCGGTACTTTCTTCATATTTTCCATAGTTTCAGCTCTCTCTGTGGTCTTTACTTACTTCTGTGTCCCTGAGACAAAAGGAAAAACGCTGGAGCAGATAGAACTGCTGTTTCAACAAAATGAAAGAGATTGGCAA------AATGGTGAAACGGAGCTGGCAGACATGGAACATCTCGTGCAG---------------------------------------
>Csp_1
ATGGGTTTGGTGGAATCACAAGGAAACGGAAATGGGATTGATATTTCGAAT---GCTGATTTGGTG---GGTAAAACTAAAACCAAGTACAAAAGGATGAATTTTACAGAAGAAGAAGAAGAGGAAGAAGAAGAAGAAGCTCAG---CGACAGCTTCACAGAAGAAAGACCAACAAATATGTCTTCGCCTGTGCCATTTTTGCCTCCCTCAACTCCGTTCTTCTCGGCTATGACGTGGGTGTTATGAGCGGAGCAATTATATTCATTCAGGAAGATTTGAAGATAACAGAGTTACAGGAAGAAGTTTTAGTTGGATGTTTGAGCATTCTTTCTCTGTTGGGCAGTTTAGCAGGTGGAAGAACCTCGGATGCCATTGGAAGGAAATGGACTATGGGTTTAGCAGCCATAATTTTTCAAACTGGTGCAGCCATAATGACTTTTGCTCCTTCTTTCAAAGTACTTATGGTAGGGAGACTTTTGGCAGGGGTAGGCATAGGCTTTGGTGTCATGATCGCTCCGGTATATATTGCCGAGATATCACCCTCCATTAACAGAGGAGCACTCACTTCCTTTCCGGAGATATTCATAAATATAGGGATCCTTCTCGGTTATGTCTCAAATTACGTATTCTCAGACCTTGACATACATATGGGTTGGAGAGTAATGCTCGCTGTCGGAATTCTCCCATCGGTTTTTATTGGGTTTGCTCTATTTATCATCCCAGAGTCCCCGAGATGGCTGGTGATGCAGAATCGAGTTGAAGAAGCAAGGTCCGTTCTGCTGAGAGTAAATGAGAATATAGCAGAGGTTGAAGACAGATTGTTGGAGATAGAGAAAGCTGCTGGGATTTCTAATGGGGAG---------------------------------------TTGAAGTATGAGGAAAGAGCCGTGTGGCATGAACTAATGTGGCCTTCTCCTATGCTCCGTCGTATGATGATAACTGGAGTTGGGATCCAATTCTTCCAACAGATCACTGGTATTGATGCAACTGTGTATTACAGCCCCACGATATTCAAAGATGCGGGAATCAAGGGAAACAGAGCCATTCTTGCTGCAACCGTTGCTGTTGGATTTACAAAGACTATATTTATTTTGGTTGCAATTTTTCTCATTGACAGGGTAGGGAGAAAGCCTTTGCTGTATGTCAGTACGATTGGTATGACTTCCTGTTTATTTGGCTTGGGCCTTTCTCTATCGCTCTTGAAACATGGAATTGGATCAAAAGACGCTGGGATTGGGTTCGCAATATTGACAGTCTGTGGGAATGTTGCATTTTTCTCGATAGGGATCGGTCCGATTTGCTGGGTGTTGTCATCTGAAATCTTCCCTCTGAGGTTGCGTGCTCAGGCAGCAGCACTAGGTGCAGTCGGAAACCGAGCGAGCAGTGGCCTGATTGCTATGTCATTTCTTTCAGTGTCCCGTGCCATTACGGTGGCAGGAACTTTCTTCATCTTTTCTGCAATTTCAGCTCTATCTGTAGTCTTTGTATACATGTTTGTTCCAGAAACAAAGGGGAAATCTCTGGAGCAAATCGAGTTGCTGTTTCAAAAT---GGGTTAGAATGGCAA------AGAGGTGAAGTGGAGCTCGGAGATGTGGAGCATCTGGGAGAAGAAGAAGAAAGCTCGGAAGTTTTAGGTTATGTCGACGCA
>Efe_1
ATGAGTTTG------------------GGGAAGACGATAGGGAGGCCGACA---GTGGCTTATCCT------------CATGGGCAGTACGAGCGGGTGACGGTTTCCGGCAGTGAGGATCACCGGAGCCCT---------------------GCCGACGGAAGCAGCAGCAAGAAGTACGTTTTCGCTTGTGCCGTCTTTGCCTCTCTCAATTCTGTTCTCCTTGGATATGATGTTGGCGTGATGAGTGGAGCAATCCTTTTTATACAAGAAGATCTGAAGATCACGGAGGTGCAGGAGGAGGTCCTTGTTGGGTGCCTGAGCGTCGTCTCTCTTCTCGGAAGCCTCGCCGGCGGCAGGACATCAGATGCCATCGGTCGGAAGTGGACCATGGGCCTCGCCGCAATTGTGTTTCAGTCAGGCGCAGCCATCATGGCGTTTGCCCCCTCTTTCAGCCTTCTCATGGTGGGTAGGCTCTTGGCCGGAATTGGCATTGGCTTTGGCGTCATGATTGCTCCCGTGTACATTGCAGAGATATCTCCCGCCATTACCAGAGGGGCTCTCACCTCCTTCCCCGAGATCTTCATAAATCTGGGGATTCTCCTCGGCTACGTCTCCAATTATTTCTTTTCTAGTTTGCCTGCCCACTTGAGCTGGAGGGTGATGCTTGCCGTCGGCATCCTCCCCTCTGTGTTCATAGCAGCTGCACTGTTCATAATCCCCGAGTCCCCTCGATGGTTGGTGATGCAAGGTCGATCAGAAGAAGCGAAATTGGTGTTGACAAGGATCACGGAGAGGGAGGAGGAGGTGGAAGAGAGGCTGTCGGAGATTAAGCAAGCTGCAGAAGCCGGCGGTGCCAAA---------------------------------------AGCAAGGAGCAGGATAAGGGCATTTGGGCAGAGCTGCTGAGACCTTCCCTTCCCCTGCGTCGGATGCTCATCACTGGACTTGGTATTCAGAGCTTTCAGCAGATCACCGGCATTGACGCCACCGTTTACTACAGCCCCACCATCTTCAAAGCCGCAGGGATAACAGGAAACAGAGCACTCATTGGTGCAACTGTTGCTGTTGGCTTTGCAAAAACTATGTTCATATTGGTGGCCATTTGCCTCATCGACAGAATAGGGAGAAAGCCGCTGCTGTATGTGAGCACAATTGGCATGACCACCTGTCTCTTCTGTCTGGGCCTTACCCTGACGTTCATGGGCAGTAACAAAGGAGGAGGAGCTGTTGGTATCGCCATAGCCATCTTGGCTGTGTGCGGAAACGTTGCTTTCTTCTCTATAGGGATTGGACCGGTATGTTGGGTTCTGACCTCTGAGATCTTCCCTCTGAGGCTCCGAGCTCAAGCGTCGGCGCTTGGTGCCGTAGCAAACAGATTATGCAGTGGCTTGGTGGCCATGTCTTTCCTCTCCGTCTCTCGTGCCATCTCTGTGGGCGGTACCTTCTTCATCTTCTCTGTGATCTCGGCGTTGTCTATCTTGTTCGTCTATACTTTTGTTCCAGAGACTAAAAGTAGAACTCTGGAACAGATCGAAATGCTTTTCCAACATGGGAACGGAGAGTGGCAA------AAGGTTGAAATTGAGCTCGGTGACGCTGAGTGCTTGGTTGAGAAACAA---------------------------------
>Egu_1
ATGGGGTCGATGGATTTGGAGGAGGTGGGAAACGGGAATGGGAATGGGCTG---CCACGGCTCCCGCGGCTTGGGAAGAAGGCAAAGTACACGAGGATGGACGCCGAGGTGAATGAGGAGGAGGCGGAAGGGGAGCTCTCGACGACGGGGCGGAGCCGGGCGGCACAGAGCAGGAGATACGTCTTCGCTTGTGCCGTCTTTGCATCGCTCAACAACGTTCTTCTTGGTTATGATGTGGGTGTTATGAGTGGATGCATTCTATTCATTCAAAAGGATTTGCACATAACAGAAGTACAGCAAGAAGTTCTAGTTGGGTGTTTGAGCATTATTTCACTTTTGGGCAGCTTAGCAGGTGGAAAAACCTCAGATGCTATTGGCCGAAAATGGACAATAGGGTTGGCTGCCGTTGTTTTCCAGACTGGTGCTGCTATAATGGCTTGTGCTCCTTCTTTCCTAGTACTGATGATTGGCAGACTGTTGGCTGGAGTTGGGATAGGCTTTGGTGTCATGATTGCACCAGTATACATAGCAGAAATATCCCCTGCTGTTGCCCGAGGATCTCTGACTTCTTTCCCTGAGATTTTCATAAATATAGGGATCCTTCTTGGTTACATCTCCAACTATGCTTTCTCTGGCCTTTCAGAACATATTAACTGGAGAATAATGCTTGGTGTTGGGATCCTTCCATCTGTCTTTGTTGGTATTGCACTATTTGTAATCCCAGAGTCTCCTAGGTGGTTAGTTATGCAGAAGAGGGTTGACAAAGCAAGATCAGTGCTGATGAAGATTAATGAGACTGACGAAGATGTGGAGCAGAGATTGGCTGAGATAGAGAAAGCTGCTAGTTTTACAGGTGAGGAG------------------------------------------GGGTATCAGGAAAAGGCTGTTTGGCGCGAACTTCTGAGCCCTTCTCCTGCAGTACGTTGGATGATGATTGCTGGCTTTGGCATCCAATGCTTCCAGCAAGTTACTGGTATTGATGCAACTGTATATTATAGCCCAACAATATTCAAGGATGCAGGAATCACATCCGACAGCAAACTTCTTGCTGCCACTGTTGCTGTTGGCTTCACAAAAACTCTTTTCATCTTGGTTGCGATCTTTCTAATTGATAGGGTGGGTAGAAAACCATTACTGTATGTTAGCACAATTGGGATGACTACTTGCTTGTTTAGCTTGGGCCTCTCTCTTTCACTGCTTAAGCATGAACTGTTCTCAACAAAAGTTGGGATTGGGGTAGCTATATTGGCAGTCTGTGGCAATGTTGCATTCTTCTCCATTGGAATAGGCCCAATTTGCTGGGTGTTGAGTTCTGAAATCTTTCCACTGAGACTGCGAGCTCAGGCATCTGCGCTTGGAGCAGTAGGAAGTAGAGTGAGCAGTGGCCTGATTGCTATGTCCTTCCTGTCCGTGTGCCGCATCCTCTCAGTGGGAGGAACCTTTTTTCTGTTTTCAGTTATTTCATCTATGTCTGTAGCCTTTGTGTACAAGTGTGTCCCTGAAACCAAAGGAAAGACTTTAGAGCAGATTGAGATGCTATTCCAAAAT---GGTATCGAATGGCAG------AGAGGTGAAGTAGAGCTTGGAGATGTCGAGCATCTGATGCAGGGAATTAAATCAGCCAGCAGTCTTGCA------------
>Egu_2
ATGGGGTCGATGGATTTGGAGGAGGTCGGCAATGGGAACGGGAACGGGCTG---CCGAGGCTCCCGAGGATGGGGGGCAAGGGGAAGTACATGAGGATGGACGCCGGGGTGAACGAAGAGGAGATGGAAGGAGAGGTCCTGGAGACGGGGCGGAGCCGGGGAAGCGAGAGCAGGAGATATGTCTTTGCTTGTGCCGTCTTTGCGTCGCTGAACAACGTTCTTCTTGGTTATGATGTGGGTGTTATGAGTGGATGTATCCTATTCATTCAAAAGGATCTGCACATAACAGAGGTGCAGCAAGAAGTTCTAGTTGGGTGCTTGAGCATTGTTTCACTTTTGGGTAGCTTAGCAGGTGGAAGAACCTCAGATGCTGTTGGCCGAAAATGGACTATGGGATTGGCTGCCATTGTTTTCCAAATTGGTGCTGCTATAATGGCTTTTGCTCCTTCTTTCCGAGTACTGATGATAGGCAGGCTGTTGGCTGGAGTTGGGATTGGCTTTGGTGTCATGATTGCACCAGTATACATAGCAGAGATATCCCCTGCTGTTGCCCGAGGATCTCTTACCTCTTTCCCTGAGATATTTATAAATGTAGGAATCCTTCTTGGTTACATCTCCAACTATGCTTTCTCTGGCCTTTCAGAACATATTAACTGGAGAATAATGCTTGGTGTTGGGATCCTCCCATCTGTCTTTATTGGTTTTGCACTGTTTGTGATCCCGGAGTCTCCTAGGTGGTTGGTCATGCAGAAGAGGGTCGATGAAGCAAGATCAGTGCTGACGAAGGTTAGTGAGAGCGAGGGAGATGCGGAACAGAGATTGGCCGAGATAGAGAAAGCTGCTAGTGTTACAGGTGCTGAG------------------------------------------GGATACAGGGATAAGGCTGTCTGGCGTGAACTCCTGAGGCCTTCTCCTGCTGTACGTCGGATGATGATCACTGGATTTGGAATCCAATGCTTCCAGCAAGTCACAGGTATTGATGCAACTGTGTATTATAGCCCAACAATATTCAGGGATGCAGGAATCAAGTCGGACAGCAAACTTCTTGCTGCCACTGTTGCTGTTGGTTTTACAAAGACTATCTTCATCTTAGTTGCAACCTTTCTAATTGACAGAGTGGGTAGAAAACCATTGCTGTTTGTCAGCACGATTGGGATGACTATTTGTTTATTTGGATTGGGCCTTGCTCTTTCACTGCTTAAACATGAACTCGTTTCAACAAAACTTGGGATTGGGGCTGCTATGTTGGCAGTCTGTGGGAACGTTGCATTCTTCTCAGTTGGGATGGGCCCAGTTTGCTGGGTGTTGAGTACTGAAATATTCCCATTAAGGCTGCGAGCACAGGCAACTGCACTAGGAGCAGTTGGAAATAGAGTTAGCAGTGGACTGATTGCTATGTCCTTCCTGTCTGTATGCCGCATCCTCTCAGTGGGAGGAACCTTTTTGATCTTTTCACTTATTTCAGCGGTGTCTGTTGTCTTTGTATACAAGCGTGTTCCTGAAACCAAAGGAAAGACTCTGGAACAGATTGAGGTGTTATTCCAAAAT---GGTGTAGAATGGGAG------AGAAGTGAAGTAGAGCTTGGTGATGTGGAGCATCTGGTGCAGAGGAAT---------------------------------
>Lch_1
ATGGGCGTAGAGAATGCGAATGGAGATGGGAAT------------GGTTTC---CCAAAGCTTGCT---TTGGGAGGGAAAGGAAAATACAGGAGGATGGATACGGAGCTCCCAGAAGAAGAAGGAGGAGGAGAGAATGTCCAGCAGCTTCATAAGATGAGCATCAACGCCAATAAATATGTTTTCGCCTGCGCCACCTTCGCCTCTCTCAATTCTGTCCTTCTCGGCTATGATGTTGGTGTTATGAGTGGAGCGATTCTATTCATTCAGGAGGATCTGAAGATAAGTGAGGTACAACAAGAAGTACTGGTCGGATGTTTGAGCATCGTCTCGCTTTTGGGCAGCTTAGGAGGTGGTAGAACCTCAGATTCCATTGGCAGGAAATGGACCATGGGTTTAGCTGCCATAATTTTTCAAACGGGCGCTGTTATAATGACCCTTGCTCCTTCTTTCCTTGTGCTGATGGTCGGCAGGCTTTTGGCTGGTGTGGGGATAGGCTTTGGAGTCATGATTGCACCCGTATACATTGCTGAGATATCACCTGCCATTGACAGAGGAGCCCTCACCTCCTTTCCTGAGATCTTCATAAACGTAGGCATCCTTCTTGGATACATATCCAACTACGTATTTTCAGGCCTTTCGGAACACATAAGCTGGAGGATAATGCTTGCGGTGGGGATTCTCCCGTCGGTCTTTATTGGGTTTGCTCTATTCATTATCCCAGAGTCGCCGAGGTGGTTGGTGATGCAGAACCGGGTCGAAGAAGCCAGATCTGTGCTGCTAAAGATAAATGAGAACGAGGCAGATGTGGAAGAGCGGCTAGCCGAGATAGAGGAAGCAGCCGGCAATGCAAACCCTGAG---------------------------------------AAAAAGATAGAGGAGAAAGCAGTGTGGCTTGAATTGTTGACGCCCTCTCCCATGATCCGCCGGATGCTGATAACAGGATTTGGGATCCAATGCTTCCAACAGATCACAGGCATCGATGCGACCGTATATTACAGCCCGACAATCTTCAGAGACGCTGGCATCGTGAGCAAGAACGGGCTTCTCGCTGCGACTGTGGCCGTTGGATTTAGCAAGACCATTTTCATCTTGGTCGCGATTTTTCTCATCGACAAAGTGGGGAGAAAGCCACTGCTATATGTGAGCACGATCGGAATGACAGTCTGTTTGTTTGGATTGGCCGCAGCTCTAACTGTCATCGGACATGGAGTGGGATCAAAAGATGTTGGGATTGGGCTCGCAATTTTGGCAGTGTGCGGGAATGTCGCATTCTTCTCAGTCGGAATAGGCCCAGTTTGCTGGGTCTTGACTACCGAGATCTTCCCTCTAAGGCTGCGGGCCCAGGCATCAGCACTTGGGGCAGTGGGGAATCGAGTGTGCAGCGGCCTGGTTGCCATGTCCTTCCTCTCCATGGCCCGCTCCATTTCAGTAGCAGGAACTTTCCTCATCTTCTCTGCGATGTCAGCTCTCTCTGTGGCCTTTGTCTACATGTTCGTTCCGGAAACAAAAGGGAAGACTCTGGAGCAGATAGAACTGCTGTTTCAAAATGGCGGGAGAGAATGGCAA------CAAGGTGAAGTTGAGCTCGCAGATGTCGAGCATCTGGTGCAGAAGCAA---------------------------------
>Lch_2
ATGGGCGTAGAGAATGCGAATGGAGATGGGAAT------------------------------GCT---TTGGGAGGGAAAGGAAAATACAGGAGGATGGATACGGAGCTCCCAGAAGAAGAAGGAGGAGGAGAGAATGTCCAGCAGCTTCATAAGATGAGCATCAACGCCAATAAATATGTTTTCGCCTGCGCCACCTTCGCCTCTCTCAATTCTGTCCTTCTCGGCTATGATGTTGGTGTTATGAGTGGAGCGATTCTATTCATTCAGGAGGATCTGAAGATAAGTGAGGTACAACAAGAAGTACTGGTCGGATGTTTGAGCATCGTCTCGCTTTTGGGCAGCTTAGGAGGTGGTAGAACCTCAGATTCCATTGGCAGGAAATGGACCATGGGCTTAGCCGCCATAATTTTTCAAACGGGCGCTGTTATAATGACCCTTGCTCCTTCTTTCCTTGTGCTGATGGTCGGCAGGCTTTTGGCTGGTGTGGGGATCGGCTTTGGAGTCATGATTGCACCCGTATACATTGCCGAGATATCACCTGCCATTGACAGAGGAGCCCTCACCTCCTTTCCTGAGATCTTCATAAATGTAGGAATCCTTCTTGGATACATCTCCAACTACGTATTTTCAGGCCTTTCGGAACACATAAGCTGGAGGATAATGCTTGCGGTGGGGATTCTCCCGTCGGTCTTTATTGGGTTTGCTCTATTCATTATCCCAGAGTCGCCGAGGTGGTTGGTGATGCAGAACCGGGTCGAAGAAGCCAGATCTGTGCTGCTAAAGATAAATGAGAACGAGGCAGATGTGGAAGAGCGGCTAGCCGAGATAGAGGAAGCAGCCGGCAATGCAAACCCTGAG---------------------------------------AAAAAGATAGAGGAGAAAGCAGTGTGGCTTGAATTGTTGACGCCCTCTCCCATGATCCGCCGGATGCTGATAACAGGATTTGGGATCCAATGCTTCCAACAGATCACAGGCATCGATGCGACCGTATATTACAGCCCGACAATCTTCAGAGACGCTGGCATCGTGAGCAAGAACGGGCTTCTCGCTGCGACTGTGGCCGTTGGATTTAGCAAGACCATTTTCATCTTGGTCGCGATTTTTCTCATCGACAAAGTGGGGAGAAAGCCACTGCTATATGTGAGCACGATCGGAATGACAGTCTGTTTGTTTGGATTGGCCGCAGCTCTAACTGTCATCGGACATGGAGTGGGATCAAAAGATGTTGGGATTGGGCTCGCAATTTTGGCAGTGTGCGGGAATGTCGCATTCTTCTCAGTCGGAATAGGCCCAGTTTGCTGGGTCTTGACTACCGAGATCTTCCCTCTAAGGCTGCGGGCCCAGGCATCAGCACTTGGGGCAGTGGGGAATCGAGTGTGCAGCGGCCTGGTTGCCATGTCCTTCCTCTCCATGGCCCGCTCCATTTCAGTAGCAGGAACTTTCCTCATCTTCTCTGCGATGTCAGCTCTCTCTGTGGCCTTTGTCTACATGTTCGTTCCAGAAACAAAAGGGAAGACTCTGGAGCAGATAGAACTGCTGTTTCAAAATGGCGGGAGAGAATGGCAA------CAAGGTGAAGTTGAGCTCGCAGATGTCGAGCATCTGGTGCAGAAGCAA---------------------------------
>Nco_1
ATGACTATG------------------GGGGAGACAATAGGGAGGCCAACA---ATGGGTTATCCC------------CATGGCCGATACGAGCGGGTGACGGCTTCGGGCAGTGAGGACCACCGGAGCCCC---------GTGGAGGAAAGGAGCAGCACCAGCAGCAGCAGGAAGTATGTTTTCGCTTGTGCCGTCTTTGCCTCTCTCAATTCTGTTCTCCTTGGATACGATGTTGGCGTGATGAGTGGAGCAATCCTTTTCATACAAGAAGATCTGAAGATTACGGAGGTACAGGAGGAGGTCCTGGTTGGGTGCTTGAGCATTGTCTCTCTACTTGGAAGCCTCGCCGGCGGCAGAACATCAGATGCCATCGGCCGGAAGTGGACAATGGGCCTCGCCGCCATTGTCTTCCAGTCAGGGGCAGCCCTCATGGCTCTTGCTCCCTCCTTCGGCCTTCTCATGGCGGGCAGGCTCTTGGCTGGGATTGGCATTGGCTTCGGCGTCATGATCGCTCCCGTATACATTGCAGAGATATCTCCCGCCATTACCAGAGGGGCACTCACCTCCTTCCCTGAGATCTTCATAAATCTGGGAATTCTCCTCGGTTACGTCTCCAATTATTGCTTCTCTAGTCTGCCTGCCCACTTGAGCTGGAGGGTTATGCTCGCTGTCGGCATCCTCCCCTCCGTGTTCATCGCAGCTGCATTGTTCATAATCCCCGAGTCCCCTCGATGGTTAGTTATGCAAGGTCGCTCTGAAGAAGCGAAATGGGTGTTGACAAGGATCACGGAGAGGGAGGAGGAAGTGGAAGAGAGGTTGGCGGAGATTAAGAAAGCTGCAGAAGCTGGCTGTGCCGAC---------------------------------------GGCAAGGATCAGGATAAGGCCATCTGGGCCGAGCTACTGAGGCCTTCCCTTCCCCTGCGCCGGATGCTGATCACGGGACTTGGGATCCAGAGCTTTCAGCAGATCACCGGCATCGATGCGACCGTCTACTACAGCCCCACCATCTTCAAAGCCGCAGGCATAACCGGAAACAAAGCACTCATCGGTGCAACTGTTGCTGTCGGCTTCACAAAGACTATGTTCATCTTGGTGGCCATTTGCCTCATCGACAGGGTAGGGAGAAAGCCGCTGCTGTATGTCAGCACAATCGGCATGACCACTTGCCTTTTCTGTCTGGGCCTTACGTTGACGTTCATGGGCAGCGGCAAAGGAGGAGGAGCTGTTGGTATTGCCATAGCCGTCTTGGCCGTCTGCGGAAACGTCGCCTTCTTCTCTGTGGGCATTGGACCAGTCTGCTGGGTCCTGACTTCTGAGATCTTCCCTCTGAGGCTCCGAGCACAAGCGGCGGCACTTGGTGCCGTAGGAAACAGAGTATGCAGTGGCTTGGTAGCCATGTCCTTCCTCTCCGTCTCTCGTATCATCTCTGTAGGTGGTACCTTCTTCGCCTTCTCTGTGATCTCGGCCTTGTCTGTCGTGTTCGTCTATACTTGTGTTCCAGAGACGAAAGGGAAAACTCTGGAACAGATCGAAATGCTTTTCCAACACGGGGATAGAGAGTGGCAA------AAAGTTGAAATTGAGCTCGGTGATGCTGAGCACTTGGTTGAGAAA------------------------------------
>Osa_1
ATGGGGCTCCCCGGCGCCGAGCCGCCGGCGGCCAGC---------------GGCGGCGGCCTCCCTTTCTTCGGCGGCAAGAGCAAGTACGTCCGCATGGACGACGTGCTGCCGCAGGAGCAGGAGGAGGACGGAGGCGGAGGCGTCCGCGTCCGCCGGAGCCACAGCAGCAGGCGCTACGTCTTCGCCTGCTCTGTCTTCGCCTCCCTCAACTCCGTCCTCCTCGGCTACGATGTTGGTGTGATGAGCGGCTGCATTCTCTTCATCCAGAGAGACCTCCACATCAATGAAGTGCAGCAAGAAGTGCTCGTCGGGTGCCTCAGCTTCATCTCCCTCCTCGGCAGCCTCGCCGGCGGAAGGACGTCGGACGCCGTCGGCCGGAAATGGACGATCGGCCTCGCCGCCATCGTGTTCCAGGCCGGCGCGGCCGTCATGACGCTCGCCCCGTCGTTCGAGGTGCTCATGGTCGGGAGGCTGCTGGCCGGCGTCGGCATCGGGTTCGGCGTCATGATCGCGCCGGTGTACATCGCCGAGATCTCCCCGGCGGCGTCGCGGGGCTCCTTCACCTCCTTCCCGGAGATCTTCATCAACCTCGGCATCCTCCTCGGGTACATCTCCAACTACGCCTTCTCCGGCCTCCCGGACCACGTCAGCTGGCGCGTCATGCTCGCCGTCGGCATCCTCCCGTCGGTGTCCATCGCCTTTGCACTGCTGGTGATCCCAGAGTCGCCGCGGTGGCTGGTCATGAAGAACAGGGCCGACGAGGCGCGCGAGGTGCTTCTCAAGGTCACCGACAGCGAGGACGAGGCGAAGGAGAGGCTTGCCGAGATCGAGGCCGCCGCCGCCGTCGCGAGCGCCGGC------------------------------------------AAGTACGGCGACAAGACGGTGTGGCAGGAGCTGACGAGGCCGTCTCCGGTGATCCGGCGGATGCTCATCACCGGGCTAGGCATCCAGTGCTTCCAGCAGATCACCGGCATCGACGCGCTCGTCTACTACAGCCCGACGATATTCCGGGACGCCGGGATCACCACCGAGAGCCAGCTCCTCGTCGCCACCGTCGCCGTCGGGTTCTTCAAGACGGCGTTCATCGCGCTTGCCATCGTGCTCATCGACCGCGTCGGGAGGAAGCCGCTGCTGTACGTCAGCACGGTCGGCATGACGGCCTGCCTCGTCGTGCTCGCGGCGACGCTCGCCGCGCTCGCGCACGGGTCGGCGTCCAGGAGCGCTGGCATCGCCGTCGCCATCCTGACCGTGTGCGGCGACGTCGCGTTCTTCTCCGTCGGGATAGGGCCCATCTGCTGGGTGATGAGCTCGGAGATCTTCCCGCTCCGGCTGCGGTCTCAGGCGGCGGCGCTCGGCGCGGTGATGAACAGGGTGACCAGCGGCGCCGTGGCCATGTCCTTCCTGTCCGTCTGCCGCGCCATCTCGGTTGCCGGCGCCTTCTCCGTCTTCGCCGTCATATCCGCCCTGTCCGTCGTGTTCGTCTACCGGTACGTGCCGGAGACGAGCGGCAAGACGCTGGAAGAGATCGAGCTGCTCTTCGGCGGCGGCGACGGCGAGGCGGCG------CGGGGAGAGGTGGAGCTCGGTGACGGCGAGCACCTGGTGCACAAGGGA---------------------------------
>Osa_2
ATGGGGCTTCGTGCCACCGAGGCGGCGACGGGCAACGGC---GGCGGCATG---AGGAGCCTTCCGTTCTTGGGGAGGAAGAGCAAGTACGTGCGCATGGACGACGTGCTCCCGGATGAGCAGGGAGATGGCGGCGGCGGCGTCGTTCGTGTCCGCGGCGGCGGCGGCAGCGGGAGATACGTCTTTGCCTGCTCTGTCTTCGCCTCCCTCAACCATGTCCTGCTCGGCTACGATGTTGGTGTGATGAGTGGCTGCATCATATTCATCCAGAAGGACCTCCACATCAGTGAAGTGCAGCAAGAAGTGCTCGTCGGGTGCCTCAGCTTCATCTCCCTCCTCGGCAGCCTCGCCGCCGGGAGGACGTCCGACGCCGTCGGCCGGAAATGGACCATCGGGCTCGCCGCTGCCGTGTTCCAGGCCGGCGCGGCCGTCATGACGCTCGCGCCGTCCTTCGCCGTGCTCATGATGGGCCGGCTGCTGGCCGGCATCGGCATCGGGATCGGGATCATGGTGGCGCCGGTGTACATATCGGAGATCACGCCGGCCACGCTGCGGGGGTCGTACGCCTCGTTCCCGGAGATCTTCATCAGCCTCGGCATCCTCCTCGGCTACGTCTCCAACCTCGCCTTCTCCGGTCTCCCCGACCACATCAACTGGCGAGTCATGCTCGCCGCCGGCATCGTCCCTTCCATCTCCGTCGCGTTCGTGCTGCTGGTGATCCCGGAGTCGCCGCGGTGGCTCGTCATGCAGGGCCGGGCCGCCGAGGCGCGCGCGGTGCTTCTCAAGGTCACCGATGGCGAGGACGAGGCGCAGGAGAGGCTCGCCGAGATCGAGGAGGCGGCGCGCGTCACGGCCACCGGC------------------------------------------------AACGGCAAGGCCGTGTGGCGCGAGCTCCTGAGGCCGTCGCCGGTGATCCGCCGCATGCTGGTGACCGGCATCGGCGTGCAGCTCTTCCAGCAGATCACCGGCATCGACGCGCTGGTCTACTACAGCCCGACGATATTCCGGGACGCCGGCATCACCACCGAGAGCCAGCTGCTCGCCGCCACCGTCGGCGTGGGGCTCTCCAAGACGGTGTTCATCGTGATCGCCATCGTCCTCGTCGACCGCGTCGGGCGGAAGCCGCTGCTGTACGTCAGCACGGCCGGGATCACCGCGTGCCTGGCCGCGCTCGCCGCGTCGCTCTCCCTGCTCGCGCACGGCGCGCTGCCGCGGGCGGCGGCGATCGGGGCGGCCATCCTGACGGTGTGCGGCTTCGTGGCGTTCTTCTCGGTGGGGATCGGGCCGATCAACATGGTGCTGAGCTCGGAGATCTACCCGCTGCGGCTGCGCGCGCAGGCGGTGGCGCTCGGCTTCGCCGTGAACAGGCTGACCAGCGGCGCGGTGGCCATGTCGTTCCTGTCCATCTGCGGCGCCGTGTCCGTCGCGGGTGCCTTCGCCGCGTTCGCCGCCATCTCGGCGCTGTCCGTGGTGTTCGTCCACGTGTTCGTGCCGGAGATGAGCGGCAAGTCGCTGGAGCAGATCGAGTCCCTGTTCGGCGCC---GGCGCC------------GGCGCCGGCGAGGTGGAGCTCGGTGACGCGGAACATCTGGTACAAGGGAAAGAAATGAGC------------------------
>Osa_3
ATG------GCGGGCGCGGAGGCC---------------------------------------------GCCAATGGCAGGAACAAGTACGCGGTTCTTGATCCC---------AGCGACGAGCCGGAGGGG---CGGAGGAGGCCCTCGGCGTGGGAGCGGAGGAGCAAGGAGCGGTTCGTGCTCGCCTGCGCCATCTTCGCCTCGCTCAACGCCATCCTCCTCGGCTACGATGTTGGTGTAATGAGTGGCGCAATAATCTACATTCAGAAAGATCTTCACATTACCGAATTTCAGGAAGAAATCCTAGTTGGTTGCTTGAGTGTGGTTTCACTCTTGGGAAGTCTGTCAGGAGGAAGAACATCTGATGCAATTGGCAGGAAATGGACAATGGCTCTTGGTGCAATTGTCTTCCAGGCTGGTGCAGCCATAATGACGTTCGCCCCTTCATTCACCGTGCTCATGATCGGGAGGCTCCTTGCTGGTGTGGGCATTGGCTTTGGTGCCATGGTATCTGCAGTCTATATCGCTGAGATATCCCCTGCAGCTGCCCGTGGGACTCTCACATCCCTCCCTGAGATCTGTATCAATTTAGGGATCCTCCTTGGTTATGTTTCCAACTATGCTTTCTCGGGCCTTTCAGAGCATATCAATTGGAGGATTATGCTTGGTGTTGGTATCCTCCCATCTGTCTTCATTGGATTTGCACTTTTTGTGATCCCAGAATCACCCAGGTGGTTGATGATGGAAAAGAGAGTTCCAGAAGCCAGGGCAGTATTGCTGCAGATAAGTGAGTCTGAAGCTGAGGTTGAAGAAAGGATTGCTGAGATTGAGGAAGCTGCAAATCTTCTTAAATCGACG------------------------------------------AAATCCGAGGACAAGGCAGTGTGGATGGAGCTGTTGAACCCTTCTCCTGCTGTTCGTCGGATGCTATATGCTGGCTGTGGTATCCAAATGTTCCAGCAGATCACGGGTATTGATGCTACTGTCTATTACAGCCCAACTATTTTCAGAGATGCCGGGATCAAGTCTGATCAGGAGCTTCTTGCAGCCACAGTGGCTGTTGGTTTTACTAAGACAGTGTTCATATTGGTTGCAATTTTCCTCATTGATAAAGTTGGACGCAAACCGCTTCTTTATGTTAGCACCATTGGAATGACTATGTGCTTATTTGTCTTGGGGATTGCACTCACATTGCAAAAGCATGCCCTTATTTCTCCAAGAATTGGGATTGACCTAGCAGTTTTTGCAGTTTGTGGAAATGTGGCTTTCTTTTCAATTGGCATGGGTCCAATATGTTGGGTCTTGTCTTCAGAGATATTTCCTTTGAGATTACGAGCTCAAGCATCGGCACTAGGTCAAGTAGGTGGTAGAGTGAGCAGTGGTTTGGTTTCCATGTCATTTCTTTCCATGGCCCGTATTATATCAGTGGCAGGAATGTTCTTTGTCTTTGCGGTTATCTCGACTGTCTCTGTGGCCTTTGTGTATTTCTGCGTGCCAGAAACGAAAGGGAAAACTCTGGAGCAGATTGAGATGATGTTTGAAGGT---GGGAAAGAATGGAGA------GGGAGTGAGATAGAGCTTGAGGATACACAACATTTAATACAGAGCAGCAAGAAGTCTGTGTCTCTAGGC------------
>Out_1
ATG---------GGGTGGGGAAAGGACACATCTGTAATGGTGTCACCCGAAGACTCCAAATTTCCT------------GCTGGAAAATATGAACTGGTGAATAACAAATCAAGT---------------------------------------CCTGGGAAGAGGCCTATGAATAAGTATATGATCGCATGTGCAGTGTTGGCATCAATGAACTCCATCTTACTTGGCTATGATGTAGGTGTAATGAGCGGTGCAATTCTGTTTATTCAAGAGGATCTGCATTTAAAAGAGGTAGAGGAAGAGGTTCTGGTTGGGTCATTAAACATAGTATCTCTTGTGGGAGCTGCAGTAGCAGGTAGGACCTCAGATGCAATAGGACGGAGATGGACAATGGCCTTAGCAGCACTTATATTTCTGATGGGTGCAGCTATAATGGGTCTGGCTCCTTCCTTTGTTGTGTTGATGGTGGGCAGGCTTCTGGCTGGGATTGGTGTTGGATTTGCCCTAATGATTGCTCCTGTATACACTGCTGAGGTTTCCCCTGCCTCAAGCCGAGGGGCGCTCACATCCCTTCCAGAAATCTTCATTAATGTAGGAATTCTTCTGGGTTATATTTCCAATTACTTTCTTTCAGGGTTACCAGCCCATCTAAGCTGGAGGCTGATGCTTGGTTTGGGGGTGTTTCCATCACTTTTCCTTGGATTAGGGGTTCTTGCCATGCCAGAATCCCCCAGATGGCTTGTTATGCAAAACAGAATTGAAGAGGCCACAATAGTACTCCTGCGAACATCAGTTGATCAAGCAGAGGCAGATGCAAGACTATCTGAAATTATAGAAGCAGCAGGGGTTCAGAATAATGAACCAGATGGAAATTTGGACATGGCCAATATACAAACTCCCCAAAAAAATCATGGAGAAGGAGTCTGGCGTGAGCTTTTTAAGCCCACTCCCCCTATCAGGCGGATGCTGATCATAGCATTAGGGATTCAGTTCTTTCAGCAAGCATCAGGCATTGATGCAGTGGTCTATTACAGTCCAGTAGTTTTCAAAGAAGCTGGAATTCGGAGTCAAACCGGACTTCTTGCTGCAACGGTTGCAGTTGGTTTTGCAAAGACTGGATTCATTTTAGTGGCCGTCTTTATGATAGATCGAGTCGGGCGGAGACCATTGTTGCTTATAAGTGCCCTTGGAATGACTGTATCTTTAGTAGCCTTGGCGTTGGGTTTTTCTTTCATAGAAAATGCATCAGGAAGCCATGGAGGGGCTGTGTTTCTGGCCATATTGGCAGTATGCTGCAATGTTGCATTTTTCTCCATTGGATTGGGGCCAGTATGCTGGGTATTGGGCACAGAGATTTTTCCTTTGAGACTCCGGGCTCAAGCAGCTAGTCTTGGTGTAGTAGTAAACAGAGTTGTAAGTGGGGTGGTCGCCATGACTTTCCTTAGTGTCTCCAGTGCAATAACTGTAGCTGGTACATTCTCCCTCTTTGCTGGTCTTTCGGTACTCTGTGTAATCTTCATATGTGGCTATATACCCGAGACAAAAGGCAAAACTTTGGAGGAGATTGTGAAATTTTTCCACAGGGAAGAGTCAGAGAAAATGTCATCTGTGGGTGAGTTGGAGCTTGGCGATACAGTAAATCTGGTTAGCAAACAC---------------------------------
>Out_2
ATG---TTGATGGGGTGGAGGAAGAACAAGAATGCAATGGTGTCAACTCAAGAGTCCAAACTTCCT------------CCTGGGAAATACGAATTGGTGAATAATCAGCCAAGTTTCTGTAAAGAGGCCTAT---------------GAACAACCAAATGGGCCCTCTTTAGATGATTAC---------------------------TTTGATGATGATGACTATAATGCAGATGGCGGTGTCATGAGTGGTGCAATTCTATTTATTCAAGAGGATATGCATATCACAGAGGTAGAGGAAGAGATGCTGATTGGATCCATAAACATAGTTTCTCTTATAGGAGCAGTAGTAGCAGGTAGAACATCAGATGCAATAGGAAGAAGATGGACAATGGCTTTAACAGGACTTATATGTCTGCTGGGTGCAGCTATAATGGGTCTGGCTCCTTCTTTTGCTGTGTTGATGGGAGGTAGACTTCTTGTTGGGCTTAGTGTTGGATTTGCCCTAATGATTGCTCCAGTATATACTGCTGAGGTTTCACCTGCGTCAAGCCGTGGGGCACTCGCATCCTTTCCGGAAATATTTGTCAATGCAGGAATCCTTCTGGGTTATATTTCCAATTATTTTCTATCTGCGTTACCAGCACATCTGAGCTGGAGGTTCATGCTTGGATTGGGGGTTGTTCCGTCGCTTTTCATTGTATTTGGGGTCCTTGCCATGCCAGAATCACCTAGATGGCTTGTTATGCAAAACAGAATTGAAGAAGCCACAGTAATACTCTTGCGAACCTCAGATGATCAAGCAGAGGCAGAGGCAAGATTAGCTGAAATCATAGAAGCTGCACGGGTTTGGCATAATAAACAAAATGGAAATTTAGACATACGTGATATTCAATCTCCTAAAAAAGATCATGGGAAAGGAGTCTGGCATGAACTTTTTTGGCCCATACCCCCTATCCAGCAGATGTTAATTATAGCTCTAGGGATTCAGTTCTTTCAGCAAGCATCAGGTATTGATGCAGTGGTCTATTACAGCCCATTCATTTTCAAAGAAGCTGGAATTCAGAGCCAAGCAGGGCTTCTGAGTGCTACTGTTGCAGTGGGCTTTGCAAAGACTGGATTCATCTTAGTGGCCATTTTTTTGATTGATCGAGTTGGGCGCAGGCCATTACTGCTTACGAGTGCCTTAGGAATGACTGCATCCTTAGTGGCCTTGACATTGGTCCTTTTCTTCATAAAAAATGCATCAAAGAGCCACGAAGGAGCTGTGCTTCTGGCCATATTGGCATTGTGTTGTAATGTTATATTTTTCTCCATTGGATTGGGGCCAGTATGTTGGGTATTAAGCTCCGAGATTTTCCCATTGAGACTCCGAGCTCAAGCAGCCAGTTTGGGTGTAGTTGTAAACAGAGTTGCAAGTGGGATAGTTGCTATGACATTCCTAAGTGTCTCCAGTGCAATCACTGTAGCTGGGACATTCTTCATCTTTTCTGTAATTTCGGTCCTTTGTGTAGTGTTCATATATAGTTATATACCTGAGACAAAAGGTAAAACCCTGGAAGAGATTGTGACATTTTTCTACAAT---GACTCCAAGAAATTGCCCCATGGGGGAGCTCGAGAATTGGACATAGCTGTTCACAGGATCAGGCAAGGGAAAAAG---------------CTACTGTCTAAA
>Out_3
ATG---ATGATGGGGTTGAGGAAGAACAAGAATACAATGGTATCAGCTCAAGGTTCCAACCTTTTT------------GCTGGGGAATATGGGCTGGTAAATAATCATTCTAGT---------------------------------------TCTGTGAAGAGGCCCATGAACAAGTATGTTATTGTATGTGCATTGTTGGCGTCAATGAACTCCATGTTGCTTGGTTATGATGCTGGTGTTATGAGTGGTGCAATTCTATTTATTCAGGAGGAGCTGCACATAACAGAGGTGGAGGAAGAGATGCTTATTGGGTCCTCAAACATAGTTTCTCTTCTGGGAGCCGCAGTAGCAGGTAGGACCGCGGATGCAATAGGACGGAGAAGGACAATGGCCTTAGCAGCACTCATATTTCTGATGGGTTCAGCAATAATGGGTTTGGCTCCTTCTTTTGCTGTGTTGATGGGGGGTAGGCTTCTGGTTGGGTTTAGTGTTGGTTTTGGCCTATCGATCACTCCAGTCTACACTGCTGAGGTTTCGCCTGCCTCAAGCCGCGGGGCACTCACATCCTTTCCAGAGATCTTTGTTAATGCAGGAATTCTTATGGGTTATATTTCCAATTATTTTCTCTCTGGGTTACCAGCACATCTAAGCTGGAGGTTGATGGTCGGTTTGGCAGTGGTACCATCACTTTTCATTGGATTAGGAATTCTTGCCATGCCAGAATCCCCCAGATGGCTTGTTATGCAAAACAGAATCGAAGAAGCCACGCTTGTACTCTCACAAACCTCAGATGATCAAGCAGAGGCAGATGCAAGATTAGCTGAAATCATAGAAGCTGCAGGC---------------CAAGATGGAAATTTAGACATGCCCAGTACCCGAACCCACAAAAAGGTCTATGGGGAGGGAGTGTGGCGGGAACTTTTTTGGCCCAATCCCCCAATTGGGCGGATGTTGATGATAGCTCTAGGCATTCAGTTCTTCCAGCAAGCAACAGGCATAGACGCGGTGGTCTATTACAGTCCGGCCATTTTCAAAGATGCCGGAATTCAGAGTCAATCAGGGCTTCTCAGTACAACCCTTGTAGTAGGTTTTGCAAAGACTGCTTTTGTCCTGGTGGCCACTTTTTTGATTGATCGAGTTGGGCGGAGGACATTGTTGCTCACAAGTACCCTGGGAATGACTGCATCTTTAGTAGCCTTGGCATTCGTGTTTTCATTCATACAAAATGCATCAAGAAGCCATGAAGGAGCTGTGTTTCTGGCTGTATTGGCCGTGTGCTGCAATGTTGCATTTTTTTCCATTGGATTAGGCCCAGTATGTTGGGTATTAAACTCAGAGATTTTCCCCTTGAGACTCAGGGCTCAAGCAGTTAGTTTGGGTGTGGTGGTAAACAGGATTGCAAGTGCGATGGTTGCTATGACATTCCCCAGTGTTGCTCGTGCAATCACTGCAGCTGGAACTTTCTTCCTCTTTGCCGGTCTTTCAATATTCTGTGCAGTTTTCGTATACAGCTATGTACCTGAAACAAAAGGAACAACTCTGGAAGAGATTGAGGCATTTTTCCACAAG---GACGCGCACAAAATGTCCCGTGAAGGGAAGTCAGAGCCTTGGGAGGTGGAAAATTCATTAACAAGTCCG---------------------CTGGTTTCTACT
>Out_4
ATG---ATGATGGGGTTGAGGAAGAACAAGAATACAATGGTATCAGCTCAAGGTTCCAACCTTTTT------------GCTGGGGAATATGGGCTTGTAAAAAATCATTCTAGT---------------------------------------TCTGTGAAGAAGCCCATGAACAAGTATGTTATTGTATGTGCATTGTTGGCGTCAATGAACTCCATGATGCTTGGCTATGATGCTGGTGTTATGAGTGGTGCAATTCTATTTATTCAGGAGGAGCTGCACATAACAGAGGTAGAGGAAGAAATGCTGATTGGGTCCTCAAGCATAGTTTCTCTTTTGGGAGCCGCAGTAGCAGGTAGGACCTCGGATGCAATAGGACGGAGAAGGACAATGGCTTTAGAAGCACTCATATTTCTGATGGGTGCAGCAATAATGGGTTTGGCTCCTTCCTTTGCTGTGTTGATGGGGGGTAGGCTTCTGGTTGGGATTAGTGTTGGATTTGGCCTATCAATTACTCCAGTCTACACTGCTGAGGTTTCGCCTGCCTCAAGCCGCGGGGCACTCGCATCGTTCCCAGAGATCTTTGTTAATGCAGGAATTCTTATGGGTTATATTTCCAATTATTTTCTCTCTGGGTTACCAGCACATCTAAGCTGGAGGTTGATGCTC---------------------------------------------------------------------------------------------------------------------------GATGATCAAGCAGAGGTAGATGCAAGATTAGCTGAAATCATAGAAGCTGCAGGC---------------CAAGATAGAAATTTAGACATGCCCAGTACCCAAACCCACAAAAAGGGCCATGGGGATGGAGTGTGGCGGGAAATTTTTTGGCCCAATCCCCCAATTGGGCGGATGTTGATGATAGCTCTAGGCATTCAGTTCTTTGAGCAAGCAACAGGCATAGACGCGGTGGTCTATTACAGCCCGGCCATTTTCAAAGATGCCGGAATTCAGAGCCAAGCAGGGCTTCTCAGTACAACTCTTGTTGTAGGTTTTGCAAAGACTGCGTTTGTCCTGGTGGCCACTTTTTTTATTGATCGAGTTGGGCGGAGGACATTGTTGCTCACAAGTACCCTGGGAATGACTGCATCTTTACTAGCCTTGGCATCGGTGTTTTCATTCATACAAAATGCATCAAGAAGCCATGAAGGAGCTGTGTTTCTGGCTGTATTAGCAGTGTGCTGCAATGTTGCATTTTTTTCCATTGGCTTAGGCCCAGTTTGTTGGCTATTAAACTCAGAGATTTTCCCTTTGAGACTCAGGGCTCAAGCAGTTAGTTTGGGTGTGGTGGTAAACAGGGCTGCAAGTGCGATGGTTGCTATGACATTCCCCAGTGTTGCTCGTGCAATCACTGCAGCTGGAACTTTCTTCTTCTTTGCTGGTCTTTCAATACTCTGTGCAGTTTTCGTATACAGCTATGTACCTGAGACAAAAGGAAAAACTCTGGAAGAGATTGAGACATTTTTCCACAAG---GACTCGCACAAAATGTCCCGTGAAGGGAAGTCAGAGCCTTGGGAGGTGGAAAATTCATTAACAAGTCCG---------------------TTGGTTTCTACT
>Pab_1
ATG------ATGGGGTGGGGAAATAAGAAGAATCCAACTGTGTCCAATGAAGATCTGAAGCTTCCT------------GCTGGAAAATATGAACGTGTTGACAGCAATAGCATCCATGGCAATTCTATTCCA---------------GGTTCTTCTGTGAAGAAATCTATGAACAAGTATGTCATTGCCTGTGCAGTTTTGGCATCAATGAACTCCATTCTTCTTGGATACGATGTTGGTGTTATGAGTGGAGCAATTATATTTATTCAAGAGGATCTGAATATAACAGAAGTACAAGAAGAGGTGCTTATTGGGTCCTTGAATATAGTCTCTCTTGTGGGAGCTGCCATTGCAGGCAGGACCTCAGATTCAATAGGAAGAAGATGGACAATGGCTTTGGCAGCACTGATATTCCTGATGGGTGCGGCTACAATGGGTTTGGCTCCTTCCTTTCTTCAGTTGATGGGAGGCAGGCTTCTAGCGGGGCTTGGTGTTGGGTTTGGTCTAATGATTGCCCCAGTCTACACTGCTGAATTGTCCCCTGCATCCAGCCGAGGGGCACTCACATCACTTCCTGAAATCTTTATCAATGTAGGGATTCTTATGGGGTATATCTCCAATTATTTTCTGTCAGGGCTTCCTGCCCATCTAAGCTGGAGATTGATGCTTGGCTTGGGGGTTTTTCCATCATTTTTACTTGGATTAGGTGTCCTTGCCATGCCCGAATCTCCTAGATGGCTTGTTATGCAAAACAGGATCCAAGAAGCCATGTTGGTACTTTCAAGAACCTCGGATGATCAAACCGAGGCTGATGCAAGATTGGCTCAAATTATGGATGCGGCAGGGGTTCAGCGAAATGATCATGAGGGAACTTTAGACATACTAAATTCCCCTAATGCCCAAAAGAGTCACGGGGAAGGAGTCTGGCTTGAGCTTCTGAGGCCCACTGCCACAGTCCGAAGAATGCTGATCATAGCCTTAGGGATTCAGTTCTTCCAGCAAGCATCGGGCATCGATGCAACAGTCTATTACAGTCCAGTGGTTTTCAAAGAAGCTGGAATTCATAGCCAAGAAGGGATTCTTGCTGCCACTGTTGCAGTGGGTTTTGCAAAGACTGGATTTATCCTGGTGGCCACTTTTTTGCTAGATCGAGTTGGGCGGAGACCATTGTTGCTTACCAGTGCCCTTGGAATGACTGCATCTTTGATAGCATTGGCATTGGGATTTGGCTTCATAGAAAACACATCTGAAATCAATGAGGGAGCTGTGTTTCTGGCTATATTTGCCGTTTGCTGCAATGTTGCTTTCTTCTCCATTGGATTAGGGCCG------------------------------------------AAAGCTGACTTTTCAGAC---------------AATCCCTGCTACGATGGAGTT------------------------------------------------------------------------------------------------------------------------------------------------------------------------------------------------------------------------------------------------------------------------
>Ppe_1
ATGGGGTTGGTGGGTGTTGGAGAAACTGGAAATGGAGAA---ATGGGTTTG---TCTAGTGTTGCA---TTGGGAACCAAGAACAAATACAAGAGGATGGATTCTCAGCTCCCAGATGAAGATGAAGATGCTTCACAGCACCAGCTACAAGAAAAAAGGAGCAAAAAAACCAGGAAATATGTCCTTGCTTGTGCCATTTTTGCTTCTCTCAACTCTGTTCTTCTTGGCTATGATGTAGGTGTCATGAGTGGAGCGATCATATTCATTCAAGAAGATTTAAAGATAACCGAGGTACAAGAAGAAGTACTTGTTGGGATTCTGAGTATTGTTTCGCTCTTCGGTAGTTTAGCTGGTGGTAAAACATCCGATATGATTGGTAGAAAGTGGACCATGGCCTTGGCTGCTGTTGTCTTTCAAGCTGGTGCAGGTGTAATGGTATTTGCTCCTTCATTTGAAATACTGATGATTGGAAGACTCCTGGCCGGCATTGGAATTGGCTTCGGTGTCATGATTGCCCCTGTTTACATTGCTGAGATATCACCCACCATTGCCAGAGGCTCACTGACCTCCTTCCCTGAAATTTTTATAAATCTTGGAATTTTACTAGGCTACGTTTCAAACTATGCATTTTCTGGTCTTCCAGCACATATAAACTGGAGGATAATGCTTGGAGTAGGAATTCTGCCTTCAGTGTTCATTGGTTTTGCACTTTTCATAATCCCCGAGTCCCCAAGGTGGTTGGTCATTCAGAACCGTGTTGATGAGGCAAGATCAGTGTTGTTGAAAACAAATGAAAATGAAAGTGAGGTGGAGGACAGACTTAATGAAATACTAGTAGCTGCTGACACGTCCAGTGGAGGG------------------------------------------AAATATGAGGAGAAAAGTGTGACACGTGAACTGTTGAGTCCATCTCCTGCACTTCGTCGAATGCTTATCACTGGGTTTGGAATTCAGTGTTTCCAACAGATAACAGGAATAGACGCGACTGTGTATTACAGCCCTGAAATCTTCAGAGAAGCTGGAATTGAGGATAAAACAAATCTACTTGCTGCAACTGTTGCTGTGGGTGTCACAAAGACTGTATTTATAATGGTTGCTATTCTCCTTATTGACAAGATTGGAAGAAAGCCCTTGCTTTATGTCAGCACTATTGGAATGACTGCTTGTTTATTCAGTTTGGCCTTTACTCTCACTTTTCTT------------GGGAAAGGGCAGATTGGGATTGCAATGGCAATTTTGTCAGTTTGCGGGAACGTAGCCTTCTTCTCAGTTGGAATTGGTCCTGTTTGCTGGGTTTTGACATCCGAAATCTTTCCTCTAAGGCTGCGTGCTCAGGCAGGAGCACTCGGGGCGGTGGGCAATAGGGTGTGCAGTGGCCTAGTTGCCATGTCTTTTCTCTCAGTTTCGAATGCAATTTCATTTGGTGGAACATTCTTGATCTTTTCTGTAGTTTCGGCTGTTTCAGTTGCATTTGTCTACATCTTTGTTCCAGAAACCAAAGGAAAGTCATTGGAGCAGATCGAGTTGCTTTTTCAGACT---GAA---CAATGGCAAGGGGAAGGGGGTCAAGTGGAACTAGGAGATGTTGAGCATCTTGTGCAGAAAGGA---------------------------------
>Ppe_2
ATGGGGTTGGTGGGTGGAGAGGAAAATAAGAATGCTACTGAGAATGGAGTAGGTTCTGAATTTCCA---CTTGGGAGCAAGACCAAATACAAGAGAATGGAGTCCGAGGTTGTAGACACAGAGGAAGATATT------------CCATTGACAAAGAAAAACCGAAATACCAGGAAATATGTCTTTGCCTGCGCCATCTTCGCCTCTCTCAATTCCGTGCTTCTTGGATACGATGTGGGTGTTATGAGTGGAGCAATTTTGTTCATCCAAGAGGATCTAAAAATCACAGACGTACAACAAGAACTTCTTGTTGGAATTTTGAGCATAATCTCCCTATTGGGTAGTTTAGCAGGTGGAAAAACATCAGATGCCATTGGTAGAAAGTGGACAATTGCATTTGCATCCTTTGTCTTTCAGACTGGTGCTCTCATAATGGCTCTTGCTCCTTCTTTTGAAGTGCTGATGATTGGTAGACTCTTTGCCGGAGTGGGGATAGGGTTCGGGGTCATGATCGCACCTGTTTACATTGCTGAGATTTCTCCTGCAATAGCCAGAGGCTCTCTTACATCTTTTCCTGAGATTTTTGTAAATCTAGGTATCCTTCTTGGATACATATCAAACTATGCTTTTTCGGGACTTCCAGTCCATATGAGCTGGAGGGTCATGCTTGGTGTGGGAATCATACCTTCAGTCTTTCTTGGATTTTCTCTTTTTGTGATCCCGGAATCTCCAAGGTGGTTGGTGATGCAGAATAGGATTGAAGAAGCAAAAATAGTACTGACCAAGACAAATGAGAGTGAAAGTGATGTGGAGGAAAGATTGGCTGAAATACAATTAGCTGCAGGGATGGCTAATGCTGAA------------------------------------------AAGTATGAAGCAAAAGCTATATGGAACGAAATTTTGAATCCTAATCCTGCAGTTCGTCGAATGCTGATTACTGGTTGTGGAATCCAATGTTTCCAACAGATTACCGGTATTGATGCAACTGTGTATTATAGTCCAACAATTTTCAAAAATGCTGGGATCAAAGGCAACACTCAACTTCTTGCTGCAACTGTTGTTGTTGGGTTTACCAAAACTGTGTTCATCTTGGTAGCCATCTTTCTCATTGATAGAGTGGGCAGAAAGCCTTTGCTTTATGTGAGCACAATAGGAATGACCACTTGTTTATTTGGTCTGAGCCTTGCTCTAGCTCTTCCA------------GGAAATGGAAAACTGGGAATTGGATTGGCAATATTAACTGTTTGTGGAAATGTAGCTTTCTTTTCAGTAGGAATTGGCCCAATTTGTTGGGTCTTGTCATCTGAAGTCTTCCCTCTTAAACTTCGAGCTCAAGCATCCGCCCTGGGGGCTGTTGGTAGTAGGGTTAGTAGTGGTGTGATTACCATGTCCTTCCTCTCCGTGTCTCGAGCAATAACAGTAGCAGGAACCTTCTTTATTTTTTCAGTGATTTCAGCTCTCTCTGTTGCTTTTGTCCATACATGTGTTCCAGAAACAAAAGGAAAGTCTTTAGAAGAAATTGAAATGCTTTTCCAAGAT---AAAGGAGAATGGCAA------AGCGGTGAGGTTGAAATGGGAGATGCAGAGCGTCTAGTGCAGAAAGCA---------------------------------
>Vvi_1
ATGGGGTTGGTGGGTGTCCAAGAAAATGGGAATGGTGAG---ATGGGTTTG---TCTGGTGTTCCT---TTGGGAAGTAAGAACAAGTACAGGAGGATGGATTCTGAGCTGACAGAGGAGGATGATGCTTCACAATCACAC------CATCATCATGTGTCTAATAGCACCAAGAAATATGTCTTTGCTTGTGCCGTTTTTGCATCTCTCAACTCAGTTCTTCTTGGATATGATGTAGGTGTTATGAGTGGAGCAATCATATTCATTCAGGAAGATCTGAAGATAACAGAGGTGCAAGAAGAAGTGCTTGTTGGGTCTTTGAGCATCGTTTCACTTCTGGGTAGTTTAGCTGGTGGAAGAACATCAGATGTTATTGGTAGAAAATGGACAATGGGCTTAGCTGCTGTTATCTTTCAAACAGGTGCAGCTATAATGACTTTTGCTCCATCCTTTCAAATACTTATGGTGGGAAGACTCCTGGCTGGGGTTGGAATTGGCTTTGGAGTCATGATTGCCCCTGTCTACATTGCTGAGATATCACCTACTGTTGCTAGAGGCGCCCTTACCTCCTTCCCGGAAATTTTCATAAATCTGGGGATTCTTCTTGGTTATATATCTAACTATGCATTTTCAAGTTTTCCAGTACATACAAACTGGAGGATAATGCTTGCTGTGGGAATTCTGCCCTCAGTCTTTATTGGATTTGCACTTTTCATCATTCCTGAGTCACCAAGGTGGCTGGTCATGAAGAATCGAGTTGAAGAAGCAAGATCAGTGCTGTTGAAAACAAATGAGAATGAGAGTGAGGTGGAGGAGAGACTTGCAGAAATACAACTGGCTGCAGGAACTGGTAATGCAGAA------------------------------------------AAGCATGAAGAGAAAGCTGTGTGGCGTGAACTGTTGAAACCGTCGCCTTCACTTCGTCGCATGCTAGTCACTGGTTTTGGAATCCAGTGTTTCCAACAGATTACAGGAATTGATGCTACTGTCTATTACAGTCCTGAAATTTTCAAAGGAGCTGGAATTGAGGGTAATTCAAACCTTCTTGCTGCAACTGTTGCTGTGGGAATTACAAAGACTGTTTTTATATTGGTTGCTATTTTTCTGATAGACAAACTGGGGAGAAAGCCCCTCCTGTATATCAGCACAATTGGAATGACTGTTTGTTTGTTCAGTTTGGGGTTCACTTTAACTTTCTTG------------GGGTCAGGAAATGTAGGGATCGCATTGGCGGTATTGTCTGTTTGTGGAAATGTAGCTTTCTTCTCTGTGGGAATTGGCCCTGTTTGCTGGGTTCTGACATCTGAAATCTTCCCTTTAAGGCTGCGTGCTCAAGCAGCAGCGCTTGGGGCAGTGGGAAATAGGGTGTGCAGTGGTCTGGTTGCCATGTCTTTCCTTTCTGTCTCAGATGCAATCACAGTCGGTGGAACATTCTTCATATTTTCTGTAATTTCAGCTCTTTCTGTTGCCTTTGTTTACATGTTTGTCCCAGAAACCAAAGGAAAATCCCTAGAGCAAATTGGGTTACTATTTCAGAAT---GAACATGAATGGCAA------AGAGGTGAAGTGGAGCTTGGGGACGTTGAACATCTAGTGCAGAAAGAA---------------------------------
