# Supplementary material for: The Chloranthus sessilifolius genome provides insight into early diversification of angiosperms
Source: Nat Commun. 2021 Nov 26;12:6929. doi: 10.1038/s41467-021-26931-3 (PMC8626421; doi:10.1038/s41467-021-26931-3)
Supplement: Supplementary file 4 — Source Data [file 41467_2021_26931_MOESM4_ESM.zip › Fig. 3a, c, e and Supplementary Figure 12, 14, Phylogenetic tree/LCG_multi-species coalescent-based/group_1139_CDS.treefile]

(Aco_1:0.2387653365,(Aco_2:0.2267031691,((Ppe_1:0.1544153587,Vvi_1:0.1035214034)100:0.0734221473,Ppe_2:0.2449336234)48:0.0179180699)82:0.0219509391,(((((Ash_1:0.3219870487,Osa_3:0.3816033462)76:0.0378575586,(Egu_1:0.0817560495,Egu_2:0.0637429897)100:0.1085536556)89:0.0586217712,(((Atr_1:0.2264419853,(Osa_1:0.0584488936,Osa_2:0.1867189576)100:0.4348486086)43:0.0755853829,(Efe_1:0.0772200775,Nco_1:0.0476781803)100:0.2764941767)91:0.1007327700,((Out_1:0.0802637641,(Out_2:0.1639211882,(Out_3:0.0199860995,Out_4:0.0228065692)100:0.1205506164)97:0.0391114875)87:0.0353173169,Pab_1:0.2019929512)100:0.5871637664)30:0.0224245212)51:0.0372065804,(Cde_1:0.0199365816,Cde_2:0.0415989246)100:0.3397365597)20:0.0091954007,((Cka_1:0.1582649148,(Lch_1:0.0028130575,Lch_2:0.0024763406)100:0.1436369452)86:0.0430925177,Csp_1:0.2012467064)43:0.0226121031)94:0.0451184849);
