# Supplementary material for: The Chloranthus sessilifolius genome provides insight into early diversification of angiosperms
Source: Nat Commun. 2021 Nov 26;12:6929. doi: 10.1038/s41467-021-26931-3 (PMC8626421; doi:10.1038/s41467-021-26931-3)
Supplement: Supplementary file 4 — Source Data [file 41467_2021_26931_MOESM4_ESM.zip › Fig. 3a, c, e and Supplementary Figure 12, 14, Phylogenetic tree/LCG_multi-species coalescent-based/group_1144_CDS.aln-0.2cln]

>Aco_1
ATGGGTCCTCATGAACCTTATTGGAGAACAAATACAAGTTTTTCGCCTCCCCTGTCAAGAAGATGGGAGCGTAGGCTCCAAACTGATGGACTACAATATGCATCACAGAGTGGTCTACAGCTGTATGAATCGTCTCCTTCATCAAACAGCAAAGAAAGTGGAACTTCTATGAGAGATGATCATTTACCTAACCAT------ATTGCCTCTGATGGTGCCGGGTCATATTTTAGCAGCCCGTCTGACAGCTTTCAGACTCAGCAGTGGACACCCTCACCAATGAAAGAAGTCAACATTGATGATTATGTATCTGGAACACTAAGAGAGCCTGCATCCGGACCATTGATGCTCACACCCTCTGTGGAGGGT---------------ACCTCAGTGGCTCCTTACAATGCTGGTTCTATTTCTTCACGATCGGACAGCAGTGAGTATGAGGCTGTATTCAAGACGCATGCA---GCATCCAATCGGAATTTTTCAACTCGCTGTTCTTTCATGTCAAAGCCTATTCATCCTATTTCGTTTGTTAACCAGACTCCTGACAGAGATGTTAGTGGGACCCTTGCCACTGGAAATCACCTA------------------------------------------AACCGGCAAACACACAATGAGGCTGGC---------------------------------------------------TCATCTACTCCGCGAAGGGAAACACTCAGGTGGAGCAGTGCTAGTAGCATGGATTTC------------------ACAGACGTTTCTGAGCACCTGGATTCTGATAGTGGCATTTCA---TCATATAATCAATCAGAAGGTTTCAAGTGTGGAATGTGTGACAGGTTCTTGTCACAGAGATCACCATGGAGTTCTCGTAGAATTGTCAGGAGTGGTGATATGCCAGTGACTGGAATACTCTCATGTCGCCATGTTTTTCATGCTGATTGTTTGGAGCAGAACACCCCAAAGATGCAGAAACATGATCCTCCATGTCCAGTATGTGCAAGATTAGAG---------------------AATACTTTGGAGCAGCCAACATCT---TCCAGG---TTGAAAAATGTACTCCCTAGGCTCAGCCAGGTAGGTGAAGATGGTCCA------TCTAGGCCTTGGAGCTGTGGGCAGGTTGGAGACTGTGTAGAAGGGGCTTTACATGCGTCTCCTCGTAATAGCATGATGTTGTTGAACCGAAGCCGTCTCAAAAAGCATCTATCGTTCAGGGGTAGTTCTAGCAAAGAGCTACAAGAGAAA------TCAAAGAAGAAAGGTTCCTTTTCCTCC---CCATGTCATGGGAAGTCT---GTTGAACCAGAGTCATTTGAGTTCTCAAAGTTGAAT------GCTGGTCCTACCTTGCTAAAGAGA
>Ash_1
ATGGACCCAAGTGAAACCCGTTTGAGATTAAATTCAAGCTTCTCGCCCCCATTGTCCAGGAGATGGCAGTGCAGGTTTCCATTGGATGAATCAGCACACGAGACTCCT---AGTGCTCGCTTTTACGGGTCATCACTATCTTCACGTAGCAAAGGAAGTAGATCTGGGGTGAGTAGTGACCAATATGCAAACTATCACCATTCTGTGTCTGAAGGAGAACTACCTTATTTTGATAGCCCATCAAACAGTCTTCAGGCACCAAGGAGCAGT---TCACCTGTACAAAGTTATGACCTTGGTGAATTATCCATGCCTACA---CCTGGTGCTAGTCTCGAATCTTCCATGTATCCTCGTAGAAATCAGCGGCACTACACTCTT---------------GCAAACCCACAGTTTTCTCCCTCCCCTCTTTCACAGTCCAGCAGATGGGCATCCTCAAACAAACATCCCGCCGTTCTCACTCCTCGAAACTTTCCCGGAAGACGTTCGTTCATGTCGACGCCTGTTTATCCGCTAATCTTCCATAGTCCAGCTTCAGACATTGAATCCATTGCCGGTCCCAGTACAAGC------------------------------------AACAGGCTGATCCCTGAGAACACTTTCAATTCAGATATCAAGAGCCATAAACCCCTCTCACATTACCAGAAGGTAAATTTTTCGCCAGACTCTGGTGCAAATATAAGAAGAGAGGGATTCAGATGGAGTAACAACAGCAGCTTTGACTTCGGTGCTGATGGAGAAGTCGTTGATTTCATGGAACATATTGGTTTCGAAAATCTTGCATCT---CCGAGCTGCCCAGTGGGGCAACGGAGGTGTGAGCTCTGCTACAGGCTGCTCCAGCAGAAATCTCCATGGAGCTCACAGAGAATCATTCGAAACAGGGATTTACCGATCGCCGGAGTTCTTCCATGCGGACATGTATTCCACGCAGATTGCTTGGAGGAGACGACTCCGAAGAGCCAGATTCAAGACCCTCCATGTCCTTTGTGCTTGAATTTGTTC---AACCACGACGGTTCTTCTTCCTTCTCTGAGCCTCTG------------------------------------------------------------------------------AGCAGCAACCCAAATGATGTCAATCTAAGGCGTAACAAAACCCAACTGTTACGG------------GGAAGTTCTTCCACTAGAAGCCGTCTCAGGAGACGATTATCGTTCAAAGGAAAGATGGGTAGAGACCTCTTTGGCTCGAAATTGTTCAAGAAGGTGGGA------------------------------------------------------------------------------------------------------
>Atr_1
------------------------------------------------------------------------------------------------------------------------------------------------------------------------------------------------------------------------------------------------------------------------------------------------------------------------------ATGCCAGGACCCTCAGCTGAACCAGCTCCATTTTCACCATCAACTGAGGGATTC------------ACTTCGACGGTCCCATACAGTGTGGGGTCCACTTCCTCACAATCCGATGCTGGTGATGGAGAAGCTACCTTCAAAACCCACACACCCTCATCCAACCGAAACTTCTCGACCCGCTACTCTTTCATGTCCAAACCTGTTTATCCTCTGTCACTGCCTAATCAACTTTCTCTCTCAAGCCAAACGTTCGAGTCTCTCAATACCAGCACCACCAGGTTAACACCCATCGACAAC---------------------AACAATTACATGCCCCTCGATCTCAAGTACCTAAGATCTCTCACAGAG---------TTATCTGGCTTCCAAGAGATCTTTTCATCCCAAAGAGACCAAGGGCTCAGATGGAGCAGTGCAAGTAGCCTGGATTTT------------------ACTGAAATTGCCCTCCATCTCGACCCTGAACACACTGGAACC---TCAAACAGTCTATCTGGAAGCCTTAAATGTGCTTTATGTGAGAGATTACTTTCTCAGAGGTCACCATGGAGCTCTCGTCGAATTGTGAGGAGTGGAGACATGCCAGTTGCTGGAGTCCTATCATGCTGCCATGTCTATCATGCCGAGTGCTTAGAGCAAACTACCCCCAAAACTCAGAAAAGTGATCCACCTTGCCCACTTTGCATGAAGGCCAACAGC------GATGAGGCAGGGGCAGTTTCAGAGCAACCTGTGGTCTTCTCTAAGGTGATGAAGTATGGGTTTCCAAAGCTCAAAGAT------GATACTGGTGCCTCTTCTTCGAGGGGTTGGGCTTGTGGACAATTTGGGGATTGTGTT------------GAGGTCCCTCCAAGGAATAGCATGTCATTGTTAAGCAGGAGTAGACTTAAGAAGCACTTATCACTGAAGGGGAGTTCTGGCAAGGGTTTGCCGGATTCCAGCAGGTTGAGGAAGATCGGGTCATGTTCTTCACAGGTGCCAAGTGCT------------CGGAAATGGCAGTCAGGTTGTCGA---------------------------------------
>Atr_2
ATGGATCCCAATGACTCCCATCAGCAAACAAGTTTGAGTTTTTCGCCGCCTCGTACAAGGACATGGGATTGTAGGTTTCATTCTGATGCTTTACAACCAAGATCTCAT---GGTGCTCAACCGCAAGGCTCCTCATTCTCCTCACATAATAAAGGAAGCAGAAGCATAGAGAGCAGTGACCAACATTACAATCACCATCATTCGGTGTCTGATGGTGCTGTGTCATATTTTGGTAGCCCATCATACACTTACCAAACCCATATGTGGACT---CCACCTTTTCGAGGTGCCAATCATGATTTG---------------------------AGGCCTCACATGGCCTTGCATCCACCATATACCGAGGGTTCAGCCTCTTTAGGCATACAAGCTTCATTCAACATTTCGAATACCACATCGCCACAATCTGATGCGGGGCCTTTTGAACCTTCTCTCAAA------------------CGACAAAACTTCTCTACTCGGCGTTCTTTCAGGTCAAAACCCGTGTACCCGCTCGTGTTTCAAAACCAAATTTCAGATGGTGAAGAGGCTGAATCATCAAACCCAAGCAATAGTAGCAGGTTGACACCAAACGAGAATGGAGCCTCAACTTACTGGGCTGATGCCACCCCAAGCCCCGATTTTAATTTTCAAACTACTTCTAATGAACTTCATAAGATGCAGGCTTCACCAGACCCTAGCCCTAGTTCTCAAAGAGATGGGTTCAGGTGGAGTAGCCCAAGTAGTTTTGAATTCAGTTTCGAGAGAGACAGAATGCATATGACTCCAAGCCCTGATTTGAGGTTCCATACAGCCACAACATCTGCCCCAACTGAGGACCACAAGTGTGGCTTGTGTGATAGGCTTTTGAGACAAAAATCTGCATGGAATTTTAATCCTAACCTTAGGAGCCCTGAAATTCCAGTCACTGGGGTCCTCTCCTGTGGCCATGTTTTCCATGCTGATTGCTTAGAGAAGACCACCCCCAAGTCGGAAGAACAAGACCCGCCTTGCCCTTTGTGCATGAAGACTCTGGATGGTTCTGAAGGTTGCTCCTCAATTTTGGAAGAAAGACACGTGAGATCCAAGCTTATGATCAGAGATATAGAG------------------------------AGCTCTGATAAGGGTTCAGGTCATTTCGAAGGGGGTTGGAGGAGGAATAGGTCCCTGCATAATCCAGGACAGAGTGGAAGTAAGTCAATTATCAAGAACCGGTTTAAAAGGCATTTCTCTTTTAAGGGTAAATCATCCAAG------------------------------------------------------------------------------------------------------------------------------------------
>Cde_1
ATGGAGAACAATCAACCCCGTTGGAGGACAAATTCTAGCTTTTCTCCTCCACCATCAAGAAGATGGGAATTTGTATTACAGTCTGATGGATTACCCCCTAGTATATTT---GATGGTCCTATATGTGGTTCATCATTGTCCTCAGATAGCAAGGGAAGTAGAAACCGTATGAACAATGATCAGTACCTTCACCATCAACATTCCATGTCAGAGGGAACCCTTTCTCCCTGTGGAAGTCCACCTGATAATTTCCAGTCCTCTCAGTGGACA---CCGCCCATGCAGAAACACAACTGTAGTGACTTCCCTTCTTCA---ATGGGAGGGTTCAGGCCTGAGCCGCACACTATTCAACACATTGCTGAGGATCATTTTCCTGGGGGAGGATCTGCAGTGTCAAAC---AGTAATGATTCCCCATCCATATCAGAATGTAGACAATGGGGATCAACAAGCAAGCAACCCATATCTTTTTCACATCGCAACATTTCTGGAAGGCGCTCCTTCATATCGAAACCTGTCTACCCTCTTGTATTCAGGAACCCTGTTTCTGAT---GAAGTCTATGGGCCCTCAAATGCAGCCCCCTCTGGTACATTAACACCCTATGAAAACAGGGCCTCTACTTTTTGGCAGTCCGAGAATCTAAACTCTGAGATTCAATTCTAC---------AGTGAGCTCCGAAAAATGCAGGCTTCACCAGATCCCAGCTCAAGTTCTAGAAGAGAAGGCTTCAGATGGAGTAATGCCAGCAGCTATGATTTTGGATTTGATGGTGATGGTTCCAACGTATTGGACAATGTTGATTGGGTGAATCCAAAGTCA---CCTCATAATTTTAGCAAAGATCAAAGATGTGGTTTATGCGGAAGGTTCATGTGGCAGAAATCCCCTTGGAGTTCTTATCGGATTATCAAAAATGGCGATATGCCTACTGCCGGAGTTCTCTCATGCAGTCATGTTTTTCATGCAGATTGCTTGGAAGAGACAATCCCCAATTCACAAATTCATGACCCCCCATGTCCCCTTTGTCTGAAGTCTACAAATGAAACTGAGTTGTCCCCTTCTACTTCGGAACCATTGCAAATGTCCTTGCGATCTCTTCGCAGGAACAAAGGTATCAATTTTGACGCTGGG------------AGTAGCCTGGTTTCTGATCAATGTGGGAGTGGTGGCTTCAGAAGAAATCAATCGTTGCCGATTCCTCGACGAGAAAGGGGTATTTCTTTGATAAAGAAACATCTAAAGAAGCATTTTACTTTCAGCGGAAAGAACGGAAATGCTTACTCGGTACAAGAG---CGGAAACAGACAGGGGTCTTTAAGAATGAG---------------------------------------------------------------------------------------
>Cde_2
ATGGAGAACAATCAACCCCGTTGGAGGACAAATTCTAGCTTTTCTCCTCCACCGTCAAGAAGATTGGAATTTGTGTTACAATCTGATGGATTACCCCCTAATATATTT---GATGGTACTATATTTGGTTCATCATTGTCCTCAGATAGCAAGGGAAGCAGAAACCATATGAACAATGATCAGTATCCTCACCATCAACATTCCGTGTCAGAGGGAACTCTTTCTTCCTGTGGAAGCCCGCCTGATAATTTCCAGTCCACTCAGTGGACA---CCACCCATGCAGAAAGACAACTGTAGCGACTTCCCTTCTTCA---ATGGGAGGGTTCAGGCCTGAGCCGCACACTTTTCAACACTCTGTTGAGGACAATTTTCCCGGGGGAGGATCTGCGGTGTCTAAC---AGTAATGATCCCCCATCCATATCAGAATATAGACAATGGGGATCAACAAGCAAGCAACCCATATCTTCTTCACATCGCAACATTTCTGGAAGACGCTCCTTCATATCAAAACCTGTCTACCCTCTT---------------------------------------------------------------------------------------------------------TCGGAGAATCTAAACTCTGAGATTCAGTTCTAC---------AGTGAACTCCGAAAAATGCAGGCTTCACCAGATCCCAGCTCAAGTTCTAGAAGAGAAGGTTTCAGATGGAGTAATGCCAGCAGCTATGATTTTGGATTTGATGGTGATGGTTCCAACGTATTGGACAATGTTGATTTGGTGAATCCAAAGTCA---CCTCGTAATTTTAGCAAAGATCAAAGATGTGGTTTATGCGGAAGGTTCATGTGGCAGAAATCCCCTTGGAGTTCTTATCGGATTATCAAAAGCGGTGATATGCCTACTGCCGGAGTTCTCTCATGCAGTCATGTTTTTCACGCAGATTGCTTGGAAGAGACAATCCCCAATTCACAAATTCATGACCCCCCATGTCCACTTTGTCTGAAGACCACAAATGAAACTGAGTTGTCCCCTTCTACTTCGGAACCATTGCAAATGTCCTCGCGATCTCTTCGCAGGAACAAAGGTATCAATTTTGATGCTGGG------------AGCAGTCTGGTTTCTGGTCAATGTGGGAGTGGTGGCTTCAGAAGAAATCAATCGTTGCCAATTCCTCGACGAGAAAGGGGTATTTCTTTGATAAAGAAACATCTAAAGAAGCATTTTACTTTCAGCGGAAAGAACAGAAATGCTTACCCTGTACAAGAGATTGGAAACAGACAGGGGCCT---------------------------------------------------------------------------------------------------
>Cka_1
ATGGGTCACAGTGAGCCATACTGGCAAACCAACACAAGTTTCTCACCTCCCTTATCGAGGAGGTGGGATCATAGATCCCAATCAGAAGGGCTTGCATATGGATCACATGGTGGTTCGCAACTGTGCTGTTCTTCGCTTTCGTCAAATAGTAAAGACAGCAGGAGCTGGGTGAGAGGTGACCAGTTTCCAGGTCATCAATATTCTCCATCGGATGACATTGTTTCATTTTTCAGCAGCCCATCTGACAGTTTTCAGATCCAACAATGGACACCATCTGAAGTGCAAGGAGTCAATGCTGATGAGTATGCTTCTGCTTCATTGCCAGAACCGGCATCTGGTCCTTTAGCCTCTACGCACTCTACAGAGGGC---------------ATTTCAACAATACCATGTAGTGTTTTGTCAACTTCATCTTGTTCAGCAGCCAGTGAATACGAGCTCATGTCCAAGACATACATG---GCTTCACATCGCAACTTCTCAGGTTGTCATTCTTTCATGTCTAAGTCTGTTCACCCTCTGCTATTTCCTGACCAAACTTTTGAAACAGAAGCGAAGGTGCCAGTTTCCTCTCCTAATCCAAAC---------------------AAGAAACTGACGCATGTGGGTGACAGCACTCTGCATTCTGATTCTAAATCTATTCGGATGCTCTCTGAGCTTCCGTTGAGTTCTGGCTTCTCAGATCTG---GGTACCACTCAAAGAGAAGGGCTTCGGTGGAGTAGTGCTAGCAGCATTGATTTT------------------ACCGATGTTTCCAAACATCTGTATCAAGAAAGCATGGGCTTT---TCTTGGAATCTTTCTGAAGGCTCTAAATGCGGGTTGTGTGAGAGATTACTATCTCAGAGATCGCCTTGGAGTTCTCTTCGTATTGTCAGGAGTGGAGATATGCCAGTAGCTGGAGTTCTTTCATGCTGGCATGTTTATCATGCAGATTGCTTGGATCAGACCACCCCAAAACCACAAAAGCATGACCCTCCATGCCCATTATGCTCAAAATCTGTC---------------------ATCATTCAGGATAAGCGGGTGGTT---GGCAGA---TTGAAAATGGGTATTTCAAATGTCAGGTCATTTGGAGACAATGGACCA------TCAAGAGCTTGGAGCTGTGGGCAGGTGGGAGATTGTGTAGAAGGGTCTTTGCATACAGAAGCACATGCCAGCATGCTATTGGTGAGCAGGAACCGTCTCAAGAAGCAGCTTTCAATGAAGAAAGTTTTGGGCAAAGAGCTTCCTGATAAA------TTGAAGAAAACTGATCAGTTTTCCTGGCAGAGGCTCCCTGGATGGGGGTCAGTTGATCAA---TCAGTTGGATGCTCAAGGGCAAGA------AGTGGA---GTTCTGAAGAGATGG
>Cka_2
TTTGATCCAAATGAACCTCATTGGCGAACTAATTCAAGCTTTTCACCTCCACTGTCAAGGAGATGGGATTGTAGGTTCCAGTCCGATGTTGTGTCTATC------------GGAGATCCTGTATATGGTTCTTCATCATCCTCAAATAGTAAAGGAAGCAGAAGCAGGGTAAGTAGTGACCAATACCCCAACCATCACCATTCAGTGTCTGATGGTGCACTTTCTTATTTTGGTAGCCCAGCAGAAAGCTTCCAGGCTCCCCGGTGGACC---CCACCTGTGCAAAAATTTAACTTC---GAGTTTGCAACTCCATCTGGGTCAGGATCAAGGCCAGAGAGTTCTCTATTGCCTCATTTTAGCGAGACGCACTTTACTGCCGGGGCATATACAGTGTCAAATAGTTTTGGGTCTCCTTCACCTCTTTCTGAATCT------TGGGAATCCTCCAGCAAACAGCCTCCCTCCTTTATGCATCGTAACTTTTCAAGCAGGCGCTCATTCATGTCAAAACCTGTTTACCCGCTTGTGTATCAGAATCCGGTTTCAGATAGTGAAGTGTGTGGGTCAGTGGATGAAACTAGTTGTATCATGCTGGCTCCTAACAAC---AAACGTTCTCCCATGTGGAGCGAGAGCCCTTCAAGTCTCGATCTCAAGTTCCACAACACCCTTACTGAACTTCAGAAAATGGAGGCTTCACCAGACCCCAGTATGAGTTCTAGAAGAGAAGGGTTTCGATGGAGCAATGCTAGCAGTTATGATATGGGGTTTGATGGACAAAGCATTGATACAACTGAGCGAATATATTTAGAGAATGTAAGGCTG---CCTTATAATCCTAATGATGATCAGAAATGTGGGTTGTGCGGAAAACTTTTGGTGCAGAAATCGCCATGGAGTTCTTATCGGATCGTCAGAAGTGGTGATATGCCCATTGCAGGAGTACTTCCTTGCAGTCATGTTTTTCATGCAGAATGTTTGGAGCAGAAAACACCCAAGACTCAAGTCCATGATCCCCCATGTCCTGTGTGTCAAAAAATTGCTTATGGCGCTGAGGCATCCTCACCTGTTTTGGAACCACTGCAGATGGCCCTTAGAGCAGTGCGCATGAACCAAGGGGTCGACATTGAAGCTAATGGTGAGGGGAAT---GATGATCAATTACTGTATCAAATGGAGAGTAGAATGACGAGAAATCGGTCTTTATCAATACCGAGGCAA---GGTGGTAATTCCTCATTAAAGAATCATTTTAAGAAGCATTTTTCTTTCAAAGGGAAGATGGGAAAGGATCTTTTTGGTGCGAAACTTTTCCTCCGAGCTGGGTCATCTTCATCAAAT---CCCCATGAT------------AATCAGAACCCAACGGCTGCAAAGAGGTACGCT------------------------------
>Csp_1
ATGGGTCCTAATGAGCCCTACTGGCGAACTAATTCAAGCTTCTCTCCTCCCCTATCTAGAAGATGGGATAATAGATTCCAATCTGAAGCACTTCCCTATAGTTCACATGGTAGCGTTCAATTATATGGCTCTTCGCTCTCTTCAAATAGTAAAGAAAGCAGGAGCTCGGTGAGAGGGGAACAGTTTCTTAATCATCAAAATTCTGCATCTGATGGCGTCGCTTCATATTTCAGCAGCCCGTCTGATAGTTTTCAGACCCAACAGTGGACACCGCCTTCAGTGCAAGGAGTGAGTATAGATGACTATGTTTCTGCTACAATGATAGAACCAATGTCCGGGCCGTCAGCTTTCTCGCAGTCTACTGAGGGA---------------ACTTCGGCAATCCCATACAGCATCGGATCCACTTCATCCCGTTCAGATGCCAGTGAATATGAGACCATGGCGAAGACACCCGTT---CCCTCCCATCGCAGCTTCTCGAGCCGCTGTTCTTTTATGTCCAAGCCTGTTCACCCTCTTTCCTTTCTGAACCAGTCTCCCGAGGGAGAGTCTCGGAGGTCAACACCCATCCCTAATGAGAAC---------------------------------------------ATTATTTTAAATCCCGATCCAAGATCCATTCGAACGCTCACCGAACTCCACTCTCTTTCTGGAGTCTCAGAGTATGGTACTACTCCTCAAAGAGAAGTGCTCCGGTGGAGTAGCGCCAGCAGCGTTGATTTT------------------ACTGATGTTTCCGAACAGCTCAATCCCGAAAGTTTG---------TTAGGCTTTTCCTCTGAAGTCTCCAAATGTGGATTATGCGAGAGGTTACTGTCTCAGAGATCGCCATGGAGCTCTCGCCGGATAGTCAGGGGTGGAGATATGCCTATAACCAGTGTTCTTTCGTGCCGCCATGTCTATCATGCGGAATGCTTGGAGCAGACCACCCCAAAGACACAGAGGCATGAACCCCTGTGCCCCTTATGTACAAAATCAGTGGAA---------------GAAAACATTTCAGAGCAGCGGGTCATC---TCGAGA---TTCAAGAATGGA------CGGCTTAAATCATTT---GAGGATGGGTCA------TCGAGGGTTTGGGGATGTGGGCAGGTGGGAGATTGCATGGAAGGGGCCTTGCATGCACCTCCACGCAATAGTATGATGCTGCTTAACCGGAGCCGAATAAAAAAGCATCTGTCCACGAAGGGGAATTTGGGCAAGGAAAAGTTGCCTGATAAG------TTAAAACGTGGATCATGTTCT---------TTCAATGGGCGAAAGCCTGTCGATTATGCACCCGTTGGGTGCTCAAGACCGACG------GCAGGACCAGTGTTGAAGAGATCG
>Csp_2
ATGGATGCCAATGAACCTCATTGGCGGACGAACTCAAGCTTCTCTCCTCCACAGTCAAGGATATGGGATTGCAGATTACAATCAGACACATTACCTCGC------------GGAGTTCCTCTATATGGGTTATCGTTATCTTCAAATAGTAAGGGAAGCCGAAGCAGGGTGAGCAGTGAGCAGTACCCCAACCATCATCATTCCGTATCTGATGGTGTGCTTTCTTATTTTGGAAGTCCACCTGAGAATTTTCAGGCCTCTCGGTGGACA---CCGCCAGTGCTCAAATCGAATTTTGATGAGTTTGCCACTCCTTCAGGGGCAGGATCAAGGTCAGGGACTTCTCTACTTCCTCCGGAAATTGAGACGCGCTTCACTGCTGGACTGTCTACATTATCTAACAGTTTCATGTCCCCATCACCAGTTTCTGAATCTGGGCAATGGGAGTCCACTAGCCGACGGCCCATTTCATTCCCACCTCGAAATTTTTCAAGCAGGCGTTCTTTCATGTCAAAACCTGTTTACCCACTTGTATTTCGGAATCCTGTATCTGATAGTGATGCTTCGGGGTCTGCTGACACTGGCAGTGGTAGCAGATTGACACCCCCTCAGAATAGAAGCTCACCTGTCTGGCCTGACAGCGCTTCCAGTTTTGACCTTAAGTTTCATAAAACCCTAACCGATCTCCAGAAAATGGAGGCTTCTCCAGACCCTAGCACAAGTTCTAGAAGGGAAGGATTTAGGTGGAGTAATGCTAGCAGCTGCGACTTTGGTTTTGATGGAGATAGCATTGATATAACAGAGCAGGTAGACTTGGAGAACCTACCATCA---CTTAATACTTTTACCGAAGATCAGAAATGTGGGTTATGTGGGAGACTCTTGTGGCAGAAGTCCCCGTGGAGTTCTTATCGAATTGTCAGAAGCAGCGATATGCCCATCGCTGGCATTCTCCCTTGTAGCCACGTTTTTCATGCGGAATGCTTGGAGCAGACCACGCCGAAAGCCCAAATCCACGAACCCCCATGTCCTGTGTGCATGAAAAGCATC------AGCAAAGAATCGCCTTCGTTTTCAGAACCGTTGCGGATGGCCTTGAGATCCATACGCCGAAAACAGGGTTTGAACATTGCTGCTGATGATGCAGGAAACACTAGTAACCAATCTTCGGATCCAATAGAGAGCGGGTTGAAGAGAAACCTGTCCCTGCCAGTTCCACAGCCA---GGTGGTAGTTCTTTGATAAAGAATCAATTCAAGAAGCATTTCTCCTTTAAGGGTAAAACAGGGAAGGATCTTTTCAGTGCAAAAATGTTTCGTAGGACTGGTTCATCCTTTTCGGTG---CTTGGCACA------------AACCAGAATGCAGTTGGGGGCTCTAGAACTGGGCAGTCTTCCAAAAAT---------------
>Efe_1
ATGGGTCCAAATGAGCCTTATTGGCAAACAAACTCAAGCTTTTCACCTCCATTATCAAGCAGGTGGGATCAGATATTTCAATCTGAAGGCGTGTCGCATGGCACTCGTGGAGGCTTGCAGGTTTATGATTCATCACTGTCTTCGAATAGTAAAGAAAGCAGAGGTTGGATGAGAAATGGCCAGTTTCCTTGTCATCATTACTCTGCATCTGATGGTGTTGTATCCCATTTTAGCAGCCCGTCTGATAGTCATCAATCTCAGCAGCAAACT---GCAGCTTTACAGGGAGTCCATGTTGATCCT---ATATCAACTACACTACAAGAACCAGCATCCAGTTCATTTCTATTTCCTCAATCGGCAGAGAGACCT---GGCTTCAGGACTTCAGCAGTTCCTAACAGCTGC---AGCTCAACATCACATTCAGATGCTAGTGAGTGCGAGCACATGGGGAAATCGCCAACCCGTTTCTTACCCCGGAATTTTTCCAGTCACTGCTCGTTTATGTCAAAATCTGTCCATCCTCTTTCTTTTCCCAACCAAAGTTCTGAAATTGAAGCTCATGTGTCAAGCTTTAGCAGTAATATTAAA---------------------------GAGAGAACGATAGCCTCTAGTACTCTTCATTCGGAGTCAAAATCTTCTCAAACACTTGATGAGCCTCAGCCGTTGTTAGGTTCCTCAGATTTGAGTGCTGGTTTTCAGCATGATGGTCTCCTGCGGAGCAGCTCCAGTAGCATTGATTTT------------------ACTGACATTTCTGAGCAGTTTGACCTGGAGTATCCTGGGCTT---------------TCAGAGTCTCTGAGATGTGGAATATGTGAGAGATTGCTGTCTCAGAGGTCGCCATGGAGTTCTGTTCGAATTGTTAGATCTGGTGACATGCCTGTTGCTGGTGTTCTTTCTTGTAGCCATGTCTATCATGCGGAATGCTTAGAACATAATACCCCAAAGATGAAAAAGCATGACCCACCGTGCCCGCTTTGTGCAAAGCCAGATGAA---------GAGATTAGGGCAGTCTCTGAGCAACATGTGCTTGGTATGAGG---TCGAAGAGTGGATTTCCCAAGCTTAAGTCAACTGCTGAAGATGGTGCAACATCATCAAGATCTTGGAGTTGTGGGCAATGGGGAGATTGTGTTGAAGCAACAATCCAAGAACCAGTTCATGGGAATTTGTCTTCTTTGAACAAACATCATCTTAAGAAGCAGTGTACAAAAAGTGGTACCTCCAGCAATGATTTGAGAGAGTCGGTTATGGTAAAGAAAAAGGGTTTGTTTTCGTCCAAATTGTTTAATGGTAGGACTTTGCATCCATTTGCTGCTAGTGGGCGCTCAAGGTCAACA---CCATCTGTTCCCTCATTGAAG------
>Efe_2
ATGGGTCCAAATGAACCTTATTGGCAAACAAACTCAAGCTTTTCACCTCCATTATCAAGCAGGTGGGACCAGATATTTCAATCTGAATGTGTGTCGCATAGCACCCGTGGAGGCTTGCAGGTTTATGATTCATCACTGTCTTCAAATAGTAAAGAAAGCAGAGGCTGGATGAGAAATGACCAGTTTTCTTGTCATCGTTACTCTGCATCTGATGGTGATGTATCCCATTTTAGCAGCCCATCTGTTAGTCATCAGACT---CAGCAAACT---GCAGCTTTAGAGGGAGTCCATGTTGATTCT---ATATCAACTACAGTACAAGAACCAGCGTCCAGTTCACTTGTATCTTCTCAATCGGCAGAGAGACCCCTTGGCTTCATGACTTCAGCAGTTCCTAACAGCTGC---AGCGCAACATCACATTCAGATGCTAGTGAGTGTGAATACATGGGGAAATCGCCAACTGGTTTCTTACCCCAGAACTTTGCAAGTCACTGCTCGTTTATGTCAAAATCTGTCCATCCTCTATCTTTTCCCAACCAAAGTTATGAAATTGAAGCTCATGTGTCGAGCATTAACAGTAATACTAAA---------------------------GAGAGAATGATAGCCTCTAGTACTCTTCATTTTGAGTCTAAATCTTCCCGAACACTTGATGAACCTCAGCCATTGTTAGGTTCCTCAAATTTGAATTCTGGTTTTCAGCATGATAGTCTCCTGCGGAGCAGCTCTAGTAGCATTGATTTT------------------ACTGACATCTCTGACCAGTTTGACCTGGAGTATCCTGGGCTT---------------TCAGAGTCTCTAAGATGCGGAATATGTGACAGATTGCTGTCTCAGAGGTCTCCATGGAGTTCTGTTCGAATTGTTAGTTGTGGTCACATGCCTGTTGCTGGTGTTCTTTCCTGTAGCCATGTCTATCATGCAGAATGCTTAGAACATAATACCCCGAAGATGCAAAAGCATGATCCTCCGTGCCCGCTTTGTGCGAAGTTGGATGAA---------GAAATTAGGGCTGTGTCTGCGAAACATGTGCTAGGTATGAGG---TCGAAGAGTGGGTTTCCCAAGCTCAAGTCAACTGCTGAAGATGGTGCAACATCATCAAGTTCTTGGAGTTGTGGGCAATGGGGAGATTGTGTTGAAGGAACAATCGAAGAACCAGTTCATGGGAATTTGTCTTCTTTGAACAAACACCATCTTAAGAAGCAGCGTACAAAAAAGGGGAACTCCAGCAAAGATTTGCCAGAGTCGGTTATGATAAAGAAAAGGGGGTTGTTTTCTTCCAAATTGTTTAATGGTAGGACTTTGCATCCATTTGCTGCTAGTGGGTGCTCAAGGTCAACA---CCATCTGTTCACTCATTGAAG------
>Egu_1
ATGGATCCCAGTGAACCGCATTGGCTAATGAATTCAAGCTTCTCCCCTCCTTTGTCCAGGAGATGGGACCATAGGTTACAATCAGATGGATTATCTCATAGGGTTCAT---GAAGCTCCCATATATGGGTCGTCGTTATCATCACATAGTAAGGGA------AGTGGTTTCAGCAGTGACCGGTACCCAAATCATTACCATTCAGTGTTTGATGGGGCACTTTCTTATTTAGGGAGCCCAGCTGATAATGTCCAGGCACCTCGATGGACA---CCACCTGTTCAAAGATATGATCTTGGCGAATTTACACCTGTG------GGAGGAACAAGGCCTGAGACTTCCGTACGTTCTCAGTGTGATGGGAGGTGTTATACTGCT---------------GGAAACAATCATGGCTCTGCATCCTCACTTTCGGACTCTAGTCGATGGGCATCCACCAGCAAGCAGCCAAACTTCTTCCCACCTTGCAATTTTTCTGGGAGACGCTCATTTATCTCAAAACCTGTTTATCCGCTGGTGTTCCGGAATCCTTTTTCAGATGCTGAAGCCTTTGGGATGGCTCAAACCAGTAGTGGTGGCAGGATGACCCCTGGAGATGATAGGACTGACCCTATGTGGCCAGAGAACATTTTGAGCCCAGACCTCAAGTTTCAAAAAACCCTAACTGAACTCCAAAAGATGGAGGGTTCTCCAGATCCCAACATAAGCTCGAGGAGGGAGGGATACAGATGGAGTAACGCTAGCAGTTATGATTTTGGATATGATGGAGATGTGGTCGACATCACAGACCATATCAGCTTAGAGAACCAAAGGTGT---CTTCATAATTCAGCAAGATATCAGAAATGTGGGTTATGCGAGAGGTGGTTGTGGCAGAAGTCTCCATGGAGCTCTAACCGGATTGTCAGAAGCAGTGATATGCCAATTGTTGGGGTACTCCCATGCCGCCATGTTTTTCATGCAGATTGCTTGGAAGAGACCACTCCGAAGAGCCAAATCCATGAGCCTCCATGCCCTTTATGTCTGAAAACTTTC---GGCGATGAAGGATCTACATCATTTTCAGAACCCCTGCAGGTGGCTCTAAGATCCGTTCGCAGAAACCAGGGACCGAACATTTCTTCCAACGGTGCAGGG---------------AACTCATCTCAGAATGAAGCTGATTTGAGGCACGATCAGTCTTTCCCGATGTCTCGACAC------GGAGGTTCATTAACTAAGAGTCATTTCAAGAAGCGATTTTCCTTCAAGAGAAGGATGGGGAAGGATCTCTTTGGGACAAGATTATTTAGGAGGACCGGATCATCCTCGTCTTCGTTACTGAATGAT------------AACCTGAACCAAGCTGGGCGCATGAAGCCTTACCAATCCTCGAGG------------------
>Egu_2
ATGGATCCCAGTGAACCTCATTGGCAAATGAATTCAAGCTTCTCCCCTCCTTTGTCAAGGAGATGGGATTGTAGGTTTCAATCGGATGGATTATCTCATAGGGTTCAT---GAAGCTCCCATATATGGGTCATCATTATCATCACACAGTAAGGAAAGCAGAAGTGGTGTCAGCAGCGACCAGTACCCAAATCATTACCATTCAGTGTCTGATGGGGCACTTTCTTATTTAGGGAGCCCATCTGATAATTTGCAGGCACCTGGATGGACA---CCACCTGTGCGAAGATATGATCTTGGCGAGTTTACACCTGTA------GGAGGAGCAAGGCCTGATACTTCTGTATTTTCTCAGTCTAATGAGAGGCACTTTACTGCT---------------TTAAACAATTATGGCTCTGCATCCCCGCTTCCAGGCTCTAGTCGATGGGCATCCACTAGCAAGCAGCCAAACTTCTTCCCACCTCGCCATTTTTCTGGCAGACGCTCATTCATGTCGAAACCTGTTTATCCGCTCGTTTTCCGGAATCCTGTTTCAGATGCTGAAGCCTTTCGAATGGCTGAAACCAGTAGTGGTGGCAGGATGACACCTGGAGATGATAGGACTTCTCCCATGTGGCCTGAGAACATTTTGAGCCCAGATCTCAAGTACCGGAAAACCATAACAGAACTTCAAAAGACGGAAGGTTTTCCAGAACCCAACACGAGTTCAAGGAGGGAAGGATTCAGATGGAGCAATGCCAGCAGTTATGATTTTGGATATGAT---GATGTGATCGACATCACAGATCATATCATTGTAGAGAACCAAAGGTGC---CTTAATAATTCAGCAAGATATCAGAAATGTGGGTTATGCGAGAGGTTATTGTGGCAGAAGTCTCCATGGAGCTCAAACCGGATTGTCAGAAGCAGTGACATGCCAGTTGCTGGGGTACTGCCATGCCACCATGTTTTTCATGCAGATTGCTTGGAGGAGACTACTCCCAAGAGCCAAATCCATGAGCCTCCATGCCCTTTATGTCTGAAAGCTGTT---GGCAGTGAAGGATCTACATCATTTTCAGAACCCTTGCAGGTCGCTCTAAGATCCATTCGCAGAAGCCAGGGTTTGAACATTTCTTCCAATGGTGCAGGG---------------AACTCATCTCAGAATGGGGGTGATTTGAGGCGAAATCAGTCTCTCCCAAGGTCCCGACAT------GGAGGTTCACTGACCAGGAGCCACTTCAAGAAGCGGTTTTCCTTCAAGGGAAGGGTGGGGAAAGATCTCTTTGGGACAAAAATATTT---AGGACTGGGTCATCCTCATCTTCATTGCCAAAAGAC------------GATCCTAACCAAGCTAGGCACATGAGGCCTCACCAATCCTCAGGG------------------
>Egu_3
---------------------------------------------------------------------------------------------------------------------------------------------------------------------------------------------------------------------------------------------------------------------------------------------------------------------------------------------------------------------------------------------------------------------------------------------------------------------------------------------------------------------------ATGTCAAAGCCCATTCACCCTCTCTCTTTCCCAGACAATACACTTAGTTGTGAAGAAGGTCATGATTCAGCTTCTACCACACACTCC------------------------------------------AACAACAGTCATCATTCTGATCTTAGGTCCATACGGGCACTTCCAGAGCTTCAG---TCTTCTGGTTTCTTCGAAAATGTGTGCAACCCTCAAAAAGAATCAGTGCAATGGAGTAGTGCTGGCAGCTTGGACTTT------------------GCTGATGTTTCTGAACCAATGGAACCTGATACTTTGGGTCCTTCATGCAACAATACATATGAAGGTGCCAAATGTGGACTCTGTGAGAAGTTACTGTCACAGAGGTCACCATGGGGTTCCTGCCGTATTGTTCGTAGTGGAGATATGCCAATAGCTGGTGTTCTGTCATGTTGGCATGTCTATCATGCTGAATGCCTAGAGCGTGCCACCCCTAAGATGCAGAAACATGATCCACCTTGTCCGCTATGTGAGAAGTCAGAGGAG------------------AACGCTTCAGAGCAGTGGGTACTC---TGCAGG---TTAAAAAATGGACTCCCAAGGTTAATGTCCCTTGGGGAGGAAGGACCT---TCTTCAAGAGCTTGGAGCTGTGTGAAGGCAGGAGATTGTGTAGAAGGGGCTCTACATGCACCAAAACGGGGTAGCATGATGTTATTGAGCCGTAGCCGCCTCAAACGGAATCTGTCATTGAAGGGAAATTTGGGCAATGAGCGGGCTGAAAAC------TCAAAGAAGGGTGTGTTCTGTACGCCACAGATGCTTCATGGACATGGATTTGGGGATCAAGGTGCAGTTGGGTGCTCGACAATGGCA------TCTGGTCCAGCATTAAAAAGG---
>Lch_1
---------------------------------------------------------------------------------------------------------------------------------------------------------------------------------------------------------------------------------------------------------------------------------------------------------------------------------------------------------------------------------------------------------------------------------------------------------------------------------------------------------------------------------------------------------------------------------------------------------------------------------------------------------------------------------------------------------------------ATGGAGGCTTCCCCAGATCCAAGCACAAGTTCTAGAAGAGAAGGGTTG---------------------------------TTTGATGGAGAAAGCATTGATATGACAGAAAACACAGACGTAGAGAACCTAAGGCTG---CCGTATAATTCTAGCGATGGTCAGAAATGCGGGTTATGCGGGAGACATCTGAGGCAGAGGTCCCCATGGAGTTCTTATCGTATTGTCAGAAGCGGTGATATGCCCATTGCTGGTGTGCTTTCCTGCAGCCATGTTTTCCATGCGGAGTGCTTGGAGGAGACAACGCCGAAAACCCAAATCCATGACCCCCCTTGCCCAACTTGTTTGAAAATTGCGGGCAGGGCCGAAGCATCCTCATCTGTTTCAGAACCGTTGAAGGAGGCCTTAAAATCAGCAGACGGGCACCAGGGAGTCAACATTGCCAGTGTCGGCGTGGGGAACAGTAGCGATCGATCTTTGGATCACACGGAGAGTGGGTTGCGGAGAAATCGGTCTCTACTTATGCCGAGGAGG---GGTGGTAGTTCCTTGATAAAGAATCATTTTAAGAAGCATCTCTCTTTCAAGGGTAAGGCAGGTAAAGACCTTTTCGGTGCGAAAGCATCCCGCCGAACTGGGTCATCCTCTTCAGAT---CCCCACGCC------------AACCAGAACCCAGTTGGGTGTTCGAGAACTGGCCGGCCCTTCAAAAAG---------------
>Lch_2
---------------------------------------------------------------------------------------------------------------------------------------------------------------------------------------------------------------------------------------------------------------------------------------------------------------------------------------------------------------------------------------------------------------------------------------------------------------------------------------------------------------------------------------------------------------------------------------------------------------------------------------------------------------------------------------------------------------------ATGGAGGCTTCCCCAGATCCAAGCACAAGTTCTAGAAGAGAAGGGTTG---------------------------------TTTGATGGAGAAAGCATTGATATGACAGAAAACACAGACGTAGAGAACCTAAGGCTG---CCGTATAATTCTAGCGATGGTCAGAAATGCGGGTTATGCGGGAGACATCTGAGGCAGAGGTCCCCATGGAGTTCTTATCGTATTGTCAGAAGCGGTGATATGCCCATTGCTGGTGTGCTTTCCTGCAGCCATGTTTTCCATGCGGAGTGCTTGGAGGAGACGACGCCGAAAACCCAAATCCATGACCCCCCTTGCCCAACTTGTTTGAAAATTGCGGGCAGGGCCGAAGCATCCTCATCTGTTTCAGAACCGTTGAAGGAGGCCTTAAAATCAGCAGACGGGCACCAGGGAGTCAACATTGCCAGTGTCGGCGTGGGGAACAGTAGCGATCGATCTTTGGATCACACGGAGAGTGGGTTGCGGAGAAATCGGTCTCTACTTATGCCGAGGAGG---GGTGGTAGTTCCTTGATAAAGAATCATTTTAAGAAGCATCTCTCTTTCAAGGGGAAGGCAGGTAAAGACCTTTTCGGTGCGAAAGCATCCCGCCGAACTGGGTCATCCTCTTCAGAT---CCCCACGCC------------AACCAGAACCCAGTTGGGTGTTCGAGAACTGGCCGGCCCTTCAAAAAG---------------
>Nco_1
ATGGGTCCAAACGAGCCTTACTGGCAAACAAACTCAAGCTTTTCACCTCCATTATCAAGCAGGTGGGATCAAATGTTTCAATCTGAAGGTGTGTCACACAGTGCTCGTGGAGGCTTGCAGCTTTATGATTCATCACAGTCTTCAAATAGTAAAGAAAGCAGAGGCTGGGTGAGAAATGACCAGTTCCCCTGTCATCACTACTCTGCATCTGATGGTATTGTATCCCAGTTTAGCAGCCCATCTGAT---------GCTCCTCAACATACT---GCACCTTTGCAGGGAGTTGGTGTTGATTCT---ATATCAACTACACTACAAGAACCAGCATCCAGTTCACTTCTATTTCCTCAATCAACGGAGGGACACTTTGGCTTCAGGACTTCAGCAGCTCCTAACAGCTGC---AGCTCAACATCACATTCAGATGCTAGTGAGTGTGAACACATGGGGAAATCGCCAACCCGTTTCTTACCCCGGAACTTTGCAAGTCACTGCTCCTTTATGTCAAAATCTGTCCACCCTCTTTCTTTTCCCAACCAAGGTTCTGAAATTGAAGCTCACGTTTCAAGTATTAGCAGTAATACTAAA---------------------------GACAGAGGGATAACCTCTAGCACTCTTCATTCAGACTCCAAGTCTTCTCGAGCATTTGATGAACCTCAGCCATTGCTAGGTTCTTCAGATTTGAGTGCTGGTTTTCAGCATGATGGTCTCCTGCAGAGCAGCTCTAGTAGCATTGATTTT------------------ACTGACATCTCTGACCAGTTTGACCTGGAGTATTTTGGGCTT---TCATGTAATATGTCTGAGTCTCTAAGATGCGGAATATGTGAAAGATTATTGTCTCAGAGGTCTCCATGGAGTTCTGTTCGAATTGTTAGATGTGGTGACATGCCTGTTGCTGGTGTTCTTTCCTGTAGCCATGTCTATCATGCAGAGTGCTTAGAACATAATACCCCAAAGTTTCAAAAACATGACCCTCCGTGCCCGCTTTGCGCTAAGTCAGATGAA---------GAGATTAGGGCAGTCCCTGAGCAACATGTTCTAGGTTCGAGG---ATGAAGAGTGGATTTCCCAAGCTTAAGTCAACTGTTGAAGATGATGCAACATCATCAAGATCTTGGAGTTGTGGACAGTGGGGAGATTGTGTTGAAGGAACAATCCAAGCACCTGTTCGTGGGAACTTGTCTTCTTTGAACAAACACCATCTTAAGAAGCAGTGTACAAAAAGGGGGAACTCCAGCAAAGATTTGCCAGAATCAGTCGTGATAAAGAAAAGGGGTTTGTTTTCTTCCAAATTATTCAATGGCAGGACCATGCATCCATTTGCTGCTAGGGGGTGCTCAAGGTCAACA---CCATCTGTTCACTCATTGAAAGGATGG
>Osa_1
ATTGGGCGGAGCGATCCGCTCTGGCGGACTAACGCTGGCTTTTCGCCGCCGCTGTCGAGGAGGTGGGAGTACCGCATCAATTCTGAGGGGCTGTCGTATGGCTCCCAGGGGGCTGCTGCGCACTACGGTTCGTCGCTATCCTCGAATAGTAAAGAGAGTAGGAGCTGGGAGAGGAGTGATGTTCCACCGGATCATCATTACTCCACCTCGGAAGGTGCCATTTCGTATTTTAACAGTCCGGATGTTACCTTCCAGAACCACCATATTATGCTTCCTATGCTGCAGGATTCTGGCATTGATGAATACATGCGAGTCTCGGTGGCTGAGCCAATTGGTGCATTGTTA------------TTGTCAGAGGGG---------------ATATCTGGACAGCAAAACAGTGGTGGTTCCACTTCCTCTCGCTCTGATGGAAGTGAATATGATATTGTACCAAAATCATATTCC---TCTACCCCACGCAACTTCCCAAGTCGTCGATCATTCCTGTCAAAGCCAATCCATCCGCTCTCGTTTCCAGAGCATGCACTAGAAGGGCAAGAAACTAGCCCTGTTGCCAATGCAAGCACCAGC---------------------------------------------AGTCCTATGCCCTCGGAGTTCAAGGCAATAGGGGAGATCCGCCCG------------TCAGGTCTGATGGACTACGCCAGTGGCAGTCATGGGGAGTCAGCAAACTGGAGTGCCGCAAGTAGCATGGATCTT------------------ACCGATTTATCAGAACGACATGATGCTGAACGCTCTGGACCACGTTCCAATAACATAATGGATAGAACAAGGTGCGACCTTTGCGAGAGGCTCTTGTCCAAGAGATCGCCCTGGGGCTCCCGCCGAATCGTCCGTACTGGAGATCTGCCTGTTGCTGGTGTGCTTCCCTGCTGCCATGTCTACCATGCCGAGTGCTTGGAGCGAACCACTCCCAAGGGGCAGAAGCATGACCCTCCTTGCCCTGCCTGCGATAGGCTGTCCGGC------------------AAAGACACCGAGCAGTGGTCGATC---TGCAGG---CTAAGAAACGGATTCCCGAGGCTAAGGTCACTTGGGGAA---GGCCCT------TCCAGGGTCTGGAGCTGTGCCCAAGCTGGAGACTGCGTGGCTGGCGCTGTCCAGATACCAAGAGCAAGCAGCATCTCTCTGCTGAGCCGGAGTGGCCACAAGAGGCATGCTGCTTCCAAGGGAGAATCCGGCAAAGACTGGGCTGAGACATCATCATCATCAAGAACTGCC---------------------------------------------------------TGCATG---------------------------------------
>Osa_2
ATGGATCCTAATGAACCTTGCTGGCGGATGAATTCAAGCTTCTCTCCTCCAATGTCAAGGAGATGGGACTGCAGGAATCCATCTGATGGATTGCCACACAGGATTCAT---GATGCTCCACCTTATGTATCATCACTGTCATCCCATAGTAAAGGAAGTAGAAGTGCATTTGGCAGTGACCAGTACTTGAATCACCAGCATTCTGTATCAGATGGGGCACTGTCTTATTTTGGTAGTCCAGCTGATAGTCTCCAGGCTCCACGATGGACG---CCCTCTCTTCAAAGATTTGATCTCGGCGAGTTCTCTACACCT------GCAGGATCAAGACCTGACACTTCTGGTTATCCCCAATCCAGTGAGAGACAATTAACTGCA---------------GTAAGCAGTTTCAGTTCTGCATCCCCCTTCTCAGAGTCAAGTCAGCTGGCATCTTCTAGTAAACCACCATACTTACATTTACCACGCAATCATCTGGGAAGGCGATCTTTCATGTCAAAACCAGTGTACCCGCTTGTCTTCCGTAATCCAGTGTCGGAAGCAGAAGCCTCTGGGATGCCTGAAGCTAGTAATATTGGGCGAACAACACCTAGTGATGAT------TCTCCTGTGTGGCGGCGCAGCTTGGCAAGTCCTGAGCTCAAGTTCCACAATGCATTGAGTGAGTTTCGGAAGGTAGAGGCTTCACCAGAGCCAAACACAAGCTCAAGGAGGGAAGGATTCAGATGGAGCAATGCTAGTAGCTATGATTTTGGATATGATGGTGATGCCATTGACATTTCAGATCATATTAGTGTGGAGTCCCAAAGATCC---CCGACAAGTTCAGTGAGGTTTCTTAAGTGTGGCTTATGCGAGAGATTCCTGCGGCAGAAATCACCATGGACCTCAAACCGGATTGTTCAAAATTCTGATATGCCAGTAGCGGCGGTCCTTCCATGTCGCCATGTCTTCCACGCAGATTGTCTCGAGGAAAGTACTCCAAAGAGTCAAGTCCATGAACCACCTTGCCCTCTATGCACACGAGGCACT---GATGATGAAGGGTGTGTCTCATTCTCGGAACCATTACATGTTGCCCTCAGATCTGCTCGTAGGAATCAAGGTAATAGTTTCTCTCTTGGTGGTTCTGGTGGAAGTACCAGCGCAAATCCTTCTCGTAGTGATCATGGCTTGAAGAGAAATCAGTCTGCCCTTGTGGCAAGACGC------AGTGGCACGATGTTCCGAAACCGTTTTAAGAAGCAGTTCTCCTTCAAGGGGAGGTTTGGGAAAGATCTCTTCGGTGGTAGAGTTTTCAAGAAGGTTGGATCATCGTCTTCTTCAGGTCAACAGGAC------------GATCGTCAACAGCCGAAAGCC------------------------------------------
>Out_1
---------------------------------------------------ATGAGTAGTGCC------------------------------------------------------------------------------------------------------------------------------CATCACCAATACTCTGTGTCTGATGGGATTGTTTCATATTTTAGCAGCCCATCTGACAGTTTCCATGCCCCATACTGGAGT---CCTATGGCACAA------------GGAGAATTTGCTTCTGCTACCATGCCGGAATCAAGATCCGACTCCTTGTCATTTCCATCATACAAAGAGGGATGCCTTGGGACTGGAATGCCTACAGGTCCTTATAGTGTTGAGTCTACATCATCTCATTCAGATATTGGAGATCATGAGCAAAGGGCAATGATACATTTTCCCCCTCCACATAGAAACTTTTCTGGCCGCTATTCATTTATGTCAAAGCCTGTTTATCCAATGCCATTCCCAGCTCAGGCTACAGAAACTGAAGGTCATGGTGCAAATCCCATGTCTAGTAGCAACAGGTTAACTTCCACCCAGTGCAGGAATTCCTTCCGATGGCCTGATAATAGTGTTCATCATGAGCCAAAGTGCTTCGGAGGATTTTCTGAATTTGGCTCAATGCAGGCTTTTCCTGAGCATGGTACTGCTGCTCAAAGAGAGAGATTTGGGTGGATTAGTGTGAGTAGTCCTGATTTTGGTTGGGACAGGGAGAGCCCTGTTCAAGCAGTAATGACAGATGTTGATCCTAAATATATATCTGCTTCATCATCTTCTGAAGGTTTTAAATGTGGCTTATGTGAAAGATGGTTGTCACAAAAGTCTCCTTGGAGCTCCCATAGGATGATCAGATGTGGTGATTTCCCTGCTTCAGGTGTGCTTTCCTGTGGACATGTTTATCATGCAGATTGCCTAGAACAGACTATTCCTGAGTCACAGAAACATGATCCTCCATGTCCATCCTGTGCTGGAGCACCCAATAATATTGAGCAGTCTGCATCAGTCAGCAGACAACAACTAATT---TCTTCA---TCAGGAGGCAAATTTCCAAGGTTT---GGAATCACTAAAGACAAAAGTCCTAGCACCTCAGGAAACCATAATTATGTCCATTCTGATTATGTGAAGTGGCATATGCAAATGCCTGGCTGTAGTAGAAAATCATTTTTGAGCAAGACTCTTTCAAGAAGAAACTTC---TTCAGGGGAAAATCAATCAAAGAACAGCCAGCAGTTGAACTTCCCTCAAAGAATGCTGGTTCTCCTAGGCATGTTTATCATGAAAATAAATCAACAGATCACTTGCGAATTGGCTGCTCAAGAGGC---------------------------------
>Pab_1
ATGGATCCAATAGAGACAGTA------GTGAATGGTCTATTGGCCCCA---------------------------------------------------------------------------------ATGAGCCCCACTGGCGAACAAATGGGA------------------------------GTTTCTCACCCCCACTTTCAAGAAGATGGGATTATAGATTCCATCCTGAGGCCTTGCCCTCTGGCTGAAGCAGAACACTGGAAT---ACATTGGCACAAGGAATCAACAATGGGGAGTTTATTTCTTCTTCTATGTCAGAACCAAGATTGGGATGTCTGCCACTTCCATTATCCAAGGAGGGACTG------GAAGGGACGTCTAAAATTCCTCACAGTGTAGAGTCTAGTTCGTCTCATTCGGATGCTGGAGATTCTGAACAAAGTTGCATAATACACATA---CCTTCACATCGCAACTTTTCTGGTCGCTATTCCTTCATGTCAAAGCCTGTTTATCCAATAACATTTGGAGGACAGGCCTCAGATGGTGAAGTCCAT---ACAAATGTCAAGTGTAGAAGCCGCAGGCTAATATCAGCAGAGGGAAGGACTTCAACTGGATGGTCTGATAATGTTCATCACTCCGAGCTAAAATCCTTTGGTGGAGTTCCGGAATTTAGCTTAATGCAGGGTTTTGCAGAGCATGCCTCATCTTCCCAAAGACTGCGATATAGGTGGAGCAGTGGGAGCAGTCTTGATTTTGGATGGGACCATGAAAGCCCTGATCAAGCAGGAAGAACTGATGTGGAGAATCCAAAACTG---TCAAGCTCTTTATATGAAGATCTTAAATGTGCGTTATGTGAAAGATTGCTGTTTCAAAAATCACCGTGGAGTTCTCATAGGATGGTAAGGACTGGCGATATGCCTGTTGCAGGGGTGTTGTCTTGTAGCCATGTTTATCATGCAGAATGCCTGGAACAGACTACTCCCAAGTCTCAGAAGCATGATCCACCTTGTCCTTTGTGTGTGGGAGCTTTCAAGAGCCCAACTGATTCTGTTTCAGTTAATGAACTAGAGATGATT---TCCACT---CCAGTTAACAAATTTCCAAGGTTCAAAGTAACTACTGACGATGGCAGGCCCAGCTCTTCTGGAAGTAAGAATTATCATCAGTCAGATTATATGAAATGGGGTATGCAAATGTCTCCGCATAGGAGCAAGTCCTTTTTAAGTAAGAGCCGTTTAAGAAAACATTTCCCATTCAAGGGCAAATCAGCAAAAGAAATACCAGCAGTTGCACTTGGTTCAAGAGGTTCTAGTTCTCCTTTACAGGTTTACCCTGGCAATAGATCGATAGATCACTTTCCAATTGGATGCTTGAAAGATCAG---------------TACTTAGACAAATGG
>Pab_2
---------------------------------------------------ATGAAGCGTATT------------------------------------------------------------------------------------------------------------------------------------------------------------------------------------------CTCCGTAGCCCTCTGTTCAAC------TTATTGGAG------------GGT------------------------GAATCAAGATCCGGCTCC---TCATTTCAATCATACAAAGAGGGATGTCTTGGGACTGGAACATCAGCATGTCCTAACAATGTTGATTCTGGATCATCTCGTTCAGATTTTGGAGATTACGACCAAAGTGCAGTCATACATGTTCCTCCTGCACATAAGAACTTTTCTGGCCGCTATTCATTTATGTCAAAGCCAGTTTATCCAATGCCTTTGCCAGCTCAGGTCATGGAAACTGACAGTGAAGGAGAAAATATGGTGTCTACTAGCAACAGATTTTTATCTACTGAGTGTAGGAATTCATTCCGGTGGCCTGATAATCCAGTCCATAATGAGCTGAAGTCCTTTGGAGGTTTCTCTGAATTTGGCTCAATGCAGGCCTTTCCTGAGCTCAATACATCTTCTCAAAGAGAGAGATTTGGATGGGCCAGTGCGAATAGTTCTGAGTCTGGTTGGGACAGGGAAAGCACTGTTCAACCAGAAATGATGGATGTTGAATATTCCAAATCCTCCAGTTTATCAACTTCTGAAGGTTTGAAATGTGGGTTATGTGAAAGATGGTTGTCACAGAAGTCACCTTGGAGCTCCCATAGGATGATCAAATGTGGAGATTTTCCAGCTTCAGGTGTACTCTCATGTGGCCATGTTTATCATGCAGATTGCTTGGAACAGACCATTCCTGAATCACAGAAACATGATCCACCATGTCCGTCATGTGACGGAGTACTTAATAATTCTGAACAGTCTATTTCTGTTAGTGGACTACGGGCAATG---CCTGCA---TCTGGGGGTAAAATTCCAAGTTTCAGAGCTGTTACTGATGATAGCAGTCCTAGCCCTTCTGGATACCGGAACCATGTTTATTCAGATCATATGAAATGGGATTTGCAAATGCCTGCTTGTAGTAAGAAGTCATTTTTAAGTAAGACTCTTTCAAGAAAACATTTC---TTTAAGGGAAAATCAATCAAAGAACTGCCGGTGGCTGAACTTGGTCGAAAGAATGTGGGTTCTTCTGTGCATGTGTATCGTGATATGAGATCAACAGATAGTTTTTCAGCTGGCTGCTCAAGAGGT---------------------------------
>Ppe_1
GTGGGTCCAGAGGAGCCTTGCTGGCGAACTAATACGAGCTTCTCACCACCCCCATCG---AGATGGGATTTCCGATTCCAACCTGAAGAACTACAATATGGTTTGCATGATGGTATTCAGCAACAGGGGTCTTCTACTTCATCAAACAGTAAAGGAAGTAGGGGCTGGGTAAGAGGCAACAATCTCTATAATCATCACTACTCTGCATCTGATGGTGCTGCACTGTTTTTAAGTAGTTCATCTGACCTTTCTCAAGGTCCTCAGTGGACACCTCCAGCAATACAGGAAATCAGTATAGATGATTATGAAACTGCAAAAAGGAGAGGTCCAGCTTTTGGGCATTCATTCTTTAGACCTACCATGGAGGGA---------------ACTTCAGAAATTCAAGACACCGGGGGATCCTCCTCATCCCGTTCAGACAGCAGTGAGTCTGAACCTGCAGTCAAGGCATGCCTA---TCTTCTCATCATACTTTACCGAGCCGCCGTTCATTCATGTCCAAACCTATTCATCCCTTATCTTTTCCTGCACAAACTCCTCCAAGAGAGGCTTCT------------------------------------------------------------------------------------------------------------------GACCTTACT---TTAGCTGGATTTACGGAATTTGCCGCCACTCCTCAAAGAGATGGCCACCGCTGGAGCAGTGCGAGCAGCATTGATTTT------------------GCAGATGTTTCTGAGTCATTTGAGGCAGAAATTTCTGGTCGACCATGTAATAATATGTCTGATGGTTTTAGATGCGGGTTGTGTGAAAGGTTTCTTTCACAGAGATCACCTTGGAGTTCTCGTAGGATAGTAAGAAGTGGAGATATGCCAGTCACAGGGGTGCTTTCTTGTTGTCATGTCTTCCATGCAGAGTGCTTGGAGCAAACAACGCCCAAGACACGTAAAAATGACCCTCCCTGCCCATTATGTGCCAGACTTGAGGAG---------------GAAAATCTCCCTGAGCAGCAAGGCTTC---TCAAGA---CTGCGGACTGGTTTTCCACGGCTCAGACCAATTTCTGATGACGGGTCA------TCCAGGCCTTGGGGATGTACGCAGGTAGGAGATTGTGTTGAAGGGGCTTTGCATGCTCCCCCGCGCAATAGTATGCTGTTGCTTAACAGAAGTCGCATAAAGAAAAATCTTTCTTTGAAAGGTAATTTGGGCAAAGAATTTCCAGGTAAG------TTGAGAAAAAGTGGCTCTTACTCTTTTCAGCATTTGAGTGGAAAATCA---GCTGACCAGGGAGCAGTTGGAAGCTCAAAGTCAAAGATGACTGCAGGCCTGACTATTAAGAAC---
>Vvi_1
---------------------------------------------------------------------------------------------------------------------------------------------------------------------------------------------------------------------------------------------------------------------------------------ATGCTGAAATTCAATCTTGGGGAGTTTGCTACTTCTTCCATGGGAGGATCAAGGTCCGAGGCCTTTTGGCTTCCCCACTCCAACGAGAGACGGTATACTGCTAGAGCATCTGCAACATCTCACAGTTTTGGGTCCCCATCCTCACTTCCTGAGTCTTGCCAGTGGGAATTATCTACAAAACAGTCTCTTTCTCTCCCCAATCGCAACTCCTCTGGTCGGCGCTCCTTTATGTCAAAACCTGTTTACCCATTAGTGTTTCGCAACCCTGTTTCAGACTGTGAAGCCTTTGGTGATGCAGAGAGACCTAGCCTTGGCAGGCTCACACCTAGTGATGATATCCCACCATCTCATTGGCCTGACAGCAATTCAAGTACTGAGCACAAGTTCCATAGAAGCCTCACAGAGCTTCAAAAGTTGGAGACATCGCCTGATCCCAGTGCGAGCTCTAGAAGGGAGGGTTTCAGGTGGAGCAGTGCCAGTAGTTTTGACATGGGGTTTGACGGAGAAACCTTTGACATGGCGGAGCACATGGATGTAGAAAGCCAGAGATCC---CCTGTCTGTCCTGTGGGAGATCAAAGGTGTGGAATTTGCGGAAAACTTTTATGGCAGAAATCTCCATGGAGTTCACATCGAATCATGAGAGGTAGTGACATGCCAATTGCTGGGATACTACCCTGCAGCCACGTGTTTCATGCAGAATGCTTGGAGCAAATGACCCCAAAGGCCCAGATTCATGACCCTCCATGCCCCATGTGCTTGAAAACAATTGGAACATTGGAGGAATCCCCGGCTGTGTCGGAACCCTTGCAGATGGCTTTAAGAACAGTAAGGCGGAGCAGAGGGGTTGTGATAAGT---GGTGGCCAAGGAAACAATGATGAAGCTTCATGCGACAATGACAAAGAAAGTGTGAGAAGGAAGTGGCTTTGGACAGTGCCTCGCCCAAACGGCAGTGGCTCCTTGCTAAAGAATCATCTTAAAAAGCATTTCAAGTTTAAAGGGAAAATGGGTCAAGATTTCTTCAATAGAAAGGTTTTCTGCAGGAATGGGAACGGGGCATCATCT---TCTACCTCA------------GTCCAA---------------------------------------------------------
