# Supplementary material for: The Chloranthus sessilifolius genome provides insight into early diversification of angiosperms
Source: Nat Commun. 2021 Nov 26;12:6929. doi: 10.1038/s41467-021-26931-3 (PMC8626421; doi:10.1038/s41467-021-26931-3)
Supplement: Supplementary file 4 — Source Data [file 41467_2021_26931_MOESM4_ESM.zip › Fig. 3a, c, e and Supplementary Figure 12, 14, Phylogenetic tree/LCG_multi-species coalescent-based/group_1144_CDS.treefile]

(Aco_1:0.3058583877,((((((((((Ash_1:0.5532372130,(Egu_1:0.0857869387,Egu_2:0.0489643113)98:0.0549198882)60:0.0249641625,Osa_2:0.3540315635)100:0.1404801710,(Cde_1:0.0334780303,Cde_2:0.0304768531)100:0.4194657780)57:0.0217864295,((Cka_2:0.1926793483,(Lch_1:0.0023885300,Lch_2:0.0005269115)100:0.1556407749)90:0.0360683291,Csp_2:0.2022272060)91:0.0308505957)59:0.0258153355,Vvi_1:0.3776217475)100:0.1258043747,Atr_2:0.4873364640)100:0.2780447485,((Out_1:0.1108439042,Pab_2:0.1789391023)100:0.1426375081,Pab_1:0.2837195350)100:0.3727833160)99:0.1307033141,Atr_1:0.4455245193)46:0.0219368312,((Efe_1:0.0402652341,Efe_2:0.0428862203)97:0.0221806595,Nco_1:0.0514511765)100:0.3953965420)94:0.0764683691,((Cka_1:0.2426173817,(Egu_3:0.2003869538,Osa_1:0.5554695942)100:0.1626526590)36:0.0303565144,Csp_1:0.2158443140)32:0.0111767367)73:0.0692876952,Ppe_1:0.3351967968);
