# Supplementary material for: The Chloranthus sessilifolius genome provides insight into early diversification of angiosperms
Source: Nat Commun. 2021 Nov 26;12:6929. doi: 10.1038/s41467-021-26931-3 (PMC8626421; doi:10.1038/s41467-021-26931-3)
Supplement: Supplementary file 4 — Source Data [file 41467_2021_26931_MOESM4_ESM.zip › Fig. 3a, c, e and Supplementary Figure 12, 14, Phylogenetic tree/LCG_multi-species coalescent-based/group_1146_CDS.aln-0.2cln]

>Aco_1
ATGTCTCCACCACCGGTT---------GAACAAACCGGTGAGTCACTGGCA---------------GGAGATGGTCAAAGAATCTTACCAACACCCTTTTTAACAAAAACTTATCAACTTGTTGAAGATCCAACGGTCGATGATGTGATTTCATGGAATGAAGAAGGTTCAACTTTCATAGTATGGAGACCGGCTGAGTTTGCAAGAGATCTGCTTCCAAAATATTTCAAACACAATAATTTCTCAAGTTTTGTTCGGCAACTTAATACTTACGGTTTTCGAAAGATTGTTCCTGATCGATGGAAAACAGCTTCT------------------------------------------------------------------------------------ACTCCGATGGCA---------------GTTCCGTTAGTTCATTCAGGATCTCCATCAAATTCCGGCGAAGAACAA------------------------------------------------------------------------------------------------------------AAGAGAGAATCATCATTGACACAAGAATTATCACAAATGAAGAGTCTTTGCAACAATATATACGCTTTGATGACAAAATACGCGAATTCTCAACAAGAA------------------------------AACAACGAATTTCATGTAGAGAAACCA---CTTGATCTTATGCCTACTAAA------CGGTTTCAAGAAGAAACAGAAGGTGAAGTTCATGTAGGTCCGAGTTGTTCTTCAATGAAGATTGAAGACGAC------------------------------------GGTACTCCTCGTTTGTTTGGTGTTCCCATTGGTACAAAACGTTCTAGAAGAGAATCTGAAGATGATCAGGAGCAACAAGATAAA------------ACAGAGATGGTAAAGTCAGAACACTCGGATGATAATCATAGTAATCATGAT---------------TCGGGTTGGATGATTCTA---------------------------------------------------------------------------------
>Ash_1
ATGGAGCCGCCGCAGATG---------GAGCAAACTTCGATGGCGACGGGG------------ACGATCGAAGGGCAGAGATCGCTGCCGACGCCGTTCTTGACGAAGACGTACCAGCTCGTCGACGATCCGGCCATAGACGACGTGATCTCGTGGAACGAGGATGGATCTACGTTCATCGTGTGGAGGCCTCCCGAGTTCGCCAGCGATCTCCTCCCCAGATACTTCAAGCACAACAACTTCTCCAGTTTCGTCCGTCAGCTTAACACCTATGGGTTCCGGAAGATCGTACCGGATAGGTGGGAGTTCGCCAACGATTCCTTCAGGAGAGGCGAGAAGCATCTTCTCTGCGAAATCCACCGGCGAAAGATCTGGCAGGCGGCGTCTGGCCCCTCGCAAGCCCCGCCAGCGGCAACGGCGCTGGCTGCTCCGGTTAACCGGACCGCATCGCCAGCAAACTCCGGAGACGAGCAGGTCGTCTCATCGAACTCTTCCCCCGCTGCGCCACCTCCT------------TGGTCGTCTGCGTGCAGCAGTGCTGCGGAGCTGCGGGAAGAGAACGAGCGGCTTCGCCGGGAGAACTTTCAGCTGTCGCAAGAGCTTTCGCAGATTAAGAGCCTCTGCAACAACATCCTCCAGCTCATGTCCAAGTACGCTTCCAGCCAGCAGCTCGCCGGC------------------------GGTTTGTCCGCGGAGACGTCGCCAGAG---CTGGAGCTGATTCAGTCTAGTGGC---TCGGCGAAGGATCCGGAACCAGCC------------------------GCGCCGGTGAAGACGGAGGCTAATTAC---------------------------------GGCTGCCCGAGGCTCTTCGGCGTGGCGATCGGAGCGAAGCACGCTCGAACGCCGGACGGCGAGAAGCCGCGAAGGCTGCTG---------------CCGATTGAAGTGAAGTCTGAGCCGGCAGATCTGGCGTCGGATCAGTCCGAGGCAGCCCCGAATCACCAACCCTGTCTCCTCTGTTCGCCCCGCCCGCACCAGACTCTG------TGCAACGGTGGAATCGGAGCTGGC---------------------------
>Ash_2
ATGAACCCGCCGGCGCCCTCGGCGGCGGAACAGACTGCCGAGCAGCCGCTGCCGTCGCCGCCGGCCTCGGAGGGGCAGAGAGCGCTGCCGACGCCTTTCCTGACGAAGACGTACCAGATCGTCGAAGATCCGGCGGTGGACGACGTGATCTCCTGGAACGAGGATGGATCCGCCTTCATCGTGTGGCGCCCCGCCGAGTTCGCCCGCGATCTGCTCCCAAAATACTTTAAGCACAACAATTTCTCCAGCTTCGTGCGACAGCTGAACACCTATGGATTTAGGAAGATCGTACCGGATCGATGGGAGTTCGCCAACGATTGCTTTCGGAAAGGGGAAAAACGCCTTCTATGTGACATCCACCGAAGGAAGATTGCTCCGACCGCGGCGGTGCCTGCGCCGGCTCCGGCTCCGCCTTCG---------GCTCCGGCTGTACGGACTGGATCGCCGACGAACTCCGTGGAGCAGCAGGTCCTATCCCCGAACTCCTCGCCTTCGGCGTCGGCGTCGCCCGCGGCCGCCGGGAGGGGGCCGCCAGCGACCACGGGGGAGCTGATCGACGAGAACGAGCGATTGCGGAAGGAGAATCGGCAGCTGTCGCACGAGCTCTCGCAGATGAAGAGTCTCTGCAACAACATCTTCGCCTTAATGTCGAAGTACGCCGCCAGCCAGCAGTGGCAGATCAGCGGCGGT------GGCGGTGGCGGCGCCTCTGCGGAGCGGCTGCCGGAGGTGTTGGAGCTTCTGCCGGCGAGG------CGGAACCCC------------------------------------------------------GAAGAGGAGGTGAAGCCA------------GCTGTATCTCCG---TGGTACCCGAGATTATTCGGCGTTTCGATCGGCGAGAAACGCGTCCGCGGGGAGGAGGTAGAAGGGGACGAAGAGCTCCCACCGCCGCCG---CCGGCAGTTGAGGTGAAACCGGAGCTGATCGAACCTGGATCTGAACCGGCGGAGGCGGTGGATGACCGGCGGCCTTGGGTGGTCTACTGCCCTCGGCCG---CAGCGGGTT------TGCAACGGCAAGGACCGGGCCTTCCTCGAGCGAGACGGAGCGCACGTGAGT
>Atr_1
ATGGCTCCTCCTGCAGGG---------GAGCATTCGACCATGGTGGGGACC---------------TCCGAAGCCCAACGATCTCTCCCGACACCATTTCTCACAAAGACCTACCAATTGGTGGATGACCCAACTGTTGACGATGTGATTTCATGGAATGAAGATGGCTCTACATTCATTGTTTGGAGACCAGCTGAATTTGCTAGAGATCTTCTTCCAAAATATTTCAAGCACAACAATTTCTCCAGTTTCGTACGCCAGCTTAATACATATGGCTTTCGAAAGATTGTGCCTGATCGATGGGAATTTGCCAACGACTGTTTCCGGAGGGGAGAGAAGAGACTGCTATGTGAGATCCACCGCCGGAAGAACCCTAGTCCAGCGACTACAGTACCG------------------------------ATTCAGGGAAATCACCCCATGTCTCCGACAAATTCTGGCGATGAGCAGGTTCTCTCCTCTAACTCCTCTCCGGCCCCTAGAGAAATT------------ATCACTGCTGCTAATTGCACGGCTGCCGAGTTAATCGACGAGAATGAGAGGCTAAGAAAAGCGAACACACAATTAAATCAGGAGCTAACGCAGATGAAGACACTCTGTAATAAGATTTTTGTCTTGATGGCCGGATATGCTGGAAATCAGCAG---------------------------------GAAAATGGCATTGCAGCCGGGAAGTTG---CTCGACTTTTGGTCCGAGAAG------GGGCTTCCTGGTGATGCTGATATGGCAGTTGCCAATGTAGCAGTCGATGCTGACATGGTGGTGGAGGAAGTA---------------------AAGGTGGAGGAC---TCAAGCCCGAGGTTGTTTGGGGTGCCAATAGGGGTGAAGAGGGCAAGGGAGGAGACAGACGGTGGAGATGAGGGCGAGGAGGGCATAGGC---CCACCGGATGCGGTGAAGGAGGAGCCTTTGGATCCGGGGGCAGAGTGCCAGGAC---------------ACCCCTTGGCTCAAGTTCAGCTGCCGGCCTAACCAGAGAGTC------TGCAAT---------------------------------------------
>Cde_1
ATG------------------------GAGCAGAGTGCCCGATCTTCAACG---------------ACGGATTCTCTTAGACCTCTGCCAACGCCTTTCTTGACGAAAACCTATCAACTCGTCGAAGATCCTTCGATCGATGACATAATCTCTTGGAATGACGATGGATCAGCGTTTGTTGTTTGGCGTCCAGCTGAATTCGCTCGTGATCTGCTTCCAAAGTACTTCAAACACAATAATTTTTCCAGCTTTGTTCGTCAGCTAAATACATACGGATTCCGCAAAATCGTACCCGATAGGTGGGAATTCGCAAATGAATACTTTCGCAAAGGTGAGAAAAACTTGTTATGTGATATCCATCGCCGGAAAATCTCTCAATCTACTTCCGCCGCAATC---TCTCCTACCTCGTTT------------TTATCAACTCCACCTACCGGCTCTCCGACTGATTCAAACGAAGACCGCGTTATGCCTATGAATTGCTGCCCGTCGTCCAGTTCTCCT---------------GGCCGAAATAATGCTACCACGTCCGACCTAATGGACGAAAATGAAAGATTGAGGAATGAAAATACTCATCTGACAAACGAACTCGTACAGATGAAAAATCTCTGCAACGATATCATGCTTTTGATGTCCAAATACAGTAATGACGAACCG---------------------------------AAGAATGGATTACATGTTGCAGGGCCA---CTAGACTTGATGCCACAAATT------CGATCTTCTGGTGATTCGGAAGAA------AGAAATTTACTAGTGGAACGCAGCCTTTACCAGGAGAAGAATCAGGTG------------------------------------------------------------------------------------------------------------------------------------------------------------------------------------------------CCCGATTATTTGGTGTAT---------CCATCGGAGGTAGCT---------------------------------------------------------
>Cde_2
ATG------------------------GAGCAAAGTGCCAGATCTTCAACG---------------ACAGATGCTCTTAGACCTCTGCCAACGCCTTTCTTGACGAAAACCTATCAACTCGTCGAAGATCCTTTGATCGATGACGTAATCTCATGGAATGACGATGGATCAGCGTTTGTTGTTTGGCGTCCAGCGGAATTCGCTCGTGATCTGCTTCCGAAGTACTTCAAACACAATAATTTTTCCAGCTTTGTTCGTCAGCTAAATACATACGGCTTCCGCAAAATCGTACCCGATAGGTGGGAATTCGCAAATGAATGCTTTCGCAAAGGCGAGAAAAAGTTGTTATGTGATATTCATCGCCGGAAACTCTCTCAATCTACGCCCGCCGCAATC---TCTCCTACCTCGTTT------------TTATCAACTCCATCTACCGTGTCTCCGACAAATTCAAACGAAGACCGTGTTATGCCTATGAATTGTTACCCGTCCTCCAGTTCCCCT---------------TGCCGAAATAATGCTACCACGTCCGACCTAATGGACGAAAACGAAAGATTGAGGAACGAAAACACTCATCTGACAAACGAACTCGCACAGATGAAAAATCTCTGCAACGATATCATGCTTTTGATGTCCAAATACAGTAATGACGAACCG---------------------------------AAGAATGGATTACATGTTGCAGGGCCA---CTAGACTTGATGCCACAAGTT------CGATCTTGTGGGGATTCGGAAGAA------AGAAATTTACCAGAGGAAAGTCGTTTGACAGGAGAAGAA---------------------------------------TCAGGTGCCCGTTTATTTGGTGTATCCATCGGATTGAAACGATTGAGAAGTGGCGAACCAGTAGAGAGCGCTAGAGAATCACTGCCATCAGAACCAGAAATCGATATCAAATCTGAGGCCTCAGACTCGAGCTCGGACGTTCAAGAT---------------TCTCCGTGGCTTAGCACATCCCATCGAGCAAACCACCGAGTC------------------------------TATCAG---------------------
>Cka_1
ATGGCTCCTCCGACGGTG---------GAGCAGAACGGCGAATCGACGGCT---------------GCGGACGCTCACAGATCTCTTCCCACTCCCTTCCTCACGAAGACGTACCAGCTCGTAGACGATCCGGCGATCGATGACGTGATTTCCTGGAACGACGACGGAACGACCTTCGTCGTCTGGCGTCCGGCCGAGTTCGCCAGAGATCTGCTCCCGAAATACTTCAAGCACAACAATTTCTCCAGCTTCGTGCGGCAGCTCAACACCTACGGATTTCGGAAGATCGTGCCGGATCGGTGGGAATTCGCTAACGAATGCTTCAGGCGAGGCGAGAAGCGGCTCCTGTGCGACATACACAGACGGAAAATATCTCCGACGGCTCCGGCGGTTTCTCCGTCGTCCATGATGGTTGCGAGGCTG------------GATCTCCGACGAACTCCGGCGAGGAGCAGG------------------------------------------------------------------------------------------------------------------------------------------------------------------------------------------------------------------------------------------------------------------------------------------------------------------------------------------------------------------------------------------------------------------------------------------------------------------------------------------------------------------------------------------------------------------------------------------------------------------------------------------------------------------------------------------------
>Csp_1
ATGGCGCCTCATCCAGCA---------GAACAGATCGGGGAATCAACGGCT---------------ACGGAAGCGCAGAGATCACTTCCGACTCCTTTCTTAACAAAAACCTATCAACTGGTCGACGATCCGGCCATCGACGACGTGATCTCGTGGAACGACGATGGCTCTACGTTCATCGTGTGGCGCCCAGCCGAGTTCGCCAGAGATCTACTCCCCAACTACTTCAAACACAATAACTTCTCAAGCTTCGTTCGCCAGCTCAACACATACGGGTTTCGGAAGATCGTGCCGGACCGGTGGGAATTCGCCAACGACTGCTTCCGTAGAGGAGAAAAGCAGCTTCTTTGCGAAATCCACCGCCGGAAGATCTCTCCGGCGATG------------------------------------------GTTCCGGCGAATCGGATGGTTTCTCCGGCGAACTCCGGCGACGAGCAGGTTCTCTCCTCGAATTCATCACCGGTGGATATCCCGGCG---------TGCCGGGAAACTAGCTGTAGTAGTAGGGGCGAGTTGATCGATGAGAACGAACGGCTGAGAAGAGAGAACGTGACTCTGACGCACGAACTGAGTCAAATGAAGAATCTTTGCAACAATATACTCGATTTGATGACGAAGTACGCCAAGAACTCGTCC---------------------------------------------------GGAAATCCG---------------TCGTCGAAG------CGGTTTTCCGACGAGTCTGAC---------AGCGTCGGCGCCGGAGAGGGACGAGTGAAGGCGGAGGAGGAA------------------------------------ACGAACCCTATGTTGTTTGGTGTCTCTATTGGTAGCAAGCGTGTGAGAGGGACAGAAAAGGAGGAGACT---------------------------------GAGATCAAACCAGAGCCGTTGGATTCAAACTCCGATCGACAGGAC---------------TATCTGTGGCTCAAATACCCCCCGCGTGAAAACCCCAAAAAGCCACGATGCTATAAGCGTAGCTATGCCTACAGCAAGAGAGAAACTGAGCATTTAGCC
>Csp_2
ATGGCTCCTCAGCCGGCA---------GAACAGATCGGCGAATCGACCGCT---------------GCGGAGCCGCACAGATCTCTACCGACGCCTTTTCTGACGAAAACCTTTCAGATCGTCGACGATCCTTTGGTAGATGACGTGATCTCGTGGAACGAAGATGGATCCACCTTCATCGTGTGGCGCCCTCCCGAGTTTGCTCGAGATCTACTGCCCAAGTATTTTAAACACAACAACTTCTCCAGCTTCGTCCGCCAACTCAATACATATGGGTTTCGGAAGATCGTCCCGGACCGATGGGAATTCGCAAACGACTGCTTCCGCCGAGGAGAGAAGCAGCTTCTATGCGACATACACCGCCGGAAGATAACACAGCCGGCGCCTTCCGCGTCC---ATTGCGCTG------------------ATTCCGGCCGCTCGTGCGGGATCTCCGACGAATTCTAGCGACGAGCAGGCTCTCTCCTCAAATTCATCGCCGGCGACCGTGCCTGCG---ATGCTCTGCCGGGATAACAGCTGTACGAGCACGGCGGATCTGATCGATGAGAACGAACGGCTGAGAAAGGAGAACATGCACCTTAATCAGGAGCTCATGCAGATGAAGAACCTCTGCAATAGTATCCTCGTTTTGATGACCAAGTACGCCGGTGGGCAGTCG---------------------------------GAACACGGGTTTCCGGTGGGGAAACCG---CTCGGATTACTACCGTTGAAG------CGGTTTTTCGACGATACCGATGGTGCAGGTGGTGCCGGTGCCGGGCAGAGCCGCAGTAAGGCAGAGGATGAT------------------------------------GCGAGCCCTAAGTTGTTTGGCGTGCACATCGGAGTAAAGCGTGTGAGAGAGGAGGAAGTGGAGCAGATGGAACAGCCA------------------GTTGGCGAGGTCAAATCCGAACTGTTGGATTCCAGCTCGGATCATCAGGAC---------------CGTCCGTGGATCAAGTACTCAGCTAGAGCCCTAGCTCGCGCTCAAGTTTGTGAATCGGCCGAGGAATCGATA---------------GATCACCTTATG
>Efe_1
ATGGCT---CCTGCAGGG---------GAGCAGAACGGTGAGTCGACACCCTCA---GCGTCCAGCGGGGACGCGCACAGGTCGCTCCCGACGCCCTTCTTAACGAAGACCTACCAGCTCGTGGACGATCCCTCGGTGGACGACGTGATATCGTGGAACGACGACGGATCGACGTTCATCGTATGGCGTCCGGCGGAGTTCGCCCGCGATCTTCTTCCGAAATACTTCAAGCATAACAACTTCTCTAGCTTCGTCCGGCAGCTCAACACATACGGATTTCGGAAGATCGTTCCGGACAGGTGGGAGTTTGCTAACGACTGCTTCAGAAAGGGCGAGAAGAAGTTGCTGTGCGAGATCCACCGGCGGAAGAACGCCCAGGCTGCGAAT---------------------------------------CTCCAGGCCAACCGGCCGGTTTCTCCATCCAACTCCGCCGAGGAACCGCTGCTCGTGTCGACCTCT---CCAGGGTCCGAAATGGCAGTGACGATAGCGTGCCACGGGAGCGGCTCAACCGCCGCGGAGCTCCTCGAGGAGAACGAGAAGCTCCGAAAGGAGATCTTTTACCTCAGGCAGGAGCTCAACCAGATGAAGGGCCTCTGCAACGGCATATTCGCGCTGATGACGAAGTACGCCAGCCGGATGGAGAACGGATTCGCC---------------------------AATACGACAGGCGGGAGGCCG---CCGGAGATCTTCCCCGAGGCTACCCCAACGATCCTCGATCCCTGCCCC---------AACACAAACTCCATGAGCCGTCGGGTGAAGGCGGAGGAGGAAGAAGGGACGGACGACGCGACGGGCGCCGCGCCG---GCGAGCCCGAGACTCTTTGGCGTCCCCATCCGGACGAAGAAGCGGATGAGGGAGGATTCGGACCGAAGGAAGGCG---------------------ATGGCGGAGGTGAAGCCTGAGCCGTTGGATCCCGCGTTGGAGTTGGAA------------------TCTTCGTGGCACGCATACCGTTGTCGATCCAATCAG---GCG------TGTGAC---------------------------------------------
>Efe_2
ATGGCT---CCTGCAGGG---------GAGCAGAACGGTGAGTCGACGGCCCTG---GCCTCCAACGGGGATGTGCACAGGTCGCTCCCGACGCCCTTCTTGACGAAGACTTACCAGCTCGTGGACGATCCCTTGCTGGACGACGTGATATCGTGGAACGACGACGGATCGACGTTCATCGTATGGCGGCCGGCGGAGTTCGCCCGCGATCTTCTTCCGAAATACTTCAAGCACAACAACTTCTCTAGCTTCGTCCGGCAGCTCAACACATACGGATTTCGGAAGATCGTTCCAGACAGGTGGGAGTTTGCTAATGATTGCTTCAGGAAGGGCGAGAAGAAGTTGCTGTGCGAGATCCACCGGCGGAAGAACGCCCAAGCTACGAAT---------------------------------------ATCCAGGCGAACCGGCCCGTTTCTCCATCCAACTCGGCCGAGGAACCGCTGCTCGTGTCGACCTCT---CCAGGGGCCGACATGGCGGTGACGGTAGCGTGCCACGGAAGCGGCGCAACCGCCGCGGACCTACTCGAGGAGAACGAGAAGCTGAGAAAAGAGAACTTTCACCTCAGGCAGGAGCTCAACCAGATGAAGGGCCTCTGCAACGGCATCTTCGCGCTGATGACGAAGTACGCCAGCCGGATGGAGAACGGATTTGCC---------------------------AGTACGACCGGCGGGAGGCCG---CCAGAGATCTTCCCCGAGGCTCCTCCAATGGTCCTCGATCCGTGCCCC---------AACACAAACTCCGTGAGGCGTCGGGTGAAGGCGGAGGAGGAAGAAGGGACGGACGACGCGGCGAGCGCGGCGCCG---GCGAGCCCGAGACTCTTTGGCGTTCCCATCCGGACGAAGAAACGGACGAGGGAGGAATCGGATCGAAGGGAGGCG---------------------GTGACGGAGGTGATGCCTGATCCGTTGGATCCCGCGTTGGAGTTGGAA------------------TCCTCGTGGCACGCATACCGTTGTCGATCCAACCAGAGAGCG------TGTGGC---------------------------------------------
>Egu_1
ATGGCTCCTCCTCCCCCGGTGGAGGGGGAACAGCTGGCGCCGGCGACGGTTGTGGCGCCGGCGCCGGCAGACGGGCAGAGGTCGATGCCCACACCATTCCTGACGAAGACATATCAGCTGGTCGACGATCCGGCCATAGACGACGTGATCTCATGGAACGAGGACGGTACCACCTTCATCGTCTGGCGACCGGCCGAGTTCGCCCGGGATCTTCTTCCTAAATACTTCAAGCACAACAACTTCTCCAGCTTTGTCCGCCAGCTTAATACCTACGGATTTCGGAAGATCGTGCCGGATAGATGGGAGTTCGCGAACGAGTGCTTTAAAAGAGGAGAGAAGCGGCTTCTGTGCGATATCCACCGCCGGAAGATCACTCCCGCGGCGCCGGTCCAGGCGGCGATCCCGATGGCG---------------GTCCCGGCAAACCGTGGCGGTTCGCCGGAGAACTCGGGCGACGAGCAGGTCCTCTCTTCGAACTCCTCCCCTGGACAGCCACCGGCGGTGGGGCGGGTGCCGCCGCCGGGGTGTACCAGCGCGGCGGAGTTGATGGAAGAAAACGAGCGGCTCCGGAGGGAGAACCAGCACCTCTCGCACGAGCTCGGGCAGATGAAAAATCTCTGCAACAACATCCTCCTCCTCATGTCCAAGTACGCCTCCACCCAGCAGCAGGGCGCCGCCATCGCCGGCCGAGGCGGAGGCGAGTCGTCGTTGGAGGTGGCTATGCCG---CTGGAGCTGATACCAGAGAGG------TGGTCGCAGGAGGAG---------------------GAAGCGGAGGAGGCGCGCGTGAAGGCGGAGGAGGGG------------------------------CCGGGCCCCACCCCGAGGCTCTTCGGCGTCCCGATCGGGCTGAAGCGCTCCCGAGGAGCCGATTCCGAAGGGCTGCAACAGTCG------------------GCCCCGGATGTGAAACGTGAGCCGTTGGATCCCGGGGCCGATCCGCAAGACTTGTCGCCGGACGACCGCCGGTGGCTCCTTTGCCGCCCTCGTCGGAACCAGCGGGTG------TGTGCGACGGAAAGCAGGAGCACG---------------------------
>Egu_2
ATGGCTCCTCCTCCGGCGGTGGAGGGGGAACAGCCGGCGGCGGCAACGGTG------------GCGGCGGACGGGCAGAGGTCGATGCCCACGCCGTTCCTGACGAAGACGTACCAGCTTGTCGACGATCCTGCCATCGATGATGTGATCTCGTGGAACGAGGATGGGACCACCTTCATCGTCTGGCGCCCCGCCGAATTCGCCCGCGATCTTCTTCCCAAGTACTTCAAACACAACAATTTCTCCAGCTTCGTCCGCCAGCTCAATACCTACGGATTCCGCAAGATGGTGCCGGATAGATGGGAGTTCGCGAACGAGTGCTTTAGAAGAGGAGAGAAGCGGCTTTTGTGCGACATCCATCGCCGTAAGATCACTCCGGCGGCAGTCCAGGCAGCG---ATTCCCGTAGCG---------------GTCCCGGCGAACCGGGGCGGATCGCCGGGGAACTCAGGCGACGAGCAGGTCCTCTCCTCAAACTCCTCCCCTGGACAGCCGCCCGCGGCGGGACGGGCGCCGCCGCCGGGGTGCAGCGGCGCGGCGGAGTTGATGGAAGAGAACGAGCGGCTTCGGAGGGAGAACATGCAGCTCTCGCACGAGCTTGGGCAGATGAAAAATCTCTGCAACAACATCTTCCTCCTCATGTCCAAGTACGCCTCCAGCCAGCAGCAGGGCTGTGCCACCGCCTCCGCCGCTAGTGGTGGGCCGCCGCTGGAGGTGGCTCCGCCC---CTAGACCTGATGCCGTTGATG------CGGTCGCCGGAAGCG---------------------------------GAGCGAGTGAACGCGGAGGAGGGA------------------------------------CCCAGCACGAGGCTCTTTGGCGTCCCGATCCGACTGAAGCGATCCCTGTGTGACGACCCTGAGGAGGCGGACACGTCG------------------GGCCCGGAGGTGAAACCTGAGCCGTTGGATCCGGGGGCCGATCCGCAGGACTCGTCGACGGACCACCGCCGGTGGCTCCTCTGCTGTCCTCCACCGAACCAGCGGGTG------TGCAATGGA------------------------------------------
>Egu_3
ATGGCACCTCCGATGGCTCCGGCGAGGGAGCAGGCCGGCGAGTCGCCGCCGGCGCAGCCGCCGCCGGAGGGGGGCCAGCGGTCGCTCCCCACGCCGTTCCTCACCAAGACCTACCAACTCGTCGACGACTCCTCCGTCGACGACATCATCTCCTGGAACGACGACGGATCCGCCTTCATCGTCTGGCGCCCCGCCGAGTTCGCCCGCGATCTCCTCCCCAAATACTTCAAGCACAACAACTTCTCCAGCTTCGTCCGCCAGCTCAACACCTACGGATTTCGTAAGATCGTGTCGGATCGGTGGGAGTTCGCCAACGACTGCTTCCGGCGAGGCGAGAAGCGGCTCCTCTGCGACATCCACCGGCGCAAGATCATACCCCAGGCGGCACCCGCGCCG---GCGCCGACCCCGGTGCCGGCCGTCGCCGCGCCGGAGAACTGGGCCGGATCGCCAACGAACTCCGGAGAGGAGCAGGTACTATCCTCGAACTCATCCCCGGGGGCGCTGCCGGCA------------CCGGCTACGGTTGCCGGCGGCGCGGTGGAGCTGAGGGACGAGAACGAGAGACTAAGAAAGGAGAACTCGCGGCTCTCCCGCGAGCTCTCGCAGATGAAGAACCTCTGCAATAATATTGTCCTTCTCATGTCGAAGTACGCCTCCAGCCAGCAGCAGGGCGGAGGC---GGAGTAGAGGGCGGAGAGCAGGCGGCGCCGGAGGTGGCGCCGCCGTTGCTGGAGCTGATTCCAGCGAGG------CGGGCGGAGGAGGAGGAGGAGGAGGAGGAG------------------GGGCGGGTGAAGGCGGAGGAGGTGACGAGC---------------CCGCCGTCGCCGGGCCCGTGCGCGAGGCTCTTCGGGGTCTCGATCGGAGTGAAGCGGCTCCGTGGGGAGGACGGCGGCGAGGATCCGCCGGATCGGGCGTCG---------GCTCCGGAGGTGAAACCGGAGCCGTTAGATCCGGGATCGGGTCCGGATCGC---------------GAGTCGTGGATCCTCCGTTGCCCGCGACCGAGTCAGCGGGCG------TGTAATGGATCGGATCGGGTTGCCGGAGAACGGGAGAGAGGTCACGTGAGC
>Egu_4
ATGGCACCACCGATGGCCCCGGCGGGGGATCAGGCCGGCGAACAGCCGCCGCCGCTG---CCGGCGGAGGGTAGCCAGCGGTCGATCCCCACGCCGTTCCTCACCAAGACCTATCAGCTCGTCGACGACCCCGCCGTCGACGACATCATCTCCTGGAACGACGACGGATCCACCTTCATCGTCTGGCACCCCGCCGACTTCGCCCGCGACCTCCTCCCTAAATACTTCAAGCACAACAACTTCTCCAGCTTCGTCCGCCAGCTCAACACCTACGGATTTCGTAAGATCGTGCCGGATCGGTGGGAGTTCGCCAACGACTGCTTCCGGCGGGGCGAGAAGCAGCTTCTTCGCGATATCCACCGCCGCAAGATCATCCCCCAGGCGGCGCCGGCGCCG---ACGCCGGTGCCGGTCGCA------GCCATGCTGGCTAACCAGGCCGGTTCGCCGACGAACTCGGGGGAAGAGCAGGTATTATCATCCAACTCCTCCCCCGGGGCACCGCCACCG------------------------TCCGGCAGCGCGGCAGAGCTGAGGGACGAGAACGAGAGATTAAGGAAGGAGAACTCACGGCTCTCCCGCGAGCTCTCGCAAATGAAGAGCCTCTGCGATAATATTCTCCTCCTCATATCGAAGTATGCTTCCAGCCAGCAGCAGGGCGGCGGGGAAGGAGGAGAGGGCGAGGCGGCGGCGGCGGTAGAGGTGGCGTCGCCGGTTCTGGAGCTGATGCCGGCGGCGGGG---CGGGCGGCGGAGGAAGGGGAGGAG------------------------GAGCGGTTGAAGGCGGAGGAGGTGACAACC---------------TCGCCGTCGCGGGGGCCGTGTGCCAGGCTGTTCGGGGTGTCGATCGGGGTGAAGCGGGTCCGTGGGGAGGACGACGGCGAGGATCAGCCGCAGAGGGTGTCG---------GCGCCTGGGGTGAAACCGGAGCCGTTGGATCCGGGATTGGATCTGGATCGG---------------CAGTCGTGGATCCTCCGCGGCGCGCTGCTGGCTCATCGGGCG------TGTAAAGGATCGGATCGCGTCGCCGGAGAACGAGAGAGCTCACGTGCGCTA
>Lch_1
ATGGCTCCTCCTCCAATG---------GAGCCGAACAACGAATCTACGACT---------------GCAGATTCTCACAGATCTCTTCCGACGCCTTTCCTAACCAAAACGTATCAGCTTGTTGACGATTCTTCCATCGAAGACATCATCTCATGGAATGAAGACGGATCGACTTTCATTGTCTGGAAACCGGCCGAATTCGCCAGAGATCTCCTTCCAAAATACTTCAAACACAACAACTTCTCCAGTTTTGTACGCCAACTCAACACATATGGATTTCGGAAGATCGTACCGGATCGGTGGGAATTCGCGAACGATTGCTTCCGCCGCGGCGAGAAGCACCTTCTCTGCGACATACACCGCCGGAAAATCTCTCCCACTGCCGCGGGAGTACCA---ACGGCGACGGCCGTG------------GTGACGGTGGCTCGCGCTGGATCTCCGACTAACTCCGGCGAAGAGCAAGTTTTGTCGTCGAATTCATCGCCGGCAGCCCCCGCGGCG------GCCTGCCGCGCCACCACCTCCAACAGCACAGCGGAGCTGCTGGACGAGAACGAGCGTCTAAGGAAGGAGAACATGCATCTGACGCAGGAGCTGACGCAGATGAAGAATCTCTGTAACAGCATATTCGTTCTGATGACCAAATACGCAAACAGCCAAGGG---------------------------------GAAGGCAGTTTTCAGGCGGAGAAACCG---CTAGATTTGATGCCGCTGAGT------CGGTTTTCCGAGCAACCCGAC---------GAAAATGGCGCCGGTCAGAGCCGAGTGAAAGCGGAGGAGGAAACGAGTCCGGATCTGAGCCTAAGCCCGAGTCCGAGTCCGAGTCCGAGGTTGTTTGGGGTTCCGATCGGGGTAAAGCGCTTGCGAGAGGAAGAGGAAGGAGAGAAGGAACAGGTCCAACCACAACAGGTG---GGATCTGAAATCAAATCTGAGCCGTTGGAATCGAACCCGGATCATCGGGAC---------------CCTCCATGGCTGAAATACTGCCCTCGAACTAACCAAAGGGTG------TGTAAT---------------------------------------------
>Lch_2
ATGGCC---TCTCCCGTC---------GAACAGAAGGGCGAATCGACGGCT---------------GCAGATCCGCACAGATCTCTCCCGACGCCATTCCTGACGAAGACCTACCAGCTGGTCGACGATTCGTCCGTAGATGACGTCATCTCGTGGAACGACGATGGATCGAGCTTCATCGTGTGGCGCCCGGCCGAGTTCGCCAGAGACATTCTTCCCAAATATTTCAAGCACAACAACTTCTCCAGCTTCGTACGCCAGCTCAACACCTACGGTTTCCGAAAGGTCGTACCGGATCGGTGGGAATTCGCCAACGACTGCTTCCGCCGAGGCGAGAAGCGTCTGCTTTGCGACATACACCGCCGGAAGATCTCGCCGTCTCAGGCGGCGACGGCTGTG---------------------------GTCACGGTGGCTCGCTCCGGATCCCCAACGAATTCCGGCGACGAGCCAGTAGTCTCGTCGAGTTCATCCCCACCT------------CCGGGGACGGCCAGTGGCGGCGGGATCAGAAGCGCGGCGGAGCTGATGGAGGAGAACGAACGTCTGAGGAAGGAGAACGCCCATCTAGCGCGGGAGCTGGGGCAGATGAAGAGCCTCTGCGACAACATCCTGGCGTTGATGACGGATTACGCTGGCCGTCAGACGGAG------------------------------GAAGGCAGTTTTCCGGAGGAGAAACCG---------------CCCGTGAAG------CGGTTTCGCGGCGAGTCTGAC---------GGTAACGGCATCGGTCAGGGCCAAGGGAAAGCGGAGGAGGAGCCGAGTCGGAGTCGGAGTCGAAGCCCGAGTCCGAATCCAAATCCGAGGCTGTTCGGGGTTTCCATCGGCGCGAAGCGTGGGAGAGGAGAGGAGGACGGGGAGGAGGAAAAGGAG------------------AGGGTTGAGATAAAATCTGAGCCGTTGGATTCGAGCTCGGATCATGGGGAC---------------CGTACGTGGCTGAAATATAGCTACCGATCCAACCATCGGGTC------------------------------TACAAG---------------------
>Nco_1
ATGGCT---CCTCCAGGG---------GAGCAGAACGGTGACTCGACGACGGCCCCGGCGTCCAGCGGAGACGCGCACAGGTCGCTCCCGACGCCCTTCTTGACGAAGACCTACCAGCTCGTGGACGATCCCTCGGTAGACGACGTGATATCGTGGAACGACGACGGATCGACGTTCATCGTATGGCGTCCGGCGGAGTTCGCTCGAGATCTTCTCCCGAAATACTTCAAGCATAACAACTTCTCTAGCTTCGTCCGGCAGCTGAATACATACGGTTTTCGGAAGATCGTTCCCGACAGGTGGGAGTTTGCTAATGATTGCTTCAGGAAGGGCGAGAAGAAGCTGCTGTGCGAGATCCACCGGCGGAAGAACGCCCAGGGTGCGAAT---------------------------------------ATCCTGGGGAACCGGCCGGTTTCTCCGTCCAACTCCGCGGAGGAGCCGCTGCTTGTATCGACCTCT---CCAGGGGCCGAAATGGCGGTAACGATAGCGTGCCACGGAAGCGGCGCAACCGCCGCGGAGCTCCTGGAGGAAAACGAGAAGCTGAGGAAAGAGAACTTCCACCTCAGGCAGGAGCTCAACCAGATGAAGGGCCTCTGCAACGGCATCTTCGCGCTGATGACGAAGTACGCCAGCCGGATGGAGAACGGATTGGCC---------------------------GGGACGGCAGGAGGGAGGCCG---CTGGAGATCTTCCCGGAGGCTGCCCCCATGTTCCTCGATGCGTGGCCC---------AACGCAAACTCCGGGAGGCGTCGGGTGAAGGCGGAGGAGGAAGAAGGCACAGACGACGCGGCGGGCGCTTCGCCG---GCAAGCCCGAGACTGTTCGGCGTTCCCATCCGGACGAAGAAGCGGACGAGGGAGGAATCGGATCGAAGGGAGGCG---------------------GGGGCGGAGGTGAAGTCTGAGCCGTTGGATCCCGTGTTGGAGTTGGAA------------------TCTTCATGGCACGCATACCGTTGTCGATCCAACCACAGGGCG------TGTGAC---------------------------------------------
>Osa_1
ATGGCGCCGCCGGCGGCG---------GTGATGACGGCGGCGGCGGAGGCG---------------TTGGCGGGGCAGAGGTCGCTGCCGACGCCGTTCCTGACGAAGACGTACCAGCTGGTGGAGGACCCGGCGGTGGACGACGTGATCTCGTGGAACGAGGACGGGTCGACGTTCGTGGTGTGGCGGCCGGCGGAGTTCGCGCGGGACCTCCTCCCCAAGTACTTCAAGCACAACAACTTCTCCAGCTTCGTGCGCCAGCTCAACACCTATGGATTTAGGAAGATCGTGCCGGACCGGTGGGAGTTCGCCAACGACTGCTTCCGGCGAGGGGAGAAGCGTTTGTTGTGTGATATACACCGCCGGAAGGTGGTGGCGGCGGCTGCCGCGGCGCCGCCGCCGCCGTCGCCGGGGATGGCGACGGCGCTGCCGGTGACGCGGGCGGGCTCGCCGGCGCACTCCTCGGAGGAGCAGGTGCTGTCGTCAAACTCTGGGTCGGGGTCTGCGCCCGGC---------GGCGGCGGCGGCGGCTCCGCGTCCGGCGGCGACATGGGCGAGGAGAACGAGCGGCTCCGGCGGGAGAACGCGCGGCTGACGCGGGAGCTCGGCCACATGAAGAAGCTCTGTAACAACATCCTCCTCCTCATGTCCAAGTACGCCGCCACCCAGCACGTGGAGGGCTCCGCGGGGTGCTCCGGCGAGTCGTCGGAGGCCGTTCCCCCGCCGCCGCCTATACTCGATCTAATGCCCTCGTGCCCCGCC------------------------------GCCACCGCCGCCGCCGCTGCGGGGCTCGCCATAGACGGCGAGCCCGAC------------------------------CCGAGCGCGCGGCTGTTCGGCGTCTCCATCGGCCTGAAGCGGACGCGAGACGACGCCGCCGCCGCCGCCGACGAAGACGGCGGCGGCGAGGAT---GGCGCGGACGTGAAGCCGGAGGCGGCGGATCCGCATCCCGCCAGCACGGAGGCGTCGCCGGAGTCGCACCCGTGGCCCATATACCGGCCAACCCCCATGTACCACGCGGTCAGGTGCAACGGGCCGGACAGGGCCGGGTCCGACCAAGACGGGTCCAGCTCCAGC
>Out_1
ATGGCT---AATCCAGCG---------GAGCAAAACAATGATGGACCCTTGGCC---------ACTACAGAGGGTCATCGATCCGTACCGGCTCCGTTCCTTATTAAGACCTTTCAGTTAGTAGAAGACTCGAGTACGGATGAAATAATTTCATGGAATGAGGCGGGTTCGACATTCATAGTTTGGCGGCCTGCAGAATTTGCCAGAGACTTGCTGCCAAATTACTTCAAGCATAACAATTTCTCAAGTTTTGTTCGCCAGCTTAATACATATGGCTTCAAGAAGATTGTACCAGAGAGATGGGAGTTCTCAAACGAGTTTTTCCGCAGAGGAGAAAGGCATTTGCTCTCCGAAATTCACAGAAGAAAAGGTGTAATATTGCCTCCTCCAAATGCA------------------------------TTGACTGAGAACAGACCCATTTCTCCATCCAACTCTGCTGATGAGCAAACGTGGTCTTCCACCTCCTCTCCTAACTCGTCTCCTGGG------------------TTCGAGGCTCCTAGCCATAAGAGTGCGATGGAACAAAATGAGAAATTGAGAAGAGAGAAACAATTACTCATGACTGAGCTGGCCCAAATGAAGAAGCTCTGCAATCATTTGCTCCTCTTTCTGTCCAAGCATGTAAATTCCCAAACTGTTGGACCATCTGAACGGTTGGAACAATTTGGTGGAGACGAGGTACCCAGAGATTACCCGTACTTGAACTTAATTCCAGGTTTAGCAAAAAAGAGTCTGCATTTTGTAGATGGCGTGTATGAAGTAGGTAGGAATCCTCATTCTGTTAAAATAGAGGAAGAGGATGAA------------------------------GGAACCCCTAGGCTTTTTGGTGTTCCTTTGGTCAGTAAGAAAAGGCCCCTTCCTGTCTCTGGTGATAATGGCCAATCGGGACCATTGATT---------------------------------------------------------------------------------------------------------CGCAAAATTGGAAGGTGTACC---------------------------------------------
>Pab_1
ATGGCT---CATTCGGCG---------AAACAAAACAATGATGGAACGCCGGTC---------ACCGTAGAGTCTCACAGATCTGTGCCGGCTCCGTTCCTCATTAAGACATATCAGCTGGTGGATGATTCGAAAACGGATGATATAATTTCATGGAATGAAGCCGGTACAACGTTTATTGTTTGGCGGCCTGCGGAATTCGCCAGAGATTTATTACCGAACTACTTCAAGCACAACAATTTCTCCAGTTTTGTTCGCCAACTAAATACATATGGCTTTCGGAAGATTGTACCAGACAGATGGGAGTTTTCAAATGAGTATTTCCGCAAGGGGGAAAAGCAGCTGCTCTCTGAAATACACAGAAGAAAGGGTTTAATACAACCTCCTCCACCA------------------------------------CCTGAGAACAGATCCATTTCACCATCTAACTCAGGTGATGAGCAAACGTGGTCTTCCACCTCATCTCCTAACTCTCCCCCTGCG------------------GTGGAAGCTCTTAGCCATAAGAATGCGATGGAAGAAAATGAGAAACTGAGAAAGGAAAATATGTTACTGGTATCTGAGCTGACACAAATGAAGAAGCTCCACAACCAGCTCTTGCTCTTCCTATCCAGGCATGTAAATTCCCAAAGTGTTGGTCCATCTGAAGGCTTGGAACAATACGGAGGAGAGGAGATTTCAAGAGATTTTCCTTCCTTAAGCTTTGTTTCAAGCTCAGCAAAAAAGAGGCCGCCTTTTGTAGATGGTGCATGTGAAATAGGTAGGAAAAGTCTTTCTGTAAAAATAGAAGATGATGACGAAAAA---------------------------GGAAACCCCAAACTGTTTGGGGTACCTTTGCTCCCTAGCAAAAGATCCCTTCCAGGATCTAGCGATAATGGGCAACCTGAATCAATGATT---------------------------------------------------------------------------------------------------------CGCAAAATTGGAAGGTGTGCC---------------------------------------------
>Ppe_1
ATGGCTCCGACGTCGGTG---------GAGCCGAACGGTGAGTCCACATCA---------------GGCGAGTCCCAGAGAGCTTTACCGACACCATTTCTGACCAAGACGTATCAGCTGGTCGATGATCCCACAATCGACGACGTCATCTCCTGGAACGACGACGGATCTAGCTTTGTCGTCTGGAACCCCACCGTCTTCGCCAGAGATTTGCTCCCCAAGTATTTCAAGCACAACAACTTCTCTAGCTTCGTCAGGCAGCTCAACACCTACGGATTTAGAAAGGTTATACCAGACCGTTGGGAATTCTCGAACGATTGCTTTCGAAGAGGCGAAAAGCGGCTTCTCTGCGAGATACAGCGCCGAAGAATCATGCCTCCGGCGCCGTCGGTGGCCGTTTCGCCGATGGCGACGGCAGCGGTGGTTCCGAATGCGAAACCTATGATATCTCCGTCGAACTCCGGCGAGGAGCAGGTGATTTCATCGAGCTCGTCGCCGATCAGAGCTCCG---------------------------------------TCCGAGCTCATGGACGAGAACGAAAAGCTGAGAAAGGAGAACATGCAGCTCACCAAGGAACTGGCGGAAGTCAAGTCTCTCTGCAACAACATCTTCAGCATGGTCTCGAATTACGCGTACGCACAATCG---------------------------------GAAAGCGGTTTCCCATATGTGAAACCG---CTGGATTTGATGCCTGAAAAG------CGGTTCTCCGGCGACGGCGAG------------------------------------AAGGAAGAAGAGGAG------------------------------------GCGAGCCCGAAGCTTTTCGGTGTGGCGATTGGAGCCAAGCGAGCAAGAGAGACCGTCGGCGACGGTGTAGAGGAGGATGAGACCGGCTTACGACCTGGTGGCGACGTTAAATCAGAGCCGATAGAT------ATGGATCGTCAGGAA---------------ACGCCGTGGCTGAATCAGCGCCACAGGGCTAATCAGAGGGTG------TGTAAT---------------------------------------------
>Ppe_2
ATGGCGTCGTTGCAGGCC---------GACCAGAACGGCGACTCCGGCCCGGTTAACGGAGGAGGTGGAGACTCACAAAGGACGCTTCCGACGCCGTTTTTGACCAAAACGTATCAGCTGGTGGACGATCCGTCCGTCGACGATTTGATCTCGTGGAGCGAAGACGGATCGGCCTTCATAGTCTGGCGACCCGCCGAATTCGCCAGAGATTTGCTCCCCAAGTATTTCAAGCATAACAACTTCTCCAGCTTCGTCCGCCAGCTCAACACTTACGGATTTCGGAAAGTTGTGCCGGATCGGTGGGAGTTCGCGAACGATTGCTTCAAAAGAGGTGAGAAAGGCCTCCTACGGGAGATTCAGCGCCGGAAAATCTCGCCGTCGGTGTCGGCGTCGCCTGCGGCGATTACCGCTACGTTGGCGACGGTATCTGTGGTGGCTCCCGGGGTATCTCCGTCGAACTCCGGCGACGAGCAAGTGATCTCGTCGAACTCGTCGCCGGTGGCGCCTCCGGCTACGATGTTGAGCCGAATCCGGAGCTGCACCACCACGTCGGACGTTCTGGAAGAGAACGAGCGGCTCAGGAAAGAGAACATGCAGCTAAGTCACGAGCTGACTCAGCTGCGCGGCTTGTGCAACAATATATTGGCTTTGATGACGAACTACGCTTCTGGTCAGTTGGAGGGCGGCGGC------------GGTGGCGGTGGGAGTGTAATGGATGAGGGTAAGCCT---CTGGAGCTGTCGCCGGTGCAG------GAGGCTGAGCCGTCTGAAAATGGTGTCGTTCGCGAGGGGTCTAAG---GCGGAGGCTTCGGCGGAGGAAGAGGAAGAC---------------GAGGAGGAGGAG---ACGAGGCCGAGGCTATTTGGGGTGTCCATTGGGGTGAAGCGCGTGCGGAGAGACGAGGAGGAAGAGGAGCAGCATCGGGAAGGG------------TCTGAGGCGATGAAATCAGAGCCGTCAGATGGGAGTTCGAAGGATCAGGAC---------------TCCACGTGGCTGGAGCTC---------------------------------------------------------------------------------
>Vvi_1
ATGGCACCATTGCCGGTT---------GAACAGACCGGCGAATCACTAGCC---------------GGAGAATCACAGAGATCGCTCCCGACGCCGTTTCTGACGAAAACATATCAGCTTGTGGACGATCCGGCTGTGGACGATCTTATTTCGTGGAACGAAGACGGATCAACCTTCATCGTTTGGCGACCTGCTGAATTTGCGAGGGATTTGCTTCCGAAGTACTTCAAACACAATAACTTCTCAAGCTTCGTTCGACAGCTAAACACTTATGGATTTCGTAAGGTTGTGCCCGACCGATGGGAGTTCGCCAACGACTACTTCCGCAAAGGAGAAAAAGCGCTTTTGCGAGACATACAGCGCCGGAAAATCTCGCCGATGGCTGCCGCTGCAGCG---ACGACGGTGACGGTTGCGGCAGTCCTTCCCGTTGTTGCTCGGGCGGTGTCTCCGACGAATTCCGGCGATGAACAAGTTCTCTCTTCGAACTCATCACCCGCCACCGTACCCGTT---ACGGTGCATCGCACCTCAAGCTGCTCCAGTACGCCTGAGATTCTAGAAGAGAACGAACGGCTCAGGAGGGAGAACTCGCAACTAACTCAGGAACTAACGCAGTTGAGGGGCTTGTGTAATAACATACTCGCTCTGATGACAAACTACGCCGCCGGCCAAATTGAC------------------------------GCAGGAGGTATTCCGGAAGGCAGGCCG---CTGGACTTGTTGACGGAGAGA------CAGTTG------------------------CCTGTGGAAGCCGGACAGAGTGGCGTCAAGGCCGAGGGCGAT------------------------------------TTAAGCCCACGATTATTCGGTGTTTCCATCGGCGTGAAGCGCGTCAGAAGAGATGAAGAGGAGGAGTCAGAGAAGGAAGCTCAGACCCAG------CAACAAGAGGTGAAATCAGAGCCGTTGGATGGAAGTTCTGATCATCAAGAC---------------CCTCCGTGGCTAGAACTC---------------------------------------------------------------------------------
>Vvi_2
ATGTCTAGGCCACCGGTG---------GAGCAGAGCGGC---------------------------GGCGAGTCACAGAAATCTCTTCCGACGCCGTTTCTGACGAAAACCTATCAGCTGGTTGAGGATCGGACAGTGGACGATGTGATTTCGTGGAATGAAGACGGATCTGCTTTCGTCGTGTGGAACACTGCCGTGTTGGCCAGAGATTTGCTTCCTAAGTACTTCAAGCACAACAATTTCTCCAGCTTCGTTCGACAACTTAACACCTACGGATTTCGAAAGGTCGTACCTGATCGATGGGAATTCTCCAACGACTGCTTTCGCCGAGGCGAAAAACGCCTTTTATGCGACATACAACGGCGGAGAATCTCTTCGACGGCCCCGATCTCGCCG------------------------------------------------GTATCGTCGTCAAATTGTGCTGACGAACGATTGATCTCGTCGAACTCGCCCCCGGCGACCACGACCACA---------------CCACATGCCACCAGTAATACTGCCGGACTGATAGATGAAAATGAAAGATTAAGGAAAGAGAACGTGGAGCTTAATCGAGAACTTAACCGGATGAAGACTCTTTGCAACAACATCTTCGCTCTGATATCGTCAAACTATACTAACAATATTTTC------------------------------GGAAATGTTTCGCAAACGGACAAACCT---CTGAATCGGTTCCCGGAGAAG------CAGTTCTCC---------------------------------------AGCGAGATGATGATAGAGGAAGAA------------------------------------ATGACTCCTCGATTGTTCGGTGTTGCCATTGGGGCGAAGCGTGCGAGGGAAGGAGAGGGTGGGTTTGGTGGCAGACCCGGATCCGGTACAGGAGCCGGAGGTGAAATC---------------------------------------------------------------------------------------------------------------------------------------------------------
