# Supplementary material for: The Chloranthus sessilifolius genome provides insight into early diversification of angiosperms
Source: Nat Commun. 2021 Nov 26;12:6929. doi: 10.1038/s41467-021-26931-3 (PMC8626421; doi:10.1038/s41467-021-26931-3)
Supplement: Supplementary file 4 — Source Data [file 41467_2021_26931_MOESM4_ESM.zip › Fig. 3a, c, e and Supplementary Figure 12, 14, Phylogenetic tree/LCG_multi-species coalescent-based/group_1146_CDS.treefile]

(Aco_1:0.4327857446,(((((((((Ash_1:0.3280728298,Osa_1:0.5076390464)44:0.0344977974,(Egu_1:0.1243302205,Egu_2:0.0981037178)100:0.1114122575)46:0.0365908339,(Ash_2:0.3257736406,(Egu_3:0.0666452471,Egu_4:0.1252875522)100:0.1617473785)41:0.0275064066)100:0.1347729959,((Efe_1:0.0433450039,Efe_2:0.0407476253)99:0.0394676785,Nco_1:0.0305985091)100:0.4286873991)57:0.0747641659,Cka_1:0.2498103787)44:0.0531220490,(((Cde_1:0.1038811991,Cde_2:0.0265990139)100:0.6478456546,(Csp_1:0.2481305930,Csp_2:0.2400004963)85:0.0245662726)26:0.0304016893,(Lch_1:0.1687973313,Lch_2:0.2091773939)67:0.0515782902)33:0.0177162241)42:0.0727392270,(Ppe_2:0.3316331814,Vvi_1:0.2458167038)99:0.1380378455)37:0.0528046978,(Ppe_1:0.3397405146,Vvi_2:0.4094515494)95:0.0660389176)50:0.1222224829,Atr_1:0.4547255278)44:0.1322302734,(Out_1:0.1496559750,Pab_1:0.1359919754)100:0.8714742363);
