# Supplementary material for: The Chloranthus sessilifolius genome provides insight into early diversification of angiosperms
Source: Nat Commun. 2021 Nov 26;12:6929. doi: 10.1038/s41467-021-26931-3 (PMC8626421; doi:10.1038/s41467-021-26931-3)
Supplement: Supplementary file 4 — Source Data [file 41467_2021_26931_MOESM4_ESM.zip › Fig. 3a, c, e and Supplementary Figure 12, 14, Phylogenetic tree/LCG_multi-species coalescent-based/group_1149_CDS.aln-0.2cln]

>Aco_1
---ATGGCAAATACGGAGAAGTCTAATGTTGGTGTAGAAGAAGTGGGTCGAAGTCGTTCTGTAGCAGAAAGTGATGGAGGGAGTGAATGTTTCTCTGATGCAGAAGATCGATCTTGGCATTCT------CCTTATAATTCAAATGGGGGTAGGTCTTAT---GAGGAATATAGATTA---------TCTGATCATGAAATTGGAGGTGTTTCTGAACCTCATAGGACTTCTTCAGTCTCAGATTGTTCAGTAGAAGTTGATTTAGAAAGTGGT------------GTTCAAGAGACAAAAGTGCATTTGCCTAAAGTAGAAAAAGATTGCAGGATTTGCCACCTTACATTAGAGACTACTAATTCTGAATCTGGTATTGCTATAGAGCTGGGTTGTGCTTGTAAAGCTGATTTAGCTGCTGCTCATAAGCACTGTGCTGAAGCCTGGTTCAAAATTAAGGGGAACAAAACTTGTGAGATCTGTGGTTCAGTTGCTCGAAATGTTGTTGGTGCAAATGAGACAGAGTTACTTGAGCAGTGGAGTGAAAACCCTCCAACAACAGCA------GTCACACCTCCTGCAGAGACCCGAAGCTTCTGGCATGGTCATCGCTTTCTGAATTTCCTGCTGGCATGTATGGTGTTTGCATTTGTCATCTCATGGCTGTTTCACTTCAATGTACCTTCT
>Ash_1
ATGGTGATGAAGGAAGAGAAATCATCTCAAGATGTAGAATCAGGGCCTTGCAGAACTTCCACTGCTAATGAGAGTGATGGAAGTGTTTGCTTTTCTGACGCTGAGGAAGAGCATTGGCATTCA------CCTTATGAATCCAAC---------TCTGTG---TATGAATTCAGGCTTCCCAGAGATTCTGGTCATGAGATTTCTGGAGCCCAAGATTCTTGCAGAAACTCATGCATCTCAGATTGTTCCGGCGAATCTGATTTGGAATGTGGG------------ACTCCAGAGATTAAGGTGAATGTGGAAAAACCTGAGAGCGATTGCAGGATTTGTCATCTCAGTTTGGATAATCATATCCAGGAATCAGGCATTCCAATAGTATTAGGTTGTTCTTGCAAGAATGATTTGGCTGCTGCTCACAAGCAATGTGCCGAGACATGGTTTAAGATCAAAGGAAACAAAACCTGTGAAATCTGTGGAGCGACAGCGAAGAATGTGATCGGGGCTACCGAATCCGAATTCATCGAGAGCTGGAACGACTCCAGCGGAAACACCACGACA---CCCAGACCAAGGACCGAAACAAGGAGCTTCTGGCAAGGCCATCGCTTCCTTAACTTCCTCCTTGCCTGCATGGTGTTTGCCTTTGTAATCTCTTGGCTGTTTCACTTCAATGTGCCGGGA
>Atr_1
---ATGGGTGGTGGTGACAAATCTCAGAAGGACATAGAAGAAGGGTCCCATGAAGAA------GATGATTGCAGTGACAGT------AGCTTCTCAGATGCAGAGGATCGTTCATGGCATTCT------TCTTATGGCTCTCATGGAAGCTGCTCTTTT---GAAGAGTACAGTTATTCAAATGCCAGTGATCCAGAGATAGGAATGGCTGGAGATAATCAGAGGAACTCA---GTTTCAGAGTGTTCA---GATGTGGATTTGGGAAATGGGGTAGAGAGGAGTGTTCCTGAGATTAAGATTCATTTAGCAAAGGTAGAGAGAGATTGTAGGATTTGCCATTTGACCTTGGAGACCAGCAATCAAGAGTCGGGCGTTCCCATTGAGCTCGGTTGTTCTTGCAAAGATGATTTAGCAGCTGCCCATAAGCAGTGTGCAGAGGCCTGGTTCAAAATCAAAGGAAACAAGACCTGTGAGATATGTGGCTCAACTGCTCGGAACGTTGTTGGTGTAGAGGATGCAGAGTTCATGGAGCAATGGAACGAATCGAACGCCGTAACG------------ACCCCCACTCAAGAGCCAAGAAGCTTTTGGCGTGGCCATCGCTTCCTCAATTTCCTTCTCGCTTGCATGGTTTTCGCCTTTGTTATTTCATGGCTCTTCCACTTCAATGTTCCCTCC
>Cde_1
---------ATGGCGAAGGAGACCCGTGAAGATATTGAAGAAGGG---------------------------AGGAGTGAAAGTTCCTACATTTCTGATGGTGAAGATCATTCATGT---------------------------------------------AACGAGCACGGACTTTCTAGGTTTTCTGATACAATGATTGACAGAGTTTCAGACATCAACAACAAATCTTCTGTTTCAGATCGATATGAGGAGATGGATTTAGAAAGTGGA------------ATTTCGGAGATCAAAGATAATGCAGGAAAAGATGAGAGAGATTGCAGGATCTGTCATTTAGGTTTAGAAAAC---AATCTGGAATCCGGAATTCCAATCGAACTTGGTTGCTCTTGCAAGGACGATTTAGCTACTGCACACAAGAAATGTGCAGAAACTTGGTTTAAAATCAAAGGAAACAAGACATGTGAGATTTGCGGTGCAAGGGCCCGCAATGTAGTTGGTTTAAATGAGAATGAATTTTCTGATCAGTGGAATAGTACCGAGATCAATCATACCACCCTTCCAGCACCTCCCACAGACACTCGCAGTTTTTGGCAGGGCCGCCGTTTTTTAAATGTCCTTCTTGCTTGTATGGTGTTTGCATTTGTCATTTCTTGGCTTTTTCACTTCAACGTGCCCTCA
>Cde_2
---------ATGGCGAAGGAGACCCGTGAAGATATTGAAGAAGGG---------------------------AGGAGTGAAAGTTCCTACATTTCTGATGGTGAAGATCATTCATGT---------------------------------------------AACGAGCACGAACTTTCTAGGTTTTCTGATACAATGATTGACAGAGTTTCAGACATCAACAACAAATCTTCTGTTTCAGATCGATATGAGGAGATGGATTTAGAAAGTGGA------------ATTTCGGAGATCAAAGATAATGCAGGAAAAGATGAGAGAGATTGCAGGATCTGTCATTTAGGTTTGGAAAAC---AATCTGGAATCCGGAATTCCAATCGAACTTGGTTGCTCTTGCAAGGACGATTTAGCTACTGCACACAAGAAATGTGCAGAAACTTGGTTTAAAATCAAAGGAAACAAGACATGTGAGATTTGCGGTGCAAGGGCCCGCAATGTAGTTGGTTTAAATGAGAATGAATTTTCTGATCAGTGGAATAGTACCGAGATCAATCATACCACCCTTCCAGCACCTCCCACAGACACTCGCAGTTTTTGGCAAGGCCGCCGCTTTTTAAATGTC---CTTGCTTGTATGGTGTTTGCATTTGTCATTTCTTGGCTTTTTCACTTCAACGTGCCCTCA
>Cde_3
---ATGACTGTGGAACAGAAACCAAAAGAAGAAAACGAAGAAGTTGGTCAGTTTTCTAATACC---AGTGAGAGTAATGAAAGCTTATGTTCTTCGGAG------------------------------------------------------------------GAATGCAGACTTTCTTGTGTGTCGAGGTCTGAAATTTTAGGGATTTCAGATCAGAAGATAAAATCCACAGTATCTCTTAGTTCAGAAGATGTAGATCTTGAATTGGGC------------ACACCAGAAATTAAAGGACATTTAGGAAAATCAGAAAAAGATTGTAGAATCTGTCATCTAAATCTGGAAAATGGAAATCATGAATATGGGGTTCCTATTGAATTGGGTTGTTCTTGTAAAGATGATTTAGCAAATGCTCATAAAAACTGCGCTGAAGCCTGGTTCAAGATCAGAGGAAACAAAACGTGTGAGATTTGTGGCCAAGCTGCTAGTAATGTAGTTGATACCAGTGATACGGAATTTATGGAGCATTGGAATGAAACAAATAATGGCTTAACG------CCTATTTCATCCTCTGAGACTCGAAGCTTTTGGCACAGTCATCGGTTTCTCAATTTCCTATTGGCTTGCATGGTGTTTGCCTTCATCATCTCATGGTTTTTCCATTTCAATGTTCCATCT
>Cde_4
---ATGGCTGTGGAACAGAAACCAAAAGAAGAAAACGAAGAAGTTGGTCGTTTTTCTAATACC---AGTGAGAGTAATGAAAGCTTATGTTCTTCGGAC------------------------------------------------------------------GAATGCAAACTTTCTTGT---GCGAGATCAGAAATTTTAGGGCTTTCAGATCAGAAGATCAAATCCACAGTGTCTCTTAGTTCAAAAGATGTAGATCTTGAATTGGGC------------ACTTCAGAAATTAAAGGTCATTTAGGAAAATCAGAAAAAGATTGTAGAATCTGTCATCTAAATCTGGAAAATGAAAATCATGAATATGGGGTTCCTATTGAATTGGGCTGTTCTTGTAAAGATGATTTAGCAAATGCTCATAAACATTGCGCTGAAGCTTGGTTCAAGATAAGAGGAAACAAAACATGTGAGATTTGTGGGGAAGCTGCTAGTAACGTAGTTGATACTAGTGATACGGAATTTATGGAGCATTGGAATGAAACAAATAATGGCACAACG------CCCATCTCATCCTCCGAGACTCGGAGCTTTTGGCGCGGTCATCGGTTTCTCAATTTCTTATTGGCTTGCATGGTGTTTGCCTTCGTCATCTCATGGCTTTTCCATTTCAATGTTCCATCT
>Cde_5
---------ATGGAGAAGGAAACCCATGAAGATATCGAAGAAGGG---------------------------AGTAGTGAAAGTTCCTGCATTTCTGATGGTGAAGATCATTCATGT---------------------------------------------AACGAGCACAGACTTTCTAGGGTTTCTGATACAATGATTGACAGAGTTTCAGACATAAACAATGAGTCTTCTGTTTCAGATCGATTTGACGAGATGGATTTAGAAAGTGGA------------ATTTCGGAGATCAAAGATAATGCAGTAAAAGATGAGAGAGATTGCAGAATCTGTCATTTAGGTTTGGAAAAC---AATCCAGAATCTGGAATTCCAATCGAACTTGGTTGTTCTTGCAAGGACGATTTAGCTGCTGCACACAAGCAATGTGCAGAAACTTGGTTTAAAATCAAAGGAAACAAGACATGTGAATTTGCG---------------------------------------------------------------------------------------------------------------------GTGCAAGGGCACGCAATG------------------------------------------------------------------------
>Cka_1
---ATGGCAACTCATCACCAACCCCGTGAAGAGATTGAAGACGGCGGTCATCGTCTCTCCATA---AGAAGCGATGAAGGTAGCCTCTGCTTTTCTGATGCGGAAGAG---TCATGGCATTCA---------------------------------------AACGAGTGCAGATTGTCGGGCGTATCTGATCATCAAGCTAGTACAGTTTCGGAG---------------------TCGGATTGCTGCTCAGGTGTCGATTTGGAGAGCGGA------------GATCTGAAGTCTAAGGTGCATTCGGGTAAGGCAGAAAAGGATTGCCGAATCTGTCATCTCAGCTTGGAGAGCACGAATCAGGAGTCAGGAATTCCAATCGAATTGGGGTGTTCTTGTAAAGACGATTTGGCTGCAGCCCACAAGCAGTGCGCCGAGGCTTGGTTCAAGATTAGGGGGAACAAGACATGTGAGATCTGTGGCTCCACTGCACGCAATGTGGTCACTGCAACTGAGCCTGAGATTGTAGAGCAGCCAAGTGAAACAAGCAATGCAGTAGCT---------ACGTCTCAAGTGGAACCAAGAAACTTTTGGCGTGGGCACCGCTTCCTCAATTTCCTGCTTGCATGCATGGTATTTGCCTTTGCCATCTCCTGGCTTTTTCACTTCAATGTTCCATCT
>Csp_1
---ATGGAGAGTACAGAGAAGCCCCACAAAGAGTTACCACCTTGCTGCACC------------TGTATAAAAAACAACGGTAGCCACTGCTTCTCCGACACTGACGATGGATCCTGT------------CCGTTCGATTCGAACGGT------------------------------GACGATGACGACGATCACGAGATC------------------------------GACGTCGGAGATTGCTCGATACAGGTGGATTTG---------------------------GAGACCAAGGTGGGTTCAGCCAAAGTAGAGAGAGATTGTAGGATTTGTCATCTTACTTTGGAGGCTAGTAATCCAGAATCTGGTGTTGCTATTGAATTGGGTTGCTCTTGCAAAGAGGATTTGGCGGCTGCACATAAACAATGTGCTGAGACCTGGTTCAAGCTCAAGGGTAACAAGACCTGTGAGATTTGTGGCGCAACTGCACGCAATGTGGTTGGGGTGAATGAGACCGAATTCATGGACCAGTGGAGCGAAACAAGCAATGCTGCT---------CCTGCCCTTCCCTCAGAAACCCGAAGCTTCTGGCACGGGCACCGTTTCCTCAACTTCCTCCTAGCTTGCATGGTATTTGCCTTCGTAATCTCTTGGCTTTTACACTTCAACGTTCCCGGC
>Efe_1
------ATGGCTAGGGTAAAGCCTGAGGAGGATTTGGAAGAAGGTTTGCATTCGGTT------TACGATTCGAGCGAGGACAGCCTGAGTTTCTCTGATGCAGAGGACCGTTCGTGGCACTCTTTGAACCCTTTTGATTCTAAT---GCCGGCTCTTATGATGATGACTATAGCTACTCGGATGTCTCTGATCTTGAGATGGGTAGGGCACCGGATCCGCCGAGAAACTCT---GTTTCTGAGTACTCA---GATGTGGATTTGGGGAGTGGGGGGGACGGTGAGGCTCCTGAGATTAAGGTGCATTTAGCGAAGGTGGAAAGAGATTGCAGAATTTGTCATCTTAGTTTAGAGGGTGGGACGCAAGAGTCTGGGGTGCCCATTGAGCTTGGTTGCTCCTGTAAGGATGATCTTGCTGCTGCCCATAAACAATGTGCAGAAGCCTGGTTCAAAATCAAAGGCAATAAGACGTGTGAGATATGTGGCTCAACTGCACGCAATATAGTGGGTGTGGACAATACAGAATTCCTGATGCAATGGAATGAAGCAAGCACTGCTCCTACA---------CCACCTCCAGAACCAACAAGGAGCTTCTGGCATGGCCACCGCTTTCTTAATTTTCTGCTGGCCTGCATGGTCTTTGCCTTCGTTATCTCCTGGCTTTTCCACTTCAATGTCCCCTCA
>Efe_2
------ATGGCTAGGGAAAAGCCTGAGGAGGATTTGGAAGATGGTTTGCATTCGGTT------TACGATTCGAGCGAGGACAGCCTGAGTTTCTCTGATGCAGAGGACCGTTTGTGGCACTCTTTGAACCCTTTTGATTCTAAT---GGCGGCTCCTATGATGATGACTATAGCTACTCAGATGTCTTTGATCTTGAGATGGGTAGGGCACCGGATCCGCCGAGAAACTCT---GCTTCTGAGTACTCA---GATGTGGATTTGGGGAGTGGGGGGAACGGCGAGGCTCCTGAGATTAAGGTGCATTTGGCGAAGGTGGAAAGAGATTGCAGAATTTGTCACCTTAGTTTAGATGGTGGGACGCAAGAGTCTGGGGTGCCCATTGAGCTTGGTTGCTCCTGTAAGGATGATCTTGCTGCTGCCCACAAGCAATGTGCAGAAGCCTGGTTCAAAATCAAGGGGAATAAGACGTGTGAGATATGTGGCTCAACTGCCCGCAATATAGTCGGTTTGGACAATACAGAATTCCTGGAGCAATGGAATGAAGCAAGCACTGCTCCTACA---------CCACTTCCAGAACCAACAAGGAGCTTCTGGCATGGCCATCGCTTTCTCAATTTTCTGCTAGCCTGCATGGTCTTTGCCTTCGTTATCTCCTGGCTTTTCCACTTCAATGTCCCCTCA
>Efe_3
------ATGGCTAGGGAAAAGCCTCAGGAGGATCTGGAAGAAGGTTTGCATTCGGTT------TACGATTCGAGCGAGGACAGCCTGAGTTTCTCTGATGCAGAGGACCGTTCGTGGCACTCTTTGAACCCTTTTGATTCTAAT---GGCGGCTCTTATGATGATGACTATAGCTACTCGGACGTCTCTGATATTGAGATGGGTAGGGCACCGGATCCGCCTAGAAACTCT---GTTTCTGAGTACTCA---GATGTGGATTTGGGGTGTGGGGGTGACGGTGAGGTTCCTGAGATTAAGGTACATTTGGCGAAGGTGGAAAGGGATTGCAGAATTTGTCACCTTAGTTTAGAAGGTGGGACGCAAGAGTCTGGGGTGCCCATTGAGCTTGGTTGCTCCTGTAAGGATGATCTTGCTGCTGCCCATAAACAATGTGCAGAAGCCTGGTTCAAAATCAAGGGGAATAAGACATGTGAGATATGTGGCTCAACTGCACGCAATGTAGTTGGTGTGGACAATACAGAATTCCTGGAGCAATGGAATGAAGCAAGCACTGCTTCTGCA---------CCCCCTCCAGAACCAACAAGGAGCTTCTGGCATGGCCATCGCTTTCTCAATTTTCTGCTAGCTTGTATGGTCTTTGCCTTCGTTATCTCCTGGCTTTTCCACTTCAATGTCCCCTCA
>Egu_1
ATGGCAACAAAGGGAGAGAATTATAGTGAAGATATAGAAGGAGGGCCACACGACCTCTTCTCA---GATGAGAGTGACGATAGCCTCTGCTTTTCTGATGCAGAGGACCGGTCCTGGCATTCA------CCATATGGTTCAAATTGTGCTGGTTCTGCATATGATGAGTATCGGTTCTCGGGTGCTTCTCATTTCGAGATAGATGGAATTCAAGAGCCATGCAGAAAATCTAGCTTCTCAGAGTGTTCAGTCGAGGTTGATTTGGAGAGAGGG------------ATTTCAGAAATTAAGGTAAATAAAGATAAGGTTGAGAGGGATTGCAGGATCTGTCATCTCAGTTTGGAGAGTGGTGCCCCGGAGTCGGGCATCCCAATTGTATTGGGCTGTTCTTGCAAGGATGATTTAGGTGCTGCACACAAGCAATGTGCTGAGACATGGTTTAAAATCAAAGGAAACAGAACCTGTGAGATTTGTGGCTCAACTGCACGGAATGTGGTTGGAACTGGGGATACTGAGTTCATTGAGCAGTGGAATGAAGCAAACAATGCTGCTGGACCA---CCTGCGTCACCATCGGAAACCCGAAGCTTTTGGCAGGGGCATCGGTTCCTCAACTTCTTGCTTGCATGCATGGTTTTTGCCTTTGTTATCTCCTGGCTTTTTCATTTTAATGCTCCTGGT
>Egu_2
ATGGCCACGAAGGGAGAGAAATCCCATGGAGATGTAGAAGCGGGGCCGCACCGCCCCGCTACG---GATGATAGTGATGATAGCCTCTGCTTCTCGGATGCAGAGGACCAATCTTGGCATTCG------CCGTATAATTCAAACCGTGCTGGTTCAGCCTACGACGAGTACCGCTTCTCGGGTTCTTCCCATCACGAGATAGATGGTGTTCCAGAGTCGTGCAGGAAATCCTGCGCCTCGGACCGTTCGGTGGAGACCGATTTGGAGAGTGGA------------ATTCCAGAGATTAAGGCGAACAAGGATAGAGTCGAGAAGGATTGCAGGATTTGTCATCTCAGCTTGGAGGGCGCTGCTCCTGAGTCCGGCATCCCGATTGTACTGGGTTGTTCTTGCAAGGGTGATTTGGGTGCTGCCCACAAGCAGTGTGCCGAGACATGGTTTAAAATCAAAGGCAACAAGACCTGTGAGATTTGTGGCTCAACCGCACGGAACGTGGTTGGTTCAGGTGAGACTGAGTTCATGGAGCAGTGGAATGAAACAAGCAATACTACAGCACCA---CCTGCACCACCATCTGAAACTCGAAGCTTTTGGCAGGGGCATCGGTTCCTTAATTTCTTGCTTGCCTGCATGGTTTTTGCATTTGTCATCTCCTGGCTCTTTCACTTCAATGTTCCTGGT
>Egu_3
ATGGCAACAAAGGGAGAGAATCACAGTGATGATATAGAGGGAGGGCCACACCAGCCCTTTTCA---GATGAGGGTGATGATGGCCTCTGCTTTGCTGATGCAGAAGACCAGTCCTGGCATTCA------CCATATTATTCACATGGTGCTGGTTCGGCTTATGATCAGCATCAGTTCTCGAGTGCTTCTCATTTTGAGATAGATGGAGTTCCAGAAACATGCAGGAAGTCTTGCGTCTCTGATTGTTCGGTCGAGGTTGATTTGGAGAGTGGG------------ATTTTAGATATTAAGGTAAACAAAGACAAGGTTGAGAGGGATTGCAGGATTTGTCATCTCAGCTTGGAAAGTGATGCCCCAGATTCGGGCATCCCAATTGTATTGGGCTGTTCTTGCAAGGATGATTTAGCTGCTGCTCACAAGCATTGTGCCGAGACATGGTTTAAAATTAAAGGAAACAAAACCTGTGAGATTTGTGGCTCGACTGCACAGAATGTGGTTGGTACTGGTGAGACTGAGTTCATTGAGCCGTGGCACAGTACTGCA---------GCACCA---CCGGCAGCACCACCAGAAACCCGAAGCTTTTGGCAGGGGCATCGGTTCCTCAACTTCTTGCTTGCATGCGTGGTTTCTGCCTTTGTTATCTCCTGGCTTTTTCATTTTAATATTCCTGGT
>Lch_1
---ATGGCAAAAGCAGAGAATTCCCCTGAAGATATAGAAGCTGGGGGCCACCGTCGCCGCTCGGCGAGCAGCAGCGACGGGAGTCTCTGCTTCTCAGACGCAGAGGACGAATCCTGGCATTCC------CCATTAGATTCCCGTGGTGGCGGGTCCTTC------GAGTGCCACTTATCGGATGCATCTGATGCTGAGATTGGGGGGGCCTCTGAGCCTCGCCGGAACTCCTCGGCCTCGGACCACCGTTCGGATGCCAGTTTGGAGAGTAAG------------CTGCCGGAGATTAAGGTGCATTTGGCGAAAGCAGAGAAGGATTGCAGGATTTGTCAGCTGAGCTTGGAGAGTGCGAATCAGGAGTCAGGGATTCCAATCGAATTGGGATGTTCGTGCAAGGATGATTTGGCCACAGCCCACAAGCAATGTGCCGAGGCCTGGTTCAGGATAAAGGGAAACAAGACCTGTGAGATCTGCGGCACGACTGCACGCAATGTGGTTGGTGTGACTGAGCCTGAGGTAATAGAACAGTGGAGTGAACCAAGCAATGCCGTAGCC---------GCAGCCCCCACGGAGTCAAGAAGCTTCTGGCATGGGCACCGCTTCCTCAATTTCCTGCTTGCTTGCATGGTATTTGCCTTTGTCATTTCCTGGCTTTGTCACTTCAATGTTCCCTCG
>Lch_2
---ATGGCAAAAGAAGAGAAACCCCATGAGGATATAGAAGCTGGGGGCGGCCGCCGCTCTGTC---GGCAGCGATGGAGACAGTCGCTGCTGCTCTGACGGTGAGGATGAGTCCTGGCATTCG------CCTTTCGGCTCCAACGGTGGGGGGTCGTGTGACGACGAGCACGGGCTCTCGGGTGCGTCCGACCACGAGATCAGTGGGGACTCAGGCCACCGCCGCGACTCGTCGGTGTCTGATTGCTGCTCGGACGTCGATTTGGAGAGTGGG------------GTCCCGGAGATTAAGGTGCATTTGGCAAAGGTGGAGAAGGATTGTCGGATTTGCCACCTGAGCCTCGAGAGTGGGAGTCAGGAGTCGGGGGTTCCGATTGAATTGGGCTGCTCGTGCAAGGATGACTTAGCGGCAGCGCACAAGCAATGCGCCGAGGCGTGGTTTAAGATAAAAGGGAACAAGACCTGCGAGATTTGTGGTGCTACCGCACGCAATGTGGTCGGTGCAACTGAGCCCGAGTTCATAGAGCAATGGAACGAAACAGGCAACGCCATACAG---------GTGCCCCCTACGGAAACAAGAAGCTTCTGGCATGGGCACCGGTTCCTCAATTTCCTGCTCGCTTGCATGGTATTTGCCTTCGTCATCTCATGGCTTTTCCACTTCAACGTTCCCTCC
>Nco_1
------ATGGCTAGGGAAAAGCCTGAGGAGGATTTGGAAGAAGGTTTGCATTCGGTT------TATGATTCAAGCGAGGACAGCCTCAGTTTCTCTGATGCAGAGGACCGTTCATGGCACTCTTTGAATCCTTTTGATTCTAAC---GGCGGCTCTTATGATGGTGAATATAGCTATTCGGATGTCTCTGATCTTGAGATGGGTGGGGCGTCGGATCCGCCGAGGAACTCT---GTTTCTGAGTACTCA---GATGTGGATTTGGGGAGCGGGGGCGATGGTGAGGCTCCTGAGATTAAGGTGCATTTGGCGAAGGTGGAAAGAGATTGCAGAATTTGTCACCTTAGTTTAGAGGGTGGGACGCAAGAATCTGGGGTGGCCATTGAGCTTGGTTGCTCTTGTAAGGATGATCTTGCTGCTGCCCATAAACAATGTGCAGAAGCCTGGTTCAAAATCAAGGGGAATAAGACCTGTGAGATATGTGGATCAACTGCACGCAATATAATTGGTGTGGACAATACAGAATTCCTGGAGCAATGGAATGAAGCAAGCACTGCTCCTGCA---------CCACCTCCAGAACCAACAAGAAGCTTCTGGCATGGGCATCGCTTTCTCAATTTCCTGCTGGCCTGCATGGTCTTTGCCTTTGTTATTTCCTGGCTTTTCCACTTCAACGTCCCCTCG
>Osa_1
ATGGCGGGCGGCGGCGGGCAGTCGGCGGACGACCTCGAGCGCGGCGCGGAGCGCGAC------GAGGAGGAGGAGGAGGGGAGCCAATACTTCACCGACGCGGAGGACCAGTCGTGGGCGTCGCACTCGCGCCACAACTCCACC---------GCCTAC---GAGGACTACATCTCCACCTGCGCCTCCGACGGCGAGGCGGGCGGCGTCGAGCACCACCGCAGGAAGTCGTCGGTGTCGGAGTGCTCGCTGGACGTCGACCTGGAGGCCGGG------------CTGGCCGAGATCAAGGGCAGCCCCGAGAAGGCGGAGAGGTGCTGCCGCATTTGCCACCTTGGCCTCGAGACCGCGGCGGCGGAGTCCGGCGCCGGCATCACGCTCGGCTGCTCCTGCAAGGGCGACCTCTCCTACTCCCACAAGCAGTGCGCCGAGACATGGTTCAAGATTAGAGGCAACAAGATATGTGAAATCTGTAGCTCTACCGCATGCAATGTGGTAGGCATTGGTGATTCAGAATCCGTTGAGCAATGGAATGAATCGAACAGCACAGCACCTGCA---CAAGCACCACCAGCTGAAACTCAGAGATTTTGGCAAGGGCATCGGTTCCTGAACTTTCTTCTTGCTTGCATGGTTTTCGCCTTTGTTATCTCATGGCTCTTTCATTTCAACGTCCCGGGC
>Out_1
TTTGCAGTCACAGACGAATCCAGAAGAGAGCAAGAGGAAACTATTTCCTGCAGACCATCTGTA---GATGGCAGTGCAGATAGCCCAGATTATTCAGATGCCGAGGATCACTCTTGGCATTTG------CCTTATACCTCAAAT---GGACGAACTTAT---GTTGAGTATGATTGCTCTAATGCCTCTGATCCTGAGATTGCAGGAGTATCAGACCTCGCAAGACATTCT---GTGTCAGATAGCTCG---GAGGTGGATCTAGAAAAGGGT------------CCTGATGAGCTCAATGCAACTGGGAGTCGTTCCGAGAAGGAATGCAGAATATGTCATCTTGCTCTGGAAACC---ACCCCAGAGGCAGGGAATTCCATTGTGCTGGGCTGTGCCTGTAAGGATGATCTTGCTGCTGCCCATAAGCAGTGTGCAGAGGCATGGTTCAAAATCAAGGGTAACAAGACATGTGAAATATGTGGCTCAACTGCTCGTAATGTTGTTGGCATAGAGAATGCAGACTTCATGGACCAGTGGAATGAGGGAACCACCACCACT------------CCAGCACCTACAGAGCCCAGGAATTTCTGGCGTGGGCATCGCTTCCTTAATTTTCTGCTGGCATGCATGGTTTTTGCATTTGTAATTTCCTGGCTTTTTCATTTCAATATCCCCTCT
>Pab_1
TTTGCAGTTAAAGATGAGTCCAGAAGCGAGCAGGATGAGCCCATCTCGTGCAGACCATCTGTA---GATGGCAGTGCAGACAGCCCAAATTATTCCGATGCCGAAGATCAGTCATGGCATTCG------CAATATACTTCAAAT---GGAGGAACTTATGATGATGAATATGATTATTCTAATGCTTCCGGTCCTGAGATTGCAGGAATATCAGATCTCGCAAGGCGTTCC---CTGTCCGATAGTTCC---GATGTAGATCTCGAGAAGGGT------------CCTGACGAGGTGAAGGCAATTGGGAGCCGGTCTGAGAAGGACTGTCGAATATGCCATCTTACTCTGGAGACC---AACCCAGAGGCAGGGGCATCTATTGTGCTGGGTTGTTCCTGCAAGGATGATCTGGCTGCTGCTCATAAACAGTGTGCAGAGGCCTGGTTCAAAATCAAGGGGAACAGGGGATGT------------------------------------------------------CTTGACCAGCTTCTTCTTTTCAGCAAAATTCAT------------CTGAAGCCT------CCACGC---------TTGCCTTTTTCTTTTGTGAACTATCTGATTGCTCCAGTTCCTGTCTCCTTT------------------------------------
>Ppe_1
------------------ATGTCCCACGTTGATTTAGAGCAAGGATCTCACCGCCGT------GACTTAAGCGCCGACGGCAGCGTCTGCTTCTCCGACGCAGACGACGGGTCGTGTTACTCT------CAGTTCTACTCAACAAATGGCGGGTCATAC---GACGAGTACAATTTTGCCTTCGTCTCTGATCCTGAGGCTGGGGTGGTCTCAGATTCCAGGAGAGCCTCTTCGGTTTCGGACGGTTCGGTCCAGCTCGAAATTGAGATTGGG------------CCGCCTGAAATTAAGGTGCATTTGGATAAAGTAGAGAGAGATTGTAGGATTTGTCAGCTGGGCTTGGAGAGCAATAGCCATGAATCTGGGGTTCCTATTGAATTGGGTTGTTCTTGCAAGGATGATTTGGCAGCTGCCCACAAGCACTGCGCTGATACTTGGTTCAAAATTAAGGGTAACAAGACCTGTGAGATATGCCAGTCAGTTGCACGCAATGTTGTTGGTCCAAATGACATTGAGTTTACTGAGCAGTTGAGTGAAGCCAATAGTGCATCAACAACAGCACCAGGGCCCTCCACGGATACTCAAAGCTTCTGGCATGGCCATCGGTTCCTCAACTTCCTTCTTGCTTGTATGGTATTTGCTTTTGTCATATCATGGCTCTTTCACTTCAACGTTCCGTCA
>Ppe_2
---ATGGCAGCCATAGACAAACCCCACGTGGAAGAAGAAGACGGGGGTCACCGCCGGAGGTCC---GACGCCAGC------------------TCAGACGGATCAGAC------------------------------------------------------GAGGAGGAGAGGTGTTCAAGTGAGTCTGCGTCTGAGATT---------------GTGGAGAGGGAATCCTCTGTGTCAGAGAGTTCA------GTGGATCTGGAATGTGAG------------GTAGCTGAGGTTAAGATGCACGTGGCAAAGGTGGAGAGGGACTGTAGGATTTGTCATCTGAGCATGGATGCAACCAATCATGAATCTGGGATTCCTATTGAGTTGGGCTGTTCTTGTAAGGCTGATTTGGCTGCTGCCCACAAACAGTGTGCTGAGGCTTGGTTCAAAATCAAGGGTAACAAGACCTGTGAGATTTGTGGATCAACTGCACGTAATGTAGCGGGTGTGACTGAAGCTGAGTTGGTGGAGCAGTGGAGTGAAACAAATGATACTGCAATGGCCGCCCCTGTGCAGACAGCAGAGAGCCGGAACTTCTGGCAGGGTCACCGGTTCCTGAATTTCTTGCTAGCTTGTATGGTCTTTGCTTTTGTCATCTCTTGGCTCTTTCACTTCAATGTACCCTCG
>Vvi_1
---ATGTCAGCAGTAGAAATGTCCCACATCGATCTAGAACAAGGGGGTCACCGCCGTTCCTTCGATGGAAGCGGCGACGGTAGCCTCTGTTTCTCTGATGCAGACGAAGGGTCGTGTTATTCT------CTGTTCTATTCCACCGCCGGTGGATCCTAT---GATGAGTACAGCTTTGCCTGCGTCACGGATGCCGAGATTGGAGGGGTTTCGGATTCTAGGAGAGTCTCTTCCATGTCGGATTGCTCGGTGGAGGTCGAAACTGAAAACGGG------------GTTCCCGAAATCAAGGTGCATTTGGCTAAAGCAGAGAGAGATTGTAGAATTTGTCACCTGAGCTTAGAGAGTAGTAACTATGAGTCCGGGATTCCTATTGAATTGGGTTGTTCTTGTAAGGAGGATTTGGCTGCTGCCCACAAACATTGTGCTGAAGCCTGGTTCAAGATTAAGGGAAATAAGACTTGTGAAATCTGTAATTCGACTGCACGAAATGTTTTTAGTGCAAGCGAAATGGAGTTGACAGAGCATTCGAATGAAACCAGCAATAATGCCACAGTCGCCCCAGCCCCAGCTGCTGAGACCCGAAGCTTCTGGCATGGCCATCGCTTCCTAAATTTCCTGCTTGCTTGCATGGTGTTTGCTTTTGTCATATCTTGGCTCTTTCACTTCAACGTGCCATCA
