# Supplementary material for: The Chloranthus sessilifolius genome provides insight into early diversification of angiosperms
Source: Nat Commun. 2021 Nov 26;12:6929. doi: 10.1038/s41467-021-26931-3 (PMC8626421; doi:10.1038/s41467-021-26931-3)
Supplement: Supplementary file 4 — Source Data [file 41467_2021_26931_MOESM4_ESM.zip › Fig. 3a, c, e and Supplementary Figure 12, 14, Phylogenetic tree/LCG_multi-species coalescent-based/group_1149_CDS.treefile]

(Aco_1:0.2703473409,(((((Ash_1:0.3300456608,(((Egu_1:0.0561063794,Egu_3:0.0899079893)100:0.0686912830,Egu_2:0.1026222207)94:0.0276060032,Osa_1:0.6726358756)85:0.0445078099)93:0.0840107477,Csp_1:0.3133828901)36:0.0214709863,((Cde_1:0.0051003945,Cde_2:0.0019788805)99:0.0414083309,Cde_5:0.0649758846)100:0.4264047318)24:0.0211124445,((Cka_1:0.2435909752,Lch_2:0.1873086645)71:0.0075893920,Lch_1:0.1516728064)97:0.0842951790)36:0.0501489803,(((Cde_3:0.0262702474,Cde_4:0.0418817685)100:0.4100230277,Ppe_2:0.2431487442)66:0.0696653562,(Ppe_1:0.2045476724,Vvi_1:0.1139985787)100:0.1228874010)19:0.0151587300)51:0.0428119517,((Atr_1:0.2083182358,(((Efe_1:0.0182393946,Efe_2:0.0243587560)77:0.0002193389,Efe_3:0.0282532476)93:0.0268871008,Nco_1:0.0214177272)100:0.1833833958)68:0.0325491651,(Out_1:0.0326143984,Pab_1:0.3271849069)100:0.4471352197)77:0.0803929682);
