# Supplementary material for: The Chloranthus sessilifolius genome provides insight into early diversification of angiosperms
Source: Nat Commun. 2021 Nov 26;12:6929. doi: 10.1038/s41467-021-26931-3 (PMC8626421; doi:10.1038/s41467-021-26931-3)
Supplement: Supplementary file 4 — Source Data [file 41467_2021_26931_MOESM4_ESM.zip › Fig. 3a, c, e and Supplementary Figure 12, 14, Phylogenetic tree/LCG_multi-species coalescent-based/group_1157_CDS.aln-0.2cln]

>Aco_1
ATGGAAGGGAATTTATCGGCAGGAAATATGATTCCAGGTGCTTCGTATGGAGTTCTAGACTTGCAAGGATCGATGCATGTTCATCATCAA---CAACACCCACATGCCTTGCATCAACATCAACAACAACACCCACATTCTCAACAGGGATCAATGGTTCATCCCCCAATGCATGATGTTTTTCCCCTCACTGCGGGGAAT---------ATGCATGAATGTGAACAA---CCAATGTCTGTAATCGATTACAACAAAGGA---------------------GATAGGGCAAAAGCATCAACAAGTGACGAGGATGAGCCTAGCTATAATGAAGGTGGTGTTGACGGGCATGCTGAAGCGGGTAGAGGGAAGAAAGGGTCCCCATGGCAGAGGATGAAGTGGACTGATGCAATGGTCAGGCTTTTGATAACTGTTGTTTCTTACATAGGCGAGGATGCTGCGACTGAATGTAACAGTGGGGGAAGAAGGAAATTTGCGATCCTACAAAAGAAAGGGAAGTGGAAATCAGTTTCGAAAGTCATGGCGGAGAGGGGGTATTATGTTTCACCTCAGCAATGTGAGGACAAGTTCAATGACCTCAACAAAAGGTACAAGAGACTCACAGATATACTTGGAAGGGGCACTTCTTGCAAGGTTGTTGAAAACCCTGCCCTTCTGGATATGATGGAGCAGGTCTCTGAGAAAAATAAGGAGACTGTTAGAAAGATTTTGAGCTCAAAGCATCTGTTCTACGAAGAAATGTGCTCATACCACAATGGAAACAGATTGCATCTCCCTCCTGATCCACAATTGCAGCGTTCCTTGCAATTGGCCCTTAGAAGCAGAGAGGATGAAGAAATGAGGAGACATCAACAAGATGATCTTGGTGAAGATGAA---CAAGATGCTGACACTGATGACCATGATGATGAACCCGACGAG---AATCATGCTTTACATGGTGATAATGGTGCCATGTTTGGGTTTGGTGGTTTTGCAAAGAGGTTGAAACAAGGGCAAGACCATGAAGATTTGAGTTTTGGCACTCCCTCA---TCTCAGGATTGTGACAAAAGGTCCCATCCTCAGAATACCCCTGTTGATGTCAATCAAGTGCTCCCAGAAGGTAGCAAAGCAGCTTGGTTGCAGAAGCAGTGCATGAGGTCTCGCTCACTTCAGTTGGAGGAACAAAAGTTGCAGATTCAGGCACAAATGTTGGAATTAGAGAAGCAGCGGTTCAAATGGCAGAGGTTTAGCAGGAAGAAAGATCGGGAGCTGGATAAATTGAGAATGGAGAATGAGAGGATGAAGCTCGAAAATGAGCGCATGGCATTAGATCTGAAGCGTAAGGAGTTAGAGACCGGCTATTCC---------------------------------------------------------------------------------------------
>Ash_1
---------------------------ATGATCCCTGGTGCTTCTTACGGAGTGTTGGATCTCCAAGGCTCCATGCACATTCATCACTTT---CAAAACCCAAATTCATCCTTTCACCATCATCATCAG------------CATGGTGACTCCCTAGTTCACCCTCCGATGCATGATGTTTTCCCACAGAAGATCAATCAC---------ATGGTGGATTGTGAGAAG---------------------------AAAGGA---------------------GATCACTGCAAGAACTCTACCAGTGATGAAGATGAGCCTAGTTTTAATGATGATGGAGTTTCTAATCAGAGTGAGGCTGGAAAGGGAAAGAAGGGATCTCCTTGGCAAAGGATGAAGTGGAAAGATGAAATGGTTAGGCTTTTGATAACCGCTGTTTCTTATTTAGGAGATGAT---------GAGTGCAAAAGCAGTGGGAAAAGAAAGGTTAGCATGATACAGAAGAAAGGCAAATGGAAGTTGATTTCTAAAGTTTTGGCTGAGAAAGGCTGTTATGTATCACCCCAACAATGTGAAGATAAGTTCAATGATCTCAACAAGCGGTATAAGAGGCTTACTGATATTCTTGGAAGGGGAACTTCTTGCAAGGTTGTGGAGAATCCCGCACTCCTAGATTTAATGGACCATATTCCTGATAAGGCGAAGGAGGACGTGAGGAAAATTTTAAGCTCAAAGCATCTTTTCTATGAAGAAATGTGCTCATATCATAATGGGAACAGGTTGAATTTGCCTGCCAATCCTGCTCTTCAGCGGTCACTTCAACTTGCTCTCAGGTCTAAAGATGATCACGACATGAAGAGGAGTGCATTGGAGGATATTGAGGAGGATGAT---CAGGGG---GATACTGATGATGGTTTCAATGATGGAGAGGAT---AATAACATGCTATATGCTGATATTGGCAGA------------TCATGCGTAACCAAAAGAATGAAGATTGGGTTAGGTTGTGAAGAAATAGGATTTTCAAATCCCTCA---------------------------------------CATTCGATGGTTATGGCCCAAGAACACTCAGAGGGTCCCAAAGCTTCCTGGGTTCAAATTCAGTTGATGAGGTCTCACTCGATTCAGGTGGAAGAGCAGATGTTACATATACAATCCCAGATGCTGGAACTTGGGAAGCAGCGATTTAAGTGGCAAAGGTTTCGCAAGAAGAAGGATAGAGAGCTGGATAAAATGAAGATGGAGAATGAAAGAATGAAGCTCGATAATGAACGATTGGCATTGGAATTGAAGCGCAAGCAGTTGGAGCTTGGACTAAAT---------------------------------------------------------------------------------------------
>Atr_1
ATGCAAGGAGCAGTATCAGCCGGAAACCTTCTCCCTGGTACATCTTTCACAGTACTGGATTTACAGGGCTCTTTAGGAATTCCTCAGAAT---------CCAAAC---------------------------------------------TCAATGGCTCACCACCAGCTCCAAGATGTGTATCCTCTTTCTATTGGGCAA------------------------------------CATCTAGGAAATTCATTTAGTAGT---------------------GAGAGAGGCAAAAATTCAATGAGTGATGAAGAGGAGCGAAGCTTAACTGAAGATGGCATTGAAAACCATCAAGATGGCACTCCAGGAAAGAAGAATTCTCCATGGCAAAGGATGAAATGGACAGATGAAATGGTTCGACTCTTAATTACAGTGGTTTCTTGTATTGGGGAAGATTCTAGTCCTGAATTTGGCAAAATGGGTAGGAGAAAATCCACAGTGTTGCAAAAAAAAGGGAAATGGAAATGGGTTTCAAAGATTATGGCCAAAAAGCGTTGCTATGTTTCGCCCCAGCAGTGCGAAGACAAATTCAATGATCTTAACAAGAGGTACAAGAGGCTCACTGATGTGCTTGGAAGGGGCACCTCATGCAAAGTTGTCGAGCACCCGGCCCTCTTAGATCTCATGGACCATCTTTCTGAAAAGACTAAAGAGGATGTTAGGAAAATATTGAGCTCTAAGCATCTCTTTTATGAAGAAATGTGCTCTTACCATAATGGGAACCGGCTCCATTTGCCTCTCGACCCATCTTTGCAACAGTGTGTTCAATCAGTTCTCAAGGGTCGAGATGCCGATGACACTAGACGCCATGCCCATGATGATACTGGTGAAGATGACCATGATGATGATGATGTTGATGAAAGGGATGATGAGCTCGATGACCACAATAGTAGTTTTCATGGGGATGATGGGGGTTTTATTGGGGTTTCTTGTTTTCCAAAGAGAATGAAGCTAAGGCAAGATACTGAAGAGGTAAATTTTGCTAATTCTTTGAATCCCCAAGAATTAAATAATAGGTTGGGTTCTGAAGCCTTTGCTTCTGAGATGAACCAGATTATGCAAGATGGCACTAAAGCTGCTTGGGCACAGAGGCAGTGGATAAGGAACCGCACGCTTCAATTGGAGGAGCAGAGTTTAAGCATTCAGGCTCAGATGTTGGAGTTGGAGAAGCAGCGGTTCAAATGGCAGAAGTTTAGCAGGAAGAAAGACCGGGAATTGAGCAAGATGAGGATGGAAAATGAGAGGATGAAGCTTGCAAATGAACGCTTGACGTTAGAGCTGAAGAGGAAGGAATTAGAAAATGAACTTATC---------------------------------------------------------------------------------------------
>Cde_1
ATGGAGAGTAATATTGCTCCCGCGAATATGATTTCGAGTAATCCTTACGGAGTCATAGATCTGGAAGGGACCATGAGTATTCATCAACAA---------------------------------CAAGCACAAGCT------CGTCCTCATCCTATGTTCCATCCTTCGATGCACAATGTTTTCCAATCTCCGGTGGGAAAT---------CAACATGATCATCAAGATCCAGCTCTTTCCATGGTTGAATACAATAAAACA---------------------GATAGAGCCAAAGCCTCGACAAGTGATGAAGATGAAGGTAGCCTCAATGAAGATGGAATAGATGCACATAATGATTCTACTAAAGGGAAGAAAGCCTCCCATTGGCAAAGGATGAAATGGACTGATGGTGCTGTGAAGCTATTGATTAATATTGTTTCGTATTTGGGGGAAGACATGTTGATGGATAACACTGGTGGAGGTAGGAGGAAGCAGGCGATTTTGCAAAAGAAAGGCAAGTGGAAATTGGTATCAAAGGTTATGGCCGAGAAAGAATGTTTCGTTTCTCCCCAACAATGTGAAGATAAGTTTAATGATCTTAATAAAAGATACAAACGCCTTAATGATGTGCTTGGAAGAGGAACAACCTGTAAAATTGTTGAGAATCCAGCACTATTGGATATGATGAAC---CTCTCAGAAAAA---------------------------------------------------------------------------------------------------------------CGATCAATACAATTGGCACTAAGAGGCAGGGATGAACATGATGGAAGACGGAACAGTCATGATGACAACGATGAAGATGAT---CAAGAACCAGAAACTGAAGATAAAGATGATGATTTGGAAGAA---AATAACCATGATCATGGTGATAATGGAGGGATTGGCGGGGTTAATGGGTTCTCCAAAAGGATCAAGCATAGTCGTGACATGGATGAGCCAAATTTTTGTAATCTTACAACACCTCAGGCGGGAGATAGACGATGCCTCCAATATGGTATTGGAAATGATGTGAATATTCCTCCCCAGGAGGAAACTAAAATGGCTTGGATGCAGAGCCAGTGGATTAGATCTCGCTTACTTGAATTGGAAGAGCAGAAGTTGCAGATTCTGACTGAATCGTTAGAATTGGAAAAACAGAGGTTCAAGTGGCTGAAGTTTAGTAGAAAAAAGGATAAAGAACTTGAAATGCTGAAAATGGAGAATGAAAGAATGAAACTTGAGAATGAGCGCATGTCATTGGAGCTGAAACGCAAGGAATATGAAATCGACTATAAT---------------------------------------------------------------------------------------------
>Cde_2
ATGGAGAGTAATATTGCTCCCGCGAATATGATTTCGAGTAATCCTTACGGAGTCATAGATCTAGAAGGGGCCATGAGTATTCATCATCAA---------------------------------CAAGCACACGGT------CGTCCTCATCCTGTGTTCCATCCTTCGATGCACAATGTTTTTCAATCTCCGGTGGGAAAT---------CAACATGATCATCAAGATCCAACTCTTTCCATGGTTGAATACAACAAAACA---------------------GATAGAGTGAAAGGTTCGACAAGTGATGAAGATGATGGTAGCCTCAATGAAGATGGAATAGATGCACATAATGATTCTGCTAAAGGGAAGAAAACTTCCCATTGGCAAAGGATGAAATGGACTGATGGTGCTGTGAAGCTATTGATTACTATTGTTTCGTATTTGGGGGAAGACATATTGATGGATAACAGTCGTGGAGGTAGGAGAAAGCTGGCGATTTTGCAAAAGAAAGGCAAGTGGAAATTGGTATCGAAGGTTATGGCCGAGAAACGATGTTTCGTATCTCCCCAACAATGTGAAGATAAGTTTAATGATCTTAATAAAAGATACAAACGCCTTAATGATGTGCTTGGAAGAGGAACATCCTGCAAAATTGTTGAGAATCCAGCACTATTGGATATGATGAAC---CTCTCCGAAAAAGCAAAAGAAGATGTGAGAAAGATATTAAGTTCAAAACATCTTTTTTACGAAGAAATGTGTTCCTATCACCATGGGAATCGCATACACCTTCCAGCTGATCCTACGTTGCAGCGATCAATACAATTGGCACTGAGAGGCAGGGATGAACATGATGGGAAAAGGAACAGTCACGATGACAACGATGAAGATGAT---CTAGAACCAGAAACTGAAGATAAAGATGATGATTTGGAGGAA---AATAGTCATGATCATGGTGATAAAGGAGGGATTGGTGGTGCTAATGGGTTCTCGAAAAGGATCAAGCATAATCATGACATGGATGAGTCAAATTTTTGTAATATTACAATACCTCAGGGGGGAGATAGACGTTGCCTCCAATATGGTATTGGAAATGATGTGAATCTTCCTCCCCAGGAGGAAACTAAAATGACTTTAATGCATAGCCAGTGGATCAGATCTCGCTTGCTTGAGTTGGAAGAGCAGAAATTGCACATTCAAACTGAATCGTTAGAATTGGAAAAACAGAGGTTCAAGTGGCTGAAGTTTAGTAGAAAAAAGGATAAGGAACTTGAAGTGCTGAAAATGGAGAATGAAAGAATGAAGCTTGAGAATGAGCGCATGTCATTGGAGCTGAAACGCAAGGAATATGAAATCGACTATAAT---------------------------------------------------------------------------------------------
>Cka_1
------------ATGTCTGGAGGAAATTTGATTTCTGGT---ACTTATGGGGTATTAGACATACAAGGGTCTTTGCATCCTCATCAGCAACAACACCACCCGCAATTACTTCACCAA---------------------------------------------CAGCACCTCCAAGATGCCTTCCCTCTCTCTGTTGGGCCA---CGTGTTGGACGAGACAATGAACCC---CAGCTAGGGATAGTGGGT------GGTGGTCATAGAAACTGTATACATGGAGACAGGGCCATGAACTGTACTAGCGATGAGGATGAGCCGAGCTTCAATGAGGAT------------------GAAGGTGGAAAGGGACGGAAGAACTCCCCATGGCAGCGAATGAAATGGACAGATGGGATGGTAAGGCATTTGATATCTATTGTTTCTTACATTGGGGAAGATGCTGGCCCTGACTCT---------GGAAGGAAGAAGCTAGCGCTCTTGCAGAAGAAGGGGAAGTGGAAGGCTGTGTCTAAGGTTATGGCTGCTAGAGGGTGCTATGTCTCGCCACAACAGTGCGAGGACAAGTTCAATGACCTGAACAAGCGGTACAAGCGGCTTACTGACGTTCTTGGTAGGGGCACCTCTTGCAAAGTCGTCGAGAACCCTGCCCTTTTGGATTCGATGACTCACCTTTCAGAGAAGATGAAGGAGGATGTTAGGAAGATTTTGAGCTCAAAGCATCTGTTTTACGAGGAGATGTGCTCATACCATAATGGGAACCGATTGCATCTGTTGGATGATCCATCTATTCAGCAATGCTTGCAGTTAGTTTTGAGTGGTAAAGATGGTCGGGAGCAAGGCAAGCTTGTGAGGGATGACGATGGCGAGCATGATCAGGATGAGGACGACTCTGATTACGAAGATGATTATGGAGATGTG---AACATTAATCTCCACAGTGAAGATGGG---ACCATTGGGGCTGCCCACTTTCCAAAGAAAATGCGATTGCACCACAATATGGAACACACAGACATGGGGGTCCCACCAAGTTCTCACGAATGCAGCAAACAGTCATTTGCAGAAAACCATATGATGGAGATGAATGAAACA---------------------------ATGCAGAGGCAGTTGATAAGAAGCCGCTTATTGCAGTTGGAAGAACGAAGCTTGAGCATTCAAGCTCAAGCTCTGGAACTTGAGAGCCAGCGATTCAAATGGCAGAGGTTTAGCAGGAAAAAAGAGAAGGAACTAGACAAATATAGGCTCGAGAATGAAAAGATGAAGCTTGAAAATGAGCGAATGCTGCTAGAGTTGAAGAGAAAGGAATTGGAACTTGAGTATAGCAGATTGGATGGTTCAATGGCTTCAGGTTCCCTAGCAATGGATCGGTTG---------------------------------------------
>Csp_1
ATGGATGGGAGCTTGTCTGGGGGAAATATGATTTCTGGT---CCGTACGGTGTATTAGACATTCACGGTTCTTTGCATGCTCACCAAAACCACCAGCATCCACATACACTCAACCAA------------------------------------------CATCACCATCTCCAAGATGTGTTTCCGATGTCCATCGGGACCCACCACCTCGGTCATGATCACGACCAA---CAGATTGCGATGGTT---------GGAACCCATCGCAAC------------TCTGCCAGCAAGAACTGTACTAGCGATGAGGACGAGCCAAGCTACACTGAGGAT------------------GATGGTGGGAAGGGTAAAAAGAACTCCCCGTGGCAGCGTATGAAATGGACGGACGGGATGGTCCGGCTCCTGATTGCCATTGTCTATTACCTCGGTGAGGACCCTGCCCCAGAGTGT---------GGCCGGAGAAAACTTTCCCTATTGCAGAAGAAGGGAAAGTGGAAGTCGGTGTCGAAAGTCATGGCCGCTAAAGGGTGTTATGTCTCACCACAGCAGTGCGAAGACAAATTTAATGATCTCAACAAGCGGTACAAGAGGCTAACAGATGTGCTTGGTAGGGGCACCTCTTGTAAGGTTGTTGAGAACCCAAGTCTCTTGGATTCAATGAGTCACCTTTCAGAGAAGACAAAGGACGATGTGAGGAAGATTTTGAGCTCGAAGCATTTGTATTACGAGGAGATGTGCTCTTACCATAACGGTAACCATTCACATTTGTTGGATGACCCGTCTTTGCAGCAGTTGTTGCAGGCGGTTTTAAAGGGTAAAGATGGCAGGGAGTCAGGGATGCTTTTGAGGGATGAAAATGGAGGGGATGATCAAGATGAGGATGAAATCGATGAAGGAGATGAAGAAGGAGATGAG---AATATTAGCCTTCACGGGGGAGATGGC---TTGATTGGGTCCGGCCGTGTTCAGAAGAGGGTGAGATTGTTGAACAACAATCCGGAAGAAGCAAACTTTTGGGCAAGGAATTCTCAGGAATGTGGGAAACGGCCTTGTGCTGAAAATAATGATGCAGAGATGAATGAAACC---------------------------ATGCATAGGCGGTGGATAAGAAACAGAATGTTGCAGCTGAAAGAACAAGAGTTGAGCATTCAAGCTGAAGCATTAGAACTGGAGACTCAGCGATTCAAATGGCAAAGGTTTAGCCGGAAGAAAGAAAGGGAACTGGACAAGTTGAGGTTTGAGAATGAAAAGATGAAGCTTGAAAACGAGCGCATGCTATATGAATTGAAGCAAAAGGAATTTGAAATTGAGTGTAATAGATCAGAATCTCCAATAGGTCCTGGATCTTTGGCAGTGGATCGATTGCAACGGAGAGAGCAGAGCGATTTGGACAGAGCGCAGTGCCTTAGG
>Efe_1
ATGGAAGGTCATCTATCAGCAGGTAATCTA------------------------TTAGAGCTTCAGGGCTCTCTTCGTCCCCACCATCAG---------------------------------CAACAAAATCTT------CATCAGAACTCAGTCACCCATCCCCAACTTGAGGATATGTTTCCTGTGCCTATGGGAAGG---------GGGAACGAGTGTGGACAG---CAGCTTCCGATGGTTGACTACAAAACCGGCCATTGGGTTTCCATAGGCAATGATCGGGGCAAAACTTCTACGAGCGAGGAGGAAGAACCCAGCCTTACGGAAGAGGGAGTTGATGTTCATAATGAGAATGGAAAAGCGAAGCCAAATTCTCAGTGGCATCGTGTGAAGTGGACGGATGCGATGGTGAGGCTTTTGATTTTAATTGTCTCTTATATTGGAGAGGATGTTGCTTCTGAGTGCAGTGGT---GGGAAGCCCAAATATGCAATCTTACAGAAGAAAGGTAAGTGGAAATCGGTCTCCAAAGTTATGGCCGAAAGGGGTTTCGACGTTTCTCCTCAGCAGTGCGAAGACAAGTTCAATGATCTGAACAAGCGGTACAAGAGGCTGACTGATGTGCTTGGTAGGGGCACCTCTTGCAAGGTTGTTGAGAACCCCGCTTTGTTGGATTATATGGACCATCTGTCGGAGAAGAAGAAGGAAGATGTGAGGAAGATTTTGAGCTCAAAGCATCTGTTTTATGAAGAGATGTGTTCATATCACAATGGCAACAAATTGTTTCTACCCAGTGATCCTGCTTTGCAAAGAAGTGTGCAATTAGCTCTTAGGAGCGGGGAAGACCGAGATAGGAGGCGGCCTTCACGAGATGAATTTGATGAAGATCACAGAGAAGAGCATGAGATTGACGACAGAGATGATGATGCTGTGACC---ATCAATGGGCTGCATGATGAAAGCCATGGATTTCGAGGACCTGATATGTTCCCAAAAAAGTTGAAATCAGGACCGGATGTGGAAGATGGGAGCTTCTTCAGTTTTCCTGGTCCTCAGGACAGTGGGATG------------------------------------CAGCAGCTTCAAGATGGGTCTAGAACAGCTTGGACGCAGAAGCAGTCGTTGACAAATCGTGCCTTGCAGCTGGAAGAGCAAAAGCTTAGCCTTCACGCTCAAGCTTTGGAGTTGGACAAGCAGCGCTTCAAGTGGCAAAGATTCAGCATGAAGAAAGACAGAGAACTCGACAAACTCAGGATGGAAAATGAGAGAATGAAGCTTGAAAATGAGCATATGGCACTGGAGTTGAAAAGGAAAGAGTTAGCGAATGAGTATCAG---------------------------------------------------------------------------------------------
>Efe_2
ATGGAAGGTCATCTATCAGCAGCTAATCTGTTATCTGCCCCCCCTTGCGGGGTGCTAGACCTTCAGGGTTCTCTTCATCCCCACCATCAG---------------------------------CAACAAATTCCT------CATCATAACTCAGTCACCCATCTCCAACTTGAGGATATGTTTCCCATGCCTGTAGGAAGT---------GGGAATGACTGTGGACTG---CAGCTTCCCATGGTTGACTACAAGGCCGGTCATTGTGTTTCAATGGGCAATGATAGGGGGAAAACTTCTACGAGCGAGGAGGAAGAACCCAGCCTCACCGAAGAGGGAGTTGATGTTCACAATGAGAGTGGAAATGTGAAGCCAAATTCTCAGTGGCATCGTGTGAAGTGGACGGATGCAATGGTGAAGCTTTTGATTTTAATTGTCTCCTATATTGGAGAGGATGCTGCTTCTGATTGCAGTGGT---GGGAAGCGCAAATATGCGATCTTACAGAAGAAAGGCAAGTGGAAATCGATCTCCAAAGTCATGGCTGAAAGGGGTTTTGACGTTTCTCCTCAGCAGTGCGAAGATAAGTTCAATGATCTGAACAAGCGATATAAGAGGCTGACCGATGTGCTTGGTAGGGGCACCTCTTGCAAGGTTGTTGAGAACCCCACTTTGTTGGATTATATGGACCATCTGTCCGATAAGAAGAAGGAAGATGTTAGGAAGATTTTGAGCTCAAAACATCTATTTTATGAAGAGATGTGTTCGTATCATAATGGGAACAGATTGTTTCTACCCTGTGATTCTGCTTTGCAAAGAAGTGTGCAATTAGCTCTTAGGAGTGGGGAAGACCGAGATAGGAGACGGCTTTCACGAGATGATGTTGAT---GATAAAAGAGAAGAACATGAGATTGACGACAGGGATGATGATGATACTGAGACCATCAATGGATTGCATGATGAAAGCGATGGGTTTCGAGGAGTTGATATGTTCCCTAAAAGGGTGAAATCCGGACCAGATATGGAAGATGCGAGCTTCTTCAGCTTTCCTGGTCCTCAGGACAGTGGGATG------------------------------------------------------------------------CAGAAGCAGTCGGTGAGAAATCGTGTCTTGCACCTGGAAAAGCAAAAGCTTAGCCTTCAGGCTGAAGCTTTGGAGTTGGAAAAGCAGCGTTTCAAGTGGCAACGATTCAGCATGAAGAAGGATAGGGAACTCGACAAACTCAGGAAGGAAAATGAGAGGATGAAGCTTGAAAATGAGCATATGGCACAGGAGTTGAAAAGGAGAGAAATAGCGAATGAATATCAAAGGAAGAAGGTGTCGTATGGATCAATATCGCCTTCTATGGAGCGTACCACAGCACGATCTTCTTCACGGCTCTCCTTCTCTTCTACTTTACCC
>Efe_3
ATGGAAGGTCATCTATCAGCAGGTAATTTGTTATCTGGTTCCCCTTGCGGAGTATTAGACCTTCAGGGTTCTCTTCGTCTCCACCATCAG---------------------------------CAACAAAATCCT------CATCAGAACTCAGTCACTCATCCCCGACTTGATGATATGTTTCCCCTGCCTGTGGGAAGT---------GGGAATGAGTGTGGACAG---CAGCTTCCCATGGTTGACTACAAAAGC---CATTGGGTTTCAATAGGCAATGATCGGGGTAAGACTTCTACGAGCGAGGAGGAAGAACCCAGCCTCACGGAAGAGGGAGTTGATGTTCATAATGAGTGTGGAAAAGTGAAGCCAACTTCTCAGTGGCATCGTGTGAAGTGGACGGATGCGATGGTGAAGCTTTTGATTTTAATTGTCTCCTATATTGGAGAGGACGCTGCTTCTGAGTGCAGTGGT---GGGAAGCGCAAATATGCAATCTTACAGAAGAAAGGCAAATGGAAATCGGTCTCCAAAGTGATGGCTGAAAGGGGTTTTGACGTTTCTCCTCAGCAGTGCGAGGACAAGTTCAATGATCTGAACAAGCGGTACAAGAGGCTGACGGATGTGCTTGGCAGGGGCACTTCTTGCAAGGTTGTTGAGAACCCCGCTTTGTTGGATTATATAGACCATCTGTCGGAGAAGAAGAAGGAAGATGTTAGAAAAATTCTGAGCTCAAAGCATCTCTTTTATGAAGAGATGTGTTCATATCACAATGGCAACAGATTGTTTCTACCCAGTGATCCTGATTTGCAAAGAAGTGTGCAATCAGCTCTTAGGAGTGGGGAAGACCGTGATAGGAGGCGGCCTTCACGAGATGATGTTGATGAAGATCAAAAAGAAGAGCATGAGATTGACGACAGGGATGATGATGCTGAGGCC---ATCAATGGATTGCATGATGAAAGCGATGGGTTTCGAGGAGCGCATATGTTCCTGAAAAATATGAAATCAGGGCCAGATGTGGTAGATGCGAGCTTCTTCAGTTTTTCTGGTTCTCAAGACAGTGGGATG------------------------------------CAGCAGCTTCAAGATAGGTCCAGAACAGCTTGGACGCAGAAGCAGTCAGTAACAAATCGTGCCTTACAGCTGGAAGAGCAAAAGCTTAGCCTTCAGGCTCAAGCTTTGGAGTTGGAAAAGCAACGCTTCAAGTGGCAAAGATTCAGCATGAAAATGGACAGGGAACTCAACAAACTCAGGATGGAAAATGAGAGGATGAAGCTTGAAAATGAGCATATGGCACTGGAGTTGAAAAGGAGAGAGTTAGCGAATGAATATCAG---------------------------------------------------------------------------------------------
>Efe_4
ATGGAAGGAAACTTATCAGGGGGGAACATGATTTCTGGTCCTTCCTATGGTATCTTAGATTTACAAGGATCTTTGCATGCCCACCAGCATCATCAACACTCTCATGCACTACAACAGAACCATCAACAG------------CATCAGCGTCCTCTGAGTCATCACCACCTTCAAGATGCGTACCCTCTGTCGGTTCCTCCG------------CTAGACTGCGATCCT---CCGTTGGCAGCCCTTGACTTCAAGGGTAGTCATAGAAACACCATT------AATTGTGCCAAAGTGTGTGTCAGTGATGAAGATGAACCCAGCTTTAATGAGGATGGCACCGATGGTCACCCTGAGGATGGCAAGGGTAAGAAGAATTCGCCTTGGCACAGAATGAAATGGACGGATGGCATGGTGAAGCTTCTGATTTCCATAGTGTCATATATTGGAGAAGATGCTTCTTCGGAATGCAGTGGA---GGAAGAAAGAAGCTTGTGATTTTGCAAAAGAAGGGGAAGTGGAAAACCGTGTCTAAAGTCATGGCCACGAGAAGATGCTACGTTTCCCCGCAACAATGTGAAGATAAGTTTAACGATCTTAATAAGAGGTACAAGAGGCTAACGGATGTGCTGGGAAGGGGGACCTCATGTAAAGTTGTTGAGAACCCTGCGCTTTTAGAGACCATGGACCATCTTTCCGAGAAGTCCAAGGAAGATGTGAGAAAGATTCTGAGCTCTAAGCATCTGTTTTATGAAGAAATGTGCTCCTATCACAATGGCAACCGCCTACATTTGCTAGATGACCCATCACTTTTACAGTGCTTGCAGTCGGTTCTGAGAGGGAGAGACGGCCGGGAGGTGGGCAAGTCGGCAAGAGATGAAAATGATTGTGAGGAC---GATGAAGATGAAACTGAGGAAGGTAACGACGATCCAGAGGAT---AAT---GAATTTCATGGTGAGGATGGG---------------GGCTTAGTACACAAGAGGCATAAGATTCGG---AACATAGAAGACACGAGCTTGTGGACAATTCCTAATGCACATGACTTCTCCAACCGAATTGGTTCAGAAAATCCTGCTGTAGAAGCAAACGAG---ACGCAGGAA------CAGGCATCGTGGATGCAGAAGGAATGGATAAAAAACCGAATGTTGCAGCTGGAAGAACAGAAGATAAACATCCAAGCTCAAGCTCTAGAGCTGGAAGCTCAACGGTTCAAGTGGCAGAGGTTTAGCAGGAAGAAAGACAGGGAGTTGGATAAGCTGAAGCTTGAAAATGAAAGGATGAAGCTTGAAAACGAGCGCTTCATGTTACAACTGAGAAGGAAGGAACTAGAACTCGGGTTAGGTAGGTCCGATGCTTCTATGCCTGATCCCAGTCATGCCTTGGGCCGGTTGCCGCAGTCCTTTCTTGGTGAGGTGGAATCTAGCAACTGTATTCCT
>Efe_5
ATGGAAGGAAACTTATCAGGGGGGAACATGATTTCTGGTCCTTCCTATGGTGTCTTAGAGATACAAGGATCCTTGCATGCCCACCAGCATCATCAACACTCGCATGCACTACATCCGAACCATCAACAG------------CGTCCGCGTCCTCCGAGTCATCACCACCTTCAAGCTATATACACTCTGGCGGTTCCTCCG------------CTAGACTGCGAGCCG---CCGTTGGCAGCCCCTGACTTCAGGGGCAGCCATAGAAACACCATC------AATGGTGCCAAAGTGTGTGTCAGCGATGAAGATGAACCCAGCTTTAATGAGGATGGCACTGATGGTCACCCTGAGGATGGCAAGGGCAAGAAGAATTCGCCTTGGCACAGAATGAAATGGACGGATGGTATGGTGAAGCTTCTGATTTCCATAGTCTCATATATTGGAGAAGATGCTGCTTCGGAATGCAGTGGA---GGAAGGAAAAGGCTTGTGATTTTGCAAAAGAAGGGGAAGTGGAAAACCGTGTCTAAAGTCATGGCGGCGAGAGGATACCACGTTTCCCCGCAACAATGTGAAGATAAATTTAACGATCTTAATAAGAGGTACAAGAGGCTTACGGATGTGCTGGGAAGGGGGACCTCATGTAAAGTTGTTGAGAACCCTGCGCTTTTAGATACCATGGACCATCTTTCCGAGAAGTCCAAGGAAGACGTGAGAAAAATTCTGAGCTCTAAGCATCTATTTTACGAGGAAATGTGCTCCCATCACAATGGCAACCGTCGACATTTGCTAGATGACCCATCGCTTTTACAGTGCTTGCAGTCGGTTCTGAGAGGGAGAGACGGCCGGGAGGTGGGCAAGTCGGCAAGAGATGAAAATGATTGTGAGGAT---GATGGAGATGAAACTGAGGAAGGTAACGACGATCCAGAGGAT---AAT---GAATTTCATGGCGAGGATGGG---------------GGCTTAGTACACAAGAGGCCTAAGATTCGGAACAACATAGAAGACACGAGCTTGTGGACCATTCCTAATGCACATGACATCTCCAAGCGGATTGGTTCAGAAAATCTTGCAGCAGAAGCAAACGAGATGACGCGGGAA------CAGGCATCGTGGATGCAGAAGGAATGGATAAAAAACCGAATATTGCAGCTGGAAGAACAGAAGATAAGCATCCAAGCTCAAGCTTTAGAGCTGGAAGCTCAACGCTTCAAGTGGCAGAGGTTTAGCAGGAAGAAAGACAGGGAGTTGGATAAGCTGAAGCTTGAAAATGAAAGAATGAAACTTCAAAACGAGCGCTTCCTTTTGCAATTGAGAAGGAAGGAATTAGAACTCGGATTAGTTGAAGACTTCTGCAGCGTTGAGAACAACAGTCATGCCGATTCCAACAAAACTATC---------------------------------------
>Egu_1
ATGGAGGGTAATTTACCAACCAGTAACATGATCCCT---------TATGGTGTACTGGACTTGCAAGGTTCCATGCACATGCATCATCAA---CACCACCCACAAGCATCCTTTCATCATCACCAGCAACAGCCAAGCGGCCATCAGGGCTCAATGATTCACCCGCCAATGCATGAAGTTTTCCAGCTAACC------------------ATGCAGGATTGCAATCATCCAGCAGTTCCCGTGACAGACTACAATAAGGGA---------------------GAGCATGGTAAAACCTCCATGAGTGACGACGATGATCTCAACTTCATGGAGGATGGAGCCGACGGCCAGAATGAAGCTGGCAATGGGAAAAAGGGCTTCCCGTGGCAGCGGATGAAGTGGACTCGTGCAATGGTTAGGCTTTTGATAACTGCAGTTTCCTACGTGGGAGAAGATGCCATGTCTGAATATAACAGTGGTGGGAGGAGGAAGTATGCCATATTGCAGAAAAAGGGGAAGTGGAAGGCAATATCGAAAGTGATGGCGGAGAGGGGCTGTTATGTTTCACCTCAGCAGTGCGAAGACAAGTTCAATGATCTCAACAAGAGATATAAAAGGCTTACAGATATTCTTGGCAGGGGCACATCTTGCAGGGTGGTGGAGAATCCAGCTCTTTTGGATCAAATGGAC---ATCTCTGACAAGCTGAAGGAAGACGCGAGGAAGATTTTGAGTTCAAAGCATCTATTCTATGAGGAGATGTGCTCATATCATAATGGGAATCGGTTGAATTTACCTCATGATCCAGCACTTCAACGGTCATTGCAACTGGTTCTCAGAAGTAGAGAGGAGCATGATACAAGGAGGGCTGTGCATGAGGATGTTGATGAAGATGAT---CAAAGCGCAGACACTGACAATGAAGAAGATGATGCTGAAGAG---CATACTGTATTGCATGGCGATGTTGGGGGA------------TCGTGCTTTCCGAAAAGGATGAAGCATATGGTAGACCATGAAGAAGTTGGTTTTGGAAACCCTTCAGGGTCACAGGATTGTACGAGGCGGCCTTATCCCCAAAGCATGTCTGTGGATATGAACCAAGTGCTTCCTGAAGGATCTACTGTTGCTTGGGGGGATAAGAACTTGATTAGTTCTCATTCACTTCAGATGGAGGAGCAGAGACTGAAAATACAACTTCAGATGCTGGAGCTTGAAAGGCAACGGTTCAAGTGGCAGCGATTTAGTAAGAAGAAAGACAGAGAACTGAACAAGATGAGGATGGAGAATGAAAGGATGAAGCTTGAGAATGAAAGGTTGGCACTGGAGTTGAAGCGCAAGGAGTTCGAGATTGATCTTAATTCAAAGAGAAATCAC------------------------------------------------------------------------------
>Egu_2
---------------------------ATGCTGGCA------------------TTTGATTTCCATGGCTCTGTGCATATGCATCACCAA---CAGCACCCACAAGCGTCCTTTGGTCACCACCAGCAACAGCCAAGCAGCCATCAGAGCTTGATGGTTCACCCACCAATGCATGAAGTTTTCCCCTTGACTGCCAACCAC---------ATGAAGGAT---------------------------------------------------------------------GTTAAAACCTCCATGAGTGATGATGGTGATCAGAGCTTGGCTGAGGACAGAGTCAATGATCAGGATGATGGTGGCAAAGGGAAGAAGGGCACTCCATGGCAGCGGATGAAGTGGACCGGTCGAATGGTTAGGCTATTGATAACTGCAGTTTCCTATGTAGGAGACGATGCCATCTCAGAATATAACAATGATGGGAGGAGAAAAAGTGCAGTATTGCAGAAGAAGAGGAAGTGGAAGTGTATATCAAAAGTGATGACAGAGAGGGGCTGTTATGTTTCTCCTCAGCAGTGTGAAGACAAGTTCAATGATCTCAACAAGAGATATAAAAGGCTGGTAGATATTCTTGGAAGGGGCACAGCTTGCAAGGTGGTGGAGAATCCAGCTCTATTGGACCAAATGAAGCACATATCTGATAAGCTGAAGGATGATGTGAAGAAGATTTTGAGTTCAAAGCATCTATTCTACGAGGAGATGTGCTCGTATCATAATGCAAATCGGTTAAATTTACCTCACGATCCAGCGCTTCAACGGTCTTTGCAGCTGGCTCTGAGAAGTAGAGATGAGCATGGTACAAGGAGGGCTGTCCATGGAAATAATGATGAAGATGGT---CAAGGT------ACCGACGATGAGAAGGATCATGCTCCAGAG---CATACTACATTGCATAGCGATGTTGGGGGA------------TCATGCTTTCCGAAAAGGATGAAGCATTTGGTGGACCATGAAGAAGTGAGTTTTGGAAGCCCTTCAGGGTTACAGGACTGTATAAGAAGGCCTCATCCCCAAGACACGTCTGTAGATATGAAGCAAGTATTCCCAGAAGGATCTACTGTTACTTGGGTGCAGAAGCACTCTAAGAATTTTCCTTCACTTCAGCTGGAAGAGCGAACCCATAATATTAAACTCCAGATGTTGGAGCTTGAAAGGCAAAGCTTCAAGTGGCAACAACTTAGTAAGAAGAAAGACAGAGAACTGAACAAGATGAGAATGGAGAATGAAAGGATGAAGCTTGAGAATGAAAGGCTGGCATTGGAGTTGAAGCGCAGGGAGTTTGAGGTTGATCTTAATTTGAAGAGCAGTCAG------------------------------------------------------------------------------
>Lch_1
ATGGAAGGGAATCTATCTGCTGGGAATATGATTCCT---TCCCCTTACGGAGTATTAGACTTGCATGGATCCATGCGATTACATCACCAG---CAACACCCTCAT---------------------------------------------GTGATGGCTCATCCCACAACCCGTGACATTTTCCTTCAATCAGTTGGAAAT---------ATGAACAAACACGATCCG---CTGCCCTTGATTGTTGATTGCAACAATAAA---------------------GGCGAGAGGAAGACTTGCACGAGTGATGATGACGAGCCGAGCTTCACCGAAGATGGTGTCGACGGCCACAATGAAGTGGGCAAGGGGAAGAAGGCTTTCTCTTGGCAGCGGATGAAATGGACGGATGGGATGGTCCGGCTTCTGATAACAATTGTTTCATACTTGGGTGAAGATGCTGTACCTGAATTCAGCAGCGGCGGAAGAAGGAAATCCGCCATCTTACAGAAGAAGGGGAAGTGGAAGTCCGTTTCAAAGGTGATGGCAGAAAGAGGGTGCTATGTCTCACCTCAGCAGTGTGAAGACAAGTTCAACGATCTCAACAAAAGGTACAAGAGGCTTACGGACCTACTTGGTAGGGGAACGTCTTGCAAGATCGTTGAAAACCCAGCCCTTTTGGACTTGATGTCCCACCTTTCAGAGAAGGCGAAGGAAGACGTTAGGAAGATTTTGAGTTCGAAGCATCTTTTCTATGAGGAGATGTGCTCATACAACAACGGGAACCGGATTCATCTGCCCACAGATCCAGCTTTGCAGCGGTCCTTGCAGTTGGCTCTTCAAAGCAAAGATGAGAATGAAGCAACGGGGCCCGGGCAAGATGATGTAGGTGAAGACGAA---CAAGAAGCAGAAACTGATGATATGGATGATGAAGCTGAGGAT---AATAGCACATTCCATGGAGATGATGCAGGGATGCTTGGGATGGTAGGATTCACAAAGAGAGTGAAAGTGGGGGAGGAGCTTGAAGATGCTGGCCATGTGGATCCATTGTTTTCTCATGATTGTAACAAAACAGGTCATCCACGAACCATTTCAGTTGATCCGGGCCATGTGTTTCCTGAAGGCAGCAAACATGGTTGGTCACAGAGGCAGTGGATGAGGACTCGTTCGCTTCAGCTGGAAGAGCAGAAGTTGCAGATTGAGGTAGAGATGCTGAAGTTGGAAAAGCAGAGACTCGAGTGGCGGAGATTCAGTAGAAAGAAAGACAAGGAGCTGGATAAGCTAAGGATGGAGAATGAGCGTATGAAGCTTGAAAATGAGGGCATGGCATTAGAATTGAAGCGTGTGGAATTGGATTCTGAACATAAC---------------------------------------------------------------------------------------------
>Lch_2
ATGGTTGGC---------------------------------------------------------------------------------------------------------------------------------------------------------------------------------------------------------------------------------------------------------------------------------GATCGGGCCAAGAACTGTACGAGTGATGAGGATGAGCCGAGTTTTACAGAGGATGAT---------------GGTGGCGGGAAGGGGAAGAAGAACTCCCCGTGGCAGCGGATGAAATGGACGGATGGGATGGTGCGGATTCTGATCACTGTGGTTTCCTATATAGGTGAAGATGCGGCCCCCGATTGC---------GGGAAGAGGAAGCTCGTTTTGTTGCAGAAGAAGGGGAAGTGGAAGGCTGTGTCACGGGTCATGGCTGCAAAGGGGTGTTATGTTTCGCCGCAGCAATGTGAAGACAAGTTCAATGATCTGAACAAACGGTACAAGCGCCTAACGGATGTTCTTGGTCGGGGCACCTCTTGCAAGGTTGTTGAGAATCCTGCCCTTTTGGACTCGATGCCCCACCTATCGGAGAAGGCAAAGGATGACGTTAGGAAGATCTTGAGCTCAAAGCATCTGTTTTATGAAGAGATGTGCTCATACCATAATGGAAATCGATTGCATTTGTTGGATGACCCTTCTTTGCAGCAGTGTTTGCAGTCTGTTTTGGAAGGTAGAGATGTTCGGGAGCCGGGCAGGATTCCGAGGGACGAGAATGGAGGAAATGATCAAGATGAGTATGAACTTGACGATGAAGATGACGAAGGAGATGAG---AATATCAATATTCATAGTGAAGATGGA---TTGGTTGGGGCAGGCCGTGTTCAGAAGCGAGTGAGGTTGCATCCCAATCTTGAAGAGGCGAACTTTTGGGCTGCCGCAAACTCTCATGAATGTAGCAAACGGCTGTGTTCTGAGAATCATGCGGTTGATATGAATGAAAGC---------------------------ATGCAGAGGCAGTGGATAAGAAGCCGCACCTTGCAGCTTGAAGAACAAAAACTGAGCATTCAAGCGCAAGCATTAGAACTTGAGAGCCAGAGGTTCAAATGGCAGAGGTTCAGTCGAAAGAAAGAGAGGGAGTTAGACAAATTGAGGCTCGAGAATGAACATCTGATTTTC------------------------------------------------------------------------------------------------------------------------------------------------------
>Nco_1
ATGGAAGGGAACTTGTCAGGAGGAAACATGATTGCTGGTCCTTCCTATGGTGTCTTAGAGCTACAAGGATCTTTGCATCCCCACCAGCATCATCAACACTCACATGCACTAAATCAGAACCATCAACAG------------CATCAGCGCCCTCCGAGTCATCACCTCCTTCAAGATGTGTACCCTATGTCGGTTACTCCA------------CTCGACTGCGAGCCG---TCGTTGGCAGCGCCTGACTTCAGGGGTAGCCACAGAAGCACCCAT------AGTGGTGCCAAATTGTGTGCCAGTGATGAAGATGAACCCAGCTTTAATGAGGATGGCATCGATGGTCACCCGGAGGATGGCAAGGGTAAGAAGAATTCACCTTGGCACAGAATGAAATGGACGGATGGCATGGTGAAGCTTCTGATTTCTATCGTGTCATACATTGGAGAAGATGCTGCTTCGGAATGCAGTGGA---GGAAGGAAGAAGCTTGTGATTTTGCAAAAGAAGGGGAAGTGGAAAACTGTCTCTAAAGTCATGGCGGCAAGAGGATGCTACGTTTCCCCGCAACAATGTGAAGATAAATTTAACGATCTTAATAAGAGGTACAAGAGGCTTACGGATGTGCTAGGAAGGGGGACCTCATGTAAAGTTGTTGAGAACCCTGTGCTTTTAGATTCCATGGACCATCTTTCCGAGAAGTCCAAGGAAGATGTGAGAAAGATTCTGAGCTCTAAGCATCTGTTTTATGAAGAGATGTGCTCTTATCACAATGGCAACCGCCTGCATTTGCTAGATGACCCATCACTTTTACAGTGCTTGCAATCGGTTCTCAGAGGGAGAGACGGCCGGGCGTCGAGCAGGTCGGCAAGAGATGACAACGATTGTGAGGAT---GATGAAGATGAAATTGAGGAAGGTAACGACGATCCAGAGGAT---AAT---GAATTTCATGGAGAGGATGGG---------------GGCTTAATACACAAGAGGCCTAAGATTCGGAGCAACATAGAAGACACGAGCTTGTGGACAATTCCTAATGCACATGACTTCTCCAAGCGAATTGGTTCAGAAAATCTTGTAGTAGAAGCAAACGAGATGACACAGGAA------CAGGCATCATGGATGCAGAGGGAATGGATAAAAAACCGAATGTTGCAGCTGGAAGAACAAAAGATAAACATCCAAGCTCAAGCTCTAGAGCTTGAAGCTCAGCGCTTCAAGTGGCAGAGATTTAGCAGGAAGAAGGACAGGGAATTGGATAAGCTGAAGCTTGAAAATGAAAGGATGAAACTTGAAAACGAGCGCTTCGTGTTGCAATTGAGAAGGAAAGAATTAGAGCTCGGCTTAGGAAGGTCTGATGCTTCAATGCCTGAGTCCAGTCATGCCTTGGTGCGTTTGCAGCGGGGAGATCAGGATGAGATGGAAAGAACTCACTGCATC---
>Osa_1
ATGGAAGGCAGCAACCCACCTGGTAATATGACACAGGGACCTTCCTATGGGAGTTTAGATTTGCATATCTCCAAGCAAATGCATCCTCCA---------------------------------------------AACTCAGGAAATCAGGGCTTCAACCAGCCTCAGATACCAGGGAATTTTACCATTCCTATGGATAGG---------GTTACAGAGCCTGATAACGGGAAGATTGCCCATCATCACCATCACCACAGA---------------------CACCACTCAAAGAACCATGGGAGTGATGAAGAGGAGCACGATATGAATGAGGATGCTGCTGAT---------------GGCAAAGACAAGAAGGGCTCTCCATGGCATCGGATGAAGTGGACAGATTCAATGGTGAAGCTTTTGATTACTGCAGTATCCTACACAGGGGAGGATCCTGGAGCTGATTTAGGCGGT---GGGAGGAGGAACTATTCAATGATGCAAAAGAAGGGAAAATGGAAAGCAATATCAAAGGTCATGGGCGAGAGAGGTTGCCATGTGTCGCCACAGCAGTGTGAGGATAAGTTCAATGACCTTAATAAGAGATACAAAAGACTAACAGATATCCTTGGAAGGGGTACTGCTTGTAATGTTGTGGAGAATCACTCACTTCTTGATCACATGGAT---ATTTCTGAGAAGATGAAAGAGGATGCAAGGAAGATACTGAACTCCAAACACTTGTTCTATGAAGAGATGTGTTCCTACCATAATAATAACCGTATAAGTCTGCCTGAAGATCCCGCACTTCAGCAGTCACTACAGCTTGCTCTTAGATGTAAAGAGGATAATGATTTCATGAGGCATGCAAGTGGAGATGCTGAACTAGATGATGATCAGAGTGAAGATTCAGATTAT---GAGGAGAATGAGGAAGAA---CATCGAGCAGTTGATACCAATATAAGGGGC------------CCCTCAATGCATAAAAGGATGTGGCATGTTGTAGATCATGGTGATGTAGGTTTTGTCACCTCATGCTCGAATGATGGT---AGTGGGAGGTCTGATCCCTATGACGTG---TTGGATATCAACAAACCCTTTCCAGATGGATGTGATTTGGCTTTGGTGCAAAAAGAC---TTGGCTCTGAAAGCAGCAGAGATTCAAAAACATCGTTTGCAGATTGAAACCAAGGCTGTGCAACTCGCAAAGCAACGTCTCAAGTGGGAGATGTTCAGGAAGAACAAGGACTTGGAATTGGAAAAGTTGGCGTTGGAGAATGAACAAATGATGCTTCAGAATAAGCGGTTTGAGCTTGACCTAAGACACAAGGAGCTAGAACTTGAGATTAAGATAAAGGGCAATGCT------------------------------------------------------------------------------
>Osa_2
ATGGAAGGCAACCTACCCTCTGGAAGCTTGATGCGTTCT---------------------------AACTCTGGGCAAATGCATGCTCCA---------------------------------------------AATCCTGGAAAGCAGGGCTTTGACCATACTCAGATGCCTGGCAATTTATCGATGCATGTAAACCAG---------TCTACAGATTCTGATCACGGAAAGGTTCACCACCACCACCATCACCATCGT---------------------CAACACGCCAAGAACGGCATGAGTGATGATGAGGAACATGGTGTCAACGAGGATGCCACTGATAGC------CAGAGCGGCAAGGGAAAGAAGGGCGCTGCATGGCAGCGGATGAAGTGGACTGATTCAATGGTCAAGCTTTTAATTACTGCAGTATCTTACACTGGGGAGGATCCAGGAGCTGATTCAGGAGCT---GGGAAGAGAAACTCTGCAATAATGCAGAAAAAGGGCAAGTGGAAGGCAATATCAAAGGTCATGGGTGAGCGAGGCTGCAGTGTATCACCGCAGCAATGTGAAGATAAATTCAATGATCTCAATAAGAGATACAAAAGACTTACAGATATCCTTGGCCGGGGTACAGCTTGCAAGATTGTGGAGAATCATGCTCTGCTGGATTGCATGAGTAATCTGTCTGACAAGATGAAAGATGATGCGAGGAAGATACTGAGTTCAAAGCACTTGTTCTACGAGGAGATGTGCTCCTACCATAATAACAATCGAGTGAGTTTGCCTGAAGATCCTGCCCTTCAGCGTTCACTGCAGCTTGCCCTTAGATGTAAAGATGAGCATGATCTGAGGAGGGGAACAAGCGGAGATGCCGATGAAGATGAT---CAAAGTGTAGACTCTGATTCCGAGGAGGAGAATGATGAGGAA---AATTACACATTACAAGGTGATAAGAGTGCC------------CTGCCCATGCATAAAAGATTGAGGCTTATGACAGATCAGGAGGATGTGGGTTTTGGCAACTCTTCCAGCTCACATGGATGTAGCAGGAGGTCTGATTCCCATGGCATATCACTGGATATCAACAAAGCATTTCCTGATGGAACCAACTTGGCTTTGGCGCAAAAGGAT---TTGGCTACACAATCTGCAGATCTTGAGGAACAAAGGTTGCAGATTGAAGTCCAGGCAGTCTATCTTGCAAAACAACGGCTCAAATGGGAGCGCTTCAGTAAAAATAAGGATAGAGAACTGGAACAGATGAGGTTAGAGAATGAAAAAATGAGGCTTGAGAATAAGCGCTTGGAGCTGGAGGTAAGGCACAAAGAGTTAGAGCTTGAACTCAAGCAAAAAGGCAGTGGC------------------------------------------------------------------------------
>Out_1
ATGGAAGGCAATGTGATGACAGGGACTATGTTGCCTGGTATGTCCTCTGGGATGATGGAGATGGAGGTGTCTCTTCAGCATAACCAACACCCCCAGCATCCCCAA---------------CATCAACATCATCCGCTT------------------GGTCACCACCATATGCAGGCATTGGTTCCTCTGTCAGCTGGGAATCATAGCGGTGGACATGATGGCGAACAA---TCACTGGCTCTGGTGGAAGTTAAGGGCACACCGAAGAGTTCTATGGTGTGTAGCAAGGGTAAACTCGTCACAAGTGATGAGGATGAACCCAGCTTTACAGAAGATGGCACTGATAGCCATCTCAGTGCGGGGAAGAGCAAGAAGAATTCCCCTTGGCAGCGCATGAAATGGACAGATTCGATGGTTAGGCTTTTGATCACGGTAGTTTTGTATGTGGGCGAGGATGGTGGATCAGAGTGCAATGAAGGAAACAAAAAGAAGTCTGGTATTTTGCAGAAGAAGGGGAAGTGGAAATCTGTTTCCAGGGTCATGATGGATAAGGGATGTTATGTGTCCCCTCAGCAATGTGAAGATAAGTTCAATGATCTAAACAAGAGGTACAAGAGACTGAATGATATCCTTGGAAGGGGCATCGCATGCAGAGTAGTTGAAAATCCTGCCCTCTTGGATGGCATGGATCATCTCTCCGGAAAGGTCAAGGATGATGTGAGAAAACTTTTGAGTTCCAAACACCTTTTTTTCAAGGAGATGTGTTCCTACCACAATGGCAGTGGGATGCATTTTCCACCTGATCTTGATTTTCAGCAGTGTTTGCAGTCTACAATGAAAAGCAGAGATGGGCACGAGGCATGTAGGCAGGCAAAGGAGGAGAATGGAGGAGAGGAAGAAGAGGATGAAGAAAACGATGAGGATGATGATGAAGATGAAGAT---GACGATGATGGCAATGGAGAAGATGCAGAAGCTGAAGGGATGGCGAACTTTTTAAAGAGAAGGAAGATGAGCAGAAATGCTGAAGAAATGAATTTTTGGATGCCACACACTTCTCACGACTGTGGGAAGCCAAGTGCTTCTTACAATCTCAATGCAGAGATAATGGGTGTGTTGCAGGATAATACCAAAACAGCATGGGAGCAAAGACAGTGGATGAGAAATCGTACTATGCAGCTGGAGGAGCAAAAAGTCAATTATCAAGCTCAGGCATTTGAGCTTGAGAAACAGCGTTTTGAGTGGCAGAAAGTCAGTAGCAAGAAGGGCAGGGAATTGGAGAGGCTGAAGCTGGAGAATGAAAGGATGAAACTTGAGAACGAACGCATGGCATTACAGTTGAAGCAGAAAGAACTAGAGATTGAATTCAAGAGATCTGAGGCTTCAATGAGTTCACTTGCTCTAATCATGGATAAATTGCAGGGAAGAGAGCAGAATGAACTAGGCCGGGGCCAACAAGTTCAG
>Out_2
ATGGACGACAGTGTAATAGGTGGTACTATGCTAGCCAGTTCTTCGGCAGGGATGATGGAGCTGGAAGGGCATTTACAACACCACCAACAT------CATCATCAG------------------CAGCAGCAGCAGATTGCTCATCAGCAGCTTGTGCATCATCACCATCTGCAGGCAATGGGTCCTCTTCCGGTTAGTCATCATAGCACTGGCCTTGAGAACGAACAA---TCATTAGCCCTGGTGGATCCCAAGGGCACTCCGAAGAATTCAATGATTTGTAGCAAGGGCAAACCCACTACAAGTGACGAGGATGAGCCCAGCTTCACAGAAGATGGCACCGACAGCCATCTCAGTGGAGGGAAGAGCAAGAAAAATTCCCCATGGCAGCGCATGAAATGGACTGATTCTATGGTTAGGCTTCTGATTACAGCAGTTTTGTATGTGGGTGAAGATGGTACACCAGAATGCACTGATGGAAACAAGAGGAAGTCTGGTATTTTGCAGAAAAAGGGTAAATGGAAATCTGTTTCCAAAGTCATGATGGACAAGAGCTGCTTTGTTTCTCCTCAGCAATGTGAAGACAAGTTTAATGATCTCAATAAGCGGTACAAGAGGCTAAATGATATCCTTGGAAGGGGCACAACGTGCAGGGTTGTTGAGAATCCTTCCCTTTTAGACACTATGCCTCACCTTTCAGCAAAGACCAAGGATGATGTGAGGAAACTTCTGAGTTCAAAGCATCTTTTCTACAAGGAAATGTGTTCCTACCACAATGGCAACCGGATGCATGCTCCGCCAGATCTGGATTTGCAGCCGTGTGTGCAATCTTCAATGAAAAGCAGAGATGGGCATGAATCATGTGGCCTAATGAAGGAGGACAATGGAGCTGATGAAGATGACGATGATGAAAATGAAGAAGAGGATGATGAAGATGATGCAGACAATGATGATGAGAATGAGGGAGATGCAGAAGTTGAGGGAATAGGGGACTTTGGAAAGAGAAGGAAGATGAACAAAAGTTCTGAGGAGGTCAATTTTTGGATGCGGCCCATATCTCATGAATGCAACAAGCCCACTGCATCAGACAATCTTAATGCAGAGATGATGGGTGTTTTGCAAGATACCAATAAAACACCATGGGAGCAAAGAGAGTGGATGAGAAATCGTACCATGCAGCTACAGGAGCAGAAAGTAAACTTACAAGCTCAGGCTTTTGAGCTGGAGAAACAACGATTCAAGTGGCAGAAAATCAATAGCAAGAAGGACAGGGAATTGGAGAGGTTGAAGCTAGAGAATGAAAGAATGAAACTTGAGAATGAGCGTATGGCCTTGCAATTGAAGCAGAAGGAACTTGAGATTGAATTCAAAAGGTCAGAGGCATCAATGACCTCAGTTGCTCTTGTATTGGATAGGTTACAGGGAAGAGACCAGAATGAACTTGGTAGAGGACAATGTCTTCAA
>Pab_1
---------------------------ATGTTAACTGGTATATCC---------TTGGATATGCCTGTGTCTCTTTCGCATCATCCGCAT------CAACATCAA---------------CATCAACATCATTCACTTGCT---------------------CACCACATGCCAGCAGTGGCTCCTCTCTCGGCTGGGAATCATAGTGCTGGCCATAATGCGGAGCAA---TCACTAGCTCTGGTGGAATCCAAGGTCATACCGAAGAATTCTATGGCATGTAGCAAGGGGAAACTCACCACGAGTGATGAGGACGAACCCAGCTTCACAGAAGATGGAACTGATAGCCATCTCAGTGGGGGAAAGTACAAGAAGAATTCTCCCTGGCAGCGCATGAAGTGGACAGATATGATGGTGAAGCTTCTGATACAAGTGGTTTTGTATGTGGGCGAGGATGGTGGATCAGAGTGCGAAGATGGGAGCAAAAAGAAGTCTGGTATTTTGCAAAAGAAGGGCAAGTGGAAGTCGGTGTCTAAGGTCATGCAGGAGAAGGGATGCTCCGTTTCTCCCCAGCAGTGTGAAGATAAGTTCAATGATCTCAACAAGAGGTACAAGAGGCTCAATGATATCCTCGGAAGGGGCATAGCATGCAAGGTGGTTGAAAATCCTAGTCTTCTGGATAACATGGATCATCTCTCACCAAAGGAGAAGGAGGATGTGAGGAAACTTCTGAGTTCCAAGCACTTATTTTTCAAGGAGATGTGCACCTATCATAGTGGCGCGGGGATGCAATTTCCACCCGACCTTGATGGTCATCAGTGTTTGCAGTCTTCCGTGAAAGGCAGAGATGGACATGAGGCATTCAGGATGACAAAGGAGGAGAATGAGGGAGATGGA---GAAGATGAGGAAAATGAAGATGATGAAGATGAAGACGTTGAAGAGACTAATGATGAGAATGGGGAAGATGCAGATGCTGAAGGGATCGGAAACTATTCAAAGAGAAGAAAGATGGCCAGAAATGGAGAAGAGGTGAATTTTTGGACATCTCCTCTATCACATGACTATGGCAAACCCAGTGCCTCACACAACCTTAATTCAGAGATGATGGGTGTATTACAGGATAATACCAAAACAGCATGGGAGCGAAGACAGTGGATGAGAAATCGCACCATGCAACTGGAAGAACAGAAGGTTAACTATCAAGCTCAGGCATTTGAACTGGAGAAACAGCGCTTTAAATGGCAGAAATTCAGTAGCAAAAAATCCAGGGAATTAAAGAGGATGAAGCTGGAGAATGAAAGGATGAAACTAGAAAATGAACGTATGGCATTACAGTTGAGGCAGAAGGAACTTGAAATTGAATTCAGGAGGTCAGAGGTTTCAATTAATTCACTGGCTCACCTCATGGATAAATACCATGGGAGAGAGCAAAATGAACTAGGCAGAGGGCCACAAATTCAA
>Pab_2
---------------------------ATGCTGGCCGGGTCAACGGCGGGGATGATGGAACTGGAAGGGTCATTACATCACCACCACCAACAGCAGCATCATCAG---------------CATCAGCAGCAGCAGATTGCTCACCAGCAGCAGATTCATCATCATCATTTGCAAGTGATGGGAGCTCTTCCAGTTGCCCACCACGGGATCGGCCTCGAGAACGAACAA---CCGTTGGCTATGATTGAATCCAAGGGCACCCCGAAGAATTCTATGATTTGTAGCAAGGGAAAACCCACTACAAGCGAAGAGGATGAGCCGAGCTTCACGGAAGACGGCACTGACAGTCATCTCAGTGGAGGGAAGAGCAAGAAAAATTCTCCATGGCAGCGTATGAAATGGACCGATGACATGGTTAGGCTTCTGATCACTGTAGTTTTGTATGTGGGTGAAGATGGTGCTCCTGAATGCACTGACGGGAACAAGAGGAAATCTGGTATGTTGCAGAAGAAGGGTAAGTGGAAATCTGTTTCTAGATTTATGATGGATAGGGGTTGCTCTGTTTCTCCGCAGCAATGCGAAGACAAGTTCAATGACCTCAATAAGAGGTACAAGAGGCTAAATGATATCCTTGGGAAGGGCACAACCTGCAGGGTCGTGGAAAACCCTTCTCTTTTAGACACCATGCCACATCTCTCAGCAAAGACAAAGGAAGATGTGAGGAAACTTCTGAGTTCGAAACACCTCTTCTACAAGGAAATGTGCACCTACCACAAATGCAATCAATTGCATATGCCACTCGAACTTGATTCACAGTCATGCATGCAATCATCAATGAAAAATAGGGAAGGAAATGAATCATGTGGGTTAATGAAGGAGGAGAACGAAGACGGCGAGGAAGATGATGAGGAAAATGATGACGAGGATGATGAAGATGATGCAGATGGCGATGATGAGAATGAAGGAGATGTGGAAGTTGAGGGGATGGGGGACTTTGGAAAGAGGGGAAGGATGGGCAAAAGTTTCGAGGAAGGCAATTATTGGGTACGACCTATCTCTAATGAATGTGCAAAGCCCAATGCACCAGATAATCAGAATGCAGATATGATGGGGTTGGTGCAGGATACTGCTAAAATTCCATGGGAGCAAAGAGAGTGGACAAAAAACCGCACATTACAACTGCAGGAACAAAAAGTAAGTCTTCAAGCCCAGGCTTTTGAGCTGGAGAAACGACGGTTTAAGTGGCAAAAAATCTGTAGCAAGAAGGACCGGGAACTGGAAAGGTTAAAGCTGGAGAATGAAAGAATGAAACTTGAAAATGAGCGTATGGCCTTACAGGTGAAGCAGAAGGAACTGGAGATAGAATTTAAAAAGTCAGAGACATCAATGACCTCAGTTGCTCTTGTATTGGAAAGACTACAGGGACGAGACCAGAGTGAACTTGGCAGAGGGCAATGTCTTCAA
>Ppe_1
ATGGAAGGGCACTTATCACAGGGAGGTATGGTTCCTGGGGCTTCCTACGGTGGCCTTGATTTAGAAGGATCGATGAGGGTTCAACATCAAACCCAACACCCACACACCATACAC---------CAACACCATCCTCATCCTCGTCAAGGGTCCTTGGCCCATCCATCGATTCACGAGGGTTTTCCTCTCAAAATGGGAACC---------ATGCATAATTGTGACCAA---ACCATCTCCATGATGGATTACAATAAGGGA---------------------GAGAGGTCCAAGAACTCAGCAAGCGATGAGGATGAGCCGAGTTATACGGAGGAGGGTACTGATGGCCATGCTGAAGGAAATAGAGGGAAGAAGGGATCACCATGGCAGCGTGTAAAGTGGACAGATCAGATGGTGAAGCTTCTGATCACTGCTGTATCTTATATAGGTGAGGATACAAGTTCTGATTGTGGTAGTGGGGGAAGGAGGAAATATTCTACTTTACAGAAAAAGGGAAAGTGGAAATCTGTTTCCAAGGTCATGGCAGAAAGAGGTTTTCATGTTTCTCCGCAGCAGTGTGAGGATAAATTCAATGACCTGAACAAAAGGTATAAGAAACTTAACGACATGCTTGGGAGGGGCACGTCTTGCCAGGTTGTTGAGAACCAGGCACTTTTGGATGTGATAGATTACCTAACAGAGAAAGAAAAAGATGATGTTAGGAAAATATTAAGCTCAAAGCACCTATTTTATGAGGAGATGTGTTCTTACCATAATGGGAATCGTTTGCATCTGCCTCATGATCCAGCATTGCAGAAATCCTTACAGCGGGCTCTTAGA---AGAGATGAGCATGACAATAGAAGGCACCACCATGATGATCTTGACGAAGATGAT---CAGGATATGGAAACTGATGAGCAT---GAAGACTTTGAGGAA---AATAATGCTTCACATGTCGATAACAGGGGAATATATGTTTTAGAAGACTCTGTAAAGAGGTTGAGACAAGGCCAGGGCCGTGAAGAATTTAACTATGGTAGTTCATTGAATCCCCAGGACTGTAACAAGAGTTCTCATCCACCTATTCCCCCAGCTGATATGAATCAAGTCTTACCCGATGGCACAAAAGCTGCCTGGCTACAGAAGCAATGGATTGAATCTCGATCTCTTCAGTTAGAAGAACAGAAGCTGCAAATTCAAGTTGAGATGTTAGAATTGGAGAAACAGCGTTTCAAGTGGCAAAGATTTAGTAAGAAAAGGGACCGTGAATTGGAAAAGCTGAGGATGGAAAATGAGAGGATGAAGCTTGAGAATGAGCGCATGGCATTGGAATTGAAACGGAAGGAAATGGGGGCTGGATTTAGT---------------------------------------------------------------------------------------------
>Vvi_1
ATGGAAGGGAATTTG---------AATATGATACCTGGTGCCCCTTATGGAGGTCTTGATCTGCAAGGAGCGACACGAATTCACCATCAT---CAACATCCTCATAACTTACAC------CAACAACACCATTCTCACTCTCGCCAAGGGACGATGAACCATTCGTCCATCCATGAAGTTTTCCCACTCACAATGGGCTCA---------ATGCAAGATTGTGACCAG---TCCATTTCGATGGCTGATTACAATAAGGGG---------------------GAGAAGGGGAAGGCCCTGACAAGTGATGAGGATGAACCAAGCTTTAATGAAGATGCAATTGATGGGCACAATGATCCCAATAGAGGAAAAAAAGGGTCACCATGGCAGCGGGTGAAGTGGACTGATAAGATGGTGAGGCTTTTGATAACGGCTGTTTCTTATATTGGTGAGGATGCTGCCTCTGAATGTGGTGTTGGTGGGAGAAGGAAGTATGCAATTTTACAGAAAAAGGGCAAGTGGAAATCGGTGTCAAAGGTTATGGCTGAAAGGGGTCATTATGTTTCACCACAGCAGTGTGAGGATAAGTTCAATGATCTTAACAAAAGGTATAAGAGACTTAATGATGTGCTAGGGAGGGGCACCTCCTGTCAGGTTGTTGAGAATCCCGCACTTTTGGATATGATGGATCACTTAACGGAGAAAACGAAGGAGGATGTTAGGAAAATTTTGAGCTCAAAGCATTTGTTCTATGAAGAGATGTGTTCATACCATAATGGAAATCGATTGCATTTGCCTCCTGACCCAGCATTGCAGCGTTCTTTGCAGTTGGCTCTGAGAAGTAGAGATGAGCATGATAATAGGAGGCACCCACATGATGATCTTGATGAAGATGAT---CACGATGCTGAAGTGGATGACCAT---GATGAATTTGAGGAG---AGTCATGCTTTACATGGTGATAACAGAGGAGTATATGGGATG---------GTGAAGAGGATGAAACAAGGACAGAACCAGGAAGATTTTAGTTTTGGGAATCCCTCAAATTCCCAGGACTGCAATAGAAGTCCTCATCCTCAAAGTGCTCATGTTGATATGAATCAAGTGTACCCTGTAGGCTCAGCAGAAGATTTGTTACAGAAGCAGTGGATGAGATCCCGCTCACTTCAATTAGAAGAACAGAAGCTACAAATTCAAGAACAGATGTTGGAATTGGAAAAACAGCGGTTCAAGTGGCAAAGATTTTGCAGGAAAAAAGACAGGGACTTGGATAAGCTGAGAATGGAAAATGAGAGGATGAAGCTTGAAAATGAGCGCATGGCTTTGGAATTGAAGCGGAAGGAGATGGGTGCCAGCTATAAC---------------------------------------------------------------------------------------------
