# Supplementary material for: The Chloranthus sessilifolius genome provides insight into early diversification of angiosperms
Source: Nat Commun. 2021 Nov 26;12:6929. doi: 10.1038/s41467-021-26931-3 (PMC8626421; doi:10.1038/s41467-021-26931-3)
Supplement: Supplementary file 4 — Source Data [file 41467_2021_26931_MOESM4_ESM.zip › Fig. 3a, c, e and Supplementary Figure 12, 14, Phylogenetic tree/LCG_multi-species coalescent-based/group_1157_CDS.treefile]

(Aco_1:0.1379862179,(((Ash_1:0.2979277871,((Egu_1:0.0595334782,Egu_2:0.1579648645)98:0.0663720108,(Osa_1:0.2598254097,Osa_2:0.1185337102)100:0.4047034259)95:0.0577143718)100:0.1449127662,(((Atr_1:0.3109761938,((((Cka_1:0.1831717125,Lch_2:0.1595064852)75:0.0269634390,Csp_1:0.2209714207)100:0.0738476956,((Efe_4:0.0312986010,Efe_5:0.0707152183)98:0.0323238230,Nco_1:0.0355653648)100:0.2872755810)97:0.0662977539,((Out_1:0.0777198271,Pab_1:0.1620260492)99:0.0594011246,(Out_2:0.0475672635,Pab_2:0.1636771802)100:0.0986638323)100:0.3034264527)100:0.0925504177)83:0.0480946339,((Efe_1:0.0431278064,Efe_2:0.0692501796)84:0.0074390130,Efe_3:0.0334483810)100:0.3386619739)99:0.0827246839,Lch_1:0.2901739341)47:0.0064809561)70:0.0371719292,(Cde_1:0.0246084441,Cde_2:0.0371357307)100:0.4661025213)86:0.0326356161,(Ppe_1:0.2208636411,Vvi_1:0.1187744610)100:0.0968697466);
