# Supplementary material for: The Chloranthus sessilifolius genome provides insight into early diversification of angiosperms
Source: Nat Commun. 2021 Nov 26;12:6929. doi: 10.1038/s41467-021-26931-3 (PMC8626421; doi:10.1038/s41467-021-26931-3)
Supplement: Supplementary file 4 — Source Data [file 41467_2021_26931_MOESM4_ESM.zip › Fig. 3a, c, e and Supplementary Figure 12, 14, Phylogenetic tree/LCG_multi-species coalescent-based/group_1162_CDS.aln-0.2cln]

>Aco_1
ATGGCGGAAGCTGAAGAAACAAGAAGAATTGATGAAATATGGGGTACTTGGGAAGAGCTATTACTTGTATCTGCTGTTAACAAACATGGTATTAAGAACTGGGACTCCGTCGCCATGGAAATACAGAACAAAATTACTTCTCCTCAACACTTTATCTTAACACCACATGTATGTAAACAGAAATACCAACAACTTCGTCAAAGATTCAACGAAAACCAAGAC------------------------------AACACCACCAACACTAATATT------------------------GATAATACGATTCCTTGGCTCGATGAGTTAAGGAAACTCCGAGTTGCTGAGCTTAGACGTGAAGTTCAACAATACGATGTTTCCATCGTGTCTTTGCAATTGAAAGTCAAGAGATTGACAGAAGAACGAGAACGAAGTTCTAAAGACAATCAA------GTTCAACCATCAGATCTG---------------------------------------------------------------------------------GACAGAACTGTACCGGAA---------------AAAACTATCTCCGGCGAAGATTCCGATCGTGATAATCAATCGTTTAATGAGTCAAACTCGACTGATCTAAAAAGTGAGAATCAAGTCACTGCTGGTGTTGATACTCAACCAAACAAAATTGTTGCTGTTGCCGGTGCCGGTGCCGGTGATTTAGATCCGGTCACCGCCGAG---GAAGATAAAAGA---GTAGCAGTAGTAGTAGTAGAAGAAGGTTCTTGGAATGGTAGCTCAGAAACAATAGCTAAAGACTCGGTGGTGAGTCAAACTTTACAAAAATCGTCCGAACCG---------------------ATTATTAAGAATAGAGAAGCAGGTGACTCAGCCGAGTTATGGGAATCGGTA---GAGTCAAAAGGTGAAGGTGAAGAAGAAGAAGAAGGAACCAAAGAGAACAGTGATGTACAAAGTTCAGCAAGTTTGTCTATGAAAAATCGCCGGAAAACTGACGTGGTTGTCTCCGTTAGT---AGCAGCGGCGAC---GGCGAA------GGTGATGATATATCTCCCGCCATC------------------AAACGGATATCAATTAAATCTCAACCGTTGGCTAAATTTCTAGAGATGATCAAATCTCACAAATACGGCTATGTTTTCGAACGACGGCTTGAAAGCCAGGAAACCTCCAAGTACATGAGTGTAATCAGGCAGCACTTAGACCTTGAAATTGTAAACAAGAGGCTCCAAGAAGGCCAATATTCTGGTTGTAGTCGCAAATTTTTCCGGGATTTGCTGGTTCTCCTCAACAATGCCATTGTATACTTCCCTAATAATTCTGTTGAATTCACTGCTGCTACTGAACTTCGACAAATTGTTTCTAAGGAAATGGGATTGAGGATTCAAAAG---GTCGATCAATCCCCTGAGACTCAGGAACTGGCTCCTCCAATC---ATACCCCCG---------CCCGCTCTCCCAAAACTTGAC------CTAGAACCTTCTGATTCATTGCTCATGAAACAAAAGTCATCTGTTCCCATGATTGCTTGTCGAAAACGTAGTTCAATTATATATAAAGCAGCTCCTAAAGTTGAGAAAAAAGAGGCAGTGGTTGAAGATAAGAAACCTGCATTTGATAGAAAGAAACAAGATTCC---CTTGTGACGTTAGCTGAAGAAAAGAATGTTATAAAGAAAGAGAAAAGGGATAGGCCTGCA------------TCAGGTACAAGAAGCTCAAGAACCGTCAGCAAGAGCTCA------------------------------------------AATCGAAATCCCAGCCCCAGCTCTAACCAGGCTTCGTCAAGTAAAGGAGGAACTGCTGAAGATAATTCAGAAACGAAGGCAGAGAAAGAGAAA---------------------AATAACAATTCCACTGTGTCGAAGAAGCGAAGTGTGGCGAACTTCTTGAATAGGATGAAAAAGAACACTTCATCT---AATGGT---------ACTTTGTTGGACTCTTTGAAAAACTCT---GGAAATAGTTCCAACAACAGCAAAGGAGGAAATGCAGAACAGAAGAAGAGCAGTGGGGGGAGG---GGTGATGTACGAAAAGAGCAAGCTACGAGGCAAAGT---------GTGTCAAGAAGACAGACACGGGATCAAAGCTCTCCTGCAAAGAGAAGTGTTGGGAGGCCTCCAAAGCGTAATGCCTCATCACCAATCACGCCTCCATCTAAGAGAAGCAGAGAA---ACAACTGAAACAGAGGCCGCA---------GCCTCAAGACAACCTCGAAAGCGATCTCGTAGG
>Ash_1
ATGGCGAGATCCGGCGATCCAGCG------AACGAGATCTGGGGGACGTGGGAGGAACTGCTCCTCGCTTGTGCCGTTAACCGCCATGGCACCCGCAGTTGGGACTCCGTCGCCATGGAGATCCAGGCTCGCAGCCCCTTCTCCGAT------CTCTTCACCCCTCAGAGTTGTCGCCAGCGCTACATAGATCTCCGTCGCCGCTTCGAATCGAACGGCAGCGGCATCAAGAACGATGCCGATGACGACAGC------------------------TGCGGCGGAGATAGCGGATCTCCGGCGGAGATTCCTTGGCTGGAAGAGCTCCGCAAGCTCCGGATGGCAGAGCTCCGCCGCGAGGTTGAGCGCTACGACGCTTCGATTACATCTTTGCAATCAAAATTGAAACAGTTGAGAGCGGAGCGAGAGACAAGCGAGCGAGAAATGGATCTGAAAGAGGAGGAGAAGGAT------------------------------------------------------AAGGACGGCGAATTG---------------CCCGATTCGCCGCCTGGA---TTGATCGTCGGAGATCGAATGTCTTGTGGCGATTCCCGC---------GGGTCCTGCAAGGAGTCCAATTCCACGGATCTGAAGGTGAAGGATCACAAGAACAGCGCTGGA---------GGCGAGGAGGCCGACGGGGCAAAGACAGCGCAGGAAGCGGATACGCGCCCGGCC------------CCGACGGCTCGT---------------CCCGCCGGCGAGGTTTCGTACAACGGGAGCTCAGAAACTCTCCAGAAAGGCGCCGCGCAAACTGCC------------------------------------------------GAGGAACGGCCGCCGACGGGGGAGTCGGGA---------GAATCGGTGGCCGGCGAG------------TCGGCAGAGGTTCTGGGCGGGAAAGAGAGCAGTGATGTCCAGAGCTCAGCTAGCCTGTCCAGGCGCCGCCGAGGGAGGCGGCGTAAGGCCGTCTCCGGCAGCAGCAGCATCGCCGGAGACGCCGAG------ACGGACGCGGTCTCGCCCATCGCCGCC---------TGCACCAGAAGGACTGCCGCTGGATCACAGCCGTTGGCTTCGTCCCTCGAGATTATCAGATCGAGCAAGTACGGATCCATTTTCCTGCGTCGGCTCGATAGTCAGGAAAGCACGAATTATCGGAATTTGATAAGAAGACACGTGGACCTCGAGATCGTGCGGGCTAGGCTGGAGAAGGGAGGAGCGAAATACACCAGCGCGGAGTTCTTCCGTGATCTTCTGCTGCTCTGCAACAATGCCATTGTTTTCTTCCCGAAGGGCTCGCCGGAGTCAGCCGCTGCCGTCCATCTTCGCGATATCGTTTTCAAGGAAATGTCCACCATCTTGCCAAAGCGTGTGCCACGGCCTCCGGCGATGAAGGAATCCTCATCTCCTCCT------------------TCTAAGTCGGTTACTATGCTCAAGCTCGATGCTGATCTCAAGAGTTCACTCCCGGGGAGGAAGCGTTCTTCGGGTTCCATTGTTGCCTGCAGGAAGCGTAGCTCCATAGCCGCCAAGGTGGCAGCTGGCGTTTCGGAAGCTGCAGGGAAGGAGGAGACGGAAGGGCCCGATTCGGATCCGAAGGTCGAG------------------GAGGACGATAAGCCTATCATTGCCAAGTCAAAGATGAAGGAAAGATCTAAGGTTCCGGCAACGAGGGGATTCAGGACCAGCAAAACCCGTGGCTCGTCCGGT---------AATAGGAAT------------------------------TCGAGGAACTCGAAACCTTCCTCTAAATCGAGCTTTGTGGCGGAGGAAAATGCCGAGGAAGTGCCACTGAAGTCGCAGAAGAAGGTAGTA---------------ACCGCCCCCTCCACCTCCGCATCAAAGAAGAGGAATGTTGCCGGTTTCCTTAACCGTCTGAAAGAGAAATCCAGTCCATCACCTACT---GAGGGGAAGCTTCTGGGTTCACTGAAGATCCCT---CGCGGCGGTTCT---------GGTGGAAGAGAGGCGGAGCAGAAGAGA------GGAACGAAG------GAAGGCCGGAAAGAGGCTGCCTCGTCCAATCAG------------GAGAAGGTGACGTCGGCGGATTCCAGCCCGCCGGCGAAGAGGAGCGTTGGGAGGCCTCCTAAACGGCTGGCGCCGACACCCAGCCCTCCGCCGGCGAAGAGGGCAAAGGAG---GAAACGGCGCCGTCGAAG------CGGCCGCCCGCTCCGCCTAGGAGGAAGCGGGGGAGGAAG
>Atr_1
---------ATGGGTGGTGGAGAA------AAGGCAAAGTGGGGGACCTGGGAGGAGCTCCTCTTGGCCTACGCCATTAACCGCCATGGCACGTGCCAATGGGAAAATGTCGCCATGGAGTTGCAGAACCGCACGTGCGACTCCATC------TACCTCACACCAGATGATTGCAAGTCCAGGTTCGAGGACCTGAGCCGTAGATTCACGGCCGGGGAAAAGTCGCCGGAAAATTTTTCGGAAAACGGGGAAAACACGCCGGAAAACGAGAAA---------------AACCCTCCCGGGAACGAGATCCCTTGGCTTGAAGATTTGCGGAAACTTAGAGTTGCCGAGCTCAGGCGAGAGGTCGAGCGTTACGATGTCTCCATCGTGTCTCTGCAACAAAAGGTGAAGAAGCTCAAAGAAGAAAGGGAACGGAGCTCGAAGGAGAGCGAAAATGGCGATCCGATCACAGATCTGGAGAAAGAGAAGCAAGAAGAAGCGATTTCACCCGAAAATAACAACGAAGAAAAGGAGAATCGAAACGAA---------CGGGATCAAAATGACGCGGCC---ATGGCTGATTCCTCTCTGAAAAACCACGCCAAAGCCTCGCAAGAGAACCAGTCATTCAACGAGTCCAACTCGACCCGATCGGAGGCT------------------------------TTTGTCAAAGAGGCCAAAGCGGAACCAGAATCTGGTACAGGAAAGCCCGATCCCGCTCCGGCCAAGTCACCGGGAAAAGACAAGGCGACGGACCCTTCTTCTCCCCACGACTCATACAACGGGAGCTCGGAGACAATCCCCAGAAATCAGTCCCAGAAAGTCATGGGGAAATTC---------------------------------------------------CCTGGCGAGGTCGAGGCT------TACTCGGACGCAGAGTCAAAGGGAAAA---GACGCCGGG---AAAGAGACGACGGAGAACAGTGATGTCCTTAGCTCGGTGAGTTTGTCAAGGAAGAGGCTT---------CGGAAAAATTTCCCAGCCAGC---AGCAGCGGGGACGAGCTGTGC------ACGGACGAGATTTTCCCGGCG---------------------AATAAAGTCGCCGGAAAGTTGCTGCCTTTGCTTCGGTGTTTGAAGAATATACGATGTCACAAGTACGGCGCCGTCTTCAAGCACAGGCTCGAGAGCCAG---TGCGGTCGAGTCGTGTCAATTGTCCGATTAGTTCATCGGATGGTTGGCATTTTGGGAGAACTAGAT---------------------------------------------------------------------------------------------------------------------------------------------------------------------------------------------------------------------------------------------------------------------------------------------------------------------------------------------------------------------------------------------------------------------------------------------------------------------------------------------------------------------------------------------------------------------------------------------------------------------------------------------------------------------------------------------------------------------------------------------------------------------------CGATCTGGACCATCG---------------ATTTGTTTGGCTGAG---------------------------------------------------------------------------------------------------------------------------------------------------------------------------------------------------------------------------------------------------------------------------------------------------------------------
>Cde_1
ATGAAA------------------------------------------------------------------------------------------------------------------------------------------------------------------------------------------------------------------------------------------------------------------------------------------------------------------------------------------------------------------------------------------------------------------------------------------------------------------------------GATGCAGAAAAACAGGAGGATGAGACA------------------------------------------------------------AAGAGAACGTCACCATCGGAAAATCGCTCCGAAAATCGGAATACTGGCGACGAATCTGATCGAGAG------------AGCAAATCGAATTTGACGGATTCTAAAGGTATAAACCAGGATTCCACAATCGAGATT---CCGAATGCAAAACCACTGGATCACTCAGAAGCCGGCACCGGAAAACCGGATCTGGTCACCGGAGATTGTTCTGATGAGAAA---------------GCCGTTGATGAAGTCTCGTGC------------------------------------------------------------------------------------------------------------------------------------------------GAGTCG---------------------------------AAGGAAAGCAGTGATGTACAGAGTTCCGTCAGCTTGTCCAATAAACGCCGG---------AAAGAACCTCTCGCCGGGAAT---TGCAGCGGGGAAGAACTTGAT------ACTGATGAAGTATCGCCGTTAAGT------------------AGACGCCTTTCCGTTAAATCCCAGCCGTTGGCGTCTTTCCTCGAAACTATCCGCTCGCATCAAACAGCGTCTCTACTAGAACGTCTCCCCGAAATCCAGGAAAGCTCGGATTATCGGAAATTGATTAGACAACATGTGGATTTGGAGACTGTCAAGACTAGACTGGAAGGAGCA---------------------------------------------------------------------------------TCGGCTGAATCTCTCGTCGCAGTCCAACTCAGGCGTCTAGTTTCAAAAGAAGTCGACACTAAGATTCGTAGAGCA------------------------GAAATAACCCTGCCCAGA---TTACCTCCGAAA---CTCCCGCCGCTT------TTAAAATCTGATACAGATGTGTCCATTTCGGTC---GAGAAAATCGGCAAGTTTTCCGGTGCTATTACCTGTAAGAAACGGAGCTCAATCACTGGTAAGAAGTTTGTC---------------------GAGGAACAATCTGACGTGAAAAAGATGGAGGATAACGACAACTCCATCATTAACTCAGTTGAAAATCTGGCAGCTACAATTACGAAAAAGAGAACTGCCGAGAGGCTTGCAACC---ACTACCAGGGGTGCAAGAAGCAATAGAAGTCGCAATAGCATCGCT---------------------------------AGCGGCATTAACAAAAATACTAACCCT------AATTTGAGTTCTTCTTCCAAATCTAACCCCAGTTCAGCACCTTCTCCGAACCTTAATCCTAAGGGTTCTGGCAATTCGGGCGGCAAGACGGAGAAAAAGCTGACCGTTGCCAAGAAACGCAGTGCAGCGAACTTTTTGAATCGAATGAAGCGGAGTTATATTTCGTCTAACGGA---------ACGCTGTTAGACACATTAAAGAACACAGTAATTAGCGATAACCGTAACGGTAAAGGAGGTGATTCAGAGGTTAAAAAA------GGTATGAGA---GGAGAATCTCGTAAGGAAGTAACATCTCGGCAGAGA---------AACGGCAGTAAA------ATAGAGAAAAATGGTCCTGCAAAGAGGACCGTAGGAAGACCGCCGAAAAGAACTCCACCGGCGCCT------------GAGAAAAAGATGAAAGAA---GTTGCAGAAGTGGAAGAAACC---------GTGTCTAGAAAACCAAAGAAGCGAGCTCGAAGG
>Cde_2
ATGGCGAACATCGAAGATTCGAAC---AGCAAAAGTGCTTGGAGCACATGGGAGGAATTGTTATTGGCCTCGGCTGTGCGTCGACATGGCACAAAGAAATGGAACTCGGTTGCCATGGAAATACAGAATAGACGGCCCTTTTCTCAT------CCAGTTACTCCTCAGATCTGTAAACAAAAATTTCGTGATCTTCAACAGCGATTTTCCCAGACAGATGAAATCAAA------------------------GACGATGAAAGACCTGAGCAA------------GATAATCATGGAGTGATAGATATCCCTTGGCTTGACGAACTTCGAAATCTTAGGGTTGAGGAGCTCCGACGAGAGCTTCAACGATCCGATCTTTTAATCGTGTCTTTACAATTAAAAGTGAAGAAACTGGAAGAGGAACGCGACCTCAGTTTGAAAGAAAAAGAAAATCCAGATCTAGAAACGGATGCGGAAAAACAGGAGGATGAGACA------------------------------------------------------------AAGAGAACGTCATCATCTGAAAACCGCTCCGAGAATCGGAGTACTGGCGATGAATCTGATCGAGAG------------AGCAAGTCGAATTTGACGGATTCTAAAGGTGTAAACCAGGATTCTACAATCGAGATT---CCCAATGCAAAACCACTGGATCACTCAGAATCCGGCACCGGAAAACCAGATCTGGTTGCCGGAGATTGTTCTGATGAGAAA---------------GCCGTTGATGAAGTTTCGTGCAATGGAAGTTCCGATACTATGACCAAAGAAAAGAATTTATCGCTTACCGGGAATTCTACCGGACCC---------------------------TCGACGGCTCCGGAGAATGGAGACTTAGCCAATTTTCATGACTCAATGGGCGAGTCG---------------------------------AAGGAAAGCAGTGATCTACAGAGTTCCGTCAGTCTGTCCAATAAACGCCGG---------AAAAGACCTATCGCCGGGAAT---TGCAGCGGAGAAGAACTTGAA------ACGGATGAAGTATCGCCGTTAAGT------------------AGGCGTCTCTCCGTTAAATCCCAGCCGTTGGCGTCTTTCCTCGAAACCATCCGCTTGCATGAAACAGTGTCTCTATTCGAACGTCTCCTCGAAATCCAGGAAAGCTCGGATTATCGGAAATTGATTAGACAACACGTGGACATGGAGACTGTCAAAACTAGGTTGGAAGGAGGTCAGTATTCAGGAAACAATCTGGACTTCTTTCGTGATCTTCTTCTTATCTTCAACAATGCCGTTGCTTTCTTCCCCAAAACCTCTGCCGAATCTCTCGTTGCAGTCCAACTCAGGCGTTTAGTTTCAAAAGAGGTTGCCACAAAGATTAGTAAAGCA------------------------GAAATTACCATGCCCAGA---TTGCCTCCGAAA---CTCCCGCCTCTT------GTAAAATCTGATACGGATGTGTCCATTTCTGTC---GAGAAAATCGGTAAGTTTTCTGGTGCTGTTACATGTAAGAAACGGAGCTCAATCACTGGTAAGAAGTTTGTC---------------------GAGGAAAAATCCGACGTGAAAAAGGTGGAGGATAACGACAATTCCATTATTAATTCAGTTGAAAATCTGGCGGCTACAATTACCAAAAAGAGAACAGCCGAGAGGCTTGCGACC---ACTACGAGGGGTGCAAGAAGCAATAGAAGTCGCACTAGCAACGCT---------------------------------AGTAGCATTAACAAAAATACTAACCCT------AATTTGAGTTCTTCGTCCAAATCTAATCCTAGTTCAGCACCTTCTCCGAACCTTAATCCTAAA---------------------------------------------------------------------------------------------------------------------------------GACACATTAAAGAACACAGTAATTAGCGATAACCGTAACGGTAAAGGAGGTGATTCAGAGGTCAAAAAG------GGTATAAGA---GGAGAACCTCGCAAGGAAGTTGTGTCCCGGCAGAGA---------AACGGCGGTAAA------ATAGAGAAAAACGGTCCCGCAAAGAGGACCGTAGGAAGACCGCCGAAAAGAACACTACCGGCGCCT------------GATAAAAAGATGAAAGAA---GTTGCAGAGGTGGAGGAATGC---------GCATCTAGAAAACCAAAGAAACGAGCTAGGAGT
>Cka_1
ATGGCGAAAGATCATGATCTCGAT---CTTGATCATCCGTGGAGTACCTGGGAGGAGCTCCTGCTGGCGTGCGCCGTCAATCGCCACGGCACCAAAAGTTGGGATTTTGTCGCCATGGAAGTGCAGAGCCGAATCTCATCTCCTCTC------CTCTTGAACGCTCACAACTGCAGGCGGAAATACCATGACCTCGAACGTCGATTCATGACCGTTGATCCACAATCC------------AACGGCGGAGATCACACAACCACCACTCAGGAG------------------------GAAAAGACCGTCTTATGGGTCCAACAACTCACCAAATTACGCGTCGCTGAGCTCAAACGTGATGTTCAACGATCAGATCTCTCGATAGTATCTTTGCAGCAGAAGGTGAAGAAGCTGAAACAAGAGCAAGAATACAGCTTACAAGAGAAGGAAAACGAAAACGAGAAATCAGATCTGCACAAGTGCTCGAACAAAATCAGA---------GGAGGAGCCGACGAGAAGACACACGGAGAATCC---------------GAGAAATCCTCGCCGGTA---GATGACGTCGCGAAACGGATCTCCGGCATCGAGTCGGACCGC------------------GAGTCGAATTTCTCCGATCCGAAGTGTAAAACCAGCGAGATCGGGCCGGAG------GCGGTGAGGAAACCGGAGGAGGCCGCTGAAACCGCCGCCGGAGAGACGGATCCTGTTCCCGGGAAG---------------------------CCGGTCGGTGGGGAGGCCTCCTACGATGGTAGCTCGGAGACGGCCGCGAACGGGGAAGCGGCTAGT---------------------------------------------------ATTCCTGTTCCGGACGCGGGCGACTCGGCCGAGTTTCCTGAATCGGTGGCCGAGTCGGAAGGGGGAGGA------GGGGAACGGGCGGGGAAGGAGAACAGCGACGTACAGAGCTCGGCGAGCCTATCGCGGAAGAGGCAG------CGGAGGAAGGCTGCTCCCGGCAAC---AGCTCCGGCGACGAGCCGGAC------GTTGACGAGGTATCTCCGGCAAGG------------------AAACGGCTCTCCGTTAAATCGCAGCGGTTGGCGCGTCTACTCGAGGTTATCCGGTCGCACAAACACTGCTCTGTTTTCGAGCGCCGTCTCCAAAGCCAGGAAAGCACCAATTACCGGAATTTGATTCGGCAGCACGTGGACCTGGAAATGATAAAGACGAAGCTGGACGAAGGTCTATACTCCAACAGCAGCCTCCAATTCTTCCGCGACCTCCTCCTCCTCTTCAACAACACCATAGTATTCTTCCCCAAGAACTCCACTGAATCCATTGCTGCCATTGAGCTTAGAGACATCATCTCTAAGAAGATGATCACAGCGACTCGATCT---AGATCGAAACCCATCTCTAACCAGAAGCCACACCCACCGTCCAGATCCCCGCCA------ATTCAACCCCTCCCAAAACCCAAC------CCC------------------------------AATCCCTCCGGCCCAGTTGCTGCCTGTCGAAAACGTAGCTCCATCTCTGTGAAGGCCCCGCTGCGGCTGCCCGCACTTGAAGCCAAAAGAAGCAGACCAGACGTTGTTAAATCCGACCCACAACGGGACGAACCGGATAACCACCCCACTAAG------AACCTCTCCAAGCAGAGGACGAGGGAGAGATCGTCCCTT---AGAACAAGAGGAGCTATGGGTCACATTAACAAGAGCAGTAAGAGCTCGAATGGGAGTAACCATGTATTGAGCAGTAATTCAATTGCCAGAGAAGCACGGTCTTTGAGAGAGGATCCCACGGATAAGAAAAGGAAGAAGATGGAGAAGGAGAATGCCATTGTGAAGAAGAAGAACAAGATG---------------------GAGAAAGAGAATGCCACTGTAAAGAAGAACAGTGTGGCGAATTTCTTGAACCAAATGAAGCGAAGCTCGGGGTCGTCTTCGCCGCCG------------GTGGATACGTTGAAAGAATCT---GTTAATGGCAGT---------GGGAGAGGGAGAGGGGAGCTGGGGAAA------GGTGGGAAGGGAGGAGAGGTGAGGAGAGATCAGCCGGTCCGGAATGGT---------TCCAGTGGGAAGAAGGTGCAGGGGAAGGGTAATCCGGGGAGGAGGAGTGTCGGACGGCCGCCTAAGAAGGTTCCGCCGCCGCAGCAGCCCCCGCCCCCTAGGAAGGCAAGAGAG---AAAGTGGAGGTTGAGGTG------------------AAGCCGCATAGTAAGCGACCCAGGAGG
>Cka_2
ATGGCGAAAGATCATGATCTTGAT---CTTGATCATCCATGGAACACCTGGGAGGAGCTCCTGCTAGCGTGCGCCGTCAATCGCCACGGCACCAAAAGCTGGGATTTCGTAGCCATGGAAGTGCAGAGCCGAGTCTCCTCTCCTCTC------CTTTTGAACGCTCACAACTGCAGGCAGAAATACCATGACCTCGAACGTCGATTCATGACCGTTGATCCACAATCC------------AACGGCGGAGATCACACAACCACCACTCACGAA------------------------GAAAAGACCGTCTTATGGGTCCAACAACTCACCAAATTACGCGTCGCTGAGCTCAAACGTGATGTTCAACGATCAGATCTCTCGATCGTATCTTTGCAGCAGAGGGTGAAGAAGCTGAAAGAAGAGCGAGAACACAGCTCGCAAGAGAAGGAAAACGAAAACGAGAAATCAGATCTGCACAAGTGCTCGAAGAAAATCGAA---------GGAGGAGCCGACGAGGAGAGAGATGGAGAATCT---------------GAGAAATCCTCGCCGGTA---GATGACGTCGGGAAACGGATCTCTGGCGTCGAGTCCGAACGC------------------GGGTCGAATTTCTCCGATCCGAAGTGTAAGACGGGAGAGATCGGGCCGGAG------GCGGTGAGGAAACGGGATGAGGCCGCGGAAACCGCAGCCGGTGATACGGATCCGGTTCCCGGAAAT---------------------------CCGGTCGGCGGAGAGGGTTCCTACGACGGGAGCTCGGAGACGGCCGCGAACGGCGAAGCGGCTAGT---------------------------------------------------ATTCCTGTTCCGGAAGCGGGCGACTCGGCCGAGTTTCCTGAATCGGTGGCCGAGTCGGAAGGGGGAGGA------GGGGAACGGGCCGAGAAGGAGAGCAGTGACGTGCAGAGCTCGGCGAGCCTGTCGCGGAAGCGGCGG------CGGGGGAAGACGGCTCCTGGCAGA---AGCTCCGGCGAAGAGCCGGAC------GTCGACGAGGTATCTCCGGCAAGG------------------ACACAGCTCTCCGTTAAATCGCAGCGGTTGGCGCGTCTACTCGAGGTTATCCGGTCGCACAAACACGGCTCTGTTTTCGAGCGCCGTCTCCAAAGCCAGGAAAGCACCAATTACCGGAATTTGATAAGGCAGCACGTGGACCTGGAGATGATAAAGACGAAGCTGGACGAAGGTCTATACTCCAACAGCAGCCTCCAATTCTTCCGCGACCTCCTCCTCCTCTTCAACAACTCCATAGTATTCTTCCCCAAGAACTCCACTGAATCCCTTGCTGCCATTGAGCTTAGAGACATCATCTCTAAGAAGATGATCACAGTGACTCGATCT---AGATCCAAACCCATCTCTAACCAGAAGCCACACCCGCCGTCCAAATCCCCGCCA------ACTCAACCCCTCCCAAAACTCTAC------CCT------------------------------------------------------------------------------GCCCAGTCACCGCTGAGGCTGCCTGCACTTGAAGCCAAAAGAAACAGACCAGACGTTGGCAAACCCGACCCAGACCGGGACAACCCGGATAACCACCCCACACGCACAGACAACCTCGCCAAGCTGAGGAAGAGGGAGAGATCGTCCCTT---GGAACAAGAGGAGCTAGGGGTAACATTAACAAGAGCAGTAGGAGCTCGAACGGGAATAATCGTGTATTGAGCAGTAATTCAATTGCCAGAGAAGCACGGTCTTTGAGAGAGGATCCCACGGATAAGAAAAGGAAGAAGATGGAGAAGGAGAATGCCATTGTGAAGAAGAACAAGAAGATG---------------------GAGAAAGAGAATGCCACTGTGAAGAAGAACAGTGTGGCGAATTTCTTGAACCAAATGAAGCGGAGCTCCGGGTCGTCTTCGCCGCCG------------GTGGATCCGTTGAAGGAATCT---GTTAATGGCAGA---------GTGAGAGGGAGAGGGGAGCTGGGGAAA------GGTGGGAAAGGAGGAGAGGTTAGGAGAGATCAGCCGGTCCGGCATGGC---------TCCAGTGGAAAGAAGGTGCAGGAGAAGGGTAATCCGGGGAGGAGGAGTGTCGGACGGCCGCCTAAGAGGGGTCCGCCGCCGCAGAAGCCGCCGCCTCCTAGGAAGGCTAGAGAG---AAGGTGGAGGTTGTGGGG------------------AAGCCGCATAGTAAGCGAGCCAGGAGG
>Cka_3
ATGTCTAGAACGGAAGATCCG---------AACGCTAACTGGACTACTTGGGAGGAGCTTTTGCTCGCCTTCGCCGTCAATCGACACGGTACGAAGAGCTGGGATTCGATCGCCATAGAAATTCAAAATCGCACATCGTCTTCTCTC------CTTCTCACTGCGAGTAACTGTAAACAAAAATACCACGAACTTCAGCTCCGATTCAAGGCCGTAGATGACAAAACT------------AACGGTGTGGATGATGAATCT---------------------------GACAACTGTGATGATAAGATCCCTTGGCTTGATGAGCTCCGAGAACTGCGTGTAGCAGAGCTCAGACGCGAGGTTCAACGATACGATGTGTCGATCGTGTCTCTGCAATCGAAGGTGAAGAAATTGAAGGAAGATCGCGAGCAGAGCTCGAAAGAAACGGACAATGACGATGGGAAACCAGATCTGGAGAAAGAGGGAGCGGAAAACGAA---------AGAGATGCCGAGAAACGGGATTACGAAGGAGAG---------------AAGAGATCCAAGCCGTCT------------------------TCAGGCAACGATTCCGACCGCGAGAATCAGTCCTTCAACGAATCCAACTCGACCGACTCAAAATACCGAAATCCAGAGATCGAGATCGGAACGAAACGCTTTCCGAAGCCCGAACAAGAGGCGGAAGCCGAAGCCGGCAGTCCGGACGTTCCCGGCGGCGAGTCTCCGGCAGATGAG---------------GCAGCCGGAGAGGGCTCATACAACGGCAGCTCGGATACCATAGCAAAAGGCGCCGTGGTTTCCTCCGCCGTGAAGTCTCCGGCG---------------------------AAGGCCTCCGTGCCGGAGGTCGGCGAGTCGGCCGAGTTTCACGAATCGGTCGCCGAGTCGAAGGGAGGA------------GAGGAAGGGATGAAGGAGAACAGCGACGTGCAGAGCTCCGCCAGCCTCTCGAGGAAGAAGCGC------CGGAAAGAGGATGCCACCGGTAGC---AGCTCCGGTGATGAGCCGGAA------CCCGACGAGGTTTCACCGGTCAGC------------------GAACGGATCTCTGTTAAATCCCATCCGTTGGTTGGTTTCCTCGAGATTATCCGTTCTCACAAACATGGCTCCGTTTTCGAGCGCCGGCTCGAAAGCCAGGAAAGCGCCCGTTATCACAGCATCATCAGGCAGCACCTTGATCTTGAAATGGTGAGGACGAAACTTGAAGAAGGCCTTTACTCTGATCGTAGCCCCGAATTCTACCGCGACCTGTTGCTGCTCTTCAACAACGCCATCGTCTTCTTCCCCAGGAACTCTCCCGAATCCGTAGCCGCTTCCAACCTTCGAGATATCGTCTCAAAGGAAGTTCGAAGATCGTTCCCGAAATCC---------TCTCCTCCGTCCAAAGAACCCGCTCCCTCTTCC---------------------CTCTCTCTGCCGAAATCTGCT------CCTGAGACCTCCAACTCCCTCCCGGCAAAACCTAATTCGTCGGCTCCCACAACCGCCCTTGGCAAGCGCAGCTCCGCCTCCACCAAGGCTCAGCCTATTGTCCAAACAGTATTAGTTGATGAGAAACATGAAGCTGTCGAGCCCAAGGAACCCGAACGTTCTTCTCCTGCGAATTTGGGAGCTGTCGAAGGCCGAGTCACAAAGAAGAGAACGAGGGAGAGATCGTCTTCT---GTTGCGAGAGGAACTCGGACCAATAACACCACCCGCAGTAATAAT---------AATCACAATTCCATTAGCACCACCAGGGTCACCAATCCCATCCCTAATCCCAGTTCTAATAGTAATTCTACTGTGAAAGTTGCCGCGCCGAACGAGAATTCAGAGGCCAAGCTGGAGAAGAAGGGC------------------GCTGCTAATTCAGCTGTGGTTGCGAAGAAGCGGAGTGCTGCGAGTTTCTTGAATAGGATGAAGAGGAGCTTGTCATCGTCCACGACGACGGAGAGGACGCTGTTCGATTCATTGAAGAGTCCC---ATTAATAACAGCACGACGAGCGGCGGTGGGGGATCGGAGCAGAAGAAGAAAGGTAGTGGGAGG---GGAGATGGACGGAGAGATTCGAGTCTAAGGCAGAGT---------TCTGCGAAACAGATGGAGGAGCAGAAAAGTCAGGCTGGAAAGAGGAGTGTGGGTCGGCCGCCGAAGAGGGCGGCTCCTCCCGTCCAGACGTCATCGTCGAGGAGGGCGAAGGAG---ACGGAGGCGAAGCAC---------------------CCTCCGCCGAGAAAGCGAGCGAGGAGA
>Csp_1
ATGTCAAAAGCTGAAGAACCAGAA------AAGTCAGTATGGGGTACATGGGAGGAGTTGTTGCTAGCGTGCGCCGTTAACCGGCACGGAACCAAGAGTTGGGATTCGGTCGCCAAGGAAATACAGAACCGAAGCTCGTTTCCTCAT------CTCCTGACCGCACAAAACTGCAAACAGACGTATTACGACCTCCAAAGGCGATTTAGGTCCAAAGACGAGATAACC------------GACGAAGAAGAAGACGATTCCATTAACGACGAACATACTAACAGTAATACTAGTAGTAATAAGGAAATCCCCTGGCTCGACGAGCTCAGAAAACTGCGTGTGGCAGAGCTTAGACGAGAGGTCCAACGATACGACGTTTCTATCGTGTCTCTGCAATTGAAGGTGAAGAAGTTAAAAGAAGAACGTGAACATAGCCTGAAAGAGACGGAAAACGACGAAGAAAAACCAGATCTGAAGGAAGATACGAGA------------------------GCAGAGGAAAAGGAAGAAGGTGCAGAA---------------GATAAGCCTCCGCCGGAA---AACGATGCCGGAAAGTGTATCTCCGGCGAAGAATCCGACCACGAAAACCAGTCATTTAACTCATCGAATTCAACAAATCCGAAAGGCGAAGACCGGATATCAGGAGCAGAGGAA---CCGGATGACAAGCCGGAAAAGGAGGACGAGATCGCCGACGGTGAACCGGATCCAGTGCCCGGCGGATCGCCGGATGGAAAG---------------GAGGTCGGCGAGGGGTCATATGACGGGAGCTCCGATACGATAGCAAAAGGTACCGAGGTTTCCCCCGTCTACAAGTTTTCT---------------------------------GGCGAAGCTCCTGTGACCGGCGAGTCCGCCGAGTTTCGAGAATCGTTCGCCGAGTCGAAGGAGAGA------------GAGGAAGGGGTGAAGGAGAACAGCGACGTGCAAAGTTCGGCGACTTTGTCGAGAAAGAGTCGG---------CGGGAAAAGGTCACCGGC------AACAGTGGCGACTCACCGGTT------ACTCACGAGATTTATCCGGTCGTT------------------AATCGAATCTCTGTTAAATCACCGCCGTTGGTTGATTTCCTCGAGATTATCCGGTCGCACAAATACGGTTCCGTTTTCCAGCGCCGGCTCGTGAGCCAGGAAACTGCCGATTACCAGGTTTTAATTAGACAACACGTAGATCTGGAGATGATAAGAAGGAAGCTCGACGAGGGCTCGTATTCAAGCAATAGATTACAATTCTTTCGTGATCTCCTTCTTCTCTGCAACAATGCGATCGTCTTCTTCCCAAACGACTCTAAGGAATCTGTTGCCGCCAGAAACCTCCGAAAAACTGTCACAAAGGAGATGGCGATCGCCATCCAGAAA---CTAGATCAT------CGCTCAAGAGAACCGACCCCGACACCG---ACACCTCCA------CTGCCATCACTACCTAAATTTGCT------CCAGATCCGGCG------------ACCAAACGTAGTATTTCCGGTCCCATAATTGTATGTCGGAAACGCAGCTCGATCTCTGCAAAGGCAGCATCTTTGGCCGTTGCTGAAGTAAAGAAGGAAGAAAGATTAACGAAATCTGATGAGAAACCAGAAAATTCTTCTGCG---AACGGTGTGGTGGAAGAACAGATCGTCGCAACGAAGAGGATGAGAGATCGATCAGCG------------TTTGCGCTGAGGACCTCGAGAAGTAGCATGAATCGTAAG---------------------------------------CAAAATCCTAATTCTGATTTG---------------------------------------CCCGAGAACGCTGAGACCAAAATGGAGAAGAAG---------------------------AACGACTCCGCTGTTGCGAAGAAACGAAGCGTGGCAAATTTCTTGAATCGTATGAAGAGGAGCTCGAGCTCCAACAATGGA---------TCCCTATTAGATACGTTGAAGAGCTGC---ATAAATAGTCCAGCAGGT---AGTGGCAAAGGAAGGGATCAGAAGAAA------AGAGAGAGG---AGCGATGGACGTAAAGACCAAGTTTTACGGCAGGGG---------TCGGCCGGAAAAAGTGCAGAGAAGACGCCAAGTCCTCCGAAGAGAAGCGTTGGACGACCGCCGAAAAGAGCAGCAGCATCGGCTACGCCTCCCCCGGCGAAGAGGAGGAAGGAT---ACGATTGAGAAACTGGCACCG------GTGGTGTCGAGGGCGCCAAAGAAGAGAGGTAGGAGA
>Csp_2
ATGGAG---GAAGGGAAAAGAGAA------GATGGACGGTGGGGGACGTGGGAGGAGCTTTTGCTAGCGTGCGCCGTTAACCGGCACGGGACAAAGAGATGGGAATCTGTCGCCATGGAAATACAGAGCCGAAGTTCGTCTGCTCGT------ATCTTAACGGCTCAGATCTGCAGACAGAAATATCACGAACTTCAGAGGAAATTCATCTGTGAGAACAAAAAATTC------------------------GATAAATCGGAGGGCGAAGAG------------------------AGGGACGAGATCCCGTGGCTCGAAGAGCTCAGAAGACTCCGTGTATCAGAGCTCAAACGCGAGGTTCAACGTTACGATGTCTCGATCGCATCTCTGCAATTGAAGGTGAATAAACTGAAGCGAGAACGTGAACAGGGCTTAAAAGAGAATGAAATCGCCGAGGAAAAGAGAGATCTAGGTATTAACAGCGAGGAAAACGAA---------------------------AAAGTCGGCGAAGCG---------------GGGAAATCATCGCCGGGT---GATGTCACCGGAACTCATATATCCGATGAAGAATCCGACCGGGAAACCGAGTCATTTAACGAGTCGAACTCGATGGATCCACGAGGCGAAAATCGAGAAATCGATGACAAA---AAAAGTTTTACAAGACTGGAAACTGAGGCTGAAACCACCGCCGGGAAACCGGATCCTGTTTCCGGTGATCCAACGGACGATAAG---------------GTTGTTGAAGAGGTTAAACCGGCGGGG------------------------------------------------------------------------------------------------AAAAACTCCGGCGAGTCACCGGAGTTTCGGGAATCGGTTGCCGAGTCG---------------------------------AAGGAGAGCAGCGACGTGCAGAGCTCGGCAAGTTTGTTGAAGAAAAACCGC------CGGAAAAGGACG---------------AGTTCCGGCGAAGAGCCTGAC------ATCGACGAAGTTTGTCCGGCCAGC---------------------------TCTGTTAAATCTCAGCCGTTGATGGGTCTCCTTGATATGATCCGATCGCACAAGTACTCCTACATTTTCGAGCGTCGGCTCCCAGACCAGGAAAGCATAGAATATGGAAGCTTAATCAGAGAGCACGTAGATCTGGAAAGGGTGAAATCGAAACTAGAAGAAGGCATCTACGATTCCTCCTCCATCGAATTCTACCGCGACCTCCTCCTACTCTTCAACAACGCCATCGTCTTCTACCCCAAGAACTCCACTGAATCCGACGCCGCCATCGAGATCCGTGAACTCCTCTCCAAGGAGATACCAACGTCCAACCACAAACAA---------CCACCA---------------------------------CCGCCG------------------------------------CCCGAAGACCCCAAACCACTCCCTGAGCCGTCCAATTCGGCCGGTCTCGTGATCTTCTGCCGTAGACGCACCTCCGTCTCTGCAAAACCATCGAAA------------------ACCAGAGAGACGGACGCGAAACCCAATTTCGAACTCAATAATGTTAACATTAATCCACTCGAATCCGTGAACCCTAGTAGAATTGCGAAGAAGAAGAGGAAGGAGAGATCGGTG------------TCGGGGTTGAGAAGCAGCGATAACCGTAATAAACCCAAA------------------------------------------AATCCTAACCCTAACCCTAGCCATGGATCGGAGTCGAATAAA------------------------------------------------------------------------ATCGGTTCGACTTCGAATTCGAAGAAGGGGAGCGTGGCGAATTTCTTGAGTAGAATGAAGCGGAGCTCC---------AATGGG---------GTGGTCGTTTCTGAGGCGAATTCCGGT---AATAGGAAAGGGGAGGTGGCCGGAAAACAGGCGCCGGAGCAGAAAAAA------GGGGGGAGAGGAGGAGATGGTTCAAAAGATCATTATGGACGAAAACAA---------------GCGGCTTCGGCGGAGCCGAGGAATACTCCGCCGAAGAGGAGCATCGGACGGCCGCCGAAGAAGGTGTCTCCAATGCCTAAG------------------------------------GAGGCGGTGCCGGCC------------TCGAGGCCGCCGAGGAAGCGGTCGAGGAGG
>Efe_1
ATGTCG---ACCCGCGACGTCGGA---GGGAAGGAGCGGTGGGGGACGTGGGAGGAGCTGGTGTTGGCGTGTGCCGTGAAGCGTCACGGTACCAAGAGTTGGGATTTCGTCGCCATGGAGGTCCAGACGCGGACATCGTCCTCCTCCCGATTCCTACTCTCCGCCGACGACTGCAGAGCGAAATATAGAGACCTATGGAGGAGATTCAGGAACGGCAAGGCTCGGAAGGAGGACGAGGCGGAGGAGAAGGGGGAGGAAGAGGGA---------GGAGATGAGGGCGGGTGCGAAAAGGAGAGGAGGATACCGTGGTTAGAGGAACTGAGGAAGATCAGGGTCGATGAACTCAGGCGAGAGGTAGAGCGTTACGACGTTTCGATCGTGTCTCTGCAACTCAAGCTCGAGAAACTGAAGGAAGATCGCGAGCGGAGCGTCCCGGAGGCCGAGAACGGCCAGAAAGATCTAGATCCGGTAAAGGAAGACAACAGAGAGCAGCTCTCAGAAGGAGAGGGAACTGATCGAAATGACGGGGAGGAGGAGACGGGAACCGATCCAGAGGCGAAACCGAGC------------GAACCAAATCAGAGAAACGATGATTTGAATCACGATAACCGATCCTTTTCCGAGTCGAACTCGACAGAGGGGAAGCCCCAGGCTAGG------------------------GCTCCAGAGCCGGCGATGACCGGCGGAGCGCAAGCCCGGAAGGCAGATCCTGCCGCCGAGGGGATGAGGGAGGAGAGACCTGCCGGAAGACCGCCGTCACCGTCCGAGTCGTACAACGGAAGTTCAGAGACTATTGGTAAGGATCCGGCGGGACGACAGTTGCTGAGGAAGGGGAGGGAAGCGGACCTTGGCGACGTTTACTCTGCTACAAAGGACCCCACAGGAGGAGAAATAGGTGGCGCGGGACGGTCGAACACCGAGTCAAAGGACGGC---AGCGGCGAGGTGGAGGACGCGAAGGAAAGCAGCGAAGAGTTGAGCTCCATTCGCCTTTCGAAGAAGAAACGC---------CGGAAAGGGGGAGAAAGCTGC---AGTAGCGGCGACGATGACGAGCGAGCATCCGACGGCGTCTCGGCTGGGGATTCGCGCATGAAAAGCATCCGCACCGTTGCCGGGGAGGTCGGCCACCTGGCGGATCTCCTCGACGCCGTGCGGTCGCACCGGTACGGCCGCGTCTTCGAACGGCGCCTCGATAGCCAGGACACCATGTATTACAGAAGTCTGATCCGGAAGCACGTAGATCTCGAGGCAGTCTCAACGCGAATCGGAGAAGGGCACTACTGT---AGCCCCCAGGAATTATTCAGGGATCTCCTCCTCCTCTTCAACAATGCTATTGTTTTCTACCCCAAGAACTCGCCGGAGACTACCGCCGCTGGCCACCTTCGAGACCTCGTCACCAGAGAACTGATGGTTCCTAATAAAGCTCAG---------AAAGCCGAGCACAAGGAAGACACATCTCCATCC---TCCGATACGAAAGGACAACCCAGATCGGGT------TCAAACAATCCCGTTTTGCAATCTTCC------AAGTCCGGTAACTCCGTCGCCCCTGTCGTCGTTAGCAGAAAGCGCAGCACCTTGTCTGCACCTCATCCGGAG------GCGGCAAAACAGCCTAACGTGGAGCCCGAATCGGTTACACGGGAGGAGCCCGAGAGACCCGGTTGC---------------ACAGAGGGCAAGGGAGCAGACAACGAATCGAGGAAGAGGCCGCTC------------AAAGGCTCGAGGACCAACAAGAGCAGGGCAAGCATGATGGCATCAAAGAACGCCCCGAAT------------TCTTCCATACACGAGAACGCGAACCGGGGTTCCAACCAAGGCCGCAGTCTGACGGCG---------TCCACGACGACGGCTTCAAAGGGGGCG------------TTGAATGTTACTGGAGGGGAGAAGATGGAGTTGCCGTCGAAAAAGCGGAGTGCAGCAAACTTCCTGAACAGGATGAAGAGGACAAGCGGGGGGCCAACAACAACGACCACCAACCTGCTCGAGACGTTGAGGGAATCG---GGTGGTGGTAAT---------GGTGGGAGGGGCGGAGACCAGCGAAAG------GGGGGGAGG------GATGGCCGTAAGGAGTCGGGTCCGAGGCAGACT------------GGCGGCAAACAGAACACTCAGGTGGCGGCCGCGCCCAAAAGAGGAGTTGGGCGGCCACCGAAGAAAGGAGTCTCCTCCGGG------------AGGCAGAGGGCTAAGGAAGTAGAGGCACAAATTGTTCCTCCGGCACCACCGCCCTCCAGGTTGGGCAGGAAGCGGGCAAGGAGG
>Efe_2
ATGTCG---ACCCGCGATGTCGGA---GGGAAGGAGCGGTGGGGGACGTGGGAGGAGCTGGTACTGGCGTGTGCCGTGAAGCGTCACGGTACCAAGAGTTGGGATTTCGTCGCCATGGAGGTCCAGACGAGGACATCCTCCCCCTCCCGATTCCTACTTTCCGCCGACGACTGCAGAGCGAAATACAGGGACCTATGGAGGAGATTCAGGATCGGCAAGGGTCGGAAGGAGGACGATGCGGAGGGAAAGGGGGATGAAAAGGGAGAGGGAAAAGGAGATGAGAGCGGGGAGGAGAAGGAGAGGAGGATGCCGTGGTTAGAGGAGCTGAGGAAGATCAGGGTCGATGAACTCAGGCGAGAGGTAGAGCGTTACGACGTTTCGATCGTGTCACTACAGCTCAAACTTAAGAAACTGAAGGAAGACCGCGAGCGGAGCGTCTCGGAGGGCGAGATTGGCCAGAAAGATCTAGATCCGGTAAAGGAAGACAACAGAGAACAGCTCTCAGAAGGAGAGGGGACCGACCGAGGGGACGACAACGAGGAGACCGGAACCGATCCAGAGACGAAACCCCGC------------GAACCAAAGCAGAGAAGCGATGAATCGGATCACGAGAACCGATCCTTTTCCGAGTCGAACTCGACGGAGGAGAAGCCCCAGGCTAGG------------------------GCTCCAGAGCCGGAGATAACCGACGGAGTGCAAACCCAGAAGGCAGATCTTGCCGCCGAGGGGATGAGGGAGGAGAGATCTGTCGGAAGACCGCCGTCGCCATCCGAGTCATACAACGGAAGTTCAGAGACTATTGGTAAGGATCCGGCGGGGCGGCAGTCGCTGAGGAAGGGGAGGGAAGCGGACCTTGGCGACGTTTACTCTGCTACAAAGGACGCCAGGGGAGGAGAAATAGGTGGCACGGGACGGTCGAACACTGAGTCAAAGGACGGC---AGCGGCGAGGTGGAGAACGCGAAGGAAAGCAGCGAAGAGTTGAGCTCCATTCGCCCTTCGAAGAAGAGAAGC---------CGGAAAGGGGGAGGCAGCTGC---AGCAGCGGTGACGATGACGACCGAGCATCCGACGGCGTCTCGGCTGGGGATTCGCGCATGAAACGCAGCCGCACCGTTGCCGGGGGGGTCGGCCACCTGGCGGAACTTCTCGACGCCGTGCGGTCGCACCGCTACGGCCGCGTCTTTGAGCGGCGTCTTGATAGCCAGGACACCATGTGTTACAGAAGTCTGATTCGGAAGCACGTAGATCTCGAGGCAGTATCAACGCGAATCGAAGGAGGGCAGTACACT---AGCCCCCAGGAATTATTCAGGGACCTCCTCCTCCTCTTCAACAATGCTCTTGTTTTCTACCCCAAGAACACGCTGGAGGCTACCGCCGCTGGCCACCTTAGGGACCTCGTCACCAGCAAACTGATGGCCCCCAATAAAACTCAG---------AAAGCCGAGCACAAGGAAGACACATCTCTATCG---TGCGATACGAAAGGACAACCTAGATCGGGT------TCAAACAATCCCGTTTTGCAATCTTCC------AAGTCCGGTAACTCTGTCGCCCCTGTCGTCGTTAGCAGAAAGCGCAGCACCTTGTCTGCGCCTCATCCGGAG------GCAGCAAAACAGTCTAACGTGGAGCCCGAATCGGTTACACGGGAGGACCCCGAGAGACCCGGTTGC---------------ACAGAGGGCAAGGAAGCGGACAATGAATCGAAGAAGAGGCCGCTC------------AAAGGCTCAAGGACCAACAAGAGCAGGGCAAGCATGATGGCGTCAAAAAACGCGCCGAAT------------TCTTCCAGACACGAGAACGCGAATCAGGGTTCCAACCAAGGCCGCAGTGTCACGGCG---------TCGACAACAACGGTTTCAAAAGGAACA------------TTGAATGTTACTGTAGGGGAGAAGATGGAGTTGCCATCGAAAAAGCGGAGTGCGGCAAATTTCCTGAACAGGATGAAAAGGACAAGCGGAGGCCCAACAACGGCAACCACCCACCTGTTCGAGACGTTGAGGGAATCG---GGAGGTGGTCAT---------GGTGGGAAGGGCGGAGAACAGCGAAAG------GGGTGGAGG------GATGGCCGGAAGGAGTCCGGTCCGAGGCAGACT------------GGCGGCAAACAGAACACTCAGGTGGCAGTTCCACCCAAGAGAGGAGTTGGGCGGCCCCCCAAAAAAGGCGTT---TCTGGG------------CGGCAGAGGGCTAAGGAAGTAGAGGCGCAAACTGTTCCTCCGCCACCGCCGCCCTCCAGGATGGTGAGGAAGCGGGCAAAGAGG
>Efe_3
ATGTCG---ACCCACGACGTCGGA---GGGAAGGAGCGGTGGGGGACGTGGGAGGAGCTGGTGTTGGCGTGCGCCGTGAAACGTCACGGTACCAAGAGTTGGGATTTCGTCGCCATGGAGGTCCAGACGCGGACATCGTCCCCCTCTCGATTCCTACTCTCCGCCGACGACTGCAGAGCGAAATACAGGGAACTATGGAGGAGATTCAGGAAGGGCAAGGCTCGTAAGGAGGACGAGGCGGAGGGAAAGGGGGATGAGGAGGGAGTGGAGGAAGGAGATGATCGGGGGGAGGGGAAGGAGAGGAGGATACCGTGGTTAGAGAAGATGAGGAAGATCAGGGTCGATGAACTCCGGCGAGAGGTAGAGCGTTACGACATTTCGATCGTCTCCCTGCAACTCAAGCTTAAGAAACTCAAGGAAGAGCGCGAGCGGAGCGTCTCGGAGGCTGAGATCGGCCAGAAAGATCTAGATCCGGTAAAGGAAGACAACAGAGAGCAGCTGTCAGAAGGAGAGGGAACCGGCCGAAAGGACCACGAGGAGGAGACGGGAACCGATCCAGAGACGAAACCCAGC------------GAACCAAATCAGAGAAACGATGAATCGGATCACGAGAACCGCTCTCTTTCCGAGTCGAACTCGACGGAGGAGAAGCCCCAAGCTAGG------------------------GCTCCAGAGCCGGAGATGACCGACGGAGTGCAAGCCCGGAAGGCAGATCCTGCCGCCGAGGGGATGAGAGAGGAGAGACCTGGCGGAAGACCGCCGTCACCATCCGAGTCGTACAACGGAAGTTCAGACACTATTGGTAAGGATCCGGCGGGGCGGCAGTCTCTGATGAAGGGGAGGGAAGCGGACCTCGGCGACGTTTACTCTGCTACAAAGGACGCCACGGGAGGGGAAATAGGTGGTACGGGACGGTCGAACTCCGCGTCAAAGGACGGC---AGCGGCGACGTGGAGAACACGAAGGAAAGCAGCGAAGAGTTGAGTTCCATTCACCTTTCGAAGAGAAGC------------CGGAAAGGGGGAGAGAGCTGC---AGCAGCGGCGACGATGACGACAGAGCATCCGACGGGGTCTCGGTTGGGGATTCGCGCATGAAACGCAGCCGCACCGTCGCCGGGGCGGTCGACCACCTGACGGAACTCCTCGACGCCGTCCGGTCGCATCGGTACGGCCACGTCTTCGAGCGGCGCCTCGATAACCAGGATACCATGTATTACAGAAGTCTGATCCGGAAGCACGTAGATCTCGAGACAGTAGCAACGCGAAACGAAGAAGGGCACTACTCT---AGCCCCCGGGAATTATTCAGGGATCTCCTCCTCCTCTTCAACAATGCTCTTGTTTTCTACCCCAAGAACTCGCCGGAGACTACCGCCGCTTGCCATCTTCGGGACCTCGTCACCAGAGAACTTATGGCTCCCGATAAAACTCAG---------AAAGCGGATCATAAGGAAGACACATCTCGATCG---TCCGATACGAAAGGACAACCCACATCGGGT------TCAAACAATCCCGTTTTGCAATCTTCC------AAGTCCGGTAACTCCGTCGCTCCTGTCGTCGTTAGCAGACAGCGCAGCGCCATGTCTGCACCTCATCCTGAG------GCGGCAAAACAGTCTAACGTTGGGCCCGAATCGGTTACACGGGAGGAGCCCGAGAGACTCAATTGC---------------ACAGAGGGCAAGGAAGCGGACAATGAATCGAATAAGAGGCCGCTC------------AAAGGCTCGAGGACCAACATGAGCAGAGCAAGCATGATGGCATCACAAAAGGCCCCGAAT------------TCTTCCAGACACGAGAACGCGAACCAGGGTACCAACCAAGGCCGCAGTCTTACGGCG---------TCGACGACAACGGCTTCGAAGGGGGCTTCAAAGCGG---TTGAATGTTACTGGAGGGGAGAAGACGGAGTTGCCGTCGAAAAAGCGGAGTGCGGCAAACTTCCTGAACAGGATGAAGATGGCAAGCGGTGGCCCAACAGCAACGACCAACAACCTGCTCGAGACGTTGAGGGACTCG---GGAGGTGGTAAT---------GGTGGGAGGGGCGGAGACCAGCGAAAG------GGGGGAAGG------GATGGCCGGAAGGAGCCCAGTCTGAGGCAGATT------------GGCGGCAAACAGAGTACTCAGGTGGCGGCTCCGCCCAAGAGAGGAGTTGGGCGGCCACCGAAAAAAGGCGTC---TCCGGG------------AGGAAGAGGGCTAAGGAAGTAGAGGCGCAAGCTGCTCCTCTGCCACCGCGACCCTCCAGGATGGTCAGGAAGCGGGCAAGGAGG
>Egu_1
ATGGCGAGATCGGGCGATCAGGAG------CGCGAGATCTGGGGGACGTGGGAGGAGCTCCTCCTCGCCTGTGCCGTTAACCGCCATGGCACCCGGAGCTGGGACTCCGTCGCCATGGAGGTCCAGGCCCGGAGCCCCTTCTCCCAC------CTCCTCACCCCACAAAACTGCCGCCAGCGCTACCGGGACCTCCAACGCCGCTTCGCCGTCGCCGCCGGGATT---------------GACGGTGGCGCC---------------------GATGCCGCGGGCAATGACTCGGCGGCGGCGGAAGTCCCCTGGCTGGAGGAGCTCCGGAAGCTCCGCGTGGCCGAGCTCCGGCGGGAGGTCGAACGATACGATCTTTCGATCGTGTCTCTGGAATTAAAGGTTAAAAAGCTCAAAGAGGAGCAAGAACGGAGCCTGCGGGAGACGGTAGCCGGCGAGCGAGAGGAGGATCCGAAGGAT------------------------------------GACGATACGAAAGTGGGCGGATCG---------------CCGGGATCTACGCCGGGG---TCGTTCGCCGGAGATCGGATCTCCGGCGGAGATTCCGGC---------GGGTCGTGCAATGAGTCGAACTCGACAAATCCGAAGGATGAGGGA---AAACCCGGCGGAGAG---------GACGGGAAGCCGGAAGAGAATCCGGGATCCGGCGGAGGCGAAGCCGATCCGACCGCCGGT------AGGGGCGAGAAG---------------GCCGCTGGGGAAGGGTCATACAACGGCAGCTCGGACACGATAGCGAAGGGCGAGGCGGCGACCGAG------------------------------------------GCTGACCTTCCGCGGCCGCAGACGGGCGAGTCTGGC---------GAGTCGGTGGCCGAGTCGAAGGGTGGC---GTGGCGGAGGCGGAGGGGGAGAAGGAGAGCAGCGACGTCCAGAGCTCCGCCAGCTTGTCGAGGCGGCGGAAGGGGTGGCGGGGAAAGGCGGCGTCCGCCAGTAGCAGCGGCGGCGACGAGCAGGAG------GCGGACGAGGACTCCCTCATCGCC------------------AAGCGGATAGCCACTGAATCACAGCCGTTGGTGTCCTTCCTCGAGATTATCCGGTGTCACGAGTTCGGTTCTGTTTTCGAGCGCCGGCTCGAGAGCCAGGAAAGTGGTCGATACCGGAGTGTGATACGGCAACACGTGGACCTTGCGATGGTGCGAGCGAAGCTGGAGCGCGGAGGGAGGGCGTATACAAGCGTGGAGTTCTTTCGCGATCTACTGCTCCTTTGCAACAATGCCATTGTCTTCTACCCGAAAGACTCTTCCGAGTCCACTGCGGCAGTTCATCTCCGGCAACTCGTCGCCAAGGAGATGGCCGCCACCATCCAGAAG---CTGGCCCGACCACCCGCAGCGGTGGAGCCTGCGCCGCCGCCT---CTGCCGCCTCCCCCGAAGCCGATCGTGCCTAAGCTCAAGAAGGATCTGGACCTGGCCGACTCGTTACCTGAGAAGCCCTCTTCCTCAGCTCCCATAATCGCGTGCCGGAAGCGTAGCTCCATCTCCAACAAAGCCAAGAAG---------------------GAGGAGAGGGACGAGAAGCATGATTTGGATCGGAAGGAGCGG------------------GAGAGGGAAGAGCAAAACCTCAGCGCCAAGAAGAGTCATACCAGAGAAAGATCC---GCGACAAGAGGCTTGAGGACCAACAAGAACCGCAGCGGAAACAGAGCAGGAGGAGAAGGAGGT---------------GCAGCGGTGGGAAAGAGCACGAACACCACTCCCAGCCACAAATCCAAGCCTGTGGAGAGCACACCGGTCGCGGAAGTGGCGGTTAAGGCGGAGAAGAAGAGC------------------------GGCGGCGCGTCCGTGGAGAAGAAGCGGAGTTCAGCAAGCTTCTTGAACCGGATTAAGCGGAGCTCGCCCTCGTCCAACGGG---------ACGTTTCTGGAGACGCTGAAGGGATCT---TCCTCCGAGGGC---------GGCGGAAGAGGAGCGGAGCAGAAGAAA------GGGGGAAAA---GGAGAC---AGGAAAGACCAGGGCTCCCGCCAGGAAGGCGGCGCCACCTACGCGAAGAAAACACCAGAGCCGAGCGCTCCGGGGAAGAGGAGCGTAGGGAGGCCGCCGAAGAGGGTGGTGGCTCAGCCTAACCCGACGCTGGCGAAGAGGGCGAGGGAG---GAGGCGGAGGCAGCGCCTGCT---AAGCCGCCGACAGCGTCTTCCAGGAAGCGGGCGAGAAAG
>Egu_2
ATGGCAAGATCGGGCGATCCGGAG------CGAGAGATCTGGGGGACGTGGGAGGAGCTCCTCCTCTCCTGTGCGGTTAACCGCCATGGCACCCGGAGCTGGGACTCTGTGGCCATGGAGGTCCAGGCACGGAGCCCCTTCGCCCAC------GTCCTCACGCCACAGAGCTGCCGCCAGCGCTACCGCGACCTTCAACGCCGCTTCGCCGCCGGGATCGACGGCCACGGCGACGACGACGACGGCAGCGCC---------------------GCCACCGGTGGCGATGACTCGGCGGCTGCGGAAGTCCCCTGGCTCGAGGAGCTCCGGAAGCTACGCGTGGCTGAGCTCCGGCGGGAGGTCGAACGATACGATCTTTCGATCGGGTCGCTGCAATTAAAGGTGAAAAAGCTCAAAGAAGAGCGCGAACGGAGCTTGCGGGAGACGGGATCCGGCGAGCGAGAAGATGATCCGAAGGAT------------------------------------GACGAGACAAAAGATAGTGGATCA---------------CCGGCATCTACGCCGGGG---TCGTTGGCCGGAGATTGGATCTCCGGCGGAGATCCCGGC---------AGGTCGTGCAACGAGTCCAACTCGACCGATCCGAAGGAGGAGGATGGGAAAGCCGGAGGGGAG---------GACGGGGAGCCGGAGGAGGAGCCGGGATCCTGCGGAGGGGAGGCCGATCCGGTGGCTGGT------GGGGCCGAGAAG---------------GCCTCCGGGGAGGGATCCTACAACGGTAGCTCGGACACGATAGCGAAGGGCGCGGCGGCGGCGGCGGCG---------------------------------------GCCGACCTACCGCGGCAGCAGAGGGGGGAGTCAGGC---------GAGTCGGTGGCCGAGTCGAAGGGTGGC---GAGGCGGAGGCTGAGGGTGAGAAAGAGAGCAGCGACGTCCAGAGCTCTGCCACCCTGTCGAGACGGCGGAAGGGGAGGCGGAGGAAGGCGACTTCCGGAAGTAGCGGCGGCGGCGACGGGCAGGAG------GCGGATGAGGACTCCCTCATCGCC------------------AAGCGGATCGCCGCTGAATCACAGCCGTTGGTGTCCTTCCTCGAGATTATCCGGTCGAACAAGTACGGTTCCGTTTTCGAGCGCCGGCTCGAGAGCCAGGAAACCGGTCGATATCGGAGTGTAATTCGTCAACACGTGGACCTGGAGATGGTGCGAGCGAAGATGGAGCGCGGAGGAAGGGCGTATACCAGCGTGGAGTTCTTCCGCGACCTGCTGCTCCTCTGCAACAATGCCATCGTCTTCTACCCCAAACACTCACCCGAATCCACCGCGGCCGTTCATCTCCGCCAGCTCGTC---AAGGAGATGGCCGCCACAACTCGGAAG---CCAGATCAACCGCCTTATGCGGTGGAGTCCGCTCCGCCATCG---CTGCCGCCTCCT---------------CCGAAGTTTAAAAAGGATCCGGACCTGGCCGGCTCGTTATTTGAGAAGTCCGCCTCCCCAACTCCCATAATCGCGTGCCGAAAGCGTAGCTCCATCTCTACGAAGGTCAAGAAG---------------------GAGGAGAGGGACGAGAAGCCTGATTCGGATCGGAAGGAGCGG------------------GAGAACGAAGAGCAGAACCTCAGCGCCAAGAAGAATAATAACAAAGAAAGATCC---GCGACAAGAGGCTTGAGGACGAATAAGAACCGCGGCGGAAACAGAGCAGGAGGAGGAGGAGGTGCG------------GCCGCAGCGGCGAAGAGCCTGAACTCCACTCCAAGCCATAAATCCAAGCTTGTAGAGATCACA---GCGGCGGAGCAGGCAGTTAAGGCAGATAAGAAGAGC---------------------GGCGGCGGGGCGGCCGCGGCCTCCAAGAGGAGCGCCGTGAGCTTCTTGAACCGGATGAAGCGGAGCTCGCCCTCGCCCAACGGG---------ACGTTGCTGGAGAAGCTGAAGGGAGCG---TCCTCCGGTAGC---------AGTGGAAGGGCGGCAGAACAGAAGAAG------GGTGTAAAA---GTAGATGGCCGGAAGGGCCAGAGCTCCCGCCAGGGAGGTGGCTCGAACCACTCGAAGAAAGCGCCTGAGCCGAGCGCTCCGGCGAAGAGGAGCGTAGGGAGACCGCCGAAGAGGGCGGCGGCTCCGCCTACCCCGCCGCCAGCGAAGAAGGCGAGGGAG---GAGGTGGAGGCAGCGCCTGCC---AAGCCTCCGCTGGCGTCTTCGAGGAAGCGGGGAAGGAAG
>Egu_3
ATGGCGAGGTCGGCCGATCCAGAGGCAGCGGAGGAGATCTGGGGAACGCTGGAGGAGCTCCTCCTCGCGTTCGCCGTGAGTCGGCATGGGACTCAGAGATGGGACTCCGTGGCCATGGAGGTCCGGACTCGGAGCCCCTCCACCAACCGCTTCCTCTTCACGCCGGAGGGTTGTAGGAAACGGTACCGCAAACTCCAGTGCCGTTTCTCCGCCGCCGACGGGGAGATCGGCGTCGATAGAGACGGCGGCGAT------------------------------GGGTGTGGCCGGCCGGCGATGGAGATCCCCTGGCTCGAGGAGCTGCGGAAGCTCCGCGTCGCCGAGCTCCGTCGCGAGGTCCAGCGCCACGATGTTTGCATCGTGTCCTTGCAATTAAAGCTAAAAAATCTAAACGAAGAGCGCGAAAGGAGTCTCCGAGAGAGGGAGGACGGCGAACCG------AATCTAAACCAC---------------------------------AAGGAGGAGAGAAAGGACGGCGAATCA---------------CCGGGATATGTGAACGTC------------TCAGACCGGATCTCCGGTGAAGATTCCAGCCGT------------------TCGTCCAACTCGACCAATCAGAAAGAGGAGGACGCGAAACCCGCCGCGGGA---------TTTGGGGAAACGGAGGCGGCGCCGGGGGCCGAGGACCAGATAGCCGATCCGGCCGCTGGC------GCAGACGCGAAG---------------TCTGCCGGGGAGGCGTCCTGCAACGGGAGCTCCGACACGATCGCGAAGGCCACGGTCGAGGCCAACCCG---------------------------------------------CCGCGGCCGCCAGGTCTGGGCGAGTCCGGC---------GAGTCCGTAGCCGAGTCAAAGGGCGGC---GAGGCGGAAGCGGAGGGGGCGAAGGAGACCAGCGACTTGCAGAGCTCGGCGAGACCGTCGAGGCGGCCGCGGCGCCTCCGGAGGAAGGTGGTCTCCGGCTGTAGCAACGGCGGAAACGAGCCGGAG------GCGGACGCCGTGTCCCCCGTCGGT------------------AAGCGTGTTGCCGCTGAATCCCAGCCGTTGATCGCCTTCCTCGAGGTCATCCAGGCGCACAAGTACGGATCCGTTTTCGAGCGCCGGCTCGCGAGCCAGGAGAGCCTCAACTACCAGACCCTGATACGACAACACGTTGACTTGGAGATGGTGCGCGCGAAGATGGAAAGAGGGGCGGAGGCGTACACGAGCGCGGAGTTCTTCCGCGATCTGCTGCTGCTTTGCTACAACGCCATCGTCTTCTACCCGAAGAGTTCCCCCGAGTCCATCGCAGCCGTCCGTCTCCGTGGGCTCGTCTCCAAGGAGATGGCCAGAACCATCCGGAAG---CCGGCCCGGCCGCCGAAAGCGGATGAACCCACCCCACCGACGCATCTTCCTCCGCCG---TCGCCGCCGGTTTCTGGTTTTCAATCGGATCCGGATCGTGTGAGCCAACCACTCGAGAAGCCGACCTCATCGGGTCACTTTATTGCTTGCCGGAGACGGAGCTCCCTTTCCGGCCGCGCGGCGGGG------GAGACGAAGAGGGGGGAGGAGGACAAAGAGAAGCTCCGAACTGTTCGGAAGCAGCGAGAG---------------GTGGAGGAGTACGAGACCCCTTCCAAGAAGAGGAAGAGGGAGATATCTGCCGTGTCCGGGTCTAGAGGCCTGAGGAGCCAGAAAAAAGGTGGGAATGCGGGA---------AACAGGGGC---------------AGCGGAGTATCGAAGAGCCCCAATCCTATCTCCACTTCGACGACTAAATCCATCGCTGTCGAGAATTCAGCGGAAGCGACGGCGAAATCAGAGAAGAATAACGGA---------------GGTGGCGAAGCCGTGTCGGCGTCGAAGAGAAAGGGTGCGGGGGAGATCATGAATCGGATGAAGCGGAGCTTGCCGACGTCCAACGGA---------GCGCTACCGAATACGCGGAGGAGCAGC---GCCTCCTCCTATGAC------GGTGGGAAGGGGACCGAGCAGGTGAAGAAT---GTCGGGCGT---GGGGAT---CGAAGAAACCGTTATTCCCGTCACTCTTCCGGCGCTGCGACGTCGAAGCGGGCGGCGAAGCTGAGCACCCCAGCGAAGAGGAGCGTGGGGAGGCCGCCCGGGAGGGCGGCTGCTTCGCCCCCTCCCCGTCCGGCGAAGAAGGCTAAGGCA---GAAGCGGGA---------------------------AGGATGCTACGGAAACGAGCGAGAGGG
>Egu_4
ATGGTGAGATCGGGCGATCCGGAGGCGACGTCGGAGATCTGGGGGACGCTGGAGGAGCTCCTCCTCGCGTGCGCCGTGAGCCGGCACGGGACACGGAGGTGGGACTCGGTGGCCATGGAGGTCCGGAGCCGGAGCCCCTCCGCTCACCACCTCCTCCTCACGCCGGAGGGTTGTAACGAACGGTACCGCCATCTCGAGCGCCGCTTCTCCGCCTCCGACGGAAAGATC------------------------------------------------GGCGGCGGGGGTGGCGGGCCGGGGTTGGAAATCCCCTGGCTCGAGGAGCTGCGGAAGCTCCGCGTCGCCGAGCTCCGTCGCGAGGTCCAGCGCCACGACGTTTCGATTTTGTCTTTACAATTAAAAGTAAAAAAGCTACAGGAAGAGCGCGAACAGAGTCTGTTGGAAGGGGACGATGGGAAGCGAAGACCAGATCTGAAGGAA---------------------------------AAGGAGGGAAGAAAGAACCGCGAATCA---------------CCGGGATCTACTCCCGGG---AACATCCCGGGAAACCGGATCTCTGGA---GATTCCGGC---------CGCTCGTGCGAGGAGTCCAACTCAACCGATCCGAAAGATGTAGAAGAGAAACCCCGTGTTGGA---------CTCGAGGAGGCTGAGGCGGCGCCCGGCGCAGAAACCAAGAGCGCCGATCAGGCCATGGGT------GGGGACGTAAAG---------------TCCGCCGGAGAGGCGTCTTATAACGGGAGCTCCGACACAATAGCGAAGGCCGCGGTCGTGGCCAACACG---------------------------------------------GCTCGACCGCTGCCTCTGGGCGACTCTGGC---------GAGTCCATGGCCGAGTCGAAAGGCGGCGAGGAGGCGGAAAGGGAAGGGGCGAAGGAGACCAGCGACGTGCAGAGCTCAGCGAGCCTGTCGAGGCGGCAGCGTCGGCGGCGGACGAAGGGATTCTCTGGCTGTAGCAGCGGCGGAGACGAGCCGGAG------GCCGACGCCGTATCCCCTGGCGGC------------------GAGCGGGTTGCCGCTGAATCCCCGCCGTTGATCACCTTTGTCGAGTTCATCCGGGCGCATAAGTTCGGATCCGTTTTCGAACGCCGCCTGGAGAGCCAGAAGAGCGTCAGATACCGGAGCATGATACGGCGACACGTGGATCTGGAGATGGTGCGGGCGGAGCTGGAAAGAGGGAGGAAGGCGTACACGCGCGCGGAGGTCTTCCGGGATCTGCTGCTCCTTTGCTACAACGCCATCGTTTTCTACCCGAAGAGCTCTCCCGAATCAATCGCAGCCGTCCATCTCCGCGGGCTTGTCACGAAGGAGATGGCCAAAACCATCCGGAAG---CCGGCCCGACCACCGAAACCGGAGGAACCCGCCCCACCAGCGCAATTTCCGCCG---------CCACCGGTTTCTAAGCTTCAATCGGATCCGGATCGTGCGAGCGAGCCGCTTGAGAAGCAGACCCCCTTGGTCCCCTTAACTGCTTGCCGGAAACGGAGCTCCCTCTCTGGCAAGGCTGCGGCGGCGGCGGGGTGGAAGGAGGGGAAGGAGGAGAACGAGAAGCACCGAGTAGATCGGAAGGAGCGGGAG---------------------GAGGACGAAACCCTGACCACGAAGAGGACGAAGGAGGGGTTCTCGGTGTCCAGGCCAAGAGGTTTGAGGAGCAACAAAACCCCTGGGAACGGCGGA---------AACAGGGTC---------------AACGGAGTATCAAAGAGTCCCAATTCCATCTCTTCTCCGAGGATTAAATCCACCGCGGTCGAGAACTCGACGGAAGCGACGGCTAAATCAGCGAAGAAGAACGGA---------------GGTGGCGAAGCCGTGTCCGCCTCAAAGAAAAAGGGAGCGGCGGAGTTCCTGATTCGGATGAAGCGGAGCTCGCCGACGTCGAACGGG---------AAACTAAGGAATACGCTGAGGAGCAGC---GCCTCCTCCGGCGCCGGC---GGTGGGAAAGGGGGCGAGCAGCAGAAGAAG---GGAGGGCGT---GGGGATGGCAGGAAGGACCGTGATTCCCGTCGGTCA---------------TCGAAACGGGCGGCGGAGAATAGTGCTCCCGTGAAGAGGAGCGTGGGGAGGCCGCCCAAGAGAGCGGCGGCTCCCCCTCCTCCGCCTCCGGCGAAGAAGGCGAAGGAT---GAGTTGGGAAGGACA---------------------CCACCGTCGCGGAACCGAGCGAGGAGG
>Lch_1
ATGTCGAAAACCGACGATCCGGAG---CGTAATATACCCTGGGGAACTTGGGAGGAGCTATTGCTAGCGTGCGCCGTTAACCGGCACGGCACGAAGAACTGGGACTCCGTCGCTATGGAAATACAGAACCGCACCTCTTCCCCCCTT------CTATTAACCGCGCAGAACTGCAAACAGAAATACCTCGACCTACAGCGGAGATTCGTGGCCGTTGATGATAAAACG------------GACGGTGGAGATGACGAGTCTGAAAAAGATGAT------------------------AAAAAGAAGATCCCTTGGCTCGAAGAGCTCCGGAAACTTCGTGTCGCTGAGCTTAGACGCGAGGTTCAGCGATACGACGTTTCGATCGTGTCCCTGCAATTGAAGGTGAAGAAGCTCAAAGAAGAGCGCGAACAGAGCTTGAACGAGACGGAGAACAGCGATGAAAAAGCAGATCTGGCGAAAGAGGAGGCGAAGAACGAA---------GGAAATACGGAAAAGGAGAAAGACGGAGGGGAT---------------GAGAGATCCTCGCCAGAA---AACGCCGACGGAAAGCGGATCTCCGGCGAAGATTCCGACCGCGAGAACCAGTCCTTCAATGAATCGAATTCGACGGATCCGAAAGACAAGCAGCGGGAAACA------------------------GAGGGGGAGAAGAGGCCGGAAGACGATGCCGGAAAACCGGATCAGGGTCCCGGCGAGTTGCCGGAGGAAAAA---------------GCGGTCGGTGAGGGGTCTTACAACGGAAGCTCTGATACGGTGGCGAAAGGTGCGGCGGCCGTGAAG---------TCCCCGGCT---------------------------CCGACCCCAGCGCCTGACACGGGCGAGTCGGCCGAGTTTCGTGAATCGGTCGCCGAGTCGAAGGGCGAA---------GGGGTGGAGGGTGCGAAGGAGAGCAGCGACGTGCAGAGTTCGGCGAGCCTGTCGAGGAAGAGGAGG------CGGAGAAAGGCCATTTCCGGTAGC---AGCTCAGGCGAGGAGCCGGAA------GCCGACGATGTTTCTCCGGTCAGC------------------AAACGGATCCCTGTTAAATCCCAACCGTTGGTTGGTTTCCTCGAGATTATCCGATCTCACAAACATGGCTCCGTTTTCGAGCGCCGGCTCGAATGCCAGGAAGGCGGAGATTACCAGAGCATGATCCGTCAGCACGTGGATCTTGAAATGGTGCGGACGAAGCTCGAGGAAGGGCTGTATGCCGACGGCAGTCTCGAATTCTTCCGAGATATGTTGCTTGTCTTCAACAACGCCATCGTCTTCTTCCCGAAGAATTCCTCCGAACATTCTGCAGCGATCGCTCTCCGAGCGGTTGTGTCGAAGGAGATGGCCAGCGCAGCTCTATCT---CCTCAAAGG------------------------------------------------------------------------------------------------------------------------ACCCACCCAGCGGTGGCT------------------GCCGAGACGAAGAGGAAGGAC---------GCTGTGGAAATCGACAGGAAGCCCGACGCCGCTGATCTCAAGGAACCCGACAACTCATCCGCG------AACATGGTGGTGGAGCCGCGGGTTACAAAGAAGAGATCGATGGATAGATCGGCTCCG---------AGGGGGACGCGGACCAGCAAGACCCGCAGCAACAACATC---------AACATCGGTGCCAGAACCTCGAACCCTGGACTCAATCCTAACCCTAACCCTAGCCCTAGCTCAAATAGCAATGCAGCGGCGGCAGCGAAAAACGAGAGTTCAGATGGCAAGGTAGATAAGAAAAAT---------------------TCGAACTCGGCGGCGGTAGCCAAGAAGCGAAGCGCAGCAAATTTCCTGAACAGGATGAAGCGGAGCCTGTCGTCG---AACGGG---------ACGCTGCTGGAGACATTGAAGGGATCC---GTCGGCAATGGCTCCGGCAATAACAGTAGGGGGGCAGAGCAGAAGAAA------GGCGGGAGG---GGAGAGAGTCGCAGAGATCAAGGCCACCGGCAGGGA---------ACGGTGGGGAAGCAGGTGCAAGAGCAGAGCAGTCCTGCGAAGAGGAGCGTGGGACGCCCACCGAAGCGGGCCACGGCAGCAGCTGCAGCACCCCCGTCAAGACGGGGGAAGGAT---GCAGTGGAGGCGGAGGTGAAG---------------CCACCTCCAAGGAAGCGAGCGAGGAGG
>Nco_1
ATGTCG---ACCCGCGACGTCGGA---GGGAAGGAGCGGTGGGGAACGTGGGAGGAGCTGGTGTTGGCCTGCGCCGTGAAGCGTCACGGTACCAAGAGTTGGGATTTCGTCGCCATGGAGGTCCAGACGCGGACATCGTCGCCTTCCCGATTCCTGCTCTCCGCCGACGACTGCAGAGCGAAATACAGGGACCTATGGAGGAGATTCAGGAACGGCAAGGCTAGGAAGGAAGACGAGGGGGAGGAGGAGGGA------GAGGGAGTGGAGGAAGGACATGAGGCCGGGGAGGAGAAGGAGAGGAGGATACCGTGGTTGGAGGAGTTGAGGAAGATCAGGGTCGATGAACTCAGGCGAGAGGTAGAGCGTTACGACGTTTCGATCGTCTCCCTACAACACAAGCTTAACAAACTGAAGGAAGATCGCGAGCGCAGCGTCTCGGAGGCCGAGAACGGCCAGAAAGATCTAGATCCGGTGAAGGAAGAGAACAGAGAGCAGCTCTCAGAAGGAGAGGCAGCCGACCGAAAGGATGGCGAGAAGGAGGCGGGAATCGATCCTGAGACGAAACCCAGC------------GAACCGAATCAGAGAAACGATGAATCGGATCGCGAGAACCGATCCTTTTCCGAGTCGAACTCGACAGAGGAGAAGCCCCAGGCTAGG------------------------GCTCCAGAGCCGGAGATGACCGATGGAGTGCAAGACCGGACGGCAGACCCTGCCGGCGAGGGGACGAGGGGGGAGAGACCTGCCGGACGACCGCCGTCACCGTCCGAGTCGTACAACGGAAGTTCGGAGACTATTGGCAAGGATCCGGCAGGGCGACAGTCCCTGAGGGAGGGGAGGGAAGCGGACCTCGGCGACGTTTACTCTGCTACGAAGGACGCCACAGGAGGAGAAATAGGTGGCGCGGGACGGTCGAACGCCGAGTCAAAGGACGGC---AGCGGCGAGGTCGAGGACGCGAAGGAAAGCAGCGAGGAGTTGAGCTCCGTCCGCCTCTCAAAGAAGAGACGT---------CGCAAGGGGCTGGAGAAGAGC---AGCAGCGGCGACGATGACGAGCGAGCATCCGACGGCGTTTCGACCGGGGACTCGCGCATGAAACGCAGCCGCGCCGTTGCCGGGGAGGTCGGCCGCCTGGCGGAACCCCTCGACGCCGTGCGGTCGCACCGGTACGGCCGCGTCTTCGAGCGCCGCCTCGATAGCCAGGTATATTCCCGGCGGCGGAGGTTCTTAATTACTACACCACCCCTGTTTATT------------------------------------TCGAGGAGCTTTACGTTTGGGAGCACTGATTTGGCATTTCATCGTGCCCTTGTT---TCGCCGAGAGGCGCCGTCCAAGGGAACGGCGTGGCTTCTTCTAAAGACCTTTTGGCCGCTCACCCTGCGTTCCGGTGGAGGGCACGT---------CAGTCATTTAAGTTTCGTTTTCGGATGGTCACGTGTTCGGGTTGGATGACTCGACCGTCCAGCGGCAGATTGGATCTGAATCCGGCGATT------------------------------------------------------------------------------------------------------------------------------------------------------------------------------------------------------------------------------------------------------------------------------------------------------------------------------------------------------------------------------------------------------------------------------------------------------------------------------------------------------------------------------------------------------------------------------------------------------------------------------------------------CGGGTC------------------------------------------------------------------------------------AGGCCTCCTGATCTG---------------------------------------------------------------------------------------------------------------
>Osa_1
ATGACCAGATCGGGCGACCCCGGCGTCGGCGGGGAGATCTGGGGGACGTCGGAGGACCTGCTCCTGGCGTGCGCCGTGAGCCGCCATGGGACGGCGAGCTGGGACGCGGTGGCGAAGGAGATGCAGTCGAGGTGCCCTTCCGCCGCC------GTGTTCACCCCCACCACCTGCCGCCTCCGGTTCCGCGTCCTCCACCGCCGGTTCTCCGGCGGCGTCACCGCCGAGAACGAGGACGCCGACGGCGGCGAGGAGGAGGAAGAGGCCGACGCC------------------------GCCGCCGTCGCCGGCTGGGTGGAGGAACTCCGCGAGCTGCGCGTCGCCGAGCTCCGCCGCGAGGTCGAGAAATACGATCTCTCGATCGGGTCGTTGCAATCAAAAGTGAAACGGCTCAAGGAGGAGAGGGAAAAGAGCATCTCCGGCGAGACGAAGCCGCCGCCGGCGGCGGCGGCGGTGAAGGAGGAGGAGGAGGATGTA---------------------------------------------------------CGGAAGGGATCACCGGAGGAGGGCGCCGTGGAGGACAGGGTCTCCGGCCACGAATCCGGC---------CGGTCATGCAAGGAGTCGAACTCGTCAGATCTGAAGCGGCCGGAGAACGACCCCGCGGTCGCCGAC---GACGACGACCGGGAGGCGGAGGAGGAGGAGGAGGCGGCGGCGGCG------CCCGCGGCCGGCGAC---------------------------------------------------------------------GCCGTGAAGGAGGAGGCG---------------------------------------------------------------------------------TCGGGC---------GAGTCGGTGGCTGGGTCGAAG---------------GAGGCGGACGTCGAGAAGGAGAGCAGCGACGTGCAGAGCTCCGCCAGCCCGTCCCGCCGCCGGCGA---------CGGAAGGGCGGA------------GGCGGCGGCGAAGAGGCGGAG------GCGGCGTCGCCGTCGGTGTCCGTG------------------CCCCTCCCCGCCGCCGAGGCCGAGCCGCTCGTCGCCTTCCTCGAGTCGGTCCGGACCAGCAAGGCCGGCGCCGTGTTCGAGCGGCGGCTCGATAGCCAGGATGGGGAGAGGTACAGTGGCACGATCAGGCGCCATGTGGACCTGGAGACGGTCAGGTCGAGGCTGGTGGGTGCAACGGCGGCGGCGTCGGCGTCCGAGTTCTACCGCGACATGATGCTGCTCTGCGCCAACGCGCTCGTCTTCTTCCCGCGCGGCTCGCCGGAGCACGCCGCCGCGCTCCAGCTGCGCGCGCTCGTCTCCAAGCAGGTCTCC------------------AAGGACCGGCAGCCTCACGCCGGGGCGAAGGCCCCCGCGGCG---GCGGCGGAGGAG---GAGGAGAAGAAGAAGCCGGCCAAGGCCGACGCCGACATCGCTGGGCCGCTGCTCGAGAAG------------GCGCCGATCATCGTCTGCCGGAAGCGGAGCTCCATCGCGAAGGCCGCGGCGGCG------------GCTGCCAAGGGGGAGAAGGCGGAGAAGGCAGAGACGGACAAGAAGGAGAAGGACGGCAGCAAGGCTGCGGCGGCAGCGACGACGGCGACGGCGGCGGCCACTGCCAAGGACAAGAAGGCT------------CGGGGCATGAGGACGAACAAGAGCCGGGGACCCGCGAGG------------------------------------------------------------------------AATCAGAAGACGGCGAAGCTCTCGGAGACCGGCGAGGGGACCAAGAAGTCCGACAAGAAGGGCGGCGGCAGCTCTTCGGCAGGGGCGGCGGCGGGCGGGGTTGCCAAGAAGCGAAACGCCGTGGATTTCCTGAACCGGATGAACCAGAACGGCTCGCCGTCGACGGAG---AGGGTGTCGTTGCTGGAGACGCTGAAGCTCTCC------------------------GCGGCGGCGACGGAGCAGCAGAAGAAGTCGTCGTCCGGGAAG---GGCGACGGCCGGAAGGAGGCC------------------GGCGGCTCAGGCTCCAAGAAGGGCGCCGCCGCCTCGACGCCACCAGGGAGGAGGATCGGTCGGCCACCGAAGCGGGCGGCCGCGCCGCCGACGCCGCCGCCGTCCAAGAGGGCCAAGGACGAC------------------------------------AAGCCGACCAGGAAGCGCGGGAAGAAG
>Out_1
ATGGAGAAG---------------------AATAGCAAGTGGGGGACATGGGAAGAATTGCTGCTGGGAAGTGCAGTGAAGAAGCATGGAATCAACAATTGGGATTCTGTGTCATTGGAGGTTCAGGCTAGAAAATTGTCTCCTTAT------TTTTTCTCTTCAGAGGATTGTAAGGCCAAGTATGATGCTCTGCAAGGCAGATATAACAAGACCCACAACAGTAATAATAACAGTTGCAGGTGGGTTCAAAGGTATGATGAATTTGAGGAG---------------GATGATTGCAGCAATAGCTTGCCTTGGTTGGAGGAGCTGAGGAAGCTTAGGGTCGCTCAGCTGAAGAGAGAGCTAGAACGCTATGATGGTTCTATTGTGTCTCTTGAGTCCAAGCTAAGGAAGTTGAAGGCCGAAAGAGCACAGTGTTTGTTGAATGATGAACAGAAAACCGCAGAAAAATGTCCACCCCAGCGAGAGATCAAGAGAGAT------CCAGAAGATAAGGAAGGCTCCAAGGATGGATCCTGTACAGTTTGTATATACCCTGAAACGACCTCAAATGTCAACACCAAGGTGGACAAAATTGAAGGTTTTGATAACCCA------AACCGTCCTTTGAACCCCCCAGATCCAGCAGAGCCTTCGAGATCTGGAAACGAGACAACTCAAGATTTGAAAGGGGTGCATGAGGGATCCCAGGAGAGAAACCGACAAGGGACACAATTTGCACCCCAGGAAAACGGGTTGCCAGATGAGAAACCAGATACTGGACCTTCTTCTCCTCTGGATTCCTATTATGGCAGCTCTGAAACAATAGCAAAGGAGCATCCTGACCCACTTGGTTATGAAGAA------------GAGTCAGCAGATGTTCATGAGGAAACAATTGCGCCAACCGCCATGAAAGGCCATGGATTTCAAGAGGGCAGTGCTGAATCCAGAGAAATCGGAAGGAGAGATGGTTTACAGACTTGGGATACTAGTGATGTGTTGAGCTCTGCAGAATTATCGACCAGAAGAAGAGATGGCAGGAAATCCTCTAGTACCAGCCATGAATCCTCTGGTGACAGTCATGCTGAAGGAACGGATGAGATGTCTCCCATGAGCAAGAGAAGCAGAAGGGAGGCAAAGGTTCCAGGCAAATTGCTCCCTCTTCTCGAGTGTTTGAGGGCTATTAGTGCCCACAAATTCGGTTCCATCTTCAAACACAGGCTAGAAAGCCAGGAAAATCTGTACTACACAAGTATGATTCGTAGACATGTGGACTTGGGCATGGTGAGGTCAAGGCTGGAGGAAGGTTCTTACTCT---GGCAGTCTAGAGTTTTTCAGGGATCTGCTGCTGGTTTTCAACAATGCACTGGTATATTATCCAAAGTACTCTCAGGAATTTGGAGCTGCATATGTACTTCGTGAATTGGCTACCAAGGAGATGGCTAATATATTTCAGACTGAGAAACAAGAAGGTCCATCCACAAGAAAGAGAGAGCCAAGGAAGCCC---------------------------------------------TCAGAACTTGCCATGGTG------GCCAAGCCTAAT---CCTAACCCCATCATTGTTTGCAGAAAGAGAAATGCAAGCACCTCTGTTGGTGAAAAACAACATTTACAAGCAGAAGGTGAAAAGCAGAGTGAACATCTGCAAGTAGAGGATAAAAAGCAGAATGAAAAGAAGGATGTTGAGATCAAGGAAAATGGGATTGAGAAAAGGAAGAACGAAGAGCTTAAAGACCTTACTGAATCTATCAAGGGAAGAGATAATTCACTGGCTGAAAATGTTTGTGAGCAGAACGATAAGTTGGCAGAAGAATCAAAGATCAAAACCTCTTATAAATACAACACTCAACCAAAGAAAAACGTGAGCAACAATACCATTGACTTGAAAAGGGGTTCCAGCAGCAACATTGATCAGAAGAAG---------------------AGTTCCAGTGATATTCTTGTGCCAAAGAAGAGCTCTAGCAATGTTGTTGAGTCAATTAAAAGGTCTATG------------------------AACATTATTGAGACAAAGAAAAGCCCAAACATGGCCGACCCAATTAAGAGCTCTAACAACATTGTCACGCAGAAAAGGAGTTCAGGAAACAGAGATGTGAATGTGAAGAAAGAACAACCTCCGAAGCAAGCACTGGCCCCAATTGGTGCCCCAATTGCCCCTCAAGTGCAGCCCCCTGTAAAAAGAGGAGTTGGAAGGCCACCAAAGCATGCTAAGCAAGCATCTCAAAAACAACATGTTCAGCAATCAGTACAG---AAACAGCAAGCATCTCCACCAAAAACCATGGATTCCTCCAAACCAAGAAAAAGGGCAAGAAGA
>Pab_1
ATGGAGAATAATAACAATACTAAT------AAGAGCAAATGGGGTACATGGGAGGAATTGGTTCTGGGAAGTGCAGTGAAGAAGCATGGAGCCGACAATTGGGATAGAGTTTCATTGGAGCTTCAGGCTAGAAAGCTCTCCCCGTAC------GTTTTCTCTTCAGAGGATTGCAAGGCCAAGTATCATGCCTTGCAAGGCAGATTCAAGAGCATCCATGGC------------------------------------------------------------------AATAGTTGCAGCAATAGCCTGCCGTGGCTGGAGGAGCTGCGAAAGTTGAGGGTGGCTCAGCTTAAGAGGGAGCTTGAGCGCTATGACGGTTCTATTGTATCTCTGGAATCTAAGCTGAATAAACTCAAGACCGAGAGAGAACAGAGCTTGCTTAAAGAGCAGCAGAAGACGATAGAAAAACATACGTCCCAACAAGAGCCGGAGAAGAGT------CCAGAAGAAAAAGAAGGT---AAGGATGGGTTTCAT---------ATGTGCCCTGAAACTGACCCAAGTGAC---------GATGGCAAAATTGAACCTTTGGATAACCCA------AATCGTCCTTTGGAGAACCCAGATCCGGGATCTGGT---------------AACCCAAATGAAGATTTGAAGGCTGTGCATGACGAG------------------------------CCCGTACCCCAGCAG---------CCAGATAGCAAAACTATATCTGGGCCTGCATCTCCTCTGGATTCGTATTATGGTAGCTCTGAGACAATAGCAAAGGAACACCCCATCAGGATGGGTTCTGAACAAGAAGAAGATGATGAATCTACAGATGTCCACTCTGAAACAGTT------GTGGGCATGAAGGGCAGCGGATTCCAAGAGTGCAGTGCTGAATCCAGAGAAATTGGGAGGGGTGAAAGGCTACAACCTTGGGACTCTAATGATGTATTGAGCTCTGCAGAATTGTCATCTAGGAGAAGGGATGGTAGGAATACTTCCAGTAACAGTCACGATTCTTCTGGGGATAGTCAGGTTGAAGGAACTGATGAGATGTCGCCAATGAGCAAGAGAAGCAGAAGGGAGGCCAAGGTTCCAGGCAAATTGATCCCTCTTCTCGAGTGTTTGAGGGCTATCAGTGCCCACAAGTTTGGTTCCCTCTTCAAGCATAGGCTAGAAAGCCAGGATAATCTGTACTACCAAAGCATGATTCGGAGGCATGTGGACTTGGCAATGGTGAGGTCAAGGCTAGAGGAAGGCTCTTACTCT---GGTAGTGTAGAGTTTTTCAGGGATCTGCTTCTGGTGTTCAACAATGCACTCGTTTATTATTCAAAGTACTCTCAGGAGTTTGTAGCTGCATATGTGCTTCGTGAATTGGCCACCAAGGAGATGGCAAACATATTTCAGACAGAGAAACAAGAAGGCCCCTCCACAAGAAAGAGAGAGCCAAGGAAGCTT---------------------------------------------CCGGAGTTTTCCCCGTCT------GCCAAGCCTAAT---TCTACTTCCATGGTTCCTTCCAGAAAGAGAAATGCAAGCACATCTCATGGCGAATAT---------------------------------------CAACAAGCTGAAAACAGAAAGGAGAATGAAACAAAGGATGACAAGATTAAGGGAAACAAGATTGACGAACAAAAAGTTGTTGAAATTTCTGCT---ATTGATGCTGCCAAGGCAAGAGCTAACTCATCTGCAGGCAATGCGAGAGAACAGAGCGAAAAAATTGCTGTGGAATCAAAGATCGTGACCTCTCTAAAAAACAACCATCAAACAAAGAAAACTACAATCAACAATAAAATTGAATTGAAAAAGGGTTCCAGTAGCAAGAGTGATCTGGAAAAG---------------------AATTCCAGTGATCTTCTTGCACCTATGAAGAGCTCTGCCAGCACTGTGGAACCAACTAAGGGTTCCGGC------------------------CACATTATTGAGACAAACAAAAGCTCAAACATTGCCAAGCCAATTAAG---AGCTCTAACACAGTTGAGCAGGAAATGAACTCACGAAACAGAGAACTGAAG---AAGAAAGAGCAACCTCTGAAACAACCA---------TTAGCATCTACCAGCACCACCGAGGCACAGCCCCTCATAAAACGAGGAGTTGGAAGGCCACCAAAGCATGCTAAGCAAGCATCTCAACAACAGAAAACTCAACTACTGGGACAG---AAGCAACAAGCACCTGAACTGAAAGCCACAGAATCTCCAAGACCAAGAAAAAGGTCTAGAAGT
>Ppe_1
ATGGATAAACCCAATTTTCCCGAGAAACAAACACCATCATGGGGCACGTGGGAGGAGCTCCTCCTCGCCTGCGCCGTCCACCGCTTCGGCACGCAGAGCTGGGACGCCGTCGCCACCGAACTCCGCAAACGCAGTTCCAATCTCCAT------CTTCTCACCCCGCACGCATGTAAACGCAAGTTCCAGGACCTCCGACGTCGTTTCAGTCAAAACGACGCC------------------------------GCTTCCGGCAAAGACGACGAT------------------------ACTCCTCCTATTCCTTGGCTAGACCAGTTACGACAACGCCGTCTCGATGAACTCCGACGTGAACTCCAACGCTACGACCATTCCATCGTGTCTCTGCAGTTGAAGGTGGAGAGATTAAAGGAGGTTCGCGAACAGAGTTTGAGAGAGACCGAAAAACCGGTCGAAAAATCGGATCTAGAGAAGACTGAAGAGGAAGAGATC---------------------GAACACAAAGACGCCGAACCG---------------GTAGACAATTCGCCGGAG------------AAGAAAGGTATCTCCGGCGAAGTCTCCGAGCATGACGACCGGTCGTGTAACGAATCAAACACGACAGATCCGAAACACGAGATTCCCGAAACCGAAGTCGCC------GATGCTGATAAAGGCTCCGGACAGACTGAACCGGCGGGTGAGGAGATTGAACCGGTGGAG---------AAGTTGGATAAT---------------CCGGTGGTGGAGGATTCGTGTAATGGAAGCTCCGATTCGGTGGTGAAGGAAACGGCGGTTGTGGAG---------------------------------------------------------GCGGAGAAGGGGAACTCCGGCGAGTTGAAGGAATCGGTGGCCGAGTCGAAAGGAAGG---------GAGGAGGAGGGGACGAAGGAGAACAGTGAGGTGCAGAGCTCGGCGAGTTTGTCGAGAAAACTAGGGCAGGAACCGAAACCGGGTGGACCGGGCGGTCCGGAAGAACCATCTGAACCGGAC------CAAGAGGATGAATCTCCCGCCATG------------------AAGGGCGTCCCCGTTGAATCTCAGCCGTTGGCTGAATTCCTCGGGATCCTTCGGTCTCATAAGTTTGCCTCCTTTTTCGAGCGCCGGCTTCATTCCCAGGAGACCCCCATTTATAAAAACATGATTCGGCAACATGTAGATTTTGAATTGGTGCAAACCAGACTTGAAGGAGGTCGGTACGAACCCAGCAGATTCTTATTTTTTCGAGATCTGTTGCTTATTTGTAACAATGCCATAGTCTTCTTTGGGAAAAAGTCTCCAGAATACAAGGCCGCGTGCGAGCTTCAGTTACTTGTTTCAAAGGAAATGGTTCTTCAGGCTCCTAAA---CAAGATCCACCACCTAAAGAAGAAACTCCGAAACCGCCAGCT------CCACCT------------------------CTGAACCAGGATCCTGAAACGTCGGATTCATTGCTAGCAAAATCAAAACTTTCACTTCCACTGAATGCTTGTCGCAAGCGCAGCTCAATTACTGCAAGAGCATCCACAAAAAAAGAGCAAATCACTACCTCATTCCGTGATGTCAAGCCAGCTATAAGTTGGAAGCAAAAAGAAGAATCC---TCGGATGAAGTTGAGAAACTTCACGTCACCAAGAAAAGAAGAAAAGAAAGACTCAGG------------AGCAGTTCAAGAAACAACTCGAGCAAAAATGGCAGGAGCCATGGTAAT------------------------------ACTAACAACGACAGGAATTCAGAAGCCAATGACGGGTTTTCAAGCAGAGTAGTGACAAGCAATGAGAACTCAGAGTCCAAAGCTGAGACGGAAAAG------------------AAGAGCAACACTAATTCAAGTGGGAAAAAGCGAAGCGCCGCAGATTTTTTGAGTAGAATGAAGAGGAGCTCCACATCCAAAACTGGA---------TTATCGGCAGAGACATCAAAGACCCCA---GACAATAACAGC---------AGAGGAGGAAGAGCAGAGCAGAGGAAAAATGGAAATGGCAAG---GGAAATGCACAAAAAGATCAAGGTTCGCGCAGAGGT---------TCTGGTGGGAGACAAGCTAAAGAGCAAGGAAGTCCCACGAAAAGGAGTGTGGGACGGCCCTCAAAAAGGGCAGCCGCACCAGCAACAGCTGGTCCGGCAAAGCGAACTAGACAGAGA---------------------------------------------------------------
>Ppe_2
ATGGCCCGGGAACACGGAACGAGC------GGGCACCCATGGGGCACGTTAGAGGAGCTTTTACTAGTGTGCGCCGTGAACCGCCACGGCACCAAGAGCTGGGACTCCGTCGCCATGGAGGTCCAGACCAAGAGCTCCTCCACCTTTGCCACGCTCCTCACTGCTCAGGACTGTAGAGACAAGTTCGACGACCTCAAACGACGATTCGTATCAAAAAACGAC------------------------------------------------------------------AACCAATCGCACAGCTTGGGCCAAATGGTTGACGAGCTCCGGAACCTTCGAGTCGATGAGCTCCGCCATGAGGTCCACCGTCGCGACGTTTCGATCGTGTCGTTGGAGTTGAAGGTGAAGAGGTTGGAGGAGGAGAGGGAGCGGAGCTTGAAGGAGGAGGCGGAGGCCCATCCTAACAACGATCTCCAAAGCGGCGGAGAGGATCAG------------------------------------------------------------CTAGAGGCTTCACCGGAG---AATATCGCCGGCGAAACAAACTCCGGCGAAGACTTCGACCGCGAGAACCGATCCTTCAACGAGTCCAATTCAACGAGCCAACGAGGCGAAGCGAAAGAAAACAGCGTCGTG------GCAAAACAATCGAAGGAAGAGGAGCCCGGACCGGACGGAAACGAACCAGATCGGGTTCGAACTGGA---ACCCGGACCGAA---------------CCGGATCGCGATTGCTCTGTTAACGGTAAAGTAATCGACGATGAGAAGGAAGACAATAAAAAAGGTGGT---------------------------------------GAAACGGTGGGGGCGACTCAACTCGGCGAGTCGAACGAGTTTTGGGAATCGGTGAGTGAGTCGAAGCGGGAGGGAAAGAGGGGAGGAGTGGCGTCGAAGCAGAACAGCGACGTGCAGAGTTCAGCGAGCTTGTCGAAGAGGAAACGACGTCGTGGGAGAAGGAGTAGGAGTAGGAGT---AGCAGCGGCGAAGAGGCCGAG------GGTGACGAAGTTTCTCCCGCCACCAGC------AAAGGGATTAAGCCTAAGCTGGTTAAACATGAGCCGTTGATCAAGGTCATCCGGATAATCCGCTCGCATCGGCTCGGCTCCGTATTCGAGCGTCGGCTTCGGAGCCAGGAATCAGAAAGATACAAAAGCTTGATCCGGCAACACATGGACCTGCATGAGGTTCAATCCAGGCTTAACAAAGGGGTCTACACAGATTGCACCCACAAGTTCTTCCGCGACCTCCTCCTCCTGTTCAACAACGCCGTCGTTTTCTTGCGCAAGACTTCTCCAGAGCACATGGCAGCTCAAGAGCTACGAGCCATTGTGCTAAAGGAAATGACGGACCAGCTACCAAAA---CCACAACCCGCGATCGATACGGTAAAGCTCCATGCACCCAAGTTA---------------GAATCCAAAGTACCCAAGATAGAA------CCCGATAGCTCT------------GTGAAACCCAGC---AAGCCCTCCATTGTTGTGTGTGGTTTACGTCGTTCTGCCAATGGAGGTGGCGGAGCG---------AAGAACAGGAAGGGAGATAAAAGGGAAAGAGGGGAGGTTGAAGAGAAAGGAAAG------------GCGAGTGAGGTTGAGGACAAGGGGATTAGGAAGAAAAGGACCCAAGAAAGAGGCGGGCCG---------AGGGGGTCGCGGAGCAGCAAGAATGTGGGAAAAACGGAGCATGCG---------------------------TATGGTGGAAATGAGCTTAGTTCCCAT---------------------------------------GATGGTTTAGAGGAAATGAAAATGGAGAAG---------------------------ATCGAAAATGCGAAGACAACAAAGCAAGGCGCGGCAAGGACGTTCTTGAAGAGAATGAAGCAGAACTCTACGAGCACCGTAGTGAAGAGA------------GGGAGCTCGGATGTTTCGGAGGGTGGTGAGAGTGAGGATAGCATGGTAGAGGAGGAGGAGAAGAAGCAGAAGGGGAAGACGAAA---CCGGACGAGAGGAAAAAGAGGGTGACCCGGAGTTCTACTGGGAGAGGAGGGGGAAGAAGAAACGAGGAGAGCAGTGGGAGGGCAAAGAGAGGGGTTGGGAGACCCCCGAAAAGGCCGGAGACCACAGAGGCTAATGGAAGTGGGAAAAGAGGGAGAGGC---AATGGTGAGGCTGATCAGATG------GGGAGTGCAGGAAGGCCTAGAAAGCGCACAAGGAGG
>Vvi_1
ATGGCTAGAACAGAGAAAAGAGAT------AACGATACCTGGACGACTTGGGAGGAGCTGTTGCTAGCATGCGCGGTGAAGCGGCACGGCTTCCAGAACTGGGATTCAGTTGCCATGGAAATACAGACTCGAAGCTCTCTTCCTCAC---CTTTTGACGACCGCTCAGAACTGTCAGCAGAAATATCACGACCTCAAACGTAGATTCACGGCCACGGCCAAA------GACAACGACGCCGAGACCCAAAGCCAAAACCAAGTCCGCGACGAA------------------------ACCGATACGATTCCATGGTTAGAAGAGTTGAGGAAGCTCCGAGTTGCAGAGCTTAGAAACGAGGTCCATCGTTCTGATGTTTCGATCCTTTCGTTGCAGTTGAAGGTGAAGAGATTAGAAGAGGAGCGGGAGCAGTCCACGAAGGAGAATGACAACGACGTCGTAAAACCAGATCTGGACGATGAGGTAAAGGAGGAG------------AGATCTAAAGACGAAGTAAAGGAAGGAGACGAAGTG---------CCGGAAAAATCCTCTCCCGAA---GGAGACGCCGGAAAGTTGATCTCCGGCGAGGAATCCGACCGGGAAAACCGGTCGGTCAACGAGTCGAACTCGACCGGAGTGAAGGGCGAGAATATAGAAACCGCTGTGGAA------GAGGCAGCGAGAGAACCGGAACCAACAGAGCCCGGTTCGACAAAACCGGATCCTGTTTCC---------AGCGATTCGAAA---------------CCGGTCGGAGAAGACTCGTACAATGGAAGCTCCGAGCCG---------------------------------------------------------------------------AACCGGGCCAAAAAAGCCGATGACTCGTCCGAGTTAAGAGAATCGGCGGCTCACTCAAAG---------------------GACGGGACAAAGGAGAGCAGCGACGTGCAAAGCTCAGCCAGCCTTACGAGAAAGAGGAAGCGTCGCCGCAAAAAGGAAATCTCCGGCAGT---AGCTCCGGCGATGAGCCGGAG------ACCGAAGCGGTATCTCCGGCGACC------------------AAGCGGATCTGCGTGAAATCACAGCCATTGGTTAGCTTTTTGGAGATTATCCGGTCGCACAAACACAGCTCCTTGTTCGAGCGCCGGCTCGAAACCCAGGAGACGGAGGTATACAAAAGCATTGTTAGGCAGCACGTGGACCTCGAGTCCATACAGACCAAGCTGGACGATGGCACTTACTCCTCTTCCCCACGAGCGTTTTACAGAGACCTCCTCCTCCTTTTCACTAACGCCATTGTCTTTTTTCCCAAGGCTTCGGCGGAGGCCCTGGCTGCCGGAGAACTGCGGGCAATGGTCTTGAATGAAGTTCGC------------------AAGCAGCAACCCCCG------------------------------GCGCCCGAA------CATCTCCTACTGCCCCAACCCAAACCGGAGCTTGAAAGATCGGATTCCTTGCTTGCGAAGCAAAAGTCGTCCGCTCCCATTATTGTCTGCCGCAAACGGAGCTCTATCTCGGCCAAGGCTTCCAGTTTTGGGGTGAAGGCGGGGGAGTCCAGGAGTGAAGAGAAACCAGCTGTGGATATCAAACCGTCG------------------GTGAGGGAAGAGCAGAGTTTGGTGAAAGCCGGCACAAAGGAGAAGTCGACA------------ACTGGTGTGAGAAGCTTGAGGAGAGGCGGGAAGAACCGGTCGGGTAAT------------------------------CTCAATAAGAATCAAAGCACAAGCACCAATCATGGGTCGTCGGATAAAGGAGAGACGCCC------------------AAAGCAGAAAAAAAGAAA---------------------GCTGATGCCTCTGCTTCCGCCAAAAAACGGGGTGCGGCGGACTTCTTGAAGAGGATTAAGAAGAACTCGCCCATGGACATGGGG---------------------------AAGAGTACG---GTGAATGACACGAGGAGTGGCGGAGGGGGAGGTGGGGAGGAAAAGAGGAAGCGGAATGAGAAG---GGAGATGGGAGGAGAGACAGAGTGTTGAGGCAGAGT---------GGGGGAGGGAAGCAAGGCAAGGACGAGAGCAGCCCATCAAAACGGAGTGTAGGGCGGCCGCCAAAGAAAGCGGCCGCAGACACA------------GGGAAGCGAGGGAGGGAGAGTGAGAAGGAAGCGGCGCCGGCA---GCATCATCATCAAAGAGGGCAAGGAAGCAGGCCAGGAGG
