# Supplementary material for: The Chloranthus sessilifolius genome provides insight into early diversification of angiosperms
Source: Nat Commun. 2021 Nov 26;12:6929. doi: 10.1038/s41467-021-26931-3 (PMC8626421; doi:10.1038/s41467-021-26931-3)
Supplement: Supplementary file 4 — Source Data [file 41467_2021_26931_MOESM4_ESM.zip › Fig. 3a, c, e and Supplementary Figure 12, 14, Phylogenetic tree/LCG_multi-species coalescent-based/group_1162_CDS.treefile]

(Aco_1:0.3733950369,((((((((Ash_1:0.3588129771,Osa_1:0.5547323040)99:0.0852889222,(Egu_1:0.0821963573,Egu_2:0.0946927411)100:0.1184991155)99:0.0458703292,(Egu_3:0.1442811889,Egu_4:0.1174875993)100:0.1598967300)100:0.1573486522,((Atr_1:0.6057702986,(Out_1:0.1270076353,Pab_1:0.1834965683)100:0.9486310893)77:0.0834143491,(Efe_1:0.0311242083,((Efe_2:0.0540822960,Efe_3:0.0542151457)92:0.0068350180,Nco_1:0.2659018103)82:0.0049894912)100:0.6376248678)99:0.1650811705)84:0.0456157726,Ppe_2:0.7657978926)49:0.0605338098,(((Cka_1:0.0435015413,Cka_2:0.0338795754)100:0.3567510890,Csp_2:0.3946009668)74:0.0506022450,((Cka_3:0.2665690910,Lch_1:0.2120817760)98:0.0500886418,Csp_1:0.3325596953)47:0.0268597486)29:0.0266280135)26:0.0355159277,(Cde_1:0.0483805602,Cde_2:0.0407202489)100:0.5711933322)40:0.0666830261,Vvi_1:0.4364045674)87:0.0554504793,Ppe_1:0.5043503493);
