# Supplementary material for: The Chloranthus sessilifolius genome provides insight into early diversification of angiosperms
Source: Nat Commun. 2021 Nov 26;12:6929. doi: 10.1038/s41467-021-26931-3 (PMC8626421; doi:10.1038/s41467-021-26931-3)
Supplement: Supplementary file 4 — Source Data [file 41467_2021_26931_MOESM4_ESM.zip › Fig. 3a, c, e and Supplementary Figure 12, 14, Phylogenetic tree/LCG_multi-species coalescent-based/group_1163_CDS.aln-0.2cln]

>Aco_1
---ATGGAGGAAACAGGGAACATGGAAGGACATTCTCCTGAATCCTCTCAACCTGGA---TCGTTATCATCACAATATTCTGCAAACAATAATTCTGAAACTCCTATATCCGTAGTCATTAATGGAAAACAAGAATCTGTGAAAATG---------ACAGAAGAATCTGAACTTGCAAATTCTGTACAAGATGCTACAAATACCAATATCGAAGCTTTAACTGTAGATGAAAAGGAACAGCCTGATAGTGCTGCTGAAAGAGAAAACACACCAGTTGTC---TCTGATGGCCCACAACTAGGA---------------CAGGATGCA---------CTTCAATCGTCACAG---------AATGAAGTGAAAATAGAGCAC---------------------AGTATTGAGGAATTTGCGGGAGAACCGTCAGAAGTTCAGGATATTCCATCCCCTAGTTCACTGGAGGCATTG------------------AAGCCACAGATGGGTGATACATTGCAATTAAAGAGCGAT---GGTTCTGTT---AACAGTGCTGATGTTGTG------ATTAATGATACTCCTTTGGAAGCCTACAGTGAAGTAAGAGCCTCGGAAGATGAT---------------------AGTCACAGTGTTCAAACTGGTGATCTAACATATTATGAAGTGGAGGTCGCAAGCATACCA------AAAACACCTCATATTGAT---CCTTCTACACAGTTAAAGAAAGTTCAGCTA---AACAGAGGGTTGGTAGATACTACTGCACCTTTTGAGTCTGTTAAAGAGGCAGTCTCCAAGTTTGGAGGCATAGTGGATTGGAAAGCCCATAAAATCCAAACAGTGGAGAGGCGCAAACATATACAAACTGAACTTGAGAAATCAGAGGAAGAGATCTCAAAGTACAAGAAACAGTCAGAAGCTGCCGAAGATGCCAAGGCCCAAGTACTAAAAGAGCTGGATAGCACAAAACGACTTGTAGAAGAACTAAAGCTGAATCTGGAGAGAGCACAAACTGAAGAGCAGCAGGCGAAACAGGACTCCGAACTCGTGAAGCTCAGGGTGGAAGAGATGGAGCAAGGAATTGGAGACGAAGCAAGTGTTGCAGCCAAGGCACAGCTTGAGGTCGCCAAATCCAGGCATGCCTCTGCGGTCACAGAGCTGAGATTTGTGAAAGATGAGTTGGAAAAACTTCATGTAGAGTATTCTTCTTTAGCTGCAGAGAAGGACACGGCCATTAAGGAAGCTGAGGGGGCTGTTTCTGCATCCAAGGAAGTTGAAAAGACAGTGGAGGAACTGACTCTACAGCTGATTTCAGCAAAGGAATCTCTAGAATATGCGCATGCTGCACATCTTGAGGCAGAAGAACAAAGAATTGGAGCAGCTATGGCCAGAGAGCAAGATTCTCTCAATTGGGAAAAGGAACTGAAGCAGGCAGAAGAAGAGCTACACAAGCTGAATCTACAGCTTCTTTCAACAAAGGACCTCAAGGAAAAGCTAGATGCTGCATCATCCTTGTTACTCAATCTAAAAGCTGAATTAGCAGCTTACATGGAAGCGAAACTGATTGAGGAAAATGCTAATATCAATACCGAG---------------------GTACAACTGGGAACTGAAACTCATACAGATTTACAAGGAACAGTTGCTTCAGTCAGAGAAGAGCTTGAGGAAGTAAGGCTGAAAATTGAGAAAGCAACAACAGAAGTTAATGTATTGAAAGTTGCATCTATGTCACTTAAATCGGAACTCGCAAAAGAAAAATCAGCATATGCTTCCATGACACAAAGAGAAGGAATGGCTTCAGTAGCAGTTGCATCTCTTGAAGCAGAACTGAACAGAACCATTTTAGAAGTAGCAAGCATTCAAGCGAAAGAGAAGGAAGCCAGGGAAAAGATGGTTGAACTGCCAAAACAACTACAGTATGCTGCTCAAGAAGCGGATGTAGCAAAATCACTCGCCCAATCAGCCCGTGAAGAACTATGGAAAGCAAAAGAGGAAGTTGAGCTGGCCAAGGCCAGTACAACCACTGTGGTGAGCAGATTACATGCTACTCAAAAGGAGATAGAGGCTTCCAGGGCCTCAGAAAGCTTAGCTCTAGCTGCAGTCAAGGCATTA---GAGACTGAATCGGCTCCAAGCACAGGTGAGGAAGATGCATCTGCGGGAGTAACACTTTCTTTGGAGGAATATCACATGCTCAGCAAGCAAACAATCGAGGCCGAGGAACAGGCTGCCATGAAAGTAGCATCCGCAATCTCTCTAATAGAAGTGGCTAAGGAGTCTGAACAAAGAAGTTTGGAGACGCTAGAGGAAGTCAACAGAGAGAAAGCTGCTAGGAAGGAAGCATTGAGAATTGCAATGGAGAAGGCTGAGAAAGCTAAAGAAGGGAAATTAGGTATAGAACAAGAGTTGAGGAAGTGGAGAGCTGAACATGAGCAGTTACGTAAAGCCGGTGATGCTGGTCGTGGAGCAGTA---CCATCTAAAAGCCCTCGAATGAGCTTTGAGGAGAGAATAGAACCAAAGAGGTTCAATATTAGACCAGATGTCACT---------CTTCCTGTCCAACCCATGTTTGATCCT------------------------------------------CTGCCAGAATTAGTGGCA---AAGAAGAAGAAGAAGCAGCTGTTCCCACGTGTAATGATGTTTTTGGCAAGAAGAAAAGCGCAGGGACTA---------
>Aco_2
------------------------------------------------------------------------------------------------------------------------------------------------------------------------------------------------------------------------------------------------------------------------------------------------------------------------------ATGGACAGT------------------------------------------------------------------------------------------------------------------------------------------------------------------------------------------TTATTGGAACATGAGGAT---GGTGGTTCTACTGAACAAGCACATAAACGC------------------------------------------------------------ACTTTTTCTTCTGAACAACCAATGAGACGCACTTTTTCTATTGAACAAACACATAAGCGCACCTATTCTTCTGACATACCAATTAAACGCACTTATTCTACTGAT---CCAAAACAT---------AAACGTACTTCT---TCTGACCATGAGATTGATACAGCAGCACCAATTGAGTCTGTGAAAGAGGCTGTTACCAAGTTTGGAGGGATAGTTGACTGGAAAGCCCACAAAGTCCGGACTGAGGAGAAACGCAAGCTCGTGGAACATGAATTTGAGAAGGCTCGAGAGGAGATTCACAAGTATAAGAAACAGTCAGAGGAAGCCAAAGATGCAAACGCCAAGGCAATGGTCGAGTTGGACAGCACAAAGAGGCTCATGGCAGAACTAAAGTTGGATCTGGAGAGGGCAGAAACTGAAGAACATCAAGCGAAACAGGACTCAGAACTTGCTAAATTAAGGTTAGAAGAGGTGCAGCAAGGGATAGCGGATGAGGCGAGTGTTGCAACCAATACAGAGTTTGAAGTTGCCCAGGCCAGGCATGCTGCTGCAGTTGAAGAATTAAAGTCTGTTAAAAACGAGTTAGAAAAACTGCATACAGAATATTCTTCTTTGATCGTGGAAAAAGACTTGGCTGTGAAAAGAGCAGAGGAAGCTGCTTCAGCATCCATGGAAGTGGAGAAGACAGTAGAGGAACTAACTCTTGAGCTAATTGCAATGAAGGGATCCTTAGAATCTGCACATGCCGCACATCTGGAGGCAGAGGAGAAAAGAATTAGGGCAGAAATGGCAAAAGAGGAAGATTCGTCAAATTGGAATACAGAGCTAAAGCAGGCACAAGAAGAGCTGCAAGTTCTAAACCAACAAAACTTGCCAGAAGAGGAGATCAAGTTGAAACTGGATAATGCTTCAACTTTGTTGCTCAATCTAAAAGATGAGTTAGATACCTACAAAGGTGACAAATCAAACCAA------GGAGAGAGTGACGAAGAAGGAAACTTGAAAGCT---------ATCCAAGAAGATAGCAGTATATTAGCTTCACATGGTGACATTACTTCTTTCGAAAAAGAGCTTGAAGAATTGAGACTCAAAATTGAGAAGGCAACAGTAGAAGTAAATTATTTAAAGGTCGCATCTACGTCTCTTAAATCGGAGCTCGAAATAGAAAAATTGGCAGTTTCTACTACTAAACAAAGGGAAGGAATAGCATTGGTAACTGTTGCATCTCTCCAAGCCGAGCTGAATAAGGTTATGTCAGAATTAGAACTACTTCAAGTG---GAAAGAGAAGGAAAAGAGAAGCTGGTGGAAGTTCCAAACCAATTACAGAAAGCAACGCAGGAAGCAGAAGAAAGCAAGTCCCTCGCTCTATTGGCTCGTGCAGAGATGTCAAAGGCAAAGGAAGAGGGAGAGCTATTGAAGGCTAATGCATTTACAATAGATAGAAGACTACATGCAGCTGAAAAGGAGATAGAAGCTTCTCGTGCATCAGAGAAATTAGCATTGGCAGCAGTCAAGGCCTTGGAAGAAAGTGAATTGGTTGGAAATAACAGCGATGAGAATGCACCAAAGGGAGTGACTCTTTCTCTTGAAGAGTACCAGGCATTGAGCAAAAGAGCCTGTGAAGTGGAGGAGCAGGCAAAGCTAAAGGTGGCAGCTGCAATCTCTCAAATAGAAGAGGCTAAGAAGTCTGAGTTGAGAAGCTTGGAGAGATTAGAAGAAGTGAATAGGGAGAAGGCTGCAATGAAGGAAGAGTACCAAATTACAGTGGAGACAGCTGACTTGGCCGAGGAAGGGAAGCTAGCAAGTGAACAAGAGTTGAGGAATAGGAGAACTGAAAATGAGCAACGGCGGAGAGCCAGTGATGTTGGTCAAGCAGTATCGAACCTCGTTCAGAGCCCAAGAGGAAGTACTGATGAGAGGCAA---------CGTTTTGGACGCAGT------------------------------------GCAACTGCTCCTGTCGAGTTTATG---ATAGAAAATGGAATGGAAACCGATTCCTCGTCAGAAGTGGAAGTGAAGAAAAAGAAAAAGAGATCATTGTTTCCACGAATCGTCATGTTTTTGGCCAGAAAAAAAGTTGAAAAACCTAAGGTTGTG
>Ash_1
---ATGGCCGGATATAAAGATTCAAGCCAACCTTCTCAATCAGAATCTGTTCCTGCTGCGTCTCAGTTTCCTAATCCTGAGGTGGCTGTTGAAAACAAAGATACATATAAAGGATTAGTCAAAGAAAATGGTAGCATAGGGCAATCCATGAAAGCTCTGTCATCCACCTCATTCCAG---AGCTCAGATGAATTGCGGGATGCTGAGGGTGATGCCTTTCTGTTGGTGAAAGAGCAATATCCTGCATCAGACATCACAAATGAAAAT---CCAGAGATTATATTAACTCAGAATGAAGCTCAGGGTATTATTCAAGCTTCAAATTCTACGTCATTATCTGAGCAACTTAATGCCATCCCAAAAAAAGTAGAAATTGTGCCACTTTCTGCCAAT---ATGGCTTGTTGGCATGCTTCAGCTTTTGCGTCTGAAGAATTTCACAATACCACAGTGCATTACTTGGGGAATGCCTCA------------------AAAGACATGCAGGATGGTAAATTTCATCAAAATCAAGAT---GGGAGTTCTCTTGGATTAACTGCTACTCAG------ACTGACAAAATAGTATCTGTTGATGAA------------------------------------------------GATATGCCATCTGGTAATTTCCAACATGAACACGATCATGTAAATGCCAAAGATATGCAATTGAAAACATCAGATTCGAATGTG---TCTACTGAACGCATATATAAAGTTCTTGAA---AATAGAGGGGTTGTCGACACTACAACCCCATTTGAGTCTGTAAAGGAGGCCGTCACCAAATTTGGTGGTATTGTTGACTGGAAAGCTCACAAAGCACAGACTATAGAGAAACGTAAGCGTGTTCGGTATGAACTTGAGAAGGTACAAGAAGAAATTCCTATGTATAGAAAACAATCAGAGGATGCTGAAGCTGTTAAAACGCAAGTATTAAAAGAACTCAACACTACCAAGAGAGTTGTAGAAGAGTTAAACCTAAATCTGGAAAGGGCACAGAATGATGAGGCTCAAGCAAAGCAGGATGCAGAACTCGCCCAGCTTCGAGCAAAAGAGGTTGAGGAAGGTATCGCTGATGAAATGAGTTTTGCTGCCAAAACACAGCTCGAAGTTGCCAAATCAAGGCATGAAGCAGCTGTTTTGGAGCTGAAATCTGTGAGAAAGGAGTTGGCAGCACTTGAACAAAATTATGCTTCTTTCGTTGGCGAAAGAGACATTGCACTAAGTAGCGCTGAGGAGGCTGTTTCTACTTGTAAGGAGATAGAGAAAACTATGGAGGAATTGACTCTTGAGTTCATAACTACAAAAGAATCACTTGAAGCTGCTCATACTGCTCATCTTGATGCAGAAGAGCATCGCATAGGTGCTTCCCTGGCAAAAGATCAAGATTGCCTTAATTGGGATAAGGAAATAAAGCAAGCAGAAGAAGAGCTAATGAGGCTTCATGAGCAGCTTTTGCAGACAAAGGACCTCAAGTCAAACTTGGAAAGAGAGACAAATTTGTTGCTCGATCTTAAAAAGGAACTTGCTGCATACATGGAATCTAGACTGAAGGAGCAATCTGAAAGTATCGACGAACAGGACTCT------------------GAAGGCAATCCGAGCGAGTCAAAAAAGTTTCAGCTAGAATTAGCTTCAAAAGAAAAGGAGCTTCGTGAGGTAAAGCTAAATATTGAGAAGGCAAAAAACGATGTCAGTGTACTAAGAGTCGCCGAATCATCTCTCAAGTCTGAGCTGCATAGTGAGAAAACAAACCTTGTCTCTATGAGACAAAGGGAGGGAATGGCGTCCATAGCTGTTTCATCACTTGAAACTGAGATCGAAAGGATGAAAGAAGAAATAAGATTAGTCTTGGAGAAAGAGAAGGAGGCCCGGGACAAGATGGTAAAGCTTCCTAAACTGCTTCAACAATCAGCTCTGGAAGCAGATCAGTCAGCCTCGTCAGCTAAGATGGCACGAGAAGAGCTGAAGAAGGTGAATGAAGAAGCAGAACAAGCTAAAGCCACTTTGAGCACCACAGAGATCAGATTCCAAGCAACTTTAAAGGAAATTGAAGCTGCCAAAACATCGGAAAGACTTGCAATCGCTGCTGTTAAAGCTCTTCAGGAAAGTGAAGTTGCCGGC---------ACCGAAGATTCTCCTCGTGGAGTGACCCTTCCTCTCGATGAGTACTACAATATGAGCAAGCGGGCCCACGAAGCGGAGGAGTTAGCAAATGAGACAATAGCTGCTGCCTTAGTTCAAATTCAAGTTGCAAAGGACTCGGAGGTAAAGAGCTTGCAGAGATTGGAGGAAGCATACATTCAGATGGAACAAAGGAAGGAAGCATTGAGGGCTGCGACGGCAAGGGCCGAGAAAGCCAAGGAAGAAAAACTTGGCGTCGAGCAGGAGTTGAGGAAA------------------------AGGAGGGCAAGCAGTACCGGCAAGAATGCTGCTAATTCTCCAAAAAGTCCTGCCAAGAGCTTCGAGGATAATAATGAAAAAAGAACCTCCAGCAAGGAAGCTGCTTCTGTT---GCAGCAGCTGATGTTGTCTTTCCTACTGCAGATTCACTCCATTTA---ACGGTCAATAAAGTTGAGCGC---GTGTTGCCAGAGATCAAG------CTAAGAAAGAAGAAATCATTTTTCCCTCGAATAGTGATGTTCTTTGCCAGAAGAAGGTCAAAGTCAATGAAACGACAA
>Atr_1
---ATGGAAGAAAGGGAAAATGTGGAGGGGAGTGTGCCTACTAATCCCTCTCAGCTCTCTCCATCATCTTATGTGGAGAAACCATCTTCCGCATCAGAAACAGTGAACCCCCCATTGGTCAATATAGACATTGAGGATCAGAACTCAATGTTAAAAATATCAGCTTCACAAGCTCCCTCTCTTGAGCAAGAAGTTAAGGATGCCCAATCAAGTGTATTATTGCCCCATCCCTTGGACAGTGAAAAAACAGAGGCAAAGAATCGGAAC---------------------------------------------------ACAGATTCT---------TCACAAGCTCCCTCTGGTCCA---GATTCAGTTGTGTCAAAGCCCAGTGCAGAGGTT---GTGTCTGTATTAGAGGTATCAGCTTCAAGTGCTTCCTTGGAATCAGATTCAGTTGTTTCGAAGCCAAAATTAGAGGAATCAAAACAAGCAGTTGAGGATGCCAGAACTCGAGAATCATTGGATGATAAAAGTGATGAGCAGCTTGGAAAGGATGATGGCAAGCTTCAT------ATTGATGGTGTTATAAGTATTGATATTTCCAATGATACAAGTGCCACCAAGGAT---------------------TCTGTGCATACAGTGTCTGGTCAG---------CCTTTGGCAGATGTGTCTGTCATAAAGAATCAAATACAAGAGCACACTACTCTGCCCTCTGAGAATGTAAAACAGAGTGATCAATTGTACAGAGGCCTTGTTGATACCCGAGCTCCCTTTGAATCTGTGAAAGAGGCCGTCACCATGTTTGGAGGAATCATCGATTGGAAGGCCCATAAGATTCAGACCATGGAGAGGCGTAGGCTTGTTGAGCTCGAACTGGAGAAAGTGCAGAAGGAGCTTCCTGAGTGGAAGAAGCAACTGGATATTGCAGAAGAAGCAAAAGCAAGCATTTTGCAGGAGCTTGACAGCACCAAGAAGCTCATAGAAGAACTCAGGCTCAATCTTGAAAAAGCACAGACTGAAGAGGAGCAAGCCAAACAGGATGCCGAGCTCGCCCAACTTAGGGTCAAGGAGTTGGAGCAAGGGATCACAGAGGAGGCAAGTGTGGCCTCCAAAGCACAATTGGACGTTGCGAAAGCAAGGTATGCAAGTGCAGTTGCAGACTTGAAATCAGCAAAAGATGAGCTCGAAACTCTTCGAAAAGAATATGTTTCATTGCTCAAAGAGAGGGATGACGCTATTAAGAAAGCAGAGGAGGCTACATCTTCTTCCAAGGAGATAGAGAAGACTGTGGAAGAGCTGACCTTAGAACTTATTGCAACCAAAGAGTCCCTAGAGTCTGTGCACACATTGCATTTGGAGGTGGAGGAGCAGAGAGTGGCTGCTGCCATGGCTAGAGAGAGGGAGTCAAGGAAATGGGAAACTGAAATTAAGCAGGCAGAGAGAGAGCTAGAGAGACTCAACGAGGAGTTATTATCCTCGAAAGATATCCATTTGAAATTAGAGACCGCTACATCTCTCCTATTGAGCCTGAAAGCCGAGCTAGCTGCTTATATGCAAGCCAGGCTCAAGTCTGAAAAAGAGACTTCTGAACCGGAAGAAGGTTCAAGATCT---GAACGAGAGGGGTCAGAGAAGGTTCAAACTGATGTACTTGCATCAATTGCTTCAACCCAAACAGAGCTCGAAGAAGTAAGAGGTAGTATTGAGAAGGCTAAGGACGATGTTCAGATACTGAAAGTTGCGGCCACGTCTCTCAAAGCTGATCTAGAGAGAGAAAAGGCGGCACTCACTAGCATGAGGCAAAGGGAAGGGATGGCATCAGTGGCAATTGCAGCTCTTGAAGCTGAACTGGACAGGGTGAAATCGGAGGTGGGGTTGGTGCAGGAGAGAGAAAAGCAGGCTAGAGAGAGGATGTTGGAGCTCCCAAAGGAGCTTCAGAGAACTGCTATGGAGGCAGACCAGGCCAAGGCTGAGGCCCAATTGGCTCGTGAGGGTTTGAGGAAAGTTACAGAACTGTCAGAACAGGCTAAGGCCAGCGCAAGTACAATAGAGAGCAGGCTCCAAGCCGCTATCAAGGAAATAGAGGCAGCAAAAGCTTCCGAGAAGCTTGCTTTGGCAGCCATTAAAGCGTTGCATGAGAGTGAGGCTGGTGGG---------GAACCCCTGAATGAGACTGGTGTAACTCTTTCTCTAGAGGAGTACTATGAGCTCAGTAAGAGAGCACACGAGGCAGAGGAGCAAGCGAACACCAGAGTGGCAATTGCTGTCTCCCAGATAGATGTAGCCAAGGAGGCAGAGTTGAAGAGTTTAGAGATATTGGAAGAAGCCAACAAGGAGTTAAGAGAGAGAAAGGAGGCACTGGAAGTGGCTTTAGAGAAGGCAGAGAGGGCAAAAGAAGGGAAGCTGGGGGTTGAGCAAGAGCTACGGAAGTGGAGGGCTGACCATGAACAACGTAGGAAAGCAAGTGATTCCCAAAATGCACAGTGG------ATTGGTAGCAATCAAAGGGTTGTGGAGGAGAGGAAGGAATCAAAGTCATTTGAGAATTTGGGGAACGAAGCGGTA---------------------TCTTTCGAACAGAAGGTTTTGACA---TCCGATAGCGATTTGGAGGGTATTGGGGCACCTAAATCGAAG------TCGAAGAAGAAGAGGTCTTTTTTCCCTCGGATTGTCACGTTATTATCAAGAAGAAGGAACAGCAAC------------
>Cde_1
---------------------------------------------------------------------------------------------------------------------------------------------------------------------------------------------------------------------------------------------------------------------------------------------------------------------------------------------------------------------------------------------------------------------------------------------------------------------------------------------------------------------------------------ATGAAAAATGATGAT------------------------------------GTTAATGAAATACAATTTCCAGATCCTTTAGAAAAGCACCAAAGTGGTAAGGAT------------------------AATTCCTTGGAATCATCGTCATACGATTTAGTACAAGAGGAAAGTAAA------------AAGATTTTTGAGGAACCTGAT---CCTTCTGAAGATGGAAAACAAGTTGACATG---AACAGATATATTGTGGATACTGCTGCGCCTTTTGAGTCTGTTAAAGAGGCTGTTAACAAGTTCGGAGGAAGTGTAGATTGGAAAGCTCATAAAATGACGCCTGCAGAGAGACTCAAGCATGTAGAGAGTGAAATCGAGAAAGCAAAGGAAGAAATTCCAGAGATCCAGAAACAAACTGAAGCTGTCGAAAACTCTCAACTTTTCTTATTGAAGGAACTGGAAGATACAAAAAAACTAATCGAAGAATTAAAGGTGAAACTGGATAATGCTCAAATCGAAGAGCACCAGGCCAAACAAGATTCAGAGCACACCTGGTTAAGGGTTACAGAAATGGAGAAGGCCATTGCAGATGATACGAGTATTGCGATCCAAGCACAGCTCGATATCGTAAAAGCCAGACACACAGCCGCCATTGAAGAGCTTTCATTTGTAAGACGAGAGATAGAGACTCTGCGTAAGGAATATGCATCTTTAGTTTCAGAGAAAGAAGTTGCGTGTAAGAAAGCTGAAGAAGCGGTGAAAGCATCCAAGGGTATTGATAGAACCATAGAACAGTTAACTACCGAGTTCGTTGCAATGAAAGAGAGCCTGGAAGGTTCGCAGAATGAAGTTGTGAAAGGCGAAGAAAGCTTAAAATACGCATCTAAGGAGAACGAGAAATATTCGCTGAATTTAGAGGACGATCTCAAGAAAGCAGAAGAGGAGTTACAGAAAATGAGAGAGAAGCATCGGACAACTGAGGCTTTGAAGGAAAATTTAGATTCAGCCACAACTTTGTTAAACAATTTGAAAGTCGAATTAAGAACTTACTTGGATCCTGAAGTGAACACAGAG---AACAAAATAGATTAT------------------------------------------AGTCATGAGTCCTTGCAGGAAATGATTGATTCTGCTAAAAAGGAGCTTGAACAAGTAAGACTCAATGTCGAGAAAGAAAAGCAAGAGACGAGAATTCTTAAGGTTAGAATCGAATCGCTCAATTCGGAACTTCTCAGGGAGAAATCGGAACTTGAGATTTTAAGACAGAAAAAAGGAAAAACTTCAGCTGCGGTAGTATTGTTTAAAAGTGAGGTGGACACGACAAGAATGGAAATAGAAAACGTTCATCAGAAAGAAGAGGAAATCACGGAGAAGATGAACGAACTTCCCATGACATTACAGAAAGCAGCTCAAGAAGCAAATCAAGCTAAATTGGAGGCTCAATTGGCAAACGAAGAACTGAGAAAGGTAAAGGAAGAAGCCGAACAAACTCAAGCAGTTTTCAGCAATATGGAGAACAAGCTACAGGCAACATTGAAGGAGATAGAAGCCTCTAAAGTATCAGAAAGATTAGCACTCGAAGCTATCAAAGCTCTGCAAGAAAGCGAAAGAGCTAGATCGAATCCAGAAACTGAAAACCCTAGTGATGTGACACTTTCACTGGAAGAATATTACGAGCTCGGCAAAAAAGCATACGAAGCCGAAGAAGAAGCTAAAGCCAAGGTAAAAAACGCAGTAACTCTAGTCGAAAAAGCCAGGGATTCTGAAAAGAATTGCTTGGAGAAATTAGATGAAATTGTTAGGGAAATGGAAGATAAGAAGAAAGCTCTGAAACTAGCCACGGAAAAAGCGAAAATCGCCAAGGAAGGAAAATTAGCAGTGGAACAAGAACTCCGAAAATGGAGATCCGAACATGAGCAGAGGCGAAAAGCTTTGGATAGCTTTAATGGCGGATCCAATCAGATCAGAAGCCCAAGAAAAAGCTTAGATAAAAGGAAAACTGAGAATCACTTCCACAACGATATTGGGATACAT---------------------------GTCAGTTCTAAGGAATCTCTT---GATCAAAACACTACTGAAGAT---CCTGGTAAGGACCTGAAG------AGTCGAAAGAAGAAACTGTTCTTCCCCAGGTTTATCATGTTCTTGACCAGAAGAAAACACAACCCCCGT---------
>Cde_2
------------------------------------------ATGGTACCAACAAATTCTGATGTGTTCAATCATGATGATGGTCATTCAACAAAA------------------------------------AAGAATGAACAACAAATGAAATTTATAGATCAAAATAATTTATCT---------------------------------------------------------------------------------------------------------------------------------------------------------------------------------------------------------------------------------------------------------------------------------------------------------------------------ACATCATCAACTTCTAAAGATTTAGATATGAAAAATGATGAT------------------------------------GTTAATGAAATACAACTTCCCGATGCTTTAGAAAAGCACCAAAGTGGTAAAGAT------------------------GGTTCCCTGGAATCATCGTCATACAATTTAGTACAAGAGGAAAGTACA------------AAGATTTTTGAGGAACCTGAT---CCTTCTGAAGATGGAAAACAAGTTGACATG---AACAGATATATTGTTGATACCGCTGCGCCTTTTGAGTCTGTTAAAGAGGCTGTTAACAAGTTCGGAGGAAGTGTAGATTGGAAAGCACATAAAATGACGCCTGCAGAGAGACTCAAGCATGTCGAGAGTGAAATCGAGAAAGCAAAGGAAGAAATTCCAGAAATACAGAAACAAACTGAAGCTGTCGAAAACTCTCAACTTTTCTTATTGAAGGAACTGGAAGATACAAAGAAACTAATCGAAGAATTAAAGGTGAAATTGGATAATGCTCAAATCGAAGAGCACCAGGTCAAACAAGATTCAGAGCACACCTGGCTAAGGGTTACAGAAATGGAGAAGGCCATTGTAGATGATACGAGTATTGCGATCCAAGCACAGCTCGACATCGTGAAAGCCAGACACACAGCCTCCATTGAAGAGCTTTCATTTGTAAGACGGGAGATAGAGACTCTGCGTAAAGAATATGCGTCTTTAGTTTCAGAGAAAGAAATTGCATGTAAGAAAGCTGAAGAAGCGGAGAATGCATCCAAGGGTATTGATAGAACCATAGAAGAGTTAACTACCGAGTTAGTTGTACTGAAAGAGAACCTAGAAGGTTCGCAGAATGAAGTTGTGAAGGCGGAAGAAAACTTAAAATATGCATCTATGGAGAACGAGAAATATTCCCTGAATTTGGAGGACGATCTCATGAAAGCAGAAGAGGAGTTACAGAAAATGAGGGAGAAGCATCGAACAACTGAGGCTTTGAAGGAAAATTTGGATTCAGCTACAACTTTGTTAAACAATTTGAAAGTCGAATTAAGGACTTACTTGGATCCTGAAGTGAACACAGAAGAGAACAAAATAGGTTAC------------------------------------------AGCCACGAGTGCTTGCAGGACATGATTGATTCTGCTAAAAAGGAGCTTGAACAAGTAAGACTCGATGTCGATAAAGCAAAGCAAGAGACGAGAATTCTTAAGGTTAGAATTGAATCGCTCAATTCGGAACTTCTCAGGGAGAAATCGGAACTTGAGATTTTAAGACAGAGAAAAGTAAAAACTTCAGCTGCAGCTGCATTGTTTAAAAGTGAGGTGGACACGACGAGAATGGAAATAGAAAACATTCATCAGAAAGAAAAGGAAATTACGGAGAAGATGAACAAACTTCCCATGACATTACAGAAAGCAGCTCAAGAAGCAAATCAAGCTAAATTGGAGGCTCAATTGGCAAACGAAGAACTGAGAAAGGTAAAGGAAGAAGCGGAACAAACTCAAGCAGTTTTCAGCAATATGGAGAACAAGTTACAGGCTACACTGAAGGAGATAGAAGCCTCGAAAGTGTCAGAAAGGTTAGCGCTCGAAGCTATCAAAGCTCTGCAAGAAAGCGAAAGAGCTAAATCGAATTCAGGGACTGAAAACCCTAGTGATGTGACACTTTCACTGGAAGAATATTACGAACTCGGCAAAAAAGCATACGAAGCCGAAGAAGAAGCTAAAACCAAGGTAAAAACA------------------------------------------------------------------------------------------------------------------------------------------------------------------------------------------------------------------------------------------------------------------------------------------------------------------------------------------------------------------------------------------------------------------------------------------------------------------------------------------------
>Cde_3
ATGATGCAGAGAAAGCTATCATCAAAGTCGACATATAAACCAGACGCAGACAAAGATGGGAAAATCTCTGCCAAGGAGTACGGGTCCCTGTTAAAAGAAGAAGAAGTGAAGAAAACCATGAAAGTCGCAGACACGAACCATGATGGGTACATAGATATTTCAGACATTCAAAGTGCTTTTACTGGAGAGGAGGTGTGGGAGATGGAACTCGGAGTTTTAGGAGCTTGTGATGAGATGAGTACAGAAGTTACTAATGAAATGGAACTGATGCCTTCAGAGAATCCCCATGAGCCAAAATTAGAA---------------AAGAAAGGT---------TCTTCCCTCCCAGAT---------GGTGAGGAAAGTATCAGGTCTAAAGTTGAAATTGTTCAAGGAAATATGGATATTGAAGTTGAGAGCATAATGGATTCATCAAATTCCTCTTTGCCAAATAGAGATGATGTTCTTTCAATG---------------------------------GTTAAAGAAAGTGCAGAA---------------------------------------ATCAACGTTGAAGATTTGGCAGATACTTCCACAACAAGAAATTTAGGAGGCAAG---------------------ACAGATAGTCAAACCTCTATTGAGAGAGGGCAGAAGCAAATGGAG---GATAACCTTTCAAATCAATCTCAAGACAAAGATGAT---ACACACAAACATTCAAATCAGGTCAACATT---TACAGGGCTCTGGTAGATACTGCTCCCACTTTTGAATCTGTTCGAGATGCTGTAACCAAGTTTGGTGGAATTGTAGACTGGAAAGCCCATAAGATGCAGATAGTAGAGAGGCGCAAACTTGTAGAACATGAAGTGACACAGTCGAAAGAAGAAATTCCTATGTACAAAAAGCAAGTGGAAGAATTGGAATCTGATAAAATAAAGGTTTTGAGGGAGCTAGATGATACCAAGAAACTCATTCGAGAATTAGAGCTAAATCTCGAGAAAGCCCAGCTCGAGGAGAATCAACTAAAACAAGATTGTGAACTTGCTAAGCTGAGAGTAACAGAGATGGAACAAGGAATCGCAGAAGATGCAAGTATTGCATCTAAAACACAAGTCGACCTTGCCAAAAGTAGGTATGTATCTGCTCTTTCTGAACTGGAATTTGTAAAAGATGAGCTTGCAAAAGTGCAAAAAGAGTACGCCTTATTGATTAAGGAAAGGGATATAGCAGTAACAAGGGCCAAGAAAACATTTGTTGAATCGAAAGAGATGGAAAAAATGGTTGAAGATTTAACCCTAGAGCTCATAGTAACCAAAGAAGCTCTAGAATCTGCCCATGCAGCTCACCTAGAAGCTGAGGAACATAGAATTGGTGCAGTTATGGCCAAAGATCAAGATTCACTTATTTGGGAAGGAGAACTTAAACAGGCACAAGAGGAGTTATGGAGATTAAATAATGAACTTTTGCAAGAACAGGAATTAAAATTAAAATTGGAGGCTGCCTCGACACTACTACTACAGCTTAAATCTGAACTTGCAGATTACATGGATGCTAACTTGGATGAAGAATATGGAGAAATTCATGCAACAAAAGAGAATCAAAAGAAACAGGAGTTAGAAAGGAAGACAACTCGAAAAAACATTCATGAAGTGATTAATTCGTCCAAGAAAGAGCTTGAAGAAGTAAGGTCTAATACAGAGAAAATAAAGGAAGAGGTTAATAGTCTGAAAATGATGGCAGAGTCGCTCAGATCTGAACTTCATAGAGAAAAAGCCGCCCTTTCCATCATGAAACAAAGAGAAGGAATGGCATCAATAGCTGTTTCCTCGCTTGAAAGTGAACTAAATCAAACAATATTAGAGATAGAACTTGTGATTGAAGAGGAGGAA------------------------------------------------------------------------------------------------------------------------------------------------------------------------------------------------------------------------------------------------------------------------------------------------------------------------------------------------------------------------------------------------------------------------------------------------------------------------------------------------------------------------------------------------------------------------------------------------------------------------------------------------------------------------------------------------------------------------------------------------------------------------------------------------------------------------------------------------------------------------------------
>Cka_1
---ATGGAGGAAACAAAGAGTGCTGAAGTAAATTCGCTCGCAAATATCTCTTCAGGCGCTTCATTATCTTCCCAAGAATGTACCAGCATTACTTTTGGAACTCCTTTTTCCCCAACTATAAGTGAAAAATCGGAAGTAAATCATCAGAGTACGGTCTTAGCAGAATCTGAAGTATCA---GCAGTTCAAGATGGTTCAGCT---------------TTGCAGCAAAATGTGCATGCTTTATCAGAAAAGGCAGATGAATTTGAG------CCTAGAGTTGTGGAATTTGAGCCTAGAATTGTGGAAATTGTAGCTGTGCACGATTCTACTTCACCTGCGCAGTTGAGCGATACTCCTAACGACGCCAGCCATGTTCTTCCCTCTGATGATCTCCTTATAAAACAGATAGAAGTTGTTGATCCATCTGATCCTGTACAAGTAAAGCAGACAATACCCACCAATGCATCTGAAGTTGTAAAACAAGTAGAATTAAACCGAGGCCTTGTTGATACTATTGTTGATTCATCTGATCCTGAACCAATGCACACATCTGAGCATGTGCATGTACCCACCGATGCATCTGAAGTTGTCAAACAAGTAGAATTAAACCGGGGCCTTGTTGATATTGTTGATTCATCTGATCCT---------------------AAGCATACAGAACCAATGCACACATCTGAGCATGTGCATGTAAAGCAGGCAGTACCCACCGAT---GCATCCGAAGTTGTCAAACAAGTAGAATTA---AACCGGGGCCTTGTTGATACTGCAGCACCTTTTGAATCTGTTAAAGAAGCTGTCACCAAGTTTGGAGGTATTGTTGATTGGAAAGCTCACAAAATCCAGACTATGGAGAGGCGCAAGCTTGTGGAACTTGAACTTCAAAAGGCACGTGAAGTGATTCCTGAGTTCAAGAAACAATCAGAAGCTGCGGAAGAAGCCAAAGTGCAAGTGCTAAAGGAGCTGGATAGCACAAAGAGACTCATAGAAGAACTAAAGCTGAACTTGGAGAGAGCTCAAACTGAAGAGGACCAGGCAAAACAAGATTCTGAGCTTGCTCAGCTCAGAGTCCAAGAGATAGAGCAAGGAATTGCCGATGAAGCGAGTGTTGCAGCCAAGGCCCAACTTGAGGTTGCCAAAGCCAGGCATGCAGCTGCAGTTGCTGAACTGAAATCAGTGAAGGATGAACTACAGGCATTGCAGGGAGAATATGCTTCTTTAGTCAATGACAAGAACGCGGCTGTCAAAAGAGCCGAGGGGTCGATGTCTGTGTCCAAGGAAATGGAGAAGATGGTGGAGGACCTCACCTTAGAGCTAATTACTGCAAAGGAGTCGCTGGAATCTGCACATGCAGCTCATTTAGAAGCGGAAGAGCAGAGAATTGGTGCTGCTATGGCCAGGGAGCAAGATTCTCTTAATTGGGAGAAAGAACTGAAGCAAGCAGAAGAAGAAGTGCATACACTGAATGAGCAGATTTTGGCAACAAAAGACCTCAAGTTGAAACTGGATACAGCATCTGCATTGCTTCTTGATTTGAAAGCTGAATTAGCATCTTACATGGAAGCCAAAGTGAAACAAGAGAAGGATGGCATTGGGAAAGAAGATGAAGTGAAAAGC---------GAGCTAGATGAAAAAGCCCAGACAGAAATACAAGCATTCATTGCTGCAGCCAGAAAAGAGCTTGAAGAAGTAAGGGTTAGTATTGAGAAAGCGAAGGATGATGTGAATTGCTTGAGAGTTGCAGCGGTGTCACTGAAATCAGAGCTCCAGAAAGAGAAAGCAGCCCTTATGACCATGCAACAGAGGGAAGGTATGGCATCGGTAGCAGTTGCATCTATTGAAGCCGAGCTTAATAGGATTACTTCGGAGATTGAGCTGATTCAGATGAAGGAGAAAGAAGCAAGAGATAGGATGCTGGAGCTGCCCAAGGAGCTGCAGCAAGCTGCTCAAGAAGCAGATCAGGCCAAGTCTGTTGCTAAATCAGCACGTGAAGAACTGCGAAAGGCCAAGGAAGAAGCAGAGCAGGTTAAAGCTGGTGCAAGCACCATGGAGAGCAGATTGCATGCAGCATTGAAGGAGATAGAGGCAGCAAAGGCATCGGAGAGGCTGGCACTGGCTGCAGTCAAAGCATTGCAAGAGAGTGAGTTGGCAACGAGCCCAGGTGGCGAGGCTGCTCCTACAGGGGTTACACTTTCTTTGGAGGAATATTATGCACTGAGCAAGAAGGCCCATGAGGCTGAGGAGCAGGCCAACATGAGGGTTGCAGCTGCCATCTCTGAAATAGAAGTAGCAAAGGTGTCTGAACTCAAAAGCTTAGAGACATTGGAGGAAGCGAATAGGGAGATGCTCGAAAGGAAGGAAGCATTGAGGATGGCAATAGAGAAGGCTGAGAGGGCCAAGGAAGGGAAATTGGGTATTGAACAGGAATTGAGGAAGTGGAGAGAAGAACATGAGCAGCGGCGAAAAGCTACCGACTCGTCTCCCCTAGCAGGAAACCCAGTTAGAAGCTCACCAATGAGCTTTGAGGAGAGCAAAGAACCAAAGAGCTTTGATGGGCAACAAGCTGCCAAT------GCCATTTCTCCTCGACTAGTCTCAAGCCCGAAAGGAGTTATG---TCTGGCAACAGTATGGAGAAT---GTTCCGCCAGAACTGAAG------ACTAAGAAGAAGAAATCTTTCTTCCCACGGTTTGTAATGTTCTTAGCGAAAAAGAAGACAAACTCTTCAAAG------
>Cka_2
---ATGAACAGAATGGGCAGTATTCAAGAAAATGCTCCTACTGACATCTCTCCAGCCACTTCACCAACTTCCCAAGCTTGTGTTAGTTTTAGTTCTGCATCTCTTACTTCACCCATCACTAATGGAATGTTGGAGGCTAACCATCACTGCACAGTGCAAAAAGATTCTAAAATATCA---GCAGTGCAAGATGATCTATGTAAT---------------------------------------------------------------------------------------CCTGAATTGGTC---------------CAGAAAGCA------CCTGTCTCAATTGAGAAC------------------------------------------GCAGCTGGGTCGTCAGAGCCTAGAGTTGAGGATATCCAAGAAACACACAGTATTTCATCACTCAGTTCTTTAGATACTCCA------------------ACAGCTCACTTTATTGACTCTTTGCCTCAGCCTGCAAAT---GGATGTTCTATTAACACCTTTGATATTTGT------ATTAATGGTGTATCTCCTTCCACTGCATCTACTGCAATGAATGAATGTACGGAT---------------------GTCCTTCTTGTTTCCTCCAATGAACATAATCAGCTCCAACTGGAGGCCGCAAGTGTAGCGAATAGAACAGCTGAACCCATTCAT---CATTCTAAACATACAGAACATGCCAATATG---CAGAGAGGCTCTGTTGAAACTACAGCTCCTTTTGAATCTGTTAAGGAGGCTGCCAGCAAGTTTGGAGGGATAACCAACTGGACTGCTCAGAAGGTCCTGAGTACAGAGAGGCGTAAGGAAGTTGAGCATGAGCTTGAGAAAGCACAAGAAGAGATCCCACAGTATAAAAAAAGATTGGAAGCGGCCAAAGATGCCAAAGCACAAGCACTAACAGAGGTAGATGGCACAGACAGATTAATACGAGGGCTAAAGCCGAAACTGGAGAGAGCACAGACAGAGGAGGCCAAGGTAAAACTGGACTCTGAACTTGCTCAGGTCAGGATTGCTGAGATGGAGCAAAAAATTGGCAATGAC---------GGGGCCAAGGCAGCGGTTGAGGTTGCCAAAGCCGTGCACACAGCAACAGTTGCGGAGCTAAAATCAATGAAACAGGAGCTTGAAACACTACAGGGGAAATATGCTTCTTTAGTTAATGACCGAGATATGGCTATCAAGAGGGCCCAAAAGGCAGTGTCTGAATCTACAGAAATTGAGAAGGCAGTGGAAGAACTGACTTTGGAGCTGATCGCGGCTAAGGAGGCTCTAGAATCCGCTCGTTTAGCACATTTGGAAGCAGAAGGGCAAAGGGTTATGGCTGCAATGGCTAGAGAGAAATATTTCCTTAATTGGAAGAAGGAATTGAAGCAGGCAGAAGAGGAGGTAGAGAAGCTGAATAAAGAATTTTCATCTGCAAATGTTCTCAAGTCAAAAATAGATACTGCATCTGCATTGCTGCTGATTCACAAAACTGAAATGGCCACTTGCATGAAATCTAGATCAACCCAAGAGATCAATTCTATTGACAATGAAGACGACCCAAAAGGA---GAGCTAGAACAAACGGTGATAAATCCAACAGAAACCCCAGCAGCAGTAACTTTGGCCATAAGGGAGCTCGAAGAGGGAAAGATTGATATTGAGGAAGCAAAGGTTAACGTAAACTATTTGAGATTTGCAGCTGCATCACTCAAGTCAGAGCTTGATAAGCAAAAAGCAGCACTTGCCACCATGAGAGAAAGACAAGGAGTGGCATCTACAGTGGGTGCATCTATAAAAGCTAAGTTGAATGGGGCACTCAATGAACTAGAGCTGGTTCAGATAAAGGAGAAGGAAGCCAAAGCGATGATAGCGGATCTACCAAGGGTGCTAGAACAAGCAACTCAAGCCACAGACGAGGCAAAGTTGGAAGCCACATTGGCATATGAAGAGCTGCACAAGGCAAAAGAGGAAGCAGAGCAAGCCAAGGCTGGTTTGAGTACCATAGAGATTAGACTTGATGCAACTTTAAAGGAGATTGATGCAACAAAGGCTTCTGAGAGGCTTGCATTGGCATCAATCAATGCATTGCAAGAGAGTGAATTAACTGCAGCAGAGGAAAAGGCCACCGCACCGACTGGAGTGACACTTTCTTTGGAGGAATACAATGCTCTTGGCAGAAGGGCCCACGAGATCGAGGAGCAGTGCCATCTCAGAGTGGCAGCTGCCATGTCCCAAATAGAACTGGCCTTGGAATCAGAGTCTAGTAGGTTGGTGAATTTGGAGTTGACAAATAGAGAGTTGGGTGTCAAGAAGGAAGCATTGAGAATGGCACTAGAAAGAACTGAGAGCACTGAGAAAGGGAAATTGAGTTCAGAACAAGACCTGAGAAAGTGGAGAGCT------GAGAAGCAAAGGAAAGCTAGTGATGCTGCTTCCAAGATGGTAAATACTATTCAAAGTTCATCAATGAGAAATGAGAAAGGAGAAGAGCTGAATAACTTTGACAAACATCATAAATTTTCT------GAATATTCTTCCCAACCTCTGTCTAACCCAGATATGTCAATG---CTGGAAAATGGCGCTGCTGCA---TCAGAATCAGAAGTGAAA------AAGAAGAAGAAGAAATCTATCTTCCCTCAAATTGTATTGTTCATGGGCAAAAAAAGCCACAACCTACAAAGTGAA---
>Csp_1
---ATGGAAGATAAAAAAGGTGTTGAAAGAAATTTATCTGTGGAATCTGCTCCAGGTGCTTCATTATCTTCCCAAGAACATGCTAACCCCAATTCAGAATCTCCCACCTCCCCTTCTGTTGATGAAACCTTAAAGGCTCACCAGCAGAGCAAAGTAGTAAAAGATTCCGAACAATCA---TCTGTTCAAGATGTTACCAATGGT------------CTAGAATCTGATTATAGATCACTTAAGTCAACAAAGGATGTAAATGAATTGGAGCCTATAGTT---GAGTTCTCTGAAGCCCATGGTGGTGCTGTTAACACTGAAGACAAA---------TCACATGTTTCCAAT---------GATAGTGTCCCCGTTGAATCGCCTGATGAGCTC---AGTGTACCAAACAATACACAAGAACCGATTGATCCT---------------------------------TCTGAAATTGTAAAACAGGTTGTTGTAAACCAAGCCCTCGTCGATACCATCCATGATGAGTCATCT---AATGAGCTC---CATCAGCGCCAAGTGGCG------ACGATTGCAAGTGAACCTGTAAATGAGGTTGATATAAATCGAGGCCTTGCCAATGTGGAGATCACAAGTGTACCAAAACCAACTGATCCTTCTGAACATGTCGATCAACACAAAGTGGTGGTTTCAACTTTACCAAACAAAACACCAAAACCGATTGAT---CCTTCTGAACATGTAAAACAGGTTTATGTA---AGCCGAGGCCTTGTTGATACGGCGGCCCCTTTTGAATCTGTTAGAGAGGCGGTTACCAAGTTTGGAGGAATTGTAGATTGGAAAGCCCATAAAATCATGACTGTGGAGAGGCGCAAGCAAATTGAACTTGAACTTAAGAAGGCAGAAGAGGAGATTCCGGACTTCAGGAAACAATCTGAGGCTGCTGAAGAGACAAAAGTTCAAGTACTAAGGGATCTGGACAGCACAAAAAGACTCGTAGAAGAACTAAAGCTCAACTTAGAGAGAGCACAAACCGAAGAGGCCCAGGCAAAACAGGACTCTGAACTCGCTCGGCTCAGGGTTGAAGAGATGGAGCAAGGAATTACTGATGAAGCAAGTGTTGCTGCCAAGGCACAACTCGAGGTTGCCAAAGCCAGATATGTGGCTGCAGTTGCAGACCTGAAATCCGTGAAAGATGAGCTAGAGACAATGCGAAAAGAGTACATTTCTTTAGTGGAAGAGAAGAATATGGCGGTCAAGAAAGCCGAGGAGGTAGTGTCTGCTTCCAAGGAAATTGAGAAAACAGTGGAGGGGCTAACGTTGGAGTTGATCACGGCAAAGGAATCACTTGAGTCTGCACATGCAGCTCATTTGGAAGCAGAGGACCACAGAATCGGTGCAGCCATGGTCAGAGATCAAGATTCTCTCAATTGGGCGAGGGAGCTGAAGCAGGCAGAAGACGAGCTTCAGAAACTGAACGAGCAACTTTTGTCTGCGAAAGATCTGAAGTCAAAATTAGATACCGCTTCCGCATTGTTACTTGATCTCAAAGCTGAACTAGCGGCTTACATGGAAGCTCAATTGAAGCAAGAAAGTGAGATAATTGAGGAAGAAGAGTGCTCAAAA------------GATGGGGCAGAAGGTACCCAGACAATTATACATGCCGAAGTTGCTTCGGTCAAGAAGGAGCTTGAGGAAGTACGGCTCAATGTTGAGAAAGCAAAGGAAGATGTAAAATGTTTGAGAGTTGCCGCTGTTTCACTCCAATCAGAGCTCGAGAAGGAAAAAGCAGCACTCGTCACCATGAGACAAAGGGAAGGGATGGCTTCGGTAGTTGTTGCATCTCTTGATGCCGAGCTAAACCGGATCAAGTCGGAACTAGAACTAGTGCAAATGAAGGAGAAGGAAGTCAGAGAGAAGATGGTGGAACTGCCTAAGGTACTACAGCAAGCGGCTCAAGAAGCGGATCAGGCTAAATCGGCAGCTCAACTGGCGCATGAAGCGCATCGGAAGGCGAAGGACGAACTAGAACAGGCCACAGCTGGTGCAAGTACCACTGAAAGCAGATTACATGCAACCATAAAGGAGATAGAGGCGGCAAGGGCATCGGAGAGACTGGCTCTGGCGACAGTGAAGGCTTTACAAGAGAGTGGATCGGCTGCA---------------------AGCACCGGGGTGACCATTTCTTTAGAGGAGTACAACACGCTTAGCAAGAGAGCCCACGAGGCGGAGGAGCTGGCTAACACGAGGGTGGAAGCCGCCATCTCCCAAATAGAAGTTGCTAAGGAATCCGAGCTGAGAAGCTTAGAAAAATTGGAGGAAGCAAGTAGGGAGATGTCGGCAAGGAAGGAAGCATTGAGAACAGCGATAGAGAAGGCTGAGAAGGCCAAGGAAGGGAAATTAGGAGTAGAACAGGAACTGAGGAAGTGGAGAGCTGAACATGAGCAGCGACGAAAAGCTAACGATGCATCTCGTGGGGCAGTAAATCCTGTTCAAAGCCCTCAGAGGAGCTTCGTGGAGAACAAAGATTCAAAGAACTTTGATAAGGAACGAAGTGCAGTAATTCAAGTAATACCTCCCCGACCCATGCCAAGCCCAAAGGTGTTCGTG---GCGGGAAACACTGTGGAGCAC---GTTTTGACGGACTTGAAGTCG---ACGAAGAAAAAACAATCTTTTTTTCCACGGATTATTATGTTTTTGACCAGAAAGAAGAAACAGCAGTCACTGAAG---
>Csp_2
ATGATGGCAGAGATAAAGACTGTAGAAGGAAATTCTGATGCCGATTTCTGTTCAACCGCTTTGTTATCTTCCCCGGAATTTGGTCAAACTAATAAT------CCTGTTTCCCCAGTTATCGATGAAAATTTGGCGGTCGACCATCAGAGCATAGAGATGAAAGGTTCTGAGACAGCC---ACCATAATAGATGTCCATGATGGC---------------------------------------------------------------------------------------TCAGAATTGAAC---------------CAGGATTCT---------GTTATATTTCCGGAT---------AATCCATGTGATTTGAAGCCT---------------------AGAATTGAGGTCATTGAAGCCGCTTCTCCAGAAGAATATGATATTCAATTACCTCATTCTTCAGATATATTA------------------AAAGCAAAACAAAGTGATACTTTGCAGCCATCTGATGAT---GGTTCAATT---TGCGCTGCTAATGTTTTC------GTTGAGGATCTAATGTCT---------------------------------------------------------TCTAATGCTATTTCATCTGATGAGCTTGGCCAGCCACAAGTAATGGATGCAAGTGTACCAAATGAAGTAAATGAACCTGTTGAT---ATCTTGGAACATGTAAACCTGGTTGACGTA---AGCAGAGGCCTCATTGATACTACAGCTCCTTTTGAATCTGTCCGAGCTGCTGTTAGCATGTTTGGAGGAATCGTTGATTGGAAAGCCCATAAAATGGAGACTGTTGAGAGGCGCAAATATGTTCAACTTGAACTTGAGAAGACGGAAGAAGAGATTCCAGAGTACAAAATACAATCAGAAGCTGCTGAAGATGCAAAGGAGAAAGTACTGATGGAGCTTGACAACACAAAACGACTCATAGAAGAATTAAGGCTGAACCTTGAGAGAGCACAAACTGAAGAATACCAGGCAAAACAGGACTCGGAACTTGCTCGTCTAAGAGTCGAAGAGATGGAGCAAGGAATTGCTGATGAAGCAAGCCTCGCTGCCAAGGCACAGCTCGACGTTGCCAAGGCCAGGCACATGAACGCTGTTGAAGAGCTGAAATCTGTGAACGAAGAATTAGAATTGCTGTGTGGGGACTACGTGTCTCTTGTTAACGAGAGAGATATGGCTCTTAAAAGAGCCGAGGAGACGATGTCTGCATCAAAGGAAATCGAGAAGACCATGGAGGAACTGACATTAGAGCTGATCACAGCAAAGGAGTCCTTAGAATCTACACAGGCAACACATTTAGAAGCCGAAGAGCTTAGAATTGCTGCGGCCATAGCCAAAGAACAAGATTCCCTTACGTGGGAAAATGAATTGAAACAAACAGAAGAGGAACTAGAGAGGCTTAACGAGCAACTTCTTTCGGCAAAGGATCTCCAGTTAAAATTAGATACCGCGTCTGCATTGCTACTAAATCTAAAGTTTGAATTAGCTTCGTACGTGGGCGGTACATTGAACCAGGAGAACGTTATCATCGAGGAAGAAAACATGCCA---------------GAGGAAACAAAGAAAACCCACTCAGCTATACAAGCTGAAATTTCTTCTGTCGTGGAGGAGCTTGAAGAAGTAAGGCTCTATATCGAGAAAGCGAAGGAAGATGTAAGATGTTTGAGAGTTGCTGCTGTGTCACTCAAAATGGAACTTGAAAGAGAAGAATCAGCTCTTGCTACCATGAGACAAAGGGAAGGAATGGCATCAGTAGCTGTTGCTTCTCTCAAAACTGAGCTGAAGAGGGTTCTTTCAGAGCTAGAGTTGATTCACAATAAGGAAACAGGAGCAAAAGAGAAGATGGTGGAGCTGCCCCAAGAGCTACAGCAAGCAGCTCAAGAAGCGGATGCAGCAAAACTGGCTGCCCATGTGGCGTGTGAAGAGCTGCGAAAAGCAAAGGAAGAAGTGGAACAAGCCAAGGCCTGTGCAAGTACAATAGAGTCCAGATTAGATGCTGCTATGAAGGAAATAGAGGCAGCAAAGGCTTCGGAGAGGTTGGCTCTAGCTGCCACCAAATCGTTGCAAGAGAGT---------------------------GATACTGATACTGGAGTTACGCTACCTTTGGAAGAATACTATGCACTTAGCAAGAGGGCACACGAGGCTGAGGAGCTTGCCAACGTGAGAGTGGACACTGCCCTCTCGCAAATAGAAGAGGCCAAGAAGTCCGAATTGGTAAGTTTGGAGAAACTTGAGGAAGAGAATAGGAAGCGAGCTAAAAGGAACGAAGCATTGACGCTGGCCATGGAGAAGGCTGAGAAGGCCAAGGAAGGTAAATTGGGCGCAGAGCAGGAATTAAGGGCCTGGAGAGCCGAACACGAGCAGCGTAGGAAAGTTGGTGATACTGCTAATGGGGTGGTTAATAGTGTTAGAAGTCCGCGGAGGAGTTTTGAGGAGTGGAAACAGTCAAAAAGCTTCGATGCAGAAAGAGATAAGGAG---------GTCCCTCCCCGACAAATGTCGACCCCGAATTTGTTTCTG---TCAGGAGAC------GATAAT---GCCACACGAGAACCCAAG------GTGAGGAAGAAGAAATCTTTCTTTCCGCGAATTGTTATGTTCTTGGGGAGAATGAAGGCACACCACCAT---------
>Efe_1
---ATGGAAGAAATAAACAATGAGGAAGAAAGGTCGGTAGTCGGTCTCCCTATTCCTTCTTCATTACCTCCTCAAGAAGATCCCAAACTCCACTTGGCAACACCCGTTGTTCCTTTAATTAATGGT------GCGGAAGCGAACGAGGAAGTAGTTGTTAAAGAATACGAGGCATCATCCTCCTGGCAAGTGGTGCCTGATATC------------CCAGCAGCGGATTTTGAAGAAACAAAGTCGTTACCA------------------------------------------------------------------------------------------------------------CCTATGGTGGAAATA------------------------------------------------------TCAGATTTAACTGGTATTGCAACTAGTCATGACTCAGATGATGATAAGCCTGAGAAGAAAACTGAGCTGCTGCAACCTGTAAAGGTGGGAGATGTTAATTTTACT------------TTGTCAGATGATCGGGAA------AAAAATGTGAAGCCATTATTGGTTTCTAAAGAAACCGTCCTTGAAAAGGCAGAC---------------------TTTGATAATGGGCTAAGTCCGAGCTTA------CCACAAGAACAAACTGTAATTAGGCCATCTAAAGCTCCAGAAGCATCCAACCTATCTTCTAGGAGCGTGAAAAAGGTGGAAGCA---CATAGAGCACTTATTGACACTGCGGCGCCTTTTGAATCTGTCAAAGAAGCTGTCACCAAATTTGGGGGAATTATTGATTGGAAAGCCCATAAAATGCAGACAGTGGAGAGGCGCAAGCTCGTGGAGAATGAGCTTGAGAAGGTACAGAAAGAAGTTCCTGAATGCAAGAAGGATCTGGAAACAGCGGAAATTGCAAAGGCCGAAGTGCTTCAGGAGCTGGATAGCACCAAGAGGCTCATCGAACAACTAAAATTAGACCTGGAGAGAGCACTGACTGAAGAAGAACAAGCAAATCAAGATTCCAAGTTTGCTCAAATGCGAGTTGAGGAAATCAAACAAGGGATTGCGGATGAAGCTAGCATTGCTGCAAAAGCTCAGCTAGATGCCGCAAAAGCCAGACATGAAGCTGCCCTTTCTGACCTGAAGATGGTGAAGGATGAACTGGATGTGCTTAAAGGTCAGTATCCTGCGCTGCTTGAAGAAAAAGACAAAGCTGTTAAGAAAGCTGAAGATGCAATATCTGCGTCAAAAGAACTGGAAAAGACGGTTGAGGACCTTACTTTGGAACTGATGACCACGAAGGAATCCTTAGGATTGGCCCATGCATCACATTTAGAAGCAGAAGAGCAGAGAGTTGCTGCCGCGTTGGCTAGAGATCAAGAAATCCTCAGGCAGGAGAGAGAAATGAAGATGGCTGACGAAGAAATACAGCGGCTGACTGAGCAGCTTTCAGCATGTAATGATCTGAAAGCAAAATTAGAAACAGCATCATCCTTGCTGCTCCATTTGAAGGCCGAATTAGCAGCTTATATGGAAGCTACACTGGAGTCGGAAGCCTGCGAAATTGAAGAAGAAAAAGTTCTAACTACA---GAGCTAGAAGAAGCTAAGCAGGCCCAGAGAGCCACGCTTGCTGCATTGTCTTCTACCACAACAGAGCTGGAAGATGTCAAGGTTAAAATTGAAAAATCAAAGGAGGAAGTGAAGTGCCTCAGAGTTGCAGCTACGTCACTCAAAGCAGAGTTGGATAGGGAAAAATCCGCATTTGCCACTATGAGACAAAGAGAAGGAATAGCAAGTGTTACGGTCTTGGCCCTAGAAGCAGAACACACTAAGACAAGGTCAGAGATTGAGGCAGCTCAAATGAGGGAGAAAGAAGTAAGAGAGAGTATGGCTGAACTGCCCAAAGCACTGCAACAAGCTGCCCAAGAAGCAGGTGAAGTCAAATTATTGGCACAGTCTGCACGGGAGGACTTGCACAGGGTGAAAGAAGAAGCAGAATTCGCCAAAGCAGGTGCAAGCACCACGGAGAGCCGTCTGCATGCAGCATTGAAGGAGATAGAGGCAGCCCAGGCTTCAGAGAAATTGGCATTGGCAGCAATTAAAGCACTTCACGAAAGTGAAACAGCTTCAAGCATGCCAGCCGAGAGCGAGCCTTCTGGGGTGACTCTCTCTCTGAAACAATACTATGAACTCAGCAAGAAGGCACATGAGGCCGAGGAGCTTGCCAATGCAAGGGTGGCAGCTGCTATATCTGAAATAGATGCAGCCAAGGAGGTTGAGTCAAATAGCTTGGAGAGATTAGAGGCAGCAAGCCGTGAGCTGACAGCAAAGAGAGAGGCACTAGGAGTGGCAAAAGAGAAGGCTGAACGCGCTAAGGAAGGCAAATTGGGGGTGGAACAGGAGCTGCGGAAATGGAGAGCAGAACACGAGCAGAGGAGAAAAGCAAAAGAGTCAGCTTCTAGGGTAATAAATCCCATCAGTAGTAGCCCAACCGGT---------GCAGATGAGGAGAAGGTCGTAAACAAGTCAGATGCTGTACAG------------------------------AACTCCAAGATGTTTACA---CCGGAAACTGGTACGGAGAAT---AATTTCCCTGACATAGATATG---AAAAAGAAGAAAAGTGACGTATTTCCTGTTCTTGCTGCACTTGTAACCAAGAAGAGGGAGTCATTGACCACTCGAACC
>Efe_2
---ATGCCA---------------------------------------------------------------------------------------------------------------------------------------------------GATGATGAATCCTTTGCTTCAGTT------------------------------------------------------------------------------------------------------------------------------------------------------------------------------------GATTGGGTTCTCGTA------------------------------------------------------GACAATGCTCAAGGCTGGCTGTTGGCAGGAGGTCTCAACCCAGACAATGTTTGTCGAGCTATCGAAATTCTGAAACCACATGGGGTCGATGTGAGCAGTGGCGGA------------GGAAGTGGTTCCAAGAAAGATGATTCGAAGATCTTGACTAATGTAAGCTTTGGAACTTACTTCATGTTAGCTGTAGAC---------------------TTCGATGTTGGGCTAAGTCCAAGCTTA------CCACAAGAAGAAACTGTAATTAGTCCGTCTAAAACTCCAGAAGCATCCAACTTATCCTGTAGCAGCGTGAAACAGGTGGAGGCA---CATAGAGCACTTATTGATACAGCAGCGCCTTTTGAATCTGTCAAAGAAGCTGTGACCAAATTTGGGGGAATTATTGATTGGAAAGCCCTTAAAATGCAGAGAATGGAGAGGCGGAAGCTTGTGGAGCTAGAGCTTGAGAAGGTACAGAAAGAAGTTCCTGAATGCAAGGAAGAGTTGGAAACAGCAGAAAATGCGAAGGCCCAAGTGCTTCGGGAGCTAGACAGCACCAAGAGGCTTATCGAACAACTAAAAGTAGACCCGGAGAGAGCACTGACTGAAGAAGAACAAGCAAAACAAGATTCCAAGTTTGCTCAAATGCGAGTTGAGGAAATCAAGCAAGGGATTGCAGATGAAGCTAGCATTACTGCAAAGGCTCAGCTAGATGCTGCAAAATCCAGACATGAAGCTGCCCTTTCCGGGCTGAAGATGGTGAAAGATGAACTGGATGTGCTTAAAGGTCAGTATCTCGCGCTGCTTGAAGAGAAGGACAAAGCTGTTAAGAATGCTGAAGATGCAATATATGCGTCAAAGGAACTAGAAAAGACGGTTGAGGACCTTACTTTGGAAATGATGACCACGAAGGAATCCTTAGGATTGGCCCATGCATCACATTTAGAAGCAGAAGTGCAGAGAGTTGCTGCTGCGTTGGCTAGAGATCAAGAAATCCTCAGGCAGGAGAGAGAAATGAAGATGGCTAACGAAGAAATACAGTGGCTGACTGAGCAGATTTCAGCATCTAATGATCTGAAGGAAAAATTAGAAACTGCATCCTCCTTGCTGCTCAATTTGAAAGCCGAATTAGCAGCTTATATGGAAGCTAAACTGGAGTTGGAAACCTGTGAAATTGAAGAAGAAAAAGTTCTAACTACA---GAGCTAAAAGAAGCTAAGCAGGCTCAGAGAGCCACACTTGCTGCATTGTCTTCTACCACAACAGAGCTGGAAGATGTCAAGGTTAAAATTGAAAAGGCAAAGGGAGGAAGTGAAGTGCCTCAGAGTTGCAGCTACGTCACTCAAGGCAGAGTTGGAAAGGGAAAA------------------------------------------ATCCGCATTTGCCACCACGAGACAAAGAGAAGGAATAGCAAG---------------------------------------------------------------------------------------------------------------------------------------------------------------------------------------------------------------------------------------------------------------------------------------------------------------------------------------------------------------------------------------------------------------------------------------------------------------------------------------------------------------------------------------------------------------------------------------------------------------------------------------------------------------------------------------------------------------------------------------------------------------------------------------------------------------------------------------------------------CTCGGCCCTAGAAGCAGA------------------------------------------
>Egu_1
ATGATGGAAGAAATGAGAAGCAGCGAAGAAAATCATGCCGGAGAATCCTTTCTGACCACATCATTGCCTTCACCAGAATGTTTGCCAACTTCCCTGCAATCCCTGGCTTCCCGAGTTATTGATGAAAAAACTGACACTGATCACCAGCAGAGAATGGTAAGGGATCCTGAGACATCA---GTTCAGCAAGATGTTCCTAATTGC------------TTATCATCGGATCATAACACATCAAATTCATTGGAGAAGTCAAATGCATCAGATCCAGTATCTCACAGGACTTCTGATAGAGTAACTGATGATCAGATCAGTCATGACTCTAGTTCCACTGTTGAAATAAGAAAGACAGAAGAGGACACTGTTGAAATAAAAAATACTCAAGAGATA---------CCTCATAATGTTCAGATTAGTTGTGATTCTAAGACTCCCCATGATGTTCAGATCAGTGATAATTCTACTGTTACTGTTGAAATAAAAAAGGAGGAAGAGGTGCCTCATGATATTCAGATCAGTCATGAT---------------TCTGCTGCCAATGTTGAACATGATGTTCAGGTTAAAAATGATCCTATTCCCTCTGTTGAAATGGAAATGACAAATGAT---------------------GGGCCTCATTTGTTGCATGATAAGCTTGAT---CATCATGTGGAGGTTGGAAGTACACACAACAAGATACAAGAATCAACTAAT---TCTTCTCAACATGTAAAACATGAATATGCA---AACAGAGGCCTAGTCGACACTGCAGCTCCTTTTGAGTCTGTTAAGGAGGCTGTCACCAAGTTTGGAGGAATTGTTGATTGGAAAGCTCATAAAGCACAGACTTTAGAGAGACGCAAACATGTCCAACTGGAACTTGAGAAGGTACAAGAAGAAATTCCAGAGTACAAAAAGCAATCACAAGCTGCAGAGGAGGCTAAAGCACTAGTACTGAAGGAGCTAGAGAATACTAAGAGACTCGTAGAAGAACTAAAGCTGAACCTCGAGAAGGCACACACAGAAGAGGCCCAGGCAAGACAGGACTCAGAACTTGCCCAACTCAGGGTCAAAGAAATGGAGCAAGGAATTGCTGACGAGGCTAGTGTCGCAGCCAAGACACAATTAGAGGTTGCCAAAGCAAGGCATGAAGCAGCAGTTGCAGAATTGAAGTTTGTGAAAGAGGAGTTGAAAACACTGCAAGAAGAGTATGTTATATTAATTGATGAAAGGGACATGTCAATCAAGAAGGCTGAAGAGGCTGTTTCTGCATCCAGGGAGATTGAGAAGACTGTTGAGGAGCTGACTCTAGAACTTATAGCAACAAAGGAATCATTAGACTTCGCTCACACTGCACACCTTGAAGCAGAAGAACATAGAATTGGTGCAGCCTTAGCAAGAGAACAAGATTGTCTTACTTGGGAGAAAGAATTGAAACAGGCTGAAGATGAGGTGCAACAGCTAAATGAACAGCTGTTGTTGGCAAAGGACCTCAAGTCAAAACAAGATACAGCATCAACTCTCTTGCTCAATCTCAAGGCTGAACTAGCAGCTTATGTGCAAGCAAAGCTGAACCAAGAGTCTGAGGGAACTGAGGAAGAGAAACTAACAGAT------GATGCAGAAGAAGCAAAGAACATTGGGAGATCCATTAAAGAAGCATTAGCTTCAACACGAAAGGAGCTTGAGGATGTAAAAGCTAATATTGAGAAAGCCAAGGATGAAGTTAATTGTTTGAGAGTTGCAGCTTCATCCCTAAAATTGGAGCTTGACAAAGAGAAAGCAGCACTCACCAACTTGCAACAGAGGGAGGGGATGGCATCTATAGCGGTTTCTTCTCTTGAAGCTGAGCTCAATAGAACAAAACAAGAAATAGAAATGATTCGGAGAAAGGAGAAAGAAGCTAGAGAGAAGATGGTGGAGCTACCCAAGTTGCTGCAGCAAGCTGCTCAGGAGGCAGATCATGCTAAGTCGGTTGCTCAGTCAGCACGAGAAGAGCATAGAAAGGTAAAGGAAGAAGCAGAACAAGCCAAGGCTGGTGCAAGCACCACAGAGATCAGATTAAATGCAGCTTTGAAGGAAATAGAAGCAGCCAAAGCATCAGAGAGGCTGGCACTTGCAGCAGTCAAAGCATTGCAAGAGAGTGAGCAGGCTGCAGGTGTTAGGGGTGATGACTCCCCTAGTGGAGTGACTGTTTCATTGGATGAGTACTTCGGTCTTAGTAAGAGAGCTCATGAAGCCGAGGAGCTTGCCCATGAGAGGGTGACAGCTGCCATTGCCCAAATTGATGCTGCTAAGGAGTCCGAGTCAATGAATTTAGGGAAAATGGAGCAAGCATTTAGGGAGATGGACGAAAGGAAGGAAGCACTGAGTGTAGCAATAGAGAAGGCTGAGAAGGCCAAGGAAGGGAAACTGGGTGTGGAACAGGAATTAAGGAAATGGAGAGCTGAACATGAACAGCGAAGAAGAGCTAGTGATGCTGCTAAAGTGGCTGTGAATCCTTCAAAGAGCCCACCCAGAGGTTTTGAGCAT---AGCGAACCAAAAAGCTTTAGCAAGGAAGAAGCTGATGTT------------CTTGTCCATCCCATGCCCAATCCGAAGTTATACATG---TCAGATGAAAGTCCAGATGAT---GCTGTACCGGGGTCGAAGTCA---AGGAGGAAGAAAAAATCTCTCCTTCCTCGAATTGTCATGTTCCTAGCCAGAAAAAAGGCTCAA---------------
>Egu_2
ATG---------------------------------------------------------------------------------------------------------------------------------------------------------------------------------------------------------------------------------------------------------------------------------------------------------AATGATGTGCAGAACAACCATGATTCTACTGCAACTATTGAAATAACAAATACTCAAGAGGCAACTATTGAAATAACAAATACTCAAGAGATG---------CCCCCTGATGTTCAGGTCAGTCATGATTCCAAGACTCCCCACGATGTTCAAGCCAGTCATGATTCTACTGCCACTGTTGCAATAGAAAATACAAAAGAGATGCCCCATGATATTCAGATCAGCCATGAT---------------TCGACTGCCACTATTGAACATGATGCTCAGAACAACAATTATTCTCCTCCCTCTGTTGAAATGGAAAAGACAAAAGAC---------------------AGGCCTCATGTGTTGCATGATATGCTTGGT---CACCATGTGGAGATTGGAAGTACACAC---AAGATACCAGAATCAGCTAAT---TCTTCTAAACATGTAAAACATGAATATGCA---AACAGAGGCCTTGTCGACACCGCAGCACCTTTTGAATCTGTCAAGGAGGCTGTCGCCAAGTTTGGAGGAATTGTTGATTGGAAAGCTCACAAAGCAGAGACTTTAGAGCGATGCAAACATGTCCAAGTGGAGCTTGAGAAGGTACAAGAAGAAATTCCACATTACAAAAAGCAATCGGAAGTTGCGGAAGAGGCTAAAGCACAAGTACTGAAGGAGCTAGACAGCACTAAGAGACTTGTAGAAGAACTAAAGCTGAACCTGGAAAAGGTGCAAACTGAAGAGGCTCAGGCAAGACAGGACTTGGAACTATCCCGACTCAGGGTCAAAGAAATGGAGCAAGGAATTGCTGATGGAGCTAGTGTTGCAGCCAAGGCACAAATAGAGGTTGCCAAAGCAAGGCATGAAGCAGCAGTTGCAGGATTGAAGTCCGTGAAATTGGAGTTGAAAACACTGCAAGAAGAGTTTATTACACTAATTAATGACAGGGACATGGCAATCAAAGAGGCTCAAGAGGCTGTTTCTGCATCCAAGGTGATTGAGAAGGCTGTTGAGGAACTGACTCTAGAACTGATAGCAACAAAGGAATCATTAGAATCGGCTCATGCTGCACATCTCGAAGCAGAAGAACATAGAATTGGTGTGGCCTTGGCAAGAGAACAAGATTGTCTTACTTGGGAGAAAGAATTGAAGCAAGCTGAATTGGAGGTGCAACAGCTAAATGAACAGCTTTTGTTGGCAAAGGATCTCAAGTCAAAATTAGATTCAGCATCAACTCTCTTTCTCAATCTCAAGGCTGAACTAGCAGCTTATATGGAAGTAAAGCTAAACCAAGAGTCCAAGGGAATAGAGGAAGAGAAACTGACAGAT------CATGCAGAAGAAACAATGAACGTTGGGAGATCCACTCAAGAAGCATTAACTTCTACAAGAAAGGAGCTTGAGGAAGCGAATGCGAATATTGAGAAAGCCAAGGATGAGGTTAATTGTTTAAGAGTTGCGGCTTCATTCCTCAAGTCAGAGCTTGAAAAAGAAAAAGCAGCCCTCACCAACTTGCAACAGAGGGAGGGGATGGCATCTATAGCAGTGTCTTCACTTGAAGCTGAGCTCGATGGAACAAAACAAGAAATAGAAATAATTCGGATGAAGGAGAAACAAACCAGAGAGAAGATGGTGGAGTTACCCAAGTGGCTGCAGCAAGCAGCTCAGGAAGCGGATCATGCTAAGTCAGTTGCTCAATTGGCAGGAGAAGAGCTAAGAAAGGTCAAGGAAGAAGCAGAACAAGCCAAGGCTCGCGCAAGCACCACAGAGAACAGATTGAATGCGGCTTTGAAGGAAACAGAGGCAGCTAGAGCATCAGAGAGGCTGGCACTTACAGCAGTCCAAGCATTGCAAGAGAGTGAGCAGGCTGCAGGTGTTGGGAGTGATGACTCATCTAGCGGAGTGATTCTCGCATTGGATGAATACTTCATTCTTACTAGCAGAGCTCATGAAGCTGAGGAGCTTGCCCATGAGAGTGTGACAGCTGCCATTGCACAAATTGAGGTGGCTAAGGAGTCTGAGTCAAGGAATTTAGCAAAGCTGGAGGAAGCATATAGGATGATGGGTGAAAGGAAGCAAGCAAAGAGAGTTGCAATGGAGAAGGCTGAGAAGGCCAACAGAGGGAAACTGGCTGTGGAACAGGAATTGAGGAAATGGAGAGCCGAACATGAACAGCGAAGGAGAGCTAGTGATGCTGCCAAAGGTGCTGTTAATCTTTCGAGGAGCCCCCCCAGAGCTTTTGTGCAT---GGTGAACCAAAAAGCTTTAGTAAGGAAGAAGCTGATGTT------------CTTGTCCATCCCATGTCCAATCCGAAGTTATACATA---TCAGATGATAGCCCAGAGAAT---GCTATGCCAGGGTCCAAGGTA---AGGAAGAAGAAAAAATCTCTTCTTCCTCGAATTGTCATGTCCCTCGCCGGAAAAAGTGCTCAA---------------
>Lch_1
------------ATGAGAAATGCTGAACAAAATTCTCCCTCAGACGTCTGTCCATCCACTTCATTGTCTGCGGAAGAATCTCTTAACATTAATTCTGAACCTCCTACTTCTCAGAGTACTAATGGAAAAATAGGGGATGAACATCAGAGCAAAGTGCTCAGAGATTCTGAAATATCA---GCTGTACAAGATATTCTTGATGGG---------------------------------------------------------------------------------------CCACCATTGAAT---------------CAGAATGTA---------CTTTCTCCAACAAAG---------GAGGCCGATGAATCACAGTCT---------------------AGAATTGAGGACGTTGTATCTTCGTCCACGGAAGCACTCCATATTCAATATTCTCTATCTTCAGATGCTCCA------------------CAATCTCAGTCAAGTAGTAGATCACATCAATCTGAGAAT---GGTGCTTCTGTTAGAACCACCCATGTTGAG------GTTGAAGTTGTTACTTCTTCTGATAACTCCAGTGTAATGACCATCACTGAAAAT---------------------ATCAACCCCGTACAGTCTGATGAAATTGATCTGCCTCAAGTGAAGGTCACAAGCGTATTTCATGAGACATCAAAACCCACGTAT---CCATCTAAACACATGAAACGGGTTAATGTA---GGCAGAGGCCTTATCGATACTGCAGCTCCATTTGAATCTGTTAAAGATGCTGTTACCAAGTATGGAGGAATCGTTGATTGGAAAGCCCACAAGATCCTGACTGTAGAGAGGAGAAAAAATGTCCAAGTTGAACTTGAGAAGGCAGAAGAAGACATTCCACTGTATAAGAAACAATCTGAGGCAGCTGAGGATGACAAAGCACAAGTACTGAAGGAGCTGGACAGCACGAGGAAGCTAATAGAAGTACTGAAGCAGGATGTGGAGAAAGCACAAACTGAAGAGAACCAGGCAAAACAGGATTCCGAACTTGCTCATCTAAGGGCTGAAGAGATGGAGCAAGGAATTGCCAATGAATCAAGCATCGCTGCCAAGGCGCAGCTCGAAGTTGCCAAAGCAAGGCATGTTGCTGCAGTGGCAGACCTGAAATTGGTGAAAGATGAGATGGAAGCGCTGAAAGGAGACTACATTTCTTTAGTCACCGATAGGAACCTAGCAGTCAAAAGAGCCGAAGCAGCCATGTGTGCAATGAAGGAGACTGAGAAAATGGTGGAAGAACTGACGTTAGATCTGATCTTGGCAAAAGAGTCTCTAGAATCTGCTCAGGCAGCACATATGGAAGCGGAGGAAAAGAGGATTGTGACCACCATGAGCCAAGAGCAAGATTCTTTTGTTTGGGAGAAGGAGCTGAAACAGGCAGAAGAGGAGCTGCGGAGACTAAACGGGCAGCTTTTGTCGGCAAAAGATCTTGAGTCAAAATTAGATACCGCATCAGCGTTGCTTGTCAGTCTGAAAGCAGAATTAGCAGCTTGTGTGGAAGCTAAACTGACCCAAGAGACTGTTTCCATTGAAAAGGAAGAGAACCTAGGAGGC---GAAATCAAAGGAGGAGAAAAA---------------------ATTCTCACAGATACACAAACGGAGCTAAAAGAAGTAATGCTTCGTATTGAGAAAGCAAAGTATGATATAAACTATTTGAGGGTTGCGGAAGCATCTCTCCAATCGGAGCTCGATAAAGAAAAGGCGGAGCTCATCGCCATCAGACAGCGGGAAGGAATGGCATTTGTAGCGGTCTCGTCTCTTGGAGCTGAGCTGAGTGGTATACACTCGGAGCTAGAGCTGGTTCAGTGGAAGGAAAAGGAAGCGAAAGAGAAGATGGTGGAACTGCCTACAGAACTACAGGAAGCAAGTCAAGAAGCAGACCAGGTTAAGCTGGAGGTGAATTCAGCACGTGAAGAGCTGCGGAAAGCAAAGGAAGAGACCGAACAAGCCAAGGCTGCTGCAAGAACCGTGGAGAGCAGATTACATGCGGCTTTAAAGGAGATAGCTGCATCAAAGGCGGCGGAGAGGCTGGCACTGGCAGCAGCCAAAGCATTGCAGGAGAGCGAAATGGCTGCGAGCCTGGGGAGTGAGGACGTGCTGAATAGTGTGGTGCTTTCTTTGGAAGACTACCGCATGCTAAGCAGGCGGGCCCATGAGGCAGAGGAGGAGGCGAACATGAGGGTAGCAACTGCCATCACCCAGATCGAAGTGGCTAAGGAGTCAGAGTCAAGAAGCTTAGAAAGATTGGAGGAAGTGAATAGGGAGCTGTTTGAAAGGAAGGAGGCATTGAGTATTGCGATGGAGAAAGCTGAGAAGGCCAATGAAGGGAAGTTGGGCGTGGAGCAAGAACTGCGAAAGTGGAGAGCTGAAAGCGGGCAGCGACGGAGAGCTAGCGATGCTGCTGCCTCGGCAGTAAACCTTAATAGAAGCTCGCTTACGAGCCCG------GACAAGGAGTGTGACACTTTTGAGTCGGGCCCAAAGGTGTCT------------------------GTATCAGAACCTTGTGTGGAAAAT---GGTCAGGCTGAATTGAAGAGT---GGTGCAGTAGAATTGAAG------GTGAAAAAGAAGAAATCTTTCTTTCCACGGGTTGTCATGTTCTTGGCCCGAAAGAAGTCACATCCGTCCAAG------
>Nco_1
---ATGGAA------------------GAAAGGTCGACCGTTGGTGTCCCCGTTCCCCCTTCATTACCTTCTCAAGAAGATCCAAATCTCCATTTAGCAACACCTGCTGTTCCTTTAACTAATGGT------GCAAAAATGCACGAGGAAGCTGTTGTTAAAGAATATGAGGCATCATCATCCTCACAAGCAGTGCCTGGTATC------------GCAGCAGCGGATCTTGATGAAACAAAGTCGTCATCA------------------------------------------------------------------------------------------------------------CCTATGGTGGAAGCAAAGCCT---------------------TTAGTCGAGGAACTTACCACAGAAAGGTCAGATTTAACTGGCATTATACTGACTGAGGCTTCAGATGATGATAAGCATGAGAAAAAAACTGAGATGCTAAAACCTGGAAAGGTAGGAGATGATAGTCTT---------------TTGTCAGATGATCAGGAA------CAGAATGTGGAGCCGTTATTGAGCCCTAAAGAAACCGTCGTTGAAAAGGCAGAC---------------------TTTGATGTTGGGATGAGTCCTAGCTTG------CCCCAAGAAGAAATTGTAATTAGGCCATCTGAAACTGCAGAAGCGTGCAACCTATCCTTCAGCAGCATGAAACAGGTGGCGGCA---CATAGAGCGCTTATTGATACTGCAGCACCTTTTGAATCTGTCAAAGAAGCTGTGACCAAATTTGGGGGAATTATTGATTGGAAGGCCCATAAAACGCTGACAATGGAGAGGCGCCAGATTGTGGAGCTTGAGCTTGAGAAGGTACAGAAAGAAGTTCCTGAATGCAAGAAGGAGCTGGAAATTGCAGAAAATGCGAAGGTCCAAGTGCTTCAGGAGCTAGACAGCACCAAGAGGCTCATCGAACAACTAAAAGTTGATCTGGAGAAAGCACATACTGAAGAAGAACAAGCAAAGCAAGATTCCAAGTTTGCTCAAATGCGGGTTGAAGAAATCAAGCAAGGGATTGCAGATGAAGCTAGTATTGCTGCAAAAGCTCAACTGGATGCTGCAAAATCCAGACATGAAGCTGCGCTTTCTGAGCTGAAGATGGTGAAGGATGAACTGGATGTCCTTAAAAGTCAGTATCTTATCCTGCTGGAAGAGAAGGACAAAGCTGTTAAGAAAGCTGAAGATGCATTATCTGCGTCAAAAGAACTAGAGAAGACAGTTGAGGACCTTACTTTGGAACTGATGACCACGAAGGAATCCTTAGAATTGGCCCATTCCTCACATTTAGAAGCGGAAGAGCAGAGAGTTGCTGCTGCGTTGGCTAGAGATCAAGAAATCCTCAAGCAGGAGAGAGAAATGAAGATGGCAGATGAAGAAATACAGAGCCTCACCGAGCAGCTTTCAGCATCTAACGATCTGAAGGCAAAATTAGAAACAGCATCTTCCTTGCTGCTCAATTTGAAGGCCGAATTAGCAGCTTATATGGAAGCTAAACTGGAGTCGGAAACCTGTGAAATTGAAGAAGAAAAAGTGCTGAGTACA---GAGCTAGAAGAAGCTAAGCAGGCTCAGAGAGCCACACTTGCTGCATTGTCTTCTACCACAACTGAGCTGGAAGATGTCAAGGTTAAAATTGAGAAGGCAAAAGAGGAAGTGAAATGCCTCAGAGTTGCAGCTATGTCACTCAAAGCAGAGTTGGAAAGGGAAAAATCCGCATTTGCCACTATGAGACAAAGAGAAGGAATAGCAAGTGTTACGGTCTCTGCCCTAGAAGCAGAACTCAGTAAGACAAGGTCAGAGATTGAAGCAGCTCAAATGAGGGAGAAAGAAGTAAGAGAGAGTATGGTCGAACTTCCCAAAGCACTGCAACAAGCTGCTCAAGAAGCAGATGAGGCTAAATCATTGGCACAGTCTGCACGGGAGGATTTACACAGGGTGAAGGAAGAAGCGGAATTCGCCAAAGCAGGTGCAAGCACCACGGAGAGCCGACTACATGCAGCATTGAAGGAGATAGAGGCGGCCCAGGCTTCAGAGAAACTGGCTTTGGCTGCAATCAAAGCACTTCATGAAAGTGAAACAGCTTCAAGCATGCCGGCCGAGAGCGAGCCTTCTGGGGTGACTCTTTCTCTTGAACAGTACTATGAGCTCAGCAAGAAAGCACATGAAGCTGAGGAGCTTGCCAATGCAAGGGTGGCAGCTGCCATATCTGAAATAGATGCAGCCAAAGAGGCCGAGTCAAAAAGCTTGGAGAGATTAGAGGCAGCAAGCCGTGAGTTGACAGCAAAGAGAGAGGCACTGCGGGTGGCAAAAGAGAAGGCTGAACGCGCGAAGGAAGGCAAATTGGGGGTGGAACAGGAACTAAGGAAATGGAGAGCAGAGCACGAGCAGAGAAGGAAAGCAAAGGAGTCAGCTTCTGGGGTAATAAATCCCATTAGTAGCAGCCCAACTAGT---------GCTGTTGAGGGGAAGGTCGTAAGCAAATCCGATGCTGAACAG------------------------------GACTCCAAGGTTTTTGTA---CCGGAAACTGATACGGAGAAT---GCTTCCCCGGACACAGATATG---AAAAAGAAGAAAAAGTCTCTGTTCCCCAAGATTGTCATGTTCATGGGCATGAAAAAGGGAGGCAAT------------
>Osa_1
---ATGGAAGTTCTTAATACCAATGAT------------------CATGGGACTGCAAGAACACGGGATGGTGAAGAGACAGCATCTGTTCCAGTTGAGAATCCTGATTCA---------------------------------------------TCGCATGAAATGGAGAAGAAG------------------------------------------------------------------------------------------------------------TTAACCCACAATTTGACA---------------GAAAATGGG---------------------------------------------------------------------CAGGCTCCTACAGGTCATACTGTACCTTCATTACCGGATACGGTCTCTAAATTGAAACCA------------------------------------GCTCAGGAATCTGATGATTCTTTGAAAGATAAGACAGAC---CTTCCTACT---TCAACAAGTAAGACCGAA------GTGAACAATATATCTGAAAATGGTTCGACCAACCAGAGCACTATGCTATCAGAT---------------------GAATCGAGAACAAAAGAAGACAAGATGAAT---CATCACGAGAACATTGCTGCCACCACAAACAAAAAGGCAGAAACAGATGCGAGACCTGAAAGT---------------------CCATACAGAGGTCTCATTGACACTGCTGCGCCATTTGAGTCAGTTAGAGAGGCTGTCACCAAGTTCGGAGGAATTGTTGATTGGAAAGCATACAGATCTCAGACACTAGAGAGGCGCAGGGTCATGCAGCTTGAACTTGAAAAGGCTCAACAAGAGATTCCACAATTCAAACAAGATTCAGAAGCTTGTGAGATGGCCAAGTTACAAGTGGTTGAGGAGCTAGGGAGAACTAGGAGACTTGTAGAGGAGCTGAAACACAAACTGGAGAGAGCAGAGATTGATGTGGACCAGGCAAAGCAGGATTCCGAACTTGCGCAGCTGCGGGCACAAGAAATGGAGCAGGGGATTGACGATGAAGCTAGCGTAATAGCCCAAACACAATTGGCAGTTGCTAAAGAGAGACATCAGAAGGCTGTTGATGAACTGAAGTTGGTCAAGGAGGAGATGAGATCAACACACGAAAAGCATACCGTTTTAGCTAGCGAAAGGGACATAGCAGCCAAAAGAGCCGAGCAAGCTATTTCTGCTGCAAAGGAGACTGAGAAGAGAGTTGAGGAACTCACTTTAGAACTTATCGCAATCAAAGAGTCTCTCGAGTCAGCCCATGCCGCGCATCATGAAGCAGAAGAACACAAGCTCGGGGCGGCTTTGGCAAAAGAGCAGGATTGCCTGGCTTGGGAGAAGGAACTGCAGCAAGCACAGGAGGAGTTGCAGCAACTCAACATGCAACTTGTATCAAAAACTGATGCAAAGTCCAAAATTGATGAAAATACGCACATGCTACAAATCCTCAGTAAGGAGCTGGCTGCCTATACAGAAAACAAAATGAGTGAAGAAGCTGGAGTGATCGAGGAGGATGGTTCT------------------GATGAGGCTAAAGAAATTAGCAGGTCAATCAAGCGAGCCCTTGCTTCAACAAGAAAGGAGCTTGAAGGGGTTAGAGGAAATATTGAAAAGGCAAAAGACGAAACCAATTTAATAAGAGCTATTGCAGAATCAATTAAGTCAGAGGTGGATAAAGAGAAAGCTTCACTTGTTACATTGCAGCAGCGAGAAGGTATGGCATCCATAGCCGTCTCTTCTCTGGAAGCTGAGCTCAATAGGACAAAAGAAGAGATAGAAATGGTGTACATCAAGGAAGCGGAAACCCGTGAAAAAATGGCAGAGCTTCCAAAGATGCTGCAGCAAGCAGCTCAGGAAGCAGAAGACGCCAAGGTGGCACCTCATTCTGCACAGGAAGAACTTCGAAAGGCGAAAGAAGAAGCCGAGCAAACCAAGGCCGCTGCCGCGACTGCAGAGATCAGGTTACGCGCCGTTCTGAAAGAAATAGAGGCCTCTAAAGCATCCGAGAAGCTTGCCCTTGTGGCGGCTCAAGCATTGCAAGAGAGCGAGGAGACAAGT------AGTGTTGAGGATTCCCCTAGAACCATTACACTTCCTATAAGTGAATATCATTCTCTGAGCAAGAGGGTCTACGAAGCCGAAGAGCTTGCGAATGAGAGGGTGGCCGCGGCATTGGCGCAAATAGAGCTAGCAAAAGAGTCTGAAACAAGGACCCTGGAGAGATTGCAACAAGAAACCAAAGAGATGCACAAGAAGAAGGATGCTCTTCAAATCGCACTGCAGAGGGCTGACAGGGCAAAGGAAGGAAAGCTTGGTGCTGAGCAGGAACTGAGGAAATGGAGAGCAGAGCTTGAGCAGCGTCGGAAAGCC---------GCAAAACATGTTGCTAATCCTTGGACTGCTCCACCTATAAGA---------TCACCTGAACAGAAGGGCTCTTACAAGGAAGACGATGCAGTT------------------------CTTACTGAACCAAATTCACCCATG---TCAAATAGTAGCACGGATGAC---TTTGTTGTGGACCAGAAG------TTGAGGAAAAAGAAAACATTCTTCCCACAAATGTCAAGCATTTTGTCTAGAAAGGCACAGACG---------------
>Osa_2
---ATGGAATTAACTTGTTCCTCTGAAGAAAGTAACTCAAAAGAGAATTCTGTAAATTCATCTTCATCTCCAATAGAAAGTTCAGGACCTTTTGTGCCAACTCCACCTGCCACCAAGGATGATGCAGGTAACAGTAGTGATCATGAAAAACCA---AATGCGCACAGCGAAAAATCATCC---------------------------------------------------------------------------------------CAACCAGTCATTTTGAAATACTCTAATGGACTGACAGATCATGTTGGTTGCATGGATTCA------CCTTCATCGATCGTAGAAAGGTCC------------------------------------CTCCTTGATTCAACAAAGCCCCACATGGAATCTAACTCTGCAACAGATGCAATTCCTGAAATTCTCTCTAATTCAGGACTA------------------AGTGAGGCATTCAACCACTCGGTAAAGGATGAGGCAGAT---GGTTCT------TCAGAAGATGCCCTTGAG------GTGAACCATTTGTCTGACAATGTCTCAGCTGGTGCTGAAACTATGTTGACAGAT---------------------GAAATGAATTCTAAAGAAGACAGGATAGAT------CAGAAAAATGTTGCTGTAAAGCCAAAAATGGTAGAAGAACAAGGAGCGGCACCTGAAAGT---------------------CCATATAAAGGCCTTATTGACACCGCTGCACCTTTTGAGTCTGTTAGAGAAGCTGTCACCAAGTTTGGAGGAATTGTTGATTGGAAAGCCCACAAAGCTCAAATGATGGAGAGGCGCAAGTTCATACAACTTGAACTTGAGAAGGTTCAAAAGGAAATTCCACTCTATAAAGAGGAACTAGAAGCTGCTGAGATGGTTAAATCACAAGTAGTCAATGAACTAGAGGACACCCGGAGAATTATTGAGGAACTGAAGCATAATCTTGAGAAAGCACAGGTTGAAGAAGTTCAGGCAAAACAGGATTCTGAGCTTGCACTACTTAGAGCGCAAGAAATCGAGCAAGGAGTAGCTGACGAAGCTAGTGTGATAGCCAAGACTCAAATTGAAGTTGCCAAAGAAAGGCATGAAAAGGCTATTGCTGAACTAAACTCGGTGAAAGAGGAGCTGAAAACAGTACATGAGCAGTATGTTACCTTAATCAATGAAAGGGACACAGCTATCAAAAGGTCAGAGGAAGTTATTTCTGTTGGGAAGGACATTGAGAAGCGAGTGGAGGAACTGACGCTGGAACTGATTGCATCCAAAGGTTCTCTTGAGTTGGCGCATGCTGCACATCATGAAGCAGAAGAACGTAGAATTGGTGCAGCATTGGAGAAGGAGGAAGATTGCGTTGCTTGGGATAGAGAGTTGCAACAGGCACAAGAGGAGCTTCAGCAACTCAACAATAAGCTTCTGTCCAAAAGTGATGTGAAGCAGAATCTAGATACAAATTTACGCAGGCTGCGTAGCCTCAAGTCAGAGCTGGCAACTTATGTACAAAATGTAATTAGTGAAGAAGCTGAAGGACTTGTGAAAGAACATGGGCCT---------------GATGATGCTCAACAAATTAGTGGTCCAGTTAAGGAAGCTCTAGCTTCAGCACAGAAGGAGCTTGAAGAGGTTAGAGCAAACATAGAAAAGGCAAAAAATGAGGCCAAATTGTTCAAACTTGCAGCCACAACCCTCAGATCAGAAATGGACAATGAGAAATCTTCACTTGTTGAATTGCAGCAGAGGGAAGGTATGGCATCTATTGCAATCTGTGCACTAGAAGCTGAGCTCAATAGGACGAAACAAGAGATAGAATATGTAAAGTCTAAAGAAGAAGATGCTCAAGAGAGGATGGTAGAACTTCCTAGGATCTTGCAGGAGGCAGCTCAGGAGGCTGAGGACGCGAAGATGGTAGCTTTCTCAGTACAAGAGCAGGTGAGGAAGGCAAGGGAAGAAACCGAGAAAACCAAAACAGCTGCAGCCACAGTAAATACCAGGTTAAGTGCTGTTCTGAAAGAAATAGATGCATCCAAAGCATCCAAGAAGCTAGCGTTTGCGGCGGTTCAAGCATTGCAAGAAAGTGAAGAGGCAGGA------GATGATGAGAATTCTCCCAGAGGAGTGACACTTCCTCTGAGCGAGTATTACACCCTTAGCAAGAAAGTGCATGAAGCTGAACAGCTGGCACATGAGAGTGTCACAGAAGCACTGGCACAGGTGGAGTCGGCAAAGGCGTCTGAATCAAATAGCCTAGAGAGACTATGTGAAGCATCCAAGAGGATGAATGAGAAGAAGGAAGCTCTTGAAAGAGCATTAGAGAGAGCTGAGAGAGCAAACCAAGGGAAACTAACTGCTGAGCAGGAACTGAGGAAATGGAGAGCTGATCATGAGCAGCGCAGGAAAGCTCAAGAAGCCGCGAAACGGGCAGTTAACCCTTTGAGTAGCTCACCTAAGAGAATTGTTGAACAGAAGGAT------TCTTTCTACAAAGAG------------------------------------------------------------TTCTCAGGTAATAGTTATGAGGAC---CTTGTTCCGAATCGGAAG------CTGCGGAGGAAGAAATCTTTCTTCCCACTAATGGGCTCTCTTTTATCCAGAAAGACTCGGGCA---------------
>Osa_3
---ATGGCAGAGAAGAATCTTGAAGAGCCCGACTCCCCTCTAATT------------GCATCTTTGTCGGCACCGAAATTCATGCAAAATTCTGCAGAGCCTGAGCTAACTGCAGGTACTGATTGTGAGAACAGTAATCTTCAGAACAGAGAA---ACAGCCAACTTTGAGGCAGCA---ATGCAGGAAGAACTTCCAGAAATC------------TTAGTTGGCAACAAAAGCAATATGCAAGAAATATCAACAGAACAAAAGGCT---CCTATTAGCGTC---------------------------------------------GCAACTCCATCTGAAGTAGACAACAGTGGA------------------------------------CTTGTATCTGCCAGTGATCCTCATGCTTTTTCAGTGACCTCTCAGAATGATGATGAATCAACAGAACCCAGCAGTGATTCTACCACAATTCCACCT---TCAGAGAAGAACACCCACTCAACTTCACAGACCTCCGACAGG------------------------------------CTGAAAGCAGTGGTCCAACTACAAGATACACCCCTGCATAACACTGGGGATGATGAGACTTCAGCTGCGACACCAAAGAAGCCACATCTGATGCATCATTTTAATGAGCGCCAAATGAGCTTAAGAGACATGCGGCAGAAGGCCCCTGCACCTTTGAAC---AGATCAAACAGCGGGAAGAACTTCAGAACA---GATAACACCTTTGTCGATACAACAACCCACATTGAATCAGTTAAGGTGGCGGCCTCAAGATTTGGTGGCAGCGTCAACTGGAAAACT---CGTATAACAGAGCCAGAGCAGGAGAATGAAATCGTACTTGAACTTGATAGGCTGAAGAAGGAAATTTCAGAAAGTAAACGACAAGCGGAGGCTGTAGAGGCAGCAAAGGTGCCTCTGTCCAATGAGTATGAGAAAACAAAGAGGCTAATTGAAGGATTGGAACATGACCTGGAAAAGGCACAAGAGGAGGAGATAATTGCAAGGTTGGGTTTGGAGTTATTTCAGTTAATAGTACATGAGATGCGGGAAGGAGATACCAGTGATGGTGGTGTCATTGGCAGGGAGAAATTGAATATAATCAAAGAACAGTACAACGCAGTGCTGGCCAACTTAATGTTAGTGAAGGATGAGTCCGGAAAAGTGCAGGAGAATTACGAGACCTTGTTGATTGAACGGGATATTTCTATCGGGAAAGCTCAGTTAGCCGTTTCAATGTCTGAAGGTGCTGTAAGGAAGGTTGAGGAGCTCACCGTAGAACTTAACAGACTGAAGGTGGAGTTGGAATTGGCTCATTCCACATGCCATGATGCTGAAAAACATAGTAAAGACACGTCCTTGGCATGTGATGAGGATTCCCTTAAATGGAAGAGTGATCTGAGGCAAGCAGAAGAGGAGCTCAATCAGCTCGCCAAGAAAATTTCTTCTATTGAAGAATTGAAATCAACACTTGACACATCAACCGGCTTGTTGCTCAAGCTGAAAAATGAGCTAGCTGGATATGTGGAAGCTAAGCCA---------------------------------------------GATAAAGAAGCACAAGGAAATATTACTCAAAGATCTTTACACAATGAAGTTATTCTATCTACACGAGAGTTGGAGGAGTGTCTGATGAGCGTAGATAAGGTGAGAGATGAAGTTTGTGCTCTGAATGTTGCTGCGGCATCGCTAAAAACAGAGTTGATCAAAGAGAAAACGGCACTTGCTACCATGAAGCAGATGGAAGCGACGTCATCCATCGCTGCTGCATCTCTAAGGGTGGAGATTCAGCTAGCACTCCGGGAACTGGAAGCAGTTCAGGCCAAGGAGAAAGAATCCCGAAATGGAATGCTTGGTTTGCAGAAGATTATGGAAGATACAGCCAAAGAAGCTGATGAGTCTAAGTCCATCGCAAGAGAGGCACAGGAGAAGCTAAGAAAGGCCAAGGAGGATATGGACCATGCAAAATCTTGTCTTGATACTATGGAATTCAGGATCCAGGCAGTTCTAAAGGAGATGGAGGCCACGAAAGAGTCCATGAGGCTGGCAATTGATGCCCTCAGACCGTTT---GACAGTGAGCTTCCAGTG---GATATCGAGGAACAAGGCTCTCAGATAGTCACAGTTGACCTGGATGAATACCAATCTCTCATTGCGAAATCCAGCAAGGCAGAAGAACTTGTCCATGAAAGGACGGCTTCTGCAATTGCACAGGCCAAGATAGCCAAGGAGTCCGAGTCTCGTACCTTATCAACACTGAGTGAAACACACAAGGTTTTGGAACAACGAAAGCAGGCATTGGTTGCTGCCACAGAGAGAGCTGATAGAGCCACTGAAGGCAAGCTTGCCATGGAGCAAGAATTGAGAAAATGGAGAGAAGAGAATGAGCAGCGTCGTAAGGCTGGCGAAGCTTTGAAATCGCAACTTAATCCATCAAGCACCCCTGTGATCATCGTTGAACGCAGCAGCGACACCAAGAGCACAAGCAAGGATGATAGTTACGCC------------------------TCGGTTCATCCACTGCTGGATATGGCGAGGAGTACCCCTAATGATTCAGCGTTGCTCTCGAATAAGAAG------AAAAGAAAGAAGCTGTCGTTCTTCCCCCGCATCACCATGTTCTTCACGAGGAAGAAGTCTAGAGCTGCTATA------
>Out_1
---ATGGAG---------------------------------------------------------------------------------------ACAGCATTGGCATCTGCACTAGCAAAAACCACAGAATCAGCACAGGAAGAA---------AACGCGGAATCAGAAATTGGTTATTCAAAGGAAGCAGTAGTGGTTGCG------------------------------------------------------------------------------------------------------------------------------------TCGGAGAGTGAAAATCTGATT------------------------------------------------------------ATAACAACTTTATCCAAATCCATGAGTGAGGCAGTGACTGCAAGTCATGATACAGCAGAAAGAGCAGTTGGTGCACAATCAGAAGTGAATGATTCCGTGGCTAACTCTCATGGA---------------------------------GCTCCGAATGACAATTATTTAACTATTAATTACTTGAACGAGATTGCGAAAGATGACAAA---------------------GTTGTTGAGTTAGTTACCACTGAACCTTGTGAATTTATGAAAAGACTGGGAATTGTGCAGTTTGAGGAAGATGGAAAATCATTT---CCATGTGAGCACTTAAATGAGATGGTGGTGGAGAACAGAGTTGAAATAGACACTGCATCACCATTTGAATCAGTGAAGCAAGCAGTGAACATGTTTGGAGGTGTAGCTGATTGGAAAGCCCAGAGAATATCAGCCATGGAGAAACGGCAATTTGTAGCAGCTGAGCTTCAAAAGGCAGGAGAAGAGCTTGCAGAGCTGAAAAGACTTCTTGTTGTGGCAGAAGGTGAAAAGCTACGTGTTCTTCAGCAGACAGACAAGACAAAGAAGCTCATACAAGAGCTGAGATTAGATTTGGAGAGAGTACAGGCCTCAGGGGAACAAGCAACACAGGGCTCTGAATTTGCAAATCAGGGAATTGAGGAAAGGGCGATGGGTGTGGCAGATGAAGAAAGTGTGGCTTGGAAGACACAGCTAGAGGTTGCAAAGGGGCAATATGCATCAGTTGTAGCAGATATGCAAATTGTGAACCAGGAATTCGAACGTGCGAATTTAGAATACCAGTCCTTGATTAAATTGAGGGACATTGCTGTTCAAAATGCAGAAGATGCATTGCTTGTTTCTCAAGAAACACAGAAAACGGTGGAGGAACTAACCCAAGAACTTATCACTACCAAAAATTCCTTGGATATAGCTCGGGCTACACATCTCATTGCAGAGAAGCAGCGCACTGCCGTTGTTGCGGCCAAATACCAGGAGTCTGAAGAGAGACAGAAGGAAATAAAACATGCAAACCAGGAAGTAGAGGGGCTAAATCATGAAGTGGCTCTTGTTAGAGACCTTATATTAAAGCTTGAAACTTCATCCACCTTGTTACAGAACTTAAAAATGGAACTAGAAGCTGTAAGAGCTTCAGAATTTGAATTAGGAGCAGAATTGGCGGAAGCTGAAGATGGCCTTTGGAAAGACCAGCTAGAACTTGCAAAGATAGGTGGAGTTAAGGCAGTTGCATCCAGAATTTCAACTATGGTGGAACAAGAGGAGACAAAGGTGAATCTCAATAAAGCAACGGGAGATATGCGCTACTTGGCAATAACTACTGAATCACTCAGGAAAGGATTAGAGAGGGAGAGTGCAGTGCTGGAAAAAACACAGGAACGGGTGGGGAAGACTTGTGCAGCAGTTGCTTCTTTAGAGGCCGAATTGAATCAAATAACAGAAGAGCTTCAATCAGTTCTAGATGGAGAAAGGAAGGCCAAGGAAACCATGGAGGAGCTTTCCAGAGCTTTACGACAAGCTGCTGCTGAGGCTGATGAAGCCAAGTCTGTAGCTGAAGTAGCAAGAGTAAACATGCGCAAATCAAATGAAGAGACCGAACAGGCTAGAGCTGCTACTAGCACTGCTGAGAGTAGGCTACAAGCAGCTATAAAAATGGCAGAAGCTGCTCAAGCATCAAAAGCAATAGCTCTTGCCGAGATCAAAGCTTTGAATGAGAGTGACTTGACGGTAAGATCTTCCAAGGCAACGACTTCAGCTGGGGTTACTCTTTCATTCAAGGAGTACTATGCATTAAGCCGGCAGGCACATCATGCTGAGGAACTTGCTAACGAGCGAGTGGCAGCTGCAATGGCTCAAATAGATGCAGCCAAGGACAGTCAAGAAGAGGTCTTGAGGAGCTTGGATGAAGCAAACAAGGAGATAAAAGAAAGGAGGGAGGCACTGCAAGCTGCTTTGCAGAAAGCAGAGGCAGCAAATGCAGCAAAACTTGTTGTGGAGGATGATCTCCGAAAATGGAGAGCAGAACATGAACATCATAGAAAAGTTGGTGATATAGCTACCATAGTGAAGAATCCCGGT---GTGTCACGTGGACCATTCAGTAATGGGAAAAATATTACATTCTCAGATAAAAAAGATCTGCACAGTATTGATGGGGTTCCCACAAAGCCAATGGCATCACTAGGCCAGGTTTTGTCCTCACTCCAAAAGGTTCAGGATGAAGAACCTTCCAATAATGAAGTTGCATCAAGGAGGAAGTCATCCCATCTTCCGCATTTTGCACTGTTTATGGTCAGGAAGAAAAAGAGT---------------
>Out_2
---ATGGAGGAGTCTGGAACCCTGGTTGAAAATAAGAAAAATGAA---GTGCAACCTGTGTCTCCATTAGCACCAGATATTTCTGCATCGTCAAAAGAGAGTATTGCAGCAGTATTGGAAACAAGCTCTGTATCACCATCAGATGCA---------GGCAAAGAATCCAAAAGTGAGTCTTCAGAGGATGCCATAATGGGTGGA------------------------------------------------------------------------------------------------------------------------------------TCTGAGATAACCGATAAGTAT------------------------------------------------------------ACTGGCTCTATGCCTGAGTCGTTGAATGGAGTTGAAACTAACAACTCTGACATTACAAATATGGTCACCACTACAGAACTTCAATTGGAAGTGCCGGAGGCTGAGTTGCATAAT---------------------------------ACTCCGACAGAAAATGCTATGTCATTTGAATCCCGAAATGGAAAGGCTGATGAAGAAAAG---------------------AACATTGGATTAGTTACTGGTGAACCTTGTGATTCTCAGCCAGATGTAGAAATGTTGCAAAATGCAAAAGAAGAAACTGATCTACAATCTGATTGTATAGTAGAGACAGTGGTTGTA---AACAGAGCTGAAATAGACACTGCAGCACCTTTTGAATCAGTGAAAGAGGCAGTGACTATGTTTGGAGGAATAGTTGATTGGAAAGCACAAAAGCTTTTGAACATGGAGAAACGCAATATTGTAGAGGCTGAGCTTCAGAAGGCACAAGAAGAGCTTCCAGAATTGAAGAAACAACTTGCGGTGGCAGAAGATGCAAAGGTACAAGTTCTACAGGAGTTGGACAGTATGAAGAGGTTCATAGAGGAACTAACTCTAAATTTGGAGAGAGCACAGACTGCGGAAGAGCAAGCAACACAAGACTCTGAACTCGCAAGGCTTAGAGTTGAGGAGATGGAGAAAGGTGTGACAGATGAAGTTAGTGTAGCTTGGAAGACACAATTAGAGGTTGCTAAAGGGAGGCATGCAACAGCTGTTGCAGATTTGCAAGCTGTGAAGCATGAATTGGAAAATATGAAAGCAGAATACCAGTCTTTGATTGATGCAAGGGACATTGCAATCAAAAGGGCTGAAGAGGCCTTGCATGCATCTGAGGAAACAGAGAAAAAGGTGGATGAGCTTACTCTAGAGCTTATCACAACCAAGGATTCTTTGGATATAGCGCATGCTACACATCTGGAGGCAGAGGAACAGCGTGTTACGGCAGCTATGGCCAAAGAGAAAGAGGCTGAAGAAAGGGAGAAGGAAATGCAACATACAAAGAAGGAACTTGAGAGGCTGAATCAAGAACTTGCTTTTTCTAAAGAGCTGAACTCAAAGCTTGAAACTGCATCCTCATTGTTGCAGAACTTAAAAGCCGAATTAGCATCTTTTAAGGAGGCCGAATCAAAGTTATCAGCAGAATCGGCTGAAGCTGAAGAAAGCCTTTCAAAAGAAGAGCTGGAGCAAGCAAAAATGGCAGAGGTAAAGGCAGTTACATCCCTGGGTTCAACTAAAGCAGAACTAGAGGAGGTGAAGGAGAATCTGAAAAAAGCAACAGAAGATGTATCTTCTTTGACGGTTGCTGTTGAATTACTGAGAACAGATTTGGAGAGAGAGAAGGCAGCATTGGCAACAATGCGGCAAAGGGAAGGGATGGCATCTGTAGCAGTTGCTGCTCTGGAAGCTGAATTGAAGAAAGCAAGTGAAGAGCTGGAATCAGTTCAAGCTGGAGAAAAACAGGCCAAGGAAACCATGGCAGAGCTTCCTAGGGCTTTACAACAAGCTGCTGCTGAGGCAGATGAAGCCAAGGCTGTAGCTGAATCAGCCAGACAGAATATGCGTAAATCAAAGGAAGAAACAGAACAAGCTAGAGCTGCGACCAGCACTGCAGAAAGTAGGTTGCAAGCAGCTATAAAGGAGACAGAAGCGGCCAGGGCTTCAGAAGCAATAGCTCTAAATGCAATCAAAGCTTTGAACGAAAGTGAGTCAAGGGCAGGATCCTCCGAAGCAAACACTTCATCTGGAATAACACTTTCTTTAGAGGAGTACTATGCATTAAGCAAAAAAGCACATGAAGCTGAGGAACTTGCTAACAGTCGTGTGGCGGCAGCTATGGTGCAAATAGATGTAGCTAAGGAGAGTCAAGGGGAGGTCTTGAAGAGGCTGGAGGAAGCAAACAAGGAGATAAATGCAAGGAAGGAGGCATTACAGGCTGCCATGCAGAAGGCAGGGGAGGCAAAGGCAGGAAAGCTGGCCGTGGAGGATGAACTCCGAAAATGGAGAGCAGAGCATGAACAGCGCAGGAAAACCAGTGATGTGGCTACTGGGCTGAAGACGTCTGTT---ACACCACAGAGTCCAATTGGTAATGGGAAAGATCTCACAGGTTTGGATCAAAATGCTGAGAGCAATACCGTAAACACCCTAGAGACGGGACTGGGGGCAGGGAGTGAGGTCATGATTTTCCCCGAAAAGCTTGGGAGTGCAGAACCTGAAGAAAGTCGAGCAGCAACGAGAAAGAAGAAGTCCATTTTTCCCCGCATTGTCATGTTCTTGGTCAGGAAAAAAAAACAGTTATTAAGT------
>Pab_1
ATGCTTAAGCAGGTAGGACATCCAATATACAACACTTATGACAAGTTGATCCAAGCATTCAAGCAATGGAGACACTACATCCTTGCTATTTCACTTAGTGGTCAACCGTCCAGGGTTACCGGAAGCTTCCCCCCCCCCACGCTTCGA---------AGCCCCGAAGCTCGATCCGGG------------CGGGTGCGTCCTGGA------------------------------------------------------------------------------------------------------------------------------------AGCGCCGCTTCCGAGGATTTTTGG------------------------------------------AAAATGACGCTTCCGACGCTCCCGCTTCCTAAAACG------------------------------------------------------------------------------------------------------------------------------------CTCCCGCTTCTGGCAACACTGCAACCGTCAAATACAAGAAGGCAGAACTACAAT---------------------AAGGTGACTCATATCTCTACAGAGATTTCCCCATTTGAGGTCTGTTATGGCTTTCAGCCTCTTGCCCCTTCTGAGATT---------CCGGTTGCTCACCCATCTTCTTCCACATCT---CACCAGCAGAAGGAGCATGACATAGCTCCTTTCCAGCACTTGGTCAAGATCGACAACAGATTCCATGGATGCAGACAAAGGCCAGGTCACTACATGACAAACATCGAGTTGAGGTTGTTTGTTGAGGCTGAGCTTCAGAGGGTGCAAAAAGAGCTCCCTGAGTTGAAGAGACAACTTAATGCAGCAGAAGATGCAAAGGTGCAAGTTCTAAAGGAGCTGGACAGCACAAAGAAGCTCATAGATGAGTTAATACTGAATTTAGAGAGAGCAGAGACTGCAGAACAGCAAGCAACACAAGACTCTGAACTTGCAAGGTTGCGAGTTGAGGAGATGGAGAAAGGTGTGACAGATGAAGTAAGTGTTGCTTGGAAGACACAACTGGAAATTGCAAAAGGGAGGCATGCAGCAGCCATTGCAGAATTGCAAGCTGTGAAGAATGAATTAGAAAACATGAAAGAAGAATACTCGCATTTGATGAAGGCCAGAGACATTGCGATAAAGAAGGCAGAGGAGGCCTTATATGCATCTGAAGAAACAGAGAAAATGGTTGATGAGCTCACCCTTGAGCTGATTGCAACAAAGGACTCTTTGGATATGGCTCATTCTACACACCAGGAGGCAGAGGAACAACGATTGGCTGCTTCAATGGCCAAAGTACGAGAGGCTGAGGGGAGAGCTAAGGAAATGAAGATTGCAAATGGGGAACTTCAGAGGCTGCAACAACACCTTTCTTTTGCCAAAGACCTGAACTCAAAGCTTCAAACTGCAGAGTCTTTGTTGCAGAGCTTAAAAGTGGAACTTGCTTCTCATGAGGAAGATGAATCAAAATTAGCAGCAGAATCGGTTGAAGCTGAAGAAAACCTTGCAAAAGATGAGTTAGAACAAGCCAAAATAGCAGAGGGAAAAGCAGTTGCAGTTCTGAATCCAGTTGGTGCAGAACTGGAGGAGGTAAAGGCAAGTCTAAAAAAAGCCACAGAAGATGTATCTCACTTGACAATTTCTGTTGAATCTCTAAGAGAAGCGTTGGAAGGAGAGAAGGCGGCATTGGCAACAATGCGACAAAGGGAAGGGATGGCATCTGTAGCTGTTGCAGCTTTAGAAGCTGAATTGAAGAAAGCAAGTGAAGAACTGGAATCGGTACAAGCTGGAGAAAGACAGGCCAAGGAAACGATGGCGGAGCTTCCGAAGGCTTTACAACGTGCTGCTACTGAGGCAGAGGAAGCCAAGATTGCAGCTGAAGCAGCTAGAGAGAATATGCGCAAATGTAGGGAGGAAACAGAACAAGCTAAGGCTGCTGTGAGCACTGCTGAGAGTAGGTTGCAAGCAGCTATAAAGGAGACAGAAGCTGCTCGGGCTTCAGAAACAATAGCTCTTAAAGCAATCAAAGCTTTAAACGAAAGTGAGTCAGCAGGAGGAACTTCCGAGTCAAAGAATCCATCTGGAGTGACACTTACTTTAGAAGAGTACTATGCCTTAAGCAAAAAGGCACATGAAGCTGAGGAACTTGCTAACAGCCGAGTGGCAGCTGCTATGGCCCAAGTAGATGCTGCAAAGGAAAATCAAGGGAAGGTTATGAAGAACTTGGAGGATGCAAACAAAGAAATAAATGCAAGGAAGGATACATTGCAGGATGCCTTAAAAAAGGCAAGTGAAGCCAAGGCAGGAAAGCTGGCTGTTGAGGATGAACTTAGAAAATGGAGGGCAGAACATGAGCAGCGCAGGAAAACGGGTGATGCAGTTGCTGGAGTGAAAAACTCTGTT---GCGCCGCAGAGTCCAGTCAATAATGGGAAAGATCTCACAGGTTTGAATCAAAGTGATCAGAATAACACTGGTGGCACTCAAAAGGTCAGCTTGGGATCTCCAAGTCAGATGACGTTGTCAGAAGAAAAGATTGAAAACACAGAGTCTCAAGATAGTCAATTTAAAATGAAGAAAAAGAGGTCTCTTTTTCCTCGTATTGTCATGTTTTTGATGAGGAAAAAAAACCAGTTATTAAAGCAATCT
>Ppe_1
---ATGGAGGTTGTGAAAACTGCGGAA------------GTAATGGCTTCTCCAGAATCTTCTTCATCCTCCCACCATGATAAACACTCTGGTGGGGATGCTCCTACAAATCCAGAAAAGCATGACAGAGTTGGAAGCGAGAGTCATTTGTTAACGACGGACAACTCTAAATTAGAA---ACTACACAAAGTTCTTCTGATAGCTCTGTGGAACAACTTCCGGCAGATAACCCAGCTTCTAGCTCATCAACAATAGCAAATGGTAAATTACCAATTGCAGAATCAAGTGGCTCCTCTCTGGAA---------------CAAAATCAA---------------------------------------------------------------------CTTCTTCCAACAGATACCCCAGCCCCAACCTCAATGATTACAGTCAATAAAACAGAGAAAGATACTCAGGATACTCCGGTGGCAGATTCTGGTCCCAGAAATGTCGACCATGATTCGCTAGAACAAAATCATCTT---------------------------------CTTCCAACAGATACTTCATCATCAGCTTCAATAACTACAGTCAATAAAACAGAGACAGATGTGGTGGAAAATTCTGGTCCTAACAATGTTGTGACGTCCGCTACGCGTTCTCTGCCCAATATAAAGGTTGCCAGAAGTACTGTTACAAAATCTGAAGCCACTTAT---TCTCCTAAAAGTGCGAAGCTGGCTTATGTGAAGAACAGAGGTCTTATTGATACAACTGCTCCTTTTGAATCCGTTAAAGAAGCTGTTTCCAAATTTGGAGGAATTGTTGATTGGAAAGCCCATAGGATCCAAACTGTGGAGAGACGCAAGATTGTGGAGCAAGAACTTGAGAAAGCACAGGAGGAGATTCCTGAGTATAGGAAACAATCAGAGGCTGCTGAAAAAGCAAAGGTTCAAGTATTGAAGGAGCTGGACAGCACTAAGAGATTCGTGGAAGAATTGAAGCTCAACCTGGAGAGAGCACAAACAGAAGAACAACAGGCAAAACAAGACTCAGAACTTGCCAAACTAAGGGTGGAAGAGATGGAACAAGGTATTGCTGATGAAGCTAGTGTTGCAGCCAAGGCACAGCTTGAGGTTGCTAAGGCGAGGCATACGGCTGCAGTGACAGAGCTAAAATCTGTTAAAGAGGAGCTGGAAGCACTGCACAAGGAATATGCTTCTTTAGTGACTGAGAAGGACATGGCTATTAAAAAAGCTGAAGAGGCCATTTCTGCATCCAAGGAAGTCGAGAAAACTGTGGAAGAACTGACTATTGAGCTGATTGCCACAAAGGAGTCATTAGAGGCTGCGCATGCTGCCCATTTGGAAGCAGAGGAGCAAAGGATTGGAGCAGTCATGGCCAAGGAACAAGATTCTCTTCACTGGGAGAAGGAGTTGAAGCAGGCAGAGGAGGAGCTTCAGAAAATTAGCCACCAAATTCTGTCAGCTAAGGATCTCAAGTCAAAACTAGAGACAGCCTCAGCCTTGCTACTTGATTTAAAATCTGAATTAGCTGCATATATGGAATCAAGATTGAAGGTGGAAAGTGATGGAGGACACTTGAAAGATGAGCTACAG------------GAACCAGGGATGAAAACTCATACCGATATACAAGCAGCAGTTGCTTCTGCAAAGAAGGAGCTTGAGGAAGTGAAGCTCAACATAGAGAAAGCAGTTGCTGAAGTAAATTGCTTGAAGGTGGCTGCCACATCATTAAAATCGGAACTTGAAAGTGAGAAATCAGCTCTTGCCACCATTGGGCAGAGAGAAGGAATGGCATCGGTGGCTGTTGCATCTCTTGAAGCTGACCTGGAGAAGACTAGGTCTGAAATAGCTGTTGTTCAGATGAAGGAGAAAGAAGCCAGAGAGAAGATGGTGGAGTTACCCAAAGAATTACAGCAAGCAGCACAAGAGGCTGACCAGGCAAAGGTACTTGCTGAAATGGCTGTTGAAGAGCTTCGCAAGGCAAGGGAAGAAGCAGAGCAAGCAAAGGCTGGAGCGAGTACTATGGAAAGTAGATTACTCGCAGCACAAAAGGAAATAGAGGCGGCAAGGGCTTCGGAAAAGTTGGCGTTAGCAGCAATTAAAGCTTTGCAAGAGAGTGAACAAGCTAGAAGCAGC------AATGATTCACCCATTGGGGTAACGCTTTCTATAGGGGAGTATTATGAGCTCAGCAAACGGGCCCATGAGGCAGAAGAACAGGCAAACGCAAGAGTTGCAGCCGCAAATTCCCAAATCGAAGTGGCCAAGGAGTCTGAGCTGAGAAGCTTGGAAAAGTTGGATGAAGTGATTCAGGAAATGGCTGCGAGAAAAGAAGCACTCAAGATCGCAATGGAGAAGGCTGAGAAGGCCAAGGAAGGGAAGTTGGGTGTTGAACAGGAGCTGAGAAGTTGGAGGGCTGACCATGAGCAACAAAGAAAGCTTGGTGAATCTGGCCAGGCAGCCGTAAATCCTACTAAAAGCCCAAGGGCTAGTTTTGAGGGAAGGAAAGAATCTAAGAACTTTGATCGGGCGCCTTCTGCTGTG------------------------TCTTCAAGCCCCAAG---TATGGA---CTTGGAAGCCCCATTGAAACT---AATGCGCCAGAAGCAAAGCATGGAAAGAAGAAAAAGAAGTCCTTCTTCCCACGGATTTTTATGTATTTGGCCAGAAGAAAGGCGCATCAAAACAAGTCAACG
>Vvi_1
---ATGGAGGATGCAAAAAATGCTGAAGAGAAGTCTCCAACTGAA------------CCCTCTTTATCCTCCCAAGATAATAATCATTCCTCTAATGAAAGTCTAATCAGCCCAGTTATTAATGGAGAAGTGGAATCTAACTCAGAAGCATTAACAGTGGATACTTCAAAATTAGCA---GCTGTT---GATGCTTCTGATACC---------------------------------------------------------------------------------------CCATCACTGGGA---------------CAAGATCAA---------------------------------------------------------------------CTACCTCCAACAGACATTTCTACTCCAATGTCCCCTGTTACAGTTGATGAGGCAGAGCCTGACCATCCGGGTACAGTTAAAGGAGATTCTGAAACAGGAGTTGTTACCTCTGATGGA---CCACAATCTTGTGAT---GGTAATTTTGTTACCAATGCCCATGTTCAC------GTTGATGTTATTCCTTCTGCTTCCTCCCCTGAGATCAGAGATTCTACTGGTGAT---------------------GACCATGTTGGGCAATCCGATGAGCTTTCCCTGCCGCAAGTGATGTTTTCCAATGCTGCTGTTGGAACACCAGAACCTTTCAGC---GCTTCTAAACATGTAAAACAGTTTGACGTA---ACCAGGGCCCATGTTGATACAGCAGCGCCTTTTGAATCTGTTAAAGAAGCAGTTTCCAAGTTTGGAGGAATTGTTGATTGGAAAGCCCATAGAATCCAGACAGTGGAGAGGCGCAAGCTTGTGGAGCGAGAACTTGAGAAAGCACGGGAGGATATTCCTGAATATAGGAAACAGGCTGAGGATGCTGAAGATGCAAAAACTCAAGCACTAAAGGAGCTGGACAGCACAAAGAGACTCATAGAAGAATTGAAGCTGAACTTAGAGAGAGCACAAACTGAAGAACATCAGGCAAAACAGGACTCAGAACTTGCCAAACTCAGGGTGGAAGAGATGGAGCAAGGAATTGCTGATGAAGCTAGTGTTGCAGCCAAAGCACAGCTTGAAGTTGCTAAAGCCAGACATGCAGCTGCAGTTGCAGATTTAAAAGCTGTGAAAGATGAATTGGAAGCACTGCGTAAGGAATATGCTTCTTTGGTGACTGAGAAAGATGTGGCTGTGAAGAGGGCTGAGCAGGCTGTTTCAGCGTCTAAGGAAATTGAGAAGACAGTGGAGGAACTGACTATTGAGTTGATTGCCACAAAGGAAGCCTTAGAATCTGCACACGCCACCCATCTGGAGGCAGAGGAACAAAGAATTGGAATGGCTATGGTGAAAGAGCAAGATTCTCTCAATTGGGAAAAGGAATTGAAACAGGCAGAAGAGGAGCTGCAGAAACTTAATGAGCAAGTTGTGTCTAGGAAGGATCTCAAATCAAAACTAGACACTGCTTCAGCCCTGTTGCTTGATTTAAAAGCTGAATTAGCAGCCTACATGGAATCAAAATTGAAGCAGGAAACCAATGAAGAACACTTGCAGGGTGAGCTAGAA------------GAACCTGAGAAGAAAACTCATACTGATCTACAAGCAGCAATTGCTTCAGCCAAGAAGGAACTTGAAGAAGTGAAGCTCAATATTGAGAAAGCAACAACTGAGGTCAATTATTTGAAGGTGGCAGCCACATCATTACAATCAGAGCTTCAAAAAGAAAAGTCAGCACTAGCCACAATTAGGCAGAGAGAAGGAATAGCATCAGTGGCAGCTGCATCTCTTGAAGCTGAGCTGAATAGTACCAAGTCAGAGATAGCTCTAGTTCAAATGAAGGAGAGAGAAGCCAGAGAGAAGATGGCAGAGCTTCCCAAGCAATTACAGCAAGCTGCTCAAGAGGCAGATCAGGCGAAGTCACTAGCCCAAATGGCTTGGGAGGAGCTGCGGAAGGCAAAGGAAGAAGCCGAGCAAGCCAAGGCTGGAGCAAGTACCATGGAGAGTAGATTATTAGCAGCTCAAAAGGAGATAGAAGCTGCCAAGGCTTCAGAGAAGTTGGCACTAGCAGCTATCAAAGCACTGCAGGAGAGTGAATCAGCTCGAGACACCAATGATGAGGATTCACCTACTGGAGTAACACTTGCTTTAGAAGAGTACTATGAACTAAGCAAGCGAGCCCATGAGGCGGAGGAGCAGGCCAACATGAGGGTGGTGGCTGCCATGTCCCAAATTGAGGTAGCAAAGGAGTCCGAGCTTAGAAGTTTGGATCAGCTGGAAGCAGTCAATCAGGAGTTGGCTACTAGAAAGGAAGCCTTAAACCATGCATTGGAGAAGGCTGAGAAGGCCAAGGAAGGGAAGTTGGGTGTGGAGCAAGAGTTGAGAAAGTGGAGGGCAGAACATGAGCAGCGGCGCAAGGCTTCTGAATCTGGTCAAGGAGTGGTAAACCCAATCAGAAGTCCCAGGAAGAGTTTTGAGGACAGGAAAGAATCAAAGAACTTTGACCGGGGCCCAGAACCTGCA---------GCTGCTATCCATTACAGGGCTAGCCCAAAGCCATATATG---CAAGGAAATAGCACTGAAACCGAATCATCTCCAGAAACAAAGTCTATGAAGAAAAAGAAGAGGTCAATGTTCCCCCGGTTCTTCATGTTCTTCACCAGAAGAAAGTCACACTCATCAAAGTCAACA
