# Supplementary material for: The Chloranthus sessilifolius genome provides insight into early diversification of angiosperms
Source: Nat Commun. 2021 Nov 26;12:6929. doi: 10.1038/s41467-021-26931-3 (PMC8626421; doi:10.1038/s41467-021-26931-3)
Supplement: Supplementary file 4 — Source Data [file 41467_2021_26931_MOESM4_ESM.zip › Fig. 3a, c, e and Supplementary Figure 12, 14, Phylogenetic tree/LCG_multi-species coalescent-based/group_1163_CDS.treefile]

(Aco_1:0.2683874622,Aco_2:0.4527544453,((((((Ash_1:0.5154866180,Osa_3:0.9873544050)40:0.0462175745,((Egu_1:0.0550420720,Egu_2:0.1038358974)100:0.1337297503,(Osa_1:0.3115241340,Osa_2:0.2817955521)100:0.2898772849)45:0.0288680610)96:0.1177059092,((Atr_1:0.4242926857,((Out_1:0.4190706079,Out_2:0.1160897235)78:0.0298654591,Pab_1:0.3441636653)100:0.4509701873)87:0.0580599136,((Efe_1:0.0763453829,Efe_2:0.2420252723)98:0.0226584229,Nco_1:0.0431704625)100:0.3917158920)97:0.0934402902)41:0.0236279168,((Cka_1:0.2432825521,Csp_1:0.2409682665)99:0.0569261281,(Cka_2:0.3997971282,(Csp_2:0.2694360663,Lch_1:0.2974275806)89:0.0228482455)87:0.0113622168)68:0.0198484753)48:0.0318913217,((Cde_1:0.0314851194,Cde_2:0.0369728893)100:0.6393737094,Cde_3:0.6317493996)51:0.0816906333)96:0.0408847314,(Ppe_1:0.2445203974,Vvi_1:0.1420052775)100:0.1139902124)89:0.0409309894);
