# Supplementary material for: The Chloranthus sessilifolius genome provides insight into early diversification of angiosperms
Source: Nat Commun. 2021 Nov 26;12:6929. doi: 10.1038/s41467-021-26931-3 (PMC8626421; doi:10.1038/s41467-021-26931-3)
Supplement: Supplementary file 4 — Source Data [file 41467_2021_26931_MOESM4_ESM.zip › Fig. 3a, c, e and Supplementary Figure 12, 14, Phylogenetic tree/LCG_multi-species coalescent-based/group_1167_CDS.aln-0.2cln]

>Aco_1
ATGGCGATGTCTTTCTTAGGTCGAACACTAATTACTAAACAAAACCCTAATCATCTTATTCCTTCAATCATTTCTCGATCTTTCTATGTGAAATCTAACTCTGTTCCTCGTTCGTATTCAACTTCT---TCTTCGTTTCTATCTCGTGTTCGACCACTTGCTTTACTTACTAATACTGTTGTTCCTCGATTTCCA------TCAATGGTGGGTTTAAGATGTTTATCTACTCGTGCATCTACTTCATCTTTGAATGATCCAACACCAAACTGGAATAATCGTCCACCAAAGGAAACTATTTTGCTTGATGGTTGTGATTTTGAACACTGGCTTATTGTCCTTGAGAAACCTGAAGGCGATCCAACTAGAGATGAGATTATTGATAGTTATATCAAAACTCTTGCTCTAGTTGTTGGAAGTGAGGAAGAAGCTAGGATGAAGATATACTCTGTGTCGACCAGGCACTACTATGCTTTTGGAGCCCTTGTGCCTGAGGAATTGAGTTACAAAATCAAAGAGTTGCCAAGAGTTCGCTGGGTTCTTCCTGATTCTTACTTGGATGTTAGAAACAAAGACTATGGAGGGGAGCCTTTTATCAATGGCCAGGCTGTCCCTTATGACCCCAAGTTCCATGAGGAATGGGTAAGAAACAATGCCAGAGCTCAGGACAGATCCAGGCGTAATGACAGACCACGCAACTTTGATCGGTCAAGGAACTTCGAGAGGAGGAGAGAAAATATGCAGAATAGAGATGCCCAA------------CCCCCTATGCAGAACGCTAATATGGGAGGT---------------CCACCTGGC------CCGAATATG---------CAGCAACCTGGCCTAAATATGCAGCAGCCTGGC------------------CCGGGTATG------CATCACCCTGGTCCAAATATGCAGCATCCTGGTCAAAATATGCAGCAACCTATGCAATCTAAT---------ATGGGAGTGCCACCTAATGCA------AATATGCACAACAATGTGCCGAACTATGCAGGTGTGCCATCAGTACCAAATGCT------GGATATTCCAAC---AATGTTAATATGAACAGAATGCCAAACTAT------------------------------GGACCACCCAGT---GCTGGACCAACTGGTGGGTATACCAACAACATG---------AATATGGGAGGTATGCCGAATAGAGAT---AGTGGTGGATATCCCAACAGTATGCCTCAGTACAGGGAT------------------------------------------------------------------------------GCTCCA------------TACAATGGAGGTGTGCAA------------CATCAGAGCAGGGATGGTCCTGGACCCATGCCAAACAGA------------------------GATTACCAGAACAGTTAT---TCGCCTAGCAGTAACATGGGAGGCGCCCCA------AGTAATAATGCTTACCAGGTAAGG---------GATATGCCTGGAAGAGACTTGCCCCCGATGCCAAACCAGAACTACCAG
>Ash_1
ATGGCGGCGATG---------CGGTCTTTGTTCCGTTGCAACACT------------TTCTCCTCTATCGGCTTTCGCTTCTTCTCCAGCAGGTCT---------------CTCTCCTTCCCCCGT---CTTTCACCTGTAGTTAGTGCCCGGCCTCTTGTCTCCGTCGCCGAGGGC---CTCCGCATCATGGTCGAGGCGCGCGGTGCCTCTTCTCGTTGTTTTTCGACGCGGTCGACGACATCTTCCCTTAACGACCCGTCGCCAAATTGGAGCAATCGGCCGCCGAAGGAGACTATACTCCTCGATGGTTGCGACTTCGAGCACTGGTTGGTGGTAGTGGAGAAACCGGACGAGAGTCTGACCAGGGATGAAATCATCGATTCCTATATTAAAACTTTAGCCCAAGTCGTTGGAAGTGAAGAAGAAGCAAGAATGAAAATATATTCTGTTTCTACCAAGCATTACTTTGCTTTTGGAGCTCTTGTCTCTGAAGAGCTTTCATATAAAATAAAGGCTTTACCTGGTGTCCGGTGGGTGCTGCCTGATTCATATCTTGATGTTAAAAACAAAGACTATGGAGGAGAACCATTCATTAATGGACAGGCTGTTCCATACGACCCAAAATACCATGAGGAATGGGTTCGGAACAACGCACGTGCAAATGAGAGATCCAGGCGACAAGACCGGCCCCGCAACTTTGATCGCTCAAGACGTATGCAGAATAGGGAA---------------------TACCAAAACAGGGATGCTCCACCAATGCCAAAT------TTTCAGATG------------TCTGCTGCTCCAACTCAACCCCCACAG------GCTTCTCAACCCCCG------GTGCCCCCTAGCCCTAAT---------TCCTCCCCTAACCAAAAC---CCCAACCCACAGCCCGGCTATGGGTACCAATCTGGTCCA---------------------------------CCAGGCGGCCAAGTT---------------TATCAGGCCAGTCCACCCGGCAGTCAGGGGTATCAGGCCGGTCCACAGGGCGGCCAAGGGTATCAGGCC---CAAGGGTATCAGGGTCCACCGGGCGGCGGCCAAGGG---------------TATCAGGCCGGTCCACCGGGC------------------------------------GGTCAGGGGTATCAGGCCGGTCCACCGGGCGGTCAGTATCAGGCCGGTCCACCTGGCGGTCAGTATCAAGCCGGTCCACAGGGTGGCCAGGGGTATCAAGCTGGTCCA------------------CCTGGT------GGCCAGGGTTATAGACCTGGCCCAAGTCCCCAGGGATATCAGGCTGGTCCACCAGGCCCCCAGTCTGGCCAACCCTCTAATCAGCCTGGTAGCTCACCTCCTCAC------CAAGGATACGGTAGTCCAACATTCCAAGGCATCCCTGGCAACCCAGCTTACTACCAGGGTGGCGGTAATGGCGGAGGTGCTGGGGCCTTCCAGGAA---GGGAACCCAACATATCAAGCTAGGGAT---------GTACCTGGCAGAGAC------
>Atr_1
ATGGTAGCGATGATACTAGGGCGAACCCTAATTTTCAGGCCAGCGGCCATGAGT---TTCTCTGCTTCTTTCTTCAGGGCCTTTTGGTCATCTTCACTTTCTGCTTCT---GCTACGAAAAGCCATGGCTCCAGCATTATCTCGTTTCTTCGACCTCTCTCAGTTGCTGTACCAGCGATCAATGGCCACTTGGTT------TCTTCTTCTGGTCTTCGTTGCTTTGCTACAAGGCCTACTACCTCTTCTCTGAATGACCCGTCCCCCAACTGGAGCAATAGGCCGCCAAAGGAGACCATTTTGCTTGATGGGTGTGACTTTGAGCACTGGCTTGTGGTCATGGAGCCGCCTGAAGGGGAGCCAACAAGGGATGATATTATTGATAGCTATATCAAGACTCTTGCTCAGGTGGTTGGAAGCGAAGAGGAAGCTAGGATGAAGATCTATTCTGTTTCAACCCGACACTACTTTGCTTTTGGATGCCTTGTGTCAGAGGAGCTGTCCTACAAGCTTAAACCTTTGCCGAAGGTTCGATGGGTTCTTCCTGATTCATATCTGGATGTCAAGAATAAGGACTATGGAGGAGAACCTTTTATTGATGGAAAAGCTGTTCCATATGATCCCAAATACCATGAGGAATGGGTTAGGAACAATGCACGTGCAAATGAGAGGTCCAGACGCAGTGACAGGCCCCGGAATTTTGATAGGTCAAGGAATTTTGAGCGGAGGAGAGAGAACATGCAGAACAGAGAC---------------ATGCCGCCGATGCCTAATCCAGAGTTCCAGAACCGTGGCAGTCAGAATCCGATGCCT------CCGAGTGAT------------ATGCCTCAAAGAGATATGGGTCCG------------------------------------------------GGCCCAAACATGGACTACCAAAACAGAGAC---------------ATGCCTAATAGAGAT---------------------------------TTTCAGAATAGAAATTTCCCCAACAGAGAAACGGCTGGAATGCCAAACACG------GGTTTCCAGAACAGGAGGGACATGGGGATGCCTCCTGGCAATAATCAGGGGCCTCCTGGCAATAAT------CAGGGGCCTCCAGGC---GGGCCTCCTGGCAATCACCAG---------------------------------GGGCCTCCAGGCAAC---------------------------TATCAGGGGCCTCAT---------CAGGGGCCTCCGGGCAACTATCAGGGGCCTCATCAGGGG---------------------------------CCT---CCAGGCAACTATCAGGGG------CCT------------------CCTGGTAATTATCAAGGCCCTCCTGGCAACTAT------CAAGGGCCT---CCGGGTAACTATCAAGGCAGAGAA---ATGCCT------------------------------------------------------------------------GTCAGAGATATGCCTCCCATGCCAAATAGAAACTAT---
>Cde_1
ATGGCGACGGCATTGCTGGCTCGTAATCTCATGGCGAAAACATCCTTTTCTTCT---ATTTCATCTATAGTCTATCGCTCTCTATCAACCTCTTCT---------------CTTTCTACTTCTCGT---TTGCCCATCATCTCCCGTCTTAGACCTCTTGTAACCCTAACTGAT------ATACGCCTTAACAAG------ACATCAGTTGCACATCGATGCTACTCTGTACGTACAACTACTTCTTCTCTTAACGACCCTTCGCCGAATTGGAGTAATAGACCTCCGAAAGAGACAATTTTATTAGATGGTTGCGATTTTGAGCACTGGCTTGTAGTGATGGAGCCACCGGAACCAGATACTACTAGAGATGATATTATCGATAGCTACATCAAAACCTTATCTCAAGTTCTTGGAAGTGAAGAAGAAGCCAGGAAATCTATTTACTCTGTATCAACAAAGCACTATTTTGCTTTTGGATGCCTTGTGTCTGAAGAACTCTCTTATAAGATCAAGGCTTTGCCTAAAGTCCGATGGGTCCTTCCAGATTCTTACTTGGATGTCAAGAATAAAGATTATGGAGGAGAACCATTCATAGATGGTAAAGCTGTTCCATATGATCCCAAATACCACGAGGAATGGGTCAGAAACAATGCACGTGCCAATGAAAGATCTCGGCGCAACGACAGGCCTCGTAATTTTGACCGTTCAAGAAACTTTGAGAGGAGAAGAGAGAACATGCAGAACCGAGACTTTCAAAACAGAGAAGTGCCTCCCATGCCAAATCGAGACTTTCAAAATCGAGACATTCAGACTCCACAACCTGGTATGCCAAATGTA------GGTCCTGGTCCAATGTCTAATGCAGGACCAGGTCCTAATTATCAAAATGACTTTCCAAATACAAATGCACCTGGTGGTGCCCCAAGCAATACCTATCAAAACACAGCC---------------TCACCTAACCGAGATTTTCCTGGCGGCATGCCTAATGCATACCAAGGTTATTCGGGCAATGCACCTAGCAATACCCAAGGTGCT---GCGCCAAATTTCCCGAACAATTTCTCAGGCAGT------------GGTGCACCCAACACATTCCAAGGTGGTGCA------------------------CCCAATGGTGGTGCGCCCAATTCA---------------------------TTCCAGGGTGGTGCACCCAGCACATTC---CAAGGAGGTCCGCCCAATTCA---------------------------------TTCCAAGGTGGTGCGCCCAATTCATTCCAGGGTGGTGCACCCTTCCAAGGAGGTGCTTCCAATTCACCC---AACACATTCCAAGGTAGCGGTGCGCCTAATTTCCAG---GGCACACCCAATAATTTCCGGGGTGGTGCACCTAACAATTTCCCTGGTGGTTCTGCACCTAATGCATTCCAGGGTGGTGCAAGTGCGCCTAATTCTTTCCAGGGAAGTGCACCAAACGGCTCATCCAATGCTTTCCAGGGGGGTGGTGGAGACAACCACATCGGAAGAGAT---------ATGCCTGGCAGAGAC------
>Cde_2
ATGGCGACTGCATTGCTGACTCGTAATCTCATGGCGAAAACCCCTTTTTCTTCT---ATTTCGTCTATATTCTATCGCTCTTTATCAACCTCTTCT---------------CTTTCTACTTCACGT---TTGGCCATCATCTCCCGTCTTAGACCTCTTGTAACCCTAACCGAT------ATAAGCCTTAACAAG------ACATCAGTTGCACATCGATGCTACTCTGTACGTCCAACTACTTCTTCTCTTAATGACCCTTCACCGAATTGGAGTAATAGACCTCCGAAAGAGACAATTTTATTAGATGGTTGCGATTTTGAACACTGGCTTGTAGTGATGGAGCCACCGGAGCCAGATACTACCAGAGATGATATTATCGATAGCTACATCAAAACCTTATCTCAAGTTCTTGGAAGCGAAGAAGAAGCCAGGAAGTCTATCTACTCTGTATCAACAAAGCACTATTTTGCTTTTGGTTGCCTTGTGTCTGAAGAGCTCTCTTATAAGATCAAGGCTTTGCCTAAAGTCCGATGGGTTCTTCCAGATTCTTACTTGGATGTCAAGAATAAAGATTATGGAGGTGAGCCATTCATAGATGGTAAAGCTGTTCCATATGATCCCAAATACCACGAGGAATGGGTCAGAAACAATGCACGTGCCAATGAAAGATCTCGGCGCAATGACAGGCCTCGTAATTTTGATCGTTCAAGAAACTTTGAGAGGAGAAGAGAGAACATGCAGAACCGAGACTTTCAAAACAGAGAAGTGCCTCCCATGCCAAAT---------CAAAATCGAGATGTTCAGACCCCACAACCTGGTATGCCAAATGCA------GGTCCTGGTCCAATGTCTAATGCAGGACCAGGTCCTAATTATCAAAATGACTTTCCTAATACAAATGCACCTGGTGGTGCCCCAAGCAATACCTATCAAAACACAGCC---------------TCACCCAACCGAGATTTTCCTGGTGGCACGCCTCATACTTACCAAGGTTATTCGGGCAATGCACCCAACAATACCCAGGGTGCT---GCACCAAATTTCCAGAACAATTTCTCAAGCAGT------------GGTGCACCCAACACATTCCAAGGTGGTGCAGTGCCCAACTTCCAAGGTGCAGTACCCAACGGTGGTGCGCCCAATTCATTCCAGGGTAATGCAGTGCCCAACACATTCCAGGGTGGTGCCCCTAACACATTC---CAGGGTGGTGTGCCCAACACA---------------------------------TTCCAAGGTGGTGCGCCTAACACATTCCAGGGTGGTGCGCCCTTCCAGGGTGGTGCACCCAACACACCC---AACACATTCCAAGGTAGTGGTGCGCCTAATTTCCAGGGAGGCACACCCAATAATTTCCGGGGTGGTGCACCTAACAATTTCCCTGGTGGTTCTGCACCTAATACATTCCAGGGTGGTGCAAGTGCGCCTAATTCTTTCCAGGGAGGCGCACCAAACGGCTCATCCAATGCTTTCCAAGGGGATGGTGGGGACAGCCACACTGGAAGAGAT---------ATGCCTGGCAGAGAC------
>Cka_1
ATGGCTATGTACTTCTTGGCTCGAGCTCTCATCCCTAAA---CCCTCCCTTTCATACTTGTCTCCTCTCTTTCCTCGCTCCTTCGCCACCACCTCTGCTTCTTTCCCTCTTTCTCGTCTCGCCCGA---TCTTCTCCACTTGTTCGCCTTCGCCCCATCACGACCCTTTCGGCT------CTCCGCCAACCCCCA------CAAGCAATCGGCCTTCGATGCTTCTCGACCCGTCCCACAACGTCGTCTTTGAACGACCCATCCCCAAACTGGAGCAACCGCCCCCCAAAAGAAACGATTTTGCTGGACGGATGCGATTTCGAGCATTGGCTCATTGTCATGGAGCCTCCTGAAGGCAACCCAACAAGAGATGAGATCATTGATAGCTATATCAAGACCCTGGCACAAGTGGTTGGAAGTGAGGAAGAAGCCAGGATGAAGATCTATTCGGTATCAACTAGGCACTATTATGCCTTTGGGTGCTTAGTATCTGAGGAACTTTCATACAAGATAAAACCTTTACCAAAAGTTAGGTGGGTTCTTCCTGATTCTTACTTGGATGTCAAGAACAAAGACTACGGAGGCGAGCCTTTTATCAATGGAGAAGCTGTTCCATATGACCCTAAGTACCATGAGGAGTGGGTTCGTAACAATGCACGTGCTAATGAAAGGTCCAGGCGTAATGACAGGCCCCGTAATTTTGACCGGTCTAGGAACTTTGAAAGACGAAGAGAAAATATGCAGAATAGGGATTTTCAAAGTAGAGATGCACCTCAAATGCCCAATCGTGATGTGCAGAAT---------------TCTATGCCT------CCCAGAGACGGTATGGGAGGTGGTCCCAGTAGAGATATGGGGCCGAGTGGAAGATATCCAAAT---ATGCCTCCCACTGCTGGACCGAGTGGTGGACCTAGTGGAGGTTATCCCAACATG---------------------CCTAAC---------AGTGGGGCCCCT------------------AGATATTCAAACATGCCGCCCAGCGGTGGACCCAGT---GGACCGGGCGGA------AGCTATTCAAAC---------------GTGCCTAACAATGGAGGGCAGAATGGAGGCTATTCAAAC---------ACGCCCCCCAGT---GGTGTGCCAAGCGGAGTTTATTCGAAC---------------------------ATGCCACCC---------AGTGGCGGGCCAAGTGGA------------------------------------------GGAGGATATTCGAACTCGCCTCACAGCAGCGGGCCAGGTGGAGGAGGATATCCGAACATGCCT---AACAGCAGTGGCTCAAGTGGAGGATAT------------AACATGCCCAATGGAGAAATGGGCAGCGTGCAAAACAGA------------------------AATTATCAAAACAGCTAT---GCGCCTAATAGAGATGGAGGTGTGCCAAGCAAC------------------------------------ACTTACGAGGGAAGAGAT---------TTGCCTGGCAGAGACTAC---
>Cka_2
ATGGCTATGTACTTCTTGGCTCGAGCTCTCATCCCTAAA---CCCTCCCTTTCATACTTGTCTCCTCTCTTTCCTCGCTCCTTCTCCACCACCTCTGCTTCTTTCCCTCTTTCTCGTCTCGCCCGA---TCTTCTCCACTTGTTCGCCTTCGCCCCATCACGACCCTTTCGGCT------CTCCGCCAACCCCCA------CAAGCAATCGGCCTTCGATGCTTCTCGACCCGTCCCACAACGTCGTCTTTGAACGACCCATCCCCAAACTGGAGCAACCGCCCCCCAAAAGAAACGATTTTGCTGGACGGATGCGATTTCGAGCATTGGCTTATTGTCATGGAGCCTCCTGAAGGCAACCCAACAAGAGATGAGATCATTGATAGCTATATCAAGACCCTGGCACAAGTGGTTGGAAGTGAGGAAGAAGCCAGGATGAAGATCTATTCGGTATCAACTAGGCACTATTATGCCTTTGGGTGCTTAGTATCTGAGGAACTTTCATACAAGATAAAACCTTTACCAAAAGTTAGGTGGGTTCTTCCTGATTCTTACTTGGATGTCAAGAACAAAGACTACGGAGGCGAGCCTTTTATCAATGGAGAAGCTGTTCCATATGACCCTAAGTACCATGAGGAGTGGGTTCGTAACAATGCACGTGCTAATGAAAGGTCCAGGCGTAATGACAGGCCCCGTAATTTTGACCGGTCTAGGAACTTTGAAAGACGAAGAGAAAATATGCAGAATAGGGATTTTCAAAGTAGAGATGCACCTCAAATGCCCAATCGTGATGTGCAGAAT---------------TCTATGCCT------CCCAGAGACGGTATGGGAGGTGGTCCCAGTAGAGATATGGGGCCGAGTGGAAGATATCCAAAT---ATGCCTCCCACTGCTGGACCGAGTGGTGGACCTAGTGGAGGTTATCCCAACATG---------------------CCTAAC---------AGTGGGGCCCCT------------------AGATATTCAAACATGCCGCCCAGCGGTGGACCCAGT---GGACCGGGCGGA------AGCTATTCAAAC---------------GTGCCTAACAATGGAGGGCAGAATGGAGGCTATTCAAAC---------ACGCCCCCCAGT---GGTGTGCCAAGCGGAGTTTATTCGAAC---------------------------ATGCCACCC---------AGTGGCGGGCCAAGTGGA------------------------------------------GGAGGATATTCGAACTCGCCTCACAGCAGCGGGCCAGGTGGAGGAGGATATCCGAACATGCCT---AACAGCAGTGGCTCAAGTGGAGGATAT------------AACATGCCCAATGGAGAAATGGGCAGCGTGCAAAACAGA------------------------AATTATCAAAACAGCTAT---GCGCCTAATAGAGATGGAGTTGTGCCAAGCAAC------------------------------------ACTTACGAGGGAAGAGAT---------TTGCCTGGCAGAGACTAC---
>Cka_3
ATGGCGATGGCGTTTTTGGGACGAGCTGCTCTCATCCCTAAACCAGCACTTGCATACCTCTCTCCACTCATCTCCCGCTCCTTCTCCATCTCTGCTTCTTCTTTCCCTCTTTCTCGTCTCTCTCGA---TCTTCTGCAATGCTTGGACTCCGTCCCCTCAAGGCCATTATGGAA------CTTCGCCGACGCCCC------GAAGCGATTGGCCTTCGTTGTTTCTCGATGCACCCTGCGACATCGTCTTTGAAAGACCCATCACCGAACTGGAGCAACCGCTCTCCCAAAGAAACGGTTTTGCTGGAGGGATGCGATTTTGAACACTGGTTGGTCGTCGTGGAGCCGCCTGAGGGTAATCCAACGAGAGATGAGATCATTGATTGCTACATCAAGACCCTGGCACAGGTTGTTGGAAGCGAGGAAGAAGCCAGGATGAAGATCTACTCAGTATCAACTAGGCATTATTATGCCTTTGGATGCTTAGTATCAGAGGAACTTTCACACAAGATAAAACCTCTACCAAGAGTTAGGTGGGTTCTACCTGATTCTTACTTGGATGTCAGGAACAAAGATTACGGTGGTGAGCCTTTTATCAATGGGCAAGCTGTTCCATATGACCCTAAGTATCACGAGGAGTGGGTCCGTAACAATGCACGGGCAAATGAAAGGTCTTGGCGTAATGACAGGCCTCGTAATTTTGATCGGTCGAGGAACTTTGAAAGACGAAGGGAG------------------------AGCAGAGATGCAGCTCCAATGCCAAATCATGATGTGCAGCAT---------------TCTACGCCT------CCTAGAGACGTTGTGAGAGGTGGGCCCAATAGAGATATGGGACCAAGTGGAGGATATCAAAAC---------------------CCTTCCAGTGGACCGAATGGTGGGTATTCCAACATG---------------------CCTAAC---------AGTGGAGGGCCCAGCGGA------------GGGAATTCAAACATGCCACCAAGTGGTGGG------------CCGAGCAGA------GGTTATTCTAAC---------------ATGCCACCCAGTGGTGGGCAAAGCGGAGGTTATTCGAAT---------ATGCCGCCCAGT---GGTGGGCCAAGCGGAGGTTATTCGAAC---------------------------ATGCCACCC---------AGTGGTGGATTTTCGAACATGCCG------------------------GGTGGGCCAAGTGGAGGATATTTGAACATGCATAACACTGGCGGG---CTTGGCGGAGGATATTCAAACGTGCCT---AACAGCGGTGGCCGAAGTGGAGGATAT---------TCAAACATGCCTAACAGCGAAATGGGTGGCATGCAAAACATA------------------------GGTTACCAGAACAGCTAT---GTGCGTGATAGAGATGTGGGA------------TGT------------------------------------------GGCAGGCGG------------------------------
>Csp_1
---------ATGATTCGAGGTCGAACCCTAGCTCGCATAACGCAAGCTCAAGCTCAAGTCTCTCGCTTCTCCTCCCCTCTCTTCACCAAAAACCCTAAC------------CATAACTTCCTCCCT---TCTTCGTCTCTCCAACGCCTTCGCCACCTCTTCTCTTTCGCCTCTTTT---------CATAACCCC------CACAGATGCTCATCGTCACCGTTTTCCTCGCGCGCGACGTCGTCTTCGCTCAACGATTCTTCTCCCAACTGGAGCAATCGACCTCCCAAGGAGACGATCCTCCTCGATGGCTGCGATTTCGAGCACTGGCTCATCGTCATGGAGCCTCCCAAAGAAGGCCTCACTCGCGACGACATCATCGATAGCTATATCAAAACCCTAGCTCAAGTAGTCGGAAGTGAAGAGGAAGCTCGCCAAAAGATTTATTCGGTGTCGACGAGGCATTACTTTGCTTTTGGATGCATTGTTTCGGAAGAACTCTCGTACAAGATCAAACCGTTGCCGAACGTTCGATGGGTACTTCCGGATTCTTATCTGGATGTCAAGAACAAGAACTATGGAGGGGAGCCTTTTATAGATGGGCAAGCAGTTCCATACGACCCGAAGTATCATGAGGAATGGGTCCGTAACAATGCCCGTGCAAATGAAAGATCAAGACGCAACGATAGGCCAAGAAACTTTGACAGGTCGAGGAACTTCGAGAGGAGAAGGGAGAATATGCAGAATAGGGACTTTCGGAACCCAGATCCACCTCCAATGCCAAATAGGGAATTCCAAAGCAGGGATATG------CCGCCACCCCCTATGCCCAATCAG------------------------------GGCCCGCCACCTCCA------------ATGCCAAATAGGGAATTCCCACCTCCAATGCCAAATCGGGATTATCACAACAGAGACATGCCACCTCCCATG---CAAAATCGAGATTTCAGGGATATGCCGCCACCTCCGATGCGGGATTACCAAAACAGGATGCCGCCGTCTCCA------------ATGCCGAATCGG------GATTACCCAAAC---AGGGACATGCCGACTCCAATGCCAAATAGGGAT------------------TACCAAGACATGCCGCCGACT---CCAATGCCAAATAGGGATTACCAAAACAGGGAC---------CCGCCATCTCCAATGCCAAGTAGGGAATCGCCGCCTCCGATGCCAAATAGGGAATTCCAAAACAGAGACATTCCACCGCGGGACATGCCACCACCTCCACCAAATTGGGATTATCAG------------AACAAGAACCTGTCACCATCTCCCGATAACCCGAACAGGGACATGCCGCTGCCTCCCATGCAACAAAATTTTCCGAATAGGAACGTGGGAAATTTTCCAAACAGAGATCATCAGAACAGCGGACCAAATGATTACCAGAACAGGGATAATATGCCAAATAGAGATTACCAGAATAGAGAGAATAATGTGAATGGAAACTATCAAGCCACGTCCGGTAGAGATTTGGAGAGTAGGGATCTGCCACCCGTATCCAGTACAAACTAT---
>Csp_2
ATGGCGATGGCGTTTTTGTCACGATCCCTAATCACCAAACAAACCCTAACATCT---CTTTCT------CTCTCCAGATCGTTCAAAACAGCT------------------TCTCACCTCTCTCGA---TCTTCTCCTCTCCTACGCCTCCGTCCGATTCTGGCTCTTTCCGGG------ACTCGCCGATTCACC------AGAGAAATCAGTTTCCGATGCTTCTCGACTCGTCCGACTACGTCTTCGTTGAACGATCCATCTCCGAACTGGAGCAATCGGCCGCCGAAGGAGACGATACTGCTGGACGGCTGCGATTTCGAGCACTGGCTCATCGTAATGGAGCCGCCCGAAGGGAATCCTACCAGAGACGAGATCATTGATAGCTATATCAAGACCCTAGCTTCGGTGCTCGGAAGCGAAGAAGATGCAAAGAAATCAATTTACTCGGTATCAACAAGGCATTACTTCGCTTTTGGATGCATTGTATCTGAGGAAATTTCTTACAAGATCAAGCGT------------------------------------------------------------------GAACCTTTTATAGATGGGAAAGCTGTTCCATATGACCCTAAGTATCATGAGGAATGGGTACGAAACAATGCACGTGCCAATGAAAGGTCCAGGCGCAATGACAGACCCCGTAATTTTGATAGGTCAAGAAATTTCGAAAGGCGGAGAGAAAACATGCAGAATCGTGATTTCCAGAACCGAGACGCGCCTCCAATGCCCAATCAGGATTTCCAGAATCGCAATGTGCAGAACCTAATGCCT------CCTAGAGAC---------------------------------------------------------------------------GCCCCTCCAATGCCCAATCAGGATTTCCAGAATCGCAATGTGCAGAACCCGCTG---CCTCCT---------AGAGACGCCCCTCCA------------------------------------------------------ATGCCTAATCAG------GATTTCCAGAAT------------------------CGCAATGTGCAGAACCCGATGCCTCCTAGA---------GACACCCCTCCA------ATGCCCAATCAGGATTTCCAGAATCGCAATCCGATG---CCTATGGGGGTTATGCCTAATAGGGAT---GCCGGGGGCATTTCAAATAGAGATTACGAGAACCGGGATATGCAAAATAGGGATTATCAGAGCAATTATCCAAATAGAGACATGGGC---------------------------AACATGCCTAGCAACAACACCTATCAGGGA------------------AGAGAGATGCCGAATAGAGAAATGGGTTCTGTGCAAAATAAT------------------------GATTACCGGAGCAATTAT---ATGCCAAATAGAGACATGGGTAATATGCCG------AGCAGCAACACTAATCAGGGAAGA---------GATTTACCTGGCCGAGATTTGCCGCCAATGCCAAACAGAGACTAC---
>Efe_1
ATGGCGTCGACGATTCTGGGAAGGTCTTTTCTTCTCAGGCGGGCTCTGATTTCG---TGGAGGCCCTCTTCTGTT---TCCTTTTCTTCCGTCGCTGGC------------ACCCGCACTTCCCGG---TTTTATGCAGGGTTTTCTCTCCGTTCTCTCGTGGCACTACAGCAA------ATCGTCCGGGTTCCG---------TCGATGGGTGCGCGCTGTATGACGACCAGGCCGATCACATCGTCCTTAAACGATTCTTCGCCAAATTGGAGCAATCGGCCTCCTAAGGAGACGATTCTGTTGGATGGCTGCGATTTCGAGCACTGGCTCGTTGTCATGGAGCCGCCTGAGGGGAACCCCACCAGAGACGAGATCATTGATAGCTATATTAAGAAGCTTGCTGAGGTTCTTGGGAGTGAGGAAGAAGCAAAGAAATCTATTTATTCAGTTTCAACTAGGCATTACTTTGCTTTTGGATGCAAAGTTTCAGAGGAACTCTCATACAAGATCAAGCCATTATCAAAGGTTCGTTGGGTTCTTCCTGATTCTTATCTTGATGTCAAGAACAAAGACTACGGAGGAGAGCCATTCATAGATGGAAAAGCAGTACCCTATGATCCAAAGTATCACGAAGAATGGGTGAGGAACAATGCTCGTGCGAACGAGAGGTCCAGAAGAAATGATAGACCTCGCAACTTTGACAGGTCGAGAAACTTTGAGAGAAGAAGACAGAATATGCAAAGCCAGGACTTCCAGAGCCGGGACATGGCGCCCATGCCTAACCGTGATTTCCAAAAT---------------CCT---CCT------CCCAATGCT------------------CAGCAAGGCATGCAACCACCTGGT---------------------------------CCTCCTCCTATGCCTAACCGTGACTTCCAAAATCCTCCTGCTCAGCAAGGCATGATGCCTAACCGTGACTTCCAAAATCCTCCTCCTTATGCTCAGCAAGGCATGCAACCACCTGGTCCACCTCCT---------------ATGCCTAACCGT------GACTTCCAAAAT---------------CCTCCTCCTCCTAATGCTCAGCAAGGCATGCAGCCACCT---------GGTCCACCTCCT------ATGCCTAACAGAGACTTCCAGAATCCCAATCCTTAT---AATCAAAATGCTATGCCGCCTCGTGAC------------ATGCCAAATAGAGATTTCCAGAGCAGAGATATGCCTAACAGGAACATGGGAGGCAATTTT---AACAGAGAC---------------------------ATGGGAAACATGCCG------------------------------------------------CCAAACAATTACCATGGAGGATATCAAGGAAACAATTATCAGGGCTAC---------GGTTACCAGGGCAACAAC---ATGCCTAACAGAGACATGCCTCCCTCACAG------------------------------------------------AACAGAGATTTTCCTCCCATGCCCGACAGAGACTACCAA
>Efe_2
ATGGCGTCGACGATTCTGGGAAGGTCTCTTCTTCTCAGGCGGGCTCTGATTTCG---TGGAGGCCCCCGTCGGTCTCCACTTTTTCTTCTGTCGCTGGG------------GAC---TCTTCGCGG---TTTTATGCAGGGTTCTCCCTCCGTTCTCTCGTTGCCGTGCAACAA------ATCACCCGGGTTCCG---------TCGATGGGCGTGCGTTGTATGACGACCAGGCCGACCACATCGTCCCTGAACGATTCTTCGCCAAACTGGAGCAATCGGCCTCCTAAGGAGACGATTCTGTTGGATGGCTGCGATTTCGAGCACTGGCTCGTCGTCATGGAGCCGCCCGAGGGGAACCCAACCAGGGACGAGATCATTGATAGTTATATTAAGACACTTGCTGAGGTTCTTGGGAGTGAGGAGGAAGCAAAGAAATCTATCTATTCAGTTTCAACTAGGCATTACTTTGCGTTTGGATGCAAAGTTTCGGAGGAACTCTCGTACAAGATCAAACCATTATCAAGGGTTCGTTGGGTCCTTCCCGATTCTTATCTTGATGTCAAGAACAAAGACTACGGAGGAGAGCCATTCATAGATGGAAAAGCAGTACCCTATGATCCAAAATATCACGAAGAATGGGTGAGGAACAATGCTCGTGCGAACGAAAGGTCCAGAAGAAATGATAGACCTCGCAACTTTGACAGGTCGAGAAACTTTGATAGAAGAAGACAGAATATGCAAAGCCAGGACTTCCAGAGCCGGGACATGCCGCCCATGCCTAACCGGGACTTCCAAAAT---------------CCT---CCT------CCCAATGCT------------------CAACAGGGCATGCAACCACCTGGT---------------------------------CCACCTTCTATGCCTAACCGTGACTTCCAAAATCTT------------------------------------------CCTCCTCCCAATGCTCAACAAGGCATGCAACCACCTGGTCCACCTCCT---------------ATGCCTAACCGT------GACTTCCAAAAC---------------CCTCCTCTTTCTCATGCTCAGCAAGGCATGCAGCCCCCT---------GGTCCACCTCCT------ATGCCTAACAGAGACTTTCAGAATCCCAATCCTTAT---AATCAAAACGCTATGCCCCCTCGTGAC------------ATGCCAAATAGAGAATTCCAGAGCAGAGATATGCCTAACAGGGACATGGGAGGCAATTTT---AACAGAAAC---------------------------ATGGGAAACATGCCG------------------------------------------------CCAAACAATTATCACGGAGGATATCAAGGAAACAACTACCAGGGCTAC---------GGCTACCAGGGCAACAAC---ATGCCTAACAGAGACATGCCTCCCCCACAG------------------------------------------------AGCAGAGACTTTCCTCCCATGGCCAACAGAGACTACCAA
>Efe_3
ATGGCGTCGACGATTCTGGGAAGGTCTCTTCTTCTCAAGCGGGCTCTGTTTTCG---TGGAGGCCCTCTTCGGTCTCCTCCTATTCTTCCGTCGCTGGC------------ACCCGCCCTTCGCGG---TTTTATGCAGGGTTCTCCCTCCGTTCTCTCGTTTACCTGCAGCAA------ATCACCCGGGTTCCG---------TCGATGGGCGTGCGTTGTATGACGACCAGGCCGACCACATCGTCCTTGAACGATTCTTCGCCAAATTGGAGCAATCGGCCTCCTAAGGAGACGATTCTGCTGGATGGCTGTGATTTCGAGCACTGGCTCGTCGTCATGGAGCCGCCCGAGGGGAATCCCACGAGGGACGAGATCATTGATAGCTATATTAAGACGCTTGCTGAGATTCTTGGGAGTGAGGAGGAAGCAAAGAAATCTATTTATTCAGTTTCAACTAGGCATTACTTTGCTTTTGGATGCAAAGTTTCAGAAGAGCTCTCGTACAAGATCAAGCCATTACCAAAGGTTCGTTGGGTTCTTCCTGATTCTTATCTTGATGTGAAGAACAAAGACTACGGAGGAGAGCCATTCATAGATGGAAAAGCAGTACCTTATGATCCAAAGTATCATGAAGAATGGGTGAGGAACAATGCACGTGCGAACGAAAGGTCCAGAAGAAATGATAGACCTCGCAATTTTGACCGGTCGAGAAACTTTGAGAGAAGAAGACAGAATATGCAAAGCCAAGACTTCCAGAGCCGGGACATG---CCGCTCCCTAACCGTGACTTCCAAAAT---------------CCTTCTCCT------CCCAACGCG------------------CAGCAAAGCATGCATCCACCTGGT---------------------------------CCACCTCCTATGCCTAACCGTGACTTCCAAAATCCTTCTGCTCAGCAAGGCATGATGCCTAACCGTGACTTCCAAAATCCTTCTCCTAACGCTCAGCAAGGCATGCAGCCACCCGGTCCACCTTCT---------------CTGCCTAACCGT------GACTTCCAAAAT---------------CCTCCTCCTCTCAATGCTCAGCAAGGCATGCAGCCACCT---------GGTCCACCTCCT------CTGCCTAACAGAGACTTCCAGAATCCCAATCCTTAT---AATCAAAACGCTATGCCGCCTCGTGAC------------ATGCCAAATAGAGATTTCCAGAGCAGAGATATGCTTAACAGGGACATGGGAGGCAATTTT---AACAGAGACATGGGA------------------AACATGGGGAACATGCCA------------------------------------------------CCAAACAATTACCAGGGAGGATATCAAGGAAACAATTACCAGGGCTAC---------GGCTACCAGGGCAACAAC---ATGCCTAACCGAGACATGCCTCCACCACAG------------------------------------------------AACAGAGATTTTCCTCCCATGCCCAACAGAGAC------
>Egu_1
------------ATGGCGGGCCGAGCCCTAATCTCGAAGCTCCCCTCGGTCCCC---CTCTCCCCTCTCTCCTCTGGATTCTTCGCCTCCCGAGCT---------------CTCTTCTTTGCCCGTCCCTCTTCCCCTCTCCTCCGCCTCCGCTCTCTCCTCCCACTTGCCGAC------TCCTTCCGCCTCCCCGGCGGCCGCGGCGGCGAGGTCCGGTGCTTCTCGACCCGGCCTACGACGTCGTCGCTCAACGATCCTTCGCCGAACTGGAGCAACCGGCCGCCCAAGGAGACTATCCTTCTCGACGGGTGCGACTTCGAGCACTGGCTCATCGTCATGGAGCCCCCCGATCCCAGTCTTACCCGCGACGAGATCATCGACAGCTACATTAAGACCCTCGCTCAGGTCCTCGGAAGTGAGGAAGAAGCAAGGAAATCGATATATTCAGTGTCTACAAAGCACTACTTTGCTTTTGGATGCAAGGTTTCTGAAGAGACATCATACAAGATCAAGCCTCTTCCAAAGGTGCGCTGGGTTCTTCCTGATTCTTACTTGGATGTTAAGAACAAAGATTACGGAGGGGAACCATTCATAGACGGTAAAGCTGTTCCTTACGACCCAAAGTACCATGAAGAATGGGTCCGGAATAATGCTCGTGCAAATGAGAGATCTAGGCGCAATGACAGACCTCGTAATTTTGATAGGTCAAGGAACTTTGAAAGGAGAAGGGAGAATATGCAGAAC------TTCCAAAACAGAGATGCGCCTCCGATGCCAAATCAGAACTTCCAAAGCCAGGATGGTCAGAACCCTATGCCACCTCCTCCACCACAA------AATGCCATGCCACCCCGAGAC------------------------------ATACCTCCTAGAGAG---ATGCCTCCACCACCGAACCGTGACTACAATGCCATGCCT------------------CCTAAT---------GTGGGTGGTATGCCTAAC------------TACCAGAGCCAAATGCCTCCTAACCCTCAGAGCAGCTATGTGCCAAACAGTGGACCTGGTTATCCAGGAAGC---------------------CAGGGCTATCAAGGA------------------------GGCAGTCCTGGTGGTGGAATGCCTAGTGGCCCTGGTTATCAAGGAGGCGTCCATGGGTATCAAGGGGGTAGCCCT------------GGGGGTGGGATGCCAGGATCCCCTCATCAGGGAGGTGGC---------CCAGGTTATCAAGGAGGCGTC---CATGGGTATCAAGGGAGTAGC---CTTGGGGGTGGGAGGCCAGGATCCCCAGGCAGCCCTGGTTATCAGGGAGGGGGCCCTGGCCATCAGGGAGGTGGTCAAACA---TATCAAGGGGGTGGCTCTGGGTACCAGCAGGCTGGACCT---------ACTTATCAGGGAGGCAGC------CCTAACTATCAGCAGGGCGGACCTGCT------------------TATCAAGAA---GGCGCTTCTGCTTATCAAAGGAGAGAC---------ATGCCTGGAAGGGATTACCAA
>Egu_2
------------ATGGCGGGCCGAGCGCTAATCTCGAAGCTCCCATCTGTCTCC---CTCTCTCCCCTCTTCTCCCGATCCTTCGCCTCTCGATCT---------------CTCGTCTGTGCTCGTCCTTCTTCTCCTTTCCTCCGCCTCCGCCCCCTTCTCCCCCTTGCAGAT------TCTCTCCGCCTTCACGGCGGCCGCGTCGGCGAGGTCCGGTGCTTCTCGACTCGGCCAACGACGTCGTCTCTCAACGACCCGTCCCCGAACTGGAGCAATCGGCCACCTAAGGAGACGATCCTCCTCGACGGGTGCGACTTCGAGCACTGGCTCGTCGTCGTGGAGCCCCCCGATCCAAGCCTCACCCGCGACGAGATCATTGACAGCTACATCAAGACCCTCGCCCAGGTCCTTGGAAGCGAGGAAGAAGCAAAGAAATCAATATATTCAGTGTCTACAAAGCACTATTTTGCTTTTGGATGCAAGGTTTCTGAAGAGACTTCATACAAGATTAAGCCTCTTCCGAAGGTGCGCTGGGTTCTTCCTGATTCATACTTGGATGTTAAGAACAAAGATTATGGAGGAGAACCATTTATAGATGGTAAAGCTGTACCTTATGACCCAAAGTACCATGAAGAATGGGTCCGGAATAATGCTCGTGCAAATGAGAGATCCAGGCGCAATGACAGACCTCGTAATTTCGATAGATCAAGGAATTTTGAAAGGAGAAGGGAGAACATGCAGAAC------TTCCAAAACAGAGAAGCACCTCCTATGCCAAATCCAAACTTCCAAAGCCAT---GGTCAGAACCCTGTGCCACCACCTCCACCACAA------AGTGCCATGCCATCCAGAGACATGCCTCCAATGCCTAATGCACAGAACACCATGCCTCCCAGAGAC---ATGCCTCCGCCACCTAACCGTGACTTCAATACCATGCCT------------------CCTAAC---------ATGGGTGGTATGCCCAAC------------TACCAGAGCCAAATGCCTCCCAGCCCTCAAAGCAGCTATGCACCAAACAGTGGACCTGGCTATCAAGGAAGC---------------------CAGGGCTATCAAGGA------------------------GGCAGTCCTGGGGGTGGTATGCCTGGTGGTCCTGGTTATCAAGGAGGCGTCCATGGGTACCCAGGGGGCAATCCT------------GGGGTTGGGATGCCGGCAGGCCCTTATCAGGGAGGTGGT---------------------------------------------------------------------------------CCAGGCAACACTGGCTATCAGGGAGGGGGCCCTGGCTATCAGGGAGGGGGCCCAGCT---TATCAAGGGGGTGGCCCTGGTTACCAGCATGGTGGATCC---------AGTTATCAAGGAGGCGGC------CCTAACTATCAGCAGGATGGACCTGCT------------------TATCAAGGG---GGCACACCAGCTTATCAGGGGAGAGAC---------ATGCCTGGAAGAGATCATCAA
>Lch_1
ATGGCGATGGCGTTCTTGGGCAGAACCCTAATGTCAAAG---CCTACCATCTCA---CTCTCCACTCTCTTCTCTCGCTCTTTCTCCTCCTCC------------------TCTCATCTCTCTCGC---TCTTCTCCCCTCCTCCGCTTCCGCCTCCTCGCTGCCCTACCGGAC------CTCCGCCTTTCCCCG------GCGGCTTCCGGCCTCCGATGCTTCTCGACCCGACCGACGACGTCGTCGTTGAACGACCCGTCGCCGAACTGGAGCAACCGTCCGCCGAAGGAGACCATTCTATTGGACGGCTGCGATTTCGAGCACTGGCTCGTCGTCATGGAGCCACCTGAGGGGAACCCTACAAGGGACGAGATTATCGATAGCTATATCAAGACGCTAGCCCAGATCCTCGGAAGTGAAGAAGAAGCGAAAAAGTCAATTTACTCAGTATCAACTAGGCACTACTTTGCTTTTGGATGCCTTGTCTCAGAGGAACTTTCTTACAAGATTAAGCCTTTGCCAAAAGTTCGGTGGGTTCTCCCTGATTCTTACTTGGATGTCAAGAATAAAGATTATGGAGGGGAACCTTTCATAGATGGAAAAGCTGTTCCATATGATCCTAAATACCATGAGGAATGGGTTCGAAACAATGCACGTGCAAATGAGAGGTCTAGGCGCAATGATAGGCCTCGCAATTTTGATCGATCAAGGAACTTTGAGAGAAGAAGAGAAAATATGCAGAACCGTGATTTCCAAAGCAGAGACGTGCCTGTA---------------------------------------------------------------------------------------------------------------------------------------------------------------------------------------------------------------------------------------------------------------------------------------------------------------------------------------------------------------------------------------------------------------------------------------------------------------------------------------------------------------------------------------------------------------------------------------------------------------------------------------------------------------------------------------------------------------------------------------------------------------------------------------------------------------------------------------------------------
>Lch_2
ATGGAAATGTCGTTCTTGGGCCGAAGCCTAATCTCAAAG---CCCACCTTCTCC---------------TTCTCTCGCTTCTTCTCTTCCTCCTCT---------------TTCCCCCTCTCTCGC---CCTTCCCCTCTCCTCCTCCTCCGCCCTCTCGCAGCCCTACCGAAC------ATCCGCCGCTCTCCG---GTGGCTGCCCCCGGAATCCGATGCTTCTCGACGCGCCCGACGACATCGTCGTTGAACGACCCGTCGCCGAACTGGAGCAACCGTCCGCCGAAGGAGACCATCCTACTGGACGGCTGCGATTTCGAGCACTGGCTCATCGTGATGGAGCCGCCCGAGGGGAATCCCTCAAGGGATGAGATCATCGATAGCTACATTAAGACGCTTGCCCAGGTCCTCGGGAGTGAAGAAGAAGCAAAGAAGTCAATTTACTCAGTATCAACTAGGCACTACTATGCTTTTGGATGCATTGTGTCGGAGGAACTTTCTTACAAGATAAAGCCTTTGCCAAGAGTTAGGTGGGTTCTTCCTGATTCTTACTTGGATGTTAAGAATAAAGATTATGGAGGAGAACCTTTCATAGATGGGAAAGCTGCTCCATATGATCCTAAATACCATGAAGAATGGGTTCGAAATAATCAATGTGCAAATGAGAGGTCCAGGCGCAATGATAGGCCTCGCAATTTTGATCGATCTAGGAACTTTGAACGAAGAAGAGAAAAGTTTTTGTCT---------------------------------------------------------------------------------------------------------------------------------------------------------------------------------------------------------------------------------------------------------------------------------------------------------------------------------------------------------------------------------------------------------------------------------------------------------------------------------------------------------------------------------------------------------------------------------------------------------------------------------------------------------------------------------------------------------------------------------------------------------------------------------------------------------------------------------------------------------------------------------------
>Lch_3
ATGGCGATGGCGTTCTTGGGCCGAACCTTAATGTCAAAG---CCCACCATCTCA---CTCTCCACTTTCTTCTCTCGCTCTCTCCCCTCCTCC------------------TCTCATCTCTCTCGC---TCTTCTCCCCTCCTCCGCTTCCGCCTCCTCGCTGCCCTACCGGAC------CTCCGCCTTTCCCCG------GCGGCTTCCGGCCTCCGATGCTTCTCGACCCGACCGACGACGTCGTCGTTGAACGACCCGTCGCCGAACTGGAGCAACCGTCCGCCGAAGGAGACTATTCTATTGGACGGCTGCGATTTCGAGCACTGGCTCATCGTCATGGAGCCGCCTGAGGGGAACCCTACAAGGGACGAGATTATCGATAGCTATATCAAGACGCTAGCCCAGGTCCTCGGAAGTGAAGAAGAAGCGAAAAAGTCAATTTACTCAGTATCAACTAGGCACTACTTTGCTTTTGGATGCCTTGTCTCAGAGGAACTTTCTTACAAGATTAAGCCTTTGCCAAAAGTTCGGTGGGTTCTCCCTGATTCGTACTTGGATGTCAAGAATAAAGATTATGGAGGGGAACCTTTCATAGATGGAAAAGCTGTTCCATATGATCCTAAATACCATGAGGAATGGGTTCGAAACAATGCACGTGCAAATGAGAGGTCTAGGCGCAATGATAGGCCTCGCAATTTTGATCGATCAAGGAACTTTGAGAGAAGAAGAGAAAATATGCAGAACCGTGATTTCCAAAGCAGAGATGCGCCTCCAGTGCCCAATCGGGATTTCCAGAATCGGGACGTGCAGAGCTCAATGCCT------CCTAGAGACGTTGCCGGGGGCATTCCTAATAGAGATGCTGGACCAGGTGGAGGATATTCAAAC---ATTCCTAACAGTAGCGGACCCAGTGGTGGTCCTGGTGGAGGATACTCAAACATG---------------------CCCAAC---------AGCAGTGGTCCTGGT------------GGAGGATACTCAAACATGCCCAACAGC---------AGT---GGTCCGGGTGGA------GGATACTCAAAC---------------ATGCCG---------------GGTGGGGGATATTCAAAC---------ATGCCCAACAGC---GGCGGGCCGAGTGGAGGATATTCAAAC---------------------------ATGCCCAAC---------AGCGGCGGGCCGAGT---------------------------------------------GGAGGATATTCAAACATGCCCAACAGCGGTGGGCCC---AGCGGAGGATATTTGAATGTGCCA---AACAGCGGTGGGCCCGGCGGAGGATAT---------TCGAATGTACCTAACAGTGGCCCTGGATATGTGCCTAATAGG------------------------GATTTTCAACAAAGCAGGGAGGTGCCGAACAGAGAGTACCAGAACAGAGATGCGGGAAGCGGAAATACCTTTCAGGGACGA---------GATACGCCAGGGAGAGATTTGCCCCCAATTCCAAACAGAGACTATGAG
>Nco_1
ATGGCGTCGGCGATCCTGGGAAGGTCTCTTCTTCTGAGGCGGGCTCTGGTTTCG---TGGAGGCCGTCTTCAGTCTCCTCCTTTTCTGCCGTCGCTGGC------------GCCCGCCCTTCGCGG---TTTTATGCAGGGTTCTCTGTCCGTTCTCTCGCTGCCCTACAGCAA------ATCACCCGGATTCCG---------GCGATGGGCGTGCGTTGTATGACCACCAGGCCGACCACTTCGTCCCTGAACGATTCTTCGCCAAACTGGAGCAATCGGCCACCTAAGGAAACGATTCTGTTGGATGGGTGCGATTTCGAGCACTGGCTGATCGTCATGGAGCCGCCCGAGGGGAATCCCACCAGGGACGAGATCATCGATAGCTATATTAAGACGCTTGCTCAGGTTCTTGGGAGTGAGGATGAAGCAAGGAAATCAATTTATTCTGTTTCAACTAGGCACTACTTTGCTTTTGGATGCAAAGTTTCAGAGGAACTCTCATACAAAATAAAGCCATTACCAAGAGTTCGTTGGGTTCTTCCTGATTCTTATCTTGATGTCAAGAACAAAGACTACGGAGGAGAGCCATTCATAGATGGAAAAGCAGTACCCTACGATCCAAAGTATCACGAAGAATGGGTGAGGAACAATGCCCGAGCCAATGAGAGGTCCAGAAGAAATGATAGGCCTCGCAACTTTGACAGGTCGAGAAACTTTGAGAGAAGAAGGCAGAATATGCAAAGCCAGGACTTCCAGAGCCGGGACATGCCTCCCATGCCTAACCGTGACTTCCAAAAT---------------CCTCCTCCT------CCAAATGCT------------------CAGCAAGGCATGCAACCACCTGGT---------------------------------CCACCTCCTATGCCCAACCGTGACTTCCAAAATCCT------------------------------------------CCTCCTCCCAATGCTCAGCAAGGCATGCAACCACCTGGTCCACCTCCT---------------ATGCCCAACCGT------GACTTCCAAAAT---------------CCTCCTCCTCCCAATGCTCAGCAAGGGATGCCACCACCT---------GGTCGACCTCCT------ATGCCCAGCCACGACTTCCAGAATCCCAATCCTTAT---AACCAAAATGCTATGCCGCCTCGTGACGATCAAGGATACATGCCCAATAGAGATTTCCAGAGCAGGGAC---------------ATGGGAGGCAATTTCCAGAACAGAGACATGGGA------------------AACATGGGCAACATGCCA------------------------------------------------CCAAACAATTACCAGGGAGGATATCAAGGAAACAATTACCAGGGCTAC---------GGCTACCAGGGCAACAAC---ATGCCTAACAGAGACACGCCTCCCCCACCG------------------------------------------------AATAGAGATTTTCCTCCCATGCCCAACAGAGACTACCAA
>Osa_1
------ATGGTGTCGGCGTCGCGCTTCGTCCTC------------------------------------CTCTCGAGGCTCCCCGCCGCCGCCGCC---------------TCC------TCCCGC------------------TTCCTCCGCCCGCTCGCCGCCGCGGGGAGCCTCCTTGCCCCCTTCGCCCCG------CCCGCGGCGGGGGCCAGGTGCTTCGCCACGCAGCCGGCGACCTCGTCGCTGCGGGACTCGTCGCCGAACTGGAGCAACCGGCCCCCCAAGGAGACGATCCTCCTAGACGGGTGCGACTTCGAGCACTGGCTGGTCGTCATGGACCCGCCCCCCGGCGATCCCACCCGCGATGAGATTATCGACGGCTACATCAAAACCCTCGCCCAGATCGTTGGAAGTGAGGACGAAGCACGGCATAAGATATACTCAGTGTCAACTCGGCATTACTTTGCTTTTGGTGCTCTTGTATCTGAGGAACTCTCCTACAAACTCAAAGAGTTGCCCAAGGTCCGCTGGGTTCTTCCAGACTCATATCTGGATGTCAGAAATAAGGACTATGGAGGAGAGCCTTTTATAAATGGAGAAGCTGTTCCTTATGACCCTAAGTACCATGAGGAGTGGGTGAGAAACAATGCACGTGCCAATGAAAGGACCCGACGCAATGATAGGCCTAGAAACTTTGACAGGTCAAGGAATTTCGAGAGGAGAAGGGAGAACATGCACAAC------TTCCAGAACAGAGATGTGCCTCCT---------CAGGGATTCAACAGC---------------CCTCCCCCA------CCAGGGCAG------GGCCCAGTCCTGCCTCGTGATGCTCCTCCGATGCCT---------------------------------CCACCTCCATCTCCA------------------------------------------CCAAAT---------CCAGGTGCTCCTCCAAGC------------TACCAGCCCCATGCACCA---------------------AATCCGCAAGCA------GGCTATACAAACTATCCTGGTTACCAAGGTAGAGCCCCTGGCTATCAAGGTGGC------AACCAGTACCGA---GGTCCACCCCCA---CCCCCACCCTCTGCTTACCAGGGCAACAACCCT------GGATACCAGGGAGGAGGGCCAGGT------TACCATGGTGGCAACCCACCT------------------------------------------------------------------------------------------------------CCT------------TATCAAGCCGGCAACCCACCTCCTTATGCCGGCAACCCTGTC---TTTGCTGGTGGTGCACCA------------------------------GGCTACCAAGGCCAAGGAGGCAACCCTAGTTACCAGCAAGGCAGCGATAAC------------------TACAATGCC---GGTGCGCCGGCCTAT---AAGAGGGAT---------GAGCCAGGGAGGAATTACCAG
>Osa_2
------ATGGCGTCGGCGTCGCGCTTCCTCCTC------------------------------------CTCTCCAGGCTCCCCGCCGCCGCCGCC---------------TCCTCCACCTCCCGC------------------CTCCTCCGCCCGCTCTCCGCCGCGGGGAGCCTCCTCGCCCCCTCCGCCCCGCGCGCGGCGGCGGCGGCGGCGAGGTGCTTCGCCACGCAGCCCGCGACCTCCTCGCTGCGGGACTCGTCGCCGAACTGGAGCAACCGGCCCCCCAAGGAGACGATCCTCCTCGACGGGTGCGACTTCGAGCACTGGCTGGTCGTCGTGGAGCCGCCCCCCGGCGATCCCACCCGCGACGAGATTATCGACGGCTACATCAAAACCCTCGCACAGGTGGTTGGGAGTGAGGAAGAAGCAAGGCATAAGATCTACTCAGTGTCAACTCGGCATTACTTTGCTTTTGGAGCTCTTGTATCTGAGGAACTCTCCTACAAACTCAAAGAGTTGCCCAAGGTCCGCTGGGTTCTTCCAGACTCATACCTGGATGTCAGAAATAAGGACTACGGAGGAGAACCTTTTATAAATGGGGAAGCCGTTCCTTATGACCCTAAGTACCACGAGGAGTGGGTGAGAAACAATGCGCGTGCCAATGAAAGAAGCCGGCGCAATGATAGGCCTAGAAACTTTGACAGGTCAAGGAATTTTGAGAGGAGAAGGGAGAACATGCAGAAC------TTCCAGAACAGAGATGTGCCTCCT---------CAGGGATTCAACAGC---------------CCTCCCCCA------CCAGGTCAG------GGCCCAGTCCCGCCTCGTGATGCTCCTCCGATGCACCAT---------GCTCAGGGTAATGTT------CCTCCACCTCCACCA------------------------------------------CCAAAT---------GCAGGT---CCTCCAAAC------------TACCAGCCCCATGCACCA---------------------AATCCGCAA---------GGCTATACAAACTATCCTGGCTACCAAGGTGGACCCCCTGGCTATCAAGGTAGC------AACCAGTACCAA---GGTCCACCCCCA---CCCCCACCATCTGCTTACCAAGGCAACAACCCT------GGATACCAGGGAGGAGGGCCAGGT------TACCAGGGCGGCAACCCGCCT------------------------------------------------------------------------------------------------------CCT------------TACCAAGGTGGCAACCCT---------------------------------GGCTATGCACCA------------------------------GGCTACCATGGCCAAGGAGGCAACCCTAGCTACCAGCAAGGCGGCGATAAC------------------TACAATGCC---GGTGTGCCGGCTTAT---GAGAGGGAC---------GGACAAGGGAGGAATTACCAG
>Out_1
---------------------------------------------------------------------------------------------------------------------------------------------------------------------------------------------------------------------------------------------------------ATGACCGATCCTTCCCCAAACTGGAGTAACAGACCTCCTAAGGAGACCATTCTCTTGGACGGCTGCGACTACGAGCACTGGCTTATTGTTATGGAGCCCCCTGAGAATAACCCTACGAGAGATGAGATTATTGACAGCTATATAAAGACGCTTGCGACTGTGGTGGGAAGTGAGGAGGAAGCAAGAATGTCAATTTACTCTGTATCTACAAGGTGTTACTTTGCATTTGGCTGTAAAATATCGGAGGAGTTGTCTTACAAGATCAAGCCGCTTCCTAATGTTCGTTGGGTGCTACCTGATTCCTATTTGGATCCTCGTACAAAGTCGTATGGAGGGGAGCCTTTCATTGATGGAAAGGCTGTTCCTTACGATCCAAAGTATCATGAAGAGTGGATAAGAAACAATGCACGCTGCAACGATAGA---AGGTCAAATGACAGACCGAGAAACTTTGATCGATCAAGGAATTTTGAGAGGCGAAGGGAAATGCAGCAACAGCAGGCAAGAGATAGTTATCAGCGGACGGCACCTCCGAAT---------CAGAGTGCA---GGATCTAACACTGCCCCAGGTGGACCTACCACT------------------------------------------------------------------------------------ACGCCG------------------------------------------------------------------------------------------------------------------------------------------------------------------------------------------------------------------------------------------------------------------------------------------------------------------GGTGGAGGTCGC------------------------------------------------------------------------------------------------------------------------------------------------------------------------------------------------------------------------------------------------------------------------------------------------------------------------------------------------------------------
>Pab_1
------ATGATGATATTGGGAAGGGCTCTTCTTCTGAGG---CCAAGCCTCGGC---ATCTCTTCTAACGGAGCTGCATTCTTTACAACAAGGGCTGCGCTTCAGAGT---GCCTTCAATGGCAGAGTCTCCACCGCGGGGTGTCGAGGCGGGAAGTTTCTCGGAGCGGTTTCG------ATCGCACGACCTCCGGCCCTAGTCTTGCAGAAGACGCGGTCTTTTGCGGCCAATCCTACCACTTCATCAATGACGGATCCTTCGCCTAACTGGAGCAATCGGCCTCCGAAGGAGACTATTCTGCTGGATGGCTGCGATTACGAACATTGGCTCATTGTCTTGGAGCCCCCCGAGGGCAATCCTACCAGGGATGAAATCATTGATAGCTATATTAAAACCCTTTCCCAGGTCGTCGGAAGTGAGGAGGAAGCGAGGATGAAGATTTATTCAGTATCTACAAAGCACTACTTTGCATTTGGCTGCCTGATATCAGAAGAGCTGTCGTACAAGCTCAAGCCCATGAAGAATGTCCGCTGGGTGCTCCCTGATTCCTACCTGGACCCTCGAACCAAGTCATATGGAGGGGAACCTTTCATTAATGGACAAGCGGTTCCCTATGATCCCAAGTACCATGAAGACTGGGTAAGGAACAATGCACGATGTAATGAAAGA---CGCTCCAATGATAGACCACGGAACTTTGACCGTTCAAGGAATTTTGAAAGGCGAAGAGAA---ATGCAGCAGCAAGCAAGGCAGAATTACCAGCGTCCTCCACCACCCCCT---------------------------TCCTCTGCACCC---CCCCCTTCTTCC------------------------------------------------------------------------------------ACACCA------------------------------------------------------------------------------------------------------------------------------------------------------------------------------------------------------------------------------------------------------------------------------------------------------------------GCAGATGGCAACGCACAG------------------------------------------------------------------------------------------------------CCT---------------------------------------ATTCAGGCACCATTTACT------------------------------CAGGGTCGT---------------------------------------------------------------------------------------------------------------------------------------------------
>Ppe_1
ATGGCGACCCATTTCTTCTCTCGCTCTCTTCCCAAAACCCTAGCC------------ATGAGCTCCTTCCTCTCTCGCTCTCTATCCACGGCCACCTCCGCTGCTTTCCTACAATCTCGCTCTTCT---CTCTCTCTGTTCCACCGCCTTCGTCCCCTCGCTGGATTCGTCGCC------TCCGCCGGTAAGCTC------TCTCCTGCGTCCGTCGGGTGCTTCTCGACCAACTCGACGACGTCGTCGCTTAGAGATCCAAACCCTAACTGGTCGAACCGGCCTCCCAAGGAGACGATCCTCCTCGATGGGTGTGACTTTGAGCACTGGCTGGTCGTCATGGATCCGCCTGAGGGTGATATCACCAGGGATGAGATCATCGATAGCTACATCAAGACCCTAGCTGCGGTCGTCGGAAGTGAGGAAGAAGCAAGGATGAAGATCTACTCAGTTTCAACTAGGTGCTATTATGCATTTGGGGCACTTGTGTCTGAAGAGACTTCGTACAAAATCAAAGAATTGCCTAAAGTCCGGTGGGTACTTCCTGATTCTTACTTGGATGTTAAGAACAAAGATTATGGAGGCGAACCTTTTATTAATGGTGAAGCAGTACCATATGATCCCAAGTACCATGAGGAATGGATAAGAAACAATAGCCGAGCAAACGAGAGAAACAGACGCAATGACAGACCTCGAAATTATGACAGATCAAGGAACTTTGATAGGAGGAGGGAAAATATGCAGAACCGAGATTTTCAGAACAGGGGTCAGCCTCCTATGCCTAATCAAGCTGGGCAAAAT---------------CCTGGGCCTAACATGCCTGGACCTGCCAACAACATGAGGACTCCCAACAATATGGGCCCCCCGCCC------------------CCCAACACGGGT---CCAATGCCTCCCCACGGTCCAAACTACAGTAATGTGCAG---------------CAGCCAAAC---AACTGGAGTGGTGGCCAGCCCAAC---------------------------------------------------------------------AACAATAGCAAT---------------CAGATGCCTCATAATTATAATCAG------------------------ATGCCGCCGCCA------CCGCCTAACTACAATCAG---------------------------------ATGCCCCCCAACAAC---ATGGGAGGTGTGCCACCAAACAAC------------------------------------------------------------------------------------ATGAGAGGGATGCCA------CCAAACAACATGGGAGGAGTGCCCCCACCA------------CCAAATAACATGGGAGGTCCACCGCCTAATGCA---------GGATGGAGTCCTGGGCAATACCAAGATAACTAC---ACACCAGGCAGGGACGATGGAGGC------------------------------------------------------------------------ATCCCCGGTACAAACCGTTAC
>Vvi_1
------ATGGCGACTCTGACTCGGTGTCTGGCTCGGTCGCTGCCCGCT---------TTCTCCTCTCTCATTTCTCGCTCCACTCCTTCTCTCTCCCTC------------TCCACCGCCTCTTGTTCCACTTTCTCACTTCTCCGCCTCCGCCCTCTCTCCGCAGCCGCCGTCTCCGTCCTCCGCCACCTCCCT------CAATCGACCAGTGCACGGAGCTTTTCCACTCGCCAAACCTCCTCCTCGCTCAATGATCCAAATCCGAACTGGTCCAACCGGCCCCCGAAGGAGACGATCTTGCTCGACGGTTGCGATTTCGAGCACTGGCTTGTGGTGATGGAGAAGCCGGAGGGTGACCCTACCAGAGATGAGATCATTGACAGCTATATCAAAACCCTTGCTATGATTGTCGGAAGTGAGGAAGAAGCAAGGATGAAGATATATTCAGTTTCAACTAGATGCTACTTTGCATTTGGTGCCCTTGTATCAGAAGAGCTTTCCTTGAAGATCAAAGAATTACCTCGAGTCCGTTGGGTTCTTCCAGATTCATACTTGGATGTTAAGAATAAAGATTATGGAGGGGAACCTTTTATTGATGGAAAAGCTGTTCCATATGACCCTAAATACCACGAGGAATGGATAAGAAATAATGCTCGAGCAAATGAAAGGAATAGGCGGAATGACAGGCCTCGTAATTTTGATAGATCAAGGAACTTCGAAAGAAGAAGGGAAAATATGCAGAACAGAGATTTTCAAGCT------------CCTATGCAAAAC---------------------------------TCACCT------CCCAACATG------GGTGGAGGGCCTCCTCCAAACATGGGTGGAGGGCCACCT---------------CCAAACATGGGT---GGAGGGCCGCCTCCGAACATGGGCATGGGTGGAGGACCA---------------GGGCCGCAGAACAACTTTCGAGGAGGGCCACCCAAC---------------------------------------------------------------------AACTATGGAGGA---------------GCACCACCAAGCAACTATGGAGGGGGAGCGCCACCAAGCTATGGAGGAACACCACCAGGCGGAGCGCCACCAAGCAATTATGGAGGAGGAGCACCACCAAGCAACATTGGGGGAGGAGCGCCACCAAGCAAC---GGGGGAGGTGCGCCACCAAGTAAC------------------------------TATGGGGGAGGAGCC---------------------------------------------------CCA---CCAAGCAACTATGGGGGAGGAGCACCA------------------CCAAACAACTATGGTGGAGGTATGCCACAGAGC------------------------AATTTTGGAGGGGGAATG---CCACCTAACAACGCTGGGGGGAATGCTTCT------CAACAACAATGGTGGAATGCTGAT------------------------------------CAACCTGGGAGAAATTCCCAA
