# Supplementary material for: The Chloranthus sessilifolius genome provides insight into early diversification of angiosperms
Source: Nat Commun. 2021 Nov 26;12:6929. doi: 10.1038/s41467-021-26931-3 (PMC8626421; doi:10.1038/s41467-021-26931-3)
Supplement: Supplementary file 4 — Source Data [file 41467_2021_26931_MOESM4_ESM.zip › Fig. 3a, c, e and Supplementary Figure 12, 14, Phylogenetic tree/LCG_multi-species coalescent-based/group_1167_CDS.treefile]

(Aco_1:0.5519968526,((((((Ash_1:0.5992187613,(Egu_1:0.0681453708,Egu_2:0.0638562814)100:0.2278070862)66:0.0352338316,(Osa_1:0.0450003574,Osa_2:0.0393078371)100:0.4381802143)66:0.0982823056,(Ppe_1:0.4350432432,Vvi_1:0.3592909958)100:0.1760235469)75:0.0574920975,(Cde_1:0.0315974301,Cde_2:0.0252849418)100:0.4222867910)73:0.0585583761,Atr_1:0.4720932434)77:0.0842412361,(Csp_1:0.5705523520,(Csp_2:0.1777772587,((((Efe_1:0.0300873119,Efe_2:0.0439881452)91:0.0029368199,Efe_3:0.0360402250)95:0.0134666985,Nco_1:0.0470453857)99:0.2354931320,(Out_1:0.3899291498,Pab_1:0.2981075442)100:0.5508139468)90:0.1724669954)54:0.0517930440)76:0.0847972556)47:0.0250897718,(((Cka_1:0.0009619772,Cka_2:0.0014564250)100:0.0999983724,Cka_3:0.1720934126)100:0.1310536063,((Lch_1:0.0174722762,Lch_3:0.0112643395)99:0.0472884964,Lch_2:0.1422650830)100:0.1047661363)100:0.1501565795);
