# Supplementary material for: The Chloranthus sessilifolius genome provides insight into early diversification of angiosperms
Source: Nat Commun. 2021 Nov 26;12:6929. doi: 10.1038/s41467-021-26931-3 (PMC8626421; doi:10.1038/s41467-021-26931-3)
Supplement: Supplementary file 4 — Source Data [file 41467_2021_26931_MOESM4_ESM.zip › Fig. 3a, c, e and Supplementary Figure 12, 14, Phylogenetic tree/LCG_multi-species coalescent-based/group_1168_CDS.aln-0.2cln]

>Aco_1
------ATGAAGCACAGAAAT------AGCAGTTCAGAGAAAATATCAGTTAAATGGATTTTTGTTCTCTGTATACCCAGTTTTGCTCTTGGAATGCTCTTCACAACAAGAATATGGGATCCATCCATGTCAGACAAGCAAGTCGCTTCAAAACAACATCTACAACAAGAGCTCAAAGTTGTATCCGATGATTGTAACAAAAAACAGCAGATGCTTGGACAGGATAAGGATATAATGGGCGAGGTTTATAAAACCCATGCAGCAATTCACACTCTAGACAATACAATCTCTTCACTTCAGATGGAGCTGGCTGCTACCCGTAATTCTCAGAAAACGGGAAGCTCTGAACATTCTCCTGCTACATCAAACTCTTCTACCCATGATAGCTCACCAAAGAAGAAAGCTTTTGTGGTTATCGGTATAAACACTGCATTTAGCAGTAGGAAGAGGCGAGATTCTCTAAGGGCGACCTGGATGCCACAAGGGGAGGATCTTGTTCGAATAGAGAAAGAGAAAGGAATTGTCATCCGTTTCATGATTGGTCACAGTGCAACATCCAATAGCATTTTAGATCGAGCTATTGATGCAGAGGAGGCACAACATAATGACTTCATTAGGCTGGAACATGTTGAGGGCTATCACGAATTATCTGCAAAAACAAAGATCTTTTTCACCACCGCCGTTGCAAAATGGGATGCCGATTTCTATGTAAAGGTGGATGACGATGTCCATGTTAATTTGGGTATGCTAGCTGCTACCCTTGCACGCCACCGTTCGAAGCCCAGAGTTTATATGGGTTGTATGAAGTCTGGCCCTGTTCTTTCTCAAAAGAATGTGAAGTACCATGAACCTGAGTACTGGAAATTTGGAGAAGATGGGAACAAGTACTTCAGACATGCAACTGGCCAGATTTATGCTATCTCAAAGGATCTAGCTACATACATTTCAATCAATCACCCCATATTGCACAAGTATGCAAATGAAGATGTCTCCTTGGGTTCTTGGTTCATCGGACTCGAAGTCGAACACATTGATGAGCGTAATATGTGTTGTGGTACTCCTCCAGACTGCGAATGGAAGGCACAGGCAGGGAATGTATGCATTGCATCATTTGATTGGAGCTGCAGTGGAATCTGCAAATCGGTGGAAAAGATGAAGGATGTCCACGAAAGGTGTGGTGAAGGGGATGGAGCAGTTTGGAGTGCCATGATC
>Ash_1
ATGATGATGAAGACGAGG---AGCGGCAGCGGCGAGAAGAGGGTTTCACCGAGATGGATCTTCTTACTTTGCATCGCGAGCTTCGGCCTCGGAATGCTGTTCACTGACCGATTCTGGCCCGTTCCAGAATCGAACAGGCAGATTATCTCACAACGGCGGCAGGAACAGGAGCTTCAAGCTGTGTCTGAAGATTGCACGACTAAAAAGGAGCAT---GGAAAAGATAAGGATATAATGGGAGAGGTTACGAGGACCCATGAAGCCATACAATCTCTGGATAAGACAATTTCAACTCTTCAGATGGAGTTGGCTGCCACAAGGAGCTCCCATGAGCTTATGGGTGTGGATGGTTCCCCAACCATCACAGCATCC------------AGCCAGCAAAGAAAGAAGGCCTTTATTGTTATTGGGATCAATACAGCATTTAGCAGCAGGAAGAGGCGTGACTCAGTTAGAGAGACATGGATGCCCCAAGATGAGAAGCTTGAACAACTAGAACGTGAGAAGGGAATTGTTATCCGGTTTATGATTGGCCACAGTGCTACATCAAACAGTATTCTTGATAGGGCAATAGATTCTGAAGAAGACCAACATAAAGACTTTCTAAGGCTGGATCATGTTGAAGGCTACCACGAATTATCTGCAAAAACAAAGATATTCTTTTCTACAGCGCTTGCGCAGTGGGATGCTGAATTTTATGTCAAAGTGGATGATGATGTCCATGTTAACTTAGGTATGCTGGCTGCAACTCTTGCTCGCCATAGATCAAAGCCCAGGATCTATATAGGATGCATGAAATCTGGTCCGGTTCTTTCTAATAAGAATGTGAAATATCATGAGCCCGAGCATTGGAAGTTTGGAGAAGAAGGAAATAAGTACTTCCGTCATGCAACAGGCCAAATATATGCCATCTCCAAAGATCTGGCGACATACATTTCAATTAACCAGCCTATTCTACACAAATATGCAAATGAAGACGTATCTCTTGGTGCATGGTTTATTGGGCTTGAAGTTGAGCATATAGATGAAAGAAACATGTGCTGTGGAACCTCACCAGATTGTGAATGGAAGGCTCAGGCAGGAAATTTGTGCATTGCATCGTTTGATTGGAGTTGCAGTGGAATATGCAAATCAGTTGAGAGGATAAAGGATGTCCATGCCCGTTGTGGGGAAGGAGACGGAGCTGTATGGAGCGCTCTCTTC
>Atr_1
------ATGAGAAGTCGA------------CACAGCGAGAAGGTCTCGGTTAAATGGATCCTCATCCTCTGCATATCCAGCTTCGCTTTTGGGATGCTCTTCACCAACAGGATGTGGGCAGCTCCTGAATTGAACAAGAATATTATATCGAGGAGACGCCAGGATCAGGAGCTCCAGGTTGTCTCGGAGGAATGCACAACAAAACGGACGCTT---GGCCAAGACAAGGATATAATGGGGGAGGTGTTTAGGACCCACGAAGCTATACAGTCATTGGATAAGACAATCTCTACTCTTCAAATGGAGATAGCAGCTACTCGGAGTTCACAGGAGATG---AATGTTGAAGGTTCCCCTGCCCTTTCAAAATCTTCCCATGAAGCATCTCAACTTCGAAAGAAGGCTTTTGTTGTGATTGGTATTAATACTGCATTTAGTAGCAGGAAGCGGCGAGATTCTCTCAGAGAAACATGGATGCCTCAAGGTGAAAAGCTCCTTCAACTTGAGCGAGAGAAGGGAATTGTCATCCGCTTCATGATTGGCCACAGTGCCACTTCCAATAGCATTCTGGACCGTGCTATTGATTCAGAAGAAGATCAGCATAAGGATTTCCTGAGGCTGGACCATGTTGAAGGCTATCATGAACTATCTGCAAAAACCAAGATATTTTTTAACACCGCGGTTACCAAATGGGATGCTGAGTTCTATGTTAAGGTCGATGATGATGTTCATGTCAATTTAGGTATGCTTGTGGCCACTCTTGCCCGGCATCAATCGAAACCTAGAGTCTACATAGGATGCATGAAGTCTGGACCAGTTCTGTCACAAAAAAGTGTGAAGTATCATGAACCTGAATACTGGAAGTTTGGAGAGGAAGGGAACAAATACTTCAGGCATGCTAGTGGGCAAATTTATGCCATCTCCAAGGATCTGGCTACATATATTTCAATCAACCAGCCTATACTGCACAAGTATGCCAATGAAGATGTTTCCCTGGGAGCCTGGTTTATTGGGCTTGAAGTCGAACATATTGATGACCGCAGCTTTTGCTGTGGAACTCCACCTGATTGTGAGTGGAAGGCACAAGCTGGAAATGTGTGTGTAGCATCTTTCGACTGGAGCTGCAGTGGGATCTGCAAGTCAGTAGAGAAGATAAAAAATGTGCACACACGGTGTGGTGAAGGTGATGGAGCTGTATGGAGTGCTCTTTCA
>Cde_1
------ATGAAGAACAAA---------CACGTTGATAGGAGAGTATCTCTGAAATGGATACCGATTTTTTGCATTTCCAGTTTTTTCTTCGGGGTTCTATTGACGAATAGGTTTTGGATTGTACCTGAAACAAGTAGTCCGGTTATATCTCATCAGAGGCAAGAACAGGAGCTGAAGCTAGTGTTGGAAAACTGTGAAACCAAAAGTAAGCTC---AAGGAATATAAGGATATCTTGGGAGAGGTTTACAAGACTCACGAAGCTATCCAATCTTTAGATAAAACTATTTCTACTATTCAAGTGGGACTCGCAGCATCTAGAACTACTCAAGAAGTGACTGGTACTAACGGGTTCCCTTCTCTATCAGTAACTTCTTCTGGT---GATCCACCAAAGCAGAAGATACTTGTTGTGATAGGAATAAACACTGCATTTAGTAGCAGAAAGAGGCGTGATTCTGTCAGGGAGACTTGGATGCCTCAAGGAGAGAAGCTTCTGCAATTGGAGAGAGAGAAGGGAATCATAGTTCGATTTATGATAGGTCATAGTGCCACTTCCAATAGTATTTTGGATAGAGCTATTGACTCAGAGGAGGCTCAGCATCATGACTTCCTTAGACTGGATCATATTGAAGGCTACCATGAACTATCTGCAAAAACAAAGATATTCTTTTCAACCGCAGTTGCCAAATGGGATGCTGAATTCTATGTTAAGGTGGATGATGATGTTCATGTCAATTTAGGTACATTAGCTGCTACGCTGGCCAAGCACAGGTCAAAACCCAGAACTTACATAGGGTGCATGAAGTCGGGACCTGTTCTTTATCAGAAGAATGTCAAGTATCATGAACCTGAATACTGGAAATTTGGAGAGGAAGGAAACAAATACTTTAGGCATGCTACTGGACAGATTTATGCCATCTCAAAGGATTTAGCCACATACATTTCCTTTAATCAGCCCATACTTCACAAATATGCTAATGAGGACGTTTCACTTGGTGCTTGGTTTATTGGACTTGAAGTTGAACACATAGATGATCGCAGCATGTGCTGCAGCACCCCGCCAGATTGCGAGTGGAAGGCACAGGCAGGAAATGTTTGTGTTGCTTCCTTTGATTGGAGTTGTAGCGGGATCTGTAAATCAATTGAAAGAATGAGATATGTTCATTCTAAATGCGGTGAAGAAGATGGAGCTGTTTGGAGTGCTCTATTC
>Cde_2
------ATGAAGAACAAG---------CACGTTGATAGGAGAGTATCTCTGAAATGGATACCGATTTTTTGCATTTTCAGTTTTTTCTTCGGAACTCTATTGACGACTAGGTTTTGGATTGTACCTGAAACAAATAGTCCGGTTATATCTCATCAGAGGCAAGAACGGGAGATGAAGCTAGTGTTGGAAAACTGTGGACCCAAAAGTAAGCTG---AAGGAATATAAGGATATCTTGGGAGAGGTTTACAAGACTCACGAAGCTATCCAATCTTTAGATAAAACTATTTCTACTATTCAAATGGAACTCTCCGCATCCAGAACTACTCAACAAGTGACTGGTAGTAACGGGTTCCCTGCTTCATCAGTAACTTCTTCCGTT---GATCTACCAAAGCAGAAGGCACTTGTTGTGATAGGAATAAATACTGCATTTAGTAGCAGAAAGAGGCGTGATTCTGTTAGGGAGACTTGGATGCCTCAAGGAGAGAAGCTTCTGCAATTGGAGAGAGAGAAGGGAATCATAGTTCGATTTATGATAGGTCATAGTGCCACTTCCAATAGTATTTTGGATAAAGCTATTGACTCAGAGGAGGCTCAGCATCATGACTTCCTTAGACTGGATCATATTGAAGGGTACCATGAACTATCTGCAAAAACAAAGATCTTCTTTTCAACCGCAGTTGCCAAATGGGATGCTGAATTCTATGTTAAGGTGGATGATGATGTTCATGTCAATTTAGGTACATTTGCGGCGACACTGGTCAAGCACAGGTCAAAACCCAGAACTTACATAGGGTGCATGAAATCGGGACCTGTTCTTTATCAAAAGAATGTCAAGTACCATGAACCTGAATACTGGAAATTTGGAGAGGAAGGAAACAAGTACTTTAGGCATGCTACTGGACAGATTTATGCCATCTCAAAGGATTTAGCCACATACATTTCCATTAATCAGCCCATACTTCACAAATATGCTAATGAGGACGTGTCACTTGGTGCTTGGTTTATTGGACTTGAAGTTGAACACATAGATGATCGCAACATGTGCTGCAGCACCCCGCCAGATTGCGAGCAGAGGGCACAGGCAGGAAATGTTTGTGTTGCTTCCTTTGATTGGAGTTGTAGCGGGATCTGTAAATCAGTAGAAAGAATGAGAGATGTTCACTCTAAATGCGGTGAAGGAGAAGGAGTTGTTTGGAGTGCTCTATTC
>Cde_3
------ATGAAGGGGCGA---------CAAGTTGAAAAGAAAGTGTCTGTCAAATGGATGCCCGTCATCTTTATCACGAGCTTTGTGTTTGGAGTGCTCTTCACTGACAAGTTTTGGGTCTCTCCTGAATCAAATTTACAGACCCTTTCACAGCAAAACAGAGAACAGGAATTAAGTTTAGTGTCAGAGGAATGCATTACTAGAAAGAAGCTTGGCCATCAAGACAATGATATCATGGGGGAAGTTTACAGAACTCATGAAGCTATACGATCTTTGGACAAGACAATTTCTACTCTTCAGATGGAGCTTGCAGCATCTCGTAGTTCTCGAGAAACA------ATTTCTGGTTCCCCAACGTTACAAAACACTTCGAGTCAC---GGACAACCGAGGAAGAAGGCATTCGTTGTGATAGGAATCAATACTGCTTTCAGCAGTAGAAAGAGAAGAGATTCTCTTAGGGAGACTTGGTTGCCTCAAGGAGAGAAACTGTTGCAGCTGGAGCGAGAAAAGGGTATCGTCGTTAGATTCATGATTGGCCACAGTGCTACTTCAGATAGCATTTTGGATCGAGCTATCAACTCAGAAGAGGCTGAACACAATGACTTTCTTAGATTGGATCATGTTGAAGGCTACCATGAACTGTCAGCAAAAACAAAGATATTCTTTTCAACTGCAGTTGCCATATGGGATGCTGAGTTTTATGTTAAGGTGGATGATGATATACATGTGAACTTAGGTGTATTGGCAGCAACACTTGCTAAATACAGGTTGAAACCCAGGGCATATGTAGGATGTATGAAATCAGGGCCTGTACTTTCTCAAAAAAGTGAAAAGTATCATGAACCTGAGTACTGGAAATTTGGAGAAGAAGGAAACAAATATTTTAGACATGCAACCGGGCAGATCTATGCAATATCAAAAGATTTGGCTACTTACATCTCTATTAACCAGCACATACTTCACAAATATGCCAATGAGGATGTGTCATTGGGATCTTGGTTTATTGGTCTTGAGGTTGAACATATTGATGAACGAAGCATGTGTTGTGGAACACCACCAGACTGCGAGTGGAAGGCACAGGCAGGAAATATGTGTATAGCTTCATTTGATTGGAGCTGCAGTGGTATCTGTAAGTCATCAGAGAGAATGAAAGATGTTCATGAAAGGTGTGGTGAAGGAGAGGGATCAGTATGGAGTGCCATATTG
>Cde_4
------ATGAAGGGGCGA---------CAAGTTGAAAGGAAAGTGTCTGTCAAATGGATTCCCGTCGTCTTTATCACGAGCTTTGCTTTTGGAGTGCTCTTCACAGACAAGTTGTGGGTTTCTCCTGAATCAAATTTACAGACCCTTGCGCAGCAAAAGAGAGAACAGGAATTAAGTTTAGTGTCAGAGGAATGCATTACTAGAAAGAAGCTTGGCCATCAAGATAATGATATCATGGCGGAAGTTTACAGAACTCATGAAGCTATACAATCTTTGGACAAAACAATTTCTACTCTTCAAATGGAGCTTGCAGCATCTCGTAGTTCTCGAGAAACGGCAGACATTTCTGGTTCCCCAACATTACAAAACACTTCGAGTCAC---GGACAACCGAGGAAGAAGGCATTCGTTGTGATAGGAATCAATACTGCTTTCAGCAGTAGAAAGAGAAGAGATTCTCTTAGGGAAACTTGGTTGCCTCAAGGAGAGAAACTGTTGCAGTTGGAGCAAGAAAAGGGTATTATCGTCAGATTCATGATTGGCCACAGTGCTACTTCAGATAGCATTTTGGATCGGGCTATCAACTCAGAAGAGGCTGAACACAATGACTTTCTTAGATTGGATCATGTTGAAGGCTACCACAAATTATCAGCAAAAACAAAGATATTCTTTTCAACTGCAGTTTCCATATGGGATGCTGAGTTTTATGTTAAGGTGGATGACGATATACATGTGAACTTAGGTGTCTTGGCAGCAACACTTGCCAAATACAGGTTGAAACCCAGGGCATATGTAGGATGTATGAAATCTGGACCTGTACTTTCTCAAAAGAGTGAAAAGTACCATGAACCTGAGTACTGGAAATTTGGAGAAGAAGGAAACAAATATTTTAGACATGCGACCGGGCAGATCTATGCATTATCAAAAGATTTGGCTACTTACATCTCTATTAACCAGCACATACTTCACAAATATGCCAATGAGGATGTGTCATTGGGATCTTGGTTTATTGGTCTTGAGGTCGAACATATTGATGAAAGAAGCATGTGTTGTGGAACACCACCAGATTGTGAGTGGAAAGCACAGGCGGGAAATATGTGTATAGCTTCATTTGATTGGAGCTGCAGTGGTATCTGTAAATCATCAGAGAGAATCAAAGATGTTCATGAAAGATGTGGTGAAGGAGAAGGATCAGTATGGAGTGCCATATTG
>Cka_1
------ATGAGGAGCCGA---------AGCACCGAGAAGAAGGTTTCTCCGAAATGGATTCTCATTCTCTGCATCTCCAGCTTCTTTCTCGGAATGCTTTTCACAAACAGGATATGGGCTCCGTCCGAATCAAACCATCAGATCATCTCCCGGCAGAGGCATGAACAAGAATTGCAAGTAGTATCAGAGGATTGCACCACGAAACGGAAGCTT---GGGCAGGCTAAGGATATTATGGGGGAGGTTTATAAGACACATGAAGCAATTCAATCTTTGGACAAGACGATTTCGACACTTCAGATGGAGCTGGCTGCTACTCGGAGCGTGCAAGAGATGTCAGGCCTTGACACTTCTCCCCATCTGCAGCAAGTGTCG---------TCTCAAACGAAGAAGAAGGCATTTGTTGTGATTGGGATAAATACTGCGTTTAGTAGCAGGAAGAGGAGGGACTCTGTAAGAGAGACATGGATGCCTCAAGGAGAAAAGCTTCAACAATTAGAGAAAGAAAAAGGAATTGTCATCCGCTTCATGATTGGACACAGTGCCACATCCAACAGCATTTTAGATCGGGCCATTGATTCAGAAGAGGCTCAGCATAATGACTTTCTTAGACTGGAGCATGTTGAGGGGTATCATGAACTATCTGCAAAAACGAAGACTTTCTTTTCCACTGCAGTTGCAACATGGGACGCTGAATTCTATGTCAAGGTGGATGATGATGTTCACGTGAATCTAGGTATGCTAGCTGCATCTCTTGCCCGTCACAGATCAAAGCCCAGAGTCTACATGGGATGTATGAAGTCTGGACCAGTTTTGGCTCAAAAGAATGTGAAGTATCATGAACCTGAATACTGGAAATTTGGGGAAGAAGGAAACAAGTACTTCAGGCATGCAACTGGGCAGATTTATGCGATCTCAAAGGATTTGGCCACATACATTTCTATAAACCAGCCCATCTTGCACAAGTATGCCAATGAAGATGTGTCACTTGGCTCTTGGTTTATTGGACTAGAAGCTGAACACATTGATGAGCGCAACATGTGCTGTGGTACTCCACCAGATTGTGAATGGAAGGCACAGGCTGGAAATGTATGCATTGCATCATTTGATTGGACTTGCAGTGGGGTCTGTAAATCGGTGGAGAGGATCAAGGATGTCCATGCAAGATGTGGTGAAGGAGATGGAGCTGTTTGGAGTGCTTTGTTC
>Csp_1
------ATGAAGGGGCGA------------AACAACGAGAGAGTGCCGAAGAAATGGATTCTTATTCTCTGTATTTCGAGTTTTGTTCTTGGAATGCTATTTACTAACAGGTTCTGGGCTCCTCCAGAATCGAATGGGCAGTTCATATCGCAGCAGCGGCACCAGCAAGAGCTGCAGATAAACTCAGATGAATCGTTGGTCAAAAGGAAGCTC---GGGCAAGATAAGGACATCATGGGGGAGGTTTTCAGGACCCATGAAGCTATTCAATCTTTAGATAAGACGATATCGACGCTCCAGATGGAATTAGCTGCTACAAGGCAGTCTCAGGATACGTTGAACGTTGATGGGTCCCCTGCAATCTCAACATCTCGGGAG------AGCCAACAAAGGAAAAAGGCATTCGTTGTTATTGGAATAAACACGGCATTTAGCAGCAGGAAGAGACGTGACTCTGTCAGGGAAACATGGATGCCTCAAGGGGATAAGCTCATACAACTAGAGCGAGAGAAGGGAATTGTCGTTCGATTCATGATTGGTCACAGCGCTACCTCCAGCAGCATTTTAGATCGAGCTATTGATTCGGAAGAGGCACAGCATAAAGACTTCCTCAGGCTGGAGCACGTCGAAGGGTATCATGAACTCTCTGCAAAAACAAAAATCTTTTTTTCCACTGCCGTTGCTCGATGGGATGCTGAGTTCTATGTCAAGGTTGATGACGATGTACACGTCAATTTAGGTATGCTAGCAGCAACTCTTGCCCGACACAGATCGAAACCGAGAGTCTACATGGGGTGTATGAAATCTGGACCTGTTCTTGCTCAAAAGAATGTAAAGTACCATGAACCTGAATACTGGAAATTTGGAGAGGAAGGGAACAAATACTTCCGCCATGCAACCGGACAAATCTATGCACTCTCAAAGGATCTGGCCACATACATTTCAATCAACCAGCCCATATTGCACAAATATGCCAACGAAGACGTATCGCTTGGCGCTTGGTTTATTGGACTTGAAGTCGAACACATCGATGACCGTAACATGTGCTGTGGGACTCCTCCAGATTGTGAGTGGAAAGCACAAGCAGGCAATGTGTGCATTGCATCCTTTGATTGGAGTTGCAGTGGGATCTGTAAATCTGTGGAAAAGATAAAAGATGTTCATGCGAGGTGCGGCGAGGGTGACGGGGCTGTTTGGAGTGCATTGTTC
>Efe_1
------ATGAAAGGTGGTCGG------GAGAGCCATGAGATTATCAGGAAGACGAGAATATTCCTTCTCTGCATTGCCTGCTTTTTCGTCGGAACGCTCTTCACCAACAGGGTGTGGTTTCCTCCAGAATCAGGTGGCCAAATTATCATGAGAAGACGGCAAGAACATGGCTTGAACATA------GATGGGTGCACAATGAAGAAAAAGCTT---GGCCAGGGCAGAGATGCAATTGAAGAGGTCCAGAGGACCTACGAAGCCGTCCAGGTCCTGGATAAAACAATATCTTCACTGCAAATGGAGCTAGCAGCTGCACGTAGGAAACAGGAGAAC---AATATTGAAGGCTTATCTCCTGCACTAAAATCTTCTTACGAT---GTTCAGTCACGGAGAAAAGCTTTTGTGGTGATTGGCATAAATACAGCTTTTAGTAGCAGAAAGAGAAGAGATTCTATTAGAGAAACCTGGATGCCTCAAGGAGAGAAGCTGATGCAGTTAGAACAAGAGAAGGGAATTGTTGTCCGTTTTATGATTGGACATAGCGCTACATCCAACAGTATATTGGATAAAGCAATTGATTCAGAAGATGCACAACATAATGATTTGCTTAGACTGGACCACGTTGAAGGATATCATGAGCTTTCTGTGAAAACAAAGATATTCTTCTCCACTGCAGTGGCTAAATGGGATGCTGAGTTCTATGTTAAAGTAGATGACGATGTACATGTCAATTTGGGCATGCTCGCTGCCACTCTTGCCCGACATCGTTCAAAGCCTAGGGTTTACATTGGTTGTATGAAGACTGGACCAGTATTGTCACAGAAGAGTGTAAAGTATCACGAGCCAGAATATTGGAAGTTTGGTGAAGAAGGAAACAATTATTTCCGGCATGCAACTGGACAGATATATGCTATCTCAAAGGACCTGGCAACATATATTTCGATCAATCAGCCCATCCTACACAAGTACGCAAATGAAGATGTCTCCCTTGGTTCTTGGTTTATTGGGCTGGACGTTGAGCAGATTGATGAGCGAAATATGTGCTGTGGAACTCCACCAGATTGCGAATGGAAGGCACAGGCAGGAAATTTGTGCATTGCATCCTTCGATTGGGGTTGCAGTGGCATTTGCAAGTCAGTGGAGAAGATCAAAGATGTCCATGCACGATGTGGCGAAGGAACTGAAGCAGTTTGGAGTGTTCTATTC
>Efe_2
------ATGAAGGGTGGTCGA------GAGAGCCATGACGTTATCAGGGGGACGAGGGCATTCCTCCTCTGCATTGCCTGCTTTTTCGTCGGAACGCTCTTCACCAACAGGATGTGGTTTCCTCCAGAATCAGGTGGCCAAATTATCATGAGAAGACGGAAAGAACATGGCTTGAACATAGTG---GATGGGCGCACAATGAAGAGGAAGCTT---GGTCAAGACAGAGGTGCAATTGAAGAGGTCCAAAGGACTTACGAAGCTGTCCAGATCCTGGATAAAACAATATCTACACTGCAAATGGAGCTGGCAACTGCACGTAGGAAACAGGAGAAC---AATATTGAAGGCTTATCTCCTGCACTAAAATCTTCTTACTAT---GTTCAGTCGTGGAGAAAAGTTTTTGTTGTAATTGGCATAAATACATCTTTTAGTAGCAGAAAGAGAAGAGATTCTATTAGAGAAACCTGGATGCCTCAAGGAGAGAAGCTGGTGCGGTTAGAACAAGAGAAGGGAATTGTTGTCCGTTTCATGATTGGTCATAGTGCTACGTCCAACAATATCTTGGATAAAGCAATTGATTCAGAAGATGCACAACATCATGACTTGCTTAGACTGGATCATGTTGAAGGATATCATGAACTTTCTGCGAAAACAAAGATATTCTTCTCCACTGCAGTGGCTAAATGGGATGCTGAGTTTTATGTTAAAGTAGATGACGATGTGCATGTTAATTTGGGCATGCTTGCTGCCACTCTTGCCCGACATCGTTCAAAGCCTAGAGTTTACATTGGTTGTATGAAGACTGGACCAGTATTGTCACAGAAGAGTGTAAAATATCACGAGCCAGAATATTGGATGTTTGGTGAGGAAGGAAATAATTATTTCCGGCATGCAACTGGACAGATATATGCTATCTCAAAGGACCTAGCAACATATATTTCGATCAATCAGCCCATACTACACAAGTATGCAAACGAAGATGTGTCCCTTGGTTCTTGGCTTATTGGGCTGGACGTTGATCAGATCGATGAGCGAAATATGTGCTGTGGAACTCCACCAGATTGCGAATGGAAGGCACAGGCAGGAAATTTGTGCATTGCGTCTTTCGATTGGGGTTGCAGTGGCATTTGCAAGTCAGTGGAGAAGATCAAAGATGTCCATGCACGATGTGGTGAAGGAAATGAAGCGGTTTGGAGTGTTCTATTC
>Efe_3
------ATGAAGGGCGGCCGAGGTGGGCGTGGAAGGACGTTGATGAGCAAGATGGGGATATTCATCCTCTGCTTCGGTTGTTTCGCCCTCGGCATTCTTTCCACTAACAGGGTATGGGTTCCTCCTGAATCTGGTGGAACTGTTATGTCAAGGAGACGGCAAGAACAAGAAATAAACACG---------------------------AAGCTT---GATCAAGATAAAGATGTAATGGGCGAGATCCAGAAGACACATGAAGCAGTAAAGTCCTTAGACAGATCAATATCTACATTACAAATGGAGCTAGCTGCTACAGGTGGTTCACAGGAATCT---GTCTCTGATGGTTTGCCTTCGTCAACAAAAACTTCTCATAATAGTGATCCTTCAAAAAAGAAAGCTTTTGTTGTCATTGGTATCAACACAGCTTTTAGCAGCAGAAGGCGAAGAGACTCTGTTAGAGAAACCTGGATGCCTCAAGGGGAAAAGCTGCTTCAGATGGAACAAGAGAAGGGCATTGTAATTCGATTTATGATTGGTCATAGTGCTACAGCCAATAGTATCTTGGATAGAGCCATAGATTCAGAAGATGCTGAGCATCACGATTTCCTTAGACTGGAACATGTTGAAGGATATCATGAGTTATCAGCTAAAACAAAGATATTTTTCTCCACCGCTGTAGCTATATGGGATGCCGAATTCTATGTCAAGGTGGATGATGATGTTCATGTCAATTTGGGCATGCTTGCTGCAACTCTTGCTCGGCATCGGTCAAAGCCTAGGGTCTACATAGGCTGCATGAAATCTGGACCAGTTCTTTCACAGAAAAATGTAAAATACCACGAACCAGAATATTGGAAATTTGGAGAGGAAGGAAACAAGTACTTCAGGCATGCAACTGGTCAGATTTATGCAATCTCTAAAGATCTGGCTACATACATTTCAATCAACCAGGCGATATTGCACAAGTATGCCAACGAAGATGTCTCGCTTGGTACTTGGCTTATTGGGCTAGATGTTGAGCAAATAGACGAGAGGAACATGTGCTGTGGAACTCCACCAGATTGTGAGTGGAAGGCACAAGCTGGAAATGTATGCATTGCCTCATTTGACTGGAGTTGTAGTGGCATATGCAAATCAGTTGAGAAGATCAAAGACGTACATGCACGATGTGGTGAAGGAGAAAGGGCTGTCTGGGGTGCTCTTTTC
>Efe_4
------ATGAAGAGCGGCCGAGTTGGGCGTGGAAGGACGTTGATGAGCAAGATGGGCATATTCATCATCTGTTTCGGGTGCTTCGCCCTCGGCATGCTTTTCACTAACAGGGTATGGGTTTCTCCTGAATCTGGTGTAACTGCTATCTCAAGGAGACGGCAAGAACAAGAAATAAACACG---------------------------ATGCTC---GGTCAAGATAAAGATGTAATGGGCAAGATCCACAAGACACATGAAGCTGTAAAGTCCTTAGACAAAACAATATCTACATTACAAATGGAGCTAGCTGCTACACGTGATTCACAGGAATCT---GGCTCTGATGGTTTGCCTTCGTCAAAAAAAACTTCTCATAATAGTGCTCCTTCAAAAAAGAAAGCATTTGTTGTCATTGGTATCAACACAGCTTTTAGCAGCAGAAAGCGAAGAGACTCTGTTAGAGAAACCTGGATGCCTCAAGGGGAGAAGCTGCTTCAGATGGAACAAGAGAAGGGCATTGTAGTTCGATTTATGATTGGTCATAGTGCTACAGCCAATAGTATCTTGGATAGAGCCATAGATTCAGAAGATGCTGAGCACCACGATTTCCTTAGACTGGAACATGTTGAAGGATATCATGAGTTATCAGCTAAAACAAAGATATTTTTCTCCACCGCTGTAGCTACATGGGATGCTGAATTCTATGTCAAAGTGGATGATGATGTTCATGTCAATTTGGGCATGCTTGCTGCAACTCTTGCTCGGCATCGTTCAAAGCCTAGAGTCTACATAGGCTGCATGAAATCTGGACCAGTTCTTTCACAGAAAAATGTAAAATACCATGAACCAGAATACTGGAAATTTGGAGAGGAAGGAAATAAGTACTTCAGGCATGCAACTGGTCAGATTTATGCAATCTCTAAAGATCTGGCTACATACATTTCAATCAACCAGGCGATATTGCACAAGTATGCCAACGAAGATGTCTCGCTTGGTACTTGGCTTATTGGGCTAGATGTTGAGCAAATAGATGAGAGGAACATGTGCTGTGGAACCCCACCAGATTGTGAGTGGAAGGCACAAGCTGGAAATGTATGCATTGCCTCGTTTGACTGGAGTTGTAGTGGCATATGCAAATCAGTGGAGAAGATCAAAGACGTGCATGCACGATGTGGTGAAGGAGATGGGGCTGTTTGGAGTGCTCTTTTC
>Egu_1
------ATGAAGGCCCGAAGCGGAGGCGGTGGCGAGAGGAGAGTCTCGGCGAGATGGATTCTGATTGCCTGCGTCGCCGGCTTTGCCCTTGGAGTGCTGTTCACGGACAGGTTTTGGACTGCCCCAGACTCGAATAGCCAGATCATCTCGAGGCAGCGGCAGGAGCAAGAGCTTCAGGTCATATCAGGTGACTGCTCCACCAAAAAGAAGCCT---GGCGAAGACAAGGATATAATGGGTGAGGTGACCAAGACCCATGAAGCTATACAGTCTCTGGATAAGACAATAGCTACACTTCAGATGGAGCTGGCAGCCACTCGGAGCTCTCAAGAGTTGATGCGACTGGATGGTTCCCCGTCGATCCCTGCTTCT------------AGCCAGCAGAAGAAGAAGGCTTTCATTGTGATCGGGATCAATACTGCATTTAGCAGCAGGAAGAGGCGGGACTCAGTCAGAGAAACCTGGATGCCTCAAGGTGAAAAGCTTCAACAACTAGAGCGTGAGAAGGGAATTGTCGTCCGATTCATGATTGGTCACAGTGCGACATCCCATAGCATTCTTGATCGGGCTATTGATGCAGAAGACGCTCAGCATAATGATTTTCTGAGGCTGGATCATGTTGAAGGTTATCATGAACTATCTGCAAAAACAAAAATATTTTTTGCTACTGCAATTGCCTTATGGGATGCTGAGTTTTATGTCAAGGTGGATGATGATGTCCATGTTAATCTAGGTATGCTTGCTGCAACACTTGCTCGTCACAGATCAAAGCCCCGGACCTACATTGGGTGTATGAAGTCTGGCCCAGTTCTTTCTCAGAAGAATGTGAAGTATCACGAGCCTGAATACTGGAAATTTGGAGAGGAAGGAAACAAATACTTCCGACATGCAACTGGACAGATCTATGCCATCTCCAAAGATCTAGCTACATACATTTCAATCAACCAGCCTATACTGCACAAATATGCTAATGAAGATGTATCACTTGGCTCTTGGTTTATTGGCCTTGAAGTTGAGCACATAGATGAGCGTAACATGTGCTGTGGAACTCCACCAGATTGTGAGTGGAAGGCCCAGGCTGGGAATGTGTGCATTGCATCATTTGATTGGAGTTGCAGCGGGATCTGCAAGTCGGTTGAGAGGATGAAGGAAGTTCATGCAAGGTGTGGCGAGGGAGATGATGGCGTTTGGAGTGCTCTCTTC
>Lch_1
------ATGAAGTTTCGA---------TCCAACGAGAAGAAGGTATCTCCGCGATGGATTATTATCTTATGCATCTCAAGCTTTGTTCTTGGAATGCTTTTCACGAACAGGTTTTTTCCTCCCGCCGAACCGAGCGGTCAGATGATCTCCCGGCACCGGAAAGAGCAAGAGCTACAACTCGTGGCAGAGGATTGTTCAACAAAACGGAAGTTT---GGACAAGATAAAGATATAATGGGAGAAGTTTCGAAGACCCATGAAGCGATTCAAAGTTTGGATAAGACGATTTCAACGCTTCAGATGGAGCTGGCTGCCACTCGAAGCGCCCAGGAGATGCCGAGCCTCAGCGTTTCTCCCGTCAACTCGAGAATTTCTTCTCGAGATGGCCCACGGAGGAAGAAGGCGTTTGTTGTGATTGGGATAAATACTGCATTTAGTAGCAGGAAGAGGAGGGATTCTTTAAGGGAGACGTGGTTGCCTCAAGGAGAGAAGCTCCAGCAAATGGAGAAAGAGAAGGGAATTGTTGTCCGGTTCATGATTGGCCACAGCGCTACATCCAACAGCATTTTAGATCGAGCTATCGATTCAGAAGAGGCTCAGCATGGTGACTTTCTCCGATTGGAGCATGTCGAAGGGTATCACGAACTGTCTGCCAAAACAAAGGTCTTTTTCTCCACTGCAGTTGCAAAATGGGATGCTGAGTTCTTCGTCAAGGTGGATGATGATGTCCATGTCAACTTAGGCATGCTAGCCGCAACGCTTGCCCATCACAGATCAAAGCCCAGAGTCTACATAGGATGCATGAAGTCTGGACCAGTTCTTTCACAAAAAAATGTGAAGTATCATGAACCTGAATACTGGAAATTCGGAGAGGAAGGTAGCAAATACTTCCGGCATGCAACTGGGCAGATTTATGCCATCTCAAAGGACTTGGCCACATACATTTCAATCAATCAGCCCATATTGCATAAATATGCCAACGAAGATGTGTCACTTGGCTCCTGGTTTATTGGACTCGAAGTCGAACACATTGATGATCGCAACATGTGCTGTGGGACTCCACCAGATTGCGAGTGGAAAGCACAGGCAGGAAATGTATGCGTTGCATCATTTGATTGGAGTTGCAGTGGGATCTGCAAATCAGTGGAGAAGATCAAGTTTGTTCATGAGAGGTGTGGTGAAGGAGATGGAGCTGTTTGGAATGCTTTGTTC
>Nco_1
------ATGAAGGGTGGTCGG------GAGAGCCGTGAGATCATCAGGAGGACGAGGATATTCCTCCTCTGCATTGCCTGCTTTTTCGTCGGAACGCTCGTCACCAATAGGGTGTGGTTTCCTCCCGAAGCAGGTGGGCAAATTATCACGAGAAGACAGCAAGAACAGGGGCTGAAGATCGTA---GATGGATGTACAATGAAGAGGAAGCTT---GGCCAAGACAGAGGTGCAATTGAAGAGGTTCACAGGACCTATGAAGCTGTCCAGATCTTGGATAAAGCTATATCTACACTGCAAATGGAGCTAGCAGATACACGTAGGAAACAGGAGAAC---AACATTGAAGGCTTACCTCCGGCACTGAAATCTTCTTATGAT---GTTCAGTCACGGAAGAAAGCTTTTGTTGTGATTGGCATAAATACAGCCTTTAGTAGCAGAAAGAGAAGAGATTCCGTTAGAGAAACCTGGATGCCACAAGGACAGAAGCTGATGCAGTTAGAACAAGAGAAGGGAATTGTTGTCCGTTTTATGGTTGGTCATAGTGCTACATCCAACAGTATCTTGGATAAAGCAATTGATTCAGAAGATGAACAACATAATGATTTCCTTAGACTGGACCATGTTGAAGGATATCACGAACTTTCTGCAAAAACAAAGATATTCTTCTCCACTGCAGTGGCTAAATGGGATGCTGAGTTCTATGTTAAAGTAGATGATGATGTACACGTTAATTTGGGTATGACTTTCAAGCTCCAAGCA------TGCTCGCTGCCA------------------CTCTTGCCCAACACCGTTCTAAGCCTAGGGACTGTAAAGTATCACGAGCCAGAACATTGGAAGTTTGGTGAAGAAGGAAACAATTATTTCCGGCATGCAACTGGACAGATATACGCTATCTCAAAGGACCTTGCAACTTATATTTCGATCAACCAGCCCATCCTACACAAGTACGCAAATGAAGATGTCTCTCTTGGTTCTTGGTTTATCGGGCTGGACGTTGAGCAGATTGATGAGCGAAATATGTGCTGTGGAACTCCACCAGATTGCGAATGGAAGGCACAGGCCGGAAATGTGTGCATTGCATCCTTCGATTGGGGTTGCAGTGGCATTTGCAAGTCAGTGGAGAAGATCAAAGATGTTCATGCACGATGTGGTGAAGGAATTGAAGCTGTTTGGAGTGCTCTCTTC
>Nco_2
------ATGAAGGGCGGCCGAGTTGGGCGTGGGAGGACGTTGATGAGCAAGATGGCGATATTCCTCCTCTGCGTCGGTTGCTTCGCCCTCGGCATGCTTTTCACTAACAGGGTATGGATTCCTACTGAATCTGGCGGGACTGTTATCTCAAGGAGACGACAAGAACAAGAAATAAACACG---------------------------AAGCTT---GGTCAAGATAAAGATGTAATGGGCGAGATCCACAAGACACATGAAGCTGTAAAGTCCTTAGACAAAACAATATCTACATTACAAATGGAGCTGGCTGCTACTCGTGGTTCACAGGAATCT---GGCTCTGATGCTTTGCCTTCGTCAACAAAAACTTCTCATAACGGTGCTCCTTCAAAAAAGAAAGCTTTTGTTGTCATTGGTATCAACACAGCTTTTAGCAGCAGAAAGCGAAGGGACTCTGTTAGAGAAACCTGGATGCCTCAAGGGGACAAGCTGATGCAGCTGGAGCAAGAGAAGGGCATTGTAATTCGATTTATGATTGGTCATAGTGCTACAGCCAACAGTATCTTGGATAGAGCCATAGATTCGGAAGATGCTGAACATCATGATTTCCTTAGACTGGAGCATGTTGAAGGATATCATGAGCTGTCAGCTAAAACAAAGATATTTTTCTCCACCGCCGTGGCTACATGGGATGCTGAATTCTTTGTCAAAGTGGATGATGATGTTCATGTCAATTTGGGCATGCTTGCTGCAACTCTTGCTCGGCATCGTTCGAAGCCTAGAGTCTACATAGGCTGCATGAAATCTGGACCGGTCCTTTCACAGAAAAATGTAAAATACCATGAACCAGAATACTGGAAATTTGGAGAGGAAGGAAATAAGTACTTCAGGCATGCAACTGGTCAGATTTATGCAATCTCTAAAGATCTGGCTACATATATTTCAATCAACCAGGCCATATTGCACAAGTATGCCAATGAAGATGTCTCTCTGGGTGCTTGGCTTATTGGGCTAGATATTGAGCAAATAGATGAGAGAAACATGTGCTGTGGAACTCCACCAATGTGTGCATTGCCTCATTTGATTGGA---GTTGCAGTGGCATTT------------GCAAATCAGTTGAGAAGATCAAAGATGTACACACACGATGTGGTGAAGGAGATGGGGCTG---TCTGGGGTGCCCTTTTCTGAGATTAAA
>Osa_1
ATGATGATGAAGGGGAAG---GGCGGCGCGGTGGACAGGCGGTCCTCCGCGCGGTGGATGCTGCTGCTCTGCGCATTCTGCTTCGGCCTCGGCATGCTCTTCACGGATCGTTTTTGGACGGCACCTGATACCAGTAACCACATCATGTCTCGCCGGAGGCAGGATAGGGAGTTGCAACTCATATCAGAGGATTGCAATACAAAGAGGAAGCAT---GGAGAAGACAAGGACATAATGGGTGAGGTAACCAAGACCCACGAAGCCATACAATTGTTGGATAAGTCCATCTCCACGCTGCAGATGGAACTTGCAGCTAAGCGTAGCACGCTGGAACTTCTCCGTGCTGGTGGCTCACCAGTAACCTCAGAAACT------------AGCCAACCAAGGAAGAAGGCATTTGTTGTAATTGGAGTAAACACCGCATTCAGCAGCCGCAAGCGCCGTGATTCAGTGCGAGAGACATGGATGCCTCAAGGTGCAAAGCTGCAGCAACTAGAAGATCAAAAGGGAATTGTTATCCGCTTCACTATAGGGCATAGTGCTACATCCAACAGTATATTGGACAAAGCTATAGATTCAGAGGATGCTCAGCATCGTGACTTTCTTAGACTAGACCATGTAGAAGGGTATCATGAACTCTCAGCTAAGACAAAGATTTTCTTCTCTACAGCAGTTGGTATTTGGGATGCTGACTTTTATGTGAAGGTTGATGATGATGTGCATGTGAACTTAGGAATGCTTGCCACTACCCTTGCTCGGCATAAATCAAAACCAAGAACGTATATTGGATGCATGAAGTCAGGCCCAGTTCTCGCTGACAAGAATGTGAAGTACCATGAACCTGAGTACTGGAAATTTGGGGAGGAAGGGAACAAATACTTCCGTCATGCTACTGGGCAGATATACGCGATTTCAAAAGACCTCGCGACCTACATTTCAATCAACCAGCCTATCTTACACAAATTTGCGAACGAAGATGTATCACTTGGTTCATGGTTTATTGGTTTAGAAGTGAATCATATCGATGAAAGAAACATGTGCTGCGGGACTCCACCAGATTGCGAGTGGAAAGGACAAGCTGGCAATGTCTGTGTGGCGTCTTTCGATTGGAGCTGCAGCGGCATATGCAAGTCGGTCGAGAGGATCAAGGAAGTACATGCTCGATGCGGTGAAGGAGATTCTGCTGTTTGGAGTGCTCTAATC
>Out_1
AAAAAAATGCGTAGTAGA---------GCCTCAACCGGGGGTATTTCCCCCAAATTGATTGTGCTTCTCTGCATTGCGAGTTTCTGCATCGGCATGCTATTCACCAACAGAATGTGGAGCCCACCCGAGCCGAAAGATGAGATAATCTCAAGCCAAAGC------CGCGAATTACAAGATGTTTCAGAGGATTGCGACCATAAGCGCAAGTCTGCGGGGGAAAGCAAAGATATCATGGGGGAAGTTTCCAAAACACATGAAGCAATTCAGTCATTGGACAAAACAATTTCCTCACTTGAAATGGAGTTAGCAGTTGCCCGGACTGCACAATCAACA---AGTCTCAGTGGCTCTCCTGCTCTTGAGAAACCATCTGGACAAGTTTCTGATGTCCGACAGAAGGCATTTGTGGTGATTGGAATTAATACAGCTTTCAGCAGCAGAAAGCGGAGGGACTCTGTTCGTGAAACCTGGATGCCACAGGGGTCAAAACTTAAGCAGTTGGAAGAAGAGAAAGGAATTGTTATTAGATTTGTCATTGGACACAGTGCTACACCTGGTGGCATTTTGGATCGTGCCATTGATTCAGAAGATGCTCAACATAATGATTTCCTGAGGCTAGAACATGTTGAAGGCTACCATGAACTCTCTGCAAAGACCAAGATCTATTTTTCTACAGCAGTATCTAAATGGGATGCTGACTTTTATGTTAAGGTTGATGATGATGTCCATGTCAATCTAGGAATGCTGGCGACAACTCTCGCACGATACAGATCCAAACCAAGAATTTACATTGGTTGCATGAAATCTGGACCTGTTCTTGCACAGAAAGGGGTCAAGTATCATGAGCCAGAATACTGGAAGTTTGGAGAAGAAGGAAACAAGTATTTCAGACATGCCACTGGTCAGATTTATGCTGTTTCAAGGGATTTGGCTACTTACATATCTATAAACTCGCTCATATTGCATAAATATGCCAATGAAGATGTTTCATTGGGGGCCTGGTTCATTGGGCTAGAAGTTGAACACATAGATGAGCGCAGCATGTGTTGTGGCACTCCTCCAGATTGTGAATGGAAAGCACAAGCAGGCAATGTATGTGTTGCATCCTTTGATTGGACTTGCAGTGGGATCTGTAAATCTGTGGAAAGGTTGAAAGAGGTGCACCATAGCTGCGGTGAAGGAGATGGAGCTGTCTGGAATGCATTATTT
>Out_2
------ATGCGTACCAGA------------ACAGCGGGAACAGTCGCTGGAAAATGGATAGCGATCCTCTGCGTTTGCAGTTTCTGTGTGGGAATGCTTTTCACCAACAGGATGTTGAGTGCTCCCCGGGCAAATGACCAAATAATTTCAAACAGGCGCCAAGATCAGGAGTTACAAGTAGTCCAGGATGACTGTGTAAATGAGCGGAAGCTT---GGTGAGGAGAGGGATATTATGGGTGAAGTCGCCAAGACTCATAAAACCATTCAAGCATTAGGTAAAACGATATCCTCGCTAGAAATGGAGTTAGCAGCATCTCGGGCCACACAAGGAATA---AACCTCAATGGTTCGCCTGTCCTTGAAAAACCTGCCAGAGAAGTTTCCGAGGAGCAACAGAAGGTCTTTGTTGTGATAGGCATCAACACAGCTTTCAGTAGCAGAAAGCGGCGAGACTCTGTTCGAGAAACCTGGATGCCACAAGGAGAGAGACTCAAGCAGCTGGAGCAGGAGAAGGGAATTGTAATTAGATTTGTCATTGGCCACAGTGCTACGCCTGGTGGCATTTTGGATCGTGCCATTGAAGCAGAAGATGCTCAGCATAATGATTTTCTGAGGCTGGACCATGTTGAAGGCTACCATGAACTATCTGCAAAGACAAAGATCTATTTTTCCACTGCAGTATCCAAATGGGATGCTGACTTTTATATTAAGGTTGATGATGATGTACACGTGAACCTAGGGATGTTGGCCACCACTCTTGCACGACATCAATCCAAACCCAGAATATACATAGGGTGCATGAAGTCTGGACCTGTCCTTGCACAAAGAGATGTCAAATATCATGAGCCTGAGCACTGGAAGTTTGGAGAAGAAGGGAACAAATACTTTAGACATGCCACTGGCCAGATTTATGCTATTTCAAAGGATCTGGCCAGATACATATCCATAAATTCGCCCATATTACATAAGTATGCAAATGAGGATGTTTCATTAGGGGCTTGGTTCATAGGGCTGGATGTTGAACACATAGATGATCGTAATATGTGCTGCGGGACTCCTCCAGATTGTCAGTGGAAGGCACAAGCTGGAAATGTATGTGTGGCATCATTTGATTGGACATGTAGTGGGGTTTGTAAATCTGTTGAAAGGATAAAATATGTGCATGAGCACTGTGGTGAAGGAGAAGGTGCTGTGTGGAGTACATTTTTC
>Pab_1
AAAAAAATGCGGGGCAGA---------TCTTCCGGGGGTTCGTTTTCCCCCAAATTGATTGCGCTCCTCTGCGTTGCGAGTTTCTGCATCGGTATGCTCTTTACTAACAGAATGTGGAGCAATCCTGACAAGTACGATGACGTTGATTCCTCGCACAAG------CGGGAATTGCAAGTTGTTTCTCAAGATTGTGAAGACAAGCCTAAAGTCGAAGGCGAAAGCAGAGATATAATGGGGGAAGTTGCCAAGACACATCAAGCCATTCAATCATTAGACAAAACAATTTCTTCTCTTGAAATGGAATTAGCAGTTGCTCGAACTGCAAAATCAGCC---AACCTCAATGGATCACCTGTTCTTGAGAAGCCAGATGGACGAGGCTCTGAGGTACGCCAGAAGGCATTTGTTGTGATTGGAATCAATACAGCTTTTAGCAGTAGAAAGCGGCGGGACTCTGTTCGGGAAACCTGGATGCCACAAGGACCCAAACTGAAACAGTTGGAAGAGAAGAAAGGCATTGTTATTAGATTTGTTATCGGACACAGTGTTACACCTGGTGGTATTTTGGATCGTGCCATTGATGCAGAAGATGCTCAGCATAATGATTTCCTTAGACTGGAACATGTTGAAGGCTACCATGAGCTCTCTGCAAAGACCAAGACCTATTTTTCTACAGCAGTAGCAAAATGGGATGCAGATTTCTATGTTAAGGTTGATGATGATGTGCATGTCAATTTAGGGATGCTGGCTACCACTCTTTCACGATACCGATCTAAACCAAGAATATACATTGGTTGCATGAAGTCTGGACCAGTTCTTGCACAGAAAGGTGTCAAGTATCATGAGCCAGAATATTGGAAGTTTGGTGAAGAGGGTAATCGATACTTTAGACATGCCACTGGTCAGATTTATGCTATTTCAAGAGATCTGGCTACTTACATATCTATAAATTCACCCATATTACATAGGTATGCCAATGAAGATGTTTCATTGGGGGCCTGGTTCATTGGGCTAGATGTTGAACACATAGATGAGCGCAGCATGTGCTGCGGTACTCCTCCAGATTGTGAATGGAAGGCACAAGCAGGCAATGTTTGCGTTGCATCATTTGATTGGACTTGCAGTGGAATATGTAAGTCTGTTGAAAGGTTAAAAGAGGTGCATCGTACCTGCAGTGAAGGAGATGGCGCTGTGTGGAGCACATTGATT
>Pab_2
------ATGCGGAGCAGA---------AATAGTTCCGGAACGGTTTCATCAAAATGTATTGTGATCCTCTGCATCGCGTGTTTCTGCGCGGGAATGCTCTTCACCGACAGGATGTGGAGTACTCCTGAAGCAAATGATAATCACACAACAAAAAGACGTCAAGATCAGGAACTACAACTGTCCCAGGATGGCTGTGAACAAAAAGGGAAGCTT---GCTACAGAGAGGGATATTATGAGTGAAGTGTCTAGGACACATGAAACAATTCAGATGTTAGACAAAACGATTTCCTCATTAGAATTTGAGTTAGTCGCTTCTCGTAAA---------------AATCTCGACGGTTCTCCTGCTCTTGAAAACCCTGCTGGAGAAGCTTCCAGTGAGAAAGCAAAGGTTTTTGTTGTGATTGGAATCAACACAGCTTTCAGTAGCAGAAAACGACGAGACTCTGTTCGAGAAACCTGGATGCCACGAGGGACGAGACTCAGTCAGCTTGAGCAGGAAAAGGGAATTGTAATTAGATTTGTCATTGGGCGCAGTGCTACACCCGGTGGCATTTTGGATCGTGCCATTGAAGCAGAAGATGCCCAGCACAAAGATTTCTTGACGATTGATCATGTTGAAGGCTATCATGAACTATCTGCAAAGACAAAAACTTATTTTGCTACCGCAGTGGCCAAATGGGATGCCGACTTTTATGTCAAGGTTGATGATGATGTGCATGTGAATCTAGGAACATTGGCTACTACTCTTGCACGACATCGGGTGAAACCAAGAGTGTATATAGGTTGTATGAAGTCTGGACCTGTCCTTGCAGAAAGAGATGTCAAATATCATGAGCCGGAACACTGGAAGTTTGGAGAGCAGGGAAACAAATACTTCAGACATGCCACTGGCCAAATTTATGCAATTTCAAAGGATCTAGCTAGATACATATCTATAAATTTGCCCATATTGCATAAGTATGCAAATGAGGATGTTTCATTGGGCTCTTGGTTTATTGGACTGGACGTTGAGCACATAGATGACCGCAATATGTGCTGTGGTACTCCTCCAGATTGCCATTGGAAAGCACAAGCTGGAAATCTGTGCGTTGCTTCATTTGATTGGAGTTGCAGTGGGATCTGCAAATCCGTGGAAAGAATAAAGTCTGTGCATGAACGCTGTGGGGAGGGAGATGGTGCAGTGTGGAGCACTTTTTTC
>Ppe_1
GAGAGAATGAAGAACCGA------------AGCTCCAGAAAGATATCCGCAACATGGATTCCCATTTTTTGCATCCCAGCTTTCCTCCTCGGCATGCTCATCACAAGCAGAATGTGGGTAGCACCTGAATCCAATGGCCAGCTCATTTCGACTCGTCGCCAGGAGCAAGAGCTTCAAATCGTCTCAGAAGATTGCGCAACTAAGAAGAAGCCT---GGACAAGAAAAGGATGTAATGGACGAAATTTACAAAACCCATGAATCAATTCAGTCTCTAGACAAGCAGATGGCATCAATTCAGATGGAGTTGGCAGCAGCTCGGAGTTCCCAGGAGATGGGCACCTCGAGTGGCGCCGGCGGCAACTCGCAGTTGTCTAAGGAC---AGTCCAACGAGAAAGAAAGCATTCATTGTTATTGGAATTAACACAGCTTTTAGTAGTAGGAAAAGGCGAGATTCAGTTAGAGAGACTTGGATGCCTCAAGGGGAAAAGCTACTACAATTGGAGCGCGAGAAGGGGATTGTAATCCGTTTTATGATTGGCCACAGTGCAACATCCAACAGCATTTTAGATCGAGCCATTGATTCAGAAGATGCTCAACATAATGATTTCCTCAGGCTGGAACATGTTGAAGGTTATCATGAATTGTCTGCCAAAACGAAAATTTTCTTCACCACTGCACTTGCAAATTGGGATGCTGATTTTTATGTCAAGGTGGATGATGATGTACATGTCAATTTAGGTATGCTAGCTACAACTCTTGCCCGTCACCGTTCAAAACCTAGAGTTTACATCGGGTGTATGAAATCTGGACCTGTTCTTGCTCAAAAGAATGTTAAGTACCATGAACCAGAGTACTGGAAATTTGGAGAGGAGGGAAACAAATACTTCCGGCATGCAACTGGACAGATTTATGCACTCTCAAGGGATCTAGCTACATACATCTCCATCAACCAGCCAATATTGCATAAGTATGCCAATGAAGATGTGTCGCTTGGTTCATGGTTTATTGGTTTGGAAGTCGAGCACATTGATGACCGCAATATGTGCTGTGGGACTCCACCAGATTGTGAGTGGAAGGCACAAGCAGGTAATGTGTGCATTGCATCATTTGATTGGAGCTGCAGTGGCATCTGCAAGTCAGTGGAGAAGATTAAACATGTTCATGAAAAGTGTGGTGAAGGGGATGCAGCCGTTTGGAGTTCATTATTC
>Vvi_1
------ATGAAGAGCAGG---------AACAACTCCGAAAAATTCTCACCCACATGGATTTTCATTCTCTGTATCTTCAGCTTCGCCCTTGGGATGCTTTTCACGAACAGGATGTGGGTTGCACCCGAGTCCAACCGTCAGATGATCTCCACCCAGAGACATGAACAAGAATTACAAATCATTTCTGAGGACTGTACATCAAAAAAGAAGGTT---GGGCAGGATAAGGATGTTATGGGAGAGGTTTACAAGACCCATGAAGCTATCCAATCATTGGACAAGACAATTTCAACACTTCAGATAGAACTGTCTGCTACTCGGACTTCCCACAAGACAGGGAGCCTAGAAAGTTTGCCTGACGCAATGAGATCTTCTCAGGAC---AGTTCTCCTAGGAAGAAGGCTTTTATGGTTATTGGAATAAATACTGCTTTTAGTAGTAGAAAAAGGCGTGATTCCATCAGAGAGACTTGGATGCCTAAAGGGCAAAAGCTCCTTCAGCTAGAGCGAGAGAAGGGGATTGTGGTCCGGTTCATGATTGGTCATAGTGCAACTTCTAGCAGCATTCTAGATCGAGCGATTGACTCAGAAGAATCTCAGCATAAAGATTTCCTTAGACTAGAGCATATTGAAGGGTACCATGAGTTAACTGCAAAGACGAAAACCTTCTTTTCCATGGCAGTTGCTCAATGGGATGCCGAGTTCTATGTCAAGGTTGATGATGATGTTCATGTGAATTTAGGTATGTTAGCTTCAACACTTGCCCGCCATCGTTCAAAGCCCAGAGTGTACATAGGATGTATGAAATCTGGACCCGTTCTTTCTCAAAAGACTGTGAAGTATCATGAACCTGAATACTGGAAATTTGGAGAGGAGGGGAATAAGTACTTTCGGCATGCAACCGGGCAGATTTATGCCATCTCAAAGGATCTGGCCACATATATCTCTGTCAACCAGCCAATTCTGCACAAATATGCCAACGAAGATGTGTCACTTGGTGCCTGGTTTATTGGTCTCGAAGTTGAGCACATAGATGATCGCAACTTATGTTGTGGGACTCCACCTGATTGCGAGTGGAAGGCACAGGCTGGTAATGTCTGTGTAGCATCATTTGATTGGAGCTGCAGTGGAATTTGCAAATCAGTGGAGAGAATCAAAGATGTTCATGCAAGATGTGGTGAAGGCGATGGAGCCATTTGGAGCACTCCTTTC
>Vvi_2
------ATGAAGAACCGA------------AGCAGCAAAAAATTCTCTGCGAAATGGATTCCTATTATATGCGTCCTCTGCTTTTGCTTTGGAATGCTCCTCACTAACAGATTGTGGACTCCACCCGAATCCAACAGCCAACTGATTTCGAGGCGTCAACATGAACAGGAGCTGCAAATAATTTCCGAGGGTTGCACGACCAAGAAGAAGCCG---ACGCAAGAAAGGGATGTAATGGAGGAGGTGCAAAAGACTCACGAAGCAATTCAATATCTGGACAAGTCGATTTCAATGCTTCAGATGGAGTTGTCGGCAACCAGGAATTCCCAGGAGATGAGGAGCTCGGACGGATCTGGTGCTATCTCGACTTCATCTAGTGGA---GTCTCAGAAAGGAAGAAGGTGTTTGTGGTAATTGGAATTAACACTGCTTTTAGCAGCAGAAAGCGGCGTGACTCTGTTAGAGCAACTTGGATGCCTCAAGGGGAGAAACTTCTTCAATTGGAGCGGGAGAAGGGAATCGTTATCAGGTTTATGATTGGCCACAGTGCAACACCCAACAGCATCTTAGATCGAGCCATTGATTCTGAAGATGCTCATCATAATGACTTCCTCAGGCTGGAACATGTTGAAGGGTATCATGAATTGTCCGCAAAAACAAAAATATTCTTTTCAACTGCTGTAGCAAAATGGGATGCTGAATTCTATGTCAAAGTGGATGATGATGTCCATGTCAATTTGGGTATGCTAGTTGCTACTCTTGCCCACCACCATTCAAAACCAAGAGTTTACATTGGGTGTATGAAATCTGGACCTGTTCTTTCACAAAAGAATGTAAAGTACCATGAACCAGAATACTGGAAGTTTGGAGAGGAGGGGAACAAGTATTTCCGGCATGCAACTGGGCAGATTTATGCAATCTCAAAAGATCTGGCCACATACATCTCGATCAACCAGCCCATATTGCACAAATATGCCAATGAAGATGTGTCTCTTGGTTCGTGGTTTATCGGTCTTGAAGTTGAGCACATTGATGAACGCAATATGTGCTGTGGGACTCCACCAGATTGTGAGTGGAAGGCCCAGGCAGGGAATGTCTGTATTGCATCATTTGACTGGAGCTGCAGTGGAATTTGCAACTCAGTAGAGAAAATCAAAGACGTTCATGCAAGGTGTGGCGAAGGGGATGGGGCTGTTTGGAGTGATTTTTTA
