# Supplementary material for: The Chloranthus sessilifolius genome provides insight into early diversification of angiosperms
Source: Nat Commun. 2021 Nov 26;12:6929. doi: 10.1038/s41467-021-26931-3 (PMC8626421; doi:10.1038/s41467-021-26931-3)
Supplement: Supplementary file 4 — Source Data [file 41467_2021_26931_MOESM4_ESM.zip › Fig. 3a, c, e and Supplementary Figure 12, 14, Phylogenetic tree/LCG_multi-species coalescent-based/group_1168_CDS.treefile]

(Aco_1:0.2335317582,(((((Ash_1:0.1419068751,Osa_1:0.3191910454)79:0.0480619643,Egu_1:0.1003755792)100:0.0814805061,(Cka_1:0.1112645645,Lch_1:0.1260674253)86:0.0263561625)36:0.0115731570,(((Cde_1:0.0189760977,Cde_2:0.0308793230)100:0.1751914035,(Cde_3:0.0156118774,Cde_4:0.0294641352)100:0.2221662307)99:0.0845082308,Csp_1:0.1782791580)18:0.0082433087)45:0.0145165751,((Atr_1:0.1253229299,((Out_1:0.0714072094,Pab_1:0.1315560570)100:0.1013117860,(Out_2:0.0896422107,Pab_2:0.1701752062)99:0.0548152347)100:0.2093372167)88:0.0372264322,(((Efe_1:0.0213127427,Efe_2:0.0426323446)99:0.0262002957,Nco_1:0.0797788017)100:0.1385321862,((Efe_3:0.0274977190,Efe_4:0.0168266489)74:0.0009686769,Nco_2:0.1306828991)100:0.1431903950)100:0.1187417886)97:0.0526766407)85:0.0287695562,((Ppe_1:0.1489484219,Vvi_2:0.1358362148)99:0.0504966632,Vvi_1:0.1836569278)74:0.0124059614);
