# Supplementary material for: The Chloranthus sessilifolius genome provides insight into early diversification of angiosperms
Source: Nat Commun. 2021 Nov 26;12:6929. doi: 10.1038/s41467-021-26931-3 (PMC8626421; doi:10.1038/s41467-021-26931-3)
Supplement: Supplementary file 4 — Source Data [file 41467_2021_26931_MOESM4_ESM.zip › Fig. 3a, c, e and Supplementary Figure 12, 14, Phylogenetic tree/LCG_multi-species coalescent-based/group_1170_CDS.aln-0.2cln]

>Aco_1
ATGGCACCATTAGATAGTGAAATAGCTAGAATACAAAAAGAGAGGAAGAAGATGGAAAAACAATTAGATTCATTGAAAACTGTTACTTTTGATACTGATATATATGGTAGTAATAATGGAATTGAAGGGTATGTAAGTTCGATTTCTGTTAACGAAGATGACCAAATTCATGATCTTAGTGGGTCTGAGGTTGCAAGGAAATTAGCTTCTTATACTGCACCTAAATCAGTTTTTGAGGAAGTGCTTAAAGGGGAT------GATGATATTGGTTTAGGGTTTAGGAAACGGGGAAGGATTATTGATAGAGAAGATGAGTATAAGAGGAGGAGGTATTGTCGAGAGATTTCGCCAGATAGGAATGATCCTTTTGATTTAGGAGATAAGATGCCGGATGTTTTGAAGAGTACTTATGTGGAAGTGATGAAAGAGCAAATTTTGAGGAGGGAGAAAGAAGAAATTTTGAGAGAGATTGTTAAGAAGAAGAAGAAAGAGGAAGAGGAGGAGAAAGAGCAAATTTTG---------------------------------------AGGAGAGATGAA------------------------------------------------------------------------------------------------------------------ACATATGGTCGTGTTGTTGCCAATGCTACTGATTCAATTGCTACT------------------------------------------------------------------------------------GCAACAACTACTAGTATGACATGGGATGCTACACCTAAGCTTGCAGGTCTTTCAACTCCAACCCCAAAGCGTCAGAGGTCAAGGTGGGATGAGACACCAGAGACTATAGGTAGTGCTACACCATTACTAGGA---ATCTCT------GCAGTGTACAATCCTAGTTTGACGACAACTGGAGGGCTTATCCTTTCCACCCCAACTCGTGGAGCTATT---ATGTGTGGTTCACTGACACCT---------AATTTACTTAGATTGGAGAAAGATATAGAAGAGAGGAACTGTCCTTTGGCTGATGAAGATCTTGATGCAATTCTTCCTCATGAAGGATACAGGATTTTGGATCCACCAACATCTTATGTCCCTATACTTACCCCAGCAAGAAAGCTTGTTTCTACCCCAACTCCATACGGTACACCATTCTATACAATCCCTGAAGAAAATCGTGGACAACAGTTTGGTATAGCAAAAGAAGCATCTGGGAATTTACCGTTCATCAAATCAGAGTATAATCAGTACTTTGGTTTTTTAACGAATGAAGAGGATGCGGAAGACTTGTCTCCCGAAGAACAGAAAAGAAGAAACATCATGAAGCTTCTGCTGAAGGTTATGAATGGGACTCCTCCAGAGAGAAAAGCAGCACTAAGAAGGCTTACAGATAAAGCTCGAGATTTTGGTGCAGGTCCACTTTTTAACTGCATCTTGCCATTGCTCAAGCTAGGAACATTGGAAGATCAAGAGAGACATCAACTTGTTAAGGTTGTGGACAGGGTGGTTTATAAGATGGATGAACTTGTTCGTCCCTTTGTTCACAAAATTTTGGTTCAGGTCGGGCCTTTATTGGTTGACAGTGACTATTATGCTCGCAGTGAAGGAAGAGAAGTCATTTCTAGTCTTTGTAAAGCTGTCGGCTTGGCTACTATGATTTCTGCGATGCGACCGGATATTGATAATATTTATGAAGATGTCAGGAGAATTACGGCAAAAGCTTTCAGTGTCGTTGCTTCTTCTCTGGGAATTTCCGCTTTGTTGCCATTTTTAAAAGCTGTGTGTCAGAGTAAGAAATCTTGGCAAGCTCGGCATACAGGTATATGGATGGTACAAGAGATTGCAATCTTGGTTGGTAGTGCAGTTCTTCCGCACCTGAGACATCTAGTTGAAATCATAGAGCATGGTCTAACTGATGTGAACCAGAAGGTGAAGAAGATTACTGCGTTGGCTATTGCTGCTCTGGCCGAGGCTTCTCATCCATATGGTATTGAAGGTTTCGACTCTGTACTGAAGCCTTTGTTTCAAGGTATCAGGTCACACAGTGGAAATGTTTTGGCTACATTTTTGAAAGCTACAGGTTTTATGATCCGACTAATG---GGTATCCAGGTCAGTTACTACGCTAAGGAGGTGATGTCTGTTTTGGTTCGTCAGTTCCAGTCTTCAGATGCAGAGATGAAGATAATTGTGCTTAAGGTGCTGAAGCAGTGTATAAGTACAGAAGGAATGGAGGCTGAGTACATTCGAGCTAATATTCTACCAAATTTTTTCCAGACCTTTTGGGATAGAAGGATGGCATTGGACCGAAGAAACTATAAGCAGCTTGTAGAGACTACTGTTGAGATTGCTAATAAGGTTGGCACTGCGTATGTAGTGGGCAGAATCGTTGAGGATCTTAAAAGTGAAAGTGAACACTACAGAAAGATGGTTATGGAAACAATTGAGAAAATTGTTTTGAGCTTAGGTGCATCAGATATCAATGCACGCTTGGAAGTGCTTGTCATTGATGGTATTTTATATGCATTTCAAGAGCAGACCAGTGAAGATGCTGATGTGATGCTGAATGGGTTTGGTGCTGTGGTGAATGCTCTGGGGCAAAGAGTCAAACTGTACCTTCCACAGATTTCTGCTACCATCAAATGGCGCCTATGCAATAAGAGTGCAAAGGTGAGGCAGCAAGCAGCCGATCTCATATCTAGGATTGCCATTGTTATGAAGCATTGTGGAGAGGAACAACTGATGTGTCATCTTGGGGTTGTCTTGTATGAGAGCTTAGGAGAAGAGTACCCTGAGGTCTTGGGATCTATTTTGGGAGCTTTAAAAGCAATAGTGAACGTCATTGGTATGACAAAAATGACTCCCCAAATTAGAGATTTGCTTCCTTGCTTGAAACCCATTCTTAAGAACAGGCATGAGAAGGTCCAGGAGAATTGTATTGATCTTGTGGGTAGGATTGCTGACCGAGGAGCTGAGTTTGTCTCTGCAAGGGAGTGGATGAGAATCTGTTTTGAGCTGTTAGAGATGTTGAAAGCCCAGAAGATGGGAATAAGACGTGCTACTGTTAACACATTTGGGTACATTGCAAAAGCCATTGGGCCACAAGATGTCTTGGCAACACTGTTGAACAATCTCAAGGTGCAGGCGCGTCAGAACCGTGTGTGTACGACTGTTGCAATTGCCATTGTTGCAGAAACATGCTCTCCTTTCACGGTCCTGCCATCCCTTATGAATGAGTATCGTCTGCCAGAGCTGAATGTGCAGAATGGTATTTTGAAGTCACTTTCTTTCTTGTTTGAGTATATAGGAGAGATGGGAAAGGACTACATCTATACTGTGATTCCGTTGCTAGAAGATGCTTTGATGGACAGGGATTTAGTTCACAGGCAGACTGCTGCTTCTGCTGTGAAGCACATGGCCTTAGGTGTAGCTGGGTTAGGTTGTGAGGACGCCTTAGTCCATTTGCTGAACTATGTGTGGCCAAATATATTTGACACATCTCCTCACTTAATGAATGCTACCATGGAAGCGATAGATGGAATGGGTGTGGCCTTGGGTCCTGCTGCAATCTTAAACTACTGTCTCCAAGGTCTTTTTCATCCAGCAAGGAAGGTCAGGGAGGTGTACTGGAAGATCTACAATTCACTGTACATTAGATCACAGGATGCACTAGTAGCTGCATATCCTGTTCTGGAGTTTGAAAAGCACAGCATAAGTAGCAGGCCTGAGTTGATAATGTTTGCT
>Ash_1
ATGGATAGCATCGACATCGAGATCAAGAAGGCACAGGAGGATCGGCGGAAGATGGAG---AACGTGGCACCGCTGTCGTCGGTGACTTTCGACGCCGATCTTTACGATGGC---AACCGATTCGAGGGCTACGAGCGGTCGATTGCCGTCAACGAGGACGAGGAAGAAGGCGATGGGGATGCGTCCGTCCTCGCCCGCCGCATGGCCTCCTACACGGGTCCAAAGTCGCTCCTT---GACGTCCCGCGCGCCGAT------GGTGAGGACGATTCTGGATTCAAGAAGCCTTCACGCATCATCGACCGCGAGGATGACTACCGCCGGCGCCGCCTCAACCGGATTATCTCTCCTGAGAGAAATGACCCCTTTGCATCTGGGGAGGCGACTCCTGACGCGTCTGTTCGTACGTACGCCGATGTGATGAAAGAGCAAGCCCTTCAGCGCCAGAAGGAAGAGATGCTTAAAGCGGTTGCCAAGAAGCATGAGGAAGAGAAGAGCAATAAGGCTGCTGCGGCTGAGGCTCAG------GCTCCTCCAGCTGCTGCCGCCCAGAAGAGAAGGAACAGATGGGATCAATCTCAGGAGGCTGACGGTGCTGTGAAAAAGTCGAAAACA------AGCTCCGATTGGGATGCGCCGGATTCGACCCCAGGGATCGGGAGATGGGATGCGACCCCAACTCCAGGAAGAGTT---GGAGATGCAACTCCATCAGTTTCTCGAAGAAACCGGTGGGATGAGACGCCGACCCCTGGGCGGCTTGCTGATTCTGATGCTACTCCAGCTGCG------GCCACTCCTGGTGCGACCCCGGCGGGGATGACATGGGATGCAACGCCCAAGCTGGGTGGTCTTGCCACCCCAACTCCAAAGCGGCAAAGATCAAGGTGGGATGAGACTCCAGCTACCATGGGAAGTGCGACACCGCTTCCTGGCGCTGCAACCCCAGCTGCTGCCTTTACCCCTGGGATCACTCCTATCGGTGGGGTTGATCTGGCAACTCCGACTCCTGGAGCTCTTAATCTCCGTGGTGCTATGACACCGGAGCAGTATAATCTCCTGAGATGGGAAAGAGACATCGAGGAGAGGAACAGACCATTGACTGATGAAGAGCTAGATGCCATGTTCCCTCAGGAGGGGTACAAGATACTCGAGCCTCCGGCTTCTTATGTTCCCATCAGGACTCCGGCAAGGAAACTTCTAGCCACTCCTACTCCTCTTGGTACGCCGCTTTACGCAATCCCTGAAGAGAATCGTGGGCAGCAGTTTGATGTTCCAAAGGAGGCACCTGGTGGATTGCCTTTCATGAAGCCAGAGGATTATCAGTACTTTGGGGCTCTTCTGAATGAGGAGGAGGAGGAGCAACTTTCTCCTGAGGAGCAGAAGGAGAGGAAGATTATGAAGCTGTTACTGAAGGTAAAGAATGGCACTCCACCACAGAGAAAAACGGCGCTGAGGCAGCTCACTGATAAGGCTCGGGAGTTTGGAGCAGGTCCGTTGTTTAACAAAATCCTTCCTTTGCTAATGCAACCGACTCTTGAAGACCAGGAGAGGCATCTGTTGGTTAAGGTTATTGATAGGGTGCTGTATAAGTTGGATGAACTGGTCCGTCCTTTTGTACATAAGATCCTTGTTGTTATAGAGCCTCTGTTGATTGATGAGGACTATTATGCGCGTGTTGAAGGAAGAGAGATCATTTCTAATCTGAGCAAAGCTGCTGGTTTAGCCACTATGATTGCAGCAATGAGGCCTGATATTGATAACATTGATGAGTATGTGAGGAATACTACTGCGAGGGCCTTTAGTGTGGTGGCTTCGGCATTGGGGATTCCCGCTCTTTTGCCCTTTCTGAAGGCTGTATGTCAGAGTAAAAAATCTTGGCAAGCTCGGCATACTGGTATTAAAATTGTGCAACAGATTGCAATTCTTATGGGTTGTGCGGTTCTTCCCCACCTGAGGTCTCTAGTTGAAATTATAGAACACGGTCTGGGGGATGAGAATCAGAAGGTCAGAACAATTACTGCACTGTCTCTTGCAGCATTGGCAGAGGCAGCTGCTCCTTATGGTATAGAGAGCTTCGATTCAGTTTTGAAACCTCTTTGGAAGGGCATTCGATCACACCGTGGAAAGGTGCTTGCTGCCTTCTTGAAGGCCATTGGCTTTATTATTCCCCTCATGGATGCACTGTATGCAAGTTACTACACAAAGGAAGTGATGGTCATTCTTATTCGTGAATTCCAGTCACCCGATGAAGAAATGAAGAAAATCGTGCTTAAAGTTGTTAAGCAGTGTGTGAGCACTGAAGGTGTAGAGGCTGAATACATACGGAATGACATTCTTCCTGAGTTTTTCAGAAATTTCTGGGTCAGGAGAATGGCTTTGGATCGCAGGAACTACAAACAGCTTGTGGAAACCACTTTTGAGATAGCAAATAAGGTAGGTGTTACTGATATTGTAGGTAGAATAGTAGAAGATCTGAAAGATGAGAGTGAACCTTATCGGCGTATGGTGATGGAAACTATCGAAAAAGTGGTCTCTAACCTGGGGGCTTCAGATATTGATGCCCGGTTGGAAGAGCTTCTCATTGACGGTATTCTTTATGCCTTCCAAGAGCAGACCAGTGATGATGCTAATGTGATGCTCAATGGTTTTGGTGCCGTGGTGAATGCACTTGGGCAGAGAGTGAAGCCCTACCTTCCTCAGATATGTGGTACAATCAAATGGAGATTGAACAACAAGAGCGCGAAAGTTAGGCAGCAAGCAGCTGATCTAATATCACGGATTGCTGTTGTTATGAAACAATGTCATGAAGAGCAGCTGATGGGTCATCTGGGTGTTGTTCTGTATGAGTACCTCGGAGAAGAGTACCCTGAGGTCTTGGGTTCAATTTTAGGAGCTCTGAAAGCAATAGTTAATGTTATTGGTATGACCAAAATGACTCCTCCTATTAAAGACTTGCTCCCTCGGCTGACTCCTATTCTGAAGAACAGGCATGAAAAAGTCCAGGAGAACTGTATTGATCTTGTTGGTAGAATCGCTGATCGTGGTGCTGAGTTTGTCCCTGCCAGGGAATGGATGAGGATTTGCTTCGAACTTCTTGAGATGCTGAAGGCTCACAAGAAAGGAATTAGGAGAGCAACTGTGAACACCTTTGGCTACATTGCAAAAGCCATTGGTCCGCAGGATGTTTTGGCAACTTTATTAAACAACCTGAAAGTGCAGGAACGCCAAAATCGTGTCTGCACGACCGTGGCTATTGCTATTGTTGCAGAAACCTGCTCACCCTTCACTGTTCTTCCAGCTCTTATGAATGAGTATCGTGTGCCAGAACTGAATGTTCAGAATGGAGTGCTGAAATCTCTTTCATTTCTCTTTGAGTACATCGGAGAGATGGGAAAGGATTACATCTATGCTGTGACTCCATTGCTAGAAGATGCCCTAATGGATAGAGATCTTGTTCATAGACAGACTGCTGCTTCGGCTGTGAAGCACATGGCATTGGGTGTTGCTGGTTTGGGCTGTGAGGATGCTTTGGTCCATCTGCTGAACTATGTGTGGCCAAACATATTTGAGACTTCACCCCATGTTATAAATGCAGTAATGGAGGCCATTGAAGGGATGAGAGTTGCTTTGGGTGCTGCCGTTATTCTTAACTACTGCCTCCAGGGTTTGTTTCATCCGGCAAGGAAGGTCCGTGAGGTTTACTGGAAGATCTACAACTCTCTGTATATTGGATCTCAAGATGCACTTGTTGCTGCTTATCCATTGCTCGAGGATGAGAGCGCAAATATCTACAGCAGGCCTGAATTATCTATCTTCCTC
>Atr_1
ATG---------------------------------------------------------------------------------------------------------------------------------------------------------------------------------------------------------------------------------------------------------------------------------------------------------------------------------------------------------------------------------------------------------------------------------------------------------------------------------------------------------------------------------------------------------------------------------------------------------------------------------------------------------------GGACCAATCTCAAGAGGCTCAAGAAATCGTTGGGATGCTACTCCAACTCCGGGTCGAGCT---GAAGCTGTAACTCCAGCTACTTCAAGGAGAAATAGATGGGATGAGACACCAACACCAGGAAGGTTGGCTGATTCCGATGCTACACCA---GTTGGTGGTGTAACGCCTGGTGCTACACCAGCAGGCATGGCTTGGGATGCAACTCCAAAGCTTTCGGGTGTGGCTACTCCAACACCCAAAAGGCAACGATCTCGATGGGATGAGACCCCTGCAACAATGGGTTCTTCTACTCCTCTTCCTGGT---GCTACCCCA---ACTGCCTTTACGCCAGGCATTACTCCAGTTGGTGGGGTTGATCTCGCTACTCCGACACCCGGTGCTATTAATATAAGAGGGGCAATGACACCTGAACAGTATAATTTGTTGAGGTGGGAGAAGGACATAGAAGACAGAAATAGGCCTCTGAGTGATGAGGAGTTGGATGCGATGTTTCCTCAGGAGGGTTATAAGATTTTGGAGCCACCGGCTTCATATGTACCTATAAGGACACCAGCAAGGAAGCTCCTTACCACCCCAACCCCTATGGGTACACCTTTGTATTCAATTCCTGAAGAGAATAGGGGGCAGCAGTTTGATGTACCCAAGGAGGCTCCTGGTGGGCTGCCATTTATGAAACCTGAGGATTATCAATACTTTGGGGCTTTGTTGAATGAGGAAGATGAAGAGGAATTGTCACCAGATGAGCAAAAGGAGAGGAAGATCATGAAACTCTTGCTGAAGGTGAAGAATGGTACTCCTCCACAAAGGAAAACAGCACTAAGGCAGCTCACTGACAAGGCTCGAGAATTTGGGGCAGGTCCACTTTTTAACAGGATTTTGCCGTTGCTCATGTCTCCTACTCTCGAGGACCAGGAGAGGCATCTTTTGGTTAAGGTCATTGATAGAGTGCTTTACAAGCTTGATGAACTAGTCAGGCCTTTTGTGCACAAGATACTGGTGGTTATTGAGCCACTCCTTATTGATGAGGACTACTATGCCAGAGTTGAGGGAAGAGAGATCATCTCGAATCTTAGCAAGGCTGCTGGTTTGGCTACCATGATTGCAGCTATGAGGCCTGATATTGATAACATAGATGAGTATGTTAGGAATACAACAGCAAGGGCCTTCAGTGTCGTGGCTTCTGCACTTGGGATTCCTGCTCTATTGCCCTTTTTGAAGGCAGTCTGTCAGAGTAAGAAATCATGGCAAGCTAGGCACACTGGTATTAAGATCGTGCAGCAAATTGCCATTCTCATGGGTTGTGCAGTTCTTCCCCATCTGAGGTCTTTAGTGGAGATCATAGAGCATGGGTTGAATGATGAGAACCAAAAGGTGCGAACCATTACTGCTTTATCACTTGCTGCCCTTGCCGAAGCTGCTGCTCCTTATGGTATTGAGAGTTTCGATTCAGTTTTGAAGCCTTTGTGGAAAGGTATAAGGTCCCACAGGGGCAAGGTCCTTGCTGCTTTCTTGAAGGCCATTGGTTTTATCATCCCTCTCATGGATGCGATGTATGCCAGCTACTATACAAAGGAAGTTATGGTCATATTGATTCGAGAGTTCCAGTCTCCCGATGAGGAGATGAAGAAGATTGTTTTGAAGGTTGTTAAGCAGTGTGTGAGCACTGAGGGGGTGGAGGCTGATTATATCAGGACTGAGATTTTGCCCGAATTCTTCAGAAACTTTTGGGTCAGGAGGATGGCCTTGGATCGTCGCAATTATAGACAGTTGGTCGATACTACTGTAGAGATCGCTAACAAGGTTGGTGTGGCTGATATTGTTGGAAGGATCGTTGAGGACCTCAAGGATGAAAGTGAGCCATACAGGCGTATGGTTATGGAGACAATCGAGAAAGTTGTTGCTAACTTGGGGGCTTCCGATATAAACCCTCGCTTGGAGGAGAACTTAATTGATGGAATCTTATATGCTTTCCAAGAGCAAACAAGCGATGATGCCAATGTTATGCTCAATGGGTTTGGAGCAGTGGTCAATGCCCTAGGACAGAGGGTGAAGCCCTACCTGCCCCAAATTTGTGGTACCATTAAATGGCGTTTGAATAATAAGAGTGCAAAAGTGAGGCAGCAAGCTGCTGATCTCATCTCTAGGATTGCGGTGGTTATGAAGCAATGCCAAGAAGAACAACTAATGGGTCACTTGGGTGTGGTGCTTTATGAGTATCTTGGAGAAGAATACCCTGAAGTCTTGGGTTCTATACTAGGGGCATTAAAGGCTATCGTGAATGTTATTGGAATGACGAAAATGACTCCACCCATCAAGGATTTGCTTCCCCGATTGACTCCCATATTGAAGAATCGACATGAGAAGGTGCAAGAGAACTGCATTGACCTTGTTGGTAGGATTGCTGATCGTGGGGCAGAGTTTGTGCCTGCAAGAGAGTGGATGAGAATTTGTTTTGAGCTTCTCGAGATGCTCAAGGCCCACAAGAAGGGAATCCGAAGGGCTACTGTTAACACCTTTGGGTATATTGCTAAGGCCATAGGGCCACAAGATGTCTTGGCCACCCTACTGAACAACCTAAAGGTTCAGGAGAGGCAAAATCGTGTTTGCACCACTGTGGCGATTGCCATTGTTGCTGAGACCTGTTCCCCGTTCACGGTCTTGCCTGCTCTTATGAATGAGTATAGAGTTCCCGAGCTTAATGTACAAAATGGGGTTCTCAAATCTCTCTCTTTCTTGTTTGAGTATATTGGGGAGATGGGAAAGGATTATATATATGCAGTGACTCCATTGCTCGAGGATGCTTTAATGGATAGGGACCTGGTTCATCGGCAGACTGCTGCCTCTGCTGTGAAGCACATGGCTTTGGGTGTTGCAGGGTTGGGTTGTGAGGATGCTTTGGTTCACCTGCTAAATTATGTGTGGCCAAATATATTCGAGACCTCCCCCCATGTGATTAATGCAGTCATGGAAGCAATTGAAGGGATGAGAGTTGCTCTGGGTCCTGCTGCTGTTCTAAACTACTGTCTTCAAGGGTTGTTTCATCCAGCTAGAAAAGTTAGGGAGGTTTATTGGAAAATTTATAACTCTTTGTACATTGGTGCTCAAGATGGGCTTGTGGCTGCTTATCCTGTGTTAGAGGATGAGGGGAGTAATATATTCAGTAGGCCAGAGTTGATGATGTTTGTT
>Cde_1
ATGGAAACTATAGAATCAGATATAGCCAGAATTCAAGAAGAAAGACGAAGAAAGGAGCAAGAATTGGCTTCTTTAACCTCTGTTACTTTTGATGCCGACCTTTATGGTGGAGGGAATCGATTTGAAGGTTACGAGAGATCAATTCCAGTAATCGAAGATGACGAAGACCAAGATGCTGGAGAACGCGAGGTAGCTAGAAAACTTGCCTCCTACACTGCTCCAAAATCCGTGTTGAAAGAGTTACCGGGAGGTGCA---GGCGAAGATGATGATCTTGGATTTAAAAAACCACAGAAAATCATCGATAGAGAGGATGATTATAGAAGACGAAGGCTTAATCGTATTATTTCACCTGATAGAAACGATCCATTTGCCATGGGAGATAAGACACCAGATGTATCTGTGAGAACTTATGCCGATGTTATGAGAGAAGAAGCCCTGAAGAGGGAGAAAGAAGATACTCTGCGAGCTATTGCAAAGAAGAAAAAGGAAGATGAGGAGAATAGGGCACTTGGGAAAGATAAAGATGCAACCTCTGCGCCAGTCCAGTCAGTTCAGAAGAGAAGAAATCGATGGGATCAATCACAGGATGCAGATACAGATAGCAAGAAGGCAAAAACT------TCATCAGATTGGGATCTGCCAGATTCGACTCCAGGCATTGGGCGTTGGGACGCAACTCCTACGCCTGGGAGGCTG---GCCGATGCTACACCATCACTGAGCCGAAGAAATCGTTGGGATGAGACTCCTACACCTGGCCGTCTAGCGGATTCAGATGCAACTCCTGCTGGTGGGGGTGTTACACCAGGAGCTACTCCCGCTGGGATGACATGGGATGCTACTCCAAAGCTTTCAGGTCTTGCTACGCCAACACCTAAGCGTCAGAGATCAAGATGGGATGAGACCCCTGCTACAATGGGCAGTGCCACTCCTATGGCGGGT---GCAACACCTGCAGGTGCCTATACTCCTGGTGTTACTCCTCTTGGAGGAGTTGATCTTGCAACTCCGACACCAGGTGCAATCAATCTTCGTGGGGCTATCACACCTGAACAATATAATTTGTTGAGATGGGAAAGAGATATTGAAGAAAGGAATCGACCTCTGACTGATGAAGAACTTGATGCAATGTTTCCGCAAGAGGGGTATAAGATTTTAGACCCTCCTGCCTCATATGTGCCGATTAGAACCCCAGCCCGAAAACTCCTTGCGACCCCAACACCATTGGGGACACCTTTATATTCCATTCCTGAGGAAAATCGTGGTCAGCAATTTGATGTTCCGAAAGAAGCTCCTGGGGGTTTACCTTTTATGAAACCTGAGGATTATCAGTACTTTGGAGCATTATTGAATGAGGAAGAGGAAGAAGCTCTTTCACCGGAAGAGCAAAAGGAGAGAAAAATCATGAAGTTATTGCTCAAGGTTAAGAATGGGACTCCACCCCAGAGGAAAACGGCATTGAGGCAACTGACAGACAAGGCTAGGGAATTTGGTGCA---------------------------------------------------------------------------------------------------------------------------------------------------------------------------GATTACTATGCCCGTGTTGAGGGAAGAGAGATTATCTCTAACCTAAGTAAAGCTGCTGGTCTGGCCACCATGATTGCAGCTATGAGACCTGATATCGATAATATTGATGAATATGTCAGGAACACAACTGCTAGAGCTTTTAGTGTCGTGGCCTCTGCTTTAGGCATACCTGCTCTCTTGCCATTTCTCAAAGCTGTTTGCCAGAGTAAGAAATCATGGCAAGCTCGGCACACTGGAATCAAAATCGTACAACAGATTGCTATTCTAATGGGTTGTGCTGTTCTTCCGCATCTTAGGTCTCTTGTTGAAATAATTGAGCATGGTCTTAATGATGAAAACCAAAAAGTTAGAACGATCACAGCTCTCTCTCTTGCAGCACTTGCTGAAGCTGCTGCACCATATGGAATTGAAAGTTTCGATTCAATTTTGAAACCATTGTGGAAGGGTATCCGATCACACCGGGGAAAGGTTTTGGCTGCCTTCTTGAAAGCCATTGGCTTCATTATTCCTCTCATGGATGCAATTTATGCAAGTTACTATACCAAAGAAGTGATGTTTATATTAATCCGTGAGTTCCAATCCCCAGATGAAGAAATGAAAAAAATTGTTCTGAAAGTTGTCAAACAGTGTGTGAGCACAGAAGGTGTCGAGGCTGACTATATTAGATCTGACATACTTCCAGAATTCTTTCGAAATTTCTGGGTTCGAAGGATGGCTCTTGATCGAAGAAACTATAGACAACTTGTGGACACCACGGTGGAAATAGCAAACAAAGTTGGTGTTGCAGATATTGTTGGAAGAATTGTTGAGGATCTCAAAGACGAGAGTGAACCTTATAGAAGAATGGTTATGGAAACAATTGAAAAGGTTGTTGCAAACCTTGGTGCTTCAGATATAGATGCCCGTTTAGAAGAGCTTCTCATAGATGGAATTCTCTATGCTTTCCAAGAACAGACAAGTGATGATGCTAATGTGATGCTTAATGGTTTTGGAGCGGTTGTGAATGCCCTAGGTCAGAGAGTGAAACCATACTTACCTCAGATTTGTGGTACTATAAAATGGCGTTTGAATAACAAGAGTGCTAAAGTGAGGCAACAAGCAGCGGATCTCATATCAAGGATTGCTGTTGTCATGAAACAGTGCCAAGAAGAGCAGTTAATGGGTCATTTAGGTGTGGTGCTCTATGAGTATTTGGGAGAAGAGTATCCAGAGGTTCTTGGATCTATATTAGGTGCCCTGAAAGCCATAGTAAATGTGATTGGTATGACAAAAATGACTCCACCTATAAAAGATCTCCTTCCCCGCCTAACTCCAATACTGAAGAACAGACATGAGAAAGTTCAAGAGAATTGCATTGATCTCGTTGGTAGAATTGCAGATCGGGGTGCTGAATTTGTACCTGCAAGAGAATGGATGAGGATATGCTTTGAGCTTTTAGAAATGCTTAAAGCACACAAGAAAGGAATCCGTCGTGCCACTGTGAATACATTTGGATATATTGCAAAAGCTATTGGACCTCAAGATGTTTTGGCAACACTTTTGAACAATTTAAAAGTCCAAGAGCGACAAAATCGTGTTTGTACAACTGTAGCCATTGCAATAGTGGCTGAAACTTGCTCTCCCTTCACAGTGTTGCCAGCTTTGATGAATGAATATCGTGTACCTGAGCTAAACGTGCAAAATGGTGTGCTTAAGTCTCTGTCTTTCTTATTTGAGTACATAGGAGAAATGGGTAAAGACTATATTTATGCTGTAACACCATTATTGGAGGATGCTCTAATGGATCGGGATTTGGTTCACAGACAAACAGCCGCATCTGCCGTCAAGCACATGGCTTTAGGTGTGGCCGGATTGGGTTGTGAGGATGCCTTGGTTCATTTGCTTAATTATGTGTGGCCTAACATTTTTGAGACCTCTCCTCATGTAATTAATGCTGTTATGGAAGCCATAGAAGGAATGAGAATAGCTTTAGGTCCTGCCGCAGTTCTTAACTATTGTCTGCAGGGTTTATTTCATCCAGCCAGGAAAGTTAGAGAAGTCTACTGGAAAATATACAACTCATTGTATATTGGGTCACAAGATTCCCTGGTGGCTGCTTATCCTGTTCTAGAAGATGATGTTGATAATATATACAGCAGACCAGAGTTGTCAATGTTCATC
>Cde_2
ATGGAAACTATAGATTCAGATATAGCCAGGATTCAAGAAGAAAGACGTAGAAAGGAGCAAGAACTCGCGTCTTTAACCTCTGTTACTTTTGATGCCGACCTTTATGGTGGAGGCAATCGATTTGAAGGTTACGAGAGATCAATTCCAGTAATCGAAGATGACGAAGACCAAGATGCTGGAGAGCGCGAGGTAGCTAGAAAACTTGCCTCCTATACCGCCCCAAAATCCGTGTTGAAAGAGTTACCGGGAGGTGCA---GGCGAAGATGATGATCTTGGCTTTAAAAAACCACAGAAAATCATCGATAGAGAAGATGATTATAGAAGACGAAGGCTTAATCGTATTATTTCACCTGATAGAAACGATCCATTTTCCATGGGAGATAAGACACCAGATGTATCTGTGAGAACTTATGCCGATGTTATGAGAGAAGAGGCCCTGAAGAGGGAGAAAGAAGATACTCTGCGAGCTATTGCAAAGAAGAAAAAGGAAGATGAGGAGAATAGGGCACTTGGAAAAGATAAAGATGCAACCTCTGCTCCAGTTGAGCCAGTTCAGAAGAGAAGAAATCGGTGGGATCAATCACAGGATGCAGATACAGCGAGCAAAAAGGCAAAAACT------GCATCAGATTGGGATCTGCCAGACTCGACACCAGGCATTGGGCGTTGGGACGCAACTCCTACACCTGGGAGGCTG---GCTGATGCTACACCATCATTGAGCCGAAGAAATCGTTGGGATGAGACTCCTACACCTGGCCGTCTGGCGGACTCAGATGCAACTCCTGCTGGTGGGGGTGTTACACCAGGAGCTACTCCTGCTGGTATGACATGGGATGCTACTCCAAAGCTTGCAGGTCTTGCTACACCAACACCTAAGCGTCAGAGATCAAGATGGGATGAGACCCCAGCCACGATGGGCAGTGCCACTCCTATGGCAGGT---GCAACACCTGCAGGTGCCTATACTCCTGGTGTTACTCCTCTTGGAGGAGTTGATCTTGCAACTCCGACACCAGGTGCAATCAATCTTCGAGGGGCTATCACACCTGAACAATATAATTTGTTGAGATGGGAAAGAGATATTGAAGAAAGGAATCGACCTCTGACTGATGAAGAACTTGATGCAATGTTTCCACAAGAGGGGTATAAGATTTTAGACCCTCCTGCCTCATATGTACCAATTAGAACCCCAGCCCGAAAGCTCCTTGCGACCCCAACACCATTGGGGACACCTTTATATTCCATTCCTGAGGAAAATCGTGGCCAGCAATTTGATGTTCCTAAAGAAGCTCCTGGGGGGTTACCTTTTATGAAACCTGAGGATTATCAGTACTTTGGAGCATTATTGAATGAGGAAGAGGAAGAGGAACTTTCGCCCGAAGAGCAAAAGGAGAGAAAAATCATGAAGTTATTGCTCAAGGTTAAGAATGGGACTCCACCCCAGAGGAAAACAGCATTGAGGCAACTGACAGATAAGGCTAGGGAATTTGGTGCAGGTCCTCTATTTAACCGAATCCTTCCATTACTCATGCAACCCACATTAGAAGATCAAGAGCGTCATCTTCTTGTGAAGGTTATTGATAGGGTGTTGTATAAATTGGATGAGCTTGTCCGTCCATTTGTTCACAAGATTCTTGTTGTAATTGAGCCTCTTTTAATCGATGAAGATTACTATGCCCGTGTTGAGGGAAGGGAGATTATCTCTAACCTAAGTAAAGCTGCTGGTCTGGCCACCATGATTGCAGCTATGAGGCCTGATATCGATAATATAGATGAATATGTTAGGAACACAACTGCTAGAGCTTTTAGTGTCGTGGCCTCTGCTTTAGGAATACCCGCTCTCTTGCCATTTCTCAAAGCCGTCTGCCAGAGTAAGAAATCCTGGCAAGCTCGACACACTGGAATCAAAATCGTACAACAGATTGCTATTCTAATGGGTTGTGCTGTTCTTCCACATCTTAGGTCCCTTGTTGAAATAATTGAACATGGTCTTAACGATGAAAATCAAAAAGTTAGAACAATCACGGCTCTCTCTCTCGCAGCACTCGCTGAAGCTGCTGCGCCATATGGAATTGAAAGTTTCGATTCAATCTTGAAACCATTGTGGAAGGGTATCCGATCACACCGGGGAAAGGTTTTGGCTGCCTTCTTGAAAGCCATTGGGTTCATCATTCCTCTCATGGATGCAATTTATGCAAGTTACTATACCAAGGAAGTGATGTTTATATTAATCCGTGAGTTCCAATCCCCAGATGAAGAGATGAAAAAGATTGTTCTGAAAGTTGTCAAACAGTGTGTGAGCACAGAAGGTGTTGAGGCCGACTATATTAGATCTGACATACTTCCAGAATTCTTTCGAAATTTCTGGGTTCGAAGGATGGCTCTTGATCGAAGAAACTATAGACAACTTGTGGACACCACAGTGGAAATAGCAAACAAAGTTGGTGTTGCAGATATTGTCGGAAGAATTGTTGAGGATCTCAAAGACGAGAGTGAACCTTATAGAAGAATGGTCATGGAATCAATTGAAAAGGTTGTTGCAAACCTTGGTGCTTCAGATATAGATGCCCGGTTAGAAGAGCTTCTCATAGATGGAATTCTCTATGCTTTCCAAGAACAGACGAGTGATGATGCTAATGTGATGCTTAACGGTTTTGGAGCAGTTGTAAATGCCCTTGGTCAGAGAGTGAAACCATACTTACCTCAGATTTGTGGTACTATAAAATGGCGTTTGAATAACAAGAGTGCTAAAGTGAGGCAACAAGCTGCAGATCTCATATCAAGGATTGCAGTTGTCATGAAACAGTGCCAAGAAGAGCAGCTAATGGGGCATTTAGGTGTGGTACTTTATGAGTACTTGGGAGAAGAGTATCCAGAGGTTCTTGGATCTATATTAGGTGCCCTGAAAGCCATAGTAAATGTGATTGGTATGACAAAGATGACTCCACCTATTAAAGATCTCCTTCCTCGCCTTACTCCAATACTGAAGAACAGACATGAAAAGGTTCAAGAAAATTGCATTGATCTCGTTGGTAGAATTGCAGATCGTGGTGCTGAATTTGTACCTGCAAGAGAATGGATGAGGATATGCTTTGAGCTTTTAGAAATGCTTAAAGCACACAAGAAAGGAATCCGTCGTGCCACTGTGAATACATTTGGATACATTGCAAAAGCTATTGGACCTCAAGATGTCTTGGCAACACTTTTGAACAATTTGAAAGTTCAAGAACGACAAAACCGTGTTTGTACAACTGTTGCCATTGCAATAGTGGCTGAAACTTGCTCTCCCTTCACGGTGTTGCCAGCTTTGATGAATGAATACCGTGTACCTGAGCTAAACGTGCAAAATGGTGTGCTTAAGTCTCTATCTTTCTTATTTGAGTACATAGGAGAAATGGGCAAAGACTATATTTATGCTGTAACACCATTATTAGAGGATGCTCTAATGGATCGGGATTTGGTTCACAGACAAACAGCCGCATCTGCCGTTAAGCATATGGCTCTAGGTGTGGCCGGATTGGGATGTGAGGATGCCTTGGTTCATTTGCTTAATTATGTGTGGCCTAACATTTTTGAGACCTCTCCTCATGTAATTAATGCTGTTATGGAAGCTATAGAAGGTATGAGAGTGGCCTTAGGTCCTGCTGCAGTTCTTAACTACTGTCTTCAGGGTTTATTTCATCCAGCCAGGAAAACCAGAGTTGTC---------------------------------------------------------------------------AATGTTCATCTGATTTTTGGT---CCAGGACTA---ATGTTTCTA
>Cka_1
ATGGAGACAATCGATGCGGACATAGCTAAGATCCAAGAGGAGAGGAGGAAGAAGGAG---GAGATCGCCTCTCTCACTACGGTCACCTATGATTCCGATCTCTATGGTATTGGCAACAGATTCGAGGGATACGAGCGCTCGATCCCGGTCAATGAAGATGAGGAAGATCAAGATGTGGGCGAGCGCGAGGTCGCCAGGAAGCTGGCTTCATACACTGCGCCCAAGTCCGTGATGAAGGATTTGCCGAGAGGAATGGGCGGAGACGATGATGATCTTGGGTTTAAGAAGCCGCAGAAGATCATTGACAGGGAGGATGATTATAGGAGGCGAAGGCTGAATCAGATTATCTCGCCTGAGAGGCACGATGCGTTCACG------GATAAGACGCCTGACCCGTCTGCAAGGACTTATGCAGATGTTATGAAGGAGGCGGCGTTGAAGAGACAGAAGGAAGAGTTGTTGAGAGAGATTGGGAAGAAGAAGAAAGAAGAGGAGGAGAAGAAGGCTTCGGAGAAAGATTCTGGG------TCTGTGCCTGTTCAGCCTAGTCAGAAGAGGAGAAACAGGTGGGATCAATCTCAGGAACAGGATGCTAGCAGCAAGAAGGCGAAAACAACGACTGGGTCGGACTGGGATTTGCCCGATTCGACGCCGGGGATTGGGAGATGGGATGCTACCCCAACTCCAGGGAGGGTG---GCTGATGCTACCCCGTCACTTTCCCGGCGGAATCGTTGGGATGAGACACCAACACCAGGCCGCCTGGCTGATTCTGATGCGACCCCAGCTGCCGGTGGAGCCACCCCTGGTGCAACCCCGGCTGGCATGACATGGGATGCAACGCCGAAGCTGGCCGGGCTTGCTACTCCGACACCAAAGAGGCAGAGGTCGAGATGGGATGAGACTCCTGCAACTATGGGGAGCGCAACGCCTTTGCCTGGT---GCTACCCCTGCTTCGGCATTCACTCCTGGTGTGACCCCAGTTGGTGGAGTCGACCTCGCAACTCCAACCCCTGGAGCTATCAATCTTCGTGGTGCTATCACGCCTGAGCAGTACAATCTTCTGAGATGGGAGAGGGACATTGAAGAAAGGAACAGGCCACTGACTGATGATGAGCTCGACGCAATGTTCCCACAAGAAGGATATAAGATTCTGGATCCGCCAGCGTCGTATGTTCCTATCAGGACTCCTGCTAGAAAGCTTCTTGCGACTCCTACTCCTCTTGGTACTCCTCTGTATTCAATTCCTGAAGAAAATCGTGGCCAACAGTTTGATGTCCCAAAAGAAGCACCTGGTGGGTTGCCTTTTATGAAGCCAGAGGATTATCAGTACTTTGGCGCATTGCTGAATGAAGAAGATGAAGAAGAGCTGTCGCCAGAAGAACAAAAGGAGCGAAAGATCATGAAGCTTTTGCTTAAGGTTAAGAATGGAACTCCTCCACAGAGGAAAACGGCTCTGAGGCAACTTACAGATAAAGCCCGAGAATTTGGAGCTGGTCCACTGTTCAATCGGATCCTTCCATTGCTAATGCAGCCTACTCTGGAAGATCAGGAGAGGCATCTTCTTGTGAAGGTCATTGACAGAGTTTTGTACAAATTGGATGAGCTGGTTCGTCCTTTTGTACACAAGATCCTCGTGGTGATTGAGCCGCTGTTGATTGATGAGGACTACTATGCCCGCGTAGAGGGCAGGGAGATCATATCAAATCTCAGCAAAGCAGCTGGATTGGCGACAATGATTGCTGCCATGAGACCGGATATTGACAATATTGATGAATACGTTAGGAATACTACTGCAAGAGCATTCAGTGTCGTTGCCTCTGCATTGGGTATCCCTGCTCTGTTACCATTTTTGAAGGCTGTTTGTCAGAGTAAGAAGTCTTGGCAAGCTCGTCACACTGGAATTAAGATTGTACAACAGATTGCTATTTTAATGGGCTGTGCAGTTCTTCCACATCTGAGGTCCCTTGTAGAAATCATAGAACATGGTCTCAGTGATGAAAACCAGAAAGTGAGGACTATCACCGCACTGTCACTCGCTGCACTTGCGGAGGCTGCTGCCCGTATGGTATTGAAAGCT---------------------------------------TCGACTCGGGGGAAGGTTTTGGCAGCGTTCTTGAAATCAATTGGTTTCATTATTCCTCTCATGGACGCTATATATGCAAGTTACTACACCAAGGAAGTGATGTTTATATTGATCCGCGAGTTTCAATCACCAGATGAAGAGATGAAGAAGATTGTACTAAAAGTTGTAAAGCAGTGTGTGAGTACTGAAGGAGTGGAGGCGGACTATATCCGGAGTGACATTCTGCCAGAGTTCTTCCGAAACTTCTGGGTTAGAAGGATGGCACTGGATAGAAGAAACTATAGACAGCTTGTGGACACGACTGTAGAAATTGCCAACAAGGTTGGTGTTGCTGATATAGTGGGAAGAATTGTTGAAGATCTTAAAGATGAGAGCGAGCCATACAGGCGAATGGTGATGGAGACAATTGAAAAGGTGGTTGCGAATTTGGGGGCTTCAGATATTGATGCGCGGTTGGAAGAGCTTCTGATTGATGGGATCTTGTACGCTTTCCAAGAACAGACCAGCGATGATGCTAATGTGATGCTCAATGGGTTTGGTGCAGTGGTTAATGCACTGGGACAGAGGGTCAAACCCTACCTTCCCCAGATTTGTGGTACTATTAAGTGGCGGCTGAACAACAAGAGTGCAAAGGTAAGGCAACAAGCAGCAGATCTTATTTCAAGGATTGCAGTTGTCATGAAACAGTGCCAAGAAGAACAGCTGATGGGTCACTTGGGAGTTGTTTTGTATGAGTACTTGGGAGAAGAATACCCTGAAGTCCTGGGATCTATACTTGGAGCGCTAAAAGCTATTGTCAATGTGATTGGTATGACAAAAATGACTCCTCCCATAAAGGATCTTCTTCCACGCTTGACACCAATTTTGAAGAACAGGCATGAGAAAGTCCAGGAGAACTGTATTGATCTTGTTGGCAGAATTGCTGATCGTGGGGCTGAGTTCGTTCCTGCGAGGGAGTGGATGAGGATCTGCTTTGAGCTCCTGGAGATGTTGAAGGCTCACAAAAAGGGAATCAGGCGTGCTACTGTCAACACTTTTGGGTATATTGCAAAAGCAATTGGGCCGCAAGATGTCTTGGCAACGCTGCTGAACAACCTGAAGGTGCAAGAGCGTCAGAATCGTGTCTGTACAACTGTAGCTATTGCAATTGTTGCGGAAACCTGCTCGCCGTTTACTGTGCTACCAGCTCTGATGAATGAGTATCGTGTTCCTGAGCTAAATGTGCAAAACGGGGTTTTGAAATCTCTCTCTTTCCTTTTTGAGTACATAGGAGAGATGGGGAAGGATTACATTTATGCTGTGACACCATTGCTTGAGGATGCTCTTATGGATAGAGATCTGGTCCACAGGCAGACTGCTGCCTCTGCTGTTAAGCACATGGCTTTGGGTGTTGCTGGGTTGGGATGTGAGGATGCTTTGGTCCATCTGCTGAATTACGTGTGGCCAAACATTTTCGAGACATCGCCTCATGTTATCAATGCAGTCATGGAAGCGATAGAAGGGATGCGAGTGGCGTTGGGTGCGGCTGCCATTCTGAACTACTGTCTTCAGGGGTTGTTCCATCCTGCCAGGAAAGTCAGAGAGGTGTACTGGAAGATTTACAACTCGCTTTACATAGGAGCACAAGATGCACTTGTGGCGGCTTATCCAATCTTGGATGACGAGGGGAATAATGTATACAGCAGGCCAGAATTAATGATGTTCGTC
>Csp_1
ATGGAAACTATCGACGCCGACATAGCGAGAACCCAAGAAGAGAGGCGAAAGAAGGAGCAGGAGCTCGCATCCCTCACTGCCGTCACCTTCGACTCCGACCTCTACGGAGGCGGCAACAGATTCGAGGGTTACGAACGCTCGATCGCAGTTACCGAAGATGAAGATGATCAGGACATCGGCGAGCGAGAGATCGCCCGGAAACTTGCATCGTTCACTGCTCCGAAATCAGTGTTGAAGGAACTCCCGAGGGGAATGGGAGATGAGATTGATGATATAGGATTCAAGAAGCCGCTAATGATCATTGATCGGGAAGACGATTACCGGAAACGGCGGCTTAATCGGTTAATTTCACCAGATCGTAATGACGCGTTCGCGATGGGCGATAGGACGCCCGACGTATCGGTGAGGACTTATGCCGATGTGATGAGGGAGGAGGCATTGAAGAGGGAGAAGGAGGAGACGTTGAGATTGATTGCAAAGAAAAAGAAAGAAGAGGAAGAGAACAAAACTCTGGAGAGGGAT------------TCTGGTCCCTCGGCGGCAGCCCAGAAGAGGAGGAACAGGTGGGATCAGTCTCAAGAACAGGATGGTAGTAGCAAGAAGGCGAAAACAATATCAGGTTCGGATTGGGATATGCCGGATTCAACACCGGGAATCGGACGGTGGGATGCGACTCCCACCCCGGGGAGGGTAGCGGCTGATGCTACGCCCTCACTTTCTCGTCGGAATAGGTGGGATGAGACTCCGACGCCTGGAAGGCTTGCTGATTCTGATGCGACGCCTGCTGCCGGTGGGACTACGCCTGGGGCAACACCTGCAGGTATGACGTGGGATGCCACACCGAAGCTTGCAGGGATGGCAACGCCTACCCCGAAGCGGCAGAGATCCAGATGGGATGAGACTCCAGCGAGTATGGGGAGTGCTACTCCAATGCCGGGT---GCCACACCGGCTGCAGCGTTCACTCCTGGGGTGACACCTGTTGGGGGAATCGATCTGGCGACGCCCACACCGGGAGCCATTAATCTACGAGGACCAATGACACCAGAGCAGTATAATTTGCTTAGATGGGAGAGAGACATTGAAGAGAGAAACCGCCCTTTGACTGATGAAGAGCTTGATTCTATGTTTCCTCAAGAAGGGTACAAGATTCTTGATCCGCCTGCGTCTTATGTACCTATCAGAACTCCCGCAAGAAAGCTACTTGCTACGCCGACCCCACTGGGGACTCCGTTGTATTCCATTCCGGAGGAGAATCGTGGGCAGCAATTCGATGTGCCGAAGGAAGCACCGGGTGGATTGCCATTCATGAAGCCGGAGGATTACCAGTACTTTGGAGCATTATTGAATGAGGAAGATGAAGAAGAGCTTTCACAAGAAGAACAGAAAGAGAGGAAAATTATGAAGCTTCTTCTTAAGGTTAAGAATGGAACTCCTCCTCAACGGAAAACTGCATTGAGACAGTTAACGGATAAGGCCCGTGAGTTCGGGGCAGGTCCGCTTTTCAATCGAATCCTGCCGTTGCTTATGCAACCTACGCTGGAAGATCAGGAGCGGCACCTTTTGGTTAAGGTCATCGACAGAGTTCTATATAAGTTGGATGAACTGGTTCGGCCCTTTGTACACAAAATACTTGTCGTGATTGAGCCGCTGCTGATCGATGAGGATTACTATGCTCGCGTGGAAGGCAGAGAAATTATTTCGAATCTGAGCAAAGCAGCTGGACTGGCCACTATGATTGCTGCGATGAGACCCGATATTGATAATATTGATGAATACGTTCGGAACACGACTGCTAGGGCTTTTAGTGTTGTGGCTTCTGCATTGGGTATTCCTGCACTGTTGCCATTCTTGAAAGCTGTGTGCCAGAGTAAAAAGTCATGGCAAGCACGACACACTGGTATCAAGATCGTACAGCAGATTGCAATTCTCATGGGATGTGCCGTTCTTCCTCATTTAAGATCCCTAGTTGAGATCATTGAACATGGTTTGAATGATGAGAATCAGAAGGTGAGGACGATCACTGCTTTATCTCTCGCAGCATTGGCTGAGGCTGCTGCTCCATATGGGATTGAGAGCTTCGATTCTGTACTTAAGCCTCTTTGGAAAGGTATAAGATCTCATCGCGGTAAGGTTTTGGCTGCTTTCTTGAAGTCGATTGGGTTCATTATTCCTCTTATGGATGCAATATATGCTAGTTACTACACCAAGGAGGTGATGTTCATACTGATTCGTGAGTTCCAATCTCCGGATGAAGAAATGAAGAAAATTGTGCTGAAAGTGGTTAAACAATGTGTGAGTACTGAAGGGGTTGAAGCTGATTATATTAGGAGTGATATTCTACCTGAATTCTTCCGTAATTTTTGGGTTAGAAGAATGGCTTTGGATCGTAGAAACTACAGGCAGCTTGTGGACACAACAGTGGAAATAGCAAACAAGGTAGGGGTTGCAGATATAGTGGGACGCATAGTTGAGGATCTTAAAGATGAGAGCGAACCTTATAGGCGAATGGTTATGGAGACGATTGAGAAGGTGGTTGCAAATTTGGGTGCTTCGGATATTGATGCCCGGTTGGAAGAACTTCTAATTGATGGAATTCTGTATGCATTCCAAGAACAAACGAGTGATGATGCTAATGTCATGCTTAACGGGTTTGGTGCTGTTGTGAACGCTCTTGGTCAAAGGGTCAAGCCCTACCTTCCTCAGATTTGTGGTACTATAAAATGGCGACTGAATAACAAGAGTGCAAAAGTAAGGCAACAAGCTGCAGATCTGATTTCAAGAATAGCTGTTGTCATGAAACAATGCCAAGAGGAACAGTTGATGGGTCACTTGGGTGTCGTCTTGTATGAATATCTAGGTGAAGAATACCCCGAAGTGTTGGGATCTATACTGGGAGCACTGAAAGCTATTGTTAATGTCATTGGTATGACGAAAATGACACCTCCAATCAAAGATCTGCTGCCTCGTTTGACGCCAATATTGAAAAACAGGCACGAAAAGGTACAGGAAAATTGTATTGATCTCGTGGGTAGGATTGCTGATCGTGGGGCTGAATTTGTCCCGGCAAGAGAATGGATGAGGATCTGTTTTGAGCTGCTTGAGATGCTGAAAGCCCACAAGAAAGGTATCCGGCGGGCGACAGTGAACACTTTTGGGTACATAGCAAAAGCGATTGGGCCACAAGATGTGTTGGCAACTCTACTAAACAATCTTAAGGTGCAAGAGCGCCAGAATCGCGTGTGCACCACTGTGGCTATTGCTATAGTTGCAGAAACATGCTCCCCGTTCACAGTACTCCCAGCCCTGATGAATGAGTATCGTGTACCAGAGCTCAATGTGCAAAACGGAGTATTGAAATCCCTCTCTTTCCTTTTTGAGTATATTGGAGAGATGGGAAAAGATTACATTTATGCCGTCACACCGTTACTCGAAGATGCACTCATGGACAGAGATTTGGTTCATCGACAAACTGCTGCTTCAGCTGTTAAACACATGGCTTTGGGGGTAGCAGGTTTGGGTTGCGAGGATGCCTTGGTGCATCTGTTAAATTACGTATGGCCAAACATATTCGAGACTTCTCCACATGTCATAAATGCTGTGATGGAAGCAATAGAAGGGATGAGAGTGGCTTTGGGTGCAGCTGCTGTTTTAAACTACTGCTTACAAGGTTTGTTCCATCCGGCGAGGAAAGTGAGGGAGGTGTACTGGAAGATATATAATTCGCTTTACATAGGAGCCCAGGATGCACTCGTGGCGGCATATCCAGTGTTAGACGATGAAGGGGAAAATATATTTAGCAGGCCGGAGTTGACTATGTTCGTC
>Efe_1
ATGGAAACTCTAGATGCTGATATAGCTAGGGTTCAGGAAGATAGGAGGAAGAAAGAGCAGGAACTTGCATCCCTGACCGAGGTCACTTTTGATGCTGATCTCTATGGCGGTGGAAATCGGTTTGAAGGTTACGTGCAGTCTATCCCTGTTAATGAAGAAGAGGAAGATCAAGATGCTATGGAGAGAGAAATTGCTAGGAAGTTGCCTTCTTACACTGCACCTAAGTCGATTATGAAAGATATACCTCGAGGGACC------GAAGATGACGGCTTTGGTTTTAAAAAACCACAGAGAATTACTGATCGAGAAGACGAGTATAGACAGAGAAGGCTTAACAGGGTTATCTCACCTGATCGTAATGACCCTTTTGCT------GATAATACCCCGGATCCAAACAAGAGGAGTTACGCTGAAGTCATGAAGGAAGAGGTTCTCAAGAGAGAGAGGGAGGAAACTTTGCGGAGGATTGCAAAGAACAAACAGGAGGAAGAGGAAAGGAGAAACTTAGACAAGGAAAAGGAG------TCCACTGCGGCTGCACCAGCCCCAAAAAGGAGGAACAGGTGGGATCAATCTCAAGAATCAGAC------AACAAGAAGGCCAAAACC---------TCTGATTGGGACTTGCCTGACTCTACTCCCGGAATTAGTCGTTGGGATGCAACACCAACACCTGGGAGATTA---GATGCAGCTACACCATCTGTTGCAAGGCGGAACCGCTGGGATGAGACTCCTACGCCTGGTCGTCTGGCGGATTCAGACGCTACACCT---TTAGGAGGTGTTACACCTGGTGCTACTCCTGCTGGTATGACATGGGATGCTACCCCTAAGATTGGTGGGCTGGCCACTCCAACACCCAAGCGGCAGAGGTCTCGTTGGGACGAGACACCGGCAACTATGGGAAGTGCAACACCAATGACTGGTGCTGCAACACCAGCTGCTGCATATACTCCAGGTGTGACACCTGTTGGTGGTGTGGATCTTGCAACTCCAACTCCTGGTGCTATCAATTTACGAGGTGCTCTTACGCCTGAGCAGTATAACCTGCTTAGATGGGAGAAGGACATTGAAGAAAGGAACCGTCCATTAACCGATGAAGAACTGGATGCCATGTTCCCGCAGGAAGGCTATAAGATTTTGGAACCTCCTGCATCTTACGTACCTATCAGGACTCCTGCACGAAAGCTTCTTGCAACTCCTACTCCTATCGGTACTCCTTTGTATGCTATTCCTGAGGAGAACCGTGGACAGCAATTTGATGTTCCTAAAGAAGCTCCTGGTGGTTTGCCTTTTATGAAGCCAGAGGACTATCAGCATTTTGGTGCACTTCTGAACGAGGAGGATGAGGAGGAGCTCTCTCCTGAAGAGCAGAAAGAGCGTAAAATTATGAAGTTGCTGCTTAAGGTTAAAAACGGGACGCCTCCACAGCGGAAAACAGCGTTAAGGCAACTGACAGATAAAGCTCGTGAGTTTGGTGCTGGACCTCTCTTTAATCGGATACTTCCGTTGCTTATGTCACCTACTCTGGAAGATCAAGAAAGACACCTTCTAGTCAAAGTCATAGATAGGGTTCTTTACAAACTGGATGAGCTTGTTCGTCCTTTTGTTCACAAAATTTTGGTGGTGATCGAGCCATTGTTGATTGATGAAGACTACTATGCACGAGTGGAAGGGAGAGAAATTATCTCAAATCTCAGTAAGGCTGCTGGTTTGGCAACCATGATTGCAGCCATGAGACCTGATATTGATAACATTGATGAATATGTTAGAAATACAACTGCAAGAGCATTTAGTGTTGTTGCGTCAGCCTTGGGAATCCCAGCACTTCTTCCATTTCTAAAGGCCGTTTGTCAAAGTAAAAAGTCTTGGCAAGCGAGGCACACTGGGATTAAAATTGTGCAGCAAATTGCTATTCTCATGGGCTGTGCTGTCCTTCCCCATCTGAGATCTTTGGTCGAAATCATAGAACATGGGCTGAATGATGAAAACCAGAAGGTGAGAACCATCACTGCTCTCTCGCTCGCTGCTCTTGCTGAAGCTGCTGCTCCATATGGGATAGAGAGTTTTGACTCGGTACTGAAGCCTCTGTGGAAAGGTATCCGTTCGCACAGGGGTAAGGTGTTGGCTGCTTTTCTCAAAGCTATTGGATTCATCATTCCGCTCATGGATGCCATGTATGCGAGCTATTATACAAAGGAAGTGATGGTGATACTGATTCGTGAGTTCCAGTCACCGGATGAAGAAATGAAGAAGATAGTGTTGAAAGTTGTCAAACAGTGTGTTAGTACCGAGGGAGTAGAAGCAGACTATATTCGGACGGAGATCCTGCCTGAATTCTTTCGCAATTTCTGGGTTAGAAGGATGGCTCTTGATCGGAGGAACTATAGGCAACTAGTGGACACCACGGTGGAAATAGCAAATAAAGTTGGCGTCGCCGATATAGTGGGCAGGATTGTTGAGGATCTGAAAGATGAGAGTGAGCCATACAGGCGAATGGTAATGGAAACCATAGAAAAGGTAGTTGCAAATCTTGGCGCTTCAGATATTGATGCACGCTTGGAGGAGCTTCTTATAGACGGTATATTGTACGCTTTCCAAGAGCAGACGAGTGATGACGCCAATGTCATGCTCAATGGCTTTGGTGCTGTTGTCAATGCCCTTGGGCAGAAGGTGAAGCCTTATCTGCCCCAGATATGTGGTACCATCAAATGGCGCTTGAACAACAAAAGTGCTAAGGTGAGGCAACAAGCTGCCGATCTCATTTCTCGTATCGCCGTTGTTATGAAGCAGTGTTACGAAGAACAGCTTATGGGGCATCTTGGGGTTGTGCTCTATGAGTACCTGGGAGAAGAATATCCTGAAGTTCTTGGGTCCATTCTGGGTGCACTCAAGGCAATTGTCAATGTGATTGGTATGACAAAGATGACACCTCCAATCAAGGACTTGCTGCCTCGGTTGACACCTATCTTGAAGAACAGACATGAGAAGGTGCAGGAGAATTGCATAGATCTTGTTGGTAGGATCGCTGATCGTGGAGCCGAGTTCGTTCCAGCAAGGGAATGGATGAGAATCTGTTTCGAGCTACTCGAAATGTTGAAGGCCCACAAGAAAGGAATCAGGAGGGCGACCGTCAACACGTTTGGGTACATTGCAAAGGCAATCGGTCCACAGGATGTCTTGGCAACTCTGCTAAACAATCTGAAAGTTCAAGAGCGACAGAACCGTGTCTGTACAACAGTTGCCATTGCCATTGTTGCTGAAACATGCTCGCCGTTTACTGTTTTGCCTGCTCTGATGAATGAGTACCGTGTGCCGGAGCTGAATGTGCAGAATGGTGTTCTCAAGTCTCTTTCTTTCCTTTTCGAATACATTGGGGAGATGGGTAAGGACTACATTTATGCTGTGACCCCACTTCTCGAGGATGCTCTCATGGACAGGGACCTGGTCCACAGGCAGACTGCTGCTTCAGCTGTCAAGCACATGGCATTAGGCGTGGCTGGTTTAGGTTGCGAGGACGCGCTGGTGCATCTGATGAACTATGTGTGGCCGAACATCTTTGAGACTTCCCCTCATGTGATAAACGCAGTCACGGAAGCTATAGAAGGCATGAGGGTCGCCCTGGGACCCGCTGTTGTCCTGAATTATTGTCTTCAAGGGCTATTTCATCCGGCAAGGAAGGTGCGGGAGGTCTATTGGAAGATCTACAACTCCTTGTACATAGCCTTGGCAGAGCCCCCGTTTCCTCGCGCCTGCCTCACTCGCGACGGTACTAAGAATTTTGTTTCCAAGCCGACGGTCGTGAAATTTGTG
>Efe_2
ATGGAGGCTGTCAAGAGTGGCCTGAGACTGAGTTTGGAAGAGAGGAGGAAGAAAGAGCAGGAGCTCGCATCGCTGACCGAGGTCACTTTCGATGCTGACCTCTATGGCGGTGGAAATCGGTTTGAAGGTTATGTGCAGTCTATTCCTGTTAATGAAGAAGAGGAAGATCAGGATGCTATGGAGAAAGAAATTGCTAGGAAGTTGCCGTCTTATACCGCACCTAAGTCCATAATGAAAGAAATACCTCGAGGTACC------GAAGATGATGGCTTTGGTTTTAAAAAACCACAGAGAATTACGGATCGAGAAGACGAGTATAGACAGAGAAGGCTTAACAGGGTTATCTCACCTGATCGTAATGATCCTTTTGCT------GATAATACCCCGGATCCAAACAAGAGGAGTTATGCTGAAGTCATGAAAGAGGAGGTTCTCAAGAGAGAGAGGGAGGAAACCTTACGGAGGATTGCGAAGAACAAACAGGAGGAAGAGGAAAGGAGGAACTTAGAGAAGGAAAATGAG---TCCTCTACTGCGGCTGCACCGGCCCAAAAAAGGAGAAACAGGTGGGATCAATCTCAAGAATCAGACAGC---AACAAGAAAACCAAAACC---------TCTGATTGGGACTTGCCTGACTCTACTCCAGGAATTAGTCGTTGGGATGCAACACCAACACCTGGGAGATTA---GATGCAGCTACACCATCTGTTGCAAGGCGCAATCGCTGGGATGAGACTCCTACGCCTGGTCGTTTGGCGGATTCAGATGCTACACCT---TTAGGAGGTGTTACACCTGGTGCTACTCCTGCTGGTATGACATGGGATGCCACCCCTAAGATTGGTGGGCTGGCCACTCCAACACCCAAGCGGCAGAGGTCTCGTTGGGACGAGACTCCAGCAACTATGGGAAGTGTAACACCAATGACTGGTGGTGCAACACCAGCTGCTGCATATACGCCGGGTGTGACACCTGTTGGTGGTGTGGATCTTGCAACTCCAACTCCTGGGGCTATCAATTTAAGAGGCGCTCTTACGCCTGAGCAGTATAACCTACTTAGATGGGAGAAGGACATTGAAGAAAGGAACCGTCCATTAACTGATGAAGAACTGGATGCCATGTTCCCGCAGGAAGGTTACAAGATTTTGGAACCTCCTGCTTCTTACGTACCTATCAGGACTCCTGCACGAAAGCTTCTCGCAACCCCTACTCCTATCGGGACTCCTCTCTATTCTATTCCTGAGGAGAACCGTGGGCAGCAATTTGATGTTCCTAAAGAAGCTCCTGGTGGTTTGCCTTTTATGAAGCCAGAAGACTATCAGCATTTTGGTGCACTTCTGAACGAGGAGGATGAGGAGGAGCTCTCACCTGAAGAGCAGAAAGAGCGGAAAATTATGAAGTTGCTGCTCAAGGTTAAGAACGGGACGCCACCACAGCGGAAAACAGCGTTAAGGCAATTGACAGATAAAGCTCGTGAATTTGGTGCTGGCCCTCTATTTAATCGGATACTTCCATTGCTTATGTCACCTACACTTGAAGATCAGGAAAGACACCTTCTAGTCAAAGTCATAGATAGGGTTCTTTACAAACTGGATGAGCTTGTTCGTCCTTTTGTTCACAAAATTTTGGTGGTGATCGAGCCGTTGTTGATTGATGAAGACTACTATGCACGAGTGGAAGGGAGAGAAATTATCTCAAATCTCAGCAAGGCTGCTGGTTTGGCGACCATGATTGCAGCCATGAGACCTGATATTGATAACATCGATGAATATGTTAGAAATACAACTGCAAGAGCATTTAGTGTTGTTGCATCAGCCTTGGGAATCCCAGCACTTCTTCCATTTCTAAAGGCCGTTTGTCAAAGTAAAAAATCTTGGCAAGCGAGGCACACTGGGATTAAAATTGTGCAGCAAATTGCTATTCTCATGGGCTGTGCTGTACTTCCGCATCTGAGATCTTTGGTCGAAATCATAGAACATGGGCTGAATGATGAAAACCAGAAAGTGAGAACCATCACTGCTCTCTCACTCGCTGCTCTTGCTGAAGCTGCTGCTCCATATGGGATAGAGAGTTTTGATTCGGTACTGAAGCCTCTGTGGAAAGGTATCCGTTCGCACAGGGGCAAGGTGTTGGCTGCTTTTCTCAAAGCTATTGGATTCATCATTCCACTCATGGATGCCATGTACGCCAGCTATTATACAAAGGAAGTGATGGTGATATTGATTCGTGAGTTCCAATCACCAGATGAAGAAATGAAGAAGATAGTGTTGAAAGTTGTCAAACAGTGTGTTAGTACCGAGGGAGTAGAAGCAGACTATATTCGGACGGAGATCCTGCCTGAATTCTTCCGCAATTTCTGGGTTAGAAGGATGGCTCTTGATCGGAGGAACTATAGACAACTAGTGGACACCACGGTGGAAATAGCAAATAAAGTTGGTGTCGCGGATATAGTGGGCAGGATCGTTGAGGATCTGAAAGATGAGAGTGAGCCGTACAGGCGAATGGTAATGGAGACCATAGAAAAAGTAGTTGTAAATCTTGGTGCTTCAGATATTGATGCGCGCTTGGAGGAGCTTCTTATAGACGGTATACTGTACGCTTTCCAAGAGCAAACGAGTGATGACGCCAATGTCATGCTCAATGGTTTTGGTGCTGTTGTCAATGCTCTTGGGCAGAGGGTGAAGCCTTATCTGCCCCAGATATGTGGTACCATCAAATGGCGTTTGAACAACAAGAGTGCTAAGGTGAGGCAACAAGCTGCCGATCTCATTTCTCGTATCGCCGTTGTTATGAAACAGTGTCACGAAGAACAGCTTATGGGTCATCTTGGGGTTGTGCTGTACGAGTACCTGGGAGAAGAATATCCTGAAGTTCTTGGGTCCATTTTGGGTGCACTCAAGGCAATTGTCAATGTGATTGGTATGACAAAGATGACACCTCCAATCAAGGACTTGCTGCCCCGGTTGACACCTATCCTGAAGAACAGACATGAAAAGGTGCAGGAGAATTGCATAGATCTTGTTGGTAGGATCGCTGATCGTGGAGCCGAGTTCGTTCCAGCAAGGGAATGGATGAGAATCTGTTTTGAGCTACTCGAAATGTTGAAGGCACACAAGAAAGGAATCAGGAGGGCGACCGTCAACACGTTTGGGTACATTGCAAAGGCAATCGGGCCACAGGATGTCTTGGCAACTCTGCTAAACAATTTGAAAGTTCAAGAGCGACAGAACCGTGTCTGTACTACAGTTGCCATTGCCATTGTTGCTGAAACATGCTCGCCGTTTACTGTTTTGCCTGCTCTAATGAATGAGTACCGTGTCCCGGAGCTGAATGTGCAGAATGGTGTTCTCAAGTCTCTTTCTTTCCTCTTCGAGTACATTGGGGAGATGGGTAAGGACTATATCTATGCTGTGACCCCACTTCTCGAGGATGCGCTCATGGACAGGGACCTGGTCCACAGGCAGACTGCTGCTTCAGCTGTTAAGCACATGGCACTGGGCGTGGCTGGTTTAGGTTGCGAGGATGCGCTGGTGCATCTGTTGAACTATGTGTGGCCGAACATTTTTGAGACTTCCCCTCATGTGATAAATGCAGTCATGGAAGCTATAGAAGGCATGAGGGTGGCCCTGGGACCCGCTGTTGTCCTGAATTATTGTCTTCAAGGGCTATTTCACCCGGCGAGGAAGGTGCGGGAGGTCTATTGGAAGATCTACAACTCGTTGTACATAGGTTCTCAAGACGGGCTTGTGGCTGCCTACCCGGTGTTGGAGGACGAGGGAAATAACATTTTCAATAGAATCGAGTTAGCGATGTGGATT
>Efe_3
ATGGAAACTCTAGATGCAGATATAGCTAGGATTCAAGAAGAGAGGAGGAAGAAAGAGCAGGAACTTGCATCGTTGACTGAGGTCACTTTTGATGCTGATCTCTATGGCGGTGGAAATCGGTTTGATGGTTACGTGCAGTCTATCCCTGTTAATGAAGAAGAAGAAGATCAGGATGCTATGGAGAGAGAAATTGCTAGGAAGTTGCCTTCTTACACTGCACCGAAGTCCATAATGAAAGAAATACCTCGAGGGACC------GAAGATGATGGCTTTGGTTTTAAAAAACCACAGAGAATTACTGATCGAGAAGACGAGTATAGACAGAGAAGGCTCAACAGGGTTATCTCACCTGATCGTAATGACCCTTTTGCT------GATAGTACCCCGGATCCAAACAAGAGGAGTTATGCTGAAGTCATGAAAGAGGAGGTTCTCAAGAGAGAGAGGGAGGAAACTTTGCGGAGGATTGCAAAGAACAAACAGGAGGAGGAGGAAAGGAGGAACTTAGAGAAGGAAAAGGAG---TCCTCCACTGCGGCTGCACCGGCCCAAAAAAGGAGGAACAGGTGGGATCAATCTCAAGAATCAGACAGC---AACAAGAAAGCCAAAACC---------TCTGATTGGGATTTGCCTGACTCTACTCCCGGAATTAGTCGTTGGGATGCAACACCAACACCTGGGAGATTA---GATGCAGCTACACCATCTGTTGCAAGGCGCAATCGCTGGGATGAGACTCCTACGCCTGGTCGTCTGGCGGATTCAGATGCTACACCT---TTAGGAAGTGTTACACCTGGTGCTACTCCTGCTGGTATGACATGGGATGCCACCCCTAAGATTGGTGGGCTGGCCACTCCAACCCCCAAGCGGCAGAGATCTCGTTGGGACGAGACACCAGCAACTATGGGAAGTGCAACACCAATGACTGGTGCTGCAACACCAGCTGCTGCGTATACGCCGGGTGTGACACCTGTTGGTGGTGTGGATCTTGCAACTCCAACTCCTGGGGCTATCAATTTACGAGGTGCTCTTACGCCTGAGCAGTATAACCTGCTTAGGTGGGAAAAGGACATTGAAGAAAGGAACCGTCCATTAACAGATGAAGAACTGGATGCGATGTTTCCGCAGGAAGGTTACAAGATTTTGGAACCTCCTGCATCTTACGTACCTATCAGGACTCCTGCACGAAAGCTTCTTGCAACACCTACTCCTATCGGGACACCTTTATATGCTATTCCTGAGGAGAACCGTGGGCAGCAATTTGACGTTCCTAAAGAAGCTCCTGGTGGTTTGCCTTTTATGAAGCCAGAAGACTATCAGCATTTTGGTGCACTTCTGAACGAGGAGGATGAGGAGGAGCTCTCACCTGACGAGCAGAAAGAGCGGAAAATTATGAAGTTGCTGCTCAAAGTTAAGAACGGGACGCCACCACAGCGGAAAACAGCGTTAAGGCAATTGACAGATAAAGCTCGTGAATTTGGTGCTGGTCCTCTCTTTAATCGCATACTTCCGTTGCTTATGTCACCTACTCTGGAAGATCAGGAAAGGCACCTTCTAGTCAAAGTCATAGATAGGGTTCTTTACAAACTGGATGAGCTTGTTCGTCCTTTTGTTCACAAAATCTTGGTGGTGATCGAGCCATTATTGATTGATGAAGACTACTATGCACGAGTAGAAGGGAGAGAAATCATCTCAAATCTCAGCAAGGCTGCTGGTTTGGCGACCATGATTGCAGCCATGAGACCTGATATTGACAACATCGATGAATATGTTAGAAATACAACTGCAAGAGCATTTAGTGTTGTTGCATCAGCCTTGGGAATCCCGGCACTTCTTCCATTTCTAAAGGCCGTTTGTCAAAGTAAAAAGTCTTGGCAAGCGAGGCACACTGGGATTAAAATTGTGCAGCAAATTGCTATTCTCATGGGCTGTGCTGTACTTCCGCATCTGAGATCTTTGGTTGAAATCATAGAACATGGGTAT------------------------------------------------------------------------------------------------------------------------------------------------CTTCGCACCGTGCTGAAAGCTATTGGATTCATCATTCCGCTCATGGAG---------------------------GAAGTGATGGTGATACTGATTCGCGAGTTCCAATCACCGGATGAAGAAATGAAGAAGATAGTATTGAAAGTTGCCAAACAGTGTGTTAGTACCGAGGGAGTAGAAGCAGACTATATTCGGACGGAGATCCTGCCTGAATTCTTCCGCAATTTCTGGGTTAGAAGGATGGCTCTTGACCGGAGGAACTATAGGCAATTAGTGGACACCACGGTGGAAATAGCAAATAAAGTTGGTGTCGCGGATATAGTGGGCAGGATCGTTGAGGATCTGAAAGATGAGAGTGAGCCATACAGGCGAATGGTAATGGAGACCATAGAAAAAGTAGTTGCAAATCTTGGTGCTTCAGATATTGATGCGCGCTTGGAGGAGCTTCTTATAGACGGTATACTGTACGCTTTCCAGGAGCAAACGAGTGATGACGCCAACGTCATGCTCAATGGTTTTGGTGCTGTTGTCAATGCTCTTGGGCAGAGGGTGAAACCTTATTTGCCCCAGATATGTGGTACCATCAAATGGCGCTTGAACAACAAGAGCGCCAAGGTGAGGCAACAAGCTGCTGATCTCATTTCTCGAATTGCCGTTGTTATGAAGCAGTGCCACGAAGAACAGCTTATGGGTCATCTTGGGGTTGTGCTCTACGAGTACCTGGGAGAAGAATATCCTGAAGTTCTTGGGTCCATTCTGGGTGCACTTAAGGCAATTGTCAACGTGATTGGTATGACCAAGATGACACCTCCAATCAAGGACTTGCTGCCTCGGTTGACACCTATTCTGAAGAACAGACATGAGAAGGTGCAGGAGAATTGCATAGATCTTGTTGGTAGGATCGCTGATCGTGGAGCCGAGTTCGTGCCAGCAAGGGAATGGATGAGAATTTGTTTCGAGCTTCTCGAGATGTTGAAGGCCCACAAGAAGGGAATCAGGAGGGCGACCGTCAACACGTTTGGGTACATTGCAAAGGCAATTGGGCCACAGGATGTCTTGGCAACTCTCCTAAACAATCTGAAAGTTCAAGAGCGACAGAATCGTGTCTGTACAACAGTTGCCATTGCCATTGTTGCTGAAACATGCTCGCCGTTTACTGTTTTGCCTGCTCTGATGAATGAGTACCGTGTCCCGGAGCTGAATGTGCAGAATGGTGTTCTTAAGTCTCTTTCTTTCCTCTTTGAGTATATCGGGGAGATGGGAAAGGACTACATCTATGCTGTGACCCCACTTCTCGAGGATGCGCTCATGGACAGGGACCTGGTCCACAGGCAGACTGCTGCTTCAGCTGTTAAGCACATGGCATTGGGCGTGGCTGGTTTAGGTTGCGAGGACGCATTGGTGCATCTGTTGAACTATGTGTGGCCGAACATCTTTGAAACTTCCCCTCATGTGATAAACGCAGTCATGGAAGCCATAGAAGGCATGAGGGTGGCCCTGGGTCCCGCTGTTGTTCTGAATTATTGTCTTCAAGGGCTATTTCATCCGGCGAGGAAGGTGCGGGAGGTCTATTGGAAGATCTACAACTCCTTGTACATAGGTTCTCAAGACGGGCTTGTGTCTGCCTACCCGGTGTTGGACGACGATGGGAATAACGTTTTCAACAGCAGAAGGCGCCACATTTTGTTG
>Egu_1
ATGGACTCCCTGGACGCGGAGATCGCCCGGGCCCAGGAGGAGCGGCGGAAGATGGAG---GAGGTGGCGCCGCTCACCTCCGTCACTTTCGATGCCGACCTCTACGGCGGTGACAACCGTTTCGAGGGCTACGAGCGCTCCATTCCGGTCACCGAGGAGGACGACGACCAGGACGCCGACGGCCGCGATCTCGCCCGCCGGATGGCCTCCTACACTGGTCCCAAGTCC---CTCAAAGAAATACCCAGGGGCGCC---GAGGCAGAGGATGACTCCGGCTTCAAGAAGCCTCAGCGGATCATCGACCGGGAGGACGACTACCGGCGCCGGCGGCTCCAGAGAATCATATCGCCGGAGAGGAACGACCCGTTCACCACCGGGGAAGCCACGCCGGATCCCTCGGTGAGGACCTATGCTGATGTGATGAGAGAACAGGCGCTCCAGAGGCAGAAGGAGGAGATGCTGAAGGAGATCGCTAAGAAGAAGGAGGAGGAGAAAAATAAGGTGGCAGCAGAG------------------------CCGGCTCCTCCGGCCCAGAAGAGGAGGAACAGGTGGGACCAGTCGCAGGAGCCCGATGCCGCAGCCAAGAAAGCGAAGACT------ACGTCCGATTGGGATGCTCCTGACTCGACTCCTGGGATAGGGCGATGGGATGCGACTCCAACCCCTGGGAGGGTT---GCTGACGCCACTCCTTCGGTA---AGGAGGAACAGATGGGATGAGACGCCGACTCCTGGACGATTGGCTGATGCTGATGCCACGCCTGCTGCTGGTGGAGCCACCCCTGGTCTAACCCCAACAGGCATGACATGGGATGCAACTCCCAAGCTCGCAGGCCTTGCCACCCCTACGCCCAAGCGCCAGAGGTCGAGGTGGGATGAGACCCCAGCAAGCATGGGCAGTGCCACACCATTGCCTGGTGCCGCAACCCCAGCAGCTGCATTCACTCCCGGGATTACTCCGGTTGGTGGGGTTGATCTCGCAACCCCAACCCCTGGGGCTATCAATCTGCGTGGCGCCATCACTCCAGAGCAGTATAATCTGCTGAGGTGGGAGAGGGATATTGAGGAGAGGAACCGCCCATTGACCGATGAAGAGCTTGATGCGATGTTCCCACAAGAAGGGTACAAGATTCTCGACCCACCTGCATCTTACGTGCCAATAAGGACCCCTGCGAGGAAGCTATTGGCTACGCCTACTCCCTTGGGCACTCCTCTTTATGCGATCCCTGAAGAGAATCGTGGGCAGCAGTTTGATGTTCCAAAAGAGGCTCCTGGTGGGTTGCCTTTCATGAAGCCTGAGGATTACCAGTATTTTGGGGCTTTGTTAAATGAAGAGGAAGAGGAGCAGCTCTCTCCAGAGGAGCAGAAGGAGAGGAAGATCATGAAGCTATTGCTCAAGGTGAAGAACGGGACGCCGCCACAGAGGAAGACAGCACTTCGGCAGCTCACAGATAAGGCCCGGGAGTTTGGGGCTGGCCCACTCTTCAACAAGATCTTGCCTTTGCTTATGCAACCTACCCTTGAGGATCAAGAGCGCCACCTTCTGGTCAAAGTTATTGACAGGGTGCTATATAAACTAGATGAGCTGGTTCGGCCTTTTGTTCACAAAATTCTTGTTGTTATAGAGCCTCTTTTGATTGATGAGGACTATTATGCTCGTGTGGAAGGGAGAGAGATTATTTCCAACCTTAGTAAAGCAGCTGGTCTTGCCACTATGATTGCTGCAATGAGGCCGGATATTGATAATATTGATGAGTATGTGAGAAATACAACGGCAAGGGCTTTCAGTGTGGTGGCTTCTGCTCTTGGTATTCCTGCTCTTTTGCCATTTCTTAAAGCTGTCTGCCAGAGTAAGAAGTCCTGGCAAGCGCGGCACACAGGTATCAAGATTGTGCAGCAGATTGCAATTCTTATGGGATGTGCTGTTCTTCCGCACCTAAGGTCCCTCGTGGAAATTATAGAGCATGGTCTCAGTGATGAGAATCAGAAGGTGAGAACTATTACTGCCCTGTCTCTTGCTGCACTTGCTGAAGCAGCTGCACCTTATGGTATAGAGAGCTTCGATTCAGTGTTGAAGCCTCTTTGGAAGGGTATTAGATCTCATCGTGGGAAGGTTCTTGCTGCTTTCTTAAAGGCAATTGGTTTTATCATTCCTCTCATGGATGCGGTATATGCAAGTTATTACACAAAGGAAGTGATGATTATACTGATCCGCGAGTTCCAGTCACCAGATGAGGAGATGAAGAAGATTGTGATAAAAGTTGTCAAGCAGTGCGTGAGTACAGAGGGTGTGGAGGCAGATTACATCCGGAATGACATTCTTCCCGAGTTCTTCAGAAACTTCTGGGTCAGGAGAATGGCTCTGGACCGCCGGAATTACAGGCAGCTTGTGGAAACAACTGTGGAGATAGCAAACAAGGTAGGAGTTGCAGATATTGTAGGAAGAGTTGTGGAGGATCTTAAAGATGAGAGTGAGCCTTACAGGCGTATGGTGATGGAGACTATTGAAAAGGTTGTTGCCAACTTGGGGGCTTCGGATATTGATGCTCGGTTGGAAGAGCTTCTTATTGATGGGATTTTGTATGCCTTCCAAGAACAGACAAGTGATGATGCGAATGTCATGCTGAATGGATTTGGTGCTGTAGTGAATGCCCTTGGGCAGAGGGTTAAACCTTACCTTCCACAAATCTGTGGTACCATAAAATGGCGTCTGAACAACAAGAGTGCGAAAGTCAGGCAGCAAGCAGCTGATCTTATATCACGGATTGCCGTTGTCATGAAGCAGTGCCATGAAGAGCAACTGATGGGTCATCTTGGTGTTGTTCTGTATGAGTACCTGGGTGAGGAGTACCCTGAGGTCTTGGGATCTATTTTAGGAGCATTGAAAGCCATAGTTAATGTTATTGGTATGACTAAAATGACACCACCTATCAAGGATCTGCTTCCCAGACTGACCCCCATCTTAAAGAACAGACATGAGAAGGTCCAGGAGAACTGTATCGACCTTGTTGGTAGGATTGCTGATCGTGGTGCCGAGTTTGTCCCTGCCAGAGAGTGGATGAGGATCTGTTTTGAGCTTCTTGAAATGTTGAAGGCACACAAGAAGGGTATCAGGAGAGCGACTGTGAACACTTTTGGATATATTGCAAAAGCTATCGGGCCGCAGGATGTCTTGGCAACCCTTCTGAACAACCTGAAGGTACAAGAGCGTCAGAATCGTGTGTGTACTACTGTTGCTATTGCCATAGTTGCAGAAACTTGCTCTCCATTTACGGTTTTGCCTGCCCTTATGAATGAGTACCGTGTGCCGGAGCTGAATGTTCAGAATGGGGTTTTAAAGTCTCTCTCTTTCCTATTTGAGTACATAGGAGAAATGGGCAAGGATTACATATATGCTGTTACACCTTTGCTCGAGGATGCTTTGATGGACAGGGATCTTGTTCATAGGCAGACTGCTGCTTCAGCTGTTAAGCACATGGCTCTGGGAGTTGCTGGGTTGGGTTGTGAGGATGCACTAGTTCATTTGCTTAATTATGTGTGGCCGAACATATTTGAGACCTCTCCCCATGTTATAAATGCTGTGATGGAAGCCATTGAAGGGATGAGGGTTGCATTAGGTGCTGCTGTCGTTCTGAATTACTGTCTTCAGGGTTTATTCCATCCAGCAAGAAAAGTTCGGGAGGTGTATTGGAAGATCTACAACTCACTGTATATTGGATCCCAAGATGCACTTGTGGCTGCTTATCCAGTGTTAGATGATGAGGAGAACAATATATTTAGCAGGCCAGAGCTTATGATGTTCATT
>Egu_2
ATGGACTCCTTGGACGCGGAGATCGCCCGGGCCCAGGAGGAGCGGCGGAAGATGGAG---GAGGTGGCGCCACTTACCTCCGTAACCTTCGATGCGGACCTCTACGGCGGCGACAACCGCTTCGAGGGCTACGAGCGCTCCATTCCGGTCACCGAGGAGGACGAGGACCAGGACGCCGACGGCCGCGACCTCGCCCGCCGGATGGCCTCTTACACCGGCCCCAAGTCC---CTCAAAGAAATACCCAGGGGCGCC---GAGGCAGAGGACGACCCCGGCTTCAAGAAACCCCAGCGGATCATCGACCGGGAGGACGACTACCGGCGCCGGCGGCTCCAGAGAATCATATCGCCTGAGAGGAACGATCCTTTCTCCACCGGGGAGGTCACGCCGGATCCCTCGGTCAGGACCTATGCTGATGTGATGAGAGAACAGGCGCTCCAGAGGCAGAAGGAGGAGATGCTGAAGGAGATCGCCAAGAAGAAGGAGGAGGAGAAAAATAAGGCAGCAGCAGAG------------------------CCGGCTCCCCCGGCCCAGAAGAGGAGAAACAGGTGGGACCAGTCACAGGAACCCGACGCTGCAGCGAAGAAAGCGAAGACT------ACGTCGGATTGGGATGCTCCTGATTCCACTCCTGGGATCGGGCGGTGGGATGCGACTCCAACCCCTGGGAGAGTT---GCCGACGCCACTCCTTCGGTG---AGGAGGAACAGATGGGATGAGACGCCGACTCCTGGACGCTTGGCTGATGCTGATGCTACGCCTGCTGCTGGTGCAGTCACCCCTGGTGCAACCCCAACCGGCATGACATGGGATGCAACTCCCAAGCTCGCAGGCCTTGCCACCCCTACGCCCAAGCGCCAGAGGTCGAGGTGGGATGAGACCCCAGCGAGCATGGGCAGTGCCACACCGTTGCCTGGTGCAGCAACCCCAGCAGCTGCATTCACTCCCGGGGTTACTCCAGTTGGTGGGGTTGATCTCGCGACCCCAACCCCTGGGGCCATCAATCTCCGCGGCGCCATCACTCCAGAGCAGTATAATCTGCTGAGGTGGGAGAGGGATATTGAAGAGAGGAACCGCCCGTTGACGGATGAAGAGCTCGATGCGATGTTCCCACAAGAAGGGTACAAGATTCTCGACCCACCTGCATCTTATGTGCCAATAAGGACTCCTGCGAGGAAGTTATTGGCTACTCCAACTCCTTTGGGCACTCCTCTTTATGCGATCCCTGAAGAGAATCGTGGGCAGCAGTTTGATGTTCCAAAAGAGGCTCCTGGTGGGTTGCCTTTCATGAAGCCTGAGGATTACCAGTACTTTGGGGCTCTGTTAAATGAAGAGGAAGAGGAGCAGCTCTCTCCAGAGGAGCAGAAGGAGAGGAAGATCATGAAGCTACTGCTCAAGGTGAAGAATGGGACGCCGCCACAGAGGAAAACAGCACTGCGGCAGCTCACAGACAAGTCCCGGGAGTTTGGGGCTGGCCCTCTCTTCAACAAGATCTTGCCTTTGCTCATGCAACCAACCCTTGAAGATCAAGAGCGCCACCTTCTGGTCAAAGTTATCGACAGGGTGCTATATAAACTGGATGAGCTGGTTCGGCCTTTTGTTCACAAAATTCTCGTTGTTATAGAGCCTCTTTTGATTGATGAGGACTATTATGCTCGTGTGGAAGGGAGAGAGATTATTTCCAACCTTAGTAAAGCAGCTGGTCTTGCCACTATGATTGCTGCAATGAGGCCGGATATTGATAATATTGATGAGTATGTGAGAAATACAACGGCAAGAGCTTTCAGTGTGGTCGCTTCTGCTCTTGGTATTCCTGCTCTCTTGCCATTTCTTAAAGCTGTCTGTCAGAGTAAGAAGTCCTGGCAAGCACGGCACACAGGTATTAAGATTGTGCAGCAGATTGCAATTCTTATGGGATGTGCTGTTCTTCCGCACCTAAGGTCCCTTGTGGAAATTATAGAGCATGGTCTCAGTGATGAGAATCAGAAGGTGAGAACTATTACTGCCCTGTCTCTTGCTGCGCTTGCTGAAGCAGCTGCACCTTATGGTATAGAGAGCTTCGATTCGGTGTTGAAGCCTCTTTGGAAGGGTATTAGATCTCATCGTGGCAAGGTTCTTGCTGCTTTCTTAAAGGCAATTGGTTTCATCATTCCTCTCATGGATGCGGTATATGCAAGTTATTACACAAAGGAAGTGATGATTATACTGATCCGTGAGTTCCAGTCACCAGATGAGGAAATGAAGAAGATTGTGATAAAAGTTGTCAAGCAGTGTGTGAGTACAGAGGGTGTGGAGGCAGATTACATCCGGAATGACATTCTTCCTGAGTTCTTCAGAAACTTCTGGGTCAGGAGGATGGCTCTGGATCGCCGGAATTACAGGCAGCTTGTGGAAACAACTGTGGAGATAGCAAACAAGGTAGGAGTTGCAGATATCGTAGGAAGAGTTGTGGAGGATCTTAAAGATGAGAGTGAGCCTTACAGGCGTATGGTGATGGAGACAATTGAAAAGGTCGTTGCCAACTTGGGGGCTTCGGATATTGATGCTCGGTTGGAAGAGCTTCTTATTGACGGGATTTTGTATGCCTTCCAAGAACAGACCAGTGATGATGCAAATGTTATGCTTAATGGATTTGGTGCTGTAGTGAATGCCCTTGGGCAGAGGGTTAAACCTTATCTTCCACAGATCTGTGGTACTATAAAATGGCGTCTGAACAACAAGAGTGCGAAAGTCAGGCAGCAAGCAGCTGATCTTATATCACGGATTGCGATTGTCATGAAGCAGTGCCATGAAGAGCAACTGATGGGTCATCTTGGTGTGGTTCTGTATGAGTACCTGGGCGAGGAGTACCCTGAGGTCTTAGGATCTATTTTAGGAGCATTGAAAGCCATAGTTAATGTTATTGGTATGACTAAAATGACACCGCCTATCAAGGATCTGCTTCCCAGACTGACCCCCATCTTAAAGAACAGACATGAGAAGGTCCAGGAGAACTGTATCGACCTTGTTGGTAGGATTGCTGATCGTGGTGCCGAGTTTGTCCCTGCCAGAGAGTGGATGAGGATCTGTTTTGAGCTTCTTGAAATGTTGAAGGCACACAAGAAGGGTATTAGGAGAGCGACTGTGAACACTTTTGGATATATTGCAAAAGCTATCGGGCCACAGGATGTCTTGGCAACCCTTCTGAACAACCTGAAGGTACAAGAGCGTCAGAATCGTGTGTGTACTACCGTTGCTATTGCCATAGTTGCAGAAACTTGCTCTCCATTTACAGTTTTGCCTGCCCTTATGAATGAGTACCGTGTGCCCGAGCTGAATGTTCAGAATGGGGTTTTAAAGTCTCTCTCTTTCCTATTTGAGTATATAGGAGAAATGGGCAAGGATTACATATATGCTGTTACACCTTTGCTTGAGGATGCTTTGATGGACAGGGATCTTGTTCACAGGCAGACTGCTGCTTCAGCTGTTAAGCACATGGCTCTGGGAGTTGCCGGGTTGGGTTGTGAGGATGCACTAGTTCATTTGCTCAATTATGTGTGGCCGAACATATTTGAGACCTCTCCCCATGTTATAAATGCTGTGATGGAAGCCATTGAAGGGATGAGGGTTGCATTAGGTGCAGCTGTCATTCTGAATTACTGTCTTCAGGGTTTATTCCATCCGGCAAGGAAAGTTCGGGAAGTGTATTGGAAGATCTACAACTCCCTGTATATTGGATCCCAAGATGCACTTGTGGCTGCTTATCCACTGGTAGAAGATGTGGAGAACAATATATTTAGCAGGCCGGAGCTTATGATGTTCATT
>Lch_1
ATGGAAACGATAGACTCCGACATCGCCAGGGTCCAAGAAGAGAGGAGAAAGAAAGAGCAGGAGCTAGCGTCTCTCACTGCGGTCACCTTTGATGCTGATCTTTATGGGGGCGGCAACCGCTTTGAGGGCTACGAGCAGTCGATCCCTGTCAATGAAGAGGAGGAAGATCAAGATGCGGGGGAGCGAGAGGTTGCGAGGAAGCTAGCTTCTTATACAGCTCCTAAATCGGTATTGAAGGAGGTGCCGAGAGGAGTGGCGGATGATGGGGATGATTTTGGTTTCAAGAAACCGCTGAAAATCATTGATAGGGAGGATGATTATAGGAAGCGGAGGCTGAATCGGATAATCTCGCCTGACAGGAATGATGCTTTCGCGATGGGAGACAAGACACCGGATCCGTCCGTGAGGACCTACATTGACGTTATGAAGGAGGAGACCTTGAAGAGACAGAAAGAAGAGACGTTGAGAGAGATTGCAAAGAGGAAGAAAGAGGAAGAGGAGAAGGCC---------------------------TCTGAGGCTGCTCCAACAGCTCAGAAAAGGAGGAACAGGTGGGACCAGTCTCAGGAACAGGATAATAGTAGCAAGAAGGCGAAAACCACGTCAGCATCGGATTGGGACATGCCAGATTCGACTCCTGGGATCGGCCGGTGGGATGCAACTCCAACCCCGGGGAGGCTG---GCCGATGCGACACCATCTATTTCCCGTAGGAACCGTTGGGATGAGACGCCCACGCCTGGTCGCCTGGCTGATGCTGATGCAACTCCGGCCGCTGGTGGAGTTACTCCTGGGGCTACGCCTGCTGGCATGACATGGGATGCAACACCCAAGCTGGCGGGACTTGCTACTCCGACGCCCAAGCGACAAAGATCGAGATGGGATGAAACGCCAGCGACCATGGGAAGTGCAACACCGATGCCTGGA---GCGACACCTGCTGCAGCGTTCACCCCTGGTGTAACCCCAGTTGGAGGAATTGACCTTGCGACCCCGACCCCTGGAGCCATCAATCTTCGCGGCGCCATTACACCCGAGCAGTATAATCTGCTGAGGTGGGAGAGAGATATTGAGGAGAGGAACCGGCCATTGACTGATGAAGAGCTTGATGCTATGTTCCCGCAGGAAGGATATAAGATCCTAGATCCTCCAGCTTCTTACGTTCCAATCAGAACTCCTGCGAGGAAGCTTCTTGCTACGCCGACTCCCTTGGGAACTCCTCTATACTCGATCCCTGAAGAGAATCGTGGGCAGCAGTTTGATGTTCCGAAAGAAGCACCTGGTGGTTTGCCA---------------------------------------------------------------CTGTCACCAGATGAACAGAAAGAGCGGAAGATCATGAAGCTGTTGCTCAAGGTTAAGAATGGGACTCCTCCGCAGAGGAAAACAGCGTTGCGCCAGCTTACGGATAAAGCACGAGAATTTGGGGCTGGCCCACTGTTCAATCGGATTCTGCCATTGCTGATGCAACCGACTTTGGAAGATCAAGAACGTCATCTTCTAGTTAAGGTCATTGACAGGGTTTTGTACAAGCTGGATGAGCTGGTCCGACCGTTTGTACACAAGATTTTGGTGGTGATTGAGCCACTCTTGATTGATGAGGACTACTATGCTCGTGTAGAAGGAAGAGAGATCATTTCCAATCTCAGCAAAGCGGCTGGCTTGGCCACGATGATTGCTGCAATGAGACCAGATATCGACAATATTGATGAATACGTCAGGAACACAACGGCAAGGGCTTTCAGTGTTGTTGCCTCCGCATTGGGTATTCCTGCTCTGTTGCCATTTTTGAAAGCTGTGTGCCAGAGTAAGAAATCTTGGCAAGCTCGGCACACCGGCATTAAGATTGTACAGCAGATTGCAATTCTAATGGGTTGTGCCGTGCTTCCGCATCTGAGGTCCCTTGTTGAAATCATTGAACATGGTCTCAACGATGAAAACCAGAAGGTGAGAACTATTACAGCATTGTCTCTTGCTGCACTTGCTGAGGCCGCTGCTCCATATGGTATAGAGAGTTTTGATTCGGTCTTAAAGCCTTTGTGGAAAGGCATTCGATCACACCGAGGAAAGGTTTTGGCAGCTTTCTTGAAATCGATTGGTTTCATTATTCCTCTCATGGATGCTATGTATGCAAGTTACTACACAAAGGAAGTGATGTTTATACTGATCCGAGAGTTCCAATCACCAGATGAAGAAATGAAGAAGATCGTACTTAAAGTGGTCAAGCAGTGTGTGAGTACGGAAGGAGTTGAAGCTGATTATATTCGGAGTGATATTCTTCCGGAGTTCTTCCGGAATTTCTGGGTTAGAAGGATGGCGCTGGACCGCAGAAACTATAGGCAGCTTGTGGAGACGACTGTTGAAATAGCTAACAAGGTCGGTGTTGCAGATATAGTAGGAAGGATCGTCGAGGATCTCAAAGACGAGAGTGAACCATACAGGCGGATGGTAATGGAAACAATTGAGAAGGTGGTTACAAACTTGGGTGCATCAGATATTGATGCCCGGTTGGAGGAGCTCCTGATCGATGGTATTCTGTATGCTTTCCAAGAACAGACCAGCGATGATGCGAATGTGATGCTCAATGGTTTCGGTGCTGTGGTGAATGCCCTTGGACAGAGGGTGAAACCATACCTTCCCCAGATATGTGGTACCATAAAGTGGCGTTTGAACAATAAGAGTGCGAAGGTGAGGCAGCAAGCAGCGGACCTCATATCGAGGATCGCAGTTGTCATGAAGCAGTGCCAAGAAGAGCAGCTGATGGGCCACTTGGGTGTGGTTTTGTACGAGTACTTGGGAGAAGAATACCCTGAAGTCTTGGGATCTATATTGGGAGCACTGAAGGCTATTGTCAATGTCATCGGTATGACAAAAATGACTCCTCCGATAAAGGATCTGCTCCCACGTCTCACTCCCATTTTGAAGAATAGGCATGAGAAAGTGCAGGAGAATTGTATCGACCTCGTCGGGAGGATTGCTGATCGTGGGGCAGAGTTTGTCCCTGCAAGGGAGTGGATGAGGATATGTTTTGAGCTCCTCGAGATGTTGAAGGCCCACAAGAAGGGGATCCGGCGTGCTACTGTGAACACGTTTGGGTACATTGCGAAAGCGATTGGACCTCAAGATGTCTTGGCAACGCTGTTGAACAACCTGAAGGTGCAAGAGCGTCAGAATCGGGTCTGCACAACTGTGGCCATCGCAATCGTTGCAGAAACCTGCTCTCCATTCACGGTCTTACCAGCTCTGATGAACGAGTACCGGGTACCAGAGCTGAACGTGCAAAACGGGGTCCTGAAATCACTCTCTTTCCTCTTTGAGTACATAGGTGAGATGGGGAAGGACTACATCTATGCCGTGACGCCCTTGCTCGAGGATGCGCTTATGGACAGGGATCTGGTGCATAGGCAGACGGCTGCTTCCGCTGTTAAGCACATGGCCTTGGGTGTTGCTGGGTTGGGCTGCGAGGATGCTTTGGTGCATCTGCTGAACTATGTGTGGCCCAATATTTTTGAGACATCTCCTCATGTCATAAATGCCGTCATGGAAGCGATTGAAGGGATGAGAGTGGCGTTGGGCGCAGCAGCAGTTCTAAACTACTGTCTTCAGGGGCTGTTTCATCCGGCGCGGAAAGTGAGAGAGGTGTATTGGAAGATCTACAACTCACTGTACATTGGATCCCAAGATGCACTCGTGGCCGCCTATCCTGTGTTGGATGACGAGGAGAACAATGTGTTCAGCAGGCCAGAGCTGACGATGGTTGTC
>Lch_2
ATGGAAACGATCGACACCGATATTGCCAGGGTCCAAGAGGAGAGGAGAAAGAAGGAGCAGGAGCTCGCTTCTCTCACTGCAGTTACCTTCGATGCCGATCTTTATGGGGGTGGCAACCGCTTTGAGGGCTATGAGCAGTCGATCCCTGTTAACGAAGATGAGGAAGATCAAGATGTTGGGGAGCGAGAGGTTGCCAGAAAACTGGCATCTTATACTGCACCTAAATCTGTATTGAAGGAAATGCCGAGAGGAATGGGGGATGATATTGATGATTTTGGTTTTAAGAAACCACAGAAAATCATCGACAGGGAGGATGATTATAGGAAGCGGAGGCTCAACCGGATAATCTCACCAGACAGGAATGATGCTTTTGCAATGGGGGACAAGACGCCTGATCCTTCCGTGAGGACTTACAGGGATGTTATGAAGGAGGAGGCCTTGAAGAGAGAGAAAGAAGAGACGTTGAGAGAGATTGCAAAGCGGAAGAAAGAGGAAGAGGAGAAGAAGGTTTCAGAGGGGCAGAGGGATGATGCATCTGCGCCTATTCAGGCTGCTCAGAAGAGGAGGAACAGGTGGGACCAATCTCAAGAACAGGATAGTAGTAGCAAGAAGGCCAAAACCACATCAGCATCAGATTGGGACATGCCAGATTCCACTCCAGGGATTGGCAGATGGGATGCGACTCCGACTCCGGGAAGGGTG---GGTGACGCAACGCCATCAGTTTCTCGTCGGAACCGTTGGGATGAGACTCCAACACCTGGTCGTCTGGCTGATGCTGATGCAACCCCAGCTGCTGGTGGAGCGACTCCTGGAGCGACACCAGCTGGTATGACGTGGGATGCAACACCTAAGCTGGCGGGACTCGCTACGCCAACGCCCAAGCGCCAGCGATCAAGATGGGATGAAACCCCAGCAAGCATGGGGAGTGCAACGCCGATGCCTGGA---GCGACCCCTGCTGCAGCGTTCACCCCTGGTGTAACCCCAGTTGGAGGAGTTGACCTTGCAACCCCAACCCCTGGAGCTATCAACCTTCGTGGTGCCATTACACCTGAGCAATATAACCTTCTGAGATGGGAAAAGGATATTGAGGAGCGGAACCGGCCGTTGACTGATGAAGAGCTGGATGCTATGTTCCCGCTAGAAGGATATAAGATTCTGGATCCTCCAGCATCTTATGTTCCAATTAGAACTCCTGCTAGGAAACTTCTAGCAACCCCGACTCCCTTAGGAACTCCTCTGTATTCAATTCCTGAAGAAAATCGTGGGCAGCAATTTGATGTTCCGAAAGAAGCACCTGGTGGGTTGCCGTTTATGAAGCCGGAGGATTACCAATACTTTGGTGCATTGCTGAATGAAGAGGATGAGGAAGAGCTGTCACCAGAAGAGCAGAAAGAGCGGAAGATCATGAAGCTGCTGCTCAAGGTCAAGAATGGGACTCCACCGCAGAGGAAAACGGCGTTGCGGCAGCTTACCGATAAAGCTCGAGAATTTGGGGCTGGCCCACTGTTCAACCGGATTCTGCCATTGCTGATGCAACCGACATTGGAAGATCAAGAACGGCATCTTCTGGTTAAGGTCATTGACAGGGTTTTGTACAAGCTGGATGAGCTGGTTCGGCCCTTTGTACACAAGATTTTGGTGGTGATTGAGCCACTATTGATTGATGAGGACTACTATGCGCGTGTGGAAGGAAGAGAGATCATTTCCAATCTCAGCAAAGCAGCTGGCTTGGCCACGATGATTGCTGCAATGCGACCGGATATTGACAATATCGATGAATACGTCAGGAACACAACTGCGAGGGCCTTCAGTGTGGTTGCCTCAGCGTTGGGTATTCCTGCTCTGTTGCCCTTCCTGAAAGCTGTGTGCCAGAGCAAGAAATCTTGGCAAGCTCGGCACACGGGAATTAAGATCGTACAGCAGATTGCCATTCTAATGGGTTGTGCTGTTCTTCCACATCTGAGGTCCCTCGTTGAAATCATCGAACATGGTCTCAACGATGAAAACCAGAAAGTGAGAACTATTACCGCATTGTCTCTCGCTGCCCTTGCTGAGGCTGCTGCTCCATATGGTATAGAGAGCTTTGATTCTGTCCTGAAGCCTCTGTGGAAGGGTATTCGGTCTCACCGAGGTAAGGTCCTGGCAGCTTTCTTGAAATCAATCGGTTTCATTATTCCTCTCATGGACGCTATGTATGCAAGTTACTACACAAAGGAAGTGATGTTTATACTGATCCGAGAGTTCCAATCGCCTGATGAAGAAATGAAGAAGATTGTTCTGAAAGTGGTCAAGCAGTGTGTGAGTACAGAAGGGGTGGAAGCTGATTACATCCGTAGCGATATTCTTCCGGAGTTCTTCCGCAATTTCTGGGTTAGACGCATGGCGCTTGACCGCAGAAACTATAGGCAGCTTGTGGAGACAACCGTCGAAATGGCTAACAAGGTTGGTGTTGCAGATATAGTAGGAAGGATTGTTGAGGATCTGAAAGACGAGAGCGAGCCATACCGGCGGATGGTGATGGAGACGATCGAGAAGGTGGTCGCAAACTTGGGGGCGTCTGATATCGATGCCCGGTTGGAAGAGCTCCTGATCGACGGTATTCTGTATGCTTTCCAAGAACAGACTAGCGATGATGCTAATGTGATGCTCAATGGTTTTGGCGCTGTGGTGAATTCACTCGGGCAGAGGGTGAAACCGTACCTTCCCCAGATTTGCGGTACCATAAAGTGGCGGTTGAACAACAAGAGTGCGAAGGTGAGGCAGCAAGCGGCGGATCTCATATCAAGGATTGCTGTTGTTATGAAGCAGTGCCAAGAAGAGCAGCTGATGGGCCACCTGGGTGTCGTCTTGTACGAGTATTTGGGAGAAGAATACCCTGAAGTTTTGGGATCTATATTGGGAGCGTTGAAGGCTATCATCAATGTCATCGGTATGACGAAAATGACACCTCCAATAAAGGATCTGCTCCCGCGCCTGACGCCTATTCTCAAGAACAGACATGAGAAAGTGCAGGAGAATTGTATCGACCTCGTTGGGAGGATTGCTGATCGTGGGGCAGAGTTTGTCCCTGCAAGGGAGTGGATGAGGATCTGTTTCGAGCTCCTCGAGATGTTGAAGGCCCACAAGAAGGGGATCCGGCGTGCCACTGTGAACACATTCGGATACATTGCAAAAGCAATTGGGCCTCAGGATGTCTTGGCAACACTTTTGAACAACCTCAAGGTGCAAGAGCGTCAGAATCGTGTGTGCACGACTGTGGCCATTGCGATTGTCGCAGAGACCTGCTCTCCTTTCACTGTCCTACCGGCTCTGATGAACGAATACCGGGTTCCAGAGCTGAATGTGCAAAACGGGGTCCTGAAGTCTCTCTCTTTCCTCTTCGAGTACATAGGTGAGATGGGGAAGGACTACATCTATGCTGTGACGCCGTTGCTTGAGGATGCGCTTATGGACAGGGATCTGGTGCACAGGCAAACGGCCGCCTCTGCTGTCAAGCACATGGCCTTGGGCGTAGCTGGGCTAGGCTGCGAGGATGCTCTGGTGCATCTGCTGAACTACGTGTGGCCCAACATATTCGAGACATCTCCCCATGTCATAAACGCTGTGACAGAAGCGATTGAAGGGATGAGAGTGGCATTGGGCGCAGCCGCCGTCCTGAACTATTGCCTTCAAGGCCTGTTCCATCCGGCACGGAAAGTAAGGGAGGTGTATTGGAAAATTTACAACTCCTTATACATTGGGTCCCAAGATGCACTCGTGGCTGCTTATCCGGTGTTGGATGACGAGGAGAATAATATCTACAGCAGGCCAGAGCTGACGATGGTCATC
>Lch_3
ATGGAAACGATAAACACCAATATTGCTAGGGTCCAAGAGGAGAAGAGA---AAGGAGCAGGAGCTCGCTTCTCTCACTGCAGTTACCTTTGATGCCGATCTTTATGGGGGTGGCAACCGCTTTGAGGGCTATGAGCAGTCGATCCCTGTCAACGAAGATGAGGAAGATCAAGATGCTGGGGAGCGAGAGGTTGCCAGAAAACTGGCATCTTATACTGCACCTAAATCTGTATTGAAGGAGCTGCTGAGAGGAATGGGGGATGATATTGATGATTTTGGTTTTAAGAAACCACAGAAAATCATTGACAGGGAGGATGATTATAGGAAGCGGAGGCTCAACCAGATAATCTCACCAGACAGGAATGATGCTTTTGCAATGGGGGACAAGATGCCTGATCCTTCCGTGAGGACTTACAGGGATACTATGAAGGAGGAGGCCTTGAAGAGAGAGAAAGAAGAGACGTTGAGAGAGATTGCAAAGCGGAAGAAAGAGGAAGAGGAGAAGAAGGCTTCGGAGGGGCAGAGGGATGCTGAATCTGCACCTGTTCAAGCTGCTCAGAAAAGGAGGGAC---------------------------------------------------------------------------------------------------AGATGGGATGTGACTCCAACTCCGGGAAGGGTG---GGTGACGCAACACCATCAGTTTCTCGTCGGAACCGTTGGGATGAGACTCCAACACCTGGTCGTCTGGCTGATGCTGATGCAACCCCAGCTGCTGGTGGAGCGACTCCTGGAGCGACACCAGCTGGTATGACGTGGGATGCAACACCTAAGCCGGCGGGACTCGCTACGCCAACGCCCAAGCGCCAGCGATCAAGATGGGATGAAACCCCAGCAAGCATGGGGAGTGCAACGCCGATGCCTGGA---GCGACCCCTGCTGCAGTGTTCACCCCTTGTGTAACCCCAGTTGGAGGAGTTGACCTTGCAACCCCAACCCCTGGAGCTATCAACTTTCGTGGTGCCATTACACCTGAGCAATATAACCTTCTGAGATGGGAAAAGGATATTGAGGAGCGGAACCGGCCGTTGACTGATGAAGAGCTGGATGCTATGCTCCCGCTAGAAGGATATAAGATTCTGGATCCTCCGGCATCTTATGTTCCAATTAGAACTCCTGCTAGGAAACTTCTAGCCACCCCAACTCCCTTAGGAACTCCTCTGTATGCGATTCCTGAAGAAAATCGTGGGCAGCAATTTGATGTTCCGAAAGAAGCACCTGGTGGGTTGCCATTTATGAAGCCAGAGGATTACCAATGCTTTGGTGCATTGCTGAATGAAGAGGATGGGGAAGAGCTGTCACCAGAAGAGCAGAAAGAGCGGAAGATCATGAAGCTGCTGCTCAAGGTTAAGAACGGGACTCCACCACAGAGGAAAATGGCGTTGCGGCAGCTTACCGATAAAGCTCGAGAATTTGGGGCCGGCCCACTGTTCAACCGGATTCTGCCATTGCTGATGCAACCGACATTGGAAGATCAAGAACGGCATCTTCTGGTTAAGGTCATTGACAGGGTTTTGTACAAGCTGGATGAGCTGGTTCGGCCCTTTGTACACAAGATTTTGGTAGTGATTGAGCCACTATTGATCGATGAGGACTACTATGCGCGTGTGGAAGGAAGAGAGATCATTTCCAATCTCAGCAAAGCAGCTGGCTTGGCCACGATGATTGCTGCAATGCGACCAGATATCGACAATATCGATGAATACGTCAGGAACACAACAGCAAGGGCCTTCAGTGTGGTTGCCTCAGCGTTGGGTATTACTGCTCTGTTGCCCTTCCTGAAAGCTGTTTGCCAGAGCAAGAAATCTTGGCAAGCTCAGCACACGGGAATTAAGATCGTACAGCAGATTGCCATTCTAATGGGTTGTGCTGTTCTTCCACTTCTGAGGTCCCTCGTTGAAATCATCGAACATGGTCTCAACGATGAAAACCAGAAAGTTAGAACTATTACCGCATTGTCTCTCGCTGCCCTTGCTGAGGCTGCTGCTCCATATGGTATAGAGAGCTTTGATTCGGTCTTGAAGCCTCTGTGGAAGGGTATTCAGTCTCACCGAGGCAAGGTCTTGGCATCTTTCTTGAAATCAATCGGTTTCATTATTCCTCTCATGGACGCTATGTATGCAAGTTACTACACAAAGGAAGTGATGTTCATACTGATCCGAGAGTTCCAATCACCTGATGAAGAAATGAAGAAGATTGTTCTGAAAGTGGTCAAGCAGTGTGTGAGTACAGAAGGGGTGGAAGCCGATTACATCCGTAGCGATATTCTTCCGGAGTTCCTCCGCAATTTCTGGGTTAGACGCATGGCGCTTGACCACAGGAACTATAGGCAGCTTGTGGAGACAACCGTCGAAATGGCTAACAAGGTTGGTGTTGCAGATATAGTAGGAAGGATTGTTGAGGATCTGAAAGACGAGAGCGAGCCATACCGGCGGATGGTGATGGAGACGATCGAGAAGGTGGTCACAAACTTGGGGGCGTCTGATATCGATGCCCAGTTGGAGGAGCTCCTGATTGATAGTATTCTGTATGCTTTCCAAGAACAGACTAGCGATGATGCTAATGTGATGCTCAATGGTTTTGGCGCTGTGATGAATGCACTCGGACAGAGGGTGAAACCGTACCTTCCCCAGATTTGTGGTACCATAAAGTGGCGATTGAACAACAAGAGTGCGAAGGTGAGGCAGCAAGCGGCGGATCTCATATCAAGGATTGCTGTTGTTATGAAGCAGTGCCAAGAAGAGCAGCTGATGGGCCACTTGGGTGTCGTCTTGTACGAGTATTTGGGAGAAGAATACCCTGAAGTTTTGGGATCTATATTAGGAGCATTGAAGGCTATCGTCAATGTCATCGGTGTGACGAAAATGACGCCTCCAATAAAGGATCTGCTCCCGCGCCTGACCCCTATTCTCAAGAACAGGCATGAGAATGTGCAGGAGAATTGTATCGACCTCGTTGGGAGGATTGCTGATCGTGGGGCAGAGTTTGTCCCTGCAAGGGAGTGGATGAGGATCTGTTTCGAGCTCCTCGAGATGTTGAAGGCCCACAAGAAGGGGATCCAGCGTGCCTCCGTGAACACATTCGGGTACATTGCAAAAGCAATTGGGCCTCAGGATGTCTTGGCAACGCTTTTGAACAACCTCAAGGTGCAAGGGCGTCAGAATCGTGTGTGCACGACTGTGGCCATTGCGATTGTCGCAGAGACCTGCTCTCCTTTCACTGTCCTGCCAGCTCTGATGAACGAGTACCGGGTACCAGAGCTGAATGTGCAAAACGGAGTCCTGAAGTCTCTCTCTTTCCTCTTTGAGTACATAGGTGAGATGGGGAAGGACTACATCTACGCTGTGACACCATTGCTCGAGGATGCGCTTATGGACAGGGATCTGGTGCACAGGCAGATGGCCGCCTCTGCAGTCAAGCACATGGCCTTGGGCGTAGCTGGGCTAGGCTGCGAGGATGCTCTGGTGCATCTGCTGAACTACGTGTGGTCTAACATATTCGAGACATCTCCCCATGTCATAAACTCTGTGATGGAAGCGATCGAAGGGATGAGAGTGGCGTTGGGCGCAGCTGCGGTCCTGAACTACTGCCTTCAAGGCCTGTTCCACCCGTCACGGAAAGTAAGGGAGGTGTATTGGAAAATTTACAACTCCCTGTACACTGGATCCCAAGATGCACTTGTGGCCGCTTATCCAGTGTTGGATGATGAGGAGAATAATATCTACAGCAGGCCAGAGCTGATGATGGTCATC
>Nco_1
ATGGAAACTCTAGATGCAGATGTGGCTAGGGTTCAGGAAGAGAGAAGGAAGAAAGAGCAGGAACTTGCCTCTCTGACTGAGGTCACGTTTGATGCTGATCTCTATGGCGGTGGAAATCGTTTTGAAGGTTATGTGCAGTCTATCCCTGTTAATGAAGAAGATGAAGATCAGGATGTTATGGAGAGAGAAATTGCTAGGAAGTTGCCTTCTTACACTGCACCGAAGTCCATAATGAAAGAAATACCTCGAGGGACTGGAGAGGATGATGATGGCTTTGGTTTTAAAAAACCACAGAGAATTACTGATCGAGAAGACGAGTATAGACAGAGAAGGCTAAACAGGGTCATCTCACCTGACCGTAATGACCCTTTTGCT------GATAGTACCCCGGATCCGAACAAGAGGAGTTACGCTGAGGTCATGAAAGAGGAGGTTCTCAAGAGAGAGAGGGAGGAAACTTTGCGGAGGATTGCAAAGAATAAGCAGGAGGAAGAGGAAAGGAGGAATTCAGAGAAGGAAAAAGAA------TCCACGGTGACTGCACCGGCCCAAAAAAGGAGGAACAGGTGGGATCAGTCGCAAGAATCAGAAAGC---AACAAGAAAGCCAAAACT---------TCTGATTGGGACTTGCCCGACTCTACTCCTGGAATAAGTCGTTGGGATGCAACACCAACACCTGGGAGATTA---GATGCAGCTACACCATCTGTTGCAAGGCGCAATCGCTGGGATGAGACTCCTACACCTGGTCGTCTGGCGGATTCAGATGCTACACCT---TTAGGAGGTGTTACCCCTGGTGCTACTCCTGCTGGTATGACATGGGATGCCACCCCTAAGCTTGGTGGACTGGCCACTCCAACACCCAAGCGGCAAAGATCTCGTTGGGATGAGACACCGGCAACGATGGGAAGTGCAACACCAATGACTGGCGCGGCAACACCAGCTGCTGCATATACGCCAGGTGTGACACCTGTTGGTGGTGTGGATCTTGCAACTCCAACCCCTGGGGCTATCAATTTACGAGGTTCTCTTACGCCTGAGCAGTATAACCTGCTTAGATGGGAGAAGGACATTGAAGAACGGAACCGTCCCTTAACAGATGAAGAACTGGATGCCATGTTTCCGCAGGAAGGTTACAAGATTTTGGAACCTCCTGCATCTTACGTACCTATCAGGACTCCTGCACGGAAGCTTCTTGCAACCCCTACGCCTATCGGGACTCCTTTGTATGCTATTCCCGAGGAGAACCGTGGGCAGCAGTTTGATGTTCCTAAAGAAGCTCCTGGAGGGTTGCCTTTTATGAAGCCAGAGGACTATCAGCATTTTGGCGCACTTCTGAATGAGGAAGATGAAGAAGAGCTCTCACCTGAAGAGCAGAAAGAGCGGAAAATTATGAAGCTGCTGCTTAAGGTTAAGAACGGGACACCACCACAGCGGAAAACAGCTTTAAGGCAATTGACAGATAAAGCCCGTGAATTTGGTGCCGGCCCTCTCTTCAATCGGATACTTCCATTGCTCATGTCGCCTACTCTGGAAGATCAGGAGAGGCACCTTCTAGTCAAAGTCATTGATAGGGTTCTTTACAAACTAGATGAGCTGGTTCGTCCTTTTGTTCACAAAATTTTGGTGGTGATCGAGCCATTGTTGATTGATGAAGACTACTATGCACGAGTAGAAGGGAGAGAAATTATATCAAACCTCAGCAAGGCTGCTGGTTTGGCCACCATGATTGCAGCAATGAGGCCTGATATTGATAACATCGATGAATATGTTAGGAATACAACTGCAAGAGCATTTAGTGTTGTTGCATCAGCTCTGGGAATCCCAGCACTTCTTCCATTTCTGAAGGCCGTTTGTCAGAGTAAAAAGTCTTGGCAAGCCAGGCACACTGGCATTAAGATTGTGCAGCAAATTGCTATTCTCATGGGCTGTGCTGTGCTTCCACATCTAAGATCTTTGGTTGAAATCATAGAACATGGTCTGAATGATGAAAACCAGAAGGTGAGAACCATTACTGCTCTTTCACTTGCTGCTCTTGCTGAAGCTGCTGCACCATATGGAATAGAGAGTTTTGACTCGGTACTCAAGCCTTTGTGGAAGGGTATTCGTTCACACAGGGGCAAGGTGTTGGCTGCGTTTCTGAAAGCCATTGGGTTCATCATTCCTCTCATGGATGCCATGTATGCAAGCTATTACACAAAGGAAGTGATGGTGATACTGATTCGTGAGTTCCAATCGCCTGATGAAGAAATGAAGAAGATAGTATTGAAAGTTGTCAAACAATGTGTTAGTACTGAGGGAGTAGAAGCAGACTATATTCGTACTGAGATCCTGCCTGAATTCTTCCGCAATTTCTGGGTTAGAAGAATGGCTCTTGACCGGAGGAACTATAGGCAACTAGTGGACACCACGGTGGAAATAGCAAATAAAGTTGGTGTCGCAGATATAGTGGGCAGGATCGTTGAGGATCTGAAAGATGAGAGTGAACCATACAGGCGTATGGTAATGGAGACCATAGAAAAAGTAGTTGCAAATCTTGGTGCTTCAGATATTGATGCGCGCTTGGAGGAGCTTCTTATAGACGGTATACTGTACGCTTTCCAAGAGCAAACGAGTGATGACGCCAATGTTATGCTGAATGGTTTTGGTGCTGTTGTCAATTCTCTTGGGCAGAGGGTGAAGCCTTATCTGCCCCAGATATGTGGTACCATCAAGTGGCGCTTGAATAACAAGAGTGCGAAGGTGAGGCAACAAGCTGCCGATCTCATTTCTCGAATTGCCGTTGTTATGAAGCAGTGTCACGAAGAACAGCTTATGGGTCACCTTGGCGTTGTGCTCTACGAGTACCTGGGAGAAGAATATCCCGAAGTCCTTGGGTCCATATTGGGAGCGCTAAAGGCAATCGTCAACGTGATTGGTATGACAAAGATGACGCCTCCAATCAAGGATTTGCTGCCTCGGTTGACTCCTATTTTGAAGAACAGGCATGAGAAGGTGCAGGAGAATTGCATAGATCTTGTTGGTAGGATCGCTGATCGTGGAGCCGAGTTTGTGCCAGCAAGGGAATGGATGAGGATCTGTTTCGAGCTGCTGGAAATGTTGAAGGCCCACAAGAAAGGAATCAGGAGGGCAACCGTCAACACGTTTGGGTACATTGCAAAGGCAATCGGGCCACAGGATGTCTTGGCAACTCTCCTAAACAATCTGAAAGTTCAAGAGCGACAAAACCGGGTCTGTACAACAGTTGCCATTGCCATTGTTGCGGAAACGTGCTCGCCTTTTACTGTTTTGCCTGCTCTGATGAACGAATACCGTGTCCCGGAGCTAAATGTGCAGAATGGTGTTCTTAAATCTCTTTCTTTCCTCTTCGAGTATATCGGGGAGATGGGCAAGGACTACATCTATGCTGTGACCCCACTTCTGGAGGATGCACTCATGGACAGGGACCTGGTCCACAGGCAGACTGCCGCTTCAGCTGTTAAGCACATGGCACTGGGCGTGGCTGGTTTAGGTTGTGAGGACGCGCTCGTGCATCTGATGAACTACGTGTGGCCGAACATCTTTGAGACTTCCCCTCACGTGATAAACGCAGTGATGGAGGCCATAGAAGGCATGAGGGTGGCCCTGGGTCCAGCTGTTGTCCTGAACTACTGTCTTCAGGGTCTATTCCATCCGGCGAGGAAGGTGCGGGAGGTCTACTGGAAGATCTACAACTCCTTGTATATAGGTTCTCAAGATGGTCTTGTGGCTGCCTACCCGGTTCTGGAAGACGAAGGGACTAACGCTTTCTGCAGATCAGAGTTATCGATGTGGATT
>Osa_1
ATGGACGCCATCGACGCGGAGCTCGCGCGGGCGCAGGAGGAGCGCAAGAAGATGGAGGAGGCCCTTGCCGCCGTCTCCTCCGTCACCTTCGACACCGATCTCTACGGCGGCGGCAACCGCTTCGCCGGCTACGACACCTCCATCCCCGCCTCCGAGGACGAGGACGACTCCGAGGCGGCCGTCAACCCCGCCGCCCGCCGCCTCGCCTCCTACACCGGCCACGCCGTCGCCGCCGCCGACATCCCCCGCGCCGCC------GAGGACGACGGCCTCCCC---AAGAAGTCGCAGCGCATCATCGACCGCGAGGATGACTATCGCCGCCGCCGGCTGGCCCGCATCATCTCGCCGGAGCGCCATGATCCCTTCGCCGCCGGTGAGGCCACCCCGGACCCTTCCGTGCGGACCTATGCCGATGCCATGCGCGAGAATGACCTGCAGAAGCAGAAGGAGCAGCTGCTGCGTGACATAGCTCAGAAGAAGAAGGAAGAGGAGGAGAAGGCCAAGGAGAAGAAGGCCGTGCCC------GAGCAGCAGCCAGTGGCAGCGCCGAAGCGCCGCAATAGATGGGATCAGTCGCAGGATGGTGATGCTTCTTCCAAGAAGGCGAAGACC------TCCTCCGATTGGGATGCTCCTGATGCAACTCCTGGGATTGGGCGCTGGGATGCC------ACCCCTGGTCGTGTC---GGGGATGCGACACCGTCGGTG---AGAAGGAATCGTTGGGATGAGACACCAACTCCTGGGAGGATGGCCGATGCGGATGCAACACCTGCAGCTGGTGGCATTACTCCAGGTGCCACACCTTCTGGA---GCTTGGGATGCTACTCCTAAGCTGGGTGGGCTTGTCACGCCAACACCCAAGAAGCAGAGATCGAGATGGGATGAGACTCCTGCAAGTATGGGTAGTGCTACACCTGGAGGCACTGGTGCTGCGACGCCTGCAGGTTACACTCCTGGTCCGACGCCATTTGGTGGTGACAACCTTGCGACGCCAACACCCGGCCAGATTGCTTCTCGTGGTCCAATGACTCCAGAGCAGTACCAGCTCTTGCGGTGGGAGCGGGACATTGAGGAGCGGAACAGGCCTCTTACGGATGAGGAGCTTGATACTATGTTCCCGCAGGAAGGGTACAAGATTCTTGAACCTCCAGCTTCATACCAACCCATACGCACACCAGCAAGAAAGCTGCTCGCTACACCAACACCATTGGGCACACCATTGTATGCTATTCCTGAGGAGAATCGTGGGCAGCAGTTTGATGTGCCCAAGGAGTTGCCTGGTGGGTTGCCCCTCATGAAGCCAGAGGATTACCAGTACTTTGGAACATTGCTGAATGAGGAGGAGGAGGAGCAGCTATCTCCAGAAGAGCAGAAGGAGAGGAAGATCATGAAGCTCCTGCTCAAGGTGAAGAATGGCACACCCCCACAGCGGAAGACAGCACTTCGACAACTGACAGACAAAGCAAGGGAATTTGGTGCTGGCCCATTGTTCAACAAGATTCTACCCTTGCTCATGCAGCCAACACTTGAGGACCAGGAGCGGCATCTTCTGGTGAAGGTCATTGACAGGGTACTGTATAAGCTGGATGAGCTAGTCCGTCCGTTTGTGCATAAGATTCTTGTGGTCATTGAGCCACTTCTGATTGATGAGGACTACTATGCTCGTGTTGAGGGCCGGGAGATTATCTCAAATCTTAGCAAAGCTGCTGGTCTTGCTACCATGATTGCCGCCATGAGACCAGATATTGATAACATTGATGAGTATGTGAGAAATACCACTGCTAGAGCATTTAGCGTGGTGGCTTCTGCTTTGGGTATCCCTGCTCTCCTGCCATTCTTAAAGGCTGTCTGTCAGAGTAAGAAGTCCTGGCAAGCTCGGCACACTGGTATCAAGATTGTTCAGCAGATTGCTATTCTTATGGGCTGCGCTGTTCTGCCACATCTCAAGTCCCTAGTTGAGATCATTGAGCATGGTCTTAGTGACGAGAACCAGAAAGTGCGGACAATCACTGCCCTTTCTCTTGCTGCACTTGCTGAGGCTGCTGCACCATATGGTATAGAAAGTTTTGATACTGTTTTGAAGCCTCTGTGGAAGGGTATCAGATCTCACCGTGGAAAGGTTCTTGCTGCCTTCTTGAAAGCTATTGGTTTCATCATCCCTCTTATGGATGCGCTGTATGCCAGTTACTACACGAAGGAGGTCATGCAAATCCTGATTAGGGAGTTCCAGTCACCAGATGAAGAGATGAAGAAGATTGTCCTGAAGGTTGTTAAACAGTGTGTCAGTACAGAGGGTGTAGAGGCTGATTATATCCGGAATGACATCCTTCCTGAGTTTTTCCGTCACTTCTGGGTTAGGAGAATGGCTCTGGACCGCAGGAACTATAAGCAGCTTGTGGAAACAACGGTAGAGATGGCAAATAAGGTTGGAGTTGCTGATATTGTTGGGAGGATTGTTGAGGATCTGAAAGATGAAAGCGAGCCTTACAGGAGAATGGTGATGGAAACAATTGAGAAGGTTGTGGCTAATTTGGGTGCTTCAGATATTGATGCTCGTTTGGAGGAGCTGCTTATTGATGGCATCCTGTATGCTTTCCAAGAGCAGACAAGTGATGATGCAAATGTCATGCTTAATGGTTTTGGAGCTGTTGTCAATGCACTGGGACAGAGGGTCAAGCCTTACCTTCCTCAGATTTGTGGTACCATTAAGTGGCGGTTGAACAACAAGAGTGCAAAAGTTAGGCAACAAGCTGCTGATCTGATCTCGAGGATAGCTATTGTGATGAAACAGTGTCAGGAGGAGCAGCTTATGGGTCATTTGGGTGTTGTGCTGTATGAGTATTTGGGAGAAGAGTACCCTGAGGTGTTGGGTTCGATTCTTGGAGCATTGAAAGCTATTGTGAATGTCATTGGTATGACTAAGATGACACCGCCAATCAAGGATCTTCTTCCTCGGCTGACTCCTATCTTGAAGAATAGGCATGAGAAGGTCCAGGAGAACTGCATTGATCTAGTTGGTAGGATTGCTGATCGTGGAGCAGAATTTGTGCCTGCTAGGGAGTGGATGAGGATTTGTTTTGAGCTTCTTGAAATGTTGAAGGCTCACAAGAAGGGTATTAGAAGAGCCACCGTGAACACATTTGGTTATATTGCGAAGGCTATTGGGCCGCAGGATGTGTTGGCTACTCTGTTGAATAACTTGAAGGTGCAGGAACGGCAAAACCGTGTCTGCACAACTGTCGCAATTGCCATTGTTGCTGAAACCTGCTCACCTTTTACGGTTCTGCCTGCCCTGATGAATGAGTACCGAGTCCCAGAACTCAATGTTCAGAATGGTGTCCTGAAGTCTCTCTCTTTCCTCTTTGAGTATATTGGTGAGATGGGCAAGGATTACATATATGCTGTTACTCCCTTGCTTGAAGATGCTCTAATGGACAGAGATCTTGTTCACCGGCAAACTGCTGCCTCTGCTGTGAAGCACATGGCTCTTGGTGTTGCTGGCTTGGGCTGTGAGGATGCTCTTGTCCATTTGCTTAACTATGTCTGGCCAAACATATTTGAGACATCTCCCCATGTCATCAATGCTGTCATGGAGGCGATTGAGGGGATGAGAGTTGCTCTTGGTCCAGCTGTGATCTTGAATTACTGCCTTCAAGGCCTTTTCCATCCAGCAAGGAAAGTACGTGAAGTATATTGGAAAATCTACAACTCACTATATATTGGTGCACAAGATGCGCTTGTTGCTGCTTATCCTGCACTGGATGACGATGGGGATAATATCTACAGCCGTCCAGAGCTGGCGATGTTTGTC
>Osa_2
ATGAGGAGCTTG------------------------TGTTCCCGCAGGAAG------------------------------------------------------GGT------ACAAGATTC------------------------------------------------------------------------------------------------------------------------------------------------------------------------------------------------------------------------------------------------------------------------------------------------------------------------------------------------------------------------------------------------------------------------------------------------------------------------------------------------------------------------------------------------------------------------------------------------------------------------------------------------------------------------------------------------------------------------------------------------------------------------------------------------------------------------------------------------------------------------------------------------------------------------------------------TTGAACCTCCAG---------------------------------------------------------------------------------------------------------------------------------------------------------------------------------------------CTTCATACCAGCCTATAC---------------------------------------------------------------------------------------------------------------------------------------------------------------------------------------------------------------------GCACTTCGACAGCTGACAGACAAAGCAAGGGAATTTGGTGCTGGCCCTTTGTTCAACAAGATTCTACCCTTGCTCATGCAGCCAACAATTGAGGACCAGGAGCGGCATCTTCTGGTGAAGGTCATTGACAGGGTACTGTATAAGCTGGATGAGCTAGTCCGTCCGTTTGTCCATAAGATTCTTGTGGTCATTGAGCCACTTCTGATTGATGAGGACTACTATGCTCGTGTTGAGGGCCGGGAGATTATCTCAAATCTTAGCAAAGCTGCTGGTCTTGCTACTATGATTGCCGCCATGAGACCAGATATTGATAACATTGATGAGTATGTGAGAAATACCACTGCTAGAGCATTTAGCGTGGTGGCTTCTGCTTTGGGTACCCCTGCTCTCCTGCCATTCTTAAAGGCTGTCTGTCAGAGTAAGAAGTCCTGGCAAGCTCGGCACACTGGTATCAAGATTGTTCAGCAGATTGCTATTCTTATGGGCTGCGCTGTTCTGCCACATCTCAAGTCCCTAGTCGAGATCATTGAGCATGGTCTTAGTGATGAGAACCAGAAAGTGCGGACAATCACTGCCCTTTCTCTTGCTACACTTGCTGAGGCTGCTGCACCATATGGTATAGAAAGTTTTGATACTGTTTTGAAGCCTCTGTGGAAGGGTATCAGATCTCACCGTGGAAAGGTTCTTGCTGCCTTCTTGAAAGCTATTGGTTTCATCATCCCTCTTATGGATGCGCTGTATGCCAGTTACTACACGAAGGAGGTCATGCAAATCCTGATAAGGGAGTTCCAGTCACCAGATGAAGAAATGAAGAAGATTGTCCTGAAGGTTGTTAAACAGTGTGTCAGTACAGAGGGTGTAGAGGCTGATTATATCCGGAATGACATCCTTCCTGAGTTTTTCCGTCACTTCTGGGTTAGGAGAATGGCTCTGGACCGCAGGAACTATAAGCAGCTTGTGGAAACAACTGTAGAGATGGCAAATAAGGTTGGAGTTGCTGATATTGTTGGGAGGATTGTTGAGGATCTGAAAGATGAAAGTGAGCCTTACAGGAGAATGGTGATGGAAACAATTGAGAAGGTGGTGGCTAATTTGGGTGCTTCAGATATTGATGCTCGTTTGGAGGAGCTGCTTATTGATGGCATCCTGTATGCTTTCCAAGAGCAGACAAGTGATGATGCAAATGTCATGCTTAATGGTTTTGGAGCTGTTGTCAATGCACTGGGACAGAGGGTCAAGCCTTACCTTCCTCAGATTTGTGGTACCATTAAGTGGCGGTTGAACAACAAGAGTGCAAAAGTTAGGCAGCAAGCTGCTGATCTGATCTCAAGGATAGCTATTGTGATGAAACAATGTCAGGAGGAGCAGCTTATGGGTCATTTGGGTGTTGTGCTGTATGAGTATTTGGGAGAGGAGTACCCTGAGGTGTTGGGTTCGATTCTTGGAGCATTGAAAGCTATTGTGAATGTCATTGGTATGACTAAGATGACACCGCCAATCAAGGATCTTCTTCCTCGGCTGACTCCTATCTTGAAGAATAGGCATGAGAAGGTCCAGGAGAACTGCATTGATCTAGTTGGTAGGATTGCTGATCGCGGAGCAGAATTTGTGCCTGCTAGGGAGTGGATGAGGATTTGCTTTGAGCTTCTTGAAATGTTGAAGGCTCACAAGAAGGGTATTAGAAGAGCGACTGTGAACACATTTGGTTATATTGCGAAGGCTATTGGGCCACAGGATGTGTTGGCGACTCTGTTGAATAACTTGAAGGTGCAGGAACGACAAAACCGTGTCTGCACGACTGTCGCGATTGCAATTGTTGCTGAAACCTGCTCGCCTTTCACAGTTCTGCCTGCCCTGATGAATGAGTACCGGGTCCCAGAACTCAATGTTCAGAATGGTGTCCTGAAGTCTCTCTCTTTCCTCTTTGAGTATATTGGTGAGATGGGCAAGGATTACATATATGCTGTTACTCCCTTGCTTGAAGATGCTCTAATGGACAGAGATCTTGTTCACCGGCAAACTGCTGCCTCTGCTGTGAAACACATGGCTCTTGGTGTTGCTGGCTTGGGCTGTGAGGATGCTCTTGTCCATTTGCTTAACTATGTCTGGCCCAACATATTTGAGACATCTCCCCATGTCATCAATGCTGTCATGGAGGCGATTGAGGGGATGAGAGTTGCTCTTGGTCCAGCTGTGATCTTGAATTACTGCCTTCAAGGCCTTTTCCATCCAGCAAGGAAAGTACGTGAAGTATATTGGAAAATCTACAACTCATTATATATAGGTGCACAAGATGCACTTGTTGCTGCTTATCCTGCACTAGATGATGATGGGGATAACATCTACAGCCGTCCAGAGCTGGCGATGTTTGTC
>Osa_3
ATGCGGGCGTTGGACACGTGTGCTAGCCGAATTACACATGGACGACGAGATCGCGCGCGCGCAGGAGCAGCGCTATCCTCCGTGCCCTTCGACGCCGACCTCTACGGCGGCGTCGACCGCTTCGCCAGCTACGAGACCTCCATCGCGGCCACCGCCGAGGACGACGACGACGACGACGACGCGACCGAGGCCGCCCGCAGCCTCGCCTCCTACTCGGCCATCGCCTCCTCCTCCTCGGGCCTCCCCCGCGCGGCG------GATGAGGAGGGTGACGGGCTCCGCGCC------------------CGCGAGGGCGAGTACCACCGCCGGCACCCGGTCCGCGGCATGTCGCCGGATCGCCACGACCCTTTTTCTGCCGCGGAGACCACTCCGGACCCATCCACGCGGACCTATGCCGACGCCATGCGCGACAAC---------------------------------------------------------------------------------------------------------CAGCCCGCGCCCGCGACGAAGCGGCGGAACAGATGGGACCAATCGCAGGAGGACGAGGGGGATGCCAAGAAGGCGAAGACTGCCTCCTCCTCACATTGGGACGCCCCTGATGCAACTCCCGGGATCGGGCGCTGGGACGCC------ACGCCTGGGCGCGCC---GGAGGTGCGACGCCCTCCCTG---AAGAGGAATCGTTGGGATGAGACCCCGACTCCAGGGAGGATGGCTGATGCGGATGGAACCCCTGCA------------------------------CCGTCCGTGGCGTGGGATTCTTCT------------------TCCACCCCAACGCCCAAGAAGCAGAGATCAAGGTGGGATGAGACGCCTGCGGGTGTGGGGAGCACGGCACCTCGCGCTACCGATGCTGTTACTCCTGCAGGTTATGCTCCTGGGCCAACCCCGTTCGACGCGGCGGACCTCGCCACGCCGTCACCTGGCCAGATT---GCTCGTGGCCCGATGACACCGGAGCAGTACCAGCTCTTGCGGTGGGAGCGGGACATCGAGGGGCGTAACATGCCTCTGACTGATGAGGAACTTGACACCATGCTCCCGCAGGTGGGGTACAAGATTCTTGATCCTCCGGCTTCTTATCAGCCCATACGCACACCCGCAAGGAAGCTTCTCGCGACGCCGACACCGCTGTTTACACCGCTCTATGCCATCCCTGAGGAGAACCGTGGGCAGCAGTTTGATGTGCCCAAGGAGTTGCCTGGTGGGTTGCCACAAATGAAGCCGGAGGATTACCAGTACTTTGGAACATTGCTGAACGAGGAGGAAGAGGAGAAGCTGTCACCAGAGGAGCATAAGGAGAGGAAGATCTTGAAACTCCTGTTCAAGGTGAAGAATGGCACACCACAACAGCGGAAAGCGGCGCTTCGACAGCTCACGGACAAGGCGCAGGAATTTGGTGCTGGCCCGCTGTTCAACAAGATCCTGCCGTTGCTCATGCAGCCAACGCTTGAGGACCAGGAGCGTCATCTTCTGGTGAAGGTCATTGATAGAGTGATATACAAGCTGGATGATCTGGTTCGTCCGTTTGTGCATAAGATTCTTGTGGTTGTTGAGCCACTTCTGATTGATGAGGATTACTATGCTCGTGTTGAGGCCCGGCAGATTATCTCAAATCTTAGCAAAGCAGCTGGACTTGCTACTATGATTGCCACCATGAGACCAGATATTGATAACACTGATGAGTATGTGAGGAATACCACTGCTAGGGCATTCAGTGTGGTTGCTTCTGGTTTGGGGATTCCTGCTCTCTTGCCATTCTTGAAGGCTGTCTGCCAGAGTAAAAAGTCTTGGCAGGCTCGGCACACTGGTATTAAGATTGTTCAGCAGATTGCTATTCTCATGGGCTGTGCTGTTCTGCCACACCTCAGGTCCTTAGTTGATATCATTGAGCATGGTCTGAGTGATGAAAACCAGAAAGTACGGACAATCACCGCACTGTCTCTTGCTGCACTTGCTGAGGCTGCCGCACCCTATGGTATAGAAAGTTTTGATACGGTGTTGAGGCCTTTGTGGAAGGGTACCAAATCTCACCGTGGAAAGGTCCTTGCTGCTTTCTTGAAAGCCGTTGGTTTCATCATCCCTCTTATGGATGTTGAATATGCCAGTTACTACACCAGGGGGGTGATTCCAATCCTGATTAGGGAGTTCCAGTCACCAGATGAAGAGATGAAAAAGATTGTCCTGAAGGTTGTTAAACAATGTGTCAGTACAGAGGGTGTAGAGGCTGACTATATCCGTAATGGCATCCTTCCAGAGTTCTTCCGTCACTTTTGGATAAGGAGAATGGCTCTAGATCGTAGGAACTATAAACAACTTGTGGAAACAACAGTGGAGATTGCAAACAAGGTTGGAGTTGCTGACATCGTTGGGAGGATTGTTGAGGATCTCAAAGATGAAAGTGAACCTTACAGGAGAATGGTGATGGAAACAATTGAGAAGGTGGTGGCTCACCTGGGTGCCTCAGATATTGATCGCCATCAGGAGGAGCTTCTTATTGATGGCATCGTGTATACTTTCCAACAGCAGACAAGTGATGATTCAAATGTCATACTTAATGGGTTTGAAACAGTTGCGAATGCACTTGGCCAGAGGGTTAAGCCTTATGTTCCTCAGATTTGTGGTATCATCAAGTGGATGCTGAACACCTCGAGTGCAAAAGCTAGGCAGCGAGCTGCTGATCTGATGTCAAGGATAGCCATTGTGATGAAGCTGTGCCAAGAGGAGCGGCTGATGTGTCACTTGGGTCATATATTATATGAGTCCTTGGGGGAGGAGTATCCTGATGTGCTGGGTTCAATCCTTGGAGCTTTAAAGGCTATCGTGAATGTTGTTGGTATGACAAAGATGACGCCACCAATCAAAGATCTTCTTCCTCGGTTGACCCCAATCTTAAAGAATAGGCATGAAAAGGTCCAAGAGAACTGTATTGATTTAGTTGGTAGGGTTGCTGATCGTGGAGCAGAGTTTGTGCCAGCCAGGGAATGGATGAGGATTTGCTTCGAGCTGCTTGAAATGTTGAAGGCTCACAAGAAGGGTATTAGACGAGCCACTGCGAACACATTTGGCTATATTGCGAAGGCTATTGGGCCAGAGGATGTGTTGGCCACTCTATTGAACAACTTGAAGGTGCAGGAGCGTCAGAACCGAGTTTGCACTACTGTCGCAATCGCCATTGTTGCTGAAACTTGCTCCCCCTTTACAGTTTTGCCTGCCCTTATGAACGAGTACCGAGTACCAGAGTTCAATGTCCGTAATGGTATTTTGAAGTCTCTGTCATTTCTTTTTGAATACATTGGTGAGATGGGTAAAGATTACATATATGCTGTCACGCCATTGCTTGAAGATGCTCTGATGGATAGAGATCTGGTTCATCGGCAGACTGCTGCCTCTGCTGTTAAGCACATGGCACTAGGTGTTGCTGGCTTGGGTTGTGAGGATGCTCTTGTCCACTTA------------------------------------------------------------------------------------ACCTTGTCTGGCCCAACATATTTGAGACAT------------------------------------------------------------------------------------------------------------------------------------------------------CTCCCCATG------
>Osa_4
---------------------------------------------------------------------------------------------------------------------------------------------------------------------------------------------------------------------------------------------------------------------------------------------------------------------------------------------------------------------------------------------------------------------------------------------------------------------------------------------------------------------------------------------------------------------------------------------------------------------------------------------------------------------------------------------------------------------------------------------------------------------------------------------------------------------------------------------------------------------------------------------------------------------------------------------------------------------------------------------------------------------------------------------------------------------------------------------------------------------------------------------------------------------------------------------------------------------------------------------------------------------------------------------------------------------------------------------------------------------ATGAAGCCAGAGGATTACCAGTACTTTGGAACATTGCTGAATGAGGAGGAGGGGGAGCAGCTATCTCCAGAAGAGCAGAAGGAGAGGAAGATCATGAAGCTCCTGCTCAAGGTGAAGAATGGCACACCCCCACAGCGGAAGACAGCACTTCGACAGCTGACAGACAAAGCAAGGGAATTTGGTGCTGGCCCATTGTTCAACAAGATTCTACCCTTGCTCATGCAGCCAACACTTGAGGACCAGGAGCGTCATCTTCTAGTGAAGGTCATTGACAGGGTACTGTATAAGCTGGATGAGCTAGTCCGTCCATTTGTGCACAAGATTCTTGTGGTCATCGAACCACTTCTGATTGATGAGGACTACTACGCTCGTGTTGAGGGCCGGGAGATCATCTCAAATCTTAGCAAAGCTGCTGGTCTTGCTACTATGATTGCCGCCATGAGACCAGATATTGATAACATTGATGAGTATGTGAGAAATACCACTGCTAGAGCATTTAGTGTGGTGGCTTCTGCTTTGGGTATCCCTGCTCTCCTGCCATTCTTAAAGGCTGTCTGTCAGAGTAAGAAGTCTTGGCAAGCTCGGCACACTGGTATCAAGATTGTTCAGCAGATTGCTATTCTTATGGGCTGCGCTGTTCTGCCACATCTCGAGTCCGTAGTCGAGATCATTGAGCATGGTCTTAGTGACGAGAACCAGAAAGTGAGGACAATCACTGCCCTTTCTCTTGCTGCACTTGCTGAGGCTGCTGCACCATATGGTATAGAAAGTTTTGATACTGTTTTGAAGCCTCTGTGGAAGGGTATCAGATCTAACCGTGGAAAGGTTCTTGCTGCCTTCTTGAAAGCAATTGGTTTTATCATCCCTCTTATGGATGCGCTGTATGCCAGTTACTACACAAAGGAGGTCATGCAAATCCTGATTAGGGAGTTCCAGTCACCAGATGAAGAGATGAAAAAGATTGTCCTGAAGGTTGTTAAACAGTGTGTCAGTACAGAGGGTGTAGAGGCTGATTATATCTGGAATGACATCCTTCCTGAATTTTTCCATCACTTCTGGGTTAGGAGAATGGCTCTGGACCGCAGGAACTATAAGCAGCTTGTGGAAACAACGGTAGAGATGGCAAATAAGGTTGGAGTTGCTGATATTGTTGGGAGGATTGTTGAGGATCTGAAAGATGAAAGCGAACCTTACAGGAGAATGGTAATGGAAACAGTTGAGAAGGTAGTGGCTAATTTGGGTGCTTCAGATATTGATGCTCGTTTGGAGGAGCTGCTTATTGATGGCATCTTGTATGCTTTCCAAGAGCAGGCAAGTGACGATGCAAATGTCATGCTTAATGGTTTTGGGGCTGTTGTCAATGCACTGGGACAGGGGGTCAAGCCTTACCTTCCTCAGATTTGTGGTACCATTAAGTGGCGGTTGAACAACAAGAGTGCAAAAGTTAGGCAGCAAGCTGCTGATCTGATCTCAAGGATAGCCATTGTAATGAAACATTGCCAGGAGGAGCAGCTTATGGGTCACTTGGGTGTTGTGCTGTATGAGTATTTGGGAGAGGAGTACCCTGAGGTGTTGGGTTCAATTCTTGGAGCACTGAAAGCTATTGTGAATGTCATTGGCATGACTAAGATGACACCGCTGATCAAGAATCTTCTTCCTCGACTGACTCCTATTTTGAAGAACAGGCATGAAAAGGTCCAGGAGAACTGCATTGATCTAGTTGGTAGGATTGCTGATCGTGGAGCAGAATTTGTGCCTGCTAGGGAGTGGATGAGGATTTGTTTTGAGCTTCTTGAAATGTTGAAGGCTCACAAGAAGGGTATTAGAAGAGCCACCGTGAACACATTTGGTTATATTGCGAAGGCTATTGGGCTGCAGGATGTGTTGGCTACTCTGTTGAATTACTTGAAGGTGCAGGAACGGCAAAACCGTGTCTGCACGACTGTCGCGATTGCCATTGTTGCTGAAACCTGCTCACCTTTTACAGTTCTGCCTGCCCTGATGAATGAGTACCGAGTCCCAGAACTCAATGTTCAGAATGGTGTCCTGAAGTCTCTCTCTTTCCTCTTTGAGTATATTGGTGAGATGGGCAAGGATTACATATATGCTGTTACTCCCTTGGTTGACGATGCTCTAATGGACAGAGATCTTGTTCACTGGCAAACTGCTGCCTCTGCTGTGAAGCACATGGCTCTTGGTGCCAAA------------------------------------------------------------------------CATATT------------------------------------------------------------------------------------------------------------------------------------------------------------------------------------------------------------------------------------------
>Out_1
ATGGATACTTTGGATGCGGACATAGCTAGAATACAAGAGGAGAGGAGGAAGAAAGAACAGGAGCTTGCGGCCCTGTCTTCCCTCACATTTGATGCAGATCTCTATGGCGGAAGTAACAGGTTCGAGGGTTACGAGCGTTCAATTCCAGTGAACGAAGACGAAGAAGATCAAGATGCAGCCGAAAGAGAAGTTGCCAGAAAATTGGCGTCATACACTGCCCCCAAGTCTGTTCTCAAAGATTTACCTCGAGGAGGTGGAGACGATGACGACGATTTTGGTTTCAAGAAACCCCAAAGGATTATTGACAGAGAAGATGATTATAGGAAGAGACGGCTTAATCGAATCATTTCCCCGGACAGAAACGATGCCTTTGCTATGGGCGATAAAACCCCCGATGCAGCCGTTCGAACTTATGCCGATGTCATGCGCGAGGAGGCTCTGAAGAGGGAAAAGGAAGAGACTCTTAGATTGATTGCAAAGAAACATCAAGAAGAGGCTGAGAAGAAATCCAATGATAAAGATAATGATGTGCCCCAATCGGCACAGAGCGTTGCACAGAAAAGGAGAAATCGATGGGATCAAGCACAGGAGCAGGAGAAT---GCAAAAAAGGTTAAAACC------TCGTCGGAATGGGATGCCCCGGATTCGACCCCGGGTATTAGCAGGTGGGATGGAACGCCCACTCCGGGTAGGGCTACTATCGAAGCTACACCCTCTGTATCACGGCGGAATAGGTGGGATGAGACGCCCACCCCTGGCCGACTAGTCGATGCAGATGCAACCCCT---GTTGGAGGTGTGACACCCGGGGCAACTCCGGCTGGCATGGCATGGGATGCAACGCCAAAGATTACAGGTGTGGCCACTCCTACTCCCAAAAAACAGAGGTCACGATGGGATGAAACGCCGGCTACCATGGGCAGTGCCACCCCCATGCCGGGA---GCTACACCG---ACCGCTTTCACTCCTGGGGTTACACCAATGGGAGGTATTGATTTGCCTACTCCCACTCCTGGAGCCATTAATTTGCGAGGGGCCATTACTCCTGAGCAGTATAATTTGTTGAGATGGGAGAAAGACATTGAAGAAAGGAACAGACCTTTGTCTGATGATGAGTTGGATGCAATGTTTCCTCAGGAGGGTTACAAGATTCTTGAGCCTCCTGCATCTTATGTGCCTATCAGAACGCCTGCAAGGAAGCTTCTTGCTACACCAACTCCCCTCGGAACTCCGCTGTATGCCATTCCTGAAGAGAATCGTGGTCAGCAGTATGACGTACCCAAGGAGGCACCTGGTGGATTGCCCTTCATGAAGCCTGAAGATTATCAGTATTTTGGTGTGTTGCTGAATGAGGAAAACGAAGAGGAGCTTTCTCCGGAGGATCAGAAAGAACGCAAGATCATGAAGTTGTTGCTTAAGGTGAAGAATGGCACTCCTCCTCAGAGAAAAACAGCTTTGAGGCAGCTCACTGATAAAGCAAGAGAGTTTGGAGCTGGGCCACTTTTCAATCAGATTCTGCCGTTGCTTATGTCTCCAACACTTGAGGATCAAGAGAGACATCTTTTGGTGAAGGTAATCGATAGAGTTTTGTATAAGTTAGATGAATTGGTGCGGCCATTTGTGCACAAGATTCTTGTGGTTATTGAACCGCTTCTGATAGATGAAGATTACTATGCACGTGTTGAGGGAAGAGAAATTATCTCCAACCTGAGCAAAGCCGCTGGATTGGCAACTATGATTGCTGCCATGAGACCTGATATCGATAATATTGATGAATATGTTCGAAACACGACTGCCAGAGCGTTTAGTGTTGTTGCTTCTGCGCTGGGAATTCCTGCTCTGTTGCCGTTCTTGAAGGCAGTTTGTCAGAGTAAGAAGTCCTGGCAAGCTCGGCATACTGGAATAAAAATTGTACAACAGATTGCCATTCTCATGGGTTGTGCTGTACTCCCACATCTCAGGTCACTTGTAGAAATTATTGAGCATGGCCTTAGTGACGAGAATCAAAAGGTGAGAACTATTACTGCATTGTCTCTTGCTGCTCTGGCAGAGGCGTCTGCACCGTATGGTATTGAGAGTTTCGATTCTGTTCTGAAACCTCTTTGGAAGGGTATCAGATCACACAGGGGGAAAGTTCTTGCAGCATTTTTGAAGGCTATTGGTTTTATTATTCCTCTCATGGATGCTATGTATGCCAGTTACTATACAAAGGAGGTGATGGTTATCTTGATTAGAGAATTCCAATCGCCAGACGAAGAAATGAAGAAAATCGTTTTGAAAGTGGTCAAACAATGTGTCAGCACAGAGGGGGTAGAGGCAGACTATATTAGGGCCGAAATACTACCAGAGTTCTTCCGCAATTTCTGGGTTCGGAGGATGGCTTTGGATCGCAGGAACTACAGGCAGTTGGTGGATACAACAGTGGAGATAGCTAACAAAGTGGGTGTTGCAGACATTGTAGGCAGGATTGTTGAAGACCTTAAAGACGAAAGTGAACCATACCGAAGAATGGTAATGGAGACAATTGAAAAGGTGGTTGCAAATTTAGGTGCATCGGACATTGATGCTCGGCTCGAGGAGTTGCTTATTGACGGCATTCTCTATGCCTTTCAAGAGCAAACCAGCGATGATGCTAATGTGATGCTCAATGGTTTTGGTGCTGTAGTAAATGCACTCGGTCAGAGGGTTAAGCCTTACTTACCACAAATATGTGGTACCATCAAGTGGAGATTGAATAACAAGAGTGCAAAGGTCAGGCAACAAGCAGCAGATCTTATTTCCAGAATAGCTGTTGTGATGAAGCAGTGTCAGGAAGAACAGCTTATGGGTCATTTGGGTGTTGTTCTTTATGAATACTTGGGAGAAGAATATCCAGAAGTTTTGGGATCTATTCTTGGGGCATTGAAAGCTATAGTTAATGTGATTGGTATGACCAAGATGACACCGCCTATTAAAGATTTGCTGCCACGTTTAACACCAATTTTGAAAAACAGACATGAAAAGGTTCAGGAGAATTGTATAGATCTTGTAGGAAGAATTGCTGACCGAGGAGCTGAATTTGTTCCAGCACGCGAATGGATGAGAATATGTTTTGAGCTTCTAGAGATGTTGAAAGCCCATAAAAAGGGAATTCGAAGGGCAACTGTGAATACATTTGGGTACATAGCAAAGGCAATTGGCCCACAGGATGTGCTCGCAACACTATTGAACAATCTTAAAGTCCAGGAACGACAGAACCGTGTCTGTACAACAGTAGCGATTGCAATTGTTGCTGAGACTTGTTCTCCCTTCACTGTTCTGCCTGCTCTAATGAATGAATACCGAGTACCAGAGCTGAACGTGCAAAATGGAGTTCTCAAATCTCTCTCATTTCTTTTTGAATACATAGGGGAGATGGGTAAGGACTACATATATGCAGTAACACCATTACTTGAAGATGCACTTATGGATCGAGATCTTGTGCACAGGCAGACAGCAGCTTCAGCGGTGAAACACATGGCTCTAGGTGTTGCAGGACTTGGGTGTGAGGATGCTTTGCTTCACTTGTTAAATTATGTCTGGCCAAATATATTCGAGACATCTCCTCATGTTATAAATGCAGTGATGGAGGCAATTGAAGGGATGCGTGTTGCATTGGGTCCAGCGTTGATTCTTAACTACTGTCTACAGGGTCTATTTCACCCAGCAAGAAAAGTTCGTGAGGTCTACTGGAAGATTTATAACTCGCTTTACATAGGAGCACAAGATGGTCTAGTTGCTGCCTATCCTATTTTAGAGGATGAAGCAAATAATGTATTCAGCAGGCCCGAGTTAATGATGTTTGTT
>Out_2
ATGGATACTTTGGATGCGGACATAGCCAGATTACAGGAGGAGAGGCGGAAGAAGGAACAGGAGCTCGCCGCTCTATCATCTGTTACTTTTGATGCAGATCTTTATGGCGGAATTAACAGGTTCGAGGGTTACGAACGCTCGATCCCCGTCAATGACGAAGAGGAAGATCAGGATGCTACGGAAAGAGAAGTTGCTAGGAAACTGGCATCATACACCGCCCCCAAGTCTCTGCTTAAAGATTTACCCCGGGGAGGGGGAGATGACGATGATGATTTTGGTTTCAAGAAACCCCAAAGGATTATTGACAGAGAAGATGATTACCGGAAGAGGCGTCTCAACAGAATTATTTCACCTGATAGAAATGATGCATTTGCCATGGGCGATAAGACTCCCGATGCTGCGGTTCGAACTTATGCCGATGTTATGCGGGAAGAGGCATTCAAAAGAGAAAAAGAAGAGACACTCAGACTGATAGCTAAAAAGCATCAAGAAGAAGCTGAACAGAAAAGTAAAGAGAAAGATGGGGTCAATGAGGTGCAACCTCAGAGCGCTGCGCAGAAAAGAAGAAACAGGTGGGACCAATCTCAAGACCAAGAGTCT---GCCAAAAAACCCAAAACT------TCTTCGGAATGGGATGCACCCGATGCCACTCCGGGGGTTAACAGGTGGGATGCAACACCCACTCCAGGAAGGGCAAATATTGAAGCTACGCCCTCCGTTTCGAGAAGGAATAGATGGGATGAGACACCCACTCCTGGTAGGCTTGCTGATGCAGATGCCACCCCT---GTTGGAGGAGTTACTCCTGGTGCAACACCTGCAGGCATGACATGGGATGCGACCCCCAAGCTATCTGGATTAGCCACTCCCACACCCAAGAAACAGAGGTCCCGTTGGGATGAAACCCCGGCAAGTATGGGCAGTGCAACTCCGATGCCTGGT---GCTACTCCA---TCCGCTTTCACTCCTGGTGTAACTCCGATGGGAGGCATTGATTTGCCTACACCCACTCCTGGAGCGATTAATTTGAGAGGGGCTATCACGCCTGAACAGTATAATTTGTTGAGGTGGGAGAAAGATATTGAAGAAAGGAACAGGCCTCTAAGCGATGAGGAGTTGGATGCAATGTTTCCTCAGGATGGCTACAAGATTTTGGAACCTCCTGCATCCTATGTACCCATCAGAACCCCGGCAAGGAAGCTTCTTGCAACTCCTACTCCACTCGGAACTCCCCTCTATGCAATCCCTGAAGAAAATCGTGGTCAGCAATATGATGTTCCCAAAGAAGTGCCTGGTGGGTTGCCTTTTATGAAACCTGAAGATTATCAGTACTTCGGTGCATTATTGAATGAGGAAGATGAAGAGGAGCTTTCTCAGGAGGATCAGAAAGAGCGCAAGATTATGAAGTTACTGCTTAAGGTAAAGAATGGAACTCCACCTCAGAGAAAAACAGCATTGAGACAGCTTACTGATAAAGCAAGAGAATTTGGTGCTGGACCCCTCTTCAATCAGATTTTACCTTTGCTTATGTCACCAACACTGGAAGATCAAGAGAGGCATCTCTTGGTGAAGGTGATTGATCGAGTTCTCTACAAGCTAGATGAATTAGTACGACCATTTGTCCACAAGATTCTTGTGGTTATTGAACCACTTCTTATAGATGAAGATTACTATGCCCGTGTGGAGGGAAGAGAAATCATATCCAACCTGAGCAAAGCAGCAGGATTGGCCACTATGATTGCTGCAATGAGGCCAGATATTGATAACATTGACGAATATGTGCGAAACACTACTGCAAGAGCATTTAGTGTGGTTGCTTCTGCTTTGGGAATTCCTGCTCTCTTGCCATTTTTAAAGGCAGTGTGTCAAAGTAAGAAGTCCTGGCAAGCTCGACATACTGGTATAAAAATTGTCCAGCAGATAGCCATTCTCATGGGTTGTGCTGTTCTTCCACATTTGAGGTCTCTTGTGGAGATCATAGAGCATGGTCTCAATGACGAGAATCAAAAGGTGCGAACTATTACTGCATTGTCCCTTGCAGCTCTTGCAGAGGCATCAGCACCTTATGGTATTGAGAGTTTTGATTCTGTTTTGAAACCTCTCTGGAAGGGTATCCGGTCCCACAGGGGCAAAGTTCTTGCAGCCTTTTTGAAGTCGATTGGTTTTATTATACCTCTGATGGATGCCATGTATGCCAGTTACTACACAAAGGAGGTGATGGTCATCTTGATCCGTGAGTTCCAATCACCCGATGAAGAAATGAAGAAGATTGTTTTGAAAGTGGTTAAACAGTGCGTCAGCACAGAGGGAGTGGAGGCAGATTACATAAGAGCAGAAATACTTCCGGAATTCTTCCGTAATTTCTGGGTTCGAAGGATGGCTTTGGATCGCAGGAATTACAGACAGTTGGTAGATACAACTGTTGAGATAGCTAACAAAGTAGGAGTTGCAGACATTGTAGGAAGGGTTGTTGAAGACCTTAAAGATGAAAGTGAACCATACCGTCGTATGGTAATGGAGACAATTGAAAAGGTTGTTGCTAACTTAGGGGCTTCAGATATTGACGCTCGGCTTGAGGAATTGCTCATTGATGGTATACTATATGCTTTTCAAGAGCAGACTAGTGACGATGCCAATGTGATGTTGAATGGCTTTGGTGCTGTAGTGAATGCACTAGGACAGAGAGTTAAACCATACTTACCTCAAATATGTGGTACCATCAAGTGGAGGCTAAATAACAAGAGTGCAAAAGTCAGGCAGCAAGCTGCAGATCTTATTTCCAGGATTGCTGTTGTGATGAAGCAGTGCCAAGAGGAGCAGCTCATGGGTCACTTGGGTGTTGTGCTTTATGAATACTTGGGAGAGGAATATCCAGAAGTTCTGGGATCTATTCTGGGGGCATTGAAAGCTATAGTAAATGTCATTGGTATGACCAAAATGACCCCTCCGATTAAAGATTTGCTGCCTCGTTTAACTCCGATTTTGAAAAACAGACATGAAAAAGTTCAGGAAAATTGTATAGATCTTGTGGGCAGAATAGCTGATCGTGGAGCTGAGTTTGTACCTGCCCGTGAGTGGATGAGAATCTGCTTTGAGCTTCTTGAGATGTTGAAAGCCCATAAGAAGGGAATTCGGAGGGCAACTGTGAATACATTTGGGTACATTGCAAAGGCAATTGGGCCACAGGATGTGCTTGCTACTTTGTTGAATAACTTGAAGGTTCAAGAACGTCAAAACCGTGTCTGCACGACAGTAGCTATTGCTATAGTGGCAGAGACTTGTTCTCCTTTCACAGTGCTGCCAGCACTGATGAATGAATATCGGGTCCCAGAGTTGAATGTTCAAAACGGAGTTCTCAAGTCTCTGTCATTTCTTTTCGAGTATATAGGTGAAATGGGTAAAGATTACATATACGCAGTGACGCCGTTACTTGAAGATGCACTCATGGATCGAGATCTTGTGCACAGGCAAACGGCAGCTTCAGCTGTGAAACACATGGCTTTAGGTGTTGCAGGCCTTGGTTGTGAGGATGCTTTGTTGCATTTGCTGAATTATGTCTGGCCCAATATATTTGAGACGTCGCCTCATGTCATAAATGCAGTAATGGAAGCAATAGAAGGGATGCGTGTTGCATTGGGTCCTGCAGTGATCCTTAATTACTGTCTCCAGGGTCTATTTCACCCAGCAAGAAAAGTGCGTGAGGTCTATTGGAAGATCTATAACTCGCTTTACATAGGAGCACAAGATGGTCTTGTTGCTGCATATCCTATTTTAGAGGACGAGGAAAATAATGTATACAGCAGGCCAGAATTGATGATGTTTATT
>Pab_1
CAGAGGGCTTTGAACCGTCCGAAATCGAGAATTCAGGAGGAAAGGCGGAAGAAGGAACAGGAGCTCGCATCGCTTTCGGCCGTAACTTTTGACGCAGATTTGTATGGTGGAGGTAACAGGTTCGAGGGTTACGAACGCTCCATTCCAGTTAACGAGGAGGAAGAGGATCAGGATCCCACTGAAAGAGAGGTTGCCCGGAAATTGGCCTCGTATACTGCGCCCAAATCAGTGCTCAAGGATTTGCCAAGAGGCGTAGGCGAGGAGGAGGATGATTTCGGA---------------------------------------------------------------ATTATTTCCCCCGACAGAAACGATGCCTTCGCCATGGGTGACAAGACCCCCGATGCCGCCGTCCGGACTTATGCTGATATCATGCGGGAAGAGGCCTTCAAGAGGGAAAAGGAAGAAACCCTAAGGCTTATTTCGAAGAAGCACCAGGAAGAGGCTGAGCAGAAGGTGAAGGAGAAAGATGGGATCACTCAGGCCCCGTTGTCTCAGCCTGCCCAGAAACGGAGGAATCGATGGGACCAAGCTCAGGACCAGGAGAATGCTGCCAAGAAGGCGAAGACT------TCGTCGGACTGGGATGCCCCCGATGCTACTCCTGGGATTAGCAGGTGGGATGCTACGCCGACTCCAGGAAGGGTGACCAGTGATGCGACGCCGGGCATTTCGAGGCGAAACAGATGGGATGAGACGCCCACTCCTGGTAGGCTTGCAGATGCTGATGCAACTCCT---GTAGGAGGTATTACGCCGGGCGCAACCCCTGCAGGTATGACATGGGATGCTACCCCAAAGCTTGCTGGAATGGCCACTCCTACACCCAAGAAGACTAGGTCACGATGGGACGAGACTCCGGCAAGTATGGGGAGCGCCACACCGTTGCCAGGG---GCAACACCA---TCAGCATTTACACCTGGTGTCACTCCCATGGGTGGAGTTGATCTGCCTACGCCCACACCGTCTGCGATTAATCTGCGAGGGGCTATTACGCCAGAACAGTATAATTTGCTCAGGTGGGAGAAAGACATTGAGGAGAGGAACAGGCCATTGACTGATGAGGAATTGGATGCAATGTTTCCTCAGGAGGGTTATAAGATCTTGGACCCTCCTGCATCGTATGTGCCCATTAGGACCCCGGCAAGGAAGCTGCTTCAAACTCCTACTCCGCTCGGGACGCCTTTGTATAGCATCCCTGAAGAAAATCGAGGTCAGCAGTTTGATATTCCCAAGGAAGCGCCTGGTGGGTTGCCTTTCATGAAGCCTGAAGATTATCAGTACTTTGGTGTGCTGTTGAATGAGGAAGATGAGGAGGAGCTTTCACCGGACGAGCAGAAAGAGCGCAAGATAATGAAACTGTTGCTTAAGGTGAAGAACGGTACACCGCCGCAGCGGAAAACAGCGTTGAGACAGCTTACTGATAAAGCGAGGGAGTTTGGTGCTGGACCTCTCTTCAACCAGATTTTGCCTTTGCTCATGTCCCCCACACTTGAAGATCAGGAGAGGCATCTTTTGGTGAAGGTAATTGATAGAGTTCTGTATAAGCTGGATGAACTTGTCAGGCCATTTGTTCACAAGATTCTTGTGGTCATTGAACCACTTCTTATAGATGAAGATTACTATGCCCGTGTCGAGGGAAGAGAGATCATCTCCAACTTGAGCAAGGCTGCAGGGCTTGCAACTATGATTGCTGCCATGAGGCCCGATATCGATAATATTGATGAATATGTGCGAAACACAACTGCAAGGGCTTTTAGTGTAGTTGCTTCTGCTCTGGGAATTCCAGCTCTCTTGCCATTTTTGAAAGCAGTGTGTCAGAGTAAGAAATCATGGCAAGCTCGACATACTGGTATCAAGATTGTCCAACAGATAGCTATTCTCATGGGTTGTGCTGTTCTGCCACATCTACGGTCCCTTGTTGAAATTATAGAACACGGTCTTAATGATGAAAATCAAAAGGTGAGAACTATTACTGCATTATCACTTGCTGCACTTGCAGAAGCTGCAGCACCTTATGGAATTGAAAGTTTTGATTCTGTTCTGAAACCTCTATGGAAGGGTATCCGTTCACATCGGGGTAAAGTCCTTGCAGCCTTTTTGAAGGCTATTGGATTTATTATACCTCTTATGGATGCCATGTATGCTAGTTATTATACAAAGGAAGTGATGGTTATCTTGATTCGCGAATTCCAATCTCCGGACGAAGAAATGAAAAAGATTGTTTTGAAAGTGGTTAAGCAGTGTGTCAGTACAGAGGGTGTGGAGGCAGATTACATTAGAGCAGAAATACTTCCTGAATTCTTTCGTAATTTCTGGGTTCGAAGGATGGCTCTGGATCGTAGGAACTACAGGCAGTTGGTAGATACAACTGTTGAGATAGCTAACAAAGTGGGAGTTGCTGACATTGTGGGAAGGACTGTCGAAGACCTTAAAGATGAAAGTGAACCATATCGCCGAATGGTAATGGAGACAATTGAAAAGGTAGTTGCCAACTTGGGAGCTTCAGATATTGATGCTCGTCTGGAGGAGTTGCTCATTGATGGAATACTTTATGCCTTCCAAGAGCAGACCAGTGATGATGCCAATGTGATGTTGAATGGATTTGGTGCCGTGGTGAATGCTTTAAGCCAGAGAGTCAAGCCATACTTGCCACAAATTTGTGGTACCATCAAGTGGAGATTAAATAACAAGAGTGCAAAGGTTAGACAGCAAGCTGCAGATCTTATTTCCAGAATTGCTGTAGTAATGAAGCAATGCCAAGAGGAGCAACTAATGGGTCACTTGGGTGTTGTGCTTTATGAATACTTGGGAGAAGAATATCCTGAAGTTTTGGGGTCCATTCTGGGGGCATTAAAAGCAATAGTAAATGTCATTGGTATGACTAAGATGACTCCACCAATTAAAGATTTGCTACCTCGCCTAACTCCAATTTTGAAAAACAGACATGAAAAAGTACAGGAGAATTGTATAGATCTTGTGGGCAGAATTGCTGATCGTGGTGCTGAGTTTGTTCCTGCCAGAGAATGGATGAGAATCTGTTTTGAGCTTCTAGAGATGTTGAAAGCCCATAAGAAGGGAATTCGAAGGGCAACTGTGAACACATTTGGATATATTGCAAAGGCAATTGGGCCACAGGATGTGCTTGCTACTTTACTGAACAACTTGAAGGTTCAAGAACGTCAGAACCGTGTCTGTACAACTGTAGCTATTGCTATTGTTGCGGAGACTTGTTCTCCATTCACTGTGCTGCCAGCTCTTATGAATGAATATCGGGTGCCTGAGCTGAATGTTCAAAATGGTGTTCTTAAGTCCCTCTCATTTCTTTTCGAATATATAGGTGAGATGGGCAAGGACTACATATATGCAGTGACACCATTACTTGAAGATGCACTCATGGATCGAGATCTTGTGCATAGGCAAACAGCAGCTTCAGCAGTGAAACACATGGCTTTAGGTGTTGCAGGACTTGGCTGTGAGGATGCTTTGGTCCACTTGATGAATTATGTATGGCCTAATATATTTGAGACATCCCCTCATGTCATAAATGCTGTCATGGAAGCCATTGAAGGGATGCGTGTTGCATTAGGACCAGCAGTAATTCTAAACTACTGCCTCCAAGGCTTATTTCACCCTGCAAGAAAAGTGCGCGAGGTCTACTGGAAGATTTATAATGCACTTTACATAGGCTCTCAAGATGGTCTTGTGGCTGCTTATCCTACTTTAGAAGACGAGTCTAATAATGTCTATAGCCGACCAGAACTAGTGATGTTTGTT
>Ppe_1
ATGGCGCGTATCAAATCGGACATAGAGAAGACACAGGAAGAGAGGAAGAGGATGGAGAAGCAATTGGCCGCACTTACCTCCGTCACCTTCGATACAGACCTCTACGGCGGCACTGACAAG---AATTCCTACGTCTCCTCCATCCCTGTCAATGAAGATGAAGAGAACATGGAGGCCATGGGCAATGAGGCGGCTCGG---ATGCCGTCGTACACGGCCCCCAAGTCCATCACGAAGGAGATGCCGAGAGGC---GGCGACGAAGAGGAGGATTTAGGGTTTAAGAAGACACAGAGGATTTACGATCGTGAGGATGAGTATAGACGGCGGAGGCTTAATCAGGTCCTCTCGCCCGACCGCCACGATGCGTTTGCGGCTGGTGAGAAGACTCCTGACCCGTCGGTGAGGACTTATAGCGATATCATGAGAGAGGAGGCGTTGAAGAGGGAGAAGGAGGACACTTTGAGGCTTATTGCCAAGAAGAAGAAGGAGGAAGAGGAGGCGGCCAAGGCGGCGCCTGAGAAAGGG---GACAAGGCGGCTGCGGCGGTGCCTCAGAAGAGGAGGAACAGGTGGGACCAGTCTCAGGAT---GAAGGTGGGGCCAAGAAGGCCAAAACT---------TCGGATTGGGACTTACCGGATAGCGCTCCA------GGAAAGTGGGATGCGACCCCGACTCCAGGAAGGGTT---GCAGATTCGACTCCGTCCTTGGGGAGGAGGAACCGGTGGGACGAGACACCAACGCCGGGGCGGTTGGTGGATTCGGATGCCACTCCG---TCTGGTGGCGCTACTCCCGGTGCCACCCCTGCTGGGATGGCTTGGGATGCTACTCCGAAGCTTCCAGGGATGGCCACGCCCACTCCGAAACGGCAGAGGTCAAGGTGGGATGAGACCCCTGCCACAATGGGCAGTGCAACCCCAATGGCTGGG---GCAACCCCCGCTGCGGCCTATACACCTGGTGTGACTCCTGTTGGTGGAGTTGAGCTGGCTACTCCCACGCCCGGGGCTATTAATCTGCGTGGTGCAATTACGCCGGAACAGTATAATCTGTTGAGGTGGGAGAAGGATATTGAGGACAGGAATAGGCCATTGACTGATGAAGAGCTGGATGCTATGTTTCCTCAAGAGGGGTATAAGGTTTTGGACCCACCAGCTTCTTATGTGCCGATTAGGACTCCGGCGAGAAAGCTGCTGGCGACCCCAACTCCGATGGGGACTCCCGGGTATTCTATTCCAGAAGAGAATCGCGGGCAGCAGTTTGATGTGCCCAAGGAGTTGCCTGGTGGGTTGCCATTTATGAAGCCTGAGGATTACCAGTACTTTGGGGCGTTGTTGAATGAAGATGAGGAGGAGGAGTTGTCCCCTGATGAGCAGAAAGAGCGGAAGATTATGAAGCTTTTGCTTAAGGTTAAGAATGGTACGCCGCAGCAGAGGAAGACAGCGTTGAGGCAGCTTACTGATAAGGCTCGGGAGTTTGGTGCTGGCCCCTTGTTTAACCGTATCCTACCTTTGCTTATGCAACCCACGTTGGAAGACCAAGAGAGGCATCTTTTGGTGAAGGTAATTGATCGAGTGCTTTATAAATTGGATGAACTGGTACGTCCTTATGTGCATAAGATTCTTGTTGTGATTGAGCCTTTATTGATTGATGAAGACTATTATGCGCGTGTTGAAGGGAGAGAAATTATTTCTAATCTTAGTAAAGCAGCTGGTTTGGCTACTATGATTGCTGCTATGCGTCCGGATATTGATAACATTGATGAGTATGTTAGGAACACTACTGCGAGAGCTTTCAGTGTTGTTGCTTCTGCGCTTGGTATTCCTGCACTGTTGCCATTTTTGAAAGCTGTGTGTCAGAGCAAGAAATCATGGCAAGCACGGCACACTGGAATCAAGATTGTTCAGCAGATTGCCATTTTGATAGGGTGTGCTGTTCTTCCTCACTTGAGGTCCCTTGTGGAAATTATAGAGAATGGTCTAAGTGATGAAAATCAGAAGGTTCGGACAATTACTGCGCTATCACTTGCTGCTCTTGCTGAGGCTTCTGCCCCATATGGTATTGAAAGCTTTGACTCTGTCTTGAAGCCATTGTGGAAGGGTATTAGGTCTCACCGTGGTAAGGTTTTGGCTGCCTTCTTGAAGGCAATTGGTTTTATCATTCCTCTTATGGATGCAATGTATGCTAGTTACTATACCAAGGAAGTGATGGTTATTTTGATTAGAGAATTCCAGTCTCCTGATGAAGAAATGAAAAAAATTGTGCTCAAAGTGGTGAAACAGTGTGTGAGTACCGAAGGTGTAGAGCCTGAGTATATAAGAAGTGATATTCTTCCTGAGTTCTTCAGGAACTTCTGGGTTAGAAGGATGGCTTTGGATAGGAGGAACTACAGGCAACTGGTGGAAACAACTGTGGAGATAGCAAACAAAGTGGGTGTTGCTGATATAGTGGGGAGAATTGTTGAGGATCTCAAAGATGAGAGTGAACCATATAGGCGAATGGTTATGGAGACAATTGAGAAGGTGGTGGTGAATTTGGGTGCCTCAGATATTGATGCTCGGTTGGAGGAGCTTCTCATTGATGGTATCCTTTATGCTTTCCAAGAGCAGACCAGTGATGATGCAAATGTGATGCTTAATGGGTTTGGTGCAGTTGTGAACTCTCTGGGGCAGAGGGTGAAACCTTACCTTCCCCAGATTTGTGGTACCATTAAGTGGCGCTTGAATAACAAGAGTGCAAAGGTCAGGCAGCAAGCTGCAGATCTTATTTCGAGGATTGCTGTTGTCATGAAGCAGTGCCAAGAGGAACAACTGATGGGTCATCTTGGTGTTGTCTTGTATGAATATTTGGGAGAAGAATACCCAGAAGTTCTGGGATCAATTCTGGGAGCACTAAAGGCAATTGTGAATGTTATTGGTATGACAAAGATGACGCCTCCTATAAAGGATTTGCTTCCCAGGTTGACTCCAATTTTGAAGAATAGGCACGAAAAAGTCCAGGAGAACTGTATTGACCTTGTTGGTCGTATTGCTGATCGCGGTGCTGAGTTTGTTCCAGCGAGGGAATGGATGAGGATCTGTTTTGAGCTTCTTGAGATGCTGAAGGCTCATAAGAAGGGTATCCGGCGTGCTACTGTGAACACTTTTGGGTACATTGCTAAGGCCATTGGTCCACAAGATGTCCTGGCAACTCTACTGAACAATCTCAAAGTGCAGGAACGTCAGAACCGTGTTTGCACCACCGTGGCAATTGCAATAGTAGCCGAAACCTGTTCTCCTTTTACAGTTTTGCCAGCACTGATGAATGAGTATCGTGTTCCAGAACTTAATGTGCAGAATGGTGTTTTGAAATCCCTCTCTTTCCTGTTTGAGTACATTGGTGAAATGGGGAAAGACTATATCTATGCAGTGACCCCGTTGCTCGAGGATGCCCTCATGGACAGAGATCTGGTTCACAGGCAAACTGCAGCATCTGCTGTCAAGCACATGGCTTTGGGAGTAGCTGGATTGGGCTGCGAAGATGCGTTAGTCCACTTGTTGAACTATGTCTGGCCAAACATATTTGAGACATCCCCTCACGTTATAAATGCTGTCATGGAAGCTATTGAAGGGATGAGAGTGGCTTTGGGTGCTGCTGTTGTGCTCAACTACTGTCTGCAGGGGCTGTTCCATCCTGCTAGGAAGGTTAGGGAGGTGTACTGGAAGATTTACAACTCGCTGTATATTGGAGCTCAAGATGCCCTTGTAGCATCCTACCCTTTGCTGGAGGATGAGGATCATAACGTATATACCCGGCCTGAGCTAATGATGTTTGTA
>Vvi_1
ATGGCGTCTATAGATCCGGAGATAGCGAGGACACAGGAAGAGAGGAAGAAGATGGAGCAACAGCTCTCGTCCCTCACATCCGTTAATTATGATCCTGAGCTCTACGGCGGGACCAATAAATTTGAAGACTACGTGAGTTCCATCCCTGTGAACGATGAGGAAGAGAATGTGGACGCCATGGATCCTGGATTGGGGAGGAGGCTGCCGTCTTATACTGCTCCGGCGTCTTTGCTGAAGGAGATGCCCAGAGGC---GGTGTGGAGGAAGACGACATGGGCTTTAAGAAGCCGCAGAGAATTATCGATCGCGAGGATGATTATAGGAGGAGGAGGTTGAATCGGGTTATATCGCCGGACCGGCATGATGCCTTTGCGTCTGGGGATAAAACTCCCGATGTGTCGGTGAGGACGTATGCGGATGTGATGAGGGAGGAGGCGTTGAAGAGGGAGAAGGAGGAGACTTTGAAGGCGATTGCCAAGAAGAAGAAGGAGGAAGAGGAGGCGAAGGAGCAGGAGAAGGAAACTGGT---GGTGGTGCTGTGCAGCAGCCGACGCAGAAGAGGAGGAACAGGTGGGACCAGTCGCAGGAT---GATGGAAGTGCCAAGAAGGCAAAGACA------GGTTCGGATTGGGATTTGCCGGATTCAACTCCTGGGATTGGGAGGTGGGATGCGACTCCGACTCCGGGGAGGGTG---GCTGATGCTACTCCCTCGATTTCTAGGAGGAATAGGTGGGATGAGACTCCAACACCTGGTCGGTTGGCTGATGCGGATGCGACCCCAGCTGCTGGTGGGGCGACCCCAGGTGCAACCCCCGCTGGGATGACTTGGGATGCCACTCCTAAGCTGGCAGGCCTTGCAACTCCCACTCCGAAGAGGCAGAGATCAAGGTGGGATGAGACTCCAGCAACTATGGGAAGTGCCACACCAATGGCTGGT---GCTACACCTGCTGCTGCATACACGCCTGGTGTGACTCCTGTTGGTGGGGTTGAACTTGCCACGCCAACACCATCAGCAATTAATTTACGTGGTGCAATTACTCCGGAACAGTATAACTTGCTGAGGTGGGAGAAAGACATTGAAGAGAGGAATAGACCATTGACTGATGAAGAGCTTGATGCGATGTTTCCACAAGAGGGTTACAAGATTTTGGATCCACCACCATCCTATGTTCCTATTAGAACACCTGCAAGAAAGCTTCTTGCAACCCCAACTCCTTTGGGGACCCCATTGTATGCAATTCCAGAAGAGAATCGTGGGCAGCAATTTGATGTTCCAAAGGAAGCACCCGGTGGGTTGCCCTTCATGAAGCCAGAGGATTATCAGTATTTTGGGGCATTATTGAATGATGAAGATGAGGAAGAGTTGTCTCCTGAAGAACAGAAAGAGCGAAAGATCATGAAGCTTTTACTTAAGGTGAAGAATGGGACACCTCCACAGAGGAAGACAGCTTTGAGACAGCTCACTGATAAAGCTAGAGAGTTTGGTGCAGGACCTTTGTTCAACAGAATTTTGCCATTGCTCATGCAACCCACATTGGAAGATCAAGAGAGACACCTTCTGGTTAAGGTCATTGATAGGGTGCTTTATAAGTTGGATGAATTGGTTCGACCTTTTGTGCACAAGATACTTGTGGTGATTGAACCTCTTTTGATTGATGAAGATTACTATGCACGTGTGGAGGGTAGAGAAATTATATCCAATCTCAGCAAAGCGGCTGGATTGGCCACTATGATTGCTGCAATGCGTCCAGATATTGATAACATCGATGAATATGTGAGGAACACGACTGCCAGAGCTTTTAGTGTAGTTGCTTCTGCATTAGGGATTCCTGCTCTCTTGCCATTCCTGAAAGCTGTGTGTCAGAGTAAGAAATCATGGCAAGCTCGGCACACTGGAATCAAAATCGTGCAGCAGATTGCTATTTTAATTGGTTGTGCTGTTCTTCCACACCTGAGGTCTCTTGTCGAAATCATTGAGCATGGGCTCAATGATGAGAATCAAAAGGTGAGAACTATTACTGCTCTGTCATTGGCTGCTCTAGCTGAGGCTGCTGCCCCATATGGTATTGAGAGCTTTGATTCAGTCTTGAAGCCATTGTGGAAGGGTATCAGGTCACACCGAGGGAAGGTGTTGGCTGCATTCTTGAAAGCAATTGGTTTTATCATTCCCCTCATGGATGCAATATATGCCAGTTACTATACCAAGGAAGTGGTGTTTATCTTGATTCGTGAATTCCAGTCACCTGATGAAGAAATGAAGAAAATTGTGCTGAAAGTGGTGAAGCAGTGTGTGAGTACAGAAGGGGTAGAGGCTGACTATATCCGAAATGATATTCTTCCTGAGTTCTTCAGAAATTTCTGGGTGAGAAGGATGGCATTGGATAGGAGAAATTATAGGCAGCTTGTGGACACAACTGTAGAAATTGCAAACAAGGTTGGGGTTGCTGACATAGTAGGAAGAATAGTTGAGGATCTTAAAGATGAGAGTGAACCATATAGGAGAATGGTTATGGAAACTATTGAGAAGGTGGTTGCTAACTTGGGTGCATCGGACATTGATGCTCGCTTAGAAGAGCTTCTGATTGATGGAATTCTATATGCCTTCCAAGAGCAGACCAGCGATGATGCCAATGTGATGCTTAATGGGTTTGGTGCAGTTGTCAATGCCCTTGGGCAAAGAGTGAAACCCTATCTTCCTCAGATTTGTGGGACCATAAAATGGCGACTCAATAACAAGAGTGCAAAAGTGAGACAGCAAGCGGCAGATCTTATTTCAAGGATTGCTGTTGTCATGAAGCAGTGCCACGAGGAACAATTAATGGGTCATCTTGGGGTTGTATTGTATGAGTACTTGGGAGAAGAGTACCCAGAAGTTCTAGGATCAATACTGGGAGCTCTCAAGGCAATTGTCAATGTCATTGGTATGACAAAAATGACTCCTCCAATAAAGGATTTGCTTCCTCGATTAACCCCCATATTGAAGAACAGGCATGAGAAAGTCCAGGAGAACTGTATTGACCTTGTTGGTCGAATTGCTGATCGTGGGGCTGAGTTTGTCCCTGCAAGGGAGTGGATGAGGATTTGTTTTGAACTTCTTGAGATGCTTAAAGCCCACAAGAAGGGTATTCGGCGAGCTACTGTGAATACTTTTGGGTACATTGCCAAGGCCATTGGGCCACAGGATGTCTTGGCAACCTTGTTGAACAATCTGAAGGTCCAGGAGCGTCAAAATCGTGTTTGCACAACTGTTGCTATTGCAATAGTTGCAGAAACCTGTTCTCCTTTTACAGTTCTGCCTGCCCTGATGAATGAGTATCGTGTTCCAGAGCTTAATGTGCAGAATGGTGTTTTGAAATCCCTCTCTTTTCTATTCGAGTACATTGGTGAAATGGGAAAAGACTATATCTATGCGGTGACTCCATTACTTGAGGATGCCCTTATGGACAGAGATCTGGTTCACAGGCAGACTGCAGCTTCTGCTGTCAAGCATATGGCCTTGGGGGTTGCTGGGTTAGGTTGCGAGGATGCTTTAGTCCACTTGATGAATTATGTATGGCCAAACATTTTTGAGACTTCGCCCCATGTCATAAATGCTGTTATGGAAGCCATTGAAGGGATGAGGGTAGCCTTGGGTGCTGCTGTTGTACTAAACTACTGTCTACAGGGGCTGTTCCATCCTGCGAGGAAAGTTAGGGAAGTGTACTGGAAGATTTATAATTCCTTGTATATTGGAGCTCAAGATGCACTTGTGGCAGCCTATCCTTTGCTGGAGGATGAACAGAACAACATATATAGTAGGCCTGAACTGGTGATGTTCATA
