# Supplementary material for: The Chloranthus sessilifolius genome provides insight into early diversification of angiosperms
Source: Nat Commun. 2021 Nov 26;12:6929. doi: 10.1038/s41467-021-26931-3 (PMC8626421; doi:10.1038/s41467-021-26931-3)
Supplement: Supplementary file 4 — Source Data [file 41467_2021_26931_MOESM4_ESM.zip › Fig. 3a, c, e and Supplementary Figure 12, 14, Phylogenetic tree/LCG_multi-species coalescent-based/group_1170_CDS.treefile]

(Aco_1:0.4627373824,(((Ash_1:0.2000734970,((Egu_1:0.0160641624,Egu_2:0.0239212890)100:0.1006088329,(((Osa_1:0.0090439793,Osa_4:0.0344756294)38:0.0043592327,Osa_2:0.0291348829)100:0.0415631572,Osa_3:0.2284778995)100:0.2171311506)45:0.0267951665)98:0.0743438637,(Atr_1:0.2419693161,((Out_1:0.1301555340,Out_2:0.0873462248)55:0.0358151675,Pab_1:0.1175656857)100:0.1445338351)80:0.0577038203)38:0.0424366920,(((Cde_1:0.0179657139,Cde_2:0.0296225939)100:0.2003218055,(((Efe_1:0.0397511869,Efe_2:0.0288955134)99:0.0057790191,Efe_3:0.0242305411)100:0.0237321218,Nco_1:0.0335634208)100:0.2187807496)40:0.0533516579,((Cka_1:0.1295071684,(Lch_1:0.0610481903,(Lch_2:0.0134304399,Lch_3:0.0243770919)100:0.0617609138)100:0.0660052235)88:0.0222089830,Csp_1:0.2177693503)67:0.0220092563)27:0.0255134867)88:0.0315982089,(Ppe_1:0.1784494925,Vvi_1:0.1057661824)100:0.0538269646);
