# Supplementary material for: The Chloranthus sessilifolius genome provides insight into early diversification of angiosperms
Source: Nat Commun. 2021 Nov 26;12:6929. doi: 10.1038/s41467-021-26931-3 (PMC8626421; doi:10.1038/s41467-021-26931-3)
Supplement: Supplementary file 4 — Source Data [file 41467_2021_26931_MOESM4_ESM.zip › Fig. 3a, c, e and Supplementary Figure 12, 14, Phylogenetic tree/LCG_multi-species coalescent-based/group_1172_CDS.aln-0.2cln]

>Aco_1
------------------------------------ATG------GATGAGACTGAGAAATGCTTGGATTCACAACTATGGCACGCTTGCGCTGGTGGGATGGTGCATATGCCATTAGTGAACTCAAAGGTCTACTACTTTCCTCAAGGTCAGGCTGAACACACTCATGGGGCTGTAGATTTTGGTAATTCTTCGAGAATTCCTGCGCTTATTCTGTGCAGAGTTGCTGTTGTTAATTTTAAAGCCGATCCTGAGACGGATGAGGTTTATGCTAAGATTAGGTTGGTTCCATTGAGGAGTAATGAGCCTGATTACTATGATGACAATGATGAGATT------GCTGACACTAATGGATCTGAGGCTCCAGATAAACTTGCTTCATTTGCCAAGACCTTAACCCAGTCTGATGCTAACAATGGTGGAGGTTTCTCTGTTCCACGCTATTGTGCTGAGACGATCTTCCCCCGACTGGACTATTCAGCTGATCCACCTGTTCAAACTGTCCTTGCAAAGGATGTTCATGGTGAGATATGGAAATTCCGGCACATATATAGAGGGACCCCTCGCCGTCATCTATTGACAACTGGATGGAGCACTTTTGTGAACCAGAAGAAACTTATTGCTGGGGACTCGATCGTGTTCTTAAGAACAGAGAATGGGGATCTCTGTGTTGGTATCCGCCGAGCCAAGAGAGGATTGGGTGGAGGACCTGAATCCCCTTCTGGATGGAATCCAACCATCGGTAACGGTGGGTCACCTTATGGT------------------------------GGATTTTCTGTTTTTCTTAGGGAAGATGATACCAGGCTAATGAGAAATAGC---AATGGAGGGAATCCAAACTTCGGTGGGAGTTTGAGGGGTAGAGGGAAAGTAAGGCCTGAATCAGTTATTGAGGCAGCAACTTTAGCTTCCAAAGGACAGCCTTTTGAGGTTGTTTATTATCCTCGTGCAAGCACTCCAGAATTTTGTGTCAAAGCCTCATCTGTTAGAGCATCAATGAGGATTAAGTGGTCCTCAGGGATGAGGTTCAAAATGGCATTTGAAACTGAAGATTCATCGCGGATAAGCTGGTTTATGGGAACCATCTCTAGTGCGCAGGTTGCCGACCCTATCCGTTGGCCCAACTCTCCATGGAGGTTTCTTGAGGTTACGTGGGATGAACCAGATTTGCTACAAAACGTTAAACGTGTTAGCCCATGGCTTGTTGAATTGGTGTCAAACATGCCCACCATCCACATGTCACCATTCTCGCCTCCAAGGAAGAAACTTCGACTCCCTCAACACCCAGATTTCCCCCTTGACGGTCAGCTA---------------CCAATGCCGTCATTTTCCAGCAACACCCTTGGGTCC---AGCAGCCCCTTGTGTTGTCTATCAGACAACACTCCTGCAGGCATACAGGGAGCCAGGCATGCTCAATTTGGCATATCATTATCAGATCTCCACCTTAACAAACTGCAGTCGGGTCTGTTTCCGGCCTGTTTCCAGCGTTTCGATCATGTTGCCCCACCATCGAGGATCCCCAATGGCCTCATGATGGGCAAC------------------CCCAACAACACAGAGAGTGTATCATGTTTGCTAACCATAGGAAACTCTAATCAGAGCTCAAAGAAATCTGATGAA---------------------GCAAAGACACCACAGTTTGTGCTCTTTGGTCAACCAATACTCACTGAGCAGCAGATCTCTCTTAGTTTTTCAGCTGAA---------GCTGTTTCACCTGTTCTTAATGGAAGCGGTTCATCAGATGGGAATTCAGACAAGACAGCTAAAGTT------------------TCTGATGATTCTGATTCTGCTCCTCCTCCGCGCAGCGGGCAAGGG---AATCCAGTT---------TTCCCCCAGTACAAGGATCACCGGATGACTGAGCTTGATTTGGAG---------------------------------------ACTGGACATTGCAAGGTCTTCATGGAATCAGAAGATGTTGGGCGTACCCTGGACTTATCAGTCCTTGGGTCCTATGAAGAGCTATATAGAAAGCTCGCCAACATGTTTGGCGTAGAAAGATCAGAGACGTTGAGCCATGTGCTCTACAAGGATGCGACAGGTGCAGTTAAACACACAGGAGATGAACCATTCAGTGAGTTCGTAAAAGCAGCGAAGAGGCTGACAGTTTTAACAGATTCAGGCAAAGAGAACGTAGGAAGGACATGGATGAAACTAAGCATGTTTGCT
>Ash_1
------------------------------------ATG------AAGGAGATGGAAAATCGTCTGGACCCCCAGCTCTGGCATGCTTGTGCCGGAGGAATGGTGCAAATGCCTTCAGTGAATTCCAAAGTATACTACTTCGTTCAGGGTCATGCTGAGCATGCGCAAAGCCCCGCGGACTTCAGCAATTCTTTGAGAATTCCGGCTCAGATTCTTTGTCGTGTAACTAATGTGAAGTACATGGCTGATCCTGATACTGATGAGGTTTACGCCAAAATACAAATGATCCCTTTTAAGGGTGATGAGCCAGATTGCTGTGAAGAGGATGATGGGCTT---GCTTTAGGTGGCCATGGGTCGGAATTACAAGAAAAACCTGCTTCTTTTGCAAAGACATTAACCCAATCTGATGCCAACAATGGTGGCGGCTTCTCAGTTCCAAGATATTGTGCGGAGACTATCTTCCCGAGGCTGGATTACTCGGCTGAACCACCTGTCCAGACTGTGCTGGCTAAGGATGTCCATGGGGTCATTTGGAAATTCAGGCACATCTACAGAGGGACACCTCGCCGACACTTGCTTACCACTGGCTGGAGTTCGTTTGTGAATCAGAAGAAGCTTGTGGCAGGTGATTCTGTCGTGTTCTTCAGAACTGAGAGCGGTGATCTTTGTGTGGGGATTCGACGTGCAAAGAGAGGAATT------GGGCCTGAGCCCCTGGCAGGTTGGAATCCTTCAACAAGAAGTTGTATG------TATGGG------------------------------GGATTCTCCATGTTCTTGAGGGAGGAAGAGACCAAGTTCTTTAGAGGCAATACAAATGCTGGCAGTACCATTTCTGGTTCAAATGTGAGGGGAAGGGTGAAAGTTCAAGTGGACTCTGTGATCGAAGCATCTAGGCTTGCAGCTACTGGGCAAGAATTTGAGGTTATTTACTACCCAAGGGCTAGCACGCCTGAGTTTTGTGTGAAGGCATCAGCTGTGAGAGCTGCACTGAGGATCCGTTGGTGCTCGGGCATGAGGTTTAAGATGGCTTTTGAAACAGAGGATTCCTCTAGAATTAGCTGGTTCATGGGGACAATATCTGCTGTCCACGCTGCTGATCCTTTAATGTGGCCCGGATCACCTTGGAGGCTGCTTCAGGTTTCATGGGATGAGCCTGACCTCTTGCAGAATGTAAAATGTGTGAGCCCATGGCTGGTGGAACTTGTCACTAGCATGCCACCTATGCCCTTCACACCCTTCTTACCTTCGAATAAGAAGCCTCGCATTCCTCAGCATCCTGATTTCTCCCTTGATTTTCAACTT---------------CCGACCCCACCTTACCATGGAAACGCCCTCATCCCCAGCAGCAGCCCATTGTGCTGTCTCCAAGACGGCAACCCTGCTGGCATACAGGGAACCAGGCATACTCAATATGGTATATCTCGACCAGACCTCCACCTTAGGAAGCTGCAATCTGGGATGTTCCATGCTGGATTTCAGCAACTTGATCACTTTCTCCCACCTTCAAGAATCTCTACAGGCCTCATTGTATCAGAT------------------TCTACAGCCTGTGAAGATGTCTCTTGTTTGCTGACTCTAGGGCACTCTCCTCAAAGCACAAAGAAGGAATTCAGC---------AAACAGTGCAATGCACAGGCTCACCAATTTATGTTGTTCGGAAAACCCATCTTCACAGAACAGCAGTTCTCACAAAGCCCA------------------------------------------AACAACTCTTTTGACGTAAATTCAGAGAAGACATCAAACTTG------------------TCTGATGTTTCTGGATCTGCAATTCATCAAAATATAACCAAGAAA---AATTTGTCGTGTGAAGGGATTTCTTGGTTTCAGAATCAGAAAGTAAAAGAGCTTGGCTTAGAG---------------------------------------ACTGGCCATTGCAAGGTCTTCATGGAATTTGAGGATGTAGGCCGGACCCTTGACCTATCTGCATTTGGTTCTTATGATGAGTTGTATAGGAGACTGGCAAACATGTTTGGAATCAAGAAATCAGAGCTGATCAGCCGAATTTTATATCGAGATGCAACTGGTGTCACTAAACAAACTGGAGATGAGCCTTTTGATGAGTTCATGAAAACAGTAAGGAGGCTGAAGATATTGGTGGATTCTGGTAGAGACAACATGGGAAAG------------------------CTC
>Atr_1
ATGATGGGC---------GACTCTTTGAAAGATTTGAGCGCTTTGAGGGAAGCTGAGAAATGCCTTGACTCTCAGTTATGGCATGCTTGTGCAGGTGGCATGGTCCAAATGCCCCCTGTTAACTCAAAGGTATTCTATTTCCCTCAGGGCCATGCAGAGCATGCTCAAGGGCCTGTAGACTTCTCGACCGCTCTTAGGTTCCCACCCCTTATTCTGTGTCGAATAACCTCAATCAAATTCATGGCTGACCCTGAGACCGACGAGGTCTATGCAAAAATACATCTAGTGCCCCTAAGGTCCGATGATTTTGATGGCATGGATGAAAACAACAGTGGGGTTTTTAGTAATTGTAGTGGGTGTGAGGTCTCGGAGAAACCTTCCTCTTTTGCAAAGACACTGACCCAATCTGATGCTAACAATGGTGGGGGTTTCTCGGTTCCTCGCTATTGTGCGGAAACTATATTCCCACGCTTAGACTATTCTGCCCACCCCCCAATTCAGACTGTTCTTGCAAAGGATGTACATGGAAACACATGGAAGTTTAGACATATTTACCGAGGTACCCCTCGTCGCCACCTTCTCACAACAGGGTGGAGCACTTTTGTTAATGAAAAGAAGCTTGTAGCTGGGGATTCTATCGTCTTTTTGAGGACGGCGAATGGGGAGTTATGTATGGGTATAAGGAGGGCAACGAGAGGAATTAGTGGGGGAGAGTCT------CAAGGTTGGAGCCCAATACCTGGAAGTTGCGTCTCCCATTATGGGTTGTCGAGATTGGAGGCTAAGGGATCCGAGGGTTTTTCCATGTTCATGAGAGAGGAGGAAGGGAGGTTGATGAGGTCAAGTAGTAAGGGTGGGAATTCGAATTCAGATGGGTTTTTGAGGGGGAGGAATAAGGTTAGTGTGGAAGCAGTGGTGGAGGCAGCAGCTTTGGCGGCAAGTGGTCAGCCATTTGAGGTTGTGTATTATCCAAGGGCAGGTACACCAGAGTTTTGTGTAAAGGCAGGGGCGGTGAAGTCAGCACTGAGGATGCAATGGGTGCCTGGTATGAGGTTTAAGATGGCTTTTGAGACAGAGGACTCATCGAGGATAAGTTGGTTTATGGGGACGATTTCAATTGTTCAGGTGGCAGACCCAGTACATTGGCCTAATTCACCTTGGAGGCTTCTACAGGTAACTTGGGATGAGCAGGATCTGTTACAAAACGTGAAACGTGTCAACCCCTGGCTGGTTGAGGTGGTATCAACCATTCCAAGTGTTCAGCTAACTGCCTTCTCTCCTGCCAAGAAGAAACTGCGTCTCTCTCCTCACCTCGACTTCCCCATTGACTCCACATTCCTCTCCTCAAATAATCCCACTCCT---CTCACCTCCTCCATGCCCAGGCCT---ACGAACCCATTTCAGGGCCTCCCGGACCATGTTCCTGCAGGCATACAGGGAGCCAGGCAAAGTCAGTTCGGTGTTGCTCTCTCTAACCTTCACTTGAACCGACCAAACTCCACTCTTTTCCTGGATGTTCTCAGGAGG------------------CCTGAGCATGTCTCGACCGAGCTCATCATAGGGAGC------------------TCAAGCACTCAAGATAATGTCTCTTGTTTGCTCACAGTTGGTAGTCCCTCACTGAACTACAAGAAATCAGAAAAC---------------------CATAAACCAACACCATTTTTGCTTTTTGGAAAAACTATACACATGGAGCCTCAAGTATCAGCAGTGGAATCAACTGATGGGCATGAGGTGGGTTCCCCTGCTCTTACTGTGAATAGCTCACCAGAACAGATTCGAGAAAGATCTGAGCTTTTT------------------------------------------------------------------------------------------------------TTGGAGAAAAACGAGCTTAGTTTGGATAATAAGCGAGAAGGTGGAAAGTGGGTTGAAGAG---GGGAATGGCCATTGTAAGGTATTCATGGAGTCTGAGGAGCTTGGAAGGTCTTTGGACCTCTCGGCTTTTGGGTCTTATGAAGAGCTTTATAGGAAGCTCGCAACATGGTTTGGGATTGAGAGGTCGGAGACTCTTAACCACATGCTGTACAGAGATGAGAGTGGCACTGTCAAGCAAACTGGAGATGAACCTTACAGTGAGTTCATGAGGACAGCGCGAAGGCTGACAATCTTGTCTGATTCCAGCAGCGACAACATGGGCAGA---------------------------
>Atr_2
ATGGCTATAACCCTTGAT---TCATCA------------------AAGAATGGTGAGAAATGCCTTGATTCTCAGTTATGGCACGCCTGTGCCGGAGGAATGGTCCAAATGCACAAAGTGAACACAAAGGTATACTATTTCCCCCAAGGACATGCTGAACATGCCTGTAACCCTGTCGATTTCCCG------CCAACAGTCCCACCGTATCTCCTCTGTAGAGTCACTGCTGTAAAGTTTTTGGCTGACCCTGAAACTGACGAAGTATTTGCTCGAATAAGGCTTGATCCCATAAAAAATGAGGGCTATGAA---GATGACTGTGAGGGTTTT---------GCAGATAGCAATGGCATGGATTGTGCCGAGAAACCCTCGTCATTTGCCAAGACACTGACGCAATCTGATGCGAACAATGGTGGGGGTTTCTCAGTTCCTAGGTATTGTGCGGAGACCATATTCCCTCGCCTTGATTACTCGATGGACCCACCTGTTCAAACAGTTTTGGCGAAAGATGTTCATGGGACGATTTGGAAGTTTAGGCACATCTATCGTGGAACACCAAGGAGGCATTTGTTGACCACCGGTTGGAGCACATTTGTAAACCAGAAGAAGCTTGTGGCTGGGGATTCCATTGTGTTCTTGAGATCAGCAAATGGGGAGCTTTGTGTTGGGGTTAGGCGATCTTCTCGTGGTATTGGTGGT---------GAGTCATCTGCTTGGTGCCCTGCT---------------------------------------------------------GGATTCTCTGTGTTTTTGAGGGAAGATGAGAACAAGTTGATGAAATCAGCCAATTATGGGGGCAATGGG---AATGGTGGGGTTTGGAGGAATAGGGGGAAGGTTAGTGCTAAAGAGGTGCTTGAGGCTGCTAGTTTGGCAGCTGCTGGTCGCTCATTTGAGGTGGTTTATTACCCTAGGGTTAGTACACCTGAGTTTTGTGTCAGGTCTAGCTCAGTAAATTGTGCGATGAGGGTCCAGTGGAGTACAGGGATGAGGTTCAAGATGGCTTTCGAGACCGAGGATTCGTCGAGGATCAGTTGGTTCATGGGAACGATATCTGGTGTGCAGGTTGCTGACCCGGTCAACTGGCCTAATTCACCATGGAGGGTTCTTCAGGTGAGCTGGGATGAACCTGACTTGTTGCAGAATGTGAAGCGAGTGAACCCATGGCTCGTTGAGGTGGTCTCCAACATACCCACCCTCCAAATCTCCCCCTTTTCCCTCCCCAAAAAGAAGCATCGCATCTCC---CACCCTGACTTCTCCCTTGATGGGACCCATTGCAGTCTCGTGGGCCCCACCCCAACACTCCCCCCTAACCTGCTCGGGCTCGTGAACCCACCTTGGCAACAACATGTGGACTCTGTTCCTGCAGGCATACAGGGAGCCAGGCATGGCCGTTTCGGCATCTCCCTACCCAACCTTCACCTCCAACAACAAGGTGTAGTCCTCTTTCCTGATGGCTTT------TGGGGTGGGGCCCCGCCACCACCGCCCGTCTCGACAGAGTTGAACATTGGAAATGGGTCCTCGATAGATCGCTCCTCTATTTTTAATGAAGTCCCTGCCTCTCTCTTGACCAACAATTCACCGAACAGGTTCAAGAGGTCGATAACCACTTCTCCCTCCAAGGGGAGTGTGAGTGGGACCCACTTCATGCTCTTTGGGAAATCCATTTGTATGGACCAGCAGCAGGCATCAGGGTTGACCACTGAT---------AATGGGTCGCCTGTTCGAACTAGCAATAGCTCAAGCAATGGGAACCCAGAAAGTTTCACTGTGGCGGGTGCTGAGGGGAACTTTTGTGACAACTTTGGGCTGAGGCTTAGCAGTGGCATGGTTCCACCCGTGTTTGGTGCTCCACAAGGGTTGTTTTGGTGCAAGGAT---CAGATGACGAAGCTTAGTTTGGAGAAGGGGGGTGGTTGTGAAAACGGGTTTGACGAC---GGGATGGGGCACTGCAAGGTTTTCATGGAGTCGGAGGATGTGGGCCGGACACTTGACCTCTCGTTGTTTGGGTCTTATGAGGAGCTGTACAAGAAGCTTGCTGCTATGTTCATGGTGGAGGAAAGAGAGATGGAGGGCCGGGTGCTCTATAGGGATGCCAATGGTGCAGTTAGGCACACAGGGGATGAGCCGTACAGTAATTTCATGAAGACGGCGAGAAGGCTGACCATCTTATCGGACTCGGGGAGCGACAACATGGGAAGGCAGATG------ATTAAGATGGGTTTA
>Cde_1
---------------------------------------------------ATGGAGAAGTGCTTGGATTCTCAGTTCTGGCATGCATGTGCTGGAGGTATGGTTCAAACGCCTCCTGTGAATTCAATGGTCTATTATTTCCCCCAAGGTCATGCCGAACATGCTAATAGTTCAGTAGATTTCGGTAGTTTTCCGAAAATTCCAGCTTTTGTTCTTTGTAGGGTTGAATCCCTGAAATTTTTGGCCGACCATGATACGGATGAAGTTTATGTTAAGATTCGTTTAGAACCCATAAAAAATGGAGAGATGAATTTTGAGGAAGAAAGTGGGAAA---------TTGCATAGTGATGGATCCGAAGTTCCTGAAAAAACTTCATCTTTTGCTAAAACCTTAACACAATCTGATGCCAACAATGGTGGTGGATTCTCTGTGCCTAGATATTATGCAGAAACGATCTTCCCTCGTCTAGATTACTCTGTTGATCCACCCGTTCAAACTGTTCTAGCCAAAGATGTTCACGGTGAAATTTGGAAATTCAGGCATATTTACAGAGGGACACCACGAAGACATCTATTAACAACAGGTTGGAGCTCTTTTGTTAATCAAAAGAAACTAATGGCTGGTGATTCAATCGTGTTCTTGAGAGCTGAAAGCGGAGATCTCTATATCGGGATTAGACGGGCAAAGAGAGGAATTGATGGTGGATCCAAGATACAATCCGGATGGAATTCCTCTGCTGGTAATTGTATGTCATCCTATGGT------------------------------GGATCCTCTGTCTTTCTTAGAGAAGAAGAATGCAAGTTTACGAGGACTAGA---AACAGTGGAAACATGAATACTAATGGGGGGGTTCGGATAAAGGGGAAAGTTGAAGCAGAATCGGTTTTGGAGGCAGCTTCTCTTGCTGCTAATGGACAACCTTTCGAGGTTGCTTATTATCCTCGGGCTAGTACACCTGAGTTTTGTGTCAAAGCATCAAATGTGGTTGCAGCCATGCGGATTCAATGGTGCTCAGGAATGAGATTTAAGATGGCTTTTGAGACTGAGGATTCATCACGAATTAGCTGGTTCATGGGAACAGTATCCTCTGTTCAAGTTACTGATCCAATTCGATGGCCAAATTCACCCTGGAGGCTACTTCAGGTGACCTGGGATGAACCAGATTTGCTACAGAATGTTAAACGTGTCAGTCCATGGTTAGTTGAGTTAGTGTCGACCATTCCATCCATC---CTGGCACCATTTTCACCGCCAAGAAAAAAACTGCGT------CAAAACACCGATATTTTCCTTGATGATCAAGTT---------------TCACTT---------------------------------------------------------TCCAACAATCCCCTTGGTATACAGGGAGCCAGGCATTCTCTATTTGGTACATCATTATCAGATTTCCATTTTAACAAACTGAATTCGGGTTTGTTTCTGGGTGGTTTCCACCAGTTCTGCCCTTCTACTCCACCCTCCCAAGTGCCAACAAATCCAATAGTTGGAAAC------------------TCGGTAGTTCAGAACGGTGTTTCTTGCATGCCAAAGACAGGAAATTCTCAGGATTGTATGAAAAACTCTAATGCA---------------------GTAAAGGCCCCTTGTTTCTTATTATTTGGACAGCCAATACTCACAGAGGAACAAATATCTCTAAGT---TCGAGTGAA---------ACTGTGTCGACTGTTCTTATGGGGAACAATTCACCTAATGGTAATCAAGATAGAACTGCA------------------------------------------------------AGTTCTTTGAGCCCC---GAAAAATCTTTTGATAAAATTTCACGAAACATGGATTTACATGCTTTTGAAATTGGCTTAGAG---------------------------------------ACTGAACACTGTAAGGTATTCATGGAATCTGAAGATGTGCCTCGAACCATAGATATTTCAGTCCTAGGATCATATGAAGAGCTATATCGAAGACTTGCTATCATGTTTGGTATAGAAAGATCGACACTGTTGAGTCGCATTCTTTACCAGGATGCAAATGGCATTGTTAAACATACTGGAGATGAACCATTCAGTGACTTCATTAAAACTACAAGAAGATTGACGATTCTCATGGACTCCAGCAGCGACGACACTGGGAGG---------------------------
>Cde_2
------------------------------------ATG------AAAGACATGGAGAAATGCTTGGATTCTCAGTTCTGGCATGCATGTGCTGGAGGGATGGTTCAAATGCCTCCTGTGAATTCAAAGGTCTATTATTTCCCTCAAGGTCAAGCAGAACATGCTAATAGTTCAGTAGATTTCGGTAGTTTTCCGAAAATTCCTGCTTTTGTTCTTTGTAGGGTTGCAGCCATGAAATTTTTGGCCGACCATGATACGGATGAAGTTTATGTAAAGATTCGTTTAGAACCCATAAAAAATGGAGAGTCGGATTTTGAGGAAGAAAATGGGATA---------TTGCACAGTGTTGGATCCGATATTCCTGAAAAGCCTGCCTCTTTTGCTAAAACATTAACACAATCTGATGCCAACAATGGTGGTGGATTCTCTGTGCCTAGATATTGTGCAGAAATGATCTTCCCTCGTCTAGATTACTCGGCTGATCCACCCGTTCAAACTGTTCTAGCTAAAGATGTTCACGGGGAAATTTGGAAATTCAGACATATTTACAGAGGGACACCGCGAAGGCATCTATTGACAACAGGCTGGAGCTCTTTTGTTAATCAAAAGAAGCTAATGGCTGGCGATTCGATCGTGTTCTTGAGAGCTGAAAGCGGGGATCTCTGTATCGGTATTAGACGGGCAAAGAGAGGGATGGATGGTGGATCCGAGATACAATCCGGATGGAATTCCTCTGCTGGTAATTGTATGTCACCCTATGGT------------------------------GGATCCTCTATCTTTCTTAGAGAAGAAGAGTGCAAGTTTACGAGGGCTAGA---AACAGTAGAAACATGAATACCAATGGGGGTTTTCAGACAAAGGGAAAAGTTAGAGCAGAATCGGTTTTGGAGGCAGCTTCACTTGCTGCTAATGGACAGCCTTTCGAGGTTGCTTATTATCCTCGGGCTAGTACACCTGAGTTTTGTGTTAAAGCATCAAATGTGGTTGCAGCCATGCGGATTCAATGGTGCTCAGGAATGAGATTTAAGATGGCTTTTGAAACCGAGGATTCATCACGAATTAGCTGGTTCATGGGAACAATATCCTCTGTTCAAGTTACTGATCCAATTCGATGGCCAAATTCACCCTGGAGGCTACTTCAGGTGACCTGGGATGAACCAGATTTGTTACAGAATGTTAAACGTGTCAGTCCCTGGTTAGTTGAGTTAGTGTCGACCATTCCATCCATC---CTGGCACCATTTTCACCGCCTAGAAAAAAACTGCGTCCTCTTCCAAACACCGATCTTTTCCTTGATGATCAAGTT---------------TCACTT---------------------------------------------------------TCCAACAATCCCCTTGGTATACAGGGAGCCAGGCATCATCTCTTTGATACGTCATTAACAGATTTCCAATTTAACAAACTGAAGTCAGGTTTGTTTCTGGATGGTTTCCACCAGTTCAGCCCTTCTATTCCACCCTCCCAGGTACCAACAAATGTAATAGTTGGAAAC------------------TCAGTAGTTCAGGACAGTGTTTCTTGCATGCCAAAGACAGGGAATTCCCCAGATTGTATGAACAACTCTAATGCG---------------------GTAAAGACC---------------------------------------------------------------------------------------------------------------------------------------------------------------------------------------------------------------------------------------------------------------------------------------------------------------------------------------------------------------------------------------CTTGTTTCTTAT---------------------------------------------------------------------TATTTGGAC---------------------------------------AGCCAATACTCACTGAGGAACAAATATCTC------------------------------------------------------------------
>Cka_1
GAGACTGCTTTGGGACGT---TCGTCCAAAGAATCAATG---------GAGAGTGAGAAGTGCTTGGATTCTGAGCTCTGGCATGCATGTGCTGGGGCCATGGTTCAGATGCCCGTTGTGAACTCAAAGGTGTACTACTTCCCACAAGGGCACGCAGAGCACGCCCGTGGGAATGTGGATTTTGGGAATTATCGATGGATTCCTGCTACAATCCTCTGTAGGGTTGCAGATGTGAAGTTCTTGGCTGACCATGAGAGTGATGAGGTTTATGTGAAGATCCGGTTGGTCCCAGTGAGGAATGGAGAATCGGAATTCTCTGTAGAAGAAAGCAAT------------GGGGTTGTTTTTGGTGAGAGTCAGGGGAAACCCGCCTCATTCTCCAAGACACTAACGCAATCTGATGCAAACAATGGTGGGGGCTTCTCAGTTCCTCGCTACTGTGCAGATACAATCTTCCCCCCCTTGGATATGAATAAAAATCCACCTGTTCAGAACATCTTCGCCAAGGATGTTCATGGTGAGATTTGGAAATTCAGGCATATATATAGAGGGACCCCACGCAGGCATCTTTTGACGACTGGTTGGAGCACTTTTGTGAACCAGAAGAAGCTTATTGCTGGGGATTCAATAGTGTTCTTGAGAACAGAGAAAGGGGAGCTCTGTGTTGGAATTCGAAGGGCGAAGAGAGGGCTTGGTGGGGGACCTGAGTCTCCCTCTGCATTGAATCCAGCTTCC------TGTTTCTCACAGCTCGGA---------------------------ATTGGGTTCTCTGTCTTATTGAAGGAAGAGGAAAGGGCAAGGAACGCGAACTCTGACAATGGTGGTGGGGGAGGAGGAGGAGGAGGTTTTAGGGGAAGATGGAGAGTGAAGCCAGAGTCTGTCATTCAGGCAGCAACTCTTGCTGCAAATGGCCTGGCTTTCGAGGTTGTCTACTACCCTCGCGCAAGCACTCCCGAGTTTTGTGTGAAGGCACAGACAGTGACAGCAGCGATGAGAATCCAGTGGTGTTCGGGGATGAGGTTTAAGATGCCTTTTGAGGCTGATGATTCTTTGCGGACTAGCTATTTTATGGGTACCATATCCTCTGTTCAAGTTGCTGATCCTGTTCGCTGGCCTAATTCGCCGTGGAGGGTTCTTCAGGTGACATGGGATGAACCAGAATTACTACAAAGTGTTAAACGTATCAGCCCATGGTTGATTGAATTGGTGTCAAACATGCCAACCGTCCATCTGTCACCCTTCTCGCCACCAAGGAAAAAGTCACGGCTTCCACAGCTCCCTGATTTTCCCCTTGACAGTCAATTC---------------CCAATGCCGACATTTTCCGGCAACCCTCTTGGGCTT---AGCAGTCCCACGTGTCATTTATCTGACAACACCCCTGCAGGCATACAGGGAACCAGGCATCCTCCTTTG------------------TTTCACATG------------------TTTCTGCCCACTGGTTTTCAGGGGCTTGATCACACTGCCCCATCCTCCAGAATCTCTACTGGCCTTACC---AGGACC------------------CCTACCATCCCTGATAATGCTTCATGTTTGCTGACTATCGGGAATTCTCCACAACATCGAAGGAAACTAGATAAT---------------------GGAAACACACCGCGGCTAGTGCTATTTGGGCAACCAATATTCACTGAGCAGCAAATGTCTTCAAGCTGTTCTGGAGAT---------ACGGTCTCTCCAGTCCTTACTGGAAGCAGTTCATCTGTTGAGAATCCAGATAAGGTGGCAAACTTC------------------ACA------------------------TCTGATGGGCTGCCCGAA---AATTCATCCTATGAAGGATTTCCTTGGTATAAGGATCGCCAACCATGTGAGCTTAGTTTGGAA---------------------------------------GCTGGGCACTGTAAAGTGTTCATGGATTCAGAGAATGTGGGTCGAACTCTCGATCTCTCAGTCCTTGGCTCATACGAAGAGCTATACAGAAGACTGGCCAACATGTTTGGCATTGAGAAATCTGAAATGCTTAGCCATGTGCTTTACCGGGATGCAAATGGTGCAGTTAAACACACTGGAGATGAACCATTCAGTGATTTCATGAGAACAGCGCGAAAGCTGACAATTCTGATGGATGTGGGTAGCGACAGCATAGGGCGG---------------------------
>Cka_2
ATGATCATGTTTGGAGAT---TCATCAAAAGAATTAATG------AAGGAGACTGAGAAATGCTTGGATTCTCAGCTCTGGCATGCATGTGCTGGGGGAATGGTTCAGATGCCCCCTGTGAACTCCAAGGTGTACTACTTCCCACAGGGCCAGGCTGAGCATGCCAATGGGAATGTTGATTTTGGGAATTGTCCCAGGATTCCGGCGCTGATCCTCTGCAGAGTTGCCGCCGTGAAATTCTTGGCTGATCCGGAGACCGACGAGGTCTATGCAAAGATTCAATTAGTTCCTGTGAGGAGCGGGGAAGCTGATTATTTAGAGGATGATGGGGGTCTT---------AGTGGCAATGGTGCGGAGGTTGCAGACAAGCCTGCATCCTTTGCAAAGACATTGACACAATCTGATGCCAACAATGGTGGGGGCTTCTCTGTCCCTCGCTACTGTGCAGAGACTATCTTCCCCCGCTTAGACTATTCAGCTGATCCCCCTGTCCAGACTATACTGGCCAAGGATGTTCATGGTGAGATTTGGAAATTCCGGCATATTTACAGAGGGACTCCACGCCGGCATTTGCTTACAACGGGGTGGAGCACTTTCGTGAACCAGAAAAAGCTTATTGCTGGTGATTCAATAGTGTTCTTGAGAACGGAAAATGGGGATCTCTGTGTTGGAATCCGGCGAGCGAAGAGAGGGGTCGGCGGAGGGCCTGAGTCTCCATCTGGATGGAATTCATCTGCAGGGAATTGCGTCTCTCCATTCGGT------------------------------GGATTCTCTGTTTTCTTGAAGGAAGATGAA---AGGCTGATGAGAAATGCT---AATGGGGGGTCGAATTCCTCTGGAGGAGGTTTGAGGGGAAGGGGCAGAGTGAAACCAGACTCTGTCATTGAGGCCGCGGCTCTTGCTGCAAATGGTCAGCCTTTTGAGGTTGTCTACTATCCGCGCGCAAGCACTCCAGAATTTTGTGTAAAGGCCGCAGCTGTCAGAGCTGCAATGAGGATCCAATGGTGTTCAGGAATGAGGTTTAAGATGGCTTTTGAGACTGAGGATTCTTCGCGGATTAGCTGGTTTATGGGTACCATATCCTCTGTCCAGGTTGCTGATCCTGTTCGATGGCCTAATTCGCCATGGAGGCTTCTTCAGGTGACATGGGATGAACCAGATTTACTGCAGAATGTTAAACGCGTCAGCCCATGGTTGGTTGAATTGGTGTCAAACATGCCGACCATCCATCTTTCACCCTTCTCACCACCGAGGAAAAAGTTGCGGCTTCTGCAGCACCCTGAGTTTCCTCTTGACAATCAGTTT---------------CCAACACCCACTTTTTCCGGCAACCCCCTCGGGTCC---AGCAGCCCATTGTGTTGTCTATCAGACAACACTCCTGCAGGCATACAGGGAGCCAGGCATGCTCAATTTGGTATATCTTTATCAGATCTCCACTTTAACAAACTGCAGACGGGTCTGTTTCCCACCAGTTTTCAGCGGCTTGAACATTCTGCCCCACCCTCCAGAATCTCCTCCGGCCTTATCATCAGCACC------------------CCAAATATTCAAGATAATGTCTCTTGTTTGCTGACTATAGGAAATTCTTCACAAGTTGCAAAGAAACTAGATGAT---------------------GGAAAGACACCCCAGCTAATGCTCTTTGGGAAACCAATACTCACTGAGCAGCAAATATCTTTAAGCTGTTCTGGTGAT---------ACGGTCTCCCCTGTGCGTACTGGAAACAGTTCCTCTGATGGAAATCAAGATAAGGTGACAAATTTC------------------TCA------------------------TCTGATGGGCTGCCAGAA---AACCCATCATGTGAAGGATTTCCATGGTATAAGGATCGTCTAACAAGTGAGCCCAGTTTGGAA---------------------------------------ACTGGGCACTGTAAGGTGTTCATGGAGTCGGAGGATGTAGGTCGAACTCTTGATCTGTCGGTTCTTGGCTCATACGAAGAACTATACAGAAGGCTGACCAACATGTTTGGCATTGAAAGATCTGAGATGCTGAGCCACGTGCTTTACCGTGACGCAGCTGGTGCAGTTAAGCACACTGGAGACGAACCATTTAGCGAGTTCATGAAAACAGCGAGAAGACTGATGATTCTGACTGATTCGGGCAGCGACAACATAGGAAGGCAAATTCTACCAGTATGCATTGGTATC
>Csp_1
ATGTTTGCATTCGGTGAT---CTGTCGAAAGAAACAACAGCAAAGGAATCTTCGGAGAAATGCTTGGATTCTCAGCTATGGCATGCATGTGCTGGTGGAATGGTGCAGATGCCTTCGATCAACTCGAAGGTCTACTACTTCCCACAAGGACAGGCCGAGCACGCCCACGGAACTGTCGAATTCGGTAATCTTCAACGAATTCCAGCACTCATCCTCTGCAGAGTCGTTGCCGTCAAATTCCTGGCAGATCCAGAGACCGACGAGGTTTTCACTAAGATCCGGTTGGTCCCCATGCGGGCCAACGAACCCGATTACTTGGAAGATGAAAATGGGATT------CACAGCATGAACGGATCTGATCTTCCAGAGAAACCTGCTTCGTTTGCGAAGACATTGACACAATCCGATGCCAATAATGGTGGTGGTTTCTCCGTTCCCCGTTACTGTGCTGAGACTATTTTCCCTCGCTTAGACTATACTGCAGATCCGCCAGTACAAACCGTACTTGCCAAGGATGTTCATGGTGAAGTTTGGAAATTCCGGCACATTTATCGGGGCACGCCTCGCCGGCATCTCCTGACAACAGGGTGGAGCACTTTTGTGAACCAGAAGAAGCTTGTGGCTGGTGATTCCATCGTGTTCTTGAGGACGGAGAATGGGGATTTGTGTGTCGGAATCCGCCGGGCAAAGAGAGGAATCGCTGGGGATTCTTCGCCACCCACAGGGTGGAATCCGGCG---GGAAATTGT---------TACGGG------------------------------GGCTTCTCGGTGTTCTTGAGGGAAGATGAGAGTAAGCTTACCAGGAGCGGTAGTGGCAGTGGGAATTTGAACTCTGGCGGGAATGTGAAAGGGAAAGGGAAAGTGAGGGCAGAGTCTGTTGTCGAGGCGGCTTCACTTGCTGCAAATGGGCAGCCTTTTGAAGTGGTTTATTACCCGCGGGCGAGCACACCAGAGTTTTGTGTTAAGGCTTCAGCTGTGAGGGCTGCAATGAGGATCCAGTGGTGTTCGGGGATGAGATTTAAAATGGCATTCGAAACAGAGGATTCATCACGAATCAGTTGGTTCATGGGAACTATATCTTCTGTTCAGGTCGCAGACCCTGTTCGTTGGCCTAATTCGCCATGGAGGCTTCTTCAGGTGACGTGGGATGAGCCAGACTTGCTACAAAATGTGAAAAGGGTGAGCCCGTGGTTGGTTGAATTGGTGTCGAACATGCCGACCATGCATATGACACCATTCTCGCCGCCTAGGAAAAAGCTGCGGTTGCCATCAAACCCTGATTTCCCCGTTGACGTCCAACTT---------------CCCGCACCACCGTTTTCCGGCAACCCC---------------CCTTTGTTATCAATACTGGACAACAATACTCCTGCAGGCATACAGGGAGCCAGGCATGCTCAATTTGGTATATCTTTATCAGATCTCCACCTCAACAAACTGCAGTCGAATTTGTTT---------------------------------CCGCCCCCAAGAATCTCCAATGGCCTTATCCTCGGCAAC------------------CCAATCGTCCATGATAATGTGTCTTGCTTATTGACCATTGGTAACTCTTCTCAGATCTCAAGGAAATCAGATGAA---------------------GGGAAAACACCCCAGTTCTTGTTATTTGGACAACCAATTCTCACTGAGCAGCAGATATCACTAAGCTGCTCT------------------------------------GGAAACAGTTCCTCAAATGGGAATCCCGAGAAGACGGCTTACCTC------------------TCGGATGGTTCAGGATCCACAAATCATCACAACAGCCCGCCAGAG---AATTCATCTAGCGAAGGGTTTATGTGGCACAAGGATCGCCGAGCGGTTGATCTCTGTTTGGAG---------------------------------------ACTGGGCATTGTAAGGTGTTTATGGAGTCTGAAGATGTGGGTCGAACCCTCGATCTCTCGGTCCTTGGTTCGTATGAAGAGCTTTACAGAAGGTTGGCCAACATGTTTGGGATTGAAAGATCTGAGATGCTGACCCATGTGCTTTACCGTGATGCAATGGGCACGCTTAAAAATGCTGGAGATGAACCATTCGGCGACTTCATGAAAACGGCGCGGAGGTTGACGATCCTAACTGATTCAGGCAGGGAGAGCTTAGGAAGG---------------------------
>Efe_1
ATGATTTCTGCAACCGGGACATCCAGCAAAGAAGGGAGCGGCCCAGGTGAAGAAGAGAGATGTCTGGACTCGCAGCTGTGGCACGCTTGCGCAGGGGGCATGGTTCAGATGCCGCAAGTAAACTCGAGGGTTTTCTACTTCCCGCAGGGCCAAGCAGAGCACTCGCAGGGGGACGTCGACTTTGGTAACTGCTCCCGCATCCCTCCCCTCATCCTCTGCCGAGTGGTAGCTGTCAAGTTCAAGGCCGACCCCGACACCGACGAGGTCTACGCCAGGATACGTTTGCGCCCCCTGAGGAAAGACGACCCCTCGGCCGAGCCCGACGACGACGGAGGGGAATGCTTTGGTGATAATGGTGGCGAGGCCTCGGAGAAACCCGCCTCCTTTGCCAAGACGCTCACACAATCGGACGCCAACAACGGGGGTGGTTTCTCCGTCCCCCGATACTGCGCCGAGACCATATTCCCGCGCTTGGACTACTCGGCGGACCCCCCCGTTCAAACGGTGCTCGCCAAGGACGTTCACGGGGAGGTCTGGAAGTTCCGCCACATCTATAGGGGGACACCTCGCCGACACCTGCTGACCACCGGATGGAGCACGTTCGTCAACCAGAAGAGGCTCGTTGCCGGCGACTCCATTGTCTTCCTGCGCACGGCAAATGGTGAACTGTGCGTTGGCATCCGACGTGCCACGAGGGGGGAGAGTTCC---------TCGCCGTCCGGTTGGAATCCGGTGTCCGGCAGCTGCGGG------TACGGA------------------------------GGGATGGGGGCAGGAATAGGT------------------------------------GGTGGAGGCGGGGAGGGTGGAGAATTTTTGAAGGGGAGGGAGAGGGTAAGGCCGGAGTCGGTGCTGGAATCGGCGACCCTGGCCGCTAAGGGGCTTGGATTCGAGGTGGTGTATTACCCGAGGGCCAGTACGCCGGAATTCTGCGTGAGGGAGTCGGCCGTGAGATCGGCCATGAGGGTACAATGGACGGCGGGAATGAGGTTTAAGATGGCCTTCGAGACG---GACTCTTCCCGGATCAGCTGGTTCATGGGCACCATCTCTGGCGTTCAGGTGGCCGATCCCATCCGGTGGCCCAACTCTCCGTGGCGGCTGCTTCAGGTCACGTGGGATGAGCCAGATCTGTTGCAGAATGTGAAAAGAGTGAGTCCGTGGTTGGTCGAAGTGGTGTCCAACATGCCTAGCATCCAGTTGATGCCTTTCCCTCCACAGAAAAAGAAGCCGCGGCTGCCGCAGCACATGGACTTTCCCTTGGAAACCCACCCC---------------CACATAGATGCATTCTCTGGTAGCACTTTCAGGTCC---TCAAGCCCGCTGCAGTGTATCATGGATAAGTCTCCTGCAGGCATACAGGGAGCCAGGCATTGTCAAATCGGTTTTTCTCTCTCAGACCTCCATCTGAACAAACTGCAGTCAGGGTTATTCCAGGATACCTGCCAGCAG---CTCGGTGCACTGTCTGCCACCACCGTCTCCACTGAGCTCTTCATGGGGAAT---------------------TCTGGCATGAAGGACGTCTCTTGTTCACTAGCAATCGGCATTTCCCCCCAGAGTGCGGACAAGTCCGTCGAG---------------------AGAGAGCCAGCAGAATTTCTTCTATTCGGGAAACCGATACTCAGGGTAACGGACCCGACAAAATTGGGATCCGTAGATGGCCCGTGGAGAGATTTTTCTCTGCTTAAAGAGGATTGTGTAGCTGATGTCAAATCAGAGAAAGTAGAAAATTATCCC---------------GTGGAATTCTTTGATTCCAGGATGCATCAGCAGAAGCCGCTGAAG---CTCTCACCCTGCCAAGGGCTTTCCTTGTTGAAGGAGCGTAAGAATAATGAGATTAATCTGGGAAATGGAGAACACAAG---AAAGCGATCGAGGACTGCGGGAGTGGCCACTGCAAGGTATTTATGGAGTCGGAGAATGTAGGCCGAACTCTCGATCTGTCGGTTGTTTGTTCATACGAAGACTTATATAGAAGGCTCGCCGACATGTTTGGGATTGAAAGATTAGAGGTACTGAGTAACGTGCTCTACCGAGATGCAAGCGGAGTTGTTAAGCACACCGGAGAAGAGCCATTCAGTGAGTTCACAAAAACAGCACGAAGACTAACTATTTTATCAGACTCCAGC------AACATGGGGAGGTGGACAGTAAAG---------------
>Efe_2
ATGATTTCTGCAGCCGGGACATCCAGCAAAGAAGGGGGCGGCCCAGATGGTGAAGAGAGATGCCTGGACTCGCAGCTGTGGCATGCTTGCGCAGGGGGCATGGTTCAGATGCCCCAAGTCAACTCGAGGGTCTTCTACTTCCCGCAGGGCCAAGCAGAGCACGCGCAAGGGGTCGTCGACTTTGGTAACTTCTCCCACTTCCCTCCCCTCATACTCTGCCGAGTGGTGGCCGTCAAGTTTAAGGCCGACCCCGACACCGACGAGGTCTACGCCAGAATACGTCTTCTCCCCCTGAGGAAGGACGACCCCTCCGCCGAGCCCGACGACGACGGAGGAGAATGCTTTGGTGATAATGGCGGTGAGGCCTCGGAAAAACCCGACTCCTTTGCCAAGACGCTGACACAATCAGACGCCAACAACGGGAGCGGCTTCTCCGTCCCCCGCTACTGCGCCGAGACCATATTCCCGCGCTTGGACTACTCGGCAGACCCCCCCGTCCAAACGGTGCTCGCCAAGGACGTTCACGGGGAGGTCTGGAAGTTCCGCCACATCTATAGGGGGACACCTCGCCGACACCTGCTGACCACCGGATGGAGCACGTTCGTCAATCAGAAGAGGCTCGTTGCCGGCGACTCCATTGTCTTCCTGCGCACCGGAAATGGTGAACTGTGCGTTGGCATCCGACGTGCCGTGAGGGGGGAGAGTTCC---------TCGCCGTCCGGTTGGAATCCGGTGGCCGGCAGCTTCCGG------TACGGA---------------------ATGAGGATGGGGATGGGTGCAGGAATAGGTGGTAGA------------------------------GGCGGAGGCGGGGAGGGTGGAGGATTTTTGAAGGGTAGGGGGAAGGTAAGCCCGGAGTCTGTGCTGGAATCGGCGACCCTGGCTGCTAAAGGGCTTGGATTCGAGGTGGTGTATTACCCGAGGGCCAGTACGCCGGAATTCTGCGTGAGGGAGTCAGCCGTGAGATCGGCCATGAGAGTACAATGGACGGCGGGAATGAGGTTTAAGATGGCCTGCGAGACGGAGGACTCTTCCCGGATCAGCTGGTTCATGGGCACCATCTCTGGCGTCCAGGTGGCCGATCCCATCCGCTGGCCCAACTCTCCGTGGCGGCTGCTTCAGGTTACGTGGGATGAGCCAGATCTGTTGCAGAATGTGAAAAGAGTGAGTCCGTGGTTGGTCGAAGTGGTGTCCAACATGCCTAGCGTCCAGTTGATGCCTTTCCCTCCACAGAAAAAGAAGCTGCGGCTGCCGCAGCACATGGACTTCCCCATGGAAAACCACCCT---------------CACATAGCTGCATTCTCTGGTAGCACTTTCAGGTCC---TCAAGCCCGCTGCAGTGTGTCATGGATAACTCTCCTGCAGGCATACAGGGAGCCAGGCATGGTCAAATCGGTTTTTCTCTCTCAGACCTCCATCTTAACAAACTGCAGTCAGGGTTGTTCCAGGATACCCGCCAGCAGGGGCTCGGTGCACTGTCCTCCGCCACCGTCTCCACCGAGCTCTTCATGGGGAAT---------------------TCTGGCATGAAGGACGTCTCGTGTTCACTAGCGATCGGCATTTCCCCCCAGAGTGCGGACAAGACTGCTGAG---------------------AGAAAGCAAGCAGAGTTTCTTCTATTCGGGAAACCAATACTCAGGGTCACGGACCCCACAAAATTGGGAACCGCAGATGTCTCGAGGAGAGATTCTTCTCTGCTTAAAGAGGATTGTTCAGCTGATATCAAATCAGAGAAAGTAGAAAATTATCCC---------------GTGGAATTCTTCGATTCCGGGATGCATCAGCAGAAGCCGCTGAAC---CTTTCAGCCTGCCAGGGGCTTTCCTTGTTGAAGGAGCGTATGGATAATGAGATTAATCTGGGAAATGGAGAACACAGA---AAAGCGTTCGAGGACTACGCTAGTGGCCACTGCAAGGTATTTATGGAGTCGGAGAATGTAGGCCGAACTCTCGATCTCTCAGTTGTTTGTTCGTACGAAGACTTGTATAGAAGGCTTGCTGACATGTTTGGGATTGAAAGACTAGAGATACTGAGTAACGTGCTCTACCGAGATGCAAGCGGGGTTGTTAAGCATACCGGAGAAGAACCATTCAGTGAGTTCACAAAAACAGCACGACGACTAACTATTTTGTCAGACTCCAGC------AACATGGGGAAG---------------------------
>Efe_3
ATGACTAGCAATCTAGAC---TCGTCAAATTCTTTCATCGTTGGCAAGGATGGAGAGAGGTGCCTGGATCCTCAGCTTTGGCATGCGTGTGCTGGAGGCATGGTCCAGATGCACAAGATTAACACGAAGGTTTACTATTTCCCGCAAGGGCACGCGGAGCATGCTGGGGGCAGTTTCGAGTTCCCGCCCTCCTTGAAGGTGCCGCCCTTAATCCCCTGCAAAATCAGGGAAGTCAAATTCCTGGCTGATAAGGAATCGGATGAGGTTTTCGTGAAGCTGAAGCTTTTCCCCTTGAGCCCAATGGTGCACGGATGTGAAGAAGAAGATAGTTTC------------AGCGATAATAGCGTACCGGATGTTGACAAACCCACATCTTTCGCCAAGACCTTGACGCAGTCAGACGCCAACAATGGGGGTGGGTTTTCGGTGCCTCGTTATTGTGCTGAGACCATCTTCCCGAAGCTTGACTACTCGAACGATCCCCCCGTGCAAACGGTCCTTGCAAAGGATGTCCATGGCGAAGTCTGGAAGTTCCGACACATTTACCGAGGGACACCCAGGCGCCACCTTCTAACTACGGGCTGGAGCACGTTCGTTAACCAGAAGAAACTTGTGGCTGGGGATTCCATCGTATTTTTGAGGACTGCTAACGGGGAGCTGTGTGTTGGGGTAAGGCGTTCTGCCAGGTTGAGCGGAGACACTCCGACCGTGGCATCTGGTTGGTGTTTGTCCGCTGGGAATCTGGGATCCCCATTTAGGAGCCCCAGATGGGAAGGGAAAGCTGCTGCTGGTTTCTCTATGTTCTTGAGGGAAGATGAGAACAGGATGACGAGGCTTGGTAAC------------------AATGGCGTCTTTTCAAGAGATAAGACGAAGGTGAGTGCTAAGGCGGTGATTGAGGCATGTAGTTTGGCAGCTGCTGGACAACCATTTGAAGTGATCTATTACCCTTGTGCAAGTACTCCCGAGTTCTGTGTGAAAGCTAGTACAGTGAGCGCTTCTATGAGGGTGCATTGGACGCCAGGGATGAGGTTTAAGATGGCATTCGAGACGGAGGATTCTTCTCGGATCAGTTGGTTTATGGGGACAATTTCATTGGTGCAGTTTGCGGATCCGGTTAACTGGCCAAATTCACCATGGCGGCTTCTTCAGGTGACGTGGGATGAACCGGATCTGTTGCAGAATGTGAAGCGAGTTAGTCCGTGGTTGGTTGAGATAGTCTCAAACATACCAACCATCCAGATGTCTCCCTTTGCACTTCCTAAGAAGAAGCTGAGGGTCTCACAGCACCCGGAATTTCAGCACGATGTCCAGGGAATCATTGGCTGTCTTCCAGCTGGTGTTCTTCCCGGTAATATGCTCGGGTCT---ATCAACCCGTGGCAGCGTCTCCCGGAAAATGTTCCTACAGGCATACAGGGAGCCAGGCATGGTCACTTTGGTGTTTCGCTCTCGGACTTTTGTCCGAACAAGTTCAGGCCGGGGTTTTTGCCGGATAGCTTGTATCACCAAGAGCAAGCCCCGCGTTCGTCATCTGTTTCGACTGAGCTTTTCATTGGGAATCCCTCTTCCCTGCAGCGATCTATCGGGCATGGTAGCATCTCTTGTATCCTTTCTAGCTGTGACCCTCCATTGAGCAGCAAAAAGTCACTTGATGCAGGTCATGTGAAGCCAGCTGTAAAGGCTGCCCAAATCAGGCTTTTTGGCCAGTCGATAGGCACGAAACAGCCGAACTCGCAAGTATATTCCACGGATGGA------TTTGGATCCAGCGTAATTACCAACAACAGTGGCTTTAGTGGGAGTCCGGAGAAGTTTAATACGGCCCATGTCGACAAAGACTTCTCTAGAGGTCAGGGAAAGGGCCACCAATGTCACAAGCATTTGGACCTTCCCAACAACTTGCTAGGGATTTCTTTTGTCAAAGAG---AAGCTCTCTGGCCATGGTTTGCAGAAGTGTATATATGGCGATAAGCTTTTCGATGAAGGTGTCAATGGCCACTGCAAGGTGTTCATGGAGTCTGAGGATGTGGGCCGAAGTCTGGATCTTTCTTCCTTTACTTCATATGACGAGCTATACAAAACGCTGGCACAAATGTTCGCGGTCGATCAAACTGATATGTTCAGTAGGGTGCTTTACCGAGACGCTAATGGTATCGTTAGGCACACTGGAGATGAACCTTACAGTGAGTTTAAGAAGACGGCAAGGAGGGTTACGATCTTATCCGATGCTGGAAGTGACAACATGGGAAGG---------------------------
>Efe_4
ATGAAAAGATCAGCCGAGACATCCAGCAAAGAAGGGGGCGGCCCAGGTGGAGAAGAGAGATGCCTAGACTCGCAACTGTGGCACGCTTGTGCAGGGGGCATGGTCCAGATGCCCCAAGTCAACTCGAGGGTCTTCTACTTCCCGCAGGGCCAAGCAGAGCACGCGCAGGGGGACGTCGACTTTGGTAATTGCTCCCGCATCCCTCCCCTCATCCTCTGCCGAGTGGTGGCTGTCAGGTTTAAGGCCGACCCCGACACCGACGAGGTCTACGCCAGGATATGTCTGCTCCCCCTGAGGAAGGACGACCCTTCTGCCGAGCCCGACGACGATGGAGGGGAATGCTTTGGTGATAATGGCGGCGAGGCCTCGGAAAAATCCACTTCCTTTGCCAAGACGCTGACACAATCAGACGCCAACAACGGGGGTGGTTTCTCCGTCCCCCGCTACTGCGCCGAGACCATATTCCCGCGTTTGGACTACTCGGCGGATCCCCCCGTCCAAATGGTGCTCGCCAAGGACGTTCACGGGGAGGTCTGGAAGTTCCGCCACATCTATAGGGGGACACCTCGCCGACACCTGCTGACCACCGGATGGAGCACGTTCGTCAACCAGAAGAGGCTCGTTGCCGGCGACTCCATTGTCTTCCTGCGCACCGGAAATGGTGAACTGTGCGTTGGCGTCCGACGTGCCACGAGGGGGGAGAGTTCC---------TCGCTGTCCGGTTGGAATCCGGTGACCGGCAGCTGCGGA------TACGGA------------------------------GGGATGGGGGCAGGAATAGGTGGTAGA---------------------------GGAGGTGGAGGCGGGGAGGGTGGAGGATTTTTGAAGGGGAGAGGGAAGGTAAGCCCGGAGTCGGTGCTGGAATCGGCGACCCTGGCCGCTAAGGGGCTTGGATTCGAGGTGGTGTATTACCCGAGAGCCAGTACACCGGAATTCTGCGTGAGAGAGTCGGCCGTGAGATCGGCCATGAGGGTACAATGGACGGCGGGAATGAGGTTTAAGATGGCCTTCGAGACGGAGGACTCTTCCCGAATCAGCTGGTTCATGGGCACCATCTCTGGCGTCCAGGTGGCCGATCCCATCCGCTGGCCCAACTCTCCGTGGCGGCTGCTTCAGGTCACGTGGGATGAGCCAGATCTGTTGCAGAATGTGAAAAGAGTGAGTCCGTGGTTGGTCGAAGTGGTGTCCAACATGCCTAGCATCCAGTTAATGTCTTTCCCTCCACAGAAAAAGAAGCTGCGGCTTCCGCAGCACATGGACTTCCCCTTGGAAAACCACCCT---------------CACATAGCTGCATTCTCTGGTAGTACTCTCAGGTCC---TCAAGCCCGCTGCAGTGTATCATGGATAACACTCCTGCAGGCATACAGGGAGCCAGGCATGGTAAAATCGGTTTTTCTCTCTCAGAGCTCCATCTGAACAAACTGCAGTCAGGGTTGTTCCAGGATACCCGCCAGCATGGGCTCGGTTCACTATCCGCCGCCACCGTTTCCACCGAGCTCCTCATGGGGAAT---------------------TCTAGCATGAAGGACGTCTCTTGTTCACTAGCGATCGGCATTTCCCCCCAGAGTACGGGCAGGACCGCCGAG---------------------AGAAAACAAGCAGAGTTTCTTCTATTCGGGAAACCAATACTCAGGGTCACGGACCCCACGAAATTGGGATCGGCAGATGTCTCGAGGAGAGATTCTTCTCTTCTTAAAGAGGATTGTTCAGCTGATGTCAAATCAGAGAAAATAGAAAATTATCCC---------------GTCGAATTCTTCGACTCTCGGATGCATCAGCAGAAGCCGCTGAAC---TTTTCACCCTGCCAGGGGCTTTCCTTGTTGTTGGAGCGCAAGGATAACGAGATTAATTTGGTAAATGGAGAATACAGA---AAAGCGTTCGAGGATTTAGCTGGTGGCCACTGCAAAGTTTTTATGGAGTCGGAAAATGTAGGCCGAACTCTTGATCTCTCGGTTGTTTGTTCATACGAAGACTTGTATAGAAGGCTTGCTGACATGTTTGGGATTGAAAGACTAGAGGTACTGAGTAACGTGCTCTACCGAGATGCAAGCGGTGTTGTTAAGCACACCGGAGAAGAACCCTTCAGTGAGTTCACAAAAACAGCACGACGACTAACTATTTTGTCGGACTCCAGC------AACATGAGGAAA---------------------------
>Egu_1
ATGATCACAAGCACCGAA---CCTGTCAAAGAATCGATG------AAGGATGCCGACAAGTGCTTGGATTCCCAGCTCTGGCACGCATGCGCTGGAGGGATGGTTCAGATGCCGGCGGTGAACTCCAAGGTGTACTACTTCCCCCAGGGCCACGCGGAGCACGCCCAAGGCATCGTGGACTTTGGGAGCTTTCCCCGTGTCCCGGCGTTCATCCTCTGCCGGGTTACTGCTGTCAAATTCATGGCAGATCCGGAGACGGACGAGGTCTTTGCCAAGATCCAGATGGTTCCAGTTCGATCCAACGAGCCAGACTCTGGCGATGATGGTGGAATGGGC------CTCGGTAGCAACGGGGCTGATGTACAGGAAAAGCCAGCTTCTTTTGCCAAGACGCTGACCCAGTCGGATGCCAACAACGGCGGGGGCTTCTCTGTTCCTCGGTACTGTGCCGAGACCATCTTCCCGCGGTTGGATTACTCGGCGGACCCTCCAGTCCAAACTGTTCTTGCCAAGGATGTGCATGGCGAGGTTTGGAAGTTTAGACATATATACAGAGGGACCCCTCGCCGCCACCTGCTTACCACTGGGTGGAGCACTTTTGTGAACCAGAAGAAGCTTGTCGCTGGCGATTCGATCGTGTTCCTGAGAGCAGAGAATGGGGATCTCTGTGTGGGGATCAGACGAGCCAAAAGAGGGGTTGGTGGGGGGCACGAGTCTCCGTCCGGGTGGAATCCCCCCACTGGAAATTGTGTCTCAGCCTATGGA------------------------------GGATTTTCTGTCTTCCTAAGGGAAGAAGAGAATAAGTTGATGAGAAGCAATGGCAATGGTTGTAACTTGGATTCTGGTGGTAATATGAGGGGACGGGGCCGAGTTAGGGCCGATTCCGTTATCGAGGCGGCAACACTCGCAGCTAATGGGCAGCCTTTCGAGGCAATTTACTACCCAAGAGCTGGTACACCAGAGTTCTGCGTGAAAGCTGCAGCGGTGAAGGCAGCGATGAGGATCCAGTGGTGTCCAGGGATGAGATTTAAGATGGCTTTCGAAACTGAGGACTCCTCGAGGATCAGCTGGTTCATGGGAACAATATCCTCTGTTCAGGTTGCAGATCCGATAAGATGGCCTAATTCACCTTGGAGGCTTCTTCAGGTGACATGGGACGAACCAGATCTATTACAGAATGTGAAACGTGTGAGCCCATGGCTGGTAGAACTGGTTTCTAACATGCCAGCTATCCATTTAACACCCTTCTCACCACCGCGGAAGAAGCTTTGCATCCCCCAGCGCCCTGATTTTCCCATTGAAGGCCAACTT---------------CCAACTCCGGCTTTCCCCAGAAACCCCTTTGGGCCCGGGAGCAGCCCCTTGTGCTGCTTCCCAGACAGCACTCCTGCAGGCATACAGGGAGCCAGGCATGCTCAATTTGGTTTATCTCTATCAGATCTCCGCCTCAACAAACTGCAGCCGGGTCTGTTCCATGCTGGGCTTCACCATCTTGATCAAGCCACTGCACACTCTAGAATCCCTACAGGACTTATCTTTGGCAAT------------------CCTGCCATTCATGACAATGTCTCTTGTTTGTTAACCATCGGCAATCCTTCTCAGGGAACAAAGAAATTATGCAAT---------------------GGAAGGTCACCTCAGTTAGTCCTCTTTGGACAGCCAATACTCACTGAACAGCAGATATCTTTGAGCAATTCTGGGGAC---------ACAGTCTCCCCTGGAGTTACTGGAAACAGTTCGTTGGATGGTAATCCTGAAAGGACCACAAACGTA------------------TCAGATGGTTCTGGCTCTGCAGTTCATCAAAATGGGCTTGCAGAG---AATTCATCATGTGATGGATTTCCATGGTACAGGGATCGCCAAGCATCTGAGCTTGGTCTGGAG---------------------------------------ACTGGACACTGCAAGGTGTTCATGGAATCAGAGGATGTAGGTCGTACACTGGACCTTTCTGTCCTTGGCTCATATGAAGAGCTGTACGGGAGGCTTGCTGACATGTTTGGGATTGATAAATCCGAGATGATGAGCCATGTGCTTTACCGAGATGCAGTGGGTGCAGTTAAACAAACTGGAGATGAACCGTTCAGTGAGTTCATGAAAACAGCACGGAGGCTGACGATATTGACAGATTCAGGCAGCGACAACGTAGGAAGG---------------------------
>Lch_1
ATGATCACATTCGGGGAT---TCTTCTAAGGAACCCATG------AAAGAGTTGGAGAAATGCTTGGATTCTCAGCTATGGCATGCCTGCGCTGGTGGAATGGTTCAGATGCCGCCGGTGAACTCAAAGGTCTATTACTTCCCTCAGGGCCAGGCGGAACACGCCCATGGGAACGTGGATTTTGGGAATTGTGCAAGGATTCCGGCTTTTATCCTCTGCAGGGTCGCGACGGTGAAATTCATGGCCGATCCTGAGACAGATGAGGTTTATGCAAAGATCCGGTTGGTTCCAGTGAGGAACAACGAACTAGACTGTATGGACGATGATGGCGTTCTC------AGTGGTAGCAATGGACCTGATGTTCCAGAGAAACCTTCATCTTTTGCAAAGACCTTGACGCAGTCAGATGCCAACAACGGTGGTGGTTTCTCCGTCCCTCGTTACTGTGCAGAGACGATCTTCCCCCGTTTGGATTATTCTGCAGACCCCCCAGTCCAGACCGTCCTGGCTAAGGATGTTCACGGCGAGATTTGGAAATTCCGGCATATTTATCGTGGGACTCCTCGACGACATCTCCTGACGACTGGGTGGAGCACTTTTGTGAACCATAAGAAGCTCATTGCTGGGGATTCCATCGTGTTCCTGAGAACAGAGAATGGAGATCTCTGTGTTGGCATCCGGCGGGCGAAGAGAGGGGTAGGTGGCAGACCTGAGTCACCATCAGGATGGAATCCATCAGCTGGAAACTGTGTTCCTCCATATGGA------------------------------GGGTTTTCTGTTTTCTTGAGGGAAGATGAAAGCAAGCTGATGAGAAACAGT---AGCGGG---AATCTTAATTCCAGCGGAAGTCTAAGGGGTAGGGGCAAAGTGAGGCCTGAATCCGTTATTGAAGCAGCGACTCTTGCTGCAAATGGAAAGCCTTTTGAGGTTGTTTACTACCCCCGAGCGAGTACTCCAGAGTTCTGTGTGAAGGCTGCGGCTGTGAGGGCAGCTATGAGGATTCAGTGGTGCTCAGGAATGAGGTTTAAGATGGCTTTTGAGACAGAGGATTCTTCACGGATCAGCTGGTTTATGGGTACCATATCTTCTGTTCAGGTTGCAGACCCCACCAGTTGGCCTAATTCACCTTGGAGGCTTCTTCAGGTAACATGGGATGAACCGGATTTGCTACAGAACGTAAAACGTGTCAGCCCATGGCTGGTTGAATTGGTGTCGAACATGCCAGCTATCCATCTGACGCCCTTCTCACCACCAAGGAAAAAGTTGAGGCTCCTCCAGCACCCAGATTTTCCCTTCGACGGCCAACTT---------------CCAACGCCGACATTTTCCAGCAATCCCCTTGGGCCC---AGCAGCCCCTTGTGTTGTCCATCAGACAGCACTCCTGCAGGCATACAGGGAGCCAGGCATGCTCAATTTGGTATT---ATATCAGATCTCCAACTCAGCAAACTTCAATCAAGTCTATTTCCAGCCAGTTTTCAGCGGCTTGATCACACTGCTCCAGTGTCCAGAATCTCTACTGGCCTTATCATTGGCAAC------------------CCCACCATCCATGATAATGTCTCTTGCTTGCTGACTATTGGGAATTCTTCACAGAACACAAAGAAATCCAATGAA---------------------AGAAAGGCACCCCAGTTAGTGCTCTTTGGACAGCCAATACTCACCGAGCAGCAGATATCTCTCAGCTGTTCTGGGGAT---------ACAGTCTCCCCAGTGCGTACTGGAAACAGTCTGTCTGATGGGAATCCAGATAAGTCAATGAACTTC------------------TCA------------------------TCTGATGGGCCTCTAGAA---AATTCATCCTGTGAAGGGTTTCCATGCTACAAGGAT---CGGACAGGTGAGCTTGGTTTGGAG---------------------------------------ACAGGGCATTGTAAGGTGTTCATGGAATCAGAGGATGTGGGTCGAACCCTCGATCTGTCAGTCCTTGGCTCGTATGAAGAGCTATACAGAAGGCTGGCAAACATGTTTGGCATAGAAAGATCAGACATGCTGAACCACGTGCTTTACCGAGATGCAAAAGGTGCAGTTAAACACACTGGAGATGAACCATTCAGTGAGTTCACAAAAACAGCACGGAGGCTAACCATTCTTGTGGATTCAGGCAGCAACAACATTGGAAGG---------------------------
>Lch_2
---------------------------------------------------------------------------------------------------ATGGTCCAGATGCCACCGGTTAACTCCAAGGTCTTCTATTTCCCACAGGGCCATGCGGAGCATGCACACGGGATCGTGGACTTTGCTAGTTGCCCACGGGTCTTGCCTTTTGTCCTCTGCAAGGTCGCTGATGTGAAATTCATGGCGGACCCTGACACGGATGAGGTTTATGCAAAGATCCGGTTGATTCCGATGCGAAACGGCGAGGCCAATTTCGCTGAAGATGATGGCGCCCTC---------AGCAACAACGGATCGGATGTCCCAGAGAAGCCAGCGTCGTTTGCCAAGACGCTCACGCAGTCGGACTGCCAACAACGGTGGGGGCTCCGTTCCCCGTTACTGTGCAGAGACCATCTT------------------------------CCCGCGGTTGGACTATACGGCAGATCCACCGGACAGAGAATGGAGATCTTTGTGTTGGTATCCGAAGGG------CGAAGAGAGGAGTTGGCTGTGGGC---------------------------------------------------------------------CAGAACCTCTGTCAGGGTGGAACCCGGCTGCTGGAA---------------------------------------------------------------------------------------------------------------------------------------------------------------------------------ATTGCGTCTCGCCGTCAAGGACCCAGAGTAAGGGCTGAATCGGTCATTGAGGCAGCAACTCTTGCTGCAAACGGGCAGCCTTTTGAGGTTGTTTACTACCCACGTGCGAGCACCCCAGAGTTTTGCGTAAAGGCTGCATCAGTGAGAGCCGCAATGAGGATCCAATGGTACTCAGGGATGAGGTTTAAGATGGCTTTCGAGACTGAGGATTCTTCTCGGATTAGTTGGTTTATGGGGACCATATCATCTGTTCAGGTTGCAGACCCAACCCGTTGGCCTAATTCCCCTTGGAGGCTTCTTCAGGTTACGTGGGATGAACCTGATTTACTGCAGAATGTAAAACGTGTCAGCCCATGGTTGGTCGAATTGGTGTCAAACATGCCAACCATCCATCTGTCACCCTTCTCGCCGCCAAGGAAGAAGATGCGTCTCCCGCAGCACGCTGATTTCCCCCTTGACAGCCAACTT---------------CCCACGCCGACATTTTCCAGCAACCCCCTCGGGCCC---AGCAGCCCCTTGTGTTATCCATTGGACAACACTCCTGCAGGCATACAGGGAGCCAGGCATGCTCAATTCGGTACATCTTTATCAGATCTCCATCTCAATGGACTGCAGACGGGACTGTTTCCGGCAGCTTTCCAGCGGCTTGATCACGCTGGGCCAGACTCCAGAATTTCCCCTCGCCTCATCATCAGCAAC------------------CCCAGCATACAGGATAATGTTTCGTGCTTGCTGACTATCGGGAATTCTTCACAGAATGCAAAGAAATCTGATGAT---------------------GGTAAGGCATCCCCATTGGTGCTCTTTGGCCAACAAATACTCACTGAGGAGCAGATATCTCTAAGCTGTTCTGGGGAT---------ACAGTCTCCCCAGGGCGCACTGGCAACAGTTCTTCTGATGGGAATCCAGATAAGACGGCAAACTTC------------------TCA------------------------TCCGATGGCCCGCCAGAC---AATTCATCCTGCGAAGGATTTCCATGGTTCAAGGACCGACGAACAAGTGAGCTTGGTGTGGAG---------------------------------------ACCGGGCACTGCAAGGTGTTCATGGAATCGGAGGATGTAGGTCGAACCCTTAATCTCTCGGTGCTCGGCTCGTACGAAGAACTATACAGAAGGCTTGCCAATATGTTTGGCATAGAAAGATCTGAGATGCTTAGTCACGTGCTTTACCGGGATGCTACTGGTGCAGTCAAACACACTGGGGATGAACCGTTCAGCGAGTTCATGAAAACAGCACGGAGGCTGACAATTCTGATGGACTCGGGCAGTGACAACATAGGAAGG---------------------------
>Nco_1
ATGACTAATAATCTAGAC---TCGTCAAATTCTTTCATCGTTGGCAAGGATGGAGAGAGGTGCCTGGATCCTCAGCTTTGGCATGCGTGTGCTGGTGGCATGGTCCAGATGCACAAGGTTAACACGAAGGTTTACTATTTCCCGCAAGGGCACGCGGAGCATGCCGGAGGCAGTTTTGAGTTGCCGCCCTCCTTGAAGATGCCGCCCTTTATCCCCTGCAAGATTGGGGATGTTAAGTTCCTGGCTGATAGGGAAACGGATGAAGTTTTCGTGAAGCTGAAGCTTTTTCCCTTGAGCCCAATGGTGGATGGCTTTGAAGAAGAAGATAGTTTC------------AGTGAGAATAGCGGATTGGATGTCGATAAACCCACATCTTTCGCCAAGACCTTGACGCAGTCAGACGCCAACAATGGGGGTGGCTTCTCGGTGCCCCGTTATTGTGCTGAAACCATCTTCCCGAAGCTTGACTACTCGAACGATCCCCCCGTGCAGACTGTCCTTGCAAAAGATGTCCATGGTGAGGTCTGGAAGTTCAGGCACATTTACCGAGGAACACCGAGGCGCCACCTTCTAACTACAGGCTGGAGCACGTTTGTTAACCAGAAGAAACTTGTGGCCGGAGATTCCATCGTGTTTCTGCGGACTGCTAATGGGGAGCTGTGTGTTGGGGTAAGGCGTTCTGCCAGGTTGACCGGAGACTCTCCGTCCGTGGCATCTGCTTGGTGCTTATCTGCTGGGAGTCTGGGATCCCCGTTCAGGAGCCCAAGATGGGAAGGAAAAGGTGGTAGCGGTTTCTCTATGTTCTTGAGAGAAGATGAGAACAGGATGACAAGGCCCGGTAAT------------------AATGGCGGCTTTTCAAGGGATAAGACTAAGGTGAGTGCTAAAGCAGTGATTGAGGCATGTAGCTTGGCAGCTGCTGGACAACCATTTGAAGTGATCTATTTCCCTCGTGCAAGTACTCCCGAGTTTTGTGTGAAGGCTAGTACAGTGAGCGCTTCTATGAGGGTGCATTGGACGCCGGGGATGAGGTTTAAGATGGCATTCGAGACGGAGGATTCTTCTCGGATCAGTTGGTTTATGGGAACAATTTCATCGGTGCAGTTTGCGGATTCGGTTAACTGGCCAAATTCACCATGGCGGCTTCTTCAGGTGACTTGGGATGAACCGGATCTACTGCAGAATGTGAAGCGAGTTAGTCCGTGGTTGATAGAGATAGTCTCCAACATACCAACCATCCAGATGTCTCCCTTTGCACTTCCTAAGAAGAAGCTGAGGGTCTCACAGCACCCAGAATTTCAGCACGATGTCCAGGGGATCATTGGCTCTCTTCCAGCTGGTGTTCTTCCCGGTAATATGCTCGGGTCT---ATCAACCCGTGGCAACGTCTCCCGGAAAATGTTCCTTCAGGCATACAGGGAGCCAGGCATGGTCACTTCGGTGTTTCACTCTCGGACTTTTGTCCGAACAAGTTTAGGCCGGGTTTTTTGTCCGATAACATGTATCACCAAGAGCAAGCCCTGCGTTCATCACCTGTTTCGACTGAGCTTTTCATAGGGAATTCCTCTTCCCTGGAGCGCTCCATTGGGCAGGGTAGCATCTCTTGTATCCTTTCTAGCTGTGACCCTCTATTGAGCAGCAAAAGGTCACTTGATGCAGGTCATGTGAAGCCAGCTGAAAAGGCTGCCCAAATCAGGCTTTTTGGCCAGTCGATAGGCATGAAACAGCTGAACTCGCAAGTATATTCCACAGATGGC------TTGGGATCCAGCGTTATTACCAACAACAGTGGCGTCAGTGGGAGCACTGAGAATTTTAACACTGCCCATGTCGACAAGAACTTCTCTCGCAGCCAGGGAAAAGGGCCCCACTATCACAAGCATTTGGACGCTCCCAACATCTTGCCAGGCATTTCTTTGCTTAAAGAG---AAGCCTTCTGACCTCGGTTTGCAAAAGTGTGTATATGGCGATAAGCTTTTTGATGAAGGTGCCAATGGCCACTGCAAGGTCTTCATGGAGTCTGAGGATGTGGGCCGAAGTCTGGACCTTTCTTCATTCACTTCATTTGACGAGCTCTATAAAACGCTGGCACAAATGTTCGCGGTCGACCAAACTGATATGCTCAGTAGGGTGCTCTACCGAGATGCTAATGGTATCGTGAGGCACACTGGAGATGAACCTTACAGTGAGTTTATGAAGACCGCAAGGAGAGTTACGATCTTGTCTGATGCTGGAAGTGACAACATGGGAAGG---------------------------
>Osa_1
ATGATAACTTTCGTGGATTCCGCGGCGAAGGAGCGGGAG------CGGGAGAGTGACAAGTGCTTGGACCCGCAGCTGTGGCACGCCTGCGCCGGCGGCATGGTCCAGATGCCGCCGGTGAGCTCCAAGGTGTACTACTTCCCGCAAGGCCACGCCGAGCACGCGCAGGGGCCCGTCGAGTTCCCGGGCGGG---CGCGTCCCGGCGCTCGTGCTCTGCCGCGTCGCGGGCGTCAGGTTCATGGCCGATCCGGACACCGACGAGGTGTTCGCCAAGATCCGCCTCGTCCCCGTCCGCGCCAACGAGCAGGGCTACGCCGGTGACGCCGACGACGGCATTGGCGCCGCCGCGGCCGCGGCGGCGCAGGAGGAGAAGCCCGCGTCGTTCGCCAAGACGCTCACGCAGTCCGACGCCAACAACGGCGGGGGGTTCTCCGTGCCGCGCTACTGCGCCGAGACCATCTTCCCGCGTCTCGACTACTCCGCCGATCCCCCCGTCCAGACCGTCCTCGCCAAGGACGTCCATGGCGTGGTCTGGAAGTTCCGCCACATCTACCGCGGCACGCCGAGGCGCCACCTCCTCACCACGGGGTGGAGCACCTTCGTGAACCAGAAGAAGCTCGTCGCCGGCGACTCCATCGTGTTCATGCGCACCGAGAACGGGGATCTCTGCGTCGGCATCCGCCGCGCCAAGAAAGGGGGCGTGGGAGGCCCGGAGCCGCCGCCGCCGCCGACACCTGCCGCCGGCAAT------------TACGGC------------------------------GGGTTCTCCATGTTCCTGAGGGGCGACGAC------------------------GACGGCAACAAGATGGCGGCGGCGGCCAGGGGCAAGGTCAGAGCCCGTGTCCGGCCAGAGGAGGTCGTCGAGGCGGCCAATCTCGCCGTGAGCGGGCAACCATTCGAGGTCGTCTACTACCCGAGGGCGAGCACGCCGGAGTTCTGCGTGAAGGCCGGGGCGGTCAGAGCGGCGATGCGGACGCAGTGGTTCGCCGGCATGAGGTTCAAGATGGCATTCGAGACGGAGGACTCATCAAGGATCAGCTGGTTCATGGGCACTGTATCGGCCGTGCAGGTTGCTGACCCCATTAGATGGCCTAATTCACCATGGAGGCTTCTTCAGGTTTCATGGGATGAACCGGACTTGTTACAGAATGTGAAGAGGGTGAGCCCATGGTTGGTTGAGCTTGTGTCAAACATGCCGGCCATCCACCTTGCTCCATTCTCGCCTCCACGGAAGAAGCTTTGCGTGCCGTTGTACCCCGAGCTTCCCATCGACGGCCAATTT---------------CCGACACCGATGTTCCATGGAAACCCGCTCGCCCGTGGGGTTGGTCCTATGTGCTATTTCCCGGATGGCACTCCTGCAGGCATACAGGGAGCCAGGCATGCTCAATTTGGTATATCTTTATCAGATCTCCACCTTAACAAACTGCAGTCGAGTCTATCGCCCCACGGCCTTCACCAGCTTGATCACGGCATG---CAGCCGAGGATCGCCGCTGGTCTAATTATCGGTCAT------------------CCGGCTGCTCGGGATGATATCTCATGCTTGTTGACCATTGGT---AGCCCCCAGAACAACAAGAAATCAGATGGC---------------------AAGAAGGCGCCACAGCTGATGCTTTTCGGAAAACCCATACTCACAGAGCAGCAGATATCCTTG---------GGTGAT---------GCTGCTTCG---GTGGATGTTAAGAAGAGCTCTTCTGATGGTAATGCTGAAAATACGGTGAATAAGAGT---------------TCCGATGTTTCAAGCCCGAGAAGTAATCAGAATGGCACCACAGAT---AATTTGTCATGTGGAGGAGTTCCATTGTGCCAAGACAACAAGGTACTTGATGTTGGGCTGGAA---------------------------------------ACAGGGCACTGCAAGGTATTCATGCAGTCGGAGGATGTCGGGCGCACACTTGATCTCTCTGTTGTTGGTTCATATGAGGAATTATACCGGCGGCTTGCTGACATGTTCGGCATCGAGAAAGCTGAGCTGATGAGTCATGTTTTCTACCGTGATGCGGCTGGGGCACTCAAGCACACTGGAGATGAACCTTTCAGCGAGTTCACGAAGACGGCGCGTAGGCTGAATATACTAACAGATACAAGCGGCGATAACTTAGCGAGG---------------------------
>Osa_2
ATGAAGGAGGTGGGGGAG---------------------------GTGGAGGAGGTGAGGTGCTTGGACCCGCAGCTATGGCACGCGTGCGCGGGCGGGATGGTGCAGATGCCGGCGCCGCGTTCCCGGGTGTACTACTTCGCGCAGGGCCACGCCGAGCACGCCGACGGCGCCGCGGAGCTGGGG------CCGCGCCTCCCGCCGCTCGTGCTCTGCCGCGTCGAAGGGGTCCAGTTCCTGGCCGATCGGGACTCCGACGAGGTGTACGCCAAGATCCGCCTCGCGCCGGTCGCCCCCGGGGAGGCCGAGTTCCGGGAGCCCGACGAGCTCTGCCCGGCCGCCGGCGACGCGGCGGAGCCGTCGCCGGAGAAGCCGACCTCGTTCGCCAAGACGCTCACGCAGTCCGACGCCAACAACGGCGGCGGCTTCTCGGTGCCCCGCTACTGCGCCGAGACCATCTTCCCCAAGCTGGACTACAGGGCCGACCCGCCGGTGCAGACGGTGCTCGCCAAGGACGTCCACGGCGTGGTCTGGAAGTTCCGCCACATCTACCGCGGCACGCCGCGCCGGCATTTGCTCACCACCGGGTGGAGCACGTTCGTGAACCAGAAGAAGCTCGTCGCGGGGGACTCGATCGTGTTCCTGCGCACCAGGCACGGGGAGCTCTGCGTCGGGATACGGCGGGCGAAGCGGATGGCGTGCGGGGGGATGGAGTGCATGTCGGGGTGGAACGCGCCGGGC------------------TATGGC------------------------GGCGGCGGCTTCTCGGCGTTCTTAAAGGAGGAGGAGAGTAAGCTGATGAAGGGCCATGGT------------------GGTGGTGGGTACATGAAGGGCAAGGGGAAGGTGAGGATGGCCGATGTCGTGGAGGCCGCTAGCCTCGCGTCGAGCGGGCAGCCGTTCGAGGTGGCGTACTACCCGAGGGCTAGCACCCCGGATTTTGTCGTGAAGGCTGCGTCGGTGCAGGCCGCAATGAGGATCCAGTGGTGCTCCGGGATGAGGTTCAAGATGGCTTTTGAGACAGAGGATTCATCAAGGATTAGCTGGTTTATGGGGACAATATCTTCTGTTCAGGTTGCTGATCCCAACAGATGGCCGAATTCGCCGTGGAGACTTCTTCAGGTGACATGGGATGAACCGGACCTGTTGCAGAATGTGAAATGTGTCAGCCCATGGCTTGTGGAGCTTGTGTCAAGTATTCCACCAATCCATTTAGGACCATTTTCGTCACCTCGAAAGAAGTTGCGGGTTCCCCCACATCCTGACTTCCCATTTGAGGGTCATCTT---------------CTGAACCCAATTTTCCATGGGAACCCACTTGGTCCTAGCAACAGCCCACTATGCTGTTACCCGGACACCGCTCCTGCAGGCATACAGGGAGCCAGGCATGCTCAATTTGGTTTACCACTAACAGACCACCAGCTTAACAAGCTGCACCTTGGTCTGTTACATAGCGGCAGTAACAGACTTGATGCTATTACTCCACCTTCCCGGATATCAAAGGGCTTTGTGGTCAGTAGT------------------GCACCAGCCCATGACAATATCTCTTGTTTGTTGTCAATCAGT---ACACCACAGGTCGCAGAGAAATCTGATGAC---------------------AGAAAGACGACACATATAATGCTGTTTGGAAAGGCTATATTTACTGAGCAGCAGATAACTTCAAGCGGATCAACAGAG---------ACACTCTCCCCTGGAGTTACTGGAAATAGCTCACCTAATGGCAATGCGCACAAGACAGGAAATGCA------------------TCTGATGGTTCTGGT---------------------------------TCATCAATTTGCATTGGTTTCTCA---TCTCAAGGTCACGAGGCTTCTGACCTTGGTTTAGAA---------------------------------------GCTGGTCACTGCAAGGTATTTATGGAATCGGAGGACGTTGGTCGCACCATTGATTTGTCTGTCTTTGGGTCATACGAAGAACTGTATGGTCGGCTGGCTGACATGTTCGGAATCGAGAAAGAAGAAATCATAAACCATCTTCATTTCCGTGACGCAGCTGGTGTAGTCAAGCATCCGGGTGAGGTACCATTCAGTGACTTCATGAAAGCGGCACGGAGGCTTACAATAATAGCCGGCGAC---AGGGAGAGAATTGAGAGACCTCTCATCGAA---------------
>Out_1
ATGCAGGGAACCGGTGAT---GAAGCCACAAAGCAACAG------CAAGGAGGAGGACCCAGTTTGGATTCACAGCTATGGCATGCCTGTGCAGGAGGAATGGTGCAGATGCCCTCTGTCAATGCCAGAGTCTACTATTTCCCCCAAGGGCAAGCAGAACACTCTGCAACAAATGTGGATTTCCCGGTAAATCTCAGGATCAATCCAGCAATTCTATGCAGAGTGCTCAATGTGAAGTTCATGGCAGATACTGAGACAGACGAGGTCTATGCACGCATACGTCTGGTACCCATCAATAGAGATGAGGATTGT---GAGGACTGTAACACTATG------GATGAAGAGAGTAATAACAATAATAGTACTGAGAAGCCGGTGTCTTTTGCCAAGACATTGACTCAGTCCGATGCAAATAACGGTGGCGGGTTTAGTGTGCCAAGGTATTGTGCAGAGACCATTTTTCCAAGGCTGGATTATTCAAGTGACCCTCCAGTGCAGACTGTGCTGGCTAAGGATGTTCATGGAGAGGTATGGAAATTTAGGCATATTTATAGGGGTACCCCTCGTCGGCATCTGCTGACCACAGGGTGGAGTACATTTGTTAACCAGAAGAAGCTTGTAGCTGGGGATTCAATAGTTTTTCTGAGGAGTCTTAATGGAGAGCTTTGTGTAGGCGTTAGGAGATCCACTAGAAGTACTGGGGGTGGGGATTCT------TCAGCCTGGCATTTGACAGGA---AACTGTGTATCTCCCTACAGAAATTCAAGATGGGAGGTTAAGGGCAGCGACAATTTTTCTGCTTTCTTAGGTGCAGAAATGAAATCT------------------AGCACTACCAATAGCAATTCAAATGGGTTTGTGAGGAATAGGGGTAAAGTCAGTGCAAAATCTGTTATTGAGTCTGCTACTCTGGCTGCCTCTGGACAGTCCTTTGAGGTGGTCTATTATCCTAGAGCAAGTACTCCAGAGTTCTGTGTCAAGGCACATGCAGTGGATGCTGCTTTGAGGGTACAGTGGAGTTCAGGGATGAGGTTTAAGATGGCCTTTGAGACGGAGGATTCTTCTAGAATTAGTTGGTTTATGGGTACTATTTCTTCTGTGCAATTTGCAGACCCAATTCATTGGCCTAATTCTCCGTGGAGACTTTTACAGGTAACTTGGGATGAGCCTGATTTGTTACAAAATGTGAAGCGAGTGAGTCCTTGGCTGGTGGAGGTTGTTTCCAATATGCCCCCAATTCAATTGACACCTTTCACATTGCCCAAGAAGAAGCTTCGAGTTTCTCAGCACCCAGAGTTTCAATTTGAGGGGCAAGGAATTATGGGAGGACTTCAAATGGGTACAGTTACTAATAGTGTGCTAGGGCAG---GTTAATCCTTGGCACAGTTTCTCTGAAAATGTTCCTGCAGGCATGCAGGGAGCCAGGCATGGTCATTATGGGGTTCCTTTGTCAGACATTCGTCCCAACAAAGTGCAATCTGGGTTGTTCTCAGATAATCTTTACCATCAAGAGCAAGGGGCTATGTCAACCCCTGTCTCCACTGAGCTCAACATAGGTAATTTCTCCCATCTTGAACGCTCTAGTGTGCAGGACAACCTTTCTTGTTTGTTGACGATGGGAAATTCATCCCAAAGCGAACAGAAAAACATTAATGGTAGGACAGGCAACTCAACTACAAAAAGTGTGCCCTTTCTGCTGTTTGGGAAGCCTATTCACACAGAACAGCAGCAATCAGGAGTGAGCTCTTCTGATGGACCAGGTACAGGTTCACCTGGTCTTACAAGTAACAGCTCAACAGATGGAAATCCAGAAGTATTAGATAGATTCCAATCAGATGGAAAACTTCCTGACAACTCTGCTTTAAGGTTTTACCATGGGGAGACCTTGGACGACAACAATGTTACTGCAAATTTTCCATGGTTCAAAGAT---CAGGCAGTTATGCTGACCTTGGAGAAAGGTCGAGGAGGAAATAAATCCGAAGACGAC---AACATCGTTCATTGCAAAGTGTTCATGGAGTCTGAAGACGTTGGGCGGACTCTTGATCTGTCACTTTTCAACACTTATGAGCAGCTTTATAGCAGGCTAGCAAAGATGTTTTGCATCGAAGAGTTAGAGCTATCAAACCGTGTGCTTTACAAAGATAGACTTGGTGCAGTGAGGCACACTGGGGATGAACCGTACAAAGATTTCGTGAAGACTGTGAGGAGGCTTACAATCTTGTCTGACTCCGGCAGTGACAACATGGGAAGA---------------------------
>Pab_1
ATGCAGAGAGGGGCAGAT------------------------------GATGGGAGCCCAGGTCTTGATTCACAGCTATGGCATGCCTGTGCAGGAGGAATGGTGCAGATGCCCTCTGTGAATGCTCGGGTTTACTATTTTCCACAAGGGCAAGCAGAGCACTCGGCCATGAATGTGGAATTCCCAGCAAGTCTCAGGGCCAAGCCTGCAATCCTTTGCAGGGTGCTCAATGTCAAATTCATGGCAGACACAGAGACTGACGAGGTCTATGCTCGGATCCGCCTGGTGCCTATTAAGCCCAACGAGGCTGCTATGGAGGACTGCAGT---------------GAGGAGATTGATAATGCTGCTGCAAATGAGAAGCCAGTCTCGTTTGCAAAGACATTGACACAATCAGATGCCAACAATGGTGGTGGCTTCAGCGTGCCAAGGTACTGTGCAGAGACTATTTTCCCAAAGCTGGATTACTCAAGTGACCCCCCTGTGCAGACTGTGTTAGCGAAGGATGTCCATGGGGAAGTCTGGAAGTTCAGGCATATATACCGCGGCACGCCACGGAGGCACTTGTTGACAACTGGGTGGAGTACTTTTGTAAACCAGAAGAAGCTCGTGGCAGGGGATTCAATCGTGTTCTTGAGGAGCCTCAATGGGGAGCTATGTGTGGGGATCAGGAGATCCACCAGGAGTACTGGTGGAGGGGACTCT------TCGGCCTGGCATCTGGCAGGTGGCAGCTGTATGTCTCCTTACAGGAGCTCCAGGTGGGAGGTCAAGGGGGGTGATAATTTCTCTGCTGCTTTTTTTAGTGGTGGCGATAAG------------------GCTAGTGCCAATGGGAATTCCAATGGGTTTGCAAGGAACAAGGGCAAAGTGAGCACCAAATCTGTGATCGAGTCTGCCACCCTGGCTGCCACCGGCCAGCCCTTTGAGGTGGTGTATTACCCCAGGGCCAGTACACCCGAGTTCTGTGTCAAGGCAAATGCTGTGGATACTGCATTGCGGATGAAGTGGGCTGCAGGGATGCGGTTTAAGATGGCCTTTGAGACCGAGGATTCCTCGAGAATCAGTTGGTTCATGGGCACTATTTCTTTGGTACAATGTGCAGACCCAATTCACTGGCCTACTTCACCATGGCGGCTTTTACAGGTAACATGGGATGAGCCAGATTTATTACAGAATGTGAAGCGTGTGAGTCCATGGCTGGTTGAAGTTGTTTCCAATGTGCCTCCAATCCAATTGTCGCCTTTTGCACTACCCAAGAAGAAGCTCCGAGTGAGTCAACATCCGGAGTTTCAGTTTGAGGGACATGGATTCATGGGAGGACTTCAAATGGCTACACTTACTAATAATGTGCTAGGGCAG---ATTAACCCTTGGCACGGTCTTTCAGAAAATGTTCCTGCAGGCATGCAGGGAGCCAGGCATGGTCATTATGGGATTTCTTTGTCAGACTTTCATCCGAACAAAGTGCAATCTGGGTTGTCGTTAGATAGCTTCCACCAGCTGGAGCAAGGAGCACCCTCAACTCCTGTTTCCACAGAGCTCAACATTGGGTGTTTTTCCCAGCTTGAGCGCTCAAGTGTACAGGACAACCTATCTTGTGTGTTAACAATGGGGAATTCATCACAAAGTGAACAGAAAGCAACTAAGGGGAGGTCCAGTAGCTCAACCACAAAGAGTGCATCCTTTCTGCTGTTTGGGAAGCCTATTCACACTGAACAACAGCAATCAGGAGTCAGCTCTTCAGATGGCCCAGGTTCTGGTTCACCTGGGCTTACAAGCAACAGCTCAACAGATGGAAATCCAGAAGTTGTAGACAGATTACAGTCAGATACAAAACTCTCTGAAAATTACGGCTTAAGGCTTTATTGTGGGGAGACGTTGGACGTTAACAACGGTGGTGGTAACCTTTCATGGTTTAAAGATCGTCAAGTTTCTTTGCCAACCTTGGAGAATGGTAGTGGAGGA---AAGACACCTGAAGAT---GGTATTCTACATTGCAAAGCATTCTTGGAGTCTGAAGATGTTGGTCGGACCCTTGATCTATCAGTCTTCAGCAGTTATGAACAGCTCCACAATAGGTTAGCCAAGATGTTTGGTATAGAAGATTCAGATTTATCAAACCGTGTTCTTTACAAAGATGCAGCTGGTGTTGGAAGGCACACGGGGGATCAACCATACGGGGATTTTATGAAGACTGTAAGGAGGCTTACAATCTTGTCTGATTCCAGCAGTGACAATATGGGCAGA---------------------------
>Ppe_1
------------------------------------ATG------AGAGACTCAGAGAGAAGCTTGGATCCTCAGCTATGGCACGCCTGTGCCGGAGGCATGGTCCACATGCCTCCGGTGAACTCAAAAGTCTTCTACTTTCCACAAGGCCACGCAGAGCACGCTCAAGCCCATGTCGATTTCTCATCAGCCTCCAGAATCCCATCTCTCATTCTCTGTAGAGTGGCCTCCATCAAATTCATGGCGGACCCAGAAACCGACGAGGTCTTCGCCAAGATTAAGCTAAACCCAATTGAAAACAACGAGCCTTATGCCTCGGATGAAGACTCCATG------------GAGGCTGATGGGTCTGAAAATCAAGAAAAGCCAGCATCTTTCGCTAAGACTCTGACCCAATCGGACGCTAACAATGGCGGTGGGTTCTCTGTACCCAGGTACTGCGCTGAAACCATTTTTCCTCGATTGGATTACTCGGCCGACCCGCCGGTCCAGACCGTGATTGCTAAGGACGTTCATAGCGAGATATGGAAGTTCAGGCACATTTACAGAGGCACGCCCAGGCGCCATTTGTTGACCACTGGGTGGAGCACATTTGTGAACCAGAAGAAGTTGGTGGCTGGCGACTCGATTGTGTTCTTGAGAGCTGAAAATGGTGATCTTTGTGTCGGGATTAGGCGAGCCAAGAGAGGATTGGCTGGTGGGCCTGAATTGGCATCTGGGTGGAACAACAGCCATGGAGCTTGTGTTCTTCCATATGGT------------------------------GGGTTCTCTGTGTTTTTGAGAGAGGAGGAGAACAAGATGGTGAGAAACGGG------GGTGGGAATTTGAGTCCCAATGGGAATTTGAGAGGGAAGGGGAGAGTGAGGCCTGAAAGTGTTGTTGAAGCTGCAACTATGGCGGCAAATGGGCAGGCGTTTGAGGTGGTTTATTATCCGAGGGCCAGCACGCCGGAGTTTTGCGTTAAGGCCTCGGCGGTGAGGGCGGCGATGAGGGTGCAGTGGTGCTCAGGAATGAGGTTCAAGATGGCGTTTGAGACTGAGGACTCATCTAGGATCAGCTGGTTCATGGGTACAATTGCTTCTGTTCAGGTTTCTGACCCAATTCGCTGGCCCAATTCCCCTTGGAGACTTCTACAGGTGACGTGGGATGAGCCAGATTTGTTACAGAATGTGAAGTGTGTCAGCCCATGGTTGATTGAACTGGTATCAAATTTTCCCATGATCCACATGTCACCCTTTTCACCACCAAGAAAGAAGTTGCGTCTCCCGCAA---CCAGACTTTACTCTTGATGGGCAATTA---------------ACATTGCCATCATTTTCAGGCAACCCCCTCGGGCCC---AGCAGCCCCTTGTGTTGTCTACCTGACAACACTCCTGCAGGCATACAGGGAGCCAGGCATGCTCAATTTAGAATATCTTTATCAGATCTCCACGTTAACAAACTGCAGTCGGGGCTGTTCCAATCCAGTTTCCAGCGGTTCGATCAA---------AATTCTAGAATCTCCAGTGGCATTAGAGCAGGCCAT------------------ACAAGCAGCAATGAAAACCTTTCTTGCTTGCTGACAATGGGGAATTCTAGTCAGAACTCGGAGAAATCTGATAAT---------------------GTGAAGAAACACCAGTTTTTACTCTTTGGTCAACCAATACTTACCGAGCAGCAGATTTCTCGGAGCTGTTCCAGTGAT---------GCAGTTTCACAACTTCTTACTGGGAAAGATTCAAAAGATGGGAACCAAGATAGAACAAAGTTTCTT------------------TCTGATGGTTCAAAATCTGCACATGGGATGCAAGTTTCACTAGAA---AAATCCTCTAATGCTGGGTTTCCATGGAATAAGGATTTTCAAGGTTCTGACTTTGACCTGGAA---------------------------------------ACCGGTCATTGCAAGGTTTTCATGGAGTCAGAGGATGTGGGACGGACTCTGGACCTCTCGGTTCTTGGCTCTTATGAAGAGCTGTACAGGAGGCTGGCCAACATGTTTGGAATAGAAAAACCACAGATGCTGAGCCATGTTCTTTACCGGGATGTGACAGGTGCTGTTAAACAAACTGGAGTTGAACCATTCAGTGATTTTATGAAAAAAGCAAAAAGACTGACTATTCTAACACATCCAACCGATGAAAGTATTGGCAGGACGTGGATTCGATTGAGCATATTTGCT
>Ppe_2
ATGATTACGTTTATGGAT------TCAAAAGAGAAATTG------AAGGAGGGGGAGAAGTGCTTAGATCCTCAGCTATGGCATGCCTGTGCTGGAGGCATGGTTCAAATGCCTCCAGTGAATGCCAAGGTCTTCTACTTCCCTCAGGGCCATGCTGAGCATGCCTGTGGACCTGTTGATTTCAGGAACTTCCCGAGGGTTCCTCCATACATCTTCTGCAGGGTCTCTGCTATTAAGTTCATGGCTGATCCTGAGACTGATGAGGTTTATGCAAAAATTAGGTTGGTTCCTTTGAGTGCTAGTGAGGCTGGTTATGAGGATGATGGAATTGGA------------GGGCTTAATGGGTCTGAAACGCCGGATAAACCCGCCTCATTTGCGAAAACGCTGACGCAATCCGATGCAAACAATGGCGGCGGCTTCTCTGTCCCGAGATATTGTGCAGAAACCATCTTCCCGCGATTGGATTACTCCGCAGATCCCCCTGTTCAGACAATCCTGGCTAAGGATGTTCATGGTGAAACTTGGAAGTTTAGGCACATTTACAGGGGGACCCCTAGGAGGCATCTGTTGACCACAGGGTGGAGTACTTTTGTGAACCATAAGAAGCTTGTTGCAGGGGATTCAATTGTGTTTTTGAGGGCAGAGAATGGTGATCTTTGTGTCGGAATTCGTCGAGCAAAGAGGGGAATTGGAGGTGGACCTGAGTCATCTTCAGGGTGGAATCCAACGGGTGGGAATTGTACCATGCCATATGGT------------------------------GGATACTCTGCGTTTTTGAGGGAGGATGAGAACAAGCTAATGAGAAATGGC---AATGGGAATGGCTCGAATTCGAATGGAAGTCTAATGGGTAAGGGGAAAGTCGGGCCTGAATCGGTTTTTGAAGCCGCAACACTTGCTTCAAATGGACAGCCCTTTGAGGTTGTTTACTACCCTCGAGCAAGTACCCCCGAGTTCTGTGTGAAAGCCTCATTGGTAAAAGCAGCATTGCAGATCCGGTGGTGTCCCGGAATGAGATTCAAGATGGCTTTTGAAACTGAGGATTCTTCCCGGATAAGTTGGTTCATGGGAACTATATCCTCTGTTCAGGTTGCTGAGCCTTTGCGCTGGCCAGAGTCACCTTGGAGGCTTCTCCAGGTTACCTGGGATGAACCTGATTTACTTCAAAATGTGAAGCGCGTTAGCCCATGGTTGGTAGAATTGGTATCAAATATGCCCGCCATCCATCTGACACCCTTCTCACCACCAAGGAAGAAGATGAGACTGCCTCAACACCCTGACTTCCCATTTGAAGGCCAACTT---------------CCTATGCCGACATTCTCCGGCAACCTCCTTGGACCC---AGCAGCCCTTTTGGTTGTCTGCCCGACAAAACTCCTGCTGGCATGCAGGGAGCCAGGCATGGTCATTATGGTCTATCCTTATCAGATATGCACCTCAATAAACTGCAGACAGGTCTATTTCCGGCTGGTTTCACGCCTCTTGATCATGCTGCTACAGCAACTAAATTCTCCAATAACACAATGACTCAAAAA------------------CCTACCATGAGCGAGAATGTTTCTTGTTTGTTGACGATGGCACATTCTACCCAGACTTCAAAGAAACCTGATGAT---------------------GTAAAGCCACCGCAGCTCGTACTCTTTGGTCAACCAATACTTACTGAGCAGCAGATTTCTCTGAGCTGCTCTGGTGAT---------ACAGTCTCACCAGTTCTTACTGGAAATAGTTCATCGGATGGGAATGCAGAGAAAACCGCTAATCTT------------------TCTGATAATTCTGGATCTGCACTTCACCAACAAAGCCTACAAGAG---CGCTCATCTTGTGAAGGTTTCCAATGGTATAAGGATCGGCAAGAAACTGAACCGAGTTTGGAA---------------------------------------ACTGGTCACTGTAAAGTCTTCATGGAATCAGAAGATGTAGGTCGCACTCTTGACCTTTCAGTGTTTGGATCTTACGATGAACTGAATAGGAAACTGGCCGACATGTTTGGCATAGAAAATTCTGAGACGCTAAACCATGTGCTCTATCGAGATGCTACTGGTGCAGTCAAACACATCGGAGATGAACCATTCAGTGACTTCATGAGAACAGCAAGGAGATTGACGATTCTAATGGATTCAGGCAGCAACAATGTAGGAATG---------------------------
>Vvi_1
ATGATCAGT---------------CTTATGGATCCCATG------AAGGAGCTGGACAAGTGCTTGGATCCTCAATTATGGCATGCCTGTGCAGGAGGAATGGTGCATATGCCATCCCTTAATTCTAGGGTCGTCTACTTCCCTCAGGGCCATGCTGAACACGCCTATGGGAATGTGGATTTTGGGAAT---CCCCGGATTCCCCCGCTTGTCCTCTGCAGAGTATCTGCTGTAAAATACTTGGCGGATCCAGAGTCAGATGAGGTTTATGCCAAGATAAGGTTGATTCCATTGAGAAACACTGAGGGTGAAACGGAAGATGATGTGTTAATG------------GGAGGCAATGGAATTGAGGCTCCTGAGAAACCAGCTTCTTTTGCAAAAACCTTGACACAATCTGATGCAAATAATGGTGGAGGTTTCTCCGTCCCTCGTTACTGTGCTGAGACTATCTTTCCACGCTTGGATTATTCAGCAGACCCGCCTGTCCAAACTATCCTTGCAAAGGATGTACATGGTGAGACTTGGAGGTTTCGGCATATCTATAGGGGAACTCCACGACGCCATCTTTTAACAACAGGATGGAGCAACTTTGTAAACAAGAAGAATCTTGTTGCAGGGGACTCGATTGTGTTCTTGAGAGCAGAAAATGGGGATCTCTGTGTTGGAATTCGGCGGGCAAAGAGGGCT---GGCTGTGGACCTGAGTCTCCATCTGGTTGGAACCCAGCATCTGGAAATGGTACCTCTCCATATAGG------------------------------GGATATTCTGGGTTCTTGAGGGAGGATGAGAATAGGCCGATATTAACACAT---------------------TCCAATGCGGGATTCAGGGGAAAGGGAAGAGTAAGGGCTGAATCTGTTGCTGAAGCTGCAACACTTGCTGCGAATGGCCAGCCCTTTGTTATTGTTTACTATCCACGTGCAAGCACTCCTGAGTTTTGTGTGAAGGCCTCATCTGTGAGAGCGGCAATGCAGATCCAGTGGTGTCCTGGAATGAAGTTCAAAATGGCTTTTGAAACCGATGATTCTTCTCGGATAAGCTGGTTCATGGGAAACATTTCTTCTGTTCACGTTAATGACCCCATTCGCTGGCCTAATTCTCCATGGCGGCTTCTTCAGGTAACATGGGATGAGCCAGATTTACTCCAGAATGTGAAGCGAGTTAACCCCTGGTTGGTTGAATTGGTGTCACACGTGCCCTCTATCCATCTATCCCCCTTCTCACCACCAAGAAAGAAGTTGCGGCTTCAACAACAGTCAGAATTCCCCCTAGTTGGCCAAATT---------------CCAATGCCATCATTTTCCAGCAACGCCCTCAGGCCA---AGCAGCCCCTTGTGTTGTATATCTGACAACATTCCTGCAGGCATACAGGGAGCCAGGCATGCTCAATTCGGACTATCTTCATCAGATCTCCATTTCAACAAACTGCAGTTGGGTCTGTTTCCACTTGGTTTACAGCAGCTTGATCAGACTGCCCCACCTTCCAGTATTCTTAGTGGGAATACCATGAGCAAC------------------CATGAGAACAATGAAAATATTTCTTGCTTGCTTACAATTGGAAATTCCACACAGAACTCGAAGAAAAATAATGAA---------------------ATAAAGGCACCTTATTTCTTCCTCTTTGGTCAACCTATTCTCATTGAGCAGCAGGTTTCTCAGAGCTGCTCTGGTGAT---------ACA---------------GCTGGAATCAGTTCATCAGATGGAAATCCAGAGAAAACGCCAAATTTC------------------TCAGATGGTTCTGGATCTGCATTTCACCAGAATGGCCCACAGGAG---AGCTCCTCGGATGAAGGGCTCACTTGGTACAAAGATCACCAAAAAACTAATCTTGGCCTGGAG---------------------------------------ACTGGTCACTGCAAGGTGTTCATGGAATCAGAGGATGTGGGTCGGACTCTTGATCTGTCAATACTTGGTTCATATGAAGAACTCTATAGAAAGTTGGCCAACATGTTTGGCATAGAAAGAGCTGAGATGCTGAGCAATGTACTCTACCGGGATGAGGCGGGCATTGTTAAGCACATTGGAGATGCACCCTTTGGTGAGTTTTTGAAGACAGCAAGAAGGCTAACAATTCTGGCCGATTCGGCAGCAACACCC------------------------------------
>Vvi_2
------------------------------------ATG------AAGGAGACCGAAAAGAGCTTGGACTCTCAACTGTGGCACGCCTGCGCCGGAGGAATGGTGCAGATGCCGTTAGTGAGCTCCAAGGTGTTTTACTTCCCTCAAGGCCACGCAGAGCACGCCCACACCAACGTCGATTTTGCGGCTGCACCGAGGATTCCAGCACTTGTGCTTTGCAGAGTTGCTGCCGTGAAATTCATGGCAGACCCTGAAACTGACGAAGTTTATGCTAAGATAAGATTGGTTCCGATTGCGAATAACGAACTTGATTGTGAGGATGATGGGGTTATG------------GGAAGTAGTGGGTCGGAAGCTCCAGAAAAGCCGGCTTCTTTTGCAAAAACATTGACACAATCTGATGCCAACAACGGTGGGGGCTTTTCAGTTCCACGATACTGTGCGGAAACGATCTTCCCCCGATTGGATTACTCGGCGGATCCGCCGGTGCAGACTGTGATTGCTAAAGATGTTCATGGTGAAATTTGGAAATTTAGGCATATCTATAGGGGGACGCCTCGCCGGCATTTGCTGACAACGGGTTGGAGCACTTTTGTGAATCAGAAGAAGTTGGTTGCAGGGGATTCGATTGTGTTCTTGAGGGCGGAGAATGGCGATCTCTGTGTTGGGATTAGGCGAGCCAAGAGGGGAATTGCGGGTGGACCTGAGTCTCCGTCTGGGTGGAACCCTGCATCA---------------CCGTATGCG------------------------------GGATTTCCAAAGTTCTTGAGGGAAGATGAGAGCAAGCTGATGCGGAACGGA---GTTGGTGGGAATCCAGGCAGTGGTGGTGGTTTGAGGGGAGGTCGTAGGGTGAGGCCCGAATCAGTTGTTGAAGCTGCAACTCTTGCTGCCAATGGACAGCCCTTTGAAGTTGTTTATTATCCACGGGCAAGCACTCCGGAGTTTTGTGTTAAGGCTTCAGGTGTGAGGTCAGCCGTTAGGATCCAGTGGTGCTCTGGGATGAGGTTCAAAATGCCATTTGAAACCGAGGATTCTTCTAGGATAAGCTGGTTCATGGGAACCATTTCCTCTGTTCAGGTTGCCGACCCCATCCGCTGGCCTAATTCTCCATGGCGGCTTCTCCAGGTGACATGGGATGAACCAGATTTGCTACAAAATGTGAAGCGGGTCAGCCCATGGTTGGTTGAATTGGTATCAAACATGCCCATCATCCATCTGTCACCCTTCTCACCACCAAGAAAGAAGTTGCGGATACCACAACACCCAGACTTTCCCTTTGACGGCCAATTT---------------CCAATGTCGTCATTTTCAAGCAACCCCCTCGGGTCC---AGCAGCCCCTTGTGTTGTCTACCTGATAACACTCCTGCAGGCATACAGGGAGCCAGGCATGCTCAATATGGAATATCTTTATCAGATCTCCACCTTAACAAACTGCAGTCAGGGCTGTTTCCAACCAGTTTCCAGCGGTTCGATCAA---------CATTCTAGAATCACTAATGGCATCATAACTGCCCAC------------------AGAAAGAACAATGAAAGTATATCTTGTTTGCTTACAATGGGGAATTCTAGCCAGAATCTGGAAAAATCTGCTAAT---------------------GAAAAGACACCACAGTTCCTACTCTTTGGTCAGCCAATACTAACCGAGCAACAGATGTCTCGTACCTGCTCCAGTGAT---------GCAGTCTCACAAGTTCTTACTGGCAAAAGTTCATCAGATGGGAGTTCAGATAAGGCAAAAAAAATT------------------TCTGATGGCTTGGGATCTACACTTGAACAGAAAGGTAAGCCAGAA---AATTTATCCAATGTTGGATTTTCATGGCACCAGGGTTTTCAGACAACTGAAATTGGCCTGGAT---------------------------------------ACGGGTCACTGCAAGGTATTCATGGAGTCAGAGGATGTGGGACGGTCTCTTGACCTCTCGGTTCTTGGATCTTACGAAGAGCTATACACAAGGCTTGCCAACATGTTTGGAATAGAAAGATCAGAGACATTCAGCCATGTCCTTTACCGAGACGCCACAGGAGCAGTTAAACACACTGGAGATGAACCATTCAGTGATTTTACGAAAAAAGCAAAAAGACTGACAATTCTAATGGATTCTGGCAGCAATAACATTGGAAGGACATGGATTACATTAAGCATATTTGCC
