# Supplementary material for: The Chloranthus sessilifolius genome provides insight into early diversification of angiosperms
Source: Nat Commun. 2021 Nov 26;12:6929. doi: 10.1038/s41467-021-26931-3 (PMC8626421; doi:10.1038/s41467-021-26931-3)
Supplement: Supplementary file 4 — Source Data [file 41467_2021_26931_MOESM4_ESM.zip › Fig. 3a, c, e and Supplementary Figure 12, 14, Phylogenetic tree/LCG_multi-species coalescent-based/group_1172_CDS.treefile]

(Aco_1:0.2072309266,((((Ash_1:0.3858746980,(Egu_1:0.1113902107,(Osa_1:0.3012633801,Osa_2:0.3740988768)100:0.1423942688)90:0.0563090658)86:0.0405520103,((Atr_1:0.4023515989,((Atr_2:0.4043421310,(Efe_3:0.0510876813,Nco_1:0.0419376964)100:0.4050348876)70:0.0779720851,(Out_1:0.1368643203,Pab_1:0.1661851697)100:0.3425235991)98:0.0908270393)90:0.0637506893,(Efe_1:0.0286389525,(Efe_2:0.0274258295,Efe_4:0.0417724297)99:0.0137732561)100:0.4975158355)100:0.1258005330)95:0.0478542489,(((Cka_1:0.2122128288,Cka_2:0.0967664282)100:0.0475141672,Lch_2:0.2833778377)61:0.0097297627,Lch_1:0.1148829169)93:0.0250086914)48:0.0149882122,((Cde_1:0.0407911364,Cde_2:0.0562675841)100:0.3999551818,Csp_1:0.2261817011)38:0.0214788238)87:0.0374217664,((Ppe_1:0.2330211985,Vvi_2:0.1210188495)100:0.0883116584,(Ppe_2:0.2316407484,Vvi_1:0.2266386896)79:0.0212755231)88:0.0212576145);
