# Supplementary material for: The Chloranthus sessilifolius genome provides insight into early diversification of angiosperms
Source: Nat Commun. 2021 Nov 26;12:6929. doi: 10.1038/s41467-021-26931-3 (PMC8626421; doi:10.1038/s41467-021-26931-3)
Supplement: Supplementary file 4 — Source Data [file 41467_2021_26931_MOESM4_ESM.zip › Fig. 3a, c, e and Supplementary Figure 12, 14, Phylogenetic tree/LCG_multi-species coalescent-based/group_1176_CDS.aln-0.2cln]

>Aco_1
ATGGATCCAGATGCTTTAGCAAAGGCTTTTGTTGAACATTACTATTCAACATTCGATGCGAATCGTGGTAACTTAGCAAGTTTGTATCAAGAAGGTTCGATGCTGACATTTGAAGGACAGAAGATCCAGGGTTCTCAGAATATTGTTGCTAAGTTGACTTCCTTACCTTTTCAGCAATGTCAACATACCATTACTACTGTTGATTGTCAACCTTCTGGTCCTGCTGGTGGTATGCTTGTCTTTGTTAGTGGTAATCTTCAACTTTCTGGTGAACAACATGCTCTCAAGTTCAGTCAGATGTTCCATTTGATGCCAACACCCCAGGGGAACTTTTATGTGTTCAACGACATATTCCGGTTGAACTATGCA
>Ash_1
ATGGATCTCGATTCGGTTGCTCGTGCCTTTGTGGAGCATTACTATCGCACGTTCGACACGAACCGGGGTGGCTTGGCCGGCTTGTATCAGGAGAGTTCGATGCTTTCGTTCGAGGGGGCGAAGACGCAGGGGGCCGCCGCCATCACTGCCAAGCTCACCGGCCTTCCATTTCAACAGTGCCAACACAATATCTCCACCATCGACTGCCAGCCCTCCGGCCCGGTCGGAGGCGTGCTCGTCTTCGTGAGCGGCTCTCTCCAGCTCGCCGGCGAGCAGTACGCGCTCAAGTTCAGCCAGATGTTTCATTTGATCCCAACTCCTCAGGGTGGCTTCTATGTGTTGAATGATATTTTCAGACTGAATTACGCC
>Ash_2
ATGAATCCCGATGCGGTGGCTCGTGCCTTTGTGGAGCACTACTACCGTACCTTCGATACCAACCGGGCTTCGCTTGCCGGACTTTATCAGGACAGCTCGATGCTGTCGTTTGAGGGGGCGAAGACGCAGGGGGCCGCTGCCATTACTGCCAAGCTCGCCAGCCTTCCCTTCCAGCAGTGTCAACACAACATATCGACCATCGACTGCCAGCCTTCTGGCCTGTCCGGCGGCATGCTCGTCTTCGTCAGCGGCTCCATCCAACTTGCTGGAGAGCAGCACGCCCTCAAGTTTAGCCAGGTTTGGATA---------------------------------------------CGATCTGTCAATTACACC
>Atr_1
ATGGACACGGACGTGGTGGCTCGAGCCTTCGTGGAGCACTACTACTCCACCTTCGACACCAATAGGGCAGGCTTAGCCTCTCTCTACCAGGACAACTCCATGCTCACGTTCGAGGGCCAGAAGGTTCAGGGAGCTCAGAACATTGTCACCAAGCTCACGAGTCTCCCCTTTCAACAGTGCCAGCACTCCATCACCACCATCGATTCCCAGCCATCTGTGCATCCCAACTCGATCATCGTCTTCGTCAGTGGCAACCTCCAGCTGGCAGGGGAGCAGCATGCCCTAAAATTCAGCCAGATGTTCCATTTGCTCCAGACACCTCAGAACAGTTACTATGTGTTGAATGACATATTCCGGCTTAATTATGCG
>Cde_1
ATGGATCCTGATGCACTTGCGAAAGCTTTCGTCGAACACTATTATTCTACGTTTGATGCAAATCGAGCTGGTTTGGCAAATCTGTATCAGGATGGTTCGATGCTCACTTTCGAGGGGCAAAAGATACAAGGATCTCAAAACATTGTGGCTAAGCTGACAGGTCTTCCTTTCCAACAGTGCCAACACACGATTACAACCGTTGATTGTCAGCCATCAGGTCCTGCTGGTGGCATGCTTGTTTTTGTTTCTGGCAACCTTCAACTCGCTGGAGAGCAGCACGCCTTAAAATTCAGCCAGATGTTCCATTTGATGCCCACTCCCCAAGGAAGCTTTTACGTGTTCAATGACATCTTCCGATTGAACTATGCT
>Cde_2
ATGGATCCTGATGCACTTGCCAAGGCTTTCGTCGAACACTATTATTCTACGTTTGATGCAAATCGAGCTGGTTTGGCAAATCTTTATCAGGATGGTTCGATGCTCACTTTCGAGGGGCAAAAGATACAAGGATCTCAAAACATTGTGGCTAAGTTGACAGGACTTCCTTTTCAACAGTGCCAACACACGATTACCACCGTTGATTGTCAGCCATCAGGTCCTGCTGGTGGCATGCTTGTTTTTGTTTCTGGCAACCTTCAACTCGCGGGAGAGCAGCACGCCTTAAAATTCAGCCAGATGTTCCATTTGATGCCCACTCCCCAGGGAAGCTTTTACGTGTTCAATGACATATTCCGATTGAACTATGCT
>Cka_1
ATGGATCCAGACGCAGTAGCAAAGGCGTTTGTAGAGCACTACTATTCGACCTTCGATGCAAATCGATCGAACCTCGCAAATCTCTACCAGGAGACATCGATGTTAACCTTTGAGGGTCAGAAGATCCAGGGCTCGCAGAGCATCGTCGCCAAGCTCACCTCCCTCCCCTTCCAGCAGTGCCAGCACTCCATCACCACCGTCGATTGCCAGCCCTCCGGCCCTGCAGGTGGCATGCTCGTCTTCGTCTCCGGCAATCTCCAGCTCGCCGGAGAGCAGCATGCCCTCAAGTTCAGTCAGTTGTTCCATTTGATGCCGACGCCGCAAGGAAGCTTCTATGTGTTGAATGACATATTTCGATTGAACTATGCC
>Cka_2
ATGGATCCAGACGCAGTAGCAAAGGCGTTTGTAGAGCACTACTACTCGACCTTCGACAGCAACCGGGGGAACCTCGCGAACCTCTACCAAGAGGCTTCGATGCTGACGTTCGAGGGGCAGAAGATCCAGGGCTCGCAGAGCATCGTCGCCAAGCTCAACTCCCTCCCCTTCCACCAGTGCCAGCACAAAATCTCCACCGTCGACTGCCAGCCCTCCGGCCCCGCCGGAGGCATGCTCGTTTTCGTCTCCGGCAATCTCCAGCTAGCCGGAGAGCAGCATGCCCTCAAGTTCAGTCAGATGTTCCATTTGATGCCGACACCGCAAGGAAGCTTCTATGTGTTGAATGACATATTTCGGTTGAACTATGCC
>Csp_1
ATGGATCCAGATGCCGTAGCGAAGGCCTTTGTGGAGCACTACTACTCGACGTTCGATGCGAATCGTGCGGGTCTGGCTAATCTGTACCAGGAGGCGTCGATGTTGACCTTCGAGGGTCAGAAGATCCAAGGGTCTCAGAACATCGTCTCCAAGCTCACCTCTCTACCCTTCAACCAGTGCCAGCACAGCATTACAACCGTCGATTGTCAGCCTTCAGGCCCCGCTGGCGGCATGCTTGTCTTCGTTAGCGGCAATCTCCAGCTCGCCGGAGAGCAACACGCCCTCAAGTTCAGCCAGGCATTTTGGTACTTAATGCATGAAAGCAAGTCTTTA---GTGGAG---------TATAAACTGGATCTTCAA
>Efe_1
ATGGATCCTGATGCGCTGGCGAAGGCTTTCGTGGAACACTACTACAGCACGTTCGACGCGAACAGGACGGGGCTTGCGAGCCTCTACCAGGAGGGATCTATGCTGACGTTCGAGGGACAGAAGTTACAGGGGGCCCAGAATATCGCTGCCAAGCTCATCTCCCTTCCCTTCCAGCAGTGTCAGCACAGCATCACTACCGTAGACTGCCAGCCCTCCGGACCCGCTGGCGGCATGCTCGTATTTGTCTCCGGCAACCTTCAGATTTCCGGCGAACAGCACCCCCTCAAGTTCAGCCAGATGTTCCATTTGATGCCAACTCCCCAGGGAAGCTTTTATGTCTTGAATGACATATTTCGGCTCAATTATGCT
>Efe_2
ATGGATCCCGATGCGCTGGCGAAGGCTTTCGTGGAGCACTACTACAGCACGTTCGATGCGAACAGGACGGGGCTTGCGAACCTCTACCAGGAGGGATCTATGCTGACGTTCGAGGGACAGAAGATACAGGGTGGGCAGAATATCGTTGCGAAGCTCACCTCCCTTCCCTTCCAGCAGTGTCAGCACAACATCACTACCGTCGACTGCCAGCCCTCGGGCCCCGCTGGCGGCATGCTTGTCTTCGTCTCTGGCAACCTCCAGCTTTCCGGCGAACAGCACCCCCTCAAGTTCAGCCAGATGTTCCATTTGATGCCAACTCCCCAAGGAAGCTTTTATGTCTTGAATGACATATTTCGGCTCAATTATGCT
>Efe_3
ATGGATCCCGACGCGGTGGCCAAGGCTTTCGTTGATCACTACTACAGCACGTTCGACGCGAACAGAGCAGGCCTCGCGAATCTCTACCAAGAGGCATCGATGCTCACGTTCGAGGGGCAGAAGATCCAGGGAGCCCAGAATATCACCGCGAAGCTCACCTCCCTTCCGTTCCAGCAGTGCCAACACAGCATCACCACCGTCGACTGTCAGCCCTCCGGCCCCGCCGGCGGCATGCTCGTATTCGTCTCCGGTAATCTCCAGCTTGCCGGCGAACAGCATCCCCTCAAGTTCAGTCAGATGTTCCATTTGATGCCGACTCAACAGGGAAGCTTCTATGTTCTGAATGATATATTTCGGCTGAATTATGCT
>Efe_4
ATGGATCCCGACGCGGTGGCCAAAGCTTTCGTTGAGCACTACTACAGTACGTTCGACGCGAACAGAGCAGGCCTCGCGAATCTCTACCAGGAGGCATCGATGCTTACATTCGAGGGGCAGAAGATCCAGGGAACCCAGAATATCACCGCGAAGCTCACCTCGCTCCCCTTCCAACAGTGCCAGCACAGCATCACCACCGTCGACTGTCAGCCCTCCGGCCCCGCTGGCGGCATGCTCGTATTTGTCTCCGGTAACCTCCAGCTCGCCGGCGAACAACATCCTCTCAAGTTCAGTCAGATGTTCCATTTGATGCCGACTCAACAGGGAAGCTTCTATGTTCTGAATGATATATTTCGGCTGAATTATGCT
>Efe_5
ATGGATCCCGACGCGGTGTCTAAGGCTTTCGTTGAGCACTACTACAGCACGTTCGACACGAACAGAGCAGGCCTCGCGAATCTCTACCAGGAGGCATCGATGCTCACGTTCGAGGGGCAGAAGATCCAAGGAGGCCAGAATATCACCGCGAAGCTCACCTCCCTCCCCTTCCAGCAGTGCCAGCACAGCATCACTACCGTCGACTGTCAGCCCTCCGGCCCCGCCGGCGGCATGCTCGTATTCGTCTCCGGTAACCTCCAGCTCGCTGGCGAACAGCATCCCCTCAAGTTCAGTCAGATGTTCCATTTGATGCCTACTCAACAGGGAAACTTCTATGTTCTGAATGATATATTTCGGCTAAATTATGCT
>Egu_1
ATGGATCCGGACGCGCTGGCGAAGGCATTCGTGGAGCATTACTACCGGACGTTCGACACGAACCGGGCGGGGCTGGGGAGCCTCTACCAGGAGGGCTCGATGCTGACCTTCGAGGGGGCGAAGACGCAGGGGGCGCAGGCCATCGTCGCCAAGCTCATCAGCCTCCCCTTCCAGCAGTGCCAGCACCAGATCTCCACCGTCGACTGCCAGCCCTCCGGTCCCGCCGGCGGCATGCTCGTCTTCGTCAGTGGCTCCCTCCAGCTCGCCGGCGAGCAGCACTCCCTCAAGTTCAGCCAGATGTTTCATTTGATGCCGACCCCTCAAGGCAGCTTCTATGTGCTGAATGACATATTCCGGTTGAACTATGCT
>Egu_2
ATGGATCCGGACGCGGTGGCGAAGGCGTTCGTCGAGCACTATTACCGGACGTTCGACTCGAACCGGGCGGGGCTGGCGAACCTCTACCAGGAGGGGTCGATGCTGACCTTCGAAGGGGCCAAGACCCAGGGCGCTCAGGCCATCGCCGCCAAGCTCGCCTCCCTCCCTTTCCAGCAGTGCCTCCACAACATCTCCACCGTCGATTGCCAGCCCTCCGGCCCCGCCGGCGGCATGCTCGTCTTCGTCAGCGGCTCCCTCCAGCTCGCTGGCGAGCAGCACGCCCTCAAGTTCAGCCAGATGTTTCATTTGATGCCAACACCACAAGGAAGCTTCTTCGTGTTGAATGACATCTTCCGGTTGAACTATGCC
>Egu_3
ATGGATCCGGACGCGGTGGCGAAGGCGTTCGTGGAGCACTACTACCGGACGTTCGACTCGAACAGGGCGGGTCTGGCGAACCTTTACCAAGACGGGTCGATGCTGACCTTCGAGGGGGCCAAGACCCAGGGAGCCCAGGCCATCGCCGCCAAGCTCGCCTCCCTCCCCTTCCAGCAGTGCATGCACAACATCTCCACCGTCGACTGCCAGCCCTCCGGTCCCGCAGGCGGCATGGTCGTCTTCGTAAGCGGCTCCCTCCAGCTCGCCGGCGAGCAGCACCCCCTCAAGTTCAGCCAGGTCCTGCAC------------------------------------------------------AATATTGCA
>Lch_1
ATGGATCCAGACGCAGTAGCAAAGGCCTTCGTAGAGCACTACTACACGACCTTCGACGCTAACCGCGCAGGCCTTGCTAACCTGTACCAGGATGCGTCGATGCTCACCTTCGAGGGACAGAAGATCCAAGGGTCCCAGAACATCGTGGCCAAGCTCACATCCCTTCCCTTCCAGCAGTGTCAGCACTCAATCACCACCGTTGATTGCCAGCCATCTGGCCCCGCTGGTGGGATGCTTGTCTTCGTCTCCGGAAATCTCCAGCTCTCTGGCGAGCAGCACGCTCTTAGGTTCAGCCAGATGTTCCACTTGATGCCGACGCCTCAAGGAAGCTTCTATGTGTTGAATGACATCTTTCGGCTCAACTATGCC
>Lch_2
ATGGATCCAGATGCAGTAGCGAAGGCATTCGTAGAGCATTACTACACAACGTTCGATGCGAACAGAGGGGGTCTTGCTAATCTGTACCAGGAGGGATCGATGCTTACCTTCGAGGGTCAGAAGATTCAAGGCTCCCAGAACATCGTCGCCAAGCTCACTTCACTCCCTTTCCAGCAGTGCCAGCACTCAATCTCCACCGTCGATTGCCAGCCCTCCGGACCCGCTGGCGGCATGCTTGTCTTCGTCTCTGGTAATCTCCAGCTCGCTGGCGAGCAGCACGCCCTCAAATTCAGTCAGATGCGTTTATTTGAGATCATTGTTGCAATGGGGCTGTTTGTA------GAAATTCTAGGATTC---------
>Nco_1
ATGGATCCTGATTCCCTGGCGAAGGCTTTCGTGGAGCACTACTACAGCACGTTCGACACGAACAGGGCGGGGCTGGCGAACCTCTACCAGGAGGGATCAATGCTGACTTTCGAGGGACAGAAGATACAGGGAGCCCAGAACATCGCCGCGAAGCTCACCTCCCTTCCTTTCCAGCAGTGCCAGCACAGCATCACTACTGTCGACTGCCAGCCCTCCGGCCCCGCTGGCGGCATGCTCGTCTTCGTCTCCGGCAATCTCCAGCTCGCCGGCGAACAGCACCCCCTCAAGTTCAGCCAGGATTTATTA------------------------------------------------------AATGAAAAT
>Osa_1
ATGGACGCGGACGCGGTGGCGAAGGCGTTCGTGGAGCACTACTACCGGACGTTCGACACGAACCGGCCGGCGCTGGTGTCGCTGTACCAGGACGGGTCCATGCTCACCTTCGAGGGCCAGCAGTTTCTCGGCGCCGCCGCCATCGCCGGCAAGCTCGGCTCCCTCCCCTTCGCGCAGTGCCACCACGACATCAACACCGTCGACTGCCAGCCGTCGGGGCCGCAGGGCGGCATGCTCGTCTTCGTCTCCGGATCCCTCCGCACCGGCCCCGACGAGCACCCCCTCAAGTTCTCCCAGATGTTCCAGCTGCTTCCCGCT---GGAGGCAACTTCTATGTGCAGAACGACATGTTCCGTCTGAACTATGGT
>Out_1
ATGGATCCAGATGCAGTCTCCAGAGCCTTTGTAGATCACTATTACACCACATTCGATACCAATAGAGCCAATCTGATTACCCTGTATCAAGATGCCTCTATGATGACCTTCGAGGGAGAGAAGCACCAGGGATCACCAAGCATTGTTACAAAGCTAACGGGATTGCCTTTTCAGCAGTGCAAGCATGTCATCAGCACTGTTGATTGCCAGCCTTCGGGTCCTGCTGGCGGGATGCTTGTGTTTGTCAGTGGCATGCTGCAGTTGGCTGGCGAAGAACATCAACTCAGGTTTAGTCAGGCAAACTTG---------------------------------------ACTGTTTTTGTCATTGACTTC---
>Pab_1
ATGGATCCAGACATAGTGGCGAAGGCCTTCGTGGAACACTATTACACCACATTCGATGCCAGCAGAGCCAATCTGGTGACCCTGTATCATGAAACCTCCATGATGACTTTTGAGGGGCAGAAGCACCAGGGGCCGGCAAGCATTGTGGCGAAGCTCACGGGATTGCCCTTTCAGCAGTGCAAACATGCCATCAGCACTGTCGATTGCCAGCCTTCAGGCCCCGCTGGCGGCATGATTGTCTTTGTTAGTGGCATGCTTCAGTTAGCCGGCGAAGAACACCATCTCAGATTCAGCCAGGGTGAAAGA------------------------------GTTGATGGCAGGATCTTGAGAGAGAGAGTGGGT
>Ppe_1
ATGGATCCAGATTCGGTGGCCAAAGCATTCGTGGAGCATTACTATACGTTGTTCGACGCGAATCGCGGGGCCTTGGCGAATTTGTACCAAGAAGGTTCGATGTTGACCTTCGAAGGTCAGAAGATCCAAGGGTCACAAAACATCGTGGCCAAGCTCACAAGCCTCCCTTTCCAGCAGTGCCAGCACAGCATCACCACCGTCGATTGCCAGCCCTCTGGCCCAGCCGGCGGCATGCTCGTCTTCGTCAGCGGCAATCTCCAGCTCGCCGGTGAGCAGCATGCTCTCAAGTTCAGCCAGATGTTCCATTTGATGCCTACTCCACAGGGAAGCTTCTATGTGTTCAATGACATTTTCCGGTTGAACTATGCA
>Vvi_1
ATGGATCCAGACGCCGTAGCAAAGGCCTTCGTGGAGCACTACTACTCCACCTTCGATGCCAATCGTGCCAACCTCGCTAACTTATATCAGGAGTCATCGATGTTGACTTTCGAAGGTCAGAAGATCCAAGGGTCACCTAACATCGTCGCTAAGCTCACCAGTCTTCCCTTCCAGCAGTGCCAGCACAGCATCACCACCGTCGATTGCCAGCCTTCCGGGCCCGCCGGTGGTATGCTCGTCTTCGTCTCCGGCAACCTCCAGCTGGCCGGCGAACAGCACGCCCTCAAGTTCAGCCAGAAAATATCTTGTTTGCCTGTTCGAGTGCTCAGTTTT---GTGCTGAGTTCTTTGATGAAGGAATCTCTTGCA
