# Supplementary material for: The Chloranthus sessilifolius genome provides insight into early diversification of angiosperms
Source: Nat Commun. 2021 Nov 26;12:6929. doi: 10.1038/s41467-021-26931-3 (PMC8626421; doi:10.1038/s41467-021-26931-3)
Supplement: Supplementary file 4 — Source Data [file 41467_2021_26931_MOESM4_ESM.zip › Fig. 3a, c, e and Supplementary Figure 12, 14, Phylogenetic tree/LCG_multi-species coalescent-based/group_1176_CDS.treefile]

(Aco_1:0.1784653116,((((((((Ash_1:0.0968507666,Ash_2:0.2170969317)100:0.1282237160,Egu_1:0.0451345515)95:0.0192457783,(Egu_2:0.0402966846,Egu_3:0.0800142032)96:0.0187157337)96:0.0234414796,Osa_1:0.2741947185)97:0.0336389951,(((Efe_1:0.0371051357,Efe_2:0.0282036797)98:0.0286068645,Nco_1:0.0843225264)93:0.0295214466,((Efe_3:0.0195651480,Efe_5:0.0286946330)37:0.0000024294,Efe_4:0.0312523667)100:0.0643176673)96:0.0396727429)85:0.0319163523,(((Cka_1:0.0519181491,Cka_2:0.0561578735)95:0.0408843713,Lch_1:0.1127216944)39:0.0247739982,((Csp_1:0.1795516606,((Out_1:0.2018914904,Pab_1:0.1718556247)100:0.4216841302,Vvi_1:0.1188780005)59:0.1025746493)55:0.0623743061,Lch_2:0.2083918198)60:0.0784601934)37:0.0071968914)53:0.0442919160,Atr_1:0.3255925842)81:0.0346545338,Ppe_1:0.0717851127)92:0.1248768387,(Cde_1:0.0151841678,Cde_2:0.0134591310)99:0.1293204339);
