# Supplementary material for: The Chloranthus sessilifolius genome provides insight into early diversification of angiosperms
Source: Nat Commun. 2021 Nov 26;12:6929. doi: 10.1038/s41467-021-26931-3 (PMC8626421; doi:10.1038/s41467-021-26931-3)
Supplement: Supplementary file 4 — Source Data [file 41467_2021_26931_MOESM4_ESM.zip › Fig. 3a, c, e and Supplementary Figure 12, 14, Phylogenetic tree/LCG_multi-species coalescent-based/group_1178_CDS.aln-0.2cln]

>Aco_1
ATGATGACCGTTCCAATGGATAACTTGACTGCTCCA---TCAAAGGAGCTTGTTCAACGTCTTTACAAGAAGAATATTGAGTTGGAGAACAAGCGCCGTAAGTCAGCCCAAGCAAGAATCCCCTCAGATCCCAATGCATGGCAGCAGATGCGTGAGAACTATGAAGCGATAATCTTGGAGGATCATGCTTTTTCTGAACAACACGAAATTGAGTATGCTTTGTGGCAGTTGCATTACAGGAGAATTGAGGAGTTGAGGGCACATTTCAGTGCTGCTTTAGCGTCTTCAGGATCTCCTATCCCAGGAAAAGGTCCAGCTCCTGCCAAACCAGATCGAATAAAGAAAATCCGTTCTCAGTTTAAAACTTTTCTTTCTGAAGCGACTGGATTTTATCACGATCTGATCTTGAAAATCCGAGCAAAATATGGGTTGCCTCTTGGCCATTTCACTGAGGAACCACAGAACCTGAATGCAATTGAAAAGGATGGAAAGAAACATTCTGAGGTTAAGAAAGGGTTGATGTCCTGTCACCGTTGTCTGATTTATCTAGGAGACCTTGCACGCTACAAAGGTCTTTATGGAGAAGGGGACTCGAAAACTCGTGAGTATGCAGCCGCTTCAAGTTACTACATGCAGGCTGCTTCGCTTTGGCCTACAAGTGGGAATCCCCATCATCAGCTTGCAATATTGGCTTCGTATTCAGGAGATGATCTGGGATCAATTTATCGTTACTTTCGTAGTTTGGCTGTCAGTAGTCCTTTTACAACGGCAAGGGACAATTTGATTATTGCATTTGAGAAGAATCGGCAGAGTTACTCACAGTTGCCTGGGGATTCCAAAGTCTCTCCTGTCAAGGCAGTGCCATCACGGAAGATTGGGAAAGGGAGAGGAAAAGCGGAAGCAGTCCACCAACCGGAAGATAGTAAATTGGAAGCCGCTTCTACCAAAGAAAGTACTCCCAATATACCTGAGATTTACAAAGCATTTTGCATTCGTTTTGTTCGACTAAATGGCGTTCTCTTCACACGCACAAGCTTGGAAACATTTGGGGAGGTCTTTTCTCTGGTGAGCAGAGATCTGCAGGATCTTCTTTCTTCAGGACCAGAAGAGGCTTTGAATTTTGGTACAGATGCTGTTGAGAATGGACTGCTCATAGTCAGGCTTGTTGCCATTATCATATTCACTGTACATAATGTGAATAGGGAAGTTGAGGGACAGTCATATGCTGAGATCTTGCAGCGTTCAGTTCTGCTACAAAATGCTTTTACTGCTGCTTTTGAGATTATGGGCCATATCCTGAGAAGGTCAATACAGTTGCATGATCCTTCATCAAGCTATTTGTTACCTGGAATTTTGGTTTTTGTCGAGTGGTTAGCTTGTCGTCCGGATATAGTAGTTGGAAGCGATGTGGAGGAGAAACAGGCTACTGCTAGATTATATTTCTGGAATCAATGTATACTCTTTCTGAACAAGCTCATGTCTAGCAGGTTTGTCTCTGTCACTGAGAATGGGGATGAGACCTGTTTTTTCAATATGAGCAGGTATGATGAAGGGGAGACAGATAATCGTCTTGCGTTGTGGGAGGATTTCGAGTTGAGAGGATTCATACCACTTCTTCCTGCTCAGCTTATTTTGGACTTTTCAAGAAACCATTCCGGCGGTGGTGATAGTGGCAACAAAGAGAAGAGAGCCCGTGTTCAGAGGATTTTAGCTGCAGGGAGGGCCCTTGCGAGTGCAGTTCAGATTGATGGGAAAGGAGTTTATTTCGATCAGAAGCTGAAGAAGTTTATCATTGGGGTCGAGCCTCAGAGCTCAGATGAGTTCATTCTCACTGGCTCTTATGACATGGCTAATTCAGTTGGTATTTCAGAA---GAAAATCCTGTA---GTGATAAGGAACGCTGTACTTGTACAGCCCACAGGAATGTTATATATGGAAGGAGAAGAAGAGGATGAAGAGATTGTTTTCAAACCAACAATTTCTGAGAAGCTTGGTGATGTGAATGCTCCAAAGTTGACCACCTATGAGGTTCTCGCGCCTGGTGAGAATATATCTAATGGTGAATGGACCACTAATGCTGGACCCATCTCTGCTCCTCTGAGCAGTTTTGGCCTGCAGAATGTT---CATGATGTGAAAAACAAG---CCATTAGCATCTTTTGGTATGCCTGCTCAGAATCAGCAACCAATTGTTTCTGGTGCCTCAAGTTGGCTCGTGGATCAACAAGCTTATCTTGTTAATGGTGTAAATAACATGAGCATTGTTGGCAATGGCTTTGTTACAAACGCGGAGTTGAAGGATGGATTTGGGTCATCTCAGCCACCTGCTCATTCGCTTCCCTTTTCAAAATCTTTTAATCATGCTGCT---GAGAGTTTGTTCCCTGATCAGATTATAGGCCCAGAAGCTGTAATACCATCCAAGTTTGACTCAATTATGTCTTCG---TATAATGCTGATAGCATGACATTGAATGCATCTGCAGCCTTGCAGGCAAGTTTGAGAAAGAATCCCGTGAGTCGACCTGTTAGGCACCATGGGCCTCCTCCTGGTTTCAGCACTGTAGCTCCTAAACATTTAGATGATGTTATGGTTGGACCAGTTTTCAAGGATGAGAATCCACCAGTTGATGATTACAGCTGGCTTGATGGGTATCAGTTGTCTTCATCTGCCAAAGGCATGACCCCAAACAATAACATGAATCATACAGCACATATGTACCCTCATGTCATGAAT---GACAACAGTAGCTTGACTGGTGCAATCAATTTTCCTTTTCCCGGAAAGCAAGTTCCATCCATGCAGGTCCAAGATGAAGGTCAGAAAAACTGGCAGGATTATCAGCTTCTCGAGCAACTGAAAATATACCAGGAACAACAGCAGCAGCAGCAGCAACTCCAGCAAGCAAATCAGCAGTCTGCTCGACTGCCAGAGCAATATCAGGGGCAGTCACTTTGGTCAGGCCGTTTCTTCGTG---------------
>Ash_1
---ATGACTATTCCAATGGATAGTTCATCTGCTCCCTCGTCATGGGATCGTGCTCAGCACCTCTTTGACAAGAATATTGAGTTTGAAAATGATCTAAGGAAGTCAGCACAGGCAAGGATACCCTCGGATCCAAATATATGGCTTCAAATGCGTGAAAACTTTGAAGCTATTATTCTTGAAGATCATGAATTTTCAGAGAAACATGAGGTGGAGTTTATGCTGTGGCAGTTGCACTATAGGAGAATTGAGGAGTTTAGAGCTCACATAAATGTTGCTAAGACTACGTCTGGTTCAGCAGCACCTCAAGTTGGGAAAAGCTCAGCAAAAGTTGAGCGTGTTAAGAAAATCCGTTCTGCTTTCAAAAGCTTTCTGTCCGAAGCAACTGGGTTTTATCATGATTTGATACTTAAGATCCGTGCAAAATATGGCCTACCATTGGGTTATTTTTCTGAAGGTCCTGAGAGCCAAATTATTCTTTCGAAGGATGAGAAGAAAATAGTTGATATGAAGAATGGACTCTTATCTTGTCATCGTTGTCTGATATATCTTGGAGATCTTGCTCGGTACAAAGGCATGTATGGCGAAGGAGACTCGGTCAATCGTGATTTTTCAGCTGCGTCTAGCTATTATTTACAGGCAGCTTCTCTTTGGCCTGCTAGTGGGAATCCACATCATCAGCTGGCTATTTTGGCCTCCTACTCAAGCGATGACCTAGTCACTGTATATCGCTATTTCCGAAGTTTGGCTGTGGATAATCCTTTCTCAACAGCAAGGGACAATTTGATTATTGCATTTGAGAAGAATCGCCAGAAGGTGGCTCAACTTACT---AATTCTAATGCTGCTTCATCAAATGCAATGTCTCTTCGATCCACTGGTAGAGGTAGAGGCCGTGTTAATGCTAAGCTACTTTCAAAAGATGGTAATACAGAGGCTTCT---ATGAAAGAGCAGGTCCGTAGCCTGCCTGAAATATTTAAAGCCTTCTCCATTCGGTTTGTCCGGCTACATGGGATCCTCTTTACACGTACAAGCTTGGAAACATTTGGAGATGTGTTCGTTGCTGTAATGAGTGATCTAAATGAACTCTTATCTTCTGGGCCTGATGAAGCATTCAATTTTGGTTTGGATGCCTCGGAGAATGGGCTGTTTTTTGTGAGGCTTGTATCTATTTTTATATTCACGGTTCATAATGTGAATAAGAATTCCGATGGTCAGTCCTATGCTGAGATTTTGCAGCGATCTGTGTTGCTCCAAAATGCTTTCACAGCTTCATTTGAATTTGCTGGGCATATTCTGAAGAGATGCATTGAGCTAACTGATGTTGCATCAAGCTATCTATTACCAGGTATTATGGTTTTCTTGGAATGGCTGGCTTGCCATGGAGATATTGCTGCAGGATTTGATGTTGAGGAAAAGCAAGCCACCTCGAGATTGTTTTTCTGGAGTCAGTGTGTATCCTTCATGAATGCACTTTTGTCAAATGGCTATGATTACTTGGATACCAATGAAGATGAGTCATGCTTTTTCGATATGGGCCGATATGATGAAGGTGAAACTGGAAATAGACTTGCATTGTGGGAGGATTTTGAACTTAGAGGATTTCTTCCTCTAGTTCAAGCACATCTAATTTTGGACTTCTCAGGCAAGCGTTCAGCTGGATGTGATGGGATTAGGAAGGAGAGAGAAGCTCGTGTCCAAAGGATTTTTGCTGCTGGAAAGGCTCTTATGAATGCGGTAAAATTTGATCAGCAAGGTATATACTATGATCAGCATCTCAAGAAGTTTGCATTTGGTGTTGAGCCTCCAGCAACTTTGGCTAACGGTAATACTGTTTTTGTGGATGTAATTGAACCAAGTGTTATAAAGCATTTGGGTGGTTCTCAATCAGGCATGGTTGATTTTGGATTAGCTCACGTGAAAACAGCTTTACATTTGGATGGAGAAGAGGATGAAGAAGAAATCGTGTTCAAACCAACAGTATTTGAGAAAAATCCAAATATGTTTGTCCCTAAATCAAATTCAGTAGGTGTT---CAGCCTTTGCTTGACTCCTCCAAA---GAAAGGTCCGGGACTACCATGACGCATTGTTCTCCTTTCCATGACATGCAGACAGCAAGTGTT---CCGAATGTTACTTCAAAATTCCATAATTCCATTGCCAACATGTCTGCCAATCCTATGCAACATTTGAAGCTGAACACTTCAAGATGGCCAACGGTAGAAGAAGCAGCGTTATCTGATACACTGATGAACATGAACATT---GGAAACGGTTTAATGCTT------------CAAGGAGATTTTAGCTCTTTCAAGCCTACTTCATTTGCACCACCTACTAGT------------GTCAGTGTG---GTCGATGTTTTCTCTAACCAAGTG------ACAGATGCTATTATACCATCTCCACTAGATTCTGTACTATTGCCTGGAGCAACAAGTAATGGTTTATCAATGAGGACCTCAACTGAATTGCCAACTGTATCAAAGAAAAATCCTGTCAGTCGTCCAGCTAGGTATTTTGGTCCTCCTCCTGGATTTAGCTCTGCATCCTCCAAACAACAGGATGGATCCATCTATAAATCAACTGCACAAGACCAGAATTTTAATGTGGATGACTATAGTTGGTTAGATGGTTACCAACAATCATCAGTT---AAACCAGTCGAGGCA------TCTTTCAAAAATGTTTCAGTTATCGGTCCTCGTGCTTCCACGGTCAGTAGTAGCACATTTGGTGATGGCATGAGCTTTCCTTTTCCGGGGAAGCAAATTTCTCCCATGCAGACTAACATAGGATATGAGAAGCCT---CAGGATTTCCAGCTGTTCAACCATCCAAAGCCCTTTGCTGAGCAACATGTTTCA---------------CAAGTAAATTTTGGACAAGCTATGCAGCCTGAGCAGCTTCAGGCACAGTCTCTGTGGTCCGGACGTTACTTTGTG---------------
>Atr_1
---ATGACTATTCCAATGGAGAATGTGTCTGCTCCGTCATCCCGGGAGCTTGTTCAACGTCTTTATAAGAAGAATATTGAGTCGGAGAAAGCCCTGAGGAAGTCAATCCAGTCAAAAGTTCCTTCGGATCCTAACATATGGAGACAGATGCGTGAGAACTATGAAGCAATTATCCTTGAGGATCATGATTTTTCTGAGTCTCATGACATTGAGTACGTTCTATGGCAAATGCATCACAAGCGTATTGACGAGTTTAGAGCTCGACTTCGTGTTGCTTCTGCTTCTGGAGCGAATCTGCCTCCTCCAGGGGGGAAAGGCTTAGTGGGACGTGACCAAATCAATAAAATTCGTTCTGTCTTTAAAAGTTTTGTGTCCGAGGCAACTGGTTTCTATCATGACCTGATTGTGAAAATTAGAGCGAAGTATGGGCTGCCTCTGGGTTACTTTTCTGATAGTGCAGAGACTCAGACTATCTTAAGCAAAGATGAG---AAGTCTGCTTACATGAAGAAAGGACTTATGTCCTGTCACCGTTGTCTGATTTACTTGGGAGACCTTGCACGTTACAAGGGAACATTTGGAGAAGGTGATTCAATCAACCGTGATTTCCAAGCTTCATTGAGTTACTACGTACAGGCTTCTCGTCTTTTGCCTACAAGTGGGAATGCTCATCATCAGCTTGCAATATTGGCATTATTAATGGGAGATGAGTTGATGGCTCTATACCGATATTCCCGTAGTTTGGCAGTGGAGACCCCTTTTTCCACAGCCAGGGACAATCTGATTGTCATGTTTGATAAGAATCGACTGAGTTACTCAGAGTTGCCTTTGGATACCAAGGTTTCTACAGCTAAGACTGTTCCAGTGAGGACTGCTAGTCGAGGACGGGGTAGGGTAGAAGCTAGGCTTCTTGCCAAAGATTCCAAAAGAGATGGCACTCCTGCAAAGGAGAAATCCAGGAGCATTTCTGAGATCAATAACACCTTTCGTACACGATTTGTTCGGTTGAATGGAATCCTTTTCACTCGCACAAGCTTGGAAACATTTGACGATATCTTCTCTTTGTTAATCAATGAATTCGAGGAGCTCCTTTCTAACGGGCCTGAAGAAGAGCTGGGTTTTGCTTCAGATGCTGATGAAAATGGACTGTTTATTGTTCGGGTCATTGCTATTCTCATCTTCACAGTGCATAATGTAAACAGGGAGGCTGAGGGTCATTCATATGCTGAGATCTTGCAGCGCTCGGTACTTCTTCAAAACGCATTCACTGCAGCCTTTGAGTTTGTGGGCCGCATTCTCAAGAAATGCATTGACCTAGAGGACATCTCTTCGAGTTCTCTTCTGGCCAGTGTTCTGGTCTTTATCGAGTGGTTGGCTTGTCGTCCTGATATAGCCTCTGGCAGTGAGGTTGAGAAGAGAGAGGCTGTTGCTAGATCGTTTTTTTGGCATCAATGTATATCCTTCTTGAACAAGCTTATTCTGAGTGGAGTTGTGGGCATGGATGGTGATAATGGATCC---------ATGGAGATGGGTAGCTATATTGAAGGTGAATCTGGAGGTTGTTTGGCCCTTTGGGAAGATTTTGAGTTGAGAGGGTTTCTTCCTCTTGCCCCATCTCAGCTTATCATGGACTTCTCGAGGCAGTACTCACCTGGTGATGATGGTGGGAAGAAGGAGAAAACTGTCCGTGTTCAAAGGATTTTAGCTGCTGGGAAGGCTCTTACTAATGTAGTTAAAGTTGATGAACAAGGGCTCTATTTCGATGAGAAGTCGAACAGGTTTGGCATTGGTATTAAGCCCCCAAGAGTTGAAGAAGATGACCTGGCAAGCTTTATACATGCCCCAAAGGGCAATGAGCCAAAGCAA---CAAACCCAATCAGAGGAAATCAGAAACTTGGGAGCCTTGCAATCTAAGGTGCAACTCTATGCGGAAGTTGATGAAGAGGATGAAGTGATTGTTTTCAAGCCTACATCAACTGATAATCATTCTGAAATGACGCCTCAAAAACTAACTTCTTTTGAAGTCCCCAAGACTGTTGAGATTTCTTTCAATACTGATTATGAAGTGACTGTGGCACCTCCTAGTGATCCATTAAACATCAATTTTGTATCACCAGCAACCTTTGCAACTAATTCACCGCAGCCACCTACTTTTCCAAGTAATATGCAACAACCTTTTCAACAAATCAACCCGACTACTTCAGCATGGCATATGGACCCCCAAGATCGTTATGTGAATGGAATGGCAAACTTGAGTTTTGATTTCAAGGGGTCAAATGTTGGGTGGGATCCCCTCAAAGGTTCTGGTGTTTCTTACCCCTCATTAGCCTCCTCCCCTATTCCA---------------------------TATTCATCATCAAATCAGTCTAAAGTTTTAGAAACAGTGATTCCCTCCAAGCTGGATTCCATCATGTCCTGTGGTGTAAATACTGATTCCATAACCACAAAAGCATCAACT---------GGTTGGGCTAGAAAAAGCGCAGTTAGCCGGCCAGTTAGGCACTTTGGGCCACCTCCTGGGTTCGGCCCAGTTCCTCCCATCAAGCAACAAGACAACATCCCTGGTTCAAATATGAAAAATGAGCAGCCCCTTTTGGATGATTATAGTTGGTTAGATGGATATGAGCCGTCTTCAACC---AATGCTATGGAATGGAAAAACAATGGGGTTCCACCTATGTCGCGCCCTCCTTTTGTGCTTGCTGAGGCCAATAATTCGTTGAATGGTGTGTTAAGTTTCCCTTTTCCTGGCAAACAGGTCCCAAGTGTGCAGGCTGAACTGGAAAACCAGCAAAGGTTGCAGCGGCGTCAGCTTGTTGAACAGCTGAAGCTCTATCAAGAACAGTCCCAGCAG---------------CAAGGGAGCCTTCATTCCACCTCGCTGCCAGAACAACAGCAAGGGCAGTCTCTGTGGTCGGGTCGGTTCTTTGTA---------------
>Cde_1
ATG---------------------------------------------------------------------------------------------------------------------------------------------------------------------------------------------------------------------------------------------------------------------------------------------------------------------------------------------------------------------------------------------------------------------------------------------CCGATTGATTTCTTCGTC---------------------------------------------------------------------------------------------------------------------------------------------ACGATGCCTGGACGGCATCATGCGGCGCTTTACGTAAGGACGCCGATCGAAGCATACTGCCCCGCTTCGCGGAAACTCACGCGACGGCTGGAACGCGACGCGACGATGATTACAGAGACGAACTTTGCAATCCTGAGATACAGGAACGCTTGGCAATCAGATGTTGTATTTTGTTCAAAATACAGTCATTTCATCCCTGAAAATGTTCAGAATCGACAAAGTTACTGTCAGCTACAAGGCAATGATAGAGCAATTTCAGTCAAGACT---CCTCCAAGAATAAATGGAAGAGGAAGAGGAAAGAGAGAAACAAAACTTCTAGCTAAAGATAATAAGAAAGACACATTA---------------------------CCTAGCAATTTTACGGCTTTCTGCATTCGGTTTGTTAGACTTAATGGCATTTTGTTCACTCGTACAAGTTTAGAAACATTTGAGAGATTTTGTCTG------------------------------------------------------------------------------------------------------------------------------------------TGGGAGACTGAAAACCAGTCATATGCGGAGATATTGCAACGTTCTGTTTTGCTTCATAATGCATATACGACAGCCTTTGAATTTGTTGGACATATAGTGAAGAGATGTGCACAATTGAATGATATTACTTCAAGCTTTCTTCTACCAGCTATTCTCGTTTTTGTAGAATGGTTAGCTTGCTGTCCAGATATTGCAGCTGGTGGTGATTCTGAGGAAAGGCAGGACACTTCTAGGACATTCTTCTGGAAACAGCTTATTACTTTTTTGAATAAGCTTATGTTAAGCGTATCTGCTTGGATTAATGGTGATGAAGATGAGAGCTGTTTCTTTGATATGAGCAAATATGATGAACGGGAAACAAGCAACCGAATGGCAATATGGGAGGACTTCGAACTGAGAGGATTTTCTCCTCTTCACTCAGCCCATCTTATTTTGGACTTCTCTAGAAACTATCATTTAGGTACCAATGAAATCAATGAGGTGAAAAAGTGTCGCGTCCAGCGAATTCTGGCTGCCGTCAAGGCACTCACAAATGTTGTTTATGTTGATTGTCAACAGATATGTTTCAATCAGAAGCTGAAGAAGTTTACAATCGGTATTGAACCTCAGATGTCTGAA------------CTTGTTAATTTAAATGTGTCTGCCACAGATGATCTGACACAG---GAAGTTCAAGTCGCTCAAATTGAGAAATTGGAATCAGTACAAAACTCCAAAACCCAGTCCACAGAAGGGGAAGACGAGGATGAAGTGATCGTTTTCAAACCAATGCTAAATGAAAAACACTCTAAT------CCCCTGAAATCTACTAATGATGAAGCCCATAAACATACTGCCATTGTATCTGCAGTTGAT---TCCAGTTTTGTTGGACTGCAACTTTCACCTTTTGAAAATCTTCTACCAAACAGAAGT---TCAACTATCAGTCCATCTCTTACTGGTGATTTAGGTACCGTTACCCCAAATCTATTGCAACAAGCTAACCTAGGAGATTCAAAATGGCTTTCAGATTTAAATTCATTTTTGCCTGATTATAGCAGAAATCTTAAACTTAATGAAAATGACTTCATGAAATTTGATGAACTGCAAAACACTTTTAGTTCTGTCCAGTCTTCGGTATCATCGTTTCAATTTTCACTGCCAGATCCTGACAATCAC---CATGAAATCTCGTTGGATCAATCAAAAATTTCAGACGTTGTTATTCCATCCAAGTTGGATTCTGTATTGCTTCCCTGTGCAAGTAGTGATGGCTCAAATTTTAAGTTGACACCATCCTTACCAAGTTCAACAAGGAAAAAGCCAGTCAGTCGACCAAGTAGACATTTTGGGCCTCCTCCTGGATTTTTTTCTTTTCCGTCGAAAAGGCTAGATCAACCCATTGACCAGGCTGCATTGAAGAAAGAACATGGGCCCTTAGATGATTATACATTTTTAGATGGTTACCAGATCACACCAGTTAGTGCGGAAAGTTCAAACTATTCTTCTGTTAGTCAGAATAATCTACTAAACTCTGTTGTCTCTACTACCGACAATAACAGTTTAAAATCTTCCATGAGCTTCCCTTTTCCTGGAAAGCATATCCCCCAAATGGAAGCTCCGCTGGGAAACTCGTCAACAGAGAAGAGTCTACATGTTCTTGAATACCTCAAGTTTTTTCAAGAAAACCATCCCCAAAAT---TCCGAGATATATGGAAAACAGCAATCAATTTTGCCTCCTGAACAATATCTAGGGCAATCTCCGTGGTCTACCAATTTCTTTGTG---------------
>Cde_2
ATGATGACTATTCCCATGGATAACTCATGTGCTCCA---TCGCGAGAGCTTGTTCAATGCCTATATAATAAAAATATTGAGTTGGAGAATACACTCAGAAAGTCAGCCTTATCAAAGGTCCGTCCAGATGTTAATATATGGCTGGAAATGCGTGAAAACTATGAATCTATAATTCTTGAAGATCATGAATTTTCAGAAATGCATGGGATAGAATTCGCCCTCTGGCAATTGCACTACAAGAGAATTGAAGAATTTAGAGCACACATTAATCATGGTACTCCATCATCTGTAGGCCAAACATCTCAGGGCGGCAAAAGACCTGCTCGACTTGATCGAATAAAAAGAATTCGCTCTGATTTTAAAAGTTTTCTGTCAGAAGCAACTGGATTTTATCATGATCTAATGTTGAAAATTAAATCAAAATATAAACTACCTCTTGGTAACTTATCTGAGGAGACAGAGAATCTTCCTCTATTGAATAAAGGTGAAAAAAGATGTGCCGAGATAAAGAAAGGATTGTTATCATGTCATCGAATTCTGATATATCTTGGTGATCTGTCTCGATACAAAGGATTGTATGGTGAAGGGGATTCTGTTCCCCATGACTTTTCTGCTGCATCAAGTTACTACACACAAGCTTCATCTCTGTTGCCTTCAAGTGGAAACCCTCACCACCAGCTTGCTATATTAGCATCTTACAGTGGAGATGACTTGATTGCAGTTTATCGATATTTCAGAAGTTTGGCAGTGGATAATCCTTTCTCAACAGCAAGGGAAAATCTTATTATTGTGTTTGAAAAGAATCGACAGAGTTACTGTCAGTTACAAGGCAATGGTAGAGCAATTGCAGTCAAGACT------AAAAGAATAAATGGAAAAGGAAGAGGAAAGGGAGAAACAAAACTTCTAGCCAAAGATAATAAGAAAGACACATCA---------------------------CCTAACACTTTTATGACTTTCTGCATTCGGTTTGTTCGACTTAATGGCATTTTGTTCACTCGTACAAGCTTAGAAACATTTGGAGAGATTTTGTCTGTGGTTATCAGCGATCTGAATGAACTTCTCTCTTCTGGACCTGATGATGCCCTAAATTTTGGTTCAGATGCTTCAGAAAATGCACTTATTATGGTTAGACTAATAGCAATCCTTATATATACAGTTAATGTTGCAAACAGGGAGACTGAAAATCAGACATATGCAGAGATCTTGCAACGTTCTGTTTTGCTTCATAATGCATATACGGCTGCCTTTGAATTTGTTGGACAAATAGTGAAGAGATGTGCACAATTGAATGATATTACTTCAAGCTTTCTTCTACCAGCTATTCTTGTTTTTGTAGAATGGTTAGCTTGTTGTCCAGATATTGCAGCTGGTGGTGATTCTGAGGAAAGACAGGACGTTTCTAGAACATTCTTCTGGAAACAGCTTATTACTTTTCTGAATAAACTTATGTTAAGTGTATCTGTTTGGATTAATGGTGATGAAGATGAGAGCTGTTTCTTTGATATGAGCAAATATGATGAACGGGAAACAAGCAACCGAATGGCAATATGGGAGGACTTCGAACTGAGAGGATTTTCTCCTCTTCACTCAGCTCAACTTATTTTGGATTTCTCTAGAAACTATCATTTAGGTACCAATGAAATCAATGAGGCAAAAAAGTGTCGTATCCAGCGAATTCTGGCTGCCGCCAAGGCACTCGCAAATGTTGTTTATGTTGATTGTCAACAGATATGTTTCAATCAGAAGCTGAAGAAGTTTGCTATCGGTGTTGAACCTCAGGTGTCTGAA------------CTTGTTAATTTAAATGTGTCTGCTGCAGATGATATGACACAA---GAAATTCAATTCTCTCAAACTGGGAAATTGGAATTTGTACAAAACTCCAAAACCCAGTCCACGGAAGGGGAAGACGAGGATGAAGTGATCGTTTTCAAACCAATGCTAAATGAAAAGCACTCTAAT------CCCCTGAAATCTACTAATGATGAAGCCCATAAACATACTACCATTGTATCTGCAGTTGAT---TCTAGTTTTGTTGGACTGCAACTTTCACCTTTTGAAAATCTTCTACCAAACAGAAGT---TCAACTCTCAGTTCATCTCTTACTGGTGATTTAGGTACCGTTACCCCAAATCTATTGCAGCAAGCTAACCTGGGAGATTCAAAATGGCTTTCAGATTTAAATTCATTTTTACCTGATTATAGCAGAAACCATATGCTTAATGAAAATGGCTTCATGAAATTTGATGAACCGCAAAGCACCTTTAGTTCTGTTCAGTCCTCAGTATCATCGTTCCAATTTTCACTGCCAAGTCCTGATAATCAC---CATGAAATCTCGTTAGATCAATCAAAAGTTTCAGAAGTTGTTATTCCATCCAAGCTGGATTCTGTATTGCTTCCCTGTTCAAGTGGTGATGGCTCAAATTTTAAGTTGATACCATCCTTACCAAGTTCAACAAAGAAAAAGCCAGTCAGTCGACCAAGTAGACATTTTGGGCCTCCGCCTGGATTTTTTTCTTTTCCGTCGAAAAGGCTGGATCAATCTATTGACCAGACTGCATTGAAGAAAGAACAAGCGCCCTTAGATGATTATACATTTTTAGATGGATACCAGATCACACCAGTTAGTGCAGGAAGTTCAAACTATTCTTCTGTCAGTCAGAATAATCTGTTAAGCTCTTTGGTCTCTACTGCCGGCAATAACAGTTTAAAATCTTCCATGAGCTTCCCTTTTCCTGGAAAGCATATCCCCCAAATGGAAACTCAGCTGGGAAACACGGCAATCTCCATGGTCTACCAACTTCTTTGTGTGAAAACTATTATGCTGGAGGATAAAAGAAAAGAGTTCTTAGAATTCGATGGCTCCATTGTGGTTACTCGCCTG------------CAGCGAATTGCATTGGAATTTGGTAGGCATTTCAAT---------------
>Cka_1
ATGATGACTGTTCCTATGGACAACATTTCTGCTCCATCAACACGGGAGCATGTCCAGAGTCTTCTCAACAAGAACATCGAATTGGAAAATGGACTAAGGATGGCTGCCAAAGCAAAGGTTCCTTCAGATCCTAATGCATGGCTGCAAATGCGAGAAAATTATGAAGCCATAATACTTGAGGATCATGAATTTTCTGAATCGCATGAAATAGAGTTTGCTCTGTGGCAGTTGCATTACAGGCGAATTGAAGAGTTCAGAGCACACATCAATTCTGCTTCAGCATCGGCAGGATCAATCACATCTCAAGGTGGGAAAGGT---GTTCGACCTGATCGAATAAAAAAAATTCGCTCTGTTTTCAAAGGCTTCCTCTCAGAAGCAACTGGATTTTATCATGACCTGATTTTGAAGATAAGATCGAAATATGGGCTCCCACTGGGACACTTTTCTGAAGGTCCTGAGAATCAAATTACTTTGGCAAAAGATGGGAAGAAATCTGTTGAGATGAAGAAAGGCCTGGTATCTTGCCACCGTTGTTTGATATACTTGGGTGACCTTGCTCGTTACAAAGTTCTGTATGGTGAGGGAGAGACTGCTACTCGTGATTTTGCTGTTGCATCGAGTTACTACATGCAGGCAGCTTCTCTTTGGCCTTCAAGTGGGAATCCCCACCATCAGCTTGCAATATTGGCATTCTACTCGGGAGATGAGTTTGTGGCAGTTTACCGGTACTTTAGAAGTTTGGCAGTGGATAGCCCTTTCTCAACAGCAAGGGACAACTTGATTATCGCATTTGAGAAGAACCGCCAGAGTTATTCCCAACTGCCTGGGGATGCCAAAATTTCTCCAACCAAAACAGTGAGAGGACGAATGAATGGACGAGGAAGAGGAAGGGGGGAAGCAAAGCTCCTAGCAAGA------------GAATCTGCTCCTGTAAAAGAAAGAGCAGTCAGTATCCCAGAGATTTATAAAGCCTTCTGTATTCGATTTGTTCGGCTTAATGGAATTCTTTTCACCCGTACAAGCATGGAAACATTTGGGGAAATCTTCTCTCAGGTAGTTGGCAATTTGCATGATCTTCTTTCCTCTGGGCCAGAAGAAGAGCTCAGTTTTGGCTCTGATACTGCTGAAAATGGACTCTTCACTGTAAGGCTCATTACTATTCTCATATTCACAGTTCATAATGTGAATAGGGAATCAGAGGGCCAGTCATATGCAGAGATCTTGCAGCGATCAGTCCTGCTTCAGAATGCATTTACTGCTGCCTTTGAGATCTTGGGATATATTCTGAAGAGGTGCATACAGTTACAGGATATGGTGTCAAGTTATCTATTGCCTGCTATTCTGGTTTTCATCGAGTGGCTAGCTTGTCATTTAGATATTGCAAATGGTGTTGACGTTGATGATAAACAAGCTGCTGCTAGATCTTTCTTCTGGACTCAGTGCATATCCTTCTTGAACAAGCTTATATTGAGCGGAGTTGTGTCCATGAGTGATGATGAAGATGAAGCCTGCTTCTCGGACATGAGCAAGTATGATGAGGAGGAAACGGGGAACCGGCTTGCATTGTGGGAAGACTTTGAACTGAGGGGATTTCTACCTCTTATTCCAGCGCAACTCATTTTGGATTTTTCGAGGCAGCATTCCTGTGGAACTGATGGCGGAAGCAAGGAGAAAAGAGCTCGAGCACAAAGGCTTCTAGCTGCTGGAAGGGCTCTTATGAATGTGGTTCGAGTCGATCAGCAAGGGGTATACTTCGATTCAAAGCTGAACAAATTTGTAATAGGCGCTGAGCCTCAGAGGTCTCAGGAT---------------GCTGCTGATTTGCCCATATCAAATGGAATTTTGCAT---GGAAATCTAGTTGAGAAAGTAAGGGATACAAGGGCCATGCAATTAGCAACACAGCTATATACGGAAGGGGAGGAAGAGGATGAGGTTATAGTTTTCAAGCCCACATCAGGGGACAAGCATGCTGGTGTTAGTGCTCCAATCTTGACTTCAGCCGAGGTCCCTAAGCCTGTTGAGAATTCTTTCAAAGGTGACTGGGCTAGTTATTCTGGAGCCTTTTCTGCATCTCTCAGTGATCCTCAGCTGCAAGCTGTTGGTTTAAGTGCCAATCAACGAGAGCCAATATCTTTTTCAAATGTGGTCCCAAAGCCTTCACAGAACATTAATTCAAGCACTTCAAATTGGACTATTGAGGAGCAAACCTTTTTTGCTAATGGATTGAAAGATTTGAGCATTGGTGGAAATGGGATACTTGCTAAAGCTAAGCTGCAGGAAGGCTTAGGTGTTTCAGAGCCCCTTGCATTTTCACTTCCCTTATCACCTTTCACGAATCACACTTCT---GGTGGAACATTGTCAGTTCCAGTT---GTAACGGATTCTGTTATACCATCTAAGTATGATTCCATTATTCCTTCTGGAACAATGGTAAATGGTCAAACTATGAAGCCACCA---TATTCTTCGACTGTTTCTAGGAAGACTCCAGTTAGCCGACCTGTAAGACACATTGGCCCCCCTCCCGGGTTCAGCCCTGTTCCATCTAAACAGTTTCATGACTCTGTTATGGGTTTGGCTTTGAAGAATGAAGATCCTTTGGTGGATGATTATAGCTGGCTTGATGGGTATCAGTTGTCTCCAAGT---AAAGGCATTGAGGCAAATAATTCTCTCAATCTGATGAATGATAAGTACCCATATGTTCCTGGC---AATAGCAATGGCTCTACTGGTATGATTGGCTTCCCTTTTCCTGGAAAACAAGTTCCTACTGTGCAGGCTGAAGTGGAAAACCAGAAAAGGCAGTTGGATTTTCAGCTTCTTGAGCATCTGAAGCTTTCGAAGGAGCATCAGTATAAG------CAAATTAAGCAAGGAGTTCAGCAGTCTGGTCCATTGCCTGAGCAATATCAAGGGCAATCTTTGTGGCCAGGCGGGTTCTTCGTG---------------
>Cka_2
ATGATGACTGTTCCTATGGACAACTCATCTGCTCCTTCAGCACGAGAACTTGTCCAACGTCTTCTCAACAAGAATATTGAATTGGAAAATGGATTGAGGATGGCAGCCAAGGCAAAGGTTCCTTCAGATCCTAACGCATGGCTTCAAATGCGAGAAAATTATGAAGTCATAATACTCGAGGACCATGAATTTTCTGAATCACATGAAATAGAGTATGCTTTGTGGCAGTTGCACTATAGACGAATAGAAGAGTTCAGAGCACACATCAATTCTGCTTCAGCATCTCTGGGATCAATCTCATCTAAAGGAGGGAAAGGTGTGGTTCGACCTGATCGAATAAAAAAGATACGCTCTGTTTTCAAAGGCTTCCTTTCAGAAGCAACTGGATTTTATCATGACCTGATTTTGAAAATAAGGGCAAAATATGGGCTGCCACTTGGATACTTTTCTGAGGGTTCAGAGAATCAAATTATTCTGTCTAAAGATGTAAAGAAATCTGCTGAGATGACGAAAGGCTTGGGATCTTGTCATCGTTGTCTAATATACTTGGGTGATCTTGCTCGTTACAAAGGTCTATATGGCGAGGGGGACTATGCTACTCGTGATTATGCTGCTGCATCGAGTTACTACATTCAGGCAGCTTCTCTTTGGCCATCAAATGGGAATCCTCATCATCAGCTTGCGATATTGGCATCCTACTCAGGAGATGAGCTTGTCGCAGTTTACCGTTACTTTCAGAGTTTGGCAGTGGATAGTCCTTTCTCTACAGCAAGAGACAACTTGATTATTGCATTTGAGAAGAACCGTCAGAGTTATTTCCAACTCCCCAGGGATGCCAAAGTTTCTTCAACCAAGGCAGCGTCTGGGCAAATGAATGGAAGAGTGAGAGGAAGGGGGGAGACCAGGAACCTAGCTGAAGATGTTACTGTAGAGTCTTCTTCTGTAAAAGAAAGAGCTTTCTGTATCCAAGAGATCTACAAAGCTTTTTGTGTTCGATTTGTTCGACTAAATGGCATTCTTTTCACCCGTACGAGCATGGAAACATTTGGAGACATCTTCTCTTTGGTAGTAGGAAATTTGCATGATCTTCTTTCTTCTGGGCCAGAAGAAGAGCTGAATTTTGGTTCTGATGCTACTGAAAATGGACTTTTCATCGTTAGGCTTATTGCCATTCTCATATTCACAGTTCACAACGTCAGTAGGGAATCAGAAGGTCAATCATATGCTGATATCTTGCAGCGTTCAGTTCTGCTTCAGAATGCATTTACTGCTGCCTTTGAGATTGTGGGACATATTCTCAAGAGATGTGTACAATTACAGGATTTATTGTCAAGCTATCTATTGCCTGCTGTTCTAGTTTTCATGGAGTGGTTAGCTTGCCATCCAGATATTGCAACCGGTGTTGATGTTCAGGACAAACAGGCAGCAGCTAGATCATTCTTCTGGACTCAGTGCATATCTTTCTTGAACAAGCTTATATTGAGCGGGGTGGTGTCCACCAGTGGTGATGAAGATGAAACTTGCTTCTCAGACATGAGTAGGTATGATGAAGAGGAAACTGGTAATCGTCTTGCATTATGGGAGGACTTTGAACTGAGGGGATTTTCTCCTCTTCTTCCAGCACAACTCATTTTGGATTTTACAAGGAAGCATTCCTATGGAACTGATGCCGGGAGCAAAGAGAAAAGAGCCCGTGCACAAAGGCTTCTAGCTGCTGGAAGGGCTCTTATGAGTGTGGTTCGTGTTGATCAGCAGGGGGTATATTTTGATCGAAAACTGAAGATATTTGCATTTGGTGTTGAGCCTAAAGTGTCTCAGGATGAATTGATTACTGCA------GATATACCCATATCAAATGATATTAAGCAT---GAAATTCCAGTTGAGAAAACAAGGGATGCGAGGACTATGCAATCAACAAAGCAGTTAAATATGGAAGGGGAGGAAGAGGATGAAGTGATAGTTTTCAAGCCTACAACAGCTGAAAAGCACGCTGATGCGAGTGCTCCAAACTTGACTTCTGTCGAGGTTCTTAAGTTTGTTGAGAATTCTTTCAAAGGTGACCGCACAAGTTACTCTGGAGCCTTTTCTACATTGCTTAGTGATCCTCGGCTGCAGGCATCTATTTTAAATGCCAATCCGCAACTGTCCATGTCTTTCTCAACTGTTATCCCAGAGTCATTACAGCATATTAATTCAAGCACTTCAAAGTGGAGTGTGGAAGAGCAAACATCATTCGCTGAGGGATTGAGAAATTTGAGCATTGCTGGAAATTCGGTACTGGCTAAAGCTGAGCTGCAGAAAGACACTGGTGTTTCACAGCCCCTTTCACTTCCACTTCCGTTTTCCCTATCCACAAATTTTGCATCC---CATGGAATGTTATCAGGTGTGACGGGAGTTGCAGCAACTGTTATACCTTCTAAGTTTGATTCAATTATGCCTTTTGGAATAAATGCCAATGATCAGATTGCAAAGCCACCA---AATTTGCCTACAGTTCCAAGGAAAAGTCCGGTTAGCCGACCTGTAAGGCACTTTGGGCCCCCACCTGGGTTCAGCCCAGTTCCTCCTAAGCAGTCCAATGATTCTCTGGTGGGTTTGGCTTCGAAGAACGAGAATCACCTAGTGGATGACTATAGCTGGCTCGATGGATTTCGGTTGCCTCCTACT---GAAGGCATTGATGCAAATAATTCCCTTAAACATGTGAATAATGTGCACTCACATGTTCATGGC---ATTAGCAATAGCACAACTGGTATGGTGAGCTTCCCTTTTTCTGGAAAACATCTTGCTAGTGTGAATGTTGAAGTGGAAAACCAGGTAAGAAAGTTGGATTATCAGCTTGTTGAGCATCTGAAACTTTCAAAGGAGCAGCAGCATCAA------CAAATCCAGCAAGGAGTTCAGCAG---------TTGCCTGATCAATATCAAGGGCAGTCACTGTGGTCGGGCTCAATGTTGTTAAATCTCTATCGGAGC
>Csp_1
ATGATGACTGTTCCAATGGATAACTCATCTGCTCCTTTAGCACGGGAGCTTGTTCAACGCCTTTACAGCAAGAATATCGAGTTGGAGAATGGGCTTAGGAAGTCAGCCCAGTCAAAAATTCGTTCTGATCCCAATGCATGGCTACAAATGCGTGAAAACTATGAAGCCATAATCCTTGAAGATCATGATTTTTCTGAAACACATGAAATAGAGTATGCTTTGTGGCAGTTACACTACAGACGTATTGAGGAGTTCAGAGCACACATCAATGCTACCCTGACATCTGCACGATCGATAACATCTCAGGGTGGGAAGGGTTTTGCTCGACCTGATCGAATTAAGAAAAGTCGTTCCGCTTTTAAAAGCTTTCTTTCGGAAGCAACTGGATTTTATCATGACTTGATTCTGAAAATTGGAGCAAAGTATGGGCTGCCTCTGGGTTACTTTTCTGAGGGCACAGGGAATCAAATTGTTCTGACTAAAGATGGAAAGAAATCTGCTGATATGAAGAAAGGCTTGTTGTCCTGTCACCGTTGTCTAATATACTTGGGTGACCTGGCCCGCTACAAAGAGTCTTATGGAGACGGGGATCCTGCCACTCGTGATTATGCTGCTGCTTCAAGTTACTACATACAGGCTGCTTCTCTTTGGCCTCCAGGTGGCAATCCCCATCATCAGCTTGCAATATTGGCATCCTATTCTGGGGATGATTTGTTGGCTGTTTACCGGTACTTTCGGAGTTTGGCGGTTGACAGCCCTTTCTCAACTGCAAGAGACAACTTGATTATCGCATTTGAGAAGAATCGTCAAAATTACTCACAGCTACGAGGGGATGCCAAAGTTTCTTCTGTCAAGACAGTTCCTGTGCGAATGAATGGAAGAGGAAGAGGAAGAGGGGAAGGAAGGCTTCTAGCTAAAGATACTAAATCAGAAGCAACTCCAGTAATGGGAAACGAGTTGAGCATCCCTGAGACTTATAAAACCTTCTGTATTCGTTTTGTCCGGCTAAATGGAATTCTATTCACGCGCACGAGCTTGGAAACATTTGGAGAAATTTTCTCTTCAGTAATCAGTGATCTGAGTAAGCTTCTTTCTTCTGGGGCTGAGGAGGAGCTGAATTTTGGTTCAGATGCTACTGAAAATGGACTTTTTATTCTTAGGCTTATCGCCATTCTCATATTCACAGTGCATAATGTGAATAAGGAGACTGAAGGCCAGTCATATGCTGAGATCTTGCAGCGTTCAGCTCTGCTTCAGAATGCATTTACTGCTGCCTTCGAGTTAATG------------------------------------------------------------------------------------------------------------------------------AGAAACCAAGCCATTGCAAGATCTTTCTTCTGGAATAAGTGCATGCATTTCTTGAACAAGCTGATATCGAGCGGTTTTGTATATGTCGATGGT---GAAGACGAGACCTGCTTCTCTGATATAATCAAATATGATGAGGGAGAAACTGGCAATCAGCTTGCATTGTGGGAGGACTTTGAGTTAAGAGGATTTTTACCTCTTATCCCTGCACAACTCATCTTGGATTTTTCAAGGAAGCAT------------AACGATAGTAGAAATGAAAAAAGAGGTCGCATGCAAAGAATTCTAGCCGCAGGAAGGGCTCTTATGAAAATGGTTCAGGTTGATCAGCAGGGAATCTACTTTGACCAGAAGCTGAAGAGATTTTCTATAGGTACCAAGCCTCAAATGTCTGAAGATAGCATGCATACAGAATTGCAGGATGTTTCCAACTCAAATGGTATTGAACAA---GGAAAGCCAAATGAGAAAACAATAAATTTGGCGGCTATGCAATTGAATGAACAGTTATATATGGAGGGGGAAGAGGAGGATGAGGTGATTGTCTTCAAGCCAACAATAGCTGAAAAGCATGCTGATATGAGTGCTTTGAAGGCAAATGCTTATGAGGTTCTTGAACCAGTTGAGGATTCTTCTAAAGGTGACTGGGCAAGTTCTGTTGGAGCTTATTCTACCCCTCACAGCAATCTTCATATTCAGAGTGCT---------ACCAGTTCAGGGTCTCCTGCAGCCATTGCTTCTAAAATCCCAAAGCCTCTACATGACATCAGTCTCGGTGCTTCAAAATGGCTACTT---GAACAAGCCTATTTTGGTGATGGATTAAAAAATTTGAGCATTTCTGGAAATGGGTTTGCTCCTAAAACAGAGCAGGAAGAAAGCTTGCGTAAGTCTCAGCTTCCTTCCTTTTCGCTTCCCTTGTCATTAACTGCCAATCTCAGTAAC---GGCGTTATGTTACCAAGTCAGACAAAAGTTTCAGATAATATGGTACCATCTAAGTTTGATTCCATAGTGCCTTCTGGAGCTACTACTGATGGTTTGTATGTTAAACCATCA---GCCTTGCTAACAAGTTCAGGAAAAAATCCAGTTAGCCGTCCTGTTAGACACTTGGGCCCTCCTCCTGGTTTCAGCTCAATTCCTCCTAAGCCACTGGTCGACCCCATTGCTAGCTCAGTTGTGAAGAATGAGAATCCGCCACTGGATGATTATAGTTGGCTAGATGGGTATCAAATGCCATCGACT---GAAGGAATGGGACAGTACAATTCCCTCAATCAGAACGCGCATATGTATCCACATATTGCTGGT---AATAGCAATTCCTTGACTGATACATTGAGCTTTCCTTTCCCTGGGAAACAAATTCCTACTGTACAGTCCCAGGTGGAAAAAACGAAAATGTGGCAGGATTATCAACTTCCTGAGCATCTGAGGCTTTACCGTGAACAGCAGCAACAG------CGCATGGAGATAGGAAATCAGCAAGCTGCTCCACTGAAAGAGCAATATCAAGGGCAGTCTCTGTGGTCAAGCCAGTTCCTTGTG---------------
>Csp_2
ATGAAGACACCACCTTTG---------------------------------------------------CAGAATATTGAGTTGGAGAATCAACTTAGGAAGGCAATCCAGTTAAAAATTCCTTCAGATCCCAATGCGTGGTTCCAAATACGCGAGAACTATGAAGCAATAATCCTCGAGGATCACAATTTTTCCGAATTACACAGAATTGAGTATGCTCTCTGGCAGTTACACTACCGAAAAATTGAGGAATTCCGATCACGCTTAAGTAGTGTTAGCACAGGATCAATTTCATGTCCAGGTGGCATTGCCAAAGGTGTTGCACAACCTGACCGGATTAAAAAAATCCGTTCCATTTTTAAAAGCTTCCTTTCTGAAGCAACTGGCTTCTATCATGATCTGATTTTGAAAATCAGAGCGAAGTATGGGCTGCCTCTGAGTCTCTTTTCCGAGGGTGCAGAAGGTCAAATTATTCCGGCAAACGGTGGAAAGAAATCTGCTGAGATGAAGAAAGGTCTAATATCTTGTCACAATTGTCTGATATACTTAGGGGACCTTGCTCGTTACAAAGGGTTATATAGCGAGGTGGATTCTATTTTCCGCGATTATGCAGCTGCTTCAAGTTACTACATTCAGGCTGCTTCTTTTTGTCCTTCAAGCGGCAACCCCCATCATCAGCTTGCGATATTGGCATCCTATTCGGCAGATGATTTAATGATAGTTTACCATTACTTTCGGAGTTTGGCAGTGGAGAGCCCTTTCTCAACAGCAAGGGACAACTTAATTATGGCATTTGAGAAGAACCATCATAGATACTCTCAGCTGTCTGGGGAGACCAAATTTTCTTCATATACGACAGTGCCCATGCAAATGACA------ATGAGAGGGAGGGGCGAAACAAGATTTCTGTCTAAAGATGTTAAAACAGAAACCGCTTCCGCCAAAGAAAAGGAGCGCAGTGTGCTTGATACTTATAAAGTGTTTTGCATTCGATTTGTTCGACTAAATGGCATTCTATTCACTTGTACGAGCTTGGACAAATTTGGAGAAATTCTCTCTTTGGTAATTGGCGAATTGGGTGAGCTTCTTTCCTCTGGCCCCAAAGAAGAGCTGAATTTCAATTCAGATGGTGCTGAGAACAGACTTATCTTAGTTAGGATTATAACCGTTCTCATATTCACGGTTCATAATGTGAACACTGTGACTGAAGGCCACTCATATGCTGAAATCTTGCAGCATTCGGCCCTGCTTCGAAATGGATATACTGCTGCGTTTGAGTTTGTTGGACACATTTTAAAGAGATGCATAGAGTTAGATGATGTATCCTCTAGCTCTTTCTTGCCTGCCGTCCTTATTTTTATCGAATGGCTAGCTTGTCGGCCAGATATTGCAGCCAGTAGTGAAGTTGAGGAAAAGCAAACCACTGCTAGATCCTTCTTTTGGAATCAGTATGTATCTTTCATGAACAAGCTCATGCCAAGTGGCAGTGTTTCAGTCAATGGAGATGAAGATGAAGAAACCTTCTTTAATATGAGCAGTTACGATGAAGGGGAAACTGGCAGCCAGTTTGCACTGTGGGAGGACTTTGAATTGAGAGGTTTTTTACCGCTTCTAACAGCACAACGTTTTTTGGATTTTTCAAGAAAGCATTCCTTTGGAAGCAATGGGATTGTCAGGGAGAAAAGAGCTCGTTTACAAAGGCTTCTGGCTGCTGGTAGGGCACTTATGGATGTGGTTCAAGTTGATCAGCAGCGGATATATTTTAATCGGAAGCTGAAGAAATTTACTGTCGGCATTGGACATCAAAAACCAGAAGATGATGTCCTTGTTGCATCTTTTGATGTGCCTAAATCAATTCATATGATGGAG---GGAATGCCGGTTGAAAATAAAATTAGTTTGGAAGTTACGCAACCAAAGACAGAGGCTTGTGTGGAAGGAGAAGAAGAGGATGAGGTGATTGTTTTCAGGCCTACAGTAGCTGAAAGGAATGCCGATATGAGTGCCATGAAGTCAACTGCTTCTGAGGTCCCTATGACTGTCGAGAATTTTTCCAGCATGGAATGGTCAAGTTACATTGGAGCTCTTTCTTCCCCTTTCAAGATCCGTGAGCTGCAATCTTCT---TTAAATTCCCATTTGCGATCGGCCATGGATGTGTATAACATTAGCACTCAGCCT------GGGATCAATTGGAATACTACACAGCGGCTTATGGAAAAACAAGCCCAGCTTACTGATGAATTGGAAAATTTGAACATTGATGAAAATGGGCTCGTGGTTAAATCCAAGTTCCAAGAAGGCTCGGCTGTTTCAAAGCGCCCTGCATTTTTGCTTCCATCCTCACCGTCTGCCAATCTCAATAGT---GGCAGTATCTTATCTACTGAGATGAGAGTACCAGAATCTCTGGTACCCTCTAGGCCTGATTTCTTATTGCCTTATGGATTGACCTCTGGTGATCCAACTCCGAAACCGTTG---TCCTTATCAACAGGTCCAAGAAAAGGTCCAGTGAACCGACCAGTTAGGCACTACGGGCCTCCGCCTGGGTTCCGCTCCGTTCTTCCTAAACAGCCGGATGAATCCATGTCTAGTTCAGCTTTAAATAACGACCATCCC---------TCGTACGGCCGGCTAGATGGGTGTAACTTATCATTGAAT---AGTGGTTTGGAGCTGAACAATTCCCTTGATCGTGTGGTACACATTCCCTCATATGCCAATGGT---AACCACAATAGCCTGGCCGGTCCAATGGGCTTTCCTTTCCCTGGAAAACAACTTCCTAGTGTGCAGGCTCAAATGGACAGCCAGAATAGCTTGATGGATCATCAACTTCTCGAGCATCTGAAGCATTACCAAGAACAGCAGCAACCT------CTGCTCCAGCAAGGTACTCAACAGCCCTCTGTGTTGTCCGATCAATATCAGGGACAAAATCTGCGGTCAGGCCATTTCTTCGAT---------------
>Efe_1
ATGATGACTGTCCCAATGGATAATGCTTCTGCCATCACACCAGCAGATGTTGCTCAACGTCTTTATGACAAGAATGTCGAGTTGGGAAAAAAGTTTAAGAAGTCGGTCAACTCAAAAATCCCATCAGATCCGATTAGATGGAGACAGATGCGCCAGAACTATGAAGCAATAATTGTTGCTGATAGTGATTTTTCTGAGTCCCATGAAATAGAGCACTTATTGTGGCAGTTGCATTATAGATGCATTGAGGAGTTTCGAGCTCGCTTGCGCAATACTTCAGTGGCTGCAGGAGCTGTTCAGGCACAAGGAGGTGAAGCTTATGTTCGACGAGAATCAAGAAATGAAATTTATTCCTTTTTCAAGAGCTTTCTTACCGAGGCCACTGGGTTTTATCACGATCTTATTCTCAAGATCAAGTCAAAGCATGGCTTGCCGTTGGATCATTTATCTGATGGCATTGACAATGAA---------ACAAAAGATGAGAAGCTGTCCAATGACAAGAAGAAAGGTCTGATGTCCTGTCATCGATGCCTTATATACTTGGGCGATCTTGCTCGATATACAGAACTTTATGGAGAGGGAGATTTAAGTAGCCGAAACTATGCTGTTGCGGCAAGTTATTACACACAAGCTGCATCCATGTGGCCTAAGAGCGGCAACCCTCATCATCAGCTTGCGATATTGGCTTCATATTTAGGAGAAGATTTGATGATAGTCTACAGGTACTTCCGAAGTTTGGCAGTCCAAAGCCCTTGCTCAACAGCAAGGGATAACCTCATTATTTTGTTTGAGAAGAATCGTCAAAGTTACACTCAGCTTCTGTCAGATGCCAAGTCGTCTTCATTGAAGACGCCTAATGCTAGAATTTCTGGGCGAGGAAGAGGTAGAGGTGAAACACGCCTTTTGGCTCGAGATAGTAAGAGGGAAGTTCTCAATTACAAAGAAAAGGCAATTGGAAATTCGAATACCTATAAAAACTTCTGCATCCGGTTTGTGAGACTCAATGGGATCCTCTTTACACGTACTAGTCTTGAAACATTTGCAGAAGTTTTTGCATCAGTAACCAATGATCTGCACACGCTCTTGTCATCTGGACCTGAAGAAGAACTTAGCTTTGGTGCAGATATTGCAGAGAATGCCCTTGTGGTTGTTCGACTTACTGCGATTCTCATATTTACTGTTCACAATGCGAATAAAGATGTTGAGGGACAGTCATACGCAGAAATCTTGCAACGCTCTGTTCTGCTCCAGAATGCATTCATCGCTGTGTTTGAGTTTGTTGGACACATTTTGAAGAGATGTCTTGAGTTAAAGGATGTCTCTTCTAGTTATCTTTTGCCTTCTGTTTTGGTGTTCGTTGAATGGCTGGCATGTCATTTAGATATTGCTGGTAGCATTGATGCTGAAGAAAAGCAGGTTGCTGCGAGATCCTTTTTCTGGATGCAGTGTATTTCCTTCTTGAACAAGATTATAGAGAATGGGGTGATCTCTGTGGATGGCGGTGATAGTGATGCCTGTTTTTATGATACAAGCACGTATGATGAAAACGAGCCTGGTGGTCGTGTGGCATTATCTGAAGATTTCGAGCTAAGAGGATTTCTACCTCTTCAGCCTGCACATCTCATATTGGACTTCTCAAAGAAGCATAGTGTTGGCATTGAC---------AAGGCAAAAGTTGCTCGTGTTCAGAGGATCTTAGCTGCTGGTAGAGCTCTTCTAGGCGTGGTTCAAATTGATCAGCAAGGTGCTTATTTTGATAATAAACTGGGGAAGTTTGTCATAGGGACTGAGCCCCAGAGCTCTGAGGTAGTTTCTACCTTCCCAGAGACATCCAAACCT---GCTAAC------------ATAGAATCATTGGTTGAAGACGTCAAGGGCTTGCAAGGTTCTGTGTCCAATTGTCAGCTGCTTGGTGAGGTAGAGGAAGAAGATGAGGTAATTGTTTTCAAGCCCACAGTAACTGAAAAACGAAATGATATGAATTTTCTCAAGTCCGTTATCGATAGTCATTTG---TCTGTGGAGCTTTCTCTGAAAGGTGGCTTAGGAACA---------------AATATTCCTGTCCAAAGTTCTCTCGTG---CAAACA---TATAATGTGGATGCCAGGCCTCCCTCAGCATCTATGGGTTTCATTGAAGGACAAATGCAACCATCCAATTCCATTGCCACTCCATGGCTTCCTGAACGGCAGCTGTCTGCAGTTAACAGGGTGGCTGACTTTATGGTTGCCGGAAACGGATTT------------------TCGGATGGGCTGGGGGTTTCACTTCCAATGTCGTTTGCCCCTTCCTTATCAGGGAATTTAGACAAAGCAGCCGTTCCAACCCAGTTTTGGAATCAGCTCAAAGTTGTGGAATCTGCGATCCCATCAAGGTTGGATACCATCATGCCTACAGTGAATAACTCCATTGGTTTATCCTCTCAAGCACCA---AACTTTCCAACAATATCCAAGAAAAATCCTGTTGGCCGACCTGGTCGACATATGGGACCACCACCAGGCTTTGGTCCAGTGCCACCAAAACAGCAAGATGAAGCTAAAATTGAAATATCTGGAAATGATGAACATCTTTTGTTGGATGATTATACCTGGCTTGATGGCTATGGGTTGTTCTCAGCG---AATGAAAATGAACTT---AGTGCACTGCCACAAACCACCAATGCTTTCTCTGCAGATAGAGGT---AACTGGAATGACCTTAAC---------GATTTTCCTTTCCCTGGGAAACAGCTTCCTGGTGTGCAGGCTGAGTTGGCGAACCAAAAGAGGCAGCATCCTGCTCAACTTCTTGAGCAGCTTAAGTTATTACATGGACAGCAACCGCAGCAG---AATGTCTTTATGGGTAGCACTCTACCTGCGCCACTTCAGGAACAACAGAAGGGACCTGCGCTGTGGTCTGGCCAGTACCTTGTG---------------
>Efe_2
ATGATGACTGTCCCAATGGATAATGCTTCTGCCATCACGCCAGCAGATCTTGCTCAACGCCTTTATGACAAGAATGTCGAGTTGGGAAAAAAGTTTAAAAAGTCGATCAACTCAAAAATCCCATCAGATCCTATTAGATGGAGACAGATGCGCCAGAACTATGAAGCAATAATTCTTGCTGATAGTGATTTTTCTGAATCCCACGAAATAGAGCACTTATTGTGGCAGCTGCATTATAGATGCATTGAGGAGTTTCGAGCTCGCTTGCGCAATACTTCAGTGAGTGCAGGACATGTTCAGGCACAAGGAGGTGAAACTTATGTTCAGCGAGAATCAAGAAATGAAATTTATTCCTTTTTCAAGAGCTTCCTTACCGAGGCTACTGGGTTTTATCATGATCTTATTCTCAAGATCAAGTCAAAGCATGGCTTGCCGTTGGATCATTTATCTGATGGCTTTGATAATGAA---------ACAAAAGATGAGAAGCTGTCCAATGACAAGAAGAAAGGTCTTATGTCCTGTCACCGATGCCTTATATACTTGGGTGATCTTGCTCGATATACAGAACTTTATGGAGAAGGTGATTTGAGTAACCGAAATTATGCTGTTGCATCAAGTTATTACACACAAGCTGCATCAATGTGGCCTAGGAGCGGCAACCCGCATCATCAGCTTGCGATATTGGCTTCATATTTGGGAGAAGATTTGATGATAGTTTACAGGTACTTCCGAAGTCTGGCAGTCCAAAGCCCTTGCTCAACAGCAAGAGATAACCTCGTTATTTTATTTGAGAAGAATCGTCAAAGTTACGCTCAGCTTCTGTCAGATGCCAAGTCGTCTTCATTCAAGACGTCCAATGCTAGAATTTCTGGACGCGGAAGAGGTAGAGGTGAAAAACGGCTTCTGGCTCGAGATAATAAGAGGGAAGTTATCAATTACAAGGGAAAGACAATTGGAAATTCAAATACATATAAAAATTTCTGCATCCGGTTTGTGAGACTCAATGGGATTCTCTTTACACGTACTAGCCTTGAAACATTTGCAGAAGCTTTTGCATCCGTAATCAATGATCTGCACGCACTCCTGTCATCTGGACCTGAAGAAGAACTTAGCTTTGGTGCAGATATTGCAGAGAATGCCCTTGTGGTTGTTCGACTTACTGCGATCCTCATCTTTACTGTTCACAATGCGAATAAAGATATTGAGGGGCAGTCATACGCAGAAATCTTGCAACGCTCTGTTCTGCTTCAGAATGCATTCATCGCAGCGTTTGAGTTTTTTGGGCACATTTTGAAGAGATGTCTTGAGTTAAAGGATGTCTCTTCTAGTTATCTTTTGCCTTCTGTTTTGGTGTTCATTGAATGGCTGGCATGTCATTTAGACATTGCTGGTAGCACCGATGCTGAAGAAAAACAGGTTGCTGTGAGATCCTTTTTCTGGAGGCAGTGTATCTCCTTCTTGAACAAGCTTATAGAGAATGGGGTGGTCTCTGTGGATGGCGATGATACTGATGCTTGTTTTTATGATACAAGCACGTATGATGAAAACGAGCCTGGTGGTCGTGTGGCATTATCTGAAGATTTCGAGCTAAGAGGATTTCTACCTCTTCAACCTGCACATCTCATATTGGATTTCTCAAAGAAGCATAGTGTTGACATTGAT---------AAGGCAAAAGTTGCCCGTGTTCAGAGGATCTTAGCTGCTGGTAGAGCTCTTATGGGCGTGGCTCAAATTGATCAGCAAGGTGCTTGTTTTGATAATAAGCTGGGGAAGTTTGCGATAGGGGCTGAGCCCCAGAGCTCTGAGGTGGTTCTTACCTTCCCAGAGACATCCAAACCA---TCTAAT------------ATAGAATCATTGGTTGAGGACGTCAAGGGCTTGCAAGCATCTATGTCCAATTGTCAGCTGCTTGGTGAAGTAGAGGAAGAAGACGAGGTAATTGTTTTCAAGCCCACAGTAGCTGAAAAGCGAGCTCATATGAACTCGCTCAAGTCTGTTATCGATGATCATTTG---TCTGTGGAGCTTTCTTTGAAGGGTGGCTTAGGAACA---------------AATATTCCTGTCCAGAGTTCTCTCGTGCAGCAAACA---TATAATGTGGATGCAAAGCCTCCCTCAGCATCTATGGGTTTCATTGAAGGACAAATGCAACCATCCAATTCCACTGCCACTCTATGGCTTCCTGAACCTCAGCTGTCTGCAGTTAACAAAGTGGCTGACTTTATGGTTGCTGGAAATGGATTT------------------TCAGATGGACTGGGAGTTTCACTTCCCATGTCGTTTGCCCCTTCCTTATCAGGGAATTTAGACAAAGCAGCCGTTCCAACCCAGTCTTGGAATCAGCCCAAAGTTGTCGAATCTGCTATCCCATCAAGGTTAGATACCATCATGCCTACAGTGAAGAACTCCATTGGTTTCTCCTCTCAAGCATCA---AGCCTTCCAACAATATCCAAGAAAAATCCTGTTGGCCGACCTGGTCGACACATGGGACCACCACCAGGCTTTGGTCCTGTGCCTCCAAAGCAGCAAGATGAAGCCAATATTGAAATATCTGGAAATGATGAACATCTTTTGTCGGATGATTATACCTGGCTTGATGGCTATGGGTTGTGCTCGGCG---AATGAAAATGGACTCAGTAGTGCACTGCCAAATACCATTAATGCTTTCTCCGCAGATAGAGGC---AACTGGAATGCCCTTAAC---------GGTTTTCCGTTCCCTGGGAAGCAGCTTCCAGGTGTGCAGGTTGAGATGGCAAACCAAAAGAGGCAGCATCCTGTTCAACTTCTTGAGCAGCTTAAGCTATTACATGGACAGCAACCACAGCAG---AATGTCCTGATGGGTAGCAATCTACTTGTGCCACTTCAGGAACAACAGAAGGGACAGTCGCTGTGGTCTGGCCAGTACCTTGTATCTGTCGTGGTGGTT
>Efe_3
ATGATGACTGTCCCGATGGATAATGCTTCTGCCATCGCTCCATCAGATCTTGTTCAACGCCTTTACGACAAGAATGTTGAGTTGGGAAAAAAGTTCAAGAAGTCAGTCAACTCAAAAATCCCATCAGATCCTATTAGATGGAGACAGATGTGTCAGAACTATGAAGCAATAATTATTGCTGATAGTGATTTTTCTGAATCCCATGAAATAGAGCACTTATTGTGGCAGTTGCATTATAGATGCATTGAGAAATTTCGAGCTCGCTTGCACATTACTTCAGTGACTGCAGGAGCTGTTCAGCCACAAGGAGGTGAAGCTTTTGTTAGGCGAGAATCAAGAAATGAAATTTATTCCTTTTTCAAGAGCTTCCTTACCGAGGCCACTGGGTTTTATCACGATCTTATTCTCAAGATCAAGTCGAAGCATGGCTTGCCATTGGAGAATTTATATGGTGGCATTAACAATGAA---------ACAAAAGATGAGAAGCTGCCTAATGACAAGAAGAAGGGTCTTATGTCCTGTCACCGATGCCTTATTTACTTGGGTGATCTTGCTCGATATACAGAACTTTATGGAGAAGGAGATTTAAGTAGCCGAAACTATGCTGTTGCCTCAAGTTATTACACACAAGCTGCATCAATGTGGCCTAGGAGTGGCAATCCTCATCATCAGCTTGCGATATTGGCTTCGTATTTAGGAGATGATTTGATGGTAGTCTATAGGTACTTCCGAAGTCTGGCAGTCCAAAGCCCTTGCTCAACAGCAAGAGATAACCTCATTATTTTGTTTGAGAAGAATCGTCAGAGTTACACTCAGCTTCTGTCAGATGCCAAGTCGTCTTCATTCAAGACGCCCAATGCTAGAATTTCTGGGCGAGGAAGAGGCAGAGGTGAAACACGGCTTTTGGCTCGAGATAATAAGAGGGAAGTTCTCAATTACAAAGAAAAGGCCATTGGAAATTCCAATACATATAAAAACTTCTGCATCCGGTTTGTGAGACTCAATGGGATCCTCTTTACACGTACCAGTCTTGAAACATTTGCAGAAGTTTTTGCATCAGTAACCAATGATCTGCACGCACTCCTGTCATCTGGACCTGAAGAAGAACTTAGCTTTGGTGCAGATATTGCAGAGAATGCCCTTGTGGTTGTTCGACTTGCTGCGATTCTCATTTTTACTGTTCACAATGCAAATAAAGATGTCGAGGGACAATCATACGCAGAAATCTTGCAACGCTCTGTTCTGCTCCAGAATGCATTCATCGCAGCGTTTGAGTTTGTTGGGCACATTTTGAAAAGATGCCTTGAGTTAAAGGATGTCTCTTCTAGTTATCTTTTGCCTTCTATTTTGGTTTTCATTGAATGGCTGGCATGTCATTTAGACGTTGCTGGTAGCACCGATGCTGAAGAAAAGCAGGTTGCTGCGAGATCTTTTTTCTGGAAGCAGTGTATTTCCTTCTTGAACAAGCTATTAGAGAATGGGGTGGTTTCTGTGGATGGTGGTGATAATGATGCCTGTTTTTATGATACAAGCACGTATGATGAAAACGAGCCTGGTGGTCTTGTGGCATTATCTGAAGATTTCGAGCTAGGAGGATTTCTGCCTCTTGAACCTGCACATCTCATATTGGATTTCTCAAAGAAGCATAGTGTTTGCATTGAT---------AAGGCAAAAGTTTCCCGTGTACAGAGGATCTTAGCTGCTGGTAGAGCTCTTTTAGGTGTGGCTCAAATTGATCAGAAAGGTGCTTATTTTGATAATAAGCTGGGGAAGTTTGTCATAGGGGCTGAGCCCCAGAGCTCTGAAGTGGTTCCTATCTTCCCAGAGACATCCAAACCT---GCTAAA------------ATGGAATCATTGGTTGAGGATGTCAAGGGCTTGCAAGGTTCTGTGCCCAATTGTCAGATGCTTGATGAAGTAGAGGAAGAAGACGAGGTTATTGTTTTCAAGCCCGTAGTCTCTGAAAAACGAACTGATTTGAATTCGCTCAGGTCCATTATTGATGATCATTTG---CCTGCGGAGCTTTCTTTGAAGGGTCGCTTAGAAACA---------------AATATTCCTGTCCAAAGTTCCCTCGTGCAGCAAACA---TACAATGCGAATGCTAGGCCTCCCTCAGCATCTATGGGTTTCATTGAAGAACAAATGCAACCATCCAATTCCACTGCTGTTCCATGGCTTCTTGAACCGCAGCTTTCCTCCGTTAACAGGGTGGCTAACTTTATGGTTGCTGGAAATGGATTT------------------TCGGATGGGCTGGGGGTTTCACTTCCAGTGTCGTTTGCCCCTTCCTTATCAGGGAATTTAGACAAAGCAGCCGTTCCAACCCAGTCTTGGAATCAACTCAAAGTGGTGGAATCTGCAATCCCGTCAAGGTTAGGTACTATCATGCCTACAGTGAAGAAATCCATTGGTTTATCCTCTCAAGCACCG---AGCCTTCCAACAATATCCAAGAAAAATCCTGTTGGCCGACCTGGTCGACATATGGGACCACCACCAGGCTTTGGTCCTGTGCCACCAAAGCAGCAAGATGAAGCGAAGATTGAAATATCTGGAAATGATGAACATCTTTTGCTGGATGATTATACCTGGCTCGATGGATATGGGCTGTGCCCGGCG---AACGAAAATGAACTT---AGTGCACCGCCACAAACCACCAATGCTTTATCCGCAGATAGAAGT---AACTGGAATGCCCTCGAC---------GGTTTTCCTTTCCCTGGGAAGCTGCTTCCTGGTGTGCAGGTTGAGTTGGCAAAGCAAAAGAGTCAGCATCCTGTCCAACTTTTTGAGCAGTTTAGAGCAACAGAAGGGACAGTC---------------GCTGTGGTCTGGCCAGTACCTTGTGTGAAATTTATCCTGCAAATTGAGGTGTATGCGATTCTGTCG------TGGTTGGCAAGCCTAGTGTTTCCA
>Egu_1
ATGATGACGGTACCAATGAATAGCTCATCTGCTCCCTCGTCAAGGGAGCGTGTACAGAGTCTTTACAACAAGAATATTGAATTGGAGAATGGATTGAGGAAGTCAGCAAAGTCAAAAGTCCCTTCAGATCCCAATGCATGGCTTCAAATGCGTGAAAACTACGAGGCAATAATTCTTGAAGATCATGAATTCTCTGAAAAACATGAGATAGAGTATGCTTTATGGCAGTTACACTACAGGAGGATTGAGGAGTTCCGAGCACACATTAATGCCGCAGCATCCTCAGGAGGAGTAACCACATTACAA---GTTAAAAGTCCTGTTCAGCCTGATCGAATAAAGAAAATACGTGCTATTTTTAAAGGTTTTCTTTTAGAGGCAACTGGATTTTATCATGATTTAATACTTAAGATCAGAACAAAATATGGCTTGCCTCTGGATTATTTTTCTGATGCTCCTGAGAGCCAAATTACACTGGAAAAAGATGAAAAAAACTCTTTTGAGATAAAGAAAGGGCTGATCTCTTGTCACCGCTGTCTGATATATTTGGGTGATCTTGCTCGTTACAAAGGACTTTATGGGGAAGGGGACTCTGTCAGTCGAGATTATGCTGCTGCTTCTGGTTACTACCTACAGGCTGCTTCCCTTTGGCCTTCAAGTGGCAATCCACATCATCAGCTTGCAATACTTGCATCATATTCTGCTGATGATCTTCTGGCACTCTATCGGTATTTTCGGAGCTTGGCAGTGAATAATCCTTTCTTAACAGCAAGGGACAATTTGATTATTGCATTTGAAAAGAACCGCCAAAATTGTTCTCAGCTCCCTGGTAGTTCCAAAGTTTCTTCTGCTAGGACATTGCCTAGTCGAGCGACTGGGAAGGGAAGAGGACGAGGAGATTTCAGGCCTGCAGCTAAAGAGACAAAAGTCGAAAGCACTCGAATCAAAGAACGAGAACTTAGTACCCCTGAGGTTTTTAAAGCTTTCTTGACTCGATTTATTCGACTTAATGGCATCCTCTTCACACGAACAAGCTTGGAAACTTTTGGAGAAGTATTTGCTCTGGTCATCAGTGATCTTCTTGAGCTGCTATCTTCTGGACCTGAGGAGAAGCTAAATTTTGGTCAAGATGCTGCGGAAAATGGACTGGTCATTGTGAGGCTTATTGCCATTCTTATATTCTCAGTTCATAATGCGAAGAGGGAGTCTGAAGGGCAATCATATGCTGAAATTTTGCAGCGTACTGTGTTGCTTCAAAATGCATTTACAGCTGCCTTTGATTTTGTGGGACATATCCTGAAAAGATGCACACAATTGCATGATGCTGCATCAAGTTATCTTTTACCAGGTATTCTAGTTTTCATGGAGTGGCTTGCATGCCATTCAGATATTGCAGCTGGCATTGATATTGAAGAAAAGCAAGCTGCTGCAAGGTCATTCTTTTGGGATCAGTGTGTATTACTGATGAACAAACTACTGCTGAGTGGGCTTGCT------GATGGAGATGAGGATAAAACCTGCTTTTTGGAAATGAGCTGGTATGATGATGGGGAAAGTGGTAGTATGCTTGCATTGTGGGAGGACTTTGAGTTGAGAGGGTTTTCACCCTTAGCGCCAGCACAGCTCATCTTAGACTTCTCAAGGAAGTATTTACTTGAAAATGATGGGAGCAACAAGGAGAACAGTGCTCGTGTGAAAAGGATTCTTGCAGCAGGACGGGCTCTTATGAATGTCGTTCGGATTGGTCAACAAGAAATTTATTATGACTCAAAACTGAAGAAATTTGTAATAGGTACCAAGCCTCCTGCATATGAAGATTTAGATGCATCCAAGTTAGATGATTTCAAAGTAGTAGGTCCAGTTGGAAATATGGGAATGATGCAATCAAATACAGCTAATCTACAAGCCAAACAATCTTGGGGGCAGCTATATGCAGATGGAGAAGAAGAAGATGAAGTAATTGTTTTCAAGCCTATGGCTGTGGAAAAGTACGCCAACATGAGTATGTCAGAGGCAAATGCTTTTGGAAACATCCAGCCTGCACAGAGTTCTTCCTTAGGTGATCAGTCAGCTTATGGTGGTTTGCTTTCTGCTGCTTTCAGTAATAGTCAGGTGTCAGCTGCT---CTAAATGGCATTTCGCGACCACCCATAACTATGTGCAGTGTCTCTCAGCCTCCTGCTCAGCATATCACTCCAAGCACTTCAAAGTGGTCTACGGAGCAAGAGTCATTTATCATGGGCGGGCTTAAGAATTTGAGCATTGCGGAAAATGACATATATGCTAATCCAGGTTTGCTAAGTGGTCGGAGTAGTTTGCAGCCTACTTCATTTTCCCCATCACTTTCTTCCAATCTGAATACCAGCTCT---AGCAATCAGTTATCTGGTCATATAAATGCGGGCAAAGCTGTTATACCAGCAGAAGTTGATTCCATAATTCCTTTGGAAGCAAATTCTGATGGTGCGGATATGAAAGTTGCAGCATCTTTGCCA---GCTTCGAGGAAAATCCCTGTTAGCCGGCCGGCAAGGCACTTTGGACCACCACCTGGATTTAGCAAC---CCTGCTAAGCAACTGGAGGACTCCAATTTTAAATTTACTATCAAGGAAGAACAGCCTCAGATGGATGACTATAGCTGGCTAGATGGATTTAAAACATCATCAATC---AGTGGTATGGGGATGGAAAATTCCATCAATCGTGCCACGCATATATATCCGCAAGTTACTGCCAGTAATAGTAACAGTGTTTCTGGTCCTATTACCTTTCCTTTTCCTGGGAAACAGTTTTCTACTGTTCAGCCTGAGATGGCATATGAGAAGAAGTGGCAAGATTTCCAGCTTTTTGAGCATTTGAAGTTGGATGCAGAAAAGCAGCTTCCC---------------CAAGCAAGTCAGCAGTCTGCATTGCTACCAGAGCAGTATCAAGCACCATCGTTATGGTCTAGCCATTTCTTTGTG---------------
>Egu_2
ATGATGACTGTTCCAATGGATAACTCATTGTCTCCCTCGTCAAGGGAGCTTGCAAAACGCCTTTATAAGAAGAATATTGAATTGGAGAATGGACTACGGAAATCAGCACAGTCAAAGGTTCCTTCAGACCCCAATATATGGCTCCAAATGCGTGAGAACTATGAGGCCATAATACTGGAAGATCATGATTTTTCTGAAAAGCATGAGGTAGAGTATGCTCTTTGGCAATTGCACTACAGGAGAATTGAGGAGTTCAGGACACACATCAATGCTGCA---GCATCTGCTGGA---------TCTAATGCTGGAAAGAGTCTTGCTCGGCCCGATCGAATTAAGAGAATCCGTTCTGTTTTTAAAACCTTCCTTTCAGAAGCAACTGGGTTTTATCATGACCTGATACTGAAAATCAGTTCAAAATATGGCCTGCCTTTCGGTTACTTCTCGGAGGGCCCTGAGAATCGTTATATTCCAATGAAAGATGAAAAGAAATCAGCTGAGATGAAAAAAGGACTGATGTCTTGTCACCGCTGTCTGATTTATTTGGGAGATCTTGCTCGTTACAAAGGACTGTATGGGGAGGGAGACTCTGTTAGTCGTGATTATGCAGCTGCTTTTAGTTATTATATGCAGGCAGCTTCTCTTTGTCCTTCAAGTGGCAATCCACATCATCAGCTTGCAATATTGGCATCATACTCAGGTGATGATTTGGTAGCAGTCTACCGGTACTTTCGGAGTTTGGCAGTGGATAATGCTTTTCCAACAGCAAGGGACAACTTAGTTATTGCATTTGAGAAGAATCGTCAAAGTTACTCTCAATTGCCTGGT---GCCAAGATTCCTTCATCTAGGGCCTTGCCTCTACAATCAGCTGGCAGAGGTAGAGGAAGAGCTGATACAAGTCTTCTGGCAAAAGACACGAAAACAGAATCTGTTCCTACCGAAGAACGAGAGTTCAGTACATCTGAAATATTTAGAGCCTTTTCAACACGATTTGTTCGGCTTAATGGGATCCTTTTCACGCGGACAAGCTTGGAAACTTTTGGAGAAATATTCTCTTCAATGATTTGTAATCTGCATGATCTCCTTTCTTCTGGCCCTGAAGAAGAGCTTAGTTTTGGTCCGGATGCTGCTGCAAATGCTTTGGTCATTGTGAGGCTTATTGCTATTCTTATATTCACAGTTCATAATGTGAATAGGGACTCGGAAGGCCAATCATATGCAGAAATCTTGCAGCGTACTGTGCTGCTTCAAAACGCTTTTACAGCTGCCTTTGAGTTTGCTGGGTATATAGTGAAGAGATGCACACAGCTACATGATGCTCCATCGAGCTATCTGTTGCCAGCCATTTTGGTTTTCATCGAGTGGTTGGCAAGCCATCCAGATATTGCAGCAGGTTTTGATGTGGAGGAAAAACAAGCTAGTGCAAGATCATTCTTCTGGAATCAATGTGTATCTTTCATGAATAAACTTATTTTGACTGGACTTGTGTCAATTGATGGTGATGAAGATGAGACCTGCTTTTCTGATATGAGCAGGTATGATGAAGGAGAAACTGGTAACAGGCTTGCATTATGGGAAGATTTTGAGTTGAGGGGGTTTTTACCCCTAGTGCCAGCACAGCTCATTTTGGATTTTTCAAGGAAGCATGCACTTGGAAGTGACGGCAGCACCAAGGAAAAAAGAGCTCGTGTCCAAAGGATTCTTGCAGCAGGAAGGGCTCTTATGAATGTGGTTCAGGTCAATCATCAGAGAATATATTTTGATACATACCAGAAGAAATTTGTATTAAGTACAGAGCCTCCAGCATCCGAAAATGTTGTTCATGTTGATTACTCTAAAGCACCTGAATCAAATATTACCAAACAACTTGGAGTTGAACAATTGAGCACAGTTAACCTTGGAGTGAGACAGCCAAAGGCACTGCCGTATGGGGAAGGAGAAGAAGAAGAAGAAGAAATTGTCTTCAAGCCAATGGTTGCTGATAAGTATCCCGATGCAACCTCCTCAAGGTCAACAGCTCATGAACCTATACAGCCTGTACAAATTTCTTCTGTTAATGATTGGAGTATGTATGTCTCAAAGTTTTCTGCCCCTCTTGAT---GTTCAAGTGTCTACTCTT---CTCGATGCCAGTTCTCATATGCACCCAGTTGCATCTAATGTCTCCCAGCTACCTTTGCAATCTATCAATCTGGACACCTCAAAATGGCTTATGGGGCGAGAAGCATTTTTATCTGATAGACTGAAGAACTTCAACATTACCGAAGGTGGGTTTTTAGCTAAGCAGAAATTGCAAGAAGGCCCGAACAGTTTGCAGCCTACTGCATTTTCACCTCTTTTTTCTGCACCTCCTAATCTAAATACT---CTCAATATGCTAGCTAGTCAGATGAAACCTGCAGAAGTCGCCATACCATCTAAACTCGACTCCATAGTACCTTCAGGAGCAACCTCTGATGGCCTTGCTATGAATCCTTCAGCAGCATTGCCA------ACAAAGAAAAATCCTGTGAGTCGGCCTGCTAGGCACTATGGACCCCCTCCAGGATTTAGCCATTTACCTTCTAAGCAACAGGAAGATGTCATTTCTAATTCAGTTATAAAGGATCAACACCTGCAGATTGATGACTATAGCTGGCTGGATGGTCATCAATCATCATCCATC---AAAAGCATGGAGGTGGAGAATTCTGTTAATCATATGATGTCTACATTCCCAAATGTTAGTTCTGCCAATAGTGATGCCTTTGCCATTGCCACCAGCTTCCCATTTCCTGGGAAACAGATTTCTAGTATGCAGACTCCTGTGCTCAATGAAAAGAAATGGCAAGATTTCCAGCTCTTTGAACATTCAAAGTCATTCTCGGAAGAACAGCGTCAA---------------CAGGCAAATCCTCAGAACTCTCAGATGCCTCATCAGCATCAAGCACAATCTCTTTGGTCTGGCCGTTATTTCGTG---------------
>Egu_3
ATGATGACTATACCAATAAATAACTCATCTGCTCCCTCGTTACGGGAGCGTGTACAAAGTCTTTACAATAAGAATATTGAATTGGAGAATCGATTGAGGAAGTCAGCAAAGTTGAAAGCTCCTTCAGATCTCAATGCATGGCTTCAAATGCGTGAAAACTGTGAGGCCATAATTCTTCAAGATCATGAATTCTCTGAAAAGCATGAGATAGAGCATGTTTTATGGCAATTACACCACAGGAGGATTGAGGAGTTCCGAGCACACATTAATAATGCAGCATTGAGAGGTGGAGTAAGCACATTGCAAGGTGGGAAGAGTCCTCCTCATCCTGATCGAATAAAAAAAATCTGTGCTATTTTTAAAGGTTTTCTTTCAGAAGCAACTGGATTTTATCATGATTTAATGCTTAAAATCAGAGCAAAATATGGCTTGCCTATGGATTGTTTTTCTGAGGCTCCTGAATACCAAATTACACTGTCAAAGGATGAAAAGAAATCTTTTGAAATGAAGAAAGGGCTGATCTCTTGTCACCGCTGTTTAATATATTTGGGTGATCTTGCTCGTTACAAGGGATTGTATGGAGAAGGGGACTCTGTCAGTCGAGATTATGCAGCAGCTTCTGGTTACTACATGCAGGCTGCTTCTCTTTGGCCTTCAAGTGGCAATCCACATCATCAGCTTGCACTACTTGCATCATATTCTGTTGATGATTTGCTGGCACTCTATTGGTATTTTCGGAGCTTGGCAGCGATTAGTCCTTTCTTAACGGCCAGGGACAATTTGATTATTGCATTTGAAAAGAACCGCCAAAATTACTCCCAGCTTCCTGGTAATTCCAGACTTTCTTCTGCTAGGGCGTTGCCTAGTCGAGTGACTGGGAAAGGAAGAGGACGAGGAGATTTCAGGCCTTTGGCAAAGGAGACAAAAGTAGAACATGCTCTTGCAAAAGAACTAGAACTTAGTACCCCAGAGGTTCTTAAATCTTTTTCCACCCGATTTGTTCGACTTAATGGCATCCTTTTCACAAGGACAAGCTTGGAAACTTTTGGAGAAGTATTTGCTCTGGTCATCAGGGATCTTCTCGAGCTTCTTTCTTCTGGACCTGAGGAGCACCTAAATTTTGGTCAAGATGCTGCGGAAAATGGACAGGTCATCGTGAGGCTTATTGCCATTGTCATATTCTCAGTTCATAATGCAAAGAGAGATTCTGAAGGCCAATCATATGCTGAAATTTTGCAGCGTAAAGTGTTGCTTGAAAATGCATTTACAGCTGCCTTTGATTTTGTGGGACACATAATAAAAAGATGCACAGAGTTGCTTGATGCTGCATCCAGTTATCTTCTGCCAGCTATTCTGGTTTTCATGGAGTGGCTTGCATGCCATTTAGATATTGCAAATGGCATTGATATTGAAGAAAAACAGGCCACTGCAAGGTCATTCTTTTGGAATCAGTGTGTCTCACTGATGAACAAACTAATGCTGACTGGGCTTGTT------GATCGTGATAAGGACAAAACCTGCTTTTTTGAAATGAGCTGGTATGATGATGGGGAAAGAGGTAACAGGCTTGCATTATGGGAGGACTTTGAGTTGAGAGGGTTTTCACCTTTAGCGCCAGCACAACTCATTTTGGACTTTTCAAGGAAGTATGCACTTGAAAATGACGTGAGCAACAAGGAGAAAAGTGCTCGTGTAAAAAGGATTCTTGCAGCAGGTCGGGCTCTTATGAATATTGTTCGAATTGGTCAGCAGGAAATTTATTATGACTCAAAACAGAATAAATTTATGATAGGTACAAAGGCTGCTGCATGTGAAGATTTAGATGTATGTGGGTCAGATGATTTCCAAATAATAAGACCAGTTGGGAATACAGGAATGATGCAATCAAATACAGCTAATCTGCAAGCCAAACAATCTTGGGGGAAGCTATTTGTGGATGGAGAAGAAGAAGATGAAGTAATTGTTTTCAAGCCTATGGCTGCCGAAAAGGACACCAACATGAGTGCTTCAGAGTCAACTGCTTTTGAATATATTCAACCTGTACAAAGTTCCTTCAAAGGTGACCAGACAACTAATGGTGGCTCGCTTTCTGCTGCTTTCAGTAATATTCAGATGTCAGCTTCT---CTAAATGGCATTTTGCAACCACCAATAACTGTGTGTGGTGTTTCTCAGCCACCTGCTCAGCATATCACTCAAAGCACTTCAAGGTGGTCTATGTATCATGAATCATCTGTT---GGTGGGCTGAAGAGTTTGAATTTTGCTAAAAATGAATTATGCACCAATCCAGATCTGCTAAATGGCCCGAGTAGTTCT------GCTACATTCTTTCCATCACTTTCTACCAATCTCAGCACTAGCTCC---AGCACTATGTTATCTGGTCATATAAGGGCTGGTGAAGCTGTTATACCAGCAGAAGCTGATTCCATAGTGTCTTTAGGAGCAACTTCTAATGGTCTGAATATGAAAGTCTCAGCAGCTCTGCCA---GCTCCAAGGAAAAGCCCTGTAAGCCGGCCTGCTAGGCACTTTGGACCGCCACCTGGATTTAGCAAGAACGCTGCTAAGCAACTGGAAGACTCCAATACTAAATTTATTATCAAGGAACGACAGCCTCAGATGGATGACTATAGCTGGCTAGATGGATATGAGACATTATCAACA---ACTGGCTTGGGGATGGAAAATTCCATCAATCGCGCTGCACATATGTATCCACAAGTCACTGCTAGTAATAGCAACAGTAGAACTGGTGATATTGGCTTTCCTTTTCCTGGAAAACAAACTCGTGCAGCTCAGACTGAGATGACGTATGAGAAGAAGTGGCAAGATTTCCAGCTCTTTGAGCATTTGAAGTTGCACGCAGAACAGCAGCTTCCC---------------CAAGCAAGTCAGCAGTCTGCTCTGCTGCCAGAGCAGTATCAAGCACAATCTTTATGGTCTAGCCGTTTCTTTGTG---------------
>Lch_1
ATGATGACTGTTCCAATGGATAACTCATCTGCTCCA---TCACGGGAGCTTGTCGAACGTCTTTTCAATAAGAATATTGAGTTGGAGAATGGACTTAGGATGGCATCCAAGGCAAAAGTCCCTTCAGATCCCAATGCATGGCTACAAATGCGAGAGAACTCTGAAGCCATAATCCTTGCGGATCATGATTTTTCAGAATTACATGAAATAGAACAAGGTCTGTGGCAGTTACACTACAGGCGAATTGAGGAGTTCAGACTGCACATTAATGCTGCTTCAGCATCTGCAGCATCAGTCACATCTCTCAGTGGGAAAGGTGTTGTGCGACCTGACCGATTAAAGAAAATCCGCTCTGTTTTTAAAAGTTTCCTTTCAGAAGCAACTGGCTTTTATCATGATCTTATTCTGAAAATTAGAGCCAAGTACGGTTTGCCTCTTGGCAATTTTTCTGGGGGCCCAGAGAATCAAATTGCCCTGGCAAAGGATGGAAAGAAATCTGCTGAGATGAAGAAAGGCTTGATGTCCTGTCACCGTTGTTTGATCTACTTGGGTGACCTTGCTCGTTACAAAGGGTTGTATGGAGAGGGGGATTCTGTTGCCCGCGATTATGCTGCTGCTTCGAGTTACTACATACAGGCTGCTTCACTTTGCCCTTCAAGTGGGAATCCCCATCATCAGCTTGCAATATTGGCATCATATTTGGGGGATGAATTAATGGCTGTTTACCGGTACTTTCGGAGTTTGGCAGTGGATACCCCTTTCTCAACGGCAAGGGACAACTTGATTATAGTATTTGAGAAGAACCGTCAGAGTTACTCCCAACTCACTCAGGATGCAAAAGTTTCTTCAGTCAAGTCTGTGCCTGTGCGAATGAGTGGGAGAGGAAGAGGGAGAGGCGAAATGAGAATTCCATCTAAAAATGCTAATATGGTAACTGCACCTCTGAAAGAAACTGCATTCAGTATTCCAGAGACTTTTAAGGCCTTCCGTCTTCGGTTTGTACGGTTAAACGGCATTCTTTTCACTCGCACAAGCTTGGAAACGTTTGGAGAAGTTCTCTCTTTGGCAATCAGGGATCTGGATAATCTTCTTTCTTCAGGGCTTGAAGAAGAGCTAAATTTTGGTTCAGATGCTGCTGAAAATGGGCTTTTCATTATTAGGATGGTCTCCATTCTCATATTCATGGTTCACAATGTGAATAAGGAATCTGAAGGCCAGTCGTATGATGAAATCTTGCAACGTAAGGTTCTGCTTCAGAATGCATTTACTGCTGCCTTTGAGTTCATGGGACATCTTCTCAAAAGATGTATGCAGTTACAGGACATCTTGTCAAGCTATTTGTTACCCGCTGTCCTAGTTTTTATTGAGTGGTTAGCCTGTCATCCAGAAATTGCAGGCGGT---GATATTGATGAAAAACAAGTGACTGCTAGATCATTCTTCTGGTCTCACTGTGTATCATTCTTGAACAAACTTATACTGAGTGGACTGGTATCCATTGATGGTGATGGAGATGAAACCTGCTTCTCGGACATGAGTAGGTATGATGAAGAGGAAACTGGCAACCGGCTTGCACTGTGGGAAGACTTTGAGTTGAGGGGATATTTACCCCTTGTCCCAGCACAACTCATATTAGACTTTTCAAGGAAGCATTCCTTTGGAAGTGATGGTAGCAACAAGGAGAAAAGAGCACGTGTGCAACGTATCCTAGCTGCAGGAAGGGCTCTCATGAATGTGGTCAAGGTTGATCATCGGGGAATATGCTTTGATAAAAAACTGAAGAGATTTGCTATTGGGATTGAGCCTCAAAGATCTGAGGATGACATGGTTTCTTCTCCTGTAGATGTGTCCATATCAAATGGTATGAAACAA---GGAGTGGTGGTTAATGAGACAATGAAATTAGGAGTTGTGCAACCAAAGGAACAGTTCTATATGGAAGGAGAAGAGGAGGATGAGGTGATCGTCTTCAAGCCCACGATAGCTGAAAAACGTGCTGATATAAGCGCACCAAAATCAACTGCTTATGAGATTCTTAAGCATGTGGAG---TCTTCTGAAGGTGACTGGGTTAGTTATGCTGAAGCATTTTCCTGTCCTCCTAATAATCCTCTGCTTCAGGCTGCTGCTTTAAATGCTGGTTTGGTATCATCAACACCTTTTGCTAATATGGTTTCACAGCCTTTGCAAGAGATTCCAAGCACCACTTCTAAAGTGACTGCGGACCAACAAACCTTTTTTTCTGATGGATTGAGAAACTTGAGCATTGCTGGAAATGGATTTGTTGCTAAGTCAAGTTTGCAGGAAGAGTTTATCAATTCACAGCCTCCTGCATTTTCACTTCCCTTTTCAGTGTCTGCGAAGCTCAATACT---GGGGGTATCATATCTCGACAGACTGGAGTTTCAGAAGCTGTGATACCATCAAAGCTTGATTCCATAATGCCTTTTGGTGCCAGTAATGATGATCCGATTATGAAGCTTCCA---AACTTGCTAACAAGTTCAAGAAGAAGTCCAGTGAGCCGGCCCATTAGACACTTTGGTCCTCCACCTGGGTTCAACCCTGTTCACCCTAAGCAATTAAATGGCTCCATG---GGCGTGTTGGTCAACAATGAGCATCCGCTAGTGGATGATTATAGCTGGCTAGATGGATATCAGTTGCCGTCATCT---GAAGGCATAGAGCCAAAAAATTCCCTGATTCACATGGGACATACATACCTTCATGCTAATGGT---CACAGTGAGACTTCGACTGGGATGACGAGCTTTCCTTTTCCTGGAAAACATGTTCCTACTGTGCAGGCCCGAGCTGAAAATCAGAACAAGTTTACTGACTATCAGCTCCTTCAGCAACTGAAGCTTTGTAGGGAACATCAGCTCCAT---------------CAAGGAAACCAACAGTCTGCTCCAGTGCCGGAGCAAGATCAAGGGCAGTTTCTGTGGTCAGGCCAGTTCTTCGTG---------------
>Lch_2
ATGATGACCGTACCGATGGATAACTCATCTGCTCCT---ACCCGGGAGCATGTCCAACGTCTTTTCAACAAGAATAATGAGTTGGAGAAGGGACTTAGGAAAGCGGCCCAGGCAAAGATACCTTCAGATCCTAATGCATGGCTACAAATGCGAGAAAATTATGAAGCCATAATTCTCGAGGATCATGATTTTTCTGAGTTACATGAAATAGAGTATGGTTTGTGGCAGTTACACTACAAACGAATAGAGGAGTTCAGGGCGCATATGAATTCTGCTTCAGCATCTTCAGGATCTGTCACTGCTCACGGTGGAAAAGGTGTTGCTCGACCTGACCGAATTAAGAAAATACGTTCTGTTTTCAAAGGCTTCCTATCAGAAGCAACTGGATTTTACCATGATCTGATTCTGAAAATCAGAGCAAAATATGGGCTCCCTCTGGGATATTTTTCTGAGGGTCCGGGGAATCAAATTAATCTGAGGAAGGATGAAAAGAAATCTGCTGAGGTGAAGAAAGGCTTGATATCCTGTCACCGTTGTCTAATATACTTGGGTGATCTTGCTCGTTACAAAGGATTATATGGAGAGGGCGACTCTGTCAGCCGTGATTATGCTGCTGCTTCGAGTTACTACATAGAGGCAGCTTCCCTTTGGCCTTCAAGTGGCAATCCCCATCATCAGCTTGCAATATTGGCATCCTATTCCGGGGATGATCTTGTAGCAGTCTACCGGTACTTTCGGAGTTTGGCAGTAGATTGCCCCTTCTCAACAGCAAGGGACAACTTGATTATTGTATTCGAGAAGAACCGTCAGAGCCACTCCCAACTGCCTGGGGATGCCAAAATTAACTCAGTCAAG------------CGAATTAATGGGAGAGGAAGAGGGAGAGGGGAAATTAAGGTTCCAGCAAAAGATGTCAAAACAGAAACTACTCCTGTAAAAGGA---ATGTTCAGTATCCCAGAGATTTATAAAACCTTTTGTGTTCGATTTGTCCGACTAAATGGAATTCTTTTCACACGCACGAGCTTGGAAACATTTGGAGAAGTTTTCTCCTTGGTAATTGCTGATCTGCATGATCTTCTTTCTTCTGGACCTGAAGAAGAGCTGAATTTCGGTTCTGATGCTGCTGAAAATGGGCTTTTTGTTGTTAGGCTAATCGCGATTCTCATATTCATGGTTCATAATGTAAACAAGGAATCTGAAGGCCAGTCATATGCTGAAATCTTACAGCGTTCAGTTCTTCTTCAGAATGCATTTACTGCTGCTTTCGAGTTTGTAGGACATATTGTCAAGAGATGTGTACAATTACAGGATGTTTCGTCAAGCTATCTGTTACCTGCAATTCTGGTTTTCATCGAGTGGTTAGCTTGTAATCCAGATATTGCAACTGGCAATGATGCTGAGGTTAAACAAGCTACTGCTAGGTCATTCTTCTGGACTCAGTGCATTTCTTTCTTGAACAAACTTATATTGAGTGGGTTGGTGTCTGTTGATGGTGATGAAGGGGAAACCTGCTTCTCAGACATGAGCAGGTATGAGGAGGGGGAAACTGGCAACCGGCTTGCATTGTGGGAGGACTTCGAGCTGAGGGGATTTTTACCTCTGCTCCCAGCGCAGCTCATTCTGGATTTTTCAAGAAAACTCTCCTTTGGAAGTGATGGTAGCAACAAGGACAAAAGAGCCCGTATGCAAAGGATTCTAGCTGCAGGAAGGGCTCTTATGAATGTGGTTCGGGTTGATCAGCAGGGAATATATTTTGATCTGGAACTCAAGAAATTTGCTATAGGCGTTGAGCCCAAAAGATCTGAGCATGATATGATTGGTGCTTCTTTGGATATATCTGTGTCCACTGGAATGAAACAA---GGAATGCCAATTGAGAAAACAAGGAATTTGGGAGCTATGCAACCGATGGATCAGTATTACATGGAAGGAGAAGAGGAGGATGAGGTGATTGTTTTCAAACCAACAGTAGCTGAAAAGCACACTGATGTGAGCATCCCAAAATCAATTGCTTACGAGTTCCTTAAGCCTGTTGAGGATTCTTCTAAAGATGACTGGGCAAATTATGCAGGAGCTCTTTCTGCACCT------------CAGCTACAGGTTGCTGGTTTAAGTGCTAGTTCACAACTGCCCTTTTCTTTTGCTAATACTATCCCACATCCCATCCAACATGTTGATCCAAGTACTTCAAAGTGGATTGTGGAACAACAAGCCTCTTTGGATGATGGATTGAAAAGTTTGAACATTTCTGGGAATGTTTTAGCTGCTAAAGCTGAGTTGCAATATGGA---------TCGCACCCTCTTGCATTTTCACTTCCCTTTTCATCACATGAGAATCTCAATACT---ATTGGCAGTTTATCTGGACAGACAGGATTTTCGGAAACTGTGATGCCATCCAAATATGATCATATAATACCTTCTGGAGCAAATGCTAATGGTCCATCTATGAAGCTG---------------ACAAATTCAAGAAAAAGTCCGGTGAGCCGGCCTGTTAGACACTTTGGACCTCCACCTGGTTTCAGCCCTGTTCCTACCAAACAATTAAACGACTCCATGGCTGGCTTGGTATTGAAGAATGAGCATCCACACATGGATGATTATAGCTGGCTAGATGGGTATAAATTTTCCTCTGCA---GGAGGTACAGATCAGAACAATTCCCTCAATCACATGGGA---GTATACTCCCATGTAACTGGT---AATAACAATATCTCGACTGGTATGATGAGCTTCCCTTTTCCTGGAAAACAAGCTCCTGCTGTACAGGCCCAGGTGGAAGACCAGAAAATGTGGCCAGATTACCAACCTCTTGAGCATCTTAAGCTTCACAAGGAACAGCAGCAGCCGCAGCTCCAGGTCCAGTGGGGAAATCAACAGTCTGCTCCACTGCCGGAGCTATATCAAGGACCGTCTCTGTGGTCAGGCCAGTTCTTCGTG---------------
>Lch_3
ATGCGCATGGTGAAGATGCGA------------CCC---CTTTCGTCGAGCGCGAGCCGGGCTGGTCGCATGAATAATGAGTTGGAGAAGGGACTTAGGAAAGCGGCCCAGGCAAAGATACCTTCAGATCCTAATGCATGGCTACAAATGCGAGAAAATTATGAAGCCATAATTCTCGAGGATCATGATTTTTCTGAGTTACATGAAATAGAGTATGGTTTGTGGCAGTTACACTACAAACGAATAGAGGAGTTCAGGGCGCATATGAATTCTGCTTCAGCATCTTCAGGATCTGTCACTGCTCACGGTGGAAAAGGTGTTGCTCGACCTGACCGAATTAAGAAAATACGTTCTGTTTTCAAAGGCTTCCTATCAGAAGCAACTGGATTTTACCATGATCTGATTCTGAAAATCAGAGCAAAATATGGGCTCCCTCTGGGATATTTTTCTGAGGGTCCGGGGAATCAAATTAATCTGAGGAAGGATGAAAAGAAATCTGCTGAGGTGAAGAAAGGCTTGATATCCTGTCACCGTTGTCTAATATACTTGGGTGATCTTGCTCGTTACAAAGGATTATATGGAGAGGGCGACTCTGTCAGCCGTGATTATGCTGCTGCTTCGAGTTACTACATAGAGGCAGCTTCCCTTTGGCCTTCAAGTGGCAATCCCCATCATCAGCTTGCAATATTGGCATCCTATTCCGGGGATGATCTTGTAGCAGTCTACCGGTACTTTCGGAGTTTGGCAGTAGATTGCCCCTTCTCAACAGCAAGGGACAACTTGATTATTGTATTCGAGAAGAACCGTCAGAGCTACTCCCAACTGCCTGGGGATGCCAAAATTAACTCAGTCAAG------------CGAATTAATGGGAGAGGAAGAGGGAGAGGGGAAATTAAGGTTCCGGCAAAAGATGTCAAAACAGAAACTACTCCTGTAAAAGGA---ATGTTCAGTATCCCAGAGATTTATAAAACCTTTTGTGTTCGATTTGTCCGACTAAATGGAATTCTTTTCACACGCACAAGCTTGGAAACATTTGGAGAAGTTTTCTCCTTGGTAATTGCTGATCTGCATGATCTTCTTTCTTCTGGACCTGAAGAAGAGCTGAATTTCAGTTCTGATGCTGCTGAAAATGGGCTTTTTGTTGTTAGGCTAATCGCGATTCTCATATTCATGGTTCATAATGTAAACAAGGAATCTGAAGGCCAGTCATATGCTGAAATCTTACAGCGTTCAGTTCTTCTTCAGAATGCATTTACTGCTGCTTTCGAGTTTGTAGGACATATTGTCAAGAGATGTGTACAATTACAGGATGTTTCGTCAAGCTATCTGTTACCTGCAATTCTGGTTTTCATCGAGTGGTTAGCTTGTAATCCAGATATTGCAACTGGCAATGATGCTGAGGTTAAACAAGCTACTGCTAGGTCATTCTTCTGGACTCAGTGCATTTCTTTCTTGAACAAACTTATATTGAGTGGGTTGGTGTCTGTTGATGGTGATGAAGGGGAAACCTGCTTCTCAGACATGAGCAGGTATGAGGAGGGGGAAACCGGCAACCGGCTTGCATTGTGGGAGGACTTCGAGCTGAGGGGATTTTTACCTCTGCTCCCAGCGCAGCTCATTCTGGATTTTTCAAGAAAACTCTCCTTTGGAAGTGATGGTAGCAACAAGGACAAAAGAGCCCGTATGCAAAGGATTCTAGCTGCAGGAAGGGCTCTTATGAATGTGGTTCGGGTTGATCAGCAGGGAATATATTTTGATCTGGAACTCAAGAAATTTGCTATAGGCGTTGAGCCCAAAAGATCTGAGCATGATATGATTGGTGCTTCTTTGGATATATCTGTGTCCACTGGAATGAAACAA---GGAATGCCAATTGAGAAAACAAGGAATTTGGGAACTATGCAACCGATGGATCAGTATTACATGGAAGGAGAAGAGGAGGATGAGGTGATTGTTTTCAAACCAACAGTAGCTGAAAAGCACACTGATGTGAGCATCCCAAAATCAATTGCTTACGAGTTCCTTAAGCCTGTTGAGGATTCTTCTAAAGATGACTGGGCAAATTATGCAGGAGCTCTTTCTGCACCT------------CAGCTACAGGTTGCTGGTTTAAGTGCTAGTTCACAACTGCCCTTTTCTTTTGCTAATACTATCCCACATCCCATCCAACATGTTGATCCGAGTACTTCAAAGTGGATTGTGGAACAACAAGCCTCTTTGGATGATGGATTGAAAAGTTTGAACATTTCTGGGAATGTTTTAGCTGCTAAAGCTGAGTTGCAATATGGA---------TCGCACCCTCTTGCATTTTCACTTCCCTTTTCATCACATGAGAATCTCAATACT---ATTGGCAGTTTATCTGGACAGACAGGATTTTCGGAAACTGTGATGCCATCCAAATATGATCATATAATACCTTCTGGAGCAAATGCTAATGGTCCATCTATGAAGCTG---------------ACAAATTCAAGAAAAAGTCCGGTGAGCCGGCCCGTTAGACACTTTGGACCTCCACCTGGTTTCAGCCCTGTTCCTACCAAACAATTAAACGACTCCATGGCTGGCTTGGTATTGAAGAATGAGCATCCACACATGGATGATTATAGCTGGCTAGATGGGTATAAATTTTCCTCTGCA---GGAGGTACGGATCAGAACAATTCCCTCAATCACATGGGA---GTATACTCCCATGTAACTGGT---AATAACAATATCTCGACTGGTATGATGAGCTTCCCTTTTCCTGGAAAACAAGCTCCTGCTGTACAGGCCCAGGTGGAAGACCAGAAAATGTGGCCAGATTACCAACCTCTTGAGCATCTTAAGCTTCACAAGGAACAGCAGCAGCCGCAGCTCCAGGTCCAGTGGGGAAATCAACAGTCTGCTCCACTGCCGGAGCTATATCAAGGACCGTCTCTGTGGTCAGGCCAGTTCTTCGTG---------------
>Nco_1
ATGATGACTGTCCCAATGGATAATGCTTCTGCCATCACGCCAGCTGATCTTGCTCAACGCCTTTATGACAAGAATGTCGAGTTGGGAAAGAAATTTAAGAAGTCAGTCAACTCAAAAATCCCATCAGACCCTATTAGATGGAGACAGATGCGCCAGAACTATGAAGCAATAATCCTTGCAGATAGTGATTTTTCTGAATCCCATGAAATAGAACACTTATTGTGGCAGTTGCACTATAGATGCATTGAGGAGTTTCGAGCTCGCTTGCGCAGCAGTTCAACTACTGCAACTGCTGTTCAGGCACAAGGAGGTGAAGCTTATGTTCGACGTGAATCAAGAAATGAAATTCATTCCTTTTTCAAGAGCTTTCTTACTGAGGCCACTGGCTTTTATCATGATCTTATTCTCAAGATCAAGTCAAAACATGGCTTGCCATTGGATCATTTATCTGATGGCATTGACAATGAA---------ATGAAAGATGAGAAGACATCCACTGACAAGAAGAAAAGTTTCATGTCCTGTCACCGATGCCTTATATACTTAGGTGATCTTGCTCGATATACAGAACTTTATGGAGAAGGAGAATTAAGTAACCGAAACTATGCTGTTGCATCAAGTTATTACACACAAGCTGCATCAATGTGGCCTAGCAGTGGCAACCCTCATCATCAGCTTGCTATATTGGCTTCGTATTTGGGAGAAGATTTGATGATAGTATACAGGTACTTCCGAAGTCTGGCAGTTCAAAGCCCTTGCTCAACAGCAAGAGATAACCTCATTATTTTATTTGAGAAGAATCGTCAAAGTTACACTCAGCTTCTCTCATATGCCAAGTCGTCTTCAATCAAGATGCCCAATGCTAGAATTTCTGGGAAAGGAAGAGGTAGAGGGGAAACACGGCTTTTGGCTCGAGATCATAAGAAGGAAGTTCTCAATTACAAGGAAAAAGCAATTGGGAATTCAAATACATACAAAAACTTCTGCATCCGGTTTGTGAGACTCAATGGGATTCTCTTTACACGTACTAGTCTTGAAACATTTGCAGAAGTTTTTGCATCAGTAATCAATGATCTGCACACACTGCTGTCATCTGGACCTGAAGAAGAACTTAGCTTTGGTGCAGATATTGCTGAGAATGCTCTTGTGATTGTTCGACTTATTGCTATTCTCATCTTTACTGTTCACAATGTGAATAAAGATATTGAGGGACAATCATACGCAGAAATCTTGCAACGCTCTGTTCTGCTCCAGAATGCATTTGTCGCGGCATTTGAGTTTGTTGGTCACATTTTGAAGAGATGTCTAGAGTTAAAAGATGTCTCTTCTAGCTATCTTTTGCCTTCTGTTTTGGTCTTCATTGAATGGCTGGCATGTCATTCAGATATTGCTGGTAGCATCGATGCTGAGGAAAAACAGGTTGCTGCGAGATCCTTTTTCTGGAGGGAGTGTATTTCCTTCTTGAACAAGCTTATAGAGAATGGGCTGGTCTCTGTGGATGGTGGTGATAGTGATGCCTGTTTTTATGATACAAGCGTGTATGATGAAAACGAGCCTGGTGGTCGTGTGGCATTATCTGAAGATTTTGAACTTAGAGGATTTCTACCTCTTCAACCTGCACATCTCATATTAGATTTCTCAAAGAAGCATAGTGCTGGCATTGAT---------AAGGCAAAAGTTGCCCGTGTTCAGAGGATCTTTGCTGCCGGTAGAGCTCTTATGGGAGTGGCTCAAATTGATCAGCAAGGTGCTTATTTTGATGACAAGCTGAAGAAGTTTGTTATAGGGGCTGAAGCCCAGTCTGAAGAAGTGGCTCCTACCTTCCCAGATACATCCAAACCTGCTGCTAAT------------ATGGAGTCATTGGTGGATGATGTCAAGGGCTTGCAAGCTTCTATATCTAATTGTCAGCTGCTTGGTGAAGTAGAGGAAGAAGACGAGGTAATTGTTTTCAAGCCCACAGTAGCTGAAAAACGAGCTGATATGAATTCCCTGAAGTCTGTTATCGATAATCATTTG---TCTGCTGAGATTCTTTTGAAGGGTGGGTTAGGAACA---------------AATGTTCCTGTCCAGACTTCTTTGGTGCAGCCAACA---TATAATGTTGATGCAAGGCCTCCCTCAGCATCTATGGGTTTCATTGAAGGCCAAGTGCAACCATCCAATTCCACTGCA------TGGCTTCTTGAACCACAGCTGTCTGCAGTTAACAGGATGACTGACTTTATGGTCGCTGGAAATGGATTT------------------TCAGATGATCTGGGGGTTTCACATCCCATGTCGTTTGCCCCTTCCTTATCAGGGAATTTAGGCAACGCAGCCCTTCCAACCCAGTCTTGTAATCAGCTTAAAGTTGTGGAATCTATGATACCGTCAAAGTTAGATACCATCATGCCTGCGGTGAAGAACTCCATTAGTTTTTCCTCTCATACACCA---AGCCTTCCAACAATATCCAAGAAAAATCCTGTTGGCCGACCTGTTCGACACATGGGGCCACCACCAGGGTTTGGTCCTGTGCCACCCAAGCCGCAAGATGAAGCCAAGATTGAAATATCTGGGGGCGATGAACATCCTTTGTTGGATGATTATACCTGGCTTGATGGCTACGGACTGCCCTCAGCG---AATGCAAATGAACTTAGTGGTGGACTGCCACAAACCAGTAATGCTTTCTCTGCAGATAGAAGT---AACTGGAATGCCATCAAC---------GGTTTTCCTTTCCCTGGCAAGCAGCTTCCTGGTACGCAGGTTGAGATGGGAAACCTAATGAAGCAGCATCCTGTTCAACTTCTTGAGCAGCTGAAGCTCTTACATGGACAGCAACCGCAGCAG---AATGTCCTGATGGGCAGCAATGTGCCTGCGCCACTTCAGGAGCAGCACAAGGGACAGTCGCTGTGGTCGGGACAGTATCTTGTG---------------
>Osa_1
ATGATGACCGTTCCGATGGATAAAGCTACTGCTCCATCATCAAGGGAGCTTGCACAGCGGCTCTTAAAGAAGAACGCTGAACATGAAAGTCGTCTGCGAAGGTCAGCACAGTCCAAAGTGCCATCAGATCCTAACATATGGTTTCAGATGCGTGAGAACTATGAAAAGATAATCCTTGCTGATCATGACTTCTCTGAAAAACGTGAGATAGAATATCTTCTGTGGCAGTTGCACTACAAAAGAATTGAGGAATTCCGAGCTCATATTGTCTCTGCT---------------------------------GGGAAGAACAATGCCAATCCTGATCGGATCAAGAGGATCAGATCTTCTGTTAGAAGTTTCCTCTCAGAAGCAACTGGTTTCTATCATGACTTGATGCTGAAAATTCGGTCTACTTATGGGCTTCCGTTGGGCTACTTCTCTGAGGGTCCTGATAGTTCTGTTGTTCCTGATAAAGATGGGAAGAAAGTGGTTGGGGTGAAAAAAGGCTTGTTGTCATGCTATCGCTGTTTGATATATTTAGGAGATCTTACCCGATACAAAGGTCTGTATGGGGATGTGGATTATGCAAGTCGTGAATATGCTGCAGCCTCTATCTACTACAAGGAAGCAGCTTCGCTGTGCCCTTCGAATGGCAACCCACATCATCAGCTTGCAATACTGGCATCATATGCTGGAGATGAGGTAACAGCTATCTATAGGTACTTCCGTAGCTTAGCTGTGGATAATCCTTTTTCTGCAGCGAGGGAAAACTTGATTCTCGCATTTGACAAGAATCATGATATCTATGCTCAGCTATCAGGTAATAGCAAGGTTCCCAACGCTAAGAGCTTGCCATCCAGATCAGTTGGTAGGGCCAGAGGAAGGGGTGAGACAAGATTTCAGCCCAAAGGTTCTAGTACAGAAGAAAAT---TCAAAGGAGCGAGAGCACAGTATTCAAGAAATACTGAAGGCTTTCTATATTCGATTTGTTCGCCTCAATGGAATTCTTTTCACAAGGACAAGCTTGGAAACATTTGGGGAGTTGTCTGCTACAGTTATCAGCGATTTGCAAATTCTTCTTTCATCTGGTCCTTACGAGGAGCTTAATTTTGGTGTTGAGGCTGCTGAAAACGCGCTTTCTGTTGTTAAGCTTATTGCTATCCTTATATTCACAGTGCACAATGCAAACAAAGACGCAGATAATCAATCATATGCTGAAATTGTGCAACGCAGAGTTCTTCTTCAAAATGCATTTGCTGCAGCCTTTGAATTTGTTGGATACCTTCTCAAAAGATGCGCAGAGCTTCATGATGTTGCATCAAGTATCTACTTGCCAGCTATTTTGGTCTTCATTGAATGGCTGGCGTGCCATCCAGATTTTGTGGCTAGTTCTGAGATGGATGAAAAGCAAGCCGATGCAAGATCTTTCTTCTGGAGTCAATGCGTGCCATTTATGAATAAGCTCATTTTGACTGGTCTCGCACATGTCGATGGTGATAATGATGAAACTTGCTTTTTTGACATGGGCACATATGAGGAGGGTGAAACTGGGAACAGGCTTGCGTTGTGGGAGGATGTTGAGTTAAGAGGGTTTTCGCCTTTGGTACCTGCTCAAGGTATCTTGGACTTCTCCACCAAGCAAGGTTTTGGAAGTGATGGAGGTACCAAGGAGAAAAAAGCACGTGTAGAAAGGATTCTTGCTGCAGGGAAGGCGCTGTTAAATTTCGTTCAAATTGATCAGCTGCGAATATATTTTGATGCATCCTCAAAAAAGTTCCTTATGGCTTCAGAACCTCCTCCTGCTTCTTCTGTTCCTCTTGTTGTATCTTCCAATGCGCAGACAACAAATCACATACAACAG---GAACCTGAAGTCTCCAGTAAAATTGATCTAGGTGTGCTTCAGTCAAAGGCACAACTCTTTCTTGATGGA---GATGATGATGAAGAAATAGTTTTCAAGCCTCCAGTTTCTGAAAAGCTTCCGAGAGTTACTTCAGAACAG---ACTAGTAATGAGTTATTACAGCCAGTGGTGGTGTCTGAT---GTCAATTGGTCAAATGATGGTGCACCACCATCTCTCCCAATCTCTTCTCTTGGTTGGGCAGCCAATGCTCTTGATGTTGGTGCAAGGCCTATGGCGAGCTTTTCCAATATAATTTCGGATCAGCGTACACCTCCAAACCCAGATAATACAGCCATACTCCCTGGGCAAGATTCATTCTTATTGAGTGCATTAAACAATGTTAACATAGGTGCAAGTGGATTT---CTGGATCAAAGAGTGAATGGTGGACTCAGTGGATTACAGTCTGTGGGAAATGTGCCTCAGGTATCTGCTCAAGCTACTATGAATAGT---ACAAATCCAATGATTGGTCAGTATAAACATACTGAAGTTACCATCCCTTCTGCCTTCTATTCAGTTCTGCCGTCAGTAGTATCTTCTGATGGT---------------------------------GTATCAAAGAAAAATCCTGTCAGCCGTCCTGGAAGACATGTTGGCCCTCCTCCAGGATTTAACAATGCCCCTCCAAAGCGACAGGATGATTCCATT------TTAGCTGGCAATGGCCAGCATGTTCAGACCAATGACGGCATCTGGTTGGATGGCTACAGGTCATCACTGGAT------------------------TATGTCAATAATCAGCGTTTTGCACATTCAAATGTTACCACTGCC---------AGCAGTACTTTCACCACTCCCTTTCCTTTTCCTGGAAAACAAGCTTTCAGCATGCATCCTAGAGGTAGCGATGAAAAACAGTGGCAGGATTTCCACCTTTTTGGGCCCACAAAGCAACTTCCAGAACTTAATTTTCAG---------------CAAGGGAACCAGCAAAATGGTCCACTGGCGGAACAATTACCAGCACAATCTGCATGGTCTGGCAATTACCTTGTG---------------
>Out_1
---ATGACTATTCCTATCGAAAACTCGTCTGGCCAATTGGCGCGGGACCTAGTTCAGCACCGTTACAATAAGACCATTGAGTTGGAAAACAAGTTAAGGAGTTCGATTCAGTCAAAGACCCCATCTGATCCTAATATCTGGGCTCAGATGCGTGAGAATTATGAAGCCATAATTCTTGAAGATCATGATTTTTCTGAATCACATGAAATTGAGCATGCGCTTTGGCATTTGCATTATAAGCGAATTGAAGACTTCAGAGCCCGAATGCGAAATGCTGCTGCTGCATCGGGTAACATTCCATCCCAGGGAGGCAAAAGTGTTCTGAGGCGAGAACAAGTTAATAAAATCCGATCTGTTTTCAAAAGTTTTCTTTCTGAAGCGACTGGATTTTACCATGATGTAATGTTAAAGATCAGAGCGAAGTATGGATTTCCGCTTGATTACTTCTCTCACCAGGGAGGAGATTTTTTTGGCTCAACGAAAGATGAAAGTAAATCTTCCAATTTGAGGAAAGGTCAGGTTTCTTGTCACCGTTGCTTGATATACTTGGGGGATCTTGCTCGCTATAAGGAACTTTATGGTGAGGGAGAGTCTTCTGGCCGTGATTTTTCTGTTGCAGCAAGCTACTATGTACAGGCTGCTTCTCTTTGGCCGTCAAGTGGAAATCCCCATCATCAGCTTGCAATTTTGGCAACATACATGGGAGATGAACTGGTAGCAGTTTATCGCTATTTTCGAAGTTTAGCAATTGACAGCCCGTTTTCTACAGCCAGAGACAATTTAATTCTTATATTTGAAAAGAATCGTCAACATTATTCTCAGTTGCTTCTTGATCCCGAAGTAACTTTGTCCAAACCAACAGCCACAAAAGGTTCTGGGAGAGGGGGAGGAAGAGGTGATGTCAGGTTTTCCATGAAGGACCCAAAACAAGGAGTAACTATAGTAAAGAGGAAACAAGTTAATGTTGCAGAGGTCAACAGGACTTTTCGCATTCGTTTTGTCCGTCTTAATGGGATCCTTTTCACTCGCACAAGTCTTGAGACATTTGGTGAAGTTTATTCTTCAGCTATAAATGAATTTGAGGAGCTGCTTAAACCTGGACTTAATTCAGAGATGGGTATTGGTTCAGATGCATGTGTTAATGGACTTGTGGTCCTCCAGCTTGTGTCAATCCTGATTTTTACAGTTCATAATGTAAACAGAGATGCTGAAAGTCGATCTTATGCAGAAATTTTGCAGCGCTCTGTTCTGCTTCAGAATGCTTTTACTGCTGCTTTTGAATTTGCAGGACACATTATAAACAAATGTGTGAATGCGGAAGATGTTTCCTCTAGTCCCCTCTTGCCAGCAGTGCTCGTTTTCATGGAATGGTTGGCTTGCAGACCAGACGTTGCAATGGGTAATGATGTTGAAGAGAGGCAAGCTTGTGCAAGGTCATATTTCTGGAGTCACTGTGTTGCTTGTTTGAATAAACTTCTGGACCTTGAAAAGGCTTACCAAGGCAGTCTGGAAGGCGAGATTACTTTCACTAGTCTTAGCAAGTATCATGAGGATGAAGCAGGAGGTGGTGTTGCATTATGGGAGGACTTTGAGTTGAGGGGATTTGTGCCTTTGGCTCCAGCCCAGCTTGGTTTAGATTTCTCAAAGCGACATTCCTACATTGGGCTTGGCGGAAAGAAGGAAAAAATGATCCGTGTGCAAAGGATACTGGCAGCCGGAAAGGCTATCACAAATTTAGTGGAAGGTAGTGGTCAAGGAATATATTTTGACGAGTATTTGACAAAATTTGGTATTGCTGGAGAAATGCTTGAACGTAAATCTGAGGACAAGTTTGAAGCTGTAAAGTGCAAAATTTCTAATACTGTTGAAAAACAAGATGCTTCAGTAGAGAAACTAGTAGCTTCAGGAGTTCCTACCGTTAAGACAGAGTCAGATAAGGAA---GAAGAAGAAGATGAAGTGATTGTCTTCAGGCCCAATGTAGTTGAAAGATATCCAGAGTTGCCTGTTTCAAATTCCCATCAGACCCCAATCTCAGAACCTCGGCAATGTGTTTCAAATCATGAGTTAACTTCACAGATTACTGGGTATTCTTCCTCGTTTGCAGCTGCTGTAAACCCTTCTTCAGGGTTAGGAAGTTCTTCTACAAGAGTGGCCAGCTTGACAGATGTTATTCAACAGCCTTCTCGGCATTTAAATCAAATAAATCCTGTATGGTATAGAGACCATGAAGCACTTGTTTTGAATGGGATGATGAACTTGAATCTTGGCGAAAATGGATCTATGTTTAGGTCAGAGCTTTCTCATGAATTGAGTTCCACAGCTCCACTTGATAATGGAGTTACTGTTGGTGTTTCATCTGACCTTTCTTTGGCCACTGGACTGCCTGAAAGCTCAGTTGAACATCATGTGACAAGTTTACCATCTCATTCTGATTCTGATGCAGTGTCATCTACAAGTGCATCTACTATCACAACCAAACCT------GGCATTCCTATTAAATCTAAGAAAGGTCCCATGAACCGACCTGTTCGTCACTTTGGACCTCCACCTGGCTTTGGTCCTGTGCCTACCAGACTGCCCGATAATTCTAAGGAACAGACGGTTCAGAGGGATGAGCAGACTCAAATGGATGATTACAGTTGGTTAGATGGATATACGTCCGCAAGG------AATGGTAGACAGATAAAT---GATTTGCCTGTGTCTCTCTCAGGCTATTCCTTCTTGCCTACA---AGTGACAGTCTAATTAGCGATGCCGCAAATTTTCCTTTTCCTGGCAAGCAGGTTCCCAATATTCAGTACAAGACCCAGCAGCATCATCCACTTCAG---------------------------------------------------------------------------CAAGAGATGCTTGTTTTGCCAAAACAGGAGCAAAAGCAGTCATTGTGGTCTCAGCAGTTCTTTGGTGATCCATATGTTCCA
>Pab_1
ATGATGACTGTCCCTATGGAGAACTTGCCTACTCAAATGGGAAAGGATGCAGTTCAGCGCCGCTATAATAAGGCCATTGAATTGGAACAAAGGCTGAGGAATTCAATCCAGGCAAAGACTCCTTCTGATCCTAATATTTGGGGTCAGATGCGTGAGAATTATGAAGCTATCATACTTGATGACCATGATTTTTCTGAAGCACATGAAATTGAGCATGCACTTTGGCATTTGCATTATAAGCGAATTGAGGAATTCAGAGCTCGGATGCGAAGTGCTGCAGTGGCAAATAGTAACATTCCATCACAGGGAGGCAAAAGTGTTGTGAGGCGAGATCAAATTCATAAAATTCGATCTGTTTTCAAAAGTTTTCTTTCCGAGGCAACTGGATTTTATCATGAGTTAATTTTAAAGATCAGAGCCAGATACAGATTCCCAGTTGATTATTTCTCTCATCAAGGTGAAGATTATTTGGGATCAATAGAAGATAAAACCAAGTCTGTGGATTTGAGGAAAGCTCAAGTTTCTTGTCATCGTTGCTTGATATACTTGGGTGATCTTGCTCGCTATAAGGAACTTTATGGAGAAGGGGAATCTTCTGGCCGTGATTTTTCAGTCGCAGCAAGCTACTATGTGCAGGCTGCCTCACTTTGGCCATCAAGTGGAAATCCCCATCATCAGCTTGCAATACTGGGAACATACATGGGGGATGAACTGGTTGCAGTCTATCGGTATTTTCGAAGCTTGGCAGTTGAAATTCCATTCTCAACAGCAAGAGACAATTTGATTATTATATTTGATAAGAATCGTCAGCATTATTCTCAGTTGTTGCCTGAGATGGAGATATCTGTAACCAAGCAGACCCCCACAAAAGGTGCTGGGAGAGGGAGAGGAAGAGGGGATGGAAGGTTTTCTATTAAGGATCAGAAACAAGGGTCAGCCATATTGAAGAGAAAACAAATCAATATTTCAGAGGTTAACAAGGCTTTTCGGATTCGTTTTGTTCGCCTTAATGGGATTCTCTTTACACGGACAAGCCTTGAGACATTTGATGAAGTTTGTTCTTCTGCTATAAATGAATTTGAGGAGCTTCTCACACCTGGACCTATTTCAGAGATGGGGATTGGTTCGGATACATTGGTCAATGGACTTGTGGTTCTCCAGATTGTGTCAATTCTAATATTCACAGTTCATAACATTAGT---GAAACTGAAAACAGATCTTATGCAGAAATTTTGCAGCGATCTGTCCTGCTTCAGAATGCTTTTACCGCTGCTTTTGACTTTGTGGGGCACATAATTAGCAAATGTGCAAATACAGAGGATGTTTCCTCTAGTCTGTTTTTGCCAGCAACACTAGTTTTTATGGAATGGTTGGCCTGCAGACCAGATATTGTAACTTGTAATGATGTTAAAGAGAAGCAAGCCAGAGCAAGATCATCTTTTTGGAGTCATTGTGTTATTTTTCTAAACAAACTTTTGGTATTTGAATATCTTTACCAAGACTCCAATGATGGTGAGATCGCATTTGCTAGTCTTAAGAGGTATGAGGAGGGAGCAAGAGGAGCGGGTGTTGCATTGTGGGAGGATTTTGAACTGAGGGGATTTCTGCCATTGGCCCCAGCACAACTTGCTTTAGATTTTTCCAAGCGACATTCTTACAATGGGTTTGCTGGAAAGAAAGAAAAGAACATTCGGGTCCAAAGGATTCTGGCAGCTGCAAAGGCTGTTGCAAATTCTGTAGAAGATAGAAGGTATGGGATATATTTTGATGCAGACTTGATGAAGTTCTTTATTGCTGGAGAGGTTCCTGAATGCAAGATTGAAGATCAGTTGGAAGCTGTCAAGCCTAAAGTCTCTAATGCCATGAATAAAGAAGCTTCTTCATTCGAAAAGCCTGTGGCTTCAGGAGTCACTACTGTGAAGACAGATTCAGATAAAGAA---GAAGAAGAAGATGAAGTAATTGTCTTTAAACCCACCGTAGTAGAAAAACATTCAGAGTTAAATACTGCTTCAAATTCACAACAGAACCCTGTTGAACCTCGGCAAAGCTTCTCCAATACTGACTTGCCCATACAGATTTCTGGGTATTCTTCAACATTGACAAATGGGACAGACCATTCTGTGGGGTTATTTGAGAGTTCTGTAGGTGTCACCAGCTTTGGAGATTTTAGTCAACAGCCTGCTCAGCAGCTAAATCATCTCCATCCGGCATGGTACAGAGACGATGAAGCACTTGTTTTGAATGGGATGACGAACTTGAATCTCAGTGAAAATGGATCTTTGTTAAAGTCAGAGCTTTCTCAAAGTTTGTATTCGTCAACTCCACTTGTTAGTGGAGTCTCTGTTAGTCTTTCAGATGATCTTTCTTTGGCCTCATGTCAACCAAAAATCTCCACTGAACCTCTTGTAACAAACTTTGAATCATCAGCACTGTCCAAGGCTGATACATCAATTACCAAAACCAGTATAATTGCCAAGCCGACC---AACACCCCTCTAAGCATTAAAAAAGGACACGTGAATAGACCTGTTCGCCATTTTGGACCTCCACCTGGCTTTGGTCCTGTACCTTCAAGACTGCCAGATAGTTCCAAGGAACAGATGGCTCAGAGCAATGAACAGCCCCAAATGGATGACTACAGCTGGTTGGATGGATACACACCGTCAAAT------GAGGGAGAGAGAAATGATTCAGATATGCCAGGATCAGCAGTTCCATTTGAAGCAGCAGCAGCA---GCAGCTTCAATACAAGGCTCAACAACAGCAACATCAAAGCCAGGTAAACGGATACCATCAGGAAATGCTTGTTGCAGTAATGGTTACTCACGGTTAATCAAAGCTTTGACCTTGGCTCTTGTTCTCTATCGAAAACTTATGCTT------------------------------------------------------------------GCTTTGTGGCCTTGTAAGTATTTTCCAGTGCCCTACAGACCA
>Ppe_1
---ATGATTACACGTATGGATAAAATGTCAGCTCCTTCATCAAGGGAGCGTGCCCAACGCCTCTATGACAAGGTTATTGAATTGGAGAATAGGCGTAGGAGGTCTGCTCAAGCTCGAATTCCCTCAGATCCCAATGCCTGGCAACAGATACGGGAGAATTATGAAGCAATAATTCTCGAGGATCATGCTTTTTCTGAGCAGCACAATATTGAGTATGCTTTGTGGCAGCTGCATTACAAGCGTATTGAGGAATTGAGAGCACACTTTAGTGCTGCTACGGCTTCTGCAGGTTCAAACTCATCTCAGGCTGTGAAGGGCCCTGCTCGGCCTGATCGGATTACAAAAATAAGATTGCAGTTTAAAACATTCCTTTCAGAGGCAACTGGATTTTATCATGATTTGATAGTGAAGATCAGAGCAAAGTATGGGCTCCCTCTCGGGTATTTCTCTGAGGATTCTGAAAATAAAATTGTTATGGACAAGGATGGAAAGAAATCTACTGAAATGAAGAAAGGCCTGATATCGTGCCACCGATGTTTGATCTACTTGGGTGATCTTGCACGCTACAAAGGATTGTATGGGGAGGGGGACTCCAAAACTCGTGAGTATGCTGCAGCCTCAAGTTACTACTTGCAAGCTGCATCTCTCTGGCCATCAAGTGGGAATCCCCATCATCAGCTTGCTATTTTGGCATCCTATTCGGGGGATGAGTTGGTGGCTGTTTATCGATATTTTCGTAGCCTGGCGGTGGATAGTCCCTTTTCAACTGCAAGGGATAACTTGATTGTTGCATTTGAGAAGAATCGTCAGAGTTATTCTCAACTGCCTGGGAATACTAATGCTTCTGCAGTCAAAGAGTTGCCTGCACGATTGACAAGCAAAGGTAGAGGGAAAGCGGAAGCAATACCTGCATCTAAAGATAACAATACAGAAGTGAGCCTTGTTAAGGAAAAAGCATCCAGTACTCAGGAAACTTATAAGGCTTTTTGCATACGGTTTGTCCGTCTAAATGGGATTCTTTTCACACGTACTAGCCTGGAGACATTTGTAGAAGTTCTCTCTGTGGTAAGCAGTGGTTTATGTGAGCTCCTGTCTTCTGGAGCAGAGGAGTTGCAGAATTTCGGTGCAGATTCTGTTGAGAATGGACTTTTCATTGTTAGACTTGTCTCCATATTGATATTCACAGTTCACAATGTGAAGAAGGAAAGTGAAGGTCAGACATATGCTGAAATTGTACAACGTGCTGTCGTACTGCAGAATGCATTTACTGCTGTCTTTGAGTTGATGGGGCACATCTTAGAGAGATGCGTCCAGTTGTGTGATCCTTCTTCAAGTTTCCTGTTACCGGGCATTCTGGTGTTTGTAGAATGGTTAGCATGTTGCCCGGATGTTGCAGCTGGAAGCGATGCAGATGAAAAACAGACTAAAGTTAGATCAAAGTTCTGGATGGTTTGCATCTCCTTCCTGAATAGTATCTCGTCAACAGGGCCGGTGTCCATAGATGATGATGAAGATGAGACTTGCTTTAATAATATGAGCAGATATGAAGAAGGGGAAACTGAGAACCGTCTTGCTTTGTGGGAGGATTTTGAGTTGAGAGGATTCATTCCACTTCTTCCAGCGCAAACTATATTGGACTTCTCAAGGAAGCATTCTTTTGGAAGTGAC---GGCCACAAGGAAAAAGGGGCCCGTGTTAAACGGATTGTGGCGGCAGGCAAGGCTCTTGCAAATGTGATTAAGGTTGACCAGAAAGCAGTATATTTTGATTCGAAGGCAAAGAAATTTGTCATTGGTTTTGAGCCTCCAGTGCAAAATGATTTTGTTCCTACCTCCTATATGGGCATGGCTACTGAAAATGATAATCTGCAA---GAAAATCAAGCAGAGAATACAATGAAGTTGGGAGTTGCATATCCAAAGCCTGAGTTAACCATGGAAGGGGATGAGGAAGATGAAGTAATAGTTTTTAAGCCAATAGTGGCTGAGAAGCGGCCTGATGTGGTAAACACTACTTGGGCAGCCTATGAGGGCCTGGTGCCTGGTAAAAATGCTTCTCCAGGTGATCTTAAAGTTAATGGCACTTATGTCACTGCCCCTTTTGATAATCTTCGCCATCAAACCGCT---TTTAGTGCTGGTTCACAAATACCTGTATCTCTTGGTAATGGTATACCCCAACATTTGCAATCAATTCAGTCACATGCTTCCAAGCTGTCAATGGAGGAAGAAATGTCTCTTGCTCACGGCTTAAAGAGTATGGGATTTATGGGGAATGGGTATGTACTT---------------------------GCATCTGAGCCTGTGGCAGTTTCAGTTCCATTCCAGCAGCCAGTGAATGGTAGTACT---AGTGGTATGGTCTACAGCCACACAAAAGCTCCAGAAGCTATGTTGCCGTTTAAGGTTGATGCTATGTCATCTTCTGGAGCAATTGCTGACGGTTTGACTGTAAAGACATCATCTAACCTGCCCACAGGTATCCGAAAGAATCCAGTAAGTCGACCTGTTAGGCATCTTGGTCCACCACCTGGTTTTAGCCCTGTTCCTCCTAAAAATGTGAATGAATCGATTTATGGCTCCGACTCAATGAGTGAGAATCTACTGATGGACGATTACAGCTGGTTGGATGGATATCAGATGCCATCTTCAACAAAAGGAAATGGGCTCAATAGCTCCATTAATATCTCATCTCATTCAAATCCCAATCGCTTCATT---AACAGCAATGGCTTGAATGGGCCAGTGAACTTTCCCTTTCCTGGTAAACTGGGTCCACCTATGCAACTCCAAGGCGAAAAACAGAAAAGCTGGCAAGATTTTCAGATGCTCGATGAGCTCAAACTACACCATGAAATGCAGCTGCAGCAACAACAACTTGTAAATGGAAATCAGCACTTGACTCCTCAGCCTGAGCAATATCAAGGACAGTCTGTCTGGACAGGCCGTTATTTTGTG---------------
>Vvi_1
ATGATGACTATTCCGATGGATAACAATTTGGATATTCAATCAAGGGAGCGTGTTCAACGTCTTTTCAACAAGAATGTAGAGTTGGAGAGTAAGCGCCGGAGGTCTGCCCAAGCAAGAATTTCCTTTGATCCCAATGCATGGCAACAGATGCGAGAGAACTATGAAGCGATTATTCTTGAAGACAATGCTTTCTCTGAACAGCATGAAATAGAGTATGCTTTGTGGCAGTTGCATTACAGGCGAATTGAGGAGCTACGAGCACACTTCAGTGCTGCTCTGGCTTCATCAGCTTCAAACACTTCTCAGAGTTTGAAGGGTTCTGCACGACCTGATCGAATTGGAAAAATTCGTGCACAATTCAAAACCTTTCTTTCTGAAGCAACTGGATTTTACCATGATCTAATGTTGAAGATTAGAGCAAAGTATGGTCTACCTCTGGGTTATTTCTCCGAAGATAAGGACAATCAGATTGTCATGTCTAGAGATGGGAATAAATCTGCTGACATAAAGAAAGGCATGATTTCCTGCCACCGTTGTCTGATTTACCTGGGTGACCTTGCGCGTTATAAAGGTTTATATGGTGATGGTGATTCTAAAGCTAGAGACTATGCAGCAGCATCTAGTTATTATATGGAAGCTTCTTCACTCTGGCCTTCAAGTGGCAACCCACATCATCAGCTTGCTATATTGGCTTCCTATTCGGGTGATGAATTGGTGACTGTTTACCGCTATTTTCGGAGTCTGGCAGTTGATAATCCTTTCTCAACTGCAAGAGAAAACTTGACTATTGCATTTGAGAAGAACCGTCAGAGTTATTCCCAGCTGCTTGGAGATGCCAAAGCGTCTTCAGTGATTGCA---CCAGTGCGAATGAATGGGAAAGGAAGGGGAAAAGCTGAAGCAAGGACTCCCTTGAAAAATAATAAAAAAGAAGTAAGTAGTGTCAAGGAAAGAGCATCCAGTGTACGTGAAACTTTTAAGGCATTCCGGATCCGATTTGTCCGACTAAATGGCATCCTTTTCACACGCACAAGCTTGGAAACATTTGAAGAAGTTTACTCCATGGCTAAAGGCAATCTTCTAGAGCTTCTATCTTCTGGACCTGAAGAGGAGCACAATTTTGGTTCTGGTGCCGCTGAAAATAGACTTATGACTGTCAGACTTATAGCCATTCTGATATTCGCAGTTCACAATGTGAATAGGGAAACTGAAAATCAGTCCTATGCAGAAATCTTACAACGTTCAGTTCTACTTCAGAATATATTTACTGTTATCTTTGAGTTTATGGGTTGCATTCTTGAGAGGTGCCTACAGTTGCATGATCCTTGTGCTAGCTTCCTATTGCCTGGTGTGCTTGTGTTTTTGGAGTGGTTAGCCTGTCATCCAGATATTGCAGTTGGGAACGAAGTGGAGGAGAAACAAGCTACTGCTAGAACATTCTTTTGGAACCATTGTATTTCGTTCTTGAACAATCTCCTGTCGAGTGGGTTCACGTCCAGTAATGAGGATCAGGATGAAATTTGTTTCTTCAATATGAGTAAGTATGAAGAAGGTGAGACTGCCAACCGGCTTGCATTGTGGGAGGACTTTGAATTAAGAGGATTCTTGCCACTTCTGCCTGCACAACTCATTCTTGATTATTCAAGAAAGCAGTCTTTTGGAAGTGACGGTGGCAATAAGGATAAAAATGCTCGTGTTGAGAGGATTATTGCGGCGGGAAAGTCTCTTATAAACATTGTTAGGATTGGGCAACAGGGAATATATTTTGATCCAAAGTTGAAGAAATTTTCTATTGGAGTTGATCCTCAAATGGCCAATGACTTTGCATTCAGTGGTTCTTTTGAAGTACTTGCAGTAAATGGTGCGGGCCAA---GAACATCCAGAAGAGAAAAATATGAACTCAAGCACTTTGCAGCAGAAGCCACAATTATACCTGGAAGGAGAAGAAGAGGATGAGGAAATTGTCTTCAAACCATCAGCTGCTGACAAGTTTGTTGATGTCATTGCTCCAAAGGTAACTTCTCATGAGGCTTTTGGGACTGGTGTTGATGCCCGCAAGGTTGACTTGGGAAGTCCTATTGCATCTGTTTCGGCCCCATATGATGGTCTCTATTTGCAGAATGGG---------------TCCAGGCCTCTTACTACTCTTGCTGATGGTTTCCACCAACATTTGCAAACATTGCAACCAACCACATCAAAGTGGCTGGTGGAGCAACAAACTTCTATTACTAATGGGTTGAATGGTTTGAGCTTCATGGAGAATGGGCTTTCTATGAACACTGAGCTACAAGAAAGTTTAGGAGGTTTAAGGGCTGCTACACCCTCACTTCCTTTTCCACAGTCTGTCAATATCAGTGCT---CACAATATATATCCCGGTCAGGTC------CCTGAAACTGTAATTCCATCCAAGTTTGATTCAATTATGTTGTCAGGAGCCAGTTCTGACGGTCTATCAATGAAGCCCTCATCAGCCTCATCAGCAATTTCGAGAAAGAATCCAGTGAGCCGACCTGTTAGGCATTCTGGCCCTCCACCTGGATTTAGCCCTGTTCCTCCCAAAAATGTGGAGGAGCCCTTCTCTGGTTTAAATTTGAAGAATGAAAATCTGGTGGTGGATGATTATAGCTGGCTTGATGGATATCAGCTGCCATCCTCAACACAAGGCATTGGGTTCAGCCATTCCATCAACCACTCAGCACAAGCATACCAAAATGAAAGT------AAGATTAACAGCTTGAATGGGACTCAAAACTTTCCATTTCCTGGAAAACAAGTTCCTACTTTTCAAGTGCAAATGGAAAACCAGAAAAGCTGGCAGAATTACCACTTTCCCGAGAATCTGCAGCTG---------------------------CAACTTCAGAAAGGAAATCAACAGTCTATTGCACCACCAGAGCAGCACCAAGGACAGTCTCTATGGGGAGGCCAATTCTTTGTG---------------
>Vvi_2
---ATGATTGTACAAATGGATAAAATGTCTGCTCCTTCATCACGGGAGCTTGCTCAACGTCTTTATGACAAGAATATTGAGTTGGAGAATAGACGTCGGAAGTCGGCCCAGGCAAGAATTCCCTCAGATCCTAATGCCTGGCAACTAATGCGAGAGAATTATGAAGCCATAATTCTCGAGGATCATGCTTTTTCTGAACAGCATAATATTGAATATGCTCTCTGGCAGTTGCATTACCGGCGGATTGAGGAACTAAGGGCGCACTTCAGTGCTGCTTTAGCTTCTTCAGGCTCAGCCACATCTCAGAGTGCAAAAGGCCCACTGCGTCCTGATCGAGTTGCAAAAATACGTCTGCAATTTAAAAACTTCCTTTCTGAAGCAACTGGATTTTACCATGAACTAATTTTAAAAATCAGAGCTAAGTATGGGCTTCCTCTGGGAAATTTCTCTGAGGATTCAGAGAATCAAATTGTTATGGAGAAAGATGTAAAGAAATCTACGGAGATGAAGAAAGGGTTGATATCATGTCATCGTTGTTTGATATACCTGGGTGATCTTGCTCGTTACAAAGGACTATATGGAGAGGGTGACTCCAAAACTCGTGATTATGCAGCAGCTTCCAGTTACTATCTGCAAGCTGCATCTCTCTGGCCGTCAAGTGGGAACCCTCATCATCAGCTGGCAATATTGGCTTCCTATTCTGGTGATGAGTTGGTGGCTGTGTACCGGTACTTTCGGAGTTTGGCTGTAGATAGTCCCTTTTCAACTGCAAGGGATAACTTGATTGTTGCATTTGAGAAGAATCGTCAGAATTTCTCTCAGCTGCTTGGGGATGCTAAAGCTTCTGCTGTTAAGGAGTCACCTGTGCGGATGACTGCCAAAGGTAGAGGGAAAGGGGAGGCAAAACTTCCATCAAAAGATTCCAACATGGAAACCAGTATTGTCAAGGGGACAGCATCCAGTATCCATGAGACATATAAGACCTTCTGCATTCGATTTGTTCGTCTAAATGGAATCCTTTTCACCCGTACAAGTTTGGAAACATTTGCAGAGGTTCTCTCCTTGGTCAGCAGTTCTCTGAATGAGCTTCTTTCTTCTGGACTGGAAGAAGAGATGAATTTTGGTAAAGATGCTGTAGAGAATGGTCTTGTCATTGTTAGGCTAATCTCCATTCTCATATTCACGGTTCACAATGTGAATAGGGAGACTGAAGGTCAGACTTATGCAGAAATCTTACAGCGTACGGTTCTGCTCCAAAATGCATTTACTGCAGTTTTTGAGTTTATGGGTCACATACTAAAGAGATGTGTGCAGATCTGTGATTCTTCATCAAGCTACCTTTTACCTGGCATTCTGGTTTTTGTGGAGTGGTTGGCCTGTTGTCCGGATGTTGCAGTGGGCAATGATGTCGAAGAGAAACAAGGAACTGTTAGATTGGTGTTTTGGAACCATTGTATATCCTTTCTGAATAAGCTGTTGTTGGATGGGCTGGTGTCCATAGATGATGATGAAGATGAGACTTGTTTTTCTAACATGAGCAGGTATGAAGAAGGGGAAACTGAAAACCGACTTGCATTGTGGGAGGATTTTGAGCTGAGAGGATTCTTACCCCTTGTTCCTGCACAAACCATTTTGGATTTTTCAAGGAAGCATTCATATGGAAGTGAT---GGCAATAAAGAGAGAAAAGCACGTGTTAAAAGGATTCTTGCAGCAGGAAAGGCCCTAGCGAACGTGGTTAAGGTTGATCAGAAAACAGTCTGTTTTGATTCGAAGGTAAAGAAGTTTGTCATTGGTGTTGAGCCTCAAGTATCAGATGATTTGACATTTTCCCCATATTTAGGCATGCCAAAATCTAATGGTGTGGCACTA---GAATTTCCGGCAGACAAAACAATGAATTTGGGAATTATGCAGCCAAAGGCACCA---AATGTGGAAGGGGAAGAAGAGGATGAGGTGATTGTTTTCAAGCCAACAGTGAATGAGAAGCGAACTGATGTGATTGGTCTAACCCAGAGCCCTCACCAAGGCCTGGAGCCTGACCAAAATGCTTCTGCACGTGAATTGCAATTTTATGGTGGTTCTGTTTCTGCCCCTCTCAACAATCTTCACCAGCTTACTGCT---TTAGATGCAAGTTCACAGCCACTTGTATCTGTTGCTAATATTGTTCCCCAGCATCTGCAACAACTTCTGCCACGTGCTTCAAATTGGTTTGTGGAAGAGGGAGCTTCTGTTGCGAATGGTTTGAGAAGTTTGAGTTTTTTGGAGAATGGACACCAAATGAAACCTGGGATACAAGAAGATGCAATTGTTTCTTATCCTGCTTCACTTCCCCTTCCTATCCAACCATATGCCAATCTTGATGCT---CATGGCATGTTTTATGGTCGGACAAAACCCCTAGAATCAATCATACCATCCAAGATTGGCTCTATTGCATCTGCTGGACTTAATGCTGATTGTTTGATTGTAAAGACATCATCAGATTTACCTGCAAGTTCGAGGAAAACCCCAGTGAGCCGACCTGCTAGGCACCTTGGACCTCCACCTGGTTTTAGCTCAGTTCCTTCTAAACAAGTAAATGAGCCCACATCTGGCTCAGATTCAATGACTGAGAATCCACTAATGGATGACTATAGCTGGTTGGATGAATATCAGTTACCATCATCAATGAAAGGCAAAGGGCTTAACAGTTCCATCAATTATCCACCTAATGCAAGCCCTCAACTTGTTAGT---AACAGCAATACCTTGGCAGGGACGATTACTTTTCCCTTCCCTGGAAAACAAGTTCCAACAGCACAGATCCAAGTGGAAAAACAGAAAGCATGGCAAGATCTCCAACCTCGTGAGCATCTAAAACTACACCATGAACAGCAGCTGCAGCAACAACAACTCCTGAAAGAATATCAGCAATTTACTCCACTGCCAGATCAATATCAGGGACAGTCTGTGTGGCCAGGTCGTTATTTCGTG---------------
