# Supplementary material for: The Chloranthus sessilifolius genome provides insight into early diversification of angiosperms
Source: Nat Commun. 2021 Nov 26;12:6929. doi: 10.1038/s41467-021-26931-3 (PMC8626421; doi:10.1038/s41467-021-26931-3)
Supplement: Supplementary file 4 — Source Data [file 41467_2021_26931_MOESM4_ESM.zip › Fig. 3a, c, e and Supplementary Figure 12, 14, Phylogenetic tree/LCG_multi-species coalescent-based/group_1178_CDS.treefile]

(Aco_1:0.2346232981,((((Ash_1:0.3364580325,Osa_1:0.4291881505)49:0.0359898625,Egu_2:0.1459392393)96:0.0420639966,(Egu_1:0.0694355984,Egu_3:0.0826196860)100:0.1669114180)100:0.1129380256,((((Atr_1:0.2888845866,(Out_1:0.1205540955,Pab_1:0.2544698029)100:0.4644416319)89:0.0455527644,(((Efe_1:0.0319595632,Efe_3:0.0771317873)99:0.0092232210,Efe_2:0.0319478034)100:0.0295391954,Nco_1:0.0450804642)100:0.4116389899)100:0.0918967132,Csp_2:0.2643600385)57:0.0110714939,(((Cde_1:0.1464666699,Cde_2:0.0445187186)100:0.4424660509,Csp_1:0.1436788540)55:0.0213483339,(((Cka_1:0.1062839034,Cka_2:0.1072845582)100:0.0848554075,(Lch_2:0.0000027174,Lch_3:0.0159194563)100:0.1166748222)91:0.0115495011,Lch_1:0.1588965587)100:0.0269989444)45:0.0056316800)29:0.0069701019)100:0.0648822510,((Ppe_1:0.2091529493,Vvi_2:0.1271381961)100:0.0795090863,Vvi_1:0.2382623438)99:0.0287832982);
