# Supplementary material for: The Chloranthus sessilifolius genome provides insight into early diversification of angiosperms
Source: Nat Commun. 2021 Nov 26;12:6929. doi: 10.1038/s41467-021-26931-3 (PMC8626421; doi:10.1038/s41467-021-26931-3)
Supplement: Supplementary file 4 — Source Data [file 41467_2021_26931_MOESM4_ESM.zip › Fig. 3a, c, e and Supplementary Figure 12, 14, Phylogenetic tree/LCG_multi-species coalescent-based/group_1184_CDS.aln-0.2cln]

>Aco_1
------------------------------------------ATGGTGTCTGCGCAGCTTCAGAAACGGTTAGCCAGCAAGGTGTTGAATTGTGGTAAAAAAAAGGTTTGGCTTGATCCAAATGAAGTCAACGAGATCTCAATGGCTAATTCCAGGCAAAACATAAGAAAGCTAGTGAAGGATGGTTTCATTATTCGTAAACCAGCAAACATTCACTCACGAGCTCGTGCACGAAGAATGAAGGAGGCTAAGAGGAAGGGACGTCATTCTGGATATGGTAAGCGCAAAGGTACTAGGGAGGCAAGGTTGCCAACAAAGGTCCTCTGGATGAGAAGGATGCGTGTGCTCAGGCGATTGCTTCGCAAGTATAGGGAATCAAAGAAGATTGACAAGCACCTTTATAGGGACATGTATATGAAGGTGAAGGGTAATGTTTATAAGAACAAGCGTGTGCTAATGGAGAGCATACACAAATTAAAGGCTGAGAAAGCAAGAGAGAAGACTATTGCAGACCAGTTTGAGGCTAAGAGGATTAAGAACAAAGCTAGCAGGGAGAGAAAGCATGCTAGGAGGGAGGAGCGTTTGGCTCAGGGACCTGTTCAGCATGCACCACCAACTCCTGCACCTTCTCAATCAGCTCGAGAAACTAAGAAATCCAAGAAA
>Aco_2
------------------------------------------ATGGTTGCTTTGAAGCTTCAGAAGAGGCTTGCCGCAAGTGTTCTCAAGGTTGGAAAGAAGAAAGTTTGGCTTGATCCAAATGAAAGCAACGAGATTTCTATGGCCAATTCCAGGCAAAACATCAGGAAGCTTGTTAAGGATGGTTTCATTATCAAGAAACCAAGTAACATTCACTCTAGGTCTCGTGCTCGTCGAATGAAGGAAGCTAAGAGGAAGGGACGTCACTCTGGATATGGTAAGCGCAAGGGTACCAGGGAGGCCAGACTTCCCACAAAGGTTCTCTGGATGAGGAGAATGCGTGTTCTCAGGCGTTTGCTCCGCAAGTACCGAGAATCAAAGAAAATTGACAAGCATCTGTATCATGACTACTACATGAAGGTGAAGGGTAATGTGTTTAAGAACAAGCGTGTGCTGATGGAGAGCATTCACAAGTCAAAGGCTGAGAAGGCAAGAGAGAAGACATTGTCCGACCAGTTTGAGGCTAAACGTGCTAAGAACAAGGCAAGCAGAGAGAGGAAGCATGCCAGAAGGGAGGAACGTTTGGCTAAGGGACCTGGAGAAGAACCACCCCCATCTGCACCCCCACCTGCCAAATCCACGGGAGGTAAGAAGTCAAAGAAA
>Ash_1
------------------------------------------ATGGTGTCGCTTAAGCTCCAGAAGAGGCTCGCCGCGAGCGTGCTTAACTGCGGCAAGGGGAAGGTTTGGCTGGATCCCAATGAGGTTAACGAGATATCCATGGCCAACTCTCGTCAAAATATTAGAAAGTTGGTTAAAGATGGTTTTATCATAAAGAAACCTATGAAGATCCATTCCCGGTCCCGTGCACGACGCATGGCAGAAGCAAAGAGGAAAGGACGCCATTCTGGATATGGTAAGCGCAAGGGTACTCGTGAGGCTAGACTTCCCACTAAGATTCTGTGGATGAGGAGAATGAGGGTCCTGAGGCGGTTGCTGAGGAAGTATCGAGAGGCTAAGAAGATTGACAAACATATGTACCATGATATGTATATGAAGGTGAAAGGTAATGTCTTCAAGAATAAGAGAGTGCTAATGGAGAGTATTCACAAATCTAAAGCTGAAAAGGTAAGAGAGAAGACATTATCCGATCAGTTTGAGGCTAAGAGGGCGAAGAGCAAGGCCAGCAGGGAGAGAAAGATTGCCAGGAGGGAAGAAAGATTAGCTCAGGTGGCA------------------------------------------------------------------
>Atr_1
------------------------------------------ATGGTGTCCTTGAAGCTGCAGAAGCGGCTCGCCGCGAGTGTGCTCAAATGCGGCAAGGGAAAGGTCTGGTTAGATCCAAATGAGACCAGCGAGATATCCATGGCCAACTCTAGGCAAAATATTCGGAAGCTGGTTAAGGATGGGTTTGTCATCAAGAAGCCTCAGAAGATTCACTCTCGATCACGTGCTCGTCGAGCCCTCGAGGCAAAGAGGAAAGGAAGGCACTCTGGATATGGTAAGAGGAAAGGAACGAGGGAGGCAAGACTGCCTACCAAGATTCTCTGGATGAGGAGGATGAGGGTCCTTCGACGCCTTCTTCGCAAATACAGGGAGGCGAAGAAGATTGACAAGCACATGTACCATGATATGTATATGAAGGTCAAAGGAAATGTCTTCAAAAATAAGCGTGTGCTCATGGAGAGCATTCATAAGAGCAAGGCAGAGAAGGCCAGAGAGAAGACTCTCTCTGATCAGTTTGAGGCCAAGAGGGCGAAGAATAAGGCCAGCAGGGAGAGGAAGATTGCAAGGAGGGAAGAGAGGTTTGCCATGGGACCTGGGGAGCGACCACCTGCTACTGCTACCCCACAACCCACCGCCGAGCCTGCCAAGAAGGGGAAGAAG
>Cde_1
------------------------------------------ATGGTTTCTCTGAAACTTCAGAAGCGACTAGCAGCTAGCGTGCTAAAATGTGGAAAGGGAAAAGTCTGGCTCGATCCGAATGAAGTTATGGAAATCTCCATGGCTAACTCGAGGCAAAACATAAGGAAGTTGGTTAAGGATGGCTTCGTTATCAGGAAGCCGATGAATATCCATTCAAGATCACGAGCACGTCGTGCAGCTGAGGCCAAAAGAAAGGGACGTCACTCTGGATATGGTAAGAGAAAGGGAACACGAGAGGCAAGACTCCCCACCAAAATTCTTTGGATGAGGAGGATGAGAGTCTTGAGGCGTTTGCTTCGAAAGTACCGAGAGTCCAAGAAGATTGACAAACACATGTACCATGACATGTACATGAAAGTGAAAGGTAATGTCTTCAAGAACAAGAGAGTATTGATGGAAAGCATTCACAAATCCAAGGCTGAGAAGGCTAGAGAAAAGACATTATCAGATCAATTTGAAGCCAAGAGGGCTAAAAGCAAGGCTAGCAGGGAAAGGAAGATTGCCAGGAGGGAAGAACGCTTAGCCCAGGGACCTGGCGCCAAGGCACCATCTTCCGTCACACCCTCCCAACCTGCCGGGACGACCAAGAAAGCTAAGAAG
>Cde_2
ATGACACTTCTCAATTTGAGGCTAGTTGAAGTTCGAGATAAGATGGTTTCTCTAAAATTACAGAAGCGTTTAGCAGCAAGTGTTCTCAAATGTGGAAAGGGGAAAGTTTGGTTTGATCCCAATGAGGTCACAGAGATCTCCATGGCCAATTCTCGACAGAATATAAGGAAACTTGTGAAGGATGGCTTTGTCATCAGGAAACCAATGAAAATTCATTCACGTTCTCGGGCGCGTCGAGCTGCAGAGGCCAAGAGAAAGGGACGCCATTCTGGCTATGGTAAGAGAAAGGGTACAAGAGAGGCTCGACTCCCCACCAAGATTCTTTGGATGAGGAGAATGCGAGTTTTAAGACGACTTTTACGAAAATACAGAGAGTCAAAGAAAATTGATAAACACATGTATCACGATATGTACATGAAAGTTAAGGGTAATGTTTTCAAAAATAAGAGGGTCTTGATGGAGAGCATTCACAAATCTAAGGCTGAGAAAGCAAGAGAAAAGACTTTGTCTGACCAATTTGAAGCAAAACGAGCCAAGAGCAAAGCAAGTAGAGAAAGAAAGATTGCTAGAAGAGAAGAGCGGTTAGCTCAGGGTCCTGGAGAGAAAGCTACCTCAGTTTCAGTTTCT---CAATCAGCTGGAGGAGCAAAGAAGCCTAAAAAG
>Cka_1
ATGCCATCACTGCACCTAAAAATCCCCAAGAGAGAAAAGAAGATGGTTTCTCTGAAGCTGCAGAAGCGATTAGCCTCCAGCGTTCTCAAGTGCGGGAGGGGCAAGGTCTGGCTTGACCCCAATGAGTCCAGCGAGATCTCCATGGCCAATTCCAGGCAAAACATAAGAAAGTTGGTGAAAGATGGTTTCATAATCAAGAAACCAACGAAGATCCACTCTCGATCTCGTGCACGCCGAGCTGCAGAGGCAAAGAGGAAGGGTCGACATTCAGGATATGGTAAACGCAAGGGTACAAGGGAGGCAAGGCTGCCGACTAAGGTCCTCTGGATGAGGAGGATGCGTGTCCTGAGGCGCTTGCTGCGCAAATACCGAGAATCAAAGAAGATTGACAAGCACATGTATCATGACATGTACATGAAAGTTAAGGGTAATGTCTTTAAGAACAAGAGGGTGTTGATGGAGAGCATTCACAAGTCAAAGGCTGAGAAGGCAAGAGAGAAGACTTTATCTGACCAGTTTGAGGCAAAGAGGGCCAAGAGCAAGGCAAGCCGAGAAAGGAAGGTTGCCAGGAGAGAGGAACGGTTAGCCCAGGGACCTGGAGAGCGGGCACCTACAACCCCAGCACCT---CAATCAGCTGGTGGGAGTAAGAAGGCTAAGAAG
>Cka_2
------------------------------------------ATGGTGTCGTTGAAGCTGCAAAAACGGTTAGCCGCGAGCGTGCTCAAGTGCGGGAGAGGCAAGGTCTGGCTCGACCCCAATGAGTCCAGCGAGATCTCCATGGCTAATTCCAGGCAAAACATAAGAAAGTTGGTGAAGGACGGTTTCATTATCAAGAAGCCAACAAAGATTCACTCTCGATCTCGTGCACGCCGAGCTGCGGAGGCTAAGAGGAAGGGCCGGCATTCTGGATATGGTAAGCGAAAGGGTACAAGAGAGGCAAGGCTGCCCACCAAGGTTCTTTGGATGAGGAGGATGCGGGTGCTGAGACGCTTACTGCGGAAGTACCGAGAATCAAAGAAGATTGACAAGCACATGTACCATGACATGTACATGAAAGTGAAGGGTAATGTCTTTAAAAACAAAAGGGTGCTGATGGAGAGCATTCACAAGTCGAAGGCTGAGAAAGCAAGAGAGAAGACTTTATCCGATCAATTTGAGGCCAAGAGGGCTAAGAGCAAGGCAAGCCGAGAGAGGAAGATTGCCAGGAGAGAGGAACGGTTGGCTCAGGGCCCTGGAGAGCGGGCAACAGCAACCCCTGCAACT---CAAGCAGCTGGGGGAAATAAAAAATCCAAGAAG
>Csp_1
ATGAAATACAAACGAGTTCGTATTCTTAAGGGCGTGGCGGCGATGGTGTCGTTGAAGCTTCAGAAGCGGCTGGCCTCGAGCGTTCTCAAGTGCGGCAAGGGCAAAGTATGGCTCGATCCAAATGAATCCAGCGAGATCTCCATGGCCAATTCCAGGCAAAACATAAGGAAGTTGGTGAAAGATGGCTTTATTATCAAGAAACCAATGAAGATCCACTCTCGGTCCCGGGCTCGTCGTGCTTTGGAGGCAAAGAGGAAAGGGAGGCACTCTGGATATGGTAAACGCAAGGGTACGAGAGAGGCAAGGCTTCCTACTAAGATCCTGTGGATGAGGAGGATGAGGGTTCTCCGACGTTTGTTGCGTAAATACCGGGAATCCAAGAAGATCGATAAGCACATGTACCACGATATGTACATGAAGGTGAAGGGTAATGTCTTTAAGAATAAGCGGGTGTTGATGGAGAGCATCCACAAATCAAAAGCAGAAAAGGCAAGAGAGAAGACTCTTTCCGATCAGTTTGAGGCCAAGAGAGCTAAGAGCAAGGCAAGTCGGGAAAGGAAGATGGCAAGGAGGGAAGAACGATTGGCTCAGGGACCGGTAGAGCGAGTACCTGCACCTGCTTCCGCACAACAACCGACTGAG---------------------
>Csp_2
ATGTCTTCATCTAGGCCGGGTTTACATCTATTTGTTGTGCCAATGGTGTCTTTGAAGTTGCAAAAGCGCTTAGCTGCTAGCGTTCTCAAGTGTGGCAAAGGAAAGGTTTGGCTCGATCCAAATGAAAGCAGTGAGATTTCCATGGCCAATTCCAGGCAAAACATAAGAAAGCTGGTGAAAGATGGCTTTGTCATAAAGAAGCCAACGAAAATCCACTCGCGTTCCCGTGCTCGCCGGGCTATGGAAGCAAAGAGGAAGGGGAGGCACTCGGGGTACGGTAAGCGCAAGGGTACTCGTGAAGCCAGGCTTCCAACAAAGATCCTGTGGATGAGGAGGATGAGGGTGCTAAGGCGCTTATTGCGCAAGTACAGGGAGTCTAAGAAGATTGACAAGCACATGTATCATGACATGTACATGAAGGTTAAGGGGAATGTTTTCAAGAACAAGCGTGTTCTTATGGAGAGCATCCATAAGTCAAAAGCCGAAAAGGCAAGAGAGAAGACTTTGTCGGATCAATTTGAGGCAAAGAGAGCTAAAAGCAAGGCTAGCAGGGAAAGGAAACTTGCACGGAGGGAAGAGCGGTTGGCTCAGGTACGAGGGACCTGGGGAGCGAGCACCAACATCCAC---AGAGGTGCCCAAGAAGCCGAAGAAGTGAAAAAC
>Efe_1
------------------------------------------ATGGTTTCTTTGAAGTTGCAGAAGCGTCTCGCCGCTAGCGTGCTCAAGTGCGGGAAGGGCAAAGTATGGCTCGATCCGAACGAGACAAGCGAGATCTCCATGGCCAACTCCAGACAAAACATAAGGAAACTGGTCAAGGATGGTTTTGTTATTAAAAAGCCATCCAAGATCCATTCCAGATCTCGAGCTCGTCGGGCCTTGGAGGCAAAAAGAAAGGGGAGGCACTCTGGATATGGTAAACGCAGGGGTACACGAGAGGCAAGACTCCCAACTAAGGTGCTGTGGATGAGGAGAATGAGGGTTCTCAGGCGCTTGCTCCGCAAATACAGGGAATCCAAGAAGATTGACAAGCACATGTACCATGATATGTACATGAAGGTGAAGGGAAATGTCTTCAAAAACAAACGTGTACTGATGGAGAGTATTCACAAGTCAAAGGCAGAGAAGGCAAGAGAAAAGACTCTCTCCGACCAGTTCGAAGCCAAGAGAGCCAAGAGTAAGGCCAGCAGGGAAAGGAAAATTGCACGGAGAGAAGAACGTCTCGCTCAGGGACCTGGTGCTCAACCA---------------------CAACCAAAAGAGGTTCCGAAGAAGGCAAAAAAG
>Efe_2
ATG---------------------GGAGAAAAAGAAGTGAAAATGGTGTCTCTTAAGCTGCAGAAGCGCTTGGCTGCAAGCGTTCTTAAGTGTGGCAAAGGAAAAGTATGGCTTGATCCCAATGAAACCAGCGAGATCTCCATGGCCAATTCTAGGCAAAATATAAGAAAGCTGGTCAAGGATGGTTTTGTGATAAAAAAGCCAACCAAAATCCATTCCCGATCACGTGCTCGTCGAGCTTTGGAAGCAAAGAGAAAAGGAAGGCATTCAGGTTATGGTAAGCGTAGGGGTACTAGGGAGGCTAGGCTTCCAACTAAGATTCTCTGGATGAGGAGGATGAGGGTGCTCCGTCGCTTGCTGCGCAAGTACAGGGAAGCAAAAAAGATTGACAAACACATGTACCATGATATGTATATGAAGGTCAAGGGTAACGTTTTCAAGAACAAGCGTGTGCTTATGGAGAGCATACACAAATCAAAGGCAGAGAAGGCAAGGGAGAAAACCTTGTCTGATCAGTTTGAAGCCAAGAGAGCAAAGAGCAAGGCAAGCAGGGAAAGGAAGATTGCTCGAAGAGAAGAGCGGCTTGCCCAGGGTCCGGTAGCAGTCCTTCCATCA------------CAAACCGCAGCAGATGCACCTAAGAAAAAGAAG---
>Efe_3
------------------------------------------ATGGTGTCCCTCAAGCTGCAGAAGCGGTTAGCAGCCAGTGTTCTGAAGTGTGGAAAGGGAAAAGTATGGCTTGATCCCAATGAAACTAGCGAAATTTCCATGGCCAATTCTAGGCAAAACATAAGAAAATTGGTGAAGGATGGCTTCGTGATAAAAAAGCCTTCAAAGATCCATTCACGGTCACGTGCTCGTCGTGCCTTGGAAGCTAAAAGAAAGGGACGGCATTCTGGATATGGTAAACGTAGGGGTACCAGGGAGGCCAGGCTGCCAACCAAGATTCTCTGGATGAGGAGGATGAGGGTGCTGCGAAGGCTGTTACGCAAATATAGGGAAGCAAAAAAGATCGATAAACACATGTACCACGATATGTATATGAAGGTTAAGGGTAATGTTTTTAAGAACAAGCGTGTGCTGATGGAAAGCATTCACAAATCGAAGGCGGAGAAGGCAAGAGAAAAGACCCTGTCCGATCAGTTTGAGGCCAAGAGAGCCAAGAGCAAGGCAAGCAGGGAAAGGAAGATAGCCCGGAGGGAAGAACGACTTGCTCAGGGTCCCGCCGCACCACCA------------------------GCAGCAGAGGCACCCAAGAGAAAGAAG---
>Egu_1
------------------------------------------ATGGTGTCGCTCAAACTCCAAAAGAGGCTCGCCGCCAGCGTGCTCAAGTGCGGGCGAGGAAAGGTCTGGTTGGATCCCAATGAAGTCAACGAGATCTCCATGGCGAATTCTCGCCAAAATATTAGAAAGTTGGTCAAAGATGGATTCATTATCAGGAAGCCCATGAAGATCCACTCACGATCTCGTGCAAGGCGAGCATTGGAGGCCAAGAGGAAGGGACGCCATTCTGGATATGGTAAGCGCAGAGGTACTAGGGAGGCTAGGCTTCCCACCAAGATTCTTTGGATGAGGAGAATGCGAGTTCTGAGGCGTTTGCTGCGGAAGTACCGGGAATCAAAGAAGATCGACAAGCACATGTATCATGACATGTATATGAAAGTGAAAGGTAATGTCTTCAAGAACAAGAGGGTGCTTATGGAGAGCATTCACAAGTCTAAGGCTGAGAAAGCAAGAGAGAAGACTTTGTCTGACCAGTTTGAAGCTAAGAGAGCTAAGAGCAAGGCAAGCAGAGAGAGGAAATTTGCTAGGAGAGAGGAGCGGTTGGCTCAGGGTCCAGGTGAGCGAGCACCAGCAGCCGCACCTGTCTCTCAAACTGCCGAGGCACCTAAGAAAGGAAAGAAG
>Egu_2
------------------------------------------ATGGTGTCGCTCAAACTCCAAAAGCGGCTCGCCGCCAGCGTGCTCAAGTGCGGGCGAGGGAAAGTTTGGTTGGATCCCAATGAAGTCAACGAGATCTCCATGGCGAATTCTCGCCAAAATATTAGAAAGTTGGTCAAGGATGGGTTCATTATCAGGAAGCCCATGAAGATCCATTCCCGATCTCGTGCGCGGCGAGCTTTGGAGGCCAAGAGGAAGGGACGCCACTCTGGATATGGTAAGCGCAGGGGTACCAGGGAGGCTAGGCTTCCTACCAAGATTCTGTGGATGAGGAGAATGCGAGTTTTGAGGCGTTTGCTGCGGAAGTACCGGGAATCAAAGAAGATTGACAAGCACATGTATCATGACATGTATATGAAAGTGAAAGGTAATGTCTTCAAAAACAAGAGAGTGCTTATGGAGAGCATCCACAAGTCTAAGGCTGAGAAGGCAAGAGAGAAGACTTTGTCTGACCAGTTTGAAGCCAAGCGGGCTAAGAGCAAGGCAAGCAGAGAAAGGAAGTTTGCTAGGAGAGAGGAGCGCTTGGCTCAGGGTCCAGGTGAGCGAGTACCACTAGCAGCACCAGTCTCTCAACCTGCAGAGGCACCTAAGAAGGCAAAGAAG
>Lch_1
------------------------------------------ATGGTGTCGTTGAAGCTGCAGAAGCGGTTAGCCGCTAGCGTGCTGAAGTGCGGAAAGGGAAAGGTCTGGCTCGACCCCAATGAAGCCAGCGAGATCTCTATGGCTAATTCCCGCCAGAATATAAGGAAGCTTGTGAAGGATGGTTTCGTAATCAAGAAACCAACAAAAATCCACTCTCGGTCGCGTGCGCGCCGAGCTGCCGAGGCAAAGCGGAAGGGACGCCATTCTGGATACGGTAAACGTAAGGGTACAAGGGAGGCAAGGCTGCCGACTAAGATCCTTTGGATGAGGAGGATGCGTGTCTTGAGGCGCTTGCTGCGTAAGTACCGAGAATCGAAGAAGATCGACAAGCACATGTACCACGACATGTACATGAAAGTGAAGGGTAATGTCTTCAAGAACAAGAGGGTGCTGATGGAGAGCATCCACAAGTCAAAGGCTGAGAAGGCAAGAGAGAAGACTTTATCTGACCAGTTTGAAGCGAAGAGGGCTAAGAGCAAGGCGAGCAGGGAGAGGAAGATTGCTAGGAGGGAGGAAAGGTTGGCCCAGGGACCTGGAGAGCGAGCACCCGTGGCAGCAGCACCT------GTTGCAGAGGGAACTAAAAAGACCAAGAAG
>Lch_2
---CCATTAGCAAACATCCGTTTGCAATTTGTAGCTGCAACCATGGTGTCATTGAAGTTGCAAAAGCGCCTGGCCTCTAGTGTTCTTAAGTGTGGCAAGGGCAAGGTTTGGCTTGATCCAAATGAAACCAGCGAGATCTCAATGGCAAATTCCAGGCAAAACATTAGGAAGCTTGTGAAAGATGGCTTTATCATTAGGAAGCCAATGAAGATTCACTCCCGTTCGCGGGCCCGTCGGGCTTTGGAGGCAAAGAGGAAGGGGAGGCACTCTGGATATGGTAAGCGCAAGGGTACGAGGGAGGCGAGGCTGCCAACAAAGGTGCTCTGGATGAGGAGAATGAGGGTGCTCAGGCGCTTGTTGCGTAAGTATAGGGAGTCCAAGAAGATAGACAAGCACATGTACCATGACATGTACATGAAGGTCAAGGGTAACGTGTTCAAGAACAAGCGTGTGCTGATGGAGAGCATCCACAAGTCGAAGGCTGAGAAGGCGAGAGAGAAGACTCTCAGTGATCAGTTTGAGGCCAAGAGGGCCAAGAGCAAGGCGAGCAGGGAAAGGAAGATTGCCCGGAGGGAGGAGCGATTGGCCCAGGGTCCTGGAGAAAGAGTACCTGCA------------TCACAACCTGCAGAGGGAGCCAAGAAAGGGAAGAAG
>Nco_1
------------------------------------------ATGGTGTCCCTCAAGCTGCAAAAGCGGTTAGCTGCCAGTGTTCTGAAGTGTGGAAAGGGAAAAGTATGGCTTGATCCCAATGAAACCAGTGAAATCTCCATGGCCAACTCTAGGCAAAACATAAGAAAACTGGTGAAGGATGGCTTTGTGATAAAAAAGCCATCGAAGATCCATTCACGGTCACGCGCTCGTCGGGCCTTGGAAGCTAAAAGGAAGGGAAGGCATTCTGGATATGGTAAACGTAGGGGTACTAGGGAGGCCAGGCTGCCAACAAAGATTCTTTGGATGAGGAGGATGAGGGTGCTGCGACGGCTGTTGCGCAAATACAGGGAAGCGAAAAAAATTGACAAACACATGTACCATGACATGTATATGAAGGTTAAGGGTAATGTTTTTAAGAACAAGCGTGTGCTGATGGAAAGCATTCACAAATCAAAGGCAGAGAAGGCAAGAGAAAAGACCCTGTCTGATCAGTTTGAGGCCAAGAGAGCCAAGAGCAAGGCAAGCAGGGAAAGGAAGATAGCTCGGAGGGAAGAACGACTTGCTCAGGGTCCCTCCGCACAACCA------------------------GCAGCAGAGGCACCCAAGAGGAAGAAG---
>Nco_2
------------------------------------------ATGGTGTCTCTTAAGCTGCAGAAGCGCTTGGCTGCAAGCGTTCTTAAGTGTGGTAAAGGAAAAGTTTGGCTTGATCCCAATGAAACCAGCGAGATCTCCATGGCCAATTCTAGGCAAAATATAAGAAAGCTGGTTAAAGATGGTTTTGTGATAAAAAAGCCATCCAAAATTCATTCACGCTCACGGGCTCGTCGAGCTTTGGAAGCAAAGAGGAAAGGAAGGCATTCAGGATATGGTAAGCGTAGAGGTACTAGGGAGGCTAGGCTGCCGACCAAGATTCTTTGGATGAGGAGGATGAGGGTGCTCCGTCGCTTGCTGCGCAAGTACAGGGAAGCAAAAAAGATTGACAAACACATGTACCATGACATGTATATGAAGGTGAAGGGTAACGTTTTCAAGAACAAGCGTGTGCTCATGGAGAGCATACACAAATCAAAAGCAGAGAAGGCAAGAGAGAAAACCTTGTCTGATCAGTTTGAAGCGAAGAGAGCAAAGAGCAAGGCAAGCAGGGAAAGGAAGATTGCACGAAGGGAAGAGCGCCTTGCCCAGGGTCCGGCAGCTGCTCCTGCATCA------------CAAACAGCAGCAGAGGCACCTAAGAGAAAGAAG---
>Osa_1
------------------------------------------ATGGTTTCCCTCAAGCTGCAGAAGCGGCTCGCCTCCAGCGTGCTCAAATGCGGCAAGGGCAAGGTCTGGCTCGACCCCAATGAGGTCAACGAGATCTCCATGGCCAACTCCCGTCAGAACATCCGTAAGTTGGTCAAGGATGGGTTCATTATCAAGAAGCCCCAGAAGATTCACTCCAGGTCCCGTGCACGGAGAGCCCATGAGGCCAAGCAGAAGGGACGTCACTCTGGCTATGGTAAGCGTAGGGGTACCAGGGAGGCTAGGCTCCCCACCAAGATCCTGTGGATGAGGAGGATGCGTGTGCTCAGGCGTTTGCTGCGCAAGTATCGTGAGGCCAAGAAGATTGACAAGCACATGTATCATGACATGTACATGAAGGTCAAGGGTAACATGTTCAAGAACAAGCGTGTTCTCATGGAAAGTATCCACAAGTCTAAGGCTGAGAAGGCAAGAGAGAAGACACTCTCTGACCAGTTTGAGGCTAAGCGTGCCAAGAGCAAGGCCAGTCGTGAGAGGAAGATTGCCAGGCGTGACGAGAGGTTGGCTCAGGGCCCAAGAGAGCCAGCTGCTCCAGCAGTGCCTGCT---CAAACTGCGGCGGCACCAAAGAAGTATAAGAAG
>Out_1
------------------------------------------ATGGTGTCCTTGAGGCTGCAGAAGCGCCTAGCGGCGAGCGTTCTCAAGTGCGGGAAGGGGAAAGTGTGGCTGGATCCCAATGAAGTTAACGAGATTTCCATGGCCAATTCAAGGCAAAATATCAGAAAGCTGGTCAAGGATGGCTTTGTCATCAGGAAGCCAATGAAAATTCACTCTCGTGCTCGTGCTCGACGTGCTTTGGAAGCTAAAAGAAAGGGACGTCACTCTGGTTATGGTAAGCGAAAGGGTACAAGAGAGGCTAGATTGCCCACCAAGGTTCTGTGGATGAGGCGGATGAGAGTTTTACGCCGCCTGTTACGGAAGTACAGAGAGGCTAAGAAAATTGATAAACACATGTACCATGACATGTACATGAGAGTCAAAGGTAATGTGTTCAAGAATAAGCGTGTCTTGATGGAGAGTATTCACAAGTCCAAGGCTGAGAAAGCTAGAGAAAAGACGTTGTCTGATCAATTTGAAGCAAGGCGTGCGAAGAACAAGGCAAGTCGTGAAAGAAAGATTGCCAGGAGGGAAGAAAGGTTGGCCCAGGGTCCTACGGATGCGCCTCCAGCA---CCAGCACCA---CAGCCTGCAGAGGGAGCAAAGAAATCAAAGAAG
>Pab_1
------------------------------------------ATGGTTTCGTTGAAGCTGCAGAAGCGGCTCGCGGCAAGCGTTCTGAAGTGCGGAAAGGGAAAAGTCTGGCTCGATCCCAATGAAGTCAGCGAGATTTCCATGGCCAACTCCAGGCAAAACATTCGGAAGTTGGTCAAAGATGGGTTTGTTATTAGGAAGCCAATGAAAATTCACTCTCGTGCTCGTGCTCGCCGTGCTTTGGAAGCAAAAAGAAAGGGTCGTCATTCTGGATATGGCAAGCGCAAAGGTACTAGGGAGGCTAGGTTGCCGACAAAGATCCTGTGGATGAGGAGGATGAGGGTTTTGCGCCGATTGTTACGTAAGTACAGAGAATCTAAGAAAATTGACAAACACATGTATCATGATATGTACATGAAAGTCAAGGGTAATGTTTTCAAAAATAAGCGGGTCTTGATGGAAAGTATTCACAAGTCCAAGGCTGAGAAGGCTAGAGAGAAGACCTTATCTGACCAATTTGAAGCAAAACGTGCAAAGAACAAGGCAAGTCGTGAAAGGAAGATTGCTAGGAGGGAAGAAAGATTGGCCCAGGGACCTACCGAGTCACCACCAGCA---CCTGCAGTA---CAGTCTGCAAGGGGAGCAAAGAAGAAG------
>Ppe_1
------------------------------------------ATGGTTTCGCTCAAGCTCCAGAAGAGGCTCGCCGCGAGCGTGCTCAAGTGTGGTCGCGGCAAGGTCTGGCTCGACCCCAATGAAGTCAGCGACATCTCCATGGCCAATTCTCGCCAAAACATACGGAAGTTGGTCAAGGATGGTTTCATCATCAGGAAGCCAACCAAGATCCACTCTCGATCTCGTGCACGCCGCATGAAGGAGGCTAAGAGGAAGGGGCGTCACTCTGGACATGGTAAGCGTAAGGGTACAAGGGAGGCAAGGCTTCCTACCAAGATCCTGTGGATGCGGAGGATGCGTGTGCTCAGGCGTTTGCTTCGCAAGTACAGGGAATCAAAGAAGATTGACAAGCACATGTACCATGACATGTACATGAAGGTTAAGGGTAATGTTTTCAAGAATAAAAGAGTCCTCATGGAGAGCATCCACAAGTCAAAGGCTGAGAAGGCGAGAGAGAAGACTCTGTCTGATCAGTTTGAGGCTAAGCGGGCAAAGAACAAGGCTAGCAGGGAAAGGAAACATGCTAGGAGGGAGGAACGCTTGGCTCAGGGACCTGGAGAGAGAGCACCGCCAGCTGCTGAGCCATCTCAACCAACACAGGGATCTAAGAAATCCAAGAAG
>Ppe_2
------------------------------------------ATGGTGTCGCTCAAGCTCCAGAAGCGGCTTTCCGCTAGCGTCCTCAAGTGTGGCCGAGGGAAGGTCTGGCTCGACCCCAATGAGGTCAACGAAATCTCCATGGCCAACTCCAGGCAAAACATTAGGAAACTGGTAAAGGATGGTTTCATCATCAGGAAACCAACAAAGATCCACTCGCGTTCTCGTGCTCGGAGAATGAAGGAGGCTAAGAGGAAGGGTCGTCACTCTGGACATGGTAAGCGTAAGGGTACCAGGGAGGCAAGGCTGCCCACCAAAATCCTCTGGATGAGGAGAATGCGAGTTTTGAGGCGCTTACTCCGTAAGTACCGTGAGTCCAAGAAAATTGACAAGCACATGTACCATGACATGTACATGAAGGTGAAAGGTAATGTCTTTAAGAACAAGCGTGTGCTGATGGAGAGTATTCACAAATCAAAGGCCGAGAAGGCAAGAGAAAAGACTCTTTCTGACCAGTTTGAAGCCAAGCGTGCTAAAAACAAGGCTAGCAGAGAGAGAAAGTTGGCTCGGCGTGAGGAAAGATTGGCACAAGGACCTGGAGAGAGAGCTGCACCAACACCTGCACCC---CAACAGGCTGAGGGAGCGAAGAAGGCAAAGAAG
>Vvi_1
------------------------------------------ATGGTATCGCTGAAGCTTCAGAAGCGGCTCGCCGCCAGCGTTCTCAAGTGCGGGAGAGGCAAGGTCTGGCTCGATCCCAATGAGGTCAACGAAATCTCCATGGCCAACTCCAGGCAAAATGTAAGGAAACTTGTGAAAGATGGTTTTATCATCAGGAAGCCAACTAAGATCCACTCTCGATCTCGGGCACGGAGAATGAAGGAGGCCAAGAGAAAGGGACGTCACTCTGGATATGGTAAACGCAAGGGTACAAGGGAGGCAAGGTTGCCCACTAAGATCCTTTGGATGAGGAGAATGCGTGTACTGAGGCGCTTGCTCCGCAAGTATCGGGAGTCCAAAAAAATTGACAAGCACATGTACCATGACATGTACATGAAAGTGAAAGGTAATGTCTTTAAGAATAAGAGGGTGCTAATGGAGAGTATCCACAAGTCGAAGGCTGAAAAGGCAAGAGAAAAAACTCTTTCTGACCAGTTTGAGGCTAAGCGTGCTAAGAACAAGGCAAGCAGAGAAAGGAAGCTAGCTCGGAGGGAGGAGCGCCTGGCCCAGGGACCTGTGGAAAGGGCACCACCAGCATCTGCACCC---CAGCCTGCTGAGGGAACTAAAAAGGCCAAGAAG
