# Supplementary material for: The Chloranthus sessilifolius genome provides insight into early diversification of angiosperms
Source: Nat Commun. 2021 Nov 26;12:6929. doi: 10.1038/s41467-021-26931-3 (PMC8626421; doi:10.1038/s41467-021-26931-3)
Supplement: Supplementary file 4 — Source Data [file 41467_2021_26931_MOESM4_ESM.zip › Fig. 3a, c, e and Supplementary Figure 12, 14, Phylogenetic tree/LCG_multi-species coalescent-based/group_1184_CDS.treefile]

(Aco_1:0.2342951434,Aco_2:0.2195003441,((((((Ash_1:0.2539888775,Osa_1:0.2439453481)72:0.0378733651,(Egu_1:0.0448945913,Egu_2:0.0314709864)97:0.0613396931)88:0.0895895335,(Cde_1:0.1991503006,(Cde_2:0.2358097738,(Out_1:0.1121271993,Pab_1:0.1096611075)99:0.1345371799)55:0.0672813692)56:0.0873950093)27:0.0122895211,(((((Atr_1:0.2126473138,Efe_1:0.1967317464)48:0.0228193919,((Efe_2:0.0381784863,Nco_2:0.0360762934)99:0.0936748615,(Efe_3:0.0534970453,Nco_1:0.0187792509)99:0.0615035767)100:0.1543896953)69:0.0276236746,Csp_1:0.1620666219)59:0.0270555376,(Csp_2:0.3010806381,Lch_2:0.1276746485)78:0.0465074082)90:0.1176274256,((Cka_1:0.0750900603,Cka_2:0.0850053608)98:0.0450828847,Lch_1:0.1093579934)79:0.0126720832)38:0.0337412803)89:0.0444315340,(Ppe_2:0.1364548802,Vvi_1:0.0828713773)96:0.0584861899)86:0.0189931339,Ppe_1:0.1325502193)96:0.0430208659);
