# Supplementary material for: The Chloranthus sessilifolius genome provides insight into early diversification of angiosperms
Source: Nat Commun. 2021 Nov 26;12:6929. doi: 10.1038/s41467-021-26931-3 (PMC8626421; doi:10.1038/s41467-021-26931-3)
Supplement: Supplementary file 4 — Source Data [file 41467_2021_26931_MOESM4_ESM.zip › Fig. 3a, c, e and Supplementary Figure 12, 14, Phylogenetic tree/LCG_multi-species coalescent-based/group_1187_CDS.aln-0.2cln]

>Aco_1
ATGCAGCTTCATTTCTCTCCTAGCATGAGAAGTATCACGATCTCGAGTACCAATGGGTTCCTCGACTTCATGAAGATCAAAGTCGCAGCTCGTCATATCTCTTATAGAACCCTTTTTCATACTATCTTAATTCTTGCCTTCTTGTTGCCTTTCGTTTTCATTCTTACTGCTGTTGTTACCCTTGAAGGCGTCAACAAGTGCTCTTCTCTCGATTGTTTGGGTAGACGATTGGGGCCGCGGCTTCTTGGTAGG---CCTGATGAATCAGTGAGGCTTGTTAGCGATTTATATAAGATCCTGAACCAAGTGAACTCTGAGGAAACCCCCGATGGTCTGAAGCTGCCAGAGTCATTCAGCCAATTAGTTGCTGAGATGAAAAACAACCAATATGATGCAAAAACATTTGCTACCAAGTTAAAAGCAATGATGGAAAAATTCGACAAGGAGGTCAGGGCATCCAAGTTTGCAGAGCTGATGAACAAACATTTTGCTGCTAGTGCCATTCCGAAAGGTATTCATTGTCTCTCTTTGCGTTTGACAGATGAGTATTCTTCCAATGCTCATGCTCGAAGGCAGTTACCATCTCCAGAGTTACTTCCCTTGCTCTCTGACAGCTCGTATCACCATTTCGTCATGGCAACTGATAATATCCTAGCAGCTTCTGTAGTTGTGGCTTCCACAGTCCAAAATTCTCTTAAACCAGAGATTATTGTTTTCCATGTTATCACCGACAAGAAGACTTATGCTGGTATGCACTCATGGTTCGCACTAAATCCTCTCTCACCTGCAATCATTGAGGTGAAAGGCGTACACCAGTTTGACTGGTTGACAAGAGAAAATGTTCCTGTACTTGAAGCTGTGGAGAGCATTCATGGTATAAGAAATTACTACCATGGGAACCACATTACTGGTGCTAATCTCAGTGAGACTCCACGACGTTTTGCCTCAAAATTGCAGGCAAGGAGTCCGAAGTATATTTCAATACTCAACCATCTTCGGATATATCTCCCAGAGCTCTTTCCGAACCTGGACAAGGTGGTATTTTTAGATGATGATGTGGTTATTCAACGCGATCTGTCACCCCTGTGGGACATTGATCTAGAAGGCAAGGTCAATGGTGCTGTAGAGACATGTAAAGGGGAAGATGACTGGGTAATGTCCAAAAGATTCAAAAATTACTTTAACTTTTCTCATCCCCGCATTGCGGAATCATTGGACCCCGACGAATGTGCATGGGCTTATGGGATGAACATCTTCGATCTGCGCGCGTGGAGGAAGACAAACATACGAGATACATACCATAACTGGCTGAAAGAGAATCTGAGCTTAAACTTGACAATGTGGAAGTTAGGAACACTACCCCCAGCATTGATAGCATTCAGAGGCCATGTCCACGCGATTGACCCGAGTTGGCATTTGTTAGGCTTGGGTTACCAGAGTAAAACAAATTTTGAGAGCGTGAAGAAGGCTGCTGTTATTCATTATAATGGCCAATCTAAGCCCTGGTTAGAGATTGGCTTTGAGCATCTCCGGCCGTTTTGGACAAAGTATGTCAACTATTCCAATGATTTTGTAAGGAACTGTCACATCTTGGAGCCG------
>Ash_1
ATGCAGCTCCGGATCTCACCGAGCATGAGAAGCATCACCATATCGAGCAGCAATGGGGTTCTCGACTCGATGAAGGTCAAGATCGGCGCTCGCCCGGTCTCCTACCGGACCCTCTTCTACACCATCCTCGCCCTCGCTTTCCTTTTGCCCTTCGTCTTCATCCTTGCTGCCGTCGTCACCCTCGAGGGCGTCGACAGGTGCTCTTCCTTCGATTGTTTAGGAAGGCGACTAGGCCCGAAATTTCTTGGAAGTGGGGCTCACGATTCCGTGAAGCTTACAAGAGATTTGTCCGAGCTACTTAATCATGTTAGTACTGAGGAAATTCCATCTGGTTTGAGGTTACCAGGAACATTCAATGAGTTCCTTCGAGAAATTAAGAGTAAACAATATGACATGAAGACGTTTGCTGTATTCTTGAAGGCAACGATGGAAAATATGGATAAGGAAGTGAAAAGATCAAAGCTGGCAGAACAATTGAATAAGCACTTTGCAGCAGGTGCAATCCCTAAAGGCATCCACTGCCTTTCCTTACGGCTAGCTGATGAATATTCATCTAATGCTCATGCTAGGAAACAATTGCCGCCTCCAGAGTTGCTACCCTTGCTTTCTGATAACTCATACCAGCATTTCATTATTTCAACTGATAATGTCCTTGCAGCTTCTGTTGTTGTTACTTCCACTGTGAGATCTTCATCGCGGCCCGGGAAAATAGTCTTCCATGTTATTACTGACAAGAAGACGTACCCAGCCATGCATTCATGGTTTGCTTTGTATCCTCCTTCCCCGGGAATTATTGAGGTTAAAGGTGTTCACCAGTTTGATTGGTTGACAAGGGAAAATGTACCTGTTCTTGAAGCTATAGAAAGCCACCATGGTGTGCGAAATCACTATCATGGAAATCATGTCAAGGGAAGTAATGTCACAGACAATCCAAGGGTTTTTGCTTCAAAACTGCAAGCTAGGAGTCCAAAATATATTTCTTTGCTCAATCACCTTCGCATATACCTTCCTGAGCTCTTTCCAAACCTCAACAAGGTTATCTTCCTTGATGATGATGTTGTTATTCAGCGTGACTTGTCACCATTATGGGACATAAATATGGCTGGAAAGGTGAACGGGGCTGTAGAAACTTGCAAAGGTGATGATAAATGGGTTATGTCAAAACGCTTTCGGACATATTTTAACTTTTCTCATCCTATCATCTCTAAAAATCTGAATCCTGATGAGTGTGCCTGGGCTTATGGGATGAATATCTTCAATTTGAATGCTTGGAGGCAAACAAATATACGAGATACATATCATTATTGGCTAAAGGAGAACCTTAAATCAAACTTGAGTCTATGGAAGTTCGGCACGCTACCGCCTGCTCTCATAGCTTTCATGGGACACGTTCACCCAATCGACCCATCCTGGCATATGCTAGGGTTAGGTTACCAGGAGAAAACAAGCCTTGAGAGTGTAAGGAGGGCTGCAGTAATTCACTACAATGGTCAGTGTAAGCCATGGCTGGAGATTGGTTTCAAGCACTTGCAGCCCTTTTGGACCAAGTATGTAAACTACTCCAATGACTTCATAAAGAATTGTCATATCTTGGAGCCTGAAGAG
>Ash_2
ATGCAGATTCGGTTCTCGCCGAGCATGAGAAGCATTACTATATCGAGCAGCAATGGATTCCTTGATCTGATGAAGGTCAAGGTCGCCGCTCGCCACATCTCTTACCGCACCCTCTTCCACACCGTTCTCATCCTTGCCTTCCTTCTCCCTTTCGTTTTTATCCTCACTGCCGTTGTCACCCTTGAAGGTGTTAATAACTGCTCCTCCTTTGTTTGTTTAGGAAGGAAGCTTGGTCCAAGGTTTCTTGGTAGAGGTGGTGACGATTCAATGAGGCTTCTCAGAGATCTATATGTGCTACTAGATCAAGCAAATTCTGTGGAAATCCCTGAAGGCATAACATTTCCTGAATCATATGGCGAGTTTCTTTCTGAAATGAAGATTAATAACTTTGACGCCAAAACATTTGCAATCATGTTGAAGGGCACGATGGACAATATGGACAGAGAGTTAAGGAAGTCAAGATTAGCAGAACAATTGCATAAACATTTTGCGGCAACTACGATTCCAAAAGGTCTTCATTGTCTTTCTTTGAGGTTGACCGATGAATATTCATCAAATGCACATGCAAGGAAACAATTGCCATCTCCCGAGTTGTTGCCTCGTCTTACTGATAACTTGTACTACCATTTCATTTTAGCCACCGATAACATCCTTGCAGCCTCTGTTGTGGTTGGCTCAACTGTGAGGTCTTCAGTAATGCCTGAAATGATAGTCTTCCATGTTATCACTGACAAGAAGACATATCCAGGAATGCATTCATGGTTTGCTTTAAATCCTATTGCCCCAGCCATTGTTGAGGTGAAAAGTGTTCACCATTTCGAGTGGTTAACAAAAGAAAATGTGCCTGTGCTCGAAGCAATCGAGAATCACCATGGTGTCAGAAGCCATTACCATGGAAATCCTATTACCGGGACCAATGTCAGTGACAATCCAAGGGTTTTTGCTTCAAAGTTGCAAGCCAGGAGTCCAAAATACATTTCTTTACTCAACCATCTCCGAGTATACCTTCCTGAGCTTTTTCCCAACCTGAACAAGGTGGTCTTTCTCGATGATGATGTTGTTGTTCAGCATGATTTGACAGAGTTGTGGAATATTGATCTTTCTGGAAAAGTAAATGGCGCTGTAGAAACTTGTAGAGGGGAAGATAAGTGGGTTATGTCAAAGCATTTCAGGACATATTTCAATTTCTCACATCCGTTGATTGTGAATAATTTGGACCCTGATGAATGCGCATGGGCATATGGGATGAACATCTTTGACTTGTATGCTTGGAGAAAAACAAATATCAGAGATACTTATCACCATTGGCTAAATGAGAACTTGAACTCAAATTTGAGTTTATGGAAGCTCGGAACGCTGCCACCCGCCTTGATAGCATTTCGAGGCCACGTGCAGCCGATCGATCCGTCCTGGCACATGCTCGGCTTGGGCTACCAAGAGAAAACCAACTTGGATACCGTGAGAAGTTCTGCAGTCATCCACTACAATGGCCAGTGCAAACCATGGCTCGAAATCGGCTACCGGCATCTTCAGCCATTTTGGACGAAACATGTGAACTACTCGAACGAATTCATACGAAGTTGCCATATCTTGGAGCCCGCGGAT
>Atr_1
ATGCAGGTCCATATCTCTCCTAGCATGAGAAGCATCACGATTTCGACGAGCAATGGCTTATTGGACTTTATGAAGATCAAGGTAGCAGCTCGACACATCTCTTACAGGACCCTCTTCCACACCATGCTCATCCTTGCCTTCCTCCTCCCCTTCATCTTCATCTTGACTGCGGTTATGACCCTCGAAGGCGTCAACAAATGCTCATCTCTCGATTGTTTGGGTAGGCGTTTGGGACCGAGGTTTCTTGGAAGG---GGAGATGATTCAGAGAGACTGGTTAGGGATCTATACAAGCTTCTAAATCAGGTGAATGCTGAAGAAGTCCCTGATGGATTGAAGGTGCCTGCATCTTTTGGGGACTTTGTGGCAGAAATGAAGGCTAATCAATATGATGCCAAGACATTTGCTGTCAAGTTAAAGGCCATGGTGGAGCATCTGGAGAAGGAAACGAGGGCAGCCAAGCTCCAAGAGTTTCTTTACAAGCACTTTGCAGCCAGTGGGATACCAAAAGGAATATACTGTCTCTCTCTTCGACTCACTGATGAGTACTCATCAAATGCCAATGCACGGAGGCAGCTACCACCTCCTGAGATGCTACCAACCCTAACCGACAATTCCTTCCACCACTTTATCCTAGCTACCGATAACATCCTTGCTGCCTCTGTGGTGGTCTCATCGACTGTTATGGCAGCCTTGGAGCCTGGAAAGATAGTCTTCCATTTGATCACTGATAAGAAGACCTATGCAGGCATGCACTCTTGGTTTGCTTTGAATCCACCCAATCCAGCCATTGTTGAGGTGAAGGGGGTGCACCAGTTTGATTGGCTGACTAGAGAGAATGTGCCTGTTCTTGAGGCTGTTGAGAGCCATGTCAATATTCGGAGGTATTACCATGGAGACCACATCAAGGGGACTGATCTGAACGATGCTCCTAGGCTAGTTGCTTCAAAGTTGCAGGCTAGGAGCCCCAAGTACATATCCATACTCAATCATCTCCGCATATACCTTCCTGAGCTCTTTCCTAAGCTCGATAAGGTCGTGTTCTTAGACGATGATGTGGTGATCCAAAGAGACCTATCTCCCTTATGGGACATTGACCTCAATGGGAAGGTGAATGGTGCTGTGGAGACTTGCAGGGGCGATGATCAGTGGGTGATGTCCAAACGCTTTAGGAATTACTTCAATTTCTCTCATCCCCTTGTAGCCAAGCACTTGGACCCAGAAGAGTGTGCTTGGGCTTATGGGATGAACATATTTGACCTAAATGCGTGGAGGAAGACGAACATCCGAGACACTTATGATAACTGGTTAAAAGAGAATTTGAGCTCGAACCTGACTCTATGGAGGTTAGGAACACTGCCTCCGGCTCTGATAGCTTTTAGTGGTCATGTGCACCCAATTGACTCATCATGGCACATGCTTGGCCTTGGATACCAGCCTGAAACCAACCTTGAAAACATAAAAAGGGCAGCAGTGATACACTATAATGGTCAAGGGAAGCCATGGCTGGAAATCGGGTTCAAAGAGCTCCGACCCTTTTGGACAAAGCACGTGAATTATTCGAATGACTTCATAAGGAACTGCCATATTATGGAGCCA------
>Cde_1
ATGCAGCTTCGGTTTTCTCCTAGCATGAGAAGCCTCACGATATCGAGCAACAATGGAATCCTTGACTTCATGAAGATCAAAGTTGCAGCTCGTCAGGTGTCCTATCGAACCCTCTTCCCTATTATCCTGATTCTCGCTTTCCTGCTGCCCTTTGTTTTCATTCTCACGGCTGTTGTTACGCTTGAAGGCGTCAACAAGTGTTCATCCCTTGATTGTCTGGGTAGACGATTGGGACCAAGGTTTCTTGGAAGG---ACTGATGATTCAATGAGGTTAGTTAGAGAGATGTACACCATACTTAATCAAGTAAATACTGAAGAAATACCCGATGGATTGAATCTGCCTTCAACATTCCAAGAATTTGTTTCTGAAATGAAAAATAATCAATATGATGCGAAGACATTTGCTATATTATTAAAGGCCATGGTGGAGAAGTTAGAAAGAGAAGCAAATGAAGCCAAATTGGCCGAGTTGGTGCATAAGCATTTTGCCGCTAGTGCTATTCCAAAAGGCATCCATTGTCTCTCTCTCAGATTGACCGATGAATATTCATCCAATGCTCATGCACGTAGACAACTTCCTTCTCCAGAATTACTCCCGGTTCTCTCTGACAATTCTTATCACCATTTTGTACTAGCTAGTGACAACGTACTTGCTGCTTCTGTTGTGGTGAACTCAACAGTCAAATCATCTTTAAAATCAGAAAAAGTAGTCTTTCACGTAATTACTGACAAAAAAACTTATGCTGCAATGCATGCGTGGTTTTCCTTAAACCCACCTTCACCTGCCACTATTGAGGTGAAAGGAGTTCACCAATTTGAATGGCTGACCAGAGAAAATGTTCCAGTGCTTGAAGCTGTTGAGAATCATCGAGGAATTCGAGCTTATTATCATGGTGATCATATTATGGGCACTAATCTCAGTGATAATCCACGGAGAGTGGCTTCAAGATTGCAGGCAAGAAGTCCTAAATACATTTCGATACTAAACCATCTGCGCATTTATCTCCCAGAGCTCTTTCCAAATCTTGACAAGGTGGTATTTCTCGATGATGACGTGGTGATCCAGCGAGACCTCTCACCATTATGGGAAATCAATCTTGAAGGAAAGGTTAATGGAGCTGTTGAAACTTGTAAAGGAGAAGATGATTGGGTTATGTCTAAGAGATTCCGAACCTATTTCAACTTTTCTCATCCACTGGTTGCTAAAAACTTAAAACCAGATGAATGTGCGTGGGCATACGGAATGAACATTTTTGATTTGCATGCATGGAGGCAGACAGACATCAGAGACAAATACCATCATTGGTTGAGGGAGAATTTGAACTCCAATTTGTCAATTTGGAAACTTGGGACCTTACCACCAGCTCTAATCGCATTCAGTGGCCATGTTCATCCAATTGATCCATCTTGGCATATGTTAGGGTTAGGATATCAGAATAAAACTAACCTGGATACGGCAAGGAAAGCTGCTGTAATTCATTACAATGGTCAGAGCAAACCATGGTTAGAGATTGCATTCAAACATCTTCAACCTTTGTGGTCTAAACATGTTAATTACTCCAACGATTTCATAAAAAATTGCCATATCATAGAGCCTCAA---
>Cka_1
ATGCAGCTTCGCTTCTCGCCTAGTATGAGAAGCATCACGATCTCGAGCAGCAATGGGTTTCTTGACTTCATGAAGATCAAGGTCGCAGCTCGCCACGTCTCCTCTCGGACGTTCTTCCACTCCGTCCTCATCCTTGCCTTCTTGCTGCCGTTCGTCTTCATCCTCACAGCGGTCGTCACCCTCGAGGGCGTCAACAAGTGCTCTTCCCTTGATTGTTTGGGCAGGCGATTGGGCCCAAGGCTTCTTGGAAGA---ACTGATGATTCAATGAGGTTAGTTAAAGACCTGTACAAGATCCTTAACCAAGTGATGTCTGAGGAAATTCCAGACGGACTGAAGGTTCCCACATCATTTAGTGAATTTGTTTCTGAAATGAAGAATGGCCAATATGATGCCAAGACATTTGCTATAATGTTAAAGACGACGATGGAGAAACTTGAGAAGGAGGCGAGGGAATCCAAGCTGGCAGAGCTGACGTATAAGCATTTTGTGGCAACTTCTATTCCAAAAGGCATCCACTGTCTTTCTTTACGCCTTACTGACGAATATTCTTCTAATGCTCTAGCACGTAAACAGTTGCCACCTCCTGAGCTACTACCATTGCTGTCAGACAACTCCTATTTCCATTTTGTTATAGCCAGTGATAACATCCTTGCAGCTTCTGTTGTGGTCACCTCTACTGTAAGGTCATCTTTAAACCCCGAGAAAGTTGTCTTCCATGTCATCACAGACAAGAAGACTTATGCGGCTATGCATTCTTGGTTTGCACTGAACCCCCTTTCTCCAGCCATTGTTGAGGTGAAAGGTGTTCACCAGTTTGATTGGTTAACAAGGGATAATGTACCTGTGCTTGAAGCTGTCGAGAAGCATCACATGATCAGAGCCTACTATCATGGGAACCATATAGCTGGGGCCAATCTCAGTGAAAGCCCAAGGCTTTTGGCTTCGAAATTGCAGGCCAGGAGTCCAAAATACATTTCAATACTCAATCATCTTCGCATATACCTTCCAGAGCTCTTCCCCAACCTCGACAAGGTGGTCTTTCTGGATGATGATGTAGTAATTCAGCGTGACCTGTCACCTCTGTGGGACATTGATCTTGAAGGCAAGGTGAATGGAGCTGTAGAAACTTGCAGAGGCAAAGATGAGTGGGTAATGTCTAAATGCTTCAAAAACTACTTCAATTTTTCCAATCCCCTCATAGCAAAGAGTCTAAACTCTGATGAGTGCGCATGGGCATATGGGATGAACATTTTTGACTTGCGTGCATGGAGGAAGACAAATATCAGAGACATTTACCATCACTGGCTGAAGGAGAATCTGAATTCGAACTTAACGTTGTGGAAGCTTGGAACATTACCACCAGCTCTGATTGCCTTTCGGGGCAATGTTCGTCCCATTGACCCATCTTGGCACATGCTCGGCTTAGGCTACCAAAACAAAACTGATGTAGAAAATGTGAGGAAGGCTGCTGTCATTCACTACAATGGTCAGTCTAAGCCATGGTTGGAGATTGCCTTCAAGCATCTTCAGCCATTTTGGACAAAGTATGTAAACTACTCCAATGAGTTCATAAGGAATTGTCATATCATGGAGCCT------
>Cka_2
ATGCAGCTTCGATTCTCTCCTAGCATGAGAAGCATCACGATCTCGAGCACCAATGGGATCCTTGACTTCATGAAGATCAAGGTCGCAGCTCGACACGTCTCTAATCGGACGCTTTTCTATTCTCTTCTCATTCTCGCCTTCCTTCTTCCATTCGTCTTCATCCTCACCGCCGTAGTCACGCTAGAAGGCGTCAACAAATGCTCCTCCCTTGATTGTTTAGGCAGGCGATTGGGCCCAAGGTTTCTTGGAAGA---ACTGATGATTCGATGAGGCTAGTTAGAGACTTTTACAAGATCCTTAACCAAGTTAAGTCAGAGGAAATTCCAGATGGACTGAAGCTCCCGACATCATTTGATGAACTTGTTTCTGAAATGAAGATTAACCAATATGATGCCAAGACATTTGCCATTGAGTTAAAGGCAATGATGGAGAAACTTGAGAAGGAGGCGAGGGAATCCAAGTTGGCAGAGCTGACACACAAGCATTTTGCTTCAACTGGTATTCCGAAAGGCATCCACTGTCTTTCTTTGCGTCTGACTGATGAATATTCTTCCAATGCTCATGCGCGTAAACAGTTGCCACCTCCTGAGCTACTACCCTTGCTCTCGGACAACTCCTATTTTCATTTTATTCTAGCTAGCGATAATATCCTAGCAGCTTCTGTCGTGGTGACCTCTACTATCAAGTCATCTTTAAACCCTGAGAAAGTAGTCTTCCATGTTATCACAGACAAGAAGACTTATGCGGGTATGCATTCTTGGTTCGCATTGAACCCTGTTTCTCCAGCAATTGTGGAGGTGAGAGGTGTTCATCAGTTCGATTGGTTAACAAGGGAAAATGTGCCAGTACTAGAAGCTGTTGAGAAGTATCACATGATCAGAACTTACTACCATGGAAACCACATCACTGGGGCCAATCTTAGTGAAAGCCCAAGATTTTTTGCTTCAAAATTGCAGTCAAGGAGTCCAAAATACATTTCAATACTCAACCATCTCCGCATATACCTTCCAGAGCTCTTTCCCAACCTTGACAAGGTGGTGTTTCTAGATGATGATGTAGTCATCCAGCGTGACCTGTCACCTTTGTGGGACATTGATCTTGGAGGCAAGGTGAATGGAGCAGTAGAAACTTGTAGAGGCCAAGACGGCTGGGTAATGTCTAAGCATTTCAGAAACTACTTCAATTTTTCCAATCCCATCATAGCAAAGTCTCTAGACCCTGATGAGTGTGCATGGGCGTACGGGATGAATGTTTTTGACTTGCGTGCATGGAGGAAGACAAATATCAGAGACATTTACCATTACTGGCTAAAGGAGAATCTGAATTCAAACTTGACACTGTGGAAGCTTGGGACATTACCACCGGCTCTGATTGCCTTCAGGGGCAATATTCATGCTATTGACCCATCTTGGCACATGCTTGGCTTAGGATACCAGAACAATACTGACATAGAAAGCGTGAGGAAGGCCGCCGTGATTCATTACAATGGCCAGTCCAAGCCATGGTTGGAAATTGCCTTTAAGCATCTTCAGCCATTTTGGACGAAGTATGTGAATTACTCCAATGATTTCATAAGAAATTGTCATATCATGGAGCCT------
>Csp_1
ATGCAGCTTCATTTCTCACCTAGCATGAGAAGCATCACGATATCGAGCAGCAATGGGTTTCTTGATTTGATGAAGATCAAAGTCGCAGCTCGCCACATCTCATATCGGACCCTCTTCCACACGATTCTCGTGCTCGCCTTCTTGTTACCGTTCGTTTTCATTCTCACTGCTGTGGTCACGCTCGAAGGCGTCAACAAGTGCTCGTCACTCGATTGTTTGGGAAGGCGATTGGGACCAAGGCTTCTTGGTAGG---TCCGATGATTCAGTGAGGCTAGTTAGAGACTTGTACAAGATCCTTAATCAAGTGAATTCCAAGGCGATTCCAGATGGCATGAAGCTGCCAGCATCGTTCAATGAATTTGTTTCTGAAATGAAGAATAACCACTATGATGCCAGGACATTTGCTATCATACTAAAGGCAATGATGGAGAAACTCGATAAGGAGGCCAAGGCATCCAAACTTGCGGAGCTGATGCACAAGCATTTTGCTGCGAGTGCTATTCCGAAAGGCATCCATTGTCTCTCTTTGCGTTTGACGGATGAGTATTCTTCAAATGCTCATGCGCGTAAACAGCTGCCACCACCGGAGTTACTACCTTTGCTCTCCGACAACTCTTATCATCACTTTGTTCTTGCTAGTGATAACATCCTTGCAGCCTCTGTTGTGGTCACCTCGGCAGTTAAATCCTCTTTAAAACCTGAAAAGATAGTCTTTCATGTCATAACTGACAAGAAGACTTATGCGAGTATGCATTCGTGGTTTGCGTTGAACCCACTTTCCCCCGCCATTGTGGAAGTGAAAGGCGTCCACCAGTTCGACTGGTTAACAAAAGAAAATGTACCTGTGCTAAATGCTGTTGAGAGCCATCGTGTGATCAGAACTTATTACCATGGAAACCATATCGCGGGGGCCAATCTCAGCGAAACTCCAAAGTCATTTGCTTCGAAGTTGCAGTCCAGGAGTCCGAAATACATTTCACTACTTAACCATCTCCGTATATACCTTCCTGAGCTATTTCCAAACCTTGACAAGGTGGTCTTTCTTGATGATGATGTCGTGATTCAGCGCGACCTGTCACCTCTGTGGGACATTGACCTCAGGGGCAAGGTGAACGGAGCTGTAGAAACTTGTAGAGGCAAAGACGAATGGGTAATGTCGAAGCGATTCAGGAATTACTTCAATTTCTCTCATCCCCTCGTAACAAAGAATTTAAACCCTGAAGAGTGTGCTTGGGCATATGGAATGAACATTTTTGACTTGCGTGCCTGGAGGATGACAAGTATCCGAGACACATACCATTACTGGCTGAAGGAGAATCTGCATTCGAACATGACAATGTGGAAGCTTGGAACGTTACCTCCGGCTCTGATCGCATTCGGTGGCCATGTCCATCCTATTGACCCATTTTGGCACATGCTAGGTTTAGGATACCAAAATAACACAGACCTTGACAGCGTGCGGGAGGCTGCTGTGATTCACTACAACGGCCAATCAAAACCATGGTTGGAGATTGCCTTTAAGCATCTGCAACCATTTTGGACCAAATACGTGAACTACTCCAATGACTTCATTAGAAACTGCCACATCATGGAGCCTCAG---
>Efe_1
ATGCAGGTCCATATCTCTCCTAGCATGAGAAGCATCACAATTTCGACAAGCAATGGTCTGCTCGACTTTATGAAGATCAAGGTCGCCGCCCGCCACATCTCTTATCGGACCCTCTTTCACACCATGCTCATTCTTGCCTTCCTGCTGCCCTTCATCTTTATCCTGACCGCCGTCGTCACCCTCGAAGGCGTCAACAAGTGTTCGTCCTTGGATTGTTTAGGCAGACGATTGGGACCACGGTTTCTTGGAAGG---GCAGATGACTCAATGAGGCTAGTTGGAGAATTACATAAGCTCTTCAATGAGGTGATTGCCGAGCAAGTTCCTAATGAGCTAGTAATCCCTACATCATTTAGGGAACTTGTTACAGAGTTAAAGAGCAAGCGGTATGATGCTAAGACAGTTGCCATCAAGTTAAAGGGCATGGTGGAAAATCTGGAGAAAGAGGTCAAGTTGGCAAAATTGCAAGAATCCTTCTACAAGCATTATGCAGCTACTTCTATCCCAAAGAGCCTGCAATGTCTTACTCTTCGTCTGACAGATGAATATTCATCTAATGCGCATGCCCGAAAGCAACTTCCATCCCCTGAACTGCTACATTCACTTTCTGACAACTCCTATCACCATTTTGTTCTTGCGACTGATAACGTTCTTGCAGCTTCAGTTGTTGTCTCTTCAACTATCAGGGCATCACAAAAGCCTGAAAAGATTGTCTTTCATTTGATCACCGACAAAAAGACCTATGCAGCCATGCATTCATGGTTTGCTCTTAATCCTCTTCCTCCTGCTATAATTGAAGTAAAAGGCACTCATCAAATTGACTGGTTGAGCAAAGATAACATACCTGTCCTTGAAGCAGTGGAAAGACATCATGGAATCAGAGAGTACTATCATGGGAGGCACACGGTTGAAACCAATCTAAGTGACAATCCTAGGGTGGTTTCTGCAAAGCTGCGGTCCAGGAGTCCAAAATATGTCTTGATGCTCAACCACCTTCGTATATATCTCCCTGAGCTTTTCCCAAGGCTTGACAAGGTGGTGTTCTTAGATGATGATACTGTCGTCCAGAAGGACTTGGCACCACTGTGGGATATTGACCTAAAAGGTAAGGTTAATGGAGCTGTAGAAACTTGCAGAGGTGAAGACAGCTGGGTTATGTCAAAGCGGTTCAAAAATTATCTCAATTTTTCCCATCCCCTCATTGCCTCAAGTTTGGATCCTGAAGAATGTGCATGGGCATATGGGATGAATATATTTGACTTGCGGGCTTGGAGGAAAACAAGCATTACAGAAATATATCATCAATGGGTTAAGGAGAACCTGGAAAGGAACTTGACTCTGTGGCGGCTTGGAACATTACCACCTGCGCTGATTGCCTTCAATGGTCATGTTCATCGTATTGATCCTTCTTGGCACATGCTTGGATTGGGTTATCAGATTGCAACGAACATTGATGCTGTGAAGAAGGCTGCTGTAATTCATTATAATGGTGATTCGAAGCCATGGTTGGAAATTGGGTTTAAGGAACTGCGGCCATTTTGGTCTAAGCATGTCAACTACTCCAATGACTTCATCAGGCACTGTAACATTATTGAAGCA------
>Efe_2
ATGCAGGTCCATATCTCTCCTAGCATGAGAAGCATCACAATTTCGACCAGCAATGGACTGCTCGACTTTATGAAGATCAAGGTCGCCGCCCGCCACATCTCTTATCGGACCCTCTTCCACACCATGCTCATTCTTGCCTTCCTCCTGCCCTTCATCTTCATCCTGACCGCGGTCGTCACCCTCGAAGGCGTCAACAAGTGCTCGTCCTTGGATTGTTTAGGCAGACGATTGGGACCACGGTTTCTTGGAAGG---GCAGATGACTCAATGAGGCTAGCTGGAGAATTACATAAACTCTTCAATGAGGTGATTGCCGAACAAGTTTCTAATGAGCTAGTAATTCCTACATCATTTAGTGAACTTGTTGCAGAGTTAAAGAGCAAGCAGTACGATGCCAAGGAATTTGCCATCAAGCTAAAGGGCATGGTGGAAAGTCTGGAGAAGGAGGTCAAGTTGGCAAAATTGAAAGAGTCCCTTTACAAGCATTATGCAGCTACTTCTATCCCAAAGAGCCTGCAATGTCTTACTCTTCGTCTGACAGATGAATATTCATCCAATGCGCATGCCCGAAAGCAACTTCCATCCCCTGAACTGCTACATTCGCTTTCTGACAACTCCTATCACCATTTTGTTCTTGCCACTGATAACGTTCTTGCAGCTTCAGTTGTTGTCTCTTCAACTATCAGGGCATCCCAAAAGCCTGAAAAGATCGTCTTTCATTTGATCACTGACAAAAAGACCTATGCAGCCATGCATTCATGGTTTGCTCTCAATCCTCTTCCTCCTGCTATAATTGAAGTAAAAGGCACTCATCAATTTGACTGGTTGAGCAAAGATAACATACCTGTCCTTGAAGCAGTGGAAAGACATCATGGAATCAGAGAGTACTATCATGGGAGGCACACGGTTGAAACAAATCTAAGTGACAATCCTAGGGTGGTTTCTGCAAAGCTTCGGTCCAGGAGTCCAAAATATATCTTGATGCTCAACCACCTTCGTATATATCTCCCTGAGCTTTTCCCAAGCCTTGACAAGGTGGTATTCTTAGATGATGATATTGTTGTCCAGAAGGACTTGGCACCACTGTGGGATATCGACTTAAAAGGTAAGGTTAATGGAGCTGTAGAAACTTGCAGAGGTGAAGACAGCTGGGTTATGTCAAAGCGGTTCAAAAACTATCTCAATTTCTCCCATCCCCTCATTGTCTCAAGTTTGGATCCTGAAGAATGTGCATGGGCATATGGGATGAATATATTTGACTTGCGCGCTTGGAGGAAAACAAGCATTACAGAAGTGTATCATCAATGGGTTAAGGAGAACCTGGAAAGGAACTTGACTCTGTGGCGGCTTGGAACATTACCACCTGCGCTAATTTCCTTCAGTGGCCATGTTCATCCCATTGATCCTTCTTGGCACATGCTTGGATTGGGCTATCAACCTGCAACGAACGTTGATGCTGTGAAGACGGCTTCTGTAATTCACTATAATGGTGATTCAAAGCCATGGTTGGAAATCGGGTTTAAGGAACTGCGGCCGTTTTGGTCTAAGCATGTCAACTACTCCAATGACTTTGTTAGACACTGTAACATTATTGAAACA------
>Efe_3
ATGCAGGTCCATATCTCTCCTAGCATGAGAAGCATCACAATTTCGACCAGCAATGGCCTGCTCGACTTTATGAAGATCAAGGTCGCCGCCCGCCACATCTCTTATCGGACCCTCTTCCACACTATGCTCATTCTTGCCTTCCTGTTGCCCTTCATCTTCATCCTGACCGCCGTCGTCACCCTCGAAGGTGTCAACAAGTGCTCGTCCTTAGATTGTCTAGGCAGGCGATTGGGCCCACGGTTTCTTGGAAGG---GCAGATGACTCAATGAAGCTAGTTGGAGAATTACATAAGCTCTTCAATGAGGTGATTGCCGAGCAAGTTCCTAATGAGCTAGTAATCCCTACATCATTTAGGGAACTTGTTACAGAATTAAAGAGCAAGCGGTATGATGCCAAGACAGTTGCCATCAAGTTAAAGGGCATGGTGGAAAATCTGGAGATGGAGGTCAAGTTGGCAAAATTGCAAGAGTCCCTCTACAAGCATTATGCAGCTACTTCTATCCCAAAGAGCCTGCAATGCCTTACTCTTCGACTGACAGATGAATATTCATCCAATGCACATGCCCGAAAGCAACTTCCATCTCCTGAACTGCTACATTCACTTTCTGACAACTCCTATCACCATTTTGTTCTTGCCACTGATAATGTTCTTGCAGCTTCGGTTGTTGTCTCTTCAACTATCAGGGCATCGCAAAAGCCAGAGAAGATTGTCTTTCATTTGATCACTGACAAAAAGACTTATGCAGCCATGCATTCATGGTTTGCTCTCAATCCTCTTCCTCCTGCTATAATTGAAGTAAAAGGCACTCATCAAATTGACTGGTTGAGCAAAGATAACATACCTGTCCTTGAAGCAGTGGAAAGGCATCATGGAATCAGAGAGTACTATCATGGGAGGCACACTGTTGAAACCAATTTAAGTGACAATCCTAGGGTGGTTTCTGCAAAGCTGCGGTCCAGGAGTCCAAAATATGTCTTGATGCTCAACCACCTTCGTATATATCTCCCTGAGCTTTTCCCAAGTCTTGACAAGGTGGTATTCTTAGATGATGATATTGTTGTCCAGAAGGACTTGGCACCACTGTGGGATATTGACCTAAAAGGTAAGGTTAATGGAGCTGTAGAAACTTGCAGAGGTGAAGACAGCTGGGTTATGTCAAAGCGGTTAAAAAACTATCTGAATTTCTCCCATCCCCTCATTGCCTCAACTTTGGAACCTGAAGAATGTGCATGGGCATATGGGATGAATATATTTGACTTGCGTGCTTGGAGGAAAACAAGCATTACAGAAGTATATCATCAATGGGTTAAGGAGAACCTGGAAAGGAACTTGACTCTGTGGCGGCTTGGAACATTACCACCTGCACTAATCGCCTTCAGTGGCCATGTTCGTCCCATTGATCCTTCTTGGCACATGCTTGGATTGGGTTATCAGCGTGCAACGAACGTTGATGCTGTGAAGAAGGCTGCTGTAATTCACTATAATGGTGATTCAAAGCCATGGTTGGAAATTGGGTTTAAGGAACTGCGGCCATTTTGGTCTAAGCATGTCAACTACTCCAATGACTTCATTAGACACTGTAACATTATTGAAGCA------
>Efe_4
ATGCAGGTCCACATCTCTCCTAGCATGAGAACCATCACTATTTCTTCCAGCAATGGATTGCTCGACCTCATGAAGATCAAGGTGGCCGCCCGTCACTTCTCTTACCGGACCCTTTTTCATACCATGATCATCCTTGCCTTCCTCCTTCCCTTCGTCTTTATCTTGACGGCCGTCGTCACGCTCGAAGGCGTCAACAAGTGCTCTTCTCTGGACTGTTTAGGTAGACGATGGGGACCAAGGTTTCTTGGGAGG---TCAGATGATTCGCTAAGGCTGGTTGGAGATCTGTATAAGCTCTTCAATGAGGTGAATACTGAAGGAGTTCCTGATGGTCTAAAAGTGCCATCATCATTTGGTGAATTTGTCGCTGAAATAAAGAACAAACAGTATGGCGCCAAGATGGTTGCCATCAAGATAAAGGCGATGGTGGAGCATCTGGAGAAGGAGGTCAAATTGGCAAAATTGCAGGAGTCTGTTTACAAGCATTATGCAGCTACAGCTATACCTAAAACCATGCAATGCCTGTCTCTTCGCTTGACAGATGAGTATGCATCCAATGCTCATGCTAGGAACCAACTCCCATCCCCTGAACTACTACCTTCACTTTCTGATAACAACTACCACCATTTTGTTCTTGCCACGGATAATATTCTTGCAGCTTCTGTTGTTGTTTCATCAACTGTCAAAGCATCCACAAAGCCTGAAAAGATTGTCTTTCATTTGATTACGGACAAGAAAACCTATGCAGCCATGCATTCATGGTTTGCTTTGAACCCTCTTTCTCCTGCTATAATTGAAGTAAAAGGCACTCACCAATTTGACTGGCTGACTAGAGAAAATATACCAGTTCTTGAAGCAATGGAAAGCCATCAGGAGATCAGAAAGTATTATCATGGAAGTCACACAGCTGCGACAAATCTAAGTGACAACCCTAGGTTGCTTTCTTCGAAGTTGCAGGCCAGGAGCCCAAAATATATTTTGATGCTCAACCATCTTCGTATATATCTTCCAGAGCTCTTCCCGAATCTTGACAAGATGGTGTTCTTAGACGATGATATTGTGATCCAGAGGGACCTGGCACCATTATGGGATATAGATCTCAAAGGCAAGGTTTGTGGAGCTGTGGAGACTTGCAGGGGAGAAGACAGCTGGGTTATGTCAAAACGGTTTAAGAACTATTTCAATTTCTCTCATCCCCTTATTGCTGCAAATTTGGATCCAGAAGAGTGTGCATGGGCATATGGGATGAATATATTTGACTTGCATGCTTGGAGGAAGACAAATATCAGGGAAACATATCATTATTGGATTAAGGAGAACCTGAAAGCAAACTTAGCACTATGGCGCTTTGGGACATTGCCACCTGCACTCATTGCTTTCAGCGGTCATGTTCATCCCATTGATCCTTCTTGGCACATGCTTGGACTGGGTTATCAACCTGCAACAAGCCTTGATGCCGTGAGGAGAGCTGCGGTTATCCACTACAATGGTGATTTTAAGCCATGGTTAGGTATAGGCTTCAAAGAGCTGCGGCCATTTTGGACAAAACATGTCAACTACTCTAATGATTTCATTAGGAGCTGCAATATTGTGAAACCATGT---
>Egu_1
ATGCAGCTTCGGATCTCGCCGAGCATGAGAAGCATCACGATATCGAGCAGCAATGGGTTCCTGGACTCCATGAAGGTCAGGGTCGCCGCGCGCCACATCCCATACCGGACGCTCTTCCACACAATCCTCGCCCTCGCCTTCCTCCTCCCGTTCGTCTTCATCCTCACAGCCGTCGTCACCCTCGAGGGCGTCAACAAGTGCTCCTCCCTTGATTGTCTGGGAAGGCGACTAGGGCCAAGGATCCTTGGCAGGAGGGGTGATGATTCTGCGAGGCTTGTAAGAGATCTGTATAAGATACTTAATCAAGTGAATTCTGAGGAAATTCCAGTTGGATTGAAGGTGCCTGAATCGTTCAATGAGTTTCTTACTGAAATGAAGAACAACCAATATGATGCCAGGACATTTGCCATAACATTGAAGGCCATGATGGAAAATATGGACAGAGATATCAAAAGATCAAGGTTGGCAGAGCAGTTGAACAAACATTTTGCCGCAAGCGCAATTCCAAAAGGCATCCATTGTCTCTCTTTACGTCTGACAGATGAGTACTCTTCCAATGCTCATGCACGAAAGCAGTTGCCACCTCCAGAATTGCTACCATTCCTCTCTGATAACTCCTACCGACATTTTATATTAGCAAGTGATAATATCCTTGCCGCTTCTGTTGTGGTCACCTCAACTGTGAGATCTTCTTTGAAACCTGAAGAGATAGTCTTTCATGTTATCACTGACAAAAAGACTTATCCAGGGATGCATTCATGGTTTGCACTGAATCCTCTTTCTCCAGCCATTGTTGAGGTAAAAGGTGTTCACCAGTTTGACTGGTTGACAAGAGAAAATGTGCCTGTCCTTGATGCTATAGAGAATTACCGTGGTGTCAGAATCCATTATCATGGAGATCATGTTGCAGGGACCAATGCCACTGACAATCCGAGAGTTTTTGCTTCAAAACTTCAGGCCAGGAGCCCAAAATACATTTCTCTACTCAACCATCTCCGTATTTACCTGCCTGAGCTCTTTCCAAACCTCAAAAAGGTGGTCTTTCTTGATGATGATGTTGTTATTCAGCGTGACTTGTCACCTCTGTGGAAAATCGATCTTGTGGGAAAGGTCAATGGGGCTGTAGAAACTTGTAGAGGTGATGACAAGTGGGTGATGTCAAAGCACTTTAGGACATATTTCAACTTCTCTCATCCACTTATAGCCAAGAATTTGGACCCTGATGAATGCGCATGGGCATACGGGATGAATATCTTTGACTTGAGCACATGGAGGAAGACAGACATTAGAGAAACATATCATTACTGGCTGAAGGAGAATCTGAAGGCCAATTTGACACTGTGGAAGTTTGGAACTTTACCACCGGCACTTATAGCCTTCAGGGGCCACGTACATCCCATTGACTCTTCGTGGCACATGCTAGGTCTGGGATACCAGGAGAAAACCAACCTTGACAGTGTGAAGAAGGCTGCTGTGATCCACTACAATGGACAGTGTAAGCCATGGCTAGAAATTGGGTTTAAACACCTTCAACCATTCTGGACAAAACATGTAAACTACTCCAGTGATTTCATAAGGAATTGTCATATCTTTGAGCCTCAA---
>Egu_2
ATGCAGATACGGTTCTCGCCGAGCATGAGAAGCATCACGATATCGAGCAGCAATGGGTTCCTCGACTTGATGAAGGTCAAGGTCGCAGCTCGCCACATCTCCTACCGGACCCTCTTCCACACCATCCTCATCCTCGCCCTCCTCCTTCCCTTCGTCTTCATCCTCACCGCCGTCGTCACGCTCGAGGGCGTCAACAAGTGCTCCTCCTTCAATTGTTTGGGAAGACGGTTAGGTCCAAGGTTTCTTGTTAGGGGCGGCAGTGATTCAGTGAAGCTTATGGTTAATTTATACAAGATTCTTGATCAACTAAATTCTGAGGAGATTCCACCTGGCTTGAAGCTGCCAGAATCTTTCAGTGAGTTTCTTTCTGAAATGAAGAATAATCAGTATGATGCCAAGTCATTTGCTATAAGGTTGAAAGCGACGATGGAAAATATGGATAGGGAGGTAAAAAGATCAAGGCTGGCAGAACAGTTGCACAAACATTTTGCAGCAACTGCTATTCCGAAAGGCCTTTATTGTCTCTCCTTGCGTTTGACTGATGAGTATTCATCCAATGCTCATGCCCGGAAACAATTGCCTCCCCCTGAGTTTCTACCTTTGCTCTCAGATAACTCTTATTACCATTTCATTGTAGCTACTGATAACATTCTTGCAGCCTCTGTTGTGGTCACCTCAGCTGTGAGATCTTCTTTAAAACCTGAAAAGGTAGTCTTCCATGTTATCACTGACAAGAAGACTTATCCGGGTATGCATTCATGGTTTGCTTTGAATCCTGTGTCCCCTGCCATTGTTGAGGTGAAAGGTGTTCACCAATTTGATTGGTTGACAAGAGAGAATGTACCAGTCCTTGAGGCTATAGAAAATCATCAAGGTGTCAGAAATCACTATCATGGAAAGCACATGGTGGCTAGCAATGCAAGTGAAAACCCAAGGTTTTTTGCTTCAAAACTGCAGGCCAGGAGTCCAAAGTACATTTCCCTGCTCAATCATCTCCGCATATACCTGCCTGAGCTTTTCCCGAACCTCAATAAGGTGGTATTTCTGGATGATGATGTCGTTATTCAGCATGATTTATCACCATTGTGGGAGATTGATCTTTCTGGAAAGGTAAATGGGGCTGTAGAAACTTGCAAAGGTGAAGATAGATGGGTGATGTCTAAGCGCTTCAAGACATATTTTAACTTCTCCCATCCTCTCGTAGCCAATAATTTGGACCCTCATGAGTGTGCATGGGCATATGGGATGAATATATTTGACTTAAATGCATGGAGGAAGACAAACATAAGAGACACATACCATTACTGGGTGAAAGAGAATCTGAAGTCAAATCTGACATTGTGGAAGCTTGGAACGTTGCCTCCGGCGCTTATAGCATTCAGAGGCAATGTCCATCCTATCGACCCATCTTGGCACATGCTAGGCTTGGGTTATCAGGAAAAGACTGACCTTGACAGTGTCAGCAAGGCTGCTGTGATCCATTACAATGGGCAGTGTAAACCATGGTTGGAGATTGGCTATAAGCACCTCCAACCTTTCTGGACAAAGCATGTAAACTACTCGAATGACTTCGTCAGGAACTGTCATATCTTGGAGCCCCAA---
>Egu_3
ATGCAGCTACGGATCTCGCCGAGCATGAGAAGCATCACGATATCCAGCAGCAATGGGTTCCTCGACTCGATGAAGGTCAAGGTCGCCGCGCGCCACGTCCCCTACCGGACCCTTTTCCACACCATCCTTGCCCTCGCCTTCCTTCTCCCCTTCGTCTTCATCCTCACCGCCGTCGTCACCCTCGAGGGCGTCAACAAGTGCTCCTCCCTCGATTGTCTGGGAAGGCGACTAGGGCCCAGGTTACTTGGTAGGGGTGGTGATGATTCTGCG---CTTGTAAGAGATCTGTATAAGATACTTAACCAAGTGGATTCCGAGGAAATTCCAGGTGGACTGGAGTTGCCTGCATCATTCAGCGGGTTTCTCACTGAAATGAAAAATAACCAGTATGATGCCAGGACATTTGCCATAACATTGAAGGCCACGATGGAAAATATGAACAGAGAGGTCAAGAGAGCAAGGTTGGCAGAGCAGTTGAACAAACATTTTGCCGCAAGTGCTATTCCAAAAGGCATTCATTGTCTCGCTTTACGTCTGACAGATGAGTATTCTTCCAATGCTCATGCACGAAAGCAGTTGCCACCTCCAGAATTGCTACCCTTGCTCTCTGATAACTCCTACAAACATTTTATTTTAGCAAGTGATAACATCCTTGCAGCTTCCGTTGTTGTCACCTCAACTGTGAGATCCTCTTTGAAACCTCAGGAGATGGTCTTTCATGTCATCACTGACAAGAAGACTTATCCAGGGATGCATTCATGGTTTGCACTGAATCCTATTTCTCCAGCCATTGTTGAGGTAAAAGGTGTTCACCAGTTTGACTGGTTGACAAGAGAAAATGTACCTGTTCTCGATGCTATAGAGAACCACCATGGTGTCAGAAACCATTATCATGGAGATCATGTCGCAGGGTCCAATGATACTGACAATCCAAGGGTTTTTGCTTCAAAACTGCAGGCCAGGAGTCCAAAATACATTTCTCTACTCAACCATCTCCGTATTTACCTGCCTGAGCTTTTTCCAAACCTCAACAAGGTGGTCTTTCTTGATGATGATGTTGTTATTCAGCGTGATTTGTCACCTCTCTGGGAAATCAATCTTGCGGGAAAGGTAAATGGGGCTGTAGAAACTTGCAGAGGTGAAGACAAGTGGGTGATGTCAAAGCACTTCAGGACATATTTCAACTTCTCTCATCCCCTTATAGCCAAGAATTTGGACCCTAATGAATGCGCGTGGGCATATGGGATGAATATCTTTGACTTAAATGCATGGAGGAAGACAAGCATTAGAGAAACATATCATTACTGGCTGAAGGAGAATCTGGTGGCCAATTTGACACTCTGGAAGTTTGGAACATTACCACCGGCCCTTATAGCATTTAGGGGCCATTTGCATCCTATTGAGCGATCATGGCACATGCTAGGCTTGGGATACCAGGAGAAGACCAACCTTGACAGTGTGAAAAAGGCTGCCGTGATCCACTACAATGGGCAGTGTAAGCCATGGCTGGAAATTGGGTTTAAACACCTTCAACCTTTTTGGACAAAACATGTAAACTACTCCAATGATTTCGTAAGGAATTGTCATATCTTTGAGCCTCAA---
>Egu_4
ATGCGGATTCGGTTCTCGCCGAGCATGAGAAGCATCACGTTATCGAGCAGAAATGGGCTTCTCGACTTGATGAAGGTCAAGGCCGCAGCTCGCCGGATCTCCTACCGGACCCTCTCGCACACCATCCTCATCCTTGCCTTCCTCCTGCCTTTCGTCTTCATCCTCACCGCCGTCATCACCCTCGAAGGCGTCAACAAATGCTCCACCTTCAATTGTTTGGGAAGACGATTGGGTCCAAAATTTCTTGTTAGGGGTGGTGACGATTCAGTGAGGCTTGTGAGAGATTTATACAAGATTCTTGATCAAGTATATTCTGAGGAGGTTCCAATTGGCTTGAAGTTGCCAGAATCATTCAGGGAGTTTCTTTCTGAAATGAAGAATAATCAGTATAATGCCAAATCATTTGCTATAAGGTTGAAAGCAACGATGGAAAATATGGATAGTGAGGTAAAAACATCAAGGCAGGCAGAACAGTTGCACAAACATGTGGCAGCAACTACTATTCCCAAGGGCCTTCATTGTCTCTCCTTGCGTTTGACTGATGAGTATTTGTCAAATGCTCATGCCCGGAAACAATTGCCACCACCTGAGTTGCTACCTTTTCTATCAGATGACTCTTACTACCATTTCATTATAGCCACTGATAACATCCTTGCAGCCTCTGTTGTGGTCACCTCAGCTGTGAGATCTTCATTAAAACCTGAAAAGGTAGTCTTCCATGTTATCACTGACAAGAAGACTTACCCAGGTATGCATTCATGGTTTGCTTTGCACTCAACATCCCCTGCCACTGTTGAGGTGAAAGGTGTTCATCAATTTGATTGGTTGACAAGAGAAAATGTCCCTGTTTTTGGAACTATAGAAAATCACTATGGTGTCAGGAATCACTATCATGGAAATCACATAATGGGTAGCAATGTAAATGAAAACCCAAGGGTTCTCATTTCAAAACTGCAAGCCAGGAGTCCAAATTATATTTCCCTGCTCAGTCATCTCTGCATATACCTGCCTGAGCTTTTCCCAAACCTCAACAAGGTGCTGTTTCTTGATGATGATGTCGTTATTCAGCGCGACTTATCACCATTGTGGGAGATTGATCTTTCTGGAAAGGTAAATGGGGCTGTAGAAACTTGCAAAGACAAAGATGATTGGGTGATGTCTACGCGTTTCAGGACATACTTTAATTTCTCCCATCCTCTCATTGCCAATAATTTGGACCCTGATGAGTGTGCGTGGGCATATGGGATGAATATATTTGACTTAAGTGCATGGAGGAAGACAAGCATAAGAGATACATACCATTACTGGATGAAAGAGAATTTGAAATCAAATCTGGCATTATGGAAGCTTGGCACGTTGCCACCTGCACTGATAGCATTCAGAGGCAACGTCCATCCTATTGACCCATCTTGGCACATGCTAGGCTTGGGTTATCAGGAAAAGCCTGACATTGACAGTGTCAGCAAAGCTGCTGTGATCCATTACAATGGACAATGTAAGCCATGGCTGGAGATTGGCTATAAGCACCTCCAACCATTCTGGACAAAGCATGTAAACTACTCCGATCACTTCATAAGGAACTGTCATATCTTGGAGCCCCAGTCA
>Lch_1
ATGCCAGTAACATTAGTACCAGCCTTCGTTGGAGGGAGCCCTCTTTCGAAAAGCGGTGAGCTCCCCATTACCGGCCTGAAAGGAGCTCAGGACCACCCTCCATACGATGAGTTGTTTATAACATCGGAGAACATCGCGATTGGCATTAGATTCTTGGGAAGTCTAGCATGTGTTGCAGTGGTTTTTGGTATTATAGATTGT------TTTGATTGCTTGGGCAGGCGATTGGGCCCAAGGCTTCTTGGTAGG---GCTGATGATTCTATGAGGCTGGTTAGAGATCTATACAAAGTCCTTAATCAAGTGAATTCTGAAAAAATTCCAGATGGACTGAAGCTGCCGACATCGTTCAATGAATTTGTTGCTGAAATGAAGAATAACCAGTATGATGCTAAGACATTTGCTATCAAATTAAAGGCGATGATGGAAAAACTCGAGAAGGAGATCAGGGAGTCAAAGCTGGCTGAGTTGACACACAAGCATTTTGCAGCAAGCTCTATTCCAAAAGGCATCCATTGTCTCTCTTTGCGTCTTACGGACGAATATTCTTCCAATGCTCATGCACGTAAACAGTTGCCGCCTCCCGAGTTACTACCCTTGCTCTCAGACAACTCTTATTACCATTTTATTCTAGCTAGCGATAACATCCTTGCAGCTTCTGTTGTGGTCACCTCCGCTGTTAGGTCATCTTTAAACCCTGAAAAGATAGTCTTTCATGTCATCACTGACAAGAAGACTTATGCGGGTATGCATTCATGGTTTGCTTTGAACCCTCTTTCCCCGGCCATTGTTGAGGTGAAAGGCGTTCACCAGTTTGACTGGTTAACAAGAGAAAACGTGCCAGTGCTTGAAGCTGTTGAGAAGTACCATATGATCAGAAGTTACTACCATGGAAACCACATCATTGGGGCCAATCTCAGTGAAACTCCGAGGTCTTATGCTTCAAAATTGCAGGCGAGGAGTCCAAAATATATTTCACTACTCAATCATCTCCGCATATACCTTCCGGAGCTCTTTCCATACCTTGACAAGGTGGTCTTTCTGGATGATGATATTGTGATTCAACGGGATCTGTCACCACTGTGGAAGATAGACCTTGGTGGCAAGGTAAATGGAGCAGTAGAAACTTGTAAAGGCAAAGACGAATGGGTGATGTCCAAGCGCTTCCGGAATTACTTCAACTTTTCTCATCCCCTCATAGCAAAGAGTCTAAACCCTGAGGAGTGTGCATGGGCATATGGTATGAATGTTTTTGACTTGCGTGCTTGGCGGCAGACAGGCATCAGAGACACATACCATTACTGGCTGAAGGAGAATCTGAACTCAAATTTAACGATGTGGAAGCTTGGAACATTACCGCCCGCCCTGATTGCCTTCCGAGGCCATGTTCATCCGATCGACCCATCTTGGCACATGCTCGGATTAGGTTATCAAAATAACACCGACCTTGATTGTGTTAGGCAGGCCGCTGTAATTCACTACAACGGTCAGTCTAAACCATGGTTGGAGATTGCGTTCAAGCATCTTCAGCCGTTCTGGACAAAGTATGTGAACTACTCCAATGACTTTATTAGAAACTGTCACATCATGGAGCCT------
>Nco_1
ATGCAGGTCCATATCTCTCCTAGCATGAGAAGCATCACAATTTCGACTAGCAATGGCCTGCTCGACTTTATGAAGATCAAGGTCGCCGCCCGCCACATCTCTTCTCGGACCCTCTTCCATACCATGCTCATTCTTGCCTTCCTCCTGCCCTTCATCTTCATACTGACCGCTGTCGTCACCCTCGAAGGCGTCAACAAGTGCTCGTCCTTGGACTGTTTAGGCAGGCGATTGGGACCACGGTTTCTTGGAAGA---GCGGATGACTCAATGAGGCTTGTTGGGGAATTACATAAGCTCTTCAATGAGGTGATTGCAGAGCAAGTTCCTGATGAGCTAGTAATTCCAGCATCATTTGGTGAACTTGTTACAGAGTTAAGGAGCAAGCAGTGTGATGCCAAGACAGTTGCCATCAAGTTAAAGGGCATGGTGGAGCATCTAGAGAAGGAGGTCAAGTTGGCAAAATTGCAAGAGTCCCTCTACAAGCATTATGCGGCTACTTCTATCCCAAAGAGCCTTCAATGTCTTACTCTTCGTTTGACCGATGAATATTCATCCAATGCTCATGCTCGAAAGCAACTTCCATCTCCTGAACTGCTACATTCACTTTCTGACAACTCCTATCACCATTTTGTTCTTGCCACTGATAACGTTCTTGCAGCTTCAGTTGTTGTCTCTTCAACTATCAGGGCATCCCAAAAGCCAGAGAAGATTGTCTTTCATTTGATCACTGACAAAAAAACCTATGCAGCCATGCACTCGTGGTTTGCTCTCAATCCTCTTCCTCCTGCTATAATTGAAGTAAAAGGCACTCATCAAATTGACTGGTTGAGCAAAGATAATATACCTGTCCTTGAAGCAGTTGAAAGACATCATGGGATCAGAGAGTACTATCATGGGAGACACACCGTTGAAACCAATCTAGGTGACAATCCTAGGGTGGTTTCTGCAAAGTTGCGGTCCAGGAGCCCAAAATATGTATTGATGCTCAACCATCTCCGTATATATCTCCCTGAGCTTTTCCCAAGTCTTGACAAGGTGGTATTCTTAGATGATGATGTTGTTGTCCAGAAGGACTTGGCACCATTGTGGGATATTGACCTAAAAGGTAAGGTCAATGGAGCTGTCGAAACTTGCAGAGGTGAAGACAGCTGGGTTATGTCAAAGCGGTTCAAAAACTATTTCAATTTCTCTCATCCCCTTCTTGCCTCAACTTTGGATCCTGAGGAATGTGCATGGGCATATGGGATGAATATATTTGACTTGCGTGCTTGGAGGAAAACAGGCATTACGGAAGTATATCATCAATGGGTTAAGGAGAACCTGGAACAGAGCTTGACTCTGTGGCGGCTTGGAACATTACCACCTGCACTAATTGCCTTCAGTGGCCATGTTCACCCCATTGATTCTTCTTGGCACATGCTTGGATTGGGTTATCAACCTGCGACTGACGTTGGTGCTGTGAAGAAGGCTGCTGTAATTCACTACAATGGTGATTTAAAGCCATGGTTGGACATTGGGTTCAAGGAACTGCGGCCATTTTGGTCTAAGCATGTGAACTACTCCAATGACTTCATTAGACACTGTAACATTATTGAAGCA------
>Nco_2
ATGCAGGTCCACATCTCTCCTAGCATGAGAACCATCACGATTTGTACCAGCAATGGATTGCTTGACCTCATGAAGATCAAGGTGGCCGCGCGTCACTTCTCTTACCGGACCCTTTTCCACACTATGCTCATCCTTGCCGTCCTCCTGCCGTTCGTCTTTATTTTGACGGCCGTCGTTACGCTCGAAGGAGTCAACAAGTGCTCTTCTCTGGATTGTTTAGGTAGACGATGGGGACCAAAGTTTCTTGGGAGG---TCAGATGATTCACTAAGGCTGGTTGGAGATCTGCATAAGCTCTTCAATGAGGTGAATCATGAGGGAGTTCCTGATGGTCTAAAAGTGCCATCGTCGTTTGGTGAATTTGTCGATGAAATAAAGAACAACCGGTATGATGCCAAGATGGTTGCTGTCAAGATAAAGGCGATGGTGGAGTATCTGGAGAAGGAGGTCAAATTGGCGAAATTGCAGGAGTCTGTTTACAAGCATTATGCAGCTACAGCTATCCCTAAAACCATGCAATGTCTGTCTCTTCGCTTGACAGATGAATATTCATCCAATGCTCATGCTAGGAAGCAACTCCCATCCCCTGAACTACTACCTTCCCTTTCTAACAACAACTACCATCATTTTGTTCTTGCCACGGATAACATCCTTGCAGCTTCTGTTGTTGTTTCATCAACTGTTAAAGCATCTACAAAGCCTGAAAACATTGTCTTTCATTTGATTACTGACAAGAAAACCTATGCCGCCATGCATTCATGGTTTGCATTGAACCCCCTTTCTCCAGCTATAATTGAAGTAAAAGGCACTCATCAATTTGACTGGTTGACTAGAGAAAATATACCAGTTCTTGAAGCAATTGAAAGCCATCAGGGGATCAGAAAGTACTATCATGGCAGTCACACAGCTGAGACAATTCTAAGTGACAACCCTAGGTTGCTTTCTTCAAAGTTGCAGGCCAGGAGCCCAAAATATATATTGATGCTCAACCATCTTCGTATATATCTGCCAGAGCTCTTCCCGAATCTTGACAAGATAGTGTTCTTAGATGATGATGTTGTGATCCAGAGGGACCTGGCACCATTATGGGATATAGATCTCAAAGGCAAGGTTTGTGGAGCTGTGGAAACTTGCAGGGGAGAGGACAGCTGGGTTATGTCAAAGCGGTTCAAGAACTATTTCAATTTCTCCCATCCCCTTATTGCTGAAAATTTGGATCCAGAAGAGTGTGCATGGGCATATGGGATGAATATGTTCGACTTGCGAGCTTGGAGGATGACAAATATCAGGGATACATATCTTTATTGGATTAAGGAGAATCTGAAAGCAAACTTAGCACTATGGCGCTTTGGGACATTGCCACCTGCACTCATTGCTTTCAGCGGTCATGTTCATCCCATTGATCCTTCTTGGCACATGCTTGGATTGGGTTATCAACATGCAACAAGCCTTGATGCTGTGAGGAGGGCTGCGGTTATACACTACAATGGTGATTTCAAGCCATGGTTAGGTATAGGTTTCAAGGAGCTGCGGCCATTTTGGACAAAGCATGTCAACTTCTCTAATGATTTCATTAGGAACTGCAATATTGTGGAACCA------
>Osa_1
ATGCAGATCCGGCTGTCGCCGAGCATGAGGAGCATCACCATCTCCAGTAGCAGCGGGCTGCTAGACCTCATGAAGCTCAAGGCCGCCGCCCGCCACTTCTCCTACCGCACCGTCTTCCACACCGTCCTCATCCTCGCCTTCCTCCTCCCCTTCGTCTTCATCCTCACCGCCCTCGTCACCCTCGAGGGCTTCAACAAGTGCTCCTCCCTAGATTGTCTAGGCAGACGGTTAGGTCCACGGCTTCTTGGTAGGGGCAACGATGGCTCCATGAGGGTCATGAGGGATTTGTATAGGATGCTTGACGAAATAAATTCTGAAGAAGTACCTGTTGATTTGAAGGTCCCAGACTCTTTTGATGAATTCATCTGGGACATGAAGAATAATGATTATGATTTAAGGTCATTTGCTTTTAGGCTGAAGGCAACAATGGAGAGCATGGACAGGGAATTGAGAACATCAAGGTTATCAGAGCAGTTAAACAAACACTACGCAGCAATTGCTATTCCCAAAGGCCTTCATTGCCTTTCCTTGCGTCTAACTGATGAATACTCATCCAATGCTCTTGCAAGGAAACAACTCCCTCCACCTGAGTTGATCCCTCGTCTTTCTGACAATTCCTATCTCCATTTTGTTTTAGCATCAGATAACATCCTTGCAGCCTCAGTTGTGGTCAGTTCAACTATTAGGTCATCATTAAAACCTGGCAGGATAGTTTTCCATGTCATCACTGACAAGAAGACCTATCCTGCTATGCACTCATGGTTTGCTTTGAATACTCTTTCTCCTGCCATTGTTGAGGTGAAAGGTGTTCACCAATTTGATTGGTTAACAAGAGAAAACGTGCCAGTTCTTGAAGCTATAGAAACTCAGCACACTGTCAGAAGTCGTTTCCATGGAAATCACCTTGCAAGAAATAGTGCAGGTGATAGCCCAAGGGTTTTTGCTGCCAAGCTGCAGGCAGGGAGTCCAACATATACTTCAGTGCTCAATCATATTCGAATATACTTGCCTGAGTTGTTCCCAAACCTCAACAAAGTTGTATTTCTTGATGATGACGTTGTTGTCCAGCGGGACTTGTCATCACTTTGGGATATTGATCTAGGTGGGAAGGTAAATGGAGCTGTTGAGACCTGCAGAGGTGGAGATACTTGGGTGATGTCCAAGAGGTTCAGAAATTATTTCAATTTCTCCCATCCCCTCATTGCCAATAACTTCGACCCTTCGGAGTGTGCATGGGCATATGGCATGAATATATTTGACCTGAGTGCATGGAGAAAGACATCCATTAAAGATAAATACCACCATTGGGTCAGGGAGAATCTGAGCTCAAACTTCACACTTTGGAGGCTTGGAACATTACCACCTGGCCTTATAGCATTTAGAGGTCATGTTCATCCTATTGATCCATCATGGCATCTTTTAGGCTTGGGGTATCAGGAAAAGACAGATATCCCCAGTGTTCAGAAAGCAGCAGTCATACATTACAATGGGCAAAGTAAACCATGGCTGGATATTGGTTTTAAGCATCTCCAGCCATTTTGGACAAGACATGTGAACTACTCGAATGAGTTCATAAGAAACTGTCATATAATGGAGCCCCAGTTA
>Osa_2
ATGCAGCTGCGGATCTCGCCGAGCATGCGCAGCATCACCATCTCGAGCAGCAATGGCGTCGTCGACTCGATGAAGGTGCGGGTGGCGCCGCAGCCGCCCCCGTGGCGCGCCGTGTTCCCGGCCGTCGTGGCGCTCGGCTGCCTCCTGCCCTTCGCCTTCATCCTCGCCGCAGTGCCGGCGCTCGAGGCCGGCAGCAAGTGCTCCTCCATCGATTGCTTGGGGAGGCGAATAGGGCCTAGTTTCCTTGGTAGGCAGGGGGGTGATTCTATGAGGCTGGTGCAAGATCTGTATAGGATTTTTGATCAGGTTAACAATGAAGAATCTCCTGATGATAAAAGAATACCAGAATCATTCAGGGACTTTCTTCTGGAGATGAAGGATAGCCATTACGATGCTAGAACATTTGCTGTTAGGTTGAAAGCTACGATGGAAAACATGGATAAGGAAGTAAAGAAGTTAAGGCTGGCAGAGCAATTATATAAACATTATGCTGCAACTGCTATTCCCAAGGGCATACATTGCCTGTCTCTGCGTCTTACTGATGAATATTCCTCAAATGCTCATGCTCGGAAACAGTTGCCACCACCTGAACTGTTACCTTTACTTTCTGATAATTCATTCCAACATTACATTCTAGCCAGTGATAATATCCTTGCTGCTTCAGTTGTTGTGAGCTCAACTGTCCGATCTTCGTCAGTACCTCATAAAGTAGTATTTCATGTTATTACTGATAAGAAAACGTATCCGGGGATGCATTCTTGGTTTGCTCTTAATTCTATATCACCTGCTATAGTTGAAGTGAAAGGTGTTCACCAGTTTGATTGGTTGACGAGAGAAAATGTTCCAGTACTAGAGGCTATAGAAAACCATCGTGGAGTCAGAAATCACTACCATGGAGATCATGCGGCAGTTTCTAGTGCAAGTGACAGTCCGAGAGTGCTTGCTTCAAAGCTGCAGGCTCGAAGTCCCAAATACATATCCCTGCTTAACCATCTCCGCATTTATTTGCCTGAGCTTTTTCCGAACCTCAACAAGGTGGTCTTTCTTGATGACGACATTGTTATTCAGCGTGATTTGTCTCCCCTTTGGAAGATCAATCTCGAAGGGAAGGTGAATGGTGCTGTGGAGACCTGCAGAGGAGAAGATAACTGGGTGATGTCTAAGCGCTTCAGGACATATTTCAATTTTTCCCACCCTGTGATAGCTCGGAGTCTTGACCCAGATGAATGTGCATGGGCATATGGGATGAATATATTTGACTTGGCAGCTTGGAGGAAGACAAACATCAGAGAGACATACCATTTCTGGTTGAAAGAGAATCTAAAATCTGGTCTTACTCTCTGGAAATTTGGCACTTTGCCGCCTGCGCTAATAGCATTCAGGGGCCACCTGCATGGCATAGATCCATCTTGGCACATGCTTGGCCTAGGATACCAAGAAAATACAGACATTGAGGGTGTTAGGAGATCTGCAGTGATCCACTACAATGGCCAGTGCAAGCCATGGCTAGACATTGCTTTTAAGAACCTACAACCATTTTGGACAAAGCACGTAAATTACTCCAATGACTTTATTAGAAACTGCCATATTTTGGAGCCCCAGTAT
>Out_1
ATGCAGGTCCACATATCTCCTGGCATGAGAAGTATTACCATTTCAACTAGCAATGGCTTCCTGGACTTTATGAAGGTCAAGGTTGCGGCCCGTCATCTCTCGTATAGAACTCTCTTCTATACAATGCTGATCCTCGCATTTCTATTGCCTTTCGTCTTCATTTTGACGGCACTCGTCACGCTGGAGGGCGTCAATAAGTGCTCCTCCCTCGATTGTCTCGGCAGGAGATTAGGACCAAGGCTTTTGCGGAGG---GAAGATCCTTCCTCAAGAATAGTGAAAGATATATATGAAGTCCTCCTGCAAGCAAGCAATGAAGAACTTCCAGAAGGATTAACGGTTCCTGAATCATTCAATGATCTTGTTGCTGATATGAAGACAAATCAGTGTGATGCCAAGACATTTGCGTTCAAGATGAAAGGCTTGGTGGAGCAACTGGAACGAAAGACTCGGGCATCAAAGCTACAGGAATATTTATATAGACATTTTGCATCGAGCGGCATTCCAAAAGGCATGCATTGCCTCTCTCTACATCTGGCAGATGAATATTCCTCCAATGCTCATGCTCGGAGGCAGTTGCCATCCCCTGAATTAGTTCCCTGCCTTACAGACAACTCATACCATCACTTTGTTCTGGCAACTGATAATGTCCTTGCGGCAGCAGTGGTAGTTGCATCAGCTGTAAGGGCATCCTTGAAACCAGAAAAGATAGTGTTTCATGTCATTACAGACAAAAAGACGTATGCAGCAATGCATTCATGGTTTGCCTTGAATCCTCTT---CCTGCCATTATTGAGGTGAAAGGTGTACATCAATTTGACTGGTTGACAAAAGATAACGTGCCTGTATTGGAAGCCATGGAGACCCATCTTGAGATTCGGAGGTACTACCATGGAGACCATGTTATTGGGACAAATCTTAATGATTCCCCCAAAATTGTTGCTTCTAAACTGCAGGCTCGAAGTCCAAAATATATATCAATAATGAACCATCTGCGTATATATCTTCCAGAGCTTTTCCCAAACATTCATAAGGTTGTTTTTCTGGATGATGACATTGTTGTTCAGCGCGATTTGTCTCCCCTTTGGAATATTGACCTTCAAGGTAAGGTCAATGGGGCAGTTGAAACATGTAGAGGCGATGACCACTGGGTTATGTCGAAGCGGTTTAAGACTTATTTCAATTTCTCTCATCCCCTTATAGCAAAGAATTTTGATCCAGAGCAGTGTGCATGGGCATATGGCATGAACATCTTTGATCTACAAGCCTGGAGAAAGACAAACATTAGAGAAACTTATCATTATTGGCTCAAAGAAAATCTAAATTCTAATCTGACACTCTGGCGTCTGGGGACTTTACCACCTGCATTGATTGCATTTAATGGCCATGTCCGTCCTATAGACCCTTCTTGGCATATGTTGGGATTGGGATACCAGCCTGAAACCAATCTTGACAATGTACGCAAAGCTGCTGTGATCCACTACAATGGTCAGGCGAAGCCATGGCTGGACATTGCGTTCCCTGAGCTAAGACCTTTCTGGACAAAATATATAGATTACTCTAATGAGTTTATTAAAAATTGTCATATAATGGAATCT------
>Pab_1
------------------------ATGAGAACTATTACTATATCTACCAGCAATGGGTTCCTGGACTTTATGAAGGTCAAGGTTGCTGCTCGCCATTTTTCATATAGGACCATCTTCTATACAATGCTGATGCTCGCTGTTCTGCTGCCCTTTGTCTTCATTCTAATGGCGCTTGTTAAGCTGGAAGGTGTGGATAAATGTTCATCACTAGATTGTCTCAGCAGGAGATTAGGGCCGAGGCTTCTGGGAAGG---GCAGATCCCTCATCAAGACTAGCAAAAGATATATATGAAGTCCTTTCACAAGTCAGCAATGAAGAACTTCCAGAAGGATTTACAGTTCCCGGATCATTCAATGACCTTGTTGCTGATATGAAGATGAACCAGTATGATGCCAAGACGTTTGCCTTCAAGATGAAGGCGTTGGTAGAGCAATTGGAGCAACAAACTCGGTCATCAAAGCTACAAGAATATTTGTATAGACATTTTGCTTCCAGTGGCATTCCAAAAGGCATGCATTGTTTCACTCTTCGGTTGGCAGATGAGTACTCCTCCAATGCTCAAGCCCGGAGACAACTACCATCCCCTGAATTGGTTCCTCGCCTTACAGACAATTCATATCATCACTTTGTTCTGGCAACTGACAATGTACTTGCAGCATCGGTGGTAGTTGCATCAGCTGTTAGAGCTTCCTCGAAGCCAGAAAGGATAGTCTTTCATGTCATTACAGACAAAAAGACATATGCAGCAATGCATTCATGGTTTGCTTTACATCATCTTCCACCTTCCATTATAGAGGTAAAAGGAGTACATCAATTTGACTGGTTGACAAAAGATAACGTGCCTGTCTTGGAAGCAATGGAGACTCATATTGAAATCCGAAGGTACTATCATGGAGACCATGTTGTTGGGACAAATTTAAATGACTCTCCAAGGATTGTAGCTTCCAAACTTCAAGCTCGAAGCCCCAAGTACATATCAATAATGAATCACCTACGCATCTATCTTCCAGAGCTCTTCCCAAACCTCCATAAGGTGATTTTTCTGGATGATGACATTGTTATTCAGCATGATTTATCTCCCCTCTGGGATATTGACCTTCATGGCAAGGTCAATGGAGCAGTTGAAACATGTAAGGGTGATGACCACTGGGTTATGTCCAAACGATTTAGAACTTATCTGAATTTCTCTCATCCCCTTGTATCAAAGAATTTTGATCCAGAGCAATGTGCATGGGCATACGGAATGAACATCTTTGATTTGCAAGCCTGGAGAAAGACAAACATCCGGGAAACTTATCATTATTGGCTTAAAGAAAATCTAAATTCCAATCTGACTCTCTGGCGTCTAGGGACTCTACCACCAGCATTGATTGCATTTAATGGCCATGTTCATCCTATTGATCCTTCTTGGCATATGTTGGGATTGGGATACCAGCCTGAAACAAATCTCAATAATGTTCGAAAAGCTGCTGTTATCCACTACAATGGCCAGGCAAAGCCATGGTTGGATATTGCCTTCCCCGAGCTAAGACCTTTCTGGACAAAATATATAAATTACTCCAATGAGTTTATTAAAAATTGTCATATTATGGAGCCC------
>Ppe_1
ATGCAGCTTCACTTCTCGCCTAGTATGAGAAGCATAACGATCTCGAGCAGCAATGGCTTTATTGACTTGATGAAGATCAAGGTCGCAGCTCGCCACATCTCTTATCGAACCGTTTTCCACACCATTCTAATCCTCGCTTTCTTATTGCCCTTCGTCTTCATTCTCACTGCTGTTGTTACTCTTGAAGGTGTCAACAAGTGCTCCTCATTTGATTGTTTAGGTAGGCGTTTGGGACCAAGGCTTCTGGGTAGG---GTTGATGATTCAGGGAGACTGGTTAGAGACTTTTACAAGATTCTAAATCAAGTGAACACTGAAGAAATCCCAGCTGGTCTGAAGCTACCAGATTCATTTAATCAACTTGTTTCTGAAATGAAGAACAACCAGTATGATGCAAGGACCTTTGCTTTCATGTTAAGAGCAATGATGGAAAATTTTGAAAGGGAAATCAGAGAGTCTAAGTTTTCAGAGTTGATGAACAAACACTTTGCGGCAAGTTCTGTACCCAAAGGCATCCACTGTCTGTCTCTACGTCTGACTGATGAATATTCATCCAATGCTCATGCACGCAAACAATTGCCTCCTCCAGAGTTACTGCCTTTGCTCTCTGACAACTCTTATCACCACTTTATCCTATCAACTGATAACATTCTGGCTGCTTCAGTTGTTGTTGTTTCTGCTGTCCAGTCATCTCTAAAACCCGAAAAGATAGTCTTCCATATCATTACTGACAAGAAAACCTACGCGGGTATGCACTCATGGTTTGCACTCAACCCTGTCTCCCCGGCTATTGTTGAAGTGAAGGGCGTGCACCAGTTTGATTGGTTAACAAGAGAAAATGTTCCAGTCCTTGAAGCTGTAGAAAATCAAAATGGGATCAGGAATTATTACCATGGGAATCATATTGCAGGGGCTAATCTTAGTGCTACTCCACGAACATTTGCATCAAAATTGCAGGCCAGAAGTCCAAAATACATATCCTTACTCAATCATCTTCGTATATATATCCCTGAGCTATTTCCCAACCTTGACAAGGTAGTTTTCCTAGATGATGATGTTGTGATTCAGCGAGACTTATCACCACTTTGGGAAATTGACCTTGGGGGAAAGGTCAATGGAGCTGTCGAAACTTGTAGAGGCGAAGATGAGTGGGTAATGTCGAAGCGGTTCAGGAACTACTTCAATTTTTCCCATCCCCTTGTAGCAAAGAATTTGGACCCTGAAGAATGTGCATGGGCTTATGGGATGAATATTTTTGATCTCAGTACATGGAGAAAAACAAGTATAAGAGAAACTTACCATTCCTGGCTGAAAGAGAATCTGAAGTCAAACTTGACAATGTGGAAGCTTGGAACCCTACCACCCGCTTTAATTGCATTTGGAGGTCATGTTCACCCAATTGATCCATCATGGCACATGCTTGGATTGGGCTATCAAAATAAAACCAATCTTGAGAGTGTGGCAAGGGCTGCAGTTATCCACTATAATGGTCAGTCAAAACCATGGTTGCAGATTGGCTTTGAGCATCTTCGGCCATTTTGGACCAAGTATATCAACTACTCCAATGATTTTGTTAGGAACTGCCACATCTTGGATTCA------
>Vvi_1
ATGCAGCTTCACTTCTCTCCTAGCATGAGAAGCATCACGATCTCGAGCAGCAATGGGTTTATTGACTTGATGAAGATCAAGGTCGCAGCTCGCCATATCTCTTATCGCACTCTTTTCCACACAATCCTCATCTTGGCATTCCTCTTACCCTTTGTCTTCATTCTCACTGCTGTTGTTACCCTTGAAGGTGTCAACAAGTGCTCATCATTCGATTGTCTAGGCAGGCGGTTGGGACCAAGGCTTCTTGGTCGA---GCAGATGATTCACAGAGGCTAGTTAGAGATTTTTACAAGATCCTCAATCAAGTGAACACTGAGGAACTCCCAGATGGTCTAAAGCTTCCAGATACATTCAGTCAACTTGTTTCTGAAATGAAGAACAAACAGTATGATGCAAAGACATTTGCTTTCATGTTACGGGCAATGATGGAGAAGCTTGAAAGGGATATCAGGGAATCAAAGTTTGCAGAATTGATGAATAAACACTTTGCAGCAAGTGCCATTCCAAAAGGCATTCACTGTCTGTCTCTTCGTCTGACTGATGAATATTCCTCTAATGCTCATGCGCGAAAACAGTTGCCTTCTCCAGAATTACTTCCTCTACTCTCTGACAACTCTTACCATCACATGATTGTGTCAACCGACAATATCCTGGCTGCTTCAGTTGTTGTCAATTCTGCTGTTCAGTCATCTCTACAACCTGAGAAAATAGTATTCCATGTCATCACTGACAAGAAAACATATGCGGGTATGCACTCATGGTTTGCACTAAATCCAGTCTCACCTGCTATTGTTGAAGTGAAAGGCGTTCACCAGTTTGACTGGTTAACAAGGGAGAATGTTCCCGTGCTTGACGCTGTAGAGAGCCATAATGGAATCCGGAGTTACTACCATGGGAATCATGTTGCAGGGGCCAATCTCAGTGAGACTCCACGAAGATTTGCTTCGAAATTGCAGGCTAGAAGTCCTAAGTACATTTCCTTGCTCAACCATCTCCGCATATATATACCAGAGCTCTTTCCAAACCTCAACAAGGTGGTCTTCTTAGATGATGATGTTGTAATTCAGCGTGATCTCTCTCCACTCTGGGAAATTGACCTTGAGGGAAAGGTTAATGGAGCTGTAGAAACCTGTAGAGGCGAAGATGAGTGGGTAATGTCCAAGAGATTCAGAAACTACTTCAACTTTTCGCATCCTCTCATAGCAAAGAATTTGAATCCTGATGAATGTGCATGGGCTTATGGGATGAACATCTTTGATCTAAGTGCATGGAGGAAGACCAATATAAGAGAAACTTACCATTCCTGGCTGAAGGAGAATCTGAAGTCAAACCTGACTATGTGGAAGCTTGGAACCCTACCTCCTGCTTTGATAGCATTTAAAGGTCATATTCACCCAATCGACCCATCCTGGCACATGCTTGGCTTGGGCTACCAGAATAAGACCAACATTGACAGTGTGAAAAAGGCTGCTGTTATCCACTACAATGGCCAGTCAAAACCATGGCTGCAGATTGGCTTTGAGCATCTACGGCCATTTTGGACCAAGTATGTTAACTACTCCAATGACTTTGTAAGGAACTGCCACATCTTGGAGTCA------
