# Supplementary material for: The Chloranthus sessilifolius genome provides insight into early diversification of angiosperms
Source: Nat Commun. 2021 Nov 26;12:6929. doi: 10.1038/s41467-021-26931-3 (PMC8626421; doi:10.1038/s41467-021-26931-3)
Supplement: Supplementary file 4 — Source Data [file 41467_2021_26931_MOESM4_ESM.zip › Fig. 3a, c, e and Supplementary Figure 12, 14, Phylogenetic tree/LCG_multi-species coalescent-based/group_1187_CDS.treefile]

(Aco_1:0.1674371289,((((Ash_1:0.2096063349,((Egu_1:0.0502296190,Egu_3:0.0403302509)99:0.0382304621,Osa_2:0.3081518187)83:0.0199934867)65:0.0119657562,(Ash_2:0.2216018678,((Egu_2:0.0423485052,Egu_4:0.0768328061)100:0.0358484399,Osa_1:0.2616213691)84:0.0223649089)68:0.0153054945)100:0.0803416304,((Atr_1:0.2039117222,(Out_1:0.0586879105,Pab_1:0.1154168021)100:0.2562574464)74:0.0352080292,((((Efe_1:0.0232176436,Efe_3:0.0192251415)86:0.0029958269,Efe_2:0.0251099087)95:0.0164752687,Nco_1:0.0314225387)100:0.0955555022,(Efe_4:0.0286530074,Nco_2:0.0350078457)100:0.0825789181)100:0.1229995851)100:0.0872314607)63:0.0214128029,(Cde_1:0.2618776328,(((Cka_1:0.0686930967,Cka_2:0.0798257535)100:0.0421498600,Lch_1:0.2304784197)92:0.0150099510,Csp_1:0.1126210145)64:0.0061050603)62:0.0167028716)100:0.0553285148,(Ppe_1:0.0961915829,Vvi_1:0.0765209138)100:0.0626363616);
