# Supplementary material for: The Chloranthus sessilifolius genome provides insight into early diversification of angiosperms
Source: Nat Commun. 2021 Nov 26;12:6929. doi: 10.1038/s41467-021-26931-3 (PMC8626421; doi:10.1038/s41467-021-26931-3)
Supplement: Supplementary file 4 — Source Data [file 41467_2021_26931_MOESM4_ESM.zip › Fig. 3a, c, e and Supplementary Figure 12, 14, Phylogenetic tree/LCG_multi-species coalescent-based/group_1189_CDS.aln-0.2cln]

>Aco_1
ATGTTGTTGGGTAAGAGACCTCGTCCTCATATTAGGAGAACAACAAGCATAACAGAATTCACAGTTGATTTGGGGTACTTAGAAGAT---CTTCAAAACCCATCATCTTCA---------------------ATAGATCAACAAAACCAA---------------------------GTTGGTTTCATGAATAAACCA---------------------------------------------------CAGTCATCATCACCTAGAAAT------AATAGAAGGAACTCAGCTGATTTTGTTGAGACACCTCACTTCTTAAGAGCTTGTGGTCTCTGTAATCGCCGTTTAGCACCTGGGCGTGATATCTTTATGTATAGGGGAGATACTGCATTTTGCAGTCTAGAGTGTAGACAACAACAGATGAATCAAGATGAGAGGAAAGAGAAGTGCAGCTTTCTATCAAAGAAAGAAGCATCGATATCGTCCACCACTGTTGGATCTGAGACATCTAGTCATGGTGGAACTGTTGCTGCTGCA
>Ash_1
ATGATGTTGGGTAAGAGGGCGCGGGCGTCGGTGAGGCGTACGACGAGCATGACGGAGCTTCCGCTGGATCTGTCGTTGGTCGAGGAA---GCGCTGAACCCGTCCGATCCGGAGATTGAAGCGGCCATCGCCGTCAATCAGCAGCAACGGATACAGCAAAGAGAAGATCCGTGGGGGGAAGATGACTGGCTGGGGGATTGGCAACGGAACAACATCAACAACAGCAACACGGCTCCGTCGGAGCCGGCCGTGATGATCTCCCGACGGGGA------TCGCTTCGGAGCTCCGCCGATTTTGTGGAGACAGCGCCCTTCCTTAGAGCCTGCAGCCTCTGCAAGCGCCGTCTCGCTCCCGGCCGCGACATCTTCATGTATCGGGGTGAGATCGCTTTCTGCAGCTCGGAGTGCCGCGAGCAGCAGATAAACCTGGACGAGAGGAAGGACAAGTGCTCCCTCTATTCCATGAAGAAGGAATCTGCTCCGCAGGCAACCGCCTCGTCGGAGGGCTCCGGCGGCGGCGAAACGGTGGCGGCGGCC
>Atr_1
ATGTTGCTCGGAAAGAGGCCTCGT---CCGGTAAAAAGAACGACGAGCATGACCGAATTTACGGTTGATATTGGCTCGGAGGTT------CCTCCGAGCGATGCGGACGGTCCGATTCAT---------------------------------------------GTGCCGGAGCTATTTGAGGGTGCACGCTATCCG---------------------------------------------------GCGATCGCTTCACCTAGGAAC------CACCGTAGATTTTCGGGTAATTTTATCGAGACGGCCCATTTCTTGCAGTGTTGTACACTTTGTAAACGTAGATTGGGACCTGGAAGAGACATATACATGTACAGGGGTGATAGTGCCTTTTGTAGTTTAGAGTGTAGGCAACAACAAATGAACATTGACGAGAGAAAGGAGAAATGCGCTCTCTCCTCCATGAAAAATGAAGCTCCATCTTCT---------GCAGCTGAAGCTTCGAGCAATGGCGAAACAGTTGCTGCTGCC
>Cde_1
ATGTTACTGGGTAAGCGAGGGAGGCCTCCCATGAGGAGAACGACAAGCTTGTCTGAGATAGTGTTTGATGTGAATACCGTAGAA------CCAACTCAAAATTCAGATTTTTTAAATTCCAGA---------TATAATCAGCAAAACTGT---------------------------------------------------------------------ATTCCAGATCTCAAAAGTGAAGCTCATCTATCGAGGCTTTCTCCACGAAAC------CCACGTAGATACTCTGGAGACTTTACTGAAACTTCTCAATTTTTGAGAGTTTGTTCTCTCTGCAATCGTCGTTTAGTTCCAGGCAAAGACATCTACATGTACAGGGGAGACAGTGCTTATTGCAGTCTAGAATGCAGGCAACAAGTGATAAACCGAGAAGAGAGGAAGGAGAAATGTGGTGCGACTTCCAGGAAGAAAGAAAATCCAGTTTCAAAA---------------AGTTACCATGACGGGGAAAACATCGTCACAGGA
>Cka_1
ATGTCGTTGGGAAAGCGGCCACGTGGTCCGATGAGGAGAACGACGAGCATGACAGAAATAACCTTCGATTTGAGCAGTGGTGTTGATGCTCCTACTGTTAAGTCCAATTCA---------------------AAAGATTCCCAGAAGATG---------------GGTTTGGAG---AATTCGACTAGAAAACAC------------------------ACAGATGGATTTGATACCCGCTAC---TTGTCCTTGGTTTCTCCTAGAAAT---CATCCCAGGAGGAACTCGATGGATTTTCTGGAGACCCCACCTTTCTTGAGAGCTTGCAGTCTTTGTAAGCGCCGGCTTGGAACTGGCCGTGATATCTACATGTATAGGGGTGAGAGTGCGTTTTGCAGTCTAGAATGCCGTCAACAACAGATGAATCAGGACGAACGAAAAGATAAATGCTCTTTGACATCCATGAAGAAGGAAGTAGCTTCCTCCACT------GCATCCGAAACCACAAGCAACGGTGATAGAGTTGCAGCAGCT
>Cka_2
ATGTTGCTGGGAAAGCGGCCTCGTCCTCCTATTAGAAGAACTACGAGCATGAATGAGATCACTGTCGATCTCAGTAATAATACTGATGCACCTTCAACTCCATCTAACAATACAAGAGGATCC---------AAAGATCAG------------------------------------AGCTCCACAAAAAAATAC------------------------CAAGATGGTTTTGATCCTCGTTAT---TTATCTACTGTCTCCCCCAGAAAT------CCCAGGAGAGGCTCTGGAGATTTCCTCGAAACTGCGCCTTTCTTGCGAGCTTGTGGTCTCTGCAACCGACGACTTGGTCCTGGCCGTGATATTTACATGTATAGGGGTGATACGGCTTTTTGCAGTCTGGAATGCAGGCAACAACAGATGAATCATGATGAGAGGAAAGAAAAGTGTTCTGTGACGTCCATGAAGAAAGAAGTAGCTTCTACTGCA------GGTTCTGAAACTACAAACAACGGTGAAAGAGTTGCAGCAGCT
>Cka_3
ATGCTGCTTGGAAAGAGACCTCGACCTCCCATGAAGAGAACCACAAGCATGAAGGAAATCGACTTAGATCTCAGCAGCAGCAGTGTTGAGATGCCGCTCCACTCTAACAACATGAAAGATCTG---------AGAAACCATCAAAATCCC---------------AGTTCAGAA---ACTCCACTTAAAAGACACCCAAAA------------------------GTCTCAGACCCACGTTTCATCTCAACTGCAGTCTCTCCTAGAAAC------CACACAAGGAATTCTGCTGTTTTCATGGAAACTGCCTCCTTCCTTAGAGCTTGCGGCCTCTGTAACCGACGTTTGGGACCTGGCCGTGATATCTACATGTATAGGGGAGATATTGCGTTCTGCAGTCTAGAGTGCCGGCAGCAGCAGATGAATCATGATGATAGAAAAGAGAAGTGCTCCATGGGATCCATAAATAAAGAAGCTTCCTCTTCTGTTGTTGCAGCATCTGAATCTTCTGCTAATGGTGAATCCATTGCTGCTGCT
>Csp_1
ATGTTACTCGGCAAGCGTCCCCGCCCTCCGATGAAGAGAACCACCAGCATGAACGAGATCACCGTCGATCTCAACCTCATCGGA------CCACCTCAGCCGTCCGATCCTCAAACCCTT------------AAAGACAGTCAGATCTCG---------------CCAGACGAAGCTTCGTACCCGACAAGATACTCTCCC---------CCCACCGCACACAACGTCTTGGATTATCGGTTTCCACCCTCCACCGTTTCTCCGAGATCT------CACCGGCGAAATTCTGGCGACTTACTCGAGACCGCCAACTTTTTACGCGCGTGTGGGCTCTGTAAACGCCGGTTGAGCCCCGGCCGTGATATCTACATCTATAAGGGAGAGAGTGCGTTTTGTAGTTTAGAGTGCCGGCAACAGCAGATGAATCGAGATGAGAGGAAAGAGAAGTGTTCTATGGCGTCTATAAAAAAAGACGCCTCCTCCACCGTT------GGATCTGAATCATCTAGTAACGGTGAAACAGTTGTGGGAGCT
>Efe_1
ATGTTGCTGGGGAAGAGGCCGCGTCCGCCGATGAAGAGGACGACGAGCATGAGGGCGTTATCGGTGGAGGAGCTCAATCTGGAGGTG---CCGGGCACAGGGGCTGCGATGGCCATGGCG------------ATCGAGCAGCAGCAGCAGTCGCATCAGCGAAGGGCCTCCGGCTCTGCTGATGGGTATCAGCAGCCGGAGCTTCAGAGACCGACTGCCACCGGAGGTTACAACCCTTCTGCTGCCGCCGGTGGCTTGTCACCGAGGGCCATCGGGGGAAGGAGGCACTCGGCACACGTCATAGAAGCAAGCCACTTCCTGAGGGTCTGCTCCCTCTGCAAGCGCCGCATCGGCCCTGGCCGCGACATCTACATGTACAGGGGAGATACTGCATACTGTAGTCTAGAGTGCAGGCAGCAGCAGATGAACATGGATGAGAAAAAGGAGAAGTGCTCGATGACATCCATG---AAGGAGGCAGCCCCTGCT---------GGATCTGAGCATTCCGGGAAAGGAGAAACAGTTGCTGCAGCA
>Efe_2
ATGTTGCTGGGGAAGAGGCCGCGTCCGCCGATGAGGAGGACGACGAGCATGAGGGCGTTATCGGCGGAGGAGCTCAATCTGGAGGTG---CCGGTTGCAGGGGCTGCGATGGCCATGGCG------------ATCGAACAGCAACAGCAATCACATCAGCGAAGGGCATCCGGCACTGCTGGTGGGTATCAGCAGCCGCAGCTTCAGAGACCGACTGCCACCGGAGGTTACAACTCTTCTGCTGCCGCCGGTGGCCTGTCGCCGAGGGCCATCGGGGGAAGGAGGCACTCGGCGGACTTCATGGAAGCAAGCCACTTCCTGAGGATCTGCTCCCTCTGCAAGCGGCGTATCGGCCCTGGCCGCGACATCTACATGTACAGGGGTGATACTGCATACTGTAGTCTAGAGTGCAGGCAGCAGCAGATGAACATGGATGAGAAGAAGGAGAGGTGCTCGATGGCATCCATG---AAGGAGGCAGCCCCTGCT---------GGGTCTGAGCCCTCCGGGAAAGGAGAAACAGTTGCTGCAGCA
>Efe_3
ATGCTGCTGGGGAAGAGGCCGCGTCCGCCTATGAGGAGGACGACGAGCATGAGAGCGTTATCGGTGGAGGAGCTGAATCTGGAAGTA---CCGGGCGCAGGCGCAGCGATGGCCATGGCT------------ATCGAACAGCAGCAGCAGTCGCATCGGCGAAAGGCATCCGGTTCTGCTGATGGGTATCAGCAGCCGCAGCTTCAGAGACCGACCGCTACCGGAGGGTACAACCCTTCTGCTGCTGCCGGTGGCTTATCGCCGAGGGCCATCAAGGGAAGGAGGCATTCGGCGGACCTTATGGAGGCAAACCACTTCCTGAGGGCCTGCTCCCTCTGCAAGCGCCGTATCGGCCCTGGCCGCGATATCTACATGTACAGGGGAGATACTGCATACTGTAGTCTAGAATGCAGGCAGCAGCAGATGAACATGGATGAGAAGAAGGAAAAGTACTCGATGACACCCTTGAAGAAGGAGGCAGCCCCTGCT---------GGGTCTGAACCCTCCGGTAAAGGAGAAACAGTTGTTGCAGCA
>Efe_4
ATGTTGCTCGGGAAGAGGAATCGTCCATCGATGAGGAGGACAACCAGCATGACGGAGTTCGAGCTGAGCCTGGAGTTT------------CCGCCTTCCGCGCTGGAGGCGGTTGTCGCGACG------GCGCAGCAACAGCAGAAACAG---CAGCAGAGG------------------------------------------------CTGGTGGCTGGAGGCGGCTACTACCCA------------TCGGCGGTCGTCCCCCAGGGA---CCCCCTCGCCGGAGCTTGGCCGACTTTTTGACGGCGGCACACTTCCTGAGGTCCTGCACCCTCTGCAAACGCCGGATCGGCCCCGGCCGCGACATTTACATGTACAAGGGAGATACTGCATATTGTAGTCTAGAGTGCAGGCAGCAGCAGATGAACATGGACGAGAGAAAGGAGAAATGTTCACTGACATCAATGAGGAAGAAACCTCCCAACTCT---------GGCTCCGGACCATCTGGCAATGGAGAGGCTGCCGTCGCTGCA
>Egu_1
ATGTTGTTGGGGAAGCGGCCGAGACCTCCGATGAGGAGGACGACAAGCATGACGGAGTTCTCGGGGGACATCCTCGCCGACGTGGAG---GCTCCGCAGCCGTCCGATCAGGAGAGAGCCCATCACGGCCACAACGGCCACCAGAGGGAC---CGTCAGCGGGCGGCGGAGAGCAGCGGGGGGCAGAGGAGGTACGCTGGG---------GCCGCCGGGGCGGAGTGGATGGACGCGCGGCACCTGGGAGCCATGGTGTCCCCCCGGGGCGCCGGCTACCGCCGGAGCTCCGGCGACTTGGTGGAGACCGCCCCCTTCTTGAAGGCCTGCAGCCTCTGCAAGCGCCGCCTTGGCCCGGGCCGGGACACCTTCATGTACAGAGGTGACATTGCCTTCTGTAGCCTCGAGTGCAGGCAACAGCAGATGAATCTGGACGAGAGGAAGGAGAAGTGCTCCCTAACTTCCATTAAGGACTCTCCCCCTCCCACCACCACCAGCAGCTCCGAGCAGTCCGGTAATGGTGAAACTATCGCCGCTGCT
>Egu_2
ATGTCGTTGGGGAAGCGGCCGAGACGTCCGATGACGAGGACGACGAGCATGACGGAGTTGGCGGGGGAGATCTTCGCCGACGTGCAG---GTTCTCCAGCCGTTAGATCAGGAGAGAGCCCAC---------CAAGGCCACCAGAGGTAC---CGGCAGAGAGCGGCGGCGGCGGCGGGGGGAAAGAGGACGTACGGCGGT---------AGCGCTGGGGTGGAGGGGCTGGAGACGCGGTACCTCGAAGCGATGGTGGCCCCCTGGAGCACCGGCAACCGCAGGAACTCCGGCGACTTTGTGGAAGTCGCCTCCTTCTTGAAGGCGTGCAGCCTCTGCAAGCGCCGCCTCGGCCCCGGCCGCGACACCTTCATGTATAGGGGTGACATTGCCTTCTGTAGCCTCGAGTGCCGGCAGCAGCAGATGAATCTAGATGAGAGGAAGGAGAAGTGCTCCCTAACTTCCATGAAGGACACTCCCACTCCCGCCACCGGCAGC---------------------TCCGAGCAGTCGACCGCCGCT
>Lch_1
ATGCTGCTGGGGAAGCGCCCGCGTCCTCCGATGAGGAGAACGACGAGCATGACGGAATTCACCCTCGATATCAGCGGCATCGAAGGGATGCAACCACAGCCGTCCGATCAG---------------------AGAGTACATCAGAAAACG---------------GTATCGGACGGAGGTACGGGCAGGAGACAGGCG---------------------------------------GAAGTTTGCATGGCCACAGTGTCTCCAAGGGGC------CATAGGAGGACTTCTGGTGATTTTCTTGAGACTGCACCTTTCTTGAAAGCTTGTGGCCTTTGCAAGAGGAGGCTGGCGCCCGGCCGTGATATCTATATGTATAGGGGGGACACGGCATTTTGCAGCTTGGAGTGCAGGCAGCAGCAGATGAATCAGGACGAACGGAGAGAGAAGTGCTCATTGGCATCCATGAAGAAAGAAGCTGCTTCTTCTAATGCTTCATCCGCCGATGCTTCCAGCAATGGAGAAACGGTGGCAGCCGCA
>Lch_2
ATGTTGCTTGGAAAGAGACCTCGCCCTCCGATTAGGAGGACCACGAGCATGAACGAATTCACTCTCGATATCGCAACCGTCCAAATG---TATCCGCAGCCCCATAATACG---------------------AATGATCATCAGAAAGCA---------------GGCCCAGAGCCTGCTTCAGTAAGAAGACATCCGGCT---------GTGGCCGGTTCGACCGGGTTAGACACCCGTTTC---TTATCAGTTATTTCTCCAAGAAAC------CCCAGAAGAAGTTCTGCTGATTTCCTTGAGACTGCCCATTTCATGACAGCTTGTGGGCTCTGCAAGCGCAGGCTGGGGCCTGGCCGTGACATATTTATGTATAGGGGGGATAGCGCGTTTTGCAGTCTAGAGTGTAGGCAACAGCAGATGAATCAAGACGAGAGAAAAGAGAAGTACTTATTGGCATCTATGAAGAAAGAAGCTTCTTCTACCGCA------ACATCCGAGACT------------------------------
>Nco_1
ATGTTGCTCGGGAAGAGGTCTCGTCCATCCATGAGGAGGACGACCAGCTTGACGGAGTTCGAGCTGAACCTGGAGTTT------------CCACCGTCGGCGCTGGAGGCGGCGGCGACC------------GCAGCCCAGCAACAATTT---CAGCAGAAG------------------------------------------------GCGGGGGCTGCCGGCGCTGGCCTCCCA------------TCTGCGGGCGTCCCTCAGAGA---TCCCCTCGCCGGAGCTCGGCCGACTTTTTGGCGGCTGCCCACTTCCTGAGGTGCTGCACCCTCTGCAAGCGCCGGATCGGCCCCGGCCGCGACATCTACATGTACAAGGGAGATACTGCATATTGCAGTCTGGAGTGCAGACAGCAGCAGATGAACATAGACGAGAGAAAAGAGAAATGTTCAATGACATCAATGAAGAAGAAAGCTCCTCCTTCA---------GGCTGTGAACCCTCTGGCAATGGAGAGACTGCCGTCGCTGCA
>Nco_2
ATGTTGCTGGGGAAGAGGCCGCGTCCGCCGATGAGGAGGACGACGAGCATGAGGGCGCTATCGGCGGAGGAGCTCAACCTGGAGGTT---CCGGACGCAGGGGCTGCGATCGCCATGGTG------------ATCGAGCAGCAGCAGCAGCAGCAGCAGCGAAGGGCCTCCGGCTCTGCTAGTGGGTTTCAGCAGCCGCATCTTCAGAGACCAACAGCCAACGGAGGTTACAACCCTTCTGCTGCCGCCGGTGGCTTGTCGCCGAGGGCCATCAAGGGGAGGAGGAACTCGGCGGACTTCATGGAAGCAAGCCACTTCCTAAGGGCTTGCTCCCTCTGCAAGCGCCGCATCGGCCCCGGCCGCGACATCTACATGTACAGGGGTGATACTGCATACTGTAGTCTAGAGTGCAGACAGCAGCAGATGAACATCGATGAGAAGAAGGAGAAGTGCTCGATGACATCCATGAAGAAGGAGGCAGTCCCTGCT---------GGGTCTGAGCCATCCGGGAAAGGAGAAACAGTTGCTGCAGCA
>Osa_1
ATGATGATGGGGAAGAGGAGGAAGAACCCGATGAGGCGGACGACGAGCATGACGGAGTTCGCGCCGCCGGTGGACGTGCTGGTGGGGGAGGCGGAGGCGGAGGCCGACGAGGCGACGGAGCTGGAGGTGAGCGTGGAGGAGGAGGACGCC---------------GCGGTGGAGGAGGCGTCGTACGGGTGGTTCGGCGCC---------GGCGCGGATGGCGCCGGGGTGAGGGCGGACTGGCTCGCCGCGCGCGCCGCGCCGGCGCTCGCCGGGCTCCGCCGCAACTCCGCCGACTTCGTCGAGACCGCGGCCTTCCTCCGCGCCTGTGGCCTCTGCAACCGCCGCCTCGGCCCCGGCCGCGACACCTTCATGTACAAGGGCGACACGGCGTTCTGCAGCCTGGAGTGCAGGCAACAGCACATCACGCACGAGGAGTGGAAGGAGAAGCGCGCCCTCGCCATCGCCACGGCGGCGGCGGCGCCGCCGCAATCCATGGACCCGACGGCCGCCGGCTCCGGAGGCACGCTCGCCGCGGCC
>Out_1
ATGCTGCTAGGGAAGCGTCCTCGTCCTCCCATGAGAAGAACCACAAGCATGACACTGCTTGGTTCAGATTGTAGCATTGACAGCCCTCTAGGAGAGTCCCCCAAAGAGAAGAAGAGCCCAACG---------GAAGATTGCCCTTCGTCT---------------GAGGGCATGGCCCTAGAAGCTATTGAACAAGGGCGG---------ATTGTTACAGTTGATGTACCAATCCATGACCGTTTTGCCCAAGTGGGTTCTCCCCGGATT------GGCAGAAAAAAAGGTGGAGACATGACAGAGACTGCCCATTTCCTCCAAGCTTGCTTTCTGTGCAAGCGCCGCCTTGGCCCTGGCAGGGACATCTACATGTACAGGGGTGACAGTGCATTTTGCAGTGTTGAATGCCGCCACCAACAGATTGTTGTAGATGAACGGAAAGAAAAATGCTCTGTGGAAGTGATGAAGAAAGAATCGGTTCCTGCAAAT------CACCATCAGAGTTCTGGTAATGCTGAGACTGTGGCAGCAGCA
>Pab_1
------------------------------ATGAGAAGAACTACGAGCATGTCATCGCTTGGTTCGGATTCGTCCCTT------------GAGCTGAATCCCAAAGAGAAGCAGAGACCATCT---------CAGGATTGCTCTTCAATT---------------AAGGGCATGGCCCTAGGAGAGACTGCACAAGGGCAA---------ACTGTGGCAATGGGTGTACCAAACAAAAAC---------GGCTTTGGTTTTCCTAGGCCT------AATAGAAGAAAGAAT---------TTGGAGCCGGCCCACTTCCTGCATGCTTGTTTTCTCTGCAAACGCCGGCTAGTCCCTGGCAGGGACATCTACATGTACAGGGGTGACAGTGCATTCTGTAGCATTGAATGTCGGCACCAGCAAATTGTTTTAGATGAACGTAAAGAGAAACGCACTGTGATCGTCATGAAGAAAGAATCAGTGCCCTCAAAT------CAGCATCAGAACAGTGGTAATTCTGAAACCGCTGCAGCAGCC
>Ppe_1
ATGTTGTTGGGGAAGAGACCAAGGCCTCCAATGAAGAGGACCACAAGCATGTCAGAGATCACCTTTGATCTGAACACCATCAGTACTGCTCAATCTCAACCGTCCGATCCTAACAACCCTTTTAACCCTTTG---------------------------------------------GCTTTCTGGGGTGGTGGCGGTGGT---------GGAGGTGGGCTTGATGGGTTGGATCAAAGGCTCATGATGTCATCACCATCACCAGGAAGC------CACAGAAGGAACTCGGCTGATTTTGTAGAGACTGCCCACTTCTTGAGGGCTTGTGGGCTCTGCAAACGCCGCCTTGTTCCTGGCCGTGATATTTACATGTACAGAGGTGACACTGCTTTCTGCAGCCTAGAGTGCCGGCAGCAACAGATGAACCTTGACGAGAGGAATGACAAGTGTTCTTCCACCGCC---------------------------------GGACGCCAAGTCTCCACCAAAGGCGAAACCGTCGCCGCCTTG
>Ppe_2
ATGTTGTTAGGGAAGCGTCCCCGCCCTCCGATGAGGAGGACAACAAGCATGACTGGGATCACCGTTGATCTGAACAACGTGGAA------GGAGAGGAACCGACGGATGTACATGCAGCAGCAGCAGCAGCAGTGGGCCCACAACAAGTG---------------GCTGCAGTTAATAATAATAATAATATTGAGAGCATGGACATGAAGAACAACAACTTTGGGTACCATGAACAGCACCGTTTCCTGGCCATGTTGTCTCCCAGAAAC------AACCACCGAACAACCTCGGACGTCGTTGAGACCGCTCACTTTCTCCGCACGTGCGGCCTCTGCAAACGCCACTTGGCTTCAGGCCGGGACATCTACATGTATAGGGGAGACACCGCATTTTGTAGCCTAGAATGCAGAGAGCAACAGATGAAGCAAGATGAGAGAGTAGAGAAGTGTAAGGCCGTGTCCTCAAAGAAGGACGACCGCCACGCCTCGACCTCGAACTCCAAGGCTTCCGGTAAGAGCCAGACGGTGGCTGCCGCC
>Vvi_1
ATGTTGTTGGGAAAGAGGCCACGTCCTCCGATGAAGAGAACAACAAGCATGACTGAGTTCACTCTTGATCCGAACAGCGTTCAACAA---------CCACCTTCTGATTCACAAAACCCCTTC---------AAGGATCGCCCCAAATCA---------------GTTGGATTTGGAGGTGACCCGTATAGACAGCCCAGT---------GGCGTTGATGGATATGGATTCGATCATCGCTTC---TTGTCCGCGGTCTCACCCAGGAAT------CCTAGGCGTTACTCCGCTGATTTCGTCGACAACTCTCACTTCTTGAGAGCATGCTGCCTCTGCAAGCGCCGCTTGGTCTCTGGCCGTGACATCTACATGTATAGGGGTGATAGCGCTTTCTGCAGTCTAGAGTGCAGGCAACAACAAATGAACCAGGACGAAAGAAAAGAGAAGTGCTCATTAGCTTCAAAGAAGGAAGCCACAGCATCCACCGCC------GGATCCGAA------------GGCGAGACGGTGGCCGCCATT
>Vvi_2
ATGATGTTGGGAAAGAGAGCCCGGCCTCAGATTAAAAGAACCACCAGCATGACCGGGATCACCGTTGATCTCGGCCACGTTGAA------GCTCCGGCCCCCGCCGATCCCCAGAACCCCATC---------AAAGATGTTCAC---------------------------------GCCGCGGCGAGAGTAGAGAACATG---------GTTGCGGGTTCCAATGGATACGATCCCCGGTTTTTAGCGGCCACGGTCTCCCCGAGAATC------CATAGGAGAAGTTCAGGCGAGTTCATGGAGACTGCTCATTTCTTGAGGACCTGTGGCCTCTGTCAGCGCCGTTTGCAACCTGGTCGCGATATCTACATGTACAGGGGAGATACCGCTTTTTGTAGTCTAGAGTGCAGGGAACAGCAGATGAAGCAAGACGAACGAAAAGAAAAATACTCAGGTATGGCTTCAAAGAAAGAAGACCACCGGCACCATGCATCACAGACCGCCGCTGCCTCGGAAGGCGAGACTTTGGCCGCTGCT
