# Supplementary material for: The Chloranthus sessilifolius genome provides insight into early diversification of angiosperms
Source: Nat Commun. 2021 Nov 26;12:6929. doi: 10.1038/s41467-021-26931-3 (PMC8626421; doi:10.1038/s41467-021-26931-3)
Supplement: Supplementary file 4 — Source Data [file 41467_2021_26931_MOESM4_ESM.zip › Fig. 3a, c, e and Supplementary Figure 12, 14, Phylogenetic tree/LCG_multi-species coalescent-based/group_1189_CDS.treefile]

(Aco_1:0.3923032932,((((((Ash_1:0.4887072608,((Egu_1:0.0679289929,Egu_2:0.1676709776)99:0.1724880338,Osa_1:0.7390191462)89:0.0682823010)90:0.0766563257,(((Efe_1:0.0300482904,(Efe_2:0.0303771790,Nco_2:0.0605163510)67:0.0056485802)72:0.0045436337,Efe_3:0.0722807715)100:0.3464088829,(Efe_4:0.1133946158,Nco_1:0.1047005887)100:0.2360128998)99:0.1735429653)84:0.1540765463,Ppe_2:0.6261582012)49:0.0594163554,(Out_1:0.1356761454,Pab_1:0.2291428450)100:0.7852672694)50:0.1006135830,(Cde_1:0.6944842855,Ppe_1:0.3072679323)70:0.0829077376)14:0.0270639646,((((Atr_1:0.5233162912,(Lch_1:0.2967081578,Lch_2:0.2119172050)24:0.0284509642)47:0.0282035745,((Cka_1:0.2047169501,Cka_2:0.1998774638)98:0.1252405470,Cka_3:0.3056075228)53:0.0475169538)44:0.0293641979,Vvi_2:0.4802369743)34:0.0249915140,Csp_1:0.3831870205)48:0.0665169373)44:0.0492732510,Vvi_1:0.2493765267);
