# Supplementary material for: The Chloranthus sessilifolius genome provides insight into early diversification of angiosperms
Source: Nat Commun. 2021 Nov 26;12:6929. doi: 10.1038/s41467-021-26931-3 (PMC8626421; doi:10.1038/s41467-021-26931-3)
Supplement: Supplementary file 4 — Source Data [file 41467_2021_26931_MOESM4_ESM.zip › Fig. 3a, c, e and Supplementary Figure 12, 14, Phylogenetic tree/LCG_multi-species coalescent-based/group_1190_CDS.aln-0.2cln]

>Aco_1
---------------------ATGAGGTCCAAAACACAATACCCTCTTAACCTTAAGGTTATCATCTGTGGTTTCATTTTTGCTTTTCTCCTCCTCTTTGCTTTAAGATCAAAATTCTCTTCCCAAGGAAAT---ACATCTCCAATTTCC------CAAACTCAGTCATCTTCAGCATCA------AATCCCACAGGGGTA------GTAGAAGCAGCATCATGCCAACCTCTT------------TCTACCTCTCCAACTTGCAATAAGATTCCACCCACCATTGTACAAGCAATCATTCACTACTCAACATCAAGCATCACACCACAGCAGACGCTGAATGAGATCTCAGTTACATCACAGGTCCTTCAGAAGAAGTCACCATGCAACTTCCTAGTCTTTGGGCTAGGCCATGACAGTCTTATGTGGGCTTCACTTAATCATGGCGGACGTACGGTGTTTCTAGAGGAAGACAAATCATGGATTGAACAAATCAGATACCGTTTTCCCACCTTAGAGTCTTACCATGTAGTTTATGATAGCAAAGTTCACCAAGCAGATGATCTGATGAACACTGGCAAGGCAAAGGAGTGTACTGTCGTGTCTGATCCAAGATATTCTAAATGTCAGCTTGCATTAAAAACTATACCAAACGAGATTTATGAGATTGAGTGGGATCTCATAATGGTCGATGCACCGACTGGTTTTCATGAAAATGCACCAGGGAGGATGAGTGCAATCTATACTGCAGGGATGATGGCTAGGAATAGAGAATAT---GGGGAGACTGATGTCTTTGTGCATGATGTGGATAGAGTTGTTGAGGACAAATTTTCAAAAGCTTTTTTGTGTGAGAATTACATGAAGACTCAAGAAAATAGATTAAGGCATTTCACAATTCCAAGTCACAGGAGTTCGAGCAATAGGCCCTTTTGCCCG------
>Ash_1
---------------------ATGAAGCAGAAGGTCCACAGCTCCTTCACCCTCAAACGCCTCCTCCTCTCCTTCCTCCTCATCGCCGTCGCCCTCCTCGCCCTCCGCTCATCCCTCTCGTCTTCTCCGGCG---------------------------------------------------------------------------------------------------------ACCTCCGCCGGCGCCATCAACGCCTGCGCGAAGCTCCCTCCCTCCCTATCCAACACCATCGTCCACTACGCCACCTCCAACGTCACTCCCCAGCAGACCTTCGCCGAGATCTCCGTCACCGCCCGCGTCCTCCGGAGGAGGTCTCCCTGCAACTTCTTGGTCTTCGGCCTCGGCCATGACAGCCCGATGTGGAGCTCCCTCAACTACGGCGGCCGCACCGTCTTCTTGGAGGAAGACCAGGCGTGGATGCAGAAGATGAGAAGCAAATTCCCCGAGCTCGAAGCTTACCACGCCACTTACAAGACGAAGGTGAGGGATGCGGAAGAGCTCCTGAAGCTGAGGAGCATGAAAGAGTGCACTGCGATAGGGGATATCAGAGGCTCCAAGTGCCGGTTAGCCCTGAGAGATCTGCCGGAGGTTTTCTTCGAGGTGGAGTGGGAGATGATCATGGTGGACGCGCCGACGGGGTACTTCGCGGAGGCGCCGGGGAGGATGGCGGCGATCTACACGGCGGGGATGGCGGCGAGGGGGAGGAGGGAG---GGGGAGACGGATATCTTCGTTCATGATGTCGATAGGACTGTGGAGGATGAGTTCTCCAAGAGCTTCCTCTGCGAGGGGTTCTTGAAGGAAGAGGAGGGCAGGCTGAGGCATTTCATCATCCCAAGCTACAGGGATGTTACTGGCAATCCATTCTGCCCT------
>Atr_1
ATGGGGTTTTTCCAGTCCTCCATCAGGTCCAAAACCCATCAATCTTCCACCCTTAAGCTCCTCCTCTTAGTATTTTCCCTTGTTTTCCTCCTCCTCTTCATTCTGAGATCAAATCTCTCATCCCCACTATCTCCTTCATCACCATCATCA------TCTTCAAAACTGTCCTCCTCATCCACTTCAGTCCAATCGTCATCATCCCCAGAGGCATCATCATCGTCCCCATCACCA---ACTCTGTGCAAACCATCATCATCATGCACAAAGCTCCCTGAAGCAATAGTCCAGTCCTTGATCCACTATGCAACCTCAAACACAACACCCCAACAAACCATAAAGGAAATCTCCATCACCTCCAGTGTCCTCCTCCAAAAATCCCCATGCAATTTCCTCATCTTTGGCCTTGGCCATGACAGCCTCCTGTGGAGCTCCCTCAACTACAATGGAAGAACGGTCTTCTTAGAGGAAGACAAAGCCTGGATTCAACAAATAACCCAGAAGATCCCAAACCTAGAAGCCTACCACCTCCAATACACTACCAGAGTCAGTGAAGCTGATGAGCTCCTAAAATATGGAGAAACAGAGGAATGCAGAAGAGTTCAAAACCCAAGAGACTCAGACTGTAGACTTTCCATTAAAGGAATGCCTGATGAGTTATATGAGGTGAATTGGGACCTTATAATGGTTGATGCTCCAACTGGGTATTTTAGTGGAGCACCAGGGAGGATGACTGCGATATACACAGCAGGGATGATAGCACGGAGTAGGAGAGATGGGGGAGAAACTGATGTTTTTGTTCATGACTGTGACAGACCTGTTGAGGACAAGTATTCAATGAGTTTCTTATGTGAAGGGTATATGAAAAATGCGGAAGGGAGGTTGAGGCACTTCCTTATTCCAAGCCAGCTCTCTAATCCAGGAAGC---TTTTGCCCT------
>Cde_1
---------------------ATGTCT---------------------------------------------------------------------TCCTGGTTTCATGCGAATTTTAAACCAATGCGATCT------------------------------TCGCTTCCTAAAGTTGCA---------------------------GAACAAATGAAACCAAACCCACAATCA------------GACAACCAGAAGACATGCAAAAAGCTTCCACCCACCACAATCGAAGCTTTCGTTCATTACGTCACCTCCAGAACGATCCCACAACAAACTTTGAAAGAAATCTCCGTCACATCAAAGATCCTCGAACAAAGATCCCCCTGCAACTTTCTGGTTTTCGGCTTGGGCCATGACAGTTTGATGTGGAAGACCCTTAATCATGGCGGACGAACTGTATTTTTAGAAGAAGATAAATCATGGATCCAGAAGGTAACAGGTCAATTTCATGAACTGGAAGCCTATAATGTGGCATACGACACAAAAGTCAAACATGCGGATGAGCTGATGATTATGGGACGGTCAGAAGAGTGTAGAAAGGTTCAAGATCTCAGATTTTCCAGTTGCAGGTTAAGTTTAAAGGGCTTACCCCCGGATGTATTCGAGGTTGAATGGGACCTGATTATGATCGATGCTCCCACTGGATATACATTAGATAAACCCGGAAGAATGGGAGCTCTTTATACGGCCGGAATGTTAGCCAGGAACAGGAAAAGT---GGGTATACCGATGTATTTGTGCACGACATTGATCGGAAGGTAGAGGATCGATTCTCTAGAGAGTTCCTGTGTGAAGGGTATATGAAGGTGCAAGAAGGGAGATTAAGGCATTTTAATATCCCAAGTTTTAGGGGCCGTTTGGACAAACCCTTTTGTCCTTACCCC
>Cka_1
ATGGGTTTTCCACACATACACATGAAGTCCAAAACCCCAAATCACCTCAACCTCAAGCTTCTTTTCCTAGGCATCTTCATTGCATTCCTCCTACTTTTTGCTCTAAGATCAAACCTCTCATCACCCCAACAAAACATATCTCCCATCCCC------CAAGGCCCATCATCAAAGACTTCC---ATTGAAGAAATCCAAACCAACCCAACATCATCCAAGAAATGCCCACCA---------------CAACCAACCTCATCATGCACCAAGATCCCACCCGCCCTAGTCCAAGCTCTCACCCACTACGCAACCTCCAACATCACCCCACAACAGACCCTCAGTGAGATCTCGGTCACGTCCAAGGTCCTGGAGAGGAAGTCCCCATGCAACTTCCTGGTCTTTGGCCTGGGCCATGATAGCCTCATGTGGGCTGGGCTCAACCACGGGGGCCGAACCGTGTTCCTCGAAGAGGACAGGGCCTGGATCGACCAGGTCAAGTCCAAGTTCCACTCCTTGGAGACTTACCACGTCGTCTACGATACCAAGGTGAGCCATGCCGATGATCTGATCAAGGTGGGCCAGCTCGAGGAATGTACGGCTGTGGGCGACACGCGGTTCTCCAAGTGCCAGCTGGCCCTCAAGGGGATACCCAGCGACATCTTCGAGGTGGAGTGGGACCTAATCATGGTGGATGCGCCCACCGGGTACTTCATAGATGCCCCAGGGAGGATGGGAGCCATTTATACGGCTGGGATGATGGCTAGAAACAGGAAGGAA---GGAGAGACGGAGATTTTTGTGCATGATGTGGATCGGATGGTGGAGGATAAGTTCTCCAAAGCATTTCTTTGTGAGGGGTACATGAGGCAGCAGGAGGGGAGGATTAGGCACTTCACCATTCCCAGTCACAGGGACAGTTTGAGTAAGCCGTTTTGCCCTCAAGAG
>Cka_2
ATGGGTTTTCCTCACATTGAGAAGATTCTCATAACCCAAAACCCCCTTAACCTCAAGCTCCTGTTTCTTGGAGTTCCTCTTGCATTCCTCCTAATAGTCATCCTAAGATCAAACCTCTCATCATCCCAACAAGACCAAATAACCATCCGT------CAAGGCATATCATCAAAAGCCTCTTCTATAGGAGAAATCCAAACAAACCCA------ACAACAAAATGCCTATCAACA------------CCACCCACCTCATCATGCACCAAGATCCCACCCTCCCTAGTCCAAGCTCTCATCCACTACTCAACCTCCAACATCACCCCACAACAGACACTCAAAGAGATCTCTGTCACAGCCCAAGTCCTACAAAGGAGGTCCCCATGCAACTTCCTAGTCTTTGGGCTGGGCCATGACAGCCTCATGTGGAGTGCACTCAACCATGGTGGACGGACAGTCTTCCTAGAAGAGGACCAGGCCTGGATCAAGAAGGTCACCTCCACGTTCCCCTCCCTGGAGTCCTACCACGTGGAGTATGATACCAAGGTGAGCCAGGCTGATGATCTGATGAAGGTCGGCCAGCTTGAGGAGTGTAGGGTAGTGGGGGATGTTAGATTGTCCAAGTGTAAGCTGGCTCTGAAGGGTGTGCCCAATGACATTTTTGAGGTAGAATGGGACCTGATCATGGTGGATGCACCCACAGGGTACTTCTTGGGTGCCCCAGGAAGGATGGGGGCCATTTATACTGCTGGGATGATGGCTAGGAACAGGAAGGAA---GGGGAGACGGATGTGTTTGTCCATGATGTAGATCGGGAAGTGGAGGATAAGTTCTCCAAGGCCTTTTGGTGTGAGGCCTACATGAGGCAACAGGAGGGCAGGTTGAGGCACTTCACAATTCCTAGTCACAGAAGCAGTTTGGGTAAGCCATTCTGCCCT------
>Cka_3
ATGGGTTTTCCTCACATTGAGAAGATTCTCATAACCCAAAACCCCCTTAACCTCAAGCTCCTGTTTCTTGGAGTTCCTCTTGCATTCCTCCTAATAGTCATCCTAAGATCAAACCTCTCATCATCCCAACAAGACCAAATAACCATCCGT------CAAGGCATATCATCAAAAGCCTCTTCTATAGGAGAAATCCAAACAAACCCA------ACAACAAAATGCCTATCAACA------------CCACCCACCTCATCATGCACCAAGATCCCACCCTCCCTAGTCCAAGCTCTCATCCACTACTCGACCTCCAACATCACCCCACAACAGACACTGAAAGAGATCTCTGTCACAGCCCAAGTCCTACAAAGGAGGTCCCCATGCAACTTCCTAGTCTTTGGGCTGGGCCATGACAGCCTCATGTGGAGTGCACTCAACCATGGTGGACGGACAGTCTTCCTAGAAGAGGACCAGGCCTGGATCAAGAAGGTCACCTCCACGTTCCCCTCCCTGGAGTCCTACCACGTGGAGTATGATACCAAGGTGAGCCAGGCCGATGATCTGATGAAGGTCGGCCAGCTTGAGGAGTGTAGGGTAGTGGGGGATGTTAGATTGTCCAAGTGTAAGCTGGCTCTGAAGGGTGTGCCCAATGACATTTTTGAGGTAGAATGGGACCTGATCATGGTGGATGCACCCACAGGGTACTTCTTGGGTGCCCCAGGAAGGATGGGGGCCATTTATACTGCTGGGATGATGGCTAGGAACAGGAAGGAA---GGGGAGACGGATGTGTTTGTCCATGATGTAGATCGGGAAGTGGAGGATAAGTTCTCCAAGGCCTTTTGGTGTGAGGCCTACATGAGGCAACAGGAGGGCAGGTTGAGGCACTTCACAATTCCTAGTCACAGAAGCAGTTTGGGTAAGCCATTCTGCCCT------
>Cka_4
---------------------ATGAGTTTCAAAACCCAATACCCCCTGAACCTCAAGCTACTGTTTCTTGGAGTTCCTCTTGCATTCCTCCTAATAGTCATCCTAAGATCAAACCTCTCATCATCCCAACAAGACCAAATAACCATCCGT------CAAGGCATATCAACAAAAGCCTCTTTTATAGGAGAAATCCAAACCAACCCA---ACAACAACAAAATGCCTATCAACA------------CCACCCACCTCATCATGCACCAAGATCCCACCCTCCCTAGTCCAAGCTCTCATCCACTACTCAACCTCCAACATCACCCCACAACAGACACTCAAAGAGATCTCTGTCACAGCCCAAGTCCTACAGAGGAAGTCCCCATGCAACTTCCTAGTTTTTGGGCTGGGCCATGACAGCCTCATGTGGAGTGCACTCAACCATGGTGGCCGGACAGTCTTCCTAGAAGAGGACCAGGTCTGGATCAAGAAGGTCACCTCCACGTTCCCCTCCCTGGAGTCCTACCACGTGGAGTATGATACCAAGGTGAGCCAGGCTGATGATCTGATGAAGGTCGGCCAGCTTGAGGAGTGTAGGGTAGTGGGGGATGTTAGATTGTCCGAGTGTAAGCTGGCTCTGAAGGGTGTGCCCAATGACATTTTTGAGGTAGAGTGGGACCTGATCATGGTGGATGCACCCACAGGCTACTTCTTGGGTGCACCAGGGAGGATGGGGGCCATTTATACGGTTGGGATGATGGCTAGGAACAGGAAGGAA---GGGGAGACGGATGTGTTTGTCCATGATGTAGATCGGAAGGTGGAGGATAAGTTCTCCAAGGCCTTTTGGTGTGAGGGCTACATGAGGCAACAGGAGGGCAGGTTGAGGCACTTCACAATTCCAAGTCACAGAAGCAGCTTGGGTAAGCCGTTCTGCCCCAGT---
>Csp_1
ATGGGTTCCCCACATGTGACCATGAAATCCAAATCCCAAAAACCTCTCAACCTCAAATACCTCCTCCTCAGTTTCTTCCTAATCTTCCTCCTCCTCTTCATCCTAAGATCAAGCTTCTCATCATCTCCCTCAACCCCATCTCCAACCCCA------------CAAAACCCATCGCCCAACCCCATTGACCATCTCCAAACCACCCCA---------CCAACATGCCCACCTACCCCA---------TCATCACCATCCACTTGCACCAAGATCCCACCCTCCATAATCCAAGCCTTAATCCACTACTCAACCTCAAACATCACCCCACAACAAACACTCAAAGAGATCTCCATCACCTCCCAAGTCCTCCAACAAAAGTCCCCATGCAACTTCTTAGTGTTCGGCCTCGGCCACGACAGCCTAATGTGGACCACCCTCAATTTCGGCGGCCGTACGGTTTTCCTAGAAGAAGATAAATCGTGGATTGACCAGATGAGTCAAAGATTTCCGTCGTTGGAATCTTACCACGTGGCATACGGTAGTAAGGTGCACCAGGCTGATGATCTAATGGAAGTAGGCCAAAGGGAAGAGTGCAAGTTAGTGGGAGATGTTAGAGATTCAAAGTGTGGGCTCTCACTTAAGACCATGCCTGATTTAGTGTATGAGGTGGAGTGGGATCTGATCATGGTGGACGCCCCGACCGGGTACATCCTGGAAGCACCGGGGAGGATGGGCGCCATTTATACGGCGGGGATGATCGGTAGGAACAGAGTGGAA---GGAGAGACTGATGTGTTTGTGCATGATGTTGATCGGTTGGTGGAGGATAAGTTTTCAAAGGCTTTTCTGTGTGAGGGGTATTTGAGGAAGCAAGAGGGTAGGTTGAGACATTTTACTATTCCTACTCATAAGGGAAGTTTGGGCAGGCCATTTTGCCCA------
>Efe_1
------------------------------------------------------------------------------------------------------------------------TCATCTTCTTCTTCACCACCACCAACAACAGTAGCAGAGCCATCATCCGCAACAACACCAACAACCACATTGGTTTCATCGTCGCCAGAGGGAAAAACAGAGTGCCCCCCA---------------CCAAACGATCAGCCATGCACCAAGCTTCCGGCCCCGGTGATGGAGGTCCTGATTCACTACGCCACCTCCAACATAACCCCGCAGCAGACCCTGAAGGAGGTGTCCGTCACGTCCAAGGTCCTCCAGAAGAAGGGCCCCTGCAACTTCCTGGTCTTCGGCCTCGGCCACGACAGCCTCCTCTGGAGCACCCTCAACCATGGGGGCCGCACCGTCTTCCTGGAGGAAGACGAGTCCTGGATACGAATGGTGACGAAGGAGCGGCCCGGTCTGGAGGTGTACCATGTCGGATACGATACCAAGGTGAAGGACGCAGAAGAGCTTCTGAGATTTGGGCAACAGGAAGAATGCACCTCTGTAACGGACCCCAGAGAGTCTGGTTGCAGGCTTTCCATGAAGGGATTGCCTGATCAGATCTATGAGGTGCAGTGGGACTCGATAATGGTGGATGCCCCAACTGGGTACCATGAAAACGCACCGGGGAGGATGACCGCCATTTACACCGCTGGTCTAATGGCCAGGAACAGGAAGGACGGTGGATCAACGGACGTGTTTGTTCATGATGTGAACAGGGTTGTGGAAGACAAGTACTCCATGGCCTTTCTCTTAAAG------------------------------------------------------------------------------------------
>Efe_2
ATGGGTCTC------------TTCAGATCAAAACCCAACTCTTCTCTCAACACCAAGCTCCTGTTCTTCTCCCTTTTTCTGGCTTTCCTCCTATTCATAGCTCTCCGATCAAACTTCTCAATATCATCATCATCTTCTGCTCCTTCTTCTTCTTCACCAACATCAACCGTAACAACGCCAACAACAACATTGGTTTCATCGTCGCCGGAGGAAAAAACAGAGTGCCTCCCG---------------CCAAACGATCAGCCATGCACCAAGCTCCCAGCCCCGGTGATGGAGATCTTGATTCACTACGCCACCTCCAACATAACCCCACAGCAGACCGTCAAGGAGGTTTCCGTCACCTCCAAGGTCCTCCAGAAGAAGGGCCCCTGCAACTTCCTGGTCTTCGGTCTCGGCCACGACAGCCCCCTCTGGAGCACCCTCAACCATGGCGGCCGCACCGTCTTCCTGGAGGAAGACGAGTCCTGGATACGAATGGTGACGAAGGAGTGGCCCGGTCTGGAGGTGTACCACGTCGGGTATGATACCAAGGTGAAGGACGCCGAAGAGCTTCTGAGATTGGGGGAACAGGAAGAATGCACCTCTGTAACGGACCCCAGAGAGTCCGGTTGCAGGCTCTCCCTGAAGGGGCTGCCTGGTCAGATCTATGAGGTGCAGTGGGACTTGATAATGGTGGATGCCCCAACTGGGTACCATGAAAACGCACCAGGAAGGATGACCGCCATTTACACCGCTGGTCTGATGGCCAGGAACAGGAAGGACGGAGGATCAACGGACGTGTTTGTTCATGATGTAAACAGGGTTGTGGAAGACAGTTTTCGT---------------------------------------------------------TCTCTCCCTTCCGCTTCGACAAACCACAAACCGCCCTTTCCCCCCAGAATA
>Egu_1
------------ATGGCAACCATGAAGCCCAAGGTCCCAAACTACCTCAACCTAAAGCTCCTCATCCTAGGCTTCGTCCTACTCTTTCTCATCCTCCTCTTACTAAGATCCAAC---TCATCTTCTCCAGCTCCACCAAGCACATCACAA---------------AGTAACCAAATTAGC------------------------------------------------------CCATCAAATGCATTACCAACAACTTCATGCACAAAGATCCCACAGTCCCTGGCAAACACCATCATCCACTATGCAACCTCAAACACAACTCCCCAACAGACCTTCAAGGAGATATCTGTGACAGCCAGAGTCCTAGAAAAGAAGGCCCCATGCAACTTCCTGGTCTTCGGCTTAGGCCGTGACAGCCCCATGTGGACTGCACTCAACCATGGAGGCCGCACAGTCTTCCTCGAGGAAGACATGTCATGGATGGAGACCATCCAAGAGAAGTTCCCCACATTGGAATCATACCATGTAACGTACGATACCAAGGTGACCCAGGCAAATGATCTCTTGGAGCTGAGAAGAGAACCGGCGTGCACTGCGGTCGGTGAGGTGAAATTTTCTAAGTGTCAATTGGCACTGAAGAGGCTACCAAGTGTGTTCTTTGAGGTGGAGTGGGACTTGATCATGGTGGATGCGCCGACCGGGTGGATCCCGGAGGCACCTGGGAGGATGGGAGCAATATACACCGCAGGGATGGCGGCGAGGGCGAGGACCGAG---GGGGAGACTGATGTCTTTGTGCATGATGTGGATAGAGTTGTGGAGGATAAATTCTCAAAGATCTTCTTGTGTGAGGGGTACTTGAGAGAACAAGAAGGCAGGCTCAGGCATTTCACCGTTCCCAGCCACAGGACTGGCTCAGACATACCCTTCTGTCCC------
>Egu_2
---------------------ATGAAGCCAAAGTTCCCAAAATTTCCCAAGCTAAAGCTCCTCTTCCTAGGCTGCTTCTTACTCTTTCTCATCCTGCTTTTGCTAAGATCAAAA---TCATCTTTTTCAGTTCCACAAAGCACCTCACAA---------------AATAACCAAATTAGC------------------------------------------------------CCATCAAAAGCACTTCCAACACCTTCATGCACAAAGATTCCACACTCCCTAGCAAACACCATCATCCACCATGCAGCCTCAAACATGACACCCCAACAAACCTTCAATGAGATATCTGTAACAGCTAGAGTCCTGGAAAAGAAGTCACCATGCAACTTCCTAGTCTTTGGCCTTGGCCATGACAGCCCAATGTGGAGTGCACTCAACCATGGAGGCCGCACCGTCTTCCTCGAGGAAGACAAGGCATGGATGGAGACCGTCCGACAGAAGTTCCCGACATTGGAATCATACCATGCGACATACGACACCAAGGTGAGTCAGGCAGATCACCTCTTGAAGTTAAGGAGACAGCCAGATTGTACAGCAGTAAGCGACATGAGATTCTCCAAGTGTCAATTGGCATTGAAGAGCCTACCAATTGTGTTCTATGAGGTGGAGTGGGACTTGATCATGGTGGATGCGCCGACCGGGTGGATCCCGGAGGCACCAGGGAGGATGGGAGCAATATACACTGCAGGGATGGCGGCGCGGGCGAGGAGCAAG---GGAGAGACTGATGTCTTTGTGCATGATGTGGATAGAGTTGTGGAGGATAAATTCTCAAAGACTTTCTTGTGTGAGGGGTACTTGAAAGAGCAGGAGGGAAGGCTGAGGCGTTTCACCATTCCCAGCCACAGGACGAGCTTGGGAATGCCTTTCTGTCCC------
>Egu_3
---------------------ATGAGGTCCAAGATCCTTGTCTCCCTGAATACAAAGCTCCTCTTCCTTGGCTTCTTCCTTCTCTTCATCCTCTGCTTCATCCTAAGATCCAACCTCTCTTCCTCTCCATATCCACCAACCACCTCTTCT------------CCGCAATCTAATTCATCA---------------------------GAGACCCAATCCAGCCTACCATCAACA------ACAACAAGACCAACCCAATCCTGCACAAAGATCCCACCCTCCCTAGCAAACACCATCATCCACTATGCCGCCTCGAACACCACCCCGCAACAAACCATCAAGGAGATCTCCATCACATCCCAAGTACTGGAGAGGAGGTCGCCATGCAACTTCCTGATCTTCGGCCTGGGCCGCGACAGCCTCATGTGGACTGCACTCAACCACGGCGGCCGCACCGTCTTCCTCGAAGAAGACCGGCAATGGATCGAGACGATCCAGCAGGAGCTGCCAAATTTGGAAGCATACCATGTCGAGTATGACACGAAGGTGAGCCAGGCTGAGGAGCTTCTGGAGCTCGGGCAGCTGCCGGAGTGCACGACGGTGGGCGACGTGAGGCTGTCCAAGTGCCGGCTGGCGCTGAAGGGGTTGCCGGAGGCGTTCTTCGAGGTGGAGTGGGATTTGATCATGGTGGACGCGCCCACGGGGTACTTCCCCGGAGCGCCGGGGAGGATGGGGGCGATATACACCGCCGGGATGGCGGCGAGATGGAGGAAGGAG---GGGGAGACGGATGTGTTCGTGCATGATGTGAACAGGTTTGCGGAGGACCGGTTCAGTAGGAAATTCTTGTGTGAAGGCTACATGAGGCAGGAGGAGGGGTTCTTGAGGCACTTCACCATTCCCAGCCACAGGGGTGATATGGCCATGCCCTTCTGTCCTAAT---
>Lch_1
ATGACTCGGCCCTTAACGGACTTGGATGAAGCATATCAAGTCGTGCAAGAGTTAAAG------------CAATATCTTAAGGCTCCTGTCGTTCGTTTTGAGTCCCGAGACTCCAGTGCTTCTAGTTCCCAGACACATGCGACTATTCCGCCTAAGGGCAAAGGGGTTCTTGATGCCGGTCCTAGTAACATGAGCCAAGCGAGGTGCCACATGTCTAATCAGTGTCCTACGAAGCCCAGGCGAGCGGTCTATGGCATGTTCACAAGTAAGCTCCCAGCCTCTGTATCCCAAGCGCTCGTACACTACGCAACCTCCAACATCACTCCACAGCAGACGGCGAGCGAGATCTCGGTCACGTCCAGAGTCCTCGAGCGGAAATCCCCATGCAACTTCCTGGTATTTGGTCTGGGCCACGACAGCCCCATGTGGGCTGCGCTCAACTACGGTGGCCGTACAGTCTTCCTTGAAGAAGACAAGGCATGGATCGAGCAGGTCACTACGAAGTTCGCGGGGCTGGAGACATACCACGTGGTGTACGATACCAAGGTGCGCCATGCGGACGATCTGATGAAGGTGGGCCAGCAGGATGATTGCACGGTCGTCGGTGATGCTAGATTTTCCAAGTGTGGGCTGGCCTTGAAAGGGGTCCCGAGTGACGTGTACGAGGTGGAGTGGGACCTGATCATGGTGGATGCACCGACAGGGTACTTCTCAGATGCACCGGGGAGGATGGGGGCCATCTACACGGCTGGGATGATGGCCAGGTATAGGAAGGAG---GGAGAGACGGACGTTTTTGTCCATGATGTCGATCGAACGGTGGAGGATAAATTCTCCAAGGCCTTCTTGTGCAAGGGTTATATGAGCGAACAGAAAGGGAGGTTGAGGCACTTCACTATTCCTAGCCACAGGGGTAGTTCCGACAAGCCATTTTGCCCCAAGAGG
>Nco_1
---------------------------------------------------------------------------------------------------------------------------------------------------------------------------------------------------------------------------------------------------------------------------------------------ATGGAGGTCCTCGTTCACTACGCCACCTCCAACATAACCCCGCAGCAGACCCTCAAGGAGGTGTCCGTCACCTCCAACGTCCTCCAGAAGAAGGGCCCCTGCAACTTCCTGGTCTTCGGCCTCGGTCGCGACAGCCTCCTCTGGAGCACCCTCAACCATGGCGGCCGCACCGCCTTCCTGGAGGAAGACGAGTCCTGGATACGGATGGTCACGAAGGAGCGGCCCGGTCTGGAGGTGTACCACGTCGGGTACGACACCAAGGTGAGCGACGCCGACGAGCTTCTGAAACTGGGGCTCCAGGAAGAGTGCACCTCTGTGACAGACCCCAGAGAATCTGGTTGCAGGCTTTCCCTGAAGGGTCTCCCTGATCAGATCTATGAGGTGCAGTGGGACTTGATCATGGTGGACGCCCCAACTGGGTACCACGAGAACGCACCGGGGAGGATGACCGCCATTTACACGGCTGGTCTGATGGCCAGGAACAGGAAAGATGGCGGATCCACAGACGTGTTTGTCCATGATGTGAACAGGGCTGTGGAAGACAAGTACTCCATGGCCTTTCTCTGCGAGTGGTACATGAAGCAACAGGAGGGCAGACTCAGGCACTTCACCATCCCCAGCCAGAGGACCAATCTGGGGAGC---TTCTGTCCT------
>Osa_1
ATGTCGAGCCCCTTCGTCTCCATGAAGGCCAAGCTCCAGAGCTTCGGCGGCCTCCGCCTCCTCCTCGTCGGCTGCCTCGCCGCGCTGCTGCTGCTGTTCGCCGTCAGGACGTCGTTCACGACGTCGTCGGCG---------------------------------ACGGCGACGGCGGCG------------------------------------------------------------AGGGAGGCGGCGGAGGCGGGCTGCGGGAAGCTCCCGGCGGCGGTGGCGCAGGCGATGGTGCACTACGCGACGGCGAACGTGACGCCGCAGCAGACGGCGGCGGAGATCGGGGTGTCGCTGCGGGTGCTGCAGCTGCGGGCGCCGTGCAACTTCCTGGTGTTCGGCCTGGGCCTCGACAGCGCCATGTGGGCGGCGCTCAACCACGGCGGCCGCACCGTGTTCCTCGAGGAGGACGCGTCCTGGATCGCCTCCGTCAAGGCGGGCCACCCGGGGCTCGAGTCCTACCACGTCGCCTACGACACCCGCGTCACCGACGCCGATGAGCTCATCGCCCTCCGCCACGAGCCGGCCTGCACGTCCCAGCCGGACGCCGCCGCCGCGTCGTGCCGCCTCGCCCTCCGCGGGCTCCCGCCGGTGTTCCACGAGGTGGAGTGGGACCTCATCATGGTGGACGCGCCGACGGGGTGGACGCCGGAGTCGCCGGGGAGGATGGGGGCGATCTACACCGCGGGCATGGCGGCGCGCGCCAGGACGCCCGGGGGCGCCACCGAGGTGTTCGTCCACGACGTCGACCGCCACGTCGAGGACACCTTCTCCAAGGCGTTCCTCTGCGACGGCTACCTCGTCGAGCAGGTGGGGCGCATCCGCCGCTTCGTCATCCCCAGCCACCGCGACAAGGACGGCACGCCGTTCTGCCCT------
>Out_1
ATGGGTTTTCTGCAGTCAACAATGAGGGGCAGCAGCAGGCAGCCATTAAACCTCAGGCTTCTAGTTCTCGGATTAGTTCTGGTTTTCATCTTAGTTCTGGCTCTCAGAAGCATTACCACAACCACTACAGCACCCCCTCACAAGCTAGCT---------------GTATCCACAGGTCACCGGCTC---------------------GAATCCCCACAGGGCTGCATCGACTCA------------GCTTCTTCTTCTTCTTGCGGAAAGCTTCCGTCTTCCGTCGCCCAAGCCCTCATACACTATGCCGCCTCTAACATAACGCCACAGCAAACTCCACCGGAGTTAAACATCGCTGCAGGGGTTATGGCAATCAAAAGCCCCTGCAATTTCCTGGTTTTCGGCCTGGGTTATGACAGTCTGCTCTGGTCGACGTTGAACCACGGAGGCCGCACGATTTTCCTGGAAGAAGATAAGGACTGGATCGCGCAGGTTGCAAGAAAACACCCGGAGCTTAAGGCCTACCATGTTGAATATTCTACCATGGTAACCCAAGCCGAGGATCTTCTGAAAAATGCGCATTCTGAAGATTGCAGCCCCGCGCAGAATCCCGAGACCTCTCGCTGCATACTTGCTTTGAAGAATTTGCCCGCGGAGATTTACAATACGAAGTGGGATGCGATCATGATCGATGCCCCCCGAGGGTATTTTCCCGAAGCCCCTGGTCGTATGACGGCGATCTACACCGCAGCGGTCATGGCGCGCAATAGGAGGAAGAAAGGAAATACTGATATTTTTGTGCATGATGTGGATCGATCGGTGGAGGATAGCTATTCCAAGGCATTCTTGTGTGAGGAGAATTTGGTGGGTTTTGAGGGCAGACTCTGGCATTTCAGCGTTCCTGCTAAAAAAGGTTTAGAC------TCGTTTTGTTCGGCCGCC
>Pab_1
---------------------ATGCGA------------------------------------------------------------------------------------AGCGCCTCCAGCAGCAGCATACCAGTGAGCAACGATGTC---------------ATAGCTACAGGTCTGCGGATCGAA------------------TCCCAAGAAGCCCCCTGCCGCGGCTCCTCCGAATCCGATTCCACGCCCTCCTCCTGCACTAAGCTTCCGTCGGCCGTGGCTGAGGCCTTGATACACTACGCCACGTCGAAGATAACCCCGCAGCAAACCCCGCCGGAGCTGAACATCACCGCGCGGGTGCTGGATGCCAAGAGCCCCTGCAACTTCCTGGTGTTCGGTCTCGGTTACGACAGCCTCTTCTGGAACACGCTCAACTATGGCGGCCGCACTGTTTTTCTCGAGGAAGATAAGGACTGGATCGCGCAGATCGCAAGGAAGCACCCGGAGCTGAAAGCCTATCACGTCCAGTACTCCACAGCAGTCACCCAGGCCGACGACCTCCTCGCCTACGCGCGCTCTGGAGAATGCCGGCCCTCGGGGCCGCTGGAGACCTCGGCGTGCAAGCTCGCCCTCAAAAACCTGCCCGCCGAGGTGTACAGCACCGAGTGGGACGCCATCATGATCGATGCGCCCCGGGGATATTTCCCGGAAGCTCCCGGTCGTATGACGGCCATCTACAGCGCGGGCGTCATGGCGCGAAACAGGCAGAGGGAGACGAACACGGATATCTTCGTGCACGACGTGGATAGGGCGGTGGAGGAGAAGTATTCAAAGGCATTCCTGTGCGAGAACAATTTAGTGGAATTTGAAGGCCGCCTCTGGCATTTCAGCGTTCCGCCCAATGAGGGTTCGAAAGAGGACGAGTTCTGTGGC------
>Ppe_1
---------------------ATGAGAACCAAAGCCCATATTCCATTCAACTATAAGCTTCTCCTCCTCGGAGTATTCCTTGCTTTTGTTGTCCTCTTTGTGTTCAGGTCAAGCTTTGATTCATCATCATCATCATCTTCTTCTTCTTCTTCCAATTCCACCATTTTGCCAAGAGTACCCTTGGATGAGAAAGAAGCCGAGGATGATGAAAGATCAACAAAATGT---------------------GACACCCCATTGACTTGCAACAAAATCCCACCTTCCCTAGCCAAAGCTCTAATCCACTACACAACCTCAACCATCACCCCACAGCAAACCCTCAAAGAAATCTCAGTCACATCAAAGGTCCTAGACAAGAAATCACCCTGCAACTTCCTTGTCTTCGGCCTAGGCCACGACAGCCTCATGTGGAGCTCCCTCAACCACGGGGGGCGCACCATTTTCGTCGAAGAGGACGAGTCGTGGATCGAGCAAATCCAACGCCGTTTCCCCATGTTGGAGTCATACCATGTCACATATGACAGCAAGGTGAACCAGGCTGACAATCTCATGGATGTTGGGAAGGGCCCCGAGTGCACAGCAGTTGGTGATCCTAGGTATAGCATGTGCCAGCTGGCACTCAAGGGCTTGCCTAGTGAGGTTTACGATATCAAATGGGATTTGATTATGGTGGATGCGCCCACAGGGTATCACGATGAAGCACCGGGACGAATGAGCGCCATATACACAGCTGGGATGATGGCTAGGAACAAAGAGGAG---GGAGAGACTGATGTGTTTGTGCATGATGTGAATAGGGTTGTTGAAGATAACTTCTCCAAGGCTTTCCTTTGTGAAGGTTACATGAAAAAGCAACAAGGGAGGTTGAGGCACTTCAATATTCCTAGTCACAGGGATGGTTCCCACAGGCCCTTCTGCCCTGAG---
>Ppe_2
---------------------ATGAGGTCCAAAACTCAATGTGGCATCAATCTCAACCTGATCCTCCTCTGCTGCTTCTTCATCTTCCTCTTCACCTTCATAATCAGATCGAACTTCTCATCTCCCCTCCAAACCCCATCTACATCCACATCCATCAACATCTCCCAAGCCCATCTCTCAACCTCAACCCCTCACTCCAAATCCCCACAATCCTCAACACCATGCCCTTCCCTT------------CCCTTCATCCCAACATGCACTAAAACCCCACCTTCCCTAGCCAATGCCATCATTCACTATGCAACAACAAACATCACCCCACAACAAACCATCAAAGAAATATCAGTCTCATCCAGAATCCTACAAAAGAAATCACCCTGCAATTTCCTAGTCTTTGGCCTTGGACTTGACAGCTTGATGTGGACAGCTCTCAACCATGGAGGAAGAACAGTTTTCTTGGAAGAAGACAAGTCATGGATTGAGCAAATCCAACAAAAGCTACCCAACTTGGAGGCCTACCATGTTTCCTATGACACCAAGGTTCACCAAGCAGACAAGCTCATGGAGATTGGGATGAAGGAAGAGTGCAAAGTTGTTGGGGATCCAAGATTTTCAAAGTGTGAATTGGCCCTCAAGAACTGGCCAAGTGAGGTGTATGACATAGAGTGGGATTTGATCATGGTGGATGCACCCACAGGGTACTTTGATGGAGCTCCAGGCAGAATGAGTGCCATATACACAGCTGGGTTGTTGGGGAGGAACAGAGAGGAA---GGGGAGACTGATGTGTTTGTGCATGATGTGGACAGAAATGTAGAGGATAAATTCTCAAAGGCTTTCCTTTGTGAAGGATACTTGAGAGAAGAAGAGGGTAGAATTAGGCGCTTCACCATTCCAAGTCACAGGGCTCGCTTGGGCAGACCCTTTTGCCCG------
>Vvi_1
---------------------ATGAGGTCGAAGCCTCAAACCTCTATCAACCTTAAGCTCATCCTCGTCTGTTTTCTCTGTCTTCTCCTCTTCCTTTTGGTATTCAAATCAAACTTCACACCTTTCCAAGAACATCCATCACCCATCTTA------GAAACTCATGTATCAAACTCAACC---AGTACTCCAGCTGCAGAAGAACAACCACCATCACGAGATTGTCCATCTCTA------------CCCCTCACACCAACTTGCACCAAAACCCCACCCTCCCTAGCCCAAGCTCTTGTCCACTATGCAACCCTCAACATCACCCCACAACAAACCTTCAATGAAATCTCGGTGTCCTTGAGAGTTCTTCAAAAGAAGGCACCCTGCAACTTCCTGGTCTTTGGCCTAGGCCATGACAGCCTCATGTGGACTGCGCTCAACCATGGTGGCCGCACCATCTTCCTCGAAGAAGACAAGTCCTGGATCGAGCAAATCAAGCAGAAGCTCCCCAGCTTGGAATCCTATCATGTAGTCTACGACAGCAAGGTTCACCAAGCAGATGAGCTGATGGAGGTTGGCATGGGAGAGGACTGCAAGGTTGTTGTTGACCCAAGATTTTCCAAGTGTAAACTTTCATTGAAGGGGTTTCCAAATGAGGTGTATGATGTGGAATGGGACTTGATAATGGTGGATGCACCAACTGGGTATCATGATGAGGCACCAGGGAGGATGAGTGCCATCTACACTGCAGGGCTGATGGCTAGGAATAGGGAAGAT---GGTGAGACTGATGTGTTTGTGCATGATGTGGATAGGGTGGTGGAGGACAAGTTTTCCAAGGCATTTTTGTGTGAGGGCTACTTTAGGGAACAAGAAGGCAGGATTAGGCATTTTACCATTCCAAGCCATAGGACTCGATCCGGAAGATCCTTTTGCCCA------
>Vvi_2
---------------------ATGAGATCGGAGACCCAAAACTCCATCAACCTTAAGCTCATCCTCATCTGTTTTCTGTGTCTTCTCTTCTTCCTCTTGGTATTCAAATCAAACTTCACACCTTTCCGAGAACATCCATCACCCATCTTA------GAAACTCATGTATCAAGCTCAACA------TGTCCAGCTACAGAAGAGCAACTACTATCCCCAGCTTGTCCATCTCTA------------CTTTTCACACCAACTTGCACCAAAACCCCACCCTCCCTAGCCCAAGCTCTTGTCCACTATGCAACCCTCAATGTCACCCCACAACAAACCTTCAACGAAATCTCAGTGACTTCAAGAGTTCTTCAAAAGAAGGCACCCTGCAACTTCCTGGTCTTTGGCTTAGGCCATGACAGCCTCATGTGGACTGCACTCAACCATGGTGGCCGCACCGTCTTCCTCGAAGAAGACAAGTCCTGGATGGAGCGAATCAAGCAGAAGTTCCCCAGCGTGGAATCCTATTATGTAGTCTACGACACCAAGGTTCACGAAGCTGATGAGCTGTTGGAGGTTGGCATGGGAGAGGACTGCAAGGTTGTGGCTGACCCAAGATTTTCCAAGTATAAACTTTCATTGAAGGGGTTTCCAAATGAGGTGTATGATGTGGAGTGGGATTTGATAATGGTGGATGCACCAACTGGGTATCATGATGAGGCACCAGGGAGGATGGGTGCCATCTACACTGCAGGGTTGATGGGTAGGAATAGGGAAGAT---GGTGAGACTGATGTGTTTGTGCATAATGTGAATAGGGTGGTGGAGGACAAGTTTTCCAAGGCATTTTTGTGTGAGGGCTACTTTAGGGAACAAGAAGGCAGGATTGGGCGTTTTACCATTCCAAGCCATAGGACTCGATCCAGAAGATCCTTTTGCCCC------
>Vvi_3
---------------------ATGAGACCAAAACCTCATCGCCTCTCTAATCTTAAGATCCTCATCATTGGTGTCTTCGTCGCCTTTCTCCTCTTGTTTGTGCTGAGGTCGAGCTTTTCGTCTTCCAATTCA------------------------GATGCCTTTTTGCCGAAAGACTCAAAAATTGTAATA---------------GGAAGAGCGGAGAATTGC---------------------------TCACGGACCTGTGGAAAGATTCCTCCCTCGCTAGCCCAGGCTCTCATCCACTACACAACCTCAACGATCACGCCGCAACAAACACTCAAAGAGATCAAAGTAACCTCTAGGGTTCTACAGAAGAAGTCCCCATGCAACTTCCTGGTTTTCGGCCTAGGCCATGACAGCCTCATGTGGGCTGCACTCAACCATGGTGGCCGGACGATCTTTCTGGATGAAGACGCAGTTTGGATTGAGCGGATCAGGCGGCGGTTCCCCATGTTGGAGTCCTATCATGTAACCTATGATAGCAAGGTGAACCAGGCTGATGAGCTCATGGAGGCTGGCAAAAGACCAGAATGCACCGCCATTGTTGATGCTAGATATTCTATGTGCCAGCTTGGCCTGAAGGGCTTGCCTGGTGAGGTTTATGATATAAAATGGGACCTGATCATGGTCGATGCACCAACCGGGTACCATGATGAGGCACCGGGGAGGATGACTGCCATATACACAGCGGGGATGATGGCAAGGAACAGGGCGGAC---GGTGAGACCGATGTTTTTGTGCATGATGTGAATAGGGTGGTGGAGGACAAGTTTTCAAAGGAGTTTCTGTGTGATGGGTACATGAAGAAACAGGAGGGGAGGTTGAGGCACTTCACAATTCCAAGCCACAGGGATGGCATGGAGAGGCCCTTTTGCCCTTTG---
>Vvi_4
---------------------ATGAGGCCTAAATCCCAAGCC---CTCAACCTTAGGCTCCTTCTCCTTGGCATCTTCTTTTCCTTTGTCCTTCTGTTTGCATTAAGATCAAGCTTATCATCTCCCCAGGAAGACCTGTCTCCCATATCA------CCAACTTCTTTACCAAAGGTTTCAAATACCATAAAAGAA------------GGAAAGGCAGCAAACTGC---------------------------TCACCAACTTGCACCAAGATCCCAACCTCATTAGCTCAAGCCCTCATTCACTACACAACCTCAACCATTACCCCGCAACAAACTCTCAAAGAAATCTCAGTGACATCCAAAATTCTAGTGAATAAGTCCCCATGCAACTTCTTAGTTTTTGGCCTAGGTCATGACAGCCTCATGTGGAGGGAACTCAACCATGGTGGACGTACAATTTTCCTAGAAGAAGATGAGGCATGGATTGAGCAAATCAGACAGCGTTTCCCCAAGTTAGAATCCTATCATGTCATGTATGATAGCAAAGTGAACCAGGCTGATAATCTCATGGAGGTTGGCAAAGGGCCAGAGTGCATAGGGGTTGGTGATATAAGACACTCTACATGCCAACTTGCCCTGAAGGGTTTGCCTAATGAGGTTTATGACATAAAATGGGATTTAATTATGGTTGATGCTCCAACAGGTTACTATGAGGAGGCACCTGGGAGGATGGCTGCCATATATACAGCAGGGATGATGGCGAGGAATAGAAAAGAT---GGAGAGACTGATGTATTTGTGCATGATGTGAATAGGGTGGTGGAGGATAAGTTTTCCAGAGCATTCTTGTGTGATGGGTACATGAGAAAACAAACAGGGAGGTTAAGGCACTTCAGAATTCCAAGTCACAGGGATGGCTCAGCCAAGCCCTTCTGCCCTTTG---
