# Supplementary material for: The Chloranthus sessilifolius genome provides insight into early diversification of angiosperms
Source: Nat Commun. 2021 Nov 26;12:6929. doi: 10.1038/s41467-021-26931-3 (PMC8626421; doi:10.1038/s41467-021-26931-3)
Supplement: Supplementary file 4 — Source Data [file 41467_2021_26931_MOESM4_ESM.zip › Fig. 3a, c, e and Supplementary Figure 12, 14, Phylogenetic tree/LCG_multi-species coalescent-based/group_1190_CDS.treefile]

(Aco_1:0.3163914635,(((((((Ash_1:0.2577475827,Osa_1:0.8444331464)81:0.1064481429,Egu_3:0.1910244531)59:0.0415864392,(Egu_1:0.0691962871,Egu_2:0.0991196738)100:0.1600542336)82:0.1224310213,((Atr_1:0.3986762988,((Efe_1:0.0325498659,Efe_2:0.1006148249)100:0.0722952226,Nco_1:0.0404304912)100:0.2614270950)79:0.0648520267,(Out_1:0.1654895705,Pab_1:0.4148482687)100:0.6865073795)75:0.0732606184)38:0.0418767737,((Cde_1:0.6632492881,Lch_1:0.4030927629)56:0.0696573450,(Cka_1:0.1325239658,((Cka_2:0.0000020337,Cka_3:0.0032980113)100:0.0187260496,Cka_4:0.0155355396)100:0.1067439083)88:0.0272052077)71:0.0622517850)46:0.0408062015,Csp_1:0.2417981253)92:0.0771540206,(Ppe_1:0.2425460859,(Vvi_3:0.1909246982,Vvi_4:0.1496212056)93:0.0267416175)100:0.0816598928)48:0.0281519841,(Ppe_2:0.2660838073,(Vvi_1:0.0189643747,Vvi_2:0.0527722282)100:0.1495920824)95:0.0623852977);
