# Supplementary material for: The Chloranthus sessilifolius genome provides insight into early diversification of angiosperms
Source: Nat Commun. 2021 Nov 26;12:6929. doi: 10.1038/s41467-021-26931-3 (PMC8626421; doi:10.1038/s41467-021-26931-3)
Supplement: Supplementary file 4 — Source Data [file 41467_2021_26931_MOESM4_ESM.zip › Fig. 3a, c, e and Supplementary Figure 12, 14, Phylogenetic tree/LCG_multi-species coalescent-based/group_1194_CDS.aln-0.2cln]

>Aco_1
---ATGGCAACTATCAAGTCTGTGAAAGCTCGTCAGATCTTTGATAGCAGAGGAAATCCTACCGTTGAGGTTGATATTGGACTTTCAGATGGTACTTTTGCTAGAGCTGCAGTTCCAAGTGGTGCATCCACAGGTGTTTATGAAGCACTTGAATTGCGTGATGGAGGATCAGATTACCTTGGTAAAGGTGTTTCAAAGGCTGTTGAGAATGTCAACTCCATTATTGGTCCTGCCTTGATTGGAAAGGATCCATCAGAACAGACTAGTATTGATAATTACATGGTGCAAGAGCTTGATGGAACTGTGAATGAGTGGGGTTGGTGCAAACAAAAGCTTGGAGCCAATGCTATTCTGGCAGTTTCTCTTGCTGTTTGCAAGGCAGGTGCTAGTGTTAAGAAGATCCCCCTTTACAAGCATATTGCCAACCTTGCTGGTAACAAGACATTGGTGCTGCCAGTGCCTGCTTTCAATGTCATTAACGGAGGATCACATGCAGGAAACAAACTTGCAATGCAGGCATTCATGATTCTTCCAGTAGGAGCCTCCTCTTTCAAAGAGGCAATGAAGATGGGCGTCGAAGTTTATCATCATTTGAAGTCTGTGATTAAAAAGAAATATGGTCAAGATGCAACAAACGTTGGTGATGAAGGTGGATTTGCTCCAAATATTCAGGAGAACAAGGAAGGCCTTGAGTTGCTAAAGACAGCCATTGCTAAGGCTGGCTACACCAAACAAGTGGTGATTGGAATGGATGTTGCTGCTTCTGAATTTTACTCCACA---GACAAAACCTATGATCTCAACTTTAAAGAAGAGAGCAATGATGGATCGCAGAAAATATCTGGAGAGGCCCTAAAAGACTTGTACAAATCATTTGTCAGTGAGTACCCTATCGTGTCCATAGAAGACCCATTTGACCAAGATGACTGGGAACACTATGCGAAAATGACCAGTGAAGTTGGAGAGAAAGTACAGATTGTTGGTGATGATCTCTTGGTCACCAACCCAAAGAGAGTTCAAAAAGCAATTCAAGAGAAGTCATGCAATGCTCTTCTACTTAAGGTTAACCAAATCGGGTCCGTCACTGAGAGCATTGAAGCCGTCAAAATGTCCAAGCAAGCTGGATGGGGTGTCATGGCCAGCCACAGAAGTGGAGAGACTGAAGATACTTTTATTGCTGATCTCTCTGTGGGTTTGGCTACGGGCCAGATTAAGACAGGAGCTCCATGCAGGTCAGAGCGTCTTGCTAAGTACAATCAGCTTTTGCGAATTGAAGAGGAACTGGGTTCTGAAGCAATTTATGCTGGACAAAACTTCCGCAAGCCTGTTGAACCTTAC
>Aco_2
ATGGCAGCAACCATCAAGTTAGTTAAAGCTAGACAGATTTTTGATAGCCGTGGAAACCCTACTGTTGAAGTTGATATTACTCTTTCTGATGGAACTCTAGCCAGAGCTGCTGTTCCTAGTGGTGCTTCAACAGGTATTTATGAAGCTTTGGAATTAAGAGATGGAGGATCAGATTATCTTGGGAAAGGTGTCTCTAAGGCTGTGCAGAATGTTAATGCAATCATTGGACCTGCATTGATTGGCAAGGATCCAGCAAAGCAGACTGAAATCGATAACTTCATGGTACAACAGCTGGATGGAACAGTCAATGAATGGGGCTGGTGCAAGCAAAAGCTTGGGGCAAATGCTATATTGGCTGTATCTCTTGCTGTCTGTAAAGCAGGAGCTGTTGTTAATAAGATCCCTCTTTATAAGCACATAGCCAATCTTGCTGGTAACAAGACCTTAGTGCTGCCTGTTCCGGCATTTAATGTCATCAATGGAGGATCGCATGCAGGCAATAAGCTAGCAATGCAGGAATTTATGATTCTTCCTGTTGGGGCATCTTCTTTCAAGGAGGCCATGAAGATGGGTGTGGAAGTTTATCATCACTTAAAAGCTGTGATCAAGAAAAAGTATGGTCAAGATGCCACTAATGTTGGTGATGAAGGTGGATTTGCTCCTAACATTCAGGAAAACAAAGAGGGTCTTGAACTCCTGAAAACAGCTATCGCAAAGGCTGGATACACAGGCAAAGTTGTGATTGGGATGGACGTTGCTGCTTCCGAGTTCTATGACGACAAGGATAAGACTTATGATCTGAATTTTAAGGAGGAGAATAATGATGGATCAGAGAAAATATCAGGAGACAGTTTGAAGAATGTTTACAAGTCATTTGTGGCTGATTACCCGATTGTTTCCATTGAAGACCCATTTGATCAGGATGACTGGGAGCACTATGCCAAGTTAACTGCAGAGATGGGGGAGCCAGTACAAATTGTTGGGGATGATTTACTTGTCACCAATCCTAAGCGTGTTGCTAAGGCAATTAAGGAAAAGACGTGCAATGCTCTTCTTCTGAAGGTTAATCAAATTGGCTCTGTCACTGAGAGCATTGAAGCAGTTAGAATGTCAAAACAGGCTGGCTGGGGTGTTATGGCAAGCCACCGAAGTGGAGAAACTGAGGATACATTTATTGCGGATCTGTCTGTTGGTTTGGCTACGGGCCAGATCAAGACTGGAGCCCCTTGCAGATCAGAACGCCTAGCTAAATACAACCAGCTTCTTAGGATTGAGGAAGAGCTTGGATCAGCTGCAGTCTATGCGGGAGCAAAGTTCCGAGCACCAGTAAAACCTTAC
>Ash_1
---ATGGCGCCGATCAAGTCCATCAAGGCGAGGCAGATCTTCGATAGCCGGGGAAACCCTACTGTCGAGGTTGATGTTTGTCTCGGTGATGGTACACTTGCCAGGGCTGCGGTTCCTAGTGGCGCCTCTACAGGCATATATGAGGCCTTGGAACTTAGAGATGGAGGCTCAGATTACCTTGGAAAGGGTGTCCTTAAGGCTGTCCAGAATGTGAATTCCATCATTGCACCGGCGCTAATTGGGAAGGATCCTACAGAACAAACCCAAATTGATACATTTATGGTCCAAGAGCTTGATGGAACCTCTAATCAATGGGGTTGGTGCAAACAAAAGCTTGGTGCAAATGCCATCTTGGCTGTATCTCTTGCTGTTTGCAAAGCTGGAGCTGCGGTGAAGAAGATTCCTCTCTATCAGCATATTGCGAACCTTGCTGGAAACAAGAATTTGGTGTTGCCTGTACCTGCTTTTAATGTTATCAATGGAGGGTCACATGCTGGAAATAAGCTTGCCATGCAGGAGTTCATGATTCTTCCTGTTGGTGCGTCCTCATTCAAAGAAGCCATGAAGATGGGTGTTGAAGTATATCACACTCTGAAGAGTGTTATTAAGAAGAAATATGGCCAAGATGCCACTAATGTCGGGGACGAAGGTGGTTTTGCTCCAAACATTCAGGAAAACAAGGAAGGGCTTGAATTGTTGAAGACAGCCATTGCCAAGGCTGGTTATACTGACAAAGTTGTTATTGGAATGGATGTCGCTGCCTCTGAGTTCTATAATGAGAAGGATCAGACTTATGATCTTAATTTCAAGGAAGAGAATAATGATGGTTCTCAAAAGATATCTGGAGACAAATTGAAAGATTTGTACAAGTCATTTGTGTCTGAATACCCAATTGTGTCTATTGAGGATCCATTTGATCAGGATGATTGGATCCACTATGCGAAGTTAACTGAGGAGATTGGTGACCAAGTGCAGATTGTCGGAGATGATCTTCTTGTCACTAATCCTACTCGAGTTGCTAAGGCTATCCAAGAGAAAACTTGCAATGCGCTTCTCTTGAAGGTGAACCAGATCGGTTCTGTCACTGAGAGTATTGAAGCTGTTAAAATGTCCAAGCGTGCTGGCTGGGGTGTAATGGCAAGCCACCGAAGTGGTGAAACTGAGGACACATTCATTGCTGATCTTTCAGTTGGCTTGGCAACTGGCCAAATCAAAACTGGGGCTCCATGTCGCTCTGAACGTCTTGCTAAGTACAACCAGCTGTTGAGGATTGAGGAAGAGCTGGGTGATGCAGCTGATTATGCTGGAGCTAAGTTTAGATCTCCTGTGGAGCCTTAC
>Atr_1
---ATGGTGACGATCACGTCTGTTAAAGCTAGGCAGATCTTCGATAGCAGAGGCAATCCAACGGTTGAGGTGGACGTCGGTCTTTCTGATGGAACCTGTCACAGAGCTGCTGTTCCAAGTGGTGCCTCAACTGGTGTATACGAGGCATTGGAACTGAGGGATGGAGGATCAGACTATCTTGGGAAAGGTGTCATGAAGGCTGTTGGAAACGTCAACTCAATCATTGGACCTGCACTTATTGGAAGGGACCCAACTGAGCAGACCCAGATTGACAATTTCATGGTACAACAACTTGACGGAACAGTAAATGAATGGGGTTGGTGCAAACAAAAGCTTGGTGCAAATGCTATATTGGCAGTATCTCTTGCTGTTTGCAAAGCTGGTGCCAGTGTGAAAAAGATTCCTCTTTACAAGCACATTGCCAACCTTGCTGGCAACAAAAACTTGGTTTTGCCTGTACCTGCCTTCAATGTTATCAATGGAGGATCACATGCTGGCAATAAGCTGGCCATGCAGGAATTTATGATCCTTCCTGTTGGGGCCTCCTCTTTCAAAGAGTCCATGAAGATGGGTGTAGAAGTATATCATCATTTGAAGGCTGTTATAAAGAAGAAATATGGTCAGGATGCCACAAATGTTGGTGATGAAGGTGGCTTTGCTCCCAACATTCAAGAAAACAAAGAAGGCCTGGAGTTGTTGAAAACTGCTATTGCCAAAGCTGGGTACACTGGCAAAGTTGTGATTGGCATGGATGTTGCTGCGTCAGAGTTCTATGATAGCAAGGATAAAACGTATGATTTGAACTTCAAAGAGGAGAACAATGATGGTTCTCAAAAGATATCCGGAGATCAACTTAAAGATCTCTACAAATCATTTGTGGCTGAGTACCCCATTGTTTCCATCGAGGACCCCTTTGACCAGGATGACTGGGAACACTACAGCAAACTAACGGCTGAGATTGGCGAGAAAGTGCAGATTGTCGGGGATGATCTCTTGGTCACCAACCCTAAGCGTGTGGAAAAGGCTATTAACGAGAAAGCCTGCAATGCCCTTCTGTTGAAGGTGAACCAAATTGGGTCAGTGACTGAGAGTATTGAAGCTGTGAAGATGTCCAAGCATGCAGGTTGGGGAGTTATGGCCAGCCACAGGAGTGGTGAGACCGAGGATACTTTTATTGCAGATCTTTCTGTAGGATTGGCCACGGGCCAGATCAAGACTGGAGCTCCTTGCCGATCTGAGCGCCTTGCAAAATACAACCAGCTTCTTAGGATTGAAGAGGAATTGGGAGCTGAAGCAGTCTATGCTGGAGCAAATTTCCGAAAGCCAGTTGAGCCTTAC
>Cde_1
---ATGGCCACGATTCAAACGGTGAAAGCTAGACAGATCTTTGATAGCCGTGGAAATCCTACTGTTGAGGTAGATGTGGTTCTTTCTGACGGAACGTTTGCACGTGCTGCCGTTCCTAGCGGTGCTTCAACAGGTATATATGAAGCTCTGGAATTACGAGATGGTGGTTCTGACTATTTGGGAAAAGGTGTTCTTAAGGCTGTTGGGAATGTCAACAAAATCATTGCTCCTGCATTGATTGGAAAGAACCCTACGGAGCAAACCAAAATCGACAACTTTATGGTGCAAGAGCTTGATGGAACTGTTAATGAGTGGGGTTGGTGCAAGCAAAAGCTCGGTGCAAATGCAATCTTAGCAGTATCACTTGCTGTATGCAAAGCAGGAGCTAATGTATTAAAAGTGCCCCTCTACAAGCACATTGCGAACCTTGCTGGAAACAAAAATCTCGTTCTTCCTGTACCTGCGTTCAATGTTATAAATGGAGGTTCACATGCTGGAAATAAGCTTGCAATGCAGGAATTCATGATTTTGCCTGTTGGGGCTTCATCTTTCAAGGAAGCTATGAAGATGGGTGTAGAAGTATATCATCATTTGAAGTCTGTCATTAAGAAGAAATACGGTCAAGATGCCACTAATGTCGGTGATGAAGGTGGCTTTGCTCCTAATATTCAGGAAAACAAGGAAGGCCTTGAGCTGTTGAAAATTGCAATAGAGAAAGCTGGATACACTGGCAAGGTTGTCATTGGGATGGATGTCGCAGCTTCAGAGTTCTATGACAACAAGGACAAAACTTATGACTTGAACTTCAAGGAGGAGAACAATGACGGTTCTCAGAAGATCTCTGGGGACAGGTTAAAAGATGTTTACAAATCTTTTGCCTCAGAGTACCCTATC---------------------------------------------------------------------------------------------------------------------AGAGTGGCAAAAGCAATTGAATTAAAAGCCTGCAATGCACTCTTATTGAAGGTTAATCAAATCGGATCTGTTACTGAGAGTATTGAAGCGGTGAAGATGTCCAAACAAGCGGGTTGGGGCGTAATGACAAGTCACAGAAGTGGAGAGACAGAAGACACATTTATTGCCGATCTAGCCGTTGGTTTAGCTACCGGACAGATAAAGACCGGGGCTCCTTGCAGGTCTGAACGTCTTGCCAAGTACAACCAGTTGCTTAGGATCGAAGAGGAGCTTGGAGCCGAAGCTGTGTATGCTGGAGCTAATTTCCGTGCACCGGTTGAGCCATAC
>Cka_1
---ATGGCGACGATCAAGTTCATTAAAGCGAGACAGATCTTCGATAGCCGTGGAAATCCTACCGTTGAGGTGGATGTTGTTCTCAGTGATGGTTCTAAATGTAGGGCTGCTGTACCGAGTGGTGCTTCCACAGGCATATACGAGGCCTTGGAACTAAGGGATGGTGGATCAGACTATCTTGGCAAAGGTGTCCTCAAGGCTGTAGAGAATGTCAACGCAATAATTGCGCCAGCATTGATTGGAAAGGATCCAACAGCGCAAACTGAGATTGATAACTATATGGTGCAACAACTCGATGGAACAGTTAATGAGTGGGGATGGTGCAAACAAAAGCTTGGTGCAAATGCTATATTGGCAGTCTCCCTTGCTGTTTGTAAAGCAGGTGCTTGTGTGAAGAAAATCCCTCTTTACCAGCATATAGCCAACCTTGCGGGGAACAAAAGCCTAGTGTTGCCTGTACCTGCATTCAATGTTATCAATGGAGGATCTCATGCAGGCAATAAATTAGCAATGCAGGAGTTTATGATCCTTCCTGTTGGGGCCTCCACTTTCAAAGAAGCCATGAAGATGGGTGTAGAAGTATATCACCATTTAAAGGCTGTGATTAAGAAGAAATATGGTCAAGATGCCACTAATGTTGGTGATGAAGGTGGATTTGCTCCTAATATTCAGGAGAACAAGGAGGGCCTTGAACTATTAAAGACAGCTATTGAGAAAGCTGGATACACTGGCAAGGTTGTGATTGGAATGGATGTTGCTGCTTCAGAGTTTTATGATAACAAGGATAAAAGTTATGATTTGAATTTCAAAGAGGAGAACAATGATGGGTCACAGAGGATTTCAGGGGATAGTTTGAAGAATGTATACAAGTCATTCGTGACTGATTACCCGATTGTTTCCATAGAAGACCCATTTGATCAGGATGATTGGGAACATTATGCCAAGATGACTGCTGAGATTGGGCAGCAAGTCCAGATTGTTGGTGATGATCTACTTGTCACCAACCCTAAGCGTGTTGAGAAAGCAATCAAGGAAAAGACCTGCAATGCCCTTCTGTTAAAGGTGAATCAAATTGGCTCCGTCACCGAGAGCATTGAAGCTGTGAAGATGTCCAAACATGCAGGCTGGGGTGTCATGGCAAGCCACCGAAGTGGTGAAACAGAGGATACTTTCATTGCAGACCTTTCAGTAGGCTTGGCTACGGGTCAGATCAAGACAGGAGCCCCATGCAGGTCAGAACGCCTTGCTAAATATAACCAGCTACTTAGGATTGAGGAAGAGCTTGGGGCTGCTGCAGTGTATGCTGGAGCGAAATTCCGAGCTCCAGTAGAACCCTAC
>Cka_2
---ATGGCAACGATCCAGATCGTTAAAGCAAGGCAGATCTTCGATAGCAGAGGAAATCCAACCGTTGAGGTGGATATTGTTCTCAGTGATGGACACAAAGCTACAGCTGCTGTACCGAGCGGTGCTTCGACAGGTGTTTATGAGGCCTTGGAGCTTAGGGATGGTGGATCAGACTATCTTGGAAAAGGTGTCCTCAAGGCGGTAGGGAATGTCAATACAATAATTGGACCAGCACTGATCGGAAAGGATCCAGCGGCACAGGTTGAGATTGATAACTTCATGGTGCAACAACTTGATGGAACAGTGAATGAGTGGGGTTGGTGCAAACAAAAGCTTGGTGCAAATGCTATATTGGCAGTATCTCTTGCTGTTTGTAAAGCAGGTGCACATGTGAAGAAAATCCCTCTTTACCAGCACATAGCCAACCTTTCCGGGAACAAAACCCTAGTGTTGCCTGTGCCTGCATTCAATGTCATCAATGGAGGATCACATGCCGGCAATAAACTAGCGATGCAGGAGTTTATGATCCTTCCAGTTGGGGCCTCCACTTTCAAAGAAGCCATGAAGATGGGAGTAGAAGTATATCACCATTTAAAGGCCGTGATCAAGAAGAAATATGGTCAAGATGCCACTAATGTTGGTGATGAAGGTGGATTTGCTCCCAATATCCAGGAGAACAAGGAGGGTCTTGAATTATTGAAGACAGCTATTGAAAAAGCTGGATATACTGGAAAGGTTGTGATTGGGATGGATGTTGCCGCATCAGAGTTTTATGATAGCAAGGATAAGACTTATGATCTAAATTTCAAAGAGGAGAACAATGATGGATCACAGAAGATATCAGGGGATAGTTTGAAGGATCTGTACAAGTCTTTCGTATGTGAGTACCCAATTGTTTCTATAGAAGACCCATTTGATCAAGATGATTGGGAGCATTATGCCAAGATGACTGCTGAGATTGGGGAGCAAGTCCAGATAGTTGGTGACGATCTTCTTGTAACCAACCCAAAGCGTGTTGAGAAAGCAATCAAGGAAAAGGCTTGCAATGCCCTTCTGTTGAAGGTGAATCAAATTGGCTCAGTCACTGAGAGCATTGAAGCTGTGAAAATGTCTAAACGTGCAGGTTGGGGTGTGATGGCTAGCCATCGAAGTGGTGAAACAGAGGACACTTTCATCGCAGACCTTTCAGTAGGCTTGGCTACGGGCCAGATCAAGACAGGAGCCCCATGCAGGTCTGAACGCCTTGCAAAATACAACCAGCTGCTGAGGATTGAGGAAGAGCTTGGGTCTGCTGCAATCTATGCAGGAGCAAAATTCCGAGCTCCAGTAGAGCCCTAC
>Csp_1
---ATGGCTCCCATCAAAACCGTAAAAGCTAGACAGATATTCGATAGCCGTGGAAATCCAACGGTTGAGGTGGATATTTGTCTTTCTGATGGAACCCTAGCTAGGGCTGCTGTTCCTAGTGGCGCCTCAACAGGTATATATGAAGCTTTGGAACTAAGAGATGGAGGAACAGACTATCTTGGAAAGGGCGTCCTCAAGGCTGTTGAGAATGTCAATGGAATCATTGGGCCAGCGTTGATTGGAATGGATCCTACGGAGCAAGTTAAAATCGATAACTTCATGGTGCAACAGCTTGATGGGACGGTTAACGAGTGGGGTTGGTGCAAACAGAAGCTTGGTGCAAATGCTATATTAGCTGTATCGCTTGCAGTTTGTAAAGCTGGTGCTAGTGTAAATAAGATTCCTCTTTACAAGCACATTGCCAATCTTGCCGGAAACAAAAATCTCGTGTTGCCTGTTCCCGCGTTCAATGTTATCAATGGAGGATCCCATGCTGGCAATAAATTGGCAATGCAGGAATTTATGATTCTTCCTGTTGGAGCCTCCTCTTTCAAGGAAGCCATGAAGATGGGTGTAGAAGTGTATCATCATTTGAAGGCTGTAATTAAGAAAAAATATGGTCAAGACGCAACTAATGTTGGTGATGAAGGTGGATTTGCCCCCAATATTCAGGAAAACAAAGAGGGCCTTGAACTGTTGAAAACAGCTATAGCAAAGGCTGGATATACTGGAAAAGTTGTGATTGGGATGGACGTGGCTGCTTCAGAGTTTTACGATAACAAGGGAAAGACTTACGATTTAAATTTTAAAGAAGAGAACAATGATGGGTCACAGAAAATTTCAGGAGACAGTTTGAAAAATGTTTACAAGTCCTTTGTTACAGAGTACCCAATTGTATCCATAGAAGATCCATTTGATCAGGATGACTGGGAGCACTATGCCAAGATGACCTCTGAGATCGGGGAGCAAGTACAGATTGTTGGGGATGATCTTCTTGTCACCAACCCTAAGCGTGTTGGGAAGGCAATTAATGAAAAGACCTGCAATGCCCTTCTTTTGAAGGTGAATCAAATTGGGTCCGTAACTGAGAGCATTGAAGCTGTAAAAATGTCTAAGCATGCTGGCTGGGGTGTAATGGCAAGCCATCGGAGTGGTGAAACTGAGGATACATTCATTGCAGACCTTTCAGTTGGTTTGGCTACGGGCCAGATCAAGACAGGAGCCCCGTGCAGGTCAGAACGTCTTGCTAAATACAACCAGCTGCTTAGGATTGAGGAAGAGCTTGGATCTGCAGCAGTCTATGCCGGAGCAAAGTTCCGTGCTCCGGTAGATCCTTAC
>Csp_2
---ATGGTGACGATCAAGGCCGTTAAAGCTAGGCAGATCTTCGACAGCCGTGGAAATCCCACCGTTGAGGTGGACATTACTCTGTCCGATGGAAGTGTAGCTAGGGCTGCCGTCCCTAGTGGTGCCTCAACAGGTGTATATGAAGCTTTGGAGCTAAGAGATGGGGGATCAGACTATCTTGGAAAAGGCGTCCTCAAGGCTGTTGAGAATGTCAACACAATCATTGGACCAGCATTGATTGGAAAGGATCCTAGAGAGCAGGTTAAAATCGATAATTTTATGGTTCAACAACTTGATGGAACAGTTAATGAATGGGGTTGGTGTAAACAGAAGCTTGGAGCAAATGCTATATTGGCAGTGTCGCTTGCCGTTTGTAAAGCCGGAGCTATTATTAACAAGATTCCTCTTTACAAGCACATTGCCAACATTGCTGGGAACAAAACCCTAGTTTTACCTGTGCCTGCTTTCAATGTCATCAACGGGGGATCACATGCGGGCAATAAGCTGGCCATGCAGGAGTTTATGATCCTTCCTATTGGGGCCTCCACTTTCAAGGAAGCCATGAAGATGGGCGTAGAAGTATATCATCATTTGAAGGCTGTGATTAAGAAAAAATATGGTCAAGATGCCACTAATGTTGGCGATGAAGGTGGATTTGCTCCTAATATTCAGGAAAACAAAGAGGGTCTTGAACTTTTAAAGACAGCTATCACAAAAGCTGGATATACTGGGAAAGTCATGATTGGGATGGATGTTGCTGCTTCAGAGTTTTATGATAACAAGGACAAGACTTATGATCTAAATTTTAAAGAGGAGAACAATGATGGATCACAAAAAATATCAGGAGATGAATTGAAAGATTTATACAAATCCTTTGTTGCTGAATACCCGATTGTATCAATAGAAGACCCATTCGATCAGGATGATTGGGAGCATTATGCCAAGTTGACTGCCGAGATTGGGGAACAAGTTCAAATTGTTGGGGATGATCTCCTTGTCACCAACCCTAAGCGTGTTGAGAAGGCGATAAAGGAGAAGTCTTGCAATGCCCTCCTTTTGAAGGTGAATCAAATTGGATCAGTTACTGAGAGCATTGAAGCTGTAAGAATGTCGAAACGTGCTGGCTGGGGTGTTATGGCTAGCCATCGAAGTGGAGAAACAGAGGATACATTCATTGCAGACCTTTCAGTGGGTTTGGCTACGGGTCAGATCAAGACAGGAGCGCCTTGCAGGTCAGAACGCCTTGCTAAATATAACCAGCTGCTTAGGATAGAAGAAGAGCTCGGGTCTGAAGCAGTTTATGCTGGAGAGAAGTTCCGTGTGCCAGTACAACCCTAC
>Efe_1
ATGGCTCCCCAAATCGTCTCCATCAAGGCTAGACAGATCTTCGACAGCCGTGGTAATCCTACGGTCGAGGCGGAATGTACACTATCTGGTGGAACATTTGCCAGAGCTGCTGTCCCAAGTGGGGCGTCCACAGGTATCTACGAAGCCCTTGAACTTAGGGATGGAGGATCTGATTATCTCGGCAAGGGTGTTTTGAAGGCTGTTGAAAATGTCAACTCGATTATAGCACCTGCCCTCGTCGGAAAGGACCCCACAGATCAGTCAGGCATTGACAACTTCATGGTACAGCAACTTGATGGAACAGTAAATGAATGGGGCTGGTGTAAACAAAAACTTGGTGCAAATGCCATATTGGCTGTTTCTCTTGCAGTCTGCAAAGCCGGGGCTAGTGTGTTGAAGATCCCTCTGTACAAGCACATTGCCAACCTTGCTGGTAACAAGTCCCTTGTATTGCCTGTCCCTGCCTTCAATGTCATCAATGGTGGTTCTCACGCTGGTAACAAACTTGCAATGCAAGAATTTATGATCCTTCCTGTTGGAGCTTCCTCTTTTAGAGAGGCCATGAAGATGGGCGTTGAAGTATACCACAACTTGAAGTCCGTTATAAAGAAGAAATATGGCCAAGATGCAACCAATGTCGGTGACGAAGGTGGCTTTGCTCCTAACATCCAGGAGAACAAGGAAGGTCTTGAATTGCTCAAGACTGCCATTGCCAAAGCTGGATACACTGGCAAGGTTGTGATTGGAATGGACGTCGCCGCTTCTGAATTTTATTGTGAA---GATAAAACCTACGATCTGAACTTTAAAGCAGAGAATAATGATGGATCTCAGAAGATCTCTGGAGAATCATTGAAGGAGCTGTACAAGTCATTCTCTACTGACTATCCGATCGTGTCAATTGAGGACCCATTCGATCAGGATGACTGGGTGCACTATGCAAAAATGACATCTGAGATTGGAGCCGATGTTCAAATCGTTGGTGATGATCTCCTAGTCACCAATCCGAAGAGAGTTGAGAAAGCGATCAACGAGAAATCTTGCAATGCTCTTCTCCTCAAGGTTAACCAAATCGGTACAGTGACCGAGAGTATTGAAGCTGTGAGGATGGCCAAGAGGGCTGGGTGGGGAATTATGGCCAGCCACCGCAGCGGTGAGACGGAGGATACTTTCATCGCTGATCTCTCTGTTGGTTTGGCCACTGGTCAAATCAAGACTGGAGCTCCTTGCAGGTCAGAGCGTCTGGCAAAATACAACCAGTTGCTCCGCATTGAAGAGGAACTCGGAGCTGAAGCAGTTTACGCTGGGGCCAAGTTCCGCATGCCCGTGGAGCCTTAC
>Efe_2
ATGGCTCCCCAAATCGTCTCCATCAAGGCTAGGCAGATCTTCGACAGCCGTGGCAATCCTACGGTCGAGGCGGAATGTACACTATCCGATGGAACATTTGCCAGAGCTGCTGTTCCAAGTGGGGCGTCCACAGGTATTTACGAAGCCCTTGAACTTAGGGATGGAGGATCTGATTATCTCGGCAAGGGTGTTTTGAAGGCTGTTGCAAATGTCAACTCGATTATAGCACCTGCCCTCGTCGGAAAGGACCCCACAGATCAGTCCGGCATTGACAACTTCATGGTCCAGCAACTTGACGGGACTGTCAATGAATGGGGTTGGTGTAAACAAAAGCTTGGTGCAAATGCTATATTGGCTGTTTCCCTTGCTGTCTGCAAAGCCGGGGCTAGTGTGTTGAAGATTCCTCTGTACAAGCACATTGCCAACCTTGCTGGTAACAAGTCCCTTGTGTTGCCTGTCCCTGCCTTCAATGTCATCAATGGTGGTTCTCATGCTGGTAACAAACTTGCAATGCAAGAATTTATGATCCTTCCTGTTGGAGCTTCCTCTTTCAAAGAGGCCATGAAGATGGGCGTTGAAGTATACCACAACTTGAAGTCCGTCATAAAGAAGAAATATGGCCAAGATGCAACTAATGTTGGTGACGAAGGTGGCTTTGCTCCTAACATTCAGGAGAACAAGGAAGGCCTTGAATTGCTCAAGACTGCCATTGCCAAGGCTGGATACACTGGCAAGGTTGTGATCGGAATGGACGTCGCCGCATCTGAATTTTATTGTGAA---GATAAGACCTACGATCTGAACTTTAAAGCAGAGAACAATGATGGATCTCAGAAAATCTCTGGTGAATCATTGAAGGAACTGTACAAGACATTCTCTACTGACTATCCCATCGTGTCGATTGAGGACCCATTCGATCAGGATGACTGGGTGCACTATGCGAAAATGACATCCGAGATTGGAGCCGATGTTCAAATCGTTGGTGATGATCTTCTTGTTACCAACCCTAAGAGAGTTGAGAAAGCGATCAACGAGAAATCTTGCAATGCTCTTCTCCTCAAGGTTAACCAAATCGGAACAGTGACGGAGAGTATTGAAGCTGTGAGGATGGCCAAGAGAGCTGGTTGGGGAATTATGGCCAGCCACCGCAGCGGTGAGACGGAGGATACCTTTATTGCTGATCTCTCTGTTGGTTTGGCCACTGGTCAAATCAAGACTGGAGCTCCCTGCAGGTCAGAGCGTCTGGCAAAATACAATCAGTTGCTCCGCATTGAAGAGGAACTCGGAGCTGAAGCAGTTTACGCTGGGGCCAAGTTCCGCATGCCCGTGGAGCCTTAC
>Efe_3
TATACTATTTCTTTTCTGTGTTTAGTGGTTCACTTGATCTTTGGTGGCAAA------------TTTCAGGCGGAATGTTCACTATCTGATGGGACATTTGCTAGAGCTGCTGTCCCGAGCGGGGCGTCCACAGGTATCTACGAAGCCCTTGAGCTTAGGGATGGAGGATCTGATTACCTCGGAAAGGGTGTTTTGAAGGCTGTTGAAAATGTCAACTCGATTATAGCACCTGCCCTCGTCGGAAAGGATCCCACAGATCAGTCAGGCGTCGACAACTTCATGGTGCAGCAACTTGATGGGACTGTAAACGAATGGGGCTGGTGTAAACAAAAACTTGGTGCAAATGCCATATTGGCTGTTTCCCTTGCAGTCTGCAAAGCCGGGGCTAGTGTGTTGAAGATCCCTCTGTACAAGCACATTGCCAACCTTGCTGGTAACAAGTCCCTTGTATTACCCGTTCCTGCATTCAATGTCATCAATGGCGGATCTCACGCTGGTAACAAGCTTGCAATGCAAGAATTCATGATCCTTCCTGTTGGAGCTTCCTCTTTCAGAGAGGCCATGAAGATGGGCGTTGAAGTGTACCACAACTTGAAGTCCGTCATAAAGAAGAAATATGGCCAAGACGCAACTAATGTCGGTGACGAAGGTGGCTTTGCTCCTAACATCCAGGAGAACAAGGAAGGCCTTGAATTGCTCAAGACTGCCATTGCCAAAGCTGGATACACTGGCAAGGTTGTGATTGGAATGGACGTCGCCGCATCTGAATTTTATTGTGAA---GATAAGACCTACGATCTAAACTTTAAAGCAGAGAACAATGATGGATCTCAGAAGATCTCCGGAGAATCACTGAAGGAACTGTACAAGTCATTTTGTACCGACTATCCCATTGTGTCAATTGAGGACCCATTCGATCAGGATGACTGGGTTCACTATGCGAAAATGACATCCGAGATTGGAGCCGATGTTCAAATCGTTGGTGATGATCTTCTTGTTACCAATCCTAAGAGAGTTGAGAAAGCGATCAACGAGAAAGCTTGCAATGCTCTTCTCCTCAAGGTTAACCAAATCGGAACAGTGACGGAGAGTATTGAAGCTGTGAGGATGGCCAAGAGAGCTGGCTGGGGAATTATGGCCAGCCACCGCAGCGGTGAGACTGAGGATACTTTCATCGCTGATCTCTCTGTTGGTTTGGCCACTGGACAAATCAAGACTGGAGCTCCTTGCAGGTCAGAGCGTCTGGCAAAATACAACCAGTTGCTCCGCATTGAAGAGGAACTCGGAGCTGAAGCAGTTTACGCTGGGGCCAGGTTCCGCATGCCTGTGGAGCCTTAC
>Egu_1
---ATGGCGACGATCAAGTGCATCAAGGCCCGTCAGATCTTTGATAGCCGTGGCAATCCCACCGTGGAGGTGGATTGTTGTCTCAGTGATGGAACTTTCTCCAGGGCTGCTGTTCCAAGTGGAGCATCGACAGGTATATATGAAGCTTTGGAGCTGAGAGATGGAGGATCAGACTACCTTGGGAAAGGTGTCCTTAAGGCTGTTACGAATGTGAACTCTATCATCGGACCAGCATTGATTGGGAAGGATCCGACCGCACAGGCTGAGATCGATACTTTCATGGTTCAGCAACTTGATGGGACCTCTAATGAGTGGGGTTGGTGCAAACAAAAGCTCGGTGCAAATGCCATATTGGCAGTATCTCTTGCTGTTTGCAAAGCAGGTGCTAGTGTGAAGAAGATTCCTCTTTACCAGCATATTGCCAATCTGGCTGGAAACAAGAACTTAGTGTTGCCTGTACCCGCATTCAATGTTATTAATGGTGGATCTCATGCGGGAAACAAACTCGCGATGCAGGAATTTATGATCCTTCCTGTTGGGGCATCCTCATTCAAGGAAGCCATGAAGATGGGTGTAGAAGTATACCATCATTTGAAGGCTGTCATTAAGAAAAAGTATGGACAGGATGCTACTAATGTTGGAGATGAAGGTGGTTTTGCTCCTAACATTCAGGAAAACAAGGAAGGACTTGAGCTGTTGAAGACAGCTATAGCAAAAGCTGGATATACTGGCAAAGTGGTGATTGGGATGGATGTTGCTGCTTCAGAGTTCTACAGTGACAAGGATAAGACATATGATTTGAATTTCAAGGAGGAGAACAATGATGGTTCGCAGAAAATATCTGGGGATAGTTTGAAAAATGTTTACAAGTCCTTTGTCAGTGGGTATCCCATCGTATCAATCGAAGACCCGTTTGATCAGGATGATTGGACCCACTATGCAAAAATGACAGAGGAGATTGGAGAGCAGGTGCAGATTGTTGGAGACGATCTTCTTGTCACCAACCCAACGCGTGTTGCCAAGGCAATTAAGGAAAAGACATGCAATGCCCTCCTTTTGAAGGTGAATCAGATAGGGTCTGTGACTGAGAGCATTGAAGCTGTAAAAATGTCTAAACGTGCTGGCTGGGGTGTAATGACAAGCCACCGAAGTGGTGAAACGGAGGATACTTTCATTGCTGACCTTGCAGTTGGTTTGGCCACGGGCCAAATCAAGACCGGAGCTCCATGCCGTTCTGAACGCCTTGCCAAGTATAATCAGTTGCTCAGGATTGAGGAGGAGCTTGGTGCTGCAGCAGTCTATGCAGGAGCAAAGTTCCGTGCTCCTGTAGAGCCTTAT
>Egu_2
---ATGGCGACGATCAAGTGCATCAAGGCTCGTCAGATCTTCGACAGCCGTGGGAATCCCACCGTGGAGGTGGATTGTTGTCTCAGTGATGGAAGTTTCTGCAGGGCTGCAGTTCCTAGTGGAGCATCGACAGGTATATATGAAGCTTTGGAGTTGAGGGATGGAGGATCGGATTACCTTGGGAAAGGTGTCCTCAAGGCTGTGGAGAATGTGAACAGTATCATTGGACCAGCATTGATTGGGAAGGATCCTACTGAGCAGGCTCAGATTGATACTTTTATGGTTCAGCAACTTGATGGGACCTCTAATGAGTGGGGTTGGTGCAAAGAAAAGCTTGGTGCAAATGCAATATTGACTGTATCACTTGCTGTATGCAAAGCAGGAGCTAGTGTGAAGAAGATTCCTCTTTACCAGCATATTGCCAATCTTGCTGGAAACAAGAACTTAGTTTTGCCTGTGCCTGCATTCAATGTCATTAATGGAGGATCTCATGCAGGAAATAAGCTGGCCATGCAGGAGTTTATGATCCTCCCTGTTGGGGCCTCCTCATTCAAGGAAGCCATGAAGATGGGTGTAGAAGTATACCATCATTTGAAGTCTGTCATCAAGAAAAAGTACGGACAAGATGCCACTAATGTTGGAGATGAAGGTGGTTTTGCTCCTAACATTCAGGAAAACAAAGAGGGTCTTGAGCTGTTGAAGACAGCTATAGCGAAAGCTGGATATACTGACAAGGTTGTTATTGGGATGGATGTTGCTGCTTCAGAGTTCTACAGTGACAAGGACAAGACATATGATTTGAATTTCAAGGAGGAGAACAATGATGGGTCACAGAAAATATCTGGAGAAAGTTTGAAAGATGTTTACAAGTCCTTTGTCAGCGAGTACCCCATTGTATCAATTGAAGACCCATTTGATCAGGATGACTGGACCCACTATGCGAAATTGACAGAGGAGATTGGAGAGCAGGTGCAGATTGTTGGAGACGATCTTCTTGTCACCAACCCCACGCGTGTTGCCAAGGCAATCAAAGAAAAGACATGCAATGCTCTCCTTTTGAAGGTGAATCAGATAGGGTCTGTGACTGAGAGCATTGAAGCAGTGAAAATGTCCAAACGTGCTGGCTGGGGTGTAATGACGAGCCACCGAAGTGGTGAAACAGAGGACACTTTCATTGCTGACCTTGCAGTTGGTTTGGCTACGGGCCAAATCAAGACTGGAGCTCCATGCCGTTCTGAACGTCTTGCCAAGTATAACCAG------------------------------------------------------------------------------
>Lch_1
---ATGGCCACGATCCAGTCCGTTAAAGCAAGGCAGATCTTCGACAGCCGTGGGAATCCAACGGTCGAGGTGGATATTACTCTATCAGATGGTACATTGTCTAGAGCTGCAGTTCCAAGTGGTGCATCAACGGGAATTTATGAAGCTCTGGAATTGCGAGATGGAGGGGCAGATTACCTCGGAAAAGGTGTATCAAAGGCCGTAGCAAATGTTAATTCGATCATTGGACCTGCATTGATTGGAAAGGATCCAACAGAGCAGACTAGTATCGATAACTTCATGGTGCAACAACTTGATGGAACTGTAAATGAGTGGGGTTGGTGCAAACAAAAGCTTGGTGCGAATGCTATACTAGCTGTGTCTCTTGCTGTTTGCAAAGCAGGGGCTAGTGTAAAGAAGATCCCCCTTTACAAGCATATTGCCAACCTTGCTGGTAACAAAACCTTGGTGCTGCCAGTTCCAGCTTTCAATGTCATCAATGGAGGTTCTCATGCAGGAAACAAACTTGCAATGCAGGAGTTCATGATCCTTCCCGTAGGAGCTTCCTCTTTCAAAGAGGCAATGAAGATGGGCGTGGAAGTATATCATCATTTGAAGGCTGTGATCAAGAAGAAATACGGTCAAGATGCAACCAATGTCGGCGATGAAGGTGGTTTTGCTCCTAACATTCAGGAGAACAAAGAAGGCCTTGAGTTGCTCAAGACTGCCATTGCCAAAGCAGGCTATACAGGAAAAGTTGTTATCGGAATGGATGTTGCTGCTTCTGAATTTTATGGCACT---GATAAAACCTATGATCTGAACTTCAAAGAAGAGAACAATGACGGGTCACAGAAGATATCGGGAAATGCTTTAAAAGATCTCTACAAATCATTTGTGGCTGATTACCCAATTGTATCAATAGAAGACCCGTTTGATCAAGATGACTGGGAGCATTACTCCAAGTTAACATGTGAGATTGGAGACAAAGTACAGATAGTGGGGGATGACCTCTTGGTCACCAACCCAAAGCGTGTTGAGAAGGCAATCAATGAGAAGACATGCAATGCCCTTCTGCTCAAGGTTAATCAAATTGGATCCGTGACCGAGAGCATTGAAGCTGTGAAAATGTCCAAACATGCTGGATGGGGAGTTATGGCCAGCCATCGCAGTGGTGAGACTGAGGACACTTTCATCGCTGATCTTTCTGTTGGTTTGGCCACGGGCCAGATTAAGACTGGGGCTCCATGCAGGTCAGAACGGCTTGCGAAGTATAATCAGCTTCTGCGAATCGAAGAGGAGCTGGGCTCTGAAGCAGTTTACGCTGGGGAAAACTTCCGCAAGCCCGTCAAACCATAT
>Nco_1
ATGGCACCCCACATCGTCTCCATCAAGGCTAGGCAGATCTTCGACAGCCGTGGCAATCCTACGGTCGAGGCGGATTGTTTACTCAGTGATGGAACATTTGCCAGAGCTGCAGTCCCAAGTGGGGCGTCCACAGGTATCTACGAAGCCCTTGAACTTAGGGATGGAGGTTCTGATTATCTCGGCAAAGGTGTCATGAAGGCTGTTGACAATGTCAACTCGATTATTGCACCTGCTCTCGTCGGAAAGGACCCTACAGATCAGACAGGCATTGACAACTTCATGGTGCAGCAACTTGATGGAACAGTAAATGAATGGGGCTGGTGCAAACAGAAACTTGGTGCAAATGCCATACTAGCCGTTTCCCTCGCAGTCTGCAAAGCTGGGGCTAGTGTGTTGAAGATCCCCTTGTACAAGCACATTGCCAACCTTGCTGGCAACAAATCTCTTGTATTGCCTGTCCCTGCCTTTAATGTCATCAATGGTGGTTCGCACGCTGGTAACAAGCTTGCAATGCAAGAATTTATGATCCTTCCTGTTGGAGCGTCCTCTTTCAAAGAGGCCATGAAGATGGGTGTTGAAGTATACCACAACTTGAAGTCCGTCATAAAGAAGAAATATGGCCAAGATGCAACTAATGTCGGGGATGAAGGTGGCTTTGCTCCTAACATCCAGGAAAACAAAGAAGGCCTTGAATTGCTCAAGACTGCCATTGCCAAAGCTGGATACACTGGGAAGGTTGTGATTGGGATGGATGTCGCCGCATCTGAATTTTATCGTGAG---GATAAGACCTACGATCTGAACTTTAAAGCAGAGAACAATGATGGATCTCAGAAGATATCTGGAGAAGCATTGAAGGAACTGTACAAGTCATTCGCTACTGAATATCCGATCGTGTCAATTGAGGATCCATTCGATCAGGATGACTGGGTACACTATGCAAAAATGACATCTGAGATTGGAGCCAAGGTTCAAATCGTTGGGGATGATCTCCTTGTGACCAACCCTAAGAGAGTTGAGAAGGCTATCAATGAGAAAGCTTGCAATGCTCTTCTCCTCAAGGTTAACCAAATCGGAACGGTAACTGAGAGTATTGAAGCTGTAAGGATGTCCAAGAGAGCTGGCTGGGGAGTTATGGCCAGCCACCGCAGCGGTGAGACGGAGGACACTTTCATTGCTGATCTCTCTGTTGGTTTGGCCACG---------GTAAGTTCTAATCCATGCCTTTCTGTGGTCAAATCAAGACTG---------------------GAGCTCCTTGCAGGTCAGAGCGTCTGGCAAAATTCCGCATTGAAGAGGAACTCGGAGCCGAAG
>Osa_1
ATGGCGGCGACCATCCAGAGCGTGAAGGCCCGCCAGATCTTCGACAGCCGTGGCAACCCCACCGTCGAGGTTGATATTTGCTGCTCGGATGGAACATTTGCGAGGGCTGCTGTGCCTAGCGGTGCATCTACTGGTGTATATGAAGCTTTGGAATTGAGGGATGGTGGCTCTGATTACTTGGGAAAGGGTGTCCTCAAGGCTGTTGACAATGTGAACTCTATTATTGGACCAGCATTGATTGGCAAGGACCCTACAGAACAGACTGTCATTGACAACTTCATGGTTCAGCAACTGGATGGAACCAAAAACGAGTGGGGCTGGTGCAAGCAAAAGCTTGGTGCTAATGCTATCCTGGCTGTCTCACTTGCTCTATGCAAAGCCGGAGCTATTATCAAGAAAATTCCGTTGTATCAACACATTGCTAACCTTGCTGGTAACAAGCAACTTGTTTTGCCTGTGCCTGCTTTCAATGTCATCAATGGTGGATCACATGCTGGAAACAAGCTAGCTATGCAGGAGTTCATGATCCTCCCTACTGGTGCTTCATCTTTCAAGGAGGCTATGAAGATGGGTGTTGAAGTATACCATAACTTAAAGTCTGTTATCAAGAAGAAGTATGGGCAAGATGCTACTAATGTTGGTGATGAAGGTGGTTTTGCTCCAAACATTCAGGAAAACAAGGAGGGCCTTGAGCTTTTGAAGACTGCAATTGAAAAGGCTGGATACACTGGCAAGGTTGTCATTGGGATGGATGTTGCTGCTTCAGAGTTCTACACTGAG---GACCAAACCTATGATCTTAACTTCAAGGAAGAGAACAATGATGGTTCCCAGAAGATATCTGGAGATAGCCTGAAGAATGTGTACAAGTCATTTGTTAGTGAATACCCAATTGTCTCGATCGAAGACCCATTTGATCAGGATGACTGGGTTCACTATGCTAAGATGACCGAAGAAATTGGAGATCAAGTGCAGATTGTTGGAGATGATCTCCTTGTCACCAACCCAACTAGGGTAGCCAAGGCAATTAAGGACAAGGCCTGCAATGCTCTTCTCCTTAAGGTTAACCAAATTGGATCTGTTACTGAGAGCATTGAGGCTGTCAAGATGTCAAAACGTGCTGGCTGGGGTGTGATGACCAGTCACAGGAGTGGTGAAACTGAGGATACATTCATTGCTGATCTGGCAGTTGGTTTATCCACGGGCCAGATCAAGACTGGAGCTCCTTGCAGATCTGAGCGCCTTGCCAAGTACAACCAGCTTCTTAGGATCGAGGAGGAGCTTGGTGCTGCTGCCGTCTATGCCGGAGCCAAATTCCGTGCACCAGTGGAGCCCTAC
>Osa_2
ATGGCGGCGACGATCGTGTCCGTCAAGGCGCGCCAGATCTTCGACAGCAGGGGCAACCCCACCGTCGAGGTCGATGTGTGCTGCTCAGATGGAACCTTTGCAAGGGCTGCAGTTCCCAGTGGTGCATCAACTGGTGTCTATGAAGCTCTCGAATTGAGGGACGGTGGATCTGATTACTTGGGAAAGGGTGTTTCCAAGGCTGTCGACAATGTGAACTCGGTTATTGCCCCAGCTCTGATTGGCAAGGACCCTACGTCACAGGCTGAGCTTGATAACTTCATGGTTCAGCAGCTTGATGGAACCAAAAATGAGTGGGGGTGGTGCAAGCAGAAGCTTGGTGCTAATGCAATCCTGGCTGTGTCACTGGCCATTTGCAAAGCTGGAGCTATCATCAAGAAGATTCCTCTGTACCAGCACATTGCCAACCTTGCTGGAAACAAGCAACTGGTTTTGCCCGTACCTGCATTCAACGTCATTAACGGTGGATCACATGCTGGAAACAAGCTTGCCATGCAGGAGTTCATGATCCTTCCTACTGGGGCCGCTTCATTCAAGGAGGCCATGAAGATGGGTGTTGAAGTGTACCACAACCTGAAGTCTGTTATCAAGAAGAAGTATGGTCAGGATGCCACCAATGTTGGTGATGAAGGTGGTTTTGCTCCTAACATTCAGGAAAACAAGGAGGGTCTTGAGCTCTTGAAGACTGCAATTGAAAAGGCTGGATACACTGGCAAGGTTGTCATTGGAATGGATGTTGCTGCTTCGGAATTCTACAATGACAAGGACAAAACCTATGACCTTAACTTCAAGGAGGAGAACAATGATGGTTCACAAAAGATATCTGGTGATAGCCTGAAGAATGTATACAAGTCATTTGTCAGTGAATACCCCATTGTCTCGATTGAGGATCCGTTTGACCAGGATGACTGGGAACACTATGCTAAGATGACCGCTGAAATTGGAGAGCAAGTGCAGATTGTCGGTGATGACCTCCTTGTCACCAACCCAACAAGGGTGGCAAAGGCAATCCAGGAGAAGTCATGCAATGCTCTTCTGCTGAAGGTTAACCAAATTGGATCTGTCACTGAGAGTATTGAGGCCGTGAAGATGTCAAAGCGTGCTGGCTGGGGTGTGATGACCAGCCACAGGAGTGGTGAGACTGAGGATACCTTCATTGCTGATTTGGCTGTTGGTTTGGCCACGGGTCAGATCAAGACTGGAGCACCCTGCCGATCAGAGCGCCTTGCCAAATACAACCAGCTTCTTAGGATTGAGGAGGAGCTTGGTGCGGCTGCTGTCTACGCTGGTGCCAAGTTCCGCGCACCCGTGGAGCCCTAC
>Osa_3
ATGGCGGTGACGATCCAGTCCGTGAAGGCGAGGCAGATCTTCGACAGCCGCGGGAACCCCACGGTGGAGGTGGACGTGGGACTCAGCGATGGCAGCTTCGCGAGGGGCGCCGTGCCGAGCGGTGCTTCCACCGGAATATATGAGGCCTTGGAGTTAAGAGATGGAGGATCCGACTATCTTGGCAAAGGTGTACTCAAGGCTGTGAGCAATGTAAACACTATTATTGGGCCAGCACTCATCGGAAAGGATCCCACTGAGCAAGTTGACATTGATAACTTCATGGTTCAACAGCTTGATGGAACCTCCAACAACTGGGGCTGGTGCAAACAAAAGCTTGGAGCAAATGCTATTCTTGCTGTTTCACTTGCTGTGTGCAAAGCAGGAGCCATGGTGAAGAAGATTCCCCTTTACCAGCACATTGCAAATCTTGCTGGAAACAAGACTCTCGTGCTGCCTGTACCCGCTTTCAATGTGATCAATGGAGGATCCCATGCTGGAAACAAACTTGCCATGCAGGAGTTCATGATCCTCCCTACTGGTGCATCCTCTTTCAAGGAGGCCATGAAGATGGGAGTTGAGGTGTACCACCACTTGAAGAGTATAATCAAGAAAAAGTATGGCCAAGATGCCACAAATGTGGGGGATGAAGGTGGCTTTGCTCCTAACATTCAGGAAAACAAAGAGGGCCTCGAACTGTTGAAGGCCGCAATAGCTAAGGCTGGCTACACAGGCAAAGTGGTCATAGGAATGGATGTTGCAGCTTCTGAATTTTACAGTGAAAAGGACAAGACTTACGATCTTAACTTCAAGGAGGATAACAACGACGGTTCACACAAAATTTCAGGTGACAGCCTGAAAGATGTGTACAAGTCCTTTGTTTCTGAGTACCCTATTGTGTCGATCGAAGATCCATTCGATCAGGATGACTGGGCTACCTATGCCAAGCTTACTGATGAGATTGGACAGCAAGTGCAGATTGTTGGGGATGACCTTCTTGTTACTAATCCCACAAGGGTTGCCAAGGCAATTAGTGAAAAGACTTGCAATGCTCTTCTCTTGAAGGTGAATCAAATAGGCTCAGTTACTGAGAGCATTGAGGCTGTTAGAATGTCCAAGCGTGCTGGATGGGGAGTGATGGCAAGCCATAGGAGTGGTGAGACAGAGGATACCTTCATTGCTGACCTCTCAGTTGGTCTGTCTACGGGTCAAATTAAGACAGGAGCTCCCTGTCGGTCAGAGCGTCTGGCTAAATACAACCAGCTGCTCAGGATAGAAGAAGAGCTGGGCGATGCTGCAGTTTACGCTGGAGAAAAATTCAGAGCCCCTGTGGAGCCGTAC
>Out_1
---ATGGCGACCATTGGATCAATCAAGGCCAGGCAAATTTTCGACAGCCGTGGTAATCCCACTGTCGAGGTGGATGTTATTCTTTCTGATGGTTCTCTTTGCAGAGCAGCTGTTCCGAGTGGTGCTTCCACTGGTGTCTATGAAGCGTTGGAGCTGCGTGATGGAGGCAAGGACTATCTTGGAAAGGGTGTTTTAAAGGCTGTTGAAAATGTTAATACAATCATTGGCCCTGCTCTGATTGGCAAGGACCCAACAGATCAGGTTGGGATTGATAATTTCATGGTACAACAGCTTGATGGAACTCAAAATGCATGGGGCTGGTGCAAGCAAAAGCTTGGAGCAAATGCAATATTAGCCGTATCTCTTGCTGTTTGCAAAGCAGGGGCTTCTGTGAAGAAAATACCTTTATATCAGCACATTGCCAACATTGCTGGTAACAAAACCCTAGTGATGCCTGTACCTGCTTTCAATGTCATCAATGGAGGTTCGCATGCAGGCAACAAACTTGCAATGCAGGAGTTTATGATTCTTCCTGTGGGAGCTTCATCATTTAGAGAAGCCATGAAGATGGGTGTGGAAGTTTACCACCATTTGAAGGCTGTAATTAAGAAAAAGTACGGCCAGGATGCAACAAATGTTGGAGATGAAGGTGGCTTTGCTCCTAATATTCAGGAGAATAAAGAAGGCCTTGAATTACTGAGGACTGCTATTGAGAAAGCAGGTTACACAGGCAAGGTTGTCATTGGCATGGATGTTGCTGCTTCTGAGTTTTACAATGATAAAGACCAAACATATGATTTGAACTTCAAAGAGGAGAACAATAATGGCAGCCAGAAGATATCAGGATCTGAACTGATCAAGCTTTATGAATCATTTGTTGCGGAATATCCAATTGTATCCATAGAGGATCCATTTGATCAAGATGATTGGGCACACTATTCCCAATTTACTGCTGCAATTGGGGAGAAGGTGCAAATTGTTGGGGATGATCTCTTGGTGACCAACCCAAAGCGTGTTGCGAAGGCAATAAATGAGAAATCATGCAATGCTCTATTGCTGAAGGTGAACCAAATTGGTTCTGTAACTGAAAGTATTGAAGCAGTAAAAATGTCCAAGCGAGCTGGATGGGGAGTGATGACAAGTCATCGCAGTGGTGAAACTGAAGATACTTTCATTGCAGATCTGGCTGTAGGTTTGTCAACGGGCCAAATCAAGACAGGAGCTCCATGTAGATCTGAGCGACTTGCTAAATATAATCAGCTCTTACGAATCGAGGAGGAATTGGGGTCAGCAGCAGTCTATGCAGGCATCAATTTCCGTCAGCCTGTAGAGCCATAT
>Pab_1
---------------------------------------------------------------------GTGGATATTCATCTTTCTGATGGTTATCTTTCCAGAGCTGCTGTTCCAAGTGGTGCTTCCACTGGTGTGTATGAAGCATTGGAGCTTCGTGATGGAGGGAAGGACTATATGGGAAAGGGTGTCTCAAAGGCTGTTGGAAATGTCAATAAAATTATTGGACCAGCTCTTATTGGCAAGGATCCAGTAGATCAGACTGGAATTGATAACTTCATGGTACAGGAGCTTGATGGAACTCAAAATCAATGGGGCTGGTGCAAACAAAAGCTTGGAGCAAATGCTATATTAGCTGTATCTCTTGCAGTTTGTAAAGCAGGGGCTTATGTTAAGAAGATACCTCTTTATCAGCATATTGCAAACATTGCTGGTAACAAAACCTTAGTGATGCCAGTACCTGCTTTTAATGTCATCAATGGAGGTTCACATGCAGGAAATAAACTGGCAATGCAGGAGTTTATGATTCTACCTGTTGGAGCTTCTTCATTTAGAGAGGCCATGCAGATGGGTTCAGAAGTTTACCATCATTTGAAGGCTGTAATCAAGAAAAAGTACGGTCAAGACGCAACAAATGTTGGAGATGAAGGAGGCTTTGCTCCAAACATTCAGGAGAATAAAGAAGGCCTGGAATTATTGAAGATTGCCATTGAGAAAGCAGGCTATACTGGCAAGGTTGTTATTGGCATGGATGTAGCTGCTTCTGAGTTTTACACTGAGAAGGATCAAAAGTATGATTTGAACTTCAAGGAGGAGAATAATAATGGTAGCCAGAAGATATCTGGATCTGAGCTGATCAAGCTATACGAATCGTTTATTGTGGATTATCCAATTGTATCTATAGAGGACCCATTTGATCAAGCTGATTGGGCTCACTATGAACAATTTACGGCCACAATTGGGGACAAAGTGCAAATTGTTGGGGACGATCTATTGGTGACAAATCCAAAGCGTGTTGGAAAGGCAATCAATGAAAAATCTTGCAATGCTCTTTTACTAAAGGTGAACCAAATTGGTACTGTTACTGAAAGTATTGAAGCAGTAAAAATGTCCAAACGTGCTGGATGGGGAGTGATGACAAGCCATCGCAGTGGCGAAACCGAAGACACCTTTATTGCGGATCTGGCAGTGGGTTTGTCCACGGGCCAAATCAAGACAGGTGCTCCTTGTAGGTCTGAGCGACTTGCTAAATATAATCAGCTCTTACGAATTGAGGAGGAACTGGGGTCGGCAGCAGTCTATGCGGGTGCAAGTTTCCGCCAGCCTGTAGAGCCGTAC
>Ppe_1
---ATGGCTACGATCCAGACCGTCAAGGCAAGGCAGATCTTCGACAGCCGTGGCAATCCCACCGTCGAGGTGGACATTGTTCTGTCAGACGGGACTTTGGCTAGAGCTGCTGTTCCAAGTGGTGCATCCACTGGAGTTTACGAGGCCCTTGAGTTGCGTGATGGAGGATCAGACTACCTTGGAAAGGGTGTCTCAAAGGCTGTCAACAATGTGAACTCAATCATTGGACCTGCTTTGATTGGCAAGGACCCAAGTGAACAGACTGCTATTGACAACTTCATGGTTCAACAACTCGATGGAACTGTTAATGAGTGGGGTTGGTGCAAACAAAAGCTTGGTGCAAATGCCATCTTGGCAGTGTCTCTTGCAGTTGCCAAAGCTGGGGCTAGCGTCAAGAAAATTCCTCTTTACAAGCATATTGCCAATCTTGCTGGCAACAAGAACTTAGTGTTGCCTGTTCCTGCATTCAATGTCATCAATGGAGGATCACACGCAGGAAACAAACTTGCAATGCAGGAGTTCATGATTCTTCCTGTTGGAGCTTCTTCTTTCAAAGAGGCCATGAAGATGGGTGTGGAAGTGTATCACCATCTAAAGGCTGTGATTAAGAAGAAATATGGTCAGGATGCAACCAATGTTGGTGATGAAGGTGGTTTTGCTCCTAACATTCAGGAGAACAAGGAAGGTCTTGAATTGCTCAAGACAGCCATTGAGAAGGCTGGATACACAGGCAAAGTTGTCATTGGAATGGATGTTGCTGCATCTGAGTTTTATGGATCA---GATCAAACCTATGACCTGAACTTCAAGGAAGAGAAAAACGATGGTTCCCAAAAGATCTCAGGAAATGCTCTCAAGGACCTTTACAAGTCATTTGTGAGTGAGTACCCTATTGTGTCAATTGAAGATCCATTTGACCAAGATGACTGGGAACACTATGCCAAGATGACAGCTGAATGTGGAGAACAAGTACAAATTGTGGGAGATGATCTGTTGGTCACCAACCCCAAGAGGGTTGAGAAGGCAATCAAAGAGAAATCTTGCAATGCTCTTCTTCTCAAGGTGAATCAAATTGGATCCGTAACTGAAAGCATTGAGGCCGTAAGAATGTCCAAGAAAGCTGGGTGGGGTGTTATGGCCAGCCACCGAAGTGGAGAAACTGAGGATACCTTTATTGCTGATCTCTCTGTGGGTTTGGCCACGGGACAAATCAAGACCGGAGCTCCCTGCAGGTCGGAGCGTCTTGCCAAGTATAACCAGCTCTTGCGAATTGAGGAGGAGCTCGGTGCAGAGGCAGTCTATGCTGGAGCCAAGTTCCGCGTACCCGTTGAGCCCTAT
>Ppe_2
ATGGCCACGACGATCAAGCTTGTTAAAGCCCGGCAAATCTTCGACAGCCGTGGAAATCCCACCGTCGAAGTTGATGTTACACTCTTCGATGGAACCTACGCAAGAGCAGCTGTTCCAAGTGGAGCTTCCACAGGTATCTATGAAGCCCTGGAGTTGAGAGATGGTGGATCGGATTATCTTGGGAAAGGTGTCCTTAAAGCTGTGGAGAATGTGAATTCGATCATTGGACCTGCTTTGATTGGAAAGGACCCAACAGAGCAGACCAAAATTGACAATTATATGGTACAACAGCTTGATGGAACTGTTAACGAATGGGGTTGGTGCAAACAGAAGCTTGGAGCAAATGCTATACTGGCAGTGTCTCTTGCTGTCTGCAAAGCGGGTGCCATTGTGAACAAGATCCCTCTTTACAAGCACATTGCCAATCTTGCTGGAAACAAGACCTTGGTGCTACCTGTACCTGCATTTAATGTCATTAATGGAGGTTCTCATGCAGGCAATAAACTAGCAATGCAGGAATTCATGATTCTCCCTGTTGGAGCATCGTCTTTCAAGGAAGCCATGAAGATGGGTGTAGAAGTGTATCATCACCTGAAGGCTGTAATTAAGAAGAAGTATGGACAAGATGCCACGAATGTTGGGGATGAAGGCGGCTTTGCACCTAATATTCAGGAAAACAAAGAGGGTCTTGAACTGCTGAAGACAGCCATAGCTAAAGCTGGATATACTGGAAAGGTTGTCATTGGGATGGATGTTGCTGCTTCAGAATTCTATGATAACAAGGATAAGACTTATGACTTGAATTTCAAGGAAGAGAAAAATGATGGATCACAAAAAATATCAGGAGACAGTCTGAAGAATGTTTACAAGTCATTTGTTACTGAATATCCAATTGTGTCGATTGAAGATCCCTTTGATCAAGATGATTGGGAACACTATGCAAAGATGACTGCTGAAATTGGTGAGCAAGTGCAAATTGTTGGCGATGATCTCCTTGTCACAAATCCAAAGGCAATGGAGAAAGCAATCAAGGAGAAGTCCTGCAATGCTCTTCTTTTGAAGGTGAATCAAATTGGTTCAGTAACTGAAAGTATTGAAGCAGTGAAAATGTCAAAACGTGCTGGCTGGGGTGTCATGGCAAGTCACCGAAGTGGTGAAACTGAGGATACTTTCATTGCTGACCTTTCTGTTGGGCTGTCGACGGGCCAAATTAAGACTGGAGCTCCTTGCAGATCAGAGCGGCTTGCTAAATACAACCAGCTTCTTAGGATAGAAGAGGAGCTTGGATCTGCAGCAGTCTATGCCGGATCGAAATTCAGAGTACCAGTGGAACCATAC
>Vvi_1
---ATGGTCACCATCCAGTTCGTGAAGGCGAGGCAGATCTTCGACAGCCGTGGCAATCCTACCGTCGAGGTGGATATTGGTCTATCAAATGGTGCCAAGGTTAGCGCTGCAGTGCCGAGTGGTGCATCCACAGGTATTTATGAAGCCCTTGAATTAAGAGATGGAGGATCAGACTACCTTGGAAAGGGTGTATCAAAGGCTGTTGCCAATGTCAACACAATTATTGGCCCTGCATTGATCGGCAAGGACCCTAGTGACCAGACTGGCATTGATAACTTCATGGTTCAACAACTTGATGGAACTGTGAACGAGTGGGGTTGGTGCAAGCAAAAGCTTGGAGCTAATGCCATACTGGCAGTGTCCCTTGCAGTTTGCAAAGCTGGGGCCATTGTTAAGAATATTCCCCTTTACAAGCATATTGCAAACATTGCTGGCAACAAGCACTTGGTGTTGCCGGTTCCTGCATTCAATGTCATCAACGGTGGTTCACATGCAGGAAATAAACTCGCAATGCAGGAGTTTATGATTCTTCCCATTGGAGCTCCCTCTTTCAAAGAGGCCATGAAGATGGGTGTGGAAGTATACCACCATTTGAAGGCTGTGATTAAAAAGAAATATGGTCAGGATGCCACAAATGTTGGTGATGAAGGTGGCTTTGCTCCTAATATACAGGAGAACAAGGAAGGTCTTGAATTGCTCAAGACAGCCATTGCTAAGGCCGGTTACACGAAGGAAGTTGTTATTGGTATGGATGTTGCTGCATCTGAATTTTATGGGACA---GATAAAACCTATGATCTGAACTTCAAAGAAGAAAACAATGATGGCTCAGAAAAGATCTCAGGAGATGCTCTCAAAAATTTATACAAGTCATTTGTGAATGAGTACCCTATTTCATCAATTGAAGATCCATTTGACCAAGATGACTGGGAGCACTACACCAAATTAACATGTGAAATTGGAGAGAAAGTACAGATTGTGGGAGATGATCTCTTGGTTACCAATCCCAAGAGGGTTGAGAAGGCAATCAAAGAGAAGGCTTGCAATGCCCTTCTTCTCAAGGTCAATCAAATTGGAACTGTAACTGAGAGTATTGAAGCTGTAAAAATGTCAAAGAGGGCTGGGTGGGGTGTAATGGCCAGCCACCGCAGTGGAGAAACTGAGGACACTTTCATTGCTGATCTTTCTGTGGGTTTGGCCACGGGTCAAATTAAGACAGGAGCTCCATGCAGGTCAGAACGACTTGCAAAGTACAATCAGCTCTTGCGAATTGAAGAGGAGCTTGGCGCAGATGCGGTTTACGCTGGTGCAAACTTCCGCAAGCCTGTTGAACCCTAT
>Vvi_2
ACAATGGCAACCATCAAGGTCATCAAAGCTCGACAGATCTTCGACAGCCGTGGAAATCCCACCGTTGAAGTTGATGTTACGCTCAGTGATGGAACTTTTGCGAGGGCTGCTGTCCCAAGTGGTGCTTCAACAGGTATCTACGAGGCTTTGGAGTTGAGAGATGGTGGATCTGACTTCCTTGGGAAAGGTGTCCTCAAGGCGGTGGAAAATGTGAATGCAATCATTGCACCTGCTTTGATTGGAAAGGACCCAACAGAGCAGGTTAAGATCGACAATTTCATGGTGCAACAGCTTGATGGAACAGTTAATGAATGGGGTTGGTGCAAGCAAAAGCTTGGAGCAAATGCTATATTGGCAGTGTCACTTGCCGTGTGTAAAGCTGGAGCTATGGTGAACAAAATTCCCCTTTACAAGCACATTGCTAATCTTGCTGGAAACAAAAAGTTAGTGCTGCCTGTACCTGCATTCAATGTTATCAATGGAGGTTCTCATGCTGGCAACAAACTAGCCATGCAGGAATTTATGATTCTCCCACTTGGGGCATCTTCTTTCAAGGAAGCTATGAAGATGGGTGTAGAAGTATACCATCATTTGAAGTCTGTAATTAAGAAAAAGTATGGTCAAGATGCAACCAATGTTGGTGATGAAGGTGGCTTTGCTCCCAATATTCAGGAGAACAAGGAAGGCCTTGAACTACTGAAGACAGCTATTGCAAAAGCTGGATATACTGGAAAGGTTGTAATTGGGATGGATGTTGCTGCTTCAGAGTTCTATGATAACAAGGATAAGACCTATGACTTGAATTTCAAGGAAGAGAACAATGATGGATCACAAAAAATATCTGGAGACAGCTTGAAGAATGTTTACAAATCATTTGTGAATGATTACCCAATTGTTTCAATTGAAGACCCATTTGATCAGGATGATTGGGAGCACTATGCAAAGATGACATCTGAAATTGGCGAGAAAGTTCAGATTGTTGGTGATGATCTCCTTGTTACAAATCCTAAGCGTGTGGAGAAAGCAATCAAGGAGAAGGCTTGCAATGCCCTTCTATTGAAGGTGAATCAAATCGGTTCAGTAACTGAGAGCATTGAAGCTGTGAAAATGTCTAAACGAGCTGGCTGGGGTGTTATGGCAAGTCACCGAAGTGGTGAAACTGAGGATACTTTCATTGCAGACCTTTCAGTTGGTTTGGCCACGGGCCAGATCAAGACTGGAGCTCCTTGCAGGTCTGAACGCCTTGCCAAATATAACCAGCTTCTTAGGATCGAAGAAGAGCTTGGATCTGCAGCTGTGTATGCAGGAGCAAAATTCCGAGCACCAGTGGAACCTTAC
