# Supplementary material for: The Chloranthus sessilifolius genome provides insight into early diversification of angiosperms
Source: Nat Commun. 2021 Nov 26;12:6929. doi: 10.1038/s41467-021-26931-3 (PMC8626421; doi:10.1038/s41467-021-26931-3)
Supplement: Supplementary file 4 — Source Data [file 41467_2021_26931_MOESM4_ESM.zip › Fig. 3a, c, e and Supplementary Figure 12, 14, Phylogenetic tree/LCG_multi-species coalescent-based/group_1194_CDS.treefile]

(Aco_1:0.1371976259,((((((((Aco_2:0.1093741277,(Ppe_2:0.1081036313,Vvi_2:0.0705778653)100:0.0381154817)91:0.0280862220,((Cka_1:0.0495714556,Cka_2:0.0693538066)100:0.0587251766,(Csp_1:0.0892097984,Csp_2:0.0977803923)68:0.0136061948)61:0.0116964073)78:0.0246904464,((Ash_1:0.1779200722,(Egu_1:0.0462610158,Egu_2:0.0383163583)100:0.0525607244)59:0.0189056891,((Osa_1:0.0625292205,Osa_2:0.0882831456)100:0.0872193811,Osa_3:0.2009575687)66:0.0514852969)79:0.0475664750)64:0.0185367289,Cde_1:0.2262557234)98:0.0445061299,Atr_1:0.1144006367)97:0.0338952260,(Out_1:0.0504076718,Pab_1:0.1044582608)100:0.1838153691)93:0.0248266736,((Efe_1:0.0157561610,(Efe_2:0.0236344226,Efe_3:0.0633241173)69:0.0038010922)76:0.0184871452,Nco_1:0.1086504213)100:0.1846780028)89:0.0463447378,Lch_1:0.0905726366)46:0.0224397047,(Ppe_1:0.0961494768,Vvi_1:0.0959634072)87:0.0376307533);
