# Supplementary material for: The Chloranthus sessilifolius genome provides insight into early diversification of angiosperms
Source: Nat Commun. 2021 Nov 26;12:6929. doi: 10.1038/s41467-021-26931-3 (PMC8626421; doi:10.1038/s41467-021-26931-3)
Supplement: Supplementary file 4 — Source Data [file 41467_2021_26931_MOESM4_ESM.zip › Fig. 3a, c, e and Supplementary Figure 12, 14, Phylogenetic tree/LCG_multi-species coalescent-based/group_1195_CDS.aln-0.2cln]

>Aco_1
ATG---------------GGGATGAAAGGAGGAGGAGGAGGTGGA------------------GGA------------------------------------------------GGAGTTCTTGGAGGTGGA------GTTAATAACCGTCGG------ATTGTTCAAAGATTTCGTCAGCTTGTAACAAGTGGTGTTGGATCTGTTAAAGTAAAGCTACTTCTATGGTGTTGTGTTTTTTTTACACTGCTTCTTTTTATTGGTCGTGCAGCATCTTTTATGGGTTGGACACAATATCATCGCAATAATTCTTCTTCTTTAACTCCAAGGAAAGGATACACTCTCTTGATTAACACTTGGAAAAGAGAAGATCTTTTGAAGCAGTCTATTTCTCATTATGCATCCTGTGCTCGGCTTGATTCTATTCATATTGTCTGGAGTGAACCAAATCCTCCATCGAAATCTCTTCGTAATTTTTTAACGCATATTGTACAGTCAAACTCTATAAATGGTCGGGAAATTGAACTAAAATTTGATATCAATGTGGAAGACAGTTTGAATAATAGATTTAAGGAAATAAAAGATTTGAAGACGGATGCCATCTTTTCTATTGATGACGATGTTGTATTTCCATGTACATCGGTGGAGTTTGCTTTCACTGTTTGGCAGAGTGCTCCTGACGCTATGGTTGGATTTGTACCACGTGTTCATTGGGTCGATCAATTGGAAGGCAGTGTGGACCGCTATACTTACGGTGGGTGGTGGTCTGTTTGGTGGATGGGTACCTATAGTATGGTGCTTTCAAAGGCAGCCTTTTTCCACATGAAATATCTTGATATGTACACAAATCAAATGCCAGCATCGATCCGAGATTATGTCACAAAAAACAGGAACTGTGAGGATATTGCAATGTCATTCCTTGTTGCAAATGCAACAGGAGCTCCCCCGATATGGGTTAAAGCCAAAATTTTTGAAATTGGCTCAAGTGGAATCAGTAGCATAGGTGGTCACACTGAGAAGAGATCTGAATGTGTCAACAAGTTTGTCGCAGAGTTTGGGCAAATGCCCCTGGTGTCAACTTCCGTGAAAGCTGTTGATAGCCGTAATGCCTGGTTTTGG
>Aco_2
ATGGAAGCTATAATCGGAGGATTAAGAGAT------------------------------------------ATTAATATTAATAATGGTGTTTCTTCTCCGGCGAAAGAGAAAGTTTCTACAAGAGGAGTT------TATAATGTTCGATCACCACTTTTGGTTCGTCGGATTAGAAACTTT------------GTTTTTGTTTATAAGATAAAAATAATGTTATGTTTTTGTTTTTTGTTTGTTCTTGTTTTTATCGGTTCCAAAATTAGGTCTTTGATGGGATGGAATCCTCACTATCCTTCTTCC---GTTGCTTCTCCTTCCAGGGGCGGGTACACAGTTTTGATAAACACATGGAAGAGGAACTCTCTTTTAAAGCAAGCTGTAGCCCATTATGCATCCTGTAGTGGAACTGATGCAATTCGTGTGGTATGGAGTGAAAGTGATACGCCATCAAGCAGTCTCAAGGCGTATCTCAGAAATATTGTTCGGAGAAAATCACAAACTGCTCACAAACCAAACTTCAAGTTTGACCTACATGAGGAGGATAATCTGAACAATAGGTTTAAGCCAATTGAGGACCTAAGAACAGATGCAATCTTTTCCATAGATGATGATGTTATTGTTCCGTGCTCTACTCTGAATTTTGCATTTGGTGTTTGGCAAAGTGCTCCATCCACAATGGTTGGATTTGTTCCTCGCATGCATTGGCTGGATGTTGAGAAAGATGGTGTTGCATATTACAATTATGGTGGTTGGTGGTCTGTCTGGTGGATGGGCACTTATAGTATGGTTCTCTCGAAAGCTGCTTTTTTCCACAAGAAGTACCTGGATATATATACTTACAAAATGCCTGCATCAATTCATAATTATGTAACTAGAGAAAGAAACTGTGAAGACATTGCGATGTCTTTGCTTGTTGCTAATGCAACAGGTGCGCCACCAATCTGGGTTAAAGGAAAGATATATGAGATTGGATCAACTGGCATCAGCAGTCTGAAAGGGCATAGTAACAGAAGGAATAATTGCCTCAATGATTTTGTTTCACTTTATGGAGATATGCCTCTTGTATCAACCAATTTAAAAGCAGTGGATGCAAAGCATGAGTGGTTTTGG
>Ash_1
ATG------------------------------------------------------------------------------------------------------------AAGTCGGGATTCCATGGC---------CCCAGCAGCCGGAGA---GTCCCTCAGAAGCAGCTGAACCGTATTCTTCCGAGCTCCTCGTCCGCTGTTAAGATCAAAGCTTTGCTCTCCCTCTGTATCGGTCTCTCCCTTCTTCTTATTGCCGCGCGCGCCGCCTCTGCCGTCGCCGCCCAACACTTCTCCGCTGCTTCCGCTTCAGTTCCCGGCGACTGGAAGGGTTATACTATTTTGATTAACACTTGGAAGAGAGATGATCTTTTGCAAAAATCAGTTCTACATTATTCAACTTGTGTTGGAGTTGATTCCATTCACGTTGTTTGGAGTGAACCTGATCCTCCATCAGATTCATTGTATGATGCCTTAAGGCACTCTGCACGTTTAAATTCCAAAGGTGGTAAAGAAATTGAAGTAATTTTTGACTTCAACCATGAAGACAGTTTAAACAACAGGTTCAAGGAGATCAAGGATCTAAAAACTGATGCTCTATTTTCGATTGATGATGATGTTATCTTTCCCTGCAAAAGTGTAGAATTCGCTTTCAGTGTTTGGAAAAGTGCAGCTTCAACAATGGTTGGATTTGTTCCTCGAATGCATTGGCTGGATAAGTCGAATAACAGTATAGGGCGCTATTTTTATGGTGGTTGGTGGTCAGTCTGGTGGATGGGCACTTACAGCATGGTTCTTTCCAAAGCGGCTTTTTTCCATAAAAGATATCTGCACTTGTACAGTTGT---ATGCCACAAACAATAAGAAACTATGTAGACAGAAACAGAAACTGTGAAGATATTGCGATGGCTTTTTTAATTGCAAATGAGACTGGAGCGCCACCTATATGGGTCCAAGGGCAGATTTTTGAGATGGGATCGAGTGGGATTAGCAGCCTAGGAAGCCACAGGATGCAAAGAACACAATGTCTGAACGACTTTTCAGCCCTGTATGGTCGCATGCCCTTGGTCGCAACAAATGTGAAAGCCATTGATAGCCGAGGCAGTTGGCTTTGG
>Atr_1
ATG---------------------------------------------------------------------------------------------------------------GTGGTGATGAGAGGG---------GGGTATAGTAGAAGG------CTGGTTCAGAGGCTGAGGCAGGCCTTGATC---GGCCTGGGATCAGTTAGGGTTAAGCTTTTGCTTCCATGTTTCGTTTTGTTCATGCTGGTTGTGGTCGCAGGTAGGGCTGCTAATTTCATGGGATGGAGACACAAGCCTTTGAAGCAG---GGATCTTTGCCTCTAGGGAAAGGATACACCATTTTGATCAATACATGGAAGAGAAATGACCTTTTGAAGCAATCTGTGGAACACTATTCATCCTGTAGTGGTCTTCATTCTATACACATAGTTTGGAGTGAACCTGATCCCCCGACAGATTCCCTTCGGGGTTTTCTGCACCATGTTTTGCAGTTGAAATCGATAAATGGAAGAGAAGTTGATTTGCATTTTGACATTAATCAAGAGGACAGCCTGAATAATAGGTTCAAAGTCATTAAAGATTTAGAGACGGATGCTATTTTCTCAATTGATGATGATGTTGTCTTCCCATGCCCCACAGTGGAGTTTGCTTATAGCGTATGGCAAAGTGCACCTGATACCATGGTGGGGTTTGTACCTCGCATGCATTGGTTGGATAAAACAAAAGAAGATGAAATGTATTATGCGTATGGGGGTTGGTGGTCTGTTTGGTGGATGGGTACATACAGCATGGTCCTTTCCAAGGCAGCTTTTTTCCATAGAAAGTATCTTGATATGTACACAAATCAGATGCCAGCTTCCATTCGGGATTATGTAACCCGAAACAGGAATTGTGAAGATATTGCAATGTCTTTCCTTGTTGCAAATGCTACTGGTGCTCCTCCTATATGGGTGCAAGGTAAGATATTTGAGATCGGGTCCACTGGGATTAGCAGCTTGCAAGGGCATAGCGAGCGAAGATCTCAATGTGTCAACCGATTTGTCATCGAGTACGGACATATGCCCTTGGTAGAGAGTAGTGTGAAGGCTGTCGATAGCCGCCGAAGATGGTTTTGG
>Cde_1
ATGGATTTTACGGTTGCTCTTTTGCGGAAGGGAACTGCCTCCTGCTTTCCATTACAGAATCTGGGATCTTGC---TCTTTAGTACCATTATTACCAGATCCCCAGATCGAATTGGTGGGGAGCCATGGC---------GGCGATGATAGG---------ATCAGAGAGAGGTCTTGTCAGGAATCGGTGTGTTCAGTAACCATGGGGAAACGGCGAATCATATTCTCCAGC------------CAAGGAGAAATTGTCCGCCAGAGGACGGCTTTTCTTATGGAATGGAATCGCCACAGTGTTTCTTCA---GTATATTCTTCTTCTCGGGGTGGCTATACTGTTCTGATCAATACGTGGAAACGTAATTCACTTCTGATGCAATCTGTAGCTCATTATGCATCTTGTAGTGGGACGGCTGCTATACACGTTGTGTGGAGTGAAAGTGATCCACCGTCTGCCCGCCTGAGAACTTATCTGGAAAAGATTATTGTGTCAAAGTCTCAATTTGCAAAAGAACCTAATTTGAAATTTGACTTGAACAAGGAGGACAATCTTAATAATAGGTTCAAACCAATCAAGGATCTCAGAACAGATGCAATCTTTTCTGTTGATGATGATGTTGTCATTCCTTGCAGTCTTTTGAATTTCGCTTTCACTGTGTGGCAAAGTGCATCAAACACAATGGTGGGCTTTGTTCCACGCATGCATTGGTTGGAAAAACAG---AATGGTGCAGAATATTACCGTTATGGAGGTTGGTGGTCAGTGTGGTGGATGGGTACTTACAGCATGGTTCTCTCCAAGGCTGCATTTTTCCACAGAAATTACTTGGACTTATACACCTATAACATGTCATCAACCATTCATGATTATGTAACCAGAGAAAGAAATTGTGAAGATATTGCAATGTCTCTTCTTATTGCTAATGCCAGTGGTGCTCCTCCAATATGGGTAAAAGGAAAATTATACGAAATTGGAACTTCTGGCATCAGTTCCTTGCAAAATCACAGTAAAAGAAGAAATCAATGCCTGAACGATTTTATTTCTCTCTATGGTTCCGTCCCTCTGATATCCACAAATGTGAAAGCGGTGAGTGCCCAAGAGGAATGGTTCTGG
>Cka_1
ATGGCATCCATCATA---GCACTCAGAGATGGTGTCTCCGCACTGGCCGGC------------------------------AGCAGCGACCTCTATTCTCCGGCCAAGGAGAAGGCCGCCAACAGAGGCGCT------TACCATAGCCGGCCT------CTGCTGCGGCGGATCCGGAGTTCC------------CTCGGCGGTGCTAAGGCCAAGCTCCTCCTTGCCGCCGGCACCGCCTTCGCGCTTCTGCTCATCGCCGGCAGGGTCGGCTTGCTGATGGGATGGAACCCTAATCCTTCTACTTCC---GTCTCCTCTCCTTCTAGGGGTGGCTACACTGTGCTGATTAATACTTGGAAGCGCAATTCTCTTCTCAAGCAAGCTGTGGCTCATTATGCATCTTGCAGTGGAACTGATGCAATACATGTAGTGTGGAGTGAAAGCGATCCACCATCAGACAGTTTGAAAGCCTATCTTAGAAAGATTGTGCTGTCAAAGTCTCAAAGTGCCCACAAACCTAATGTCAGGTTTGACCTTAACGAGGAGGATAATCTGAATAACAGATTTAAGCCAATTCAGGATCTCAGAACAGATGCAATCTTTTCGGTTGATGATGACGTAGTTGTTCTTTGCCCTACTTTGGATTTTGCTTTTACTGTATGGCAAAGTGCTTCAGACACAATGGTGGGTTTTGTTCCACGCATGCATTGGTTGGATGAAGAGAAAGATGGTGTGGCATACTACAGTTATGGAGGTTGGTGGTCAGTGTGGTGGATGGGTACTTACAGCATGGTTCTCTCCAAAGCAGCATTTTTCCACCGAAAGTACTTGGATCTGTACACCTTTAAGATGCCCTCATCTATTCATGATTATGTAACCAAAGAAAGGAATTGTGAAGACATTGCCATGTCTCTGCTGGTCGCTAATGCTACGGGTGCTCCTCCAATCTGGGTCAAAGGTAAGATACATGAAATTGGAGCTTCAGGCATCAGTAGCTTGCAAGGTCATAGCAACAGAAGGAATAAATGCCTCAACGACTTCATTTCCCTCTATGGCACCATGCCTCTGATATCAACAAATGTGAAAGCAGTAGATGCACAGCATGAATGGTTCTGG
>Cka_2
ATGTCTGCCATCATC---GGACTCAGAGACGGCGTCTCCGCCGCCGTGCCC------------------------------------------TACTCTCCGGCCAAGGAGAAGGCCGCCACCAGAGGCGTC------TACCACAGTCGCTCT------CCGCCGATGCGGCGGCGCCACCTA------------CTCAGCGGCGCCAGGGTCAAGCTCCTCCTCGCCGCCTGCATCGCCTTCGCCACACTTCTCATTGCCGGCCGGATCGGCTCGATCATGGGCTGGAACCCTAGTCCCTCTTCTTCC---GTCTCATCTCCATCCGGGGGTGGCTACACAGTACTAATTAACACTTGGAAGCGCAATTCTCTTCTCAAGCAAGCTGTGGCCCATTATGCATATTGCAGCGGGACTGATGCAATACATGTAGTTTGGAGTGAGCGTGATCCGCCGTCAGAGAGTTTGAAAGCCTATCTTAGAAAGATTGTGGTATCGAAGTCTCAAAGTGCTTACAAACCTAACTTCAGGTTTGACCTGAATGAGGAGGATAATCTGAATAATCGATTTAAGCCAATCAAGGACCTCAGAACGGACGCAATCTTCTCAGTTGATGATGATGTAATTGTCCATTGCTCTACTTTAGATTTTGCATTTACTGTATGGCAAAGTGCTTCGGATACAATGGTGGGTTTTGTACCACGCATGCATTGGTTGGATAAAGAGAAAGATGGAGTGGCATACTACAGAAATGGTGGTTGGTGGTCAGTGTGGTGGATGGGTACTTATAGTATGGTGGTCTCCAAAGCAGCATTTTTTCATCGAAAGTACTTGGATTTGTACACCTATCAGATGCCCTCATCGATTCATGATTATGTAACCAGAGAAAGAAATTGTGAAGACATTGCCATGTCTTTGTTGGTCGCTAATGCCACTAGTGCTCCTCCTATATGGGTCAAAGGGAAGATACATGAGATTGGAGCCTCGGGAATCAGTAGCTTGAACAGTCATAGCAAGACAAGGAATAAATGTCTCAATGACTTTGTTTCCCTCTATGGTACCATGCCTCTGATATCAACTAATGTGAAAGCAGTAGATTCTCGACATGAATGGTTCTGG
>Cka_3
------------------------------------------------------------------------------------------------------------------------ATGAGAGGGAGC------TCCTATAGCCGTCGG------ATCCTGCAAAAACTCCGCCAGATCACGATCTCGTCCGTCGGGTCTGTCAAGATCAAGTTGCTGCTGACCCTCTGCATCGCCTTCACGCTGGTCGTCATCGGTTGCCGGGCAGCCTCTTTTATGGGATGGCAGCACCGTCTTGCCGCCGGA---AGGCCTTCCGAACCAAGGAAAGGATTCACCATTCTGATTAATACATGGAAAAGAGATGATCTTCTAAAGCAATCTATTGTCCACTACACATCTTGTTCTAGTGTTGATTCTATACATATTGTGTGGAGTGAGCCGGATCCACCCTCAGAATCTCTTCGTGTATTCTTACGGAGAGTCATACAGTCAAAGTCCAAAGATGGGAAGGAGATTGAGTTAAAATTTGACTTAAACAGGGAAGACAGTCTGAACAACAGATTCAAGGAAATCAAGGATTTGAAGACAGATGCTGTCTTCTCAATTGATGATGATGTTGTATTTCCATGCTCTTCAGTGGAGTTTGCTTTTAGGGTCTGGCGAAGCACACCTGATACTATGGTGGGATTTGTACCCCGCATGCATTGGGTGGATAAATCGAGAGACAGTGGGGAATACTACACTTATGGAGGCTGGTGGTCTGTTTGGTGGATGGGTACATACAGCATGGTACTTTCGAAGGCTGCCTTTTTCCACAAAAAGTATCTTGATCTGTACACAAACCAGATGCCAGTGTCCATCCGGGATTATGTATCTAAGAACAGGAACTGTGAAGACATTGCAATGGCTTTCCTTGTTGCAAATGCTACAGGTGTTCCTCCGATATGGGTCAAAGGCAAGATATTTGAGATCGGTTCAACCGGAATCAGTAGCTTGGGAGGTCACAGCGAGCGGAGATCCCAATGTGTCAACAGATTTGCTTCAGAATTCAGTTTCTCTTCATTGTTTTTATTTCCCATGAATCAGATTGATATTGGCAACGGCTTTTTATAC
>Csp_1
ATGAAGGAGAGACTAGAGTGTTTGAATGAGAGTAGGGATGGGTGTCTCCTTTCTATCTCAATTGGCAATGGACATGATCTCAAAACAAACCTATATTCACCAATTCAAGAAAAAAACTCAATCCGAGGTTCCCATAGTAGCTCTCTTAGAAGA------ATTCTGCAGAGGTTCCGTCATCTCGGCTTCTCAGCCGTCGGATCTATCAAGATCAAGCTTTTGCTAGCTTGCTGCATCGCGTTCACGCTCTTCTTCATCGCTGGTCGCGCAGCTTCGTTCATGGGATGGAGTTCCAATGCGTCCACCACCAGAGAATTTTCAATTCCGAGGACCGGATACACTATCCTGATTAATACGTGGAAGAGAGATGATCTTCTGAAGAAATCTATTGTTCACTACACGGCCTGCACTGGTGTTGATTCTATACATATTGTATGGAGTGAGCCCAACCCGCCCTCGAATTCACTCCATGGCTTCTTACGGCATGTAATCCAGTCGAAATCTAGAGATGGTAAACATATTGAACTGAAATTTGACATCAATAAGGAAGACAGTCTGAACAACAGATTCAAGGAAATTAAGGATTTGAAGACCGATGCTATTTTTTCAGTTGATGACGATGTCATATTCCCTTGCACCTCAGTTGAGTTTGCTTTTAGTGTCTGGCAAAGTGCACCAACTACCATGGTCGGATTCGTACCACGCATGCATTGGGTAGATAAAATGAAAGGCAATGTGGAGTTTTACAATTATGGAGGGTGGTGGTCAGTTTGGTGGATGGGAACATACAGTATGGTGCTTTCCAAATCAGCCTTTTTCCACAAAAAGTATCTTGATTTGTACACGAACCAGATGCCTGAATCCATACGAGATTATGTAACAAAGAACAGGAACTGTGAAGATATTGCAATGGCTTTCCTTGTTGCAAATACAACAGGTGCCCCCCCTATATGGGTGAAAGGTAAGATATTTGAGATTGGTTCAACTGGAATAAGTAGCATGGGAGGTCACAGTGAGCGGAGATCCCATTGCGTCAACAAGTTTGCTGCGGAGTTCGGACATATGCCCTTGGTATCAACTTCTGTAAAGGCCGTTGATAGCCGCCAGATTTGGTTTTGG
>Csp_2
ATGACCGCAATCATA---GGATTGAGAGACGGCGTTTCGATTTCGACGGGC---GGCGGCATCAGCAGCAGC---AGCAACCACATCGACTTGTATTCGCCTGCCAAGGAGAAAGCAGCCTCCAGAGGCGTC------TACAATAGCCGTTCT------CCACTGCGCCGTTTCAGGATACTG------------CTCGGCGCTGCCAAAGTCAAGCTTCTCCTCTCTATTTGTATTCTCTTCGCTCTTCTTCTAATTCTCAGCAGAGCGAGTTCTCTTATGGGATGGAACCCTAGTTCATCTTCTTCT---GTTTCTTCTCTTTCCAGGGGTGGCTACACAGTGCTGATTAATACTTGGAAGCGCAATTCTCTTCTTAAGCAAGCTGTGGCTCATTATGCATCTTGTAGCGGAGCTGATGCCATACGAGTGGTGTGGAGTGAAAGTGATCCGCCATCAGACAGTTTGAAAGCCTATCTTAGGAAGATTGTATTGTCAAAGTCTCAAAGTGCACACAAACCTAACTTCAGGTTTGATCTGAATGAGGAAGATAATCTGAATAATAGATTTAAGCCAATTGATGACCTTAGGACAGATGCAATCTTTTCGGTTGACGATGATGTAGTTGTTCCTTGCCCTACTTTGGATTTTGCATTCACTGTATGGCAGAGTGCTCCATATACAATGGTGGGATTTGTTCCACGCATGCATTGGTTGGCTGAGGAGAAGGATGGTGTGGCATATTACCAATATGGAGGTTGGTGGTCAGTCTGGTGGATGGGTACTTACAGTATGGTTCTCTCAAAAGCAGCTTTTTTCCACAGAAAGTACTTGGATTTGTACACTTACCAGATGCCTTCATCCATTCATGATTATGTAACCAGAGAAAGAAACTGTGAAGACATTGCAATGTCTCTGCTTGTTGCTAATGCCACTGGTGCTCCTCCAGTCTGGGTTAAAGGAAAGATATACGAGATTGGAGCCTCCGGGATCAGCAGCTTGACAGGGCATAATATGAGAAGGAACAAATGCCTCAATGACTTCGTATCCCTCTATGGAGCCATGCCTCTTATACCCACTAACACGAAAGCAGTTGACGCCCATCAAGAATGGTTCTGG
>Efe_1
ATG---------------GGATTGGGTGTCGGGAATAGTAATGTCTGCAATGTTGGTGGCGTGGGA------ATCGGCATTGGAGGTGGCTTGTACTCTCCTGCCAAGGAGAAGGCGGCTAACAGAGGAGCCTACAGCTACAATGGACGTTGGTGGCAGCCGCTCCGCCGGATCCGGCAGATCTTGGCT---TCTTCATCCGCTGCAAGGATCAAGCTGCTCCTCCCTATCTGCATGCTCTTCGCTGTTCTCCTCTTGGCGGGCAGGACATCCTCTCTGATGGGCTGGCGCTCCAGT---------------TCCGTTTGTCCGGCAAAGGGTGGATATACAGTACTCATAAACACTTGGAAACGTAATTCACTTCTCAAGAAATCTGTTGCACATTATGCTTCATGCATTGGTACAGATGCAATACATGTTGTATGGAGTGAGAGCGACCCTCCATCTGAGGATCTTAAAATGTATCTTAGGGAAATTGTGGAAAAGAAGTCTCAGACTGCTCATAAACCAAACTTGAGGTTTGACCTGAACGAAGAAGATAATTTGAATAATAGATTCAAGCCTATCAAGGATCTCAGAACTGAAGCAATTTTTTCAGTTGATGATGACGTTATTGTTCCTTGTAAGACCTTGGATTTTGCTTCTACAATGTGGCAAAGTGCTTCAAACACAATGGTTGGGTTTGTCCCCCGTATGCATTGGTTAGATGAAGAGAATGCTTCCACGGCATACTACGAATATGGCGGTTGGTGGTCTGTTTGGTGGACGGGTACTTACAGTATGGTTCTATCGAAAGCAGCATTTTTTCACAGAAAATACTTGGACTTGTACACGTACAAGATGCCCTCATCTATTCACGATTATGTAACTCGAGAAAGAAACTGTGAAGACATTGCAATGTCCTTGCTTGTTGCTAATGCCACAGGGATTCCTCCAATCTGGGTCAAAGGAAAAATTTATGAGATTGGTTCATCTGGGATCAGCAGCCTGAAAGGGCATGGCAAGGCAAGAAATAAGTGCCTTAATGATTTCGTTGCACTGTATGGCACCATGCCTCTCGTGCCTACCAATGCTAAAGTTGTAGATGCTCAGAGTGAATGGTTTTGG
>Efe_2
ATG---------------GGATCGGGTGTCGGGAATAGTAATGCCTGCAATGCTGGTGGCGTGGGA------ATCAGCATTGGAAGTGGCCTGTACTCTCCTGCCAAGGAGAAAGCGGCTAACAGAGGAGCCTACAGCTACAATGGACGTTGGTCACAGCCGCTCCGCCGGATCCGGCAGATCCTGGCT---TCTTCATCCGCTGCAAGGATCAAGCTGCTCCTCCCCATCTGCATGTTCTTCGCTGTTCTCCTTTTGGCTGGCAGGACAGCCTCTTTGATGGGCTGGCGCTCCAGT---------------TCCGTTTCTCCGGCAAAGGGTGGATATACAGTACTCATAAACACTTGGAAACGTAATTCACTTCTCAAGAAATCGGTTGCACATTATGCTTCCTGCATTGGTACAGATGCAATACATGTTGTGTGGAGTGAGAACGATCCTCCATCTGAGGATCTTAAAATGTATCTTAGGGAAATTGTGGAAAAGAAGTCTCAT---GTTCATAAACCAAATTTGAGGTTTGACCTGAATGAAGAAGACAATTTGAATAATAGATTTAAGCCTATCAAGGACCTCAGAACTGAAGCAATTTTCTCAGTTGATGATGACGTTATTGTTCCTTGTAAGACCTTGGATTTTGCTTCTACAGTGTGGCAAAGTGCTTCAAACACAATGGTCGGGTTTGTCCCCCGTATCCATTGGTTAGATGAAGAGAATGCTTCCACAGCATACTACAAATATGGCGGTTGGTGGTCTGTTTGGTGGATGGGTACTTACAGTATGATTCTGTCAAAAGCAGCATTTTTTCACAGAAAATACTTGGACTTGTACACATATAAGATGCCCTCATCTATTCACGATTATGTAACTCGAGAAAGAAATTGTGAAGACATTGCAATGTCCCTGCTTGTTGCTAATGCCACTGGGATTTCTCCAATCTGGGTCAAAGGAAAAATTTCTGAGATTGGTTCATCTGGGATCAGCAGCCTGAAAGGGCATGGCAAGGCAAGAAATAAGTGTCTTAATGATTTCGTTGCACTGTATGGCACCATGCCTCTCGTACCTACCAATGCTAAAGTTGTAGATGCTCAGACTGAATGGTTTTGG
>Efe_3
ATG---------------GGTTTGGGTGTCGGGAATAGTAATGCCTGCAATGTTGGTGGCGTGGGA------ATCGGCATTGGAGGTGGCTTGTACTCTCCTGCCAAGGAGAAGGCGGCTAACAGAGGAGCCTACAGCTACAATGGACGTTGGTGGCAGCCGCTCCGCCGGATCCGGCAGATCTTGGCT---TCATCATCCGCTGCAAGGATCAAGCTGCTCCTCCCCATCTGCCTGCTCTTCGCTGTTCTCCTCTTGGCCGGCAGGGCAGCCTCTCTGATGGGTTGGCGCTCCAGC---------------TCCGTTTCTCCGGCAAAGGGTGGATATACAGTACTCATAAACACTTGGAAACGTAATTCACTTCTGAAGAAATCTGTTGCACATTATGCTTCCTGCATTGGTACAGATGCAATACATGTTGTATGGAGTGAGAACGATCTTCCATCTGAGGATCTTAAAATGTATCTTAGGGAAATTGTGGAAAAGAAGTCTCAGAGTGCTCATAAAGCAAACTTGAGGTTTGACCTGAATGAAGAAGATAATTTGAATAATAGATTTAAGCCTATCAAGGACCTCAGAACTGAAGCAATTTTTTCAGTTGATGATGACGTTATTGTTCCTTGCAAGACCTTGGATTTTGCTTCTACAGTGTGGCAAAGTGCTTCAAACACAATGGTTGGGTTTGTCCCCCGTATGCATTGGTTAGATGAGGAGAATGCTCCCACGGCATACTACAGATATGGCGGTTGGTGGTCTGTTTGGTGGATGGGCACTTATAGTATGGTTCTATCAAAAGCGGCATTTTTTCACAGAAAATACTTGGACTTGTACACATACAAGATGCCCTCATCCATTCACGATTATGTAACTCGAGAAAGAAATTGTGAAGACATTGCAATGTCCTTACTTGTTGCTAATGCCACCGGGATTCCTCCAATCTGGGTCAAAGGAAAAATTTACGAGGTTGGTTCATCTGGGATCAGCAGCCTGAAAGGGCATGGCAAGGCAAGAAATAAGTGCCTTAATGATTTCGTTGCACTGTATGGCACCATGCCTCTCGTGCCTACCAATGCTAAAGTTGTAGATGCTCAGGGTGAATGGTTTTGG
>Egu_1
------------------------------------------------------------------------------------------------------------------------ATGAGAGGGGCC---GCCTCCTCCGGCCGGAGG------ATCCCGCTCAGATTCCGTCACCTCTCCATCTCGGCTTTTGGATCCGTCAAGATCAGGCTGCTCCTCTGCTGCTGCGTCGCCCTCGCGTTCCTCCTCCTAGCC------------------TTCGGCTGCCGCCACTGCCCTTCCCTTCCTCCATCGTTGCCCCCTCCCGGGAAAGGTTACACCATATTGATTAACACATGGAAGAGAAATGACCTGCTGAAGCAATCCATTGTTCATTATGCTTCTTGTCGTGGAGTTAATTCTATTCACATTGTGTGGAGTGAACCTGATCCACCTTCAGATTCGTTACATGATTTTTTGAGGCAAGCTACACAGATGAACTCTAAAGGGGGCAAATATATTGAAGTAAGATTTGATTTGAATCAAGAAGACAGTCTGAACAACAGGTTCAAGGAAATCAAGGGTTTGAGGACTGATGCTATCTTTTCAATAGATGATGATGTTATATTTTCCTGTTCATCTGTTGAATTAGCTTTCAGTGTCTGGCAAAGTGCCCCAATGTCAATGGTGGGATTTGTACCTCGTGTGCATTGGCTGGATAAGTCGAGAGACAGTGTGGAACACTATAGGTATGGAGGCTGGTGGTCAGTTTGGTGGATGGGTACCTACAGCATGGTTCTCTCCAAGGCAGCCTTCTTCCACCACAAGTATCTTGATCTGTACACAAACCATATGCCAGCAGCTATAAGAGATTATGTGACCAAAAACAGGAACTGTGAAGATATTGCAATGTCTTTGCTTGTGGCAAATGTAACAGGTGCTCCACCCATGTGGGTAAAAGGCAGGGTATTCGAGATTGGATCAACAGGCATCAGTAGTTTAGGAGGTCATAGCAGAAGGAGATCAGAATGCCTTAATGTGTTTGCTCCAATTTATGGTCATATGCCTTTGATAGCAACCAATGCGAAGGTCATAGACAGCAGGCATAGTTGGTTTTGG
>Egu_2
ATGGCCGCCATCATG---GGACTGCGAGACGCCGCATCCGTTGCCGCGGCGGCCACCTCCGCCGGCGCCGGTGCCACCATAGCCGGGTCGCCCTACTCTCCGGCCAAGGAGAAGGCGGCCTCGCGTGGGTTG---GGGTACCCGAGCCGCGCATCGCTGCTTCTCCTCCGGTCTCGGAAGCTC------------GCCGGCTACGCCAAGGCCCGGGTCCTTCTCGTCGCTTGCGTTCTCCTCGCTCTCTTCCTCGTCTCGCGCCAGGTGGGGCCCCTCATGGGGTGGAACTACCAACCTTCCTCTTCC---GTCTCGTCTCCTTCCAGGGGTGGTTACACAATACTGCTAAACACTTGGAAGCGCAATTCTCTTCTCAAGCGATCTGTGGCTCATTATGCATCTTGTTTACGGGTTGATGCAATACATGTAGTCTGGAGTGAAAGTGATCCGCCATCGGATAGCCTTAAAGCCTATCTCAGCAAGATTGTATTTTCACAGTCCCAAAGTTCTCATAAACCAAACTTCAGGTTTGAACTGAATGAGGAAGATGATCTGAATAATAGATTTAAGCCCATTGGGGACCTCAAAAATGATGCAATCTTTTCAGTGGATGATGATGTAATAGTTCCTTGCCCCACTTTGGATTTTGCATTTGCGGTATGGCAAAGTTCTCCAGACACAATGGTGGGGTTTGTTCCCCGCATGCATTTACTGGCTGAGGAA---AATGGTATGCCATATTACAGATATGGAGGCTGGTGGTCAGTATGGTGGATGGGTACTTACAGTATGGTTCTGTCAAAAGCAGCATTTTTCCACCGAAAGTATTTGGACCTGTACACCTACAAGATGCCATCATCTATTCATGAATATGTAACAAGAGAAAGGAACTGCGAAGACATTGCTATGTCACTTCTCGTTGCTAATGCAACTAGAGCTCCTCCTATCTGGGTGAAAGGTAAGATATATGAGATTGGTGGCTCTGGCATCAGCAGCTTGAAGGGTCATAACAAGAGGAGGAATAGATGCCTCAATGACTTTTTTTCTCTTTATGGAGCTGTGCCTTTAGTACCTACCAGCATGAAGGCTGTAGATGCACGAGAAGAATGGTTCTGG
>Lch_1
------------------------------------------------------------------------------------------------------------------------ATGAGAGGAAGC------TCTAATAGCCGGAGG------CTTCTACAGAGATTCCGCCAGTTGACGATCTCGGCCGTTGGATCCGTGAAGATCAAGCTGCTGCTGGCCTGCTGCATCGCCTTCACGCTCGTCGTTATCACTGGCCGGGCCGCTTCGTTCATGGGATGGCGACATCATGTGACCGTTGGA------TCTTCGCCTCCACGGAAAGGATACACAATCCTCATAAACACATGGAAGAGAAATGATCTACTGAAGCAATCCATCTCCCACTACACGTCCTGTCCTGGTGTTGATGCTATACGCATTGTGTGGAGCGAGCCCAATCCGCCCTCAGATTCTCTTCGTGGGTTCCTATGGAAAACTTTAAAATCAAATTCTAAAGATGGTAAAGAGATTGAACTGAGGTTCGACATTAACAAGGAAGATAGTCTGAACAACAGATTCAAGGTGATCAAGGATTTGAAGACGGATGCTGTCTTCTCGATTGATGACGATGTTGTGTTCCCATGCTCTTCAGTAGAGTTTGCTTTCAGTGTTTGGAAAAGTGCGCCTGCAACCATGGTGGGATTTGTACCACGGATGCATTGGGTGGATAATACAAAAGGCAGTGCAGAATACTATACATATGGAGGCTGGTGGTCTGTTTGGTGGATGGGTAGATATAGTATGGTGCTTTCCAAGGCAGCCTTTTTCCACAAAAAGTATCTTGATATGTATACGAACCAGATGCCAGCTTCTATCCGAGATTACATAACCAAGAACAGGAACTGTGAAGATATTGCAATGGCTTTCCTTGTTGCAAATGCAACAGACGCTCCTCCTATATGGGTGAAAGGTAAGATATTCGAGATAGGTTCGACTGGAATCAGTAGCTTAGGAGGTCACACCGACCGGCGATCCCAATGCGTCAACAGGTTTGCAGCAGAGTTTGGGCGGATGCCATTAGTATCAACTTCCGTAAAGGCCATCGACAGCCGCCACATTTGGTTGTGG
>Lch_2
ATG---GCTGCCATA---GGAATGAGAGACGCCATTTCCATAGCAGTCGGA------------------------AGTAGCAGCAGCGATCTGTACTCGCCGGCGAAGGAGAAGGCCGCGACGAGAGGCGTC------TACAATAGCCGCTCCCCG---CTGCTGTGGCGGGCCCGGAAACTA------------CTCGGTGCGACCAAATTGAGGCTCCTTCTGGCCGCTTGCGTGGCCTTCGCCATCCTTCTCATCGCCAGCAGGGCCAGCTCGTTGATGGGATGGGACCTCCATCCCTCTTCGTCC---GTTTCTTCTCCTTCCAGGGGAGGCTACACGGTGCTGATTAACACTTGGAAGCGCAACTCTCTTCTCAAGCAAGCTGTGGCTCATTATGCATCTTGTAGAGGGACTGATGCAATACGTGTGGTGTGGAGTGAAACTGATCCACCATCAGAAAGTTTGAAAGCCTATCTTAAGAAGATTGTACTGTCAAAGTCT---AGTGCTCACAAACCTAACTTCAGGTTTGACCTGCATGAGGAGGATAATTTGAATAACAGATTTAAGCCAATCAAGGACCTTAGAACAGATGCAATTTTTTCGGTTGATGATGATGTTATTGTTCCTTGCTCGACTTTGGACTTTGCATTCACTGTATGGCAAAGTGCTCCAGATACAATGGTGGGATTTGTTCCGCGTATGCATTGGTTGGATGAAGAGAAGGATGGCGTCGCATACTACAAATATGGTGGTTGGTGGTCAGTCTGGTGGATGGGCACTTACAGTATGGTTCTCTCAAAAGCAGCGTTTTTTCATCGGAAATACTTGGACTTGTACACTTACAAGATGCCTTCATCCATTCAGGATTATGTAACCAGAGAAAGAAACTGTGAAGACATTGCAATGTCTCTGCTTGTTGCTAATGCTACTGGTGCTCCTCCAATCTGGGTCAAAGGGAAGATATATGAGATTGGAGCCTCTGGCATCAGCAGCTTGAAGGGCCATAGCAAGAGAAGAAACAAATGCCTCAATGACTTCATTTCTCTCTATGGAACCATGCCTCTTGTATCAACAAATGTGAAAGCAGTAGACGCAAAGCATGAATGGTTCTGG
>Nco_1
ATGTCTTCTAAGATG---GGTTTGAGTGTCGGGAATAGTAATGCCTGCAATGTTGGTGGCGTGGGA------ATCGCCATTGGAGGTGGCTTGTACTCTCCTGCCAAGGAGAAAGCAGCTAACAGAGGAGCCTACAGCTACAATGGACGTTGGTGGCAGCCGCTCCGCCGGATCCGGCAGATCCTGGTT---TCTGCAGCCGCTGCGAGGATCAAGCTGCTCCTCCCCATCTGCATGCTTTTCGCCGTTCTGCTCTTAGCCGGCAGGACGGCCTCTCTGATGGGCTGGCGGTCCAGT---------------TCCGTTTCTCCGGCAAAGGGTGGATATACAGTACTCATAAACACTTGGAAACGTAATTCGCTTCTCAAGCAATCTGTTGCACATTATGCTTCCTGCATTGGTACAGATGCAATACATGTTGTATGGAGTGAGAGTGATCCTCCATCTGAGGATCTTAAAATGTATCTTAGGAAAATTGTGGAAGCGAAGTCTCAGAGTGCTCATAAGCCAAATTTGAGGTTTGACTTGAATGAAGAAGATAATTTGAATAACAGATTTAAGCCCATCAAGGACCTCAGAACTGAAGCAATTTTTTCAGTTGATGATGACGTTATTGTTCCTTGTAAGACTTTGGATTTTGCTTCTACAGTGTGGCAGAGTGCTTCTAACACGATGGTTGGGTTTGTTCCCCGCATGCATTGGTTGGATGAAGAGAATGCTTCCACGGCATACTACAAATATGGTGGTTGGTGGTCAGTTTGGTGGATGGGCACTTACAGTATGGTTCTATCAAAAGCTGCATTTTTTCACAGAAAATACTTGGACTTGTACACATACAGGATGCCCACATCTATTCACGATTATGTCACTCAAGAAAGAAATTGTGAAGATATTGCAATGTCCTTACTTGTAGCTAATGCCACTGGGATTCCTCCAATCTGGGTCAAAGGAAAGATTTACGAGATTGGTTCATCTGGGATCAGCAGCCTGAAAGGGCATAGCAGGGCAAGAAATAAGTGCCTTAATGATTTCATTGCACTTTATGGCACCATGCCTCTCGTGCCTACCAATGTTAAAGTTGTAGATGCTCAAGGTGAATGGTTTTGG
>Osa_1
ATGATGCCCAAGCTG---------------------------------------------------------------------------CTGCTGCTGCAGGCGGCGGCGGCGGTGGCGGACAGGGGC---------TCCGGCGGCCGCCGC------GGGTACCTCCCCCTCCGCCACCCACCACACGTCGCCCCCGGCAGATTCACCGCCTGCCTGCTCGCCGTCGCCGCCGTCACCTTCGCCCTCGCCCTCACCCTCCACCGCCCCGACTCCGCCGCCGCCTACGCCGCC---TCGCCACGCGGC---GTTGGCGGCGGCGGCGGCGCGGGATACGCGGTGGTGATCAACACGTGGAAGCGCTACGACCTCCTCAGGAGATCCGTCGCGCACTACTCCGGCTGCGGCGGCGTCGACGCCGTCCACGTCGTCTGGAGCGAGCCGGAGGAGCCAACCGAGGAGCTCCGCGGGAGCGTC---------------CTCAACTGCAGCGACGGCGGCGGCGCGGGGGTGCGGTTCGTGATCAACGCGGAGGACAGCCTCAACAACAGGTTCAGGCCCATCCAGGGGCTCACCACCGACGCCGTCTTCTCCGTCGACGACGACCTCATCGTGCCGTGCTCCACGCTGCGGTTCGCCTTCGCCGTGTGGCAGAGCGCGCCCTCTGCCATGGTGGGCTTCGTGCCCCGGATGCACTGGCTTGCTGACCCGGGAAGTAATGCAAAGGAATACAGATATGGAAGCTGGTGGTCAGTTTGGTGGACAGGGACTTATAGCATGGTTCTCTCCAAAGCAAGTTTTTTCCACAGGCAGTACTTGGATCTGTATACCATTCGCATGCTTCCGTCTATTCGTGATTATGTGAATGAAAACAGGAATTGCGAGGATATTGCAATGTCCTTTCTTGTGGCAAATGTAACTGGATCTCCACCAATATGGGTTCAAGGAAGGATATTCGAGATTGGATCAAGCGGCATTAGCAGTTTGAAAGGCCATGATTTACAGAGATCAAAATGTCTCAATACATTTTCTGCCATGTATGGGCATATGCCTCTTGTAGCCACCACAGTCAAAGCTGTTGATAGCCGCACAAGCTGGTTCTGG
>Out_1
ATGTCGAATACCATGGAAGGC---------------------------------------GCGGGTAACGCC---CCTTTAAATACTGGTGTTTACTCGCCTGCTAAAGAGAAGGCTGGGATGCGAGGT---------TCCCATAGCAGATTG------CTTGCTCAAAGGTTAAGGCAACTCTTTGTT---AATATCGGGTCTGTCAAGATAAAGATACTGTTACCATTTTGTATTCTATTTGCACTTATTCTCATCGCTGGTCGTGCTGCCTCGTTTATGGGATGGCGTCACCATTCGTCCCAACCA---ACATCTGCCACAACCAGGAAAGGGTACACGGTGTTAATTAATACTTGGAAGCGGAATGACCTTCTGAAGCAATCTGTGGCACACTATGCAGCCTGTAACAGTGTTGATGCAATACACGTTGTCTGGAGTGAAACTGATTCTCCATCCGATTCTCTTCAAGCCTATCTCAAGAGAATTGTGCAATTGAAATCTCAAAGAACTAAAAAAGCTGAATTTAGGTTTGACCTGAATGAAGTAGACAATCTTAACAATAGATTTAGGCCTATTGCGGATTTGAGAACGGATGCAGTTTTTTCAGTTGATGACGATGTTATATTTCCTTGCTCAACATTAGAATTTGCATTCAGTGTATGGCAAAGTGCACCAGATAGTATGGTGGGATTTGTTCCACGTATGCATTGGGTTGATACAAAGAAGCATGATGTGAAACAGTACACATATGGTGGCTGGTGGTCTGTTTGGTGGATGGGCACATACAGCATGGTGCTTTCTAAGGCGGCATTTTTACATAAAAAATATCTATACATGTACACTTATGAGATGCCAGCATCTATTCGGGAGTATGTAAGCAGGGAAAGGAATTGTGAAGATATTGCAATGTCTTTCCTTGTTGCGAATGCAACTGGTGCTCCTCCAATCTGGGTTAAAGGTAGAATATTTGAGATTGGTTCAACTGGCATTAGTAGCCTAAAAGGACACAGTGAACGGCGAACCCGATGCCTAAATGAATTTGTTTCTCTATACGGGCACATGCCATTGGTGGCAAGTAATGTCAAGGCAGTCAATGCTTGCCACAAATGGTTTTGG
>Out_2
ATGTCGACAATTATG---GGACTGAACGTCAGTAATAACAGCGCC---------------------------------GTCGGGGTGGGATTGTATTCACCGGCGAGGGAGAAGGCTGTGATGCGAGGGCCT------TACAATAATCGATCT------GGTATTAAACGGATTCGTCAACTGTTAACT---AACATTGGTTCAGTTAAGATAAAGATACTTCTCCCCTTCTGTATAATATTTGCTATCATCCTAATTGCCGGCCGTGCTGGTTCGTTAATGGGATGGCATCACCATCCTCCCCAACTT---AGATCGCCTGCCTCCAGGCAGGGGTACACACTGCTGATTAATACTTGGAAGCGGAATTCACTTCTGAAGCAAGCAGTAGCGCACTATGCATGTTGTAGCAGTGTTGATGCAATACGTGTTGTGTGGAGCGAGAATGATCCACCCTCAGAATCTCTTAGGACTTATCTTAGGAAGGCTGTGCATTCAAAATCTAAAAGCATTAACAAACCTGACTTAAGGTTTGACCTGAATGAGGAGGATAATCTCAACAACAGATTTAAACCAATCGAAGGTTTGAGAACTGATGCAATTTTCTCTATTGATGATGATGTTGTAGTACCATGTCCCACCCTGGAGTTTGCGTTCAGTGTTTGGCAAAGTGCTCCAGATAGTATGGTGGGATTTGTTCCACGTATGCATTGGGCCGATACAAAGAACCTTGGTTCAATGCGTTACAAGTATGGTGGCTGGTGGTCTGTTTGGTGGATGGGCACGTATAGCATGGTGCTTTCCAAAGCAGCATTTTTTCATCAGAAGTATTTGGAAATGTACACTTACCAGATGCCAGCAACTATTCAGGAATATGTAAGCAGGGAAAGGAATTGTGAAGATATTGCAATGTCTTTCCTTGTTGCAAATGCAACTGGAGCTCCCCCCATCTGGGTTAAAGGTAAACTATTTGAAATTGGCTCAACTGGCATCAGTAGCTTAAAAGGACATAGTCAAAGGAGAAACCAATGTCTTAATGATTTTGTTTCTCTGTATGGTTATATGCCCTTGATTGCCAATAATGTCAAAGCTGTCAATGCTCAACATGAATGGTTTTGG
>Pab_1
ATG---------------GGATTGGGC---------------------------------GTGGGCAGCGCC---CCTATGAACAGTGGGGCTTATTCCCCTGCTAAGGAAAAAGCTGGAATGAGAGGT---------TCCCACAACAGATTG------CTGGTTCAGAGGCTAAGGCAATTGTTAATT---AATATTGGGTCCGTTAAGATCAAGATATTGCTGCCCTTTTGCCTTATTTTTACGTTTATTGTTATTGCTGGCCGAGCTGCTTCGTTCATGGGATGGCATCATCACTCCCCCCAACCG------------AGATCCAGGAAAGAGTATACAGTGTTGATTAATACCTGGAGGCGGAATGATCTTCTGAAGCAATCCGTTGCTCACTATGCAGGTTGTAGCAGTGTTGATGCAATACATGTTGTCTGGAGTGAGATTGAACCACCCTCTGCTTCTCTCCAAGCCTATCTCAAGAGAAGTGTGCACTTAAAATCTAAAAATAGGAACAGACCTGACCTTAGGTTCAACCTCAATGAAGTGGACAACCTAAATAATAGATTTAGGCCAATTGAAGGCCTAAGAACAGATGCAATATTTTCGGTTGATGATGACGTTGTATTTCCTTGCGCCACCTTGGAGTTTGCATTCAGTGTATGGCAAAGTGCTCCAGATAGCATGGTTGGTTTTGTACCTCGCATGCACTGGGTCGATTCAAAGAACCATGATGTAGGACGCTATACTTATGGAGGTTGGTGGTCTGTCTGGTGGATGGGTACATATAGTATGGTTCTTTCCAAGGCAGCATTTTTACATAAAAAATATCTAGATATGTATACTAATCAGATGCCAGCATCTATCCGGGAGTATGTAATCAAGGAAAGGAACTGTGAAGATATTGCAATGTCTTTTCTTGTTGCAAATGCAACTGGTGCTCCTCCCATCTGGGTTAAAGCAGCTGTATTCATGGCAGATCCCGCCGGATTTGGATCTACAGGCGGATCCAGTAATGATAGA------------------TTCAATGTTGATTTTGGCACTCTATCCAAGAAAGGATCAGTTCTAAAGGCTGCACCTCTGAGTGCAAACTGGTACACT
>Ppe_1
------------------------------------------------------------------------------------------------------------------------ATGAGAGGGAGC------TCGTGGAACCGTCGA------ACGGTACAGAGGCTGCGGCAGGCGTTGATCTCGACCGTTGGATCCATGAAGATCAAGCTTCTGCTCTGCTGTTGTATCGGCTTCACGCTCATCGCGCTCGCCAGCCGAGCTTCGGACTTTATGGGATGGACCAATCACACTGCTGCTCTGGAGCGGTTCTCTGATTCACGGAAAGGATACTCTATTGTAATGAACACTTGGAAGAGATATGATCTTTTGAAGCAGTCAATTTCTCACTATTCTAGATGCCCTCGGCTTGATTCGATACATATTGTGTGGAGTGAGCCAAGTCCTCCTTCAGATTCTCTGAGAAAATTTCTATACCACATTGTACAATTGAATACTAGAGATGGGCGACAAGTTGAACTGAAATTTGATATCAATACCGAAGACAGCTTGAACAACAGATTTAAAGAAATTAAGGATCTGAGAACAGATGCCATTTTCTCAATTGACGATGATGTTATATTCCCTTGCCCTTCAGTAGAATTTGCTTTCGATGTTTGGCAAAGTGCATCAGATACAATGGTTGGATTCGTGCCTCGCATGCACTGGGTTGATCCGACCGTATGTGATAAGAATCACTACATTTATGGCGGATGGTGGTCAGTTTGGTGGACAGGTACATACAGTATGGTACTGTCTAAGGCAGCCTTCTTCCACAAAAAGTACCTAAGTCTGTACACAAATGAAATGCCAGCATCAATCAGAGAATTTATAACCAAGAACAGGAACTGTGAAGACATTGCGATGTCTTTTCTCGTAGCAAATGCAACTGGTGCTCCTCCAATATGGGTGAAAGGCAAGATATTTGAGATTGGTTCAACTGGAATCAGTAGCTTAGGAGGTCACAGTGAAAAAAGAACCCACTGCATCGACAGATTTGTTGCCGAGTTTGGACGAATGCCATTGGAACCGACGGCTGTGAAGGCTGTTGACAGTCGCAACATCTGGTTTTGG
>Ppe_2
ATGTCCACGATCATT---GGCATCCGCGACGCCGGGCCGACCGGTGCAGTGGCCTCAGCCATAGCCGCAGCC---GACATGAACGGCGGAATCTACTCTCCGGCTAAGGAGAAAGCCGCCGCCAGAGGCGTC------TACACCGGCCGCTCC---CAGCTCGTTCGGCGGCTCCGAAGCCTG------------GTCTGCGCGGCTAAGCTCAAGCTCGTTGTGTGCGTTGTCATCTTCGTCGTCGTTTTGGTCACCTCCTCCAGGCTTAGTTCTGTGATGGGTTGGGTCCCTCCCCACCCTAACCCC---AACACCAGTTCTAGAGGTGGTGGATATACGGTGCTTATGAACACATGGAAGCGAAGCTCAGCTTTGAAGCAATCAATTGGGCACTATGCGTCATGTGGTGGCGTTGAAGCAATTCATGTGGTGTGGACGGACAGCGAACCACCCTCAGAATCTATGAAATACCATCTCGAAAAGATGGCATTTTCAAAGTCACAAGCAGCGAAAAAACCCAACTTTAAGTTTAGCATGAGCCAAGACGACGATTTGAACAATCGGTTTAAGCCAATTCAGGACCTTAGATCAGACGCCATATTCTCTGTTGATGATGATGTAAAAGTCCCCTGTTCCACTTTGGATTTTGCTTTCACGGTCTGGCAATCTGCACCCAACACTATGATTGGGTTTGTTCCTCGCATGCATTGGCTTGATAAGGAGAAGAGTGGCGTAGAGAAATATACGTATGGGGGGTGGTGGTCCGTTTGGTGGATGGGCACATATAGTCTGCTTCTTCCCAAAGCTGCATTCTTTCATAGGAACTACTTGAATTTGTATACCAACAATATGCCCTCATCTATCCGTGACTATGTCACCAGGGAGAGAAACTGTGAAGATATTGCTATGTCATTGCTTGTCGCTAATGCCACCGGTGCTCCTCCAATTTGGGTGAAAGGGAAGACGTATGAGATTGGATCATCTGGAATGAGCAGCATGAAAAGGCACAGCAAGAGGAGGAACAAGTGCCTCAACGATTTCATCTCCCTATTCGGAAGAATGCCGCTTGTATCAACCAACGTTAAGGCTGTAGATACGAGGCTTGAATGGTTCTGG
>Vvi_1
ATGGAACATCGTAGAAGC---------------------------------------------------------------------------------------------CGAGCGGTGATGAGAGAC---------CGAGACCATAGGACT------GCGATGCAGAGGTTCCGTCAGGGGGCGATCTCGGCTGTTGGATCGGTGAAGATTAAGCTTCTGATCTGCAGCTGCATCGCTTTCTCGGTGTTCGCGCTCGTCAGCCGCACCGCGGATTCTATGCGATGGAGTCGTCGTACTGATACCCTCGATATCTACCCTGTTTCAAGGAGGGGTTATAATATTGTGATTAACACTTGGAAGAGAAATGATCTTTTGAAGCAGTCCGTCTCCCACTATGCATCGTGTTCTGGGCTTGATTCTATACATATTGTGTGGAGTGAGCCTGATCCTCCATCAGAATCTTTCATTAAATTTCTGCACCATGTTGTGCATTCTAATTCCAGAGATGGTCGAAAAATCGTATTGAAATTTGATATCAATAAGGAAGACAGCCTGAACAACAGATTCAAAGAAATTAAGGATTTGAAGACAGATGCTGTCTTTTCGATTGATGATGATATTATATTTCCTTGTTCTTCCGTAGAATTTGCTTTCAATGTCTGGCAGAGTGCACCAGACACAATGGTAGGATTTGTTCCCCGTATGCATTGGATTGATCAATCGAAAGGCAATACAGGTTCCTATGTTTATGCTGGATGGTGGTCTGTTTGGTGGACGGGTACATACAGTATGGTACTTTCGAAGGCAGCTTTTTTCCATAAAAAGTATTTCAGTCTGTATACGAATGAGATGCCAGCCTCAATCAGAGAATTTACAACCAAAAACAGGAACTGTGAAGATATTGCAATGTCATTCCTTGTTGCAAATGTGACTGGTTCTCCCCCTATATGGGTGAAAGGTAAGATATTTGAGATTGGTTCAACTGGAATCAGTAGCTTGGGAGGTCATACTGAAAAACGATCCCAGTGTGTGAACAGATTTGCCATGGAGTATGGACGAATGCCCTTGGTATCTACTTCCATGAAGGCTGTAGATAGCAGGAGCAGCTGGTTTTGG
