# Supplementary material for: The Chloranthus sessilifolius genome provides insight into early diversification of angiosperms
Source: Nat Commun. 2021 Nov 26;12:6929. doi: 10.1038/s41467-021-26931-3 (PMC8626421; doi:10.1038/s41467-021-26931-3)
Supplement: Supplementary file 4 — Source Data [file 41467_2021_26931_MOESM4_ESM.zip › Fig. 3a, c, e and Supplementary Figure 12, 14, Phylogenetic tree/LCG_multi-species coalescent-based/group_1195_CDS.treefile]

(Aco_1:0.2790774188,((((((Aco_2:0.2180861090,(((Cde_1:0.4961810651,(((Efe_1:0.0185026519,Efe_2:0.0321662597)94:0.0036813310,Efe_3:0.0184032757)95:0.0218063886,Nco_1:0.0292815941)100:0.2158724946)71:0.0551513811,Ppe_2:0.4520426960)16:0.0115654837,((((Cka_1:0.0777546755,Cka_2:0.1098213808)96:0.0268287945,Egu_2:0.2505664919)65:0.0217598509,Lch_2:0.0915402613)32:0.0097785503,Csp_2:0.1173914082)49:0.0205074601)50:0.0625485843)100:0.2178918868,Out_2:0.1619696449)87:0.0807353502,(Out_1:0.0925399440,Pab_1:0.2976788058)94:0.0387285385)100:0.2241662108,Atr_1:0.2534084778)49:0.0581233161,((Ash_1:0.3761382233,Osa_1:0.9406101949)94:0.1037736587,Egu_1:0.1681574664)97:0.1269740281)83:0.0379952327,((Cka_3:0.1884833590,Lch_1:0.1298765511)86:0.0248186061,Csp_1:0.1932471724)94:0.0242970970)94:0.0638445115,(Ppe_1:0.1884549530,Vvi_1:0.1758519104)100:0.1003249414);
