# Supplementary material for: The Chloranthus sessilifolius genome provides insight into early diversification of angiosperms
Source: Nat Commun. 2021 Nov 26;12:6929. doi: 10.1038/s41467-021-26931-3 (PMC8626421; doi:10.1038/s41467-021-26931-3)
Supplement: Supplementary file 4 — Source Data [file 41467_2021_26931_MOESM4_ESM.zip › Fig. 3a, c, e and Supplementary Figure 12, 14, Phylogenetic tree/LCG_multi-species coalescent-based/group_1198_CDS.aln-0.2cln]

>Aco_1
ATGTCTCACAGGAAGTTTGAGCACCCTAGACATGGTTCTCTTGGGTTTCTCCCAAGGAAGCGTGCTTCTCGCCACAGGGGAAAGGTGAAGGCATTCCCTAGAGATGATCCAAACAAGCCCTGCAAGCTAACTGCTTTCTTGGGTTATAAGGCTGGGATGACCCACATTGTTAGAGATGTGGAGAAACCTGGATCAAAGCTGCATAAGAAGGAGACCTGTGAGGCTGTCACAATTATTGAAACTCCCCCAATGGTGGTGGTTGGAGTTGTTGCTTATGTGAAGACACCCCGAGGCCTTCGTTCCCTCAACACTGTTTGGGCCCAACATCTGAGTGAGGAGGTCAGAAGGAGATTTTACAAGAACTTTTGCAAGTCCAAGAAGAAGGCTTTCACAAAGTACTCAAAGAAGTATGAGTCTGATGAGGGGAAGAAAGATATTCAGTCACAACTTGAAAAAATGAAGAAATATGGAACTGTTATCCGTGTTCTTGCTCACACTCAGATAAGGAAGATGAAGGGATTGAAGCAGAAGAAGGCACATCTCATGGAAATTCAAGTGAATGGTGGGACCATTGCACAGAAGGTGGACTTTGCATATGGATTCTTTGAAAAGCAAGTACCTGTGGATGCTGTTTTCCAGAAAGATGAGATGATTGACATCATTGGGGTGACCAAGGGTAAGGGTTATGAAGGTGTTGTCACTCGTTGGGGTGTTACTCGACTACCTCGAAAGACTCACAGAGGTCTTAGGAAGGTCGCATGTATTGGTGCCTGGCATCCGGCCAGGGTCTCTTTCACAGTTGCCAGGGCTGGTCAAAATGGATATCATCATCGTACTGAAATGAACAAGAAAGTCTACAAGCTTGGCAAGGCAAGTCAAGAGTCCCACACTGCCATGACTGAATTTGACAGGACTGAGAAAGACATAACACCCATTGGTGGTTTCCCTCATTATGGTGTGGTGAAGGAAGATTATCTTCTGATCAAGGGGTGCTGCGTTGGGCCCAAAAAGAGGGTTGTTACTCTTCGTCAGTCTCTGTTGAAGCAGACATCTCGTCTTGCACTTGAGGAGATCAAACTCAAGTTTATTGACACCTCGTCCAAGTTCGGCCATGGTCGCTTCCAGACCACCCAGGAGAAGCAGAAGTTTTATGGACGGCTTAAGGCC
>Ash_1
ATGTCGCATAGGAAGTTTGAGCATCCCAGGCACGGTTCGCTTGGGTTTCTCCCAAGGAAGCGGTCCTCTCGTCATCGTGGGAAAGTGAAGTCATTCCCAAGGGATGACCCGTCAAAACCCTGCAGGCTTACGGCATTCCTTGGCTATAAGGCTGGAATGACTCACATTGTCCGTGAGGTGGAGAAGCCAGGATCGAAGCTCCACAAGAAGGAAACTTGTGAGGCTGTCACACTAATTGAGACTCCACCTATGATTGTTGTTGGTGTCGTTGGTTATATCAAGACTCCTCGTGGGCTTCGCTCTCTTAATACTGTATGGGCTCAGCATCTCAATGAAGAAGTCAAGAGGAGATTTTATAAGAACTGGTACAGGTGCAAGAAGAAGGCATTTACCAAGTATGCAAAGAAATATGAATCTGAGGATGGAAAGAAAGAAATCCAATCTCAACTTGAGAAGATGAAGAAATATGCATCTGTTGTCCGTATTTTGGCTCACACTCAGATTAGGAAGATGAAGGGTCTGAAGCAGAAGAAGGCTCACTTGATGGAAATTCAGGTCAACGGAGGAACTGTTGCACAGAAGGTTGATTATGCCTACAGCTTTTTTGAGAAGCAGATCCCTGTCGATGCAGTATTCCAGAAGGACGAGATGATTGATGTTATTGGTGTGACGAAGGGTAAGGGCTATGAGGGAGTCGTTACTCGTTGGGGTGTTACTCGTTTGCCTCGTAAAACTCACAGGGGCCTGCGCAAAGTTGCGTGCATTGGCGCTTGGCATCCTGCAAGAGTTTCCTTCACCGTTGCTCGGGCTGGTCAGAATGGTTACCATCATCGCACTGAGCTGAACAAGAAGGTCTATAAGATCGGCAAAGCAGGAGATGAGACGCACAATGCTAGTACTGAGTTTGATAGGACTGAGAAGGATATTACTCCCATGGGTGGCTTTCCTCACTATGGAGTGGTGAAAAATGACTTTCTTTTGATCAAGGGTTGCTGTATGGGACCAAAGAAGAGGGTTATTACCCTTCGCCAATCTCTACTCAAGCAGACATCACGTGTGGCTCTCGAGGAGATAAAGCTCAAATTTATTGACACTTCATCGAAGTTCGGCCATGGGCGATTCCAGACAACTCAGGAGAAGCAGAAGTTCTATGGGAAGCTCAAGGCT
>Atr_1
ATGTCTCATAGGAAATTCGAGCACCCACGGCATGGTTCCCTGGGGTTTCTTCCAAGGAAGAGAGCCAGTCGACACAGAGGAAAAGTGAAAGCTTTTCCAAAGGATGATCCCACCAAGCCTTGCAAGCTTACGGCTTTCCTTGGATACAAGTCTGGTATGACCCACATTGTCAGAGAGGTTGACAAACCAGGATCGAAGCTTCATAAGAAGGAGACATGTGAGGCAGTGACAATCATAGAAGCTCCTCCACTGGTTGTTGTTGGAGCTGTGGGTTATGTGAAGACACCTCGCGGGCTTCGCACTTTGAATACTGTTTGGGCCCAGCATTTGAGTGAGGAATTGAGGAGGAGATTCTATAAGAATTGGTACAAGTCAAAGAAGAAAGCTTTTACCAAGTATTCCAAGAAATATGAATCTGAAGATGGGAAAAAAGAGATAACTGCTGAGCTAGAGAAGATGAAGAAGTATGCTACTGTTGTGCGTGTTTTGGCTCACACACAGATAAGGAAAATGAAGGGCTTGAAACAGAAGAAGGCCCATTTGATGGAGATCCAAGTGAATGGTGGCACTGTTGCTGATAAAGTAGACTTTGCCTACAAATTCTTTGAGAAGACCGTGCCCATTGATGCAGTTTTCCAAAAGGATGAAATGATAGACATTATTGGCGTGACCAAGGGTAAAGGTTACGAGGGTGTGGTGACTCGTTGGGGGGTTACCCGACTTCCTCGCAAGACTCACCGAGGTCTCCGAAAGGTGGCATGTATTGGTGCTTGGCACCCTGCTAGGGTTTCCTTCACCGTAGCCAGGGCTGGACAAAATGGGTACCATCACAGGACGGAGATGAACAAGAAGATTTACAAGCTGGGAAAGGCGGGGCAGGAGTCTCACACTGCAATTACTGAGTTTGACCGGACTGAGAAGGACATAACACCTATGGGAGGGTTCCCTCACTATGGTGTGGTGAAGGATGACTATATTATGATCAAGGGGTGCTGTGTCGGTCCCAAGAAGAGGGTCGTGACTTTGAGGCAATCCCTGTTGAAGCAGACTTCGAGGGTTGCTTTGGAGGAGATCAAGCTCAAGTTTATCGATACTGCCTCTAAATTTGGTCATGGTCGCTTCCAAACAGTTGAGGAGAAGGCGAAGTTTTATGGCCGGATGAAAGCA
>Cde_1
ATGTCTCACCGGAAGTTTGAGCACCCGCGCCATGGTTCTCTTGGGTTTCTCCCAAGGAAGAGAGCTTCTCGACATAGAGGGAAAGTGAAGTCTTTTCCTCGTGATGACCCACGGAAGCCATGCAAGCTCACTGCCTTCCTTGGCTACAAGGCTGGAATGACCCACATTGTAAGAGAGGTTGAGAAACCAGGATCCAAGCTTCACAAGAAGGAGACATGTGAGGCTGTCACAGTTATTGAGACTCCACCAATGATAATTGTGGGTGTGGTTGGATATGTCAAGACTCCACGTGGTCTTCGCTCCCTAAACACTGTTTGGGCTCAGCATCTCAGTGAAGAAGTCAGGAGAAGGTTCTACAAGAATTGGTGCAAATCTAAGAAGAAGGCCTTTACAAGATACTCAAAGAAATACGAATCTGAAGATGGAAAGAAGGATATTCATGCCCAACTTGAGAAAATGAAAAAATATGCCTCTGTCGTTCGTGTTTTGGCTCACACCCAGATCAGGAAGATGAAGGGTTTGAAACAGAAGAAGGCACACTTGATGGAAATTCAAGTGAACGGTGGCACGATCGCACAGAAAGTGGACTATGCCTACAGTTTCTTTGAAAAGCAGGTTCCCATTGACACTGTCTTCCAGAAAGACGAGATGATTGATGTTATTGGCGTTACCAAGGGGAAAGGTTATGAAGGTGTTGTTACCCGTTGGGGTGTCACAAGGTTGCCCCGTAAAACACATAGAGGACTGCGCAAGGTGGCTTGTATTGGAGCATGGCATCCTGCGAGGGTATCCTTCACAGTAGCTCGAGCTGGACAAAATGGATACCACCACCGAACTGAGATGAACAAGAAGATCTACAAACTCGGAAAGGCTGGACAAGAATCTCACACTGCTGTCACTGAATTTGACAGAACTGAGAAAGATATTACTCCGATGGGTGGCTTCCCGCACTATGGTGTAGTCAAGGACGACTATATCTTGATTAAGGGCTGTTGTGTTGGTCCTAAGAAGAGAGTTGTTACCCTGCGTCAGTCCCTCTTGAACCAGACTTCGCGTCTGGCCCTGGAAGAAATTAAGCTCAAGTTCATTGACACTTCATCGAAATTTGGCCATGGTCGATTCCAAACCACAGTTGAGAAACAGAAGTTCTACAATCGTGTTAAGGTT
>Cde_2
ATGTCTCATCGCAAGTTTGAGCATCCGAGACATGGCTCTTTGGGATTTCTCCCAAGGAAAAGAGCAGCACGTCATCGAGGAAAAGTGAAATCTTTTCCAAGGGATGACCCAACAAAGCCATGTAGGTTAACGTCTTTCCTTGGATATAAAGCTGGAATGACTCACATAGTCAGAGAAGTTGAGAAGCCTGGATCGAAACTTCACAAAAAGGAGACCTGTGAGGCCGTTACAATTGTAGAAGCTCCTCCAATGATTGTTGTTGGAGTCGTTGGTTATGTAAAAACTCCTCATGGACTCCGATCACTGCACACTGTTTGGGCTCAACATCTCAACGAAGAAATAAAAAGGAGATTTTATAAGAACTGGTGCAAGTCTAAAAAGAAGGCCTTCACTAAGTACTCCATGAAGTATGATACCCAAGATGGGAAGAAAGATATCCAATTGCAATTGGAGAAGATGAAGAAGTATTGTTCGGTTATCCGTGTATTAGCCCACACACAGATTCGAAAGATGAAAGGACTTAAACAGAAGAAAGCCCATTTAATGGAAATTCAGGTGAATGGAGGAACTGTGGCCCAGAAAGTTGATTACTCCTATGGGTTCTTTGAGAAACAGATTCCCATTGATGCTGTATTCCAGAAAGACGAAATGATAGACATCATCGGAGTTACAAAAGGCAAAGGTTACGAGGGAGTGGTGACTCGGTGGGGAGTCACTCGACTCCCTAGGAAGACTCATAGGGGACTTCGAAAGGTTGCGTGTATTGGTGCCTGGCATCCAGCCAGAGTTTCATTTACAGTTGCTAGGGCTGGTCAGAATGGGTACCACCACAGAACTGAGATGAACAAGAAGATCTATAAGCTTGGAAAGGCTGGAGAAGAATCACACACTGCTATCACTGAGTTTGACAGGACCGACAAAGACATAACACCAATGGGCGGTTTCCCTCATTACGGGGTGGTTAAGGAAGATTATCTTCTGATCAAAGGCTGCTGTGTTGGCCCCAAGAAGCGGGTTCTTACCCTTCGTCAATCGTTGCTGAAACAAACATCTCGTGTCGCCTTGGAAGAAATCAAGCTCAAATTCATCGATACGTCCTCCAAATTTGGCCATGGCCGATTTCAGACGACCGAGGAGAAGGCTAAGTTCTACGGGAAAATCAAAGCA
>Cka_1
ATGTCGCACAGGAAGTTTGAGCATCCCAGGCATGGGTCTCTTGGGTTTCTTCCCAGGAAGCGGGCTTCTCGTCACAGAGGAAAAGTGAAATCTTTTCCCAAGGATGACCCAACCAAGCCTTGCAATCTTACAGCCTTCTTAGGGTACAAAGCTGGAATGACCCACATTGTCAGAGAAGTTGAAAAACCTGGATCTAAGCTTCACAAGAAAGAGACGTGTGAGGCTGTAACAATCATTGAAACTCCTCCAATGGTTGTTGTTGGAGTGGTGGGTTATGTGAAGACACCTCGAGGCCTTCGTTCTTTGAGCACTGTTTGGGCTCAACATCTGAGTGAGGAGGTGAGGAGGAGATTCTATAAGAATTGGTACAAGTCCAAGAAGAAGGCTTTCATGAACTACTCAAAGAAGTATGAAACTGAAGAGGGTAAGAAAGAAATTCAGTCACAGTTGGAGAAGTTGAAGAAGTATGCTTCTGTAATCCGTGTTTTGGCCCACACGCAGATAAGGAAGATGAAGGGTTTGAAACAGAAGAAGGCACACTTGATGGAGATCCAGGTGAACGGTGGAACCATCGCACAGAAAGTGGACTATGCATATAGCTTCTTTGAGAAGCAAATCCCCATTGATGCTGTTTTCCAGAAAGATGAAATGATTGACATTATCGGTGTGACTAAGGGCAAAGGCTATGAAGGTGTTGTTACTCGTTGGGGTGTTACCCGCCTGCCCCGTAAGACCCACAGAGGTCTGCGCAAGGTGGCCTGTATTGGTGCATGGCATCCTGCTAGAGTCTCATTTACTGTTGCAAGGGCTGGACAGAATGGGTACCACCATCGTACTGAGATGAACAAGAAAATCTACAAGCTTGGCAAGGCTGGACAGGAATCTCATGCTGCAATCACTGAATTCGACAGGACCGAAAAGGACATTACTCCCATGGGAGGGTTCCCCCACTATGGTGTGGTGAAGGATGACTATATTTTGATTAAGGGCTGCTGTGTTGGTCCAAAGAAAAGGGTTGTTACACTTCGCCAGTCCCTGCTGAAGCAGACATCCCGTTTGGCTCTTGAGGAGATCAAGCTCAAGTTCATTGACACCTCATCCAAGTTTGGTCATGGCCGCTTCCAAACCACTCAGGAGAAGCAGAAGTTTTATGGACGCTTGAAGGCT
>Cka_2
ATGTCTCACAGGAAGTTTGAGCACCCTAGGCATGGGTCACTTGGGTTTCTCCCAAGAAAGCGAGCTGCTCGTCATAGAGGGAAAGTGAAATCTTTTCCAAAGGATGACCCAAGCAAGCCTTGTAAGCTTACTGCTTTCCTAGGATACAAGGCTGGAATGACCCACATTGTCAGAGAAGTTGACAAACCTGGATCGAAGCTTCACAAGAAAGAGACCTGTGAGGCTGTAACAGTCATTGAAACTCCTCCAATGGTTGTTGTTGGAGTTGTGGGTTATGTGAAGACACCTCGAGGCCTTCGTTCTTTGAGCACTGTATGGGCTCAACATCTGAGTGAGGAGTTGCGGAGGAGATTCTATAAGAACTGGTACAAGTCTAAGAAGAAGGCTTTCATGAATTATTCAAAGAAACACGAAACCGAAGAGGGAAAGAAAGAAATTCATACACAGCTAGAGAAACTGAAAAAGTATGCATCTATCATCCGCGTGTTGGCTCACACTCAGATAAGGAAGATGAAAGGACTGAAACAGAAAAAGGCACACTTAATGGAGATACAGGTGAATGGTGGAACTGTTGCAGACAAGGTGGACTATGCCTATGGCTTCTTTGAGAAGCAGATCCCTGTTGATGCTGTTTTCCAGAAAGATGAGATGATTGACATCATCGGTGTGACGAAGGGTAAAGGTTATGAAGGTGTTGTTACTCGTTGGGGTGTCACTCGCCTTCCCCGGAAGACCCACAGAGGTCTACGAAAGGTGGCGTGTATTGGTGCCTGGCACCCTGCTAGGGTTTCCTTCACTGTTGCTAGGGCTGGACAGAATGGGTACCACCACCGTACTGAGATGAATAAGAAGGTCTACAAGCTTGGCAAGGCTGGGCAGGAGTCCCACACTGGCATCACCGATTTTGACAGGACTGAAAAGGACATCACGCCCATGGGAGGATTCCCTCACTATGGTGTTGTGAAGGAAGATTATATTTTGATCAAGGGCTGCTGTGTTGGGCCAAAGAAGAGGGTTGTCACCCTCCGTCAATCCCTGCTGAAGCAGACGTCTCGTTTGGCCCTTGAGGAGATCAAGCTCAAATTCATTGATACCTCATCCAAGTTTGGTCATGGCCGTTTCCAGACCACTCAGGAGAAGCAAAAGTTTTATGGACGTCTCAAGGCT
>Csp_1
ATGTCTCACCGGAAATTCGAGCACCCCAGGCATGGATCTCTTGGGTTTCTTCCAAGAAAGCGTGCTGCTCGCCACAGGGGAAAAGTGAAAGCTTTTCCTAGGGATGACCCAACTAAGCCTTGCAAGCTCACAGCCTTCCTTGGGTACAAGGCTGGAATGACCCACATTGTAAGAGAGGTTGACAAACCTGGATCGAAACTTCACAAGAAGGAGACATGTGAGGCTGTGACGGTGGTAGAAGCTCCGCCAATGATTGTCGTTGGAGTAGTGGGTTATGTGAAGACGCCCCGTGGTCTTCGCTCTTTGAACACTGTTTGGGCTCAGCACCTGAGCGAAGAGGTTAAGAGAAGGTTCTATAAGAACTGGGGAAACTCCAAGAAGAAGGCTTTTGTGAAGTACTCAAAGAAATATGACAGTGAAGAAGGGAAGAAAGATATTCAGACACAGTTAGATAAAATGAAAAAATATGCATCTATCATTCGTGTTTTGGCTCACACTCAGATAAGAAAGATGAAGGGCTTGAAACAGAAGAAGGCACATCTGATGGAGATCCAGGTTAATGGTGGGACCATTGCCCAGAAGGTAGATTATGCCTACAGTTTCTTCGAGAAACAGATCCCCGTCGATGCTGTTTTCCAGAAAGATGAAATGATCGACATCATTGGCGTGACAAAGGGAAAAGGTTATGAAGGCGTTGTAACTCGTTGGGGTGTCACTCGCCTTCCTCGTAAGACCCACAGGGGTCTTCGGAAGGTGGCTTGTATTGGAGCTTGGCACCCTGCCAGGGTCTCCTTTACAGTTGCCAGGGCCGGTCAGAATGGGTACCACCATCGTACTGAAATGAACAAGAAGATCTATAAGCTGGGCAAAGCTGAGCAGGAATCGCATATGGCTCTCACCGAGTTTGACAGGACCGACAAGGATATCACCCCAATGGGTGGGTTCCCTCACTATGGTGTAGTGAAGAGCGATTACCTTTTGATCAAGGGCTGCTGCGTGGGTCCCAAGAAAAGGGTGGTCACTCTTCGCCAGTCCCTTCTGAAGCAGACCTCTCGCTTGGCCATGGAGGAGATCAAGCTCAAGTTTATTGACACCTCATCGAAGTTTGGCCATGGCCGATTCCAGACTACTCAGGAGAAGCAGAAGTTTTACGGACGGGTTAAGGCT
>Efe_1
ATGTCTCACCGGAAGTTCGAGCACCCGAGACATGGCTCTCTTGGCTTCCTCCCAAGGAAGCGGTCGTCTCGCCATCGCGGGAAGGTGAAGTCCTTCCCAAAAGATGATCCAAGCAAGCCATGCCGTCTCACAGCCTTCCTTGGTTACAAGGCTGGAATGACTCACATCGTTAGGGATGTAGACAAGCCCGGATCAAAACTTCATAAGAAGGAAACATGTGAGGCAGTGACTGTGATTGAAACCCCTCCAATGGTTGTTGTTGGAGTTATTGGTTATATTAAGACCCCACGTGGCCTTCGCACATTGAATACGGTTTGGGCTCAGCATTTGAGTGAGGAGGTGAGAAGGAGATTCTATAAGAATTGGTACAAATCAAAGAAGAAGGCGTTCACCAAGTACTCAAAGAAGTATGAGAGCGAAGCTGGTAAGAAGGAGGTTGAAGCTGAGCTGGAGAAGATGAAGAAATATGCATCGGTTGTTCGTGTCCTTGCTCATACACAGATTAGGAAAATGAAGGGCCTGAAACAGAAGAAGGCTCACCTGATGGAGATCCAGGTGAATGGTGGATCGGTGGCTGACAAGGTTGATTATGCATACAAGTTCTTTGAAAAACAAATCCCGGTGGATGCAGTTTTCCAAAAAGATGAGATGATTGATATCATTGGTGTTACCAAGGGTAAGGGTTACGAGGGAGTTGTGACGCGTTGGGGTGTCACCCGCCTTCCCCGCAAGACCCATCGCGGTCTTCGCAAAGTTGCTTGTATCGGTGCTTGGCATCCTGCTAGGGTCTCCTTCACTGTTGCTAGGGCTGGGCAGAATGGATATCACCACCGCACTGAGCTGAACAAGAAGGTCTACAAGCTGGGCAAGGCTGGACAAGAATCCCATAGTGCCAGCACAGAGTTTGATAGGACGGAAAAGGATATTACGCCCGTTGGAGGATTCCCTCACTACGGTGTGGTGAAGGACGACTTCATTCTCATCAGGGGTTGCTGTGTTGGTCCTAAGAAGCGAGTGGTGACGCTCCGTCAGTCTCTGTTGAAGCAGACATCACGAGTTGCCATGGAAGAGATCAAGCTCAAGTTCATCGACACCTCCTCCAAGTTTGGTCACGGCCGTTTCCAAACTACACAGGAGAAGGCCAGGTTTTACGGACGGCTCAAGGCA
>Efe_2
ATGTCTCATCGGAAGTTCGAGCACCCGAGACATGGTTCTCTGGGGTTCCTCCCAAGGAAGCGTTCGTCTCGCCATCGCGGGAAGGTGAAGTCCTTCCCAAAAGATGATCCAAGCAAACCATGCGGGCTCACAGCCTTCGTTGGTTACAAGGCTGGAATGACTCACATTGTTAGGGATGTGGATAAGCCTGGATCAAAACTTCATAAGAAGGAAACATGTGAGGCAGTGACTGTGATTGAAACCCCTCCAATGATTGTTGTTGGAGTTGTTGGTTACATTAAGACCCCACGTGGCCTTCGCACATTGAATACGGTTTGGGCTCAGCATTTGAGTGAGGAGGTAAGAAGGAGATTCTATAAGAACTGGTACAAATCAAAGAAGAAGGCGTTCACAAAGTACTCAAAGAAGTATGAGAGCCAAGCTGGTAAGAAAGAGATTGAAGCTGAGCTGGAGAAGATGAAGAAGTATGCATCGGTTGTTCGTGTCCTTGCTCATACACAGATTAGAAAAATGAAGGGCCTGAAACAGAAGAAGGCTCACCTGATGGAGATCCAGGTGAACGGTGGAACGGTAGCTGACAAGGTTGATTATGCATACAAGTTCTTCGAAAAACAAATCCCGGTGGATGCAGTTTTCCAGAAAGATGAGATGATCGATATCATTGGTGTTACCAAGGGTAAGGGTTACGAGGGAGTTGTGACGCGTTGGGGTGTCACCCGCCTTCCCCGCAAGACCCATCGTGGTCTCCGCAAGGTTGCTTGTATCGGTGCTTGGCATCCTGCCAGGGTCTCCTTCACTGTTGCCAGGGCTGGGCAGAATGGATATCACCACCGCACTGAGCTGAACAAGAAGGTCTACAAGCTGGGCAAGGCTGGACAAGAATCCCATACTGCCATCACAGAGTTTGATAGGACGGAGAAGGATATTACACCCATGGGAGGATTCCCTCACTATGGTGTGGTGAAGGACGATTTCATTCTCATCAAGGGTTGCTGCGTTGGTCCTAAGAAGCGAGTGCTGACTCTCCGTCAGTCCCTGCTGAAGCAGACATCACGAGTCGCCATGGAAGAGATCAAGCTTAAGTTCATCGACACCTCCTCCAAGTTTGGTCACGGCCGTTTCCAGACTACACAGGAGAAGGGCAGGTTTTACGGACGGCTCAAGGCA
>Efe_3
ATGTCTCATCGAAAGTTCGAGCATCCGAGGCACGGGTCTCTGGGTTTCCTCCCGAGGAAGAGGTCGAGTCGCCACCGCGGCAAAGTGAAGTCTTTCCCGAAGGATGATCCAACCAAACCATGCCACCTCACTGCCTTTGTTGGTTACAAGGCTGGTATGACCCACATTGTCAGGGATGTCGACAAGCCTGGATCAAAACTTCACAAGAAGGAGACGTGCGAAGCTGTGACTGTGATTGAAACTCCGCCAATGATTGTGGTTGGGGTTGTTGCTTATATCAAGACACCACGTGGGCTCCGGACTCTGAACACAGTTTGGGCTCAGCATTTGAGCGAAGAGGTGAGGAGGAGATTCTATAAGAACTGGTACAAGTCCAAGAAGAAGGCATTCACAAAGTACTCCAAGAAGTACGAAAGTGATTCCGGGAAGAAGGAAATCGGGGCTGAGCTAGAGAAAATGAAAAAGTATGCGTCAGTTGTCCGCGTCCTAGCTCACACACAGATAAGGAAAATGAAGGGTCTGAAGCAGAAAAAAGCTCACCTGATGGAAATTCAGGTTAATGGTGGAACAATCGCGGATAAGGTTGATTATGCCTACAAGTTCTTCGAGAAGCAAGTCCCTGTGGATGCTGTCTTCCAAAAGGATGAGATGATTGACATCATTGGTGTGACCAAGGGTAAGGGATACGAGGGTGTGGTGACTCGATGGGGCGTTACCCGCCTTCCTCGCAAAACTCATCGTGGTCTTCGGAAGGTGGCTTGTATTGGTGCTTGGCATCCGGCTAGGGTGTCCTTCACTGTTGCTAGGGCTGGACAGAATGGATATCACCACCGTACAGAATTGAACAAGAAGATCTACAAACTCGGCAAGAACGGACAAGAATCACATTCTGCATCCACAGAGTTTGATAGGACTGAGAAGGACATCACACCCATCGGAGGGTTCCCTCACTATGGTGTGGTGAAGGACGACTTTATCCTTGTTAAGGGGTGCTGTGTTGGTCCTAAGAAGCGCGTCGTAACCCTCCGTCAATCTCTGCTGAAGCAAACTTCCCGGGTAGCCATGGAAGAAATAAAGCTGAAGTTCATCGATACCTCATCCAAGTTTGGCCATGGTCGTTTCCAGACTACACAGGAAAAGGCCAGGTTTTATGGGCGGCTGAAAGCA
>Efe_4
ATGTCTCATCGGAAGTTCGAGCACCCGAGGCACGGGTCTCTGGGTTTCCTTCCGAGGAAGAGGTCGAGTCGCCATCGCGGCAAAGTGAAGTCTTTCCCAAAGGATGATCCAACCAAAAAATGCCACCTCACGTCCTTCCTTGGTTACAAGGCTGGAATGACCCACATTGTCAGGGATGTCGACAAGCCTGGATCAAAGCTTCACAAGAAGGAAACATGCGAAGCTGTGACTCTCATCGAAACTCCTCCAATGATTATCGTTGGGGTTGTTGCTTATATCAAGACACCACGTGGGCTCCGGACTTTGAACACAGTTTGGGCTCAGCATTTGAGCGAAGAGGTGAGGAGGAGATTCTATAAGAACTGGTACAAGTCCAAGAAGAAGGCATTCACAAAGTACTCCAAGAAGTACGAGAATGACGCAGGGAAGAAGGAAATCGGGGCCGAGCTAGAGAAAATGAAAAAGTATGCGTCAGTTGTTCGCGTCCTAGCTCACACACAGATAAGGAAAATGAAGGGTCTGAAGCAGAAGAAAGCTCACCTGATGGAAATTCAGGTTAATGGTGGAACAGTCGCAGATAAGATTGATTATGCCTACAAGTTCTTCGAAAAGCAAGTCCCTGTGGATGCCGTCTTCCAAAAGGATGAGATGATTGACATCATTGGTGTGACCAAAGGTAAAGGGTACGAGGGTGTGGTGACTCGTTGGGGCGTCACCCGCCTGCCCCGCAAGACCCATCGTGGCCTTCGTAAGGTAGCGTGTATTGGTGCTTGGCATCCGGCTAGGGTGTCCTTTACTGTTGCCAGGGCTGGGCAAAATGGATATCACCACCGTACAGAGTTGAACAAGAAGATCTACAAACTCGGAAAGTGCGGACAAGAGTCACATTCCGCATCAACGGAGTTTGATAGGACTGAGAAGGACATCACACCCATGGGAGGGTTCCCTCACTATGGTGTGGTGAATGACGACTACATCCTCGTCAAAGGATGCTGTGTCGGTCCTAAGAAGCGCGTCGTGACCCTCCGTCAATCTTTGCTGAAGCAAACATCCCGGGTGGCCATGGAAGAAATCAAGCTGAAGTTCATCGATACCTCATCCAAGTTCGGCCATGGTCGTTTCCAGACTACACAGGAGAAGGCCAGGTTCTACGGGCGGCTGAAAGCA
>Efe_5
ATGTCTCACCGGAAGTTCGAGCACCCGAGGCACGGGTCTCTGGGTTTCCTCCCGAAGAAGAGGTCGAGTCGCCACCGCGGCAAAGTGAAGTCTTTCCCAAGGGATGATCCAACCAAACCATGCCACCTCACGAGCTTCATTGGTTACAAGGCTGGAATGACTCACATTGTGAGGGATGTCGACAAGCCTGGATCAAAGCTTCACAAGAAGGAAACATGCGAAGCTGTGACTGTCATTGAAACTCCGCCAATGATTGTCGTTGGTGTTGTTGGTTATATCAAGACACCACGTGGGCTCCGGACTTTGAACACAGTTTGGGCTCAGCATTTGAGCGAAGAGGTGAGGAGGAGATTCTATAAGAACTGGTACAAGTCCAAGAAGAAAGCATTCACGAAGTACTCCAAGAAGTACGAGAATGACGCAGGGAAGAAGGAAATCTCGGCTGAGCTAGAGAAAATGAAAAAGTATGCGTCAGTTATTCGTGTCCTAGCCCACACACAGGTCAGGAAAATGAAGGGTCTGAAGCAGAAGAAAGCTCATCTGATGGAAATTCAGGTGAATGGTGGAACGGTGGCCGATAAGGTTGATTATGCCTACAAGTTCTTTGAGAAGCAAGTCCCTGTGGATGCCGTCTTTCAAAAGGATGAGATGATTGACATCATTGGTGTGACCAAGGGTAAGGGATACGAGGGTGTGGTGACTCGTTGGGGCGTCACCCGCCTTCCCCGCAAGACCCATCGCGGCCTCCGAAAGGTGGCTTGTATTGGTGCTTGGCATCCGGCTAGGGTGTCCTTCACTGTTGCCAGGGCTGGACAAAATGGATATCACCACCGTACAGAATTGAACAAGAAGATCTACAAACTTGGCAAGAACGGACAAGAATCACATTCTGCATCCACGGAGTTTGATAGGACTGAGAAGAAGATCACACCCATGGGAGGGTTCCCTCACTATGGTGTGGTGAATGACGACTACATCCTCGTCAAGGGATGCTGTGTTGGTCCTAAGAAGCGTGTCGTGACGCTCCGTCAATCTCTGCTAAAGCAAACTTCCCGGTTGGCCTTGGAAGAAATTAAGCTGAAGTTCATCGATACCTCATCCAAGTTTGGCCATGGTCGTTTCCAGACTACAGAGGAGAAGGCCAGGTTCTATGGGCGACTGAAAGCA
>Egu_1
ATGTCTCACCGGAAATTTGAGCACCCTAGGCATGGGTCCCTTGGGTTTCTTCCAAGGAAACGAGCCTCTCGCCACCGTGGAAAAGTGAAGTCTTTTCCGAAGGATGACCCAACAAAACCCTGCAAGCTTACAGCATTCCTTGGCTACAAGTCTGGAATGACACACATTGTCCGTGAGGTTGACAAGCCGGGATCAAAGCTTCACAAGAAGGAGACTTGTGAGGCTGTGACAGTTATCGAAACCCCGCCAATGGTTGTTGTTGGGGTTGTGGCTTATGTGAAGACACCACGGGGTCTTCGTTCTCTCAATACAGTTTGGGCACAGCATCTCAGTGAGGAAGTGAGGAGGAGATTCTATAAGAACTGGTATAAATCCAAGAAGAAGGCATTCACAAAATATTCCAAGAAATATGATAGTGAGGAGGGAAAGAAAGAGATTCAAGTACAGCTGGAGAAGATGAAGAAGTATGCATCTGTTATTCGTGTCCTGGCTCACACTCAGATAAGGAAGATGAAAGGCCTGAAACAGAAGAAAGCTCACCTAATGGAGATTCAAGTGAATGGAGGGACAATTGCACAGAAGGTGGACTATGCTTACAGCTTCTTTGAAAAGCAAATCCCAGTAGATGCAGTCTTCCAGAAAGATGAGATGATTGATATCATTGGTGTAACTAAAGGCAAGGGTTATGAAGGTGTTGTCACTCGTTGGGGTGTCACTCGCCTTCCCCGTAAAACCCACAGGGGTCTCCGCAAGGTTGCTTGTATTGGTGCATGGCATCCTGCCAGGGTCTCCTATACCGTTGCTCGTGCTGGGCAGAACGGATATCACCATCGTACTGAGATGAACAAGAAGATTTACAAGCTTGGCAAAGCTGGAGATGAGTCGCACACTGCCAGTACTGAGTTCGACAGGACGGAGAAGGAGATCACCCCCATGGGTGGCTTCCCCCACTATGGTGTGGTTAAAGATGATTATGTGATGATCAAAGGATGCTGTGTTGGTCCCAAGAAGAGGGTGGTCACACTCCGTCAGTCCTTGCTGAAGCAGACCTCTCGTGTTGCTCTTGAAGAAATCAAGCTCAAGTTCATCGACACTTCTTCCAAGTTTGGACATGGACGCTTCCAGACCACTCAAGAGAAGCAGAAGTTCTATGGAAGATTGAAATCT
>Lch_1
ATGTCTCATCGCAAGTTTGAGCATCCTAGGCATGGTTCTTTAGGGTTTCTTCCTAGAAAAAGAGCCGCTCGACATAGAGGAAAAGTAAAATCCTTTCCAAAAGATGATCCGAGCAAGCCTTGCAGACTGACAGCATTTCTGGGATACAAGGCCGGAATGACTCATATTGTCAGGGAAGTTGAAAAGCCTGGATCAAAGCTCCATAAGAAGGAAACATGCGAGGCAGTTACAGTCATAGAAACACCAGCTATGATTGTTGTTGGAGTTGTAGGTTATGTAAAGACTCCTCGAGGCCTTCGTTCCTTAAACACTGTTTGGGCTCAGCATCTCAACGAGGAGGTGAAGAGGAGATTCTATAAAAACTGGTGCAAGTCGAAGAAGAAGGCCTTTACCAAGTATTCAAAGAAGTATGAAACTGAAGATGGGAAAAAGGACATTCAGGCTCAGCTGGAAAAGCTGAAAAAGTATTCCTCCGTGATTCGTGTTTTGGCCCATACTCAGATTAAAAAGATGAAAGGGCTGAAACAGAAGAAGGCCCACCTGATGGAGATCCAGGTGAATGGTGGGACAATTGCTCAGAAGGTTGATTTTGCATATGGCTTTTTTGAGAAGCAGATCCCTGTGGACGCCGTTTTCCAGAAGGACGAGATGATTGACATTATTGGAGTGACCAAGGGCAAGGGTTATGAGGGTGTGGTGACCCGATGGGGTGTCACTCGTCTTCCACGCAAGACTCACCGAGGTCTGCGAAAGGTAGCCTGTATTGGGGCCTGGCATCCAGCTAGGGTTTCGTTCACGGTTGCTAGGGCTGGGCAGAATGGGTACCACCACCGCACAGAGATGAACAAGAAGATTTACAAGCTTGGAAAGGCAGGGCAAGAATCTCATTCGGCCATTACAGAATTTGACAGGACTGAGAAGGACATAACACCCATGGGAGGCTTCCCACATTACGGCCAGGTCAAGGACGATTACATACTGATCAAGGGCTGCTGTGTGGGCCCGAAGAAGCGCGTGGTCACCTTGAGGCAGTCGCTGCTGAAGCAGACGTCTCGCCTGGCCATGGAGGAGATCAAGCTCAAGTTCATTGACACATCGTCCAAGTTCGGCCACGGCCGTTTCCAGACAACACAGGAGAAGGCCAAGTTCTATGGACGGCTTAAGGCG
>Nco_1
ATGTCTCACCGGAAGTTCGAGCACCCGAGACATGGCTCTCTCGGCTTCCTCCCCAGGAAGCGGTCGTCTCGCCATCGCGGGAAGGTGAAGTCCTTCCCAAGAGATGATCCAAGCAAGCCCTGCCGGCTCACAAGCTTCCTTGGTTACAAGGCTGGAATGACTCACATTGTTAGGGATGTGGACAAGCCAGGATCGAAACTTCATAAGAAGGAAACCTGCGAGGCAGTGACTGTGATCGAAACTCCTCCGATGATTGTTGTTGGAGTTGTTGGTTATATCAAGACCCCACGTGGCCTTCGCACATTGAATACAGTTTGGGCTCAGCATTTGAGTGAGGAGGTAAGAAGGAGATTCTATAAAAATTGGTACAAATCCAAGAAGAAGGCGTTCACAAAGTACTCAAAGAAGTATGAGAATGAAACTGGGAAGAAGGAGATTCAAGCTGAGCTGGAGAAGATGAAGAAGTATGCATCCGTTGTCCGTGTCCTTGCTCATACTCAGATTAGAAAAATGAAGGGCCTGAAACAGAAGAAGGCTCACCTCATGGAGATCCAGGTGAATGGTGGATCGGTGGCTGAGAAGGTTGATTATGCGTACAAGTTCTTCGAAAAACAAATCCCAGTGGATGCAGTTTTCCAGAAAGATGAGATGATCGATATTATTGGTGTTACCAAGGGTAAGGGTTACGAGGGAGTTGTGACGCGTTGGGGAGTCACCCGCCTTCCCCGCAAGACCCATCGTGGACTTCGCAAGGTTGCTTGTATTGGTGCTTGGCATCCTGCTAGGGTCTCCTTCACTGTTGCTAGGGCTGGGCAGAATGGGTATCACCACCGCACTGAGCTGAACAAGAAGATATACAAGCTGGGCAAGGCTGGACACGAATCCCATAATGGCAGCACAGAGTTTGATAGGACGGAGAAGGATATTACGCCCATGGGAGGATTCCCCCACTACGGTGTGGTTAAGGACGACTACATTCTCATCAAGGGTTGCTGCGTTGGTCCTAAGAAGCGAGTGGTGACGCTCCGTCAGTCGCTGTTGAAGCAGACATCTCGAGTCGCCATGGAGGAGATCAAGCTCAAGTTCATCGACACCTCCTCCAAGTTTGGCCATGGCCGTTTCCAAACAGCACAGGAGAAGGCCAGGTTTTACGGACGGCTCAAGGCC
>Nco_2
ATGTCTCACCGGAAGTTCGAGCACCCGAGGCACGGGTCCCTGGGTTTCCTCCCGAGGAAGAGGTCGACTCGCCACCGCGGCAAAGTGAAGTCTTTCCCGAGAGATGATCCAAGCAAACCATGCCGCCTCACAGCCTTCCTTGGATACAAGGCTGGAATGACCCACATTGTCAGGGATGTCGACAAGCCTGGATCAAAGCTTCACAAGAAGGAAACATGCGAGGCTGTGACAGTCATTGAAACACCTCCAATGATTGTTGTTGGGGTTGTTGGTTACATCAAGACACCACGCGGGCTCCGGACTCTAAACACAGTTTGGGCTCAGCATTTGAGCGAAGAGGTGAGGAGGAGGTTCTATAAGAACTGGTACAAGTCCAAGAAGAAGGCATTCACAAAGTACTCCAAGAAATACGAGAATGATACAGGGAAAAAGGAAATCGAGGCTGAGCTAGAGAAAATGAAAAAGTATGCATCAGTTGTTCGTGTCCTAGCCCACACACAGATAAGAAAAATGAAGGGTCTGAAGCAGAAGAAAGCTCACTTGATGGAGATTCAGGTGAACGGTGGAACAGTGGCAGAGAAGGTTGATTATGCCTACAAGTTCTTTGAGAAGCAAATCCCTGTGGATGCTGTCTTCCAAAAGGATGAGATGATTGACATAATTGGTGTGACCAAGGGTAAGGGGTATGAGGGTGTTGTCACTCGCTGGGGCGTCACCCGCCTGCCACGCAAGACCCACCGTGGGCTTCGTAAGGTAGCTTGTATTGGTGCTTGGCATCCAGCTAGGGTGTCCTTCACTGTTGCCAGGGCTGGACAAAATGGATATCACCATCGTACAGAATTGAACAAGAAGATCTACAAACTTGGGAAGAACGGGCAAGAATCACATTCTGGAGCAACAGAGTTTGATAGGACTGAGAAAGACATCACCCCCATGGGAGGGTTCCCCCACTATGGTGTGGTGAAGGACGACTACATCCTCATCAAGGGATGCTGTGTTGGTCCTAAGAAGCGCGTTGTGACCCTCCGTCAATCTCTGCTGAAGCAAACCTCCCGGGTTGCCATGGAGGAAATCAAGCTGAAATTCATTGATACCTCATCCAAGTTCGGCCATGGTCGTTTCCAGACTACACAGGAGAAGGCCAGGTTCTATGGGCGGCTGAAAGCG
>Osa_1
ATGTCGCACAGGAAGTTCGAGCACCCGAGGCACGGATCCCTCGGCTTCCTCCCGAGGAAGCGCTCCTCCCGCCACCGCGGCAAGGTGAAGTCATTCCCCAAGGATGACGTCAACAAACCATGCCACCTCACCTCCTTTGTCGGTTACAAGGCTGGAATGACCCACATTGTGCGTGAGGTCGAGAAGCCTGGTTCCAAACTCCACAAGAAGGAGACCTGTGAGGCTGTTACCATTATTGAGACACCTCCTATTGTCGTTGTTGGACTTGTGGCCTATGTGAAGACTCCACGTGGCTTACGCAGTCTCAACTCTGTCTGGGCTCAGCATCTTAGTGAAGAAGTAAGGAGAAGGTTCTACAAGAACTGGTGCAAGAGCAAGAAGAAGGCTTTCACCAAGTATGCTCTCAAGTATGATAGCGATGCCGGCAAGAAGGAAATCCAAATGCAGCTTGAGAAGATGAAGAAGTATGCTTCTGTTGTCCGTGTGATCGTGCACACTCAGATTAGGAAAATGAAGGGCTTGAAGCAGAAGAAGGCTCACCTCATGGAGATCCAGATCAATGGTGGTACCATTGCCGATAAGGTGGACTATGGATACAAGTTCTTTGAGAAGGAGATCCCAGTTGATGCTGTGTTCCAGAAGGACGAGATGATTGACATCATTGGTGTCACCAAGGGTAAGGGTTATGAAGGTGTTGTCACGCGTTGGGGTGTCACTCGCCTTCCCCGCAAGACCCACAGGGGTCTCCGCAAGGTCGCCTGTATCGGTGCCTGGCATCCTGCTAGGGTTTCCTATACTGTTGCTCGCGCTGGTCAGAATGGGTACCACCACCGCACTGAGATGAATAAGAAGGTTTACAAGATCGGCAAGTCTGGCCAGGAAAGCCATGCTGCCTGCACTGAATTTGACAGGACTGAGAAGGACATCACTCCCATGGGTGGCTTCCCTCACTACGGTGTTGTGAAGGGCGACTACCTCATGATCAAGGGTTGCTGTGTTGGCCCCAAGAAGAGGGTCGTCACCCTCCGCCAGTCCCTGCTCAAGCAGACCTCTCGTTTGGCGCTCGAGGAGATCAAGCTCAAGTTCATCGACACCTCGTCCAAGTTCGGGCACGGTCGCTTCCAGACCACCGACGAGAAACAGAGGTTCTTCGGCAAGCTCAAGGCT
>Osa_2
ATGTCGCACAGGAAGTTCGAGCACCCGAGGCATGGATCCCTCGGCTTCCTCCCGAGGAAGCGCTCCTCCCGCCACCGCGGCAAGGTGAAGTCCTTCCCCAAGGATGACGTATCAAAGCCCTGCCACCTTACTTCCTTCGTTGGCTACAAGGCTGGAATGACACACATTGTGCGTGAGGTCGAGAAGCCTGGCTCCAAGCTCCACAAGAAGGAAACCTGCGAGGCTGTTACCATCATCGAGACCCCTCCGCTTGTCATTGTTGGACTCGTGGCCTATGTCAAGACACCTCGTGGACTTCGCTCTCTCAACTCTGTCTGGGCCCAGCACCTTAGCGAGGAGGTGCGGAGAAGGTTCTACAAGAACTGGTGCAAAAGCAAGAAGAAGGCTTTCACTAAGTATGCCCTTAAGTATGACAGTGATGCTGGCAAGAAAGAAATCCAGATGCAACTTGAGAAGATGAAGAAGTACGCATCTATTGTTCGTGTTATTGCCCACACTCAGATCAGAAAGATGAAGGGCTTGAAGCAGAAGAAGGCTCACCTCATGGAGATCCAGATCAACGGTGGCACTATCGCCGACAAGGTGGACTATGGCTACAAGTTCTTTGAGAAGGAAATCCCTGTTGATGCAGTCTTCCAGAAGGACGAGATGATTGACATCATTGGTGTCACTAAGGGTAAGGGTTATGAAGGTGTCGTCACTCGTTGGGGTGTCACCCGCCTTCCTCGCAAGACCCACAGGGGTCTCCGCAAGGTTGCTTGTATTGGTGCCTGGCATCCAGCCAGGGTGTCCTACACTGTTGCCCGTGCTGGTCAGAACGGATACCACCACCGCACTGAGATGAACAAGAAGGTTTACAAGATTGGCAAGTCTGGTCAGGAGTCTCATGCGGCCTGCACCGAGTTCGACAGGACTGAGAAGGACATCACCCCGATGGGCGGCTTCCCGCACTACGGTGTGGTGAAGGGCGACTACCTCATGATCAAGGGTTGCTGCGTCGGTCCGAAGAAGAGAGTCGTCACCCTCCGCCAGTCGCTGCTGAAGCAGACCTCGCGGCTCGCCCTGGAGGAGATCAAGCTCAAGTTCATCGACACCTCGTCCAAGTTCGGGCACGGTCGCTTCCAGACCACCGACGAGAAGCAGAGGTTCTTCGGCAAGCTCAAGGCC
>Out_1
ATGAGTCACAGAAAGTTCGAGCATCCCAGGCATGGCTCGCTGGGATTTCTCCCTCGGAAGAGAGCCCGTCGACACAGAGGAAAAGTGAAGTCGTTCCCGAGGGACGATCAATCGAAGCCATGTAAGCTAACGGCTTTCATGGGCTACAAGGCCGGCATGACCCACATTGTGAGAGAGGTCGAGAAGCCAGGATCCAAGCTTCATAAGAAGGAGACCTGCGAGGCAGTGACCATAATTGAAACGCCGCCTCTTATCATCGTTGGAGTGGTAGCCTACTTGAAAACGCCACGCGGGCTTCGCACGCTTAATACTGTGTGGGCTCAGCATCTGAGCGAGGAGGTTAGGAGACGGTTTTACAAGAACTGGTACAAGGCAAAGAAGAAAGCTTTCACCAAATACTCGAAGAAGTACGAGTCTGATGAGGGGAAGAAGGATATCCAGGCTGAGTTGGAGAAGATGAAGAAGTATGGCTCTGTCATTCGGGTTTTAGCCCATACCCAGGTGAAGAAGCTGAAGGGATTAAAACAGAAAAAGGCTCATCTTATGGAAATCCAGGTGAATGGTGGAACAATTGCTCAAAAGGTAGATTATGCCTACAGCTTCTTTGAGAAGCAGGTTCCTGTGAATGCTGTTTTCCAGAAGGATGAAATGATTGATATCATTGGGGTCACCAAGGGTAAAGGGTATGAAGGTGTGGTAACTCGGTGGGGTGTCACAAGGTTACCTCGCAAGACTCATAGAGGTTTGCGGAAGGTAGCTTGTATTGGTGCTTGGCATCCAGCTAGAGTTTCCTTTACTGTTGCTAGGGCTGGTCAGAATGGATACCATCATCGTACTGAAATGAATAAGAAGGTCTACAAGATTGGCAAGGTAGGCCAGGAATCCCACACTGGAAGTACTGAGTTTGACAGGACTGAGAAGGATATAACTCCAATTGGTGGATTTCCTCACTATGGTGTTGTCAAGGATGATTACATTATGATCAGGGGATGTTGCGTAGGTCCCAAGAAGCGCGTGGTTACTTTGCGACAGTCATTGCTGAAGCAAACTTCTCGTACTGCCTTGGAGGAAATCAAGTTGAAATTCATTGATACATCCTCAAAGTTTGGACATGGACGGTTCCAGACTACCCAGGAGAAGGCAAAGATTTTTGGTAAATTGAAGGCT
>Pab_1
ATGAGTCACAGGAAATTCGAGCATCCGAGGCATGGTTCTCTGGGATTTCTTCCTCGCAAAAGGGCTCGTCGACACAGAGGAAAAGTGAAGTCATTCCCCAGGGATGATCAATCGAAGCCCTGCAAGCTGACGGCCTTCTTGGGCTACAAGGCCGGCATGACCCACATCGTTAGAGAGGTCGAAAAGCCCGGATCCAAGCTTCACAAGAAGGAGACTTGCGAGGCTGTAACGTTGATTGAGACCCCGCCAATGGTCATCGTGGGCGTGGTCGCATATATCAAGACACCCAGAGGGCTTCGGACCCTTAATACAGTGTGGGCTCAGCACCTCAGCGAGGAGGTGCGGAGGCGGTTTTACAAAAACTGGTACAGGGCTAAGAAGAAGGCTTTCACTAAATATGCCAAGAAGTATGATTCCGAGGAGGGTAAGAAGGATATCCAGACGGAGCTCGAGAAAATGAAGAAGTATGCAACCGTCATTAGGGTTCTCGCTCACACCCAGATTAAGAAGATGAAAGGATTGAAACAGAAGAAGGCCCACCTGATGGAGATACAAGTTAATGGGGGAACAGTTGCCCAGAAAGTAGATTATGCATACAACTTCTTTGAGAAACAAGTTCCTATTGATGCTCTTTTCCAGAAAGATGAAATGGTTGATATTATTGGTGTGACTAAGGGTAAGGGTTACGAAGGTGTTGTAACCAGGTGGGGTGTTACAAGACTGCCTCGAAAAACTCACAGGGGTTTGCGTAAGGTTGCTTGTATTGGTGCTTGGCATCCAGCTAGGGTTTCCTTTACTGTTGCCAGGGCTGGTCAGAATGGTTACCATCATCGCACTGAGATGAATAAGAAGATCTACAAGATTGGCAAGGCAGATCAGGAATCCCACAAGGCAATGACTGAATTTGATCGGACTGAGAAGGATATAACACCAATGGGTGGTTTTCCGCACTATGGTGTGTTAAAAGATGATTACATTATGATCAGAGGATGTTGTGTGGGTACCAAGAAGCGTGTGGTTACTTTGCGGCAGTCGTTGCTGAAACAGACTTCTCGTACTGCCTTGGAGGAAATCAAGTTGAAGTTCATTGACACATCCTCTAAGTTTGGGCATGGGCGATTCCAGACAACCCAGGAGAAGGCCAAGATTTTTGGTAAATTGAAGGCT
>Ppe_1
ATGTCGCACAGGAAGTTTGAGCACCCCAGGCATGGATCCCTTGGGTTTCTTCCAAGGAAGCGAGCTGCTCGTCACAGAGGCAAAGTGAAGGCTTTCCCCAAGGATGACCCATCCAAACCCTGCAAGTTGACTGCTTTTCTTGGTTACAAGGCTGGCATGACTCACATTGTCAGAGATGTCGAGAAACCCGGATCAAAGCTTCACAAGAAGGAGACGTGCGAGGCTGTAACTATTATTGAGGCTCCTCCAATGGTTGTTGTTGGAGTTGTGGGTTATGTGAAGACACCACGTGGCCTTCGCTCTCTGAACACTGTGTGGGCTCAGCATCTTAGTGAGGAGGTGAAGAGGAGGTTCTACAAGAACTGGTGCAAGTCCAAGAAGAAGGCTTTTGCAAAATACTCCAAGAACTACGAAAGTGAAGAGGGAAAGAAGAGCATTGAATCACAGTTTGAGAAACTGATCAAATATGCTACTGTCATTCGTGTTCTGGCTCACACTCAGATCAGGAAGATGAAGGGACTGAAACAGAAGAAGGCACATCTTATGGAGATCCAGGTGAATGGAGGGACTATTGCTCAGAAAGTTGAATTTGCAAAAAGCTTCTTTGAGAAGCAGATCCCTATTGATGCTGTTTTCCAGAAAGATGAGATGATTGACATCATTGGTGTCACAAAGGGTAAAGGTTATGAAGGTGTTGTTACTCGTTGGGGTGTAACTCGTCTTCCCCGTAAGACTCACAGGGGTCTGAGGAAGGTGGCTTGTATTGGTGCCTGGCATCCTGCTAGAGTCTCATTTACAGTTGCCAGGGCTGGTCAGAATGGATACCACCACCGTACTGAGATGAACAAGAAGATTTATAAGCTTGGGAAGGCTGGGCAGGAGTCACACACTGCTGTCACTGAGTTTGACAGGACGGAGAAAGACATTACTCCCATTGGTGGCTTCCCTCACTATGGTGTGGTGAAGGATGATTACATTCTGATTAAGGGATGCTGCGTTGGACCCAAGAAGAGGGTTGTTACTCTTCGCCAGTCCCTGCTCAAGCAGACCTCTCGTCTTGCTCTTGAGGATATTAAACTCAAGTTCATCGATACCTCTTCAAAATTCGGGCACGGTCGCTTCCAGACAACACAGGAGAAACAGAAGTACTATGGTCGCCTCAAGGCA
>Ppe_2
ATGTCTCATCGCAAGTTTGAACACCCAAGACATGGCTCTTTGGGATTTCTTCCAAGGAAAAGAGCAGCCCGCCACAGAGGAAAAGTGAAGGCCTTCCCAAAAGATGATCCAACCAAATCTTGCAGTTTGACTGCTTTCCTGGGATACAAAGCTGGAATGACCCATATTATGAGAGATGTTGAAAAACCAGGATCAAAGCTACACAAGAAGGAAACATGTGAAGCAGTTACAATTATTGAAACACCGCCAATGGTGGTGGTTGGGGTTGTTGGTTATGTGAAGACTCCCCGTGGTCTCCGTTCTTTGGACACAGTGTGGGCTCAGCATCTGAGTGAGGAGGTGAAGAGGAGATTCTACAAGAACTGGTGCAAGTCTAAAAAGAAGGCATTCACCAAGTACTCAAAGAAATTTGAGAGCGAAGGTGGGAAAAAGGATATCCAGGCTCAATTGGAGAAAATGAAGAAGTACTCCTCTGTGATTCGTGTTTTGGCTCACACTCAGATTAGAAAAATGAAGGGATTGAAGCAGAAGAAAGCCCATCTGATGGAGATTCAGGTGAATGGTGGAGACATTGCAAAGAAGGTTGACTATGCTTACAGTTTGTTTGAGAAGCAGATTCCTGTTGATGCTGTTTTCCAGAAGGACGAGATGATTGACATTATTGGGGTGACCAAGGGGAAGGGTTATGAGGGTGTGGTGACACGTTGGGGTGTGACCCGGCTTCCACGTAAAACCCATCGTGGGCTGCGGAAGGTAGCCTGTATTGGTGCCTGGCATCCAGCTAGGGTTTCATTTACTGTTGCCAGGGCTGGGCAGAATGGTTACCATCATCGTACTGAGATGAACAAGAAGATTTACAAGCTTGGAAAGGTTGGGCAAGAGTCACACTCTGCAATGACTGAGTTTGACAGGACTGAGAAGGATATTACACCAATGGGAGGTTTCCCACACTATGGTGCAGTGAAAGAGGATTATCTTCTAATGAAGGGCTGCTGTGTGGGTCCTAAAAAGCGGGTTGTTACCTTGAGGCAGTCACTTCTGAAGCAGACATCTAGGGTTGCTTTGGAGGACATTAAGCTCAAGTTTATTGATACGTCATCCAAATTTGGCCATGGTCGTTTCCAAACTACCCAAGAGAAGGCTAGGTTCTACGGACGGCTGAAGGCT
>Vvi_1
ATGTCGCACCGGAAGTTTGAGCATCCCAGGCATGGTTCTCTTGGATTTTTGCCAAGGAAGCGGGCTGCTCGTCATAGGGGAAAAGTGAAGGCTTTTCCTAAGGATGACCCAAGCAAGCCTTGCAGGCTGACTGCCTTTTTGGGTTACAAAGCTGGGATGACCCACATTGTCAGGGAGGTTGAAAAACCTGGATCAAAGCTTCACAAGAAGGAGACATGTGAAGCTGTTACAATTGTTGAGACTCCTCCTATGGTCATAGTTGGAGTGGTGGCTTATGTTAAGACTCCACGTGGCCTTCGTTCTCTGAACACAGTTTGGGCTCAGCACCTGAGTGAGGAGGTGAAGCGTAGGTTCTATAAGAACTGGTGCAAATCCAAGAAGAAGGCTTTCACCAAGTACTCCAAGCAGTATGAGACTGAAGAAGGGAAGAAAAGCATCCAAGCACAACTGGAGAAAATGAAAAAATATGCTTCTGTCATTCGGGTTTTGGCTCACACTCAGATTAGGAAGATGAAGGGATTGAAGCAGAAGAAAGCACACTTGATGGAGATCCAGGTCAATGGTGGAACCATTGCTCAGAAAGTGGATTATGCTTATGGTTTCTTTGAGAAACAAGTCCCTGTGGATGCCATTTTCCAGAAGGATGAGATGATTGACATCATTGGTGTGACTAAAGGTAAGGGTTATGAAGGTGTTGTCACCCGTTGGGGTGTCACCCGCCTTCCCCGTAAGACTCACAGGGGTTTGAGGAAAGTGGCATGTATTGGTGCTTGGCATCCTGCTAGAGTTTCATTCACAGTTGCCAGGGCTGGTCAGAATGGATACCACCATCGTACTGAAATGAACAAGAAGATTTACAAGCTTGGCAAGATTGAGCAGGAGTCTCACACCGCCCTCACTGAGTTTGACAGGACCGAGAAAGACATAACTCCAATGGGTGGTTTCCCTCACTACGGTGTGGTGAAGGATGATTATGTGATGATCAAGGGTTGCTGTGTTGGGCCTAAGAAGAGAGTTGTTACGCTTCGTCAGTCTCTGCTCAAGCAGACATCTCGTGTGGCCCTTGAGGAGATCAAGCTCAAGTTCATTGATACTTCCTCAAAGTTTGGGCATGGGCGTTTCCAGACTACACAAGAGAAGCAGAAGTTCTATGGACGGATGAAAGCA
>Vvi_2
ATGTCTCATCGCAAGTTTGAGCACCCAAGACATGGCTCTTTGGGATTTCTTCCCAGGAAAAGAGCTGCCCGTCACAGAGGAAAAGTGAAGGCCTTTCCCAAGGATGATCCAACAAACCCTTGCAGATTAACTGCTTTCCTTGGATACAAAGCTGGCATGACCCATATCGTCAGAGAAGTTGAGAAACCAGGGTCAAAACTACACAAGAAAGAAACATGCGAAGCAGTAACTATCATAGAAACGCCACCAATGGTGGTTGTTGGTGTTGTTGGTTATCTCAAGACACCGCGTGGCCTTCGTTCTCTGAATACTGTTTGGGCCCAGCATCTTAGTGAGGAGGTGAAGAGGAGATTCTATAAGAACTGGTGCAAGTCCAAGAAGAAGGCTTTCACCAAATATTCTAAGAAATATGAATCTGAAGATGGGAAGAAGGATATTCAAGCTCAATTGGAGAAAATGAAGAAGTACTGCAATGTGATTCGTGTTTTGGCCCATACCCAGATTAGAAAAATGAAGGGCCTGAAGCAGAAAAAGGCTCACCTTATGGAGATTCAGGTGAATGGTGGAGATGTTGCTAAGAAGGTTGACTATGCCTATGGTTTCTTTGAGAAGCAGATTCCAATTGATGCTATATTCCAGAAAGATGAGATGATTGATATCATTGGAGTAACTAAGGGTAAGGGATATGAGGGTGTTGTTACCCGTTGGGGTGTAACTCGCCTTCCTCGTAAGACCCACCGTGGGCTTCGCAAGGTGGCCTGTATTGGTGCCTGGCATCCAGCTAGGGTATCATTTACAGTTGCCAGAGCTGGGCAGAATGGTTACCATCATCGCACAGAGATGAACAAGAAGATTTACAAGGTTGGAAAGACTGGCCAAGAGTCCCATTCTGCCATGACCGAGTTTGACAGGACCGAGAAGGATATTACCCCAATGGGAGGATTCCCACATTATGGGGTGGTGAAAGACGATTACCTGCTGATCAAAGGATGTTGCGTGGGACCAAAGAAGCGAGTTGTCACATTGAGGCAGTCACTGTTGAAGCAAACATCTAGGGTTGCTATGGAGGAGATTAAACTCAAGTTCATTGATACATCCTCTAAGTTTGGCCATGGTCGCTTCCAGACAACCCAGGAGAAGGCCAAGTTCTTTGGACGGCTCAAGGCT
