# Supplementary material for: The Chloranthus sessilifolius genome provides insight into early diversification of angiosperms
Source: Nat Commun. 2021 Nov 26;12:6929. doi: 10.1038/s41467-021-26931-3 (PMC8626421; doi:10.1038/s41467-021-26931-3)
Supplement: Supplementary file 4 — Source Data [file 41467_2021_26931_MOESM4_ESM.zip › Fig. 3a, c, e and Supplementary Figure 12, 14, Phylogenetic tree/LCG_multi-species coalescent-based/group_1198_CDS.treefile]

(Aco_1:0.1527187413,((((Ash_1:0.1958082465,(Osa_1:0.0666657411,Osa_2:0.0618053450)100:0.1679793744)81:0.0318790893,Egu_1:0.1175132165)91:0.0502100914,((((Atr_1:0.1707686147,(((Efe_1:0.0199656903,Nco_1:0.0496282186)65:0.0117336266,Efe_2:0.0186595353)100:0.0847408815,(((Efe_3:0.0426014167,Efe_4:0.0325192876)92:0.0065619900,Efe_5:0.0344181854)98:0.0138075948,Nco_2:0.0457988673)100:0.0797217733)100:0.0982045361)71:0.0262069921,(Out_1:0.0998697040,Pab_1:0.1296221466)100:0.1960940609)59:0.0116669561,(Cde_2:0.2551351198,(Lch_1:0.1367231230,(Ppe_2:0.0931027327,Vvi_2:0.1063918495)100:0.0502401814)92:0.0191314245)96:0.0533601572)90:0.0444796459,(Cka_1:0.0729974475,Cka_2:0.0741110634)99:0.0300142351)29:0.0029780902)54:0.0127826110,(Cde_1:0.2199652479,Csp_1:0.1330295724)55:0.0212853565)84:0.0101019463,(Ppe_1:0.1076502159,Vvi_1:0.1143869680)85:0.0251978615);
