# Supplementary material for: The Chloranthus sessilifolius genome provides insight into early diversification of angiosperms
Source: Nat Commun. 2021 Nov 26;12:6929. doi: 10.1038/s41467-021-26931-3 (PMC8626421; doi:10.1038/s41467-021-26931-3)
Supplement: Supplementary file 4 — Source Data [file 41467_2021_26931_MOESM4_ESM.zip › Fig. 3a, c, e and Supplementary Figure 12, 14, Phylogenetic tree/LCG_multi-species coalescent-based/group_1199_CDS.aln-0.2cln]

>Aco_1
ATGGACCAGCTACCTAAATGTGCAGCAAACTATGTTCCACTTACCCCTATCACTTTCTTAAGGAGAGCAGCTTCTGTTTACGCAAACCGTACTTCTTTGATCTACGAGGGTACGCGCTTTACATGGGCGCAGACGTATGAGCGTTGTTGTCGTGTTGCGTCTTCTCTCCAGTTG---CTCAATATTGTCAAGAACGATGTGGTATCGGTACTGTCACCGAATACTCCTGCTGCATATGAGATGCACTTTGCTGTACCCATGGCTGGAGCTGTGCTCAACAACATAAACACCAGGCTAGATGCTAGCAATATTGCAACAATTCTCAAGCACTCTGAAGCCAAAATTTTCTTTATTGACTACCAGTATGTGCCTATTGCACGTGAAGCACTCAGATTACTCATGGTAGATTACAAT---------------GAGTCCAAGGTACCGTTGGTTGTTGTCATTGATGACATTGATTCA---CCAACTGGAATCCGCCTGGGCGAGCTGGAATATGAGCAGCTAGTCCACAGGGGAAATCCTGGATTTGTTCAACAAGAAATCGACGATGAATGGGACACAATCGCTCTTAATTACACGTCCGGGACAACATCAGCCCCTAAAGGAGTCGTCTACAGCCACCGTGGTGCCTATTTGAGTACCGTTTCTCTTATTTTACAATGGGAAATGAAAAGTGAACCAGTTTATTTGTGGTCACTTCCTATGTTCCATTGCAATGGATGGACTTTTACTTGGGGGATTGCGGCACGTGGTGGTACTAATGTGTGCATCCGCAATACCAGCGCTGCTGATATGTATCGGTCAATTGCTGAACACAAGGTAACACATATGTCTTGCGCTCCAATTGTGTTCAGCATTCTCCTGGATGCAAAGCCCCATGAACGCCGCAAATTAACCAACCAAGTGGAGGTCCTTACTGGTGGATCACCACCACCAGCACCATTGTTGGAGAAAATAGAAAGGCTTGGTTTTCACGTCACTCATGCTTATGGTCTAACCGAAGCAACAGGTCCAGCACTAGTCTGTGAGTGGCAAGCAAAGTGGAACCAATTGCCAAACGATGAACAGGCAAAAATAAAGGCTCGTCAAGGTTTAAGTGTGCTTTCTCTTGCTGACTTGGATGTTAAGAACCTTAAAACTATGGCTAGTGTGTCACGAGACGGTAAAACAGTAGGAGAAATTGTTTTACGTGGAAGTAGTATCATGAAAGGTTACCTGAAAGATCAAGAAGCGAATCAAAACGCTTTTGAAGATGGTTGGTTCCGTACTGGTGATATGGGTGTAATTCATCCTGATGGTTATTTTGAAATCAAGGATAGATCAAAAGATGTCATAATATCAGGTGGTGAAAATATTAGTAGTGTTGAAGTGGAAGCAGTTTTATACAAGCACCCAAAAATATTGGAAGTTGCCGTAGTTGCAATGCCACATGAATTCTACGGTGAAACACCTTGTGCATTCATTGCACTCAAGGATGGGAAGATAGGAATGGATGAAGAAGCCGCTGAACGCGAAATCATATCTTACTCTCGAAAAAGTCTTCCTCATTTCATGGCACCTAAGAAGGTTGTGTTTCTTAAAGAACTTCCAAAGACATCAACTGGGAAAGTTCAGAAGTTTCAACTGAGGACTTTGGCTAAAACATATCCAATAAGTTCAGATAAAAATTCTAAGAGC------ACTCCATCCCATGTGAAGAAC---------------------CAACAATCTCGTTCTATACATCATCAACCTCAAGATCAAGTCATTGCTATGTCTCGTCTT
>Ash_1
ATGGACAACCTTCTTAAGAATCCGGCAAACTTCGCTCCCCTCACCCCCCTCTCCTTCCTCAAACGGGCAGCTTCGGTCTACTCTGACCGGCCCTCGGTGATCTACGGCCGGAAGTGCTTCACCTGGCGGCAGACCCACGAGCGCTGCCGTCGCCTCGCAGCCGCCCTCCGCTCCCTCCTCCGCGTCAACAAGAACGACGTCGTCTCGGTCCTAGCCCCCAACGTTCCGGCGATGTACGAGGTCCACTTCGCGGTCCCCATGGCCGGCGCCGTCCTCAACACCATAAACACCCGCCTCGACGCAGGAAACGTAGCCGCCATCCTCCGCCACTCCGAAGCCAAGATATTGCTAGTCGACCCCGAGCTCGCTCCCCTCGCCGGGGGCGCA---------------------------------------------------------------------------------------------------------CTGGGGGTGCTTCGGTACGAAGAGCTCATCGCAGCCGGGAATCCCTCCGACGAGTTTCCTCCGGTGGAGGACGAGTGGGACGCCATCGCCCTGAACTACACCTCCGGCACGACGTCGGCGCCGAAAGGGGTGGTTTACAGCCACCGGGGAGCGTATCTGAGCACGATGAGTCTTCTTCTCCAATGGGGCGTGGGGTCGGAGCCAGTGTATCTCTGGTCTCTGCCCATGTTCCACTGCAACGGCTGGACCTTCACGTGGGGCGTGGCTGCTCGAGGCGGCACCAACGTCTGCGTCCGCACCACTGCCGCCGACGAGTTGTACGGCGCCATCGCCGACCATGGGGTCACCCACATGTGCTGCGCCCCAATAGTCTTCAATATCCTTATCAACGCCGCTGGCGGAGAGCGCCGCCCCATCTCATCCCCTGTCCAGGTGCTCACAGGCGGCGCTCCACCGCCTGCGGCCCTGCTGGAGAGGGTGGAGAAACTAGGATTTCACGTCACTCACGCGTACGGGATGACGGAAGCCACGGGGCCGGCATTGGTGTGCGAGTGGCGGGCGGAATGGGACCGCCTCTCAGGGGAAAAGCGGGCGAAGCTCAAGGCGAGGCAGGGCATTTGTGTTCTGAGCCTCGACGATGTGGACGTCAAGGACGTCGGAACGATGGTGAGCGTGCCGCCGGATGGGAAGACAGTCGGTGAGATCGTGCTCCGGGGAAGCAGCGTGATGAAGGGGTATTTCAAGAACAAGGCTGCCACGGAAGAGGCGTTCCGGCAAGGGTGGTTCCTCACCGGCGATGTTGGCGTCGTCTACCCCGACGGGTATTTGGAGATCAAGGACCGGTCCAAGGACGTCATCATCTCCGGCGGGGAGAACATCAGCAGCGTGGAGGTGGAGACGGTGCTTTACCGCCACCCCATGGTGGCGGAGGCGGCCGCGGTGGCGATGCCTCATCCGCATTGGGGAGAGACGCCGTGCGCATTCGTAGCGTTGAAGAGGGATGGGGCC---GAGAAGGCGGCGGTGACGGAGGTGGAGCTCGTGAGGCACTGCCGGAGCAACATGCCTCATTTCATGGTGCCGAAGAAGGTGGTGTTCATGGCGGAACTGCCGAAGACGTCGACGGGGAAGATACAGAAGAACAAACTGAGGGAGATAGCCAAGGGGTTTAGGGTTTCAGAGCAGAGCCAGAGCCAGAGC------CAGAGCCAGAGGAGGAAGAAGAAGACG---------ACCGGTAAGAATATCGGCTAT---GTTGAACGACCGTTGGAGCAAGCTCTCTCTCTTTCCCGCCTT
>Atr_1
ATGGAAATTCTCGGCAAAAACCAGGCGAATCATGCACCTCTAACGCCTGTTTCGTTCTTAGAGAGGGCGGGGGCGGTTTATTCTAAGAGGATTTCGATCGTCTATGGGAGGGTCAGGTACACGTGGGAGCAAACCAGAGAGCGATGCCGTCGCCTTGCATCATCCCTGCGACAC---TTCAACATAGAGAAGAACGATGTTGTATCTGTGCTGGCCCCAAACATTCCGGCCATGTATGAGCTACATTTTTCTGTACCCATGGCTGGAGCCGTTTTGAACACGATCAACATTCGCCTTGACGCCAATACGGTGGCCACCATACTTCGCCTCTCCGGTGCCAAGCTTCTCTTTGTTGATTATCAGTTTTTTGCCCTGGCACAAGCTGCCCTGAACCTCCTCTGTGGTGATTCATCTGGCTCC---------CACTCTGCTTACCCCCTTACTGTGATCATTGATGATGCGGACCAA---CCGTCTACGATGCGTCCCCAACATGTGGAGTACGAGCAATTGGTTGAGGCCGGGGATCCGACTTACATGCCCCCACCAGTTGCTGATGAGTGGGATCCGATTTCGCTGAACTACACATCAGGGACCACCTCGGCACCGAAGGGTGTGGTGTACAGTCACAGAGGGGCCTATCTTAGTACCCTTAGTCTTCTCCTCCAGTGGGAGGTTGGCAATGAGGCTGTGTATCTATGGAGTCTGCCAATGTTCCACTGCAATGGTTGGACCTTCACCTGGGGGATTGCCGCACGCGGTGGCACAAACGTCTGTATGCGCAACACTACCGCTCCGGATATATACCGTGCCATCTCCGAGCATGGGGTGACGCACATGTGTGCTGCTCCGATTATCTTCAATCTCTTGCTGAAC------CCTGCCGATGAGCACAGGCTCAAGAAACCAGTCAGGATCTTGACCGGCGGTGCTCCCCCGCCTGCTTCGTTGCTCGATCAGATTGAGCGGCTGGGGTTCCATATCACCCATGCGTATGGCATGACGGAGGCCACGGGCCCGGCACTAGTCTGTGAATGGCTCTCGGAATGGGACCGACTGCCAAGTAAGGAGCGTTCACAGATAAAGGCTAGACAAGGGATCAGTGTCCTGAGCCTCGCAGATGCGGATGTCGTGAACCCTGAGACGATGCAGAGTGTGCGGCACGACGGGCACACCATGGGTGAAATCATCTTGCGTGGAAGCAGTGTCATGAAGGGGTACTTCAAGGACCCCAAAGCCACCACTGAGGCCTTCAAGGGAGGATGGTTCCACACGGGTGACATGGCTGTCATCCACCCTGATGGCTATGTGGAGATCAAGGACAGGCTCAAGGATGTGATCATCTCCGGAGGCGAGAACATCAGCAGTGTCGAGGTGGAGTCCGTGCTCTATCGGCATCCCAAAATAGCCGAGGTCGCCGTCGTGGCGATGCCAAATCATCACTGGGGGGAATCCCCTTGTGCTTTTGTTAGCCTGAAAAAGGGCTCCAAA------------GATCTCTCAGAGGAAGAACTCATTTCATTTTGCAGGACCAAGATGGCAGGTTACAAGCTCCCAAAGAAGGTGGTGTTTTTGGGGGAGTTGCCAAAGACTGGGACTGGGAAGATACGAAAATTTCAGCTTAGGGAATGGGCCAAAGATTTTGCCACACACAATCCGTCCCACCCGAATTTGAAGAGAACCCCTTCTCTCAACAACCAGCCATCTTCCAGTGTGAAG------------------GATCACCAATATGTGGACCACCAAGTAATGGCAAGGTCTCGCCTT
>Cde_1
ATGGACAAATTGCCAAAGTGTTCTGCAAATTACGTGCCATTGTCACCTGTTGCCTTCCTCGAAAGAGCCGCATCTGCATATGCCGATAGAACTTCCATAATCTACGCCGGGACGAAGTTTAATTGGAGCCAGACTTATGACCGTTGCCGTCGTCTTGCTTCTTCTCTTCAATCA---CTTCATATTGGAAAAAACGATGTGGTTTCTGTATTAGCCCCAAACATCCCAGCTATGTACGAGATGCATTTTGCGGTTCCCATGTCAGGTGCGATACTGAACACAATAAACACCAGACTCGACGCAAAAAATGTTGCCACTATCCTTCACCATTCGCAAGCCAAAATCTTCTTCATCGATTATCAATATATTCGTCTCGCTGGTGAGGCTCTGCAATCCTTGGCCAAAAGA---------------------AACATACCGACCCCATTGATTGTTGTAATCGATGACATTGATACA---CCCACTGGAATCCGTCTCGGTCGACTCGAATACGAACAGCTAATTCGATCGGGAGATCAGGATTTCCTGGTACCCTCATTAGAAGACGAGAACGATGCGATGGCGTTGAATTACACTTCTGGAACAACATCTGCCCCAAAAGGTGTAGTTTACAGTCATCGTGGAGCTTATCTGAGCACACTGAGCCTACTACTACAATGGGAAGTGGGAAGCGCGCCGGTATACATGTGGTCACTTCCCATGTTCCACTGCAACGGATGGACGTTCACATGGGGCGTCGCTGCCCGTGGGGGAACGAATGTCTGTATCAGAAACACGACGGCCGCCGAGATGTACTCCGCCATTTCTCAACATAAAGTAACGCACATGTGCTGTGCTCCTATAGTTTTCAATATTCTTCTCGATGCTAAGCCACACGAAATTCAACCGATGTCAAACCCAGTTCGGATTTTAACGGGCGGCGCCCCGCCGCCGGCTTCATTGCTCGAGAGCATCGAAAACAAAGGTTTTCTTGTCACTCATGCATATGGACTTACAGAGGCAACGGGCCCCGCTCTAGTCTGCGAATGGCAATCTCAGTGGAATTCGTTGCCGCAATCAGCACAATCAAAGTTGAAAGCAAGACAAGGAATCAGTGTACTCACCCTCGCAGGTGCCGACGTCAAGGATCTTACTACCATGAAAAGTGTCCCACGCAACGGTCAGACAGTCGGAGAGATCGTATTGAGAGGAAGTAGCATCATGAAAGGATACTTTAAGGATCCTTCCGCTACCAGCGATGCATTTAAAGGTGGATGGTTTAGAACCGGCGATGTGGGCGTCATACACCCAGATGGATACATCGAGATTAAAGATAGATCGAAAGATGTTATCATTTCAGGCGGAGAGAATATCAGCAGCGTTGAGGTGGAGGCCATATTGTATAGCCATCCGGCAGTGATGGAGGCGGCGGTGGTGGCGATGCCACACCAACGTTGGGGTGAGACACCTTGTGCCTTCATTGCTCTGAAAAAAGTCCACCAA---------GGAGCTCCGACAGAAGCAGAGCTTATATCATTTTGCAGAAAAAATCTTCCTCATTTTATGGTGCCAAAGAAGGTAGTCTTCATGAAAGAATTACCTAAAACATCAACCGGAAAAATTCAGAAATTTGAGTTAAGAGCCATTGCCAAAACATTTACAGAAAGAGATATTGTCAAAACTGAGAAG------ACAAATCAACTGACAAAGACAAGAACA---------TCCCAAAATTGGAATAACAAA---ATCTTGGAATCACATGAATCCATTCTCGCTAGATCACGACTT
>Cka_1
ATGGATAGGCTAATCAAATGCAGTGCTAATTATTCTGCCCTCTCTCCCCTGACCTTCTTGAAGAGAGCGGCCAACGTATACCCTGACCACATATCGATCATCTACGAGGAGACTCGTTTCACGTGGAAGGAGACATATGAACGGTGTCGCTGCCTTGCATCCTCTCTTAAGTTC---CTAAACGTCGTTAAGAACGACGTTGTTTCGGTGCTTGCACCAAATGTTCCTGCGCTGTTAGAGATGCATTTCGCTGTGCCAATGGCCGGGGCAGTGCTTAACACTATAAACACCCTTCTGGACGCCAACAATGTGGCTACCATTCTCCGGCACTCAGAAGCCAAGCTATTCTTCGTCGACTACCAGTATGTTCCGCTGGCTCGAAGCGCGCTCAAGTGCCTCATGGGTGACTCAAAGTCTGGTCACATGGCAAATGTGACCATGCCTTTGGTCATCGTCATTGATGGTGTCGATGCAATGGCGACGGGTATCCCACTAGGCCAGCTGGAGTATGAACAGCTGATCAAAGATGGTGATCCCCGGCTCCAATTGCCAGTTCTCCAAGATGAATTGGATTCAATTGCGCTGAATTACACTTCAGGCACCACCTCGGCGCCTAAAGGGGTTGTGTATAGTCACCGTGGCACTTACCTGAGTACTCTCAGCCTGATTCTTCAATGGGGAATGGGATTTGAGCCTGTATTCCTATGGACCTTGCCCATGTTCCACTGCAATGGGTGGACTTTCACATGGGGGGTGGCTGCTCGTGGGGGCACAAATGTGTGCATCCGTAGCCCAACCTCATCAAACATCTACCGCGCCATCGCCAAGCATTGTGTCACACACATGTGCTGTGCCCCCATCATTTTCAATAAGATCATTGAGGCAAGGTCGACCGAGCGCTGCCCGATTGCTTCTCCGGTCCAGGTACTCACTGGGGGTGCACCACCTCCAGCAGCCCTTCTTGAGAAAATGGAAGGACTAGGCTTCCATGTGACCCACGCATATGGCCTCACTGAGGCCACTGGGCCAGCCTTGGTTTGTGAGTGGCAATCACAGTGGGACAACTTGTGCCAGACTGACCAAGCCAAGCTGAAAGCAAGGCAAGGCATCAGTGTGCTCTCCCTTGCTGATGCTGATGTCAAGGACCCAGTTACAATGAAAAGTGTTGCTCGTGATGGAGTGACCATGGGTGAGATTGTCCTACGTGGCAGCAGCATCATGAAGGGGTACTATAGGGACCCAGCTGCCACTTCACTAGCCTTCCAAGGCGGTTGGTTCCACACCGGAGACGTCGGTGTGGTCCACCCTGATGGCTATGTGGAGATCAAGGATCGGTCCAAAGACATCATCATCTCAGGAGGGGAGAACATCAGCTCGGTGGAGGTGGAGGCCGTACTATACACTCATCCATTGGTGTTAGAGGCAGCAGTAGTGGCAATGCCTCATCAGCTCTGGGGTGAGACCCCCTGTGCTTTCATCACCCTAAATAAGCAGCCCTCAGGGATTAAGACGGATGTGAGCCAAGAAGACATCATTTCCTATTCTAGGAAGAACATGTCCCATTTCATGCTGCCTAAGAAGGTGGTGTTTCTGGAAGACTTGCCCAAGACCTCAACTGGGAAGATTAAGAAGTTCCAATTAAGGGCCTTGGCAAAAGAATTGGCAAATTCGGACAAGACCCTGAAC---------------TCCAACCCCAAGGCCCAAAATTCAAATAGCCATGGGACCCGCCGGTTCGAG------------CCGCAAGAGCACCAGGTCGTGGCTATGTCGTGCCTC
>Cka_2
ATGGATAAACTAAGCAAATGCAGTGCTAATTATGCACCCCTCTCCCCAGTGACTTACCTAGAGAGGGCGGCAAGCGTTTATGCAGACCGCCTGTCGGTCATCTACGAAGGCATTCATTTCACATGGAAACAGACCCATGAACGGTGTCGCCGCCTTGCCTCCTCTCTTCTCTCC---CTCAACGTCGTCAAGAACGACGTTGTGTCGGTGCTTGCGCCCAACATTCCAGCCCTTTATGAGATGCATTTTGCCGTGCCAATGGCCGGGGCTGTTCTTAATACTATAAACACCCGCCTGGACGCCAACAATGTGGCCACCATTCTCCGCCACTCAGAAGCCAAGGTCTTCTTTGTGGACTGCCAGTATGTGCCACTGGCTCGTGACGCGCTCAAGTTCCTCATTGATGAGTCCAAG------GGCAGTAGTCACATGACCATGCCCCTTGTCGTGGTCATCGACGACATTGATACA---CCCACGGGCATCCGCTTGGGCCAGCTGGAGTATGAACAGCTGGTCCAAGGGGGTGACCCTCGGCGGGAGCTGCCTGTTCTTGAAGATGAGTGGGACTCAATTGCTCTCAATTACACTTCTGGCACCACCTCGGCGCCTAAAGGCGTTGTGTACAGTCACCGCGGCGCCTACCTGAGCACTCTCAGCCTAATTCTTCAGTGGGGAATGGGGGGTGAGCCTGTCTACCTATGGACACTCCCCATGTTTCACTGCAATGGTTGGACCTTCACCTGGGGTGTGGCTGCCCGCGGTGGCACAAACGTGTGCATCCGCAGCCCCACCTCCGCCAACATCTACCGCGCAATCGCCGAGCACCATGTCACTTACATGTGCTGCGCCCCCATCATCTTCAACGTGATCCTTGAAGCGCGCTCTGATGACCGGCGTCCAATTGCTTCTCAGGTCCAGGTACTCACCGGAGGCGCCCCACCCCCCGCACCCCTCTTGGAGAAGATGGAAGGGCTGGGCTTCCATATCACACACGCTTATGGGCTCACTGAGGCCACAGGGCCTGCCTTAGTGTGTGAGTGGCAATCACAGTGGGACCACTTGTGTCAAAGGGATAAAGCCAGGCTGAAGGCTAGGCAGGGCATCAGTGTCCTGACCCTGGCTGATGCGGATGTCAAGGACCCAGACACAATGAAGAGCGTGGCCCGCGATGGACGGGCCCTTGGCGAGATCGTTCTACGTGGCAGCAGCATCATGAAGGGGTACTACAAGGACCCAGTTGGCACTTCGGACACCTTCAAAGGTGGGTGGTTCCACACAGGTGATGTGGGTGTGATTCACCCTGATGGCTATGTGGAGATCAAGGACAGGTCCAAGGATGTCATCATATCTGGTGGCGAAAACATCAGCTCTGTTGAGGTGGAGGCCATACTCTACAGTCATCCCATGGTGTTGGAAGCTGCAGTCGTGGCAATGCCACATGAGCTCTGGGGTGAGACCCCCTGCGCCTTCCTCACCTTGAAGAAAGAGGCCTCAAGCAAGATGATGGGTCTGACCCAAGATGACATTATTACATACTGTAGGCAAAATATGTCCCATTTCATGGTGCCTAAGAAGGTTGTGTTTGTGGAGGAGCTGCCCAAGACTTCTACAGGGAAGATTCTGAAGTTCCAATTGAGAGCTAAGGCTAAAACATTGGCCAATTTGGAGAAGCCCCACAAG---------------CCCCAGCAAAAGGCTCAGCGTTCGTATAACCGTGGGAACCGCAGGTTCGAC------------CCACAAGTGCAGCAGGTCCTGGCTAAGTCTCGCCTC
>Csp_1
ATGGATAAGCTACCCAAATGCGGTGCAAACTACGTCCCCTTATCCCCACTTACCTTCTTGCATAGAGCCGCGGTTGTTTACACCAATCGTACGTCGGTGATATACGAAGGAACCCGCTACACATGGAAGCAGACGTACGATCGATGCCTTCGCCTTGCCTCGTCCCTTCGATCG---TTAAATATCTCAAAAAATGACATAGTCTCAGTTCTTGCCCCAAATGTCCCGGCGCTCTACGAAATGCACTTCGCTGTGCCCATGGCTGGTGCGGTGCTCAACACCGTGAACACTAGGCTGGATGCTAAAAATGTGGCCACAATTTTAAGGCACTCGGAGGCCAAAATTTTCTTCGTCGACTACCAATACATTCGCCTTGCAACCGACGCACTAAGGCACCTCATTGATGACCCGAGT---------ACAAATGGGGGGTCGATGCCCTTGGTTGTGGTCATCGACGATGTGGACTCA---CCGACCGGGGCTCGTCTCGGCGAGCTAGAGTACGAGCAGCTGGTCCGTGCTGGCAACCCTAATTATGTTCCACATAGACTTGACGATGAATGGGACCCAATCACCTTGAATTATACATCCGGAACCACTTCGGCTCCGAAAGGGGTCGTTTATAGCCACCGTGGTGCTTATCTTAGCACACAAAGCCTTCTCTTACAATGGGAAGTAGCGAGTCAGGCAGTGTTTCTCTGGTCTCTTCCTATGTTCCACTGCAATGGTTGGACTTTCACATGGGGGATCGCGGCCCGTGGCGGCACCAACGTCTGCATCCGAAACACTTGTGCCTCCGAAATGTACCGTGCATTTTCCGACCACAAGGTGACTCACATGTGTTGCGCGCCTATAGTGTTTAACTTGATTCTAGAGGCGGAGCCCCACGAGCGTCGACCGATCAAATCGATGGTGCAGATTCTCACCGGAGGGGCCCCGCCACCGGCACCTCTAGTGGAGAAGATTGAAACGCTAGGATTCCATGTCACACATGCATATGGTCTCACCGAGGCAACGGGGCCGGCGCTAGTGTGTGAGTGGCAGGCACAGTGGGACCAATTGCCACAAGCCCATCAGTCCAGGCTTAAGGCTAGGCAGGGCATCAGTGTGCTGAGCCTTGCTGATGTGGACGTTAAAGACCTGGCGACGATGTCCAACGTGGCACGCGACGGGAAGACAGTTGGAGAAATCGTCCTGCGTGGCAGCAGCATCATGAAAGGCTACTTCAAAGACGAAGCTGCCACATCAGCCGCGTTTAGGGGTGGGTGGTTTTGCACGGGTGATGTAGGTGTGATCCACCCGGACGGGTACGTGGAGATCAAGGATCGATCGAAGGATGTGATCATATCGGGCGGCGAGAACATAAGCAGTGTGGAAGTGGAGACCGTACTGTATAGTCACCCAAGGGTGATGGAAGCTGCGGTCGTGGCAATGCCACATCAGCACTGGGGAGAGACGCCTTGTGCGTTTCTGACCCTTAAAAAGGGGTCAGGGGGGAGTGAAGAAGAAATCACTGAGAATGATATAATCATATACTGTCGGAAAAATATGTCACACTTTATGGTGCCAAAAAAGGTAGTTTTTTTAGGAGAACTCCCAAAGACACCTACAGGTAAGATCCAGAAGGTCCAATTAAGGGCTTTGGCTAAGACCCTACCCAGTGTGGTGAAGCCCAAGAAA------------ACACCTCAAATCAAGAGTCAGCGATCATACAACGTTAACAAGAGGAGTCAGAACTAC---CCACCACCATCTGATCAACAAGTCCACGCTAGATCTCGTCTT
>Efe_1
ATGGAGCAGCTCGCAAAGTGCCCGGCCAACTACGTTCCCCTTACCCCTACCACGTTCTTGCAGCGGGCCGCTAGCGTTTATGCCGAGCGGACATCCATCATCTACGGCGGTGTCCACTTCACCTGGAAGCAGACCTACGAGCGGTGCCGGCGCCTGGCTTCCTCCCTCTGCGCC---CTCAACATCGGCAAGAACGATGTGGTCTCCGTCCTCGCCCCCAACATCCCCGCCATGTACGAGATGCACTTCGCCGTTCCCATGGCCGGCGCGGTGCTCAACACCATCAACAGCCGACTCGACGCGAATTCAGTTGCTACCATTCTCCGCCACTCGGAGGCGAAGATGTTGTTCGTCGACTACCAGCTCATCCGCCTGGCCCGCGACGCGATTATGCTGCTTGTCAGCGACGCCGTCGACGCCCAGACCAGCGGCTGCTCGGTCCCGCTGGTGGTCGTAATCGACGACCTCGACAAG---CCCACCGGCGCGCGCATGGGCGAGCTGGAGTATGAGGGCCTGGTTCGGGCGGGGGACCCTGGGTTCACACCGGCACCGTTGGCGGACGAATGGGACCCGATTACCCTCAACTACACCTCCGGCACCACGTCGGCGCCCAAGGGAGTGGTTTACAGCCACCGTGGGGCCTACCTCAGCACCCTCAGCCTGGTGATGCAGTGGGACATGCCCAGCGCCCCCGTCTACCTCTGGTCCCTCCCCATGTTTCACTGCAATGGCTGGACCTTCACCTGGGGGGTCGCCGCCCGTGGCGGCACCAACGTCTGCATTCGCAACACCAGCGCGGCCGAGATTTACCGCGCCATTGCTGACCACGGCGTTACCCACATGTGTTGCGCCCCCATCGTCTTCAACATCATTCTAAACGCCAAGCCGACCGAGCTCCGGCGCGTCGACCGGACGGTCGAGATCCTCACCGGCGGGGCCCCACCGCCGGCAGCGCTGCTCCAGCAGATCGAGGAACGTGGCTTCCACGTTACCCACGCGTACGGTCTCACGGAAGCAACCGGGCCTGCGCTGGTGTGCGAATGGCAGACACAGTGGGACGAGCTTCCCTGCCAAGACCAAGCGTCGTTGAAGGCCAGGCAAGGTGTCGGCGTGTTGAGCCTCGCCCAAGTCGACGTCAAGGACCTGGCGACGATGGCGAGCGTGCCGCGCGACGGGCAGACGGTGGGCGAGATCGTGCTGCGAGGAAGCAGCATCATGAAGGGGTACCTTAAGGACCCCGCTGCAACCGAGGAAGCATTCAAGGGCGGCTGGTTCCGGACCGGCGACGTCGGTGTCATCCACGCCGACGGGTACGTGGAAATAAAAGACCGGTCGAAGGACGTGATCATCTCCGGGGGCGAGAACATCAGCAGCGTCGAGGTCGAGACCGTGATGTATGGCCACCCGGCGGTGGCGGAGGCCGCGGTGGTGGCAATGCCGCACCCGCACTGGGGAGAAACTCCATGTGCGTTTTTGGCACTCAAGGAAGGGTTTGCC------ATGGAAGGCGTGGAGCAGGCGGAGATGGTCTCCTTCTGCCGGAAGACGTTGCCAGGATACATGGTGCCGAAGAAGTTTGTGTTTCTACCGGAACTCCCCAAGACATCAACGGGGAAGATCCAGAAGTTTCAGCTCAGGTCCATGGCCAGAGGCTTGGCTGCAGGCGGCGCCGGAGCACCCAACTGG------ACGCCATCGTTCAAGAGGCAGAGCTCCATGCCCAAAGTCAAGCAGTACAACAGCAGC---AGCCACCACCACCACCACCAGGTGATGGCCAGGTCTCGCTTG
>Efe_2
ATGGAACAGCTCGCAAAGTGCCCGGCCAACTACGTGCCCCTGACCCCCACCACTTTCTTGCAGCGGGCCGCTAGCGTCTACGCCGAGCGGAAATCCATTATCTACGGCGGCGTCCACTTCACCTGGAAGCAGACCTACGAGCGGTGCCGGCGCCTGGCGTCCTCCCTACGCGCT---CTCAACATCGGCAAGAACGATGTGGTCTCCGTCCTCGCCCCCAACATCCCCGCCATGTACGAGATGCACTTCGCCGTCCCCATGGCCGGCGCCGTTCTCAACACCATCAACAGCCGCCTCGACGCGAATTCAGTCGCCACCATTCTCCGCCACTCGGAGGCCAAGATGCTGTTCGTCGACTACCAGCTTATCCGCCTTGCGCGCGACGTGATTATGCTGCTCGTCAACGACGCTGTCGATGCTCAGACCGGTGGCTGCTCGGTCCCGCTGGTGGTCGTCATCGACGACCTGGACAAG---CCCACCGGTGCGCGGATGGGCGAGCTGGAGTATGAGGGCCTGGTTCGGGCGGGGGACCCTGGGTTCACACCAGTGCCACTCGCGGACGAGTGGGACCCGATCACCCTTAACTACACCTCCGGCACCACGTCGGCGCCCAAGGGGGTGGTTTACAGCCACCGTGGGGCCTACCTGAGCACTCTCAGCCTGGTGATGCAGTGGGACATGCCCAGCGCCCCCGTCTACCTCTGGTCCCTCCCCATGTTTCACTGCAATGGCTGGACGTTCACCTGGGGGGTCGCCGCCCGCGGCGGCACCAACGTCTGCATTCGCAACACCAGCGCCGCCGAGATCTACCGCGCCATTGCTGACCACGGCGTCACCCACATGTGTTGCGCTCCCATCGTCTTCAACATCATCCTCAACGCCACGCTGGCCGAGCTCCGGCGCGTCGACCGGACGGTAGAGATCCTCACCGGGGGGGCCCCACCGCCGGCAGCACTGCTTCAGCAGATCGAGGAACGTGGCTTCCACGTTACCCACGCTTACGGTCTGACGGAAGCTACCGGGCCCGCGCTGGTGTGCGAGTGGCAGGGACAATGGGACGAGCTTCCCTGCGAGGACCAAGCGTCGTTGAAGGCCAGGCAAGGTGTCGGCGTGTTGAGCCTCGCCGAGGTCGACGTCAAGGACCTGGCGACGATGGCGAGCGTGCCGCGCGACGGGCAGACTGTGGGCGAGATCGTGCTGCGCGGAAGCAGCATCATGAAAGGGTATTTCAAGGACCCCGCTGCAACCGAGGAAGCATTCAAGGAAGGTTGGTTCCGGACCGGCGACGTTGGCGTCATCCATGCCGACGGGTACGTGGAAATAAAAGACCGGTCGAAGGACGTGATCATCTCCGGGGGCGAGAACATCAGCAGCGTGGAGGTCGAAGCCGTGCTGTATGGCCACCCGGCGGTGGCTGAGGCCGCGGTGGTGGCAATGCCGCACCCGCACTGGGGGGAAACTCCATGTGCGTTTTTGGCGCTCAAGGAAGGGTTTGCC------AAGGAAGGAGTGGAGCAGGCGGAGATGGTCTCCTTCTGCAGAAAGAAGTTGGCGGGATACATGGTGCCAAAGAAGTTCGTGTTTCTACCGGAACTCCCCAAGACATCGACGGGAAAGATCCAGAAGTTCCAGCTCAGGTCCATGGCCAGAGGCTTGGCTGCAGGCGGCGCTGGAGCTCCCAGGAGG------ATGCCATCGTTCAAGAGGCAGAGCTCC---------ATCAAGCAGTACAACAACATC---------CACCACCACCAGCCGGTGATGGCCAGGGCAGAGATC
>Egu_1
ATGGATCAACTACCCAAATGCCAAGCTAACTATGCTCCTGTCACCCCCATCACCTTTTTGGAACGGGCCGCTTTGGTGTACTCCGATCGGACTTCGATCGTGTTCGAGCGCATCCGATTCACTTGGAAACAAACTTATGACCGCTGCCGACGCATGGCTTCTTCCCTTCGGTCT---TTGAATGTTTCCAAAAATGATGTGGTATCTGTGCTTGCCCCGAATATTCCAGCTATGTATGAGATGCACTTCGCCGTGCCGATGGCCGGTGCGGTGCTCAACACTATAAACAGCCGGCTCGATGCGCCCAACGTGGCGACCATTTTGAAGCACTCGGAGGCGAAGGTATTCTTCGTGGACTACGAGTACATCCGGCTCGCCAGTGATGCCCTGAAGCACCTAATTGACGACGACGAC------------GGCAACGTACGCTTGCCTTTGGTTGTCGTCATCGATGACATCGCTGCC---CCGACTGGCATCCGGCTCGGCGAGCTCGAGTACGAGGATCTCATCGCAAGCGGCGATCCCCTGTGCCCTCCTTGCCCCCTCAACGACGAGTGGGATCCCATCGCTCTCAATTACACCTCCGGCACGACGTCGGCCCCCAAGGGCGTGGTCTACAGCCACCGGGGGGCTTTCTTGAGCACTCTTAGCCTCCTCCTCCAGTGGGAGGTGGGGAGCGAGCCGGTGTACCTCTGGTCTCTCCCCATGTTCCACTGCAACGGCTGGACCTTCACCTGGGGCATGGCCGCCCGCGGCGGCGCCAACGTGTGCATCCGGGCGACCACCGCCCGCGAGATGTACCGCGCCATCGCCGACCACCGCGTCACCCACATGTGCTGCGCCCCCATCGTCTTCAACATCCTCCTCAACGCCACCCCCGCCGAACGCCGACCGCTCCCCACCCCGGTCTCCATCCTCACCGGCGGCGCCCCGCCCCCGGCACCTCTCCTCGAGAAGATCCAACGGCTCGGCTTCCGCGTCACCCACGCCTACGGCCTCACCGAGGCTACCGGCCCAGCTCTCGTCTGCGAATGGCGCCAAGAATGGAACCACCGCCCGGTCCACGACCAAGCCCGGCTCAAATCTCGGCAAGGCATCAGCGTGCTGACCCTCGCCGACGTCGACGTCAAAGACGTCCAAACCATGCGAAGCGTTCCCCGGGACGGGATCTCCCTCGGCGAGATAGTACTCCGGGGGAGCAGCATCATGAAGGGCTACTACAAGAACCGCGCCGCCACCGACGCCGCGTTCAAAGATGGGTGGTTCCTCACCGGCGACGTCGGTGTTATCCACCCGGACGGCTACGTGGAGATCAAGGACCGTTCCAAGGATGTAATCATATCGGGCGGCGAGAACATCAGCAGCGTCGAGGTAGAGACGATCCTCTACCGCCATCCCATGGTGCTCGAGGCGGCCGTGGTGGCCATGCCGCACCCTCACTGGGGTGAGACGCCATGCGCCTTCCTGACACTGAAGAGAGAGTGCGAA------CAAGGGACTATCAACGAGGAGGATATCATATCCTACTGCAGGAATAGCATGTCCAGGTTTATGGTGCCGAAGAAGGTGGTGTTCATGGAGGAGTTGCCAAAGACTTCGACAGGAAAGATCCAGAAGTTTCTGCTAAGGGAGACGGCTCGTGGCCTCAAGGTAACGGACAGAAACCGAACGCCGCAAGGAGGGGCGCCGCAAGGGGATGCCCAGGTTGTTTAC---GCTAACGGTAATAACGGTCACGGC---CAACCGGAGGCACGCGAGCAAGTGTTAGCCCTTTCTCGCCTT
>Egu_2
ATGGATCAACTCCTCAAATGCCCGGCTAACTATGTCCCTCTCAGCCCCGTCACCTTTCTATCGAGGGCTGCTGCTGTTTACCCTGATCGTACTTCGATCGTATACGAACGTACTCGATTCACCTGGAAACAGACGAATGATCGCTGCCTACGCATGGCCTCATCCCTGCGATCT---TTAAATGTTTCCAAGAATGATGTGGTATCTGTGCTCGCCCCCAATATTCCAGCCATGTATGAGATGCATTTTGCCGTGCCGATGGCCGGTGCAGTGCTGAACGCTATAAACACCCGACTCGATGCGGCCAACGTCGCCACCATCCTCAAGCACTCGGAGGCAAAGATGTTCTTCGTGGACTACCAGTGCGTCCGGCTCGCCCGCGACGCCCTCAAGCACTTGATCGACGAT---------------------AACACACCCTTACCTTTAGTTGTCATGATCGACGACATCGATGCA---CCGACCGGCATCCGGCTCGGCGAGCTGGAGTACGAGCAGCTCATCGCAAGGGGCGATCCCACGTGCCCTCCAACTCCCCTCTATGACGAGTGGGATCCGATAGCTCTCAATTACACCTCCGGCACCACCTCGGCGCCCAAGGGAGTGGTCTACAGCCACCGGGGAGCTTTCCTTAGTACTTTGAGCCTCCTCCTCCAGTGGGAGGTGGGGAGCGAGCCGGTGTACCTGTGGTCGCTCCCTATGTTCCACTGCAACGGGTGGACCTTCACGTGGGGCATGGCGGCGCGCGGCGGCGCCAAC------------------------------------------------------------------------------------------------------------------------------------------------------------------------------------------------ATCGAACACCTTGGCTTCCGCGTCACCCACGCCTACGGCCTCACGGAGGCGACCGGGCCGGCGCTGGTCTGCGAGTGGCGCGAAGAGTGGAACCGCCGCCCGGTGGAGGAGCAAGCCCGGCTCAAAGCCCGGCAGGGCATCAGCGTGCTGACGCTCGCCGACGTCGACGTAAAAGACCTCGAAACCATGCAAAGCATCTCCCGGGACGGGAAGTCGCTCGGAGAGATAGTTCTTCGAGGGAGCAGCATCATGAAAGGTTACTACAAGAACCGGGACGCCACCGACGCTGCATTTAGAGATGGGTGGTTCCTCACCGGCGACGTGGGGGTCATCCACCCCGACGGCTACGTCGAGATCAAGGACCGATCGAAGGATGTCATCATATCCGGCGGCGAGAACATCAGCAGCGTGGAGGTAGAGACGATCCTCTACCGGCATCCGATGGTGCTGGAGGCGGCGGTGGTGGCGATGCCGCACCCGCACTGGGGTGAAACACCTTGTGCCTTCCTAAAACTAAAGAAAGACTGCGTA------CAAGGGAGTATCAAAGAAGAGGATATCATATCCTACTGCAGGAATAGCATGTCCAGGTTTATGGTCCCGAAGAAGGTGGTGTTCATGGAGGAGTTGCCAAAGACTTCGACGGGGAAGATCCAAAAGTTTCAGCTAAGGGAGATGGCTCGGGGCCTCAAGGCGACGGACAGAGACCGGACGCCGCAGGGAGGAGCGCCACAAGGAAAGGTCCAGGTGGTTTAT---GTTAACGGTAATAACGGTCACGGC---CAGCCGGAGGCACAAGAGCAAGTGTTGGCCATGTCTCGCCTT
>Lch_1
ATGGATAAGCTAAGCAAATGTGGCGCTAACTACGTGCCCCTTTCGCCTGTTACATTCCTGGAGAGAGCGGCCACCGTCTATGCCGGCCGTACGTCGGTCATCTACGAAGGGACCCGCTTCACATGGAAGCAGACATATGATCGGTGCCGTCGCCTTGCCTCCTCCCTCCGATCC---CTCAACGTGGCCAAGAACGATGTTGTATCGGTGCTGGCCCCAAACGTTCCAGCCCTCTACGAGATGCATTTCGCGGTGCCCATGGCCGGGGCCGTGCTCAACACAATAAATACACGGCTTGACCCTAACAATGTGGCCACCATTCTCCGACACTCAGAAGCCAAGGTGTTCTTCGTGGATTATCAGTACGTCCAACTGGCAGGGGACGCGCTTAAATTCCTCGCCGGGGATGAGTCC------GTCGCGGCCTATGCATCCCTACCATTGGTTGTTGTGATTGACGATGTTCATGCG---CCGACAGGTATCAGGTTGGGCCAGTTGGAATACGAGCAGCTGGTGCAACGTGGCAACCCCAGGTACGTGCCGGATGTTCTTGATGATGAGTGGGACCCGATCGCACTGAATTACACGTCAGGCACCACGTCGGCCCCCAAGGGAGTGGTCTACAGCCACCGTGGAGCCTACCTCAGCACTCTCAGCCTACTTCTTCAATGGGAAGTTGGGAGCGAGCCCGTCTACATGTGGTCACTTCCCATGTTCCACTGCAATGGGTGGACCTTCACGTGGGGCATGGCCGCACGTGGTGGCACCAATGTGTGCATCCGCAGCACGTCTGCAGCGGAGATGTATCGTGCCATCTCAAATCACCGTGTGACCCACATGTGCTGCGCGCCGGTCGTCTTCAACATGATCCTAGAAGCCAAGCCGACAGATCGCTGCCCGATCACGTCCCCAATCCAGGTACTCACAGGTGGGGCCCCGCCGCCAGCCCCTCTGCTGGAGAAGATGGGACAGCTGGGATTCCACGTGACACACGCCTACGGACTTACCGAGGCGACGGGCCCCGCCATGGTCTGTGAGTGGCAAGCAAGGTGGGACAAGCTGCCACGCGCCGACCAATCGAGGCTCAAGGCCCGGCAAGGCATCAGCGTGCTGACGCTTGCTGGTGCTGACGTGAAAGACCCGATCACGATGGAGAGCGTGGCCCGCGATGGGCAGTCCGTCGGGGAGATCGTCCTACGTGGCAGCAGCATCATGAAGGGGTACTACAAGGACCCCACTGCCACGTCAGAAGCCTTCAAAGGTGGTTGGTTCCGCACGGGGGATGTGGGCGTGGTCCACTCGGATGGATACGTGGAGATCAAGGACAGGTCCAAGGACGTGATCATATCCGGCGGGGAGAACATCAGCAGCGTTGAGGGTGATGGTTGCCGAGTGGTGTTCGGTTTGATGGAGGAGGATGTGGTGGGACATGTGGTTCGTCCACAGAATGTCTTGAAATCGCCGGTATGGGTTGCGATG------------------------------GTAACCCTTCAGAGGGTTGTCCCTGTGGTTCGGGGAAATGCTGATCAAGTCGATTTGACAGGG------------------------CCTGAACTCCGGCATTCAGAGTTAGAAGAGTATTTTCTAGGAAACTCAGGACGTCGTCTTGATTTCCAGGATTTCCAGAGGCCTCCAATAATGGGTGGGCTCCTTGAGGGATATTCGACGAAGTGGGTGGAAGGACAGGTACGGATTCCG------------TCTCATCGGGCGGAGGTGGTGCCTGCCCAGCCTTTT
>Lch_2
ATGGATAAGCTAAGCAAATGTGGCGCTAACTACGTACCCCTTTCGCCTGTTACTTTCCTCAAGAGAGCGGCCACCGTCTATGCCGGCCGTACGTCGGTCATCTACGAAGGGACCCGCTTCACGTGGAAGCAGACATACGATCGGTGCCGCTGCCTTGCCTCCTCCCTCAGATCC---CTCAACGTGGCAAAGAACGATGTTGTATCGGTGCTGGCACCGAATGTTCCCGCCCTCTACGAGATGCATTTTGCCGTGCCCATGGCCGGGGCCGTTCTCAACACCATAAATACACGGCTCGACGCTAACAACGTGGCCACCATTCTCCGCCACTCGGAAGCCAAGGTGTTCTTTGTGGATTATCAGTACGTCCAACTGGCAGGGGACGCCCTCAAGTCCCTCGACCGGGATGAATCT------GTCGCGGCCGATACATCCCTACCGTTGGTTGTTGTAATTGACGATGTTCATGCG---CCGACAGGTGTCCGGTTGGGCCAGCTCGAGTACGAGCAGCTGGTACAACGTGGCAACCCCAGGTACGTACCCCATGTTCCTGATGATGAGTGGGACCCGATCGCGCTGAATTACACATCAGGCACCACGTCGAGCCCCAAGGGAGTGGTCTACAGCCACCGTGCAGCCTACCTCAGCACTCTCAGCCTACTTCTTCAATGGGAAGTTGGGAGCGAGCCCGTCTACATGTGGTCACTTCCCATGTTCCACTGCAATGGGTGGACCTTCACGTGGGGCATGGCCGCACGTGGTGGCACCAATGTTTGCATCCGCAGCCCGTCTGCTGTGGAGATGTACAGGGCCATATCCAATCACGGTGTGACCCACATGTGTTGTGCGCCGGTCGTCTTCAACATGATCCTAGAAGCCAAGCCGACAGAGTGCTGCCCGATCACGTCCCCAATCCAGGTACTCACCGGTGGGGCCCCACCACCAGCCCCTCTGCTGGAGAAGATGGAACATCTCGGATTCCACGTGACTCATGCCTACGGCCTCACTGAGGCCACAGGGCCTGCCATGGTCTGCGAGTGGCAAGAAAGGTGGAACCAGCTGCCATGCGCTGACCAAGCAAGGCTCAAGGCCCGGCAGGGCATCTGCGTTCTGACGCTCGCCGATGCGGACGTGAAGGACCCGATCACGATGGAGAGCGTGCCCCGCGACGGGCAGTCCGTCGGGGAGATCGTCCTACGTGGCAGTAGCATCATGAAGGGGTACTACAAGGACCCCACTGCCACGTCAGAAGCCTTCAAAGGCGGTTGGTTCCGCACGGGGGACGTGGGTGTGGTCTACCCGGATGGATATGTGGAGATCAAGGACAGGTCTAAGGACGTGATCATCTCCGGTGGGGAGAACATAAGCAGCGTAGAGGTCGAGACCGTACTATACAGCCTCCCAATGGTGACAGAGGCCGCAGTAGTGGCAATGCCACACCCGCACTGGGTGACCCCTCCATTACCGGGCCTGGCACTA---------------------------------------------------------------------------------------------------------------------------------------------------------------------------------------------------------------------------------------------------------------------------GTC------------------------------------GGTGCTCTG
>Lch_3
CAGGCGACCCTCGACCAGATTGCAGCATCTCTAGCTCCTCTTCGAGCCCAAGGCGACCAACAACCACCAACAGTTGCTATACGGGATAATCTTGTTGTCCGTAGAGCACCCAAGGTGGATAATCGTAAGGCTACACTAGATGATTCAGAA------CCAAGCGATGACGAGTCA---TTGAACATAGTCAAGAACGATGTCGTGTCCGTGCTCTCGCCTAATATCCCTGCCCTATACGAGATGCATTTCGCTGTGCCCATGGCTGGGGCAGTGCTAAACACCATCAACACCCGACTCGATGCTAGGAATGTGGCCACCATTCTCAAGCACTCGGAAGCCAAGGCCCTGTTCGTAGACTATCAGTTTGTGCCCCTTGCACGGGAAGTGCTCAAGATCCTCATCGGTGGCTCAGAGGGGACCCAGGCATCGGATTCATCTTTGCTGTTTGTTGTCGTCATCGACGACGTGGATGTT---CCCACGGGCATCCGACTGGGCCAGCTGGAGTATGAGCAGCTGGTCCAACATGGCGATCCTAGATACGAGCCACCTGTTCTCGAAGATGAGTGGGACCCGATCACTCTGAATTATACATCAGGTACCACGTCCGCTCCCAAGGGCGTCGTCTACAGCCACCGTGGTGCATATCTGAGCACTCTCAGCCTCTTACTTCAATGGGACGTTGGAAGCGAGCCGGTCTATCTCTGGTCACTGCCTATGTTCCATTGCAATGGCTGGACTTTCACATGGGGCATGGCCGCACGTGGTGGGACCAACGTCTGCATCCGCAGTCCGTCCGCCTCTGACATCTATCAGGCCATCGCCGATCATGAAGTAACCCACATGTGCTGCGCGCCCGTCTTATTCAACGTTATCCTCGACGCCCAGCCAAGCGAGCGGAGGCCAATAAGGTCCCCCGTCCAGATACTAACAGGCGGAGCACCACCGCCAGCTCCACTGCTAGAGAAGATGGAAGGTGCAGGGTTCCACGTCACACACGCGTATGGCCTCACGGAAGCGACGGGCCCCGCTCTAGTCTGCGAGTGGCAGGCAAAGTGGGACCAGCTGCCATGTGGCGAGCAGGCGGCACTCAAATCCCGTCAGGGAATTAGCGTGCTGTCTCTTGCCGATGTGGATGTGAGGGACCCAGACACGATGGACGCCGTGGCTCGTGATGGGCAGTCAGTGGGCGAGATCCTCCTGCGGGGCAGCAGCATCATGAAAGGATACTACAAGGACCAATCAGCCACCTTGGGTGCCTTCAAGAACGGGTGGTTCCACACCGGAGATGCTGGCGTGATCCACCCGGATGGTTACATAGAGGTTAAAGATCGGATCAAGGACGTGATCATTTCAGGTGGGGAGAACATCAGCAGCGTCGAAGTGGAGAGCGTGCTCTACAGCCATCCGTTGGTATCGGAGGTCGCTGTGGTGGCGATGCCGCACCCGCACTGGGGTGAGACCCCATGTGCATTCATCACGCTGAAGAAGAAGGCTTTGGAAGAGAAGATTGAAGTGAAAGAAGAAGATATCATTGCTTACTGCAGAGAGAAAATGGCACATTTCATGGTGCCAAAGAGAGTGGTGTTTTCAAAAGAACTTCCAAAGGCGAACATG---AAAATACAGAAATTCAAGCTGAGGGAAATGGCCAAAACACTTCCTCTTGTCGAGAAACCCTCTCCC---------------AAGGTCACCAACAACCAACGTCCTTCTAACCGAAACAACCGCCGGTTCGAG------------CCATTCGAACCTCAGGTCCTGGCCCGTTCGCGCATC
>Nco_1
ATGGACCAGCTCGCAAAGTGCCCGGCCAACTACGTCCCCCTGACGCCCACCACTTTCTTGCAGCGGGCCGCCAGCGTCTACGCCGAGAGGACATCCATCATCTACGGCGGCCTCAGCTTCACCTGGAAGCAGACCTACGAGCGGTGCCGGCGCCTGGCCTCCTCCCTCCGCTCC---CTCAACATCGGCAAGAACGATGTCGTCTCCGTCCTCGCTCCCAACATCCCCGCCATGTACGAGATGCACTTCGCCGTGCCCATGGCGGGCGCCGTGCTCAACACCATCAACAGCCGCCTCGACGCGAATTCAGTTGCGACCATTCTCCGCCACTCCGAGGCCAAGATGCTGTTCGTCGACTGCCAGCTCGTCCGGCTCGCCCGTGACGCGATCATGCTGCTTGTCGGCGACGCCGTCGACTCACACGCCGGCGCCTGCCCGGTGCCGCTGGTGGTCGTTATCGACGACCTGGACAAG---CCCACCGGCGCCCGAATGGGGGAGCTGGAGTATGAGCGCCTGGTTGGGGCTGGGGACCCTGGCTTCACACCGGCGCCGCTGGAGGACGAGTGGGAGCCCATTACCCTCAACTACACCTCCGGCACCACGTCGGCGCCCAAGGGCGTGGTTTACAGCCACCGTGGGGCCTACCTCAGCACCCTCAGCCTGGTGATGCAGTGGGACATGCCCACCGCCCCCGTCTACCTCTGGTCCCTCCCCATGTTTCACTGCAACGGCTGGACCTTCACCTGGGGAGTCGCCGCCCGCGGCGGCACCAACGTCTGCATTCGCAACACCAGCGCCGCCGAGATCTACCGCGCCATTGCCGACCACGGCGTCACCCACATGTGCTGTGCCCCCATCGTCTTCAACATCATCCTCAACGCCACCCCCGCCGAGCTCCGGCGCGTTGACCGGACGGTCGAGATCCTCACCGGCGGGGCCCCACCACCGGCAGCGCTGCTCCAGCAGATCGAGGAACGTGGCTTCCACGTTACCCACGCGTACGGTCTTACGGAAGCAACCGGGCCGGCTCTGGTGTGCGAGTGGCAGACACAATGGGACGAGCTGCCCTGCCAAGACCAGGCCAGGCTGAAGGCCAGGCAAGGCGTCGGCGTCCTGAGCCTCGCCGATGTCGACGTTAAGGACCTGGCCACGATGGCGAGCGTGCCGCGCGATGGCCACACTGTCGGCGAGATCGTGCTGCGCGGTAGCAGCATCATGAAGGGTTACCTCAAGGACCCCGCTGCAACCCAGGAAGCATTCAAGGGCGGCTGGTTCCGGACCGGCGACGTTGGCGTCATCCACGCCGACGGCTACGTGGAAATAAAAGACCGGTCGAAGGACGTGATCATCTCCGGGGGCGAGAACATCAGCAGCGTCGAGGTCGAGGCCGTGTTGTATGGCCACCCGGCCGTGGCCGAGGCCGCTGTAGTGGCAATGCCTCACCCGCACTGGGGCGAAACTCCCTGCACGTTTTTGGCGCTCAAGGAAGGGTTCGCC------AAGGAAGGAGTGGAGCAGGAGGAGATGGTGTCCTTCTGCCGGAAGAAGCTGCCGGGTTACATGGTGCCGAAGAAGTTCGTGTTTCTGCCGGAACTCCCCAAGACATCGACGGGGAAGATCCAGAAGTTCCAGCTCAGGGTCATGGCCAGAGGCTTGAGTGCAGGCAACGCCGGCGCGCCCAAGAGG------ATGCCGTCGTTCAAGAGACAGAGCTCCATGCCCAAAGTGAAGCAGTACAACAACAAC---------AGCCACCACCAGCCGGTGATGGCCAGGTCTCGCTTG
>Osa_1
ATGGATAGCCTGCCAAAGAGAGACGCTAACTACGTCCCTTTGAGCCCCATCACCTTCCTCCACAGAGCCGCCTCCGTCTACGCCGACCGCACCTCCGTCGTGTACGGCGCCACCAGCTTCACGTGGCGCCAGACGCACCACCGCTGCCTCCGCCTCGCCGCCGCGCTCCAGTCC---CTCGCCGTCTCAAAGAACGACGTCGTGTCCGTCATCGCGCCCAACACGCCGGCGCTGTACGAGATGCACTTCGCCGTGCCGATGGCCGGAGCGGTGCTGAACGCCATCAACACCCGCCTCGACGCGGCCAACGTCGCCGCCATCGTCAGGCACGCCGAGCCCAAGGTGCTCTTCGTCGACTACCAGTTCATCCGCGTCGCCACCGACGCGCTCAAGGCCGTCATGGGCGACGGCGACGGCGACGGCGAGGTCAGGGCGCCCTTGCCGCTGCTCGTCGTCATCGACGACGCCGACAAG---CCGACGGGCGCCCGCGTCGGCGAGCTCGAGTACGAGCAGCTGGTGGCGCGGGGAGACCCGGCGTACCCGCCTCGGCCGGTGGAGGACGAGTGGGACGCCGTCGCGCTCAACTACACCTCCGGCACGACGTCGGCGCCCAAGGGCGTCGTGTACAGCCACCGCGGCGCGTACCTCAACACCATGGGCCTTCTTCTCCAGTGGGGCGTCGGCCACGAGCCGGTCTACCTGTGGTCGCTCCCGATGTTCCACTGCAACGGCTGGACCTTCACCTGGGGCGTGGCGGCGCGCGGCGGCACGAACGTCTGCATCCGCGCGCCGACCGCCGACGCCATGTACGCGGCGTTCGCCGCGCACGGCGTCACCCACATGTGCGCCGCGCCGGTGCTCTTCAACATCCTCCTCGACGGCGCGTGC------CGGGAGCCGCTGCGCCGCCCCGTGGAGGTGCTCACCGGCGGCGCGCCGCCGCCCGCGGCGCTGCTCGAGCGCGTCGAGCGGCTCGGCTTCCACGTCACGCACGCCTACGGCATGACGGAGGCCACCGGCGTGGTGATGGTGTGCGAGTGGCGGGAGCAGTGGGACGCCCTGCCACCGTCGGAGCGCGCGCGGCTCAAGGCGCGGCAGGGCGTGAGCGCGCTCACCCTCGCCGACGCCGACGTGAAGGACCTCAAGACGATGGAGAGCGTGCCCCGCGACGGCGCCACCATGGGCGAGGTCGTGCTCCGCGGCAGCAACGTCATGAAGGGATACTTCAAGAACCCGCGCGCCACGGCGGACGCGTTCCGGGACGGGTGGTTCCTCACCGGCGACGTGGGCGTCGTCCACCCGGACGGGTACGTGGAGATCAAGGACCGGTCCAAGGACGTGATCATCTCCGGCGGCGAGAACATCAGCAGCGTGGAGGTGGAGGCGGCGCTGTACCAGCACCCGGCGGTGCGGGAGGCGGCGGTGGTGGCCATGCCGCACCCGCACTGGGGCGAGACGCCGTGCGCGTTCGTGGCGCTGAAGCGGGAGTTCGCC---GGCGCCGGCGAGGTGAGCGAGCAGGAGGTGGTGTCCTTCTGCCGGAACAGGATGGCGCACTACATGGTGCCGAGGAAGGTGGTGTTCGTCGACGAGCTCCCCAAGAACTCCACGGGGAAGGTGCAGAAGCTCGCGCTGCGCGACATGGCGCGCCGCCTCCGCCTCAGGGCGCCCGACAAGGCGAGGCCCGTCGCTGCCCCTGCCCGCCATGGGCCGTTGACTCAAACT------------------------------------------------------------GCTAGGCTT
>Osa_2
ATGGAGCAGCTTCCCAAGCGCCCGGCGAACTACGTGCCACTGAGCCCTGTGGGGTTCCTGCCGCGCGCCAATGCCGTCTACGGCGACCGCACCTCCGTCATCTACGGCCGCGTCCGCTTCACCTGGAGCCAGACCTACGCCCGCTGCCGCCGCCTCGCCTCCTCCCTCCTCTCC---CTCGGCGTCCGCAACCACGACGTCGTGTCGGTTTTGGCGCCGAACGTGCCGGCAATGTACGAGATGCACTTCGCGGTGCCGATGGCCGGGGCGGTGCTCAACACCATCAACACGCGGCTCGACGCGAGGGCGGTGGCGGGCATCCTGCGGCACTCCGAGGCCAAGGTGTTCTTCGTCGACTACCAGTACGTGCGCCTCGCCAGCGACGCGCTCCAGATCGTCGCCGACGAGGGGAGG---------------------CACGTCCCGCTCGTCGCCGTCATCGACGACATTGACGTG---CCCACCGGCGTCCGCCTCGGCGAGCTCGAGTACGAGGGGCTGGTCGCCCGTGGCGACCCCGCCGCCGAGCTGCCCAGCCTCGCCGACGAGTGGGACGCCGTCACGCTCAACTACACGTCGGGCACCACGTCGGCGCCCAAGGGCGTGGTGTACAGCCACCGCGGCGCGTACCTGAGCACCATGAGCTTGCTCATGTCGTGGGTCGTCGGCGACGAGCCGGTGTACCTGTGGACGCTGCCCATGTTCCACTGCAACGGGTGGACCTTCACCTGGGGCATGGCAGCGCGCGGCGGCGTCAACGTCTGCATCCGCGACGCGCGCGCCGCGGACATCTACCGCGCCATCGCGCGCCACGGCGTCACCCACCTGTGCTGCGCGCCGGTGGTGTTCAACATCCTGCTCGAGGGCGGCGAGGCGGCGGCGAAGCAGCTCGCGGCCCCGGTCCACGTGCTCACCGGCGGGGCGCCACCGCCGGCCGCCCTCCTCGAGCGCGTCGAGCGGATCGGCTTCCGCGTGACGCACGCGTACGGGCTCACCGAGGCCACCGGCCCGGCGCTGGCGTGCGAGTGGCGCGCGCAGTGGGACCGCCTGCCGCTGCCGGAGCGCGCGCGGCTCAAGTCCCGGCAGGGCGTCAGCGTCCTGTCCCTCGCCGACGCCGACGTCAAGGACGCCAAGACGATGGCGAGAGTGCCGCGCGACGGCAAGACCGTCGGCGAGATCGTGCTCCGCGGCAGCAGCATCATGAAGGGCTACCTCAACAACCCGGAGGCGAACAGCGACGCCTTCAAGGGCGAGTGGTTCCTGACCGGCGACGTCGGCGTCGTGCACGCCGACGGCTACATCGAGATCAAGGACAGGTCCAAGGACGTGATCATCAGCGGCGGCGAGAACATCTGCAGCAAGGAGGTGGAGGAGGTGCTGTTCCAGCACCCCGCCGTCGCCGACGCGGCGGTGGTCGCCATGCCGCACCCGCACTGGGGCGAGACGCCGTGCGCGTTCGTCGTGGCGAGGGACAAGGCGGCC------------GGGGTGTGCGAGGACGACGTCGTCGCGTTCTGCCGCAAGCACATGGCGCGGTTCATGGTGCCCAAGAAGGTGGTCGTCTACGACGCCATCCCGAGGAACGGCAACGGCAAGGTCGAGAAGAACTTGCTCCGGGAGGCGGCCAAGAAGCTGGCGCCGGCGGCCGTGCCGGCGCAG---------------AAGACGAAGGTGAAGACGACGACGACGACGGTCGGCGGCCGCCGCGGCGAG------------CACCCGGTGGCGCATGTCATGGCCGTGTCAAGGCTT
>Out_1
ATGGAGCAGCTTCCCAAATGTGAAGCGAATTATGTGCCTCTATCGCCTCTGGCGTTCCTGGAGAGAGCAGCGGTTGTGTATGCGGAGAGGAGGTCCATAATATACGAGAGCCTCTCCTTCACATGGTCACAAACCATGGACCGTTGCCGCAGGCTTTCCTCTTCACTCGTCTCTGAACTTCACATAAGCAAAGGCGACGTTGTGTCGGTGTTGGCACCCAATGTCCCTGCTCTCTACGAGATGCATTTCGCGGTCCCAATGGCCGGAGCGGTGCTCAACACCATCAATATTCGCCTCGATGCTCAAAACGTCGCCACCATTCTCGCTCATTCTCAGGCCAAGCTTTTGTTCGTCGACTACCAATTCTTGCCTCTCGCACGGGACGCCCTTGCCCTCATCTCAGCTAAGCGAACACAAACT------CAC------GCGATGCCCATCTTGATCCTCATTGACGAACCGGGGCAACCGCAGGGAATTTCGACATCGGAGGCGCTGCAATACGAGGAGCTTGTCCGAGCGGGGGATCCCGGTTTTGAGTCGCGAAAGCCGGAGGATGAATGGGAGGCCATCACTCTCAACTACACTTCCGGAACTACGTCGTCTCCCAAGGGAGTGGTTTACAGCCACAGAGGGGCGTATTTGAGCACTCTGAGTGCTCTGCTGCTGTGGGAGATGGGCAGAGAACCGGTGTTCCTGTGGACGCTTCCGATGTTCCACTGCAATGGCTGGACTTTCCCTTGGGGTGTGGCAGCCAGAGGTGGAACGAACGTCTGCATTCGAAACCTTTGTGCCGGGGAGGTGCTCGGAGCGATCAACAAGCATCGCGTCACTCACTTCTGCTGCGCACCAATTGTCTTCAACATTCTTCTCAATGCAAAGCCCCACGAGAGGCAGCCGTTGCGAGAGACGGTTCGCATTCTCACCGGAGGAGCCCCGCCGCCTTCCTCCGTTGTGTGTAAGATGGAGGAAATGGGCTTCTGCGTAACGCATGCTTACGGACTCACCGAAGCCACAGGGCCCGCCCTGGTCTGCGAATGGAAGGATGAATGGGACCAACTGGATGCCGGCCGGCGGGGCCATCTCAAAGGCAGACAAGGAGTGAGCGTGTTGAGCCTCGACCAGGTGGACGTGAAAGACCCTGTGAGCATGTCCAGCGTACCCCGCGACGGGCACACCATGGGAGAAGTGATGGTTAGGGGCAGCAGCCTCATGAAGGGATATCTCCACGACCAACACAGCACCGCCCAAGCTTTTGCAGGCGGTTGGTTCCACACTGGAGACGTTGCCGTCATCCACCCAGACGGTTACGTCGAGATAAAAGATCGATCAAAGGACGTTATCATCTCAGGGGGAGAGAACATCAGCAGTGTGGAGGTGGAGTCCGTTCTCTACTCTCACCCTCGGGTGACGGAAGCTGCCGTGGTGGCCATGCCGGATGCTCATTGGGGTGAAACGCCGTGTGCCTTCGTGAACGCAACC------------------------AACATCTCGGAAGAGGAGATTGTGTTATTCTGCAGAGAGAGGCTTCCTCATTACATGGTTCCCAAGACTGTAATATTCATGGCGGAGCTCCCCAAGACCTCCACCGGCAAAATCCAAAAGTTTCTTCTCAGAGACAGGGCCAAAAAACTCTCCAAAACAGCACCGGCT---------------------CCACCAAAACTCCGCAAGAAAACAGCACCGGCTCCACCAAAACAACACAAG---GACTATCATGATGACCAAACCTGCCTTGTTGCTCGATCAAGGCTC
>Out_2
ATGAAAGAGCTTCCAAAATGCCCTGCGAATTACGTCCCTCTGTCGCCGCTGAGCTTCTTGGAGAGAGCCGCAGTGGTGTATGCCGAGCGGAAGTCCATTATTTACCAGGGGATAAGCTTTACGTGGGCGGAAACCATGGAGCGTTGCCGCAGACTGGCGTCGTCGCTCGTCGCT---CTGAATATACGCAAAAGCGACGTGGTGTCGGTGCTGGCACCCAACATCCCTGCTGTCTGCGAGATGCATTTCGCCGTTCCGATGGCCGGAGCGGTGCTCAACACCATCAACACCCTCCTCGATGCCAAGAGCGTGGCCACCATTCTTGCGCACTCGGAGGCCAAGCTTTTCTTCGCGGACCACCAGTTCCTGTGTCTTGCGAGAGAGGCGCTCGCCATGTTACCGCGGGGAACGGCC---------------------ACCGCTCCCCTCTTGGTGGTTATCGGCGAGCCGGGCCAATCACAAGCCGGGATGGAATTTGGAGCCGAGGAATACGAGGCTCTTGTGCGAGCGGGAGATCCTGGGTTCGAGCCCCGCAGGCCAGACGACGAATGGGATTCCATCACGCTCAACTACACGTCCGGAACAACGTCTGCTCCCAAAGGCGTGGTCTACAGCCACAGAGGCGCGTACCTGAGCACCCTGAGCGCTCTGTTGCTGTGGGAGATGGGGCGAGAACCGGTGTACTTGTGGACGCTTCCCATGTTCCACTGCAATGGCTGGACCTTCACGTGGGGCGTGGCAGCGCGAGGCGGAACGAATGTGTGCATCCGAAACATTTCCGCTGCGGAAATATACGGAGCCATTAGCAAACACCGCGTGACCCACCTCTGCTGCGCGCCCATCGTGTTCAACTTTCTTCTCAATGCCAAACCCCACGAACGGAAACCGTTGCCGGGGAGAGTAGACATACTCACCGGAGGAGCGCCCCCGCCGGCTGCGGTTGTCTGCAAAGTGGAAGAAATGGGCTTCTCTGTAACGCATGCATATGGCCTCACGGAGGCGACGGGGCCGGCTCTGGTGTGCGAATGGAAATCGGAATGGGACCGGCTGGATGTGGGGGAACGCGGTCGCATGAAAGGGCGGCAAGGCGTTAGCGTCGTGAGCTTGCAGGAGGTGGACGTGAAGAAGCCGGATAGTATGGCCAGCGTTCCCCGCGACGGTCACACCATGGGCGAAGTGATGGTGAGAGGCAGCAGCATCATGAAGGGATATCTCAAGGACCCCCACAGCAGCAGCCGGGCTTTTGCCGACGGCTGGTTCCACACCGGCGACATCGGCGTCGTTTACCCGGACGGCTATGTCGAGATCAAGGATCGATCCAAGGACGTCATCATTTCCGGCGGGGAGAACATTAGCAGTGTGGAGGTGGAATCCGTGCTCTACTCCCATCCTCAGGTTACGGAAGCCGCCGTGGTGGCCATGCCCCATCCGCACTGGGGAGAAACGCCCTGTGCGTTCCTGAACACGTCCAACAATTCA---------------GAGATGAAAGAGGAGGATATCATTTTGTTCTGCAGGGACAGGCTCCCCCATTACATGGTTCCCAAAGCTGTTGTTTTCATG---GAGCTGCCCAAGACATCCACCGGCAAAATCCAAAAGTTCCTTCTCAGAGAATTGGCCGGAAAGCTCCCCAAAACCGCCGTGGACGCCGCT---------------CCCAAAACACCCCGCAAAAAACCGGCACCATCAAAACAGCAACATCGTCAACAGCAGCACGATCATCATCAACACTACATTGTTGCTCGGTCCAGGATC
>Out_3
ATGGAGCAGCTGCCGAAATGCGAAGCGAATTACGCGGCTCTGTCACCAGTGAGCTTCTTGGAGAGAGCGGGGGTGGTGTATGCGCAGCGGAAGTCCATAGTTTATGGAGACGTGGCATTTACGTGGTCACAAACGCTGGAGCGTTGCCGCAGCCTTGCCTCGTCTCTCCTCTCACGGCTCCACCTGAGCAGAGGCGACGTGGTGTCGGTGTTGGCGCCCAACGTCCCTGCTCTCTACGAGATGCATTTCGCAGTTCCGATGGCCGGGGCGGTGCTCAACACCATCAACATCCGCCTCGACGCCAACAACGTCGCCACCATTCTCTCCCATTCTCAGGCCAAGCTTTTGTTCGTCGACTACCAATTTTTACCTCTCGCAAGGGAAGCTCTCGCCATCATCTCAATTAACCAATCCGAGCCC------ATGCCC---AATATGCCTCTCTTACTCCTCATTGACGAACCGGGGCAATCGGGATCAACTGCAACAACAGATATACTGCAATACGAGGATCTGGTGCGAGGGGGAGACCCCTTTTTCGAGCCTCGCAGGCCGCAGGATGAGTGGGAGTCCATCGCTCTCAACTACACATCCGGAACGACTTCGGCTCCCAAAGGAGTGGTTTATAGCCACAGAGGGGCGTATCTCAGCAGTCTGAGTGCTTTGCTGCTGTGGGAGATGGGCAGAGAGCCGGTGTTCCTGTGGACACTTCCCATGTTCCACTGCAACGGCTGGACTTTCCCTTGGGGTGTGGCAGCCAGAGGGGGCACAAACGTCTGCATGCGAAACATTAGTGCAGGGGATGTGTTCGGCGCCATAAGCAAACATCGCGTCACTCATTTTTGCTGCGCACCAATTGTCTTCAACATTCTTCTCAATTCAAAGCCCCACGAGAGGCTGCCGCTGCCGGGGACGGTCCATGTTCTCACTGGAGGTGCACCGCCTCCTTCCGCCATTGTGTTGAAAATGGAAGAAATGGGCTTCTGCGTAACGCATGCTTACGGCCTCACCGAAGCCACCGGCCCCGCTCTGGTGTGTGAATGGAAGGGCGAATGGGACGGCCTTGATGACACCCAACGTGGTCGGATGAAGGGAAGGCAGGGGGTCAGCGTGGTGAGCCTCGACCAGGTAGACGTGAAGGAGCCTCTCACCATGTCCAGCGTGCCCCGCGACGGGCACACCATGGGCGAGGTCATGCTCCGTGGCAGCAGCCTCATGAAGGGATATCTCCACGACCGGCACAGCACCTCCCAAGCTTTTGCAGGCGGTTGGTTCCACACCGGAGACGTTGCTGTCATCCACCCAGACGGTTACGTCGAGATAAAAGATCGATCAAAGGACGTTATCATCTCAGGGGGAGAAAACATCAGCAGTGTGGAGGTGGAGTCCGTTCTCTACACCCACCCTCAGGTGACGGAGGCTGCCGTGGTGGCCATGCCGGATGCTCATTGGGGTGAAACGCCGTGTGCCTTCGTGAACGCAACC------------------------AACGTGTCCGAGGAGGAGATTGTGTTGTTCTGCAGAGAGAGGCTTCCTCGTTACATGGCTCCCAAGACCGTAATTATTATG---GAGCTTCCAAAGACCTCCACCGGCAAAATTCAAAAGTTTGTTCTCAGAGAAATGGCCAAAAAACTCTCCATGACACCACAACAT------------------------------CGCAAGAAAAGAGCAACACCTCCCAAACAACGCCATCACCATCATGACGGCAATCACCACCGCTATGACGTTGTTGCTCGATCCAAGCTT
>Out_4
ATGGAGCAGCTGCCGAAATGCGAAGCGAATTACGCGGCTCTGTCACCAGTGAGCTTCTTGGAGAGAACGGGGGTGGTGTATGCGCAGAGGAAGTCCATAGTTTATGGAGACGTGGCATTTACGTGGTCACAAACGCTGGAGCGTTGCCGCAGCCTCGCCTCGTCTCTCCTCTCACGGCTCCACGTGAGCAGAGGCGACGTGTTGTCGGTGTTGGCGCCCAACGTCCCTGCTCTCTACGAGATGCATTTCGCCGTTCCGATGGACGGGGCGGTGCTCAACACCATCAACATCCGCCTCGACGCCAACAACGTCGCCACCATTCTCTCCCATTCTCAGGCCAAGCTTTTGTTCGTCGACTACCAATTCTTACCTCTCGCAAGGGAAGCTCTCGCCATCATCTCAATTGACCAATCCGAGCCC------ATGCCC---AATATGCCTCTCTTACTCCTCATTGACGAACCGGGGCAATCGGTATCAACTGCAACAACAGATATACTGCAATACGAGGATCTGGTGCGAGGGGGAGACCCCTGTTTCGAGCCTCTCAGGCCGCAGGATGAGTGGGAGTCCATCGCTCTCAACTACACATCCGGAACGACTTCGGCTCCCAAAGGAGTGGTCTATAGCCACAGAGGGGCGTATCTCAGCAGTCTGAGTGCTTTGCTGCTGTGGGAGATGGGCAGAGAGCCGGTGTTCCTGTGGACACTTCCCATGTTCCACTGCAACGGCTGGACTTTCCCTTGGGGTGTGGCAGTCAGAGGGGGCACAAACGTCTGCATGCGAAACATTAGTGCAGGGGATGTGTTCGGTGCCATAAGCAAACATCGCGTCACTCATTTTTGCTGCGCACCAATTGTCTTCAACATTCTTCTCAATGCAAAGCCCCACGAGAGGCTGCCGTTGCCGGGGACGGTCCATGTTCTCACTGGAGGGGCACCGCCTCCTCCCGCCATTGTGTTGAAAATGGAAGAAATGGGCTTCTGCGTAACGCATGCTTACGGCCTCACCGAAGCCACCGGCCCCGCTCTGGTGTGCGAATGGAAGGGCGAATGGGACGGCCTTGATGACGCCCAACGTGGTCGGATGAAAGGAAGGCAGGGGGTCGGCGTAGTGAGCCTCGACCAGGTGGACGTGAAGGAGTCTCTCACAATGTCCAGCGTGCCCCGCGACGGGCACACCATGGGCGAGGTCATGCTCCGTGGCAGCAGCCTCATGAAGGGGTATCTCCACGACCGGCACAGCACCTCCCAAGCTTTTGCAGGCGGTTGGTTCCACACGGGAGACGTTGCTGTCATCCACCCGGACGGTTACGTCGAGATAAAAGATCGATCAAAGGACGTTATCATCTCAGGGGGAGAGAACATCAGCAGTGTGGAGGTGGAGTCCGTTATCTATTCTCACCCTCGGGTGACGGAGGCTGCCGTGGTGGCCATGCCGGATGCTCGTTGGGGTGAAACGCCGTGTGCCTTCGTGAACGCAACC------------------------AACGTGTCAGAAGAGGAGATTGTGTTGTTCTGCAGAGAGAGGCTTCCTCGTTACATGGCTCCCAAGACCGTAATTATCATG---GAGCTGCCAAAGACCTCCACCGGCAAAATTCAAAAGTTTCTTCTCAGAGAGATGGCCAAAAAACTCTCCCTGACACCACCACAT------------------------------AGCAAGAAAATAGCAGCACCTCCCAAACAA---------------------------------------------------TCGAAGCTT
>Out_5
ATGGAGAAGCTTTCCAAATGCCCAGCGAATTACGTCCCTCTCTCGCCTCTAACCTTCTTGGAGAGAGCGGCCGTGGTGTATGCCCAGCGGACGTCCATTATTTACGAAGGCTTCACCTTCACGTGGGCAGAAACAATGGAGCGATGCCGCAGAGTAGCCTCGTCTCTCATCTCTCGATTCCAAATGCGCAGAGGTGACGTTGTGTCTGTTTTGGCACCCAACGTCCCTGCTCTCTACGAAATGCATTTTGCCGTTCCAATGGCTGGAGCGGTGCTCAACACCATCAACATGCGCCTCGATGCAAACAACGTGGCCACCATTCTCGCCCATTCACACGCTAAGCTTTTGTTTGTCGATTACCAATTTCTGCCTCTTGCAAAGGACGCCCTCGCCATATTGTCAAGTAGGCAAACGGCGCCC------ATGCCGACCAATATGCCTCTCTTGCTCCTCATCGACGAACCGTGGAAA---TTATCGGATGGATCTACAGAGTTACTGCAATACGAGGATCTGGTGCGCGCGGGAGATCCTCGTTTCGAGTCCCTTAAGCCCGAGGATGAATGGGAGTCCATCACTCTTAACTACACATCCGGAACGACGTCGGCCCCGAAAGGAGTGGTTTACAGCCACAGAGGGGCATACCTCAGCACTCTCAGCGCCCTGCTGCTGTGGGAGATGGGCACAGAGCCAGTGTTTCTGTGGTCGCTTCCCATGTTCCACTGCAATGGCTGGACCTTCACCTGGGGTGTGGCAGCCAGAGGGGGCACAAACGTCTGCATTCGAAACTTGTGTGCCGGGGAAATGTTCGGAGCCATTAGCAAGCATCGCGTCTCTCACTTTTGCTGCGCACCCATTATCTTCAACATTATTCTCAATGCAAAGCCGCACGAGAGGCAACCGTTGTCAAGGACGGTCCATATTCTCACCGGAGGGGCGCCTCCACCTCCCTCCATGGTTTCTAAAATGGAGGAAATGGGCTTCTGCATAACGCATGCTTACGGCCTCACCGAAGCCACAGGCCCCGCTCTGGTGTGCGAATGGAAGGATGAATGGGACCAGCTGGATGCCGCCCAACGCGGTCGGATGAAAGGCAGACAAGGAGTGAGCGTGGTGAGCCTCGACCAGGTGGACGTTAAAGACCCTCTCACCATGGCCAGCGTAGCAAAGGACGGGCACACCATGGGCGAGGTGATGGTGAAGGGCAGCAGCCTCATGAAGGGATATCTCCACGACCAACAAAGCACCGACCAAGCTTTCGCAGGCGGTTGGTTCCACACGGGCGACGTTGGTGTCATCCATCCCGACGGTTATGTTGAGATTAAGGATCGATCAAAGGACGTTATCATCTCCGGCGGAGAGAACATCAGCAGTGTAGAGGTGGAGTCGGTTCTCTACTCTCACCCTCTCGTAACAGAGGCTGCCGTGGTTGCCATGCCGGATGCCCACTGGGGCGAAACGCCGTGTGCCTTTGTCAACGTCGCCAACATCTCA---------------GAGATGAAAGAAAAAGAGATTGTGTCATTCTGTAGAGAGAGGCTTCCTCATTACATGGTTCCCAAGACCGTGGTCTTCATG---GAATTGCCCAAGACATCTACTGGCAAAATTCAAAAGTTTCTTCTCAGAGATATGGCCAAAAAACTCTCCAAAACTCCGACTCATGCTCCA---------------GCAAAATTAAGTCGCAAGACAACAGCGCCAGCAAAACAACAGCATCATCAACACGACCGCGACCCGCATCAAAACTACATTGTTGCTCGGTCGCGGCTC
>Pab_1
ATGGAGAATCAGGGGAAATGCGGAGCGAATTACGTGCCTCTCTCACCGTTGAGTTTTCTCCAGAGAGCGGCAATGGTGTATGCTAATCGGACGTCCATAATCTACGGTGGCGTTCGCTTTACTTGGGCTGAGACCTTCGAGCGGTGCACACGTGTGGCGTCGTCTCTCGTCAATCGTCTCAAAATACGGAAAGGTGAAGTGGTCTCTGTTTTGGCACCCAATGTTCCTGCTCTTTACGAGACGCATTTCGCCGTCCCGATGGCTGGAGCCGTTCTCAACACAATCAACACTCGCCTCGACGCTCGCAACGTCGCCACCATTCTCGCTCACTCCCACGCGAAGCTCTTGCTCGTCGACTACCAACTCCTCTCTCTCGCCAAGGACGCCCTCGCCCTCCTCGAATCGCCTCTCGTC------------------------ACTCCTCGTCTGATCCTTATAGATCATGACGACGGC---CTTGCTGCTGCTCATGTTGCTGGACTAACCTACGAGGAGCTGGTTAGAGGTGGAGATCCGCGTTTCGATCCGGTAAAGCCCACAGACGAGTGGGAGTCGATCTGCCTGAACTACACATCGGGAACGACATCAGCACCGAAAGGAGTGTTGTATAGCCACAGAGGAGCATACCTGAGCAGCATGTCTATTCTGCTGCTGTGGGAGATGGGGAGAGAGCCGGTTTACCTGTGGACACTTCCCATGTTCCACTGCAATGGTTGGACATTCCCATGGGCAATCGCAGCCAGAGGCGGAACCAACGTCTGTATTCGCAACACCTCTGCCGAGGAGATATACTTAGCCATAAGCAAGCATCATGTCACTCATTTGTGCTGTGCGCCTATTGTCTTCAACATCCTCCTTGACCACCCA------AACCCGCAGCTCTTGCACGGAAGAGTTCACGTTCTTACCGGAGGGGCGCCTCCTGCACCCTCGATCCTGAGTAAGGTGGAAGACATGGGCTTCCTCGTAACACATGCTTACGGCCTCACGGAAGCCACCGGCCCCGCTCTCGCCTGCGAGTGGAAGAGCGAATGGGACCAACTATCCCCAGCCCAACGAGGTGTACTCAAAGGGCGGCAAGGAGTGGGCGTGTTGAGCCTCGACCAGGTGGACGTGAAGAATCCTGTGACGATGTCCGGCGTGCCACGGGATGGACAGAGCATGGGCGAGATTATGCTGAGAGGCAGCAGCATCATGAAGGGGTATTTCCACGACCCCGAGAGCACCGCCGAAGCCTTTGCGGGTGGGTGGTTCCACACCGGCGATGTTGGCGTTGTTCATCCCGACGGGTATGTGGAGATAAAGGATCGTTCAAAGGACGTCATAATCTCCGGTGGAGAAAACATCAGCAGTGTGGAGGTCGAATCCGTTCTGTACACCCACCCTCTCGTCGCCGAGGTCGCTGTGGTTGCCATGCCCCATCCCCGCTGGGGAGAGACGCCGTGTGCCTTTATCAAGACTAAAGACAACATC---------------CCCGCTGGGGAGAGACGCCGTGTGCCTTTATCAAGACTAAAG------------------------------------------ACAATGCCA------------------------------------------------------------------------------------------------------------------------------------------------------------------------------------------ATAGCATTA
>Ppe_1
ATGAACATGCTTCCCAAATGTGAGGCTAACTATACAGCTCTCACCCCTACAACTTTTCTGAAGAGAGCTGCTGCCTTTTATGCTAACCGTACCTCAGTCATCTATGAAGGCACTCGCTTCACATGGGGCCAAACCTACGATCGTTGCTGCCGTCTCGCTTCCTCCCTTCTTTCT---CTTAACATCGTCAAGCACGATGTTGTATCAGTGTTGGCTCCTAATGTTCCAGCAATGTATGAAATGCATTTCGCAGTGCCCATGGCCGGGGCTGTGCTTAACACCGTTAACACCCGCCTCGATGCCAAAAACATAGCCTCCATTCTCCGCCACTCGGGGGCCAAAGTCTTCTTCGTTGACTACCAGTTCGTCCCCCTGGCCCGCGAGGCCCTCAGGATCTTCATGTCCGGTGCTTCT------------CATGAGCCATCCATGCCTTTGGTCATCGTGATCGACGACATCGACTCC---CCCACAGGCATTCGGCTCGGTGAGTTGGAATACGAGCAGCTCATCAAAAAGGGCAACCCCCGTTTTGTCTCTGTGGAGGTCGCCGACGAGTGGGACCCGGTGGCCTTGAACTACACCTCCGGAACGACGTCAGAACCCAAAGGCGTTGTGTACAGCCACAGAGGTGCTTACTTGAGCACCCTCAGCCTGGTCCTTGGTTGGGAAATGGGGAGTGAGCCCGTGTATTTATGGACACTTCCCATGTTCCATTGCAACGGCTGGACCTTCACATGGGGTGTTGCCGCACGTGGTGGCACCAATGTCTGCCTCCGCAACACCACCGCCTACGACATCTACCGCAACATTCACCGCCACAAGGTCACCCACATGTGCTGCGCCCCAATCATTTTCAACATCCTCCTTGAGGCCAAACCGCACGAGCGCCGCGATCTCGCAGTGCCCGTCCAGATCCTTACCGGTGGAGCACCTCCGCCCGCCCCACTGCTTGAGAAAATCGAGCCGCTGGGATTCAAAGTGACCCATGCGTATGGCCTGACCGAGGCAACGGGACCTGCCTTGGTCTGCGAGTGGCAGGCCAAGTGGAACAAGCTGCCTCGGGACGACCAGGCAAAGCTCAAGGCAAGACAAGGCATAAGCATATTGACTCTTGCTGACGTGGACGTGAAGAACAAAGAAACAATGGAGAGTGTCCCCCATGACGGGAAGACCATGGGGGAGATTGTTTTGCGCGGGAGTAGTATCATGAAAGGGTACTACAAGGATAGTAAGGAGACCTTGAAGTCATTCCAGAACGGATGGTTCTGGACAGGAGACGTCGGGGTTGTGCACCCGGACGGCTACCTGGAGATAAAGGACAGGTCGAAAGACGTGATCATATCGGGAGGAGAGAACATTAGCAGTGTGGAAGTGGAGAACATGTTACATGGGCACCCAAAGGTGATGGAGGCAGCAGTAGTTGCAATGCCTCACCCTCGATGGGGCGAAAGTCCATGTGCCTTTGTGGCTCTGAGAAGCAACGCT------------GAGAGCACCACTGAGTCTGAAATAATCGCTTATTGTCGGAAAAACTTGCCTCACTTTATGGTGCCCAAGAAGGTGGAGTTTCTGCCCCAACTTCCCAGGAACCCAACGGGCAAGGTTCTCAAAAACGAGTTGAGGGATCGGGCAAAGGGCTTCGTCGTGTCGGAAAATTCACAAACCGTCGTG---------------------------------------------------------------GATTCTGACTACCAAAATCAGCAGATTCTGGCTTTGTCGCGTCTT
>Vvi_1
ATGGACAGGCTACCCAAGTCTGCTGCAAATTACACAGCCCTCACTCCTATAAATTTCTTGACGAGAGCAGCAGTGGCTTATGCCAGGAAAACATCTTTGATATACGAAAGCACCCGGTTCACTTGGCAGCAAACTTACGAGCGCTGCTGCCGCCTTGCCTCCTCTCTTCATCGT---CTCAACGTTGCCAAAAACGATGTTGTATCAGTTCTGGCTCCAAATATTCCAGCCATGTACGAGATGCACTTTGCAGTGCCCATGTGCGGGGCTGTCCTCAACACCATTAACATCAGGCTAGATGCCCACAACATAGCCACCATTCTGGGCCACTCGGAAGCAAAGGTGTTCTTTGTTGATTACCAATACGTGCCCTTGGCACGCGAGGCTCTCCTGCTACTAATGGCTCAACACAAGGAGAAGCTTGTGGCGGAGTCATCCATCCCCTTGGTCATTGTCATCGATGACATTGACACG---CCCACAGGCGTACGGCTGGGCGAATTGGAGTACGAGCAGCTTGTCGCCAATGGGAATCCGGGCTATGCTCCGGTGGAAGTTGAGGATGAGTGGGATCCCATTGCTCTCAATTATACATCTGGTACCACATCGGCTCCAAAAGGAGTAGTGTACAGCCACAGAGGTGCCTACCTCAGCACTCTTAGCCTTCTTCTGGGATGGGAGATGGGAGGCGAGCCTGTTTATATGTGGTCACTTCCCATGTTCCATTGTAATGGGTGGACCTTCACCTGGGGAGTGGCGGCACGAGGTGGGACTAGTGTCTGCATTCGCAATACCACCGCCTACGATATGTATCGCAACATCGCCTTACACAATGTCACACATATGTGCTGCGCTCCCATAGTCTTCAATATCCTCCTTGAGGCCAAAGAAAATGAGCGCCAGCGGCTGAAAACTCCGGTTCAGATACTCACTGGTGGAGCACCCCCACCAGCACCTCTGCTAGAGAAGATTGAAGCTCTGGGCTTCCACGTTGTCCACGCTTATGGCCTGACTGAGGCAACCGGTCCTGCCCTTGTCTGCGAATGGCAGGCGGAGTGGAACCGCCTTCCCCGCGACCATCAGGCCAAACTGAAGGCGCGTCAAGGGATCAGCATACTGACCCTCGCGGATGTGGATGTGAAAAACCCGGACACAATGGCAAGTGTGCCACGCGACGGCAAAAGCATGGGGGAAATTGTGCTGCGCGGTAGCAGTATCATGAAGGGATACTTCAAGGACCCGGAGGCCACATCTAAAGCCTTCAAGAATGGCTGGTTTTTCACCGGCGACGTCGGGGTCATTCATCCAGACGGATACTTGGAGATCAAGGACAGATCGAAGGATGTGATCATATCGGGCGGTGAAAACATTAGCAGCGTAGAAGTGGAAAGTATACTATACAGGCACCCAAGAGTGCTGGAAGCTGCAGTGGTGGCAATGCCCCATCCCAAATGGGGAGAGAGCCCATGCGCATTCATCACCATAAACAAGAATCAAACGGGCCAGAATGATGATGTGAGTGAAGATGACATCATCCAATATTGCAGGAAAAATCTCCCCCGTTACATGATTCCTAAGAAGGTGGAAATTATGGAGCAACTTCCCAAGACTGCAACCGGCAAGATTCAAAAATTCGAGTTGAGGACTCTAGCCAAGACCCTTGTAATTTCCGAGAAAACATCCAAC------------------------------AAGAAGTCTACTCCCGTCAATGTGGAACAACCCAAGTATCTTGCTCATCAGCCTCATGAGCAAATCCTTGCATTGTCTCGTCTG
