# Supplementary material for: The Chloranthus sessilifolius genome provides insight into early diversification of angiosperms
Source: Nat Commun. 2021 Nov 26;12:6929. doi: 10.1038/s41467-021-26931-3 (PMC8626421; doi:10.1038/s41467-021-26931-3)
Supplement: Supplementary file 4 — Source Data [file 41467_2021_26931_MOESM4_ESM.zip › Fig. 3a, c, e and Supplementary Figure 12, 14, Phylogenetic tree/LCG_multi-species coalescent-based/group_1199_CDS.treefile]

(Aco_1:0.3156175584,(((((((Ash_1:0.2774563062,(Osa_1:0.1872590559,Osa_2:0.2577347497)100:0.0815135612)94:0.0534705781,(Egu_1:0.0935013436,Egu_2:0.0745527089)100:0.1865532051)66:0.0522818424,((Efe_1:0.0357375071,Efe_2:0.0459883255)100:0.0295049861,Nco_1:0.0382161529)100:0.2164605101)33:0.0598266232,(Atr_1:0.4343491778,((((Out_1:0.1163258002,(Out_3:0.0183574184,Out_4:0.0141889685)100:0.0955308231)98:0.0386253959,Out_5:0.0977647730)96:0.0456194247,Pab_1:0.4236178616)66:0.0586574229,Out_2:0.1641842648)100:0.3645338231)55:0.0583983900)88:0.0891089243,(((Cka_1:0.1779944685,Cka_2:0.1109194091)100:0.1340475145,Lch_3:0.4105462588)66:0.0118258817,(Lch_1:0.1515456710,Lch_2:0.0447950631)100:0.2348314936)85:0.0481371161)67:0.0351541538,(Ppe_1:0.2679267024,Vvi_1:0.2284516847)98:0.1064164033)59:0.0704196271,Csp_1:0.2491771980)61:0.0735878487,Cde_1:0.4153383849);
