# Supplementary material for: The Chloranthus sessilifolius genome provides insight into early diversification of angiosperms
Source: Nat Commun. 2021 Nov 26;12:6929. doi: 10.1038/s41467-021-26931-3 (PMC8626421; doi:10.1038/s41467-021-26931-3)
Supplement: Supplementary file 4 — Source Data [file 41467_2021_26931_MOESM4_ESM.zip › Fig. 3a, c, e and Supplementary Figure 12, 14, Phylogenetic tree/LCG_multi-species coalescent-based/group_1200_CDS.aln-0.2cln]

>Aco_1
ATGGGAATGAAA---GGCGGCAATGTGTTTAGACTGAGGAGTAAACATTTATCTATTACCCTCACTGCCCTCGTTGGAACAACTATTCTTCTTTGGGCGTGGGAGAATTCACCACTTGTTGCTTCATGGCTATCTGCTCAAGATAATTTTGTGATGCCTTCTTCAGAGATACTCATGGGCACATTCACTCCCATGGACCCATCTATAGACTCAAAG---------GGGCAAAGTGAGAAAGACTTCTCAGATACTTTCATGGCGAGGGAGACAAGAAGTGAAGAA---------------------------------------------------------------------------------------------------------------------------------------------------------------------------------------------------ACCGAAGAAGGTTTAGCTACGAGAAGAGAAGATGACAGCAAACTTTTTGCAGAAAATAAAGATTGCAATTATGCCAAAGGTAAATGGGTCGCAGACAGAAGAAGGCCACTGTACTCGGGGTTTGGTTGTAAGGAGTGGTTGTCAGAGATGTGGGCTTGTAGACTGACTCAGAGACCAGATTTTTCCTTTGAGGCCTTTAGATGGCAGCCTGAAAATTGCAAGATTCCTGAATTTGAAAGGTCAACATTTTTTAGAAGGATGAAGGACAGGACTATTGCATTTGTAGGGGATTCTCTGGGAAGACAGCAGTTCCAGTCACTGATGTGTATGGTTACTGGCGGTGAAGAGAGTCCAGATGTTCACAATATTGGACGCCAGTATGGCCTTGTCAAAGCTCGTGGTGCTGTTCGTCCTGATGGTTGGGCTTACCGATTCCCACATAGTAATACGACCATCCTCTATTACTGGTCTGCGACTCTTTGTGACTTGGAGCCTCTGAACGTTACGGATCCGATGACTGAGTATGCCATGCATCTTGATCGACCAGTAGCATTCTTGCGTGACTTTCTTCACAGATTTGATGTCTTGGTCCTAAATACAGGGCATCACTGGAACAGAGGGAAACTTGTAGCAAACCGCTGGGTGATGTATGTAGATGGTAGGCCTAACAATGATAAGAAGCTTGCACCAATTTGGAATGCAAAAAATTTTACAGTTCATAGTGTTGTTAAGTGGTTGGACTCACAGTTTCCTCAACATCCACGACTCAAAGCATTCTTCACTACCATCTCACCTAGGCATTTTTTCAACGGGGATTGGAATACTGGGGGTACATGTGATAATACGATTCCATTGGCTGGTGGAAGTGAAGTTTTGCAAGATGAATCTAGTGACCCTGATATTCAGAACGCTGTGAAGGACTCAAATGTTAAGATCTTGGACATTACTGCTCTCTCTCAGCTGAGAGACGAAGGCCACATATCCCAGTACACCATTAGACCAACAGAGGGCATGCAGGATTGCTTGCATTGGTGCCTGCCTGGGATTCCTGATGCATGGAATGAAATCCTATATGCACAATTA------
>Aco_2
------ATGAAA---GGAGGT---TTTTATGGATTAAGGGGTAAACAGATATCTCTTACCCTCATCGCTCTCATTTGCACGAGCATTGTTATATGGGCATGGGACAAAACTCCACTTCTTGCCACTTTCCTCCCACCTCAGAGTCAGCTGTTGAAGCCTTCTCCAGAAATCATTATGGGTGTACCTGTGACTAATTCAATATCTTCTAAACGAGATATTCAC---------GTGAAGGAAGATTTAACACATGCAGTTTCAGAAAAAGAGAAACCCTCAGAAGAGCAAGAGGAGCTTAAAGAGGAACATGATGGAGACACAAACACAGAAACTGTAGAGAAAACTCCTGATTCAGAAACACTAATGGGATCTAAAACCACTACTTCACACGATTCCGATGCGAACCCAACCATAGACCATGAGGAGAAGAAAGAAGAAGAAAAGATTTTCTTGACAGAATTAGTAGACGAAAAATCTGATTCAGGAGCACAAATGGGTTCTGAAAACATCAACACAACCATAAACCTCAAGGAGAAGAAAGCCTGTAACTATGCCAAAGGAAAATGGATTGAAGACAGTACAAGACCTTTGTATTCTGGCTTCGGGTGTAAGCAGTGGCTGTCTGAGATGTGGGCTTGTAGACTAACCCAGCGCACAGATTTTTCCTATGAAAGCTTTAGATGGCATCCCAAAAACTGTGAGATGCCGGATTTTCAAGGGTCTTCATTCTTGAAAAGGATGCAGGACGAAACTATTGCTATAATTGGAGATTCATTAGGAAGGCAACAATTTCAGTCTCTTATGTGTATGGTAACTGGCGGTAAACAAAGATCAGATGTCCTTGATGTAGGAAGGGAATTTGGCCTCGTCAAAGCTCATGGTGCTGCACGCCCTGATGGTTGGGCGTACCGCTTCCCAAGCACCAATACCACCATCCTTTATTATTGGTCTGCAAGCCTATCTGATCTGGAGCCTATTAACAGAACAAATCCAGCCACAGATTGGGCCATGCACCTTGATCGGCCACCAGCATTCTTGCGTCACTACCTTCACCGGTTTGATGTGGTGGTCCTTAATACTGGACACCACTGGAACAGGGGGAAGCTTAAAGCAAACCGATGGGTCATGTACGTTGGTGGTGTCCCAAACACTAATAGGAAGATTGCTGAGATAGGAGGTGCTAAGAATTTTACCATCCATAGTATTGTCAAGTGGCTGGACTCTCAGCTTCCAAAACATCCAAAACTCAAAGCTTTCTTCAGGACCATCTCACCCAGGCATTTTTTCCATGGAGATTGGAATTCAGGAGGCAGTTGTGATAATACCACTCCATTGGCTGGCGGGAAAGAAGTTTCCCAAGATGAGTCTAGTGATCCTGGTGCTGCTGGGGCGGTGAAGGGCACCAGGGTTAAGCTTTTGGATATAACTGCTCTATCTCAATTGAGAGACGAAGGCCACATATCAAGATACAGCATTAAAGCTACACCTGGCGTGCAAGATTGTTTACACTGGTGCCTCCCAGGTGTTCCTGATACATGGAATGAGCTCCTCTTTGCCCAACTG------
>Ash_1
------ATGAAA---GGTGCCACTGCAAATAAGCTGAGAAGCGTCAAGCTTTCCATTACTCTTATAGCTTTAATTTGCACAACTCTTCTTATCTGGGCATGGGAGAAAACACCACTTTTGACATCCTTTATCCCACCTTCAGAGAGTTTTGATGTCGTCTCTCCAGTTATCCGTTCAGAAGCTCCACCCACTTATATTAGTTTTGAGCATCAGCAG---------CAACATCTGGAGGATGATTCTTCAAAAGCGGGGACACCTTATAATCCAGAAGAGAATGAGGGCACAGATACTACTACG------------------------------------------------------------------------------------------------------------AGTAAAGACCCAGTTGATAAAAATGCACAACCTGGCATTTCTTTTCCTCCAGAAGTTATGCTGAGTAATATCTCGGATGGAGAAACTCAAGATGACATAGTTTCGTCCTGGGTACCTCTCAAGAAGAAAGAATGCAATTATGCCAAGGGGAAATGGATTGCAGATGAAAGAAGACCACTGTATTCAGGTTTTGGTTGCAAGCAATGGCTTTCTGAGATGTGGGCATGTCGATTGACTCAGCGAACAGATTTCTCGTTTGAAAAATACCGATGGCAACCCGAAAACTGTGTGATGCCAGACTTTACTGGATCTGCATTCTTGACCAGGATGAAGCACAAAACTCTGGCTTTTATAGGAGATTCACTGGGGAGGCAGCAATTTCAGTCTATGATGTGCATGATCACTGGTGGTAGACAGACTTACGTTGTGCAAGACATTGGGAGGTCTTATGGCCTCGTCAAAGCTCGTGGTGCCATTAGACCCGACGGTTGGGCTTATCGATTTCCTACCACCAACACTACCATTCTCTACTACTGGTCAGCAAGTCTCTGCGAACTAGAGCCTCTGAACCGATCGGATCCAGCTACCCATTACGCCATGCATCTTGATCGACCTGCGACATTCTTAAAGCATTTCCTCCCTAGGTTTCATGTTGTCATTCTCAATACCGGCCACCACTGGAACAGGGGGAAGCTCATTGCTAACCATTGGGAAATGTATGTCGGCGGGAAGCCGATTGCAGATCGGAGGCTTGCCCAAATAGCAAACGCTAAGAATTTCACTGTTTACAGCGTTATGAAATGGTTGGACTCACAGATTCCACATCATCCAGGATTGAAAGCTTTCTTTAGATCAATATCTCCCCGGCATTTCGCAAATGGTGATTGGAATACTGGTGGCAGCTGTGATAATACAGCTCCATTGGCTGGCGGGAGTGAGGTTACACAAGACAGCTCCAGTGATCCGGTTGCCGAGGGGGCGGTGTTTGGCACAAAAGTTAAGCTTTTGGATATTACTGCTTTATCACAGCTGCGAGACGAGTGCCACGTGTCGAAATATAGTATTAAAGCTTCAGCAGGAGTAAATGATTGCTTGCATTGGTGCCTTCCAGGTGTTCCTGATACATGGAATGAGCTGCTTTTTGCACAAATT------
>Atr_1
------ATGAAG---AGTGGGGTTTTGAATCGATTAAGGGGGAAGCAGCTCTCCCTTACTCTAATTGGATTTCTGTGTATGACCCTTGTTTTGTGGGCATGGGAAAAGACACCCATTATTGCTTCGATTTTGCCTCCTCAAAGCCAGTTTGAGTCTCTCTCTCAAGGGCTTCATTCTGGTTCCCCTCCTCCACCTTCGTCCTCTGCAACAATCTTGGTG---ATGCCAGTGCCCAAGGAGAGGTTCTCCAATGAAGGCGAGGAA---------TCATATAGAGGT---------------------------------------------------------------------------------------------------------------CTAGAGGGAGAACAACAACTCGAACCTTCCTCTAGTGGTTTAGAGGGAGAACAAAAACTCGAGCCT---------------------------TCCTCTATTTCTTTGGAGCCCAACATCAATGAACAAAATGACACAAAGAAAGAGTGTAACTATGCCAAGGGTCGATGGCTTCCAGATAAAAATAGGCCATTGTACTCTGGGTTTGGTTGTAAGCGATGGCTTTCAGAGATGTGGGCTTGTAGATTAACCCAACGCACTGATTTCTCTTACGAAAGTTTCAGATGGCGGCCAGAAGGATGCGAGATGCCGGATTTTCGGGGATCATCTTTTCTGAAGAGGATGAAGGACAAGACCATTGCTCTGGTAGGTGATTCACTTGGAAGGCAGCAATTCCAATCTCTCATGTGTATGGCCACTGGTGGAGAGGACGGGCCTGACGTGCTGGATGTGGGTTGGGAATATGGCTTGGTCAAACACCGAGGGTCCATAAGACCTGATGGCTGGGCTTACCGCTTCCCCAAAACTAACACCACCATCCTCTACTATTGGTCTGCAAGCCTATGTGAGCTCGTGCCCATTAATCGCTCAGACCCTAACACCGACTATGCCATGCATCTGGATCGGCCAGCCTTCTTTCTCCAACAATTCATCCACAAATTCGATGTTCTGGTTTTGAACACAGGCCACCATTGGAATAGAGGGAAGCTCAAGGCAAATAGATGGGTTATGTATGTTAATGGACAACCCAACACAAATAGAAGATTGATGGAGATTAGTAATGCAAAGAACCTGACAGTTGATAGTGTTGTTAAGTGGGTGAGTTCGCAGCTCCCAGGGCATCCTAGGCTCAAGGCCTTCTTTAGGACCATATCTCCAAGGCATTTCTTTAATGGGGATTGGAATTCAGGTGGGAGCTGCGATAATACTCTGCCTCTTTCTGGAGGTAACCAGGTTTTGCAGGAAGAGTCCAGTGATACAGTTGCAGAGAGTGCAGTTAGGGGAACCGGGGTTAGACTATTGGACATTACGGCCCTGTCACAATTGAGAGATGAGGGGCATATTTCAAGGTATAGTGTCAAAGCAACAGAAGGCGTGCAGGATTGCCTGCATTGGTGCCTTCCTGGTGTTCCCGACACATGGAATGAATTACTATATGCACAGCTA------
>Cde_1
AGCATGGTGAAG---GGAGGATGGTTCCATAAGATAAGAGTGAAACAAGTTTCTGTAGCTTTTGTGCTTCTGATATGTACTACAATTCTTCTTTGGGCAGCTGAGAAATCACCACTTATTTCATCTTTGATTCAGTCACAGAATCAGTCAAAAACACTTTTACTA---------------------------------------------------------------------------------------------------GGAAGCAATAGGACAAAACAT------------------------------------------------------------------------------------------------------------------------------------------------------------------------------GGTTCTGATGCTGCT---TCATTGGCTTCAACGACTAGAGGAAAAGAGAAGAATTGGACCTTGCCAATTGTAAATAGAGAAGGATGTAACTTTGCTAAGGGACAATGGGTTGAAGACAATAAACGGCCTCTATATTCAGGATTTGGGTGTAAACAGTGGCTTTCACCCATGTGGGCTTGCAGATTAACTCAACGTAAAGATTTTTCTTATGAAGGATTTCGATGGAAACCTGAAGAATGCGAGATACCGGAGTTTGAAGGGTCTGAGTTTTTGAAAAGGATGGAGAATAAGACTATTGCTTTTATTGGTGATTCTTTGGGAAGAGAGCAATTCCAGTCCTTGATGTGTATGATCACAAGTGGTGTTGAAAGTCCAGAGGTCATGGACGTTGCAGGAGAATATGGTCTAACCAAAGCACCCAAGGCCATTAGACCCGACGGTTGGGTGTACCGATTTCCAAGCACCAATACAACAGTTCTCTATTACTGGTCTGCTAGTCTATGTGAGATTGAACCATTGAACTTCACAAAACCC---ACTGAATTTGCTATGCATCTTGATCGTCCTGCAACATTTTTGCGCATGTACCTTCACAGGTTCGATGTGCTAGTCCTCAATACAGGACATCATTGGAACAAAGGCAAATTTGATGGAAATCATTGGATAATGTACGTGGGAGGATCGCCCAACAAAAATCCCAATTTGGAAGACATGACAAATGCAAAAAAATTTACCATAAATAGAGTTATCAAGTGGTTGAATTCACAATTGCCCCATTATCCTCGATTGAAAGCATTTTTTAGGACCATATCGCCTCGGCATTATAATAACGGAGATTGGAATACTGGAGGAAGCTGTGAGAATACTGTGTTTTTGGCAGGTGGAAATCAAAGCTTACAACAAGGATCTGGAGATCCTGTTGTAGAGGAAGCCGCAAAGGGCACTCGAGTCAAGATCCTGGACATAACTGCTCTGTCCAAGCTGAGAGATGAAGGCCATATATCTAGATACAGCACCAAGGGTACCTCAGGCATTCAAGATTGTTTACATTGGTGTTTACCAGGTATTCCTGATACCTGGAACGAAATTCTGTCCGTGCAAATA------
>Cka_1
TTCAGTATGAAA---GGTGGGATTTTCAATGGATTGAGAGGTAAATCCCTGTCACTTGTTCTCATCATTCTCATTTGTGTGGCTGTCCCGCTTTGGTACTGGGAGAAAACCCCTCTTGTC---ACTTTTCTCCCTCAGCAGAATCGGCTGGAAATAATTTCTCCAGTGATTCTCAATGATGCTTCAGCTAAGAACTCCACGTATCTAAAAGAGAAAGAA---AAGGGCAATGTGGAAGAAGGTTTTTCAAATGCGGGCAGAGAGAAAGAACAC------------------------------------------------------------------------------------------------------------------------------TTAATTGCAACTGTGGTAGAAACAAGAAGTGGCCAAGAAGAAAAAGGGTTCCAAATTGCGCCATTTGGTTCTGTGCCTGCAAGCTTCCCAGAAGAGAGGAAAGGGGATGATGGTCTGATGACACCTCCTGTGGAGGCGAAAGGGTGCAACTATGCCAAGGGTAAATGGATTGCAGACAGCAGATGGCCACTTTATTCTGGTTTTGATTGCAAGCAGTGGTTATCATCAATGTGGGCTTGTAGATTGACCCAACGCACAGATTTCGATTATGAAGGCTTCCGATGGCAACCAGAAAATTGTGAGATGCGGGCATTCGATGGCTCTACATTCTTGAAAAGGATGCAGGACAAGACAATTGCTTTGGTTGGGGATTCCTTAGGGAGGCAGCAGTTCCAGTCCCTGATGTGTATGGTCACGGGTGGGAAAGACACCCCGGAAGTGGAAAATGTTGGATGGAAGTATGGTCTTGTCAAAGCCCGGGGTGCTATTCGTCCAGATGGGTGGGCCTACCTGTTCCCAAGAACCAATACTACCATTCTTTTTTACTGGTCAGCAAGCCTCTGTTTATTGGAGCCTCTGAACACCGCTGACCCAGCTACCAATTATGCCATGCATCTCGACCGCCCTGTTGCCTTCTTGCAGCATTACCTCCATACATTCGACGTTTTGGTGCTCAATACAGGGCACCATTGGAACAGAGGCAAGTTTCTGGCGAATCGATGGGTGATGTATGTGGGTGGTGAGCCCAACAAAGACAAAAAACTTGCTATGATAATGAATGCCAGAAATTTTACTGTTTATAGCATTGCTAAGTGGCTGGATTCGCAGCTTCCACAGCATCCACGGCTGAAAGCTTTTTTCCGAACCTTGTCACCCAGACATTTCTTCAATGGTGATTGGAATAGCGGGGGGAGCTGCAATAACTCCATTCCATTGGTTGGAGGGAATACGGTTTCACAAGACGAATCTCGCGATCCAGCTGTGGCAGGTGCTGTAAAGGGTACAAGGGTCAAGCTTTTGGACATAACTGCCCTTTCACAGTTGAGGGATGAGGGTCACATGTCCCGGTACAGTATCAAAGCTACGGTGGGCATACAGGATTGCTTACATTGGTGTCTACCAGGAATTCCAGATACATGGAATGAACTCCTTTTTGCACAACTG------
>Cka_2
ATGAGAATGAAAGGTGGAATAAGTTTTAATGGATTGAGAGGTAAATGGCTCTCTCTTATTCTCACCACTCTAACTTTCACAGCCATCCTTATTTTGGCATGGGAGAAAACCCCACTTGTCACTACT---CTCCCTCCGCAGAAACAGTTGAAAGTCACTTCTCCAGTGATTTTTAATGTTTCTCCATCTAATAACTTAACTTCCCTAAAAGATGAG---------GCTAACATTGAGGAAGACTTCTCTTATGTGGCCATAGACAAAGAAACAAAAACTCAACAAGGTGAGATAAACACACAA---------------------------------------------------------------------------------------------CTCTTGCATGCAACTGAGGTAGAAACAGTAAGTTATCAA---GATAAAGATTCTGGGGCTGCACCAATGGACTCTGTGACTGCAAGGTTTCCTGACGAGAAAAAAGTGGATGATAATTCAATAACACCTCTTGTGGAGGAGAAAGGGTGTAACTATGCCAAGGGCAAATGGGTGGCGGAAAGCAGATGGCCCCTATATTCTGGTTTTGGTTGTAAGCAGTGGTTATCGGAGATGTGGGCTTGTAGATTGACCCAACGTACTGATTTCTCCTATGAAGGCTTTCGATGGCAACCAGAAAATTGCGAAATGCCAGAATTTGATGGTTCAGCATTCTTGAAAAGGATGCAGGACAAGACTATTGCTTTTGTAGGGGATTCCTTGGGCAGGCAGCAATTCCAGTCCATGATGTGTATGGTCACTGGAGGGAAAGACAGCCCAGAAGTGGAAGATGTTGGATGGCAGTATGGCTTTGTCAAAGCCGAAGGTGCTATGAGACCAGATGGGTGGGCGTACCGATTTCCAACAACCAATACCACCATTCTCTATCACTGGTCTGCAAGCCTCTGTGACTTGGAGCCACTGAACATGACTAAACCAGCTACAGAATATGCCATGCATCTGGATCGTCCTGCAGCCTTCTTGCAGCGCTACCTCCACATGTTGGATGTTTTGGTTCTCAATACAGGACACCATTGGAACAGAGGCAAGTTTAATGCGAACCATTGGGTGATGCATGTGAATGGTGAGCCCAACAAAAATCGGAAGCTTGCTCCCATAGGAAATGCAAAGAACTTTGCAATTCAGAGTGTTGTGAAGTGGCTGGATTCAGAGCTTCCAAAGCATCCACGGCTGAAAGCTTTTTTCAGGACCTTATCACCCAGGCATTTCTTCAATGGGGATTGGAATACTGGTGGTAGCTGCGATAACACAGCTCCTTTGGCTGCAGGGGACACAGTTTCACAGGATGAATCTCAAGACACAGTTGTGGCGGGTGCCATTGAGGGCACGAGGGTCAGGCTTCTAGACATAACTGCCATTTCACAGTTGAGAGATGAAGGCCACATATCGCGGTACAGTATCAAAGCCACTGAAGGGATGCGTGATTGTTTGCATTGGTGCCTGCCTGGCATTCCAGATACCTGGAATGAAATCCTATTTGCACAAGTG------
>Csp_1
------ATGAAA---GGAGCAGGTTTTTACGGCTTGAGAGGCAAACAGCTATCTCTTACTCTCATAGCTCTCATTTGCACAACCATTCTTATTTGGGCATGGGAGAAAACCCCGCTCGTCGCAACTTTTCTCCCACCTTCA------TTTGAGATCGATTCACCAGGGACTCTCACGGGAATTCCAACGTCTGACTCGGTATCCACAAAGCAAGAG------------TACATAAAGGAATCAACCTCAGATGCAGCTAAGGTTGGAGAAGGAGAACCTGAACAGGGAGAAGAGCTTAAT---------------------------------------------------------------------------------------------------------------------------------------------------------GTGGCACCAGTGGATTCTTCAATTACAAGCTTTTCTGAAGAAGGAAAAGAAAATATGAACTTATCAACATCCTCTATGGAGAATAAAGGGTGTAACTTTGCCAAGGGAAAATGGGTTGCTGACAGCAGACGACCATTCTATTCCGGGTTTGGTTGTAAGCAATGGCTATCAGAGATGTGGGCTTGTAGATTGACCAAACGCACCTATTTTTCCTACGAGGGTTTCCGATGGCAGCCAGAAAGTTGTGAAATGGCAGAGTTTGAA------------------AGGATGCGGGACAGGACTGTTGCTCTTATAGGGGATTCCTTGGGAAGACAACAGTTTCAGTCACTAATGTGCATGGTCACAGGTGGCGAAGAGAGTCCGGAAGTGGAAGATGTTGGATGGGCATATGGTCTCGTAAAAGCCCGTCACGCTATACGCCCCGACGGTTGGGCATATCGGTTCCCTAGAACCAATACTACCATTCTCTATTACTGGTCCGCTAGCCTTTGTGAATTAGAGCCGATAAACAGAACCGATCCCAATACCCATTACGCCATGCATCTCGACCGTCCAGTGTGGTTTTTGCGCCATTATCTTCACAGGTTCGATGCTGTCGTTCTCAATACGGGACACCATTGGAACAGAGGGAAGATTGTAGGAAATCGCTGGGTTATGTACGTAGGTGGTAAGCCCAACACCAACCGGAAGATTGCCGAGATCGGGAACGCGAAAAATTTGGCGGTTTACAGCGTTGTAAAGTGGCTGGATGCACAGCTTCCGAGGCATCCACAGTTGAAAGCCTTCTTTAGGACTATATCCCCGAGGCATTTGGCGAACGGGGATTGGAATTCCGGGGGGAGTTGCAATAATACTATCCCGTTGGCTGGTGGAAGCCAGGTTTTACAAGACGGATCCAGTGATCAAGTTGCCGAGGGTGCTGTGAAGGGCACTGCAGTTAAGCTTTTGGACATAACGGCTTTGTCGCAGCTGCGGGATGAGGCCCACATATCCAAATACAGGATTAAAACCTCTGAGGGTATGCAAGATTGCTTGCATTGGTGCTTGCCCGGCATTCCCGATACGTGGAACGAACTCCTAATGGCACAAATA------
>Csp_2
ACAGGAATGAAA---GGAGCAGGTTTTTACGGCTTGAGAGGCAAACAGCTATCTCTTACTCTCATAGCTCTCATTTGCACAACCATTCTTATTTGGGCATGGGAGAAAACCCCGCTCGTCGCAACTTTTCTCCCACCTTCA------TTTGAGATCGATTCACCAGAGACTCTCACGGGAATTCCAACATCTGACTCGGTATCCACAAAGCAAGAG------------TACATAAAGGAATCAACCTCAGATGCAGCTGAGGATGGAGTAGGAGAACCTGAACAGGGAGAAGAGCTTAAT---------------------------------------------------------------------------------------------------------------------------------------------------------GTGGCACCAGTGGATTCTTCAATTACAAGCTTTTCTGAAGAAGGAAAAGAAAATATGAACTTATCAACATCTTCTATGGAGAATAAAGGATGTAACTTTGCCAAGGGAAAATGGGTTGCTGACAGCAGACGACCATTCTATTCTGGGTTTGGTTGTAAGCATTGGCTATCAGAGATGTGGGCTTGTAGATTGACCAAACGCACGTATTTTTCCTACGAGGGTTTCCGATGGCAGCCAGAAAGTTGTGAAATGCCAGAGTTTGAAAGGTCTACATTCTTACAAAGGATGCGGGACAGGACTGTTGCTCTTATAGGGGATTCCTTGGGAAGACAACAGTTTCAGTCACTAATGTGCATGGTCACAGGTGGCGAAGAGAGTCCGGAAGTGGAAGATGTTGGATGGGCATATGGTCTTGTAAAAGCCCGTCACGCTATACGCCCCGACGGTTGGGCATTTCGGTTCCCTAGAACCAATACTACCATTCTCTATTACTGGTCCGCTAGCCTTTGTGAATTAGAGCCAATAAACAGAACCGATCCCAATACCCATTACGCCATGCATCTCGACCGTCCAGTGTGGTTTTTGCGCCATTATCTTCACAGGTTCAATGTTGTCGTTCTCAATACGGGACACCATTGGAACAGAGGGAAGATTGTAGGAAATCGCTGGGTTATGTACGTA---------------------------------------GGTGATTGCCGAGATCGGGCGGTTTACAGCGTTGTAAAGTGGCTGGATGCACAGCTTCCGAGGCATCCACAGTTGAAAGCCTTCTTTAGGACTATATCCCCGAGGCATTTCGCAAACGGGGATTGGAATTCCGGGGGGAGTTGCAATAATACTATCCCGTTGGCTGGTGGAAGCCAGGTTTTACAAGACAGGTCTATTGATCAAGTTGCCGAGGGTGCTGTGAACGGCACTGCAGTTAAGCTTTTGGACATAACGGCTTTGTCGCAGCTGCGGGATGAGGCCCACATATCCAAATACAGGATTAAAACCTCTGATGCACTGCTTGAAAACGTCAAAGGCGGACTCAAATTGGTCCGGATAGGATGGTCAGAAATTCTG------------------
>Efe_1
------ATGAAA---GGGGGGAGTGTCAATGTGCTGAGGGGGAGGCAGCTGTCATTAACGCTTATGGCGTTTGTTTGTACCACCATTCTTATTTTTGTCTGGGAGAAAACGCCTGTCGTT------------CCCTCATCAAGTCGCTTGGACATGCTATCTCCTGAGATATTGTCAAGTAAGGCTCCATTTGTCAGTTTAGAAACACAAACATCAGTG---GCCGAGGAGAAGGAAAAAGAGATCACCGTGAAAGAAAAGTTG------------------------------------------------------------------------------------------------------------------------------------------------------GAATCTTCTTCTCCTGGGAACATCACATCTGCTATTTCTGAGAAACCAAAAAATCGAATT---TCTAACGATAGCAGTAGAGCCCCTCGTGAAGAGCTTCTTACGCGAAGCAAAAACTTGAACGAAGAGTGTAACTATGGCAAGGGAAATTGGGTACCGGACAAGAGCCGACCTCTGTACTCTGGATTCACATGTAAGCAATGGTTGTCATCCATGTGGGCATGTCGATTGACGCAGCGGCTGGATTTCTCTTACGAATCTTATAGGTGGCAGCCGGATAACTGCGACATGCCGAATTTTGATGGATCCACCTTCTTGAGGAAGATGAAACACAAGACAATTGCTATGGTGGGGGATTCTTTGGGTAGGCAACAGTTCCAATCCTTGATGTGCATGGTTACTGGAGGAGTGGAGAGGCCGGATGTTGAAGATGTGGGCTGGGAGTATGGTCTGGTAGTGCCTCCTGGTGGTAAACGCCCTGATGGTTGGGCGTACCGCTTCCCTGCTACTAATACCACCATCCTTTATTACTGGTCTGCAAGTCTTTGTGCATTGGAACCCCTGAATGCATCTGACCCAACTACTGAGTTTGCCATGCACCTGGATCGACCAGTTCAATTCCTGCCTCGCTATCTCGATCGCTTTGATGTTTTGGTCCTCAATACAGGGCATCATTGGAACAGAGGCAAGCTGCGAAGTAATCGATGGATAATGTATGTGGATGGTAAACCAAATATGAGGAATAATCTGGCAGACATGGGGAGTGCTAAGAATTTCACAGTTCACAGTGTTGTTAAATGGTTGGATTTGCAGCTTCCTAATCATCCCCGGTTGAAGGCATTCTTCAGGACCCTTTCTCCCAGACATTTCTTCAATGGGGATTGGAATACTGGAGGTAGCTGTGACAACACGATTCCTTTAGCAGGAGGGAACAGGGTTGTAGAAGAAAAATCTAGCGATGTGGTTGCTGAGAGTGCGGTGAGGGGGACAAGGGTCAAGCTCTTAGATATCACAGCCTTATCATCTTTGAGAGATGAGGGTCACATTTCTAGATACAGCATCAAAGCTACAGAAGGCGTGCAGGATTGCCTACATTGGTGTCTTCCAGGCATTCCTGATACTTGGAATGAGATCCTTTTCGCACAGTTGAGTTCC
>Efe_2
------ATGAAG---GGGGGGAATGTTAATGTGCTGAGGGGAAGGCAGCTGTCGTTAACGCTCATGGCGTTCGTCTGTACCACCATTCTTATCTTTGTATGGGAGAAAACGCCTGGCGTT------------CCCTCATCAAGTCGCTTGGACATGCTATCTCCTGAGATACTGTCAAGTAAGGCTCCATTTGTTAATTTAGAAACACAAACATCAGTG---GCCGAGGGAAAGGAAGAAGAGATCACCGTGAAAGAAAAGTTG------------------------------------------------------------------------------------------------------------------------------------------------------GAATATTCTTCTCTTTGGGACATCACGTCTGCTGTTTCTTCGATACCAAAAGATCGAATT---TCTAATGATAGCAGCAGAGCCCCTCGAGAAGAGCTTCTTACGCAAAGCAAGAACTTGAACGAAGAGTGTGACTATGGCAAGGGAAAATGGGTACCGGACCAAAGCCGGCCTCTGTATTCTGGATTCGCATGTAAGCAATGGTTGTCGGCCATGTGGGCCTGTCGGTTGACGCAGCGGCAGGATTTCACCTACGAATCTTATAGGTGGCAGCCGGATAGCTGTGACATGCCGAATTTTTATGGATTCACCTTCCTGAGGAGGATGAAACACAAGACAATTGCTATGGTGGGGGATTCTCTGGGTAGGCAACAGTTCCAATCCTTGATGTGCATGGTTAGTGGAGGAGACGATAGGCCGGATGTTGAAGATGTGGGCTGGGAGTATGGTCTGGTAGTGCCTCCTGGTGGTAAACGCCCTGATGGTTGGGCGTATCGCTTCCCTGCCACCAACACCACCATCCTTTATTACTGGTCTGCAAGTCTCTGTGCATTGGAACCCCTGAATGCATCTGATCCAACTACTGAGTTTGCCATGCACCTGGATCGTCCAGTCCAATTTTTGTCTCGCTATCTTGATCGCTTTGATGTTTTGGTCCTCAATACAGGGCACCACTGGAACAGAGGCAAGCTGCGAGGTAATCGATGGATAATGTATGTAAATGGTAAACCAAATACAAGGACTAATCTGGCAGACATGGGGAGTGCTAAGAATTTCACAGTTCACTGTGTCGTTAAATGGTTAGATTCGCAGCTTCCTCACCATCCCCGGTTGAAGGCCTTCTTCAGGACCCTTTCTCCCAGGCATTTCTTCAATGGGGATTGGAATACTGGAGGTAGCTGTGACAACACGATTCCTTTGGCAAGAGGGAACAGGGCTGTGGAAGAAAAATCTAGCGACGTGGTTGCTGAGAGTGCGGTGAGGGGAACACGGGTAAAGCTCTTGGACATCACTGGCTTGTCATCTTTGAGAGATGAGGGTCACATTTCTAGATACAGCATCAAAGCTACAGAAGGCGTGCAGGATTGCCTGCATTGGTGTCTTCCAGGCATTCCCGATACTTGGAATGAGATCCTTTTCACACAGTTGAGTTCC
>Egu_1
------ATGAAA---GGGGCGAGTTTACATAAATTGAGAGGTAATAAACTCTCTCTCAGTCTTATCGCTCTCCTCTGCACAACCCTTATTGTTTGGGCATGGGACAAAAACCCAATCCTCACTACATTCCTTCCACCTCCGGAGCAGCTTGATATACTTTCTCCAGTGGTTCCTGCACGAACTCCAGTAAACCCATCAGGAAAAACTGATGAGCAG---------CCATCTGCAAAGGAAGAGTTGTCAGCTGTAGGCCGACTTGGAAAAGAATTACCTGATGAA---------------------------------------------------------------------------------------------------------------------------------------------------ACAGGGGGGGAAGTTGTCGATGTTCCGTCAACAGGTTCTTCAATGAAGAGCTCATTGGAGAAGGAAGATAAGGGTAAAGAATCAGAAAAGGTTCCTGTAGAGAATAAAGAGTGTAATTATGCAAAGGGAAAGTGGGTTGCAGACAAAAGAAGGCCATTATATTCTGGTTTTGGTTGCAAGCAGTGGCTTTCACAAATGTGGGCATGCCGGTTGATGCGACGAACTGATTTCTCCTATGAGAGTTTTCGCTGGCAGCCACAAGGTTGTGATATGCCAGAGTTCAAAGGATCTGAATTCTTGAGAAGGATGCAGCACAAAACAATTGCTCTGGTAGGGGATTCATTGGGAAGACAGCAGTTCCAATCCCTCATGTGTATGGTCACTGGTGGTAAATATAGCCCGGAAGTGATAGATGTCGGAAAGGAGTATCGCCTTGTTAAAGCCCGCGGTGCCACACGACCTGATGGTTGGGCATATCGATTTCCAAGTACCAACACCACTATTCTATACTACTGGTCTGCTAGTTTATGTGAGTTGGAGCCTTTGAACAGATCGGATCCAGCTACCCATTATGCTATGCATCTTGACCGCCCTGCAACATTTTTAAAGCAGTATCTTCACAGATTTGATGTGCTGGTACTCAACACTGGACACCATTGGAATAGAGGCAAGTTTCGAGCAAACAGATGGGAAATGTATGTTAGTGGAAAACCCAACACTGATAGAAAGCTTGCGCAGATATGGCATGCCAAAAATCTTGCTGTCTCTAGTGTTATCAAGTGGCTTGATACACAGCTTCCACAGCATCCACAATTGAAAGCTTTTTTTAGGACGATATCTCCTAGGCATTTTGTCAATGGAGATTGGAACTCTGGGGGAAGCTGTGACAACACGATCCCATTGGCTGGTGGGAGTGAAGTTCTGCAGGATGGTTCTAGTGATATTGATGCTGAGGGGGCAGTAAGAGGAACAAGGGTGAAGCTCTTGGATATTACTGCTTTGTCACGGTTGAGAGATGAGGGACATATATCCAGATATAGCATTAAAGCCTCCACAGGTGTGCATGATTGCCTGCATTGGTGTCTTCCAGGTGTACCTGATACATGGAATGAAATACTTTATGCACAACTG------
>Egu_2
------ATGAAA---GGGGGGAATTTACATAAACTGAGAGGTAATAGACTCTCTCTCAGTCTTCTTGCTCTCCTCTGCACAACCCTTATTGTTTGGGCATGGGAGAAAACCCCAAGCCTCTCTACTTTCCTTCCACCTCGAGAGCAGTTTGATATATTTTCTCCAGTGGTTCCTGCACGAACTCCAGTAACTATCTCAGAAAATAAAATTGAGACG---------CCATCTGCAAAGGAAGATTTGTCAGCTGTAGGCAGACCAGTAAATGCATTACCTAATGAA------------------------------------------------------------------------------------------------------------------------------------------------------GCAGGGAAAGTTGTTGTTATTCCACAATCAGATTCCTCGATGAGGACCTCATCAGAGAAGGAAGATAAAGGCAAAGGATCAAAAAACATGCCTGTGGAGAAAAAAGAGTGTAATTATGCAAAGGGAAAGTGGGTCGCAGACAAAAGACGACCATTATATTCTGGGTTCGGTTGCAAGCAGTGGCTTTCACAAATGTGGGCATGCCGGTTAATGCAACGAACTGATTTCGCCTATGAGGGTTTCCGCTGGCAACCACAAGGTTGTGATATGCCAGAGTTCAAGGGATCTGAATTCTTGAGAAGGATGCAGCACAAAACAATTGCTCTGGTAGGGGATTCATTGGGAAGGCAGCAATTCCAATCCCTGATGTGTATGGTCACTGGTGGCAATTATAGCCCAGAAGCGTTAGATGTTGGAAAGGAATATGGCCTTGTTAAAGCACCTGGCGCCATACGACCTGACGGTTGGGCATATCGATTCCCAAGCACCAATACCACCATTCTATACTACTGGTCCGCTAGTTTATGTGAGTTGGAACCTTTGAACCGATCGGATCCAGCTACTCATTATGCTATGCATCTTGACCGCCCTGCAATATTTTTAAAGCAGTATCTTCATAGGTTTGATGTACTGGTGCTTAACACCGGACACCATTGGAATAGAGGCAAATTTACAGCCAACAGATGGGAAATGTATGTTGGTGGGAAACCCAACACTGATAGGAAAATTGCACAGATTTGGAATGCCAGAAATCTTACCATCTACAGTGTTATCAAGTGGCTTGATGCACAGCTTCCACAACATCGACAATTGAAAGCCTTTTTTAGGACAATATCTCCAAGGCATTTTGTCAATGGAGATTGGAATACTGGGGGAAGCTGTGATAATACCATCCCATTGGCAGGTGGAAGTGAGGTTTTGCAGGATGGTTCAAATGATACCGTTGTTGAGGGTGCAGTTGGGGGAACGAGGGTGAAGCTCTTGGATATTACTGCTTTGTCACAATTGAGAGATGAAGGACATATATCCAAATATACCAATAAAGCCTTAGCAGGGGTGCATGATTGCTTGCATTGGTGCCTTCCAGGTATACCTGATACATGGAATGAAATACTTTATGCACAGCTG------
>Egu_3
------ATGAAA---GTGGGGAGTTTGCATGGATTGAGAGGGAAACGACTTTTACTCATTCTCGTA---GTCATCTGCACATTGTTTCTTATTTGGGAATGGGAGAAAACACCGCATCCAGTTAATTTCATCCCGTCACCAGACACAACATATCTGCCTCCTCCAGTGGCTCACAAAACACACACATGCGAGCATGCGACCACAGAGGAAGAAGACTTTCCG---------GTTGCAGACGACTTTTGGCATGCAATGAGTGAAAGAGAAAAGGTTCCATCAAAAGGTCATAAAACAACAAGC---------------------------------------TCATTAAAGACAGAAGTGAAAAAGGATGTGATAGTAGTGGCACCTCTGGGGAAG---------------TCTAGGTATTCAATGACTGAAAAGGCTGAGCAGGTTCTCAATGTTCCACCAAAAGATTCTGCAGCAACAAGCTCAGTCAACACGACAGAAGTGGATAAGAATTTAAAAGCAACATCTCTGGAGAAGAAAGAATGTAACTATGGAAAGGGAAAATGGATCGATGATGACAGGCGTCCATTATATTCAGGGTTTGGATGTAAACAGTGGCTCTCTATGATGTGGGCTTGTAGATTGACTACGCGTACAGATTTCTCCTATGAGAAATATAGATGGCAGCCTGAAGGTTGTGAGATACAGGAGTTTGAAGGAACTGAATTCTTAAAAAGGATGCAGGATAAAACTATTGCTTTTGTAGGAGATTCTCTAGGAAGACAGCAATTCCAATCATTAATGTGCATGGTCACTGGAGGTAGAGAGAACCCAGAAGTGGAAGATGTTGGAATAGAGTTTGGTTTC------AGTAAAGGTGACAAGCGACCCAGTGGTTGGGCCTATCGATTCCCAAAAACCAGGACTACGATTCTGTATTATTGGTCTTCTACCCTCTGCGAATTGGAACCTCTTAATTTATCAGATCCTGCTACTGGTTATGCTATGCACCTTGATCGCCCAGCAGCATTTTTGAAGCAGAATCTCCACAGGTTTGATGTTCTAGTTCTTAACACTGGACACCATTGGAATAGAGGGAAGCTTATAGCAAACAGGTGGGAATTCTATGTTGGTGGAGTGCCAAACACCAATAGGAGGCTGAGAGAGATGGGTAGAGCCAAAAATCTTACAATTCATACGGTCATCAAATGGTTAGATTCCCAGCTCCCTCAACATCCAAAGCTCAAAGCATTTCTCAGGTCGATATCTCCTAGGCATTTCTTCCATGGAGAATGGAATACTGGTGGTAGTTGTGATAATACCAGCCCTTTGGCTCATGGGTATGAGGTCCTACAGGATGCTTCAGCTGATTTTGTTGCTGCCGCAGCAGTGAGTGGCACAAGGGTTAAACTTTTGGATATCACTGCATTATCACATTTGAGAGACGAGGGACATATATCGAGGTATGGTTTTAAAGCTTCAGAAGGTGTGCATGATTGCTTGCACTGGTGCCTACCAGGAATACCTGATACATGGAATGAGATCCTAGCTGCACAAATT------
>Lch_1
------ATGAAAGGAGGCATAAGTTTCAATGGGTTGAGAAGTAAACAGCTGTCGCTTACGCTCATAGCTCTCATTTGCACATCCATCCTGCTTTGGGCATGGCAGAAAACCCCACTCGTC---ACCATTCTCCCACCTCAGAATCGGCTCGAGATCTTCTCTCCAGCAATTCTTGTAGGCACTCCGACAGAATCTACA---TCGCTTGAACAGAAG---------GAAAATGCAGAAGAAGATTTCTCATTTGCTCCTGAGGTGGGAGAAACAAGAACCAAAAGAATTGACCAGGTGGAAGAAGATGGCTCC------------------------------------------------------------GTTGTTCCAACCGAGGTGAGAGAACAGTCAGGAGAAACAAGAACTGAAAGAACTGGCCAGACGGAAGAAGATGGTTCTGCTGCTGCACCAATGGCTTCTGAAACCACAAGCTCCTCTCAAAACATAAAAGAGGACAGGCCAGTGGAGGAAAAAGTTATTCATAAAGGAGGTTGCAACTATGCCAAGGGCAAATGGGTTCCAGACAGCAGGCGGCCGTTGTATTCTGGTTTTGGTTGTAAGCAATGGCTATCGGATATGTGGGCCTGTAGGTTGACTAAACGGATGAATTTTTCCTATGAAAAGTTCCGATGGCAACCAGAAAACTGTGAGATGCCAGAATTTTATGGGCCAACATTTCTGGAAAGGATGCGGGACAAGACCATTGCCCTTGTAGGGGACTCCTTGGGGAGGCAGCAGTTTCAGTCCCTGATGTGTATGGTCACAGGCGGGAAGGAGAACCTGGAAGTGGAAAACATTGGAAAGACATATGGTCTTGTGAAGGCCCGTGGAGCGATACGGCCCGACGGTTGGGCCTATCGGTTCCCACGCACTAATACTACGATCCTCTATTACTGGTCTGCAAGCCTTTGCGAATTGGAGCCTCTAAACATCTCCAACCCCACCACCGATTATGCCATGCATCTCGACCGCCCAACAATGTTCCTGCATCGTTACATTGGTCGGTTCGACGTCCTTGTCCTTAATACAGGCCACCATTGGAACAGGGGCAAGATCAAATCGAACCGGTGGGTTATGTACGTGGGCGGCATGCCCAACACCAATAGGAAGATTGCGGAGATAGGGAATGCCAAGAACCTGACCATCTATAGTGTCGCGAGGTGGGTGGACTCTCAGCTTCCGCTGCATCCGCGGCTCAAGGCCTTTTTCAGGACGATATCGCCCAGGCATTTTGTCAACGGGGATTGGAACTCGGGCGGGAGCTGCGACAACACCACGCCGTTGGCCGGAGGGAGCAAGGTCTCGAAAGATGAGTCTGCTGACCCAGTCATTGCAGGCGCTGTGAAAGGCACAAGGGTTAAGCTCTTGGACATAACTGCCCTTTCACAGCTGAGGGATGAGTGCCACATATCAAAGTACAGAATCAAGTCGGCGGAAGGGGTGCATGATTGCCTGCATTGGTGCCTGCCAGGCGTTCCGGATACATGGAATGAAATCCTTGCTGCACAGCTA------
>Nco_1
------ATGAAA---GGAGGAAGCGTTAATGTGCTGAGAGGGAGGCAGCTGCCATTGACACTCATGGCCTTCGTCTGTACCACAATTCTTATTTTTGTCTGGGAGAAGACGCCTGGCGTT------------CCCTCATCGAGTCGCTTGGAAATGCTATCTCCTGAGTTACTGTCAAGTAAGGCTCCATTTATTAATTCAGAAACACATACTTCAGTG---GCCGAGGGGGAAGAAGAAGAGATCACCGTGAAAGAAAAATTG------------------------------------------------------------------------------------------------------------------------------------------------------GAATCTCCTTCTCCTTGGGATATCACATCTGCTGTTTCTGAGAAACCAAAAGATCGAAAT---TCTAACAATAGCAGTACTGCTGCGCGAGAAGAGCTTATTACGCAAAGCAGGAAAATAAACGAAGCGTGTAACTATGGCAAGGGAAAATGGGTACCGGACAAGAGCCGGCCTCTGTATTCGGGATTCACATGTAAGCAGTGGCTGTCGGCCATGTGGGCGTGTCGATTGACGCAGCGGCTGGATTTCACTTACGAGTCTTATAGGTGGCAGCCGGACAGCTGCGACATGCCGAATTTCGATGGATCCAAATTCCTGACGAGGATGAAACACAAGACAATTGCTATGGTGGGGGATTCTCTGGGTAGACAACAGTTCCAATCCTTGATGTGTATGGTTACTGGAGGAGAGGAGAGGCCGGATGTTGAAGATGTGGGCTGGGAGTATGGTCTGGTAGTGCCTCCTGGTGGTAAACGCCCTGATGGTTGGGCGTATCGCTTCCCTGCCACCAACACCACCATCCTTTATTACTGGTCTGCAAGTCTTTGTGCAGTGGAACCCCTGAATGCATCTGATCCAAATACTGAATATGCCATGCACTTGGATCGACCAGCACAATTCCTGTCTCGCTATCTTGATCGCTTCGATGTTTTGGTCCTCAATACAGGGCACCACTGGAACAGAGGCAAGCTTCGAGCCAATCGATGGATAATGTATGTAGATGGCAAGCCAAACACAAGGAAGAATCTGGCAGACATGGGGAGTGCTAAGAACTTAACAGTTCACAGTGTTGTTAAATGGTTGGATTTGCAGCTTCCTCACCATCCTCGGTTGAAGGCCTTCTTCAGGACCCTTTCGCCCAGGCATTTCTTCAATGGGGATTGGAATACTGGAGGTAGTTGTGACAACACGATTCCTCTGGCAGGAGGTAACCGGGTTGTGGAAGAAAGATCTGGCGATGTGGTTGCTGAGAGTGCTGTGAAGGGGACAAGGGTAAAGCTTTTGGACATCACTGGCTTGTCATCTTTGAGAGACGAAGGTCACATTTCTAGATACAGTATCAAAGCCACAGAAGGCGTGCAGGATTGCCTGCATTGGTGTCTTCCAGGCATCCCTGATACTTGGAATGAGATCCTTTTTGCGCAATTA------
>Osa_1
------ATGAGA---CTAGGAAGCATAAATGGACTGCGGTGCAAGCAGCTTAAACTTGTCATTCTTGCTTTTTTC---ATGATGTTTCTTCTCTGGAAATGGGAGAGAGGAACATACTACACTACT------------------------GAAATCCTCCGGCCAGATTCATTGATTTTGGCTCATCCAGCTAACTCAAAGTTTGTAGATCAGCATACATCA---------TCCGAAGAAGACTTTCCGAATGCAGATACATTG------------------------------------------------------------------------------------------------------------------------------------------------------ACACAATCAGTAGTTAAAGTAGAACAGCAAGTAAGTGATGCACCACCACCGATGTCCATA---------GCAAGTGATTCTGCTGATGTTGCGGATGAAAGGGAACCACCGCCTTCTGGGAAGAAAGATTGTAACTACGGAAATGGAAAATGGGTTTCTGACAACAACAGACCACTATACTCCGGTTTCGGCTGTAAACAATGGCTTTCCGAGAGCTGGGCCTGCAGACTAACCCAGCGCACAGATTTTGCTTATGAAAAATTTAGATGGCAACCTGAAGGTTGTGAGATGCCAGAATTTGAGGCCTCACAGTTCTTGACGAGAATGCAGGATAAAACCATTGCTTATGTGGGTGATTCTTTAGGGAGGCAAATGTTTCAATCAATGATGTGTATGGTCACTGGTGGAAAGGAGAGACTAGATGTGGAAGACGTTGGTGCAGAGTATGGTTTTTTCTTAGCTCCGGGTGCAAAAAGACCAGATGGCTGGGCCTACCGATTCCCAAGAACTAATACAACCATTTTATACCATTGGTCGTCGACACTCTGTGATTTGGAGCCTCTGGATCCATCAGATCCAGCCACCAGTTATGCCATGCACCTTGATCGTCCACCTGCTTTTCTGAAGAATAACCTTCACAGGCTCCATGTTCTGGTTCTTAACACTGGTCACCACTGGAACCGAGGGAAGCTAAGGGCAAACAAGTGGGAAATGTATCTTGGGGGAGCACCAAACACTAACAGGAATACTGCTGTCATCTGGAAGGCCAAAAATATCACCATCCACACTGTTATTAAGTGGTTGGATACCCAACTTCCTCACCACCCACAACTGAAGGTGTTCTACAGGTCAATATCTCCTCGGCATTTCTTCAATGGAGATTGGAACACCGGGGGTCGCTGTGATAATACAAGTCCTTTGGCCAAGGGAAGTGGCATTTCCCAAAATCATTCCGATGACGCCGATGCCGAGGGAGCCGTGATGGGAACAAGGGTGAAGCTTTTGGATATAACTGCACTATCACGATTGAGAGATGAAGGGCATATATCGCGGTACAGTATCAAAGCCACGCAGGGAGTTCAAGATTGCTTGCACTGGTGCCTTCCTGGACTACCAGATACATGGAATGAGATCCTTGCAGCCCAGTTG------
>Osa_2
------ATGAGA---TTGGTGAATCTGAATGGTCTGGGGTTAAAGCAGCTCAAGCTTGTGTGTCTTGCCCTCTTT---GTGGTGCTCCTGACATGGAAATGGGAGAAGGGATCGCTG---------------------CGAAATCGCGGCGAGCTCCTCCGATCGGAGCCATTGGCTTTGAGCCATCCAGTTCAATCCAACTATGTAGATCATGATATCTCC---------AAGGAAGAAATTTTTTCTAGCTTGGGTCCGTTA------------------------------------------------------------------------------------------------------------------------------------------------------GTGCAGTCAGTAGATGAAGTAGGAAGGGAAGCTACTGCTGCATCTCCACCTCAGTCTGTA---------GTTCATGAAGCAGAAAATGTCACTGGTAAAAGGGAAGCATCACCTCCTGAGAAGAAAGAATGTGACTACAGGAATGGAAGATGGGTTCCTGATGACCGCAGGCCATTATATTCTGGCCTCAGCTGTAAAAAATGGCTCTCTGACAGCTGGGCATGCAGATTGACACAGCGAAAGGATTTTGCCTATGAGAAATTCAGATGGCAGCCTGAAGGCTGTGACATGCCAGAATTTCAAGCTTCTCAGTTCTTGACAAGGATGCAGGACAAAACCATTGCTTTTGTAGGTGACTCCTTGGGGAGGCAGATGTTCCAGTCAATGATGTGCATGCTCACAGGTGGGGATGATCACTCGCATGTCGAAGATGTCGGTAAACGCTACGGCCTTGTCGTTGCGCGCCACGCTAAGAGACCGGAAGGTTGGGCATACCGGTTCCGAAGAACCAACACCACACTACTG------------------------------------------------------------------------------------------------------AAGAACCTCCACAGGTTTCATGTCATAATTCTGAACACCGGGCACCACTGGAACCGGGGGAAGATGAAGGCGAACCGGTGGCAGATGTACGTCTCCGGTGTACCGAGCCATGACCGGGATATCGCCGTCATCTGGAAGGCGAAGAACTTCACCATCCACAATGTTGTCAGGTGGCTGGATGATCAGCTTCCAAGGCACCCCCATCTGAAGGTCTTCTACAGGTCATTGTCACCAAGGCATTTCTTCAATGGTGAGTGGAACACTGGAGGAACATGTGACAACAAAGATCCTTTATCCAAGGGGAATTCGGTGTTTCGGAATCGTTCTGACGATGCCGAAGCCGAGGGAGCGGTGAGAGGCACCGGAATCAAGTTCTTGGATATCACCGCGATTTCGCGGCTGAGGGATGAAGGGCATATATCCAGGTACAGCATCAAAGGTAGAGGAGGGGTCCAGGATTGCTTGCACTGGTGCCTTCCTGGTGTTCCAGACACATGGAATGAGATCCTGGCTGCTCAATTG------
>Osa_3
------ATGAGA---TTGGTGAATCTGAATGGTCTGAGGTTCAAGCAGCTCAAGCTTGTCTGTCTTGCCCTCCTT---GTGGTGCTCCTGACATGGAAATGGGAGAAGGGATCGCTG---------------------CGAAATCGCGGCGAGCTCCTCCGATCAGAGCCATTGGCTTTGAGCCATCCAGTTCAATCCAAGTATATAGATCATGATATCTCC---------AAGGAAGAAATTTTTTCTAGCTTGGATCCATTA------------------------------------------------------------------------------------------------------------------------------------------------------GTGCAGTTAGTAGATGAAGTAGGAAGGGAAGCTACTGCTGCATCTCCACCTCAGTCTGTA---------GTTCATGAAGCAGAAAACGTCACTGGTAAAAGGGAAGCATCACCTCCTGAGAAGAAAGAATGTGACTACAGGAATGGAAGATGGGTTCCTGATGACAGCAGACCATTATATTCTGGTCTCAGCTGCAAAAAATGGCTCTCTGATAGCTGGGCTTGCAGATTGACACAACGAAAGGATTTCGCTTATGAGAAATTCAGATGGCAGCCTGAAGGCTGTGACATGCCAGAATTCCAAGCCTCCCAGTTCTTGAAAAGGATGCAGGACAAAACCATTGCTTTTGTAGGTGACTCCTTGGGGAGGCAGATGTTCCAGTCCATGATGTGCATGCTCACAGGTGGGGATGATCACTCGCATGTCGAAGATGTCGGTAAACGCTACAGCCTTGTCGTTGCGCGCCACGCTAAGAGACCGGAAGGTTGGGCATACCGGTTCCGAAGAACCAACACCACCATCCTCTACTACTGGTCAGCAACGCTCTGTGATCTGGAGCCTCTCAGGAGGTCTGATCAGGCAACCGGCTATGCAATGCACCTAGACCGCCCTCCTGCATTTCTTCAGAAGAACCTCCACAGGTTTCATGTGATAATTCTGAACACCGGGCACCACTGGAACCGGGGGAAGATGAAGGCGAACCGGTGGCAAATGTACGTCTCCGGGGCACCGAGCCATGACCGGGATATCGCCGTCATCTGGAAGGCGAAGAACTTCACCATCCACAATGTTGTCAGGTGGCTGGATGATGAGCTTCCAAGGTACCCCCATCTGAAGGTCTTCTACAGGTCATTGTCACCCAGGCATTTCTTCAATGGTGAGTGGAACACTGGAGGAACATGTGACAACAAAAACCCTTTATCCAAGGGGAATTCGGTGTTTCGGAATCGTTCTGACGATGCCGAAGCCGAGGAAGCGGTGAGAGGCACCGGAATCAAGCTCTTGGATATCACCGCGATTTCGCGGCTGAGGGATGAAGGGCATATATCCAGGTACAGCATCAGAGGTAGAGGAGGGGTCCAGGATTGCTTGCACTGGTGCCTTCCTGGTGTTCCAGACACATGGAATGAGATCCTGGCTGCTCAATTG------
>Out_1
------ACAAGGGGCGGTGGAGCTTTACAGGGATTGAAGGGGAAGCAGGTGTCCGTCACGCTTATTGCATTGATTTGCACTACAATTCTTGTTTGGGGATGGGAAAGAACTCCAATCGCCAGTATT---TTTCCTCCGGAGAATCGCCTGGAAATGACGTATTCAGGACCACCTATGGTAACCCCTTCGGCCACTAAAAAACCTGCGGAAGAATCAATATCCTTGCCATCCATCTCAGCTGAAGAATCACCCGCTGAAAAATTGTCTGAAAAAACACCTTCTGGCATGGAAGAATTGCGGGATGAAAAATCACCTTCTAGTTTAGCCGAAGGTTGGTGGGATGAATCTCGTTCCATCTCTGTTAAGGAATCGTTGGTTGAAAAA------------------------TCTCAATCGAGCTCATCCAAAGAATCGGTGGTTGGAAAATTGCTTTCTAGATCGGCTGACAAATCCCAGACTGGCTTGGCTGAAAACATGCCATCTACAAGAGTCACAGAATCGGTGGCCCTTGAGAAGAAAGCATGTGACTACACTGAAGGAAAATGGGTTAAGGACAACCGCAGGCCTGTTTACTCTGGCAAAGCATGTAAGCGTTGGCTCTCAGAAATGTGGGCATGTAGGTTGACACAGCGCACCGATTTTTCATATGAGAAATTCCGGTGGCAGCCTGATAACTGTGACATGCCTGATTTTGAAGGACAGCAGTTTCTGACAAGAATGCAGAACAAGACACTTGCATTAGTTGGGGATTCATTGGGAAGGCAACAGTTCCAGTCTATCATGTGTCTCATTACAGGTGGAAGGGACAGTCCAGACATTGAAGATGTAGGCCGCAAATATGGTTTAATCCGTGCTCGTGGTTCAATAAGGCCGGATGGCTGGGCCTTTAGGTTCCCAAAAACTAACACAACTATCTTGTATTATTGGTCGGCAAGCCTCTGTGAAATTGAACCGCTGAACTGGAATGACCCATCCACTGACTTTGCAATGCATCTTGACCGACCTGCAAGGTTTTTGCGTGACAATCTCCATAGGTTTGATGTTTTGGTACTGAACACAGGGCACCATTGGAACAGAGGAAAACTTAACGCAAACAGATGGCGAATGTATGTGAACGGACAGCCAAACAATGAAAGAAAAATAAGAGACATGAAAAGTGCTCAGAATTTTACAGTGCACTGTGTTGTCAAATGGCTTGATGGACAGCTTGATAAGTATCCAAAGTTGAGAGCCTTCATGAGAACTATATCTCCTCGACACTTCTTTAATGGGGATTGGGATTCAGGAGGTCAGTGTGATAACACCAGACCATTTTCTGGAATTAATAAACTCATACAGAAACCAGCGAATGATCCAGTTGCAGAGAGTGCTGTGAAGGGCACAAGAGTCGAGCTTTTGGATATTACAGGAATTTCACAGTTAAGGGATGAGGCTCACATATCAAAATACAGCATCAAGGCAAAGAATGGCGCGCAGGATTGTCTGCATTGGTGCCTCCCAGGAGTTCCTGATACATGGAATGAGCTCCTCTTTGCTCAACTAGTGTCT
>Pab_1
------ATGAAGAACGGGGGATCTTTGCCAGGATTGCGAGGGAAGCAGGTTTCCATCGCGCTTATTGCATTGGTTTGCACTACATTTATTGTTTGGGGACTGGAAAGAGCTCCATTTCTGAATGTT---TTTCCCCAGGAGAATCGGCTGGAAACGCTCTCTTCAGGCTCATCTTCGGGCACACCTCCAGTCATGGAAAGTCCAACTGGAGAACCTGATTCCCCGTCTAATGTAACTAAATATTTCTCA---------------GTTGAAAACTCACCATCTACCGGTAAAAGGTTGATTGATGAAAAGTTGCCATTCAGCCCAGCGGAAGAATTGCCGACTGAAAATTCCTCCAGTTCAGACAAAGATATTCTGGTTGGAGGTTTGTTC------TCTCCAGAGGCTGATAATATGAAGTCCAGCTTGGCAGAAAAAGAGAAATCCTCA---------GCAATTGAAAAGTCCTCCGACATCACTGCTGAAGAATTACCTCCTACAAAAGTTGAAAAGTCATCAGCTATTGAGAAGAAAGTATGTGACTATACCGAAGGAAAATGGGTTCAGGATAGCAGGAAACCAATATATTCTGGCAAGATGTGTAAGCGCTGGCTATCAGGAATGTGGGCCTGCAGGTTGACCCAACGCCCTGATTTTTCTTATGAAAAATATCGGTGGCAGCCTGATAACTGTGACATGCCTGACTTTAAAGGGCGGCACTTTCTTGCAAGAATGCAGCACAAAACAATTGCATTTGTTGGGGATTCATTAGGAAGACAGCAGTTCCAGTCTATTATGTGCCTCATTACAGGTGGAAAAGACAGTACAGATGTTCAAGATGTAGGCAAGGAATATGGTTTAGTACGTGCTCGTGGTGCGATAAGGCCAGATGGTTGGGCGTACAGATTCCGAAAGACGAACACAACTGTATTGTATTATTGGTCAGCAAGTCTCTGTGAAATTGAACCACTGAACCCGGGAAACCCATCCACCAACTTTGCAATGCATCTTGACCGACCAGCATGGTTCCTGCGTACTAATCTTTATAGGTTTGATGTTGTAGTATTGAATACAGGGCATCATTGGAACAGGGGAAAATTAAATGCAAACAGATGGCACATGTATGTAAATGGACAACCAAAGAATGATAGGACGCTGAGAGACCTCAAAAGTGCTCGCAATTTGACAGTGCATAGTGTTGTGAAATGGCTTGATGAACAGTTCGATAAGTATCCAAATCTGAGGGTCTTCATGAGAACTCTATCACCTAGGCACTTCTTTAATGGGGATTGGAACTCAGGGGGTCGTTGTGATAACACCAAACTTTTGTTTGGAAGTCACAATGTTTCTCACAAT------AATGATCCAGCTGCTGAGAGTGCTGTTCAGGGCACAAGAGTTGAATATTTAGATATCACTGGGATTTCAGAGTTAAGGGATGATGCACATCTGTCCAAATACAGCCTCAAATCGAATAATGGCTCTCAGGATTGTTTGCATTGGTGTCTTCCAGGGGTGCCTGATACATGGAATGAGCTCCTCTTTGCTCGGCTGTTGTTT
>Pab_2
------ATGAAGACCGGGGGACTTATGCTAGGATTGAGAGGCAAGCAAGTCTCCCTCATGCTTATTGCTTTGGTTTGCACTACATTTATTGTTTGGGGATGGGAAAGAGCTCCATTTCCGAGTGTT---TTTCCTCAGGAGAATCGGCTGGAAACGCTATTTTCAGCAGGCCAGTCTCCG---------------------CCAACTGGAGAACCCAATTCCCTGCCTAATGTAGCTAAAGATTTCTCA---------------GTTGAAAAGTCACCATCTGGCGGTAAAAAAATGATTGATGAAAAATCATCTTTCAGCCCATTAAAAGAATTTTGGATTGAAAAT---TCAAGTTCAGACAAAGATATTCTGGTTGAAAGACTGTTC------CCTCTAGAAGCTGACAACATAAAGTCCAGCTCTGCTGAAAAAGAGAAATATTCA---------GCAATTGAAAAAACTTCTGTCATTACTACAGAAGAATTACCTCACACAGAAGTTGAAAACCCATCAGCTATTGAGAAGAAAGTATGTGACTATACGGAAGGAAAATGGGTTCAGGATAGCAGGAGGCCAATATATTCTGGCAAGATGTGTAAGCGCTGGTTATCTGAAATGTGGGCATGCAGGTTGACTGAACGCCCTGATTTTTCTTATGAAAAATATAGGTGGCAGCCTGATAACTGTGTCATGCCCGACTTTGAAGGGCAGGAGTTTCTTATAAGAATGCAGAGCAAAACACTTGCATTTGTTGGGGATTCATTAGGAAGGCAACAGTTCCAGTCTATGATGTGCCTCATTACAGGCGGAAAAGACAGCCCAGATGTTCAAGATGTAGGCAAGGAATATGGTTTAGTACGTGCTCCTGGTGCAATAAGGCCAGATGGTTGGGCATTCAGATTCCCAGAGACAAACACGACCGTATTGTATTATTGGTCAGCAAGCCTCTGTGAAATTGAACCATTGAACCCAGCAAACCGATCCACCGACTTTGCAATGCATCTTGACCGACCAGCAGGGTTCCTGCGAGATAATCTTTATAGGTTTGATGTTGTAGTGTTGAACACAGGGCACCATTGGAACAGGGGAAAATTAAACGCAAACAGATGGCACATGTATGTAAATGGGCAACCAAACGACGATGAGAAGCTGAGAGATCTAAAAAATGCTCGCAATTTGACAGTGCATAGTGTTGTGAAATGGCTTGATAAACAGTTCATTAAGTATCCAAATTTGAGGGTTTTCATGAGAACCCTATCACCTAGACATTTCTTTAATGGGGATTGGGACTCAGGAGGTCATTGTGATAACACCAAACTGTTGTCTGAAAGTCACAATGTTTCTCACAACCGAGCTAAAGATCCAGGTGTTGAGAGTGCTGTGTGGGGTACAAGGGTTGAATGTTTGGATATCACCGGGATTTCAGAGTTAAGGGATGAGTCTCATATATCCAAGTACATCCTCAGATCAAAAGGTGGCTCTCAGGATTGTCTGCATTGGTGTCTTCCAGGAGTGCCTGATACATGGAATGAGCTCCTCTTTGCTCAGCTGTTGTTT
>Ppe_1
------ATGAAA---GGAGGATATAACTTTAGATTGATGGGAAAACCAATCTCTCTCACTCTGGCTGCCTTGGTTTGTACAACCATATTATTTTGGGCTTGGGAGAAAAATCCTTTTGCTGATACTCTACTACTGGCCCGGGAGCATTTTACAGTGCCTTCAATAGATTTTCTTGGAGACTCTGCAAATAATTCCTCAAAACCTATGAAGAAAAATGAA---------------------------AGTGTTCAAGGGAAGGATTCACATTTG---------------------------------------------------------------------------------------------------------------------------------------------ATCACAAATGAAGATACAAAAGTGGTAGAAAATTTTGGCACTGCACCAATAGATTCTATA---GCCGCATTCTCTCCTGGAATGCAAGAAAGTGATGGGAACATGCAATCTTCTTTCCAGACTGAAGCGTGTAATTATGCCAAGGGTAGATGGGTTGCAGACAGCAGGCGGCCATTGTATTCTGGGTTGAAGTGTAAGCAGTGGTTATCAGAAATGTGGGCATGTAGACTAACACAACGAACAGATTTTTCTTTTGAGGGATACCGATGGAAGCCAATGAATTGTGAAATGCCAGACTTTGAGCGCTCTACCTTCTTGAGAAGAATGCAGGACAAAACAATTGCTTTTATAGGAGATTCATTGGGTCGACAGCAATTCCAATCTTTGATGTGTATGGCAAGTGGTGGTGAGGACAGCCCAGAAGTGCAGAATGTCGGAAAGGAATATGGCCTTGTCAAACGTCGTGGAGCCATCCGTCCTGATGGCTGGGCTTATCGATTCCCAGACACTAATACCACTATCTTATATTACTGGTCAGCAAGCCTCTGCGATCTGGTGCCCCTTAACATCTCGGACAAAGCCAGTGATATTGCAATGCATCTGGATCGTCCCCCGGCTTTCATGAGACAATTTCTTCATCGCTTTGATGTGCTTGTTCTTAATACTGGGCATCATTGGAACAGGGGAAAGATTAATGGAAACCGGTGGGTAATGTATGTAGATGGAAAGCCCAATGAAGATAAGAAGCGTGCAGAAATTGGGAATGCCAAGAATTTTACTGTGTACAGTGTTGTCAGGTGGGTTGATTCACAACTTCCATCGCATCCTCGCCTCAAAGCTTTCTTTCGGACTATCTCACCGAGGCATTTCTTTAACGGTGACTGGAATACTGGGGGTACCTGTGATAATACTACTCCATTGGCTGGAGGAAGTGAAGTGGTCCAAGAAGGATCAAGTGATTCAGTAATCGATGGTGCTTTGAAAGGTACAAAGATAAAGATTTTGGACATAACTGCTCTTTCTCAATTAAGGGATGAGGGTCACATATCGCACTACAGCATTAAAGGAAATGCCGGTATAAATGATTGCTTGCACTGGTGCCTACCTGGAATTCCAGACGCATGGAATGAACTCCTTGCTGCACAAATA------
>Ppe_2
------ATGAAA------CGAAGCTTTTATGGATTGAAGGGTAAACATCTCTCTCTTATTACCATTGTTCTCATGTGTACCACCATTCTTATATGGGGATGGGAGAAGACCCCACTTCTTACTAACTTGGTACCGCCCCAAACCCATTTAGAGTTGTTTGTACCAGAACCAGAAATACATGCGGACAAAGGTGTAGCAACGTTTGCACAAAGGGACACT------------GTAAAAGGAGAATCACATTTTGCAGCTCAACTATCTGAGCAAAGCTCTAAAAAAAGCAACGAGATTAGTACTGAAAAAGATGGCAGTGCAGAATGCTCCACCTGCTCAACAAAGGCTGAT---------GGAAAGGACGTAGAAATAGTTGAAGAAAAAGGTTCAGAACAAACAGCAGTTGATACAAGACACAAAGAAAAAGCAGAGGAAAAGAATTCTAATGTGGACCCAGTAACACCAATA---GGTTCTACATATACAAATACCTCAGTTGACAAATTGACAACTCCCACGCAAACTCCAGCACCAGTCTGTAATTATGCAAAAGGAAAATGGGTTGTAGACAATAAGAAGCCTTTGTATTCTGGGCATGGTTGCAAGCAATGGCTGTCAGGGATGTGGGCTTGCCGGTTGACACAGCGGACAGATTTTGCCTATGAAAAACTTTCATGGCAGCCAAAAGATTGTCAGATGGAAGAATTTGAAGGCTCTAAGTTCTTGAAAAGGATGCTAGACAAAACTCTAGCTTTTGTTGGAGATTCATTGGGCCGACAGCAGTTCCAGTCTTTAATGTGTATGATCACAGGTGGTAAGGAGAGACACGATGTCATGGATGTGGGGATGGAGTATGGGATAGCCCAGGCACGTGGTGATGCCCGCCCTAGTGGTTGGGCATACCGGTTCCCAAGCACCAACACTACCGTCCTCTATTACTGGTCATCGACCCTCTGCGATGTGGAGCCTATTAATATTACAAACCCAGCCACTGATTATGCCATGCACCTTGATCGGCCACCAGCGTTCTTGCGCCATTATATTCACAAATTTGATGTCCTGGTCCTCAATACAGGGCACCACTGGAATCGTGGAAAGCTTAAGGCTAACCGCTGGGTAATGCATGTTGGGGGTGTGCCAAATACTGACAAGAAGATAGCAGTGATTTGGAGAGCCAAGAATGTGACAGTCCACAGTATTGTTAATTGGGTGAACTCACAGCTCCCAAAGTATCCAGGTCTCAAAGCGTTCTACCGGACCCTCTCTCCTAGGCATTTTGTTGGTGGGGACTGGAACACAGGAGGAAGCTGTGACAACACCACTCCTATGTCAATAGGAAAGGAAGTATTGCAAGATGTGTCTAATGACTTAGACGCTGCAGGCGCAGTGCAGGGAACGGGGGTTAAGCTCTTGGACATAACAGCTGTATCGCAGGTTCGAGATGAGGGTCATATATCTCGGTTCAGCATTACAGCCAAATCAGGCGTGCAAGATTGTCTGCATTGGTGTTTACCTGGTGTTCCAGATACATGGAATGAAATTCTTTTTGCACAAATC------
>Vvi_1
------ATGAAA---GGGGGA---TTTTATGCGTTGCGGGGTAAACAACTCTCTCTCATCCTCCTTGTTCTTGTGTGCACAACCATTCTTATTTGGGCATGGGAGAAAACCCCGCTTCTTACAACCTTACTTCCACCTCAGAATCGCTTGTTGCAGCTGTATCCAGCTTTAGAAAGCTCGTCAAAACCACCAATACATAAGAACAAAGATATATCTACT---TCTCCGGAAGACAAAGAAGTGGTGAATGGCCAAGAAGAAAAA---------GCTTTTAGTTTAGTAGATCAGTTGAATCCTGAAAAAAGC------------------------------TCCCCTGGATGGAACAGTGACAGCAATGTGATAACTCCCTCTGATGAGAAGAAAAGAGTGCCAGAAGGAAAGAGTAGTTCAAAAAAAGCAGAAGACGTGGATTTGGTTGTAGCAGCACCAATAAGCTCTGCG---AATAAAAGCTCTTCACTAGAGGGAAAAGAATATAAAAATTCAACAATAAGTGCAGGAAATCAAGCCTGTAACTATGCTATAGGAAAATGGGTTGAGGATGATAGTCGACCTTTTTATTCTGGGTTTGAATGCAAGCAATGGCTATCGCCAATGTGGGCTTGCCGGTTGACGGAGCGCACAGATTTTGCATATGAGAAGTTTCAGTGGCGGCCAAAAAATTGTAAAATGGACAAATTTACAGGGTCAAACTTCTTGAGAAGGATGCAGGACAAAACCCTAGCTTTTATTGGGGATTCATTGGGCAGACAGCAGTTCCAATCTCTAATGTGCATGATCACGGGTGGTAAGGAAAGTCCTGATGTCACTAGCGTGGGATGGAAGTATGGTCTGGTCAAAGCTCGTGGTGCTCTACGCCCTGATGGGTGGGCATATTGGTTCCCAGGCACCAATACTACCATCCTCTATTACTGGTCAGCAAGCCTTTGTGACTTGGAACCACTTAACAGCGTGAACCCAACCATGGATTATGCCATGCACCTTGATCGGCCACCGGCATTCCTGCGTAGATTCCTTAACAAGTTTGATGTTCTGGTTCTCAACACAGGACACCATTGGAACAGAGGGAAGCTTAAGGCAAACAGGTGGGTCATGCATGTAGGAGGTGTGCCCAACACTGATACAAAGATAGCAGAAATTGGAGGGGCAAAAAATCTCACTATCCACAGTATTGTCAAGTGGGTAGACTCACAGCTCCCAAAATATCCAGGCTTGAAAGCATTCTACAGGACTATCTCTCCTAGGCATTTCTTTAATGGGGACTGGAACACAGGAGGGAGCTGTGACAACACCACCCCTCTGTCTGATGGGAAAGAAGTTTTAAAAGACGAATCTCTGGATCCTGTTGCAGTGGCAGCTGTGAAGGGGACGAGGGTTAAGCTCTTGGACATAACAGCATCATCGCAACTTAGAGACGAGGGTCATATATCTCGGTATAGCATCAGAGCCACACCAGGAGTGCAGGATTGCTTGCACTGGTGTTTACCCGGCATTCCTGATATGTGGAATGAAATCCTCTTTGCACAGCTT------
