# Supplementary material for: The Chloranthus sessilifolius genome provides insight into early diversification of angiosperms
Source: Nat Commun. 2021 Nov 26;12:6929. doi: 10.1038/s41467-021-26931-3 (PMC8626421; doi:10.1038/s41467-021-26931-3)
Supplement: Supplementary file 4 — Source Data [file 41467_2021_26931_MOESM4_ESM.zip › Fig. 3a, c, e and Supplementary Figure 12, 14, Phylogenetic tree/LCG_multi-species coalescent-based/group_1200_CDS.treefile]

(Aco_1:0.2698268648,((((((Aco_2:0.2268758214,(Ppe_2:0.2792100448,Vvi_1:0.2843206879)100:0.1161880719)99:0.0801091474,((Atr_1:0.3932420445,((Efe_1:0.0459284081,Efe_2:0.0378970022)87:0.0272102709,Nco_1:0.0464469128)100:0.3569966327)86:0.0750978613,(Out_1:0.1615983393,(Pab_1:0.0737085197,Pab_2:0.0769533331)100:0.1646096716)100:0.3820988759)86:0.0510129951)52:0.0318636960,((Ash_1:0.3619358245,(Egu_1:0.0693080452,Egu_2:0.0784587115)100:0.1334826646)93:0.0517080413,(Egu_3:0.2860234124,(Osa_1:0.1398342832,(Osa_2:0.0205143100,Osa_3:0.0162908286)100:0.3169726024)100:0.2425355070)99:0.0905891035)97:0.0608902371)49:0.0292113195,((Csp_1:0.0088640312,Csp_2:0.0576417978)100:0.1990134518,Lch_1:0.2746953580)44:0.0500521508)15:0.0049741985,Cde_1:0.5464897823)20:0.0118201412,(Cka_1:0.1771077531,Cka_2:0.1365852699)100:0.0943216961)92:0.0662912900,Ppe_1:0.3499085523);
