# Supplementary material for: The Chloranthus sessilifolius genome provides insight into early diversification of angiosperms
Source: Nat Commun. 2021 Nov 26;12:6929. doi: 10.1038/s41467-021-26931-3 (PMC8626421; doi:10.1038/s41467-021-26931-3)
Supplement: Supplementary file 4 — Source Data [file 41467_2021_26931_MOESM4_ESM.zip › Fig. 3a, c, e and Supplementary Figure 12, 14, Phylogenetic tree/LCG_multi-species coalescent-based/group_1202_CDS.aln-0.2cln]

>Aco_1
ATGCCAGTCTCGATCGGAAAATGCAGCAAAATCCGACACATAGTAAGACTCCGACAAATACTCCGACGATGGAGACACAAAGCAGCAGCAACAACATCA---------------------TCTCGTAACAGAATACCATCAGATGTACCATCAGGACACGTGGCAGTCATTGTAGGTACAAGTAGTAAGAGATTTGTTGTACGAGCAACGTATCTGAATCATCCTGTTTTCAAGAAATTGCTTGTTCAAGCTGAAGAAGTTTATGGATTTGGTGATCAACAAGGCCCATTATCAATTCCTTGTGATGAATCACTCTTTGAAGATATTCTTCGATATCTTTCCCGATCTGAGTCTAAAAACTCATCATCATCATCAGCTCGGTTTGTTAATCTCGAGGATTTTCAAAGA------------TACTGTCAT------------------TTGGATTTCTTGCCGGAATCTCGACCATTGTTAGCTAAC------AAGTCTTCTGTCTGG------
>Aco_2
ATGTCAGGAGGATTCGCAAAATGTTGTAAAATCCGACATATTGTTAGACTTCGGCAAATGTTACAAAGATGGCGGGCAAAAGCTGCAATGGCATCAGCACGTAACTCCGTCGTCGTC---GGTACACAACGGATACCGTCAGATGTACCATCAGGACATGTTGCAATCACTGTGGGTACAAGTTATAGAAGATTTGTTGTACGAGCAACATATCTAAATCATCCTGTGTTTCAAAGTTTACTGGTTGAAGCTGAAGAAGAATATGGGTTTAGTAAT---TCAGGCCCATTAACAATTCCATGTGATGAGTTACTTTTTGAAGAAATACTTCGATTTGTATCACGATCTGAGTCAAGTAAC------------TCAGCTAGGTTTGTTAATTTTGAAGATTTTCAAAGA------------TATTGCCACGTTGGATTAAGAAGTAATCTTGATTTCTGGCCTGAATCTAGGCCGTTGCTTCATGGGCTTTCTGAAAAAGTTATTTGG------
>Ash_1
------------ATGGGGAAGAGCAACAAGATTCGGCACATTGTGAGGCTGCGGCAGATGCTGCGAAGGTGGAGGATGCGGGCGAGGGGATCGGCG---------------------------GCGGCAGCGACGCCGGCAGACGTGCCGGCGGGGCACGTTGCCGTGTGCGTGGGGAGCAGCAACCGGAGGTTCGTGGTGAAGGCGGCGCATCTCAATCATCCGGCCTTCCAGAAGCTCCTCCTCCAGGCTGAAGAGGAGTACGGCTTCTCCTGC---CACGGCCCGCTCTCCCTCCCCTGCGACGAGTCTCTGTTCGTCCAGATCCTCCGCCAGATCTCCTCCTCCTACGCCTTCCTTCTC---------------------TCCGCCGTCGACGACTTCGACGCTACCGCTTCCTGCTGCTGCTACCTCGCCGGCGGA---AGGAACCCCTGGCGCGGCGACACCCTCCCCCTCCTCAGCGATTACGCCGAGAAGCGACTCTGG------
>Atr_1
ATGGGT---GAGAGGAACAAGTGCAGCATGTGTAGA---ATTGTGAAGCTGAGACAGATGGCGAGGCTATGGCGCAAGGTCGCAGGCTCGCAAACACGT------------------------GCTCGGGAGGTTCCTGATGATGTCCCGGCCGGTCACTTGGCGGTGAGAGTGGGCACTTCATGCAGGAGGTTTGTTATAAGGGCGACGTATTTGAACCACCCAGTGTTTCGGGAGCTCCTGGAGCAAGCGGTTGAGGAGTTTGGGCATGAGCAC---GAGGGGCCCCTCGTCCTCCCCTGCGACGAGGCCTTCTTTGAGAAGGTCGTGCAATCGCTGAGTAAAGGAGGAAGTGATTGG------------------------ATGAGTCTATCTAATTGCTCGGCTCAAGTGGTCGGAAAGAGTCAT---------GAAGGTTTGGGTACTTGGAGGAGAGAATGCCGGCCACTTCTACAAGGTTTTGGAGGGAGAGGAACATGGTCTTGG
>Cde_1
ATGAGATCCGGCGTAGGGAAATGCAGAGGTATCCTTAGAATTGTTAGATTCAGGCAAATGCTTCGCCATTGGAAACAAAAAGCTACCTCTCACAGC------------------------------------ATTCCTTCTGATGTACCTAATGGACACATTGCAGTCTACGTAGGAAGTAATTACAGAAGGTTCATTATTCGAGCAGCGTACTTGAACCACCCAATTTTCATGGACCTTCTACTTGAAGCCGAACGAGAATACGGATTCAAAAAT---AATGGTCCATTATCTTTACCCTGCGACGAGAATTTGTTTGAATGCATACTTAATTCAATTTCCGGCAAATCGATA------------------------------GCAAGTTTCGACGATTCTCAGAGA------------TATTGCCATTTTAATAGCAGA---AAACTTGATTTTTTACCTGATTCTCTACCACTCCTG------------GAGAAATCTGTCTGGACCATT
>Cka_1
ATGTCGACCGGCATCGGAAAATGCAGCAAGATCCAGTACATCGTCCGGCTCCGCCAAATGCTCCGCCGCTGGAGGGCAAAGGCCGCCGCAGCCGCCAAGATCAACGCGGGGGGAGGGGCCCCGCCGGGCCCGATTCCGGCAGACGTGCCCGCGGGCCACGTAGCGGTCCGCGTGGGCACCAATTCGAGGCGATTCGTGGTCCGCGCCACGTATCTGAACCACCCGCTCTTCAAGAAGCTTCTCGTGCAGGCCGAGGAGGAGTTCGGGTTCGGCAAC---TCGGGCCCACTCGCGATCCCTTGCGACGAGTCGGTGTTCGAAGAGATCCTCCGATTCGTGTCCCGAAAAGACTCGGGGAGCTGTAATGTCGTGCGTTCGTCGCAGAGGAGTGTGGAGGAGTTGAAGAGG------------TGCTGCTCG---------CAGAGGAGTGTTGAGTACTGGGTCGAGGCTCGGCCCTTGCTTCATGGGCTAGCCGAGAAATCGGTTTGG------
>Cka_2
ATGTCTACCGGCATCGGAAAATGCAGCAAGATCCAGTACATCGTCCGGCTCCGCCAAATGCTCCGCCGCTGGAGGGCAAAGGCCGCCGCAGCCGCCAAGATCAACGCGGGGGGAGGGGCCCCGCCGGGCCTGATTCCGGCAGACGTGCCCGCGGGCCACGTAGCGGTCAGCGTGGGCACCAATTCGAGGCGATTCGTGGTCCGCGCCACGTATCTGAACCACCCGCTCTTCAAGAAGCTTCTCGTGCAGGCCGAGGAGGAGTTCGGGTTCGGCAAC---TCGGGCCCACTCGCGATCCCTTGCGACGAGTCGGTGTTCGAAGAGATCCTCCGATTCGTGTCCCGAAAAGACTCGGGGAGCTGTAATGTCGTGCGTTCGTCGCAGAGGAGTGTGGAGGAGTTGAAGAGG------------TGCTGCTCG---------CAGAGGAGTGTTGAGTGCTGGGTCGAGGCTCGGCCCTTGCTTCATGGGCTAGCCGAGAAATCGGTTTGG------
>Cka_3
ATGTCTGGAGCCTTAGGAAAATGCTGCAGGATCCGCCACATAGTCCGCCTCCGCCAGATGCTTCGCCGCTGGCGGGCCAAGGCCGCCCGAGGCGCCGCCTTGGCAGCCTCGGGTAAT---CTCTCCGGCAAGATTCCGGCCGACGTTCCTGCTGGCCACGTGGCCGTCTGCGTGGGGACAAACTCGAGGCGGTTCGTGGTCCGTGCCACCCAGCTCAACCACCCGGTCTTCAAGAAGCTCCTCCTCGAGGCGGAGGAGGAGTACGGCTTCGCCAAC---TCCGGACCACTAGCGATTCCCTGCGACGAGTCGATCTTCGAGGAGATCCTCCGGTTCATGGCCCGGTCCGAGTCTAGC---------------TCGGGCCGGTTCGCGAGCCTCGACGAGTTCAAGAGG------------TGCGCGGGG---------------AACCCCGAGTTCTGGCCAGAGTCGCGGCCTCTGCTACACGGTCTGTCTGAGAAGCCGCCTGCAGCCGCA
>Cka_4
ATGGCCACCGGTGTCGGAAAATCCAGCAAGATCAGGAAGATCGTGAGGCTCCGCCAAATGCTCCGGCGGTGGCGGAGCAGGGCCCTG------------------------------------CCCGTCCGGATTCCGGCAGACGTCCCTGCGGGCCACGTAGCGGTATGCGTGGGCACGAATTCGAAGAGATTCGTAGTCCGCGCCTCTCTTCTCAACCACCCTCTCTTCAAGAAGCTGCTCCTGCAGGCCGAGGAAGAGTACGGTTTCGCCAACCGTGGCGGCCCGCTCGCGATCCCATGCGACGAGTCGGTCTTCGAGGACTTCCTGCGATTCGTCACCCGGAACGATTCATGGGTGGGT------CCCACCACGCGTTCGCTCAATCCGGACGATTTGAGGAGG------------TGTTCCCATCTGGGTGCCAGG---AAGATGGACCGTTGGATCGAGTCCAGGCCCCTACTC---------GCAGAGAACTCGGCCTGG------
>Csp_1
ATGTCTGCAGCCACCGGAAAATGCAACCGCATCCGCCACATTGTCCAACTCCGGCAAATCCTACGACGCTGGAGAAGCAAAGCCACGTCATCGTCCCGTGTCTCCACCGCTGCAAAC---TTCTCCGGCCGTATCCCCTCCGACGTACCGGCAGGACACGTGGCAGTCTGCGTAGGCAGCAGTTCCAGAAGGTTCGTTGTACGGGCCACGTACCTAAACCACCCAGTTTTCAAAAAACTGCTCGTACAAGCCGAAGAAGAGTACGGGTTCACCAAC---CACGGTCCTCTGGTGATCCCCTGCGATGAGTCTCTGTTTGAAGATATCCTCAGATTCCTCTCACGAACCAATGGTTGTAAC---------ACATCGTCCCGCTTCACGAATCTCGAGGAGTTTCAAAGG------------TGTCGTCACGTGGGTACCAGGAAC---------------CTTGAGTCTCACCCTCTTCTCAACGGCTTCTCCCCGAAATCCATCTGG------
>Efe_1
ATGTCC---AGCGGGAGCAATGCCAACAAGATCCGGCACATTGTGTGGATCCGGCAGATGCTGCGACAGTGGCGGAAGAAGGCGGCGGCGGCGGCGGCCGTGGCCCGTATCTCCCGCGCTTTCGGTGGCGGGGTGCCTGCGGACGTTCCGGCGGGCCATTTGGCCGTGTACGTCGGCAAGAGCCGGCGGCGGTTTGTCGTTCGGGCGAGCTACCTCAACTCTCCTGCCTTCCGTGCGCTTCTCACCCAGGCCGAGCAGGAGTACGGATACAACCAC---GCTGGCCCTATTGCCATCCCCTGCGATGAGACCCACTTCGAGGAGATCCTGCGTCTCATCGGCGAGGACGGAGGC---------------TCGCACCGCCGTCCCTCCGCCACTGACGAGCTGCAGCGC------------CGTTGCTAC---------------GACGCGAAGTTCTGGGCGGACGCTCGGCCGCTGCTCAACGGCGTCGCCGAGAGATCCGTCATG------
>Egu_1
------------ATGGCGAAATGCAGCAAGATCCGGCACATTGCGAGGCTCCGGCAGATGCTCCGGCGGTGGCGGCTCCGAGCGGTGGCGTCGGCTTCGGCC---------------------TCGCGGGGGGCGCCGGCGGACGTGCCGGTGGGGCACGTGGCGGTGTGCGTGGGGAGCAGCTCGCGGCGGTTCGTGGTGCGGGCAGCGCACCTTAACCACCCCGTCTTCCGGCAGCTCCTCCGGCAAGCCGAGGAGGAGTACGGCTTCTCCTCCCACCCCGGCCCCCTCGCCCTCCCCTGCGACGAATCCCTCTTCGAACACATTCTTCGCCACCTCTCCTCTTCCTCCTCATCG---------------TCCGCCCGTTTCCTTACTCTCGAGGACTTCCGGAAGTGCTTGTGCTGCTGCTGCCACGTCGGCCACTGGAGTGCCGGGTGGCACTCCGCCGACTCCGTCCCTCTTCTCTGCCGA------GAAGCCCAACTGGTGACTCAT
>Egu_2
ATGGGAAGTGGAGCAGGGAAATGCAGCACGATCCGTCACATTGTGAGGCTGCGGCAGATGCTGCGGCGGTGGCGGATGCGGGCGTCATCGGCGTCGTCGTCG---------------------TCGCGGGCGGCGCCGGTGGACGTGCCGGCGGGGCACGTGGCGGTGTGCGTGGGGAGCAGCTCGCGGCGGTTCGTGGTGCGCACGGCGCACCTCAACCACCCCATCTTCCGGCAGCTCCTCCGGCAGGCCGAGGAAGAGTACGGCTTCTCCTCCCGCCCGGGGCCAATCGCGCTCCCCTGCGACGAGTCCCTCTTCGAACACATTCTCCGCCACCTCTCCTCCTCTCCGTCG------------------TCCTCTCGTTTCCTCAGCCTCGAGGACTTCCAGAAGTGCTTGTGCTGCTGCTGCCATGCCGGCCACCGGGGCGCCGGCTGGCATGCCGCCGAATCCCTCCCTCTACTGTGCGCC------GAGAAGCCCGTTTGG------
>Egu_3
------------ATGGAGAAGTGCGGCAAGATCCTGTACGCAGCGAGGGTGCGTCAGACGCTCCGCAGGTGGAGTACAAGGGCTTCGCTGAGACGG---------------------------GGGTGCCGGGCGCCGGCCGACGTTCCGGCGGGCCACGTGGCGATCTGCGTGGGGAGCAGCGGCCGCCGCTTCGTGGTTCGCGCCGCATATCTCAACCACCCCGTGTTCCGGAAGCTCCTCGCCGAGGCCGAGGAGGAGTACGGCTTCTCCACCAGCGCCGGCCCCATCGCCGTCCCCTGCGACGAGTCCCGCTTCGAACAGATCCTTCGCCAAATCTCCTCCCCATCGTCATCGTCT------------GCGACCAGCTTCAATCTGATCGACGACCTGAATGGCTGCTTC---TCCTTCTTCCACGTGGGCATCCGGAGATCGCCGAAC------ACGGAGTCCTTGCCGTTGCTCCGGAGGTTCAACGAGAACTCGGTCTGG------
>Lch_1
ATGTCTATCTGCTTCGAGAAATGCAGCAGAATCCGCCACATCGTCAGGCTCCGACAAATGCTGCGCCGCTGGCGCACCAAAGCAGCGTGCGCCGCACGCATCTCAGCCGCAGGTAACGGCTCCTCCAACCGGATCCCATCCGACGTCCCCGCGGGACACGTGGCCGTCTGCGTGGGCACCAATTCGAGGAGGTTCGTGGTCCGTGCGAGCTACCTAAACCACCCCGTCTTCAAGAAGCTCCTCGTCCAAGCCGAGGAGGAGTACGGTTTCAGCAAC---CATGGCCCGCTCGCCATTCCCTGCGACGAGTCCGTGTTCGAGGAGATCCTCCGGTTCTTGACTCGGACCGAT---------------------TGCGGCCGGTTCGCCACGCTCGAGGACTTCAAGAGG------------TGCTCGAGG---------------AATCTCGACTTCTGGCCCGAGTCTCGGCCTCTCCTCCGTGGCATATCTGACAAATCGGTCTGG------
>Lch_2
ATGTCTATCTGCTTCGAGAAATGCAGCAGAATCCGCCACATCGTCAGGCTCCGACAAATGCTGCGCCGCTGGCGCACCAAAGCAGCGTGCGCCGCACGCATCTCAGCCGCAGGTAACGGCTCCTCCAACCGGATCCCATCCGACGTCCCCGCGGGACACGTGGCCGTCTGCGTGGGCACCAATTCGAGGAGGTTCGTGGTCCGTGCGAGCTACCTAAACCACCCCGTCTTCAAGAAGCTCCTCGTCCAAGCCGAGGAGGAGTACGGTTTCAGCAAC---CATGGCCCGCTCGCCATTCCCTGCGACGAGTCCGTGTTCGAGGAGATCCTCCGGATCTTGACTCGGACCGAT---------------------TGCGGCCGGTTCGCCACGCTCGAGGACTTCAAGAGG------------TGCTCGAGG---------------AATCTTGACTTCTGGCCCGAGTCTCGGCCTCTCCTCCGTGGCATATCTGACAAATCGGTCTGGGAGATC
>Nco_1
ATGTCC---GGTGCGTGCAATGCCAACAAGATCCGGCACATTGTGCGGATCCGGCAGATGCTGCGGCAGTGGCGGAAGAAAGCGGCCGCCGCGGCGCGTATCTCCCGC---------GCTTTTGGCGGCGGGGTGCCTGCGGACGTTCCCGCTGGCCATCTGGCCGTGTACGTTGGCAAGAGCCGCCGGAGGTTCGTTGTCCGGGCGAGCTACCTCAACTCGCCAGCCTTTCGTGCGCTTTTGACCCAGGCAGAGGAGGAGTACGGCTATGACCAC---GCCGGCCCGATCGCCATCCCCTGCGACGAGATCCTCTTCGAGGAGATCCTGCGCCTCATCGGCGACGGCGACGCTTCCGTCGGGCGGAGCTCCCGCCGCCGTCCCTCCGCCACCGACGAGCTGCAGCGA------------CGGTGCTAC---------------GACGGGAAGTTCTGGGCGGAGTCGCGGCCGCTGCTCAACGGCGTCGCCGAGAGATCCGTCGTG------
>Nco_2
ATGTCC---GGCCCCTGCAAGTCCAACAAGATCCGCCACATCGTGCGGATCCGGCAGATGCTGAGGCAATGGCGAAAGAAGGCGGCGGCAGCGACCAGCCCGTCCCGGGCGCTGGGC---GCCGGCGGCGGGGTTCCGCCGGACGTTCCGGCTGGCCACCTGGCGGTTTACGTAGGGAAGAGCCGCAGGAGGTTCGTCGTGCGGGCGAGCTACCTCAACTACCCGGAGTTCCGGAAGCTCTTGATCGAGGCAGAGGAGGAGTTCGGCTATGACCAC---GCCGGTCCGATCGCCATACCCTGCGACGAGCTGCTCTTCGAGGAGATCCTCCGTGCCATTGCCGGAGACGAGAACGGCCAGAAGGACTCCTCTTCCAAGCGGCCGTCACCCGGCGAGGAGCTGCAGCGC------------CGGTGCTGC---------------GACGCGAAGTTCTGGGCGGACTCGACGCCGCTGCTCCACGCCGTCGCCGGGCATTCCATCGGC------
>Osa_1
------------ATGGCCAAATGCAGCAAGATCCGCTACATCGTCTGGCTCCGGCAGACGCTGCGGCGGTGGCGGTCCCGGGCCGCGGCGCGCGCG------------------------------------GCGGCGGAGGCGGTGCCGGCGGGGCACGTGGCGGTGTGCGTGGGCGGGGCGTCGCGGCGGTTCGTGGTGCGGGCGGCGCACCTGAACCACCCGGTGTTCAGGGAGCTGCTCCGGCAGGCGGAGGAGGAGTACGGCTTCCCGTCGTACTGTGGCCCCATCGCGCTCCCCTGCGACGAGGGCCTCTTCGAGCACGTCCTCCGGCACCTCTCCTCGCCGTCCTCC------------------GCCGCGCGGTTCGTCACCCTCGAGGACATCCAGAGCGCCCTCTCCTGCTGCTGCGCCGCC------------------------GCCGGCGACGCCCTCCCGCTCCTCCGCGGCATTGCCGACAAGGCCGTGTGG------
>Out_1
ATGAAT------GGATGCAAAGGGAACAAGATCCGCCACATTGTGCGCCTGAGGCAAATAGTAAGAAAATGGCGAAAGCTAGCCTGTGCACGCAAGGCAGCA------TGTGGGCGAAGTAATTCAGGATCGATTCCCCCTGATGTGCCTGCCGGTCACTTGGCTGTTTATGTTGGCAAACAGTGCACCAGATTCGTTATAAGAGCCACATATTTGAATCATCCTGTGTTTCGTGCACTGTTGGATATGGCCGAAGAAGAATTCGGTTACAATCAC---CAAGGTGGACTTTCCATTCCTTGTGATGAGCTGATGTTTGAGCACATTCTTCGTCTTCTTGGCAGGAATGATCCT------------------TCTGCAAGGCATTTGAATTTGGATGAATTGCAGAGAAATTTCTGCAATGAATGGCATTGCTCATCAGAGGCCATCACCAACTTTGGCAAGGATTGCACCCCTCTGCTACATGCATTTGTAGAAAAATCTGTTGGC------
>Pab_1
ATGAAC---GGACTCGACAAGTGTATGAAGATCCGACACGTCGTCAGGCTAAGGCAGATCGCAAGAAAGTGGCGGAAAATCGCCAACGCCCGCAAGGCCGCATCGGCAAACGGGCATGGCTCGGTTTCGGCCGTCCCGTCCGACGTGCCCTCGGGTCACCTGGCTGTGTACGTTGGGCAGCAATGTAGCCGGTTCGTGATCCAGGCAGCGTACTTGAACCACCCGGTGTTTAGGGCACTGCTTGAGCAGGCTGAGGAGGAGTTCGGCTATGCCCAC---AAGGGCGGGCTTGCAATTCCCTGCGACGAGCTCCTGTTCGAGCATATTCTCCGTCTCTTCAACAGAAACGACCCGGCT---------------GCCGTGAGGCAGCTTGATTTGGAGGCAGTGAAGAGCAATTTCTGTAACGAATGGCATTGCTCATCAGAAGCCAAGGGAATTTTGTTCGACAAAGATAGGCCTCTTCTGCACGCCTTTGCTGAAAAATCCGTTGGG------
>Ppe_1
ATGTCAGCCGGACTGGGAAAATGTAGCAAGATCCGCCACATTGTGAGGCTCCGCCAACTGCTGCGGCGGTGGCGCAGCAAGGCCCGCATGTCAGCC------------------------------AATCGCATACCGTCGGATGTTCCCGCAGGACACGTGGCCGTCAGCGTGGGCAGCAGTTGCACCCGATTTGTGGTGCGCGCGTCGTACCTGAACCACCCCGTCTTCAAGAAGCTCCTTGTAGAAGCCGAGGAGGAGTACGGCTTCTCCAAC---CAAGGCCCGCTCGCGATACCCTGCGACGAGTCACTCTTCGAAGAGGTGCTCCGATTCATTTCTCGGTCCGAGTCCGGTGGG------------TCGACCCGGTTCGTCAATCTAGACGACTTCCAAAGA------------TACTGCCACGCGGGCATCCGGAGTAACCTCGATTTCTGGGCCGATTCTCGACCGTTGCTTCGTGGATTTTCAGATAAAACAATTTGG------
>Vvi_1
ATGCAG---CCGGTCGGGAGCAGCGACAAGATCCGGCACATTGTGAGGATCCGGAAAATGCTCCGTCGCTGGCGAAGGAAGGCTGCATCGTCAGGTGGT------------------------CGCATTAGGGTCCCGTCAGACGTCCCAGCCGGCCACGTGGCGATCTGCGTGGGGAGCGGGTGCAGGAGGTTCATTGTGCGCGCGTCGTACCTGAACCACCCCGTCTTCAAGGCGCTGTTCCTTGAAGCCGAGGAGGAGTACGGCTTCGCTAAC---CACGGCCCGCTCGCGATTCCCTGCGACGAGTCGGTGTTCGAGGAGGTCCTCCGAGTGGTGTCCAGGTCCGAGTCGAGCCAC------------CCGCCGCGACTCACCATCGGTGACGACTTCCAGAGA------------CGCTGCCAC------------------------------GTGGAGTCTCGGCCGTTGCTCCACGGTTTTGCCGAGAAATCTATATGT------
>Vvi_2
ATGAAGCCGACCATTGGGAACGGCGACAAGATCCGGCACATTGTGAGGATCCAGAAAATGCTTCGTCGATGGCGGAGGATGGCTGCGTGTTCGTCGTCGTGTGCGTCAGAT---------GTAGTCATTAGGGTTCCGTCCGACGTCCCAGCCGGCCACGTCGCGATCTGCGTGGGGAGCAGGTACAGGAGGTTCATCGTGCGCGCGTCGTACCTGAACCACCCCGTCTTCAAGACGCTCCTCCTCCAAGCCGAGGAAGAGTACGGCTTCGCCAAC---CACGGTCCCCTGGCGATTCCCTGCGACGAGTCGGTGTTCGAGGAGGTCCTCCGAGTAGTGTCCAGGCGCGAATCGAGCCTC------------TCGCCGCGAGTCACCATGGTTGACGACTTCCAGAGA------------TCCTGCCAC------------------------------GTGGAGTCTCGGCCGTTGCTCCACCGTTTCGCGGAGAATTCCATATGT------
>Vvi_3
ATGTCAGTTGGCTTTGGAAAATGCAGCAAAATCCGGCACATTGTCCGACTCCGGCAAATGCTCCGGCGGTGGCGCCACAAAGCAGCAGAGGCCTCCCGCATGTCATCC------------------AGTTGCATTCCCTCCGATGTTCCCGCCGGCCACGTCGCCGTTTGCGTCGGCACCGATGGGAAAAGATTCGTGGTTCGTGCCACCTACTTGAACCACCCCGTCTTCAAGAAACTCCTAGTGGAAGCTGAAGAAGAGTACGGATTCACCAAC---CAAGGTCCCCTTTCACTTCCGTGCGACGAGTCAGTCTTTGAAGAGATCCTCTGCTTCATATCACGGTCCGAAGCCAGCAAC------------TCAGCGCGTTTCGTCAATCGTGAAGATTTTCAGAGA------------TATTGCCACGTAGGCATCAGAAGTAGTCTGGACTTCTGGCCCGAATCTCGACCGCTTCTTCAT---------AGTAAAAGCATTTGG------
