# Supplementary material for: The Chloranthus sessilifolius genome provides insight into early diversification of angiosperms
Source: Nat Commun. 2021 Nov 26;12:6929. doi: 10.1038/s41467-021-26931-3 (PMC8626421; doi:10.1038/s41467-021-26931-3)
Supplement: Supplementary file 4 — Source Data [file 41467_2021_26931_MOESM4_ESM.zip › Fig. 3a, c, e and Supplementary Figure 12, 14, Phylogenetic tree/LCG_multi-species coalescent-based/group_1202_CDS.treefile]

(Aco_1:0.1958276759,Aco_2:0.2115918994,((((((((Ash_1:0.3408564094,((Egu_1:0.1102207944,Egu_2:0.1178570314)93:0.0195176953,Osa_1:0.2690638826)92:0.0653170885)88:0.0826153195,Egu_3:0.3794215125)100:0.1936138962,((Atr_1:0.8878797744,(Out_1:0.3617665653,Pab_1:0.2567472251)96:0.1822383785)99:0.3599450554,((Efe_1:0.1442082161,Nco_1:0.0334636654)100:0.1805533152,Nco_2:0.1395283727)95:0.1927527145)99:0.2026296416)81:0.0535482299,(Vvi_1:0.0686783973,Vvi_2:0.1137706946)100:0.2093882074)90:0.0787568308,(((Cka_1:0.0078109432,Cka_2:0.0007286623)100:0.2103499584,Cka_4:0.2599580761)96:0.1127064735,(Cka_3:0.2441932811,(Lch_1:0.0000021444,Lch_2:0.0047245935)100:0.1315049197)91:0.0620272469)85:0.0986560477)77:0.0536819722,Ppe_1:0.1495034032)84:0.1016718749,Vvi_3:0.1808728648)49:0.0358903069,(Cde_1:0.5906859527,Csp_1:0.2405178684)49:0.0666055554)99:0.2119915405);
