# Supplementary material for: The Chloranthus sessilifolius genome provides insight into early diversification of angiosperms
Source: Nat Commun. 2021 Nov 26;12:6929. doi: 10.1038/s41467-021-26931-3 (PMC8626421; doi:10.1038/s41467-021-26931-3)
Supplement: Supplementary file 4 — Source Data [file 41467_2021_26931_MOESM4_ESM.zip › Fig. 3a, c, e and Supplementary Figure 12, 14, Phylogenetic tree/LCG_multi-species coalescent-based/group_1203_CDS.aln-0.2cln]

>Aco_1
ATGTCGATTGACGGTAGTTTCAGTCTTCGATTTGAATTCGAAAGATTTCTTGCTCGTTGCCCTAATCTTAAATCAATCCCCAAGTTGAATTTTCTCTATGAAAAGAGAGAGAAGATAACGGAAGATGAAGTAGTGTCATCTATAGCAGAGTTGTTTTTGAATGAGAAATATACAATTCCAATTATGGGTTGTTTTCGACCAATTGTGCGAAGTATTGTGGATAAAGCAGTGGGATTACTTCGTTTGGTGCCTGTTTTGGAATTCAGTTCTGATAAATCAACAATGGAAATTGATGACGAAGAAAATTATGTTATTGAAGCTTATCTTAGAAATGGGAAGGGTCTTAAGCTTCATGAAACTGCTTGCCTTGCCTTCTGCCGAGCATTGGACTTGGCACCTTTTCTATTGCGGTCTGTATTAAGTTATTTTGAGTTTTCTCCTCCTCCTTTTCAGCGCCTTTTGGGTCTCTATCCAGCTTCACAACTTATAAATAAGGATGGACTTCAATTATTATATTCTGTGCGAGCTTCATATCGTCTCCTTCTGGTAGAGCCTCAAATCTTTTCTGCACTGTGGAACTGGTCCTCTTTTTTGGACCTTGTACAGCAGTCCACAAATATTGTTTCAGGCAATAATCATGACTTCGTCGAAATTGGGTTGGATATAAGATGGTGTGCTGTACAGATAGTCTCCATTACCTTAAAAATGAGTGACAAAGCGACCGTGAACTTCGGAATGGAAGCAGAAAGAGCCCTCACATGCTTCTTCCGATGGGAGGAGTTCTGCCAGGATGTGTCGTTAGAAAAGGCTGGGTGGTATCTAGATACAAATATACTGGAAATTGATAAATTTGTTGATAGAGATGTTGGATTCAGTCAGGAGGAATGTCTAAAGTCTTTTGAT------AATAATTTATTGTTACACTCGACTGAGTTTGAGTCAGTACGGAAGAAC---AGAAGGCAGATGTCTAGTAACAGAGATCCTTTGGAGTGCCCATTCGTAATGACTTCCGCTGTTAAAAAGAGTTTTGAAATGGTCGTTATGGCAGTTAGTCAAAGATGGCCTGTCCTTTTGTATGGTCCCACAGGGGCTGGGAAAACGGCATTGATAAACAAGCTTGCCCGAGTTAGTGGGAACCGAGTTTTGTCAATTCACATGGACGACCAAATGGATGGTAAAACATTGATTGGGAGCTACGTATGCACTGAACAACCTGGCGAATTCAAATGGCAGCCTGGTTCTCTGACTCAGGCTATTATGAATGGTTTTTGGGTGGTCTTCGAGGACATTGACAAAGCACCATCTGATGTACAGTCCATCTTATTACCTCTTTTAGAAGGGGCAACCTCATTTGTAACGGGTCGTGGGGAGGCGATAAGTGTTGCTGAAAACTTTCGATTATTTGCCACGGTGTCAAGTCTCATGAATGATACCTCTCATAAGTCAGAAGGCAACATCGCGCTTGGTGTTTTATGGAGGAGGGTGGCGATTAGGTCATCTACTAAAGAAGAGCTTTTACATATAATAAATGCGTGGTGCCCAAAATCGGAAGCTGTTGCTGAGAAACTCATAGAAACCTATGAAAGGATTAGGGCTTCTGATTCACACCGACTTGGT------------------------ACCTCCCCTATGTTCAACAGATTCTCCATACGTGATCTGCTTAAGTGGTGCAAAAGAATTGAAAGTTTAGGATTCAGCTTTTTGGGGCATTGTTTGTCTGCTCACGAACGGAAAAGCATTTATCAAGAGGCTGTTGATATTTTTGCAGCTTCCCCAGCTTCTTGTGAAAATCGTTTGTTCATGATGAAAGAAATTGCAAAAATATGGGGAGTCTCAGCAGTAGAAACAGAGGATTTGTTTCCTTCTCAGAAACCTTCAATTCAGGAGTTGCAATCAGGACTTGAAATTGGACGAGTTACCTTGAAACATACTGGAAATGTGCTGCGTAACCAAACAAGACCTTTTGTGAAGATCCGTAGTTCGTTACATCTTCTTGAGAGGATTGCATGTTCTGTTAAGCATAACGAACCTGTTCTCCTAGTTGGTGAAACTGGCACTGGGAAGACCACTCTTGTACAGAATCTGGCAAGCAGGCTTGGTCAACCACTTACTGTTGTGAACTTAAGCCAGCAAAGTGATGTTGCAGATTTATTAGGGGGTCTTAAGCCCACTGACCCTCAATTTATATGCATCCCTCTTTATAATGACTTCATGGATTTGTTTCTTAAGACGATTTCT---AAGAAGAATTCTTGTTATTTAGAAAAACTTAGGAAT---------GGTAAGAACTGGGAAAAGATATTGGAGGCATTTCAGAAAAGTCATCAGCAAGTTGATCTTATTCAGCGGGAAGCAGGAGTATCTGGATCT---AGTAAGAGGAAGAGAGCT---------TCTAAGCTTCAGGCTTGGGAGCAGTTTTCTGACAACCTTAAGGTGGCCCGTCGACAGATTGATACCTCATCTTGCATGGCATTTTCATTTGTTGAAGGAGCTTTCATTACTGCCCTTAAATTTGGTCATTGGATACTACTTGATGAAGTAAATTTGGCTCCTCCAGAAACATTGCAAAGAATTATGGGTGTCCTAGAGGGAGAGCATGGCTCACTTTGTTTAAGTGAAAGAGGAGATGTTGATTATGTAGAACGTCATACTGATTTCCGGTTATTTGCCTGTATGAACCCAGCTACTGATGCTGGAAAGCGTGATTTGCCATATTCTGTGCGGAGCAGGTTTACGGAATATTTTGTCGATGAAATTTTAAATGATGAGGATCTGACGCTGTTTGTTAATCAGTTTCTGGATGACAGTTGCCATAATCAAGATCTTGTGAATAAAATCGTGCAATTCTATAAAGAAGCAAAGAGAGAGTCTGAGGAGAGGCTGCAAGATGGAGCTAATCAAAAGCCTCAGTATAGTTTGAGATCTTTATATCGTGCATTGGAATATACAAAAAAGGCAGCGAGAAAATTCGGGTTTCAAAAAGCCCTCTATGATGGTTTTTGTATGTTCTTTCTGACACTACTGGATGGGCCTAGTGCCAAGTTAATGAACAACATGATATGCTCATCTTTGCTAAAAGGCACCATTCCGCAAAATGTTCCCTTTGATATGTATTTGAATGTTGCAAAGTGTACCAAA------------------------CTGGATGATTATATTTTGACACCCAGCGTAAAGGAACATTTGAGAAATCTCGCGCGGGCTATTTTGGTAAAAAGATATCCAGTTCTCTTACAGGGCCCCACATCTAGTGGAAAGACCAGTCTTGTTCGTTATCTGGCTACAATCACTAATCATGAGTTTGTGCGCATCAATAATCACGAGCACACTGATCTTCAAGAATATTTGGGTTCATATGTTACTGATGCTACTGGTAAGCTTGTATTTCAGGAAGGTGTATTGGTGAAAGCGGTCCGCAGCGGATGCTGGATAGTTTTAGATGAGCTCAATCTAGCACCATCAGATGTGTTGGAAGCATTAAATCGCCTGTTAGATGATAACAGAGAGCTCTTTGTACCTGAGTTGCAGGAGACAATCAAAGCTCACCCGGATTTTATGCTTTTTGCTACCCAAAATCCTCCAACATTCTATGGAGGTCGGAAGATGCTTTCTCGAGCATTTCGCAACCGCTTTGTGGAGATCCATGTTGACGAGATTCCGGAAAATGAATTGAGCACAATTTTGGAACAAAGTTGTAAAATCCCTAAGAGCTATGCTAACAAAATGGTTGACATTATGAAAGATCTACAGTTGCATAGACAGAGCAGTAAAATTTTTGCTGGAAAGCAGGGTTTTATAACTCCAAGGGACTTATTTCGATGGGCTAACCGGTTCCGAGAACTTGGAAAATCTTATGAAGATTTGGCCAAAGATGGTTATTTTTTGCTAGCTGAAAGGTTGAGAGATGATAATGAAAAGAATTTTGTTCGAGAAATTTTGAAGAGACACCTTGCTGTTGAACTTGTCGAGGCTGATCTGTACAAGCAG------------------------------------------------------------------------------------------------------------------------------ATGCGTGAGCCCGTCCTTCTCGTTGGTGAGACCGGTGGTGGCAAAACAACTCTTTGTCAGTTATTGAGTACCAATTTGAGGATGAATTTACACATTTTGAATTGCCACCAATTCACCGAGACATCAGATTTTCTTGGGGGTTTCTATCCTGTACGGGATAGATCAATCATAGTTCTGGAATTCAAAAACGTAGTTCAGCAACTGATGCTATCAAATGTTATGTTTCAGTTTCCTGAAGTAGTTACATTGTCATCTGACATTGGTGAAGCATCTTTGACACTGAATAAGCTGAATGATGTCACTAATAGTTACCGGAAGGGACAGGTTTTACACACTGATGTAACCGAAGGGGATCTTGAAGCATTTGAGCAAATGAAGATGAAGTTAATTCAACTACACCAGAAGTGGCAGACTATATTCACATGGCATGATGGACCACTTGTGCAAGCAATGAGGAATGGCGATCTATTTCTGGTGGATGAAATATCCTTAGCTGATGACAGTGTACTTGAAAGATTGAACAGCGTCTTGGAACCAGAAAGGAAATTGTCTTTGGCGGAGAAGGGAGGTTCTATGCTGGAGAACATAACTGCGCATCCAAATTTCTTCTTACTTGCAACAATGAATCCTGGTGGTGATTATGGGAAGAAAGAGTTATCTCCAGCTCTTCGGAATAGGTTTACTGAGATATGGGTTCCTCCTGTTAGTGATTCGAATGAGCTTCGAAGTATTGCCCTTAGT---TTTGTTGGAAAATCATTCTCATATACCGTGGACCCTATGTTGAAGTTCTGGGATTGGTTTAGCCAGATGCACACAAGCAGAACATTAACTGTGAGAGATCTGCTTTCTTGGGTTGAATTTATGAAAGCGACAGAGAAAAGTTTTTCACCTAACTATGCATTCATACATGGGGCTTTCTTGGTCTTGCTTGACGGTCTATGTTTAGGTACTGGTATCTCCAAGCATGATGCAGGAAGGCTGAGAGAGCAGTGTCTATCGTTTCTTCTTCAATGCCTAAAGCAGTGCAATATTAATTCAGAAGACTCACAATTATCAAAAGTCGAAAGCTTTGGCTGGGGTGAAATAGGAAGAAGTGCAGATAAACTATGCGACAGGATCGTTCAATCTGACGAGTACTTTGGCATCACTCCATTCAGTATAAGGAAAGGTGATAATGACTGCAACCCCAAAGGTTTTGAATTTTTGGCCCCAACCACCTGTCGAAATGCAATGAGAGTACTGCGAGCTATGCAACTAATGAAGCCAATTCTTTTGGAAGGTAGTCCAGGTGTTGGAAAAACAAGCTTAGTTGTGGCACTTGGCAAATTTTCTGGGCATAGGGTTGTGCGAATTAACCTTTCTGAGCAGACCGACATCATGGATTTATTGGGGTCAGACTTGCCTGTTGAGGATGTGGACGGAATGAAGTTTGCATGGTCTGATGGCATCCTTCTTCAGGCTCTGAAGAATGGCGATTGGGTTTTGTTGGATGAACTTAATCTTGCCCCACAATCT---------GGTTTGAATGCTATTCTCGATCATCGTGCTGAGGTTTTTATTCCAGAGCTTGGTCATACTTATAAGTGCCCATCATCTTTCAGAGTTTTTGCATGCCAAAATCCTTCATGTCAGGGTGGAGGCAGGAAAGGTCTTCCAAAGTCCTTCCTCAATCGCTTCACTAAGGTTTATGTAGATGAGTTGGTGGAGGAGGACTACTTCTACATTTGTAATTCACTCCATCCGTCAATTCCAAAACCATTGCTTTCAAAATTGATTCGCTTTAATAAGAGATTGTATGCGGATACCATGGAATCTCGAAAGTATGGCCAGGATGGTTCCCCATGGGAGTTCAATCTGCGTGATGTCATTCGGTCTTGCGAGATCATAGAAAGTGCACCTGAGAAATCAAAACATGATTGCTTTCTCAATGTTGTCTACATTCAGAGAATGCGTACTGCATCTGACCGCCAAGAAGTTGTTAATTTATATGAAGATGTTTTTGAGGTGAAGCCATTCATAAATCCTTATCCGCGTGTACAAGTCAATCCACAGTACTTAGTTGTGGGGAATGCGTTTATTGAAAGAAATTATTTTCAACCATCAGAAATTTCAAAAAGCCAGCTTAATATATTGCCAGGCATTCGGCACAGTTTAGAAGCTGTTGTGCACTGTGTGCAGCGTCAATGGTTGTGCATACTGGTAGGTCCGTCGGCATCTGGGAAAACTTCACTGGTCAGATTACTTGCTCATCTAACTGGTAATGTACTTAATGAACTAAATCTTTCGTCTGCAACTGACATTTCTGAGTTACTTGGATGCTTCGAGCAATATAATGCGTTTCGCAACTTTCGTTCTGCCATATCTCAAGTTGAGAGGTACATTGATGAGTATTGCAGTATGAGTGCGGATTCTTCTCTAGAGGAACTAGTAAATGAGCGCAAAGATTTAGTCACCAATTGGTTCACATTCTCTTCCAGCATCTATAAGTTTATGTCGGATTCTGCT------ACTGCATATACTGAGAGTTGGAAGAGTGCATCTGACAGCTCTTTGGGTTCAGTGATTCAGATTATTGAACAACTAAAACTTGGTTTGGAGAGATATCAGTTACCTGTTTCGTGGTCTCGCAAGGACCTGAATAAAGTGCTGAAGTGTATTGTAGACTTGCAAGTATATAGCAAGAAACAGTCATTTTCAGCCAAGTTTGAATGGATCACAGGGTTATTAATAAAGGCTATCGAATATGGTGAATGGATTGTGCTGGAAAATGCTAACTTGTGCAACCCAACGGTTCTCGATAGGATCAACTCATTAGTGGAGCCAAGTGGATCGATCACTGTCAATGAGTGTGGGCTTGTTGATGGGAAACCAGTGATGCTCCACCCGAACGGCAAATTTCGGCTTTTCCTCACAGTTAATCCAAGTTATGGTGAAGTTTCCAGAGCTATGCGAAATAGAGGAGTTGAAGTGTGCATGATGCAGCCAAACTGGGTAAGTGATGACAAAGATGGATATATC---TCTAAGGAAACGGAGGTCAATGATGTGAAGAGGTTCCTAGTTTTATCAGGTATCCCCTTAAGTATGTTGGTCGACACCATGGCTGAAGCACATATATTTGCATGTTCAACTGGTGTAACCCTCAATGTCAAGATTACTCTTCTGGAGCTTACACGCTGGGTTCAGTTGTTCCAGCAGCTTCTACTGAATGGAAATAGGCCTGTGTGGAGCCTTCAGATAAGTTGGGAGCATACCTATCTGTCTTCTTTGGGTGAATTAGAAGGATGGTCTGCTCTGGAACATGCAAAAATATCATTCTTTTCGGTTTCCAATTTGTCAAAGTTAAATACAGTTTTGAGACACTCTTTGTCTCTTCCTGGAGGGTGGCCTGCACCTCTGAGGTTAAGAGATTTTGTTTGGAATTCTAAAGAAGCTTGTGTGAAACAGAATTGCATGTATTTGGAGTTTTTGGGGGCACAGTGTGCATCGTATGAGCTCTATGGTGCACATTACGAAGGCCTTGTGGTGAAGCATGTTGGGCAAAAATTGACTACCTTATTGGACACTAATAAGAAGTTATATCCATCTCTGATTCCTTTGAAGATGTTACATCAGATTCTGTTTCCTACAACTTCGTATCAGCTGAGTTCAGGATGTACCGATTTTCAAAGGTTTGACCTGGCACTGGTTAATAAGATGCTTTTGTTTGCTGCAAACTGGACAATGGAACAGGCTTCCGAGGGTGATTTTAAGCTTTATCTTCTCTGCCTTGGTCGATTCAGTTCTCAATTGCGTCCCTACTGTCGCTTTTTCGAGTCTTATTTAGACATACTCAAACAGGAATTGGATCATCCAATTTGGACTTGTATTTTCGAATGTCGAAGAAAACTTGCTTCTCATTATATAGTAGATCATGATATGCAACACATTCCAGTGCTATCATTAAAATTCTTTGATATGATAGAATCAGATGAAAATTTGCAAGCATTCGAAAAGCGTCTGTACAATTCTACTAAATGTGTGGACTTATTACATAGTAGTGTTTGCCAGTGGAAGGTTGAAGATGATCACAACTGCCAGGAAAAAGCCCGTTAC---------TTGCCAGTGTTGGAGTCTCTAAGAGAGTTGGAAAAGGAGGTGCTTCATAATCTTGTCGATTTCCCTTTTTTGGATGTACTGTTTCAGATTTACTCTAACGTAATTGAGCATCACTCATTACTTTGGGATGGAATAATTTCATCCAAGTATGAGAGCCTGATAATATCTTGGCGATCGTTGAAAAAAGAAGTGACCAAATTACAGTGTTTCTTTCCGATAGCTGTAAAACATTTTCTGGTGCAGAGTAATGAAGTGGGAATATTATGTCAATAT------------GTTAAATCCATGCTATGGGTTAATGGTGGTCACCCTTTCTTGCCATCCTCTGCCGACACATATTCCATGATGCAGCAGCTATTGAAGTTCTGTAAAATGGTTTGGCCAGCGAATTTGCTATCTTGGAAGCAGCCTTCTTCTGGAAATCATATTCCTGTGAAGGCAATTGTATCAGCCAATTCAGAACTCCGATCCTTAGCTATGCAAGGTGTTAGCATGTCGTCATTTCTAACAAGTAAAGGTGATCAAGACGATGCCAGCATGGTTCAACAATTAGAGGAGATGCATCAGATTTTGTTGAGGAGGTTTGAGCATGAAAAGGAGAAGTTGGAGGAGACATTAGCATCTACA---------------------GTCTTAGAAAAAGAATTGTCTTTTTGTTGTGATTTCTTCCCAGAGAAATTTCATAATCAACTTAGTTTTAGTAATTGGCAAGAAATGTACTGTTTGTTCGATAGCACAAGTTTTTTCCTAGACATGGAACTTCTCAAAAAATTATCGCGTGCCCTTTTGATGGAGGACAAA---CTCTATAAGGTGTTGTCCAATAATTCTGAGCTCTTGGAGACCTCTTTGAGTTTTTCGTTAAAGTTTTCCTCCAGGCCTCCTACTGATTTCATTCCACACCAGGCAGTGCTGTGGGCATTGGAGGCTTGGGAATCAGTGGATTCAGTGAACATAAAGATTGCCAATTCTGTTCTTGAGATGTGGTTTAGGTGGCATTCATTTTTATGGACCCATTGCCCTGAACCATTCAAG------------GTTGACAGCTATAATAGTTCACTGCCCTATTTACTCTTCCATCCAACCAAGACAGCAACACTTGACAGAATGTTGCAAAGTTCTTTTGCTGTCAAGGAATATGATGAGCTGTCTTTAACTCTTAGAGTTGCTTCTGGAAATTTGTGGCATGATTCTCCATCAAAAAGAAACTTACCTGATATTCTCCTCTGTGCTGCTTGCTCTCTCTTCGAACAGATCATATGTGCGCACAAGAAATCTTTCAAGGAAAATAAATATGCCGAAATCAAGTCTACCTTTGCTTCCATTCAGGAATCCAATAATAAGTATGAAAGGCTCCAATCATTGACTTTACTGATTGGTTCGTCAAGACATAATAGCTTGACTTCCTTAATGGAATCATTTATCTCACCGCTTCTCAGGGAGTTGTACCTTCAAAGCTCATCTCACGATTTTCTCGAAAATGTTGGTCGGGCTTGGCTACATATTGGTGGGCTGCGCTTCCATCTATTGCTGACTCCCGATAACCTTGATCCCGTCATCAAGTATTCTACTAAGCACTCTCAGATTGTGGACAAGATTTCTTTGCTTGAACTTGAAATAAAGGTGCGTCAAGAATGTGAGAATTTAGTTGGGAGAAGCTCAAGCAATGATGTCTTGAAGCGAAGAAGACAGCAATTGGAAAAACTGGAACTGGAGCGCAAAAGGCTTCTAAGGAAGGTGGTGTATCGTCATGATGCTTCCAAATTTTCGAGGATGAAGTCCGAATTTACTGATTTTCAAAAACTGCCTGGGCCTTCT---GAACTTTCCATGAATATGATGACC------ATGAATATGCCCGAATGGATTAATAAAGCATTGAACTGGCAGGAGACAGCTTCCAGCTTCATTAACAGATTATCAAATGAGTATGCTGCATATGCTGATATAACTCAACCAGTTCAAGTTGCAGTATATGAAATGAAATTGGGCTTATCGTTAGTTGTATCGAGTGCTTTGCAAAAAACATTTTTGGCTAAGATGGAAGAATTCACCACAGAACAAATTCTGGAATCAATCTATTCTTTTATGCGATTTCCTAGACTTTTTGCTGCTCCGTTCAGTTCTGTTGAAGCCAGCAATGGGGATTCTAATTACCTCTCTTCTGATCAAGATGTTTCCGCTGACATTTTTGGAATGGATATAATTTTGCTGGAAAAGCTTTGCACTGTTTCAGGAGATTATGTATCTGAAAAAATGGTGTCACTTCCACAATTACATGCTGCTCTTTATCATAATGTTCTTGTGTGTATTATGCATAGTGTAGTGAATACACATCTCCTCGGCTATGACACTTTGATGTTCCTGAATATGGTGTTTGACAAATTTGCTGGTCTCTGGATGAGTATGAAAATTCAAACGAAGGCAAAAGAAGACGATGAAGCTCGAAGTTATAAATTTAAGACCCGTAAATTTAAAATAGAAGACATTTTTGAAGTTGATGTATCAACTCTCAGAAAGTCTTTTGCCGATGAGAGTTTGTCTGTGGAATGGCAAGAGATGGTGGCAGAAGATGAGTGTACTGAA---TGGGTTGCTCCTAAAGAACATGAAAGTTTGGAAGAAGAATGGGGTCTCATTCAAGAGTCTATTTTAACCAGCATGGTGCATATCCACAATCAATTATTTGGATCTCATAATTTAGTGGAA---------------AATATCTCAGATGCAGACAGGCTGTCTTCCTTCCTCGAATCCTATAAATTAGGACTGGAATTAGTAAAAGTTTTACCGGCTTTACTGCCCTCTACCTTGGATACAAAACTTGTTCCAGAGCATTTACTCTATCTGTGCTTGAACTATGAAGAGAAGTTTGGCCTATTGAATCGTGCAGCTCGCATCTACAATTTTTATAAGGATTCAAATGCTCCTGTGATGGCTAAAATGGTAAATCCACTCATTGCTCTTCAGCAGCGGGTTCTTTCATTATTGAAAGAATGGCCTGATCATCCATTTCTCCAGAAAATTCTAGATATAACTGAGATGTTGTTAGCCATTTCACTTAGTACACCATTGGCTAAGGTTCTTTCTGGTTTACAATTTTTACTTAACAAAGCCCATCAATTGCAAGAAAATGCTCCAAAATTATCTCTTTCTGATCAAATGCAACCAATTCTTTTACTGGTGTCCACCTTGCAAAAGTTGGAGCTTGAGTCTTGGCCTGCTTTGCTTGATGAAGTTCAGGAACAGTATGAAATTAATTCCGGAAAG---------------------------------------------------------------------------------------GAATTTATTCAAACCTCCTCCGTTGGAGAATTCAAATGGCGCCTTCAACTTCTTCTTGCTTTTCACGGGCAGATCAGTACTGGCTTGAAATTATCTATTGATAGAAATCCTAGTCTTATGGAGAACATGAAGTTCTTGTACAATGTTTTTGGTTATCATGTGCAATTCTTGCCTGTAGTTTTAGGGCATATAGAAGCTATCAAAACAAACATATCAGGAGATCTGAGAGAACTTGTGAAAATTTATCGTTGGGAGCGTCCTGATAATTATCTATCAATGGAAACCTCCAAAAGGACTCGTCAAAAGCTGAGGAAACATATACAGAAGTTTAGTGACGCACTGCAACAACCAGTAATGGTTATTCTTAACCAAGAAGCAGCAAAAAGAGGGATTAAAATTCAATCCGTACATGTACAAAAGATCTCTACTGACAATTCTGACAAAAAATCTATTGTTTCGTCCATTTCGATTGACCTGAAGCTATTCAGTGACACAGAAAGG------------------------------------------------------------------------------------------------------------------------------------------------------------------------CAATCATTGACCTCTCAGACTGCAAGCTTTATGTACTGGGAAGAATGGCAGGAGTTATGGCTCTCACTTGAGAAGATTTGCAGAACAGTAACTGAATGTGCTGGTCTCTGGGAGGTGGAAAAGAAGAGTTTTGGAAAACGGAGAGCTCTTTCTGACCTTTTAAAGCTTTTAAAGAGCTGCGGACTATCAAAACACAGATCA------TATGAGGATGTACTCAGTTCCAACCAACCAAGTAGCTGGTTTCTTCAGCCATCTTACAATGTGCACCACTTGCTGTTGTCGCCAAGTGGAGAGTGTACTATTGATTAT---------------------------------------------------CGTCAGTTCCAGCTTGCGAACCAATACTACTACAAGAGTATGGCTATGGTGCAAGTATTACGGCAAATATGTCTAAATTTTCACAAAGATTTCAGTCTTGATCAGGTTAACGAATCAGCCTCTTTCCTTGCACATCTTATTGTCGTACAACAAGAGCAGCGAGCTTTTGCTTATGATTTTTCTAACGATCTACAAAGCTTGAGGAATTGTATGAATCCGTTAAAAAATCTGCTTGACAATGGAACTGATAGTGAGAGCTTTGTTGCATTTAAACAGCGTGCCACATATAAGTGCATGTGGAACCAAAAGAAACTGTTTGACAGCCTTTTTTCCATATCACATGATACATCTTTGCTGCTGAGGAAAGTTGAAGTCACTCATTTAAGTAGTTGCCATAATGTCAAGCTTGCGACTAGCAACCTTCTCGATTCCATCGAGAAGATTATTCCAAAACTTCGAAAATCTAAGGAATCATTAGATCAATACCTTCTCGGCAGTAGCAGAATACTGACCACAGCTGATGCTTTCTCAAGTCCCTTTATTGTATCAAAAAAGATGGAGCAATTAGTAAAGCAGAACTTTCAAGAGATAAGTGAACTTGAGGAGCATTTAGGGGCTATTTCCAAGCAAGAA---GATGAAAGATCAGTAAAACAGTCTCTAATTGGGCATTTTGGAGACGTGCTCAACATGGGTGTGGCTGATATGGAAAAATTTCGTTCTGTTTTGGAGTCACGAAATCAAGAAATTCGCATG---TCCGACACTGATGCATCCTTACATCCATCATCTGAAGTTGAAGCCTCATTTATTTCTTCTTTTAGAGAGACTTTGAAGCTGATTATGGAAGTTTTCCAGAAATTAGGATCGTCAAGTAATGCTCGTGGTCCGACTGAAGACTCATCG------TCAACAAATATGACTCGGTGGAAAGTTCTAGTGGAGTCCTACCAAGTTAGGATGCAGTTAAATCGTCTATGCAAACAAGTTGGCGAAACAATCACATCCGCTGGTCAAATAAATAAAATTCCTTTGCACAGAGATCCCAATTTATGTTGTCAAGTACAAACATGTCTGATTTATCTTCATGTGTTGGTGGATCCAATATTGACCTTGGGGGATGGTTTTCTGGTAGAGTTCTTGGCCATGCACAGAGCAGTAGCGGAAATGACACATATGCTTGCAACCGTGTTTGCTTCATTATTTTCGAAAGGGTTTGGTGCTACTGATGAACAAACTGATGACACTGGTGGTGATGTATCTCAAGATGCAAGTGGAACAGGTATGGGAGAGGGTTCTGGTGTAAATGACGTAAGTGATCAAATTGAGGATGAAGATCAACTTCTTGGGACTTCTGAAAAGCCTACGGAAGGATTAGACAACTCAAATGATGCTCCAAGTAAAAATGAAAAAGGAATAGAGATGGATCAGGATTTTGCTGGCGATACATGCAGTGTAAGTGAAGACTCTGGTGATGATGACAGT---GACGACGGTGAGGATGTTAAACTTGATACTGCAATGGGAAATACTGGAGATGACAATGAGGTGGTTGATGAAAAACTCTGGAACAAGGATGATGATGAAAATCCTGATACCGCAAACGAAAAGGACGAGTCTGGACCATCTGTAGAAGACATGGATTCTAGTTCAAGGGAACTGCGAGCAAAGGAAGATGAAGCTACTACTGGAGATGAATCTGCAGAGCTTAATGGCGACGAGTCTCAAAAAGATAACACAGACGATGGAGATAAGAATGATCCTGACCATGATGAG---AATGTGGATGACATGAAGATGAACAAAGAGGCAGCATACGAAGATCCTACTGGAGTACAGATGGACGACCAAACTCATACACTTGAAGAAGATACCAACATGGATGAACTTGAAGGTTCTGATGCCATGGAA---------GAGCAGGATGGTACTGATACCATGGAAGAAGGAGATCCCAAAGATAATGAAACAAGTAAGGGCGACGAGGAAGAGGACAAAATACCTAATGAGAAAGAATCCGAGGAAGTGGATGGTAATGCTGAGAGTAAAGATGGAATGAAGGATGTGGTTCCA------GACTTTGATCTATTGGATCCGAGTAAAAATGCATCCGATCAGGGGAGGTCTAACTTCAATGGAAATTCTGTGCCTTGCACAGCTTCAGGCCAACTAAATGCTGATACACAG---ACGTTGGAATCAAGCTCTATAGCACCAAAGACACAGTGGTCCAACAATGAAAACATGGAAAATGGCCTTGCACCAACAATGGGGTTGCCCTCCAGTAGCACCCCTGAGAGTACAATAACAATGCCCGACTCTCTCAAGGGTGGGGAACTAACTGCGGATGAACCAAAAGCTCAATCACCGCAACATGACAAGTCATCTGTGCAGAGGACTCATCCAAACCCTTACCGAAGTGTTGGGGACGCACTTGAAAACTGGAAGGAGAGGGTTAAAGTATCCATTGATGCAGAGGAACATAAACCAGAGGTTTATGATGAGATGGAGGATGATAATGCAGATGAATATGGATTTGTTCCTGAATTTGAGAAGGGGACATCTCAGGCTCTTGGGCCTGCAACATCTGACCAGATTGACAAAAATGTTAAGGGTAGCAACCCGGATGGT---GATGAAGATCATACAGAACAGAACGAAGACCATACTGAGATGGAAGTTCATAGGCAGGATCCAGAAACACATTCTACCAAGAGTCATAGTGCT------CTCATGCAG------AAACTCGACGAGCAGATACGAAAC---TTAGTAAAACATGAGATAACTCTCGATGAAGTGCAAGAAAATCATGATAATGGTGATGACGATTCAAAAATCATGTCAAGAAATTTGGTCTCCCTGAAAAAATCATACATGGATGAAGAGATCTTGCAACTTAGTAACCTCAACGTGAATGATGAAGAGCTGGGTAAAGCG---AAAAACCTTGAAATA---TCTGATCGTATTGAA---AATGATGCTACTACCCTCTGGAGAAGGTATGAACAACTCACAGCAAGGCTATCGCAGGAGTTGGCTGAGCAGCTGCGTTTGGTCATGGAGCCCACCCTTGCAAGCAAGCTCCAAGGTGATTATAAGACTGGCAAGCGTATTAACATGAAGAAGGTTATTGCATTTATAGCTAGCCATTACCGGAAGGATAGGATATGGCTGAGGCGCACTCGTCCAAATAAACGTGATTACCAAGTGGTTGTTGCTGTAGATGATTCGCGAAGTATGTCCGAAAGCCACTGTGCAGATGTCGCTATTGAATCATTGGTTACGGTATGCCGTGCCATGTCTCAACTTGAAGTGGGGCAATTGGCTGTTGCGAGCTATGGAAAGAAAGGGAACATACAATTATTGCATGATTTTAATCAGCACTTTACTGCAGAAGCTGGAATGAAAATGATCTCAAGTTTGACATTTAAGCAAGAGAATACCATAGTGGATGAGCCAGTGGTGGATCTATTGCAGTATCTGAACAGCATGCTAGATGCTGCAGCAGTAAATTCACGCCTTTCTTCTGGTCAAATCCCACTTCAGCAGCTAGTCTTGATCATTGCTGATGGTCGGTTCCATGAAAAGGAGAGACTGAAGCGCTGTGTTAGGGATCTCTTGAGCAAAAATAGAATGGTTGCATTTCTTCTTGTAGATAGCCCACAGGAATCCATCATGGACTTCATGGAAGCATCATTTCAAGGTGAAAAGCTTACGTTTTCGAAATATATGAACTCGTTTCCTTTTCCATATTACATCGTATTGAAAAACATCGAAGCACTGCCTAGGACTCTTGCCGATTTATTGAGACAGTGGTTCGAGCTAATGCAGAATGCAAGGAAT
>Ash_1
ATGTCT------------TGGACCTGCGAACGCGCTCTGCGGCGGTTCCTTGGCCGCTGCCCGGCCATCCAGTCCCATCCTAAGTTTGCCGCTCTCCCGCAGAAGGGTGCGGCTCTTCAAAGCGATGATTTGGTGGATGCACTCGGTGATCTGTTTTTACATCCGTGCTATACGATCCCTGTGATGGGGTGCTTCCGCCCGCTTTGCAGGAATATTCTGCAGAGGGCGGTGGAGAAGCTCCGTATAGTTCCTAGTTTGGTTCTGGAGTCTAGCGATGATTGCGACGAGATAGGAGAGGAGGATATTAACATTATTGACTTCTATATTGCAAGGAGGAGGAGTCTGAAGCTCCACGAGCTTGCTTGCTTGGCCTTTTGCAGGGCTTTGGACATGTCGCCTTTTTTATTGAAGTATGTTTTAAGTTATTTCCGGTTTTCCCCATCTCCTTTTTGGCGTCTTTTCTCAGTAGGGACGGCATTGAGCTGCACTGCAAAGATTGCTTATCTAATTGTCGATGTTGTTCGTGTAACTTATCGTCTGCTGGTTATGGAACCCAAAGTTTTTTCTGAACTTTGGGATTGGTCTATATTTTTGGACCTAATTGATGTCGCTGTCCATCCACTGTTG---------------------GACTGTGTACTGGACATCAGATGGTGCGCACTTCAGATACTATCAGTTGTCCTAAGATCAAGTGATAGAACCATTCCCAATTCTGGCATGAAACAAGATGACTCATTTATGTGCTTGCTTCGGTGGGAGGAGTTTTGTCAAGATACGTCTTTTGAAAAGGCAGGTTGGTATCTTAAAGAAGATCAACTGGCAAATGCTAGCTGC---------TCAATTGAAGCTGAACATCAGCAGTTAATAGAATCTTTTAACGAC------------TGCTCCTTGTCATATTCTCTTGATGGTGGATCTAAGTGGTTAAAGAATAAAGTTTCGTGCAAACAGAGTTTATTGGAAGGATATTTTGTGTTGACCACCACTCTGAAGGAGAGTTTTGAGATGGTTAGGATGGCATTGCATCAAAAATGGCCCGTGCTTCTTTATGGCCCTGCTAGTTCCGGGAAAACAGCACTAATCAATGATGTGGCACTAAAAAGTGGAAATAAAGTTTTATTCATTCACATGGATGAACAAATGGATAGCAAATCACTGATTGGGAGCTACATTTGCTCGGAACAACCTGGTGAATTCAAATGGCAGCCAGGATCTCTTACACATGCTATTTTGAGTGGTCTGTGGGTGGTTTTTGAAGATATTGACAAAGCGCCTAATGAAGTACAGTCAATCATATTGCCTTTGCTGGAAGGTTCTAGTTCACTTGTAACCGGTAATGGTGAGGTGATTAGTGTTTCAGAAAGTTTTCGTTTATTTGGCACAGTTTCAACCTCAAGACATGAAATTTACCATCCAAATGAAGGAAGATTTTCCGTTAGTGTGTTTTGGAGGAAAGTTGTGGTTCGGGCTGCTAATATGGATGATATGAAAGAGATCATCGCTGCAAGATATCCAGTTTTAGATTTTTTGTCCTCACAGCTTGTTGAAACCTTTGAGTGTGTTAACTCTCTTGTTTCTTACCAAATGGGAGGAATG------------------GTTGCATCCTCTTTTAGTAGATTTTCATTGAGGGATCTTCTCAAATGGTGCAAGAGAATTGCTGGCTTATTCCTTAATTTTGCTGGCCCTGGTTTGTCAATTTCTGTTCGCCAGCATATTTATCAAGAGGCAATTGATGTGTTTGTGGCTTGCTTGACTGTACCTGAAATCCGGTTATTGGTGATGAGAGAAATTGCGAACTTATGGGGTGTTCCTCCCCCAGAAGAAACATCGCTATGCCTTTGTAGAAATCCTGATTTGCAGATGCAAGGTTCAGTTCTTCAAGTTGGGCGTGTTATACTCCATTGTGTGGATAAAAATTGTATTCCTAAAAGGCAGTCTTTTATTGGGATTAAAAGTGCTCTACATTCTTTGGAGCGCATTGCTTGCTCTGTTAGGTATAATGAACCCATTCTTCTAGTAGGTGAAACTGGTACTGGGAAGACAACACTTGTGCAGAATTTGGCTATGAGACTTGGGCAATCTCTTATAGTCATGAATTTGAGCCAACAAAGTGATGCTACGGATCTGCTTGGTGGGTTCAAGCCAGCTGATGCACGCTCAATATGCATACCTCTTTATCATGAATTCAAAGAACTTTTCTGCAAGACCTTTTCTGAGATGGATAATGAAGATTTTCTTCGTTGCTGTGAAGTTTATGTGATACAAAAGAAATGGAAAAAACTATTGCGTGCATGCCAGAAACCGGTTGAGAATGTAAAAAAGCTTGTTCTTAAGATCACAGAGTCTGGCCGTGGCTCAAAAAGAAAGAGGCCTTTGTCTGAAGAGATGCTTCACCTGTGGGATTCTTTCTCATTGAGGCTTGATTGTGCTTATAAGAAAATCAATATCTCTGCAGGAATGTCATTTAAATTTGTGGAGGGTGCTTTTATAACTGCTCTAAAAAGCGGGAAGTGGCTTTTACTTGATGAGGTGAATCTTGCTCCACCAGAAACACTGCAACGGATTATAGGCGTTCTTGATGGAGAGAATGGTACTATATGTCTCGCCGAGAGGGGCGACGTTGATTATGTTCCACGTCATCCTAATTTTCGTTTGTTTGCCTGCATGAATCCTGCTACTGATGCTGGCAAGAAGGAGCTTCCATTTGCATTCAGGAGTAGGTTTACTGAGTATTGTATAGATGATGTGTTGGATGATGGAGATCTATTTCTTTTTGTAAGTCAGTACATAGGTGAACTTGAAGTAAAGCCTGAAGTTTTAAAAAAGATTGTCCAGTTTTACAAAGCTGCTAAGAAGGAATCTGAGGAGAGATTGCAGGATAGTGCTAATCAGAAGCCACAGTTTAGTCTGAGGTCTCTAGCACGTGCACTAGAATATACAAAGAAGGCAGAAAAGGAATTTGGTTTCCAAAGTGCTCTTTATGATGGCTTTTGCATGTTTTTTGTAGCTTTTTTAGATGGTCCTAGTGCTAATATTATGCACAATATTGTGTTACAGCATCTGCTAGCTGGTAGAATCCCTCCTGACATCCCTCTTGAGAAATATTTTCTTAAAAGTTTGAAACCTCATGAT------------------------GCAAATTATGTTATAACCAAAAGCGTTCGGGCTCATCTTAAGAACCTTGCCCGTGCTGTATTTATTAAGAGATACCCAGTTCTGCTGCAGGGTCCCACATCAAGTGGCAAGACTAGTCTTGTCCAATATCTTGCTTTGATCACAGAACATCAATTTGTGCGCATCAATAATCATGAACACACTGACCTGCAGGAATATTTTGGTTCCTATATTCCTGATGCTCATGGCCAGCTTCAGTTCCAAGAGGGCGTACTCGTGAAGGCTGTTCGAAGGGGATACTGGATTGTCCTAGATGAGCTTAATCTTGCTCCATCAGATGTATTAGAATCATTAAACAGACTGTTAGATGATAATAGAGAACTATTTTTGCCTGAACTTCAAGAAACAATACCCGCACATCCAGATTTTATGCTTTTCGCTACACAAAATCCTCCGACTATTTATGGTGGACGAAAAGTTCTTTCTAGAGCTTTTCGCAACCGTTTTTTGGAGATGCATGTTGATGAAATCCCAGAGGATGAGTTGGCAACAATTTTGGAGAAAAGATGCAGCATTCCTGCAAGCTATGCTTCGAGAATGGTTGAAGTAATGAAATATCTGCAGTTGCATAGACAAAATAGTAAAGTATTTGCGGGAAAGCATGGTTTCATTACTCCACGAGATTTGTTTCGTTGGGCTAATCGGTTTCGGGCTTTTGGTATGTGT---GAGGATTTGGCCAAAGATGGATATTTTCTTCTTGCTGAAAGATTGAGAGATGAAAACGAGAAGAATGTTGTAAGAGATGTGCTAGAGCATCATTTACGCGTGGAACTAAATATTGATGGCTTATATAAACTGGGATCAGACCAGAGTGATACTTTACTTGTGTATGCTGAACCAACATGCAGCATTGAAAAGTTAGGAAGTATTACATGGACAAGAAGCATGCAGAGATTGTATTTCCTTCTTCAGCGCTGCTATAAATTGCGTGAACCAGTTCTTCTTGTTGGTGATACTGGGGGCGGCAAAACCACTGTTTGCCAGTTGCTGAGTGCTGTATTGGGTTCAAGATTGCATATATTGAACTGTCATCAATACACCGAGACTTCAGATTTCATTGGGGGTTTCCATCCTGTAAGAGAGAGACCAAGATTAGCTTTGGAATTCAAACAATATGTTCAAAGGATCAAGGAATCTAATTGTTTTCTTCATTTCTCTGGTGATTATGATCTATCTCCGGACATTTGTCAGGCCTCTTTGACTTTATACCATCTTGATCAAATTGAAGCAAAATATAGGAAAGATTCAGCATTGCATCCCAATGTTGCGCAAGGTGACTTTGAAATTTTTGAGAAGATCAAATTTGAACTGATGCAACTTCACCAGATGTGGCAGACTGTATTCACTTGGCAGGATGGTCCACTTGTTAAAGCAATGAAGGAAGGTGATCTGTTTCTTGTTGACGAAATTTCTTTGGCTGATGACAGTGTACTGGAAAGGCTGAATAGTGTATTGGAACAAGAGAGGAAACTGTTATTAGCTGAAAAAGGTGGTCCTGTTCCAGAGATGGTAACAGCTCATCCTAATTTCTTCATCCTTGCAACAATGAATCCTGGTGGTGACTATGGGAAGAAGGAGCTGTCTCCAGCACTCCGAAATCGATTTACTGAGATTTGGGTTCCACCTGTCAGTGATATAGAGGAGCTTAAATGCATTGCCTTGGAAAACTTATCTAACCCTGAACTCACCAGCTTTCTAAATTGCATGCTGAGCTTCTGGAAGTGGTTCAACATGTTGCAAACTGGAAGGGTGCTTACAGTCAGAGATTTCTTATCCTGGATTTCCTTTATTAATGCGACTGAGATAAGGCTTGGACCAGAATATGCACTTCTACATGGTGCATTCCTAGTTTTACTTGATGGTCTAAGCATGGGGACCGGTATATCTAGCAATGAAGCTCAAATTTTGAGGAAACAATCACTTGAGTTTCTAATTGAAGAGTTAAAGGCATCTGGTTGTGGTCTCATCTCCTCTCACTTAAGTGAGTTGGAAAGCTATGGATGGGGCAATTATGTCAAGCAAGCGGACAGTTCCTTTGTTCCCGGTGTTCACTCGCAAAATCTTTTTGGTATTGATCCTTTCTATATTTTTAAAGGCGATGATGACTGTAAATGTGGTGGATTTGAATTCATGGCCCCCACTACATGTAGGAATGTATTACGGGTATTACGTGCTATGCAGCTTCCTAGACCTGTCCTATTAGAAGGTAGCCCTGGTGTTGGCAAGACAAGTTTGATTGTTGCATTGGCGCAACATTCTGGTCATACTGTGGTGCGGATTAACCTATCTGAACAGACAGACATGATGGATTTGTTAGGTTCTGACCTGCCTGTTGAGGGTGCGAGTGGAATGGAATTTTCTTGGGCCGATGGCATCCTTCTTCAGGCATTGAAGAAGGGGAGCTGGGTGTTATTAGATGAGCTGAATCTGGCTCCCCAATCAGTATTGGAGGGTCTGAATGCTATTTTAGATCATCGAGCTGAGGTTTATATTCCTGAACTGGGCCAAACCTTCAAGTGTCCAGCATCATTTAGGGTTTTTGCATGTCAAAATCCTTCCTCTCAAGGTGGTGGCAGGAAAGGCCTTCCAAAGTCATTCCTGAATCGCTTCACTAAGGTTCATGTAGATGAATTGGCGGCTGATGATTTTCTTTTTATTTGCCAATCAATTTATCCATCCATTCATTCGACTCTACTTTCAAAATTGATTACTTTTAATAGCCGTCTTTACGAGCAAACCATGGTGCACCATATCTATGGTCAGGCAGGTTCTCCTTGGGAGTTCAATCTGCGTGATGTACTTCGATCATGTGAGATCATAAAAGGTACGCCAACCAATGCTAGATTTGAAAGCTTTTTGAACGTCGTATATATTCAAAGGATGCGCACGGCAGAGGACCGAGTAGAAGTTATGAAGCTTTATGAAGATGTATTTGGCATGAAACCTTCTATTTCTCAGTTTCCAGAAGTGCATATTGATCCGCAATATTTTGTTGTTGGTAGTGCACTTATTGAAAGAAATCATTTTCAACCTACAAAGGCTTTTAAAAACCAGCTCAATCTGCTGCCAGGGGTTCTTCAAAGCTTGGAAGCTGTCGCACATTGTGTACAGAGGCAGTGGCTGTGCATTTTAGTAGGGCCATCATCATCAGGAAAGACTTCTATGATTCGGATGCTTGCTCAGCTGACAGGAAATGTATTAAATGAACTAAGTCTTTCTCCTGCAACTGATGTCACAGAACTGCTTGGTTGCTTTGAGCAGTATAACTCCTTTCGTTGTTTTAAAGCTGCACTTTCCCAAATTGAACATTTTGTTGATGAGTATTTCAGTTTAAGGCTGGAGCTAAACTGGAAGGATTTGATAGCTGAAAGGAAAAATCTATTTTCAAGCTGGTTTAGCTTTATTTCGTCCCATAGTTATGTTAGGTCAACCTCTTCATTTTCCACTTCTTGGATGGGAGAT------------TCTCCAAGTTCACTAGACCCATTACTTGATATTATTAGTCAATTGAAACATGATGTTGAAAGGTTTTCTTTGCCTGTTTCTTGGTCCTTGAAGGACCTAGATAAAACGTTAAAATCTATTCAACTTTTACAGAAAAACTGGCTTACTGAA---GCATCGGCCAAGTTTGAATGGGTACCTGGGAATTTAGTCAAGGCCATTGAATGTGGCGAATGGGTAATATTGGATAATGCAAATCTCTGTAATCCCACGGTCCTTGATAGGATTAACTCTTTAGTGGAACCTGATGGTTCTATTACTGTTAACGAATGTGGTCTTGTTGATGGGAAGCCTTTGATTCTCAAGTCGCATTCAAAATTTCGGATGTTTATTGCTATAGATCCTAAGTTTGGCGAAGTCTCCCGGGCAATGCGGAATAGAGGAGTCGAAATATTTTTGCTGGAACCGCATTTTTCACCAGACCAAATGACTATTACG------TGTGAAGATGTTGATGAATTGAATACTAGGAGGTTCCTAATACAATCTGGTATTCCGCTTGAAAATTTGATATCAGCGATGAGTAAAGCGCATTTGTCTGCCAAAGCAGTTGGATTTCATCATGGTGTCCAGATTAGTCTTCTTGAGCTTTCTAGATGGGTTCAGCTATTCCAGCAGCTTATAATGAACGGCAACCAGCCTACGTGGAGTCTCCAATTAAGTTGGGAGCACACTTACTTAGCAGCACTCGGTGAACCATATGCGAGGGAGTTCGTCATGCAGGGGAAATCTTTATACCTGGGTGAAGCTGAATTATACAAACGGGATTCACAAACATGTTGCTCCTTGTCGTTGCCTGGTGGATGGCCATTGCCACATACACTAAAAAACTTCATTCATTATTCAAGGGAGTCATGTGTAAAACAAAATTGTTTGTATTTGGAGTTTTTAGGTGGTCAGTGTGCTTCTTATAACCTGAGT------------------------------------------AAAAACATCAGTTGGTTTTCTGGGAGTAAGTACAAGAGACCAATTATTTTACCTTTAGATATGCTGCATCAAGCTTTATTCCTTTGTACACCTTGTGATCAGAGCAACAAGTGTGCA---------AAGTTTGATTATGAACGCACCAATCAGATGCTGTTCTTTGCTGCTAATTGGACACTTGAACAGGCGACAGAAAGTGATGTTAGTCTGTATATTTTGTGCTTCAAGTGGTACAATACGAAACTGCAGCCACATTGTCACTTCTTTGGGTCATTCTCAAAAATTGTTGAGAAGCAAATATCTCATCCCATATGGAGCTACATTACACGTCTCCAGAAAGAGTTACTTGTTCATCATGGAATTAATATTTATGGGCAACCAATTACTATACTTTCATCCAAGCTTGTCGAGTTCTCTGTTGCGAACCCATCTTTGTTACATCGTCAAACGCTTTTGATGGATGCAATTCAGTCTGGAAGCTTGTTGAGGCGTACTTATAAACAGTGGAATGCTGAAGATGACGTTGTACCCAGTAGAGAAACTTTTCAGCCTACATTGCAGACAGTATTGAATTCTCTGAGGCAATTAGAATGTGAGGTGCTGAAACTAATTGTGGAGCAT---------GATGAACTTTTTGATGAGTACTCATGTCTTCTTGAAATTCATAGTCTGTTCTGGGAGAAAAGTAGATCTTCTAACTTTGAACACGTGTCTATTATTTGGAGTTGGCTAAAGAAGCAAGTTATGAAGTTCCAGCCCAGATTTCCTGCTGCTGTAGATGCTTTTCTGGTTGAAAGTCGGAATCTCAAATGCATTCCTGGCTGGAAACTTGACTTGGTGAAACCCACATTATGGATCCGTGGAGGCCATCCTTATATTCCATCTTCTTCAGTTGTATTTTACAAACAGAGACAAATAAGAAGCCTTTGTGCCAAAATTTGG---CAATCATGTAAGATGTCCAAGGAAACTTGCAGTGGTCAAGTAAGCTTGCTTGATGTCATTGTTTCAGCTAATTCTGACCTTAGGCGCTTGGCAATGGAAGGGGATTCAATGTCTAGAGTTATGTTGGCCAAGGGCGCTCAAAGTTGTGCTTTAATTGTACACCAGTTGGATGACATACATCAGAGTCTTTTGAGCAGGTTTGAGCATGAGAGAATGTGTTTGGAACCAACTTTCAAGTCAACACAG---------AAGTCGTCACCAGGATTTTCACATGCCACA---TGCTGTGTGTTCTCCATGGAGGATTTATGCCAAAAAGCATGTTTTGAAAGTTGGTCTAAAGTTCTTTTGTTGCTAAACAGAAGAAGCCTGTCCCTCGATATTGTTATTCTTTTGAGTTTGTCGAAGGGTACCTTACATGATGATTATGAGGCGTACAAGGTTCCAGCTAAAGTTAAGGATATTATCCAGCAGAACCTAGATTATTCGCTGGATTACTCATCAAGGTCACCTTTAGACTTTTCAGCACACCAGATTCTTTTGTGGTGTTTTGATGCATGCAATTCGCTGGATTCAGTACACCCTAGTTTCGCCAGTTTAGTTCTTGAAATGTGGTTTAGATGGCACAAGTCCTTGTGGAATTGCTTCTCAGAAAGGGTCAAGGTCATTTATCCTTGGGCTGAAGATGAGGTA------TCATATTTTGCGATGTTTCCTGCACGATCAAAGATCCTAGGCACGATCTTGCAAGGTGCTCTTTCCATAAAGGACTACAATGTTGACCGCTTAATGCTCAGAGTCACATCCAGAGCTCTTTGGCAAGATGCCTCTGCACATGGAAACTTAATTGAAGCTTTCCGGGCTGCTGCTGATTGTCTCTTTAAACAGATCCTTCTTGTGCATGAGAAGCATTTTGACAAAGATGCATTTGGAAAGCTGAAGTGTATGCTCGTTGGATTTAAAAATCGTCATGCAACTCCTCATGAAGTACAAACATTGAGATCTCTAATTATGTCATCAGGGCATGGCCCATTGACTTCCCTTATGGAGTTAGTTATAGAACCACTGCTTAAAGATTTATATGTGGAATGCAAACCAAATGATTCTCTTTACAATCTTGGCCATGCCTGGGTGCATCTTGGGGCCCTACGCTTTAATCTTTTATCAAACCCAGATCAAACTGATCCAGCTCTTAAGAATGCTTTCAAGCATTCATGGATATTACAAAGGATTACCCTTCTTGAACTTGAGATGAAGGTACGTCGGGAGTGCCAGACTCTATCTGGGAAAGGTACAGCCAAAGTGGATGAAAAAATGAGAGAAAAGAAA---GAGAAATTGGAGATGGAAAAGAATCAGGTTCAAGAGAAGGATGTATTCCGCCCGGAACCTTCAAAATACAAGAAGCTAAAATCGGCATGTGCTATCTTCTCTGAATTTGTTTCGTCCTCTCCTTCTCTCCTAAACAATCTCAAATGTCAT---GCTGATCTTTCCTTCATGATTAAGATGGCACAAAATTGGCAGATCACCTCGGAGTCCTTTAATAACAGACTTTCTGAAGAATTTGCTGATTACATTGACTTAGTTCAGCCAGTCCAGCTTGCTGTGTACGAAATGAAGTTTGGCCTATCACTGGTCATATCAGGTATTCTTGAAAGGGAGTATGTAAACAAGATTCAGATTTCTAATATAGACACTCTTCTGGCTTCTATTTACAGTATTATGCAATTTCCTAAAATCTTACCGATC---------------------------------------------ACTTGCAATCTTGAAATATATCAAAACTCTGTTAGAAAAAATATACAAGTACTGGACAATTTGATTGCCAATTCCTTGAAAATTAATCCTGTTCAAGATATTTCTCCGATGCAGCTGCAACTTGTGATTTACCATATTGCTTTCATCCATGTGGTACACAATATTTGCAGTTCACTTGTCATGGACAAGTCTTCTTTCTTACTCTTGAATGAGATACTTGTCCACTTTTCAAGCCTATGGATGGGCATGAAATCTCAAGAAAAAACAATGGATGCTGTGGAAGCTCAATATTACAAGTTTAAGCCCCGTTCCATCATTGTGGATGAATTTATGGAGAGAGATATATCTTCGCTTAGTATGCTAGATTCAGATGGGAATCTTTCAACTGAATCTCAAGAACTGTTGATGGAACAAGAATTCGCTAAAGTGAAAGGCCCTTTCAAGAAAGCTGAAAATATTGAAGAT---TGGACCATGACTTCTGAGTCCATTTCGAATAGTGTGGTGCATATCCATAATCAATTGTTTGGGTCAAGAAATCTTGTTGAACGTCCTGGT---------ATCACTTGCGATGAGAGACTGCGGTTATTTAAAGACTCCTACAGAGTAGGCTCCATTTTACTGGAAGGCCTTGAGGCTTCC------TCTATCATTGATGACAACCTACTTCCCGAGTATTTGCTCCGTGTTTCTCTCGAGCACTATGAGAGGTCCTCAAGTTCT---AGAGGAGTTAACACTTGCAACGTTTACGGGGAT------GCTGAAACCATGTTTAAAATGGTAGAGCCATTATCTGCTGTTCAAAGGAAGGTTCAATCATTTCTGGATGAGTGGCCAGACCATCCTGGTCTTATTAAAATAATGGATATTATTGAAACACTCTTGGATATTCCAGCATGCTCCCCGTTGTCCAAAGTAATC---------------------------------------------------------------------------------------------------------------------------------------------------------------------------------------------------------------------------------------------------------------------------------------------------------------------------------------------------------------------TCTTTG------------------------------------------------------------------------------------------------------------------------------------------------------------------------------------------------------------------------------------------------------------------------------------------------------------------------------------------------------------------------------------------------------------------------------------------------------------------------------------------------------------------------------------------------------------------------------------------------------------------------------------------------------------------------------------------------------------------------------------------------------------------------------------------------------------------------------------------------------------------------------------------------------------------------------------------------------------------------------------------------------------------------------------------------------------------------------------------------------------------------------------------------------------------------------------------------------------------------------------------------------------------------------------------------------------------------------------------------------------------------------------------------------------------------------------------------------------------------------------------------------------------------------------------------------------------------------------------------------------------------------------------------------------------------------------------------------------------------------------------------------------------------------------------------------------------------------------------------------------------------------------------------------------------------------------------------------------------------------------------------------------------------------------------------------------------------------------------------------------------------------------------------------------------------------------------------------------------------------------------------------------------------------------------------------------------------------------------------------------------------------------------------------------------------------------------------------------------------------------------------------------------------------------------------------------------------------------------------------------------------------------------------------------------------------------------------------------------------------------------------------------------------------------------------------------------------------------------------------------------------------------------------------------------------------------------------------------------------------------------------------------------------------------------------------------------------------------------------------------------------------------------------------------------------------------------------------------------------------------------------------------------------------------------------------------------------------------------------------------------------------------------------------------------------------------------------------------------------------------------------------------------------------------------------------------------------------------------------------------------------------------------------------------------------------------------------------------------------------------------------------------------------------------------------------------------------------------------------------------------------------------------------------------------------------------------------------------------------------------------------------------------------------------------------------------------------------------------------------------------------------------------------------------------------------------------------------------------------------------------------------------------------------------------------------------------------------------------------------------------------------------------------------------------------------------------------------------------------------------------------------------------------------------------------------------------------------------------------------------------------------------------------------------------------------------------------------------------------------------------------------------------------------------------------------------------------------------------------------------------------------------------------------------------------------------------------------------------------------------------------------
>Atr_1
ATG------------------------------------------------------------------------------------------------------------------------------------------------------------------------------------------------------------------------------------------------------------------------------------------------------------------------------------------------------------------------------------------------------------------------------------------------------------------------------------------------------------------------------------------------------------------------------------------------------------------------------------------------------------------------------------------------------------------------------------------------------------------------------------------------------------------------------------------------------------------------------------------------------------------------------------------------------------------------------------------------------------------------------------------------------------------------------------------------------------------------------------------------------------------------------------------------------------------------------------------------------------------------------------------------------------------------------------------------------------------------------------------------------------------------------------------------------------------------------------------------------------------------------------------------------------------------------------------------------------------------------------------------------------------------------------------------------------------------------------------------------------------------------------------------------------------------------------------------------------------------------------------------------------------------------------------------------------------------------------------------------------------------------------------------------------------------------------------------------------------------------------------------------------------------------------------------------------------------------------------------------------------------------------------------------------------------------------------------------------------------------------------------------------------------------------------------------------------------------------------------------------------------------------------------------------------------------------------------------------------------------------------------------------------------------------------------------------------------------------------------------------------------------------------------------------------------------------------------------------------------------------------------------------------------------------------------------------------------------------------------------------------------------------------------------------------------------------------------------------------------------------------------------------------------------------------------------------------------------------------------------------------------------------------------------------------------------------------------------------------------------------------------------------------------------------------------------------------------------------------------------------------------------------------------------------------------------------------------------------------------------------------------------------------------------------------------------------------------------------------------------------------------------------------------------------------------------------------------------------------------------------------------------------------------------------------------------------------------------------------------------------------------------------------------------------------------------------------------------------------------------------------------------------------------------------------------------------------------------------------------------------------------------------------------------------------------------------------------------------------------------------------------------------------------------------------------------------------------------------------------------------------------------------------------------------------------------------------------------------------------------------------------------------------------------------------------------------------------------------------------------------------------------------------------------------------------------------------------------------------------------------------------------------------------------------------------------------------------------------------------------------------------------------------------------------------------------------------------------------------------------------------------------------------------------------------------------------------------------------------------------------------------------------------------------------------------------------------------------------------------------------------------------------------------------------------------------------------GGG---------------------------------------------------------------------------------------------------------------GGCTTTGAGCTATTGGCTCCTACTACTGGTGCAAATGCTTTGCGAATTCTTCGGGCAATGCAACTTCCAAAGCCTGTCTTACTGGAAGGTAGTCCAGGGGTCGGCAAAACAAGTTTAGTGGTCGCGCTTGCCAATCTTTCTGGTCATTCTGTCGTGAGGATAAACCTTTCTGAACAGACAGATATCATGGATCTATTGGGGACTGACTTGCCTGTTGAGGATAACAATGACATAAATTTTGCTTGGTCTGATGGAATCCTTCTTCAGGCTTTGAAGAATGGAAGTTGGGTTCTACTGGATGAACTTAACCTAGCTCCCCAATCAGTCTTAGAGGGATTAAATGCTATCTTGGATCACCGTGGTGAGGTTTATATTCCAGAACTGGATTGCACCTACAAATGCCCACCATCTTTCAGAGTTTTTGCTTGTCAAAACCCTTCTTATCAGGGTGGTGGTAGGAAAGCCCTTCCGAAGTCCTTCCTCAATCGCTTCACTAAGGTTTTTGTGGATGCTTTGTGTGAAGAAGACTACCTTTTTATCTGTAGCTCGCTTCATCCGGAGATCTCCAGGGACTTGCTTTCAAAGTTAATTTGCTTTAACGACCGTCTTTATAAAGATACCATGTTAGATGACAAATATGGTCAGATTGGATCTCCTTGGGAATTTAATTTGCGTGATATTCTACGGTCATGCCAACTTATAGAA------GCTGAAACCCCAAAAGTAGATTGCTTCCTCAATGTTGTTTATCTTCAAAGAATGCACACGGAAGCAGACCGAATGCAAGTGGTCGAGCTCTATAAGGAAGTTTTTGATGTGAAACCTTGTTTAAATGACTCCCCAAAAATTCGAATTGAACCAAGCTACTTGATTGTAGGCAGTGCATGTGTCCAAAGAAATGTGGTCCAACCCACAAAGACTTCCCCAAGTGGACTTCATCTACTTCCTGGGCTGGGTCACAGCTTAGAAGCTGCTTTGCAATGTGTACAACATAGATGGTTGTGCATACTAGTGGGCCCACCTTCGTCTGGGAAAACCTCACTGGTCAGGTTAATGGCAGAACTTTCTGGAAATTCATTGCACGAATTCAATCTATCGTCTGGGACAGATATGTCGGATTTGCTTGGCAGCTTTGAGCAGTATGATGCTCCTAGACATTGGAGCTATGTTTTGGAACGTGTTAAAGGTTACATTGTTGAGTATTGCACCAAATGCTTGGAATACTCCCCATGGAAATTATTGGCTGAATGTGAAAAATTGCTCAAGAGTTGGCTTGCTTTGGAATCAGGAATAAAATATTGTAGTTCTGCAAGCTTTGATCCCGGGAGTTGGATGCAGGGG------------------------CAGGAGCAATTGATTGAAATTGTGAAACAATTGGAACTGGGTGTTGAAGATGCACATTTAAATGTATCTTGGTCCATTAATGATCTGGATAACATACGGGATACCATTCGTGCTCTGCAGAGGAACTCTCAGTCCAAGTCATATTCCGGAAAATTTGAGTGGGTCTCTGGTGGCTTGATCAAGGCTCTTGAGCTTGGTCACTGGGTGGTTCTGGAGAATGCAAATCTCTGCAACCCCACGGTGCTTGATAGGTTAAATTCATTGGTTGAGCCAAGTGGTTCAATTACTATAAACGAGCGCGGGCTTGTGAATGGAAAACCAATGGTATTGCATACCCATCCCAATTTTCGCATGTTCTTCACAGTTGATCCTAGTCAAGGAGAAGTATCCAGGGCAATGCGCAATAGAGGTGTCGAGGTCTTTTTACTGCCGCCATACTGGATATCAGCTGAAATAACATCTGATTTTGATGTTAAGAAAGAAGACTTGAAGGTTGCAGAGAGATTCTTGGTTTTGTCGGGGATTCCGCTA---------------------------------------------------------------------------------------------------------------------CTCCTGATGAATGGCTCTGGGCTTTCTGAGAGCTTGCTTTTAAGTTGGGATCACATATACAGGTCTTCATTTGGTTCCACTGAAGGAAGAGATATTGTTAACCATGCAGAAACCTTGTTTCTAGCGGGTTTGGGTCCATCTGAACAAGGCCCACTTTTGAGCTGCTCCTTATCTTTGCCTGGTGGGTGGCCAACACCACTTGAATTAAAAAGCTTCCTCTGGTATTCGAGAGAAACTTTTGTTAAACAAAATTGCATGTATTTGGAGTTCCTGGGAGCACAAGTTGCTTCTTCTCAAGTTATCAGCAGCAGTTGGAGCTTTAAGATGCAGTCCAGTAAGGGCCTCCTTGGACTGTCTAGGCTACCTGAATGCAAGAAACTCAATCCACGTGTGCTTCCAGTTCACTGGTTACAATTTATTCTGTTCCCTAATGCTTCAAATAACCCTGTCATA------------------CCTTCAGATTTGGAAATGGTCAACAACATGCTCTTCTTTGCTGCCACATGGACCATGGAACAGGCAACAAGTAGTGATCTCAACCTTTATATCCAGTATTTCAAGTGGTGTGCTTCTCTAATGGAACCGCATTGCAATTTCCTCCGAAGTTTTGTGGCAATACTTGAAAGAGAAAGAGACCATCCAATTTGGAGAAAGATTGATGATCAGTGGACAGAAATTATTTCTTATTGTAAAAATACTGTTGAAGTCCAGCATTTGCCATTGTTGTCAATGGAGGTTGTGGAATTTGCTACATCAAATGATTGTCTGAGAAATTGCGGCAAACTTCTGCATAATGCCATACGATGTGTTGACTTGTTGAGGCTCAGTTTTCAGCAGTGGAATGCTGAAGATGAAGTTGCATCTCTAAATGGAAGGTTTAATCTCTCTGCACGACACTTAATTAATGCATTGAAGAAGTTGGAAATGGGTCTGCTTGATGTTATTGTGGAGTCGCCTTTCTTTGATCTATTTCATCAATTTTACATTAACCTTCTTGAGCACCATATTTCTATATGGAAGGCAGTAAATTTGTCACAATATGATTACTTGTGGATTTCTTTGAATGCATTGAAGAAGGAAGTGTCAAAGCTACGGGAGCATTTTCCTGAACTCGCGGATCGTATGCTGGATGAATGCTGGAAGTTAGATGTGGAGCTCTCTCGAGATTTCTATGTGGGAAATTCCATGCTTTGGAAGTATGGGGGGCACCCAGTAATGCCGTCTTCAGAGGATGTGTTTGTCAAATCACAACAGCTTTTGAATTTCTGTGAGGAGATATGGCCGAGGTCAATGACATTGAAAAACCAGATATGTTCAGTAGATAAATATCTAGTGGATGCTGCTATAGCTGCTAAACCAGAGATTCGTGTGCTGGCAATGGAAGGTGTTTCCTTGTCCTCTAATTGTATATCTGCAAGTGGCCATCATAACTCTGATAATATTTGTCATTTGGAAGAGATACACCAGAAGCTTTTGAGATTGGTTGAATTGGAGAGGCATATTCTAGAAGGAGTTATAGATCCCATG---GGCCATCATCCAAGTTGCCTTTCTGGAAAATTATCCGAC---TGTTGTTCATTTCACTTGCATAATTTCTGCACAATCTCAGCATACGAGCAGTGGCTCATGATTGTTCCGTTAAATGATATCAAGAGCTGGTACCTGGATTTGGGTTTGCTTCAAACATTATCGGAGAATCTTCTGCAAGAGCCTGGTGATCAGCATCAGGTTCTTTTGCAAATCGTTGAACGTTTGAATTGCTCTAAGGAATTTTCGCTGAAGTCATCATCAAGACCAGCATTGGATTTTTCTCCTCATGAAAGTATGATGCAAGTTTTACGTGATTGGTCCTCAGTGGAATCTGTGACTACAAAAGTGGCAAGTTTTGCGCTGGATATGTGGTTCCGTTGGCATTCATCTTTGTGGACTCCCCGCCAAAAACCACTCAAGAACTGCGCTGAATGGAATTACAATGATATTCAGGGACCAAGTGCTCTATTCCAGCTAGCGAAGACATTAGCAGTTGACGCATTTCTTCAGCGTGGTGTCGTTGTCAATGACCATGCAATTCAATGCCTGCTTCTTAATGTTGTTACTCGAAGCCTTTGGCGTGATGCTTCTTCAATGGGGGCTGTATATGAAGTGGTTTACTCTGCTGCTCGTTCTCTCTTCCAGCAGATTATCTTTGCTCATCGCAAGTCTTTTGATGAAGACAAATTCTTGGAACTCAAGTCAATGTTGCTTTCAATTCAGGAAGGCAAAGCATCGTCTCAAGATCTGGAAAAATTGAAACTGATTCTTCGATCTTCAAGGCATGGCCAACTGGTGGCGCTGATTAATTCGCACGTCGGACCTTTGGTCAAGGAGCTTTACTATGAATCCGCTTCTAAGGACTTTATGTGCAACCTTGGTCATGCATGGTTACATATTGGGGAGTTGCGATTTTGCCTGTTAGTAAACCGGGGTGCTCGTGATCCTGCCACGAAACATGCTTGCAAGTATGCTAAGTTATCAGAAAAGATCACTGTATGTGAACTCGAGATCAAGGTTCGCCAAGAATGTGACCATTTGGCTGGAAGGGACTTGTTAACTGCGAATTCCAGAGATCGAGAATCTTCACTTCAAATGCTCAAAGAAGAGCTTAAGAGGTTGAAAGCTAAGGTTGTTTTCCGTCCTCATTTGGCTAATTTCAAGGATTTAGTTTACTACTGTGTTGATTTCCATGAATCACTCGATGACCTTGATAGACTGACGAGAGAAATGGAAACTGAA---------------TTGCAGCAGGACCGAGTATGCTTCTGGCAGGATAAATTAGCCAGATTTGTTGATCAACTTGCAGTAAATTATACTAATTATATGGATATAGTTCAGCCCATTCAAGTTGCTGTATATGAAATGAAATTGGGCTTGTATTTTCTTGCATTAAATGCAATGCAGAAGAATATTCTGAATAAAGTCGGGCAAGCCAATATTGACCTAACTCATGACACACTTTGTTCACTCATGGAATTCCCAAGAAAACAGAGTTCAGAATCAGCTTCTGCTGGGAAAGCAATTTGTCTACCTAATGTG------------------------------------------------GATTTGCTTCATAAGTTATCTGGAACATCTGCA---------------------GTGTTGAGTGTGCACTCCCATGCTACCATTTCTCAAATTCATCTTATTCGTGTTGCGCATTATATCTTCAATTCGTTATTCTTGGATCATGATTTGATGGAGGATTTAAATAAGATATTTGACCATTTTGCGGCTCTTTGGATGGATATGAAAGTACATCTGAAGTCGAAAGTAGGTGATAAGGCTGATTTGTACAAATTTAAACCTCGTATACTCAAGATAGAAGATAGTTTTGAAGTTGATATCTCGGATTTGAGAAAAGTTGTCCCAGAGGACAATTGGTCTCTGGAGTGGCAAGATATTTTAACAGATCCAGAAGTGAAGGATCAGGAA---------ATGAAGACTGAAGATATGGAGGATGCTTGGGATTTCATCGATGACTCACTCTTAAGAGACATAATTCATGTCCATAATCGTCTTTTTGGATCAAGTAACCTTGTGGATTACCCTTGTAGAGTTCAGGTTACTGAAGATGATAAGTTGCATGAATTTCTTGTCTCTTACAAGTTTGGAATGAGGATCATCAGAGGCCTGTGGGCTTCATTACCCTGTGGCCTGGATTCACGTATTTTGCTGAGTCACTTGCTTCAACTGTCTTTGGAGCACAAGCAGATTTCTGATTCTTCACATCCAATGCTTCGTGCCTACAACATCTATAAGGATTCCAACACTCGGGAGTTGGCTCAAATGGTAAAGCCCCTTTTCTCTCTTCAAGAAAGGGTAGTTTCTCTCCTAAATGAGTGGCCAGAAAATGTCACCCTCCAGCAAATTTTGGAAATAATTGACATGCTCTTAGCTATTCCATTGGAAACGCCCCTGTTAAAGGCTCTTGTCGGATTACAACTTTTAGTAAGCAGAGCTCAACTATGGGAGCAAAATGCTTCAAAGTCATCGTTATCGGAACAATTGCAGCCGGTTTACTTTTTCATTTGTCGTTGGCGCAAGTTTGAGTTTGATTGTTGGCCTGCTTTGCTTGATGACCTTCAAGAGCAGCATGAACTGAATGCTGGAAAGCTGTGGTTTCCATTGCACTCCCTTCTTCATCGGAAACTTTCCTGTGAGGTGAACAACGGAAATCTTTCCACAATTCAAAGTTTAGAGGAGTTTATGCAGACAGCCAATGCAGGGGAGTTCAAGAAGCGCTTAGAACTTCTCCTTGCTTTTCACGGACAGTTCATCACTTGTATTAACTTGGAAAGTGAATCCATACCTCAGCTTAAGGCAAACTCAAATATTTTGTACAACATTTTTGGATATTATGTACAATTTTTGCCATTGATTTTAAAACATGTGGGAGTTGGTAGAAAAAATATCGAGAAGGATTTGAAGGATTTCTCGAAGCTCTGCAAATGGGAGGATCACACATATGTTGCTTTAACGGAAATGTCTAAAAGAACTCATCAGAAACTTCGAAAGCTTCTACAAAAGTTCAATGACATATTGCAACAGCCTGTAATGGTTATATTAACCCAAGAAGCTGCAAGACTGGCGATTCGAAGTCCTGCAGTGGTGGCTAACCAAATACCTGCTGAAGGAGATGCTATAAATATGAAGATGCTGCCAAGTGTGATAGATTTTGTCCCATCCAGTTCTACTGAAAGTGCTGTTTGTTATGAGAACTGGAGACACACAATTGAGTCTGATTTACAGCATTTATGCTCGGGACACGCAGTCCAATTTGGTTTGCTA------------------GGCTCAGAGGAATTTCAAGATTCATTACCCCTTGAAATTGAGAAAGCTGCAATGAACATATCCCAGTGTGTGTTTTCTAAATCAGCATGTCAATTACGT------------CAGGAAGGACGGATTTCAATAGAGACATTACATGAAAATGTTGCTGAATTTATGCACCTTCGCCTCAACCATGGGAGCAAAAAGCTTATGAAGCTAGTGTTAAACAACCTTCTAGAGTTTCTGGATAGAGTTGGGTTATCCAGTAATAAATCAGTGATCGCTGAGAGGGAGCGTGATCCA---------AGTAGCTGGTTTCTTGAACCATCGTGGGATGTTAGACATCTATTGCTCCAAGAAAATGGGAAATATGATAGAAGTTTCAACGAGATTAGCTATGGTCATTTTCCTTGGTTGCCAGCTGAAAAGAGTGAGTTAATCTGGAAAGCGGCGAGCCTTTGCTACTACAAGAACATGGCAATGATGCAGCAGATAAGAGAAAGTAGCCTTAATTTCCATAAAGATCTTGATAACAAAATGGTCACTGAATCAACTGCTCTCCTCAATCATCTCATGTCCATACAAAGGCATCAGAGAGAATTTGCTGGTGCATTTTCCAATGAGCTCCAATATTTGCGGAAGCTCACTTATCCATTCAATGAACTG---------GGTCTTGGTAAAAAGTTTTCTCTTTCCCCTAGACAGCTTGCCACCCACAAGTGTATGCATCAGCAAAAGCATTTATTGGACAGTCTATATGACACATCAAGTGATGTGTCTTTGTTGCTGAGAACAATTGAAGATTCACATTCAAGTACTTGCAAGGATGTCCGAGCTGAAGCAAACAAAATGTCCTTGTTCATTGAAAAGTTCATCCCTGATCTTCTGAAAGCTAAGGAAATGTTGGATCAATACTTCTTGGGTTCTAAGGGATTTGTGACCACACATCCTTCATGTGAGCGTCCTTACATTGTTCCAAAGCAAATGGAGGAACTAGTGGTCCAGAACTTCTGTATCATACGGCAAATGGGTGAAGGCCTTGAGATGCTCTTGCAGCCAGCCTCTGAGAGCCAATTTGTGAGGGAATCTCTCCTGACCTATATCAGAGATCTTATAGACGAGGGTAATAAAATTGAAGAAGAATTTAATGCCAAGCAGGAGCCAGAAATCCAGTTGGGGAGTGTCCATGAATTGGATACTGTATTTACGGAAACTTTTGCCAAAAAGGATAACTCATTCATGGATGCCTATGTGAGAACTGCCCATGAGGTTGCAGATGTTCTTGTAAATTATGATTTTCAACCAGGGGGTCATACTGTATCTGAAGGTCCTGTT------AGTGGAAATTTTGCAATGTGGAGAAGTCTCTTTGAACAACACAAGGAGAATCTGAAATTAGACGTTATAAAGGTTGGGCTTGAAGAAACTATTGTTGCTGCGGTTGGCCTTGTTGATTATGCAGGGCAGAAACTACCTGATATATGCACAAGAGTGGGAGTATATTTAGACCATCTTTATGTCTTATTAGACATGGTTTTGATCAGTGGTGAGGCAGTTCTTTTTGACTACCTAGTCATGCATAAGAAAGTGACAGAAATGACTCACTTGCTGGCGAATGGCTTCTTGTTGCTGAATACCGAGGGTTTTGGAGTGGAAGAGAGCCAGAAAGATGATAATAGTGGTGATAAGAGTCAAGATGCAAGTGGAACAGGTATGGGAGAGGGAGAAGGTCAGAAGGATGTGAGCAATCAAATAGAGGATGAAGATCAGCTTCTTGGGACTTCAGAGAAGTTTGGCGAAGAAGCAAATACTGCAGATAAACTCCCCAGTAAGAATGATAAAGGAATAGAGATGGAAGAAGATTTTGCTGGTGACACTTTCAGCGTCAGCGAGGACTCAGAAGAGGATGATGAT---GAAGATTCTGAGGATGTTAACCTGGACAAAGAATTGGGAGAAACTGGTGAAAACAATGAAACTGTAGATGAAAAGCTTTGGAATAATGCAGAAGACGGTGATCCAGATAACCCCATAGAAAAATACGAAACAGGTTCATCTGTTAATGACAAAGCCTCCACTGATAGAGAAATAAGAGCTAAGCACGACACAGATATTGCTGAAGAAAATCCTCGAGGTTTGGAGACTGATGTGCCGGAACAAGAATTGCATGAGAGGGAAGATGAAGCTGCTGCTTCTGGTGACGAAAATGGCACTGAGGATATGAAAATGGACAAAGATGAAGCATTTGCAGATCCTTCTGGGATTCAACCTGAAGAAGAGAATCCTGGATTGGAAGAT---ATGGATTTA------------------AATTCAATGGACCAACTTGAAGATTCGAATGCCATGGAGGAGACAGAGAATGTGGATGATAGGGACGGAGATATTAGTAATAAAGATGAAGATATGGCG------------GAAGCAGAACCTGAGCAATTCTGTGGCGATGATGAGAGGGATGAGCCAGGTAGTGAACAAACTGAGGATGTTGATAAGGCCAGC------------------------------------TCAGAAGCAGCTAATAAAGACGAAGAGAACCAAAATTCTACTCAGGCATCCCTTGCTTTCTCTACTAGTTTGTCAAATAATGGCCAAGCAACAGAGGACCATCAGGCTAATTATGATGATTTGCAGAGTGGCCAAGCTATGGCGATAGGTTTGCCCAACAATGGTGCCCCAGAGATTGAAGCGCTTGCACCTGACCCAATGTATGGTAGAGAGATGCCGATGTCTGAATCGGTGCCTCCAAACCAATCATCCAATCCTCCATCTTCACAAAATACAAAGCCAAATCCTTATCGTAGTGTTGGGGACGCTATAAAGGAGTGGAAAGAAAGACTTGTAGTATCATCAAACATACCTGATAATAAAGCAGAGGACTTGGATGACTCAAAAGTTGAGGAAGGGGATGAGTATAGGTTTGTTTCTGACACTGAGAGGAGTACCTCTCAGGCTCTGGGTTCTGCAACATCTGATCAGATCAATCAAAGCATTGAAAGGAAAGAGAATAGGGAG---AAGGAAAGTTATGATGAGCAGAATAAAGACGTCACCACCATGGAAACCGAAGAGGAAACTTCTGAACCCCACCATCTCAAGAGT---TGTATTAATACTCTTAGACCT------AGAATGGTTGAGGAATTGCAGGAATCCGCTGCTATAAATGCTGAACCTTTGGAGGATAATGAGTCATCA------------AAAAATGATGACAGTGGCTTGTCAAAAGACTTGGTCCTGATGCAAAATATGGACTTGAATGATAAATAT---------TCACTGCATGGGGGCTTTGATAAAGAGTTGGGAAAATTGAGGAAAGACGTAGGTGATATGTCCACCGATGGCATTGGCAATGATCCCAACAAGCTTTGGAATGAGTATGAACGGGACACTACAGTTCCATCCCAGGAATTGGCTGAGCAGTTGAGATTGGTCATGGAACCTAATCTAGCTAGTAAATTACAGGGTGATTATAGAAGTGGAAAGCGAATAAACATGAAGAAGGTTATCCCATACATAGCCAGCCATTTCCGGAAGGATAAGATATGGATGAGGCGAATGAAACCCAATAAACGAGATTACCAGGTCGTTATAGCAGTGGACGACTCACGCAGTATGTCTGAGAGTGGCTGTGGGCATTTTGCACTTAAAGCTCTAATTACAGTCTGCCGGGCCATGTCACAGCTAGATGTGGGACAGATGGCAGTTGCTAGCTTTGGTGGGGAGGGAAATGCACGGCTTATTCATAATTTTGATCGCCCTTTTACCAGCGAATCAGGCACTCAGATGATCTCAAATTTCTCTTTCAAGCAAGATAACACAATAGCAGATGAACCCATGGCTGACCTCCTCAAATTCTTGAACAACTTGCTTGATGTCTCTTTCGTCAATGCTCGTTTGCCTTCTGGTAGGAACCCACTGGAGCAACTCATATTGATCATTGCAGATGGCCGCTTCCATGAGAAGGAAAATTTGAGGCGGCGTGTGAGGGATGCCCTTAGCAAGAAGCGACTGATTGCCTTTCTCCTTCTTGACAATTCAGAAGAGTCAATCATGGATGTTCAATCTGTGTCATTCTCCAGCGGCCGCACAAAGATTTCAAAGTATTTGGATTCATTCCCCTTCCCATATTACATCATACTGAAGAACATCGAGGCACTTCCAAGCACGCTTGCTGATTTGTTGAGACAGTGGTTTGAGCTTATGCAAGTCTTGGGGGAT
>Atr_2
------------------------------------------------------------------------------------------------------------------------------------------------------------------------------------------------------------------------------------------------------------------------------------------------------------------------------------------------------------------------------------------------------------------------------------------------------------------------------------------------------------------------------------------------------------------------------------------------------------------------------------------------------------------------------------------------------------------------------------------------------------------------------------ATGTGC------------------------------------------------------------------------------------------------------------------------------------------------------------------------------------------------------------------------------------------------------------------------------------------------------------------------------------------------------------------------------------------------------------------------CAATACGATGCAGATGCCTTG------------------------------------------------------------------------------------------------------------------------------------------------------------------------------------------------------------------------------------------------------------------------------------------------------------------------------------------------------------------------------------------------------------GAAAGAGTGAATGCTTTCTGTGCACAACATATTGGAGGGTTCCCAGTTGGTGGATCTTGTTCAGTCAGTGTTTCCAGCAGGTTCTCCTTGAGGCATCTCATGAAACTTAGCAAGCGGATTTCA------------AGTTATCTTGGTGATGATGAAACGGTGTCTACTCGTAGAAGCATGTATCGAGAGGTTGTTGACATTTTTGCAGCTTCCATGGCTTCTCCTGAAAATCGACTTCTGCTAATGAAAGAAATTGCAGGAATATGGGGGTTACCTGCATCACATGCAGAATACATATTCAATCTCTACAAACCATTAGTTCAGACTAAACAATCTGGTTTGCAAGTTGGAAGAGTTTTTCTGCCTATCGGTCAGGAACCGTCAGAACGTAATGAACGGCCTTTTGCGAACATTGGTAGCTCATTACGCCTTCTTGAGATGATAGCCTGCTCTGTGTTTCATAATGAGGCCGTTCTTTTGGTTGGTGAGACTGGTACTGGAAAGACAACGCTGGTGCAGAACCTTGCAAAGAGGCTTAGAAAGTCACTAACTGTCTTGAATTTAAGCCAGCAAAGTGACAGTGTTGATCTATTAGGTGGCTTTAAACCAACAGATGCTCGTATCATCTGCACCCAACTTGTAATGGAGTTTGAACAGCTTTTTACTAAGACATTTTCTCAAAAGAAAAATTCATTGTTTCTTGATGAGGTAAAAAAGGATGTACAAAAAGGGAAGTGGAAGAAGTTAATGAGGCAACTTCAAGTCGCTTTCGATGCTGTGCATAAGAAACTTCGAGAAAAAGAGAAATCTGGCTCTTATCCAAAGCGAAAGAGATTTTTCTATGAGGATTTGATGCATGGATGGGATGCCTTTTCAGTGAAGCTTGGCTCAGCCCAAAGGCAAGCAGCTCATTCAACTTCTCTGGCCTTCTCTTTTGTTGAAGGCGCACTGATAAAAGCACTAAGAAGTGGTTATTGGGTGTTACTTGATGAAGTTAATCTGGCTCCTCCAGAGGTTTTGCAGAGAATTAGTGGTATTCTGGAAGGGGATAATGGCACTCTTTGTTTGCCTGAAAGGGGAGATGTGGATTGTATTGATCGGCATCCTAATTTCCGCATATTCGCCTGCATGAATCCTGCAACTGATGTTGGAAAAAGAGACTTGCCTTTCTCCATTAAGAACAGGTTTACTGAATACTTCGTTGATGATTTGTTGAATGAAGATGACCTGAATATTTTCATATGTCAATGTATGGAGAAAAGTGCACCATCTTATCTGCCTGTGAATGAAATTATATGCTTTTATAAAAAAGTCAAGGAAGAATCGGAGAAAAAATGGCTGGATGGCGCCAATCAGAAGCCCCAGTTCAGCTTGCGTTCTCTAGCTCGTGCATTGGAATACACTCAAAAGGCAACTCCAAGATTTGGGGTTCAACAAGCTCTTTATGATGGGTTTTGCATGTTGTTTCGGACTATGCTGAATGGCTCTAGTGCTAAAGATATGGAGGGCTTCATCAAGCGGATTCTGTGCAAGGGGTATGATATTAGGTCGCTCGACTATTGTGAATACTGTAAAGTGGATGTCCAATCTAGTGAATTGCCTTCTGGTTCT---------GAACGATATGTTGTAACACCTAGCATCAAGGAACATTTGAGGAACCTTTCACGGGCTGTTTTTATTAAAAAGTATCCAGTTCTTCTTCAGGGTCCAACATCTAGTGGAAAGACTAGTCTAGTAAAGTATCTTGCTGGAGTCACCGGTCATAGATTTGTGCGTATCAACAACCATGAGCATACAGATTTGCAAGAATATCTTGGTTTTTATATAACAGATTCTTGTGGAAAACTTGTTTTCCAAGAAGGTATATTGGTTGAGGCTGTTCGTAAGGGATATTGGATAGTATTGGATGAACTCAATTTAGCTCCATCAGATGTATTGGAAGCCTTGAACCGGCTATTGGATGATAATAGAGAACTTTTTATACCGGAACTTCAAGAAACTGTGATCCCCCATCCAGACTTCATGCTTTTTGCTACTCAAAACCCACCTATCTTATATGGGGGACGTAAAATGCTTTCTCGTGCTTTCCGCAACCGTTTTTTGGAGATCCAAGTTGATGAAATCCCAGATGATGAATTGATCAAAATATTGGAGGACAGATGTTACATACCCTGGAGTCGTGCGAACATGATGGTGAAAGTTATGAAGGAGTTGCAAATGCGTCGGCAAGGCAGTAAAGTTTTTGCTGGAAAACATGGATTTATTACACCACGCGATTTGTTTAGATGGGGGGACCGATATGGAGCTTTTGGAACTTCGAATGAGGATTTGGCAAACGATGGATATTATTTACTTGCTGAGAGATTGCGAGTTGAAAGTGAGAAGGATGTTGTCCAAAAAGCTTTGGAGGACATTCTTAAAGTGAAAATTATCAAGGAAGAGCTTTATAAAAAGGAAGCATCCCAGTGGTGTGATATAATGCACAAATCTCAAAGTTTTGATGTACTGGAAAATCTTGGAAAAATTGTATGGACAGGGAGCATGCTGAGATTATATTTTCTTATTGAACGTTGCTATGAGCGGCGTGAGCCTGTGCTTCTTGTTGGTGAAACTAGCGGTGGGAAGACAACTGTATGCCAGCTGCTGAGCCTTATCAAGGGATCACGATTGAATATATTAAATTGTCATCAATATACTGAAACATCAGATTTTCTTGGGGGTTTCCATCCGGTGCGTGATCGGGAAAACATTGCTGCTTCATTCAGAGAACACATTCAACAAATTAAGCTTTCACAATTGTTCATGAGGTTTGCAGGAGGCAAGATGCTGTCTTTGAATATTGAAGAGGCTGGCAGCACTTTGGATCACCTCAATCGTATTAGAAAAGCTCATCAAGACAGTGACGGCCGTCAAACTTCTGTTGTAAGGAATGATCTTGTTGACATGGAAAAGATGGTTGACAATCTTATTGACTCGCATAAAAAATGGCAAACACTTTTTGTTTGGCAAGATGGACCACTTGTTAAGTCAATGAAGAATGGTGAATGGTTTCTTTTAGATGAAATTTCTCTTGCTGATGATAGCGTTCTTGAAAGATTGAACAGTGTGCTAGAGCCTGCGAGGTGCTTGACTTTGGCTGAGAAAGGAGGTGCTGTTTTGGAAGAATTAGAAGCACATAAAAATTTTTTTATTCTTGCTACGATGAATCCTGGTGGGGATTTTGGAAAAAAGGAGTTATCCCCTGCACTTCGTAATCGATTCACTGAGATATGGGTCCCTCATGTTAGTGACTTAAACGAACTGAGCGACATTGCTGTGGCAAGG------------------------------------------------------------------------------------------------------------------------------------------------------------------------------------------------------------------------------------------------------------------------------------------------------------------------------------------------------------------------------------------------------------------------------------------------------------------------------------------------------------------------------------------------------------------------------------------------------------------------------------------------------------------------------------------------------------------------------------------------------------------------------------------------------------------------------------------------------------------------------------------------------------------------------------------------------------------------------------------------------------------------------------------------------------------------------------------------------------------------------------------------------------------------------------------------------------------------------TGCTTTTTCTCTCTAGTG------------------------------------------------------------------------------------------------------------------------------------------------------------------------------------------------------------------------------------------------------------------------------------------------------------------------------------------------------------------------------------------------------------------------------------------------------------------------------------------------------------------------------------------------------------------------------------------------------------------------------------------------------------------------------------------------------------------------------------------------------------------------------------------------------------------------------------------------------------------------------------------------------------------------------------------------------------------------------------------------------------------------------------------------------------------------------------------------------------------------------------------------------------------------------------------------------------------------------------------------------------------------------------------------------------------------------------------------------------------------------------------------------------------------------------------------------------------------------------------------------------------------------------------------------------------------------------------------------------------------------------------------------------------------------------------------------------------------------------------------------------------------------------------------------------------------------------------------------------------------------------------------------------------------------------------------------------------------------------------------------------------------------------------------------------------------------------------------------------------------------------------------------------------------------------------------------------------------------------------------------------------------------------------------------------------------------------------------------------------------------------------------------------------------------------------------------------------------------------------------------------------------------------------------------------------------------------------------------------------------------------------------------------------------------------------------------------------------------------------------------------------------------------------------------------------------------------------------------------------------------------------------------------------------------------------------------------------------------------------------------------------------------------------------------------------------------------------------------------------------------------------------------------------------------------------------------------------------------------------------------------------------------------------------------------ATGTTCTTC---------------------------------------------------------------------------------------------------------------------------------------------------------------------------------------------------------------------------------------------------------------------------------------------------------------------------------------------------------------------------------------------------------------------------------------------------------------------------------------------------------------------------------------------------------------------------------------------------------------------------------------------------------------------------------------------------------------------------------------------------------------------------------------------------------------------------------------------------------------------------------------------------------------------------------------------------------------------------------------------------------------------------------------------------------------------------------------------------------------------------------------------------------------------------------------------------------------------------------------------------------------------------------------------------------------------------------------------------------------------------------------------------------------------------------TTCATGTTG------------------------------------------------------------------------------------------------------------------------------------------------------------------------------------------------------------------------------------------------------------------------------------------------------------------------------------------------------------------------------------------------------------------------------------------------------------------------------------------------------------------------------------------------------------------------------------------------------------------------------------------------------------------------------------------------------------------------------------------------------------------------------------------------------------------------------------------------------------------------------------------------------------------------------------------------------------------------------------------------------------------------------------------------------------------------------------------------------------------------------------------------------------------------------------------------------------------------------------CATGTGTCTGCCGGT------------------------------------------------------------------------------------------------------------------------------------------------------------------------------------------------------------------------------------------------------------------------------------------------------------------------------------------------------------------------------------------------------------------------------------------------------------------------------------------------------------------------------------------------------------------------------------------------------------------------------------------------------------------------------------------------------------------------------------------------------------------------------------------------------------------------------------------------------------------------------------------------------------------------------------------------------------------------------------------------------------------------------------------------------------------------------------------------------------------------------------------------------------------------------------------------------------------------------------------------------------------------------------------------------------------------------------------------------------------------------------------------------------------------------------------------------------------------------------------------------------------------------------------------------------------------------------------------------------------------------------------------------------------------------------------------------------------------------------------------------------------------------------------------------------------------------------------------------------------------------------------------------------------------------------------------------------------------------------------------------------------------------------------------------------------------------------------------------------------------------------------------------------------------------------------------------------------------------------------------------------------------------------------------------------------------------------------------------------------------------------------------------------------------------------------------------------------------------------------------------------------------------------------------------------------------------------------------------------------------------------------------------------------------------------------------------------------------------------------------------------------------------------------------------------------------------------------------------------------------------------------------------------------------------------------------------------------------------------------------------------------------------------------------------------------------------------------------------------------------------------------------------------------------------------------------------------------------------------------------------------------------------------------------------------------------------------------------------------------------------------------------------------------------------------------------------------------------------------------------------------------------------------------------------------------------------------------------------------------------------------------------------------------------------------------------------------------------------------------------------------------------------------------------------------------------------------------------------------------------------------------------------------------------------------------------------------------------------------------------------------------------------------------------------------------------------------------------------------------------------------------------------------------------------------------------------------------------------------------------------------------------------------------------------------------------------------------------------------------------------------------------------------------------------------------------------------------------------------------------------------------------------------------------------------------------------------------------------------------------------------------------------------------------------------------------------------------------------------------------------------------------------------------------------------------------------------------------------------------------------------------
>Cde_1
---------------------------------------------------------------------------------------------------------------------------------------------------------------------------------------------------------------------------------------------------------------------------------------------------------------------------------------------------------------------------------------------------------------------------------------------------------------------------------------------------------------------------------------------------------------------------------------------------------------------------------------------------------------------------------------------------------------------------------------------------------------------------------------------------------------------------------------------------------------------------------------------------------------------------------------------------------------------------------------------------------------------------------------------------------------------------------------------------------------------------------------------------------------------------------------------------------------------------------------------------------------------------------------------------------------------------------------------------------------------------------------------------------------------------------------------------------------------------------------------------------------------------------------------------------------------------------------------------------------------------------------------------------------------------------------------------------------------------------------------------------------------------------------------------------------------------------------------------------------------------------------------------------------------------------------------------------------------------------------------------------------------------------------------------------------------------------------------------------------------------------------------------------------------------------------------------------------------------------------------------------------------------------------------------------------------------------------------------------------------------------------------------------------------------------------------------------------------------------------------------------------------------------------------------------------------------------------------------------------------------------------------------------------------------------------------------------------------------------------------------------------------------------------------------------------------------------------------------------------------------------------------------------------------------------------------------------------------------------------------------------------------------------------------------------------------------------------------------------------------------------------------------------------------------------------------------------------------------------------------------------------------------------------------------------------------------------------------------------------------------------------------------------------------------------------------------------------------------------------------------------------------------------------------------------------------------------------------------------------------------------------------------------------------------------------------------------------------------------------------------------------------------------------------------------------------------------------------------------------------------------------------------------------------------------------------------------------------------------------------------------------------------------------------------------------------------------------------------------------------------------------------------------------------------------------------------------------------------------------------------------------------------------------------------------------------------------------------------------------------------------------------------------------------------------------------------------------------------------------------------------------------------------------------------------------------------------------------------------------------------------------------------------------------------------------------------------------------------------------------------------------------------------------------------------------ATGAAAGGCGGACATATGTTTCTTCTAGATGAAATTTCGTTGGCTGATGATAGTGTTCTTGAGCGATTAAACAGTGTCTTGGAGCCTGAAAGGAAATTGTTTTTAGCAGAGAAAGGAGGCGTGGATTTGGAAAACATCACAGCTCACAAGAACTTCTTCCTTCTTGCAACGATGAATCCCGGTGGTGACTATGGGAAGAAGGAATTGTCTCCTGCTCTTAGGAATCGCTTCACTGAGATATGGGTTCCTCCTGTTATTGACTACGATGACTTGAGGGATATTGCTGCAAAGAAATTCATCAAGTTGGAACTATCATGCCTTGCTGATTGCATGATTAACTTCTGGGAGTGGTTTCATCAACTACAAACTGGGCGTCCGCTGACCGTTAGAGATCTTCTTTCATGGGTATCTTTCATCAATGCCACGGAATCTAGTCTTGGATCCAGTTCTAGCTTTATTCATGGAGCATTCCTCATTTTACTTGACGGATTGTCCCTA---------------------------------------------------------------------------------------------------------------------------------------------------------------------------------------------------------------------------------------------------------------------------------------------------------------------------------GTTCTATTGGAAGGTAGCCCAGGAGTTGGAAAGACGAGCTTAATTGTTGCACTCGCCAATCACTCTGGTCATTCTGTTGTACGGATAAATCTTTCAGAACAGACGGATATGATGGATCTACTGGGTTCTGATTTACCTGTTGAGAGTAGTAAAGGGATAGAATTTGCATGGTCTGATGGGATTCTTTTGCAG---------------------------------------------------------------------------------------------------------------------------------------------------------------------------------------------------------------------------------------GTTTATGTTGATGAGCTAGTTCAGGATGATTATGTTTTCATCTGCAGCTCCCTATATCCATCAATTCCAAAACCTGTTCTTATGAACCTTGTCTGTTTCAATAATCGACTTTATGAGGATACTGTGGTATCCCATAAATATGGTCAGAATGGTTCACCTTGGGAGTTTAATCTTCGCGATATTATTCGTTCCTGTCAGATACTTGTTGATTCTTTAGATATCTCCAAGGCTGAC---TTTTTGAACACTGTATACATTCAAAGATTGCGCACAACACAAGATCGAATGGAAGTTCTGAAACTTTATGAAGAAATTTTTGGAGTAAAGCCTGTCATTAATCAATTTCCTGAAGTACAATTGGATCGTTGCAACTTGATTGTGGGAGACACGGTTATTGAACGAAATCACTATCAATCTACAAAAGTTTCTGAAAGTCAACTCTTTGTTTTGCCTGAGATGACTCAGTGCCTTGAAGCTGCTGCTCAATGCATAAAATATCAGTGGTTGTGCATTTTGGTGGGACCGTCTTCATGTGGAAAAACTTCTCTTGTTAAGCTGCTTTCTGAGATGACAGGAAATGCACTACATGTATTAAATTTGTCATCTGGGACTGACATTTCGGAACTTCTTGGTTGTTTTGAACAATATAATGCTTTTTGTAATTGTCGTGCCCTTACTTGTCAAGTTCAAAACTACATTGATGAATTTTGTGGGCTCTGTGTAGAATCACATCCCGATGCATTAATTAACGAACACAAGGATCTGATTTTGATGTGGTTGGCTTTCATGGCCAGGATAAGCTCGGATATTTCAGCATCAAATTTTGAATCTGCCTTTGTTGATAATTGGCAGAAAGGCTACTGCAATTTGCTTGTCTCATTGATTGATATAATTGGACAGCTTAGGCGGATTCTCAATATATATAACCTGCCAATCTCTTGGTCCGAAAATGATTTGGATAGAACTTTGAACTCCATTTTAGAGTTGCAAGAAAATAATAAACTCGCACCATTTTCCACAAAGTTTGAGTGGGTTACTGGTGCATTAATAAGAGCTATAGAATGTGGTGAATGGGTTATTTTGGAGAATGCAAATCTATGCAACCCTACTGTTCTTGACAGAATCAACTCTTTGGTGGAGCCCAGTGGATCAATTACTATTAATGAACGTGGGCTGGTAGATGGCAAACTGGTTGTTCTTAATGCTCACCCAAAATTTCGAATGTTCCTTACAGTCAATCCAGATAATGGTGAAATATCTAGGGCAATGAGAAATAGAGGAGTGGAAATATTTATGATGTCACCTTTATGGACGTCTCTTGGTGAGAATGATTTCCTC---TATAGGGAAAAAGAACTAAGGAATGTGAAAAGGTTTTTGGTGATGTCTGGCATTCCTGATGCTAGGTTGATTGATGCAATGAGTGAATCCCACATGTTTGCCAGAGATGCTGGACTACAAATAGGTGTGTCAATTACACTTCTTGAGCTGACACGAATG------------------------------------------------------------------------------------------------------------------------------------------------------------------------------------------------------------------------------------------------------------------------------TGTATTCTGGTACAG------------------------------------------------------------------------------------------------------------------------------------------------------------------------------------------------------------------------------------------------------------------------------------------------------------------------------------------------------------------------------------------------------------------------------------------------------------------------------------------------------------------------------------------------------------------------------------------------------------------------------------------------------------------------------------------------------------------------------------------------------------------------------------------------------------------------------------------------------------------------------------------------------------ACAGAAGTCAGGGCGATTGATAAAATGGCATGTGGGGATTTGAATTTGGAAAAGTCCTTGTTATGGGAATATGGTGGTCATCCTTTTATGCCATCCTCAGAAGGTTTATATTTGATGATGCTTAAGCTTAGAGATCTATGCCTTTTGATGTATCCAGAAAAATTGTCAAGGAATAAGGCATCTCTTGAAAGT---GAATTCTCTGTTGAGGCTATTGTTTCTATCAATAAAGATTTCCGACACTCGACTATGGAAGATCTTTACCAATCATCAAACATTATCAATGAAGCTGCT---CATGATGATGACATTGTTAATATACTGGAAAATATACATCAGAAGTTGTTGCAGAGGTTTGAGTTTGAGAAAAGCTCTATATTGGGGCATATAAATTTTACATCTAATGAGGCCCCCATGTCGCCAGCTCAACAGTCACCATTGGCTTGTTGTTCGTTCTGCCCTGAGATTCTGTGTCATCCTCTAAATATAGACAGCTTGATGAAGACATATCACTTCCCAAACTCCAAGAGCTTATTGCTTGATCTAGAGTTGCTTCAGGAGTTGTCTATGCAAATGCTT---GATGACAAGTCATTACATTTGGCATTATGCAATAAGAGGAAGCTTTTGGAAAATTCCATAAATTTTGCATTGAATTTTTCATCAAGATCTCCCGCAGATTTTCTTGCACACAAGAAAATGCTCGGAATATTGGATGTTGGGAAAGCAATTGATCAATTAAAAGCTAAAGTTGCAAGTTTTTTGCTGGAGATGTGGTTTAAATGGCATTCTGCTTTGTGGAACTGTTTCCCTTAC------------TTGGATGAGATTGGTCATGATGAAGGTCATATACCAAGTGTTCTCTTCCGACCCTCCAGAGCGTCCATGATTGAACACATTCTTCAGGGTCCTTTGGAGATCAGGGATCATGATGAACATTGTTTTAAACTAAGACTTGCTTCGAGTAATCTTTGGAGAGATGCCACACCGGGAAAAGACCTGCATGTTCTTCTTCTTCTTACAGCTCGTTCCCTTTTTGAGCAAATTATTTTTGCTCACAAGAAAACTTTCCAAGAGGATAAGTTTCATAAAATCCAATCCATATTTTCCACCAGCCAGAAGAGTCCTATAGAGAAAGGGACGCTGAAGATTTTAAAATCATGTATTATGTCATCCAGTCATAATAAACTGGCTTCCATTTTTGAAGATTCCATGGAAATTTTACTTGAAGAGTTATACATCAAGTCTCCATCTCAGGGGTGTCTTTATGGTCTAGGACAGGCTTGGCTTTATATTGGTAAACTACGCTTTAATCTTTTATTAAATCGTGATGGTGTGGATCCCACCTTGATTTACTCTTTCAAGCTTGCACAAGTAGTTGAAAAAATTTCTCTGTTGGAACTTGAAATGAAGGTTCGTGAAGAATGCGAGTACTTATCTGGTAGAGAATCATCGACACATGGGCACAAAGAAAAGATTCTAATATTGGAAAGTCTCAGAAATGATCAAAAAAGGCTACAAGCGAAGGTTGTGTTCCGAGATAGCTACGCCAAGTTTGGGGAATTAAAATCCTTTTTTCTTGGATTTCTGGAATTCATTTCTTCAGCTTCTGCACTTGCAATGGACATAAAAATTGCAGACAGAGATTTACAGTTAATGGTAGATCAAGCTTATAAC------------------------------------------------------------------------------------------------------------------------------------------------------------------------------------TTGCATGAAAGCATTCACACCCTCATTCAATATCCCCGGAGATGTGTGGATCAAAATATTTTTCTGGATCCCTCGTCAACTACTTGGAATGTA------------------------------------------------AATTTGTTGAAGAAACTTTGTACCGTATTAGAACATACAAATCTTTCTAAAGGGGTTTCTTGTTTGCAACTACATGCCAGAGTCAATCACATTGTTCTTGTCCGCGTTTATCATAATATTTATAACTCTCGTCTCATGGATAAAGCTTCTCTTCAGATTTTGAATGAGATATTTGAACATTTTGCAAGTGTGTGGATGAGTATGAAAAGCCAGACAAAATCTAAAGAAGATGTTGAAACCCATAATTACAAGTTCTTGCCTCGCAGATTTAAGATAGAGGATGTTTTCAAAATTGACTCAGCTGAATTGTTGCCATTGTCTACTGATGACATGGATTTATCCGATTCAATGGAGATCTTTTGTGATCAAGAAATGCAACAGGAAGAA---------AAGGAAGCTGATAACTTGAAGGAAAAATGGAATTCTCTTGAGGATTCCATTTTGAAGAATGTTGTTCACATCCATACTCAGTTATTTGGATCGAACAACTTGGTGGAG---------------------------------------------------------------------------------------------------------------------------------------------------------------------------------------------------------------------------------------------------------------------------------------------------------------------------------------------------------------------------------------------------------------------------------------------------------AGG------------------------------------------------------------------------------------------------------------------------------------------------------------------------------------------------------------------------------------------------------------------------------------------------------------------------------------------------------------------------------------------------------------------------------------------------------------------------------------------------------------------------------------------------------------------GGAATCTTAGAACAACCGATTTCAACTATTCTTGAACAAGAAACCACCATCAAAAGTATGAATTCTCATGGGTGTCTTGAAGTTAATCTCCTCCATACACCAGACCCTGTGACTGCTATGAATGTACCTGAAATT---------------------GATCCAGGGAGGGTATTGTGGTTTGATGCATGGAGGAGAAAGGTTTATTCTACTGTGCAGGGCTTGCTGTCAAGGGAAACAAATCCAATTCAATTTTCC------------------TGT---------------------------TTGAACAACAATGGGATTGCAAATCTTAATAATTTCACACTATCTTCTGAATCCTCACATCAAACCTACCAAGATGCATTCTCTTTGGGGTGGAGCACCCTTGAGAAAATATGTCAATCAGCATCTGAATGTGCCGATCTATGGAAAAGTGATTGTAAGAATCTTAAAAAGCGAAGGGCCTTTTCTGATCTGTTAAAGCTTCTAGAGAATTCTGGGTTATCAAAGCACAAGGGAATAATTCTTGAGGGGGAAATGAATTCTCATCAACCATCTAGTTGGATACTTCTTCCAGCATATGATGTGAATCATTTATTTCTCCAATACAAGGAACCTAACCAAACCCACGAAGGCAATGTTGCACATGGTTACTATCAAGAAAATGCACATGAAAAC---CATATCATCTGGGCAACTGTGAACCAATGGTATTTCAGAAACTTGGCAATGGTACAGCAAATACGACAACTTGGTCTGAATTTTCACAAAGATCTTTCTCTGGATCAGGTAAAGTGGTCATCATCTTTCCTTGATCATCTGATTTTAGTTCAGCAGGATCAACGGAGCTGCATTTATTCCTTGGCAAAAATCATGGAGAAATTAAAAAGGAGTATGAAATCACTGAAAGAACCAGAT---------------TCTAATAATTTTATCACTCCTCGCCAATATTGCACACATGCATGCTTGTGGAAACAAAAGGGATTATTTGACAGGTTGTGTGAAACTTCAAAGGACACATCCTTGTTACTCAGAACAGTTGGAAACGTTCATCTGAGTGCATGTGACAGTGTTAGAGAAGACACTAGCAGAATGATTGGTTTAATTGATAAGTTCATTCCATATTTTCAGAAATCCAAGGAATCTATAGATCGACACCTTCTGTGTTATCAAGGATCTATAGCCATTGAAGCT------TCACACCCCTTCATCGCTACAAGACAGATAGAGCAGCTTGTACTTGATAACTTTAGACTTGTGAAAGATTTTGAAGATCACCTCCGAATTTTCTCTGATCAAGACCCAGATGAAAGATCTATCATAAAATCCTTGCTTGGGAACTTTAGAAAAGTTATTGATGAGGTGAAAATATGTTTGAAAGAGTTTGAGTCTTTGAAAAAAGATGAATATCAATCAACGATTTCTTATGATACAAAT---CTGACTAGAGACGACCTTTCCTTAATTGATGCCTCTTTTACCGAAAATTTTCACAAGACAGCTAAAGTGATGAATGATGCTTTTGAGAAGCTTGTGCTCCTTAGTGAATCGGTCAATAATTGTGAGCAATCATTT------GATGGAAAGATTACTTCACTAGAAGCT---TTCAAATCTTGTGTTATGGATCTAAACTTGGAACTTATATGCGATAGATTTGATGAAACTTTAGCTAATGCGATTAAACTTTTGGATCATGCTGGACACGAGAATGTTCAAATATGCTTTAAAGTTGAAGGATGTCTGTGGTATCTTTCTAGGCTTCTAGATCTTGCACTATCTTTCGGAGATAATATTCTTTCAGAGTTTTTGGCTTTTCACAAAAAGGTAGCAAGCACGACCCATATGCTTGTAGAGGTTTTCTCTGAACTATACTTGAATGGTTTCGGCTCTCCAGATGAAGACATGGATAGTGAAGCCAATGGTGTATCTCAAGATGGGTCTGGAATAGGTATGGGAGAGGGAGAAGGTCGGAATGATGTTAGTGATCAAATAGAGGATGAATCTCAGGTTATTGGAAATTCAGAGAAGGAGAATAATGATCAA---ATCTCAGACAAAGTTCCAAGCAAGAATGATAAAGGAATAGAGATGGAGCAAGATTTTGATGCTGACACATTTAGTGTCAGCGAGGAATCAGGAGACGAGGATAGT---GATGGTAGTGAAGAAATGAACTTGGATTCTGTAATGGGAGATAAGGAAGATGGAATGGAAACAGTAGATGAGAAAATGTGGAACAGTGATGAAGATGGCAACCCTGAGGACAAAACTGAAAAGTACGAATCTGGCCCATCTGTAAAGGAAGGAAACTCTGAATCTACAGAACTCAGAGCAAAAGAAGATCCTTCTATTGAAATGCATGAGCCTGAGGAGTCGAATAACCTTATCAAATCAAGTGAGAAGGGTACTAGTTCTGATTATGATGATAGTGATAATGATGAG---TTGGGGGGTGATGATGAAATGGACAAAGAGACAGGATACGAAGACCCTTCTGGAATAGAAAATCTTGAGAAAAATGAAAGT------------ATAGACATGGAC---------------AATGGTCCTGAAGAATCCAACAATACAGAGGATAAGTCAGAATGTAATACTGAGGATGCTGAGAATATGGAGTTTAATCCCATGGATGACAATGAGGAAAACATAGATACTGAACAGAATGATGCATTGACAGATGGCACTGTTGACAAT---------------GAATGTGATAAAAATTCTGAGATTGACTTA---ACGCAGAAGAATGATGTCACTGAATCTCATAAGACAGAATCTGAGGATAATCCTACCCTACAATCCAAATCATTACCTTCTGAAAATGACTCGCAG---GCCTTAGATTCC---AGCTCAGCATCAAATTTAAATTGGACTAACAGCAATAATTCTCGAAGTGAACTTGCTTCTTCCAAAGATTTTCCTCCACCTGATGCTCCTGGA---GAAGCAACCATTCCAAGCTCTAATTATGGTCATCGA---TCAGCAAATGAACAACAGAACACATCTTGCAGCAATGAACCTCAATCTAGACAGCAAAGCGTTCCAAATCCTTATCGGGACATTGGAGATGCTTTACAGAATTGGAAAGAAGAA------------------------------------------------------------------------------------------------------------------------------------------------------------------------------------------------------------------------------------------------------------------------------------------------------------------------------------------------------------------------------------------------------------------------------------------------------------------------------------------------------------------------------------------------------------------------------------------------------------------------------------------------------------------------------------------------------------------------------------------------------------------------------------------------------------------------------------------------------------------------------------------------------------------------------------------------------------------------------------------------------------------------------------------------------------------------------------------------------------------------------------------------------------------------------------------------------------------------------------------------------------------------------------------------------------------------------TCAGAATATCTT------------------------CTGATATTGAGGAAAGTAAAGAAGGTCTTAATGACTTGC------------------------------------------------
>Cde_2
ATGGCTTTTGATGGGAGTTTCACCCTTGCTTCTGCAATGGAACGGTTCCTTTGTCGTTCTCCGAAACTTCGAAACAATCCAAGACTAACCACACTGCTTCGAATGGACGAGATGTCATTAGAAGGAGAAATACTAAAAATTCTGGCGGAATTATTCCTGCATCCCACTTACACAATTTCCTTATTAAGTTGTTTTCGCGCCGTCAGTCGAATGATTCTCGAGAAAGCTATTTGCTTATTGCGTCTGGTTCCTGACTTAAAATCGAATTCTGGGGAGGAAATGCAAGATATTAGTGATGGTGATATTCATGTTATTGAATTTTATACTCGGAGGAAACAAGGTCTCAGGCTTCACGAACTTACATCACTGGCTCTATGCAGAGCACTCGATTTAGCTCCGTTCCTATTAGGGTTCGTTCTAAGTTATTTCAAATTCACTTCACCTCCGTTTCAGCGCCTTTTGATGGGA------------------------------------------------------------AGTTATTATCCATTGTATAGTGAC---------------------------------------------------------------------------------------------------------------------------------AAGATAATATCTGTTGTGCTGAGAATGAGCGATAGGGTCACTGAAAAATTTGGTGTTGAACCAGAAGCAGCATTTACATGTCTGTTGCGGTGGGAAGTTTTCTGTCAAGATGTGGCAGTAGAAAAGGCTGGATGGTATCTTGAAGGAATTGAAGAAGATACAGGAAAGACCGTTGATGAATCAGTTTATTTTAATAAGGAAAACTGCCTGAGATCCATTAAGAACACGGCTACTCTTAAGTCTGAAATGAGTCGTTGTCATATAGCTAAACGA------------------------GATCTGAAACGTTGCAGAAGTCCTTTTGTGCTAACTTCATCTATAAAGAAAAGCTTTGAAATAGCCTTATTGGCAGTGAGTAAAAAATGGCCTGTTCTTTTGTATGGTCCTGCTGGTTCTGGAAAAACAGCATTGATCAATGAATTGGCACAACTTTGTGAAATTCGGGTGCTTTTTATTCACGTGGATGGGCAAATGGATAGCAAAATGTTAATAGGCAGTTATGTATGTACAGAAAAACCTGGAGAATTTAAGTGGCAGCCTGGTTGTCTTACACAGGCTCTTTTAAATGGTTTCTGGGTAGTTTTTGAAGATATTGATAAAGCACCATCCGATGTACTATCTATATTGTTGCCTTTGTTGGAAGGTACACCTTTGTATGTGAGTGGACGAGGAGAGGAGATTAATGTTGCTGAAAGTTTTAGACTGTTTGCCACTATAGCAAGCTCAAGCCACGACTTTCTG---ACTACCGAAGGGGGAATGCCTGTTGGTGCCCTGTGGAGAAAAGTGATGGTTAAAACACCAGATAGGAGTGATTTATTTGATGTGGTGAATGCTTGGTATCCATGTTTGGAGCCTATTGCTTCTAAATTTATAGATACTTATGAGCGCGTGAATTCTATTGCTTCGTCACAACTTGCATTATTTAACATTGGCGTGAAGTCTCATTCCCCTGTTTTCAGCCGATTCTCCCTAAGAGACCTATTGAAATGGTGTAGGAGAGTAGAAGGTATAGGCATTAGTTTGTCTGGAAGTACTTTATCAACATCTACTTGCCGTAGAATTATCCAAGAGGCTGTAGATATTTTTGCGGCTTCTTCTTCCTCTTCTGAAAGTCAGAAATCTGTAACTACAGAGATAGCGAAAATCTGGGGCTTGCTAACGTCTTATATAGAC---ATTTTCCCACCTAACAAACCAGTTATCCAGGATTGTCATACAGAGTTACAAGTAGGACGAATAATCCTAGAACGCTCTAGATCTGTTATATATAATCAAAAGAAAGCTTTTGCGGATATTTCTAGTTCACTTTGTGTTTTGGAGAGGATAGCTTGCTCTGTTAAGTACAATGAACCTATTCTATTGGTTGGTGAAACCGGTACTGGGAAGACCACCCTTGTGCAAAATTTGGCTATGCGTCTTGGAAGGTCACTCACTGTTGTT------------------------------------------------------------------------------------------------------------------------------GAAAATAAGGAGTTTCTTCGCCATTTTGAAAACTATGTAATTTGTAAAAATTGGAAGAAGTTGTTATCTGCTTTCCAAAAGTCCGTCGATTTTTTCAGGAGAAATATTTGTGAATCTGGGGAATCTGCTCACTATGCTAAAAGGAAGAGACCCTTGCACGAAAATATCATCCAAGCTTGGGAATCATTTTCTTCAAGACTAGATTCTGCTCGTAAACAGATTAGTTCATCTTCTATTATGGCATTTTCTTTTGTTGAAGGTGCTTTTGTAACTGCAATTAAAAAGGGGCATTGGATTTTGCTTGATGAAATAAATTTGGCCCCCCTGGAGACATTACGAACAATAATTGGTGTCTTGGAGGGAGAGAAAAGTTCACTTTGTCTAATTGAGAGGGGAGATGATGATTACATAGCTAGACATCCAGATTTCCGGGTATTTGCTTGCATGAATCCTGCGACAGATGCCGGTAAACATGATCTTCCACATTCCGTTAGAAGCAGATTTACTGAGTACTTTGTAAATGATGTATTGGATGACGACGAATTGAGTGTATTCATCAGTCAATATATGTATGGGGACCATGTAGATAGTGAACTTTTGAAAAGGATAATTTGTTTTTATAAATCAGCTAAGAGGGAATCTGATGAAAGGCTGCAAGATAGTGCTAACCAAAAACCTCACTTTAGTCTAAGGTCTCTTGCCCGCGCTCTAGAATACGCAAAGAAGGCTGGGAGAAAATTTGGAAAAGAAAAAGCTCTCAGTGATGGATTTTGTATGTTTTTCCTAACTTTACTTGATGCCCCAAGTGCCAAAATCATGAAAAATATGATATCGACGTATTTATTTGCCGGAAACATGCCTCGTGATGTCTCATTTGACAATTATCTTGTGCAAAAAGACAAAATGAAAGGTTTCAAAAGGGATGAATCTTTCCTAGAGAAGTACGTCCTTACCAAAAGCATAAAGGAACAACTAAAGAACCTTGCACGTGCTGTTTTTATTAGAAGGTACCCTGTCCTTTTGCAAGGTCCAACATCTAGCGGAAAAACTAGTCTTGTGCAGTACCTAGCTGCAATAACGGGGCATGAATTTGTGCGTATAAACAATCACGAACACACTGATCTTCAAGAATATTTTGGTTCATACATAACAAATGCCTTTGGAAAACTTGTGTTTCAAGAAGGCGCTTTAGTGAAAGCTGTTCGTAATGGTCATTGGATAGTCTTGGATGAGCTCAATCTAGCTCCATCCGATGTGTTAGAGGCCTTAAATCGTTTATTGGATGACAATAGGGAACTATTTGTTCCAGAATTGCAAGAAACGGTGCAAGCACATCCAAATTTTATGCTTTTTGCCACACAAAATCCACCCACACATTATGGTGGACGAAAAATGCTTTCTCGAGCATTTCGCAATCGTTTTGTTGAGATTCATGTGGATGAGATTCCAGAAGATGAACTTGTTATCATATTGGAAAAACGTTGCAAAGTTCCTGAAAGTTATGCAATAAAGATGGTTGAAGTTATGAAAGACTTGCAACTTAACAGACAAACCAGTAAGGTGTTTGCAGGGAAGCATGGATTTATTACCCCACGGGATCTTTTTAAATGGGCTGAACGTTTTCAGAAACTGGGAAAGTCACAGCTTGATTTGGCTTTGGATGGTTATTATCTTTTGTCTGAGAAGTTGAGGGATGAAAGTGAGAAGAAGATTGTTCAAGATATTTTGGAAAAACATTTTAGAGTAAAA---------------------------------------------------------------------------------------------------------------------------------------------------------------------------------------------------------------------------------------------------------------------------------------------------------------------------------------------------------------------------------------------------------------------------------------------------------------------------------------------------------------------------------------------------------------------------------------------------------------------------------------------------------------------------------------------------------------------------------------------------------------------------------------------------------------------------------------------------------------------------------------------------------------------------------------------------------------------------------------------------------------------------------------------------------------------------------------------------------------------------------------------------------------------------------------------------------------------------------------------------------------------------------------------------------------------------------------------------------------------------------------------------------------------------------------------------------------------------------------------------------------------------------------------------------------------------------------------------------------------------------------------------------------------------------------------------------------------------------------------------------------------------------------------------------------------------------------------------------------------------------------------------------------------------------------------------------------------------------------------------------------------------------------------------------------------------------------------------------------------------------------------------------------------------------------------------------------------------------------------------------------------------------------------------------------------------------------------------------------------------------------------------------------------------------------------------------------------------------------------------------------------------------------------------------------------------------------------------------------------------------------------------------------------------------------------------------------------------------------------------------------------------------------------------------------------------------------------------------------------------------------------------------------------------------------------------------------------------------------------------------------------------------------------------------------------------------------------------------------------ATTTCTATCAACGAG---------------------------------------------------------------------------------------------------------------------------------------------------------------------------------------------------------------------------------------------------------------------------------------------------------------------------------------------------------------------------------------------------------------------------------------------------------------------------------------------------------------------------------------------------------------------------------------------------------------------------------------------------------------------------------------------------------------------------------------------------------------------------------------------------------------------------------------------------------------------------------------------------------------------------------------------------------------------------------------------------------------------------------------------------------------------------------------------------------------------------------------------------------------------------------------------------------------------------------------------------------------------------------------------------------------------------------------------------------------------------------------------------------------------------------------------------------------------------------------------------------------------------------------------------------------------------------------------------------------------------------------------------------------------------------------------------------------------------------------------------------------------------------------------------------------------------------------------------------------------------------------------------------------------------------------------------------------------------------------------------------------------------------------------------------------------------------------------------------------------------------------------------------------------------------------------------------------------------------------------------------------------------------------------------------------TATGAT------------------------------GTGGAGGTATACTTC---------------------------------------------------------------------------------------------------------------------------------------------------------------------------------------------------------------------------------------------------------------------------------------------------------------------------------------------------------------------------------------------------------------------------------------------------------------------------------------------------------------------------------------------------------------------------------------------------------------------------------------------------------------------------------------------------------------------------------------------------------------------------------------------------------------------------------------------------------------------------------------------------------------------------------------------------------------------------------------------------------------------------------------------------------------------------------------------------------------------------------------------------------------------------------------------------------------------------------------------------------------------------------------------------------------------------------------------------------------------------------------------------------------------------------------------------------------------------------------------------------------------------------------------------------------------------------------------------------------------------------------------------------------------------------------------------------------------------------------------------------------------------------------------------------------------------------------------------------------------------------------------------------------------------------------------------------------------------------------------------------------------------------------------------------------------------------------------------------------------------------------------------------------------------------------------------------------------------------------------------------------------------------------------------------------------------------------------------------------------------------------------------------------------------------------------------------------------------------------------------------------------------------------------------------------------------------------------------------------------------------------------------------------------------------------------------------------------------------------------------------------------------------------------------------------------------------------------------------------------------------------------------------------------------------------------------------------------------------------------------------------------------------------------------------------------------------------------------------------------------------------------------------------------------------------------------------------------------------------------------------------------------------------------------------------------------------------------------------------------------------------------------------------------------------------------------------------------------------------------------------------------------------------------------------------------------------------------------------------------------------------------------------------------------------------------------------------------------------------------------------------------------------------------------------------------------------------------------------------------------------------------------------------------------------------------------------------------------------------------------------------------------------------------------------------------------------------------------------------------------------------------------------------------------------------------------------------------------------------------------------------------------------------------------------------------------------------------------------------------------------------------------------------------------------------------------------------------------------------------------------------------------------------------------------------------------------------------------------------------------------------------------------------------------------------------------------------------------------------------------------------------------------------------------------------------------------------------------------------------------------------------------------------------------------------------------------------------------------------------------------------------------------------------------------------------------------------------------------------------------------------------------------------------------------------------------------------------------------------------------------------------------------------------------------------------------------------------------------------------------------------------------------------------------------------------------------------------------------------------------------------------------------------------------------------------------------------------------------------------------------------------------------------------------------------------------------------------------------------------------------------------------------------------------------------------------------------------------------------------------------------------------------------------------------------------------------------------------------------------------------------------------------------------------------------------------------------------------------------------------------------------------------------------------------------------------------------------------------------------------------------------------------------------------------------------------------------------------------------------------------------------------------------------------------------------------------------------------------------------------------------------------------------------------------------------------------------------------------------------------------------------------------------------------------------------------------------------------------------------------------------------------------------------------------------------------------------------------------------------------------------------------------------------------------------------------------------------------------------------------------------------------------------------------------------------------------------------------------------------------------------------------------------AGTAACACAATT------------------------------------------------------------------------------------------------------------------------------------------------------------------------------------------------------------------------------------------------------------------------------------------------------------------------------------------------------------------------------------------------------------
>Cde_3
---------------------------------------------------------------------------------------------------------------------------------------------------------------------------------------------------------------------------------------------------------------------------------------------------------------------------------------------------------------------------------------------------------------------------------------------------------------------------------------------------------------------------------------------------------------------------------------------------------------------------------------------------------------------------------------------------------------------------------------------------------------------------------------------------------------------------------------------------------------------------------------------------------------------------------------------------------------------------------------------------------------------------------------------------------------------------------------------------------------------------------------------------------------------------------------------------------------------------------------------------------------------------------------------------------------------------------------------------------------------------------------------------------------------------------------------------------------------------------------------------------------------------------------------------------------------------------------------------------------------------------------------------------------------------------------------------------------------------------------------------------------------------------------------------------------------------------------------------------------------------------------------------------------------------------------------------------------------------------------------------------------------------------------------------------------------------------------------------------------------------------------------------------------------------------------------------------------------------------------------ATGGATGATGTGAATGATATGCATGATGGT---------------------------------------------------------------------------GACACTAAAGAAAATGAT---------------------------------------------------------------------AAATCCACACACATGGAG---------------------------------------------------------------------------------------------------------------------------------------------------------------------------------------------------------------------------------------------------------------------------------------------------------------------------------------------------------------------------------------------------------------------------------------------------GACAAAGAAGAT------------------------------------------------------------------------------------------------------------------------------------------------------------------------------------------------------------------------------------------------------------------------------------------------------------------------------------------------------------------------------------------------------------------------------------------------------------------------------------------------------------------------------------------------------------------------AATGTTAATAACCAT---------------------------------------------------------------------------------------------------------------------------------GTTAGTAAATCCAATGTTTCCATACAGAAAAATAAGTTG------------------------------------------------------------------------------------------------------------------------------------------------------------------------------------------------------------------------------------------------------------------------------------------------------------------------------------------------------------------------------------------------------------------------------GATGAACAAGTAAAAAAC------------------------------------------------------------------------------------------------------------------------------------------------------------------------------------------------------------------------------------------------------------------------------------------CATGCACTTAAC------------------------------------------------------------------------------------------------------------------------------------------------------------------------------------------------------------------------------------------AATGTTGCATCTATTGAT---------------------------------------------------------------------------------------------------------------------------GACGAGATGGAAATTGGTGATCATTCA---------------------------------------------------------------------------------------------------------------------GAAAATCCAATGGGTAGTTTC---------------------------------------------------------------------------------------GTTTCGATTAAAAGA------------------------------------------------------TGGTTCACAAAA------------------------------------------------------------------------------------------------------------------------------------------------------------------------------------------------------------------------------------------------------------------------------GGTGACATT---------------------------------------------------------CTGGAGCCA------------------------------------------------------------------------------------------------------------------------------------------------------------------------------------------------------------------------------------------------AGTGATTTACCTTTGGACGAC------------------------------------------------------AATGGACAG------------------------------------------------------------------------------------------------------------------------------------------------------------------------------------------------------------------------------------------------------------------------------------------------------------------------------------------------------------------------------------------------------------------------------------------------------------------------------------------------------------------------------------------------------------------------------------------------------------------------------------------------------------------------------------------------------------------------------------------------------------------------------------------------------------------------------------------------------------------------------------------------------------------------------------------------------------------------------------------------------------------------------------------------------------------------------------------------------------------------------------------------------------------------------------------------------------------------------------------------------------------------------------------------------------------------------------------------------------------------------------------------------------------------------------------------------------------------------------------------------------------------------------------------------------------------------------------------------------------------------------------------------------------------------------------------------------------------------------------------------------------------------------------------------------------------------------------------------------------------TTGGGGAGAGCAAAAGGTGCAGAC------------------------------------------------------------------------------------------------------------------------------------------------------------------------------------------------------------------------------------------------------------------------------------------------------------------------------------------------------------------------------------------------------------------------------------------------------------------------------------------------------------------------------------------------------------------------------------------------------------------------------------------------------------------------------------------------------------------------------------------------------------------------------------------------------------------------------------------------------------------------------------------------------------------------------------------------------------------------------------------------------------------------------------------------------------------------------------------------------------------------------------------------------------------------------------------------------------------------------------------------------------------------------------------------------------------------------------------------------------------------------------------------------------------------------------------------------------------------------------------------------------------------------------------------------------------------------------------------------------------------------------------------------------------------------------------------------------------------------------------------------------------------------------------------------------------------------------------------------------------------------------------------------------------------------------------------------------------------------------------------------------------------------------------------------------------------------------------------------------------------------------------------------------------------------------------------------------------------------------------------------------------------------------------------------------------------------------------------------------------------------------------------------------------------------------------------------------------------------------------------------------------------------------------------------------------------------------------------------------------------------------------------------------------------------------------------------------------------------------------------------------------------------------------------------------------------------------------------------------------------------------------------------------------------------------------------------------------------------------------------------------------------------------------------------------------------------------------------------------------------------------------------------------------------------------------------------------------------------------------------------------------------------------------------------------------------------------------------------------------------------------------------------------------------------------------------------------------------------------------------------------------------------------------------------------------------------------------------------------------------------------------------------------------------------------------------------------------------------------------------------------------------------------------------------------------------------------------------------------------------------------------------------------------------------------------------------------------------------------------------------------------------------------------------------------------------------------------------------------------------------------------------------------------------------------------------------------------------------------------------------------------------------------------------------------------------------------------------------------------------------------------------------------------------------------------------------------------------------------------------------------------------------------------------------------------------------------------------------------------------------------------------------------------------------------------------------------------------------------------------------------------------------------------------------------------------------------------------------------------------------------------------------------------------------------------------------------------------------------------------------------------------------------------------------------------------------------------------------------------------------------------------------------------------------------------------------------------------------------------------------------------------------------------------------------------------------------------------------------------------------------------------------------------------------------------------------------------------------------------------------------------------------------------------------------------------------------------------------------------------------------------------------------------------------------------------------------------------------------------------------------------------------------------------------------------------------------------------------------------------------------------------------------------------------------------------------------------------------------------------------------------------------------------------------------------------------------------------------------------------------------------------------------------------------------------------------------------------------------------------------------------------------------------------------------------------------------------------------------------------------------------------------------------------------------------------------------------------------------------------------------------------------------------------------------------------------------------------------------------------------------------------------------------------------------------------------------------------------------------------------------------------------------------------------------------------------------------------------------------------------------------------------------------------------------------------------------------------------------------------------------------------------------------------------------------------------------------------------------------------------------------------------------------------------------------------------------------------------------------------------------------------------------------------------------------------------------GAAATGAGTGAAGATAGG------------------------------------------------------------------------------------------------------------------------------------------------------------------------------------------------------------AAAGAAAACGCTATTTCACTT------------------------------------------------------------------------------------------------------------------------------------------------------------------------------------------------------------------------------------------------------------------------------------------------------------------------------------------------------------------------------------------------------------------------------------------------------------------------------------------------------------------------------------------------------------------------------------------------------------------------------------------------------------------------------------------------------------------------------------------------------------------------------------------------------------------------------------------------------------------------------------------------------------------------------------------------------------------------------------------------------------------TGGAGAAAATATGAACTGAGCACGACAAGGCTATCACAGGAGTTAGCAGAACAACTGCGTTTGGTCATGGAGCCTACTCTTGCTAGCAAACTTCAAGGAGATTATAAAACTGGGAAGCGAATAAATATGAAAAAGGTGATTCCATACATTGCAAGCCATTTTCGGAAGGACAAAATATGGTTAAGACGAACTAAACCTAACAAAAGAGAATATCAGGTGGTCATTGCAATTGATGACTCACGTAGTATGTCAGAGAGCAACTGCAGTGATTTTGCCATGGAAGCTTTGGTTACTGTATGCCGTGCTATGTCACAATTGGAAGTAGGGCAATTAGCCGTTGCCAGCTATGGTGAACAAGGAAATATACGATTACTTCATGAATTCAATCAGCCTTTTACCAGAGAAAACGGCATTAAGATGATCTCAAGTTTGACTTTCAAACAAGACAATACTATAGCAGATGAACCCATGGTTGATTTATTAAAATATTTGAGCAATATGCTTGAGGCTGTAGCCATTAATGCACGCCTCCCTTCCGGGCGAAATCACCTCCAGCAACTTATTTTGATCATAGCAGATGGACGCTTCCATGAAAAGGAGAACTTAAAACGTTGTGTCAGGGATGTTATGAGAAGGAACCAAATGCTTGTGTTTTTATTATTGGATAGTCCTGAAGAATCCATAATGGATCTGATGGAAGCTTCATTTGAGGGTGACAAGCTCTCATTCACAAAGTATTTAAATTCGTTCCCATTTCCTCACTACATTGTATTGAAGAATATCGAAGCCCTCCCTAGGACACTTGCTGATTTGTTAAGACAGTGGTTTGAACTCATGCACAGTACTAGGGAG
>Cka_1
ATGTCTTTGGATGGGAGCTTTACTTGCAAATCCGCTTTGGAGCGATTCCTCGCTCGCTGCCCCAAGCTTCAATCAAATCTCAGATTCTTAAAAATCGTTCAGAAGGGCGATGCGATGACGGATGATGAAGTCGTGAATTTGTTGGCTGAGCCACTCCTGCATCCGAATTATACGATACCCCTGTTTGGATGCTTCCGTACTCTCGGTTGCAAGATCGTTGAAAGGGCAGTGTCTCTACTTCGGCTGGTTCCTGAGATAAAAATGGATTCCGGCGATGATAAGGAAGAAATCAGAGAAGAGGATATAAACGTGATTGAATTCTATACTAAAAGTGGGAGAGGCTTGAGACTTCATGAGCTCACTTCACTGGCACTCTGCAGAGTGCTTGACTTGGCGCCTTCTCTGCTGGGGTCTGTTATAAGTTATTTCCGTTTTGCTCCTCCTCCCTTCAAATGCCTTTCAATGATTCATTCCGCTTTAAACCTTTCAGAACAGGATCAAGCTCATTTAGTGGATGTGATTCGAGTATCCTATCGCTTCCTTCTAATGGAGCCTAAAGTCTTCTCTGAACTATGGAACTGGTCTTGTTTTTTGGACCTAGTGCAGCAAAGTGCAGATGTCGACTTAGTCAATGGTTCGGAGGTCATAAAAAATATTCATGACTTAAGATGGTGCGGGATACAGATATTATCTGTCATTTTGAGAATAAGTGATCGGGCCACTGAAAATTTTGGTCTCATTGGTGACACTTCTCATTCATGCTTTCTCCGCTGGGAGGAGTTTTGTCAGGATGTATCATTAGAAAAGGCTGGCTACTACCTTGAAGCAAACGAACTGGAAACTGGAGAGTTTCTTGAAGGAAAAATCGATTTTAGTCCAGGCTACTTTCTCCAGTCTTTTAATGATGGGATTATTTCTTCATCTCGCTTTTATGAGATCGAGCCAATGAAAAGAAAC---AGCAAGAAAGCTGCATGTATTACAAGGTCAGTGGAGACTCCGTTTGTCCTTACGTCAGCTGTGAAGAAGAGCTTTGAGATGGTCTTGTTGGCACTGAATCAGAGATGGCCTGTCCTTCTCCATGGTCCTACAGGTTCTGGGAAGACTGCGCTGATCAGCAAACTGGCGCAAGTTAGTGGAAACCAAGTTCTTTTTCTTCATATGGATGAGCAATTGGATAGCAAATCACTGATTGGGAGTTATATCTGCACGGAACGACCTGGTGAATTCAAATGGCAGCCTGGTTCTCTTACTCAGGCTCTTGTGACTGGACTTTGGGTTGTCTTCGAGGATATAGACAAAGCCCCATCTGAAGTGCTGTCCATCTTATTGCCATTGTTGGAAGGTGCAAGTTCTTTTGCAACTGGTCGTGGAGAGGCAGTTAATGTGGGAGAGGGCTTTCGGTTATTTGCCACAGTATCAAGTTCAAAGCATGACTTTTGTCATACT---GCAGGCAGAATTTCCCTTGGTGTTCTATGGAGGAAAGTAATGATTGGGAACCCAAGTTATGAAGATATGTTAGATATCATAGGCACATGGTATCCAAGCCTGCAGTCTCTTTCTGAGGAACTCATAGCTACCTTTAAAAAAGTAAACACTTTCTAT---------------------------------------GACGGACTTGCTTTTAGCAGATTCTCGCTAAGGGATCTTTTGAAATGGTGCAAGAGGATTGCTGGTTCAGGTTTTAGCTTTTCTGGACTTGCTTTGACAGATTCTATCTGTAAACGCATTTATCAAGAGGCTGTGGATATTTTTGCTGCTTCCTCAGCTTCTTCTGTCACCCGTCTTTCTTTGATGAAAGAAATTGCAAGTATGTGGAATATACCAATATCGCAAGTAGATAGTTTATATCCCCCCAATCAGCCAATAATTCAGAATTTTCCATCTGATTTGCAGGTTGGGCGAGTAGCACTGGAACGGACTCATAAAGTGACCTGTAACCAAATGCGAGTTTTTGTGGATATTCGTAGTTCACTATATGTTCTTGAGAGGATCGCATGCTCTGTTAAATATAATGAGCCTGTTCTTTTGGTTGGTGAAACTGGTACTGGAAAGACGACTTTTGTACAGAATCTGGCTGCTAGGCTTGGACAACCACTTACGGTCTTGAATTTGAGCCAGCAAAGTGATGTTGCAGATCTATTAGGTGGATTTAAGCCTACTGATGTGCGCATGGTATTCATTCCTCTTCATGAAGAGTTCAAAGACCTGTTCTGCAAGACATTTTCTTTGAAGGGCAATGATGAATATCTTCGTCGTCTTGAAGTATATGCGATGAAGAAGTATTGGAAGAAACTATTACATGCATTTCAGAAAATTGTTGATCTTGTTCGGAGACAAGTCTCTGAATCTGGAGAATCTGGCTGTGGTACAAAGCGAAAGCGGCCTCTGACTGAAGAAGTTATACGAGATTGGGAGTCCTTCTCAATGAGAATAGATGCCGCCCGTAACCAGTTGGGTAACTCTACTCGCATGTCCTTCTGTTTTGTTGAAGGTGCTTTTATAACTTCACTAAGAAAAGGCCACTGGATTCTACTTGATGAAGTGAATTTGGCTCCCCCGGAGACATTACAGAGAATTATTGGTGTCCTTGAGGGGGAGAATGGTACCCTTTGTCTGTCTGAAAGAGGGGATGTGGACTATATTAATCGCCATCCTCAATTTCGTATTTTTGCATGCATGAATCCTGCAACGGATGCTGGAAAGCGGGACCTGCCATACTCCTTAAGGAGTAGATTTACTGAATACTTTGTTGATGATATATTGGATCGGAAAGAACTGATACTATTTATTGGTCGATATATGAATGATGCACAATGCAATAGAGACATAGTGGACAAAGTTGTAGATTTCTATCTTAATGCCAAAAAGGAATCTGAGGATAGGCTCCAGGACGGGGCTAACCAGAAGCCTCAATTTAGTTTAAGGTCACTAGCTCGTGCTTTGGAGTACACAATGAAGGCTAAAGCCGGTTTTGGATTTGAAAGAGCTCTTTACGATGGTTTTTGCATGTTTTTTCTTACTCTACTGGATGCGTCTAGTGCCAAACGCATGAAGGAAATGATATTGAAATATTTCTTAGGCGGAAAATCGCCGCCAAATGTTTCTTTTGATCGTTATCTTGAGAAGAAACCATATTCTAGAGACATCCAAACCCGTGATGCTTTCTTGCAGAGTTATATTTTGACAGAAAGCGTTCAGGAACATCTGAGGGATCTTGCACGTGCTGTTTTTATTAAAAAATATCCTGTTCTTCTACAAGGTCCTACATCAAGTGGAAAGACCAGCCTTGTTCAGTATCTTGCTGTGATTACCGGTCATGAATTTGTTCGGATCAATAACCATGAGCACACGGACTTGCAAGAATATTTTGGTTCTTACATCACTGATTCTGATGGGAAACTCACATTTCAAGAAGGTGCATTGGTTAAGGCTGTTCGTTGTGGATATTGGATAGTTTTAGATGAGCTTAATCTTGCACCATCAGATGTGTTGGAAGCTTTGAATCGGTTATTAGATGATAACAGAGAACTTTTTGTTCCTGAACTTCAGGAAACCCTGAGAGCACACCCAGATTTCATGCTTTTTGCTACTCAAAACCCCCCAACATTGTATGGTGGGCGAAAAATGCTTTCTCGAGCTTTCCGCAACCGTTTCTTGGAGATCCAAGTTGATGAAATTCCAGAAGATGAATTAAGCACAATATTAGAGAAGAGATGTAAAATTTGTGATAGGCATGCCTTGAAAATGGTTGATGTTATGAAGGACTTGCAGTTGCACAGGCAGAGCAGTAAAGTGTTTGCTGGTAAACATGGGTTCATAACCCCACGAGATTTGTTTCGATGGGCCGACCGCTTCCGAACATTTGGCAATTCCTATGATGATCTGGCAAAGGATGGCTACTTTCTACTGGCGGAAAGATTGCGAGATGATAATGAGAAGAATGTCGTTCAAGAATTTCTGGAAAAACACCTTCATGTTAAAATTATCAAAGATGAATTTTACAGACAGGAAATGAAAGAG---------------------TCCAAACATTCAGTTGTTTTAGAGAATCTTGGAAATATTATATGGACTAGAAGTATGCGGAGGTTATATTTTCTTGTTGAGCGTTGCTACAAATTACGTGAACCTGTCCTCCTGGTCGGTGAAACTGGTGGTGGCAAAACAACTGTCTGTCAGTTGCTGAGTATTGTCATGGAGTCAAAATTACATACTTTAAATTGCCATATGTACACAGAAACATCAGATTTTCTTGGGGGCTTTTATCCTGTACGGGATAGATCAAGGTTAGCTATGGAATTTAAATACCACATTGAAAAACTGAAGCAGTCAAAGATTTTCCTCCTTTATGAGAGAGTCACTGCTATATCTTCTGAGATTGAACAAGCTTCTTCCACATTAAATCAGCTGAATGAAGTTCTAAATGATTACAGACAGGGTGCTATCTCACATCCTGATGTCAGAGAAGAAGATCTTGATGCTTTTGAGCAAGTGAAACTAAACCTACAGCAGCTGCAGCAGAGTTGGCAGACCTTATTTCTGTGGCAAGACGGTCCTCTTGTACAAGCGATGAAGGCGGGCGATCTTCTCCTTGTGGATGAAATCTCCCTGGCGGATGATAGTGTACTTGAAAGATTAAATAGTGTGTTAGAACCGGAAAGAAAATTGTCTTTAGCAGAAAAAGGGGGTCCTGAGTTGGAGAAAATAACTGCACATCCAAATTTTTTTCTACTTGCAACCATGAATCCTGGTGGAGATTATGGAAAGAAAGAACTATCTCCAGCACTCCGGAATCGGTTTACTGAGATATGGGTTCCTCCTGTGACTGACCTCAATGAGTTGAGAAACATAGCTGCAGAGAGATTGATAAATTCTGAAATTTCATGCCTTGCTGATTCCATGATAAAGTTCTGGGAGTGGTTCAACCAATTGCAAACTGGGAGAGTGCTTACTGTGAGAGACCTCTTATCTTGGGTTGCTTTTATCAATGCCACTGGGAGAAGTCTTGGCTATGAGCATGCATTCATACATGGGGCATTCCTTGTTCTACTTGATGGTCTAAGTTTAGGTACCAGTATTTCTAAACATGATTCAAAACGGTTGCGAGACAGATGTTTGTCATTTCTTCTTGAACAAATCCAGGAGGGCAATAGTAATTTAATAGACCCACATATTTCAAAGATGGAAAATTATGGCTGGGGTGATATTGGGAGGAATGCAAAC---TTGTGTCCAAATAATGGTCAATCTGAGCATCTTTTTGGTGTCTATCCTTTCTACATTGTTAAAGGGGATAAGGACTGCAAGCGTGAGGGGTTCGAGTTTTTCGCACCAACTACTCGTAGAAATGCATTGCGAGTGTTGCGAGCATTGCAACTTCCAAAGCCTGTCTTATTGGAAGGTAGTCCAGGCGTTGGGAAAACAAGTTTAGTTGTTGCACTTGCTGAATTTTCAGGACACACCGTTGTGCGGATAAATCTTTCTGAGCAGACTGACATCATGGATCTTTTGGGATCGGACTTGCCTGTGGAGGGTGAAAAGGGAATGAAATTTGCGTGGTCTGATGGAATCCTTTTACAGGCTCTGAAGAATGGAAGCTGGGTTCTGTTGGACGAACTAAATCTTGCTCCACAATCTGTCTTGGAGGGCTTGAATGCTATTTTGGACCACCGTGCTGAGGTCTATATCCCAGAACTAGGGCAGTCGTTTAAATGTCCTCCGTCATTTAGAGTTTTTGCGTGTCAGAATCCTTCTTGTCAGGGTGGTGGAAGAAAAGGACTCCCAAAATCCTTTCTAAATCGATTTACTAAGGTTTATGTGGATGAGTTAGTTGAGGATGATTACCTTTTCATCTGCAGCTCACTATATCCCAGAGTCTCAAAGGAGTTACTTTCAAAGCTGATTCGTTTTAACAGCAGGCTTTATGAGGATACCATGTTATCTAGCAAGTTTGGTCAGGATGGCTCACCGTGGGAGTTCAATCTTCGGGACATTATTCGTTCATGTCAGATCATAGAAAGTGCTCCTGAGAAGTCAAGGATCGATAGCTTTCTGGATATTGTATACATTCAAAGAATGCGGACAGTGACTGATTGCAAAGAGGTTCTAAAGCTTTTTGAGGAGGTCTTTGGTACGAAACTGTATATAAATCAGTATCCACGTGTACAGATTAATCCACGGTACTTGATTGTGGGGAATGCATATGTTGAAAGAAATTATTTCCAACCTTCTAAGGTTTTGAAGAGTCAGCTCCATATACTTCCTGGGATCTGTCACAGCTTGGAAGCTGCTTTGCATTGTGTACAACATCAGTGGCTGTGCATTTTAGTTGGTCCATCATCATCTGGAAAGACATCTCTGATTAGATTACTTGCTCAGCTCACTGGAAACACTTTGAATGAACTAAATCTTTCATCTGGAACAGATATCTCTGAGTTACTTGGATGCTTTGAGCAATATAGTGCCTTTCGTAAGTGCCGTTCTGTCATTGCTGAAGTTGAGAGGTATATTAATGAGTACAGCAGTTTATGTTTGGAATCTTCCGTAGAGGCATTCATGATGGAAAACAAGGATTTAGTTAGCGAATGGCTGACTTTTGTTTCGAGCAAAAAT---------------AGGACCTTCGATTCAGAACATGTTGAACACTGGAAACGTGGACCTTCTAATTTGCTTATTGAATTAGTTAAGATAATTGAAAAGCTGAAAGGTTGCCTCGAAAGGAATCATTTACCTGTATCTTGGTCATATACAGAGCTGAATAAATCCCTGAAAACTATTTTTGAGTTACAGGAAAATAACAGAATGCAGTCATTTTCACCAAAGTTTGAATGGGTTGCGGGCGGATTAGTGAAGGCCATTGAGCATGGTGAATGGATTGTTCTGGAGAATGCAAATCTTTGCAATCCCACGGTTCTTGATAGGATCAACTCTTTAGTTGAGCCAAGCGGATCTATTACTGTTAACGAGTGTGGGCTTGTAGATGGGAAACCTTTGGTGCTTCATGCTCATCCCAAGTTTCGGATGTTTCTTACTGTTGATCCAAGATATGGTGAAATCTCTAGAGCAATGCGTAATAGAGGAGTTGAAGTCTATATGATGCAACCGTATTGTTTGCTTGATGATAGTGCCAGTTATGATAGTACTAAAGCAGCAGAGAGAAGAGATCTGAAGAGGTTCTTAGTTCTTTCTGGTATACCTGTTCGTAAGTTGGTTGATGCGATGACCGACGCTCATATTTATGTGCGAGATGCAGGATTATGTCTTGGCATACATGTCACCCTTCTTGAGCTTACTCGTTGGGTCCAGTTGTTCCAGCAACTTATTATGAATGGTAATAGGCCTACATGGAGCCTCCAAGTAAGTTGGGAGCACACATACCTGTCTTCTTTTGGTGAAGCTGAGGGAAGTGAAATCATCGAGCATGTAAAAAATTCCATTTTGTTGGCTAGTGAATCATCTGTCTATGATCCATTGCTAGGATGTTCCTCATCTTTGCCAGGAGGATGGCCCGCTCCTCTGAAGTTAAGGAACTTAGTCTGGCACTCAAAAGAGGCTTGTATCAAGCAGAATTGCATGTATCTTGATTTCCTTGGAGCTGAATGTGCTAAATATAATTTAACTGTTACTTCT------------------------ATTGGCCATACTGACATTTCTTTATTGGCTGCTACAAAGAGAGTCAGTCCATCGGTGATTCCTATTCAGATCTTACACTACATTCTATTTCCGAACTCTGCTAGGGGGAGGGGTTCTAAGTCTACAGAGCTTCCAAAGTTTGATTTGGCACTGGCCAATAAGATGATGTTTTTTGCCGCAAACTGGACCATTGAACAAGCCAATGAAAGTGATATCACATCTTATCTTCTCTGGTTTCAATGGTATAGTTCTCAGATACAGCCATATTGTGGTTTTTTTGATTCTTTTCTTACGATACTCAAACAAGAAATAAATCATCCAATTTGGACGATTATTGTTGATTGCCGGAGGGAGATAGTCTCT------TCAGTAGATCTCGATAGGCAGCCTGTACCATTGTTTACACTGGAGTTGGCGGAATCGTATTCTTCAAATGTACCATTGCTAACATCCAGAAAACATCTGTCCAATGCAATTTACTCTGTGAACTTGCTCCGTCTTAGTCTCCAGCAGTGGAATATTGAAGATGAGTATGCCTGTGGTGAAGAAAAGAATCACTTTAGGATGTTACCCATGTTTAAAGCTCTGAGGCAGTTGGAAAAAAAGGTGCTTAATTTGATTGTGCAGTCTCCTTGCTTTGACTTACTGTTCCAGTTGTACAGTGATCTTCTTGAACATCACACATGGTTTTGGAAGGGCATCACTTCATTTGATCTTGAATGCTTGTATATATCTTGGTGTTCTCTGAAGAAGGATGCAATAAAGCTACACGATATCTGTGCAGAAGAAGTTGATTCTTTTCTGGTGGAAAGCAGGAATCTGGATGAGGTGTCATCTTGGAACTTTCATTCACAGAAGTCTATGCTATGGGTTCATGGCGGCCATCCTTTCATACCTTCCTCTGCTGGCTTGTATTTCAAGATGCAGCAGCTCTTGGAACTTTGTGATGAAATTTGGCCAAGGAAGCCAAAACATTGGAAGCTGATTTCCTCCGGA---GATGACTGCTTCAAGGCGGTTGCATCAGCTACTACGGGATTGCGGCTCCTAGCAATGGAAGGTGTTTGCATGTCATCTTGTTTTGTTAACAAGTGTAGTCAAGAGGATGCTGATATTGCTCATCAGTTGGGGGATATATATCAGATGCTTCAGGAAAGGTTTGAATATGAAAAGCAAAATCTGAAAGGGATGTCTACGGGAAATAAT------ACACAATCCTCCTTCGAGGAGAAGTTAGCATCTTTCTGTTGTGCATTCTTCCCTGAGATGGTGTGTTCGAACTCAGGTTTTGGTAGTTGGTTGGATACACTTCCATTGCTTGACAGGAAGAGTCTTTTGTTGGATGTGGAGTTGCTTGAAAAGTTATCACAGAGCATTTTAGTTGACGTCAAGGATCTACACGCAGTTTTGTCCAGCATGTCTGGGCTTTTGGAATATGTGTTGAAGTTCTCAATGGATTTCTCATCTAGACCTCCTACAGATTTTTTACCACATCAGAAGATTTTGTGGTTACTAGATGCCTGGACTCTGGTGGATTCTGTGAGTGTAACAGTTGCCAGTTTTGTTATTGAAATGTGGTTTAAGTGGCATTCTTCCATGTGGACATATGGCCTAAAGATGCTGAAGAACACTTCAAATGTTAGTTATCCTGGGAATCAAGTACCTTGTATTCCGTTCGAGCCAACAAAATTGTCAATGCTTTGCCAGATTCTTCAGCATTCATTCCCTGTCATGGATTTTCCAATCCACTGTCTCAAGCTTAGAGTTTCTTCTGGAAAACTTTGGCGAGATTTTCCATTGAAGTCGGATTTAGCTAGTACTCTTTTCTCTGCTGCCCATTCCCTCTTTCAACAGATTATATTTGCACATGAGAAATCTTTTGAGGTGGATAACTTTGGAAAAATCAAATCAATTTTCCATTCCATTCAGGAGAATTCTTTTAAGCAAGAAGAACTCCAAACCTTAAAGGCACTTATTCAGTCTTCCAACCATGGCGGATTGACATCTTTGGTTGATCAATATATTGTGCCCTTGCTTAGAGAACTATACATCGAGTGTCCATCTCATGATCACCTTTATAATCTTGGTAAGGCATGGATTCACATTGGGGGACTGCGTTTCTATCTTTTGGCGAACCCCGATTATCTTGATCCTGCTATGAAGTATGAATTCAAGTATTTACGGCTGCAAGAAAAAATCTCTCTGCTTGAGCTTGAAATAAAGGTGCGACAAGAATGCTACCATTTGGCAGGCAGGAACTCCACAGTAGATGATGAGAAATGGAGGAAGAGTTTGTTAGGAAAGCTTCAAAAAGAGCGGAAAAGGCTTCAAACCAAGATCATGTTCCGCCCTGATCCTGCTAAATATAAGAAGCTGAAGTCTGTGTGCAACGAGTTTCACGAGTTTGTTGCATCCTCTGCTGAACTTGCAAGAAATCTTGAGCAACACAACATGAACATCCAACTGAGGATAGATGAAGCTTGCAACTGGCAGGTGACATCAGCCTCTTTTATTGATCAATTATCAGAAGAGTATCCTGAATATATTGATATAATTCAGCCAGTTCAAGTTGCAATTTATGAAATAAAATTGGGTTTATCAGTAGCTGTTTCAAGTGCTCTGCAGAAAGCTTATCTACACGAAGTTGGGGGGAAT---GTTGATCAGATTCTGGAAACAATATATTCTTTCATGCAGTTCCCTAGAAGCTGGCCATCTGAAGCCATTTCTGTTGATCCCAACATCATGCTACCGGTATTTCAGTCCTCTAATATGGATGTTTCTGAAAATGCATTGGCCATGGATATGAATTTACTGAAGAAATTACTTAGCATCTCAAGAGATACCAATTGCAATAAAGAGCTTCCAATCCTGCAACTCCACGCCAATATTTATCATATAAGTCTTGTACGTGTAGCACGTCATGTATGCAGTAAGATGCTGATGGATAATGCTTCTTTCCTGTTCTTGGACAAGATCTTTGATCAATTTGCAAGCCTGTGGATAAATATGAAGGTTCATATAAAGGCTAAAGAGGACATTGAGGCTCAAAAGTACAAGTTCCGGCCTCGATCATTCAGAATAGAAGACATTCTAGAAGTTGATGTGTCATCGCTCATGGAGTTTTCTGCAGATGAAAGTTTGTCTCCTGAGTGGCAAGAAATGATG------------------------AAGTCGCCTGCTAAAGAAAATGGAAATTTTGAGGAAGAGTGGAACCTTGTTTTGGAGTCTGTTTTGAAGAGCATGGTCCATCTTCACAATCAACTATTTGGGTCAAATAATCTTATCAAACTTCCAGGAATAGCTCAGGTAAATAATGAGGACATCCTGGATTCATTCATGGACTCTTACAAATTGGGAATCAAAATAATAAAAGAGATGCCCCCTCTGCTGTCATTTACCCTGGATATGAATCTTATGCCGGAGCATTTACTTCACCTGTGTGTGGAGTATAAGCAAAAATTCAGTCCATTCCATCAATTAGATCATGTCTACAATATCTATAAGGATTCAAATGCTCCTGCTCTGGCTAAAATGGTAAAGCCACTTACAGTCCTTCAAAATCGGGTGGTGTCTCTTCTTGATGAGTGGCCAGAACATCCTGGGCTCCAAAAGATTTTAGATATCATTAAAACGCTCCTGGCTCTGTCAGTAGATACACCTCTGACTAAGGCTTTATTGGGGTTGCAATTCTTACTGAGCAGAACGCAGGCATTACAAGAAAATGCTTCAAAGTTCTCTTTTTCTGATCAACTGCAACCATTTTTTGCGCTGGTCTCATCATGGCAAAAGCTTGAGTTGACGTGTTGGCCTGCATTGCTTGATGGAATTATGGAGCAATGTGATGCTAATGCTGGAAAGCTATGGCTTCCCCTGTACTCTGTTCTTCATCGTGAACATTTTGGTGACAGT------GATTATCTATATACAATTCAAAGCTTAGAGGAGTTCATTCAAACAGCCAGCGTGGGAGAATTCAGAAAGCGCCTTGAACTTCTTCTTGCTTTCCATGGGCAGTTCAGTATGAGGATGCACTTGAAAGCAGATCCAAGTCCACACTTGATGGAAATTTTAAAGATCTTGTACAATGTTTTTGGATTCCACATGCAATTCTTGCCTCTAATTTCTGAGCACGTAGAAGCTAGTAGAAGAAATATAGAGAAGGAATTGAAAGAAGTTGCAAAGCTTAGCCAGTGGGAGCTCCGCCAATGCTATTTGTCAATAGAGAACTCAAGAAGGATACGTCATAAAATTTTGAAGCTTATACAAAAATTCAGTGACACACTGCAACAACCTGTAATGATTGTGCTTGATCAAGAAGAAATGCGCAAAAGGATGAAAATTGCAACCTTGCTTGAAGAGAATCCTGTCAATGATGCTCATGAGATGAATGCAGACACATTAACAAATGTATTGGGTCTAGCACAGTTCAGCGGTGCTGACAGGTCATTGCATTGTGGTGGCTGGAAAAAGAAATTTGATTTTGCTTTAGAATACTTATGC------------TCCAAACTTGATCTACCTTCTGTGCCATTTATGAAT------------------------------------TTTGAAGGAGTGGCAGATCTACTAAGGCATTCTTTATCTTCTGCGTCTGCACACCAGATGTGTCATGATGGATGGAAAGAAGGATGGACTTCACTCAAGGATATTTACAGAATTGCTACGGATTGCACCTTCATCTGGAAGCATGAAACAAAGAATCCTAAAAAGAGGAGGGCCTTAGCTGATCTTTTTAAGATTTTAGAAAGATGCGGACTGTCAAAGCATAAGTCCATAGTTTTTGAGGAAGAGTTTAAGTCCAGCCAATCAATTGGTTGGTTTCTTCAGCCATCATATGATGTGCAACATCTGCTGCTACCACTGAAAGGTTCATCTCCTGGAAATGTCAGTACTTCTCTTTCCGATCACTTCCATAAACTTCCACATGAAGTCTGTGATCCCAACTGGGAAGTGGCAAGTCAGTACTACTTCAAAAACTTGGCGATGATGCAACAACTACAGCAGATTCGTCTCAATTTCCACAAAGATTTAACTCTAGATCAGGTCAACAGATCAGCCTCCTTCCTCAACCATCTAATTAAGATACAACAGGATCAACGATCTGTTGCTTATAGCTTTGCTGAGCAGATGAAAAGGCTGAGGAGACACATTTCTTTATTAAGAGAATTT---GATCAGGGAACTGGAACAGAGTGTTATGTAACCCCTTACCAAATTGCTGTGCACAAATATATGTGGCAACAAAAGCAATTATTTGATAGCTTGTTTGCCATGGCAAGTGATGCTTCACTGTTGCTGAAGACGGTTGAAAACACTCATTTGAATACATGCAATGTCATTAAGTCTGAAGTTAACAATGTTTCTGCATTCATTGATATGTTCATCCCAGCATTCCAAAAATCTAAGGACTCTCTAGATCGGTACCTTCTTGGAAGTAATGGACTCATAGTCACTCCTGCAGCATGCACTTGTCCTTTTGTTGTTTCAAAACAGATGGAGCAATTAGTAATTGAAAACTTTGATGTGATAAATGATTTTGAGGAGTGTTTCCAGACAATATACAAGCAAGCTTTTCTTAGAAGATCTGTTGACGAGCCTTTTCTAAATCGTTTTAGGGACATCATAGACAGGGGGAGAGTAATCATGGAAGAGTTCAGATCTGAACTAGAGCATGAAAAGAAATTTTCAAGCATCTGTGAAGATGGTGATTCTTCTACAGAGGACTTAAGTAAACTGTATGCTTCATTTGCTGAAATATATGAGGGAACCGTTAGGCAGGTTGTGGATGCATTTGAAAGGCTTAGCTTATCGAATAAAGGGCATATC---CTTCCAGAATCTTCAGTACATACTGGAAATTTACCCTCTTGGAAAGTTTCATTTGACTTTTGCTTGGAAGCTCTGCAGTTAAATCTCATATATGATGCGCTTGGCAGAACAATTATTGCTGCAGGCAAACTTGTTAGCACTCATGGGCATAGCCAATTTAATTTATGTTTACACATACAAGCATCCCTTAAGTATCTACATGCATTACTGGAAGTTTTCTTGACCATTGGGGATGGCATCTTAAGCGAGCTTTTAGCCCTACACAAGACAGTTGGAGAAATGACTTATATGCTTGCAAATATGTTTGCTTTACTCTATTCCAAAGGATTTGGTACTCCAGAAGGCCAAGTAGATAATAGCGGTAATGATACAACTCAAGATGCCCATGGAACAGGTATGGGGGAAGGTGAAGGTGTGAATGATGTGAGTGATCAGATTGATGATGAAGATCAGCTCCTTGGAACTTTTGATAAGCAAAGTGAAGGACCTGATGCTTCAAATGATAACCCCAGCAAGGATGGGAAAGGCATAGAGATGGAACAGGATTTTGCTGCGGATACATTTAGCGTCAGTGAGGATTCAGGAGATGATGCTGATGAAGAAGATGATGATGATACTAACCTTGACTCTGTGATGGGAGAAGGTGCAGATAATGGAGAAATAGTTGATGAAAAGCTGTGGGATAAAGATGAAGATGGCAATCCTGATGACACCGTAGAAAAGTATGAATCAGGCTCCTCTGTCAGAGAAACAGACCCCAGCTCTAGGGAAGTCAGGGCTAAAGAGGATAGTGCTACTGCTATGGATGATTGCGGAGAGTTAAACAATGATGAAACCGACAAGTTGAGTGATAAGGATGAGAATCCTGATGTCAATGGCGATGATCATGGAAACACTGATGAGATGAAGTTGGACAAAGAAAGAGCCTTCGAAGACCCTTCAGGAATACAACTTGATGATCAG---CAGTTTTTTGAAGAT---GACAGCATGGATAATGGATCTGCAGACCCTGATGCAAAGGAAGAAGGATCAGATGATCCTAATGATACTGCTAATGATATGGATACTGATGATGGAGAAACCAATCCAATGGATGATCTTATAGAT------------GATGCAAATCCTTCACAAGTGGATGGGAATGTTGAGAATGATGAACAAGGGATGGAGGGTGCTGAGAATGGTGATAAGGATTTG---GGGACAAAAGATAATGAGTTGACTGCACCAGGCATGGACCCCGCTGATGATTCTATATTGAATACAGATTCTTTACAGCCTGTGAATAAAGCAGGTCCCACAGCAGACTCA---AGCCTAGCTTTTGAG---------TCTGACAGTAGGGATCCTCAGTACAGCCTTGCTCCTTCAAGAAACCTCCGCTCTGATCATCTTCCTGAGATGGGGATGACACTGCCAATCTCAAGCAAGGGTGAAAAGTCAACTTCAGATCAACCAAAAGCTCAATCACCACAAGATGATACTTCAGCTGTGCAAAGAACACATTCAAATCCTTATAGAAGCATCGGGGATGCCCTGGAAGAATGGAAAGAAAGAATCAAAATATGTGCTGATCAACAAGAGAATGAACCAGAAGCCCCTGATGTCCTGGAGGATGAGAATGCGAATGAATATGAATTTGTTTCTGAATTAGAGAAGGGTACTTCTCAAGCACTTGGACCTGCTACTTCTGATCAGATTGACAGGAATATTAAAAAAAACAAGTCTGATGCA---GATAATAGTGTTAGCGAACAAAAACGAGAAGATGATGAAATGAAAGTTTTGGATGAAGCTTCTGAAATTCACCGCATTGGCCACTACAATGCTTCTGCTCTCCGACAG------AAAATGGATGAGCGAATGCAAGAAAGTGGGATTACCAGTGATGTACCTATGGAAGAAAAATTACCAGAAGTT---------AATGGCCAGCCTGGTAATCAATCTGGGGATTTAATTATAATGGATAATAGTTACATGTACAATGATATATTGAAGCTAAATAACCTTTCAATGATAGACCAAGACCTGGGGAAAGTG---AAGAACATTGAAGAAGTATCTGTTGACACAGAACATGATAATGCAGCTGCTATTTGGAGAAGATATGAACTGACAACGACGAGGTTGTCTCAGGAATTGACTGAGCAGTTGCGCTTGGTTATGGAACCAACTGTTGCAAGCAAACTCCAGGGAGATTATAAAACCGGCAAGAGGATAAACATGAAGAAGGTTATCCCATACATTGCAAGCCACTACAGAAAAGATAAGATTTGGTTAAGGCGGACGAGACCAAACAAACGAGATTACCAGGTAGTCGTCGCAATCGATGACTCACGCAGTATGTCAGAAAGCCGCTGTGGCGAGGTTGCTATTGAAGCTTTGATTACAGTATGCCGGGCCATGTCACAGCTGGAAGTGGGGCAATTGGCTGCGGTGAGCTTTGGTGCACAAGGAAACGTAAGACTGCTTCAGGGCTTTGGTCAGCCATTTACTGGTGAAGCTGGAATCAAGATGATTTCAAGTTTGACCTTTAAGCAAGACAATACAATCGCAGATGAACCGATGGTAAATCTTTTGAAGGAATTGAATGGAATGCTTGATTCTGCAGTTGCAAATGCACGCCTACCTACTGGGCAAAACCCTCTCCAGCAACTCATTTTGATCATAGCAGATGGCCGGTTCCATGAAAAGGAAAGCTTGAAGCGCTATGTTCGGGATATTTTAAGCAGGAAGCGGATGATTGCATTCATACTTCTAGATAGCCCACAAGAATCTATAATGGATCTTATGAGAGCGACGTTTCAGGGAGGGAAGGCTTCATTCTCAAGATATCTAAACTCATTTCCCTTCCCATACTATGTTGTTCTGAAGAACATTGAATCACTTCCAAGGACAATGGCTGATTTATTGAGACAGTGGTTTGAGCTTATGCAGAGTAGTGGTGAT
>Cka_2
---------------------------------------------------------------------------------------------------------------------------------------------------------------------------------------------------------------------------------------------------------------------------------------------------------------------------------------------------------------------------------------------------------------------------------------------------------------------------------------------------------------------------------------------------------------------------------------------------------------------------------------------------------------------------------------------------------------------------------------------------------------------------------------------------------------------------------------------------------------------------------------------------------------------------------------------------------------------------------------------------------------------------------------------------------------------------------------------------------------------------------------------------------------------------------------------------------------------------------------------------------------------------------------------------------------------------------------------------------------------------------------------------------------------------------------------------------------------------------------------------------------------------------------------------------------------------------------------------------------------------------------------------------------------------------------------------------------------------------------------------------------------------------------------------------------------------------------------------------------------------------------------------------------------------------------------------------------------------------------------------------------------------------------------------------------------------------------------------------------------------------------------------------------------------------------------------------------------------------------------------------------------------------------------------------------------------------------------------------------------------------------------------------------------------------------------------------------------------------------------------------------------------------------------------------------------------------------------------------------------------------------------------------------------------------------------------------------------------------------------------------------------------------------------------------------------------------------------------------------------------------------------------------------------------------------------------------------------------------------------------------------------------------------------------------------------------------------------------------------------------------------------------------------------------------------------------------------------------------------------------------------------------------------------------------------------------------------------------------------------------------------------------------------------------------------------------------------------------------------------------------------------------------------------------------------------------------------------------------------------------------------------------------------------------------------------------------------------------------------------------------------------------------------------------------------------------------------------------------------------------------------------------------------------------------------------------------------------------------------------------------------------------------------------------------------------------------------------------------------------------------------------------------------------------------------------------------------------------------------------------------------------------------------------------------------------------------------------------------------------------------------------------------------------------------------------------------------------------------------------------------------------------------------------------------------------------------------------------------------------------------------------------------------------------------------------------------------------------------------------------------------------------------------------------------------------------------------------------------------------------------------------------------------------------------------------------------------------------------------------------------------------------------------------------------------------------------------------------------------------------------------------------------------------------------------------------------------------------------------------------------------------------------------------------------------------------------------------------------------------------------------------------------------------------------------------------------------------------------------------------------------------------------------------------------------------------------------------------------------------------------------------------------------------------------------------------------------------------------------------------------------------------------------------------------------------------------------------------------------------------------------------------------------------------------------------------------------------------------------------------------------------------------------------------------------------------------------------------------------------------------------------------------------------------------------------------------------------------------------------------------------------------------------------------------------------------------------------------------------------------------------------------------------------------------------------------------------------------------------------------------------------------------------------------------------------------------------------------------------------------------------------------------------------------------------------------------------------------------------------------------------------------------------------------------------------------------------------------------------------------------------------------------------------------------------------------------------------------------------------------------------------------------------------------------------------------------------------------------------------------------------------------------------------------------------------------------------------------------------------------------------------------------------------------------------------------------------------------------------------------------------------------------------------------------------------------------------------------------------------------------------------------------------------------------------------------------------------------------------------------------------------------------------------------------------------------------------------------------------------------------------------------------------------------------------------------------------------------------------------------------------------------------------------------------------------------------------------------------------------------------------------------------------------------------------------------------------------------------------------------------------------------------------------------------------------------------------------------------------------------------------------------------------------------------------------------------------------------------------------------------------------------------------------------------------------------------------------------------------------------------------------------------------------------------------------------------------------------------------------------------------------------------------------------------------------------------------------------------------------------------------------------------------------------------------------------------------------------------------------------------------------------------------------------------------------------------------------------------------------------------------------------------------------------------------------------------------------------------------------------------------------------------------------------------------------------------------------------------------------------------------------------------------------------------------------------------------------------------------------------------------------------------------------------------------------------------------------------------------------------------------------------------------------------------------------------------------------------------------------------------------------------------------------------------------------------------------------------------------------------------------------------------------------------------------------------------------------------------------------------------------------------------------------------------------------------------------------------------------------------------------------------------------------------------------------------------------------------------------------------------------------------------------------------------------------------------------------------------------------------------------------------------------------------------------------------------------------------------------------------------------------------------------------------------------------------------------------------------------------------------------------------------------------------------------------------------------------------------------------------------------------------------------------------------------------------------------------------------------------------------------------------------------------------------------------------------------------------------------------------------------------------------------------------------------------------------------------------------------------------------------------------------------------------------------------------------------------------------------------------------------------------------------------------------------------------------------------------------------------------------------------------------------------------------------------------------------------------------------------------------------------------------------------------------------------------------------------------------------------------------------------------------------------------------------------------------------------------------------------------------------------------------------------------------------------------------------------------------------------------------------------------------------------------------------------------------------------------------------------------------------------------------------------------------------------------------------------------------------------------------------------------------------------------------------------------------------------------------------------------------------------------------------------------------------------------------------------------------------------------------------------------------------------------------------------------------------------------------------------------------------------------------------------------------------------------------------------------------------------------------------------------------------------------------------------------------------------------------------------------------------------------------------------------------------------------------------------------------------------------------------------------------------------------------------------------------------------------------------------------------------------------------------------------------------------------------------------------------------------------------------------------------------------------------------------------------------------------------------------------------------------------------------------------------------------------------------------------------------------------------------------------------------------------------------------------------------------------------------------------------------------------------------------------------------------------------------------------------------------------------------------------------------------------------------------------------------------------------------------------------------------------------------------------------------------------------------------------------------------------------------------------------------------------------------------------------------------------------------------------------------------------------------------------------------------------------------------------------------------------------------------------------------------------------------------------------------------------------------------------------------------------------------------------------------------------------------------------------------------------------------------------------------------------------------------------------------------------------------------------------------------------------------------------------------------------------------------------------------------------------------------------------------------------------------------------------------------------------------------------------------------------------------------------------------------------------------------------------------------------------------------------------------------------------------------------------------------------------------------------------------------------------------------------------------------------------------------------------------------------------------------ATGGACGATTGCGGTGAGTTAAACAATGATGAAACCGACAAGCTGAGTGATGAGGATGAGAATCCTGACATCAATGGTGATGATCATGGAAACACTGATGAGATGAAGTTGAACAAAGAAACAGCCTTCGAAGATCGTTCAGGTATACAACTTGATGATCAG---CAGTTTTTTGAAGAT---GAGAGCATGGATAATGGATCTGCAGGCCCTGATGCAAAGGAAGAAGGATCAGATGATCCCAATGATACTGCTAATGATATGGATACTGATGATGGAGAAACCAATCCAATGGATGATCTTATAGAT------------GATGCAAATCCTTCACAAGTGGATGGGAATGTTGAGAATGATGAACAAGGGATGGAGGGTGCTGAGAATGGTGATAAGGATTTG---GGGACAAAAGATAATGAGTTGACTGCACCAGGCATGGACCCTGCTGATGATTCTATATTGAATACAGATTCTTTACAGCCTGTGAATAAAGCAGGTACCACAGCAGACTCA---AGCCTAGCTTTTGAG---------TCTGACAGTAGGGATCCTCAGTACAGCCTTGCTCCTTCAAGAAACTTTCCCTCTGATCATCTTCCTGAGATGGGGATGACACTGCCAATCTCAAGCAAGGCTAAAAAGTCAACTTCAGATCAACCAAAAGCTCAATCACCACAAGATGATACTTCATCTGTGCGAAGAACACATTCAAATCCTTATAGAAGCATTGGGGATGCCCTGGAAGAATGGAAAGAAAGAATCAAAATATGTGCTGATCAACAAGAGAATGAACCAGAAGCCTCTGATGTCCTGGAGGATGAGAATGTGGATGAATATGCATTTGTTTCTGAATTAGAGAAG------------------------------------------------------------------------------GATAATAGTGTTCGCGAACAGAAACGAGAAGATGATGCAATGAAAGTTGTGGATGAGGATTCTGAAATTCACCACATTGGCCACTACAATGCTTCTGCTCTCCGTCAG------AAAATGGATGAAAAAATGCAAGAAAGTGGGATCACCAGTGCTGTACCTATGGAAGAAGAATTACCAGAAGTT---------GATTGCCAGCCTGGTAATCAATCTGGGGATTTAATTATAATGGATAATAGTTACATGAACAATGATGTATTGAAGCTAAATAACCTTTCAATGATAGACCAAGACCTGGGGAAAGGG---AAGAACATTGAAGAAGTATCTTTTAACACGGAATATGATAATGCAGCTGCTATTTGGAGAAGATATGAACTGACAACAACGAGTTTGTCTCAGGAATTGACTGAGCAGTTGCGCTTGGTTATGGAACCAACTGTTGCAAGCAAACTCCAGGGAGATTATAAAACCGGCAAGAGGATAAACATGAAGAAGGTTATCCCATACATTGCAAGTGACTACAGAAAAGATAAGATTTGGCTAAGGCGGACGAGACCAAACAAACGAGATTACCAGGTAGTCATCACAATCGACGACTCACGCAGTATGTCAGAAAGCCGCTGTGGTGAGGTTGCTATTGAAGCTTTGATTACAGTATGCCGTGCCATGTCACAGCTGCAAGTGGGGCAATTGGCTGCGGTGAGCTTTGGCTCACAAGGAAACGTAAGACTGCTTCAGGGCTTCGGTCAGCCATTTACTGGTGAAGCTGGAATCAAGATGATTTCGAGTTTGACCTTTAAGCAAGACAATACAATCGCGGATGAACCGATGGTAAATCTTTTGAAGGAATTGAATGGAATGCTTGATTCTGCAGTTGCATATGCACGCCTACCTACTGGACAAAACCCTCTCCAGCAACTCATTTTGATCATAGCAGATGGCCGGCTCCATGAAAAGGAAAGCTTGAAGCGCTGTGTTCAGGATGTTTTAAGCAGGAAGCGGATGATTGCATTCATACTTCTAGATAGCCCACAAGAATCTATAGTGGACCTTATGAGTGCGACGTATCCGGGAGGGAAGCTTTCATTCTCAAGATATATAAACTCATTTCCCTTCCCGTACTATGTTGTTCTGAAGAACATTGAATCACTTCCAAGGACAATGGCTAGTTTATTGAGACAGTGGTTTGAGCTCATGCAGAGTAGTGGTGAT
>Cka_3
------------------------------------------------------------------------------------------------------------------------------------------------------------------------------------------------------------------------------------------------------------------------------------------------------------------------------------------------------------------------------------------------------------------------------------------------------------------------------------------------------------------------------------------------------------------------------------------------------------------------------------------------------------------------------------------------------------------------------------------------------------------------------------------------------------------------------------------------------------------------------------------------------------------------------------------------------------------------------------------------------------------------------------------------------------------------------------------------------------------------------------------------------------------------------------------------------------------------------------------------------------------------------------------------------------------------------------------------------------------------------------------------------------------------------------------------------------------------------------------------------------------------------------------------------------------------------------------------------------------------------------------------------------------------------------------------------------------------------------------------------------------------------------------------------------------------------------------------------------------------------------------------------------------------------------------------------------------------------------------------------------------------------------------------------------------------------------------------------------------------------------------------------------------------------------------------------------------------------------------------------------------------------------------------------------------------------------------------------------------------------------------------------------------------------------------------------------------------------------------------------------------------------------------------------------------------------------------------------------------------------------------------------------------------------------------------------------------------------------------------------------------------------------------------------------------------------------------------------------------------------------------------------------------------------------------------------------------------------------------------------------------------------------------------------------------------------------------------------------------------------------------------------------------------------------------------------------------------------------------------------------------------------------------------------------------------------------------------------------------------------------------------------------------------------------------------------------------------------------------------------------------------------------------------------------------------------------------------------------------------------------------------------------------------------------------------------------------------------------------------------------------------------------------------------------------------------------------------------------------------------------------------------------------------------------------------------------------------------------------------------------------------------------------------------------------------------------------------------------------------------------------------------------------------------------------------------------------------------------------------------------------------------------------------------------------------------------------------------------------------------------------------------------------------------------------------------------------------------------------------------------------------------------------------------------------------------------------------------------------------------------------------------------------------------------------------------------------------------------------------------------------------------------------------------------------------------------------------------------------------------------------------------------------------------------------------------------------------------------------------------------------------------------------------------------------------------------------------------------------------------------------------------------------------------------------------------------------------------------------------------------------------------------------------------------------------------------------------------------------------------------------------------------------------------------------------------------------------------------------------------------------------------------------------------------------------------------------------------------------------------------------------------------------------------------------------------------------------------------------------------------------------------------------------------------------------------------------------------------------------------------------------------------------------------------------------------------------------------------------------------------------------------------------------------------------------------------------------------------------------------------------------------------------------------------------------------------------------------------------------------------------------------------------------------------------------------------------------------------------------------------------------------------------------------------------------------------------------------------------------------------------------------------------------------------------------------------------------------------------------------------------------------------------------------------------------------------------------------------------------------------------------------------------------------------------------------------------------------------------------------------------------------------------------------------------------------------------------------------------------------------------------------------------------------------------------------------------------------------------------------------------------------------------------------------------------------------------------------------------------------------------------------------------------------------------------------------------------------------------------------------------------------------------------------------------------------------------------------------------------------------------------------------------------------------------------------------------------------------------------------------------------------------------------------------------------------------------------------------------------------------------------------------------------------------------------------------------------------------------------------------------------------------------------------------------------------------------------------------------------------------------------------------------------------------------------------------------------------------------------------------------------------------------------------------------------------------------------------------------------------------------------------------------------------------------------------------------------------------------------------------------------------------------------------------------------------------------------------------------------------------------------------------------------------------------------------------------------------------------------------------------------------------------------------------------------------------------------------------------------------------------------------------------------------------------------------------------------------------------------------------------------------------------------------------------------------------------------------------------------------------------------------------------------------------------------------------------------------------------------------------------------------------------------------------------------------------------------------------------------------------------------------------------------------------------------------------------------------------------------------------------------------------------------------------------------------------------------------------------------------------------------------------------------------------------------------------------------------------------------------------------------------------------------------------------------------------------------------------------------------------------------------------------------------------ATGCTTTGCCAGATTCTTCAGCATTCATTCCCTGTCATGGATTTTCCAATCCACTGTCTCAAGCTTAGAGTTTCTTCTGGAAAACTTTGGCGAGATTTTCCATTGAAGTCGGATTTAGCTAGTACTCTTTTATCTGCGGCCCATTCCCTCTTTCAACAGATTATATTTGCACATGAGAAATCTTTTGAGGTGGATAACTTTGAAAAAATAAAATCAATTTTCCATTCCATTCAGAAGAATTCTTTTAAGCAAGAAGAACTCCAGACTTTAAAGGCACTTATTCAGTCTTCCAACCATGGCGGATTGACATCTTTGGTTGATCAATATATTGTACCCTTGCTTAGAGAACTATACATCGAGTGTCCATCTCATGATTACCTTTATAATCTCGGTAAGGCATGGATTCACATTGGGGGACTGCGTTTCTATCTTTTGGCGAACTTCGATCATCTCGATCCTGCTATGAAGTATGAATTCAAGTATTTACGGCTGCAAGAAAAAATCTCTCTGCTTGAGCTTGAAATAAAGGTGCGACAAGAATGTTACCATTTGGCAGGCAGGAACTCCTCAGTAGATAATGAGAAATGGAGGAAGAGTTTGTTAGGAAAGCTTCAAAAAGAGCGGAAAAGGCTTCAAACCAAGATCATGTTCCGCCCTGATCCTGCTAAATATAAGAACCTGAAACGTGTGTGCGCCGGGTTTCATGAATTAATTGCATCCTCTGCTGTACTTGCAAGAAATCTTGAACAACAGGACCTGAACATCCAACTGAGGATAGATGAAGCTTGCAACTGGCAGGTGACATCAGCCTCTTTTATTGATCAATTATCAAAAGAGTATCCTGAATATATTGATATAATTCAGCCAGTTCAAGTTGCAATTTATGAAATAAAATTGGGTTTATCAGTAGCTGTTTCAAGTGCTCTGCAGAAAGCTTATCTACACAAAGTTGGGGGTGAT---GCTGATCAGATTCTGGAAACTATATATTCTTTCATGCAATTCCCTAGAAGCTTGCCATCTGAAGCCATTTCTGTTGATCCCAACACCATGCTACCAGTATTTCAGTCCTCTAATATGGATGTTTCTGAAAATGCATTGGCCATGGATGTGAATTTACTGAAGAAATTACTTAGCATCTCAAGAGATACCAATTGCAATAACGAGCTTCCAATCCTGCAATTGCACGCCAATATTTATCATATAAGTCTTGTACGTGTAGCACGTCATGTACGTAGTACAATGCTGATGGATAATGCTTCTTTCCTGTTCTTGAACAAGATCTTTGATCAATTTGCAAGCCCGTGGATAAATATGAAGGTTCATATGAAGGCTAAAGAGGACAATGAGGCTCAAAAGTACAAGTTCCAGCCTCGATCAATCAGAATAGAAGACATTCTAGAAGTTGATGTACCATCGCTCGTGGAGTTTTCTGCAGATGAAAGTCTGTCTCCTGAGTGGCAAGAAATGATG------------------------AAGTTGCCTGCTAAAGAAAATGGAAATTTTGAGGAAGAGTGGAACCTTGTTCAGGAGTCTGTTTTGAAGAGCATGGTCCATCTTCACAATCAACTATTTGGGTCAAATAATCTTATCAAACTTCCTGGAATAGCTCAGGTCAATAATGAGGACATCCTGGATTCGTTCATGGACTCTTACAAATTGGGAATCAAAATAATAAAAGACATGCCCCCTGTGCTGTCATTTACCCTGGATATGAATCTTATGCCAGAGCATTTACTTCATCTGTGTGTGGAGTATAAGAAAAAATTCAGTCCATTCCATCAATTAGATCACGTCTACAATATCTATAAGGATTCAAATGCTCCTGCTCTGGCTAAAATGGTAAAGCCACTTACAGTCCTTCAAAATCGGGTGGTATCTCTTCTTTATGAGTGGCCAGAACATCCCGGGCTCCAAAAGATTTTAGATATAATTAAAACTCTCCTGGCTTTGTCAGTAGATACGCCTCTGACCGAGGCTTTATTGGGGTTGCAATTCTTACTGAGCAGAACACAGGCATTACAAGAAAATGCTTCAAAGTTCTCTTTTTCTGATCAACTGCAACCATTTTTTGCGCTGGTCTCATCATGGCAAAAGCTTGAGTTGACGTGTCGGCCTGCTTTGCTTGATGGAGTTTTGGAGCAATGTGATGCTAATGCTGGAAAGCTATGGCTTCCCCTCTACTCTGTTCTTCATCGTGAACATCTTGGTGACATT------GATCATCTAGATACAATTCGAAGCTTAAAGGAGTTCATTCAGACAGCCAACGTGGGAGAATTCAGAAAGCGCCTTGAACTACTTCTTGCTTTCCATGGGCAGTTCAGTATGAGGATGCACTTGAAAGCAGATCCAAGTCCACACTTGTTGCAAATTTTAAAGATCTTGTACAATGTTTTTGGATACTACATGCAATTCTTGCCTCTAATTTCTGAGCACGTAGAAGCTAGTAGAAGAAATATAGAGAAGGAATTGAAAGAAGTTGCAAAGCTTAGCCGGTGGGAGCTTCACCAATGCTATTTGTCAATAGAGAACTCAAGAAGGATACGTCATAAAATTTTGAAGCTTATACAAAAATTC------------------------------------------------------------------------------------------------------------------------------------------------------------------------------------------------------------------------------------------------------------------------------------------------------------------------------------------------------------------------------------------------------------------------------------------------------------------------------------------------------------------------------------------------------------------------------------------------------------------------------------------------------------------------------------------------------------------------------------------------------------------------------------------------------------------------------------------------------------------------------------------------------------------------------------------------------------------------------------------------------------------------------------------------------------------------------------------------------------------------------------------------------------------------------------------------------------------------------------------------------------------------------------------------------------------------------------------------------------------------------------------------------------------------------------------------------------------------------------------------------------------------------------------------------------------------------------------------------------------------------------------------------------------------------------------------------------------------------------------------------------------------------------------------------------------------------------------------------------------------------------------------------------------------------------------------------------------------------------------------------------------------------------------------------------------------------------------------------------------------------------------------------------------------------------------------------------------------------------------------------------------------------------------------------------------------------------------------ATTGTA---------------------------------------------------------------------------------------------------------------------------------------------------------------------------------------------------------------------------------------------------------------------------------------------------------------------------------------------------------------------------------------------------------------------------------------------------------------------------------------------------------------------------------------------------------------------------------------------------------------------------------------------------------------------------------------------------------------------------------------------------------------------------------------------------------------------------------------------------------------------------------------------------------------------------------------------------------------------------------------------------------------------------------------------------------------------------------------------------------------------------------------------------------------------------------------------------------------------------------------------------------------------------------------------------------------------------------------------------------------ATGATTTTGATTCAAAACTCC------------------------------AGTCTTTCAATG------------------------------------------------------------------------------------------------------------------------------------------------------------------------------------------------------------------------------------------------------------------------------------CCAAAT---------------------------------------------------------------------------------------------------------------------------------------------------------------------------------------------------------------------------------------------------------------------------------------------------------------------------------------------------------------------------------------------------------------------------------------------------------------------------------------------------------------------------------------------------------------------------------------------------------------------------------------------------------------------------
>Cka_4
ATG---------------------------------------------------------------------------------------------------------------------------------------------------------------------------------------------------------------------------------------------------------------------------------------------------------------------------------------------------------------------------------------------------------------------------------------------------------------------------------------------------------------------------------------------------------------------------------------------------------------------------------------------------------------------------------------------------------------------------------------------------------------------------------------------------------------------------------------------------------------------------------------------------------------------------------------------------------------------------------------------------------------------------------------------------------------------------------------------------------------------------------------------------------------------------------------------------------------------------------------------TATCTGTGT------------------------------------------------------------------------------------------------------------------------------------------------------------------------------------------------------------------------------------------------------------------------------------------------------------------------------------------------------------------------------------------------------------------------------------------------------------------------------------------------------------------------------------------------------------------------------------------------------------------------------------------------------------------------------------------------------------------------------------------------------------------------------------------------------------------------------------------------------------------------------------------------------------------------------------------------------------------------------------------------------------------------------------------------------------------------------------------------------------------------------------------------------------------------------------------------------------------------------------------------------------------------------------------------------------------------------------------------------------------------------------------------------------------------------------------------------------------------------------------------------------------------------------------------------------------------------------------------------------------------------------------------------------------------------------------------------------------------------------------------------------------------------------------------------------------------------------------------------------------------------------------------------------------------------------------------------------------------------------------------------------------------------------------------------------------------------------------------------------------------------------------------------------------------------------------------------------------------------------------------------------------------------------------------------------------------------------------------------------------------------------------------------------------------------------------------------------------------------------------------------------------------------------------------------------------------------------------------------------------------------------------------------------------------------------------------------------------------------------------------------------------------------------------------------------------------------------------------------------------------------------------------------------------------------------------------------------------------------------------------------------------------------------------------------------------------------------------------------------------------------------------------------------------------------------------------------------------------------------------------------------------------------------------------------------------------------------------------------------------------------------------------------------------------------------------------------------------------------------------------------------------------------------------------------------------------------------------------------------------------------------------------------------------------------------------------------------------------------------------------------------------------------------------------------------------------------------------------------------------------------------------------------------------------------------------------------------------------------------------------------------------------------------------------------------------------------------------------------------------------------------------------------------------------------------------------------------------------------------------------------------------------------------------------------------------------------------------------------------------------------------------------------------------------------------------------------------------------------------------------------------------------------------------------------------------------------------------------------------------------------------------------------------------------------------------------------------------------------------------------------------------------------------------------------------------------------------------------------------------------------------------------------------------------------------------------------------------------------------------------------------------------------------------------------------------------------------------------------------------------------------------------------------------------------------------------------------------------------------------------------------------------------------------------------------------------------------------------------------------------------------------------------------------------------------------------------------------------------------------------------------------------------------------------------------------------------------------------------------------------------------------------------------------------------------------------------------------------------------------------------------------------------------------------------------------------------------------------------------------------------------------------------------------------------------------------------------------------------------------------------------------------------------------------------------------------------------------------------------------------------------------------------------------------------------------------------------------------------------------------------------------------------------------------------------------------------------------------------------------------------------------------------------------------------------------------------------------------------------------------------------------------------------------------------------------------------------------------------------------------------------------------------------------------------------------------------------------------------------------------------------------------------------------------------------------------------------------------------------------------------------------------------------------------------------------------------------------------------------------------------------------------------------------------------------------------------------------------------------------------------------------------------------------------------------------------------------------------------------------------------------------------------------------------------------------------------------------------------------------------------------------------------------------------------------------------------------------------------------------------------------------------------------------------------------------------------------------------------------------------------------------------------------------------------------------------------------------------------------------------------------------------------------------------------------------------------------------------------------------------------------------------------------------------------------------------------------------------------------------------------------------------------------------------------------------------------------------------------------------------------------------------------------------------------------------------------------------------------------------------------------------------------------------------------------------------------------------------------------------------------GTTGCA---------------------------------------------------------------------------------------------------------------------------------------------------------------------------------------------------------------------------------------------------------------------------------------------------------------------------------------------------------------------------------------------------------------------------------------------------------------------------------------------------------------------------------------------------------------------------------------------------------------------------------------------------------------------------------------------------------------------------------------------------------------------------------------------------------------------------------------------------------------------------------------------------------------------------------------------------------------------------------------------------------------------------------------------------------ATTCAGCCT------------------------------------------------------------------------------------------------------------------------------------------------------------------------------------------------------------------------------------------------------------------------------------------------------------------------------------------------------------------------------------------------------------------------------------------------------------------------------------------------------------------------------------------------------------------------------------------------------------------------------------------------------------------------------------------------------------------------------------------------------------------------------------GGAATAGCTCAGGTCAATAATGAGGACATCTTGGATTCGTTCATGGACTCTTACAAATTGGGAATCAAAATAATAAAAGAT------------------------------------------------------------------------------------------------------------------------------------------------------------------------------------------------------------------TTTCCGTCGTATTTTGGTATTGCCAACATGATG------------------------------------------------------------------------------------------------------------------GCTGCCTTTTCAGATCAACTGCAACCATTTTTTGCGCTGGTCTCATCATGGCAAAAGCTTGAGTTGACGTGTTGGCCTGCTTTGCTTGATGGAGTTTTGGAGCAATGTGATGCTAATGCTGGAAAGCTATGGCTTCCCCTCTACTCTGTTCTTCATCGTGAACATCTTGGTGACATT------GATCATCTAGATACAATTCAAAGCTTAAAGGAGTTCATTCAGACAGCCAACGTGGGAGAATTCAGAAAGCGCCTTGAACTACTTCTTGCTTTCCATGGTCAGTTCAGTATGAGGATGCACTTGAAAGCAGAT---------------------------------------------------------------------CCAAGAATTTCTGAGCACGTAGAAGCTAGTAGAAGAAATATAGAGAAGGAATTGAAAGAAGTTGCAAAGCTTAGCCGGTGGGAGCTTCACCAATGCTATTTGTCAATAGAGAACTCAAGAAGGATACGTCATAAAATTTTGAAGCTTATACAAAAATTCAGTGACACACTGCAACAACCTGTAATGTTTGTGCTTGATCAAGAAGAAATGCGCAAAAGGATGAAAATTGCAACCTTGCTTGAAGAAAATCCCGTCAATGATGCTCATGAGACGATTGCAGACACATTAACAAATGTATTGGGTCTAGCACAGTTCAGCGGTGCTGACAGGTCATTGCATTATGGTGGCTGGAAAAAGAAATTTGATTTTGCCTTAGAATACTTATAC------------TCCAATCTTGATTTACCTTCTGTGCCATTTATGAAT------------------------------------TTTAAAGGAGTGGCAGATCTACTAAGGCAGTCTTTATCTTCTGCATCTGCACACCAGATGTGTCATGAT------------GGATGGACTTCACTCGAGGATATTTACAGAGTTGCATCAGATTGCAACTTCATCTGGAAGCGTGGAACAAAGAATCCTAAAAAGAGGAGGGCCTTAGCTGATCTTTTTGAGATTTTAGAAAGATGCGGACTGTCAAAGCATAAGTCCATATTTTTTGAGGAAGAGTTTAAGTCCAGCCCATCAATTGGTTGGTTTCTTCAGCCATCATATGATGTGCAACATCTGCTGCAACCACTGAAAGGGTCATCTCCTGAAAATGTCAGTACTTCTCTTTCCGACCACTTCCATAAACTTCCACATGAAGTCTGTGACCCCAACTGGGAAGTGGCAAGTCAGTACTACTTCAAAAACTTGGCGATGATGCAACAACTACAGCAGATTCGTCTCAATTTCCACAAGGATTTAACTCTAGATCAGGTCAACAGATCAGCCTCCTTCCTCAACCATCTAATTAAGATACAACAGGATCAACGATCTGTTGCTTATGGCTTTGCTGAGCAGATGAAAAGGCTGAGGAGAGACACTTCTTTATTAAGAGAATTT---GATAAGGGAACTGGAACAGAGTGTTATGTATCCCCTTACCAAATTGCTGTGCACAAATATATGTGGCAACAAAAGCAACTATTTGATAGCTTGTTTGCCATGGCAAGTGATGCTTCACTGTTGCTGAAGGCAGTTGAAAACACTCATTTGAATACATGCAATGTCGTTAAGTCTGAAGTTAACAATGTTTCTGCATTCATTGATATGTTCATCCCAGCATTCCAAAAATCTAAGGACTCTCTAGATCGGTACCTTCTTGGAAGTAATGGAATCATAGTCACTCCTGCAGCATGCACTACTCCTTTTGTTGTTTCAAAACAGATGGAGCAATTAGTAATTGAAAACTTTGATGTGATAAATGATTTCGAGGAGTGTTTCCAGACAATATACAAGCAAGCTTTACTTAGAAGATCTGTTGACGTGCCTTTTCTAAATCGTTTTAGAGACATCATAGACAGGGGGAGAGTAATCATGGAAGAGTTCAGATCTGAATTGGAGCATGAAAAGAAATTTTCAAGCATCTGTGAAGATGGTGATTCTTCTGCAGAGGACTCAAGTAAACTGTATGCTTCATTTGCTGAAATATATGAGGGAACCATTAGGCAGGTTGTGGATGCATTTGAAAGGCTTAGCTTATCGAATAAGGGGCATATC---CTTCCAGAATCTTCAGTACATACTGGAAATTTACCCTCATGGAAAGTTTCATTTGACTTTTGCCTGGAAGCTCTGCAGTTAAATCGCATATATGATGCGCTTGGCAGAACAATTATTGCTGCGGGCAAACTGGTTAGCACTCATATGCATAGCCAATTTAATTTATGCTTACACATACAAGCATCCCTTAAATATCTACATGCATTACTGGAAGTTCTCTTGACCGTTGGGGATGGCATCTTAAGCGAGCTTTTAGCCCTACACAAGACAGTTGGAGAAATGACTTATATGCTTGCAAATATGTTTGGTTTACTCTATTCCAAAGGATTTGGTACTCCAGAAGGCCAAGTAGATAATAGGGATAATGATACAACACAAGATGCCCATGGAACAGGTATGGGGGAAGGTGATGGTGTGAATGATGTGAGTGATCAGATTGATGATGAAGATCAGCTCCTTGGAACTTTTGACAAGGAAAGTGAAGGACCTGATGCTTCAAATGATATCCCCAGCAAGGATGGGAAAGGCATAGAGATGGAACAGGATTTTGCTGCGGATACATTTAGCGTCAGTGAGGATTCAGGAGATGAGGCTGATGAAGAAGATGATGATGATACTAACCTTGACTCTGTGATGGGAGAAGGTGCAGATAAGGGAGAAATAGTTGATGAAAAGCTGTGGGATAAAGATGAAGATGGCAATCCTGATGACACCATAGAAAAGTTTGAATCAGGCCCCTCTGTCAGAGAAACAGACCCCAGCTCTAGGGAAGTCAGGGCTAAAGAGGATAGTGCTACTGCTATGGACGATTGCGGTGAGTTAAACAATGATGAAACCGACAAGCTGAGTGATGAGGATGAGAATCCTGACATCAATGGTGATGATCATGGAAACACTGATGAGATGAAGTTGAACAAAGAAACAGCCTTCGAAGATCGTTCAGGTATACAACTTGATGATCAG---CAGTTTTTTGAAGAT---GAGAGCATGGATAATGGATCTGCAGGCCCTGATGCAAAGGAAGAAGGATCAGATGATCCCAATGATACTGCTAATGATATGGATACTGATGATGGAGAAACCAATCCAATGGATGATCTTATAGAT------------GATGCAAATCCTTCACAGGTGGATGGGAATGTTGAGAATGATGAACAAGGGATGGAGGGTGCTGAGAATGGTGATAAGGATTTG---GGGACAAAAGATAATGAGTTGACTGCACCAGGCATGGACCCTGCTGATGATTCTATATTGAATACAGATTCTTTACAGCCTGTGAATAAAGCAGGTACCACAGCAGACTCA---AGCCTAGCTTTTGAG---------TCTGACAGTAGGGATCCTCAGTACAGCCTTGCTCCTTCAAGAAACTTTCCCTCTGATCATCTTCCTGAGATGGGGATGACACTGCCAATCTCAAGCAAGGCTAAAAAGTCAACTTCAGATCAACCAAAAGCTCAATCACCACAAGATGATACTTCATCTGTGCGAAGAACACATTCAAATCCTTATAGAAGCATTGGGGATGCCCTGGAAGAATGGAAAGAAAGAATCAAAATATGTGCTGATCAACAAGAGAATGAACCAGAAGCCTCTGATGTCCTGGAGGATGAGAATGTGGATGAATATGAATTTGTTTCTGAATTAGAGAAGGGTACTTCTCAAGCACTTGGACCTGCTACTTCTGATCAGATTGACAGGAATATTAAAAAAAACAAGTCTGATGCA---GATAATAGTGTTCGCGAACAGAAACGAGAAGATGATGCAATGAAAGTTGTGGATGAGGATTCTGAAATTCACCACATTGGCCACTACAATGCTTCTGCTCTCCGTCAG------AAAATGGATGAAAAAATGCAAGAAAGTGGGATCACCAGTGATGTACCTATGGAAGAAGAATTACCAGAAGTT---------GATTGCCAGCCTGGTAATCAATCTGGGGATTTAATTATAATGGATAATAGTTACATGAACAATGATGTATTGAAGCTAAATAACCTTTCAATGATAGACCAAGACCTGGGGAAAGGG---AAGAACATTGAAGAAGTATCTTTTAACACGGAATATGATAATGCAGCTGCTATTTGGAGAAGATATGAACTGACAACAACGAGTTTGTCTCAGGAATTGACTGAGCAGTTGCGCTTGGTTATGGAACCAACTGTTGCAAGCAAACTCCAGGGAGATTATAAAACCGGCAAGAGGATAAACATGAAGAAGGTTATCCCATACATTGCAAGCGACTACAGAAAAGATAAGATTTGGCTAAGGCGGACGAGACCAAACAAACGAGATTACCAGGTAGTCATCGCAATCGACGACTCACGCAGTATGTCAGAAAGCCGCTGTGGTGAGGTTGCTATTGAAGCTTTGATTACAGTATGCCGTGCCATGTCACAGCTGGAAGTGGGGCAATTGGCTGCGGTGAGCTTTGGTGCACAAGGAAACGTAAGACTGCTTCAGGGCTTCGGTCAGCCATTTACTGGTGAAGCTGGAATCAAGATGATTTCAAGTTTGACCTTTAAGCAAGACAATACAATCGCGGATGAACCGATGGTAAATCTTTTGAAGGAATTGAATGGAATGCTTGATTCTGCAGTTGCATATGCACGCCTACCTACTGGACAAAACCCTCTCCAGCAACTCATTTTGATCATAGCAGATGGCCGGCTCCATGAAAAGGAAAGCTTGAAGCGCTATGTTCAGGATGTTTTAAGCAGGAAACGGATGATTGCATTCATACTTCTAGATAGCCCACAAGAATCTATAGTGGACCTTATGAGTGCGACGTATCCGGGAGGGAAGCTTTCATTCTCAAGATATATAAACTCATTTCCCTTCCCGTACTATGTTGTTCTGAAGAACATTGAATCACTTCCAAGGACAATGGCTGGTTTATTGAGACAGTGGTTTGAGCTCATGCAGAGTAGTGGTGAT
>Csp_1
ATGTCTTTAGACGGTAGTTTTAGCTGTGAATCCGTGCTGGATAGGTTCCTTGCTCGTTTCCCGAATCTTCAAAAAACTCCCAAATTAACCGAGCTAATGCAAAAGGGTGACTCTTTGACGGATGAGGAAGTAACGAATTCATTGGCGGAGCTGTTTCTTCATCCGAATTATACTATTCCATTACTGGGATGTTTTCGTTCTCTCAATCGGAAAATCGTAGACAAAACGGTGACTTTGCTCCGTCTTGTTCCAAGCTTTAAATCGCATTCCCTAAATGCGGTCGAAGAAATCGGTGAGGAAGAAATTGGTGTTATCGATTTTTATGTTAGGAGCGAGAGGGGATTGGAGCTTCATGAACTTGCTTCATTAGCATTTTGCAGAGCACTCGATTTGGCGCCCTTGTTATTG---------------------------------------------------------------------------------------AGTGTTTCTCATTTATTGGATGTCGTTCGAGTATCATTTCGCTTTCTTCTAATGGAGCCGAAAGTCGTTTCTGAACTTTGGGACTGGTCCTGTTTCTTGGCCCTTGTAAAACAGTATGCAAATCTGGAATTAAGGGCTGATTCAATTTTTTATAAGGATGTCTTGGACATAAGATGGTGTGTTATACAGATACTGTCAATTATTTTGCGAATTAGTGACAGGGCAACTGTAAATTTTGGTCTCGGAGAAGAAGAGGCTCTTGCATGCTTATTCAGATGGGAGGAGTTTTGCCAGGATGTATCATTGGAAAAAGCTGGCTTTTATCTTGAAGCA------ATTCCAGAAACAGGGTGTCTTGATGAAATAGTTGATTTCAGTGAGCAATTAGGTCTTCATTCTTTTGAAGATAGG---------CCTATGGAAATTTCCAAGATCGAGCCAATAAGAAGGAAT---CGCTGGCAGGCCACATGCGATGTCAGATCAGCGGAGATTCCTTTTGTCCTGACTTCAGCTGTGAAGAAGAGCTTTGAAATGGTTCAGTTGGCAATGAGCCAAAAATGGCCCGTTCTTCTTCATGGTCCTATAGGCGCTGGGAAGACGGCATTGATTAACAAGTTGGCACAAGTTAGAGGCAATAAAGTTCTGTTTATTCACATGGATGAACAACTGGATATCAAAACATTGATTGGGAGTTACATATGCACGGAGAAACCTGGAGAATTCAGATGGCAGCCTGGTTCTCTTACCCAGGCTGTTCTGAATGGATTTTGGGTAGTCTTTGAAGATTTAGACAAAGCACCGTCTGAACTACAGTCCACTATATTACCTTTGCTGGAAGGTGCAAGCTCATTTGTAACCGGTCGTGGGGAGGCAATAAATGTGAAGGAAGGCTTTCAATTATTTGCCACAGTATCAAGTTTGAAGCATGATTTCACTCACACTGCAGAAGTAAGGAGCTCCCTCTGTGTTCTATGGAGGAAAGTGATGATAGGGCCTGCATCTAACGAAGATCTATTAGCTATAATTAATGCATGGTATCCAAATTTGGAGCCTCTTTGGGAGAGGCTCATAGAGACCTTTGAAAGAGTTAATGCTGTCATGCCATATCAACTGGGAGGATCTCAAGTTGGCACATCT---TCTTTAAGGACTTTCAGCAGATTCTTGTTAAGGGATCTCCTTAAATGGTGCAAACGAATTACAGGTTTAGGTTATGATGTTTCTGGGCTTGCTTTGTCAGCTGCTACTTGTAAAAGCATTTATATAGAGGCCGTTGACATCTTTGCAGCATCCTCAGCCTCTCCTGAAATCCGTTTGTCTATAATGAAGGAAATTGCAAAGTTATGGGGAGTTCCAAGTTCCGAAGCAGAAACATTATACCCACCTAATAAGCCTATAATTCGGAATCTTCTGTCGGGCTTGCAAGTTGGACGAGTAATCCTTGAAGCCGCTCAAACAGCATTTCGTCATGAGAGGCCGGCTTTTGTGGATCTCCGTAGTTCACTACAGGTTCTCGAGAGAATAACTTGCTCTGTTAAGTACAATGAGCCTGTTCTTTTGGTTGGTGAAACTGGTACTGGAAAGACTACTCTTGTGCAAAATCTGGCTATGAGGCTTGGGCATCAAGTTACTGTCTTGAACTTAAGCCAGCAAAGTGATACTGCTGATCTCTTAGGTGGATTTAAGCCAACTGAGGCACGATTGATATGCTTCCCCCTCTATCAAGAGTTCAAGGATTTGTTTCGTAAGACATTTTCTGGCAAGGATAATGAAGAGTTTCTTCGTCACATTGAAATTTATGTGATGGAGAAGAAGTGGAAGAGACTATTAGATGCGTTTAAAAAAGCTGTTGTCTTTGTCCTTCATGGATTGGGAGAATCTAGAGATACTGCAAAGAGAGCAAAGAGAAAGAGACCATTAGCTGAAGAGGTTCTCCATGGTTGGGAGTCGTTTTCCTCGAGACTTGACTCTGCGCATAAGCAAATATTTGCCTCAACTTCCATGTCCTTTTCGTTTGTTGAAGGAGCTTTTATAACTGCACTAAAAAAGGGCTACTGGATTTTACTTGATGAAGTGAATTTAGCTCCCCCAGAAACATTGCAGAGAATTATTGGCGTCCTAGAGGGAGATAAAGGCTCACTTTGTTTAGCTGAAAGAGGAGATGCTTATTATATATATCGTCATCCTGATTTTCGTATGTTTGCCTGCATGAATCCCGCAACAGATGCTGGAAAGCGGGACTTACCATTCTCCTTACGGAGCAGGTTTACAGAGTACTTTGTTGATGACATTGTGGATGATGAAGATTTGATTCTATTTATTAATCAATATATGGATGATATCCATTCCAATAGAGAAATAGTTGATAGAATTGTACGTTTCTATAAATCTGCCAAGAGAGACTCTGAGGAGAGACTTGTTGATGGTGCTAATCAGAAGCCCCAATTTAGTTTGAGGTCTCTTGCCCGTGCACTAGAATATACGAGGAAAGCGGCAAAGAAATTTAGTTTTCATAAAGCCCTCTATGATGGATTTTGCATGTTTTTCCTTACTTTATTAGATCCACAAAGTGCAAAACTCATGTACAATACTATATTGTCATATTTATTTGGAGGAAAAATGCCCCCAAATATTCCATTTGATAGTTACTTTGTGGAAAGTGAAAAATATAAAGAATTGCCAAAGTTGGATGCTTTCTTAGAGAACTATGTTTTGACAAGAAGCATCAAGGAGCATCTGGGGAATCTTGCACGTGCTTCTTTTATAAAAAGATATCCTGTTCTTTTGCAGGGTCCCACATCCAGTGGGAAGACTAGTCTTGTTCGCTATCTTGCTGCAATCACTGGTCATGAGTTTGTACGTATCAATAACCACGAACATACTGATCTGCAGGAATATTTTGGTTCTTACATAACTGATTCTATGGGGAAGCTTGTATTTCAAGAAGGTATACTGGTTAAGGCTGTCCGAAATGGATATTGGATAGTGTTGGATGAGCTTAATCTGGCACCATCGGATGTGTTGGAAGCCTTAAATCGATTGCTAGATGATAACAGAGAACTTTTTGTTCCTGAACTGCAGGAAGTAGTTCCTGCTCACCCTGATTTTATGCTCTTTGCCACTCAAAATCCTCCTACTCTTTATGGTGGACGTAAAATCCTTTCTCGAGCTTTTCGCAACCGGTTTTTGGAGATCCATGTTGATGAAATTCCGGAAGATGAGTTGAGTACGATACTAGAGAACAGATGTAAAATTCCTGCAAGCTATGCCATGAAAATGGTTGATGTTATGAAAGACTTGCAGTTGCATAGGCAGAGTAGTAAAGTATTTGCTGGAAAACATGGCTTCATTACGCCACGAGATCTATTTCGTTGGGCTGACCGTTTCCGAATGTTTGGGAATTCCTACGAAGATTTGGCTAAAGATGGCTATTTTCTTCTTGCTGAAAGGCTGCGAGACGGAAGTGAGAAGCATGTTGTTCATGAAATTTTGGAGAGACGCCTTTGTGTTAAATTTAACAAGGACGATTTGTACTCACAGGAATATACCAGATTGGATGCTGCTCTGGAATTATGCAAACAATCGGATGTATTGGAGACTCTTGGAAAAATTATATGGACTAAAAGTATGCGGAAATTGTATTTTCTGATTGAGCGTTGCTACAAGTTGCGTGAGCCTGTTCTTCTTGTTGGGGAAACTGGTGGTGGGAAGACCACTGTGTGTCAGTTGCTTAGTCTTGCTTTACGGTCAAGATTAGTCACTCTAAATTGCCATCAGTACACAGAAACATCAGATTTTCTTGGGGCATTTTATCCTGTTCGGGATAGGTCAAAATTAGCTATCGAATTTATGGATAAAGTTGAAAAAGTGAAGCTGTCCAAGGTTTTCCTCCACTTTTCAAATGACATTATAATATCCTTAGACATTAAGGAGGCTTCTTCGACTTTAGATCTGCTAAACCAAATTTCAAATTATTATAAACTAGATGCAGCCTCACATCCTGTTGTCACACAACCAGATATGGATGATTTTGAGCGAGCAAAAGTAGAGTTGTGTCAGCTGCAGCAGAAATGGCAGACGCTCTTTCTGTGGCAAGATGGACCTCTTGTGCAAGCAATGAAGGGTGGCAGTCTCTTTCTTGTCGATGAAATTTCCTTGGCTGATGATAGTGTACTTGAAAGATTAAATAGCGTTTTGGAGCCTGAAAGAAAATTGTCTTTGGCAGAGAAAGGAGGCTCCGTTTTGGAGGAAATTACTGCTCATCCTAACTTTTTCATTCTCGCAACAATGAATCCTGGTGGTGATTATGGGAAAAAAGAGTTATCTCCGGCTCTGCGGAATCGGTTTACTGAGATATGGGTTCCCCCAGTTACTGATATGGATGAGCTAAAAAGCATTGCTGCAGAGAGATTTGTCAAATCAGAACTCCAATGGATTGCAGACCATATGCTGAAGTTTTGGGAATGGTTTAACCGGTTACAAAGTGGGAGAATGCTTACAGTGAGGGACCTGCTATCTTGGGTTGCTTTTATCAATGAGACAGAGAGAAGTCTTGGAGCTAATTTTTCTTTCATACATGGGGCGTTCCTTGTTTTACTTGATGGTTTAAGTTTGGGTACTGGTCTTTCTAGAGATGAGGCGGTAATGTTGAGAGAGAAGGGTTTATCTTTTCTTCTAGAACAACTGAAGATGGGCGGTGCTGGTTTGTTTGACACACAGTTTTCCAAACTTGAAGTTTATGGCTGGGGTGATTCTGGAAGGCGCGAGGATAGTATT------------GTTCAATCTGATAATCTCTTTGGTGTCAATCCATTCTACATTGCAAAAGGTGATAAGGATTGTAAGCGTGATGGATTTGAGTTTCTGGCACCAACTACTTGTAGAAATGTCTTGCGAGTACTGCGAGCAATGCAACTTCCAAAGCCTGTTCTATTAGAAGGTAGCCCTGGTGTCGGGAAAACAAGTCTAATTGTCGCCCTCGCCAATTTTTCTGGGCACACTGTTGTACGAATAAACCTTTCTGAGCAGACGGACATCATGGATCTTTTGGGATCAGACTTGCCTGCCGAGGATGAGAAAGGGATGAAGTTTGCATGGTCGGATGGAATCCTTCTGCAGGCTCTAAAGAATGGGAGTTGGGTGCTGTTGGATGAACTCAATCTTGCTCCACAATCTGTCTTGGAGGGTTTGAATGCCATTTTAGACCACCGAACTGAAGTCTATATCCCAGAATTGGGGATTACCTTTAAGTGTCCACCGTCTTTCAGAGTTTTTGCATGTCAAAACCCTTCTAGTCAGGGTGGTGGGAGAAAAGGCCTACCCAAATCCTTTCTCAACCGTTTCACCAAGGTCTATCTGGATGAATTAGTTGATGATGATTATCTTTCCATTTGTAGTTCTCTTCATCCATCAATTTCCAAACCATTGCTTTCCAAATTGATTTGCTTTAATAACCGGCTTTATGAGGACACCATGGTATATCACAAGTACGGTCAGGATGGTTCACCATGGGAATTCAATCTGCGCGATGTTATCCGATCATGTCAGATCATAGAAGGTGCACCTGAGAAATCAAAAGTTGATTGCTTTCTAAGTACCGTTTACGTTCAAAGGATGCGTATGGAGACTGACCGCAGAGAAGTCCTAAAGCTTTATGAGGAGATTTTTGGGGTGATACCATTTATCAATCATCACCCACGAGTACAAATAAATCCACAATATCTGTCTGTTGGGAATGCTTTTGTCGAAAGAAATCATTATCAACCAACAAAAATTTTACAGAACCAGCTTCATCTACTGCCAGGATTTGGTCACAGCTTGGAAGCCGCTCTAAACTGTGTACAGCATCAATGGTTATGCATCATGGTTGGTCCATCATCGTCTGGGAAAACTTCACTGATTAGATTACTTTCCCAACTCACTGGAAATGTATTAAATGAGTTAAACCTTTCTTCCGGAACCGAGATTTCTGAATTGCTTGGATGCTTTGAGCAGTATGATGCCTTTCGCAATCTCCGTTCTGTCATTGCTGAAGTTGAGCACTACATTGCTGAGTATAGCAGTCTGTGTTTGGTATCTTCCCCTGAGGGATTAGCAGCTGGATGTCGAGATTTAATTGCCAGATGGCTTTCTTTCCTGTCAAGCATAAACTATAGTTCTTCTATGTCAAGTTTTGACTCTGCATTTGGTGATAGTTGGAAAAGCGGATCCTGCAATTTGCTTGGTGAATTGGTTGAGATTATTAAACTGCTGCAGCATGATATTGAAAAGTATACGTTACCAGTATCTATGTCTCACAGAGACCTGAATAAATCCCTAAATACTGTTTTAGTATTGCATGAAAATAGTAGAACACAATCATTTTCGTCAAAGTTTGAATGGGTGACTGGTTTATTAATTAAGGCTGTTGAGCGAGGTGAATGGGTGATTCTGGAGAACGCAAATCTTTGCAATCCCACGATTCTTGATAGGATCAACTCTTTAGTTGAACCAACCCGATCCATTACCATTAATGAGTGTGGACTTGTGGATGGGAAACCAGTGATACTCCACGCCCATCCCAACTTTCGGATGTTCCTCACTGTTAACCCAAGGTATGGTGAAGTTTCCAGAGCAATGAGAAATAGAGGAGTAGAAGTATTTATGATGCAATCAGATTGG---CTCCACCAGGTGAATGGTTATGAT---TGTAAGGAAACTGAAGCAAGGAATGTGGAAACGTTCTTAGTTCTCTCTGGTATCCCAATCTATAAGTTGGTTGTTGCAATGAGCAAAGCGCATATTTATGCCAGAGATGCCGGACTACATCTTGGCATACATCTTACCCTTCTTGAACTTACGCGATGGGTTCAGCTATTCCAACAGCTTCTCATGACTGGCAATAGGCTTAGATGGAGCCTCCAATTAAGTTGGGAGCACACGTACCTGTCTTCTTTAGGTGAGGCTGAAGGAAAGGATATTGTAATGCATGCAAAACAGTCATTTCTTTCAGGTTCCAAAGCTCCGGAATTAGATTTGGTGGTAGGGTGTTCCTTGTCTTTGCCAGGAGGGTGGCCAGAACCTCTGAAGTTAGGGAAATTCCTTTTTTTCTCAACAGAATCTTTTATCAAGCAAAATGTCATGTATTTAGAGTTCCTAGGTGCTCAATGTGGTGCTTACGAATTAAGTGTTGACAAGAAGGAAAGTATGATGATTCAGGCTACTGGCAATTTGCAGACTTCGTTGTTAAATAATAGCAAAAAGCCCAAGCCATTTGTGATCCCTTTTCAGATGCTACACGCTTTTCTGTTTCCAACTTCTTCGAGTCAGCAAAATTTTATGTTTAATGAACATGAAAATTTTGATTTGGCTCTGGCTAACAAGATGCTTTTCTTTGCTGCCAACTGGACCATTGAACAGGCCACTGAAAGCGATATTCTGTTGTATGATCTCTGGTTTAATTGGTACAGTACTCGGTTACAGCCATATTGCTTATTTTTCAAATCTTTTCTGGCCATTCTCAAACAAGAAAGAGATCGGCCAATTTGGATGCATATTGTTGATTGCTGGAGAGAGATTATTTCTTGTCTTGAAATAAATGTTGTTGCACAACCCATACCATTGCTTTCATTGGATTTGGTGGAATTAGCTGCATCAAATGAAAAATTAAAATCTTTCCGAGAGCGTCTTTATAATGCTATTCAATCTGTAAGTTTGTTACGTCTGAGTTTTCAACAGTGGAATGCTGAGGATCATTATACGTACGGTGAAGAAAAAATTCATTTCTCGGTTTTACCTGTATTGAAATCGCTGAGACAGTTGGAAGAAGGGGTGCTTGATGTGATTGTGGAATCACCTTACTTTGATATTCTGATTCAGCTATACAATCAGCTTCTTGAATACCACACATTGTTTTGGAAGGGTATTACCATGTCCCAGTTTGAAGGCTTGCTAATGTCTTGGCGTTCTTTAAAGAAGGTTGCAATAAAATTGCATGGCGTCTTTCCAGGAGGAGTTGATACTTTCCTGGTCGAGTGCAGGAATCTGGATAAATTAGCATCTTGGAAGTTCAATTCCCCGAAGCCCATGCTATGGGTTCATGGAGGTCATCCATTCTTGCCATCCTCTGGAGACATATATTCCAAAATGCAGCAGCTCGTAAGCTTCTGTGATGTGGTTTGGCCAAAGACTTCGATATCCTCAAAGCAA---------------GATTACCTGGTGGAGGCTGTTGTATCTACTAATACAGAACTCCGGTACTTAGCAATGCAAGGTGTTTGTATGTCATCATATATTATAAGCAAAGGAGGTCAAGATGATGCCGCTGTTGTTCATCAGTTGGATGAGATATACCAGATGCTTTTGGGAAGATACGAATTTGAAAAGCATAAAATGGAGGCAGTTTTAGCCTCTACAGCT------CCAAATGCTCTCTTAGTGGAAAGTACAACATCTGCTTGTTGCACTTTCTGCCCTGAGATGTTATGTAGAAATCCGGGTTTTGACAGTTGGCTGGAGACTCTTCCTTTACTGGACGAAAAAAGCTTTTTACTAGATTTCGTATTACTTCAAGAATTATCAAAGAGCATTTTTGTTGATGCAAGTGAACTATATCTGGTGTTATCCAAATCATCCAAACTTTTGGAATATGTCATGAACTTCTCGCTGAGTTTCTCATCCAGAACTCCAACAGATTTTTCGCCCCATCAGAAGCTTTTGTGGATGTTGGATGCCTGGAGTTCAGTGGATTCTGTAAGTACAAAAGTTGCATGTTTTATACTGGAACTTTGGTACCAATGGCATCGGTCATTGTGGAGCTGTTCCTCAAAATCAGTCAAGAACGTGTCACAAATCGACTATAAAAAAGTCCCACTACCATGCATTCTTTTCCAGCCAACAAAGACAGCAACTCTTGACCAAATTCTGCATGGTACGTTTCCGATCAAGGATTACCCTGTCCACTCTTTGAAGCTGAGAGTTGCTTCAAGAAATCTTTGGCAAGATGCTCCACTAGAAAAAGATTTGCCCTCTATTCTTCTGTCTACTGCTTGCTCTCACTTCCAACAGATTATATGTGCACACAAGAAATCTTTTTCAAAAGATGAGTTTGGAGAAATCCAGTCAATTTTTGGTTCCATGGAGGAGAATCCCATGACGGAAGGAAATATACAGACCTTAAAGTCACTTATCAAGTCATCAAGCCATAGTGGATTGACTTCCTTAATGGAGACATTTATCGAACCTTTGCTCAAAGAACTATACCTCAAATCTTCATCTAATGGTTATCTCTTTAATCTTGGTCTTGCATGGTTACACATTGGGGGATTGCGGTTCTATCTTTTGCTGAATGCGGATGATCTTGATCCTTCCATGAAGTATGCTTTCAAGAACTCTCAGTTGCAAGAAAAGATTTCTCTACTTGAACTTGAAATTAAGGTGCGCCAAGAATGTGATAATTTAGCAGGAAGGAATTCAACAAGAGATGATCAGAAGCAGAGAATAAACTCAGTAGTAAAGCTCAAAATTGAGCAGGAAAGGCTTCAGACAAAGGTTGTATTTCGCTCTGATCCTGCTAAATTCAAAAAGTTAAAGTCCGAATGTGTTGACTTCCTGGATTTGGTTTCATCTTCTGTCAAATTAGCCAAGAATCTTGAATCAGGAGACATGAATTTCCAACTGATGATTGATCAAGCTTGCAACTGGCAGGAGACATCAGCTCGTTTTATCAATCGATTATCGGAGGAGTATGCTATGTATGCTGATATAGTTCAACCAGTTCAAGTTGCAATATATGAATTGAAATTAGGCATATCATTACTCGTTTCTAGTTCTTACCAAAGGGCATTTCTGGATAAGGTTGGGGAGGATAATATTGATAGGATTCTGGAAACAATTTATTCGTTCATGCAATTCCCTCGCGGCTGTGAAGATGAACCCATTTCCATCAAAGTCAACACCATACAGCACAAGTTGGTATCCTGTAATCTAGATGTTTCTGAAAACATCTGGCTCAAGGATCTGAATTTGTTGAAGAAAATTTTTAGTACTCCAAAAGATACCAGCCTAGACAAAGCGGCCTCAGTCATGCAATTACATGCGACAGTTTATCATATTATTTTTGTCCGTGTGGCTCAACATGTATCCGGTTCGCTACTCATGGATAATTCGTCTTTCCTGCTCTTGAACGAGGTATTTGACCAGTTTGCAAGCCTGTGGATGAATATGAAAGTTCAAACAAAAGGGAAAGAAGATGATGATGCTCAAAACTACAAGTTCAGGCCTCGGGCAGTCAAAATAGGCGATATTATAGAAGTTGGCATCTCAGCGCTTGGAAATTTTCCTCCCGAGGAAGGCTTGTCTTCAGAGTGGCAAGAAATGCTGGCAGAACAAGTATTTACTAAGGAGGCATCA------AAGGAACATGAAAATCTGGAGGACGAATGGAACCTTATTCAGGAATCCATCTTGGAAAACATGGTCCGCATCCATAATCAGTTATTTGGATCAAATGATCTGGTTGAGCATCCTGGAGCATGTCAGGTTACTAATGAGGACAAATTGCATTCCTTTATAGACTCTTACAAACTGGGCACTAGGGTGATACAAGACTTGCATGCTTTATATGCCACTACTCTGGATGCAAGTCTATTGCCAGAGCACTTACTTTACCTGTGCTTGGAGTATGGACAAAAATTTGGTCCATGCCATCAGTCGGCTCATGTTTACAATATTTATAAGGATACAAATGCTCCTGCAATGGTTAAAATGGTACAGCCACTTACTGCTCTTCAAGAGAAACTTATATCTCATTTGAATGAATGGCCAGAGCATCCAGGCCTCCAGAAAATTTTGGATGTAACTAAAATGCTCTTGGCTATCCCTCTGGATACACCCCTGGCCAAGCCTCTTCTCGGATTGCAACTTTTACTTAGCAGAGCCCAGTTGTTGCAGGAAAATGCTTCAAAATTCTCTCTTTCTGTGCAACTGCAACCAATTTTTGTTCTGGTGTCTTCATGGCAAAAGATGGAATTAGACTGCTGGCCTGCTTTACTTGATGGAGTTCTGGAACAGTGTGAAGTTAATGCTAGAAAGTTATGGTTTCCCCTTCACTCACTTATCCATCGTGAGCTTTCTGGTGGCACTGATGGTGATAATCTATCTACAATTCAAAGCTTAGAGGAGTTCGTTCAAACGGCCAGTGTCGGAGAATTTAAGAGTCGCCTTGGACTTTTACTTGCTTTTCATGGCCAGTTTTATACCAGTATATGCTTGAAATCCAATATGAGTCCTCATGTGACGGAAAATTTAAAGATTTTGTACAATGTCTTTGGATATTATGTACAGTTCATGCCTTTGATAAGAGAGCATATAGAAGCTAGTAGGAGAAGTGTAGAAACAGAGATAAAAGAACTTTTGAAGTTATGCAAGTGGGAGCATTCCAACTGCTACTTGTCAATAGAATCCTCCAACAGGACTCGGCAGAAGCTTTGGAAGCTTGTACAAAAATTCAATGAGATACTCCAACAACCATTGATGGTTATTCTTGACCAAGAATCAGCAAAAAGAGGGATTAAGGTTCCAGCTTATATTGAGACTAAGCTCTTCAACGAATCTCATGTAATGAGTGTGGAGTTGTTGACGGATACAGCTGAACAAAGCCAGTTCAGTGATTCAGAAAGGTCATTATGGTACAGTGATTGGAGAAAGAAGGTTGATTCTGCTCTACAAGACCTGCACTCCAGAGTGACATCTGGATTTGATTTCCCATATACA---------------------------------------------AGCTTTAAGAATGTTGCAAATCTCGTCAGCCAATTTCTATCTTCTGGGTTT------------------CATATATATCAGGAAGGATGGATTACACTTGAAAAAATTTGCAGACATTCAACTGAATGTTCTGATCTCTGGAAAGATGGAACCAAGAATCTTCAAAAGAGAAGGGCGTTATCTGACCTTCTAAAGCTTCTAGAAAGTTGTGGGTTATCAAAGCATAAATCTATGATTGCCAAGGCAGATATTGAATCCAACCAATTGAGTAGTTGGTTTCTTCAGCCATCATATGATGTGAAGCATTTACTGCTACCACCAGACAGGACGTCTGCAGGAAATGTCAATAGTACCCTTTCAAGCCGTTCTTGTAAGTTTCTAGATGAAAGGTTTGATTCAAATTGGGAAATGGCCAATCGATTCTACTTCAAAAGCATGGCAATGGTGCAGCATCTACGACAGATTTGCCTAAATTTCCACAAAGATTTTACTTTGGAACAGGTCAAAAGGTCATCCTCTTTCCTCGACCATCTTATTATAATACAACAGGAACAACGAGATGTTGCTTATGGTTTTGCTGAGCAGCTGAGAAATTTGAGAATTCTCACATCTTCATTACAAGATTTA---GATCACAGAACAGGTATCGGGTCTTCTGTCAGCCCTAAACAACATGACATAAATAAATGCATGTGGCAACAAAAGAAATTGTTTGACCACCTTTATTCCATTTCAAACGATGCATCTTTATTGCTGAAGACGGTTGAAAACGCTCATTTGGATACTTGCAACAGTGTCAGGGTTGAAACTAAAAAAGTTTCTGTTTTTATTGATAAGTTCAGTCAACAGTTTCATAAATCTAAGGAATCGTTAGATGAGTATCTTCTTGCTTGTAAGGGAATTTTAACTACATCAGTGGCGTGCTCATCTCCCTTTATTGTTTCGAGACAAATGGAAGAATTAGTAATGCACAACTTTCAAGTCATTCATGATTTTGAGGAGGAGCTCCAGACTTTCTGTGAGCACTCTTTGGAGAGAAGATCTCTAAAAGAGCCTCTGCTAAATCACTTTAGAGATGTCATAAACAAGGCAAAGGTGGTAATGGAAGAT---CACGCTGAACCGAATTCCAAATACCAATCACTGACCATTCCTGAAGAGGATGCTTGTTATACAGAAGTTTTTACTAGACTCAATGCTTCATTTGCTGAAAGGTTTGAAGAAACAATTAAGCAGATTATAACTGCATTTGAAAGGCTCAGATCCGTTAGTAAATTTCATACC---TCAGATGAGTCATCA------ATGGGAAATATTGTTTCATGGAAAGTTCAATTCGAATCTTGCACAACAGCTCTGGGGTTAGACCTCATATATGATGAAGTTGTTAAGACACTAGTTGTCGCGGTCGAACTGGCCAACCATGGTGGGTATAGAAAACCCGATACATGTTCCCAGCTAGAAATATACTTAAACCATCTTCGTATGTTGATGGACCTTCTCTTAACCATTGGGGATCGTCTCCTATTTGAGTTTTTGGCCATGCACAAAACGGTAGCAGAAATGACTTATATGCTTGCGAACATATTTTCTTCACTATATTCTAGAGGTTTTGGTACTGCAGAAGACCAAGTGGACAATGCTGATGGAGGCATATTTCAAGATGCAAGTGGAACTGGTATGGGAGAGGGTAAAGGTCTTAATGATGTGAGTGATCAGATCGATGATGAAGCTCAACTTCTTGGAACTTCTGAGAAGGAACATGAAGGACCAGATGCGTCAGATAACGTTCCAAATAAGAACAATAAAGGAATAGAGATGGATCAGGATTTTGCTGGGGACACATTTAGTGTCAGTGAGGACTCAGCCGACGATGATAGT---GAATGTAGTGAGGATGTGAACCTCGATTCCGCAATGGGAGAAACTGGAGATGGCAGTGAAATAGTTGATGAGAAGCTTTGGGATAAAAATGAGGACGATGCTCCTGATAAAAGCATTGAAAAGTATGAACCGGGCCCATCTGCTAAAGAAACAGACTCCAGCAGTAGGGAGCTTAGAGCTAAAGAGGATGATGCCATT---ATGGACGATTCAGGAGATCTGAATCACAATGAGTCTGATGGATTAAGCGAGAATGGTGAGAATCCCGATGCTGCTGATGATGATGAG------ACCAATGAGATGAATGTGGACAAAGAGACAGCTTTTGGAGAGCCTTCGGGAATAAAGCTTGATGATCAAAATCAAGGTTCTGAAGAT---ACTGGCATAGGCGAGCCTGAAGGCTCTGATACCATGGATGAAGAAGTTGATTCAGATACTAAAGAAGGTGCTGAGGAGATGGGTGATGAAGATGGAAGGATCGATCAAATAGACGAAGATATGGTT------------GAAGAAAATTCTATGCAAATGGAT------------------GAACCAGGGTCGGAGCATGCTGAGAGCACAGAAATGGACTTGGTGCCAGCAGGTAAAGAGGCGATTGACTCAGAAGTGTTGGACTTGCCTGATGATCTTGGTCAAGACTCTGATTCTGCAAAACCAATGAATGATTCTGGT---GCAGCTGATACA---ACCCTAGCACCGGAGAAAAGCTGGTCTAATAGTAGCGATTTTCAGAATGGCTTTGCTCCTTCTAAAGGCTTACCCTCTAGTGATGTTCCTGAGATGGAAATTGATGTGCCTGATTCAAGTAAGGATGGGAAGTTGACAGTTGATCAAGAAAAGATTCAATCTCCACATCAAGATGCTGCATCAGTTCAAAGGGCCCAGCCAAATCCTTACCGTTGTGTTGGCGATGCCCTGGAGGAATGGAAGGAGCGAATTAAAGTTTCTGTTGATTCAGAGGAGCATAAATCAGCAGGTGATGATGATACTCAGGATGAGAATGCAAATGAATATGGATTTGTTAGTAAGGTAGAAGATGGCACTTCTCAAGCCCTAGGGCCTGCAACGTCTGATCAGATTGACAAGAACAAGAGGGGTTCGAAACCCGATGTG---GAAGAAAGTATTGCCAAACATAATAAAGAATCTGATGAAATAGAAATTCGGCAAGAAGAATCTGAAACACACTTCGTAAAGAGTTACAGTGCTTATACTCCCAAACAG------AAAACCAATGAGCATTTGCAGAACACATTTGTCAGCAATGAAATGCACACGGAAGAATCACTGGAAATT------------GTTGATCATCAGGAGGACATGTCCCATGATTTGGTCTCGATCAAGGATTCATTCATGAATCACAACATATTGCAGCTCAGTAATCTCTCGATGAGTGGTGAGGAATTGGAGAAAGCG---AGGAACGTTGAA---ATATCTGGTGATATGAAA---CAGAATGCTGCTGCACTTTGGAGAAGATATGAACTAGTCACAACAAGGCTGTCTCAGGAGTTGGCTGAGCAATTGCGTTTGGTTATGGAGCCAACTCTCGCAGGCAAGCTCCAAGGAGATTATAAAACTGGCAAGCGGATAAACATGAAGAAGGTGATCCCATACATTGCAAGCCATTTCCGGAAAGATAAGATTTGGCTGAGGCGGACCAGGCCAAATAAACGGGATTACCAAGTTGTCGTTGCAGTAGACGACTCTCGGAGTATGTCCGAAAGCCATTGTGGAAATTTTGCAATTGAAGCTCTGGTTACAGTATGCCGGGCCATGTCACAACTAGAAGTGGGGCAGTTAGCAGTTGCAAGCTTTGGGGAGACGGGCAATATAAAGCTACTCCATGAATTTGATAAGCCTTTTACAGGAGATGCTGGAATTAAGATGATCTCAAGTTTCTCATTCAAACAAGACAATACTATTGCTGATGAGCCAGTGGTTGATCTATTAAGGTATTTGAACACCATGCTTGATAATGCTGTAGCGAGTGCACGCCTTCCATCTGGACAAAACCCACTCCAGCAACTCATTTTGATCATAGCTGATGGCCGGTTCCATGAAAAGGAGAACTTGAAGCGCTGTGTTAGGAATGTTTTATGCAGGGGAAGGATGATAGCATTTCTCCTTCTGGATAGCCCGCAAGAATCCATCATGGACCTTAAGGAAGTATCCTTTCAAGGTGAAACACTAACGTTCCCGAACTATCTAAATTCTTTTCCGTTCCCATATTATGTCATATTAAAGAATATTGAAGCACTTCCAAGGACACTTGCCGATTTATTGAGACAGTGGTTTGAGCTTATGCAGAATGCAAAGGAG
>Efe_1
ATGGCGGACGAACGACGTCGTCTTCTCCGGAAAGCGTTAGACAGGCTAGTCGCTCGCTGTGTCCCCCTTCAGTCCGACCAGAGATTCGTTGCCCTTTTGCAGAAGGGGAATTCCCTCGAGGAAGAGGAAGTATTGGAAGCGGTCTCGGATATCTTCTTGGACCCGGAATTTACGGTTCCTGTACTGGGATGCTTTCGGGAATTCACGCGAAGAATCGTCGGCAGAGTGGTTGAGCTTCTCCGTCTCATG------------AATGAACGTTCGGGGGAGATGATGAATATCGACGGCGGGGAGGCCCGTGGGTTCCAATTCTATTTTAGAAGTGGTTGGAGCTTGCAACTACATGAATTTGCTGTCTTTGCTTTTGGAAGGAGCTTGGCATTGGCTCCATTTGTCTTAGGGTCAATATTAAATTACTTCCAATTTGCTCCTCCTCCTTTTGAATACCTCAGGCGAAGTTTTTTTGCAGCTACATGTCAG------GATACAACTCACTTGCTGAATGTTATTCGAGCATCCTACCGCCTGCTTGAATTAAAGCCTCACGTTTTTTCTGGGCTATGGGACTGGTCTTGTGTGCTGGACCTACATCATTGG------TCTGAAATCATTGAACCAAGCAAAGGTTCAGAGGAGGAAATTTTGGACATTAGATGGTGCTGCGTACAAGTGCTGTCAGTTGTCTTGAGAATGAGTGACAGACCAAGCAAAAACATGGGTCTCACAACTGACATTTGTCTTGGATGCTTTCTCCGTTGGGAGGATTTTTGTCAGGATGTCTCAATTGAAAAGGCTGGATGGCTTATGGATGAAAACAAAGTGGAGAACATGGAGACGTCAAATGATAATGCTACTCTGTGTGAGAAGTCTTTGATAGCATCAGACAGCAACAGC------------------------------------------------CTGAGAGTGGGTATCACTCAAAATAGAAGTAACACAACCTTGCCCTTCATCCTAACTTCAACCATGAAAAGGAGTTTTGACTCAGCTTTGCTGGCACTAAGTCAAGAATGGCCCGTTCTCCTCCATGGTCCTATAAGTTCAGGGAAGACTGCTTTAATTAATGAAATGGCACGAGTTGCTGGCAAGAGAATCCTTTTTATTTACACTGATGATCAGATGGATGTAAAAACATTGCTTGGAAGTTATGTATGTACTGAGATTCCGGGTGAGTTCAAGTGGCAACCTGGTTCACTCACTCAGGCTGTCGTCAATGGGTTCTGGGTTGTATTTGAAGATATCGATAAAGCTCCGTCAGAGATTCTATCTGTTATTGCACCATTGTTAGAGAATCAAAATTTGTTCATTGGCAGTCAAGCGGAGACTGTTAGTGCAGCCAAAGGATTCCAGCTATTGGCAACAGTATCAAGTTCAAGAATTGATTTCTGCAATAATATAAAAGGAAGGAGCCCGTTGAGTGGTCATTGGAGAAAAGTTTCAGTCGAGGCTCCTAGTAAGGATGACATGTTAGAAATTGTGAGGAAATGGTTTCCAAGTCTACAACATATTACTCCAAAATTGATAGAAACAATGGAGAAGGTCAACTCCATCGTATCATCACAACATGGAGGCTATAACCTTGGTATTGCGGGTAAAGGTGGAACATTTTGTAGGTTTTCGTTAAGGGATCTCTTAAAGTGGTGCTGGAGAATTACGGATCATGGTACTAGGAGTTATGGGCTTACATTGTCAGATTCTCAGCTTAAACACATTTATCATGAGGCTGTTGATGTATTTGCTTCATCAATAGCATCTTCTGAAAGTAGGCTCCTGCTAATGAAAGAAATTGGAAAAATGTGGGTTGTACCCGAACCTGAAGTGGAGTATTTGCAGAGGCATCACAGGCCTACATTTCAGAATGTTAAATCAGATTTGCAAATTGGTCGTGTCAGTCTGGAAATTTTCCATGAACCGTTGCAAGATTATGGACACAAGTTCGTCAATATTGGAAGTTCTTTGCGCATTCTTGAAAAGGTGGCTTGCGCTGTTAAGTATAATGAGCCTGTTCTTCTTGTTGGCGAGACTGGAACTGGGAAAACCACACTTGTACAAATTCTTGCAGCACGTTTGGGAATGCCATTGACTGTCTTGAATCTAAGCCAGCAAACAGATGCTGCTGATCTTTTAGGTGGCTTCAAACCAGTTGACTCACATTCTATGTGTATCACTCTCTTGAAGGAGTTCAATGATTTATTCTCAAGGACATTTCCGTTACAGGAGAACATTATGTTTCTTCAGCGCATTAGAAAGTATGCGAATGAAAAGCGGTGGATTAAACTATTGAATGCATTTCAGAAAGCTATCAGCACGTTTAAAAAACCATTAGGTCAAATTGATGAGCCTGCTAGTTTTAAAAAGCGGAAAAGGTCACTGGGAAAAGACATTGTCCAGAGTTGGATGTCTTTTTCTAGCAGAGTGAATTCTGCTGTGAAGCAATTTACTGCTACTTCTTCCATGTCATTTTCATTTGTGGAAGGGGCATTAGTAAAGGCTCTAAAAAATGGTTCCTGGATTTTGCTGGATGAAGTCAATTTGGCTCCACCAGAGACACTACAGAGACTTACTGGTGTTCTGGAAGGTGAAGGAGGTACCCTTTGCTTGTCCGAAAGAGGCGATATTGATTATATACATCGGCATTGTAACTTTCGGATTTTTGCATGCATGAACCCAGCAACTGATGCAGGAAAAAGGGATTTGCCTTTTTCCATTCGTAGCAGGTTTACTGAAGTTTTTGTGGATGACATGTTAAGTGATGAAGATTTGGACATGTTTGTTGCTCAATATATGGAAGATGTACAGCCAAACGTGGTCATGGTGAAGAACATTTCAAATTTTTATAGAGAATGTAGGAGGCAATCGGAAGAAAGGTTGTTTGATGGAGCTGGACAAAAGCCACAGTTTAGTTTACGTTCTCTTGCCCGTGCGCTGGAATATACAAAGACTGCGTTGTCAAAATTTTCATTTGAGAAGGCTCTATACGATGGTTTTTGTATGTTTTTTTTGACATTGCTGGATCACCATAGTGCTAAAGTTATGCATGATATCATTACGTCAATTTTGTTGAAGGGCAAAAAGCCTCAAGACATTCCATTCAGTTATTATTGCAGCAACAAACAGGCACTTGAAGCATTG---TCATCTGATATGTTCTGCAAACATTATGTTCTGACAGAGAGCATCAAGGGACACCTTAATTCCCTTGCACGTGCTGCATTTGTTCGTAGGTATCCTGTCCTCTTGCAAGGCCCAACATCAAGTGGAAAAACTAGTCTTGTTCGGTACCTTGCCACAGCTTTTGGCCATAGATTTGTGCGCATCAATAATCATGAGCATACAGATCTGCAAGAATATTTTGGTTCTTATGTTGCAGACACATCAGGGAAGCTCACTTTCCAGGAGGGCATTCTTGTGGAGGCTGTTCGTAAGGGTTATTGGATAGTCTTGGATGAGTTAAATCTTGCACCATCAGATGTGTTAGAAGCTCTAAATAGATTATTAGATGACAACAGGGAGATCTTTTTGCCAGAGTTGCAGGAAACAGTCAAGCCACATCCAGACTTTATGCTCTTTGCTACTCAAAATCCTCCCATTTCTTATGGTGGACGTAAGGTTCTTTCTAGAGCTTTTCTCAATCGTTTTCTAGAAATTCATGTTGATGAAATACCTGAAGACGAGTTGATCACTATATTGGAGCATAGATGTGAAATCCCAAGAAGTTATTCAAATAAGATGGTTAGTATTATGAGAGACCTGCAGCGTCACAGGCAGGGAAGCAAAGTATTTGCAGGAAAACTTGGTTTCATAACACCCCGTGATTTGTTTCGATGGGCTGACCGTTTTAGGAAGTTTGGT---------GTAGATTTAGCAAAGGATGGCTACTACATTTTAGCTGAAAGGTTAAGAGATGAAAGTGAAAAAGAAGTTGTGAAAGAAGTTTTGAAGAAACATCTCCGTGTTGAAATAAGCAAAAACCTGTTATATTCAGCTGAATCTTTAGCATCC------CCTGTTGAACCGAGTAAAAGCTTGCAAGTATCACCAATCATCGGGAAGATTACCTGGACCCTTAGCATACAAAGATTATATTTTCTCGTTGAACGTTGTTATCAAATGAGGGAACCTGTTCTTCTTGTTGGAGAAACTGGCAGTGGGAAGACGACTATATGCCAACTGCTAAGTAATGTTTTGGGTTCACAGCTGCATATTCTGAATTGTCACAGGTACACTGAGACTTCTGATTTTCTTGGGGGTTATTATCCAGTTCGTGAGCGTGCTCGGATTGCATCTCAGTTTAGCAATGCCGTTGAGAGGTTGAAGCTCAAGAAGACTTTCCATGGGATTAAAATG------TCTTTATCTCCAGATATTGGGAATGCTCAGTCCACTTTGGCTGCACTAGATCATCTTAGAAATTCTTTGGAGGATGCTGGTGCTTGTTCT---GGTATGGTTGAAGACGACAATAGGATGCTGGAGCAATTAAAGGTTGAACTCTTGGATCTGCACAGCAAATGGAAATCATTATTTGCATGGAAGGATGGACCATTGGTTCAAGCAATGAAGAACGGTGATTTATTTCTTGTGGATGAAATATCTCTTGCTGATGATAGTGTGCTTGAGAGATTGAACAGTGTTATGGAGCCTGAGAGAAAATTGGTTTTGGCTGAGAAAGGAGGTGCCATGGTGGAAGAAATAACAGCACACAGGAATTTCTTCCTTCTTGCTACTATGAATCCAGGTGGTGATTTTGGAAAGAAAGAACTTTCTCCTGCTCTGCGGAACCGTTTCACTGAGATATGGGTTCCACCAACAAATGGTCTAGATGAGCTTAGGGGCATCGCTGAAAAAAGATTTTCTAGGCCTGAACTCTTGTATCTTGTGCAGCCATTATTGAGTTTCTGGGAATGGTTTCATGAACTACAAATTGGAAGGGTTCTGACGATAAGAGATCTCTTGTCTTGGATTGATTTTGTCAACATAGCTGGGCAAGATCTTGGATCCATTTATGCATTCATTCATGGCGCATTCCTTGTGTTGCTTGATGGGCTCACTTTAGGGACAGGAATTTCAAAATCCATGGCACAACAAGTGAGAGAGGGTTGTCTGGAATTTCTCGTGAAGGGGCTTGAGGTTCATACCTCCAGTCCTCTGGACAGCAAAGTTGCCGATATAGGAATGTATGGATGGGGTAGCAATAAAGTTGCAGAAAATTTGGCAGTCAGGAATGAGGTTAAAGCACCTCATCTGTTTGGAATTGATCCTTTTTACATTGTGAGAGGTAGCAAGGACTTTAAGGATGAGGTTTTTCAATTGTTGGCACCTACTACTGCTAGGAATGCTTTACGTATCCTGCGGGCAATGCAGCTTCCAAGGCCAGTGTTACTTGAAGGAAGTCCAGGCGTGGGGAAGACCAGCTTAGTGGTTGCTCTCGCTAACTTGTCGGGGCATAATATCATCAGGATAAACCTATCTGAAGAAACAGATATTATGGATTTATTAGGATCAGATCTGCCTGTTGATGGTGAAACAGGAATTCAGTTTGCTTGGTCTGATGGGATACTGCTTCAGGCTATAAAGAATGGATCTTGGGTTCTGTTGGATGAACTTAATTTAGCTCCTCAGTCTGTGCTTGAGGGTCTAAATGCAATACTAGATCACCGGGCTGAAGTTTATATTCCAGAACTGGGGCTTACCTTCAAGTGTCCACCTACCTTTAGGGTTTTTGCATGTCAAAATCCAACATATCAGGGTGGTGGCAGGAAAGGCCTTCCAAGGTCTTTTCTGAATCGCTTTACCAAGGTTTATGTGGAAGAGCTAGGCGTAGATGATTATTTTTTTATTTGTAATTCACTTTACCCATCCATTCCAAGACCACTGCTTTCCAAGTTAATTAGCTTCAACAATCGTCTTTATGAAGACACTATGATACACTCTGCTTATGGTCAGAGTGGCAGTCCATGGGAATTCAATCTGCGGGATGTCCTTCGTGCATGTCAGCTTATTGAAGGTTCTCCTTCTATATCGACAGCAGATTACTTTCTTAGTGTTGTTTACCTGCAAAGAATGCGTACAGTAGATGACCGCAAACAAGTTATGAAGCTCTACAAAGAGGTTTTTGGAGTTGAGCCTCATATATCTGCGTTTCCCAAGGTTACAATCAATGAGCGGGAATTTAGTGTTGGTGGAGCATGCATAAGTAGGAATCACTTTCAACCAGCTAAAGTTTCAAATGCTCCACTTCATTTGTTGCCTGGTATGCGCCACAGCATGGAAGCTGTAGTGCACTGTGTTAAGCAAGGGTGGTGTTGCATCTTGATTGGCCCACCTTCCTCTGGAAAAACATCACTTATCAGATTACTTTCTGAAATCACGGGCAATACGCTACATGAATTTAGTCTGTCATCTGCAACTGACATGTCTGAATTGCTTGGCTGTTTTGAGCAGTATAATGCCTTCCGTCGGTTGCATTCTACCGTTGTTGAAATTGAAAGGTACATAAATGAGTTTTGCAGCTCATATTTTGATGCTGGCACTAGAGATCCAGATACTGAATTG------TTTGTCAAGAGGTGGCTCCAATTGCTACCTAGTACAAGG---GCATCTTCTGTTTCAGGTCACCATTCTTTTGTTGAAGATCGA------------------------ATAAATTCATTGATTGAGATTGGTATAGAGGTCCTTAACAGCCAGTCAAAGTTACGTTTACCTCTATCTTGGTCGGTTGAAGATCTTAATTCTGCAATCAAAACTATATCTGATTCAAAGGAAAGCTATGCATCAAAATCTTTTTCTGGAAAGTTTGAGTGGGTTGTAGGAGGTTTGATCAAGGCGGTTGATCATGGGGATTGGGTATTGCTGGACAATGCCAACTTATGTAATCCCACGGTCCTTGATAGAATCAATTCATTGTTGGAGCCACAGGGGAGAATTACTGTCAATGAGCGTGGCCTTGTAAATGGTGAGCCAATGGTTGTCCAAGCTCACAGCGGATTCCGGCTGTTTCTTACCGTAGACCCAAATTATGGGGAGGTATCCAGGGCAATGAGGAATAGAGGAATTGAAGTGTTCTTATTGCAACCTTACTGGTTGGCTTCTGAAATTGAGGCTGGTAGTGAAGAGAAGTGCTTAGAACTGGAGGATGTGAAGCGGTTCTTGGTATTATCTGGCATTCCTTGTTATAAGGTGATTAATGCTATGGGTACAACACACCTATATCTCAAAGCAGAGGGTGTAAATTTTGGATTATATATTTCCTTTCTGGAGCTGTCAAAGTGGGTTTACTTGTACCAGAAACTCCTTATGAATGGTAATGAGAACATGCAGAGTTTGCAGCTAAGTATGGAACATGTGTATCTGTCTTCCTTTGGATCTTCGGCTGGAAAAGACATTGTCATGCGTGCAACCTCTTTGTACCTTAAGGATCTGGGTGCAAAAGTGTTTGACACACTATTTGAGTCTTCGTTATCTATGCCAGGAGGGTGGCCGGCACCCTTAAATACTTATAATTATCTCTGGTATCCAAGGCAAGCTTATGTTAAAGGAAACTGCATGTATGTGGAATTTCTTGCTTCTCAATTTGCTTCATAT------------------------------------------------TGTACTTCGAACTCAATGCTGCTTGCCGATGTTAAGATACATCCACAAACACTTTCTCGTACGCACTTGTTTTCAATGTTGTTTCCAACATCATCTGAGCAGTTGAAAGCCTACAAACTACCA------CAGTTGGACTTGGGTCTAGTCGAGAATCTGCTTATATTTGCTGCTAACTGGGCAATCGAACAAGCAACTCTGGATGACATTGATTTGTATATTATATGGTTTAGATATCATGCTTCAAAATATGAACCATATTGTCGTGTTCTCAACTGCTTTATAAATGTATTAGAGAAAATGGTTGCACATCCAATTTGGTCAGAGCTCATTGCATGTCATGAACAGATTACT------------------GCTGACGTGAGAACTGCACCATTATTGTCAATGAAGGCCTTAGACATCCAGCCCCAGAGCAAAAGTTTTGAGCTTGTGAAAAAGCGTTTTCTTGATGCAAGTCAATGTGTCCGTTTACTGCAGCTTAGTTTTCTGCAATGGGATCGTGAACACACAGATGCATACCCACTGTGGCGGTTCCTTTCCTACATCTTACCTGTTTTTGATTCGTTGAAGATGCTCGAAGTGAGAGTGCTTAATGCGTTGTTGATCTCTCCTTGCTTTGATTTCCTTCAAAAAGTGTATGCCAGTGTTATTGATAACCATATATCGTTCTGGAAGCATGTTAACTCTAACCAGTCTGAAGGCATGCTTATCTCTTGGCATTCCCTTAAGAAGGAAGCAGGAAAACTTTACGAGCAATTTCCTGAAGAAGTTGATAAATTTATGGCTGCGGGCAGGAATTTGGATCAGGCACCTCACTGGAACTGCAACTTTTCCATCTCTACATTCTGGAAGCATGGCGGTCACCCAGTTATGCCATCCTCTATTGGAATCTTTCAACAGATACAACAATTACTAGGATTTTGCAATAGAAACTGGTTATTAGCTTGTTCA---------------CATGATTCAGATGATTCCTTAGTTGAAGCCATAGTTTTCTCAAATACAGAATTTCGTTTACTAGTCATGCAGGGTCTATCAATGGCGTATTTACTTCTGAGCAAATGTGGAGAAAGTGAGGATAACATTATTCGTGGCCTCACAGATATTTATCTGATGCTTTTACAAAGATTTGAGTCAGAGAAAAATGTTGTTCGATTATCTTTATTATCACCTGTTGGAAGTTCTATTTCGAAGTTGATGGTGAAAACATCTGCT---TGTTGTTCGTGGTTCACTAACACCTTGTGCTGTAAACCTATCTTTAAGAGCTGGATGAGGATTCGTCCTTTGCCAAACTGTAAAAGCTTGTATCTTGATATATATGCGCTTCAGACGTTATTTGATATTATTTTAACAGATTTGAATGGC---CATGCGGAGCTTACACATGTATCCAATCGCTTGCAATATGCGGTCGACTTCTCATTGAAATTTTCTTCGAGACCACCAATAGATTTTTTACCACATCAGAGCATAGTTTGGATTCTTGATAATTGGTCTTCAGCAGAT------TCTGGAAAACTCTCTTGTTTGGTTCTTGAACTATGGTTTCGATGGCATTCTTCCTTGTGGAACTATAGTCAGAAAGATTATCTGGGTTGTGACAACCACAATTTTCAGTACATA---GTGCCTCATATTTTTTTGCATCCAATAGTGATTGCAGCTGGTGAACAGCTTCCTGCAAATGAAGTTTTTATCAAGGATTATGCAAGCCATTGTTTTCAACTTAGAGTTTCTTCTGGATATCTTTGGTATCATGGTTTTCCAAGAAACAACATGAAGGCTATGCTTCATTCTTGTGTTTGCTTCCTTTTGTGTCAGGTTATATTGGCACATAAAAAAAAATTCAAGGATGAGGATTTTTTAAAGTTTAAGTCCCTTATGTTTTTTGATGAAAATGGTGGTGAAAGATGTCGAAGGCTAGAGGAACTAATGTTACTTTTTGAATCTTCAAGTGATAGGGTGCTGAGGACATTAGTTGGTAGATATGTTTCCCCTTTGCTCAAGTATTTGTGTTCTTCAGATACATCTGAGGGTTCTTTTTCTGAGCTTGGTCACGCTTGGTTGCTGATTGGGGTCTTGCATTTCCGGCTTCTTGTTTTACCAAATGCACCTGATCCTGTCAACATATATGCTTATAGGTTATCTCAGATAACAGAAAAGATTTCATTAGTTCAATCTGAAATGAAGGTGCGACAAGAATGTGACTTTTTAGTTGGA---ACCAATTGTAAAGATGCTAATGGTTGGCTGAAAGGAAGCCTAACTGGTCTGAAAGAGAAACAAGCAAAACTGCAGAATAAGATTGTGTTTCGTCCTGAACCCACCAAGTATAATATTCTAAAATCTCATTGCGATTCCTTCTTGGATGAGGTTGTGCTCATG---GGATTGGCAAGGGAGGTCGACTCCGCATTCCCACGGTTTGAGCAAACCCTCAGTAAGGTTTCTCACTGGCAGGAGACTTCTTCCTGCTTTCTGCAACATCTTTTGGAAGAATATGCTTCTTACACTGATCTGATCCAGCCTATCCAAGTTGCAATTTATGAAATGAAATTGGGGCTATCAATGTTAGTATCAAATGCTTTGCAGAAACAATTGCTGAATAAAATAGATGAAACAGATATGATGCGAGTTTGGAAAATGCTTCACTTTCTCATGGCATTTCCT------------------------AGCGTCGGAGAACAGAACATGAGTGGTTTGAGCATGATGCCTGGTGTGTATGCCACAGAGTGGATAACGGAGGAAGATGTGAACTTTTTGAGGAAGTTGGTGAATGTTTCAAGTGAT------------------GTCTCTGTTCTGGAGCTAAATGTGACAGTCAATCAGATTTGTTTAGCACACGTGTTAAACCATGTCAGACGATCATTAATTATGGATAAACCTTCCATAAAGGTCATCGATAAAATATTTAACCAAATTGTGGAACTGTGGATTAAAATGAAAGTTCAAGCAAAGGCGAGGATTGATAACGAATCTAAAATTTACAAGTTCAAGCCTTATGCCTTTAAGATCAGAAATATCCTGGGTGTAGATGTTTCAAGTTTAAGAAGTATAACCACCGAGGGAGATTGGTCTTCTGACTGGCAGGATATGCTGTTTGACCCTGAACAT---------------------ATAGACGAGGAAATTCTAGAGGATGATTGGAGTCATATTGAGGAGCCACTTCTTAAGAATGTGGTGCAAGTCCACAGTCAGTTGTTTGGATCACCACAGCTTGTTAGCTGCCCAGGTAAGGTTGAGGCCAGTGATCGTGACAGAGTAAATTCATTTATACTATCCTACGGGTTTGGAAGGAGGATTTTGAATGGATTACCACCTTCCTTGCCGTCAAAGTTGGATGCACACATTATGTTGGGACATCTGTTTCACACGTGTTTGGGATCAAATGGATTTGCTGATCCAGCCATCGAGCCTTTCAGGCCCTATAACTTTTACAAGGATCCAAATGCTCCTCAGTTGGTTCGTATAACTAAGCCACTCACTTCTCTCCATGATTGGGTTGTGGATCTTTTGAAGGAGCACCAGGACCAGCCAATCCTCGAGCAAATCTCCAAAACATTAAAGATACTTATAGACATTCCACTAAATACACCCTTGGCGCAGGTACTCATCATGTTGCAATTTTTGCTTGGCCGGTTTCATTCTTGGGAAGAAAATACTTTAAAACCATCTTTCACTGCTAAGGTGCAACCAATATTTTTCCTTGTTTCTGATTGGCTGAGGATCGAGTCCGATAAGTGGCCTGGATTGCTTGATGATGTTCAACAGCGATATGAATTTGCTGCTGGAAAGCTTTGGTTTCCCCTGCATTCAATCATTTTTCAATGTTCTTCCAAGTCTGCTGAGGATGATGGTGGATCTACAATTAATGTTTTGGAGGAGTTCATAGAAACATCAAATGTAGGTGAGTTTAAAGGTCGTCTTGAGCTTCTGCTTTCATTTCATGGGCATATCAATATGCAGTTGAATCTTGACGCCATTTCTGGTGAGAAACTAAGGTTTCGTTTGTGCATCTTGTATAACATATTTGGATATTACATCCAATACCTGCCGTTGGTTGCTAGGTACATTAGTAATAGCAAGGCGGATGTGAAATCAGAGCTTGAAGAACTATCGAAGCTTACAAAGTGGGAACATCATAGTTATCATGCACTAATAGACTCATCTAAAAGATCTCGCCAGAAGCTGCAGAAGCTTGTACAGAAGTTTAATGACATGCTGCAGCAGCCTATCATGGTTATTATAAACCAGGAAATGTCCATGTCAGGAGCGGATGCACCAATCCTTCCTGTG------CCTACACGTCATGGTTGTGGGACTAACACCAATTTGCTACTTGAAGTGATAGATCTTGACAAGCTTATTACTTCTAACAGGACTTTCTGGGGAAGTCATTGGCCAGAGAAGATTATATCCATTGTGGAACATTTTGGGTCTAAT---ATTCAGCAAGTTGATTTTGTT------------------AACTTTGAGCAAACAGAAGAACACCTACGGCTCGCTATTGGGAGAATTAAGAATATTTTGTGTTCGGTTTGCTACGAAAGTACTATGGACAATCTTCAG---GAGCGATTTGAATTGTGCTTGAAACAAGTTAACGAGATATTCATAAGCGGCACTCATCTTGTTGATCTCTGCAAAGAGAAAACTTACAATGTGAAGAAAAGGAGAGCTTTTGCTAGTCTTCTGAAGGTCCTAGAACAAAGTGGATTGTCCAAGCATAAGGTT---------------GATCATGATGCT---------CACAGCTGGTTTCTTCAACCTTCCTTTCAAGTGCAACACCTTCTTCACCTTGAGGAACTTTCTACTGTTTCTTCCTGT---------------GAGATCCATCACGATTCTGTTGGTGAAAACCTTGAATCAATGTGGAGAATAGTCAATCTGTACTACTATAGGAATTGGGCAATGATGCAACAGCTAAATGCAGTTAGAGTGAAGTTCCACAAAGATTTGACTGTTGAACAGGTTGAGTCGTCAACATCTTTCATTGGGCATCTTATACTGATTCAGCAACAGCATAGGGTGCTTGCATATGGACTTTCAAGCAAGCTTCAGAAATTGAGGAAGATCCTATCACCAATGGAA---------ATACATGGTCTTGGGTCTACTTTTGATCTCACTCATAGGCAGCACACAACTTACAAATCGATGTGGCATCAAAAGATTATTTTTGATAATCTGTGCCAAGTATTTTGGGAGTCAATGTTGTTGCTTGGAAATATTAAAGGCGTTCATCTTAGTAGCTGTGATGAGGCGAATCATGATGTTAATGAACTCGTGACTTTGATTGAGAAATTTACTCCTGTTGTTCAGCAGTCCAAGGTTTTGCTAGACAAGTATCTTCTTTGTAATGATAGCGTACTCACTACTCCTCCT------ATGTGTCCTCTCCTGATCACAAAGCGGATGGAGGAGCTTGTGATTCAAAACTTTGAAGTCTTGAGTAAGATTGGAAAGGGCATCCATGTGATTGCTGAGGGAAAAATAGAACCTGAATCTGGGAAAGATTGCCTCGTAAGACAGCTTATGAGCATCATTGAGAAGGGTAGGGAGATACAGGTGGAATTCAACCTTGATAAGAGGCTTGATGGTCAACTAGAAAGAATGCACAGTCAAGAAACTTTATTGGTTGAAAACTTCAAGGAACTGAACGGTACATTTATGGAGTCACTGGAAGGGACTTTAAAGGAACTGACGGGTGCTTTTGAAAATACGTTTTCTTTGCCTGAAGATCATGTTCTGGCTGATGAGTGGAAG------TCAGGAAATATTTCGAAGTTAGATTTCTTATTTAAGCAAAAAATGGAAGATTTAAATCTGGACCGTATTAGTGATGCACTTCAACGTACAATCATTTCTGTAGGAAAACTTGTAGAATATTCTAATGATAAGCTATCCAAGATGTACTCTGGATTGGTAATTCATTTGAAGAATCTTTTTCTGTTGGTGGACATGACCTTGTCTGCAGGGGAGAGAATTTTGTCCGAATTTCTGATCTTCCACAGAAGTGTTGGGGAGTTGACTTCCATGCTAGCAAATGCCTTTTTGTCGATATACATGGAAGGGTTTGGGACAGCGGAGATTGACCAAGATGAAGCTAACTCTGGTGCCAAACAGGATGCAACCGGAACAGGTATGGGGGAGGGTGAAGGAACTACTGATGTAAGCAATCAGATAGATGATGAAGAACAGCTGCTTGGTATTTCTGATAAAAGTAAAGGTGGAACTGATCCTGGAGATCCCGTACCTAGTGCCAATGACATGGGAATAGAAATGGAGCATGATTTTGATGGTGACACCTTCAGTCTTAGTGATGATTCTGAAGAACATGAGAGT---GTAGGTGGTGATGATGTCAACTTGGAATCTGTAATGGGGCAGACAGGAGATGATAATGAAGTAGTGGATGAGATGCCATGGGAGAAGGATAAGGATGCTTTTCTTGATGACAAAAAAGAAAAATATGAGAAGGGGTCATCTATCAAAGAGACAGATTCATCCAACAAAGAACTTGGGGCTATGGAGGATTCTTCTTTGCATGTGGATGAAGACGAGGGTCTAGACAATGACAAACTCAACGAGCAGCAAGAGGAAGATGTTGCTACTGATGATGGCAATGGAGCTTCG---------GAGGATAGGAATATGGAAAAGGAAAATGAATCTATTGATCATGCAGGTATTCATTGTGACGAGGAG---------------------TTCAATCTTGGAGATATGGAAGCAAGTGACAATGCCCTGAATGAAGCTGAGGAAGATGACTTAGCTCCAGATGAAACTGTCGATCAATCACAT---GATCTTGAGGGTAAGGATGAAGATATGATT------------GAGACAAATTCATGTGAAGATGGTTCCACTCCTAGGAATGAAGATGGAACTGCAGCTGTTGAAGATATGTCCACAGACACACTT------------------------GAAAAGGATCAGGCAAATGCTGACAATCAACTGGTGCACAACACAAATTCTGCAGATGGAGTGAACGGTAGTGAT---CCTCTTGAATTA---GACCAGGGATCAGAAATACAGACAGGAAATGGCAATCAATTTCCACAT---------GTGCCTGATGGTGTGCCCAAAACTGATATTCCTAATTCTCAAGGTTTTGTTTCTTGTACTAGCAAGAATGGAGACATGACTACTGGCCAAACAATGGATCATCCATCAGTTGCAGAGTCAGTTCCACTTAACAAAACTTGCCCAAACCCGTGCAGGAGTATGGGTGATGCCTTGAAAGAATGGAAAGAGAGGGTAAGAATGGCGTCAGAGACTGACACGAGTAAAATGGATCAGCTTAGTGAAACTGGCGATGAAGATGGCGATGAATTTAGGTTTGTCTCTGAGCTTGAAAAAAGCACCTCCCAGGCTCTTGATTCCGCTACTTCTGATCAAATAGATCAGAAAGTCAACTTGAAAAATTCCTCTTCCATGAGAGAAGATTTCAATGACCAAATGACCGAGTCCACCGGTCTACCTACACAAGAAGTTTTGCCTTCCTCCCGTCTTGCTAGAGAAGAAAAAACTAATATACTTCCTGAGCCAGAACATGCTGATGAATGCATAAAGAGCAGT---------------------------------------------------------------------------TCAGGAGATTTAATTTTTGTTACAAATGCCTACTTCAAGGATGGTCTCTCCAAATTTGAAAATCATCCATTAAATCATTTGGAGTTGGACAAAATGAGGAAAGATGTTGCTGAATTATCACATGATATG------CATAATGCCAACAAAATCTGGGCAAGGTATGAGAAAATTACTGGTTCACTATCTCAGGAATTGGCTGAGCAACTACGGCTGGTTATGGAACCTACATTGGCTAGCAAACTTCAAGGAGATTATAGAACCGGAAAGCGGATAAATATGAAGAAGGTCATTCCATATATTGCAAGTCACTTTCGTAAGGATAAGATATGGCTGAGGCGGACTCGACCCAGTAAACGAGATTATCAAGTAGTTGTTGCAATTGATGATTCCCGCAGTATGGCTGAAAGCCAATGTGGCCATATTGCAATTGAAGCATTAATTACAGTCTGTCGTGCCATGTCACAACTTGAAGTTGGACAAGTCGCAGTTACTAGCTTTGGGGAGAAAGGGAATATACAATTACTTCAGGATTTTTATCAGCCATTTACATCTGAAGCCGCAGTCAAGATGATTTCAAGCTTATCATTTAAGCAAGATAATTCCATTCTAGACGATCCCATGGTTGATCTGTTGAATTACCTCAACGGCTTGCTAGATGCAGCCGTGGTAAATGCACGTCTTCCATCTGGACAAAACCCATTGCAGCAACTTATTCTGATTATAGCAGATGGGCGGTTCCATGAGAAGGAGAATCTGAGGCGTCGTGTTAGGGATGCTTTAAGCCAAAAGCGAATGATTGCTTTTCTTATTATTGACAGCCCACATGAATCTATCATGGATGTCCAGTCGGTCTCTTTTGTCAACGGTTCCCCAACATTCTCCAAGTATCTTGACACATTTCCTTTCCCATACTACATCATCTTAAGTAATATTGAGGCACTTCCACGTACTCTCTCTGGTTTGCTGAGACAGTGGTTTGAGCTTATGCAGATAGCAGAT---
>Egu_1
ATGTCCTTCGACGGGAGCTTCGTCTGCGAGGCCGGTCTCCAGCGGTTCCTTGCCCGCTGCCCCAATCTCCGCTTGAATTCCAGGCTCGTCGCTCTTTCGCAAAAGGGCGGAGTGCTGACGGTGGACGATGTGGTAGCCGTGATCGCCGACCCATTTCTTCACCCGAGTTATACTATTCCGATCATGGGATGCTTCCGCCCACTTTGTCGGAAAATTGTCGAGAGGGTTGTGGCGAAGCTCAGCAGCGTCCCGAGCTTGGAATCAGAATCTAATGAGGTTGTCGAGGAGATTGGGGAGGATGATTTGCATGTTATAGATTTCTATGTTGAGAGAGGGAGAGGTTTGAGGCTTCATGAGCTGGCTTCGTTGGCCTTCTGCCTTACTCTAGACTTGGCACCTTTCTTGCTGGGGAGTTTGTTGAGTTATTTTAAATTTTCCCCACCTCCTTTCGGACGTCTTTTATTGTTGCGGTCTGCTTCAAAGTTCACAGAAAAGGATGTTAAACAGTTGCTTGATTCTGTTCGTGTGTCCTATCGTTTTCTGGTCATGGAACCGAAAGTGTTTGCTGAATTATGGGATTGGTCCTGTTTCCTAGACGTGCCCCAGCAGACTTGCAATATTGGTTTAGTTGATGGC---AAAACATCGAGCGACGCACTGGACATAACATGGTGTAGTGTACAGATATTATCGGTTGTTCTTAGGATAAGTGATAGAGCTACTGAGAATTTTGGTCTAGCACCAGAAGAAGCTTTTATGTGCTTACTCCGGTGGGAGGAGTTTTGTAAGGATACTTCATTGGAAAAGGCTGGTTGGTATCTTCAAGCACCTGAAATGGAAAATGGAGGCTGTCTTATTGGAACTACTAAATTTACT------CCTTGTCTAGAATCTTTTGACAATGTTATTAATTCATCAATACATTCTCGAGATCTGGAATCTGGAAGTAGAAGTTGCAGGAATAAGGTCTCATGTGATGTC------TCGGGAAGCCATTATGTCTTGACTCCTACGGTAAAAAAGAGTTTTGAGATGGTTTTAATGGCATTGAGTCAAAAATGGCCGGTACTTCTCCATGGCCCTGCAGGTGGTGGAAAAACTGCACTGATCAATAAATTGGCACAGCTAAGTGGAAATCGAGTTCTGTTCGTTCACATGGATGAACAAATGGACAGCAAAACATTGGTAGGAAGTTACATCTGCTCAGAACAACCTGGTGAATTCAGATGGCAGCATGGTTCACTATCTCAGGCTATTCTGAAAGGATTTTGGGTTGTGTTTGAAGACATAGATAAAGCACCTAATGAAATACAATCAATCATCTTACCATTATTGGAAGGTTCAAGTTCATTTGTAACCGGTCATGGGGAGGCAATAAGTGTGGCTGATAGTTTCCGCTTGTTTGCCACTGTGTCAACTTCAACGCATGAAGTTGCTCATGCTATAGAAGGAAGTCTGCCCTTTAGCGTCTTATGGAGAAAAGTGATGGTTGCGACGGCAAGCAGTGGAGATGTGCTAGACATACTGAATGCATGGTATCCTAGTTTAGAATGTATTTCTTCGAAGCTAATTGAAACTTTTGAAAAAGTAAACTCTTTGGCCTCATACCGACTGGGAGGAATCCAGGATGTTGGGGTTGTATCAGCTGGTACTTTTAGTAGGTTCTCGTTAAGGGATCTTCTGAAATGGTGCAGGAGAATTGCTGGTCTAGATCTCAACTTTTCTGGCCTTGGTTTGTCAGCCAGTGATCGTCAGATTATATATCAAGAGGCTGTTGATATATTTGCAGCTTCCTTATCCTCTTTTGAAAACCGCTTATTGATGATGAGAGAAATTGCTAGGATTTGGGGAATT------------GTGGAAAATGTGTATCCTCCTAGCAAGCCAGTTTTTCAGACTCGACGGTCGGATTTACAAGTTGGAAGAGTGGTTCTACAATGCTCTCAGGCTGCAGTTGTTCAACCGAAGAGACCTTTTGTTGGTATTCGCAGTGCCTTACATGTTCTTGAGAGGATTGCTTGTTCTGTGAAGAACAAGGAACCTGTACTTCTGGTGGGTGAAACTGGTACTGGGAAGACTACACTTGTGCAGAATCTGGCCATGAGGCTTGGCCAGCCACTTACTGTGATGAACTTAAGCCAGCAGAGTGATGTTGCTGATCTTTTGGGTGGATTCAAGCCTACAGATGCACGCTCAATTTGCGTTCCTCTTTATCATGAGTTTAAGCAATTGTTCTGTAAAACCTTTTCTGGAAAGGATAATGAAGCGTTGCTTCGTCATTATGAGATATATGCAATAGAAAAGAACTGGAAAAAGCTACTACATGCCTTTCAAAAATCAGTTGAGTTTGTTCAGAAACGTGTTTATAGGAGGGTTGATTCTGGCTGTGGCTCAAAGAGAAAGAGGCCTTTGTCTGAAGATGTACTTCAAGATTGGGAGTCTTTTTCTTTGAGACTTAATGCTGCTCGTAAGCAAATTGGTGCCGCTGCAGGCATGTCATTCACATTTGTGGAGGGAGCTTTTATAACTGCTCTAAGAAGTGGCTTCTGGATCTTACTTGATGAGATAAATCTTGCTCCACCAGAAACATTACAGAGAATAAGTGGTGTTTTAGATGGAGATAAGGGTACTCTTTGCTTGACTGAAAGGGGGGATATTGATTACATAGATCGCCATCCTTCCTTCCGTTTATTTGCTTGCATGAATCCTGCTACAGATGCTGGAAAGCGAGAACTGCCATATTCTTTCAGGAGCAGGTTTACTGAATATTTTGTTGATGATGTATTAGATGATGAGGATCTGACTCTTTTTGTTAATCAATATATGGATGAGATAAATACTAGGGGTGATATGTCTAGCAGGATTGTTCGGTTTTACAAAGCTGCCAAAAGTGAATCTGAGGAGAGGCTGCAGGATGGGGCTAACCAGAAGCCACAGTTCAGTTTGAGATCCCTCGCTCGTGCACTGGAATATACTAAAAAGGCAGAGAAGAACTTTGGCTTCCAAAGAGCCCTTTATGATGGCTTTTGCATGTTCTTTCTTACTTCACTGGATGGCTCCAGTGCAAAAATTATGAACAAGATGATAGTGTCATACTTGTTAGGTGGGACTGTGCCTCCCAGTATTACTTTTGACGCTTATTTTTCTGAAAAATCAAAACCTGTAGATGTTTCAGACTCTTCTACTTTCATCGAGAATTATGTTCTTACTAGAAGTGTTAAGGAGCATCTCAAGAACCTTGCACGTGCAGTGTATATCAAACGATATCCAGTTCTTCTACAGGGTCCCACATCCAGTGGCAAGACTAGCCTTGTTCACTATCTTGCTTCAGTTACTGGTCATGAATTTGTCCGTATCAACAATCACGAGCATACTGATTTGCAGGAGTACTTTGGCTCTTATATTACAGATTCTTTTGGGAGACTTCAGTTTCAGGAGGGTGTATTAGTAAAGGCTGTACGCAAGGGACACTGGATTGTTTTGGATGAGTTAAATCTTGCTCCTTCAGATGTGTTGGAAGCTTTAAATCGGCTATTAGATGATAACAGGGAACTCTTTGTACCTGAACTCCAAGAAACTGTGTCTGCGCACCCTGATTTTATGCTTTTCGCAACCCAAAATCCACCTACATTATATGGCGGGCGCAAAATGTTGTCTCGAGCTTTTCGCAATCGTTTTTTGGAGATACATGTGGATGAAATTCCAGAAGATGAATTGACCATCATTTTAGAAAATAGATGCAAGATACCTGCAAGCTATGCTATGAAAATGGTTGAAGTTATGAAGGCTTTGCAGTTGCATAGGCAAAATAGTAAAGTCTTTGCTGGAAAACATGGTTTCATCACCCCACGAGACTTGTTTCGATGGGCCAATCGTTTCAGGATGTTTGGGAAATCCTATGAAGATTTGGCAAGAGATGGATATCTTCTTCTTGCCGAAAGGTTGAGAGATGAAAATGAGAAGAATGTTGTCCAAGAAACTTTGGAACGGTGCCTTCGTGTGAAACTGATAATAGAAGACTTGTACAAAGCGGAAAGAGGCCAGGGTGATGCTGTTTTTGAGTTCTCTAGGATTCCAGGAGGACAAGAGAACTTTGGAAATATTACATGGACTAAAAGTATGTGGAGGTTATATTTTCTTATTGTGCGTTGCTATGAGTTACGTGAGCCTGTCCTTCTTGTTGGTGAAACTGGTGGTGGGAAGACCACAGTCTGCCAGTTGTTGAGCATTGTTTTGAGGGCAAGATTGCACACTTTGAATTGCCATCAGTACACTGAGACTTCAGACTTCATTGGGGGGTTTTATCCAGTGCGAGATAGATCAAGATTAGTTATGGAATTCAAACATGGGATTGAGAGGGTGAAGCAATCCAAAATTTTCCTTCACTTTGCAGGAGATGTTGCATTATCTTCTGACATATCACAAGGTTTCATGACTATAAGTCAACTAAATGAAATACTTAATAATTACAATCAAAATGCTCCCTTGCATCCTGATGTCACTCAACAAGATGTTGAGGCATTTGAGCAAATAAAACTGGATCTGTTACAGCTGAAGCAGAAGTGGCAGACCATATTCCTCTGGCAGGATGGACCACTTGTGCAAGCGATGAAGGATGGAGATCTTTTTCTGGTGGATGAAATTTCCTTGGCTGATGATAGCGTACTTGAACGGCTGAACAGTGTTTTAGAACCTGAAAGGAAATTGTCACTAGCTGAGAAAGGGGGTTCTGTTCTTGAGAAGATAACTGCTCATCCTAGTTTCTTCATTCTTGCAACAATGAATCCGGGAGGTGATTATGGGAAGAAGGAGCTTTCTCCAGCATTGAGAAATCGATTTACTGAGATATGGGTTCCTCCTGTGAACGATGTTAATGAACTTAAGAGCATTGCAATTGAAAGGTTCGTTAAGTCAGAAATCTTGTTCTTAGCAGATTGTATGTTAAAGTTCTGGCAGTGGTTCAATCAATTGCAAACTGGGAGGCAACTCACAGTGAGAGATTTGTTGTCCTGGATTTCATTTATAAATGTGACTGAGGGAAGTCTTGGATCTGAATATGCATTCATACATGGGGTGTTCCTCGTTTTACTAGATGGCCTAAGTTTAGGGACAGGTATATCCAAAAATGATGCTAAATTGTTAAGAGAGCATTCTCTGTCTTTTCTTCTGAAAGAACTAAAGGAGTCTGATGGTAGTTTGGTTGACTCACGGTTGTTTAAAATGGAAAATTATGGATGGGGGGATGATCTAAAGCTCGCAGATAACTTATTCAGCAATGACTTGCATTCAGAAGATCTCTTTGGTATCGAGCCATTCTACATTGCTAAAGGTAGCAATGAGTGTAAGCATGAGGGATTCGAATTTCTGGCACCTACTACTAGCCGGAACGTTTTGCGGGTACTGCGTGCAATGCAGCTTTCCAAACCTGTTCTGTTGGAAGGTAGTCCAGGTGTTGGAAAAACAAGTTTAATTGTTGCATTGGCAGAGTACTCTGGTCATACTGTTGTGCGGATCAACCTCTCTGAGCAGACCGACATGATGGATCTTTTGGGATCAGACTTGCCTGTTCAGGGAGAGACTGGAATGGAATTTTCTTGGTCTGATGGCATCCTTCTCCAGGCTCTAAAGAATGGCAGCTGGGTTTTGTTAGATGAACTTAATCTTGCTCCTCAATCTGTCCTGGAGGGTTTGAATGCTATTTTAGACCACCGTGCTGAGGTCTTCATACCAGAGCTGGGTTTAACATTTAAATGCCCTCCTTCATTCCGAATTTTTGCATGTCAGAATCCTTCTTGTCAGGGTGGTGGCAGGAAAGGTCTCCCAAAGTCATTTCTCAATCGCTTTACTAAGGTTTATGTGGATGAATTAGCCGCTGATGATTATCTTTTCATCTGCCAATCACGCTTTCCATCAATCCCACAAACAGTACTTTCAAAGCTCATTTCCTTTAACAACTGTCTTTATGAGGATACGATGGTTTATCGAAAATATGGTCAAGAAGGCTCTCCCTGGGAGTTCAATCTTCGTGATGTCATTAGATCATGCCAAATTATAGAAGGTGCACCTGCGAATGCCAAAGTTGACAGCTTTTTGAATATAGTATACCTTCAAAGAATGCGTACTGCAACTGACAGAAAAGAAGTTCTGAAGCTTTACGAAGCTGTATTTGGGTTGAAACCATCTATAACTCCAACACCAAGACTCCGAGTCAATCCAAAGTACCTGATCATGGGGAATGCATGTGTTGAAAGAAATCATTTTCAACCTGCAAAAATATTAAAAAGCCAAATCAATATGCTGCCAGGGATTTGTCAGAGTCTGGAAGCTGCTCTTCACTGTATACAGCAGCGATGGCTATGCATTTTCGTCGGTCCAAGTTCATCTGGGAAAACTTCACTTGTTCGGTTGCTTGCTCAGCTTACAGGAAATGAATTGACTGAACTAAGCCTTTCTTCTGGAACTGATGTTTCTGAGTTACTTGGATCGTTTGAGCAGTATAATTCCTATCGCAGTTGTAAGGCAGTCATATCCCAGGTTGAGCACTATGTTGATGAGTACTTCAGTCTACGGTTGGAGGTCAACTGGATGGATTTAATAAATAGTAGAAAAGATCTATTTGCAAAGTGGTTTTCATTTTTGGCAGCTAAGAAAAACTATTCTTGTATGTCTGCC------TCTGCATCTGCAGAAACATTGAAAACCCAATCTCACAGTTTGCTTAGTCCATTAATTGAGATTATTGAGGAACTGAAGCATGATTTGGAAATGTTTCACTTGCCTGTGTCATGGTCATGCAAAGACCTGGAAAAATCCCTAAAGACTGTCCTTGAATTGCAAAGGAAAAAGATGATGCAG---CCATCAGCAAATTTTGAATGGGTTGCAGGTGACTTGATCAGGGCCATTGATTGCGGTGAATGGATTGTTCTAGACAATGCAAATCTTTGCAATCCGACGGTTCTTGATAGGATCAATTCTTTGGTGGAGCCAGATGGGTCCATCATTATAAACGAATGTGGTCTTGTTGATGGAAGGCCTGTGGTACTTCATGCCCATCCCAAATTTCGAATGTTCCTTACTGTAGACCCAAAGCATGGTGAAGTTTCTAGAGCCATGCGTAACAGAGGATTAGAAATTTTCTTGATGCAACCAAATTGGCTGCTTGATGGAGAAGGAAGTGATGAC---TGCATGGGTAGTGAGATAATCGATGTAAAGAGTCTCTTAACTTTCTCTGGTATACCTAGTAGCAAGTTGATTTTGGCAATGAGCAACGCACATATGTATGCCAAAGCAGCAGGATTACGTCTTGGTGTACGTATTACTCTTCTTGAGCTTACGCGTTGGATTCAGCTATTCCAGCAGCTTCTCATGAATGGCAACCAGCTCACATGGAGTCTCCAACTAAGTTGGGAGCATACTTACCTGTCAGCATTGGGTGAAGCTGAGGGAACAGACACAATCATGCAAGCAAAAGTTTCCTACTTATCAAATACTGAATGGTATAAATTGGATCCACTGTCAGGTTGTTCCTTATCATTGCCAGGAGGATGGCCAGTGCCCCATACATTGAGAAATTTTTTGTGGTATTCAAAAGAAGCTTGTGTAAAGCAAAACTGCATGTATTTGGAGTTCTTGGGTGCAAAATGTGCTTCATACAAATTCAATTTTAGCAGTGATGCAACTTTTCCA---------------------------------TTTGACAAGATCAGCAAAGATCAGCCATCTGTAATACCAGCAAATATGCTGCAAGTTCTTTTATTTCCAAATGCTCTTGGCAAGCAGAATGTTAAGTCTAACATCATGCCTGAATTTGATTTGGCACTGGTCAATCAGATGCTTTTCATTGCTGCAAACTGGACTATTGAACAAGCAACAGAAAATGATCTTGTATTGTATATTTTATGGTTCAAGTGGTACAGTTCCATGTTAGAACCGTATTGTCATTTTTTTAAATCCTTTTCGACTATACTCGAACAAGAAAGGGACCACCCCATTTGGAATTGCATTTTAGATGGCAGGAGGGAGGTCGTTTCTTATCATAAAATAAATATTGATGAGCGACCTCTTCCATTGCTTTCTAAGAAATTGGTGGAGTTGGGAGCTTCAGACGGAAACATTAAGAATGTCCAGAAACATCTTGATAATGCAATCCAGTGTGTGAACTTGTTGCGGCTTACATATAAACAATGGAATTCTGAGACAGATTATTCTTATGGCGAAAAGTCTTTGTGTTATTTATTATCACCAGTATTAAATTCTTTGAGATGCTTGGAAAGTGAGGTGCTTAAAATAGTAGCAGAGTCC---------AAGAAACTTTTGCAAATATACTCTAATATTCTTGAGTATCATTTGTCGTTTTGGAAGAGCATTACCTCATCTCATTTTGAATACTTGGTGGTGATTTGGAGCTGTCTAAGAAAGGAAGCAATGAAATTGCAGCGCAGATTCCCAGAAGCAGTGGGTGCTTTATTGTCGGTGAGTTTGAACCTTAACCATATCTCAACTTGGAGTCTGCACACAGAAGAGCCCACCTTATGGATTTATGGGGGTCATCCCATTTTACCATCCTCTGCTGATGTTTTTTACAAACTGCAGCACCTATTGAGCTTTTGTAATGCAGTTTGGCCAAGGAAAAAGTTATTAAAGCAAAATTTTAGTGATAGT---CATTTAGTAATGGAGGCTGTTCTATCAACTAATATTGACCTTCGACACCTCGCAATGCAAGGTGTTTGTATGTCATCATATATTACAACCAAGGGAGATCAAGAAACTGCCAACGCTGTGGCTCAATTGGAGGAGTTGCATCAGAGGCTTTTAAATAGGTTTGAATATGAAAGGAAAAATATCGAATTGGTTTTTGGGTCTACAGAT------ACAAAAACTTCCACAATGGGGGGTTCGACTACTACTTGCTGTTCTTTTTCTTCTGATATTTTATGCAGACAATCTGGTTTCAGTAGTTGGTTGGTGATTGTTCCTTTATTTGACATAAAGAGCTTTTCACTGGATATCAAGTTACTCAAAGAATTTTCGAAGTGCATCTCAGCAAATGCTGGCGAAGTTCATCAGGTTTTGTCCAAAACATCCAATCTACTGCAACATGCACTGGAATACTCATTGGATTTCACATCAAGGTCACCTATGGATTTCACACCGCACCAAATGATTTTGTGGATTCTAGATGCTTGGGATTCAGTGGATTCAGTGAAAACAAAATTTGCCAATTTTCTTCTTGAAATGTGGTTCAAATATCATTCTTCCTTGTGGAATCACTGGTCTGGACCACTTGAGATAAGCTCTGGAAGTGATTATGGTGAATCC---------TGTCACTTAGTTTATCCAACAAGAACCGCAACTATAGACATGATTATTCAGTGTAAATCTTGTGTAAAGGATTATGATGTGAACTGCTTGAAGCTTAGAGTTGTCTCCAGATGTCTTTGGCAAGATACTCCATTACAGGGAGATTTAATTGGTGTTCTTCACTCTGCTGCTGATTCTCTCTTCAAACAGATCCTACTTGTACATGAGAAATCTTTTGATAAAGATGCATTCAGCAAGATAAAATCAATTCTTTGTTCACTGTTGGATAATGGTATAACGCAAGAAGAGCTTCAATTTTTAAGGTCACTCCTCTCATCATCAAGTCATGGTGTACTGACTTCTTTGGAGGATTCACTTATAGAACCTTTGCTTAAGGAACTATACTTCGAATACCCATCCCATGATTCTTTGTACAATCTTGGCTGTGCATGGTTACACATTGGGGCATTGCGCTTCCATCTGTTGTTAAATTCAGATGGTCCTGATCCTGCAATGAAGTATGCCTTCAAGTATTCACAGATACTAGAAAAGATTGCCCTACTGGAGCTTGAAATCAAGGTGCGCCTAGAATGTGAGCAGCTTGCAGGAAGGATCTCAACAAGAGATGATGAAAAACAGAGAGTATCTTCATTACAAAGTCTGGAAGAGGAACGGAATCGACTACAAGCAAAGGTTGTGTTTCGTCCTGAGCCTCAGAAATATAAGAGCTTGAGATCAGTATGTGCTGACTTCCGGAAGCTTGCATCATCCTGCATGGAACTTAGTAAGAATCTGAAATGCAAT---GCTGATCGCTCACTGATGATTAATGTAGCTTGCAATTGGCAGGTCACTTCTGCTTCCTTTATTAAAAGGCTGTCGGAAGAATTTGCCGAGTATATTGACTTGATTCAACCAGTTCAAGTTGCTGTATATGAAATGAAATTGGGTTTATCAATGGTTGTATCAAGTGCTCTGGAAGGGGAGTATCTAAAGAAGGTTGAAGAAGACAATATTGAAAGAATTTTGGCCACAATTTATTCTTATATGCAGTTTCCTAGAGGTTTGCCAGTTGGAGGATACCCTGTTGAGCTG---------------------------------ATTGATAGAGGAACTGAAATT---------GATTTCAATTTATTGAACAAGTTGGTTATCATATCAAGTGAGATCAGTCCTGACAAATCAATCTCACTTGTACAGCTACAAACTACCATTCATCATATTATGCTCATTCATGCGGCACATCATGTTTGTTGTTCTCTTGTGATTGACAAGGCTTCCTTCCTGCTCTTGGATGATATATTTGGTCACTTTACAAGCCTATGGATGAATATGAAATCACAAAAGAAAGCCAAAGAAGATGACGAGGCTCAACTCTACAAGTTTAGGCCTCGTTCGATCAAGATAGAAGACATTTTGGTAGGGGATATGTCTCAACTCAGTGATTTGGATTCGGATGGTCCTCTGACACTTGAGAATGGAGAGACCTTGATGCAACAAGAATTTACTGAAATGAGGAAATCTGCTAAAGAAGATGAAACTAAAGAAGAAGAATGGGACCTCATTTTTGACAACATTTTGAAGAGTATGGTGCTTGTCCACAATGAATTATTTGGTTCAAGTGATCTTGTTGAAGAACCTGGCATTGGTCTCATTACTGATGAACAAAGACTGCATTCCTTTATGGAATCCTACAGATTAGGGACCAGGATAATAAAAGACCTCCAGGCATTCCATTCTTCCATCCTGGATGAAAACCTAATGCCAGAACATTTGCTTCGCATATGCTTGGAGTATGAGCAGACTTTGGGCATATCTTGTCAACCAGCTCATGTCTACAATATCTACAAGGATTCAAATGCTTCGGTTATGCATAAAATGGTCAAACCACTGACAGTCATTCAGGAACAAATTAAATCTTTTCTGAATGAGTGGCCGGACCATCCAGGTCTTCAGAAGATATTGGACACTACAGACACTCTTTTAGCAATTCCACTGAATACACCTTTGTCGAAGGCTTTGTTAGGGTTGCAGCTTTTGGTTGGTCGAGCGCAATCGTTGCAGGAGAATGCTTCTAGATTTTCCCTTAAAAATGAGCTCCAACCAATATATGACCTGGTGTCCTCATGGCAAAAGCTTGAATTAGATTGTTGGCCTGCTTTACTTGATGATGTTCAGAAACAGTATGAGATTAATGCTGGAAAGTTATGGTTTCCCTTGCATGCAGTTCTTCATCGTAAATTATCTGGTGATGCTGAAGCTGATAGTTTGTTTACAATTCAGAGTATTGAGGAGTTTATTCAAACTTCTAGTGTGGGAGAGTTTAAGAAACGCCTTCACCTCCTCCTCTCCTTCCATGGCCAGCTTAAACATGGTATCAACTTGAAAGCTTATTCTAGTCCTAATATGGCAAAAAATCTGAACATCCTGTACAATGCATTTGGATATTATGTGCAATTTATGCCCTTAGTTTTGGAGCACATTGAAGCTGGCAGAAGATGTGTTGAAAAAGATTTGAAAGAATATCTCAAACTCTTCCACTGGGAGCACCCTCACAATTACTCTTCAATTGATAATTTTAGGAGGACTCGACACAAGATCTGGAAATTAATTCAGAAATTCAATGATGTTCTACAACAACCTGTGATGATTATCCTTAACCAAGAAGCGGCACTAGTGAGAGATAAAGTTCCATCTTGGCTTGAACATAGGATCTGCAATGAA---------GTGAACATGGAGGTGCTGCAGTTTCCTGTGGATCTTGTGAAGCTGAGAAATACAGAAAGGTTCGTATGGTATGGCAACTGGAGAAATAAGGCTGAATCAGCATTGCAGGGCATGTGCGACGGCAGTATTCCTGGTGTTGATTTCTTG---------------------------------------------------GAGAGTAAAGGGCTTGTAGATGCCATCAGGCAAGCCCTGTTCTCTGAATCTACAGGTGGGCACTTCAAGCAAGCATGGGAGGATGGCTGGACTTCACTTGAAAATATTTGCATCCATGCAGCTGAATTTGCTCATATCTGGAAACACGAAACCAAAAATCTCAAAAAGAGGAGGGCGCTAGGGGATCTGTTGAAGGCTTTGGAAGGTTGTGGATTATCTAGGCATAGATCCATAATTACTGAGCTTGAAGTTCAATCAGGCCAGCCAAGTAACTCATTTCTTCAGCCTTCATATGATGTGCTACATTTGCTTCTGAAAGAGTGCAACCGATCTTGTAAAGACATCAATATTGGTGTTCCCAGCCATGCTGAAAAGCCTGCAGGTGTTAATGGTGCTTTGAAATGGGAGGATGCAAATCAGTACTACTTTAAAAGCCTGGCTATGATGCAGCAATTTAGACAGATTTGCCTAAATTTCAATAAAGATCTCAGCCTAGAGCAGGTTAACCGAGCAGCCTCTTTCCTAGACCATCTAATTATCCTGCAACATGAGCAGCGATATGTTGCTTATGGTGTATCCGAGCAGCTGAAAAATCTAAGACAGCTGTTTCATTTGTTAAAT---------AGCGCAGGATTTGGTGGCAATATTTCTGTAAGTCCAAACCAAAATGCCGTGCTCAAGTGCATTTGGCTTCAAAAACAACTACTTGATAGCCTACTTGCCATGTCAAAAGATGTGAACCTGTTGCTTGGAAGAGTCAAAAACAGTCATATGAGTACGTGCACCATTGTCAGGGTTGAAGCTGATGTGTTATCTGCTCTCATTGATAAGTTTATCCCAAGCATTTTGAAGTCTAAGGAATCGTTGGATGAATATCTTATTGGCAGTGACAGATCTATTTCTACAGCTGCA------CATGTGCCCTTTGTTGTTACTGAACAGATGGAACAATTAGTAATGTGCAATTTTCAGATTATTAACAACATTAAAGAGGATATCCAGACTTTGGTCTTAGAAACTGCATGTATGAGATCTTTGAAGGGAATTTTGCTTGATCGTTTGAAGGAGCTAATCAACAAGGGGAACATGTTGATGGAGGATTTCAATTCTGAGATTGAGGCGAGTAGCCAGTTGGCTGGT------GAGGAGAATCCCATTTTCATGGAAGTCTTCAGTAAGCTTGGAGCTGTATATGCTGATTCTTTTGCACAAACAAATAAACTAATGAATGATGCGTTCGGAAAGCTAGATGTGCTTCATGAAGGCCATACTCTTGTTCAAGAATTGTCA------GCTGAGAATATCACTTTGTGGAAAGATCTTTTCGAATCATATATGATGAATCTACATCTTGACCTTATGTATAATGCACTTACTAAAACAGTTGTTGCAGCGAGCAAACTGGTAAACTGTGCTGCACATAGAAAACCAGAAGTGTGCACTCAGGTACAGACAAATTTAAAGCATCTTCATGTATTGTTGGGCCTTATTGTAACTTTTGCTGAGGGCATCCTATCTGAGTTTTTAGATGCACACGGAACTATAGCTGAAATGACTCATGTGCTTGCCCATATTTTTGCTTTACTATTTTCTAAAGGACTTGGTTCTGTAGAAGAACCAACAGAAAATACTGCTTGTGATGGAACACAAGATGCTAGTGGAACTGGTATGGGAGAGGGTGAAGGTATAAATGATGTGAGCGACCAGATAGAAAATGAAGCACAGCTCCTTGGATCTTCTGAAAAG---CAGGATGAACTGGAGAACTCAGAGAAAGTACCAAGTAACAAGGACAGAGGAATAGAGATGGATGATGATTTTGATGCTGATACATTTGATGTCAGTGAGGACTCAGGAGATGATGATGTT---GAAGATGAGGAGGAAATGAACTTGGACTCTAAGATGGGAGAGACTGGAGATGGCAGTCAGGTAGTTGATGAGAAGCTCTGGGATAAGGATGAAGATGGTAAACCTGATACTTCTGTTGATAAATATGAATCAGGTCCCTCTGTCAAAGAAACAGATTCCGGTAGTAGGGAACTCAGGGCTAAAGATGATAGTGCTTTAGAAGTGGAAGAATCTGGAGAGATGGATGATGATGAGTCTGATGGGCATAGCAAGGAGGACAAGGAACCTAGTATTTCTGATGATGATGAG---AATGCTGTTGACATGAATCTGGACAAAGGTAATGCATTCGAAGATCCAACAGGAATTCAATTTCATGAAGAGGAGAAAAATTTGGAAGAT---GTAAGCATGGATGAACCTAAAGGTTCTGATGTGATGGATGGA---ACCGATTCAGATCCTACTCGGTCTGATGAAGAAATGAACGATGAAGATGAAAATTCCAGTCCTATTGATCAC---------------------GATGAGAACTCTTTGGAACTAGATGAAAACACTGAG------ACTAAGGGAGAGGAGGATGCTGAGAATGCAAATATGGACTTG---GATGCAAGTAAAGAAACTTTGCAGTCATCTAAGATTGAGTCAGTTGAGTATCCTGCAGAGCAAGCTGGTTTAGCTGAGCCGCTAGGTGATCCTCAT---AATATAGACTCA---AATGCAGACCCGGAGATGCACTGGGCAAATAGCAGTGACATGAATGCTGGCATTGCTCCTTCAAGGAATTTACCATGTAATGAGGTGCCCAAAATTGAATTATCTTTGCCAGACTTGAATGATGGTTCCAGGTTATCCTCTGATCAGCCAAAACCTCAGACTCTGCAAGTTGATACATCACCTATGCAAAGTACTCAGACGAACCCTTACAGAAGTATAGGACATGCCATGGAGGAGTGGCAAGAAAGGGCTAAGGTGTCAGTTGATCCCCAGGAGCATCAACCTGTAGCTCATGATGATATTGTTGATAAGAATGCAGATGAGTATAGATATGTTTCAGAAGCAGAAAAGAGCACTACTCAAGCACTTGGAGCAGCAACATCTGATCAGATTAAAAGCAGTGCTGAAGGAAACAAGTCCACTGCA---GAGGAAGGTTATGTCAGGAAAAAGGATGTTGACAGAAAT---------CTAGAGGAGAATTCTGAAACGCACCATCTGAAGGCTAACCAAGCTTCAATTCCCAGACAG------AAAGTTGATGAGGAATTGGTCAATGCGGTAGTGGATATTGATGCATCAATGGAAGAAATGGAGGAAACT------------------AATTTGGAGAGCCTGTCAGGGGACATGGTTTCATTCAGAAGTTCTTACATGGATGAGAAAATTTTGCCTCTTGCTAACTTT---ATGAATGATAAAGCATTGTCCAAGTCC---ATGGATATTGAAGAAATATCCGACCAGACAATG------CATAAAGCAATTTTATGGAAAAGGTATGAACTGGTCACAACGAGGTTGTCTCAGGAACTGGCTGAGCAGTTGCGCTTGGTCATGGAACCAACTTTGGCAAGCAAGCTTCAAGGAGATTATAGAACTGGAAAGCGAATAAATATGAAAAAGGTTATTCCGTACATAGCAAGCCATTTCCGAAAAGATAAGATCTGGTTGAGGCGAACCAGGCCCAACAAGAGGGATTATCAAGTGGTGGTTGCAATTGATGATTCACGTAGTATGTCTGAAAGCCTTTGTGGGAATGTTGCCATTGAAGCTCTGGTAACAGTGTGCCGAGCAATGTCACAACTGGAAGTGGGGCAGTTTGCTGTTGCAAGTTTTGGTGAAAAGGGAAACATAAAGTTGCTTCATGACTTTGATCAGCCTTTTACTGGAGAAGCTGGTGTCAAGATGATTTCCAGCTTATCATTCAAGCAAGATAATACCATAGCGGATGAACCAATGGTTGATCTGTTAAAGTATTTGAACAACATGCTTGACACTGCAGTAGCAAAAGCACGCACGCCCTCAGGCCAGAACCCACTCCACCAACTCATTTTGATTATAGCTGATGGCAGGTTTCATGAAAAGGAAAACCTGAAACGTTGTGTCAGGAATGTTCTGAATAGAAAGCGGATGATTGCATTTATACTTCTAGATAGCCCTCAAGAATCTATCATGGACCTAATGGAAGCATCTTTTGAAGGCGAAAAACTTTCTTTTACAAAATATCTAAATTCATTTCCATTCCCATATTATATTGTGTTGAAGAATCTTGAAGCACTTCCTCGGACTCTAGCTGACTTGCTGAGACAGTGGTTTGAGCTTATGCAGAGCATAAGCGAG
>Lch_1
ATG------------------------------------------------------------------------------------------------------------------------------------------------------------------------------------------------------------------------------------------------------------------------------------------------------------------------------------------------------------------------------------------------------------------------------------------------------------------------------------------------------------------------------------------------------------------------------------------------------------------------------------------------------------------------------------------------------------------------------------------------------------------------------------------------------------------------------------------------------------------------------------------------------------------------------------------------------------------------------------------------------------------------------------------------------------------------------------------------------------------------------------------------------------------------------------------------------------------------------------------------------------------------------------------------------------------------------------------------------------------------------------------------------------------------------------------------------------------------------------------------------------------------------------------------------------------------------------------------------------------------------------------------------------------------------------------------------------------------------------------------------------------------------------------------------------------------------------------------------------------------------------------------------------------------------------------------------------------------------------------------------------------------------------------------------------------------------------------------------------------------------------------------------------------------------------------------------------------------------------------------------------------------------------------------------------------------------------------------------------------------------------------------------------------------------------------------------------------------------------------------------------------------------------------------------------------------------------------------------------------------------------------------------------------------------------------------------------------------------------------------------------------------------------------------------------------------------------------------------------------------------------------------------------------------------------------------------------------------------------------------------------------------------------------------------------------------------------------------------------------------------------------------------------------------------------------------------------------------------------------------------------------------------------------------------------------------------------------------------------------------------------------------------------------------------------------------------------------------------------------------------------------------------------------------------------------------------------------------------------------------------------------------------------------------------------------------------------------------------------------------------------------------------------------------------------------------------------------------------------------------------------------------------------------------------------------------------------------------------------------------------------------------------------------------------------------------------------------------------------------------------------------------------------------------------------------------------------------------------------------------------------------------------------------------------------------------------------------------------------------------------------------------------------------------------------------------------------------------------------------------------------------------------------------------------------------------------------------------------------------------------------------------------------------------------------------------------------------------------------------------------------------------------------------------------------------------------------------------------------------------------------------------------------------------------------------------------------------------------------------------------------------------------------------------------------------------------------------------------------------------------------------------------------------------------------------------------------------------------------------------------------------------------------------------------------------------------------------------------------------------------------------------------------------------------------------------------------------------------------------------------------------------------------------------------------GGTGATAAGGAGTGTAAACATGAAGGATTTGAGTTCTTTGCACCAACTACATGTAGAAATGCCTTGCGGGTACTGCGGGCATTGCAACTTTCAAAGCCTGTCTTATTGGAAGGTAGTCCTGGCGTTGGGAAAACAAGTTTAGTTCTTGCACTTGGGAATTTCTCCGGGAACACTGTTGTGCGGATAAACCTTTCTGAGCAGACTGACATCATGGATCTTTTGGGATCAGACCTGCCGGTTGAGGGTGACAAAGGGATGAAATTTGCTTGGTCTGATGGAATTCTTCTGCAGGCTTTAAAGAATGGAAGCTGGGTTCTATTGGATGAACTTAATCTTGCTCCACAATCTGTCTTGGAGGGTTTGAATGCTATTTTAGACCATCGTGCTGAGGTTTATGTTCCAGAATTGGGGCTTACTTTCAAGTGTCCGCCATCGTTCAGAGTTTTTGCCTGTCAGAATCCTTCATGTCAGGGTGGTGGAAGAAAGGGCCTCCCAAAGTCCTTTCTCAATCGTTTCACAAAGGTTTATGTTGACGAATTAGTTGAGGATGATTACCATTTCATTTGCAGTTCACTCTATCCATCAATTCCAAGATCATTACTTTCCAAATTGATTTGCTTTAACACCCGGATTCATGAGGATACCATGTTATTTCGCAAGTTTGGTCAGGATGGCTCGCCGTGGGAGTTCAATCTTCGGGATGTTATTCGATCATGTCAAATCATAGAAAGTGCACCTGAGAAGTCAAAAGTTGATTGTTTTCTAAGCATTGTATACCTTCAAAGAATGCGTACAGTGGTGGATCGCAAGGAAGTCCTGAAACTTTATGAGGAGGTTTTTGGGGTGAAACCATTTATAAATCACTATCCACGAGTGCAGATCAATCCAAAATATTTGATTGTGGGGAGCGCATTTGTTGAAAGGAATCATTTTCAGCCAAGTAAAATCTTCAAAAGTGAGCTCATTGTACTCCCAGGGATCAGTCACTGCTTGGAAGCTGCTCTGCAATGTGTACAACATCAGTGGTTGTGCATCTTGGTTGGCCCATCATCATCTGGGAAAACCTTGCTGATTAGATTACTTGCTCAACTCACAGGCAATGCATTGACCGAGCTAAATCTTTCGTCCGGAACCGATATTTCTGAGTTGCTTGGTTGCTTTGAGCAATACAGTGCCTTCCGCAATTGTTATGCAGTCATAGCCCAGGTTGAGTGCTTCATTGATGAGTATTGCAGTTTGCGCTTAGAATCTTCCCCAGAGTCACTAATTACTGAACGAAAGGATTTAATTGCCAAATGGCTGGCTTTCATGTCGAGTACGAAA---TATACTTCTTATTCAGGTTTTGATTCCAAGTTTGCTGAGTGTTGGAAGAGTGAGTCCGGCTATTTTCTGGATCCATTGGTTGAGATAATTGAAATGCTGAAGCTTGACATGGAGAAGTACCAATTACCTGTATCTTGGTCAGAAAAAGATCTGAATAAATGCCTGAAAAAGATCTCAGAGCTACAGGAAAATAACAGAATGCAATCATTTTCACCGAAGTTTGAATGGGTCAGTGGAGGATTAATTAAGGCTATCGAGCGTGGTGAATGGATTGTTCTGGAAAATGCAAATCTTTGCAACCCCACT------------------------------------------------------------------------------------------------------------------------------------------------------------------------------------------------------------------------------------------------------------------------------------------------------------------------------------------------------------------------------------------------------------------------------------------------------------------------------------------------------------------------------------------------------------------------------------------------------------------------------------------------------------------------------------------------------------------------------------------------------------------------------------------------------------------------------------------------------------------------------------------------------------------------------------------------------------------------------------------------------------------------------------------------------------------------------------------------------------------------------------------------------------------------------------------------------------------------------------------------------------------------------------------------------------TGGAATATTGAAGATGAGTATGCCGACAGTCAAGAAATTGTTCATTCCTGGGTGTTGCCTTTCTTGAAAGCTCTGAGACAGTTGGAAGAAGAGGTG------------------------------------------------------------------------------------------------------------------------------------------------------------------------------------------------------GAGAGTAGGAACCTTGATGCAGTTTCATCCCGGAATTTCAATCCACCAAAGTCCATGCTATGGGCTTATGGCGGTCATCCATTTTTGCCCTCTTCAGCTGATGTATATTCCAAAATGCAGCAGCTTTTAGGATTATGTGATTCAATTTGGCCCACAACATTGAAATCATGGAAGCAGTTTTGGTCTGGGAATGATTGCATAGTGAAGGCTGTTGCATCTACTAATACAGAACTGCGACGCCTAGCAGTGGAAGGTGTTTGCATGTCATCATATATTTCAATCAAGGGTGGTCAAGAGGATTCTGATATTGTTTGTCAGTTAGAAGAGATCCATCAG---------------------------------------------------------------------------------------------------------GTTTGTATG------------CTTGCAGCGAGAAAGGCAGGTTTTGATAGTTGGCTGGAGAGTCTTCCTTTACTTGACAGCAAGAGCTTTTCCCTAGACATGGATTTGCTTCAAGAATTATCAGAGAGCATTTTGGTTGATACCAAAGATCTTTTTCTGGTTTTGTCCAATAAATATGAACTTTTGAAATATTCCTTAAGGTTCTCATTGGATTTTTCATCAAGACCACCTACAGACTTCTTACCTCATCAAAAGATCCTATGGACATTAGATGCATGGACTTCAGTGGATTCTGTGAGTACAAAAGTCGCAAGTTTTGTTCTTGAAATGTGGTTTAAATGGCATTCTTCCTTGTGGACATACTGCCCGAAATCACTCAAGAGCATTTCTCTTGTTCATCATGATGAAATACGAGTGCCCTGTATTCTTTTCCAGCCGACAAAAACGACAACGCTTCACCAGATTCTTCAGGATACATTCCCTATCAAAGATTATTATGTCCACTGTCTGAAGCTTAGAGTTGCTTCTGGAAAACTTTGGCAAGATGCTCCATCAAGGAGAAATTTATCCAGTACTCTTTTCTCTGCAGCTCATTCTCTTTTCCAGCAGATTATATATGCTCATAAAAAATCTTTTGAGGAGAATATTTTTAGAGAAATGAAGTCCATTTTTTGTTCCATTCGGGAGAATTCCGTTGAGCAAGAAACGCTCCAGACTTTGAAGTCACTTATCAAATCATCAAGCCATGCCAGATTGACTTCCTCAGTTGAATCCTTCATGGAACCTTTGCTCAGAGAACTTTACTTCAGGTCCCCATCTTATGATGCCCTTTATAGTCTTGGCAAGGCATGGTTATACATTGGCGGCCTGCGTTTCCATCTTTTGCTGAACCCGGACGATCCAGATCCTGCCATGAAGTATGCATTCAAGTATTCCCAGTTACTTGAAAAGATTTCTCTGCTTGAACTTGAAATAAAGGTGCGACAAGAATGTGACCACCTAGCAGGCAGGAACTCTGCAAGAGATGATCTGAAACAGAGAAAGTGCTCATTAGAAAAGCTTGAAATGGAGCAAAAAAGATTGAAAACAAAGGTTGTGTTCCGTCCTGACCATGATAATTTTAGCATGTTAAAATCAGAATGTGCTGATTTCCTG---------------------AAGTGGGCAATAAAACTTGAATTGGGA------GACATGAATCTGATTACTGATCAAGCTTGCAACTGGCAGGAGACGGCCACCTGTTTTATTAATCGATTAGCAGAAGAGTATACTCCATATATTGATATAGTTCAACCGATCCAAGTAGCAGTATATGAAATGAAACTGGGATTATCATTAATTATGTCAGGTGTGGCACAGAAAGTGTATCTAAATAAAGCTAAGGAAGACAATATTGACCGAATTCTGGAAACATTTTATTCTTTCATGCAATTTCCTAGAGGATGTGTGGTAGAAGCGCCTTCTATTGAACCAAACTCCTTGCAGCCTATATTTCCAACTCCTGATCTGGATGCTTCTGAGAACATATTGGGAATGGACATGAATTTGCTGAAGAAATTGCTATCTATTGTAAGAGACATTGGTCCTGATAAATCGGTCTCAATCCTTCAACATCATGCCACTCTTTACCATATTATTCTTGTCCGTGTAGCACATTATGTATGTGAATCACTGCTGATGGATAATGGTTCCTTCTTGCTCTTGAACAAGATATTTGACCAGTTTGCAAGCCTATGGATAAATATGAAAGTTCAAATAAAAGCAAAAGATGACGATGAGGCTCAACTATACAAGTTCAGGCCTCGCACATTCAGGGTAGAGGACATTCTGGAAGTTGATGTATCAACACTCAGAGAATTGGCTCCGGATGAGAGTTTGTCTTCAGAGTGGCAGGAAATGCTGGTGGAACAAGAATTTTCTGAAGTGAATGTTCCTGCAAACGAACGTGAGAATCTGGAGGAAGAATGGAACCTCATTCAAGAATCCGTCCTGAGGAGCATGGTCAATGTCCACTCACTATTGTTTCGTTCAAACAATCCTGTTGAATGTGTGAGTAAATTTCAGGTTACTGGTGAGGACAAGCTGCATTCCTTTGTGGATTCCTATAAATTGGGAGCTATGATGATGAAAGACATGGAAGCTCTGTCATTGTCTACCCTGGATGCAAATCTTATGCCAGAGCACTTGCTTTATGCATGCTTGGAGTATAAACAAAAATTCACTCCATTCCAGCAGTCATCCCGTGTCTACAATTTCTACAAGGATTCAAATGCTCCTGAGTTGTCTAAAATGGTAAAGCCACTTACCACCCTTCAGGAGAAGGCTAAATCCTTTCTGAATGAGTGGCCAGACCATCCTGGTCTCCAAAAAATTTTAGATGTGGCACAAATGCTCTTGGTTCTTCCAGTGGATACTCCCTTGGCTAAGATTTTCCTTGGGGTTGCAATTTTTACTCAGCAGAGCCCAGGCATTACAGGAAAATGTTTCAAGCTCTTTTTCTCCACTCAGTTCTTCATCGTCAACCTTCTGGTAACATTGTTCGTGATAATC---------------------------------------------------------------------TATCTACCATTGAAAGGC---------------------------------------------------------AGCTTAGAGGAGTTTGTTCAAACAGCTAGTGTAGGAGAATTCAAGAAACGCCTTGAACTTCTTCTTGCTTTCCATGGACAGCTCAATACCGGTATCCGCTTCGAAGCTCATTCGAGTGTGCACTTGGTGGAAAATTTGAAGATTCTGTACAATGTTTTTGGATATTACATACAATTCTTGCCTTTAATTTCAGAGCACATAACTGCTAGCAGACAAAGTGTAGAAAAGGAATTGAAAGATGTCTTGAAGCTTAGCCAGTGGGAGCTTCACCGTTGCAACTTGTCAATTGAGTCCTCCAAAAGGACTCGTCAGAAGCTTCGAAAGCTTATACAGAAATTCAATGACATGTTACAACAACCGGTAATGATTCTTCTTAACCAAGAA---ATGCAAAAGATGATCAAAGTTCCAACCTTCCTTGAAACGAAGCTCTCTGATGATGTTCATGACATGAATGCGGAGCTGTTGCCAAACGCGAATGGTCTACCACAGTTCAATGATGCAGAAAGGTCTGTATGGTATGACGATTGGAGGAAGAAAATTGATTCTACTTTGCAAAACTCATGCTTTGGAAGGACATCCGAATTTGATTTCCCATTTGTGTGCTTTTTTAGG---------------------------------GATCAGAAAGAGATGGTAAAT---ATCACGGAATTGCTATCTTCTGCATGTGCGCACCAAATGTAT------------CAGGATGGATGGATTTCACTTGAAAATATTTGCAGGATTGCAACAGAATGTGCTCATCTATGGAAGCCTGAAATTAAGAATCTTAAAAAGAGGAGGGCCCTAGCGGACCTTCTCAAGGGCTTAGAAAGACGTGGGTTG------CATAAATCTTTGATTTTGGAGGGAGAGTTCAATTCCAGCTCA---AGTAGCTGGTTTCTTCAACCTGCATATGATGTGCAGCATTTATTACTACCACAGAGCAGACTGTGCCTTGGGAATGCCGTTGCCACTCGTTCTAGCCACTTATGTGAACTTACAAATGAGAAGTGTGATTCAAACTGGGAAATTGCAAATCAGTACTACTACAAAAGCATGGCAATGGTGCAGCAGCTACGTCAGATTCATCTGAATTTCCACAAAGATTTGGGTCTAGAACAAGCCAACCGATCAGCTTCATTCCTCAACCATCTGATTATAATACTGCGGGATCAGCGATTTGTTGCTTATGGCTTTGCTGAGCAGCTGAAGAAATTGAGGAAACGTGCATCTTCATTAAAAGAATTA---GACCAAGGCAGTGATACAAAGTGTTCTGTCACCCCCAACCAGCATGCCACACATAAATGCATGTGGCTACAAAAGCAACTATTTGACAGCTTGTGCTCCATGTCAAAGGACACATCTTTGCTGCTGAAGACAGTTGAAAATACTCATTTAAATACTTGCAACAGTGTGAAGGTTGAAGTCAACGAAATTATTGTTTTCCTTGATAAATTCATTTCAAGATTTCAGAAATCCAAGGATTTACTTGATCAGTACCTTCTTGGTAGTACTGGAGGTTTTACTACACCAGTTGCATGCATGCCTCCCTTTGTTGTTTCAGAAGAAATGGAGCAATTAGTAATAAAAAACTTCGAAGTTATTAATGATTTTGAGGAGGATCTCCAGACTTTCTGCAAGAAAGCTTATAATGAAAGATATGCAGAAGAGCCTCTGCTGAGTCATTTTAGAGGCATCATTGAGAGGGGGAAGGTGATAATGGAAGGGTTTCATTCTGAACTGGAGCATGCAAAGCAATCCCAAAGCCTTTGTGAAGAGGGAGCTTCCTCTGCAGAGAACTTCGATAAACTTGATGTCTCTTTTTCTGAACCATTTGAGGAAACTATAAAACAGATTGTGGACGCATTTAACAAGCTGGGATTGTTGAATAAATCAATTACTCCTGATGAGGACCCATCG------AGTGCGAAGATAACATCATGGAAACTTGTTTTTGAGTCACGCATAAAAGCTCTACGTTTGGACCTTATATATGATGCACTTGGAAGAACAATCATTGCTGCGGGAAAACTAGTAAACAGTGGTGGGCATAAACAACCAAAATTATGCTCACAAGTGCAAACATACTTAATGCATCTTGATGCACTGCTGGACACAGTCTTAACATTTGGGGATGGTCTCATGTTTGAGCTTTTATCCATACACAAGACAGTAGCAGAAATGACTTACATGCTTGCATGTATGTTTGCCTCCATATTTTCCAAAGGGTATGGTACTGCAGAGGGCAAAGTAGATAATGACAGTGGTAATATGCCTCAAGATGCAAGTGGAACGGGCATGGGAGAGGGTGAAGGAGTGAATGACGTAAGTGATCAGATAGATGATGAAGATCAGCTTCTTGGGACTTCTGAGAAG---AATGAAGGACTAGATACCTCTGATGAAGCCCCTGGTAAGGATGGGAAAGGCATAGAGATGGAACAGGATTTTGCTGCAGATACATTTAGTGTCAGTGAGGACTCGGGAGATGATGATGGTGAAGAAGATGACGAGGATGTGAACCTTGACTCCATGATGGGAGAATCCTCAGACGGTAAAGAAATAGTTGATGAAAAGCTTTGGGATAAGGAGGAAGATGGAAATCCTGATAACACCTCGGAAAAGTATGAATCTGGTCCATCTGTCCAAGAAAAGAATTCCAGCTCTAGGGAACTTAGAGCCAAAGAGGATAATGCCACTGCTCCTGATGAATCTGGAGATTTGAACAATGAAGAGTCGAACAGGCAAAGTGACGGAGACGAGAATCCTGATGTTGGCAATGATGATGAA---AAACCCAACGACATGAAGATAGACAAAGAATCGGCATTTGAAGATCCATCAGGAATACAGTTGAATGAGGAGGATCAAGATTTTGAAGATAATATGAACATGGATGAACCTGAAGGTTCTGATAACATGGAAGAA---GCAGAATCAGATCCTGATGGAACTGCTGAGGAAAGAGGTGATGAAGATGGCGAGACAAACCCCACAGATGATATTATGGAT------------GAACAATGTTCTGGACAATCAGATGGGGACGTTGTGAATGATGAGGCAGTCAAGGAGCAAGCTGAGAATACTGATATCAACTTG------GTGGAAAATGAGTTGATTGAACCAGGAAAGTCAGACCCCACTGATGATCCCATATTAAGTGGAGATTCTACGCAGCCAATCGATGATGCAAGC---GCAGCAGATTCA---AGCATGGCACCAGAGATACACTGGTCTAACAGTAGCGATCCGAGAAATGGCCTTGCTCCTTCGAAAGGC---TCATCTAATGATGCTCCTGAGATGGAAATAACTGTGCCCAACTCAAGTAAGGGTGGTAAGTTGACAGTTGATGGACCAAAGGCTCAGTCTCCACATGATGATACCTCATCAGTGCAAAGAAACCATTCAAATCCTTTTCGGAGTATAGGGGATGCCCTGGAGGAATGGAAAGAAAGAATCAAAATCACTGCTGATTCACAGGAGCATGACATGCAGGCTTCCGATGATATGGAGGATGAGAATGCAGACGAGCATCAGTTTGTTTCTGAGTTAGAGAAGGGCACTTCTCAAGCGCTGGGACCTGCAACTTCTGATCAGATTGATAGGAATATCAAGGGTGACAAGCCCAATGCG---GATGAAGGTAATAAAGAACAGAGAGAATATCTTGATGAAATGGCGAATGAAAAGGAAGATTCCGAACTGAGCCATTCTAGCAAAGCCAGTGCTTCTACACTCAGACAG------AAAATGAACGAGCAAGTGCAAGAAAGAGCACTCACCGATGATGCACCTGTGGAGGAAGTAGGGGAGGTT------------GATGATCAGCCTTCTAACCAGTCAGGGAATTTGGTCTTGATAAAAAAT---TACATGGACGAAAAGATATTGCAGCTGAGTAGCCTCACAATGAATGACCAGGAGTTGGGGAGAATA---AAGAACATTGAAGACGTATCTGCTGATATGGAA---GATAGGGCTACTGCACTTTGGAGACGATATGAACTGACAACGACAAGGCTGTCTCAGGAGTTGGCTGAGCAGTTGCGTTTGGTTATGGAACCTACTCAAGCAAGCAAACTCCAAGGAGACTATAGAACTGGCAAGAGGATAAACATGAAAAAGGTTATCCCATACATAGCAAGCCATTACCGGAAGGACAAGATATGGCTGAGGCGGACCAGACCTAATAAACGGGCCTACCAGGTCGTTGTTGCTGTTGATGATTCCCGCAGTATGTCTGAAAGCCATTGTGGTGATGTTGCTGTCGAAGCTTTGGTTACAGTATGCCGTGCCATGTCACAGCTGGAAGTGGGGCAGCTAGCAGCTGTGAGCTTTGGCGCACAGGGAAATGTGAGACTACTTCATGATTTTGATCAGCCATTTACTGGTGAAGCTGGTATCAAGATGATCTCAAGTTTGACATTCAAGCAAGACAATACAATAGCGGACGAGCCAATGGTTAATCTGTTAAAGGATCTGAACAAAATGCTTGATACAGCTGTGGCAAATGCACGCCTGCCAACCGGACAAAACCCACTCCAGCAGCTCATTTTGATCATAGCCGATGGTCGTTTCCATGAAAAGGAGAACTTGAAGCGCTGTGTGAGGGATGTTTTGAGCAGGAAGCGAATGGTTGCTTTTCTACTCCTCGACAGCCCTCAAGAATCTATCATGGACCTTATGGAAGCATCATTTCAGGGCGAAACCCTTACATTTTCTAAGTATCTAAATTCATTTCCATTCCCATACTACATCGTATTGAAGAACATAGAAGCACTTCCAAGGACGCTGTCTGATTTACTGAGACAGTGGTTTGAGCTTATGCAGAATACAGGGGAG
>Lch_2
ATG---------------------------------------------------------------------------------------------------------------------------------------------------------------------------------------------------------------------------------------------------------------------------------------------------------------CTCTTGTATGAGTTTTACCCA------------------------------------------------------------------------------------------ATGTCCTACTTCTCT------------CCCTAT---------------------------------------------------------------------------------------------------------------------------------------------------------------------------------------------------------------------------------------------------------------CTCACTGATGAACTCACA---------------------------------------------------------------------------------------------------------------------------------------------------------------------------------------------------------------------------------------------------------------------------------------------------------------------------------------------------------------------------------------------------------------------------------------------------------------------------------------------------------------------------------------------------------------------------------------------------------------------------------------------------------------------------------------------------------------------------------------------------------AAAGGCAGGATTTCCCTCGGTGTCCTATGGAGAAAAGTGATGGTTGGGAACCCTAGTCCTAAGGACTTGATAGATATAATAAACACATGGCATCCAAGTTTGGGGCCCCTTGCTGAGAAACTAGTAGGTACCTTTGAAAAAGTTAACTCTTATGCTTCATTCCAGCTGGGAGGATTTCAGGGTCACGGGTCTGCTTCAGTTACTGTGTTTAGCAGGTTCACATTGAGGGATCTTCTGAAATGGTGCAAGAGAATTGCAGGTTTAGGGTTTAGCTTTTCTGGGATTGCTTTGTCAGCTTCTGAGTGTAGAAACATTTATCAAGAGGCTGTGGACATTTTTGCAGCTTCCTCAGCTTCTTCTATCAGCAGATTGTCTATAATGAAAGAAATTGCGAAGATGTGGTGTGTTCTGGCATCAGAAGCAGAAACATTATACCCTCCCAATAAGCCTACAGTACAGAACTTGCAGTCAGAGTTGCTAGTTGGACGAATTACCCTCCCCCGTACTTCAGCATCGCTCCGTCCACAAAAGCGAGTTTTTGTAGATATAAGTAGTTCACTGCACATTCTTGAGAGGATAGCATGCTCCGTCAAGTATAATGAACCTGTACTGTTGGTTGGTGAAACTGGTACCGGAAAGACTACATTTGTACAGAATCTGGCTAGCAGGCTTGGACAGCCACTTACCGTTTTGAATATGAGCCAGCAAAGTGATGTTGCTGATCTGTTAGGTGGATATAAGCCTACTGATGCACGGATGATTTGCCTCCCTCTTCATAAAGAGTTCAAGGACCTGTTCTGCAAGACTTTTTCTAGCAAGGACAACGATGAGTTTCTTCGTCGTCTTGAAACATATGCAATGAAAAAGAATTGGAAGAAGCTGTTACTTGCATTTCAAAAAAGTGTTGATGTTGTCCGGAAACAAGCCTCTGAACCAGGA------GGATTCGGTGCAAAGCGAAAGAGAGCTCTCGGTGAAGAAGTTATCCAGGGCTGGGAGTCCTTCTATTTGAGACTTGACGCTGCCCATAATCAGATTGCTGACTCTTCTTGCATGTTGTTTTCTTTCGTTGAAGGTGCTTTTGTAACTGCACTAAGAAATGGTCAATGGATTTTGCTTGATGAAGTGAACTTGGCACCCCCAGAGACATTGCAGAGAATTGTTGGTGTCCTAGAAGGAGAAAGAGGTACACTCTGTTTGGCTGAAAGAGGTGATGTTGATTATATAGCTCGTCATCCTCGTTTTCGTATATTTGCATGCATGAATCCCGCAACAGATGCTGGAAAGCGGGATTTGCCATACTCCTTGAGGAGCAGATTTACTGAATACTTTGTTGATGATGTATTGGATAAAGAAGAATTGATTCTCTTTATTGGTCGATTTGTGGATGGTGTA------AATAGAGATATATTGGAGAGAATTGTAGACTTTTATTTAAAAGCCAAGAAGGAATCTGAGGAGAAGCTGCAGGATGGGGCTAATCAGAAGCCCCAGTTCAGTTTAAGGTCTCTTGCTCGTGCACTAGAATATACCATGAAGGCAAGACATAAATTTGGATTTCAAAGAGCCCTTTATGATGGCTTCTGCATGTTTTTTCTTACTTCATTGGATCGTTCCAGTGCCAAATGCATGAATGATATGATATTAAGATGTTTGTTAGGAGGAAGTATGCCTGCCGACGTTTCCTTTGATGGATATTTTACGGTGAAAGAAAAATCTGAAGGTGTCCCTGAAGGTGATTCATTCTTGGAGAATTATGTTCTGACAAAAAGCATCAAAGAACATCTGAGAAACCTTGCACGTGCAGTTTTTATCAAAAGGTATCCTGTTCTTTTACAGGGTCCAACATCTAGTGGGAAAACGAGCCTTGTTCAGTATCTTGCTGCAATCACTGGCCATGAATTCGTTCGTATCAATAATCATGAACACACTGACCTGCAGGAGTATTTAGGTTTTTACATCACTGATTCTTTTGGGAAACTTGTATTCCATGAAGGTGTATTGGTTAAGGCTGTTCGCAATGGATACTGGATAGTTTTGGATGAGCTTAATCTGGCACCATCAGATGTGTTAGAAGCCTTAAATCGATTATTAGATGACAACAGGGAACTTTTTCTGCCAGAACTTCAGGAAACATTGACTGCACACCCAGATTTTATGCTTTTCGCCACTCAAAATCCACCTACACTCTATGGTGGGCGTAAAATGCTTTCTCGAGCTTTCCGCAACCGGTTTTTGGAGATACATGTTGATGAGATTCCAGAGGATGAATTAAGTACAATTTTGGAGCAGAGATGTAAAATCCCCAAAAGCTATGCTACGAAAATGGTTGATGTTATGAAAGACTTGCAATTGCATAGGCAGAGCAGCAAAGTTTTTGCTGGAAAACATGGTTTCATAACCCCGCGAGATTTATTCCGTTGGGCTGACCGTTTCCGGGTCTTTGGGAATTCATATGAAGATTTGGCAAAAGATGGCTATTTTCTACTGGCTGAAAGGTTGAGAGATGAAAGTGAGAAGAATGTTGTTCAAGAAGTTTTGGAGAAACGTCTCCGTGTTAAGCTTAACACTGAAGATTTCTACAAACAGGAATCAATGGAGACAGATGCTGTA---GACTTGCATAAGCATTCGCGGGATTTGGAATCTCTAGGAAATATTGTCTGGACTAGAAGCATGTGGAGGCTATATTATCTTGTTGAGCGCTGCTACAAGTTGCGTGAGCCTGTTCTTCTTGTTGGTGAAACTGGCGGTGGAAAGACCACCATTTGTCAGTTGCTGAGTATTGTTATGCATTTGAGATTACACATTTTAAATTGCCATATGTACACAGAGACGTCAGATTTTATTGGGGGGTTTTATCCAGTACGAGATAGATCGAGATTAGCTATGGAGTTCAAATATCATGTTGAGAAGCTGATGAATTCAGGGGTTTTTCTCCACTTTTCACGGGAAACTACTTTATCTTCGGATATTGAGAATGCTTCTTCAACACTGGAAGAGCTAAATACAATTATAAATAGTTACAGACAAGTTTCATCCTCGCATCCTGATGTCTCTCGGGAAGACATTGATGCTTTTGAGCAAGTCTCAATAGACCTGATGCAATTGCATCAGCGGTGGCAGACCCTATTTCTATGGCAGGATGGGCCTCTTGTACAGGCGATGAAAGATGGGGATCTATTTCTTGTGGATGAGATTTCATTGGCTGATGATAGCGTACTTGAAAGATTAAACAGTGTCTTAGAGTCACAGAGAAAATTGTCTTTAGCGGAGAAAGGTGGCTCTGTTTTGGAGAAAATAACGGCACATCCCAATTTTTTCCTTCTTGCAACAATGAATCCTGGTGGTGATTATGGGAAGAAGGAGCTATCTCCAGCACTTCGGAATCGATTTACTGAGATATGGGTTCCTTCTGTAACTGACCTAAATGAACTAAAAAGTATAGCTGCAGAGAGGTTTGTCAAATATGAACTCTCATGCATTGCGGATCACATGCTAAAGTTCTGGCAGTGGTTCAATCAATTGCAAACAGGGAGAATGCTTACTGTGAGAGACCTCTTGTCTTGGGTTACTTTTATTAATTCTACTGAGAGAAGTCTTGGATCTGAATCTGCATTTATACATGGGGCTTTCCTTGTTTTACTTGATGGCCTAAGTTTAGGAACTGGTATTTCTAGACACGATGCGAAAAGGTTGCGAGAGAGATGCCTGTCCTTTCTTTTGGAACTACTACAGGAGGGCACTTTTATTTTCGTTGACTCCCAATTGTCTGACATGGAAAATTATGGCTGGGGTGATATTGGAAACACTGCAAATTCGTTCTTCAGTGACAATGGTCAATCTGACTATCTTTTTGGTATCAATCCGTTCTATATTGCTAAAGGTAAC------------------------------------------------------------------------------------------------------------------------------------------------------------------------------------------------------------------------------------------------------------------------------------------------------------------------------------------------------------------------------------------------------------------------------------------------------------------------------------------------------------------------------------------------------------------------TTCATTTGT---------------------------------------------------------------------------------------------------------------------------------------------------------------------------------------------------------------------------------------------------------------------------------------------------------------------------------------------------------------------------------------------------------------GTTCTTCCT---------------------------------------------------------------------------------------------------------------------------------------------------------------------------------------------------------------------------------------------------------------------------------------------------------------------------------------------------------------------------------------------------------------------------------------------------------------------------------------------------------------------------------------------------------------------------------------------------------------------------------------------------------------------------------------------------------------------------------------------------------------------------------------------------------------------------------------------------------------------------------------------------------------------------------------------------------------------------------------------------------------------------------------------------------------------------------------------------------------------------------------------------------------------------------------------------------------------------------------------------------------------------------------------------------------------------------------------------------------------------------------------------------------------------------------------------------------------------------------------------------------------------------------------------------------------------------------------------------------------------------------------------------------------------------------------------------------------------------------------------------------------------------------------------------------------------------------------------------------------------------------------------------------------------------------------------------------------------------------------------------------------------------------------------------------------------------------------------------------------------------------------------------------------------------------------------------------------------------------------------------------------------------------------------------------------------------------------------------------------------------------------------------------------------------------------------------------------------------------------------------------------------------------------------------------------------------------------------------------------------------------------------------------------------------------------------------------------------------------------------------------------------------------------------------------------------------------------------------------------------------------------------------------------------------------------------------------------------------------------------------------------------------------------------------------------------------------------------------------------------------------------------------------------------------------------------------------------------------------------------------------------------------------------------------------------------------------------------------------------------------------------------------------------------------------------------------------------------------------------------------------------------------------------------------------------------------------GAACTTTAT------------------------------------------------------------------------------------------------------------------------------------------------------------------------------------------------------------------------------------------------------------------------------------------------------------------------------------------------------------------------------------------------------------------------------------------------------------------------------------------------------------------------------------------------------------------------------------------------------------------------------------------------------------------------------------------------------------------------------------------------------------------------------------------------------------------------------------------------------------------------------------------------------------------------------------------------------------------------------------------------------------------------------------------------------------------------------------------------------------------------------------------------------------------------------------------------------------------------------------------------------------------------------------------------------------------------------------------------------------------------------------------------------------------------------------------------------------------------------------------------------------------------------------------------------------------------------------------------------------------------------------------------------------------------------------------------------------------------------------------------------------GAAAAT---------------------------------------------------------------------------------------------------------------------------------------------------------------------------------------------------------------------------------------------------------------------------------------------------------------------------------------------------------------------------------------------------------------------------------------------------------------------------------------------------------------------------------------------------------------------------------------------------------------------------------------------------------------------------------------------------------------------------------------------------------------------------------------------------------------------------------------------------------------------------------------------------------------------------------------------------------------------------------------------------------------------------------------------------------------------------------------------------------------------------------------------------------------------------------------------------------------------------------------------------------------------------------------------------------------------------------------------------------------------------------------------------------------------------------------------------------------------------------------------------------------------------------------------------------------------------------------------------------------------------------------------------------------------------------------------------------------------------------------------------------------------------------------------------------------------------------------------------------------------------------------------------------------------------------------------------------------------------------------------------------------------------------------------------------------------------------------------------------------------------------------------------------------------------------------------------------------------------------------------------------------------------------------------------------------------------------------------------------------------------------------------------------------------------------------------------------------------------------------------------------------------------------------------------------------------------------------------------------------------------------------------------------------------------------------------------------------------------------------------------------------------------------------------------------------------------------------------------------------------------------------------------------------------------------------------------------------------------------------------------------------------------------------------------------------------------------------------------------------------------------------------------------------------------------------------------------------------------------------------------------------------------------------------------------------------------------------------------------------------------------------------------------------------------------------------------------------------------------------------------------------------------------------------------------------------------------------------------------------------------------------------------------------------------------------------------------------------------------------------------------------------------------------------------------------------------------------------------------------------------------------------------------------------------------------------------------------------------------------------------------------------------------------------------------------------------------------------------------------------------------------------------------------------------------------------------------------------------------------------------------------------------------------------------------------------------------------------------------------------------------------------------------------------------------------------------------------------------------------------------------------------------------------------------------------------------------------------------------------------------------------------------------------------------------------------------------------------------------------------------------------------------------------------------------------------------------------------------------------------------------------------------------------------------------------------------------------------------------------------------------------------------------------------------------------------------------------------------------------------------------------------------------------------------------------------------------------------------------------------------------------------------------------------------------------------------------
>Nco_1
------------------------------------------------------------------------------------------------------------------------------------------------------------------------------------------------------------------------------------------------------------------------------------------------------------------------------------------------------------------------------------------------------------------------------------------------------------------------------------------------------------------------------------------------------------------------------------------------------------------------------------------------------------------------------------------------------------------------------------------------------------------------------------------------------------------------------------------------------------------------------------------------------------------------------------------------------------------------------------------------------------------------------------------------------------------------------------------------------------------------------------------------------------------------------------------------------------------------------------------------------------------------------------------------------------------------------------------------------------------------------------------------------------------------------------------------------------------------------------------------------------------------------------------------------------------------------------------------------------------------------------------------------------------------------------------------------------------------------------------------------------------------------------------------------------------------------------------------------------------------------------------------------------------------------------------------------------------------------------------------------------------------------------------------------------------------------------------------------------------------------------------------------------------------------------------------------------------------------------------------------------------------------------------------------------------------------------------------------------------------------------------------------------------------------------------------------------------------------------------------------------------------------------------------------------------------------------------------------------------------------------------------------------------------------------------------------------------------------------------------------------------------------------------------------------------------------------------------------------------------------------------------------------------------------------------------------------------------------------------------------------------------------------------------------------------------------------------------------------------------------------------------------------------------------------------------------------------------------------------------------------------------------------------------------------------------------------------------------------------------------------------------------------------------------------------------------------------------------------------------------------------------------------------------------------------------------------------------------------------------------------------------------------------------------------------------------------------------------------------------------------------------------------------------------------------------------------------------------------------------------------------------------------------------------------------------------------------------------------------------------------------------------------------------------------------------------------------------------------------------------------------------------------------------------------------------------------------------------------------------------------------------------------------------------------------------------------------------------------------------------------------------------------------------------------------------------------------------------------------------------------------------------------------------------------------------------------------------------------------------------------------------------------------------------------------------------------------------------------------------------------------------------------------------------------------------------------------------------------------------------------------------------------------------------------------------------------------------------------------------------------------------------------------------------------------------------------------------------------------------------------------------------------------------------------------------------------------------------------------------------------------------------------------------------------------------------------------------------------------------------------------------------------------------------------------------------------------------------------------------------------------------------------------------------------------------------------------------------------------------------------------------ATGCAGCTTCCAAAGCCAGTGTTACTGGAAGGAAGTCCAGGTGTGGGGAAGACCAGCTTAGTGGTTGCTCTTGCTAACTTGTCGGGGCATAATATTGTCAGAATAAACCTATCTGAAGAAACGGATATTATGGATTTATTGGGATCAGATCTACCTGTTGATGGTGAAACAGGAATTCAATTTGCTTGGTCTGATGGGATACTTCTCCAGGCTATAAAGAGTGGATCTTGGGTTCTGTTGGATGAACTCAATTTGGCTCCTCAGTCTGTGCTTGAGGGTCTAAATGCAATATTAGATCACCGGGCTGAAGTTTATATTCCAGAACTGGGGCTTACCTTCAAGTGTCCACCTACCTTTAGGGTTTTTGCATGTCAAAATCCAACATATCAGGGTGGTGGCAGGAAAGGCCTTCCAAGGTCTTTTCTGAATCGCTTTACCAAGGTTTATGTGGAGGAACTAGGCGTAGATGATTATTTTTTTATTTGTAATTCACTTTTCCCATCCATTCCAAGACCACTGCTTTCCAAGCTGATTACCTTTAATAATCGTCTTTATGAAGATACTATGGTACACTCTGCTTATGGTCAGAGTGGCAGTCCATGGGAATTCAATCTGCGGGATGTCCTCCGTGCATGCCAGCTTCTTGAAGGTTCTCCTTCCACATCGAGGGCAGATTGCTTTCTTAGTGTTGTTTACCTGCAAAGAATGCGTACAGTAGATGACCGCAAACAAGTTATGAAGCTCTATGAGGAAGTTTTTGGGGATAAGCCTTACATATCTGCATTTCCGATGGTTCAAATCAATGAGCAAGAACTTATTGTTGGTGGAGCATGCATAAGTAGAAAACACTTTCAACCAGCAAAAGTTTCTAAGACTCCACTTCATCTGTTGCCTGGGATGCGCCACAGCTTAGAATCTGTAGTGCACTGCGTTAAGCAAGGATGGTGTTGTATTTTGGTTGGCCCACCCTCCTCTGGAAAAACATCACTTGTCAGATTACTTTCTGAACTCACAGGCAATACGCTACATGAATATAGTCTATCATCTGCAACTGACATGTCTGAATTGCTTGGCTGTTTTGAACAGTACAATGCCTTGCGCCATTTGCATTCTACCATTGTTGAAATTGAAAGGTACATAAACGAGTTTTGCAGCTCATATTTTGATGGTGACAGTAGAGATCCAGAGATTGAATTG------TTTGTCAAGAAGTGGCTCCAATTGCTACCTAGTACAAAG---TCATCTTCTGTTTCAGGTCACCATTCTTTTCTTGGAGATCCA------------------------ATAAATTCATTAATTGAGATTGGTACAGAGGTCCATATCAACCAGGAGAAATTGCATTTACCTCTATCTTGGTCAGTTGAAGAACTTAATTCTGCAATCAAAACCATATCTGATTCAAAGGCAACGTGTGCATCAAAATCTTTTTCAGGGAAGTTTGAGTGGGTTGTAGGAGGGTTGATCAAGGCAGCTGAGCGTGGGGAATGGGTATTGCTGGACAATGCAAATTTATGTAATCCCACGGTTCTTGATAGAATCAATTCATTGTTGGAGCCACAGGGGACAATTACTGTCAATGAGCGTGGCCTTGTGAATGGTAAGCCAATGGTTGTCCGAGCTGACAGTGGCTTCCGCCTGTTTCTTACAGTAGACCCAAATTATGGGGAGGTATCCAGGGCAATGAGAAATAGAGGAATCGAAGTGTTTTTGTTGCAGCCTTACTGGTTGGCTTCTGAACTTGAGGCTGGTTGTGAGGAGAAGTGCTTTGAGCTGGAGGATGTGAAGAGGTTCTTGGTATTATCTGGCATTCCTTGTTATAAGGTGATTAATGCTATGGCTAGAGCACACCTATATTTCAAAGCAGAGGGCACAAATTTTGGATTATATATTTCCTTTTTGGAGCTATCAAAGTGGGTCTACTTGTATCAAAAACTCCTTATGAATGGTAGTGACAACATGCAGAGTTTGCTTCTAAGTATGGAACATGTATATCTGTCTTCTTTTGGATCTTCAGCTGGGAAGGACATTCTCATGCATTCAGCGTCTTTATACCTTAAGGATCTGGATGCAAAAGTGTTTGACACATTATTTGAGTCTTCTTTATCTATGCCAGGAGGATGGCCATCACCATTAAACACTCCTAGTTACCTCTGGTACCCGAAACAAGCTTATGTTAAAGGAAACTGCATGTATGTAGAATTTCTTGCTTCTCAATTTGCTTCATAT------------------------------------------------TGTACTTTGACCTCGATGCCGCCTGCCCTTGTTAAGATGCATCCACAAATCCTTTCTCGTAAGCATTTATTATTAATGTTGTTTCCAGCATCATCTGAGCAGCTGAAAGCTTACAAAGTTCCA------AATTTGGACTTAGGTCTAGTCGAGAAGATGCTTACATTTGCGGCTAACTGGGCAATTGAACAAGCAACTCTGGATGATGTTGATTTATATGTCATGTGGTTTAGATATCATGCTTCAAAATTTGAACCATATTGTCATTTTCTCAACTGCTTTGTAAGTGTATTAGAGAAGATGATTGCACATCCAATTTGGTCGGAGGTCATTGCATGTCATGAACAGATTACT------------------GTTGATGTGAGAACCACACCACTACTGTCAGTGAAGGTCTTAGAGTTGAAAGCATCAAACGAA------------GTGAAAAAACGTTTTCTCAATGCAATTCGAGGTGTCCGCTTACTGCAGCTTAGTTTTCTGCAATGGGAACGTGAATGCATAGATGCATACCCAATGTGGCGTTTCCATTCCTACATCTTACCTGTGTTTGATTCTCTGAAGAGGCTGGAAGTGAGAGTGCTTGATGCAATGCTTATCTCTCCTTGCTTTGGTTTCCTTCAACAAGTGTATGCTAATATCATTGATAACCATATATCATTCTGGAAACATATTAACTCAAACCAGTCCAAAGACATGGTTATCTCTTGGCATTCGCTTAAGAAGGAAACAGAAAAACTCCATGAACAATTTCCTGAAGAAGTCAACGGATTTATGGCTGCAGGCAGGAATTTGGATCAGGCACCTCACTGGAACTGCAATTTTTCCATCTCTACATTCTGGAAGCATGGAGGGCACCCGGTTATGCCATCCTCTCTTGGTGTCTTTCATCAGATGCAACAATTGTTAGGATTTTGCAATAAAAACTGGTTCTTAGGTTGT---------------------GATTCAGAGGATTCCTTAGTTGAAGCTATAGTTTTCTCAAGTACAGAATTCCGCTTACTGGTGGTGCAGGGTCTATCAATGGCCTATTTACTTACAAGCAAAGGTGGGGAAGGTGAGGATGACATCATTCGTGGCCTCACAGATATTTATCTGATGCTTTTCCAAAGATTTGAGTCGGAGAAGAATGTCATTCGATTATCTTTATTATCACCTGTTGGAAGTTCCAGTTCCAAGTTGATGGTGAAAACATCAGCT---TGTTGTTCGTGGTTCAGCAATACCCTATGCTGTAAACCTGTCTTTAAGAGCTGGATGGAGACTCGTCCTTTGCCGAACTGCAAAAGTTTGTACCTTGATATGGATGTGCTTCAGAGATTATTTGATATTTTTTTAACAGATTTGAAAGGC---CGAGTCGAGCTTACACATGTATCCAAACGTCTGCAATATGTGGTTGACTTCTCATTGAAGTTTTCTTCAAGGCTGCCAGGAGATTTTTCACCACACCAGAGCATAATTTGGATTCTTGATAATTGGTCTTCAGCAGAT------TATGGGAAACTCTCTTGTATGATTCTTGAACTATGGTTTCGATGGCATTCTTCCTTGTGGACCTATAGCCAGAAAGATTGTTTGGGTTGTAACAACTATGAATTTGGGAACATA---GTGCCCCACATGTTCTTACATCCAATAATGATTGCAGCTGATGATCAGCTTCCTGCAAATGAAGTTCTCATCAAGGATTATGCAAGCCATTGTTTTCAACGTAGAGTT------------------------------------------------------------------------------------------ATATTGGCACATAAAAGTTCTTTCAAGGAAGAGGATTTTGATAAGATCAAGTCACTTACGTTTTCTGATGAAAATGGTGGTGAACAATGTCAAAGCCTGGAAGAACTGATGGTACTTCTTGAATTGTCAAGTGATGGGGTGCTGAGAACATTAGTTGGTAGATGCATTGAACCTTTGCTCAAGTATTTGTGTTCTGCAAATACACCTGAGGGTTCTCTTTCTGAGCTTGGTCATGCTTGGTTGCTGATCGGGGTCTTGCATTTCCGGCTTCTTGTTTTACCAAATGCACCCGATCCTGTCACCAGATATGGTTGCAAGTTATCTCAGATAACAGAAAATATTTCACTAGTTGAATGTGAGATAAAGGTGCGACGAGAGAGTGACTTTTTAGTTGGA---ACCAATTGTAAAGAAGCTAATAATTGGCTGAAAGAAAGCCTAGCTGTTCTGAAGGAGAAACAGGCGAAGCTGCAGAAGAAGGTTGTGTTTCGTCCTGAACCAAGCAAGTATAATGTTCTAAAATCTCATTGTGATTCCTTCTTGGATGAGGTTTTGCTCATG---GGATTGGCACAGGAGCTTGACTCAGCATTCCCACGGTTAGAACAAACCCTCAATAAGGTTTCCAACTGGCAGGAAACATCTTCCTGCTTTCTACGACATCTTTTGGAAGAATATGCTTCCTACACTGATCTAATCCAGCCTATCCAAGTTGCAATTTACGAAATGAAATTGGGACTGTCGATGCTTGTATCAAATGCTTTGGAGAAACAATTGCTGAATAAAATAGACGAGACTGATAGGATGCGAGTTTGGAAAATGCTTCATTTTCTCATGGCATTTCCT------------------------GGCGTTGGAGAAGAAAACATGAATACTTCGAGTATGGAACCTGGTGTATATGCCACAGAGTGGATAACAGAGGAGGATGTGAACTTCTTGAAGAAGTTGTCGAATGTTTCAAGTGAT------------------GTCCCAGTTCTGGAGTTAAATGTGACTGTCAATCAGATTTATTTAGCACATGTAGCAAACTATGTTAGAAGTTCATTAATTATGGATAAAGCTTCGATCAAGATCATGGATAAAATATTTGACCAATTTGCGGAACTGTGGATTAAAATGAAAGTTCAAGCAAAGGAAAGGGTTGATAGTGAATCTAAAATTTACAAATTCAAGCCTTATGCCTTTAAGATCAGAAGCATTTTGGATGTAGATGTTTCAAGTCTAAGAACTATAAGCACCGAGGAAGATTGGTCTTTTGACTGGCAGGACATGCTGTTTGACCCTGAACAT---------------------GGAGAGGAGGAAATTCTAGAGAATGATTGGAGTCGCATTGAAGAGCCACTTCTTAAGAATGTGGTGCAGGTCCACAGTCAATTGTTTGGATCACCCCAGCTT---------CCTGGCAGAGTTGAGGTCAGCGTTCAAGACAGAGTAGATTCATTTATGCTATCCTACGGGTTTGGAAGGAGGATTTTGAATGGATTACCACCTTCCTTGCCGTCAAAGTTAGATGCACACATTATGTTGGGACATCTGTTTCACACGTGTTTGAAATCAAATGAATATGCTGATCCGGCCCTCCAGCCTTTTAGGCCCTATAATTTTTACAAGGATCCAAATGCTCCTCAGTTGGTTCGTATGGTCAAGCCACTTGCATCTCTCCATGATTGGGTGTTGGATCTTTTGAGGGAGCACCCTGACCAACCGGCCCTTGAGCAAATCTGCAAAACATTAAAGATGCTTATAGACATTCCACTAAGTACACCCTTAGTG---------------------------------------------------------------------------------CAGGTGCAACCAATCTTTTTCCTTGTTTCTGATTGGCTGAGGATGGAGTCTGATATGTGGCCTGGATTGCTTGATGATGTCCAACGGAAATATGAATCTGCTGCTGGAAAGCTTTGGTTTCCCCTGTATTCAATCATTTATCAAAGTCCTTCCAAGTCTGCTGAGGATGATGGTGAATCTGCAATTAATGTTCTGGAGGAGTTCATAGAAACATCAAATGTTGGTGAATTTAAAAGTCGTCTTGAGCTTCTGCTTGCATTTCATGGGCAGATCAATATGCAGTTGAATCTTGAAGACTTCTCTGACGAAAAACTAAGG---------------------------------------------------------GTTGATAGGTACATTAGTAATAGCAAGGCAAGTGTGAAATTAGAGCTTGAAGAACTTTCAAAGCTTACAAAGTGGGAGCATCATAGTTATCATGCATTAATGGACTCATCTAAAAGAACTCGCCAGAAGCTGCAGAAGCTTGTACAGAAGTTTAATGACATGCTGCAGCAGCCTATCATGGTTATTATAAACAAGGAAGTGTCAAGTTCAGGAACTGATGCTCCAACCCTTCCTGTG------CTTACACGTCATGGTTCTGGGACTAATCCCAATTGGCTACTTGAAGGGATAGATCTTGACAAGCTTAGCACCTCTAACAGGACTTTCTGGGGAAGTCATTGGCCAAAGAAGGTTATATCCATTCTGGAACATTTTGGGTCTGAT---ATTCAGCAAGTTGATTTTGTT------------------AACTTTGAACAAACAGAAGAACAACTGCGACTCAGTATTCGGAGAATGAAGAATATGCTATGTTCTTTCTGCTATGAAGATATTATGGACAGTGTTCAG---GAGCCATATGAGAGGGGCTTGAAACAAGTTAATGATATCTTTATATGCAGCACTCAGCTTGTTGATCTCTGCAAACAGAAAACCTACAATGTGAAGAAAAGGAGAGCTTTTGCTAGTCTTCTGAAGGTCCTAGAAAGAAGTGGATTGTCCAAGCATAAGGTT---------------GAGCATGATACA---------CACAGCTGGTTTCTTCAGCCTGCCTTTGAAGTGCAGCACTTCCTTCATCTCGAGGAACTTTCTACTGTATCTTCCTGT---------------GAGATCAATCATGGTTCTGTTGGTGCAAACATTGAATCAATGTGGAGAATAGTCAATCTGTACTACTACAGGAATTGGGCAATGATGCAGCAGTTAAATGCAGTTAGAGTGAAGTTCCACAAAGATTTGACTGTTGAACAGGTTGAGTCATCAACATCTTTCATTGGGCATCTTATACTGATCCAGCAACATCATAGGACG---------------------------------------------------------------------------------------------------------------------------------------------------GTCTTTGATAATCTATGCCAAATGTTTAGGGAGTCATTGTTGTTGCTTGGGAATATTAAAGGCGTTCATCTTAGCAGCTGTGATGGAGTGAGGGATGATGTTAATGGGTTTGTGACTTTGATTGAGAAATTTGCTCCTATTGTTCAGCAATCCAAGGCTTTGCTAGACAAGTATCTTCTTTGTAATGATAGCGTTCTCACTGCTCCTCCT------ATGCATCCTCTCCTTATTACAAAGCGAATGGAGGAGTTTGTGATTCAAAACTTTGAAGTCTTGAGTGAGATTGAAAAGGGCATTCAGATGATTGCTGGGGGGAACTTAGAACCTGAATCTGGGAAAGATTGCCTCATAAGACAGCTCATGAACATCATTGACAAGGGTAAGGAGATAAAGATGGAGTTCAACCTTGATAAGGGGCCTGAGGGTCAACCAGAAAAGGTGCAGAGTCAAGAGACTTCATTTGTTGAGAACCTCAAAGAACTGGGTGGTTCATTTATGGAGTCACTTGAAAGGACTCTAAAAGAAGTGATGGGTGCTTTTGAAAATAATTTCTCCTTGCATGAAGATTATGCTCTGGCTGATGAGTGGATG------TCGGGAAATATTTCCAAGTTAGGTTGCTTATTTAAGCAGAAAATGGAAGACTTAAATTTGGATACTATTGGTGATGCACTTCAGTGCACAATCATTTCCGCAGGCAAACTTGTAGATTATGCTGATGATAAGTTATCTAAGATGTGCTCTAGATTGCGAATTCATTTGAAGAGTCTTTTTCTGTTGGTGGACATGGCTTTGTGTGCTGGAGAGAGAATCTTGTTCGAATTTCTCATCTTCCACAGAAGTGTTGCAGAGTTGACTTCCATGCTTGCAGATGTCTTCTTGTCGATGTACATGGAAGGGTTTGGAGTGGCAGAAATTGATCAAGATGAGGCTAGCTCTGGTGCCAAACAGGATGCGACTGGAACAGGTATGGGGGAGGGTGAAGGAATTACTGATGTAAGCAATCAGATAGATGATGAAGAACAGCTGCTTGGTGTTTCTGATAAAAGTAAAGGAGGAACTGATCCCGGAGATCCTGTACCTAGTGCCAATGACATGGGAATAGAAATGGAGCAACATTTTGATGGTGATACCTTCAGCCTTAGTGAAGATTCTGAGGAACATGAGAGT---GAAGGTGGTGATGATGACAACTTGGAATCTGTAATGGGACAAACAGGAGATGATAATGAAATAGTTGACGAGATGCCGTGGGACAAGGATAAAGATGCTTCTCCTGATGACAAGAAGGAAAAATATGAGAAGGGGCCATCTGTCAAAGAGTCAGATTCAACCATCAAAGAACTTGGGGCTAGGGATGATTCTTCTTCGCATATGGATGAAGACAAGGGTCTGGACAATGACAAACTCACCAAGCAGCAAGAGCAAGATGTTGCAACTGACGGTGGCAGTGAAACTTCG---------GAGGATAGGAATATGGAAAAGGAAAATGCATGTATTGATCATGCAGGTATTAATTATGATGAGGAAGAG------------------TTCAATTTGGGAGATATGGAAGCAAGTGACAGTGCCCCAAATGGAGCTGAGGGAGAGGACTTGGCTCCTGATGAAACTGTTGATCAATCACAT---GAACTTGAGGGTAAGGATGAAGATATGATT------------GAGGCAAATTCATCTGAAGATGGTTCCAATCCTAGGAGTGAAGATGAAACTGCAGCTGTTGAAGATCTGTCTGCAGGCACCCTTGAAAAGGGAAGTGATGAAGGAAAGCAACTGGATCAGGCAAATGTTGCTGATCAGCTGGTGCACAACACAAATTCTGCTGATGAAGTGAATGGTAGTGAT---TCCCTTGAATCA---AGCCAGGGACCAGAATTACAGATGGGAAATGGCAATCAATTTCCACAC---------ATGCCTGATGGGGTGCCAAAAAATGACGTTCCTAATTCTCAAGGTTTGGTTGCTTGCACTAGCAAGAATGGGGACATGACTGCAGGCCAAGCCATGGAACATCCATCAGTTGCAGAATCAGTTCCACTTAATAAAACCCGCCCAAACCCCTGCAGGAGTATGGGTGATGCCTTGAAAGAATGGAAAGAGAGGGTAAGAATGGTGTCAGAGACTGACACGAATAAAATGGATCAGCTTAGTGAAACTGGTGATGAAACTGGTGATGAATTTAGGTTTGCCTCTGAGCTTGAAAAAAGCACCTCCCAGGCTCTTGACTCCGCTACTTCTGATCAGATAGATCATAAAGTCAACTTGAAAAATTCCTCATCAGTGAAAGAAGATCTTGATGACCAAATGATTGAGTCAAGTGGTCTACCTACACAAGAAGTTTTGCCTTCCTTCCATCTTGCTAGAGAAGAAAGAACTAATGTCCTTCCTGAGCCAGAACATGCTGATGAACGCATAAGGAGCAGT---------------------------------------------------------------------------TCAGGAAATATAGTTTTTGTTACAAATCCCAATTTTAAAGATGGTCTCTCCGAACTTGAAAATCATCCAATGAATCATTCAGACTTGAACAAAATGAGGAAAGATGTTGCTGAACTGTCACATGATGTTACG---CATAATGCCAACAAAATTTGGGCGAGGTATGAAAAAATTACTGGCTCACTGTCTCAGGAATTGGCCGAGCAACTACGGCTGGTTATGGAACCTACTTTAGCTAGCAAACTTCAAGGAGACTATAGAACTGGAAAGCGGATAAATATGAAGAAGGTTATTCCATATATTGCTAGTCACTTTCGAAAGGATAAGATATGGCTGAGGCGGACTCGACCTAGCAAACGGGATTATCAAGTCGTTGTTGCAATTGATGATTCCCGCAGTATGGCTGAAAGCCAATGTGGCCATATTGCAATTGAAGCATTGATTACAGTCTGTCGTGCCATGTCACAACTTGAAGTTGGACAAGTGGCAGTTGCTAGTTTTGGGGAGAAAGGGAATATACAATTGCTTCAGGATTTTCATCAGCCATTTACGTCTGAAGCTGGAATCAAGATGATTTCAAGTTTATCATTCAAGCAAGATAATTCCATTCTAGATGACCCCATGGTCGATCTTTTGAATTACCTGAATGGCATGCTAGATGCAGCAGTGATAAATGCACGTCTTCCATCCGGACAGAACCCATTGCAACAACTTATTTTGATCATAGCAGATGGCCGGTTCCATGAGAAGGAGAATCTGAGGCGTCGTGTAAGGGATGCTTTGAGCCAAAGGCGAATGATTGCCTTTCTTATTGTTGACAGCCCACATGAATCTATCATAGATGTCCAGTCGGTCTCTTTCTTAAATGGTTCCCCAACCTTCTCCAAGTACCTTGACACATTTCCATTCCCATACTACATCATCTTGAGCAATATTGAGGCCCTCCCACGAACTCTCTCTGGTTTGCTCAGACAGGGTTTTCTCATGGCAAGGGTGTCTCCGGTT
>Nco_2
ATGGCGGACGAACGGCGTCGTCTTCTCCGCAAAGCGTTAGACAGGCTAATCGCTCGCTGCGTCCCTCTTCAATCCGATCAGAGATTCGTTGCTCTCTTGCAGAAGGGGGTGTCGCTCGAGGAAGAGGAAGTGTTGGAAGCGGTGACGGATATCTTTTTGGACCCGGAATTTACACTCCCTGTACTGGGATGCTTTCGGGCCTTCACGCGAAGAATTGTCGCCAGAGTGCTTGAACTTCTCCGTCTTATG------------CATGAACGTTCGGGGGAGATGATGGATATCGACGGCGGGGAGGGCCGTGGGTTCCAATTCTATTTTAGAAGCGGTTGGAGCCTGCGACTACATGAGTTTGCGGTATTTGCTTTTGGAAGGAGCCTGGCATTGGCTCCATTCGTCTTAGGGTCAATATTAAATTATTTCCAATTTGCTCCTCCTCCCTTTGAATGCCTCAGACAAAGTTCTTTTGCTGCTACATGTCAG------GATACAGCTCACTTGCTAAATGTCATTCGAGCATCCTACCGCCTCCTTGAACTAGAGCCTCATGTTTTCTCTGGGCTATGGGACTGGTCTTGTGTCCAAGACCTACTTCATTGG------TCTGAAATCATTGAACCAAGCGAAGGTTCAGAGGAGGAAATTTTGGACATTAGATGGTGCTGCATACAAGTATTATCAGTTATCCTGAGAATGAGTGATAGACCAAGCAAAAACCTGGGTCTCACCACCAACATTGGTCTTGGATGCTTTCTCCGTTGGGAGGATTTTTGTCAGGATATCTCAATTGAAAAGGCTGGATGGCTTATGGAAGAAAACAAAGAGGAGGACACGGGGACCTCAAATGACAACGATACTCTGTGTGATAAGTCTCTGATAACATCAGACGGCCACGGC------------------------------------------------CTAAGAGTGGGTATCACTCAAAATAGACGCAACACAATCTTGCCGTTCATCCTAACTTCAACCATGAAAAGGAGTTTTGACTCGGCTTTGCTGGCACTAAGTCAAGAATGGCCCGTTCTTCTCCATGGTCCTATAGGTTCAGGGAAGACTGCTTTAATTAATGAAATGGCACGAGTTGCTGGCAAGAGAGTCCTTTTTATTTATACTGATGATCAGATGGATGTAAAAACATTGCTTGGAAGTTATGTATGCACTGAGTCTCCGGGTGAGTTCAAGTGGCAACCTGGTTCACTCACTCAGGCTGTCCTCAATGGGTTCTGGGTTGTATTTGAAGATATTGACAAAGCACCATCAGAGATTCTGTCTGTTATTGCACCATTGTTAGAGAGTCGAAATTTATTCATTGGCAGTCAAGTGGAGACTGTTAGTGCAGCCAAAGGATTCCAGTTATTGGCAACAGTATCAAGTTCAAGAATTGATTTCTGCAATAATATAAAAGGAAGGAGCCCCTTGAGTGGTCATTGGAGAAAAGTTTCAGTTGAGGCTGCTAGTAACGAGGACATGTTAGATATTGTGAAGAAATGGTTTCCAAGTCTACAACATATTACTCCAAAATTGATAGACACCATGGAGAAGGTCAACACCATCATATCAGCACAACATGGAGGCTATAGCCTTGGGGTTGCAGGTTCAGGTGGTACATTTTGC------------AGGGATCTCTTGAAGTGGTGCCAGAGGATTATGGATCAAGGTACTAGGATTTATGGGCTTACATTGTCAGATTCTCAACTTAAACACATTTATCAAGAGGCTATAGATGTATTTGCTTCATCAATAACATCTCCTGAAAGCAGGCTCTTGCTAATGAAAGAAATTGGAAAGATGTGGGTTGTACCTCAAGCTGAAGTGGAGTATTTGCAGAGGCATCACAAGCCTGCGTTTCAGAATGTTAAGTCAGATTTGCAAATTGGCCGTGTCATTCTTGAAACTTTCCAAGAACCGTTGCAAGATTATGGACGCAAGTTCGTCAATATTGGAAGTTCCTTGCGCATTCTTGAAAAGGTGGCTGGCGCTGTTAAGTATAATGAGCCTGTTCTTCTTGTTGGTGAGACTGGAACGGGGAAGACCACACTTGTACAAATTCTTGCAGCACGATTGGGAATGCCGTTGACTGTTCTGAATTTAAGCCAGCAGACAGATGCTGCTGAACTTTTAGGTGGCTTCAAACCAGTTGATTCACATTCTACATGTATCACTCTGCTGAAGGAGTTCAATGACCTATTCTCAAGGACATTTCCGGTGCAGGAGAACATTATGTTTCTTCAGCGTGTTAGAAAATATGCAAATGAAAAGAGGTGGAGTAAACTCTTGAATGCATTTCAGAAAGCTGTCAGCGCGTTTAAGAAACCATTAGGTCAAATTGACGAACCTGAGAGTTTTAAAAAGCGGAAAAGATCACTGGGAAAAGACATTGTCCAGCGCTGGATGTCTTTTTCTATAAGGGTGAATTCTGCTATGAAGCAAACTACGTCTACTTCTTCCATGTCATTTTCTTTTGTGGAAGGGGCATTAGTAAAAGCTCTGAAAAATGGCTCCTGGATTTTGCTGGATGAAGTTAATTTGGCTCCACCAGAGACGCTACAGAGACTTACTGGCGTTCTGGAAGGTGGAGACGGTACCCTTTGCTTGGCAGAAAGGGGGGATATTGAGTACATACACCGGCATCATAACTTTCGGATTTTTGCGTGCATGAACCCTGCAACTGATGCAGGAAAAAGAGATCTACCTTTTTCCATTCGTAGCAGGTTTACTGAAATTTTTGTAGATGACATGTTAAGTGATGAAGATCTGGACATGTTTGTAGCTCAATATATTGAAGATGTGCAGCCAAATGTGGACATTGTGAAGAATATTTCAAATTTTTATAGAGAATGCAGGAAGCAATCAGAAGAAAGGTTGTTTGATGGGGCTGGTCAAAAACCACAGTTTAGTTTGCGTTCTCTTGCCCGTTCCATGGAATATACAAAGTTAGCGTTACCAAAGTTTTCATTTGAGAAGGCCCTATATGATGGCTTTTGTATGTTTTTCCTGACGTTGCTGGATCACCATAGTGCTAAAATCATGCATGACATCATTATGTCAATTTTGTTGAAGGGGAAAAAGCCTCAAGACATTCCGTTCAGTTATTATTGCAGCAACAAACAAGCACTTGAAGCATCA---TCATCTGATCTGTTCTGCAAACATTATGTTTTGACAGAAAGCATCAAGGGGCACCTTAATTCCCTTGCACGTGCTGCCTTTGTTCGTAGGTATCCTGTCCTCTTGCAAGGCCCAACATCAAGTGGGAAAACTAGTCTTGTTCGGTATCTTGCCACAATTTTTGGCCACAGATTTGTTCGTATCAATAATCATGAGCATACGGATCTGCAAGAATATTTTGGTTCTTATGTTGCAGATACCTCCGGGAAACTCGCTTTTCAGGAGGGCATTCTAGTTGAGGCTGTTCGTAAGGGTTATTGGATAGTTCTGGATGAGTTAAATCTTGCACCATCAGATGTGTTAGAAGCTCTAAATAGATTATTGGATGACAACAGGGAGATCTTTTTGCCAGAGTTGCAGGAAACGGTTAAGCCACATCCAGACTTTATGCTCTTTGCTACTCAAAATCCTCCCATTTCCTATGGTGGACGTAAGGTTCTTTCTAGAGCTTTTCGCAATCGGTTTCTAGAGATTCATGTTGATGAAATACCTGAAGATGAGTTGATTACCATATTGGAGCATAGATGTGAAATTCCAAGAAGTTATTCAATTAAGATGGTTAGCATTATGAGAGATCTGCAGCGTCACAGGCAGGGAAGCAAAGTGTTTGCTGGAAAACTTGGTTTCATAACACCACGTGACTTGTTTCGATGGGCTGACCGTTTTAGAAAGTTTGGT---------GTAGATTTAGCAAAGGATGGTTACTACATTTTAGCTGAAAGGTTACGAGATGAAAGTGAACAAGAAGTAGTGAAAGAAGTTTTGAAGAAACATCTCCGCGTTGAAATAAGCAAAGATGTACTATATTCAGCTGAATCTTTAGCGTTC------CCTGTTGAACCAAGTAAAAGCTTACAAGTGTCACCAATCGTTGGCAAGATTACCTGGACCCGTAGCATGCAGCGATTATATTTTCTTGTTGAACGTTGTTATCAAATGAGGGAGCCTGTTCTTCTTGTTGGAGAAACTGGCAGTGGGAAGACGACTATATGTCAACTGCTAAGTAATGTTTTGGGTTCACAGTTGCATATTCTGAATTGTCACAGGTACACTGAGACTTCTGATTTTCTTGGGGGTTATTATCCAGTTCGTGAGCGTGCCTGGATTGCATCTCAATTTAGCAATGTCATTGAGAGGATGAAGCTCATGAAGACTTTCAATGGGATTAAAATGATTGCTTCTTTATCTCCAGATGTTGGGAATGCTCAATCCACTTTGGCTGCACTTGATCATCTTAGAAATTCCTTGGAGGATGCTGGTGCTTGTTCT---GGTATGGTTGGAGAAGACATTAGGATGCTGGAGCAATTTAAGCTTGAACTATCGGATCTCCATAGTAAATGGAAATCATTATTTGCTTGGAAGGATGGACCATTGGTTCAGGCAATGAAGAATGGTGATTTATTTCTTGTGGATGAAGTATCTCTTGCTGATGATAGTGTGCTTGAAAGATTGAACAGTGTTATGGAGCCTGAGAGAAAATTGGTTTTGGCTGAGAAAGGAGGCTCCATGGTGGAAGAAATAACCGCACACAGGAATTTCTTCCTTCTTGCTACCATGAATCCAGGTGGTGATTTTGGAAAGAAAGAACTTTCTCCTGCTCTGCGGAATCGTTTCACGGAGATATGG---------------------------------------------------------------------------------------------------------TGGTTTCATGAACTGCAAATTGGAAGGGTTCTGACCATAAGAGATCTCTTGTCTTGGATTGATTTTGTCAATGTAGCTGAGCAAGATCTTGGATCCATCTATGCTTTCATTCATGGTGCATTCCTTGTGTTGCTTGATGGGCTCACCTTAGGAACAGGAATTTCAAAATCCATGGCGCAACAAGTGAGAGAGAGTTGTCTGGCTTTTCTTGTGAAGGAGCTTGAGGTTTATACCTCCAGTCCTCTGGATGCCAAAGTTGCTGAAATTGGAAGCTATGCATGGGGTAACAATGGCGTTGCAGAAAATGTGGCAGTCAGGAATGAGGCTAAATCACCTCATCTGTTTGGAATTGATCCTTTCTACATT------------------------------------------------------------------------------------------------------------------------------------------------------------------------------------------------------------------------------------------------------------------------------------------------------------------------------------------------------------------GTGCTGGCCTATCTTAACAAG---------------------------------------------------------------------------------------------------------GGAGGAAGAGAAGGA---------------------------------------------------------------------------------------------------------------------------------------------------------------------------------------------------------------AGGGACACA---------------------------------------------------------------------------------------------------------------------------------------------------------------------------------------------------------------------------------------------------------------------------------------------------------------------------------------------------------------------------------------------------------------------------------------------------------------------------------------------------------------------------------------------------------------------------------------------------------------------------------------------------------------------------------------------------------------------------------------------------------------------------------------------------------------------------------------------------------------------------------------------------------------------------------------------------------------------------------------------------------------------------------------------------------------------------------------------------------------------------------------------------------------------------------------------------------------------------------------------------------------------------------------------------------------------------------------------------------------------------------------------------------------------------------------------------------------------------------------------------------------------------------------------------------------------------------------------------------------------------------------------------------------------------------------------------------------------------------------------------------------------------------------------------------------------------------------------------------------------------------------------------------------------------------------------------------------------------------------------------------------------------------------------------------------------------------------------------------------------------------------------------------------------------------------------------------------------------------------------------------------------------------------------------------------------------------------------------------------------------------------------------------------------------------------------------------------------------------------------------------------------------------------------------------------------------------------------------------------------------------------------------------------------------------------------------------------------------------------------------------------------------------------------------------------------------------------------------------------------------------------------------------------------------------------------------------------------------------------------------------------------------------------------------------------------------------------------------------------------------------------------------------------------------------------------------------------------------------------------------------------------------------------------------------------------------------------------------------------------------------------------------------------------------------------------------------------------------------------------------------------------------------------------------------------------------------------------------------------------------------------------------------------------------------------------------------------------------------------------------------------------------------------------------------------------------------------------------------------------------------------------------------------------------------------------------------------------------------------------------------------------------------------------------------------------------------------------------------------------------------------------------------------------------------------------------------------------------------------------------------------------------------------------------------------------------------------------------------------------------------------------------------------------------------------------------------------------------------------------------------------------------------------------------------------------------------------------------------------------------------------------------------------------------------------------------------------------------------------------------------------------------------------------------------------------------------------------------------------------------------------------------------------------------------------------------------------------------------------------------------------------------------------------------------------------------------------------------------------------------------------------------------------------------------------------------------------------------------------------------------------------------------------------------------------------------------------------------------------------------------------------------------------------------------------------------------------------------------------------------------------------------------------------------------------------------------------------------------------------------------------------------------------------------------------------------------------------------------------------------------------------------------------------------------------------------------------------------------------------------------------------------------------------------------------------------------------------------------------------------------------------------------------------------------------------------------------------------------------------------------------------------------------------------------------------------------------------------------------------------------------------------------------------------------------------------------------------------------------------------------------------------------------------------------------------------------------------------------------------------------------------------------------------------------------------------------------------------------------------------------------------------------------------------------------------------------------------------------------------------------------------------------------------------------------------------------------------------------------------------------------------------------------------------------------------------------------------------------------------------------------------------------------------------------------------------------------------------------------------------------------------------------------------------------------------------------------------------------------------------------------------------------------------------------------------------------------------------------------------------------------------------------------------------------------------------------------------------------------------------------------------------------------------------------------------------------------------------------------------------------------------------------------------------------------------------------------------------------------------------------------------------------------------------------------------------------------------------------------------------------------------------------------------------------------------------------------------------------------------------------------------------------------------------------------------------------------------------------------------------------------------------------------------------------------------------------------------------------------------------------------------------------------------------------------------------------------------------------------------------------------------------------------------------------------------------------------------------------------------------------------------------------------------------------------------------------------------------------------------------------------------------------------------------------------------------------------------------------------------------------------------------------------------------------------------------------------------------------------------------------------------------------------------------------------------------------------------------------------------------------------------------------------------------------------------------------------------------------------------------------------------------------------------------------------------------------------------------------------------------------------------------------------------------------------------------------------------------------------------------------------------------------------------------------------------------------------------------------------------------------------------------------------------------------------------------------------------------------------------------------------------------------------------------------------------------------------------------------------------------------------------------------------------------------------------------------------------------------------------------------------------------------------------------------------------------------------------------------------------------------------------------------------------------------------------------------------------------------------------------------------------------------------------------------------------------------------------------------------------------------------------------------------------------------------------------------------------------------------------------------------------------------------------------------------------------------------------------------------------------------------------------------------------------------------------------------------------------------------------------------------------------------------------------------------------------------------------------------------------------------------------------------------------------------------------------------------------------------------------------------------------------------------------------------------------------------------------------------
>Osa_1
------------------------------------------------------------------------------------------------------------------------------------------------------------------------------------------------------------------------------------------------------------------------------------------------------------------------------------------------------------------------------------------------------------------------------------------------------------------------------------------------------------------------------------------------------------------------------------------------------------------------------------------------------------------------------------------------------------------------------------------------------------------------------------------------------------------------------------------------------------------------------------------------------------------------------------------------------------------------------------------------------------------------------------------------------------------------------------------------------------------------------------------------------------------------------------------------------------------------------------------------------------------------------------------------------------------------------------------------------------------------------------------------------------------------------------------------------------------------------------------------------------------------------------------------------------------------------------------------------------------------------------------------------------------------------------------------------------------------------------------------------------------------------------------------------------------------------------------------------------------------------------------------------------------------------------------------------------------------------------------------------------------------------------------------------------------------------------------------------------------------------------------------------------------------------------------------------------------------------------------------------------------------------------------------------------------------------------------------------------------------------------------------------------------------------------------------------------------------------------------------------------------------------------------------------------------------------------------------------------------------------------------------------------------------------------------------------------------------------------------------------------------------------------------------------------------------------------------------------------------------------------------------------------------------------------------------------------------------------------------------------------------------------------------------------------------------------------------------------------------------------------------------------------------------------------------------------------------------------------------------------------------------------------------------------------------------------------------------------------------------------------------------------------------------------------------------------------------------------------------------------------------------------------------------------------------------------------------------------------------------------------------------------------------------------------------------------------------------------------------------------------------------------------------------------------------------------------------------------------------------------------------------------------------------------------------------------------------------------------------------------------------------------------------------------------------------------------------------------------------------------------------------------------------------------------------------------------------------------------------------------------------------------------------------------------------------------------------------------------------------------------------------------------------------------------------------------------------------------------------------------------------------------------------------------------------------------------------------------------------------------------------------------------------------------------------------------------------------------------------------------------------------------------------------------------------------------------------------------------------------------------------------------------------------------------------------------------------------------------------ATGAATCCAGGTGGTGACTATGGAAAGAAAGAGCTTTCTCCAGCTTTAAGAAATCGTTTCACAGAAGTGTGGGTTCCTGCTGTCACTAATGTTGATGAACTTAAGAGCATAGCTATAGAGAGGTTCACAAATGCTGAGGTTTCTTGCTTTGGAGATTGTATTGTTAATTTCTGGATGTGGTTCAACCAGTTGCACACTGGAAGAATGCTCACAATACGAGACCTGTTGTCCTGGATTTCATTTATCAATGTGACAGAGCGAAATCTTGGTCCACAACAAGCTTTAATACATGGTCTGTTCCTTGTTTTACTAGACGGGCTCACATTGGGAATGAATGTTTCTAAAACTGAGGCTACTGAATTGAGAAGGACTTGCCTGTCCTTTCTTCTAGAAGAGCTGCAGAAGGTCGAGGGAAAACCATTAAACTCAGACTTACATGATCTAAAGAACTATGGCTGGGGTGACCATACAAGAGAAATTGAT------------------ATTGGTCAACCGGATCATTTTGGCATCATGCCATTTTATATTGATACAGGTCATTTTACTCGCAAGCAACAGGGTTTTCAATTCATGGCACCAACTACCAGTAAGAATGTTTTCCGAGTGTTGCGTGGCATGCAACTTCCAAAACCTCTTCTGTTGGAAGGTAGTCCTGGAGTTGGGAAAACAAGCTTAATTGTTGCATTAGCTGGATTTTCTGGTCATAACGTTGTGAGGATAAATCTATCTGAGCAGACAGACATGATGGATCTTTTAGGTTCAGACTTGCCAGTTGAAGGGGAAAATGGAATGGAATTTGCGTGGTCTGACGGCATTCTTCTTCAGGCTTTAAAAAATGGGAGTTGGGTTCTGTTGGATGAGCTCAATCTCGCTCCCCAATCTGTCTTAGAGGGTTTGAATGCCATTTTGGACCACCGTGCTGAGGTCTTTATTCCTGAGCTTGGTCAGACGTACAAATGTCCACCGTCCTTTCGTGTCTTTGCATGTCAGAATCCTTCGTCGCAAGGTGGTGGGCGGAAAGGCCTTCCGAAGTCCTTCTTGAACCGCTTCACAAAGGTTTATGTTGATGAGTTATCAGAAAGCGACTACTCATTCATCTGTAAATCACAATATCCATCAATCAAGGATGACATTCTAAAAAAGTTGATTTCCTTTAACAATAGACTCTACATGGATACCATGATACATAAGAAGTACGGCCAAGAAGGATCTCCTTGGGAATTTAATCTACGTGATATTATTAGGTCTTGTGAGATGATAGTTGGTGCTCCAGAAACCTCAATGGTTGACTGCTTTCTAAATACAGTCTACCTTCAACGAATGCGAACTGTAGCTGATCGCGAAGAAGTTGTCAAGCTTTTTGAAGAAGTCTTT------------------------------------CAGACAAATGTTTGGTGGTTGGAAGTGCATCTATTAGAAGAAATCGCGTCCACTCTTGCAAAGTTCAGAATAGCCAACTCAACATTCTCCCTGGTACCCTCCATAGCCTTGAAGCTGCCATGCACTGTATCAATC---------------------------------------------------------------------------AAGTTATCTGGCAATACATTGAACGAAGTTAATCTATCTTCGGCAACTGATGTGTCAGAATTGTTGGGATGCTTTGAGCAGTATAACTTTTTTAGGCACTATAAAGTGGTCATATCTCAAGTTGAGCGTTATATTGATGAATACTTCAGCCTGAGTCAATATATACAGTGGAAGAGTTTGGTTGCAGACAGGAAGACATTGTTTGTAAAATGGTTTGAATTTGTAATTGCAAAGAAG---TTCTCTTCAATTTGCATT------TCAACCCTTGTTGAAATGAGCAAGAATTCATCGTTGCCATCATTGAGCTTGGTCAGGGACATAGTTGAGGATATGAAGTGTGATATGGAAATGTTTGACTTGCCTGTATCCTTCAATAAAGATGATTTGAGTAAAACACTGAGGTCTATCTATTACTTGCAGCAGAGTGAAGCTGTACACCAA---CCAGTTAAATTTGAATGGGTTGCTGGAGACTTGATCAGGGCTATTGAATGTGGTGAATGGATTGTTTTGGACAACGCAAATTTTTGTAACCCTACTGTTCTCGATAGGATAAACTCTCTGGTTGAGCAAGAAAGGTCAATTGTAGTTAATGAATGTGGTCTTGTGGATGGGAACCCTGTAATTCTGAAGGCCCATCCCAAGTTCCGAATGTTTTTGACAATTAATGCAAAACATGGTGAGGTTTCAAGAGCTATGCGAAACAGGGGAGTTGAGATCTTTCTGATGAACCAGAATTTAAGTATAAACGGATGCAGCAATGCG------GCTGAGGATAGTGAGAGGAGGGACATTACACGGTTTCTAATTTCCTGTGGCATACCAAGAATGGAGTTGGTTTCGTCTATGAGTGAAGCACACTTGTATGCAAAAGCTGCTGGATTGCGTCTTGGTATAAACATTACACTTCTTGAGATAACAAGATGGGTTCAATTGTTCAAACAACTTCTAATTAAAGGAAATCAGTTTCTTTGGAGCCTTCATCTAAGTTGGGAGCACACTTACCTGCCATCATTGGGTGAAGTG---TGCTCTAACATTGTCGAGGAGGGAAAACTTAGGTTTTTGGTTCATTTTGATGTTTCTTCAGCTGATTTGCATTATGGATTTTCGTTATCCTTGCCTGGTGGTTGGCCAGTTGAACAAAAACTAAAGGACTTTATCTGGTATTCAAAGGAAACTTGTGTCCAAAGAAATTGTATGTATTTGCAGTCATTGGGTTCCCAATACGCTGCTTATCAGATAAGC---------------------------------ACTTTGAAAAGTAATTCATCCTTGTTGGGACCTATCACTAGCATCCACCCATATATTCTGCCTGCCACGAGTTTATTAGAACTGCAGTTTCCAACCGTTTCTGATAAGCAGTCTGTCAAGCCTTGTGTAACTGGGTTGTTCAATTCAGAATTAGCTGATCAGATGCTTTTTATTGCTGCAAACTGGGTAATGGAGCAATCTACTGAAAATGATCTTAAATTGTATGCCATATGGTTCAATTGGTGCAATCACCTTCTCCAGCCTTACTGCAACTTCTTTGAGAACTACGGAAATATACTTAAGAAAGAAAGTGACCATCCTATTTGGCATAGCATCCTTGAATGTTACAGGGAAATAGTTGCTTATCACAAGATTGATGTTGTTGCTCACCCTATTCCATTGCTTTCAATGAGATTGCTGGATATG---ACTTGTTCTGTTACCCTTAAAGATTGCCATAACCGGCTTCGCAACTCTCGTAATGGTTTGAGCTTGTTGCGACTTACTTTGCAGCAATGGCAACTCGAGACAAAATTTCCT---GACCATGGTATAATGGAAGTCACTATGTTGCCAGCATTGAAGTCCCTCAGGTGCTTGGAGGGTGAGGTACTCAAGATGGTTGTGAAATCA---------CGGAAACTGCTGCAGATATACTCTCGTCTCATTGATTATCACAGGTCAATATGGAAGATGATACTCTTATCTCAGTTTGAGGGCTTGCCAGTTGTTTGGAATCTTTTGAAGAAGGAAATACTAAAGTTGCAACCGAAATTCCCAGTAGAAGTCGGTATCTTTTTGATGGAAAGTGTCAATCTCAACAGCCTCCAAGATTTCAATTTACATTATGACAAACCAACTTTGTGGGTTTATGGTGGCCACCCTATTGTACCATCATCTGGTAGAATCTTCTACAAAATCCAAGACATCTTAGCATTTTCTGCAGCTGTTTGGCCAAGGAAGAATCTTCTGAAGGGACATTTTGATGACAAC---CAACACTTCGTTGATGCTATGTTGTCAGCCAATCAGGATCTTAGAAACCTTGCGATGGAAGGTCTTTCTATGGCTTCTCTTGCTGCAACTATCACCGAGGAAGAAGATTCAACAGTATTGGCCCAGTTGGATGAAGTTCACAAGAGGCTTGTTGAGAAGGTTGACTGGGAGAAGAAAAATCTTGAA---------------------------------------TTTTTGTCCAAGGCTTCAACT------------------------------------------------------------------------------------------------------------------------------------------------------------ACTGAAATTATTGCAAACATTGAATATATGCTCAAGTATGCTATGGACTTCCAATTGGGATCATCTTCAAGATCTCCCTTTGAGTTTACTCAACATCAGATCATTTGGTGGATTCATCATGCTTGGGCCACAGTTGATGCAGTGCATGTAAAAGTTGCTAGTTCTATTCTTGAAATGTGGTACAACTACCATACTTTTTTGTGGACATATTGCTCTGGGAGACCAAAGGTTCAGTTCTCAGTTACCCATGATGAAACC---------TGCGACCTTGCACACCTGACAAAAATGGATGCAATCGATACCATCCTTCAAGAGGATTTACGTGTGATGGATTATCAGAAGAACCGTTTAGTGCTTCGAATTTCATCAAGAAACCTCTGGGAAGGTGTCTCGTTTGCGGGAAACTTTGTTCTTAGTCTACATTCTGCTGCTGATTCCCTCTTTAAACAGATCATAGTTGTCCATAAGAAGCATTTCAAGCAAGAAGAGTATAGCAAGTTAGAGTCCATCCTCTTCCAACAGTCTGAACATCGTGTAAAGAAAGAAGATCTTGACACTGCCTGTGCGCTGTTATCACGTTCAAGTCATGGAGTATTGGCTTCACTCGCTGGCTCGCTAATAGGGTCCTTACTTCTGGAATTGCACTCACCGTTCTCA---CAGGGTTATTTGATGCATCTTGGGGCTGCTTGGGTGTACATTGGAGAGTTGCGCTTCCGGTTATTGTTGAGCTCATATAATCCAGATCCTGCATTCGAATCCGCTTTCATGCACTCTCATATTCTGGAAAAGATTTCACTACTGGAGCTTGAGGGAAAGGTTCGTCATCAGTGTGAGGAATTGGCTGGGTCTAGCTCTGAGGAAGATGGGTATGATCAGAAGTTA------TTGCAAGAACTCAAAACAAAAGAGAAGAGCATCCGGGCAAAGGTTGTATTTCGACCTCCACAATCTAGGCATAAGAGCCTGATTGTGGCATGCTGTGAGTTTGAGGAACGATTGTCTGAATGCAAGTCTCTGTTGACTAGTTTAAATGGTGAT------------CAATTAGAGATTGATAGAGTCTGCAATTGGCAGATAACATCCAGAAATTTCATCAAGAGACTGACAGAGGAGTATGTGGAATATGTTGATTTGATTCAACCAATTCAAGTTGCTGTATATGAAATGAAACTTGGGTTGGCAATTGCTCTGTCTGGTTATCTTGAGAGGGAATATTTGAAGAAGATTAAAGAAGATGATATTGAACGAGCTCTGGGTGCAATTTTTGCTATTATGCAATTTCCAAGTGGATCTGCTACTGGCAATGTTTCAGTGGACATGCCCGATTTAACGAAATATGTAAATGATGATCAACTGGAAATTCGCTACAATGAGGTCAGT---GACCTTGCTATGTTGAAGAAGCTAGCTGCTGTGTCGAGTCAATTGCATGCTGACAAATTGAGGTCTCACTCTCAGATGCTAGTATCAATCCATCATATTTCTTTAGTACGGACAACATACCGTGTCTGCTATTCCCTTATCCTGGATAAAACATCTTATCTGTCGCTAAAGGAAACATTTGACCAGTTTACAAGCATGTGGGTTGACATGAAATCTAGTTTGAAGGCCAGGGAAAATGATGATTCACAGTATTACAAGTTCAGGTCCCGTATCATTGATATACATGATATCTTTAAAGGAGACGTGCCATCACTTTCAGATATGGATGCAGAAGGCAATGCTGTAGCAGATACTGAAGAAAAGTTA---GAGCAGGATTTTCTTAAAATTATGGAGAGAACTGAGAAAAATAGTGCTGTTGAAGACTCGTGGGATCTCATACCAGAATCTATTCTGAAATGTATTGTAACAATACATAACCAGTTATTTGGTTCGCCAGACCTTGTTGAGAAGCCTAGTAAATGCCAAATTAGTGATGACCTGAAAATTCAATCTTTTATGGACTCATATCAACTGGGAGCAAGAATTCTGAAGGACTTGCCAGAATTGACATCTTCAACATTTGATGAGAAACTCATGCCTGAGCATCTACTTCGTGTTTGTCTGGAATATCGACAAACTTGTGCACCATCTTTAGAA---TGCAACACCTATAACGCTTACAAGGATCCAAACCCTTCTATATTGTTCAAAATGGTTGAGCCATTGACTGCACTTCAAGAAAAAGTTAGATACTTTTTGGACGAGTGGCCTGGTCATCCAGGTCTTCTGAAAATATTAGACATAATTACTTCCCTTTTGGCAATTCCCCTGAGCACTCCACTTTCAAAGGTATTACTTGGATTGCAACTTTTGGTTGGAAAAGCACAAACATTGCAAGAAAATGACTCCAAGTTCTTCTTAAAAGACCATCTTCCACAATTATTCATCATTGTGTCTTCATGGCAAAGGCTTGAGTTAGAATGTTGGCCTATACTACTTCAGGAGGTGCTGGAGAAGTACGAGAGCAATGCTCTAAAACTATGGTTTCCATTGCGAGCATTACTCACACAA------TCCTGTGATATTTCAAACGAGGAAATATCTATAATCAAAAGTGTTGAGGAGTTTGTTCAAACATCAAGCATTGGTGAATTCAAGAGAAGGTTGCATCTCCTACTGGCCTTCCATGGTGAACTTTCTGATGGTGCTGGTGTTGGTGCTTATTCAAGTAACTCGTTGAAG---------AATATTCTGTACAACATGTTTGGGTACTACATGCAGTTCTTGCCACTTGTTCTTGGGGAAATTGAAGGTGGTAAAGGATCAATAGAAAAGGACTTGAAAGATCAGGTCAAGCTTTACCGTTGGGAGCAAGATCCACACAGTGCTTCTATTGAGAATTTCAAGAGGACGAGGCAAAAAGTTTTTAAGCTTCTGCAGTGTTTCAATGATATTTTGCAAAAACCTGTGATGGTCCTGCTAAATCAAGAATCTGTGGCAAGAAAAGTT---------------------------------------------------------------------------------------------------------------------------------------------------------------------------------------------------------------------------------------------------------------------------------------------------------------------------------------------------------------------------------------------------------------------------------------------------------------------------------------------------------------------------------CCATGTTGG------------------------------------------------------------------------------------------------------------------------------------------------------------------------------------------------------------------------------------------------------------------------------------------------------------------------------------------------------------------------------------------------------------------------------------------------------------------------------------------------------------------------------------------------------------------------------------------------------------------CTTGATCAA---------------------------------------------------------------------CAGATGCCTGAA------------------------------------------------------------------------------------------------------------------------------------------------TCAGAGTTT------------------------------------------------------------------------------------------------------------------------------------------------------------------------------------------------CCT---------------------------------------------------------------------------------------------------------------------------------------------------------------------------------------------------------------------------------------------------------------------------------------------------------------------------------------------------------------------------------GTTGACCTTGGGAAACTTAGCGGA---------------------------------------------------------------------------------------------------------------------------------AGGTTT------------------------------------------------------------------------------------------------------------------------------TTGTGG------------------------------------------------------------------------------------------------------------------------------------------------------------------------------------------------------------------------------------------------------------------------------------------------------------------------------------------------------------------------------------------------------------------------------------------------------------------------------------------------------------------------------------------------------------------------------------------------------------------------------------------------------------------------------------------------------------------------------------------------------------------------------------------------------------------------------------------------------------------------------------------------------TACACTAAGTGGGCAAATCAGGCCAAATTG------------------------------------------------------------------------------------------------TCATTTCAAGCTTTA------------------------------------------------------------------------------------------------------------------------------------------------------------------------------------------------------------------------------------------------------------------------------------------------------------------------------------------------------------------------------------------------------------------------CATACAAATGCTACTGATATTGGAGTTCATAATGAAGGTCTAGGCTGCACCCTCTCTCTCTCTCTCTCTCTCTCTCTCTCTCTCTCTCTCTCTCTCTCTCTCTCTCTCTCTCTT------------------------------------------------------------------------------------------------------------------------------------------------TCTCGC---------------------------------------------------------------GTGTCAAAATTG------------------------------------------------------------------------------------------------------------------------------------------------------------------------------------------------------------------------------------------------------------------------------------------------------------------------------------------------------------------------------------------------------------------------------------------------------------------------------------------------------------------------------------------------------
>Osa_2
ATG------------------------------------------------------------------------------------------------------------------------------------------------------------------------------------------------------------------------------------------------------------------------------------------------------------------------------------------------------------------------------------------------------------------------------------------------------------------------------------------------------------------------------------------------------------------------------------------------------------------------------------------------------------------------------------------------------------------------------------------------------------------------------------------------------------------------------------------------------------------------------------------------------------------------------------------------------------------------------------------------------------------------------------------------------------------------------------------------------------------------------------------------------------------------------------------------------------------------------------------------------------------------------------------------------------------------------------------------------------------------------------------------------------------------------------------------------------------------------------------------------------------------------------------------------------------------------------------------------------------------------------------------------------------------------------------------------------------------------------------------------------------------------------------------------------------------------------------------------------------------------------------------------------------------------------------------------------------------------------------------------------------------------------------------------------------------------------------------------------------------------------------------------------------------------------------------------------------------------------------------------------------------------------------------------------------------------------------------------------------------------------------------------------------------------------------------------------------------------------------------------------------------------------------------------------------------------------------------------------------------------------------------------------------------------------------------------------------------------------------------------------------------------------------------------------------------------------------------------------------------------------------------------------------------------------------------------------------------------------------------------------------------------------------------------------------------------------------------------------------------------------------------------------------------------------------------------------------------------------------------------------------------------------------------------------------------------------------------------------------------------------------------------------------------------------------------------------------------------------------------------------------------------------------------------------------------------------------------------------------------------------------------------------------------------------------------------------------------------------------------------------------------------------------------------------------------------------------------------------------------GATCATCTTTTATCCATC---------------------------------------------------------------------------------------------------------------------------------------------------------------------------------------------------------------------------------------------------------------------------------------------------------------------------------------------------------------------------------------------------------------------------------------------------------------------------------------------------------------------------------------------------------------------------------------------------------------------------------------------------------------------------------------------------------------------------------------------------------------------------------------------------------------------------------------------------------------------------------------------------------------------------------------------------------------------------------------------------------------------------------------------------------------------------------------------------------------------------------------------------------------------------------------------------------------------------------------------------------------------------------------------------------------------------------------------------------------------------------------------------------------------------------------------------------------------------------------------------------------------------------------------------------------------------------------------------------------------------------------------------------------------------------------------------------------------------------------------------------------------------------------------------------------------------------------------------------------ATGTCTGAACAA---------------------------------------------------------------------------------------------------------------------------------------------------------------------------------------------------------------------------------------------AGACATTTTGCT---------------------------------------------------------------------------------------------------------------------------------------------------------------------------------------------------------------------------------------------TACAATATG------------------------------------------------------------------------------------------------------------------------------------------------------------------------------------------------------------------------------------------------------------------------------------------------------------------------------------------------------------------------------------------------------------------------------------------------------------------------------TTTGAGCAATTGAATGAGTTTCGG------------------------------------------------------------------------------------------------------------------------------------------------------------------------------------------------------------------------------------------------------------------------------------------------------------------------------------------------------------------------------------------------------------------------------------------------------------------------------------------------------------------------------------------------------------------------------------------------------------------------------------------------------------------------------------------------------------------------------------------------------------------------------------------------------------------------------------------------------------------------------------------------------------------------------------------------------------------------------------------------------------------------------------------------------------------------------------------------------------------------------------------------------------------------------------------------------------------------------------------------------------------------------------------------------------------------------------------------------------------------------------------------------------------------------------------------------------------------------------------------------------------------------------------------------------------------------------------------------------------------------------------------------------------------------------------------------------------------------------------------------------------------------------------------------------------------------------------------------------------------------------------------------------------------------------------------------------------------------------------------------------------------------------------------------------------------------------------------------------------------------------------------------------------------------------------------------------------------------------------------------------------------------------------------------------------------------------------------------------------------------------------------------------------------------------------------------------------------------------------------------------------------------------------------------------------------------------------------------------------------------------------------------------------------------------------------------------------------------------------------------------------------------------------------------------------------------------------------------------------------------------------------------------------------------------------------------------------------------------------------------------------------------------------------------------------------------------------------------------------------------------------------------------------------------------------------------------------------------------------------------------------------------------------------------------------------------------------------------------------------------------------------------------------------------------------------------------------------------------------------------------------------------------------------------------------------------------------------------------------------------------------------------------------------------------------------------------------------------------------------------------------------------------------------------------------------------------------------------------------------------------------------------------------------------------------------------------------------------------------------------------------------------------------------------------------------------------------------------------------------------------------------------------------------------------------------------------------------------------------------------------------------------------------------------------------------------------------------------------------------------------------------------------------------------------------------------------------------------------------------------------------------------------------------------------------------------------------------------------------------------------------------------------CATGCATTGTTGTTAGGTTCT------------------------------------------------------------------------------------------------------------------------------------------------------------------------------------------------------------------------------------------------------------------------------------------------------------------------------------------------------------------------------------------------------------------GGAGGT------------------------------------------GATAGT---------------------------------------------------------------------------------------------------------------------------------------------------------------------------------------------------------------------------------------------------------------------------------------------------------------------------------------------------------------------------------------------------------------------------------------------------------------------------------------------------------------------------------------------------------------------GACTACCTTTCGTCATGCCAAAGTGTACTGCTGAATTCC---------------------------------------------------------------------------------------------------------------------------------------------------------------------------------------------------------------------------------------------------------------------------------------------------------------------------------------------------------------------------------------------------------------------------------------------------------------------------------------------------------------------------------------------------------------------------------------------------------------------------------------------------------------------------------------------------------------------------------------------------------------------------------------------------------------------------------------------------------------------------------------------------------------------------------------------------------------------------------------------ATGTGGCAGCAAAAGCAATTTTTTGACAACATACTGGCTACGACCATGGATACCAACTTGCTGCTCAGAAGCTTCATCGATTGTCATCATGATCCTTGTGACAACATCCAAGTAGAAGTTTCTGCAATGTCAACGCTTTTTGAAAAGTTCATCGCAAGATTTTCTGAATCTAAGGACTTGTTAGACAAATACTTACTCGGATCCAATTATATGATCGCTGGCTCACACAAGAATATGCCT------CTTGCTACAAGAGAGATGGAGCAACTTGTTGCTGCAAATTGCCAGCTTATCAGCATGTTTAGGGAGGATATCCAAGTTCTATGCCACCAGGATGTTTCGATGAGATCTGTTAAGAAAGTTCTGCTCTCTCGGTTTGAAGAGTTGCTGGAGAAGGGGAATTCACCAATGGCGATTTTATCCAGAAAAGTTGATGAAGACAAGCATATGCTATCCTCC------------------------GATGTCCTACACAATCTTGAAGCTTCATATGCAGAAGCTTTTAAGGAAATCTTTTCACTGGCTGTTGGTGTTGTTGGAAAGCTC------------ACTGATCAGGGAATATCCACCGATGGAACTCATGATGAAGGAAATATTACTTTGTGGAAAGATATTTTGCAGACATATGTCATGAACCTTCAAATGGGCCATTTGTTTGATGCTATATTTGCTACATTACTTGACTCCATCAGGCTGGTCGACATT------------AAACCTGAGTTGCCTTCTAGTATAGGGATGCAGTTAATGCATCTTCATGCTTTGCTTGGTCTGGTCCTATCAGCAGCTGAAGGCATTCTTTCTGAACTTTTAGAAGCTCATAGAACTACATCTGAAATGACTCATGCACTTGGGGATCTTTTGATTCATCTATTTGCGGAAGGCTTTGGTTCCACAGATGATACAACTGAAGATGCTTCAGATGGACCACAGCAGGATGCAACTGGAACTGGCATGGGTGAGGGTGAAGGCAAAGAGAGTGCAAGTTCTAAAATAGATGATATATCCCAACTTGAGGGGACAGCTAATGAA---ATGGATGCTCTACGTAAGCCAGACCAAGCTCCTAAGAATGATGATGATGCAGTTGAAATGCAAGACGATTTTAATGCAGAACTGTCTGATGTTTCTGAGGACCCTGAAGGCAATGATTCAGGCGATGAGGATGATGACACGAACTTGGAGAATCAGATGGGTGATACTGGTGATGCAAGTGAAATGGTCGGCAAGAAATCTTGGGATAAGGATGAAGATGATGATCCTAACAGATCCACTGAGAAGTATGAGTCGGGTTCATCAGCCAAGGAGACACAGAAGAATGATAGGGAACTGAGAGCAAAGGACGAAGGTGCTCTT---GAAGAAGATCCCATGGAGACAGATTGTGATGAGCAAGGCAAGAATAATAATTTGGAGGATGATCCTAGTACTTGTGAGGATGTTGATCAGGATACGAATGACTTA---ATGGACAAAGCTGATGCCTATGATGATCGAACAGCACCTGAACTCCCTGAACCAAAGGATGATTCTGAGGAT---GTGGATATGGATGGGACAGAACATATTGATGAAATGGAT------GCTGATGGTGAAGAACTCAGTCCAGAAGAGGAAAAGCTAGCAGCAGATGGGTGTTTAGATGCTTCAGACGATGTGGAGGATGTAGATGCAGCTCAACATGGTGACAATGAGATTGATGGTGAGCAGGAGCATGCTGAAGATGGACAGATGGAGACAAATAACATGGAGAAAGAACTT------------------------------------------------------------CATAATATTGAGTCACTTCATCCTTCACAAGGCATACAAGCCGAAATGGACTAT---AACAGAGAATCTGAATCAAACTTGGCTAACAGCACTGATATGAACAGTGCTGCTGCTCCTTCTGTTAATTTTTCAAGCAATGAAGTCCCTAGTCTGGAAATATCTATGCCCAACTCTGGGGATGGCTCTAGGTTATTGTCTAACTCTAAG------CCAGAGTTGCAGACTGATACTCCACCATCGCAGATCAAACAGACAAATCCTTTTAGGAGCATTGGAGATGCAATGGCGGACTGGAAAGAACGGGCCAAAGTCTCAGCTGATACGCAGGATCATCAACCAGAAGCTGAACACCATATTGATGATGAAAGTGCTACCGAATTTCGTTATGTGCCGGACAGTGAGCAGAGCACCTCTCAGGCACTGGGTAATGCAACAGCTGATCAAATCAACGATGACCTGCAAGTCAAACAGTCTTCCATGGAGGATGAAAACCGTGTGCAAAAAGAGGAACACAATACTGACCTTGAAGTGCATCTGCAAGCTTCACAATCACGTACCAACAAATCTGAAAATGCCAACAACCTTGAGCATAGAGAGCAAACTGATACATATGTTCAGGATTCAGTT---------------------------------------------------CAAGGTGAAACAGACGAGACTTTTGGAGATTTTGTTTCGTTCAAACAACCTGTTATGCGGGATGATTTA---------------------GCCAATGACAGGGAGTTGTCTACTCCG---ATGGAAATCAACATCACTGATGTAGATATGAAA---------GGTCCTATTGTTTGGAAAAGTGTTGAGCTCACAACTATGAAGTTGTCCCAAGAACTTGCTGAGCAATTGCGCCTTGTCATGGAACCAACTCTTGCAAGTAAGCTTCAAGGAGATTACAGAACTGGAAAGAGAATAAACATGAAAAAGGTTATTCCATATATTGCAAGTCATTTCCGCAGGGATAAGATATGGTTGCGCCGAACTAAACCTAATAAACGTAATTACCAAGTGGTTATTGCTGTGGACGACTCACGGAGTATGTCCGAGGGCAAGTGTGGAAAAGTGGCTATTGAAGCATTAGTTACAGTCTGCCGGGCCATGTCACAACTTGAGGTTGGACAGTTTGCAGTTGCAAGTTTCGGGAAAAAGGGAAATGTCAAAGTGCTACATGATTTCGATCAGGTCTTCAATGGAGAAGCAGGAACGAATATGATTTCTAGTTTGTCCTTTGAGCAAGACAACAAACTTGAGGATGAACCAGTTGCTGATCTCTTGATGCATCTGAACACAATGCTTGATACTGCCGTGGCACGGTCACGTACACCGTCAGGGCAAAATCCACTTCAGCAACTCGTACTAATAATATCTGACGGGAAGTTCCACGAAAAGGAAAATTTGAAGCGTTGCGTCAGGAATGTCCTTAACAGAAAGAGGATGATCGCATATGTGCTCCTAGATGGTCACGAGGAATCTATCATGGATTCACTGGAAGTATCCTATCAAGGTACCAAACTAACCATGGGGAAATATATGGACTCCTTTCCATTCCCTTACTATGTCATGCTGAAGAATATTGAAGCACTTCCTCGTACATTGGCTGACTTGCTTAGACAGTGGTTTGAGCTCATGCAGAGCGCTAATGAA
>Out_1
ATGAGTGAT------------------------------------------------------------------------------------------------------------------------------------------------------------------------------------------------------------------------------------------------------------------------GAGGCAACTCGGGAATTGGGC---------------------------------------------------------------------------------------------------------------------------------------------------------------------------------------------------------------------------------------------TATAAACTT---------------------------------------------------------------------------------------------------------------------------------------------------------------------------------------------TCTGGTCTTACAGAAGAGATGGCTTTTGCCTGTTTATTACGGTGGGAGGAATTCTGCCAAGATGTTGCCTTGGAGAAGGCTGGATGGTATTTAGATTCAAAAGAAGTGATAAAGGAGGATTTTCTTGATGGTAACATGAATTCGCCTGACCAAGAGATCCTGAGAAGTTGTAGTTCAGGGTTGATTTCTCACTTGGAGATCTGTGGTATTGAGCTCCCAGTCAGGAAATTACCAAATAAATGTCCA---------AAATCTATATGGAGCTCGTTTGTGATCACTTCAAAGATAAAGAAAAGCCTGGAAGTGGTCGTCTTAGCAGTGAGTCAAGGACAGCCTGTCCTTTTGGAAGGTCCTTCGGGAGCAGGGAAGACAACATTGATAAATGAATTGGCCCAGATTACTGGAAATATTGTCTTGTTTATCCATTTGGATGACCAAATGGACAGCAAAACGTTGATTGGCAGTTATGTTTGTACTGAGATTCCTGGAGAGTTCAAGTGGCAGCCAGGTTCTCTTTCTCAGGCTGTGATTAGAGGATTCTGGGTTGTTTTTGAAGATGTGGACAAGGCACCCTCTGATATTCATTCTGTTCTTGTACCTTTATTGGAAGACAGGAAATTATACATACCTGGTCGTGGAGAGGCCATATCTGCTGCAGAGGGATTTCAATTGTTTGCAACCATAACAACATTCAAGTCTGGCCCCAGGCATGGATTATCAGGTAGTGAAACATTTAACAGTTTGTGGAGAAAGGTTGTGGTTGATGCTGCAAGTGACGAGGAGTTGATTGAAATTGTGAAAGTGTGTTTTCCAGTGTTAGAACCACTTGCTCCCAAATTGATAGGCACCCTAAACATGGTCAACAGTATTGCATCTCAGACCACTACCAGTTTCAAATTTGGTGAGTTTGCTTCAGTCCATGCTGCTCATCGATTCTCAACAAGGGATCTCATGAAATGGTGCAAAAGGATGGTTGATTCAAATTTAAGCTTTGATAGGAATGTGTTCTCAAATTGCACACGGGAGCACATCTATAATGAGGCTGTAGACATATTTGCTGCTTGTATTGCTTGTAAAGAAAGCCGACAATTTGTCATGAGAAAAGTTGCTGAACTTTGGAATGTGTCTCAATCACAAGCAGAGTATTTGGACCAGCTAAACAAACCCCAGATTCAGGGTTTGCAATCTGTGCTTCAAGTTGGACGTGCCTCTCTTATTGTTCATCGGCAACAGGAAAAGACTTCTCCACGTGCTTTTGCGAAGACTGGGAATGCTTTGCGAGTCCTTGAGCGCATAGCATGTTCTGTAAAGCATAATGAGCCCATTCTTCTGGTTGGTGAGACTGGCACTGGGAAAACTACACTAGTGCAACATCTTGCAGTTAGGCTTGGCATGCCTTTGACTGTTTTGAACCTAAGTCAACAGAGTGACAGCACAGACTTTTTGGGTGGATTTAAACCAATCGAAGCTCGATGTATTTGCATTCCTCTAGTGGATTGTTTTACTCGTCTGTTTTCTTCAACCTTTCCTTCAGAGCAAAATGCAGAGTTTCTTGGAAGAGTTCAACAATTTGCTGATAAAAAAAAGTGGGATCAGTTATTAAAAGCTTTCCAGATAGCAGTTGATAAAGTACAAAGAATTATAATGGAAACAAAGCCTACA---------CAAAAAAGAAAGAGGTCTCTTGATAAACAAATAATGGAAAGATGGCAAGATTTTTCTGTTAATCTCCACAGAGCCCATAGGCAAATTGAGGCTTCAAAATCATTTGCATTTTCTTTTGTGGAAGGAGCATTGGTAAAGGCCATGAGAAATGGGCATTGGCTCTTATTGGATGAAATAAATTTAGCACCTCCAGAGACACTTCAAAGGCTCAGTGGTGTACTAGAAGGGGAGAAAGGATCTTTCTGCCTTACTGAAAAGGGAGATGTGGAATATGTTACTCGCCATCCAGACTTTCGCATATTTGCTTGCATGAATCCAGCAACAGATGTTGGCAAGCGTGATTTACCCTTTTCTATAAAGAACAGGTTCACTGAGTTCTTTGTTGATGATATGCTAAATGCTGAAGACTTAGGTGTTCTTGTTTATCAATATCTTGAGGGCATG---TTGCCATCTCTTCCCATTGATGAAATCGTTAAGTTTTACAAAGAAGCAAGAAAAGAATCGGATACAAGATTGTTTGATGGGGCGAATCAGAAGCCTCAATACAGCTTGCGTTCACTGACTCGTGCCCTGGAATACACTAGAGCAGCAACGCCCACATATGGTTTTCAGAGAGCTCTTTATGATGGAATTTGCATGTTGTTTCTTACTTTGTTAGATCAGCCAAGTGCAGTGCTAATGGAAGGAATTATTGCTTCCATATTGTTTAAAGGAAAGGCACCTGATCATGTTCAGTTTGAACAGTATTGGATTGAGAGAGGAACATCTCAAGTGTCGAATGCATCTGTTGATTTTTGCAAACGCTATGTTCTGACAAAGAGTATAAGGGAGCATCTTAATAATCTTGGAAGGGCTGTATTTATACGTAGATATCCGGTTCTCTTACAAGGGCCAACATCTAGTGGGAAAACAAGTTTGATTGAATACTTGGCAACCATTACAGGTCACCGATTTGTTCGCATCAACAACCATGAGCACACTGATTTACAGGAATACCTTGGTACCTACATCACAGATTCTTCTGGGAAGCTTGTTTTTCAAGAAGGAATATTGGTTGAGGCTGTGCGCAAAGGATACTGGATTGTTCTAGATGAACTTAACCTAGCACCTTCTGATGTATTGGAAGCTTTGAATCGTTTGCTTGATGATAACAGGGAACTCTTTGTACCGGAACTTCAGTTGACAGTGAAGCCTCATCCTCATTTTATGCTATTTGCAACTCAAAACCCCCCTGGAGCTTATGGTGGTCGCAAAGTTCTTTCCCGTGCTTTCCGGAATCGATTTTTGGAGCTTCATGTGGGTGACATCCCGGAAGATGAGCTGTGCATGATATTAGAAAGACGGTGTGAAGTTCCAGCAAGCTATGCAAGCAAAATGATAGAGATTATGAAAGACTTACAGAGGCACAGGCAAAGTAGTAAGGTCTTTGCTGGGAAGCATGGATTTATAACCCCTCGTGATTTATTTCGATGGGCAGATCGGTTCAGAAAATCTGGCAAATCTTATGAAGATTTGGCCCTGGATGGCTATATGTTACTTGCTGAAAGATTGCGAGATGAAAAGGAAAAGGCCGTGGTGCAAGGGATATTAGAGCGGCATCTCCGTGTGAGGATTGATATGGGGAAATTGTATCCAGAGGATTCTACAAGATGGCGGGAAGTTGTGAATCTTTCCATGACGTCTGAAACTTCAGCAAAACTTGGCAAGGTTGTATGGACCAAAAGTATGAGAAGGTTGTTCCATCTTGTGGAGCGTTGCTATGAGCAGCGTGAACCTGTACTTCTTGTTGGTGAAACGGGTTGTGGGAAAACAACAGTTTGCCAATTATTGAGCCTTGTTTTGAAATCTCATTTGCACATATTAAATTGCCATCAACATACTGAGTCATCAGACTTTCTGGGAGGCTTCCGGCCAGTGCGTGAACGGAACAGTATTGCGTTGATGTTTCAAGACCAAGTCCAGAGAATGATGTCCTCAAAATTGTTTCATCAGTTCCACAAAGGCAAAGCTTTATCCTTGAAGATTGAGGATGCTACTGCCACTCTGGGTACCTTGGATGACATTAGAACTTGTTTTTCAAAAGACAAGGGTATGCATGTCAATGCCACAAAAGATGAAATAGATGTTCTCGAATCTGCTGAACGGGAACTTGTTCGGTTGCACAAAGACTGGCAGTCCTTATTTCTGTGGCAAGATGGACCCATTGTGCAAGCAATGAAGAATGGTGATTTCTTTCTTGTCGATGAAATATCTCTTGCTGATGACAGCGTTCTGGAAAGACTGAACAGTGTTCTGGAGCCTAGTAGACTCTTGGTGCTGGCCGAGAAGGGAGGTCCTGTTTTAGAGGAGTTGACTGCCCATCCTCAATTTTTTCTTCTGGCTACTATGAATCCTGGTGGTGATTTTGGAAAGAAAGAACTCTCTCCAGCACTTCGCAACCGATTCACTGAGATTTGGGTGCCTGCAGTCACTGATTTGGATGACTTGAGAAGCATAGCTCTCAACAGATTTTCAAAGACACAGCTCATGTATCTTACGGATCCTCTCCTTAAGTTCTGGGAATGGTTTCACAATAAGAAGACAGGAAGAGTGCTGACAGTGCGAGACCTTTTGTCCTGGATAGAATTTGTGAACCTGACACAGAAAGACATTGGGACAAATGCAGCTTTTATACATGGGGCATTCCTTGTTCTTCTTGATGGAATAAGCTTAGGCTCTGGTATGTTGGATGCTACAGCAGAGAGGTTGAGGGATGCTTGTCTGGACTTTTTGCTTCAACAACTTCACGCTGAAGACCCAAACTGTTCTGTTCCACATCTTAGAGAAGCAGTGGAGTGTGGTTGGGGGGATATCATGAGGCTGGAT------------CTTGAGAATGAACACCTACATGATATGTTTGGCATCAATCCATTTTATATTCTGAAAGGTTCCCACAAAAATCAAAGTAGCAGTTTTGAGCTTTCCGCACCGACAACTAGTAGAAATGCGTTGCGTATACTGCGTGCCATGCAACTTCATAAACCAGTTTTATTGGAGGGCAGTCCAGGGGTGGGAAAAACAAGCTTAATTGCTGCACTTGCGAACTGCTCAAATCACAATCTTGTGAGAGTCAATCTTTCTGAACAGACGGACATTATGGACCTATTGGGTTCTGATTTGCCTGTGGAGGGAGCAGAAGGGATCCAATTCCAGTGGTCTGATGGCATTCTCTTGCAGGCACTAAAGGCTGGAAGCTGGGTTCTGCTAGATGAGCTGAATCTTGCTCCACAGTCTGTTTTAGAGGGTTTGAACGCAATCTTGGATCACCGTGGAGAAGCTTATATCCCAGAGCTGGGATGCAGTTTCGAATGTCCACCCTCTTTTCGTGTTTTTGCATGCCAGAATCCTTCATATCAGGGAGGTGGCAGGAAGGGTCTACCCAAGTCCTTTCTTAACCGCTTCACTAAGGTTTATGTGGATGCGTTACATGAAGATGATTTTCTTTTTATATCCAGTGCTTTGCATCCATTTATTCCAAGGACAATTCTTTCAAAGTTAATTCATTTCAACAGACGCCTTCATGAGGACACCATGGTACAATGCAAATATGGGCAAATTGGATCTCCATGGGAGTTCAACTTACGTGATGTATTGCGATCTTGCCATTTAATTGAAGGTGCACGAGGCCGTTCAAAAGAAAACTGTTTTCTTAATATTGTTTATCTTCAAAGGATGCGCACCATCACTGATCGTCAACAAGTTTTGAGTCTCTATGAAGAAGTTTTTGGTGCTAGAGCATCTATAAATGCCTTTCCTAAATTGAAGATTAGCCCCCAAAACTTGTTTGTTGGGGAAGCTATCCTTCCGCGTAATACCAATGCACACTGTCAAGATTTAGAAAGCCAACTTCAACTTCTTCCTGGACTTTCTAACTCTCTGGAAGCTGTGATGCACTGTGTGGAGCAAGGTTGGATGTGCATTTTGGTTGGTCCATCTGCATGTGGGAAAACTTCAATGGTCAGGTTGCTTGCTGAACTCACTGGGAATACATTGCATGAGTATAATCTTTCCTCTGGAACAGATACTTCAGAATTGCTTGGGTGCTTCGAGCAGTATGATGCTTTTCAGTATTGGAATGATACTATCATACAGGTACGGTGTTATCTGGAAGAGCTTTGTGGTGTATGTTTGAGTGCTCCCGCAAAAGTAATATCGATGGAGAAAAAGGATTTGCTTGGTAGCTGGGTTGCATTTCAGAACTGCATCAAAATCCGACGCACAGCCCCAGTTTGCATTTCAACAGTTTCTGATAATAACGTAACAGGTGGTCCAGTTGATATAGGTTTATTGAAGAAGATTGTGGAGAACTTGAAACATGTTGCCAGTGAACTTGAGATATCTGTATCATGGTCTGGTGTAGATATTATCAACATATTAAAAATACTCTCAGACCTTGAAAAACACTTGGACATGAACGGAGTTGCTGGAAAGTTTCAATGGATCAATGGTGGTTTAATCAAGGCATTAGAGCATGGTGAATGGGTTGTGCTTGAGAATGCCAATCTTTGCAATCCCACGGTGCTTGACAGGCTTAACTCTTTATTAGAGCCAAGTGGTTGCATAGCTGTGAGTGAACGCGGGCTTGTAAATGGGGAGCCGATGGTGGTTTATGCTCATCCCAAGTTCCGAATGTTCCTTACTGTTAATCCAAAGTACGGGGAAGTATCGAGAGCCATGCGTAATAGAGGCACTGAAGTTTATCTAATGCAGCCATATTGGTTGGCGCCTGGAAATGACAGTGAATATGAAGCAAATAAAAGGGATATACAAGACCTCAAAAGGTTCTTAACTTTATCTGGTCTTCCAGTTTCAAACTTACTTGATGCCATGGCAAATGCACATGATTTTGTGAAGAATGAGGTTTCACGCCATGGTGTATTTGTTTCATTACGTGAGCTTTCTCAGTGGGTTAAACTACTGCAGCAGTTACTGATGAGAGGGCTAAGTTTCTCTTGGAGTTTGTATTGCAGCTGGGAGCAGATATATGTATATTCACTTGATAGCATTGAAGCAAGAAATGCTGCTTTTCGTGCAATAAAGTTACACTTATCTAACTTTGGCATAATTGAGTCAGATAACTGGTTTAAAGTGGCCTTATCTTTGCCAGGAGGATGGCCAGCCCCGCTGGAACTGAGAAAATATTTGCATTATTCAAAAGAAGCAATTGTGAAACGTGATTGTATGTACCTGGAGATTTTAGGAGCACAGTATGTATCCTTGAAACTAAGT---------------------------------GAGGGGAAGTGTAATATTAAGATTGATGAAAGTGGCAAGCAAGACAGACCTTCATTCTTTCCTTCTTATTTCCTACGTTACTTTTTGTTTCCTAGTTCAGCAACATTACTAGAAGTGAAAAATGTAAAGCTCCCTCCTTTTGATTCAGTGATTGTTGATCACATGCTGTTTTGTGCAGCCACATGGATGATAGAGCAGGCTAGTTTTAGTGATTTGGAACTTCGTCTGTGTTGGCTTTGTTGGTATGCTTCGAAAGTGGCACCATATTGCCAATTTTTCAGTTTCTTTGCAACTATTGTGAGGAAAGAAATGAATCATCCGGTCACAAAATGCCTTTTTCATGTTTGGGATGAATTGAAATCCACATTTTCTGAAAAGTTATACCTCCAATCACTACCATGTTTTTCCACCATGTCACTAGAATCAGTGCCCCTGAGTGAAGAAGTGAAACCAATTGTGAAGAGGTTGAGATTGTTAATAAAGAGTGTTTTGACACTCAGACGCACCTTGTGGCAATGGGAGATTGAGGATGAAGCAACTTCATTGCAAGGGAAAGTTTACACGTGGTTGCGTCCTGTCTTCAACAATCTTCGTCAACTTGAAAATGAGATTCTTATTATGACTACAGAATTGGGCTGTGATGAGCAAGTGGATGAGCTTTTCACCAGGGTGCAGGAATGTCATGTGGCATTGTGGAAAGCAGTTAACAGACCTGTGTTTGAAGCTTTGTTAATTTGTTGGCATCGGTTGAAAAAGTTTGTAGCACAACTGTTGGACTATGTTCCACAGGTAGTTGAAAGTTTCCTGTATGCTAGTAAAAACTTGGATGCCGTACTATGCTCGGGTTGCAGTTCTTCAGTGTCTTTGCTATGGAAATATGCTGGCCATCCATTGCCACCAGCCTCGAGAGAACTCTATGATCAGCAACAGCGGCTCATAGACTTTTGTCATGCAATATGGCCAGCATCTTCACAGCAGGCACTGTCAATCAATTCAGGGGAAATGCATTTTGTGGCTACTGCTGTCTCTACCAACCTTGATTTTCGATATTTGGCAATGCAAGGGATTAGCATGGCTTTGTGCATGGGTAATAAGGGCATTGATGGCTCTCACAAAACTCGCGATGAATGTGAAGAGATACATCAGATGCTTTTCAAAAGATTTGAAGCGGAAAAGGTTTCACTTGGAAATAGGCTTAGCTCTAAGTTGCCAAGTACCCCAGGGTCTGGAATGATGTCAAATGCCTGCAAATGTCTTTCCTTTCCCCCCGAGGTTTTGTGTCTCTCATCAGCTTATGATTTGTGGATTCCGCTTCTTGCATTGCCTGACTACAAGAGCTTATGTGTGGATGCAATGTTGCTCAAAGTGCTTTCAGAAAGGCTTCTGCCATATATCAGGGGTCATGATCAGGACACATTGAACATGGCCTATGGATTGAGAAAGGCAATAAAATTTTCACTTCAGTCAACATCAAGATCACCCCTAGATTTTGTACCACATCAGAAGCTTTTATGGATCTTAGATGCTCATTCTTCAGTTGAT------GGTACAATGTTTAGCAGTGCAATTCATGACATGTGGTTTAGATGGCATTCGGCCTTGTGGATGTTGCCACATAGATCTGACTTGAGCAATCTCACATGCGAATGGAATGAAATTCAAGGGCCCCCCTTCCTCTTCCAGGCGACAAAGACAATATTTTTGTCCAGCATAATTGAGCCAGTATATGCTGTTAAGGATCATAGTATCAAGCTAATGCAGCTCAGAGTGGCTTCAACTCATCTATGGAGATCTTCTGATTGGAGGACAGATATCTGCGAGTCTTTCTTCTCTACTGCCAGTGTCCTTTTCCAACAGATAATAATCTCGCATACGGAGTCTTTTAGCAAAGATGATATGCAAGCAATCCAGTCAATTTTGTGTCTTCTTCATCAGAATGGAGTTGATTCACAAATGCTAGATAGATTACAACTGCTTCTCAAAGCATCCAAGCATGAAGGACTAGTTAACCTGATTGGGTCCTTTATTCAACCACTAATGAACAACTTGTATTCTAATTGTTCAATGCCTGATTCCTTGTACAAGCTAGGCCGTGTATGGTTGTTTCTTGGTGGATTGCGCCTCCGATTGCTTGTTAATTCCAGTAACATTGATCCAGTTAGAAAATTTATGCTCAAATATTCTCAGCTTTCAGAGAAGATATCTCAGCTTGAACTTGAAATTAAGGTGAGACAAGAATGTGAAAACCTAACAGGGCTAAGTTCAGCACAGAGTGAAGTACAAGGAAAAATTTCTGAATTTCAAGAGCTCAAAAAGGAGCTGGATAAACTAGCATCCAAGGTTGTTTATCGTCCAGATCCTTCTCGGTATAAAGCTCTAAATACTGAATGTGTCGACTTTATGGAGTCGATGGCATCATCGCTTAGCTTAATAAGTCAACTTCAAAACAGTGTATTGGATTTGCAATTGACTATTTCAAAAGTTCAAAATTGGCAGGAAATTTCCACTTGTTTCATTAATCGACTTTCGGAGGAATATGCCCCATATAAAGATATTGTTCAGCCAATCCAGCTCGCTATTTATGAGTTAAAATTTGGCTTATCGTTGGTATTGGTGGCCTCTCTCCAGAAAAGGTTTTGCAATGAAGTTGGCGTGAACAACGTTGACAACATACTTGAGATACTTTGTTTATTAATGGAGTTCCCAAGGAGACGC---------------ATGTTGTCATTATCATCCATCAGAACTGATTATGAGGAAGAAGAAACTGGGTCAGATAGTCTTTGTGGACAAGGAAGACTGGTAGTATTAAAGTGCTTATCTGAAATGTTTATATCCATACGTGCTGATAAAAAGGCTATAGATCTGCATTTGAAGATCGCGATTCTGCGCATTTGTCTTGTCCGTACTGCCAATAGTATATTGCAATCCCTTGTCATGGATAGGCCTTCAATGCAGCTGTTGTATTCCATATTCGATTCATTGACGGCATTATGGATGGAAATGAAAGACCGAGACAAAGCCAAAGCTGAACAGGATGCAGAAGTCTACCGATTTAAAACCCGCAGTTACAAGATTGAGGATGATTCAGAAATTGATGGACTCTCTTTCACAAAACTATTTGCAAAAGATAACTGGATCTCTGAATGGCAAGGCACTTTTTCAGAGCCCGTGGTTGTCAAGGAGCATAATGAATTTCAAGAGCATGAAAAGTTTGAGGCGACATGGAATGCCATAGAGGAATCACTTTTACAGGATGTGGTTGGAATGCATAGTCGATTGTTTGGATCTACTAATCTTGTGCAATATTTTGGCCAAGTTCAAGTCTCAGATGAGGAAAGACTGCATGCATTTGTCCTTGCATATGAAGCTGGCAAGAGGTTTATTGAAGGGGTTGAGTACTCTTTACCTGCGAGATTGGATGAGAAAATATTATCAGGCCACCTGTTACAAGTATGCCTGGTGCACCAGAAATTTTCACAATCATCATGTGCAAGATCCCATGCTTACAATATTTACAAGGATTCCAACACATCTGAAATTGTGTTAATGGTGGAACCACTTCTGAACCTCAAGGAGAAGGTGAATTCTCTTATGAAGGAATGGCCGGAACATCCAGGTTTGCAGCAGATTCTGCAAATTATTGAGAAATTGCTGGGCATTCCCCTGGATGCTCCACTAATGAAGGCTCTTGCTGGTGTTCAATTCTTACTTGATAGATCTCAACTATGGGAGGAAAATGCTCCAAGACTTTCTCTTTCTGATGAACTCCATCCATTTTCATGCCTTGTAACGCGGTGGAGGAAGATTGAATTTGAATGCTGGCCAGCTTTGCTTGATACGATACAGCTTCAACATGAGGTTAATGCTGGGAAGTTATGGTTTGCTTTGCACTCAATCCTATATCGGAGAATGCCTGATGATCCAAGTGTGGAAATTAAATCCACAATTTCAAGTCTAGAAGAGTTTATGCAGACTGCTACAATAGGGGAATTCAGGAAACGCTTAGAGCTTGTGTTGACATTTCATGGGCAGTTGTCTTCCCAGATATGCTTGGAAGCTTACCCAGGAAATATGCCAAGTTCCCTAGTCAGGATTTTGTACAATGTCTTTGGTTACTATATGCAATTCTTACCCTTGGTAATTGAATCAATAGTATCTAGTAGACAACTTGTTGAAAAGGAATTGAAGGACTTTTCACAGTTATGCAAGTGGGAGGATCGTGGTTATTATTCATTGGTTGAATCATCTAAAAGGACACATCAAAAGCTTCATATGCTGATGCAGAAATTCAATGATGTTTTGCAACGACCTGTTATGGTTTTGCTCACTCAGGAAGTAACAAAAATGGCTGCTGGAAATCTTGGTTCCCCTGAATTCAAACAAGAAGAAAGCGAGGATGAAATGATTAGAGAGAAGAATCCAAGTCAGAATGATTATGTTGAAAGTAGTGCTGCTAAGAGTTCATTTCAATTTGCAGATTGGAGACGATACAATGAGACTGAACTGCAATCAATGAGTTGTATAGTTTCTCAAGCTTGTTCAGGTCCA---------------------AGGGGAGTATACTGGCAGAGAATTCCTCATCTTATAAAGACCATGGAAAGCTATTTATTTCAGTCCATATTTTCTGAAACTGCATGCAATTTGCGT------------CAGGAAGGGTGTAAGTCACTTGACATGCTTTGGCAGAGTGTAGTTCGTGCACATGATCTCCGCAAACATGAAGGGAAGCGTTCTGTCAAGAAGAAGGCATTCACAGACCTCTTGAAGGTCTTAAAATCTATTGGATTGTCTCACCACAAATCTGCTGTGCCCAAGGACGAGCGTGATTCA---------AGCAGCTGGTTTCTGCAGCCCTACTTCAACGTGAGTCATTTGCTTAAGCCAGAGATTCATTATACACCCATCAAAATGAAGCCCAGTAAAGCTACTGAGCGTGAAGCATTACAATTGACGGATAGTAATTCAAATTGGAAACTGGCAAATGAATACTATTTCAAAAATCTGGCATTGATGCAACGATTAAAACAAAGCTGCCTCAATTTCCACAAAGATCTAAGTTTACGAGAGGTGGAAATATCTTCTTCGTTTTTGGAACATCTTCTTTTTTTGCAACAGAAACAGAGGCGCATTGCATATGAGTTCTCTTCAAAGCTTGAAAAGCTGTGCAAGCTTGTAGTTGTGCTGAATGATTTTGTACATGCTGGTGCAACTGCTGGCACAGTACTTCCCCACAGGCAACATGTTATCCATAGATGGATGTGGCAGCAGAAGAACCTTTTTGATTGTCTATGCTCCGTGTTTGCGGAAACAAACTTGCTCTTGAAAACAGTGGGAACAGTCCATAACTGCCCTTTTACCATTGTTGGGGGGGAAGTGAACAAATTGCAACATTTCATTGATCAGTTTATCCCTTCTTTGAATCATTCCAAGGCCTCTTTAGATAACCATCTTCTTGGAAGTGAGACGGTCATTGTTCACTCTGACAAGCAGTCACGACCATTTGTTGTTTCTAAACAAATGGAGGAAGCAGTACTTCAAAACTTTTCAGTTGTAAAGGAAATGCAGGCAGCTCTTTCTGTTATACTTGGAGAGGATTGCACTGGTGAAGATACAACAATACCTGCTATAAGTCATGTATCTGAGCTACTTTTCAAGGGGATCCAAATGAGTAATGAATTCGACTCGGAGCAGGACATGCAAGAGATCTTTTGCAATATT---------------------------------GAAGAATCCAATGCCTCATTTTTAGAATCCCATGATAGGGTTATTTCAGAGATTCTCATTGCAGTACAGAATATCAAGGGATTCATACAAATGTACTGTTTGGCTGAGCAAGCTATGGATCCTGGAGGAAGCATACAGACATGGGAATCCATATTTGACTGTCACATGTCAAACCTTCGCTTAGATCATATACATGATGCACTTGCAAAAGCAATTACTGCTGCTGTTAAACTTGTTGACTCCAGAGGGAAGCAAAGAAGTGAAGTCTGTCTCTCAACAGGAGATCTGCTAGGATGCCTTCATGTATTTGTAGATATGATATTAAGTGCTGGAAAAAAAGTTTTGTTCGATTATGTTGACATGCATAAGACGGTAGCAAAACTGGCTTATATCCTCTCAAACATCTTTGCATCATTGTATGCTGATGGGTTCTGCATAACTAAACAAGAGCCTGAGGAAGAGGGCAAGGACCATAAGGAGGATGCAACTGGAACAGGGATGGGCGAAGGTGAAGGTGTGAAAGATGTAAGTGATCAGATAGAAGACGAGGATCAACTTCTTGGGGCTTCTGATAAGCCAAGTGAAGAGCCTTCTGCATCAGAGAAAGTCTCGGGTGAGCCTGACAAAGGCATAGAAATGGAACAAGATTTTGCAAGTGATATGTTCAGTGTTAGTGAAGAGTCAGGAGATGACAATGATGAGGAGGAGGATGAGGATGTGAATCTTGACTCGGCCATGGGAGAGACAGGTGAGGATAGTGAGGCAGTTGATGAAAAGCTATGGAACAAGGAAGAGGACTGTCTGCCTGAAAATCCTGAAGAGAAATATGAAACTGGTTCCTCTGTTCAGGACACCAAGTCAGATTCTCTAGAGCTCAGAGCAAAGCAGGATATTGTCAAT------GAAGAAGCTGGAACACAAGATAGAGATTCCAAAAATGATGATGTAGCATCTCCAGAAGATTCTGATATCGGTAATGATGAGGAA---------------TTAACCATGAATAAAGACGATGCATGTAAAGATCCCACAGGGATACAGCCACATGCAGAGGAAGAATTTCTTCCTGAGGATATGGAAGTAGAGGAGCCTAAAGGATCGGATGAGGAAGAGCAACCAGGATATGACTTGAATGAGCCAACCACCAAGAATACTACTAAAGAGGATGAACTTTCAGCTGTAGAAGATGTTGACATGGATATTGACAAGCCGCAAGATGAAAAGAATGAAAATATTGATCTGGAAAACAAAGAAGATCCTTTCAGAGAAGCAGAACAGCACGCAGAAACT---------------------------CATGAAGCTGATAATTATCATACTCTGCCTGATTTCCAACCCCTTCCAAATTCATTGAAGAGCAATAAGAATCTTAAAGCCAATTCAGACTCACAAGATGTTGGCATTATTTCTGAGTTTCAACATGGAGAGAGTCTTCCAGAAGGTCATGGTTCTATGAGAGATGTGTTTAGCGACAGTACTTCTGAGATACCATCTTCAGTTCCTGATACTGGTAAGGGAGGTGATCCTGTCTCTGACCCTAAGTTATCCTCTTTATCTGAAAATGAGTCACAATCTTTAGGAAGAATGAATGCAAATCCTTATCGGAGTATTGGTGATGCATTGAAGGATTGGAAAGAGAGAGTAAAAGTCTCTCAAGAATTTCAAAAAAGTGAAACTGACGACATAAAGGAACCGGAGATGGATGGAGGAGAAGAATACCAATTTGTTTCTGATGGTGAAAAGAGTAATGCTCAAGCATTAGCTGCTGCTACTGCTGATCAGCTTGATCAGAACCCGAATATCAATAATTCCATTGGTGTGGAGGAGGAATTTACCGGCAAAGAGAATGTTCCCTCTGCAATTGAGACTGAAACTTTAGATATAGAAAAAAATCCTAAATTACAGCAGAAGGTAAAAAATGTCAGTTCTAATAAAAAAAATGAAGAGCAAATGCAGAATACAGCCACTAATAATTTTCCACTTAGTTCACAATCCCTGGAGATTGAGATGGATTCAGAAAATCAAAAGAGGGATTGGTCAGAAAGTTTTGTGTCTGTAGAAAGGCAGCTACAATCAAATAATCAGTTTTCAAATAGTGATCAGACTTGGACCGAAGAAGATATAAAAAATGCGAGGAGGGATATTGAGATGATATTTAAGGAAGGTCAGCATGACAATGCAGCAGTAGTCTGGGCAAAATATGAGCATCTTACTACAAGGCTTTCCCAAGAATTGGCTGAACAGTTGCGATTAATCATGGAGCCAACCTTAGCAAGTAGGCTTGAAGGGGATTACCGAACTGGGAAGCGGATAAATATGAAAAAGGTTATTCCTTACATTGCAAGCCAGTTTCGTAAAGACAAGATATGGCTCCGTCGCACCAAACCAAACAAGCGACAATACCAAGTTGTTCTGGCAATAGACGATTCCCGAAGTATGTCTGAAAGTCATTGCGGCCACATGGCTATTGAAGCTCTAGTTACCATATGTCGAGCAATGTCACAGTTGGAAGTGGGACAGCTGGCAGTTGCTAGCTTTGGAGAGAAAGGGAACATTCAGTTGCTGCACGATTTTGATCAGCCTTTCTCAAGTGAAGCAGGTCTCAAGATGATTTCAAGGTTTTCCTTCAAGCAGGACAATACTATAGCAGATGAACCTGTTGTTGACCTCCTAAAGTATTTGACACAAATGCTGGATTTTGTTGCAATGAATTCACGTGCACCATCCGGTCGAACAGATGTTCAACAGCTTGTTCTAATCATTGCAGATGGCCGTTTCCATGAAAAGGAGAGCTTGAAGCGTTGTGTAAGGGATGCCTTGAGCAGGAAACAGCTACTGGCATTCATCCTCCTGGATAATCCAGAGGAATCAATAATGGATGTACAGTCTATATCATTCAAAAGTGGGGTGCCTACTTTCTCCAAGTACTTGGATTCATTTCCTTTCCCCTACTATATTATTTTGAAGGATATTGAGGCTCTCCCAAGGACACTTGCAGATTTGTTGAGACAGTGGTTTGAGTTAATGCAGCTTACAAACACT
>Pab_1
ATGTCC---------------------------------------------------------------------------------------------------------------------------------------------------------------------------------------------------------------------------------------------------------------------------------------------------------------------------------------------------------------------------------------------------------------------------------------------------------------------------------------------------------------------------------------------------------------------------------------------------------------------------------------------------------------------------------------------------------------------------------------------------------------------------------------------------------------------------------------------------------------------------------------------------------------------------------------------------------------------------------------------------------------------------------------------------------------------------------------------------------------------------------------------------------------------------------------------------------------------------------------------------------------------------------------------------------------------------------------------------------------------------------------------------------------------------------------------------------------------------------------------------------------------------------------------------------------------------------------------------------------------------------------------------------------------------------------------------------------------------------------------------------------------------------------------------------------------------------------------------------------------------------------------------------------------------------------------------------------------------------------------------------------------------------------------------------------------------------------------ATGGAGAGATTGCTC------------------------------------------------------------------------------------------------------------------------------------------------------------------------------------------------------------------------------------------------------------------------------------------------------------------------------------------------------------------------------------------------------------------------------------------------------------------------------------------------------------------------------------------------------------------------------------------------------------------------------------TTGTGT------------------------------------------AATGCTAGGGTTTTCCCTTGT---------------------------------------------------------------------------------------------------------------------------------------------------------------------------------------------------------------------------------------------------------------------------------------------------------------------------------------------------------------------------------------------------------------------------------------------------------------------------------------------------------------------------------------------------------------------------------------------------------------------------------------------------------------------------------------------------------------------------------------------------------------------------------------------------------------------------------------GATGTG------------------------------------------------------------------------------------------------------------------------------------------------------------------------------------------------------------------------------------------------------------------------------------------------------------AGGGTTTTTGCT------------------------------------------------------------------------------------------------------------------------------------------------------------------------------------------------------------------------------------------------------------------------------------------------------------------------------------------------------------------------------------------------------------------------------------------------------------------------------------------------------------------------------------------------------------------------------------------------------------------------------------------------------------------------------------------------------------------------------------------------------------------------------------------------------------------------------------------------------------------------------------------------------------------------------------------------------------------------------------------------------------------------------------------------------------------------------------------------------------------------------------------------------------------------------------------------------------------------------------------------------------------------------------------------------------------------------------------------------------------------------------------------------------------------------------------------------------------------------------------------------------------------------------------------------------------------------------------------------------------------------------------------------------------------------------------------------------------------------------------------ATGCATATAAATGCTAGAGAAGAACACGACATTGAA---------------------------------------------------------GCTGATGGT---------------------------------------------------------------------------------------------------------------------------------------------------------------------------------------------------------------------------------------------------------------------------------------------------------------------------------------------------------------------------------------------------------------------------------------------------------------------------------------------------------------------------------------------------------------------------------------------------------------------------------------------------------------------------------------------------------------------------------------------------------------------------------------------------------------------------------------------------------------------------------------------------------GGTTGTTAT------------------------------------------------------------------------------------------------------------------------------------------------------------------------------------------------------------------------------------------------------------------------------------------------------------------------------------------------------------------------------------------------------------------------------------------------------------------------------------------------------------------------------------------------------------------------------------------------------------------------------------------------------------------------------------------------------------------------------------------------------------------------------------------------------------------------------------------------------------------------------------------------------------------------------------------------------------------------------------------------------------------------------------------------------------------------------------------------------------------------------------------------------------------------------------------------------------------------------------------------------------------------------------------------------------------------------------------------------------------------------------------------------------------------------------------------------------------------------------------------------------------------------------------------------------------------------------------------------------------------------------------------------------------------------------------------------------------------------------------------------------------------------------------------------------------------------------------------------------------------------------------------------------------------------------------------------------------------------------------------------------------------------------------------------------------------------------------------------------------------------------------------------------------------------------------------------------------------------------------------------------------------------------------------------------------------------------------------------------------------------------------------------------------------------------------------------------------------------------------------------------------------------------------------------------------TGTTGTAGC------------------------------------------------------------------------------------------------------------------------------------------------------------------------------------------------------------------------------------------------------------------------------------------------------------------------------------------------------------------------------------------------------------------------------------------------------------------------------------------------------------------------------------------------------------------------------------------------------------------------------------------------------------------------------------------------------------------------------------------------------------------------------------------------------------------------------------------------------------------------------------------------------------------------------------------------------------------------AGTAAGGTTTCTACCCTA------------------------------------------------------------------------------------------------------------------------------------------------------------------------------------------------------------------------------------------------------------------------------------------------------------------------------------------------------------------------------------------------------------------------------------------------------------------------------------------------------------------------------------------------------------------------------------------------------------------------------------------------------------------------------------------------------------------------------------------------------------------------------------------------------------------------------------------------------------------------------------------------------------------------------------------------------------------------------------------------------------------------------------------------------------------------------GAAAACATGGTGAGTGGAGTTAATGCTTTGCATGAT------TTTGGAACC------------------------------------------------------------------------------------------------------------------------------------------------------------TTGTTCTTGTGC---------------------------------------------------------------------------------------------------------------------------------------------------------------------------------------------------------------------------------------------------------------------------------------------------------------------------------------------------------------------------------------------------------------------------------------------------------------------------------------------------------------------------------------------------------------------------------------------------------------------------------------------------------------------------------------------------------------------------------------------------------------------------------------------------------------------------------------------------------------------GATATTTTGCGACAACCTGTTATGGAATTGCTCAATCAAGAATTGATGAAAATTGGTGCGGCAAATCTTGATTCTCCTTTTTTTAAACAGTTAGAGAGTGAGCATGAAATTTGCTTAGACAAAATTCCCAGTCAGAATGAATACATGGAAACTAGTGCTGCTGAGAGGTCGTGTTTACACAGC---TGGCAACAATACAGTCAAACACAAGTACAATTGATAAGCCATATAGCTTCTCATGTTTATTCAGGTTCA---------------------AAGGGAGTATATCAGCAGAAAATTCCTATTCTTATAGAGAAGGTAGAAAGCTGTATTAGTCAGTCCATATTTTCCAAAGCTTCATTGGATATGCGT------------CAAGAAGGACATAAGTCACTAGAGATGCTTTGGAGGAGTGTACTTCGTGCATATGATATCCGCAAAAATGATGCTAAGCGTTCGGTCAAGAAGAAAGCTTTCACAGACCTCCTAAAAGTCTTAAAGTCTATTGGTTTATCACATCACAAATCAACTGTGCCAAAGGAGGAGCGTGATGCA---------AGCAGCTGGTTTCTACAGCCCTGCTTCAATGTGACTCATTTACTTAAGCAAGAATCTCAGTGTACAACCACTAAAATGTCTAGTAAAGATATTAATCAGTCTGGAGCATTGAAATTTAAGGAGAACAATGCAGACTGGAGATTGGCAAATGAATACTATTTCAAAAATATGGCATTGATGCAGCGATTAAGACAAATCTGTCTCAGTTTCCACAAAGATCTAAGTTTAAGAGAGGTCGAAATTTCTATGTCATTTTTGGAACATCTTCTTTTTTTGCAACGCAACCAAAGATGCACTGCATATGGGTTCTCTTTGAAGCTAGAAAAGCTGTCTAAGCTTGTTCTGTCCCTGAAAGATTCTGTAAATGCTGGTGCAACAGAGAGCACAGCACTTCCATCCCAGCAGCATGTTATGTATAGGTGGATGTGGCAGCAGAAGCACCTTGTTGACTGTCTATGCACTGTATCCGTGGAAACTTCTTTGCTCTTAAAAATGGTAGGAAGAATCCATAGTTGTTCCTTTACAAGTCTTGGTGGGGAGGTGAACAAATTACAAGTCTTCATTGATAAATTTATCCCTTCGTTGAACAATTCCAAGGCTTCTTTAGATAAGTATCTTCTTGGAAGTCACTTGATCACTGTTGAATCCCACAAAGAATTATGCACATTTATCATTTCTAAACAAATGGAGGAAGCAGTGTATCAAACCTTTAGGGTGATAAAGGAAATGCAAGAAGACATTTCAGCGTTACTT---CAAGATTACACTGGACAAGACAGTGTAATGCCTGCCTTGAATCAGATATCAGACCTCCTTTTTCAGGGAGTTCAAATGTCTAATGAATTCATCTCAGAGAAGAATACACAAGGTGTCCTATGCAGTGTT---------------------------------GAAGAACTCACTACCTCATTTATAGAATCTCATGAAAAGACTATTTCAGAGATTCTGAAATTCACCGATAAAGCAGGACACTTTTTTCAATCACCCTCTTTGGAGGAGCACTCCATGCATCCTGGAGGAACCTTACAAACATGGGAATCCATATTTGACGAACAAATGACAAACTTTCGCTTAGATGATTTATATGATGCACTTATGAAAACAATAGCTGCTGCTGTTAAGCTCTTCAACTGTGGAGCTCAGAAAAATATCGAGCCCTGTCTCTCTGCAGGAAATATGCTTGGATGTCTTCAAATATTTGTGGAAATGATCTTAAATGCTGGAAACAAAGTCTTGTCTGATTATGTGGATATGCATAAGACTGTAGCAAAAATGGATTATATTCTTTCAAACATCTTTGCAGCATTCTATGCTGATGGATTCTTTGTAGCTAAAGAAGAGCTCGAGGAAGAGGGCGATAATCTTAGGGAAGATGCAAGTGGAACAGGTATGGGTGAAGGTGAAGGTGTGAAGGATGTTAGTGATCAGATAGAAGATGAAGATCAACTTCTTGGGGGTTCTGAAAAGCCAAGTGAAGAACCCACTACATCCCAAAAAGTCTCAACCGATCCTGATAAAGGCATAGAGATGGAACAGGACTTTACAAGTGATATGTTTAGTGTCAGTGAGGATTCAGGTGATGAGAGTGGG---GATGATGATCAAGAAGAAAATATTGACTCGGCCATGGGGAAGACAGGAGAGGATGAAGATGTGGTTGATGAACAGCTGTGGAACAAAGAACAGGATTGTCAACCAGAAAATCCAAAAGAAAAATATGAAACTGGGGCTTCTGTCCAGGATACCATGTCAGACTCAATGGAGCTCAGAGCAAAGCAGGATGCAAGCAAT------GATGAAGTGGCGGCACAAGATAAAGAT---TCTGAAAGTCATGACACAGCTCCAGAAGATTCTGGAGTTGGTAATGATGAAAATGACATCCCTGAGGATCTGACCATGAATAAAGAGGATGCGTATACTGATCCTACAGGGATGCAGCCTCATGCAGAGGAAGAATTTCTCTCTGAAGATATGGAAGTGGAAGAACCTACAAATTCAGATAAGGAAGAGCAACCTGGCTCTGATCTGGATGATAAGACTACTGAGAATACTGTCAAAGAGGACGAACATTCGGTTTTAGAAGATTTTGATATGGATGCTAGTGAGCAACAAGAGGAACCGATTGAAACT------AATGAAATCAATGAAGATCCTTGTGAAGGAGATCACCAGTCAATTGAATCTGATGAAATTTCC---------------TTTCAAGTGGATGCTAATCATACACTACCAGATTCTCAATATACTCCAAATTCAGTTAAAAGCAATGAAAATCTAAATGCAGCGAACCAGGCCTTAGCAGACGGTGTTATTTCTGATCTGCAGAATGGAGATACTCATAGAGAGGGGCATGGTTTTATGAAAGGTGCTTTTAGTGAAAGTGTTTCTGAG---CCATCAACAGTTCCTTATAATGGCATGGAAACGGATCCTAGTTCTGATCCTAAGCTGTCCTCTTCATCTGCAAAAGAATTGCAGTCGTTGGAAAGAATGAATGCAAATCCTTTCCGCAGTATTGGTGATGCATTGAAGGACTGGAAAGAGAGAGTAAAAATATCTCAAGATCAGAATACAAATGAAATTTCCAGCATAGAGGAACTGGAAATTGATGGAGGAGATGAATTCCAATTTGTGTCGGAAGGGGAAAAGAGTAATTCCCAAGCATTAGGTGCTGCTACCGCTGATCAACTTGATGAGAACATAAATGTGAACAAGTCAATTACAGTGGAAGAGGATCCTACTGAGAAAGAGGCTGCACCCCCTGTAAACGAGACTGATATTGTAGATATGGAAGACAATGGTACGTTACAGAAAAATGTTAAAAATATTGGTGTGAATACAAAAAATGAGAAGCAATCACAGAATAAATTTGTTGATAATGTTCCATCTTTCTCACAAATTGTGGAGAATGAGATGGATATTGAAAACCAAGACAGAGTTCAGTCAGAAAGTTTTGTGTCAATTGAAAGACAGAGACAATCAAATAGTCAATTTGCAACAACTGACCAGGCTTGGACCGAAGAAGATGTAAGAAAGCTAAGGAGGGATATCGAGATGATATTTAAGGAACATCACCATGAAAATTCTGCAATAGTTTGGGCAAAGTACGAACAGCTTACTACAAGGCTTTCCCAAGACCTGGCAGAGCAGTTGAGATTAATCATGGAGCCAACCTTAGCAAGTAAGCTTGAAGGGGATTACCAAACAGGGAAGCGGATAAATATGAAAAAGGTTATTCCTTACATTGCAAGCCAGTTTCAAAAAGATAAGATCTGGCTCCGGCGCACAAAACCCAACAAACGACAATACCAGATTGTTTTGGCAATAGATGATTCACGAAGTATGTCTGAAAGTCACTGTGGGCACATGGCTATAGAAGCTCTCATTACCATATGCAGGGCAATGTCACAGTTGGAAGTGGGACAGTTGGCAGTTGCAAGTTTTGGAGAGAAAGGTAATGTCCGTATGCTGCATGACTTTGATCAGCCTTTCTCAAGTGAAGCAGGTCTCAAGATTATTTCAAAGTTTTCCTTCAAGCAAGATAATACTATAGCAGATGAACCTGTCGTTGACCTCCTTAAATACTTGACCAATTTGTTGGATCATGTTGCAATGAGATCACGTGCACCTTCTGGTCGAACTGACGTTCAACAACTTGTTTTAATTATTGCAGATGGCCGTTTTCATGAAAAGGAGAATTTGAAGCGCTGTGTAAGGGATGCTTTGAGCAGGAAGCAACTACTGGCATTTATTGTCTTAGATAGTCCAGAGGAATCAATAATGGATGTGCAATCTGTATCATTTACTGATGGAATGCCTAAGTTCTCTAAGTATTTGGATTCGTTTCCTTTCCCATACTACATTATTTTGAAGGATATTGAGGCTCTACCAAGGACACTGGCAGATTTGTTAAGACAGTGGTTCGAGTTAATGCAGCTGACAAACATC
>Pab_2
------------------------------------------------------------------------------------------------------------------------------------------------------------------------------------------------------------------------------------------------------------------------------------------------------------------------------------------------------------------------------------------------------------------------------------------------------------------------------------------------------------------------------------------------------------------------------------------------------------------------------------------------------------------------------------------------------------------------------------------------------------------------------------------------------------------------------------------------------------------------------------------------------------------------------------------------------------------------------------------------------------------------------------------------------------------------------------------------------------------------------------------------------------------------------------------------------------------------------------------------------------------------------------------------------------------------------------------------------------------------------------------------------------------------------------------------------------------------------------------------------------------------------------------------------------------------------------------------------------------------------------------------------------------------------------------------------------------------------------------------------------------------------------------------------------------------------------------------------------------------------------------------------------------------------------------------------------------------------------------------------------------------------------------------------------------------------------------------------------------------------------------------------------------------------------------------------------------------------------------------------------------------------------------------------------------------------------------------------------------------------------------------------------------------------------------------------------------------------------------------------------------------------------------------------------------------------------------------------------------------------------------------------------------------------------------------------------------------------------------------------------------------------------------------------------------------------------------------------------------------------------------------------------------------------------------------------------------------------------------------------------------------------------------------------------------------------------------------------------------------------------------------------------------------------------------------------------------------------------------------------------------------------------------------------------------------------------------------------------------------------------------------------------------------------------------------------------------------------------------------------------------------------------------------------------------------------------------------------------------------------------------------------------------------------------------------------------------------------------------------------------------------------------------------------------------------------------------------------------------------------------------------------------------------------------------------------------------------------------------------------------------------------------------------------------------------------------------------------------------------------------------------------------------------------------------------------------------------------------------------------------------------------------------------------------------------------------------------------------------------------------------------------------------------------------------------------------------------------------------------------------------------------------------------------------------------------------------------------------------------------------------------------------------------------------------------------------------------------------------------------------------------------------------------------------------------------------------------------------------------------------------------------------------------------------------------------------------------------------------------------------------------------------------------------------------------------------------------------------------------------------------------------------------------------------------------------------------------------------------------------------------------------------------------------------------------------------------------------------------------------------------------------------------------------------------------------------------------------------------------------------------------------------------------------------------------------------------------------------------------------------------------------------------------------------------------------------------------------------------------------------------------------------------------------------------------------------------------------------------------------------------------------------------------------------------------------------------------------------------------------------------------------------------------------------------------------------------------------------------------------------------------------------------------------------------------------------------------------------------------------------------------------------------------------------------------------------------------------------------------------------------------------------------------------------------------------------------------------------------------------------------------------------------------------------------------------------------------------------------------------------------------------------------------------------------------------------------------------------------------------------------------------------------------------------------------------------------------------------------------------------------------------------------------------------------------------------------------------------------------------------------------------------------------------------------------------------------------------------------------------------------------------------------------------------------------------------------------------------------------------------------------------------------------------------------------------------------------------------------------------------------------------------------------------------------------------------------------------------------------------------------------------------------------------------------------------------------------------------------------------------------------------------------------------------------------------------------------------------------------------------------------------------------------------------------------------------------------------------------------------------------------------------------------------------------------------------------------------------------------------------------------------------------------------------------------------------------------------------------------------------------------------------------------------------------------------------------------------------------------------------------------------------------------------------------------------------------------------------------------------------------------------------------------------------------------------------------------------------------------------------------------------------------------------------------------------------------------------------------------------------------------------------------------------------------------------------------------------------------------------------------------------------------------------------------------------------------------------------------------------------------------------------------------------------------------------------------------------------------------------------------------------------------------------------------------------------------------------------------------------------------------------------------------------------------------------------------------------------------------------------------------------------------------------------------------------------------------------------------------------------------------------------------------------------------------------------------------------------------------------------------------------------------------------------------------------------------------------------------------------------------------------------------------------------------------------------------------------------------------------------------------------------------------------------------------------------------------------------------------------------------------------------------------------------------------------------------------------------------------------------------------------------------------------------------------------------------------------------------------------------------------------------------------------------------------------------------------------------------------------------------------------------------------------------------------------------------------------------------------------------------------------------------------------------------------------------------------------------------------------------------------------------------------------------------------------------------------------------------------------------------GAAATTTCTTCTTGCTTCATTCTTCGACTTTCAGAGGAATATGCTCCCTATCAAGACTTTGTTCAGCCAATACAGCTTGCTATTTATGAGCTCAAATTTGGCATGTCATTGGCAGTGACAGCCTTCCACCAAAAGAGGTTTTGTAGCAGAGTTGGAGTAAATAATATGGACAGCATAGTGGAGGTTCTTTGCTTATTAATGGGGTTTCCAAGTGGATTT---------------ACAATGTTGCCCTCATTAACTAGTAGCAATAACAAGGAACCAAAAATTGAATACACTAGTGATTGTGGACAAGCATGGATGGAAGTGTTGAGGTGCTTATCTGCAATAATGATATCTGGTGGTGCTGATAAAGAGGTTGTAGTCCTGCAGTTAAAGGTGACAGTTCTACGCATTTGTCTTCTGCGTACTGGCAGTAGCATATTGCAATCCCTTGTTATGAATGGTTCTTCAATGCAGCTGTTGAATACCATATTTGCCTCTTTGACGGCTTTATGGTTGGAAATGAAAGAGAAAGTGAAAGGCAAAGCTGATCACGAAGCAGAAGCGTACCGATTTAAGCCTCGCAGTTGTAAGATTGATGATGATTTAGAAACTGACGAGCTCACTTTCAGCAAGTTATTTCCAAAAGAAAGTTGGGTATCTGAATGGGAAGATGTTTTGTCTGAGTCAGTTGCTGACCAGGACCATGCTGAACTTCATGGACATGAATGGCTCGAAGATGTGTGGGCATCCCTTGAGGAACCACTTTTGCAGGATGTGGTTAGAATTCACAGTCAATTGTTTGGATCTACG------------------------------------------------------------------------------------------------------------------------------------------------------------------------------------------------------------------------------------------------------------------------------------------------------------------------------------------------------------------------------------------------------------------------------------------------------------------------------------------------------------------------------------------------------------------------------------------------------------------------------------------------------------------------------------------------------------------------------------------------------------------------------------------------------------------------------------------------------------------------------------------------------------------------------------------------------------------------------------------------------------------------------------------GATATTCTGCAA------------------------------------------------------------------------------------------------------------------------------------------------------------------------------------------------------------------------------------------------------------------------------------------------------------------------------------------------------------------------------------------------------------------------------------------------------------------------------------------------------------------------------------------------------------------------------------------------------------------------------------------------------------------------------------------------------------------------------------------------------------------------------------------------------------------------------------------------------------------------------------------------------------------------------------------------------------------------------------------------------------------------------------------------------------------------------------------------------------------------------------------------------------------------------------------------------------------------------------------------------------------------------------------------------------------------------------------------------------------------------------------------------------------------------------------------------------------------------------------------------------------------------------------------------------------------------------------------------------------------------------------------------------------------------------------------------------------------------------------------------------------------------------------------------------------------------------------------------------------------------------------------------------------------------------------------------------------------------------------------------------------------------------------------------------------------------------------------------------------------------------------------------------------------------------------------------------------------------------------------------------------------------------------------------------------------------------------------------------------------------------------------TATGTGAGTGGC------------------------------------------------------------------------------------------------------------------------------------------------------------------------------------------------------------------------------------------------------------------------------------------------------------------------------------------------------------------------------------------------------------------------------------------------------------------------------------------------------------------------------------------------------------------------------------------------------------------------------------------------------------------------------------------------------------------------------------------------------------------------------------------------------------------------------------------------------------------------------------------------------------------------------------------------------------------------------------------------------------------------------------------------------------------------------------------------------------------------------------------------------------------------------------------------------------------------------------------------------------------------------------------------------------------------------------------------------------------------------------------------------------------------------------------------------------------------------------------------------------------------------------------------------------------------------------------------------------------------------------------------------------------------------------------------------------------------------------------------------------------------------------------------------------------------------------------------------------------------------------------------------------------------------------------------------------------------------------------------------------------------------------------------------------------------------------------------------------------------------------------------------------------------------------------------------------------------------------------------------------------------------------------------------------------------------
>Ppe_1
ATGGCTATGGATGGTAGCTTCAGCCTGGAATCTGCACTGGAGAGGTTTCTTGCCCGTTGTCCAAAGCTCCAATCTTCTCCAAAGTTTGTTTTGCTGACGAAAAAGGGAAATGCATTGACTCAAGATGAAGTGGTGAAAGCTCTAGTTGAGTTGTTTGTGCATCCAAATTATACTATTCCCTTGATGGGATGTTTTCGTCCAATAGCTCAAAAAATCGTGGACAAAGCTGTCAAATTGCTTCGGCTTGTGCCCAATTTGCGGTCTAATTCTGACAGGGGAGTTGTAGAAGTTGGGAAAGATAGAGATAATGTGATTGAGTTCTATAGTGGAACTGGGAGGGGTCTGGATCTTCACGAGCTTGTTTGTTTAGCCTTCTGTCGCGCCCTTGAGTTGGCACCTTTTTTTTGGGGGTCTATAGTAGGTTACTTTGAATTTGCTCCACCTCCATTTGAACGCATTTTGATGGGACCAAAAGTGTCTAATCTCGGTGTTGAGATTGGAACGCGTGTATTGCTTGTGGTAGGGGTGTCCTACCGCCTCCTCTTAGTGAAATATGATTTTTTCTCTAAACTTCAGAATTGGTCATGTTTCTTGGACCTTGTCGAGCAGTCTGCAAATTTTGACATGCACAATAGTTCGGATACTGTGGAGGTCATTGCAGACATAAGATGGTGTGGGCTACAGATAATTTCCCTCATTCTTAAGTTAAGTTGTAAAGCAACCGAAAACTTGGGCATCACAGATGAAGACGCATTTTCATGTTTATTACGATGGGAGGAGTTCTGTCAGGACGTATCATTTGAGAGCGGTGGCTGGTATGTTGAATCTTCCAGACTAAAGGGCTTGGTGTCCCTGGATGGAAGGAATGTTTATTGTCAGAAAAGCTGTTTGCAGTCT---------------------TCATCACAATGTTATGACATGGAGCCACAAACTAAGCGT---CAAAGG------------GATGAGAGATCAGCTGGCGATCCATTTGTTGTAACTTCAGCAGTGAAGGAAAGTTTTAAGATGATGCTCTCAGCTGTGAAGGAAAAGTGGCCTGTTCTTCTGTATGGTCCCACTGGCTGTGGGAAATCTGCTCTCATTAGCAAATTGTCCCAGGACAGTGGAAATCAAGTTCTATCAATTCACATGGATGATCAAATTGATGGTAGAACATTAATTGGGAGTTATGTATGTACGGAAAAGCCTGGTGAATTTAAATGGCAGCCAGGGTCACTTACGCAGGCTGTTTCTAATGGCTATTGGGTTGTTTTCGAGGATATTGACAAAGCACCCTCTGATGTGCGTTCTGTTATATTACCTTTACTGGAGGGTGTAAACCTATTTGCAACTGGGCATGGACAGGAAATTAGGGTGCCAGAAAGTTTTCGAATTTTTTCCACAATTTCAACCTCTAAGCTTGATCCGTCTTGCATTGCAGAAGGTGGGAATTCACTTTCCATTTTTTTT---AAAGTGTATGTTTCACCCTCAACTAATGAGGACTTGCAAAGCATAGTGAAAGCGTGGTATCCAAGTTTAGAGCCTCTTGCTGTGAAACTCACAGAAACATTTGAAAGCATTAACTCTGCCACATTACATCAAACTGGTGGATTTCAAGCTGGAAATTCTGCTTCTGTTAGTTACCCAAGTAGATTCTCCTTAAGGGATCTCCTCAAATGGTGCAAGCGTATAACAGGCCTGGGTTTTAGCTTTGAGGGAGATGATTTGTCACCTTATGCACGTGATTGTATCTATCAGGAGGCGGTTGACATATTTGCAGCCTTCTCAACGTCTACGAAGAACCGGTTAACTTTAATGCAATACATCGCCAGGTTGTGGGATGTGCCATCAACTGTTTCAGATACCTTGTATCCTCCTAATAAGCCTGTAGTCCAGGATTTACTCTCAGATTTAAGAGTTGGACGAGTTTCCCTCCCTCGCACTCATACCACTAAGCGTTACAAGAAGAAACCTTTTGTTGAGATTCGCAGTTCGATTCACTTGCTTGAAAGAATTGCTTCATCTGTTAAGTGGAATGAGCCTGTTCTTTTGGTTGGTGAAACTGGGACTGGAAAGACTACACTTGTACAGGATCTGGCAATGAGGCTTGGTCATAAGCTAACAGTATTGAACTTAAGTCAGCAAAGTGATGTTGCTGACTTGTTAGGGGGATATAAGCCCATGGACGCAAAGTTTATTTACCTTCCGCTGTATAATGAGTTTTGTGATCTATTCTCTAAATCATTTCATGTGCAGCTTAATCCTAAATTTATTGGGAAATTAGAAGATGCTCTTAAGAAGGAGGATTGGGAAAGGTTACTAAAGGGATTTGAGGTTGGTGTTAAAAAGTTTAAAGTTGAAGAGGCGAGATCGTTAGTTGAAGAGTCTGGAAAAAAGCGCAAGAAAGCTCCAGTTGAGGAACAAATCAAAGCCTGGGAAAATTTCACACTGAAAGTAGAGAATGCC---------------AGTGCACATGGAATGATATTTTCGTTTGTGGAAGGAGCTTTTGTAACTGCACTGAGAAATGGAGAGTGGATTTTGCTTGATGAGGTGAATTTGGCCCCTCCCGAGACGTTGCAGAGGGTAATCAGTGTGCTTGAAGGGGAGCATGGATCACTTTGTTTAGCGGAAAGGGGGGATATTCATTATATAGATAGGCATCCCAGCTTCCGTTTATTTGCTTGTATGAATCCTGCAACTGATGCTGGCAAGCGAGATTTGCCCTTCTCTTTGAGGAGCAGATTTACAGAGTATTTTGTTGATGATGTGTTGGATGCTGAAGATCTAACACTATTTGTTGGTCAATTTTTGGGCGACCGAAAATCAGATTTGCAATTAGTATATAACATTGTGTCCTTTTATAAAATTGCCAAGAAACTATCTGAAGAAAAGCTGCAGGATGGAGCTAATCAAAAACCACAATATAGTTTGAGGTCTCTCTACCGTGCACTAGAATATACAACAAAGGCTGAAAGAGAATTTGGATTTCCAAAAGCAATATATGATGGGTTCTGTATGTTTTTTCTCACTTTATTGGATAAAAGCAGTGCTTTGGTTATGGAAGAAACAATCTTGAAGTATTTGTTAGGTGGAAAAGTTCCTAAGGAAGTACCTTATTTTAAGTACTTAAGTGACTCAACT------------ATTAACGGGAGCTCTGATAACATTATAAAGTATACTGTAACTGAAAGTGTTGAGGAACGTCTTAGGAATTTGGCTCGTGCTATTTGGATAAAGAAATACCCTGTTCTATTGCAGGGACCTACATCCAGTGGCAAAACTAGCCTTGTTCAGCATCTTGCTGCAATAACAGGTCATGAATTTGTAAGAATAAATAATCATGAACATACCGATTTGCAAGAATATCTTGGTTCCTATATAACGGATGCTTCTGGGAAGCTCGTCTTCCATGAAGGTGTACTGGTGAAGGCTGTACGAAATGGGTATTGGATAGTTCTGGATGAGCTTAACTTAGCTCCATCTGATGTGTTGGAAGCATTAAACCGATTACTAGATGATAATAGGGAGCTTTTTGTGCCTGAGTTGCAGGAGACTATTCATGCAGATGAAAATTTTATGCTTTTTGCCACTCAGAATCCTCCTGGTTTTTATGGTGGGCGTAAAATGCTTTCTCGAGCTTTCCGCAATCGTTTTGTAGAAATTCATGTTGATGAAATTCCTGAAACTGAGTTGAGTACAATCTTAGAGCGGCGCCCTGGAATTTCTAAAAAGATGGCTAAGCAAATGATTACTGTGATGAAGGAATTGCAATTGAAAAGGCAGATGAGCAAAGTTTTTGCTGGGAAACATGGGTTCATTACTCCGCGAGACTTGTTCCGGTGGGCTGATCGTTTCATAGAACTTGGTGGTTCTGATGTGGATTTGGCCCGAGATGGTTATTATCTTTTGGCAGAGAGGCTTCGGGATGAAGGCGAGAAATGTGTTGTTCGAGAAGTTTTGGAAAAAAATTTCCATGTTAAACTTGATGAAGACAACTTGTACTTTCAGGAACCT---------------GTTCCCAACTTGCCTGATGGTGCTGAAGTTCCGAAGAGTCTTCAAAAT------TGGACTAAAAGTATGCGAAGATTGTACTTCCTAGTGGAGCGTTGCTATAAAGTGCGGGAACCTGTACTTCTTGTTGGTGAAACAGGGGTTGGGAAGACAACTGTCTGTCAGTTGCTGAGTATTCTTTTGGGTTCAAAATTGCACATCCTGAACTGTCATCAGTACACCGAAACCTCTGATTTTCTTGGGGGGTTTTATCCTATTCGGGAGAGATCGAGATTAACATCAGATTTTAAAAGAACAATTGAAGAATTGTTGATGACAGAGGCCTTTAACCAGTTTCATCTGGACTATACTGTCTCTTCGGACATTGGTCAAGCCTCTACAACATTGTGCAATCTGAACAAAATGATAAAAGATTACAAACAAGGTCAGATTTTAAATCCTGATGTCACCAAGCACAATCTGATGACTTTGGAAGGGATAATGCTGAAACTTTCTGAGATGCACCAAGAGTGGCAGAAAATGTTTGTATGGCTGGATGGGCCCCTTGTTCAGGCAATGAGGAGTGGTGATCTCTTTCTGGTGGATGAAATTTCCTTGGCTGATGATAGTGTACTTGAGAGGTTGAACAGTGTCTTGGAGCCAGAAAGAACACTGTCTTTAGCTGAGAAAGGAGGTCCTGATCTGGAGAAAGTTGTGGCTCACGAGAGATTCTTTTTGCTTGCGACAATGAATCCTGGTGGTGATTTTGGTAAGAAAGAACTGTCTCCCGCTCTTCGTAATCGGTTCACAGAGATATGGGTTCCCACTATTGGTGATAGAGGTGAGCTTGAAAGTATTGGTCTTGCAAGGATGACCTCCCCGAAGCTCTCATCCATTTTGGATCCTTTGCTGAATTTTTGGGAGCAGTTCAACAATCTAAAACCAGGGAGAACACTTACTGTGAGGGATCTGCTGTCTTGGATTGATTTTATTAATGTGACTGAAAACAACTTAGGATCTGAGTCTGCATTCCTTCATGGGGCATTCCTTGTTTTGCTTGATGGACTGAGTTTAGGGAGTGAAATTTCAAAAGGGAACGTCATAGATCTGAGGAATGAATGCTTCAAAATCCTTTTAAAGCAACTGAAGGGAAACGTTACTGAATTGGAGTACTCAAAACTTGCAAGAATTCAAAACTATGGTTGGGGCGATCCTGATACAACTGAAGGTGATTCATGCAGTGATAGCATGCAGTGTGACAATATTTTTGGTGTGGATCCGTTCTATATAGAAAAAGGTTCTGTAAGTTTTGATGCTGAAGGGTTTGAGATTTTGGCACCAACCACCAGGAGAAATGTATTGCGGGTACTTCGAGCTATGCAGCTTCCCAAACCTGTTCTATTAGAAGGTAGTCCAGGTGTTGGGAAAACTAGTTTGATTGTTGCATTGGGCAAGTTTTCTGGTCACAATGTTGTCAGGATAAACTTGTCTGAGCAGACTGATATGATGGACTTGTTGGGTTCTGACTTACCGGTTGAAAGTGATGAAGGAATGAAGTTTGCCTGGTCCGATGGGATCTTTTTGCAGGCTTTGAAAGAAGGCTCTTGGGTTTTGCTTGATGAACTTAATCTTGCTCCACAGTCTGTATTGGAGGGTTTGAATGCTATTCTGGATCATCGAGCTGAAGTGTTCATTCCAGAGCTGGGTTATACTTTTAAGTGTCCCTCATCCTTCAGAATATTTGCTTGTCAAAACCCTTCCTATCAAGGTGGTGGCAGAAAAGGCCTTCCAAAATCTTTTCTCAACCGTTTCACTAAGGTGTATGTGGATGAGTTGGTTGAGGATGACTATCATTTTATCTGTAGTTCACTTTTTCCATCGATTCCTATACCTCTTCTTTCAAAACTGATTTTGTTTAATAAACGGTTGTATGAAGACACTATGGTGTATCACAAATTTGCTCTGGAAGGTTCTCCTTGGGAGTTTAATCTACGAGATGTGATTCGATCATGTCAAATCATACAAGATGCACCCTCTGAGTCCAAAGATTATTGCTTCCTGGACATCGTCTATGTTCAACGGATGCGTACTGAATCAGACCGAAGAAAAGTCCTACAGCTATATGAGCAGGTTTTTGAGATAAAGCCATATATAAATCCTTATCCACGAGTTCACCTCAATTCTGAATACTTAATGGTTGGAAATACTGCCGTAAGAAGGAATTGTGTCCAGTCATCTAGACTTCCTTGCAGCACACTTAAAATTTTGCCTGGAATTCGTCAAAGCTTGGAAGCTACCACACAATGTGTAGAGCATCAATGGATGTGTATCCTGATTGGTCCAGCATCCTGTGGTAAGACTTCATTGGTCAGGTTACTGGCTCAGCTCACTGGAAACGTGCTAAATGAATTACATCTTTCATCTGGGACTGATATATCTGAAATACTTGGATGCTTTGAGCAATATAATGCCTTCCGAAACTTCCGCTCAGTTGTTGCTGAGGTTGACTCCTATGTGAAGGAGTGTTGCAGTTTGCGATTGGAATTTTCGAAGGAGGCATTTTTACATGATAGCAAGGTTCTTATTACAAGATGGTTTTCTTTTGTATCAAACGTAAAT---TGTGATTCTATTTCTTGTTTTAGTTCTAATTTTTTGGAAGAT---AGAGTGAGATTTTCCAATTCTCTTACTTTGTTAATGGAGATTGTTGAACATCTAAAGTTGGTCGTGGAAAAAAATGTTCCATCCATATCTTGGTCAAGCAAAGAACTTGATAGCGTTATGAGGACAATTATCAAGTTGCAAGAAGGTTATGAGAAAGGACCATTTTCAGTAAAGTTTGAATGGGTTACGGGAGTATTGATAAAGGCTGTAGAACGTGGAGAATGGATTGTTCTAGAGAATGCGAATTGTTGTAATCCCACGGTACTTGATAGGATCAACTCTTTAGTGGAGCCGTCTGGATCAATTACAATTAATGAGCGTGGGGTTGTTGACGGAAAACCAGTTGTCATCCAACCGCATCCTGATTTTCGGATGTTCCTCACTGTTAACCCAAGTTATGGTGAAGTATCCCGAGCAATGAGGAACAGAGGAGTTGAAATATTTATGATGCAGCCAAATTGGCTACTAGATGAGAGCAGCAGATACACT---TGTGAGGAGACTGAGCTAAATGATGTGAAAAGATTTCTTGTTCTCTCAGGTGTTCCCTTTGCTAAATTGGTGCATTCTATGGCCAAATCACATATATATGCTAGAGGAGAAGGATTACGTTTTGGTGTTTCCATCACGTATCTTGAGCTTGCTCGCTGGGTTCAGTTGTTCAAACAATTTCTCATGAACGGAAGCCAGCCTTTGTGGAGCCTTCAAACAAGTTGGAAGCATATATACCTTAGTACGTTCGGTGAGGCTGTCGGAGGAAATGTTATTAGTCATGTGAAATGCACATATTTATCGGGAACTGAATTGTGTGAATCTGACTCGTCACTGCGTCCATCTTTGTGTTTGCCTGGAGGATGGCCGACACCATTGAAGCTGAGGGAACTCGTGTGGCACTCGAAACAAGCTCTTGTGAAGACTAATTGCATGTACCTTGAGTTTCTGGGGGCTAAGTATGCGTCATACAAATTTCAACACGCGAGGAGCAGGTGCAATATGTCCCTGGAT---------------------------ACTGCTTGTCGCTATGTAGTGACTTACTTGAGGGGTATGGGGGTGTTAAATGAAACTATGGTTCACAGGGCTTCCACTTTTTTGACTTTAATCTCCATTGAGAATACTGAAGTTGATTTGGCCAAGGTTGAGAAAAAGCTATTGTTTGCTGCCAAATGGGCCATTGAACAAGCTACTGAAAGTGATCTCAAGCTGTACCTTCTGTGGTTCAGCTGGTTTCATTCTCGATTACAGCCTTTCTGTCAGTTCTTTGATTCTTTTGTAAAGTCAGTTGCACTAAGTATGGATCATCCTGTTTGGGAATATACATCCATTCGATGCCATGACCTTGCATCTCTTCACAAAGTAGAATTTGAAAAGCAGCTGATACCACTGCTCTCATTAGGGTTGGTTGATGTGATTGAATCAAATGAGAAGTTCAAAATATCCAGTGAGTTTCTCCACAGTGCTGTGAAGTATGTCAAGCAACTGAGGCTCACTTATCAAGAGTGGAATAATGAGGACAGCTATGCG---TCAAAGGAAGCTTGTTACTTT---------------------------------------GAAGAAGTCTTAAAA------------------------------------------------------------------------------------------------------------------------------TGTTTGCGGAAA------------------------------------------------------GAGAGCAATAATCTGGAC------AGTTCTTCGCGCTTCCACTCAGGAAAGTCCTTGCTGTGGGTTCATGGTGGTCACCCAATTTTGCCATCTTCTTCTAAACTGTTTGAAAAGCAGCTTCAGATTTTGGAACTTTGTGAGTCGGTTTGGCCAACTAGAACAGGATTATTTGTCCATGTGAATGATCCT---------------------CTGATTGGAGTAGTTTCTGATCTTCGCTCCTTTGTCTTGGAAGGTGTTTCCATGTCATCATGTATCACTGGGAAATCGGATGAGGATGAGGACCATGTTGTTCAACAGTTGGATCGCATTTATCAGAAGCTTTTGCAATTGTTTGTAAAGGAAAGAATCAAAATTGAGGAGACTTCATGGTCG---------------AACAAGATTTTTTGCGGAGCGAATGGATCTTTTTGTTGTTCTTTGTGCATTGTGGCATTAGGTCAGGCATATGGGTACGGCTGTTGGCAGGACGTATTTCCCTTGATGGATAGTACAAGCTTTGCCCTGGATATGAAGCTACTTCAGGAACTATCATCTGTCATTCTGGTCAATAACAAAAGATTACGTCTGGATTTAGCCAAAGTATCTAGCCATATGAAGTATGCGTTGAAATTCTCATTGAGCAATTCATCTAGACCACCTCAAATGTTTTCTCCCCATCAAAAGATTCTGTGGATACTGGATGTGTGGAGTTCAGTTGATGCAGTCAATGAAAAAGTTTCCAGCTTCGTACTTGAGATGTGGTTCAGGTGGCATCAATCATTGTGGATGTATTGCCCTGTTTCTGTCAAGAGCTTCTCAAGCACTGCTGTTTATGATATTCCAGTACCTGATGTTCTGATTCAGCCGGTGGTAACAGCAACCGTATTCCAGATACTGCAAAGCACACCTGCCATCAAGGATTATTTTGTGAGCTCTCTGAAGCTTAGAGTTGCATCAAGTAATCTTTGGCGCGGCTCTCTGCCAGGAGCAAATTTACCTTTTTTTCTACTTTCCGCTGCTCGCTCTCTGTTCCAGCAGATCATATATGCACATGAGAAATCTTTTGATGCTGATCAATTCGCTAAAATCAAGTCAGTTTTA---------------------------GAGCAAGGAAGCGGTCTTGTGGTATCTCATATTTCGAAGTCAAGTCATCATGGGCTGAAAGACTCGGTGGATTTGTTTATCAAACCACTGCTTCAAAACCTCTATCCTCATTGCTCATCTAAAGAGCCTGGATTTAATCATGGGTGTGCTTGGCTGCGGCTTGGGATATTACGTCTTAAACTATTGCTCTGCGGTGATGATATGGATCCCGCCATGAAATACCATTGCAAGAATTCACTGTTAGCAGAGAAGATATCTTTGCTAAAACTTGAAATTCAGGTTCGGCAAAAATGCGAATACTTGGCAGGGCAGATTTCTACAAGATATTCTCATGAAAAAAGGGCTCAGGCATTGAACAAGCTTGAAGCTGAGCACAAAAGGCTGCAGAGAAAGATCGTCTTCCGCTCTGACTACCGGAAATTTAAGGGCTTAAAACATGAATGTGATGAGTTTCTTGAACGTGTTACATCTGAT---GAGTTTTTTCAACATGTTGCGTCTGATGCCGTTAACTTACAACAGATTCTTGACCAAGGCTCTAACTGGCAGAAAATGGCAACCGGTTTTATTGAACAATTATCAGATGAGTACCGTGAGTACACTGATATTGTTCAACCAGTTCTGGTTGCATTATATGAAATAAAATTGGGTTTGGGGCTGATTCTGGCAAGTATCGTGCAAAAAATGATCCTGACTAAAGTTGAGCTGGACAATGCAAATATGATTATGGGGTCTATTTGTTCATTTATGAGATTCCCTCGAGTATCTGCTTCCAAGAGCATTTCTGTTAACTTAAACACTGGCTCAAGCAAATTTCCC---TACAATTTAGAAATTCCTACAATCTTCAATGCTGAGGATATAAGTCTTCTCGAGAAGTTGATTACTTTTTCCAGTGGCGTTCTGAGTAATAAAATGGTCTCTGTTACACAACTTAAAACTACTCTGCACCGAAACATTCTTGTCCGTGTTTCACATTCTGTTGCTAATGCACGGCTGATGGATTATGCATCCTTTATGCTCCTGGATAAGACATATAGCGAGATTACAGATCATTGGATGAGTATGAAGATTCAATCTAGAAACAAACAGGACTATGCTTCCTTGCAATTCAAGTTTAAGCCTCGTGCGTTTAAACTTGAGAGTATCATTGACCTTGATATATCGGCTCTTGGGAAGACATTAGCAAATCAAAGTTTTTTA---GATTGGAAGGAATTTATTTCTGTGGATCAACATATTGAGAGGGAGGAAGCTCCGGAGGAACAAGAAGATTTGGACGGGGAATTGAAGTTCATGGAGGATTCCATTGTGAAGGACGTGGTCAAGACTCACAATCAGTTATTTGGGTCAAATAATCTTGTTCTAGCTCCGGGTGCTTTCCATGTCAATGATCTTGACAGAATTCTTTCATTCACTGATTCGCATACAATTGGAGTAGGGATGGTCAGAGGTTTAGGGGGTTCATTTCTTTCCAGTTTGGATGCTATACTTGTACCGGAGAATTTGTTTCGTATTTGCGTGGAGCATGAGTGGAAGTTTGTTTCTTCTGACACGTCAGCCCGTAAATACAATATTTACAAGGACCCAAATGCTCCGAAGATGTATGAAATGGTGAACTTGCTTACTGCTCTTAAGCAGCAAATTCATTCCCTTTTAAATGAGTACGAAGAACATCATGAACTTCAGAGAATCTTAGATTCAGTTGAAATGCTTTTGAATATTCCAATGAGCACGTCCCTAGCTAAGGCTCTGTCGGGATTGCAGTTTCTAATTAACAAACTCCGTTTATTACAAGAAAATGGCTCGCGCTTCGCCTTCTCTGATCAAGTGAAGCCTATTTGCGATCTTGTGCTCTTGTGGCAAAGGATGGAGTTGGAGTCCTGGCCTGCCTTGCTTGATGAGGTTCAGGATCGTTATGAGATTAATGCTGAAAAGTTATGGTTTTCTCTTTATTCAGTTCTACGACACAGGCTTTCTTCTGATGTTGTTGAATACAAAAATTCTACTACCGAAAGTTTGGAGGAGTTCATTCATTCATCCAGCATTGGTGAATTTAGAAAACGCCTTCAACTTCTTTTTGCTTTCCTTGGCCAAATAAATACTGGTATAAGCCTACAGGTTTATTCAAGTGGTTGTGAGAAGAAAAATGTGAAGATTTTGTACAATGCGTTTGGATATTACGCGCAATTCTTACCGGCAATTTTGGCGCACATGGATTCCTCTAGAAGAGATATTGAGATGGAACTCAAAAGAGTACTCAAACTGTGTCAGTGGGATCATCGTGAGAGT------GCCATTGAAAACTTCACAAGTACAAGGCAGAAGCTGAGGAAAATTATAAAGAAGTACACAGTGGTTCTGGAACAACCTGTAATTGTTTTCCTTGGCCAACAT---ATCGTGAAAGGGGCTGAATCCCAACCTCAACAAGGTCAAAAGTTCTTCGTGGATGATGTGAACCGAAAAATAGGGACGATGGATGCTCCTTTTGATTTGACAGTGTTTAATGATGAAGACAGGTGTATGTGGTACACTGGTTGGATAAAAGAAGCAGATGCTGCTCTGAAGAAGTTACGGCGTGACAGAACACTTGAATTTGGATATTCAGAGTCTAAAGGTGCCAACAGT------------------------------CTTTGCTCAGACGTTGCAGGAATATTAAGGCAATGCTCAGCTTCTCTGTCAGCTTATCCTCTATACACAGACGAATGGCATGCTGTGTGGCACACACTTCAAAATATCTTTGATGGTGCTGTGGATTGCTGTGATCTGTGGAAGGATGCAAGCAAGAGTCAAAAGAAAGGGCGGGCTTTTTCTTACCTTCTAAATCTTTTAAAAAGCAGTGGGTTGTCG------AGGGACATATTTACTGAGGATGAAGTTAAA------------TCTTGGTGGTTCGTTCATCCATCATATGATGTTCAGCATCTTCTGCTGACACAGAGTAGACTTCCCTACGGAGATTCTGATGCTGCTCTTCCT---------------TTGCCCCATCAAGATCTTGTTACTGAATGGAAAACAACCAATGAATACTACTTCAGTAGCATAGCATCTGTGCTC------------------------------------TTTACTCACAAACAGATTGGCAAGCCAGACCCTTTTCTTCACCAGCTCATCAAAATACAAAAAAATCAACATAAAGCTGCCAATAAATTTGCAGAGCAGTTGAGGGACTTGAAGGAATGCATTTCTACTTTGGAGAATTTGGATTCTGAGGATAAAAGTGGCAATTGCTCTATTGGTCAAAAGCAACATGCCACCTTCAAATACATGTGGCAGCAGAAGCAACTATTTGATAGTTTGTGTGCCACTTCGCATGAAGAATTGTTGTTGTTAAAGACATTTGATAATACCCATTTAAAGGGTTGTCAAACTGTCAAGAATGAAGGAAATGAGTTTCTTGCTTCCATCGAGAAATTTATTCCAGTTCTACAGAAATCTAAGGAATCATTGGACAATTACCTTCTTGGTCCTGATAGAGCTATAGTTACTCTTGCTGGCTCCTCACAACGCGTTCTTATTTCAAAAGACATGGAACAATTGGTGTCTCAAAACTTCGAGGTTTTAAAGGAGTTTGAGGAGCATCTTCTTGCTTTCCATGCGAAAGATGTGGATAAAAGCTCTGTTGAAGATATTTTGCTCGGTCATTTTGTAGATATACTTGAGAAGGGGAGGTCAATGGAAGTGGAGTTCAATTCAGTGATGGATGAGAAAAATGTGTCAGTTGGC---------------------------------------GAACTCGAAAATGCATTTTGGGAAGCCCTAAGAAGTACATTTGAACATATCGTGGGGGCAATGCAAAAATTAGGTTCACCAAGTAATGACCATGTT------------------CATCCATTGGGGCAAATTACGTCCTGGGAAAAAGTATTTGACTCATTTTTGAAAAATCTGAGCTTGGACGATTTACGCGATAAGCTTCTGAGGACAATCTTTAATGCTCTAGAACTGGTGAATCATTGCGGTGGAAATTGTCTGAGTCTTTTACTCAGAATTGAAGCACATTTTAAACATCTATGTAGGTGTTTGGACATCTTATTGAACTTTGGTCATGCTCTGATGAAAGAACTGTTAGCTATGTGCAAAACTGTATCTTTAATAATTCATAAGCTTGCAAACGTTTTAGCT---TTATATTCAAAGGGATCTGGGATTTCTGAAGACAAAGAGGATGATGCTACTGGTGATATATCTCAAGATAAAAAAGGAACAGGTATGGGGGAGGGTGTTGGACTGAATGATGTCAGTGATCAGATTACCGATGAAGATCAACTTCTTGGAATATCTGAGAAGGCCAGCGAAGAACAAGATGCCTCAGGTGAAGTCCCAAGTAAAAATGATAAAGGGATAGAGATGGAGGAGGATTTTGCAGCTGATACATTTAGTGTCAGTGAAGACTCTGAAGATGATGCAAAT---GAAGATGATGCAGATGAGCATTTAGAATCTGCAATGGGAGAAACAGGAGTTGATGGTGAAACTGTTGATGAGAAACTATGGAATAAGGATGAAGATGAAAATCTCAATAATTCAAATGAGAAGTATGAATCTGGGAATTCAGTTAACGATAGGGATGCAAGTTCTAGGGAGCTTAGAGCCAAGGATGACTCTGCTGCTGCCACCAACGAGCCTGGAGAGCTTGATTTAAATGAAATTGATGAAGATAATGGTGAGATTGGAAGCCAGGATGATCTCAATGATGTCGAG---AGTGTTGAGGACATGAACCTGGACAAACAAGAAGCAGTTGTAGATCCTACAGGATTAAATCCCGATGATTTGAATCAAAATTCTGATGAAACTATGGAGTTGGATGATCCTGAAATGCATGAT---------------------------------GAGCATGCGAAGAATGAAGACCATGAAGAAGAACAAGCATTTTCAACTGATGAAACCATGGGA------------GAGGCAGAGACAGAACAAATAGATGCAACTCCTGAAAGGGATGATGCAAGTAAGGATCATGAAGATAATCCTGAGATAAATTCA---GGATTAAGTAAGGATGTATTCGAACTGGGAGAGTCTGACTCAATGCGTGATGATGTGCCCAACACAGAACCTTCGCAACCTAAGAGTGACTTGAAG---GCATCAGATCCAAGAGATGTAGCACCAGAATCAAACTGGGCAAATAGCAATGATATTCATAATGAGCTTACTCCTATGAGAGGTTTACCTTCCACAAATACCTCAGAGCTGGATATGATGATTTCTGAGGCATCAGATAATGGTAAAAATGTTGCTGAGCAACCAAAAAGTCAACTTCCTAGGCAAGAATCTTCATCTGAGAGGAAAACCAAACCAAACCCTTACCGTAGTGTTGGGGATGCACTCAAGGAGTGGGAGGAAAGAGTTAGAGTGTCTGTTGATCTTCAGGAAGGTGACGTGGAGCCACAAGATGAGATCAAGAATGAAAATGCAGATGAGTTTGGATACGTTTCTGAGTATGAAAAGGGGACAGCTCAGGCTTTGGGACCTGCAACATCTGAGCAGATTGACAGAAATGTAGATGATAATAAGTCCAATGCGGGTGAAGATGATCGTACAACGCATAAAGATGGCCTTGCTGACATGGAAATTGAGAATAAAAAATATGAAGCACAGCCTAGCAGGAGT---CGTGCTTCAATGCTCCAAGAT------AAGATAGAGGATCAGATGCATCTTTCTGGTATAGAA---AAATTGCCAGGCGATGAGTATCAAGATATTCATAGCCGTCATGATGTTGATCCCGAAAGCATAGTAGAGGATGTAGTCTCTGTGAAGACGTCCTACTTCAGTGATGACATGCATCAGCTCAGTAAACTTTCTGTAAATGACAGTGACATGGGAAAAGCA---CAAGTTGCTGGCGAATTTTCTGATGATGTTGTG---GGCAATGCTACTGTTCTCTGGAGAAGATATGAGCAGACCACAACAAGATTGTCCCAGGAATTGGCTGAACAATTACGTCTTGTCATGGAGCCTAATCGAGCCAGTAAGCTTGAAGGGGATTATAAGACTGGCAAGCGGATTAACATGAAGAAGGTGATTCCATACATGGCCAGTCATTATCGGAAAGATAAAATATGGCTGAGACGGACCCGTCCTAACAAACGTGATTATCAAGTTGTCATTGCTGTTGATGATTCCCGTAGTATGTCTGAGAGCTGCTGTGGTGATGTTGCTATTGAAGCTTTGGTAACGGTATGTCGTGCAATGTCCCAACTAGAAATGGGCAACCTGGCTGTTGCAAGCTTTGGAAAGAAAGGTAACATAAGGTTGCTACATGACTTCGATCAACCTTTTACTGGAGAGGCTGGAATCAAGATGATCTCGAGTTTGTCATTCAAGCAGGAGAATACTATTGCTGATGAACCAGTTGTTGATCTTTTGAAGTATCTAAACAAGAAGCTAGATGAAGCAGTTGCAAGAGCACGACTTCCCTCTGGATGGAACCCACTAGAACAGCTCGTTTTGATTATTGCGGATGGTCGTTTCCATGAGAAAGAGAACTTGAAGCAGTGTGTCAGGGATGCCTTAGCTAGGAAACGTATGGTTGCATTTTTGCTTCTTGATAATCCACAAGAGTCCATAATGGATCTCATGGAAGCATCTTTCGAGGGTGGGAATATTAAATTTTCGAAGTACATGGACTCTTTTCCTTTCCCATTCTACATTGTACTAAGGAACATTGAAGCACTTCCTAGGACTCTTGCTGATTTACTAAGACAGTGGTTTGAG------CAGGCATGCAAAAAC
>Vvi_1
[truncated: 16,595 more chars]
