# Supplementary material for: The Chloranthus sessilifolius genome provides insight into early diversification of angiosperms
Source: Nat Commun. 2021 Nov 26;12:6929. doi: 10.1038/s41467-021-26931-3 (PMC8626421; doi:10.1038/s41467-021-26931-3)
Supplement: Supplementary file 4 — Source Data [file 41467_2021_26931_MOESM4_ESM.zip › Fig. 3a, c, e and Supplementary Figure 12, 14, Phylogenetic tree/LCG_multi-species coalescent-based/group_1203_CDS.treefile]

(Aco_1:0.2856799282,(((((((Ash_1:0.3903360612,(Egu_1:0.1364036231,Osa_1:0.5769459185)86:0.0346659551)37:0.0045725363,Osa_2:0.6239658733)93:0.0938855782,Cde_3:0.5684877914)63:0.0408177657,(Atr_1:0.3989674224,((Atr_2:0.3414023798,((Out_1:0.0967725241,Pab_1:0.2180273075)87:0.0364150814,Pab_2:0.2055600170)100:0.3734616022)100:0.0820001647,((Efe_1:0.0580154597,Nco_2:0.0436312392)96:0.0120390418,Nco_1:0.0499398730)100:0.4457655206)76:0.0314725017)100:0.1124908595)28:0.0195547771,(((Cka_1:0.0111961843,((Cka_2:0.0049795539,Cka_4:0.0009629930)100:0.0240907590,Cka_3:0.0253381250)82:0.0053466388)100:0.1792683136,Lch_2:0.1441644977)73:0.0074785290,Lch_1:0.1475647981)100:0.0401994012)19:0.0083148609,(Cde_1:0.5178739379,Csp_1:0.1676618221)56:0.0204660185)33:0.0185399588,Cde_2:0.4345473911)100:0.0557081451,(Ppe_1:0.3250125125,Vvi_1:0.1526065548)100:0.1039784560);
