# Supplementary material for: The Chloranthus sessilifolius genome provides insight into early diversification of angiosperms
Source: Nat Commun. 2021 Nov 26;12:6929. doi: 10.1038/s41467-021-26931-3 (PMC8626421; doi:10.1038/s41467-021-26931-3)
Supplement: Supplementary file 4 — Source Data [file 41467_2021_26931_MOESM4_ESM.zip › Fig. 3a, c, e and Supplementary Figure 12, 14, Phylogenetic tree/LCG_multi-species coalescent-based/group_1212_CDS.aln-0.2cln]

>Aco_1
ATGGATATGAAGAAGGGAGAAGAAGAT---------------------GGAAAAGTTGCGAAAGCAGAGAAGTCTGATGTTAAGGAGGGATGTATGGAGCCAAAGGTGAAGGGTGTTGGAAGTATTAGTAATAAAGATGTATTTTTTAGAGCTGATAAGATTGATTTGAAGAGTTTGGATATTCAACTGGAGAAACACTTGAGCAGGGTATGGTCAAGGGATAAAGAA---ACAACAAAGCCAAAAGAAGAATGGGAGATTGATTTGTCTAAATTGGATATAAGGCATGTTATAGCTCATGGGACTTACGGTACCGTGTATCGAGGTGTTTATGATGGTCAAGACGTTGCAGTTAAACTTTTGGATTGGGGAGAGGATCATATTGCCACAACTGCTGAAACTGCTGCTCTTCGAGCATCATTTCGGCAAGAGGTTGCTGTCTGGCACAAACTTGACCATCCGAACGTTACAAAGTTTGTTGGTGCTTCGATGGGAACTTCAAATCTTAAGATTCCTTCGAAAAATTCTTCT---GAAGCTCATGATTCCCTTCCTGCCAGAGCATGTTGTGTTGTTGTTGAATATTTACCAGGTGGGACCCTAAAGCAATATCTAATAAGAAATCGGCGAAAGAAACTTGCTTATAAAGTTGTGATTGAGCTTGCCTTGGACCTCTCAAGAGGGTTAAACTATCTACACTCGAAGAAGATTGTACATCGTGATGTTAAAACAGAGAACATGTTGTTAGATTCTCGTAGAAACTTGAAGATTGCTGATTTTGGAGTTGCTCGTGTTGAAGCCCAAAACCCAAGGGATATGACTGGTGAAACTGGTACCCTTGGGTACATGGCCCCAGAGGTACTTGATGGTAAACCATACAATAGGAGATGTGATGTGTACAGTTTTGGAATATGTTTATGGGAAATCTACTGTTGCGACATGCCATACCCTGATCTTAGCTTCGCTGAAGTCTCTTCTGCAGTTGTTCGACAGGACTTACGACCAGATATACCCAGATGTTGTCCAAACTCGTTGGCAAACATCATGAGAAAATGCTGGGATGGAAATGCTGAAAAACGTCCTGAAATGAATGAAGTGGTGAGATTGTTAGAGGCTATTGATACAAGCAAGGGAGGAGGCATGATACCTGATGACCAAGCTCATGGGTGCTTCTGCTTTACTACAGCTCGTGGTCCT
>Ash_1
ATGGATTCTGGAAAGGAAGAGGATGGT------------------------AAGATTTCTGCAACCCCTGGTTCAGAGGTTAAGGACAGATCA---ATGTCTAAACTGATGGGAAAGGGGAGCTTTAACAATAGGGACATGTTCTTTAGGGCTGATCAAATTGATCTCAAAAGCTTAGATATTCAGCTGGAGAAAAAACTTTCGAAGATCTGGTTGAGGGATGTGATTGGGTCTATGAGACCCAAGGAAGAATGGGAGATTGATCTTTCGAAGCTAGAAATAAGGTATGTCGTAGCTCGTGGGACATATGGTACGGTGTACCGAGGCACTTATGATGGTCAAGATATTGCAGTGAAACTTTTGGATTGGGGCGAAGACGGACATGCTACTGATGCTGAAACTGCTGCTCTTCGCTCTTCGTTTCAGCAAGAAGTTGCTGTCTGGCACAAACTTGACCATCCAAATGTTACAAAGTTTGTTGGGGCATCTATGGGGACCGCGGACCTGAAAATCCCATCT---------------AATGTTCAACACTCCTTTCCAACTCGAGCATGCTGTGTTGTTGTGGAATACCTTCCCGGCGGAACACTGAAGCAATATCTAATTAAAAATAGTCGAAGGAAGCTACCATACAAGATTGTGATTCAACTTGCTTTGGATCTTGCTCGAGGTTTGAGCTACCTTCACTCAAAAAAAATTGTTCATCGTGACGTCAAAACCGAAAACATGTTGCTGACTGCCAATAGAACAGTTAAGATTGCTGATTTTGGTGTTGCTCGAGTTGAGGCTCAAAATCCACAGGACATGACTGGTGAAACTGGGACCCTTGGGTACATGGGTCCTGAGGTTCTTGAAGGAAAGCCTTACAACAGGAAGTGTGATGTTTATAGCTTTGGTATATGCTTGTGGGAGATATATGCCTGTGACATGCCATATTTTAATCTCTCTTTTACTGAAGTCTCCTATGGTGTTGTTCGCCAGAATTTGCGTCCAGAAATTCCTCGTTGCTGCCCAAACTCATTGGCAAACATAATGAAGAAATGCTGGGATCCAAACCCGGACAAGAGGCCGAACATGGAGGAAGTCGTGAGACTACTCGAGGCCATTGACACCAGCAGAGGTGGCGGCATGATCCCCGAAGATCAGGTTCGTGGCTGCTTCTGCCTCGTGCCAACTCGCGGTCCT
>Ash_2
ATGGATTCAAAA---------------------------------------------------GTTGAGAAGGCTGTACTGAGGGAGGGGGGATTTCGATCGAAATTGAAAGGACTTGGGAGCCTCAGCAATAAGGATATGCTCGTTAGAGCAGATAAGGTTGATCTGAAGCGCTTGGATATTCAGTTAGACCAGCAATTGAACAAGGTCTGGGCTAAGGGCAAG------CCAGTGAAGCCTAATGAGACATGGGAGATTGATGTGGCTAAGCTGGAGATTCGGTACGAGGTGGCTCGAGGCACCTATGGTACTGTTTATAGAGGAGTCTATGATGGCCAGGATGTGGCTGTTAAATTGTTGGACTGGGGAGGAGATGGGTATTCTACGGAAGCTGAGACTGCTGCTCTTCGGGCTTCTTTCCAGAAGGAAGTTGCTGTGTGGCATGAGCTTGATCATCCTAATGTTACAAAGTTTATTGGTGGATCAATGGGCACAAGTGAGCTGAAAATTCCACAAAAGAGTTCCTCCGGCAATGGCAGTACCTCCGTTCCCACACAAGCATGCTGCGTTATTGTAGAATATCTTCCAGGCGGAACCTTGAAGAATTATCTGATTAAAAATATTCGAAAAAAGCTTGCATATAAGACTGTAATCAATTTGGCATTAGACCTAGCAAGGGGATTGAGTTATCTGCATTCCAAGAAGGTTGTTCATCGTGATGTCAAAACTGAAAACATGTTATTAGATGGCCAAAGAAACCTAAAAATAGCCGATTTTGGTGTTGCTCGTGTTGAGGCTCAAAACCCTAAAGATATGACTGGTGAAACTGGTACTCTCGGGTACATGGCTCCAGAGGTCCTTGATGGCAAGCCTTACAATAGAAAGTGTGATGTGTACAGCTTTGGTATATGCTTATGGGAGATCTACTGCTGTGACATGCCATACCCAAATCTTAGTTTTGCTGAAGTCTCCTCTGCGGTTGTCCGACAGAACTTGAGACCGGATATACCAAGATGCTGCCCAAGTGCTCTGGCAAACATTATGAGGAGATGCTGGGATCCTTCTCCAGATAAGAGGCCAGAAATGGATGAGGTAGTGAGGCTTCTCGAGGCAATCGACACCTGCAAAGGTGGCGGTATGATTCCCCAGGAGCAGAGCACCAGATGCTTTTGCTTTTTCCCTGCCCTGGGACCA
>Atr_1
ATGGAAGGACATTCTTCTAAACAGGTTGATGAGGAAAATGTGGATGTTGGAAAAAGAGAGAAATCTGTGTCTATTGACCTTGGGGGGATTACTTCAAAAGCAAAAATGAGCAGTAGTGGAAGTTTGAACAGTAAGGATCTTTTTTTCAGAGCGGATAAAATTGATTTGAAGACATTGGATTATCAGTTGGAGAAGCATCTTGGCCGGGTTTGGTCTAGGGGGAAGGAG---GCTGTGAGGCCAAAGGAACAATGGGAAATTGATTTGTCGAAACTTGATATAAGGCACGTCATTGCGCATGGGACTTATGGTACGGTGTATAAAGGTGTTTATGATGGGCAAGACGTGGCAGTTAAGCTGTTGGACTGGGGAGAAGATGGTGTTGCTACTGAGGCTGAAGCTGCTGCACTTCGAACATCATTTCGACAGGAGGTTGCTGTTTGGCATAAACTAGACCATCCAAATGTTACCAAGTTTGTTGGAGCTTCAATGGGAACTTCAGAACTTAAGATTCCAGCTAATAATTCGGCA---AATTGTTATAGTTCCATTCCTTCTAGGGCATGCTGTGTTGTTGTGGAGTATCTTCCTGGGGGTACATTGAAAAAGTTCCTGATAAAAAACAGGAGGAAGAAACTTGCATTTAAAATTGTTATTCAGCTTGCTTTGGACCTTTCTAGAGGGCTAAGCTATCTTCACTCAAAGAAGATTGTGCATCGTGATGTTAAAACTGAAAACATGTTGCTAGATGCATCAAGGACACTAAAAATTGCTGATTTTGGAGTTGCACGAGTTGAAGCTCAAAACCCAAAGGATATGACTGGCGAGACTGGTACCCTTGGATACATGGCTCCAGAGGTCCTGAATGGCAAACCTTATAATAGAAGATGCGATGTGTATAGCTTTGGCATCTGCTTATGGGAGATATACTGCTGTGAAATGCCATATCCTGATCTCAGTTTTGCAGAAGTCTCTGCTGCTGTTGTTAGGCAGAACTTGAGACCCGAGATACCTCGTTGCTGTCCAAGTTCGCTGGTGAATGTTATGCGCAAGTGTTGGGATGCAAACTCAGAGAAGAGACCTGACATGGATGAGGTTGTGAGGCTCTTAGAGGCCATTGACACAAGCAAGGGTGGTGGCATGATACCTGATGACCAAGCCCATGGTTGCTTCTGCCTTGGCAAGCATCGTGGTCCA
>Cde_1
ATGGATTCAAAGAACAAAGAAGATGGT------------------------AATAATGTGATGGAGAAGATATCTGATGGTGGAGAAGAAGCTAGAGATACAAAGGTGAAAGGGGTTGGCAATATTAGTAGCAAAGATGTATTTTTCAGAGCAGATACAATTAATTTGAAAGACTTGGATATTCAATTAGAAAAGCATGTCACCAAGGTCTGGTCAAGAGGACAAGGA---GTAGAAAGACGAAAAGAAGAATGGGAGATTGATTTATCTAAGCTAGATATAAGATATGTTATAGCAAATGGAACATATGGCACTGTGTATCGAGGTTCTTACGATGAGCAAGATGTTGCAGTGAAGGTATTGGACTGGGGAGAGGAAGGTATGGCCACAAAAGCAGAAACTGCTGCACTTCGCTCAGCATTTCGACAGGAAGTTGCAGTATGGCATAAACTTGATCATCCGAATGTTACAAAGTTTGTTGGAGCGTCAATGGGAACGTCTGAATTAAAGATTCCTACCAAAAATTCGGAT---CAAGAGAACTCTTCCTTTCCAACTAGAGCTTGTTGTGTAGTTGTGGAGTACCTTCCTGGTGGAACTTTGAAGCAATATTTAATAAAAAATAAGAGAAAAAAACTTCCTTATAAGATTGTGATTCAACTGGCTTTGGATCTTAGTAGGGGATTGAATTACCTTCACTCAAAGAAAATTGTTCATCGTGACGTTAAAACTGAAAATATGTTGCTTGATGCTGAACGAACCCTCAAAATCGCCGATTTTGGTGTTGCTCGTGTTGAAGCACAAAATCCAAAGGATATGACTGGAGAAACGGGCACCCTTGGTTATATGGCCCCTGAAGTTCTTGATGGTAAGCCTTACAATAGAAGTTGTGATGTATATAGCTTTGGGATCTGCTTATGGGAGATATATTGTTGTGATATGCCATACCCTTACTTAAGCTTTGCTGAAGTTTCATCTGCGGTTGTTCGACAGAATCTACGTCCAGAAATTCCTCGCTGTTGCCCTAGTGCACTGGCAAGCATCATGAGAAAGTGTTGGGATGCCAACCCAGATAGACGACCCGACATGTCTGAGGTTGTAAAGTTACTAGAGGCAATAGACACGAGTAAGGGTGGGGGGATGTTACCTGAAGACCAGATGCGTGGCTGTTTCTGCTTTACA---GCTCGCGGCCCT
>Cka_1
ATGGCT------------------------------------------TCGGGTGCTAGTACAATAGAGAAATCAAATGTTGGGGAGGGAGGATTGGATTCAAAGGTGAAGGGTGTTGGGAGTGTTAGTAGCAAGGACATGTTCATTAGAGCGGATCGGATTGATTTGAAAAGCCTGGATTATCAGCTTGAGAAGCACCTCAGCAGGGTGTGGTCGAGGGAG---GAG---GCTAGGCGGCCCAAGGAAGTATGGGAGATTGATTTGTCTAAACTGGATATAAAGAATGAAATTGCTAATGGGACTTATGGTACGGTATATCGAGGAATTTATGATGGCCAAGATGTTGCAGTGAAGGTTTTGGACTGGGGGGAGGATGGTATTGCCACAGATGCTGAAACTGCTGCTCTTCGGGCATCATTTCGGCAGGAGGTTGCTGTTTGGCATAAACTTGACCATCCGAATGTTACCAAGTTTGTTGGAGCATCAATGGGAACTTCAGAACTTAAAATTCCACTAAAGAATCCTTCCACTAACAGCCGCAGTGATCTTCCAGCTAGAGCATGTTGTGTTGTTGTGGAGTATCTTCCTGGTGGGACACTTAAACAATATCTAATAAAGAATAGAAGGAAAAAACTAGCCTACAAGATTGTGATTCAGCTTGCCTTGGACCTTTCCAGAGGCTTGAGCTATCTACATTCAAGGAAGATCGTACACCGTGATGTTAAAACTGAAAATATGCTGCTAGATGCCCATAGGACTCTAAAAATTGCTGATTTCGGGGTTGCTCGTGTTGAAGCTCAGAATCCAAGGGACATGACGGGGGAAACTGGCACACTTGGATACATGGCCCCAGAGGTCCTCGACGGTAAGCCCTACAATAGAAGATGTGATGTTTACAGCTTCGGTATATGTTTATGGGAGATATACTGCTGTGATATGCCATATGCTGATCTCAGTTTTGCCGAGGTTTCATCTGCTGTTGTTCGACAGAACTTACGGCCAGAGATTCCTAGGTGCTGCCCAAGTTCATTCGCCAACATCATGCGGAAGTGTTGGGATGCAAATGCAGAAAAGCGACTCGACATGGCTGAAGTGGTAAAGTTATTGGAGGCGATTGATACAAGCAAAGGAGGAGGGATGATACCTGAAGACCAGGCAAATGGGTGTTTCTGCTTTGCCACCACTCGAGGCCCA
>Csp_1
ATGGATTCAAGTAGTGGTGATCAAGGT---------------------GATGGTATTGGGTTAGCCCAGAGACCCGATTTAGGGGCAGGCGCGTTGGGTTCGGACCCAAAGGACGCCGGGAGTGTTAGTACTAAGGATGTGTTTTTCAGAGCAGATAAGATTGATTTGAAGAGCTTGGATTTTCAGCTGGAGAAGCACTTGAGCAGGGTGTGGTCGAGGGACCGAGGC---TCACAAAGGCCTAAGGAAGAATGGGAGATTGATTTGGCAAAATTGGATTTGGGTCCTGTTATAGCTCATGGGACTTATGGTACTGTGTATAAAGGTGTTTATGATGGCCAAAATGTTGCAGTGAAACTTTTGGATTGGGGAGAGGAAGGTATTGCCACAAATGCTGAAACTGCTGCTCTTCGGGCATCATTTCGGCAGGAGGTTGCTGTTTGGCATAAGCTTGACCATCCAAATGTTACGAAGTTTGTTGGAGCATCAATGGGCACTTCACAACTCAAGATTCCTTCTAAAACTCCTTCAAATAATGATTCCAATTTCCCTCCATCAAGAGCATGTTGTGTTGTTGTCGAGTATCTTCAAGGGGGAACTCTGAAACAATATCTGATAAAAAACAGAAGGAAGAAGCTAGCCTTTAAGATTGTGATACAGCTTGCGTTAGACCTCTCCAGAGGTTTGAGCTATCTACATTCGAGAAAGATCGTGCACCGTGATGTCAAAACCGAAAATATGTTGTTGGATACTCATCGGACGCTCAAGATTGCTGATTTTGGGGTTGCTCGCGTTGAAGCCCAGAATCCAAGGGACATGACTGGTGAAACGGGTACTCTTGGATATATGGCCCCAGAGGTCCTCGACGGGAAGCCTTATAATAGAAGATGCGATGTGTACAGTTTTGGCATATGCTTATGGGAGATCTACTGCTGTGACATGCCTTACCCTGATCTCAGCTTTGCTGAAGTGTCTTCTGCTGTCGTTTGGCAGAATTTACGACCAGAAATCCCGCGATGCTGCCCGAGTTCGTTGGCCCACATCATGCGGAAATGTTGGGATGCAAGTGCAGAAAAGCGACCGGAAATGACCGAGGTGGTGAAACTGTTGGAGGCGATTGACACAACCAAGGGAGGAGGCATGATACCAGATGACCAGGCACAAGGGTGTTTATGCTTCAGCAAGAATCGTGGTCCG
>Efe_1
ATGGATGCTGATTCGAAAATCGGGAGAGTGACAGAAGGTGAGAATGGTGAAAAGAATGGAAAAGGTTTTGGCGAAGGTGGTGGAGTGATGGGCTTTTTGTCAAAAGATGTGGGCTCGAGGAGTTTAGGAAGTAGGGAGACGTTTTTCAGGGCTGATCAGATTGATCTGAAGAATTTGGATTATCAATTGGAGAAGCATATGAGCAGGGTTTGGTCTAAGGATAAGGAA---GCAGAGCGACCCAAGGCGGAGTGGGAGATTGATTTGTCAAAATTGGACGTAAAGAGTGTTATTGCACATGGCACTTATGGAACGGTTTATCGGGGTGTTTATGACGGGCAAGACGTGGCAGTGAAACTGTTGGACTGGGGAGAAGATGGTCTTTCTAATGAGGCTGAAACTGCTGCTCTTCGAGCTTCATTTAAGCAGGAAGTTGCTGTCTGGCATAAGCTTGACCACCCAAATGTAACAAAGTTTGTTGGGGCATCAATGGGCACTTCAGAACTGAAGATTCCTGCAAGAAGCTTTTCAAATAATATTCATGAAACCATTCCAGCAAGAGCATGCTGTGTCGTTGTTGAATATCTGCCCGGTGGAACTTTGAAACAGTATCTGATAAAGAATAGACGAAGAAAACTTGCCTTTAAGGTTGTAGTTCATATTGCTTTGGATCTTTCAAGAGGCCTTAGTTATCTTCATTCGAGGAAGATTGCACATCGTGATGTTAAGACTGAAAACATGTTGCTTGATTCATCAAGAACTCTTAAAATCGCTGACTTCGGTGTTGCTCGTGTTGAAGCACAAAACCCAAAAGATATGACGGGTGAAACTGGTACTCTTGGGTACATGGCTCCTGAGGTTCTAAATGGCCAACCCTACAACAGAAAATGTGACGTGTACAGTTTTGGTATCTGCTTATGGGAGATTTACTGTTGTGAAATGCCTTACCCTGATCTTAGTTTCGCAGAAGTCTCTTCTGCTGTTGTGCGCCAGAATTTGAGACCAGAGATCCCACGGTGCTGCCCAAGTGCGTTGGCCACTGTAATGAAAAAATGCTGGGATGCAAACCCTGACAAACGGCCTGATATGGATGAGGTTGTGAGGATGCTCGAGGCGATTGACACAAGCAAAGGTGGAGGCATGATACCCGAAGATGAGGCACGTGGTTGCCTCTGTTTCAGGCAACGACGTGGTCCA
>Efe_2
ATGGATGCTGATTCGAAGGTCGGGAGGGTGACAGAA---------GGTGAGAAGAATGAAAAAGGTTTTGGCGAAGGTGGTGGAGTTATGGGCTTTTTGTCAAAAGATGCGGGCTCGAGGAGTTTAGGAAGTAGGGAGACGTTTTTCAGGGCTGATCAGATTGATCTGAAGAGTTTGGATTATCAATTGGAGAAGCATATGAGCAGGGTTTGGTCTAAGGATAAAGAA---GCACAGCGACCCACGGCGGAGTGGGAGATTGATTTGTCAAAATTGGACGTCAAGAGTGTTATTGCACATGGCACTTATGGAACGGTTTATCGAGGTGTTTATGACGGGCAAGACGTGGCAGTGAAGCTGCTGGACTGGGGAGAAGATGGTCTTTCCAATGAGGCTGAAACTGCTGCTCTTCGAGCATCATTTAAGCAGGAAGTTGCTGTCTGGCATAAACTTGGCCACCCAAATGTAACAAAGTTTGTTGGGGCATCAATGGGCACTTCAGAACTGAAGATTCCTGCAAGAAGTTCTTCAAATAATATTCATGAAACAATTCCAGCAAGAGCATGCTGTGTCGTTGTTGAATATCTGCCTGGTGGAACTTTGAAACAGTATCTGATAAAGAATAGACGAAGAAAACTCGCCTTTAAGGTTGTAATTCAGATTGCTTTGGATCTTTCAAGAGGCCTTAGTTATCTCCATTCGAGAAAGATTGCACACCGTGATGTTAAGACTGAAAACATGTTGCTTGATTCATCAAGAACTCTTAAAATCGCTGACTTTGGTGTTGCTCGTGTTGAAGCACAAAACCCAAAAGATATGACCGGTGAAACTGGCACCCTTGGGTACATGGCTCCTGAGGTCCTAAATGGCCAACCCTACAACAGAAAATGTGATGTGTACAGCTTTGGTATCTGCTTGTGGGAGATTTACTGTTGTGAAATGCCTTACCCTGATCTTAGTTTCGCAGAAGTCTCTTCTGCTGTTGTGCGCCAGAATTTGAGACCAGAGATCCCACGGTGCTGCCCAAGTTCGTTAGCCACTGTAATGAAAAAATGCTGGGATGCAAACCCCGACAAACGGCCCGATATGGATGAGGTTGTGAAGATGCTTGAGGCTATTGACACAAGCAAAGGTGGAGGCATGATACCCGAAGGTGAGGCACGTGGTTGCCTCTGTTTCGGGCAACGACGTGGTCCA
>Efe_3
---------------------------------------------------------------------------------------------------------------------ATGAGCTTCGGAAATAGGGAGGCCTTCTTCAGGGCCGATAAGATTGATCTGAAGAGCTTGGATTACCAATTGGAGAAGCATCTCAGCAGGGTCTGGTCAAGGACCAAGGAG---GGTCAGGGTCCCAAGGCCGAATGGGAGATCGATTTATCGAAGTTGGAGGTCAAGAATGTGATCGCACAGGGCACCTACGGCACGGTTTATAAGGGCGTTTACGACGGACAAGATGTTGCAGTGAAGCTGTTGGATTGGGGAGGAGAGGAGCTCGCCAAAGAGGATGAAACTGCTGCTCTTCGTGCTTCATTTCGACAGGAGGTGGCTGTTTGGCATAAGCTTGACCATCCAAATGTGACCAAGTTTGTTGGAGCATCGATGGGAACTTCAGAGCTCAAGATTCCAACAAGAAATTCTTCCATCGACGGCCATGAGGCAATACCAGCAAGAGCATGTTGCGTTGTTGTGGAATATCAGCCTGGCGGAACTTTGAAGCAATTCTTAATAAAAAATAGGCGCAAAAAACTGGCATATAAGATTGTAATCCTGCTTGCTTTAGACCTTGCTAGAGGACTTAGCTATCTCCACTCAAGGAAGATTGTACACCGTGATGTTAAAACAGAGAACATGCTTCTTGATATAACAAGAACTCTTAAAATTGCTGATTTTGGTGTGGCTCGTGTCGAAGCTCAAAATCCAAAGGACATGACTGGTGAAACTGGTACACTCGGTTATATGGCTCCAGAGGTCTTAAATGGCCAGCCATACAACAGAAGGTGTGATGTCTACAGCTTTGGAATCTGCTTATGGGAGATCTACTGCTGTGAGATGCCTTATCCATACCTTAGTTTTGCAGAAGTGTCCTCTGCTGTTGTGCGACAGAATCTGAGACCGGAGATCCCTCGGTGCTGCCCAAATTCACTGGCCAACATAATGAGAAAATGCTGGGATACGAATCCTGAGAAGCGGCCAGACATGGATGAGGTTGTCAAAATGCTCGAATCTCTTGACACTAGCAGAGGAGGAGGCATGATTCCTGACGACGAGGCCAATAGCTGCTTCTGCTTTGTGCCTCAACGGGGTCCA
>Efe_4
ATGGAGGTTGGTGCTGGGGATGAGAGAAAGACGCAG------------CCGGACCGTGGTCAGAATGGGGAAGGCAGTAGAATGGGGATGAGCTTCTCTGCAAAAGACGGCGGCTCCATGAGCTTCGGAAATAAGGAGGTCTTCTTCAGGGCCGATAAAATTGATCTAAAGAGCTTGGATTACCAATTGGAGAAGCATCTCAGCAGGGTCTGGTCCAGGACTAAGGAA---GGTCAGGGGCCTAAGGCCGAATGGGAAATCGATTTATCGAAGTTGGAGGTCAAGAATGTGATCGCACAGGGCACCTACGGCACCGTTTATAAGGGCGTTTACGACGGACAAGACGTTGCAGTGAAGCTGTTGGATTGGGGAGAAGATGGTCTTGCCAAAGAGCATGAAACTGCTGCTCTTCGTGCATCATTTCGGCAGGAGGTGGCTGTTTGGCATAAGCTTGACCATCCAAATGTGACCAAGTTTGTTGGAGCATCGATGGGAACTTCAGAGCTCAAGATTCCGTCAAAAAATTCTTCCATCGACGGCCATGAGGCAATACCAGCAAGGGCATGTTGCGTTGTTGTGGAATATCAGCCTGGCGGAACTTTGAAGCAATTTTTAATAAAAAATAGACGCAAAAAACTGGCATATAAGATTGTGATCCTGCTTGCTTTAGACCTCGCTAGAGGACTTAGCTATCTCCACTCAAGGAAGATTGTACACCGTGATGTTAAAACAGAGAACATGCTCCTCGATAGAACAAGAACTCTTAAAATTGCTGATTTTGGTGTGGCTCGAGTTGAAGCTCAAAATCTAAAGGACATGACTGGTGAAACTGGTACACTTGGTTACATGGCTCCAGAGGTCGTAAATGGTCAGCCATACAACAGAAGATGTGATGTCTACAGCTTTGGAATCTGCCTATGGGAGATCTATTGCTGTGAGATGCCTTATCCATACCTTAGTTTTTCAGAAGTGTCCTCTGCTGTTGTGCGACAGAATCTGAGACCGGAGATCCCTCGGTGCTGCCCAAGTTCACTGGCCAACATAATGAGAAAATGTTGGGATGCGAATCCCGAGAAGCGGCCAGACATGAATGAGGTTGTCAAAATGCTCGAGTCTCTTGACACTAGCAGAGGAGGAGGCATGATTCCTGACGACGAGGCCAGTGGCTGCTTCTGCTTTCTTCCTCAAAGGGGTCCA
>Egu_1
ATGGATTTGACGATAGGAGTAGAGAAG---------------------------AGAAGCATTGGAGGTGCTTCCGAAGCAAAGGAGGAGGTTTCACGAAATAAATTGAAGAGTTCTGGGAGCTTGAGTAACAAGGACATGTTCTTGAGAGCTGATAAGATTGACCTCAAGAGCTTAGATATTCAGCTGGAGAAAACACTTTCTAGGGTGTGGATCAAGGATAAGAGTGGTCCTCTAAAGCCCAAAGAAGAATGGCAGATTGATCTATCTAAACTGGATATAAGGTACGTTGTTGCTAAAGGGACCTATGGAACGGTGTATCGTGGCACGTATGATGGCCAAGATGTTGCAGTGAAGTTGTTGGACTGGGGAGAAGATGGGTTTGCCACTGATGCTGAAACTGCTGCTCTCCGAACATCATTTCAGCAGGAGGTTGCTGTTTGGCATAAGCTTAAACATCCAAATGTTACTAAGTTCATTGGGGCTTCAATGGGTACGTCAGACCTTAGGATTCCACAGAACAATGCTACTGGCAATGACCATGGTTCCCTTCCAGCTCGAGCATGTTGTGTTGTTGTGGAGTATCTTGCTGGAGGATCATTGAAAAAATATTTAATAAAAAACAGGAGAAAGAAACTTGCCTATAAGATTGTCATTCAACTTGCGTTGGATCTTGCTAGAGGATTGAGCTATTTACATTCAAAGAAGATTGTGCATCGGGATGTCAAGACTGAAAATATGTTATTGGATACCCAGCAAAATCTTAAAATTGCCGATTTTGGTGTTGCTCGTGTTGAGGCTCAGAATCCGAAGGACATGACTGGTGAAACGGGTACCCTTGGCTACATGGCTCCAGAGGTTCTTGAGGGTAAGCCATACAACCATAGATGCGACGTCTACAGTTTCGGCATATGTTTGTGGGAGATTTACTGCTGTGACATGCCCTACCCTGATCTCAGCTTCGTTGAAGTATCCTCTGCTGTTGTCCGGCAGAATTTACGTCCAGAAATCCCTCGATGTTGTCCAAGCTCTCTAGCAAATATTATGCGGAGATGCTGGGATGCAAATCCAGATAAACGACTAGAGATGGATGAAGTTGTGAAGCTCTTAGAGGCCATCGACACCAGTAAAGGAGGTGGGATGATACCTGAAGATCAGGCGGGTGGATGCTTCTGCTTTACTCCAACTCGTGGTCCA
>Egu_2
ATGGATTTGCGGAGTGAAGAGAAAAAT---------------------------AGGGATGTGGAAACTGCTGCTGAAGTGAAGGAGAAGGGAATTAGATCGAAATTAAAAGGATTTGGGAGCTTTGGCCGTAAAGATATGTTTTTTAGGGCCGACAAGTTTGATATAAAGAGCTTGGATATTCAGCTGGAGAATCACCTGACTAAGGCTTGGAGCAAGTACAAGGATGGTGCTCAGAGATCCAACGAAGAATGGGAGATTGACCTCTCCATGTTGGAAATACGTTATGTTGTAGCACATGGAACCTATGGTACCGTGTATAGAGGCAATTATGATCGCCAGGATGTTGCAGTGAAGTTGTTGGACTGGGGAGAAGATGGTGTCGCCACGGATGCTGAAGCTGCTGCTCTTAGGGCATCATTTCGACAGGAAGTAGCTGTTTGGCATGAGCTTGAGCATCCAAATGTTACAAAGTTTATAGGAGCATCAATGGGAACAACAGACCTTAAGATTCCACCAAAAAATTCCACGAACAGTGGTCAGACTACCATTCCAGCTCGAGCTTGTTGCGTAGTTGTGGAGTATCTTCCTGGGGGGACGCTCAAGCAATATCTAATAAAAAATAGGCGAAAAAAGCTTGCCTATAAGACTGTGATTCAGCTTGCATTGGATCTATCAAGAGGACTGAGCTATCTACACTCGAGAAAGATTGTGCATCGTGATGTCAAAACTGAAAATATGTTATTGGATGCCCATCGGAACCTTAAAATCGCTGATTTTGGTGTTGCTCGTGTGGAGGCTCAGAATCCCAAGGATATGACTGGTGAAACGGGAACCCTAGGGTACATGGCTCCAGAGGTCCTTGATGGGAAGCCTTACAACAGAAAATGTGACGTCTACAGCTTTGGCATATGTTTATGGGAAATATACTGCTGTGACATGCCTTACCCTCACCTCAGCTTTGCTGATGTCTCCTCTGCTGTTGTTCAGCAGAATTTACGACCAGAGATTCCTCGATGTTGCCCGAGTGCTTTGGCAAATATTATGCGAAAATGCTGGGATGCTAATCCAGATAAACGACCGGACATGGATCAAGTTGTGAGGCTTTTGGAGGCAATGGACACAAGCAAAGGAGGTGGAATGATACCTGAAGGCCAGGCTCGTGGATGCTTCTGCTTCTTTCCATCTCGTGGCCCG
>Egu_3
ATGGATTTGAGGATAGAAATAGAGAAT---------------------------GGAAGCGTTGGCCGTGCTTCCGAAGCGAAGGACGGGGATTCACAGAATAAATTGAAGAGTCCTGGGAGCTTGAGTACCAAGGACATGTTCTTGAGAGCTGATAAAATTGACCTCAAGAGCTTAGATATTCAGCTGGAGAAAACACTTTCTAGGGTGTGGATCAAGGACAAGAGTGGTCCTCTAAAGCCCAAAGAAGAATGGGAAGTCGATGTATCCAAACTGGATATGAGGTATGTTATTGCTAAAGGGACCTATGGTACCGTGTATCGTGGCACTTATGATGGCCAAGATGTTGCAGTGAAGTTGTTGAACTGGGGAGAAGATGGGTTCACAACTGATGCTGAAGCTGCTGCTCTCCGAACATCATTTCAGCAGGAGGTTGCTGTTTGGCATAACCTTAACCATCCAAATGTTACCAAGTTCATTGGGGCTTCAATAGGTACCTCAGATCTTAGGATTCCACAAAAGAATGCTACCAGCAATGACCACAGTTCCCTTCCAGCTCGAGCGTGTTGCGTTGTTGTGGAGTATCTTGCTGGGGGAACATTGAAACAATATTTAATAAAAAATAGGAGAAAGAAACTTGCCTATAAAATTGTTATTCAGCTTGCATTGGACCTTGCTAGAGGATTGAGCTATTTACATTCAAAGAAGATTGTGCATCGTGATGTCAAGACCGAAAATATGTTATTGGATACCCAGCGAAATCTTAAAATTGCTGATTTTGGTGTCGCTCGTGTCGAGGCTCAGAATCCCAAGGATATGACCGGTGAAACGGGTACCCTTGGGTATATGGCTCCAGAGGTTCTTGAAGGTAAACCATACAACCGTAAATGTGATGTCTACAGCTTCGGCATATGTTTGTGGGAGATCTACTGCTGTGACATGCCATACCCTGACCTCAGCTTTGTTGAAGTATCCTCTGCTGTTGTTCGACAGAATTTACGACCAGAAATCCCTCGATGCTGTCCTAGCTCTTTAGCAAATATTATGCGGAAATGCTGGGATGCAAATCCTGATAAACGACCAGAAATGGATGAAGTTGTGAAGCTCTTAGAGGCAACTGACACCAGTAAAGGAGGTGGGATGATACCCGAAGATCAGGTGGGTGGATGCTTCTGCTTTAATCCAGCTCGTGGTCCA
>Egu_4
ATGGATTCCCGGAGTGGAGAGAAAGAT---------------------------GGAAGTGTGGAAACTGCTGCCGAGGTGAAGGAGGGGGGATTTAGATCGAAATTAAAAGGTTTTGGCAGCTTTGGCAGTAAAGATATGTTTTTTAGGGCCGATAAGATTGATCTGAAGAGCTTGGATATTCAGTTGGAGAAGCAACTTACTAAGGCATGGAGCAAAGACAAGAAT---GTTCAGAGATCCAAGGAAGAATGGGAGATTTATCTATCTAAGTTGGAAATACGTTATGTTGTAGCCCGAGGGACCTATGGTACCATCTATCGAGGCAATTATGATGGCCAGGATGTTGCAGTGAAGTTGTTGGACTGGGGAGAAGATGGTGTTGCCACAGATGCTGAAACTGCTTCTCTTAGGGCATCGTTTCAACAGGAAGTTGCTGTCTGGCATAAGCTTGACCATCCAAATGTTACAAAGTTTATCGGGGCATCAATGGGAACAACAGACCTTAAGATTCCACAATCCACAAGCAGT------GGTCAGACTACTATTCCAGCTCGAGCATGTTGTGTAGTTGTGGAGTATCTTCCTGGGGGAACACTGAAGCAATATTTGTTTAAAAATAGGCGGAAAAAACTTGCCTATAAGGTTGTAATTCAGCTTGCCTTGGATCTATCTAGAGGACTGAGCTACCTACACTCTAGAAAGATTGTGCATCGTGATGTAAAAACGGAAAATATGTTATTGGATGCCCATCGAAACCTTAAAATTGCTGATTTTGGTGTTGCTCGTGTCGAGGCTCAGAATCCTAAGGATATGACTGGTGAAACAGGAACCCTGGGGTACATGGCTCCAGAGGTACTTGATGGGAAGCCTTACAACAGAAAATGTGACGTCTACAGCTTTGGCATATGTTTATGGGAAATCTACTGCTGTGACATGCCTTATCCTGATCTCAGCTTTGCTGAAGTCTCCTCAGCTGTTGTTCGGCAGAATTTACGGCCAGAGATTCCTCGATGTTGCCCAAGTGCTTTGGCAAATATTATGCGAAAATGCTGGGATGCGAATCCAGATAAACGACCTGACATGGATGAAGTAGTGAGGCTTTTGGAGATGATTGACACGAGCAAAGGAGGTGGAATGATACCTGAAGACCAGGCCCGTGGCTGCTTCTGCTTT---CCATATCGTGGCCCG
>Lch_1
ATGGATTCAAGGACGGGCGAGGAAGAT---------------------GAGAATGTTAGAACAGCCGCGAAACCGGATGTTGGGGTGGGAGGCCAGGGTGAGAAGGTGAAGGGTGTCGGAAGCATTAGTAGTAAGGATGTATTCTTCAGGGCAGATAAGATTGATCTGAAGAGTTTGGATTTGAAGCTGGAGAAACACCTCAGTAGGGTGTGGTCGAGGGATAGGGAA---GCCCCGAGGCCGAAGGAAGAATGGGAGATAGATCTGTCTAAGTTGGATATAAGACATGTTATAGCTCATGGGACGTATGGTACTGTGTACAAAGGCATTTATGACGTCCAGGAAGTTGCAGTGAAGGTGTTGGATTGGGGAGAGGATGGTATGGCCACAAATGCTGAAACCGCTGCTCTTCGGGCATCATTTCGGCAGGAAGTCGCTGTTTGGCATAAGCTCGACCATCCAAATGTTACAAAG------------------------------------------------------------------------------------------------------------TATCTTGCTGGTGGGACGCTGAAACAGTATTTGATAAAAAATAGAAGAAGGAAGCTTGCCTTTAAGATTGTGATTCAGCTCGCCCTGGACCTCTCAAGGGGATTGAGCTATCTCCATTCGAGGAAGATTGTACACCGTGATGTTAAAACTGAAAATATGCTGCTAGATACTCAGCGGACTCTCAAGATTGCTGATTTTGGTGTTGCTCGTGTCGAAGCTCAAAATCCAAAGGACATGACTGGTGAAACTGGTACCCTTGGATACATGGCTCCAGAGGTTCTCGATGGTAAACCTTACAACAGAAGGTGCGATGTGTACAGCTTTGGCATATGCTTATGGGAGATCTACTGCTGTGACATGCCATACCCTGATCTCAGTTTTGCAGAGGTCTCATCGGCCGTCGTGCGACAGAATTTGCGACCGGAAATCCCTCGGTGCTGCCCGAGCTCATTGGCAAACATCATGCGCAAGTGCTGGGATGGAAATGCAGAAAAGCGGCCTGAAATGGCCGAGGTGGTGACTCTTTTAGAGGCTATTGACACAAGCAAGGGAGGCGGCATGATCCCTGACGATCAGATGAATGGATGTTTCTGCTTCAGTGCAGTTCGCGGTCCC
>Nco_1
ATGGATACCGACTCGAAGGTTGGGAGAGTGATTGAGGTCACGAATGGTGAGAGGAATGGAAAAGGTTTTGGCGAAGGTGGTGGAATGATGGGTCTTTTGTCCAAAGATGCGGGCTCGAGAAGTTTAGGAAGTAGGGAAACGTTCTTCAGGGCTGATCAGATTGATCTGAAGAGTTTGGATTATCAATTGGAGAAGCATATGAGCAGGGTTTGGTCTAAGGATAAGGAA---GCACAGAGACCCCGGGCGGAGTGGGAGATTGATTTGTCGAAATTGGACGTAAAAAGTGTTATTGCACATGGCACTTATGGAACAGTTTATCGGGGTGTTTATGATGGACAAGACGTGGCAGTGAAGCTGTTGGACTGGGGAGAAGATGGTCTTTCCAATGAGGCTGAAACTGCTGCTCTTCGAGCATCATTTAAGCAGGAAGTTGCTGTCTGGCATAAGCTTGACCACCCAAATGTAACGAAGTTTGTTGGGGCATCAATGGGCACTTCGGAACTGAAGATTCCTGCAAGAAGCTGTTCAAATAATTTTCATGAAACAATTCCAGCAAGAGCATGCTGTGTGGTTGTGGAATATCTGCCTGCTGGAACTTTGAAACAGTATCTTATAAAAAATAGACGCAGAAAACTTGCATTTAAGGTCGTAATCCAGATTGCGTTGGATCTTTCAAGAGGGCTTAGTTATCTCCATTCTAGGAAGATTGTACACCGTGATGTTAAGACTGAAAATATGTTGCTTGATTCATCAAGAACTCTTAAAATCGCTGACTTTGGTGTTGCTCGTGTTGAAGCACAAAACCCCAAAGATATGACCGGTGAAACTGGTACTCTTGGTTACATGGCTCCTGAGGTCCTAAATGGCCAACCCTACAACAGAAAATGTGACGTGTACAGCTTTGGTATCTGCTTATGGGAGATTTACTGTTGTGAAATGCCTTACCCTGATCTAAGCTTCGCAGAAGTTTCTTCTGCTGTTGTGCGCCAGAATTTGAGACCAGAGGTCCCACGGTGCTGCCCAAGCTCGTTGGCCACTATAATGAAAAAATGCTGGGATGCAAACCCTGACAAACGGCCTGATATGGATGAGGTTGTGAGGATGCTCGAAGCGATTGACACAAGCAAAGGTGGGGGCATGATACCCGAAGGTGAGGCACGTGGTTGCCTCTGTTTCGGGCCACGACGTGGTCCA
>Nco_2
ATGGACGCTGCTGTTGAGGGTGAGAGAAAGACCCAA------------CCGGAGAATGGTAAGGATGGAGAAGGAAATGACAAGAAAATGAGCTTCGCCGCGAAAGACGGGGGCTCCAAGAGCTTCGGAAATAAGGAGGTCTTCTTCAGGGCCGATAAGATTGACCTGAAGAGCTTGGATTACCAATTGGAGAAGCATCTCAGCAGGGTCTGGTCTAGGAGTAAGGAG---GCTCAGGGGCCCAAGGCTGAATGGGAGATCGATTTATCGAAGTTGGAGGTCAAGAATGCCATTGCACACGGCACCTTCGGCACAGTTTATCGGGGAGTTTACAACGAACAAGACGTTGCAGTGAAGCTGTTGGACTGGGGAGAAGATGGTCTTGCCAATGAGCATGAAACTGCTTCTCTTCGTGCATCATTTCGACAGGAAGTTGCTGTTTGGCACAAGCTTGACCATCCAAATGTGACCAAGTTTGTTGGAGCATCAATGGGAACTTCAGAGCTCAAGATTCCATCAAGAAGTTCTTCCATCAACGGTCATGAGGCAATACCAGCAAGAGCATGTTGCGTCGTTGTGGAATATCTGCCTGGCGGAACTTTAAAGCAATTTTTAATAAAAAATAGGCGCAGAAAACTTGCTTATAAGATTGTGATCCAGCTTGCTTTAGACCTCGCCAGAGGGCTCAGCTATCTCCACTCAAGAAAGATCGTACACCGTGATGTTAAAACAGAGAATATGCTCCTTGATACAACAAGGACTCTTAAAATTGCTGATTTTGGTGTGGCGCGTGTTGAAGCTCAAAATCCAAAGGACATGACTGGTGAAACTGGTACACTTGGTTACATGGCTCCAGAGGTCTTAAATGGCCAGCCATACAACAGAAGGTGCGATGTCTACAGCTTTGGTATCTGTTTGTGGGAGATCTACTGCTGTGAGATGCCTTACCCATACCTTACCTTTGCAGAAGTATCCTCTGCTGTTGTGCGACAGAATTTGAGACCGGAGATTCCTCGGTGCTGCCCAAATTCACTGGCCAACATAATGAAAAAATGTTGGGATGCGAATCCCGAGAAGCGGCCGGACATGGATGAGGTTGTCAGAATGCTCGAGTCACTTGACACTAGCAAAGGAGGAGGCATGATCCCTGACGACGAGGCCAACGGCTGCTTCTGCTTTGTGCCGCAACGGGGTCCA
>Osa_1
ATGGCG---------------------------------------------------------TCGAGTACCAGCGACATCCCCGAGGGG------AGGGAGAAGCTGAAGAGGTCAGGGAGTCTGGGGAGCAGCGACACGTACGTGCGCGCCGACAAGATCGATCTCACCAGCCTAGATATCCAGCTCGAGAAGCAGCTTACCAAGACCTGGGGCAAGAATCTCAAG---GCGCATGGCCCCAAGGAGGACTGGGAGATCGACCTCGCTAAGCTCGAGATCCGGTACGTCATTGCTCAGGGGACCTACGGCACCGTGTATCGCGGCACGTATGATGGCCAAGATGTTGCAGTGAAGCTGTTGGATTGGGGAGAAGATGGTTTTGCCACAGAAGCTGAAACTGCTGCTTTGCGGACATCATTTAAGCAGGAGGTTGCAGTTTGGCATAAGCTCAGCCATCCTAATGTTACAAAGTTTGTTGGAGCCTCAATGGGGACTACAGATCTTAAGATTCCGACCAACAATTCCAATGCTGGTGCACGCACCAACTTGCCTGCCAGAGCATGTTGTGTTGTGGTTGAATATCTAGCTGGAGGAACTTTGAAGCAGTATCTGATAAAGAACAGTCGACGGAAGCTTGCATACAAAGTTGTAGTTCAGCTTGCATTGGATTTGGCCAGAGGATTGAGCTATCTCCACTCTAGAAAGATTGTACATCGTGATGTCAAAACTGAAAACATGCTCCTTGATACACAGAGAAACCTTAAAATTGCTGATTTTGGTGTTGCTCGGGTCGAGGCTCAGAATCCAAAGGATATGACTGGTGCGACAGGCACTCTTGGTTATATGGCCCCAGAGGTTCTTGATGGTAAACCGTACAACAGGAAATGTGATGTTTATAGTTTTGGAATTTGCTTATGGGAAATCTATTGTTGTGACATGCCATACCCAGACCTAAGTTTTGCCGATGTCTCATCTGCTGTTGTCCATCAGAACCTGCGCCCAGACGTTCCTAGATGCTGTCCAAGTGCATTCGCAAATATCATGCGGAAATGCTGGGATGCAAATCCTGATAAGCGTCCTGATATGGATGAGGTGGTGCAGCTTCTAGAGGCTCTTGACACAAGCAAAGGTGGTGGCATGATACCAGATGGTCAGTCATCTGGTTGCTTGTGCTTCACAAAGGCTCGTGGTCCA
>Out_1
ATGGACACACGTTCGACTCTTCAGGAGGGCGAAGAGTCGGTTACTGTGAAGGAAGGGGAGAAGTCCATGAGCACCACTAAGAAGAGTAATGAATCAGAAGTGAAATTGAAGGAG---GGGCAGAGTATGAAGAAAAGCGAGTTTTTTAGGGCAGATCAGATTGATCTGAAAAATTTAGAC------------AAGCATCTGAGCAGGGTATGGACGAGGGAATTGGAA---TCTCGAAGGCAAAAGGAAGAATGGGAAATTGATCTCAGAAAACTGGATATGAAGGGAGTTATAGCGCATGGCACCTTTGGCACTGTTTATCGAGGAGTTTACGATGGACAGGATGTTGCAGTGAAGCTTCTGGATTGGGGAGAGGAGGGCACCAAAACAGAAGCTGAACTTGCTGCACTAAGGGCTTCATTTCAACAGGAAGTAGCAGTCTGGCATAAGCTTGACCACCAAAATGTTACAAAGTTTATTGGAGCTTCAATGGGAACATCAGAACTCAGAATACCTGCACAAGATTCTTTAGGTGGTGACCTTGTTCAGGTACCATCCAGGGCTTGTTGTGTTGTGGTGGAGTATCTTGCTGGGGGGACATTGAAGGCCTACCTCATCAAGAATCGACGAAGAAAACTTGCTTTCAAAGTTGTGGTCCAGCTAGCTTTGGACCTCTCACGAGGATTGAGCTATCTTCATTCAAAGAAGATAGTACACAGGGATGTAAAAACAGAAAATATGTTGTTAGACAAATCAAGAACTCTCAAAATAGCTGATTTTGGTGTAGCTCGTGTGGAGGCCCAGAATCCGAAGGACATGACTGGTGAAACAGGCACACTTGGATATATGGCACCAGAGGTCCTCAATGGAAAGCCATACAATAGAAAGTGCGATGTATACAGTTTTGGCATTTGCTTATGGGAGATTTATTGCTGTGAAATGCCATACCCTGATCTCAGTTTTGCAGAAATGACATCTGGAGTTGTCAGACAGAATCTACGACCAGACATACCAAGATGTTGCCCTAGTTCTATGGCAAATGTGATGAAAAAGTGCTGGGATGCAAATTCTGACAAGAGACCTGAAATGGACGAAGTTGTTAAGCTGTTAGAAGCAATCGATACAAGTAAAGGGGGAGGAATGATACCTCTCGATGAATCTCAGGGATGTTTCTGTTTCCGAAAGCTTCGTGGTCCT
>Pab_1
ATGGACAGGGGTTCGAATCCTCAGGAGGAAAAG---------------GAAGACGAGAAGGGCGGTGCTAATAGCAGTCAGAAGTCCAATGAATTTGAAATTAAAGGGAAGGCG---GGGCGGAGTCCTAATAAGAGTGAGTTTTTCAGAGCAGATCAGATCGATCTGACGAATCTAGAC------------AGGCATCTGAGCAGGGTATGGACGAAAGCA---GAA---GCCCGGAGACCAAAGGAGGAGTGGGAAATTGACCTAAAAAAACTGGATATCAAGAGTATTATAGCCCAAGGCACATTTGGGACTGTTTACAGAGGAGTTTACGATGGCCAAGATGTTGCAGTGAAGCTGCTGGATTGGGGAGAAGAAGGCACCAAAACAGAATCTGAAATTGCTCAAATAAGGGTTTCATTTGAACAAGAAGTGGCAGTCTGGCACAAGCTTGACAATCAAAATGTTACAAAGTTCATTGGAGCTTCAATGGGAACTTCAGAACTTAGAATACCTGCACAAAATTCTCTCAATGGTGACCTTATTCAGGTGCCATCAAGGACATGTTGTGTTGTGGTAGAGTATCTTGCCGGGGGGACACTGAAGAACTATCTCATCAAGAATAGACGAAAGAAATTGGCCTTTAAAGTTGTTATTCAGCTTGCTTTGGACCTTTCAAGAGGATTGAGCTATCTTCATTCAAAGAAGATTGTACACAGGGATGTGAAAACAGAAAATATGTTGTTAGATAAATCTCGAACCGTCAAAATAGCTGATTTTGGTGTAGCTCGTGTGGAGGCACAGAATCCAAAGGACATGACTGGTGAAACAGGCACACTTGGATATATGGCACCAGAGGTCCTTGATGGAAAGCCATACAACAGAAAGTGTGATGTTTATAGTTTTGGTATCTGTTTATGGGAGATATACTGCTGTGAAATGCCGTACCCTGATCTCAGTTTTGCAGAATTGACTTCTGCAGTTGTTAGACAGAATCTACGCCCAGAGATCCCTAGGTGTTGCCCCAGTTCCCTGGCAAATGTGATGAAGAAGTGCTGGGATGCAAATTCTGACAAGAGACCAGAAATGGATGAAGTGGTAAGGTTGTTGGAAGCAATTGATACTAGTAAAGGTGGAGGAATGATTCCTGTTGACCAGTCCCAGGGATGCTTGTGCTTTGGGAAGTCTAGGGGTCCT
>Ppe_1
ATGGATTCAAGAAATGGTACTGAGGGA------------------------------------GTTGAAAAGTCTAGCACCGAAGAGACGGCCTTTGGCTCAAAGGGGAAGGTTGTGGGAGGT---ACTGAGCAAGAAGTGTTTTTCCGAGCAGATAAGATTGATTTTAAGAGCTGGGATATCCAGTTAGAGAAGCACTTGAGCAGGGGCTGGGCAAGGGAGAGTGAA---GAACACAAGCAGATGGAAGAGTGGGAGATTGATTTGTCTAAATTGGATATAAGACATGTCATTGCTCATGGAACTTATGGTACTGTCTACCGTGGTGCCTATGACGGCCAAGATGTTGCAGTGAAAATATTGGATTGGGGGGAGGATGGTATTGCCACAGCAGCTGAAACTGCTGCTCTTCGGGCGTCGTTTCAGCAAGAAGTTGCTGTTTGGCATAAGCTTGACCATCCAAATATTCCGAAGTTTGTCGGAGCTTCAATGGGAACTTCCAATCTTAGAATCCCTACTAAAAGCACATCAAATGATAGTCATAATTCTCCTCCTTCCAGAGCTTGTTGCGTTGTTGTTGAGTATGTTCCAGGTGGGACGCTAAAGAACTTTTTGATCAGGAATAGAAGAAAGAAACTTGCCTTTAAGGTTGTGATTCAACTTGCTCTGGATCTCTCTAAAGGTTTGAGTTATCTTCACTCAAAGAAAATTGTACACCGTGATGTCAAGACAGAAAATATGTTGCTAGATACTCATAGAACTTTGAAAATTGCTGATTTTGGCGTTGCTCGAGTAGAAGCTCAAAATCCAAGGGACATGACCGGAGAGACTGGTACCCTTGGGTACATGGCCCCAGAGGTCCTTGATGGCAAGCCTTACAACAGGAAATGTGACGTCTACAGTTTTGGTATTTGCTTATGGGAAATCTATTGCTGCGACATGCCTTATCCTAATCTAAGTTTTGCTGATGTCTCATCTGCAGTAGTGCGACAGAACTTACGACCAGAAATCCCAAGATGTTGCCCGACTGCATTGGCTAGCGTCATGCGAAAATGTTGGGATGTGAGCCCAGATAAACGCCCTGAGATGGAAGAGGTAGTGAAGCTGTTGTATGCCATAGACACAAGCAAAGGAGGTGGCATGATACCTGAAGACCAGTCTACTGGCTGTTTCTGCTTCGGCAAACGTCGTGGCCCC
>Ppe_2
ATGGATTCAAGGACAAGTGAGAATTTTGGAAGTATTAGTTTCAAAGATATGGATCCAAAAATTAAGGGTACGGGAAGCATTAGTAACAAACAGATGGATCCGAAATTTAAGGGTGCAGGAAGTATTAGTGGCAAAGAGATGATCTTCAGAGCTGATAAAATTGATTTGAAGCACATAGATATACAGCTTGAGAAGCACTTGAGCAGGGTTTGGTCCAAGAACATTGAG---AGAACCCGGCCTAAGGAAGAGTGGGAGATTGATTTATCTAAATTGGATATAAGATATGTTGTAGCTAGAGGGACCTATGGTATTGTATACAGGGGTACCTACGATGAACGAGACGTTGCAGTTAAGGTGTTGGACTGGGGGGAGGATGGTTATGCCACAGCTAATGACACTAATGCTGCGCGGGAATCATTTCAAAAAGAAGTTGCTGTCTGGCACAAGCTTGACCACCCTAATGTTACAAAGTTCATTGGAGCTTCAATGGGAACTTCAGATCTTAAGATTCCTTCAAAAAGCTCTTCAAGTGATGGTCTAGATTCTAATCCTGCAAGAGCATGTTGTGTTGTTGTGGAGTATCTCGCTGGTGGGACACTAAAGCAATACTTGATAAGAAACAGGCAAAAGAAACTTGCCTTTAAGGTTGTGATCCAACTTGCTTTGGACCTGGCTAGAGGTCTTAGCTATCTGCATTCTCAAAAAATTGTACACCGTGATGTCAAAACAGAAAATATGTTGCTTGATACTCGCAGAAACCTTAAAATAGCTGATTTTGGTGTCGCTCGTGTTGAAGCTCAGAATCCAAGGGACATGACTGGTGAAACTGGTACCCTTGGATACATGGCCCCAGAGGTTCTGGATGGTAAGCCTTATAATAGAAGATGCGATGTCTACAGCTTTGGCATATGCTTATGGGAAGTTTATTGCTGCGATATGCCTTACCCAGACCTTAGCTTTGCTGATGTGTCATCTGCAGTTGTCCGACAGAACTTACGGCCAGAAATCCCCAGATGCTGTCCGAGTTCTTTTTCAAACATCATGCGCAAGTGCTGGGACGCAAATGCAAATAAACGTCCTGAAATGGGTGAGGTGGTGAGAATGTTGGAAGCAATTGATACGAGTAAAGGAGGTGGGATGATACCTGAAGACCGTTCTCCGGGCTGTTTCTGTTTTGCCCCTACTCGTGGTCCC
>Vvi_1
ATGGATTTGAAAACCACGGAGGAAATT---------------------GGAGGAGCTATGATTGCTGAGAAATCGGATTGCAAAGAAAGCAGTACGGGCTCGAAGGTGAAGGGTACAGGAAGCCTTAGTAATAAGGATAAGATTTTTAGAGCGGATAAAATTGATCTGAAAAGCTTGGATATACAGTTGGAGAAGCACTTGAGTAGGGTTTGGTCGAGAAGCATCGAC---TCCCAAAGGCCTAAAGAAGAGTGGGAGATAGATTTATCTAAATTGGATATAAAGCATGTTGTGGCTCATGGGACATATGGTACAGTCTACCAGGGTACTTACGATAACCAAGATGTTGCAGTGAAGGTATTAGACTGGGGAGAGGATGGCATTCCCACAACTGCTGAAACTGCTGCTTTGCGGGCATCATTTCGGCAAGAGGTTGCTGTTTGGCACAAGCTTGACAATCCAAATGTTACGAAGTTTATTGGAGCTTCAATGGGAACCTCAAATCTTAAGGTTCCCACTCAGAGCCTTCCG---CTTGCTGGTGATAGGTTTCCTACTCGAGCATGTTGTGTTGTTGTGGAATATCTCCCGGGTGGGACGCTAAAACAGTACTTGATAAGGAATAGGCGTAAAAAACTGGCCTTTAAGATTGTAATTCAACTTGCCTTGGATCTCTCCAGAGGTTTGAGCTACCTGCATTCCAAGAAGATTGTGCATCGTGATGTCAAAAGTGAAAATATGTTACTAGATGCACAAAGAACGTTAAAAATTGCTGATTTTGGTGTTGCTCGTGTTGAAGCTCAAAATCTAAGGGAAATGACCGGTGAAACTGGTACTCTTGGGTACATGGCCCCAGAGGTCCTCGATGGCAAGCCTTACAATAGAAGATGTGATGTCTACAGCTTTGGCATATGTTTATGGGAAATCTACTGCTGTGATATGCCTTATCCAGATCTTAGCTTTGCTGAAGTTTCATCAGCAGTTGTTCGACAGAATTTGCGGCCAGAAATCCCCAGATGTTGCCCGAGTTCTCTAGCAAACATAATGCGAAAATGCTGGGACGCAAATGCAGAAAAACGGCCTGACATGAATGAGGTGGTGAAGATGTTGGAAGCAATTGATACAAGCAGAGGAGGAGGGATGATACCTGAAGACCAGACTCCAGTCTGTTTCTGCTTCAGCAATGTCCGTGGTCCA
>Vvi_2
ATGGATTTGAGAAGTGATGATGAGGTTGCTGAGAAATCCAGGACTGGAGAGGGAGAAACTGTCTCAGACAAGTCTAGTATTTCGAGTAGTGATTTGGGTTCAAAGAAGGATGGG---GGGAATACTAGTAACAAGGATTTATTTCTTAGAGCAGATAAAATCGATTTCAAAAGCTGGGATATCCAGCTGGATAAGCACTTGAGTCGAGTTATTTCAAGGGATAGGGAAAATACCAATACAAAGAAGGAAGACTGGGAAATTGAGTTGTCTAAATTGGATATAAGAAGTGTTATAGCTCATGGGACATATGGTACTGTGTACCGAGGCGTTTATGATGGCCAAGATGTTGCAGTGAAGCTGTTGGATTGGGGGGAGGATGGTCTTGCCACAGCTGCTGAAACTGCTGCTCTTCGGACCTCGTTTCGGCAAGAGGTTGCTGTCTGGCATAAGCTTGACCATCCAAATGTTACAAAGTTTATTGGAGCTTCGATGGGAACATCTGATCTTAGGATCCCTTCAAATAGCATTTCAAGTGATGGTCGTAATCCTGTTCCTTCCAGAGCATGTTGTGTTGTAGTCGAGTACCTTCCTGGTGGGACGCTAAAGAAATTTTTAATCAGGAATAGGAGAAAGAAACTTGCCTTTAAGATTGTAATTCAACTGGCTTTGGACCTCTCTCGAGGTTTGAGCTATCTTCACTCAAAGAAGATCGTACACCGTGATGTTAAAACAGAAAATATGTTGCTTGATGCTCATAGAACATTGAAAATTGCTGATTTTGGTGTTGCTCGAGTTGAAGCTCAAAATCCAAGAGACATGACTGGGGAAACCGGAACCCTTGGTTACATGGCCCCAGAGGTTCTTGATGGTAAACCATATAATAGGAAGTGTGACGTCTACAGTTTTGGCATATGCTTATGGGAAACGTATTGCTGTGACATGCCTTACCCTGATCTTAGCTTCGCCGATATATCATCTGCAGTTGTTCGACAGAATTTACGACCAGATATCCCTAGATGTTGCCCAAGTTCATTGGCAAGCATCATGCGGAAATGTTGGGATGGGAACCCTGACAAACGTCCTGACATGGATGAGGTGGTGAGGTTGTTAGAAGCCATTGATACGAGCAAAGGAGGCGGCATGATACCAGAAGACCAGGTTAGTAGCTGTTGCTTTTTCTCTGTGGCTCGTGGTCCC
