# Supplementary material for: The Chloranthus sessilifolius genome provides insight into early diversification of angiosperms
Source: Nat Commun. 2021 Nov 26;12:6929. doi: 10.1038/s41467-021-26931-3 (PMC8626421; doi:10.1038/s41467-021-26931-3)
Supplement: Supplementary file 4 — Source Data [file 41467_2021_26931_MOESM4_ESM.zip › Fig. 3a, c, e and Supplementary Figure 12, 14, Phylogenetic tree/LCG_multi-species coalescent-based/group_1212_CDS.treefile]

(Aco_1:0.1501153598,((((Ash_1:0.2850497627,(Egu_1:0.0526474411,Egu_3:0.0444638728)100:0.1173498280)49:0.0210280154,(Ash_2:0.3242433650,((Egu_2:0.0727536924,Egu_4:0.0534948239)100:0.0634517821,Osa_1:0.3325174381)50:0.0086103807)56:0.0165739844)99:0.0874201477,((Atr_1:0.1971852074,(Out_1:0.1024470379,Pab_1:0.1202926155)100:0.2894686170)70:0.0231854213,(((Efe_1:0.0225463783,Efe_2:0.0200189543)95:0.0095323262,Nco_1:0.0426333147)100:0.1277767462,((Efe_3:0.0294551816,Efe_4:0.0329189289)100:0.0434675788,Nco_2:0.0357550685)100:0.1301751500)100:0.1229659662)98:0.0620768626)74:0.0350149113,(Cde_1:0.3056148310,(Cka_1:0.1513135301,(Csp_1:0.1558077983,Lch_1:0.1235812994)80:0.0186603652)79:0.0141860948)43:0.0074839084)99:0.0434608022,((Ppe_1:0.1590521395,Vvi_2:0.1434913539)100:0.0616091857,(Ppe_2:0.2206047373,Vvi_1:0.1536469428)99:0.0479715801)86:0.0178096396);
