# Supplementary material for: The Chloranthus sessilifolius genome provides insight into early diversification of angiosperms
Source: Nat Commun. 2021 Nov 26;12:6929. doi: 10.1038/s41467-021-26931-3 (PMC8626421; doi:10.1038/s41467-021-26931-3)
Supplement: Supplementary file 4 — Source Data [file 41467_2021_26931_MOESM4_ESM.zip › Fig. 3a, c, e and Supplementary Figure 12, 14, Phylogenetic tree/LCG_multi-species coalescent-based/group_1214_CDS.aln-0.2cln]

>Aco_1
ATGTCTTGCTACAAGGGCAAATATGCTGATGAACTCATTGCCAATGCTGCCTATATTGGCACCCCTGGAAAGGGTATCCTTGCTGCTGATGAGTCGACTGGAACAATTGGGAAGCGTCTATCCAGCATCAATGTTGAGAATGTTGAGACAAACAGACGTGCGCTCCGTGAACTTCTCTTTTGCACTCCAGGTGCTCTCAATTATTTGAGTGGTGTGATCCTATTTGAGGAGACTCTCTACCAGAAGTCTGCCGCTGGTAAGCCCTTCGTTGATATCCTTAAGGAAGGTGGAGTTCTTCCTGGTATCAAGGTTGATAAGGGTACCGTTGAGCTTGCTGGAACCGATGGTGAGACCACTACCCAGGGACTTGATGGGCTTGCCCAGCGTTGTGCACAATATTATTCCGCTGGAGCCAGGTTCGCCAAATGGCGTGCAGTGCTCAAGATTGGTCCTAATGAGCCATCTCAGCTAGCCATTAATGAGAATGCTAATGGGCTGGCCAGATATGCCATTATCTGCCAAGAGAATGGTTTGGTCCCAATTGTTGAGCCAGAGATCTTGGTTGATGGGTCTCATGACATTGATCGTTGTGCGGATGTGACAGAGCGAGTTATTGCTGCTTGCTACAAGGCATTGAATGACCATCACGTCCTCCTCGAGGGAACTCTATTGAAGCCAAACATGGTGACCCCTGGATCTGAATCTAAGAAGGTCGCCCCAGAAGTCATTGCTGAGTATACCGTTCGTGCTTTGCAGAGAACAATGCCCGCAGCAGTTCCTGCTGTTGTTTTCTTGTCAGGTGGACAGAGTGAAGAGGAGGCCACCCTGAACCTTAATGCAATGAACCAGCTTAAAGGAAAGAAGCCATGGTCACTCTCATTCTCCTTTGGACGTGCTCTGCAGCAGAGCACTCTCAAGGCATGGTCTGGAAAAGAGGAAAATGTGGAGAAGGCACAGGCTGCCTTCCTAGCAAGGTGCAAGGCAAACTCAGAGGCTACCCTTGGTACCTACAAGGGTGATGCTCCCGTCGGCGATGGTGCTTCAGAAAGCCTTCACGTCAGTAACTACAAGTAC
>Ash_1
ATGTCCGGGCTTTCAGGCAGCATATCGGAAGAGCTAATTGCCAATGCTGCCTACATCGGCACTCCCGGAAAGGGCATCCTTGCAGCAGATGAATCCACCGGAACGATAGGCAAGCGCTTGTCTAGCATCAACGTTGAGAATGTTGAAGAGAACCGCCGTGCCCTTCGTGAGCTTCTCTTCTGCACTCCTGGAGCTCTTCAATACATCAGCGGTGTTATCCTCTTTGAGGAGACCCTCTATCAGAAAACCGCTGACGGCAAGCCTTTTGTTGACGTCCTCAAGGAAGGCGGCGTCCTTCCAGGTATCAAAGTGGACAAGGGCACTGTGGAGCTGGCTGGCACCAATGGAGAAACTACGACCCAAGGTCATGATGACCTCGGCAAGCGCTGTGCAAAGTACTACGAAGCTGGAGCACGCTTTGCCAAGTGGCGAGCTGTGCTCAAGATTAGTCCCACCGAGCCTTCGCAGCTGGCCATCAATGAAAATGCTAATGGACTTGCTCGATATGCCATTATCTGCCAGGAGAATGGTTTGGTGCCCATCGTTGAGCCGGAGATCCTCGTCGATGGCCCCCATGACATTGAGAAATGTGCTGAAGTGACAGAACGTGTTCTTGCTGCTTGCTACAAAGCTCTCAATGATCATCATGTCCTTCTGGAAGGAAGCTTACTGAAGCCAAATATGGTGACTCCAGGTTCAGAGTCTGCTAAAGTGGCGCCTGAGGTAATTGCCAAATATACGGTTCGATCACTCCAGAGGACCGTTCCGCCAGCAGTCCCAGCAATCGTGTTTCTCTCCGGAGGCCAGAGCGAGGAGGAGGCGACTCTGAATCTGAACGCGATGAACAAGGTCAAGGGGAAGAAACCGTGGGCGCTGTCTTTCTCCTTCGGCCGAGCCCTGCAGCAGAGCACGCTGAAGGCGTGGGCTGGGAAGGAGGAGAATGTGGGGAAGGCGAGGGCTGCATTTCTTTCGAGGTGCAAAGCGAATTCAGAGGCGACACTGGGGACATACAAGGGAGATGCTGCTCTGGGAGAAGGAGCTTCTGAGAGCCTTCATGTGAAGGATTACAAGTAC
>Atr_1
ATGACTTGGCTCCGCCAAAGACTT---GATGAGCTGATCAAGAATGCGGCCTATATTGGGACCCCTGGCAGGGGCATCCTCGCTGCTGATGAGAGTACAGGCACCATTGGGAAGCGGTTGTCAAGCATCAACGTCGAGAATGTTGAGTCCAACCGTCGTGCTCTCCGCGAGCTCCTCTTCTGCACACCTGGTGCCCTCCAGTGCCTAAGCGGGGTCATCCTCTTTGAAGAAACCCTCTACCAAAAGTCATCGTCAGGGAAACCCTTTGTTGAAATCTTGAAGGAGGGTGGTGTGTTGCCTGGTATCAAGGTCGATAAGGGCACTGTGGAGCTCGCAGGGACCAATGGAGAGACCACAACACAAGGACTTGATGGGCTCGCGGCGAGGTGCCAGCAGTATTATGCGGCCGGTGCGAGGTTTGCGAAGTGGCGTGCTGTGTTGAAGATCGGACCCACAGAGCCATCACCACTTTCAATCCTTGAAAATGCAAATGGGCTTGCACGATATGCCATAATCTGCCAGGAGAACGGGTTGGTACCTATTGTGGAGCCAGAGATCCTGGTTGATGGCTCCCACAGCATTGAGGTGTGTGCTGCAGCCACCGAGCGTGTGCTTGCTGCTGTCTACAAGTCCCTTAACGACCACCATGTGCTCCTCGAGGGCACCCTCCTGAAGCCCAACATGGTCACCCCTGGTTCCGATGCTCCCAAGGTTGCCCCTGAGGTCATTGCTGAGCACACCATCCGCGCCCTCCAGCGCACTGTACCTGCAGCCGTCCCTGCCATTGTGTTCCTCTCAGGAGGGCAGAGCGAGGAGGAGGCGACATTGAACCTGAATGCAATGAACAAGCTGAAGACGAACAAGCCATGGAATTTGAGCTTTTCTTTCGGGCGAGCCCTCCAACAGAGTACACTCAAGACCTGGGCCGGGAAAGAGGAGAACATTCCTGCAGCACAAAAGGCGTTTTTGGCACGGTGCAAGGCAAACTCGGAGGCGACACTTGGGACATACAAGGGAGACGCCCCTGTCGGGGAGGGTGCATCAGAGAGTCTTCATGTCAAGGATTACAAGTAT
>Cde_1
ATGTCTGCCTTCCGTGGAAAGTACGCTGATGAACTCATTGCCAATGCTGCTTACATTGGCACTCCTGGAAAAGGAATTCTTGCCGCGGATGAATCAACTGGTACAATCGGCAAGAGATTGTCAAGTATAAACGTTGAGAATGTTGAGTCCAACCGCCGAGCTCTTAGGGAGCTTTTATTCTGTACTCCTGGAGCCCTACAACACCTTAGCGGAGTTATCCTCTTCGAGGAAACTCTGTACCAGAAAACTGCTTCCGGCAAGCCCTTCGTCGACGTCCTTAAGGAAGGTGGTGTCCTTCCTGGTATCAAGGTCGATAAAGGCACAGTCGAACTTGCTGGGACCAATGGTGAGACCACCACACAAGGGCTCGATGGACTAGCCCAACGGTGCCGACAGTACTATGCTGCTGGCGCAAGGTTTGCCAAGTGGAGAGCCGTCCTTAAAATTGGCCCAAATGAACCATCTCAGCTTGCTATCAACGAGAATGCCAATGGGTTAGCTCGATACGCCATCATCTGCCAAGAGAATGGTCTAGTTCCCATTGTTGAACCCGAGATCCTAGTTGATGGATCTCACGATATTAACAAGTGCGCTGATGTCACGGAGAGAGTATTGGCTGCTTGTTACAAGGCCCTAAATGATCACCATGTTCTCCTTGAGGGTTCCCTCTTGAAGCCAAATATGGTCACTCCTGGTTCAGATTCTGCCAAGGTTGCACCAGAGGTAGTAGCTGAGTACACTGTTCGAGCTCTCTTAAGGACAGTTCCTGCTGCTGTTCCTGCTATAGTCTTCTTATCCGGAGGGCAGAGCGAGGAAGAAGCCACCGTACACTTGAATGCCATGAACAAATTGAAAGGCAAGAAGCCATGGAAGCTGTCCTTCTCTTTTGGCCGAGCCCTGCAACAAAGTACCCTTAAAACTTGGGCTGGAAAGGAGGATAATGTTCATAAGGCTCAAGTGGCCTTTCTTGCACGATGCAGAGCTAATTCCGAAGCAACACTGGGCTCATACACCGGAGATTCTCTCAAGGTGGAGGGAGCTTCTGAAAGCCTCCATGTGAAAGACTATAAATAC
>Cka_1
ATGTCTGCCTTCTGTGGAAAGTATCATGATGAGCTCATTGCAAATGCTGCCTACATTGGCACTCCTGGAAAGGGAATCCTCGCAGCGGATGAGTCCACTGGCACAATTGGTAAGCGCCTGGCAAGCATTAATGTAGAGAATGTTGAATCCAACCGTCAGGCCCTCCGTGAGCTCCTTTTCTGTACTCCTGGTGCTCTTGAGTGCCTCAGTGGTGTGATTCTTTTTGAGGAAACTTTGTACCAGAAGACTGCATCTGGTAAGCCCTTTGTCGATGTCCTCAAGGAAGGGGGTGTCCTGCCAGGCATCAAGGTTGACAAGGGTACTGTTGAGCTAGCTGGCACCAACGGCGAGACCACCACTCAGGGTCTTGATGGCCTGGCACAGCGTTGCCAGCAGTACTATTCAGCTGGGGCCCGATTTGCAAAGTGGAGGGCTGTTCTCAAGATTGGCCCCAATGAGCCATCCCAGCTGGCAATTAATGAGAATGCCAATGGGTTGGCGCGCTATGCCATCATCTGCCAGGAGAATGGACTGGTCCCGATCGTTGAACCAGAGATCCTGGTTGATGGGTCCCATGACATTGACCGATGTGCGGATGTGACGGAGCGGGTGCTAGCTGCCTGCTACAAGGCACTGAATGACCACCATGTTCTGCTGGAAGGGACATTGCTGAAGCCAAACATGGTGACCCCCGGGTCAGATGCAAAGAAGGTTGCACCGGAGGTGATAGCCGAGTACACTGTGAGGGCGCTGCTGAGGACCACGCCTGCGGCAGTGCCTGCCATTGTCTTCTTGTCAGGTGGGCAGAGTGAGGAGGAGGCAACACGGAACTTGAATGCCATGAACAAGCTAAAGGGAAAGAAGCCTTGGAGCCTGTCGTTCTCTTTTGGCCGTGCACTGCAGCAGAGCACTCTCAAGACATGGGCTGGGAAGGAGGAGAATGTTAAGAAGGCTCAGGCTGCTTTCTTGTCCCGCTGCAAGGCAAACTCAGAGGCCACCTTGGGAACTTACAAGGGTGATGCTGCAAAGGGAGAAGGTGTTTCCGAGAGTCTCCATGTCAAGGATTACAAGTAC
>Cka_2
ATGATA------------------CACAATGAACTGATTGCCAATGCTGCCTACATTGGCACCCCTGGAAAGGGAATTCTTGCGGCTGATGAATCGACTGGCACAATTGGCAAGCGCCTGGCCAGCATCAAAGTAGAGAATGTCGAATCCAACCGTAGGGCTCTCCGTGAGCTCCTCTTTTGTACCCCTAACGCCCTGCAATACCTCAGTGGTGCGATCCTCTTTGAGGAGACCCTCTACCAGAAGTCATCATCTGGAAAGCCCTTTGTGGAGATCCTCAAGGAAGGAGGTGTCCTCCCAGGCATCAAGGTTGACAAGGGCACTGTCGAGCTTCCTGGCACCAATGGCGAGACCACCACGCAAGGCCTGGATGGCCTTGCGCAGCGTTGCCAACAGTACTACTCGGCTGGAGCCCGTTTTGCCAAGTGGAGAGCCGTGCTCAAGATCGGCCCCACTGAACCTTCTCAGTTGGCAATCAACGAGAACGCAAATGGGTTGGCCCGTTATGCCATCATCTGCCAGGAGAATGGACTCGTCCCAATTGTTGAGCCCGAGATTCTAGTTGATGGGCCTCACAGCATTGAAAAGTGTGCTGACGTAACAGAGAGGGTTCTGGCTGCATGCTACAAGGCACTCAACGACCACCATGTCCTGTTGGAAGGAACACTGTTGAAGCCAAACATGGTGACTCCCGGGTCAGAAGCCAAGAAGGTCGCACCAGAGGTGGTGGCAGAGTACACTGTTCGGGCTCTTCAGAGGACTGTGCCGGCTGCAGTCCCTGCCATTGTGTTCTTGTCAGGTGGGCAGAGTGAAGAAGAGGCAACATTGAACTTGAACGCGATGAACAAGCTCAAGGGGAAGAAGCCATGGAACCTCTCGTTCTCATTTGGGCGGGCACTGCAGCAGAGCACGCTCAAGACATGGGCTGGAAAGGAGGAGAATATCCCGAAGGCAGAGGCTGCTTTCCTGGCAAGGTGCAAGGCAAACTCGGAGGCAACCTTGGGAATCTACAAGGGGGATGCAGCAAAGGGAGAAGGGGTGTCTGAGAGTCTTCATGTCAAGGACTACAAGTAC
>Csp_1
CTAAGT------------------TCCGACGAATTAATTGCCAATGCCCATTACATTGGCACTCCTGCAAAGGGAATCCTGGCTGCAGATGAGTCCACTGGCACAATTGGAAAGCGCCTAGCAAGCATCAATGTTGAGAACGTTGAGTCCAACCGCCAAGCCCTACGCGAGCTCCTCTTCTGCACCCCTGGTGCTCTCAACTACCTCAGTGGTGTCATCCTCTTTGAGGAGACCCTCTATCAGAAGACTGCCTCTGGAAAACCCTTCGTGGATGTCCTCAAAGAAGGTGGTGTTCTTCCTGGAATCAAGGTCGACAAGGGCACTGTTGACCTTGCGGGCACCAATGGTGAGACCACAACGCAAGGTCTAGATGGGCTTGGCCAGCGATGTGCAAAGTACTACGAAGCTGGTGCCCGGTTTGCTAAGTGGCGTTCTGTGCTCAAGATCGGGCCCACCGAGCCCTCCCAGCTGTCTATCAATGAGAATGCCAATGGTTTGGCCCGGTATGCGATCATCTGCCAGGAGAATGGCTTGGTCCCAATTGTGGAGCCAGAGATCCTCGTGGACGGGCCCCATGACATCCACCGGTGTGCAGATGTTACGGAGCGAGTACTGGCTGCGTGTTACAAGGCATTGAATGAACACCATGTGCTTCTGGAGGGTACACTGCTGAAGCCCAACATGGTGACACCAGGGTCTGATGCGAAGAAGGTGTCACCTGAGATGGTGGCAGAGTACACCGTTCGTGCCTTGCAGAGGACTGTGCCACCGGCGGTCCCAGCTGTGGTGTTCTTATCGGGAGGTCAGAGCGAGGAAGAGGCGACTTTGAATTTGAATGCGATGAACAAACTCAAGGGGAAGAAGCCATGGAGTCTGTCGTTCTCGTTTGGGCGGGCCCTGCAGCAGAGCACTTTGAAGACGTGGGCTGGCAAAGTGGAGAACATCGAGAAGGCGAGGGCAGCGTTCCTGTCGAGGTGCAAGGCAAATTCTGAGGCGACCCTTGGGACGTACAAGGGGGATGCTGCAACTGGAGAAGGGGTCTCTGAAAGTCTCCATGTCAAGGACTACAAGTAC
>Efe_1
ATGTCTGCCTACCGCGGGAAGTACGCCGATGAGCTCATCACCAATGCTGCCTACATCGGCACCCCGGGCAAGGGTATCCTTGCTGCTGACGAGAGCACTGGCACCATCGGCAAGCGTCTTGCCAGCATCAACGTCGAAAACGTTGAATCCAACCGCAGAGCCCTCCGCGAGCTCCTTTTCTGCACTCCTGGCGCCCTTCAATGCTTGAGCGGAGTCATCCTCTTCGAGGAGACCTTGTATCAGAAGACTGCCTCCGGCAAGCTCTTCGTCGAAATCCTCAAGGAGGGTGGTGTTCTCCCTGGCATCAAAGTCGACAAGGGCACCGTCGAGCTCGCCGGCACCAATGGCGAGACCACCACCCAGGGCCTTGACGGTCTCGGCAAGCGGTGTGCGGAATACTACAGCGCAGGTGCCCGCTTCGCCAAATGGAGGGCCGTCCTTAAGATCGGACCTAACGAGCCTTCTGAGCTCGCCATTCATGAGAACGCCTACGGCCTCGCTCGCTATGCTAGCATCTGCCAGGAGAACGGCCTCGTCCCCATCGTCGAGCCGGAGATCCTCGTCGACGGTCCCCATGACATCGACCGCTGCGCGTATGTGACTGAACGTGTCCTGGCCGCCTGCTACAAGGCCCTCAACGACCACCATGTTCTCCTTGAGGGCACTCTCCTCAAGCCCAACATGGTCACCCCTGGTTCCGACTCCGCCAAGGTTGCGCCAGAGGTCATTGCCGAGTACACCGTTCGGGCTCTTCAGAGGACCGTGCCTTCTGCCGTGCCCGCCATCGTCTTCCTTTCTGGTGGGCAGAGTGAGGAGGAGGCCAGCCGCAACCTGAACGCCATGAACCAGCTGAAGACCAAGAAGCCATGGAGCTTGTCCTTCTCCTTCGGCCGTGCCCTGCAGCAGAGCACACTCAAGACATGGAAAGGAAAGGAGGAGAACATTGCGGCTGCACAGGCTGCTTTCCTCTCAAGGTGCAAGGCCAACTCCGAGGCGACTTTGGGCACATACAAGGGTGATGCTGCTCAGGTGGCTGGAGCTTCCGAGAGCCTGCACGTCAAGGATTACAAGTAT
>Efe_2
ATGTCTGCCTACCGCGGGAAGTACGCCGACGAACTCATTGCCAACGCCTCCTACATCGGCACCCCCGGCAAGGGTATACTTGCCGCCGACGAGAGCACTGGTACCATCGGCAAGCGTCTTGCTAGCATCAACGTCGAGAACGTTGAATCCAACCGCCGGGCACTTCGCGAGCTCCTCTTCTGCACTCCTGGCGCCCTTCAGTACCTGAGCGGTGTCATCCTCTTTGAGGAGACCTTGTATCAGAAGACCGCCTCCGGTAAGCCCTTCGTCGAGGTCCTCAAGGAGGGCGGTGTCCTCCCTGGCATCAAGGTCGACAAGGGCACCGTCGAGCTCGCCGGCACCAACGGCGAGACCACCACTCAGGGCCTCGACGGCCTCGGCAAACGCTGTGCGGAATACTACAGCGCAGGTGCCCGGTTCGCCAAATGGAGGGCCGTCCTTAAGATCGGACCTAACGAGCCTTCTGAGCTCGCCATTCATGAGAATGCCTACGGCCTCGCTCGCTATGCTAGCATCTGCCAGGAGAACGGCCTCGTCCCCATCGTCGAGCCGGAGATCCTCGTGGACGGCCCCCATGACATCGACCGCTGCGCCTACGTGACAGAGCGTGTCCTGGCCGCCTGCTACAAGGCCCTCAACGACCACCATGTTCTCCTCGAGGGCACTCTCCTCAAACCCAACATGGTCACCCCAGGTTCTGACTCCGCCAAGGTCGCGCCAGAGGTAATTGCCGAGTACACCGTTCGGGCCCTTCAGAGGACCGTCCCTTCTGCCGTTCCCGCCATCGTCTTCCTTTCTGGTGGGCAGAGTGAGGAGGAGGCCACCCGCAACCTGAACGCCATGAACCAGCTGAAAACCAAGAAGCCGTGGAGCTTGTCCTTCTCTTTCGGCCGTGCCCTGCAGCAGAGCACACTCAAGACATGGAAAGGAAAGGATGAGAACCTTGAAGCTGCACAGGCTGCTTTCCTCTCCAGGTGCAAGGCCAACTCCGAGGCGACTTTGGGCACATACAAGGGCGATGCTTCTCAGGTGGCTGGAGCTTCCGAGAGTCTGCACGTCAAGGATTACAAGTAT
>Efe_3
ATGTCTGCCTACCGCGGGAAGTACGCCGATGAACTCATTGCCAACGCGGCCTATATCGGCACTCCCGGCAAGGGTATTCTTGCCGCCGACGAAAGCACTGGCACCATCGGCAAGCGTCTTGCCAGCATCAACGTCGAGAACGTTGAATCCAACCGCCGAGCCCTCCGCGAGCTCCTCTTCTGCACTCCTGGCGCCCTTCAATACCTGAGCGGTGTCATCCTCTTCGAGGAGACCTTGTATCAGAAGACTGCCTCCGGCAAGCCCTTCGTCGAGGTCCTCAAGGAGGGCGGTGTCCTCCCTGGCATCAAGGTCGACAAGGGCACCGTCGAGCTCGCCGGCACCAACGGCGAGACCACCACCCAGGGCCTCGACGGCCTCGGCAAGCGCTGTGCGGAATACTATAGCGCAGGTGCCCGCTTTGCCAAATGGAGGGCTGTCCTTAAGATCGGACCTAACGAGCCTTCTGAGCTCGCCATTCATGAGAACGCCTACGGCCTCGCGCGCTATGCTAGCATCTGCCAGGAGAACGGCCTCGTCCCCATCGTCGAGCCGGAGATCCTCGTCGACGGCCCCCATGACATCGACCGCTGCGCCTATGTGACAGAGCGTGTCCTGGCCGCCTGCTACAAGGCCCTCAACGACCACCATGTTCTCCTCGAGGGCACCCTTCTCAAGCCCAACATGGTTACCCCAGGTTCTGACTCCGCCAAGGTCGCGCCAGAGGTCATTGCCGAGTACACCGTTCGGGCCCTTCAGAGGACCGTCCCTTCTGCTGTGCCTGCCATCGTCTTCCTTTCTGGTGGGCAGAGTGAAGAGGAGGCCACCCGCAACCTGAACGCCATGAACCAGCTGAAGACAAAGAAGCCATGGAGCTTGTCCTTCTCCTTCGGCCGTGCTCTGCAGCAGAGCACACTCAAGACATGGAAAGGAAAGGAGGACAACATTGAAGCTGCGCAGGCTGCTTTCCTCTCCAGGTGCAAGGCCAACTCCGAGGCCACTTTGGGTACATACAAGGGCGATGCTTCTCAGGTGGCTGGAGCTTCCGAGAGCCTTCACGTCAAGGACTACAAGTAT
>Egu_1
ATGTCGGCCTACTGCGGAAAGTATCACGATGAGCTCATTAAGAATGCTGCCTACATCGGCACCCCAGGCAAGGGGATCCTTGCAGCCGATGAGTCTACCGGCACAATTGGCAAGCGCTTAGCCAGCATCAATGTTGAGAATGTTGAGGAGAACCGCCGTGCCCTCCGTGAGCTCCTCTTTTGTACCCCTGGTGCTCTCCAATACCTCAGTGGTGTCATCCTCTTTGAGGAGACTCTTTACCAGAAGACTAAAGATGGGAAGCCTTTTGTCGAAGTCTTGAAGGAGGGTGGAGTCCTTCCTGGTATCAAGGTGGACAAGGGCACCATCGAACTTGCTGGCACTAATGGTGAAACCACAACCCAGGGCCATGATGACCTTGCCAAGCGCTGCCAGAAGTACTATGAAGCAGGGGCACGCTTTGCTAAGTGGCGTGCCGTCCTCAAGATTGGTCCAACCGAGCCATCTCAGCTAGCCATCGATCTAAATGCTCATGGGTTGGCCCGCTATGCTATTATCTGCCAGGAGAATGGCCTGGTACCCATTGTAGAGCCTGAGATCCTTGTTGATGGGCCACACGACATCAAACGTTGTGCTGATGTTACAGAGAGGGTGCTTGCTGCTTGCTACAAGGCACTTAACGACCACCATGTTCTCCTAGAAGGGACTCTCCTGAAGCCAAACATGGTAACCCCAGGGTCCGAGTCTGCGAAGGTGGCACCCGAGGTGGTGGCTGAGTACGCTGTGCGGGCTCTCCAAAGGACGGTCCCAGCTGCTGTGCCAGCTATTGTCTTCCTCTCAGGCGGCCAGAGTGAAGAGGAAGCGACCTTGAACCTGAATGCCATGAACAAGCTGGGGGGAAAGAAGCCCTGGTCACTTTCTTTCTCATTTGGCCGTGCCCTGCAGCAAAGCACGCTCAAGGCTTGGGCTGGGAAGGTGGAGAATGTGGAGAAGGCGAGGGCTGCTTTCCTTGCAAGGTGCAAAGCGAACTCAGAGGCAACACTTGGGAAATACAAGGGAGATGCTGCTGGTGGTGAAGGCGTCTCTGAGAGCCTTCATGTGAAGGATTACAAGTAT
>Egu_2
ATGTCTGCTTATTGTGGAAAATATCGCGATGAACTTATTGCCAATGCAGCTTACATTGGCACCCCTGGTAAGGGGATTCTCGCAGCTGACGAGTCCACTGGCACCATTGGCAAGCGTCTTGCGAGCATCAATGTGGAGAATGTCGAAGCCAATCGCCGTGCTCTACGGGAGCTCCTTTTCTGCACACCAGGTGCTCTGCAGTACCTCAGCGGCGTCATCCTTTTTGAAGAGACCCTCTACCAGAAGACAGCTGCAGGAAAACCATTTGTTGAAGTCCTCAAGGAAGGTGGGGTCCTCCCTGGCATCAAGGTGGACAAAGGTACCGTTGAGCTCGCTGGTACCAATGGCGAGACCACGACACAAGGCCATGATGATCTTGGCAAGCGCTGTGCCAAGTATTATGAAGCAGGGGCTCGTTTTGCCAAGTGGCGTGCTGTCCTGAAGATTGGCCCAACCGAGCCATCCCAGCTTGCAATCAATGAGAATGCTAACGGGTTGGCTCGGTATGCCATCATCTGCCAGGAGAATGGCCTTGTTCCGATTGTGGAGCCTGAGATCCTTGTTGATGGCCCTCATGATATCAACCGCTGCGCTGAGGTGACGGAGCGGGTGCTTGCTGCTTGTTACAAGGCATTGAATGATCACCATGTTCTCTTGGAAGGAAGTCTCTTGAAGCCAAACATGGTGACTCCTGGGTCGGACTCGAAGAAGGTTTCTCCAGAGGTGGTGGCCGAGTACACTGTCCGTACTCTCCTAAGAACTGTACCAGCAGCTGTTCCAGCCATCGTTTTCCTTTCCGGTGGTCAAAGTGAGGAGGAAGCGACTTTGAACCTGAATGCGATGAACCAGCTCAAGGGGAAGAAGCCATGGTCACTGTCTTTCTCATTTGGCCGTGCATTGCAGCAGAGCACTCTCAAGACATGGGCAGGAAAAGAGGAGAATGTTGAGAAGGCGAGGGCTGCTTTCCTCTCTAGGTGCAAGGCGAATTCAGAGGCCACCCTAGGGGCATACAAGGGAGATGCTGCTAAGGGAGAGGGTGTGTCAGAGAGCCTCCATGTCAAGGACTACAAGTAC
>Egu_3
ATGTCGGCCTACTGCGGGAAGTATAGCGATGAACTCATCAAGAATGCTGCTTACATCGGCACCCCAGGCAAGGGAATCCTCGCAGCTGATGAGTCCACTGGCACAATTGGCAAGCGCCTATCCAGCATCAATGTTGAGAATGTCGAGGAGAACCGCCGTGCCCTCCGAGAGCTCCTCTTCTGCGCCCCTGGTGCTCTCCAATACCTCAGTGGTGTTATCCTCTTTGAAGAGACCCTTTACCAGAAGACTAAAGATGGAAAGCCATTCGTTGAAGTCCTGAATGAGGGTGGAGTCCTTCCTGGTATCAAGGTGGACAAGGGCACCATCGAACTCGCCGGCACTAATGGTGAAACTACCACTCAGGGCCATGATGACCTTGCCAAGCGCTGCAAGAAATACTATGAGGCAGGTGCGCGCTTCGCCAAGTGGCGTGCTGTCCTCAAGATTGGTCCGACGGAGCCGTCTCAGCTGGCGATCGATTTAAATGCTCAGGGATTGGCCCGGTATGCTATCATCTGCCAGGAGAATGGCCTGGTCCCCATTGTAGAGCCTGAGATCCTTGTCGATGGGCCACACTGCATCAAGAAGTGTGCTGATGTGACAGAGAGGGTGCTTGCTGCTTGCTACAAGGCACTCAACGACCACCATGTTCTTTTGGAAGGGACTCTCCTCAAGCCAAACATGGTAACCCCAGGGTCAGAATCAGCAAAGGTGGCACCAGAGGTGGTGGCTGAGTACACCGTACGGGCTCTCCAGAGGACGGTCCCAGCTGCGGTGCCCGCCATTGTCTTCCTCTCTGGGGGGCAGAGTGAGGAGGAGGCAACCTTGAACCTAAATGCTATGAACAAGCTGGAGGGTAAGAAGCCCTGGTCGCTTTCATTCTCCTTCGGCCGTGCACTGCAGCAAAGCACGCTAAAGTCTTGGGCTGGCAAGGAGGAGAATGTTGAGAAGGCAAGGGCTGCTTTTCTGGCAAGGTGCAAGGCAAACTCGGAGGCAACACTTGGGACATACAAGGGAGATGCAGCTGGTGGAGAAGGTGTCTCTGAGAGCCTCCATGTGAAGGACTACAAGTAC
>Egu_4
ATGTCTGCTTACTGTGGAAAATATCGCGATGAACTGATTGCCAATGCAGCTTACATTGCGACCCCTGGCAAGGGGATTCTCGCAGCTGATGAGTCCACCGGCACCATAGGCAAACGTCTCGCCAGCATCAATGTGGAGAACGTTGAAGCCAATCGCCGTGCTTTACGTGAGCTTCTTTTCTGCACACCGGGTGCTCTACAGTACCTCAGCGGTGTCATCCTTTTTGAAGAGACCCTTTACCAGAAGACAGCTGATGGAAAACCGTTTGTCGAAGTCCTCAAGGAAGGTGGGGTCCTCCCTGGCATCAAGGTAGACAAGGGTACCGTTGAGCTTGCTGGGACCAATGGTGAGACCACAACCCAAGGCCATGATGATCTTGGCAAGCGCTGTGCCAAGTACTATGAAGCAGGGGCTCGTTTTGCTAAGTGGCGTGCTGTCCTGAAGATTGGCCCAACCGAGCCATCCCAGCTTGCGATCAATGAGAATGCCAACGGGTTGGCTCGATATGCCATCATCTGCCAGGAGAATGGCCTTGTTCCAATTGTGGAGCCTGAGATCCTCGTTGATGGGCCCCATGATATCAATCGCTGTGCTGAGGTGACAGAGCGGGTGCTTGCTGCTTGTTATAAGGCACTGAACGATCACCATGTTCTCTTGGAAGGAAGTTTATTGAAGCCCAACATGGTGACTCCTGGGTCAGACTCAAAGAAGGTAGCTCCGAAGGTAGTGGCTGAGTGCACGGTGCGTGCTCTCTTGAGAACTGTCCCGGCAGCTGTTCCAGCCATCGTCTTCCTTTCTGGCGGTCAAAGTGAGGAGGAGGCTACTTTGAACCTAAATGCGATGAACCAGCTTAAGGGGAAGAAGCCATGGTCGCTCTCCTTCTCGTTTGGCCGTGCGCTGCAGCAGAGCACGCTCAAGACATGGGCTGGAAAACAGGAGAATGTTGAGAAGGCCAGGGCTGCTTTCCTTTCTAGGTGCAAGGCGAATTCAGAGGCCACCCTAGGGGCATACGAGGGAGATGCTGCCAAGGGAGAAGGTGTCTCAGAGAGCCTCCATGTCAAGGACTACAAGTAC
>Lch_1
ATGCCTGGCTTTGCAGGCAATCCGCATTCCGAACTCATTGCCAATGCAGCATATATTGGCACCCCCGGCAAGGGAATTCTCGCAGCTGATGAATCAACTGGCACAATTGGGAAGCGCCTGGCCAGCATCAATGTCGAGAATGTCGAGTCAAATCGCAGGGCCCTCCGTGAACTTCTGTTCTGCACTCCAGGCGCTCTCCAATACCTCAGTGGCGTGATCCTCTTTGAGGAGACCCTATATCAGAAGACGGCTGATGGGAAGCCCTTCGTCGACATCCTCAAGGCAGGTGGTGTCCTGCCAGGCATCAAGGTTGACAAGGGCACTGTTGAGCTTGCCGGCACCAATGGTGAGACGACTACCCAAGGTCTTGATGGCCTCGCCCAGCGCTGCCAGCAATACTACTCAGCTGGGGCCCGGTTTGCTAAGTGGCGGGCCGTCCTAACAATTGGCCCCACTGAGCCATCTCAGCTAGCCATCAATGAGAATGCCAATGGGTTGGCCCGTTATGCCATCATCTGCCAGGAGAATGGACTCGTACCCATTGTGGAGCCAGAGATCCTGGTTGATGGGTCCCACAGCATTGACAAGTGTGCTGATGTGACGGAGCGGGTGCTGGCCGCTTGCTACAAGGCACTGAATGATCACCATGTCCTCCTGGAAGGGACGCTGCTGAAGCCAAACATGGTTACACCGGGGTCCGACGCAAAGAAGGTCACGCCCGAGGTGGTGGCAGAGTACACAGTGCGGGCACTGCAGCGGACAGTCCCGCCGGCTGTCCCGGCTGTGGTGTTCCTGTCGGGTGGGCAGAGTGAGGAGGAGGCAACACTGAACTTGAATGCCATGAACAAGCTCAAGGGGAAGAAGCCATGGAGCCTGTCGTTCTCATTCGGGCGTGCCCTTCAGCAGAGCACACTGAAGACGTGGGCTGGGAAGGAGGAGAACATTGACAAGGCACGGGCTGCATTCCTGGCAAGGTGCAAGGCAAACTCTGAGGCGACACTCGGGATTTACAAGGGCGATGCCGCGAAGGGAGAAGGGGTGTCTGAAAGCCTCCATGTCAAGGACTACAAGTAC
>Nco_1
ATGTCTGCATACCGCGGGAAGTACTCAGATGAGCTCATTGCCAACGCGGCCTACATTGGCACCCCAGGAAAGGGTATTCTTGCGGCCGACGAGAGCACGGGAACGATCGGCAAGCGGCTTGCCAGCATCAACGTTGAGAACGTCGAGTCGAACCGCCGCGCTCTCCGGGAGCTCCTCTTCTGCACCCCCGGCGCACTCCAGTACCTGAGCGGCGTCATCCTCTTCGAGGAGACTCTCTACCAGAAGACCGCCTCGGGCAAGCCCTTCGTCGAGGTCCTCAAGGAAGGCGGAGTCCTCCCTGGCATCAAGGTCGACAAGGGCACCGTCGAGCTCGCCGGCACAAACGGCGAGACCACCACTCAGGGCCTCGACGGCCTCGGCAAGAGGTGTGCCGAGTACTACAAGGCCGGCGCTCGCTTCGCCAAGTGGAGGGCCGTTCTCAAGATCGGACCCAATGAGCCCTCTGAGCTTGCCATTCAGGAGAACGCTAATGGCCTTGCTCGCTACGCCATGATCTGCCAGGAGAATGGCCTTGTTCCCATCGTCGAGCCTGAGATCCTGGTCGACGGTGCTCACGACATCGACCGCTGCGCTGACGTGACCGAGCGCGTCCTCGCCGCCTGCTACAAGGCGCTGAACGACCACCATGTCCTCCTCGAGGGCTCCCTCCTCAAGCCCAACATGGTCACCCCGGGCTCCGACGCACCCAAGGTTTCGCCGCAGATGGTGGCTGAATACACCGTCCGAGCACTCCAGAGAACCGTCCCTGCCGCTGTCCCCGCCATCGTCTTCCTCTCAGGTGGCCAAAGCGAGGAAGAGGCCACCCTCAACCTGAACGCCATGAACCAGCTCAACACCAAGAAGATGTGGACTTTGTCCTTCTCCTTCGGTAGGGCCCTGCAGCAGAGTACACTCAAGAAGTGGCAGGGGAAGGAGGATAACGTCGAGGCTGCTCAGGCGGCCTTCCTGTCCAGGTGCAAGGCCAACTCGGAGGCGACCTTGGGTGCATATAAGGGCGATGCTGCTTTGGGAGAAGGCGTTTCTGAGAGTCTGCACGTGAATGACTACAGATAT
>Nco_2
ATGTCTGCCTTCCGCGGGAAGTACGCCGATGAGCTCATCGCCAACGCGGCCTACATCGGCACCCCGGGCAAGGGTATCCTTGCTGCCGACGAGAGCACTGGCACGATCGGCAAGCGTCTTGCCAGCATCAACGTCGAGAACGTTGAGTCCAACCGCCGGGCCCTCCGCGAGCTCCTCTTCTGCACTCCTGGCTCTCTTGAATGCCTGAGCGGAGTCATCCTCTTCGAGGAGACCCTGTATCAGAAGACGGCCTCCGGAAAGCCCTTCGTCGAGGTTCTCAAGGAGGGCGGTGTCCTTCCGGGCATCAAGGTTGACAAGGGCACCGTCGAGCTCGCTGGCACCAACGGCGAGACCACCACCCAGGGCCTCGACGGCCTCGGCGAACGCTGTGCGGAGTACTATAACGCAGGTGCCCGCTTCGCCAAATGGAGGGCCGTCCTCAAGATCGGACCCAACGAGCCCTCTGAGCTCGCCATCCATGAGAACGCCTACGGCCTCGCTCGCTATGCTAGCATCTGCCAGGAGAACGGTCTCGTCCCCATCGTCGAACCGGAGATCCTTGTCGACGGCTCTCACGACATCGACCGCTGCGCCTATGTGACGGAGCGCGTCCTAGCTGCCTGCTATAAGGCCCTCAACGACCACCATGTTCTCCTCGAGGGCACCCTCCTCAAGCCGAACATGGTCACCCCAGGCTCCGACTCCGCCAAGGTCACGCCAGAGGTCATTGCCGAGTACACTGTCCGGGCCCTTCAGAGGACCGTCCCAGCTGCCGTGCCCGCCATCGTCTTCCTCTCTGGAGGACAGAGCGAGGAGGAGGCCACTCGCAACTTGAACGCCATGAACCAGCTCAAGACCAAGAAGCCATGGAGCTTGTCATTCTCCTTCGGTCGTGCCCTGCAGCAGAGCACACTCAAGACATGGAAAGGAAAGGAGGAGAACGTTTCGGCTGCGCAGGCTGCTTTCCTATCCAGGTGCAAGGCCAACTCCCAGGCGACTTTGGGTACATACAAGGGCGATGCTGCTCAGGTGGCGGGCGCATCCGAGAGCCTGCACGTCAAGGACTACAAGTAT
>Osa_1
ATGTCGGCCTACTGCGGCAAGTACAAGGACGAGCTCATCAAGAATGCTGCCTACATTGGCACTCCTGGCAAGGGTATCCTTGCTGCAGATGAGTCCACTGGCACCATTGGCAAGCGCTTTGCCAGCATCAATGTCGAGAACGTTGAGGAGAACCGCCGCTCTCTCCGCGAGCTGCTCTTCACCACCCCTGGTGCCCTCCAGCACCTAAGTGGTGTGATCCTCTTCGAGGAGACCCTGTACCAGAAGACCAAGGACGGCAAGCCCTTCGTCGATGTCCTCAAGGAGGGTGGTGTCCTCCCTGGCATCAAGGTTGACAAGGGTACCGTTGAGGTTGCCGGCACCAACAAAGAGACCACCACCCAGGGCCACGATGATCTTGGCAAGCGTTGCGCCAAGTACTACGAGGCCGGTGCCCGCTTCGCCAAGTGGCGTGCTGTCCTCAAGATTGGCCCCAACGAGCCATCGCAGCTTTCCATTGACCTGAATGCTCAGGGTCTTGCTCGCTATGCCATCATCTGCCAGGAGAACGGGCTGGTGCCGATTGTCGAGCCTGAGATCCTTGTCGATGGCTCTCATGACATTGAGCGCTGTGCCTATGTCACCGAGAAGGTCCTCGCTGCCTGCTACAAGGCCCTCAACGAACACCATGTCCTCCTGGAGGGTTCCCTCCTGAAGCCCAACATGGTCACCCCAGGATCTGAATCCAAGAAGGTTTCCCCTCAGCTCATCGCCGAGTACACCGTCCGCGCCCTCCAGAGGACTGTCCCTGCTGCCGTGCCTGCCATTGTCTTCCTCTCTGGTGGACAGAGCGAGGAGGAGGCGACCGTGAACCTCAACGCCATGAACAAGCTCAGCACCAAGAAGCCGTGGGCTCTGTCCTTCTCCTTCGGCCGTGCTCTCCAGCAGAGCACGCTCAAGGCCTGGGGCGGCAAGACGGAGAACGTGGTGAAGGCGCAGAAGGCCTTCATCACCAGGTGCAAGGCCAACTCTGAGGCTACCCTTGGTACATACCAGGGTGATGCTGTGCTCGGCGAGGGTGCCTCTGAGAGCCTTCACGTCAAGGACTACAAGTAC
>Osa_2
ATGTCGGCCTACTGCGGCAAGTACAAGGACGAGCTCATCAAGAACGCTGCCTACATTGGCACTCCTGGCAAGGGTATCCTTGCTGCGGATGAGTCCACTGGCACCATTGGCAAGCGCTTCGCCAGCATCAACGTCGAGAACGTTGAGGAGAACCGCCGCTCCCTCCGCGAGCTCCTCTTCTGCACCCCTGGCGCCCTCCAGTACCTCAGCGGCGTGATCCTCTTCGAGGAGACCCTGTACCAGAAGACCAAGGATGGCAAGCCCTTCGTCGATGTCCTCAAGGAGGGTGGTGTCCTCCCGGGCATCAAGGTGGACAAGGGCACAATCGAGGTTGCCGGCACCGAGAAGGAGACCACCACCCAGGGCCATGATGACCTTGGCAAGAGATGCGCCAAGTACTACGAGGCTGGTGCCCGCTTCGCCAAGTGGCGCGCCGTCCTCAAGATCGGCCCCAACGAGCCGTCGCAGCTCGCCATTGATCTGAATGCGCAGGGCCTCGCTCGCTACGCCATCATCTGCCAGGAGAACGGGCTGGTGCCGATCGTCGAGCCCGAGATCCTTGTTGATGGCCCTCACGACATCGACCGCTGCGCCTACGTCTCGGAGGTGGTCCTCGCTGCGTGCTACAAGGCCCTCAACGAGCACCATGTCCTCCTCGAGGGTACCCTCCTCAAGCCCAACATGGTCACCCCAGGCTCTGACGCCAAGAAGGTGTCTCCCGAGGTCATCGCTGAGTACACCGTCCGCACCCTCCAGAGGACCGTCCCCGCTGCCGTGCCCGCCATCGTCTTCCTGTCCGGTGGGCAGAGCGAGGAGGAGGCGACCCTGAACCTCAACGCCATGAACAAGCTCAGCACCAAGAAGCCGTGGTCGCTGTCCTTCTCCTTCGGCCGTGCCCTCCAGCAGAGCACGCTCAAGGCCTGGTCCGGCAAGGCGGAGAACATTGAGAAGGCCAGGGCGGCCTTCCTTACCAGGTGCAAGGCCAACTCCGAGGCTACCCTCGGTACATACAAGGGTGACGCTGTCCTCGGCGAGGGCGCCTCCGAGAGCCTTCACGTCAAGGACTACAAGTAC
>Osa_3
ATGTCGGCCTACTGCGGCAAGTACAAAGATGAGCTCATAAAGAATGCTGCCTACATTGGCACCCCGGGCAAGGGTATCCTCGCTGCGGACGAGTCCACTGGCACCATCGGCAAGCGCTTCGCCAGCATCAATGTTGAGAACGTCGAGGATAACCGCCGTGCCTTCCGCGAGCTCCTCTTCTGCACCCCTGGCGCCCTCCAGTACATCAGCGGCGTGATCCTCTTCGACGAGACCCTCTACCAGAAGACCAAGGATGGCAAGCCCTTCGTCGATGTCCTCAAGGAGGCCGGTGCCCTCCCCGGCATCAAGGTGGACAAGGGCACCATCGAGGTCGCCGGCACCGACAAGGAGACCACCACCCAGGGCCACGATGACCTCGGCAAGCAATGCGCCAAGTACTACGAGGCCGGTGCCCGCTTCGCCAAGTGGCGTGCCGTCCTCAAGATCGGACCCAACCAGCCCTCCCAGCTTGCCATTGATCTGAACGCCCAGGGCCTTGCTTGCTACGCCATCATCTGCCAGGAGAACGGGCTGGTGCCGATCGTCGAGCCGGAGATCCTCGTCGATGGCCCTCACGACATCGATCGATGCGCGTACGTCTCCGAGGTGGTCCTCGCCGCGTGCTACAAGGCGCTGAACGAGCACCATGTCCTCCTCGAGGGCACCCTCCTGAAGCCCAACATGGTCACCCCGGGTTCCGACGCCAAGAAGGTGGCGCCGGAGGTCATCGCGGAGTACACCGTCCGCACCCTCCAGAGGACCGTCCCTCCTGCTGTGCCGGCCATCGTCTTCCTCTCCGGTGGACAGAGCGAGGAGGAGGCGACGCTGAACCTGAACGCCATGAACAAGCTCAGCGCCAAGAAGCCGTGGTCGCTGTCCTTCTCCTTTGGCCGTGCCCTGCAGCAGAGCACGCTCAAGGCCTGGGCTGGCAAGACGGAGAACGTAGAGAAGGCCAGGGCGGCCTTCCTCGTCAGGTGCAAGGCCAACTCCGAGGCTACCCTGGGTACTTACAAGGGTGATGCTGTCCTCGGCGAGGGCGCTGCTGAAAGCCTGCACGTCAAGGACTACAAGTAC
>Out_1
ATGTCTTGCTTCAGCGGAAAATATCATGATGAGCTTATTGCCAATGCAAGTTATATAGCAACCCCTGGGAAGGGAATCCTGGCTGCAGATGAAAGCACTGGTACTATTGGAAAACGTCTCTCAAGCATCAATGTTGAGAATATTGAATCCAACAGGCGTGCCCTGAGGGAGCTCCTTTTTACCACCCCAAATGCCTTACAATACCTGAGTGGTGCAATCCTTTTTGAGGAGACTCTCTATCAGAAAACTGCAGATGGCAAGCCCTTTGTAGATGTTCTGAAAGAAGGAGGAGTTCTGCCAGGCATTAAAGTAGACAAGGGTACTGTAGATCTTGCTGGAACCAATGGAGAAACCACCACACAGGGTCTGGATGGCCTTGCACAAAGATGTCAGCAGTACTATAATGCTGGTGCCCGGTTTGCAAAATGGAGGGCTGTTCTCAAGATTGGTCCTACAGAACCTTCTCAACTTTCCATTCAAGAAAATGCGAATGGGCTTGCTCGCTATGCTATTATCTGCCAGGAGAATGGCTTGGTTCCCATTGTGGAACCTGAGATTTTGGTTGATGGGCCTCATGATATTCAAACATGTGCTGCAATTACAGAAAAGGTATTAGCAGCTTGTTACAAGGCTTTAAATGATCACCATGTCCTTCTTGAAGGCACTCTCCTTAAACCCAACATGGTAACTCCTGGTTCCGATGCTCCCAAGGTCAAACCTGAGGTTATTGCTGAACACACGGTAAAGGCCCTTCAGAGGACTGTACCCCCTGCAGTGCCGGGTATAATGTTTTTATCTGGTGGGCAGAGTGAGGAAGAGGCCACTTTGAATTTGAATGCCATGAATAAGCTGCAGACCAAGAAACCTTGGACTCTTTCTTTCTCTTTTGGTCGTGCTCTTCAGCAGAGTACCTTAAAGACATGGTCTGGAAAGCTTGAGAATATTCCTGCAGCACAGGCTGCATTTTTGTCCCGATGCAAGGCTAATTCTGAGGCCACTTTAGGCAAGTATGCAGGGGATTCTGCCAAGGGCTTTGGAGTTGGTGAGAGCCTTCATGTGAAGGATTACAAATAT
>Pab_1
ATGTCTTGCTTTGAAGGAAAATACCGTGATGAGCTGATTGCCAATGCGGCGTACATAGCTACACCTGGGAAGGGAATTCTAGCTGCAGATGAGAGCACTGGAACCATCGGAAAGCGGTTGGCGAGCATCAATGTGGAGAATATTGAGACCAACAGGCGTCAGCTGAGGGAGTTCCTCTTCACTGCCCCTAATGCCGTGCAGTATTTGTGTGGTGCAATTCTGTTTGAAGAGACTCTCTATCAGAAAAGTGCAGCTGGGAAGCCCTTTGTTGATATCCTCAACGAAGGAGGGGTACTGCCCGGCATAAAAGTAGACAAAGGCACAGTGGATCTTGCGGGAACCAAAGGTGAAACCACCACCCAAGGCCTGGATGGCCTTGCACAGAGGTGCCAACAATACTATAATGCCGGAGCAAGGTTTGCAAAATGGAGGGCTGTTCTAAAGATTGGAACTACGGAGCCCTCCCCACTTGCTATTCAGGAAAATGCAAATGGCCTTGCTCGTTATGCTATCATTTGCCAAGAGAATGGTCTAGTTCCCATTGTTGAGCCTGAAATTTTGGTGGATGGGCCTCATGATATTAAAACCTGTGCAGCTATTACAGAGAGGGTATTAGCTGCCTGTTACAAGGCCCTCAATGACCACCATGTCCTCCTCGAGGGCACACTCCTTAAACCCAACATGGTAACCCCAGGTTCTGATGCTCCCAAGGTTACCCCTGAGGTTATTGCAGAGTACACAATAAGGGCTCTTCAGAGGACTGTGCCCCCTGCAGTGCCCGGCATCATGTTTCTATCGGGTGGGCAGAGTGAGGAGGAAGCCACCTTGAACTTGAATGCCATGAACAAGCTGCAGACCAAGAAGCCCTGGACCTTGTCATTCTCCTTTGGCCGGGCTCTTCAGGCCAGCACTTTGAAGACATGGGCTGGAAAGACTGAGAATATCCCCGTGGCACAGGCTGCTTTCTTATCTCGCTGCAAGGCCAATTCTGAGGCCACTTTGGGCAAGTATGCAGGTGATTCTTCTAAGGGCAATGGAGTTTCCGAGAGCCTTCATGTGAAGGACTATAAATAT
>Ppe_1
ATGTCTGCTTTCAGGGGCAAATACGCTGATGAGCTCATTGCCAATGCTGCCTACATTGGCACCCCTGGAAAGGGTATTCTTGCTGCTGATGAGTCAACTGGAACAATCGGCAAACGTTTTGCCAGCATCAATGTTGAGAATGTTGAATCAAACAGGCGTGCTCTTCGTGAGCTCCTCTTCACCGCCCCTGATGTGCTCCAATACCTTAGTGGAGTGATTCTCTTTGAAGAAACTCTCTACCAGAAGACAGCCTCAGGCAAGCCATTCGTTGATGTCTTGAAGGAAGGAGGTGTTCTACCTGGAATCAAGGTTGACAAGGGCACCGTTGAGCTTGCCGGAACCAATGGTGAGACCACAACCCAGGGTCTAGATGGGCTCGCCCAGCGTTGCCAAAAGTACTATGAAGCTGGTGCCAGGTTCGCAAAATGGCGTGCTGTCCTCAAGATTGGTCCCAATGAGCCATCTCAGCTGTCCATTAACGAAAACGCTAATGGCTTGGCTCGGTATGCTATCATTTGCCAGGAGAATGGCCTAGTCCCCATCGTTGAGCCAGAGATCCTGGTTGATGGACCCCATGACATCGAGAAGTGTGCTGATGTGACTGAGCGTGTTCTTGCTGCATGCTACAAGGCTCTTAATGACCACCACGTCCTCCTTGAAGGAACTCTCTTGAAGCCCAACATGGTTACTCCAGGATCTGATGCCAAGAAGGCTTCACCCGAAGTGATTGCTGAGTACACAGTCCGTGCCTTGTTGCGCACTACCCCTGCAGCTGTCCCTGCTGTGGTGTTCTTGTCTGGTGGCCAGAGTGAAGAGGAGGCTACCCTCAACCTTAATGCCATGAACAAGCTCAAGGGGAAGAAGCCATGGTCTCTTTCCTTCTCATTCGGAAGGGCTCTTCAGCAGAGCACACTTAAAGCCTGGGCAGGAAAGGAGGAAAACATTGGAAAGGCACAGGCTGCTCTCCTCACAAGGGCCAAGGCCAACTCAGAGGCTACCCTCGGAACATACAAGGGTGATGCAAAGCTTGGTGAAGGCGCTGCCGAGAGTCTTCATGTTAAGGATTACAAGTAC
>Ppe_2
ATGTCGGCCTTCAAGGGAAAGTACCATGATGAGCTCATTGCTAATGCTACCTACATTGGCACCCCTGGAAAGGGTATCCTTGCTGCTGATGAGTCAACTGGCACAATTGGCAAGCGCCTTTCAAGCATTAATGTTGAGAATAGTGAGACGAACAGACGCGCCCTCCGTGAGTTACTCTTCACCACCCCTGGTGCCCTCCAATACCTCAGTGGAGTGATTCTCTTTGAGGAAACCCTCTACCAAAAGACAGCTGCTGGTAAGCCATTTGTTGACGTTTTAAGGGAAGGCGGTGTTCTCCCTGGCATCAAGGTTGACAAGGGCACTGTTGAGCTTGCTGGTACCAATGGTGAGACCACAACCCAGGGTCTGGATGGCCTTGGAGAGCGTTGCAAAAAGTACTATGAAGCTGGTGCTCGGTTTGCAAAATGGCGTGCTGTGCTCAATATTGGCCCCAGTGAGCCATCTCAGCTCTCAATCAATGAGAATGCCAATGGGTTGGCCCGATATGCTATCATCTGCCAGGAGAATGGCCTGGTCCCCATTGTTGAGCCAGAGATCCTGGTTGATGGATCCCATGACATTCACAAGTGTGCTGAGGTGACCGAACGTGTTCTTGCTGCATGCTACAAAGCTCTTAACGACCACCATGTTCTGCTTGAAGGAACTCTCTTGAAGCCTAACATGGTGACTCCGGGATCTGATTCACCAAAGGTTGCACCAGAGGTGATTGCTGAGCACACAGTCCGTTCCTTGCAGCGCACCATGCCTGTGGCTGTTCCTGCCGTGGTTTTCTTGTCCGGTGGGCAGAGTGAGGAGGAGGCTACCCTCAACCTCAATGCCATGAACAAATTGAAGGGGAAGAAACCATGGACTCTATCCTTCTCTTTCGGACGGGCTCTTCAGCAAAGCACCCTCAAGGCTTGGGCAGGAAAGGAGGAAAATATTAAGGCGGCACAGGAGGCTTTCCTCACCAGGGCAAAGGCCAACTCGGAAGCGACATTGGGAACCTACAAGGGTGATGCCAAGCTTGGTGAGGGTGCTGCAGAGAGCCTTCATGTCAAGGACTATAAGTAT
>Vvi_1
ATGACTTGCTACAAGGGAAAATACCATGACGAGCTTATTGCCAATGCTGCCTACATTGGCACTCCTGGAAAGGGTATTCTTGCTGCTGATGAGTCAACTGGCACAATTGGCAAGAGGCTAGCTAGCATCAATGTCGAGAATGTTGAAGGAAACAGGCGTGCTCTCCGTGAGCTCCTTTTCTGCACTCCTGGTGCCCTCCAGTACCTTAGTGGAGTGATCCTCTTTGAGGAGACTCTCTATCAGAAGACTGCCTCTGGCAAACCCTTTGTGGATGTTATGAAGGAAGGTGGAGTTCTTCCCGGAATCAAAGTAGACAAGGGCACAGTTGTGCTTACTGGCACTGATGGTGAAACTACCACCCAGGGTCTTGATGGCCTTGGTGAACGATGTGCAAAATACTATGCAGCTGGTGCCCGGTTTGCTAAATGGCGTGCTGTGCTTAAGATTGGCCCTACTGAGCCATCTGAGTTGGCAATCCATGAAAATGCATATGGGTTGGCAAGATATGCAATGATCTGCCAGGAGAATGGCCTTGTCCCCATTGTTGAGCCTGAGATCCTGGTGGATGGCCCTCATGATATTGAAAAGTGTGCTTATGTAACTGAACGTGTTCTGGCAGCATGCTACAAAGCACTGAATGACCATCACGTTCTGCTTGAGGGAACTCTGTTGAAGCCTAACATGGTGACTCCTGGATCAGAAGCCAAGAAGGTTTCCCCAGAGGTGGTGGCCGAGTACACTGTTCGGACCCTCCAGCGAACTGTGCCTGCAGCTGTTCCTGCTATTGTGTTTTTGTCTGGGGGGCAGAGTGAGGAGGAGGCCACTCTCAACCTCAATGCCATGAACAAGCTCAAGGGGAAGAAGCCATGGAACCTGTCCTTCTCCTTTGGACGTGCACTTCAGCAGAGCACTCTCAAGGCCTGGTCAGGAAAGGAGGAAAATGTTGTGAAGGCCAGGGGAGCATTCCTGGTAAGGTGCAAGGCAAACTCTGAGGCCACTCTTGGAACCTACAAGGGTGATGCCAAACTTGGAGAGGGTGCCGCGGAAAGCCTCCATGTCAAGGACTACAAGTAC
