# Supplementary material for: The Chloranthus sessilifolius genome provides insight into early diversification of angiosperms
Source: Nat Commun. 2021 Nov 26;12:6929. doi: 10.1038/s41467-021-26931-3 (PMC8626421; doi:10.1038/s41467-021-26931-3)
Supplement: Supplementary file 4 — Source Data [file 41467_2021_26931_MOESM4_ESM.zip › Fig. 3a, c, e and Supplementary Figure 12, 14, Phylogenetic tree/LCG_multi-species coalescent-based/group_1214_CDS.treefile]

(Aco_1:0.1644230099,(((((Ash_1:0.2172792112,((((Efe_1:0.0351787072,(Efe_2:0.0289006812,Efe_3:0.0186785957)97:0.0064177578)98:0.0226701989,Nco_2:0.0411942429)99:0.0411876071,Nco_1:0.1237598823)100:0.0902258976,((Osa_1:0.0819182493,Osa_2:0.0244170301)39:0.0213942372,Osa_3:0.0499459145)100:0.0850183580)76:0.1006781957)21:0.0355420607,(Egu_1:0.0491876014,Egu_3:0.0742277529)100:0.0891313795)24:0.0159858509,(Egu_2:0.0444126268,Egu_4:0.0489663667)100:0.1052077797)67:0.0512478375,Csp_1:0.1952166419)56:0.0224390999,(((Atr_1:0.3206807996,(Out_1:0.1069627449,Pab_1:0.1367437779)100:0.2374118585)44:0.0666184291,Cde_1:0.2551680388)62:0.0531959767,(Cka_1:0.1099658321,(Cka_2:0.1180007634,Lch_1:0.1305043743)92:0.0295400287)72:0.0156576686)63:0.0193493353)99:0.0554165594,((Ppe_1:0.1005082674,Ppe_2:0.0980282058)100:0.0573835615,Vvi_1:0.1312914623)84:0.0266769657);
