# Supplementary material for: The Chloranthus sessilifolius genome provides insight into early diversification of angiosperms
Source: Nat Commun. 2021 Nov 26;12:6929. doi: 10.1038/s41467-021-26931-3 (PMC8626421; doi:10.1038/s41467-021-26931-3)
Supplement: Supplementary file 4 — Source Data [file 41467_2021_26931_MOESM4_ESM.zip › Fig. 3a, c, e and Supplementary Figure 12, 14, Phylogenetic tree/LCG_multi-species coalescent-based/group_1217_CDS.aln-0.2cln]

>Aco_1
ATGGCAAGAAAGAAGATTAGAGAGTATGATTCCAAGAGATTGTTGAAAGAAAATTTTAAGAGAATTTCTGGTTCTGAATTACCTATTAAATCAGCTCAGGTCACAGAGTCTACTGATTTTAACGAGGTAGCAAACAAAGAATCATGGCTTTCATCGGGAAAACTGGTTGTGAAACCTGATATGTTGTTTGGGAAGCGTGGAAAGAGCGGTCTAGTTGCCTTAAATTTAGATCTTGCTGAAGTTGCCACCTTTGTCAAAGAACGTCTTGGAAAGGAGGTAGAGATGGGAGGTTGTAAGGGACCTATCACTACGTTCATTGTGGAACCCTTCATTCCACATACAGAAGAGTTTTATCTCAACATTGTTTCCGAGAGAATTGGGTGCAGCTTGAGCTTTTCAGAATGTGGGGGTATTGACATTGAAGAGAACTGGGATAAGGTTAAAACTGTATTTATCCCTACAGGATCATCTCTTACATCAGAAATATGTGCACCACTGTTTGCAACACTTCCTTTGGAGATCAATGATACGATCAAGGAATTTGTTAAAGTGGTTTACGCTATATTTTTGGATCTTGACTTTACCTTCCTTGAGATGAATCCTTTCACTTTGGTTGATGGAAAGCCTTATCCCCTGGACATGAGAGGAGAGCTGGACGACACTGCTGCATTTAAAAATTTTAAGAAGTGGAGTGGTGTAGAGTTTCCATTGCCATTTGGCAGAGTTATGAGTCCTACAGAAAGCTTTATTCATGGGCTAGATGAAAAGACTAGTGCATCTCTGAAATTCACAGTTCTGAACCCGAAAGGGCGAATTTGGACTATGGTCGCAGGAGGAGGTGCAAGTGTTATCTATGCAGATACGGTCGGAGATCTTGGATATGCTTCTGAGTTGGGGAACTATGCAGAATATAGTGGAGCACCAAACGAAGAGGAAGTATTGCAGTATGCCAGAGTAGTCCTTGATTGTGCAACAGCAGATCCTGATGGTCGTAAGAGAGCCCTTGTAATTGGAGGAGGAATAGCTAACTTCACCGATGTTGCTGCTACTTTTAGTGGCATTATTCGAGCATTGAGAGAGAAGGAGTCAAAGCTCAAAGCGGCGAGGATGCACATCTATGTAAGAAGAGGAGGTCCAAATTATCAAAGGGGTCTTGCAAAAATGCGGGATCTCGGAGAGGAAATTGGCATTCCCCTTGAGGTTTATGGTCCTGAAGCAACAATGACAGGCATATGCAAACAAGCAATCGAGTGCATAACTGCAGCAGCA
>Ash_1
ATGGCGAGGAAGAAGATCCGGGAATACGACTCCAAGCGCCTTCTTAAGGAGCACCTAAAGCGCCTCTCTGGCATTGACCTCTGGATCTGCTCCGCCCAGGTCACGGAGGCCACTGACTTCACGGAGCTGACGGACAAGGAGCCGTGGCTATCGTCCAATAAGCTGGTGGTAAAGCCAGATATGCTGTTTGGGAAGCGTGGGAAGAGCGGGCTGGTGGCTCTGAAATTGGATCTTGCTCAGGTGGCTCAGTTTGTGAAGGAGCGCCTTGGGGTTGAGGTTGAGATGGGCGGATGCAAGGCTCCAATTACAACTTTTATAGTGGAACCCTTTGTGCCTCATGACCAGGAGTATTACCTCTCCATCGTTTCGGATAGGCTTGGTTGTACTATTAGCTTCTCAGAATGTGGTGGCATTGAAATTGAAGAAAATTGGGACAAGGTTAAGACAGTGTTTCTCCCTACTGAGAAACCCTTCACAAACGAAGCTTGTGCTCCCTTGATTGCTACCCTTCCTTTGGAGGTCAGAGGAAAGATTGGGGAATTTATATTAGGCGTTTTTGCTGTATTCCAAGATCTAGATTTTACTTTCCTTGAGTTGAACCCATTTACTTTGGTCAATGGTGAGCCTTACCCATTGGATATGCGAGGAGAATTGGATGACACAGCTGCTTTTAAGAACTTCAACAAATGGGGAAACATAGAATTTCCTCTTCCTTTTGGCAGAGTGCTGAGCCCAACAGAAAGCTTTGTCCACACTTTGGATGAGAAGACCAGTGCCTCCCTCAAGTTCACCGTTCTAAATCCCCAAGGGCGCATATGGACTATGGTGGCTGGAGGTGGTGCTAGCGTCATATATGCTGATACGGTTGGTGATTTAGGCTATGCGTTGGAGCTTGGAAATTACGCAGAATATAGTGGTGCTCCAAAAGAGGATGAGGTCTTGCAATATGCCAGAGTTGTCCTTGATTGTGCTACTGCAGATCCTGATGGTCGCAAGAGAGCCCTTATCATTGGTGGGGGAATAGCTAACTTCACTGATGTTGCTGCTACTTTCAATGGAATCATTAGGGCCCTAAGAGAAAAGGAATCAAAGTTAAAGGCAGCAAGAATGCACATTTATGTTCGAAGAGGTGGCCCAAATTACCAGACAGGTCTTGCGAAGATGCGAGCTCTTGGTAATGAACTTGGTGTCCCGCTTGAGGTTTATGGACCGGAGGCTACCATGACTGGAATTTGCAAACGAGCTATCGACTGCGTCATGTCTGCCGCA
>Atr_1
ATGGCTAGGAAGAAGATCAGGGAGTACGACTCTAAACGCTTATTGAAAGAGCATTTGAAGAGAATTTCTGAAATTGAAATCGGGATCCGCTCTGCTCAGGTCACCGAATCAACAGATTTCACAGAAATTACGGACAAAGAGCCATGGCTTTCCTCCACCAAGCTTGTCGTGAAGCCTGATATGTTGTTTGGGAAGAGGGGGAAGAGTGGATTGGTCGCACTTAACCTCGATCTAGCTCAAGTTGCAGCTTTTGTCAAAGAACGCCTTGGTAAAGAGGTGGAGATGGGGGGTTGCAAGGCACCAATTACCACATTTATTGTAGAACCATTTGTTCCTCACACCCAAGAGTTTTACCTTTCAATTGTCTCTGAGAGGCTTGGATGTACAGTGAGTTTCTCGGAATGTGGTGGAATTGAAATTGAAGAGAACTGGGACAAGGTTAAAACAATCTTTCTCCCAACCGAAAAGTCAATGACACCTGAAGCCTGTGCTCCACTAATTGCAACTCTGCCTTTGGAGATTCGAGGCACAATTGGAGACTTCATAAAGGGTGTCTTTGCCATATTTCAAGACCTGGACTTCACTTTCCTTGAGATGAACCCATTTACTTTGGTCAATGGGGCACCATACCCTCTGGATATGCGAGGAGAGTTGGATGATACTGCTGCCTTCAAGAATTTCAAGAAGTGGGGCAATGTGGAGTTCCCATTACCTTTTGGAAGAGTGTTGAGTCCAACAGAAAGCTTTATTCATGGTTTGGATGAAAAGACTAGCGCCTCTCTGAAGTTCACTGTATTGAATCCGAAAGGGCGCATTTGGACAATGGTAGCTGGAGGAGGTGCAAGTGTAATTTATGCAGATACTGTTGGAGACTTGGGCTATGCCTCAGAGCTTGGGAACTATGCAGAATATAGTGGTGCTCCCAATGAAGAAGAGGTGTTGCAGTATGCCAGAGTCGTTATTGATTGCGCTACATCTGATCCTGATGGTCGGAAAAGGGCACTCTTGATTGGTGGGGGCATTGCAAACTTTACTGATGTTGCTGCCACGTTCAATGGCATAATCAGGGCATTGAGGGAGAAGGAAGCAAAGCTGAAAGCATCACGAATGCATGTTTATGTTCGTAGAGGTGGTCCTAATTATCAGACGGGGTTAGCAAGGATGCGAGTTCTTGGGGAAGAGCTTGGAGTTCCCCTTGAGGTCTATGGCCCTGAGGCAACAATGACTGGAATCTGCAAACAGGCAATTGAGTGCATCATGTCTGCTGCA
>Cde_1
ATGGCGAGGAAGAAGATTAGAGAGTATGATTCGAAGAGGCTTTTGAAGGAGCATTTGAAGAGGCTTGCAGGAATCGAACTAGAAATCCAATCTGCTCAGGTTACTCCGACAACAGATTTTGCTGAATTAGCAAACCGAGAGCCATGGCTTTCATCTAAAAGATTGGTGGTGAAACCAGATATGTTGTTTGGTAAGCGTGGCAAGAGTGGTCTGGTTGCTTTGAACTTAGATCTGGCCGATGCTGCGCAATTTGTGAAGGAAAGATTGGGCGTGGAGATTGAGATGGGAGGATGCAAAGCTCCAATAACAACATTCATTATAGAGCCATTTATTCCCCACGAGCAAGAATACTATTTCTCGATTATTTCTGAGAGATTGGGTTGTACTGTAAGCTTCTCGGAATGTGGAGGGATTGAAATTGAAGAAAATTGGGACAAGGTTAAAACTATCTTCCTACCGACTGAAAAGTCAATGACTTCAGAGATGTATGCTCCCTTAATCGCCACCCTTCCTTTAGAGGTGAGAGAAAAAATCGGAAATTTTATCAGAGGAGTTTTCATGGTGTTTCAGGATCTGGATTTCTCCTTCCTTGAGATGAATCCATTTACTCTGGTCAATGGGGAGCCATATCCACTGGATATGCGGGGAGAATTGGATGACACTGCTGGCTTTAAGAACTTCAAAAAGTGGGGCAAGACAGAGTTTCCATTGCCTTTTGGAAGAGTCATGAGTCCCATAGAGAGCTTCATTCACGGGCTTGATGAAAAGACAAGTGCCTCTTTGAAGTTCACCATTCTTAACCCTAAGGGTCGTATTTGGACCATGGTTGCTGGAGGGGGTGCAAGCGTCATATATGCTGACACTGTTGGTGATCTAGGTTATGCCTCAGAACTTGGAAACTATGCAGAGTATAGTGGAGCCCCAAATGAAGAGGAAGTTCTGCAATATGCTCGAGTTGTAATTGATACTGCAACTGCGAATCCTGATGGGAGGAAGAGAGCTCTCCTCATAGGAGGTGGCATTGCAAATTTTACTGATGTTGCTGCTACCTTCAATGGAATCATCCGTGCCCTGAGGGAGAAGCAATCAGAGCTTCAAGCATCTAGAATGAACATCTATGTTCGAAGGGGTGGTCCAAATTATCAGACTGGTTTAGCAAGAATGAGGGCTCTTGGATCAGAATTGGGTGTACCGCTCGAGGTTTATGGACCTGAGGCCACAATGACCGGAATTTGCAAGCAAGCAATTGAATGCATCATGGCTGCTGCT
>Cde_2
ATGGCGAGAAAGAAGATCAGAGAGTACGATGCGAAGAGACTCCTGAAAGAACATTTGAAAAGACTTGCCGGTATCGAATTGGAGATCTGCTCAGCCCAGGTGACAGAGTCAACCGACCTCCTTGAGTTGGCAAACCAGGAACCCTGGCTTTCTTCAACAAGATTGGTTGTAAAACCTGATATGCTGTTTGGAAAAAGAGGCAAGAGTGGTTTGGTGGCTCTAAATTTGGATTTCGCGCAACTGTCTCAGTTTGTAAAAGAACGCATTGGAGTAGAGGTTGAGATTAGCGGATGCAAGGCACCAGTAACCACATTTATTGTAGAACCATTTATTCTTCATGAACAAGAATACTACTTATCTATTGTGTCAGAGAGACTTGGTTGTACTATAAGCTTTTCAGAATTTGGTGGCATCGAGATTGAAGAAAATTGGGACAAGGTGAAAACTGTATTTCTTCCAACTGAAAAGCCCATGACTTATGAGGTGTGTGCTCCACTCATTGCTACACTTCCATTGGAGGTTCGAGGAAAGATTGGAGACTTCATAAAGGGTGTTTTCTCGGTATTTCAGGATCTGGATTTTTCCTTTTTGGAGATGAATCCATTCACATTGGTTAATGGGGAACCCTACCCACTAGACATGCGTGGAGAGTTGGATGACACTGCAGCATTCAAGAATTTCAACAAGTGGGGGAGCATCGAGTTTCCGCTTCCTTTTGGCAGAGTTTTAAGTGCTACGGAAAGTTTTATCAAAGATTTAGATGAAAAGACGAGTTCTTCCTTAAAATTCACTATTCTAAACCCCAAAGGGCGCATTTGGACTATGGTAGCTGGAGGTGGTGCGAGTGTCATTTACGCAGATACTGTTGGAGATTTGGGTTATGCATCCGAGCTTGGAAATTATGCCGAGTATAGTGGAGCTCCTAATGAGGAGGAAGTTCTGCAGTATGCAAGAGTTGTTATTGATTGTGCAACCGCAAATCCTGATGGACAAAAAAGAGCTCTCATAATTGGAGGGGGAATAGCTAACTTTACAGATGTTGCTGCAACTTTCAGTGGTATTATTCGTGCATTAAGAGAGAAGGAAGCAAAACTGAAAGCGGCCCAGATGCACATCTATGTTCGACGTGGCGGTCCAAATTACCAAACTGGTTTGGCAAAAATGCGGGCCTTAGGCGAGGAGCTTGGAGTTCCCCTTGAAGTTTACGGACCGGAGGCTACCATGACCGGAATTTGCAAACGGGCGATCAACTGTGTCATGTCTTTGCGT
>Cka_1
ATGGCGAGGAAGAAGATCAGAGAGTACGATTCAAAGCGGCTCTTGAAGGAGCATCTGAAGCGAATTGCAGAGATCGGATTGGAGATCTGCTCTGCTCAGGTGACGGAATCAACAGACTTCACCGAATTAACAAACACAGAGCCATGGCTTTCATCCACGAGATTGGTAGTGAAGCCTGACATGCTGTTTGGGAAGCGTGGAAAGAGTGGATTAGTAGCTCTGAACTTAGATCTGGCTCAGGTTGCTCAGTTCGTGAAAGAACGCCTTGGTGTAGAGGTTGAAATGGGTGGATGCAAAGCACCAATTACCACATTCATTGTTGAACCATTTGTTCCCCATGATCAAGAATATTACCTCTCGATTGTATCTGAGAGGCTTGGATGCACTATAAGCTTTTCAGAATGCGGGGGTATCGAGATTGAGGAGAATTGGGATAAGGTTAAGACCATCTTTCTCCCAACTGAGAAGTCAATGACTTCTGAGGCGTGTGCCCCTCTGATTGCTACACTTCCTTTGGAGGTTCGTGGCAAAATTGGGGACTTCATTAAAGGAGTTTTTGCAGTATTTCAAGATCTGGATTTCACTTTCTTAGAGATGAATCCATTTACATTGGTAAATGGGAAACCTTACCCATTGGATATGCGTGGAGAACTGGATGACACTGCTGCCTTCAAAAACTTCAAAAAGTGGGGGAACATCGAATTTCCATTGCCTTTTGGAAGAGTTATGAGCCCTACAGAGAGCTTTATCCATGCACTGGATGAAAAGACAAGTGCTTCATTGAAATTTACTGTTTTAAACCCCAAGGGACGCATCTGGACTATGGTAGCTGGAGGGGGTGCAAGTGTCATATATGCTGATACTGTTGGTGATCTGGATTATGCATCGGAACTTGGGAATTATGCAGAGTACAGTGGTGCTCCAAATGAGGATGAGGTTTTGCAGTATGCCAGAGTTGTTATCGATTGTGCTACTGCTGATCCTGATGGCCGGAAGAGAGCACTTCTCATTGGAGGAGGCATAGCTAACTTCACTGATGTCGCAGCTACTTTCAGTGGCATTATTCGGGCTCTGAGGGAGAAGGAATCCAAGCTCAAGGCATCAAGGATGCATATCTATGTTCGAAGAGGTGGTCCAAACTATCAAACAGGTCTAGCTAAAATGCGGGCACTAGGAGTGGAACTCGGAATTCCCCTTGAGGTTTATGGGCCTGAAGCTACAATGACTGGAATCTGCAAGCAAGCAATCGAGTGTATCATGTCAACTGCT
>Cka_2
ATGGCGAGGAAGAAGATCCGAGAACACGATTCCAAGCGACTGTTAAAGGAGCATTTGAAGCGGATCGCAGGCATCCAATTGGAGATCCGCTCCGCACAGGTGACAGAATCAACAGATTTTGCTGAATTAGCAAACAAAGAGCCATGGCTTTCTACCACAAAATTGGTAGTGAAACCCGACATGTTGTTTGGGAAGCGAGGGAAGAGTGGTTTGGTAGCTCTGAACTTGGATCTTGCTCAGGTTTCTCAGTTTGTGAAAGAACGTCTTGGCAAAGAGGTTGAAATGGGTGGGTGCAAGGCACCTATAACCACTTTCATCATTGAACCATTTGTTCCCCACCACCAAGAATATTACCTCTCAATGGTCTCTGAGAGGCTCGGGTCCACCATAAGCTTTTCTGAATGTGGGGGGATTGAGATCGAAGAGAATTGGGACAAGGTTAAAACCATATTTCTTCCAACTGAGAAGTCTATGACATCTCAGACATGTGCTCCACTGATTGCTACACTTCCCTTGGAGGTTCGAGGGAAGATTGAGGAATTCATTAAAGGAGTTTTTGCCGTTTTTCAGGATCTGGATTTCTCTTTCCTAGAGATGAACCCTTTTACATTGGTAAATGGAGAGCCATATCCGTTGGACATGCGGGGAGAATTGGATGATACTGCTGCCTTTAAGAACTTTAAGAAGTGGGGAAACATAGAATTTCCATTGCCTTTTGGAAGAGTCCTAAGCCCTACGGAAAGCTTTATTCATGGATTGGATGAGAAGACAAGCTCCTCTTTGAAATTCACTGTTTTAAACCCCAAAGGACGAATCTGGACTATGGTAGCCGGAGGAGGTGCAAGCGTCATATATGCTGATACTGTTGGAGATTTGGGTTATGCATCAGAACTTGGAAACTATGCAGAGTACAGTGGAGCTCCAAATGAGGATGAGGTTTTGCAGTATGCTAGAGTTGTTATTGATTGTGCTACTTCAGATCCTGATGGTCGCAAGAGAGCCCTTCTCATTGGAGGTGGCATTGCTAACTTTACCGATGTTGCAGCTACTTTTAATGGCATCATTCGAGCCCTTAGGGAGAAGGAATCTAATCTAAAGGCATCAAGAATGCACATCTATGTTCGAAGAGGCGGTCCAAATTATCAGACTGGTTTGGCAAAAATGCGGACTTTGGGAGTGGAACTAGGAGTTCCTCTTGAGGTTTATGGGCCCGAGGCTACCATGACTGGAATTTGCAAGCAAGCAATCGATTGCATCATGACAGCTGCA
>Csp_1
ATGGCGAGGAAGAAGATCAGAGAGTATGATTCGAAACGGATTTTGAAACAGCATTTGAAGAGAATTGCTGAGATCGATTTGCAGATTCTGTCTGTGCAGGTAACAGAATCGACGGACTTTGTTGAGTTAGCAAACAAAGAACCATGGCTTTCGTCCACAAGATTGGTTGTGAAACCTGACATGTTGTTCGGGAAACGTGGGAAGAGTGGTTTAGTAGCACTGAACTTAGATCTGGCTCAGGTTTCTCAATTCGTGAAAGAGCGCCTAGGAGTAGAGGTTGAGATGGGTGGGTGCAAGGCTCCTATAACCACGTTTATTGTCGAACCATTTGTCCCCCATGACCAAGAATATTACCTTTCGATTGTCTCTGAGAGGCTTGGCTGCACCATCAGCTTTTCAGAGTGTGGGGGAATCGAAATCGAAGAGAACTGGGACAAGGTTAAGACTATATATCTCCCTACTGAGAAGTCGATGTCTTCGGAGACATGTGCTCCACTGATTGCTACACTTCCCTTGGAGGTTCGAGGAAAAATTGGTGACTTCATAAAGGGAGTTTTTGCAGTATTTCAAGATCTTGACTTCACTTTCCTGGAGATGAATCCATTTACGTTGGTGAATGGGGAGCCATATCCATTGGATATGCGAGGAGAATTGGATGATACTGCCGCTTTCAAGAACTTCAAAAAGTGGGGAACCATAGAGTTTCCTCTGCCTTTTGGTCGAGTCATGAGCCCCACAGAAAGCTTTGTACATGGATTGGATGAAAAGACTAGTGCCTCTCTGAAATTTACAGTCTTAAACCCTAAAGGACGCATCTGGACTATGGTGGCTGGAGGGGGTGCAAGTGTCATATATGCTGATACTGTTGGAGATCTGGGTTATGCGTCAGAGCTCGGGAATTATGCAGAGTACAGCGGAGCTCCAAATGAAGATGAGGTGTTACAGTATGCCAGAGTGGTCATTGATTGTGCCACTGCGGACCCGGATGGTCGTAAGCGTGCCCTGCTCATTGGAGGGGGCATAGCTAACTTTACTGATGTTGCTGCTACTTTTAATGGCATCATTCGTGCCCTAAGGGAAAAGGAATCCAAGCTAAAGGCATCGAGAATGCACATCTACGTTCGAAGGGGTGGTCCAAACTATCTGACTGGTTTGGAAAAAATGCGGACCTTGGGAAAGGATTTGGGGATTCCCCTCGAGGTTTACGGACCGGAGGCTACGATGACTGGAATTTGTAAGCAAGCCATTGATTGTGTCATGGCTAGTGCG
>Efe_1
ATGGCTAGGAAGAAGATCAGGGAGTATGACTCGAAGAGGTTGCTGAAGCAACACTTGAAGAGGATCTCTGGGATCGATCTGCAGATTCACTCCGCGCAGGTGACAGAGTCGACGGATTTCACCGAGTTAACAGACAGAGAGCCATGGCTTTCGTCGAACAAGCTGGTGGTGAAGCCGGACATGCTGTTCGGAAAGCGTGGGAAGAGCGGACTGGTCGCGCTGAACCTTGATCTGGCTCAGGTTGCTTCTTTCGTAAAAGAACGTCTTGGGAAAGAGGTTGAGATGGGTGGGTGCAAAGCTCCAATTACCACTTTCATCGTAGAACCTTTTGTTCCTCACAGTCAAGAGTTCTATCTGTCAGTTGTCTCAGAAAGATTGGGATGTACCATTAGTTTTTCCGAGTGTGGTGGGATTGAAATTGAAGAGAACTGGGACAAGGTGAAAACTGTATTTCTACCAACTGACAAATCTCTCACTCCAGAGGTCTCTGCACCACTAATCGCCACACTTTCTTTGGAGATCCGAGGGAAAATTGGAGATTTCATAAGGGCTGTTTTTGCAGTATTTCAGGATCTCGATTTCACCTTCCTAGAGATGAACCCATTCATTTTGGTGAACGAAGAGCCTTATCCATTGGATATGCGTGGAGAATTGGATGACACTGCTGCATTTAAGAACTTCAACAAATGGGGAGACATAAAGTTTCCATTGCCTTTCGGTAGAGTGTTGAGCCCAACTGAAAGTTTTGTGCATGCTTTGGATGAGAAGACAAGTGCGTCGTTGAAATTCACAGTTCTGAACCCAAAAGGTCGCATCTGGACTATGGTGGCTGGTGGGGGTGCGAGTGTCATATATTCTGATACTGTTGGAGATTTGGGCTATGCATCTGAACTTGGCAATTATGCTGAATACAGTGGTGCCCCAAATGAAGAAGAGGTGTTGCAATATGCAAGAGTTGTTCTTGATTGTGCTACTGCTGATCCTGATGGACGTAAACGAGCTCTTATAATTGGAGGTGGCATTGCTAATTTCACTGATGTTGCTACCACATTTAATGGCATAATTCGTGCTCTGAGAGAGAAGGAATCCAAGTTAAAAGCCTCAAGAATGCACATTTATGTTCGCAGAGGTGGCCCTAATTATCAGATTGGATTGGCTAAAATGCGGGCTTTGGGGGATGAACTTGGGGTTCCTCTTGAAGTTTATGGGCCAGAAGCCACAATGACTGGAATCTGCAAGCGAGCAATTGACTGCGTCATGTCAGCTACG
>Efe_2
ATGGCTAGGAAGAAGATCAGGGAGTATGATTCGAAGAGGTTGCTGAAGCAACACTTGAAGAGGATCTCCGGGATCGACCTGCAGATTCGCTCCGCGCAGGTGACAGAGTCGACGGATTTCGCCGAGTTAACGGACAGAGAGCCATGGCTTTCGTCGACCAAGCTGGTGGTGAAGCCAGACATGCTGTTCGGAAAGCGTGGGAAGAGCGGACTGGTCGCGCTGAACCTTGATCTGGCTCAGGTTGCTTCTTTCGTAAAAGAACGTCTTGGGAAAGAGGTTGAGATGGGTGGGTGCAAAGCTCCAATTACCACCTTCATCGTAGAACCTTTTGTTCCTCACAGTCAAGAGTTCTATCTGTCAATTGTCTCAGAAAGATTGGGATGTACCGTTAGTTTCTCCGAGTGTGGTGGGATTGAAATTGAAGAGAACTGGGACAAGGTGAAAACTGTATTTATACCAGCTGAGAAATCTCTCACTCCAGAGGCATCTGCACCATTGATCGCCACACTTCCTTTGGAGATCCGAGGGAAAATTGGAGATTTCATAAGTGCTGTTTTTGCAGTATTTCAGGATCTCGACTTCACCTTTCTAGAGATGAACCCATTCACTCTGGTGAATGAAGAGCCTTATCCATTGGACATGCGTGGAGAATTGGATGACACTGCTGCATTTAAGAACTTCAACAAATGGGGAGACATAGAGTTTCCATTGCCTTTCGGTAGAGTGTTGAGTCCAACTGAAAATTTTGTGCATGCTTTGGATGAGAAGACAAGTGCCTCCCTAAAATTCACAGTTCTGAATCCAAAAGGACGCATCTGGACTATGGTGGCTGGAGGTGGTGCGAGTGTCATATATGCCGATACTGTTGGAGATTTGGGCTATGCATCTGAACTTGGCAATTATGCTGAATACAGTGGTGCCCCAAATGAAGAAGAGGTGTTGCAATATGCAAGAGTTGTTCTTGATTGTGCTACTGCTGATCCCGATGGACGGAAACGATCTCTTATAATTGGAGGTGGTATTGCTAATTTCACTGATGTTGCTACCACATTTAATGGCATAATTCGTGCTCTGAGAGAGAAGGAATCGAAATTAAAAGCCTCAAGAATGCACATTTATGTTCGCAGAGGCGGCCCTAATTATCAGATTGGATTGGCTAAAATGCGGGCTTTGGGGGATGAACTTGGGGTTCCTCTTGAGGTTTATGGGCCAGAAGCCACAATGACTGGAATCTGCAAGCGAGCAATTGACTGCGTCATGTCAGCCGCG
>Efe_3
ATGGCTAGGAAGAAGATCAGGGAATATGATTCGAAGAGGTTGCTGAAGCAACACTTGAAGAGGATATCCGGGATCGACCTGCAGATACGTTCCGCGCAGGTGACAGAGTCGACGGATTTCACCGAGTTAACAGACAGAGAGCCATGGCTTTCGTCGACCAAGCTGGTGGTGAAGCCGGACATGCTGTTTGGAAAGCGTGGGAAGAGCGGACTGGTCGCGCTGAACCTTGACCTGGCTCAGGTTGCTTCTTTCGTAAAAGAACGTATTGGAAAAGAGGTTGAGATGGGTGGGTGCAAAGCTCCAATTACCACCTTCATCATAGAACCTTTTGTTCCTCACAGTCAAGAATTCTATCTATCAATTGTCTCAGAAAGATTGGGATGTGCCATTAGTTTTTCCGAATGTGGTGGGATTGAAATTGAAGAGAACTGGGACAAGGTGAAAACTGTATTTCTACCAGCTGACAAATCTCTCACTCCAGATGCATCTGCACCACTGATTGCCACACTTCCTTTGGAGATCCGAGGAAAAATTGGAGATTTCATAAGGGCTGTTTTTGCAGTATTTCAGGATCTCGACTTCACCTTCCTAGAGATGAACCCATTCACTCTGGTGAATGAAGAGCCTTATCCATTGGATATGCGTGGAGAATTGGATGACACTGCTGCATTTAAGAACTTCAACAAATGGGGAGACATAGAGTTTCCATTGCCTTTCGGTAGAGTGTTGAGTCCAACTGAAAGTTTTGTGCATGCTTTGGATGAGAAGACGAGTGCCTCGCTGAAATTCACAGTTCTGAACCCAAAAGGGCGCATCTGGACTATGGTGGCTGGAGGTGGTGCGAGTGTCATATACGCCGATACTGTCGGAGATTTGGGCTATGCATCTGAACTTGGCAATTACGCTGAATACAGTGGTGCCCCAAATGAAGAAGAGGTGTTGCAATATGCAAGAGTTGTTCTTGATTGCGCTACTGCTGATCCTGATGGACGTAAAAGAGCTCTTATAATTGGAGGTGGCATTGCTAATTTCACTGACGTCGCTACCACATTTAATGGCATAATTCGTGCTCTGAGAGAGAAGGAATCAAAGTTAAAAGCTTCAAGAATGCACATTTATGTTCGCAGAGGTGGCCCTAATTATCAGATTGGATTGGCTAAAATGCGAACTTTGGGGGATGAACTTGGGGTTCCTCTTGAGGTTTATGGGCCAGAAGCCACAATGACTGGAATCTGCAAGGGAGCAATTGACTGCGTCATGTCAACTGCA
>Efe_4
ATGGCGAGGAAGAAGATCCGAGAGTATGACTCTAAGCGGCTTCTGAAGGAGCATCTGAAGAGGTTTTCCGGGATAGAACTGCAGATCAGATATGCTCAGGTCACCGAGTCAACCGATTTTAACGAACTAGCAGCCCAAGAACCATGGCTCTCGTCAGAAAGACTGGTGGTGAAGCCTGATATGTTGTTTGGTAAAAGGGGGAAGAGTGGTCTGGTGGGATTGAATCTAGATCTGGCCCAGGTTGCTTCATTCACGAAGGAGCGACTAGGACAAGAGGTTGAGATGGGGGTCTGTAAGGCACCTGTAACTACATTTATCGTGGAGCCCTTTGTCCCACATACCGAAGAATTTTACCTTTCAATTGTTTCTGAGAGGCTTGGATGCAACATAAGCTTTTCAGAATGCGGGGGAATTGAAATTGAAGAGAACTGGGAAAAGGTGAAATCTATATTTGTTCCAACTCAGGAGTCATTCACATCTGAGCTCTGCGCCCCGTTAGTTGCAACCCTTCCTTTGGAGACTCGTGGAAAAGTTGAGGGCTTCATCGAAAGTGTCTTTGCTTTATTTTTAGATCTGGATTTCACTTTTCTGGAAGTGAATCCATTTACTTTACTGGAAGGAGAGCCTTATCCATTGGATATGAGAGGAGAATTGGATGATACTGCAGCGTTCAAGAACTTCAAAAAGTGGGGTAACGTGGAGTTTCCATTGCCTTTTGGCAGAGTTATGAGTAGCACTGAAAGCTTTATTCATAGGTTGGATGAAAAAACAAGTGCTTCACTAAAATTTACTGTTTTGAACCCGAAAGGAAGAATATGGACCATGGTTGCTGGTGGAGGTGCTAGTGTCATATATGCTGATACAGTTGGAGATTTGGGCCATGCATCAGAACTTGGGAACTATGCAGAATATAGTGGGGCTCCTAATGAGGAAGAAGTTTTGCAGTATGCTAGGGTTGTAATTGATTGTGTAACTGCAAATCCTGATGGTGAAAAGAGAGCTCTGGTGGTCGGAGGGGGAATAGCTAATTTTACAGATGTGGCTGTAACATTCAACGGAATTATTAAAGCCTTGCGGGAAAAGGAAGCGAAATTGAAAGCGGCAAGAGTGCACATCTATGTCAGAAGGGGTGGTCCAAATTATCAGACAGGCTTGGCGAAGATGCGTGCACTTGGCCAGGAAATTGGCATTCCAATAGAGGTTTATGGTCCCGAGGCGACAATGACTGCATTTTGCTTGACAAGGACGGAGGCTCTCTGTCAAAGCCGC
>Efe_5
ATGGCGAGGAAGAAGATCCGAGAGTATGACTCCAAGCGGCTTTTGAAGGAGCATCTGAAGAGGATTTCCGGGATAGAACTGCAGATCAGATCTGCTCAGGTCACCGAGTCAACTGATTTTAACGAATTAGCAGCCCAGGAGCCATGGCTCTCGTCAGAAAGACTGGTGGTGAAACCTGATATGTTATTTGGTAAAAGGGGGAAGAGTGGTCTGGTGGGATTGAATCTAGATCTGGCCCAGGTTGCTTCATTCACGAAGGAGCGACTGGGAAAAGAGGTTGAGATGGGGGGCTGTAAGGCACCTATAACTACATTTATTGTAGAGCCCTTTGTCCCACATACCGAGGAATTTTACCTTTCAATTGTTTCTGAAAGGCTTGGATGCAACATAAGCTTTTCAGAATGTGGGGGAATTGAAATTGAAGAGAACTGGGAAAAGGTGAAATCTATCTTTGTTCCAACTCAGGAGTCACTCACATCTGAGCTCTGTGCCCCGTTAGTTGCAACCCTTCCTTTAGAGACTCGTGGAAAAGTTGAGGGCTTCATCAAGGGTGCCTTTGCTTTATTTTTAGATCTGGATTTCACTTTCCTGGAAATGAATCCATTTACTTTAGTGGAAGGAGAACCTTATCCATTGGATATGAGAGGAGAACTAGATGATACTGCAGCATTCAAGAACTTCAAAAAGTGGGGTAACGTGGAGTTTCCATTGCCTTTTGGCAGAGTCATGAGTAGCACTGAAAGCTTTATTCATAAGCTGGATGAAAAAACAAGTGCTTCACTAAAATTTACTGTTTTGAACCCGAAAGGAAGAATATGGACCATGGTTGCTGGTGGAGGTGCTAGTGTCATATATGCTGATACAGTTGGAGATTTGGGCTATGCAACAGAACTTGGGAACTATGCAGAATATAGTGGAGCTCCTAATGAGGAAGAAGTTTTGCAGTATGCTAGGGTTGTAATTGATTGTGTAACTGCAAATCCTGATGGCGAAAAGCGAGCTCTGGTGGTCGGAGGGGGAATAGCTAATTTTACAGATGTGGCTGTAACATTCAACGGAATTATTAAAGCCTTGCGGGAAAAGGAAGCAAAACTGAAAGCAGCAAGAGTGCACATTTATGTCAGAAGGGGTGGTCCTAATTATCAGACAGGCTTGGCAAAGATGCGTGCACTTGGCCAGGAAATTGGCATTCCAATTGAGGTGTATGGTCCTGAAGCGACAATGACTGGCATATGTCAGCAGGCAATCGAGTGCATCACAGTTGCTGCC
>Egu_1
ATGGCGAGGAAGAAGATCCGGGAGTACGATTCGAAGCGGCTTCTCAGGGAGCATCTCAAGCGGCTCGCCGCCATCGACCTCCAGATCTGCTCAGCCCAGGTCACGGAATCTACGGACTTCGCTGAGTTAGTGAACAAAGAGCCATGGCTTTCATCCATGAAACTGGTTGTGAAGCCTGACATGCTGTTCGGGAAGCGAGGGAAGAGTGGTTTGGTGGCTCTGAAATTAGATATGGCTCAGGTGGCTCAGTTTGTGAAAGAACGCCTGGGAGTGGAGGTTGAGATGGGTGGTTGCAAGGCCCCGATAACCACATTTATAGTTGAGCCATTTGTTCCCCATGACCAAGAGTACTATCTCTCAATTGTCTCCGAGAGGCTTGGTTGCACCATCAGCTTCTCAGAGTGTGGTGGAATTGAAATTGAAGAGAACTGGGACAAGGTTAAGACTATCTTTCTCCCTACCGAGAAGCCTATGACATCTGAGGCATGTGCTCCACTGATTGCAACACTTCCCCTGGAGGTACGAGGAAAAATAGGGGACTTCATAAAAGGTGTTTTTGCTGTTTTCCAAGACTTGGATTTCACTTTTCTTGAGATGAACCCATTTACTTTGGTAAATGGGGAGCCTTATCCATTGGATATGCGAGGAGAGTTGGATGATACTGCTGCATTCAAAAACTTCAAGAAGTGGGGGAACATAGAATTTCCACTTCCTTTTGGCAGAGTTTTGAGCCCTACAGAAAGCTTTATTCATGAACTTGATGAAAAGACTAGTGCCTCCTTGAAGTTCACTGTTTTAAACCCCAAAGGACGCATATGGACCATGGTAGCTGGTGGTGGTGCCAGTGTTATATATGCTGATACTGTTGGTGACTTGGGTTATGCATCAGAGCTCGGAAACTATGCAGAGTACAGTGGTGCTCCTAATGCGGATGAGGTCCTGCAGTATGCCAGAGTGGTTCTTGATTGTGCAACTGCGGATCCTGATGGCAGAAAGAGGGCCCTTCTCATTGGAGGGGGTATAGCTAACTTCACTGATGTTGCTGCTACTTTTAGTGGCATCATCCGTGCCCTAAAAGAAAAGGAATCCAAGCTAAAGGCTGCAAGGATGCACATTTTTGTCCGAAGAGGTGGTCCAAATTATCAAACAGGTCTAGCCAAAATGCGGGCTCTGGGTGACGAGTTAGGCATTCCCCTTGAGGTGTATGGACCAGAAGCAACAATGACCGGAATTTGCAAGCAAGCTATTGATTGCATCATGTCTGCTGCA
>Lch_1
ATGGCGAGGAAGAAGATCCGAGAGTACGATTCGAAGAGGTTGTTGAAGGAGCATTTGAAGAGACTCGCAGGGATCGACTTGCAGATCTGCTCCGCGCAGGTAACGGAATCGACGGACTTCACTGAGTTGGTAAACAGAGAACCATGGCTTTCATCCACCAGATTGGTTGTGAAGCCGGACATGTTGTTTGGGAAGCGTGGGAAGAGCGGTTTGGTGGCTCTAAACCTAGATCTGGCCGAGGTCGCTCAATTTGTTAAAGAACGTCTTGGCGTGGAGGTTGAGATGGGCGGTTGCAAGGCACCCATAACTACATTCATTGTTGAACCATTCGTACCTCACGACCAAGAATTCTACCTTTCGATTGTATCCGAGAGGCTTGGGAGCACCATAAGCTTTTCAGAATGTGGAGGCATTGAGATCGAAGAGAACTGGGACAAGGTGAAGACATTGTTTCTACCAACAGAGAAGCCCATGACATCTGAGGAATGTGCTCCACTGATAGCTACACTTCCCTTGGAGGTACGAGAGAAAATAGGGAACTTCATCAGAGGAGTTTTCACAGTATTTCAAGATCTGGATTTCTCTTTCCTAGAGATGAATCCATTTACATTGGTAGATGGAGAGCCGTATCCATTGGATATGCGTGGAGAATTAGATGACACTGCTGCCTTCAAGAACTTCCGAAAATGGGGGAATGTGGAATTTCCACTGCCGTTTGGAAGAGTACTGAGCACTACAGAGAGCTTTATTCATGGATTGGATGAAAAGACAAGTGCCTCTCTGAAATTCACTGTTTTAAACCCTAAAGGACGCATCTGGACTATGGTAGCTGGAGGGGGTGCAAGTGTCATATATGCCGATACTGTTGGAGATTTGGGTTATGCATCGGAGCTTGGAAATTATGCCGAGTACAGCGGAGCTCCAAATGAGGATGAGGTTTTGCAGTATGCCAGAGTTGTTATTGATTGTGCTACTGCCGATCCTGATGGTCGCAAGAGAGCCCTTCTTATTGGAGGAGGCATAGCTAATTTTACTGATGTTGCGGCTACTTTCAATGGCATTATTCGAGCTTTAAGGGAGAAGGAATCCAAGCTAAAGGCATCAAGAATGCATATCTATGTTCGAAGAGGCGGACCAAACTATCAGACTGGTTTGACGAAAATGCGGACTCTAGGAGTGGAACTAGGGGTTCCCCTTGAGGTTTATGGGCCAGAGGCTACAATGACTGGAATTTGCAAGCAAGCGATCGATTGCATTATGTCAGCTGCA
>Nco_1
ATGGCTAGGAAGAAGATCAGAGAGTACGATTCGAAGAGGTTGCTGAAGCAACACTTGAAGAAGATCGCCGGGATTGATTTGGAGATACGCTCAGCGCAGGTCACAGAGTCAACGGATTTCACCGAGTTAACCGACAGAGAGCCATGGCTTTCGTCAACCAAGCTAGTGGTGAAGCCGGACATGCTGTTTGGAAAGCGTGGGAAGAGTGGACTGGTTGCACTGAACCTTGATCTAGCTCAGGTGTCTGCATTCGTGAAACAACGTCTAGGAAAAGAGGTTGAAATGGGTGGGTGCAAAGCTCCAATTACCACCTTCATCGTGGAACCTTTCGTTCCTCACAGTCAGGAGTTCTATCTGTCAATTGTCTCTGAAAGACTGGGATGTACCGTTAGTTTCTCCGAGTGCGGTGGGATTGAAATTGAAGATAACTGGGACAAGGTGAAAACTGTATTTCTACCAACTGACAAATCTCTCACACCAGAGGCATCTGCACCACTGATTGCCACACTTCCTTTGGAGATTCGAGGAAAAATTGGAGATTTCATAAGAGCTGTTTTTGCAGTATTTCAGGACCTCGACTTCACCTTCCTAGAAATGAACCCATTCACTTTGGTGAATGGAGAGCCTTATCCATTGGATATGCGTGGAGAGTTGGATGACACTGCTGCATTTAAGAACTTCAACAAATGGGGAGATATAGAGTTCCCATTGCCTTTCGGTAGAGTGTTGAGTCCAACTGAAAGCTTTGTGCATGGTTTGGATGAGAAGACAAGTGCCTCGCTGAAATTCACAGTTCTGAACCCAAAAGGGCGCATCTGGACTATGGTGGCTGGAGGTGGTGCAAGTGTCATATATGCCGATACTGTCGGAGACTTGGGCTACGCATCTGAACTTGGCAATTATGCTGAATACAGTGGTGCCCCGAATGAAGAAGAGGTGTTGCAATATGCAAGAGTTGTTCTTGATTGTGCTACTGCCGATCCTGATGGACGTAAACGGGCTCTTATAATTGGAGGCGGCATTGCTAATTTCACTGATGTTGCTGCCACATTTAATGGCATCATTCGTGCTCTAAGGGAGAAGGAATCAAAGTTAAAAGCCTCAAGAATGCACATTTATGTTCGCAGAGGTGGCCCGAATTATCAGATTGGGTTGGCTAAAATGCGGGCTCTGGGTGAAGAACTTGGAGTTCCCCTTGAGGTATATGGGCCAGAAGCCACAATGACTGGAATCTGCAAACGAGCAATTGACTGTGTCATGTCAGCTGCG
>Nco_2
ATGGCGAGGAAGAAGATCCGAGAGTATGACTCCAAGCGGCTTCTGAAGGAGCACCTGAAGAGGATTTCGGGGATAGAACTGCAGATCAGATCTGCTCAGGTCACCGAGGCAACTGATTTTAACGAACTTGCGGCCCAAGAACCATGGCTTTCGTCAGAAAGACTGGTGGTGAAGCCTGATATGTTGTTTGGTAAAAGGGGGAAGAGTGGTCTGGTGGGATTGAATCTAGATCTGGCCCAGGTTGCTTCATTCACGAAGGAGCGGCTAGGGAAAGAGGTTGAGATGGGGGGCTGTAAGGCACCTATAACTACATTTATTGTAGAACCCTTTGTCCCACATACTGAAGAATTTTACCTTTCAATTGTTTCTGAGAGGCTTGGATGCAACATAAGCTTTTCAGAATGTGGGGGAATTGAAATTGAAGAGAACTGGGAAAAGGTGAAATCTATCTTTGTTCCAACTCAGGACTCACTAACATCTGAGCTCTGTGCCCCGTTGGTAGCAACTCTTCCTTTGGAGGTA------------------------------------------------AATCTGGACTTCACTTTCCTGGAGATGAATCCATTTACTTTAGTTGACGGAGAGCCTTATCCATTGGATATGAGAGGAGAACTGGATGATACTGCGGCATTCAAGAACTTCAAAAGGTGGGGTAACGTGGAATTTCCATTGCCTTTTGGCAGAGTTATGAGTAATACTGAAAGCTTTATTCATGGGCTGGATGAAAAAACAAGTGCTTCATTAAAATTTACTGTTTTGAACCCGAAAGGAAGAATATGGACCATGGTTGCTGGTGGAGGTGCTAGTGTCATCTACGCTGATACAGTTGGAGATTTGGGCTATGCATCGGAACTTGGAAACTATGCAGAATATAGTGGAGCTCCTAACGAAGAAGAAGTTTTGCAGTATGCTAGGGTTGTAATTGATTGCGCTACTGCAAATCCTGATGGCCAAAAGAGAGCTCTGGTGATTGGAGGGGGAATAGCTAATTTTACAGATGTGGCTGTAACATTCAATGGAATTATTAAAGCCTTGCGAGAAAAGGAACCACAACTGAAAGCAGCAAGAATGAACATCTATGTTAGAAGGGGTGGTCCAAATTATCAGACAGGCTTGGCAAAGATGCGTGCACTTGGCCAGGAAATCGGCATTCCAATTGAGGTTTATGGTCCTGAGGCGACAATGACTGGCATTTGTCAGCAGGCAATCAAGTGCATCACGGCTGCGGCA
>Osa_1
ATGGCGCGCAAGAAGATCCGGGAGTACGACTCCAAGCGCCTCCTCAAGGAGCACCTCAAGCGCCTCGCCGGTATCGACCTCCAGATCCTCTCCGCCCAGGTTACACAATCGACGGACTTCACAGAGCTGGTAAACCAGCAGCCATGGCTGTCAACCATGAAGTTGGTCGTGAAGCCCGACATGCTGTTCGGGAAGCGTGGCAAGAGCGGACTTGTGGCCCTCAACCTAGATATTGCTCAAGTCAAGGAGTTTGTGAAGGAGAGGCTGGGAGTTGAGGTCGAGATGGGTGGCTGCAAGGCTCCAATCACCACCTTCATTGTGGAGCCATTTGTACCCCATGATCAAGAATACTACCTTTCTATTGTCTCGGAGAGGCTGGGCAGCACCATTAGCTTCTCGGAATGTGGAGGAATAGAAATTGAGGAGAACTGGGACAAGGTTAAGACAATTTTTCTTCCCACTGAGAAGCCAATGACACCTGATGCATGTGCTCCCTTGATTGCTACCCTTCCATTGGAGGCACGTGGAAAAATTGGTGATTTCATTAAAGGAGTCTTTGCTGTTTTCCAAGACTTAGATTTCTCATTTCTCGAGATGAACCCATTTACCATCGTGAATGGAGAGCCGTATCCTCTGGACATGAGAGGAGAATTAGATGACACAGCAGCTTTCAAAAACTTCAAGAAGTGGGGAAATATCGAATTCCCACTACCATTCGGTAGAGTTCTCAGTTCTACAGAAGGCTTTATCCATGACTTGGATGAGAAGACAAGTGCATCTCTGAAGTTCACCGTTTTGAACCCAAAGGGGCGCATCTGGACAATGGTTGCTGGAGGTGGTGCCAGTGTCATATATGCTGATACAGTCGGAGATTTGGGATATGCTTCAGAATTAGGAAACTATGCAGAGTATAGCGGTGCTCCCAATGAGGAGGAGGTTCTGCAGTATGCTAGAGTAGTACTTGATTGTGCGACTGCTGATCCTGATGGCCGCAAGAGAGCTCTTCTCATTGGAGGGGGTATAGCTAACTTCACCGACGTCGGGGCCACATTTAGCGGCATCATTCGGGCCTTAAGAGAGAAGGAATCCAAGTTGAAGGCTGCAAGGATGCACATCTATGTCCGACGTGGTGGTCCAAATTACCAAACTGGGCTGGCTAAAATGCGCAAGCTTGGCGCAGAACTCGGCGTCCCGATTGAGGTGTATGGGCCAGAAGCGACGATGACTGGAATCTGCAAGCAAGCAATTGAATGCGTTATGGCCGCAGCA
>Osa_2
ATGGCGCGGAAGAAGATCCGGGAGTACGACTCCAAGCGCCTCCTAAGGGAGCACCTCAAGCGCCTCGCCGCCATCGACCTCCACATCCTCTCCGCCCAGGTCACGGAATCAACTGATTTCACAGAGCTCGTCAACCAAGAGCCATGGCTCTCGTCTATGAAGTTGGTTGTGAAACCCGACATGCTGTTTGGCAAACGTGGGAAGAGTGGCCTTGTGGCCCTCAACCTAGATCTTGCTCAAGTCCGCCAATTCGTCAAAGAGCGGTTGGGAGTTGAGGTTGAGATGGGTGGCTGCAAGGCTCCTATTACAACATTCATAGTTGAGCCATTTGTTCCACATGATCAAGAGTACTATCTTTCTATTGTATCAGAGAGGCTTGGTTCCACCATTAGCTTCTCGGAGTGTGGAGGTATTGAGATCGAGGAGAACTGGGATAAGGTCAAGACAGTTTTTCTTCCCACCGAGAAAGCAATGACACCTGATGCGTGTGCTCCATTGATTGCCACCCTACCGTTAGAGGTTCGGACAAAAATAGGTGATTTCATCAGAGGTGTATATTCTGTTTTCCAAGACTTGGATTTCTCATTCCTTGAGATGAATCCGTTCACCATGGTGAATGGGGAACCATATCCTCTAGACATGAGAGGAGAATTGGACGACACAGCTGCCTTTAAGAACTTTAAGAAGTGGGGAAACATTCAGTTCCCTCTGCCTTTCGGAAGAGTCCTCAGCCCCTCTGAAAGCTTTATCCATGAACTGGATGAGAAGACAAGCTCATCGCTCAAATTCACAGTCCTGAACCCGAAAGGGCGCATTTGGACAATGGTTGCAGGTGGTGGTGCTAGTGTCATATATGCTGATACTGTTGGAGATTTGGGATATGCGTCAGAGCTTGGAAATTATGCAGAATACAGCGGCGCTCCCAACGAGGAGGAGGTTCTGCAGTATGCTAGAGTGGTTTTGGATTGTGCCACTGCTGATCCTGATGGCCGTAAGAGAGCTCTTCTCATTGGAGGTGGTATAGCGAACTTCACTGATGTCGCTGCTACATTCAGTGGCATCATTCGAGCTTTAAGAGAGAAGGAATCCAAATTGAAGGCTGCACGGATGAACATTTACGTTCGGAGAGGTGGTCCAAACTACCAAACTGGCCTTGCCAAAATGCGTACACTAGGTGCAGAACTTGGTGTTCCAATTGAGGTATATGGACCAGAGGCAACAATGACTGGAATCTGCAAGCAAGCCATTGATTGCATCATGGCTGAAGCA
>Out_1
ATGGCGAGGAAGAAGATCAGAGAGTATGACTCCAAGCGCCTATTGAAGGAGCATCTGAAGAGGATTGCTGGACTGCATCTTGACACCAAATCCGCCCAAATAACAGAATCAACGGATTTCAACGAGTTAGCTGACAGAGAACCATGGTTATCATCAACCAAACTCGTAGTTAAGCCAGATATGTTGTTTGGGAAGCGAGGAAAGAGTGGTTTGGTAGCCTTAAACCTGGATCTAGCACAGGTTGCCGCATTTGTCAAGGAACGCCTTGGAAAGGAGGTTGAGATGGGTGGTGCAAAGGCGCCAATAACGACCTTCATTGTGGAGCCATTTGTTCCTCACGAAGAAGAGTTTTATGTGTCAATAATGTCAGAACGCCTTGGTTCAACCATAAGTTTTTCAGAGTGCGGAGGCATTGAAATAGAAGAAAATTGGGATAAGGTGAAGACAGTGTTTATCCCATCTGAGAAGTCTCTGACTAGTGAGCTCTGTGCACCTCTGATTGCTACTCTTCCATTGGAGGTCCGAGGAAAAATTGAAACTTTTATAAAGGGCGTTTTCACCTTGTTTGTGGATTTGGACTTCACATTCTTGGAGATGAATCCATTTACGTTGGTTAATGGGGAGCCTTACCCTCTGGACATGCGAGGAGAATTAGATGATACTGCTGCCTTTAAGAACTTCAACAAATGGGGCAATATCGAATTCCCATTGCCTTTTGGTAGAGTTATGAGCACTGCAGAAAGTGCGATTCATGGCATGGATGAAAAAACAAGTGCCTCTCTAAAGTTCACTATTCTCAATCCAAAAGGGCGCATCTGGACAATGGTTGCTGGAGGTGGTGCTAGTGTAATATATGCTGATACGGTTGGGGATTTGGGCTATGCAAATGAACTTGGAAACTATGCAGAATACAGTGGAGCTCCAAATGAGGATGAGGTGTTACATTATGCGAGAGTTTTGATAGATTGTGCTACTGCAAATCCTGATGGTCGCAAGAGGGCACTAGTAATAGGTGGGGGCATAGCTAACTTCACAGATGTTGCTGCTACCTTTAGTGGCATTATTCGAGCTTTGCGGGAAAAGGAATCCAAACTCAAAGCATCAAGAATGCAAATATATGTGAGAAGAGGAGGTCCAAATTATCAGAATGGTCTTGCCAAGATGCGTGCTCTTGGAGAAGAGATCGGAGTCCCCTTCGAGGTTTATGGACCAGAAGCTAGTATGACTGGCATCTGCAAGCAGGCGATTGATTATATTACAGCATCTGCC
>Pab_1
ATGGCGAGGAAGAAGATCAGAGAATATGATTCCAAGCGGCTATTGAAAGAGCACCTCAAGAGGCTCACTGGATTGCAGGTCGACATCAAATCTGCCCAGGTAACGGAATCGACCGATTTCAATGAACTAGCAGACAGAGAACCATGGGTATCCTCGAGCAAACTCGTAGTTAAGCCTGACATGTTGTTCGGAAAGCGGGGGAAGAGTGGCTTGGTAGCCTTGAATCTGGACCTGGCCCAGGTTATTGCGTTTGTCAAGGAACGCCTGGGAAAGGAGGTTGAGATGGGGGGTGCAAAGGCTCCTATAACAACATTCATTGTGGAGCCATTTGTACCTCATGATGATGAATTTTATATGTCGATCATGTCAGACCGCCTTGGTTCAACAATTAGCTTTTCAGAGTGCGGAGGAATTGAAATCGAAGAAAATTGGGACAAGGTTAAGTCAGTATTTGTCCCAACCGAAAAGTCCCTGACAGCTGAGTTATGTGCACCCTTGATTGCAACTCTTCCATTGGAGATCCGAGGCAAAATCGAGACCTTCATAAAGGGAGTTTTCAATTTATTTCTGGATTTGGACTTCACTTTCTTGGAGATGAATCCTTTTACACTGGTTAATGGGGAGCCTTACCCTCTAGATATGCGAGGAGAATTGGATGATACTGCTGCATTTAAGAACTTCAAAAAGTGGGGCAATATTGAATTCCCATTGCCTTTTGGTAGAGTCATGAGTCCTTCAGAGAGTGCAATACATGGCATGGATGAAAAGACAAGTTCCTCTCTAAAATTTACTATTCTAAATCCAAAAGGACGCATTTGGACAATGGTTGCTGGAGGAGGTGCAAGTGTGATATATGCTGACACAGTTGGAGATTTGGGATTTGCAAATGAACTTGGAAACTATGCAGAGTATAGTGGAGCTCCAAATGAAGATGAGGTGTTACAATATGCAAGAGTTTTAATAGATTGTGCTACTGCAAATCCTGATGGTCGTAAGAGAGCACTAGTGATAGGTGGAGGGATAGCAAACTTCACTGATGTTAGTGCTACCTTTAGTGGAATCATTCGAGCCTTGCGTGAAAAGGAATCCAAACTCAAAGCATCACGGATGCAAGTATATGTGAGAAGAGGTGGTCCAAATTATCAGAATGGTCTTGCAAAGATGCGTGCCCTTGGTGAGGAGATTGGGGTCCCATTCCAGGTTTATGGACCGGAAGCTAGTATGACTGGCATCTGCAAGCAAGCTATACAAAATATAACAGCTGCTGCA
>Ppe_1
ATGGCACGCAAGAAGATCAGAGAGTACGACTCCAAGAGGTTGTTGAAGGAACACTTCAAGAGATTCGGTGGCCGTGAATTGCCCCTTAAATCAGCCCAAATTACTGAATCAACCGATCTCAATGAGCTAGTTGAGAAGGAATCTTGGCTTTCATCTTCCAAACTGGTTGTGAAACCTGACATGTTGTTTGGAAAGCGTGGGAAGAGTGGTTTGGTTGCTTTGAACCTTGACTTCGCTCAAGTTGCCACCTTTGTGAAGGAGCGCCTTGGCAAAGAGGTGGAGATGGGTGGTTGCAAAGGACCCATAACAACATTCATTGTTGAACCCTTCATTCCCCACAATGAGGAGTTTTACCTTAATATTGTCTCAGACCGACTTGGGAACAGCATAAGCTTCTCCGAGTGTGGAGGAATTGATATTGAGGAGAACTGGGATAAGGTCAAGACCATATTTGTCCCTACAGGAACTCCTTTCACATCAGAAGTATCTGCACCACTTGTTGCAACCCTTCCCTTGGAGATCAAAGGAGAACTTGAGGACTTTATCAAAGTCGTTTTTACTCTATTTCAAGATCTGGACTTCACTTTTCTGGAGATGAATCCTTTTGCACTGGTTGATGGAAAGCCATATCCTTTGGATATGAGAGGCGAGCTGGATGACACTGCTGCTTTCAAGAACTTCAAAAAGTGGGGCAGTATTGAATTTCCAATGCCATTTGGAAGGGTTATGAGTTCTACAGAAAAATTTATTCATGGCCTGGATGAAAAGACTAGTGCATCTTTGAAATTCACAGTTCTCAACCCAAAGGGACGAATTTGGACTATGGTAGCTGGAGGAGGTGCAAGTGTCATCTATGCAGACACGGTTGGAGATCTTGGCTTTGCTGATGAACTTGGAAACTATGCCGAATACAGTGGAGCACCTAATGAAGAGGAGGTATTGCAGTATGCCAGAGTTGTGATTGATTGTGCAACGTCAGACCCTGATGGCCGTAAGAGAGCCCTTGTAATTGGAGGAGGAATAGCTAACTTTACCGATGTAGCTGCAACATTCAATGGTATCATTCGAGCCTTGAAGGAGAAGGAATCAAAGCTTAAAGCCGCAAGGATGCATCTCTATGTCAGGAGAGGAGGTCCCAACTACCAGAGGGGCCTCGCAAAAATGCGGGCACTTGGAGAGGAAATCGGCATCCCAATTGAGGTCTATGGACCCGAAGCAACAATGACCGGTATTTGCAAACAGGCAATTCAGTGCATCAGTGTTGCTGCA
>Ppe_2
ATGGCTCGGAAGAAGATCAGAGAATACGACTCCAAGAGGCTGCTCAAACAACACTTGAAACGAGTCGCCGGAATCGACCTCCAGATCAACTCAGCTCAGGTGACCGAGTCCACGGACATCGCTGAGTTGGCGAACACGGAGACATGGCTGTCGTCGACGAGGCTCGTGGTGAAGCCCGATATGTTGTTCGGGAAACGCGGGAAGAGTGGCCTTGTTGCTCTCAATTTGGATATGGCTCAGGTGGCCGAGTTTGTGAAGCAGCGTCTTGGCAAAGAGGTTGAGATGGGAGGCTGTAGGGCCCCTATAACGACGTTTATAGTGGAGCCATTTATGCCTCATGATCAAGAATTTTACCTTTCGATTGTTTCTGAAAGGCTTGGATCGACATTGAGCTTTTCGGAGTGTGGAGGAATTGAAATTGAAGAGAACTGGGGCAAGGTTAAGACTATATTTCTTCCGACCGAGAAGTCTTTGACAAATGAGGCTTGTGCTCCACTGATTGCCACTCTTCCATTGGAGGTCAGAGACAAAATTGGGGATTTCATAAAGGGCGTCTTCGCTGTATTTCAGGATTTGGATTTTAGCTTCCTGGAAATGAACCCGTTTACCTTGGTTAACGGTGAACCTTATCCATTGGATATGAGGGGGGAGCTAGATGACACTGCTGCTTTCAAGAACTTCAATAAATGGGGTAACGTGGAGTTTCCACTGCCTTTTGGTAGAGTTTTAAGTCCTACAGAAACATTTATTCATTCTTTGGATGAAAAGACAAGTGCATCCTTAAAATTCACCGTGTTGAACCCAAAAGGACGCATCTGGACCATGGTAGCTGGAGGTGGTGCAAGTGTTATATATGCTGATACTGTTGGAGATTTGGGTTATGCTTCAGAACTGGGAAATTATGCAGAGTATAGTGGAGCTCCAAATGAGGAAGAGGTGTTGCAATATGCGAGAGTTGTGATTGATTGTGCAACTGCTGATCCAGATGGTCAGAAAAGAGCTCTTATTATTGGAGGTGGTATAGCTAATTTCACAGATGTTGCTGCTACATTTAATGGAATCATTAGAGCCCTCAGAGAGAAGGAATCCAAGCTAAAAGCAGCAAGAATGCATATCTTCGTGAGAAGGGGCGGTCCAAATTATCAAACTGGTTTGGCAAAGATGCGTGCGTTGGGAGAGGAACTTGGAGTTCCTCTTGAGGTTTATGGACCCGAGGCAACAATGACTGGAATTTGCAAGCAAGCAATTGAGTGCATCATGGGTGAAGAA
>Vvi_1
ATGGCGCGCAAGAAGATCAGAGAGTACGATTCCAAGAGGCTGTTGAAGGAGCATTTTAAGAGGCTCTCTGGTACCGACCTTCCAATTAAATCAGCTCAAATCACAGAGTCAACTGACTTCAATGAGCTAGCAGAGAAGGAACCTTGGCTCTTATCAGGGAAACTGGTCGTGAAACCTGACATGTTATTTGGCAAGCGTGGGAAGAGTGGTTTAGTTGCCCTGAATTTAGATTTGGCTCAAGTTGGTACTTTCGTGAAAGAACGTCTTGGCAAAGAGGTAGAGATGGGGGGATGCAGAGGGCCTATCACAACATTCATTGTTGAACCCTTCATCCCACACAATGAAGAGTTTTACCTAAACATGGTTTCAGAGCGACTTGGGAGTAGCATAAGCTTTTCCGAATGTGGAGGTATTGAAATTGAAGAGAACTGGGATAAGGTTAAAACTATATTTATCCCAACCGGGGCCACTTTTACCTCAGAAATTTGTTCTCCACTAGTTGCCACCCTTCCCTTGGAGATCAAGGGGAAAATTGAGGAGTTTATCAAAGTGGTTTTTGCTTTATTTTTAGATCTGGACTTCACTTTCCTAGAGATGAATCCTTTTACATTGGTTGATGGAAAGCCTTATCCTTTGGATATGAGAGGCGAGCTGGACGATACTGCTGCTTTCAAGAACTTCAAGAAGTGGGGCAATATTGAATTTCCAATGCCATTTGGAAGAGTTATGAGTCCTACAGAAACCTTTATTCATGGGCTAGATGAAAAGACAAGTGCCTCTTTGAAGTTCACAGTTCTGAACCCCAAGGGACGGATTTGGACTATGGTAGCAGGAGGAGGTGCAAGTGTCATCTATGCAGATACGGTTGGTGATCTCGGTTATGCTTCTGAGCTTGGGAACTATGCAGAGTATAGTGGAGCACCAAATGAAGAGGAAGTATTGCAGTATGCTAGAGTTGTAATTGATTGTGCAACTGCAAACCCTGATGGCCTTAAGAGAGCTCTTGTAATTGGAGGAGGAATAGCTAACTTTACTGATGTTGCTGCTACTTTTAATGGCATAATTCGCGCTTTGAAAGAGAAGGAATCAAAGCTTAAAGCTTCAAGAATGCACATATACGTTAGGAGAGGAGGTCCAAATTACCAGAGGGGTCTTGCAAAAATGCGGACTCTTGGAGAGGAAATTGGAATCCCTCTTGAGGTTTATGGACCTGAGGCAACCATGACTGGCATATGCAAACAGGCAATTGAGTGCATCGGTGCTGCTGCA
>Vvi_2
ATGGCCAGGAAGAAGATCAGAGAGTACGACTCCAAGAGGCTTCTCAAGGATCACCTCAAGAGGCTCGCTGGCATCGATCTCCAGATCTGCTCAGCTCAGGTTACTGAGGCAACGGACTTTGCTGAGCTAACAAACAAAGAACCATGGCTTTCATCCACTAGATTGGTTGTGAAACCTGACATGTTGTTTGGAAAGCGTGGGAAGAGTGGCTTGGTTGCATTGAATTTAGATCTGGCTCAAGTTGCTGAATTTGTGAAAGCACGACTTGGTGTTGAGGTTGAGATGGGTGGTTGCAAGGCACCAATAACCACTTTTATTGTTGAACCGTTTGTTCCCCATGACCAAGAGTATTACCTTTCGATTGTATCTGATAGGCTTGGCTGCACTATTAGCTTTTCAGAATGTGGTGGTATTGAAATTGAAGAGAACTGGGATAAGGTGAAGACTATTAATCTTCCAACTGAAAAGCCTATGACACCTGAGACATGTGCTCCATTGATTGCCACTCTTCCCCTGGAGGTTCGAGGGAAAATTGGTGACTTCATAAAGGGTGCGTTTGCTGTATTTCAAGATCTTGACTTCAGTTTCCTAGAGATGAACCCATTTACCCTGGTGAATGGGGAACCATACCCACTGGATATGAGGGGAGAATTGGATGATACTGCTGCTTTTAAAAACTTCAAGACGTGGGGCAATATTGAGTTTCCGCTGCCTTTTGGAAGAGTACTAAGCCCCACAGAGGGCTACATTCACTCGTTGGATGAAAAGACAAGTGCATCTTTGAAGTTCACTGTTTTGAACCCCAAAGGACGCATCTGGACTATGGTAGCTGGAGGTGGTGCAAGTGTTATATATGCCGATACTGTTGGAGATTTGGGTTATGCGTCAGAGCTTGGTAACTATGCAGAGTATAGTGGAGCTCCGAATGAGGAAGAGGTGTTGCAATATGCCAGAGTTGTTCTTGATTGTGCTACTGCTGACCCTGATGGCCGTAAGAGAGCCCTTCTCATTGGAGGGGGTATTGCTAACTTCACTGATGTTGCTGCCACTTTCAATGGGATTGTCCGGGCTCTGAAGGAGAAGGAATCCAAATTAAAAGCCTCCAGAATGCACATCTATGTTCGAAGAGGTGGTCCTAACTATCAGACTGGCTTGGCAAGGATGCGTGCCTTGGGAGAGGAACTGGGAATCCCTCTTGAGGTTTATGGGCCTGAGGCAACAATGACCGGGATTTGCAAGCAGGCAATTGATTGCATCATGTCTACTGCC
