# Supplementary material for: The Chloranthus sessilifolius genome provides insight into early diversification of angiosperms
Source: Nat Commun. 2021 Nov 26;12:6929. doi: 10.1038/s41467-021-26931-3 (PMC8626421; doi:10.1038/s41467-021-26931-3)
Supplement: Supplementary file 4 — Source Data [file 41467_2021_26931_MOESM4_ESM.zip › Fig. 3a, c, e and Supplementary Figure 12, 14, Phylogenetic tree/LCG_multi-species coalescent-based/group_1217_CDS.treefile]

(Aco_1:0.1422059847,((((((((Ash_1:0.1750216397,(Osa_1:0.0978634499,Osa_2:0.1157980223)100:0.0999355673)60:0.0309786179,Egu_1:0.0687888060)98:0.0591944889,(((((Cde_1:0.2575397132,Cka_1:0.0873695743)28:0.0101228574,Cka_2:0.0904324066)33:0.0087118205,Lch_1:0.0947037169)39:0.0139747318,Cde_2:0.2719677360)52:0.0039591195,Csp_1:0.1267969445)76:0.0223554047)55:0.0146876385,Vvi_2:0.1315867163)70:0.0225975207,Ppe_2:0.2064426120)77:0.0201869866,(Atr_1:0.1615115145,(((Efe_1:0.0229784396,Efe_2:0.0197250912)96:0.0036394292,Efe_3:0.0218899651)100:0.0249341229,Nco_1:0.0362317491)100:0.1475309034)94:0.0296119498)100:0.0506828200,(Out_1:0.0789415423,Pab_1:0.0999099119)100:0.1817462998)95:0.0274838202,((Efe_4:0.0547421729,Efe_5:0.0179324797)100:0.0256455609,Nco_2:0.0259528632)100:0.1609122201)100:0.1144149085,(Ppe_1:0.1381222467,Vvi_1:0.0593125381)99:0.0402081947);
