# Supplementary material for: The Chloranthus sessilifolius genome provides insight into early diversification of angiosperms
Source: Nat Commun. 2021 Nov 26;12:6929. doi: 10.1038/s41467-021-26931-3 (PMC8626421; doi:10.1038/s41467-021-26931-3)
Supplement: Supplementary file 4 — Source Data [file 41467_2021_26931_MOESM4_ESM.zip › Fig. 3a, c, e and Supplementary Figure 12, 14, Phylogenetic tree/LCG_multi-species coalescent-based/group_1222_CDS.aln-0.2cln]

>Aco_1
---------------------------ATGTCGTTCCGAATGTCGTCGAATGCTTCTTCAGGTATGGGAGTGTCTGATCATAGCACAACCACATTTATGGAACTGCAGAGGAAGAAGGTGCACCGTTATGTCATCTTTAAGATTGATGAGAAGAAGAAAGAGGTTGTAGTTGACAAGACTGGTGGTCCAGCTGAGAGCTATGATGATTTTACATCATCTTTGCCCGAGAATGATTGCCGATATGCAGTTTATGATTTCGATTATGTGACTTCTGATAACTGTCAGAAGAGCAAGATTTTTTTCATTGCTTGGTCTCCTGCAACCTCTAGAATCCGAGCCAAGATGTTGTATGCCACATCTAAGGACAGGTTCAGGCGGGTGCTTGATGGTATCCACTATGAGATTCAAGCAACTGACCCTACAGAGATGGATCTTGAAGTGATTCGAGACCGTGCTAAT
>Aco_2
---------------------------ATGTCTTTCCGTATG---TCAAATGCTTCTTCTGGCATGGGAGTATCTGATCAAAGCAAGAGTACTTTTTTGGAGCTGAAAAGGAAGAAGGTGCATCGCTATGTGATTTTTAAGATCGACGAGAAGAAAAAGGAGGTTGTGGTGGAGAAGACTGGAGGTCCAGCTGAGAACTATGATGATTTTACTGCCTCGTTGCCCGAAAATGATTGTCGCTATGCAGTCTATGACTTTGACTTTGTAACTTCAGAGAACTGCCAAAAGAGCAAGATCTTCTTCATTGCTTGGTCTCCTTCCGTCTCTCGCATTCGAGCTAAGATGTTGTATGCTACATCCAAAGAGAGGTTTAGGCGTGAGCTTGATGGTATCCATTATGAGATTCAAGCCACTGATCCTACTGAGATGGACCTTGAAGTGATCAGAGACCGTGCACAC
>Ash_1
ATGACATTGCCCTTTGGT---------ATCAATACTGTTCTCCAGCCGAATGCGTCTTCCGGCATGGGAGTTGCTGACCACAGCAAGAGCACCTTCCAAGTACTGCAGAGGAAGAAGGTGCATCGTTATGTGGTATTCAAGATAGATGAGAAGAAAAAGGAAGTTGTTGTGGAAAAGACTGGAGCTCCAGGAGAGAGCTTCGATGATTTCACTGCTGCATTGCCTGAGAATGACTGCAGATATGCTGTCTATGATTTTGACTTTGTGACTGAAGATGACTGCCAGAAAAGCAAGATTTTCTTCATTTCCTGGTCCCCTGCTGCCGCTCGGATCCGTGCAAAGATGTTGTATGCGACATCGAAAGATAGATTCCGACGGGAACTCGATGGCATCCATTATGAGATACAGGCCACTGATCTCACAGAGCTGGACCTAGAAGTGCTCAGAGATCGCTCGAGT
>Ash_2
---------------------------ATGGCTCTCCTCCGATCCTCTAGTGCGTCATCTGGAATGGGTGTTGCTGAGATCTGCAAGGACACCTTCTTAGAGCTTCAGAGAAAGAGAGCACACCGTTATGTGATTTTTAAAATCGATGAGAAGCGGAAGGAGGTTGTTGTGGAGAAGACTGGTAGTACTGCTGAGAGTTATGATGATTTCATGGATTCACTTCCTGATAATGACTGCCGATACGCCATCTATGATTTCGACTTTGTCACCCAAGAAAATTGTCAGAAGAGCAAGATCTTCTTTGTAGCTTGGTCTCCATCTATGTCTCGAATCCGAGCCAAGATGCTGTATGCTACATCCAAGGATCGATTTCGGCACGAACTTGATGGAGTCCACTATGAGATTCAGGCAACCGATCCTTCTGAGCTCGACATCGAGGTTCTCCAAGACCGAGCTCAC
>Ash_3
ATGAGCATCAACTTCGCTATTCTTAAATCTGCTCTTTTCTTTCAGTCTAATGCATCTTCTGGAATGGGTGTTGCTGATCACTGCAAGGAAACGTTTTTAGAGCTGCAGAGGAAGAAAGCGCATCGATATGTGATCTTTAAAATAGACGAAAAGCAAAAGGAGGTGGTGGTTGAGAAAACTGGAGGTGCTGCTGAGACCTATGACGATTTCATGGCTTCCCTCCCCAATAATGACTGCCGATATGCTGTCTTTGACTTTGATTTCGTCACAGAGGAAAACTGCCAGAAGAGCAAAATATTCTTCATTGCTTGGTCTCCTTCTGTATCTCGAATTCGAGCCAAGATGCTGTATGCCACCTCCAAGGAGCGATTTAGGAGAGAGATGGATGGAGTTCACTATGAGATTCAGGCAACTGATCCTTCTGAGCTTGACGTTGAGTGTTCGAACACGAACAGCAAG
>Atr_1
---------------------------ATGTCTTTCCGATCG---TCCAATGCATCATCTGGTATGGGAGTGGCTGACCACTGCATGCACACCTTTCTGGAGCTGAAGAGGAAGAAGGTTCATCGCTATGTGATATTCAAGATCGATGAGAAGAAGAAGGAGGTTGTTGTGGAGAAGACGGGTGGACCAGCTGAGAGCTATGATGATTTCACAGCTGCTTTGCCTGAAAATGACTGCCGCTATGCTATATATGACTTTGATTTCGTGACCTCTGAGAATTGCCAGAAGAGCAAAATATTCTTCATTGCCTGGTCTCCCTCTATTTCTAGGATCCGAGCCAAGATGCTTTATGCAACCTCCAAGGATCGATTCCGACGAGAGCTTGATGGCATCCACTATGAGATTCAGGCCACTGATCCCACTGAGATGGACTTGGAAGTGCTCAGGGACCGTGCACAC
>Cde_1
---------------------------ATGTCTTTCCGAATG---TCAAGTGCTTCTTCAGGCATGGGTGTGTCTAGTCACAGCATTACCACCTTTATGGAGTTGAAGAGGAAGAAGATACATAGATATATAGTTTTTAAGATTGACGAAAAGAAAAAAGAAGTCATGGTCGAGAAAACTGGAAGCCCTGCTGAAAGCTATGGGGACTTCATTGCATCCTTACCGGAGAATGATTGTCGCTATGCAGTTTTTGACTTTGATTTCGTGACTGCAGAAAATTGCCAGAAGAGCAAGATATTCTTCATTGCCTGGTCTCCTTCAATTTCACGCATTAGAGCCAAGATGCTTTACGCAACATCAAAAGAAAGGTTTCGAAGGGAGCTTGATGGCATCCATTACGAGATCCAGGCAACTGATCCAACAGAAGTGGAACTGGATGTTCTCAGAGATCGAGCCAAT
>Cka_1
---------------------------ATGTCTTTCATGAGAACATCGAATGCATCTTCTGGAATGGGTGTCGCTGACCATTGCAAGCATACATATCTGGAGCTCCAGAGAAAGAAGGTGCACCGTTATGTAATCTTCAAAATTGATGAGAAGCGAAAGGAGGTCATCGTGGAGAAGACAGGATTCCCAGCTGAGAGTTATGATGACTTCATGGCTGCTCTGCCAGAAAATGACTGTCGATATGCCATCTATGATTTTGACTTTGTCACCCAGGAGAACTGCCAGAAGAGCAAAATTTTCTTCATTGCCTGGTCACCATCTGCATCTCGCATCCGCGCTAAGATGCTATATGCAACGTCAAAGGATCGCTTCAGGCGGGAGATCGATGGAATCCATTATGAGATTCAAGCAACTGACCCCTCTGAGATGGAGCTTGAAGTGCTCAGAGATCGTGCAAAT
>Csp_1
ATGTACGTCGTATTCTGTATTAAATTCAATAGGTATACTTTCAAGTCAAATGCATCTTCTGGGATGGGTGTTGCTGACCAATGCAAGCATACATTTCTGGAGCTCCAGAGGAAGAAGGTACACCGTTACGTGATCTTCAAAATCGACGAGAAACAAAAGGAGGTTGTTGTGGAGAAGACGGGAGGTCCCGCAGAGAGTTATGATGACTTTGCGGCTTCTCTGCCAGAAAATGACTGCCGATATGCCATCTACGATTTTGACTTTGTTACCCAGGAGAACTGCCAGAAGAGCAAGATTTTCTTCATTGCCTGGTCGCCATCTGTGTCTCGGATAAGAGCCAAGATGCTGTATGCAACCTCAAAAGATCGTTTCCGGCGAGAACTTGATGGAATCCATTATGAGATTCAGGCAACCGACCCCTCCGAGATGGACCTCGAAGTTCTCAGGGACCGCGCTAAT
>Efe_1
---------------------------ATGTCGTTCAAAATG---TCGAGTGCTTCTTCTGGAATGGGTGTGGCCGATCATAGCAAGTCCACATTCATGGAGCTAAAGAGGAAGAAGGTTCACCGCTATGTGATCTTCAAGATTGACGAGAAGAAGAAGGAGGTTGTGGTTGAGAAAACTGGTGGCCCGGCAGAGAGCTATGCGGATTTTGTCGCCTCCTTACCAGAAAATGACTGCCGATATGCAGTATACGACTTTGATTTTGTCACCGCGGAGAATTGTCAAAAAAGCAAAATCTTCTTCATTGCGTGGTCCCCTGCTATATCAAGAATTAGAGCCAAGATGCTCTACGCAACTTCCAAGGATAGGTTCCGGAGGGAGCTGGATGGTGTTCACTATGAGCTTCAAGCAACCGACCCAACTGAGATGGATCTTGAAGTGCTTCGAGACCGTGCCAAT
>Efe_2
ATG---------------TACACAGAAAGCGGGTACACCACG---TCGAGTACTTCTTCTGGAATGGGTGTGGCCGATCATAGCAAGTCTACCTTCATGGAACTAAAGAGAAAAAAGGTTCACCGCTATGTGATCTTCAAGATTGACGAGAAGAAGAAGGAGGTTGTGGTTGAGAAAACTGCTGGCCCGGCAGAGAGCTACGCGGATTTTGTAGCCTCCCTACCAGAAAATGACTGCCGATATGCAGTATACGACTTTGATTTTGTAACTGCGGAGAATTGTCAGAAAAGCAAGATCTTCTTCATTGCGTGGTCTCCTGCTATATCAAGAATTAGAGCCAAGATGCTCTACGCAACTTCCAAGGATAGGTTCCGAAGGGAGCTGGATGGTGTTCACTATGAGCTTCAGGCAACTGATCCAACTGAGATGGATCTTGAAGTGCTTCGAGACCGTGCCAAT
>Efe_3
---------------------------ATGTCTTTTAGAATG---TCGAGTGCTTCTTCCGGAATGGGTGTGGCCGATCATTGCAATTCCACCTTCATGGAGCTGAAGAGGAAGAAGGTTCACCGCTATGTGATTTTCAAGATTGACGAGAAGAAGAAGGAAGTTGTGGTTGAGAAAACTGGTGGCCCGGCAGAGAGCTACGCGGATTTTGTAGCCTCCCTACCAGAAAATGACTGCCGATATGCTGTATACGACTTTGATTTTGTAACTGCGGAGAATTGTCAGAAAAGCAAAATCTTCTTCATTGCGTGGTCCCCTGCTATATCAAGAATTAGAGCCAAGATGCTCTACGCAACTTCCAAGGATAGGTTCCGGAGGGAGCTGGATGGTGTTCACTATGAGCTTCAGGCAACCGACCCAACCGAAATGGATCTTGAAGTGCTTCGAGACCGTGCCAAT
>Egu_1
---------------------------ATGTCGTTCCGAATG---TCAAGTGCATCCTCTGGGATGGGAGTAGCTGAACACAGCAAGAATACATTTCTTGAACTGAAAAGGAAGAAAGTGCATCGTTATGTGATATTCAAGATTGATGAAAAGAAAAAGGAGGTTGTTGTTGAGAAGACAGGAGCTCCAGGGGAGAGCTATGATGATTTTGCTGCTGCATTGCCTGAGAATGATTGTCGATATGCTGTCTACGACTTTGATTTTGTGACTGATGAGAACTGCCAGAAGAGCAAGATATTTTTTATTGCATGGTCTCCTGCCATCTCCCGCATCCGTGCTAAGATGCTGTACGCCACATCGAAGGATAGATTTCGACAGGAGCTTGACGGCATCCATTACGAGATTCAGGCCACCGACCCCACAGAGATGGATATGGATGTGCTCAGAGACCGGGCAAAC
>Egu_2
---------------------------ATGTCGTTCCGAATG---TCAAGTGCATCTTCTGGGATGGGAGTAGCTGACCACAGCAAGAATACATTTCTTGAACTGAAAAGGAAGAAAGTGCATCGATATGTGATATTTAAGATTGATGAAAAGAAAAAGGAGGTGGTTGTTGAGAAGACAGGAGCTCCAGGGGAGAGCTATGATGATTTTGCGGCTGCATTGCCGGAGAATGATTGCCGATATGCTGTCTATGATTTTGATTTTGTCACTGATGAGAACTGCCAGAAGAGCAAGATATTTTTTATTGCATGGTCTCCTTCCATCTCCCGCATCCGTGCTAAGATGCTGTATGCCACATCTAAGGATAGATTCCGACAGGAGCTTGATGGCATCCATTACGAGATTCAGGCCACTGACCCCACAGAGATGGATTTGGATGTGCTCAGAGACCGTGCAAAC
>Egu_3
---------------------------ATGGCTTTGCTTCGAAGTTCAAATGCATCCTCTGGGATGGGTGTTGCAGACCATTGCAAGGATACATTCTTAGACCTTCAGAGGAAGAAGACGCACCGTTATGTGATTTTCAAAATCAATGAGAAGCAAAAGGAGGTTGTTGTAGAAAAGACTGGAGGTCCAGCTGAGAGCTATGATGATTTCATGGCTTCTCTACCAGAAAATGATTGCCGATATGCCGTCTATGATTTCGACTTTGTGACTGATGAGAACTGCCAGAAAAGCAAGATTTTCTTTATTGCCTGGTCACCTTCTGTATCTCGAATCCGAGCTAAGATGCTGTATGCAACCTCCAAGGATCGGTTCAGGCGAGAGCTTGATGGAATTCACTATGAGATTCAGGCAACTGACCCCTCGGAGATGGACCTTGAGGTTCTTAGGGACAGGGCACAT
>Lch_1
---------------------------ATGTCTTTCCGAATG---TCAAGTGCTCCTTCTGGCATGGGAGTGGCCGATCATAGCAAGGCTGCCTTTATGGAACTGAAGAGGAAGAAGGTTTACCGCTATGTGATATTTAAGATCGACGAGCAGAAAAGGGAGGTTTTGGTCGAGAAAACTGGAGGTCCAGCTGAGAGTTATGACGACTTCACTGCAGCTTTGCCAGAGAATGATTGTCGGTATGCAGTCTACGACTTTGATTTCGTGACTGCGGAGAATTGCCAAAAGAGCAAGATCTTCTTCATTGCGTGGTCTCCATCCATCTCCCGAATCCGAGCCAAGATGCTGTATGCCACAACCAAGGAAAGGTTCCGACGGGAGCTCGACGGCATCCATTACGAGATCCAGGCTACTGACCCCACGGAGATGGATATGGATGTGATTAGAGACCGCGCGAAC
>Lch_2
ATGAGTGACACCCTCTCCATATCTGACAACGCTTTCGGATTTCAGTCGAATGCATCGTCGGGGATGGGCGTCGCTGACCATTGCAAGAATACGTTTCTGGAGCTACAAAGGAAGAAGGTGCACCGCTATGTGATCTTTAAGATCGATGAGAAGCGAAAAGAGGTCGTTGTGGAGAAGACAGGCGGCCCAGCTGAGAGCTACGATGCCTTTGTGACCGCTCTGCCGGAAAATGACTGCCGATATGCCATCTACGATTTCGACTTTGTTACCCAGGAGAACTGCCAGAAGAGCAAGATTTTCTTCATTGCATGGTCACCGTCGGTGTCCAGAATCCGAGCCAAGATGCTTTACGCGACCTCAAAAGATCGTTTCAGGCGGGAGCTCGACGGAATTCACTACGAGATTCAGGCAACCGACCCATCTGAAATGGACCTTGAAGTGCTGCGAGACCGTGCGCAT
>Nco_1
ATGTCTCTCTCTTTCGCCGCAGCAGAGATGTCGTTCAGGATG---TCGAGTGCTTCTTCTGGGATGGGTGTGGCCGATCATAGCAAGTCCACCTTCATGGAGCTGAAGAGGAAGAAGGTTCACCGCTATGTGATCTTCAAGATTGACGAGAAGAAGAAGGAGGTTGTGGTAGAGAAAACTGGTGGTCCGGCAGAGAGCTACGCCGATTTTGTAGCCTCACTTCCAGAAAATGACTGCCGATATGCAGTTTACGACTTTGATTTTGTGACGGCGGAGAACTGTCAGAAAAGCAAAATCTTCTTCATTGCGTGTGCCCCCGCTATGTCAAGAATTAGAGCCAAAATGCTCTACGCAACTTCCAAGGATAGGTTCCGGAGGGAGTTGGATGGTGTTCACTATGAGCTTCAGGCGACCGACCCAACTGAGATGGATCTTGAAGTGCTTCGAGACCGTGCCAAT
>Osa_1
---------------------------ATGGCATTCGTCAGATCAGCAAATGCTTCCTCTGGAATCGGTGTAGCTGCCGAGTGCAAGCAGACATTTCTGGAGCTTCAGAGGAAGAAATCACACCGCTATGTCATCTTCAAGATCGACGACAAGTGCAAGGAGGTCGTCGTCGAAAAGACAGGTTCATCGACCGAGAGCTTCGACGATTTCATGGACTCACTCCCTGAATCTGACTGCCGCTACGCCATCTACGACTTCGACTTCGTCACCGAGGAGAACTGCCAGAAGAGCAAGATCTTCTTCGTCGCATGGTCGCCTTCGGTTTCTCGCATCCGCGCCAAGATGTTGTATGCTACCTCCAAAGAACGGTTCAGGAGAGAGCTGGATGGTGTGCACTATGAGATTCAGGCAACTGATCCGTCGGAGCTGGACATTGAGCTTCTTAGAGAGCGTGCTCAT
>Out_1
---------------------------ATGTCGTTCAGAATG---TCGAATGCTTCTTCGGGAATGGGCGTTGCAGACGACTGTAAACATGCATTTCTTGAGCTGAAGAGGAGGAAGGTGCACCGATACGTGGTGTTCAAGATTGATGAGAAGTCGAAGCAGGTGGTGGTGGAGAAAACTGGAGGTCCTGCTGAGAGTTATGACGATTTCACAGCTGCCCTTCCCGACAATGATTGCCGATATGCTGTTTATGACTTCGATTTCGTTACTTCCGAAAACTGTCAAAAAAGCAAGATCTTCTTCATCGCATGGTCCCCCGATGTGTCCAGAATCAGAGCAAAGATGCTTTACGCCACCACTAAGGACAGGCTAAGGAGAGAGCTTGATGGTATTCACTACGAGGTGCAGGCCACTGATCCCACTGAGATGGATATCGAAGTGATTAGAGACCGTGCAAAT
>Out_2
---------------------------ATGTCGTTCAGAATG---TCTAATTCTTCATCGGGAATGGGGGTTGCGGATGAATGCAAAAATGTTTTCCTGGAGCTGAAGAGAAAGAAAGTGCATCGTTATATTGTTTTCAAGATTGATGAGAAGGCAAAGCAAGTTGTTGTTGATAAAACTGGAGGTCCTGCAGAAAACTATGATGATTTTACTGCTTCTCTTCCAGATGATGACTGCAGATATGCTGTGTTTGATTTTGACTTTGTAACGAGTGAAAACTGTCAAAAAAGCAAGATCTTTTTTATTTCATGGTCTCCTGATGCATCTCGAATCAGGGCAAAGATGCTTTATGCCACTTCTAAGGAGAGGATGAGAAGGGAGCTTGATGGTGTTCACTACGAAGTGCAGGCAACTGACCCCACAGAGATGGATATTGAAGTGATCAGAGACCGCGCCAGT
>Pab_1
---------------------------ATGTCGTTCAAACTG---TCTAGTGCATCTTCAGGAATGGGAGTTGCAGATGAATGCAAAAAGGTTTTCCTGGAGTTGCAGAGGAAGAAAGTGCATCGCTATATTATTTTCAAGATCGAGGAAAAGACTAAACAAGTAGTGGTCGATAAAACGGGAGGGCCGGCAGAGAGCTACAGTGATTTCTCTGCCTCTCTTCCGGAGAATGACTGCCGATATGCGGTTTTTGATTTTGACTTTGTGACGAGTGAAAACTGTCAAAAGAGCAAGATCTTTTTTATTTCATGGTCTCCTGATCAGTCCCAAATTAGGGCAAAGATGCTTTATGCCACTTCCAAGGATAGGATAAGAAGGGAGCTTGATGGCATTCATTACGAAGTGCAGGCAACTGACCCCGCAGAGATGGATATCGAAGTGATCAGAGACCGAGCCAAT
>Pab_2
---------------------------ATGTCGTTCAAACTG---TCTAGTGCATCTTCAGGAATGGGAGTTGCAGATGAATGCAAAAAGGTTTTCCTGGAGTTGCAGAGGAAGAAAGTGCATCGCTATATTATTTTCAAGATCGAGGAAAAGACTAAACAAGTAGTGGTCGATAAAACGGGAGGGCCGGCAGAGAGCTACAGTGATTTCTCTGCCTCTCTTCCGGAGAATGACTGCCGATATGCGGTTTTTGATTTTGACTTTGTGACGAGTGAAAACTGTCAAAAGAGCAAGATCTTTTTTATTTCATGGTCTCCTGATCAGTCCCAAATTAGGGCAAAGATGCTTTATGCCACTTCCAAGGATAGGATAAGAAGGGAGCTTGATGGCATTCATTACGAAGTGCAGGCAACTGACCCCGCAGAGATGGATATCGAAGTGATCAGAGACCGAGCCAAT
>Ppe_1
---------------------------ATGGCTTTCAGAGGA---GGAAATGCTTCATCAGGCATGGGTGTTGCTGAGCACTGCAAAAACACGTTCTTGGAACTGCAGAGGAAGAAGGCTTATCGCTACGTGATTTTTAAAATTGACGAGAAGAAAAAAGAGGTTGTGGTTGAAAAGACTGGAGGTCCAGCTGAAAGCTATGATGATTTCACTGCTTCAATGCCTGAGAATGACTGCCGCTATGCAATTTATGACTTTGATTTTGTCACTTCAGAGAATTGTCAAAAGAGCAAGATCTTTTTCATTGCATGGTCACCCTCTGTGTCACGGATCCGTGCCAAGATGCTGTATGCAACATCAAAGGACAGGTTCAGGAGGGAGCTGGATGGTATCCATTATGAAATCCAGGCAACTGACCCAACCGAGATGGAACTAGAAGTCCTTAGGGACCGTGCACAC
>Vvi_1
---------------------------ATGTCGTTCAGAGGG---TCAAATGCTTCATCTGGCATGGGTGTTGCTGATCACTGCAAAGCCACATACCTGGAACTACAGAGGAAAAAGGTGCACCGTTATGTGATTTTTAAGATTGATGAGAAGAAAAAGGAAGTTGTGGTGGAAAAGACTGGTGGTCCAGCTGAGAGCTATGATGATTTCACTGCTTCCTTACCTGAGAATGATTGCCGCTATGCAATTTATGACTTTGATTTTGTTACTTCTGAGAACTGCCAAAAGAGCAAGATATTCTTCATTGCATGGTCCCCTTCAGTATCTCGAATCCGTGCCAAGATGCTGTATGCTACATCCAAAGATCGGTTCAGGCGGGAGCTAGAGGGCATCCATTATGAGATTCAGGCTACTGACCCGACCGAGATGGATCTTGAAGTGCTTAGAGAGCGTGCAAAC
