# Supplementary material for: The Chloranthus sessilifolius genome provides insight into early diversification of angiosperms
Source: Nat Commun. 2021 Nov 26;12:6929. doi: 10.1038/s41467-021-26931-3 (PMC8626421; doi:10.1038/s41467-021-26931-3)
Supplement: Supplementary file 4 — Source Data [file 41467_2021_26931_MOESM4_ESM.zip › Fig. 3a, c, e and Supplementary Figure 12, 14, Phylogenetic tree/LCG_multi-species coalescent-based/group_1222_CDS.treefile]

(Aco_1:0.1184408417,((Aco_2:0.1144134263,(((Ash_1:0.2563343580,(Egu_1:0.0347492316,Egu_2:0.0166492692)99:0.0775412720)84:0.0314622763,Atr_1:0.1358251771)43:0.0233241484,(Cde_1:0.2317838340,Lch_1:0.0970140820)93:0.0593866696)55:0.0284593362)31:0.0103814385,(((((Ash_2:0.1719323505,Osa_1:0.2840359001)78:0.0325477353,Ash_3:0.2711950047)86:0.0457609185,Egu_3:0.0814903054)94:0.0400404690,(Cka_1:0.1025605238,(Csp_1:0.1275732683,Lch_2:0.1643078915)87:0.0285620418)93:0.0344065607)100:0.1262249527,(Ppe_1:0.1445709993,Vvi_1:0.0637544620)89:0.0343807705)43:0.0408412975)71:0.0499904898,((((Efe_1:0.0226695156,Efe_2:0.0574678968)82:0.0028369593,Efe_3:0.0263882880)77:0.0126689802,Nco_1:0.0425784453)100:0.1445155749,(Out_1:0.1074756154,(Out_2:0.0637433194,(Pab_1:0.0000020673,Pab_2:0.0000020673)100:0.1233417753)100:0.1338051760)100:0.1125183603)84:0.0538381740);
