# Supplementary material for: The Chloranthus sessilifolius genome provides insight into early diversification of angiosperms
Source: Nat Commun. 2021 Nov 26;12:6929. doi: 10.1038/s41467-021-26931-3 (PMC8626421; doi:10.1038/s41467-021-26931-3)
Supplement: Supplementary file 4 — Source Data [file 41467_2021_26931_MOESM4_ESM.zip › Fig. 3a, c, e and Supplementary Figure 12, 14, Phylogenetic tree/LCG_multi-species coalescent-based/group_1224_CDS.aln-0.2cln]

>Aco_1
ATGGCTGATAGGAACTCCCATTTAGTTGGATTTATTTCTAGAAAATTTCTTTGCTGTCTGTTCACCCTCACAACCTTCTTTTTCATTTTCTCTTGGTTTTTTGTCTTTCGTTCCACGGGTCAGCCTCAATTCATTGACCATAGTTTGTTACCTAATTCCAAGCTCTTTTCTACGATCGAAAACAACGAAGAAACTCAAACTTCGCAGAATGAGATC------------------------------------------------CAATCGTCTTCCATACCTTATTTAAATTGTGATTCAAATAAGATGCCCTTAAAAGTGTTCATGTATGATATGCCTCCTGAATTCCATTTTGAGCTTGTTGGTTGGAAAGCTGAAGGAGACAATGTGTGGCCTGATATTCAAACCAAGATTCCCGAATATCCTGGTGGTTTGAATTTGCAACATAGTATAGAATATTGGCTGACATTGGATCTTCTCTCTTCTAGATTTCGTGACCCAAAAGGTGTTTATAGTGCTGTAAGGGTTTTCAATTCAAGTGAGGCTGATGTAGTGTTTGTCCCTTTCTTTTCCTCTGTGAGTTACAACCGTCATTCCAAATTGGTGAGACCCCAAAAGAAGAGCCACAATAAGTTGTTACAAGAGAAGCTTGTAAGTTATTTGACTTCTCAGGAGGAGTGGAAGAGGTCAGGAGGACGAGATCATATAGTCATCGCCCACCACCCAAATAGCATGTTAGATGCAAGAATGCAGCTATGGCCTGCCATGTTCATACTCTCAGATTTTGGAAGATATCCTCCAAATGTAGCTAATGTTGAGAAGGATGTGATTGCACCCTACAGACATGTTATCGGAAGCTTTATCAATGATTCATCTGGCTTTGACGACCGTCCAACTTTGCTTTATTTCCAAGGAGCCATTTACAGGAAAGATGGTGGAATTATTCGACAAGAGCTTTATTATCTTTTAAAAGATGAGAAAGATGTGCACTTCAGTTTTGGAAGTATCCAAAAGGGTGGTATTAGAGAAGCTACTAAGGGAATGCACTCCTCCAAGTTCTGCCTAAATATTGCCGGTGATACCCCATCCTCCAACCGCCTGTTTGATGCCATTGCAAGTCATTGTGTTCCTGTCATAATCAGTGATGAGATAGAGCTTCCTTATGAGGACATCCTCAACTATTCAGAATTTAGCATCTCTGTACGGATGTCAGATGCTGTCAAGGAGAATTTTCTCATCAAGCTGATTAGGAGTATTGGAAAGGATGAGTGGACCCGAATGTGGAATAAGTTGAAGGAGATTGAACGATTTTTTGAGTACCAGTATCCATCACAGCAAGACGATGCTGTCCAAATGATCTGGCAGGCAGTGGCTCGGAAAGTTCCTGCAATCAAACTAAAGTTGCACAGATCGCAGCGGTTTGATCGATCTGATGTGGGGAGAGAAAGAACGCTGACGTCA---------------------------------GTTCCATGGTCCAAACAC
>Ash_1
ATGGCTGATAGACATTTTCATTCAGCTGGACAAGGATACAGAAAACCCATCTTCCTTTTGTTTTCTATAGCCACGCTTGCTTTCGGCTTCTCCTGGTTCTTCCTTTTGGGATCCACTGGCTCG------------------------------AATATAACATTGACATCGGAGAGCCAGGGAGGCATTTCCGGCAGTGAAGGTGATAGCCAAGCATTACCCCAATTGGGTGATGCT------------TTTCAGGATAGTAGTGGTCCTCAAGATCATGAATCTGATAAATGCGATCCAAACAACGCAAATTTGAAGGTTTTTATGTATGATTTGCCTCCTGAATTCCATTTCGGTCTTTTAGATTGGAAGCCGGAGAACAATAGTGTTTGGCCAGATATCCTCAGAAAAATTCCGGACTATCCCGGCGGATTGAATCTGCAACATAGCATAGAGTATTGGCTGACATTGGATGTTTTATCCTCAACAATCCCTGATCGACCAGGACCTTGTTTTGCTGTTCGGGTTAGGAATTCTCATGATGCTGATGTTGTGTTTGTGCCGTTCTTCTCGTCTTTGAGTTACAACCGCCATTCCAAGGTGAGGCCTCCGGCAAAAACTAGTCTAAACACACAGTTGCAATCGAAGTTGGTGAGATTTCTGACTGCTCAAGAGGAATGGAAGAGATCAGGAGGAAGAGATCATGTCATTTTAGCACATCATCCGAATAGCATGTTGGATGTAAGGATGAAGCTATGGCCATGCATGTTCGTTCTTTCTGATTTTGGAAGATATCCTCCTAATGTAGCTAACGTGGAGAAAGATGTCATTGCACCTTATAAGCATGTGATAAAAACTTTCGTCAATGATTCAGCTGGCTATGATGATCGACCGACTTTGCTATACTTCAAAGGGGCTATTTACAGAAAAGATGGTGGGATCGTCAGACAAGAACTATTTTACCTCCTGAAAGATGAAAAAGATGTCGAGTTTTCGTTCGGAACCGTACAAAAGGACGGCATTCGGCAAGCTAGTGCCGGGATGCATTCTTCCAAGTTCTGCCTCAACATTGCCGGCGACACGCCGTCATCCAACCGACTCTTCGACGCCATTGCTAGCCACTGCGTCCCAGTCATCATCAGCGATGAGATTGAGCTCCCTTTCGAAGATTTTCTCGACTACTCGAAGTTCTGCGTCTTTGTGAAAGCCTCCGATGCCGTCAAGAAGGGTTTTCTAATGAAGTTGATCAGAGGTATAACTAAGGAGGAGTGGACCCAAATGTGGGAGAAGCTCAAGGAAATAGAGGGATATTTTGAGTTCCACTATCCTTCTCAGAAGGATGATGCAGTTCAGATGATATGGCAAGCAATAGCCAGGAAGGTGCCTGCAATGAGATTGAAGCTGCACAGATCATGGAGGTTTCATCGATTTCAATTCAGA------------------------------------------------------------------------
>Atr_1
ATGGCCGATAGGAATTCCCATTCCAATGGGTTCGAATCGAGAAGACCCCTTTTCTGCTTCTTCACCATTGTCACGTCCTTCTTCGTATTCTCGTGGTTCTTCTTCCTTCGTTCCACTAGTCTCCCCCACCTTCTCAACCACCCCTCTTTGCTCAACCAAAAACCCATCTCT---------------------------------AATAATGTAAAAGAGACTGAATTCCCCTACCAT------------TCTGGTGAAAACGAGGCCCAACAACAAGGAACTAGCGAAAAATGCACCACCAACAATGCCATTATTCGTGTTTTCATGTATGATTTACCCCCTGAATTCCACTTTGGCCTCTTGGATTGGAAGGGCGAAGAGGAAAGTATTTGGCCTGACCTC---TCGAAGATACCCGAGTACCCTGGTGGCCTTAACCTACAACATAGTATTGAATTTTGGCTCACACTAGACCTCTTAGCTTCTCGGTTTCCAGGCCGAAAAGGCCCTTGTGTTGCAATAAGAGTTGATAACTCCAGCCAAGCCGATATAATCTTTGTGCCCTTCTTCTCTTCTTTGAGTTATAATAGGCATTCAAAGGTTAAGCCTCCTGAGAAATTGAGTAGAAACAAGATCTTGCAGGAAAATTTGATTCAATTCTTGAGCAAGAAAGACGAGTGGAAGAGGTCAGGGGGGCGAGACCACGTGATAGTAGCCCATCATCCAAATAGCATGCTCGATGCGAGGATCAGTCTTAGGCCTGCCATGTTCATTTTAGCAGATTTTGGGAGGTATCTCCAACAGGTAGCTAATGTTGAGAAGGATGTCATAGCTCCTTACAAGCATGTCATCAAGAGCTTTGTCAATGACACATCCACCTTTGCAAGTCGACCAATATTGTTATATTTTCAGGGAGCAATTTACAGGAAAGATGGTGGTTTTATTCGACAAGAGCTATTCTATCTTCTCAAAGATGAAAAGGATGTACATTTCGCATTTGGTAGTGCCAAGGGAAGCGGCATTAACCAAGCGAGCCAAGGTATGCACTCTTCAAAGTTTTGCTTAAACATAGCAGGCGATACCCCTTCATCGAACCGACTGTTTGATGCCATAGCAAGCCATTGCATTCCTGTTATTATAAGCGATGAGATAGAGCTCCCGTATGAAGATGTTATTGATTACTCTGAATTTTGTGTGTTCTTGAGAGCTTCTGATGCTTTGAAAGAAGGTTTTTTGATGAGAGTAATAAGGAGTATCGGAGAGAGAGAGTGGACTAGAATGTGGAGGAGATTAATAGAGATTGAGAAACACTTTGAGTATCAATACCCATCTCAGCCTGATGATGCAGTTCAGATGATATGGAAGGTGGTGGCTCGAAAGGTCCCATCAATTCGATTGAAGGTTCATAAAGGCAGGCGTTACTCGAGGAGTAGGACTGGAAAGTGGATTAGTCGAATA------------------------------------------------------
>Cde_1
------------------------------------------------------------------------------------------------------------------------------------------------------------------------------------------------------------------------------------------------------------------------------------------------------------------------------------ATGTACGATTTACATCCTGAGTTTCATTTTGGTTTGCTTGATTGGAAAGGAGAAGATGGCCAAATATGGCCTAATTGTTTAAACGTGGCTCCTGTTTATCCTGGAGGGTTAACTGTACAGCATAGTATAGAGTACTGGCTTACATTGGACATTCTTTCTTCCCGATTTTCCGATCGAAGAAGCCCTTGCACTGTTTTTAGAGTGGACAACTCGAGTGAAGCTGATATCGTATTTGTTCCATTCTTTTCATCATTGAGTTACAACAAATATGACAAGCTTAAAGAAAACCAGAAAATGAATGGAGACAGATTGCTACAAGCAAAATTAGTAGCGTTCTTGGGATCTCAAGACGAGTGGAAGAGATCTGGGGGAAAAGATCATGTGATAGTAGCTCATCACCCAAATAGTATGTTGGATGCACGAATGAAATTATGGCCCGCAACGTTTATTTTATCAGATTTTGGGAGGTATCCTCCTAATGTAGCTAATTTAGAGAAGGATATCATTGCCCCTTACATGCATGTTATCAAGAACTTTGAAAATGATACTTCTACATTCGACAGCCGCCCAACTTTGCTTTATTTTCAGGGAACCATCTACAGGAAGGATGGTGGTTTTGTTCGACAAGAGCTCTTTTATCTTTTGAAAGATGAAAAAGACGTGCATTTTGCCTTTGGAAGTATCAGTGGAAATGGGATAAGCATAGCAAGCAAAGGAATGCATTTGTCAAAATTTTGTCTAAATATAGCTGGCGATACTCCATCCTCAAACAGACTTTTTGATGCTATTGCTAGTCATTGTGTTCCTGTCATAATTAGTGACGAGATTGAACTTCCTTATGAAGATGTTATTGACTACTCAGAGTTTTGCATCTTCATTCGGACATCTGATGCCCTTAAACCAGGATACCTCATAAAATATATCAGGGGTATTAGAAGGGATCAATGGACTCGGATGTGGAAAAAACTCAAAGAAGTTGAGAAATACTTTGAATATAATTTTCCATCACAAAAGGATGATGCTGTTCAAATGATTTGGAATGCTGTGGCTCGTAAATTGCCATCGATCCGATTAAAATTGCACAGATCAAGAAGATTCTCTCGCACAATAGTTCAGGATTCAAGCAAT------------------------------------------------------------
>Cka_1
ATGGCGGTTAGGAATGCGAGTTCTCATGGACTTGTGACCCGAAGTTATCTGTTTTTCTTGTTCACAGTCGTGTCTTTGGTGCTCTTTTCTGGCTTCTTCTTCTTGCTTGGTTCCACGGGCAACCAACTTTTCATATACCAAAGCTTGTTAGCCAATCCAAAGATTTTAGCTATGACCAACAATGGGAGTTCCCCATCCCCAAACCAAAACAGATTTCACCCCCCAACATCCAAGTCCTCATTTTTATTA------------GATGAAGATGGGTCGGAAGAAATCCAGAAATGCAATCCAGATAAAGCGGTCCTGAAAGTTTTCATGTATGATTTGCCTCCTGAATTCCATTTTGGTATGTTAGATTGGAAAGGGAAAAAGAATGGTGTCTGGCCGGATATTCGCTCTGTGGTCCCCCATCATCCTGGTGGGCTGAATCTCCAACATAGCATAGAGTACTGGCTTACATTGGATCTTTTATCTTCACGGTTTCCCGATCGACCTGGTCCCTGTACTGCTGTAAGAGTCGAAAGCTCTAAAGAAGCTGATGTTGTATTTGTGCCATTCTTTTCTTCCTTGAGTTATAACCGCCATTCAAAG------CCACACAAGACAATGAGCAGAGACAAATTGCTACAGGAGAAGTTGGTAGAGTTTTTGGCTGCTCAAAAAGAATGGAGGAGGTCTGGCGGGCGGGATCATGTCATTATGGCCCATCATCCTAACAGTATGTTGGATGCAAGGATGAAATTGTGGCCTGCCTTGTTCATTATTGCAGATTTTGGACGGTATCCCCCAAATATTGCTAATGTGAATAAAGATGTTGTTGCCCCTTACAATCATGTAATCAGAACATTTGTTAACGACTCCTCTGGTTTTGATAGCCGGCCGACCTTGCTGTACTTCCAAGGAGCGATCTACAGGAAAGATGGAGGCATTATTCGGCAAGAGCTATTTTATCTTCTCAAAGATGAGGAGCACGTCCATTTTTCTTTTGGAAGTGTCCGAGCAGATGGGATCCGCAATGCAAGCCAAGGGATGCATCTGTCTAAATTCTGCCTCAACATTGCAGGTGACACTCCATCTTCTAACCGGCTATTTGACGCCATTGTCAGTCATTGTGTCCCTGTTATAATTAGCGATGAAATAGAACTTCCCTATGAAGATGTGCTTGACTACTCAGAATTCTGCATCTTTGTGCGCACATCTGATGCTCTGAAGAAAGGGTTCCTGGTAAACCTAATCAGAAGCATAGGAAGGGATGAATGGACCCGGATGTGGAAGAGGCTGAAGGAAATCGAGCATCACTTTGAATTTCAGTACCCATCGCAAAAGGATGATGCAGTCCAAATGATTTGGCAGGCAGTCGCTCGCAGGGTACCTGCAATTCGCTTGAAAGTGCATAGGTCGAGGCGATTCTCCAGACGATTCTCTCGGTCAGTTAATGAACTGAAAGTGAATCAAACTGTGAGGAAAATATTGGCGTCCAGA------------------
>Cka_2
ATGGCAGATAGGAACACACAGTCCATTGGATCTGCATCGCGGAGGACTTTATTTTGGGTGATCACAAGCGCAACATTTCTGCTCATTTCCTCTTGGTCCTTCTTTTTGCACTCCTCATCGCACCCGTATTTCATCAACAATAGCTTGTTGCCCAGCGCCCAACTCTTTGCTGTAATTGACACAGAAAATCCTTCTTTCCGTTACCAAAACACGAGTCACCCTTCATTTCAC------------------------GAAGGAGATATCTCTATTGAAGAAAAATTTAGTAACTGCAATCCAAAGAAAGCC---CTTAAAGTTTTTATGTATGATTTGCCAACTATATTCCATTTTGGTCTGGTTGGTTGGAAACGCAAATCGCATAGTGTCTGGCCAGATGTCCTCTCCGAAGTTCCCAAGTATGCAGGTGGATTGAATTTACAACATAGCATAGAGTACTGGCTTACATTGGACCTTCTCTTGTCGAGATACCCCAACCGCCCTGGCCCTTGTAATGCTATAAGAGTCGACAACTCTAGGGAAGCTGATGTTATATTTGTACCATTCTTTGCGTCGTTGAGTGTGAATAGGTATTCAAAGGTAATTCAGTTCCAAAACATGAGCACAAACAAATTTCTACAGGCAAAGTTGGTGGAATTTTTGACTGCTCAACAGGAGTGGAAGAGATCAGGGGGGCGGGATCATGTCATCGTAGCTCACCATCCAAATAGCATGCAGGATGCGAGGAGGATGTTGTGGCCTGCCATGTTCATTCTCGCAGATTTTGGGAGGTATCCTCCAAGCATAGCCAATGTGGAGAAAGATGTCATTGCACCTTACAGGCATGTAATCAAGAGATTTGTCAACGACACTTTGGGTTTTGACAGCCGTCCAACGCTGCTATACTTCCAAGGAGCTATCTACAGGAAAGATGGTGGGATCTTTCGACAGGAGCTGTTTTATCTTCTTAAAGACGAAAAAGATGTGCACTTCTCTTTCGGAACTGCCAAGGGGGATGGTGTCAACAAAGCAAGCCAAGGGATGCATTCGTCAAAATTCTGCCTCAACATCGCTGGTGACACCCCGTCTTCCAACAGACTTTTTGATGCCATCGCCGGCCACTGTGTCCCTGTCATAGTTAGTGATGAAATTGAGCTCCCCTTTGAAGATGTCATCGACTACTCTGAATTCTGTATCTTTGTCCGTACAGTGGATGCTATCAAAGAGGGGTTCCTTATAAACTTGATTAGAAGTATTGGAAGGGATGAATGGACCCAGATGTGGAGAAGGCTGAAGGAGATTGAGCATCATTTTGAATTTCACTATCCTTCACAAAAGGATGATGCCGTTCAGATGATTTGGCAGGCGGTGGCTCGAAAGGCATCGGCAATCCGGTTGAAGGTACACAAGTCGAGGAGATTCTCTTGGTATGACACCACAAATGACAGGCCTAAGCCTTTTAAATTGCCGAAAGAGTTTGATTTG---------------------------
>Csp_1
ATGGCCGATAGGAACACACATTCCCTCGGACTTGTATCCCGGAAATCTCTGTTCTGTTTGTTCACAACTGCTTCATTCCTGTTCATATTTTCTTGGTTCTTCTTCTTGCGCTCTGCGGGTCGTCCTCATTTTATTGATCACAACTTATTACGCAATTCCAAGAACTTTGCTGTGATCGACGTTGGGCAATCCCAGCCACTA------------------------ACAAGCCCCAAATCCTCGTTTCATGTGGACGAATACGATGGGACTGAAGAGCAAAAATTCAATAGATGCAATCCGAGGAAAGCAGTCTTGAAAGTTTTCATGTATGATTTGCCTCCTGAGTTCCATTTTGGCCTCTTAGATTGGAAGGGCGAGCGTGACAGCATTTGGCCGAATCTTAATGCCAGAGTCCCTGATTATCCCGGTGGCTTGAACTTACAACATAGCATAGAGTACTGGCTTACACTTGACCTTTTATCTTCGAGTCTTACTGACCGAACCAGCCCCTGTAGCGCTATAAGAGTCAACAAATCTAGCGAAGCCGATGTCATTTTCGTACCATTCTTTTCATCGCTGAGTTATAATCGGTATTCTAAAGTCAATCCTCGCCAAAAGATGAGCAAGGACAAGTCGTTGCAAGATAAGTTGGTGAAGTTTTTGATGGGTCAAGAGGAGTGGAAGAGGTCGAGGGGACAGGATCATGTTATCGTAGCTCATCATCCAAACAGCATGTTAGATGCGCGAATGAAATTATGGCCTGCCATCTTCATTCTTGCGGATTTCGGACGGTATCCTCCAAACATAGCTAATGTTGAGAAAGATGTCATCGCACCTTACAAGCACGTAATCAAAACCTTTGTTAATGATTCGTCCGACTTTGATAGCCGTCCGACGTTGCTGTATTTCCAAGGAGCTATATACAGAAAAGATGGTGGGTTTGTTCGGCAAGAGCTGTTCTATTTACTCAAGGATGAAAAGGGCGTGCACTTCTCATTTGGAAGTGCGAGCGGGAATGGCATCAATAAAGCGAGCCAAGGGATGCACTCGTCTAAATTCTGCCTCAACATTGCTGGAGACACCCCATCCTCCAACCGCCTCTTCGATGCCATTGCCAGCCATTGTGTCCCTGTTATTATCAGTGATGAGCTCGAGCTCCCCTACGAAGATGTCCTTGACTACTCTAAATTTTGCATTTTTGTGCGCACTTCAGATTCTCTCAAAGAGGGGTTCCTCATAAATCTGATCAGAAGTATTGGCAAAGATGAATGGACACAAATGTGGGCAAGGCTGAAGGAGGTAGAAAGACACTATGAGTTCCGGTATCCATCGCAAAAGGATGATGCTGTTCAGATGATTTGGCAGGCAATTGCTCGTAAGGTACCCGCTACTCGATTGAAGTTACACAAGTTGAAACGATACTCTCAGTTCGGAGTTGGGAATGAATTAAAGCTAATAAGA---------------------------------------------------
>Efe_1
ATGGGTGATCGGATTCCACATTCGGCTGGATTTGAACGAAGGAGATATCTGTTCTGCCTCTTCACAGTATCTGTTTTTGTCTTCGTCTTCTCATGGTTCTTTTTCCTCCAATCGGCAGGATCCTCGCATTTCATTGAACACGGTTTTCTGCCTGACAAAAAGCTCTTCTCTGTAGTTGACAAATTTAAATCAAGACCGAGAAATCGTAGCAAAGAGCATCGTGAATCGCCCCTTATAACAGCAGCCATC------------CATGAGGAAGTTACAGGACAATCCAGCGCTTGTGAGCCTAGCAAGACGACTCTTAAAGTTTTTATGTATGACCTGCCTTCTGAATTTCATTTTGGTTTGCTAGACTGGAAGGGGACA---GACAGCGTTTGGCCTGATATCTCGAACGGAGTTCCAGACTATCCTGGTGGATTAAATCTTCAACATAGTACAGAATATTGGCTTACTTTAGATCTTTTATCATCTGGATTTTATAACAGAAGAGGCCCTTGTAATGCTGTAAGAGTTGACAATTCTACTGAGGCAGATATCATATTTGTTCCATTTTTTTCTTCATTGAGTTATAATCGGTATTCAAAGGTGAACCCGAAGGAAAAAGTAAGTTTGAACAGGGCTTTGCAGGAAAAACTGGTAGCTTTTCTAAGAGTGCAGGACGAATGGAAGAGATCAGGTGGACGTGATCATGTAATACTTGCACATCACCCAAACAGTATGCTGGATGCAAGGATGAAGTTGTGGCCATGCATGTTTGTACTTTCTGACTTTGGAAGGTATCCTCCCAATGTAGCAAACATAGACAAGGATATTGTTGCTCCTTACAAGCATGTCATCAGAAACTACGATAATGATTCGTCTACCTTTGATGGCCGACCCATCTTGTTGTATTTTCAAGGAGCAATTTACCGCAAAGATGGTGGATATATCCGACAGGAGCTTTACTATATTCTTAAAGATGAAAAGGATGTGCACTTTTCTTTTGGCAGCATACGTGGAGGCGGGATAAATCAAGCAACTAAAGGAATGCATTCTTCAAAGTTCTGTTTGAATATCGCTGGTGACACTCCATCCTCCAATCGTCTGTTTGACGCTATTGCCAGCCATTGCGTCCCAGTTATTATTAGTAATGAAATCGAACTCCCTTATGAAGACGTACTCGACTACTCAGAATTTTGCATTTTTGTCCGTACAACTGATGCTCTTAAAGAAGGCTTTCTTATTAAATTGGTTAGAAGCATCACAAAGGAAGAATGGACGAAAATGTGGAAAAGGTTAAAGGAAATTGAGCACCATTTTGAGTATCAATACCCATCCCAAGGTGATGATGCTGTTCAAATGATTTGGAAAGCTATATCACGTAAAGTTTCATCAATCCGATTGAAGCTCAACAGGAGCAACCGGTTTAGAAGATCTATGGTTCAT------------------------------------------------------ATTCCA------------
>Efe_2
ATGGGTGATCGGATTCCACATTCGTTTGGATTTGAAAGAAGGAGATATATGTTCTGTCTCTTCACGGTATCTGTTTTTGTCTTCGTCTTCTCATGGTTCTTTTTCCTCCAATCGGCAGGATCCCCGCATTTCATTGAACACGGTTTTCTGCCTGACAAAAAGCTCTTTTCTGTAGTTGACAAATTTAAATCAAGACCGAGAAACCATAGCAAAGAGCATCATGAATCACCTCCTATAGCATCCGCCATA------------TATGAGGAAGTTACTGGACAATCCAGCGCTTGTGATCCTAACAAGACGACTCTTAAAGTTTTTATGTATGACCTGCCTTCTCAATTTCATTTTGGTTTACTAGGCTGGAAGGGGACA---GACAGTGTTTGGCCTGATATCACGAACGGGGCTCCAGATTATCCTGGTGGATTAAATCTTCAACATAGTACAGAATATTGGCTTACTTTGGATCTTTTATCATCTGGATTTTCTAACAGAAGAGGCCCTTGTAATGCTGTAAGAGTTGACAATTCTAGTGAGGCCGATATCATATTTGTTCCATTTTTCTCTTCATTGAGTTATAATCGGCATTCAAAGGTGAATCGGAAGGAAAAAGTAAGCTTGAACAAGGCATTACAGAAAAAATTGGTAGCTTTTCTAAGAGTGCAGGACGAATGGAAGAGATCAAGTGGACGCGATCATGTAATACTTGCACATCACCCAAACAGTATGCTGGATGCGAGGATGAAGTTGTGGCCATGCATGTTTATACTTTCTGACTTTGGAAGGTATCCTCCCAATGTAGCAAACATAGACAAGGATATTGTTGCTCCTTACAAGCATGTCGTCAGAAATTACGATAATGATTCATCCACCTTTGATAGCCGGCCCACCTTGTTGTATTTTCAAGGAGCAATTTACCGCAAAGATGGTGGATATATTCGACAGGAGCTTTACTATATTCTTAAAGATGAGAAGGATGTGCACTTTTCTTTTGGCAGCATACGTGGAGGTGGAATAAATCAAGCAACTAAAGGAATGCGTTCTTCAAAATTCTGTTTGAACATCGCTGGTGACACCCCATCCTCCAATCGTCTGTTTGACGCTATTGCCAGCCATTGCGTCCCAGTTATTATCAGTGACGAAATCGAGCTCCCTTATGAAGACGTACTCGACTACTCAGAATTCTGCATTTTTGTCCGTTCAACTGATGCTCTTAAAGAAGGCTTTCTCATTAAATTAGTTAGAAGCATCACAAAGGAAGAATGGACGAAAATGTGGAAAAAATTAAAGGAAATTGAGCACCATTTTGAGTATCAATACCCATCCCAGGGTGATGATGCTGTTCAAATGATTTGGAAAGCTATATCACGTAAGGTTCCATCAATCCGATTGAAGCTCAACAGGAGCAACCGGTTTAGAAGATCCCTGGTTCAT------------------------------------------------------ATTCCA------------
>Efe_3
GCGGCAGAAAGAGAAATGGACGGAAATGGTTGGCCCACAAGGTCGCGGATCCACAGATCAGCCCGATCATCGCGGGTTGTTCAGATGGAAGAGGAAATAATCGCGTCTGTTTCCGCAGGATCCCCGCATTTCATTGAACACGGTTTTCTGCCTGACAAAAAGCTCTTCTCTGTAGTTGACAATTTTAAATCAAGACCGACAAACCGCAGCAAAGAGCTTGGCGAATCACCCCCTATAACAGCAGCCATC------------CATGAGGAAGTTACAGGACAATCCAGCGCTTGTGAGCCTAACAAGGCGACTCTTAAAGTTTTTATGTATGACCTGCCTTCTGAATTTCATTTTGGTTTGCTAGGCTGGAAGGGGACA---GACAGCGTTTGGCCTGATATCTCGAACGGAGTTCCAGATTATCCTGGTGGATTAAATCTTCAACATAGTACAGAATATTGGCTTACTTTGGATCTTTTATCATCTAGATTTTCTAACAGAAGAGGCCCTTGTAATGCTGTAAGAGTTGACAATTCTAGTGAGGCCGATATCATATTTGTTCCTTTTTTCTCTTCTTTGAGTTATAATCGGTATTCAAAGGTGAACCCGAAGGAAAAATTAAGCTTGAACAAGGCATTACAGGAAAAACTGGTAGCTTTTCTAAGAGTTCAGGACGAATGGAAGAGATCAGGTGGACGTGATCATGTAGTACTTGCACATCACCCAAACAGTATGCTGGATGCAAGGATGAAGTTGTGGCCATGTATGTTTATACTTTCTGACTTTGGAAGGTATCCTCCCAATGTGGCGAACATAGACAAGGATATTGTTGCTCCTTACAAGCATGTCATCAGAAATTACGATAATGATTCGTCCACCTTTGATAGCCGGCCCATTTTGTTGTATTTTCAAGGAGCAATTTACCGCAAAGATGGTGGATATATCCGACAGGAGCTTTACTATATTCTTAAAGATGAGAAGGATGTGCACTTTTCTTTTGGCAGCATACGTGGAGGCGGGATAAATCAAGCAACTAAAGGAATGCATTCTTCAAAATTTTGTTTGAGCATCGCTGGTGACACCCCATCCTCCAATCGTCTGTTTGACGCTATTGCCAGCCATTGCATCCCAGTTATTATTAGTGATGAAATTGAACTCCCGTATGAAGACGTACTTGACTACTCAGGATTCTGCATTTTTATTCGTACAACTGATGCTCTTAAAGAAGGCTTTCTCATTAAATTAGTTAGGAGCATCACAAAGGAAGAATGGACGAGAATGTGGAAGAGGTTAAAGGAAATTGAGCACCATTTTGAGTATCAATATCCATCTCATGGTGATGATGCTGTTCAAATGATTTGGAAAGCTATATCACGTAAAGTTCCATCGGTCCGACTGAAGCTCAACAGGAGCAACCGGTTTAGAAGATCTATGGTTCAA------------------------------------------------------ATTCCA------------
>Egu_1
ATGGCCGATAAGAACCCAAAATCCCTTGGCTTTACCTGTCGGAAACCCGTCTTGTTCTTGTTCACAATTGCCCCGCTCCTATTCCTCGTCTCCTGGTTCTTCCTTCTGGCTTCCACCGATCGCCCCCATTTCATGCAGCGCAAG---------AACACCATTCCTATAGGTCAAAATTATGATGGCTCTTCAAACCAAGAA---ATTAATTCCTCCCAGCCT------------------------------CAAGAAGAAAAAGAGCAACAAGATCTTCAGCTTCGGAAATGTGATCCTAGCAGAGCAATGTTGAAGGTTTTCATGTATGATTTACCTCCTGAATTCCACTTTGGGCTATTGGATTGGAAGCCTGAGGGCGACAGTGTCTGGCCTGATATTGCCACCAGCATTCCTGAATATCCTGGTGGGCTGAATCTGCAGCACAGCATAGAGTACTGGCTGACATTGGATCTTCTGTCTTCAAGATTCGCCGACAGGCTTAGCCCTTGTACTGCTGTGAGAGTTTTGGATTCTCGCGACGCCGATGTTGTGTTCGTGCCATTCTTCTCATCTTTGAGTTTCAATCGCCATTCTAAGATTGTTCCCCCGGCGAAAGTTAGTAGGGACAAGTTGTTGCAGGACAGGTTGGTGAAGTTCTTGACAGCTCAGGATGAATGGAAGAGGTCCGGGGGGAGAGACCACATAATTCTGGCTCACCATCCTAATAGCTTGCTAGATGTTAGGATGAAATTGTGGCCGTGCATGTTCATCCTGTCGGATTTTGGAAGGTATCCTCCAAATGTAGCTAATGTTGAAAAAGATATTATTGCTCCTTACAGACATGTGATCAACAGTTTTGTGAATGACTCATCTGGCTTTGATGACCGTCCAACTTTGCTGTTTTTCCGGGGAGCCATCTACAGAAAAGATGGCGGCTTCATTCGACAAGAGTTATTTTATCTCCTTAGAGATGAGAAGGATGTGCATTTCGCATTTGGGAGTATAAAGGGTGATGGGATCAATGAAGCTAGCCAAGGAATGCATTCATCCAAATACTGCCTCAACATTGCAGGCGACACTCCATCTTCAAATCGCTTATTTGATGCCATAGCCAGCCACTGTGTTCCTGTCATCATTAGTGACGAGATTGAACTTCCATTTGAAGACATCATTGACTATTCCGAATTCTGTGTATTTGCAAGGGGTTCTGATGCAGTCAAAAAGGGCTTCCTGTTGAAACTGATCAGAAGCATAAGCCGGCAGGAATGGACCCGAATGTGGAAAAAACTGAAGGAAGTGGAGGGCTACTTTGAATTTCAGTTCCCATCTCAGAAAGATGATGCTGTCCAAATGATTTGGCAGGCAGTGACCAGAAAGGTACCTGCAATGCGATTGAAGATGCACAGATTGGGACGATTCTCTCGGCTTAACATTGGGAAATCAGAG---------------------------------------------------------------
>Egu_2
ATGGCCAATAGAAACACACAGACCCATGGCCTTGTGAGCCGAAAGTTCCTGTGCTGTTGGCTCTTCCTTGTGATAGTCCTGGTTCTCTACTGT---ATCTTCTCTTGGGATTCCACCTCCCTGCCTGCTCCCATCGACCATAGCCTTTTTCCCAATCAAAAGGCCTTCTCGTTGTTCGAAAACCAGAGCATTCCTCTAAGGGATGAACTGAGGGATGACCTGCCATTGAACCAGGAGACCTATTCCTTG------------GATCAACCCAAAGAACAAGAACTTAAGAAATGTGATCCGAGCAAGGCAATCTTGAAGGTTTTCATGTATGATATGCCTCCTGAGTTTCATTTTGGTTTGTTGGATTGGGTGGCCGATGGCAAGAGTGTCTGGCCAGATATCCGAACGAAAATTCCATCCTATCCTGGTGGGTTGAATCTCCAGCATAGCATAGAGTACTGGCTCACATTGGATTTGTTGTCCTCAAGATTTCCCGATCGTAGTGGCCCATGCACTGCTGTAAGAGTTGAGGACTCTCGTGAAGCCGATGTTGTGTTTGTGCCATTCTTCTCATCTTTGAGCTATAACCGGCATTCGAAAATCAAACCACCAGAAAAGGTTAGTCGGAACAAGATGCTGCAGCAGAAACTGGTAATGTATTTAACAGCTCAAGAGGAATGGAAAAGGTCAGGGGGAAAAGACCATATCATAATGGCACACCATCCAAACAGCATGCTGGATGCTCGGACGAAATTGTGGCCTTGCATGTTCATTCTTGCAGATTTTGGAAGGTATATTCCACGTGTAGCTAATGTGGAGAAAGACATTATTGCTCCTTACAAGCATGTGATCAAGACCTTTGTGAATGACACATCTATGTATGATGATCGCCCTACATTATTATATTTTCAAGGAGCCATCTACAGGAAAGATGGGGGGAGCATTCGACAAGAGCTCTTTTATCTTCTCAGAAACGAAAAGGATGTACACTTCTCGTTTGGCAGTGTTCAAGCGAATGGGATCAATGAAGCCAGCCAAGGGATGCATTCATCAAAATTCTGTCTGAATATTGCGGGGGATACTCCTTCCTCCAATCGCCTTTTTGATGCCATAACCAGCCACTGTGTCCCTGTCATTATAAGTGATGAGATTGAACTCCCATTCGAGGATGTCCTGGACTACTCTGAATTCTGCATCTTTGTCCGTGCTTCTGATGCAGTCAAGGAAGGTTTCTTGATGAAGCTGATTAGAGGCATAAGCCGAGAGGAATGGACACGAATGTGGAAAAAGCTGAAGGAGGTTGAGGGCTATTTTGAGTTCCAGTACCCTTCTCGGAAGGATGATGCAGTGCAGATGATCTGGCAGGCGGTGGCTAGAAAGGTACCTGCAATTCGGCTGAAGGTACACAGGTCCAGACGATTTTCTCGGTTTAAAATTGGGAGA---------------------------------------------------------------------
>Egu_3
ATGGCCAATAGAAACACACAACCATGTGGGTTTGTAAGCCGAAAATTCTTCTCCTGTTCGCTCATCCTTGCGATAGTCCTGGTTCTTTACTGT---ATCCTCTTCTGGGGTTCCACAGCCCCGCTTGCTCCCATCAACTCTAGCCTCTTGCCCAATGAAAAGGCCTTCTCATTGATCGAGAACCAGAGAATTCCTCTCAGGGATGAAATGGGGGATCACCTGTTATTGAACCATGAGATCTCTTCCTTG------AATCGAAATCAACCTGAAGAACAAGAACTCAAGAAATGCGATCCGAGCAAGGCGCTTTTTAAAGTTTTCATGTATGATATGCCTCCTGAGTTTCACTTTGGTCTGTTGGGTTGGGTGGCTGATGGCAAGAGTGTCTGGCCGGATATCCATACTAAAATTCCACCCTATCCTGGTGGATTGAATCTCCAGCATAGTATAGAATACTGGCTTACGTTGGATCTTTTGTCCTCAAGACTTCCTGATCGGAGAGGCCCATGTACTGCTGTAAGAGTCGAGGACTCTCGTGAAGCCGATGTTGTGTTTGTGCCGTTCTTCTCATCTTTGAGCTATAACCGGTATTCGAAGATCGAACCACCAGAAAAGATTAGTAGGAACAAGATGTTGCAGCAGAAGCTGGTTAGTTATTTAGCAGCTCAAGAGGAATGGAAAAGGTCAAATGGAATGGACCACATCATAATGGCACACCATCCAAACAGCATGCTGTTTGCTCGGACGAGCTTGTGGCATTGCATGTTTATTCTTGCAGATTTTGGAAGGTATATTCCGTATGTAGCTAATGTGGAGAAAGATGTTATTGCTCCTTATAAGCATGTGATAAAGACCTTTGTGAATGACACATCTACCTATGATGATCGGCCTACTTTGTTATACTTCCAAGGAGCCATCTACAGGAAAGATGGGGGGAAAATTCGACAGGAGCTCTTCTATCTTCTCAGAAATGAAAAGGATGTACACTTTGCATTTGGCAGTGTTCGAGTGAATGGGATCAACAAGGCCAGCCAAGGGATGCATTCGTCAAAATTCTGTCTGAATATAGCTGGGGACACTCCTTCCTCCAACCGCCTTTTTGATGCCATAGCCAGCCACTGTGTTCCTGTCATTATTAGTGATGAAATTGAACTTCCATTTGAGGATGTCCTGGACTACTCTGAGTTCTGTGTCTTTGTCAGCGCTTCTGATGCAGTCAAGAAAGGTTTCTTGATGAAGTTGATTAGAGGCATAAGCCGAGAGGAATGGACGCGAATGTGGCGTAAGCTGAAGGAGGTTGAGGACTACTTTGAGTTCCAGTACCCTTCTCGGAAGGATGATGCTGTCCAGATGATCTGGCAGGCAGTAGCTAGAAAGGTTCCTGCGATTCGACTGAAGGTACACAAGTCTAGGCGATTTTCTCGTTTTAAAAGTGGGAGA---------------------------------------------------------------------
>Lch_1
ATGGCGGATAGGAACTCGCGGCCCATTGGAATTGTATCCCAAAAGTCCATCTTCTGTTTGTTCACGATCTTGGCTTTCCTGATCACCTTCTCCTGGTTCTTCTTCCTACGATCTGCAGGCCAGCCGCATTTCATCGATCACAACTTCTTACCCAATGCGAAGCTCTTTGCTGTGATCGACGACAGGAATTCCCCATCCCACAATCCGAACAAAGTTCAGCCATTGGCGGCCCCATCCTTATTCTCCACTGCTGAAGAAGACAATGGTCGGGAAGATGAGGTGTTCAAGAAATGCAATCCGAATAAGGTGCTCCTGAAAGTTTTCATGCACGATTTGCCGCCCGAATTCCATTTTGGGCTGTTGGATTGGAAAGGTGGGAATGGTAGCATTTGGCCAGATCTTCAATCAGAAGTCCCGCACTATCCCGGTGGATTGAATTTGCAACATAGTATAGAGTACTGGCTTACATTAGACCTTCTATCTTCCCGGTTTGCCAACCGGCCCGGCCCATGTAGTGTGATCAGAGTTGAGAATTCTACCGAAGCCGATGTTGTATTTGTCCCGTTCTTTTCTTCACTGTGTTACAATCGACATTCGAAGGCAAAGCCATTGGAAAAGATGAGCAGGAACAATTTTCTACAAGCAAAGCTGGAAGAATTTTTGATCGCCCAGGAGGAATGGAAGAGATCAGGCGGACGTGATCATGTCATCTTAGCACATCATCCCAACAGCATGTTGAATGCCAGGAAGACATTGTGGCCTGCCATATTAATCCTCTCCGATTTTGGGAGGTATCCTCCGAACATAGCTAATGTCGAGAAGGATGTCATTGCGCCTTACAAGCACATGATCAGTACATTCGTCAACGACACTGCTGGATTCAATAGCAGGCCGACATTGCTATATTTCCAAGGAGCCATTTACAGGAAGGATGGTGGGTTCATTCGACAAGAGCTGTTTTATCTTCTCAAAGATGAAAAGGATGTGCATTTCGCCTTTGGAAGCGTGAACCGGGACGGCATCCACAATGCAAGCCAAGGGATGCACTCGTCGAAATTCTGCCTCAACATTGCAGGTGACACTCCATCGTCCAATCGTCTATTTGACGCAATTGCCAGCCACTGTGTCCCAGTCATCATTAGCGATGAGATTGAGCTCCCTTACGAAGACGTTCTGGACTACTCCGAATTCTGCGTCTTTGTACGCACATCAGAAGCTCTCAGAAAGGGGTTCCTCATAAACCTGATTAGGAGCATTGGAGAGGCTGAGTGGACCCGAATGTGGGAAAGGATGAAAGAAATCGAGCATCACTTTGAATTTCAATATCCGTCTCAGAAGGATGATGCAGTTCAGATGATTTGGCAGGCGGTGGCCCGGAAGGTGTCAGCAGTTCGATTAAAGGTCCACAGGTCAAGGCGGTTTGCCCGGTCTGATGTTGGCAACAATGGAAGAAAACAAAATCCACTCCATAGAAGAAAAAGATTGGGTAGTAAGTTTCCATTTGAAACATTT
>Lch_2
ATGGCGGATAGGAACTCGCGGCCCATTGGAACTGTATCCCAAAAGTCCATCTTCTGTTTGTTCACGATCTTGGCTTTCCTGATCACCTTCTCCTGGTTCTTCTTCCTACGATCTGCAGGCCAGCCGCATTTCATCGATCACAACTTCTTACCCAATGCGAAGCTCTTTGCTGTGATCGACGACAGGAATTCCCCATCCCACAATCCGAACAAAGTTCAGCCATTGGCGGCCCCATCCTTATTCTCCACTGCTGAAGAAGACAATGGTCGGGAAGATGAGGTGTTCAAGAAATGCAATCCGAATAAGGTGCTCCTGAAAGTTTTCATGCACGATTTGCCGCCCGAATTCCATTTTGGGCTGTTGGATTGGAAAGGTGGGAATGGTAGCATTTGGCCAGATCTTCAATCAGAAGTCCCGCACTATCCCGGTGGATTGAATTTGCAACATAGTATAGAGTACTGGCTTACATTAGACCTTCTATCTTCCCGGTTTGCCAACCGGCCCGGCCCATGTAGTGTGATCAGAGTTGAGAATTCTACCGAAGCCGATGTTGTATTTGTCCCGTTCTTTTCTTCACTGTGTTACAATCGACATTCGAAGGCAAAGCCATTTGAAAAGATGAGCAGGAACAATTTTCTACAAGCGAGGCTGGAAGAATTTTTGATCGCCCAGGAGGAATGGAAGAGATCAGGCGGACGTGATCATGTCATCTTAGCACATCATCCCAACAGCATGTTGAATGCCAGGAAGACATTGTGGCCTGCCATATTAATCCTCTCCGATTTTGGGAGGTATCCTCCGAACATAGCTAATGTCGAGAAGGATGTCATTGCGCCTTACAAGCACATGATCAGTACATTCGTCAACGACACTGCTGGATTCAATAGCAGGCCGACATTGCTATATTTCCAAGGAGCCATTTACAGGAAGGATGGTGGGTTCATTCGACAAGAGCTGTTTTATCTTCTCAAAGATGAAAAGGATGTGCATTTCGCCTTTGGAAGCGTGAACCGGGACGGCATCCACAATGCAAGCCAAGGAATGCACTCGTCGAAATTCTGCCTCAACATTGCAGGTGACACTCCATCGTCCAATCGTCTATTTGACGCAATTGCCAGCCACTGTGTCCCAGTCATCATTAGCGATGAGATTGAGCTCCCTTACGAAGACGTTCTGGACTACTCCAAATTCTGCGTCTTTGTACGCACATCAGAAGCTCTCAGAAAGGGGTTCCTCATAAACCTGATTAGGAGCATTGGAGAGGCTGAGTGGACCCGAATGTGGGAAAGGATGAAAGAAATCGAGCATCACTTTGAATTTCAATATCCGTCGCAGAAGGATGACGCGGTTCAGATGATTTGGCAGGCGGTGGCCCGGAAGGTGTCAGCAGTTCGATTAAAGGTCCACAGGTCAAGGCGGTTTGCCCGGTCTGATGTTGGCAACAATGGAAGAAAACAAAATCCACTCCACAGAAGAAAAAGATTGGGTAGTAAGTTTCCATTTGAAACATTT
>Lch_3
------------------------------------------------------------------------------------------------------------------------------------------------------------------------------------------------------------------------------------------------------------------------------------------------------------------------------------ATGCACGATTTGCCGCCCGAATTCCATTTTGGGCTGTTGGATTGGAAAGGTGGGAATGGTAGCATTTGGCCAGATCTTCAATCAGAAGTCCCGCACTATCCCGGTGGATTGAATTTGCAACATAGTATAGAGTACTGGCTTACATTAGACCTTCTATCTTCCCGGTTTGCCAACCGGCCCGGCCCATGTAGTGTGATCAGAGTTGAGAATTCTACCGAAGCCGATGTTGTATTTGTCCCGTTCTTTTCTTCACTGTGTTACAATCGACATTCGAAGGCAAAGCCATTGGAAAAGATGAGCAGGAACAATTTTCTACAAGCAAAGCTGGAAGAATTTTTGATCGCCCAGGAGGAATGGAAGAGATCAGGCGGACGTGATCATGTCATCTTAGCACATCATCCCAACAGCATGTTGAATGCCAGGAAGACATTGTGGCCTGCCATATTAATCCTCTCCGATTTTGGGAGGTATCCTCCGAACATAGCTAATGTCGAGAAGGATGTCATTGCGCCTTACAAGCACATGATCAGTACATTCGTCAACGACACTGCTGGATTCAATAGCAGGCCGACATTGCTATATTTCCAAGGAGCCATTTACAGGAAGGATGGTGGGTTCATTCGACAAGAGCTGTTTTATCTTCTCAAAGATGAAAAGGATGTGCATTTCGCCTTTGGAAGCGTGAACCGGGACGGCATCCACAATGCAAGCCAAGGGATGCACTCGTCGAAATTCTGCCTCAACATTGCAGGTGACACTCCATCGTCCAATCGTCTATTTGACGCAATTGCCAGCCACTGTGTCCCAGTCATCATTAGCGATGAGATTGAGCTCCCTTACGAAGACGTTCTGGACTACTCCGAATTCTGCGTCTTTGTACGCACATCAGAAGCTCTCAGAAAGGGGTTCCTCATAAACCTGATTAGGAGCATTGGAGAGGCTGAGTGGACCCGAATGTGGGAAAGGATGAAAGAAATCGAGCATCACTTTGAATTTCAATATCCGTCTCAGAAGGATGATGCAGTTCAGATGATTTGGCAGGCGGTGGCCCGGAAGGTGTCAGCAGTTCGATTAAAGGTCCACAGGTCAAGGCGGTTTGCCCGGTCTGATGTTGGCAACAATGGAAGAAAACAAAATCCACTCCATAGAAGAAAAAGATTGGGTAGTAAGTTTCCATTTGAAACATTT
>Lch_4
ATGGCGGAGAGAATCGGACATTCGCTTGTACCTGAATCCCGGAAAGCTCTGTTTTATCTTTTGACAATCACAACATTCCTATTAATCTTCTCTTGGTTCTTCTTCCTGCACTCATCAAGCCACCCACATTTCATCGGCTACAGCTCATTGCCCAATTCGAGGCTCTTTGCTGTGTTTGACAGTGGGAATCATCCGTCTCGAGACCAGAACGAAGTCCACCCATCAACCTTTACATCCACATTCTTT---GAAGATGAAAATGGAATCTCTGAAGAGCAAGAATCCACAAAATGCAATCCAAATAAAGCGGTTCTGAAAGTTTTCATGTACGATTTGCCTCCCAAATTCCATTTTGGCCTGTTAGATTGGAAGCAGACAAAGGAAAGTGTGTGGCCGGATCTGCAACATGGAGTGCCTGATTATCTTGGTGGATTGAATTTGCAACACAGTATAGAGTACTGGCTTACATTGGATCTTCTATCATCAAGATTTCCTGATCGGCCTGGCCCGTGCACTGCTGTAAGAGTCGACAACTCAAACGAAGCTGATGTTGTATTCGTTCCGTTCTTTTCGTCGTTGAGTTACAATCGGAATTCAAAGATGAAACAGTCTGAGAAGACGAGCCAGAACAAGAAGCTGCAAGATGAGTTGGTGAAGTTTGTGTCAGCTCAGGAGGAGTGGAAGCGGTCAGGGGGATGCGACCATGTCATCATGGCTCACCATCCGAACAGCATGTTGGATGCAAGGATGGCTTTGTGGCCGGGCATGTTCATTCTCTCGGATTTTGGGAGGTACCCTCCAAATATAGCCAATGTGGAAAAGGATGTCATTGCACCTTACAAGCATTTGATAAAGACATTCGTCAATGATACGTCCAGCTTCGATAGCCGCCCAACCTTGCTGTATTTCCAAGGATCCATCTACAGGAAAGATGGTGGGTTTGCTCGACAAGAGCTGTTTTATCTTCTCAAAGACGAGAAGGATGTGCATTTCTCTTTCGGAACCATCCAAGGGAATGGAATTGACGAAGCAAGCCAAGGAATGCATTCGTCAAAATTCTGCCTCAACATCGCAGGCGACACTCCATCATCCAACCGGCTGTTCGACGCGATCGCCAGCCACTGTGTCCCTGTCATAGTCAGCGACGAGATCGAGCTCCCCTACGAAGATGTCCTCGACTACTCCAAATTCTGCATCTTCGTGCGCACATCCGAAGCTATGAAAGAGGGTTTCCTCATAAAGCTCATTAGAAGCATTGGGAAGGATGAGTGGACACAAATGTGGCAGAGGCTGAAGGAAATTGAGGGCTACTTTGAATTTCGGTATCCGTCCCGGAAAGATGATGCTGTGCAGATGATTTGGCAGGCAGTAGCCCGAAAGGCAGCCGCAATTCGATTGAAGGTCCACAAGTCTAGGCGATTTGCCCTGTCTGATATTGGGAGAGAAAAGCAATTGAAACCG---------------------------------ATTCCATTTCCGACAGAG
>Nco_1
ATGGGTGATCGGATTCCACATTCAGTTGGATTTGAAAGAAGGAGATACTTGTTCTGCCTCTTCACTGTGTCTGTGTTTGTCTTCGTCTTCTCGTGGTTCTTTTTCCTCCAATCAGCAGGATCCCCGCATTTCATTGAACACGGTTTTCTGCCTGACAAAAAGCTCTTCTCTGTAGTTGACAATTTTAAATCAACACCGAGGGACCTTAGCAAAGAGCATCATGAATCGCCGCCTACAATAGCAACCATC------------CAGGACGAAGTTAAAGAACAACCCAGCGCTTGTGAGCCTAACAAGACGACTCTGAAAGTTTTTATGTATGACCTGCCTTCTGAATTTCATTTTGGTTTGCTAGGCTGGAAAGGGACA---GACAGCGTTTGGCCTGATATCTCGAACGGAGTTCCAGATTATCCTGGTGGATTAAATCTTCAACATAGTACAGAATATTGGCTTACTTTGGATCTTTTATCATCTAGGTTTTCTAACAGAAGAGGCCCTTGTAATGCTGTAAGAGTTGACAATTCCAGTAAGGCTGATATCATATTTGTTCCATTTTTCTCTTCATTGAGTTATAATCGGTATTCAAAGGTGAACCCGAAAGAAAAAGTAAGCTTGAATAGGGCATTACAGGATAAACTGGTAGCTTATCTAAGAGTGCAGCACGAATGGAAGAGATCAGGTGGACGTGATCATGTGATACTTGCACATCACCCAAACAGTATGCTGGACGCAAGGATGAAGTTGTGGCCATGCATGTTTATACTTTCTGACTTTGGAAGGTATCCTCCGAATGTAGCAAACATAGACAAGGATATTATTGCTCCTTACAAGCATGTCATCAGAAATTATGATAATGATTCGTCCACCTTTGATAGCCGGCCTATCTTGCTGTATTTTCAAGGAGCAATTTACCGCAAAGATGGTGGATATATTCGACAGGAGCTATACTATATTCTTAAAGATGAGAAGGATGTGCACTTTTCTTTTGGCAGCATACGTGGAGGTGGGATAAATCAAGCAACTAAAGGAATGCATTCTTCCAAATTCTGTTTGAACATTGCTGGTGACACACCATCCTCCAATCGTCTGTTTGATGCTATTGCCAGCCATTGTGTGCCTGTTATTATTAGCGATGAAATTGAGCTCCCTTATGAAGACGTCCTTGACTACTCAGAATTCTGCATTTTTGTCCGTACATCTGATGCTCTTAAAGAAGGCTTTCTCATTAAATTAGTTAGAAGCATCACAAAGGAAGAATGGATGAAAATGTGGGAAAGGTTAAAGGAAATTGAGCACCATTTTGAGTATCAATACCCATCCCAGGGTGATGATGCTGTTCAAATGATTTGGAAAGCAGTATCACGTAAAGTTCCATCAATCAGATTGAAGCTCAACAGGAGCAACCGGTTTAGAAGATCTATGGTTCAA------------------------------------------------------ATGCCA------------
>Osa_1
ATGCCTCCC---------------------------CGCGCCCGCACCCTCCTCATGCCGCTTGCGGCGGCGACGCTCCTCGTCGCCTCCACCATCTTCCTCTTCGCCGCCACCGGCGCTCGATGGCGACCCGCCGACACCGGCCTCGTCCCCGCCGCCGACTTCTCTGCGGCCGTTATAGAGAGCGCGGTGACCGACGCCGCCGCCGCGAAGGAGGAGCTCTCGTTTGTTGACGAGAATGGC------CGCCCCGACGACCCCGCCTCCAGCTCGGCGGCCGCCGCGAGATGCGACCCGAGCCACGCCGCCGTCAGGGTCTTCATGTACGACTTGCCGCCGGAGTTCCACTTCGGCCTCCTCGGCTGGTCGCCGCCGGACGCCGCCATGTGGCCGGATGTCGGCGCCGCCGCCCCGCGGTACCCCGGTGGGCTCAACCAGCAGCACAGCGTCGAGTACTGGCTCACGCTCGATCTCCTCTCCTCCTCGTCGCCG------------CCGTGCGCCGCCGTCAGGGTCGCCGACTCCCGCGACGCCGACGTGGTGTTCGTGCCGTTCTTCGCTTCCCTCAGCTACAATCGCCACTCCAGGGTTGTGCCTCCGGAGAAGGTGAGCAGGGACAAGGGATTGCAGGAGAGGCTGGTCAGGTATCTGATGGCGCAGCCGGAGTGGAAGAGGTCGGGTGGCGCCGACCATGTCATTGTCGCGCACCACCCGAATAGCTTGCTCCATGCCCGGTCAGTGCTGTTCCCGGCGGTGTTCGTGCTGTCTGACTTCGGGAGATACCATCCTAGAGTAGCCAGCTTGGAGAAGGATGTCATTGCCCCTTACAAGCATATGGCTAAGACGTTTGTGAATGATTCTGCTGGGTTCGATGACCGTCCGACATTGTTATACTTCCGGGGAGCAATTTTCAGGAAGGAGGGAGGGAACATTCGGCAGGAGCTACATTATATGCTCAAAGACGAAAAGGATGTTTATTTTGCCTTTGGAAGTGTCCAGGACCACGGGGCCAGCAAAGCCAGTCAGGGAATGCACGCATCAAAATTTTGCCTAAACATTGCAGGGGACACCCCTTCTTCCAATCGCCTGTTTGACGCTATAGTAAGTCATTGCGTCCCTGTTATCATCAGCGACGACATCGAGCTTCCTTATGAAGATGCATTGGACTATTCGAAGTTTTCCATCTTTGTTCGCTCATCTGATGCTGTGAAAAAGGGTTACTTGATGAGACTTATTAGAGGAGTAAGTAAGCATCAATGGACAATGATGTGGAGAAGGCTGAAAGAAGTGGATAAACATTTTGAGTATCAGTACCCATCCCAGAAGGATGATGCAGTCCAAATGATCTGGCAAACATTGGCTAGAAAGGTGCCAGCAATCCGCCTGAAGTCACATAGGTCTAGAAGATTTTCTAGATACGATAGAGGAGGAAAA------------------------------------------------------------------
>Osa_2
ATGCCGCCG---------------------------CGCGCCCGCACCCTCCTCATGCCGCTTGCGGCGGCGACGCTCCTCGTCGCCTCCACCATCTTCCTCTTCGCCGCCACCGGCGCTCGATGGCGACCCGCCGACACCGGCCTCGTCCCCGCCGCCGACTTCTCTGCGGCCGTCCTAGAGAGCGCAGTGACCGACACCACCGCCGCCGCGAAGGAGCTCTCGTTCGTTGACGAGAATGGC------CGCCCCGACGATCCCGCCTCCAGCTCGGCGGCCGCCGCGAGATGCGACCCGACCCACGCCGCCGTCAGGGTATTCATGTACGACTTGCCGCCGGAGTTCCACTTCGGCATCCTCGGCTGGTCGCCGCCGGACGCCGCCATGTGGCCGGATGTCGGCGCCGCCGCCCCGCGGTACCCCGGTGGGCTCAACCAGCAGCACAGCGTCGAGTACTGGCTCACGCTCGATCTCCTCTCCTCCTCGTCGCCG------------CCGTGCGCCGCCGTCAGGGTCGCCGACTCCCGCGACGCCGACGTGGTGTTCGTGCCGTTCTTCGCGTCCCTCAGCTACAATCGCCACTCCAGGGTTGTGCCTCCGGAGAAGGTGAGCAGGGACAAGGAATTGCAGGAGAAGCTGGTCAGGTACCTGATGGCGCAGCCGGAGTGGAAGAGGTCGGGTGGCGCCGACCATGTCATTGTCGCACACCACCCGAATAGTTTGCTCCATGCCCGGTCAGTGCTGTTCCCCGTGGTGTTCGTGCTGTCTGACTTCGGGAGATACCATCCTAGAGTAGCCAGCTTGGAGAAGGATGTCATTGCCCCTTACAAGCATATGGCTAAGACGTTTGTGAATGACTCCGCCGGGTTTGATGACCGGCCGACATTGTTATACTTCCGGGGAGCAATTTTCAGGAAGGAGGGAGGGAACATTAGGCAGGAGCTATATTATATGCTCAAAGATGAAAAGGATGTTTATTTTGCCTTTGGAAGTGTCCAGGACCATGGGGCCAGTAAAGCCAGTAAGGGAATGCACGCATCAAAATTTTGCCTAAACATTGCAGGGGACACCCCTTCTTCCAATCGCCTGTTTGACGCTATAGTAAGTCATTGCGTCCCTGTTATCATCAGTGACGACATCGAGCTTCCTTATGAAGATGCATTGGACTATTCGAAGTTTTCTATCTTTGTTCGCTCATCTGATGCTGTAAAAAAGGGTTACTTGATGAGGCTGATTAGAGGAGTAAGCAAGCATCAATGGACAAGGATGTGGAATAGGCTGAAAGAAGTGGATAAACATTTTGAGTATCAATACCCATCACAGAAGGATGATGCGGTCCAAATGATCTGGCAAGCATTGGCTAGAAAGGTGCCAGCAATCCGCCTGAAGTCACATAGGTCTAGAAGATTTTCTAGATATGATAGAGGAAAA---------------------------------------------------------------------
>Osa_3
ATGGCCGCCGCCGCCGCCTCCGCCTCCGCCTCCTGCCGCCGCCGCCCGATCGCCTGGTTCTTCGCCATCGCCGCGCTGCTCTTCTTCTTCTCCTGGTACCTCCTCCTCGACTCCGCCGCC---------------------------GTCACGCCCGAACCGCTGCTGGCCGCGCGGGGTCAGGGC------------------------------------------------------------------------------CTCCGCGTTGGCTCCTCGGGCCGGAAATGCGACCCGGCCACCGCGGCGCTGCGGGTGTTCATGTATGACCTGCCCGCCGAGTTCCACTTCGGCCTGCTCGACTGGGAGCCACAGGGCGGCGGCGTGTGGCCGGATGTCAGGGGCGGCGTGCCGGAGTACCCGGGGGGGCTGAACCTGCAGCACAGCATCGAGTACTGGCTCACGCTGGACCTGCTGGCCTCCGAG---CAGGGCGCGCCCACGCCGTGCGGCGCCGTCAGGGTGCGCCACGCCGCCGCGGCCGACGTCGTCTTCGTGCCCTTCTTCGCCTCGCTCAGCTTCAACCGCCACTCCAAGGTGGTGCCGCCCGCGCGGGCCAGCGAGGACCGCGCGCTGCAGCGGAGGCTGCTCGATTACCTCGCCGCGCGCCCCGAGTGGCGGAGGTCCGGCGGGAGGGACCACGTCGTGCTCGCCCACCACCCCAACGGGATGCTCGACGCCCGCTACAAGCTCTGGCCATGCGTCTTCGTGCTCTGCGACTTCGGGAGGTACCCGCCCAGCGTCGCCGGCCTCGACAAGGACGTCATCGCGCCGTACCGGCACGTCGTCCCCAACTTCGCCAATGACTCCGCCGGCTACGATGACCGGCCGACGCTGCTCTACTTCCAGGGTGCCATTTACCGGAAAGATGGAGGTTTCATCAGACAGGAACTGTATTATCTCCTCAAAGATGAGAAAGATGTACATTTTTCATTTGGAAGTGTGGTGGGTAATGGAATTGAGCAAGCAACACAGGGGATGAGGGCTTCCAAGTTCTGCCTCAACATTGCAGGCGACACGCCATCATCCAATCGCCTGTTTGATTCCATAGTCAGCCACTGCGTTCCCATCATCATCAGCGATGAGATTGAGCTCCCATTTGAAGATGTCCTTGACTACTCCAAGTTCTGCATCATAGTGCGTGGTGCGGATGCTGTCAAGAAGGGTTTTCTTATGAATCTGATTAATGGAATAAGCCGAGAAGACTGGACACGCATGTGGAACAGGCTGAAGGAAGTAGAAAGGCACTTCGAATACCAGTACCCATCTCAAAATGATGATGCTGTTCAGATGATCTGGAAGGCCATAGCTCGAAAGGCGCCCTCAATTCGGTTGAAGGTGAACAGATTACGAAGATTTTCTCGGTTTGAAACTAACAGAACAGATGAGACTCCGACAAGA---------------------TCTTCTTGGCAACCTAGC---------
>Out_1
---------------ATGCACCCCCAGGGTCTTCAACCGAAGAAATTGGCCCTTTTTCTTTTTTTAATCTCAACATTGGCTTTGATATGCTCA---CTATTATTTCTTCAAACGTCTTGGCAGTCTATGGTCGGAGATCACGACTTAGGTTCTGAATCTAAGCTAAAGGTTGTGTTTGATGATGGGAAACGGCTATATCGAAGTATTGATGATGTCCAGTCGTCTTCAATTTCTTCCTCTGATTTATATGAGAAGGGAGATTCTAGGGGTTTGGAATCAGACGATAATCAATGTGACCCGAAGGAAGCAGTTTTGAAGGTTTTTATGTACAATCTTCCACCTGAATTTCATTTTGGTATGCTAGATTGGAAACCAGGA---AGGAGTGTATGGCCAACAAATCTCACTGAAATTCCTCGATATCCCGGTGGCCTCAATCTGCAACACAGTCCCGAATACTGGCTTACAGTGGACCTTCTGTCTTCCAATATGCCTGGCAGAAGCTCTCCTTGCAGTGCTTTGAGGGTTGAAAATTCTAGAGAGGCTGACCTTTTCTTTGTGCCCTTTTTTTCCTCTCTGAGCTACAACAGACATTCGGGAATTGAATCTCCAGGTAAGCAGAGCAAAAATGAGCTGTTACAGGAGAAGTTAGTGCGTTTTTTGATGGGCCAGGAGGCATGGAGAAGGTCAGGTGGAAGAGACCATGTGATAGTTATGCATCATCCAAATAGCATGATAGTAGCAAGGGAGCAACTTCGATCTGCAATGTTCATTGTAGCTGATTTTGGACGATATTCTCCGTTGATAGGCAATGTAGAGAAGGACGTTGTGGCTCCTTACAAGCATGTCCTGCCATCCTTTGAAACAGATTCTACGTCCTTCGAGACCCGAAATATTCTGCTCTTCTTTCAAGGAGCAATTTTCAGGAAGGATGGTGGATTTATTCGACACGAGCTCTATGCCCTCCTTAAGAATGAAAAAGGGGTGCATTTTACCTCTGGGAATACACAAAGAGATGGAATTAGAAAAGCAACTCAAGGCATGCGGTCTTCAAAGTTTTGCCTCAACATTGCAGGCGATACACCCTCCTCTAATCGTCTTTTTGATGCGATTGCTAGTCATTGTGTTCCTGTTATCATCAGCGATGAGATTGAGCTTCCCTATGAGGATGTCCTTGATTATACTGAATTTTCCCTTTTTGTACAGTCTGCTGATGCTCTTAAGAAGGGTTTTTTAATAAAACTTCTTAAAAGTGTGAAAAAAGAAGAATGGACTCGAATGTGGCGAAGATTGAAGGAAGTCAGGCATCATTTTGAATATCAGTATCCAACACAGCCCGATGATGCTGTGCATATGATTTGGAAAGCAGTGGCCCGAAAGTTATCATCCGTTAGGCTCTCTCTCCACAAAGGAAAGCGGTACTCTAGATCTTGGCTTACAAAGCAGAGTCAATCTACTTTTAGCCTACGGAAATTGGGCAGAGGG---------------------------
>Pab_1
ACGACGGACCAAAATATGCGTTCCAAATGTCGCCAGCCTAAGAAATTGGCACTGTGCCTCTTTCTGATCTCGGCATTGGCTCTGCTCTGCTCT---CTGGCTTTTCTTCAAATTTCTAGTCAGCCTCTTGGTGGAGATCAGTATTCAGTATCAGACCCCAAGGTAAAAGTTATGTTAGAGGATGGGAAGCTGCTGTACGAAATTTCAGATGAATTTCAGCCATCTTTAATCTCTTCTCCTGGAATTCAGAAGAACGAAATTTCTGCAGGTTCAGAACCAAACAACAAACAGTGCAACCCGAAGGATGCGGTTTTGAAGGTTTTTATGTATAATCTGCCTCCTGAATTTCATTTTGGTATGTTAGATTGGAAGCCAGAA---AGGAGTGTATGGCCGACAAATCTCACTGAAATCCCTCGATATCCCGGCGGACTCAATTTGCAGCACAGTCCGGAATACTGGCTTACTGTGGATCTTCTGTCTTCGAACATACCTGGCAGAAGCTCTCCCTGCAGTGCTCGGAGAGTTGAAAATTCCAAAGAGGCTGATGTTTTCTTTGTGCCCTTTTTTTCTTCATTGAGTTATAATAGGCATTCAAAAGTTGAGTCCCGTGGGTATAAGAGTAGAAATGAACGTTTGCAGGAGAAATTGGTGCATTTTTTGATGGCACAGGAGACCTGGAGAAGATCAGGTGGAAAGAATCATGTAATAGTTATGCATCATCCAAATAGCATGGTAATAGCAAGGGAGCAGCTTCGGTCGGCAATGTTCATTGTAGCTGACTTTGGACGATATTCACCATTGATAAGCAACGTAGAGAAGGATGTTGTGGCTCCTTACAAGCATGTTGTTCCTTCCTTTGCAAAGGATTTTTCATCATTTGAAAGCCGAAGCATTCTCCTGTTCTTTCAAGGCGCTATTTTCAGGAAGGATGGTGGATTTATTAGACAAAAGCTTTATGCTCTTCTGAAGGATGAAAAGGAAGTACATTTTACTTCTGGGAATACACAGAGGGATGGAATAAGACAAGCAACTGAAGGCATGCGGTCTTCAAAGTTTTGCCTAAACATTGCAGGCGATACACCCTCCTCAAATCGGCTCTTTGATGCAATTGCTAGTCATTGCGTTCCTGTTATCATTAGTGATGAGATTGAGCTTCCTTATGAAGATGTCCTTGATTATACAGAATTTTGCATTTTTGTACAATCTGCTGATGCTGTCAAGAAAGGGTTTTTGATAAGACTGCTTAATAGTGTTAAAAAGGAAGAATGGACTCGCATGTGGCGAAAATTGAAGGAAGCCAGCCACCATTTTGAGTATCAGTATCCATCTCGGCCTGATGATGCTGTGCACATGATCTGGAAAGCAGTTGCGAGAAAGCTACCTCTTATCAGGCTCTCCCTTCACAAAGGAAAGCGCTACTCGAGATCTTGGCTTGCAAAGCAGAGTGACTCCTTTTTCAGTCTACAAAAATTTGTCAGAGGC---------------------------
>Ppe_1
ATGGCTGAAAGGCATGCCTCATCTCTCGCGGTTAATACGCGGAAATCTTTGTTTTGTTTATTTATACTTACATCAACACTCTTCATATTATCTTGGTTCTTTGTGTTGCGTTCAACGGGCAGTCCTCACTTTATTGACCATAAATTATTACCCAATTCCAAGCTTCTTGCTATGATTGATAATGGTATTTCTGGAAGTGAGAGTCAAAATGATGTTGAACCCTCAGTTGGGAATCGATCAATCCTCGTGTCCCAAGACAAAGAAGCATCCCAAGCTAACAATGATGTGAAATGTAACACCAATAAATTAGCTCTCAAGGTATTCATGTATGATTTACCCCATGAATTTCATTTTGGACTTTTAGATTGGAAACCCCAAGGACGTAGTGTTTGGCCAGATCTTCAAACTAAAGTACCTGCTTATCCTGGTGGGTTGAATTTGCAACACAGTATAGAATATTGGCTGACATTGGACATCCTTGCTTCAGAACTTCCCAATCCCCCAAATGTACGTACTGCAATAAGAGTGCAGAATTCTAGTGAAGCTGACATTATTTTTATACCATTCTTTTCTTCCTTAAGCTATAACCGGTTCTCGAAAATAAATCCACACCAAAAGAAGAGCAATAACAGGTTGCTGCAAGATAAATTGGTTAAGTACGTAACAGCTCAACAGGAATGGAAGATATCAGGGGGAAGAGACCACTTAATTGTGGCTCACCATCCAAATAGCCTTCTAGACGGAAGGATGAAGCTTTGGCCTGCAACATTCATACTTTCGGACTTTGGGAGGTATCCTCCAAACATAGCAAATGTAGAGAAAGACATCATTGCCCCCTACAAGCATGTAATCAAATCCTATGTGAATGACTCGTCTACTTTCGATAGTCGTCCAACTTTGCTATACTTTCAAGGTGCAATATATCGAAAAGATGGTGGCTTTGTTCGGCAAGAGTTATTCTATCTTCTACAAGATGAAAAAGATGTACATTTTACATTTGGGAGTGTTCAAAAAGATGGAATCAAGAAGGCTTCACAGGGAATGCACACCTCAAAATTCTGCCTCAACATAGCCGGTGACACCCCGTCATCAAATCGTCTTTTTGATGCTATTGCTAGCCACTGTGTCCCTGTCATCATCAGTGATGATATTGAACTCCCATATGAGGATGTGCTTGACTACTCTGAGTTCTGCATCTTCGTTCGAACAAGGGATGCTCTTAAAAAAAACTTTCTCGTAAACCTCACCAGGAGCATTGGGATGGATGAGTGGACGCAAATGTGGAGGAGGTTGCAGGAGGTTCAAAAATTCTATGAGTTTCAGTACCCATCAAAGGAGGGTGATGCTGTCCAGATGATATGGCAAGCAGTTGCTCGCAAGGTTCCTGCTATAAGAATGAAGTTAAACAAGTCTAGACGATTCTCTCGTTCATATGTCCGCAAGGAGAAGGGGTTAAGCAGG---------------------------------ATACCATCACCAAGTAAC
>Vvi_1
ATGGCAGAGAGGAACGCCTCGCCGCTTGGATTTGTTACCCGAAATTCTTTGCTATGTTTGTTTTCAGTAGCATCCATTTTGTTCATACTATCTTGGTTATCTGTGCTGCGGTCCACGGGCCGCCCTCGCTTCATTGACCATAGTTTGCTGCCCAATTCTAAGCTCTTTGCTGTGACTGATAACGGTAATTCTGAATCTCAAAATCAAAATGACATTGAACCCTCAATT---------------------GAGAGTGAAGAAAAAGCACTTGAAGGGAAAAATTCTGTGAAATGTGGTTCAAACTATCCGGTTCTTAAGGTTTTTATGTATGATTTGCCGGCAGAGTTTCATTTTGGGCTCTTGGATTGGGCACCCGCTGGAGAAAGTGTTTGGCCTGATATTCGAACCAAATTCCCTCTTTACCCTGGTGGGTTAAACTTGCAACACAGCATAGAGTATTGGCTTACCTTGGATCTCCTCTCTTCAGAATTTCCTGAAAATCAGAATGCTCGTGCTGCTATAAGAGTGCATAATTCGAGTGAAGCTGATGTTATATTTGTTCCATTCTTTTCCTCATTAAGCTATAACCATTTTGGCAAGTTCAAGGGACGCCAAAAGAAGAATGAAAACAATCTGCTACAAGATAAGTTGGTGAAGTTTTTAACTGCTCAAGAGGAATGGATTCGGTCGGAAGGACGGGACCATATAATTATGGCCCACCACCCCAATAGCATGTTAGATGCAAGGATGAAGCTGTGGCCAGCAATATTCATACTTTCAGATTTTGGAAGGTATCCCCCAAATATAGCAAATGTCGGAAAGGACGTGATTGCACCTTACAAACACGTAATAAAAAGCTTCATCAATGACACATCCGATTTTGATAGCCGTCCAACCTTGTTGTACTTTCAAGGAGCCATCTACAGAAAAGATGGTGGGTTCATCCGACAGGAGTTATTTTACCTTCTAAAAGATGAAAAAGATGTGCATTTTGCATTTGGAAATACACAAGGGAATGGCATCAACAAGGCCAGCCAGGGAATGCACTCCTCAAAATTCTGCCTCAACATAGCAGGTGACACCCCCTCATCAAACCGCCTCTTTGACGCCATTGCCAGCCACTGTGTCCCAGTCATAATCAGTGATGAGATTGAGCTCCCCTATGAGGATGTCCTTGACTACTCACAGTTCTGCATATTTGTTCGCACATCAGATGCCCTCAAGGACAAGTTCCTCATAAAACTCATAAGGAGCATCAAGAAGGATGAATGGACCAGGATGTGGAGGAGGTTGAAAGAAGTCGAGAACTTCTTTGAGTTTCAGTACCCATCAAAGGAAGGCGACGCAGTGCAAATGATATGGCAGGCTATCACACGAAAGGTTCCTGCCATCAGAATGAAGTTACACAAGTCGAGGCGATTTTCCAGGTCTTCTGTTGGTAGGGAAAGAGTGCTAAACTCA---------------------------------ATGCAATTGCCAAAAAAT
