# Supplementary material for: The Chloranthus sessilifolius genome provides insight into early diversification of angiosperms
Source: Nat Commun. 2021 Nov 26;12:6929. doi: 10.1038/s41467-021-26931-3 (PMC8626421; doi:10.1038/s41467-021-26931-3)
Supplement: Supplementary file 4 — Source Data [file 41467_2021_26931_MOESM4_ESM.zip › Fig. 3a, c, e and Supplementary Figure 12, 14, Phylogenetic tree/LCG_multi-species coalescent-based/group_1224_CDS.treefile]

(Aco_1:0.2867870023,(((((Ash_1:0.3363338493,(Egu_1:0.1938351323,((Osa_1:0.0248753373,Osa_2:0.0154980171)100:0.4139000155,Osa_3:0.3973606462)100:0.2869689956)47:0.0458918699)76:0.0426298766,(Egu_2:0.0603311971,Egu_3:0.0804294949)100:0.1885846505)100:0.1002436642,((Atr_1:0.3362261081,(Out_1:0.1153108751,Pab_1:0.1419575749)100:0.4982707433)81:0.0585703986,(Cde_1:0.3425810212,(((Efe_1:0.0270795071,Efe_2:0.0330348820)95:0.0034828781,Efe_3:0.0977926348)96:0.0201853616,Nco_1:0.0243665062)100:0.2837131634)60:0.0615801602)94:0.0732070199)33:0.0246397475,((Cka_1:0.2429754271,((Lch_1:0.0000022871,Lch_3:0.0000022871)71:0.0000025601,Lch_2:0.0066332657)100:0.2337394104)44:0.0105252042,(Cka_2:0.2460268640,Lch_4:0.1713755603)77:0.0294891679)81:0.0280993180)20:0.0066247920,Csp_1:0.2186991888)98:0.0869516959,(Ppe_1:0.2418835389,Vvi_1:0.1567815067)100:0.0905622926);
