# Supplementary material for: The Chloranthus sessilifolius genome provides insight into early diversification of angiosperms
Source: Nat Commun. 2021 Nov 26;12:6929. doi: 10.1038/s41467-021-26931-3 (PMC8626421; doi:10.1038/s41467-021-26931-3)
Supplement: Supplementary file 4 — Source Data [file 41467_2021_26931_MOESM4_ESM.zip › Fig. 3a, c, e and Supplementary Figure 12, 14, Phylogenetic tree/LCG_multi-species coalescent-based/group_1227_CDS.aln-0.2cln]

>Aco_1
ATGGGGGGTTCACACAGTCGTGAAGAGTTGGAAACTTCAGACTCAGAACAGGAAGAAGAAAGTGATGAAGAAGAATACCAAGAAGCTGAAGGAGAACAACAACAACAACAACAACAAGAGAGTTCT------------TCTCCAAAATCAAAATTTAAAACCCCAACTTCTTCACTTGACGAAATTGATGAAAAGCTCAAAGACCTTAAACTCAAATAC---------------------------CCATCTCAAAAAAACTCCATTAAACTCTATCTTCATGTTGGAGGTAATACCCCAAAAGCTAAATGGATTACATCTGAAAAAAACACTACTTTTTCCTTTTTCAAATCTTCCCCAAATGGTGATAGCGAGGAA---------------------------GAAGAAGAAGAAGAAGAAGGTTGGTGGTTTTTGAAAGTTGGTTCTAAGGTTCGTGTTAGGGTTGGAACAGAAATGCAATTAAAGATGTTTGGTGATCAATGCCGAGTTGATTTTGTTTCTCAGGGTGTTTGGGCTATGAAATTTTACAATGGGGATGATTATAAAAGTTTTGTTTCAAAGTATCAGGAGTGTTTGTTTGAAAATACTTATGGTGTTGAAGCTACTGATGCTAATAAGATTAAGATTTATGGGAAAGATTTTATTGGGTGGGTGAAGCCAGAAGCTGCCGATGATTCGATTTGGGAAGATGCTGAAGATGGTTTGGGTAAGAGCCCTGGGTCGAAGACTCCGGTGAGAGCAAGTCAGAATTTGATGGAGGAATTTGAGGAAGCTGCCTATGGTGGAGGAATACAGAGTTTAGCATTGGGTGCTTTGGAAAATAGTTTCTTAGTGGGTGATAATGGTGTTCAAGTTGTTAAGAATTATAGTCATGGAATTCAAGGGCAAGGTGTTTATGTGAAATTTGGTAATGAGAGTTCTAGATAT---GGTTCGCAATTTTCCATATCGACGCCTAAGAAGGCTCTTCTTATGAAAGCTGAGACTAATATGCTCCTTATGAACTCAAGGAATGAGGTTAATCCCCATTCTACAGGGCTACATCAATTTGATATTGAAACAGGAAGGATTGTTTCTGAGTGGAAGTTTGCGAAAGATGGAACTGATATTACAATGAGAGATATAACAAATGATAGCAAAGGAGCTCAGTTGGATCCTTCAGAATCCACATTCTTGGGGTTGGATGACAATAGGCTCTGCCGATGGGATATGCGTGACAGGAAGGGTATGGTTCAGGATCTTGCAACTGCA---AGTGCACCTGTCTTGCATTGGACTCAAGGACATCAGTTCTCTAGAGGGACAAACTTTCAATGTTTTGCAACTACTGGTGATGGCTCAATTGTTGTTGGGTCTCTTGATGGCAAGATCCGACTGTATTCGACAACTTCTATGAGACAAGCCAAGACTGCTTTTCCAGGGCTTGGTTCACCTATCACCCATGTCGATGTTACTTTTGATGGGAAGTGGATATTGGGGACGACAGATACTTATTTGATCCTTGTGTCCACCATGTTCACAGACAAAGACGGAAATACGAAGAATGGTTTTAACGGACGTATGGGGAATAGGATCTCAGCTCCCAGATTGTTGAAGTTAACTCCTCTGGATTCACATCTGGCTGGAGCAAACAATAAGTTTCATGGTGGACAATTCTCATGGGTCACAGAGAATGGTAAGCAGGAACACCATTTGGTAGCCACAGTTGGCAAGTTCAGTGTCATCTGGAACTTCCAGCAGGTGAAAAACAGTTCACATGAGTGCTACAAGAACCAGGAGGGCCTGAAAAGCTGCTACTGCTACAAAATTGTCCTGAAAGCAGACTCCATTGTCGACAGCCGATTTATGCATGACAATTTTGCAGACAGCAACTCACCTGAGGCGCCACTGGTGGTTGCAACCCCCATGAAATTTAGCTCTTTCAGCATATCAAGTAGGCAA---
>Aco_2
ATGGGTGCTTCATCAAGTAGAGAAGGATTAGAAATCTCAGATTCAGATTCAGAAGAAAACTATGAAGATCTCGAGGAAGAAGAAGAAGAACAAGAACAAGATTATCGA------TCACCATCATTATTTCAAAAAACCACTCCATCATCAAAATCCACAAATGTTACTTCTTCTCTTGATGATATTGATGCGAAGCTTAAATCCCTAAAACTTAAATACTCTTCTCCATCTTCTTCT------TCTTCACAGAACCCTAATTCTGTTAAACTTTATCTTCATATTGGGGGTAATACACCAAAAGCAAAATGGATAACTTCTGAGAAATTAACTAGTTATTATTTTGTTAAAGGTGGTGAACAAGATTCTGAAGATGATGAAGAA---------------------GAAAGCGAGAAGGAAAAGGAGAAGTGGGTTTTGAAAGTGGGATCGAAAGTTCGAGCAAGAATTGGTACTGAAATGCAATTGAAAATGTTTGGAGATCAAAGAAGGGTTGATTTTGTTGCGAAAGGTGTTTGGGCAATGAAGTTTTTTAAAGATGAAGATTATAGAGGATTTGTTACTAAGTATCAAGAGTGTTTATTTGAGAATTGTTATGGAATTGATGCGACAGAAGCGAATAAGGTTAAGATTTATGGGAAAGATTTTATGAGTTGGGCTAAACCTGATAGTGCTGATGATTCAATTTGGGAAGATGCTGATGATAGTTTTGTTAATACACCTGGTTCTAGTACGCCGATGAGGGGGAATCAGGATTTGAGGGAGGAGTTTGAAGAAGTTGCTGATGAAGGTGGGATTCAGAGTTTGGCTTTAGGTGCTTTGGATAATAGTTTTTTGGTGAGTAATTCAGGGATACAGGTTGTTAAGAATTATTCTCATGGGTTACATGGGAAAGGTGTTCATGTGAAATTTGATACTGGTGGGAGTTCTAGATTTGGTTCTAGTGTGAGCAATTTGACACCAAAGAAGGCGCTTCTTATGAGGGCTGAAACGAATATGTTGTTAATGAGTCCAATGAAAGATGGGAAGCCTCATTCTATTGGGCTTAATCAGCTTGATATTGAAACAGGAAAGATTGTTACTAATTGGAAGTTTGAAAAAGATGGGGCTGATATTACAATGAGAGATATTACGAATGATAGTAAAGGTGCTCAGTTAGATCCTTCTGAATCTACGTTCTTGGGATTGGATGATAACAGGCTTTGTAGATGGGATATGCGTGATCGGAAAGGGATGGTTCAGAATTTGGCATCCGCT---AACTCTCCTGTCTTGAATTGGACTCAAGGTCATCAATTCTCTCGAGGAACTAACTTCCAGTGTTTTGCAAGTACTGGGGATGGTTCTATAGTTGTGGGTTCTATTGATGGAAAGATTCGCTTGTACTCGACAACTTCAATGAGACAAGCAAAGACGGCTTTCCCAGGGCTTGGTTCCCCCATAACTCATGTGGATGTTACCTTTGATGGAAAGTGGATATTGGGCACGACTGACAATTACTTGATCCTTATTTGCTCTCTATTCACGGATAAGGATGGGAGGACTAAGACTGGCTTTGAAGGTAGAATGGGAAATAAGATTGCTGCTCCAAGATTGTTGAAACTGACTCCTTTGGATTCTCATCTGGCTGGAGCAAACAATAAATTCCATGGTGGTCAGTTCTCATGGGTGACCGAGAATGGGAAGCAGGAGCGTCACCTGGTTGCCACAGTGGGGAAATTCAGTGTTATATGGAATTTCCAGCAGGTGAAGAACAGTGCACACGAGTGTTACCAAAACCAGGATGGACTGAAGAGTTGCTACTGCTACAAGATTGTCCTGAAAGATGAATCAATTGTTGACAGTCGGTTCATGCATGAGAAATTTGCTGTTACTGATTCTCCTGAGGCTCCATTGGTGGTTGCGACCCCGATGAAAGTCAGCTCCTTCAGCATATCAAATAGTAGACGA
>Ash_1
ATGGGCGGCTCCCACAGCCGCGAGGGCTTGGAGCTCTACGATGCCGACAGTGATCCCGAAGAAGACGAGTCGGATCAAGAGGAGGAGGAATCTCCAACGCCTACTGCGGGCGGCGGC---------ACTGGCCGCAGCCCGGCCAAAGCCCTAACGCCTGGTGCTTCTGCCTCTGTCGGCGAGGTTGGCGCGATGCTTCAGTCACTGAATCTCAAGCCCTCCAATTCGCCCTCCTCCGCCAAAAACCCTAAAGTTAAGCACACCGTTAAGCTGTACCTTCACACCGGCGGAAGCTCCTCGGCCGCTAAGTGGAACCTTTTCGAGAAGCACGTCCCGTTTGCGTTTGTCAAGACTACCTCCACCGATGGAAACTCGGATGATGAGGAGGAT---GTCAAGGAT---GAACTGGATGGCTTTTCTCCTTCTTGGTTCCTACATATCGGATCCACAATTCGTGCGTGGGTTGGCCCTGAAATGCGGATGAAGGCCTTTCCGGATGAAAGGAGGGTTGATTTCGTTGCAGATGGAGTCTGGGCGATCAAGTTCTCTGATCCCAAGGAGTTCGGGCGTTTCCAGAACGAGTATCAGAGGTGTCTGTTCGAAAATACGTACGGTTTTGAGGACAACGAAGATAACCAGCTAAAGGTTTTTGGGAAAGACTTCATGGCATGGGCCAAGCCGGATACTGCTGACGATTCCATCTGGGAGGATGCTGTTGACACCTTTGACAAGCCCCCTGTACTCGTTTCTCCGGCAAAGGAAGGACAGTCCTCGATTGACGAGTTTGAGGAAGCAGTTCATGAAGGAGGAATTCAGAGCCTTGCACTTGGAGCTCTTGATAACAGTTTCCTTGTGGGCGATGCTGGTATTCAGGTTGTAAGAAACTTTCACCATGGAGTGCATGGCAAAGGGGTTACAGTTAGAATTTCTGGCAATGGGAAC---------------------AGATATTCCACTCCTAAAAAGGCTCTCTTGATGAGAGGGGAGACCAACATGATGTTGATGAGCCCATCGAATTTGGAGAAGCCCCAGGCGAGTGGAGTTCACCAGCTTGATATTGAGACCGGAAAGGTTGTGACGGAATGGAAGTTTGAGAAGGATGGTGCTGATATTACAATGACTGATATCACAAATGATAGCAAGGGTGCACAGTTGGATCCGTCAGAATCAACTTTCTTAGGATTAGATTACAATAGACTTTGCCGGTGGGATATGAGGGATCGGAGGGGGATTGTGCAGAACATAGCAAACTCAATGGAATCGCCTGTTTTACACTGGACACAGGGTCATCAATTTTCAAGGGGTACTAATTTCCAGTGCTTTGCGACCACTGGCGATGGATCAATCGTGGTAGGGTCTCTTGATGGCAAGATCCGTCTTTATTCTAAGAGTTCGATGAGAATGGCGAAGACTGCTTTCCCAGGGCTTGGATCCCCAATCACTCATGTGGATGTTACATATGATGGGAAGTGGATTCTTGGCACGACCGACACTTATCTTATATTAGTATGCACTGTTTTTAAGGACAAGGATGGGAAAGAGAAGACTGGTTTTAGTGGAAGAATGGGGAATAGGATTGCTGCCCCAAGACTATTGAAGCTTATTCCATTAGATTCACACTTGGCTGGC---AAAAACAAGTTTCAGAAGGGTCAATTCTCATGGGTTACCGAGAACGGCAAGCAGGAGAGGCATCTCGTTGCAACTGTCGGCAAATTCAGCGTCATCTGGAACTTCTTGCAGGTGAAGAACAGCAACCACGAGTGCTACCGCCACCAGGAAGGGCTCAAGAGCTGCTACTGCTACCGCATCGTTCCTAAAGATGAATCCATTGTTGATAGCCGCTTCATGCACGAGAAGTTTGCTGGTAGCGGCTCGCCAGAGGCTCCACTTGTGGTTGCGACCCCGATGAAGGTAAGCTCCTTCAGCATTTCAAGCCGGCAC---
>Atr_1
ATGGGAGTGGCAAACAGTCGTGAGCGCGAGGAACTCTACGATTCTTCATCGGAAGAGGAAGAAGAACCAGAAGGGACAGAAGAAGAGGAACCAGAGGATTCTAGGGTTTCTCCTTTG---------------------AAGAACAAAAGCCCTAGCTCTTATGGTTCTCCTGCAATTGAAGATATTGATGCGAAACTGAAAGCCCTTCGCCTCAAATATGCTCAGAAA------------------CCTGTGCCAGAGAACACAGTGAAGCTCTACTTCCATGTCGGAGGGAGCACCCCAAAGGCCAAGTGGGTCATCTCGGATAAGATCACCATTTACTCTTTCGTGAAAAAAACTGGCGGTCCAGACTCTGATTCCGATGAAAATGACAAAAGTAGTAAAGGGAATGATGGCGCAGCTGAAGGTGAATGGATCCTCAAAATTGGGTCCAAGATTCGAGCTAGGGTTTCAAACTTGCTCCAGATGAAGATGTTTGATGACCAGCATCGAGCCGATTTCGTCTCTGGCGGTGTTTGGGCCCTGAAATTCTTCACTGTTGAAAGTTACAGGGCTTTTGTTGCAAGGTATCAGAATTGCTTGTTTGAGAACACTTATGGGTTGGAGGCAACTGATGAGAACAAGATTAGGGTCTTCGGCAAAGACTTTGTTGGGTGGGTGAAACCGGAGGAGGCTGACGATTCATTGTGGGAAGATGCAGAGGATAGCTTTGAGAACGTTCCC---------GTAAAGGAACAATCATCTTCAAGCTTCATGGAGCAGTTAGAGGAGGCGGTTGAT---GGTGGTTTGCAAAGCCTTGCATTGGGTGCGCTTGATAATAGTTTTCTGGTTAGTGGGTCTGGTATTGAGGTCGTAAAGAACTACAGTCATGGCATCCATGGAAAGGGTGTCTCTGTTAAGTACAGGGACAACAACGGAAGTCGT---------TCCTCTTCTTTTGTGACCCCTAAGAAGGCTTTGTTGATGAGAGCTGAAACCAACATGCTTTTGATGAGTCCCTTTAGCGAGGGCAAACCGCATGCCAAAGGTCTTCACCAACTTGATATTGAAACAGGAAAGATTGTAAGTGAATGGAAGTTTGAAAAAGATGGGGCTGATATCACCATGAGAGACATTACAAATGATAGTAAAGGTGCCCAATTGGACCCATCAGAGTCTACTTTCTTGGGATTGGATGATAATAGGCTCTGCAGGTGGGATATGCGTGATCGAAAAGGAATGGTTCAACAACTA------------AATACCCCTGTTTTGCAATGGACAGAGGGTCATCAGTTCTCAAGGGGAACAAACTTTCAGTGTTTCGCAACAACTGGTGATGGGTCGATTGTTGTTGGGTCAACGGATGGGAAGATTCGCTTGTATTCAACGACATCAATGAGGATGGCAAAGACTGCCTTTCCTGGGCTTGGGTCGCCCATTACCCATGTTGATGTTACTTACGATGGGAAATGGATATTGGGTACTACTGATACGTATTTGATTCTTATATGCACGGTGTTTACTGATAAAGATGGGAGGACAAAGACTGGTTTCAGTGGTCGCATGGGTAACAAGATTGCAGCTCCGAGATTGCTGAAGTTGACTCCTCTTGACTCACACCTGGCAGGAGAGAACAATAGGTTCCATGGAGGGCAGTTCTCTTGGATCACAGAGAATGGGAAGCAGGAACGTCATCTTGTCGCAAGCGTGGGTAAGTTCAGCATCATTTGGAACTTCCATCAAGTGAAGAAGAGCGGGCACGAGTGCTATAGGAACCAGGAAGGCCTCAAGAGTTGCTACTGTTACAAGATTGTGTTGAAGGATGAATCAATTGTGGAGAGCCGCTTCATGCATGAAAGGTTTGCTGTATCTCATTCCCCCGAGGCACCTCTTGTTGTGGCCACACCGATGAAGGTCAGCTCCATCAGCATGGCAAACAGAAAG---
>Cde_1
ATGGGAGGTTCGCAGAGTCGCGAAGGGTTGAATATCTCTGATTCGGAAGATGAAGATGATGAAGTGTACTTT------GACGGAGAAGAAAATTCAGTGGAA------------------------------------------CGTCAGAAATCTGTAGAAATAACAAAATCCCTAAATGAAGTAGACGCGAAACTCAAATCTCTAAAACTCAAGTACTCTTCGAAG---------------ATCCCTCAGCCAGAAAATGCCGTAAAACTCTATCTTCACGTGGGAGGTAATTCCCCAAACGCAAAATGGATCACCTCGGAGAAACTCGCCACATATTCTTTCATTAAGACCGGAGGAAACGACGACGACGACGACGACGATTATAGATCTGACGAGGAT---GACGTAGACGAAGAGAATTCGGTGTGGATTTTGAAAGTTGGTGTAAAGGTTCGAGTTGTTGTTGGGGTTTCGATGCAACTGAAGACATTTGGAGATCAACGTCGTGTAGATTTTGTTGCCAACGGTGTTTGGGCCTTGAAGTTCTTTTCTGACGAAGGTTACAGAGATTTTTTGACTGAATTTCAGAATTGCTTATTTGAAAATGTGTATGGAATGGAAGCTAACGAAGAAAACAAAGTGAAGGTTTACGGAAAAGATTTTATTGGATGGGCCAAGCCTGAGGTTGCGGATGATTCTGTGTGGGAAAATGCAGAG---ACCTTTGGTGATAGCCCGATACAGAAGACACCTACTAGAGGAAATCAAGATTTGATGGAAGAATTTGAAGAAGCCGCAAAT---GGTGGGATACAGAGCTTGGCATTAGGTGCATTGGACAACAGTTTCTTAGTTAGTGACACTGGTGTTCAGGTTGTAAAGAATTTTAGCCACGGGATTCATGGAAAAGGTGCTTTTGTGAAGATTAACAGTGGACGTTCTGCTAGT---AGTTCTCACATTGGCGATTCAACCCCCCAAAGGGCACTTCTTATGCGTGCAGAAACCAACATGCTCTTGATGAGCCCTTTAAAAGAGGGAAAACCCCATTCGACAGGGCTTCATCAATTAGACTTAGAAACGGGGAAAGTTGTTACCGAATGGAAATTTGATAAAGATGGTACTGATATCACTATGAGAGATATCACAAATGACAGTAAAGGCTCACAGCTCGATCCTTCTCAGTCAACATTTTTGGGCTTGGATGATAATAGATTATGTCGATGGGATATGAGGGATCCCAGAGGAATGGTACAAAAACTGGCCAGTTCC---AATACTCCAGTTTTGCATTGGACGCAAGGCCATCAATTCTCTAGAGGAACAAATTTCCAGTGTTTTGCATCCACTGGTGATGGATCAATTGTTGTTGGCTCTGTGGATGGGAAAATTCGATTATATTCGAAATCTTCTATGAGAACTGCCAAGACGGCTTTTCCAGGGCTTGGATCACCCATTACTCACATTGATGTTACTTATGACGGGAAATGGATTTTGGGCACAACAGATACGTACTTGATTCTTATTTGTACTCTGTTTACCGACAAGGATGGTAAAGCCAAGACCGGTTTTAGTGGTCGCATGGGGAACAAAATTTCGGCCCCTAGATTGTTGAAGCTAACCCCATTGGATGCTAGTTTGGCTGGTGCAAATAACAAGTTCCATGGAGGACAATTTTCATGGGTTACTGAAGAAGGGAAGCAAGAGCGTCATCTAGTTGCCAGTGTTGGCAAATTTAGTGTCATTTGGAATTTTCAACAAGTAAAGAACAGTGCTCATGAATGCTACCAAAATCAAGTTGGATTGAAGAGTTGTTACTGCTATAGAATTGTCCTCAAAGACGAATCTATCGTTGATAGCCGATTCATGCACGACAAGTTTGCCGTCAGTAATTCTCCGGAGGCTCCACTTGTTGTGGCAACACCCATGAAAATTAGCTCATTCAGTATTTCAAGTCGCCGA---
>Cka_1
ATGGGCGGATCTCACAGTCGCGAAGGCCTCGAGATCTCTGATTCAGATGAAGAGGAGGAAGAAGAAGAAGAAGAAGTAAGCCAAGGGGAAGAATCAGATGAG------------------------------------------AAGCAGAAATCTTCCAAAACCCTAACTTCTCTCGACGATGTCGACGCCAAGCTCAAGTCCCTCAGGCTCAAATACTCTTCTTCCTTTTCTCCAAACCCTAATCCTAATCTCAAGAATGCTGTCAAGCTCTACCTCCACGTCGGCGGTGCCACCGCCAAAGCCCAATGGGTCAGCTCTGAGAAACTCACCACCTACTCCTTCACCAAATCCTCCTCAATTGAGGGCGGCGATGACTCCGACGACTCA---------------GATGATCCGGACGGTAACGGTCCATGGATTTTGAAAATCGGCTCCAAAGTCCGCGTCCCTGTGGGTGAAGTCATGCAGCTGAAGTTGTTCGGCGACCAACGCCGTGTCGACTTTGTCTGCAATGGTGTCTGGGCGATGAAGTTCTTTAGGGATGAAGATTACCATCAATTTGTGGCGGTTTACCGGAAATGCCTTTTTGAGAATACTTATGGTGTCGAATCGACGGAGGAGAACAAGGTCAAGGTTTACGGGAAGGATTTCATTGGGTGGGCGAATCCCGAAGCGGCGGATGATTCCATTTGGGAAGATGCAGAGGAGAACTTCGAGAGAAGTCCTAGATCGGCGACGCCAGTGCGAGCGGGTCAGGATTTGATGCAGGAGTTTGAGGAGGTTGCGAATGAGGAGGGTATTCAGAGCTTGGCATTGGGCGCATTAGATAACAGCTTCCTTGTGAGCAATTCTGGTATTCAAGTTGTGAAGAATTTCCGCCATGGGATACAGGGGAAAGGCGTGTGCGTTAAGTTCGACCATGGGAATTTGAGTGCT---AGTTCTAGATTAGGGCATTCGACCCCGAAGAAGGCACTGTTGTTGCGGGCTGAGACGAATATGCTGTTGATGAACCCGGCGAATGAGGGGAAGCCCCACTCCATGGGGCTTCACCAGCTAGACATAGAAACTGGGAAGGTTGTCACTGAATGGAGATTTGAGAAAGATGGGACTGATATCACCATGAGAGACATTACCAATGATAGCAAGGGGTCGCAGTTGGATCCATCGGAGTCGACCTTCTTGGGATTGGATGACAACAGACTGTGTCGTTGGGACATGCGTGACCAGAAAGGAATGGTGCAGAAGCTGGCAACGGCG---GACACCCCAGTTCTGCAATGGACCCAAGGGCATCAGTTCTCCAGAGGAACAAACTTTCAGTGTTTTGCAACAACTGGTGATGGATCGATTGTTGTTGGATCACTTGATGGGAAGATCCGCTTGTATTCAACGACCTCAATGAGGACAGCAAAAACTGCTTTTCCGGGGCTTGGCTCTCCTATCACCCATGTGGATGTTACCTTTGATGGGAAGTGGATATTGGGCACAACGGATTCATATCTAATACTCATCTGCACTTTGTTTACTGACAAAGGTGGAAAGACAAAGACTGGTTTTAGCGGTCGAATGGGGAACAAAATTGCAGCTCCCAGATTGTTGAAGCTGACTCCTATGGATTCTTATCTGGCAGGGGCAAACAAGAAGTTCCATGGAGGGCAGTTTTCATGGGTCACAGAAAATGGAAAACAGGAACGCCATCTTGTTGCATCTGTTGGTAAGTTCAGCATCATTTGGAATTTCCAGCAAGTGAAGAACAGCAACCATGAGTGCTATCAGAATCAGGCAGGTCTAAAGAGCTGCTACTGTTACAAGATTGTCCCGAAGGAAGAATCTATCGTTGACAGCCGCTTCATGCATGAGAAATTTGCAGTCAGTGATTCTCCAGAGGCTCCACTGGTGGTTGCAACACCGATGAAAGTTAGCTCTTTCAGTATTTCAAGCAGACGG---
>Cka_2
ATGGGCAGTTCTCACCGTCGAGAAGGCCCTGAAATCTCTATTTCTAAAGAAGAAAGCGAAGAAAACGAAGAAGAAATCCACAAATCAGAACAATCAAATAAT------------------------------------------------------CAGCAGCAGATTTCTTCTCTAGATGAAGTGAACGCGAGGCTTGAATCCCTCAAACTCCAACAACCATCTCCC---------CACCAAGACCCCACCTTTCCCAACCCCGTCAAACTCTTCCTCCACGTCGGCGGCAACACCCCCACCGCCAAATGGGTCACCTCAGACAAACTCACCTCCTACTCCTTCCTCAGAACCTCCCGAACCGACCCCAATTCCGGCTCCGTCTCCGACTCC------------GACTCCGACCCCCAAAACGCATCTTGGGTCCTCAAGATCGGCACCAAGGTCCGCGCCCTCATCGACAATTCGATGCAGCTCAAGATGTCCGCCGACCAGCGCCGTGTCGACTTCATCTCCCATGGCGTCTGGGCCCTCAAATTCCAGACTGAGGAAGATTACCGCAGGTTCGTCACTGAATTCCAGAACTGTCTGTTTGAGAATTTGTATGGTGTAAAAGCCACAGATGAGAACAAGGCTAAGGTTTATGGGAAGGATTTCATTGGGTGGGCGAAGCCGGAGTCGGCGGACGACTGGGTTTGGGAAGATGCAGAGGATGGCTTTGAGAAGAGCCCGGCCTCGGCAATGCCAGTGAGGGCGAACCAGGATTTGAAGGAGGAGTTTGAAGAGGCTGCCAAT---GGGGGGATTCAGAGCCTGGCATTGGGTGCTTTGGATAACAGCTTTCTTTTTAGCGATTCGGGGATTCAGGTGGTGAAGAATTTCAGTCATGGGATTCATGGGAAAGGTGTTTCTGTGAGATTCGACAGTGGGAATTCCAGG------------AATTTGGGGCATTCAACTCCGAAGAAGGCGCTGTTGATGCATGCAGAGACAAACATGCTTTTGATGAGCCCAATGCGAGAGGGGAAGCCCCACTCCAACGGTCTCCACCAGCTCGACATCGAGACGGGGAAGATTGTATCAGAGTGGCGGTTCAATAAGGATGGAGTAGACATTACCATGAGAGACATTGCCAATGACAGCAAAGGGTCGCAATTGGATCCTTCTGAATCGACCTTCTTGGGTCTGGATGACAACAGGTTGTGTAGGTGGGATATGCGTGACCAGAAAGGCATGGTTCAGAAGCTGGAAGGCGCA---GATACACCAGTTTTGCACTGGACACAGGGACATCAGTTCACAAGAGGGACGAATTTCCAGAGTTTTGCAACGACAGGCGATGGGTCGATTGTGGTTGGATCGATTGATGGGAAGATTCGCTTGTATTCAAAGAGTTCAATGAGAGTAGCGAAGACTGCTTTCCCAGGGCTTGGTTCTCCAATCACCCATGTTGATGTTACATATGATGGAAAGTGGATATTGGCAACCACGGATACGTATCTGATCCTTATCTGCACTCTGTTCACGGATAAAGATGGGAAGACGAAGACTGGGTTTTGCGGTCGAATGGGTCACAGGATTGCAGCTCCAAGGCTGTTGAAGCTCACTCCTCTGGATTCCCATCTGGCTGGGGTGAATAATAAGTTCCGTGGAGGGCAGTTCTCATGGGTCACAGAAAACGGGAAGCAGGAACGACACCTTGTTGCGACAGTTGGTAAGTTCAGCATCATTTGGAATTTTCAGCAAGTGAAGAACAGTGCCCATGAGTGCTATCGAAATCAGGAAGGCTTGAAGAGCTGCTACTGTTACAAGATTGTATTGAAGGATGAATCTATAGTTGAGAGCCGCTTCATGCATGAGAAGTTTGCGGTCGCCGATTCTCCAGAGGCTCCACTGGTGGTTGCAACACCAATGAAAGTTAGTTCTTTCAGTATATCAAGTAGGCGG---
>Csp_1
ATGGGAGGTGCTCCAAGTCGTGAGGGAGAAATTGATTCCGAAAGCGAAGAAGAAGAAGAAGAAGAGGAGGAG------GAGGAAGAAAAAGGAGAGGAGAAGGAGGCTCGGAATCTGCAGAGTCACCAGCAACAG---AGATCTGGTGATCGCGGAACCACAAACCCAACTTCTCTCGATGAAGTCGACGCCAAACTCAAATCCCTCAAACTAAAATACTCATCTTCTTCTTCATCAAGCCCTAACCCTAACATCAAGAACGCCGTCAAGCTATATCTCCACATAGGCGGCAACACCCCCAGGGCTAAATGGATCACCTCTGAGAAGCTCACAACCTACACCTTCATCAAGAGCTCTCAATTCGATAGCCGTGAAGACGACGGGGGCGATGAA---------TCTGATGGTGAAGATGAATCATCGCGGTGGATTTTAAAGATTGGCTCGAAAGTCCGAGCCCTTGTTAATTCTGCGATGCAGCTGAAGATGTTTGATGACCAGCGTCGGATCGATTTTGTCTGCGACGGGGTTTGGGCGATCAAGTTCTTCGCCGATGGAGATTACAAAGAGTTTGTTCGGAAGTACCAAAACTGTTTGTTCGAGAATCTGTACGGTGTAGATGCGACTGACGATAACAAAGTTAAGGTTTTCGGGAAAGATTTCATAGGATGGGCGAATCCTGAGGCAGCTGATGATTCTGTGTGGGAAGATGCAGAAGATAGCTTCGGTGGAAGCCCTCGTTCGGCTACGCCGTTGAGAGGGAATCAAGATCTTATGGAGGAGTTTGAAGAGGCTGCCGATGGAGGAGGTATACAAAGCTTGGCATTGGGTGCATTAGATAACAGCTTCATCGTTGGCAACTCGGGTATTCAAGTAGTTAAGAATTTTAGCCACGGGGTTCACGGGAAAGGCGTGTGTGTGAAATTCGACAATGGCAACTACTCTAGGGCTAGTTCTAGTTTAGGTTATACAACACCGAAAAAGGCGCTTCTCATGAAGGCGGAGACTAACATGATGTTAATGAGCCCAATGGGAGAGGGGAAGTTGCATTCGACTGGGCTCCACCAGCTCGACATCGAAACAGGGAAGATCGTTACTCAATGGAAATTTGAAAAGGATGGAACAGATATTACAATGAGGGACATTACGAACGATAGCAAGGGGTCACAACTGGACCCTTCAGAGAGTACATTTTTGGGGTTGGATGATAATAGGCTTTGTAGATGGGATATGCGGGACCGGAAAGGTATGGTGCAGAATCTTGCGGCGGCC---AACACCCCTGTCCTGAATTGGACACAAGGGCATCAGTTCTCTAGAGGGACAAATTTCCAGTGTTTTGCGACTACGGGTGACGGGTCAATTGTGGTTGGGTCTATTGATGGGAAGATAAGGTTGTATTCAACAAGTTCAATGAGACTGGCAAAGACTGCTTTTCCAGGGCTTGGTTCGCCTATAACTCATGTGGATGTTACGTTTGATGGGAAATGGATATTGGGCACCACCGATACATATCTGATCCTCATATGCACCATCTTCAAGGACAAGGATGGGAAGGCGAAGACGGGCTTTAGCGGTCGCATGGGAAATAGGATTTCAGCGCCAAGGTTGTTGAAGCTGACGCCTTTGGACTCGCATCTGGCTGGGGCGAACAATAAGTTCCATGGTGGCCAATTTTCGTGGGTGGCCTATGACATTCTCAAGGCAGATTTTTTGAGAGCTAGTATTTTTGCTTGGCTTGTGATTTGG------------------------------------------------------CTGCTTGCAATTTATTGCAGT---------------------------------------------------------------------------------------------------------------------------------------------
>Efe_1
ATGGGAGGTTCTCAGAGTCGGGAGGGA---AATCTCTGCGATTCAGAAGAGGAGGAGGAAGAGGAAGAGGAAGAAGAGGAAGAGGTTCAGTCCGAAGATGAGGAGGAAGAAGACAGGGAACAACGAACTCCGGCTTCCAGAACCCCAACTCCTAATTCGCCGCCGCCTTCATCCCTCGATGATATCAACGCCACGCTCAAGGCCCTCAAGCTCAAGTACGCCAACGTG------------------CCCTCAGTCAAGAACGCTGTGAAGCTCTACTTGCACATCGGAGGGAACACCCCCAACGCCAAATGGGTAATCTCCGACAAGCTCACTACATACGAGTTCGTAGACGAGAACGAAGATGGGGGAGAGGGGTACGTCAAGGTCAAG---------------GGAAAGACAAAGTTCCAGCGGAGGTGGGTCTTGAAGGTGGGCTCGAAGATCCGAGGGTTGGTGTCGCCGGCGATGCAGATGAAGATGTTCGACGAGCAGAGACGCGTCGATTTCGTTTGTGACGGCGTCTGGGCGCTCAAGTTCTTCAGGCCAGAGGACTACAAAGTCTTCCTTGCGGAGTTTCAGAACTGTTTGTTTGAGAACCTGCACGAGACAGAGGTGTCG------AAGAAGGAGGATGTGTATGGCAAGGACTTCAAAGGCTGGTTTGACCCGAAGGAGGCAGACGATTCGATGTGGGAGGATGCTGACGAAAGCTTCAAGGAGGCTTAT---------ACTCCGGTGAGAGACAGGCACGATCTCTTGGAAGAGTTGGAAGAGGCCGCAAAT---GGTGGGATTCAGGGTATTGCAATGGGTGCACTCGACTACAGCTTCTTAGTTAGTGACTCGGGCATTGAAGCCGTGAAGAACTTGAGCCACGGCATTCAAGGCAAGGGCGTCTCCGTGAAATTCAATAATGGCAAGAGTAGGTTTTTGGACTCTTCTTCTTCTTTTGAAACCCCTAAGAAGGCCCTCTTGATGAAGGCGGAGACAAATATGCTTATGATGAGTCCGGCCGCAGAAGGGAGACCACATGCAACCGGGCTTCATCAATTGGATATAGAAACAGGGAAGGTAGTCACAGAATGGAAATTTGCGAAGGATAATACGGAGATAACGATGCGAGATATAACGAATGACAGCAAAGGCGCACAATTAGATCCGTCCGGATCGACATTCTTAGGGCTGGACGATAGGAGGCTCTGCCGGTGGGATATGCGTGATCGGAAAGGGGTGGTGCAACAGCTG------------GATGGGCCTGTTCTGAACTGGGCAGATGGCCATCAGTTTGCTAGTAACACCAAATTCCTGTGTTTTGCTACAACTGGTGATGGATGCATTGTGGTTGGTTCGGCTGATGGGAAGATCCGTCTGTACTCAGACCGCTCGATGAGGATGGCAAAGACGGCATTTCCAGGACTCGGGTCTCCGATAACTCATGTCGACGTGACTTACGATGGGAAGTGGGTATTAGGAACAACAGATACGTATTTGATTCTCATTTGCACATTGTTCACTGACAAAGACGGGAAGACCAAAACGGGCTTTTCTGGTCGTATGGGTAACAAAATTGCTGCTCCCCGGTTACTGAAGCTGACGCCGCTGGATTCAAATTTGGCTGGCCAGAACAACAAGTTCCACGGAGGCCAATTCTCCTGGGTCACAGAGGGTGGAAAGCAAGAACGGCATCTTGTTGCAAGTGTTGGAAAATTCAGTGTCATATGGAATTTCCAGCAGGTGAAGAACAGTGGGCATGAATGTTACCGTAATCAAGAAGGCTTAAAAAGCTGCTATTGTTACAAGATTGTTCTTAAGGATCAATCAATTGTAGAAAGTCGCTTCATGCATGACAAGTTTGCTGTAACTAATTCTCCAGAAGCTCCGCTTGTAGTTGCCACACCGTTGAAAATTAGTTCTTTCAGTATTTCAAATAGAAGG---
>Efe_2
ATGGGGGCATCTCAAAGTCGGGAGGGA---AATCTCTCCGATTCGGAAGAGGAGGAGGAGGAGGAGGAGGAG------GAAGAAGTGGGATCAGAGGAAGGAAAGACCGACAAAAGAGAGAAATTGTCTTCTCCCCAAACTCGAGCCTTTGATTATCCTTCTTCCTCTGCTTCCCTCAATGAGATCGACGCTACTCTCAAGGCCCTGAAGCTCAAGTACGGGAACGTG------------------CCTCAGGCAAAGAATGCGGTGAAACTCTATTTGCACATCGGGGGAAACACGCCCAATGCCAAATGGATCATCTCCGAGAAGTTCACGACGTACGCGTTCGTTGAGGAGAGCCCAGATTTAGGGGAAGGGTCGATGAAGGTGAAG---------------GGGGAGAAGAAGTTCCAGCGGAAATGGGTAATGAAGGTGGGATCGAAGGTCCGGGTGCTGGTCTCGCCGTTGATGCAGTTGAAGATGTTCGATGATCAGAGGCGTGTTGATTTCGTGTGCGACGGCGTCTGGGCAATGAAATTCTTTACGTTGGAGGATTACCGAGTTTTTCTGGCCGAATACGAGAATTGCCTCTTTGAGAATCTGCACGAAATCGAGGCAGCG------AAGAAGGAGGATATCTACGGGAAGGACTTCAGAGGGTGGCTAAATCCGAAGGAAGCGGACGATTCGATGTGGGAGGATGCGCAGGAGAGCTTCAAGGAAGCTTAT---------ACCCCTGTGCGCGACAGAGAGGAGCTCTTGGAAGAGTTGGAGGAGGCCGCCAAT---GGGGGAATTCAGGGTATTGCAATGGGTGCCCTCGACTACAGTTTTCTGGTGAGTGATTCCGGCATCGAAGCCGTTAAGAACATGAACCATGGCATTCACGGCAAAGGAGTCACCGTGAAATTCCGTGGTGGCAAGGGCATATTCTTGGAC---TCTGCTTCATTTGAAACGCCTAAGAAGGCTCTCTTGATGAGGGCAGAGACGAATATGCTTCTCATGAATCCTGCAGGGGAAGGAAAACCGCATGCCACGGGACTCCATCAATTGGATATCGAGACGGGGAAGGTGGTGACAGAATGGAAGTTTGCCAAAGATAACACAGAGATAACAATGAGAGATATAACCAACGACAGCAAGGGTGCACAATTGGACCCCTCCGGTTCGACGTTTCTGGGTTTGGATGATAGAAGGCTTTGTAGGTGGGATATGCGTGATCGCAAAGGGGTGGTCCAGCAGCTC------------GATGGTCCAGTTTTGCACTGGACAGATGGGCACCAATTTGCCAGTAATACCAAATTCATGTGCTTTGCGACGACCGGCGATGGCTGTATCGTTGTTGGTTCGGCCGACGGCAAGATCCGCCTATACTCGGATCGCTCAATGAGGATGGCGAAGACGGCATTCCCGGGACTAGGGTCTCCCATTACTCATGTTGACGTAACTTACGATGGCAAATGGGTGCTGGGCACAACTGACACTTACTTAATCCTCATTTGCACACTCTTCACTGACAAAGATGGGAGGACTAAGACGGGCTTCACTGGTCGCATGGGTAATAAGATTGCAGCCCCGCGGTTACTGAAGCTGACTCCTCTGGATTCGCATTTGGCGGGCAGG---AACAAGTTCCATGGCGGCCAGTTCTCCTGGATCACAGAGAGCGGCAAACAAGAGCGGCACCTTGTTGCTACTGTTGGCAAATTCAGCATTATATGGAACTTTCAACAGGTGAAGAACAGTGCCCACGAATGTTATCGGAACCAGGAAGGACTGAAGAGCTGCTATTGCTACAAGATCGTCCTAAAAGATGAATCAATTGTAGACAGCCGCTTCATGCATGATAATTATGCGGCTACCAGATCTCCAGAAGCTCCACTTGTAGTTGCTACGCCAAAGAAAGTCAGTTCTTTCAGCATAGGGAATAGAAGGGAT
>Efe_3
ATGGGAGGTTCTCATAGTCGAGAGGGA---AATCTCTGCGATTCAGAAGAAGAGGAGGAAGAGGAGGAGGAGGATGAGGAGGAAGTGCATTCCGAAGATGAGGAGGAAGAGGACAGGGAACAACGAACTCCGGCTTCCGGAACCCCAAACCCTAATTCGCCGCCGCCTTCGTCCCTCGATGAGATCAACGCCACGCTCAAGGCCCTCAAGCTCAAGTACGCCAACGTG------------------CCCTCAGTCAAGAACGCTGTGAAGCTCTACTTGCACATCGGAGGGAACACCCCCAACGCCAAATGGGTCATCTCCGAAAAGCTCACTGCATACGAGTTCGTAGACGAGAACGAAGATGGGGGAGAGAGGGACGTCAGGGTCAAG---------------GGCAAGACAAAGTTCCAGCGGAGGTGGGTCCTGAAGGTGGGCTCGAAGATTCGAGGGATGGTGTCGCCCGCGATGCAGATGAAGATGTTCGACGACCAGAGGCGCGTCGATTTCGTTTGTGACGGGGTCTGGGCGCTCAAGTTCTTCAGGCCGGAGGATTACAAAGTCTTCCTTGCGGAGTTTCAGAACTGTTTGTTTGAGAACCTGCACGAGACAGAGGCGTCG------AAGAAGGAGGATGTGTATGGCAAGGACTTTAAAGGCTGGTTTGACCCAAAGGAGGCAGACGATTCGATGTGGGAGGATGCTGAAGAAATCTTCAAGGAGGCTTAT---------ACTCCGGTGAGAGACAGGCACGATCTCTTGGAAGAGTTGGAGGAGGCCGCAAAT---GGTGGGATTCAGGGTATTGCAATGGGTGCGCTCGACTACAGCTTTTTAGTTAGTGATTCGGGCATTGAAGCCGTGAAGAACTTGAGCCACGGCATTCATGGCAAGGGGGTCTCCGTGAAATTTAATAATGGCAAGAGTAGGTTTATGGACTCTTCTTCTTCCTTTGAAACCCCTAAGAAGGCCCTCTTGATGAAGGCGGAGACGAATATGCTTATGATGAGTCCGGCCGCGGAAGGGAGACCACATGCAACCGGGCTTCATCAATTTGATATAGAAACAGGGAAGGTAGTTACAGAATGGAAGTTTGCGAAGGATAATACGGAGATAACAATGCGAGATATAACGAACGACAGCAAAAGCGCGCAATTAGATCCGTCCGGATCGACGTTCTTAGGACTAGACGATAGGAGGCTCTGCCGGTGGGATATGCGTGATCGGAAAGGGGTGGTGCAACAGCTG------------GATGGGCCTGTTCTGAACTGGGCAGATGGGCATCAATTTGCTAGTAACACCAAATTTTTGTGTTTTGCTACAACTGGTGATGGATGCATTGTGGTTGGTTCGGCTGATGGGAAGATCCGTCTGTATTCAGACCGCTCGATGAGGATGGCAAAGACGGCATTTCCAGGGCTTGGATCTCCGATAACTCATGTCGACGTCACTTACGATGGGAAGTGGGTATTAGGAACAACAGATACGTACTTGATTCTCATTTGCACATTGTTCACTGACAAAGACGGGAAGACAAAAACGGGCTTCTCTGGTCGTATGGGTAACAAAATCGCTGCTCCCCGGTTGCTGAAGCTGACACCGCTGGATTCAAATTTGGCTGGCCAGAACAACAAGTTTCATGGTGGCCAATTCTCCTGGGTTACCGAGGGCGGAAAGCAAGAACGGCATCTTGTTGTAAGTGTAGGCAAATTCAGTGTCATATGGAATTTCCAGCAGGTGAAGAACAGTGGGCACGAGTGTTACTGTAACCAAGAAGGCTTAAAAAGCTGCTATTGCTACAAGATTGTTCTCAAGGATCAATCAATTGTAGAAAGTCGCTTCATGCATGACAAGTTTGCTGTAACTAGTTCTCCAGAAGCTCCGCTTGTAGTTGCCACACCGTTGAAAATTAGTTCTTTCAGTATTTCAAATAGAAGA---
>Egu_1
ATGGGCGGCTCCCAGAGTCGCGAGGGTCTGGAGCTCTCCGACTCCGACACCGAAGAAGAAAATGTCGAAGAA------GAAGAAGAAAAGCAACCCTCACGA------------------TCCCCCGCTGATCGA---AGCCGGTCCAAAACCCTAACCCCAACTCCGACCTCCCTCGACGCCATCGACGAGAAGCTCCAATCCCTCAACCTCAAATACTCCAAGCCCTCCTTTCTCTCCCAAAACCCTAACAACCCCACCGCCGCCAAGCTCTACCTCCACATCGGCGGCAGCTCCCCCACCGCCCGCTGGATCACCTCCGAGAAGCTCACCTCCTTTTCCTTCGCCCGCTCGTCCGACGAT------------------------------------------TCCGACAACGACGCCACCGGCCCCTGGTTCCTGATCATCGGATCCAAGATCCGGGCCCTGGTGGGCCCCGAGATGCAGCTCAAGCCCTTTCCAGACCAGCGCCGCGTCGATTTTGTGGCCGATGGCGTCTGGGCCCTCAAGTTCTTTGCCCCTGACGGCTACCGGAAGTTCTACGACGAGTACCAGAACTGCCTCTTTGAGAATAGCTACGGCCTCGAGGCGACGGAGGAGAACAGGGCGAAGGTCTTCGGGAAGGACTTCTTGGGGTGGGCGAGGCCGGAGGAGGCGGATGACTCCGTTTGGGAGGATGCCGGGGAGAGCTTCGAGAAGAGCTCAAGCTCTGCCACGCCGTCCAGGACGAATCAGGACCTCTTGGAGGAGTTCGAGGAGGCTGCCAGTGAGGGTGGGATTCAGAGCCTGGCATTGGGGGCGCTGGAAAATAGCTTCTTGGTGAGCAATTCGGGCATTCAGGTCGTCAAGAACTTTAGCCATGGGATCCATGGAAAGGGTGTGTCAGTTAGGTTCTCCAGTAATGGGAATAGGGGT---------------GGGTTTTCTACTCCAAAGAAGGCACTTTTGATGAGGGCGGAAACCAACATGTTGTTGATGAGTCCTTCCAACGGTGAGAGGCCACAATCCACTGGTGTCCACCAGCTTGATATTGAAACCGGGAAAGTTGTGACAGAATGGAAATTTGAGAAGGATGGGACTGATATTACCATGAGAGACATCACAAATGATAGCAAAGGATCACAACTAGACCCATCGGAGTCCACCTTTCTGGGGTTGGACGATAATAGGTTGTGCCGTTGGGACATGAGGGACCGTGGAGGAATGGTTCAGCACCTCGCGAACTCAATGGAATCACCTGTATTGCACTGGACACAGGGGCATCAATTCTCCAGAGGGACTAATTTTCAGTGTTTTGCTGCAACCGGTGATGGGTCTATTGTGGTGGGATCTCTTGATGGGAAGATTCGGCTGTACTCAAAGAACTCGATGAGGATGGCAAAGACTGCTTTTCCAGGGCTTGGGTCTCCGATCACCCATGTGGATGTTACATTTGATGGGAAGTGGATTTTGGGCACAACAGACATGTATTTGGTCCTCATATGCACCATCTTTAAGGACAAGGATGGAAAGGAGAAGACTGGTTTTAGTGGGCGGATGGGAAACCGGATTGCAGCTCCAAGATTGTTGAAGCTTACTCCATTGGATTCACACCTAGCTGGGACAAACAAAAAGTTCCATGGGGGTCAGTTCTCATGGGTTACTGAAAATGGTAAGCAGGAAAGGCATCTTGTTGCCACCGTCGGCAAATTCAGCATCATCTGGAACTTTCAGCAAGTGAAGAACAGCAGTCATGAGTGCTATCAAAATCAGGAAGGACTGAAGAGCTGTTACTGCTACAAGATTGTCCCAAAAGATGAATCCATTGTGGACAGCCGCTTCATGCATGACAATTTTGCTGTGAGTGATTCTCCAGAGGCTCCATTGGTAGTCGCAACCCCAATGAAAGTCAGCTCCTTCAGTATATCAAGTAGGCAC---
>Egu_2
ATGGGCGGCGCTCACAGCCGCGAGGGTTTGGAGCTGTCCGACTCCGAGAGCGAGGCCGAGGAAGAAGAAGAA---TACGAGGAAGAAGAAAACCCTCAGAAAGAGGAACATTACATGCCTTCATCGGCGGAGCGG---------AGCCGTGGCAAAACCCTAACGCCGACCACCCTCGACGAGGTCGACGAGAAGCTAAAATCCCTCAAGCTCAAGTACTCCAAACCCTCGTCCTCCGCGCAGAACCCTAAGGCCAAGAACGTTGCCAAGCTCTATCTCCACATCGGCGGCAATTCACCCAACGCCCGGTGGATCACCTCCGAGAAGCTCGCCTCGTACTCGTTCTTAAAACCCTCCCGCCCCGACGCCGTCGACGATTCCGATGGC------------------GACGATCAGAACCCCTTGTCTCCCTGGTTCTTGAAGATTGGTTCCAAGGTCCGGGCGAAGGTGGGCCCGGACTTGCAGCTCAAGTCGTTCCCGGACCAACGGCGCGTCGATTTTGTCGCTGATGGGGTCTGGGCTCTCAAGTTCTCCACACCGGAGGGCTACCGGGAATTCCAGAACGAGTACCAGAATTGCCTCTTCGAGAATACCTATGGTTTTGAGGCGACCGATGCCAACAAGATTAGGGTTTTTGGAAACGACTTCATGGCTTGGGCCCGGCCGGATGTGGCGGATGACACCATCTGGGAGGATGCGGAGGAGAGCTTCGAGAAGAGCCCGGGCCCGGGCTTGCCATCCCGGTCGAGCCAGGACCTATTGGAGGAGTTTGAGGAGGAGGCCAATGGGGGCGGGATACAGAGCCTCGCCCTTGGGGCTCTCGACAACAGCTTCCTGGTGAGCGACTCCGGAATTCAGGTTGTCAGAAATTTTAGTCATGGTGTTCATGGGAAGGGGGTCTCGGTGAAGTTTTCCAATAATGGAAACAGAGCC---GGT---------GGATTTTCTACTCCCAAGAAGGCACTTTTGATGAGGGCTGAGACCAATATGATGTTGATGAGCCCGGGACAGCAAGGGAGGCCCCACGCTACTGGCGTTCATCAGCTAGATATTGAGACCGGGAAGGTGGTGACAGAGTGGAGATTCGAGAAGGATGGTACCGACATCACCATGAGAGACATTACAAATGATAACAAGGGATCACAGCTGGACCCTTCAGACTCGACATTCTTGGGATTGGATGATAACAGGCTCTGCCGGTGGGATATGAGGGACCGGAGAGGGATGGTCCAGAATATAGCCAATTCGATGGAGTCGCCAGTGCTGCAGTGGACTCAGGGGCACCAGTTCTCTAGGGGGACGAACTTCCAATGTTTCGCAACAACAGGAGATGGGTCCATTGTGGTAGGGTCTCTTGATGGGAAGATAAGGTTGTACTCAAAGAGCTCAATGAGGATGGCAAAGACTGCTTTCCCGGGTCTTGGGTCGCCAATCACGCATGTGGATGTTACTTACGATGGGAAGTGGATATTGGGCACAACAGACACGTACTTGATCCTTATATGCACTATTTTCAAGGACAAAGATGGGAAGGAGAAGACGGGTTTTAGCGGAAGAATGGGGAATAGGATTGCGGCTCCAAGGTTGTTGAAGCTTACTCCATTGGATTCACATTTGGCTGGCAAGAACAATAAGTTCCACAGGGGTCAGTTCTCCTGGGTCACTGAACATGGTAAGCAGGAAAGGCATCTGGTTGCAAGTGTCGGCAAATTCAGTGTCATTTGGAACTTCCAGCAAGTGAAGAACAGCAATCATGAGTGCTACCAGAACCAGGAAGGATTGAAAAGCTGCTACTGCTACAAGATCGTCCCCAAAGATGAATCCATCGTGGACAGCCGCTTCATGCATGAGAAATTTGCCTTGAGCGACTCTCCAGAGGCACCATTGGTGGTCGCGACCCCGATGAAGGTCAGCTCCTTCAGTATATCAAATAGACGC---
>Lch_1
ATGGGCGGTTCTCAAAGCCGCGAAGGCCTTCAAATCTCCGATTCCGAAGAAGAAGGAGAAGAGGAGCAAGAAAGGGAAAACCCAACCGACGAAGAAGACTACAAGGAC------------------GCCGAA------TCCAAACGAGGGAAAGACCAGCACCATCAGAAATCTCTGGACGAGGTCGACGCCCGCCTCAAATCTCTCAAGCTGAAATACTCTTCGTCTTCCTCC---TCCCAAAACGCTAACCTAAAAAATTCCATCAAGCTCTACCTCCATGTTGGTGGCAACACTCCCAACGCCAAGTGGATCGTCTCCGACAAGCTTACCTCCTACGCCTTTGTAAAATCCGATGGCGGTGATATTTCCGGCTCGGACTCTGATTCG---------------GAAGCCGACCCCAAAACCTCCACCTGGGTCCTTAAGATTGGCTCCAAAGTCCGTGCTCCTGTCCACACGTCCATGCAGCTCAAGATGTTCCCCGACCAGCGCCGTGTCGACTTTGTGGCCCATGGTGTCTGGGCCATCAAATTCTTCTCCGACGATGACTACCGCAGGTTTGTTGCCAATTACCAGAATTGCCTCTTTGAGAATCTTTATAATGTGGAAGCAACCGATGAGAACAAGGTGAAGATTTACGGGAAGGATTTCATGGGGTGGGCCAACCCGGAATCGGCCGATGATTCGATCTGGGAAGATGCAGAGGATGGCTTTGTGAAGAGCCCGGGCCCTGTGACGCCTGCAAGAGAGAGGCAGGACCTGTTGGAGGAGTTCGAGGAGGCGGTTAACACTGGAGGGATTCAGAGTCTGGCGTTGGGTGCGTTGGATAACAGCTTCCTTGTTGGTGATTCGGGTATTCAGGTTGTGAAGAATTTCAGTCATGGGATTCATGGGAAAGGTGTCTATGTGAAGTTCAATGGGGGGAGCAGGGGAGGG---AGTTCTGCTCTCGGGCATTCGACCCCAAAGAAGGCGCTTTTGATGCGGGGTGAGACAAACATGCTTCTGATGAGCCCGGTGAATGCAGCGAAGCCCCACTCGACGGGGCTCCACCAGCTTGATATTGAAACGGGCAAGGTTGTCACTGAGTGGAAATTTGAAAAGGATGGGGCTGACATCTCCATGCGGGACATTACAAATGATACCAAAGGTTCACAGTTAGATCCTTCGGAGTCGACATTCTTGGGTTTGGACGATAACAGGCTGTGCCAGTGGGACATGCGCGACCGGAAAGGGATGGTTCAGAAGCTGGCTGGTGCA---GACACACCGGTTCTGCATTGGACACAGGGGCATCAGTTCTCGAGAGGGACAAATTTCCAGTGCTTTGCAACAACGGGTGATGGGTCAATTGTTGTTGGGTCGATTGATGGGAAGATACGGCTGTATTCGAAGACTTCGATGAGGCAGGCGAAGACAGCATTTCCGGGGCTTGGTTCACCGATTACCCATGTTGATGTCACTTATGATGGGAAATGGATATTGGGCACAACGGATACATATCTGATCCTTATATGCACTCTGTTCACGGATAAAGATGGGAAGACTAAGACTGGGTTTAGCGGTCGGATGGGGAATAGGATTGCAGCTCCGAGGCTGTTGAAGCTTACTCCTTTGGATTCTCATCTGGCCGGGGTAAACAATAAGTTCCACGGAGGACAGTTTTCGTGGGTTACTGAAAACGGAAAGCAGGAACGCCATCTTGTAGCAACTGTTGGCAAGTTCAGCATCATTTGGAATTTCCAGCAAGTGAAGAACAGTGGCCACGAGTGTTACCGGAATCAAGACGGCCTAAAGAGCTGCTACTGCTACAAGATTGTACTCAAGGATGAATCAATTGTTGACAGCCGCTTTATGCATGAGAAGTTTGCAGTCAGTGATTCTCCGGAGGCTCCGCTCGTGGTTGCGACGCCGATGAAAGTCAGCTCTTTCAGTATGTCGGGTAGGCGG---
>Lch_2
ATGGGCGGTTCTCACAGTCGGGAGGGTCTTGAAATCTCCGACTCCGAAGAAGAGGAAGAAGAAGCCGAAGAGAATCAGAGATCTTCCGAA------------------------------------------------------------GCCAAAATCAAAACCCTAGAATCTCTTGATGAAGTCGACGCCAAGCTCAAATCCCTCAAGCTCAAATACTCCTCCCCCCGCCCA---------AACCCTAACATCAAGAACCCCCTCAAGCTCTTCCTTCACGTCGGCGGCCGCACTCCCAACGCCAAATGGATCACCTCCGACAAGCTCACCTCCTACTCCTTCATCAGAACTTCTCGAATGGACGGCCGCGATGACTCCGAATCCGATGGTGATAACGAC---AGCGACGATGGTGCTGCTGCCCCTTGGGTGCTAAAGATCGGTTCCAAGGTCCGAGCTGTCGTCAGCACGTCGATGCAGCTGAAGCCGTTTGACGACCAACACCGCGTCGATTTCGTCAGTGATGGCGTCTGGGCCGCGAAGTTCTTCTCGGAGGAGGACTACCGGAGATTCATCGGGGAGTATCAGGACTGTCTGTTCGAGAATACTTATGGTCTCAATGCTACGGATGAGAACAAGGTCAAGATTTATGGGAAAGATTTCATTGGGTGGGCAAAGCCGGAAGTGGCAGATGATTCGGTTTGGGAGGATGCTGAGGATAGCTTTGGTAAGAGCCCGGCCTCGGTTACGCCATTGAGGGAGAGGCAGGATCTGATGGAGGAGTTTGAGGAGGCAGCCTACGGCGGAGGGATCCAGAGCTTGGCTTTGGGTGCGTTGGATAACAGCTTCCTTGTAAGTGATTCGGGTATTCAGGTTGTAAGGAATTTCAGCCATGGGATTCATGGGAAAGGTGTGAGCGTGAGGTTTAACAATGGAAATGCAGGTCCC---AATTCCAGTTTGGGGCATTCGGCCCCGAAGAAGGCCCTCTTGATGAGGGCCGAGACAAACATGCTCCTGATGAGCCCGGCAAATGCGGGGAAAGCCCACTCGACTGGGCTCCATCAGCTCGACATTGAAACTGGTAAGGTCGTTACGGAATGGAGATTTGGGAAGGATGGGACTGATATTACCATGAGGGACATAACAAATGATAGCAAGGGTTCGCAGCTGGACCCTTCAGAGTCTACATTCTTGGGATTGGATGATAACCGGCTGTGCAGGTGGGACATGCGCGATCGGAAAGGGATGGTCCAGAACCTGGCAGCTGCG---GACACCCCAGTTCTGCATTGGACCCAAGGGCATCAGTTCTCAAGAGGGACAAACTTCCAGTGTTTTGCAACAACGGGTGATGGGTCGATTGTCGTGGGGTCCATTGATGGAAAGATCCGGTTATATTCGAAGACTTCAATGAGAGCGGCAAAGACTGCATTTCCAGGGCTTGGGTCGCCTATCACCCATGTGGATGTTACTTTCGATGGGATGTGGATATTGGGCACAACGGACACATATCTTATCCTCATCTGCACTCTGTTCACTGACAAAGATGGGAAGTCGAAGACAGGTTTCAGCGGCCGTATGGGGAACAGGATTGCAGCTCCAAGGTTGTTGAAGCTGACTCCTTTGGATTCGCATCTGGCTGGGGTGAACAATAAATTCCATGGAGGGCAGTTCTCATGGGTCACAGAAAATGGGAAGCAGGAGCGCCATCTTGTTGCGAGCGTTGGAAAGTTCAGCATCATATGGAATTTCCAGCAAGTGAAGAACAGCAGCCACGAGTGCTATCTGAACCAGCAAGGCCTAAAGAGCTGCTACTGCTACAAGATTGTTCTCAAGGAAGAATCGATCGTTGACAGCCGCTTCATGCACGACAAGTTTGCGGTCAGTGATTCTCCAGAGGCTCCACTGGTGGTTGCGACGCCAATGAAGGTTAGCTCTTTCAGTATATCAAGCAGGCGG---
>Nco_1
ATGGGGGGATCTCATAGTCGGGAGGGA---AATCTCTCCGATTCGGAGGAGGAGGAGGAAGAAGAAGTGGAA------------------TCGGAGGAAGAACAGACCGGTAGAAGAGAGCAATTGACCCCTCCTCACCGAACGACCTCTGGTTCTCCTTCTTCGTCTGCGTCCCTCGACGAGATCAACGCCACCCTCAAGGACCTGAAGCTCAAGTACGGTAACGTG------------------CCTCGGGCGAAGAACGCGGTGAAGCTCTATTTGCACATCGGAGGGAACACGCCTAACGCCAAATGGATCATCTCCGAGAAGTTCACGGCGTACGCGTTCGTCGAGGAGAACGCTGATTTAGGAGAGGGGTCGCTGAAGGTGAAG---------------GGAGAGAAGAAGTTCCAGCGGAAATGGGTGATGAAGGTGGGATCGAAGGTCCGGGCGTTGGTCTCGCCGTCGATGCAATTGAAGATGTTCGACGACCAAAGGAGGGTTGATTTTGTGTGCGACGGCGTTTGGGCGTTGAAATTCTTCTCGCCGGAGGATTACCGGGTCTTTCTGGCCGAGTACCAGAATTGCCTCTTTGAGAATCTGCACGAGATTGAGGCAACG------AACAAGGACGATATCTACGGGAAGGACTTCAGAGGGTGGATTAATCCTAAGGAAGCAGACGATTCTATGTGGGAGGACGCGGAGGAGAACTTCAAGGAAGCTTAT---------ACTCCTGTGCGCGATAGGGAGGATCTCTTGGAAGAATTGGAGGAGGCCGCCAAT---GGGGGAATTCAGGGTATTGCAATGGGTGCCCTCGACTACAGTTTCTTGGTGAGCGATTCCGGCATCGAAGCTGTTAAGAACATGAACCATGGCATTCACGGCAAAGGAGTTGCCGTGAAATTCAGTGATGGCAAGGGCAAATTCTTGGACACTTCTTCTTCATTTGAAACCCCTAAGAAGGCCCTTTTGATGAGGGCAGAGACAAATATGCTCCTGATGAATCCTGCAGGAGAAGGAAAACCGCATGCCACGGGGCTCCATCAATTGGATATCGAGACGGGGAAGGTGGTAACAGAATGGAAGTTTGCCAAGGATAACACGGAAATAACGATGAGAGATATAACCAATGACAGCAAGGGTGCACAATTGGACCCCTCTGGTTCGACGTTTCTGGGTCTGGATGATAGAAGGCTTTGTAGGTGGGATATGCGTGATCGCAGGGGTGTGGTCCAGCAGCTT------------GATGGTCCAGTTTTGCACTGGACAGATGGGCACCAATTCGCCAGTAATACCAAATTCATGTGCTTTGCGACGACTGGCGACGGCTGTATTGTTGTTGGCTCCGCCGATGGCAAGATCCGTCTGTACTCAGACCGTTCGATGAGGATGGCGAAGACGGCATTCCCAGGACTCGGGTCTCCCATTACCCATGTTGACGTGACTTATGATGGCAAATGGGTTCTGGGCACAACTGATACTTACTTAATCCTCATTTGCACACTGTTCACTGACAAAGATGGGAGGACTAAGACGGGCTTCACTGGTCGCATGGGTAATAAGATTGCAGCCCCAAGGTTGCTGAAGCTGACTCCTCTGGATTCGCATTTGGCAGGCGAGAATAACAAGTTCCATGGCGGCCAGTTCTCCTGGATCACAGAGAGCGGCAAGCAAGAGCGGCACCTTGTTGCTACTGTTGGCAAATTCAGCATTATATGGAACTTTCAACAGGTCAAGAACAGCGCTCATGAATGCTACCGGAACCAGGAAGGACTGAAGAGCTGCTATTGCTACAAGATCGTTCTAAAAGATGAATCAATTGTAGACAGCCGCTTCATGCATGATAATTTCGCGGCTTCTCGATCTCCAGAGGCTCCACTGGTAGTTGCTACGCCAAAGAAAGTCAGTTCTTTCAGCATGGCAAATAGAAGG---
>Osa_1
ATGGGAGGCTCGCACAGCCGGGAGGACCTCGACCTCTCCGACTCCGAGGACGACGACTCCGCCTCCCACGCCTCCGACGCCTCCTCCGACTTCGCCACCCCACCCCCC------TCCTCCTCCGCCAAGCCCAGCGCCGCCAAGTCCTCGGCCGCGGCGGCCACCCCGGCCTCCATCGACGCGATCGACCGCCACCTCCGCAGCCTCCACCTCAAGTACGCCGAGCCCATCTCCCCCGCCGCCGCCCCCGCCGCCCTCAACGCCGTCAAGCTCTACCTCCACATCGGCGGCTCCTCCCCCTCCGCGCGCTGGATCATCTCCGACCGCCTCGCCGCCGCCTCCTTCGTCCGCGCCGGGGACGACGACGAC------------------------------------GACGACGCCCCCTCCTCCGGCCCATGGTGCCTCGTCGTGGGGTCCAAGATCCGGGCCAGGGTCGGGCCCGAGCTGCAGCTCAAGACGTTCCCCGCGCAGCGCCGGGTCGACTTCGTCGCCGACGGCGTCTGGGCGCTCAAGTTTCTCCACGCCGATGGCTACCCGAATTTCTACGCCAAGTACCAGAGCTGCCTGTTCGAGAACAGCTACGGCGTCGCCGCCACCGATGAGGGCCGCGCCAAGGTGTTCGGGAAGGATTTTGCGGCGTGGGCGCGCCCGGAGGACGGGGACGAGTCCATCTGGGAGGACGCGACAGACGGGTTTGTGCCGAGCCCGAGTCGCAGCATGCCGTCGCGTAGCCCCGAGGACTTGAGGGAGTATGAGGAGCCAGTGGAGGAAGGTGGAGGGATACAGAGCCTTGCGCTTGGTGCATTGGACAACAGTTTCTTGGTTGGTGATTCGGGAATCCAGGTGGTGAGGAATTTCGAGCATGGGATACACGGAAAGGGCGTGTCGGTCAAGTTCTCCGGAGGGAGCACA---------------------AACTTCTCGACACCCAAGAAGGCGCTTCTTATGCGTGCGGAGACAAACATGCTCCTGATGAGCCCGGCAACTGATGGGAAGCCTCATGCCAAGGGTGTCCATCAGCTGGACATTGAGACCGGAAAGGTCGTCTCAGAATGGAAATTTGGGAAGGACGGAGCAGATATTAACATGAGGGATATCACAAATGATTCCAAGGGTGCGCAAATGGACCCATCAGAGTCTACCTTCTTGGGGCTTGATGACAACAGGTTATGCCGTTGGGACATGAGGGACCGTCGGGGGATTGTGCAGAACATAGCCAGTGCTACAGAGTCGCCGGTCCTGCAATGGACACAGGGGCATCAGTTCTCTAGGGGCACCAACTTCCAGTGTTTCGCGTCAACAGGAGATGGGTCAATTGTTGTTGGTTCACTTGATGGGAAAGTCCGTCTGTACTCGAAGAGTTCTATGAGAATGGCAAAGACAGCCTTCCCAGGGCTGGGTTCACCAATTACTCATGTCGACGTCACCTACGATGGAAAGTGGATCCTCGGAACTACTGACACGTACTTGATTCTTATATGCACCATCTTCATTGACAAGGATGGGAAGGAAAAGACAGGGTTTGGAGGGAGGATGGGCAACAGAATTGCTGCCCCAAGGTTGCTCAAGCTGACCCCGCTTGATTCACATCTTGCTGGACAGAATAATATATTCCGTGAAGGGAGGTTCTCATGGGTGACCGAGAACGGGAAGCAGGAGAGGCATCTGGTGGCGACGGTGGGGAAGTACAGCGTGGTGTGGAACTTCCTCCAGGTGAAGAACAGCCACCACGAGTGCTACCAGTGCCAGGAGGGGCTCAAGAGCTGCTACTGCTACAAGGTGATCCCCAAGGACGAGTCCATCGTCGCCAGCCGCTTCATGCACGAGAAGTACGCCGTCAGCGACACCCCGGAGGCGCCGCTGGTGGTGGCCACCCCCATGAAGGTCACCTCCTTCAGCATCTCCAGCAAGCAC---
>Osa_2
ATGGGCGGCGCCCACAGCCGCGAGGACCTCGACCTCACCTCCTCCGACGACGAGGACGACGACGAGGAGTACGACGCCCAGACCGCCACCTCCGCCGCCTCT------------------------------------CGAGAGGACATCCTCCGGACCTCTACCCCCTCCTCCCTCGAGTTCCTCGACGCGAAGCTGAAAGCGCTCGATCTCAAGTACCAGGCGCCG------------------------------AACGCGGCGAAGCTGTACCTCCACGTCGGCGGCGCCTCCGCCTCCGCGCGCTGGGTGCCGGCCGAGCGGCGGGCGACCTACGCCTTCGTCGACAAGGCGACGGCGGCGGGC------------------------------------GACAGCGATTGTGGCGGCCCGAGGTGGGTTCTGGAGGTTGGTCCCAGGGTCTCCGCCCCCGTCGGCCCGGCGCTACAGCTCAAGGCGCTCCCCGCGCAGCGCCGGGCCGATTTCGCCGCGGGCGGCGTCTGGGCGCTGCGGCTGCCGACCGACGCCGCCTTCCGCCGATTCCGGCAGGAGTACGACCGGTGCCTGTTCGAGAACACGTATGGCGTCGAGGCCACGGATGAGGGCCGGAAGGAGGTGTTCGGCGCTGACTTCGCCGCGTGGGCGCGCCCCGGTGAGTCCGACGACGCCGTCTGGGCCGACGCAGAGGACTCCTTC------ACCCCTCCCGTTGCGACCCCGGCGAGA---------GACCTGCTCGAGGAGTTCGAGGAGGAGGCCGGGGACGGCAGCATCCAGAGCCTCGCGCTGGGCGCGCTTGACAACAGCTTCTTGGTTGGAGGGTCAGGGATACAGGTGGTCAAGAATTTCCGGCATGGCGTGCACGGCAAGGGCGTCTCTGTGAGGATATCTGATGGCCGTGGTGGTGGG---------------GCGTACATGACACCGCAGAAGGCTCTGCTTATGCGTGGCGAGACGAATATGCTTCTGATGAGCCCTGGAGAGACTGGCACTCGCCATTCCAATGGCGTCCATCATGTTGATATAGAGACTGGCAAGGTTGTGGCTCAGTGGAGGTTTGAGAAGGATGGAACTGACATCACAATGCGAGACATCGCCAACGACAGTAAGGGCGCGCAGCTGGAACCCTCTGGATCAACCTTCTTAGGATTGGATGACAACCGGCTATGCCGGTGGGATATGAGGGATTCCAGGGGCAGGGTGCAAACAATTGGGAGCTCATCTGAGTCACCGGTGCTGCAATGGTCGCAGGGCCATCAGTTCTCAAGGGGCACCAATTTCCAATGCTTTGCAAGTACAGGGGATGGTTCGATTGTGGTTGGTTCTGTGGATGGCAAGATTAGGCTCTATTCCAAGAGTTCGATGCGGATGGCGAAGACAGCATTCCCAGGGCTTGGATCACCAATCACACATGTTGATGTTACTTATGATGGGAAGTGGATTCTGGGCACTACTGATACATATTTGATCTTGATCTGTACCATCTTTAAGGACAAGGATGGTAAAGAGAAGACAGGATTCAGTGGGCGTATGGGAAATAGGATTGCAGCACCAAGATTGCTGAAGCTCTCCCCATTGGATTCAATTTTGGCAGGGTCCGAGAACAAATTCCATGGCGGGCAGTTCTCTTGGGTAACAGAGAATGGGAAGCAAGAAAAGCATCTTGTTGCGACAGTTGGCAAATTTAGTGTCATTTGGAACTTTCAGCAGGTGAAGGACAGCAACCATGAGTGCTACCGCGATCAGGAAGGGCTCAAGAGCTGCTATTGTTACAAAGTTGTCCTGAAAGACGAATCCATTGTTGACAGCCGTTTCATGCACGAGAAATTTGCAACAACCGACTCCCCTGAGGCTCCTCTGGTGGTGGCAACACCCATGAAAGTCAGCTCCTTCAGTTTAGCCAATAGACGATTA
>Out_1
ATGGGCGCTTCACACAGTCGGGAAAATCTCGATAGTTCCGAATCAGAGGGCGAAGAG------------TACGACGATTCTTCCTTCCATTCTGCAACGTCC---------------------------------------ACGACCCCCAACAACCACAGATCTAGTCCTGCTCCCACTGATTTGGACGCGAAGCTCGAAGCATTGTCACTGAACAATACCCAGGTG---------------------AGTAACCAACCCAGAGTAAAGCTCTATAGACATGTTGGGGGCAATACCCCCAAAGCTCAATGGAAACTTGAAGACAAGCTAGCTAGCTACGAGTTTATCAGAGTGGGAGATGATGATGATGAGACAGACGATGACGAAGAAGAAGAAGAAGAGAAGGTGCAAAAAGGAAACTTCAGAAGCTGGTTAATGAAGGTTGGGTCCATGGTTCGAGGCCGTGTAGACGAAAGATTGCAGATGAAGCTGTTGGAGGATCAAATGAGGGCTGATTTTGTTAACCAAGGTGTTTGGGCTTTGAAGTTTATGAAGCTAGAAGATTACAGGGATTTTGTTGCAGAGTTTCATAATTGTTTGTTTGAGAATACTTATCTGCTGAAAGCCACAGAGGAGAATAAGATTAAGGTTTTTGGAAAGGATTTTATTGGATGGGCTAATCCTGAGGCTGCAGATGACTCCGCCTGGGAAGATGCAGAGGAAAACCTGGACAAAACCCCAGATCCTGCT------------GGTGGCCAGGATTTGAGAGAAGAGTACGAAGAGGCTGTTACT---GGCGGAATCCATAGTCTAACCATGGGTGCCCTAGATCATAGCTTTTTGGTTAGTGAGTCCGGGATTGAGGCTGTGAAGAATTTGCAGCATGGGATCCACGGTAAGGGTATGGCAGTGCCCTTCAGGAAGGGGGAATTTGGTGGT---------GGGGGTTCTTTTTCTACACCCAAAAAGGCTTTGCTTATGAGGGCGGAGACCAATATGCTTTTGATGAGTCCTGCAAAGGAGGGTAAACCCCATGCCACTGGTGTTCACCAGCTGGATATTGAGACAGGGAGGGTTGTGACAGAATGGAAATTTGAGAAAGATGGAACACCTATTACAATGCGGGATGTCACAAATGATAGCAAGGGTGCCCAGTTGGATGCTTCCGAGTCAACTTTTTTAGGGCTTGATGACAATAGGCTTTGCAGGTGGGATATGAGGGATAGACATGGTATTGTTCAGCAGCTTGCT------------GGCCCGGTTTTGAATTGGGCAGATGGCCATCAGTTTTCTAGAGGAACAAATTTCCAGTGCTTTGCGACTACTGGGGATGGATGTGTTGTGGTTGGGTCTATAGATGGAAAAATTCGTCTCTATGGGAAGACGTCCATGAGAATGGCAAAAACAGCTTTTCCGGGTCTTGGATCGCCAATCACACATGTTGATGTCACTTATGATGGGAAGTGGATACTTGGAACTACTGATACTTATCTTATTCTTATTAGTACCGTCTTCACAGATAAAGATGGAAAGGCAAAAACAGGTTTCAGTGGTCGGATGGGACACAGGATTGCAGCTCCAAGACTGCTTAAGCTTACTCCATTGGATTCACATCTTGCTGGAAAGAAAAATAAGTTCCATGGTGGTCAGTTCTCTTGGGTCACTGAGAGTGGAAAGCAGGAACGCCATCTTGTTGCTAGTGTTGGTAATTTTACTGTCATTTGGAATTTCCGACAAGTCAAGAACAGTAATCACGAGTGTTATAGAAGGCAGGAGGGACTGAAAAGCTGCTATTGCTACAAAATCGTTCCAAAAGATGAATCTATTGTTGAGAGTAGATTCATGCATGATAAATTTGCAATTACAAATTCTCCCGAGGCTCCACTAGTCGTTGCAACACCAAAGAAAGTAAGCTCTTTTAGTATAGCAACTGGGCAA---
>Out_2
ATGGGTGCTTCTCAAAGCCGTGAAGACTTGGACAGCTCGGACTCCGAAGCCGAAGAAAATCCCTCTCCCAAATCAGACACCTCATATCATACTCCACCCTCT------------------------------------------------GCCAAGCAGAGATGCAGCCCCGGCGTGAAGGATGTCGATGCCAAGTTTAAATCTCTGTCTTTGACCGACGACAAT------------------------AGCAACGGGACGAGAGTAAAGCTGTATCTACATGTGGGAGGCAACACCCCCAAAGCACAGTGGGTCGTTGCCGATAAATTGGTAAGCTATGAATTCGTGAGAGAAGGAGATGAAGATGATGAGGAAGAGAATGAGGAAGAA------GAGAGTGGAAAGGTTAAGAAGGGTTTCAGGAGTTGGTTGCTGACAGTGGGGTCCAAGGTTCGAGGCAGAGTAGACGATCGCCTACAGTTGAAGATGTTTGATGAACAACTCAGGGTTGATTTCGTTAACGAAGGCGTGTGGGCGATCAAGTTCCTGAGCCAAGAAGACTACCGGGACTTCGTTGCAGAGTTCCAGAATTGCTTGTTCGAGAATACTTATCTTCTTGAAGCCACAGAGGAGAACAAGATCAAAGTGTTTGGAAAGGATTTCATTGGATGGGCCAATCCACAGGCTGCAGACGACTCTGTCTGGGAAGATGCGGAGGAAAGCCTGGAGCACGAGCAAGGGCATGTT---------------GGGAAGGATTTAAGAGAGCAGTTTGAAGAGGCGGCTAGT---GGTGGAATTAAGAGTTTAACAATGGGTGCCCTTGATCACAGTTTCTTGGTCAGCGAGTCGGGGATAGAGGCCGTCAAAAACTTACACCACGGTATCCATGGCAAGGGCATGGCAGTGCAGTTCGGGAAGGGTGAAATGGGCGCT------------------------GCAGCCATGAAGGGTTTGCTGATGAGAGCAGAGTCCAATATGCTCTTAATGAGCCCTGCCAAGCAGGGCCAGCCCCATGCCACTGGGGTACACCAACTGGACATCGAGTCAGGTAAGATTATCACGAATTGGAAATTTGAGAAGGATGGAACGCCCATTACAATGAGGGATGTTACCAGCGATAGCAAAGGATCCCAGTTGGATGCTTCCGAGTCGACTTTCTTGGGGCTTGATGACAACAGGCTGTGCAGGTGGGACATGAGGGATCGGCACGGCATTGTTCAGCAGCTGAGT------------AGCCCCGTCTTGAATTGGACGGACGGCCATCAGTTTTCCAGGGGAACCAATTTCCAGTGCTTCGCCACCACCGGGGATGGATGTGTTGTGGTTGGATCGTTGGATGGCAAGATTCGCCTCTATGGAAAGACCTCAATGAGAATGGCAAAAACTGCTTTTCCGGGTCTCGGATCGCCCATCACACATGTTGATGTCACTTACGATGGGAAGTGGATCCTTGGGACTACTGATACTTATCTTATTCTCATCAGCACCCTCTTCACAGACAAGGATGGCAAAGTCAAGACAGGTTTTACTGGTCGGATGGGAAACAAGATTGCAGCTCCAAGATTGCTCAAGCTAACTCCGTTGGACGCACATCTTGCTGGAAAGAAGAACAAATTCCATGGTGGCCAGTTTTCTTGGATTACTGAGAGTGGTAAGCAGGAACGGCATCTTGTTGCCAGTGTTGGTAATTTTACTGTCATCTGGAATTTCCAACAAGTCAAAAACAGCAATCATGAATGTTACAAGAGCCAAGAGGGCCTTAAAAGCTGCTACTGCTACAAGATTGTTCCAAAAGATGAATCCATTGTGGATAGCAGATTCATGCATGATAAATTTGCAATTGCTAATTCTCCAGAAGCCCCACTGGTCGTTGCCACACCAAAGAAATGTGCCACTATGCCATTGTCATTTGGC------
>Pab_1
ATGGGTGCCTCTCAGAGCCGGAGAGACCTAGAGAGCTCCGACTCTGAATCAGAAAATGGAGAGTTTTCTCCTAATTCAAATGGTTTCCATTCTCCCACAGGT---------------------------------------AGCACCCCAGGAGACCACAGATCGAGCCCAGCTGCCAATGGCCTCGATGCAAGATTTACATCTCTGTCTCTTAACAGCTCGCCTCAG---------------GTGGACAGCGATGCCCTAACTGTCAAACTGTATCGACATGTTGGAGGCAACTCCAAAGAAGCCAAGTGGGCGGTCTCTGATAAACTGGTGAGCTGCAAGTTTGTCCGAGAAGGAGACGAAGACGAGGATGGAACAGACGAAGATGAA------------GGTATCACGAAGAAGAGCTTCAGGAGTTGGTTGCTGAGGGTGGGCTCGAAGGTTCGATCTCGGGTGGATAACCATTTGCAGATTCAGATGTTTGATGAGCAATTGAGGGTTGATTTTGTTAGCCAAGGAGTCTGGGCCATGAAGTTTCTGCGCCCAGAAGACTACAGAGACTTCGTTGCGGAGTTTCAGAATTGCATTTTTGAGAATACTTATCTTCTGGAAGCCACGGAAGAGAACAAGGTCAAAGTATTTGGTAAGGATTTTCTGGGTTGGGCCAATCCTGAGGCTGCCGATGACTCTGCCTGGGAGGATGCAGAGGAGGAGCAACCTCAATCGCAA---------ACCCCT------TCGGACAAGAATTTCAGAGAAGAGTTCGAAGAGGCGGCCACA---GGTGGTATCCAGAGTTTAACTATGGGTGCCCTAGACCACAGTTTCTTGGTGAGCGAATCAGGCGTTGAGGCTGTTAAGAATTTTCATTATGGGATTCAAGGCAAGGGCATGGTTGTCCCCTTCAAGAACGGGGAACTGGGGAGC---CGGGGGGCTTCTTCTTTGTCTACTCCCAAGAAGGCATTGCTAATGAGGGCGGAGACCAACATGCTTCTCATGAGCCCTGCAAATGAGGGAAGGCCCCATTCCACCGGTATTCACCAGCTTGATATCGAGACTGGCAGGGTCGTAACAGAATGGAAATTCCAGAAAGATGGAACCCCTGTTACAATGAGAGATGTCACCAATAACAGCAAAGGTTCCCAGATGGATGCCTCTGAATCCACGTTCTTAGGTCTCGATGACAACAGGCTCTGCAGGTGGGACATGAGAGTCAGGCATGGCAATGTTCAGGAGCTTGCC------------AGCCCTGTGTTGAGTTGGGAGGGTGGGCATCAGTTTTCTAGAGGGACTAATTTCCAGTGCTTTGCCTCAACCGGTGATGGGTGTGTGGTGGTCGGTTCTGGTGATGGGAAGATCCGCCTCTATGGAAAGACATCCATGAGAATGGCCAAAACAGCATTTCCGGGCCTTGGATCACCCATCACACACGTCGATGTCACCTTTGATGGGAAATGGATTCTTGGTACCACTGATACTTATTTGATTCTCATAAGTACTCTTTTCACAGACAAGGATGGGAAGGTGAAGACGGGTTTCAGTGGTAGGATGGGGAATAAGATTGCAGCTCCAAGGCTACTCAAGCTAACTCCAGTCCATTCACATCTTGCAGGAAAGAAGAACAAATTCCATGGTGGCCAGTTCTCTTGGGTTACGGAGAGTGGAAAGCAGGAGCGACATCTTGTTGCTAGTGTTGGTAATTTTACTGTCATCTGGAACTTCAAACAAGTAAAAAACAGTAATCACGAGTGTTACAAGAGCCAAGAGGGACTGAAAAGCTGCTACTGTTACAAGGTTGTTCCAAAAGATGAATCCATTGTAGATAGCAGATTCATGCATGACAAGTTTGCTATTACAGATAACCCAGAGGCTCCACTGGTTGTTGCAACACCCAAGAAAGTGAGCTCTTTCAGCATAGCAATTGGGCAACAA
>Ppe_1
ATGGGAACCTCTCAGAGCCGCGAGGAT---CACATCACCGACTCAGACGAGTACGAGTCGGAAGAAGAAGAGGTTTCGGAAGACGAAGACCAGTACGACGACGCCGAGGAGAAGCCGCACCAGCCC------------TCCTCGAAGCCCAAATCCAAAACCCTAGACTCCTCCATCGACGATGTCGACGCCAAGCTCAAAGCTCTCAAGCTCAAGTACGGCTCTCCTTCCTCT---TCCTCTGCCGCGCAAAACCAGAACGCCGTCAAGCTTTATCTCCACATCGGTGGCAACACTCCCAAGGCCAAGTGGGTTGTCTCCGATAAG---ACCTCTTACTCTTTCGTCAAGACCTTTAATGTCGACGGCGACGATGATTACGAGGACGAC---------------GTTCGATCGGACCGTGAGGGACAGTGGGTCCTGAAGGTCGGGTCCAAGGTCCGAGCTAGGGTTTCCACCGACATGCAATTGAAGATGTTTGGCGATCAGCGCCGAGTCGATTTCGTGTCCAAGGGCGTCTGGGCTTTGAAATTTTACACCGACGAGCAGTACCGGAGGTTCGTGACGGAGTTTCAGGACTACTTGTTCGAGAACGTGTACGGATTCAAAGCCACGGAGGAGAACAAGGTCAAGGTTTACGGCAAGGAGTTTCTCGGGTGGGCCAAGCCGGAGGTAGCCGACGATTCGGCTTGGGAC------TATGATGATATTGATCAAAGCCCTAAGTCGGCTACGCCGGTCCGGCCCAGCCAGGACTTGATGGAGGAGTTCGAGGAGGCAGCCAAT---GGAGGTGTCCAGAGCTTAACCCTTGGCGCAATGGACAATAGCTTCTTGGTGAACGACACTGGTGTTCAGGTTTATCGGAATTTCAACCATGGGATTCATGGGAAGGGCGTAGTAGCGAAATTCGATAGCGGGGGCTCG---------------AGTTTAGGGAGATCGACGCCCAAGAAGGCTCTGTTAATGAGGGCCGAGACTAATATGCTGCTTATGAGTCCATTGAAAGAAGGGAAGCCTCAAGCTAATGGGATTCAACAACTTGATATTGAGACCGGCAAGATTGTCACTGAATGGAAGTTTCAAAAGGATGGAACAGATATTACAATGAGGGATATTACTAATGACACTAAAGCGTCGCAATTGGATCCTTCGGAATCAACCTTTTTAGGTTTGGATGATAACAGGCTTTGTCAGTGGGATATGCGTGATCGGGCGGGAATGGTTCAGAACATTGCTGCCGCT---AATTCGCCCGTGCTGAATTGGACTCAGGGGCATCAGTTTTCTCGAGGGACCAATTTTCAGTGCTTTGCTACCACTGGAGATGGGTCTATTGTTGTTGGATCTCTGGAAGGGAAGATAAGGCTGTATTCCAAGACCTCCATGAGGCAGGCAAAGACTGCGTTTCCGGGGCTGGGTTCCCCCATTACCCATGTTGATGTAACGTATGATGGGAAGTGGGTGTTAGGCACAACTGATACTTATTTGGTTCTTATATGCACTCTCTTCACTGACAAAGATGGAAAGACCAAGACTGCATTTAGTGGTAGAGCTGGAAACAAGATACCAGCTCCCAGGCTGTTGAAGCTCACCCCTTTGGACTCGCATTTGGCTGGCACAGACAATAGATTTCACGGTGGCCATTTCTCATGGGTCACTGAAAATGGTAAACAAGAGCGTCACCTAGTCGCAACAGTGGGAAAGTTCAGCGTGGTATGGGACTTTCAGCAGGTGAAGAACAGTGCCCATGAATGCTACAGGAATCAGCAAGGTCTTAAGAGTTGTTACTGTTACAAGATTCTGTTGAAGGACGAGTCCATCGTGGAGAGTCGTTTCATGCACGACAACTTTGCTTTTACAGACTCCCCGGAAGCTCCACTGGTGGTGGCAACCCCCATGAAAGTCAGCTCAATCAGTCTCTCTGGCAAGAGA---
>Ppe_2
ATGGGTGGGGCTCCCAGCCGCGAAGATCCTCAGCTTTCAGATTCTGACGAAGAGCAGAGTGAAGAGGAAGAGATCTACGAGGACGTAGAAGAAAGTGTCGAGGAA------------------------AAGCGTCGGAGATCGGCGGAGCGTGGGCCCAAAACCCCGTCGTCGGTGGACGAAGTAGACGCCATGCTCAAGGCTTTGAAGCTCAAGTAC------------------------AACCCAAATGTCAAAAATCCGGTCAAGCTCTACCATTTTGTTGCTGGAGACACCCCTCAAGCCAAGTGGGTAACCTCCGAAAAGCTCACTTCTTACTCTTTTAGAAAGACCTCTCGAATGGAAATTGATAATGACGAAGATGGTGAGGAAGACGAATCT---GATGAGGAAGGCGGGGATTCCTGGTGGATTTTGAGTGTTGGTGACAAGATTCGGGCAAAAGTTAAGGTCTCGGACGAAATGCAGTTGAATGGAGATCAACGTCGTGTTGATTTTATTGCCCGAGGTGTGTGGGCAATGAAGTTTTATACTGATGAGGACTATAGGGCGTTTGTTGCAAAGTACAAAGATTGTTTGTTCGAGAACACGTATAGGTATGAGGCCACAGATGAGAACAGGGTTAAGGTTTATGGGAAAGATTTTCTTGGGTGGGCAAAGCCGGAAGTGGCTGATGATTCGGTGTGGGAAGATGCAGATGATAGTTTATCGAAGAGCCCAGGCTCCGCAACACCATTGAGAGCAAATGAAGACTTGAGAGAGGAGTTTGAGGAGGCTTCCAAT---GGTGGTATACAGAGCTTGGCATTGGGTGCATTGGACAATAGTTTCTTGGTGGGGGAGTCTGGCATTCAGGTTGTTAAGAATTTTAGTCATGGAATTCAGGGGAAAGGTGTTTATGTCAATTTTGATGATGGAGGTTATAGAGGT---GGTTCGAGTTTGGCACGGTCGACACCTAGGAAAGCTCTGCTAATGAAGGCCGAGACCAACATGCTCCTTATGAGTCCTATGAATGAAGGGAAGCCTCATACAACAGGTCTCCATCAGTTTGATATTGAAACTGGGAAGGTTGTTACAGAGTGGAAGTTTGGGAAAGATGGGACTGATGTTACAATGAGGGATATAACAAATGACAGTAAGGGAGCACAGTTGGACCCTTCGGGATCAACCTTTTTGGGATTGGATGATAACAGGCTTTGCCGGTGGGATATGCGTGATAGGAAAGGGATGGTTCAGGACCTTGCAGCTGCT---AGTGGCCCTGTTCTCAATTGGAACCAAGGGCATCAGTTCTCCAGAGGGACTAACTTTCAGTGCTTTGCTAGCACTGGTGATGGCTCAATTGCTGTTGGGTCCCTTGATGGGAAGATCCGGTTGTATTCGAACAGTTCGATGAGGCAGGCGAAAACAGCTTTTCCAGGCCTTGGTTCGCCTATTACTCATGTGGATGTTACCTTTGATGGGAAGTGGATTTTGGGCACAACTGACACCTATTTGATCCTCATCTGCACCATCTTTACTGATAAGGATGGGAAGACAAAGACTGGTTTTGGTGGGCGTATGGGGAATAGAATTTCAGCTCCAAGACTGTTAAAGCTGAGTGCTGTGGATTCACATTTAGCTGGTGTTAATAATAAGTTTCGTAATGCTCAGTTTTCGTGGGTCACTGAGAATGGGAAGCAGGAGCGTCATTTAGTTGCAACTGTGGGCAAGTTTAGTGTGATTTGGAACTTTCAACAGGTGAAGGATGGTTCACATGAGTGCTACCGCCACCAGGAGGGCTTGAAGAGCTGCTATTGCTACAAGATAGTCCTTAAGGATGATTCCATTGTTGACAGTCGCTTCATGCATGACAAATTTGCAGTTACTGACTCACCTGAGGCGCCACTTGTGATTGCAACCCCAATGAAAGTTAGCTCCTTCAGCATATCCAGTAGGCGATTA
>Vvi_1
ATGGGCGGGGCTCACAGTCGCGAAGATCTGGAGATCTCCGATTCCGAATCTGAAGAAGAAGAAAACTACCAAGACGTTGTAGAAGAAGAAGAAAATGGAGAG------------------------------------AGATCTTCAGAGCGGAGAACCAAGACTCCCTCGTCGCTCGACGAAGTCGAAGCCAAGCTCAGAGCCCTTAAGCTCAAGTACCCCTCTCAA------------AACCACCCAATTCTCCCTAACGCCGTCAAGCTCTATCTTTACATTGGGGGAAACACACCCAAAGCCAAGTGGGTTACTTCAGAAAAACTCACTTCTTATTCCTTTCTCAAGACTTGTGGAAATGGCGGCTCAGACGACGATGAGCAAGAT---------------GATGAAGAGGGAGGAGAATCTTGGTGGATTTTGAAGGTTGGTTCCAAGGTTCGAGCCAAGGTGGCCCTGGAAATGCAATTGAAGACTTTCGGGGACCAGTGTCGCGTTGATTTTGTGTCACAGGGTGTGTGGGCGATGAAGTTCTTTAGTGAAGATGAGTACAGGAATTTTGTTGGTAAATTTCAGGATTGTTTGTTTGAAAACACGTACGGATTTGAATCAACAGATGCCAACAAGCTTAAGGTTTATGGGAAGGATTTTATTGGGTGGGTGAAGCCAGAAGTGGCAGATGATTCCGTATGGGAAGATGCGGAGGATGGTTACTTGAAAAGCCCTGATCCGGCAACTCCTGCGAGAGCAAGTCAGGATTTGAGGGAAGAGTTTGAGGAGGCTGCCAATGGAGGGGGGATACAAAGTTTGGCATTGGGTGCATTGGACAACAGTTTCTTGGTGAACGATTCTGGGATTCAGGTTGTAAAGAATTTCAGCCATGGGATTCAGGGGAAAGGTGTATTTGTGAATTTTGATAATGGGAATCGTAGAGGT---GGTTTTGGCTTGGAGCATTCGACACCAAAAAAGGCTCTTCTTATGAGGGCTGAAACTAATATGCTCCTTATGAGTCCCATGACTGAGGGGAAGCCCCACACAAGGGGGCTTCACCATCTTGATATTGAAACTGGGAAGATTGTTACGGAGTGGAAGTTTGAGAAGGATGGGACTGATATTACCATGAGGGATATTACAAATGACAGTAAGGGAGCCCAGATGGATCCTTCGGGATCCACATTTTTAGGATTAGATGACAACAGGCTCTGTCGGTGGGATATGCGTGATAGAAATGGGATGGTTCAGAATCTATCAGATGCT---AGTACCCCTGTATTGCATTGGACCCAAGGTCATCAGTTCTCTCGGGGTACCAACTTTCAGTGCTTTGCAACAGCTGGGGATGGATCAATTGTTGTTGGGTCTATTGACGGGAAGATCCGACTGTATTCAAACAACACTATGAGGCAGGCAAAAACTGCTTTTCCTGGCCTTGGTTCACCTATCACTCATGTGGATGTTACATTTGACGGGAAGTGGATATTGGGCACAACAGACACCTATTTGATCCTCATCAGCACTCTTTTCATTGACAAAGAAGGAAGGACAAAGACTGGTTTTGCTGGGCGTATGGGGAATAGAATCTCAGCCCCAAGATTGTTGAAGCTCACTCCTTTGGATTCGCATCTCGCTGGAGTAAACAATAAGTTCCGCGGTGCTCAGTTTTCGTGGGTCACAGAGAATGGGAAGCAGGAGCGCCACCTGGTTGCCACAGTAGGAAAGTTTAGTGTGATATGGAATTTTCAACAGGTGAAGAATGGCTCCCATGAGTGCTACCATAATCAGGAGGGCCTGAAGAGCTGTTACTGCTACAAAATTGTTCTCAAAGATGACTCCATAGTTGATAGCCGCTTCATGCATGACAAATTTGCTGTCAGCGATTCTCCTGAGGCTCCACTTGTGGTTGCTACCCACATGAAAGTGAGCTCCTTCAGTATATCCAGCAAGCGA---
>Vvi_2
ATGGGAGGATCACACAGTCGCGAAGGTCTCGACCTTTCTGATTCATCAGATGACGAAGTAGAAGAAGAAGAGGAGGAGCAATACGACGACGTTTCCGACCACCCTACT------TCTTCTTCAGGTACTCAA------CGCAAAACCCTAACCCCGACCTCTATCTCAGCTTCTCTTGATGAGGTTGATGCGAAGCTCAAGGATCTCAAGCTCAAGTACCCTTCTCAG---------------AGCCCTGATTTGCCCAATGCTGTCAAGCTCTACCTTCACATCGGTGGCAACGCCCCCAAAGCGAAATGGATTGTTTCCGAGAAAATTGCCTTCTATTCCCTCGTGAAGACGTGTAAAATGGACGGTGGTGATGAGGATGAGGATGACGGTGAGGGTGGT---GGTGGCAGTGGGAGTGAGTTGTTCTGGGTGTTGAAGGTGGGGTCGAAGATTCGAGCTAGGGTTTCCACGGAGATGCAAATTAAGATGTTTGGGGAGCAGAGGAGGGTTGATTTTGTGTGCAAAGGCGTGTGGGCGATGAAGTTTTTCAGGGATGGTGACTATCGGAGTTTTGTGACTCGGTTTCAGGATTGCTTGTTTGAGAATGTGTATGGGGTGAAGGCGACGGAGGAGAATAAAGTAAAGGTTTATGGAAAAGACTTTATCGGGTGGTTGAAGCCGGAGGTGGCTGACGATTCCATGTGGGAGGATGCCGAGGAGGGGCCGTGGAAAAGCCCTCAG------------GCGAGATCGACCAATGATTTGATGGAGGAGTTTGAGGAGGCAGCCACAAATGGAGGAATCCAAAGCTTGGCGTTGGGGGCATTGGATAATAGTTTCTTGGTGGGTGATTCAGGTGTTCAGGTTGTTAAGAATTTTAGCCATGGGATTCATGGAAAGGGGGTTCATGTCAAATTTGATAATGGGGGGTATAAG------------------GGAGGTGCAACCCCAAAGAAGGGGCTTTTGATGAAGGCGGAGACAAACATGCTTCTTATGAGCCCATTGAAGGATGGGAAGCCTCATGCAACAGGGCTTCACCAGCTTGATATTGAGACGGGGAAGATTGTGACCGAATGGAAGTTTGAGAAGGATGGGACAGATATTACCATGAGGGATGTTACAAATGATGCTAAGGGTTCACAATTGGATCCTTCGCAATCAACCTTTTTGGGATTGGATGATAATAGATTGTGCCAATGGGATATGCGGGAGAAGAGAGGGATGGTGCAGAATATCACCACTGCT---AGTTCACCTGTATTGCACTGGACACAAGGGCATCAATTCTCTAGAGGGACAAATTTTCAGTGCTTTGCTACTACTGGAGATGGTTCAATTGTTGTTGGGTCACTGGATGGGAAGATAAGGTTGTATTCGAGGACCTCTATGAGACAGGCTAAGACTGCATTCCCGGGGCTTGGCTCACCTATTACTCATGTTGATGTTACATATGATGGGAAATGGATATTGGGTACAGCAGACACTTTTTTGATCCTTATCTGCACTTCGTTCACTGACAAGGATGGGAAGACAAAGACTGGATTCAGTGGTCGTATGGGAAATAAGATCCCAGCTCCCAGACTGTTGAAGCTGACTCCTGTTGATTCACATATGGCTGGGGTGGATAATAAATTTCACGGTGGCCAATTTTCATGGGTGACTGAGAATGGGAAACAAGAGCGGCATCTAGTTGCAACAGTGGGCAAGTTCAGCGTGATATGGAACTTCCAGCAGGTGAAAAACAGTAGTCATGAGTGCTACCAGAATCAGCAAGGGCTCAAGAGCTGTTATTGTTACAAGATTGTACTGAAGGATGAATCCATTGTCGAGAGTCGATTCATGCACGACAAGTTTGCAGTTAGTGACTCACCGGAAGCTCCACTGGTGGTGGCAACCCCATTGAAAGTCAGCTCTTTCAGCATTTCTAATAAGCGA---
