# Supplementary material for: The Chloranthus sessilifolius genome provides insight into early diversification of angiosperms
Source: Nat Commun. 2021 Nov 26;12:6929. doi: 10.1038/s41467-021-26931-3 (PMC8626421; doi:10.1038/s41467-021-26931-3)
Supplement: Supplementary file 4 — Source Data [file 41467_2021_26931_MOESM4_ESM.zip › Fig. 3a, c, e and Supplementary Figure 12, 14, Phylogenetic tree/LCG_multi-species coalescent-based/group_1227_CDS.treefile]

(Aco_1:0.1936277069,Aco_2:0.2534660960,((((((((((Ash_1:0.3889481840,Egu_2:0.1320775289)75:0.0422061235,(Osa_1:0.3621688046,Osa_2:0.4233898656)97:0.1244681894)73:0.0234058123,Egu_1:0.1494290929)100:0.1585613803,(Cka_2:0.1944667289,Lch_1:0.1831455734)90:0.0416872875)38:0.0174393451,(Cka_1:0.1699271119,Lch_2:0.1559005003)26:0.0122813362)57:0.0419840539,Csp_1:0.3063495312)50:0.0337118123,(Atr_1:0.3565692931,(((Efe_1:0.0182811670,Efe_3:0.0341365593)100:0.1147404976,(Efe_2:0.0702408573,Nco_1:0.0385903410)100:0.1344443387)100:0.2603136470,(Out_1:0.1309594387,(Out_2:0.1982981977,Pab_1:0.2409369098)82:0.0427264342)100:0.3502229041)67:0.0435937667)97:0.0984660305)86:0.0193845694,Cde_1:0.3528201652)85:0.0428967482,(Ppe_1:0.2726013713,Vvi_2:0.1942987067)100:0.1073125361)82:0.0259827007,(Ppe_2:0.2138987198,Vvi_1:0.1406287451)100:0.0610256436)99:0.0641013356);
