# Supplementary material for: The Chloranthus sessilifolius genome provides insight into early diversification of angiosperms
Source: Nat Commun. 2021 Nov 26;12:6929. doi: 10.1038/s41467-021-26931-3 (PMC8626421; doi:10.1038/s41467-021-26931-3)
Supplement: Supplementary file 4 — Source Data [file 41467_2021_26931_MOESM4_ESM.zip › Fig. 3a, c, e and Supplementary Figure 12, 14, Phylogenetic tree/LCG_multi-species coalescent-based/group_1230_CDS.aln-0.2cln]

>Aco_1
CATGGA---------------------------------------------------------------------------------------------------------------------------------------------AGTGTTAATTCAAATGATAGATCGATTTTACTTGAGTTCAAAAGCTCTGTT---TCAGACTCTTCAGGTCTTTTGTCAAGCTGGAATTATACTGAAACTGATCACTGTTTGTGGTTTGGTGTTTCTTGTGATGCCAAATCTAGAGTGGTGGTTTTGAATATTACTGGTGGTCAAGGCGGCGGTGGTGATGGTGGTGGAAATAAAGGTAATTCTGAAGCTCTTTATTGTTCTGAGTTTGCTAAATTTCCATTTTTTGGGTTTGGAATTAGGAGAACTTGTTCAGGAAGTAGTGGGAAGTTGGTGGGTAAGCTTTCTCCTTTAATTGGTAAACTTACTGAGCTTAAAGTATTGTCGATGCCATTTAATGGATTTAGTGGTGAAATTCCTGTTGAAATATGGGGTTTGAAGTATCTTGAAGTGCTTGATTTTGAATGGAATTTGCTATCTGGAAGTTTGCCACTGGAAATTGGGGGATTGAGGAGGTTACGTGTTGTTAACCTTGGGTTTAATAGAATTGTTGGAGAGATTCCGGTTGGTCTTTCGTATTGTTCAGGTTTGGAGATACTGAATTTAGCTGGTAATCAAGTGAATGGGACTATTCCTAGCTTTCTTGGCAACTTTTCCAAATTAAGGGGGCTTTATTTGTCTCTTAATCATTTGGGTGGATCTATACCTGTTGAGCTTGGAAATAATTGCTGGAGTCTCGAACATCTTGATCTTTCCGGGAATGTTTTTGTGAGTGGAATCCCTCGTAGTTTGGGAAATTGCAGTAGATTGCGGTCATTGCTGTTGTTTTCAAATCTATTAGAAGATGTCATCCCCCCTGAATTGGGCCGACTTGAGAAACTTGAAGTGTTGGATGTATCAAGGAACAGTCTCAGTGGACCTATTCCTGCTACTCTTGGAAAATGTGTTGAGTTGTGTGTCCTTGTTCTTTCAAACCGATATAAT---CCGCTGCAACCCATGGACAAATATGGGGGA---GAC------TTTGGGCCAGCTACCTTTTCTTATGATGATTTTAATTTCTATGAAGGTGGTATTCCCTATGAAGTAACTGTCCTGCCTAAGCTCCAGATACTTTGGGCACCAAGAGCAACTCTTGAAGGTAGGTTTCCCAACAATTGGGGTGCTTGTGGAAGCTTGGAAATGATCAATCTGGGTGAGAACCTTTTCTCTGGAGAAATCCCTGAGGCTTTTACTCTCTGCAAGAATCTGCATTTTCTTAATTTGAGCTCCAACAGACTGACTGGGGAGCTTAATGAGAATCTTCCAGTTCCTTGCATGTCCGTGTTTGAGGCAAGTGGGAATCTTTTGACAGGATCCATCCCCGTTTTTAACTACAGCAGTTGCTCAGTTTTACCTTCTTTTAATGCTTATCCTGATCAATCCTCGTATCCATCCACTGCATATACATCATATTTCACATACAAAATTCAGTCTGAAACCCTATTGCCATATTCTGAAGGGAGTTCTAGTTTCGGAATTTTCCATAATTTCGGCCAGAATAGCTTCACTGGTTCTCTTTCATATCTGCCAATAGCGCCTCAGAGAATTGGGAAACAGAGTTATTATGCATTTCTTGCAGGTGAAAATAAGCTCGTGGGGTCCTTCCTTGAAAACATATTTGAGAAGTGTGGTGGAATGAGCGGGATGATCCTGAATGTTAGCAATAATCAATTTTCTGGTTCCATTCCAGTAGAGATTGGCTCAATGTGCAAGTCTCTTAAGCTTCTGGATGTCTCCGGGAACCAAATTACTGGATCATTGCCAGAAAGCTTTGTGGATTTAGAGTTTCTTGTTAGTCTGGACTTGAGTCGGAACAAATTGGATGGTCCCATTCCGGCTGGCCTCGGCCGCTTAAAGGGCCTGAAGTATCTATCATTTGCCGTAAACAATTTAAGTGGTGGAATTCCTTCCAGCTTGGGGGAATTAATCTCCCTTGAGGTCTTGCAACTTTCCTCAAACTCTCTGTCTGGAGAGATACCTAGAAACTTAGTGAACTTGAGGAATTTGACAGTTCTGCTTCTCAACAACAATAAACTCTCTGGGCAGATTCCCTCGGGTTTGGCTAATGTGACGTCGCTCTCAGTGTTTAATGTGTCCTTCAACAACTTGTCTGGATCACTTTTATCAAATGATAATTTGATAAAGTGCAGCAGTTATCTGGGAAATCCATTTCTTCAGTCCTGCCATTTCTCCTCT------TTATCTGTGCCACCTTCAGAACTGCCAGGGAGTATTGGCAGTTCA------TATGCAGCACCTCCATCTGAAAGTGTAACTAAGAGCAGTGATAATGGTGGATTCAATTCTATTGAAATCGCATCCATAACATCTGCATCGGCTATTGTATCAGTGCTTCTTGCTCTAGTTGTCCTCTTTTTGTACACAAGAAAATGCATCCCAAGGTCTAGAGGGGGGTCTGAAAGAAGAAGGGAAGTGACAGTGTTCACTGATATTGGTGTTACTTTGAATTTTGAGAATGTTGTACGTGCCACAGGAAGTTTCAATGCAAGCAATTGCATTGGAAGCGGAGGCTTTGGGGCAACATACAAGGCGGAGATGTCTCCAGGAGTTCTGGTCGCAATAAAGAGGCTTTCAGTTGGGCGGTTCCAAGGGGTTCAACAGTTTCATGCTGAGATCAAGACCCTAGGAAGAGTACGTCATCAAAATCTTGTGACGTTAATAGGATATCATGCCAGTGAGACAGAGATGTTTCTGATTTACAACTATCTATCCGGGGGTAATTTGGAAAAATTCATCCAGGAAAGGTCTGAAAGAGCTGTGGATTGGAGGATACTTCACAAGATCGCTATAGATATAGCCCGTGCACTTGCATATCTACATGATCAGTGTGTTCCTCGAATTCTTCACCGTGATGTTAAGCCTAGTAATATCTTGTTGGATAATGACTATAATGCTTATCTTTCTGACTTTGGATTGGCAAGGCTTCTGGGTACCTCTGAAACTCATGCAACCACTGGTGTAGCTGGTACCTTTGGATATGTTGCTCCTGAGTATGCAATGACATGTCGGGTTTCTGACAAGGCAGACGTGTATAGTTATGGTGTGGTGCTTCTGGAGTTGATCTCTGACAAGAAAGCCTTGGATCCCTCTTTCTCTTCGTTTGGAAATGGGTTTAATATTGTTGGATGGGCATGCATGCTACTGCGACAAGGTCGAGCTAAGGAGTTCTTTACTACAGGGCTATGGGATGCAGGACCCCATGATGATTTGGTCGAGACGCTGCACTTGGCTGTCATGTGCACGGTAGACTCCCTTTCTGTCAGACCTACAATGAAGCAGGTTGTTCAAAGGCTAAAGCAACTTCAACCTCCGCCGTGC
>Ash_1
ATGAATATC------------------------------------CGTCGAGAGATTGGGGGAAACATCTCTTTATCTGCTGCTCTCCTCTTCCTCCTACACTTCATGTTTCTCCTGACG------GCGGCGGGATCGAGTGAGCAGGGTTTTCGTGGCGGCGACCTGTCTGCGCTGCTCCGCTTTAAGAGGTCCGTG---TACGATCCCTCGGGGCTGCTGACCTTGTGGACAGCTGGTGGAGGCGACTACTGTTACTGGAATGGTGTTTCTTGCGACTCGTCTTCGCGGGTCATCTCCATCAATATCTCTGCGGCCACCGCT---------------------------------------------TCCTGCCCTCTTTCCAGG---------------------CCGACTGGCCGGAGCTGCCCTGATTCCGGTCGGCAACTGAAGGGGCGTTTGCCTGCGGCCCTTCGCGAACTAGCTCATCTCAGAGTTTTGTCTTTGCCCTTTCATGCCTTCGCCGGAGAGATCCCCGCCGAGATTTGGATGATGGGGAGCCTTGAAGTACTTGATCTCCGGGGGAACCTTCTCTCCGGCTATCTACCACAGCGATTTCCC------CGCTGGTTGCGTGTGCTGAACTTGGGGTTCAACCTGATCAAAGGTGAGATTCCTCACTCTTTATCGAGGTGTCTGGATTTAGAAACCCTAGATCTCTCTGGCAACCAGCTCAACGGTACTGTCCCGGGTTTTTTGGGGGAAATGCCCAATTTGTCAGGCCTTTATCTCTCCTTCAACCATCTCAGCAATTCCATCCCTGATGAGATTGGGGCCGGGTGCTGGAAACTTCAGCACCTGGACTTGTCGGGAAATCTTTTACTTGGTAGCATTCCTCGTAGTCTTGGGAATTGTAGCAAGCTTGAATCTTTGCTCTTGTTCTCTAATCTGCTTGATGATGTTATCCCTTCAGAGATCGGCCTGCTTAAAAAGCTTCAAGTTATGGATGTTTCTAGAAACAGCTTGAGTGGTCCTGTGCCTTCGAACCTTGGAAACTGCAATTCTTTATCTGTTCTTGTTCTATCAAATCCTTACTAT---CCAGTTCCAAGGAAGGAGGGAGAT------------------------GACAATGATATAGATATTGATGACTTCAATTGTTTCCAGGGTGGTATTCCTGACAGCATAACGAGCTTGCCAAATCTTAGGGTGCTTTGGGCCCCAAGAGTGATATTCGAAGGGGAAATCCCTGGGAACTGGGGCACTTGCCAGCACTTGGAGATGGTTAACCTCGGGGAAAATCTGTTCATGGGGAGAATTCCGCAAGCGTTTGAAACGTGTATGAAACTTACGTACCTTAACATGAGCTCCAATAATTTGACAGGTTGGATCAGTGAGGAGCTTCCAGTTCCTTGTATGAATGTTTTTGATGTCAGTGGGAATCAGCTGTCAGGTTCATTGCCAGCATTCGTCCATAATACATGCCATTTATCT------------------GAATCCTCTCCGGATGACCTTTTATCTGCATATTCTACTTATTTCTTTGAAAAAGCTCGTGCTGGGATCACCTTGCCTTATTTTAAACCTGGCGACGATTTCATAGTGTATCACAATTTTGGTGGAAACAACTTTACTGGTAGTATCTCAGGATTACCAGTTGCAGTTGATACTTCTGAAAATCAGCTTGTCTATGCTTTCCTTACCGATCGGAATCAGATTATGGGACCGCTTACAGATAATCTCTTTGAGAAATGTAGTTATCTTAAAGGTTTAGTTGCCAATTTCAGCAGCAACATCATCCATGATGGAATTCCAGAAAATATTGGTACCTTCTGCAAATCCCTCACGGTTTTTGATGTTTCTAGTAATCAAATAACGGGGATGATTCCCCAGAGTCTCGGTTTTTCTGTGAACCTCCTTGCTCTTGATCTGAGCAGGAATAGACTTCAAGGGCAGATAGTTGTGAATTTTGTGAAATTGAATAATCTTAGATATCTCTCAGTAGCTGCTAACAACCTAACTGGTCAAATACCCTCTGATTTGGATAAGCTATTTTCTCTTGAGATGGTGGATCTTTCTTTCAACTCTTTTGCCGGTGTGATTCCTAGCGGTTTTGTGAAACTGAAGAATCTTAGTGTTCTTCTCCTTGACAACAATAAGCTCTCAGGAAAGATTCCT------------GATGTGTCATCAGTCTCTGTGTTTAATGTTTCATACAATAATCTGTCTGGGCCTTTACCTTTCAACTCGAGTAAATTGAGATGTGATGCTCTATATGGGAACCCTCTGCTCCCACCATGCCCCGTACTTTCT------CTATCCGATCCACCATCCAGTCAGCAGGGGCTCATTTTAGGTCCACAAGGATATGTTGATTCACCTCCTGGAAGCCAACCTGTTAAAAGCAGTAGTAGGGGATTCAGCTCTATCGAAATTGCCTCAGTTACATCAACATCAGCTATAGTTTCAGTTCTTTTGGCTTTGGTTATCCTCTATATATACACAAAGAAATGTGCCCCTAGGTTATCAAGCCATTCTCCTGGACAAAGGGAGGTTACTATTTTTAATGACATTGGTGTTCCAATAACTTACGAGACTGTTGTGCGAGCCACAGGGGGATTTAATGCAAGCAACTGCATTGGAAGTGGTGGCTTTGGAGCGACTTACAAGGCTGAGATTTCACCGGGTGTTCTGGTGGCCATTAAAAGACTCTCCATTGGAAGGTTCCAAGGTGTTCAACAGTTTCACGCTGAGATCAAGACCCTTGGGAGATGGAGACACCCAAATCTTGTGACTTTGATAGGTTATCATCTCAGTGATGCTGAGATGTTTCTCATATATAATTATTTGCCTGGAGGTAATTTAGAGAGGTTTATTCAAGAAAGATTTAAGCGGCCTGTGGATTGGAAAATGCTTCACAAAATCGCGGTGGATATAGCTCGTGCTCTTGCATATTTGCACGACAATTGTGTGCCCCGAATCCTCCATCGAGATGTGAAGCCAAGTAATATTCTTCTGGACAATGATTGTAATGCCTATCTTTCGGACTTCGGGTTGGCCAGGCTTCTAGGGAATTCTGAGACCCATGCAACTACTGGTGTAGCAGGGACTTTTGGTTATGTTGCTCCAGAGTATGCCATGACTTGTAGAGTCTCTGATAAAGCTGATGTATATAGCTACGGAGTGGTGCTTCTCGAGCTGCTTTCAGATAAAAAGGCTCTGGATCCATCATTCTCTCCCTATGGAAATGGTTTCAATATCGTTGCTTGGGCATGCATGCTGCTCCGGCAAGGCCGGGCTCGCGAGTTCTTCACTGAGGGCTTATGGGATGTTGGGCCTCACGACGACTTAGTCGAAACATTACATTTAGCGGTGATGTGTACTGTTGATTCACTCTCAATCAGACCCTCCATGAAGCAAGTCGTTCAACGATTAAAGCAACTTCAACCACCAACCTGC
>Ash_2
ATGCACCAG---------------CCC---CCGGCGATGTCTCGCCGCGGGGAGATT------------CACATGGAAATTTTTTCTTTCTTTATCTCTTCATTCTTCTTCTTCCTGTTT------TCAATTTGCTCCAGCGAACAGAGCTCCCGCGACGGCGATCGTTCTGCTTTGCTACGATTCAGGCGCTCTGTC---TCCGACCCGGCTGGGCTGCTTGCTGCGTGGTCCGCCGGTGGCCCCGACCACTGCTCTTGGCCCGGAGTCTCGTGCAACTCGCGCTCGCGGGTCAACGCTGTCAACGTCTCTGCGGCCTCTGCC---------------------------------------------TCTTGCCCGCTTTGGGGT---------------------CCGACTCTTCGGAGATGCCCGGATCCTTTGCGGCGGTTGACTGGGCCGCTTCCGTCCGTTCTTCTCGAGCTGACCGAGCTTGAAGTTCTATCTCTACCATTCCACGCCTTCTCCGGCAAAGTCCCCGATGAGATCTGGCGGTTGAAGAGCCTTCGAGTCATCGATCTCGCAGGGAACCTCCTCTCCGGTGGTTTACCTCCAAGGTTTCCT------CGTGGATTGCGCCTGCTAAACTTGGGGTTCAACCAGATCGAAGGTCAGATCCCTCACTCACTCTCGAGCTGTCCGGATTTGGAAACCCTAGACCTATCTGGCAACCAGCTCAAGGGTTCTATTCCTCCCTATCTCGGCGAGATGCCAAATCTGAAAGGTATCTACCTCTCATTCAACCGTCTCAGTAATTCAATCCCCGACGAGATCGGAATCTTGGGCTGTAATCTCGAGCACCTGGACTTGTCAGGAAACTTTCTGCTTGGGAGGATTCCTCTTACCCTGGCAAATTGCAGCAAGCTTCAATCTCTTCTTTTGTTCTCTAACCTGCTGGTGGGTGCTGTCCCTTCTGCTCTGGGCCAACTGAGAAGACTTCAGCTTTTGGATGTTTCAAGAAACAGGCTCAGTGACCCTTTGCCTTCGGAGCTGGGAAATTGCAGCAGTTTATCTGTTCTGATCCTTTCAAACCCTTATCAT---CCAGTTCAGAGAAAGGAAGAA---------------------------------------------GAAGAGTTCAATCGTTTTCAGGGCAGCATTCCTGAAAGCTTAACGAGATTGCTGAAACTTAGGGTGGTTTGGGCTCCGAAAGCTTCAATTGAAGGGGAGATCCCTGACAATTGGGGCCTTTGCAAGAGCTTGGAAATGGTTAATCTGGGAGAGAATGAACTTGAAGGGCCGATTCCGACGTCATTGAGGAACTGTGGGAATCTTAAATTTTTCAACTTGAGCTCAAACAAGCTGTCAGGTTTGATGAGTGAGCAGCTTCCAGTGCCTTGCATGGATGTGTTTGATGTCAGTGGGAATCAGCTCTCTGGGTCAATACCATCTTTTGTGGATAAAGAATGCTGCAATTCGTTG---------------CGATCATTTGCGGATGACTTGTTGTCTTCATATATTTCTTATTTCTCAGACAGGACAGTTGTTGAGATATCCCTGCCTTACTATGAATCCAATAATGGTTTGTTAGTTTATCATAGTTTTGGGGGAAATAAATTTACTGGTGATCTACTGACTTTGCCGATTGCCATAGATAGATTGGAAAAGAAGGTTTTCTATGCTTTTCTTGTTGATAGGAATCGACTATTTGGACCGTTGAAGGATGATTTATTTGATAAATGCTCTGGTTTGAAAGGGTTGGTTGCCAACTTCAGCAGGAACTTGATCCATGGCAGAATTCCAGAGCGGATTGGTGCAATGTGCAAGCCACTGATTATTTTCGATGCCTCTGATAATCAATTGACAGGTCCGATCCCGCCGAGTCTAGGGTTTTCTGAAAGCCTTCTTGCTCTCCACTTGAGTAGGAATCGGCTGCATGGGAGTATTCCTGTGAATTTTGGGGATTTGAAGCACCTGAAGTCCATCTTGGTTGCCAGTAACAACCTTAGTGGCCCAATACCATCTGGTTTGGAACAATTAAAATCTCTTCAAGTTGTGGATCTTTCTTTCAACGCCCTCACCGGGGTGATCCCTGGTGGACTTCTGAAGGTTAAGAACCTAAGCATCCCTTCTCTGGACCACAATAAACTTTCTGGAAAGATTGTG------------AATTTGTCGTCA---------------------------------------------------------------------TGCCATAACCTTGCTGGTCACTTCATCAACCGACGAAGCCGTAGATTATTT------CTATCTCTACAACCATCAGATTCACATGGAGAAAATGGAAATATACAAGTTGATAATGGCACAAATTCTTGGAGTCCACCTACTAAAAGCAATAGCAGCGGGTTCAGTTCCATTGAGATTGCTTCAATTGCGTCAGCATCAGCAGTAGTTTCTATTCTTCTAGCCTTGGTTGTCTTTTACATGTACACAAGGAAATGGGCCACAAGGTCGTCAAGGCAGTCCCCCGGACAAAAGGAAGTAACTGTTTTCACCGATATTGGCGTTCCAATTACTTATGAATCCGTTCTGCGAGCAACAGGAAGCTTTAATGCAAGCAACTGTATTGGAAGCGGCGGATTTGGAGCCACCTACAAAGCCGAGATTGCGCCCGGAGTTTTAGTCGCTATCAAGAGACTTGCAATTGGAAGGCTCCAGGGTGTTCAGCAGTTTCATGCAGAGATCAAAACACTTGGAAGATGGAGGCACCCTAATCTTGTGACTCTGATAGGTTACCACCTCAGTGATGCTGAGATGTTTCTCATATACAATTATCTGCCAGGAGGTAATTTGGAAAGGTTTATTCAAGAGAGATCAAAGAGGCCAATCGATTGGAGAAAGATTCATAAAATTGCTCTAAATGTAGCACAAGCACTTGCATATTTGCACGATAATTGTGCGCCTCGAATTCTTCATCGAGATGTCAAGCCGAGTAACATTCTACTGGATAATGACCACAATGCTTACCTCTCTGACTTTGGGTTAGCTAGGCTGCTAGGGAATTCTGAAACTCATGCAACAACTGGTGTTGCCGGGACTTTCGGATATGTTGCTCCAGAATACGCTATGACTTGTCGTGTTTCGGATAAAGCCGATGTGTATAGCTACGGTGTGGTGCTACTCGAGTTGATTTCGGACAAGAAGGCATTGGATCCATCGTTCTCTCCTTACGGAAATGGTTTCAATATTGTTGCTTGGGCATCCATGCTGCTTCGGCAAGGCCGAGCTCATGAGTTCTTCTTCGAGGGGTTGTGGGATGTCGGGCCACATGCGGACTTGGTGGAAACTTTGCATTTGGCAGTGAAGTGTACTGTTGATTCACTTACAATCAGACCCACCATGAAGCAAGTTGTTCAGAGGCTGAAGCAAGTTCAACCTGCTAGCATC
>Atr_1
ATGCTTCTT---------------CCGGTG------------CGATGGCGGCTT---------------AGCAAAACCCTAACCCTCTTCCAAACCCTA---ATTCTCGCTCTTCTGCTT------CCATGGCTTTCCGCTGGGGTTGCTGGGTACAAGGAGGACATGGCTGCTCTTCTTGACTTCAAGGCCTATGTGGCACCTGGTTCTTCTGGCTTTCTATCAAATTGGAACCCTAATGACCCAGATCCGTGCTCTTGGACTGGGATCACCTGTGACTCGACTAAGAGGGTTTCGGCAATCCGCATAGCTGGGAGTGACTGTTTTAAAGCGTTTTCGCTTGCTCAT------------GGTGGCTGCAACTGTAATAGT---------------------------GAAAGCGTTTCTGGA---AATGGGTCCAGTTGTAAAATTAGGGCACAATTGCCTGGATCATTGGGTAACTTGACTTGGCTTAGGGTATTGTCATTGCCTTTTAATGATCTTTATGGAGAAGTTCCTAGAGAGATTGGCAGCCTGAAACTCTTGGAAGAGCTTGAACTTGAGGGGAATTCACTTTCTGGGAATTTGCCCATGGAATTGGGGCTTCTGAGCTCACTTCGTGTGGTTAATCTTGGCTACAATCGGTTCACTGGCTCGATCCCAGCTTCCCTTTCAGGTTGCCCTAATTTGCAGATACTGAACTTAGCTGGAAACCTGCTTAATGGAACTTTACCCGACTTTTTGGGGAAGTTTTCAAACCTTAGAGGTGTCTTTCTCTCATTTAACCAGCTTTCAGGCTCCATTTCTGGTGATATCGGTAATAATTGTGAGTTTCTGGAGCATTTGCATTTGATGGGTAATTATTTTACAGGCGGGATTCCTTCGAATTTTGGAAATTGCAGCAGATTGAGATCTTTATTGCTTTCGTCAAACATTTTGGATGGTGGGATTCCTCCTGATCTTGGTCGGCTTTCTGCTCTTGAAGTACTTGATATTTCAAGGAATAGTTTGAGTGGGCATATACCAAGTGACTTAGGGAATTGTAAAAATTTATCAGTGCTCATACTCTCTAATGAGTATGAC---CCTCAAATGTTTGGAAAAGAACATTCTCTTATGGATTCATTTAGTGGGTTTTCTAGTGATGATAAAGGAGAGTTTAATTATTTTGAGGGTGGGATTCCTGATAGTTTGGCGAACCTTTCCATGATTCGGATAATTTGGGCACCAAAGGCAACTTTAGATGGTCCTCTGCCCAAGTATTGGGGTGCTTGCAAGAGCTTGCAAATGATTAATTTAGGTGGGAATTTTTTCAATGGAGAGTTCCCCTACTCTTTCCATGAATGCAAGGACATGTATTATTTCGACTTGAGTTCTAATAAGCTTACTGGGGTGCTTACTGAGAAACTACTGGTGCCTTGTATGGGCCTTTTCAATGTCAGTGGGAACTCTTTGTCAGGTGATATTCCCAAGTTTTTGGAAACTGGGTGCCCGCCGATTCCTTCTTTTTCAAATGGGTTGTATGGTCAGTGGGATTATTCATCAGTTTACATGTCCTTCTTTGCCTGCAATGCTCGTTCTGGCTCATCAATGCCTTATTTGGAA---ACGGATAATCTTCCCATCTTTCACGATTTCAGTTGGAACAATTTCACGGGTTCAGTCCCTTTGCTACCAATCGCACCTGTGAGATTGGAAATGGACCCTCTGTATGCTTTCTTGGCAAGTGGAAATAATATCAGTGGCAAGCTGCCTGGTTATGTGTTTGAAACCTGCGACATTTTGTCTGGTATGATTCTCAATCTCAGTAGAAATAGCATATCAGGCGAGCTTCCTGAGGTGGCAAGTAATGGTTGCATATCAATGAAGCAGTTGGATGTATCTGAGAATAGAATTGTGGGTTTTTTGCCACCGAGTTTTGGGAATTTGCTGTCTCTTGAAAGTCTTGATTTGAGTAGAAACCTTTTGTCTGGTCAGATACCTATGCAATTTGGCCAACTCAAGAACTTGCGGTATCTTTCATTGGCAGGAAACACCTTGACAGGAGGCATTCCTTCAGGATTGGCTCAATTGCCTTCTCTTCAAGTTTTGGAACTATCCTCAAACTTCCTGACAGGCAAGATTCCAGATGGATTTGCAGGTTTGAAGAACCTGACTTCTATTTTACTTGACAACAACAAGCTTTCCGGGCAAATTCCTTCAAGCTTTTCCAAAATGACTTCACTATCTGTATTTAATGTTTCATTCAATAACTTATCTGGGCCGATACCCCGGAATGTGACATCAGTGAGGTGTGATAGTGTGCTTGGGAACCCACTTCTTGAGTCTTGTCACCTTGCATCG------CAGTCAGGACCCTCTACAGAGCAGCAGGGGCAAAGTGGGTCTAACACACAGTACGCTTATTCTCCATCAGAGAGCGTGTCTCGA------AAGAATAGTGGGTTTAACCCCATCGAGATTGCCTCAATTACCTCGGCATCTCTCATAGTTTCTGTTCTTCTTGCCCTGATTTTTCTCTTTGTATACACGAGGAAATGCATTCCTCGCTCGAGTGGCCAAGGCTCGGGAAGGAGAGAGGTTATAACTTTCTCAAATATTGGGGTTTCCCTTACTTTTGAGAGCGTGGTAAGGGCTACAGGGGGCTTCAATGCTCGCAATTGCATTGGCAATGGAGGTTTCGGGGCCACTTACAAGGCTGAGATGGCACCAGGAACTTTAGTAGCAATTAAGAGGCTCTCTGTTGGCCGGTTTCAGGGGGTCCAACAATTTGATGCCGAGATCAAAACACTTGGAAGAGTGCGCCATCCCAATCTTGTTACCCTGATTGGGTATCACGCTAGTGAAACTGAGATGTTTCTCATATATAATTATTTACCCGGGGGCAACTTGGAGAAATTTATTCAGGAGAGGTCTAAAAGAACTGTGGACTGGAGGATGCTTCATAAGATTGCTCTGGATATTGCTCGAGCCCTGGCTTATCTACATGATGAATGCGTTCCTAGGGTCCTTCATCGTGACATTAAGCCGAGTAATATCTTGTTGGACAATAATTACAATGCTTATCTTTCAGACTTTGGGTTGGCTAGGCTTTTGGGTACTTCAGAAACCCATGCAACCACTGATGTGGCAGGGACTTTTGGGTATGTTGCTCCTGAGTATGCAATGACCTGCCGTGTATCTGACAAGGCAGATGTGTATAGTTATGGCGTGGTTCTCTTGGAGTTGTTATCTGATAAGAAAGCCTTAGATCCCTCATTCTCATCATATGGAAACGGTTTCAATATCGTTCAGTGGGCGTGTATGCTTCTAAGGCAGGGACAGGCAAGGGAAGTTTTCACTGCTGGCCTTTGGGATGTGGGGCCTCATGATGATTTGGTTGAGACTCTCCACCTGGCCGTTATGTGTACTTTTGAGTCCTTGTCGGTTAGGCCTTCGATGAAGCAAGTTGTTCAACGGTTGAAACAACTTCAGCCCCCAACATGC
>Cde_1
ATGAAGGAAGAAATTTTGAAGCCACCCCTTTCATCTGTAAGTAAGAGTACTTTGGTGAGAGGTGACTTGGAGTTATATGCTTCATCTATCCAGGTTCTTGGATTCTCATCATTA------------GTTTGCAATGCCATGAACAAAGATGTTTTCGGTTTGGAGAAATCTGTTCTTCTTCAGTTCAAGAGATCGATTATTTCAGATCCAGAGGGTATTCTTGATGACTGGAAGTCAAGCGATTTGCATCATTGCTCTTGGTTTGGTGTTTCTTGCAACTTGGATTATCGAATTTCATCTATCAACATAAGCAGGAGAGGTTATTCA---------------------------------AACAACTTTTCTTGCCTCAGATCTCTCCGTGCTTCATTTTCAGGTTCTGGATATAGAAAGGGAAATTTTAGAGGACGTAGATGTTTGTTAGGGAAACTTACTGCTGGAATTGGAAAACTCGAGCAACTTAGGATTCTGTCTCTTCCTTTTAACGGTTTCGATGGTGAAATTCCTGTAGAAATTTGGGGTTTGCAGAGGCTAGAAGTGTTAAATTTAGAGGGAAATTCATTTACTGGGTCTTTACCTTCGAATTTTCGGGGTTTAAGCATGATTCGAGTATTTAATCTTGCATTCAACAAGATTGTTGGTCAATTGCCAGTTGCTTTATCTGATTTTACGGAAATAGAAGAATTGAATCTGGCTGGTAATCTGTTTAATGGTACA------------------------------------------------------------------------ATTCCTTCCGAGATCTGGAAGTACTGTGCAAAGCTCAAAACAATTGATCTTTCTATGAACTCACTAGAGGGGGAGATTCCATATAATTTGGGTAGCTGCAGAAGGCTGGAATATCTTTCGCTATTTTCCAACAATTTCCATGGGAAAATTCCTTCTGATTTAGGTCAATTAAGAAATCTCCAAGTGTTAGACATTTCGAGGAACAATCTTTCTGGGTATATACCTCCCGATCTTGGAAAATGTCTGAAATTATCTGTAATTGTCATATCTCAACCAGATCAA---ATTAGTCCAAGGGGT---------------------------------TGGGTTGGTGTTCTTCACGACGAGCACAATCATTTTAATGGAGAAATACCAGCAGAAATCACCGTTCTGCCAAATCTTCAAATGTTTTGGGCTCCCAAAGCTGGTTTGAGAGGTCAAATTCCTAATGTCTGGGGTTCTTGTGATGTCTTGTCCATGGTAAATTTAGGTCAAAATTCCTTTACAGGCCAAATTCCGGTCGCATTCAACCACTGCAAAGGACTGCGATTTCTTGATTTAAGCTCAAATCAGTTGACTGGGAAAGTTAGCAATGAACTTCCTGTTCCATGTATGAACTATTTCAATGTAAGCATGAATGGTTTGGATGGCATTATCCCTCGGTTTGTTCACACTTTGTGCCCTCTTATACTTTCG------------TCTGACAGAGGGGATGAATTGCTTTCTGACTAT------TTTCTGTCTTCTATGAATAAAGTTCGTTCCAAGTTAGGGTTATGGGCT---AAGGCTTCAATGATGATTTACCATGATTTTGGGTTGAACAATTTTACTGGTCCATTGTTATCGTTGCCAATAGCTGAAAGCAAGTTCCCGAGGAAAGTTGTTTATGTATTTCTTTCTAATGGGAACAAACTAAATGGATCATTGCCTAGACTTTTGTTTCAAAAGTACGAGAATTTAAATGGGCTAATAGCTAACTTGAGCCAAAACACTCTATCTGGTGAAATTCCTTCGAAAAGTAGTATTGTTTGCAGTTCTTTAATGATTTTAGACATCTCAAACAATAAGTTTACGAGATCATTACCC---------------TTACCCTCTCTTATTCTTCATGATTTAGCTAAGAAAAAACCTTATAAAGAA------------------------------------------------------------------GGCCTGAGCCAGCCATTCTTGAATTCTATTCCCCCATTGAAGTTTTTGAAGCTTTCTTTGCAAAACCTGAAA---------------------ACTAATGCGAGGAAACTAATGGTTGTTTTGCATGAAGATATGAAC------------------------------------------------------------------------------------------------------------------TCATCTCTTACTGGTACAACT---------------------------------TTGCAAGATCCAGATGTGAAGGCACAA---------------------------CAATCCTCTCCATCACAAAGCACTTCGAAAGAGAAATCCCCAAGTGGATTTAATGCAATTGAAATTGCTTCGATAACATCTGCATCTGCCATTGTTTCTGTCCTCATAGCTCTAGTTCTTCTCTTTATTTACACAAGAAAGCGTGGTCCACGTCCAGCAATACAACATTCTGAAAGGAAAGAAGTTACACTCTTTACCGATATAGGAGTAAAGATAACTTTTGAAGACGTAGTGAGAGCCACCGGAAACTTCAATGGAAGCAATTGTATTGGGAGTGGAGGATTTGGAGCAACATACAAAGCTGAGGTTTCTTCGGGTGTTCTAGTTGCAATAAAACGTCTTTTAGTCGGACGAATACAAGGTGTCCAACAATTCCATGCAGAGATCAGAACACTTAGCACGATGCATCATCCAAATCTTGTGACATTAATAGGTTATCACTTTAGTGAGAATGAAATGTTTCTCATATATAATTACTTGCCTGGAGGTAATCTAGAGAAATTCATCCGTGAAAGGTCTTCAGGACCTGTAGATTGGCATAAACTTCATAAGATTGCATTGGATATAGCCACGGCTCTTGCTTATTTACACGATCAA---GACCCTCGAGTTCTTCACCGTGATGTTAAGCCTAGCAATATCCTCTTAGACAAGGAATGTAATGCATATCTCTCCGATTTTGGGTTAGCTAGGCTTTTAGGAACCTCTGAAACACATGCCACAACTGGTGTAGCTGGGACTTTTGGTTATGTTGCACCAGAATATGCAATGACTTGCCGGGTTTCCGACAAAGCTGATGTGTATAGTTATGGTGTGGTATTGCTGGAATTACTTTCTGATAAAAAAGCTTTGGACCCTTCTTTTTCTTCATACCGAAATGGGTTTAATATCGTTGGTTGGGCTTCTTTGCTTCTTCGTCAAGGTCGAGCCAATGAGTTTTTTATGTCAGGCTTATGGGATGTAGGGTCTCACAATGACTTGGTTCAGACATTGCATTTGGCTGTTAAATGTACTGATGACACGCTTTCGATCAGACCTACGATGAAACAAGTTGTTAGAAGATTAAAATCTCTTCAACCCCCTGCC---
>Cka_1
ATGAAGAGTTGGAAGTCGCAGCCGCCATCATCAGCTGTCTTCCGTTCTCAAGAAGAAAGGTTCCGAGTCTCTCTCTCAGAATCCCTAATCCCCCTTATG---TTCCTCTGTTGGATTCTCAATTTCTCCGTTTTCGCCGTTTCGGATGATGCAATAGCAGTGGAAAGATCGGTTCTTTTTCAGTTCAAGGCCGAC------GCTGATCATTCCGGTGTTCTCTCCGGCTGGAATCCGGCCAGTTCCGATCACTGCTCATGGTTCGGCGTCTCCTGCGACTCTGAATCTAGGATTGTATCGATCAACATCAGTGGTTCAGCTGAGAAA---------------------AGAGGTAATTCGGAGCCTTTTTCTTGTTCTGGATTTTCA---------------GGTTTTCCGGAATTCGGAAACTGTTCCGGAGGTCTCCTAAAATTGGGCGGGAAACTGCCTGCATCTGTCGGGAAGTTGTCTCGACTTCGGGTTTTGTCTCTCCCGTTCAATGATTTTGGGGGAGAGATTCCTGCTGAGATTTGGGGTTTGGAGAATTTACAAGTTATGGACTTGGAGGGAAATTCGGTTTCGGGGGTGTTGCCTTCTGAATTTGGGGGTTTGAGGAAGCTGAGGATTCTTAATCTTGGCTTTAACAGGATTTCTGGTGAGATTCCGGTCTCGCTTTCTAGTTGTGCTGGGTTAGAAATCTTGAACTTAGCTGGGAACAGCCTCAACGGGACGATTCCTCGGTTTCTTGGTAAATTTGCTGAATTGCAAGGCCTTTATTTGTCTCTCAACCAGTTGGGTGGGTCTATTCCTGATGAAATTGGAAATGGATGCCCGAATCTTGAACATCTTGACCTCTCTGGGAATTTGTTGGTTGGTGCCATTCCTTATAACTTGGGGAACTGTGGGAGCTTGCGAACGCTGCGGTTGGTTTCCAATCGGTTGGTAGATGTCATCCCTCCTGATCTTGGTAGGCTTCGAATGCTTGAAGTGTTGGATGTTTCTAGGAACAGCTTGAGTGGTCCCATACCCCCTGAGCTTGGAAACTGTATTGAGTTGGAGGTGCTTGTTCTTTCAAATTTGTATGAT---CCACTTCCTCCAATAGTGAATGTGGTGGGTGCGAATTCTTTCATTGAGCATTTGAATGTCACAAATGACGATTTTAATTACTTCCCAGGTGGGATTCCCATTAACATTACTACCTTGCCGAAGCTAAAGATATTGTGGGCCCCAGAAGCAATGCTTGAAGGTGTTATTCCGATTGACTGGGGAGCTTGCCACAGCTTGGAAATGGTGAACTTGGGTCACAATTATTTCACTGGAGGGATCCCGCAGACATTTGGGGGCTGCAAGAATCTGCATTTCCTAGACTTGAGCTCAAATAAGTTGAATGGAAGCCTCCATGTGAAACTTCCTATTCCTTGTATGACCATGTTTGATGTAAGTGGGAATCATTTGTCAGGTTCTATTCCGAGGTTTATTTATGACGGATGCACTCCTTTG---------CATGTGCCGCGCGTGGAACCTTACAGCCTATCTTCTATTTATTCTTTGTTCTTTATATATCGAGCGCGAGCTGCAATCTCATTTCCCTCTTTTGGATCCACTGGAAATCTTGCAGTTTTTCACAATTTTGGTGAGAATAATTTCTTGGGTCCACTTCCACCTTTGCCAATTGCAACTGAAAGACTAGGGAAGCACACAGTTTATGCCGTTTCGTTCAGTGGTAATAATCTCACTGGACCATTTCCTGGATATCTATCCGACAAGTGCTTCGATTTGAGTGGATTGATTGCCAACTTTAGCAACAACAAGATTTCTGGTGAAATTCCAGCAGGGATTGGTGAGAGGTGTGGGTCTCTCAGGCTTCTGGATATTGCAGGGAATCAGATTACTGGAGCAATACCAGCAACTTTTGGGTATTTGGATTCACTTGTGAGTCTTGACATGAGTAGGAACAAACTGAAAGGTCAGATTCCAGAGTGTTTCAGTCAGTTGAAGGCTTTGAGATCTCTCTTGTTGGCTGGTAATGAACTAAGTGGGAGTATTCCTTCTGGCTTGAGTTATCTGTCTTCTCTCGAGGTGTTGGACCTTTCTTCAAATTCCCTATCAGGTGAGATTCCAAGAGGTCTGGTGAATTTGAAGAATCTCACAGTTCTTTTACTCAGCAACAATACGCTATCTGGGCACATCCCTTCTGGTTTTGCTAATGTGACATCTCTCTCTGCATTCAATGTGTCATTTAATAATTTGTCTGGGTCAGTACCTTTGAATACTGATTCAATGAAATGTGACAGTGTCGTAGGGAACCCATTACTTCGTAATTGCCGTATAGTCTCA------CTGTCCGTGACACCTCCAGCCCTGCGTGGGGAGAGCAGGTTTTTACAAGAATACGCCCCTTCTCCATCAGCTAGTGTAGCCAAGAAGAGTGGAAGCAGTGGATTTACTCCTATTGAAATCGCGTCGATAACTTCTGCATCTGCCATTGTTATTGTCCTTTTGCTTCTTGTTATTCTTTTTCTGTATACAAGGAAATGTGTCCCAAAGCCTACAGTTCATGTAGCAAAAAGTAGGGAGGTTATGATTTTCACCGACATTGGGGTCCCGCTGACTTTTGAGATGATCATGCGTGCTACGAATAATTTTAATACGAGTAACCGCATTGGCATTGGAGGTTTTGGAGAAACTTACAAGGCTGAGGTTTCTCCTAGAGTTCCAGTGGCGATAAAGAGGCTCTCAGTTGGACGGTTCCAAGGGGTTCAACAATTCCAGGCAGAGATAAAGACGCTCGGAAGAATGCGCCATCCCAACCTGGTTACTTTAATAGGTTTCCATGCCAGCGATACAGAGATGTTTCTCATATATAATTACCTGCCAGGAGGTAATTTGGAGAATTTTATCCAGGAAAGATCTTCAAGAGTTGTTTGTTGGAAGATGCTTCACAAGATCGCTTTGGATATCGCTCGTGCACTTGCTTATTTACATGATCAGTGTGTCCCACGGGTCCTTCATCGTGATGTCAAACCAAGCAATATCTTGTTGGACAATGACTTTAATGCTTATCTATCCGACTTTGGACTGGCCAGGCTTCTGGGAACTTCTGAAACCCACGCAACTACAGGCGTAGCAGGAACTTTTGGATATGTTGCTCCAGAATATGCATTGACCTGCCGAGTTTCTGATAAGGCTGATGTGTACAGCTATGGTGTTGTACTTCTGGAGTTGATATCGGATAAGAAAGCCTTGGATCCTTCGTTTTCTTCATATGGCAATGGTTTCAATATTGTTGCTTGGGCGTGCATGCTTCTTCGACAGGGTCGAGCCTGTGAAGTTTTCACTGCAGGTCTGTGGGATGCGGGTCCTCATGATGATTTAGTGGAGACGCTGCACTTGGCCGTCATGTGTACTGTTGAGACTCTCTCAGTCAGGCCGACGATGAAGCAAGTTGTCCAACGGCTGAAGCAACTCCAACCTCCAACGCGC
>Csp_1
ATG------------------------------------------------------------------CGTAGAACCCTAATTTCGTTTCTGTTTCTCCATCTCTTACTTCTGTTTTTG------GTTATCGTCGTTACCGGTGACGATGCAGTCGAGTCGGACAGATCGGTGCTTCTTCAATTCAAGAACTCTGTT---TCGGATCCAGCTGGTATGCTCTCGAGCTGGAACGCTAGCGATTCCAGTCACTGTTCGTGGTTCGGTGTCTCCTGCGATGCGAATTCTAGGGTTTTAGCTCTCAACATAAGTGGAGAACTCGTTAGTGGCGATGAA------------GAAGGTAATTCGAACACTTTTTCTTGT------------------------TTTGGATTCGAATTTACAAGAAGTTGTTTGCGAAGTAGCAAAAAATTGGCTGGGAATTTGTCGCCCTTGATAAGGAACCTCACCGAACTTAGGGTTTTGTCTCTGCCGTATCATGAGCTCCACGGAGAGGTTCCTCTTGAGATCTGGGATATGGAGAAACTAGAAGTTCTGGATCTCGAGGGGAATTCGCTTAACGGAACTTTACCGTTAAGATTTGGGGGTTTGAGGAAGTTACGAGTTCTTAATCTCCGTTTCAATAAGATTGAAGGAGAGATCCCTGATTCAATTTCGAGTTGTAAGGAGTTAGAGATCGTTATCCTGTCGGGTAATTTACTGAAAAAGAGGATTCCTGTGTTTTTTGGTAATTTTTCTGGATTGAGAGGGCTTTATTTGGCTTTTAACCAATTTGACGGGCAAATTCCAAGCGAGCTCGGGAGTAACTGTTGGAATCTAGAACATCTTGATCTGTCCGGAAATTCCTTGTTGGGCGGTATTCCTCCGAGTTTGGGGAATTGTGGCAGCTTGAGATCATTACTTTTGTTTTCTAACCTGTTGGAAGAGACAATTCCACCATCTCTCGGTCAGCTTACGAAGCTCGAAGTGTTAGACGTCTCGAGGAACTGCCTCAGTGGGTCTGTACCTGCAGAACTTGGGAACTGTGTGGAATTATCTGTGCTTGTTCTTTCGAATATGTATGAT---CCACTGCAACTTGTAGAAAATGCGACGGGA---GATCAATCTTTAGGATTATCTAATGCTGCTTCCGATGATTTCAACTATTTTCAAGGCGGGATTCCTGCCAATATTACGACCTTGCCAAAGCTAAGGATACTTTGGGCTCCAAGGGCGATTCTGGAAGGGGAAATTCCAAGTTATTGGGGTGCTTGTGACAGCTTGGAAATGGTTCACCTGGGTCAAAATTATTTCACCGGGGAAATTCCAAAAGCATTTGGCAATTGCAGGAATCTGCATTTTCTCGATTTGAGTGCAAATAAGTTGACTGGATGGATTGATGAAAAACTCGCGGTTCCTTGTATGACCATGTTTGATATAAGCGGAAATCGCTTATCGGGCCTCATTCCTAGGTTTGTTTATGATGGATGCCCTCGTGCACCTTCCGTGAAAGCTTCTCTAGTCCGACGCTTCAATCCATCTTATGCATATTCTTCCTTCTTCGCGTATAGAGCTCGTACTGGAATTTCATTGCCTTCTTTTGGATCCACGAATAATTTGGAAATTTTTCATAATTTTGGTGACAATAATTTTATGGGTCCCACCCCATCTTTGCCAATTGCTACCAAAAGATTGGGTAATCAGACTGTTTATGCTTTTCTGGTTGGCGGAAATAAGCTTGGGAGGACCCTCCCTGATATTTTGTATGACAAGTGTGATCATTTGAATGGGTTGATCGTGAATTTTAGCTACAACCAAATTTCGGGTCAGATTCCAGCGGATTTTGGGTCAAAATGCAGATCTCTTAAGCTTTTGAATGCCTCGGGGAATCAGATTAATGGAGTGATACCTGAGAGTTTTGGAAATTTATCCTCTCTTGTTGGCCTTGATTTGAGTAGGAACAAACTGTATGGTCAGATTCCGGCTGCTTTCGGTTGGTTGAAAAGTTTGACGTATCTTTCTTTAGCTGCTAACAACTTGACTGGCACGATTCCTTCAAGCCTGGGTCAGTTGTCCTCTCTCGAAGTGTTAAAACTTTCTTCAAATTCCCTCTCGGGTGAGATCCCGAGAGCTCTGGGAAATTTGAGGAATCTGACGGTTCTTCTTCTTGACAACAATAAGCTCTCTGGGCAGATTCCTTCCGGTTTTCGTAATGTGTCATCGTTCTCTTTGTTCGATGTCTCATTAAATAACTTGTCCGGGCCAATACCATGGAGT------------------------------GGTAGTCCT---------------------------------ACGCCTATGCCATCCTTAGATAAGCAAGGGAAAAATGGGCATTCACTGCAATCTTCTGATTCTTCGTCGGCAAACCTGACCAGCACAAATGGAAGGAGCGAATTTAATCCTATTGAGATTGCCTCGATAACATCCGCTTGTGCAATTGTTTCTGTTCTTCTAGCTCTGATTTTCATCTTTTTTTATACAAGAAAATGTAACCGGAGGTCTACAGTTCAAGTTTCAGGAAGAAAAGAGGTTACAGTTTTCACCGACATTGGGACGCCGCTAACATACGAGAAGGTTGTGCGTGGCACAGGGATTTTCAATGCAACCAATTGCATTGGAAGTGGAGGTTTTGGAGCCACTTACAAGGCTGAGATCTCTCCAGGCGTTTTAGTGGCAATAAAGAAGCTCTCAATCGGACGGATTCAAGGAGTCCAACAGTTCCATGCAGAAATCAAGACCCTTGGAAGAATGCGCCACCCTAATCTTGTCACGTTAATAGGTTATCACCTCAGTGAAACAGAGATGTTCCTCATATATAATTATTTGCCTGGGGGTAACCTGGAAAATTTCATTCAGGAGAGGTCAACAAGAGCCGTTGACTGGAGGATGCTTCACAAGATTGCTTTAGATGTTGCCCGTGCACTTGCGTATTTGCATGATGTGTGTGTTCCACGAGTCCTTCACCGGGATGTGAAACCGAGCAATATCTTGTTAGACAATGACTTCAATGCGTATTTGTCCGACTTCGGATTGGCCAGGCTTCTCAGTACTTCTGAAACCCATGCGACAACTGGTGTAGCAGGAACTTTCGGGTACGTTGCTCCAGAGTATGCGATGACTTGCCGCGTTTCTGATAAAGCTGATGTGTATAGCTATGGCGTCGTATTGTTGGAGTTAATATCTGATAAGAAAGCATTAGATCCCTCCTTTTCTTCCTTTGGGAATGGTTTTAATATTGTTGCATGGGCTTGCATGCTTCTCCGGCAAGGACGGGCCCGTGAAGTTTTCGCTGCAGGGTTGTGGGATGTGGGACCCCATGATGATTTGGTGGAGACGCTGCACTTGGCAGTCATGTGTACTGTCGAGACTCTCTCAATAAGACCTACGATGAAGCAAGTTGTTCAACGGCTGAAACAACTCCAGCCCGCAATGTGT
>Csp_2
ATGTCAAAA---TTACAGAAACCACCC---------------------------------------------------------------------------TTCAGTTGTCTTCTTCTCCTTCCCTTCGTTGCCCTTTCGTTAGCTCTATCTCCTGATGGTGATCAGAAGGCACTCCTTGAGTTCAAGTCCTCTGTTACAGACGATCCATGGGGGTTTCTATCTAATTGGAACCCTAAAGACACCAACCCTTGTTTTTGGAACGGCGTCACCTGCGACCCTCGCTCTAGGGTCGTTTCTCTGCACCTTTCATCTAATGCCTCCTCCTGTTCCTTTTCACTCTCTGGTAACCCTAACTCTATTTCATTTCCGTGC------------------------TTGGGTTTTGAGTTGAATGATGAGAATAAAACTCTTCCTAAGTTGATGAAGGGTAAATTGTCACCCTCTTTAGGAAATTTGACCCAACTTAGGGTTTTATCCATAGGGTTTAATGGGTTTTCCGGTGAATTGCCTTTGGAGATCGGAAACCTAAGATTTCTCGAAATTCTCGAC------------------------------------------------------------------------CTTGGATTCAACAATTTCGAGGGTGGAATCCCTCTTTCCATCGCAAATTGCATCGAGTTGCAGGAGGTGAGCTTCTCAGGGAATCAGTTGAACGGAACAGTTCCCACCTTCTTTGCGGGGTTTCTGAAGCTCCGGACTCTTTTTCTCTCGTTTAATGTATTTACTGGCGTGATCCCCAAGGAATTTGGGGAGAATTGTAGTGTTCTTGAACACCTTCATCTGGCTGGAAATCATCTTTCGGGTTCTATCCCTCCTAATTTGGGTAATTGCAGCCGACTCCGGTCGCTGATACTGTTTTCGAATAAGTTAGAGGATGGCATTCCTCCTGATCTCGGGAGGCTTCAGATGCTCGAATCTCTCGATGTATCGAGAAATTCCTTAAGTGGGGTTATACCATCTGATCTGGGGAATTGCAAGCAATTGGAATTGCTTGTTCTGAAGAATGACCACAATTTCCCCGTTTTTTCTCGACATGAATCT------------------------AGTTCAAGCATTTACAGTGACGAATTTAATTTTTTTGGAGGGGAATTGCCCGATGCTCTCCCAAGTCTTCCCAACCTTCGGGTACTTTGGGCTCCAAGTCTGAATTTGGAGGGAACTTTCCCTAGGAACTGGGGCTCTTGCACGCATTTGCAAATGGTGAATCTTTCTAGCAACTACTTTACCGGAGAAATCCCAGCCTCTCTTGGCCAATGCAAGAGCATGTATTTTCTTGATTTGAGCTCTAATCGCTTGAGTGGGAGGCTTTCTGAACAAATCCCTGTTCCCTGTATGGTTATGTTCAATGTTAGCGGCAATTCGCTGTCTGGGATTATTCCCATCTTTTTACATAGTGGGTGTCTCGAAACCCCG------ATGAACTTGTCCCAAGAGCAAATGAGCTTCTCTGGTGCTTATTCTTCTCTCTTCTACAAAGCTGCCCACACG------AGCATGGCTGTGCTTCCTTCTTCTGACAATCCAGTTATTTTTCATGATTTTAGCTATAATCAGTTCGTTGGACCCCTTCCTTTGATGCAAATATCTCCTGGCTGGTTGGCAGCACGACCCCTTTATGGTTTTCTGTTAAGCAGTAATTATTTTGAAGGGAACATGTCGGAATACCCGTTTGATCTCTGCCTGAATTTAGATAGCTTGGTTGTCAACTTTGGCGATAACAGAATCTCTGGAGACCTTCCTTGGGGGATGGGCAGTCATTGTAAATGCATGAAACAATTGGACTTGGCAGGAAATGCATTTATTGGATTGATACCACCGAGTTTTGCATTTATGGATTCCTTGATTAGTCTCGATCTCCGTAGAAACAAGCTGCAAGGTCAAATACCGATGTATTTTGGCAAGATGAAGGATTTGAGGTATCTTTTTTTGTCAGGAAATAATTTTACGGGAAAGATACCGCATGAGTTAGCACAGTTGAGCTCATTGGAGGTTTTGGAGCTTTCCTCTAATTCTCTCTCTGGGGAGATTCCGAATGATTTTACAAAACTTGTGCATATTACTGTACTCAGACTCGATGTTAATTCTCTCTCAGGACAGATTCCCAAGGGCTTCAATAACACGACATCTCTCTCTGTTTTCAACGTATCATTCAACAATCTGTCAGGATCATTGCCACCAAATTTAAAGTTTATAAAATGCGAAAATGTGCAAGGAAACCCCAACCTTCAACCTTGTCGAGCTGCATCA---------------CCATCATTAACCTCGGACCAGCACTCTAATGTTTCCCAGCCGACAGCATTCTCACCAACAAGAAGTGTACCTCGG---------AGGGGAAAATTGAACCCAATAGAAATTGCTTCTATTGTGTCAGCCTCTGCCATAGTTTTTGTTCTCGGAGCCTTGGTTATACTTCTTACTTGCATAAGGAAACACATTTCGGAATCTTCTGTTCAAGGGTCAGGAAGGAAAGTGGTGGTGACTTGCAATAACATCGGTGTTCAATTGACATATGAAAATGTTGTGAAGGCTACCGGAAATTTCAGTGTTCAGAACTGCATTGGTAATGGAGGCTTTGGAGCCACTTACAAGGCTGAGGTAATTCCGGGTGTAGTAGTGGCCATAAAGCGACTCTCTATCGGGAGGTTTCAAGGGGACCAACAGTTTGGTGCAGAAATCAGAACTCTTGGAAGAGTGCAGCATCCGAACCTTGTTACGTTGATAGGTTACCATGTTAGTGAGGCTGAGATGTTTCTTATTTACAACTACTTGCCTGGTGGCAATCTCGAAAGATTCATCCAGGACCGGTCAAAAAGGGCTGTTGATTGGAGTATGCTACATAAGATTGCTCTTGATATTGCTCGTGCACTTGCTTATATGCACGATGAGTGTGTTCCACGAGTCCTTCACCGTGATATAAAACCAAGCAACATACTACTAGACAAAAACTATAATGCCTACCTCTCAGATTTTGGGCTGGCCAGACTTCTTGGAACTTCCGAAACCCATGCGACCACGGATGTGGCAGGGACTTTTGGATATGTTGCTCCCGAATATGCAATGACATGCCGTGTTTCTGATAAAGCAGATGTGTATAGCTACGGAGTAGTCCTTCTGGAGCTTATTTCGGACAAGAAGGCCTTGGATCCCTCATTTTCCTGTTATGGGAATGGGTTCAATATCGTGGCCTGGGCCAGCATGCTTCTCAGGCAGGGGCGGGCTCGTGAGTTCTTTACTGCAGGTCTGTGGGATCTTGGGCCACATGATGATCTGATTGAAACACTTCGCTTGGCTGTCGTGTGTACTGGTGAGTCCCTGTCCACAAGGCCTTCGATGAAACAGGTTGCTCAGCGGTTGAAGCGGATTCAGCCTCCGACATGT
>Efe_1
ATGAAT------------CGTCCTCCG---------------AGAAGGCGACTC---GGGGGAAACCTAACGCCGTTAGTCTGGTTGTTCCTTGTT---------CTACTGCTGCTTCTTTTTCCCTGCCGGGCGCTAGGTGGATCCGGTGGGCGTCGCAGCGATGTTATCGCCCTCCTGCGGCTCAAGTCCTCTCTC---GACGACCCTGTTGGGGTACTCTCCAGCTGGAGGCCCGCGGATGCCGATGTCTGCGCCTGGTTCGGCGTCTCCTGCAACTCAGCTCGTCGAGTCGTTTCGCTGAACCTGACAGCCGGAGGAGGTAAGTCTTCTGGT------------------------CCTGTTGATTCTTGCTCGGCT---------------------------CCACTGGTGAGACCA---CCGGTATCGGGTGCTAAGCTTGCAGGAAAGGTTTCGCCGTCTGTCGGGAGCCTCACTGAGCTCAAGGTTCTGTCTCTTGCTTTCAACGACCTCTCTGGCGGGATTCCACCGGAAATCGGTGCCCTTCGCAAGCTGAGGGTGCTTGAT------------------------------------------------------------------------CTCAGCTACAACCGGCTCTCTGGACCCATTCCTAGTGAAATTTCGGGCTGCGTAGAGTTGAATTACGTCAAATTGGCGGGGAATAAGCTTAACGGAACAATACCTGGGTGCCTGGGGTCCTTCCCGCGGTTGAGGGGGTTGTTTCTGGAGTTCAATCGGTTTTCTGGATCGATTCCGGAAGATCTGGGACGCAGTTGTGGACACCTTGAGCGGCTTCATCTTGCTGGAAACCGGCTGTCTGGCAGTATTCCAACGACACTAGGAAATTGCAGGAATCTGCGGTCATTGTTACTGTTCTCCAACATTTTGGATGGCCCAATTCCGCCGGAGTTGGGGAGAATCTCTGCACTTGAAACCCTGGACGTATCGAGGAACAACCTTAGCGGGCCAGTACCGTCGGAGCTTGGGAACTGCCTCCGACTGTCGATCCTAGTCTTGACTAACGTCTACCATCTGCCATTG---CTCAGCTCCTCTATTTATTCAGAT---------------CTGGAGGATGAACATAAAGGCGAGTTTAATTTTTTTGAAGGGGGAATGCCCACCAGCATCACGTCGCTTCCTAAGCTTGGAATCCTTTGGGCGCCTAACGCAAACATGGTGGGCAGCATTCCTTCCCAGTGGGGTGATTGCAGCAGCTTGGAAATGGTGAATTTTGCGCAGAATCTCTTCACTGGTAGTGTCCCTGCTGATTTTGGGCGCTGCAAGAAGTTGCTTTTTCTTGATTTGAGTTCGAACCGATTGACTGGCGGTCTCAGCAATAGGCTTCGTCTCTCATGTATGGCTGGGTTTAATGTCAGTAGGAATCTGCTATCGGGGTCTGTGCCAAGGTTTGTCGATTATGGATGTTCAAGTAATCTAAGG---ATGGGAAGCACGCATGGTCCATTTGATTTTGGTTCTGTTTATCCGTCATTCTTTACTTGCGGTGCTTTAGTTGCTAGCTTGCTTCCTGCAATTGGG---GCCGACTATCGTACTGTATTTCATGATTTTAGTGGAAATAATTTTAGTGGTAACGTTCCTTCCGTCCGGCTTGCCGTGGATACGTTGGAGAGGTACCCAGTGCATGCACTTTTGGTTAGCGGTAATCGTTTCAGTGGATCGATTTCTGCGGACTTATTTGAGATGTGCAAAGATCTCAGAGGGTTCATTGTCAACTTGAGCGACAACCACGTATCTGGTACGCTTCCTGATGACATTGATGGTCGGTGCAGCTCTCTCAGGGCATTGGATTTGTCTGGTAACTCAATTGCAGGGACGATACCATCCAGTTTCGGGAATTTGAGTTCTTTAATTAGCCTTAATCTGAGCAGGAACAAGCTGACTGGTTCGATTCCCATGGAATTGGGTCATCTGAAGAATTTGCAGTATCTTTCACTGGCAAGAAACAACCTGACGGGCAGAATTCCCCCGGACATTGCTCTGTTGCCTTCGCTGAGGGTCTTGGCGCTTGATTCTAATGGCTTGTCAGGAAAGGTTCCCTGGCAGATAACAAAATTGAGGAATCTGACTGTTCTTTTACTGGATAAGAACAACCTGTCGGGACAGTTC------------------------------------------------------------------------------AATTTCAGTGCGATTAAGTGTGATGGCATTATTGGAGACTCTCATCTCAAGCAGTGCCAAGTTTCCCTAGTTGAGCTGGCATCAACCTCTTCTGGTCAGCAGTGGCAAGGTGGCAGCCCGCCAGATTCTGCTTCTTCTCCATTAGTAGGT---------------CCGTCGACTGGTTTTAGTTCCATAGAGATTGCATCCATTACATCTGCATCAGCTATAGTTTTTGTTCTTTTGGTTCTTGTTCTTGTTCTTTTCTACACAAGGAGGCGTGCGTCCAGGGCAGTTGGTCAGGTGCCTGCTAGAAGGGAAGTTGTCACTTTCTCGAATATTGGAGTGACACTAACCTTCGAGAATGTTGTGCGGGCAACTGGTGGTTTTAATCCAAGCAATTGCATAGGTAATGGAGGTTTTGGAGCTACATACAAGGCTGAGATCTCCCCGGGAGTCCTGGTTGCCATAAAGAGGCTTTCTGTTGGGCGGTTTCAGGGTGTCCAACAGTTTGAAGCTGAGATCAAGACCCTTGGAAGAGTACGGCACCCAAATTTGGTTACCTTAGTTGGTTTTCATGCCAGCGAGACAGAGATGTTTCTTATATACAATTATTTGCCGGGAGGTAATCTGGAGAAATTTATCCAGGAGAGGTCTAAGAGAGCGGTAGATTGGATTATGCTTCACAAGATCGCTCTGGACATTGCTCGAGCCCTCGCATACTTGCACGATGAGTGTGTTCCTCGTGTTCTTCATCGAGACATCAAGCCCAGCAATATACTCTTGGATAACAATTACACAGCTTATCTCTCAGATTTTGGGTTGGCTAGACTACTTGGCACTTCTGAAACGCATGCGACAACTGATGTTGCGGGGACTTTTGGATATGTTGCTCCAGAATATGCCCTGACTTGCCGAGTTTCGGATAAGGCCGATGTTTATAGCTACGGTGTGGTGCTGATGGAGTTGCTTTCTGATAAGAAAGCGCTAGACCCTTCGTTTTCCTCCTACGGAAATGGATTCAACATCGTCCAATGGGCCTGTATGCTTCTCAGGCAGGGGAGGGCTCGCGAGTTTTTCACGGCGGGCCTTTGGGAAATAGGTCCCCATGATGATTTAGTAGAGGTACTGCACTTAGCTGTCATGTGTACAGTTGATTCCCTTTCAATTCGGCCTACAATGAAGCAAGTTGTCCAACGGTTGAAGCGACTTCAACTTTCCGCATGC
>Efe_2
ATGATGGCGGGAAGCACTAAACCCCCA---------------ACTGAGGCGCTT---GGTGAATTCGTGATACCTAAGCTCAACCTTGCCCAAACT------GTACGCTCAAATGCTCCTCCTTCAGTGAGGGCGCGCGCGGAATCTGGCGGGCCGCAGGGCGATGTAATGGCGCTCTTGCGCCTCAGGTCCTCTCTT---CACGACCCCGCTGGGATACTCTCCAGCTGGGTTCCCGCCCACGCCGATGCCTGCGCTTGGTTAGGTGTCTCCTGCAACTCAGCTCGTCGAGTCGTGTCGCTCAACCTGACCGGTAGAGGAGGTAAGCCTTATGCT------------------------TTTTCTCACTCTTGCTCGATT---------------------------CCGCTGGCGCCGCTG---CCGGTATCGGGTCCTAAGCTGGGCGGTGAGGTCTCGCGGTCAGTCGGGAACCTCACTGAGCTTAGGGTTCTATCTCTTGCATTCAACGAACTGTCTGGCGGGATTCCACCGGAAATCGGTTCTCTTTACCAACTGGAGGTGCTTGAT------------------------------------------------------------------------CTCAGCTACAATCGGTTCTCTGGACCTATTCCCCATCAGATTTCGGGATGCAGAGGGTTGAATTACGTCGATTTGGCTGGTAATCAGCTCAATGGAACGCTGCCGGGATCTTTAGGGTATTTGCCGCGGTTAAGGGGATTGTTTTTGGAGTTCAATCGACTTTCCGGATCGATTCCGGAAGAACTCGGACGCGATTGTGGGTACCTAGAGCGGCTTCATCTTGCAGGAAACCTGCTAGTTGGCAATATTCCGACGACGCTGGGAAATTGCCGGAATCTGCGGTCGTTATTGTTGTTCTCCAACCTTTTGGATGGCCCAATCCCGACGGAGTTGGGAAGGATCTCTGCCCTTGAAACCCTGGACGTGTCAAGGAATACCCTCAGCGGGCCAGTGCCGTCAGAGCTCGGAAATTGCCTTCAACTATCGATTATCGTCCTGTCAAACGTCTATGAGCTTCCATTG---CTCCACTTCTCGTTGAATTCATAC---------------CTGGAGGATGATGATAAAGGTGAGTTCAATTTCTTTGAAGGAGGAATTCCCACCAACATCACGTCCCTTCCTAAGCTCAGGATTCTGTGGGCGCCAAGAGCGAACTTGGAGGGGAGCGTTCCTTACAAATATGGAAATTGCAGTAGCTTGGAAATGGTCAATTTTGCACATAATTTCTTCACTGGTGACATTCCTACAGCTTTTGTGCAATGCGAGAAGCTGTTTTTTCTTGATTTGAGCTTTAATAAATTAACTGGCGGTCTCAGCAATAGGTTTCCTCTGCCATGTATGGCTACCTTCAATGTCAGCGGCAATCTACTCTCAGGGTCCGTGCCACGGTTCGTCGATGGCGGATGTACGAGTCAATTACCA---GGGGCAAGCGCGGATGATCGGTTTGATTTTGGGTCTGTTTATTCATTTTTCTTTACTTGCAGTGCTCGTGTTGCTAGTTTGCTTCCT---ATTGGG---ACAGGCGAGGGTGCTATATTTCATGATTTTAGTTGGAATAACTTCAGTGGTGACGTTCCTTCTATCCGGCTTGCCATCGATAGGTTGCAGAAACATCCGGTTTATGCGTTTTCCGTGAGTGGCAATCGTTTCAGTGGACAAATTCCTAGTTGCTTATTTGAGATGTGCAAGGATCTCAGAGGGTTTATTGCTAATTTGAGTGATAATCAGTTCTCCGGTCAGCTTGCAGACGAAATTGGTAGTTGGTGCAACTCTCTTAGGGCATTGGATTTGTCAGGTAATTCAATTTGTGGAAAGATACCATCCAGTTTTGGGAATTTGAGTTCTTTAATTAGCCTTGATCTGAGCGGGAACGAGCTGACTGGTTCGATTCCCATGGAATTGGGTCATCTGAAGAATTTGGAGTACCTTTCTCTGGCAATAAACAACCTGACGGGTAAAATTCCCACGGACTTTGCTCAGTTGCCTTTGCTGAGGGTCTTGGCGCTTGGTTCTAATGGCTTGTCAGGAGAGATTCCCTGGCAGATAACAAAGTTGAGGAACTTGACTGTTCTTTTACTTGATAAGAACAATCTCTCGGGCCAGATCCCTTCTGATTTTGCTGAAGTGGCTAGCCTGTCGTCCTTCAACGTTTCGTTCAATAACCTCTCTGGACCTCTACCATCCAATTTCAGTGCAATTAACTGTGACAGCATTACTGGAAATCCTCACCTTCAGCAGTGCAAAGTTTCTGCAGTTGCGCTGGCATCACCATCGTCTACACAACCGGGACAAGGGAGTAGTCCAGCGGATTATGCTTCTTCTCCATCAGGAAGTGCATCTCAG------ACGAAGAATAATTTTAGTCCTATAGAGGTTGCGGCAGTTACAGCTGCAGTAGCTATAATTTCTGTCCTTTTGATTCTCCTTCTTGTTCTGTTCTACACAAGGAAGTGTGCGCCTATGGCAGTTGGTCAGGCGCCTGGTAGAAGGGAAGTAATCACATTATCGAACATTGGGGTGACGCTAACATTTGAGAACGTTGTGCGGGCAACTGGTGGCTTTAATGCAAGCAATTGCATAGGCAATGGAGGTTTTGGAGCAACCTACAAGGCTGAGATCTCCTCGGGGGTCTTGGTTGCCATCAAGAGGCTCTCTGTTGGGAGGTTTCAAGGTGTCCAACAGTTTGAAGCTGAGATCAAGACCCTCGGAAGAGCCAGGCACCCGAATCTGGTTACCTTAATTGGTTTTCATGCCAGTGAGACCGAGATGTTTCTTATATACAATTATTTGCCAGGTGGTAACCTGGAAAAATTTATCCGGGAAAGGTCCAAGAGAGCGGTAGATTGGAGGATGCTTCACAAGATTGCTCTGGATATTGCCCGAGCGCTCGCATACTTGCACGATGAGTGTGTTCCTCGTGTTCTTCATCGAGACATCAAGCCTAGCAATATACTCTTGGATAACAACTACACAGCCTATCTCTCAGATTTTGGGTTGGCTAGACTACTTGGAACTTCTGAAACGCATGCAACAACTGATGTGGCTGGAACTTTTGGGTATGTTGCTCCAGAGTATGCCCTGACTTGCCGAGTTTCCGATAAGGCTGATGTTTATAGCTATGGTGTGGTGCTGATGGAGTTGATCTCTGATAAGAAATCGTTAGACCCATCATTTTCCTCCTATGGGAATGGGTTCAACATTGTTCAATGGGCTGTCATGCTTCTCAGACAGGGGAGGGCTCGCGAGTTTTTCACAGCCGGCCTTTGGGAGGCAGGCCCTCATGATGATTTGGTAGGGACTTTGCACTTGGCGGTTACATGTACAGCCGATTCCCTCACCATTCGGCCTTCAATGAAACATGTCGTCCAGCGGTTGAAGCAACTTCAACCTCCCGCTTGT
>Efe_3
ATGAAT------------CGTCCTCCG---------------AGAAGGCGACTC---GGGGGAGACCTAACGACGCTGGTCTGGTTGCCCCTTGTC------CTACTGCTGCCTCTTCTTTTTCACTGTCCGGCGCTAGCTGGATCCGACAGGCGTCGCGGCGATGTTGTCGCCCTCTTGCGGCTCAAGTCCGCCCTC---GACGACCCTGCCGGGATACTCTCTAGCTGGAGGCCCGCGGATGCCGATGTCTGTGCCTGGTTCGGTGTCTCCTGCAACTCAGCTCGTCGAGTCATTTCGCTGAACCTAACAGCTGGAGGAGGTAAGTCTTCTGGT------------------------CCTGTCGACTCTTGCTCGGCT---------------------------CCGCTGGCGAGACCC---GCGGTATCGGGTGGTAAGCTTGCAGGAAAGGTTTCGCCGTCCGTCGGGAGCCTCACTGAGCTCAAGGTTCTGTCTCTTGCCTTCAACGACCTATCTGGCAGGATTCCACCAGAAATCGGTGCTCTTCGCCAGCTGAGGGTGCTCGAT------------------------------------------------------------------------CTCAGCTACAACCGGCTATCTGGACCCATTCCTAGTGAGATTTCGGGCTGCGTAAGGTTGAATTACGTCAACTTGGCGGGGAATCAGCTTAACGGAACAATACCTGGGTGCCTAGGATCCTTCCCGCGGTTGAGGGGGTTGCTTCTGGAGTTCAATCTGTTTTCTGGATCGATTCCGGAAGATCTGGGACGCAGTTGTGAACACCTTGAGCGGCTTCATCTAGTTGGAAACCGGCTGTCTGGCAGCATTCCAACGACACTAGGAAATTGCAGGAGTCTGCGGTCGTTGTTGCTGTTCTCCAACAGTCTGGATGGCCCAATTCCGCCGGAATTGGGGAGGATCTCTGCGCTTGAAATCCTGGACGTATCGAGGAACAGCCTTAGCGGCCCAGTACCGTCGGAGCTTGGGAACTGCCTCCGACTGTCGATCCTAGTCTTGACAAACGTCTACCAGCTGCCAATACCGTTCAGCTCCTCTATTTATTCAGAT---------------CTTTATGATGAACATAAAGGCGAGTTCAATTTCTTTGAAGGGGGAATGCCCACCAACATCACGTCGCTTCCTAAGCTTCGAATCCTTTGGGCGCCTAACGCAAACTTGGTGGGCAGCATTCCTTCCCAGTGGGGTGATTGCAGCAGCTTGGAAATGGTGAATTTTGCACAGAATCTCTTCACTGGTAGCGTTCCTGCAGCTTTTGGGCGCTGCAAGAAACTGGCTTTTCTTGATTTGAGTTCGAACCGATTGACTGGCAGTCTCAGCGATAGGCTTTCTCTCTCGTGTATGGCTGGGTTTAATGTCAGTAGGAATCTACTATCGGGGTCTGTGCCAAGGTTTGTCGATTATGGATGTTCAAGTAATTTAAGG---GCGGGAAGCACGAATGGTCCATTTGATTTTGGTTCTGTTTATCCGTCATTCTTTACTTGCGGTGCTTTAGTTGCTAGCTTGCTTCCTGCAATTGGG---GCCGACTATAGTACTGTATTTCACGATTTTAGTGGAAATAATTTTAGTGGTAACGTTCCTTCTGTCCGGCTTGCCGTGGATACGTTGGAGAGGCACCCAGTGCATGCATTTTTGGTTGGTGGTAATCGTTTCAGTGGATCGATTTCTGCGGACTTATTTGAGGTGTGCAAAGATCTCAGAGGGTTCATTGTCGACTTGAGTAACAATCACTTATCTGGTAGGCTTCCTGGTGAAATCGATGGTTGGTGCAGCTCTCTCAGGTCATTGGATTTGTCCGGTAACTCAATTGCAGGGGTGATACCTTCCAGTTTGGGGAATTTGAGTTCTTTAATTAGCCTTGATCTGAGCAGGAACAGGCTGACTGGTTCGATTCCCATGGAATTGGGTCATCTGAAGAATTTGCAGTATCTCTCACTGGCAAGAAACAACTTGACGGGCAAAATTCCCCCGGACATTACTCTGCTGCCTTCGCTGAGGGTTTTGGCGCTTGATTCTAATGGCTTGTCAGGAGAGGTTCCCAGACAGATAACAAAATTAAGGAATCTGACTGTTCTTTTACTGGATAAGAACAACCTGTCGGGTCAGATACCTTCTGATTTTGCTAAAGTGGCTAGCCTTTTCTCATTTAATGTGTCCTTCGATAACCTCTCTGGACCTGTTAACTTAAATTTCAGTGCGATTAAGTGTGATGGCATTATTGGAGACTCTCATCTCAAGCAGTGCCAAGATTCCCTAGTTGAGCTGGCATCAACCTCTTCTGGTCAGCAGGGGCAAGGTGGGAGCCCACCAGATTCTGCTTCTTCTCCATCAGCAGGT---------------CCGTCGACTAGTTTTAGTGCCATAGAGATTGCATCCATTACATCTGCATCAGCTATAGTTTTCGTTCTTTTGGTTCTTGTTCTTGTTCTTTTCTACACAAGGAGGCGTGCGTCCAGGGCACTTGGTCAGGTGCCTGGTAGAAGGGAAGTTGTCACTTTCTCGAATATTGGGGTGACACTAACCTTCGAGAATGTCGTGCGGGCAACTGGTGGTTTTAATCCAAGCAATTGCATAGGCAATGGAGGTTTTGGAGCTACATACAAGGCCGAGATCTCCTCGGGAGTCGTGGTTGCCATAAAGAGGCTCTCTGTTGGGAGGTTTCAGGGTGTCCAACAGTTTGAAGCTGAGATCAAAACTCTTGGAAGAGTGCGACACCCAAATTTGGTTACCTTAATTGGTTTTCATGCCAGCGAGACAGAGATGTTTCTTATATACAATTATTTGCCGGGAGGTAATCTGGAGAAATTCATCCAGGAGAGGTCTGAGAGAGTGTTAGATTGGATTATGCTTCACAGGATCGCTCTGGACATTGCCCGAGCGCTCGCATACTTGCACGATGAGTGTGTTCCTCGTGTTCTTCATCGAGACATCAAACCCAGCAATATACTTTTGGATAACGATTACACAGCTTATCTCTCAGATTTTGGGTTGGCTAGACTACTTGGCACTTCTGAAACACATGCGACAACTGATGTGGCCGGGACTTTTGGATATGTTGCTCCAGAATATGCCCTGACTTGCCGAGTTTCGGATAAGGCTGATGTTTATAGCTATGGTGTGGTGCTGATGGAGTTGCTTTCTGATAAGAAAGCGTTAGACCCATCGTTTTCCTCCTACGGAAATGGGTTTAACATTGTCCAATGGGCATGCATGCTTCTCAGGCAGGGGAGGGCTCGCGAGTTTTTCACGGCGGGCCTTTGGGACGTAGGCCCCCATGATGATTTAGTAGAG------------------------------GATTCCAATGGTTTG---------------------------------------------------------
>Efe_4
ATGACCATCACTATGCATCGCCCTCCA---------------AGAAGGCGACAC---CGGGGAACCTTAACGGCGCCAGTCTGGTGGTTCCTTGCCCTGTTGCTGCTGCTTTTGCTTCTTATTCCTTGCAGGGCGCGCGGGGAATCTGGCGGGCCGAAGGATGATGTAATGGCGCTTCTGCGCGTCAGGTCCTCCTTT---CACGACCCCACCGGGATGCTCTCCAGCTGGGATCCCGCCGACGCCGATGCCTGTGCTTGGTTAGGCGTCTCCTGCAACTCAGCTCGTCGAGTCGTGTCGCTCAACCTGACCGGTAGAGGAGGTAAGCCTTATGGT------------------------TTTTCTCACTCTTGCTCGGCT---------------------------CCACTGGCGCCGCTG---CTGGTATCGGGTGCTAAGCTGGGCGGTGAGGTCTCGCGGACAGTCGGGAACCTCACTGAGCTTAGGGTTTTATCTCTTGCATTCAACGAGCTGTGTGGCGGGATTCCACCGGAGATCGGTTCTCTTCACCAACTGGAGGTGCTTGAT------------------------------------------------------------------------CTCAGCTACAATCGGCTCTCTGGGCCCATTCCCCATCAGATTTCTGGCTGTGGAGGGTTGAATTACGTCAATTTGGCTGGTAATCAGCTCAATGGAACGCTGCCGGGATCTTTAGGGTATTTGCCGCGGTTAAGGGGATTGTTTTTGGAGTTCAATCGGCTTTCCGGATCGATTCCAAAAGAATTCGGACGCAGTTGTAGGTACCTTGAGCGGCTTCATCTTGCTGGAAATCTGCTAGTTGGCAATATTCCGACGACGCTGGGAAATTGCCGGAATCTGCGGTCATTATTGTTGTTCTCCAACCTTTTAGATGGCCCAATCCCGACGGAGTTGGGAAGGATCTCTGCCCTTGAAACCCTGGACGTGTCAAGGAACAGCCTCAGCGGGCCAGTACCGTCAGAGCTCGGAAATTGCCTTCAACTATCTATTATCGTCCTGTCAAACGTTTATGAGTTGCCATTG---CTTCGCTCCTCGGTGAATTCACAC---------------CTGGAAGATGATGATAAAGGTGAGTTCAATTTTTTTGAAGGAGGAATTCCCACCAGCGTCACGTCGCTTCCTAAGCTCAGGATTCTGTGGGCGCCAAGAGCGAACTTGGAGGGAAGCGTTCCTTACAAATATGGAAATTGCAGCAGCTTGGAAATGGTCAATTTTCAACAGAATTTCTTCACT---------------------------------------------------------------------------------------------------------------------------------------------GGATCCGTGCCAAGGTTCGTCGACGGTGGATGTTCGAGTCGATTACCA---GGGGCAAGCGCGGAAGACCGGTTTGATTTTGGGGCTGTTTATTCATCTTTCTTTACGTGCAGTGCTCGTCTTGCTAGTTTGTTTCCACAAATTGGG---ACAGGTGAGGATGTTATATTTCATGATTTTAGTTGGAATAACTTCAGTGGTGACGTTCCTCCTATCCGGCTTGCCATCGATAGGTTGCAGAAACATCCGGTTTATGCTTTTTCCATGAGTGGTAATCGTTTCAGTGGACAGATTCCTAGTTATTTATTTGAGATGTGCAAGGATCTCGGAGGGTTTATTACTAATTTGAGTGACAATCAGTTCTCTGGTCAGCTTCCAGACGAAATTGGCAATTGGTGCAACTCTCTTAGGGCATTGGATTTGTCAGATAATTCAATTTCTGGAAAGATGCCATCCAGTTTTGGGAATTCGAGTTCTTTAATTAGCCTTGATCTGAGCGGGAACGAGCTGACTGGTTCGATTCCCATGGAATTGGGTCATCTGAAGAATTTGGAGTATCTCTCGCTGGCAAGAAACAACCTGACGGGTAAAATTCCTGCGGACTTTGCTCAGTTGCCTCTGCTGAGGGACTTGACGCTTGGTTCTAATGGCTTGTCAGGAGATATTCCCTGGCAGATAACAAAGTTGAGGAATTTGACCGTTCTTTTACTTGATAAGAACAATCTCTCGGGTCAGTTCCCTTCTGATTTTTCTGAAGTGGCTAGCCTTTCGTCCTTCAACGTTTCGTTTAATAACCTCTCTGGACCTCTACCGTCCAATTTCAGTGCAACTAAGTGTGACAGCATTATCGGAAATCCTAATCTTCAGCAGTGCAAAGTTTCTGCGGTTGCGCTGGCATCACCATCGTCTACACAACCGGGACAAGGGGATAATCCACCGGATTATATTTCTTCTCTAACAGGAAGTGCATCTCAG------ACGAAGAATAGTTTTAGTCCTATAGAGGTTGCGGCAGTTTCAGCTGCAGTAGTTATAATTTCTGTTCTTTTGATTCTTCTTCTTGTTCTATTCTACACAAGGAAGTGTGCGCCTATGGCAGTTGGTCAGGCGCCTGGTAGAAGAGAAGTAATCACATTCTCAAACATTGGGGTGACGCTAACTTTTGAGAACGTTGTGCGGGCAACTGGTGGCTTCAATGCAAGCAATTGCATAGGCAATGGGGGTTTCGGAGCAACCTACAAGGCTGAGATCTCCCCGGGAGTATTGGTTGCCATAAAAAGACTCTCTGTTGGGAGGTTTCAAGGTGTCCAACAGTTTGAAGCCGAGATCAAGACCCTCGGAAGAGCTAGGCACCCGAATCTAGTTACCTTAATTGGTTTTCATGCCAGTGAGACAGAGATGTTTCTTGTATACAATTATTTGCCAGGAGGTAACCTGGAAAAATTAATCCGGGGAAGGTCTAAGAGAGCGGTAGATTGGAGGATGCTTCACAAGATCGCTCTGGATATTGCCCGAGCCCTCGCATACTTGCACGATGAGTGTGTTCCTCGTGTTCTTCATCGAGACATCAAGCCTAGCAATATACTCTTGGATAACAACTACACAGCCTATCTCTCAGATTTTGGGTTGGCTAGACTACTTGGAACTTCTGAAACGCATGCAACAACTGATGTGGCTGGAACTTTTGGATATGTCGCTCCAGAGTATGCCCTGACTTGCCGAGTTTCCGATAAGGCTGATGTTTATAGCTACGGTGTGGTGCTGATGGAGTTGATATCTGATAAGAAAGCGTTAGACCCATCATTTTCCTCCTATGGCAATGGTTTCAACATTGTTCAATGGGCCGGCATGCTTCTCAGGCAGGGGAGGGCTCGCGAGTTTTTCACAGCCGGCCTTTGGGAGGCAGGCCCTCATGATGATTTGGTAGGGACATTGCACTTGGCGGTTACGTGTACAGCTGATTCCCTCACAATTCGGCCTTCAATGAAGCATGTCGTCCATCGGTTGAAGCAACTTCAACCCCCCGCTTGC
>Egu_1
ATGCCC---------GGCCCGCCACCG---TCGGCGATGACGCAGCGC---------------------CGGCCCTCGGCCTTCTCTTTCTTCCTTCTC---TTCCTCGCGGCCGCCGTC------GCCGCAGCCTCACCGGAGGCGGACACCCGCGGAGTGGAGAAGGCCTCCCTCCTCCAGCTCAAGAGCTCCGTC---TCCAACCCTGCCGGCCTCCTCCGCCAGTGGTCCGCCGCCGGCTCCGACCACTGCTCCTGGGCCGGCGTCTCGTGCGACTCGAGATTCCGGGTCGTCTCCCTCAACATCTCCGCCAGAGCGAGCGATGGCGGTTCA------------------------TCTTCTTCTTCCTGCTCTCGATCGGGG---------------------CCGTTTCTGCGGGGCTGCTCGGATCCCCGCCGGCGGCTCGCCGGGAAGCTGAGCCCGGCGGTGGGGAAGCTCTCCGAGCTCAGGGTTCTTTCGCTGCCGTTCCTCGGCTTCGATGGAGAGATCCCTGGCGAGATCTGGGGGCTGGAGAACCTGGAGGTGCTTGATCTAGAGGGGAATTCGCTCTCCGGGGCCCTCCCCTCGCGGTTCCCT------CTGCGGCTCCGTGTCTTGAATTTGGCGTCTAATCTGATCCAAGGTGAGGTCCCACTCTTCCTCTCGAGCTGCGGAAATTTAGAAACCCTAGACCTCTCTGGGAACCAGCTCAACGGTTCCATTCCTCGGTTTCTGGGTAATCTCTCCAAGTTGAGAGAACTGTATCTCTCTTTTAACCGGCTCGCAGGGTCCATCCCTGATGAAATTGGTGCTGGATGCCGCAACCTGGAGTACCTGGACCTATCTGGAAATCAACTGGTTGATGGCATTCCTCCTAGTTTGGGCAACTGCACGGAACTTCGAGCGCTGCTGCTGTTCTCCAATCTTTTGGGTGGTTTCATTCCCTCTGATCTTGGACGACTGAGAAAGCTTCGGGTTTTAGATGTTTCAAGAAACAGCTTGAGTGGCCCTGTGCCTGCAGAGCTTGGGAACTGCCTAGAATTATCTGTTCTCGTTCTTCTGAATCTGTATGAT---CCGATGCCCAGCGATGACTCT---------------------------TTGAACTTTGTCGATGTTGATGAGTTCAATAGTTTTGGAGGTGAGCTTCCTGAAAAAATCACCTCCTTGCCGAAGCTTAGGGTGCTTTGGGCTCCGAGAGCGATGCTTGAAGGCGACATTCCGAGCAACTGGGGCACTTGTGAGAGATTGGAAATGGTTAATTTGGGTCAGAATCTACTCACTGGAGGGATTCCAAAGGTGTTTGGCCAATGCAAAAATCTAAAATTTCTTAATCTTAGCTCAAACAAATTGATGGGTTGGATTGATGAAGAGCTTCTTGTACCTTGTATGGCTGTCTTTGATGTCAGTGGGAATCAGTTATCAGGCTCCATCCCAAGGTTTAGATACAAACAGTGCCCTTCATCT------------------CAATTCTTACCCAAGGACCTGTCGTCTGCTTATTCTACATTCTTCATGTATAGGACTTATATGGGTCTGTCCTTGCCTTATTTTGAATCTGGTGGTGCATTTGCGATATATCATAATTTTGGCAAGAATAATTTCACAGGTACCCTGCCATCTTTACCACTTGCCACCAACAGATATGGAAACCAGACTATTTATGCATTTCTTGCTGAAGGGAATAGTCTTAGCGGATCATTAAATGCCATTATATTGGAGAAATGCAAGAATTTGAATGGGTTGATCACTGACTTAAGTAACAATATGATATCGGGTGGAATTTCACCAGAAATTGGTGCCATGTGCAGATCTCTTATGGTTTTTGATGTAGCAGGTAATCACATTGCTGGAACAATTCCCCCAAGTCTTGGGTTATTGGGTAATCTTGTTAGTCTGGACTTGAGTAGGAACCGTCTTCAGGACAAGATACCTGCAAGTTTTAGCCAGTTAAAGAGCTTGAAGTACCTATCATTGGCTGGTAATAATATTAGTGATCGCATTCCCTCTGGCTTGGCTCAGTTACCATCTCTTGAGGTTTTGGATCTCTCTTCAAATTCTCTTACTGGTGAAATTCCTGGTGACCTCGTGAACTTGAGAAATCTCAGTGTCCTTCTGCTTAACAACAATAAGCTTTCTGGAAAGATTCCTTCTGCTTTTGCTAATGTGACAACACTTTCCATGTTTAATGTGTCGTTCAATAATTTGTCTGGGCCGCTGCCATTGAATGCCAGTACAATGAAATGTGATAGAGTTCTGGGAAACCCTTTACTCCAGTCTTGTCGGGTATTTTCT------CTTTCTATTCCACCATCAGATGTGGAAGGTCACAGTGGGGATTCACGAGCATATACTGATCCACCACCAGGAAGCTCTCCTACTGAGAGTGGCAGTACCGATTTCAGTCCTATCGAGATTGCTTCAATTACTTCGGCAGCAGCCATTTTTTCTGTCCTATTAGCTCTGATTGTCCTCTATGTCTACACAAGGAAATGCGCACGGAGGTCTGCTATCCAGTCTTCTGGCAGAAGGGAAGTCACAGTTTTTGTGGACATTGGCGTTCCACTGACTTATGAGAGTGTTGTCCGAGCCACAGGGAATTTCAATGCAAGCAACTGTATTGGAAGTGGTGGCTTTGGTGCCACATACAAGGCTGAGATTTCACCAGGAGTTCTAGTGGCTATAAAGAGACTTGCAGTTGGAAGGTTCCAAGGCATGCAACAGTTCCATGCAGAGATCAAGACTCTTGGGAGATGGCGGCATCCCAATCTTGTGACTCTAATAGGATATCATGTTGATGACGCTGAAATGTTTCTCATATATAACTATCTGCCAGGGGGTAATTTGGAAAGGTTTATTCAGGAAAGATCCAAGAGACCTGTGGATTGGAGGATGCTTCACAAGATTGCTTTAGATGTTGCATGTGCACTTGCTTATCTGCATGACCATTGCGTGCCCCGTATCCTTCATCGGGATGTTAAACCAAGCAATATTTTGTTGGACAATGAATTCAATGCTTGTCTCTCCGACTTTGGATTGGCAAGGCTTCTAGGAAATTCTGAAACCCATGCAACCACTGGTGTGGCTGGAACTTTCGGATATGTTGCTCCAGAATATGCAATGACATGTCGCGTCTCTGACAAAGCAGATGTATATAGCTATGGTGTGGTGCTACTGGAATTAATCTCAGACAAGAAAGCCTTGGATCCCTCCTTCTCTCCATATGGCAATGGTTTCAATATTGTTGCTTGGGCATGCATGCTGCTGGAGAAAGGTCGGGCACGTGAGTTTTTCACTGAAGGGCTGTGGGAGGTGGGACCTCACGATGATTTGGTAGAAACGTTACACTTGGGTGTCAAGTGTACGGTTGATTCACTTTCTATCAGGCCAACAATGAAGCAAGTTGTTCGACGGCTAAAGGAACTGCAACCCACACCTCGC
>Egu_2
ATGCGCTGC---------------CCG---TCGGCGATGGAACGCCGCCGGGAGGTG------------GCTGCGGGAGCTCTAGTCTTTGCCCTCCTC---TTCCTT---------------------GTCGTCGCGGTGGCGGAGGACGCGCGCGCCTCCGAGAGGCAGGCTCTTCTCCAGTTCAAGGCCGCCGTCTCCTCCGACCCCGCCGGATTCCTCCGTGGATGGTCCGACGTCGGCTCCGACGCTTGCTCCTGGCCCGGCGTCTCCTGCGACGCTGGATCCAGGGTAGTGGGGCTCAATATATCGGCCAAAGGTGGCGCC---------------------------------TTTTTCCCTTCTTGCGGCCGGTCGGGG---------------------CCGCTGTGGAAGAGTTGCCCGGATCTCGCACGGAGGCTGGCCGGAAAGCTGAGCCCCGCACTGGGGAAGTTGGTGGAGTTGAGGGTTCTTTCGCTTCCTTTCCATGGCTTTGATGGTGAGATACCCGGTGAGATCTGGGAACTGGAGAACTTGGAGGTCCTCGATCTTGAGGGGAACTCGCTGTCCGGCTGCCTTCCCTCCCGATTCATG------CGCGGCTTGCGTGTGCTCAATCTGGCCTCCAATCTGCTCCAAGGTGAGATTCCACGCTCGCTCTCAAGCTGCACGCGTTTAGAAACCCTAGACCTCTCCAGCAACCAGTTCAATGGCACGATCCCTGGGTTCCTTGGTGACTTTCCCAAGCTGAGAGAGCTATCTCTGTCTTTTAACCGGTTCACTGGTGCGATTCCTGATGAGCTTGGAGCTGGTTGCCAGAGTCTGGAGCATCTTGACCTGTCGGCGAATCTTCTAGCTGGTAGCATTCCTGGTGGCTTGGGGAATTGCAATGAGCTTCGGTCCCTGTTGCTATTTTCCAATTTGTTAGATGATGTTATTCCTTTAGACCTTGGCCGGTTGACAAAGCTTCAAGTTTTGGATGTTTCAAGGAACAGCTTGAGTGGCTCTGTACCTGTGGAGCTGGGAGGCTGTGTCGAATTATCTGTTCTTGTTCTTTCTAATCCATACTAT---CCGATGACCAGTTTTGATAAC---------------------------TCGAGCTATGCTGATATCGATGATTTCAACTATTTTCAAGGTGGAATTTCTGAGAGCATTACGACCCTATCGAAGCTTAGGATCCTCTGGGCTCCAAGGGCGACACTGGAAGGTGAGATTCCCAACAGTTGGGGTACTTGTGATAGCTTAGAAATGGTTAACTTAGGTGAAAATATCTTCACTGGGCGGATCCCAAAAGTGTTTGGGCAGTGCCACAATCTTAAAGTTCTTAACTTGAGCTCAAACAAGTTGACTGGCTGGCTGAGTGAGGAGCTTCCTGTGCCTTGCATGGATATCTTTGATATTAGTGGGAATCAGTTGTCTGGCTCCATTACGAGGTTTGTCCCAAAAGCATGCTCGTCATCC------------------CAGTTCCGGCTTGATGATCTGTTCTCCGCATACTTTTCGTATTTTTCATATTGGAGTCAAGCTGGAATCTCCTTGCTTACGTATGAATTCGATGGTGAAATCACAGTATATCATAATTTTGGTGGGAACAATTTTACCGGTAATCTAGCATCTCTACCACTTCAAGCTGACAGATTGGGAAAGTCGATGGTTTATGCCTTTCTGGCTGATGATAATAATCTTGTCGGGACATTAGCAGATGTTCCTTTCAATACATGCAAGGATTTGAATGGATTGATCATTGACTTCAGCAACAACTTCATTTCTGGTGCAATTCCAACAGAAATTGGGTCCATGTGCAAATCTCTTGTAGTGTTTGATATTGCTGGGAACCGAATTACAGGTGTGATTCCTCAGAGTATTGGATCGTTGAGCGGTCTTGTTGGATTGGACTTGAGCAGGAACCATATTCAGGGTGAGATGCCAGCAAGTTTGGAGAATTTGAAACATTTGCAGGTTCTGTCCTTGGCCAAAAACAACCTCGGTGGTTTCATCCCTGCTGGCTTGGGTCAGTTGTATGCTCTCAAGGTGCTGGATCTTTCCTCCAACTCTATCTTAGGAGAGATTCCTGGTGGTCTTGCCAATTTGAAGAGTCTCACTGTCCTTCTTCTTAATAATAATAAACTCTCCGGAAATATTCCTTCTGGTTTTGCTAACATAACATCGCTCTCGATGTTTAATTTGTCATTCAATAATTTGTCAGGGCCATTACCTTTGAATGATAGCACCATTCAATGTGATAGTGTTCTTGGAAACCCTTTGCTCCAGTCTTGTCATGTATCTACT------CTCTCTGTTCCTCCATCTGACAATCAGGGGGATGCTGGGGATTCACAAGCATCTAATGATTCACCACCTGGAAGCCCACCAAGTGATAGCAGCAACAGAGGGTTCAATTCTATTGAGATTGCTTCCATAGCATCAGCAGCAGCCATTGTTTCAGTCCTTTTAGCACTGATTGCCCTCTACATATACACCAGAAAATGTGCGCCAAGATTTGCAGGTCAGTCTTCAAGAAGAAGAGAAGTCATGATTTTCATCGACATCGGGGTTCCTATAACTTATGAGAGTGTTGTGCGAGCCACTGGGAATTTTAATACAAGCAACTGCATTGGAAGTGGAGGCTTTGGAGCCACATACAAGGCTGAGATTTCACCTGGAGTTGTGGTGGCTATAAAGAGACTCTCAGTAGGGAGGCTCCAAGGTATTCAGCAGTTCCATGCAGAGATTAAAACCCTTGGGAGGTGGCGCCACCCAAATCTTGTTACTTTAATAGGCTATCATGTCAGTGAGGCAGAGATGTTTCTCATATATAATTATTTGCCTGGAGGAAATCTTGAGAGATTTATACAGGAGAGGGCTAAAAGACCTGTTGATTGGAGGATGCTCCATAAAATTGCTTTAGACATTGCATGCGCACTTGCTTACCTGCATGACCATTGCATACCTCGTATCCTACATCGGGATGTTAAGCCAAGCAACATTTTATTGGACAATGATTATAATGCTTATCTCTCGGATTTTGGTTTGGCAAGGCTTCTTGGGAATTCTGAAACCCATGCAACTACTGGTGTTGCTGGGACTTTTGGGTATGTTGCCCCAGAGTATGCAATGACTTGTCGTGTTTCTGACAAGGCTGATGTATACAGCTATGGTGTAGTGCTGATGGAGCTGATTTCAGATAAGAAAGCCTTGGATCCCTCATTCTCTCCTTATGGAAATGGTTTCAATATTGTTGCATGGGCATGTATGCTGCTTCGCCAGGGCCGTGCTCGTGAGTTCTTCACTGAGGGGCTGTGGGATATAGCTCCACATGATGATTTGGTAGAGACATTGCACTTGGCTGTCATGTGTACTGTTGATACACTTTCAGTCAGGCCCTCAATGAAGCAAGTTGTACTACGGCTAAAGCAGCTTCAACCCCCAACCTGC
>Lch_1
ATGAGA---------------------------------------------------------AGCCTCTCCCTCTACAAAACTTTAATCCTTTCTCTC---TTTCTCACTCTCCTTCTC------TTCCTTCCTCACTCCGTCTCCGCCGTCGCCGCCTCCGAAAAGTCTATTCTCCTCCAATTCAAATCCTCGTTCTCATCCAATCCTGCCGATCTTCTCTCCGACTGGAATTCCGCTGATCCCTACCCCTGCTCATGGTCTGGGGTCTCCTGCGACTCGAAATCTAGGGTCATATCCCTCAACATCAGTGGCAGCAGTGGCGGCGGCGACTTC---------GGCAGAGGTAATTCTTCGGATGCTTCTTGCTCTGAATTTTCT---------------------GTCTTCGGTCGGAATTGTTCGGTTGGTAATAGAAAATTGGCGGGGAAGCTGTTGCCATCTTTCGGGCAGCTATCTGAGCTCAAGGTTCTATCTTTGCCGTTCAATGATTTTGACGGTGAGATTCCTCTCGAGATATGGGGTTTGGAGAACTTAGAAGTGCTCAATCTTGAGGGCAATTCTCTGTCTGGGACACTGCCTTCGGAATTCAGAGGCTTGAGGAGGCTGCGTGTTCTTAATCTTGGTTTTAATGGGATCGAAGGAGAGATTCCGATCTCTCTCTTGAACTGTGTTGGGTTGGAGATCTTGAATTTATCTGGAAATAAACTGAATGGGACGGTGCCTGGCTTCCTTGGCAAATTCTCCGAATTGAGGGGGTTATTTTTGTCTTTGAATCAGTTGACTGGGTCTATACCGAAGGAGCTTGGGAATGGGTGTAGGCAGCTTGAGCATCTTGATTTGTCGGCAAATTTTTTGAATGATGTCATTCCTCATAATTTGGGGAACTGCAGTGTACTGAGAACGTTGCGATTGTTTTCGAATATGTTGGAAGATGTCATTCCACGGGATCTTGGTCAGCTTCAGAAGCTCGAAGTGTTCGATGTGTCGAGGAACAGCCTGAGTGGGCCTGTGCCCGCTGAGCTCGGAAACTGCTTAGAATTATCCGTGCTTGTTCTTTCGAATTTGTATAAT---CCGTTGCCGCCTTCTGTG---------------GACTCTTTTGGCAGGCCATCAGATGTTGCCTATGACGATTACAACTACTACCAAGGAGGGATTCCGGTGAATATCACGAGGTTGCCAAAGCTGAAGATAATCTGGGCCCCAAGGGCCACACTGGAAGGCAGTATTCCAAGTGACTGGAGTGCTTGCAACAGCTTGGAAATGGTTAACCTGGGTCAGAATCTTTTCACTGGAGAAATTCCCGTGGTGTTTAGTCAGTGCAAGAACCTTCATTTCCTCGACTTGAGCTTCAATAAGCTGAGTGGGGCCCTCAATGTGAAACTTCCGATTCCTTGTATGCAAGTTTTTGATGTAAGCGGGAACCAGTTATCTGGTTCTATTCCTAGG---------------------------------------------------------------------------------------------------GCTCTCACTGCAATGTCGTTGCCATCATTTGCATCCAGTGTTGATCTTGCAGTTCTTCACAATTTCAGTGAGAATAATTTCTCGGGCCCCCTTCCATCTTTGCCAATTGCTGCCGAAAGATTGGGCAAACAAACTGTTTATGCATTTCTGGTCAGCGGGAATAGCATTACTGGTTCACTTCCTGGGAATCTGTTCGACAAGTGTGCCAATTTGAATGGATTGTTTGCCAACTTTAGCAACAATCAGGTTTCTGGTCAGATTCCGGTGGAGATTGGTGACAGCTGCAGATCACTTAAGCTTTTGGATGTTGCTGGGAATCGAATTACTGGATTGATACCTTCGAATTTCGGGTATTTGGACTCTCTTGTTAGCCTTGACTTGAGTAGGAACAAACTGCAGGGTCAGATACCGGAGAGTTTCGGTCAATTGAAGGCTTTGAAGTATCTATCATTGGCTGGCAACAACCTGACTGGGGATATCCCTAACAGCTTGGGTCGGTTGCCTTCTCTAGAGGTGTTGGACCTTTCTTTGAATTTCCTATCAGGTGAAATTCCGAGAGACCTGGTGACTTTGAGGAATCTGTCCGTTCTTTTACTCAGCAACAATAAACTCTCAGGGCAGATCCCTTCGGGTTTAGCGAATGTGACATCACTCTCTGAATTCAATGTGTCATTCAATAACTTGTCTGGGCCAGTACCGTTGAATGCTAATTCGATGAAATGCGACAGTGTTATTGGGAACCCATCTCTTCGCAGTTGCCCTCTGGTTTCA------CTGTCCGTGCCATCATCCGATCTGCAAGGGCGGAATGGGGTTGCACAGCAGTATGCCGCTTCTCCATCAGCAAGTCCATCCAAGAAGAGTGGAAGCAGCGGATTTAATTCCATCGAGATTGCCTCCATAACATCAGCGTCTGCTATAGTCTCTGTCCTTCTTGCATTGGTGGTTCTCTTTCTCTATACAAGAAAATGCGTCCCAAAGCCCACGGTTCAAGGATCAAGAAGAAGGGAAGTTACAGTTTTCACTCCAATTGGGGCGCCACTGACTTACGATAATGTCATGCGGGCTACGGGAAGTTTCAATCCTAGTAACTGCATTGGGCATGGAGGTTTTGGAGCTACTTATAAAGCTGAGATTTCTCCGGGAGTTTTAGTTGCGATAAAGAGGCTCTCAGTGGGACGGTTCCAAGGGATTCAACAGTTCCATGCGGAAATCAAGACCCTTGGAAGAATGCGCCATCCAAATCTGGTAACTTTAATAGGATTCCATGCCAGTGAGACAGAGATGTTTCTTGTATATAATTATCTGCCTGGAGGCAATTTGGAAAATTTTATCCAGGAGAGATCCACGAGACCTGTTGACTGGAGGATGCTTCACAAGATCGCTTTAGATATTGCTCGGGCGCTTGCTTATTTACATGATCAGTGTGTCCCTCGGGTCCTCCATCGTGATGTCAAACCGAGCAATATCTTATTGGACAATGACTTCAATGCTTATCTTTCAGACTTTGGATTGGCTAGGCTGCTGGGTACTTCTGAAACACATGCAACTACAGGTGTTGCAGGAACTTTTGGATATGTTGCTCCAGAGTATGCAATGACATGCCGTGTTTCTGATAAGGCTGATGTGTACAGCTATGGCGTGGTACTGCTGGAGCTGATATCTGATAAGAAAGCCTTGGATCCTTCATTCTCTTCATATGGAAATGGTTTCAATATTGTTCAATGGGCATGTATGCTTCTCCGGCAGGGCCGGGCACGCGAGGTCTTCACTACAGGGCTGTGGGATGTGGGTCCTCATGATGATTTGGTCGAGACACTGCATTTGGCCGTCATGTGTACCGTTGATTCCCTCTCGATCAGGCCTACAATGAAGCAAGTTGTTCAACGGCTGAAGCAACTTCAACCTCCAACATGC
>Lch_2
------------------------------------------------------------------------------------------------------------------------------------------------------------------------------------------------------------------------------------------------------------------------------------------------------------------------------------------------------------------------------------------------------------------------------------------------------------ATGAAGGGCCGGCTTTCGCCGTCCGTCGGCGACCTCTCCGAGCTTAGGGTTTTGTCGCTGGGATTTCAAGATTTCTTCGGTGAGCTTCCTTCCGAGATTGGAAAGCTCCGATCTTTGCAGATTCTCGAC------------------------------------------------------------------------TTCGGATTCAATAGGTTTGAAGGCGGAATCCCGCTGTCGATGGTGGGTTGCGTCCAGCTGCGGCTGATTAATCTGGCTGGGAACCGGCTGAATGGTTCCGTCCCGGCGTTCTTTGCACGGTTTCGGAATCTTCAGTTCGTGTCGCTGTCCTTCAATGGGTTCAAGGGCCAGATCCCGGATGAATTTGGACAGAGTTGCAGGGCGCTTGAACATTTGCATCTTGCTGGGAACTATCTTTCGGGTTCGATACCTTCGAATTTGGGGAATTGCAGTCGGCTCCGGTCATTGGTGCTGGCCTCGAATCAGTTTGAGAACGGTATTCCATCGGATCTTGGGAGGCTTAGAAGGCTTGAATCCCTTGATTTGTCGAGGAATTTCTTCAGCGGGGTTATTCCGTCTGAGTTGGGGAACTGTAAACGCTTAGAATTGCTGGTTCTGAAGAACAATTTCAAT---CTGCTATTGGTAAGAGATGGTGTG------------------------GGTTTGAGTGATTATGTGGAAGATTTCAATTATTTCGAGGGGGAATTGCCTAAAGTGCTTGTGAGCCTTCCCAACCTTCGAATTCTTTGGGCTCCTAACGTGAATTTGGAGGGCGGTTTCCCTCAAGACTGGGGATCTTGTGGCTACTTGCAGATGGTGAATTTAGCTCAGAACTACTTCACTGGTGGGATTCCTACATCACTCAGTCAA---------------------------------------------------------------------------------------------------------------------------------------------------------------------------------------------------------------------------------------------------------------------------------------------------------------------------------------------------------------------------------------------------------------------------TCATACCCGTTTGGCCCATGTGCCGATTTGGATAGCCTGATCATTGATGTTAGTGGCAACGGAATCTCTGGTGAACTTCCTTTGGAGATGGGTAATCATTGTAAACGCTTGAAATATTTGGACATGGCGGAGAATGAATTTGTTGGATCAATACCTCCAAGTTTCGCTTACTTTGATTCTCTGGTGTATGTTGACCTTAGTCGAAACAAGCTTCAAGGCCAGATTCCATTATATTTTGGCCAGATGAAGGAGATGAAGCATCTCTCACTATCTGTAAATGGTTTCACCGGTAAGATACCACCAGACTTAGCTCGGTTGGCATCGTTAGAGTTTCTGGATCTTTCATCAAATTCCCTCTCAGGGGAGATACCGGCAGGATTTGCAAAGCTAGGGCATCTTACTGTTCTACTACTAGATAGCAATGACCTCTCTGGGCAGATTCCTGCTGGCTTCAGTAATTTGACTGCTCTCTCAGTTTTCAATGTCTCTTTCAACAATCTATCTGGATCTCTAGCGCCTAATTTGAACTGGATAAAATGCGAAAGTGTGCAAGGAAATCGTAATCTTCAACCTTGTCGCGTGCCGCCT------TCATCATCTCCCTCACTGGAACAGAAC------GCTAGTGTTCCCCAGCCCCAAGCATTTTTTCCCGCCAGAAGTGTGCCTCAA------AAGGGCGACAGATTCACCCCTATAGAGATTGCTGCAGTCTTATCAGCCTCTATTATAGTATCTGTTCTCATAGCCCTTGTTTTTATCCTTCTTTGCATGAGGAAGTGTGTTTCGAAGATTGATGGTCAACGGGTGGGAAAGAAAGAGGTAATTACTTTCAATAACATTGGTGTTCAACTTACATATGAAAATGTTGTGAAGGCTACTGGAAATTTCAATGTCCAAAACTGCATCGGGAATGGAGGTTTTGGAGCTACTTACAAAGCTGAAATAATTGCGGGTGTGGTAGTGGCTGTAAAGAGGCTGTCAATCGGGCGGTTTCAGGGTGTCCAGCAGTTTCATGCTGAGATCCGAACTCTCGGACGGGTGCAGCATCCTAACCTTGTAACTTTGATAGGTTACCATGCTAGTGAGGCGGAGATGTTCCTCATCTACAACTATTTGCCTGGGGGCAATCTGGAAAGATTCATTCAGGACAGGTCGAAGAGGACTGTTGATTGGAGTATGCTCCATAAGATTGCTCTAGATATTGCTCGAGCACTTGCTTACTTGCACGACGAGTGTGTCCCGAGAGTCCTTCACCGGGATATCAAACCAAGCAACATATTGCTGGACGATAACTTCAATGCCTGTCTATCAGATTTCGGCCTGGCTAGGCTTCTGGGTACCTCCGAAACCCATGCCACTACAGATGTAGCAGGGACTTTTGGATATGTTGCTCCCGAATATGCGATGACATGCCGTGTTTCTGATAAGGCAGATGTGTATAGCTATGGAGTTGTTCTTCTGGAGCTGATTTCAGACAAGAAGGCCCTGGATCCCTCATTTTCTTGTTATGGGAATGGCTTCAACATTGCCGCTTGGGCCCACATGCTGCTCAAAGAAGGACGAGGACGTGAGTTCTTCACAGCAGGACTGTGGGATGTGGGGCCACAGGATGATCTGATCGAAACACTTCATTTGGCAGTCATGTGTACAGTTGATTCCCTGTCCAAGAGGCCTTCTATGAAGCAGGTTGCCCAGCGGCTGAAGCGGATTCAACCCCCAATGTGT
>Nco_1
ATGAAT------------CGTCCTCCG---------------AGAAGGCGACTC---GGGGGAAACCTAACGCCGTCGGTCTGGTCGTTCCTTGTC------CTACTGCTGCTGCTTCTTTTTCCCTGCCGGGGGCTAGCTGGATCCGGCTGGCGTCGCGGCGATGTTGTCGCCCTCCTGCGCCTCAAGGCCTCCCTC---GACGACCCTGCGGGGATACTATCCAGCTGGAGCCCCTTGGATGCCGATGCCTGCGCCTGGTTCGGCGTCTCCTGCAACTCAGCTCGTCGAGTCATCTCGCTGAACCTGACAGCTGGAGGAGGTAAGTCTTCTGGT------------------------CCCGTTGACTCTTGCTCGGCT---------------------------CCGTTGGCGCGACCC---CCGGTATCAGGTGCTAAGCTTGCAGGAAAGGTTTCGCCGTCCGTCGGGAGCCTCACTGAGCTCAGGGTTCTGTCTTTTGCCTTCAACGACCTCTCTGGCGGGATTCCACGGGAAATCGGTGCCCTCCACCAGCTGGAGGTGCTTGAT------------------------------------------------------------------------CTCAGCTTCAATCGGCTCTCTGGACCTATTCCTAGTGAGATTTCGAGCTGCGTAGGGTTGAATTACGTCAATTTGGCGGGGAATAAGCTTAACGGAACGATACCAGGGTCCCTGGGGTCCTTGCCGCGGTTAAGGGGGTTGTTTCTGGAGTTCAATCGGTTTTCTGGATCGATTCCGGAAGATCTGGGACGCAGTTGTGGGTACCTTGAGCGGCTTCATCTTGCTGGAAACCGGTTATCTGGCAGTATTTCAGCGACACTAGGAAATTGCCGGAATCTGCGGTCGTTGTTGTTGTTCTCCAACAGTTTGGACGGCCCAATTCCACCGGAACTGGGAAGGATCTCTGCGCTTGAAACCCTGGACGTTTCAAGGAACAGCCTTAGCGGGCCAGTACCATCAGAGCTTGGGAACTGCCTCCAACTGTCGATCCTCGTCTTGACAAACGCCTACGAGTTACCATCG---CTCAACTCCTCTGTTTATTCAGAT---------------CTGGAGGATGATGACAAAGGAGAGTTCAATTTCTTTGAAGGGGAAATTCCCACCAACATCACGTCGCTTCCTAAGCTTAAGATCCTATGGGCGCCTAACGCAAACTTGGTGGGCAGCATCCCTTCCCAATGGGGTGATTGCAGCAGCTTGGAAATAGTGAATTTTGCACAGAATCTCTTCATTGGTGGCATCCCTGCAGCTTTTGGGGACTGCAAGAAAATGGTTTTTCTTGATTTGAGCTCGAACCGATTGACTGGCGGTCTCAGCGATAGGCTTCCTCTGCCATGTATGGCTGGGTTTAATGTCAGTAGGAATCTACTGTCGGGTTCCGTGCCAAGGTTTATCGATGGTGGATGTTCAAGTAATTTAAGA---GCAGCAAGCACGCATGATCCATTTGATTTTGGTTCTATTTATTCGTCATTCTTTACTTGCAGTGCTTTGGTTGCTAGCTTGCTTCCTGCAATTGGG---GCGGACTATGGTACTCTATTTCATGATTTTACAGGAAATAATTTTAGTGGTGACATTCCTTCTGTCCGGCTTGCCGTGGATAGGTTGGGAAGGCTCCCAGTGTATGCATTTTTGGTTAGTGGTAATCGTTTCAATGGATCGATTTCTGCTGACTTATTTGAGATGTGCAAAGACCTCAGAGGGTTTATTGTCAACTTTAGTGACAACCAATTATCTGGTGGTCTTCCTGCTGAAATTGCTGGTTGGTGCAGCTCCCTCAGGGCATTGGATATGTCCGGTAATTCACTTGCAGGGGAAATACCGTCCAGTTTTGGGAATTTGAGTTCTTTAATTAGCCTTGATCTGAGCAGTAACAAGCTGACTGGTTCGATTCCCATGGAATTGGGTCATCTGAAGAATTTGCAGTACCTCTCACTGGCAAGAAACAACTTGACTGGCAGAATTCCCCCGGACATTGCTCTGTTGCCGTTGCTGAGGGTCTTGGCACTTGATTCTAATGGCTTGTCAGGAGAGATTCCCTGGCAGATAACAAAATTGAGGAATTTGACTGTTCTTTTACTCGATAAGAACAACCTCTCGGGCCAGATACCTTCTGATTTTGCTGAAGCGACTAGCCTTATGTCATTTAATGTGTCCTTCAATAACCTCTCTGGACCTGTACCAGTCAATTTTAGTGCGATTAAGTGTGACAGCATTATCGGAGACCCTCATCTCAAGCAGTGCCAAATTTCCCTAGTTGAATTGGCATCAACCCCTTCTGCTCAGCAGGGGCAAGGTGGGAGCCCAACAGATTCTGCTTCTCCTCCAGTAAGT------------------CCGTCCACTGGTTTTAGTCCTATAGAGATTGCATCCATTACATCTGCATCAGCTATAGTTTTTGTTCTTTTGGTTCTTGTTCTTGTTCTTTTCTATACAAGGAGGCGTGCGTCTAGGGCAGTTGGTCAGGTGCCTGGTAGAAGGGAAGTTGTCACTTTCTCGAACATTGGAGTGACACTAACCTTCGAGAATGTTGTGCGGGCGACTGGTGGTTTTAATCCAAGCAATTGCATAGGTAATGGGGGTTTTGGAGCTACATACAAGGCCGAGATCTCCCCAGGTGTCCTGGTTGCCATAAAGAGGCTCTCTGTTGGGAGGTTTCAAGGTGTCCAACAGTTTGAAGCTGAGATCAAGACCCTTGGAAGAGCACGACACCCAAATTTGGTCACCTTAATTGGTTTTCATGCCAGCGAGACAGAGATGTTTCTTATATACAATTATTTGCCGGGAGGTAATCTAGAGAAATTTATCCAGGAGAGGTCTAAGAGAGCGGTAGATTGGAGGATGCTTCACAAGATCGCTCTGGACATTGCCCGAGCTCTCGCATACTTGCACGACGAGTGTGTTCCTCGTGTTCTTCATCGAGATATCAAGCCCAGCAATATACTTTTGGATAACAATTACACAGCTTATCTTTCAGATTTTGGGTTGGCTAGATTACTGGGCACTTCTGAAACGCATGCGACAACTGATGTGGCCGGAACTTTTGGATATGTTGCTCCAGAATATGCCCTGACTTGCCGAGTTTCGGATAAGGCTGATGTTTATAGCTATGGTGTGGTGCTGATGGAGTTGCTTTCTGATAAGAAAGCGTTAGACCCATCATTTTCCTCCTATGGGAATGGGTTCAATATTGTTCAATGGGCCTGCATGGTTCTCAGGCACGGGAGGGCTCGCGAGTTTTTCACGGCGGGCCTTTGGGACGTAGGCCCCCATGATGATTTAGTAGAGGTATTGCACTTGGCTGTCATGTGTACAGTTGATTCCCTCTCAATTCGGCCTACAATGAAGCAAGTTGTCCAACGGTTGAAGCAACTTCAACTTCCCGCATCC
>Nco_2
ATGCAT------------CGCCCTCCG---------------AGAAGACGACAC---CGGGGAACCTTGACGGTGCCAGTCTGGTGGTTTCTTGTCCTGCTGCTTCTTTTGCTTCTTCTTCATCCCTGCAGGGCGCGCGCGGGATCTGGCGGGCCTCAGGGCGATGTAATGGCGCTCCTGCGGCTCAGGTCCTCTTTT---CACGACCCCGCCGGGATACTCTCCAGCTGGAGCCCCGGCGACGCCGATGCCTGCAACTGGTTCGGCGTGTCCTGCAACTCAGCGCGTCGAGTGGTCTCGCTCAACCTGACTGGTGGAGGAGGTAAGTTTTATGGT------------------------TTCTCTCGCTCTTGCTCGACT---------------------------CCGCTGGCGCGGCCC---CCGGTATCGGGTGCTAAGCTTGGTGGTGAGGTATCGCGGTCAGTCGGGAGCCTCACTGAGCTTAGGGTTCTATCTCTTGCATTCAACGAGCTGTCTGGCGGGATTCCACCGGAAATCAGTTCTCTTCACCAACTGGAGGTGCTTGAT------------------------------------------------------------------------CTCAGCTATAATCGGCTCTTTGGACCTATTCCCCGTCAGATTTCGGGCTGCTTAGGGTTGAGTTACCTCAATTTGGCCGGTAATCAGCTCAATGGAACGGTACCGGGATCCCTAGGGTCTTTGCCGCGGTTAAGGGGGTTGTTTTTGGAGTTCAATCGGCTTTCCGGATGGATTCCTGAAGAACTTGGACGGAGTTGTGGGTACCTTGAGCGGCTTCATCTTGCCGGAAACCTGCTAGTTGGCAGTATCCCGACGACGCTGGGAAATTGCCGGAATCTGCGGTCATTGTTGTTGTTCTCCAACCTTTTGGATGGCCCAATCCCGGTGGAATTGGGAAGGATCTCTGCTCTCGAAACCCTGGACGTGTCAAGGAACAGCCTCAGCGGGCCAGTACCGTCAGAGCTCGGAAATTGTCTTCAACTGTCGATCGTCGTCTTGTCAAACGTCTATGAGCTGCCATTG---CTCCGCTCCTCTGTGAATGCATAC---------------CTGGAGGATGATGATAAAGGCGAGTTCAATTTCTTTGAAGGGGGAATTCCCACCACTGTCACGTCGCTTCCTAACCTCAGGATCTTGTGGTCGCCAAGAGCAAACTTGGAAGGAAGCATTCCTTCCAAATGGGGAGATTGCAGCAGTTTGGAAATGGTGAATTTTGCACAGAATCTCTTCACCGGTGACATTCCTGCAGCTTTTGTGCAATGCGAGAAACTGGTTTTTCTTGATTTGAGTTTTAACCGATTAACTGGCGGTCTCAGCGATAGGCTTCCTCTGCCATGTATGGCTACTTTCAATGTCAGTGGGAATCTGCTGTCAGGGTCCGTGCCGAGGTTTGTCTATGGCGGATGTTCAAGTAAATTACCC---GGGGCAAACGCGCAGGACCCGCTTGATTTTGGGTCCGTTTATTCATCATTCTTTACTTGCAGTGCTCGTGTTTCTAGTTTGCTTCCTGAAATTGGG---ACTGGCGAAAGTGTTATATTTCATGATTTTAGTTGGAATAACTTCAGTGGTGACGTTCCCTCAATCCGGCTTGCCGTCAATAGGTTGCAGAAACATCCGGTTTATGCGTTTTTGGTGAGTGGTAATCGTTTCAGTGGACAGATTCCTGGTTACTTATTCGAGATGTGCAAGGATCTCAGAGGGTTTATTGCTAATTTGAGCGACAATCAGTTGTCTGGTCAGCTTCCAGGCGAAATTGGTAGTTGGTGCAACTCCCTTAGGGCATTGGATTTGTCAGGTAACTCAATTTATGGAACGATACCATCCACTTTTGGGAATTTGAGTTCTTTAATTAGCCTTGATCTGAGCAGGAACGAGCTGATTGGTTCGATTCCCATGGAATTGGGTCATCTGAAGAATTTGCAGTATCTCTCACTGGCAAGAAACAACCTGACGGGCAGAATTCCCGTGGACTTTTCTCTGTTACCTTTGCTGAGGGTCTTGGCGCTTGGTTCTAATGGCTTGTCAGGAGATATTCCATGGCAAATAACAAAGTTGAGGAATTTGACTGTTCTTTTACTTGATAAGAACAATCTCTCGGGCCAGATACCTTCTGATTTTGCTGAACTGACTAGTCTTTCGTCCTTCAATGTTTCATTCAATAACCTCTCTGGACCTATACCGTCCAATTTCAGTACAATG---TGTGATAGCATTATCGGAAATCCTCACCTTCAGCAGTGCCAAGTTTCTGCAGTTGCACTGGCATCACCATCGTCTACACAACAGGGACAAGGGGGTAGTCCACCAGATCGTGCTGCTTCTCCATCAGGAAGTGCATCTCAG------ATGAGGAATAGTTTTAGTCCTATGGAGGTTGCCGCAGTTACAGCTGCAGTAGTGATAATTGTTGTTCTTTTGGTTCTCGTTCTTGTTCTATTCTACACAAGGAAGTGTGCACCTACGGCGGTTGGTCAGGCACCTGGTAGAAGGGAAGTATTCACATTCTCAAACATTGGAGTGACACTAACCTTCGAGAACGTTGTGCGGGCAACTGGTGGCTTTAATGCAAGCAATTGCATAGGCAATGGGGGTTTTGGAGCTACATACAAGGCGGAGATCTCCCCGGGAGTCCTGGTTGCCATAAAGAGGCTCTCTGTTGGGAGGTTTCAAGGTGTCCAACAGTTTGAAGCTGAGATCAAGACCCTCGGAAGAGCTAGGCACCCGAATCTGGTTACCTTAATTGGTTTTCATGCCAGTGAGACAGAGATGTTTCTTATATACAATTATTTGCCAGGAGGTAATCTGGAAAAATTTATTAGGGAAAGGTCTAAGAGAGCGGTAGATTGGAGGATGCTTCACAAGATCGCTCTCGATATTGCCCGAGCCCTCGCATACTTGCACGATGAGTGTGTTCCTCGTGTTCTTCATCGAGACATCAAGCCCAGCAATATACTCTTGGATAACAATTACACAGCGTATCTCTCAGATTTTGGGTTGGCTAGACTACTTGGCACTTCTGAAACCCATGCAACAACTGATGTGGCCGGAACTTTTGGATATGTTGCTCCAGAATATGCCCTGACTTGCCGAGTTTCCGATAAGGCTGATGTTTACAGCTACGGTGTGGTGCTGATGGAGTTGATCTCTGACAAGAAAGCGTTAGACCCATCATTTTCCTCCTATGGGAATGGGTTCAACATTGTTCAATGGGCTTCAATGCTTCTCAGGCAGGGGAGGGCTCGCGAGTTTTTCACGGCCGGCCTTTGGGATGTTGGCCCCCATGATGATTTGGTAGAGACACTGCGCCTTGCGGTTATGTGTACAGTCGATTCCCTTGCAGTTCGGCCTTCAATGAAGCATGTCGTCCAGCGGTTGAAGTCGCTTCAACCTCCCGCTGGC
>Osa_1
ATGCGACGGCGGCCGCCGCCGCCGCCTCCTGCC------------------------------------ACCCTCAACACCCAAACCCTAATCACTCTC---TTCCTCCTCCTGCTGCTC------GCTGCTGCCGCCGCGGCCGACGCCGGTGGTGGTGGTGAGAGGGAGGCGCTGCTGAGGTTCAAGGCGGGGGTGGCCTCCGACCCGGGGGGGTTGCTCCGGGGGTGGACGGCGGCGTCGCCCGACCACTGCGCCTGGCCCGGGGTGTCGTGCGGCGGCAACGGCGAGGTCGTGGCGCTCAACGTCTCGTCCTCCCCGGGC------------------------------------------------------------------------------------------------------------------CGCCGCCTCGCGGGGGCGCTGTCCCCGGCGGTGGCGGCGCTGCGGGGGCTCCGCGTGCTGGCGCTCCCTTCCCACGCGCTCTCCGGCCAGCTCCCCGCCGCGATCTGGTCGCTCCGCCGCCTCCTCGTGCTCGACCTCTCCGGAAAC------------------------------------------------------------------------CGCCTCCAGGGGGAGATCCCGCCCGCGCTGGCC---TGCGCGGGGCTCCAGACGCTGGACCTCTCCTACAATCAGCTCAACGGCTCCGTGCCCGCCTCGCTCGGCGCGCTCCCGGGGCTGCGCCGCCTGTCTCTGGCCTCCAACCGCCTCGGCGGCGCCATCCCCGACGAGCTCGGCGCTGGGTGCCGCAGCCTGCAGTACCTTGACCTCTCCGGCAACCTGCTCGTCGGTGGCATCCCGCGGAGCTTGGGGAACTGCAGTAAGCTGGAGGCGCTTTTGCTGTCCTCCAACCTGTTGGATGACGTCATCCCGCCGGAGATTGGCCGGCTAAGGAATTTGCGGGCGTTGGATGTGTCGAGGAACAGTTTGAGCGGGTCTGTGCCAGCTGAGCTTGGTGGTTGCGTTGAGCTGTCAGTACTCGTGCTGTCCAATCCGTATACG---CCGATTGGTGGGTCGAATTCGTCG---------------------------GATTACGGGGATGTCGATGATTTTAACTACTTCCAAGGAGGAATACCAGATGCTGTTGTCGCGTTGCCAAAGCTGAGGGTGCTGTGGGCGCCGAGGGCTACACTGGAGGGGGAGTTGCCACGTAATTGGAGCGCTTGCCAGAGCTTGGAGATGATCAATTTGGGGGAGAATTTGTTCTCCGGCGGTATTCCTAATGGGCTGGTGGAATGCAGCCATCTAAAGTTCTTGAATCTGAGCTCAAACAAGTTGACAGGTGCCATTGATCCATCACTCACAGTGCCTTGCATGGATGTATTTGATGTCAGTGGAAACCGGTTCTCTGGCGCAATGCCAGTGTTCGAGCAAAAGGGATGCCCTTCATCT------------------CAGCTCCCATTTGACGACTTGGTGTCAGAGTATTCTTCCTTTTTTTCATATCAGGCGCTTGCTGGATTTCGTTCGTCCTCATTTGTCTTGGGCACGGATTTGACTAGTTACCACAGTTTTGCCCAGAACAATTTTACTGGACCAGTGAAATCGTTGCCGCTTGCTGCGGATAAACTGGGGATGCAAGGGTCCTATGCTTTTCTGGCTGATGGGAACAATATTGCTGGACAGTTGCAACCTGACCTATTCAGCAAGTGCAACAGCTCAAGGGGTTTCATTGTGGACGTCAGCAACAACTTGATAACTGGCGGGATTCCAGTCGAGATTGGCTCATTGTGCAGCTCTCTAGTCGTTCTTGGTGTTGCTGGTAATCAGCTCTCTGGTTTGATACCAACAAGTATCGGGCAATTGAATTATCTTATCAGCTTGGATTTGAGTAGGAACCATCTTGGTGGTGAAATTCCTACTTCCGTGAAGAACCTGCCAAACTTAGAGCGCCTCTCTTTGGGCCATAACTTTCTCAATGGTACCATTCCAACCGAGATTAATCAGCTGTACTCTCTGAAGGTTCTGGACCTGTCCTCAAACCTCCTCACAGGAGAGATCCCTGGTGCCCTTGCTGATTTGAGAAATCTCACTGCCCTACTCCTTGACAACAATAAACTTACTGGGAAGATACCTTCTGCATTCGCTAAATCAATGTCACTTACCATGTTCAACTTGTCATTTAACAATTTGTCTGGTCCAGTGCCAGCAAATAGCAACACAGTTCGGTGTGATAGCGTTATTGGGAATCCTTTATTACAATCATGTCATATGTATACC------CTGGCTGTCCCATCAGCTGCACAGCAGGGCCGTGGTTTGAACTCCAATGACTATAATGATACATCATCTGCGGATTCACAGAATCAAGGAGGAAGCAATTCATTCAATGCAATTGAAATAGCTTCGATAACTTCTGCAACGGCCATTGTTTCTGTCCTTCTTGCTCTGATTGTGCTCTTTATTTACACAAGGAAGTGTGCTCCCCGAATGTCAAGTCGCTCATCTCGAAGAAGAGAAGTTATAACTTTCCAAGACATCGGAGTGCCAATCACTTATGAGACTGTTGTTCGAGCAACTGGGAGTTTCAATGCGAGCAATTGCATTGGAAGTGGGGGCTTTGGAGCCACTTATAAAGCTGAAATTTCACCTGGAGTGTTGGTAGCTATAAAGAGGCTCTCTGTTGGGAGATTCCAAGGTGTTCAACAGTTTCATGCTGAGATTAAAACTCTGGGGAGATTAAGGCATCCAAATCTGGTTACCTTAGTAGGATACCATCTTGGTGAGTCTGAAATGTTTCTCATATATAACTACTTGCCTGGAGGAAATCTTGAGAGGTTTATTCAGGAGAGATCAAAGAGACCTGTTGACTGGAAGATGCTCCACAAGATTGCTTTGGACATTGCAAAAGCACTTGCTTATCTGCATGATACTTGTGTTCCTCGTATCCTTCACCGTGATGTGAAACCAAGCAACATTTTGTTGGACACCGAGTATAATGCTTATCTCTCAGACTTCGGACTGGCAAGGCTCTTGGGAAATTCAGAAACCCATGCAACCACTGGTGTAGCTGGGACTTTTGGATATGTTGCTCCAGAATATGCTATGACATGCCGTGTTTCAGATAAAGCCGATGTGTATAGCTATGGTGTTGTACTGATGGAGTTAATATCAGACAAGAAAGCCTTGGATCCGTCATTTTCTCCTTATGGTAATGGGTTTAACATAGTTGCTTGGGCTTGCATGCTTCTTCGTCAAGGCCGCGCTCGTGAATTCTTTATTGATGGCCTGTGGGATGTGGGTCCGCATGATGACTTAGTAGAGACATTGCATTTAGCAGTGATGTGCACTGTTGATTCACTCTCTGTACGACCAACTATGAAGCAGGTCGTTCAACGGCTAAAGCAACTTCAGCCACCAATCCGA
>Osa_2
ATG---------------------------------GTGGCGGCTCGCCGG------------------AGCGCGGCCTCCTCCTCCTTCTTCCTCCTC---CTGCTGGTGCTCGCCGTC------CGCGTCCGCGCCTCTTCCGACCGTGTCCAAGAACGGGACAGATCGGCGCTCCTCGAGCTCCGGGGCGCC---------------GCCGGGCTGCTGGGGCGGTGGCCGACGGGCGTCGCTGACCACTGCTCCTGGCCCGGGGTGACCTGCGATGCGAGTCGCCGGGTCGTCGCCGTCGCCGTCGCCGCGCCCCCTGCCTCGGGG---------------------------------------------------------------------------------------------------------AGCTCGGAGCTCGCCGGCGAGCTTTCCCCGGCGGTGGGGCTCCTCACCGAGCTGAGGGAGCTCTCCTTACCCTCGCGCGGCCTTCGCGGCGAGATCCCCGCGGAGATCTGGAGGCTGGAGAAGCTCGAGGTGGTCAACCTCGCGGGGAACTCCCTCCATGGCGCGCTTCCTCTCGCCTTCCCG------CCGCGGATGAGGGTGCTTGACCTCGCCTCCAACCGTCTGCATGGTGAGATTCAGGGCACTCTCTCGGACTGCAAGAGCTTGATGAGGTTGAACCTTTCCGGCAACCGCCTCACCGGCTCGGTGCCGGGTGTTCTTGGCAGCTTGCCC---------------------------------------------------------------------------AAGTTGAAGCTGCTTGACTTGTCCCGGAACCTTCTTACCGGAAGAATTCCCTCAGAATTGGGGGATTGTCGGGAGCTCCGCTCCCTGCAGCTGTTCTCCAATTTGCTGGAAGGTTCAATTCCACCAGAGATTGGAAGGTTGAGGAGGTTGCAGGTTTTGGACATATCGAGTAACCGATTGAACGGTCCGGTTCCAATGGAACTAGGGAATTGCATGGATTTGTCGGTACTCGTATTGACGAGCCAGTTTGAT---------------------------------------------------------GCTGTGAATTTATCTGAGTTCAATATGTTTATAGGAGGAATTCCGGAAAGTGTGACAGCTTTGCCAAAGCTTCGGATGCTATGGGCGCCAAGGGCAGGTTTTGAAGGGAACATTCCGAGCAATTGGGGAAGGTGTCATAGTTTGGAAATGGTTAACCTTGCGGAGAACTTACTCTCTGGAGTGATTCCAAGGGAGCTAGGGCAGTGCAGTAACCTCAAGTTTCTCAACCTCAGCTCGAATAAATTGTCCGGTTCTATTGATAACGGTCTTTGTCCGCATTGTATTGCTGTTTTTGATGTCAGCAGAAATGAACTATCCGGCACAATTCCAGCATGTGCTAACAAAGGTTGCACACCCCAGCTTTTG------------------------GATGACATGCCATCTCGTTATCCGTCATTCTTCATGTCCAAAGCTCTAGCACAGCCATCATCGGGGTATTGCAAATCAGGAAATTGTTCTGTTGTATACCATAATTTTGCAAATAACAATCTTGGAGGCCACCTTACATCATTGCCATTTAGTGCAGACCGATTTGGGAACAAGATATTGTATGCTTTTCATGTTGATTACAATAACTTCACAGGATCTTTGCATGAAATTTTGCTGGCACAGTGTAATAATGTGGAGGGGTTGATTGTCAGTTTCCGGGACAACAAGATATCTGGTGGGCTCACAGAAGAAATGAGTACAAAATGCAGTGCTATCAGAGCATTGGATCTTGCTGGCAATCGAATAACAGGAGTGATGCCTGGTAACATTGGTTTGTTGAGTGCTCTTGTCAAGATGGACATCAGTAGGAATTTGCTTGAGGGTCAAATTCCTTCCAGTTTCAAAGAGCTTAAGAGCTTGAAATTTCTGTCATTAGCTGAGAATAATCTCAGTGGCACCATACCATCCTGTTTGGGTAAGTTGAGATCACTGGAGGTTTTGGATCTCTCGTCTAACTCCCTATCTGGAAAGATCCCTAGGAATCTTGTGACACTGACATATCTTACTTCACTTTTGCTGAACAATAATAAGCTTTCCGGAAACATTCCTGAT---ATTGCCCCATCAGCATCACTATCCATTTTTAACATTTCATTCAATAACTTGTCTGGCCCATTGCCTTTGAATATGCACTCATTGGCATGCAACAGTATTCAGGGAAATCCATCCCTCCAGCCTTGTGGGTTGTCTACA------CTTGCAAATACAGTAATGAAGGCCCGA---------------TCACTCGCAGAAGGAGATGTTCCACCATCAGATAGTGCAACTGTTGATAGTGGTGGCGGCTTCAGCAAAATAGAGATTGCCTCAATTACATCAGCATCAGCTATTGTTGCAGTTCTCTTGGCTCTGATTATCCTATATATTTACACACGGAAATGTGCATCAAGACAGTCAAGACGTTCAATCAGGAGAAGGGAAGTGACTGTTTTTGTGGATATTGGTGCTCCATTGACGTATGAGACTGTTGTACGTGCTACGGGGAGTTTTAATGCAAGCAATTGTATTGGAAGTGGTGGCTTTGGAGCAACATACAAAGCTGAGATTGCACCTGGAGTTCTGGTGGCGATAAAGAGGCTTGCGATTGGAAGGTTCCAAGGTATTCAGCAATTCCAAGCAGAGGTAAAAACTCTTGGGAGGTGCCGCCATCCCAATCTTGTGACACTCATAGGATACCATCTCAGTGATTCAGAGATGTTTCTTATATATAATTTTCTTCCTGGTGGTAATTTGGAAAGATTTATACAAGAAAGGGCTAAGAGACCTATTGACTGGAGAATGCTTCACAAAATTGCTCTAGATATTGCACGTGCACTTGGATTCCTTCATGATAGCTGTGTCCCACGCATTCTGCACCGAGACGTGAAACCAAGCAACATTTTACTTGATAATGAATACAATGCATACCTTTCTGATTTTGGATTAGCAAGACTACTCGGGAATTCAGAAACACACGCAACAACTGGTGTAGCAGGTACTTTTGGATATGTTGCTCCAGAGTATGCCATGACATGTCGTGTTTCTGATAAGGCAGATGTGTACAGCTATGGAGTTGTACTTCTTGAGCTTATTTCAGACAAGAAAGCACTGGACCCTTCTTTTTCTCCATATGGAAATGGCTTCAACATTGTTGCCTGGGCTTGCATGCTTCTGCAGAAGGGTCGAGCCCGTGAGTTCTTCATAGAAGGTCTGTGGGATGTGGCCCCACATGATGACTTAGTTGAGATTCTTCACCTCGGTATCAAGTGTACCGTCGACTCTCTTTCATCCAGGCCCACAATGAAGCAAGTTGTTCGACGACTAAAGGAACTCAGACCGCCTTCTTAC
>Out_1
ATGCAT------------------CCTACT---------------------------------------AGAAAAGAACCTTCGAGAGTTGTGATCATTGGTTATGTACTGTTGGTCATC------ATTGGCACGGCGGTGTCGTCTTCATCAGTGTCCGTAGATGGCAATGCTCTGCTCGAATTCAGGAAATTGATCACAAGGGACCCTTTTCAGGTTCTTCTCAATTGGAATGAGAGTGATAAGGAGCCCTGCTCCTGGACTGGGGTAACATGTAACCCTGTGTCTAGAGTTATGGCCCTTAACATAAGTGGCCGGTCTGATTGTGGGTCAAGAAACTTGTTTAGAGGTGATAATAGCTCTGCTGCACCCTGTTCTCGGCTATTACATATTACCACACCTGCATCTGCTACATACAGGGGCAGGGATCAAGTTTCTTGCAAGCTTACTGGTAAACTGTCTCCTTTCATTGGGAATCTCACAGAATTGCGCATTTTATCGTTGCCTTTCAATGCATTTTCTGGACCTATTCCAAAAGAGATCGGGAACCTGAGGTTTTTGGAAGTACTCGAGCTACAGGGCAACTCTCTCGCAGGTCATTTACCCTCAGAATTAAGCAATTTGTCATCTTTGCACGTGCTTGACCTCGGGTACAATGCGCTGGTAGGTGGAGTTCCGAAGGAGATTTCTGATTGCCACAAATTAGAAACTCTGGATCTGGCAGGCAATATGTTAAATGGGACCATCCCCACATTCCTTGGAGGTTTTCCCAAACTCAAAGTGCTGTCACTATCTTTCAATCAATTCTCTGGGCCGATTCCACTGGAGCTGGCTAACAATTGTGGATCCCTTGAGTACCTGCATCTTTCGGGCAATTTATTGATAGAAGAAATTCCTCCACAGTTGGGGAATTGCACTCGATTGAGATCCCTTTCACTCTTTTCAAATTTTCTAGATGGAAGCATTCCCCCAGATATTGGTAAGCTTTCCATGCTTCAAACATTGGATGTTTCAAGAAACAGCCTCAGTGGTAATATCCCGAAGGAGTTAGCCAATTGTCGTCAGCTTTCAGTACTTGTACTATCAAATCTGCTAGAT---TATGCCCCTGGTGGGAACTATACCGATATA---GACCCTTCGAATGAATTCTCAAATAGTGACAAAGGGGAGTACAATTACTTTGAAGGAGATATTCCTGCTGACATTTTCACTCTTCCCCAGCTTCAGATTATATGGGCTCCAAGGGCCAGTCTGAATGGTCCTTTACCTGAGGATTGGGGTAATTGTAGCAACTTGCAAATCGTTAATTTAGGTCAGAACTTACTCACAGGCCAAATTCCTGCAGGTTTGGTGAAATGCAAGAGTATTTTTTTCCTTGACTTGAGCTCTAATCATCTTAGAGGGGGCATTCCC---GAACTTCCTATTTCCTGTATGAGTTATTTCAATGTCAGTGGAAACTCGCTAACAGGAAATGTTCCAACTGTAATAACATCTGAGTGCCCCAAGCAGCCTCTCTTCTTAGATGTTTCACAAGCTCAAGTGAACCCTTCCTTTATTTATGCTACTCTCTTCTACTGTGGTACATGTGCAAGCAGTTCACTTGCTTATCTTGTA---TCTGAGGGTTTGCCAGTATTTCATGATTTAAGTAGGAACAATTTCACTGGCTCCATTCCTCCAACATTGATAGGCTACCAATTAATGGAAGAGCAGCCTGCATATGGACTTCTCTTAAATCACAATCAGCTTTCAGGCAACATTTCAAGCTCTCTTTTTGCCTCGTGCCAAAGTTTACAAAGCTTTGTCCTGAACTTGAGTGCCAACCAAATATCAGGTGAAATTCCTGCACAGTTATTTGTAAACTGCAAATCTCTGAAACAGTTAGAGGCAGCTGCCAATCAGATTACAGGATCAATACCTTCCACTCTTGGCAACTTGGAGTCTTTGCTGTATCTTGACTTGAGTAAAAACAATTTGCAGGGAAGCATCCCAACTCAGTTTGGACAGTTGATGAATCTGCAATATCTTGCTTTGGCCGAAAATAATATTACAGGTGAGATCCCAGGGGTGCTAGGTCAGTTATCTTCAATTGTTGTGTTGAAACTTTCATCAAATGGCCTCACAGGTAAAATTCCTGAAGGTCTTGCAAACCTAAGACAGCTTAGGAATCTTCTTCTTGACAAGAACAAACTCTCTGGGCAGATTCCTGAGGGCTTTGCAAATTTAAGTGCTCTCACTGTCTTCAATGTGTCATTCAATAACTTGTCTGGACCAATACCACAGCTTGGGAATTCAATGACTTGTGAGAGTTTCACAGGGAATCCTTTACTGCAT---TGCCACTCAACATTT---------------TTGTCAGTACAGCAGCCGGGACAGCCTGGTGTTCCTCTTCCAAATGCTCTCGCTCCAGCAATAAACCCAGTTGAA------AAGCATGGCCAGTTCAACTCTATTGAGATTGCAGCTATCACTTCAGCTTCTGCAATAGTTTTTGTCCTTCTAGTTCTTGTTGTTCTTTTCCAGTTTAGAACATGTCGTATACCGATTTCTTCTGGGCACCGATCAGGGAGAAGAGAGGTCATCACTTTTACAAACATTGGTGTACAACTAACTTACGAGAATGTAGTTAGAGCTACAGGAAACTTTAGTGCAGCCAATTTTATTGGTAATGGTGGTTTTGGGGCAACTTACAAGGCTGAGCTGACCCCGGGATTGTTGGTGGCAGTAAAGAGGCTCTCAGTAGGACGGTTCCAAGGGATTCAGCAGTTTGATGCAGAGATTAGAACCCTTGGCCGTGTACGCCATTCGCACCTAGTCACATTAATAGGTTATCATGCCAGTGAGTCGGAGATGTTTCTGGTCTACAATTATTTGCCTGGAGGCAATTTGGAAAGATTTCTTCGCGAGAGATCAAATAGAAATGTTGATTGGTGTATGCTTCATAAAATAGCTTTGGATATTGCTCGGGCTCTCGCTTATCTCCATGATGAATGTGTTCCTCGAGTGCTACATCGTGATATCAAACCCAGTAATATTCTATTGGACAATCATTTTAATGCCTATCTCTCTGATTTTGGTCTGGCTAGGCTTCTTGGAACCTCTGAAACCCATGCAACAACGGATGTAGCAGGAACATTTGGATACGTTGCGCCAGAATATGCAATGACATGTCGTGTGTCAGACAAGGCAGATGTTTATAGCTATGGTGTGGTGCTTCTGGAGTTGCTTTCAGACAAGAAAGCTCTTGACCCCTCATTTTCTAGCTATGGTAATGGATTCAATATTGTTGCTTGGGCATGTATGCTTCTTCGACAAGGAAAAGCACGTGAGCTTTTCACTGCAGGATTATGGGATGTGGGACCTCATGATGATTTAGTTGAAACACTGCACCTTGCTGTCATGTGTACTGTGGATTCACTTTCAATCAGACCTTCAATGAAACAAGTTGTGCAGCGACTGAAGCAACTACAGCCTCCACTGCGG
>Pab_1
ATGAGGATC---------------CCT---------------------------------------------------------------------------------------------------GCTCCTGGACTGGGGTTGTCTAGTGCTGCTTCCGGAATCGAATTCTGTGGGGAACGATTCAATGGGTTCTTC------------TATGATTTGCCTTCGGAATGGAAGTGTGGTTTCTTGGGAAGGATACAATGGCCAGGACCGCGTTGC------------------------------------------------------------------------------------------------------------------------------------------------------------------------------------------------GTGCAAGCTTGCTGTGAATTGCGTGTTCTGTCGCTGCCTTTCAATGCCTTTTCCGGCGATGTTCCTTCGGAAATTGGAAACTTAACGTTTCTGGAAGTGCTTGAACTTCAAGGCAACTCCTTCACTGGTCAGCTGCCCTCGGAGTTGGGCAGTTTGAAATTCTTGCGCATCCTGAATCTGGGTTACAATTCACTTGTCCGTGCCGTGCCCGAGGAGCTCTCCAACTGTCGCATACTTGAAATACTGGATTTGGCTGGCAATGGGCTGAATGGAAGCATCCCTGTTTTTCTCGGAGGCTTGACAAAACTCAAAGCGCTGTCATTATCTTTCAATCAGTTCTCCGGGTCAATTCCATTGGAGCTGGCAAACAGCTGTCAACTCCTGGAGTACCTTGATCTCTCAGGCAACTTGTTGACAGATAAAATCCCTCCACAATTGATGAATTGCAGTCGGTTGGTGTCCTTGGCTTTGTTTTCGAATTTTCTAGAAGGAAGCATTCCATCGGAGATTGGTAGGCTTTCCATGCTGCAGATTCTAGATGTTTCAAGAAACAGCCTCACTGGTAAGATTCCAAAGGAATTAGCTGATTGCCGCCAGCTTTCGGTACTTGTGCTGTCTAATTTGCTAAAT---TTTGACCCT---GGCAATGATACCGATGTG---GATCAGTCAAGTGTATTTACAAATAGTGATAAAGGGGAATATAATTACTTTGAAGGA---ATTCCAGCCAGCATTTTCACTCTTCCCCAGCTTCAGATTATATGGGCTCCGAAGACGAGTTTGAATGGTCCCTTACCCGAGAATTGGGATAATTGT---AACTTGCAAGTCCTTAATTTAGGTCAAAACCTCCTTACCGGCCAAATTCCTGCA---------------------------------------------------------GGTGAGATTCCTCAAGAGCTTCGTATTTCCTGTCTGATTTATTTTGATGTCAGCCACAATTCACTAACAGGAAATTTTACAACTGCTGTGAATGCTGACTGCCCCAAGCAGCCTCTATTCTCAAATGTTTCACAATCTGAATTGGATCCTCCCACCATATATTCTTCTCTATTGTATTGTGGTACATGTGCAAGTAGCTCACTTCGGTTTCTTGTA---TCTGAGGGTTTGCCAGTGCTTCATGATTTCAGTGGGAACAATTTTACTGGCTCTATTCCTCCTCCTTTGATAGGTGACCAAATGATCAAAGAACAAGCGTCATATGCTCTTCTCCTAAATGACAATAATTTTACGGGGAACATCACATCATCTCTTTTTAATTTGTGCGCAAGGTTACAGACCTTTGCCCTGAACATGAGTGTCAACCAAATTTCGGGTGAAATTCCTCCTGAGTTATTTGTGAATTGCAAATCTCTGAAACATTTTGAGGCAGCAGTCAATCAAATTACAGGACCATTACCATCAACTCTTGGAAACTTGGAGTCTCTGATGCATCTTGACTTGAGAAATAATTCTTTGCATGGAAGCATCCCAACTCAATTTGGACAGTTGAAGGATCTCCGATATCTTAGCTTGGGAGAAAACAACCTTACAGGGGAGATCCCAGGATTACTAGGTCAAATA---TCTTTAACTGTATTGGAACTTTATTCTAATGCCTTTACAGGAAAAATTCCAGCAAATTTAATAAACCTGAAACAGCTAACGCGTCTTCGGCTTGACAATAATAAACTTACAGGGCAGGTTCCCCAGGGCTTTGCAAATCTCACAAGTTTAACTGTATTCAATGTGTCATATAACAATTTATCTGGACCATTACCACAGTTTAGCAGTAAGATATCTTGTGATAGTTTCACTGGAAATAATTTGCTTCAGTCTTGC------GTCTCT------GAACTTGCGCCATCACAGCAGGAGCAGGATCAGGTTGGTGTTCCTCTTCCATATGCTCTCTCTCCATCAGGAAACCCAGTTGAC------AAACATAACCAGTTCAATTCTATTGAAATTGCAGCTATCACTTCAGCTGCGGCTATAGTCTCTGTAGTTTTAGTTCTTGCTGTTCTCTTCCAGTGTACAAGATGGCATATACCTAGTTCTGCTGGTTATCGATCAAGAAGAAGAGAGGTTATCACATTTACAAACATTGGAGTTCAACTAACTTATGAAAGTGTAGTTAGAGCTACAGGAAACTTCAGTGCAGCCAATTTCATTGGTAATGGTGGTTTTGGGGCAACTTACAAGGCTGAGCTGATCCCAGGATTGTTAGTAGCAGTGAAGAGACTTTCTGTAGGACGCTTCCAAGGCATTCAGCAGTTTGATGCAGAGATTAGAACACTTGGACGGGCACGCCATCCAAATCTTGTAACATTAATAGGCTATCATGTCAGCGAGTCACAAATGTTTCTGGTATATAATTATTTGCCTGGAGGTAACTTGGAAAAATTTCTTCAAGAGAGATCAAAAAGAAGAGTTGACTGGTCTATGATTCACAAAATTGCTTTAGACATTGCTCGGGCTCTTACTTATCTCCACGAGGATTGTGTTCCACGTGTGTTGCATCGGGATATCAAACCTAGCAATATTCTTCTTGATAACAATTTCAATGCCTATCTGTCCGACTTTGGTCTTGCTAGGCTTCTAGGAACTTCTGAAACTCATGCAACAACTGATGTAGCAGGCACATTTGGTTATGTTGCTCCAGAGTATGCAATGACATGCCGTGTTTCAGATAAGGCAGATGTTTATAGCTATGGGGTTGTGCTTTTAGAGTTACTTTCTGACAAGAAAGCTCTTGATCCTTCATTTTCTAGCTATGGTAATGGATTCAACATTGTTGCTTGGGCATGTATGTTGCTTCGACAAGGACGGGCTCGTGAGCTTTTCACTGCAGGCCTATGGGATGTAGGACCTCATGATGATTTAATTGAGACACTGCATCTTGCTGTCATGTGTACTGTGGATTCGCTTTCAATCAGGCCTTCAATGAAGCAAGTTGTGCAGCGACTGAGACGATTACAACCTCCTCTGTTG
>Ppe_1
ATGGGTTTTTCC------------CCTTCGTCTTCAGTCACCAAAGAGCAGTTTTTT------------CGCAAACCCACTTCGCCAGTGCTTGTTCTGAAGCTCGTGTTGCTCTTATGGGTCTTCTCTCTGAACGGCGTCGTTTTCGCTGATGCTGATACTGACGCATCGGTGCTCCTCCAGCTCAAGAACTCGGTC---TCAGACCCGTCAGGCTTGCTTTCCAGCTGGAATTCGGTCAATTCTGGTCACTGCTCATGGTTCGGCGTCTTCTGCAATTCAAATTCTCAGGTGGTTGCGCTCAACATTACTGGGAATAGTGGAGGAGGC------------------GAAGGTGGATCGAAATCTATTGCGTGCTTAGATTTTGCCCAGTTTCCGCTTTATGGGTTCGGAATTCGGAGGAGCTGTTTGGGTAGTGGAGGAAGGTTGTCTGGGAAACTCCCCTCTGTAATTGGGAAGCTCACTGAGCTTAGGGTCTTGTCGCTTCCCTTCAATGGTTTGGATGGTGAAATTCCTAGTGAAGTTTTGGGCTTGAAAAATTTGGAGGTTCTTGATCTTGAGGGCAACTCGATAACTGGGTCTCTGCCGTTTCAGCTTAAT------CCAAATCTGCGGGTTCTTAATCTTGGGTTCAATATGATTGAAGGTGAGATACCGACCTCGTGGTCAAACTCTGTGAGCTTAGAGATCTTGAATGTAGCTGGGAATCTTGTGAATGGGACCATTCCGGGTTTCATTGGT---------AGGTTAAAGGCTGTGTATTTGTCGTACAATTCACTTAGTGGGGATGTTCCCAGCGAGATTGGAGACAATTGTGGGAAGCTGGAGCATCTTGATTTGGCGGGTAATTTCTTGGTTGATAAAATTCCAAGCAGTTTAGGAAATTGCAGTCAGTTGAGGACGCTGATGTTGTATTCAAATATGTTGGAAGAGGGTATTCCAGCTGAACTCGGCCGGCTTCAGGCGCTGGAAGTGTTGGATGTGTCGAGGAATAGCCTAAGTAGTTCATTACCACGAGAGTTGGGGAATTGCTCTGAGTTGTCTGTCCTTGTGTTGTCGTCTATGTTTAAT---CCGCTACCACGAGTCAATGATACAGTAGTG---GACTCTTTATTGGAGCAGTTGAATTCTATGAATGACGACTTCAATTACTTTCAAGGTGCAATGCCTGTGGAAATTACGACCCTTCCAAAGCTAAGGATCTTGTGGGCACCAAGGGCAAGTATTGAGGGCAACTTCCCGAGCAATTGGGGTAGTTGTGAATACTTAGAAATGATCAATTTGGCTCAGAACTTCTTTACTGGGGAAATTCCTAGTGGGCTTAGTCGCTGCAGGAAGCTTCAATTTTTTGATGTAAGCTCTAACAGGCTTAGTGGGGAGCTTGTTCAGGATCTTCAGGTTCCTTGTATGGTTATGTTTGATGTCAGCGGAAACATCTTGTCAGGTTCAATACCTGAATATTTTAACAGCACTTGTGCTCCAGTTTCTCCCTTGACAGATTTTTCTTTCAAAGATGATGATCCGTCCTCGCCCTATTTAGCATTTTTTGCATCGAAAACCCAAGTTGGAAACCCGTTGCAACTGTACGGAGAAGATGATGGTCTTACAGTACTGCACAACTTTGGGGACAATAATTTTACTGGCACTTTGCCGTCACTGCCTATTGCACATGAAAGATTAGGGAAGCAAACTCTTTATGCATTCCTTGTTGGAGAAAACAAGCTTACTGGAACATTTCCAGGTAGTTTATTTGGGAAGTGTGAGGGATTGGATTCATTGGTTGTTAATGTGAGTAACAACAAGCTATATGGTCAGATTCCTGCCGAAGTTGGCACAATGTGCAAATCTCTTAAATTTTTAGATGCATCTCGGAATCAGATTATTGGTCCCATTCCCCCTACTTTTGGGAAATTGGTGTCCCTTGTTGCCCTTAACCTGAGTTGGAACATGTTGCAGGGTCAGATCCCCATCAGTCTTGGCCAGACAAGGGATCTGAGGTATCTGTCCTTATCTGGTAATAACCTTACAGGTACCATTCCATCTAGTTTGGGGCAGCTTTACTCTTTAGAAGTGCTGGAGCTTTCTTCAAACCATCTCACCGGTGAGATACCAAAGGATCTTGTGAACTTGGGAAATCTGACTGTTCTTCTGCTGGACAAAAATAATCTTTCTGGTCAGATTCCATCTGGTTTGGCAAATGTGACTGCACTCTCTTCTTTCAATGTGTCTTTCAATAACTTTTCCGGTTCATTGCCTTCAAATAATAACCTGATGAAATGCAATGCTGCTATTGGAAACCCATATATACATTCTTGCCCCATGTTTTCT------CTGACACAACCATCTTCAGATTCTCAAGGAAGAGATGGTGATTCACAACCTTATGCTGCTTCACCAGTGGGAGTTCCAGCTTCGAGG------AATGGGAATTTCAATTCAATTGAGATAGCTTCCATTACATCTGCATCAGCCATAGTTTCAGTGCTTCTTGCTCTGGTTGTTCTGTTCTTGTATACACGAAAGTGGAATGCAAAGTCTGGAGCTCTAGGGTCTACCAGGAAGGAAGTTACAGTTTTCACAAACATTGGGGTTCCATTGACCTTTGAGAGTGTTGTGCGAGCCACGGGCAGTTTCAATGCTAGCAACTGCATTGGGAATGGAGGTTTTGGGGCAACTTACAAGGCAGAGATATCTCCTGGAATCCTGGTGGCAATAAAACGACTCTCAGTTGGAAGGTTTCAAGGAGTTCAACAATTTCATGCAGAAATTAAGACTCTTGGAAGGCTTCGCCATCCAAATCTGGTCACTTTGCTTGGTTATCATGCCAGTGATACAGAGATGTTCCTAATATATAATTATTTGGCGGGTGGTAATCTGGAAAAATTTATTAAGGAAAGGTCTACCAGGGCTGTGGATTGGAGGATACTTCACAAGATTGCTTTGGACATAGCTCGTGCACTTGCCTACCTACATGATCAGTGTGTACCACGTGTCCTTCATCGCGATGTCAAGCCCAGCAATATTTTATTGGATGATGATTTCAATGCTTATCTCTCTGACTTTGGTTTGGCCAGACTTCTTGGAACTTCAGAAACCCATGCTACTACTGGTGTAGCTGGAACTTTTGGATATGTTGCCCCAGAATATGCGATGACTTGCCGTGTTTCAGACAAGGCTGATGTGTATAGTTATGGTGTTGTGCTTCTGGAGTTGCTCTCTGACAAGAAAGCTCTGGATCCCTCATTTTCTTCATATGGAAATGGATTCAACATTGTTCAGTGGTCATGTATGCTTCTTCGACAAGGCCGTGCTAAGGAATTCTTTACTGCTGGGCTATGGGATGCAGGTCCCCATGATGATTTGGTAGAAGTTTTACACTTGGCAGTTGTGTGTACGGTTGACTCTCTCTCGACCAGGCCTACAATGAGGCAAGTTGTACGAAGACTTAAGCAGCTTCAGCCTCCATCTTGT
>Vvi_1
ATGGACTGT---------------------TCTTCTGTGATCAAATGGCGT------------------------AGTCTGTGTTTCTTTAGGGTCGTT---TTTCTCATCTGGGTCTTG------GGGTTTCCTCTAAAAGCTGTCGTGTCTGTTAGCTCAGACAAATCAGTTCTTCTTCAGTTCAAGGACTCGGTC---TCCGACCCGTCAGGGCTACTCTCCAGCTGGAAATCCAGCAATTCGGATCACTGTTCGTGGCTCGGCGTCACCTGCGATTCGGGCTCCCGGGTTTTGTCCCTCAACGTTTCGGGTGGCTGCGGTGGAGGTAATTCCGATTTG------------------AATGCTTTATTGGGTTCTCAATTTCCTCAGCTTCCGCTATTTGGGTATGGAATTATGAAGAACTGTACGGGTGGTAATGTGAAACTGATTGGAACATTGTCTCCTGTGATCGCAAAACTTACTGAGCTTAGGGCTTTATCGCTTCCCTACAACGAATTTGGTGGCCAGATTCCCATAGAAATTTGGGGTATGGAGAAGTTGGAGGTTCTTGATCTAGAGGGGAATTCGATGAGTGGATCGTTGCCAATTCGTTTTGGGGGTTTAAGGAATTCGCGGGTTCTGAATTTGGGGTTTAATAAGATTGCGGGGGTGATACCCAGCTCCCTTTCGAATTTAATGAGTTTGGAGATCTTGAATTTAGCGGGCAACATGGTTAATGGAACAATTCCAGGGTTCATTGGCAGCTTTAAGGAGCTGAGGGGAGTTTATTTGTCATTTAATCGGCTTGGTGGGTCTATTCCGAGTGAGATTGGGAGCAATTGCCAGAAGCTCGAGGATTTGGATTTATCAGGTAATTTATTGGTGGGTGGAATTCCAAGCAGTTTGGGGAACTGTAGTCAGCTGAGGTCAATTCTGTTGTTTTCCAATCTGTTGGAAGAGGTTATTCCAGCTGAACTTGGTCAGCTTCGGAATCTTGAAGTGTTGGATGTGTCAAGGAATAGCCTTAGTGGATCAATACCTCCTGCGCTGGGAAATTGTTCTCAATTGTCAGCACTTGTGCTCTCAAATCTATTTGAT---CCGCTTCTGAATATCAAGAATATGAAAGGG---GACTCTAATTCAGGGCAGTTGGTTTCTGGTAATGATGATTATAATTATTTTCAAGGTACAATTCCGGTGGAGATCACTACCCTTCCAAAGCTCAGGATAATATGGGCGCCTAGGGCAACTCTCGAGGGTAGGTTTCCAAGCAATTGGGGAGCTTGCGACAGCTTGGAGGTAATAAACTTGTCTCAGAATTTTTTCACTGGAGAAATTCCAGAGGGGTTTAGTCGCTGCAAGAAGCTGCATTTTCTTGATTTAAGCTCGAATAAGTTAACTGGAGAGCTTGTTGAGAAACTTCCAGTTCCGTGTATGACTGTGTTTGATGTTAGCTGCAACCTCTTGTCTGGTCGCATCCCCAGATTTTATTATGGAAGCTGCACTCGTGTTCCTTCTAATAACCGATATGTGCTTGAATCCTCCAGCCTGTCATCTGCATATGTATCTTTTTTTGCAAACAAAGGAATCGTTGAAGCCCCTTTATTGTTTTCCAAAGGGGATGACAGTCTTTCAGTATTTCATAATTTTGCCAGTAACAACTTCAATGGTACCTTTGAGTCAATGCCAATTGCATCAGACAGACTGGGGAAGCAAACTGTTTACTCATTTCTCGCTGGTGAAAACAATCTTACTGGACCATTCCCTAGAAATTTGTTTGACAAGTGTTATGGATTGAATCGAGTGGTTGTTAATGTTAGCAACAACAGAATCTCTGGTCAGCTTCCCACAGAAATCGGTGCATTATGCAAAACTCTTACACTTTTGGATGCCTCTGGGAATCAAATTAATGGGTCTATACCCCATAGCATTGGGAATTTGGTGTCTCTTGTTGCTCTTAACTTGAGTTCAAACCATTTACAGGGTGAGATTCCAAGCAGTCTAGGCAAGATAGAGGGTCTTAAGTATCTGTCTTTAGCTGGTAATATTCTGACTGGCCCCATTCCGTCCAGCTTGGGGAATTTGCAGTCCTTAGAAGTGCTGGAACTTTCTTCGAACTCTTTATCTGGTGAGATTCCAAGAGATCTTGTGAACTTAAGATCCCTAACTGTTCTTCTGCTCAATGATAACAAGCTCTCAGGGCAGATTCCCTCAGGTCTGGCAAATGTGACAACACTCTCGGCATTCAATGTTTCCTTCAATAACTTGTCTGGGCCGCTGCCATTGAACGATAATTTGATGAAATGCAGCAGCGTCCTTGGAAATCCTCTTCTTCGGTCTTGCCGCTTGTTCTCT------CTAACAGTGCCATCCTCAGATCAGCAAGGTGGGGTTGGAGATTCACAAGATTATTCCGCTTCACCTTCAGGAAGTCCAACAAGA---AGTAGAAGCAGTAGTTTCAATTCAATTGAGATAGCATCCATAACATCTGCATCAGCAATTGTTTCAGTTCTTCTAGCTCTTGTTGTCCTCTTCATTTACACGAGAAAATGCAACCCAAAGTCCAGAATTCTGAGATCTGCCAGAAAGGAAGTAACAGTTTTTAATGACATAGGGGTTCCATTGACATTTGAGAACGTTGTGCGGGCAACAGGAAGTTTTAATGCAAGCAACTGCATTGGGAATGGAGGCTTTGGGGCAACATACAAAGCTGAGATCTCACCAGGAGTCTTGGTGGCAATAAAACGGCTTGCAGTTGGACGGTTCCAAGGGGTTCAACAGTTCCATGCCGAAGTCAAAACTCTTGGAAGGCTAGATCATCCCAATCTTGTGACTTTGATAGGTTATCACGCCAGTGAAACAGAGATGTTCCTCATATATAATTATTTGCCTGGTGGTAATTTGGAAAAATTTATCCAGGAGAGGTCTACAAGGGCTGTGGATTGGAGGGTACTTCACAAGATTGCTTTGGACATAGCCCGAGCACTTGCCTACCTACACGATCAGTGTGTCCCACGGGTCCTCCATCGTGATGTCAAGCCTAGCAACATACTGTTGGATGATGACTTCAATGCTTATTTATCCGACTTTGGACTGGCCAGGCTTTTGGGACCTTCAGAAACCCATGCAACCACAGGTGTTGCTGGAACTTTTGGGTATGTTGCTCCTGAGTATGCAATGACTTGCCGAGTCTCTGATAAGGCCGATGTCTACAGTTATGGGGTGGTTCTGCTTGAATTATTGTCCGACAAGAAAGCCCTAGATCCTTCGTTTTCATCATATGGGAATGGCTTTAATATTGTTGCTTGGGGCTGCATGCTCCTGCGACAGGGCCGCGCCAAGGAGTTCTTCACTGCAGGTTTATGGGATGCAGGTCCCCACGATGATTTGGTAGAAGTTTTACATTTGGCTGTTGTATGTACTGTTGATTCTCTTTCTACCAGGCCTACAATGAGGCAAGTTGTAAGACGGCTGAAGCAACTGCAACCCCCATCATGT
>Vvi_2
ATGGCC------------ACCAAACCT---------ACTGCCCACCGTCGT------------------TTCCTCTGCTTTTCACTTGTTGTTGTCCTA---GGCATCTGCTGGGCTGTGGCCATGACTTCTTTATCTTCTTATTCTTCTTCTTCTTGGGATGATAAATTAACATTGCTTGAGCTCAAATCCTGTGTCACCCAAGACCCACTAGGGTTTCTCACCAATTGGAACCCCAACGACCCAGACCCTTGTTCTTGGAACGGTGTCATCTGTGACACCCTTTCCCGTGTTACTGCCTTGGATCTCTCATCCAACCGTAACTGCTCCTTTCTTTCCCTTTTTACTCCTGCTAGTGATGTTCATGCTGCATGC---------------------TTGCTAGGAGGAGGGTTCAACAAGAGT---TCATCATCTGCTTCAAAATTGAGGGGGAGGTTGCCCCCCATCGTCGGTCGTCTCTCTCAACTTAGGGTTCTGTCGCTAGGGTTTAATGGGTTTTTCGGAGAGGTGCCCCGGGAGATTGGCCACCTGGCCCTTCTGGAGGTTCTGGACGTTGCCTCTAAC------------------------------------------------------------------------GCTTTTCACGGACCCATACCCCCTGCTCTTCGAAACTGCACCGCACTGCGGGTGGTTAATCTTTCGGGGAATCGGTTCAATGGAACAATTCCGGAGTTGCTTGCTGACTTGCCCAGTCTGCAAATACTTTCCCTTTCGTATAATATGCTCAGTGGAGTTATTCCGGAGGAATTGGGTCACAACTGTGGGACTCTGGAGCATCTTTACCTCACCGGGAATTCTCTGTCTGGTTCCATTCCTGCCAGCTTGGGAAATTGCAGTATGCTCCGTTCCCTCTTCTTGTCTTCTAATAAGTTTGAGAATGAAATTCCTTCTTCTTTTGGGAAACTTGGGATGCTTGAAGCTCTGGACTTATCCAGGAATTTCTTGAGTGGGATCATACCATCCCAATTAGGCAACTGCACGCAGTTGAAACTGCTTGTGCTCAAGAACAACTTTGGC---CCTCTATTATTA------------------------------------TGGAGAAATGAGGAGGTGGAAGATTACAATTATTTTGTTGGCCAACTGCCCAATAGTATAGTAAAACTTCCCAATCTTCACGTCTTTTGGGCCCCCCAAGCAAATCTTGAGGGCATTTTCCCTCAGAACTGGGGGTCTTGTTCTAACCTGGAGATGCTGAATTTAGCCCAGAATTACTTTACAGGACAAATACCCACATCCCTGGGCAAATGTAAGAGCTTGTACTTTCTTGATCTGAATTCCAATAACTTGACTGGGTTTCTTCCCAAAGAAATTTCTGTTCCCTGCATGGTTGTCTTCAACATCAGTGGAAATTCTCTGTCTGGAGATATTCCGAGATTTTCTCAGAGTGAGTGTACTGAGAAGGTC------GGAAATCCATGGATGTCAGACATAGATTTGCTTGGTCTCTACTCTTCCTTCTTTTATTGGAATGCTGTCACCAGTATTGCTTACTTTTCTTCACCT---TCCTATGGTCTGGTCATGCTGCATGATTTTAGCAACAATCTGTTCACTGGCTTGGTTCCTCCCTTGTTGATCACTTCTGATAGATTATCTGTTAGACCTTCATATGGATTTTGGGTTGAGGGCAATAATCTCAAGGGAAATACTTCAACTTTATCATTTGATAGCTGCCAGAGTTTGAATAGCCTGGTCTTCGATATTGCTTCCAACAAAATTACTGGTGAACTTCCTCCAAAATTAGGCAGT---TGTAAATATATGAAACTTTTAAATGTGGCAGGAAATGAACTAGTTGGTTCAATTCCTCTCTCATTTGCTAACTTGTCTTCCCTTGTTAACCTCAACCTCAGTGGAAACAGATTGCAAGGTCCTATACCATCATATATTGGTAAGATGAAGAATTTGAAGTATCTTTCCTTGTCTGGAAACAATTTTAGTGGTACAATACCACTGGAGCTATCTCAATTGACTTCATTGGTGGTGCTGGAACTTTCTTCAAACTCCCTCTCAGGACAGATACCATCTGATTTTGCCAAGCTTGAGCATCTTGATATTATGCTATTAGACCACAACCACCTCTCTGGGAAGATACCATCCAGCTTTGGTAACTTGACCTCGCTTTCAGTACTCAATGTGTCTTTCAACAATTTATCTGGATCTTTCCCTCTCAATTCAAATTGGGTAAAATGTGAAAATGTGCAAGGGAATCCAAATCTTCAGCCTTGTTATGATGATTCA---------TCATCCACTGAATGGGAGCGGCGGCACTCTGATGATGTTTCCCAACAAGAAGCTTATCCTCCCACTGGAAGCAGAAGTAGA------AAGAGCGACGTGTTTAGTCCTATAGAGATTGCCTCCATAACATCTGCCTCAATCATTGTTTTTGTTCTTATAGCATTAGTTCTCCTCTATGTGAGCATGAAGAAATTTGTATGCCACACTGTGGGTCAAGGATCAGGAAAGAAAGAGGTTGTAACTTGCAACAACATTGGTGTTCAGCTGACCTATGAGAATGTTGTCAGGGCCACTGGAAGTTTCAATGTTCAAAACTGCATTGGAAGTGGAGGTTTTGGAGCCACATACAAAGCTGAGATTGTTCCCGGGGTTGTGGTGGCAGTGAAGCGGCTCTCAGTTGGGAGGTTTCAAGGCGTTCAACAGTTTGCTGCTGAGATCAGAACACTTGGAAGAGTGCAGCATCCAAACCTTGTTACACTAATAGGCTATCATGTCAGTGAGGCAGAAATGTTCCTAATCTACAACTACTTACCAGGAGGCAATCTGGAAAAATTCATCCAGGATCGGACAAGGAGAACTGTTGAATGGAGCATGCTTCACAAGATTGCTTTGGATATTGCACGTGCCCTTGCTTATTTGCATGATGAATGTGTCCCAAGAGTGTTGCACCGTGATATCAAACCAAGCAATATATTGCTGGATAATAACTTCAATGCATATCTTTCTGATTTTGGCCTTGCCAGACTTTTGGGTACTTCTGAAACTCATGCCACTACTGATGTAGCAGGAACTTTTGGTTATGTTGCTCCAGAATATGCGATGACATGTCGTGTTTCAGATAAGGCAGATGTGTATAGCTATGGTGTTGTCCTTCTAGAATTGATTTCTGACAAGAAGGCTTTGGATCCATCCTTCTCTTCCTTTGGAAATGGCTTCAACATTGTAGCCTGGGCAAGTATGCTCCTCAGGCAGGGCCAGGCATGTGACTTTTTCACAGCTGGACTATGGGAATCTGGACCCCATGATGATCTAATCGAGATACTTCACTTGGCTATTATGTGCACAGGTGAGTCTCTTTCCACCAGGCCTTCTATGAAGCAAGTTGCCCAACGGCTGAAGCGGATTCAGCCCCCAACATGC
