# Supplementary material for: The Chloranthus sessilifolius genome provides insight into early diversification of angiosperms
Source: Nat Commun. 2021 Nov 26;12:6929. doi: 10.1038/s41467-021-26931-3 (PMC8626421; doi:10.1038/s41467-021-26931-3)
Supplement: Supplementary file 4 — Source Data [file 41467_2021_26931_MOESM4_ESM.zip › Fig. 3a, c, e and Supplementary Figure 12, 14, Phylogenetic tree/LCG_multi-species coalescent-based/group_1230_CDS.treefile]

(Aco_1:0.2618495777,(((((((Ash_1:0.1985986523,Ash_2:0.2702719213)100:0.1540459169,(Egu_1:0.1316610495,Osa_2:0.4789699821)92:0.0445070587)44:0.0143663151,(Egu_2:0.1615697474,Osa_1:0.4205182795)91:0.0502293964)100:0.1797255247,((Atr_1:0.3630579854,(((Csp_2:0.2348652274,Lch_2:0.2157212535)87:0.0663470645,Vvi_2:0.3387798386)100:0.2212558902,(Out_1:0.1133521682,Pab_1:0.2265572276)100:0.3513837335)96:0.0519492604)99:0.0648762048,(((Efe_1:0.0310487159,Efe_3:0.0385309309)100:0.0309676112,Nco_1:0.0353832506)100:0.0565825928,((Efe_2:0.0525785840,Efe_4:0.0393460321)100:0.0375177583,Nco_2:0.0395868267)100:0.0506540340)100:0.3750234121)100:0.1139796099)93:0.0318120036,(Cka_1:0.2170059020,Lch_1:0.1475246396)100:0.0567390588)45:0.0225516250,Csp_1:0.2441415093)77:0.0284295105,Cde_1:0.6711239185)95:0.0418691117,(Ppe_1:0.2470079248,Vvi_1:0.1876558849)100:0.0929560467);
