# Supplementary material for: The Chloranthus sessilifolius genome provides insight into early diversification of angiosperms
Source: Nat Commun. 2021 Nov 26;12:6929. doi: 10.1038/s41467-021-26931-3 (PMC8626421; doi:10.1038/s41467-021-26931-3)
Supplement: Supplementary file 4 — Source Data [file 41467_2021_26931_MOESM4_ESM.zip › Fig. 3a, c, e and Supplementary Figure 12, 14, Phylogenetic tree/LCG_multi-species coalescent-based/group_1240_CDS.aln-0.2cln]

>Aco_1
------------------ATGTCTTGTATAGGTTCAGAG------------------------AGGAGTATTTCCTCGAGATTAGGATTTTCATCACGAAGACAA---------------GCAATAGAGATGGACGATTACGAT---------------CCTCAGAATTCAATCGGACAATTATCTCCGACACTCGGTGAGTTATTAAAACTCGTCGGAGATTCAAGTAGAAAAGAAGGAGATCAAACA------CCAGTTCATCATCAAGTCATCGAGATGGGTAGTAACAATACTACTCTCGAAGCAAGATCATTACCTTTTGTTCTTTCTTTCACTAATTTAACTTACAGTGTGAAAGTTCGTCGGAAAATGGAATTCTCAACTTGTTTTCGCCGGAAAAATCGTCTCGGA---GCTGTTGATGAAACAGTTGAT------GTTCAATCTTTGAATTCAAAAGTTCTTTTGAATAACATTTCCGGTCAAGCAAGAGATGGTGAAATTATGGCAGTTCTTGGTGCTAGTGGATCTGGGAAATCGACATTAATCGATGCGTTAGCAAATCGTATTGCCAAAGGAAGTTTAAAAGGTTCAGTTAAATTGAATGGAGAACCATTAGAATCTCGTTTATTGAAGGTGATCTCTGCATATGTAATGCAGGATGATCTTCTTTATCCAATGTTAACAGTTGAAGAAACACTCATGTTCTCAGCAGAGTTCAGATTACCGCGTTCGCTATCCAAGTCTAAGAAGAAAGCTCGTGTTCAAGCTCTAATTGATCAATTAGGGCTAAGAAACGCTGCGAAAACTGTCATTGGTGATGAAGGTCATAGAGGTGTTTCAGGTGGCGAAAGGCGAAGAGTTTCAATTGGTATTGATATTATTCATGATCCAATTATATTGTTTCTTGATGAACCAACGTCAGGACTTGATTCGACGAGTGCGTTCATGGTGGTGAAGGTTTTACAGAGGATTGCTCAGAGTGGAAGTATTGTCATCATGTCGATTCATCAGCCGAGTTATCGAATTATTGGTTTGCTTGATAGATTGATTTTTCTGTCAAGAGGACAAACTGTTTATAGTGGAACACCTGCAAACATTCCAGGATACTTTGCTGAGTTCGGTCATCCAATACCGGAAAATGAGAATCGAACTGAGTTTGCGCTCGATTTGATTCGTGAGCTTGAAGTTTCTCCTGGTGGGACTAAAAGCTTGGTGGAATTTCATAAATCATGGATGAATTTGAAATCGTCAAGGAAATCTGAGTTTGATCGA---ACAGGGTTATCGCTTAAAGATGCGATTAGTGCAAGCATTTCGCGAGGGAAATTGGTGTCTGGTGCTACTAATAAC------------AACTCTTCATCAACTATGGCGACTTTTGCAAATCCAATGTGGAAAGAAATTGTAGTTCTATCGAAACGGTCTATAATGAATTCATGGCGATTGCCAGAGTTATTTGGAGTTCGATTAGGTGCTGTTATGGTTACTGGATTCATCTTGGCTACAATGTTCTGGAAACTAGACAATTCGCCTAGAGGGATTCAGGAAAGAATAGGATTTTTTGCTTTTGCTATGTCGACTACATACTACACTTGTGCTGATGCTCTCCCAGTATTCCTTCAAGAGAGATTCATCTTTATGCGAGAGACTGCTTACAATGCTTATCGCCGATCATCCTATTGCATATCACGCTCAATTACTGCGGTACCTCCTATAATCTTTCTTTCTATTGCATTTGCGACAATAACTTTCTGGGCAGTAGGTCTTGCTGGTGGATCAAGTGGGTTCTTTTTCTATTTCTTGATTATCCTTGCATCATTCTGGGCTGGTAGTTCTTTTGTTACTTTCTTATCAGGAGTAATCCCTCATGTTATGATAGGCTATGTGGTCGTCGTTGCAGTACTCGCATACTTCCTTCTCTTCAGTGGATTCTTCATTAACCGAGATCGAATTCCAGATTACTGGATTTGGTTTCATTTCATTTCATTAGTGAAGTATCCATATGAAGCAGTCTTACATAATGAGTTCAGTGACCCAAATAAATGTTTCATCCGAGGGACTCAAATCTTCGATGGCACCCCTCTCGCAACCGTTCCTGACATGTTGAAGGAAAGATTGTTGAAGACAATGAGTGAAACATTAGGTGTGAGCATCACTAACACCAGCTGTGTTACTACTGGGCCAGATCTGTTAAAGCAACAAGGAGTAACTGATCTGAATAAGTGGCAGTGCTTGTGGATTACTGTGGCTTGGGGTTTTTTCTTTAGAATCTTATTCTACTTCTCTTTGTTGTTTGGAAGCAAGAACAAGAGGAAT
>Aco_2
------------------ATGTCTGATCATATTGGTATGGTGGGC---------------------------------------GATATTTCGGGTAGGAAACAA---------------GTAATGGAGCTCCGGAGTTGCTCT------------------AGGAACTCCAATGGTGTGCCTTCGCTGACGCTTGGGGAGCTTTTGATGCGTGTGGAAGACACCCGCAATGAAGGTGAAGATAAGTTACCTGTGTCACAACCACATCAGGTGATTGAAATGAATGAT---------------AATGGTAGAGCTCTTCCGTTTGTTCTTTCCTTTAGTAATTTGACTTATAGTGTCAAGACTCGTGGGAAAATGTCATTTCCGACGTTTTTTGGCCGGAAGAAGATACTTGGA---GGAGCTGCAGACACGGGACTGGAGAGAAAGGTGTCGACTAATACCAAGACTTTACTGAATGATATTTCTGGTGAAGCAAGAGACGGTGAAATTCTTGCTGTTCTTGGTGCAAGTGGATCAGGTAAATCTACTTTGATTGATGCTTTAGCCAATCGAATTGCTAAAGGAAGCTTGAAGGGATCTTTAACCCTTAATGGAGAAGCTCTAGAGACCCGTCTTTTGAAAAATATATCCGCATATGTTATGCAAGACGATCTTCTCTTTCCGATGTTAACAGTCGAAGAGACGCTCATGTTCTCTGCTGAGTTCAGATTACCTCGTTCTTTATCTAAGTCCAAGAAGAAGGCAAGAGTTCAAGCTTTGATCGATCAACTAGGACTGAGAGCAGCTGCTAAGACTGTAATTGGAGATGAAGGTCATCGAGGTGTATCAGGTGGTGAACGTCGTCGTGTATCAATTGGTATTGACATAATTCATGACCCAATTATACTCTTTCTCGATGAACCAACTTCTGGACTAGACTCAACTAGTGCTTTCATGGTGGTAAAGGTCTTGCAAAGGATCGCGCAGAGTGGAAGCATAGTTGTTATGTCGGTTCACCAACCCAGTTACAGAATTCTAAGTCTCTTAGATCGTTTGATCTTCCTATCGCGGGGACACACTGTGTTTAGTGGTTCACCTGCCAATCTCCCACCCTTTTTTGCTGAGTTCAGCCATCCAATTCCAGAAAATGAAAATCGGACAGAGTTTGCTCTCGATTTCATTCGGGAACTCGAACAAACTCCTGGTGGTACTAAAAGCCTTGTCGAATTCAATAAAGCCTGGCAAAGCAAGAAGAATCCATGTGATCTGCAGACAAATCGATTCAGGTCACTATCACTAAAAGACGCCATCAGTGCTAGTGTTTCCAAGGGGAAGTTAGTGTCTGGTGCGAGAAACAGTTCT---------AGTACTACATCCACAGTATCAACATTTGCTAATCCATTTTGGATAGAGATGGTGGTGTTATCCAGGCGATCGATGTTAAACAGTAGGCGAATGCCAGAACTATTTGGGACTCGGTTGGGGGCAGTTCTTGTAACTGGTTTCATCTTAGCAACAATGTTCTGGCAGCTCGACAATTCACCAAGAGGCATACAAGAAAGGTTAGGGTTTTTCGCTTTTGCAATGTCCACTACCTTCTACACTTGTGCAGAAGCATTGCCAGTATTTCTCCAAGAGCGCTATATTTTCTTGCGCGAGACAGCTTACAATGCATACCGCAGATCTTCATACGTTCTTGCCCATTCGATCATCTCCGTGCCTTCACTAGTTTTTCTTTCGATTGCATTTGCCTCCACGACATTCTGGGCAGTTGGGCTAGCTGGTGGAGTATCGGGATTTGTTTTCTTTTTCTTGACAATCTTAGCTGCTTTCTGGGCAGGGAGTTCATTTGTGACATTTCTATCAGGTATAATTCCTCATGTCATGCTAGGCTACACTATTGTGGTTGCTGTGCTGGCCTATTTCCTTCTCTTCAGTGGATTTTTCATCAATAGGGACCGAATCCCGGACTACTGGATCTGGTTTCATTACATGTCATTGGTCAAGTATCCCTTTGAAGGAGTATTGCAGAACGAATTTGAAGATCCCACAAAATGCTTTGTAAGAGGGATACAAATGTTCGACAACACGCCCCTTGGAGCAGTTCCAGATGCATTGAAAGTTAATCTTCTGAAAGGATTGAGTAGTTCATTAGGGATGAGCATAACTAGCACTACTTGCGTAACAACTGGAGCTGATATCTTGAAACAACAAGGTATTACTGATCTGAGTAAGTGGAATTGCATTTGGATTACAGTGGCGTGGGGATTCTTCTTTAGAATTCTTTTCTATTTTTCATTAATGTTTGGAAGCAAGAACAAGCGAAAA
>Ash_1
------------------------------------------------------------------------------------------------------------------------ATGGAGGAGGCGGAGGATATCGGCCGCGACCTTCTTCGCGCGGCGGTCGGCGGGGCCCGCACGTCGCGCACTCTCGGCCAGCTGCTGAAGCAAGTCGGAGAGGCCAGCGCGGCCGCCGGAGATGAT------------------CAGCAGGTGCTGGAGATGGGGGAGCTG---------ATGGGTCGCCGGCCATTCCCTTTCGTCCTTGCCTTCTCAGAACTGACGTACAGCGTGAAGAATTCGAAGGCTTTCGCCTTTCTGCCGCGACTCCGGCGGAGGCAAACGGGTTCAGTCGCCGGGGCCTCGGGAGTGGAGGCAGGGGAGGTGGAGCCGAGGGAGAAGACACTGCTGGATTCCGTCTCCGGCGAGGCCAGAGAGGGAGAAATCCTGGCGGTGCTGGGCGCCAGCGGCTCCGGCAAGTCGACCCTCATCGACGCGCTGGCCAACCGCATCGCCAAGGACAGCTTGAAGGGCTCCGTCACCCTCAACGGCGAGCCCCTCGACTCGAAGCTGCTCAAGGCGATCTCCGCCTACGTGATGCAGGACGACTTACTGTATTCGATGCTCACCGTGGAAGAAACCCTGATGTTCGCCGCCGAGTTCCGGCTGCCAAGAACCCTGTCTAAATCCAAGAAGAAGAGCCGCGTCCAGGTGCTCATCGACCAGCTCGGCCTCCGCCTCGCGGCGAAGACCATCATTGGCGACGAGGGCCACCGCGGCGTCTCCGGCGGCGAGCGCCGCCGGGTTTCCATTGGAATCGACATCATCCACGATCCCATCATCCTCTTCCTGGACGAGCCCACCTCCGGCCTCGACTCCACCAGCGCCTTCATGGTCGTCAAGGTCCTTCAGCGCATTGCCCGCAGCGGCAGCGTCGTCATCTTGTCGATCCACCAGCCGTCATACAGAATTCTCGGCCTCCTCGACCGCCTCCTCTTCCTCTCCGGCGGCCAAACCGTCTTCAGCGGCTCCCCTGACGCTCTGCCCCTGTTCTTCTCCGAGTTCGGCCGGCCGATCCCGGAGAACGAGAACCGCACCGAGTTCGCCCTCGACCTCATCCGCGAACTTGACTTTACCCCCGGCGGCACTAAACCCCTAGTCGACTTCCACCGCTCATGGCAGAGCACGAAGATCCGCCCTGCCGCTGCATCAAAACAGTGCTACTCTGTTTCCCTCAAAGATGCCATCTCCGCCAGCATCTCCCGCGGCAAGCTGGTCTCCGGCGCCAGCGACGGTGTC---------GGCGGCTCTTCCTCCATGCCGCGGTTCGCCAATCCCTTCTGGGTCGAGATGGCGGTGCTCACCAAGCGCGCCTACACCAACTCCCGCCGCTCGCCGGAGCTCTTTGGCATCCGCCTCGGGGCCGTTCTGGTGACCGGATTCATCCTTGCCACCATCTTCTGGCAGCTCGACGACTCCCCCAAGGGTGTCCAGGAGCGGCTCGGCTTCTTCGCCATCGCCATGTCCACCATGTTCTACACCTGCGCCGACGCTCTCCCCGTCTTCCTCCATGAACGCTACATATTCATGCGGGAGACCGCACACAACGCCTACCGCCGATCCTCCTACGTCCTCTCCAAGGCCGTCGTCGGCTTTCCTCCTCTGATCCTCCTCTCCATCGCCTTCGCCGCCACCACCTTCTTCGCCGTCGGCCTCGCCGGAGGCACCCAAGGCTTCCTCTTCTTCTTCCTGATCATCCTGGCCTCCTTCTGGGCCGGCAGCGGCTTCGTCACCTTCCTCTCCGGCGTCGTCTCCCACGTGATGATCGGCTTCACCGTCGTCGTCGCCATTCTCGCCTACTTCCTCCTTTTCAGCGGCTTCTTCATCAACCGCGACCGCATCCCCCACTACTGGCTCTGGTTCCACTACCTCTCGCTGGTGAAGTATCCGTACGAGGGCGTGCTGCAGAACGAGTTCGACGATCCGATGAAGTGCTTCGTGAGGGGCGTGCAGATGTTCGACAACACCCCTCTGGCGGCGCTGCCGGCCGCAGTTAAGGTGAACGTTCTGGAGGCCATGAGCCGCTCTCTTGGCGTAAGCTTGACCAACCAGACCTGCATCACCACCGGAACCGGCGTTCTCCGGCAGCAGGCCGTCACCGATCTCAGCAAGTGGGCCTGCTTGTGGGTCACCCTCGCCTGGGGCTTCTTCTTCAGGGTCCTCTTCTACTTCTCCCTCCTCCTTGGCAGCAAGAACAAACGAAGG
>Atr_1
------------------ATGGCCCGGATTGTATCAGAC------CCAAAATTTCAGTCGACCCAATTA---------------GGTTTTCCGGCGACTTTTTCA---------------GGACTCTGGCCGGATGATGTCGCC------------------GGACAAAGGTCTGAGGGCCCATCCCCGACTCTCGGAGAGCTGCTAAAACACGTCGGTGATACTCGCGGCGATCAGGAAGCTGAT------------------CCCCGGGCTTTGGAGTTCACTGATTTGAGTTTG------AACCAGAGAGCGCTCCCCTTTATCCTCTCCTTTAACAATCTCAGTTACAGTGTTAAGGTTAGACGGAAGATCACTTTTTCTGGCCTCTTTTCCGGTAAGAAAGACATTGAA---------GCTGCCGGACCTGAAGGTCTGAACAAATTTACTGAGACCAAAACTCTCTTGAATGACATATCCGGTGAAGCAAGGGATGGTGAAATCTTAGCTGTTCTTGGAGCTTCAGGTTCCGGGAAATCAACTCTGATCGACGCGCTCGCGAACCGGATAGCGAGGGGGAGTTTAAAGGGCTCAATCACCCTTAATGGAGAGAGATTGGAAGAAAGATTATTAAAGGTAATCTCAGCTTATGTGATGCAAGATGATTTGTTATTTCCAATGCTCACTGTCGAAGAAACCCTAATGTTTTCGGCTGAGTTTCGACTCCCCCGAACACTCTCAAAGTCGAAAAAGAGAGCCCGTGTGCAGGCCTTGATCGACCAGCTGGGCCTACGGGCTGCAGCAAAGACGATCATCGGCGACGAGGGCCACCGTGGTGTATCAGGAGGCGAGAGGCGTCGTGTGTCGATAGGAATTGATATCGTACACGACCCCATCCTCTTATTCCTTGATGAACCAACTTCAGGTCTCGACTCAACGAGCGCATTCATGGTGGTGAAGGTGCTTCAGCGAATCGCGCAGTCGGGTAGCATCGTGATAATGTCCGTGCACCAACCGAGTTATCGAATTCTCGGTTTGTTGGATCGACTGATCTTTTTATCCAGGGGCCAGACGGTGTACAGCGGTCCTCCATTGAAATTGCCTGATTTCTTTTCAGAATTCGGGCACGCAATGCCTGAAAGCGAGAACAGGACTGAATTTGCTCTGGATTTGATTCGCGAGCTCGAGGGAACACCAGGAGGGATCAAGGCCTTGGTTGAGTTCAACAAACAATGGCAGAAAGCGTACCCGCCTCAAGCCTCACCGACTAGGCAA------GGGCTGAGCCTCAAGGATGCGATAAGTGCGAGTATATCCCGAGGTAAGCTCGTTTCCGGTTCGAGTTCTATGAGC---------TCGAGCTCTTCAGCTATGGCTACGTTTGCTAACCCTTTCTGGACTGAGATGTGGGTTTTAACGAGGCGTTCGGCCTTAAATATTAGGCGAACGCCCGAGCTCTTCTTGATTAGATTGGGCGCTGTTGTGGTCACTGGATTCATCTTGGCGACCATATTCTGGAAGCTCGATCACTCGCCAAAAGGGGTGCAAGAAAGGCTCGGGTTCTTCGCGTTTGCCATGTCCACCACTTTCTACACTTGCGCCGACGCATTGCCCGTGTTCTTGCAAGAGAGATACATATTCATGAGAGAGACTGCGTACAATGCATACCGCCGATCTTCTTACGTGCTATCGAATTCGGTGGTGGCTGTGCCGGCCCTGGTTCTCCTCTCTGGAGCCTTCGCAGCAAGCACATTCTGGGCCGTCGGGCTCGGGGGTGGAACCTCCGGATTCTTCTTCTTCTTCCTCATCATCTTTGCCTCATTCTGGGCTGGTAGCTCCTTTGTGACCTTTCTATCAGGTGTGGTCTCTCATGTTATGCTTGGGTACACAGTGGTGGTTGCCATATTGGCATATTTCTTGCTCTTTAGTGGCTTCTTCATCAATAGAGATAGAATTCCAGCTTATTGGATCTGGTTCCATTACCTCTCTCTGGTTAAGTACCCATATGAAGCTGTCCTACAAAATGAATTTAATGACCCTACAATTTGTTTCTCAAGGGGCACACAGGTCTTTGATAACACCCCTCTTGGTGCAATGACCCCAGCCATGAAAACCATGTTCTTGAGGTTACTTAGTGGAAGCATTGGGAGGAATGTGACTGAATCAACTTGTGTGACCAGTGGGGTTGATATATTGAGAGAGCAAGGGATTACACAGTTGGGGAAATGGGAGTGTTTGTGGGTTACTATTGCTTGGGGTTTCTTCTTTAGGATTCTCTTTTATTTCTCTTTGTTGCTTGGTAGCAAGAACAAGCGCAGG
>Cde_1
---------------CCA------------------------------------------------------------------------------------------------------------------------------------------------------------------AGGGGTACTACTTTAGGTGATCTTTTCAAACGAGTAGAAGGCGTCCATGATTTCGTAAATCAAGAA---------GCACAAGAAATAGATATTTTGGATACAAAAGAAGAGTCGGGT---ATGGGAAATTCCCCAGTCAGGTTTGTTCTTTCTTTCTGTAATCTTGCTTACAGCGTCAAAGTACGCTCGAAATTTGAATTCCAAGATATCTTTCGTAGAAACAAATTTAGATTA---GATGAAAGGACAGAGAAGATGACGACGAACTCAAACGAAAAGGTGAAGATGTTACTGAATAACATTTCTGGGGAAGCAAGAGATGGAGAGATACTTGCAGTACTTGGAGCAAGCGGGTCTGGAAAATCGACATTGATCGATGCTTTGGCAAACAGAATTTCGAAAGGTAGCTTGAAAGGGACTTTAATGTTGAACGGAGAGACGATAGATGGTAGCCTTTTGAAAGTGATTTCAGCTTATGTGATGCAAGATGATCTTCTGTATCCCATGTTAACCGTCGAAGAGACATTAATGTTCTCTGCTGAATTCAGGTTACCTCGGTCTCTTTCAAAAAAGAAGAAAGCAGAAAGAGTCGTGGCTTTGATGAATCAATTGGGTCTCACAAATGTAGCAAAAACTATCATCGGAGACGAAGGTCACAGGGGAATATCTGGCGGAGAAAGAAGAAGAGTATCGATTGGAATTGATATCATGCATGATCCAATTTTACTATTTTTAGACGAACCCACATCAGGTCTGGATTCAACAAGTGCTTTCATGGTGGTGAATGTTCTTAAGAAAATTGCTCTAAGTGGAAGCATCGTCATCATGTCTGTACACCAACCGAGTTATAGGATTTTGTGTCTTCTGGATCGGCTCATTTTCTTATCTCAAGGGCGAATAGTGTTCAGTGGATCCCCTTTGATTCTGCCGCGATTCTTTTCACAATTCGGTCACCCGATGCCAGAGAATGAGAACTGTACCGAATTCGCACTTGATCTAATTCGAGAACTCGAAGTGTCAGAGAAAGGGATCTCTCAATTACTGTCCTTCAATGCTTCATGGCAAAGAACGAATCCACTATTAGATAATGATTCGGATGAG---TTCACCATGTCACTCAAAGAAGCTATAGCTGCAAGTATTTCTCGAGGAAAACTTGTCTCGGGTACATCGACGGAATCT---------GGGTCCAAATCTGCCATGTCCACCTTTGCTAATCCTTTCTGGGTAGAAATCGCCGTGTTGTCCAAGAGATCCATGGCAAATTCAATGCGAATGCCAGAACTTTTTGGTATCAGATTAGGGGCAGTTTTAGTCACTGGATTCATCTTAGCCACCATTTTCTGGCGACTTGATAACTCTCCCAGAGGAATCCAAGAAAGATTAGGGTTTTTCGCATTCGCCATGTCCACAACTTACTATACTTGTGCCGATGCTTTACCCGTATTCCTCCAAGAACGTTATATCTTCATGAGAGAAACGGCATACAATGCTTACCGTCGATCATCATATGTGTGGTCGAATATGATTACTTGCCTTCCATCCCTGTTATTCCTCTCTGTCGCATTCGCCGTAACTACATTTTGGTCTATTGGTCTTGCAGGCAGTTTCAAAGGTTTCTTCTTCTTCGTTACGATTATCCTTGCTTCTTTCTGGGCAGGAAATTCATTTGTTACTTTTCTGTCCGGCGTCGTCTCTCACGTTATGTTGGGCTTCACTGTTGTGGTTGCAATCTTAGCGTATTTTCTCCTCTTCAGTGGATTCTTTATCAACAGAGATAGAATTCCTCTCTACTGGATTTGGTTTCACTATCTTTCGTTAGTGAAATATCCCTATGAAGCTGTTCTTCTAAACGAATTCAACGATCCGAAGAAATGCTTTGTCACCGGAGCTCAAATGTTCGATAATACCCCATTAGCTGCACTTCCCTCTGCCATGAAAGCTTCTTTCTTAGAGAGTCTGAGCAAATCTCTGAGCCTGAATATAACCGCTTCTACATGTGTCACAACTGGTGCCGATATTTTAAAGCAAGCAACAAGAACAAAAGAAGATAGAGCAGAAGGAATCTAC------------------------------------------------------------------------------
>Cka_1
------------------ATGTCTCGTGTCGTTTCGGAT------GCCGATTTTTCGGGCACCCGATACGTCGACAACCTC---TCGTTCTTCGACGGAAGGCAG---------------ACGTTGGAGGTCGAAGATCTTCCGAGAAGCGGCCTC------AGCCGTCGGATGGACGGCCCGTCACCAACTCTCGGCGAGCTACTGAAACGTGTCGGCGACACCCGAGACGGTACGGAACGCGAAGAAGACAATACGCCGACCCATCGCGTCTTGGAACTCTCCGAGTCGAGCTTG---ATAGGCCAGAGACCTCTCCCGTTCGTCCTCTCCTTCACGAACCTCACCTACAGCGTAAAAACGCGCCGGAAGCTGGCGCTACCATTC---------TCGAAGAATCGGCTGGCG---ACCGACACCGACTCAGCCGAAACGCTATCCAAGTCGTCGAGGACGAAGACGCTGCTGGACAACATATCGGGGGAGGCGAAGGATGGAGAGATCCTGGCCGTTCTCGGCGCAAGTGGGTCCGGAAAATCGACGCTGATCGATGCACTGGCTAACCGTATCGCGAAAGGGAGCTTGAAAGGAACCGTTACGCTCAACGGTGAGGTGTTACAGAGCCGGATGTTGAAGGTGATATCGGCCTACGTCATGCAGGACGACCTCCTCTACCCCATGCTCACGGTCGAGGAGACGCTCATGTTCTCGGCCGAGTTCCGGCTCCCTCGGTCCCTCTCCAAGACCAAGAAGAAGGCCCGGGTCCAGGCCCTTATCGACCAGCTCGGCCTCCGGAGAGCCGCCCGGACGATCATCGGCGACGAGGGGCACCGAGGAGTTTCCGGCGGAGAGCGCCGCCGGGTCTCGATTGGTATAGACATTATCCACGACCCGATTATCCTCTTCTTGGACGAGCCCACTTCGGGTCTGGACTCTACGAGCGCCTTCATGGTCGTAAAAGTCCTCCAAAGGATCGCCCAGAGCGGAAGCATTGTAATCATGTCCGTTCATCAGCCTAGTTATCGGATTCTAGGCCTTCTCGACCGTCTGATCTTCCTCTCTCGCGGCCAAACGGTCTACAGTGGGCCACCCTCCTCTCTCCCGCTCTTCTTCGAGGAATTCGGGCACCCCATACCAGAAAAAGATAATCGGACCGAGTTCGCCCTCGACCTGATCCGCGAACTGGAAGGTTCATCCGGTGGCACAAAACGCCTGGTCGAATTCAACAAATCCTGGGAGGGAACCAAGTTTCCACGGAATCCGCTTTCCGAGAAATCCCCCGGGTACTCCCTGAAAGACGCGATAAGCGCCAGCATATCGCGGGGAAAGCTCGTATCGGGCGCTACGAGCGACACC---------GAGTCGGCCTCGTCCGTGCCGACATTTGCCAACCCGTTCTGGATTGAGATGATGGTGCTGACGAAACGGTCCGCTACGAACACAAGGCGCATGCCGGAGCTGTTTGGTATCCGACTCGGGGCGGTTCTCGTAACGGGTTTTATCCTGGCCACCATCTTCTGGCGGCTCGACAACTCGCCCAAAGGGGTCCAAGAGCGGCTCGGGTTCTTCGCATTCGCCATGTCCACCACCTTCTACACCTGTGCAGATGCTCTGCCAGTTTTTCTGCAAGAACGTGATATATTCATGAGAGAAACAGCCTACAATGCTTACAGAAGATCTTCCTACGTTCTCTCCAATTCAATTGTATCAATTCCAGCTCTCATCTTCCTCTCCTTTGCGTTCGCGGCGACGACGTTCTGGGCGGTGGGTCTGTCCGGCGGCATTTCAGGTTTCATCTTCTTCTTCTTCATAATCTTAGCTTCCTTCTGGGCTGGGAGCTCGTTTGTGACGTTTTTATCTGGGGTGGTGTCTCATGTTATGTTGGGTTATACTGTGGTTGTTGCTATCTTGGCCTACTTTCTCTTGTTTAGTGGATTCTTCATCAATAGGGATCGGATTCCTCCCTATTGGATCTGGTTTCACTATATTTCACTGGTGAAGTACCCTTATGAGGGGGTGATGCAGAATGAGTTTGGGGATCCAACCAAGTGCTTTGTGACGGGGGCTCAGATATTTGACAACACGCCGCTGGGGAATGTCGGGCCGGCGATGAAGACGACGCTGCTGAAGACGCTGAGCAGGTCGCTGGGGGTGAACATTACAAGCACGACGTGTGTGACGACAGGGGTCGATATTTTGAAGCAGCAAGGGATTACTGATCTGAGTAAGTGGAGTTGTGTTTGGGTTACTGTGGCTTTTGGGTTCTTGTTTAGGATCTTGTTCTACTTCTCTTTGTTGATAGGGAGCAAGAACAAGAGGAGA
>Cka_2
---------------------------------------------------------------------------------------------------------------------------ATGGAGCTAGAAGATCTCACACGAACCAGTCTC------AGCCGTCGGATCGACGGGTCGTCACGGACCCTCGGCCAGCTCCTCAAACATGTCGGAGACGCCCGAAACGACACACCCGAAGAGAACCCGCCGAACCACCATCACCACGTTCTGGAACTGAGCGAGCCGTCACCGTTAAACGGAAACCGGCCCCTTCCATTCGTTCTCTCCTTCTCGAATCTGACTTACAGTGTTAAAACCCGACGGAAATTGAAGCTTCCGTCTCTCTTCCGTCGAAAGAATCCGACTCCAGCTGCGGCTTCCGACCCGGTTGAGCCCGCAGGGAAGCTCTCGAGGACGAAGACTCTGCTCGATGACATTTCGGGCGAGGCCAGAGATGGAGAGATCCTGGCCGTTCTTGGAGCGAGTGGGTCCGGGAAATCAACGCTGATAGATGCATTAGCGGATCGGATCTCCAAGGAGAGCTTGAAAGGGACGGTCACGTTAAACGGAGAAATACTCGAGAGTCGGTTAGTGAAGGTGATCTCTGCATACGTAATGCAGGACGATCTTCTCTACCCGATGCTCACGGTCGAGGAGACGCTCATGTTCTCGGCCGAGTTCCGCCTCCCGAGGACTCTCTCGAGGACGAAGAAGAAGGCCCGAGTGCAGGCGCTGATCGACCAGCTAGGCCTACGCAGCGCCGCCAAGACCATCATCGGCGACGAGGGCCACCGCGGCGTATCAGGAGGAGAGCGGCGGAGAGTTTCGATCGGGATCGACATAATTCACGATCCGATCATCCTCTTCCTCGACGAGCCGACGTCCGGCCTCGACTCGACGAGCGCGTACATGGTTGTGAAAGTGCTACAGCTGATCGCTCAGAGCGGCAGCATCGTCATCATGTCCGTTCATCAGCCGAGTTACCGGATCTTGGGCCTTCTCGACCGTCTGATCTTCCTCTCTCGAGGCCAGACCGTCTACAGCGGGCCACCCTCCCGCCTCCCGCTCTTCTTCGCCGAGTTCGGCCATCCGATACCGGAAAACGAGAATCGGACGGAATTCGCCCTCGACCTGATCAGAGAACTGGAAGGATCATCCGGCGGGACGAAGGACCTCGTCGAATTCAACCGGTCGTGGCAGAGCCGGAAACTCCCCCGGAGTACCGATCAAGATCCC---AACGTATTATCTCTGAAAGACGCCATTTCCGCCAGTATATCGCGTGGGAAGCTGGTGCTCAGCGTCGCCTCCGACACC---------GGGCCGGCGTCGGACATGGCGACGTTCGCCAACCCGATATGGGTGGAGATGGCGGTATTGGCGCGGCGGTCGTTCATGAACTCCCGCCGGCTGCCGGAGCTGTTCGCCGTCCGGCTCGGAGCGGTCCTCGTAACGGGTTTCATCCTCGCCACGATCTTTTGGCAGCTGGATAACTCGCCAAGGGGTATTCAGGAGCGTGTCGGGTTCTTCGCCTTCGCCATGTCCACCACCTTCTACACTTGCGCCGAAGCGCTACCGATATTTCTACAAGAACGTTACATCTTCATGCGCGAAACGGCCTACAACGCGTATCGGCGATCCTCGTACGTCCTCTCAAACGCGCTCGTATCAATCCCATCGCAGATTTTCCTCTCAATCGCATTCGCAGCCGAAACATTCTGGGCCGTGGGGCTAGCAGGTGGCGTGTCGGGTTTCGTCTTCTACTTCTTCACCATGCTTTCCTCCTTCTGGGCCGGTAGCTCCTTCGTAACGTTTTTATCTGGTGTCGTAACGCACGTTACACTCGGTTACACCGTTGTGGTTGCCACCTTGGCTTACTTTCTCCTCTTCAGTGGGTTCTTCATCAACAGGGATCGGATCCCGTTATATTGGATTTGGTTCCACTACGCGTCGCTGGTGAAGTACCCATACGAGGGGGTGTTACAGAACGAGTTTGACGACCGAAACAAGTGTTTCGTAACGGGGTCGCAGATATTTGATAATTCGCCACTTGGGAACATACCGGATTCGTTGAAGGCGACTTTGTTGAAGGCAATGGGACAGTCTCTTGGGATTAATTTGACGAGTTCGACGTGTGTTACAACTGGGACAGATATTTTGAAGCAGCAAGGGGTGACTGATTTGAGTAAGTGGAACTGTTTGTTGGTTTTGGTGGGGTGGGGGTTCTTTTTCAGGATACTGTTTTACTTTTGTTTGCTGTTGGGTAGTAAGAATAAGAGGAGA
>Csp_1
------------------ATGTCTCGTGTCGTTTCGGAG------TCAGATTTACCGCCAAGCCGATTTACCAAGAGCTTATCTTCGTCTCACGACCGCAGACAA---------------CCAATTGATTTTGACGAAATCGTCCGCGGCGGCCTT------AGTCGCCGAGTCGATGGGCCGTCTCCGACGCTTGGCGAGCTCTTGAAACGTGTCGGGGACACCCGAAATGATAATGGAGATGAAGAG------AGCCCGGCACACCAGATCCTCAACCTGAACGATACCAAC------------------TCCCTCCCTTTCGTTCTCTCTTTCAACAATCTCACTTACAGTGTAAAAACTCGCCAGAAATTAAGGTTACCGTCGTGTTTCGGCGGAAAAAACCGG---------CACGCTACGACCCCAGCGGAGGACGCGCGCAAGTACACGAAAACGAAGACGCTGTTAAACGACATCTCAGGCGAGGCGAGGGAGGGGGAAATCCTAGCCGTCCTTGGTGCAAGCGGGTCGGGGAAATCGACGCTGATCGATGCGCTTGCTGATCGGATCTCGAAAGGGAGATTGAAAGGGACCGTTACATTGAATGGGGAAACGCTAGAGAGCCGGCTTTCGAAAGTGATATCGGCTTACGTTATGCAAGACGATCTGCTGTTCCCCATGCTCACAGTCGAAGAAACGTTGATGTTCTCTGCAGAATTCAGGCTCCCGCGCTCGCTCTCGAAATCTAAAAAGAAATCCAGAGTTCAAACTTTGATCGATCAATTGGGATTGAGCAACGCCGCCAAAACTATAATCGGAGACGAAGGCCACAGAGGCGTGTCGGGCGGAGAGCGCCGTCGCGTTTCGATTGGAATCGACATAATTCACGATCCGATCATACTTTTTCTCGACGAGCCCACCTCCGGCCTCGACTCCACCAGCGCCTTCATGGTGGTCAAGGTGTTGCAGCGGATCGCGCAGACGGGTTCTATAGTGATCATGTCCGTTCATCAGCCGAGTTACAGAATCCTCAGCTTGCTCGACCGTTTGATCTTCCTCTCTCGCGGGCAAACGGTCTACAGCGGCTCCCCAGGCAATCTCCCGCTCTTCTTCTCCGAATTCGGGAACCCAATTCCCGAAAACGAGAATCGAACCGAGTACGCGCTCGATTTGATTCGCGAGCTTGAAGGATCTCCTAGCGGGACCTCGAAACTCGTCGAATTCAATAAGTCGTGGCAATCAATGAAGTTTCGGCGTAATTCGGATCATGATCAA---ACTGGGTTGTCTTTAAAAGACGCGATAAGCGCCAGTATTTCGAGAGGGAAGCTCGTATCGGGCGCTACGAGCGAATCG---------GGGCCGAGTTCAGCCATGCCCACGTTCGCAAACCCCTTGCTGATCGAAATGGTGGTGCTTATGAGACGGGCTTTTATGAACATGCGTCGAATGCCGGAGCTCCTGGCTATCCGATTGGGAGCGGTTCTCGTAACGGGTTTCATCTTAGCCACTATCTTCTGGCAGGTCGATAACTCGCCGAGAGGCGTTCAAGAGCGCCTCGGCTTCTTCGCCTTCGCCATGTCCACAACCTATTACACTTGCGCAGAAGCTCTCCCAGTTTTTCTCCAAGAAAGGTATATTTTTTTACGAGAAACTGCTTACAACGCCTACCGTAGATCTTCCTATGTCTTAGCCAATTCAATTGTGGCTATACCTTCTCTTATCTTCCTCTCCATCGCCTTCGCCGCTACCACTTTCTGGGCAGTCGGGCTCGCAGGCGGCACCCCGGGCTTCTTCTTCTTCTTCTTCACCATCTTCGCCTCATTTTGGGCTGGTAGCTCGTTCGTAACGTTTCTCTCTGGTGTCGTAACTCATGTCATGTTGGGCTACACAGTTGTGGTCGCAGTTCTTGCCTATTTTCTCTTGTTTAGTGGTTTTTTCATCAATAGGGATCGAATTCCGCCTTACTGGATTTGGTTTCATTACATTTCCTTGGTGAAATACCCATATGAAGGGGTGTTGCAGAACGAGTTCGATGATCCGAGCACGTGTTTCGTGACCGGAGCTCAGATATTCGACAACACGCCGCTCGGGAGCGTCCCTCCGGCGATGAAGGCTTCGCTGCTCAAGGCGTTGAGCGGGTCTTTGGGAGTTAATCTGACCGCGACGACTTGTGTTACAACGGGGGTGGATTTGTTGAAGCAGCAAGGGATTACTCAACTGAGCAAGTGGAATTGTCTGTGGATCACGATTGCGTGGGGGTTTATTTTTAGGGTTTTGTTCTACTTTTCTTTGTTGCTTGGGAGCAAGAACAAGAGGAGT
>Csp_2
------------------ATGTCTCGTATCGTTTCGGAG------GATAATATTCCGGTGAGCGGTTTCCTCGGGAACTCA---CCAGTCTTCGATCGCGTGGAA---------------TCAATTAAGCTCGACGGCGTACTCCGAGCAGGCACT------AGTGAACGATACGATGGCCTGTCACGAAGTTTCGGTAGGCTGTTGAAGCATATCAGCGATACTCGAATAGATGCTGACGGTGAA---------ACTCCAGAGCATCAAGTTCTTGAGCTAAATGGAGTAGAATTT------GTGGAGAGATCACTGCCTTTCGTTCTCTCATTCAACAATCTGACATATAGTGTCAAAACCAGCCAAAAATGGTGGTTTTCTCGC---------CGGAAAAACCAACTTCGC------TCAGCCTCAGTGTTGCATTCTGACGAGTGTCCCAATAGGGGAAAGACTTTGTTGAATGATATATCCGGCGAGGCGAGGGACGGAGAAATTCTAGCCGTCCTCGGTGCCAGCGGGTCAGGGAAATCAACGTTGATCGACGCTTTAGCGAATCGGATTGCAAAAGGGAGCTTAAAAGGATCAGTAACATTAAATGGCGAAGTGCTACAAAGCAGTCTACTAAAAGTGATATCGGCGTATGTAATGCAAGACGATTTGCTGTATCCCATGTTAACTGTAAAGGAGACCTTGATGTTTTCGGCCGAATTTAGGCTTCCTAAATCCCTATCCAAGTCCAAAAAACAGGCCAGAGTCCAAGCATTGATCGATCAGCTAGGGCTAAGAAGCGCGGCCAATACTATAATCGGGGACGAAGGCCACAGAGGAGTATCGGGAGGTGAACGGCGCCGCGTATCAATCGGAATCGACATAATTCACGACCCGATAGTGTTGTTCCTCGATGAACCGACGTCGGGATTGGATTCAACAAGTGCGTTCATGGTAGTCAAGGTGTTACAGCGGATCGCGCGAACCGGTAGCATCGTGATCATGTCAGTACACCAACCTAGTTACCGAATTCTCGGCTTACTTGACCGTTTAATCTTCTTATCACACGGGCAAACTGTGTATAGTGGACCGCCGTCGAGCATTCCTCAATTTTTCGCTGAATTCGGTTACCCAATTCCCGAAACAGAGAATAGGACTGAGTTTGCACTCGATTTGATTCGAGAAATTGAGGGATCACCAGGAGGCATAAATGGTTTAGCAGAATTCAACAAAAGCTGGCAAACCAATAAGAACATGACTACTTTCGGTTCCGGTACGACGACAGGACCATCTCTTAAAGATTCAATAAGCGCAAGCATCTCGAGAGGTAAACTCGTGTCGGGGGACTCAGGCCCCGCCGCCTCA---ACCGTATCCTCAGCCGTATCCACCTTCGCCAACCCGTTTTGGACCGAAATCGCTGTGCTAACAAAACGTTCTTATACTAACACCAAGCGTACCCCTGAGCTGTTCGGAATTCGATTAGGGGCAACACTCGTAACAGGGTTCATCTTAGCGACCATCTTCTGGCAGCTTGATGATTCACCCAAAGGCATAACAGAACGGCTTGGATTCTTCGCCTTCGCGATGTCGACGACATTTTACACATGCGCCGATGCCCTCCCCGTCTTCCTCCAAGAGCGATACATCTTCATGAGAGAGACGGCATACAACGCATATCGCCGATCTTCCTATGTGATATCAAATTTAATCGTAGCGGTGCCACCATTGCTTGTGTTGGCGGTTGCTTTCTCCGCTACAACGTTCTTCGCGGTGGGTCTCGGGGGTGGTACTTCGGGCTTCTTCTTCTTCTTCGGCATCGTCTTGGCGGCATTTTGGGCCGGTAGCTCCTTCGTAACATTTTTATCCGGGGTAGTATCAAATGTTATGCTAGGATACACAATAGTGGTTGCAATTTTAGCCTACTTTCTCCTGTTTAGTGGGTTTTTCATTAACAGGGATAGGATTCCAGACTATTGGATATGGTTTCACTACATTTCATTAGTGAAGTATCCTTACGAAGCGGTGTTACAGAACGAATTCGACGACGCAAGTAAGTGTTTCGTAAGGGGTGCGCAGATGTTCGATAACACACCGCTAGAGAGCGCGGGGCCAGAGATGAAGGTGAGGATGCTGAGGGCATTGAGCAGTGTTTTGGGCTTTGACATAACGAGGACCACATGTGTTACTACGGGAGTTGATATATTGAGGGAGCAGGGGGTCAATGATTTGAGCAAATGGAATTGTTTGTGGATCACAGTGGCATGGGGATTCTTGTTCAGAATACTGTTTTATTTTGCTTTGTTGGTGGGGAGCAAGAACAAGAGGAGG
>Efe_1
---------------------------------------------------ATGCCGGCAACATTGAATGAGATGAATCCTGCA------GATGGCCGGAGAGACTTCCTTTCCGGGCAGAATGTCGACAACGGTGACCTCGAGGTGCCC------ACCGGCATCGGGAGTAGGCGGCACGTCGCCCCGAAGCTGGGGGAGCTTCTCAAGCACGTCGGCGACACCGCCCGCTCGGCGGAGACACTGACGCAGCCTTCCCCGGAGCACAGGGCCCTGCAGATGGAGGAG---------------ACGGCGAGAGCCGTGCCATTTGTTCTGTCTTTCATGGACCTGACCTACAGCGTTCGGCTGCGGCGCAAGGTGCTGGCCGGCCGC---------AACTCCAAGACGCTGCCGTCGACGACCATGGACGCTGCCGGCAACGTGGGCAAGTTCTCCGAGACGAAGACGCTGTTGAACATGATCTCCGGGGAGGCCCGGGACGGCGAGATCCTGGCGGTGATGGGGGCGAGCGGGTCCGGGAAATCGACGCTGATCGACGCGCTGGCGAACCGGATCGCGAAGGGGAGCCTCAAGGGGAACGTCACGCTCAACGGCGAGGTGCTCGATGATCGGCTGATGAGGTCCATCTCGGCTTACGTGATGCAGGACGACCTCCTCTTCCCGATGCTCACCGTCGAGGAGACGCTCACCTACTCAGCCGAGTTCCGGCTTCCCCGCATCCTGTCTAAGTCGAAGAAGCGAGAGCGAGTGCAGGCTCTGATCGACCAGCTGGGCCTGCGCCGGGCGGCGAAGACGATCATCGGGGACGAGGGCCACCGCGGCGTCTCCGGCGGGGAGAGGCGTCGCGTATCAATCGGAATGGACATCATCCACGACCCCATCCTCTTGTTTCTTGACGAACCCACCTCGGGGCTCGACTCCACCAGCGCGTTCATGGTCGTCAAGGTCCTCCAGAGGATCGCCCGCACCGGTAGCATCGTCATCATGTCCGTCCACCAGCCGAGCTACCGCATCGTCCAATTGCTCGACCGCATGATCATGCTCTCCCGCGGCAACACCGTGTACAGCGGCACCCCTTCGAACCTCTCCTCCTTTCTCTCGGAGTTCGGCCGACCGGTGCCGGAGAACGAGAACCAGACGGAGTTCGCTCTCGACCTCATCCGCGAGCTCGAGGTCAATCCGGGGGGCAACGCGGGCTTGGTAGAGTTCCACAACAATTGGCGGGCCACCAGGTTCGTCCGTTCGCCGGGGCCGGACCAG---TTGGGTCTGACTCTGAAGGATGCCATTAGCGCGAGCATTTCGAGGGGAAAGCTCGTCTCCGGCAACGCCACGGAGGGCGGGCGCAGCTCGCGCTCGGGCTCCATGCCGGCGTTCGCGAATCCGTTCTGGAAGGAGACCGTCATTCTCACCAAGCGCTCCGCGTTCAACACCCGTCGCATGCCGGAGCTCTTTTTCATGCGTCTGGCGGCGGTGGTGGTCACCGGCGTCATCCTGGCGACCATGTTCTGGCGGCTCGACACCTCGCCGAAGGGAATCCAGGAGCGGCTCGGTTTCTTCGCCTTCGCCATGTCCACGACCTTCTACACATGCGCCGACGCGCTCCCCGTGTTTCTGCAAGAGCGCTACATCTTCATGAGGGAGACCGCCTACAACGCCTACCGTCGCTCCTCCTACGTCCTCTCCAACGCCATCGTCGCGGCACCGCCGCTAGTCCTCCTCTCTGTCGCATTTGCCGCCATCACCTTTTGGGCCGTCGGTCTCGCCGGAGGCTCGCAAGGCTTCCTGTACTTTTTTGCCATAATCTTCGCCTCATTCTGGGCCGGCAGCGGCTTCGTCACCTTCCTCTCCGGCGTCATCTCCCACGTGATGATGGGATACACCGTGGTGGTCGCCGTCCTGGCCTACTTCCTCCTCTTCAGCGGCTTCTTCATCAACCGGGACCGGATTCCTCCGTACTGGATATGGTTTCACTACATCTCTCTGGTGAAGTATCCGTACGAGGGAGTTCTGCAGAACGAGTTCGACGATCCGACGAGGTGCTTCTCGACGGGGGCGCAGATGTTCGACAGCACGCCGCTAAAAGGGCTAGGAGCGAACACCAAGGCCGAGCTCCTCCGGGCGCTGAGCAGCTCGTTGGGCGTCAACGTGAACATGACGACCTGCGTGATGACGGGGGTGGACATACTGAAAGAGCAGAGCATCACGCAGCTGAGCAAGTGGGAGTGCTTCTGGGCGACGCTAGCCTGGGGGTTTCTGTTCAGGATCTTGTTCTACATCGCCTTGCTTTTCGGCAGCAAGAACAAGCGAAGG
>Efe_2
ATGAAGCCTATGTCTCCC------------------------------------------------------------------------ACTGGTTACAGGGGAAGTTTACCCTTCCAACATGATGGAGAAGACGACCTCGAGGCTTCC---GTC------ACCGGTGGCAGAACGTACCACCGGCCAATGTTTGGGGAGGTCCTCCAACACGTCGACCAACCTCGTTCACCGAAACCTATG------------ATGCCGGACCATCAGCCCGTCGAGCTCGACCAG---------------CGAACACAAGCTGTTCCCTTCGTTTTATCTTTCACCGACTTGACCTACAGTGTTCAGCTGCGTCGAGGGATGCTCGGCAGTGGA---------TACAAGAAAACGCTGCCGTCCACGGTCGCGGAATCGGTCGAGGCGGCGGCCAAGTTCACCGACACCAAGACGTTGCTGAACAGAGTCTCCGGCGAGGCGCGAGATGGGGAGATATTGGCGGTGCTGGGCGCCAGCGGATCGGGGAAGTCGACGCTCATTGACGCGCTGGCCCACCGGATCGCCAAGGAGAGCCTCCGGGGCACCGTGAAGCTCAACGGCGAGGCCGTCGGCCAGCGACTGATGCGCTCAATTTCCGCCTACGTGATGCAGGACGACCTCCTCTTTCCGATGCTTACTGTTGAGGAGACGCTTTTGTTTGCCGCGGAGTTCCGGCTGCCACAGACACTGCCCAAGGAGAAGAAGCACGCACGTGTGCAGGCCCTCATTGAGCAGCTCGGCCTGCGCCGAGCAGCAAAAACCATCATCGGTGACGAGGGTCACCGAGGCGTTTCCGGCGGAGAGAGGCGACGTGTCTCCATTGGAATCGACATCATTCACGACCCCATCCTTCTGTTTCTCGATGAACCCACCTCCGGTCTCGACTCCACCAGTGCCTTCATGGTAGTCAAGGTCCTGCAGAATATTGCCCGCAGCGGCAGCATCGTCGTCATGTCCATCCACCAGCCCAGTTTTCGAATCGTCGGCCTCCTCGACCAAATGATCTTCTTATCACGCGGCAATGCCGTCTACAGCGGCCCTCCAGCTCAACTCTCGACCTTTCTTGCTGAATTCGGTCAGCCGGTGCCGGAGAAGGAGAATCAAATAGAGTTTGCTCTCGACCTCGTCCGCCAGCTCGAAGCGAGTCAAGGAGGAATCAAAGGTCTAGTCGACTTCCACAACTCCTGGAAAGCTACACGGTCTGCTCTACCTATCGAGCCGAACAAGAACGGCAACTTGACGCTCAAGGAGACAATCAGCGCCAGCATCTCTCGAGGGAAGCTCGTGTCCGGAAATGTCAACAAAGGCGAGCAG---AACTCGTCGGAGTCGATGCCGGAATTCCCAAACCCGTTGTGGAAGGAGACCGCCATACTCACCAAGCGCTCGGTGATGAACACTCGCCGGTTGCCGGAACTCTTCTTCATGCGCCTTGCCGTAGTAATGGTAACCGGTTTTATCCTGGCCACCATCTTTTGGAAACTCGACTCGTCGCCCAAAGGAGTCCAGGAGCGGCTCGGCTTCTTTGCCTTCGCGATGTCCACGACTTTCTACACCTGCGCCGATGCACTACCAGTTTTCCTTCAAGAGCGCTACATCTTCATGAGGGAGACTGCCTATAACGCTTATCGCCGCTCCTCCTACGTTCTTTCTAATGCCATCGTCGCCGCCCCTCCGCTTGTCCTCCTCTCTCTCGCCTTCTCCCTCATTACTTTCTTTGCCGTCGGGCTTGCAGGTGGCGGAGAAGGCTTCCTCTACTTCTTCGCTATAACCTTCGCCTCCTTCTGGGCAGGGAGCAGCTTTGTCACCTTTCTCTCCGGCATCGTCTCCCAGGTGATGCTGGGCTATGTTGTGGTCGTCGCCGTGCTGGCCTACTTCCTCCTCTTCAGTGGCTTCTTCATCAACAGGGACAGGATTCCTTCCTACTGGCTCTGGTTCCACTACCTCTCGTTGATAAAGTATCCCTACGAGGGAGTTCTGCAGAATGAGTTCGGGAGCTCAACGAAATGCTTCTCCACGGGAGCACAGATGTTCGACAATACGCCGCTGAAGGGGCTGAGCTCCGGCACGAGGGCGCAGCTACTGCAGACTCTGAGCAGCACGCTGGGCATGAACGTGACGATGACCACATGCGTGACGACGGGCATGGACATACTCAAGGACCAGAGCGTCACGCAGCTCAGCAAGTGGGATTGCTTCTGGGTGACGGTGGCGTGGGGCTTCTTCTTTAGATTTCGAGCTGATTTCAACATTATTGTTGGTCGACCAGAAGAAAGCAGG
>Efe_3
CATGAAACACCCTCGCCAACGAAGCGGTCCGTCATGAACACTCGC---------------------------------------------AACAAGAGAAGGAGAAGTTCACCCATCCAACATGTTGGAGACGATGACCTCGAGGCTTCTTCCATC------ACCGGCGGCAGACGGCCCAACCGTCCAATGTTCGGGGAGCTCCTCCAACACGTTGAGGAAGCTCGCTCCTCAAAACCCACG------------TTGCCAGACCGTCAGCCCGTCGAGCTCGACCAG---------------CGAGTACAAGCTGTTCCTTTCGTTTTATCCTTCACCGACTTGACCTACAGTGTTCAGCTGCGTCGAGGGATGCTCGGCGGAGGA---------TGCAAGAGAACGCTGCCTTCCACGGTCGCAGAGTCGGTCGAAGCGGCAGCCAAGTTCACCGACATGAAGACGTTGCTGAACAGAGTCTCCGGCGAGGCGCGAGAAGGGGAGATATTGGCGGTGCTGGGCGCCAGCGGGTCGGGGAAGTCGACGCTCATCGACGCGCTGGCCAACCGGATCGCAAAGGAGAGCCTCCGGGGCACCGTGAAGCTCAACGGTGAGGTCGTCGGCCAGCGTCTGATGCGCTCCATTTCCGCGTATGTGATGCAGGACGACCTCCTCTTTCCGATGCTCACTGTTGAGGAGACGCTCTTGTTTGCCGCAGAGTTCAGGCTGCCACGGACACTGCCTAAGGAGAAGAAGCACGCTCGGGTGCAGGCCCTCATTGAGCAGCTCGGCCTGCGCCGGGCAGCCAAGACCATTATCGGGGACGAGGGCCACCGGGGCGTTTCCGGCGGGGAGAGGCGACGTGTCTCCATTGGAATCGACATCATTCACGATCCCATCCTACTGTTTCTTGACGAACCCACCTCTGGTCTCGACTCCACCAGTGCCTTCATGGTCGTCAACGTTCTGCAGAAGATTGCTCGCAGCGGCAGCATTGTCATCATGTCCATCCACCAACCCAGCTTTCGAATTGTCGGTCTCCTCGACCAAATGATCTTCTTATCACGTGGCAATGCCGTCTACGGCGGTCCTCCAGCTAAACTCCCGGCTTTTCTTGCTGAATTCGGTCGGCCGGTGCCGGAAAAGGAGAATCAAATAGAGTTTGCTCTCGACCTCGTTCGCCAGCTCGAAGCGAGCCAAGAAGGAATCAAAGGTCTAGTCGACTTCCACAACTCCTGGAAAGCCACGCCGTCTGCTCTACCTATCGAGCCGAACAAGAAGGCCAGCTTGACGCTGAAGGAGGCAATAAGCGCCAGCATATCTCGAGGGAAGCTCGTCTCCGGAAATGCGAACCAGAGCAAGCAG---AACTCGTCGGAGTCGATGCCGGAATTCGCAAACCCATTGTGGAAGGAGACCGCCATACTCACCAAGCGGTCGGTGATGAACACTCGCCGATTGCCGGAACTCTACTTCATGCGCCTCGCCGTAGTGATGGTGACCGGTTTCATCCTCGCTACCATCTTTTGGAAACTCGACTCGTCGCCCAAGGGAGTGCAGGAGCGGCTCGGCTTTTTTGCCTTCGCCATGTCCACGACCTTCTACACTTGCGCCGATGCACTACCGGTGTTCCTTCAAGAGCGCTACATCTTCATGAGAGAGACTGCCTACAACGCTTATCGCCGCTCTTCCTACGTCATTTCTAACGCCATCGTCGCCGCCCCTCCGCTTGTCCTCCTCTCCCTCGCCTTCTCTCTTATTACCTTCTTCGCCGTCGGGCTTGCAGGTGGTGGGGAAGGCTTTCTCTACTTCTTCGCTATAACCTTCGCCTCCTTCTGGGCAGGAAGCGGCTTTGTCACCTTCCTCTCCGGCATCGTTTCCCAGGTGATGCTGGGCTACGTCGTGGTCGTCGCCGTGCTCGCCTACTTCCTCCTCTTCAGTGGCTTCTTCATCAACAGGGACAGGATTCCTTCCTACTGGCTCTGGTTCCATTACCTCTCGTTAATAAAGTATCCCTACGAGGGAGTGCTGCAGAATGAGTTTGAGAGCTCAACGAAATGCTTCTCCACGGGAGCGCAGATGTTCGACAATACGCCGCTGAAGGGGCTGAGTTCCGGCACGAAGTCACAGCTACTGCAGGCACTCAGCAGCTCGCTGGGGATGAACGTGACGATGACCACTTGCGTGACGACGGGCATGGACATACTGAAGGAGCAGAGCGTCACGCAGCTCAACAAGTGGGATTGCTTTTGGGTGACAGTCGCGTGGGGCTTCTTCTTTAGGTTTCTTTTCTACATTGCCTTGTTGATAGGTAGCAAGAACAAGAGAAAG
>Egu_1
------------------ATGGTCCGGCTCCTC---------------------------------------------------CCCTTTCTCGACGGGAGATCG---------TCTCCGATGGGCGACTCCGAGGAGAACGTCTGCAACCTCCTC------GACGCCCCCGCCGCTGGCCGACCCCCGACCCTCGGCGAGCTCCTCAAGCGCGTCGGCGACTCCCACGACGGCGCCCGCAGCGACGGTAGCGCCGCACCTCCGGACTATGTCGTCGAGCTCGATGATGTCTCCGTT---CTCCGCGGCCGCCCCCTCCCGTTCGTGCTCGCCTTCATTAATCTCACCTACAGCGTCAAGACCCCGAAGAAGCTGAGTTTTCCCTCCCTCTTCCGCCCCCGCAGATCCAATTCC------------------------------GGCGCCGCCAGCGGTACCAAGATTCTCCTGGATTCGATCTCCGGCGAGGCGAGGGAGGGCGAGATCCTCGCCGTCCTGGGCGCCAGCGGATCGGGGAAGTCCACCCTGATCGACGCCCTGGCTAACCGGATTGCCAAGGGGAGCCTCAAGGGCTCCATAACCCTCGACGGCGAAACCCTAGAGAGCCGCCTCCTCAAAGTGATCTCGGCGTACGTGATGCAAGACGATCTCCTATTTCCCATGCTGACCGTGGAGGAGACGCTGATGTTCGCCGCCGAGTTCCGTCTCCCACGCTCACTCTCCGCCACCAAGAAGCGCGCCCGTGTCCACGCCCTCATCGACCAGCTCGGCCTCCGCCCCGCCGCCCGCACCATCATCGGCGACGAGGGCCACCGCGGCGTCTCCGGCGGAGAGCGCCGCCGCGTCTCCATCGGCACCGACATCATCCACGACCCCATCATCCTCTTCCTCGACGAACCCACCTCCGGTCTCGACTCCACCAGCGCCTTCATGGTCGTCAAAGTCCTGCAGAGAATCGCCCAGAGCGGCAGCATCGTTATCATGTCCGTCCATCAGCCAAGCTACCGCATTCTGGGCCTTCTCGACCGTCTGATCTTCTTATCTCGTGGGCAGACGGTGTACAGCGGGCCCCCGGCCGGCCTTCCGGTTTTCTTCTCCGAGTTCGGCCACCCGATCCCCGAGAACGAGAACCGGACCGAGTTCGCCCTCGACCTGATCCGCGAGCTGGAGACCTCCCCGACCGGGTCCAAACCGCTGGTCGACTTCAACCGGTCCTGGCAGCTCATGAAGCTCCCCCCTGGGCGCCGCTCCCCTGGG---GCCCGCCTCTCCCTCAAGGACGCCATCAGCGCCTCCATCTCGCGCGGCAAGCTCGTCTCCGGCGCCACCGACGGGTCG---------GGTTCGGCCTCCTCCGTCCCAATATTCGCCAACCCGTTTTGGATCGAGATGGGCGTCCTGACGAAAAGGTCCTTCACAAATACCCGGCGCATGCCGGAGCTATTCCTGATCCGGCTTGGTGCCGTGATGGTCACCGGCTTCATCTTAGCCACTATTTTTTGGCGGCTCGACAGCTCGCCCAGGGGCGTCCAGGAGCGGCTCGGCTTCTTCGCGTTCGCCATGTCCACCATGTTCTACACGTGCGCGGATGCCCTCCCGGTATTTATCCAAGAACGGTACATCTTTATGCGGGAGACCGCGTACAACGCGTACCGGCGCTCCTCGTACGTGCTATCCAACGCCGTGGTCGGGTTTCCTTCGCTGGTCCTCTTGTCCGCCGCTTTCGCCGCCACCACATTCTTCGCCGTCGGCCTCTCCGGCGGCCTCTCCGGCTTCGTCTTCTTCTTCCTGATAATCCTGGCCTCCTTCTGGGCCGGGAGCGGCTTCGTCACCTTCTTATCCGGGGTGGTACCCCACGTCATGCTGGGATATACCGTGGTGGTGGCTATCCTAGCTTACTTCCTGTTATTCAGCGGGTTCTTCATCAACCGGGAAAGGATACCGGGGTACTGGATATGGTTCCACTATTTATCTTTGGTGAAGTACCCCTACGAGGCGGTGTTGAGGAACGAGTTCGGGATGGCGTCGGAGTGCTTCGTGAGAGGGGAGCAGATATTCGATAACACGCCGCTGGGGAATATACCGGAGGCGATGAAGCAGAGGGTGCTGGGAGCGATAAGCGGGGTGCTGGGGATGCGGATAACGAGCGGGACGTGCGTGACCACGGGGGATGATATCTTGAGGCAGCAGGGGATAACGCAGCTGGGGAAGTGGGACTGCTTGTGGGTGACAGTGGCGTGGGGGTTCTTCTTCCGGGTGCTATTTTATTTTAGTCTTCTGATTGGAAGTAAGAACAAAAGGAGA
>Egu_2
------------------ATGTCACGGTTCGTGGACAAGCTC------------------------------------------CCCTTCTTCGATCGTCGGTCG------ACCTCGCCGATGGAAGAAGCCGAGGACATCGGCCGCAGCGGCCTC------CTCGTCCGCCACTCCCACCCCACCGCCACCCTCGGCCAGCTCCTCAACCGCGTCGGCGACGTCCGCGCCGGCGACAGCGCAGAAAGC------TCCCCCGCCCACCACGTCCTCGAGCTCGGCGGCATGGGTGGCCCTCTCTGCCCCACTCCCCTCCACTTCGTCCTCTCCTTCACCGACCTCACTTACAGCGTCAAGAACCCCAAGAAGCTTTCGTTCTTCCCCTTCTTC---CGCAAGAACCGGCTCTCCACGGATCCGGTCACCGCTGTGAGGGACCCCGAGGCCTTCTCCCGGACCAAGACTCTCCTGGACTCCATCTCCGGCGAGGCCAGGGAGGGCGAGATCTTGGCCGTACTGGGGGCGAGCGGGTCCGGTAAGTCTACCCTCATCGACGCTCTGGCGAATCGGATCGCCAGGGAGAGCTTAAGAGGTTCCATAACTCTCAATGGAGAAAACCTCGAAGGCCGGCTTCTGAAGGTGATCTCGGCCTACGTGATGCAAGACGATCTCTTGTTCCCCATGCTGACGGTGGAGGAGACGCTGATGTTCTCGGCCGAGTTCCGGCTGCCGCGCACCCTCTCCACAGCCAAGAAGCGGGCCCGTGTGGAGGCGCTCATCGACCAGCTCGGCCTCCGGCGGGCGGCGAACACCATCATCGGCGACGAGGGCCACCGCGGGGTCTCCGGTGGGGAGCGGCGCCGCGTGTCCATCGGTATGGACATCATCCACGACCCCATCCTCCTCTTCCTCGACGAGCCCACCTCCGGCCTCGACTCCACCAGCGCCTTCATGGTGGTCAAAGTCCTCCAACGCATCGCCCACAGCGGCAGCATCGTCATCATGTCCGTCCACCAACCCAGCTACCGCATCCTCGGCCTTCTCGACCGTCTGATCTTTCTCTCCCGTGGCCAGACCGTCTACAGCGGGGCCCCCGACGGTCTCCCTTCCTTCTTCTCCGACTTGGGCCATCCGATGCCGGAGAACGAGAACCCGACCGAGTTCGCCCTCGACCTCATCCGCGAGCTTGAGAGCACCCCGGCCGGCTGCAGGTCTCTAGTCGAGTACAACAAATCCCGGCAAGCTACGAAGCCCTCCCTCACCGAGAAG------------CCCTCGCTTTCCCTGAAGGATGCCATCAGCGCCAGCATCTCCCGTGGCAAGCTCGTCTCCGGTGCCACCGAAGGCACC---------AGCCCGGCCTCCTCCGTCCCGACGTTCGCCAACCCCTTCTGGATCGAGATGGCCGTGCTGACCAAGCGCTCGGCCACCAACACCCGTCGCACGCCGGAATTATTCGGCATCCGTCTCGGCGCCGTGCTGCTCACCGGATTCATCCTGGCCACCATCTTCTGGCGGCTCGACAATTCTCCCAAGGGAGCGCAGGAACGTCTCGGCTTCTTCGCCATCGCCATGTCGACCATGTTCTACACTTGCGCGGACGCCCTCCCCGTCTTCCTCCAAGAACGCTACATCTTCATGCGAGAAACTGCATACAATGCTTACCGCCGCTCCTCCTACGTCCTCTCCAACGCCATCGTCGGCTTTCCGTCGTTGGTCGTCCTCTCGATCGCCTTCGCCCTCACCACATTCTTTGCGGTCGGCCTCGCCGGCGGTGCATCAGGGTTCTTCTTCTTCTTCTTGATAATTCTCGCTTCCTTCTGGGCCGGGAGCGGCTTCGTGACGTTTCTCTCCGGCGTCATATCGCATGTGATGGTGGGCTACACCGTGGTGGTGGCCATACTGGCCTATTTCCTTCTCTTCAGTGGCTTCTTCATTAACCGGGACCGGATTCCAGACTACTGGATTTGGTTCCACTATCTATCCTTGGTGAAGTATCCCTATGAAGCGGTGCTGCAGAATGAGTTCGATGACACAACGAAGTGCTTCGTCCGAGGGGTTCAGATGTTCGACAACACGCCATTGGGGAGCTTGCCGACGGCGGTGAAATTGAACGTTCTGAAGGCCATGAGCAACACTCTGGGAGTGAGCATAACCGGCAACACATGCATCACCACCGGCTCCGATATATTGAAGCAGCAGGGGATTACTGACCTCAGTAAATGGAATTGTTTGTGGGTAACCGTGGCCTGGGGGTTCTTCTTTAGGGTGCTCTTTTACTTCACACTGCTTGTGGGGAGCAAAAACAAGAGGAGG
>Lch_1
------------------------------------------------------------------------------------------CTGGACCGTAGATCA---------------GCGACGGAACTCGAAGATCTGGCCAGGAGCAATCTC------ATCCGTCGGATAGACAGCCCATCACCGACACTCGGCGAGCTCTTGAAGCGGGTCGGCGACGCTCAGAATGAAGAA------------------CCTCCGGCCAATCATGTAGTGGACCTTAATTGCAATGGCCCG------AACCAGAGGTCCCTACCGTTCGTTCTCTCCTTCTCCAATCTGACCTACAGCGTCAAGACTCGCCGGAAAATGACGCTG---------TTCCGACGGAAGAAGGGTCTGGAATCAGCTACGTCGGATCCCCTGGAGACCGCCCCCAAGTTCACAAAGACGAAGACGTTGCTGGATGAAATATCCGGCGACGCGAGGGACGGTGAGATCATGGCCGTCCTTGGTGCAAGTGGGTCAGGGAAATCGACGCTGATCGATGCACTGGCCGATCGGATTGCGAGGGGGAGCCTGAAAGGGACAATTACGCTGAACGGCGAGCCGCTGGAAAGCCGGCTGTTGAGGGTGATCTCAGCGTATGTAATGCAGGATGATCTACTCTTTCCGATGCTGACCGTCGAAGAGACGCTGATGTTCTCGGCCGAGTTCCGGCTACCACGAACGCTGTCCAAGACGAAGAAGCAGGCCCGCGTCCAGGCCTTGATCGATCAGCTCGGTCTCCGGTCGGCCGCCAAGACCATAATCGGCGATGAAGGCCACCGTGGAGTTTCCGGCGGGGAGCGGAGGCGAGTCTCGATCGGCATCGACATAATTCACGATCCGATCATACTCTTCCTCGACGAGCCGACGTCCGGTCTGGATTCGACGAGCGCGTTCATGGTCGTGAAGGTCCTGCAGCGGATCGCGCAGAGTGGGAGCATCGTGATCATGTCCGTCCACCAGCCTAGCTACCGGATACTAGGACTGCTGGACCGTCTGATCTTCTTATCGCGTGGACAGACGGTCTACAGCGGGTCGCCGGCCCGGCTGCCGCTCTTCTTCTCAGAATTTGGACACCCAATTCCTGAAAATGAGAATCGGACTGAGTTTGCACTGGATCTCATCAGGGAGCTGGAAGGATCGCCCGGTGGGACCAAAGGCCTCGTCGAATTCAACAAATCATGGCAGAGTATGAAGTTGCGGCGGAATTCAGACTCAGACGCG---ATCGGCCTTTCGCTGAAAGAAGCAATCAGTGCCAGCATTTCGAGAGGGAAGCTAGTCTCCGGCGCCACCAGTGACTCC---------AGCTCGACATCCGATATGCCGAGGTTTGCCAATCCGTTCTGGATCGAGATGGCAGTTCTGACCAAGCGCTCCGCCACGAATACGAAGCGGATGCCGGAGCTGTTCGGCATCCGTCTCGGCGCCGTCCTCGTCACTGGCTTCATCCTCGCGACCATGTTCTGGCACCTCGACGATTCTCCCAAAGGAGTGCAAGAACGGCTGGGATTCTTCGCCTTCGCCATGTCCACCACCTTCTACACCTGCGCCGAGGCGCTCCCTGTCTTCCTCCAAGAACGGTACATCTTCATGCGGGAGACGGCCTACAACGCCTACCGTCGATCATCCTACGTCCTGTCCAATGCGATCGTGTCCATTCCGGGGCTAGTCTTCCTATCGCTGGCCTTCGCCGCCACCACCTTCTGGGCGGTGGGTCTCGCAGGCGGGTTATCAGGATTCTTCTTCTTCTTCATCACCATCTTGGCAGCGTTCTGGGCCGGGAGCTCGTTCGTAACATTCCTCTCCGGCGTGGTGACCCACGTGATGTTGGGTTACACCGTCGTTGTCGCTCTTCTGGCCTACTTCCTTCTATTCAGTGGATTCTTCATAACCCGAGACCGGATTCCACCGTATTGGCTTTGGTTCCACTACATATCACTGGTGAAGTATCCGTATGAGGGCGTGCTGCAGCATGAATTCCAGGACCCGTCGAAGTGCTTCGTGACCGGAGCTCAGATGTTCGACAACACGCCGCTCGGGACCTTGACGCCGTTGATGAAGACAGCACTGCTCAAGTCGCTGAGCGGAGCGCTTGGCGTGAACATAACGAGCACGACGTGTGTGACGACGGGGAGAGATATATTGAAGCAGCAAGGGTTGGCCGCGCTAGGGCTCGCGGCGCTGCTGCTGGTGGAGCTGGCGTCTGGGCTGTTCCTGCAGATTTATTTCATGGTCTCCGCAGTGTTCGTGAAGTATGAGAAGGAGAAG
>Lch_2
---------------CCGATGTCTCGTATCGTATCGGAG------CCCGATATTTCCGATACCCGATACTCTGATAGCTTG---TCGGGTTTTGATCGGATACCA---------------ACGATGGAGCTCGAAGATATTGCGAGGAACAGCCTC------AGTCGTCGGGTGGATGGGCCATCACCGAGTCTCGGGCAGCTACTGAAGCATGTTGGGGATGCGAGTAACGATACGGAG---------------GTGCCGGCACACCAGGTAGTGGAGCTCAGTGAGTCGGGTCTG------GGGCAGAGATCTCTGCCTTTTGTGCTGTCTTTCAGTAATCTGAGTTACAGCATCAAGACCCGACGGAAGATGACGATGCCGTCGTTCTTGAAGAAGAACGGGACG---------GTATCAGTGGATTCCGTCGAGACTGGGATAAAGTCCATAAAGACGAAGACGCTGTTGAATGATATATCAGGCGAGGCGAGGGAAGGTGAGATCTTGGCCGTTCTTGGTGCAAGTGGGTCCGGCAAGTCGACGCTGATCGATGCGTTGGCTGATCGGATTGCGAAGGACAGCTTGAAAGGATCGGTGACGCTTAACGGCGAGGTCTTGGAGAGCCGGCTCTTGAAGGTGATATCGGCGTATGTCATGCAAGATGATCTCCTCTTCCCGATGCTGACGGTGGAAGAGACTCTGATGTTTTCAGCTGAATTCAGGCTGCCGAGATCGCTGTCGAAGACGAAGAAGAAGGCGCGGGTCCAGGCCTTGATTGATCAGCTGGGCCTGCGTACCGCCGCTAAGACGATCATCGGTGATGAAGGACACCGAGGCGTCTCAGGCGGGGAGCGGCGAAGGGTATCAATCGGCATCGACATCATCCATGACCCCATAATTCTCTTTCTCGATGAGCCAACGTCAGGATTGGACTCGACGAGCGCTTTCATGGTCGTCAAAGTGCTGCAACGGATCGCGCAGAGCGGGAGTATTGTGATCATGTCCATACATCAGCCTAGTTATCGAATAGTGGGACTACTCGACCGTCTGATCTTCCTCTCGCGAGGCCAGATGGTCTACAGTGGGTCTCCAGTGAGGCTACCGCTCTTTTTCGCCGAATTCGGACACCCAATTGCTGAAAATGATAACCGGACTGAATTTGCACTTGATCTGATTCGGGAACTGGAAGGATCGCCGGAGGGGACTAAGCGTCTGGTTGAATTCAATAAGTCATGGCAGGGAATGAAAGCCCGGCGAAGTCCCAATTTCGACACA---TCAGGCCTATCTCTGAAAGATGCAATCAGCGCCAGCATTTCGCGGGGGAAGCTGGTTTCCGGCGCCACTAATGATTCC---------GGCTCCACGTCCAAAATGTCGACGTTCGCAAATCCATTCTGGATTGAAATGCTTGTGCTGACTAAACGGTTCGCTACGAACACCAGACGGATGCCGGAGCTATTCGGCATTCGCCTCGGCGCAGTCCTCGTCACCGGTTTCATCCTTGCCACGATATTCTGGAAGCTCGATAACTCACCAAAGGGCATCCAAGAACGGCTTGGATTCTTCGCGTTCGCCATGTCGACCACGTACTACACCTGTGCCGATGCGCTCCCCGTCTTCCTCCAGGAGCGATACATATTCATGCGGGAGACGGCCTACAACGCCTACCGCCGCTCATCCTACGTTCTATCGAACTCGATTGTGGCCATACCATCACTGATCGTCCTATCGTTCGCATTTGCGGCCACCACATTCTGGGCGGTGGGCCTTGCAGGAGGAGTGTCGGGTTTCTTCTTCTTCTTCTTCATAATCCTAGCGTCGTTTTGGGCCGGAAGCTCATTTGTGACGTTTCTATCAGGCGTAGTGTCCCACGTCATGTTGGGCTACACTGTAGTTGTCGCAATTCTTGCATACTTCCTCCTGTTCAGTGGATTCTTCATCAATCGGGACCGGATTCCGCCATACTGGATTTGGTTCCACTACATTTCACTGGTGAAGTATCCCTATGAGGCAGTGTTGCAGAATGAATTCTATGATCCGCGGAAGTGTTTTGTGACAGGCGAACAGATCTTTGACAACACGCCGCTAGGTTCGATCCCACCGTCGATGAAGGGGAATCTGCTGAAAGCGATGAGTGGGTCGCTCGGTGTGAATATAACAGCCACAACGTGCGTGACGACGGGGACGGATATACTGAGGCAGCAAGGGATTACAGATCTGACTAAATGGGAATGCTTGTGGATTACTGTGGCGTGGGGATTCTTGTTTAGGATCTTGTTCTACTTCTCTCTCTTGCTGGGAAGCAAGAACAAAAGGACA
>Nco_1
TTGCAGGCCATGAGCCCGTCGAAGCGGTCGATGAAGAACGCGTGGTCAAAAATGCCCACTCCATCGAACCAGATGAATCCTGCCTCTTTAGATGGCCGGAGAAACTTCCTTTCCGGTCAGAATGACGACAACGGTGACCTCGAGGTGCCC------ACCGGCATCGGAAGCAGCCGGCATGCCGTCCCGAAGCTGGGCGAGCTTCTTAAGCACGTTGGGGACACCGCCCGCGCCACCGAAGCCCTGTCGCAGCCTTCCCCGGATCACCGGGCCCTGCAGATGGAGGAA---------------ACCGCGAGACCCGTGCCGTTTGTTCTGTCCTTCACCGACCTCACCTACAGCGTCCGTCTGCGGCGCAAGGTGCTCGCCGGGCGC---------AGCTCGAAGACGCTGCCGTCGACGACCGTCGACGCTGCCGGCAGCGTGGGCAAGTTCTCCGAGACGAAGACGCTGCTGAACCGGATTTCCGGAGAGGCCCGGGATGGCGAGATCCTGGCCGTGATGGGAGCGAGCGGGTCGGGCAAGTCCACGCTGATCGACGCGCTGGCGAACCGGATCGCGAAGGGGAGCCTGAAGGGGAACGTCACGCTCAACGGCGAGGCGCTCGATGATCGGTTGATGAGGTCCATCTCGGCTTACGTGATGCAGGACGATCTCCTTTTTCCTATGCTCACAGTCGAGGAGACACTCACCTACTCGGCAGAGTTCCGGCTTCCTCGCACCCTGTCCAAGTCGAAGAAGCGAGAGCGTGTGCAGGCGCTGATCGACCAGCTGGGCCTCCGCCGGGCGGCCAAGACGATCATAGGGGACGAGGGCCACCGCGGAGTCTCCGGCGGGGAGAGGAGGCGGGTCTCCATCGGCATCGACATCATCCACGATCCCATCCTCCTGTTTCTCGACGAGCCCACCTCGGGGCTCGACTCCACCAGCGCCTTCATGGTCGTCAAGGTCCTCCAGAGGATCGCCCGCACCGGCAGCATCGTCATCATGTCCGTCCACCAGCCCAGCTACCGTATCGTCCAGCTGCTTGACCGCATGATCATCCTCTCCCGCGGCAACACTGTTTACAGCGGCACCCCTTCGAACCTCCCCACCTTTCTGTCGGAATTCGGTCGGCCGGTGCCGGAGAACGAGAACCAGACGGAGTTCGCACTCGACCTCATCCGCGAGCTCGAGGTTAGCCCCGCAGGCATCGCGGGCTTGGTAGAGTTCCACAACAATTGGCGAGCCACCAGGTTCGTCCGCTCGCCGGGGCCAGACCAG---CTGGGTCTGACGCTGAAGGACGCCATCAGCGCGAGCATTTCGAGGGGGAAGCTCGTCTCGGGCAATGCCACGGAGGGAGGGCGGAGCTCCCGCTCCGGCTCCATGCCGGCGTTCGCGAACCCATTCTGGAAGGAGACGGTCATCCTCACGAAGCGGTCTGCGTCCAACACTCGGCGCACGCCGGAGCTCTTCTTCATGCGCCTGGCGGCGGTGGTGGTCACCGGCGTCATCCTGGCCACCATGTTCTGGCGACTCGACACCTCGCCTAAGGGAATCCAGGAGCGGCTCGGTTTCTTCGCGTTCGCCATGTCCACTACCTTCTACACATGCGCCGACGCGCTCCCCGTATTCCTGCAGGAGCGTTATATCTTCATGAGGGAGACCGCCTACAACGCCTACCGTCGCTCCTCCTACGTCCTCTCCAACGCCATCGTCGCTGCCCCGCCTCTTGTCCTCCTCTCCGTCGCATTCGCCGCCATCACCTTTTGGGCCGTCGGCCTCGCCGGAGGAACGCAAGGCTTCCTCTACTTCCTGGCCATAATCTTCGCCTCCTTCTGGGCCGGCAGCGGCTTCGTCACCTTCCTCTCCGGCGTCATCTCCCACGTGATGATGGGATACACCGTGGTGGTGGCCGTCCTGGCCTACTTCCTCCTCTTCAGCGGCTTTTTCATCAACCGAGACCGGATTCCACTATACTGGATATGGTTCCACTACATCTCTCTGGTGAAGTACCCATACGAGGGGGTTCTGCAGAACGAGTTCGACGATCCGGTGAGGTGCTTCTCGACGGGGGCGCAGATGTTCGACAACACGCCGCTGAAGGGTCTGGGGGCGGACACCAAGGCCGGGCTTCTCCGCGCGCTGAGCAGCTCCTTGGGCGTGAACGTAAACATGACGTCGTGCGTGATGACGGGAGTCGACATACTGAAAGAGCAGAGCATCACGCAGCTGAGCAAGTGGGAGTGCTTCTGGGCGACGCTGGCCTGGGGATTCCTGTTC---------------------------------------------------
>Nco_2
ATGAAGCCTTCGTCTCCG------------------------------------------------------------------------TTTGGCAAGAGGGGAAGTTTCGCCTTCCAACATGTTGGAGACGGCGACCTCGAGGCTTCCATCACCGTTGATACTGGTGGCAGACGGCCCCAGAGGCCAAGGTTTGGGGAGCTCCTCCAACACGTCGAGGAAGCTCGCTCCCCAACACCCACG------------TTGCCGGACCGTCAGCCCGCCGAGCTGGACCGG---------------CGAGAACAAGCTGTTCCCTTCGTTTTATCGTTCGCCGACTTGACTTATAGTGTTCAGCTACGTCCTGGGATGCTCGCCGGAGGG---------TGCAAGAGAACGCTGCCATCCACGACCGCGGAGTCGGTCGAGGCGGCCAGCAAGTTCTCCGACACCAAGACGTTGTTGAACAGAGTCACCGGCGAGGCGCGAGACGGGGAGATATTGGCGGTGCTGGGCGCCAGCGGGTCGGGAAAGTCGACGCTCATCGACGCGCTCGCCAACCGAATCGCTAAGGAGAGCCTCCAAGGCACCGTGAAGCTCAACGGCGAGGCGGTCGGCGAGCGTCTGATGCGCTCAATCTCTGCCTATGTGAGGCAGGACGACCTCCTCTTTCCGATGCTCACCGTTGAGGAAACGCTCTCGTTCGCCGCGGAGTTCAGGCTGCCCCGGACACTGCCCAAGGAGAAGAAACAGAGTCGTGTGCAGGCCCTCATTGAGCAGCTCGGCCTGCGCCGGGCTGCCAAGACCATCATTGGAGACGAGGGCCACCGGGGCGTTTCCGGTGGGGAGAGGCGACGTGTCTCGATCGGAATCGACATCATTCACGACCCAATCCTTCTGTTTCTGGACGAACCCACCTCCGGTCTCGACTCCACCAGTGCATTCATGGTCGCCAAGGTCCTGCAGAGGATTGCCCGCACCGGCAGCATCGTCATCATGTCCGTCCATCAGCCGAGCTATCGAATCGTCGGCCTCCTCGATCGAATGATCTTCCTATCACGTGGCAATGCCGTCTATAGCGGCCCTCCGGCTCAACTCCCGGCTTTTTTGGCCGAGTTTGGCAGTCCGGTGCCGGAGAACGAGAACCAAATAGAGTTCGCTCTTGACCTCGTTCGCCAGCTCGAAGCGAGCACTGGTGGGATCAAAGTTCTGGTTGACTTCCACAACAACTGGAAAGCGACCAGGTTTGCTCCATCTCTTCAGTCGAACAAGAAAGGAGGCTTGACGCTGAAGGAAGCAATCAGCGCCAGCATCTCTCGAGGGAAGCTCGTCTGCGGAAATGCTACCCAGGGCAGGCAG---AACTCGTCGGAGTCGATGCCGGAATTTGCAAACCCATTGTGGAAGGAGACCGCCATACTGACGAAGCGCTCGGTGATGAACACCCGCCGGTTGCCGGAGCTCTTCTTCATGCGCCTCGCCGTAGTGATGGTCACGGGTTTCATCCTCGCCACCATCTTTTGGCGCCTCGACTCCTCGCCCAAGGGAGTTCAGGAGCGCCTCGGCTTCTTTGCCTTCGCTATGTCCACGACCTTCTACACCTGCGCAGATGCACTGCCGGTGTTCCTTCAAGAGCGCTACATATTCATGAGAGAGACTGCCTATAACGCCTACCGCCGTTCCTCCTACGTCCTCTCCAACGCCATCGTCGCCGCCCCGCCGCTTGTCCTCCTCTCCCTCGCCTTTTCCCTCATTACCTTCTTCGCCGTCGGCCTTGCAGGTGGCGGGGAGAGCTTCCTCTACTTCTTCGCTATAACCTTCGCCTCCTTCTGGGCAGGAAGCGGCTTCGTCACCTTCATCTCCGGCGTCGTCTCGCAGGTCATGCTGGGCTATATCGTGGTCGTCGCTGTGCTAGCCTATTTCCTCCTCTTCAGCGGCTTCTTCATCAACAGGGACAGGATACCTTCCTACTGGCTCTGGTTCCATTACCTCTCGTTAGTGAAGTATCCCTACGAAGGAGTGCTGCAGAATGAGTTTGAGAGCACGTCGAAGTGCTTCTCAACGGGAGAGCAGATGTTCGACAACACGCCGCTGAAGGGGCTGAGCGCCGCCACGAAGGCGGAGCTGCTTCAATCGCTCAGTAGCTCGCTGGGGATGAACGTGACCATGAGCACATGCGTGACGACGGGCATGGACATACTCAAGGACCAGAGCATCACGCAGCTGAGCAAGTGGAATTGCTTCTGGGTCACGGTGGCGTGGGGGTTCCTCTTTAGGTTTCTTTTCTACGTTGCCCTGTTGATTGGCAGCAAGAACAAGAGAAGG
>Osa_1
------------------ATGTCGCGGTTTGTCGACAAGCTG------------------------------------------CCGCTGTTCGACCGGAGGCCG---------TCGCCGATGGAGGAGGCCGAGGGCCTCCCGCGCAGTTATCTTTCGCCGCCGACGAGCACGAAGCACACGTCGGTCACGCTCGCGCAGCTCCTGAAGCGCGTGAACGACGCGCGCAGCGGGTCGTCGACGCCCATC------TCGTCGCCGCGCTACACCATCGAGCTGGGCGGGTCCAAGCCGGAGAGCGAGGGGCAGCCGAGGGCGCTCGTGCTCAAGTTCACCGACCTGACGTACAGCGTGAAGCAGCGGAGGAAGGGGTCGTGCCTGCCG---TTCCGT------------------CGTGCGGCGGCGGACGAG------------CCCGAGCTGCCCGCGATGAGGACGCTGCTCGACGGCATCTCCGGCGAGGCCCGGGACGGCGAGATCATGGCGGTGCTCGGCGCGAGCGGGTCCGGCAAGAGCACGCTCATCGACGCGCTCGCCAACCGCATCGCCAAGGAGAGCCTCCACGGCTCCGTCACGATCAACGGCGAGTCCATCGACAGCAACCTGCTCAAGGTCATCTCAGCGTACGTCCGGCAGGAGGACCTTCTGTACCCGATGCTCACCGTCGAGGAGACGCTCATGTTCGCCGCCGAGTTCCGCCTGCCGCGCTCCCTCCCCACCAGGGAGAAGAAGAAGCGGGTGAAGGAGCTAATCGACCAGCTCGGCCTGAAGAGAGCGGCGAACACGATCATCGGCGACGAGGGCCACCGCGGCGTGTCGGGAGGCGAGCGCCGGCGCGTCTCCATCGGTGTCGACATCATCCACAACCCGATCATGCTGTTCCTCGACGAGCCCACCTCCGGGCTGGACTCCACCAGCGCGTTCATGGTGGTGACGGTCCTCAAGGCCATCGCGCAGAGCGGCAGCGTCGTCGTCATGTCCATCCACCAGCCGAGCTACCGCATCCTCGGCCTCCTCGACCGCCTCCTGTTCCTCTCCCGCGGGAAGACGGTGTACTACGGCCCGCCGAGCGAGCTGCCGCCGTTCTTCCTCGACTTCGGCAAGCCCATCCCGGACAACGAGAACCCGACGGAGTTCGCGCTGGACCTCATCAAGGAGATGGAGACCGAGACGGAGGGGACCAAGCGTCTCGCCGAGCACAACGCGGCGTGGCAGCTGAAGCACCACGGGGAAGGCCGCGGGTACGGCGGCAAGCCGGGGATGTCCCTCAAGGAGGCCATCAGCGCCAGCATCTCGCGCGGGAAGCTCGTGTCCGGCGCGACCGACGGCACCGTGTCGGTCCCGTCGTCGTCGTCCGTGTCCAAGTTCGTCAACCCGTTCTGGATCGAGATGGGGGTGCTGACGCGTCGCGCGTTCATCAACACGAAGCGCACGCCGGAGGTGTTCATCATCCGCCTCGCGGCGGTGCTGGTCACCGGGTTCATCCTCGCCACCATCTTCTGGCGCCTGGACGAGTCGCCCAAGGGCGTGCAGGAGCGGCTGGGCTTCTTCGCCATCGCCATGTCCACCATGTACTACACCTGCTCCGACGCGCTCCCGGTGTTCCTCAGCGAGCGCTACATCTTCCTCAGGGAGACGGCGTACAACGCGTACCGCCGCTCATCCTACGTGCTCTCCCACACCATCGTCGGCTTCCCGTCGCTCGTGGTTCTCTCCTTCGCGTTCGCGCTCACCACCTTCTTCTCCGTGGGGCTCGCCGGTGGCGTGAACGGGTTCTTCTACTTCGTGGCAATCGTGCTGGCCTCCTTCTGGGCGGGGAGCGGCTTCGCCACGTTCCTCTCCGGCGTGGTGACGCACGTGATGCTGGGGTTCCCCGTGGTGCTCTCCACGCTCGCCTACTTCCTCCTCTTCAGCGGCTTCTTCATCAACCGCGACAGGATCCCGCGCTACTGGCTGTGGTTCCACTACATCTCGCTCGTCAAGTACCCGTACGAGGCGGTGATGCAGAACGAGTTCGGCGACCCGACGAGGTGCTTCGTCCGCGGCGTGCAGATGTTCGACAACACGCCGCTGGCGGCGCTGCCGGCGGCGGTCAAGGTGCGGGTGCTGCAGTCCATGTCGGCGTCGCTCGGCGTGAACATCGGCACGGGGACGTGCATCACCACGGGACCGGACTTCCTGAAGCAGCAGGCGATCACCGACTTCGGCAAGTGGGAGTGCCTCTGGATCACCGTCGCGTGGGGATTCCTCTTCCGCATCCTCTTCTACATCTCGCTGCTGCTCGGCAGCAGGAACAAGCGGAGG
>Out_1
------------------ATGGCTCGTGTAGTTTCAAATGTGTCTGCAGAAGATTATCCCATTAAGCGAGGTGATTCCATGGCTTCTTTTGATGATTTCCAGGACTATATGACTCCCAATGGCAGTGAAACCAGATCAACACCAAGCTCTTGGAGC------CATAGACATATGGAAACCAAATCGCCTACTCTGAGTGAGTTATTCAAAAGGGGGAGGGATTTACATAGTGAGACTGAAAACCAGGCT------GAATTGCCTCACCAAGTCGTGGAATTGAGCGAGAATTCAGTC---------AGGCCGCCTCTTCCGTTTGTATTGAGGTTCAAAAATCTGAATTATACTATTCATAAGAGTAAAAATCTCAAATTCAGTTCTGTATTGGGTAGGAAGAATAGGTTACAG------TCTGCCGATCATATTGAACATCTGCCCAACACATTTGAGAGCAAAACAGTGCTGAATGACGTCTCTGGGGAGGCCAGAGATGGAGAGATTTTGGCGGTTTTGGGTCAGAGTGGGTCCGGGAAATCCACGCTCATCGACGCATTGGCGCACAGGATTTCCAAAGAGAGCTTAAAGGGCAACGTCACTCTGAATGGCGAACCCCTGGGAGGCCGGCTACTGCGTAGCATCTCGGCCTATGTTATGCAGGATGATTTGTTGTTTCCCATGCTGACTGTGGAAGAAACTCTCATGTTTTCTGCAGAGTTTAGGCTGCCGAGGTCGATCTCGAAAGAGAAAAAGAGAGCCAGAGTCGATGTTTTGTTAGAGCAGCTCGGCCTCCGAGGCGCTGCTAAGACTATAATTGGAGACGAAGGCCACCGCGGCGTCTCAGGAGGCGAGAGGCGCCGGGTTTCCATTGGGATTGATATAATACATGACCCAATTGTATTGTTTTTAGACGAGCCCACGTCTGGCCTGGACTCCACGAGCGCGTTCATGGTTGTTAAAGTTCTGCAGAGGATTGCTCAGACGGGAAGTATAGTGATTATGTCGATTCATCAGCCTAGCTATCGGATTCTGGGGCTTTTGGACCGTTTGATTATTCTGGCCCATGGCCAACCGGTCTACAGCGGTCCGCCGGACCGGTTGCCGCCTTATTTTGCAGATTTTGGGAACCCAATTCCTGAAAACGAGAACAGCACGGAGTTTGCACTGGATCTGATTCAGGAACTGGATGCCTCTCCCGGTGGCGTTAAATGTTTAGTGGAGTTCTTCAAGGCGTGGCGTTTGAGTTCCAAATATGCGGAAATCAGTGATTTGGGC---GACGGAATCAGCCTGAAAGAGGCAATCGGTGCAAGCATATCCAGAGGTAAATTGGTGTCTGCGAGCGATAGCGGTTACAATCATAATAAGCCTGGTTCGGCCGTTGTGAATTTTGCGAATCCGCTGTGGGTGGAGATCTCGGTTCTGACCAAGAGATCTTTCACTAACATGCGCCGGACGCCGGAGCTTTTCTTAATGCGTATGGGAACGGTTATGGTGACCGGGTTTCTGCTGGCCACGATATTCTGGAACCTGGATTACAGTCCAAAGGGCGTAAAAGAAAGATTGGGCTTCTTCGCCTTTGCAATGTCAACGACCTTCTATACTTGCGCCGATGCGCTGCCGATTTTTCTTCAGGAACGCTATATTTTTATGCGGGAGACTGCGTATAATGCTTACAGAAGGTCTTCGTACGTGCTGGCTCATGCGCTCGTGTCCATACCGTCGTTGGCTCTGTTGGCCATGGCGTTTGCTGTTACCACGTTCTGGGCTGTGGGATTAGGCGGCGGCATTTCTGGGTTTTCCTTCTTTTTTCTGATTCTGCTGGCCTCGTTTTGGGCAGGAAATTCATTCGTCACGTTTCTGTCTGGCGCGGTTTCGAATCTCATGGTGTCTTACACAATTGTCGTCGCTCTGCTTGCATATTTTTTGCTCTTGAGCGGATTCTTCATCAACAGAGACCGGATACCGCCATACTGGATCTGGTTTCATTATATTTCTCTCATCAAATATCCCTACGAAGCCGTCCTGCAGAATGAATTTGGCGATCAGAGTGAATGTTTTGCAAAGGGGACGCAGGTGTTCGACGGTACGCCTATTGCAGCACTGAGCCCTCAGATTCTCGAGCGGTTTCTGGGGCTTCTCAGGACTACGACGTCCATTAATATTACTCCTACGACATGTGTGACGAGGGGGATTGATGTTCTCAAGAACCAGGATGTCACGCAACTCAGTAAGTGGAATTGCTTGTTTGTGACGCTGGCTTGGGGTGTTCTGTTCCGAATTTTATTCTATGTGTCTCTGCTGCTCGGAAGCAAGAACAAGCGCCAT
>Pab_1
GATCAAGCCGCGATTCCGATGAAGAGATCGTTCCTCAACATCCGCGCCACCGTTGCAGCCTTCTGGGCCGCCAATTCCTTCGTCACGTTCCTGTCCGGTGTGGGCTTC------------GCGAGCCCCCATGGCAGCGTGTCTGGTTCCTGGAGC------------------CAAAGAAAGTATCCCGCGCCGGCGGAGCTGTTCGAAGCGAGGGAGGAGGGTGCT------------------------GTCGATGGGAATATGACGGTGGTGGAATTGGCGGAGGAGCCGGTGCGCTTCACCAGCCCTTCGCCGCCGTTTGTGTTGCGGTTCGAGAATTTGAATTACAGTATTTCTCGGAAGAGGAAGTTGAGAACT---------------AGTAGGAACCGGCTCCAG------GCGGCGGATGACATCGAGCATCTGCCCAGTGAGTACGAGAGTAAAGCTGTTTTGAGTGATGTGTCCGGGGAAGCGAGAGACGGGGAGCTTTTGGCTGTGCTGGGCCACAGCGGGTCCGGGAAATCGACGCTGATCGACGCCCTGGCGCATCGGATTTCGAAAGAGAGTTTGAAGGGCAGCGTGACGCTGAACGGAGAGCCGCTGGGAGGGGGGCTGCTAAAGAGCATTTCGGCTTATGTTATGCAGGATGATCTGCTCTTTCCTATGTTGACAGTGGAAGAGACGCTCATGTTCTCGGCGGAGTTTCGGCTACCGAGGTCTCAGACAAGAACGCAGAAGCGAGCCCGAGTGCAGGTTCTGCTTGACCAGCTCGGGCTGCGTGGCGCGGCCAAGACGATCATAGGCGACGAAGGGCACCGTGGGGTCTCCGGTGGCGAGAGGCGCCGGGTATCCATCGGTATTGACATCATCCACGATCCGATTTTGCTGTTCTTGGACGAACCAACGTCTGGGCTGGACTCCACCAGCGCTTTCATGGTTGTCAAGGTGCTGCAGCGCATTGCTCAGACGGGGAGCATCGTGGTTCTTTCCATTCACCAGCCGAGCTACCGCATTCTCGGGCTGCTGGACCGGCTCATTTTGCTGGCACACGGGGAAACGATTTTCAGCGGTTCGCCAAGCCGGCTGAGGCCTTTTTTCACTGAATTCGGGCACCCGATACCGGAGAACGAGAACAGCACGGAATTCGCCCTGGATTTAACGCAAGAACTGGAGGCCTCTCCGGGGGGAATCAAGCCGCTGGTGGAATTCTTTAAAGCCTGGCGAAAGACGGCAAGCTATGGCGAAATCACAGAAAACGGCACCGGAATTATGAGTCTCAAGGAAGCTATCGGCGTCAGCATAGCCAGAGGAAAACTGATGGTTGGCGGGGATGACGATCAAGGCGGTGCTGCCAACTCTGGAAAGGTCGGTAATTTCGCCAATCCGCCGTGGGTGGAGATTGCGGTTCTGATGAAGAGATCGTTCACCAACATCCGCCGGACGAAGGAGCTTTTCATGATGCGGATGGCAACGGTCATGGTTACTGGGTTCCTCCTGGCGACGATATTCTGGAACCTGGATAAAAGCCCCAAAGGAATCCAGGAGCGGCTGAGCTTCTTTGCCTACGCAATGTCGACCACCTACTATACCTGCGCCGACGCTCTACCAATTTTCCTCCAGGAGCGCTACATCTTCATGCGAGAAACCGCCTACAACGCCTACAGGAGATCCTCCTACGTCTTAGCCCACGCATTCATCTTTATTCCGCAGCTCACAATCCTGGCCACGGCGTTTGCCGTGACCACGTTCTGGGCCGTGGGGCTCGGGGGCGGAGCGTCGGGCTTTTTCTTCTTCCTTCTCGCCACCATTGCCTCCTTCTGGGCCGCCAATTCCTTCGTCACATTCCTGTCCGGCGCGAGACCGAATCCC---------------------------------GCCATACTGGTGCTCCTGAGCGGCTTCTTCATCAACAGAGACCGAATCCCGCCATACTGGCTCTGGTTTCACTACATTTCCCTCATCAAGTATCCCTACGAGGCCGTCCTGCAAAACGAGTTCGACAATCCTCACGCCTGCTTCGCCAAAGGAACTCAGGTCTTCGACGGGACGCCCATGTCACATCTGAGCCCTCAGCTCCAGCAATCTTTCCTCAACCTCCTGAAAACCAGCACCAACATCGACATCACGCCTACCACCTGCGTCACGACGGGGGTCGATATTTTGCAAGATCAGGATGTCACGCAGTTCAGCAAATGGAGTTGCCTGTACATAACGCTGGCCTGGGGAGTCCTGTTCCGAATTTTATTCTACATTTCTCTTCTTCTTGGCAGCAAAAACAAACGCCAC
>Ppe_1
------------------ATGTCGTCTCGTGTAGCAGACAAT------------------------------------------CAAATATCGCCGTTCTTCACT---------------ACAATGGAGCTTGATGATTTA---------------------TCACGCGCCTCCCACGGCGCTTCTCCCTCACTCGGCCAGCTCCTCAAGCACGTCGGTGACGTCCGCAAGGAAGCTACTGGTGATGGAGGTGAGACTCCGGCGCACCACGCCCTCGACCTCTCCGACGACAGCATC------GAGCCTCGCTCCTTGCCGTTCGTGCTCTCGTTCACTAATTTGACATACAGCGTCAAGGTTCGCCGGAAGTTCAGCTTATCGGGGATGTTCTCCGGGAGAAGCCGTCTCGGAGCCACGGAGTCGGAGCCGGTCGGCGGAGAGAGCCTGTTCACGAGAACGAAGACGCTGCTCAACGACATCTCTGGAGAAGCTCGGGAAGGCGAGATACTCGCGGTTCTCGGCGCGAGCGGGTCGGGCAAGTCGACGCTTATCGACGCTCTGGCGAATCGGATCGCGAAGGGAAGCTTGAAAGGAACCGTGAGCTTAAACGGCGAGGTCTTGGAATCGCGGCTTCTGAAGGTCATTTCTGCTTATGTCATGCAAGACGATCTCCTCTTCCCGATGCTCACAGTCGAAGAGACGCTCATGTTCGCCGCCGAGTTCCGCCTCCCTCGCACGCTCTCCAAATCCAAGAAGAAAGCCCGCGTCCAGGCTCTCATCGACCAGCTCGGCCTCCGGAACGCCGCGAAGACGATCATAGGCGACGAAGGACACCGCGGAGTCTCCGGCGGAGAACGACGCCGTGTCTCAATCGGAATCGACATCATCCACGATCCGATCGTTCTCTTCCTCGACGAGCCGACTTCAGGCCTCGACTCCACCAGCGCCTTCATGGTGGTGAAGGTCCTCCAGAGAATTGCTCAGAGCGGAAGCATTGTCGTGATGTCCGTACACCAGCCGAGTTATCGGATCCTGGGGCTCCTGGACCGGTTGCTCTTCCTGTCTCGGGGCCAAACCGTTTACAGTGGGTCACCTACGACCTTGCCTTCGTACTTCGCCGAGTTCGGGCACCCGATACCCGAATCCGAGAACCGGACCGAGTTCGCGCTCGATTTGATCCGGGAACTCGAAGGCTCACCCGGCGGCACTAAAAGCCTAGTGGAGTTCAATAGAACCTGGCAAAGCATGAAACACTCCGACAACAACACGTCGTGCCAACGACACTCCGTCTCGCTCCAGGAAGCGATCAGCGCGAGCATTTCCAGAGGGAAGCTGGTATCCGGAGCCACCAACGACCCG---------AGCCCGAACTCGATGGTCCCCACATTCGCGAACCCGTTCTGGATCGAAATGGCGGTGCTCTCTAAGCGTTCGATGAAAAACGCCAGAAGAATGCCGGAGCTTTTTGGCATCAGGCTCGGCGCCGTGATGGTCACCGGCTTCATCTTAGCCACCATATTCTGGAACCTCGACAATTCCCCCAAAGGCGTCCAGGAGCGGCTCGGCTTCATCGCCTTCGCCATGTCCACCACCTTCTACACCTGCGCCGACGCCCTTCCCGTTTTCCTCCAAGAACGCTACATCTTCATGCGCGAAACTGCCTACAACGCGTACCGGCGATCCTCCTACGTCCTCTCCCACTCCCTAGTGGCGCTGCCGTCGCTGGTGTTTCTGTCAATTGCATTCTCAGCGCTGACGTTTTGGGCTGTGGGGCTGGACGGCGGGCTCTCCGGCTTCTTGTTCTACTTCCTGATAATCTTCGCGTCGTTTTGGGCCGGGAGCTCTTTCGTCACTTTCCTCTCCGGCGTGGTCCCGCACGTGATGCTCGGCTACACGATCGTCGTGGCAATCTTGGCCTACTTTCTGCTCTTCAGCGGCTTCTTCATCACGCGGGACCGAATTCCGGCCTACTGGATTTGGTTCCACTACATGTCGCTGGTGAAGTACCCGTACGAGGGCGTGTTGCAGAACGAGTTTCAGGACGCCACCAAGTGCTTCGTGAGGGGAGTCCAGATTTTCGACAACACACCGCTCGCGTCAGTCCCGTCGGCAATGAAGTTGAAGCTGCTGGAGAGCATGAGCCAGACTTTGGGGACGAGGATCACAAGCTCGACGTGCCTGACGACGGGGACGGATATTTTGAAGCAGCAAGGGGTGACGGATTTGAGTAAGTGGAATTGCCTTTACGTGACTGTGGCTTGGGGTTTCTTGTTCAGGATTTTGTTTTACTTTTCCTTGTTGCTCGGTAGCAAGAACAAGAGGAGG
>Ppe_2
---------------------------------------------------------------------------------------------------------------------------ATGGAGCTCAAGGAGTTTAGC------------------CCTAGAATCCGCCGTGGCGTAAACCCTACACTTGGGGAGCTTCTCAAGTCAGTTGGAGATGCACAAAGCCCTGATCATGAT---------------------CATCATATTCTTGATTTAGGCTTTCCTTGCAGCTCTGTCCCTCCCTCCTCCCACCCTTTTGTCCTCTCATTCACCAATCTTACATATAGCGTCAAAGTCCGACGCAAGGTGAACTTACCCTCGTGTTTCGGTGCTAACTCC---------------ACTACGGCAGAGGTCAAATTGGGAAGCAGCAACGCCAACACCAAAGTTTTACTAAATGGCATCTCTGGGGAGGCTAGGGAAGGCGAGCTCATGGCGGTTCTAGGGGCAAGCGGGTCCGGAAAATCAACGCTGATCGATGCTTTAGCCGATCGAATCTCCAAGGACAGCTTGAAAGGCTCGATCACATTAAACGGAGAGGCCTTAGACTCAAGGCTCTTGAAAGTGATATCAGCTTATGTCATGCAAGACGATCTTTTGTTCCCAATGCTTACAGTTGAAGAGACTCTTATGTTCTCAGCTGAATTTAGGCTTCCTCGCAGCTTATCAAAGTCCAAGAAGAAAGCTAGGGTTCAGGCTCTGATCGACCAACTAGGCCTTCGAAACGCTGCCACTACTGTGATCGGCGATGAGGGCCACAGAGGCGTCTCTGGAGGCGAAAGAAGGAGAGTTTCTATTGGAATTGACATAATTCACGACCCCATTGTTCTGTTTCTTGATGAACCAACTTCAGGGCTTGACTCGACGAGTGCTTTCATGGTGGTGAAGGTTTTGCAGAGAATAGCTCAGAGTGGGAGCATTGTGGTCATGTCCATTCACCAACCCAGTTACAGGATTTTGAGCTTGTTGGATCGTTTGATATTTCTTTCTCATGGACAGACTGTGTATGGTGGCTCGCCGGCTAATCTTCCTGTGTTTTTCAGGGAGTTTGGACATCCGATTCCCGAAACTGAGAACCGAACTGAGTTTGCTCTCGACCTCATTCGAGAATTGGAGGAAACCCCAGGCGGAACAAAGAGCTTGGTGGAATTCAACGCGTCCTGGCAGCTCAACAAAAATCAACAAAGACAAGAGGCAGATCCAAGGCCAAAGCTTTCCCTCAAGGATGCAATAAGTGCAAGCATTTCAAGAGGCAAACTAGTCTCCGGTGCACCAAATGACCCA---------AGCCTCTCCTCCTCAGTCCCCACATTTGCCAACCCATGTTGGATTGAAATAGCAGTCATCTCCAAACGCTCCTTCACAAACTCAAGACGAATGCCGGAGCTCTTTGGCATTCGCCTAGGTGCAGTCCTAGTGACCGGGCTTATTTTAGCCACTATGTTTTGGAAACTTGATAACTCTCCAAAAGGTGTCCAAGAGCGGTTGGGCTTTTTCGCCTTTGCCATGTCCACCACATTCTACACGTGCGCCGAGGCCATCCCAATTTTCCTCCAAGAACGCTACATTTTCATGAGAGAAACCGCCTACAACGCCTACCGCCGGTCCTCTTACGTTCTTGCTCACTCTCTAATCTCCATTCCCTCCCTAATCTTCCTCTCCTTAGCCTTCGCCGCCACGACCTTTTGGGCCGTGGGTCTAGCGGGCGGTGTTCATGGCTTCCTTTTCTTCTTCTTCACTATTTGCGCTGCGTTTTGGGCCGGGAGTTCTTTCGTCACATTCCTTTCGGGCATTGTGACCCATGTCATGTTGGGCTACACAGTTGTGGTAGCCATTTTGGCCTACTTCCTTCTCTTTAGTGGGTTCTTCATAAGTAGAGATAGAATCCCACTGTATTGGATTTGGTTCCACTACATTTCCCTAGTGAAGTACCCATATGAAGGTGTCTTGCAAAATGAGTTTGATGACCCCACCAAGTGCTTTGTGAGAGGGACCCAGATGTTTGACAGCACACCACTAGGAACCGTCCCCGTGGCAGTGAAGTTGGAGCTGCTCAAGAGCATGAGCACCACTTTGGGCGTCAACATCACCGGCTCCACGTGCGTGACCACGGGAACAGATATACTGAAGCAGCAGGGGATCACTGACCTCAGTAAATGGAGTTGCTTGTGGATCACCGTTGCCTGGGGGTTCTTCTTTAGGTTTCTGTTTTATTTTACTTTGTTGTTGGGCAGCAAGAACAAGAGGAGG
>Vvi_1
------------------ATGTCTCGTTTTGTGACAGGG---------AATATACCGCCAGCGAGA------GATAACGGG---GAGGTTTTTGACTGGAGGCAA---------------ACGATGGAGGATGAGGAACTG---------------------ACGGTTTCTAGTAGCGGACCGTCGCCAACGCTGGGGCATCTGCTGAAGTGTGTAGGAGATGTGCGGAAGGAGGTGACTGGGGATGAG------ACTCCGGTGCACCAGGTGCTGGAAATGGGCGAAGCGAACATG------GAGCCAAGGTCTCTGCCTTTCGTTCTGTCATTCAGTAATCTGACGTACAGCGTCAACGTTCGCCGGAAAATGGCGCTTCCGGCGATTTTTCGCCGGACGAGCCAACTTGGTGTGGCGACGGCGGATCACATCCCCGGAGAGAGCATGCTCACGGGAACGAAGACGCTGTTGAATGACATCTCCGGCGAGGCAAGGGATGGAGAGATCCTCGCCGTGCTCGGCGCCAGCGGATCGGGAAAGTCTACGTTGATCGATGCGTTAGCGAATCGAATTGCAAAGGGAAGCTTGAAAGGAGCGGTGACGCTGAACGGCGAAGCCCTGGAGTCTCGGCTTCTTAAGGTGATCTCAGCCTACGTGATGCAAGACGATCTTTTATATCCAATGTTGACAGTCGAAGAAACGCTAATGTTCGCCGCGGAGTTCAGACTCCCTCGAACTCTCTCGAAATCAAAGAAGAAAGCCAGAGTTGAAGCCCTCATCGACCAGCTAGGGCTCCGAAACGCAGCCAAAACCGTCATCGGCGACGAAGGCCACCGCGGAGTCTCCGGTGGAGAACGCCGCCGCGTCTCCATCGGAATCGACATTATTCACGATCCGATCATCTTGTTCCTGGACGAGCCAACCTCAGGACTGGACTCCACCAGCGCTTTCATGGTGGTGAAGGTCCTCCAACGAATAGCTCAGAGCGGAAGCATCGTGATAATGTCCGTACACCAGCCCAGCTACCGAATTCTTGGCTTGCTTGATCGACTCATCTTCCTCTCCCGCGGACAAACAGTTTACAGCGGTCCACCAATGAATCTTCCACTGTTTTTCGCTGAGTTTGGCCACCCAATTCCTGATAATGAGAACCGTACCGAGTTCGCACTGGATCTCATTCGCGAACTCGAAGGATCTCCTGGCGGAACGAAGAGTTTAGTGGAATTCAACAAGCAGTGGCAGAGTACGAAGCACACTCGAAGCTACGAGGCCGGTACA---AACGGCTTGTCAATGAAGGAAGCAATCAGCGCAAGCATTTCGAAGGGAAAATTGGTGTCAGGAGCCACCAACGACGCA---------AGCTCCACATCCTTGGTCCCCACTTTCGCCAACTCCTTTTGGGTAGAAATGGCTGTGCTCTCCAAAAGATCCATAACCAACTCACGCAGAATGCCTGAACTTTTTGGCATTCGCCTCGGTGCTGTCCTTATCACCGGCTTCATTCTAGCTACTATCTACTGGCAGCTCGATAACTCCCCGAAAGGCGCCCAAGAGCGATTAGGGTTTTTCGCTTTCGCCATGTCCACAACCTTCTACACCTGCGCCGATGCCCTCCCGGTGTTCTTACAAGAGCGATACATTTTCTTGAGGGAGACGGCTTACAACGCGTACCGCCGGTCATCCTACGTGCTCTCCCACTCCCTCACCTCATTGCCAGCATTGATTTTCCTCTCGTTTGCCTTTGCCGCCACAACATTCTTCGCTGTAGGCCTCGACGGCGGCCTCTCGGGCTTTCTCTTCTACTTCCTCATCATCTTTGCCTCGTTCTGGGCCGGGAACTCCTTCGTCACCTTCCTCTCAGGAGTCGTCCCTCACGTGATGCTCGGGTACACCATAGTCGTCGCCTTACTTGCCTACTTCCTCCTCTTCAGCGGATTCTTCATCAACCGCAACCGAATCCCATCCTACTGGATCTGGTTCCACTACGTTTCTCTGGTGAAATACCCCTACGAAGGAGTGCTACAAAACGAGTTCAACGACCCGGCGAAATGCTACGTCCGCGGCGTCCAGATCTTCGACAACACTCCGCTGGGCGCTGTATCGCAGGCCATGAAAGTAAACCTATTGAAAAGCTTAAGCAACACCTTGGGCATGGAGATCACAAGCTCCACATGCGTGACCACAGGAGTGGATATACTAAAGCAGCAGGGGATCACTGATCTGAGCAAGTGGAACTGCTTGTGGGTGACCGTGGCCTGGGGGTTCTTCTTCAGAATTCTGTTCTACTTTGCTTTGTTGATGGGAAGCAAGAACAAGAGAAGG
>Vvi_2
---------------------------------------------------------------------------------------------------------------------------ATGGAGCTCCAAGAACCTGTC------------------TGGAGATCAAAACTCAGAGTGTCTCCAACTCTTGGAGAGCTCTTGAAGCGAGTTGGAGACGCACGGGATGACACTCCCGGCTGCCAAACTACATCGTCGCATCAGCGGGTTATCGATCTAAACGATGCAATTCCG------CACCCAAGGTCTTTTCCCTTCGTTCTTTCTTTTCACAACCTTTCTTACAGCGTCAAAGTTCGCCGCAAAATGAAGTTTCCGGGGTTGTTTTGCTGGAAGGAAGGGCCTGGC---TTGTCCGAGGATGAGGTGGAG------ACTAAAGACAGCGGCATGAAGGTTTTGTTGAATGACATTTCGGGTGAGGCGAGAGAAGGCGAAATAATGGGGGTTCTTGGCGCAAGTGGGTCTGGTAAGTCGACGTTGATCGATGCGCTTGCGGATCGGATTGCGAAGGATAGTTTGAAGGGGTCTGTGACTCTGAATGACGAAGTTTTGGAGTCAAAGCTTCTGAAAGTGATATCTGCTTATGTTATGCAAGACGATCTTCTGTTTCCTATGCTCACTGTGGAAGAAACCCTCATGTTCTCCGCTGAGTTTAGGCTTCCTCGCTCTCTCTCCAGCTCTAAGAAGAAAGCAAGAGTTCAAGCATTGATCGACCAGCTCGGCCTGCGAAGTGCAGCAAAGACTGTGATCGGCGACGAGGGCCACAGGGGAGTCTCCGGAGGTGAGCGCCGGCGAGTTTCCATTGGGATTGATATAATTCATGACCCAATTGTCTTATTTCTTGATGAGCCAACGTCGGGTCTTGACTCCACCAGTGCATTCATGGTGGTGAAGGTGCTGCAACGAATTGCCCAGAGCGGAAGCATCGTCATCATGTCCATACACCAACCCAGTTATAGAATCCTTGGCCTTCTCGATCGTTTGATCTTCCTGTCGCGTGGAAATACCGTTTACAGTGGATCTCCCTCGAGTCTCCCGCTTTTCTTCGCTGAGTTTGGACACCCCATTCCGGAGACCGAGAACCGAACGGAGTTCGCCCTAGATTTGATCCGTGAGCTTGAAGGATCTCCCGGTGGAACCAAGACCTTAGTCGAATTCAATAAGTCATGGCAAAGAATGACAAATCCTCAAACCGACGTCGAAGAGGGA---GCCAAACCATCTCTCAAAGATGCCATAAGCGCAAGCATTTCAAGGGGAAAACTAGTCTCGGGAGCCTCTAACGATGCA---------AACCCCGCATCTCTAGTTCCCACTTTCGCCAATCCAATCTGGATCGAGATGGTGGTGTTGGGCAAAAGATCTCTCAAGAACTCGAAAAGAATGCCTGAACTTTTCGGAATCCGTCTAGGCGCGGTTCTCGTGACTGGAATCATTCTGGCCACCATTTTCTTGCAACTGGACAGCTCGCCCAAAGGGGTCCAAGAACGATTAGGGTTCTTTGCTTTTGCAATGTCCACAACCTTCTACACATGCGCTGAAGCCATCCCAGTCTTCCTCCAAGAGCGCTATATCTTCATGAGAGAAACCGCCTATAACGCTTATCGCCGCTCGTCCTACGTTCTAGCCCACTCTATCATTTCCATCCCTGCCCTAGTTTTCCTCTCATTCGCATTCGCCGCCACCACTTACTGGGCGGTGGGCCTGGCGGGCGGCGTCTCCGGCTTCCTCTTCTTCTTCTTCATGATCTTCGCCTCTTTCTGGGCGGGAAGTTCCTTCGTCACCTTCCTATCCGGAGTGGTGTCTCACGTGATGCTGGGCTACACGGTGGTGGTGGCCATTCTAGCCTACTTTCTCCTGTTCAGCGGCTTCTTCATCTCCAGAAACAGAATCCCACCCTACTGGATATGGTTCCACTACATTTCTCTGGTGAAGTACCCGTATGAAGGGGTATTGCATAACGAATTCGAAGACCCAATGAAGTGCTTCGTGAGGGGGATTCAGATGTTCGACAACACGCCACTTGGGGCGGTGCCTGAGGCGTTGAAGGTGAGGCTGCTGAAAAGCATGAGCGATACACTGGGAATGAGCATTACCAGTTCTACATGCGTGACTACTGGGTCGGATGTATTGAAACAGCAAGGAGTAACCGATATAAGCAAGTGGAACTGCCTATGGATCACACTTGCTTTGGGGTTTTTCTTCAGGTTTATGTTTTACCTCACTTTGTTGTTTGGGAGCAAGAACAAGAGGACG
