# Supplementary material for: The Chloranthus sessilifolius genome provides insight into early diversification of angiosperms
Source: Nat Commun. 2021 Nov 26;12:6929. doi: 10.1038/s41467-021-26931-3 (PMC8626421; doi:10.1038/s41467-021-26931-3)
Supplement: Supplementary file 4 — Source Data [file 41467_2021_26931_MOESM4_ESM.zip › Fig. 3a, c, e and Supplementary Figure 12, 14, Phylogenetic tree/LCG_multi-species coalescent-based/group_1240_CDS.treefile]

(Aco_1:0.3396506397,Aco_2:0.2559732120,(((((((((Ash_1:0.1993354917,Osa_1:0.3288578612)82:0.0443609342,(Egu_1:0.2400577895,Egu_2:0.1546375937)83:0.0384086172)87:0.0591970108,((Efe_1:0.0526205688,Nco_1:0.0552269697)100:0.1343515871,((Efe_2:0.0739839670,Efe_3:0.0500938459)100:0.0452254589,Nco_2:0.0607965517)100:0.1794723821)100:0.2081729385)100:0.1094463769,(((((Atr_1:0.3705433790,(Out_1:0.2259813658,Pab_1:0.4007806010)100:0.4831308343)93:0.1163016557,Csp_2:0.3574205753)56:0.0623420187,Csp_1:0.2223121721)60:0.0572397088,(Cka_1:0.1793204566,Cka_2:0.2679914035)53:0.0267617468)33:0.0299639240,(Lch_1:0.2208982174,Lch_2:0.2043689754)88:0.0464277839)45:0.0588845570)75:0.0654235268,Ppe_1:0.2537218025)49:0.0557832411,Vvi_1:0.2048922564)94:0.0956518041,Vvi_2:0.2283021316)44:0.0486039698,Ppe_2:0.3034518489)99:0.1067948052,Cde_1:0.6270789503)91:0.0447803509);
