# Supplementary material for: The Chloranthus sessilifolius genome provides insight into early diversification of angiosperms
Source: Nat Commun. 2021 Nov 26;12:6929. doi: 10.1038/s41467-021-26931-3 (PMC8626421; doi:10.1038/s41467-021-26931-3)
Supplement: Supplementary file 4 — Source Data [file 41467_2021_26931_MOESM4_ESM.zip › Fig. 3a, c, e and Supplementary Figure 12, 14, Phylogenetic tree/LCG_multi-species coalescent-based/group_1244_CDS.aln-0.2cln]

>Aco_1
ATGGCATTTACCAAAATTGCAGACATTGTCTCGGCTGCAACTAGTCGTGTTACTAACCCTCGTGCTCCC------CCATCTGGATCATCGATATTACCTCCTTCAGAAGGTCTTGATCATGGTTATGGATTTGCTTATCCTGAACAGAAAAATTATATGCGGTTTTCCTCATCTCTTCAAGATTTTTCTACGTATCGTGGACTTGATCCAGAAAAAGATGATTTTGACCTTCGAGCTGAA------------CGGAGTGCA---CTATCTCGATCTCTCGATAGAGAAAATGGTGGTTTAAGTTTTTCA---AAGGAAAAATTGCCACAGGGAAACTCTATAATACGGTGGAAATGGTTTCGAGCAATTACGTGTATTCTAGGCCTTGTTTTAGTTTTTTCTTTGATATTTTTCTGTGTTAAATATTTTAGCAACCATTTTTCCCAAGAAGCATCACGATACTATGTGGTGCTTGATTGTGGAAGTACTGGCACTCGGGTTTATGTATATGAGTCATCAATCGATCACAAGAAA------GGGACAAGGACCATCCAACTC------------------------------------------ACTGGCCGTGCTTACCAGCGGATGGAAACTGAACCTGGCTTCGATAAACTGGTTCACAATATATCTGGTTTGAGGGGAGCAATAGGACCACTTCTTCAGTGGGCAGAGGAGAAAATACCGAAGAAAGCTCATAAAGATACTTCTCTCTTCCTCTATGCCACTGCTGGAGTTCGCAGGCTTCAACAGTCGCATTCAAAATGGCTACTAAAAAATGCATGGTCGATTTTGAGAAACTCTTCATTCACGTGCCGGAGAGAATGGGTTAAGACCATCACGGGCATGGAGGAAGCTTATTTTGGATGGGTAGCCCTTAACTATCAGATGGGGATGCTTGGGTCCCTTCCTGCAAAACCAACATTTGGTGCACTTGACTTGGGGGGTTCATCATTGCAAGTTACTTTTGAGACCAAGGAGCTTGTGCAGGATGAAACAAGTTTAAATTTGGGCATTGGAGCCATAAACCATCATCTCAATGCCTATTCACTGTCTGGCTATGGTTTGAATGATGCATTTGAGAAGTCTGTGGTTCATCTTCTTAAGAAGCACCCTGGAATTACTGATGCAAATCTAATAAATGGCAAATTACAACTTAAGCATCCGTGTTTGCAGACTGATTACAAAGAGAAATATATATGTTCTCAGTGTGCCTCACTGAACCAAGAAGGGAGCCCTTTGATTGGGGAAGGAAAGAAGAGTAAAGCAAAATCAGGAATAGCTATTGAGCTGCTTGGTGCCCCGCAGTGGCAAGAGTGCATTGCTGTTGCAAAGGTAGCAGTTAACCTGTCTGAATGGTCAAAATTGAGTCCAGGAATTGACTGTGAGATGCAACCTTGTGCTCTTAGCGCTAGTTTACCTCGC---------------------------------------------------------CTCGTGGGCAAAGCCACACTTGATGACGTATTGCAGAAGGGTCAAGAATTCTGCGAAAAACCATGGAAAATAGCTAAGAACAGTGTTTCTCCTCAGCCTTTCATTGAACAGTATTGCTTTAGGGCACCGTATATTGTGTCGCTATTGAGAGAGGGCTTGCATATTACAGATGGTCAAGTGGTTATAGGTTCTGGCAGTATTACATGGACCCTTGGGGTTGCACTTTTGAAAGCTGGTGGGACATCGTCAGCTAGGATGGATATGCACAGTTATAGTATACTCCATCTGAAGATGAAACCAACGGTTCTCTTTCTTTCGGTGTTTATGTCGCTGGTATTTCTAATTTGTGCCATATCATGTGTTAGCAATTGGATGCCAAGATTTTTCCGTAGGCCCTATCTTCCTCTTTTCAGAAATTCGAGTGCAACGACGACTTCAGTTCTTAATATCCCATCTCCTTTCACATTCCAACGTTGGAGCCCTATCAAT---------------------TCGGGAGATGCAAGGATAAAGATGCCACTGAGTCCAACTATTGCCCGGTCCCAGCACAGACCATTTAGCATGGGACATGGGTTGGGAGGCAGCAGCATCCAGCTTATGGAGTCTTCTTTATACCCATCAAGTGGAAATGTCTCCCATAGTTATTCATCAGGTAGCTTGGGACAGATG---------------------------------------------------AGGCTTCAAAGCAGGAGGTCACAATCCAGAGAAGACCTTAATTCTTCTATGGCAGAC------TTGGCAAAGGTG
>Aco_2
ATGGCATTTACCAAAATTGCAGACATTGTCTCGGCTGCAACTAGTCGTGTTACTAACCCTCGTGCTCCC------CCATCTGGATCATCGATATTACCTCCTTCAGAAGGTCTTGATCATGGTTATGGATTTGCTTATCCTGAACAGAAAAATTATATGCGGTCTTCCTCATCTCTTCAAGATTTTTCTACGTATCGTGGACTTGATCCAGAAAAAGATGATTTTGACCTTCGAGCTGAA------------CGGAGTGCA---CTATCTCGATCTCTCGATAGAGAAAATGGTGGTTTAAGTTTTTCA---AAGGAAAAATTGCCACAGGGAAACTCTATAATACGGTGGAAATGGTTTCGAGCAATTACGTGTATTCTAGGCCTTGTTTTAGCTTTTTCTTTGATATTTTTCTGTGTTAAATATTTTAGCAACCATTTTTCCCAAGAAGCATCACGATACTATGTGGTGCTTGATTGTGGAAGTACTGGCACTCGGGTTTATGTATATGAGTCATCAATCGATCACAAGAAAGGT---GGAACTCTCCCCATTGTCTTGAGATCTTTACCCAAGGGA---CAAGGACCATCCAACTCACAGGGTGGCCGTGCTTACCAGCGGATGGAAACTGAACCTGGCTTCGATAAACTGGTTCACAATATATCTGGTTTGAGGGGAGCAATAGGACCACTTCTTCAGTGGGCAGAGGAGAAAATACCGAAGAAAGCTCATAAAGATACTTCTCTCTTCCTCTATGCCACTGCTGGAGTTCGCAGGCTTCAACAGTCGCATTCAAAATGGCTACTAAAAAATGCATGGTCGATTTTGAGAAACTCTTCATTCACGTGCCGGAGAGAATGGGTTAAGACCATCACGGGCATGGAGGAAGCTTATTTTGGATGGGTAGCCCTTAACTATCAGATGGGGATGCTTGGGTCCCTTCCTGCAAAACCAACATTTGGTGCACTTGACTTGGGGGGTTCATCATTGCAAGTTACTTTTGAGACCAAGGAGCTTGTGCAGGATGAAACAAGTTTAAATTTGAGCATTGGAGCCATCAACCATCATCTCAATGCCTATTCACTGTCTGGCTATGGTTTGAATGATGCATTTGAGAAGTCTGTGGTTCATCTTCTTAAGAAGCACCCTGGAATTACTGATGCAAATCTAATAAATGGCAAATTACAACTTAAGCATCCGTGTTTGCAGACTGATTACAAAGAGAAATATATATGTTCTCAGTGTGCCTCACTGAACCAAGAAGGGAGCCCTTTGATTGGGGAAGGAAAGAAGAGTAAAGCAAAATCAGGAATAGCTATTGAGCTGCTTGGTGCCCCGCAGTGGCAAGAGTGCATTGCTGTTGCAAAGGTAGCAGTTAATCTGTCTGAATGGTCAAAATTGAGTCCAGGAATTGACTGTGAGATGCAACCTTGTGCTCTTAGCGCTAGTTTACCTCGCCCTCGTGGGCAGTTCTTTGCTATGTCTGGTTTCTTTGTGGTCTTCCGGTTTTTCAACTTAAGCTCAGAAGCCACACTTGATGACGTATTGCAGAAGGGTCAAGAATTCTGCGAAAAACCATGGAAAATAGCTAAGAACAGTGTTTCTCCTCAGCCTTTCATTGAACAGTATTGCTTTAGGGCACCGTATATTGTGTCGCTATTGAGAGAGGGCTTGCATATTACAGATGGTCAAGTGGTTATAGGTTCTGGCAGTATTACATGGACCCTTGGGGTTGCACTTTTGAAAGCTGGTGGGACATCGTCAGCTAGGATGGATATGCACAGTTATAGTATACTCCATCTGAAGATGAAACCAACGGTTCTCTTTCTTTCGGTGTTTATGTCGCTGGTATTTCTAATTTGTGCCATATCATGTGTTAGCAATTGGATGCCAAGATTTTTCCGTAGGCCCTATCTTCCTCTTTTCAGAAATTCGAGTGCAACGACGACTTCAGTTCTTAATATCCCATCTCCTTTCACATTCCAACGTTGGAGCCCTATCAAT---------------------TCGGCT------------------------------------------------------------------------------GCTATATCTAATTTATGTATGCTT---------------------------------------------------------GTATTCCAGTTAAATTATATAAAT------------------------------------------------------------------------------------------------------------------
>Aco_3
---------------------------------------------------------------------------------------------------------------------------------------------------------------------------------------------------------ATGAATCCAGAATCC---------------------------------------------------------------------------AGAGGAAATAGTTTGACAAGGAAGTTTAGAGCTACGGTTGACTCCTTGCACTCACATAAAGGGCGTATAAAGTTCACCATTGTTCTTTTAGTTTCGATTATTGTGTTTTTCAGTGTTTATCATGTTTCG---------AAGTCAACATCTCATTCTTCAACATCATATTTTACCGTGGTCGTGGACTGTGGAAGCACTGGTTCACGTGTAAATGTGTACAAATGGTTTATAAATGAC---ACAAATAGTAAGGAAAATCCGATTTTGTTGCAATCCTTTCCTGATCAGTCAAACAAGAGTTCTGACCAGGGTGATGGTTGTCAGTACCACTGCAGGCAAACTGAGCCTGGTTTAGATAAGTTTGTTCGAAATGCATCGGGTGTAAGGGAAGCATTGGAGCCCCTGCTTCTTTGGGCAGAGAAACAAATACCTTCCGAAAGACATGGGTATACTTCAGTTTTTCTCTTAGCAACTGCTGGACTAAGGAAATTACCAACTCAGGATTCAGATTGGATACTGGAGACTGTTGAGTCTATTGTAAAAACACACCCGTTTGTGAGTAGGAGAAATTGGATTAGGGTATTAAGTGGACAAGAAGAGGCTTACTATGGTTGGGTTGCCCTTAACTATAAAATGGGGAGACTGAAAAGTTCTATCAAGGTGCCCACTTTTGGAGTTCTGGATATGGGGGGTTCATCTTTACAGGTTGTCATGGAAACAGATAAAAAGAGAGAGGGTCATCACACTTTTAGATCAAAAATTGGCGTAGTTGAATATGACATCTTAGCATATTCACTTTCAGCATTTGGTCTTAATGAGGCCTTTGACAGGACTATTGTAATGCTTAGTGAAGAGAACCCCCTTATGACGAATAGT---------GATGGTAGATTCCAACTAAGACATCCTTGTCTTAGTTCGGAAGTTTCACGAAACTACATTTGCCATGGTTGCTTCCATCAGAATAATACGAATTTGGGAAATTCAAGTGGCCAACTGCTA------AGGAGTGAGTCCAGTACATTAAATCTAGTTGGGGATCCAGATTGGGAGAAATGCAAGGGAATTGCTAATGCTGCTGCAAGCAGTACAGATTGGTTGCAGTTAGTCGTGGATATGAGCTGCAAAGCACACTTATCTTCCTCTGACAGCAGCTCCCCACGGCGAGTTGTTCACTTCCACGCTCTATCTGGATTTTTTGCTGTGTACAATGTGTTAAATTTAAATCCAAGTGCCAATTTGACCAATATATTGAAGAGAGGCCAGGAGCTATGTTCGCGTATGTGGTTTGACTTAAAAATGATACCTGGAAACGAGAAATATGCTGGACAGTTTTGTTTCAATGTTCCATACTTGGCCTCACTCATTAAGGACGCTCTCTGTATGGCGGACACAGAGATAATATTTGGTCCTGGAGATGTTTCTTGGACTCTAGGTGCTGCACTGGTAGAAGGAAAACCAATATGGTCAAGTAATTCACAAGCTGAAGATGGTACTTTTACTTCGAAGGTCATCTCTTCTCCAATTTTGTTTGTTATACTATTTTTGTGTCTCTCTTTTATGCTGTTTTTGTGTCAAGTGACA---------------------ACTGCTATGATGCCTACAACCATGCCAATTAAGAAGGTTGCCTCT---------------------------------------------------------------------------------------------------------------------------------------------------------------------GTTGGGGTTTCA---------ATGCCATCTTATATTTATCCA---------------------------------------------------------------------------------------------------------------AAAAGGCAATCAAAA---------------------------------------------------
>Ash_1
------------------------------------------------------------------------------------------------------------------------------------------------------------ATGAGACTGTCAGCATCCCTGCAAGATCTGCCCGCGTATACAAAACTAAATCTCGGAGAA------GTTGATTCTGTAACAGATAGAAACTATACTAATGTCAGA---CATTCGCGCATTCTACAAAGAGAAGGTGCAGCTTGCAGCTTTTCA---AAGGAGAAACCTTCGTCCCCTTCCACATCTAATTCTAAAAAATGGATACGAGCAAGCATAGCTTTAGCTGTTGTTCTTCTACTGTTTTTATTTGCATATGCATGCAGTATATATTATAGAAGCTGGTTCCCTCGTGAGACATCCAAGTATTATGTGATCCTTGATTGTGGAAGTACTAGCACCAGAGTTTATGTGTATCAGAGGTCAGTGGTCCAGAGGAGAGGTCATGCAGCTTTACCATTCACATTGAAAACTTTACCTGAAGTATTTCATAAGAAACCCATGGCACAGACTGTCCGTGCTTATCAACGAATGGAAACTGAGCCTGGCTTGCATAAACTTGTACACAATGAGACTGGCTTGAGGGCTGCCATAAAGCCACTTCTGCAATGGGCTGAGGAACAGATACCTAAATCTGATCACAAGACTACTTCCCTCTTTTTATATGCCACTGCTGGAGTTCGTCAATTACCAAATTCAGATTCAGAATGGCTTCTAGACAAGGCATGGACTATTTTAAAAAAGTCATCATTCAGTTGCCATAGAGGTTGGGTAAAAATTGCCACTGGAATGGAGGAGGCTTACTATGGATGGCTAGCTCTGAACTATGACAAAGGCAAACTGGGAGCTTCTGCTGCTAAGAAAACTTTTGGTTCACTTGATCTTGGTGGTTCGTCATTGCAAGTAACGTTTGAGACAGAGAAGCCTGTTTATGATGGGACGGGTATAAATTTGAGCTTAGGGGCAGTTGACCATCACTTGAGCGCATATTCACTCCCAGGTTATGGACTTAATGACGCATTTGATAAGTCTGTTGTTTATCTTCTTAAAAGGCTGGTGAGAAATGGAAAACTTGCCCTAGATACTGAGAAAATAGAGCTTAATCATCCATGCTTACATGCTGGATATAAGGAGGAGTATTTATGTTCTAAATGTGCTACGTTAAATTCTGAAGGAAGTCCTCTGATTTGGCATAAAAACGTGGAAGAAAGAAATGCTGGATTAAATGTTAAATTGCTTGGGGCTCCTCATTGGGACGACTGCAGTGCACTTGCAAAGCTAACAGTTAACCGATCTGAATGGTTAGAGGAAATCCCAGGAGTTGACTGTAAACACAAACCTTGTGCTCTTGGTGATGGTTCACTTCAGCCTCGTGGAAATTTTTTTGCTACTTCAGGTTTCTTTGTGGTCTTTCAATTTTTCAATCTAACCTTGGATGCTTCATTAGATGACATAATTCAAAGAGCTCAAGAATTTTGTTCAAAAAAATGGGATGTTGCAAAGATCAGTGTTTCTCCGCAACCATTTATAGAACAATACTGCTTCAGAGCTCAATATATTGTTTCTCTGTTAAGAGAGGGATTGCACATTAGAGATAAGAATGTGTTCATTGGTTCTGGTCGCATCACATGGACCTTAGGTGTTGCCTTGTTGGAGGCCTCACAAGCTCTGTCGAGCAGAATCGAGCTC---AGCTACCGAATAGTTAGTAGTCATATGAGTCCTATCATTCTTGTTCTTTTGGTTCTGATGTCAGTTGTG---CTATTCTGTGCACTGTCATGTGTTAGCAATCCAATGGCAAGATTTTTTCGCAAGCCCTACCTTCCATTATTTTGGCGTAATAGCGCACCG---ACCTTGTCCAGGAGTATTCCTTCATCATTTAGCTTACCGAGATGGATTTCTCTAAAC---------------------TCAGGTGATGGAAGAACAAAGCTACCTCTGAGCCCCACAGTTGCTTGTTCTGAACCTCATCCTTTTAGCGCCGGATATGGAGCA------------GGTCACTTTACTCAGCCTTCTTCCCAACCAGTG------GGATTTCAACAAAGCCTAGCGTCTGGAAGCTTGCTTCAGCTGCAATTTGGTGATGGAACTGGATCGTTCTGGGCACCTAACAGGGGCCAGATG---CTCCAAAGTCGTAGATCTCAATCCAGAGAAGATCTTAGTTCTTCATTGGCTGATGCCCACGTGATGAAGGTT
>Atr_1
ATGGTTTTTGGGAGACTTGCTGCAATTTTTGCTGCATCACGGAGTCATGGTACAACTCAAAGTTCTCCAACTGGTAATTCAGTTTCCTCTGGTACATTGCCAAAACCAAATCTAAGCTATAGGCAAGGATTGGGAAATTATGAAAAGAAAGGCAATTTGCGGCTTTCATCGTCTCTTCAGGATCTGTCTACGTATCAAAAGCTTGATCTTGAAGAAGGTGGTCTGATTCTCGGAAGTGAT---------------------------------------------------------------------------------------------------------------------------------------------------------------------------ATAGGTTTTAGACATTTTAGACCTTACTGGACTTCAGAAGGATCGCAGTTTTCCATTGTGTTTGATTGTGGAAGTACTGGGACTCGGGTTTATGTGTACGAGTGGTTACTTGATAACAGAAAAGGCCGAGAAAGTTTACCCATGGTGTTGAGATCTTTACCTGAAGGCCGCCATAGAAAATCCAGTCCACAGAATGGCCGTGCCTATCACCGAATGGAAACTGAACCTGGTTTTGATAAGCTTGTACACAATGAGTCTGGTTTGAGAGCTGCCATAAATCCTCTTCTTCAGTGGGCTGAGAAGAAAATACCAAGACATGCCCATCAGAGCACTCCTATCTTCGTTTATGCTACAGCTGGACTCCGAAGGTTGCCAAGTTCTGATTCAGAATGGGTTTTGGATAAGGTACGGTCCATTTTGGAAGAATCGTCATTCTTGTATCAAGATAAGTGGGTTAAGATTATCAATGGCATGGAGGAAGCTTACTTTGGATGGATAGCCCTAAACTATCACATGAATACTTTAAGTTATTCACCCACTAAAGCAACTTACGGTTCACTTGATTTGGGTGGTTCTTCTTTGCAAGTTACTTTTGAGACACAGGAAGTTGGCCAATATGGAACCAGTTTGAACTTGAGTATTGGAGCGGTGCAGCACCGTCTTACTGCATATTCTCTTCCTGGGTATGGTTTGAATGATGCCTTTGACAAGTCTGTTGTTCTTCTCCTGAAGAAGCTATCTGGACCAATGGAGATGAAGCTAAATAATGGCATATTACAGCTTAAACATCCTTGCTTGCAGACTGGTTATAAAGAGAAATACATGTGTTCTCAGTGTGGATCCTTAAACCAAGATGGAAGCCCCGTGATTGGAGTCAGAACCACTGGAAAAGAAGGTCCTGCCACAGTTATTGAGTTACTGGGTGCTCCTCAATGGGAAGAATGCAGTGCCCTTGCAAAATCAACAGTTAATTTGTCAGAGTGGTCAGACTTGGGTTCTGGAATTAACTGCAAATTGAAGCCTTGTGCTCTGAGTGATAAATTTCCTCAACCCCGTGGAGAGTTCTATGCCATGTCAGGTTTTTTTGTGGTATTTCGCTTTTTTAACTTGACTTCAGAAGCGACTCTTGACCAAGTAGTACAGAAGGGTCAAGAATTTTGTGGAAAAGCATGGGAAGTTGCTAAGTATAGTGTTGCTCCACAACCTTTCATTGAGCAGTACTGTTTTCGGGCACCATATATTGTCTCACTCTTGAGAGAAGGCTTGCACATAAAGGATGACAGAGTCGTTGTTGGCTCTGGTAGTATAACCTGGACACTTGGAGTTGCTTTATTGGAAGCGGGGGAGATATTATCAAGCAGGATGCAGCTGCAAGGCTATCCAGTACTTCATATGAAGTTAAACACAGGAATTCTTATTGTGATGCTGATTATTTCACTGGTAGTTGTAGTTTTCATCATTTTTAGCACTAAGACCTGGTCTCCAAGATTTTGCAGTAGGTCATATTTGCCACTTTTCAGACATCATAGTACAGGT---GTAAATGTTTTCAAGATTCCT---CCTTTTAGCTTTCAATGGTGGAGTCCTCTGAGTTCAGGCATTCCCGCTGGG---AGAGCTGATGGAAGAGTGAAGACACCCCTCAGTCCCACAGTTGGTGGTGGCGGCTTGAGGCCATTTGGCATGGCACATGGCCTTGGGAGCAGCAGTATTCAGATGTTTCAGTCTTCACCGCACTCATCA---AGTGGAGTTGTGCACAGCTTTTCTTTGGGCAGTATAGGGCAGATGCTTCATGATAGTAGCGGTGGGTCCTTCTGGACGCCTAATAGGAGCCAGATGCGGCTTCAGAGCAGAAGATCACAGTCAAGAGAAGACCTCAATTCTTCATTGGCTGAGGCCCACATGGTGAAGGTG
>Cde_1
ATG------------------------------------------------------------------------------------------------------------------------TATGGTTTAGCTGGTTCCATACAGAAAAACTACATGCGACTTTCCTCATCTCTGCAAGATTTCTCAAAATATAACCAATTTGATCTTGAAACTGGAAATACCGATATTCAAAGCAATGCAGTTTCAACAAACTCTGGA---TCAATTCACGGTTTACAAAGAGAAAATGGTTTATCAAGTTTTTCC---AAGGAAAAAGCCTTCATTCTTACCTCATCAGAACCTAAGAAATGGGTTCGATTAATTGCTTGTGTAACTGGATTTCTTTACATCTTTATTGTCTTCTATATATGTTCTAGGTATGCTATTTCATACTGGAACCAGGAATCATTGAATTTCCAAGTGATTCTTGATTGTGGAAGTACTGGGACTCGAGTTTACGTGTATCAGTGGTATGTTGATGCAAAGAAATCACATGGAAATCTTCCAGAGGTTCTG---------------------AAAAGAAAA------TTACCAAGTGGTCGTGCATACCAGAGAATGGAAACTGTGCCTGGTCTTGATAAACTTGTGTACAACAATTCTGGCCTGGCAACTGCCATCCGCCCACTCCTTCACTGGGCAGAGAAACATATACCTAAAAGTGCTCACAAGAGAACTCCGATATTCCTTTATGCTACAGCTGGAGTACGTAGATTACCAACTGCTGATTCCAAATGGCTTCTTGATGAAGCATGGGCTTTGTTAAAGAATTCATCATTTTTGTGCAAGAGACATTCTGTTAAAGTGATAACCGGGATGGAAGAAGCTTATTATGGATGGATAGCCCTCAACTACCACTTGGGTGTGTTAGGCTCTTCTCCAAAAAAAGAAACATATGGTGCACTTGATCTGGGTGGATCATCTTTGCAGGTTACCTTTGAGACAAAAAGTATGGTGTCTGATAAGACAAGTTTGAACTTGAGTATTGGTGCAGTGAACCATCCCTTAGATGCATATTCTCTCTTGGGTTATGGTCTAGATGATGCATTTGATAAGTCCGTGGCTCATCTTCTCAAGGAGATACCTGGGTTATCAGATGAAAATCTA---AATACCAAAGTGAAGATTGAACATCCTTGCTTACAATATGGATATAAGGATCAGTATATTTGCTCTCGGTGTTCTGCTAGTACTGTTGATAGAAGTTCTCTGGTTGGAGGGAATCATGTGAGAAAAGCAAGTCATGCCAAGACTGTTGAGTTGATTGGTGCCCCACAGTGGGAAGAATGCCAGGCACTTGCAAAAGCAACGGTTAATATGTCTGAATGGTTGAATCTAAATCCTAATATCAATTGTGATTCACAGCCATGTTCCCTAGGTAATAATTTACCTCAGCCTCAGGGTCAGTTCATTGCAATGTCTGGCTTTTTTGTGGTGTTTCGCTTTTTCAATTTGACTTCTGATGCTACACTTAGTGAGGTGTTGGAGAAAGGACAGAAATTTTGTGAAATGCCATGGAATGTAGCTAAAAATAGTGTCATTTCACAACCCTTTATTGAACAGTATTGCTTTAGAGCACTTTATATTGTATCTCTATTGCGAGATGGCCTACACATCATGGACAAACAAGTGGTTATTGGATCTGGTAGTATCACCTGGACCTTGGGCGTTGCTTTATTAGAATCTGGGCAAACTTTATCTATAGAAATAGATTTCTATAACCATGGAATACTTTACAAAGAATTGGATCCAACTACTCTTGCTGTCCTCTTATTTGCGTCGTTCCTCCTTGCATTTTGTGCATTTTCATATGTTGGCAAATGGCTGCCAAGATTTTTATGGAGGAAATACCTCCCACTTTTCAGGCATGCCAGTCCAACT---GCT---------TCTATTCCTTCACCTTTCTGCTTCCAGAGGAACAGCCCTGTTAGT---------------------TCAGGTGATGGAAGAATGAAGATGCCATTAAGTCCCATTATATCAGGGTCTACGCCTCATCCATTTAGCATGCGAAATGGTGAGAGGGATGGAAGCATTGAGCTTGTTAGTTCGCATTTGTGCCCATTAGGAGGAGGCGTTTTTCATAGTTATTCTTCAGGGAGCTTAGGGCAAATGCAATTTGATACTGGGTTTGTATCATTCTGGCCTCCAAACAGAAGT------AGACTTCAGAGCCGAAGATCACAGTCAAAGGAAGACCTTAGTTCTTCAATGTCAGAAATGCACATAGCAAAGGTG
>Cde_2
ATG------------------------------------------------------------------------------------------------------------------------TCTGGTTTAGCTGGTTCAAGACAGAAAAACTACATGCGACTTTCCTCTTCTCTGCAAGATTTCTCAAAATATAACCAACTTGATCTTGAAACGGGAAATACTGGTATTCAAAGCAATGTAGTTTCAACAAACTCTGGA---TCAATTCATGGTTTACAAAGAGAAAATGCTTTATCAAGTTTTTCC---AAGGAAAAAGCCTTCATCCTTACCACATCAGGGCATAAGAAATGGGTTCGATTAATCACCACTGTAACTGGATTTCTTTTCATCTTTGTTGCCTTCTATATATGTTCTAGGTATGTTATTTCATACTGGAAACAAGAATCATTGAATTTCCAAGTGATTCTTGATTGTGGAAGTACCGGGACTCGAGTTTACGTGTATCAGTGGTATGTTGATGCAAAAGAATCACATGGAAATTTTCCAATTGTCTTGAAAACTTTGCCAGAAGTTCTGAAAAGAAAA------TTACCAAGTGGTCGTGCATATCAGAGGATGGAAACTGTACCTGGTCTTGATAAACTTGTGTACAACAATTCTGGCCTGGCAAATGCCATACGCCCACTTGTTCACTGGGCAGAGAAACAGATACCTAAAAGTGCTCACAAGAGAACTCCGATATTCCTTTATGCTACAGCTGGAGTACGTAGATTACCAAATGCTGATTCTAAATGGCTTCTTGATGAAGCGTGGGCTTTGTTAAAGAATTCATCATTTTTGTGCAAGAGACATTCTGTTAAAGTGATAACTGGGATGGAAGAAGCTTATTATGGTTGGATAGCCCTCAACTATCACCGGGGTGTGTTAGGCTCTTCTCCAAAAAAAGAAACATATGGTGCACTTGATTTGGGTGGATCATCTTTGCAGGTTACCTTTGAGACAAAAAGTAATGTGTATGATAAGACAAGTTTGAACTTGAGTATTGGCACAGTGAACCATCACTTAAGTGCATATTCTCTCTTGGGTTATGGTCTAGATGATGCATTTGATAAGTCTGTTGCTCATCTTCTCAAGAGGAAAAATGGGTTATCAGTTGAAAATCTA---AATGCCGACATGAGGATTGAACATCCTTGCTTACAATCTGGGTATAAGGAGCAGTATATTTGCTCTCGGTGTTCTGCTAGTACTGTTGATAGAAGCCCTCTGGTTGGAGGGAATCCTGTGAGAAAAGCAAGGCATGCCAAGACTGTTGAGTTGATTGGTGCCCCACAGTGGGAAGAATGTCAGGCACTTGCAAAAGCAACGGTTAATATGTCTGAATGGTTGAATCTAAATCCTGGTATCAATTGTGATTTACAGCCATGTTCCCTAGGTAATAATTTACCTCAGCCTCAGGGTCATTTCATTGCAATGTCTGGCTTTTTTGTGGTGTTTCGCTTTTTCAATTTGACTTCTGATGCTACACTCGGTGAGGTGTTGGAGAAAGGACAAAAATTTTGTGAAATGTCGTGGAAAGTAGCTAAAAATAGTGTCATTTCACAACCCTTTATTGAACAATATTGCTTTAGAGCACCGTATATTGTGTCTCTATTGCGAGATGGCCTACACATCATGAACAAACAAGTGGTTATTGGATCTGGTAGTATCACCTGGACCTTGGGCGTTGCTTTATCAGAATCTGGGAAGACTTTATCTAAAGAAATAGATTTCTATAGCCATGGAATACTTTACAAAGACTTGGATCCAACTACTCTTGTTGTCCTTCTATTTGTGTCGCTCCTCCTTGCAATTTTTGCATTTTCATATGTTGGCAAATGGGTGCCAAGATTTTTATGGAGGAAGTACCTCCCACTTTTCAGGCATACCAGTCCAACT---GCTGCTATTCTTTCTATACCTTCACCTTTCCGCTTCCAGCGGAGCAGCCCTGTTAGT---------------------CCAGGTGACGGAAGAATGAAAATGCCATTAAGTCCCATTATATCAGGGTCTACTCCACATCCATTTAGCATGGGAAATGGTGAGGGGGATGGAAGCATTGAACTTGTTAGTTCGCATTTGCGCCCATTAGGAGGTGGCGTTTTTCATAGTTATTCTTCAGGGAGCTTAGGGCAAATGCAATTTGATAGTGGGTTTGCATCATTCTGGCCTCCAAACAGAAGT------AGACTTCAGAGCCGAAGATCACAGTCGAAGGAAGACCTTAGTTCTTCAATGTCGGAAATGCATGTAGCAAAGGTG
>Cde_3
ATG---------------------------------------------------------------------------------------------------------------------------------------------------------------------------------TCAATGATCAGTTGGTCA------------------------------------------------------------------------------------CATGAAACTTGCAAAATCTCTCGGACG---AACGAAATGACCAGTCCATCGCTCCCGGTG---------------------------------------------------------------------------------TATTTTAGTACA------AGGGAAGAGTTGCAACATTTCCATGTGATGATGGATTGTGGAAGTACTGGCACTAGAGTGTTTGTGTATGAGTGGTTCCTTGATCACAAACAAACCCATAGGAGTTTCCCTGTTATTTTGAGATCTTTGCCTAAAAGGTCGCATAGAAAA------TCAAGAACAGGTCGTGTTTATCATCGAATGGAGACTGAACCAGCTTTTGATAAACTTGTTCATAATACTTCGGGCTTGAGGGCTGCATTGAGGCCACTCCTCCACTGGGCAGAGAAACAAATACCAAAGCATGCTCATGGGAGAACTCCAATTTTTCTTTATGCTACAGCTGGTGTTCGTAGGTTACCAAATGCTGATTCCAAATGGCTACTAGATGAAGCATGGACCATTTTGAAGAATTCATCATTTATATGCCAGAGAAATTGGGTTAAAGTGATATCGGGCACAGAGGAAGCATATTATGGCTGGATAGCTCTCAATCATCACATGGGCATGTTGGGATCCTCAGTAAGTAGCCCGACGTATGGTGCACTCGATTTGGGTGGATCATCCCTGCAAATTACTTTCGAGACGAAGAAATTGATGCAT---GAAACTAGTTTGAACCTCAGTATTGGATCAACTAACCATTATCTTAGTGCATATTCTCTCTCAGGATATGGTCTCAATGATGCCTTTGACAAATCCGTAACTCATCTTGTCAAGAGATTGTCTGAAAGAAAACCAAGAATTCTGAAACATGGCAAAGTTAAAATTAAACATCCTTGCTTGCATACTGGGTACAGAAGGAAGTATGCATGTTCTCATTGCAGTTCTCTAGAC---------------GTGACTTGGGGAAGAAATACAGACCCATACAGAAAGCCAATGACTGTTGAATTGCTAGGTGCCCCTCAATGGGAAACTTGCAGTGAGTTGGCAAAAATGACAGTCAATTTATCTGAATGGTCGCATCTAGATCCTGGAATTGACTGTAAGGTGCAGCCATGTGCTCTGCATGAAAATTTACCTCGCCCTCATGGAAAGTTCTTCGCCATATCTGGCTTCTTTGTGGTGTATCGTTTTTTTAACTTGACATCTGATGCTACACTTAATCAAGTATTGGAAAAAGGACAGGACTTTTGTGAAAAAACTTGGGAAGAAGCAAAAAGTAGTGTAATTCCACAGCCATTTATTGAACAATATTGTTTTAGAGCTCCATATATTGTCTCTCTCTTAAGGGATGGTCTTCATATTAAGGATGATCAAGTGATTATTGGGTCTGGTAGCATTACCTGGACCTTGGGCGTTGTTCTAGCAGAGGCTGGGAGGATG---------------------------------------------------------------------------------------------------------------------------------------------------------CATCTTCCATTTTTCAGATCTAGCAGTCCCACT------GCATCCCTGCAGAGTAAGTCTTCTTTTGGTTTCCAGCGATGGAGTCCCATTTAT---------------------ATTGGTGATGGACGAGTAAAGACTCCGCATAGTCCTACAGTTTCTGTGTCTGAGCCCCATCCATTTGGATTGGCCACTAATTTTGGGGGCAGC---TTTTGGAACATTGGATCTTCCTTTCATCCATCAAAAGGTGCTGTGTCCCACAGTTATTCTTCTGGGAACTTAGGGGGAATGTTGTTCAATAAAGGTGCTGGTTCATTCTTCTTTCCACGTAGAAAC------AGACTTCAAAGTAGGAGATCACAATCAAAGGAAGATTTGAATACTTTGTTGATCGAGGTTCCCATGGCGAAGGCA
>Cka_1
---------------------------------------------------------------------------------------------------------------------------------------------------------------------------------------------------------ATGGAATTCAGGGTT------------------------------------------------------------------------------------------CCTGCTTTTATCAGACTGCTGTTCACAGCTTCCCGCCTAACTAGGAACTACATGAAAATCAGCATAATTATTACAGTTAATATGGTGATTGTGATTGGTCTCTATTATGTGTTTAGACCAGATAAAGCTCATACA------ACTTCATCATTTTTCACTGTGGTTTTGGACTCTGGAAGCACTGGTACGCGAGTTGATGTGTATGAATGGTCAAGAAACATC---AGAAGTATTCACAATCTGCCAATCATGCTGCATTCCTTGCCTGACAATTCTACAAGAAGCCCTCTTCGACATGATGCTTGCCACTATCATTGCATGCAAACTGAACCTGGTCTAGATAAATTTGTTCACAATTTTTCAGGGATAAGCACTGCACTGGAGCCATTGCTCCAATGGGCAGAGCTTCAAATACCTCCACAAAGGCACAAAGAAACTCCTGTCTTCCTTTTAGCAACAGCAGGACTAAGGAGGTTGCCAAGTGAGGATGCTGATTGGATAATAGAGAATGCAATGGATGTCTTGAGGAGGCACCAATTTATGTACAGAAGAAGTTGGGTCCGGGTTCTGAGCGGGAAAGAAGAGGCTTACTATGGATGGGTTGCTCTTAACTATAAACTGGGAAGGCTGGGGAATTCTTTGGAGGTGCCCACTTTGGGAGTTCTTGATTTGGGTGGTTCTTCCTTGCAGGTTGTTATAGAAACAGGTGGATCAAGAGATAGTCAGCATTTTATTCAATCAAAAATTGGTTCTGCTGCACACCAGCTCTTAGCCTACTCGTTGCCAGCATTTGGTCTAAATGCTGCATTTGATAGGTCAATTGTCATGCTCTGGAAAGATCAACTGGCAAAAGATAGTTTC---------AATGGTATGGTTGAACTCGGGCATCCTTGTCTTAGTTCAGGATTCACACAAAACTATACCTGCTATGGCTGTTGGTTAAATGACATT---AATCTTCAAAATGTGAGTGTTGAACAA---------AGCAAACAGTCTTTGCAGTTTTATCTGATTGGTGATCCTGATTGGGAACGATGCAAGCTACTTGCTAGGGCTGCTACTAACAATTCAGATTGGTTGCAGTTATCTGCTGATTTGGACTGCAACTCACAGTCTTCTCTCCCTAACAGTACAGCTCGCCGTCCAGCCATTCACTTTCATGCCTTGTCTGGATTTTTTGCTGTCTACAATATGCTGAAAATAAATCCAGAAGAGAGCACTGCAGAATTTATGTTGAGAGGACAACAATTATGTTCGAGATCATGGGAGGACATAAAGAGAAACTACATAACAAGAAATTACATGGAGCAGTCATGTTTCCGGGTGCCATATTTGCTATCACTTCTCCAAGATGGTTTCTGCCTGAATGATTCAGAGATTACTTTTGGGCCTGGGGATATTTCTTGGACATTAGGAGCTGCACTGGTTGAAGGTGAATACTTATGGTCAACAAAAGCAGAATCTCCCACTGGCAGTTTCATTATGAAGGTCATCCCTTGCCTTCTATTTCTGTTTGCACTCTCGTTGTGGTGTGTAGCCATAAGATATTGTTGGAAAATCAAG---------------------AGTATAGCACTGTCAATGCCTATCTCAGGCAGAAGAGGTCCCGCA---------------------------------------------------------------------------------------------------------------------------------------------------------------------ATTGGGGCATCA---------TTTCCATCTTCTCTTCATCCA---------------------------------------------------------------------------------------------------------------AAAAGACAGTTGAAT---------------------------------------------------
>Csp_1
ATGGGATTTAGCAGATTTACTACAACCATTTCTTCAGCATTTAGTCGTATTACAACACCACAGTCTCCAACTGGGTTGCCAGAATCATCAGGTTTGTTGCCCCCAACAGGTTCAAATTACCGGTCAAGACTACCTGGTCCCACACTGAAAAACAATCTGCGACTGTCTTCATCTCTCCAAGATTTCTCCATATTCAGGAGACTTGATCCAGGAGAAGGTGATATTGACTTTGGAATTGAGAATGGTTCGGCCTATGTGAAA---CCCCATCATACTTTACAAAGAGAAAATGCAGGGTCAAGTTTTTCG---AAGGAGAAGGCGCTGCAGGCAACTCCATTCACACGGAAGAAATGGGTGCGGGCAGCTGTAGTTCTCCTTTGCCTTCCCCTCTTCTTTTTTCTAATCTATGTATGTTCAAGATATCTTAGCAATTATTCATTTCGAGAAGAACCCCACTATTATGTGATACTTGATTGTGGAAGTACCGGGACTCGGGTTTATGTCTACGAGTGGTCTCTTGATCAGAGGAAAGGCCAGGGATCTCTCCCCATAGTTCTGAGGTCGCTACCTGAGAATCTTGAAACGAAATCAATGTCGCGGAATGGGCGTGCCTACCATCGTATGGAAACAGAGCCTGGTTTCGATAAACTAGTACACAATGCATCCGGTTTGAGAACTGTAATAAAGCCACTACTTCATTGGGCGGAGAAGCAAATTCCAAAGCATGCTCATAAGAGTACTTCTGTATTCCTTTATGCCACAGCTGGAGTTCGTAGGTTACCGAGTTCTGAATCAGAATGGCTTCTAGACAAGGCGTGGTCCATTTTGAAGAATTCATCATTCTCGTGTCAGAAAGAATGGGTTAAGATTATATCTGGCATGGAGGAAGCTTATTTTGGATGGATAGCTCTCAATTATCACATGGATACGTTGGGTTCCTCGCCAACAAAAGCAACATTTGGTGCACTTGATTTGGGTGGTTCGTCACTGCAAGTTACATTTGAGACTGGGAAACCCTTGCACGATGAGACTAGTTTAAACCTAAGTATTGGTGCCGTTAGCCATCATCTAAGTGCATATTCTCTATCGGGCTATGGTTTGAATGATGCCTTTGACAAGTCCGTGGTTCGTCTTCTCAAGCGACACTTGGAAACTACTAAAACAAATGTAAATAGTGGGAAAATAGAGCTTAAGCATCCATGCTTGCAGACTGGCTACAAAGACCAGTATATATGTTCTCAGTGCACTACACTGAACCATGAAGGAAGCCCATTGATCGGAGGGAGAAATATGGGTAAAGGAAGATCGGGAATAGCTATTGAGTTGCATGGCACCCCTCAGTGGGAACAATGCAGTGCACTTGCAAAAACAACAGTCAACTTGTCTGAATGGTCCGATTTGAGCTCTGGAATTGATTGTGAACTGCAACCTTGTGCTCTCACGGATAATCTACCTTGGCCACATGGGCAGTTTAATGCCATGTCTGGGTTTTTTGTGGTTTTTAAATTTTTTAACTTGAGCTCTGAAACCGCACTTGATGACGTCTTGGAAAAGGGTCAGCAGTTTTGCGAAAAGACGTGGGAAGTTGCGAAGAATAGTGTTGCTCCTCAGCCTTTTATAGAACAGTATTGCTTTAGGGCACCATATATTGTCTCACTATTGAGAGATGGCTTGCACATTTCGGATAGCCAGGTGGTTATTGGGTCCGGTAGCATCACTTGGACCCTCGGGGTTGCTTTATCGGAAGCTGCAAGAGCATTGAGC---AGAATTGAGGTTCAGAGCTCTGGATTTTTCCACATGAAGTTGAACCCAACTATTCTTTTGGTCATTCTATTTTTATCATTGATAGTTCTAATTTGCGCTATATCATGTGTTGGCAATTGGAGGCTGAGATTCTTCCGTAGATCATACCTCCCGCTTTTCAGGCATAACAGTGGAACTGCCAGTTCAGTTCTTAATATTTCATCTCCTTTCCGCTTCCAACGTTGGAGTCCTATCAGT---------------------TCAGGTGATGGAAGAGTAAAGCTGCCACTAAGTCCTACAGTAGCCGGCTCTGAGCAGCGGCCATTCAACATGGGTTTTGGATTTGAAGGCAGCAGCATCCAGCTCATGGAGTCTTCTTTGTATCCACCAGGTGGCAGTGTTTCGCACAGTTATTCTTCAGGTAGCTTGGGGCAAATGCAGTTTGACAATGGGGTGGGATCCTTCTGGCCGCCTCACAGAGGTCAGAATCGGCTTCAAAGCAGGAGATCACAGTCGAGGGAAGACCTCAGTTCTTCGGTCCCCGAGTCCCACATGGTGAAGGTC
>Efe_1
------------------------------------------------------------------------------------------------------------------------------------------------------------ATGAGACATTCCTCATCTCTCCAAGAGCTATCGACATATAGCAACATTGATCCTGAACATGGTCGTCTTAACCATGGAATTGATGCACGTACA---CGTGCAAAATTTGTTCCTCCAAGTCTGCAAAGGGAAACAGCAGGTTTAAGTTTTTCA---AAGCAGAAAACCTTGCAACCAGCCCCCTTTAACCGGAGAAGATGGCTGAGAATCATTACAGTTATTTTTTGCATTTTCCTGCTTATTTTAACTTTCTATGTATGTTCAAGATACTTTAGCTCTTTTTGGTCACATGGACCTTCAAGATATTCCGTGATTTTAGACAGTGGAAGCACAGGGACTCGGGTATATGTCTATGAGTGGTCGCCTGATAACAGTAGACACCAGGGTAACCTTCCATTAGTAGTCAAATTGTTACCTAGGGACCCTCAAAAAAGGCCTATAGTAAGGAATGGTCGTGCTTACCGTCGTATGGAAACAGAACCGGGACTCCATAAGCTAGTGCATAACACATCAGGATTAAAGTCTGCCATAAAGCCTCTTCTTCGGTGGGCTGAAAAACAGATACCAAAAAAAGCTTACAGGAGTACCCCTTTATACTTTTATGCTACAGCAGGTCTACGGCGACTGCCACAAGCTGATTCAACATGGCTTATGAATAACGTATGGCTAGTCTTAAGAAATTCATCATTCATGTGTCATAAAGAGCAGGTCAGGATTATTAGTGGCATGGAGGAAGCTTACTATGGGTGGATCGCTCTTAATTATCACATGAACACATTAGGATTTGGAAAATCAAAAGCAACATTCGGCTCGCTGGATTTGGGTGGCTCGTCACTACAAGTAACTTTTGAAACTGAAAGTATTTTGCATGATAAGACAAGTCTAAATTTGAGCATTGGAGCTGCTAAGCATCATCTTAGTGCATATTCTCTTACTGGTTATGGCCTTAATGATGCGTTTGACAAATCTGTTGCACTCCTCCTTCGAAAGCATGCTGGAAATTCCAAACACAAAATA---AATGACAAGATAGAACTTGCTCATCCATGTCTACAAACTGGGTATATGGAAGAGTACACATGTACTCAATGTGCTCAACTTGACCAGGAAGGTAGTCCCATGGTCGGGGGAAAAAGTTTGGGGAAAAAGACACCTAGAACGATTATCACATTGCGTGGTGCTCCAAACTGGGAATATTGTGCATCACTTGCAAAATCAGCTGTTAATTTATCAGAGTGGTTGAGTTCAAATGATGGGACAGATTGCACTAAGAAACCTTGTGCATTGAGTGATGATCTGCCCCATCCCTACGGTCACTTTTTTGCAATGTCAGGGTTTTATGTTGTCTTCAAGTTTTTTAACTTGAGTTCAGAAGCTTCTTTTGATGATGTGCTGCAGAAGGGTCATGAGTTTTGTGAGAAGTCATGGGGAGATGCCAAAAATAGTGTTCCACCACAACCATTTATCGAGCAGTACTGTTTCCGTGCACCTTACATAGTCTCACTTTTGAGAAATGGCCTGCATATAGATGATGCAGAAGTAGTTATTGGTTCTGGAAGTATCACTTGGACATTAGGCGTTGCATTAGCAGAAGCAGGGGCACTTTTGTCAAGAAAATTTGAGATCGAAGGATATCTTATTTTCTCTCAGAAGTTCAGCCTAAGCCTTGTTATTGTCATTATATTAACGTCTCTAATAGTTATTTTTGCCATTGCATATTGTGCATTTGGAGGAATTCCAAGATGCTTTAACAAATCATATCTCCCACTTGTTATGAACCAAAGCACCGGC---------------------AGCTCTTCTTTTATATTTAAACGTTGGAGTCCTATCAATTCAGGTTTTACTCTTGGATGGTCTGGTGATGGAAAAGTGAAGACGCCATTAAGTCCCACCATTAATAGCCCTGTGCACCGGCCATTTGGAATGCCACATGGTTTAAGCAGTGGCAACATCAACCTTATTGAGTCTTTACCAAATCCAGCAAGCAGTGGATTCGTGCACAGTTTTTCTGCAAGCAGCTTGGGGCAGATGCAGTTGGAGAACAGCGGGGGCTCCTTTTGGGCACCTCATAGAAGTCAAATGCAACTACAAAGCAGGCGATCGCAGTCAAAGGAAGACCTAAGCTCCTCTCTTGCTGAGGCTCATATGGTGAAGATG
>Efe_2
ATG---------------------------------------TCACATTACCAGAGACCCAGGTGGCCGCCGACGAACCAGGGGAGGGGGACGACCCCGCCGCCGCCACCGCCACCGAGGGAGCTGGGACTGGGGTCGCTGGCTGACACGGTAGACCTCAGGCTCGGGTCGCCGGTTTCCCCGCTTACAACCAGGAAGGCGAGCAACAACAACTCGGGCGAGCTCTCAGCAGGGAGCAGCGGCAGCTCCGTCCGAACAGGGAACATTCCCGAGTCACTACAAAGGGAAGGAATTGGCGATTCTTACTCAGCTGCTGAAAAAGCTGGGCAGTTAGATCCACAAAACTATGAACGATGGTCCGAAGCAGTTAGCATATCTGACTTGGCTAATTTGCTGCAATTCCAGCTGCAGCTTTGGGTCATATACTTTAGCTCTCTTTGGTCACACGGACCTTCACGATATTCCGTGATTTTAGACAGTGGAAGCACAGGGACTCGGGTATATGTCTATGAGTGGTCGCCTGATAACAATAGACACCATGGTGACCTTCCATTAGTAGTCAAATTCTTACCTAAGGATCCTCAAAAAAGGCCTATAGTGAGGAATGGTCGTGCTTACCGTCGTATGGAAACAGAACCAGGTCTCCATAAGCTAGTGCATAACACATCAGGGTTAAAGTCTGCCATAAATCCTCTTCTTTGGTGGGCTGAGAAACAGATACCAAGAAAAGCACACAAGAGTACTCCTTTATACTTTTATGCTACAGCAGGTCTACGGCGACTGCCACAAGCTGATTCAACATGGCTTATGAATAACGTATGGCTAGTCCTAAGAAATTCATCATTCATGTGTCATAAAGATCAGATCAGGATTATTAGTGGCATGGAGGAAGCTTACTATGGCTGGATCGCTCTTAATTATCACATGAACACGTTAGGTTTTGGAAAATCAAAAGTAACATTTGGCTCGCTTGATTTGGGTGGTTCGTCACTGCAAGTAACTTTTGAAACTCAAAGTATTTTGCATGATAAGACAAGTCTAAATTTGAGCATTGGAGCTGCTAAGCATCATCTCAGTGCATATTCTCTTTCTGGTTATGGCCTTAATGATGCCTTTGACAAATCCGTTGCACTCCTCTTTAAAAGGCATATTGGAAATTCCAAACAAAAAATA---TATAACAAGATAGAACTTGCTCATCCGTGTCTACAAACTGGGTACATGGAAGAGTATGCATGTACTCAATGTGCTCAACTTGATCAGGAAGGTAGTCCCATGGTTGGGGGGAAAAGTTTGGGGAAAAATGCACCTAGAACGATTATTACACTGCTTGGTGTTCCAAATTGGGAGGATTGTGCATCACTTGCAAAATCAGCTGTTAATTTATCAGAGTGGTCGGATTCAAATGATGGGACGGATTGCACTAAGAAACCTTGTGCACTGAGTGATGATCTACCCCATCCCTACGGTCACTTTTTTGCAATGTCTGGGTTTTACGTTGTCTTCAAGTTTTTTAACTTGAGTTCAGAAGCTTCTCTTGATGATGTGCTGCAGAAGGGTCGTGAGTTTTGTGAGAAGTCATGGGGAGATGCTAAAGACAGTGTTCCGCCACAACCATTTATTGAGCAGTACTGTTTCCGTGCACCTTATATAGTCTCACTTTTGAGAAATGGCCTGCATATAGACGATGAGAAAGTGGTTATTGGTTCTGGCAGTATCACTTGGACATTAGGCGTTGCTTTAGCAGAAGCAGCGGTGCTTTTATCAAAAAAATTTGAGATTGAAGGATATCTTATTTTCTCTCAGAAGTTCAGCCTAAGCCTTGTCATCGTTATTATATTAACATCTCTTATTGTTATTTTTGCCATTGCATATTGTGCATTTGGAGGAATTCCAAGATTTTGGACCAAATCATATCTCCCACTTGTCATGAACCAAAACACAGGC---------------------TGCTTTCCTTTTAGATTTAAACGTTGGAGTCCTATCAATTCAGGTTTTACTCTTGGATGGCCTGGTGATGGAAAAGTGAAGACGCCATTAAGTCCCACCATCAATAGTCCTGTGCACCGGCCATTTGGAATGCCACATGGTTTGAGCAGTGGCAACATCAGCCTTATTGAGTCTTTACCAAACCCAGCAAGCAGTGGATTCGTGCACAGTTTTTCTGCAAGCAGCTTGGGACAGATGCAGTTGGAGAACAGCGGGGGATCCTTTTGGGCACCTCATAGAAGTCAAACGCAACTACAAAGCAGGCGATCGCAGTCAAGGGAAGACCTAAGCTCCTCTCTTGCTGAGGCTCATATAGTGAAGATG
>Efe_3
------------------------------------------------------------------------------------------------------------------------------------------------------------ATGAGGTATTCCTCATCTCTCCAAGAGCTGTCAACATATAGCAACATCGATCCTGAAAATGGTCGTCTTAACCATGGAATTGATGCACGTACA---CGTGCAAAATTTGTTCCTCCAAGTCTGCAAAAGGAAACAGTAGGTTCAAGTTTTTCA---AAGCAGAAAGGCTTGCAATCTGTCCCCTTTAACTGGAGAAGATGGCTGAGAATCGTTACAGTTACTTTTTGCATTTTCCTGCTTATTTTATCTCTCTATGTATGTTCAAGATACCTTAGATCCTTTTGGTCTCACGGACCTTCACGATATTCCATTATTTTAGACAGTGGAAGCACAGGGACTCGGGTATATGTCTATGAGTGGTTGCCTGATAACAGTAGACACCATGGTAACCTTCCATTAGTAGTCAAATTGTTACATAACGATCCCCAAAAAAGGCATATAGTGAGGAATGGTCGAGCTTACCGCCGCATGGAAACAGAACCAGGACTCCATAAGCTAGTGCATAACACATCAGGGTTAAAGTTTGCCATAAAGCCTCTTCTTCAGTGGGCTGAGAAACAGATACCAAAAAAAGCACACAAGAGTACTCCTTTATACTTTTATGCTACAGCAGGTCTACGACGACTGCCACAGGCTGATTCAACATGGCTTATGAATAACGTATGGCTAATCCTAAGAAATTCATCATTCATGTGTCATAAAGATCAAGTCAGGATTATTAGTGGCATGGAGGAAGCTTACTATGGGTGGATCGCTCTTAATTATCACATGAATACATTAGGTTTTGGAAAATCAAAAACAACATTTGGCTCGCTGGATTTGGGTGGTTCGTCACTACAAGTAACTTTTGAAACTCAAAGTACATTGCATGATAAGACAAGTCTAAATTTGAGCATTGGAGCTGCTAAGCATCATCTTAGTGCTTATTCTCTTTCTGGTTATGGCCTTAATGATGCCTTTGACAAATCTGTTGCACTCCTCCTTAAAAAGCATGCTGGAAATTCCAAACAGAAAACA---AACGACAAGATAGAACTTGCTCATCCTTGTCTACAAACTGGGTATATGGAAGAGTATGCGTGTACTCAATGTGCGCAACTTGACCAGGAAGGTAGTCCCATGGTTGGGGGAAAAAGTTTGGAGAAAAAGGCACCTAGAACGATTATTACATTGTGTGGTGTTCCAAATTGGGAGGATTGTGCATCACTTGCAAAATCAGCTGTTAATTTATCAGGGTGGTTGAATTCAAATGTTGGGACAGATTGCACTAAGAAACCTTGTGCCTTGAGTGATGATCTACCTCATCCGTATGGTCGCTTTTTTGCAATGTCAGGGTTTTATGTTGTCTTCAAGTTTTTTAACTTGAGTTCAGAAGCTTCTCTTGATGATGTGCTGCAGAAGGGTCGCGAGTTTTGTGAGAAGTCATGGGGAGATGCTAAAGACAGTGTTCCGCCACAACCATTTATTGAGCAGTACTGTTTCCGCGCACCTTACATAGTCTCGCTTTTGAGAAATGGCCTGCATATAGATGATGCCAAAGTGGTTATCGGTTCTGGCAGTATCACTTGGACATTAGGCGTTGCCTTATCAGAAGCAGGGGTGCTTTTGTCAAGAAAATTTGAGATTGAAGGATATCTTATTTTCTCTCAGAAGTTCAGCCTAAGCCTTGTTATTGTTATTATATTAACGTCCCTTATAGTTATTTTTGCCATTGCATATTGTGCATTTGAAGGAATTCCAAGATGCTTTCACAAATCATATCTCCCACTTGTCATGAACCAAAACACAGGC---------------------AGCTCTCCTTTTAGATTTAAACGTTGGAATCCTATCAATTCAGGTTTTACTCTTGGATGGCCTGGTGATGGAAGAGTGAAAACGCCACTAAGTCCCACCATCAATAGCCCTGTGCACCGGCCATTTGGAATGCCACATGGTTTAAGCAGTGGCAACATCAACGTTATTGAGTCTTTACCAAACCCAGCAAGCAGTGGATTCGTGCACAGTTTTTCTGCAAGCAGCTTGGGGCAGATGCAATTGGAGAACAGCGGGGGATCCTTTTGGGCACCTCATAGAAGTCAAACGCAACTTCAAAGCAGGAGATCACAGTCAAGGGAAGACCTTAGCTCCACTCTTGCTGAGTCTCATATAGTGAAGATG
>Egu_1
------------------------------------------------------------------------------------------------------------------------------------------------------------ATGCGGCTTTCCTCATCTCTTCATGAATTGCCAACATTCTCTAAACTAAATCCTGAAGAGGGTGACCATGGCCTTGAAACCGATGGAAGTTATGCCCGTGCAAAA---CCTCTTCGTGCTCTACAAAGAGAGGGTGCTGGATCTAGCTTTTCA---AAGGAGAAATCCCCTCCAGCAACCCCAACTAAACGAAGGAAATGGATATGGGCAGCTGTAGGTGCTATTGCCATTCTCTTATTATTTTTATTCATTTACCTAGGGTCAAGATATTTTAGTACTTATTGGTCACATGAAACATCGGAGTATTATGTCATACTTGACTGTGGAAGCACTGGCACTCGAGTTTATGTCTATGAGTGGTCTATTAATCGAAATAAAGGCCACTCAAATTTACCTATTGTCTTGAGATCATTACCTGAAGGTTCTCAAAGAAAATTCAGTGCAGGGAGTGGCCGTGCTTATCAGCGTATGGAAACAGAGCCTGGTTTTCATAAACTTGTCCACAATGAAAGTGGGTTGAGGGCTGCAGTAATGCCACTTCTTCAGTGGGCTGAGAAACAGATACCCAAGCGTGCTCACAAAAATGCCTCTCTTTTTCTATATGCTACTGCTGGGGTTCGTAGGCTACCAAGTTCTGATTCAGCATGGCTTCTGGACAAGGCATGGAATATTTTGAAAAATTCATCATTTTATTGTAAGAGAGATTGGGTTAAGATTATAACTGGCATGGAGGAAGCTTATTATGGATGGATAGCTCTTAATCATCATATGGGTATGCTAGGTTCCTCGCCAACTAAAAAGACGTTCGGTGCACTTGATTTGGGTGGTTCATCATTGCAAGTTACTTTCGAGACTGAGAAGCCAATGCACGATGAGACTAGCATAATTTTGAGAATTGGAGCTGTTAGCCATTATTTAAGTGCATATTCTCTATCTGGCTATGGGCTAAATGATGCATTTGACAAATCTGTAAGCTATCTTCTCAAAAGGTTCTCAGGAACTACTGCTGCTGGCTTAAATAATGGAAAAATTGAGCTTAGGCACCCATGCTTGCAGACTGGGTACAACGAGGAGTATACCTGTTCCCATTGTGCGACAATTAACCAAGAAGGAAGTCCTGTGATTGGAGGGAAA---ATCAATTCGGGGCATCCTGGAATGGTTATTCAACTTCTTGGTGCTCATAATTGGGAAGAATGTAGTGCACTTGCAAGAATAGCAGTCAATCTATCTGAATGGTCTAGTACAAGTTCTGGAGTTGATTGTAAACTCAAACCATGTGCTCTCAGTGATAATTTACCTCGTCCACGTGGACAATTCTATGCCATGTCTGGTTTCTTTGTGGTCTTTCGGTTTTTTAACTTGACTTCTAAGGCTACTCTTGGTGATGTACTAAAATTGGGTAAGGAATTTTGTGGAAAAACATGGGAAGTTGCAAAGAACAGTGTTGCTCCGCAACCTTTCATAGAACAATATTGCTTTAGGGCACCATACATTGCCTCACTATTAAGAGAGGGATTGCAGGTCAAAGACAACCAAGTGGTCATTGGTTCTGGTAGTATTACTTGGACGCTGGGAGTTGCATTGTCAGAGGCTGGGCAAGCATTGTCTAGCAGAATTGATCTTCAGAGCTATAGAATATTGCACACAGATATAAATCCAACTTATCTTCTTCTCCTACTTTTGGTGTCAATCATTCTCTTGCTTTGTGCACTATCATGTGCTGGCAAATGGACCCCAAGATTTCTCCGGAGATCATATCTCCCACTTTTTAGGCATAGCAGTGCAACC---AATTCGGTTCTCAATAAATCATCTCCTTTCCTTTTCCAGCGATGGAGTCCCATAAAT---------------------TCAGGTGATGGAAGGGTAAAGACGCCACTTAGTCCTACAGTTTCTGGCTCTGAGCATCATCCTTTTGGCATGGGATATGGATTTGGAGGCAGCAGCATTCAGCTTATGGAATCTTCTTTGCACCCATTT------GGTGTTTCTCATAGTTATTCCTCTGGTAGCTTAGGTCAAATGCCGTTTAGCAACGGAATGGGATCCTTCTGGCCACCTCACAGGGGCCAGACAACTCTTTCAAGCCGCAGATCACAATCTAGAGAAGACCTCAATGCTTCATTAGCAGAAGCCCATATGGCGAAGGTT
>Lch_1
------------------------------------------------------------------------------------------------------------------------------------------------------------------------------------------------------------------------------------------------------------------------------------------------------------------------------------------------------------------------------------------------------------------------------------------------------------------------------------------------------------------------------------------------------------------------------------------------------------------------------------------------------------------------------------------------------------------------------------------------------------------------------------------------------------------------------------------------------------------------------------------------------------------------------------------------------------------ATGTTGGGTTCCTCA---------CCTACATTTGGTGCACTTGATTTGGGCGGTTCGTCACTGCAAGTTACTTTCGAGAATGACCAACTCGTGCTAGACGATACTAGTTTAGATTTGAATATTGGAGCAGTTGGCCATCATCTCAGTGCATATTCTCTTTTAGGCTATGGTTTGAATGACGCCTTTGACAAGTCAGTCGTTCATCTTCTCAAGAAATTACATGGGCGTACTAAAGTG---------GATGGTAAAATCAAGCTTAAGCATCCATGCTTGCTGACCGGGTACAAAGCGCAGTACATCTGTTCTCAGTGTGCTGCATTAGACCAACAAGGAAGCCCTTTGATGGGTGGGAGCTATATTGACAATGGAAGATCTGGGACATTGATTGAGCTGCATGGTGCACCACAGTGGGAAGAATGCGTCACCCTTGCAAAAATAGTGGTCAACTTGTCTGAATGGTCACAATTCAACCCTGTAATTGATTGCCAACTCCAACCCTGCGCTCTTAGTGAAGATTTGCCCCGGCCAAATGGGCAGTTCTATGCCATGTCTGGTTTCTTTGTGGTGTTTCGCTTCTTTAATCTGACATCTGATGCTATGCTGGATGATGTATTAGAAAAGGGTCAGGAATTTTGCAATAGTACATGGGAAGCAGCAAAGAATAATGTCATTCCCCAGCCTTTTATAGAGCAGTATTGCTTTCGGGCGCCATACATTGTTTCGTTACTGAGAGATGGCTTGCACATTGCGGACAGCCAAGTGGTTATTGGGTCAGGTAGTATTACTTGGACACTTGGAGTTGCTTTATTAGAAGCTGGGCAAGTGCTGTGGAGCAGAATGGAGATGAACAGTTATAAGAAACTTTATGCGAAGCTAAGCCCAACCCTTCTTATTGGCTGT------------------------------------------------------------------------------------------------AAAAATTCAAATACA---ACTTCCCTATTTAATATTCCATATCCTTTCCGGTTACCGTGCTGGAGTCCTATTGGT---------------------TCAGGTGAAGGAAGGGTGAAGACAGCATTGAGTCCTATAATTTCCCGCCCTCAGCAGCGACTGTCCGGTATGGGACATGGATTGGGAGGCAGCAGCATCCAGCTAACGATGTCTTCCTTGACCCCA---------AACGTTTTGCACAGTTATTCTTCAGGTAATCTGGGTCAGATGCAGTTTGACAACAGGCTGGGATCATTCTGGAGCACACTTAGAAGCCAGGTGACACTTCAGAGTAGGAGATCGCAGTCAAGAGATGACCTCAGTTCTTCACTGACTGAGGTTCATGCTAGCAAGGTT
>Lch_2
------------------------------------------------------------------------------------------------------------------------------------------------------------------------------------------------------------------------------------------------------------------------------------------------------------------------------------------------------------------------------------------------------------------------------------------------------------------------------------------------------------------------------------------------------------------------------------------------------------------------------------------------ATGGAAACTGAGCCTGGGCTTGATAAACTTGTGTGGAATATGTCTGGCTTAACTACAGCAATGAACCCACTTCTTGAGTGGGCTGAGAAACAAATACCTAAGCATGCTCATAAGACCACTCCACTCTTCCTTTATGCTACAGCTGGAGTTCGTAGGCTGCCGCCCAATGATTCAGAAGAGCTTCTTCGCAAGGCACGGTCCATTCTGAGGAACTCGTCATTCTTGTGTCAGAAGGACTGCATTAAGATCATTACTGGCATGGAGGAAGCTTATTATGGATGGATAGCTCTTAATTATCACATGGGTAGATTGGGTTCGTCACCGACAAAAGAAACATTTGGTGCACTCGATTTGGGTGGTTCATCACTGCAAGTTACTTTTGAGACTGAGGAAGTTGTGCATGATGAGAATAGCTTAAACCTAAGCATTGGAGCGGTTAAGCATCATCTCAGTGCTTATTCTCTCCCAGGCTATGGGCTGAATGATGCATTTGATAAGTCTGTGGTTCATCTTCTCAAGAGACTATCCAAAACTACGAGAGTCGATCTAAACAAAGGCAAAATAGAGCTTAAGCATCCATGTTTGCACACTGGTTACAAAGAGCAGTACATCTGTTCTCAGTGTGCAGAACTAAACCAAGAAGGAAGCCCTCTGACA---------------------------------------------------------------------------------------------------------------------------------------------------------------------------------------------------------------------------------------------------------------------------------------------------------------------------------------------------------------------------------------------------------------------------------------------------------------------------------------------------------------------------------------------------------------------------------------------------------------------------------------------------------------------------------------------------------------------------------------------------------------------------GAAGGCGATGGAAGAGTAAAGATGCCACTGAGTCCAAAAATTGCTGGCTCTGAGCAGCGACCATTTGGTATGGGACATGGGTTGGGCACCGGCAGCATTCAGCTTATGGAATCTAACTTGCACCCA---------AGCGTTTCACACAGTTATTCTTCTGGTAGCTTGGGGCAGATGCAGTTTGACAACGGGGCGGGGTGGTCCTGGACTCAGCATAGGGGTCAAATGCGGCTACAAAGCAGGAGATCGCAGTCGAGGGAAGACCTCAGTTCATCATTGGCTGAGGCTCACATGGGGAAGGCG
>Nco_1
------------------------------------------------------------------------------------------------------------------------------------------------------------ATGAGACTTTCCTCATCTCTCCAGGATTTATCAACATATAGCAACATTGATCCTGAAAATGGTCGTCTTAACCACGGAATTGATGCACGTACG---CGTGCAAAATTTGTTCCTCCAAGTCTACAAAAGGAAACAGCAGGTTCAAGTTTTTCA---AAGCAGAAAGCCTTGCAACCAGCCCCTTTTAACCGGAGAAGATGGCTGAGAATCGCTACAGTTATTTTTTGCATTTTCCTGCTTATTTTGTCTCTCTATGTATGTTCAAAATATTTTAGTTCTTTTTGGTCTCGTGGACCTTCACAATATTCCGTGATTTTAGACAGTGGAAGCACAGGCACTCGGGTTTATGTATATGAGTGGTCGTCTGATAACAGTAGGCACCATGGTAACCTTCCATTGGTAGTTAAATCATTACCTAAGGATCCTCAAAGAAGACCTATATTGAGGAATGGTCGCGCTTACCGTCGTATGGAAACAGAACCAGGACTTCATAAGCTAGTACATAACACATCAGGGTTAAAGTCTGCCATAAAGCCTCTTCTTCAGTGGGCTGAGAAACAGATACCAAAAAAGGCACACAAGAGTACTCCTTTATACTTTTATGCTACTGCAGGTCTACGGCGACTGCCACATGCTGATTCAACATGGCTTATGGATAACGCATGGCTAGTCCTGAAAAATTCTTCATTCTTGTGTCAGAAGGATCAAGTGAGGATTATTAGTGGCATGGAGGAAGCTTACTATGGGTGGATTGCTCTTAATTATCACATGAATACATTAGGTTTTGGAAAATCAAAAGCAACTTTTGGCTCCTTGGATTTGGGCGGTTCGTCACTACAAGTAACTTTTGAAACTCAAAATGTTTTGCATGATAAAACAAGTCTGAATTTGAGCATTGGAGCTGCTAAGCATCACCTTAGTGCATATTCTCTTTCTGGTTATGGCCTGAACGACGCCTTTGACAAATCTGTTGCACTTCTTCTTAAAAAGCATACTGGAAATTCCAAACAAAAAATA---AATGAAAAGATAGAACTTGCTCATCCATGTTTGCATACTGGGTATATGGAAGAGTATAGGTGTACTCAATGTGCTCAACTTGACCAGGATGGTAGTCCCATGGTTGGAGGAAAAAGCATGGGGAAGAAAGCACCAAGAACAATTATTACATTGCGTGGTGTTCCATATTGGGAGGATTGTGCATCACTTGCAAAATCAGCTGTTAATTTATCAGAATGGTTGGATTCAAATGGAGGGACAGATTGCACTAAGAAACCTTGTGCATTGAGTGACGATCTACCCCATCCTTATGGACACTTTTTTGCAATGTCGGGGTTTTATGTTGTCTTCAAGTTCTTTAACTTGAGCTCGGAAGCTTCTCTTGATGATGTCCTGCAGAAAGGCCATGAGTTTTGTGAGAAGACATGGGAAGATGCTAAAGACAGTGTTCCACCACAACCATTTATTGAACAGTACTGTTTCCGTGCACCTTACATAGTCTCACTTTTGAGAGATGGCCTGCATATAGATGATACCGAAGTGGTTATTGGTTCTGGCAGTATCACATGGACATTAGGCGTTGCTTTAGCTGAAGCTGGGGCACTTTTGTCAAGAAAATTTGAGATTGAAGGGTCTCTTATTTTCTCTCAGAAGTTCAGTCTAAGCTTTGTTATTGTTATTATATTGATATCTCTGATAGTCATTTTTGCCATTGCATATTGTACGATCAGTGGAATTCCAAGATGCTTTCACAAATCATATCTCCCACTTGTCAAGAACCAAAACACAGGC---------------------AGCTCTCATTTTAGATTTAAACGTTGGAGTCCTATCAATTCAGGATTTACTCTTGGATGGCCTGGTGATGAAAGGGTGAAGATGCCATTAAGTCCTACCATTAATAGCCCTGTGCACCGGCCATTTGGAATGCCACACGGTTTAAGCAGTGGCAACATCAGCCTTATGGAGTCTTTACCAAACCCAGCAAGCAGTGGATTTGTGCACAGTTTTTCTGCAAGCAGCTTGGGGCAGATGCAGCTGGAGAACGGCGGGGGATCCTTCTGGGCACCCCATAGAAGTCAAATGCAACTTCAAAGCAGGCGATCACAGTCAAGGGAAGACCTAAGCTCCTCTCTTGCTGAGGCTCATATAGTGAAGATG
>Nco_2
------------------------------------------------------------------------------------------------------------------------------------------------------------ATGAGGCTTTCCTCATCTCTTCAAGATCTCTCAACTTACAGTAACACTAATATTGAAGATGGCCATTGTGACCGTGCAAGTGATACATGCACAGCACATCCGAAATTTGTCTCTGCAGATGTGCAAAGGGAAATTGCAAGTTCAAGTTTTTCA---AAGGAGAAAGGTCTACCATCTTCCTTGTTTACATCAAAAAAATGGATGGCCATCACTACCATGCTTTTCTGCATTTTCTTGTTTGTTTTGTCTTTATACATTTGTGCAAGATATTTTAATACTTTTCAATCTCCTAGATATTCCCAGTACTCTATAATTTTGGATAGTGGAAGCACAGGCACACGGGTCTATGTATATGAATGGTTGCCTGATAAAAATCGACGCCATGGACATCTTCCCTTGAGTATTAAGTCCTTGCCAAAGGACCCCCAAAAAAGACCCATCATGAGGAATGGTCGTGCTTATCATCGTATGGAAACAGAACCTGGTTTTGATAAACTTGTGCACAATATCTCAAGATTGAAGTCTGCCATACATCCCCTTATCCAGTGGGCAGAGAAACAAGTACCCAAAGGAGCACATAGAAGCACTCCTTTATACCTTTATGCCACAGCAGGTCTTCGGCGGCTGCCAAGTGCTGATTCAAAATGGCTTTTGGATAATGCATGGAAAATTTTAAAAGGATCATCATTCATTTGTCAGAGGGGCTCAGTGAAGATTATCAGTGGCATGGAAGAAGCCTACTATGGATGGATAGCTCTTAATTACAAGATGAAGACATTAGGTTTTGGAAAATCAAAATCAACATTTGGATCTCTAGACTTGGGTGGTTCCTCGCTGCAAGTGACTTTTGAAACTCAGGATATTTTGCATGGCAGAACAAGTTTAAATTTGAGCATAGGAGAAGCTAAACATCATCTTAGTGCATATTCTCTTTCTGGTTATGGCCTAAATGATGCCTTTGATAAATCTGTTGTGTTTCTTCTCAATAAGCATGTTAAAAGTATCAAGAAGAAAACA---AATGACAAGATAGCACTTGACCATCCATGTCTGCACACTGGTTACAGAGAACGGTATGCATGTCGCAGTTGTGCTGTAACTGATCAAGGAGGGATTCCCTTGGCTGACAGAAAAACCATACAAAGAAAAGCATCTGGAATCACTGTTGAGTTGCATGGCCTCCCAGATTGGGAAGGTTGTGTATCACTTGCAAAATCAACTGTAAATTTGTCTGAGTGGTTCCATGTTACTGCTGGCATGGATTGTTCAAAGAAACCTTGTGCTCTGACTGACGATCTACCACAGCCTTTTGGGCAGTTTTTTGCAATGTCTGGATTTTTTGTAGTCTTCAAATTTTTTAATTTAACCTCCAAAGTTTCTCTAAATGATGTGATGCTGAAGGGCCATGAGTTCTGCAGTAAAACATGGGAAGTTGCTAAAAACAGTGTGGCTCCACAACCATTTATAGAGCAGTATTGTTTCCGTGCACCTTACATTGTTTCACTTTTGAGGGACGGCCTTCATATAGATGATAACAGAATAAGTATTAGTTCTGGTAGCATCACTTGGACACTAGGTGTTGCTCTAACAGAAGCTGGAAAGATTTTGTCAAGACCAACTGATTTTCAGGGATATTCTGTCTTTCCTCAGAAGTTTAGCCCAGCCATTCTAATTACTATTATGTTTATATCACTGGCGGTGATTGTTGCTCTCATATGCTATACTGGAAAAGGAGATTCAAGATGCTTTCATGGATCATATCTACCACTA------------------------------------------------------------------------------------------GCTCTTGGGCTATCTGGTGATGGAAGAGTGAAAACGCCACTAAGTCCCACTGCTGCTGGACCTGAAGAACTGCGATTTGGAAAATCACATGGTTTAAGCAATGCAAACATTAGCCTCATTGAGTCACTGCCATGTAGATCAATACATGGAGTTGCACATAGCTTTTCCACTAGTAGTTTGGGACAGATGCCGCTAGAGAATAATGGTAGACCTGTCTGGTTACCTCATCGAAGTCAAATGCGGTTTCAGAGTAGACGAACACAGTCAAGGGAAGACCTTAGTTTCTCATTTGCTGAGGCTCACATGGGAATGGTG
>Osa_1
------------------------------------------------------------------------------------------------------------------------------------------------------------ATGCGGCTGTCTTCTTCACTTCAAGATTTGCCTACGTTCTCAAGAATTGATGCATTAGAAAGGGGCTCTAGCACTGGTAGTGATTTGGTCTCAGGGCGTGCAAAA---CCTATCCGCACACTTCAAAGAGATGGCGCTGTTGCAAGCTTTTCA---AAAGAGAAAACACCCCCCTCATCACCAACAAATCGAAAGAAATGCATGAGAGCTGCTGGTTGTGCTATTGCTCTGTTCCTTTTGGTGTTCTTTATATATGCTTCTTTGAGATATTTCCATGTCTTTCTCTCGGAAGGAAGCCCTGAATACTATGTTATTCTTGATTGTGGAAGCACTGGGACAAGAGTGTATGTTTACGAATGGTCTGTTAACCATGACGATGGA---AACACATTTCCTATTGCTTTGAAACCCTTAGGAAATGCTCCTAAGAAAAAATCTGGTAAATTAACTGGGCGAGCCTATCAGCGAATGGAGACTGAACCTGGGTTGAACAAACTTGTTCACAATGAAACTGGATTAAAGATGACAATAGAGCCCCTCCTTCGAATGGCTGAGAAGTTGATTCCTAGACGTGCACACAAACACACGCCTGCTTTTCTATATGCCACAGCTGGTGTGCGCAAGCTACCGAGTGCAGATTCTGAGTGGCTTCTGGACAAGGCTTGGGATATTCTGAAGAATTCATCGTTTCTGTGTTCTAGAGACAGAGTCAAGATTATCAGTGGCATGGATGAAGCTTATTATGGATGGATAGCTCTTAACCATCATTTGAATATGCTTGGCACCTCATCTTCTAAAATGACATATGGTTCACTTGATTTAGGTGGATCATCATTACAGGTGACATTTGAGACTGATAATTCCATTCAGGATGAAACAAGTATGAGTCTAAGGATTGGTTCTATCAGTCATCAACTTAGTGCTTATTCTCTGTCTGGTTATGGGCTAAATGATGCATTTGACAAATCTGTTGCACATCTTGTGAAGAAGTTGGGAGGGGCAGCTGGT------------AATGGAAAAGTTCAGGTTAAGCATCCTTGTCTACAAACGGGATACAAAGAAGATTATATTTGTTCTTACTGCCACCCGCTCAAACTAGATGGAAGTCCCAGTGTTGGAGGGAAGACAACAGGCAAAGAGAAGCAGGGAATGGCAGTTGAACTGATCGGGATGCCTCAGTGGAACGAATGTAGTGCCCTTGCAAAATTAACAGTGAATCTTTCTGAGTGGTCCAATGCAAGCTCA---GTTGACTGCAACACTAAACCTTGTGCTCTTCCTAGTACCTTTCCGCAACCACATGGGCAGTTTTATGCTATGTCTGGTTTCTATGTGGTTTTTAAATTTTTCAATTTGACTGCCGATGCCACTCTCATTGATGTTCTAAATAGAGGCCAGGAATTTTGTGAAAAAACATGGAAGGTTGCAAAGAGTAGTGTTCCACCACAACCTTTTATAGAACAGTATTGTTTCAGGGCTCCTTATATTACATCACTTCTGAGAGAGGGGCTGCAGATCAAAGATAACCAGGTGATAATTGACTCTGGTAGTATAACTTGGACTCTTGGGGTTGCTTTGTTAGAGGCTGGACAGGTGTTGTCTACACGAATCGATATTCAAGGATACAGAATACTCCACCGAGAGATAAATCCAAATATTCTTATTGTGTTGTTTCTGATTTCAATTGTGTTAGTCATATGTGCCATATTGTGTGTCAGCAATTCAATCCCAAGATCATTCCGCAAGTCTTATCTGCCACTTTTTAGGCAGAACAGTGCAGGC---AGTCCTGTGCTTAGCATGGGATCACCTTTCAGATTTCATCTATGGAGTCATATTACT---------------------TCAGGTGATGCAAGAACAAAGACACCTCTGAGTCCTACTGTTGCTGGGTCAGAGCCCCATCCATTCAGCATGAGCCATGGATTAGGAGGCAGCAGTGTTCAGCTTATGGAGTCCTCCAGGCAGTCATTG------GGCGTCTATCACAGCTATTCTGTTGGAAGCTTAGGTCAGATGCAGTTTTCTAGTGGA---------ATGTGGAAGCCA------GGTCAAACAACACTCCAAAGTCGGAGATCCCAATCGAGAGAAGATCTCACTTCGTCACTAGCCGATCTTCATCTTCCAAAGGTG
>Out_1
ATGGGGTTTGACAGAGTGGCAGCAATTTTCGCTGCAACATTAAGTCATTTCTCAGCATCTTCATCGCCTTCAGGATCTTCAGATTTATCTACTCCATTGCCACCATTGGGTTCCCCTTTTAGGTCTGCATGGGCAGGCTCTGGAAGGACACCTGGCATGCACCTTTCATCTTCTCTCCAAGACTTCTCAACATATCGCAAGGTTGGTGCTGAAGAAACTGATTTAACTCTGGGAATCAATTCTGGTTTGTTTCGAACAAAA---CCTTCATCTTCACTGCAAAGGGAATCAGGAGGTGCTAGTTTTTCA---AAGGAAAAAGCCTTGCCTTTAACGCCACCGCCAAGTAGAAAATGGTTACAGGCAGCTGTAGGGTTTTCACTTCTTTTTATACTTTTGACACTGCTATATATTGGATTTGGATGGGTAAGATCTTATTGGACTCCAGAGTCATCACATTTTTCTATAATTTTGGATTGCGGAAGCACTGGTACCCGAGTTCATGTATATGAGTGGCTGCGTAATGATAGAAATGGTCAAGAAAATCTCCCTATGGTGCTGCACCCATTGCCTCAAGGAGCTGATAGAAAGTCTGGTGATCTGAGTGGTCATGCTTATCATCGCATGGAAACTGAGCCTGGTTTTGATAAGCTTCTACACAATGAATCTGGGTTGAGGGCTGCCATAGTGCCTTTGCTCCAGTGGGCAGAGAAGCAAATACCTCCTCGAGCTCATAGAAACAGTCCTCTTTTTCTTTTGGCTACAGCAGGGCTTCGCAGGCTGCCAGCTTCTGATTCAGAATGGGTGCTGGATAAGGCGTGGTCCATACTAGAGGAATCTTCATTTATGTGTAGGAGGAGTTGGGTGAAGATTATTACTGGAGTAGAAGAGGCTTACTATGGATGGGTAGCTCTTAATTATAACATGAATAGATTGGGTAATATACCCAGGGAAGCAACTTTTGGTGCACTAGACTTGGGGGGTTCCTCATTGCAAGTTACATTTGAATCTGGGGAAGCGATACAAGGTGACTATGGTTTGAATTTGAGCATTGGATCAATGGAATACCGTCTGAATGCATATTCCCTTGCTACTTATGGCCTGAATGATGCCTTTGAGAAGTCAGTTGTATTTCTACTGAAGAAACTTTCAAGAAACAACAATGTCAAGTTATCTAATGGTCAATTGTATCTAAGCCATCCGTGCTTACATGCTGGATATAGACAGAAATATTCATGTTCTCAGTGTTCTTTCTTACATCAGGATGGAAGTCCCCTGGTTGATGGAAGAGACTTGGGCAAAGAAGGTTCTGCAATGATGATTGAGTTGATTGGTGTGCCAAACTGGGAAGAATGCCGAGCACTAGCAAAAGAAACTGTTAATGCCTCTGAATGGTCACAATCAGCTGCAGGGACAGACTGTGAGAAGTACCCTTGTGCTCTTAGTAAGCATGAGCCACAACCTCATGGGCAGTTCTATGCTATGTCAGGATTTTTTGTTGTTTACAAATTTTTTAATCTGACTTCTGCTGCTAGACTTAATGATATTCTGGAGAAAGGTCAGCGTTTCTGTACAAAAACCTGGCAAGATGCTGAGCAGAGTGTAGTTCCACAGCCTTTTATAGAACAATATTGCTTTCGTGCACCATATGTTGTATCACTCCTAAGAGATGGTTTGCATTTAAAGGATCACCAAATAGTTGTTGGGTCTGGGAGCATTACGTGGACTTTAGGTGCTGCATTGCTGGAAGCAGGAGCATTATTGTCAAGAAGGATGGGAGGACAAGGCCGTGCTAGGCTTCATTTTGATCTAGATCCAACTACTCTTACAGCAGTGCTCTTTATACTTTTGATACTTGTAATATTTGTGGTGTCTTGCATCCGCAAATGGATTCTGAGGTTATGGCGTAAACCTCATCTGCCTCTATTTGGGCAGCACACAACAAGCAGCAGTCCTGGTCTCAAGCTTCCATCACCTTTCTGCTTCCAAGCACGCAGCCCAATCAGTAATGGAATTTCTGCAGGTCGTTATGGAGAGGGAAGAGTGAAGATACCACTTAGCCCTACAACTTCAGGCTTT---CAACAACCTTTTGGTCTAGGACAAACCATTGCAGGTGGAAGTGTTCAGCTTGTTGACTCCCTTGTGCATCAGTCACCTACATCAGCGGGAGTGAGTTTTTCGGCAAGCAGTTTGGGACAAATGCAAAATGAT------ATTGGAACTCTGAGGACGCCCCACAGAGGTCAAACACGGCTGCAGAGTCGGCGATCGCAATCAAGAGAAGATCTTAGTTTATCAGTCTCAGAGAGCCACATTGTCAAGTTG
>Pab_1
ATGGGGTTTGACAGAGTGACAGCAGTTTTAGCTGCAACATTGAGTCATTTCTCTGCATCTTCATCAACTTCAGGATCTTCTGTTTCATCTTCTGCATTGCCACCCTTAGGTTCGCCCTTCAGGTCTGCATGGGCAGGTTATGGAAGGACAGGTGGCCTGCGGCTTTCATCGTCTCTCCAAGATTTTTCAACATACCGCAAGGTTGGTTCTGAAGAAACAGATTTAGCCTTGGGAAGCAGTGCTGGTATTCTTCGGACAAAA---CCTTCATCAATA------AGGGAAACAGGAGGCATTAGCTTTTCA---AAGGATAAGGGCCTGCCTTCAACACCATTGAGAAACCAATGCTGGTTAAAGGTAGCTGTTGGGTGTTTACTTCTGTTAATGCTTTTGATTCTGATCATTGTGGGATTTGGATGGTTAAAATCTTATTGGAGTAGGGAGGCATCACACTTTTCTATAGTTTTGGACTGTGGGAGCACTGGTACCCGAGTTTATGTGTATGAGTGGGTGCGGAATGATGGCAAGGGTCAAGGAAGTCTTCCAATGGTGCTACACCCATTTCCTGAAGCAACTGATGGCAAATCAAGGCAACAGAATGGGCGAGCTTATCATCGTATGGAAACTGAACCTGGTTTTGATAAACTATTACACAATGAATCAGGGTTGAGGTTGGCCATGAAACCTCTGCTTCAGTGGGCTGAAAGGCAAATACCAGCTCATGCTCATAGAAAAAGCCCTCTTTTCCTTTTGGCCACAGCAGGGCTTCGCAGGCTGCCAAGATCAGATTCAAAATGGATCCTGGACAAGGCATCGTCAATTCTAGAAGAATCTCCATTTATGTGTCGAAGAAACTGGGTTAGGATAATTACTGGAGTAGAAGAGGCTTACTATGGATGGGTAGCTCTTAATTATATGATGGGTAGATTGCAGAATATACCGATGGTGGAGACTTTTGGTGCACTTGACTTAGGGGGTTCCTCATTACAGGTCACATTTGAATCT------------------AAATATGGCATGAATCTGAGCATTGGAACAATGGAACGCCATCTAAATGCATATTCTCTTACAGGTTATGGCCTAAATGATGCCTTTGAAAAGTCAGTTGTACTTCTACTCAGAAAAAATTTAAGAACTGGCAGTGAGAAATACTCTGGTGGTCAGTTGCATCTCAATCATCCTTGCTTACATGCTGGTTATAGACAGCAATATTCATGTTCTCAGTGTTCTTTCTTACTCCAGGATGGAAGTCCTCTGGTTGGTGGAAGGGACATAAGCAAAGAAGATGCTCGAGTAGGGCTTGAGTTGATTGGTGTGCCCAACTGGGAAGAATGTGAAGCTCTAGCAAAATCAACTGTAAATGCCTCTGAATTGTCACATTCAGGTGCAGGGACAGACTGCAAGCAACTTCCTTGTGATATCAGG------------------------------------------------------------------------------------------------------------------------------------------------------------------------------------------------------------------------------------------------------------------------------------------------------------------------------------------------------------------------------------------------------------------------------------------------------------------------------------------------------------------------------------------------------------------------------------------------------------GATGGAAGAGCAAAGATACCACTTAGCTCTTCAAATTCAGTGTTT---CAGCAACCATTTGGACTTGGGCAAACCCTTGCAGGTGGAAGTTTCCAGCATGCTGATTCTCTCATGCATCAGTCACCTATGTCAGTTGCATTGTGTTTTCCA---AGCAATTTGGGGCAAATACAGAATGAT------ACTGGACCCTTGTGGACACCTCACAGAGGTCAAATGCGGTTGCAAAGTCGACGATCACAATCAAGAGAAGATCTTAGTTTATCAGTTTTAGAGAGCCATGTCGTCAAGATG
>Ppe_1
ATGGTGTTTAGTCGAATTGCCGATATAATTTCTTCTGCATCAAGTCGTTGGTCTAATCCTCAGGGTTCCACTGTATCTTCT------------------CCTCCCAAAACGTGTGCCCATGCTTTTGCCTTTGCTAACCCTGCACGCAAGAACCATCTTCGACTCTCATCATCTCTCCAGGATTTCTCCTCTTATCATCAGCTCGATCCTGAAGATCCCCATCCCAGCATTGTGGCC---------------CATTCCAAA---CACCCTCATTCCTTAGAGAGAGAAACTGCTGCCTCCAGCTTCTCA---AAGGAGAAAGGACTGCCAGGAGGAGGAGTCCTACCTAACAAGTTGGTTCGAGCCCTGATGCTTCTGTGTTGTATCTTGTTGTTCGGTTTTCTAATTTATTTGATTTCCATGTTCATTTATTCTTATTGGTCTAAAGGAACTCCCAAATTTTATATTGTGCTTGATTGTGGAAGTACTGGAACTCGAGTTTATGTATATCAAGCATCCTTTGATAAT---GCAAACGATGGCACTTTTCCTATTGCCATGAAGCCATTAACGGAAGGTCTTCAAAGAAAACCTAATTCACACACTGGTCGAGCTTATGATCGAATGGAAACTGAGCCTGGGCTTGACAAGTTGGTTCATAACGTTTCGGGCTTGAAGGCTGCAATAAAACCACTTATTCGATGGGCAGAGAAGCAAATCCCAGAGAAGGCGCATAAAACAACCTCGCTTTTCCTTTATGCTACTGCAGGGGTTCGCAGACTGCCGAGTGTCGATTCAAAGTGGCTTCTAGACAATGCATGGTCTATACTCAAGAATTCACCTTTCTTGTGCCAAAGAGACTGGGTTAAGATTATCAGTGGCCTAGAAGAAGCGTACTTTGGTTGGATAGCCCTCAACCATCATACGGGCATGCTGGGGGCCAGACCAAGAAAGCCAACATTTGGTGCACTTGACTTGGGTGGTTCATCGCTGCAGGTTACATTTGAGAGTAATGAACATGTGCGTAACGAGACCAGTTTAAACCTTAGAATTGGGGCTGTGAACCATCATCTCACTGCATATTCTCTCCCGAGCTATGGTTTAAATGATGCATTTGACAAGTCTGTGGTTCATCTTTTGGAGAAGCTTCCAGAAATCACCAAGGCAGAACTAGTAAATGGGAAGGGAAAACTTAGGCACCCCTGCTTGCATTCCGGATACAAGGAGAAATATGTTTGTTCTGAATGTGTTTCTAAATTCCAAGAAGGAAGCCCTGTGATTGCAAAAACGAGTTTGGGCAAAGGAAGATCAGGGATTTCCGTGATGCTTAGTGGTGCTCCAAATTGGGATGAATGCAGTAAACTTGCAAGAATTGCTGTCAATTGGTCGGAATGGTCCAATAGAAACTCAGGAATTGATTGCGACTTGCAACCTTGTGCTCTTCCCGATGGTCTACCCCATCCTTATGGGAAATTCTTTGCAATTTCTGGATTTTTTGTGGTTTATCGGTTTTTCAATTTGACTTCAGAGGCATCGCTTGATGATGTATTGGAAAAGGGTCGGGAGTTTTGCGAAAGAACTTGGGAAGTTGCAAAGAACAGTGTTGCTCCTCAGCCCTTCATTGAACAGTACTGCTTTAGAGCACCATATATTGTATTCTTGTTGAGAGAGGGCTTGCACATTACAGATAATCATGTTATAATTGGGTCTGGAAGAATTACATGGACACTTGGGGTTGCTCTGTTGGAAGCTGGGAAGGCACTTTCAACCAGATTGGGCCTTCGCACTTATGAAATATTCCAGATCAAGATCAACCCAATATTTTTTATTGCAGTGCTGTTTATTTCGTTGCTTTTCCTCCTTTGTGCATTATCATGTGTTGGAAATTGGATGCCAAAATTTTTCTGGAGGTCATATCTCCCGCTGTTTAGGACTAATGGTGCATCTTCTGCATCCGTTCTGAGTATTCCATCGCCTTTTCGATTCCAGCGTTGGAGTCCTATTAGT---------------------CCTGGGGATGGAAGAGTAAAGATGCCTCTAAGTCCAACAATTGCTGGTGGTCAACGGAGACCATTTGGCTTGGGGGATAGTCTCAGTGGCGGTGGCATCCAGTTAATGGAGTCTTCCTTATACCCCTCCACAAGCAGTATGTCCCATAGTTATTCCTCAAATAATCTGGGCCAGATGCAATTTGACAGCAGTATGGGTTCCTTTTGGTCTCCTCACAGATCTCAGATGCATCTTCAAAGCAGGCGATCACAATCTCGAGAAGACCTCAATTCTTCACTGGCTGAGGCACACATGGTGAAAGTT
>Ppe_2
---------------------------------------------------------------------------------------------------------------------------------------------------------------------------------------------------------ATGGAACCCAAATCT------------------------------------------------------------------------------------------CCTTCAAAACTTAAGCTCTCAATCATGGGATTTGCTCAATACAAGCAGGCGTTGAGAACGGGTTTTATGGTTACAGTTATAATACTCTTATTATTTGGTGCCTATTTTGTGTTTATACCCGGGAAAGGCCATAGTGTATCTAAAGGACCATATTATACGGTGGTTGTTGATTGTGGAAGCACAGGGACCCGAGTAAATGTGTACAAGTGGCTGGCAAGGGCT---GTAAGTAGTAAGGAATTGCCGATTTTGTTGTATTCTTATCCCGACAATTCAACTGATGGAATGCTTTGGAAA---AGTTGTAAGTATCACTGTCTGCAAACTGAGCCTGGTTTGGATAAATCTGTCGGAAACTTATCAGGAGTAAGAGCATCTTTGGAACCATTAATTACATTGGCAGAACATAAGGTTCCTTCTGAAAAACGCAGAGACACTCCCATTTTTGTTCTAGCTACTGCTGGACTAAGGAGATTGGCAATGGAGGATGCTAGGCGGGTATTGAATGACATAGAAGCTATTGTAAAAGAACATACTTTTTTGTATGAAAAGAGTTGGATACGGGTGTTGAGTGGCCAAGAAGAAGCTTATTATGGTTGGGTGGCTCTAAATTATAAAATGGGTAGCTTTGGGAATCATTCAAGGTCACCCACTTTGGGACTTCTTGACTTAGGAGGTTCATCATTGCAGATTGTCGTGGAAGTTGATGATACAAGAGAAGATGCGAACTTAGTGAGATCAAAATTTGGTTTTGTCGAACATGATATTTTAGCTTACTCATTGTCGGAATTTGGATTGAATGAAGCATTTGATAGGACGGTTGTTATGCTCAGCCATATGGAACAACTCAGAGAAAGTGCT---------TCTGGTATAGTAGAGATCAGACATCCTTGTCTTCATACTGACATTGTGCAAAACTATACCTGCTATGGTTGCTCCCAGCTTAACGCTCCTGATCAGAAAAAAGTGACCAGTCAAGTGCAG------GAAACTAAATTTCCTTCTGTGTATCTGGTTGGAGTGCCGAATTGGGAGCAATGCAGAAGACTTGCTAGGGTTGCTGCTAGCACAGCTGAC---------------------ACAGACCATAGAGCACGGTCATGTTCTGATAATGGGAGTTTTGCTCACCCCAAAGCCCGCTTTCATGCACTTTCTGGATTTTTTGCTGTTTATGACAAGTTGAATTTGAGCACAAGAGCCACCTTGACGAAGATTTGGGAGAAAGGCCAGCAAGTATGCTCCAGATCAGGGTCTGACCTAAGCAGTAATTCACAGAATGCATATTTTACTTGGCAATATTGTTTTCGTGTGCCTTATGTGGCATCGCTCATTGACGATGCCCTGTGTCTTGGTGACAAAGAGATCATTTTTGGTCCTGCGGATGTTACTTGGACATTAGGAGCTGCATTGGTCGAAGGAGAATATTTATGGTCAAGTCCTACTAGATCTCAAAGTAGCATTTTAGCCATGGAGGTTATATCCTCTCCCATTTTTGTACTTGTTTTACTTCTTTGTATTCTATTGATTGTATATTGTTGTCAAGTCAAG------------------------------------CTCCCCATGATAGGCAGGAAGAGCACAGTA---------------------------------------------------------------------------------------------------------------------------------------------------------------------AGAGGACAGAAGATAGAT---------------------------------------------------------------------------------------------------------------------------------------------------------------------------------------------------------
>Vvi_1
ATGGTTTTCAGTAGAATTGCAGAAATTATTTCTGCCTCAGCTAGTCGCTTTTCAGCTCCTCAGTCTTCTACAATCCCATATGTGTCATCTGGGTTATCCCCTCAGGCAGGTTCTGGTCATGGTTTTGGTTTTCCCAGCACTGGACAGAAGAGTAATTTGCGACTCTCCTCATCCCTCCAAGATTTCTCAGCATATCGTCGACTGAATCTAGAAGAAGGTGATCTCAGCCTTGAGGCTGATAGGAGTCTAATCCTGGCAAAA---CAACCTCATCCCTTACAAGGAGAAAATGGTGGGTTAAGTTTTTCT---AAGGAAAAGGGACTGCCAGCAAACCCATTTGTTCGGAAGAAGTGGGTGCGAGCCCTCATGGTTCTCCTGTGTCTACTGTTATTTGCTTCTCTTATATATATTGTTTCAATATACTTTTATTCTAACTGGTCTCAAGAGGCATCCAAATTCTATGTTGTACTTGATTCTGGGAGTACTGGAACTCGAGCTTATGTATATAAAGCAAACATTGCTCAC---AAGAAAGATGGAAGTTTCCCCATTGTATTGAGATCATTTGTGGAAGGTCCTAAAAAAAAACCAAGTTCACAGAGTGGGCGTGCTTATGATCGAATGGAGACGGAACCTGGACTTGATAAGTTGGTGAATAATGTATCTGGCTTGAAAGCTGCAATAAAACCTCTTCTTCGATGGGCAGAGAAACAAATCCCCAAGCATTCACATAAGTCTACTTCTCTCTTCCTTTATGCCACAGCTGGTGTACGCAGGCTGCCGAAATCTGATTCAGACTGGCTTCTTAACAATGCACGATCCATAATGAAGGATTCGCCTTTCTTGTGCCATGAAGAATGGGTTAAGATCATCACTGGCATGGAGGAAGCTTATTTTGGATGGATAGCTCTTAACTATCACACTCGTACATTAGGGTCCTCACTGAAACAAGCAACATTTGGTGCACTTGACCTGGGCGGCTCATCATTACAGGTTACTTTTGAGAGTAGGAATCATGTGCATAATGAAACTAACCTAAGTGTGAAAATTGGAGCTGTTAACCATCATCTAAATGCCTATTCTCTATCTGGATATGGTTTGAATGATGCCTTTGACAAGTCTGTGGTTCATCTTCTCAAGAAGCTTCCTGAAAGTGCTAATGCAGATCTACTTAATGGGAAAATAGAACTCAAGCATCCTTGCTTGCACTCTGGTTACAAAAAGCAATATGTCTGTTCTCATTGTGCTTCTCGCTTCCAAGAAGGGAGCCCTCTTGTTGGAGGAAAAACCTTGGGCAAAGGAAAACCAGGAATTGCCATCCGGCTTATAGGTGTACCAAAATGGGATGAATGCAATGCCCTTGCAAAAATTGCTGTAAATTTGTCAGAATGGTCGGCTCTAAGTCCAGGGCTTGATTGTGAAGTACAACCTTGTGCTCTTTCTGATAACTCACCTCGTCCTTATGGCAAGTTCTATGCAATGTCTGGCTTTTTTGTAGTGTATCGGTTTTTCAACTTGACTTCAGATGCCACGCTTGATGATGTATTGGAGAAAGGTCAAGAATTCTGTGCAAAAACCTGGGAAGTTGCAAAGAATAGTGTTGCTCCACAGCCCTTCATAGAACAATACTGCTTTAGGGCACCGTATATTGCTTTATTATTGAGAGAGGGTTTGCATATTACGGATAACCAAGTAACTATTGGTCCTGGGAGTATTACCTGGACACTTGGGGTTGCCCTGTTGGAAGCTGGGAATTCTTTTTCAGCTAGGATTGGGCTTCCTAGATATGAAATACTCCAAATGAAGATAAATCCAGTTATTCTCTTTGTAGTTTTGGCTGTTTCATTGTTTTTTGTGTTTTGTGCATTATCATGTGTTGGCAATTGGATGCCAAGATTTTTCCGTAGGCCACATCTCCCGCTCTTTAGGCAGAACAGTGCATCTACTACATCAGTTCTAAATATATCATCTCCTTTCCGGTTCCAGGGTTGGAGTCCTATCAGT---------------------TCAGGTGATGGAAGGGTGAAGATGCCTCTGAGTCCAACAATAGCGGGTGGCCAACACAGACCATTTGGCACAGGACATGGTTTCAGTGGCAGCAGCATCCAGCTTATGGAGTCTTCCTTATACCCGTCAACTAGCAGTGTCTCACACAGTTATTCCTCGGGCAGCTTGGGGCAGATGCAATTTGACAATAGCATGGGCTCCTTCTGGTCCCCTCACCGAAGTCAGATGCATCTACAGAGCAGGAGATCACAATCACGAGAAGATCTTAATTCTTCATTAGCTGAGTCACACCTGGTGAAAGTT
>Vvi_2
---------------------------------------------------------------------------------------------------------------------------------------------------------------------------------------------------------ATGGAACCCAGGTCG------------------------------------------------------------------------------------------CCTTCCAAGTTTAAAATTCCTATCATGGGATTTGTTCAATATAAACGGGTCTTCAATATTGGTATCATAGTTCTGGCCGTTGTGCTGTTACTGGTTGGTGTTTATCATGTATTTGGACCGGGGAGAGGTGGCAATGTGTTGGGAAGGCCTTACTTTACTGTGGTTGTGGACTGTGGAAGCACAGGGACGAGAGTGAATGTGTATGAGTGGGTCATGAAAGGT---GAGAGGAACTGGGAGCTGCCTATGTTGATGCATTCATATCCCGACTTGTCAACCAAGAGTCCTCTTTGGAAAGGTGCTTGTCAGTACCATTGCTTGCAAACTGAACCTGGGTTAGATAAATTTGTTGGTAATTATTCAGGGGTGAGGGCGTCTTTGGAGCCATTGATTCTTTGGGCTGAGCAGCAGGTACCACCTGAAAGACGTGGAGAGACTCCGGTTTTTGTTCTAGCTACTGCTGGACTAAGGAGGCTGGATGTTGTTGATGTTAAGCAAGTTTTGGATGATGCAGAGGCTGTTGTGGGAAAGCATGCATTTTTGCATAGGAGAAGTTGGATCAGGGTGTTGAGTGGAAAAGAAGAAGCTTACTATGGTTGGATTGCTCTGAACTATAAGATGGGGAGACTTGGAAATAATTCAAGGTTGCCCACTTTGGGACTTCTGGATTTGGGTGGTTCATCATTGCAGGTGGTGATGGAGGTAGGTGAATCAAGAGAAGATGGGCACTTGGTCAGATCAAGGGTTGGCTTGTTTGAACATCGAATCTTGGCATACTCATTGACGGAATTTGGTATAAATAAGGCATTTGATAGGACAGTTAGTATGCTAAGCCAAGTGCAACCACTCAGAGAAGGTTCT---------GGCCGTAAACTGGAACTCCAGCATCCTTGTCTTGGTTCTGATTATGTGAACAATTACACCTGTGATGGTTGCATTTTTTCAAATGCTACTGACTCG---AATAGTTCTCAGCCCATGCGA------AATCATCACTTCACTTCTGTGTATCTAGTTGGAGACCTGAATTGGGAGCAATGCAAAGGACTTGCAAGGACTGCTGCAAGCAGCTCAGATTGGTCCAACCTAACACTTGCTTTAAACTGCAAAGCACACTTGCCTTCTCATAGTGGCAGCACCACCCATGCTGCTGCATGCTTTCATGCTTTGTCTGGATTTTTTGTTGTTTACACCATGCTGAATTTGAGTCAAAGAGCCAACATGACAGAAATTTGGGAGAGAGGCCAGCTACTATGTTCAAGATCA------GATGCTCATTTTGGCAGCATTTCCGGAAATTATGCTAGGCAGTTTTGTTTCAGTGTGCCCTATTTAGCTTCACTCATTGAAGATGGTCTATGTCTTGGTGATGCAGAAATAAATTTTGGCCCGGGAGATGTTTCTTGGACTTTAGGAGCTGCCTTGGTTGAAGGGGAATACTTGTGGCTAAGTACCACTAATTCTCGGTTGAGCATATCATCCAAGTCAGTCTTAGCATCACCATTTTTCCTATTTATTTTGCTTCTAGGTCTTCTTCTCATTGTTTACTGTAGTCAAATTAAG------------------------------------CTGCCTATGCCCGGAAAAAGAGGTGCCGGT---------------------------------------------------------------------------------------------------------------------------------------------------------------------GTTAGATCATCC---------TTGCCATCCTATATCTATCCA---------------------------------------------------------------------------------------------------------------AAACGCAGGCCAAAC---------------------------------------------------
