# Supplementary material for: The Chloranthus sessilifolius genome provides insight into early diversification of angiosperms
Source: Nat Commun. 2021 Nov 26;12:6929. doi: 10.1038/s41467-021-26931-3 (PMC8626421; doi:10.1038/s41467-021-26931-3)
Supplement: Supplementary file 4 — Source Data [file 41467_2021_26931_MOESM4_ESM.zip › Fig. 3a, c, e and Supplementary Figure 12, 14, Phylogenetic tree/LCG_multi-species coalescent-based/group_1244_CDS.treefile]

(Aco_1:0.0114398833,Aco_2:0.0185906872,((((((((((Aco_3:0.3678754260,(Ppe_2:0.2960042902,Vvi_2:0.2327573389)100:0.1567705942)95:0.1260879264,Cka_1:0.2596891238)100:0.9605644681,(Out_1:0.0882585103,Pab_1:0.1586631136)93:0.0762677147)100:0.2299249202,(((Efe_1:0.0363914395,(Efe_2:0.1268782586,Efe_3:0.0316752976)53:0.0038579554)100:0.0374616376,Nco_1:0.0302308477)100:0.1254670252,Nco_2:0.2189955792)100:0.1946133614)69:0.0365868499,Atr_1:0.2214250412)100:0.0852434369,(((Ash_1:0.3526563631,Osa_1:0.3437950620)72:0.0342502275,Egu_1:0.1282552924)100:0.0789867176,((Cde_1:0.0410851452,Cde_2:0.0275686186)100:0.2630103509,Cde_3:0.3375843535)100:0.0777017369)65:0.0235945902)41:0.0068697426,Lch_2:0.1711093420)68:0.0117525454,Csp_1:0.1569828496)50:0.0088193077,Lch_1:0.2633772173)99:0.0401838408,(Ppe_1:0.2203626994,Vvi_1:0.1222327215)100:0.1044012625)100:0.2089361661);
