# Supplementary material for: The Chloranthus sessilifolius genome provides insight into early diversification of angiosperms
Source: Nat Commun. 2021 Nov 26;12:6929. doi: 10.1038/s41467-021-26931-3 (PMC8626421; doi:10.1038/s41467-021-26931-3)
Supplement: Supplementary file 4 — Source Data [file 41467_2021_26931_MOESM4_ESM.zip › Fig. 3a, c, e and Supplementary Figure 12, 14, Phylogenetic tree/LCG_multi-species coalescent-based/group_1259_CDS.aln-0.2cln]

>Aco_1
ATGCCGGCTGTTTATGGAGCTCGAATGACTACATTTGAAGATGCAGAGAAGGAAAGCGAGTATGGTTATGTTCGCAAGGTATCTGGACCAGTCGTTATTGCAGACGGTATGGGAGGAGCTGCTATGTATGAACTTGTACGTGTTGGTCACGATAATCTTATTGGAGAAATTATTCGTTTGGAAGGAGACTCTGCTACCATTCAAGTGTATGAAGAAACAGCTGGGTTGATGGTGAATGACCCTGTTTTACGAACACACAAGCCTCTTTCCGTGGAGTTGGGACCTGGAATCTTGGGAAACATTTTTGATGGTATCCAGAGGCCTCTGAAAACAATTGCTAGGATTTCTGGTGATGTCTACATTCCTCGTGGTGTTTCTGTCCCAGCTCTTGACAAAGATATATTATGGGAGTTCCAACCTAAAAAAATAGGTGAAGGAGATCTATTAACAGGTGGAGACTTATATGCTACTGTTTTTGAGAACAGCTTGATGCAACATCATATTGCACTTCCTCCAGATGCTATGGGAAAGATCACCTATGTTGCTCCAGCTGGTCAATACTCTCTAAATGACACAGTATTAGAACTTGAGTTTCAAGGCGTAAAAAAGAAAATTACGATGCTTCAGACTTGGCCTGTTCGTACACCAAGGCCGGTTGCATCCAAGCTTGCTGCTGATACACCTCTTTTAACTGGGCAGCGTGTTCTTGATGCCCTGTTTCCCTCAGTTCTTGGGGGAACTTGTGCTATACCAGGAGCATTTGGTTGTGGTAAAACCGTTATTAGTCAAGCTCTATCAAAGTACTCCAATTCTGACACTGTGGTTTATGTTGGATGTGGAGAAAGAGGAAATGAAATGGCAGAGGTTCTTATGGATTTCCCTCAACTGACAATGACATTGCCTGATGGCCGTGAAGAATCTGTCATGAAGCGTACTACCCTTGTAGCTAATACTTCTAACATGCCTGTTGCTGCTCGAGAGGCCTCCATATATACAGGCATCACAATTGCTGAATATTTCCGAGACATGGGCTATAATGTTAGTATGATGGCTGACTCGACCTCTCGTTGGGCAGAAGCTTTGCGTGAAATATCAGGACGTTTGGCTGAAATGCCAGCAGATAGTGGTTATCCCGCCTACCTGGCAGCACGTTTAGCCTCTTTCTATGAGCGTGCCGGTAAAGTGAAGTGTCTTGGTGGCCCAGAGCGTACTGGTAGTGTAACTATTGTCGGTGCAGTATCTCCTCCTGGAGGAGATTTCTCTGATCCAGTTACATCTGCAACCCTAAGTATAGTTCAGGTCTTTTGGGGTCTGGACAAGAAACTTGCCCAGAGGAAACATTTTCCGTCTGTAAACTGGCTTATTTCTTATTCCAAGTACTCAACGGCATTAGAGTCTTTCTACGATCAATTTGATCCAGATTTCATTAATATTAGGACTAAAGCTCGTGAAGTGCTTCAAAGAGAAGATGACCTGAATGAGATTGTTCAACTTGTTGGAAAAGATGCCTTAGCTGAAACAGATAAGATCATATTGGAAACTGCAAAGCTTCTAAGGGAAGACTATCTTGCTCAGAATGCTTTTACACCGTATGATAAGTTCTGTCCGTTCTACAAGTCTGTTTGGATGATGCGCAACATTATCCATTTCTATAATCTGGCTAATCAGGCGGTGGAGCGAGGAGCTGGTATGGATGGAAAGAAAATAACCTACACCCTAATCAAGCATCGGCTGGGTGACCTCTTTTACCGTTTAGTATCCCAGAAATTTGAGGATCCGGCTGAAGGAGAAGCTGCACTTACAGCAAAGTTTACTAAGCTTCATGAGGATCTTACTGCTGGTTTCCGAAATCTTGAAGATGAAACTCGA
>Aco_2
ATGCCGGCTGTTTATGGAGCTCGAATGACTACATTTGAAGATGCAGAGAAGGAAAGCGAGTATGGTTATGTTCGCAAGGTATCTGGACCAGTCGTTATTGCAGACGGTATGGGAGGAGCTGCTATGTATGAACTTGTACGTGTTGGTCACGATAATCTAATTGGAGAAATTATTCGTTTGGAAGGAGACTCTGCTACCATTCAAGTGTATGAAGAAACAGCTGGGTTGATGGTGAATGACCCTGTTTTACGAACACACAAGCCTCTTTCCGTGGAGTTGGGACCTGGAATCTTGGGAAACATTTTTGATGGTATCCAGAGGCCTCTGAAAACAATTGCTAGGATTTCTGGTGATGTCTACATTCCTCGTGGTGTTTCTGTCCCAGCTCTTGACAAAGATATATTATGGGAGTTCCAACCTAAAAAAATAGGTGAAGGAGATCTATTAACAGGTGGAGACTTATATGCTACTGTTTTTGAGAACAGCTTGATGCAACATCATATTGCACTTCCTCCAGATGCTATGGGAAAGATCACCTATGTTGCTCCAGCTGGTCAATACTCTCTAAATGACACAGTATTAGAACTTGAGTTTCAAGGCGTAAAAAAAAAAATTACGATGCTTCAGACTTGGCCTGTTCGTACACCAAGGCCGGTTGCATCCAAGCTTGCCGCCGATACACCTCTTTTAACTGGGCAGCGTGTTCTTGATGCCCTGTTTCCCTCAGTTCTTGGAGGAACTTGTGCTATACCAGGAGCATTTGGTTGTGGTAAAACCGTTATTAGTCAAGCTCTATCAAAGTACTCCAATTCTGACACTGTGGTTTATGTTGGATGTGGAGAAAGAGGAAATGAAATGGCAGAGGTTCTTATGGATTTCCCTCAACTGACAATGACATTGCCTGATGGCCGTGAAGAATCTGTCATGAAGCGTACTACCCTTGTAGCTAATACTTCTAACATGCCTGTTGCTGCTCGAGAGGCCTCCATATATACAGGCATCACAATTGCTGAATATTTCCGAGACATGGGCTATAATGTTAGTATGATGGCTGACTCGACCTCTCGTTGGGCAGAAGCATTGCGTGAAATATCAGGACGTTTGGCTGAAATGCCAGCAGATAGTGGTTATCCCGCCTACCTGGCAGCACGTTTAGCCTCTTTCTATGAGCGTGCCGGTAAAGTGAAGTGTCTTGGTGGCCCAGAGCGTACTGGTAGTGTAACTATTGTCGGTGCAGTATCTCCTCCTGGAGGAGATTTCTCTGATCCAGTTACATCTGCAACCCTTAGTATAGTTCAGGTCTTTTGGGGTCTGGACAAGAAACTTGCCCAGAGGAAACATTTTCCGTCTGTAAACTGGCTTATTTCTTACTCCAAGTACTCAACGGCATTAGAGTCTTTCTACGATCAATTTGATCCAGATTTCATTAATATTAGGACTAAAGCTCGTGAAGTGCTTCAAAGAGAAGATGACCTGAATGAGATTGTTCAACTTGTGGGAAAAGATGCCTTGGCTGAAACAGATAAGATCATATTGGAAACTGCAAAGCTTCTAAGGGAAGACTATCTTGCTCAGAATGCTTTTACACCGTATGATAAGTTCTGTCCGTTCTACAAGTCTGTTTGGATGATGCGCAACATTATCCATTTCTATAATCTGGCTAATCAGGCGGTGGAGCGAGGAGCTGGTATGGATGGAAAGAAAATAACCTACACCCTAATCAAGCATCGGCTGGGTGACCTCTTTTACCGTTTAGTGTCCCAGAAATTTGAGGATCCGGCAGAAGGAGAAGCTGCGCTCACAGCAAAGTTTACCAAGCTTCACGAGGATCTTACTGCTGGTTTCCGAAATCTTGAAGATGAAACTCGA
>Ash_1
------ATGGCTTACGGCGATCGGCTAACAACGTTCGAGGATACGGAGAAGGAGAGCGAGTATGGATACGTCCGCAAGGTATCAGGCCCAGTTGTGGTGGCAGATGGAATGGGTGGGGCTGCAATGTATGAACTTGTCCGTGTTGGTCATGACAACCTCATTGGGGAAATTATCAGGCTGGAGGGAGACTCTGCCACCATTCAAGTTTATGAAGAAACTGCTGGGTTAATGGTGAATGACCCTGTTCTGCGAACTCGAAAGCCTCTTTCAGTGGAGCTGGGGCCTGGGATATTGGGCAACATTTTTGACGGAATTCAGAGACCTCTTAAAACTATTGCTTTAAAGTCTGGTGACGTCTACATCCCCCGTGGTGTTTCTGTCCCTGCCCTTGATAAAGACACCTTGTGGGAATTTGAGCCAAAGAAGTTTGGTTCTGGTGATCATCTTACTGGTGGAGATTTATATGCTACTGTCTTTGAAAATACATTGATGCAACACTATGTTGCGCTTCCACCTGGTTCCATGGGAAAGATCACCTATATTGCTCCACCTGGCCAATATAGCTTGAAAGATACCGTGCTTGAACTTGAGTTTCAGGGTGTGAAAAAGGAGTTTACCATGCTTCAGTCCTGGCCAGTGCGTACCCCAAGGCCTGTTGCATCAAAACTAGCCGCTGATACACCTCTTTTAACTGGACAACGTGTTCTTGATGCTCTTTTCCCCTCTGTTCTTGGAGGAACTTGTGCTATCCCTGGAGCTTTTGGCTGTGGTAAAACTGTTATTAGTCAAGCATTATCAAAGTATTCAAACTCCGACACTGTAGTTTATGTGGGTTGTGGAGAAAGAGGAAATGAGATGGCAGAGGTACTTATGGATTTCCCTCAATTGACCATGACATTGCCTGATGGCCGTGAAGAATCTGTCATGAAAAGAACAACTCTTGTGGCAAACACATCGAATATGCCTGTTGCTGCTCGTGAGGCCTCCATTTATACAGGCATTACAATAGCTGAATATTTTAGAGACATGGGTTACAATGTTAGTATGATGGCTGATTCTACCTCCCGATGGGCCGAAGCTTTGCGTGAAATTTCAGGACGGCTGGCTGAAATGCCAGCAGACAGCGGTTATCCTGCATATTTGGCAGCTCGATTGGCCTCCTTCTATGAACGTGCTGGCAAAGTGAAGTGTCTTGGTGGGCCTGATCGCACTGGGAGTGTTACAATTGTTGGTGCTGTGTCGCCTCCTGGTGGTGATTTTTCAGACCCAGTAACATCAGCAACACTTGGTATTGTTCAGGTCTTTTGGGGACTGGATAAGAAGCTAGCGCAGAGGAAACATTTCCCATCTGTAAATTGGCTTATATCATATTCAAAGTACACAAAGGCCTTGGAATCCTTCTATGAGAAGTTTGATTCTGACTTCATTGACATCAGAACAAAAGCAAGGGAGGTTTTGCAGAGAGAAGATGACTTGAATGAAATTGTGCAGCTTGTGGGCAAAGATGCTTTGGCAGAAACAGACAAAATTATCCTAGAGACTGCAAAGCTTCTTAGGGAAGATTACCTTGCACAGAATGCCTTTACCCCATATGATAAGTTCTGCCCATTCTACAAATCAGTGTGGATGATGAGAAACATCATCCATTTTCATACTCTAGCAAATCAGGCTGTCGAGCGTGCTGCTGGTTCAGATGGACAGAAGATAACATACACTCTCATTAAACATCGATTGGGTGATCTTTTCTATCGCTTAGTGTCACAGAAATTTGAAGATCCTGCTGAAGGTGAGGAGGCCCTCATTGCAAAGTTCAAGAAGTTGTACGAAGATCTCACTGCAGGATTCCGAAACCTCGAAGATGAGATGAGA
>Atr_1
ATGCCTTCTGCATATGGAGACCGAATGACCACCTTCGAGGACTCAGAGCGGGAGAGCGAATATGGATATGTTCGCAAGGTGTCAGGTCCTGTTGTGGTCGCTGATGGAATGGCCGGAGCTGCTATGTATGAGCTTGTTCGTGTGGGTCACGACAAGCTCATAGGGGAAATCATTCGACTTGAAGGAAACTCTGCTACAATTCAAGTCTACGAGGAAACTGCGGGGTTAATGGTGAATGATCCTGTCCTGCGTACACGCAAGCCTCTCTCTGTGGAGCTAGGACCTGGCATCCTGGGGAACATCTTTGATGGAATTCAGAGGCCTCTTAAAACTATTGCCAAAATATCTGGTGATGTCTATATACCCCGTGGTGTGTCCGTTCCAGCCCTTGACAAGGATGTCTTGTGGGAGTTCCAGCCCAAGAATTTTGCTGTTGGGGATCTTCTTACTGGTGGTGATTTATATGCTACCGTCTTTGAAAACAGTTTGATGCAGCACCATGTTGCTCTTCCCCCTGGTGCAATGGGCAAGATATCTTATGTTGCTCCAGCTGGTCAATACTCACTCAAGGATATCGTGTTGGAACTGGAGTTTCAAGGTGTAAAGAAGGAATTCACTATGCTCCAGACTTGGCCTGTTCGTACGCCAAGACCTGTTGCTGCCAAGCTTCCTGCTGATACACCCCTCTTGACTGGACAGCGTGTACTTGATGCTCTTTTCCCCTCGGTCCTTGGGGGAACCTGTGCTATTCCAGGTGCATTTGGCTGTGGCAAAACAGTCATTAGTCAAGCGCTTTCAAAGTACTCTAATTCAGACACTGTGGTCTATGTTGGTTGTGGGGAACGAGGAAATGAGATGGCAGAAGTGCTTATGGATTTTCCCCAATTGACAATGACATTACCTGATGGGAGGGAAGAATCTGTCATGAAGCGTACAACACTTGTGGCTAACACTTCAAATATGCCTGTCGCAGCTAGAGAGGCATCCATCTACACTGGTATCACCATAGCAGAATACTTCAGAGACATGGGATATAATGTTAGTATGATGGCAGATTCAACCTCTCGTTGGGCAGAAGCCTTGCGTGAAATATCTGGCCGTCTGGCTGAAATGCCTGCTGACAGTGGGTACCCAGCTTACCTTGCAGCACGTTTGGCTTCATTTTATGAGCGTGCTGGTAAGGTGAAATGTCTCGGTCGACCAGATCGTACTGGTAGTGTGACCATTGTCGGTGCTGTTTCGCCTCCTGGAGGAGACTTCTCAGACCCTGTTACTTCTGCGACTCTTGGTATTGTTCAGGTTTTCTGGGGTCTAGACAAGAAACTTGCTCAGAGAAAACATTTTCCTTCTGTGAACTGGCTGATTTCATACTCGAAGTACACCAAGGCTTTGGAGTCTTTCTATGAGCGGTTTGACCGGGATTTTATATCTATTAGGACCAAAGCCCGTGAGGTGCTCCAGAGAGAAGATGATCTGAATGAGATTGTTCAGCTTGTTGGTAAAGATGCCTTAGCAGAGACTGATAAGATTACACTGGAGACTGCAAAGCTTCTAAGGGAAGATTATCTTGCCCAAAACGCTTTCACACCATATGACAGGTACTGTCCGTTCTACAAGTCTGTTTGGATGATGCGGAATATTGTCCATTTTAACACATTAGCCAATCAGGCTGTGGAGAGAGGAGCTGGTCCTGATGGCCAGAAGATCACATATGGCATAGTCAAACAACGTTTGGGTGACCTCTTCTATCGATTAGTGTCACAAAAATTTGAGGATCCTGCTGAGGGAGAGGAGGCACTGGTGAAGAAGTTCAGCAAGCTGTATGATGATCTCACCGCCGGTTTCCGTAACCTTGAGGATGAGTACCGT
>Cde_1
ATGGCGCCTTCTTATGGAGATAGAATGACTACCTTCGAAGATTCTGAGAAGGAGAGCGAATATGGATATGTCCGCAAGGTATCTGGACCAGTTGTTGTGGCAGATGGAATGGGTGGTGCTGCTATGTATGAACTTGTTCGAGTAGGTCATGACAAACTCATTGGAGAGATTATTCGATTGGAAGGAGATTCTGCTACTATTCAAGTCTATGAGGAAACTGCTGGGTTAACAGTGAATGACCCTGTGCTGAGAACAAGAAAGCCTCTTTCAGTGGAGCTAGGGCCAGGAATTTTGGGCAATATTTTTGATGGAATTCAGAGGCCATTGAAAACCATTGCATTTAAATCTGGTGATGTCTACATCCCTCGTGGTGTTTCTGTTCCTGCTCTTGATAAAGATACCTTATGGGAATTTCATCCCAAGAATATAGGTGTTGGAGATGTTTTAACTGGTGGGGACTTGTATGCA------------------CTTGATGCAGCACAAGTTGCGCTTCCCCCTGGCTCCATGGGAAAAGTTACCTATATTGCTCCTGCAGGTCAATACTCCCTGAAGGACACCGTGCTAGAATTGGAGTTCAACGGCATTAAGAAGGAAATTGCTATGCTCCAGACGTGGCCTGTCCGAACTCCAAGACCAGTTGCCGCAAAGCTTGCAGCTGACACTCCTCTCCTAACTGGACAACGTGTACTTGATGCTCTTTTTCCTTCAGTATTGGGAGGAACATGTGCCATACCAGGTGCATTTGGTTGTGGTTCATTTTTATTGTTGCAG------------TATTCTAACTCTGACACTGTGGTATATGTGGGATGTGGAGAAAGAGGAAATGAGATGGCTGAGGTCCTTATGGATTTCCCCCAACTGACGATGACATTACCTGATGGTCGTGAAGAATCGGTCATGAAACGTACTACTCTTGTGGCAAATACTTCCAACATGCCTGTGGCTGCTCGTGAGGCTTCTATTTACACAGGCATTACTATTGCCGAATACTTCAGAGATATGGGATACAATGTAAGCATGATGGCTGATTCTACATCTCGTTGGGCTGAAGCTTTACGTGAAATATCAGGACGTCTGGCTGAAATGCCTGCTGATAGTGGATATCCAGCGTATTTAGCAGCTCGTTTGGCTTCATTTTATGAGCGTGCTGGCAAGGTGAAATGTCTTGGCGGGCCAGATCGTACAGGAAGTGTAACTATAGTGGGTGCTGTATCTCCTCCAGGTGGGGATTTTTCTGATCCTGTCACATCTGCCACACTTGGTATTGTCCAGGTGTTTTGGGGTTTGGATAAGAAACTCGCTCAGAGAAAGCATTTTCCATCTGTAAATTGGCTTATTTCATACTCAAAATATACCAAGGCTTTGGAGTCTTTTTATGATCAATTTGATTCAAATTTTATTGAAATTAGAACAAAAGCTCGAGAGGTTCTCCAAAGAGAAGATGACCTGAATGAAATTGTCCAACTTGTTGGCAAAGATGCTTTAGCAGAAACAGATAAGATCATATTGGAAACTGCAAAGCTTCTCAGAGAGGATTATCTAGCTCAAAATGCATTTACTCCATATGATAAATTTTGTCCTTTCTACAAGTCCGTTTGGATGATGCGAAATATTATTCATTTCAACACTCTGGCTAATCAAGCTGTCGAGAGAGGAGCTGGTTCAACTGGTCAGAGGATAACATACAGCATGATCAAGCAACGTCTGGGCGAACTCTTCTATCGTTTGGTATCTCAGAAATTTGAAGACCCTGCTGAGGGAGAAGCCTTTCTAGTTCAAAATATCCTTAGGATCACCCAGAACTTCACACAAGGAGAGAGGAAGAGAGAACTGAACCGTCGT
>Cde_2
ATGGCACCTTCTTATGGAGATAGAATGACTACCTTCGAAGATTCGGAGAAGGAGAGCGAATATGGATATGTTCGCAAGGTATCTGGACCAGTTGTTGTGGCAGACGGAATGGGTGGTGCTGCTATGTATGAACTTGTTCGTGTGGGTCATGACAAGCTCATTGGAGAGATTATTCGATTGGAGGGAGATTCTGCTACTATTCAAGTTTATGAGGAAACTGCTGGGTTAACAGTGAATGACCCTGTGCTGAGAACAAGAAAGCCACTTTCAGTGGAGCTGGGGCCAGGAATTTTGGGCAATATTTTTGATGGAATTCAGAGACCATTGAAGACCATTGCATTCAAATCTGGTGATGTCTACATCCCTCGTGGTGTTTCAGTTCCTGCTCTTGATAAAGATATTTTATGGGAATTTCATCCCAAGAATATAGGTGTTGGAGATGTTTTAACTGGTGGGGACTTGTATGCTAATGTTTTCGAGAATAGTTTGATGCAGCACCATGTTGCGCTTCCCCCTGGCTCCATGGGAAAAGTTACCTATATTGCTCCTGCAGGTCAATACTCACTGAAGGACATTGTTCTAGAATTGGAGTTCAACGGTGTTAAGAAGGAATTTACTATGCTCCAGACGTGGCCTGTTCGAACTCCAAGACCAGTTGCCGCAAAGCTTGCAGCTGACACTCCTCTCTTAACTGGACAACGTGTACTTGATGCTCTTTTTCCTTCAGTATTAGGAGGAACGTGTGCTATACCAGGTGCATTTGGCTGTGGTAAAACTGTCATTAGCCAAGCACTTTCCAAGTATTCTAACTCTGACACTGTGGTATATGTGGGATGTGGAGAAAGAGGAAATGAGATGGCTGAGGTCCTTATGGATTTTCCCCAACTGACCATGACATTACCTGATGGCCGTGAAGAATCAGTTATGAAACGTACTACTCTTGTGGCGAATACTTCCAACATGCCTGTGGCTGCTCGTGAGGCTTCTATTTACACAGGTATTACCATTGCCGAATACTTCAGAGATATGGGATACAATGTAAGCATGATGGCTGATTCCACATCTCGTTGGGCTGAAGCTTTACGTGAAATATCAGGACGTCTGGCTGAAATGCCTGCTGATAGTGGATATCCAGCGTATTTAGCAGCTCGTTTGGCTTCATTTTATGAGCGTGCTGGCAAGGTGAAATGTCTTGGTGGGCCAGATCGTACAGGAAGTGTAACTATAGTGGGTGCTGTATCTCCCCCAGGTGGTGATTTTTCTGATCCTGTCACATCCGCCACACTTGGTATTGTCCAGGTATTTTGGGGTTTGGATAAGAAGCTCGCTCAGAGAAAGCATTTTCCATCTGTAAATTGGCTTATTTCATACTCAAAATATACCAAGGCTTTGGAATCTTTTTATGATCAATTTGATTCAAATTTTATTGAAATTAGAACAAAAGCTCGAGAGGTTCTCCAAAGAGAAGATGACCTGAATGAAATTGTCCAACTTGTTGGCAAAGACGCTTTAGCAGAAACAGATAAGATCATATTGGAAACTGCGAAGCTTCTCAGAGAGGATTATCTGGCTCAAAATGCATTTACTCCG---------------------------------------------------------------------------------------------------------------------------------------------------------------------------------------------------------------------------------------------------------------------------------------
>Cka_1
ATGCCGCCGGCGTACGGAGATCGGATGACGACGTTTGAGGATTCGGAGAAGGAGAGCGAGTTCGGATATGTCCGAAAGGTGTCAGGACCAGTCGTCGTGGCAGATGGAATGGGGGGTGCTGCCATGTATGAACTAGTCCGTGTTGGTCATGACAAACTTATTGGAGAAATTATTCGGCTGGAGGGAGATTCTGCCACAATCCAAGTTTATGAAGAAACTGCCGGCTTAACGGTGAATGACCCTGTTCTACGAACACGAAAGCCACTCTCAGTGGAGCTAGGGCCTGGAATTCTGGGCAACATTTTTGATGGGATTCAGCGCCCATTGAAAACTATTGCTCGTATATCTGGTGATGTTTATATACCTCGTGGCGTTTCTGTCCCTGCTCTGGATAAAGATGTACTATGGGAATTCCAGCCTAGAAAATTGGGAGAGGGAGATCTCATTACTGGTGGAGACTTGTACGCTACTGTCTTTGAGAATAGCTTGATGAAACACCATGTTGCGCTTCCTCCTGGTTCTATGGGAAAAATTACATACGTTGCCCCGGCTGGTCAATACAACCTGAAGGACACTGTGTTAGAGCTAGAGTTCCAAGGTGTGAAAAAGCAATTCTCCATGCTTCAGACTTGGCCTGTGCGTTCCCCAAGGCCTGTTGCAGCAAAGCTTGCTGCTGATACACCTCTATTGACTGGACAGCGTGTTCTCGATGCCCTTTTTCCATCAGTACTTGGAGGAACTTGTGCAATACCGGGAGCATTTGGTTGTGGGAAAACTGTCATTAGTCAAGCCCTTTCAAAGTACTCTAACTCTGACACTGTGGTTTATGTTGGCTGTGGAGAAAGAGGAAATGAAATGGCGGAGGTTCTTATGGATTTCCCTAAATTGACGATGACATTGCCTGATGGCCGTGAAGAGTCTGTCATGAAGCGTACAACGCTTGTGGCAAACACTTCTAATATGCCAGTGGCTGCTCGAGAGGCCTCCATATATACAGGCATTACCATAGCTGAATACTTCCGAGATATGGGTTATAATGTTAGCATGATGGCTGATTCAACATCTCGTTGGGCAGAAGCATTGCGTGAAATATCAGGACGTCTGGCTGAAATGCCAGCAGACAGTGGCTATCCAGCATATCTTGCAGCACGTTTGGCCTCTTTCTACGAGCGTGCTGGTAAGGTGAAATGTCTAGGTTCCCCAGAGCGTACTGGCAGTGTAACAATAGTAGGAGCTGTATCTCCTCCTGGAGGAGACTTTTCAGACCCTGTTACATCTGCAACTCTTGGTATTGTTCAGGTCTTTTGGGGTCTGGATAAGAAGCTTGCTCAGAGGAAACATTTTCCATCTGTGAATTGGCTTATATCTTATTCAAAGTACTCAAAGGCCTTGGAATCTTTCTATGAGCAATTTGATCCTGATTTCATTAGCATCAGGACAAAAGCTCGTGAAGTACTGCAGAGAGAAGATGACCTGAATGAAATTGTCCAACTTGTTGGTAAAGATGCCTTAGCTGAAACCGATAAGATTATCCTGGAAACTGCAAAGCTTCTAAGGGAGGATTATCTTGCTCAGAATGCATTTACTCCATATGACAAGTTTTGTCCATTCTATAAGTCTATCTGGATGATGCGCAACATTATTCATTTCAACGATTTGGCAAATCAGGCTGTAGAGCGAGGAGCGGGTTCTGATGGCCAGAGGATAACTTACAATGTCATCAAGAGCCGGTTGGGAGACCTGTTCTACCGTTTAGTATCACAGAAATTTGAAGATCCTGCTGAAGGGGAGGCAGCTCTTGTGGCAAAGTTCGGTAAATTACATGAAGATCTCACTGCAGGCTTCCGAAACCTCGAGGATGAATTGCGA
>Cka_2
ATGCCATCAGTATACGGAGATCGGCTAACCAGGTTCGAGGATTCGGAGAAGGAGAGTGAGTACGGTTATGTTCGAAAGGTATCAGGACCAGTCGTCGTGGCAGATGGAATGGGTGGCGCTGCCATGTATGAACTCGTCCGTGTTGGTCATGACAACCTAATTGGAGAAATTATTCGGTTGGAGGGAGATTCTGCCACAATCCAGGTTTATGAAGAAACTGCTGGATTAACAGTGAATGATCCCGTTTTAAGAACAAGAAAGCCCCTTTCTGTGGAGCTAGGACCAGGAATTATGGGGAATATTTTTGATGGAATTCAGAGGCCCCTGAAAACTATTGCCATAAGATCTGGGGATGTCTATATCCCTCGTGGTGTTTCTGTACCTGCTCTTGACAAAGATACACTCTGGGAGTTCCAACCTAAAAAATTAGGTGAGGGTGATCTTCTAACTGGTGGAGACTTGTATGCTACTGTCTTTGAAAATAGCTTGGTGAAACACCATGTAGCACTTCCTCCTGGTTCAATGGGAAAAATTACTTACATTGCTCCTGCTGGTCAATACAACTTGAAGGATACTGTACTAGAACTGGAGTTTCAAGGTGTTAAAAAGCAATTTACTATGCTTCAGACATGGCCTGTACGAACACCAAGGCCTGTTGCCTCAAAGCTTGCCGCAGATACTCCTCTCCTAACTGGGCAGCGTGTTCTTGATGCACTCTTCCCTTCAGTACTTGGTGGAACTTGTGCTATACCTGGAGCATTCGGTTGTGGGAAAACAGTCATTAGTCAAGCTCTTTCGAAGTACTCTAACTCCGACACTGTGGTTTATGTTGGCTGTGGAGAAAGAGGAAATGAAATGGCTGAGGTTCTTATGGATTTCCCTCAATTGACAATGACATTGCCTGATGGTCGTGAAGAATCTGTCATGAAGCGCACAACGCTTGTTGCAAATACCTCTAATATGCCTGTAGCTGCTCGTGAGGCCTCCATATATACAGGAATCACCATAGCGGAGTACTTCCGAGATATGGGTTACAATGTTAGTATGATGGCTGATTCGACATCTCGATGGGCAGAAGCATTGCGTGAAATATCTGGACGACTGGCTGAAATGCCAGCAGACAGCGGCTATCCAGCATACCTGGCAGCACGTTTAGCCTCTTTCTATGAACGTGCTGGAAAAGTGAAATGTTTGGGTGGCCCGGATCGTACTGGCAGTGTAACAATAGTCGGAGCTGTTTCTCCTCCAGGAGGAGATTTCTCGGATCCTGTTACATCTGCAACCCTTGGTATTGTTCAGGTCTTTTGGGGTCTGGACAAGAAACTTGCGCAGAGGAAACATTTTCCATCTGTAAATTGGCTTATTTCTTATTCGAAATACTCAACGGCCCTAGAGTCTTTCTATGAGCAGTTTGACTCAGATTTCATCAACATCAGGACAAAAGCCCGTGAAGTGCTTCAAAGAGAAGATGACTTGAATGAAATTGTCCAACTTGTTGGTAAAGATGCTCTAGCAGAAACTGATAAAATTATCCTAGAGACCGCAAAGCTTCTGAGGGAAGATTACCTTGCTCAGAATGCTTTCACTCCATACGATAAATTCTGTCCATTTTATAAATCTGTTTGGATGATGCGCAACATTATCCATTTCAACTCATTGGCAAATCAGTTAGTGGAAAAAGGAGCAGGTTCAGATGGCCAGAAGATAACATACAACATTATCAAGCAACGATTGGGTGACCTCTTCTATCGTTTGGTCTCCCAGAAATTCGAAGATCCTGCAGAAGGAGAGGCAGCTCTTGTGGCGAAGTTCAGTAAATTGCATGAAGATCTCACTACTGGTTTCCGCAACCTCGAGGATGAAATGCGG
>Csp_1
ATGGCGCGTGCTTACGGCGATCGGTTGACTACATTCGAAGATTCTGAGAAGGAAAGCGAGTATGGATACGTCCGAAAGGTATCTGGACCGGTCGTTGTGGCAGATGGAATGGGTGGTGCTGCTATGTATGAACTCGTCCGTGTTGGTCACGACAATCTTATTGGGGAGATTATTCGTTTGGAGGGAGACTCTGCTACAATCCAAGTTTATGAAGAAACTGCTGGGTTGATGGTGAATGATCCTGTTCTACGAACACGGAAGCCTCTTTCTGTGGAGCTAGGACCTGGAATTTTGGGCAACATTTTTGACGGGATTCAGAGGCCACTGAAAACTATTGCTATAAAGTCTGGTGATGTTTATATCCCTCGTGGTGTTTCTGTACCTGCTCTCGATAAAGATATACCATGGGAATTTGAACCTAAAAAATTAGCTCTGGGCGATCTTCTAACTGGTGGAGACTTATATGCTACTGTCTTCGAGAACAGCTTGATGCAACATCATGTTGCACTTCCTCCCGGATCTATGGGAAAAGTCACATATATTGCCCCAGCTGGGCAATATTCTTTGAAGGACACAGTGCTAGAACTGGAGTTCCAAGGTGTTAAAAAGCAGTTTACCATGCTTCAGACCTGGCCAGTGCGCACACCTAGGCCTGTTGCATCAAAGCTTGCTGCTGATACACCTCTCCTGACTGGGCAGCGTGTTCTTGATGCTCTTTTCCCCTCAGTACTAGGAGGAACTTGTGCCATACCTGGAGCATTTGGTTGTGGAAAAACAGTCATTAGTCAAGCTCTTTCAAAGTACTCTAATTCTGACACTGTGGTTTATGTTGGTTGTGGAGAGAGAGGAAATGAGATGGCAGAGGTTCTTATGGACTTCCCTCAATTGACAATGACTTTGCCCGATGGTCGTGAAGAATCTGTCATGAAGCGAACGACGCTTGTCGCAAACACATCCAATATGCCCGTGGCTGCTCGGGAGGCCTCCATCTATACA------------------------------------------------------------------------------------------------------------------------GCAGATAGTGGCTATCCAGCATACCTGGCAGCGCGTTTAGCCTCCTTCTATGAACGTGCTGGTAAAGTAAAATGTCTAGGCAGTCCTGATCGTACTGGGAGTGTAACAATAGTTGGTGCTGTTTCTCCTCCTGGAGGAGATTTCTCAGACCCTGTAACATCTGCAACCCTCAGTATTGTTCAGGTTTTTTGGGGACTCGACAAGAAACTTGCCCAGAGGAAACATTTTCCATCCGTTAATTGGCTCATTTCTTATTCAAAGTACTCAACGGCCTTAGAGAATTTCTATGAGAAATTCGACTCAGATTTTATTGACATCAGGACAAAAGCTCGTGAAGTGCTCCAGAGAGAAGATGATCTAAATGAAATTGTCCAACTTGTTGGGAAAGATGCTTTAGCAGAAACTGATAAAATTACCCTGGAGACAGCAAAACTTATAAGGGAAGATTATCTTGCTCAGAATGCATTTACTCCATATGATAAATTTTGCCCATTTTACAAGTCCGTTTGGATGATGCGGAACATTATTCACTTCAACACATTGGCAAATCAGGCAGTGGAACGTGGTGCTGGTTTAGACGGCCATAAAATAACTTACAGCATAATCAAGCAACGCTTAGGGGAACTCTTCTACCGTCTAGTGTCCCAGAAATTCGAAGACCCTGCTGATGGGGAGTCAGTTCTAGCGGAAAGGTTCCGCAAATTGTACGAAGACCTTACAACCGGTTTCCGCAACCTCGAGGACGAATTACGA
>Csp_2
------------------------------------------------------------------ATGCTTACTAATATATCTGGACCAATTGTAGTCGCAGAAGGACTGGGTGAAGCTATTATGTATGAACTTGTTCGTCTCGGTCGCGACAAGCTTATTGGGGAGATTATTCTATTAGAAGGGGATTTTAATATATATATGGTTTTT------------------------------------------------------------------------------------GGGAATTTTTTTGATGGGACTCAGAGGCCCCTAAAAAAAATTGCTCTAAGATCTGGTAAT---------------GGAGTTTCTGTATCTTCTTTAGACAGAAACAAACTACGGGAGTTCCAACCTGGAAAATTAGCTATGGGAGATTTTATAACTGGTGGAGACTTATATGGGATTGTTTTTGAGAACAACTTAATTCAACATCGGGTTGCGCTCCCTCCTGGTTATATCGGAAACATAACTTATATTGCCCCAGCTGGTCAATATAGCCTACAGGACACTGTGCTAGAGCTAGATTTTGAAGGTGTCAGAAAGATGTTTACTATGCTTCAGTTTTGGCCAGTACGTAATCCAAGGCCTGTCATATCAAAACTTGTTAGCGACGTACCTCTTTTGACTGGGCAGAGAATTCATTCGTATGATTTCCCAATGGTGATTGGAGGAACTTGTGCAATGTTTGGAGCATTTGGTTGTGGGAAAACAGTGCTTAATCAAGCATTTTCAAAGTACTCTAATTCTGATGCCATAGTTTATGTTGGTTGC---CGAAAAGAAAATGAAATGGCAAAGGTCATTGTGAATTACCCTGAATTAAAAATTCCAATACTTGATGGCCAAGAAGAATCTATTATGAAGCGCACAACATTTGTAACCAACACTCCTTATATGGCCCATGGCAACGCAAGAAGC---------------ATGACAATAGCTGAATACTTCCGAGATATGGGATACAATGGCAGCACAGTTGTTGATTCAACATCACATTGGGCGAAAGCACTATGTGAAATATCAGATCACATGCCTCAAACATCAGAACTAGGTGGTTATCCAGCATATTTGACAAGGCGTTTAGCCTATTTATATGGACGTGCTCGGAAAGTGAAATGCCTTGGAAGCCCAGATCGTGTGGGTAGCATAAGTATCATAGGTTCTATTTCTCATCAAGAAGGAGACATCACAGAGCTTGTAACATCTGCAACCCTCAACACCGTTGAAGGTTTTTGGGCTCTAGATAAGAAACTGGCTCAAAAGAAACATTTTCCATCCATAAACTGGCTTAGATCTTACTCAAAAAACACTAAGATTTTAGAATCTTTTTATGAGGTATTTGATCCAGATTTTATCAAAACCACTGCGAAAGCTCTTGAAGTTCTACAAAGAGCAGAAAATTTGACAGAAATTGTTCAACTTGTTGGTGAAGATTGTTTAGAAGAATCTGATCAAATAATAATGGAGACAGCAAAGCTTCTGAGGGAGGATATTCTGGCTCAGAATTCATATACTTTATATGATCAATTCTGCCCTTTCTACAAAACTGTTTGGACGTTGCGCAATATTATGCATTTCAACGATTTAGCTAACCAG---------------------------------------------------------CATCGGCTGGGTGACCTCTTCTATCGCTTAGTGTCACAGAAATTTGAAGATCCTGTTGAAGGGGCGACGGCTTTGGTGACCAAATATAGAAAATTACATGAAGATATCACTACCACTGAGAAAGCTCTTGAAGTGCTACAGAGA
>Efe_1
ATGCCGTCTGCTTACGGTGATCGCCTGACGACGTTCGAGGACTCGGAGAAGGAGAGCGAGTATGGTTACGTTCGCAAGGTTTCAGGGCCAGTTGTTGTAGCGGATGCCATGGCTGGTGCTGCTATGTATGAGCTGGTTCGTGTAGGCCATGACAATCTTATTGGTGAAATTATTCGGCTTGAAGGGGATTCTGCTACCATTCAAGTTTATGAGGAAACAGGTGGATTAATGGTAAATGATCCTGTTCTTAGGACCCATAAGCCACTATCCGTGGAGCTTGGTCCTGGAATCCTGGGTAACATTTTTGATGGGATTCAGCGACCACTTAAAACAATTGCACTGAAATCTGGGGATGTGTACATCCCTAGAGGTGTAGCTGTTCCTCCACTTGACAAGGATATCTTGTGGGAGTTTCAACCTAAAAAAATAGGTGTTGGTGACCTGCTGACAGGTGGTGACCTTTATGCAACTGTGTTTGAAAATAGTTTAATGCAGCACCATGTTGCACTTCCTCCTGGTTCTATGGGGAAAATTACCTATCTTGCCCCTCCAGGCCAGTACTCAATCAAGGACACTGTGTTAGAATTGGAGTTTCAAGGTGTAAAGAAACAGTTCACTATGCTCCAGACATGGCCTGTACGTACACCTAGACCTGTTGCAGCAAAGCTCGCTGCTGATACACCTCTTTTAACTGGTCAGCGTGTTCTTGATGCTTTGTTTCCGTCAGTGCTTGGTGGTACTTGTGCTATACCTGGTGCATTTGGTTGTGGGAAGACAGTTATTAGCCAGGCTCTTTCAAAGTATTCGAACTCAGATACTGTTGTCTATGTTGGTTGTGGAGAGAGAGGAAACGAAATGGCTGAGGTGCTTATGGATTTCCCTCAATTGACAATGACATTGCCTGATGGGCGTGAAGAGTCTGTGATGAAGCGTACTACACTTGTTGCAAATACATCAAACATGCCTGTGGCTGCTCGTGAGGCATCCATTTATACAGGAATAACCATAGCAGAATACTTCCGAGATATGGGATATAATGTCAGTATGATGGCTGATTCTACTTCCAGATGGGCAGAAGCATTACGTGAAATTTCTGGACGGCTGGCTGAAATGCCTGCTGATAGTGGGTACCCAGCATACCTGGCAGCTCGATTGGCATCTTTCTATGAACGTGCT---------------------------------------------------------------------------------------GACCCTGTGACAGCTGCAACTCTTGGAATTGTTCAGGTCTTTTGGGGACTTGACAAAAAGCTTGCTCAAAGGAAACACTTCCCATCTGTAAATTGGCTTATTTCTTATTCAAAGTACACAAAGGCATTGGAATCTTTCTATGAACAATTTGATCCAGATTTTATCTCCATCAGGACAAAAGCTCGTGAGGTTCTACAGAGGGAAGATGACCTGAATGAAATTGTGCAGCTGGTGGGGAAAGATGCTTTGGCAGAAACAGACAAGATCATACTGGAGACAGCTAAACTTCTTAGGGAGGATTATCTTGCTCAAAATGCTTTCACCCCGTATGATAAATTTTGCCCATTTTACAAGTCGGTGTGGATGATGAGGAATATTATTCATTTCAATGCACTAGCTAATCAGGCTGTGGAACGGGGTGCCGGATCGGATGGCCAGAAGATAACATACAGAATTATCAAACAGCGTCTTGGTGATCTATTTTACAGATTAGTGTCCCAAAAGTTTGAAGACCCTGCTGAAGGAGAAGATGCCTTGGTCAGGAAGTTCAGCCAACTATACGAGGATCTCACAACTGGGTTCCGCAACCTGGAAGATGAATATCGT
>Efe_2
ATGCCGTCTGCTTACGGTGATCGCTTGACGACGTTCGAGGACTCGGAGAAGGAGAGCGAGTATGGATACGTTCGGAAGGTTTCGGGGCCAGTTGTCGTGGCTGATGGCATGGCTGGTGCTGCTATGTATGAGCTCGTTCGTGTAGGTCATGACAATCTTATTGGTGAAATTATTCGACTTGAAGGGGATTCTGCTACCATTCAAGTTTATGAGGAAACAGGTGGATTAATGGTAAATGATCCTGTTCTTCGGACCCGTAAGCCGTTGTCTGTGGAGCTTGGTCCTGGAATCCTGGGTAACATTTTTGATGGGATTCAGCGACCACTGAAAACAATTGCGCTGAAATCTGGGGATGTGTACATTCCTAGAGGTGTAGCTGTTCCTCCACTTGACAAGGATACCTTGTGGGAGTTTCAACCTAAAAAAATAGGTGTTGGTGACCTGCTGACAGGTGGTGACCTTTATGCGGCCGTGTTTGAAAATAGTTTAATGCAGCACCATGTTGCACTTCCTCCTGGTTCTATGGGGAAAATTACCTATCTTGCCCCTCCAGGCCAGTACTCAATTAAGGACACTGTATTAGAATTGGAGTTTCAAGGTGTAAAGAAGCAGTTCACTATGCTTCAGACATGGCCTGTACGTACACCTAGACCTGTTGCAGCAAAGCTCGCTGCTGATACACCTCTTTTAACTGGTCAGCGTGTTCTTGATGCTCTGTTTCCCTCAGTGCTTGGTGGTACTTGTGCTATACCTGGTGCATTTGGCTGTGGGAAGACAGTTATTAGCCAGGCTCTTTCAAAGTATTCGAACTCGGATACTGTTGTCTATGTTGGTTGTGGAGAGAGAGGAAACGAAATGGCTGAGGTACTTATGGATTTCCCTCAATTGACAATGACATTGCCTGATGGGCGTGAAGAGTCTGTGATGAAGCGTACCACACTTGTTGCAAATACATCAAACATGCCTGTGGCTGCTCGTGAGGCATCCATTTATACAGGAATAACCATAGCAGAATACTTCCGAGATATGGGTTATAATGTCAGCATGATGGCTGATTCTACTTCCAGATGGGCAGAAGCCTTACGAGAAATTTCTGGACGGCTGGCTGAAATGCCTGCTGATAGTGGGTACCCAGCATACCTGGCAGCTCGATTGGCGTCTTTCTATGAACGTGCTGGTAAAGTGAAATGTTTAGGTGGTCCAGATCGTACAGGTAGTGTGACAATAGTTGGCGCTGTTTCACCTCCTGGAGGAGATTTTTCAGACCCTGTGACAGCTGCAACTCTTGGAATTGTTCAGGTCTTTTGGGGCCTTGACAAAAAGCTTGCTCAAAGGAAACACTTCCCATCTGTAAATTGGCTTATTTCTTATTCAAAGTACACAAAGGCATTGGAATCTTTTTATGAACAATTTGATCCAGATTTTATCTCCATCAGGACGAAAGCTCGTGAGGTTCTACAGAGGGAAGATGACTTGAATGAAATTGTGCAGCTGGTGGGCAAAGATGCTTTGGCAGAATCAGACAAGATTACACTGGAGACAGCTAAACTTCTTAGGGAGGATTATCTTGCTCAAAATGCTTTCACCCCGTATGATAAATTTTGCCCATTTTATAAATCGGTGTGGATGATGAGGAATATTATTCATTTCAACGCACTAGCTAATCAGGCTGCGGAACGTGGAGCTGGATCAGATGGCCAGAAAATAACATACAGCATTATCAAGCAGCGTCTTGGTGACCTATTTTACAGATTAGTGTCCCAAAAGTTTGAAGACCCTGCTGAAGGAGAAGATGCCTTGGTCAGAAAGTTCAGCCAACTATACGAGGATCTCACGACTGGGTTCCGCAACCTGGAAGATGAATATCGT
>Efe_3
ATGCCACCTGCTTACGGTGATCGCTTGACGACGTTCGAGGACTCAGAGAAGGAGAGCGAGTATGGATACGTTCGCAAGGTTTCAGGACCAGTTGTCGTGGCTGATGGCATGGCTGGTGCTGCTATGTATGAGCTCGTTCGTGTAGGTCATGACAATCTTATTGGTGAAATTATTCGTCTTGAAGGGGATTCTGCTACCATTCAAGTTTATGAGGAAACAGGTGGATTAATGGTAAATGATCCCGTTCTTCGGACCCGTAAGCCATTGTCCGTGGAGCTTGGTCCTGGAATCCTGGGTAACATTTTTGATGGGATTCAGCGACCACTGAAAACAATTGCACTGAAATCCGGGGATGTGTACATTCCTAGAGGTGTAGCTGTTCCTCCGCTTGACAAGGATACCTTGTGGGAGTTTCAACCTAAAAAAATAGGTGTTGGTGACCTGCTGACAGGTGGTGACCTTTATGCGACTGTGTTTGAGAATAGTTTAATGCAGCACCATGTTGCACTTCCTCCTGGTTCTATGGGGAAAATTACCTATCTTGCTCCTCCAGGCCAGTACTCAATTAAGGAAACTGTGTTAGAATTGGAGTTTCAAGGTGTAAAGAAACAGTTCGCTATGCTCCAGACATGGCCTGTACGTACACCTAGACCTGTTGCAGCAAAGCTTGCAGCTGATACACCTCTTTTAACTGGTCAGCGTGTTCTTGATGCTCTGTTTCCCTCAGTGCTTGGTGGTACTTGTGCTATACCTGGTGCATTTGGCTGTGGGAAGACAGTTATTAGCCAGGCTCTTTCAAAGTATTCAAACTCAGACACTGTGGTCTATGTTGGTTGTGGAGAGAGAGGAAATGAAATGGCTGAGGTGCTTATGGATTTTCCTCAATTGACAATGACATTGCCTGATGGGCGTGAAGAGTCTGTGATGAAGCGTACCACACTTGTTGCAAATACATCAAACATGCCTGTGGCTGCTCGTGAGGCATCCATTTATACAGGAATAACCATAGCGGAATACTTCCGAGATATGGGATATAATGTCAGCATGATGGCTGATTCTACTTCCAGATGGGCAGAAGCATTACGTGAAATTTCTGGACGACTGGCTGAAATGCCTGCTGATAGTGGATACCCAGCATACCTGGCAGCTCGATTGGCATCTTTCTATGAACGTGCTGGTAAAGTGAAATGTCTAGGTGGTCCAGATCGTACAGGTAGTGTGACAATCGTTGGTGCTGTTTCACCTCCTGGAGGAGATTTCTCAGACCCTGTGACGGCTGCAACTCTTGGAATTGTTCAGGTCTTTTGGGGTCTTGACAAAAAGCTTGCTCAAAGGAAGCACTTCCCATCTGTAAATTGGCTTATTTCTTATTCAAAGTACACTAAGGCATTGGAATCTTTCTATGAACAATTTGATTCAGATTTCATCTCTATCAGGACAAAAGCTCGTGAGGTCTTACAGAGGGAAGATGACCTGAATGAAATTGTGCAGCTGGTGGGGAAAGATGCTTTGGCAGAAACAGATAAGATCATACTGGAGACAGCTAAACTTCTTAGGGAGGATTATCTTGCTCAAAATGCTTTCACCCCGTATGATAAATTTTGCCCATTTTATAAATCGGTGTGGATGATGAGGAATATTATTCATTTCAATGCACTAGCTAATCAGGCTGTGGAACGGGGTGCCGGATCAGATGGTCAGAAGATAACATATAGCATCATCAAACAGCGTCTTGGTGATCTATTCTACAAATTAGTGTCCCAAAAGTTTGAAGACCCTGCTGAAGGAGAAGATGCTTTGGTCAGGAAGTTCAGCCAACTATACGAGGATCTCACAACTGGGTTCCGCAACCTGGAAGACGAGTATCGT
>Egu_1
------ATGGCCTACGGCGATCGGCTGACGACCTTCGAGGATTCGGAGAAGGAGAGCGAATACGGATATGTCCGCAAGGTATCTGGGCCAGTTGTTGTGGCAGATGGAATGGGAGGTGCTGCCATGTATGAATTGGTTCGTGTTGGTCATGATAACCTTATTGGTGAGATTATTCGGTTGGAGGGAGATTCAGCTACCATTCAGGTTTATGAAGAAACTGCTGGTTTGATGGTAAATGACCCTGTTTTGCGAACTCATAAGCCTCTTTCTGTGGAGCTGGGGCCTGGTATTTTGGGCAATATTTTTGATGGGATTCAGCGGCCTCTAAAAACTATTGCTTTAAAGTCTGGTGATGTTTACATTCCTCGTGGTGTTTCTGTTCCTGCCCTTGACAAAGATACATTGTGGGAGTTTGAGCCTAAGAAATTAGCTGTTGGAGATCTTCTTACTGGTGGGGATTTATATGCTACTGTTTTTGAAAACACTTTAATGCAACACCATGTTGCACTTCCTCCAGGTTCCATGGGCAAAATCACTTATATTGCCCCTGCTGGTCAATATAGCCTGAAGGATACAGTGCTTGAGCTCGAGTTTCAAGGTGTCAAAAAGCAATTCACAATGCTTCAGACATGGCCAGTGCGTACACCGAGGCCTGTTGCAGCAAAGCTTGCAGCTGATACACCTCTGTTGACAGGGCAGCGTGTACTTGATGCCCTTTTCCCCTCTGTTCTTGGAGGGACTTGTGCGATACCTGGAGCATTTGGTTGTGGAAAAACAGTTATCAGTCAGGCACTCTCAAAGTACTCTAATTCTGACACTGTGGTTTATGTGGGTTGTGGAGAAAGAGGAAACGAAATGGCTGAGGTGCTTATGGATTTCCCCCAATTGACAATGACATTGCCTGATGGCCGTGAAGAATCTGTGATGAAACGGACTACACTTGTGGCTAATACTTCCAATATGCCTGTGGCTGCTCGAGAGGCATCTATTTACACAGGAATTACCATTGCTGAATACTTTAGAGATATGGGCTACAATGTTAGCATGATGGCTGATTCCACCTCTCGTTGGGCAGAAGCATTGCGTGAAATATCAGGTCGACTGGCTGAAATGCCAGCAGATAGTGGTTATCCTGCATATCTTGCAGCACGTCTAGCATCCTTCTATGAACGTGCTGGTAAAGTGAAATGCCTTGGTGGTCCTGATCGAACTGGCAGTGTAACAATTGTTGGTGCTGTTTCCCCTCCTGGTGGTGACTTTTCAGACCCAGTGACATCTGCAACCCTTGGTATTGTTCAGGTATTCTGGGGGTTGGATAAGAAGCTTGCTCAGAGAAAACATTTTCCATCAGTGAATTGGCTTATATCATATTCAAAGTACTCAAAGGCCCTAGAATCTTTCTATGAGAAATTTGATCCAGATTTTATTGACATCAGAACAAAAGCCCGTGAAGTACTGCAGAGGGAGGATGATCTGAATGAAATTGTCCAGCTTGTCGGTAAAGATGCATTAGCAGAAAGTGATAAAATTACCCTAGAGACAGCAAAGCTGCTGAGGGAGGATTACCTTGCACAGAATGCATTTACTCCATATGATAAATTCTGCCCTTTCTACAAATCAGTGTGGATGATGCGAAACATTATACATTTTAATGCTCTTGCAAATCAGGCAGTTGAGCGAGGAGCAGGTTCTGATGGCCAGAAGATAACATACAGTGTCATCAAGCATCGTTTGGGTGACCTTTTCTACCGTCTAGTGTCCCAGAAATTTGAAGATCCTGCGGAAGGTGAGAATGTTCTTGTTGCCAAGTTCAAGAAATTATATGATGACCTTTCTGCTGGATTCCGCAATCTGGAGGATGAAACACGG
>Lch_1
ATGACGATGGTATACGGTGATCGATTGACGACGTTCGAGGATTCAGAGAAGGAGAGCGAGTATGGATATGTTCGCAAGGTATCAGGACCTGTTGTTGTTGCAGATGGAATGGGAGGTGCTGCTATGTATGAACTTGTCCGTGTGGGTCATGACAAGCTTATTGGGGAAATTATTCGGTTGGAGGGCAATTCCGCCACAATCCAAGTTTATGAAGAAACTGCTGGATTAATGGTGAACGACCCTGTTCTACGAACACGGAAGCCACTTTCAGTGGAATTAGGACCTGGAATTCTCGGCAACATTTTTGATGGGATTCAGAGGCCCCTGAAAACTATTGCTCGGTTATCTGGTGATGTTTACATCCCTCGTGGTGTTTCAGTCCCTGCTCTTGACAAAAATATAGTATGGGAATTCCAACCAAAAAAACTAGGTGTGGGAGATCTCGTTACTGGTGGAGATTTATATGCTACTGTGTTCGAGAATAGCTTGATGCAACACCATGTTGCGCTTCCTCCTGGTTCCATGGGAAAAATCAGTTACATTGCCCCAGCTGGTGAATACAGCCTGAAGGACACTGTGTTAGAGTTGGAGTTTCAAGGCGTTAAAAAGCAGATTACTATGCTTCAGACTTGGCCTGTGCGTACACCAAGGCCTGTTGCATCAAAGCTTGCTGCTGATACCCCTCTCCTGACTGGCCAGCGTGTTCTTGATGCCCTTTTCCCTTCAGTACTTGGTGGAACTTGTGCTATACCTGGAGCATTTGGTTGTGGGAAAACAGTCATTAGTCAAGCTCTTTCGAAGTACTCGAATTCTGACACTGTTGTATACGTTGGCTGTGGAGAAAGAGGAAATGAAATGGCAGAGGTTCTTATAGATTTTCCTCAATTGACCATGACATTGCCTGATGGCCGTGAAGAATCAGTCATGAAGCGTACGACACTTGTTGCTAATACTTCTAACATGCCTGTCGCTGCTCGGGAGGCCTCCATATATACAGGCATCACGATTGCTGAATACTTTCGGGATATGGGTTACAATGTCAGCATGATGGCTGATTCGACATCTCGCTGGGCAGAAGCATTGCGTGAAATATCTGGGCGGCTGGCTGAAATGCCCGCAGACAGTGGCTATCCAGCCTACCTTGCGGCACGTTTGGCCTCCTTCTATGAACGTGCTGGTAAAGTAAAATGTCTGGGTAGCCCAGATCGTACTGGTAGTGTAACGATAGTTGGTGCTGTATCTCCTCCTGGAGGAGATTTCTCAGACCCTGTTACATCTGCAACCCTTGGTATTGTTCAGGTCTTTTGGGGTCTGGATAAGAAACTTGCTCAGAGGAAACATTTTCCATCTGTAAATTGGCTTATTTCTTATTCGAAGTACTCAAAGGCCCTGGAGTCTTTCTACGAGCGATTTGATCAAGATTTCATTGACATCCGCACAAAAGCTCGTGAGATTCTGCAAAGAGAAGATGATCTGAATGAAATTGTCCAACTTGTTGGTAAAGATGCTTTGGCAGAAACTGATAAAATTGTCCTGGAGACGGCAAAGCTTCTGAGAGAGGATTATCTTGCTCAGAATGCATTTACTCCATATGATAAGTTCTGTCCATTCTACAAGTCTGTTTGGATGATGCGCAACATTATCCATTTCAACACTTTGGCAAATCAGGCAGTGGAAAGAGGAGCAGGTTCAGAAGGCCAGAAGATAACATACAGTGTTATCAAGCATCGACTTGGTGACCTCTTCTACCGTTTAGTGTCTCAGAAATTTGAGGATCCTGCGGAAGGGGAGGCAGCTCTGGTCGGGAAATTCAGTAAACTATATGAAGACCTCAACACCGGTTTCCGCAACCTCGAGGATGAAATACGG
>Lch_2
ATGCCGTCCGTATACGGAGATCGGCTCACGACGTTCGAGGATTCGGAAAGGGAGAGCGAGTACGGATATGTCCGGAAGGTATCGGGACCAGTTGTTGTGGCAAATGGAATGGGCGGTGCTGCTATGTATGAACTCGTCCGTGTTGGCCATGACAAACTTATTGGAGAAATTATTCGGCTGGAGGGAGATTCCGCAACAATTCAAGTTTATGAAGAAACCGCTGGGTTAATGGTGAATGACCCTGTTTTACGAACACGAAAGCCCCTCTCCGTGGAGCTAGGGCCAGGAATTTTGGGCAACATTTTTGATGGGATTCAGAGGCCCCTGAAAACTATTGCTATAAGATCCGGTGATGTTTATATCCCTCGTGGTGTTTCTGTCCCTGCCCTTGACAAAGATATATTGTGGGAATTCCAGCCTAAAAAATTAGGTGTTGGAGATCTTGTGACTGGTGGAGATTTATATGCTTCTGTTTTTGAGAACAGCTTAATTCAGCACCATGTTGCACTTCCACCTGGTTCTATGGGAAAAGTGACCTACATTGCCCCCGCTGGTCAATACAGTCTAAAGGATACTGTGCTAGAGCTGGAGTTCCAAGGTGTTAAAAAGCAATTTACCATGCTTCAGTCGTGGCCTGTGCGTACCCCAAGGCCTGTTGCGTCGAAGCTTGCTGCTGATACACCTCTCTTGACTGGGCAGCGTGTTCTTGATGCTCTTTTCCCGTCAGTACTTGGAGGAACCTGTGCTATACCTGGAGCATTTGGTTGTGGGAAAACAGTCATTAGTCAAGCTCTTTCGAAGTACTCTAATTCTGATGCTGTGGTTTATGTTGGCTGTGGAGAAAGAGGAAATGAAATGGCAGAGGTTCTTATCGATTTCCCTCAATTGACAATGACATTACCTGATGGCCGTGAAGAATCCGTCATGAAGCGCACAACACTTGTGGCAAACACTTCTAACATGCCTGTGGCTGCTAGGGAGGCCTCTATATATACTGGAATTACAATAGCTGAATACTTCCGAGATATGGGTTACAATGTTAGCATGATGGCTGATTCGACATCTCGTTGGGCAGAAGCATTGCGTGAAATATCTGGGCGTCTGGCTGAAATGCCAGCAGACAGTGGCTATCCAGCATACCTTGCAGCACGTTTGGCCTCTTTCTATGAACGGGCTGGTAAAGTGAAATGTCTGGGGGGGCCCGATCGTACTGGCAGTGTAACAATAGTTGGTGCTGTTTCTCCTCCTGGAGGAGATTTCTCTGATCCTGTAACATCTGCAACCCTTGGTATCGTTCAGGTCTTTTGGGGTCTGGATAAGAAACTTGCTCAGAGGAAGCATTTTCCGTCCGTGAATTGGCTCATATCTTATTCAAAATACTCGAAGGCCTTAGAGTCCTTCTATGAGAAATTCGATACAGATTTCATTGACATCAGGACGAAAGCTCGTGAGGTGTTGCAGAGAGAAGATGATCTGAATGAAATTGTCCAGCTTGTTGGTAAAGATGCTTTAGCTGAAAGTGACAAGATTGTCCTCGAGACAGCGAAGCTTCTGAGGGAGGATTATCTTGCTCAGAATGCATTTACTCCATACGACAAGTTCTGTCCATTCTACAAGTCTGTTTGGATGATGCGGAACATTATCCATTTCAACACTTTGGCGAATCAGGCAGTGGAGCGAGGAGCAGGTTCAGATGGCCAGAAGATTACATACAACGTTATCAAGCATCGGTTGGGCGACCTCTTCTACCGTCTAGTGTCCCAGAAATTTGAAGATCCTGCAGAAGGGGAGTCAGCTCTGGTGGCGAAGTTCAGTAAATTATATGAAGATCTCACCGTCGGTTTCCGGAACCTTGAGGATGAAATCCGG
>Nco_1
------------------------------------------------------------------------------------------------------------ATGGGAGGATCCAAGATGTACGAGCTGGTGAAGGTGGGCTACGACAAACTGGTCGGAGAGATCATCAAACTGGACGGAGACTCAGCCTACATCCAGTGCTACGAAGACACATCCGGCCTGACCGTGGGCGATCCTGTTGAGAGAACTAAACAACCGCTATCGGTGGAACTCGGTCCAGGCATCCTTGATCAGATATTCGACGGTATCCAGCGTCCCCTCAAGGTCATTGCTGAGTACTCTCAATCCGTGTTCGTGCCTAAGGGTGTAGAC---------------------------------------------------------GGGGACATCCTCTCACAGGGCGACATCTTCGGTACCGTCTACGAGAACAGTCTCTTCGAACACAGCATCCTGGTGCCTCCCAAGTGCAAGGGCAGAGTCACCTACGTCGCCCCCGCCGGCTCCTACAACATCCACGAGGAAGTCCTCGAACTCGAACTCGACGGCAAGAGGACCAAGTACTCCATGAGCCACAAGTGGCCAGTCAGACAGCCCAGGCCCATCGTCGAAAAACTCGCAGGAGACGTCCCCCTCATCACCGGACAGAGAGTCCTCGACGCCATGTTCCCCTCCATCCTCGGCGGAACCTGCGCCATCCCCGGCGCCTTCGGCTGCGGAAAGACCTGCATTTCCCAAGCCCTCTCCAAGCACTCCAACAGCGAGGTCATCATCTACGTCGGCTGCGGTGAGCGCGGAAACGAAATGGCTGAAGTGCTCGAGGAATTCCCCGCCCTCACT---ACCATCAAGAACGGCAAGGAAGTCTCTATCATGCAAAGGACGTCCCTGGTCGCCAATACCTCCAACATGCCCGTCGCCGCCAGAGAGGCCAGCATCTACACCGGCATCACTCTCGCCGAGTACTTCCGCGACATGGGCAGGAACGTCTCCATGATGGCTGATTCCACTTCCCGATGGGCAGAGGCCCTCAGAGAAATCTCTGGCCGTCTGGCAGAGATGCCCGGTGACTCCGGCTACCCCGCCTATCTTGCCACCAAACTCGCACAGTTCTACGAGAGAGCAGGTAAGGTGACCTGCCTCGGATCTCCTGAACGTAAGGGATCCATCACCATCGTGGGCGCTGTGAGTCCTCCCGGCGGTGACTTCGCCGATCCCGTCACCACCTCCACCCTCTCCATCGTGCAGGTCTTCTGGGGACTCGACAAAAAACTGGCCCAGAAGAAGCACTTCCCCTCCGTCAACTGGACCATCTCCACCTCCAACTACGAGAGACAGCTCGACAAGTACTTCGAGAACTACGACAAGGAGTTCTCCAGCCTCAGACAGAGGATCAAGGAAATCCTGCACGAGGAAGTGGAACTCAACGAAATCGTGCAACTGGTCGGCAAGGACTCCCTCTCCGAGGACCAGAAGCTCACCCTCGAGATCGCCAACATCATCAAGGGAGAGTTCCTGCAGCAGAACGCTTTCTCTGAGCACGACTTCACCTGCCCCCTC------------------------------------------------------------------------------------------------------------------------------------------------------------------------------------------------------------------------------------------------------------------
>Nco_2
ATGCCGTCTGCTTACGGTGATCGCTTGACGACGTTCGAGGACTCGGAGAAGGAGAGCGAGTATGGATACGTTCGCAAGGTTTCAGGGCCAGTTGTTGTGGCTGATGGCATGGCTGGTGCTGCTATGTATGAGCTTGTTCGTGTAGGTCATGACAATCTTATTGGTGAAATTATTCGTCTTGAAGGGGATTCTGCTACAATTCAAGTTTATGAGGAAACAGGTGGATTAATGGTAAATGATCCTGTTCTTCGAACCCATAAGCCATTGTCTGTGGAGCTTGGTCCTGGAATCCTGGGTAACATTTTTGATGGGATTCAGCGGCCACTGAAAACAATTGCACTGAAATCTGGGGATGTGTACATTCCTCGAGGTGTAGCTGTTCCTCCACTTGACAAGGATACCTTGTGGGAGTTTCAACCTAAAAAAATAGGTGTTGGTGATCTGCTGACAGGTGGTGACCTGTATGCGGCCGTATTTGAGAATAGTTTAATGCAGCATCATGTTGCACTTCCTCCTGGTTCTATGGGCAAAATTACCTATGTTGCCCCTCCTGGCCATTACTCGATTAAGGAAACTGTATTAGAATTGGAGTTTCAAGGTGTAAAGAAACAGTTCACTATGCTCCAGACTTGGCCTGTACGTACACCTAGACCTGTTGCGGCAAAGCTCGCAGCTGATACACCTCTTTTAACTGGCCAGCGCGTTCTTGATGCTCTGTTTCCCTCAGTGCTTGGTGGTACTTGTGCTATACCTGGTGCATTTGGCTGTGGGAAGACAGTTATTAGCCAGGCTCTTTCAAAGTATTCAAACTCAGATACTGTTGTCTATGTTGGTTGTGGAGAGAGAGGAAACGAAATGGCTGAGGTGCTTATGGACTTCCCTCAATTGACAATGACATTGCCTGATGGCCGTGAAGAATCTGTGATGAAGCGTACTACACTTGTTGCAAATACATCAAACATGCCTGTGGCTGCTCGTGAGGCATCCATTTATACAGGAATAACTATAGCAGAATACTTCCGAGATATGGGATATAATGTCAGCATGATGGCTGATTCTACTTCCAGATGGGCAGAAGCATTGCGTGAAATTTCTGGACGGCTGGCTGAAATGCCTGCTGATAGTGGGTACCCAGCATACCTGGCAGCTCGATTGGCATCTTTCTATGAACGTGCTGGTAAAGTGAAATGTTTAGGTGGTCCAGATCGTACAGGTAGTGTGACAATAGTTGGTGCTGTTTCACCTCCTGGAGGAGATTTCTCAGACCCTGTGACAGCTGCAACGCTTGGAATTGTTCAGGTCTTTTGGGGTCTTGACAAAAAGCTTGCACAAAGGAAGCACTTCCCATCTGTAAATTGGCTTATTTCTTATTCTAAATACACAAAGGCGTTGGAATCTTTTTATGAACAATTTGATCCAGATTTTATCTCCATCAGGACAAAAGCTCGTGAGGTTCTACAGAGAGAAGATGATCTGAATGAAATTGTTCAGCTGGTGGGTAAAGATGCTTTGGCAGAATCTGACAAGATCACACTGGAGACAGCTAAACTTCTTAGGGAGGATTATCTTGCTCAAAATGCTTTCACTCCGTATGATAAATTTTGCCCATTTTACAAATCAGTCTGGATGATGAGGAACATTATTCATTTCAATGCACTAGCTAATCAGGCTGTGGAACGTGGAGCCGGATCGGATGGCCAGAAGATAACATACAGCATTATCAAGCAGCGTCTTGGTGATCTATTCTACAGATTAGTGTCCCAAAAGTTTGAAGACCCGGCTGAAGGAGAAGATGCCTTGGTCAGGAAGTTCAGCCAACTATACGAGGATCTCACCACTGGGTTCCGCAACCTGGAAGATGAATATCGT
>Osa_1
------ATGGCGTTCGGCGACCGCATCACCACCTTCGAGGACTCCGAGAAGGAGAGCGAGTACGGCTACGTCCGCAAGGTCTCTGGACCTGTGGTTGTGGCTGATGGAATGGGAGGTGCTGCCATGTATGAACTCGTCCGTGTTGGGCACGATAATCTTATTGGAGAAATTATTCGTCTTGAGGGGGATTCAGCTACAATTCAAGTTTATGAGGAAACTGCTGGACTGATGGTTAACGACCCTGTTTTGAGAACACGAAAGCCCCTGTCGGTTGAGTTGGGACCTGGTATTCTTGGGAACATTTTTGATGGGATCCAGCGCCCTCTGAAAACTATTGCTATTAAATCTGGAGATGTGTACATTCCGCGTGGTGTCTCAGTTCCTGCCCTTGACAAAGATGCTTTGTGGCATTTTAAGCCAGAAAAACTAGGTGTTGGAGATATTATCACGGGTGGAGATCTATATGCTATTGTCAATGAAAATACTTTGATGCAACACAAGGTTGCTCTTCCACCTGGCGCTATGGGGAAAATAAGTTACATCGCCCCAGCTGGTCAATATAGCCTGCAGGATACAGTGCTAGAATTGGAATTTCAGGGTATCAAAAAGGAATTTACCATGCTCCAGACATGGCCTGTGCGTTCACCAAGGCCTGTTATGGAAAAACTTGCTGCAGATACACCTCTTCTTACAGGACAGCGTGTACTTGATGCATTGTTCCCCTCAGTTCTTGGAGGAACATGTGCCATTCCTGGAGCTTTTGGTTGTGGAAAGACTGTCATTAGTCAGGCACTTTCCAAGTATTCCAACTCCCAAGCTGTGGTTTATGTCGGATGTGGCGAAAGAGGAAATGAGATGGCTGAGGTTCTCATGGACTTTCCCCAATTGACAATGACGACAGAGGATGGACGTGAAGAGTCTGTGATGAAGAGAACAACACTGGTGGCTAACACATCCAACATGCCTGTCGCTGCTCGTGAAGCTTCCATTTATACAGGAATTACGATAGCTGAGTATTACCGTGACATGGGTTACAATGTCAGCATGATGGCTGATTCCACCTCACGATGGGCTGAGGCATTGCGTGAAATTTCTGGGCGTTTGGCTGAAATGCCTGCAGATAGTGGTTACCCTGCTTATTTGGCTGCAAGACTGGCATCTTTCTATGAACGTGCTGGTAAAGTAAGGTGTCTTGGAAGTCCAAAACGGGACGGAAGTGTTACAATTGTAGGGGCTGTCTCTCCACCTGGTGGTGATTTTTCAGATCCTGTTACCTCTGCAACCCTTAGTATTGTTCAGGTCTTCTGGGGATTAGATAAAAAGCTTGCCCAGAGGAAGCATTTCCCATCAGTGAATTGGCTCATATCTTATTCGAAATATTCTAAGGCGCTTGAGCCGCACTATGAGAGGGAAGATCCAGATTTCATTGATATTAGAACAAAGGCACGTGAGGTGTTGCAGAGGGAAGATGATTTAAATGAAATAGTGCAGCTTGTTGGTAAAGACGCACTGGCAGAATCTGACAAGATTACACTGGAGACAGCAAAACTTCTGAGAGAAGATTATTTGGCACAAAATGCATTCACCCCATATGATAAGTATTGCCCATTCTACAAATCTGTTTGGATGATGCGCAACATTATTCATTTCAACACATTGGCAACCCAGGCGGTGGAGCGGGCAGCTGGTGCTGATGGACAGAAGATTACATACAGTGTCATAAAGCATCGCATGGGCGATCTATTCTACCGCCTAGTGTCGCAAAAATTCGAGGATCCCGCAGAGGGCAAAGAAGTTTTGATTGCGAAATTTCAGAAGCTGTACGATGACCTTACCGCCGGGTTCCGCAATCTAGAAGACGAAGCACGG
>Osa_2
------ATGTCGTAC---GATCGCGTCACGACCTTCGAGGACTCGGAGAAGGAGAGCGAGTACGGCTACGTCCGCAAGGTTTCTGGACCTGTGGTCGTGGCTGATGGAATGGGTGGTGCTGCCATGTATGAACTTGTCCGAGTTGGTAATGATAACCTCATTGGGGAAATTATTCGTCTTGAGGGTGATTCAGCCACCATTCAAGTTTATGAGGAAACAGCTGGGTTGATGGTCAATGATCCAGTGTTGAGAACAAGAAAGCCTCTTTCAGTTGAATTGGGACCTGGTATCCTTGGAAATATCTTTGATGGAATCCAGCGCCCTCTAAAAACTATTGCTATAAAGTCTGGAGATGTGTACATACCACGTGGTGTTTCAGTCCCTGCTCTTGACAAAGATCAGTTGTGGGATTTTGAGCCAAAGAAGCTAGGTGTTGGAGATGCCATCACTGGTGGAGATCTATATGCTACTGTGTTTGAGAATACGCTGATGAAACATCATGTTGCCCTTCCTCCTGGTTCTATGGGGAAAATTAGTTACATTGCACCAGCTGGCCAGTATAGCTTGCAGGATACAGTTCTGGAACTGGAATTCCAGGGCATCAAAAAGCAATTTACTATGCTCCAGACATGGCCTGTCCGGTCACCAAGGCCTGTTTCATCAAAGCTTGCTGCTGACACGCCTCTTCTAACAGGACAGCGTGTACTTGATGCACTATTTCCCTCAGTTCTTGGAGGAACTTGTGCTATTCCTGGAGCATTTGGTTGTGGAAAAACTGTCATTAGTCAGGCACTTTCAAAGTACTCCAATTCTGAAGCTGTGGTTTATGTGGGCTGCGGGGAAAGAGGAAACGAGATGGCTGAGGTCCTTATGGACTTCCCACAATTGACAATGACATTGCCTGATGGACGTGAAGAGTCTGTCATGAAAAGAACTACACTTGTTGCTAACACATCCAACATGCCTGTTGCTGCTCGTGAAGCCTCCATTTATACAGGAATTACAATTGCTGAATACTTCCGTGACATGGGCTATAATGTCAGTATGATGGCTGATTCTACTTCTCGGTGGGCTGAAGCTTTGCGTGAGATTTCAGGACGTCTGGCTGAAATGCCTGCGGATAGTGGTTACCCTGCATATTTGGCTGCACGTTTGGCATCCTTTTACGAACGTGCTGGTAAGGTGAAATGTCTCGGCAGTCCAGATCGGACAGGCAGTGTCACAATTGTTGGTGCTGTCTCTCCACCTGGAGGTGATTTTTCAGATCCTGTTACCTCTGCAACTCTTAGTATTGTGCAGGTCTTTTGGGGATTGGATAAGAAGCTGGCTCAAAGAAAGCATTTCCCATCTGTCAATTGGCTCATCTCTTACTCAAAATACTCAAAGGCTCTGGAATCCTTCTATGAGAAGTTTGATCAAGATTTCATTGATATTAGAACAAAAGCTCGTGAAGTGTTACAGAGAGAGGACGATCTAAATGAAATTGTCCAGCTTGTTGGTAAAGATGCACTGGCAGAATCTGATAAGATTACATTGGAAACAGCCAAGCTACTAAGGGAAGATTACTTGGCACAGAATGCATTTACCCCATATGACAAGTTCTGTCCATTCTACAAGTCTGTTTGGATGATGCGCAACATTATTCATTTCAATACATTAGCAAATCAGGCTGTGGAGCGTGCAGCTAATGCTGATGGACAAAAAATAACATACAGTGTCATAAAGCATCGTATGGGTGATCTATTTTATCGCCTAGTATCTCAAAAGTTTGAGGACCCTGCAGAGGGTGAAGATGTCCTAGTCGCAAAATTCCAGAAATTGTATGATGACCTCACAACCGGATTCCGCAACCTAGAAGATGAAGCTAGG
>Out_1
ATGCCGTCTGTTTATGGAGATAGATTGACAACCTTCGAGGACTCTGAGAGGGAGAGCGAGTATGGATATGTTCGCAAGGTATCTGGACCAGTCGTTGTGGCAGATGGCATGGGAGGGGCTGCAATGCATGAGCTTGTTCGAGTTGGTCACGACAATCTTATTGGTGAAATCATTCGTCTGGAGGGTGATTCTGCTACCATCCAAGTTTATGAAGAGACTGCAGGATTGATGGTGAACGACCCTGTACTGCGGACACACAAGCCTCTTTCAGTAGAGCTGGGACCTGGAATCTTGGGCAATATATTTGATGGAATTCAGAGGCCCTTGAAGGCTATTGCTGTAAAGTCTGGCGATGTGTATATCCCTCGTGGGGTTTCTGTGCCAGCTCTTGACAAGGACCAAACCTGGGAATTCCAACCTAAGAAACTATCTGTTGGAGATGTGCTAACTGGTGGTGACTTATATGCAACTGTATTTGAAAACAGTCTGATGCAGCACCATATCGCTGTTCCACCTGGTGCTATGGGCAAGATCACATACATTGCACCACCTGCTCATTACACCATTAAGGATACTGTACTGGAGTTAGAGTTTCAGGGAGTTAAAAAGGAACTTACAATGCTTCAGACTTGGCCTGTACGTACACCTAGGCCTGTCTCTTCCAAGCTCGCAGCTGATACACCCCTCCTGACTGGACAGCGTGTCCTTGATGCTCTATTTCCTTCTGTTCTTGGAGGAACATGTGCCATACCTGGTGCATTTGGTTGTGGTAAAACTGTCATCAGTCAAGCTCTTTCAAAGTATTCCAACTCTGATACTGTGGTCTATGTTGGTTGTGGTGAAAGAGGAAACGAGATGGCTGAGGTCCTCATGGATTTTCCGCAATTGACAATGACCTTGCCTGATGGACGGGAAGAATCTGTGATGAAACGCACAACTCTTGTGGCTAACACCTCAAATATGCCAGTGGCAGCCAGAGAGGCTTCAATCTATACAGGTATCACTTTAGCAGAGTACTTCCGTGATATGGGCTACAATGTCAGTATGATGGCTGATTCCACCTCACGTTGGGCAGAAGCTCTTCGTGAAATATCAGGCCGTCTGGCTGAAATGCCAGCAGATAGTGGGTATCCAGCCTATCTGGCTGCACGTTTGGCTTCCTTCTATGAACGGGCTGGAAAAGTGAAATGCCTCGGAAGCCCAGACCGCACAGGTAGTGTAACAATAGTTGGAGCTGTTTCTCCTCCTGGTGGAGACTTTTCTGATCCCGTAACTGCAGCAACGCTTGGTATCGTTCAGGTATTTTGGGGTCTTGACAAAAAACTTGCTCAACGCAAGCATTTTCCATCAGTCAATTGGCTTCTTTCATATTCAAAATATACAAAGGCACTAGAATCTTTCTATGAACAATTTGATCCAGATTTCATTTCTATTAGGACCAAAGCTCGTGAAGTCTTGCAGCGGGAGGATGATTTGAATGAAATTGTCCAGCTTGTTGGGAAAGATGCTTTGGCAGAAACTGATAAAATTATACTCGAGACTGCCAAACTTCTGAGGGAAGACTATCTTGCTCAGAATGCATTTACTCCGTATGATAAATTCTGCCCATTCTACAAGTCTATTTGGATGATGCGGAACATCATCCATTTCAATACACTAGCTAATCAAGCTGTTGAGCGAGGGGCTGGTCCTGATGGACAGAAGATTACTTACAACACAATAAAACAACGCTTGGGAGACCTTATTTATAGATTAGTG---------------------------------------------------------------------------------------------------------------
>Pab_1
---------------------------------------------------------------------------------------------------------------------------------------------------------------------------------------------------------------------------------------------------------------------------------------------------------------------------------------------------------------------------------------------------------------------------------------------------------------------------------------------------------------------------------------------------------------------------------------------------------------------------------------------------------------------------------------------------------------------------------------------------------------------------------------------------------------------------------------------------------------------------------------------------------------------------ATGACCTTGCCGGATGGACGAGAAGAATCTGTGATGAAACGCACGACTCTTGTGGCAAACACATCCAACATGCCAGTGGCAGCCAGAGAGGCATCAATTTATACAGGTATCACTTTAGCAGAGTACTTCCGTGATATGGGATACAATGTCAGTATGATGGCAGACTCAACATCTCGCTGGGCAGAAGCCCTTCGTGAAATCTCTGGCCGTTTGGCTGAAATGCCAGCAGATAGTGGATATCCGGCCTATTTGGCTGCACGTTTGGCTTCCTTCTATGAGCGGGCTGGTAAAGTTAAATGCTTAGGAAGTCCAGACCGCACAGGTAGTGTAACAATAGTTGGAGCTGTTTCTCCTCCTGGTGGAGACTTTTCTGATCCAGTAACTGCAGCAACACTTGGTATTGTTCAGGTGTTTTGGGGTCTTGACAAGAAACTTGCTCAACGCAAGCATTTTCCATCTGTCAACTGGCTTATTTCATATTCGAAATATACAAAGGCATTAGAATCTTTCTATGAGCAATTCGACCCAGATTTTATTTCTATTAGGACCAAAGCTCGTGAAGTCTTGCAGCGGGAGGATGATCTAAATGAAATTGTCCAACTTGTCGGGAAAGATGCTTTGGCAGAAACTGATAAAATTGTTCTGGAGACTGCAAAACTTCTGAGGGAAGACTATCTGGCTCAGAATGCATTTACTCCGTATGATAGATTCTGCCCATTTTACAAGTCTGTGTGGATGATGCGAAACATTATCCATTTCAATACATTAGCTAATCAAGTAAGTTATAAGGCT---------------------------------------------------------CTATGTTATATTTCTGTGTGTAATTAT------------------------------------------------------------------------------------------------------
>Ppe_1
ATGCCGGCGGTGTACGGTTCCCGATTGACCACATTTGAGGACTCCGAGAAGGAGAGCGAGTATGGCTACGTCCGCAAGGTCTCAGGACCAGTCGTCGTCGCAGATGGCATGGCTGGAGCTGCTATGTACGAGCTGGTTCGTGTTGGACATGATAATTTGATTGGTGAAATTATTCGGTTAGAAGGAGATTCTGCCACAATCCAAGTTTATGAGGAAACAGCTGGGTTGATGGTGAACGATCCTGTTCTACGTACTCGGAAGCCTTTATCAGTGGAGTTGGGACCTGGAATATTGGGAAATATTTTTGACGGAATCCAGAGGCCTTTGAAAACTATTGCAAAGATATCTGGTGATGTCTATATCCCACGTGGTGTATCTGTTCCAGCTCTTGACAAAGATATACTTTGGGAGTTTCAGCCCAAAAAAATAGGTGAAGGTGATACTCTCACTGGTGGAGACTTGTATGCTACTGTCTTTGAAAATAGTCTGATGGAGCACCATGTTGCGCTTCCTCCCGATGCAATGGGCAAAATTACTTACGTCGCACCACCTGGTCAATATTCATTGAAGGATACTGTGTTAGAGCTCGAGTTTCAAGGTGTCAAAAAGAAATTTACTATGCTTCAGACTTGGCCTGTACGTACACCAAGGCCTGTTGCATCAAAGGTTGCTGCTGATACCCCTCTACTCACTGGACAGCGTGTTCTTGATGCCCTTTTCCCCTCTGTTCTTGGTGGGACGTGTGCCATTCCTGGGGCTTTTGGTTGTGGAAAAACGGTTATTAGTCAAGCTCTTTCAAAGTACTCTAACTCAGACACTGTAGTTTATGTTGGTTGTGGAGAACGTGGAAATGAAATGGCCGAGGTGCTTATGGATTTTCCTCAATTGACCATGACTTTGCCTGATGGCCGTGAAGAATCTGTGATGAAGCGCACAACACTTGTGGCCAACACTTCTAACATGCCTGTGGCTGCTCGTGAAGCTTCAATCTATACTGGAATCACTATTGCTGAATACTTCAGAGATATGGGCTACAATGTCAGCATGATGGCAGATTCAACTTCTCGATGGGCTGAAGCATTGCGTGAGATTTCTGGGCGGCTGGCAGAAATGCCAGCAGATAGTGGATATCCTGCTTATTTGGCAGCTCGTTTAGCATCATTTTATGAACGTGCGGGTAAAGTGAAATGTCTTGGTGGACCAGAGCGTACTGGTAGTGTGACCATTGTTGGTGCTGTTTCTCCCCCAGGAGGAGATTTCTCAGATCCAGTGACATCTGCAACCCTTAGCATTGTACAGGTTTTCTGGGGTCTGGACAAAAAACTTGCCCAGAGGAAGCATTTTCCTTCTGTGAACTGGCTTATTTCCTACTCTAAGTACTCAACAGCATTGGAGTCTTTCTATGATCAATTTGATCCTGATTTTATCAACATCAGGACAAAGGCACGTGAGGTTTTGCAACGAGAAGATGATCTGAATGAAATTGTCCAACTTGTAGGAAAGGATGCTTTGGCTGAAGGAGATAAGATCACCTTAGAAACTGCAAAGCTTTTGAGGGAGGATTATCTCGCACAGAATGCATTTACTCCATATGACAAATTCTGCCCGTTCTACAAGTCTGTTTGGATGATGCGGAATATCATTCATTACTTTAATCTGGCCAATCAGGCAGTAGAGAAAGCAGCTGGTATGGATGGTCAAAAGATAAGTTACAGCCTAATCAAGCACCGTTTGGGAGATCTCTTTTACCGCCTTGTGTCACAAAAATTTGAGGATCCGGCAGAAGGGGAAGAAGTAATTGTGGGAAAATTTAAGAAGCTACACGAGGACCTGACAAGTGGTTTCCGCGCTCTTGAGGATGAAACCCGA
>Vvi_1
ATGCCGTCGGTGTACGGAGCTCGAATGACCACGTTCGAGGACTCGGAGAAGGAAAGCGAGTACGGTTACGTTCGCAAGGTGTCGGGACCAGTTGTCGTCGCAGATGGAATGGCAGGGGCTGCTATGTATGAACTGGTCCGTGTTGGACATGACAACCTTATTGGAGAAATTATTCGGTTAGAAGGAGATTCTGCCACAATCCAGGTTTATGAAGAAACAGCTGGGTTGACGGTGAATGACCCTGTTCTACGTACACACAAGCCTCTATCGGTGGAGCTGGGTCCTGGAATTTTGGGAAATATATTTGATGGCATTCAGAGGCCTTTGAAGACCATTGCAAAAATATCTGGTGATGTCTACATTCCTCGTGGTGTATCTGTTCCTGCACTTGACAAAGATATACTCTGGGAATTCCAGCCTAAAAAATTAGGTGAGGGTGATCTTCTAACAGGTGGAGACTTATATGCGACTGTCTTTGAGAACAGTTTAATGCAGCACCATGTTGCCCTTCCTCCTGATGCTATGGGAAAGATCACGTATGTTGCACCAGCTGGTCAATACTCGTTGAAGGATACCGTCTTAGAGCTTGAGTTTCAAGGTGTGAAAAAGCAAATTACCATGCTTCAGACTTGGCCTGTACGTACACCTAGGCCTGTTGCGTCAAAGCTGGCTGCTGATACCCCACTACTTACAGGACAGCGTGTTCTTGATGCCCTTTTCCCTTCTGTTCTCGGTGGAACTTGTGCCATACCTGGGGCATTTGGTTGTGGAAAAACAGTCATCAGTCAAGCTCTTTCTAAGTACTCTAATTCAGACACTGTGGTTTATGTTGGTTGTGGAGAAAGAGGAAATGAAATGGCGGAGGTTCTTATGGATTTTCCTCAATTGACGATGACACTGCCTGATGGCCGTGAAGAATCTGTCATGAAGCGAACTACACTTGTGGCCAACACTTCAAATATGCCTGTGGCTGCTCGTGAGGCTTCAATTTATACAGGTATCACTATAGCTGAATACTTCAGAGATATGGGCTACAATGTTAGTATGATGGCAGATTCAACATCTCGATGGGCAGAGGCATTGCGAGAAATATCAGGACGGCTGGCTGAGATGCCTGCGGATAGTGGCTATCCTGCTTATTTGGCAGCACGTTTAGCCTCTTTCTATGAGCGCGCTGGCAAAGTGAAATGTCTGGGTGGACCAGAACGTAACGGTAGTGTCACAATTGTTGGGGCTGTGTCTCCTCCTGGAGGAGATTTCTCTGATCCTGTGACATCTGCAACTCTCAGCATTGTCCAGGTTTTCTGGGGTCTGGACAAGAAACTTGCTCAGAGGAAACATTTCCCATCTGTAAACTGGCTTATTTCATACTCAAAATATGCAACGGCATTGGAATCTTTTTATGAGCAATATGATCCAGATTTTATCAACATCAGGACAAAGGCTCGTGAGGTGCTGCAAAGAGAAGATGACCTAAATGAAATTGTGCAACTTGTCGGAAAAGATGCTTTAGCTGAAACAGATAAAATTACTCTAGAGACTGCAAAGCTTTTGAGGGAAGACTATCTTGCACAAAATGCATTTACCCCATATGATAAGTTCTGCCCCTTCTACAAGTCGGTTTGGATGATGCGCAATATTATCCATTTCTATAATTTGGCCAATCAGGCAGTAGAGCGTGGAGCTGGTATGGATGGACAGAAGATAACTTACACCCTTATCAAGCATCGGTTGGGAGATCTGTTCTATCGTCTTGTGTCTCAGAAATTCGAGGACCCAGCAGAAGGAGAAGAAGTTCTTGTGGCTAAATTCAGCAAGCTACATGAGGATCTGACTGCTGGTTTCCGCAACCTTGACGATGAAACTCGA
>Vvi_2
ATGCCATCCATTAATGGAGCTCGATTAACTACATTTGAGGATTCTGAGAAAGAGAGCGAGTATGGATATGTTCGCAAGGTGTCCGGACCAGTTGTCGTTGCTGATGGAATGGCAGGAGCTGCTATGTATGAACTGGTTCGAGTTGGTTATGACAACCTTATCCTGGAAATTATTCGATTGGAAGGAGATTCAGCTACCATCCAAGTTTATGAAGAAACAGCTGGTTTGATGGTGAACGACCCTGTTTTACGAACACACAAGCCCCTCTCAGTGGAGCTGGGACCTGGAATTTTAGGAAACATTTTTGATGGCATTCAGAGGCCACTGAAGACTATTGCTAAGAGATCTGGTGATGTCTATATTCCTCGTGGTGTTTCTGTCCCAGCCCTTGACAAAGATACACTATGGGAGTTCCAGCCCAAGAAACTAGGTGAAGGAGATCTTTTAACTGGTGGAGACTTGTATGCTTCTGTTTTTGAGAATAGCTTAATGCAACACCATGTTGCACTTCCCCCTGATGCTATGGGAAAGATCACTTACATAGCACCACCTGGTCAATATTCACTAAAGGACACAGTGCTAGAACTTGAGTTTCAAGGTGTCAAAAAGCAATTTACCATGCTTCAGACTTGGCCTGTCCGTACACCTAGGCCTGTTGCCTCAAAGCTTGCTGCTGATACACCTCTCCTTACTGGGCAGCGTGTTCTCGATGCTCTCTTTCCCTCAGTCCTGGGTGGGACTTGTGCAATTCCTGGGGCATTTGGCTGTGGGAAAACAGTCATCAGTCAAGCTCTTTCCAAGTACTCTAATTCTGACACTGTGGTTTATGTTGGATGTGGAGAGAGAGGAAATGAAATGGCAGAGGTTCTGATGGATTTTCCTCAACTGACAATGACACTGCCTGATGGGAGAGAAGAATCTGTCATGAAGAGAACTACGCTCGTAGCTAACACTTCTAACATGCCTGTGGCTGCAAGGGAGGCTTCAATTTATACAGGTATCACAATTGCCGAATACTTTAGAGACATGGGTTACAATGTCAGTATGATGGCAGATTCAACATCTCGTTGGGCTGAGGCTTTGCGTGAGATATCTGGAAGACTGGCAGAAATGCCAGCAGACAGTGGTTACCCTGCTTATCTGGCAGCACGTTTAGCCTCTTTCTATGAGCGTGCTGGTAAAGTTAAGTGCCTTGGTGGGCCAGAACGCACAGGTAGTGTCACCATTGTGGGTGCAGTTTCTCCACCAGGTGGAGATTTTTCAGATCCAGTGACATCAGCTACACTTAGTATTGTCCAGGTGTTCTGGGGTTTGGACAAAAAGCTTGCTCAGAGGAAACATTTCCCATCTGTAAACTGGCTTATTTCTTACTCTAAGTACTCAACCGCATTGGAATCTTTTTATGAACAATATGACCCTGATTTTATTAATATCAGGACAAAGGCTCGTGAGGTGCTGCAAAGAGAAGATGACCTTAATGAAATTGTCCAGCTTGTTGGAAAGGATGCTTTGGCAGAAACGGATAAAATTACACTGGAGACTGCAAAGCTCTTGAGGGAGGACTATCTTGCTCAAAATGCTTTCACACCATATGACAAGTTTTGTCCCTTTTACAAGTCAGTTTGGATGATGAGGAACATTATTCATTTCTATAATTTGGCCAATCAGGCAGTAGAACGAGGAGCTGGTATGGACGGGCAGAAAATAACATACAGCCTCATCAAGCATCGTCTTGGAGATCTTTTCTACCGTCTTGTATCTCAGAAATTTGAAGATCCAGCAGAAGGCGAGGAAGCTCTGGTAGCAAAGTTCACCAAACTAAATGAAGATCTCACCATGGGCTTCCACAACCTTGAGGATGAAGGCCGG
