# Supplementary material for: The Chloranthus sessilifolius genome provides insight into early diversification of angiosperms
Source: Nat Commun. 2021 Nov 26;12:6929. doi: 10.1038/s41467-021-26931-3 (PMC8626421; doi:10.1038/s41467-021-26931-3)
Supplement: Supplementary file 4 — Source Data [file 41467_2021_26931_MOESM4_ESM.zip › Fig. 3a, c, e and Supplementary Figure 12, 14, Phylogenetic tree/LCG_multi-species coalescent-based/group_1259_CDS.treefile]

(Aco_1:0.0032644723,Aco_2:0.0050879318,(((((((((Ash_1:0.1286512084,(Egu_1:0.0697675327,((Nco_1:2.1533846918,Osa_1:0.0412015169)80:0.0895847468,Osa_2:0.0698503196)80:0.1094634296)60:0.0203644173)82:0.0543981523,Lch_2:0.0639957187)21:0.0030210450,Csp_2:0.6224297479)23:0.0013456793,Cka_1:0.0889239109)26:0.0045272715,Lch_1:0.0763868538)28:0.0102824811,Cka_2:0.0859395416)31:0.0120447167,Csp_1:0.1011327614)57:0.0136713228,(((Atr_1:0.1394895792,(Out_1:0.0310982111,Pab_1:0.0948958410)100:0.1445613532)48:0.0235823262,(((Efe_1:0.0159308813,Efe_3:0.0223684627)88:0.0054899036,Efe_2:0.0167157834)84:0.0175256877,Nco_2:0.0089586410)87:0.1463733738)55:0.0165470734,(Cde_1:0.0467771882,Cde_2:0.0108140267)100:0.1788768204)66:0.0298670052)100:0.0444734670,((Ppe_1:0.1183591758,Vvi_1:0.0621785424)95:0.0288509242,Vvi_2:0.1114199919)94:0.0276292052)100:0.0943019092);
