# Supplementary material for: The Chloranthus sessilifolius genome provides insight into early diversification of angiosperms
Source: Nat Commun. 2021 Nov 26;12:6929. doi: 10.1038/s41467-021-26931-3 (PMC8626421; doi:10.1038/s41467-021-26931-3)
Supplement: Supplementary file 4 — Source Data [file 41467_2021_26931_MOESM4_ESM.zip › Fig. 3a, c, e and Supplementary Figure 12, 14, Phylogenetic tree/LCG_multi-species coalescent-based/group_1262_CDS.aln-0.2cln]

>Aco_1
ATGGCAGAGCTTCGA---GGAATTAGTGCTCCA------------------TGTAGAGGTGGTACTTATGCAATAAATCTTGAAAGTTTTACAAAGCGATTGAAAGTTTTTTATTCGCACTGGAAGGAAAACAGAACTGATCATTGGGGCTCATCTGATGCTCTTGTTATCGCAACGCCACCCGTATCTGAGGATCTTCGGTACATGAAATCCTCTGCTCTAAACATCTGGTTGCTTGGGTTGGAATTTCCAGAGACGATCATTGTTTTAACGAACAAGCAGATCCACTTCTTGTGTACTCAGAAGAAAGCGTCTGTGCTAGAAATCCTTAAAAAACCTGTGAAGGTGACAGTTGGTACCGAGATTGTACTGCATGTGAAGGCAAAGAGTGATGATGGAACTGCATTGATGGATGAGATGTTAGGTGCAATACGTGCTCAGTCGAAATCTAGTGGTCATGATTCCCCTGTTGTTGGTTACCTAGCAAAAGAAGCTCCTGAAGGGAATTTCCTTGAGAACTGGGAAAAGAAACTGAGAACTTTTAATTTTCAGCTTGTTGATGTAACAAATGGGTTTTCCGAACTGTTTTCTGTTAAAGACAGCATTGAAATCACAAATGTGAAGAAAGCAGCAATTTTGACTTCTTCTGTGATGAAATATCATGTGGTACCAAAGCTCGAAAAGATTATTGATGAAGAGATAAAGGTTTCCCATTCAACATTGATGGATGGCGCAGAGAAGTCTATACTGGAACCTGCAAGAGTTAAAGTGAAGCTGAGAGCTGAGAATGTTGATATTTGCTATCCTCCAATCTTTCAGAGCGGAGGAGTGTTTGATCTGAAGCCAAGTGCGTCAAGCAATGATGAGAAACTGTATTATGACTCAACGAGCATAATCATTTGCGCCATTGGATCTCGATATAATAGCTACTGCTCTAATGTAGCCAGGTCGTTCTTGATTGATGCCAATCCAATACAGAGCAAGGCATATGAGGTTCTTTTGAAGGCCCATGAAGTAGCAATTGCTGCATTAAAGCCAGGGAATAAGATCAGTGCTGCTTACCAGGCAGCATTTTCAGTTGTTGAGAAAGATGCTCCTGAATTTACACCAAATCTCACCAAGACTGCTGGAATAGGCATTGGCCTTGAGTTTCGTGAATCAGGCTTGAGCCTGAATTCTAAGAATGACCGAGTCTTGAAAGTTGGCATGATTTTTAATGTGTCCCTTGGCTTTCAGAACTTGCAAACACAAACAAACAATCCAAAGACCGAAAAGTTCTCTCTCTTGCTTGCAGACACTGTAATTGTCAATGAAAAGCATCCAGAAGTTCTCACTGCATTCAGCTCTAAAGATGTCAACGATGTTGCGTACTCATTTAATGATGAGGATGAAGAGGAAGAAGAAAAACCCAAAACTAAAGTTGAGTCAAATGGCAGTGATGCATTTTTGTCAAAGGCAACGCTTAGGTCAGACAAGCAGGACATGTCAAAGGAGGAGCAGCGGAAACAGCACCAGGCTGAACTTGCTCGTCAGAAAAATGAAGAAACTCGTCAGAGATTAGTTGGTGGTGGTTTTGGTTCATCAGAT------------------------------------------------------------------------------------------------AAGAATGAGGCCATACTGCTTCCCATTTATGGAAGCATGGTACCATTTCATGTTGCTACTATCAAGAGAGTATACAGCCAGCAAGAT---AAT---------TACATTCGAATTATCTTTGATGTACCTGGTACTGCATTCAACCCTCATGATCAAAACTCCTTGAAGTTCCAACGGTCTATTTATCTAAAAGAAGTATCCTTTCGCTCCAAGGACCCAAGACATATCACAGAAGTTGTGAAGCTTATCACTACCTTTCGTCGCCAGGTAAAATCAAGGGAATCAGAAAGAGCAGAAAGGGCCACTTTGGTAGGTCAGGAGAAGCTTCAGCTGGCAGGGACACAATTTAAGCCACTGCGGCTGCCTGATCTGTGGATTCGTCCCTCATTTGGTGGGAGAGGGAGGAAGCTAAGTGGTACTCTTGAGGCACAC---------------------------------------------------------------------CATGCATTCTTCCAGCCAGCAGAAAAGGAGATGATTACTCTTTTGCACTTCCACTTGCACAATCACATCATGGTGGGGAACAGAAAAACTAAGGATGTTCAGTTCTATGTTGAGGTGATGGATGTTGTTCAAACCTTGGGAGGGTCAAGAAGATCAGCACATGATTCAGATGAAATTGAGGAAGAACAGCGGGAAAGGGACAGGAAGAATAGAATAAACTTGGACTTCCAGAATTTTGTGAACAAGGTGAGTGACCTGTGGGGGCAGCCTCATCTCAGAGAACTTGACCTAGAATTCGACGTGCCTTACAGAGATCTTGGATTCCACGGAGTTCCTTATAAGGCATCAGCATTCATTGTCCCGACTTCGAGTTGCCTGGTCGAGTTGGTGGAGAACCCTTTCCTAGTCATCACGGTAAGTGAGATTGAGATTGTGAACCTTGAGAGGGTGGGACTTGGGCAGAAGAGCTTTGACATGGCAATTGTGTTCAAGGATTTTAAGAGGGATATACTTCGTATTGATTCAATTCCATCCACATCACTTGATAATGTCAAGGACTGGCTTGACACGACAGATCTTAAGTACTACGAGAGCAGGCTGAATCTCAACTGGAAGTCCATACTGCAGAATATCACGGATAACCCCGAGCAATTCTTAGAGGAAGGAGGGTGGGAGGTTTTCAACATGGAAGCGAGTGACTCAGACTCAGAGAACACAGAAGACTCTGACCAAGGCTATTTGCCATCAGACGTTCAGTCTGATTCTGTGTCAGAAGAAGAGGATGATGATAGTGAGTCCCTGGTTGAATCAGAGGAAGATATGGAGAAAGATACTGAGGAAGAGTCGGAAGAAGACGAGGGTAAAACATGGGAAGAGTTGGAGAGAGAGGCAAGCAATGCAGACAGGGAGAAAGGCAATGAATCAGACAGTGAGGAAGACAGACAAAGAAGAAAGATTAAAGCTTTTGGGAAGTCTCGCATCCCTGACAAGACGGATTCCAGGGGTGGTCCTCCCAAGAGGCCTAAGATGAGG
>Aco_2
ATGGCGGACCATCGAAATGGAAGT---------------------GCTGCAGGAGGAGGTCCTTCTTATGATATAGACCTCCAACATTTTATGAAGCGATTGAAAGTGTTTTATTCTCACTGGAAGGAGAACAAAGTGGATCTCTGGAGCTCTTCTGATGCTCTTGTTGTTGCAACTCCTCCTGCTTCTGATGATCTCCGGTACCTGAAATCCTCTGCTCTAAACATGTGGTTACTTGGGTTGGAGTTTCCAGAGACCATCATGGTTTTCATGAACAAGCAGATCCACTTCATGTGTACTCAGAAGAAAGCTTCTCTTCTAGAGAACCTCAAGAGACCTGCGAAGGAGACTGTAGGTGCTGAACTTGTGATGCATGTGAAGACAAAGAGTGATGATGGAACTGCTTTGATGGATGAGATATTCCGTGCAATCCGTGCTCAGTCTAAATCAAGTGGTCCTGACTCCCCTATCATTGGTTACATAGCAAAAGAGGCTCCTGAAGGGAAACTTCTTGAAACCTGGGGTGACAAATTAAAGAACTCTAGTTTCCAGCTTGTTGATGTTACAAATGGGTTTTCTGAATTATTTGCTGTTAAAGACAATACCGAGATAACGAATGTGAAAAAAGCAGCATATTTGACTGCCTCTGTTATGAAGCTTCATGTGGTACCAAAGCTGGAAAAGATTATTGACGAGGAGAAAAAGGTTTCCCATTCAACATTGATGGATGACACAGAGAAGTCGATATTGGAACCAACAAGAGTTAAGGTGAAGCTGAAGGCTGAGAATGTGGATATCTGTTATCCTCCAATCTTCCAGAGTGGTGGAGAGTTTGATCTGAAGCCTAGTGCATCGAGCAATGATGAAAATTTGTACTATGACTCGACGAGTGTTATCATTTGCGCCATTGGATCTCGCTATAATAGCTACTGCTCGAATGTAGCAAGGTCGTTTTTGATAGATGCGAACACTCAACAGAGCAAGGCGTATGAGGTTCTTTTGAAGGCCCAGCAAGCAGCAATTGATGCTTTGAAGCCTGGAAACAAGGTCAGTGCTGCTTACCAGGCGGCGTTTTCCTTGGTTGAAAGGGATGCTCCTGAACTTATACAAAATCTCACCAAGTCTGCAGGAACAGGCATAGGGCTTGAGTTCCGTGAATCAGGGTTAACCCTTAATGCCAAGAATGACCGTGTCTTGAAAGCAGGCATGGTCTTTAACGTGTCTCTTGGGTTTCAGAACTTGCAAGCACAGACAAATAATCCCAAGACGGAAAAGTTTTCTCTCTTGCTTGCGGACACCGTAATTGTCAATGAAAAGCCTCCAGAAGTTGTGACTGCAATCAGCTCTAAAGCTGTAAAGGATGTGGCGTATTCCTTCAATGAGGACGAGGAAGAGGAAGAAGTACAACCCAAAGCCAAAGTCGAGTCTAATGGTACCAATGCCTTGTTGTCCAAGGCCACACTCAGGTCAGAAAATCAGGAG---TCGAAGGAGGAGGTACGAAGACAGCACCAGGCTGAGCTAGCACGTCAGAAAAATGAAGAGACGCTTAGGAGGTTGGCTGGGGGTGGATCTGGTTCAGGAGATAGTCGTGGTGCTGGGAAATCTTCAAGCAGTCTGATTGCATATAAGAATGTCAACGACATCCCTACTCCAAGGGACCTAATGATTCTTGTTGATCAGAAAAATGAGGCCATTCACCTTCCAATTTATGGGAGCATGGTGCCATTCCATGTTGCCACTGTCAAGAGCGTGACCAGCCAGCAGGAC---AATCGAACGTGTTACATCCGAATCATCTTCCATACACCTGGTTCTGCATTTAGTCCGCTTGATGCAAACTTTTCGAAGTTCCAAGGGGCTATATATTTGAAGGAAGTCTCGTTTCGCTCAAAGGACCCAAGACATATCAGTGAAGTTGTACAGCAAATCAAGACCCTCCGTCGCCAGGTTGCCTCGAGGGAATCAGAAAGAGCAGAAAGGGCCACTTTGGTAACCCAAGAGAAACTTCAGCTGGCAGGGACGAAATTTAAGTCGATACGGCTGCCTGATCTTTGGATTCGTCCTGCATTTGGTGGGAGAGGAAGGAAGCTGACTGGTACTCTTGAAGCCCATGTAAATGGGTTCAGGTATTCTACTTCAAGGCCAGATGAGCGTGTTGACATAATGTATGCGAATGTAAAGCATCCATTTTTCCAGCCCGCAGAAAAAGAGATGATTACTCTCTTGCACTTGCACTTGCATAATCACATTATGGTTGGGAACAAGAAGACTAAGGATGTTCAGTTCTATGTTGAGGTGATGGATGTGGTCCAAACCCTGGGAGGTTCAAGAAGGTCTGCCCATGATCCAGATGAAATTGAGGAAGAACAACGGGAGAGGGACAGGAAGAACAGAATAAACTTGGACTTTCAGAACTTTGTAAGCAAGGTAAACGAACTTTGGGCACAGCCTCAGTTTAATGGGCTCGACCTAGAGTTTGACTCACCTCTTCGAGATCTTGGCTTCCATGGAGTCCCTTACAAAGCATCAGCGTTCATTGTGCCAACATCGACTTGCCTGGTCGAGCTGGTGGAAAACCCCTTCCTGGTCATTACTATAAGTGAGATAGAGATTGTGAACCTGGAAAGGGTGGGTCTTGGTCAGAAGAACTTTGACATGACAATTGTGTTCAAAGACTTTAAGAGGGATGTACTCCGGATTGATTCAATTCCGTCATCATCACTTGATGGTATCAAGGAGTGGCTCGACACAACAGACCTTAAGTACTATGAGAGCAGGCTGAACCTGAACTGGAGACCGATACTGAAGACAATAACAGATGACCCAGAGAAGTTCTTTGAGGAAGGAGGATGGGAGTTTCTAAACATGGAAGCAAGTGACTCAGATTCAGAGAACACAGAGGACTCTGACCAAGGTTACGCACCCTCAGATGTTCAGTCTGATTCTGTGTCTGAAGAGGAGGATGATGACAGTGAGTCCTTGGTGGAGTCAGACGAAGATGAGGAGGAAGACACTGACGAAGACTCGGAAGAAGAGAAGGGTAAGACGTGGGAGGAGCTGGAGAGAGAGGCTAGCAATGCAGATAGAGAAAAAGGTGATGAATCAGACAGTGAAGAGGAGAGACAAAGAAGGAAAATGAAAGCTTTTGGGAAGTCTCGAATCCCAGATAAGAGGGATCCCAGGGGCGGTCCTTCCAAGAGGTCGAAGTTGAGG
>Aco_3
ATGGCGGACACTCGAAATGGAAGTGTTCAA---------------------GGTGGAGGTAATGCTTATGCAATTGATCTAGGAAATGTTACAAAGCGATTGAAACTGTTTTATTCACACTGGAAGGAAACCAATACTTATTATTGGGGTTCTTCTGATGCTCTTGTTGTTGCAACCCCTCCTGCATGCGACGATCTTCGATACCTGAAATCTTCCGCTCTAAACACGTGGTTGCTTGGGTTGGAGTTTCCAGAGACGATCATGGTTTTCATGAACAAGCAGATCCACTTTTTGTGCTCCCCGAAGAAAGCATCTGTGCTAGAATTTCTCAAGAAACCAGCAAAGGAGAGTGTTAGTGTTGAAATTGTGATGCATGTGAAGGTAAAGAGTGATGATGGAACTACCTTAATGGATGAAATATTCCGTTCAATTCGTGCTCAGTCAAAATTAAATGGCCATCATACCCCTGTTGTTGGATACATAGCAAAGGAAGCTCCTGAAGGAAATCTTCTAGAGATCTGGGATGAGAAACTGAAGAATTCGAATTTCCAACTTGCTGATGTGACAAACGGGTTTTCCGAACTTTTTGCTGTTAAAGACAGCGCTGAGCTTACTAACATGAAGAAAGCAGCATATTTGGCAGCATCTGTGATGACGAATTATGTTGTACCAAGGCTTGAAAACATTATTGATGAGGAGAAAAAAGTTTCACATTCGACACTGATGAATGACACCGAGAAGTGTATATTGGCACCGTCAAGAATTAAGCTGAAGCTGAAGGCTGAGAATGTTGATATATGTTATCCTCCAATCTTCCAGAGTGGGGGAGAGTTTGACCTTAAGCCAACTGCATCTAGTAATGATCATAGTTTGTACTATGACTCGACGAGTGTTATCATTTCTGCCATTGGGTCTCGCTATAATAGCTACTGTGCGAATGTAGCTAGGTCATTTTTGATTAATGGCAATGCAGTCCAGAGCAAGGCATATGAGGTTCTGCTGATGGCTCATGAAGCAGCAATTTCTCAATTAAAGCCAGGGAACAAGGTTAGTGCTGCTTACCAGGCGGCCATGTCAGTTACTGAAAGGGATGCTCCTGAATTTACTCGAAATCTCACCAAGACTGCTGGAACAGGCATTGGTCTTGAGTTCCGCGAATCAGGGTTAAGCTTGAACACCAAGAATGATAGTGTCTTGAAATCTGGCATGGTATTTAATGTGTCTCTTGGATTTCAGAACTTGCAAATACAGACAAACAATCCGAAAACCGAGAAATTCTCTCTCTTGCTTGCTGACACGGTAATTGTTAATGAAAAA---CCTGATGTTGTGACAAAAATCAGTTCTAAAACTTTCAAGGATGTTGCATATTCAGTCAATGAAGATGAG---GAGGAACAAGAAAAACCAAAACCCAAAGTCAAATCTAATGGGACCATTGCCTCCTTTACAAGG---ACACTGCGGTCAGGAAAGCAGGAGTTATCAAAGGAGGGGCAGCGGAGACAGCATCAGGCTGAACTTGTTCATCAGAAAAATCAAGAAACTGCTATGAGGTTAACTAATGGTGGTTATGGTTCAGGAGATGGTCGTGGTGTTGGTAGATCTTCACGCGATCATATTGCATATAGGAATGTTAATGACATCCCTACTTCAAGGGACTTGATGATTCAAATTGATTCAAAGAATGAGACTGTTCTCCTTCCCATGTATGGGGGTATGGTTCCATTCCATGTTGCGATGGTCAAGAGTGCGACCATTCAGCAGGAAGGAAATCGTACTTGTCGCATCAGGATCTCGTTCCACACACCCGCTACTACATTAAGCTCT---TCCTTGAAAACCTTGAAAATCCCAGATGCTATTTATCTGAAGGAAGTCTCTTTTCGCTCATTGGACCCCAAACATAGCAATGAAGTTGTGCAGCATATCAAGACCCTCCTTCGCCAGATTAAGTCAAGGGAATCCGAAAAAGCAGAAAGAGCTACCTTGGTAACTCAGGAGAAACTTCTAATAGCAGGCACCAAATTCAAGCCAATACGGCTGCCTGATCTGTGGATTCGACCCTCATTTGGTGGGAGAGGAAGGAAGCTCACTGGCACTCTTGAAGCCCATGTAAATGGGTTCAGGTATTCTACTTCAAGGGTAGAAGAACGTGTGGACGTACTGTATGGGAATATAAAACATGCATTCTTCCAGGCAGCTGAGAAGGAGATGATTACTCTCTTGCACTTTCATTTGCATAATCATATCATGGTGGGTAGAAAAAAGACTAAGGATGTTCAGTTCTATGTTGAGGTGATGGATGTTGTCCAAACCCTGGGAGGTTCAAGAAGATCTGCCAACGATCCCGATGAAATTGAGGAAGAACAGAGAGAGAGAGACAGGAAGAATAGAACTAACATGGACTTCCAGAACTTTGTAAATAAGGTGAGTGACCTTTCGGGGCAGCCTCAGTTTGAG---CTTGACCTAGAGTTCGACAAACCTATCAGAGACCTTGGTTTTCATGGAGTACCATACAAGGCATCAGTGTTCATGATACCAACTAACAATTGCCTGGTTGAGCTGGTGGAAAACCCCTTCCTTGTCATCACATTAAATGAGGTTGAGATTGTGAACCTGGAGAGGGTGGGGCTTGGGCAAAAGAGTTTTGACATGACAATTGTGTTCAAGGATTTTAAGAGGGATGTCTTTCGGATAGATTCAATTCCCTCTACATCACTTGATGATGTCAAAGACTGGCTCAACACAACGGACATTAAGTACTATGAGAGCAGGCTTAATCTGATGTGGACACCCATCTTGAAGACCATCATGGATGACCCAGAAAAATTCATAGAAGAGGGAGGGTGGGAGTTCCTCAACGTGGAAGCTAGTGACTCCGAGTCAGAGAACACAGAGGACTCTGACCAAGGCTATGAGCCATCAGATAATGCTTCTGATTCTATGTCAGAAGATGAGGATGATGACAGTGAGTCCGTGGTGCAATCAGAGGAAGAC------------ACTGAAGAAGACTCAGAAGAAGAGGAGGGCGAGTCGTGGGAGGTGTTAGAGAGAGAGGCTACTAAAGCAGACCGGGAGAAAGGTGATTCAGACAGCGAAGAGGAGATGAGAGAAAGAAGGAAAAAGAAAGCTTTTGGGAAGTCTCGTATCCCTGATAATAAGAATCCCAGGGGTGGCCCTCCCAAGAGGGCCAAATTTAGT
>Ash_1
AGGGTTGATCCTAGAAATGGGAATGTGAGACCACTA---------GCATCTGGATCAGCTGGTGCCTACACAATTGATGTTGATAACTTCAGCAAGCGGCTGAAAGAGTTTTACACTCACTGGAAGAAACGTAAACCTGATCTTTGGGGTGATTCAGATGCTATTGCTATTGCGACACCTCCGCCTTCTGAAGATATTCGCTATCTGAAATCATCAGCATTGCAATTCTGGTTGTTTGGATATGAATTTCCTGAAACTATTATGGTTTTCATGAACAAGAAGATCCATCTTTTATGCAGTCCGAAGAAGGCTGCTGTGCTTGAGTCTGTGAGAAGGTCTGCCAAGGAGGCTGTTGATGTTGAAGTCATCATTCATGTTAAACAAAAAAATGATGATGTTACAGCATTGATGGACAGTTTGATACTTGCTGTTCAGTCTCAGTCAGAGTCG---------GAGAAACCAATTGTTGGTCGAATTGCAAAGGAAGAACCTGAAGGGAAGCTTATGGAAAGCTGGGCTGAGAAGCTGGCTGGTTCTAACTTGCAACTTTCTGACATCACAAATGGGTTTTCTGAATTGTTTGCCATCAAGGATACCTCTGAGCTAAATTGTGTCAGGAAGGCTGCTTATTTAACAGCTACTGTGATGAAGAATTTTGTAGTTCCAAAGCTTGAGCAGTCTATCGATGAGGAGAAGAAGGTTTCTCATTCATCTTTGATGGAAGAGACTGAAAAGGCAATTCAGGATCCTGCCAAGCTGAAGGTCAAGCTGAAGGCTGATAATGTTGATATATGTTACCCTCCAATCTTTCAGAGTGGGGGTAAGTTTGATCTTAGGCCAAGTGCGTCAAGCAATGATGATGATCTCTACTATGAATCGACTAGCGTGATAATATGTGCAATAGGAGCACGCTACAGCAGCTATTGCTCGAATATTGCACGGACTTTTCTCATTGATGCAAATCCTACGCAAAGTAAGGCATACGAGGTCCTCCTAAAGGCACAAAATGCTGCAATCAATACATTGAAGCCGGATAACGTCCTCAGCTCTGCATACAAAGCTGCAGTTGCAGTTGTTGAGAAAGAAGCCCCTGAGCTGCTTCCAAACCTTACCAAGACAGCAGGGACAGGTATTGGTCTGGAGTTCCGCGAATCTGGGTTGATCTTGAACACAAAAAATGATCGCACTGTGAAAGCTGGAATGGTTTTTAATGTCTCTCTCGGCTTTCATAATCTGCAATCCTCCACAAAGAACCCCAAGACTGAAAACTTTTCTGTTCTTTTGGCCGATACAGTTATTATGAATGACAAATCTCCGGAAGTTCTGACTTCACTTTGCTCCAAAGCTGTCAAGGATGTTGCTTACTCTTTCAATGAGGAT---------GAGGACGAGCAGCCAAAAGTTAAGTCCAAGCCCACTATTGCGGAAACCGTCTTATCAAAAGCATCCTTGCGGTCAGACAAGCAGGAGATATCAAAGGAAGAGTTAAGGAGACAACATCAAGCAGAACTTGCCCGACAGAAGAATGAAGAAACAGCTAGGAGGCTGGCTGGTGGTGGCTCCAATACTGGAGATGCCCGTGGTCCTGTTAAACCTTCAAGCGAGATGGTTGCCTACAAAAACATCAATGATATACCCTATAACAGAGAACTTATGATACAAGTGGACCAGAAGAATGAGGCTGTCCTCTTACCAATCCATGGAAGTATGGTTCCATTTCATGTTTCTTCTGTCAAGAGTGTTACTAGCAACCAGGAT---AATAGAACATGCACTGTTCGTATTATATTCAATGTTCCAGGAACACCATTCACACCACATGACACCAACAGCCTCAAGCACCAAGGTGCCATATATTTGAAAGAGGTGACTTTTCGCTCAAAGGACCCAAGGCATAGTAGTGAAGTAGTGCAGCTTATCAAGACTCTAAGAAGGCAAGTTGCATCGAGGGAGTCGGAGAGAGCTGAGAGGGCTACTCTGGTTACTCAGGAAAAACTGCAGCTCGCAGGCAACAGAATGAAACCGGTAAGATTGCAGGACCTGTGGATACGCCCTGCTTTCCCTGGTCGTGGAAGAAAGCTCCCTGGAACGCTAGAGGCTCATATCAACGGTTTCCGTTATTCAACTTCCAGACCTGATGAACGTGTTGATATCATGTATGGGAATATAAAACATGCCTTTTTCCAACCAGCTGAGAGAGAGATGATAACACTTCTACATTTCCGCTTGCACAATCATATCATGGTGGGCAACAAGAAGACCTTAGATATCCAGTTTTACGTTGAGGTGATGGATGTAGTTCAAACCCTTGGTGGTGGAAGGAGATCAGCCCTCGATCCTGATGAGATTGAGGAGGAGCAGCGAGAGAGGGATCGGAAGAACAAAATAAACTTGGAGTTTCAGAACTTTGTTAGTAAAGTTCATGATTACTGGGGGCAGCCCCAATTCAGAGATCTTGATCTTGAATTCGATCAGCCTCTCAGAGAACTTGGATTCCATGGAGTTCCTTACAAAGCTTCGGCGTTCATTGTTCCATCTTCAAGCTGCTTAGTTGAACTGATCGAGACCCCGCCTTTGGTGATCACATTGAGTGAGATTGAGATTGTTAACCTGGAGAGGGTGGGACTTGGGCAGAAGAGCTTTGACATGGCTATTGTATTCAAAGATTTCAGTAAGGATGTGTTCCGCATAGATTCAATTCCTTCCACTTCTCTTGATGGGGTCAAGGAATGGCTGGACACTACTGATATCAAGTACTATGAGAGCAGATTGAACTTGAATTGGCGCCCAATTTTGAAAACCATAACAGATGATCCGGAGAAGTTCATTGAAGATGGAGGGTGGGAGTTTCTCAACTTAGAAGGTAGTGATTCAGAAACAGATGAATCTGTTGAATCTGATCAAGGATACGAGCCCTCTCCCATGGAAGAGGAATCTGAGTCCGAAGATGAAGATAATAATAGTGAATCGCTTGTGGAGTCCGAGGATGATGCGGAAGAAGATTCGGACGAGGATTCCGAGGAGGACAAGGGCAAGACATGGGAGGAGTTGGAGAGGGAGGCGAGCAGGGCTGACAGAGAGAGAGGCGATGAATCCGACAGCGAGGAAGAGAGGAAGAGGAGGAAGGCTAAAGCTCTGGGGAAGTCCCGCCTTCCTGAGAGAGGGAGTGCTAAAGGTGTCCCACTTAAGATGCCAAAGCTTAGG
>Atr_1
ATGGCGGACCACAGAAATGGCACTGCAAAACCATCAGAG---CAGAATGCCTCCAAATCTTCCTCTTACCAAATTGATTTAGATACCTTCTCCAAGAGGTTAAAGGCCTTTTACTCAAGCTGGGAGGAAAATCGGGACTCTCTATGGGCTTCAGCGGATGCCATAGCAGTTGCAACCCCGCCCCCATCAGATGACCTTCGCTACCTCAAATCTTCTGCCCTTAATATCTGGCTTCTTGGCTATGAGTTCCCTGAAACAATCATGGTCTTTACCTCAAAACAAATCCACTTCCTTTGCAGTCAAAAGAAGGCCAACCTTTTAGAAACACTTGGAAAGTCAGCTAAGTCAGCACTGAATTTGGAGGTTTTGATTCATGTTAAGGCCAAAAATGAAGATGGGGCTTCCCAAATGGAAGAAATTTTTAATGCAATCAAATCGCATGCTGAATCA---------GAGAAAGTGGTGGTGGGGCATATTGCGAGAGAGGCTGCAGAAGGGAAGCTCCTAGAAACATGGAGGGAGAAGCTGGAG---TTGAATTTTCAGCTTGGTGATGTGACTAATGGGTTCTCAGAGCTTTTTGCTGTTAAGGATGAAAATGAGATTACAAATGTTAAGAAGGCTTCTTTCTTAAGTGCATCTGTCCTCAAGAACTTTGTGGTCCCAAAGCTCGAAGTCATCATAGATGAAGAGAAGAAGGTTACCCATTCTTCCTTAATGGATGACACTGAGAAGGCTATTCTCGATCCTGCAAAGTCGAAGGTGAAGCTCAAGGCAGAGAATGTAGATATTTGTTACCCACCCATCTTTCAGAGTGGTGGGCAATTTGACCTTAGACCAAATTCCTCAAGCAATGATGACCACCTTTATTATGATGCTACAAGTGTGATTATATGTGCTATAGGGTCTCGTTACAATAGTTACTGTTCTAATGTTGCTAGAACTTACTTGATTGATGCTGATGACATACAAAACAGGGCTTATAATGTGCTTTTCAAGGCACATGAGGCGGCGATAGGATCATTGAAGCCAGGGAAGAAGATTGGGGAGGCTTATAAGGCAGCAATGGAAGTTGTAGAGAGAGAAGCGCCCGAATTTGCTTCAAATTTGACCAAATCAGCAGGAACTGGTATTGGTCTTGAGTTTCAAGAGTCGGGTTTGAGGTTGAACGCAAAGAATGATCGGTTGGTGAAAGCAGGGATGATATTTAATGTCTCTCTCGGTTTTCAAAACCTTAAGGCCCCCACCAACAACCCCAAAACTGAGTCTTTTTCTCTCTTGCTCGCAGACACTGTGATTGTGAGAGAGAATGTCCCGGAAGTGGCAACCTCTACTAGCTCAAAGGCCTTCAAGGATGTTGCGTACTCTTTCAATGATGAG------GAAGAAGAAGAGAAGTCGAAGCCCAAGATTGAGATGAATGGTTTAGATGGCTTTTTGTCCAAGACCACCTTGAGATCAGATAATCAGGAGATGACCAAAGAGGAACAGAGGAGGCAACACCAAGCTGAGCTTGCTCGCCAAAAGAATGAAGAGACAGCCAGGAGGCTTGCCGGTGGTGGGCTCGGGAGTTCTGATGGGCGTGGTGCACTGAGGACCTCAAATGACCTGGTTGCCTATAAAAATGTGGACGATGTGATGAACTCAAGAGAGCTTATGATTTATGTAGACCAAAGGAATGAAGCGATACTTTTACCTATCCATGGAAGCTTGGTCCCTTTCCATATTGCTACTGTGAAGAGTGTAACAAGCCAGCAAGATTGCAGCCGAATGTCCTATATTCGCATTATTTTCAATGTTCCTGGAACTGCTTTTGTGCCCCATGATGCGAATTCTCTCAAGAACCAAGGGGCCATTTATCTCAAGGAAGTGACATTTCGATCCAAAGATGCGAGGCATATAAACGAAAAGGTGCAGCTCATAAAGAATTTAAGGAGGCAGGTTGCCTCGAGGGAGTCGGAAAGGGCTGAGAGGGCCACCCTTGTGACCCAAGAGAAGCTCCAGCTCTCG------AAGACAAAACCCATTAGGCTTTCTGATTTGAAGATTAGACCTGCTTTTGAGGGGCGTGGGCGCAAGATGGGAGGCACTTTGGAGGCCCACTTCAATGGGTTTCGATTCTCCACTTCTAGGCAAGGTGAATCTGTTGATATAATGTATGCCAATGTAAAGCATGCGTTTTTCCAGCCAGCTGAGAGGGAAATGATCACATTGCTGCATTTTCACTTGCACAATCACATAATGGTGGGAAAGAAGAAGACCAAGGATGTTCAGTTTTATGTTGAGGTGATGGATGTGGTCCAAACTCTTGGAGGTGGGAGGAGGTCGACTTATGACCCTGATGAGATAGAAGAGGAGCAACAAGAGAGAGAGAGGACCAACAAGATAAACTCTGAGTTCTCAGCATTTGTGAGCCGGGTTGGTGATATATGGGACCAGCCCCACTTGAGGAACCTCCAGCTTGAGTTTGATCAGCCCTTGAGGGAGCTAGGGTTTCATGGGGTCCCGCAAAAATCGTCGGCCTTCATTGTCCCCACTTCCAGTTGCCTAGTTGAGCTAATAGAAACCCCCTTCTTGGTGATTACACTGAGCGAGATTGAGATTGTGAATCTGGAGAGGGTTGGTCTTGGGCAAAAGGCTTTTGACATGGCGATTGTGTTCAAGGATTTTAAGAAGGATGTCCTTCGAATTGATGCCATCCCTATTGCTGCCCTTGATGGCATCAAGGAGTGGCTCAATGCCATCAATATC---------------------------------------------------------------------------------------------------------------------------------------------------------------------------------------------------------------------------------------------------------------------------------------------------------------------------------------------------------------------------------------------------------------------------------------------------------------------
>Cde_1
ATGGGGGATCATCGAAGTGGAAATCAGAAGCCTTCAGAAAAAGGTGCATCAGGAGGAAATAGTGCTTATACAATCAATCTTGAGAATTTTTCTAAGAGGATTAAAGGTTTTTATTCTCATTGGAAAGATCATAAAACTGATCTATGGGGTTCTTCTGATGCCTTGGCAATTGCCACGCCACCAGCTTCAGATGATTTGCGATACTTGAAATCATCAGCCTTGAACATTTGGTTGCTTGGATATGAATTTCCTGAGACAATCATGGTTTTTATGAACAAGAAGATCCATTTCTTATGTAGTCAGAAGAAGGCTTCTTTGCTTGACACACTGAAGAAAACTATTAAGGAGTCTATTGGGGCTGAAGTTTCAATCCATATCAAAGGAAAGAATGACGATGGATCCAACTTGATGGATGAGATATTTCACTCTATTCATGACCAGTCAAAATCAAACAGCACTGACCATCCTGTTGTTGGGTACATTGCCAAAGAATCTCCTGAAGGTAAGCTTTTGGAAACATGGTTTGAAAAGTTGAAGGGTTCTAACCTCGAGCTCACAGATGTAACAAATGGGTTTTCTGACTTATTTGCTGTAAAAGATGGTACTGAGCTAGTTAACGTGAAAAAGGCTGCCTTTTTGACATCATCCGTGATGAAGCATTTTGTAGTACCCAAGCTTGAAAAGGTTATAGATGAAGAGAAAAAGGTATCTCATTCTTCACTTATGGATGATACTGAAAAAGCCATTCTGGACCCTGCAAAGGTCAAGGTCAAGCTTAAGGCAGAAAACGTCGATATATGTTACCCTCCCATATTTCAAAGTGGAGGGGTGTTTGATCTCAAACCGAGTGCTTCAAGTAATGATGATAATTTGTACTATGACTCAACAAGTGTTATCATCTGTGCCATCGGATCCCGCTATAATAGCTATTGCTCAAATGTGGCCAGAACATTTTTGATTGATGCTAATGCAGTGCAAAGTAAGGCATATGAGGTTCTTCTCAAGGCCCATGAAGCAGCAATAAATGCACTAAAACCAGGAAACAAAACTAGTGCTGCTTACCTTTCAGCACTTTCTGTTGTTGAAAGGGATGCC---------------------------------------------------------------------------------------------------------------------------------------------------------------------------------------------------------------------------------CTGAAAGTTGTGACGTCGATGAGTTCTAAAGCTGTGAAAGATGTTGCCTACTCTTTCAATGAAGAG------GAGGAAGAAGAACAGCCAGTGATCAAACCTGAGTTGAATGGAGCTGAAGCTTACATGACAAAAACATCTTTGCGGTCAGATAACCAAGAGATGACAAAGGAAGAACTTAGAAGGCAGCACCAGGCAGAATTAGCTCGTCAGAAAAATGAAGAAACTGCTCGAAGACTAGCTGGT---GGGCCTGAATCCACAGATGGGCGCAGTGCATCACGTGCTTCAAGTGACCTGATTGCATACAAAAATGTCAATGATCTGCCTACTTCCAAGGATTCAGCAGTAATAATTGATCAGAGACATGAGGCAATTGTCATTCCAATTCACGGAAACTTGGTACCCTTTCACATTTCAATGGTAAAGAGTGTGTCTAGCCAACAACAAGAAAATCAAACTTGCTATATCCGTATCATTTTCAACGTTCCTGGGACAGCTTTCACCCCTCACGATGCCACTTCAGTTTTATTCCAAGGGGCTACTTACGTGAAAGAAGCAGTGTTTCGGACCAAGGATCCAAGGCATAGCAGTGAGATAGTTCAATTGATCAAAACACTGAGGAGACAAGTTGCTTCAAGGGAATCAGAAAAGGCTGAAAGGGCTACCTTGGTCACTCAAGAAAAATTGCAGATTGCTGGCTCTAAGTATAAACCCGTGAGGTTGCCTGACTTATGGATTCGTCCCTCATTTGGTGGGAGAGGTAGAAAGTTGTCTGGAACATTAGAAGCTCATGTTAATGGTTTTCGGTATTCAACCTCAAGATCTGAGGAAAAGGTGGATATCATGTTTCAGAATATTAAGCATGCCTTCTTCCAACCTGCAGAGAAAGAAATGATTACACTTCTCCACTTTCACCTTCACAATCATATCATGGTTGGAAATAAAAAAACCAAGGATATTCAATTTTATGTTGAGGTTATGGATATTGTACAGACTTTGGGTGGAGGAAGAAGATCTGCGAATGATCCCGATGAAATTGAGGAAGAACAACGAGAACGAGATAGAAAGAATAAGATAAACATGGATTTCCAGAACTTTGTGAATAGGGTTAATGATCTATGGTCTCAACCCCAATTCAAAAATCTGAATCTCGAATTTGATTCACCTCTTAGGGAGCTCGGGTTTCATGGTGTTCCTTACAAGGCATCAGCCTTTATTGTTCCCACTTCATGTTGTTTGGTTGAATTAGTAGAAACTCCGTTCTTAGTAATCACTTTAAGTGAGATTGAAATTGTCAATCTTGAACGTGTTGGACTTGGACAGAAGAATTTTGACATGACCATTGTCTTTAAAGATTTTAAACGGGATGTTCTACGTATTGATTCAATTCCTTCTTCATCTCTTGACGGTATTAAAGAATGGCTTGACACTACGGATCTTAAGTACTATGAGAGTAGACTGAATTTAAATTGGCGTCCAATTTTGAAAACAATTACAGATGACCCAAAAAAATTTATTGAAGATGGTGGGTGGGAGTTTTTGAATATGGAGGCTAGTGATTCAGACACTGAGAACTCTGTCGAATCTGATCAAGGATATGAACCTTCTGACCTGGAAACTGATTCTGTTTCAGATGAGGAAGAAAATGAAAGTGAGTCGCTTGTAGAATCAGATGAAGAGGAAGAAGAAGAGGAAGAGGAGGATTCAGAGGAGGAGAAGGGAAAGACATGGGAGGAACTTGAGAGAGAGGCAAGTAATGCTGATAGGGAGAAAGGAGATGAATCTGATAGTGAAGAGGAGAGAAAAAGAAGAAAGGCAAAAGCCTTTGGAAAAGCTCGAGCCCCTGATAGATTTAGTTCCAGGGGTGCACCACCTAAACGAACTAAACTTCGA
>Cde_2
ATGGCGGATCATCGTACTGGAAATCAGAAGCCTTCGGAAAAAGGTGCGTCAGGAGGAAATAGTGCTTACACAATCAATCTTGAGAACTTTTCTAAGAGGATTAAAGGGTTTTATTCTCATTGGAAAGATCATAAAATTGATCTTTGGGGTTCTTCTGCTGCCTTAGCAATTGCCACACCACCAGCTTCAGATGATTTGCGATACTTGAAATCATCAGCCTTGAACATTTGGTTGCTTGGATATGAATTTCCTGAGACAATCATGGTTTTTATGAACAAGAGGATCCATTTCTTATGTAGTCAGAAGAAGGCTTCTTTGCTTGACACACTGAAGAAAACAATTAAGGAGTCTATTGGTGCTGAAGTTTCAATCCATATCAAAGGGAAGAATGACGATGGATCCAACTTGATGGATGAGATATTTCACTCTATTCGTGACCAGTCAAAATCAAACAGCACAGACCATCCTGTTGTCGGGTACATTGCCAAAGAATCTCCTGAAGGTAAACTTTTGGAAACATGGATTGAAAAGCTAAAGGGTTCTAACCTCGAGCTCACAGATGTAACCAATGGGTTTTCAGACTTGTTTGCTGTAAAAGATGGTAATGAGCTAGTTAACGTGAAAAAGGCTGCTTTTTTGACATCATCCGTGATGAAGCATTTTGTAGTGCCCAAGCTTGAAAAGGTTATAGATGAAGAGAAAAAGGTATCTCATTCTTCACTTATGGATGATACTGAAAAAGCGATTCTCGACCCAGCAAAGGTCAAGGTCAAGCTTAAGGCAGAAAATGTCGATATATGTTACCCTCCCATATTTCAAAGTGGGGGGGTGTTTGATCTCAAGCCGAGTGCTTCA---------------------------------------------------------------------------------------------------------------------------------------------------------------------------------------------------------------------------------------------------------------------------------------------------------------------------------------------------------------------------------------------------------------------------------------------------------------------------------------------------------------------------------------------------------AAAAAGGAAGAGCAGCCGCTGATCAAACCTGAGTTG---GGAGCTGACGCT------GACAAAACATCTTTGCGGTCAGATAACCAAGAGATGACAAAGGAAGAACTTAGAAGGCAGCACCAGGCAGAATTGGCTCGACAGAAAAATGAAGAAACTGCTCGAAGACTAGCTGGT---GGGCCTGAATCTGCGGATGGTCGCAATGCAGCACGTGCTTCAAGTGACCTGATTGCATACAAAAATGTCAATGACCTGCCTACATCCAAGGATTCAGCAGTAATAATTGATCAGAGACATGAGGCAATTGTCATTCCAATTCACGGAAACTTGGTACCCTTTCACATTTCAATGGTAAAGAGTGTATCTAGCCAACAACAAGAAAATCAAACTTGCTATATCCGTATCATTTTCAATGTTCCTGGGACAGCTTTCACCCCTCACGATGCCACTTCAATTTTATTCCAAGGGGCTACTTACGTGAAAGAAGCAGTGTTTCGGACCAAGGATCCAAGGCATAGCAGTGAGATAGTTCAATTGATCAAAACACTGAGGAGACAAGTTGCTTCAAGGGAATCAGAAAAGGCCGAAAGGGCTACCTTGGTCACTCAAGAAAAATTGCAGATTGCTGGCTCTAAATATAAACCCGTGAGGTTGTCTGACTTATGGATTCGTCCCTCATTTGGTGGGAGAGGAAGAAAGTTGTCTGGAACATTAGAAGCTCATGTTAATGGTTTTCGATATTCAACCTCAAGGCCTGAGGAAAAGGTGGATATCATGTTTCAGAATATTAAACATGCCTTCTTCCAACCTGCAGAGAAAGAAATGATTACACTTCTCCATTTTCACCTTCACAATCATATCATGGTTGGAAATAAAAAAACCAAGGATATTCAATTTTATGTTGAGGTTATGGATATTGTACAGACTTTGGGTGGAGGAAGAAGATCTGCGAATGATCCTGATGAAATTGAGGAAGAGCAACGAGAACGAGATAGAAAGAATAAGATAAACATGGATTTCCAGAACTTTGTGAATAGGGTTAATGATCTTTGGTCTCAACCCCAATTCAAAAATCTGAATCTCGAATTTGATTCGCCTCTCAGGGAACTCGGGTTTCATGGTGTTCCTTACAAGGCCTCAGCCTTTATTGTTCCCACTTCATGCTGTTTGGTTGAATTAGTAGAAACTCCTTTCTTAGTAATCACGTTAAGTGAGATTGAAATTGTCAATCTTGAACGTGTTGGTCTTGGACAGAAGAATTTTGACATGACCATTGTCTTTAAAGATTTCAAACGGGATGTTCTACGTATTGATTCAATTCCTTCTTCATCTCTTGACGGTATTAAAGAATGGCTTGACACTACAGATCTTAAGTACTATGAGAGTAGACTGAATTTAAATTGGCGTCCAATTTTGAAAACAATTACAGATGACCCCAAAAAATTTATTGAAGATGGTGGGTGGGAGTTTTTGAATATGGAGGCTAGTGATTCAGACACTGAGAACTCTGTTGAATCTGATCAAGGATATGAACCTTCTGACCTGGAAACTGATTCTGTTTCAGATGACGAAGAAAATGACAGTGAGTCGCTTGTAGAATCAGATGAAGAGGAAGAAGAAGAGGAAGATGAGGATTCAGAGGAGGAGAAGGGAAAGACATGGGAGGAACTTGAGAGAGAGGCAAGTAATGCTGATAGGGAAAAAGGAGATGAATCTGATAGTGAAGAGGAGAGAAAAAGAAGAAAGGCAAAAGCCTTTGGAAAGGCTCGAGCCCCTGATAGATTTAGTTCTAGGGGTGCACCACCTAAGCGAACTAAGCTTCGG
>Cka_1
---------------------------------------------------------------------------------------------------------------------------------------------------------------------------------------------------------------------------------------------------------------------ATGGTGTTCATGAAGACAGATATCCATTTCCTTTGTACCCAGAGGAAGGCCTCTCTTCTGGAAACCCTTAAAAAAAGGGCGAAAGAGGCCATTGGAGCTGATGTTTCGATACATGTCAAGCCAAAGAATGATGATGGGGCCATCTTGATCGATAAAATACTCTCTGCTATCCATGCAAGCTCAGACAAGAATGGCCATGATAACCCTGTTGTTGGGTACATTGCAAAAGAGCTTCCTGAGGGGAAGCTTTTGGAGTCATGGACTGAGAAGCTCAAGACCTCTGGTTTCCAGCTCTTTGATACAACAAATGCCTTTTCAGAACTGTTTGCTGTTAAGGAAGCTATTGAAATTACAAATGTGAAGAAAGCTGCATTCTTGACTGCATCCGTCATGAAGCACTTTGTTGTTCCGAAGCTCGAGAAGGTCATTGATGAGGAGAAGAAGGTTTCACATTCTTCTTTGATGAATGACACAGAGAAGGCCATACTGGACCCTGCAAAGGTCAAGGTCAAACTCAAGGCAGAAAACATTGATATCTGTTACCCTCCAATCTTCCAAAGTGGCGGTGACTTTGACCTCAAACCGACTGCTTCAAGCAATGATGAGAATCTGTGCTACGATCCAAAGAGTGTGATCATATGTGCAATTGGCTCACGCTACAACAGCTACTGCTCAAATCTTGCGAGGACATTTCTAATTGATGCGAATGCTATGCAAAGTAAGGCATATGAGGTTCTGCTCAAGGCACACGATGCGGCAATAGCTGCATTGAAACCAGGGAATGTGGCTAGTGTTGTTTACCAAGCAGCAGCTTCAGTCGTAGAGAGGGATGCTCCGGAATTTGCTTCTCATCTGACCAAGTCTGCAGGAACAGGAATTGGGCTTGAGTTCCGTGAGTCAAGTTTCAGCTTAAATGCTCGGAATGAGCGGATTTTGAAGGCCGGAATGGTTTTCAATGTTTCTCTTGGGTTTCAAAACTTACACGCTGAAACCAACAATCCAATGACTGAAAAGTACTCGTTGTTGATTGCTGACACAGTTATTATCAATGAAAAAGCTGCAGAAGTTGTAACTTCTATCAGCTCCAAAGCTGTTAAGGATGTGGCTTACTCATTCAACGAGGACGAT---GAGGAAGAAGAGCATCTGGAGGTCAAACGTGAGGTTAAT------------------GCAAAAGCAACTCTGAGATCAGACAACCAAGAGATGTCGAAAGAGGAGCTGAGGAGACAGCACCAGGCAGAACTAGCTCGGCAGAAGAATGAAGAAACTGCCCGGAGGCTTGCTGGTGGTGGTTCCGCAGCTGGGGAAGGGCGGGGTTCTGTGAGAAGCTCAAGCGAACTTATTGCCTACAAGAACGTCAATGATATCCCCCAGTCTAGGGAACTGATGATACAGATTGATCAGAAGAATGAAGTTATACTGTTGCCAATTTATGGGAGCATGGTGCCTTTTCACATTGCTACTGTCAAGAGTGTGACCAGCCAACAGGACAGTAATCGAACGGGCTATATCCGTATAATCTTCAATGTGCCAGGGACTCCATTCAGTCCCCAAGATGCAAACTCCATGAAATTTCAAGGGTCTATTTATCTGAAGGAGGTCTCATTCCGCTCTAAGAATCCGAGGCACGTCAGTGAAGTGGTGCAGCAGATCAAATCCCTCCGTCGGCAGGTTAATTCGAGAGAGTCTGAGAAGGCAGAAAGAGCTACTTTGGTCACCCAGGAGAAACTACAGCTTTCAGCCTCTAGATTTAAGCCCGTAAGGCTGTCAGATTTGTGGATCCGTCCAGTGTTTGGTGGGCGAGGGAGGAAGCTCACAGGCAGCTTGGAAGCTCATGTTAATGGGTTCCGGTATTCCACTTCAAGGCCCGATGAGCGCGTGGATGTCATGTTTGGAAACATCAAGCATGCATTCTTTCAGCCAGCAGAGAAAGAGATGATAACTCTTCTTCATTTTCACTTGCACAATCATATCATGGTAGGAAACAAGAAGACCAAAGATGTGCAGTTCTATGTTGAGGTGATGGATGTTGTGCAGACCTTAGGTGGCGGGAGGAGATCAGCATATGATCCCGATGAGATAGAGGAAGAGCAGCGAGAGAGGGAAAGAAAGAACAGGATAAATACGGAGTTCCAGAACTTCGTTAGTCGGGTTAACGACCTTTGGGGGCAGCCACAACTCAGAGGGCTTGATCTTGAGTTTGATCAGCCTCTAAGGGAGCTTGGCTTCCCTGGAGTCCCTTACAAGTCTTCTGCATTCATCGTTCCTACCTCCAGCTGCTTGGTTGAACTTATTGAAACTCCATTTTTGGTGGTTACCTTGAGCGAGATTGAAATTGTAAATCTGGAAAGAGTGGGGCTTGGCCAGAAGAACCTTGACATGGCCATCGTCTTTAAGGATTTCAAGCGTGATGTTCTGCGTATAGATTCAATCCCATCTACGTCCCTTGATGGCATCAAGGAATGGCTGGACACTACTGACCTCAAGTACTATGAAAGCCGGCTGAATCTGAACTGGCGGATGATCCTGAAAACAATCACCGACGATCCCGAGAAGTTCATTGAAGATGGTGGGTGGGAGTTTTTGAACTTGGAAGCAAGTGATTCGGACAGTGAAAATTCGGAGGAATCTGACCAAGGGTATGAACCATCTGATGCGCAGTCAGAGTCTGAATCAGAGGATGAGGATGAGGATAGCGCATCTTTGGTGGAATCGGATGAAGATGAAGAGGAGGATTCCGAGGAAGAGTCAGAGGAGGAGAAAGGCAAGACGTGGGAGGAGTTGGAAAGGGAGGCAAGTCATGCAGACAGGGAGAAAGGTGATGAGTCCGATAGCGAAGAAGAGAGGAAGAGGAGGAAAATGAAAGCTTTTGGGAGGGCCCGTGCACCTGATAAAAAGGTTTCGCGAGGAATTCCTTCTAAGAGGCCAAAGCTGAGG
>Csp_1
ATGGCTGAACACCGAAATGGAAGTGGAAAACCATCGGATGGAAACGCTTCCAAGGGATCTAACGCTTACACGATCAATCATGACAACTTCACCAAGCGATTAAAAGCATTGTATTCTCACTGGAGGGAACACAAATCCGATCTCTGGGGTTCGTCTGATGCGATATCAATTGCAACTCCTCCAACCTCTGATGATCTGCGGTACCTGAAATCATCAGCTCTGAACATTTGGTTGCTGGGCTATGAATTCCCTGAGACCATCATGGTTTTCATGGACAAACAGATTCATTTCTTGTGCACACAAAAGAAGGCTGCTCTTCTAGACACCATTAAAAATTTTGCCAAGGATGCTGTCGGCGCTGATGTTGTGACCCACATTAAGGCAAAAAGCGATGACGGGTCTGGATTGATGGACGAGATTTTCCGGGCTGTATGCACTCAGTCCAAATCTGAAGAACATGATTTCCCTGTTATTGGCTACATTGCGAAGGAGGCCCCTGAAGGTAAGCTTCTAGAGACTTGGGCAGAGAATCTGAAGGGCTCCAAAATCCAGCTTGCTGATATAACAAATGGGTTTTCGGAGCTTTTTGCAGTGAAGGATGATACAGAAATAACGAATGTGAAGAAAGCAGCCTTCTTGACATCTTCAGTGATGAAGCATTTTGTCGTCCCGAAACTTGAAAAGATCATAGATGAGGAGAAGAAGGTTACTCATTCTTCTCTGATGGACGATACAGAGAAGGCTATACTAGACCCAGCCAGGGTCAAGGTCAAGCTGAAGGCGGAGAACATCGATATCTGCTACCCTCCAATTTTTCAGAGCGGGGGTGAGTTTGATCTCAAGCCAAGTGCATCGAGTAATGAGGAGAGTCTATACTATGACTCGACCAGTGTGATCTTATGTGCCATTGGTTCCCGGTACAACAGCTACTGCTCGAATGTGGCCCGGACATTTCTGATTGATGCCAATGCAATGCAGAGCAAGGCATATGAGGTTCTCCTCAAGGCGGATGAAGCAGCAATAAGCGCAATGAAGCCCGGGAATAAGGTTGGTGCCGTTTACCAAGCAGCACTGTCGGTAGTTGAAAAGGAAGCTCCTGAACTAATTCCTCATCTGACTAAATCAGCAGGAACAGGAATTGGTCTCGAGTTTCGCGAGTCGGGTTTGAGCTTAAATGCTCGGAATGATCGGGTATTGAAGGCAGGAATGGTTTTTAATGTGTCACTGGGCTTCCAGAACTTGCAAGCCCAGACTAAAAACCCGAAGACTGAGAAGTTCTCGCTGTTGCTAGCTGACACAGTTATTGTTAATGAGACGCAGCCGGATGTTGTGACTTCTATAAGTTCTAAAGCAGTCAAGGACGTTGCTTACTCTTTTAATGAGGAAGACGATGAAGAAGAAGAGCACCCGAAGGCGAAAATTGAATCCAATGGCACTGATGCTTTC---ATGAAAGCGACTCTAAGGTCTGATAACCAAGAGATGTCGAAGGAGGAGTTAAGGAGACAGCACCAGGCTGAACTCGCTCGGCAGAAGAACGAAGAAACTGCTCGGCGACTTGCTGGCGGGGGATCTGGTGCCGGTGAAGGCCGTGGTTCAGTAAAATCCTCTAGCGATCTTATTGCTTACAAGAATGTTACTGACATCCCTCCTTCGAGGGAGTTGGTGATACAGATTGACCAGAAAAACGAAGCTATCCTCTTGCCCATCTATGGAAGTATGGTCCCTTTCCACATAGCCACTGTAAAGAGTGTGACAAGTCAGCAGGAC---AATCGAACTTGCTACATCCGCATAATCTTCAATGTTCCAGGGACGCCATTCAATCCCCATGATGCAAACTCTCTTAAATTTCAAGGCTCTGTTTACCTCAAAGAGGTTTCATTCCGCTCCAAGGATCCAAGGCACATCAGTGAAGTGGTGCAGATGATCAAAACCCTTCGGAGGCAGGTTGCATCAAGGGAATCGGAGAGAGCCGAAAGAGCCACACTGGTCACTCAGGAGAAACTGCAGCTTGCAGGAACCAAGTTTAAGCCCATGAGGTTGTCAGATTTATGGATCCGACCCGTGTTTGGGGGGAGAGGAAGGAAGCTGACTGGCACTTTAGAAGGCCATGTTAATGGGTTCCGCTATTCTACATCAAGGCCCGATGAGCGCGTTGATATCATGTATGGGAACGTTAAGCATGCCTTCTTTCAGTCTGCAGAGAAGGAAATGATCACACTTTTGCATTTCCACCTCCACAACCATATAATGGTAGGGAACAAGAAGACTAAAGATGTCCAGTTCTATGTTGAGGTAATGGATGTCGTGCAGACCTTAGGTGGCAGTAGAAGGTCTGCCAACGATCCTGATGAGATTGAGGAAGAACAGCGGGAAAGAGATCGGAAGAACAGGATAAACATGGATTTTCAGAATTTCGTTAATCGGGTGAACGACCTCTGGGGGCAGCCTCAATTCCGAGGTCTCGATCTCGAGTTTGATCAGCCCTTGAGAGAGCTTGGTTTTCATGGAGTTCCTCACAAGGCCTCAGCGTTCATTGTTCCCACATCGAGCTGTTTAGTCGAGTTGGTCGAAACCCCATTCTTGGTGATCACCTTGAGCGAGATCGAGATTGTTAATCTTGAAAGGGTGGGACTCGGGCAGAAGAACTTTGACATGACCATTGTGTTCAAAGACTTCAAACGCGATGTTCTCCGCATTGATTCAATACCTTCCTCGTCCGTCGACGGCATTAAAGAGTGGCTCGATACCACAGATCTCAAGTACTACGAAAGCAGGCTGAACTTGAACTGGCGACCGATATTGAAAACAATCACTGATGATCCGCAAAAGTTCATTGAAGATGGAGGATGGGAGTTCTTGAACATGGAGGCAAGTGATTCGGAGTCTGAG---TCGGAGGAGTCTGATCAAGGGTATGAGCCATCGGACGTCCAGTCGGAGTCAGTTTCCGAGGAGGAAGATGACGACAGTGAGTCTCTGGTGGAGTCTGATGAGGATGAGGAGGAGGAGGAGGATGAGGATTCAGAAGAGGAGAAGGGAATGACTTGGGAAGAGTTGGAGAGGGAGGCGAGTAATGCAGATAGGGAGAAAGGGGATGAGTCAGATAGTGAAGAGGAGAGGCAGAGAAGAAAGTTGAAGGCTTTTGGGAAGTCTCGCGTACCTGATAAGAGGGATTCGAGAGGTGTTCCTCGAAAGAGGGCTAAACTGAGG
>Csp_2
ATGGCTGAAAATCGAAACGGAATTCCGAAACCATCGGACGGAAATGCTTCCAAGGGATCCACCCCTTACACCATCAATCTTGACACCTTCACCAAACGATTGAAATCCTTTTATTCTCACTGGAAAGATAATGTATCCGATCTCTGGGGTTCGTCTGTTGCTATCTCCATCGCAACTCCTCCGCCGTCTGATGATCTTCGGTACCTGAAATCATCAGCCCTGAACATTTGGTTACTGGGCTATGAATTCCCAGAGACCATCATGGTTTTCATGGACAAACAGATTCATTTCTTGTGCACCCAAAAGAAGGCTGCTCTTCTAGATACCATTAAAAAATCAGCCAAGGATGTGGTAGGCGCTGATGTCGTGACCCACGTTAAGGCGAAAGGCGATGACGGGTCTGGATTGATGGACGAGATTTTCCGGGCTGTTCGCGCTCAGTCCAAAGAT------CACGATCTCCCCATTGTCGGGTACATAGCGAAAGAGGCCCCCGAAGGCAAGCTGCTAGAGATGTGGGCAGCAAAGCTGAAGGGCTCCAAAATCCAGCTTGCTGACATAACAAATGGGTTTTCCGAACTTTTCGCGGTTAAGGATGGTACCGAGATAACAAATGTGAAGAAAGCGGCTTTCTTGACTTCTTCAGTGATGAAGCATTTTGTCGTCCCCAAACTTGAAAAAATCATAGATGAGGAGAAGAAGGTTACTCATTCTTCTCTGATGGATGATACCGAGAAGGCGATACTAGACCCAGCCCGGGTCAAGGTTAAGCTGAAGGCGGAGAACATTGATATCTGCTACCCTCCAATTTTTCAGAGCGGCGGTGAGTTTGATCTCAAGCCAAGTGCCTCGAGCAACGAGGCGAGTCTCTACTATGACTCGACCAGCGTGATCTTATGCGCCATCGGCTCCCGGTACAACAGCTACTGCTCGAACGTGGCCCGAACATTTCTGATTGATGCCAATGCAATGCAGAGTAAGGCATACGAGGTTCTCCTCAAAGCCCATGAAGCAGCAATAAGCGCGTTGAAGCCGGGGAATAAAGTCGGTGCCGTTTACCAAGCGGCACTCTCTGTAGTTGAAAAGGAAACCCCCGAGTTGATTCCTCATTTGACTAAATCAGCAGGGACAGGAATTGGTCTCGAGTTTCGCGAGTCGGGTTTGAGCTTAAATGCTCGGAATGATCGGGTGTTGAAGGCAGGAATGGTTTTTAATGTGTCACTCGGGTTCCAAAACTTGCAAGCCCAGACCAAAAACCCGAAAACTCAAAAGTTCTCGTTGTTGCTAGCTGACACGGTTATTGTTAATGAGAAGCAGCCGGATGTTGTGACTTCTATAAGCTCTAGAGCTGTCAAGGATGTTGCTTACTCGTTTAATGAGGAAGATGATGAGGAAGAAGAGCGCCCGAAGGCGAAAACCGAATCAAATGGCACGGATGCATTCACGTTGAAAGCAACCTTAAGGTCCGATAACCAAGAGATGTCAAAGGAGGAGTTAAGGAGACAGCACCAGGCTGAACTCGCTCGGCAGAAGAATGAAGAAACTGCTCGGAGGCTTGCTGGCGGTGGGTCTGGTGCTAGTGACGGCCGTGGTTCCTTAACATCCTCTAGTGATCGTGTGGCCTACAAGAATGTCACTGACATCCCTCCTTCGAGAGAGTTGATGATACAGATTGATCAGAAAAATGAAGCTATCCTTTTGCCCATCTATGGAAGTATGGTGCCTTTCCACATAGCCACTGTCAAGAGTGTATCGAGTCAGCAGGAT---AATCGAACTTGCTACATCCGCATAATCTTCAATGTACCAGGGACCCCGTTCAATCCCCACGATGCAAGCTCTCTTAAATTTCAAGGCTCCGTTTATCTCAAAGAGGTTTCATTCCGCTCCAAGGATCCAAGGCACATCAGTGAAGTGGTGCAGCTGATCAAAACCCTTCGGAGGCAGGTTGCATCGAGGGAGTCAGAGAGAGCCGAAAGAGCCACTTTGGTCACTCAGGAGAAACTGCAGCTTGCGGGAACCAAGTTTAAGCCCATAAGGTTGTCTGATTTGTGGATCCGGCCCGTGTTTGGGGGGCGAGGAAGAAAGCTGACCGGAACCTTGGAAGGCCATGTTAATGGGTTCCGCTATTCTACATCAAGGCCCGATGAACGCGTCGATGTCATGTATGGGAACATTAAGCATGCGTTCTTTCAGCCCGCAGAGAAGGAAATGATCACACTTTTGCATTTCCACCTCCACAACCATATAATGGTAGGAAACAAGAAGACAAAAGATGTCCAGTTCTATGTTGAGGTAATGGATGTTGTCCAGACCTTAGGTGGCAGTAGGAGGTCAGCCAACGATCCTGATGAGATCGAGGAAGAACAGCGCGAAAGAGATCGGAAGAACAGGATAAACATGGATTTTCAAAATTTCGTTAATCGGGTTAATGATCTCTGGGGGCAGCCTCAATTCCGAGGTCTAGATCTCGAGTTCGACCAGCCATTGAGAGAGCTTGGTTTCCATGGAGTTCCTCACAAGGCTTCAGCCTTCATTGTTCCCACATCAAGCTGTTTAGTCGAGCTGATCGAAACCCCGTTCTTGGTGATCACCTTGAGCGAGATTGAGATTGTTAATCTGGAAAGGGTGGGACTGGGGCAGAAGAACTTTGACATGACCATTGTGTTCAAAGACTTCAAACGCGATGTCCTCCGCATTGATTCGATACCTTCCTCGTCCGTCGACGGCATTAAAGAGTGGCTTGATACCACAGATCTCAAGTACTATGAGAGCAGGCTGAATTTGAACTGGCGACCGATATTGAAAACAATCACTGACGATCCGGAAAAGTTCATCGAAGATGGAGGATGGGAGTTCTTGAACATGGAGGCAAGCGATTCGGAGTCTGAGAATTCGCAGGAGTCTGATCAAGGGTATGAGCCATCGGACGTGCAGTCGGAGTCGGTTTCCGAGGAGGAAGATGACGACAGTGAGTCTCTGGTGGAATCTGATGAGGATGAGGAGGAGGAGGAGGATGAGGATTCTGAAGAAGACAAGGGAAAGACTTGGGAAGAGTTGGAGAGGGAAGCGAGTAATGCAGATAGGGAGAAAGGGGATGAGTCGGATAGTGAAGAGGAGAGGCAGAGGAGGAAGTTGAAGGCTTTTGGGAAGTCACGAGTGCCTGATAAAAGGGATTCGAGAGGCGTTTCTCAAAAGAGGGCGAAGCTGAGG
>Efe_1
------------------------------------------------------------------------------ATGGAGATGTTCAAGAAGCGGTTGAAAGCATTTTATGCAAGTTGGAATGACCACAGGGAGGATATCTGGGGAAATTCGAATGCACTAGCAGTGGCAACACCACCAACTTCTGATGACCTTCGATACCTGAAGTCTTCAGCACTCAATATCTGGCTGCTTGGATACGAGTTTCCAGAGACGATTATCGTCTTCATCCGGAGTCAGATGCACTTCATCTGCAGTCAGAAGAAGGCCTCCCTTTTGGAAACCCTAAGGGTTCCAGCCAAAGAGGCAGCGGGTCTTGAAGTTGTGATCCATGTGAAGGCAAAAAATGAAGACGGTGGTAGTCAGATGGAAGAGGTCTTTCAGGCTGTGAAGGCAGGTTCACCAGGA---GGAGACGAGCCTCCATTTATTGGTTACATTGCGAAGGAGGCCCCTGAAGGAAACTTTTTGGAATTGTGGTCCGAAAAACTAAAAGGATCTGGATTTGAGCTGGTCGATATTACAAATGGTTTCTCCGAGCTGTTTGCATTTAAGGATGAGACTGAGTTGCTAAATGTGAAGAAGGCTGCATTTCTGAGCGCCTCTGTTTTGAAAAATTTCGTTGTACCCAAGCTTGAGGTGATCATCGACGAGGAGAAGAAGGTGTCACATTCAACTCTAATGGATGATACAGAGAAGGCCATTTTAGATCCTTCGAAGGCTAAGGTGAAGCTTAAGGCTGAAAATGTGGATATCTGCTATCCCCCCATCTTTCAAAGTGGCGGGGTGTTTGATCTCAGGCCAAGTGCTTCTAGCAATGACGACAATCTGTGTTATGACGCCACAAGCGTAATCATCTGTGCCGTTGGGGCCCTCTATAATAGCTACTGCTCTAACGTTGCCAGAACGTATCTGATTGATGCAAACAGCATGCAGAGTAAGGCCTACACGGTGCTGTACAAGGCTCAGGAGGCAGCAATTGCTGCTCTGAAACCAGGTAACAAGGTTAGTGATGTTTATGCTGCGGCACTAAAGGTGGTCCAGAGTGACGGGCCAGAGTTTGTTCCCAATTTAACCAAGTCTGCTGGGACGGGTATTGGAATAGAGTTTCGTGAATCGGGTCTGAGCTTGAACACCAAGAATGAACGTGTTCTCAAGGCAGGTATGGTTTTCAATGTGTCTATTGGATTCCAAAACTTACAAACATCTACCAAAAATCCAAAAACAGAGAAGTTTGCTTTGTTGCTGGCGGACACTGTGGTGATCAACGATAAGGGGCCAGAGGTGGTGACGGCTAGTATTTCGAAGTCATTCAAGGATATAGCATACTCTTTTAATGAGGAT------GAGCCTGAGGAGAGTGCGAAGCCCAAGATTGAAAGTAATGGTATTGAAGGATTT---TCCAAGGCGACATTGAGGTCGGACAACCAGGAGATGACAAAGGAAGAGCAGCGGAGGTTGCATCAGGCTGAACTTGCACGCCAGAAGAACGAAGAGACAGCTAGAAGGTTGGCAGGAGGTGGAGCTTCCAATGGTGATGGTCGTAACAATGCTAAAGCTACCACTGATCTTATTGCTTATAAGAATGTCAACGATATACCATCAACGAGGGAATTGATGATTCACGTTGATCAGAAGAACGAAGCTGTCCTCCTACCAATTTATGGCATGATGGTACCCTTCCACATCGCAACTGTTAAGAGCGTCACGAGTCAACAGGAT---AACAGGACGTGTTACATTCGCATAGTGTTCAACATCCCAGGGACGCCGTTCCTTCCACATGACGCTACATCCTTGAAGTTTCAAGGATCCATATATTTGAAGGAGGTTTCTTTCCGGTCTAATGATCCAAGGCATAGTAGTGAAGTGGTGCAATTGATCAAGGCTCTGAGGAGGCAGGTCATGTCTAGGGAATCTGAAAGAGCTGAGAGGGCCACATTAGTCACACAGGAGAAGTTGCAGCTTTCT---AGCAAGTTCAAACCGATCAGATTATCCGACTTATGGATCCGGCCTCCTCTTGGGGGCCGTGCAAGGAAGCTTACGGGCACATTAGAAAGCCATCCTAATGGTTTCCGATATTCAACTGCTAGACAGGACGAAAAAGTCGATATAATGTACGGAAACGTCAAGCATGCATTTTTTCAGCCTGCTGAGAAGGAGATGATTACTTTGCTGCATTTCCACCTCCACAACCACATTATGGTAGGCAATAAGAAGACCAAGGACGTTCAGTTCTACGTGGAGGTTATGGATGTGGTTCAGACTCTAGGAGGTGGGAAACGGTCTATGCACGATCCAGATGAAATAGAGGAAGAGCAGCGGGAGAGAGAGAGGAAGAACAGGATAAACTCAGAGTTCCATGTATTCGTCAATAAGGTTAATGAACTTTGGGGCCAGGCTCAACTCCAAGGTCTCGAGTTAGAGTTTGATCAGCCTTTGAGGGAGCTCGGTTTCCACGGTGTACCCCACAAGGCATCAGTCTTCATGGTGCCTACTTCGAGCTGCTTGGTTGAGCTGACGGAATCTCCGTTCGTGGTGATCACCTTGAGCGAGATCGAGATTGTTAACTTGGAGAGAGTTGGATTAGGACAGAAGAACTTTGACATGGCTATTGTCTTCAAAGATTTCAAGCGCGATGTACTTCGCATTGACGCCATTCCTTCTGCATCCCTGGACAATATCAAAGAATGGCTTGATACGACAGATATAAAGTACTACGAAAGTAGGCTCAATTTGAACTGGCGTCCCATTCTTAAAACCATAATGGACGATCCTGAGAAGTTTATCGAAGATGGTGGTTGGGAGTTTCTCAACATGGAGGCGACTGATTCTGATTCTGATAATACCGAAGAGTCCGACCAAGGATACGAGCCTTCTGACATGGAGTCAGAATCTCAATCTGAGGAAGAAGATAGTGATAGCGAGTCGTTGGTGGAGTCTGAGGAGGATGAAGAAGAG------GATGAAGATTCTGAAGAGGAGGAGGGCAAGACATGGGATGAATTGGAGAGAGAGGCAAGTAACGCAGACAGGGAGAAGGGAGATGAATCGGACAGTGAGGAGGAGAGGAGGAGGAGAAAGATGAAGGCTTTTGGGAAACCACGAGCGCCCGAAAGGAGGGATCCAAGGGGAATGCCACCCAAGAGGCAGAAAATGAGG
>Efe_2
ATGGCAGATCACCTGAACGGAATGGCGAAGCCGTCTGCTGATGGTGGGGCAAAAGCTGGAGAGTCGTATGCGATCAACATGGAGATGTTCAAGAAGCGGTTGAAAGCGTTTTATGCAAGTTGGAATGACCACAAGGAGGATATCTGGGGAAATTCGAATGCACTTGCTGTGGCAACACCACCAACTTCTGATGACCTTCGATACCTGAAGTCTTCAGCACTCAATATCTGGTTGCTTGGATACGAGTTCCCAGAGACGATTATGATCTTCATCCAGAGTGAGATCCACTTCATATGCAGTCAGAAGAAGGCCTCCCTTTTGGAAACCCTAAGGGTTCCAGCCAAGGAGGCTGCTGGTCTTGAAGTTGTGATCCATGTGAAGACAAAAAATGAAGATGGTGGTAGTCAGATGGGAGAGGTCTTTCAGGCTGTGAGGGCTAGCTCACCAGGA---GGAGAAGAGCCAACATTTGTTGGTTACATAGCGAAGGAGGCCCCTGAAGGAAAGCTTTTGGAGTTGTGGTCCGAGAAATTAAAGGGTTCTGGATTTGAGCTGGTAGATATTACAAATGGTTTCTCCGAGTTGTTTGCAGTAAAGGACGAGGCTGATTTGCTAAATGTGAAGAAGGCTGCATTTCTTAGCGCCTCTGTTTTGAAGAATTTCGTTGTACCCAAGCTTGAGGTGATCATCGATGAGGAGAAGAAGGTGTCACATTCGACTCTAATGGATGATACAGAGAAGGCCATTCTAGATCCTTCAAAGGCTAAGGTGAAGCTTAAGGCTGAAAATGTGGATATCTGCTATCCCCCCATCTTTCAAAGTGGCGGGGTATTTGATCTCAGGCCAAGTGCTTCTAGCAATGACGACAATCTGTGTTATGACGCCACAAGCGTAATCATCTGTGCCATTGGGGCCCTCTATAATAGCTACTGCTCTAACGTTGCCAGAACGTATCTGATTGATGCAAACAACATGCAGAGTAAGGCCTACATGGTGCTGTACAAGGCTCAGGAGGCAGCAATTGCTTCTCTGAAACCAGGTAACAAGGTTAGTGATGTTTATACTGCGGCTCTGAAGGTGGTCCAGAGTGAAGGGCCAGAGTTTGTTCCCAATTTAACCAAGTCGGCTGGGACGGGTATTGGAATAGAGTTTCGTGAATCGGGTCTGAGCTTGAATACCAAGAACGATCGTGTTCTCAAGGCAGGCATGGTTTTCAATGTGTCTCTTGGATTCCAAAACCTACAAGCATCGACCAAAAATCCAAAAACAGAGAAGTTTGCTTTGTTGCTGGCAGACACTGTGGTGATCAACGATAAGGGGCCAGAGGTGGTGACAGCTAGTATTTCGAAGTCATTCAAGGATATAGCATACTCCTTTAATGATGAT------GAGCCTGAGGAGCGTGCGAAGCCCAATATTGAAAGTAATGGTGTTGAAGGCTTT---TCCAAAGCGACATTGAGATCGGACAACCAGGAGATGACAAAGGAAGAGCAACGGAGGTTGCATCAGGCTGAGCTTGCACGCCAGAAGAACGAAGAGACAGCTAGAAGGTTGGCAGGAGGTGGGCCTTCCAGTGGTGATGGTCGTAATAATGCTAAAGCTACCACCGATCTTATTGCCTATAAGAATGTCAACGATATACCATCAACGAGGGAATTGATGATTCACGTTGATCAGAAGAACGAAGCTGTCCTCCTACCAATTTATGGCATGATGGTACCCTTCCACATCGCAACTGTTAAGAGCGTTACGAGTCAACAGGAT---AACAGGACGTGTTACATTCGCATAGTGTTCAACATTCCAGGGACGCCGTTTCTTCCACATGACGCCACATCCTTGAAGTTTCAAGGATCCATATATTTGAAGGAGGTTTCTTTCAGGTCTAATGATCCAAGGCATATTAGTGAAGTGGTGCAATTGATCAAGACTCTGAGGAGGCAGGTTATGTCTAGGGAATCTGAAAGAGCTGAGAGGGCCACATTAGTTACACAGGAGAAGCTGCAGCTGTCT---AGCAAGTTCAAACCGATCAGATTATCCGACTTATGGATCCGGCCTCCTCTTGGAGGCCGTGCAAGGAAGCTTACTGGCACATTAGAAAGCCATCCTAATGGTTTCCGATATTCAACTGCTAGACAGGATGAGAAAGTCGATATAATGTACGCAAACATCAAGCATGCATTCTTCCAGCCTGCTGAAAAGGAGATGATTACTCTGCTGCATTTCCACCTCCACAACCACATTATGGTAGGCAATAAGAAGACCAAGGACGTTCAGTTCTATGTAGAGGTTATGGATGTGGTTCAAACTCTAGGAGGTGGGAAACGGTCTATGCACGATCCGGATGAAATAGAGGAAGAGCAGCGGGAGAGAGAGAGGAAGAACAGGATAAACTCAGAGTTCCATGTATTCGTCAACAAGGTTAACGAGCTTTGGGGCCAGGCTCAACTCCAAGGTCTCGAGTTAGAGTTTGATCAGCCTTTGAGGGAGCTCGGTTTCCACGGTGTTCCACACAAGGCATCAGTCTTCATGGTGCCTACTTCGAGCTGCATGGTTGAGTTGACAGAATCTCCGTTCGTGGTGATCACCTTGAGCGAGATTGAGATTGTTAACTTGGAAAGAGTTGGATTGGGACAGAAGAATTTTGACATGGCTATTGTCTTCAAAGATTTCAAGCGCGATGTACTTCGCATTGATGCCATTCCTTCTGCATCCCTGGATAATATCAAAGAATGGCTTGATACAACAGATATAAAGTACTACGAAAGCAGGCTCAACTTGAACTGGCGTCCCATTCTTAAAACCATAATGGACGATCCTGAGAAGTTTATCGAAGATGGTGGTTGGGAGTTTCTCAACATGGAGGCGACTGATTCTGATTCTGATAATACCGAAGAGTCCGACCAAGGATATGAGCCTTCTGACATGGAGTCGGATTCTCAAACTGAGGAAGAAGACAGTGATAGCGAGTCGTTGGTGGAGTCTGAGGAGGATGAAGAGGAG------GAGGAAGATTCT---GAGGAGGAGGGCAAGACATGGGATGAATTAGAGAGAGAGGCAAGTAACGCAGATAGGGAGAAAGGAGATGAATCGGACAGTGAGGAGGAGAGGAGGAGGAGAAAGATGAAGGCTTTTGGAAAAGCACGACCGCCAGAAAGGAGGGATCCAAGGGGAATGCCACCCAAGAGGCAGAAAATGAGA
>Egu_1
ATGGCTGACCATCAA------AGCACAAAACCATCT------------GGCTCTGGGGCTGGTGCATACTCAATCAATCTTGAGAATTTCAGCAAGCGTCTGAAGGGGTTTTATACACAGTGGAAGGAGCACAGAACTGATCTGTGGGGCTCTGCTGATGCTATTACCATTGCAACCCCCCCTCCTTCTGAAGATCTTCGGTATCTGAAGTCATCATCATTGAATATCTGGTTGCTTGGATACGAGTTCCCAGAGACAATCATGGTTTTCATGAGCAAGCAGATCCACTTCCTGTGTAGTCAGAAGAAAGCGACCCTGCTTGAAACCCTTAAGAAGTCAGCAAAGGAGGCTGTTGGCACTGATGTTGTGATACATGTCAAGGTGAAGAATGATGATGGGACTATCTTGATGGATGAGATATTACGTGCTGTTCGTGCTCAGTCCAAATCT---------GGTAGTCCCATTGTTGGATACATTGCAAAAGAGGCACCCGAAGGGAAGCTTCTCGAAACATGGTCTGAGAAACTGGGAGGCTCAACATTACAGCTCACTGATGTAACACCCGGTTTCTCGGGATTGTTTGCTGTCAAAGATGCCATTGAGCTCATTTGTGTCAGGAAAGCTGCATATCTAACTTCATCGGTGATGAAGAATTTTGTGGTCCCAAAGCTTGAGAAGGCTATTGATGAAGAGAAGAAGGTCTCTCATTCTTCAATGATGGATGATACAGAAAAGGTGATACTTGATCCATCTAAGATCAAAGTCAAGCTGAAGGGAGAAAATGTTGATATATGCTATCCTCCTATATTTCAGAGTGGGGGTAAGTTTGATCTCAGGCCAAGTGCATCAAGTAATGATGACAATCTGTACTATGACTCGACAAGTGTGATCATATGTGCAATTGGGTCACGTTTCAACAGTTATTGCTCAAATATCGCCAGAACATTTTTGATTGATGCTACTGCAACTCAGAGTAAGGCATATGAGGCTCTCCTTAAGGCTCATGATGCTGCAATAGCTGCTTTGAAGCCTGGTAATAAAGTTAGTGCTGCTTACCTAGCTGCAGTAGCCGTGGTTGAGAAAGAAGCACCAGAGCTCCTTCCAAATCTGACTAAGTCAGCTGGAACAGGAATTGGCCTTGAGTTCCGTGAATCCGGGTTTAGCTTAAATTCAAAAACTGATCGGCCACTGAAGGCAGGCATGGTTTTTAACGTCTCACTTGGTTTTCAGAACCTCCAAGCTGAGACTAACAATCCGAAGACTGAGACATTCTCTCTTTTGCTGGCTGATACAGTTATTGTTAGTGAAAAGTCCCCCGAAGTCTTGACAGCCGGCTGCTCCAAGGCAGTTAAGGATGTTGCTTACTCATTTAATGAGGAAGAG---GAAGAAGAAGAGCCTCCCACAGCCAGGCCTCCTGTTAATGGCACTGATCTCTTTTCATCCAAAGCAACACTGAGGTCAGACAACCAGGAGATGTCGAAGGAAGAGCTGCGGAGACAGCATCAGGCAGAACTTGCTCGCCAGAAGAATGAAGAGACTGCCAGGAGGCTAGCTGGTGGTGGCTCTGCAACTGCAGATGGGCGAGGTCCTGTAAGAACTTCAACTGACCTGATTGCCTACAAGAACGTCAATGATATACCCTACTCAAAGGAGCTGGTGATACAAGTGGACCAGAAGAATGAAGCTATTCTTTTGCCAATATATGGAAGCATGGTTCCCTTCCATGTCTCTACTGTGAAGAGTGTGACTTCACATCAAGAC---AACCGGACCTGCACGATTCGTATAATATTCAATGTGCCTGGTACACCTTTTAACCCCCATGATGCAAACTCCCTTAAATTTCAAGGTGCTATCTATTTGAAGGAGATCACTTTCCGTTCCAAGGATCTGAGACATAGCAGTGAAGCGGTACAACTGATCAAGATCCTTAGAAGGCAAGTTGCATCTAGGGAATCAGAGAGAGCTGAGAGGGCCACTTTGGTTACTCAGGAGAAACTACAGCTTTCTGGCAATAGGATGAAACCAATCAGGTTACCTGACTTGTGGATACGCCCACTGTTTGGTGGGCGTGGAAGAAAGCAACCTGGTACTTTAGAGGCTCATGTCAATGGGTTCCGGTATTCGACCTCCAGACCTGATGAGAGAGTAGATATTATGTATGGAAACATTAAGCATGCCTTCTTCCAGCCTGCAGAGAGAGAAATGATTACACTTTTGCACTTTCATCTGCACAATCACATAATGGTGGGCAATAAGAAGACTAAGGATGTCCAATTTTATGTTGAGGTGATGGATGTTGTGCAGACATTGGGTGGTGGAAGGAGATCAGCCCTCGATCCAGATGAGATAGAGGAAGAGCAGCGTGAGAGGGAAAGAAAAAACAGAATAAACATGGATTTTCAGAACTTTGTCAACAAGGTACATGAACTTTGGACACAGCCACAACTCAAAGATCTTGATCTGGAGTTTGATATGCCTTTGAGGGAGCTTGGTTTTCATGGAGTTCCTCACAAGGCTTCAGCTTTCATTGTTCCAACTTCGAGCTGTTTGGTTGAACTTGTCGAGACACCATTTCTGGTAGTTACTTTGAGTGAGATTGAAATTGTTAATCTGGAAAGGGTGGGGCTTGGCCAGAAGAACTTTGACATGACCATTGTATTCAAAGACTTCAAGAAAGATGTACTTCGCATAGATTCTATTCCATCCGCATCTCTAGATGGAATCAAAGAATGGCTCGACACTACTGATCTGAAGTATTATGAGAGCAGGTTGAACTTAAATTGGCGCCCAATCCTGAAAACAATTATGGAGGACCCTCAGAAGTTTATTGAAGATGGTGGATGGGAGTTCCTAAACTTGGAGGCAAGTGACTCAGAATCCGATAATACTGAGGAATCAGACCAAGGGTATGAGCCCTCTGATATGGAGTCAGAATCT---CCTGATGATGATGATAAGGACAGCGAGTCACTGGTGGAGTCAGATGAAGATGAAGAGGAAGATTCAGAAGAGGACTTCGAAGAGGAGAAGGGGAAGACTTGGGAGGAGCTGGAGCGGGAGGCAAGTAATGCCGACAGGGAGAAGGGTGATGAGTCGGACAGTGAAGATGAGAGGAGGAGAAGGAAGGCAAAAGCCCTTGCTAAGTCTCGTGTTCCAGATTTAAGA------AAGGGCATTCCTTTGAAGAGGCCAAAGTTTAGG
>Lch_1
CGTGCCGAAGAGCAGCGTGGGCGGGAAAAGAACACAGATGATAAGAAGGTTGGTGCGTTCTCAAAAGACCCGACTCCTGATTCTTGCATCACTAAGCGGCTGAAAGTGTTCTATTCTCACTGGAAGGAACACAAAACTGAGTTCTGGGGTGATTCTGGTGTGCTCGTAATTGCAAGCCCCCCAGCTTCTGATGATCTACGTTATCTGAAATCTTCAGCGTTGAATGTCTGGTTGCTCGGATATGAGTTCCCAGAAACAATCATGGTCTTCATGGAGAAACAGATTCATTTCTTGTGTACGCAGAAGAAGGCTTCTTTGCTAGGAACCCTGAAGAAATCTGCCAGGGAGGCTGTTGATGTTGAGATCGTGATACACGTCAAGGCAAAGAGTGATGATGGAAGTGCTTTAATGGATGAGATATTCCAGGCTGTCCAGTCTCAGTCT---------------GATAGTCCAATTGTCGGATACATTGCAAGAGAAGCCCCTGAGGGGAGGCTATTAGAGACCTGGGCTGAGAAGTTGAAGTCCTCCACATTCCAGCTCAGTGATATAACAAATGGATTTTCTGAACTATTCTCTGTCAAGGATAGCACTGAGCTTACAAACGTGAAGAAGGCTGCGTACTTGACTTCGTCTGTGATGAAGCACTTCGTTGTCCCGAAGCTTGAGAAGATCATTGATGAGGAGAAGAAGGTTTCTCATTCATCACTGATGGATGACACAGAGAAGGCCATACTTGATCCAGCAAAAGTCAAAGTCAAACTAAAAGCGGAGAATGTTGACATCTGTTACCCTCCAATCTTTCAGAGCGGGGGTGAGTTTGATCTCAAGCCGAGTGCATCAAGCAATGATGAGGATCTCTACTATGACTCGACAAGTGTGATCATATGTGCAATTGGATCGCGCTACAACAGCTACTGCTCAAACATTGCCAGAACATTTCTCATTGATGCGAATGCAACGCAGAGTAAGGGTTATGAGGTTCTCCTCAAGGCCCATGAGGCAGCGATAGGTGCATTGAAGGCTGGGAATAAGGTCAGTGCTGTTTACCAAGCAGCAATCTCGGTGGTAGAGAGGGATGCTCCTGAATTTGTCTCTCATCTTACAAAGACAGCAGGAACGGGAATTGGTCTCGAGTTCCGTGAGTCGGGATTGAGTTTAAATGCCAGGAACGATCGGGTGTTGAAGCCTGGAATGGTTTTTAATGTATCTCTTGGGTTCCAGAACTTGCAATCAGAAACCAAGAATCCAAAGACCAAGATGTTCTCGCTGTTGCTTGCTGACACTGTTATTGTCAATGAAAAAGCCGCAGAAGTTGTGACTTCAATCAGCTCCAAGTTAGTTAAGGATGTTGCATACTCGTTCAATGAGGAAGAGGAGGAGGAAGAAGAGCGTCCAAAGGTCAAAGCTGAATCCAATGGCACTGAGGCATTCTTATCGAAAGCGACTCTAAGGTCAGATAATCAGGAGATGTCAAAGGAGGAGCTGAGGAGGCAGCATCAGGCGGAGCTGGCCCGGCAGAAGAATGAAGAAACTGCGAGGAGGTTGGCTGGGGGTGGTTCTGCAGCTGGAGATGGCCGTGGTTCGGGAAAAGCTTCAAGTGATCTCATTGCCTACAAGAATGTCAATGATATCCCACAGTCGAGGGAATTAATGATACAGATAGACCAAAAGAATGAGGCTGTCCTTTTGCCAATCCATGGCAGCATGGTGCCATTTCACATTGCTACCGTGAAGAGTGTTTCAAGCCAGCAGGAT---GGCAAAACTTGCTATATCCGTATATTCTTCAATGTACCTGGAACCCCGTTCAATCCCCCCGATGCCAATTCTCTGAAATTCCAAGGATCCATTTATCTGAAGGAGGTTTCGTTCCGATCCAAGGATTCGAGGCACATCAGCGAAGTGGTGCAACTGATCAAGACCCTCCGTCGGCAGGTTGCTTCAAGAGAGTCGGAGAGAGCTGAGCGGGCCACCTTGGTCACTCAGGAGAAACTGCAGCTCGCAGGCTCCAAGTTCAAGCCGATAAGACTGACCGACTTGTGGATCCGTCCACCATTCGGTGGCCGGGGAAGGAAGCTGCCGGGTACCTTAGAAGGTCACGCCAATGGTTTCCGTTATTCCACCTCAAGGCCCGACGAGCGTGTCGACATCATGTATGGGAACATCAAGCACGCGTTCTTTCAGCCCGCAGAGAAGGAGATGATTACTCTCCTGCATTTCCACCTGCATAATCATATCATGGTAGGCAACAAGAAGACCAAAGATGTCCAGTTTTATGTTGAGGTGATGGACATTGTGCAGACATTGGGAGGCGGGAAGAGATCAGCGAACGACCCAGATGAGATCGAGGAAGAGCAGAGAGAGAGGGATAGGAAGAACAAGATAAACACGGATTTCAACAATTTCGTCAATCGGGTCAATGACCTTTGGGGCCAGCCGCAGTTTAAAGGACTTGATCTCGAGTTTGACCAGCCACTGAGGGAGCTTGGTTTCCATGGAGTTCCTCACAAAGCTTCCGCCTTCATCGTTCCAACATCGAGTTGCTTGGTCGAACTGATCGAAACACCATTCTTGGTGATCACTTTGAGCGAGATCGAGATTGTTAATCTAGAGAGGGTGGGGCTTGGGCAGAAGAACTTCGACATGACGATCGTGTTCAAGGACTTCAAGCGGGATGTCCTCCGCATAGACTCGATTCCATCCTCATCCCTTGATGGCATTAAGGAGTGGCTCGACACCACAGACCTCAAGTACTATGAAAGCAGGCTGAACCTGAACTGGCGGCCCATCCTGAAGACAATAACTGATGATCCTGAGAAGTTCATCGAGGACGGGGGGTGGGAGTTCTTGAACATGGAAGCGAGCGACTCAGACTCCGAGCACTCGGAGGAATCTGATCAAGGGTATGAGCCCTCCGATGTGCAGTCGGAATCTGTCTCAGAAGAGGAAGCTGATGACAGCGAGTCGTTGGTTGAGTCTGATGAGGATGAAGATGAGGACAGCGACGACGATTCAGAGGAAGAGAAGGGGAAGACATGGGAGGAGCTGGAGAGGGAGGCGAGCAATGCCGACAGGGAGAAAGGCGATGAATCAGACAGTGAAGAAGAGAGGCAGAGGAGGAAGATCAAAGCTTTTGGCAAGTCCCGTGTCCCTGATAAGAGGGACGTAAGAAGCGTCCCGTCCAAGAGGCCCAAGCTTAGG
>Nco_1
---------------------ATGGCGAAGCCATCTGGTGATAGTGGGGCAAAAGTGGGAGGGTCGTATGCAATCAATGTGGAGATGTTCAAGAAGCGGTTGAAATCATTCTACACAAGTTGGAATGACCACAAGGAGGATGTCTGGGGAAATTCGAACGCACTAGCAGTGGCAACGCCACCAACTTCCGATGACCTTCGATACCTGAAGTCTTCAGCACTCAATATCTGGTTGCTTGGATATGAGTTCCCAGAGACGATCATCGTCTTCATCCAGAGTCAGATCCACTTCATCTGCAGTCAGAAGAAGGCATCCCTTTTGGAAACCCTAAGGATACCAGCCAAGGAGGCTGCAGGTCTTGAAGTTGTGATCCATGTGAAGGCAAAAAATGAGGATGGTGGTAATCAGATGGAAGAGGCCTTTCAGGCTGTGAAGGCTAGCTCACCAGGA---GGAGATGACCCTCCAATTGTAGGGTACATAGCGAAGGAGGCCCCTGAAGGGATGCTTTTGGAGTTGTGGTCCGAGAAGCTAAAAGGTTCTGGACTTGCGCTGGTTGATATTACAAATGGTTTCTCTGAGCTGTTTGCAGTGAAGGATGAGACAGAGTTGCTAAACGTGAAGAAGGCTGCATTTCTGAGTGCCTCTGTTTTGAAGAATTTCGTTGTACCCAAGCTTGAGGTGATCATCGATGAGGAGAAGAAGGTTTCACATTCGACACTAATGGATGATACAGAGAAGGCCATTCTAGATCCTTCAAAGGCAAAGGTGAAGCTTAAGGCTGAAAATGTGGATATCTGCTATCCCCCCATCTTTCAAAGTGGTGGGGTTTTTGATCTCAGGCCAAGTGCTTCGAGCAATGACGATAATCTGTGTTATGACGCCACAAGCGTAATCATCTGTGCCATTGGGGCCCTCTACAACAGTTACTGCTCTAACGTTGCCAGAACGTATCTGATTGATGCAAACAGCATGCAGAGTAAGGCCTACATGGTTCTTCACAAGGCCCAGGAGGCAGCAATTGCTGCTCTGAAACCAGGTAACAAAGTTAGTGATGTTTATGCTGCAGCATTGAAGGTAGTCCAGAGCGAAGGGCCAGAATTTGCTCCCAACATGACCAAGTCGGCTGGGACAGGTATTGGGATCGAGTTTCGTGAATCAGGTCTGAGCTTGAATGCCAAGAATGATCGTGTTCTTAAGGCAGGCATGGTTTTCAATGTGTCGCTTGGATTCCAAAACCTGCAAGCATCAACCAGCAATCCAAAAACAGAGAAGTTTGCTTTGTTGCTGGCTGACACTGTTGTTATCAATGATAAGGGGCCAGAGGTGGTGACTGCTAGTATTTCTAAGTCATTCAAGGATATAGCATACTCCTTTAATGATGAT------GAGCCTGAGGAGCGTCCGAAGCCCAAGATTGAAAGTAATGGTGTTGAAGGATTC---TCCAAGGCGACATTGAGATCAGACAACCAGGAGATGACAAAGGAAGAGCAACGGAGATTGCATCAAGCTGAGCTTGCACGCCAGAAGAATGAAGAGACTGCTAGAAGGTTGGCAGGAGGTGGACCTTCCAATGGCGATGGCCGTAATAATGCTAAAGCGACCAGTGATCTTGTCGCCTATAAGAATGTGAACGATGTACCATCAACGAGGGAGTTGATGATTCACATTGATCAGAAGAACGAAGCTGTCCTCCTACCGATCTATGGCATGATGGTACCCTTCCACATTGCAACTGTTAAGAGTGTTACAAGCCAACAGGAT---AACAGGACTTGTTACATTCGTATAGTGTTCAACATCCCAGGGACGCCATTCCTCCCACATGATGCCACATCCTTGAAATTTCAAGGATCCATATATTTGAAGGAGGTTTCTTTCCGGTCTAATGATCCAAGGCATATCAGTGAAGTGGTGCAATTGATCAAGAGTCTGAGGAGGCAGGTTATGTCTAGGGAATCTGAAAGAGCTGAGAGGGCCACATTAGTCACACAGGAGAAGTTGCAGCTCTCT---AGCAAATTCAAACCGATCAGATTATCGGACTTATGGATCCGTCCTCCTCTTGGAGGCCGAGCCAGGAAGCTTACTGGCACCTTAGAAAGCCATCCTAATGGTTTTCGATATTCAACTGCTAGGCAGGATGAGAAAGTCGATATAATGTATGGAAACGTCAAGCATGCATTCTTCCAGCCCGCTGAGAAGGAGATGATTACTCTGCTGCATTTCCACCTCCACAACCACATTATGGTGGGCAATAAGAAGACCAAGGACGTTCAGTTCTATGTGGAGGTTATGGATGTGGTTCAGACTCTGGGAGGTGGGAAACGGTCTATGCATGATCCAGATGAAATAGAGGAAGAACAGCGGGAGAGAGAAAGGAAGAACAGGATAAACTCAGAGTTCCATGTATTTGTCAATAAGGTTAATGAACTTTGGGGGCAGCCTCAACTCCAAGGTCTCGAGCTAGAGTTTGATCAGCCTTTGAGGGAGCTCGGTTTCCACGGTGTACCGCATAAGGCATCAGTTTTCATGGTGCCTACTTCAACTTGCTTGGTTGAGCTGACTGAATCGCCATTCGTGGTAATCACCTTGGGTGAGATCGAGATTGTCAATTTGGAGAGAGTTGGATTAGGACAGAAGAATTTTGACATGGCTATTGTCTTCAAAGATTTCAAGCGCGATGTACTTCGCATTGATGCCATTCCTTCTGCATCCCTGGATAATATCAAAGAATGGCTTGATACAACAGATATAAAGTACTACGAGAGTAGGCTCAACTTGAACTGGCGTCCCATTCTTAAAACGATAATGGATGACCCTGAGAAGTTTATCGAGGATGGTGGTTGGGAGTTTCTCAACATGGAGGCGACAGATTCTGATTCTGATAATACCGAAGAGTCGGATCAAGGATATGAGCCTTCTGACATGGAGTCTGAATCCCAATCTGAGGAAGAAGACAGTGATAGTGAGTCGTTGGTGGAGTCTGAGGAGGATGAAGAAGAG------GAGGAAGATTCTGAGGAGGAGGAGGGCAAGACATGGGATGAATTAGAGAGAGAAGCAAGTAATGCAGATAGGGAGAAAGGAGATGAATCGGACAGTGAGGAGGAAAGGAGGAGGAGAAAGATGAAGGCTTTTGGAAAAGCACGAGTGCCAGAAAGGAGGGATCCTAGGGGAATGCCACCCAAGAGGCAGAAAATGAGG
>Osa_1
ATGGCGGAT------AATGGTAATGCAAAGCCA------------GGTGGTGGGGGATCTGGAGCTTATACAATCAACCTAGATAACTTCAGTAAGCGGCTGAAGGTGTTCTATGACCATTGGAAAGAGCATAATTCTGATCTATGGGGTTCTTCTAACGCTATTGCAATTGCTACTCCACCTCCGTCTGAAGATCTTCGTTATTTGAAGTCGTCAGCTCTGGACGTCTGGCTACTTGGATATGAATTTCCAGAAACCATAATTGTCTTCATGCACAAGCAAATACATTTCTTATGCAGTCAAAAGAAAGCAAATCTCATTGGCACCCTCAAGAAGGCTTCAAATGATGCTGTTGGTGCTGATATTGTCTTGCACGTGAAAGCTAAGAATGACAGTGGTGTTGGCTTAATGGAGGACATAGTGCGTGCTGTCTGTGCTCAGTCAAAATCA---------GATGACCCAATTGTTGGTCACATCGCAAAAGAGGCACCTGAG---------------------------------------------------------------------------------------------------------------------------------------------------------------------------------GAGAAGGTGATTGATGAAGAGAGGAAAGTGACACACTCTTCATTGATGGATGAGACAGAAAAGGCTATTCTTGATCCTCTTAAGGTCAAAGTGAAGTTGAAGGCTGAAAATGTTGACATATGCTATCCTCCTGTATTTCAAAGTGGAGGGAAGTTTGACCTCAAGCCAGGTGCCTCAAGCAATGATGATTATCTTTACTATGACTCTGCAAGTGTTATCATATGTGCAATTGGGGCCAGATATGGAAATTATTGCTCCAATATGGCCAGAACATTTCTGATAGATGCTACTCCTGCACAGAGCAAGGCGTATGAAACTCTTATGAAAGCTCATGAAGCTGCTCTAGAAGCATTGAAGCCAGGGAATCGGATGAGTGCGGTTTATCAGGCTGCAGTTGACGTTATTGAGAAGAATGCCCCTGAACTACTCCCTAATCTAACGAAGTCTGCTGGTACAGGAATTGGTCTTGAATTCCGAGAGTCTGGCTTAAACTTGAATCCCAAGAATGACCGTATCATAAAAGCAGGAATGGTTTTCAATGTCTCCCTTGGTTTGCTTAATCTTCAAGCAGAAACAAAGAGTGAGAAGACAAAACAATACTCTCTTTTGTTGGCTGATACATGTTTAGTGCCA---------TTGGAGAACTTAACAGCATCATGCTCCAAGCTTCTTAAGGATGTTGCTTATTCGTTTAATGAC---------GAGGATGAAGTTCTTCCTGTCAAAAAGGTGGAGGTTAATGCAAAGGAGGCATTGCCAACAAAGGCCACACTTAGGTCAGACAACCAGGAGATGTCCAAGGAAGAGCTCCGGAGACAACACCAGGCTGAACTTGCTCGCCAAAAGAATGAAGAGACTGCTAGAAGGCTTGCTGGGGTTGGCTCTGGTTCTGGTGATGGGCGTGGTCCCTCAAGGTCATCAAATGAGCTTGTTGCATATAAGAATGTTAATGATGTTCCATATGCAAGAGAGTTGGTCATACAAGTAGATCAGAAGAATGAAGCTGTCCTCTTACCTATTCATGGCAGCATGGTTCCTTTCCATGTTTCTACTGTTAAGAGTGTCACAAGTCACCAAGAC---AACCGCACTTGCACTATCCGCATCTTCTTCAATGTGCCTGGCATGCCATTCTCA------AACGATAGCAATCTGAAGTCGCAAGGGGCTATCTACTTGAAGGAGATCACGTTCCGCTCGAAAGATCCACGACATAGCAGTGAAGTTGTTCCGCAAATCAAAACGTTGAGGCGGCAAGTTGCTTCAAGGGAGTCAGAGAGAGCTGAAAGAGCCACCCTTGTTACTCAGGAGAAACTCCAGTTGGCAAGCAACAGAAACAAGCCAGTGAGACTTTCTGATGTGTGGATAAGGCCTGCATTTGGTGGACGTGGGCGGAAGCTTACAGGAACTCTTGAGTCCCATGTCAATGGTTTTAGATATTCTACTTCAAGGGCTGATGAGCGTGTGGATATCATGTATGGGAATGTAAAGCATGCCTTCTTCCAGCCAGCAGAAAAAGAAATTATTACACTCCTTCATTTCCATTTGCACAATCATATTATGGTTGGAAACAAGAAGACAAAGGATGTTCAATTTTATGTTGAGGTGATGGATGTTGTTCAGACTCTTGGTGGGAATAGGAGATCAGCTCTTGATCCTGATGAAATTGAAGAAGAGCAGCGTGAGAGGGACCGAAAGAATAGAATAAACATGGATTTCCAGAACTTTGTGAACAAGGTTAATGATCACTGGTCGCAGCCACAATTCAAGGGGCTGGATCTTGAGTTTGATGTCCCTCTTAGAGAGCTTGGATTCCATGGTGTTCCATATAAAGCTTCAGCTTTCATCATTCCAACTTCGACTTGTTTGGTTGAACTAATAGAGACACCCTCTCCCCCCCCCCCCTCTGCGAGGATC------------CTCCGTCGAGCATCTCTCGGCGCACGAGCT---------------GAAGCTGGTGACCACCGGCGGCGCGCCGTTCTGCTGCGACGGCTGCATGCAGCCCGGCGACGACGGCGCCGGCTACCGGTGCGGCGGTGCGACGTCTGCCACTTCGACCTGCGCACGTGCTGCGCGCTCCCGCCG------GCCACCCTGGAGAACGAC---------ATGTTCGAGGTCAGCGCGTTCGCGTTCCTCGCCGAGCCGCCGGCGGCGCCCGCCGCCGCGGGCGGCAGGATCTGCGACCGCGGCTTCCGACCTCCACCCATGCTGCGCGTTCCTGCGCAGGCGCGTCGTGGTGCAGGACGGCCGCCACTTCGAGCTCCGCAAGCGCGCGCCTGTGCGGCGAGAGGAGCGGCCGCCGCCGCAACTTCTGGGCGTACCGGACCTACGACGACGACGGCGAACCCGTGTACCTGCACATCGCGTGCGTCAAGGACGGACACCGCGGGCGGTGCGCGGCGGCGGGAGATCGTGCTGGTGAGCTCGTCGCCGGCGCCCCGGAGGAGGACGCCGCGGAGCGGCTTCGAGAGGTTTTGCAAGATTGTT
>Osa_2
ATGGCTATTCTTGAACAGCAAACATCGATCCCT---------------GTTACTGGATCTTCTTCTATTGCAGTCAGTCCAGAAAACTTTATCAAATGTTTGAAGAAGTTTTACCATCATTGGAAGGAAGATGGATCAAACCTTTGGGGATCTTCAACTGCAATTGCCATTGCTACTCCACCACCTTCTGATGACATCCGATATAAGAAATCATTAGCCCTGAGCATGTGGTTTTTTAATCGTGAGCTCCCTGAAACCATAATGGTTTTCACAGAGAAGCAGATTCATGTCCTGTGCAAGCAGAAAGGTTGTGATGCTCTTAAACCTTTGAAGATGCCTGTTTCAAAAGCAGTCAGCATTGAAATCGTGTTGCATAATTTGGCAAAGGGTGACAATGGTTCTTCCTTAATGGATGAAATCCTTCATGCTGTATGTTCCCACTTTGAATCA---------AAAAGTGCTGTTATTGGGCACTTAGCAAGAGAGAAGCCTGAAGGTAAGATTCTTGAAGTATGGTCTGAGAAGTTGAACGGATCAAGGCTAAGGCTTTCTGATGTGTCAAGCGGCATCTCTGATCTTCTTTCTGTGAAAGATGCCACAGAGATTATGTATGTTAAAAAGGCTGCATATTTAACTGCATCGGTTATGAAGAAGTATGTAGTTCCAAAGCTGGAGAAGATTATAGCTGATGAAATGAAGGTACAACATTCAAAACTCACGGATCTGATGGAGAAGATATTGCTTTCCCCAACAAAGATAGATGTCAAACTGAAAGCAGAAAATGTTGATATATGCTACCCACCTATTTTTCAAAGTGGAAGCAAGTATGATCTCCGGCCTGCTGCTGCTAGTAACAATGATAATCTGTACTATGATTCTGGAAGCCTTATTGTGTGTGCGATGGGTGCAAAGTACAGTAACTATTGCTCCAATGTTGCAAGGACTTTCCTGATTGATTGTGCTGGGGAAAAATGTAATGCATATAAGGTCCTCTGCCAGGCACATGACGCTGCTATTGCTGCTTTGGTACCAGGTAGCAAGGCTAGTGATGGTTACCAGGCTGCGGTTTCTTTGGTGAGGGATAAAGCTCCTGATCTTCTCCCCTTTTTTACCAAGTCAGCTGGGACAGGAATTGGCATTGAGTTCCGTGAAACTTGGTTGTCTTTGAATGAGAAAAATGACAGGATACTAAAGGAAGGGATGGTTTTTAATGTTTCCCTTGGTTTCCAGAATCTCCCAGAGAAGACTGGCGATTACAAGAACAAAGAATTCTCTCTATTGCTGGCTGACAGTGTTCTTGTTTGCAAGGAAAAGCCACATGTCTTAACAGCTTTTGTCTCCAAAGCTGATGGTGATGTCTTTTATTCATTTGATGAA---------GAAAAGACAGGTTCCCCTTCTGTGAAACCATCGTTGAATGCAAAAGTGATGGTCCCGTTGAAAGAAAACCTGCGATCCCACAGCAGG---ACACCAAAGGAGGACCTTAGGAAGCAGCTTCAGGCAGAAATTTTACAGAAGAGAACTGCTGAAATTGCAATGAATAGTAATGCCTCCAATCATAAATTGCTGGAGGGACAAGGC---CTTAGAGCTATGCGTGAACCTGTTGCATACAAGAGCACAAGGGATATTCCCTGTTCCAATCGGTTGGAGATTCAGGTGGATAAGCAGAATGAGGCTATCCTATTACCAATATATGGAGTTATTGTCCCCTTCCATGTTTGTACTGTAAAAAAAGCAGAAATCCGTGGGGATAGCAACAGAGGAGTCTATGTCTGTATTACATTTAATGTCCCTGGCACTGCTTCCAATCTCCAAGATCCCTGCCTGAAGACAAATGCAAATCGCATTTTCTTAAAAGCAGTCACCTTCATTTCAAAAGACAGAAAGCATGCTGACGAGGCTATTCAATTAATGAGGATTATTCAAAGAGGAGTATTA------------GAAAGAGCTAAGAGAGCTAGTTTGGTCAGTCAGGAAAGGCTTCAACTATGTGATAGAATGACTAGGGACATTCAGTTGATGGACTTGTGGATACGCCCAACTTTTGCTGGTCGTGGGCGTAAATCCCCTGGAATTTTGGTGCTCCATGTCAATGGTTTTCAGTATTCCGCATCTAAA---TCTGAAAAAATTGAAATCATGTTCTGCAATGTCAAGCATGCGTTCTTCCAGCCAGCTGAGAAGGAGATGATAACTCTCCTCCACTTCCATCTTTACAATGATATCATGGTGGGCAACAAGAAGACTAGAGATGTGCAGTTCTACATTGAAGTGATGGATACTGTAGATTCAGTTGGTCTGAGGCGCCGAACAGCATGGGATCCTGATGAAATTGAAGAAGAGCAGCGGGAAAGGGCACGGAGGAGCGGAATAAACAGGCAGTTTGAGCTCTTTGTGAAAAGGGTCAATTCCATTTGGTCTCAGCCAAGGTTTGAGCAGCTCGGCTTGCAGTTTGAAACTCCATCGCAAAAGCTTGGGTTCAATGGAGTCCACGGCAGAACAACATGCTTTATTGTTCCTACTCCAAGTTGCCTGGTTCAACTGGTTGAATCGCCGTTCCTTGTAACTTCTCTGAGGGAGGTTGACATCGTATGCCTGGAAAGGGTGGCGCTGGGGCAGAAATCCTTCGACATGGTTTTCGTGTTCCAAGACCTGAAGCGAGATGTTATCCGCATAGAGGTCATTCCAATGACCTCCATTGATGGGATTAAAGATTGGCTCAATGGCTGCAACCTGAAGTACTACGAAAGCAAGCTGAACCTCAGTTGGCGTAAGGTCCTGAAGGAGGTTATGAACAATAAAGAGTCA---GACGAGAACAATAGGTGGGAGTTCTTGAACCCAGATGCTAGCGACTCGGACTCGGAGAGCTCACAGACAGAAGATGATCAGTATGAACCATCAGATGCCGACTCATGCTCTGAATCGGATGACGAAGACAGTGACAGTGAATCTGTGGTGGATTCTGGTGAAGACGGTGCCATGGATGGTTCAGAAGATGATGGTGGTGATGCTGCCGAATCGTGGGATGAGATGGAGCGCAAGGCGAGGGACGCCGACATGGAGATGGGCAGTGAGTCGGACAGCGAAGACGAGAGGCAGCGGCGAAGGGAGAAAGCACTGGCCAAGTCTCGGTGTCCTAGTCATCCACAGGCCAAGGGTGCTGCGCACAAGAGGCAGCGAATTAAC
>Osa_3
ATGGCGGAT------AATGGTAATGCAAAGCCA------------GGTGGTGGGGGATCTGGAGCTTATACAATCAACCTAGATAACTTCAGTAAGCGGCTGAAGGTGTTCTATGACCATTGGAAAGAGCATAATTCTGATCTATGGGGTTCTTCTAACGCTATTGCAATTGCTACTCCACCCCCGTCTGAAGATCTTCGTTATTTGAAGTCGTCAGCTCTGGACGTCTGGCTACTTGGATATGAATTTCCAGAAACCATAATTGTCTTCATGCACAAGCAAATACATTTCTTATGCAGTCAAAAGAAAGCAAATCTCATTGGCACCCTCAAGAAGGCTGCAAATGATGCTGTTGGTGCTGATATTGTCTTGCATGTGAAAGCTAAGAATGACAGTGGTGTTGGCTTAATGGAGGACATAGTGCGTGCTGTCTGTGCTCAGTCAAAATCA---------GATGACCCAATTGTTGGTCACATCGCAAAAGAGGCACCTGAGGGTAAGCTCCTTGAAGCTTGGGCAGACAAATTGTCTAGCTCATCTGTGCAACTTACAGATATAACGAATGGCTTCTCTGAGCTTTTTGCTATGAAGGATACCTCAGAGATCACATGTGTGAAGAAGGCCTCCTACCTAACCTCATCTGTAATGAAAAATTTTGTGGTTCCGAAGCTAGAGAAGGTGATTGATGAAGAGAGGAAAGTGACACACTCTTCATTGATGGATGAGACAGAAAAGGCTATTCTTGATCCTCTTAAGGTCAAAGTGAAGTTGAAGGCTGAAAATGTTGACATATGCTATCCTCCTGTATTTCAAAGTGGAGGGAAGTTTGACCTCAAGCCAGGTGCCTCAAGCAATGATGATTATCTTTACTATGACTCTGCAAGTGTTATCATATGTGCAATTGGGGCCAGATATGGAAATTATTGCTCCAATATGGCCAGAACATTTCTGATAGATGCTACTCCTACACAGATCAAGGCGTATGAAACTCTTATGAAAGCTCATGAAGCTGCTCTAGAAGCATTGAAGCCAGGGAATCGGATGAGTGCGGTTTATCAGGCTGCAGTTGACGTTATTGAGAAGAATGCCCCTGAACTACTTCGTAATCTAACGAAGTCTGCTGGTACAGGAATTGGTCTTGAATTCCGAGAGTCTGGCTTAAACTTGAATCCCAAGAATGACCGTATCATAAAAGCAGGAATGGTTTTCAATGTCTCCCTTGGTTTGCATAATCTTCAAGCAGAAAAAAAGAGTGAGAAGACAAAACAATACTCTCTTTTGTTGGCTGATACATGTTTAGTGCCA---------TTGGAGAACTTAACAGCATCATGCTCCAAGCTTGTTAAGGATGTTGCTTATTCGTTTAATGAC---------GAGGATGAAGTTCTTCCTGTCAAAAAGGTGGAGGTTAATGCAAAGGAGGCATTGCCAACAAAGGCCACACTTAGGTCAGACAACCAGGAGATGTCCAAGGAAGAGCTCCGGAGACAACACCAGGCTGAACTTGCTCGTCAAAAGAATGAAGAGACTGCTAGAAGGCTTGCTGGGGTTGGCTCTGGTTCTGGTGATGGGCGTGGTCCCTCAAGGTCATCAAATGAGCTTGTTGCATATAAGAATGTTAATGATGTTCCATATGCAAGAGAGTTGGTCATACAAGTAGATCAGAAGAATGAAGCTGTCCTCTTACCTATTTATGGCAGCATGGTTCCTTTCCATGTTTCTACTGTTAAGAGTGTCACAAGTCACCAAGAC---AACCGCACTTGCACTATCCGCATCTTCTTCAATGTGCCTGGCATGCCATTCTCA------AACGATAGCAATCTGAAGTCGCAAGGGGCTATCTACTTGAAGGAGATCACGTTCCGCTCGAAAGATCCACGACATAGCAGTGAAGTTGTTCAGCAAATCAAAACGTTGAGGCGGCAAGTTGCTTCAAGGGAGTCAGAGAGAGCTGAAAGAGCCACCCTTGTTACTCAGGAGAAACTCCAGTTGACAAGCAACAGAAACAAGCCAGTGAGACTTTCTGATGTGTGGATAAGGCCTGCATTTGGTGGACGTGGGCGGAAGCTTACAGGAACTCTTGAGTCCCATGTCAATGGTTTTAGATATTCTACTTCAAGGGCTGATGAGCGTGTGGATATCATGTATGGGAATGTAAAGCATGCCTTCTTCCAGCCAGCAGAAAAAGAAATGATTACACTCCTTCATTTCCATTTGCACAATCATATTATGGTTGGAAACAAGAAGACAAAGGATGTTCAATTTTATGTTGAGGTGATGGATGTTGTTCAGACTCTTGGTGGGAATAGGAGATCAGCTCTTGATCCTGATGAAATTGAAGAAGAGCAGCGTGAGAGGGACCGAAAGAATAGAATAAACATGGATTTCCAGAACTTTGTGAACAAGGTTAATGATCACTGGTCGCAGCCACAATTCAAGGGGCTGGATCTTGAGTTTGATGTCCCTCTTAGAGAGCTTGGATTCCATGGTGTTCCATATAAAGCTTCAGCTTTCATCATTCCAACTTCGACTTGTTTGGTTGAACTAATAGAGACACCCTTCCTGGTGGTGACCCTGAGTGAGATAGAGATTGTTAATTTGGAGAGGGTGGGCTTTGGGACAAAGAACTTTGACATGGCTATCGTGTTCAAGGATTTCAAGAAGGATGTTCTTCGCATTGATTCCATACCATCAACATCACTTGATGCAATAAAGGAGTGGCTTGACACGACTGACCTCAAGTACTATGAGAGCAGGCTGAACCTTAACTGGCGTCCTATTCTGAAAACTATCATCGATGATCCTCAGAAATTCATTGATGACGGTGGCTGGGAATTCTTGAATATGGAAGCAAGTGATTCAGAAACAGAGGAAACAGAGGAATCTGATCAGGGCTACGAGCCTTCTGATGCTGAGCCTGAGTCTGAATCAGAAGATGAAGATTCTGACAGCGAGTCCTTGGTGGAATCAGATGAGGATGATGAGGACGATTCTGAAGAAGACTCTGAGGAAGAGAAGGGTAAGACCTGGGAGGAGCTGGAACGGGAGGCAAGCAATGCAGACAGGGAGAATGGTGCGGAGTCGGACAGCGAAGAAGAGAGGAGGCGGCGCAAGGTGAAGACCTTCAGCAAGTCCCGTCCACCACCGGAGCGCAGCAGCAAGGGAGGACCCTCAAAGAAGCCGAAGTTCAGG
>Out_1
ATGGCGGAAGCCAGAAATGGGAACGTAAAACCCCCCGATGGCACCGCTGCAAAAGCGTCCAGCGGGTATGAGATCAATGTCGAAACATTTGGTAAAAGATTGAAAACCTTTTATGCTAATTGGAAAGAGCACAAACAAGATCTCTGGGGTGGTTGTGGTGCTATAGCGGTTTCGACCCCTCCACCTTCTGAAGACTTGCGTTACTTAAAATCCTCAGCTTTGAACATATGGCTATTAGGGTACGAGTTTCCTGAAACCATAATGGTATTTATGGAAAAACAGATTCACTTTTTGTGCAGTCAGAAGAAGGCTTCCTTGCTGGAAACACTAAAAAAATCCTCTAAG---AGTTTGGGTATTGATGTTATTTTACATGTCAAGGCTAGAAATGATAGTGGGAGTAACCAAATGGAGGAGATATGTATGGCTATAAAATCTCAGTGTAAGGGC---------GGGGTTCCAGTTGTAGGTTGGATTGCGAAAGAAGCTCCTGAAGGATCCCTTTTGGAAGGATGGACTGAAAAATTGAAGGGTACGGAGTTTCAGCTCGTGGATGCCAGTAATGGGTTTTCAGATCTTTTTGCTGTGAAGGATGAAACGGAAATAACAAATATCAAGAAAGCCGCTTTTTTGAGTGCTTCTGTTTTGAAGCAATTTGTGGTGCCGAAGCTCGAAGTTATAATCGACGAGGAGAAGAAGGTTACCCATTCTGATTTGATGGACGAAACTGAGAAGGCCATTCTTGATCCAGTCAAAGCCAAGGTTAAATTGAAGGCAGAAAATGTAGATATTTGCTACCCTCCTGTTTTCCAGAGTGGCGGGGAATTTGATTTGAGGCCAAGCGCATCAAGCAATGATGAGTATCTTTACTACGATGCCACTGGAGTGATCATTTGTGCGATTGGGTCACGTTATAACAGTTATTGTTCAAATGTAGCGAGGACCTATTTGATTGATGCTGACAAGGTTCAGGGTAAGGCATATAAGGTTCTATTGAAGGCTCAGGAAGCAGCCATAAGTGCTTTGAAATCTGGGATTCCGGTGAGTGCTGCTTATAAATCGGCTGCAGAAGTTGTTCAGAGGGATGCCCCTGAGCTTATGCCTCACTTAACAAAGTCTGCAGGAACAGGAATTGGGATTGAGTTTCGAGAGTCGGGTTTAAGTTTGAATGCTAGGAATGACAAAATTTTGAAATCAGGGATGGCTTTCAATGTGTCTCTCGGATTTCAGAATTTACAGTTGGAAACTAACAATCCAAAGACTCAGAACTATTCTTTGATGCTTGCTGACACAGTGGTTATTAAAGATAAGGGTGCTGAAATTGTGACAGGTGTGAGCTCCAAAGTATATACGGATGTTGCATACTCATTCAATGACGAGGAC---GAGGAGGAAGAGAAACCAAAACCTAAGGCTGAGGCTAATGGTGTGGAATCCATGTTGTCAAAGGCCACATTGAGGTCGGATAATCAGGAGATGACTAAAGAAGAGCAGCGGCGGCAACATCAGGCAGAACTTGCACGACAAAAGAATGAGGAGACTGCAAGAAGGCTGGCTGCAGGAGGTCTTGGTGCAGGGGATGGCCATGGCTCCTCAAAGACAGCTAGTGAAATGATTGCCTACAAAAATGTGGATGACATTCCCTCTTCGCGGGAACTCATGATTCAAGTTGATCAAAAGAATGAAGCAATTTTGGTACCGATATATGGCATTATGGTTCCTTTTCATGTAGCAACTGTCAAGAGTGTGACAAGCCAGCAAGAT---GGAGGCAATTCTTACATACGGATAATTTTTAATGTACCAGGAACAGGGTTCAATGCTAATGACATGCCAACACTAAAATTTCCAAGCTGTATTTACGTGAAAGAAATTTCTTTTCGGTCGAAGGATTCAAGGCACATCAACCAACTGGTACAGATGATAAAAACTTTGAGACGCCATGTTGCAACGAGAGAATCGGAGAAAGCTGAGAGAGCCACATTGGTTACACAAGAGAGGCTACAACTTTCA------AAAACAAAGCCAATCAGGTTGGCAGATCTGTGGATTCGACCTGCTTTTGGTGGAAGAGGAAGGAAGATGACTGGAACTTTAGAAAGTCACTATAATGGCTTCCGGTATTCAACCATGAGGGCAGATGAGAGAGTTGATATCATGTACCAAAACATTAAGCATGCATTCTTTCAGCCGGCTGAAAAGGAAATGATCACTTTGTTACATTTCCACTTGCGCAATCACATAATGGTAGGCACTAAAAAGACCAAGGATGTCCAGTTCTATGTGGAAGTCATGGACGTTGTCCAAACTTTAGGAGGTGCAAGAAGGTCGATGTATGATCCAGATGAACTTGAAGAAGAGCAGCAAGAGAGGGATAGAAAAAATAAAATAAATGCAGAGTTTCAAGCATTTGTCAAAAGAGTATCAGAGCTATGGGAGCAACCTCACCTGAAAGAATTAGAATTAGAATTTGATATACCATTTAGGGAGCTTGGTTTCCATGGAGTTCCTCACAAAGCCTCGGCTTTTATTGTTCCCACAGTTAACTGTCTGGTTGAATTGATAGAAACACCTTTCTTAGTAATTACCATCAGTGAGATTGAGATTGTTAACCTGGAAAGAGTAGGCCTGGGGCAAAAGGCTTTTGACATGGCTATTGTTTTCAAAGATTTTAAACGGGATGTGCTTCGCATTGATGCCATTCCTTCTACTTCACTTGATGGCATTAAGGAGTGGCTCAATTCCATGGACATCAAGTATTATGAAAGCAGAATGAATTTGAACTGGCGACCAATTTTGAAGACCATTACAGATGATCCTGATAAATTCATTGAAGATGGTGGCTGGGAGTTTTTGAATTTGGAAGTGAGTGATTCAGATTCAGATAACTCAGCAGAGTCTGATCAAGGATATGTGCCTTCAGATGTAGAAGAGGAATCAGAGTCGGAAGATGAGGATTCTGAAGATGAGTCTCTTGTGGAGTCTGAGGAAGATGAAGAAGAG------GAAGAAGATTCTGAAGAGGAGGAAGGAAAAACGTGGGATGAGTTGGAAGCCGAAGCTAGAAATGCAGACAAGGAAAAAGGTGATGAGTCAGATAGTGAGGATGAGAGGCGGCGTCGGAAGGTAAAGGCTGCAGGGAAAGCTCGAGCACCTGATATTAGGGATTCACGTGGAATGTCTGCAAAGAGACCAAAAGTTAGA
>Out_2
ATGGCGGAGGCCAGGAATGGAGATGTGAAGGGAGCA------GCTTCTAGTAAAGGCTGTGGTGGATATGAAATTAATGTGGACACTTTTGCTAAAAGGTTAAAGGCATTTTATTCACATTGGAAAGACTGCAAACAGGAATTTTGGGGAGGCGCAGAAGCAATTGCAGTGGCCACCCCTCCAACATCTGAGGACTTGCGGTACTTGAAATCAACTGCATTGCAAATATGGCTTCTTGGTTACGAGTTCCCAGAGACTATTCTGATGTTTATGGAGGCAAGAATGCACGTTCTATGTAGTCAGAAGAAAGCATCATTACTTGAAAATTTGAAAAAGGTCTCCCAAAAGTCCTTCGGTTTTGATATTGTCTTACATGTAAAAGCAAGGAACAATGATGGGAGTTCCCAAATGCAGGAAATATTCCAATCAATCAAAACTCAATGCAGTACA------------GATCCTGTGGTTGGTTGGATTGTGAAAGAAGCTCCAGAAGGACCACTTTTGGAAAGATGGGCAGAAGCATTGAAGGATAAAGGATTTCAGCTTGTTGATGTTAGTGGTGGCTTTTCAGAGTTGTTTGCGGTGAAAGATGAGATGGAAATCACAAATATCAAGAAAGCATCATTTCTGTGTGCTTCAGTTCTGAAGAATTATGTTGTGCCTAAGCTTGAAGTGATCATAGATGAGGAAAAGAAGGTGACCCATTCCACTCTGATGGAGGAGACAGAAAAAGTGATTCTTGATCCCAGCAAAGCGAAGGTTAAATTGAAGGCTGAAAATGTGGACATTTGCTATCCTCCTGTCTTCCAAAGTGGAGGAGTCTTTGACTTGAAGCCCAGTGCAGAAAGCAATGATGATCATCTTTATTATGATGCTGCTGGGGTTATTATCTGTGCCATTGGTTCACGTTACAACAGTTATTGCTCAAATGTGGCAAGGACATACCTTATTGATGCTGATAAGGTGCAGCAGAAAGCTTATAAGGTGTTATTGAAAGCTCATGAAGCAGCAATTGCCTCCCTAAGACAAGGAAACACTGCCTCTGCGGTCTACAAAGCGGCATCTGAAGTTGTCCAGAGAGACGGTCCTGAATTTGTTCCTCACTTGACCAAGAATGCTGGAAATGGGATTGGCATTGAGTTTAGGGAATCGGGTTTGAGTTTAAGTGCAAGAAATGACAGGATTTTGAATGTTGGGATGGTATTCAATGTGATTCTTGGTTTTCATAATTTACAGTTGGAATCCAACAATCCTAAAACTCAGATCTACTCTCTCTTGCTTTCTGACACAGTAGTTGTCAGGGATAAAGGGCCAGAAAATGGCACTAGTATGAGCTCTAAATCTGTTTCAGATGTCTTGTACTCCTTCAATGATGATGAGGAAGAGCTGGAGAAGAAACCAAAACCCAAAGTTGAGACAAATGGAATGGAACCTGTCATGTTAAAGGCGACCCTCAGGTCTGACAAACAGGACATGACCAAAGAGGAGGTCCGCCGTCACCATCAAGCTGAACTTGCTCGGCAAAAGAATGAGGAGACTGCAAGAAGATTGGCTGCAGGGGGTCCTGGCACAGGTGATGGGCAGGGTTCTTCGAGGACAACAGGGGAGATGGTTGCCTACAAAAACGTGGATGACATACCTTCTTCAAGGGAATTAATGATTCAGGTTGATCAGAAGCATGAGGCCATTTTGTTGCCAGTGTATGGCATAATGGTCCCGTTTCATATTGCCACCATTAAAAGCGTGTCCAGCCAACAAGAT---GGTGGCAGTTCTTATATTCGTATCATTTTCAATGTACCAGGAACGGGTTTTAATGCCAATGATGTTTCATCTCAGAAATTTCAAGGCTGTATCTACCTGAAAGAAGTATCTTTTCGTTCAAAAGATACAAGGCATGTTAACCAAGTGGTGCAGCTGATTAAAACTTTGAGGCGCCAGGTTGCATTAAGAGAGTCTGAGAAAGCCGAAAGAGCTACATTGGTGTCTCAAGAGAAGCTGCAACTTTCA------AAAACAAAGCCTATCAGGTTGTCAGATCTATGGATTCGACCCTCCTTTGGTGGTAGGGGAAGAAAGATGACTGGAACTTTGGAAGGTCATTGGAATGGTTTCCGTTACTCAACAATGAGGCAGGAAGAGAGAGTTGATATCATGTATCGGAACATTAAGCATGCATTCTTTCAGCCAGCAGAAAAGGAGATGATTACCTTGATACATCTTCACCTTCACAACCATATTATGGTAGGCAACAAGAAGACTAAGGATGTACAGTTTTATGTTGAGGTGATGGATGTTGTTGCTACATTGGGTGGCGGAAGGAGGTCAATGTACGATCCTGATGAGCTTGAGGAGGAACAGCAGGAAAGGGATAGAAAAAACAAAATAAATGCAGAGTTTCACGCATTTGTCAAGAGAATATCAGAGCTGTGGGAGCAATCTCACTTAAAAGATCTTCATTTAGAGTTTGATATACCATTTAGGGAACTTGGCTTTCATGGAGTTCCTTACAAGGCCTCATCTTTCATTGTCCCAACAGTCACTTGTTTGGTTGATTTGATTGAAACTCCGTTCTTAGTAATCACATTAAGCGAGATTGAGATTGTGAATCTGGAGAGAGTAGGGCTTGGGCAAAAGGCATTTGATATGGCTATTGTTTTCAAAGACTTCAAGCAGGAAGTTTTCCGTATTGATGCCATTCCTTCTGCTTCGCTTGATGGTATCAAGGAATGGCTCAATTCTATGAACATAAAATATTATGAAAGCAAAATGAATTTGAACTGGCGACCAATTTTAAAGACCATTCTGGATGATCCAGAAAAATTCATCGAAGATGGTGGTTGGGAGTTTTTGAACTTGGAAGTTAGTGACTCTGACTCAGATAATTCACAGGAGTCTGATGAAGGATATCAACCATCAGACATAGAGGAGGAGTCAGAGACAGATGCAAATGATTCTGATGATGCATCTGTTGTAGAGTCTGATGAAGAGGAAGAGGAC------GAAGAAGATTCTGAAGAGGAGGAAGGAAAAACATGGGACGAGTTAGAGGCAGAAGCAAGAAATGCAGACAAAGAAAACGGGGACGAGTCAGATAGTGAAGATGAGAGACGACGACGCAAAGTAAAATCTGGCGGGAAGGCTCGAGTACCTGATGTAAGGGATACACGAGGAATGTCGGCAAAGAGGCCAAAAGTCAGA
>Pab_1
ATGGCAGAAGCCAGAAATGGGAACGCTCCC------------------AAGGCGTCCTCCGGCGGTTACGAAATCAACGCAGATACGTTCTGTAAAAGGCTGAAGACCTTCTACACAAACTGGAAGGAGAACAAGCAGGCTTTCTGGGGTTCTGCCGACGCTATAACGGTTTCGGCCCCTCCGCCTTCTGAAGATCTGCGGTACTTGAAGTCCTCGGCGTTGAACGTATGGCTGTTAGGGTACGAGTTCCCGGAAACCATAATGGTTTTCATGGAAAGCCGGATTCATTTTCTCTGCAGTCAGAAAAAGGCTTCCCTTTTGGAAGTTCTGAAGAAACCCTCCAAGACTTCTATGGGAATCGATATAGTATTACATGTGAAGGGCAGGAACGATTCTGGAAGTGCCCAAATGGAGGAAATTTGTGAGTCCATG---------AGTAAAGCT------AGGGTTCCGGTGGTCGTGGGCTCGATTGTCAAAGAGATCCCCGAAGGAAAGCTTCTGGAAGCCTGGGCTGAAAAATTGAAGGGTTCGGGGTTTCAGGTTGTGGATGTTAGCGGCGGATTTTCAGAGATTTTTGCTGTCAAGGATGAGGCGGAGATTATAAGCATTAAAAAGGCTGCTTTTCTGAGTGCTTCCGTTTTGAAAAATGTTGTGGTGCCGAGGCTTGAGGTTATTATAGACGAGGAGAAGAAGGTCACTCATTCTGGTTTAATGGAAGATACGGAAAAAGCAATACTCGATCCACAGAAGGCTAAGGTCAAGTTGAAGGCGGAGAATGTGGATATTTGTTACCCTCCTGTGTTTCAGAGCGGAGGTGAGTTTGATTTGAGTCCGGGGGCTGTTAGCAATGACGAGAATCTCTACTATGAAGCCACTGGTGTCATTGTTTGCGCTATTGGGTCGCGGTATAACAGCTATTGCTCGAAC------------TATCTGATCGATGCCGAGCCTGTTCAGGGGAAGGCGTATAAGGTGCTGTTGAAGGCCCAGGAGGCGGCGATCAATGGGCTCAGGCCGGGGAATCCTGCGAGCGCTGCTTATAAAGCGGCGATGGAAGTTGTCCAGAGAGATGGGCCAGAGTTTCTGCCCCATTTGACAAAGTCTGCAGGAACAGGGATTGGAATCGAGTTCCGGGAGTCCGGACTGAGCTTAAATTTGAGGAATGACAAAGTTCTGAGAGCTGGAATGGTTTTCAATGTGGCACTTGGACTTCAGAATTTGCAGCTGCCGACTGGTAATTCTAAAACTCGGAATTATTCTTTGTCAATTGCTGATACTGTTGTTGTTAGGGATAAAGGGCCTGAAATTGCGACTGCTGCGAGCTCTAAGGTTTATACCGATGTTGCATACTCATTCAATGACGAT------GAAGAGGAAGATAAACCAAAACCCAAGGCTGAGGCAAATGGAGGAGAGTCTGTCATCTCGAGAACTACGTTGAGGTCCGATAACCAGGAGATGACGAAAGAGGAGCAAAGGCGGCAGCACCAGGCGGAACTTGCACGGCAAAAGAATGAGGAGACTGCAAGGAGATTGGCTACAGGGGGTAATGGTTCAGGGGACGGGCATAGTTCTTCTAAGCCATCCAGTGAGATGATTGCCTACAAAAATGTAGATGATATCCCTTCTGCAAGAGATCTTATGATTCAGGTTGATACAAAGAACGATGCAGTTTTGGTACCGATTTATGGTGTTATGATTCCTTTTCATGTAGCTACTATCAAGAGTGTTTCGAGCCAACAGGAT---GGAGGCAATTCTTATATAAGGATAATTTTCAATGTTCCAGGGACGGGTTTTAATGCAAACTACATGCCAACCACAAAATTTCCAAGCAGTATTTATGTGAAGGAAATTTCTTTCCGGTCGAAGGATTCACGGCATGTCAACCAGGTTGTTCAGATGATCAAATCCCACAAACGCTCTGTAGCATTGAAAGAATCCGAGAAAGCAGAAAGAGCAACACTAGTGACTCAAGAGAAGCTTCAGCTGTCT------AAAACAAAGCCAATCAGGCTGACAGATCTGTGGATCCGGCCTGTATTTGGGGGGAGAGGCAGAAAGATGACTGGAACCCTAGAGAGTCACTACAATGGTTTCCGCTATTCAACCATGAGAGCGGAGGAGAGAATTGATGTCATGTATCAAAACATTAAGCATGCATTCTTCCAGCCTGCCGAAAAGGAGATGATTACTTTGCTACATTTCCATCTACACAATCATATTATGGTAGGCACAAAGAAAACCAAGGATGTCCAATTCTTTGTTGAGGTGATGGATGTGGTTCAAACTTTAGGAGGTGCAAGGAGATCAATGTATGATCCAGATGAAATCGAGGAAGAACAGCAGGAGAGGGATAGGAAAAACAAAATCAATGCAGAGTTTCAAGCTTTTGTGAAGAGAGTGTCAGAGCTATGGGAGCAGTCTCATCTCAAAGATCTCGAATTAGAGTTTGATATACCATTTAGAGAGCTAGGTTTTCATGGAGTTCCTCACAAAGCCTCTGCTTTTATTGTTCCTACAGTTAATTGTTTGGTGGAGTTGATAGAAATTCCCTTCCTAGTGATCACCATAAGTGAGATTGAGATTGTCAATCTGGAGAGAGTAGGGCTTGGGCAAAAGGCCTTTGATATGGCCATTGTTTTTAAGGACTTCAAACGGGAAATCCTTCGCATAGATGCTATTCCTTCTGCTTCACTTGATGGTATCAAGGAATGGCTCAATTCTATGGACATCAAATATTATGAAAGCAGGATGAATTTGAACTGGCGACCAATATTGAAGACTATTACAGATGACCCAGAGAAATTTATTGAAGATGGTGGCTGGGAATTTTTGAACATGGAAGCTAGCGATTCTGATTCAGAGGGTTCGGAGGAATCAGATCAAGGATATGAGCCCTCAGATGTGGAAGAGGAATCAGAATCAGATGAGGAGGATTCAGAAAATGAGTCCCTTGTGGAGTCTGATGAAGATGAAGAAGAA------GAGGAAGATTCTGAAGAGGAGGAAGGAAAAACCTGGGATGAATTGGAAGCAGAAGCTAGAAATGCAGACAAGGAAAAAGGTGATGAATCAGATAGTGAGGAGGAAAGGCGACGACGGAAAGCAAAAGTTGCAGGGAAATCTCGAGTACCTGATGTTAGAGATTCAAGAGGA---CCTGCCAAGAGGCCAAAAGTCCGA
>Ppe_1
ATGGCTGATCATCGAAATGGAAATAGCCAACCTCCTAATGGAACCAGCACTGGAGCAGGAAGTGCCTATTCCATTGATGTGAAAAAATTCAGTGAGAGATTGAAGTTACTTTATTCTCACTGGAATGAACATCGATCTGATTTGTGGGGTTCTTCTGATGTTCTTGCAATAGCAACACCGCCAGCATCAGAGGATTTGCGGTACCTTAAATCTTCAGCATTGAATATATGGTTGGTAGGTTATGAGTTTCCGGAGACGATCATGGTTTTCATGAAGAAGCAGATTCATTTCTTGTGCAGCCAGAAGAAGGTGTCTTTGCTAGAAGTTGTAAAAAAGCCTGCCAAGGAAGCTGTGGGTGTAGATGTTGTGATGCATGTGAAGGTAAAGAGTGATGATGGCAGTGGTTTGATGGATGCAATTTTCCATGCCATTCGTGCTCAATTGAAGGCTGATGGCCATGATACTGCTGTTGTTGGACACATAGCAAGGGAGGTCCCTGAGGGAAATCTCTTGGAATCATGGTCTGAGAAGCTGAAGAGTGCAAATTTTCAGCTAGGTGATGTAACAAATGGGTTGTCTGAATTGTTTGCTGTTAAGGACAATGATGAGCTTGTGAATGTCAAGAGAGCTGCTTTCTTGACTACTAATGTCATGAATAATATCGTGGTTCCAAAGCTTGAGACTGTTATTGATGAGGAGAAGAAAGTCACCCATTCTTCTTTTATGGATGAGACAGAGAAAGCTATACTGGAACCCTCTAAAGCTGGAGCAAAGCTCAAGGCTGAGAATGTTGACATCTGTTACCCGCCGATTTTTCAGAGTGGAGGACAGTTCGATCTCAGACCCAGTGCTGCCAGCAATGATGAGTTGCTTTATTATGATTCTGCTAGCGTGATCATATGTGCAGTTGGGTCCCGCTACAAGAGTTACTGCTCAAATGTTGCCAGGTCTTTTTTGATTGATGCTACTTCATATCAGAGCAAAGCATATGAAGTTCTTCTCAAGGCACATGATGCAGCCATTGGCGAGTTGAAGCCTGGGAAAAAAGTCAGTGCTGCTTATCAAGCAGCCATTTCTGTGGTGAAGAAGGAGGCTCCTGAATTTGTATCTAATCTGACAAAATCGGCTGGGACAGGTATTGGACTTGAGTTCCGTGAGTCTGGGTTGAATATTAATGCAAAGAATGAACGGGTGGTTAAAGCAGGCATGGTGTTTAATGTGTCACTCGGTTTTCAGAACCTGCAGAGTGGTCGCAGTAATCCAAAGAACCAGAACTTCTCTTTGTTGCTAGCGGACACCGTGGTGATCAACAATGACAAGCCGGAGGTGGTGACAATTAAAAGTTCTAAGGCTCTTAAGGATGTGGCATACTCCTTTAATGAAGATGAA---GAAGAACCTAAACCTAAAAAGGCGAAAGTTGAGGCTAATGGGACGGAGGCATTGATGTCTAAGACAACCCTGAGGTCAGACAATCATGAGATTTCAAAGGAGGAACTCCGCAGGCAGCATCAGGCCGAACTTGCTCGTCAGAAAAATGAAGAAACTGCTCGTAGACTTGCGGGTGCTGGATCTGGGTCGGGTGACAATCGTTCTGCAGCGAAGGCTTTAACGGATTTAATTGCCTACAAGAATGTAAATGATCTCCCTCCTCCAAGAGATCTGATGATTCAGATTGACCAGAAGAACGAAGCTGTTCTGTTGCCTATTTATGGGAGTATGATCCCTTTTCATGTTGCCACTATAAGGACAGTTTCCAGCCAACAGGACACCAATCGGAATTGTTATATCAGAATCATCTTTAATGTGCCCGGGACTCCTTTCAGTCCTCATGATGTAAACTCCTTGAAGAACCTTGGGTCTATATATTTAAAGGAAGTTTCATTTCGATCCAAGGACCCAAGGCACATAAGTGAAGTGGTACAGGTGATTAAAAACCTGCGAAGGCAAGTTGTGGCCAGGGAGTCTGAGAGAGCTGAGAGGGCAACACTGGTTACTCAGGAGAAACTCCAACTAGCTGGTAACAGATTTAAGCCAATAAGATTGTCTGACCTTTGGATTCGACCTGTTTTTGGTGGCCGTGGAAGAAAGATTCCTGGTACTCTTGAAGCTCATGCGAACGGGTTTCGTTTTTCTACCACCAGGCAAGATGAGCGTGTGGACGTAATGTTTCCAAATATTAAGCATGCTTTTTTCCAGCCAGCAGAGAATGAGATGATCACTCTCCTCCACTTTCATCTGCATAATCACATTATGGTGGGCACCAAGAAAACCAAAGACGTGCAATTCTATGTTGAGGTGATGGATGTAGTTCAGACCTTGGGAGGTGGAAAGAGGTCTGCCTATGACCCAGATGAGATTGAAGAAGAACAACGGGAGAGGGATAGGAAGAACAAAATCAACATGGATTTTCAGAGCTTTGTGAATCGGGTGAATGATCTTTGGGGGCAGCCTCAGTTTAATGGCCTTGACCTTGAGTTTGATCAACCTCTGAGAGAGCTTGGTTTCCATGGTGTACCTTATAAATCCTCAGCGTTTATTGTCCCTACTTCAACCTGCTTGGTTGAACTGATAGAAACTCCTTTCCTTGTCGTCAGTCTAAGTGAGATTGAAATTGTGAATCTGGAAAGAGTTGGGCTTGGACAGAAGAATTTTGACATGACAATTGTATTCAAGGATTTCAAACGGGATGTTCTTCGGATTGACTCGATCCCTTCCACAGCGCTTGATGGCATCAAGGAATGGCTCGACACGACAGACCTCAAGTATTATGAGAGCAGGCTGAATCTGAACTGGCGACAGATTCTGAAGACAATTACTGATGACCCACAGAGCTTCATTGATGATGGAGGTTGGGAATTTTTGAATTTGGAAGCATCTGATTCAGAATCTGATCACTCAGTGGAGTCAGACAAGGGTTACGAACCATCTGATGTGGAACCTGAATCGGAATCGGAGGATGATGCTTCTGATAGTGAATCGCTTGTGGAGTCAGAGGACGAGTCGGAGGAAGATTCAGAAGCAGACTCAGAGGAAGAGTTGGGGAAGACATGGGAAGAGTTGGAGAGAGAAGCTAGCAATGCAGATAGGGAGAAAGGGAACGAGTCAGACAGTGAGGAGGATAGGAAGAGAAGGAAAATGAAGGCTTTTGGGAAGTCTCGAGCCCCTCCAAGTAGTAGC------------ATCCCAAAGCGGACCAAGTTGAGA
>Ppe_2
ATGGCTGATCATCGAAAAGGTAATGTCAAACCTGCAAATGGGAAGGCATCAGGGAACACCAATTCATATGCCATTGATCTCAATAACTTCAGCAAGCGGTTAAAGCTGTTATATTCACATTGGCGAGAACATAATAGTGATTTATGGGGTGAATCTGATGCACTCGCCATAGCGACTCCTCCAACTTCTGAGGATCTGCGGTACCTGAAATCCTCAGCACTGAATATCTGGTTGCTCGGTTATGAGTTCCCAGAGACTATTATGGTTTTCACAAAGAAGCAGATCCATGTTTTGTGTAGCCAGAAAAAGGCCTCTCTTCTTGATGTTGTGATAAAGCCTGCAAAAGAGGCTGTTGGTGTTGAAGTTGTTATGCATGTGAAACTCAAAAGTCAGGATGGAACTGGACTAATGGATAGCATATTTCGAGCTGTAAATGCCCAATCGAGCTCT---------GATGCTCCTGTTGTTGGACACATAGCAAGAGAGGCCCCTGAAGGGAAGCTTTTGGAGACTTGGACTGAGAAGTTGAAGAATGCTAATTTTGAGTTAAGTGATGTGACTAATGGGTTCTCAGACTTGTTTGCTGTCAAAGACCAGATTGAGATCACAAATGTGAAGAAAGCTGCATTCTTGACTTCATCAGTGATGAGGAGTTTTGTGGTACCTAAGGTCGAGAAGGTCATTGATGAGGAAAAGAAAGTTTCCCATTCGTCATTGATGGATGACACAGAAAAGGCCATATTGGAACCTGCAAGAATTAAGGTGAAGCTGAAGGCAGAGAATGTAGATATTTGTTATCCTCCAATTTTTCAAAGTGGAGGAGAATTTGATCTGAAGCCCAGTGCTTCAAGCAACGATGAGAACCTTTGTTATGACTCTACTAGTGTGATTATATGTGCTGTTGGATCACGGTACAACAGCTACTGCTCAAATGTTGCTCGAACCTTTCTGATTGATGCAAATTCTACGCAGAGCAAGGCTTATGAGGTTCTTCTCAAAGCTCAAGAAGCTGCAATTAGTAAATTAAAATCTGGGAATAAGTTAAGTGCTGCATACCAAGCTGCACTCACAGTAGTTGAAAAGGAGGCTCCAGAGCTGGCTGCAAACTTGACTAAAACTGCCGGAACTGGAATTGGCCTTGAGTTTCGTGAGTCAGGGCTTAATCTTAATGCCAAGAATGATCGAATTTTGAGGCCGGGCATGGTTTTCAATGTTTCTCTTGGTTTTCAAAACTTGCAGTCACAGACAAAAGACCCAAAGACCCAGATATTTTCACTCTTATTAGCAGATACGGTTATTGTTGGTAAAGAGACCCCAGAAGTATTGACTCATTCAAGCTCTAAAGCTGTAAAGGATGTGGCATACTCATTCAATGACGATGATGATGAAGTAGAAGAGCGGGCGAAACCTAAAGCCGAAAGTAGAGGTGCTAGGAGTGCCATGAGTAAGGCCACACTTAGGTCAGACAACCATGAAATGTCAAAAGAAGAGCTACGTAGGCAGCACCAAGCTGAACTTGCCCGCCAAAAGAATGAAGAAACTGCTAGGAGGCTTGCGGGTGGGGGTTCTGCATCAATGGATAGTCGTGGTGCTGGGAAGACAATTGGTGATCTGATCGCGTATAAGAATGTCAATGATTTTCCTCCTCCAAGAGAGTTGATGATTCAAGTTGACCAGAAGAATGAAGCCATCCTCTTGCCCATTTATGGAAACATGGTTCCTTTTCACGTGGCAACTGTGAAGAGTGTTTCCAGCCAGCAGGACAGTAACCGGAATTGCTACATCCGTATAATCTTTAATGTACCTGGCACCCCATTTAGTCCTCATGATGCAAACTCCCTGAAGTTTCAAGGGTCAATTTATTTAAAGGAAGTTTCATTCCGTTCTAAGGATCCTAGGCATATAAGCGAAGTAGTACAGCTAATTAAAACCCTTCGCCGGCAGGTTGCCTCAAGGGAATCTGAAAGAGCTGAAAGGGCAACTTTAGTTACGCAAGAGAAGCTGCAAATTGCAGGAGCCAAATTCAAGCCAAAAAGATTGCCTGATCTATGGATTCGTCCCGTTTTTGGTGGTCGTGGAAGAAAGCTCACCGGATCTCTGGAAGCCCACGCAAATGGGTTCCGGTATTCTACTTCAAGGCCTGATGAACGTGTGGATGTTATGTTTAGCAATATCAAACATGCATTTTTCCAGCCAGCTGAGAAGGAAATGATTACCCTGCTGCACTTTCATCTTCACAATCATATTATGGTAGGAAACAAAAAGACTAAGGACGTGCAATTTTATGCGGAGGTGATGGATGTAGTTCAGACACTGGGAGGTGGAAAGAGGTCTGCATATGATCCTGATGAGATTGAGGAAGAGCAGCGTGAGAGAGAACGAAAGAACAAAATTAATATGGAATTCCAGAACTTTGTGAACCGAGTAAATGATTCATGGGGGCAGCCCCCATTCAAAGCGCTTGACCTTGAGTTTGATCAGCCCCTTAGAGAGCTTGGCTTCCATGGAGTACCTCATAAAGCCTCAGCTTTCATTGTCCCAACTTCGAGCTGTCTGGTTGAGCTGATAGAGACACCATTTGTGGTAATTACTCTAAGTGAGATTGAAATAGTAAACCTTGAGAGAGTTGGTCTTGGGCAAAAGAACTTTGATTTGACTATTGTTTTCAAGGACTTCAAGCGAGATGTATTTAGAATTGATTCCATTCCTTCAACATCACTAGATGGCATTAAGGAGTGGTTAGACACAACTGACCTCAAGTATTATGAGAGTAGGTTGAATCTCAACTGGCGTCCTATACTGAAAACCATCACTGACGACCCTGAGAAGTTCATAGAGGATGGTGGATGGGAATTCTTAAATATGGAAGTTAGTGATTCTGATTCCGATAATTCTCAGGAGTCTGACCATGGATATGTGCCTTCAGATATACAGTCAGATTCAGGTTCCGAGGATGAGGATGATGACAGCGAGTCATTGGTGGAGTCCGAGGATGATGAGGAAGAAGAGTCGGGAGAAGACTCAGAAGAGGAAGAAGGAAAGACTTGGGAAGAGTTGGAGAGGGAAGCAAGTTATGCAGACAGGGAAAAGGGGAATGACTCAGACAGCGAAGAGGAGAGGGCAAGAAGGAAGGTTAAGGCTTTTGGAAAGGCTCGGGCACCTGACAAGAGAAATCTTGGTGGCAGCCTTCCCAAGAGGCCCAAATTTAGG
>Vvi_1
ATGGCTGAACATCGAAATGGTAATGCCAAACCTTCAGATGGCAAGGCATCGGGAGCCGCCAGTCCTTATGCTATCAATCTGGATAACTTCACTAAACGGTTGAAAACTTTGTATTCACATTGGAAAGAACACAGTAGTGATCTTTGGGGTTCTTCTGATGCTCTTGCAATAGCAACACCTCCAGCTTCGGATGATCTTCGGTACCTAAAATCCTCGGCACTGAACATTTGGTTGCTTGGTTATGAGTTCCCAGAGACAATAATGGTTTTCATGAAGAAACAAATTCATTTCTTGTGTAGCCAGAAAAAGGCCTCTCTGCTTGAAGTTGTGAGAAAATCTGCCAAGGAGGCTGTTGGTGTGGAAGTTGTCATGCATGTGAAGGCCAAAAGTGATGATGGAACTGGACTAATGGATGCTATATTCCGTGCTGTTCGCGCAAATTCCAGTTCT------CACGATACTCCTGTGGTTGGACACATAGGAAGGGAGGCTCCAGAAGGGAAACTTTTGGAGATGTGGACTGAGAAATTAAAAAATGCAGATTTCCAGCTCAGTGATATAACAAATGGGTTTTCAGATCTGTTTGCTATGAAGGACAGCACTGAGCTAACAAATGTGAAGAAAGCTGCATTCTTGACTTCATCAGTCATGAAGCATTTTGTGGTCCCAAAGCTTGAAAAGGTCATTGATGAGGAAAAAAAGGTTTCCCATTCTTCATTAATGGATGACACGGAGAAGGCTATATTGGAACCTGCAAGAGTTAAGGTGAAGCTGAAAGCTGAGAATGTTGATATTTGTTACCCTCCAATTTTTCAGAGTGGTGGGGAGTTTGATCTCAGGCCAAGTGCTTCAAGCAATGATGAGAATCTTTACTATGACTCAACTAGTGTGATCATTTGTGCCATTGGTTCCCGCTACAATAGCTATTGCTCTAATGTTGCTCGGACCTTCTTGATTGATGCAAATGCTATGCAGAGCAAGGCATATGAGGTCCTCCTTAAAGCCCATGAAGCAGCAATTGGTGCCTTGAAACCTGGGAACAAAGTCAGTGCTGCATACCAAGCAGCACTTGCAGTGGTTGAGAAGGATGCTCCTGAATTGGTTTCCAACTTGACAAAATCTGCAGGAACTGGAATTGGCCTTGAGTTCCGTGAATCAGGATTGAATCTTAATGCCAAGAATGACCGGGTATTAAAACCAGGCATGGTTTTCAACGTGTCTCTGGGATTTCAGAACTTGCAGACAGACACCAACAATCCAAAGACCCAGAAATTTTCTGTGCTGCTTGCAGATTCTGTTATTGTTGGTGAAAAAGGCCCAGAAGTTGTGACTTCTATAAGTTCCAAAGCAGTGAAGGATGTAGCATACTCATTCAATGAGGATGATGAAGAAGAAGAAGAGAGGCCAAAAGTCAAACCTGAGGCTAATGGTGGTGAGGCCGTATCATCTAAGGCAACACTTAGGTCTGATAACCAGGAGATGTCAAAGGAGGAGCTGCGGAGGCAGCACCAGGCTGAACTTGCCCGCCAGAAGAATGAAGAAACTGCTAGGAGGCTTGCTGGTGGAGGTTCTGGGGCAGGGGATAATCGAGGTGCAGTGAAGGCCACTGGAGATTTGATTGCATATAAGAATGTCAATGATCTACCCCCTCCAAAAGAATTGATGATTCAGGTTGACCAGAAGAATGAAGCCATCCTCTTGCCAATTTATGGAAGCATGGTGCCTTTCCATGTTGCAACTGTGAAGAGTGTCTCCAGCCAGCAGGACACTAATCGAACATGTTATATCCGAATAATCTTCAATGTACCTGGCACCCCTTTCAGTCCTCATGACTCCAACTCCATGAAGTTTCAAGGGTCAATTTATCTCAAGGAGGTTTCATTTCGCTCCAAGGACCCTAGGCACATAAGTGAAGTGGTTCAGATGATTAAAACCCTCCGCCGGCAGGTTGCCTCCAGGGAATCTGAAAGGGCTGAGAGAGCAACGTTAGTTACCCAAGAGAAGCTGCAACTTGCAGGGACCAGATTCAAGCCAATAAGATTGTCTGATCTTTGGATCCGCCCCTCTTTTGGTGGTCGTGGAAGGAAGCTAACTGGTTCACTAGAATCCCACACAAATGGGTTCCGATATTCTACCTCAAGGCCTGATGAACGTGTGGACATTATGTACGGTAACATCAAGCATGCATTCTTCCAGCCAGCAGAGAAGGAAATGATCACTCTACTGCACTTCCATCTCCACAATCACATCATGGTGGGAAACAAGAAAACCAAAGATGTGCAATTCTTTGTTGAGGTGATGGATGTGGTCCAGACACTGGGAGGTGGAAAGAGATCAGCCTATGACCCGGATGAGATTGAGGAAGAGCAGCGGGAGAGGGATCGAAAAAATAAAATTAACATGGACTTCCAGAACTTTGTGAACAGGGTTAACGATCTATGGGGGCAACCACAATTTAAAGGGCTTGACCTTGAGTTTGATCAGCCTCTTAGAGAGCTTGGCTTCCATGGGGTACCTCACAAAGCCTCGGCTTTTATTGTCCCAACTTCTAGCTGTCTGGTTGAGCTGATTGAGACACCCTTCCTTGTAATCACCCTAAGCGAGATTGAGATAGTTAACCTGGAGAGAGTTGGTCTCGGGCAAAAGAATTTTGATATGACAATTGTTTTCAAGGACTTCAAGAGGGATGTACTTAGGATTGACTCAATCCCTTCCACATCACTAGATGGCATCAAGGAGTGGCTTGACACAACTGATCTCAAATATTACGAGAGCAGGTTGAATCTGAACTGGCGACCTATACTGAAGACTATAACTGAAGATCCAGAAAAGTTCATTGAGGATGGCGGATGGGAATTTTTGAACTTGGAAGTTAGTGATTCAGATTCCGAGAACTCACAGGAGTCCGACCAAGGGTATGAGCCTTCAGATGTGCAGTCAGACACAGGATCAGAAGAGGAGGGTGATGACAGTGAGTCATTGGTGGAATCCGAGGATGATGTTGAGGAGGACTCAGACGGAGACTCAGAGGAGGAGCAGGGAAAGACATGGGAAGAGTTGGAGAGGGAAGCAAGCAATGCTGATCGAGAGAAAGGGGACGAATCTGACAGTGAAGAGGAGAGAAAGAGGAGGAAGATGAAAGCCTTTGGGAAGGCTCGGGTACCAGAAAAGAGAAGCACCAGGGGCAGTCTTCCCAAGAGACCCAAATTGAGG
>Vvi_2
ATGGCAGAACGGCGGAGTGGAAATGTCCAAGCATCAAATGGGAAGGCCACTGGAGCAGGAACTGCTTATACCATTGACTTGAACAGCTTCAGTAAGCGGTTGAACAAGCTTTACTCACATTGGAATGAACACAAATCTGATCTATGGGGCTCTGTTGATGTCATTGCAATAGCAACACCTCCAGCTTCAGAGGATCTGCGGTATCTGAAGTCCTCAGCACTCAGCACTTGGTTGCTTGGTTATGAGTTCCCAGAGACTATAATGGTTTTCATGAAGAAGCAGCTTCATTTCTTGTGTAGCCAGAAGAAGGCCTCTCTGCTTGGAGTCCTGAAAACCTCTGCTAAGGAGGCTGTGGGTGTAGATGTTGTGATACATGTGAAGGCAAAGACTGATGATGGAAGTACCCAGATGGATGCAATATTCCATGCCATTCAAGCTCAATCA------------------ATCCCCACTATTGGATACTTAGCAAAAGAGGCTCCTGAAGGGAAACTTCTGGATACATGGTCTGAGAAGCTAAAAAACTCAAGCATTGGGCTGAGTGATATGACCAATTGGTTGTCAGATCTCTTTTCCATCAAAGACAGTATTGAGCTTACAAATGTTAAGAAAGCTGCCTTTTTAACTGCTTCTGTTATGAAGAACGTTGTGGTTCCAAATCTTGAAAATGTTATTGATGAGGAAAAGAAAGTCACCCATTCTTCATTGATGGATGACACGGAAAAGGCCATAGTTGATCCCACTAAGGCAAAGGTCAGACTGAGGGCTGAGAATGTTGACATATGTTACCCTCCTATATTTCAAAGTGGAGGAAAATTTGATCTCAGACCCAGTGCTGCAAGCAATGATGACTATTTGCACTATGATCCTCCCAGTGTGATCATATGTGCTATCGGATCCCGATATAACAGCTACTGCTCAAACCTGGCCAGGACTTTTCTGATTGATGCCAATGCACTGCAGAGCAATGCTTATGGGGTTTTATTGAAGGCCCATGAAGTTGCAATCAGTGCATTGAGGCCAGGGAATAAGATCAGTGATGTGTATCAAGCTGCCCTTTCAGTGGTTGAAAAGGATGCTCCAGAATTGGTCACAAAGCTAACAAAATCTGCTGGAACAGGAATTGGTCTTGAGTTCCGTGAATCAGGGTTGAGTATTAATGCCAAAAATGATCGGGTACTGAAACAAGGCATGGTTTTTAATGTGTCATTGGGTTTTCAGAACTTGCAGTCATCAGAGAACAACCCAAAAAACCAGGATTTTTCTCTATTGCTTGCAGATACAATTATTATCGGTGAAAAG---CCAGAGGTGGTGACTTCATTGAGCTCTAAAGCTGTGAAGGACATAGCATACTCATTCAATGAGGAAGACAATGAAGGAGAAGAGAGGCCAAAAGCCAAAGCGGAGTCTCATGGCCCAGAGACCTTG---TCTAAGACAACACTTAGGTCGGACAACCAGGAAATTTCAAAGGAGGAGCTTCGGAGGCAGCACCAGGCAGAACTTGCCCGCCAAAAGAATGAAGAAACTGCTCGGAGACTTGCCGGTGGTGGTTCTGCAGCAGGAGACAATCATGGTGCTTCCAAGACCTCAAGTGATCTGATTGCTTATAAGAATGTCAATGATGTTCCCCCTCCAAGAGACTGCATGATTCAGATTGATCAGAAGAATGAGGCCATCCTCTTGCCTATCTATGGAAGCTTGGTCCCTTTTCATGTTGGTACTGTGAGGACAGTGACCAGTCAGCAGGACACTAACCGAACATGCTATATCCGAATAATATTCAATGTCCCAGGGACTGCCTTTAATCCTCATGATGCAAACTCCTTGAAATTCCAGGGATCTATATATTTGAAGGAAGTATCCTTTCGCTCCAAGGACCCTAGGCACATAAGTGAAGTCGTACAGGGGATTAAGACCCTCCGGAGGCAAGTTGTTGCAAGGGAGTCTGAGAGAGCTGAGAGGGCAACCTTGGTTACCCAGGAGAAGCTTCAACTTGCAGGGAATAAATTCAAGCCAATAAAGTTGTTTGGCCTTTGGATTCGTCCTCCTTTTGGTGGCCGTGGAAGAAAGCTGTCTGGTACACTAGAAGCTCATGTAAATGGGTTTCGTTACTCTACCTCTAGGCCAGATGAGCGTGTAGACATCATGTATGGGAACATCAAGCATGCATTTTTCCAGCCAGTTGAGAATGAAATGATCACTCTCATTCATTTTCATCTTCATAACCACATAATGGTGGGAACCAAGAAAACCAAAGATGTGCAGTTCTATGTTGAGGTGATGGATGTGGTACAGACCTTGGGAAGTGGGAAGAGGTCTGCCTATGACCCTGATGAGATTGAAGAAGAGCAGCGAGAGAGGGATCGAAAGAATAAAGTGAACATGGACTTCCAGAGCTTTGTTAATCGGGTGAATGATCTTTGGGGGCAGCCCCAATTCAGTGGCCTTGACCTTGAGTTTGATCAGCCTCTGAGGGAGCTTGGTTTCCATGGGGTACCTTACAAATCCTCAGCTTTCATCGTCCCAACCTCAAGTTGCCTGGTTGAACTGATAGAGACTCCTTTCCTTGTGATCACCCTAGCTGAGATTGAGATTGTGAACCTTGAGAGAGTTGGTCTTGGACAAAAGAACTTTGACATGACCATTGTCTTCAAGGACTTCAAGAGGGATGTACTTCGGATTGATTCTATCCCCTCCACGTCAATTGATGGCATTAAGGAATGGCTTGACACAACAGACATCAAGTATTACGAGAGCAGGCTGAATTTGAACTGGAGGCAAATTTTGAAAACAATCACTGATGATCCCCAAAGCTTCATAGATGATGGGGGATGGGAATTTTTGAATATGGAAGCCAGTGATTCAGATAGTGAGCACTCAGAGGAGTCTGACCAAGGTTATGAGCCATCAGATGTGCAATCTGATTCTGAATCATCT---TCAGATTCTGACATTGAATCATTGGTGGAGTCTGAGGATGACGAAGAGGATGATTCAGAGGAAGAATCTGCGGAAGAGGAGGGCAAGACTTGGGAAGAGTTGGAGCGGGAAGCAAGCAATGCAGACAGGGAGAAAGGTGATGAATCTGATAGTGAGGATGAGAGAAAGAGAAGAAAGACGAAAGCTTTTGGAAAGGGTCGACCACCTGGCAGCAGAGCTTCTGGTGGCAGTGCTGCCAAGCGACCTCTCCCTAGA
