# Supplementary material for: The Chloranthus sessilifolius genome provides insight into early diversification of angiosperms
Source: Nat Commun. 2021 Nov 26;12:6929. doi: 10.1038/s41467-021-26931-3 (PMC8626421; doi:10.1038/s41467-021-26931-3)
Supplement: Supplementary file 4 — Source Data [file 41467_2021_26931_MOESM4_ESM.zip › Fig. 3a, c, e and Supplementary Figure 12, 14, Phylogenetic tree/LCG_multi-species coalescent-based/group_1262_CDS.treefile]

(Aco_1:0.1245971982,(Aco_2:0.0981637922,(((((Ash_1:0.2467665198,((Egu_1:0.1022525691,Osa_2:0.7971678830)64:0.0336463191,(Osa_1:0.1803616943,Osa_3:0.0000027771)100:0.2842855267)59:0.0214335807)99:0.0541543037,(Cde_1:0.0177620273,Cde_2:0.0191727724)100:0.2618723533)92:0.0324095710,((Cka_1:0.1649919550,Lch_1:0.1506012890)65:0.0195281739,(Csp_1:0.0422654170,Csp_2:0.0570568691)100:0.1285899587)94:0.0256796528)60:0.0199152188,((Atr_1:0.3224930102,((Out_1:0.0970626413,Pab_1:0.1967176490)90:0.0399733965,Out_2:0.2273677347)100:0.1809401981)88:0.0425550949,((Efe_1:0.0280876814,Efe_2:0.0218219863)100:0.0326291867,Nco_1:0.0244789582)100:0.2330588122)100:0.0926685815)98:0.0333623427,((Ppe_1:0.1950963066,Vvi_2:0.1357728536)100:0.0585273281,(Ppe_2:0.1652807092,Vvi_1:0.0707625778)100:0.0471433742)100:0.0481984248)100:0.1036376239)72:0.0086013636,Aco_3:0.1726542513);
