# Supplementary material for: The Chloranthus sessilifolius genome provides insight into early diversification of angiosperms
Source: Nat Commun. 2021 Nov 26;12:6929. doi: 10.1038/s41467-021-26931-3 (PMC8626421; doi:10.1038/s41467-021-26931-3)
Supplement: Supplementary file 4 — Source Data [file 41467_2021_26931_MOESM4_ESM.zip › Fig. 3a, c, e and Supplementary Figure 12, 14, Phylogenetic tree/LCG_multi-species coalescent-based/group_1263_CDS.aln-0.2cln]

>Aco_1
ATGGCTTCAATTTTGAGATTTAGAAAGTTATGTTATGTTGAACCTGTTTCAAAACCTTTGGGGTTTGAGAGTTCTAATAAAACAACTTGTTTAAGAGAAGATAAGGGTAGTAGTGTTGTTGTTAGTTTA------ACAAAAGAGATTCAAACAGATAAGAAAAGGAGAAGAAGAAAAGAAGCTAGAGAATGGAGATGTGTAGATTCTTGTTGTTGGATGATTGGATGTTTATGTACTACTTGGTGGCTTCTTTTGGTTCTTTATCATTCTATGCCTATGACTTTACCTGGTTAC---------------------CAATTTGTTGAATCACCTGGAACTAAGCTTAAAAAGGAAGGATTAACTGCTTTCCATCCAGTTGTTTTGATTCCTGGCATTGTTACTGGTGGATTGGAACTATGGGAAGGTAGACCTTGTGCAGAAGGTCTTTTTCGAAAGCGGCTTTGGGGTGGTAGCTTCTCTGAACTCTTCAAGAGGCCTTTGTGTTGGTTGGAGCATATGTCTTTGGATAATAAAACAGGATTAGACCCACTAGATATTCGAGTTAGAGCTGTACCTGGTTTGGTAGCTGCCGACTATTTTGCTCCTGGTTATTTTGTTTGGGCTGTTATAATTGAGAATTTAGCTCGAATTGGATATGAAGAGAAGAATATGCATATGGCAGCTTATGACTGGAGGCTTTCTTTTCAGAATACTGAGGTTCGTGACCAGTCGCTGAGTAGATTGAAGAGCAAAATTGAACTAATGTTTGTGAATAATGGCTATAAGAAGGTGGTAGTGGTGCCTCATTCCATGGGGGTGACTTATTTTTTGCATTTCATGAAATGGGTAGAAGCCCCCCCTCCTATGGGAGGTGGTGGTGGACTGGGGTGGTGTGCCAAGCACATCAAATCAATCATGAACATTGGTCCAACATTCCTTGGTGTCCCAAAAGTAGCTACTAGCTTATTATCTGCAGAGAGCAAAGATATTGCTTTGGCAAGGGCCATGGCACCTGGAATCTTCGATTCTGATATTCTTGGGCTTCAAACTCTAGAACACATGATACGAGTAGCTCGAACCTGGGATTCTATGGTATCCCTTCTGCCAAAAGGGGGAGAGACAATCTGGGGTAACTTAGATTGGTCTCCTGAAGAAGGCTTCATCTGTGATCAGGCTAAAAAGAATTACTTTTCTTCTACACACAATGTGTCCCAGCGTACAAACTCAAGTGATGGAAAGCTAGGGTTTAGGATAGAAGAGCCTGTCCATTATGGAAGGATGATTTCATTTGGGAAGGAAACGTCACAGTTGCCATCTTCAGTGCTACAGCCTTTCAATTCCAAGGGT------------CATGAGCACGTTAACCATAAATCCTCATGTGGAGAGGTGTGGACTGAATATGATGAGATGAGCAGGGAAAGCCTCAGGGCAATTGCAGACAAAAAGGCTTACACCGCAAAATCTGTTATTGACCTAATCCGCTATGTGGCACCGAAGATGATGCACCGTGCAGAGGGTCACTTCTCTTATGGAATAGCAGACAATGTGGATGATCCTAAGTACTCTCATTACAAGTACTGGTCTAATCCACTGGAGACAAAGTTACCTGATGCCCCAGACCTGGAGATATACTGCCTGTATGGAGTGGGTATTCCTACAGAAAGATCGTATGTATACAAGATGTCAACTTTTGATAAG---TGCAAGAGCATACCTTTCAGAATTGACAGCTCAGCAGATGGGTCTGAC---AATGGGTGCTTGAAGGGCGGTGTGTACTTCGTAGATGGTGATGAGAGTGTACCTGTTGTAAGCGCAGGGTTCATGTGTGCCAAAGGATGGAGAGGAAAGAACAGATTTAATCCTTCTGGCAGTACTACCTATGTACGCGAGTATCAACACAAACCACCAGCCAATTTTTTTGAAGGACGAGGTGTTCAGAGTGGGGCTCATGTGGACATCATGGGAAATGTTGCCTTAATTGAAGATGTAATGCGTGTTGCTGCCGGTGCCACAGGAGTAGAGTTGGGTGGTGACAAGATTCATTCCGACATCTTAAGCATGGCCGAGAGGATAAATTTACCATTA
>Aco_2
---ATGTCGCTGCTTAGAAGAAGAAAAGGT------TCTGAAATCGAGAAAGATTCG---AAATTGAATTTAAAAGAGGATGAAAACATTGAGGGTGAAGATGAAAATAAGCATAAA---------------------------GTAAAAGAAGCAAAGAAGAAAAAGAAAGAAGAGAATAAAAAGAAGTGGAATTGTTTTGATAATTGTTGTTGGTTTATTGGTTTCATTTGTTCCGTTTGGTGGTTTTTGTTGTTTCTATATAATGCTATGCCAGCATCTTTCCCTCAATATGTAACTGAAGCAATTACAGGACCATTACCAGATCCACCTGGTGTGAAATTGCAGAAAGAAGGATTGAAAGCAAAACATCCAGTTGTTTTTGTTCCTGGGATTGTTACAGGTGGACTAGAGCTTTGGGAAGGTCATCAATGTGCTGATGGATTGTTTAGAAAACGACTTTGGGGTGGAACATTTGGCGAAGTCTATAAAAGGCCTTTATGCTGGGTAGAACACATGTCCCTTGACAATGAAACTGGACTGGATCCTTCTGGTATAAGAGTTAGGCCTGTCACTGGACTTGTGGCAGCAGATTATTTTGCACCTGGCTACTTTGTCTGGGCAGTTCTTATTGCTAATTTGGCACGCATTGGTTATGAGGAGAAAACCATGTACATGGCTGCATATGACTGGAGAATCTCATTTCAAAACACTGAGGTACGGGACCAAACATTGAGTAGGATCAAAAGTAATATAGAACTCTTGGTGGCCACAAACAATGGGAATAAAGTAGTTGTCATTCCACATTCAATGGGAGTTTTGTACTTCTTGCATTTCATGAAATGGGTTGAAGCACCAGCTCCAATGGGCGGTGGAGGGGGGTCAGATTGGTGTGCTAAACATATAAAGGCAGTGATGAATATTGGTGGACCGTTCTTAGGAGTTCCAAAAGCAGTAACTGGACTTTTCTCTGCCGAGGCCAAGGATGTTGCGGTTGCACGGGCAATCGCACCAGGTGTTTTAGACAAGGATTTATTTCGTCTTCAAACTTTGCAACATGTTATGCGGATGACACGGACTTGGGATTCGACCATGTCAATGATTCCTAAGGGTGGAGACACTATATGGGGTGGTCTAGACTGGTCTCCTGAGGAGTACTATGAATGTATTCACAAAAGGCACAAACATAAT------------GATACTGAGCTTGCGGCTGATAAAGGGGCAGAGCATGTGGATTCGCAA---ACAAAATCTCTACCTTATGGAAGAATGATATCTTTTGGAAAAGATGTTGCAGAAGCTCCCTCATCCAAGATTGAGAGGACCGACTTCAGGGACGCAATCAAAGGTAATAATTATGCT------AATGGTTCCTGCAATGATGCCTGGACGGAGTACCAAGACATGGGCATTGGGGGAATCAAGGCTGTCGCAGATTACAAAGTTTACACAGCTGGATCACTTTTGGACCTCCTTCATTTTGTTGCTCCAAAGATGATGAAACGTGGAGATGTTCACTTTTCATATGGGATTGCTGATGATTTGAATGATCCTAAGTACAAGCACTACAAATATTGGTCAAACCCATTGGAAACGAAATTACCAAATGCTCCTGACATGGAAATATATTCCATGTATGGAGTTGGGATCCCCACAGAAAGGGCTTATGTCTACAAAGTAAGTGCTACTTCTGAT---TGC---TACATACCATTCCAGATCGATACATCAGCAGAGGGGGAAACCGAAAGGAGCTGCCTGAAAGGGGGAGTCTTTACAGTAGATGGAGATGAAACTGTTCCTGTCCTTAGTTCAGGCTTCATGTGTGCAAAAGCTTGGCGCGGTCAAACTCGTTTTAATCCATCTGGGATCCAAACATACATTAGAGAATATGATCATGCTCCTCCATCTAATCTTTTGGAGGGTCGGGGGACTCAGAGTGGTGCACATGTCGATATAATGGGAAACTTTGCATTGATTGAGGATGTTATAAGAGTAGCAGCAGGGGCAACCGGAGAAGAATTGGGTGGTGATCAAGTTTATTCTGATATCTTCAAGTGGTCCCAGAAGATAGATTTGCAACTC
>Ash_1
---ATGTCTCTCCTGAGGCGTAGGAGGGCT------CCGTCGGAGCCAACCCTGCCGACCTATGGTGACGGCGCCTCGCCTGCGGCCTCCGGCGCGGAGAGGGACGATAAGGAGAAG---------------------------------------AAGGCGAAGGGAAAGAAGGAGGTGAGGGCGCGGTGGTCGTGCATGGATAGCTGCTGCTGGTTGATCGGGTGTATCTGCACTGTCTGGTGGTTGTTGCTATTCCTCTACAACGCGATGCCGTCGTCATTCCCGCAGTACGTGACGGAGGCGATTACCGGGCCGATGCCGGATCCCCCGGGGGTCAAGCTTCTGAAGGAGGGGCTCCGTGCCCGGCATCCCGTCGTGTTTGTCCCCGGGATCGTCACAGGTGGCCTGGAGCTCTGGGAGGGGCACCACTGTGCCGATGGGCTTTTCCGCAAGCGCCTGTGGGGGGGAACCTTTGGCGAAGTCTACAAGCGGCCTTTATGTTGGGTTGAACATATGTCTTTAGATAATGAAACTGGATTGGATCCTCCTGGAGTTAGAGTTAGGCCTGTTACAGGCCTTGTTGCAGCAGACTATTTTGCTCCTGGATATTTTGTTTGGGCTGTGCTGATTGCTAATTTGGCACGCATTGGTTATGAAGAGAAAACAATGTATATGGCTGCATATGATTGGAGACTTTCTTTTCAGAATACGGAGGTGAGGGATCAAACTCTAAGCAGAATAAAAAGTAATATAGAACTCCTGGTTGCTACAAATGGAGGGAACAAGGTGGTAGTTATACCACATTCCATGGGAGCGTTGTACTTCCTTCATTTTATGAAGTGGGTTGAGGCACCAACTCCAGTGGGTGGAGGCGGAGGGAAAGACTGGTGTGCAAAGCACATTAAAGCAGTGATGAATATTGGTGGACCTTTCCTAGGTGTTCCAAAGGCAGTTGCAGGACTTTTCTCAGCTGAAGCGAAGGATGTTGCTGTTGCAAGAGCTATAGCACCTGGTGTTTTGGATTCTGATTATCTTGGGCTACAGACTTTGCGGTATGTAATGCATATGACAAGGACATGGGATTCAACTATGTCTATGATTCCCAAAGGTGGAGATACCATCTGGGGTGGTATTGATTGGTCGCCAGAAGAGGGTTATGAATGCAACTCTAAGAAGCTGAAGAGTAAT------------GATTCTCATGTTTCTCAAGATAGTGGCTCAGAAAAGGAGAAATCTCAA---CCTAACCACATAAACTATGGAAGAATCATATCTTTTGGAAAAGATGTGGCAGAAATGGCTTCCTCCAAGATTGAGAGAATAGATTTCAGGGATGCAATCAAGGGCAACAGTTTAGCCCATTCCAATGCATCATGTCGTGATGTTTGGACAGAATACCATGAATTTGGATGGGGAGGAGTTAAAGCAGTTGCTGATTATAAAGCATTTACTGCTGGTTCTATGTTAGACCTTCTTCATTTTGTTGCTCCAAAGATGATGCAACGTGGTAGTGCTCATTTTTCTTATGGGATTGCTGACAACTTGGATGATCCAAAATACAGCCACTACAAATATTGGTCAAACCCTCTGGAGACAAAGTTACCACATGCTCCTGATATGGAGATTTATTCCATGTACGGAGTTGGAATTCCTACTGAAAGAGCATATGTTTACAAGTTATCTCCCACATCTGAA---TGC---AACATTCCCTTCCAGATTGATGCGTCAGCTGAAGGTGAAAATGGTCAAAGCTGCTTGCAAGGCGGTGTCTTTTTGGTTAATGGTGATGAGACTGTGCCAGTTTTGAGTGCTGGCTACATGTGTGCTAGAGGATGGCGGGGAAAGACCCGATTTAACCCCTCCAGTATCAGGACTTACATCAGAGAGTATGATCATGCACCTCCCGCTACTTTGTTAGAAGGCAGGGGAACACAAAGTGGTGCTCACGTTGATATCATGGGAAACTTTGCCTTAATTGAGGATATTATTAGAGTTGCCGCAGGAGCTACTGGAGAGAATTTGGGTGGTGACCAAGTTTACTCTGATATATTCAAGTGGTCTGAGAGGATCAAATTACGCTTG
>Atr_1
ATGGCACCGGTCCTT------CGCAAGCTTCTCTATGTGGAAGCGGTG------------------ATCAATTACAAGAAGAGCAGCTTCCTCAGTGAGAAGGAGAAGGAGAAGAAG------------------GACAAGAAGAAGGACGATGAGAGGCTGCGGTTGGTGGTGAAGAGGAGGAAGGATTGGAGATGCGTCGACTGGTGCTGCTGGCTGATCGGCTATATATGCACCGCGTGGTGGCTCCTCCTCTTCTTATACAACACGCTCCCCTCTCACTACCTGCAGCTGCCCGTGGAG------------------------CCACCCGGGTTGAAGCTGAAGAAGGAAGGGCTGAGGGAGCTTCATCCCGTCGTGTTTGTGCCTGGTATCGTCACAGGGGGTCTCGAGCTGTGGGAAGGACGCCCCTGTGCCCACGGTCTCTTCAGGAAGAGAGTGTGGGGCGGAAGCTTCACTGAAATATTCAAGAGGCCTCTTTGCTGGCTGGAGCACATGTCTCTGGACAACGAGACCGGGCTGGACCCTCCAGGGATCAGGGTGCGGCCTGTTCCTGGCCTTGTTGCTGCCGATTACTTTGGTCCCGGCTACTTTGTTTGGGCGGTGCTCATCGAGAACCTGGCTCACATTGGCTACGAGGGGAAGAACATGCACATGACTTCTTACGATTGGAGGCTCTCCTTCCAGAATACAGAGGTGCGCGATCAATCCCTGAGTAGGCTGAAGAGTAAGATAGAGCTGATGGTGAGGACCAAC---GGCCACAAAGTGGTTGTGGTGCCACACTCCATGGGGGTGCTTTACTTCCTTCACTTCATCAAATGGGTGGAGGCACCCACTCCCATGGGAGGGGGAGGGGGTCCACACTGGTGCCATAACCACATTAAAGCCGTTATGAACATTGGACCTGCATTTCTTGGCGTTCCTAAAGCCCTCAGTGGTATTTTCTCTGCCGAAGCAAAAGACATCGCTTTCGCCAGGGCCATGGCCCCTTATGTTCTGGATTCCGATATTCTTGGCCTTCAAACTCTTGGGCACATCATGCGTGTCTCTCGCACTTGGGACTCTATCATGTCTCTGCTGCCAAAGGGTGGAGAAACAATCTGGGGTGACTTGGATTGGTCTCCTGAAGAGGGTTATTGCTGCAATTCACTGAAGGACTGTTCCAAGGCATATGTGAATCAGCAATCTGGCTCAGGCAACTCCAGTAATGGCAAGTTGGATGCCACCAGAAACGAGAAAGTCCACTATGGAAGGATCATCTCCTTTGGCAAGCTATCATCGCAGTTACCTTCTTCCATTCTAGAAAGACCTGACTCCAAGGTGGTGCTGTTTGGAAACTCACCCACTGGCCGCAATTCATCATGTGGAGAAGTATGGACTGAGTATCATGAGATGAGCAAGGAAAGCATCAGAGCAGTTGCAGAGGGGAAAGCATACACGTCTGGAAACATCGTGGATCTGCTGCGCTTTGTTGCCCCCAGGCTGATGAGGCGTGCGGATTCTCAGTTCTCTCATGGAATTGCAGATGACTTGGACCACCCAACGTATAACCACTACAGATACTGGTCAAATCCGCTCGAGACCAAGCTGCCGAATGCTCCAGAGATGGAAATGTACTGCTTATATGGGGTGGGTATCCCAACAGAGAGGTCTTACGTGTACAAGGACTCGCCCTCTGACAAG---TGC---AGCATCCCTTTCAAGATTGACAGTGGGGCGAGTGGTGGT------GGTGGTTGCCTGAAAGGTGGGGTATACCTGGTGGATGGGGACGAGAGTGTGCCGGTCCTCAGCGCCGGCTTCATGTGTGCCAAAGGATGGCGTGGGAAGAACCGGTTCAATCCTGAAGGCATGCCCACGCACGTGAGGGAGTACCGCCATCTGCCACCTACCAATCTGCTGGAAGGCAGGGGGATGCAGAGCGGGGCTCATGTGGATATCATGGGTAATGTTGCCTTAATTGAGGACATTATGCGTGTTGCTGCTGGTGCGACTGGGAGAGACATCGGAGGTGACAGGATCTACTCCCAAATACTCCAATTCTCTGAGCGTATTAACCTTCCTTTG
>Atr_2
---ATGTCTCTTTTAAGGCGCAGGAAGCCA------TTGGAAAGCGAGAAAGCTTCA---------------------GTTCCAGAGAAGCCCTCTGTGAGCGACACGAGTAAGAAA------------------CCTGATGCCAAGCCTGACATTAAAGATGAGAAGAAGAAGCACAGTAAAGGGCGGTGGTCTTGTATAGATGGTTGTTGCTGGTTTATTGGGTGCATTTGCTGTATATGGTGGTTCCTTCTGTTTCTCTTCAATGCGATGCCCGCTTCTTTTCCCCAGTATGTCACAGAGGCCATTACAGGGCCATTGCCTGATCCACCTGGTGTGAAGTTGCAGAAAGAGGGGCTCACTGCTAAGCACCCTGTGGTTTTTGTACCCGGGATTGTTACAGGTGGGCTCGAGCTTTGGGAGGGTCACCCTTGTGCTGATGGTCTTTTCAGGAAGCGCTTATGGGGTGGAACCTTTGGAGAAGTGTATAAAAGACCTTTATGCTGGGTTGAACATATGTCACTGGACAATGAAACGGGATTGGACCCTCCCGGTATAAGAGTCAGACCTGTTCCAGGACTTGTTGCGGCTGATTACTTTGCTCCAGGCTATTTTGTGTGGGCAGTTTTGATTGCAAATTTGGCAAGAATTGGGTATGAGGAGAAAACGATGTATATGGCTGCATATGATTGGAGACTTTCTTTTCAGAATACTGAAGTGCGTGATCAAACCCTCAGCAGAATTAAAAGTAATATTGAACTTATGGTATCAACAAATGGTGGCAAAAAGGTGGTTGTTATTCCACACTCAATGGGGGTACTTTATTTTTTGCACTTCATGAAGTGGGTAGAGGCACCAGCTCCAATGGGTGGTGGAGGTGGTTCTGATTGGTGTGCCAAGCACATAAAGGCTGTAATGAACATTGGAGCACCTTTTCTTGGTGTTCCAAAAGCAGTCACTGGGTTGTTCTCCGCGGAAGCCAAGGATGTCGCTGTTGCCAGAGCAATTGCACCTGGCGTATTGGACTCTGAACTATTTGGGCTTCAAACCCTACAACATGTCATGCGTATGACACGCACATGGGATTCAACCATGTCAATGATACCCAAAGGCGGTGAGACTATTTGGGGTGATATAGACTGGGCTCCAGAACAAGGTTATGATTGTTCTAATAAGAAGCAGAAAGGGAAT------------GAAACTCAAGCTGGGGGCACAATTAATGTAGATTCACTGGATGACAAA---TCCTATGGAGTCCATTATGGAAGGATTATTTCATTTGGAAAAGACATAGCAGAGGCACATTCCTCGAAGATTGAGAGGAAGGATTTCAAGGAAGCTGTCAAAGACAACAACCTTGGCCATTCAAATGTTTCCTGTGGTGATGTGTGGACTGAGTACCAAGAGATGACTTGGGATAGTGTCAAAGCAGTCGCTGATTACAAAGTTTACACAGCTGGATCTCTCTTAGACTTGCTACATTTTGTGGCTCCAAAGATGATGCAACGTGGTGATGCCCATTTTTCATATGGGATCGCAGACAATTTGGATGATCCAAAATACGAAAACTACAAATATTGGTCCAACCCTTTAGAAACAAAGTTGCCCAATGCTCCTGAAATGGAGATATATTCGATGTATGGCGTGGGAATCCCCACCGAAAGATCTTATGTTTACAAATTGTCCCCCTTGGCTGATACATGC---TTCATTCCCTTCCGTATTGATACCTCAGCTGAAGGTGGTGACACTGGAAGCTGTTTAAAAGGTGGTGTACATTCTGTTAATGGAGATGAGACGGTGCCAGTTTTGAGTGCTGGATTTATGTGTGCTCGAGGTTGGCGTGGAAAAACCAGGTTCAATCCTGCAGGCATTTCAACTTACATAAGGGAGTATGATCATGCCCCTCCTGCCAATCTCCTTGAGGGCCGTGGGACCCAAAGTGGTGCTCATGTTGATATCATGGGAAACTTTGCTTTGATTGAAGATATAATTAGGGTGGCTGCAGGGGCTACTGGAGAAGACATTGGAGGAGATCAAGTTCATTCTGATATCTTCAAGTGGTCTGAGAGCATAAAGTTAAAGCTA
>Cde_1
---ATGTCTACTCTGCGAAAGAGAAGACCA------ATCCCTACAGAAGGAACAATC------------------------AAAGAAGTTGAGATCAAAGAAGAC---------------------------------------GACGGCGTCGAGAAGCAGAGAAATAAAGCCTCAAAGAAGAAAGGATGGTCCTGTATCGATAATTGTTGTTGGTTTATAGTACGTGACGGAAGC------------------------TATAACCGGACCGATGCCCGATCC------------------------------ACCTGGAGTAAAATTGCAAAAAAGAGGATTTACCGTGAAGCATCCCGTAGT------------------------------GTTTGTACCGGGAATCGTAACTGGAGGGCTCGAGCTTTGGGA------------------AGGCTTTGGGGCGGTTCATTTGGAGGAGTTTATAAGAGGCCATTATGTTGGATCGAACATATGACACTGGACAATGAAACTGGATTGGATCCCTATGGCATAAGAGTGAGGCCAGTTTCGGGCTTAGTTGCAGCCGATTATTTTGCAGCTGGCTACTTCGTTTGGGGAGTTTTGATAGCTAATTTGGCTCGTATTGGATATGAGGAGAAGACTATGTACATGGCTGCATATGATTGGAGACTCTCGTTTCAAAACACTGAGGTTCGTGATCAAACACTTAGTAGGATAAAAAGTAATATAGAACTCATGGTGGCTACAAATGGTGGAAACAAAGTAGTTGTCATTCCCCACTCTATGGGTGTTTTAGTAATTGCAACGGTCATGACCTCTCTGACAGGGTCTGGGTGGTGGCCAATCTTGGTGCTACCTGACTGGTGTGCTAAGCATATAAAGGCAGTAATGAACATTGGCGGACCACTCTTAGGAGCTCCAAAGGCAGTCACAGGTCTTTTTTCAGCTGAGGCCAAAGATGTTGCCGTGGCCAGGTCATTTGCCCCAGGTGCACTGGATTCTGATTTACTTGGCCTTCATACTTTACAGTACGTGATGAGAATGTCTCGTACATGGGATTCTACCTTGTCCATGCTACCAAAAGGTGGAGATACAATATGGGGTACTCTTGACTGGTCTCCTGAAGAAGGGTATGATTGTAGCCGTAAGAAGTCAAGGAACAAT------------GATACTGAGAAAACA---GAAATATCATCTGGTGAATTACAT---------CCCAATCACGTGAATTATGGAAGAATTATATCTTTTGGTAAAGACGTAGCAGAGTTACCTTCATCCAAGATTCAAAGAAGAGATTTTTGGGAGGACAAATTT---TACAATCATCAACGTTTAAATTCATCCTGT---GATATTTGGACCGAGTACCATGAGATGGGAATGGAAGCTATTAAAGCTGTTGCTGACTACAAAGTTTACACAGCAGAATCGATCCTGGATCTCCTTCATTTTGTTGCTCCAAAATTGATGGAGCGTGGTGGATCTCAATTTTCTTATGGGATAGCTAATAATTTGGATGATCCCAAATATGATCACCACAAATATTGGTCAAACCCCTTGGAGACCAAATTGCCAAATGCTCCTGACATGGAGATATTTTCTTTATATGGAGTTGGAATTCCTACAGAAAGAGCTTATGTATACAAATTATCTCCTTCATCTGAA---TGC---TACATTCCCTTCCAAATTGATGGTTCTGTTGAGGATGCAGAA------CGATGTCTAAGGAATGGAGCCTACTCAGTTGATGGTGATGAGACGGTGCCTGTTCTAAGTGCTGGTTTCATGTGTGCAAAAGGATGGCGTGGTAAAACTCGGTTCAATCCATCTGGTATTCAAACTTATATTAGAGAATATGATCATTCTCCTCCAGCGAATTTATTAGAAGGTCGAGGAACACAGAGTGGAGCCCATGTTGATATAATGGGAAACTTTGCGTTGATTGAAGATATTATTAGAGTTGCTGCCGGTGCTAGTGGAGAAGACTTGGGTGGTGATCAAATTTATTCTGATATCTTCAAATGGTCTGATAGGATAAACCTAAAACTC
>Cka_1
---------ATGTTGAGACGCAGAAAAGCG------CCTGAATCGGAGAAGAAGCCCGAGTCCTCAGATGAGAATAAGCCGGACAAGATCGATAGCGAACAAGACAAGGAGGAGAAA------GAGAAGAAGAATAAGAAGAGCAGAGAAGAAACGGAGGACAAACGTAATAAGCACCAACATCACAGATGGTCGTGCGTGGACAGCTGTTGCTGGTTCATTGGCTGCATATGTTCAATTTGGTGGTTTCTGCTGTTTCTCTATAACGCCATGCCTGCGTCCTTTCCGCAGTATGTGACTGAGGCGATCACGGGCCCGTTGCCTGATCCACCCGGCGTGAAGCTGCAGAAGGAGGGGCTGTCGGCCAAACACCCGGTGCTGTTTGTACCGGGGATTGTGACTGGGGGACTCGAGTTGTGGGAAGGTCACCAGTGTGCAGATGGGTTGTTCAGAAAGCGGCTCTGGGGTGGGACCTTTGGAGAAGTATATAAGAGACCTTTATGCTGGGTTGAACACATGTCATTGGACAATGAAACTGGTCTGGATCCATCTGGTATAAGGGTCAGACCTGTCACAGGGCTTGTGGCTGCAGATTACTTTGCTCCTGGCTATTTTGTATGGGCTGTTTTGATTGCTAATTTGGCACGCATTGGTTATGAAGAGAAAACTATGTATATGGCCGCATATGATTGGAGAATCTCTTTTCAAAACACTGAGGTTCGGGATCAATCTCTCAGCAGAATAAAAAGTAATATAGAGCTTATGGTAGCTACAAATGATGGGAAAAAGGTGGTGGTCATTCCCCACTCTATGGGAGTTCTATATTTTTTGCATTTCATGAAGTGGGTTGAAGCACCAGCTCCAATGGGTGGTGGTGGTGGTCCAGACTGGTGTGCGAAACATATTAAGGCAGTAATGAATATCGGTGGACCATTTTTAGGTGTTCCAAAAGCAGCTGCAGGGCTGTTCTCTGCTGAAGCCAAGGATGTTGCTGTCGCTAGGGCAATTGCACCTGGTGTCTTGGATTCTGATTATCTTGGTCTTCAAACTTTACAACATGTGATGCGCATGACCCGAACATGGGACTCAACCATGTCAATGATTCCAAAAGGGGGAGACACCATTTGGGGTGGCCTAGACTGGTCTCCAGAAGAAGGATATGACTGTAGTCCTAAGAAGCAGAAGAACAAT------------GATACACATATTTCAGCTGATAATGGGACTGTGAGTGTGAGTTCGCAA---TCTATCCATATGAATTATGGAAGGATTATATCATTTGGTAAAGATGTTGCAGAGGCACATTCATCCCAGATTGAGCAAATCGAATTTAGGGGTGCTATTAAGGGCAATAAGCTTGCT---------GTGTCTTGC---GATATATGGACGGAGTACCATGAGATGGGTTTGGGAGGCATCAAAGCTGTTGCTGACTACAAAGTCTACACCGCCGGATCCCTGTTGGATCTGCTCAATTTTGTTGCTCCAAAGATGATGCAGCGTGGAAGTGCTCACTTTTCCTATGGTATTGCAGAGGATTTGGATGATCCACAGTATAAGCATTACAAATATTGGTCAAACCCCTTAGAAACAAAATTACCAAATGCTCCCGATATGGAGATCTATTCTATGTATGGGGTTGGAATACCTACTGAAAGATCATATATTTACAAGGCATCATCCCCGGCTGAA---TGC---TACATTCCCTTTCAGATTGATACCTCAGCTGAGGGCGGAAAGGGTGGCAGTTGTTTACAAGGTGGAGTCTATTCAGTTGATGGGGATGAAACCGTGCCTGTTCTAAGTGCAGGCTACATGTGTGCCAAAGGTTGGCGTGGGAAAACCAGGTTTAATCCTTCAGGAATTCGGACTTTCATCCGGGAGTATAATCATGCCCCTCCATCAACTCTTTTGGAGGGACGGGGCACCCAGAGTGGCGCTCATGTTGATATAATGGGGAACTTTGCATTGATTGAAGATGTTATAAGAGTGGCAGCAGGAGCTACAGGTGAAGACTTGGGCGGCGATCAAGTTTATTCAGATATCTTTAAATGGTCTGAGAAAATCAAACTAAAGCTC
>Cka_2
---ATGTCTATTCTCAGTCTGCCGAAAAAA---TCTCCCAAATCGGAGAAGAAACCC---------AATTCGTACAACGAGAAGAAATGCAAGAAGGAGAAAGAGAAAGAGCAGCAG---------------------------AATCCCAAGAAGGAAGCGGAAGAGCAGAATGCGTATCACCAAAAGGGGTCTTGCATCGACAGCTGTTTTTGGTTGATCGGATGTCTATTCACTATGGTATGCCTTCTGCTAATTTTCTTTCAATTCATTCCGGTA---------CAGTACATAAAAGAGGCTATCATTGGCCCTCTGCCGGACCCGCCCGGCCTGAAGCTTCAGAGGGAAGGGCTGACCGCCAACCACCCGGTGGTGTTGATTCCGGGGAGCATAAGTTCTGGCCTGGAGCTGTGGGAGGGCAACGAGTGCGCCCATAGCTTGTTTAGAAAGAGGATTTGGGGCGGTATATTTGGACATCTGTATAGAAGACCACTCTGTTGGGCGGAACATATGTCACTGGACAATGAGACAGGGCTGGATCCACCTGGTATAAGGGTCAGGCCTGTCCCAGGGCTTGTGGGAGCAGATTACTTCACACATGGGTATTACCTTTGGGCTGTTTTGATTTCTAATCTAGCTCAGATTGGATATGAAGAAAAAACAATATATATGGCCACATATGATTGGAGGATTTCTTTCCAGAACACCCAGGTTCGGGATCAAACTCTGAGCAGATTAAAGATTAATATCGAGTTTATGGTTGCTGAAAATTTTGGGAAAAGGGTGGTGGTTGTTCCACATTCTATGGGAGTGCTATATTTCTTGCATTTCATGAAGTGGGTCGAGGCACCGGTTCCGATGGGTGGTGGAGGTGGTCTGAATTGGTGCGCCAGACATATTAAGGCTGTAATGAATATTGGCGGACCGTTCTTAGGTGTTCCGAAAGCTGTTGCAGGACTGTTTTCCGGTGAAGTAAAGGATGTTGCTGCTATCAGGTCAATTGCTCCTGGTTTCTGGCCTTTAGATTATCTTCGCCTTCTAATATTACGACATGTGATGCGTATGACCCGTACATGGGATTCAACCATGTCAATGATTCCAAAAGGAGGAGACACAATTTGGGGTGGCCTAGACTGGTCTCCAGAAGATGGATACGACTGTATTCCTAAGAAGCATAAAAGCAAC------------GTCACACAGATTTCAGCTGATAATAGGACCGTGAGTGTGGGTTCTCAA---TATAGCCATGTTAACTATGGCGGGATTATATCATTTAGCAAAGATGCACTT---------TCCTCCGAG---GAGGAAATCAAATTTAGG---------------GATGCTGGCAATAAGTCAAATACATCTTGC---AAAGTATGGACGGAGTACAATGAGATGGGTTTAGGGGCCATCAAAGCCATTGTTGACCAAAAAGTCTACACTGCTGGATCCCTCATAGACCTGCTCAGTTTTGTTGCTCCGAAGATGATGGAGCGTGGAAGTGCTCACTTCTCCTTTGGGATTGCAGATGACTTGGATGATCCCCAGTATGACCACTGCAAATATTGGTCAAATCCATTAGAAACGAGACTACCAAATGCTCCTGATGTGGAGATATACTCTTTGTATGGAGTTGGAATACCCACCGAAAGGTCTTATATTTACAAGGTTTCCTCTCCTGGAGAA---TGT---CCCATTCCCTTTCAAATTGATTTCTCATCTGAAGGTGAAAAGGGAGGCAGCTGTTTAAAAGTTGGTGTCCATTTGGTAGATGGGGATGAGACTGTCCCGGTTCTAAGTGCAGGTTTCATGTTTGCGAAAGCTTGGCGTGGGAAAACAAGATTCAACCCTTCAGGAGTTAAGACATTCATCAGGGAATATAATCATTCCCCACCAGCAAATCTTTTGGAGGGACGGGGCACCCTGAGTGGCTATCATGTCGATATATTGGGAAACTTTGCTTTGATTGAAGATGTTATCAGAGTAGCAGCAGGAGCTACAGGAGAAGACTTGGGTGGCGATCAAGTTTTTTCGGATATCTTCAAATGGTCTGATAAAATCAAACTAGAACTG
>Csp_1
ATGGCTCCCTTACTGCGGATGCGTAAACTCTGCTTAGAGGAGCCAGTCAAGTGCTCT---------CTAAGCTTCGAAACCCCTCCCACA---------------------------CTCGTGTCTACTTCTTCACTTGTGGAGGAAGCATTGCAGAGTAGGAAGAAGAAAGGGGGGAGGTCGAAAGAGTGGAGTTGTGTAGATTGCTGTTGTTGGCTGATTGGGTACATGTGCACCACTTGGTGGCTTCTCTTCATTCTCTACCACTCGCTGCCCTTGGGTTTC------------------------------TCGGTGCCCGAATCCCCGGGTGCGAAGCTCAAACGAGAAGGATTCAGAGCTCTCCATCCGGTCGTCTTGGTTCCGGGCATCGTCACCGGAGGATTGGAGTTGTGGGAAGGCCGGCCGTGCGCTGATGGCCTGTTCAGGAGGCGGCTTTGGGGCGGCAGTTTTACTGAGATTTTTAAAAGGCCACTATGCTGGTTGGAGCACATGTCTCTAGACAACGAGACAGGGCTAGACCCTCCAGGTATACGAGTCCGTGCAGTGCCCGGTCTGGTCGCAGCGGATTACTTCGCTCCCGGCTACTTTGTGTGGGCGGTGCTCATTGAAAATTTGGCCCACATTGGGTACGAGGGGAAGAACATGCACATGACTGCGTACGATTGGAGGCTCTCTTTTCAAAATACTGAGGTACGAGATCAATCCTTGAGTAGACTGAAGAGTAAGATAGAACTCATGTTCCGAACCAATGGAGATAAGAAGGTTGTGGTGGTGCCTCATTCCATGGGTGTACTCTATTTTCTCCACTTCCTTAAATGGGTTGAAGCACCCCCTCCCATGGGAGGTGGAGGGGGTCCGGGATGGTGTGCCAGGCATATCAAAGCAGTCATGAACATTGGACCCACATTTCTTGGTGTTCCTAAGGCAGTCAGTGGCATATTTTCTGCTGAAGCTAAAGATATCGCTTTTGCTAGGGCTATGGCTCCTGGTATTTTAGATTCTGATATTCTTGGCCTACAAACTCTAAAACACATTATGCGTGTATCTCGCACATGGGATTCTATCATGTCGTTGCTACCGAAAGGGGGAGAAACAATTTGGGGTAACTTGGACTGGTCACCTGAAGAAGGTTATAGTTGTGATCTACAAAAGGAAAAGTATTTGGCCTGTTCAAGCGAGCAGTCTGGCCCATCTAATGCAACTGATGGAAACATAGATTTCAGAGTAGAAGAGAAAGTACACTATGGGAGGATAATTTCCTTTGGCAAGACAGCTTCACTTTTGCCATCTTCTGAGCTATTGAATGCTGATTCCAAGGAACTCTTCCAAGCT---AGTCCCCTTAAACCTAAATCATCGTGTGGAGAAGTACGGACTGAATATGATGAGATGAACCATGAGGCCATCCAAGCAGTTGCGGATAACAAAGTTTACACAGCCAAAACCGTTATTAACCTACTACACTTTGTCGCCCCGAAATTGATGCAGCGTGCAGATGCTCACTTCTCCCATGGGATAGCCGATAATCTAGACGATCTCAAGTATTCGGATTACAAGTACTGGTCTAATCCGTTGGAAACAAAGTTGCCAGATGCTCCAGATATGGAGATATACTGCTTGTATGGGGTCGGTATCCCAACTGAAAGGTCTTATGTCTATAAGCTCTCACCTGTCAACAGG---TGCAACAGCATCCCTTTCCGAATCGATGGCTCAGCCGATGGGAGTGGA---GGCGGATGTTTGAAAGGTGGTGTACACTTAGTTGATGGAGATGAAAGTGTGCCTGCTCTAAGTGCAGGGTTCATGTGTGCCAAAGGATGGCGTGGAAGAAACCGGTTCAACCCGTCCGGCATATCCACCTATGTGAGGGAGTATCGGCACAAACCACCTGCCAATATTCTTGAAGGCCGTGGTTTGGAGAGTGGTGCCCATGTTGATATCATGGGAAATGTAGCCTTGATTGAGGATGTAATGCGGGTGGCTGCTGGTGCAACTGGAGATGAAGTGGGTGGCGACAGGATTTATTCTGATATTTTAAAATTTTCCGAACGGATAAAACTACGGTTA
>Efe_1
ATGGCATCGATGCTGAGGAGGAGGAAGGCG------GCGGAGAAGGTAGAGTCGTCG---------------------CCAGAGGAAGCGGCGCGGAAGGAGTACGGGCCGGAAGAC---------------------GACAAGGGAAGGAAG------AAGGAGAGGGAGAGAGCGAAGAAGGGCAAATGGTCGTGCGTCGATAGTTGCTGCTGGTTCATCGGCGTCATCTGCTCTGTTTGGTGGCTCCTCCTCTTCCTCTACAACGCCATGCCCGCTTCCTTTCCCCAGTACGTCACCGAGGCAATCACCGGCCCCATGCCCGACCCTCCCGGCGTCAAACTGCAGAAGGAAGGACTTGTGGCACGGCACCCTGTCGTCTTCGTCCCAGGAATCGTCACCGGCGGGCTCGAGCTCTGGGAGGGTCACCCTTGCGCTGACGGCCTCTTCCGCAAGCGGCTCTGGGGCGGCACCTTCGGCGAGGTTTACAAGAGGCCTTTATGCTGGGTTGAGCACATGTCTTTGGATAATGAAACTGGGTTGGACAAATCTGGTATCAGAGTGAGGTCAGTTACTGGGCTTGTTGCGGCAGATTATTTTGCACCCGGTTACTTTGTCTGGGCTGTGCTAATTGCAAATTTGGCCCGAATAGGGTATGAGGAAAAAACCATGTACATGGCTGCATACGACTGGAGGCTTTCATTTCAGAACACTGAGGTCCGTGATCAAACACTTAGTCGAATTAAAAGCAATATTGAACTCATGGTGGTCACAAATGGCGGAAAAAAGGTGGTGGTTATTCCTCACTCAATGGGTGTTCTATATTTCCTTCATTTTATGAAATGGGTTGAAGCTCCTGCTCCAATGGGTGGAGGAGGTGGCTCTGATTGGTGTGCAAAGCATATAAAGGCCATTGTGAACATCGGTGGGCCGTTTCTCGGTGTTCCAAAGGCAATTGCTGGGCTTTTCTCGGCTGAGGCTAAGGATGTTGCTGTGGCCAGGGCAATTGCGCCTGGTGTGCTTGACCCTGAGTTGTTTGGTTTGCAAACCCTACAGCATGTGATGAGAATGACTCGTACATGGGATTCAACCATGTCAATGATACCAAAAGGTGGTGACACAATTTGGGGTGATTTGGACTGGTCACCTGAGGATGGCTATGACTGCAACCATAGAAAAACAAAGAATGGC------------GATGGGGCAAACTATACA------------GAAAACCTAATCTCC------AAAACCAAGGTGCACTATGGAAGGATTGTTTCATTTGGAAAGGATGTGGCTGAGGCACCCTCTTCCAAGATTGAGAGGAAGGATTTTAAGGATGCTGCCAAGGTCAAGCCACGAGCTTCAAATTCATCCTGTTCTAGTGATGTATGGACAGAATATCATGAAATGAGCTGGGCTAGTATTGAAGCAGTTGCTGACTACAAAGTGTACACAGCTGGAACACTGTTAGACCTGCTTCAGTATGTTGCTCCAAAAATGATGCAACGTGGTGGAACCCATTTTTCATATGGGATTGCAGACGATTTGGATGACCCTAAGTATAAACACTACAAGTATTGGTCAAACCCTTTGGAAACAAAGTTACCAGATGCTCCTGAGATGGAGATTTATTCTATGTATGGAGTCGGGATTCCTACTGAAAGATCATATGTTTATAAATTTTCCCACTCGTCAGACACATGC---TTCATCCCTTTCCAGATTGACACTTCAGCTGATGGAAGAGAGCCCGGGAGTTGTTTGAAAGGTGGTGTCTTTTCAGTTGATGGGGATGAAACAGTACCTGTCTTGAGCTCAGGCTTTATGTGTGCAAGAGGTTGGCGTGGAAAAACAAGATTCAACCCTTCAGGCATCAAGACCTACGTGAGGGAGTATGATCATGCTCCTCCTGCAAACCTTTTGGAAGGCCGTGGAACTCAGAGTGGTGCTCACGTTGATATTATGGGAAACTTTCAACTGATTGAGGATATTATAAGAGTGGCGGCAGGAGCTACAGGGGAAGAGCTTGGTGGTGATCAAGTTTATTCTGATATCTTTAGATGGTCTGAAAAGATCAAGCTGAAGCTG
>Efe_2
ATGGCGTCGATCCTGAGGAGGAGGAAGGTG------GCGGAGAAGGTAGAGACGCCG---------------------CCAGAGAAAGCGGCGCGGAAGGAGGATGGGCCGGAAGAC---------------------GACAAGGGAAGGAAGGAG---AAGGAAAGGGAGAGAGCGAAGAAGGGCAAATGGTCGTGCATCGATAGTTGTTGCTGGTTCATCGGCGTCATCTGCTCCGTCTGGTGGCTCCTTCTCTTCCTCTACAACGCCATGCCCGCTTCCTTTCCCCAGTACGTCACCGAGGCAATCACCGGCCCCATGCCCGACCCTCCCGGCGTCAAACTACAGAAGGAAGGGCTCGTGGCGCGGCACCCTGTCGTCTTTGTCCCTGGAATCGTCACCGGCGGGCTCGAGCTTTGGGAGGGTCGCCCTTGCGCTGACGGCCTCTTCCGCAAGAGGCTCTGGGGCGGCACCTTCGGTGAGGTTTACAAGAGGCCTTTATGCTGGGTGGAGCACATGTCTTTGGATAATGAAACTGGGTTGGATAAACCTGGTATCAGAGTAAGGCCAGTTACTGGACTTGTTGCGGCAGATTATTTCGCACCTGGTTACTTTGTCTGGGCTGTGCTCATTGCAAATTTGGCCCGAATAGGGTATGAGGAAAAAACCATGTACATGGCTGCATATGACTGGAGGCTTTCATTTCAGAACACTGAGGTCCGTGATAAAACACTTAGTCGAATTAAAAGCAATATTGAACTCATGGTTGCCACAAATGGCGGCAAAAAGGTGGTGGTTATTCCTCACTCAATGGGTGTCCTGCATTTCCTTCATTTTATGAAATGGGTTGAAGCTCCTGCTCCAATGGGTGGAGGAGGTGGCTCTGATTGGTGTGCAAAGCATATAAAGGCCATTATGAACATTGGTGGGCCATTTCTGGGTGTTCCAAAGGCAATTGCTGGGCTTTTCTCGGCTGAGGCTAAGGATGTTGCTGTGGCCAGGGCAATTGCACCTGGTGTGCTTGACTCTGAGTTGTTTGGCTTGCAAACTCTACAGCATGTGATGAGAATGACTCATACATGGGATTCAACTATGTCAATGATACCAAAAGGTGGTGACACCATTTGGGGTGATTTGGACTGGTCACCTGAGGATGCCTATGACTGCAACCATAGAAAAACAAAGAATAGC------------GATGGGAGAAACTATACA------------GAAAGCTTAATCTCC------AAAACCAATGTGCACTACGGAAGGATTGTTTCATTTGGAAAGGATGTGGCCAATGCACCATCTTCCAAGATTGAGAGGAAGGATTTTAAGGATGCTGCCAAGGACAAGCCACTGGCTTCAAATTCATCCTGTTCTAGTGACGTATGGACAGAATATCATGAAATGAGCTGGGCTAGTATCGAATCAGTTGCTGACTACAAGGTGTACACAGCTGGAACACTGTTAGACCTGCTTCAGTACGTTGCTCCAAAGATGATGCAACGCGGTGGAACTCATTTTTCATATGGGATTGCCGATGATTTGGATGACCCTAAGTATAAACACTACAAGTATTGGTCAAATCCTTTGGAAACAAAGTTACCAGATGCTCCTGAGATGGAGATCTATTCTATGTATGGAGTGGGTATTCCTACTGAAAGATCATATGTTTATAAGCTTTCCCACTCGTCAGACACATGC---TTCATCCCTTTCCAGATTGACACTTCAGCTGATGGCAGAGAGCCTGGGAGTTGTCTGAAAGGCGGTGTCTTTTCAGTTGATGGGGATGAAACAGTACCTGTCTTGAGCTCAGGTTTTATGTGTGCAAGAGGTTGGCGTGGAGAAACAAGATTCAACCCTTCAGGCATCAAGACCTACGTGAGGGAGTATGATCATGCTCCTCCTACAAACCTTTTGGAAGGCCGTGGAACTCAGAGTGGTGCTCACGTTGATATTATGGGAAACTTTCAACTGATTGAGGATATCATAAGAGTGGCAGCTGGAGCTACGGGGGAAGAGCTGGGTGGTGATCAAGTTTATTCTGATATCTTTAGTTGGTCTGAAAAGATCAAGCTGAAGCTG
>Egu_1
---ATGTCGATGCTGCGACGGAGGAAGCCC------TCCGAGGCCGAGAAGAAGCCTTCGCAGGCCGACGACTCCTCCTCATCTGGTGCCGCCGCTGCCCCCACGGAGAAAGAGAAA---------------------GAGAAGGATGCGGCGAAGGCGGCGGCGGGGGGGAGGGAGAGGAAGGTGCGGTGGTCGTGCATCGACAACTGCTGCTGGCTGATCGGGTGCATCTGCTCGGTGTGGTGGTTCCTGCTGTTCCTCTATAACGCGATGCCTGCGTCGTTCCCTCAGTACGTGACGGAGGCGATCACCGGGCCATTGCCGGACCCACCGGGGGTCAAGCTCGCCAAGGAGGGGCTCACCGCGCGCCATCCGGTGGTCTTCGTCCCCGGGATTGTCACTGGCGGGCTTGAGCTCTGGGAGGGTCACCAGTGCGCCGATGGGCTTTTCCGCAAACGCCTCTGGGGCGGAACGTTCGGAGAAGTCTACAAGAGACCTTTATGCTGGGTTGAACATATGTCACTTGACAATGAAACTGGGTTGGATCCTCAAGGTATAAGAGTTAGGCCAGTTACAGGACTTGTGGCTGCAGATTATTTTGCTCCAGGTTATTTTGTTTGGGCAGTCTTGATTGCTAATTTGGCCCGCATTGGATATGAAGAGAAGACTATGTATATGGCAGCATATGATTGGAGGCTCTCTTTTCAGAACACTGAGGTACGTGATCAGACATTAAGCAGAATAAAAGTTAACATAGAACTTATGGTATCTACAAATGGTGGGAAGAAGGTGGTAGTTATTCCACATTCCATGGGAGTTTTGTATTTTCTGCATTTTATGAAGTGGGTCGAGGCACCTGCTCCAATGGGTGGTGGTGGTGGTCCAAACTGGTGTGCCAGACATATAAAAGCAGTGATGAATATTGGAGGACCATTCTTAGGTGTTCCAAAAGCAGTTACAGGACTGTTCTCAGCTGAAGCCAAAGATGTTGCTGTTGCAAGGGCCATTGCACCTGGTGTGTTAGATTCTGACTTACTTGGGCTTCAGACCTTGCGACATGTTATGCGTATGACTCGTACATGGGACTCAACTATGTCAATGATTCCAAAAGGTGGCGGTACAATTTGGGGTGGTCTAGATTGGTCACCAGAAGACGGCTATGTCTGTAACACTAAGAAGCAGAAGAATAAT------------GATTCTCATGTCTCTCAGGATGTTAATGCACAGTCT---GATTATCAA---TTGCATAGTGTCAACTATGGCAGAATCATATCTTTCGGCAAGGAGGTATCGGAGAAACCTTCGTCCAAGATTGAGCAGATAGATTTCAGGGATGCTGTTAAGGGCAACAACGTCGCTCATTCAAATGCATCTTGTCGTGAAATTTGGACTGAGTACCATGAATTGGGGTGGGGAGGAATCAAGGCAGTTACTGATTACAAAGTGTATACAGCTAGTTCTATTTTGGATCTTCTTCACTTTGTTGCTCCTAAGATGATGCAGCGTGGAAGTGCTCATTTTTCATATGGGATTGCTGATAATCTGGATGACCCAGCATATGAGCACTACAAATATTGGTCGAACCCATTGGAAACAAAATTACCAAATGCTCCTGATATGGAGATATATTCCATGTATGGAGTAGGAATCCCCACTGAAAGAGCTTATGTTTACAAATTAGCCCCCTCAGCTGAG---TGC---AACATCCCTTTCCAGATTGATACTTCAGCTGAGGGTGGACAAGACGGGAGCTGTTTGAAAGGTGGTGTATACTTAGTCAATGGAGATGAGACTGTGCCAGTTCTAAGTGCAGGCTACATGTGTGCAAAAGGATGGCGTGGGAAAACGCGGTTCAATCCTTCTGGTATCAAGACTTATATCAGGGAGTATGATCATGCCCCTCCTGCTAATCTCTTGGAAGGCCGGGGTACCCAGAGTGGTGCACATGTTGATATCATGGGCAACTTTGCTTTGATTGAGGATATTATCAGAGTGGCAGCAGGTGCAACTGGAGAGGACTTGGGTGGTGATCAAGTTTATTCAGATATATTTAAATGGTCAGAAAAGGTCAAGTTACGACTC
>Lch_1
ATGGCGCCCGTGTTGCGGTTTCGGAGGATGTGT---GTCGAGCCAGTCAAGTTCTCT---------TTAGGCTCTGGCGCTGAAGCTCTCATCAACAGCGACAACAAAGACAAACATCTCTCTTCTGCTGCTGCTGCCGATTTTAGTAGTAGAGATGGGAAGAAGGAGAGGAGGAAGGCTGGTAAGGAATGGAGGTGTGTTGATTGGTGCTGTTGGATGATTGGATGCACGTGCACTACCTGGTGGCTTCTGCTCATCATCTTCAATTCCCTGCCTGCGTCCCTCCCCGGCTTC---------------------GCTTTGCCTGAACCGCCCGGTTTGAAGCTCCAAAGAGAAGGTCTCAAGCCTCTCCATCCTGTCATTTTAGTCCCCGGGATCGTCACTGGCGGCCTCGAGTTGTGGGAAGGCCGACCTTGCGCTGATGGCCTCTTCCGCAAGCGCCTCTGGGCAGGCAGCTTCACTGAAATCTTCAAGAGGCCTCTGTGCTGGTTGGAGCACATGTCGCTTGATAATGAGACAGGGCTAGACCCTCCAGGGATACGGGTTCGTCCAGTCCCTGGCCTGGTTGCGGCCGACTATTTTGCTCCTGGGTACTTCGTTTGGGCAGTCCTCATTGAGAATTTGGCACGCATTGGCTACGAGGGGAAGAATATGCACATGACTGCATACGATTGGAGGCTCTCTTTCCAGAATACTGAGGTTCGCGACCAATCTCTCAGTAGACTGAAGAGCAAGATTGAACTCATGGTCAAAACCAACAACAATAAGAGGGTTGTGGTGGTGCCACATTCCATGGGGGTACTCTATTTTCTCCATTTTCTTAAATGGGTTGAAGCACCACCTCCCACTGGAGGTGGAGGGGATCCTGGATGGTGTGCCAAGCACATCAAAGCCATCATGAACATCGGGCCAGCATTTCTTGGTGTTCCTAAGGTTGTTAGTGGCATATTTTCAGCTGAAGCTAAAGATGTTGCTTTTGCCAGGGCTATGGCTCCTGGTGTGTTTGATTATGATATTCTTGGCCTACAAACTCTAGAGCATGTTATGCGCGTAGTTCGCACGTGGGACTCTATCATGTCTTTGTTGCCAAAAGGTGGAGAAGCAATCTGGGGCAACTTGGATTGGTCACCTGAGGAAGGTTACGATTGTGACACTATGAAGAAGCATTTGAAGGGCTCTTTACGTGAGGAGTCTGGCCCAACCAACTCGAGTGATGGAAAGCTAGGTTTTAGAATGGAGGAGACCATGCACTATGGAAGGCTAATCTCCTTCGGCAAGACTGCATCTCAGTTGCCGTCTTCCGAGCTATTGACTGTTAATTACGAGGAACTCTCACAAGCTGGTACTGCCCGTAAGACAAAATCCTCATGTGGAGAGGTCTGGACGGAATATGATGAGATGGACCGAGAAAGCATCCAAGCAGTTGCTGAGAAAAAGGTTTACACGGCGAGAACCGTACTCGATCTACTACGCTTTGTTGCCCCAAAGACAATGCTGCGTGCTGATGCTCATTTTTCTCATGGGATAGCCGACAATCTAGATGACCCAAAGTATTCTCATTACAAGTACTGGTCTAATCCACTGGAGACCAAGTTGCCAGATGCTCCAGATATGGAGATTTACTGCTTATATGGAGTAGGTATCCCGACAGAAAGGTCTTATGTCTACAAAATCTCTCCATCGGACAGG---TGCAAGAGTATCCCCTTCCGAATTGATAGCTCGGCTGATGGGGGTGAT---AGTGAGTGTTTGAAAAGCGGTGTATACTTTGTAGATGGCGATGAAAGTGTCCCTGCTCTCAGTGCCGGGTTCATGTGTGCCAAAGGGTGGCGCGGAAGAACCCGGTTTAATCCTTCTGGGATGGCTACTTTTGTGAGGGAATATCGGCACAAGCCGCCTGCCAATCTTCTTGCAGGCCGTGGTTTGGAGAGTGGGGCACATGTTGACATCATGGGGAATGTGGCATTGATTGAGGACATCATGCGGGTAGCAGCAGGTGCAACTGGAATTGAGTTGGGTGGCGATCGGATTTATTCCGACATCCTAAAGATGTCGGAGAGGATAAAACTCCGGCTA
>Lch_2
---ATGTCTCTTCTCAGGCGGAGGAAGGCC------TCCGATCCCCCAAAGAAATCTGAGCCGTCGGATGAGATTCCGACGGACAAGATCGAGCTAGAAGACGACGACGACAAGGAG------------------------AAGAAGAAGACGAGGCCAGACGAGGAGGAGAAGAAGAAGAAGACCAAATGGTCCTGCGTCGACACCTGCTGCTGGTTCATCGGCCTCATCTGCTCCATCTGGTGGTTCCTTCTCTTTCTGTACAACGCCATGCCGGCGTCGTTCCCTCAGTACGTCACCGAGGCGATCACGGGCCCCATGCCGGACCCACCGGGCGTGAAATTGCAGAAGGAAGGGCTGTCAGCGAAACACCCTGTCGTGTTCGTGCCCGGGATCGTTACTGGCGGGCTAGAGCTCTGGGAGGGCCACCAGTGCGCGGACGGCTTGTTTCGGAAGCGTCTATGGGGCGGGTCATTCGGAGAAATCTACAAGAGGCCTTTATGCTGGGTTGAGCATTTGTCACTGGACAATGAAACTGGGCTGGATCCTTCTGGGATAAGAGTTAGGCCTGTCACAGGACTTGTGGCAGCAGATTACTTTGCTCCTGGCTATTTTGTATGGGCAGTTTTGATTGCTAATTTGGCACGTATTGGCTACGAGGAGAAGACCATGTATATGGCTGCATACGATTGGAGACTTGCATTTCAGAACACTGAGTTACGGGATCAAACCCTCAGCAGAATAAAAAGTAATATAGAGCTTATGGTAGCTACAAATGATGGAAAAAAGGTCATTGTTATTCCGCATTCTATGGGTGTTCTCTACTTCTTGCATTTCATGAAGTGGGTCGAGGCACCAGCTCCGATGGGTGGTGGAGGCGGTCCGAACTGGTGCGCCCAGCATATTAAGGCAATCATGAACATTGGTGGGCCATTTTTAGGTGTTCCAAAAGCAATTTCAGGACTTTTCTCGTCTGAAGCCAAGGATGTTGCTGTTGCCAGGGCAATTGCACCTGGTGTGTTGGATAATGATATATTTGGTATTCAAACTTTAAAATATGTAATGAGGATGACACGTACATGGGATTCAACCATGTCAATGATACCAAAAGGTGGAGACACCATTTGGGGCGGCTTGGACTGGTCACCAGAAGAAGGCTATGAATGCAGTCATAAGAAGCAGAAGAACAAT------------CATTCACACATTGAACTTGCTACAGAGATGGAGAAAGTGGGTTCTTGT---CCAAGCCATGCAAAATATGGAAGGATTATATCCTTTGGTAAAGATGTAGCAGTGAAGCGTTCATCCGAGATTGAGAGGATCGAATTCAGGGATGCTGTTAAGGGTAATAGCGTGGCCCATTCCAATGTGTCATGTGGTGATGTATGGACAGAATACAATGAAATGGGATGGGGGGGCATTAGTGCGGTTGCTGACTACAAAGTCTACACAGCTGGTTCGATTCTGGATCTGCTTCATTTTGTTGCTCCAAGGATGATGCAGCGAGGAGATGCCCATTTTTCATATGGGATTGCAGACAATTTGGATGACCCAAAATACGAGCATTATAAATATTGGTCAAACCCTTTAGAAACAAAATTGCCAAATGCCCCCGATATCGAAATTTATTCTATGTACGGAGTCGGAATTCCAACTGAAAGATCATATGTTTACAAGGTATCCTCCTCAGCAGAA---TGC---TTCATTCCCTTCCAGATTGATACCTCAGCTGAGGGTGGAAATGAAGACGGTTGTTTGCAAGGTGGAGTATATTCAGTGAATGGAGACGAGACCGTGCCTGTTCTAAGTGCAGGCTTCATGTGTGCAAAAGGGTGGCGTGGGAAGACCCGGTTCAACCCTTCAGGAATTCGGACTTATATCAGGGAGTACAGTCATGCCCCACCTGCTAATTTTCTGGAGGGGCGGGGCACGCAGAGCGGGGCCCATGTTGATATAATGGGTAACTTTGCGTTGATTGAAGATGTTATAAGAGTAGCAGCTGGGGCCACAGGAGAAGACTTGGGCGGTGATCAAGTCTATTCCGACATCTTCAAGTGGTCTGAAAAAATCAAATTGAAGCTC
>Lch_3
---ATGTCTCTTCTCAGGCGGAGGAAGGCC------TCCGATCCCCCAAAGAAATCTGAGCCGTCGGATGAGATTCCGACGGACAAGATCGAGCTAGAAGACGACGACGACAAGGAG------------------------AAGAAGAAGACGAGGCCAGACGAGGAGGAGAAGAAGAAGAAGACCAAATGGTCCTGCGTCGACACCTGCTGCTGGTTCATCGGCCTCATCTGCTCCATCTGGTGGTTCCTTCTCTTTCTGTACAACGCCATGCCGGCGTCGTTCCCTCAGTACGTCACCGAGGCGATCACGGGCCCCATGCCGGACCCACCGGGCGTGAAATTGCAGAAGGAAGGGCTGTCAGCGAAACACCCTGTCGTGTTCGTGCCCGGGATCGTTACTGGCGGGCTAGAGCTCTGGGAGGGCCACCAGTGCGCGGACGGCTTGTTTCGGAAGCGTCTATGGGGCGGGTCATTCGGAGAAATCTACAAGAGGCCTTTATGCTGGGTTGAGCATTTGTCACTGGACAATGAAACTGGGCTGGATCCTTCTGGGATAAGAGTTAGGCCTGTCACAGGACTTGTGGCAGCAGATTACTTTGCTCCTGGCTATTTTGTATGGGCAGTTTTGATTGCTAATTTGGCACGTATTGGCTACGAGGAGAAGACCATGTATATGGCTGCATACGATTGGAGACTTGCATTTCAGAACACTGAGTTACGGGATCAAACCCTCAGCAGAATAAAAAGTAATATAGAGCTTATGGTAGCTACAAATGATGGAAAAAAGGTCATTGTTATTCCGCATTCTATGGGTGTTCTCTACTTCTTGCATTTCATGAAGTGGGTCGAGGCACCAGCTCCGATGGGTGGTGGAGGCGGTCCGAACTGGTGCGCCCAGCATATTAAGGCAATCATGAACATTGGTGGGCCATTTTTAGGTGTTCCAAAAGCAATTTCAGGACTTTTCTCGTCTGAAGCCAAGGATGTTGCTGTTGCCAGGGCAATTGCACCTGGTGTGTTGGATAATGATATATTTGGTATTCAAACTTTAAAATATGTAATGAGGATGACACGTACATGGGATTCAACCATGTCAATGATACCAAAAGGTGGAGACACCATTTGGGGCGGCTTGGACTGGTCACCAGAAGAAGGCTATGAATGCAGTCATAAGAAGCAGAAGAACAAT------------CATTCACACATTGAACTTGCTACAGAGATGGAGAAAGTGGGTTCTTGT---CCAAGCCATGCAAAATATGGAAGGATTATATCCTTTGGTAAAGATGTAGCAGTGAAGCGTTCATCCGAGATTGAGAGGATCGAATTCAGGGATGCTGTTAAGGGTAATAGCGTGGCCCATTCCAATGTGTCATGTGGTGATGTATGGACAGAATACAATGAAATGGGATGGGGGGGCATCAGTGCGGTTGCTGACTACAAAGTCTACACAGCTGGTTCGATTCTGGATCTGCTTCATTTTGTTGCTCCAAGGATGATGCAGCGAGGAGATGCCCATTTTTCATATGGGATTGCAGACAATTTGGATGACCCAAAATACGAGCATTATAAATATTGGTCAAACCCTTTAGAAACAAAATTGCCAAATGCCCCCGATATCGAAATTTATTCTATGTACGGAGTCGGAATTCCAACTGAAAGATCATATGTTTACAAGGTATCCTCCTCAGCAGAA---TGC---TTCATTCCCTTCCAGATTGATACCTCAGCTGAGGGTGGAAATGAAGACGGTTGTTTGCAAGGTGGAGTATATTCAGTGAATGGAGACGAGACCGTGCCTGTTCTAAGTGCAGGCTTCATGTGTGCAAAAGGGTGGCGTGGGAAGACCCGGTTCAACCCTTCAGGAATTCGGACTTATATCAGGGAGTACAGTCATGCCCCACCTGCTAATTTTCTGGAGGGGCGGGGCACACAGAGCGGGGCCCATGTTGATATAATGGGTAACTTTGCGTTGATTGAAGATGTTATAAGAGTAGCAGCCGGGGCCACAGGAGAAGACTTGGGCGGTGATCAAGTCTATTCCGACATCTTCAAGTGGTCTGAAAAAATCAAATTGAAGCTC
>Nco_1
ATGGCGTCGATGCTGAGGAGGAGGAAGGCG------GCGGAGAAGTTAGAGACGCCG---------------------ACGGAGGAAGAGGCGAGGAAGGAGGACGGGCAGGAGGAC---------------------GCTAAGGGGAGGAAGGAGAAGGAGAGGGAGAGGGCGAAGAAGAAGGCTGAGTGGTCGTGCATCAACAGTTGCTGCTGGTTCATCGGCGTCATCTGCTGCGTCTGGTGGTTCCTCCTCTTCCTCTACAACGCCATGCCCGCCTCCTTTCCCCAGTACGTCACCGAGGCAATCACCGGCCCCATGCCCGACCCTCCCGGCGTCAAACTGCAGAAGGAAGGGCTCGTGGCGCGGCACCCGGTCGTCTTCGTCCCCGGAATCGTCACCGGTGGGCTCGAGCTCTGGGAGGGTCACCCTTGTGCTGACGGTCTCTTCCGCAAGCGGCTCTGGGGCGGCACCTTCGGCGAGGTTTACAAGAGGCCTTTATGCTGGGTGGAGCACATGTCTTTGGATAATGAAACTGGGTTGGACAAATCTGGTATTAGAGTGAGGCCAGTTACTGGGCTTGTTGCGGCAGATTATTTTGCGCCGGGTTACTTTGTCTGGGCTGTGCTAATTGCAAATTTGGCCCGTATTGGGTATGAGGAGAAAACCATGTACATGGCTGCATATGACTGGAGACTTGCCTTTCAGAACACTGAGGTCCGTGATCAAACACTTAGTCGAATTAAAAGCAATATTGAACTCATGGTTGCCACAAATGGTGGCAAAAAGGTGGTGGTTATTCCTCACTCAATGGGTGTTCTATATTTCCTTCATTTTATGAAGTGGGTTGAAGCACCTGCTCCAATGGGTGGAGGAGGTGGCTCTGATTGGTGTGCAAAGCATATAAAGGCCATTGTGAACATTGGTGGACCATTTCTGGGTGTCCCAAAAGCAATTGCTGGGCTTTTCTCTGCTGAGGCTAAGGATGTTGCTGTGGCCAGGGCAATTGCACCTGGTGTGCTTGATTCTGAGTTGTTCGGCTTGCAAACCTTACAGCATGTGATGAGAATGACGCGTACATGGGATTCAACCATGTCAATGATACCAAAAGGTGGTGACACCATTTGGGGAGACCTGGACTGGTCACCTGAGGATGGCTATGACTGTAACCAAAGAAAAGCAAAAAATGGC------------GATGTGATGAACGATACA------------GACAGCCTAATCTCC------AAAACCAAGGTGCACTATGGAAGGATTGTTTCTTTTGGAAAGGATGTGGCTGAGGCACCCTCTTCCAACATTGAGAGGAAGGGTTTTAAGGATGCTGTCAAGGATAAGCTACTATCTTCAAATTCGTCCTGTTCTAGTGATGTATGGACAGAATATCATGAAATGAACTGGGCTAGCATTGAATCGGTTGCTGACTACAAGGTGTACACAGCTGGAACACTTTTAGACCTGCTTCAGTATGTTGCTCCAAAAATGATGCAACGTGGCGGAACTCATTTTTCATTTGGGATTGCAGACAATTTGGATGACCCTAAGTATAATCACTACAAGTATTGGTCAAACCCTTTGGAAACAAAGTTACCGGATGCTCCTGAGATGGAGATTTATTCTATGTATGGAGTTGGTATTCCTACTGAAAGATCATATGTTTATAAACTTTCCCACTCATCAGACACATGC---TTCATCCCTTTCCAGATCGACACTTCAGCTGATGACAGAGAACCTGGGAGTTGTTTGAAAGGCGGTGTCTTTTCAGTTGATGGGGACGAAACAGTACCTGTCTTGAGCTCGGGCTTTATGTGTGCAAAAGCTTGGCGTGGAAAAACAAGATTCAATCCTTCAGGCATCAAGACCTATGTGAGAGAGTACGATCATGCTCCTCCTGCAAACCTTTTGGAAGGCCGTGGAACTCAGAGTGGTGCTCATGTTGATATAATGGGAAACTTTCAATTGATTGAGGATATTATAAGAGTGGCAGCAGGAGCTACGGGGGAAGAGCTGGGTGGTGATCAAGTTTATTCTGATATCTTTAGATGGTCTGAAAAGATCAAGCTGAAGCTG
>Osa_1
---ATGTCGCTGCTGCGGCGCCGGAAGCAG------CCGCAGCCGCCGCCGGAG------CAGCCGAACGAGGACAGCAGCAACGGCTCCGACCTCGACGAGAAGGGGAAGAAGAAGTCCTCGGCGGCGCCTCCTCCGGAGGCGGCGGCGGCGGCGGCGAAGGAGGCGACGAAGCGGACGAGGGCCAGGTGGTCGTGCGTGGACAGCTGCTGCTGGCTGGTGGGGTGCGTGTGCTCGGCGTGGTGGCTGCTGCTCTTCCTGTACAACGCGATGCCGGCGTCGTTCCCGCAGTACGTCACGGAGGCGATCACGGGGCCGCTCCCGGACCCTCCCGGGGTCAAGCTGCAGAAGGAGGGGCTGCGGGCGAAGCACCCCGTCGTGTTCGTCCCGGGCATCGTCACCGGCGGCCTCGAGCTCTGGGAGGGGCACCAGTGCGCCGAGGGGCTCTTCCGCAAGCGCCTCTGGGGCGGCACGTTCGGCGACGTGTACAAGAGGCCTTTATGCTGGGTTGAACATATGTCACTGGACAATGAAACTGGATTAGATAAACCAGGAATAAGAGTTCGGCCAGTCACAGGCCTAGTGGCAGCAGACTATTTTGTTCCTGGGTATTTTGTTTGGGCTGTTTTGATTGCAAATTTAGCTCGTATTGGATATGAAGAAAAGACCATGTACATGGCTGCATATGATTGGAGGTTATCTTTCCAGAACACTGAGGTTCGTGATCAAACTTTGAGCAGGATAAAAAGTAACATTGAACTCCTGGTAGCAACTAATGGTGGAAATAGGGTGGTGGTGATCCCACATTCTATGGGGGTTCTCTATTTTCTGCATTTTATGAAGTGGGTTGAGGCTCCTCCTCCCATGGGTGGTGGTGGTGGTCCAAATTGGTGTGCAAAGCACATCAAATCTGTAATGAATATTGGCGGACCTTTCTTAGGAGTTCCTAAGGCTGTTGCAGGACTTTTCTCATCTGAAGCCAAAGATGTTGCTGTTGCTAGAGCCATTGCACCAGAAGTCCTAGACTCTGACTTCCTTGGACTTCAGACCTTACGCCATTTGATGCGTATGACCCGCACATGGGATTCAACAATGTCAATGATTCCTAAGGGCGGTGACACCATTTGGGGAGATTTGGATTGGTCTCCAGAAGATGGTTTTGAGTGTAAAGCTAAGAATCAGAAAATCAAT------------GATTCTGAGGTTTCTAAGGATGCTAACGGGAAGAAT---GAGGTTCAT---CCAGAACCTGTTAAGTATGGAAGAATTGTCTCTTTCGGTAAAGATGTAGCAGAGGCTCCATCTTCAGAAATTGAGCAGATAGAATTTCGTGATGCTGTCAAAGGCAATAATATTGCCCACTCAAATACATCATGCCGGGATATATGGACAGAGTATCATGAATTAGGATGGGGCGGAATAAAGGCAGTTGCAGACTACAAGGTTTACACTGCTGGCTCCATTATAGATCTTCTTCGTTTTGTTGCTCCAAGGATGATGCAGCGTGGAAGTGTTCACTTTTCGTATGGGATTGCTGACAACTTGGATGATCCAAAGTACGGCCACTACAAATACTGGTCAAATCCCTTGGAAACAAAATTACCAAATGCACCTGAAATGGAAATATTTTCAATGTATGGAGTTGGCATTCCGACGGAGAGAGCATATGTCTATAAATTAGCCCCACAAGCAGAG---TGC---TATATACCTTTTCAGATAGACGCTTCAGCTGAGGGTGGGGATGAGAATAGCTGTCTGAAAGGCGGCGTTTACCTGTCTAATGGTGATGAGACCGTACCAGTTCTTAGTGCAGGATATATGTGCGCAAAAGGCTGGCGAGGAAAAACACGCTTCAACCCTTCTGGCAGCAAGACCTACGTCAGAGAATACAGCCATTCTCCACCCTCAAATCTCCTCGAAGGCAGGGGCACCCAGAGTGGTGCGCACGTTGATATCATGGGGAATTTTGCTTTAATCGAGGATATTATCAGGATTGCTGCTGGGGCAACTGGTGAAGAGCTTGGCGGTGACCAGGTTTATTCCGATATATTCAAATGGTCTGATAAGATTAAATTGAAACTA
>Out_1
---ATGGCGTTGCTAAGACGCAGAAAAGCA------TCCCAACCAGAGAATTCCGAT------------------AATGCGAATAAAGAAGAGTCCGAGGAGAAGGGGAAGGAGAAA------AAACCAGAGTCAAAAGTGCCGAGCCCTGCTGAAGAAAGCAAACGCAAAGGCAGACCTAGCAATAAATGGAATTGTGTGGATTCCTGTTGTTGGTTAGTTGGTTACGTATGCTCAACATGGTTCCTTCTCGTGTTTCTTTACAATACTCTGCCCGCCTCGTTGCCTCAATATGTAACGGAGGCTATTACGGGCCCTCTGCCCGACCCTCCCGGTGTTAAGTTGAAGAAAGAAGGGTTGGAGGTGCATCATCCTGTTGTTTTTGTTCCGGGGATTGTCACCGGGGGACTCGAGCTCTGGGAGGGGCATCCTTGTGCTGAAGGTCTCTTTCGTAAACGGCTCTGGGGTGGTACCTTTGGGGAAGTCTATAAGAGGCCTCTGTGCTGGGTAGAACACATGTCTTTGGACAATGAAACAGGATTGGATCCTCCTGGAGTTAGGGTCAGGCCAGTTTCAGGGCTTGTTGCAGCAGATTACTTTGCACCTGGCTATTTTGTATGGGCAGTGTTGATTGCGAATTTGGCACACATTGGGTACGAAGAGAAAAATATGTATATGGCTGCTTATGATTGGAGACTTTCTTTTCAAAATACTGAGGTGCGTGACCAAACATTGAGCAGACTTAAAAGTACTATAGAGCTTATGGTAAAAACTAATGATGGAAGAAAAGTGGTTGCCATACCACATTCCATGGGAGTCCTTTACTTTCTACACTTTATGAAGTGGGTGGAGACGCCAGCTCCTATGGGTGGTGGAGGTGGTCTGGACTGGTGTGCTAGACATATAAAAGCAGTAATGAATATTGGAGGACCGTTTCTAGGTGTCCCAAAAACTGTTACAGGACTTTTTTCAGCCGAAGCCAAGGATGTTGCAGTTGCGAGAGCAATTGCTCCTGGTGTTATAGACTTAGAGATCTTTGGGCTGCAGACTCTGCAGCATGTTATGCGAATGACCCGCACTTGGGATTCCACCATGTCAATGCTACCAAAAGGTGGGGAGACAATTTGGGGTGGCCTGGATTGGTCTCCAGAAGAAGGATATGATTGCCATCAAAAGAAGGATAAACCTAAG------------GAGGCACACGATGTCAGCAACTCAAGTACAGGAGTGTTAATTTCTGGTGGGAAGCCTATAGCACACTATGGAAGGATGATATCATTTGGGAAGGATGCAGCAGAACTGCCTTCATCCATGCTAGTGATGGGAGATTACAAGGCTGCTTCTACAAGTAACAGCCTTGTCCAACCCAATGTATCTTGTGGAGACGTCTGGACAGAGTACCACGAGATGAGTCGGGAGAGTGTTGAGGCAGTTGCTGAACATAAAGTATATACAGCAGGAACTGTCTTAGACTTGCTCCATTTTGTTGCCCCAAAGATGATGCGACGTGGAGACGCTCATTTTTCTTATGGCATTGCTGACAATTTGGATGACCCCAAATATGAACATTACAAATACTGGTCTAATCCTCTCGAGACAAAATTGCCAAATGCTCCAGAGATGGAAATATACTCATTGTATGGAGTTGGCATTCCTACAGAAAGATCGTATGTGTACAAGTTGTCCCCTTCTGCTGACACATGC---TATATACCGTTTCGAATTGACAGTTCAGCTGAGGACGGGGATACAGGGGATTGCCTGAAAGGAGGTGTGTACTTAGTTGAAGGTGATGAAACTGTGCCAACTTTGAGTGCTGGATTCATGTGTGCTAAAGGCTGGCGTGGGAAAACTAGATTCAATCCTTCTGGTATGGCCACCTTTATAAGGGAGTATGACCATGCCCCTCCTGCAAACTTATTGGAAGGTCGAGGTACTCAGAGTGGTACCCATGTTGACATTATGGGCAACTTTGCTTTGATAGAGGACATTATAAGAGTGGCAGCAGGAGCAAAAGGGGAAGATATTGGTGGAGATCAAGTGTATTCGGATATTTTAAAATGGTCTGAGAAGATTAAGCTGCGTCTA
>Out_2
------------------------------------------------------------------------------------------------------------------------------------------------------------------------------------------------------------------------------------------------------------------------------------------------------------------------------------------------------------------------------------------------------------------------------------------------------------------------------------------------------------------------------------ATGTCTTTGGACAATGAAACAGGATTGGATCCCCCTGGGATTAGAGTCAGGCCAGTTTCAGGGCTTGTCGCAGCAGATTACTTTGCACTTGGCTACTTTGTATGGGCAGTGCTGATTGAGAACTTGGCACGTATTGGATACGAGGGTAAAACCATGCATATGGCTGCATATGATTGGAGACTCTCTTTCCAAAATACTGAGGTGCGAGACCAAGCATTGAGCAGGCTGAAGAGTACAATAGAGCTTATGGTCCAAACCAATGATGGGAGAAAAGTTGTTGCCATACCACATTCCATGGGAGCCATTTACTTTCTGCACTTTATGAAATGGGTTGAAGCGCCAGCTCCTATGGGTGGTGGAGGTGGCCCAGATTGGTGTGCTAAGCACATAAAAGCAGTGATGAATATTGGGGCACCATTTCTCGGTGTTCCAAAAGCCTTTTCAGGACTTTTTTCAGCTGAGGCCAAGGATATTGCAGCTGTCAGAGCTATAGCTCCCGGTGTTGTAGACTCTGAGATATTTGGTCTGCAGACCCTGCAGCATGTGATGCGTATGACTCGCACTTGGGATTCTACCATGTCGATGTTACCGAAAGGTGGAGAGACAATTTGGGGTGATCTTGATTGGTCACCTGAAGAAGGATATGATTGCCTTTTGAAAAAATACAAGCATGATCCACACCTATGCAACAAACATGATTCGAGCAACTCATGTACAAAAGAGTTAGGTTCTAGTGGGAAGTGTCTGGCCCACTATGGAAGGATCCTTTCATTTGGTAAGGATGCAGCAGAACTGCCATCCTCTGAGTTAACAATGGCTGACTACAAGGCAACTTCTAAAAGTAGAAACCTTGTTCAACATAATGTATCTTGTGGAGATGTTTGGACTGAATACCATGAGATGAGCTTGGAGAGTGTCCAGGCAGTTGCTGCACATAAAGTTTACACAGCAGGGACTATTCCTGATCTGCTCCGGTATGTTGCTCCAAAGATGATGCAACGTGGGGATGCCCAGTTTTCTCATGGCATTGCTGACGATTTGGATGACCCAAAATATGGACATTACAAATACTGGTCTAATCCTCTTGAGACTAAATTGCCAGATGCTCCAGATATGGAAATGTATTGTTTGCATGGAGTTGGCATTCCTACGGAAAGATCTTATGTTTACAGATTGTCTCCTTCTCTGGACATGTGT---TACATACCTTTCCGAATAGACAATTCAGCTGAGGGGGACTCA---AAGGGTTGCCTGAAAGGAGGCGTATTCTTTGTCGACGGTGATGAAACTGTGCCAGCTTTGAGTGCTGGATTCATGTGTGCTAAAGGCTGGCGTGGGAAAACCAGATTTAATCCTTCAGGTATGGCAACCTTCATAAGAGAATATGATCATGCTCCTCCTGCCAACCTATTGGAAGGTCGTGGCATGCAAAGTGGTGCCCATGTTGACATTATGGGAAATGTTGCCCTAATAGAGGACATTATGAGAGTAGCAGCAGGTGCAACAGCAAAAGAGAAAGGTGGCAATAGAGTGTATTCTGATATTCTGAAATGGTCTGAGCGGATAAATCTGCGGCTT
>Pab_1
ATGGCTTCACTGCTGAGACGCAGAAAGGCA------TCAGAGACAGACCACGTGGGG---------AATACTGCCAGTACAGAACATCAGGCGGAGGAGGATAAGGGAAAGGAGAAA------------------GCAAAAGGCAAAGTCAAGGAAACTGAGAAAGATAAGAAGAGGAATGGCAGCAAATGGTGGTGTCTGGACAATTGCTGCTGGTTCATAGGTTGGATAATTTCAATGTGGTGGCTTTTGACTGTTCTCTACAATGCTCTTCCA------------CAGTTTGTGACGGATGCCATCACTGGGCCTCTGCCGGACTCTCCTGGTCTCAAGTTGAAGAAGGAAGGCCTAACGGTGCACCATCCTGTTGTTTTCGTGCCCGGGATCGTAACTGGGGGCCTCGAACTCTGGGAGGGACGCCCTTGTGCTGATGGCCTCTTCAGGAAGCGCCTCTGGGGTGGAACCTTTGGCGAAGTCTACAAGAGGCCTCTATGCTGGGTAGAACACATGTCTTTGGACAATGACACAGGCTTGGATCCTCCTGGGATAAGGTTGAGGCCAGTCTCAGGGCTGGTGGCAGCAGATTATTTTGCACCTGGCTATTTTGTATGGGCTGTCTTGATTGCTAACCTGGCACAGATTGGGTACGAGGAAAAAACTATGCACATGGCTGCATATGATTGGAGACTTTCTTTTCAAAACACAGAGGTCCGTGACCAAGCTTTGAGCAGGCTGAAAAGTAACATAGAGCTTATGGTGAAAACAAATAATGGCAGAAAAGTGGTTGCCATACCACATTCAATGGGGGCCCTTTACTTTTTACACTTTATGAAGTGGGTGGAGGCACCAGCTCCTATGGGTGGTGGAGGTGGCCCAGATTGGTGTGCCAAATATCTAAAAGCAGTAATGAATATTGGTGGCCCATTCCTTGGTGTCCCAAAAGCTGTCTCAGGACTTTTTTCAGCTGAAGCTAAGGATGTTGCTGTTGCTAGAGGGGTTGCTCCTGGTGTTGTAGACAATGAGTTTTTTGGAAGGCATACTCTACAGCATCTGATGCGCATGACTCGCACCTGGGATTCAACCATGTCCATGTTACCAAAAGGTGGTGAGACAATTTGGGGTAATATAGACTGGGCACCGGAAGAAGGATATCAATGCAATACT---AAGGACAAACATCAG------------GAGGTACACGATGAAAGGAATTTGAGTACGGGAGAACTAAGCTCTCAAAGGGAACCTGGAACACATATTGGAAGGATTATTTCATTTGGGAAGGATGCAGCACAACTGCCTTCATCCAAGCTAGTCATGAGAGATTACAAGGCCAGTTCTGAAAATAATGGCCTCACTAAGTCAAATGTATCCTGTGGAGACGTCTGGACTGAGTACCATGAAATGAACTGGGAGAGTATTGAGGCTGTTGCTGACCATAAAGTATACACAGCAGAAACTGTCTTAGATCTGCTACACTTTGTTGCTCCAAAATTGATGCAACGAGGAGATGCCCATTTTTCTTATGGCATTGCTGACAATTTGGATGATCCAAAATACAAGCATTACAAGTACTGGTCTAATCCTCTCGAGACAAAATTGCCAAATGCCCCAGATATTGAAATATACTCTATGTATGGTGTTGGAATTCCTACAGAAAGATCATATGTTTATAAATTGTCCCCTTCTGCTGACACATGC---TACATACCATTTCGAATTGACACTTCAGCAGACGGGGGGGAAGCAGACAGTTGCCTAAAAGGAGGTGTGTATTTAACTGAAGGTGACGAAACCGTGCCATCTCTCAGTGCTGGATTCATGTGTGCCAAAGCCTGGCGTGGGAAAACTAGATTTAATCCTTCAGGCATGTCAACCTATATAAGGGAGTACCTCCATGCACCACCTGCAAACATATTGGAAGGTCGTGGTACCCAGAGTGGTTCTCATGTTGACATAATGGGGAACTTTGCTTTGATAGAGGATGTCATAAGAGTAGCAGCAGGTGCAAATGGGGAAGATATAGGTGGAGATCAAGTGTACTCTGATGTTCTAAAATGGTCTGAGAAGACTAAACTAAAGCTA
>Ppe_1
ATGGCTTCCATTCTTCGGTTTCGCAAGCTGTGCTATGTTGAGCCT------TGCTCTTTAAAATTTCAATCTTTTGAAACCCCCAAAATTGAAAACAGAGATGAGGGTGGT------GTTGGTTCCAAGACTCAGAATTTATTAGAGAAGAAGCAGAGGAAGAACAAGAACAAGAAGCAACACAGAGAATGGAGGTGCATAGATAGCTGCTGTTGGGTAATTGGGTACATGTGCACAACTTGCTGGGTTCTCTTGTTTTTGTATCACAGCTTGCCAGCTACATTGACTGGTTTT---------------------CCAGTGCCAGAGTCACCTGGGACAAGGCTTAAAGCTGAAGGGTTGACTCCTCTTCACCCTGTTGTGTTGGTGCCTGGCATTGTAACTGGTGGCCTTGAGCTTTGGGAAGGGAGGCCTTGTGCTGAAGGACTTTTCAGGAAGCGTCTTTGGGGTGGCGGTTTCACAGAGATCTTCAAAAGGCCCTTGTGTTGGTTGGAGCACCTATCTCTACACAATGAAACAGGGCTTGACCCTCCAGGAATTCGAGTCAGAGCAGTTCCAGGACTCGTTGCAGCTGACTATTTTGCTCCTGGCTACTTTGTTTGGGCTGTTCTCATTGAAAATTTGGCAAAAATTGGTTATGAAGGGAAGAATATGCATATGGCTGCGTATGATTGGAGGCTATCTTTCCAAAACACAGAGATTCGAGACCAAGCTCTTACAAGATTGAAGAGTAAAATTGAGCTTATGTACGTAACCAATGGCCATAAGAAAGTGGTGGTGGTACCTCATTCTATGGGTGTAATTTATTTTCTCCACTTCATGAAATGGGTTGAATCACCTCCTCCTATGGGAGGCGGTGGTGGTCCAAGTTGGTGTGCCAAGCACATCAAAGCAATCATGAATATCGGTCCAGCATTTCTTGGTGTTCCAAAAGCTGTTAGTAATATATTTTCTGCTGAGGGTAAAGATGTCGCATATATCAGAGCTATGGATCCTGGTGTTTTAGATTCTGAAATTCTCCGGCTTCAAACCCTTGAGCATGTCATGCGGGCATCTCGAACCTGGGATTCCATAGTTTCCTTATTGCCAAAAGGTGGAGATGCCATCTGGGGCAATTTGGACTGGTCTCCTGAAGATGGGCATAGCTGTGACCTGGCAAAGAAAGGATATCTA------------CAGACGTCAGGTGACACTAACAACAGGGATGAAAATAGAGTTTTCCAAGTGAAAGAACCTGTGAAGTATGGAAGAATAATCTCTTTTGGCAAGGAAACATCACAAATATCTTCTCCACAGCTTCCTAGGCATGATTTCAAGGATCTTCCGCACAAAGATTCTGCCACAAATTTCACATCTTCATGTGGAGAGGTGTGGACTGAATATGATGAGTTAAGCAGGGAAAGCATCAGAAAAATTACAGAAAATAAGGCTTACACAGCTCAAACTCTTTTTGATCTACTGCGCTTTGTGGCTCCAAAAATGATGCAACGGGCTGAGGCTCACTTCTCTCATGGGATAGCTGATAATCTTGATGATCCCAAATATGCCCATTACAAGTATTGGTCCAATCCACTTGAGACCAAGCTACCAGTTGCTCCAGATATGGAAATATACTCTTTATATGGTGTTGGAATCCCCACCGAAAGATCATATGTATACAAGATGTCTCCTTCTGACAAG---TGCAAGAGCATTCCATTTCGGATTGATGGCTCAGCAGAAGGAGAGGCA---GGCAGCTGTCTGAAAAATGGAGTATATTTTGTGGATGGTGATGACAGTGTGCCTGTATTGAGTGCTGGACTCATGTGCGCCAAAGGGTGGAGAGGAAGAACCAGGTTCAACCCATCTGGTATTGCTACCTACATAAGGGAGTACCAGCACAAGCCACCGGCTAGTCTGCTTGAGGGAAGGGGTATAGAGAGTGGTGCACATGTTGACATCATGGGAAATGTTGCACTAATCGAAGATGTTCTACGGATTTCTGCCGGAGCAACTGGTGCACAGGTTGGAGGTGATAGGATTTACTCGGATATTATGAGAATGTCTGAGAGAATAAATCTTCAGCTG
>Ppe_2
---ATGTCGTTTCTCAGACGCAGAAAGGGA------AAAGCTTCGGACTCACAGCCG---------------------------------GCTCCGATTGAAGACGAGAGTGAAAAA------------------GAACAGGAAAACCAGAAGCACAAGCAAAAGCAAAAGCTTCCCAGTAAACAAAAGTGGTCCTGCGTCGATAGCTGTTGTTGGTTCATTGGGTTCATATGCTCGATCTGGTGGTTCTTGCTCTTCTTGTACAACGCAATGCCCGCTTCTTTTCCTCAGTTCGTGACCGAAGCGATAACGGGTCCCTTGTCTGACCCGCCTGGCGTGAAATTGAGGAAGGAGGGGCTCATGGCCAAGCACCCTGTGGTCTTTGTGCCTGGGATTGTGACCGGCGGGCTTGAATTGTGGGAAGGGCATCAGTGTGCTGATGGGTTGTTTAGGAAGAGGCTATGGGGTGGCACATTTGGTGAATTGTACAAAAGGCCGTTATGCTGGGTTGAGCACATGTCACTGGATAATGAAACAGGACTAGACCCTTCGGGTATAAGGGTCAGGCCTGTATCTGGCCTTGTGGCAGCTGATTATTTTGCACCAGGTTATTTTGTCTGGGCAGTTTTAATTGCTAATTTGGCTCGCATTGGATATGAAGAGAAAACCATGTATATGGCTTCGTATGATTGGAGATTATCGTTTCAAAATACCGAGGTTAGGGACCAAACGTTAAGTAGGATAAAGAGTAATATACAGCTTATGGTAGCTACAAATGGTGGTAACAAGGTGGTGGTTATTCCTCACTCAATGGGTGTTCTGTACTTTCTGCATTTTATGAAGTGGGTTGAGGCACCAGCACCAATGGGTGGTGGTGGTGGGTCAGATTGGTGTGCTAAGCATATTAAAGCTGTAGTGAACATTGGTGGACCCTTTCTAGGGGTTCCAAAAGCTGTTGCGGGACTTTTCTCTATTGAAGCCAGAGATATTGCTGTTGCCAGGGCTTTCGCACCAGGTGTTTTGGATAAGGACGTTTTTGGCCTCCAAACATTACAACATATGATGCGAATGACCCGTACGTGGGATTCAACTATGTCAATGATACCAAAAGGCGGGGACACTATATGGGGTGGCCTTGATTGGTCCCCTGAAGGATACTGCAATTGTAGTGCAAAGAAGGTGAAGAATAAT------------GATACCAATACTGCAGCT---------------------------------GAAAACAGAGTAAATTATGGGAGGATTATATCATTTGGGAAAGATGTAGCGGAGACACATTCCTCCAAGATTGAGATGATTGATTTTAGGGACGCTGTAAAGGGTAATAACCTTGCG------AACGCTACCCATTGTGATGTATGGACAGAGTACCATGAAATGGGTGTTGGGGGTGTCAAAGCTGTTGCAGATTACAAAGTGTACACAACTGAATCAGTTTTGGATCTGTTTCGTTTTGTTGCCCCCAAGTTGATGACACGTGGGGATGCTCATTTTTCATATGGGATTGCCGACAATTTGGATGACCCGGAATATGAACACTACAAGTATTGGTCGAACCCCCTAGAAACAAAATTACCAAATGCTCCAGATATGGAGATCTATTCTTTGTATGGAGTTGGAATCCCGACTGAAAGAGCATATGTGTACAAGTTAACTCCGACTGCTGAA---TGC---TACATTCCCTTTCAGATAGATGCCTCAGCCGAAGGTGGAAGTGAGAACCCTTGTTTAAAAGGTGGAGTTTTCTCCTCTGATGGGGATGAAACTGTTCCAGTTTTGAGTGCAGGCTTCATGTGTGCTAAAGGTTGGAGGGGTAAGACCCGATTCAATCCTTCAGGCATCCCTACATACATAAGGGAGTACGACCATGCCCCTCCAGCTAATCTTCTAGAGGGGCGGGGCACCCAGAGTGGTGCTCATGTTGACATAATGGGGAACTTTGCATTAATTGAGGATGTTTTAAGAGTGGCAGCAGGTGCCAAGGGAGAGGATTTGGGTGGAGATAAAGTGCACTCTGATATTTTCAAATGGTCTGAAAACATCGACTTAGATCTC
>Vvi_1
ATGGCTTCAATTCTCCGATTTCGAAAGCTATGCTATGTGGAGCCCGTGAAGTGTTCGCTGGGGTTTGAATCATTTGAGACCCCAAAGATTGAGAAGAAAGATGATCGGGGT------GCAGTGAAGGCTGTTGAGAGTACTGTTGGGGAGAAGCAGAAGAAGAAAAGCAGCAAGAGGCAGCCAAGAGAATGGAGGTGTATGGATTACTGTTGCTTGACAGTTGGATACGTGTGCACTGCCTGGTGGCTTCTCTTGTTTCTGTACCACTGTTTGCCAGCTGCTCTGCCTGGCTTT---------------------CAGGTCCCGGAAGCCCCCGGTGCGCGGCTTAGGCGCGAGGGCTTAACCGCCCTTCACCCGGTTGTTTTGGTGCCCGGCATTGTCACCGGTGGCTTAGAGCTTTGGGAAGGTCGACCTTGTTCTGAGGGCCTATTCCGGAAGCGACTTTGGGGTGGCAGCTTCACTGAAATATTCAAGAGGCCTTTGTGCTGGTTAGAGCATCTGACCCTGCACAACCAAACAGGGCTTGACCCACCAGGCATTCGTGTCCGAGCAGTTCCAGGGCTGGTTGCGGCTGACTATTTTGCTCCTGGGTACTTTGTCTGGGCTGTACTTATCGAGAATTTGGCACGAATTGGTTATGAGGGGAAGAATTTGTATATGGCTGCTTATGATTGGAGACTCTCTTTCCAGAATACAGAGATCCGGGACCAAGCTCTTAGTAGGTTGAAGAGTAAAATTGAGCTTATGTTTGTAACCAATGGAAATAAGAAAGTGGTGGTGGTGCCTCATTCAATGGGAGTTATCTATTTCTTCCACTTCTTAAAATGGGTTGAATCCCCTCCTCCTATGGGAGGTGGTGGCGGAACGGGTTGGTGTGCCAAGCACATCAAAGCGATCATGAACATTGGCCCAGCATTTCTTGGTGTTCCAAAGGCTGTCAGTAATATATTCTCTGCCGAGGCCAAAGACGTTGCTTTTGTGAGATCCATGGATCCTGGTGTTCTAGATTCTGAGATTCTTGGGCTTCAGACCCTTGAGCATGTCATGCGGGTCTGCCGAACTTGGGATTCCATCATTTCCCTGATCCCAAAAGGAGGAGAGACCATCTGGGGAAACTTGGATTGGTCTCCAGAAGAAGGGTATAATTGCGATTTGGCCAAGAAAAGATATGCA------------CAACCATCCTTACTTGACACCAACAGTGATGGAAAGATGGAGTTTCAAATAAAAGAGTCTGTGAGGTATGGAAGGATAATCTCTTTTGGAAAAGCAACATCACAGTTACCTTCTTCCCAGCTCCCCAATCTTGGTTCCAAGGATTTTTTGCGCACAAGTAATCCCACGAAATTCAACTCATTATGCAGCGAGGTTTGGACTGAATATGATGAGATGAGCAGGGATGGCATCCGGAAAATTGCAGAAAACAAAGCTTACACAGCTAGAACTTTCCTTGATTTACTTCGCTTTGTAGCTCCGAAGATGATGCAACGTGCTGAGGCTCAGTTTTCTCATGGAATAGCTGATAATTTAGATGATCCTAAATATGCCCATTATAAGTACTGGTCCAATCCACTGGAGACCAAGTTGCCTGATGCCCCAGATATGGAAATTTACTGTTTATACGGTGTTGGACTTCCCACCGAAAGATCATATGTGTACAAGCTTTCACCAACTGATAGG---TGCAAGAGCATTCCTTTTCGGATTGATAGCTCAGCAGAAGGAAGTGAT---GGTGGCTGCTTGAAGGGTGGGGTATATTTTGTAGATGGCGATGAGAGTGTTCCAGTGCTGAGTGCTGGGTTCATGTGTGCCAAAGGGTGGAAAGGAAGAACCCGGTTCAACCCATCTGGCATTGCTACATATGTAAGGGAGTACAGGCACAAGCCACCAGCATCTCTGTTTGAGGGGAGGGGAGTAGAGAGTGGAGCTCATGTTGACATCATGGGAAATGTTGCGTTGATTGAGGATGTATTGCGCGTTGCAGCTGGTGCCACCGGTGTAGAGATGGGAGGTGATAGGATTTATTCCGACATAATGAGAATGTCGGACAGAATAAATCTTCGGCTG
>Vvi_2
---ATGGCGCTTCTTCGAAGAAGAAAAGCG------TCGGAGGCTGAGAAAGCTCAG---CATTCGGGCTCGAAATCGGACAAAGAAATCGAGAGAACAGACGAGGAAAATGATAAG------------------AATATTAATAACAGGAAGAAGGCAAAGAAGGCAAAATTTGAGGGAAAGAAAAAGTGGTCCTGTCTTGATAGCTGTTGCTGGTTCATAGGGTGCATATGTACGGTTTGGTGGATTCTGCTCTTTCTGTACAACGCAATGCCGGCGTCGATCCCTCAGTACGTCACCGAAGCGATCACCGGGCCGTTGCCGGATCCTCCAGGCGTGAAATTGAGGAAGGAGGGATTGACGGCGAAACATCCGGTGGTGTTCGTGCCGGGGATTGTGACCGGAGGGCTTGAGCTGTGGGAGGGGCATCAGTGCGCAGAGGGATTGTTTCGGAAGCGGCTGTGGGGTGGCTCATTCGGTGAGGTGTATAAGAGACCTCTATGTTGGGTGGAGCATATGTCACTGAATAATGAAACTGGACTGGATCCTTCTGGCATAAGGGTCAGGCCTGTAAGTGGACTTGTGGCTGCAGATTATTTTGCTGCAGGCTATTTTGTCTGGGCTGTTTTAATTGCAAATCTGGCTCGGATTGGGTATGAGGAGAAAACCATGTACATGGCTGCATATGATTGGAGACTTGCATTTCAGAACACCGAGGCGCGAGACCAAACATTAAGCCGGATAAAAAGTAATATAGAACTGATGGTTGCTACAAATGGTGGCAAAAAGGCTGTCATTATCCCACATTCAATGGGTGTTTTATACTTTTTACATTTTATGAAGTGGGTTGAGGCACCAGCTCCAATGGGTGGTGGGGGTGGATCAGATTGGTGTGCAAAGCATATAAAGGCTGTGATGAACATTGGTGGACCACTTTTAGGTGCTCCAAAAGCTGTCCCTGGGCTTTTGTCTGCGGAAGCGAAGGATATTGCAGCTGCCAGGGCAATGGCACCAGGTTTTTTGGATAATGATTTATTTCGAGTCCAAACATTGCAACATGTGATGAGGATGACTCGCACATGGGATTCAACAATGTCAATGATACCAAAAGGTGGGGACACTATTTGGGGTGATCTTGACTGGTCACCTGAAGAAAGCTATGTTCCCAGAAAGAGAAAGCAAAGGGACAAT------------GATTCTCAGACTGCAGAACAAACTGACACAGAAACCCTGGATTCTCAA---AAAAAGGGTATTAATTATGGAAGGATAATATCATTTGGGAAGGATGTGGCAGAGGCACCTTCATCTGAGATTGAGAGGATTGACTTTAAGGGTGCCATTAAGGGTAATAATGTTGCA------AATATTACTTCTTGTGATGTATGGACGGAGTACCATGACATGGGAATTGAGGGTATTAAAGCTGTTGCAGAATACAAAGTTTACACTGCTGGATCTCTTTTGGATCTTCTTCATTTTGTTGCTCCAAAAATGATGGCTCGGGGTGATGCTCATTTTTCGTATGGAATTGCTGACAATTTGGATGACCCTAAATATGAACACTACAAATATTGGTCAAACCCTTTGGAGACAAAATTACCAAATGCTCCTGACATGGAGATCTATTCTATGTATGGAGTCGGCATCCCAACTGAAAGAGCATATGTGTATAAGTTATCTCCTTATTCCGAA---TGC---TACATTCCATTTCAGATTGATACCTCAGCTGATGGTGGAAAAGAAGATAGCTGTCTTAAAGATGGGGTCTATTCCATTGATGGGGATGAGACTGTGCCAGTTCTGAGTGCGGGCTTCATGTGCGCTAAGGGTTGGCGTGGGAAAACCAGATTCAATCCTTCAGGAATTCAGACTTACATTAGGGAGTATGATCATGCTCCTCCAGCCACTCTTCTGGAGGGTCGTGGCACTCAGAGTGGTGCTCATGTTGATATAATGGGAAATTTTGCATTGATTGAGGATATTATCAGGGTGGCAGCTGGGGCCACAGGAGAAGACTTGGGAGGTGACCAAGTTTATTCTGACATCTTCAAGTGGTCTGACAAGATCAACTTGCCATTA
>Vvi_3
---------ATGCTGAGGCGGAGAAAGGGC------TCGGAGCCCGAGAAGAGTTCG---GGGGGTGATTCG---------------AAGGATCAGAGAGAGGATGAGAGCAAGAAG------------------GAGAAGGAGAAGGAGAAGGAGAAGGAGAAGGGGAAGCTGAAGAGTACGAAGAAATGGTCGTGTATCGATAATTGTTGCTGGTTTGTTGGTTGTATTTGTTCAATTTGGTGGTTTTTGCTGTTTCTCTTCAACGCCATGCCGGCTTCGTTTCCTCAATACGTGACCGAGGCGATCACCGGTCCATTGCCAGATCCGCCGGGCGTGAAATTGAGGAAAGAGGGCTTGACGGTGAAACATCCGGTTGTTTTCGTCCCCGGGATCGTCACCGGTGGGCTCGAGCTCTGGGAAGGGCATCAGTGCGCAGATGGATTGTTTAGGAAGAGGCTTTGGGGAGGCACATTTGGAGAGGTGTACAAAAGACCCTTGTGCTGGGTTGAGCACATGTCACTGGATAATGAAACTGGATTGGATCCTCCTGGCATAAGGATTAGACCTGTATCTGGACTTGTGGCAGCTGATTACTTTGCTCCTGGTTATTTTGTATGGGCAGTTTTAATTGCTAACTTGGCTCGCATAGGATATGAGGAGAAAACCATGTATATGGCAGCATATGATTGGAGAATTTCATTTCAAAACACTGAGGTAAGGGACCAATCGCTGAGCAGAATAAAAAGTAATATAGAGCTCATGGTAGCTACAAATGGTGGGAAAAAGGTGGTTGTTATCCCACATTCAATGGGTGTATTATATTTTCTGCATTTTATGAAATGGGTTGAGGCACCAGCTCCAATGGGTGGTGGGGGTGGATCAGGTTGGTGTGCTAAGCATATAAAGGCTGTAATGAACATCGGTGGACCATTTTTAGGTGTTCCAAAAGCAGTTTCAGGACTTTTCTCTGCTGAAGCCAAGGACATTGCTGTAGCCAGGGGTATTGCACCAGGTTTTCTGGATGCAGATGTATTTGGTCTTCAAACTTTACAACATGTGATGCGAATGACCCGAACTTGGGATTCAACAATGTCAATGATACCGAAAGGTGGAGACACTGTTTGGGGCAACCTTGATTGGTCTCCAGAAGCTGAATACAGCTGTAATCCAAAAAAGCAGATGAATAAT------------GATAACAAGACTGCTGACCAGACTGAGAAAGGGAGTCTGGGATTG------AAAAACAGTATGAATTATGGAAGAATTATATCATTTGGGAAGGATGTAGCCGAGGCACACTCATCCAGGATTGAGAGGTTGGACTTTAGGGGTGCTGTTAAGGGTAAGAACTTTGTC------AACACAACTTGCCGTGATATCTGGACGGAGTACGATGACATGGGCATCGGAGGTGTTCAAGCTGTTGTAGATTACAAGTCTTACACTGCTGACTCAATCCTGGATCTCCTTCATTTTGTTGCCCCAAAGATGATGTCACGAGGAGATGCTCATTTTTCATATGGGATTGCTGACAATTTGGATGACCCAAAATATAAACACTACAAATATTGGTCAAACCCCTTGGAAACAAAATTACCAAATGCGCCAGACATGGAGATCTATTCTATGTATGGAGTTGGAATTCCAACTGAAAGGGCATATGTTTACAAGTTGACTCCTGGTGCTGAA---TGC---TACATTCCCTTTCAGATAGATACCTCGGCAGACGGGAGCAGCAAGGACACCTGTCTAAAAGGTGGGGTCTTTTCTGTGGATGGAGACGAGACTGTTCCTGTTCTAAGTGCAGGATTCATGTGTGCAAAAGCTTGGCGGGGTAAAACGCGATTCAATCCTTCAGGCATACAAACTTACATAAGAGAATATGATCACGCTCCTCCAGCTAATCTTCTAGAGGGCCGTGGCACCCAAAGTGGTGCTCATGTTGATATAATGGGGAATTTTGCATTGATTGAGGATATTATAAGGGTAGCAGCAGGGGCTACAGGAAAGGACTTGGGTGGAGATCGAGTTTATTCTGATATTTTCAAGTGGTCAGAAAAGATCAATTTGAAGCTT
