# Supplementary material for: The Chloranthus sessilifolius genome provides insight into early diversification of angiosperms
Source: Nat Commun. 2021 Nov 26;12:6929. doi: 10.1038/s41467-021-26931-3 (PMC8626421; doi:10.1038/s41467-021-26931-3)
Supplement: Supplementary file 4 — Source Data [file 41467_2021_26931_MOESM4_ESM.zip › Fig. 3a, c, e and Supplementary Figure 12, 14, Phylogenetic tree/LCG_multi-species coalescent-based/group_1263_CDS.treefile]

(Aco_1:0.2795539606,((((((((((((Aco_2:0.2365002661,((Ppe_2:0.1881015547,Vvi_3:0.1224588955)100:0.0401005150,Vvi_2:0.1737298876)86:0.0298770791)91:0.0277763548,Cde_1:0.4912006968)68:0.0221515778,((Cka_1:0.0683560251,Cka_2:0.2983771519)100:0.0758664695,(Lch_2:0.0014796547,Lch_3:0.0000028982)100:0.1454298454)89:0.0313820888)83:0.0410144701,((Ash_1:0.1851426682,Osa_1:0.2306791173)84:0.0352004111,Egu_1:0.1126970323)100:0.0806497151)99:0.0459532527,((Efe_1:0.0210906074,Efe_2:0.0318165283)99:0.0230943462,Nco_1:0.0355140062)100:0.2232220839)70:0.0323696038,Atr_2:0.2107364108)100:0.1858923792,Pab_1:0.1602359351)66:0.0407657646,Out_1:0.1137585147)69:0.0699500074,Out_2:0.1290234052)100:0.3157536381,Atr_1:0.3423605056)93:0.0946835246,Lch_1:0.1634394655)79:0.0334028510,Csp_1:0.1696773305)100:0.1099648422,(Ppe_1:0.1741451399,Vvi_1:0.1372224339)100:0.1124972386);
