# Supplementary material for: The Chloranthus sessilifolius genome provides insight into early diversification of angiosperms
Source: Nat Commun. 2021 Nov 26;12:6929. doi: 10.1038/s41467-021-26931-3 (PMC8626421; doi:10.1038/s41467-021-26931-3)
Supplement: Supplementary file 4 — Source Data [file 41467_2021_26931_MOESM4_ESM.zip › Fig. 3a, c, e and Supplementary Figure 12, 14, Phylogenetic tree/LCG_multi-species coalescent-based/group_1266_CDS.aln-0.2cln]

>Aco_1
GCATCTGCAGCGAAGTCATCT---CGATCTAGAGCAACGGGTTCATCGGGATTTCATTCTGCTGAACAAGGTGGTGGTGGTGATGTTGCACCTGCTCAGCTGTCAGAAAAGCTTAAAGTCTTCAAAACCACCAATTTCGATCCTCATGCTTTCGTTACTTCGAAATGTCAAACAATGAGTGAAAAGGAAATAAGGCACTTGTGTTCTTATCTTCTCGATTTAAAGAAGGGTTCTGCTGAGGAATTGCGTATAAGTGTTTACGCTAACTATGCAGCTTTCATACGCACGTCGAAGGAGATTTCAGATCTGGAAGGAGAGCTCCTTTCTATAAGAAATCTTATGTCTACTCAGGCAGCTTTAGTTCATACTTTAGCTGAAGGAGCGTGTGTTGATTCTTTGGATGCGGGCGATGAAGGTTCAACAGACCAGGACATATCCAGTTTTGAACACAGAGAACCTTCTAAAATAGAGAGGTGGTCTGAAGAATTTCCTGATGTCCTTGAAGTTCTATTGGCTGAGAGGAAATTTGATGAAGCTTTAGCTGTCCTTGACGAAGGAGAAGATAAAGCTGAAGATGCAGATGTGAGAAAAACACTGAGTGCTGCTGCCCTCTCATCTTTACATACTACTATCACTGAAAATAGACAAAAATTAGCGGATCAGCTTGCTGAAACTGCTTGTCAACCTTCTACCCGTGGCCCTGAGCTCCGTTCAGCTATTTTAGCCTTGAAAAATCTAGGCGATGGTCCTCGTGCACATTCATTGCTTCTTAACTCTCACTACCAGAGGTTGCAGAGTAATATGCGCAGTCTCCGTCCGTCAAGCACTTCATATGGAGGAGCATATACTGCTACCCTCTCACAACTAGTATTCTCTACTATAGCCCAGACAGCAGATGATTCTTTGGCTGTCTTTGGTGAGGAGCCTGCGTATGCGTCAGAGCTTGTAACTTGGTCAATTAAGCAGACAGAATTATTTGCACTTCTTGTGAAGAGACATGCATTATCTTCATCAGCAGCTGCTGGAGGCCTAAGAGCTGCAGCTGAGTGTGTTCAAATAGCCTTGGGCCACTGTTCTTTGTTAGAAAATCGCGGGTTGGCTCTCAGCCCTGTCCTATTGAAACTGTTTAGGCCATGTGTTGAACAGGCACTAGATGCCAACTTGAAAAGAATCGAAGAGAGCAGTGCTTCACTAGCTGCGGCAGATGATTGGGTGCTCACCTATCCTCCTGTTAGTACACGTCCATCTGGGAGATCTGCACCTACATCTCTTGGTGGTGTGATTGTCTCCCAGCCTAAACTTTCCAGCAGTGCTCACCGATTTAATACAATGGTTCAGGAATTTTTTGAGGATGTGGGACCCCTTCTAAGCATGCAACTTGGTGGTACCACTCTGAATGGTTTATTACAAGTCTTCACCTCATATGTCAACTTGCTGATTAGTGCATTGCCGGGATCAATGGACGATGAGGGGAAC---------TCTGGTAACAAAATTGTTCGGATGGCTGAGACTGAAGCACAACAGATAGCTTTGTTGGCAAATTCATCATTATTAGCGGATGAACTGCTCCCAAGATCAGCCATGAAGCTTGGCTCATCGCACCAAGTTGGCAAAAAAGATGATTCCAGCAGAAGAGCTTCCGATAAACAGAACCGTCTTCCAGAACAAAGGGAATGGAAGAGGAGGCTTCAACGTGCAGTTGATAGGTTACGAGATAGTTTCTGTAGACAGCATGCCCTTGATCTCATTTTCACTGAAGATGGTGATACGCTCCTGACCGCAGAAATGTACATCAGGATGGATGGAAATGTAGAAGAGCCCGAATTGTTTCCTTCACCAATATTTCAGGAGCTCTTTGTGAAACTGCATAGGATGTCAAGCATTACGGCAGATATGTTTGTAGGAAGGGAAAGGGTTGCAACTATTCTCTTAATGAGACTTACAGAGACTGTGATAATGTGGCTCTCAAATGATCAGACCTTTTGGGAGGAAATTGAAGAGGGCCCAACTCCTTTGGGTCCCTTTGGCCTTCAACAGTTTTACTTAGACATGGAGTTTGTGATTCTTTTTTCCTCCCAAGGGCGATACTTATCTCGAAATCTGCACCAAGTAATCAAAAACATCATAGCTAGAGCTATAGATGCGGTTGCTGCAACAGGAATGGATCCCTATAGTGCATTGCCAGAAGATGACTGGTTCGCTGAAGTATCTCAAATAGCGATCAAGGTGTTGTCCAGCAAAGCAAAACTCGCCGGCATGGATCGAGATGTTACAAGCCCAACGGCGTCTATATCAGGAAAATCCGTATCATCAGTTATGTCTCACGGGAGTTCC
>Aco_2
GCAGCAGCTACAAAGTCGTCT---CGGTCGTCTCGAGCTTCTTCAGCAGGGGCAATAGCAACAGCA------ATTTCTAATGGATTAAATGGACCACAATTAGAAGACAAGCTTAATATCTTTAAAGCAGATAGTTTCGATCCTGATTCCTTTGTTCAATCCAAATGTCTCTCTTTGAATGAAAAGGAAATAAGGCAGTTATGTTCTTCTCTTTTGGATCTTAAAAAGGCTTCTGCTGAAGAAATGCGTAGAAGTGTTTATGCTAATTATACAGCTTTTATACGCACATCCAAGGAGATATCTGATTTAGAAGGGGAACTTCTTTCCATCAGAAATCTGCTTTCTACACAGGCAGCTCTAATTCATGGTTTAGCTGAAGGAGTTAATATCGATTCTTTATCAAATAGTGTTTCCGGCTCCAAACTGCATGAATTATCCAGATGCGATGATCGTGAAATTTCTGACATTGAGAAGTGGACACTAGAGTTTCCTGATATGCTTGATGTATTATTAGCTGAGAGAAGAATTGATGAAGCTTTAGCTTCCCTTGATGAGGGGGAACGTATAGTTGCTCAGGCCAAAAAAGAAAAAATACTAAGCCCAGAGGCACTTTATTCGCTGCAGAATACTATTACTGAACATAAGCAAAAGTTAGCTGATCAACTAGCCGAGGCTGCTTGTCAACCTTCTACTCGTGGTGTTGAGCTTCGTGCAGCTGTTTCAGCCCTTAAAAGACTTGGGGATGGTCCCCGTGCTCATAATTTACTTCTAAATGCTCATTACCAGAGGTTTCTGTATAACATGCGGAGTCTTCGTCCATCAAGCACTTCATATGGAGGGGCATACACTGCTGCCCTCTCACAGCTAGTTTTCTCAGCTATCGCTCAAGCTGCTACTGATTCTGCTGCCGTTTTCGGAAAGGAGCCTGCATATGCGTCCGAGCTTGTAGTGTGGGCTACAAAACAAACAGAGGCTTTTGCGCTTCTTGCTAAGAGACATGCATTAGCTTCATCAGCTGCTGCTGGAGGCATGAGGGCTGCTGCCGAGTGTGTTCAAATAGCACTAGGTCATTGTTCATTGTTGGAAGCTCGTGGCTTGGCACTTTGTCCTGTGCTGTTAAAACTCTTTAGACCTAGTGTTGAGCAAGCGTTAGACGCTAACTTAAAAAGAATTGAAGAGAGCACTGCTGCACTAGCAGCAGCTGATGATTGGGTGCTAACAGCTCCTCCTACTGTTGCTCGTCAATCTGGTCGATCTTCAGGGAGTGTG------------GTAAATCTTCAGCATAAACTTTCAAGCAGTGCTCATCGATTCAATTCAATGGTTCAGGATTTTTTTGAAGATGTCGGACCACTCTTAAGTATGCAACTGGGGGGTCCTACACTAGAAGGCCTCTATCAAGTCTTTAATTCATATGTGAACCTGCTCATTAATGCATTACCAGGATCAATGGAAGATGAAGGAAACTTGGAAGGTTCTGGAAATAAAATTGTTCGAATGGCTGAGACTGAGGCTCAGCAGATAGCGTTGCTGGCAAATGCATCTTTATTAGCGGATGAATTGCTCCCACGTGCAGCCATGAAGCTTTCCCCTGTAAATCAGACTAATTTGAAGGATAATCCTCGGAAAAAGGCATCGGAGAGGCAAAATCGTCATCCTGAGCAAAGAGAATGGAGGAGGCGACTACAGCGCTCTGTTGATAGATTACGAGATAGTTTTTGTCGGCAGCATGCTCTGGATCTCATATTCACAGAAGACGGTGATACAAATCTTAGTGCAGACATGTATATCAACATGGATGGAAATGTAGATGAGCCTGAGTGGTTCCCATCTCCAGTATTCCAGGAACTTTTTGCAAAACTGAACAGAATGGCTACTATGGCAGCAGATATGTTTGTAGGTAGGGAACGTTTTGTGACCCTTCTAATGATGAGACTGACAGAGACTGTCATCCTATTTCTTTCGGATGATCAAAGCTTCTGGGATGATATTGAGGAAGGTCCAAAGCCTTTGGGGCCTTTTGGTCTTCAGCAGTTCTATTTGGATATGAAGTTTGTCATTCATTTTTCATCCCAAAGGCGTTACTTGTCCCGGCACTTGAATCAAGTTCTCAATGATATTATTTCCAGAGCTATGGCAGCATTTTCTTCAACTGGGATGGATCCAGACAGTGTGCTTCCAGAAGATGAATGGTTTATTGACATATCACAAGAAGCCATAGAGAGACTGACTGGAAGAACAAGACCCGTCAACGGAGAAAGGGACCTCAACAGTCCTACTGCTTCTATCTCGGCACAATCCACTTCGTCTGTCAGATCCCATGGGAGTTCC
>Ash_1
ATGGCTTCGGCAAAGTCTTCT---CGATCTAGGGCTTCTGGA---------CCGATGTCCACCGGGATCCTGTCCGTGTCTCAGGAGAGCGGCGTGCAGCTCGCTGATAAGCTCAAGATATTCAAGACCGACAATTACGATCCCGAGGCTTACATGCAGTCCAAGTGCCAGAGCATGAACGAGAAGGAAATAAGACAACTCTGTACTTATCTGCAAGATCTGAAGAAGGCTTCTGCAGAAGAAATGCGAAAAAGTGTCTATGCTAACTATGCGGCATTCATTAAGACATCAAAAGAAATTTCAGATCTTGAAGGTGAGCTTCTTTCTATCAAAAATCTGTTGTCCTCCCAGGCTGCTTTGATTCATAATTTAGCTGAAGGGGTTCACGTGGACTCTTTATCTGCGGATTGTGAAGATTCTTTG------GATATAAAAAAAGTTGACGACCGAGAACCTTCAGATTTGGAAAAATGGTTGAGCGAGCTTCCCGATATGCTTGATGTTTTGCTTGCTGAAAGGAGAGTGGACGAAGCTTTGGATGCCCTTGATGAAGCCGAACGAGTGGTTTCAGATGCAAAAGGGAAGCGCACATTGACTCCAGCTCAGTTGTCGTTGTTGCAATCTACTGTTTGGGAACACCGTCAAAAATTAGCTGACCAACTTGCTGAAGCTGCTTGCCAATCATCTACTCGTGGAGTGGAACTTCGTGCAGCTGCCTCTGCTCTTAAAAGGCTTGGTGATGGTCACCGTGCACACAGTTTATTGTTAAGTGCTCATTATCGTAAACTTCACTATAACATGCAAACCATTCATCCAACGAGCACATCATATGGAGGAGCTTACACAGCTGCCCTATCACAACAAGTTTTCTCAGCTATCGCTCAAGCTGTAAATGACTCGTTGGAAGTCTTCGGTGATGATTCAGCATATACATCAGAACTCGTTACATGGTCAACAAAACAGACTGAGGATTTTGCATATCTTGTAAAAAGGCACGCATTAGCCTCTTCTGCAGCAGCTGGGGGGCTAAGAGCTGCTGCAGAATGTGTACAGATAGCCATTGGGCATTGTTCCTTGCTAGAAGTTCATGGACTTTCGCTTTCTTCTGTTCTTTTGAAACTTTTTAGGCCGAGTGTTGAGCAAGCATTGGATGCTAACTTAAAGCGGATTGAAGAAAGCACTGCAGCTCTAGCTGCTGCAGATGATTGGGTTCTTACACATTGTCCATCTGGAAATCGTGTATCAGGAAGAGCTTCTAATGCAGCT------------TCTTTGATGCAACCCAAACTTTCAAGCAGTGCGCACCGTTTCAATTCAATGGTTCAGGATTTCTTTGAAGATGTAGGACCACTTCTGAGTATGCAATTGGGTGGTTCAACATTGGATGGCCTTCTCAAAGTATTTAGTTCCTACGTTAATATACTAATAAATGCATTGCCTAGTTCAATGGAAGAAGAGGAAAATTTGGAAAATTCTGGAAATAAAATTGTTAGGTTGGCAGAAACTGAAGCGCAGCAGCTAGCTTTGCTTGCAAATTCATCACTATTGGCAGAAGAATTACTTCCACGGGCAGCATCAAAGCTAACATCAATG---CAGTCTAGTGGAGCTGATGATCCTCGCAAAAGGACCTCTGATAGACATAACCGTTTACCGGAACAACGAGAATGGAAACGAAAGTTGCAGCGATCTGTTGATAGACTCAGAGATACCTTTTGCAGGCAGCATGCTCTTGATCTTATTTTCACTGAGGATGGTGAAACAAATCTAAGTGCAGTGATGTATTTAAATTTGGATGGCAGTCCTGATGAAGTCGAGTTGTCTCCCTCTCCAATATTTCAGGAGCTTTATGCAAAGTTGAATCGGATGGCTGCCATAGCTGCAGAGATGTTTGTTGGAAGGGAAAGATTTGCTACATTGTTAATGATGAGACTTACAGAAACTGTCATATTATGGCTTTCTGAGGACCAGAACTTCTGGGAGGATATTGAAGAGGGCCCTCGACCTCTTGGTCCTCTTGGTCTTCAGCAGTTTTATCTGGATATGCAGTTTGTCATTCTTTTT---GGGCAAGGCCGGTACTTATCTAGGCATGTTCATCAAGTTATTGTAGAGATCATGGATAGATCTATGGCTGCTTTTTCAGCAACTGGAGTGGACCCTGACAGTGTGCTTCCTAGTGATGACTGGTTTATCGACATTGCTCAAGAAACTATAAGCAAGGTAAGTGGCAGGACTAGGATTGGCAATGGGGACAGGGAACTTACCAGCCCAACAGCTTCTGTGTCTGCAATGTCAATTTCATCAGTAAGATCGCATGGGAGCTCC
>Atr_1
ATGGCATCAGCAGCGGCTAGG---TCGTCGAGATCGAGCAGA---------GGGGTTAGCAATAGC------AGCAACGATCAGGACACTGGTGGAGCGTTGGAGGAGAAGCTCAAGGTTTTCAAGACTGACCATTTTGATGCCGATAACTTTGTGCAGTCTAAATGCCAGACCATGAACGAGAAGGAAATAAGGCAGCTATGTTCACACCTTTTACACTTAAAGAAGGCATCTGCAGAAGAAATGCGCAAAAGTGTATATGCTAATTATGCGGCCTTCATTCGCACTTCCAAGGAGATATCAGATTTAGAGGGCGAACTGCTGTCTATTAGGAACCTGCTTTCTACTCAAGCAGCACTTATTCATGGCTTAGCTGAAGGTGTTAATGTTGACTCATTATCCACTGATCATGATAGTTCCACAAATCATGATCCATCAAGCATTGTTGATAAGGAGCCTTCTGACGTCGAGAAATGGTCTATTGAGTTTCCTGATATCCTAGATGTTCTATTAGCTGAAAGGAGAGTCGATGAGGCTCTGGTTGCTCTCGATGAAGGCGAGCATATAGTTGCAGAAGCTGAAAAGAAGGGAACATTGAGGTCATCTGTTCTTTCCTCTTTACAGAGTGCCATATCTGATTGCCAACGTAGGCTAGCTGATCAACTAGCTGAAACTGCATGCCAACCCTCTACTCGTGGGGCTGAGCTTCGCTCTGCAGTTTTAGCCCTAAAAAAGCTCGGCGATGGTCCTCGTGCGCATACGCTACTCCTAAATGCGCATCACCAGAGGTTTCAGTACAACATGCAAAGCCTTCGCCCTTCAAGCACTTCATATGGGGGAGCATATACTGCTGCTTTATCACAACTCGTATTCTCTGCAATCGCACAAGCAGCAAGTGATTCATTGGCAGTCTTTGGAGAGGAATCAGCCTATGCATCTGAACTTGTTGTTTGGGCTTCCAAAGAAACTGAGGCTTACGCTCTTCTAGTAAAGAGGCATGCCCTAGCCTCCTCAGCAGCAGCTGGAGGCCTGAGAGCTGCTGCGGAGTGTGTCCAGATTGCATTAGGGCACTGTTCTCTTCTTGAATCTCGAGGGTTGGCACTGTGTCCTGTGCTCTTGAAACTCTTTAGACCTAGTGTCGAGCAAGCATTGAATGCTAATTTGAAGCGAATAGAAGAAAGCACGGCAGCTTTGGCAGCTGCAGATGATTGGGAACTTACTCATTCACCAGGGGGTACTCGTCCATTTAGTCGATCCTCCAATGCTTTG---AGCACTGGGGTTGCATTCCAGCCTAGGCTTTCAAGCAGTGCCCATCGGTTCAACTCGATGGTTCAGGATTTCTTTGAGGACGTAGGACCCCTCTTAAGTATGCAGCTGGGTGGTCAAACATTGGATGGTCTTGCTCAAGTATTCAACTCATATGTGAACTTGCTAATAAATGCTTTACCCGGTACAATGGAGGAAGATGGTGAGATAGAT---TCTGGGAACAAAATTGTTAGGATGGCTGAGACTGAAGCGCAACAAATAGCTTTGCTAGCAAATGCATCCTTGTTAGCAGATGAACTTCTCCCACGTGCTGCTTTGAAACTTGCTTCATCTTATCAGGCTGGTGGTAAGGAAGATAATCGGAAGAAAGCTTCAGAAAGGCAGAATCGTCTCCCTGAACAAAGAGAGTGGAGAAGACGCCTCCAACGTTCAGTAGATAGATTGAGAGATAACTTTTGTAGGCAACATGCCCTTGATCTTATTTTTACAGAAGATGGTGATACACATTTGAGTGCAGAAATGTACATGAGTTTGGCTGGAAACATTGAAGATACTGATTGGTTTCCATCACCAATATTTCAGGAACTTTTCTTAAAGCTGCACAGAATTGCAGGCATTGCTGCCGACATGTTTGTTGGCAGAGAAAGGTTTGCAACCATCCTTTTGATGAGACTTACAGAAACAGTTATCCTTTGGCTCTCGGACGACCAGAGTTTCTGGGATGATATTGAGGATGGTCCTAAACCTTTGGGAACTGCTGGACTAACACAGTTTTTATTGGATATGGAGTTTGTCATTCAATTTTCATCACAAGGCCGTTACTTATCTCGGCATCTGCATCAAGTCATCAAGGACATTATTTCTAGGGCTCTCACTGCCTTTTCATCAAGTGGAGTGGATCCATACAGTGTGCTATATGAAGATGACTGGTTCGTTGAAGTTGCTCAAGATGCCATTGTGAAGATCACTGGGAAAGTTAAAGCCATTAATGGGGAGCGAGATCTTAACAGTCCAACTGCTTCCATTTCGGCACAGTCCATGTCATCTGTTAGGTCACATGGGAGCTCA
>Cde_1
ATGGCTTCGGCTAAATCATCT---CGATCTAGGGGGGCGGAT---------AAAATTTCTGGTGTTAAT---GGAATAACTCATGAAAGTGATCTTCAGCTTGGAGATAAATTAAAGGGATTTAAAGCAGAAAATTTTGATCCAGATGGTTATGTTCAATCGAAATGTCATACGATGAATGAAAAGGAAATAAGACAATTGTACTCCAATCTTCTTGATTTAAAGAAGGCTTCTGCAGAGGAAATGCGTAAAAGTGTTTATGCAAACTATGCGGCCTTCATACGGACGTCAAAGGAGATATCAGATTTAGAAGGCGAACTTCTCTCAATAAGAAATCTCTTATCAACTCAGGCTGCACTAATTCATGGTTTAGCTGAGGGAGTTCATATAGATTCGCTATCAACTGCTCCAGAAAATTCTACTTCACTCAACATCCCTACTTTTAAAGACAGAGAACTTTCTGACTTAGAAAAGTGGGCATCAGAGTTCCCTGATGTCTTGGCCGTTTTATTAGCTGAGAGAAGGGTGGATGAAGCTCTCAATGCTCTTGATGAAGGGGAAAGCATTGCTTCAGAAGCAATGAAGAAGAAAACATTAACCCCTGCTTCCATCTTATCATTACAGACCACTATCACTGAACACCGACAGAAATTAGCTGATCAGTTAGATGAAGCTACCTGCCAACCATCAACACGTGGTGTTGAGCTCCGAGCTGCAGTTCTTGCTCTTAAAAAACTTGGTGATGGCCCTCGTGCTCACACTCTACTTCTTAATGCCCATTATCAAAGATTGCAATGTAACATGCAAAGCCTACGGCCGTCAAGTACCTCATATGGAGGAGCATATACTGCTGCTGTCTCACAACTAGTCTTCTCTGCAATTGCTCAAGCTACAAGTGATTCTTTAGCTGTATTTGGTGATGACCAAGAATATGCTTCTGAACTTGTTATGTGGGCTACCAAACAGACTGAAGCTTTTGCACTTCTCGTGAAGAGGCATGCACTTTCCTCATCGGCTGCTGCTGGAGGATTAAGAGCAGCAGCTGAGTGTGTCCAGATAGCTTTAGGTCATTGTTCCTTATTAGAAAGTAGGGGATTGACACTTTGTCCTGTTCTCTTGAGATTATTTAGGCCAAGTGTAGAGCAAGCATTGTACGCTAATTTAAAAAGGATAGAAGAGAGTACTGCTGCATTGGCTGCTGCTGATGATTGGGGACTTACACCTCCTCCAAGTGGCTTGCGTATTAATGGAAGATCTTCTAGTTTGCCTACAAGTTCTTTGATTGCTTTCCAACCAAAACTTTCAAGCAGTGCACATCGGTTCAATTCTATGGTTCAGGAATTTTTTGAGGATGTAGGTCCCTTGCTCAGTATGCAGTTAGGTGGACCCACATTAGAAGGCTTGCTGCAAGTATTTAACTCCTACATCAACCTTCTCATAAAAGCATTGCCTGGTTCCATGGAAGAAGATGGGCACAATGATGAGTCCAGGAACAACATTGTAAGAATGGCAGAAACTGAAGCCCAACAGATGGCATTATTGGCAAATGCTTCTTTATTATCTGATGAACTTCTTCCTCGTGCTGCCATGAAACTCTCTCCCTTGTATCAAAATGATGGAAAAGATGATCCACGGAAAAGAGCTTCAGATCGGCAAAATCGTCAACCAGAACAAAGGGAATGGAAGAGACGGCTTCAACGGTCTGTTGAAAGATTACGTGATAGTTTTTGCCGGCAACATGCACTTGATCTTATTTTCACTGAGGATGGGGAGACTCATCTTAGTGCTGACCTTTACATAAACATGGATGTCAATGTTGAAAGACCAGAGTGGCTTCCATCTTTTATATTTCAGGAATTATTTGTAAAATTAAATAGGCTGGCAAGCATAGCTTCAGATATGTTTGTTGGGAGGGAAAGATTTGCGACTCTTTTGTTAATGAGGCTTGCAGAGACTGTTATTCTCTGGCTCTCAGATGATCAATCCTTTTGGGATGATATTGAAGATGGGCCCAGGCCTTTAGGCCCCCTAGGTCTTCAGCAGTTCTATTTAGATATGGAATTTGTAACTCAATTTGCTTCACAAGGCCGCTATTTTACTAGGCATTTGCGTCAAGTTATCTCTACCATATTATCAAGGGCGATGAATGCATTTGCTGCCACTGGAGGAGACCCAGAAGGCATTCTTCCGGACCAGGAATGGTTTGTTGATGTAGCTCAAGATGCCATAAATATGCTATCTGGAAAGGGTAGACCT---AATGGAGATAGGGAGATCAGTAGCCCAACTGCTTCGGTATCTGCACAGTCCATTTCATCCATGAGGTCTGTTGGTAGTAAC
>Cka_1
ATGTCGTCTGCGAAGTCGTCC---CGATCGAGGGTGTTGGCGCAATCG---GCACCGTCGAAGGGAATC---GCCAACGGTCAGGATGGGATCTCCCAGCTCGAGGACAAGCTCAAGGCGTTCAGGACCGACCAATTCGATCCAGACGCCTTTCTTCAATCCAAATGCCAGTCCATGAACGAGAAGGAAATAAAGCACTTGTGCTCTTATCTTCTAGATTTAAAGAGAGCTTCTGCGGAGGAACTGCGTGCTAGTGTCTACTCTAACTATAAATCTTTCATACGCACATCAAAAGAGATATCAGATCTAGAGGTCGAGCTTCTTTCCATCAGAAATCTACTATCAACTCAAGCAGCACTAATCCATGGTTTAGCTGAGGGAGTTTATGTGGATTCCTTGTCTAATGGTCCTGAAGGTTCTGCGGCAGAAGACATGTATGATGTTGAAGATAGAGAACCTTCTGATGTAGAGAAATGGGCAGTGGAATTTCCTGACATCCTTGATGTTTTGTTAGCAGAGAGGAGAGTCGATGAAGCTCTGGCTGCACTTGATGAAGGGGAACAAGTACTTGCTGAAGCAAGAGAAACCAATACATTGAGCTCAACTGTGCTCTTGTCTTTACAAACTTCTATTACTGAACACAGACGAAAATTAGCCGATCAGCTTGCGGAAGCTGCTTGCCAACCTTCTACTCGCGGTGTTGAACTTCGGGCAGCTGTTTCAGCCCTTAAGAAACTTGGGGATGGCCCCCGTGCACACACTCTGCTGCTTAATGCTCATTACCAGAGGTATCAGTATAACTTGCAAAATCTTCGTCCGTCTAGCACCTCATATGGAGGAGCTTATACTGCTGCACTCTCACAACTAGTTTTCTCTTCAATTGCTCAAGCTGTGAGCGATTCTTTAGCTGTCTTTGCTGATGAGCCAGCATACACATCTGAGCTTGTGGTATGGTGTTCGAAACAGACAGAGGATTTTGCAGTTCTTGTGAAAAGGCATGCCTTAGCCTCATCAGCAGCTGCTGGTGGCTTAAGAGCTGCTGCAGAATGTGTTCAAATAGCCATAGGTCATTGCTCTTTGCTGGGAGATAACGGATTGTACCTCATTGCTCACCTTTTGGATCTCTTTAGGCCAAGTGTTGAACAAGCGTTGCATGCTAATTTAAAACGAATTGAAGAGAGCACTGCTGCACTAGCAGCAGCTGATGAATGGATGCTCACATATCCTCCTACTGTCATGCGCTCATCTGTTAGATCTTCTAATGCATCGCATGGTAGTGGGGTTGCTTTCCAGCCTAAACTTTCTAGCAGTGCACATCGTTTCAATTCCATGGTTCAGGACTTCTTTGAGGATGTAGGGCCTCTTCTGAGCATGCAGTTGGGTGGTCCCACATTGGAAGGTTTATATCAGGTCTTCAACATCTATGTGAACTTGCTGATAAAAGCACTGCCAGCTTCAATGGAGGATGAGGAAAACCTTGAAGGTTCTGGCAATAAAATTGTTAGGATGGCTGAAACTGAATCTCAGCAGATTGCTTTGCTAGCAAATGCATCTTTATTAGCGGACGAGTTACTTCCGCGTGCAATCATGAAGCTTTATCCACTAAACCCGACAGGTGGAAAGGTTGATTCCCATAAAAGA------GACAAGCAAAGCCGTCAACCTGATCAAAGAGAATGGAAGAGGCGGATCCAACGCTCTGTTGATGGACTACGAGATAGTTTTTGTAGACAACATGCTCTAGATCTTATTTTTACAGAAGATGGTAATACCCATTTAAGTGCAGACATGTACCTAAGTATGGATGGAAATGTTGAGGAGCCTGAGTGGTTTCCATCTCCAATATTTCAGGAACTTTTTTTAAAGTTGAGCAGGATGGCAAGCATAGCTGCAGATATGTTTGTAGGCAGGGAACGATTTGCTACTTTGCTATTGATGAGGCTCACAGAGACTATCATCCTATGGCTTTCAGATGACCAATCCTTTTGGGATGATATTGAGGAGGGACCAAGGCCTTTGGGACCCCTTGGGTTACAGCAGTTCTATTTGGATATGGAGTTCGTGATTCATTTCTCATCCCAAGGCCGTTATTTGTCTCGTAATTTGCATCAAGTTATTAAAGACATCATATCTAGAGCTATAGCTGCATTTTCTGCAACTGGAATTGATCCGTACAGCGTGTTGCCTGAAGATGACTGGTTTGCGGATGTCTCGCAAGAAGCCATAGCTAGGTTGAGTGGAAAAGGTAAATCCGTGAATGGGGATCGAGATCTTAACAGCCCAACTGCTTCTGTTTCAGCCCAATCCATATCATCAGTCAGATCACATGGGAGTTCC
>Cka_2
ATGGCGTCAGCTAAGTCCTCT---CGATCGAGGGCGTCGGCTCCATCT---GCACCGTCCAAGGGCAGC---GCCAACGGTCAGGATGCGAACGCCGAGCTCCAGGAGAAGCTCAAGGCCTTCAGGACCGACAAATTCGATCCCGATGCCTTCTTACAATCCAAATGCCAGTCCATGAACGAGAAGGAAATAAAGTACTTATGTTCTTATCTTCTAGATCTAAAGAGAGCTTCTGCAGAGGAACTGCGTGCAAGTGTTTATTCTAACTATCCATCTTTTATACGCACGTCGAAGGAGATATCGGATCTAGAGGTCGAGCTTCTTTCTATCCGAAATCTATTATCAACTCAGGCAGCTTTAATCCATGGTTTAGTGGAAGGAGTTCATGTGGATTCCTTGTCTAATGGTCCTGATGGTTTCACAGAAAATGACGTGTCCAGTGTTGAAGATAGGGAACCTACTGAGATAGAGAAATGGGCAGTGGAGTTTCCTGATATCCTTGATGTTTTGTTAGCAGAGAGGAGGGTAGAGGAAGCTCTGGCTGCCCTCGATGAAGGGGAACATGTCCTTGCTGAAGCAAAAGAAACTAAATCATTGAGCCCAACTGCACTCTCATCTTTACAAACTGCTATTGCTGAACACAGACAAAAGTTAGCCGATCAGCTTGCTGAAGCAGGTTGCCAACCTTCGACTCGTGGTGTTGAGCTCCGTGCAGCTGTTTCAGCTCTTAAAATACTCGGAGATGGCCCCCGTGCACACTCTTTGTTGCTTAATGCTCATTATCAAAGGTTTCAGTATAACATGCAAAATCTCCGTCCATCAAGTTCCTCCTATGGAGGAGCTTACACTGCTGCTCTCTCACAACTAGTCTTTTCTACTATTGCTCAAGCTGTGAGTGATTCTTTAGCTGTCTTTGCTGATGAGCCAGCATATTCTTCCGAGCTTGTGGTGTGGTGTACCAAACAAACAGAGGATTTTGCGGTTCTTGTAAAGAGGCATGCATTAGCCTCATCAGCTGCTGCTGGTGGCTTAAGAGCTGCTGCAGAATGTGTTCAGATAGCCATAGGTCATTGCTCTTTGTTGGGTGATCGTGGATTATATTTACTTGCTCACCTTTTAGATCTCTTTAGGCCTAGTGTTGAGCAAGCATTGCATGCTAATTTAAAACGAATTGAAGAGAGCACTACTGCACTAGCAGCAGCTGATGATTGGGTACTTACGTATCTTCCTACTGGAACACGTTCATCAGTTAGGTCTTCTAATGCATCTGTCGGCAGTGGAATATCATTCCAACCTAAACTTTCAAGCAGTGCACATCGTTTCAATTCCATGGTTCAGGACTTCTTTGAGGATGTAGGACCTCTCCTGAGTATGCAGTTGGGTGGTCCCACATTGGAAGGTCTGTATCAGGTATTCAATTCCTACGTAAACTTGCTGATAAATGCACTACCTGGTTCAATGGAGGATGAGGGAAACTTTGAAGGTTCAAGCAATAAAATTGTTAGGATGGCTGAAACCGAAGCTCAACAATTAGCATTGCTAGCAAATGCATCTTTGTTAGCAGATGAGCTGCTCCCACGTGCTATCATGAAGCTTTATCCACTGAACTCAGCTAATGGAAAGGTTGATCCCCAAAGAAGATCTTCAGATAAACAAAGTCGTCAGCCTGATCAAAGAGAATGGAAGAGGCGGATCCAACGCTCTGTTGATGGACTGCGAGATAGCTTCTGTAGACAACATGCTCTTGATCTCATTTTCACGGAAGATGGTAATACCCATTTAAGTGCAGAGATGTACCTAGTCATGGATGAGAGCGTAGAAGAGCCCGAATGGTTTCCGTCACCAATCTTTCAGGATCTTTTCATGAAACTGGACAGGATGGCTAGCATTGCTGCAGATATGTTTGTAGGCAGGGAACGGTTTGCCACTTTGCTATTGATGAGACTCACAGAGACCGTCATCCTATGGCTTTCAGATGACCAAAGCTTTTGGGATGATATTGAGGAGGGAGCAAGGACTTTGGGACCCCTTGGCCTTCAGCAGTTCTATTTGGATATGCAGTTTGTGATTCATTTTTCATCCCAAGGCCGTTATTTATCTCGTCATTTGCATCAAGTTATTAAAGACATCATATCTAGAGCTATGGCTGCCTTTGCTGCTACTGGAATGGATCCTAACAGTGCGTTGCCGGAAGATGACTGGTTTGCTGATGTCTCTGTAGAAGCCATAAATAGATTGAGTGGAAAAGGTAAAGTAATCAATGGGGATCGAGATCTTAACAGCCCAACTGCTTCCATCTCGGCTCAATCTGTATCATCAGTCAGATCACATGGAAGTTCC
>Cka_3
ATGGGTTCGTCG------------------------------------------------------------AATGATGCAAAGCTTACCGATTCGGAGCTAGAACAGAAGTTCAAGGCCTTCAAGACGGATTCTTTCGATCCAAATGCCCTTGTAAAGCCA---TGCCGAACC------GAAAAGGAAATAAGGCAATTATGTTCTTCTCTTCTAAGTTTAAAGAAGTCTTCTGCTGAGGAATTGCGTATAAGTGTTTATTCTGATTATACATCTTTCACACGAATGTCGAAGGAGGTAGCAAATATAGAGGATGATATGCTTTCTGTGAGAAGTCTTTTATCCACTCAGATAGCTCTAGTTCATGATTTATCTGAAAAGGTTCATAATGAGACCCTGTCTAGCTGCCATGAACATTCTATAGTGGATGACATACCTTATGTTGAGGACAGAGAACCTACAGATGCGGAGAAATGGTTAGTGGAGTTTCCTGATATGCTTACCGTTTTCTTAGCAGAAAGGAGAGTGGATGAAGCTTTGGATGCTCTTGACAAAGGGGAAGGTGTAGCTGGTGAAGCAAGAGAAAACAAAACCTTGAACCCAGCTGCACTCTCATTGCTACAGGCTGCTATTACAGAAGGCCGCCAAAGATTATCTGATTATCTTGTTGAAGTTGCTTCCCAACCCTCTATCTGTGGTGCTGAGCTTCGTGCCACTGTTCTAGCTATAAAAAGACTTGGAGATGGCTTTCTTGCTCATACTTTACTACTTGATGCTCATGACAAGAGGTTTGAATATAACATGCAGAACCTTTGTCCATTGAGTGCCTCTTATGGACAAGCATATACTGCTTGCCTCTCGCGGCTAGTTTTGTCTGCCATTGCTCAAGCTTCAAGTGATTCTTTGGCTGTCTTTGGTAAAGATCCAGCCTATGAACCTGAGCTTTTCATTTGGTCTGCTAAAAAGATAGAGGCATTTGCCTTTTTGGTGAAGAGGGATGTCATACCCTCATTACCTGCTTCTGGTGGCTTAAGGGCTGTTGTAGAGTGCGTTCAGATTGCCTTAGGTCATTGTTCTTTGTTGGAAGATGAGCGGCTAGATCTTTATCCTATACTTTTGGAAATTTTTAGGCCTAGTGTTGAAAAAGCAGTGGAGGCTAATTTCAAAAGAATTGAAAAGAAAATTGCTTCATTAGTGGCAGTGGATGATTGGGTGCTAACGTATCCTCCATCTGTAACACATACAAATGGATGCTCCGAC---GCATCTTTTGGTTGTGGTACCGCTCCCCAGCCTAAACTTTCATGTAGTGCGCATCTATTGAATTCATTGGTTCAGGAATTCATTGAGACTGTAGGTCCACTCCATAAGATGGAGTTGGGTGGTCCTGTCTTAGAAGGTATGTTTCAAGTATTCAGCTTCTATGTCAGTTTGCTAATAAATGCACTACCAGCTTCAGTGGATGATGAAGCAAACATGGAAGATACAAGGAATAAAGTTGTGAGGATGGCTGTCACAGAAGCTCAGCAGATAGTTTTGTTGGCAAATGCATCTTTATTGGCAGATGAGCTGCTTCCACATGCGGCCAACAAGCTTGCCGCACTGAAT---------GGAAAGGATGTTCTGCTTAAAAGTGCCTCAGAC---------------------ATAAGAGAGTGGAGGCGACGGCTCCAACGCTGTGTTGATTTATTAAGGGATAGTTTCTGTAGACAACATGCTCTTGATCTTATTTTCACTGAAGATTATGATACCCGTATAAGTGCAGACATGTATATTCGTATGGATGAAGATGTGAATGAATATGATTGGCTTCCATCTCCGATATTTCAGGAGCTTTTCATAAAGTTGAATAGAGTGGCTAGCATTGCTGCAGTTATGCTTTCGGGCCGGGAAAAGTTCACTACTCTCCTATTAATGAGACTTACCGAGACTGTCATCCTATGGATTTCAGATGATCACCATTTCTGGGATGTTATTGAG---GGGCCAAAGCCTTTGGGTCCACTCGGCCTTAAGCAGATATGG---------AGTTTATTGTTCCATTTTTCATCCCAAGGCAATTTTCTGTCTCGGCATTTGCATCAAGTTATCAAAGGCAACATGTCTAGAGCTATGGATGCATTTGCTACAGCTGGAGTAGATCCGAGCAGTGTATTGCCAGAAGATGAATGGTTTGTGGATATTTCCCAAGAAGCCATATACAGGTTGAATGGAAAAAGTATACTTTTCGATGGACATCAATATCCTCGCAGCCCAACTACTTCTATATCAGCATATTCCATGCTTTCAGTC------------------
>Csp_1
ATGGCATCGGCAAAGTCGTCT---CGATCGAGGGCTTCGAATCCATCTGGTTTGCTTTCGGCGGCGAATGGGATTCCAGAGGAGAATGGAGAGGCTCAGCTGGGAGACAAGCTCAAGGTCTTCAAGACGGACCAATTCGATCCCGAATCATTTGTGCAATCCAAATGCCAGACCATGAACGAGAAGGAAATAAGGCACTTATGCTCTTATCTTCATGAATTAAAAAAAGCTTCTGCGGAGGAAATGCGTAAAAGTGTCTATGCTAATTATGCTGCTTTCATTCGCACATCGAAAGAGATATCAGATCTAGAGGGTGAGCTCCTTTCCATCAGAAATCTGTTGTCTACTCAGGCAGCTCTAATTCATGGTCTAGCTGAAGGAGTTCACATTGATTCCTTGTCTACTGGTCCTGAAGGTTCCTCAGCATACGACACATCTAAGTTTGAAGATAGGGAACCTTCCGACATGGAGAAATGGGCAGTAGAGTTTCCTGATATCTTAGACGTATTGTTAGCTGAAAGGAGAGTTGATGAAGCTTTGGCTGCCCTTGATGAAGGGGAACGTGTAGTTGCACAAGTAAAAGAAAAGAAAACGTTGAGCCCAGCTGCACTTTTATCATTACAGACTGCTATTAGTGAACAGAGACAAAAATTAGCTGATCAGCTTGCTGAAGCTGCTTGCCAACCTTCTACACGTGGGGTTGAGCTTCGTGCGGCTGTTTTAGCTCTTAAAAGACTTGGAGATGGCCCACGTGCTCATACATTACTGCTTAATGCACATTACCAAAGGTTCCAGTATAACATGCAAAGCCTTCGCCCATCAAGCACCTCCTATGGTGGAGCATATACTGCTGCCCTATCACAGTTAGTTTTCTCTGCCATTGCTCAAGCTGCAAGTGATTCTTTGGCTGTCTTTGGTGAGGAAACAGCGTATGCATCTGAGCTTGTCATGTGGTCAACTAAACAGACAGAGGCTTTTGCGCTTCTCGTAAAGAGGCATGCTCTAGCCTCATCAGCTGCTGCTGGAGGTTTAAGAGCTGCCGCAGAGTGTGTCCAAATAGCTATAGGTCATTGTATTTTGTTAGAAGGTCGAGGATTAGCTCTATGCCCCGTTCTATTGAAACTCTTTAGGCCTAGTGTTGAACAAGCATTGGATGCTAATTTAAAGAGAATTGAAGAGAGCACTGCTGCATTAGCTGCTGCGGATGATTGGGTGCTAACATATCCTCCTGCTGGTGCACGGCCATCTGGTAGAGCTTCTAATACCCCTCATACTTCTATGATTGCATTACAGCCTAAACTTTCAGGCAGTGCACATCGATTCAATTCAATGGTTCAGGATTTCTTTGAGGATGTAGGGCCGCTCCTGAGTATGCAGTTAGGTGGTCCCACATTGGAAGGCCTGTTACAAGTGTTTAACTCTTATGTCAGCTTGCTGATAAATGCATTACCGGGTTCAATGGAAGATGAAGGAAACTTGGAAGGCTCTGGGAACAAAATTGTTAGGATGGCTGAAACTGAAGCTCAGCAGATAGCTTTGTTAGCAAATGCTTCTTTATTAGCGGATGATCTACTGCCTCGTGCAGCTATGAAGCTTATCCCACAGTACCAGGTT------------------ACCAAAAGACCTTCGGACAGGCAAAACCGCCTGCCTGAGCAAAGGGAATGGAAGAGGCGGCTCCAACGCTGTGTTGATGGTTTACGAGATAATTTTTGTCGACAGCATGCCCTCGATCTCATTTTCACAGAAGATGGTGATACTCATTTAAGTGCAGAGATGTACATAATTATGGATGGAAGTGCAGAGGAGCCTGAGTGGTTCCCATCTCCCATATTTCAGGAACTCTTTTTAAAATTGACTAGGATGTCAAACATAGTGGCAGATATGTTTACAGGCAGGGAAAGGTTTGGTACTCTCGTATTGATGAGACTCACGGAGACCGTCATTCTATGGCTTTCAGATGATCAAAGCTTCTGGGATGATATTGAAGAGGGGCCAAGGCCTCTTGGCCCTTTTGGCCTTCAACAATTCTATTTGGACATGGAGTTTGTTATGCAATTTTCAAATCAAGGCCGTTACTTATCTAGACATTTGCAACAAGTTATAAAAAACATCATAGGTAGAGCTATCGCTGCATTTGCTACAACTGGAATGGATCCGTACAGTGTACTGCCTGAAGATGACTGGTTTATTGATGTTGCTCAAGAAGCGATAAGTAGATTGAAAGGTAAAAGT------------GGTGATCGAGATCTAAACAGCCCGACTGCTTCCGTGTCAGCACAATCTATGTCATCGTTCAGATCACATGGAAGTTCT
>Efe_1
ATGGCGTCGGCGAAGTCGTCC---CGATCGAGGGCTTCAGGT---------GTCATCTCAGCCGGG------GACAAAGCGCAGGAGAACGCAGCGCAGTTGAGTGACAAGCTCAAGATTTTCAAGGCTGATTCTTTTGATCCCGATTCGTACGTCCATTCGAAATGTCAGAGCGTGAATGAAAAGGAAATAAGGCAGTTGTGTACCTACCTTAATGATTTGAAGAAAGCTTCTGCAGAAGAAATGCGCAAAAGTGTTTATGCTAACTATTCAGCTTTCATAAGGACTTCCAAGGAGATATCCGATCTGGAGGGTGAACTATTGTCTATTAGAAATCTTCTCTCTAACCAAGCAGGCTTCATCCATGCTCTTGCTGAAGGTGTGAACATCAATTCATTATCTAGTGGTTTTGATGGTTCAACATCAGACAACCTTTCTGATCTCGAGGAAGGCGAACCTTCAGATATTGAGAAATGGGCTACTGAATTTCCTGATATTCTTGATGTTTTATTGGCGGAAAAAAGAATAGATGAAGCACTAGCTGCTCTTGATGAAGGTGAAAAGATAGCTGCAGAAGCACAAGAACAGAAGACGTTGAACCCAGCATCTCTTTCATCATTGCATTCTGCTATATCTGAACATAGAATGAGGTTAGCTGATCAACTTGCGGAAACTGCATCCCAGCCATCTACACGTGGTGCGGAGCTTCGTTCAGCAGTTTCAGCTCTTAAAAGACTTGGAGATGGGCCACGTGCACATACTTTGCTTCTCAATGCACATTATCAAAGACTTCAGTACAATATGCAAAATTTACGACCGTCAAGCACCTCATATGGTGGAACATATACTGCAGCTCTTTCACAGCTTGTATTTTCTGCCATTGCACAGGCTGCCAGTGATTCTTTAGCTGTCTTTGGGGAGGAGACAGCATATGCATCAGAGCTTGTGATGTGGTCTAGTAAGCAGACTGAGTCTTTTGCTCTCCTTGTGAAGAGACATGCTTTAGCTTCATCAGCAGCTGCTGGAGGGTTGAGAGCTGCTGCAGAATGTGTTCAAATTGCATTGGGTCATTGTTCTCTTTTGGAGGCTTATGGATTAACACTTTGTCCTGTTTTATTAAGGCTGTTCAGGCCTAGTGTTGAGCAAGCATTAGAAGCTAACCTGAAGAGAATTAGGGAGAGCACTGCTGCTTTTGTTGCTGCTGATGATTGGTTACTCACATATGCATCAATTGGTGGCCGTCCT------CGATCTTCTAGTGTTGCTGTTAGTAGTGGTATTACTTTCCAACCAAAGCTTTCAAGCAGTGCACATAGGCTCAACTCAATGGTTCAGGATTTCTGTGAAGATGTTGCACCACTGCTCAGCATGCAATTGGGCAACACAACATTAGAAGGTCTTTTTCAAGTGTTTGATTCATATATAAACCTTCTAATAAATGCTTTGCCTGGTTCAATGGAGGATGATGGAGGA------GGCATTGGGAATAAAATTGTCAAAATGGCTGATACTGAGGCACAACAAATAGCTTTATTGGCCAATGCATCATTATTAGCTGATGAACTCCTTCCACGTGCTGCCATGAAGCTTGCCCCATCTTATCAAGCAAGTGCTAAGGATGATATAAGAAAGAGAGCTTCTGAAAGGCAGAGCCGGCTTCCTGAACAGAGAGAATGGAGAAGGCGGCTGCAACGTTATGTAGACAGGTTGCGAGACAGTTTTTGTAGACAACATGCTCTTGATCTCATCTTCTCTGAAGATGGTGAAACATATTTGAGTGCTGAGATGTATGTCAATATGGATGCTAATGCAGATGAGCCTGACTGGTTCCCATCTCCAATCTTTCAGGAACTTTATCTGAAGCTTAACAGGGTGGCAAGCATAGCTGCAGATATGTTCGTTGGCCGGGAAAGATTTGCCACTGTTCTTTTGATGAGGCTTACTGAGACTGTTATCTTATGGCTTTCGGAAGACCAGAGCTTTTGGGATGATATTGAGGATGGTCCAAGGCCTTTGGGTCCTCTTGGTCTGAAGCAGTTTTTGTTAGACATGGAGTTTGTAACTAGAATCTCATCTCAAGGGCGTTATTTATCCCGGAACTTGCATCAAGTTATCAAGGACATCACGTCTAGAGCCATGAATGTCATTGCTTCAACTGGGGTGGACCCTTACAATGATCTTCCGTATGATGAGTGGTTCGGTGAGATTTCGGAAGAGGCAATGAACAGATTGAGTGGAAAAGGCAGAGTGATGAATGGAGAGCGGGATCTCAACAGTCCAACTGCATCTATATCAGCTCAGTCAATGTCTTCGATAAGATCTCATGGAAGCACC
>Efe_2
ATGGCGTCGGCGAAGTCGTCC---CGATCGAGGGCTTCAGGT---------GTTATCTCAGCCGGG------GACAAA---------------GCGCAATTGAGTGACAAGCTCAAGATCTTCAAGGCTGATTCTTTCGATCCCGATTCCTACGTCCAGTCAAAATGTCAGAGCGTGAACGAGAAGGAAATAATACAGTTGTGTACCTACCTTAATGATTTGAAGAAGGCTTCTGCAGAAGAAATGCGCAAAAGTGTTTATGCTAACTATTCAGCCTTCATAAGGACTTCCAAGGAGATATCCGATCTGGAGGGAGAATTATTGTCTATTAGAAATCTTCTCTCTACCCAAGCTGGCTTCATTCATGCTTTGGCTGAAGGTGTGAACATCAATTCATTGCCTAGCGGTTTTGATGGTTCAGCATCGGACAACCTTTCTGATCTTGAGGAAGGCGAGCCTTCAGATATTGAGAAATGGGCTGCTGAATTTCCTGATATTCTTGATGTTTTATTGGCGGAAAAAAGAATAGATGAAGCATTAGCTACTCTTGATGAAGGTGAAAAGATAGCCGTAGAAGCACAAGAACAGAAGACGTTGAACTCAGCATCTCTCTCATTATTGCATTCTGCTATATCTGAACATAGAATGAAGTTAGCTGATCAACTTGCGGAAACTGCATCCCAGCCGTCTACACGTGGTGTGGAGCTTCGTTCAGCAGTTTCAGCTCTTAAAAGACTTGGAGATGGGCCACGTGCACATACTTTGCTTCTCAATGCACATTATCAAAGACTTCAGTACAATATGCAAAATTTACGACCGTCAAGCACCTCATATGGTGGAGCATATACTGCAGCTCTTTCACAGCTAGTATTTTCTGCCATTGCACAGGCTGCCAGTGATTCTTTAGCTGTCTTTGGGGAGGAGACAGCATATGCGTCAGAACTTGTGATGTGGTCTAGTAAGCAGACTGAGTCTTTTGCTTTACTTGTGAAGAGACACGCTTTAGCTTCATCAGCAGCTGCTGGAGGGTTGAGAGCTGCTGCAGAATGTGTTCAAATTGCACTGGGTCATTGTTCTCTTTTGGAGGCTTATGGATTAACACTTTGTCATGTCTTGTTGAGGCTGTTCAGGCCTAGTGTTGAGCAAGCACTAGAAGCTAACCTGAAGAGAATTAGGGAGAGCACTGCTGCCTTTGCTGCTGCTGATGATTGGTTACTCACATATGCACCAGTTGGTGGCCGTCCT------CGATCTTCTAATGTTGCTGTTAGTAGTGGTATTACTTTTCAACCCAAGCTTTCAAGCAGTGCGCATCGGCTCAACTCAATGGTTCAGGATTTCTGTGAAGATGTTGCACCACTGCTCAGCATGCAATTGGGCAACACAACGTTAGAAGGTCTTTTTCAAGTGTTTGATTCATATATCAACCTTCTAATAAATTCTTTGCCTGGTTCAATGGAGGATGATGGAGGA------GGCATTGGGAATAAAATTGTTAAAATGGCTGATACTGAGGGACAACAAATAGCTTTATTGGCCAATGCATCATTATTAGCTGATGAACTCCTTCCACGTGCTGCCATGAAGCTTGCCCCATCTTATCAGGCAAGTGCTAAGGATGATATAAGAAGGAGAGCCTCTGAAAGGCAGAGCCGGCTTCCTGAACAGAGAGAATGGAGAAGGCGGCTGCAACGTTCTGTAGACAGGTTGCGAGACAGTTTTTGTAGACAACATGCTCTTGATCTCATCTTCACTGAAGATGGTGAAACATATTTGAGTGCTGAGATGTATGTCAATATGGATGTTAATGCAGATGAGCCTGACTGGTTCCCATCCTCAATCTTTCAGGAACTTTATCTGAAGCTTAACAGGGTGGCAAGCATAGCTGCAGATATGTTCGTTGGTCGGGAAAGATTCGCCACTGTTCTTTTGATGAGGCTCACTGAGACTGTTATCTTATGGCTTTCGGAAGACCAGAGCTTTTGGGATGATATTGAGGATGGTCCAAGACCTTTGGGACCTCTTGGTCTGAAACAGTTTTTGTTAGACATGGAGTTTGTAACTAGAATTTCATCCCAAGGGCGTTATTTGTCCCGGCACTTGCATCAAGTTATCAAGGACATCACATCTCGAGCCATGAATGTCATTGCTTCAACTGGGGTGGACCCTTACAATGATCTTCCGTATGATGAGTGGTTCGGTGAGATTTCGGAAGAGGCAATGAACAGATTGAGTGGGAAAAGTAGAGTGATGAATGGAGAGCGGGATCTCAACAGTCCAACTGCATCTGTATCAGCTCAGTCAATGTCTTCGATA------------------
>Efe_3
ATGGCGTCGGCGAAGTCGTCC---CGATCGAGGGCTTCAGGT---------GTTATCTCAGTCGGG------GACAAAGCGCAGGAGAACGCAGCGCAGTTGAGCGACAAGCTCAAGATCTTCAAGGCCGATTCTTTCGATCCCGACTCCTACGTCCAGTCGAAATGTCAGAGCGTGAACGAGAAGGAAATAAAGCAGCTGTGTACATACCTCAATGATTTGAAGAAGGCTTCTGCAGAAGAAATGCGCAAAAGTGTTTATGCTAACTATTCAGCCTTCATAAGGACTTCCAAGGAGATATCTGATCTGGAGGGAGAACTATTGTCTATTAGAAATCTTCTCTCTACCCAAGCAGGCTTCATCCATGCTTTGGCTGAAGGTGTGAACATCAATTCATTATCTAGTGGTTTTGATGGTTCAGCATCAGACAACCTTTCTGATCCTGAGGAAGGCGAGCCTTCAGATATTGAGAAATGGGCTGCTGAATTTCCTGATATCCTTGATGTTTTATTGGCGGAAAAAAGAATAGATGAAGCACTAGCTGCTCTTGATGAAGGTGAAAAGGTAGCCGTAGAAGCACAAGAACAGAGGACGTTGAACTCAGCATCTCTTTCATCATTGCATTCTGCTATATCTGAACATAGAATGAAATTAGCTGATCAACTTGCGGAAACCGCATCCCAGCCATCTACGCGTGGTGTAGAGCTTCGTTCAGCAGTTTCAGCTCTTAAAAGGCTTGGAGATGGACCACGTGCACATACTTTGCTTCTCAATGCACATTATCAAAGACTTCAGTGCAATATGCAAAATTTACGACCATCAAGCACCTCATATGGTGGAGCATATACTGCAGCTCTTTCACAGCTAGTATTTTCTGCAATTGCACAGGCTGCCAGTGATTCTTTAGCCGTCTTTGGGGAGGAGACAGCATATGCATCAGAGCTTGTGATGTGGTCAAGTAAGCAGACCGAGTCCTTTGCTCTACTTGTGAAGAGACATGCTTTAGCTTCATCAGCAGCTGCTGGAGGGTTGAGAGCTGCTGCAGAATGTGTTCAAATTGCACTGGGTCATTGTTCTCTTTTGGAAGCTTATGGATTAACACTATGTCCTGTTTTATTGAGGCTGTTCAGGCCTAGTGTTGAGCAAGCATTAGAAGCTAACCTGAAGAGAATTAGGGAGAGCACTGCTGCCTTTGCTGCTGCTGATGATTGGTTACTCACGTATGCACCAGTTGCTGGCCGCCCT------CGATCTTCTAGTGTTGCTGTTAGTAGTGGTATCACTTTCCAGCCGAAGCTTTCAAGCAGTGCACATAGGCTCAACTCAATGGTTCAGGATTTCTGTGAAGATGTTGCACCATTACTCAGCATGCAATTAGGCAACACAACATTAGAAGGTCTTTTTCAAGTGTTTGATTCATATATCAACCTTCTAATAAATGCTTTGCCTGGTTCTATGGAGGATGATGGAGGA------GGCCTTGGGAATAAAATTGTTAAAATGGCTGATTCTGAGGCACAACAAATAGCTTTATTGGCCAATGCATCATTATTAGCTGATGAACTCCTTCCACGTGGTGCCATGAAGCTTGCCCCATCTTATCAGGCAAGTGCAAAGGATGATATAAGAAAGAGAGCTTCTGAAAGGCAGAGCCGGCTTCCTGAACAGAGAGAATGGAGAAGGCGGCTACAACGTTCCGTAGACAGGTTGCGAGACAGTTTTTGTAGACAACATGCTCTTGATCTCATCTTCACTGAAAATGGTGAAACATATTTGAATGCTGAGATGTATGTCAATATGGATGTTAATGCAGATGAGCCTGACTGGTTCCCATCTCCAATCTTTCAGGAACTTTATCTGAAGCTTAACAAGGTGGCAAGCATAGCTGCAGATATGTTTGTTGGCCGGGAAAGATTTGCCACTGTTCTTTTGATGAGGCTCATTGAGACTGTTACCTTATGGCTTTCGGAAGATCAGAGCTTTTGGGATGATATCGAGGATGGTCCAAGGCCTTTGGGACCTCTTGGTCTGAAACAGTTTTTGTTAGACATGGAGTTTGTAACTAGAATTTCATCCCAAGGACGTTATTTATCCCGGCACTTGCATCAAGTTATCAAGGACATCACATCTAGAGCCATGAATGTCATTGCTTCAACTGGGGTGGACCCTTACAATGATCTTCCGTATGATGAGTGGTTCGGTGAGATTTCGGAAGAGGCAATGAACAGATTGAGTGGAAAAAGTAGAATGATGAATGGAGAGCGGGATCTCAACAGTCCAACTGCATCTATATCAGCTCAGTCAATGTCTTCGATAAGATCTCATGGAAGCACC
>Egu_1
ATGGCTTCCGCGAAGTCTTCT---CGATCTAGGGCATCGGGGCCCTTGGGGGCCACCACCACAGGCCTCGGGGCGGCCGGCCAGGAGAGTGGGGTGCAGCTCGCGGATAAGTTGAAGATCTTCAAGACCAATAATTTCGATCCGGATGCGTACGTTCAGTCCAAATGCCAGACTATGAACGAGAAGGAAATAAGGCACTTGTGCTCTTATCTACAAGATTTAAAGAAGGCTTCTGCAGAAGAAATGCGTAGAAGTGTTTATGCTAACTATGCAGCATTCATTAGAACATCCAAGGAAATATCAGATCTAGAAGGCGAGCTTTTGTCCATCAGAAATCTGCTATCTACTCAGGCAGCTTTAATTCATGGTTTAGCTGAAGGAGTTCACATTGATTCCTTGTCTGCTGGCTCTGAAGGTTCTGCAGAGGATGATGTATCAAATGTTGAAGACCGAGAGGCTACAGACATAGAGAAATGGTCGGCAGAGTTTCCTGATATGCTTGATGTTTTGCTAGCTGAGAGGAGAGTGGATGAAGCTTTAGATGCCCTGGATGAAGCAGAAAGTATAGCTTCAGAAGCAAAACAAAACCAAACTCTAAGTACTGCTCAACTCTTGTCGTTGAAGACTGCTATTTCAGATCATCGGCAAAAATTAGCTGATCAGCTGGCTGAAGCTGCCTGCCAATCATCTACTCGTGGTGTTGAACTTCGTGCAGCTGCTTCGGCTCTCAAAAGGCTTGGTGATGGTCCCCGTGCTCATAGTTTGCTGCTTAATGCTCATAATCAAAGGCTTCAATATAACTTGCAAACTATTCATCCAACTAGCACTTCATATGGAGGAGCATATACTGCTGCTCTATCACAGCAAGTTTTTTCTGCCATTGCTCAAGCTGTGAGCGACTCTTTAGAGGTCTTTGGTGATGAGCCAGCATATGCGTCAGAACTGGTAAGATGGTCTACAAAGCAAGCAGAGGCTTTTGCACGTCTTGTTAAAAGGCATGCATTGGCCTCATCTGCAGCTGCTGGAGGCTTAAGAGCTGCTGCGGAATGTGTTCAGATAGCTATTGGTCATTGTTCCTTGTTGGAGGCCCGTGGGCTATCACTTTCTTCTGTTCTTTTAAAGCTCTTCAGGCCCAGTGTGGAGCAAGCACTAGATGCTAACTTAAAGCGAATCGAAGAAAGTACTGCTGCATTAGCAGCTGCCGATGATTGGTTACTTATGTATCCACCAGCTAGTGGTCGTACATCTGGTAGAAGCTCTGCTACAACC------------ATGGGCATCCAGCCTAAACTCTCAAGCAGTGCACACCGTTTCAATTCGATGGTTCAGGACTTTTTTGAGGATGTAGGCCCACTCCTTACTATGCAGCTGGGTGGTTCCACAATGGATGGCCTCTTAAAAGTCTTCAATTCCTATATCAATTTGCTCATAAATGCATTGCCAGGTTCCATGGAAGATGAGGCAAATCTGGAAGGTTCTGGGAATAAAATTGTTAGAATTGCAGAAACTGAAGCACAACAATTAGCTTTATTGGCAAATGCATCTTTACTAGCTGAAGAGTTGCTACCTCGAGCAGCTATGAAGCTTTCCTCCATATACCAGGCTGGTGGTGTTGATGATTCTCGTAGAAGAACTTCAGACAGACATAGTCGTGTTCCAGAACAAAGAGAGTGGAAAAGAAAGCTTCAGCGCTCGGTTGATAGATTGAGAGATAGTTTCTGTAGACAGCACGCTCTTGATCTTATCTTTACAGAAGATGGTGATACACATCTGAGTGCAGAAATGTACATAAGTTTGGATGGAAATGTTGAGGAGCCAGAGTGGGCTCCCTCTCCAATATTTCAGGAACTATATGCAAAACTTAATCGGATGGCAAGCATAGCTGCTGATATGTTTGTCGGCAGGGAAAGATTTTCTACATTGTTAATGATGAGACTCACTGAGACGGTCGTACTGTGGCTCTCAGAAGATCAAAGCTTCTGGGAGGATATTGAAGAGGGACCGAGACCTTTGGGTCCCCTTGGTCTTCAGCAGTTTTATTTGGATATGCAGTTTGTAATCCTTTTC---GGACAAGGCCGGTTCTTATCCCGGCATGTGCATCAAGTTGTTATTGACATAATCGAAAGAGCTATGGCTGCATTTTCTGCTACTGGAATGAATCCTGATAGTGTGCTACCTAGTGATGATTGGTTTGTTGACATTGCTCAAGAAACTATAACTAGGATAAGTGGCAAAGCTAGAATGGCCAATGGAGATCGAGAACCCAACAGCCCAACTGCCTCTGTGTCAGCACAGTCTATGTCATCAGTTAGATCTCTTGGGAGTACT
>Egu_2
---------------------------------------------------------------------------------------------------------------------------------------------------------------------------------------------------------------------------------------------------ATGCGTAAAAGTGTTTATGCTAACTATGCGGCATTCATTAGAACGTCCAAGGAAATATCAGATCTAGAACGTGAGCTCCTGTCCATCAGAAATCTTCTGTCCGCTCAGGCAGCTTTAATTCATGGGTTAGCTGAAGGAGTTCACATTGATTCCTTGTCTCCTGGCTCTGAATCTTCTGCAGAGGATGATGTGTCAAATGTTGAAGACCGAGAGCCTACAGAGATAGAGAAATGGTCAGCAGAGTTTCCTGATATGCTTGATGTTTTGCTTGCTGAGAGGAGAGTGGATGAAGCTTTGGATGCGCTGGATGAATCTGAATGTATAGCTGCAGAAGCAAAACAAAATCAAAGTCTAAGTGCTGCTCAGCTCTTGTCACTGCAGACTGCTATTTCAGATCATCGGCAAAAATTAGCTGATCAGCTTGCTGAAGCTGCCTGCCAATCATCTACTCGTGGTTTTGAACTTCGTGCAGCTGCTTCGGCTCTCAAAAGGCTTGGTGATGGTCCCCGTGCTCATACTTTACTGCTAAATGCTCATAATCAAAGGCTTCAATATAACATGCAAATTATTCATCCAATCAGCACTTCATATGGAGGAGCATATACTGTTGCTCTATCACAGCAAGTTTTCTCCGCCATTGCTCAAGCTGTGAATGATTCTTTAGAAGTCTTTGGCAATGAGTCAGCATATGCGTCAGAACTGGTAAGATGGTCTAGAAAGCAAGCAGAGGCTTTTGCACATCTTGTTAAAAGGCATGCATTGGCCTCATCTGCAGCTGCTGGAGGCTTAAGAGCTGCTGCAGAATGTGTTCAGATAGCTATTGGCCATTGTTCCTTGTTGGAGGCCCATGGGCTATCCCTTTCTTCTGTTCTTCTAAAGCACTTCAGACCCAGTGTTGAGCAAGCACTAGATGCTAATTTAAAGCGAATCGAAGAAAGTACGGCTGCATTAGCAGCTGCAGATGACTGGGTACTTATGTTTCCTCCATCTGGTGCACGAATATCTGGTAGAACATCTGCTACAACT------------GTGGGCGTCCAGCCTAAACTCTCAAGCAGTGCACATCATTTCAATTCGATGGTTCAGGACTTCTTTGAGGATGTTGGCCCCCTCCTAGCTATGCAGTTGGGCGGTTCCACCATGGATGGCCTTTTAAAAGTCTTCAATTCTTATATTAATTTGCTCATAAATGCATTACCAGGTTCCATGGAAGATGAGGCAAATCTGGAGGGTTCTGGGAATAAAATTGTTAGAATTGCAGAGACTGAAGCTCAACAACTAGCTCTATTAGCAAATGCATCTTTATTAGCAGAAGAGTTGCTACCTCGAGCAGCCATGAAGCTTTCCTCTATGTACCTGGCTGGTGGGATTGATGATTCTCGTAGAAAAACTCCAGATAGACATAACCGTATTCCAGAACAAAGAGAATGGAAAAGAAAGCTTCACCGTTCTGTTGATAGATTGAGAGATAGTTTCTGTAGGCAGCATGCTCTTGATCTCATCTTCACAGAAGATGGTGACACGCATCTGAGTGCTGAAATGTACATAAGCATGGATGGGAATGTTGAGGAGCCAGAGTGGGCTCCCTCTCCTATATTTCAGGAACTATATGCAAAACTGAATCAGATGGCAAGCGTAGCTGCAGATATGTTTGTTGGCAGGGAAAGATTTGCTACCTTGCTAATGATGAGACTTACTGAGACGGTCATATTGTGGCTCTCAGAAGATCAGAGCTTCTGGGAGGATATTGAAGAGGGACCAAGACCTTTGGGTCCACTTGGTCTTCAGCAGTTTTATTTGGATATGCAGTTTGTAATTCTTTTT---GGACAAGGCCGGTTCTTATCCCGGCATGTGCATCAAGTTATTATCGACATAATTGAAAGAGCTATGGCTGCATTCTCTGCAACTGGAATGAATCCAGACAGTGTGCTACCTAGTGATGATTGGTTCATTGACATTGCTCAAGAAACTATAAGTAGGATAAGTGGCAAAGCTAGATTGGCCAATGGAGATCGAGAACTCAGCAGCCCAACCGCCTCTGTGTCAGCACAGTCTATGTCGTCAGTTAGATCTCATGGGAGTAAT
>Lch_1
ATGGCGTCAGGGAAGTCGTCT---CGATCGTCTCGTGCGTCT---GCGGGCATGGTGTCGAAGGGGATCACAGGCGCTGCACAGGACACAGATTCGCAACTGGAGGATAAGCTCAAGGCCTTCAGGACCGACCGCTTTGATCCCGATGGTTACCTTCAGTCCAAATGCCAGACCATGAATGAGAAGGAAATAAGGCACGTGTGCTCTTATCTTCTAGATTTAAAGAAGGCTTCTGCAGAGGAATTGCGTATAAGTGTTTATTCTAATTATGCATCCTTCATCCGCACATCGAAGGAGATATCAGATCTAGAGGGCGAGCTCCTTTCCATCAGAAATCTGCTATCTACTCAGGCAGCTCTAATTCATGGCTTAGCTGAAGGAGTCCATGTTGATTCTCTATCTACTGGTCCTGAAGGTTCTGCAGCACATGACATATCCGACGTGGAAGACAGAGAACCTACAGACATCGAGAATTGGGCTATGGAGTTCCCCGATATCCTTGATGTCTTGTTAGCTGAAAGGAGAGTGGATGAAGCTTTGGCTGCCCTTGATGAAGGGGAACATGTAGTTTCAGAAGCAAAAGTAAAGAAAACGTTGAGCCCAGCTGCACTGATGTCGTTGCAGACTGCTATTGTTGAACACAGACAAAAATTAGCTGACCAGCTTGCAGAAGCTGCATGCCAACCATCTACTCGTGGCGTTGAGCTTCGTGCTGCTGTTTCAGCTCTTAAAAGACTTGGAGATGGGCCCCGTGCTCATACTTTGCTACTTAATGCTCATTACCAAAGGTTCCAGTACAACATGCAAAGTCTTCGTCCATCAAGCACGTCATATGGAGGAGCATATACAGCTGCCCTATCACAAATAGTTTTCTCTGCCATCGCTCAAGCTGCAAGTGATTCTTTGGCTGTCTTTGGCGATGAACCAGCATATGCATCTGAACTTGTGATGTGGTCTACTAAGCAGACAGAGTCTTTTGCACTTCTTGTAAAGAGGCATGCCTTAGCCTCATCAGCAGCTGCTGGAGGTTTGAGAGCTGCCGCAGAGTGTGTTCAAATAGCCTTGGGTCATTGTTCTTTGTTGGAAGCTCGTGGGTTGGCGCTTTGTCCTGTCCTTTTGAAACTCTTTAGACCAAGCGTGGAACAAGCATTAAATGCTAACTTAAAAAGAATTGAAGAGAGTACTGCTGCATTAGCAGCAGCAGATGATTGGGTTCTCACCTATCCTCCAGCTAGTACCCGCACATCCAGCAGATCTTCTAATGTGCTC---------GGAATGACTTTCCAGCCTAAACTTTCAAGCAGCGCACACCGATTCAATTCAATGGTTCAGGATTTCTTTGAAGATGTTGGACCACTATTGAGTATGCAATTGGGTGGTCACACATTGGAAGGTCTATTTCAAGCATTCAACTCCTATGTCAACTTGCTGATAAAGGCATTGCCAAGTTCAATGGAGGATGATGGAGACTTTGAAGGTTCTGGAAATAAACTTGTTAGCATGGCTGAGACCGAAGCTCAGCAAATAGCTTTGTTAGCAAATGCATCTTTATTAGCAGATGAGCTGCTTCCACGTGCAGCGATGAAGCTTTCCCCACTCCAGCTGGCTACTGGAAAGGATGATTCACGTAGAAAAGCTTCAGACAGGCAAAACCGTCAGCCGGAGCAAAGAGAATGGAAGAGGCGTCTCCAACGCTCTGTTGACGGGTTACGAGATAGTTTCTGCAGGCAACATGCTCTTGATCTTATTTTCACAGAAGACGGTGATACCCATTTAAGTGCAGAGATGTACATAAGTATGGATGGAAGTGTATACGAGCCTGAGTGGTTCCCATCTCCAATATTTCAGGAACTTTTCACAAAGTTGAACAGGATGGCAAGCATAGCTGCTGACATGTTTGTAGGCAGGGAAAGGTTTGCCACTGTGCTATTGATGAGACTCACAGAGACTGTCATCCTGTGGCTTTCAGATGACCAAAGCTTTTGGGATGATATTGAGGAGGGGCCAAGGCCTTTGGGTCCTCTTGGTCTTCAGCAGTTTTATTTGGATATGGAGTTTGTAATGCTCTTTTCAGCCCAAGGAAGATACTTATCTCGACATTTGCAACAAGTTATCAAAGACATCATATCTAGAGCTCTGGCTGCATTTGCTACAACTGGAATGGATCCATACAGTGTATTGCCGGAAGATGACTGGTTCATCGAGATTTCTCAAGAAGCCATAAATAAGCTAAGTGGAAAAGGCAGATCCATAAATGGAGATCGAGATCTTAACAGCCCGACTGCTTCTGTGTCTGCGCACTCCATTTCAGTCAGTCAGATCTCATGGGAGTTC
>Nco_1
ATGGCGTCGGCGAAGTCGTCC---CGTTCGAGGGCTTCGGGT---------GTTGTTTCAGCCGGG------GACAAAACGCAGGAGAACGCAGCGCAATTGAGTGACAAGCTTAAGATCTTCAAGGCCGATTCATTCGATCCTGACTCCTACGTCCAGTCGAAATGCCAGAGCGTGAACGAGAAGGAAATAAGGCAGTTGTGTACATACCTTAATGATTTGAAGAAGGCTTCTGCAGAAGAAATGCGCAAAAGTGTTTATGCTAACTATTCGGCCTTCATAAGGACTTCCAAGGAGATATCTGATCTGGAGGGAGAACTGTTGTCTATTAGAAATCTTCTCTCTACCCAAGCAGGCTTCATCCATGCTTTGGCTGAAGGTGTGAACATCAATTCATTATCTAGCGGCTTTGATGGTTCAGCATCAGACAACCTTTCTGATCTTGAGGAAGGCGAGCCTTCAGATATTGAGAAATGGGCTGCTGAATTTCCTGATATCCTTGATGTTTTATTGGCGGAAAAAAGAATAGATGAAGCTTTGGCTGCTCTTGATGAAGGTGAAAAAATAGCTGCTGAAGCACAAGAGCAGAAGACATTGAACCCAGCATCTCTCTCATCATTACATTCTGCTATATCTGAACATAGAATGAAGTTAGCTGATCAACTTGCAGAAACTGCATCCCAGCCATCTACACGAGGTGTGGAGCTTCGTTCAGCAGTTTCAGCTCTTAAAAGACTTGGAGATGGGCCTCGTGCACATACTTTGCTGCTCAATGCACACCATCAAAGACTTCAGTACAATATGCAAAATTTACGACCTTCAAGCACCTCATATGGTGGAGCATATACTGCAGCTCTCTCACAGCTAGTGTTTTCTGCTATTGCCCAGGCTGCCAGTGATTCTTTATCTGTCTTTGGGGAGGAGACAGCATACGCATCAGAGCTTGTTATGTGGTCTAGTAAGCAGACTGAGTCTTTTGCTCTTCTTGTGAAGAGACATGCTTTAGCTTCATCAGCAGCTGCTGGAGGGTTGAGAGCCGCTGCAGAATGTGTTCAAATTGCACTGGGTCATTGTTCTCTTTTGGAAGCTTATGGATTAACACTTTGTCCTGTTTTGTTGAGGCTGTTCAGGCCTAGTGTTGAGCAAGCATTAGAAGCTAACCTGAAGAGAATTAGGGAGAGCACTGCTGCCTTTGCTGCTGCTGATGATTGGTTACTCACATATGCACCAGTTGGTGGCCGGCCT------CGATCTTCCAGTGTTGCTGTTAGTAGTGGTATTGCTTTCCAGCCAAAGCTCTCAAGTAGTGCGCATAGGCTCAGCTCCATGGTTCAGGATTTCTGTGAAGATGTTGCGCCACTGCTCAGCATGCAACTAGGCAATACAACATTAGAAGGTCTTTTTCAAGTGTTTGACTCATATATCAACCTTCTAATAAATGCTTTGCCTGGTTCGATGGAGGATGATGGAGGA------GGCGCTGGGAATAAAATTGTTAAAATGGCTGATACTGAGGCACAACAAATAGCTTTATTGGCCAATGCATCATTATTAGCTGATGAACTCCTTCCACGTGCTGCCATGAAGCTTGCCCCGTCTTATCAGGCAAGTGCTAGGGATGATACAAGAAAGAGAGCTTCTGAAAGGCAGAGCCGGCTTCCTGAACAGCGAGAATGGAGAAGGCGGCTGCAACGTTCCGTAGACAGATTGCGAGATAGTTTTTGTAGACAACATGCTCTTGATCTCATCTTCACAGAAGATGGTGAAACATATTTGAGTGCTGAGATGTATATCCATATGGATGGAAATGCAGATGAGCCTGACTGGTTCCCATCTCCAATCTTTCAGGAACTTTATCTGAAGCTTAACAGGGTCGCAAGCATAGCTGCAGATATGTTCGTTGGCCGGGAAAGATTTGCCACTGTTCTTTTGATGAGGCTCACTGAAACTGTTATCTTATGGCTTTCAGAAGACCAGAGTTTTTGGGATGATATTGAGGATGGCCCAAAGGCTTTGGGACCTCTTGGTCTGAAGCAGTTTTTGTTAGACATGGAGTTTGTAACTAGAATTTCTTCCCAAGGGCGTTATCTATCTCGGCACTTGCATCAAGTTATCAAGGACATCATATCTAGAGCCATGAATGCCTTCGCTTCAACTGGGATGGACCCATACAGTGAACTTCCGTATGATGAGTGGTTCGGTGAGATTTCTGAAGAGGCAATGAACAAATTGAGTGGAAAAAACCGAGTGATGAATGGAGAGCGGGATCTCAACAGTCCAACTGCATCTATATCTGCTCAGTCAATGTCGTCGATCAGATCCCATGGAAGCACC
>Osa_1
ATGGCATCGGCCAAGTCGTCG---CGGTCGAGGCCGGCCGGGCATTCCGGGCCGGTGAGCGGCGCCGTGGGAGGAGGAGGAGGCGATGGCGGGGTGCAGCTCGCCGACAAGCTCAAGATCTTCAAGACCGACAACTTCGATCCCGACGCGTACGTGCAGTCCAAGTGCCAGACGATGAACGAGAAGGAGATAAGGCATTTATGTTCTTACCTGCAAGATCTAAAGAAGGCTTCAGCTGAAGAGATGCGCAGAAGTGTATATGCAAATTATGCTGCATTTATCAGAACATCAAAGGAGATATCAGATCTTGAAGGGGAACTGCTATCAATAAGAAATCTACTGAATACACAAGCAGCTTTAATCCATGGTCTTTCTGAAGGAGTTCAAATAGATTCCTTGACTTCAAACACTGAAGGTTCTGCAGAAGACGATATATCCAATGTTGAAGACCAGGAACCTTCAGAAATACAAAAATGGTCTGCAGATTTCCCTGACATGCTTGATGTTTTGCTAGCTGAGAGAAGAGTGGATGAAGCACTTGATGCACTAGATGAAGCGGAACGACTTGCTTCTGATGCAAAACTTAAACAGACTCTAACCGCAACTGAAATTGCAGCTTTGAGAAGGGCAGTTTCTGATAATCGTCAGAAGTTGGCAGATCAGCTTGCTGAAGCTGCTTGTCAGTCTTCTACTCGTGGCATTGAGCTTCGTGCTGCAGCTTCTGCTCTCAAAAGGCTTGGTGATGGCCCTCGAGCTCACAGCCTGCTACTCAATGCACATAATCAAAGGCTTCAATGTAATATGCAAACTATACATCCATCTAGCACTTCGTATGGTGGGGCGTACACTGCAGCACTTGCTCAGCAAGTCTTTTCAGTGGTAGCTCAGGCACTCAGTGACTCTGTAGAAGTTTTTGGTGATGAGTCATGTTATGCATCTGAACTGGTTACATGGGCTACGAAGCAGGTTATGTCCTTTGCACTCTTGGTAAAGAGGCATGTGTTGTCCTCTTGTGCAGCTGCTGGAGGTTTGAGAGCAGCTGCCGAATGTGTTCAGATATCACTTGGTCATTGCTCCTTGTTGGAAGCTCGTGGTCTGTCTGTTGCAGCTGTTCTTCTGAGGCAATTCAGGCCCAGTCTAGAGCAAGCATTATATTCAAACATCAGAAGAATTGAAGAGAGTACCGCTGCACTAGCTGCAGCTGATGACTGGATTCTCACATATCCCCCAACTGGCATTCGTCCTTTAGCTAGATCATCTGCTGCTAAT------------TTGGCTCTTCAGCCAAAGCTCTCCAACAGTGCTCATCGTTTTAACTCGATGGTTCAGGAGTTCTTTGAAGATGTTGCGCCGCTGCTTAGCTTGCAATTAGGTGGTTCTACAATGGATGACATAACTAAAATTTTCAATTCATATGTCAATTTGCTCATAAGTGCTTTACCTGGGTCAATGGAAGATGAAGCTAACATAGATGGTTTAGGAAATAAGATTGTTAGAATGGCAGAGTCTGAAGAACAGCAACTGGCTTTATTAGCCAATGCGTCTTTGCTAGCTGAGGAGTTGCTACCTAGAGCAGCTATGAAGCTATCATCAATGAACCATTCT---AGTATGGATGATCTGCGTAAAAGAGGCTCAGATAAACAGAACCGTATGCCTGAGCAACGTGAATGGAAACGGAAATTACAACGCATGGTGGACAGATTAAGGGATAGTTTCTGCAGGCAGCATGCTCTTGAACTTATATTTACAGATGAAGGTGAGACCCATCTCAGTGCAGACATGTATATTAGCATGGACAATACTGTTGAAGAGCCAGAATGGGCCCCATCTCTTATTTTCCAGGAGCTGTATGCAAAGCTAAATAGGATGGCCAGTATTGCGGCAGATATGTTTGTCGGCAGAGAAAGATTTGCTACTCTGCTAATGATGCGACTCACTGAGACAGTCATACTATGGCTCTCAGAGGATCAAGCCTTCTGGGAAGAGATTGAACAGGGACCGAAGCCTTTGGGTCCCCTTGGCCTTCAGCAATTCTACCTGGATATGCAATTTGTAATTATCTTT---GGACAAGGTCGATTCTTGTCTAGGCACGTCCATCAAGTCATATTGGATATTATTGATAGAGCAATGGCTGCATTTTCAGCTACTGGAATGAACCCTGACAGTGTCCTCCCGGGTGACGATTGGTTCATGGATGTTTCTCAGGAGGTTGTCAGCATGATTAGTGGAAAGGGTAGAGCTGCCAATGGAGACAGGGAGATAAACAGCCCTACTGCCTCAGTCTCAGCGCATTCCATGTCATCTTTCAGATCCCATGGCAGCTCC
>Osa_2
ATGTCGTCCGCCAAGTCGACG---AGGTCGCGCCCAGCCGGGCACTCCGGCCCGGTGAACGCTACG------GCCGGAGGCGGCGACGGCGGGGTGCCTCTCGCCGACAAGATGAAGATCTTCAAGACCGACAACTTCGACCCCGACGCGTACGTGCAGTCCAAGTGCCACGCCATGAACGAGAAGGAAATAAGACACCTCTGTTCTTATCTGCAAGACCTAAAGAAGGCTTCTTCTGAAGAGATGCGTAGAAGTGTTTATGCGAATTATGCTGCATTCATAAGAACATCAAAGGAGATATCAGACCTTGAAAGGGAGCTGCTATCTGTCAGAAATCTGCTAAGTACACAGTCAGCTCTAATTCGTGGTCTATCTGAAGGGGTTCATATTGATTCCTTGACTACAGGGTCTGAAGGCTCTGCAGAAGAGGGGACAGAT------GAAGACCAGGAGCCCTCAGAAATACAAAACTGGTGCACAGATTTCCCTGAGATGCTTGATGTTTTGCTAGCTGAGAGAAGAGTGGATGAAGCATTGGATGCTTTGGATGAAGCAGAACGTGTCGTTGCTGATGAAAAACAGAAACAGACACTCACCACAGCTGACATTCTGGCCGTGAAGAGGGCTATCTCTGATAATCGTCTGAAATTGGCAAATCAGCTAGCAGAAGCTGCTTGCCAGTCTTCTACTCGTGGCGTTGAACTTCGTGCTTCAGCTTCTGCTCTCAAGAGACTCGGTGATGGACCCCGTGCTCATAGTTTGTTGCTTAGTGCACACAACCAGAGGCTTCAATGCAGCATGCAAACTATACATCCGTCTAGCACATCACACAGTGGGGCATACACTGCATCTCTTGCACGGCAAGTTTTTTCTGTTATAGCCCAGGCTCTCAGTGACTCTTTAGAACTGTTTGGTGATGAACCGTCTTATTTGTCTGAACTGATTACATGGGCTACAGAACAAGCAATGTTATTTGCACTACTTGTAAAGAGGCATGCTTTAGCCGCTTGTGTGGCTGCTGGGGGCTTGAGAGCTGCTGCCGAATGTATTCAGATCTCACTTGGTCATTCTTCCTTGCTGGAAACTCGTGGTTTGTCACTTTCGTCTGTTCTGATGAAGCAATTCAAACCCTCTGTTGAGCAAGCACTGGAGTCCAGTTTGAGGAGAATTGAAGAGAGTACTGCTGCTTTAGCTGCAGCTGATGACTGGGTACTCACCTATCCTCCATCTGGTATACGGACGTTTGCTAGATCATCTGCTAGTAGT------------TTGTTGCTCCAACCTAAGCTCTCAAACAGTGGCCATCGCTTCAGTTCAATGGTTCAGGATTTCTTTGAGGATGTTGGCCCACTGCATAGCTTGCAGTTAGGTGGTTCTGCAATGGACGGGCTTCTGAAAATATTCAATTCATATGTCAATCTGCTCATAAGTGCTCTGCCACACTCACTGGATGATGAAGCGAATTTGGAAGGTTTAGGAAATAAGATTGTTCGAGTGGCAGAGACTGAGGAGCAGCAGCTAGCATTGTTCGCTAATGCATCCTTACTAGCTGAAGAGTTGCTACCTAGAGCAGCTATGAAGTTGTCGTCTGTAAACCATACT---GGTGTGAATGATATTCGTAAAAAAAGTGTAGACAGGCAAAACCGTGTAGCAGAGCAGCGAGAATGGAAAAAGAAGCTGCAACGTATTGTGGATAAACTTAAAGATAGTTTCTGCAGACAGCACGCCCTTGATCTTATATTCACGGAAGATGATGACACCCGTCTGAGTGCAGAAATGTACATCAATATGGATAATACTGTTGAAGAGCCAGAATGGGTTCCATCTCTAATTTTTCAG---------GTCCGTATAAAT---------------------------------------------TTTTTGCCCTTAACAACTATCTGGATAAACATTACTGCTTATATTTGTTTGAAGAATGAGGTTCATTAT------GACATTCATCAT---------------------------------------------------------------------------------------------------------------------------------------------------------------------------------------------------------------------------------------------------------------------------------------------------------------------------------------------
>Out_1
ATGGGGTCATTAAAGCCCTCAATGAGGTCTAGAGCCTCGGCTCCATCAGGTCCTGTTACTGCAAAT------GGCACGGTTCACGACGACGTTGTCCTCCTGACGGACAAATTGAAAGTTTTTAAGATGGATAATTTTGACGCGGATAATTATGTTCAGATGAAATGCCAGTCTATGAATGAGAAGGAAATTCGGCAATTATGCATGCATCTTCTAGATCTCAAGAAGGCGTCAGCCGAAGAAATGCGAAAAAGTGTCTATGCTAATTATTCTGCCTTTATTCGCACTTCAAAAGAGATATCAGACCTTGAGGGTGAGCTCCTTTCCATCAGAAACTTACTTTCTACCCAGGCTGCACTAATCCATGGGCTGGCAGAAGGTGTTCATATGGATTTATTGCCCAATGGCACTGCGGGTTCCTTAATACGTGATTCTTCTATCTCTAAGGATCGTGAGCCTTCAGACTTAGAGAGATGGTCATTGGAGCTTCCTGATATTCTTGATGTTCTTTTAGCAGAACGAAGAGTGGATGAGGCTCTGGCTGCCCTAGATGAAGGCGAGCAAGTGGCTTTGGATGCACGGCAGAAGGGGAGTTTGAGTCCCATTGCACTTGCATCCTTGCAAACTGCTATTTCTGATTGCAGAAACCGGCTAGCTGAGCAGCTTGCTGAAGCAGCACACCAACCATCTACTCGTGGGGCTGAACTTCGTGCAGCAATCTCAGCACTCAAAAGACTTGGGGATGGGCCTCGTGCACATACACTGCTACTTAATGCTCATTACCAACGCTTTCAATACAATATGCAAGGTTTGAGGCCATCCAGCACTTCATATGGTGGTGCATACACTGCAGCCCTTTCACAACTTGTTTTTTCTGCTATTGCACAAGCTGCAAGTGATTGTGTGGCTGTTTTTGGGGAGGAATCAGCATATGCATCAGAACTTGTAATGTGGTCTAGCAAACAAACAGAGAGTTTTGCACTCCTTGTGAAAAAGCATGCACTAGCTTCTTCAGCAGCGGCTGGAGGACTCCGAGCTGCTGCAGAATGCGTTCAGATTGCTTTAGGTCATTGTTCCCTGCTAGAAGCACGCGGTTTGGCACTGTGCCCTGTTCTTTTGAAGCTCTTTAGACCTAGTGTTGAACAAGCATTGGAGGCCAATTTAAAGAGAATCGAGGAGAGCACTGCTGCTCTTGCAGCAGCTGATGATTGGGTTCTCACACATTCGCCTGCTTCTACTCGGCCATTCAGTAGAGGTTCAAATGCTTCAACAACTGGCGGGATGGCATACCAGTTGAAGCTTTCAAGCAGTGCACACAGATTCAACTCTATGGTTCAGGAGTTTTTTGAGGACGTAGCACCCCTTTTAAGCATGCAACTGGGAGGGCCAACCTTGGATGGTCTCACACGAGTGTTCAATTCATATGTTAGCCTGCTTATAAAGGCATTGCCTGGTTCAATTGAAGATGATGGGAGCTTAGAAGTGTCAGGAAATAAACTTGTAAGACTAGCTGAGACTGAGGCTCAACAGATTGCTCTCCTGGGGAATGCAGCTGCACTAGCAGATGAGTTGCTACCACGTTCTGCACTGAAGCTTGCCCCCTCTCACCAAGCTAGTGGAAAAGAAGATCAACGGAAGAGAACCTCAGAAAGGCAGAATCGCCTTCCTGAGCAGAGAGACTGGAGACGACGGTTGCAACGGACTGTGGATAGATTGCGGGATAGTTTCTGTAGGCAACAAGCTCTAGATCTCATCTTTACCGAAGATGGTGATGCACAGTTAAGTGCAGATATGTATATGAATTTGGATGGAAGCGGTGAGAATCCTTACTGGTTTCCTTCCCCAATATTTCAGGAGCTGTTTGCCAAATTGAACAGGTTGGCACACATTGCTGCAGATCTGTTATCTGGCAGAGAAAGAGTTATCACTTCACTATTGATGAGGCTCACTGAGACGGTTATTATTTTTCTTTCCGATGACCAGAATTTCTGGGAGGATATTGAAGATGGTCCTAAGCCTTTGGGGCCTTTAGGGCTACAACAGTTTGTTTTGGATATGCAGTTTGTTATTCAGTTTGCATCTCAAGGGCGCTATTTATCAAGGCACATGCACCAAGTAGTTAAGGACATCATTTTGAGAGCTGTGAATGCTTTTGCTAACAGTGGAATGGACCCAAACAGTGTATTGCCCGAGGATGACTGGTTTGTTGATGTTGCTCAAGAAGCCGTGCTTAAACTAACTGGAAAATCAAGGAGTGGCAATGGGGATCGAGAACCTAACAGCCCCACAGCATCTGTATCTGCTCAGTCCATGTCTTCAGTGAGGTCACATGGAAGCTCC
>Out_2
ATGGGATCCTTAAAGCCTTCAAGGCGTTCTCGTGCCTCTGCCCCCTCTTCAGATGCTGCACGCGCAAACGCCAATATTAGTGACGATGGTGGCGTCGGGTTAGTGGAGAAGCTGAAAGCATTCGAGTCGGGCGCTTTCGATGCAGATAATTATGTTGGATCCAAATGCGAGTCAATGAGTGAGAAGGAAGTTAGACAGCTATGCTCACATCTTTTGGATCTCAAGAAGGCTTCAGCTGAAGAAATGCGTAGAAGTGTCTATGCTAACTATGCTGCCTTTATCAGGACTTCAAAAGAGATATCTGACCTCGAGGGTGAGATTCTTTGTATTCGAAATCTACTTTCTGCGCAGGCTGGACTTATACATACTCTGGCAGAGGGTGTTCAGATGGATTTATTATCCATTGGTTCTGAAGATTCCCCACCAAATAACTCTTCTATATCCGAGGATATGCAGCCTTCAGATTTAGAGAATTGGTTATTGGAGCTTCCTGATGTTCTTGATATTCTTCTAGCAGAAAGACGGGTTGATGAAGCTTTGGCTGCTTTACTTGAAGGTGAGCAGGTAGCAGCTGATGCACAACAGGAGAAAAGTTTGAATCCAACGGCGTTATCATCATTTCTAAATGCTCTTTCCGAGTGTAGAGGCCGTCTAGCTGAGCAGCTTGCTGAAGATGCCCAACAACCATCTACTCGTGGGGCTGAACTTCGCGCAGCAATATCAGCGCTGAACACACTTGGGGAAGGCCCTCGTGCACTTACATTGTTGCTTGATGCTCATCGCAAACGGCTTCAATACAATGTGCAAGGTTTGCGCCCTTCAAACACTTCTTATGGTGGTGCATATACCGCTGCTCTGTCCCAACTTGTCTTCTCTGCTATTGAACAAGCTGCAAAGGATTCTGTGGTTGTTTTTGGAGAGCAGTTAGAATATGCATCAGAGCTTGTACTGTGGGCTACTAAGCAAACTGAGGACTTTGTGCTTCTAGTAAAGAGGCATGCACTGGCTTCTTCAGCAGCAGCCGGGGGACTTCGAGCTGCTGCAGAATGTGTCCAGATAGCTTTAGGCCATTGTTCTTTGCTGGAAACGCAGGGGTTGGCACTATGTCCTGTTCTTCTAAAGCTGTTTAGACCTAGTGTTGAACAAGCATTGGAGGCCAATTTGAAGCGAATTGAGGAGAATATTGCTGCTCTTGCTGCAGCTGATGATTGGGTTCTAACACACGCACCTGCT---ACTAGGCCATCCAATCGAGCTTTTGTTGCTTCAACTGCCAGTGGTCAGACGTTTCAGTTGAAGCTTTCAAACAGTGCTCATAGATTCAATATCATGATTCAGGAGTTTTTTGAGGATGTAGCGCCTCTTATAAGCATGCAATTGGGTGGCCTAACCTTGGATGGTCTTGCACGCGTGTTCAATTCTTATGTTAATCTTCTTATAAAGGCTTTGCCTAATCTAATGGAGGACGATGGTAATGTAGAGGCACTGGAAAACAAAATTGTAAAACTTGCTCAGACTGAGGCCCAACAGATTGCTCTCCTGGGCAATGCAACTGCATTGGCAGATGAATTGCTGCCACGTGCTGCATTGAAGCTTGTTCCCTGGTATCAGGCTGGTGGAAGAGAAGATCCACGGAAAAGAGCTTCTGAAAGGCAGAACCGTTTTCCTGAGCAAAGAGAGTGGAGAAGGCATCTGCAGCGAGCTGTGGATAGACTGCGCGATAATTTCTGTAGACAACATGCTCTAGATCTCATCTTTACTGAAGATGGGGATACACAGTTGAGTGCAGATATGTATTTAAATTTGGATGCAAATGCTAATGATCCGAATTGGATGCCTTCTCCAGTATTTCAGGAACTATTTGTCAAATTGAACATGTTGGCCAACATTGCTGCAGATACTCTATCTGGTAGGGAAAGGGTTATCACTACATTATTGATGAGACTTACAGAAACAGTTGTAATTTGGCTATGTGATGACCAGAATTTCTGGGATGATATTGAAGATGGTCCTAAACCTTTGGGTCCTCAAGGGCTACAGCAGTTTCTTCTGGATATGCAGTTTGTAGTCCAGTTTGCGTCTGAAGGGCGCTATTTATCAAGACACATGCAGCAAGTAGTGAAGGATATTATTTCAAAAGCCATGAATATGTTTACTGCCTCTGGAATGGACCCAAACAGTTTCTTGCCTGAGGATGAATGGTTTGTTGATGCTGCGCAAGAAGCCGTGTTTAAGTTATCTGGAAAATTGACAAGTGCTCCTTTGGACCGAGAGCCTAATAGCCCTACAACTTCAGTATCAGCACAGTCTGCATCATCACTGCAGTCACATGGAAGCTCA
>Pab_1
ATGGGATCGTTAAAACCCTCAATGCGTTCGAGAGCCTTGGCTCCTTCAGGTCCCGCTATTTCCAAT------GGCACCGTGAACGGGGATGGTGCCCTTCTCTCAGACAAATTGAAGGTTTTCAAAGGAGATAATTTTGATGCAGACGGCTATGTTCAGCTCAAATGCCAGTCTATGAATGAGAAGGAAATTAGGCAACTATGCACACATCTTCTAGAACTCAAGAAGGCATCTGCTGAAGAAATGCGCAAAAGTGTATATGCTAATTATTCTGCATTTATCCGCACTTCAAAAGAGATATCAGATCTTGAGGGAGAACTCCTTTCAATTAGAAATTTGCTTTCTACTCAGGCTACACTAATTCATGGACTGGCAGAGGGTGTTCATATGGATTCGTTATCCAGTAATACTGGAGTTTCCTCAGTTCAGGACTCTTCTGTTTCTGAAGATCATGAACCTTCAGACTTCGAGAAATGGGCCCTTGACTTTCCTGATATTCTGGATGTTCTTTTAGCAGAACGAAGAGTGGATGAGACATTAACTGCACTAGATGAAGGTGAACAAGTGGCTACGGAAGCACAACAGAAGGGGAGTTTGAATGCATCTGCATTCTCCTCATTGCAAAATACTATTTCTGATTGTAGAAGTCAGCTAGCTGAGCAGCTTGCTGAAGCTGCTCACCAACCATCAACTCGTGGCGCTGAACTTCGTGCAGCAATTTCTGCACTCAAAAGACTTGGTGATGGCCCTCGTGCGCACACACTGCTACTTAATGCTCATTACCAACGTTTTCAGTACAATATGCAAAGTTTGCGGCCATCCAACACTTCATATGGTGGGGCATACACTGCAGCCCTTTCACAACTTGTCTTTTCTGCTATTGCACAAGCTGCAAGTGATTCTGTGGCTGTTTTTGGGGAGGAATCAGCTTATGCATCAGAGCTTGTAATGTGGTCTACCAAGCAGACTGAGGACTTCGCACTTCTTGTGAAGAGACATGCACTAGCTTCTTCAGCAGCTGCTGGAGGACTTCGGGCTGCTGCAGAATGTGTCCAAATAGCTTTAGGTCATTGCTCTTTGCTAGAAGCTCGGGGTCTGGCACTCTGTCCTGTTCTATTAAAACTGTTTAGACCCAGTGTAGAACAAGCATTGGAGGCCAATTTAAAACGAATTGAGGAGAGCACTGCTGCCCTTGCTGCTGCTGATGATTGGGTGCTAACTCATTCACCTGCTACTACACGATTATTCGGTCGAGCTTCAAATACTTCG---ACTGGTGGTATTGGATTCCAGCTGAAGCTTTCAAGCAGTGCACACAGGTTCAATTCCATGGTTCAGGAGTTTTTTGAAGATGTAGCACCACTTTTAAGCATGCAACTTGGAGGACTAACCTTGGATGGTCTTGCACAAGTTTTCAATTCCTATGTTAGCTTGCTAATCAAGGCTTTGCCAGGTTCAATTGAGGAGGATGGCAGCATGGAGGTATCGGGGAATAAAATTGTAAGACTAGCTGAAACTGAGACCCAACAGATTGCTCTCCTAGGAAATGCAGCAGCACTAGCAGATGAATTGCTACCACGTGCTGCTTTAAAACTTGCCCCTCCCCACCAAGCTAGTGGAAAAGAAGATCCTTGGAAGAGATCCTCTGAAAGGCAGAACCGTCTTCCTGAGCAGAGAGATTGGAGACGGCGTTTGCAGCGGACTGTGGAGAGATTACGTGATAATTTCTGCAGGCAACATGCTCTAGATTTGATATTTACTGAAGATGGTGATACACAGTTAAGTGCAGAGATGTATATCAATTTGGATGACAACACTGACAATTCAGACTGGTTCCCTTCCTTGATATTTCAGGAGCTATTTGCCAAATTGGACAGGCTGTTACACATTGCCACAGAGATGTTACCAGGCAGAGAAAGGGTCATCACATTATTTTTAATGAGGCTCACTGAGACAGTTATAATTTGGCTCTCTGATGACCAGACTTTCTGGGAGGACATTGAAGATGGTCCCAAGCCCTTGGGGCCTGTAGGTTTGCAGCAGTTTGTGTTGGATATGCAGTTTGTTATTCAGTTTGCATCTCAAGGGCGCTACTTTTCAAGACACATGCATCAAGTAATTAAGGACATCATTCTGAGAGCCATGAATGCCTTTGCTAGCAGTGGGATGGATCCAAACAGGTAT------------------------------------------------------------------------------------------------------------TCTTTGGCTGTA------------------------------------
>Ppe_1
ATGGCTTCGGCGAAGACGGCT---CGGTCCAGAGGC------------------------------------ACGCCGGTCAAAGAGAACGGCGTCAAGCTCGAGGAAGGCCTCAATGTCTTCAAGTCTGATAAGTTCGATTCCCAAGGCTATGTTCAGTCACGATGC---TCTCTCAACGAGAAGGAAATAAGACAATTATGTTCATATCTTTTGGACTTAAAGAGAGCTTCTGCCGAGGAAATGCGTAGAAGTGTCTATGCTAACTACACGGCATTCATACGCACTTCCAAAGAGATATCAGATTTGGAGGGGGAGCTTTCTTCTATCAGAAACCTGCTATCTACTCAAGCTGCTTTGATTCATGGTCTAGCTGAAGGAGTTAATATTGGTTCCTTATCT---GTTTCTGAAGGTTCTACTGCAAATGGTGTATTAATTTCTGAAGATAAAGAACCTTCAGACCTGGAAAAGTGGTTAGTAGAATTTCCTGATCTCTTGGATGTTCTGTTGGCTGAGAGGAGAGTAGATGAAGCTTTAGATGCCTTGGATGAAGGTGAACGTGTGGCTGCTGAAGCAAAACAACTGAAGCTGTTGGATCCAGCTTTACTAATGTCTCTGCAGAATTCTATTGTCGAGCGCAGGCAAAGGTTAGCTGATCAGCTTGCCGAGGCTGCTTGCCAGCCTTCGACCCGCGGTGGTGAACTTCGTGCAGCTATATCAGCACTTAAAAGGCTTGGGGATGGCCCTCGTGCACACAGTTTGCTGCTCAGTGCTCATTTCCAAAGATATCAGTATAATATGCAAAGCCTTCGTCCATCGAGCACCTCATATGGAGGAGCATATACTGCTGCACTCTCACAGATGGTGTTCTCTGCTATTGCTCAAGCTGCCAGTGATTCCTCGGCTATATTTGGTAAGGAAACAGATTACACTTCCGAGCTTGTGATGTGGGCAATAAAGCAAACTGAGGCTTTTGCCCTCCTCATTAAAAGGCATGCATTAGCTTCATCAGCAGCTGCTGGGGGATTAAGAGCTGCCGCAGAGTGTGTTCAAATAGCATTAGGTCATTGTTCCTTGTTGGAAGCTCGTGGTTTGGCACTTTGTCCTGTGCTTTTGAAACTCTTTAGGCCTAGTGTTGAACAAGCACTAGACGCTAATTTAAAACGAATTGAAGAAAGCACTGCTGCCCTAGCTGCTGCTGATGACTGGGTTCTTACATATGCTCCAACAGCTACACGGCAATCTGGCAGGCCTTCAAGTACATCCCTT---AATACAACAGCATTCCAACATAAACTCACAAGTAGTGCACATCGATTCAATTTGATGGTCCAGGATTTCTTTGAGGATGTAGGACCATTGCTCAGTATGCAATTGGGTGGTCAGACATTGGAAGGTTTGCTCCAAGTTTTTAATTCATATGTGAACATGCTCATAAAAGCATTACCGGGTTCAATGGAGGAAGAAGCAAACTTTGAAGGTTCTGGGAATAAAATTGTTCGTATCGCTGAGAATGAAGCTCAACAGATTGCTTTGCTGGCGAATGCATCATTATTAGCAGATGAGCTACTTCCACGTGCAGCCATGAAGCTGTCTCCACTGAATCAGGTTGCATACAGGGATGATCTTCGTAGAAGATCATCAGATAGGCAAAACCGGCATCCTGAGCAAAGGGAGTGGAAGAGGCGACTGGGCAGCTCAGTTGATAGATTAAAAGATAGTTTTTGTCGTCAGCATGCTCTAGATCTCATTTTCACAGAGGATGGTGATAGCCATCTTTCTGCTGATATGTACATAAACATGGATGGGAATGCGGATGAGGTTGAGTGGTTTCCATCCCTAATATTCCAGGAACTTTTTGTTAAACTAAACAGAATGGCCAGTATAGCAGCAGAAATGTTTGTAGGCAGGGAAAGATTTGCTACATTGCTATTAATGAGACTGACAGAAACTGTCATATTGTGGCTTTCGGAAGACCAGACCTTCTGGGATGATATTGAGGATGGGCCAAGGCCTTTAGGCCCTCTTGGCTTACAACAATTCTATCTGGATATGAAGTTTGTCATATGCTTTGCTTCACAAGGTCGTTACCTATCTCGAAATTTGAATCGAGTTGTAAATGAGATCATATCGAAAGCCATGACAGCATTTTCTGCAACAGGCATGGATCCCAATAGTGTGCTTCCGGAAGATGACTGGTTCAATGAAGTGTGTCAAGATGCAATAGAAAGATTGAGTGGAAGACCAAAAGCCGCAAACGGGGACCGGGATCTTAACAGCCCAACTGCTTCTGTTTCAGCACAATCAATCTCGTCTGTTAGATCTCATGGGAGTTCC
>Ppe_2
ATGGACTCGACGACGATCTCGCATCTTTCGAAAGGATCAATA---------TCGTCAAGTATAGGAGAC---TCGTGGGAGCTTGAAGGAACTCTGCCTCTCAGCGATAGGCTTAAGGCCTTCAAGAGCTCTCAGTTCGACCCAGATTCCTATATCACCCACAAATGCCACACCATGAGTGAGAAGGAGATAAAGCACCTCTGTTCTTACCTTGTTGAGCTGAAGAAGGCATCTGCAGAGGAAATGCGTAAGAGCGTGTATGCTAATTATTCAGCCTTTATTCGTACATCTAAGGAGATCTCTGACCTTGAGGGACAGCTCCTTTCAATGAGAAATCTCCTATCTACTCAGGCAGCTTTGGTTCATGGGTTATCTGAAGGAATTCGGGTTGATTCGTTGTCTGCTGGCTATGAAGATTTCACCAACGAGGACACATCG---GTTGAAAATAGGGAACTTTCCGAGATAGAGAATTGGTTAGGGGAATTTCAGGACACCCTTGAAGTTCTATTGGCCGAAAGAAGAGTGGATGAAGCTTTGGCTGCCTTGGACCAAGGAGAACGTGTTATGGACCAAGCTAATGACAGGCATAAATTGAACCCAGCGGCATTCTTGTCAATGCAGATTACAATCACTGAACAGAGACAAAAATTGATTGATCAGCTTGCAGAGACTATGTGCCAACCTTCCACTCGTGTTGTTGAGCTTCGCTCAGCTGTTGTAGCTCTCAAAAAGCTCGGGGATGGTCCCCGTTCCCATACGTTGCTACTTAATGCTCACAGTCAAAAGTTGCAGTCCAATATGCAAGGCCTTAGCTCAACTAGCACTTCATTTGGATTAGCATATATTGCTGCACTTTCACAACTTGTCTTCTCAAGCATTGCACAAGCAACAAGCGATTCCTTGGCAGTTTTCAGTGAGGAGACTGCTTATACATCTGAGCTTGTTACTTGGGCAGTCAAACAGACGGAGGCTTTTGCTCATCTCCTAAAGAGGCATGTTCTAGCTTCATCAGCAGCTTCTGGAAGTATGAGAGTTGCTGCTGAATGTGTTCATATATGCTTGGGACACTGTTCTTTGTTAGAAGCTCGTGGATTGTGCCTCTCTCCGGTTCTGTTGAGACTCTTTAGGCCCTTCCTTGAGCAGGCATTGAGCTCCAACTTAAAAAGAATTGAGCAGAGCAGTGCCGCATTAGCTGCTGCTGATGATTGGCTGCTTCTTTATCCACCCGTAGGTGCACGCCTTATGGGTTCAACTTCA------TCACTTAATGCTGTGAGCGCATACCAGCCAAAGCTTTCAAGCAGTGCTCACAGATTCAATTCAATGGTTCAGGAACTTTTTGAGGATGTCGCGCCCCTCGACACCCTGCAGTTGGATGGTCCTGCATTAGAAGGTGTTTTACTAGCCTTTAACTCCTATGTCAATTTGCTGATGAATGCAGTGCCTGGTTCAGTGGAGAATGAGGAGAACTTGGAAGGTTCAGGAAATAAACTCGTTAGGATGGCAGAGACAGAAGCCCAACAGTTAGCTTTGCTAGCTAATGCATCATTGTTAGCAGATGAGCTACTCCCGCGTGCCGCTATGAAGCTTTTGCCCTTGCAGCAAGCTAACAGAACAATGGAAACCCCTAAGAGATCTTCAGACAGGGGAAACCGTGTTCCTGAGAGCAGGGAATGGAAGAAGAGGCTTCAGCGTTCGGTTGAACAGTTGAGAGATAGCTTCTGCAGACTACATGCCCTTGATCTCATCTTCACAGAAGACGGTGACACACGTCTCAATGCACACATGTACACAAGTATGGACGGAAATATA---GACCCTGAATGGTTCCCATCTCCTATCCTTCAGGAATTTTTCGCTAAGTTGACAACATTAGCAAACCTTGCAACAGATATTTTTGTGGGAAGGGAAAGATTTGCAACTATCCTATTAATGAGACTGACAGAGACTGTGATCCTCTGGCTTTCTGATGATCAGAATTTCTGGGCAGAAATAGAAGAGGGGCCAAAACCGTTAGGTCCTCTTGGCCTTCAACAGTTCTATTTGGATATGGAGTTCGTGCTGCTATTTGCATCCCAAGGCCGATATCTTTCTCGGCATCTCCATCAAGTTATAAAGAACATTATCGGTCGAGCTATCGATGCAGTTACAGCTACTGGAGTTGATCCATACAGTGTGTTGCCAGAGGATGACTGGTTTGCTGAAGTAGCTCAAATAGCAATAAAGATGTTGACTGGAAAAGCCAACTTCTCAAACGTAGAACAAGATGTTACCAGCCCCACTCAATCGGTATCAGCAAAATCTGTATCATCCATCTATTCTCATGGAAGTGAT
>Vvi_1
ATGACTTCAGTCAAGTCGTCT---CGCTCCAGAACCGTTGCT------------------------------GCGCCGCGGGAGAACGGCGGCGCGAAGTTCGAGGAGAATCTGAATGTTTTCAAGACCGATCATTTTGATGCTGATTCTTATCTGCAGTCCAAGTGC---TCGCTCAACGAGAAGGAGATAAGGCAATTATGCTCATATCTATTGGATTTGAAAAAAGCTTCTGCGGAGGAAATGCGTAGAAGTGTCTATGCTAATTATGCAGCCTTCATTCGCACATCAAAAGAGATATCAGATTTAGAGGGAGAGCTTTTATCCATCAGAAACCTGCTATCTACTCAGTCAGGCTTAATTCATGGTTTAGCTGAAGGAGTGAACATTGATTCTTTATCTACTGTTTCTGAAAGTTCTACTCCAAATGGATTATCTAATTCTGAAGATAGAGAACCTTCGGACCTGGAGAAATGGTTAATAGAGTTCCCCGATCTCCTAGACGTTTTATTAGCTGAGAGGAGAGTGGATGAAGCTCTGGAGGCCCTGGATGAAGGAGAGCGTGTAGCTGCCGAAGCAATAGAAATGAAAACATTGAGCCCTGATACACTTACATCTTTACAAACTGCTATAACTGAACGTAGGCAAAAATTAGCTGACCAGCTTGCTGAAGCTGCTTGCCAACCCTCTACCCGTGGTAATGAGCTTCGTGCAGCTATTTCAGCTCTTAAAAAACTTGGGGATGGCCCTCGTGCTCATACTTTGCTGCTCAATGCACATTATCAAAGATTTCAGTATAACATGCAAAGCCTTCGCCCATCAAGCACCTCCTATGGAGGAGCATATACTGCTGCTCTCTCACAGCTGGTGTTTTCTGCCATTGCTCAAGCAGCTAGTGACTCTTTGGCTATATTTAGTAAGGAGACATCCTATACATCTGAGCTTGTGATGTGGGCTACAAAACAATCTGAGGCTTTTGCGCTTCTTGTTAAAAGACATGCATTAGCTTCATCAGCAGCTGCTGGAGGTTTACGAGCTGCTGCAGAGTGTGTTCAAATAGCTCTAGGGCATTGCTCTTTGTTGGAAGCCCGTGGCTTGGCACTTTGCCCTGTGCTATTGAAACTCTTTAGGCCTAGTGTTGAACAAGCACTAGATGCTAACCTAAAACGGATTGAAGAGAGTACTGCTGCTCTAGCTGCTGCTGATGATTGGGTACTTACATATCCTCCAACTGGTACACGCCAATCTGGCAGGCCTTCTAGTATGTCTCTTGGTAACACAACAGCATTCCACCATAAACTTTCAAGTAGTGCTCATCGGTTTAATTTGATGGTCCAGGATTTCTTTGAGGATGTAGGACCACTCTTAAGCATGCAGTTAGGAGGTCAAACACTTGAAGGCTTGTTCCAGGTGTTTAATTCATATGTGAATTTGCTCATAAAAGCACTCCCAGGATCCATGGAAGAAGAAGCAAATTTTGAAGGTTCTGGAAATAAAATTGTCCGAATGGCTGAGACTGAAGAGCAGCAGATTGCATTGCTAGCAAATGCATCATCATTGGCAGACGAGTTGCTTCCACGTGCAGCCATGAAACTTTCTCCATTGAACCAGGCAAATTTTAAGGATGATCCTCGTAGAAGACCTTCTGATAGGCAAAATCGACATCCTGAGCAAAGAGAATGGAAGAGGCGACTTGTAAGCGCAGTTGATAGGTTGAAAGATAGTTTTTGTCAACAACATGCTCTTGATCTCATTTTTACGGAGGAAGGTGATAGTAATCTTAGTGCAGACATGTACATAAATATGGATGGAAATGCGGATGAGCTAGAATGGTTTCCATCCCCCATATTCCAGGAACTTTTTACAAAGCTGAACAGGATGGCCAGCATAGCAGCAGACATGTTTGTAGGCAGGGAAAGATATGCTACATTGCTATTAATGCGACTCACTGAAACTGTCATTATATGGCTTTCTGAAGACCAAAGCTTTTGGGATGATATTGAGGAAGGGCCGAGGCCTTTAGGTCCTCTTGGTCTTCAACAGTTCTATTTGGACATGAAGTTCGTCATCTGCTTTGCTTCACAAGGTCGCTACTTATCACGGAATTTGAACCGAGTGGTCAATGAGATCATATCTAAAGCTATGGCTGCATTTGCTTCAACAGGGATGGATCCATACAGTGTACTTCCGGAAGATGAGTGGTTTACTGATATATGTCAAGAAGCAATGGAAAGATTGAGTGGAAAACCAAAAGCCATCAATGGAGATCGGGATCCCAACAGCCCAACGGCCTCAGTCTCAGCACAATCAATCTCATCGGTCCGATCTCATGGGAGCACC
>Vvi_2
ATGGGATCATCGGAATTGTCAGCTTTCTCGGGGGCGTCATTT---------TCATCGAGCATAGGAGAT---TCTGCGGAATTTGACGTGGAATTAACGTTGAATGACAGGCTAAAAGTCTTCAAAACTTCTCAATTTGATTGCAAGGGCTACATCACCTCAAAATGCCATGCCACGAATGAAAAGGAAATAAGGCACTTGTTCGCTTATCTGGTAGATTTAAAGAAGGCGTCTGCGGAGGAAATGCGTAAAAGCGTGTATGCTAATTATTCAGCCTTTATACGCACATCCAAGGAAATTTCAGATCTTGAAGGAGAGCTTCTTTCCATGAGAAATCTTTTATCAACTCAGGCAGCTCTAGTTCATGGTTTGGCTGAAGGAGTTGGGGTTGATTCCTTGTCTGCTGATTCCGATAGTTCAACAAAAGAGGACACATCTGATGTTACACATAGGGAACCTACTGACATGGAAAAATGGTTAATAGACTTTGTGGAGAATCTTGATGTTTTATTAGCTGAAAGGAGAGTGGATGAATCATTGACCGTCTTGGATGAAGGGGAAAGAACAGCACAAGAAGCTAGTAATAGGCAAACATTGAGCCCATCTGTTTTCTTATATCTGCAGGCTGCTATTAAAGAAGGAAGACAGAAGTTGGCTGATCAGCTTGCACATGTTGCCTGCCAAACTTCTACCTCTGGTCTTGAGCTTCGTTCAACTGTTCAAGCCCTAAAGAAACTGGGGGATGGCCCTCATGCTCATAAATTGCTGCTTAATTCTCACCATCATAATTTGGTGAACAATATGCGT---ATTCGCCCATCAAGCACTTCATATGGAGGAGCATTTACTGCTGCTCTTTCACATCATGTCTTCTCAATCATTGCCCAGGCAGCAAATGATTCCTTGTCAGTTTTTGGTGATGAGCCAGCATATGCATCTGAGCTTGTGACTTGGGCTGTCAAGGAGACCAAGACTTTTGCTCTTCTGGTAAAGAGACATGTTCTAGCCACTTCGGCAGCTGCAGGCGGTCTAAGACTTGCTGCAGAATGCGTTCAAACATGCTTGGGTCACTGTTCCTTGTTAGAAGCTCGCGGATTAGCCCTTTCTCCTATTCTATTGAAACTCTTCAGGCCTTGTATAGAAGAGGCACTGACTACCAACTTAAAAAGAATTGAACAGAGCAGCTCTGCTCTAGCTGTTGTAGATGATTGGACACTTGTCTTACCACCAGCTGGTATACGCCCTCTTGGTGCATGGACA---TCATCTCTTGGTAGTGCGATTGCATCACAGCTGAAGCTTTCAACCAGTGCTCACAGATTCAATTCAATGGTTCAGGAATTCTTTGAGGAGGTAGGGCCCCTTGAGAGCTTGCAGTTGGGTGGTTCCACATTGGAAGGTCTTTTACAAGTTTTCAACTCCTACATCAATTTGCTGATACATGCACTGCCAGGTACAATGGAAACTGAGGATAATCTTGGTGGCTCTGGGCATAAAATTGTTCGAATGGCAGAGACTGAATCTCAACAACTAGCTCTGCTGGCAAATGCATCAATGCTAGCAGATGAACTGCTTCCACGTGGTGCTATGAAGCTTTCACCCTTGCACCAGACT---GGTAGAATGGACACCCCTGGAAGAGTTTCAGACAGGCAAAACCGATTCCCGGAGCATAGAGAATGGAAGAGGAAGCTTCAACGTGCTGTTGATCGATTGCGAGATAGCTTCTGCCGACAACACGCTCTTGAACTCATCTTCACGGAAGATGGTGAAATCCGTTTGACTGCAGAGATCTATACAAGCATGGATGGAAGTACAAATGAGCCTGAATGGTTCCCATCTCCAATATTTCAGGAATTTTTTGCAAAATTGACCCAAATAGCAAGCATTGCAACGGATATGTTTGTGGGAAGGGAAAGGTTTGCAACTATTCTACTGATGAGACTCACAGAGACAGTGATCTTGTGGCTTTCTGATGATCAAAGCTTTTGGGGAGAGATTGAGGCTGGGCCAAAGCCTTTGAGCACTTTTGGACTTCAACAGTTTTATTTGGATATGGAGTTTGTGATACTCTTTTCATCCCAAGGTCGTTACTTATCTCGTCATCTGCATCAAGTTATCAAAAACATCATAGCTAGAGCCATTGATGCATTTGCTGCAACTGGAACAGACCCATATAGTGTGCTGCCAGAGGATCAATGGTTTGCTGAGGTTGCTCAAATAGCTATGAAGATGCTGACTGGAGAAGCCAACTTTGGAAATGTAGATCATGATGCAACCAGTCCCACTGCATCAATC------------------------TTATCTCATGGGAGTACC
