# Supplementary material for: The Chloranthus sessilifolius genome provides insight into early diversification of angiosperms
Source: Nat Commun. 2021 Nov 26;12:6929. doi: 10.1038/s41467-021-26931-3 (PMC8626421; doi:10.1038/s41467-021-26931-3)
Supplement: Supplementary file 4 — Source Data [file 41467_2021_26931_MOESM4_ESM.zip › Fig. 3a, c, e and Supplementary Figure 12, 14, Phylogenetic tree/LCG_multi-species coalescent-based/group_1266_CDS.treefile]

(Aco_1:0.2051193480,((((Aco_2:0.1901392723,(Ppe_1:0.1339437307,Vvi_1:0.0918529045)100:0.0729298867)100:0.0519955151,(((Cka_1:0.0758318247,Cka_2:0.0815663379)100:0.0692063282,Lch_1:0.1132564635)36:0.0032098848,Cka_3:0.3026423026)96:0.0127737840)17:0.0034578427,((Ash_1:0.2064671916,((Egu_1:0.0346219459,Egu_2:0.0562033729)100:0.0392537201,(Osa_1:0.1196619086,Osa_2:0.1922565448)100:0.1625905486)72:0.0274856018)100:0.1120949076,((Atr_1:0.1936168268,((Out_1:0.0817465826,Pab_1:0.1171758349)94:0.0304657813,Out_2:0.2109010270)100:0.1590836986)97:0.0495893501,(((Efe_1:0.0207595787,Efe_2:0.0201967990)94:0.0030971917,Efe_3:0.0225091548)100:0.0190352715,Nco_1:0.0245460017)100:0.1929065122)100:0.0604991780)23:0.0085247817)27:0.0110305922,(Cde_1:0.2863176496,Csp_1:0.1113278417)55:0.0140710569)100:0.0682784973,(Ppe_2:0.2134770962,Vvi_2:0.1701408975)100:0.0896831647);
