# Supplementary material for: The Chloranthus sessilifolius genome provides insight into early diversification of angiosperms
Source: Nat Commun. 2021 Nov 26;12:6929. doi: 10.1038/s41467-021-26931-3 (PMC8626421; doi:10.1038/s41467-021-26931-3)
Supplement: Supplementary file 4 — Source Data [file 41467_2021_26931_MOESM4_ESM.zip › Fig. 3a, c, e and Supplementary Figure 12, 14, Phylogenetic tree/LCG_multi-species coalescent-based/group_1268_CDS.aln-0.2cln]

>Aco_1
ATGCCGGGGAACAAGTACAATGGGCATCCTTCCATTCCTCCGAATAGAGTGGAAAGGCTGTTGAGAGACAGAGAGTTACGAAGATTTAATAGGACTTTTAATTCCTTTGAAGAA---TTAAGTGATGGTAACAGA---------------GAGTCGGAGCTCTTGGAGAACGAC------TTAAGAGATGACAATAAC---TGGGATGTTCCTCCTGGGGAAGAACTCTTC------GACGCTGAGGCAGCAGTTAGAGCTCTCAACGATGGGTATGAAAGGAACAGTGGAATGCCCTTTAAACAGAGATTGCTGGTTGTTGCTAATAGGCTTCCAGTCTCTGCAGTTAGGAGGGGTGAGGACTCTTGGTCGTTGGAGATAAGTGCAGGGGGTCTAGTCAGTGCTCTTCTGGGTGTAAAGGAATTTGAAGCGAAATGGATAGGATGGGCTGGGGTAAATGTGCCAGATGAGATTGGACAAAGAGCACTTTCCAAAGCCCTGGCTGAAAAGAGGTGCATCCCTGTGTTCCTTGACGAAGAGATAGTGCACCAATATTATAATGGCTACTGCAATAACATTCTGTGGCCTCTGTTTCATTATCTTGGGCTTCCACAAGAGGATCGCCTTGCAACAACCCGCAGCTTCCAGTCCCAATTTGATGCATACAAGAAAGCAAACCAAATGTTTGCTGATGTGGTAAATGAGCATTATGAAGAGGGCGATGTTGTTTGGTGTCATGATTACCATCTTATGTTTCTTCCGAAATGCCTAAAGGAGTATAACGCTAAAATGAAAGTTGGATGGTTTCTCCACACGCCATTTCCTTCTTCAGAAATACACAGGACACTGCCGTCTCGGTCAGAGCTTCTGAGATCTGTTCTTGCTGCAGATTTGGTTGGTTTTCACACATATGATTATGCAAGGCACTTTGTTAGTGCTTGCACTCGTATTCTTGGGCTTGAAGGCACACCTGAGGGTGTCGAGGATCAGGGAAAGCTTACTAGGGTGGCTGCGTTCCCTATTGGAATAGATTCTGAAAGGTTTATTCGTGCACTTGAGCTTCCTAAAGTCCAAGACCATATCAAAGAATTAAAAGAAAGATTTTCGGGCCGAAAGGTGATGCTAGGTGTAGATCGTTTGGATATGATTAAGGGGATTCCACAAAAGATTTTGGCTTTTGAGAAATTTCTTGAGGAAAACACAAGCTGGCATGATAAAGTAGTGTTGCTTCAAATTGCCGTGCCAACAAGAACAGATGTGCCCGAATATCAAAAACTTACAAGCCAAGTTCACGAAATTGTTGGACGCATTAATGGAAGATTTGGAACTTTGACTGCTGTTCCAATACATCATCTGGATCGCTCTCTTGACTTCCATGCATTATGTGCACTTTACGCTGTCACTGATGTAGCTCTTGTCACATCTTTGAGAGATGGCATGAATCTTGTCAGCTATGAATTTGTTGCATGCCAAGATTCAAAAAAGGGGGTCCTCATTCTGAGTGAGTTTGCGGGAGCTGCACAATCTCTTGGTGCTGGAGCTATTCTTGTGAACCCATGGAACATCACAGAAGTTGCATCCTCAATTGGTTATGCTTTAAATATGCCCGCTGAAGAGAGAGAGAAACGACACCATCATAACTTCATGCATGTGACTACACATACTGCTCAAGATTGGGCAGAGACCTTTGTGAGTGAACTGAATGACACCATTGTAGAAGCTCAGCTGAGGATGAGGCAAGTTCCACCACTACTGCCAGTTGAAGTAGCAGTTCAACACTATCTAGGATCCAGGAATCGTTTACTCATACTGGGATTCAATGCAACATTAACTGAACCAGTGGAAACTCCTGGGAGAAGAGGAGGAGATCAAATTAAAGAGATGGAGCTTAAGTTGCACCCTGAGTTGAAAGAGCCCTTAAAAATCCTTTGCAATGATCCGAAGACAACGGTGGTTGTTGTTAGTGGCAGTGACCGAAGCGTCCTGGATGATAATTTCGGAGATTATAACATATGGTTGGCAGCAGAGAATGGTATGTTTTTACGTCCCACAAAAGGGGAGTGGATGACTACCATGCCAGAGCATCTAAACATGGATTGGGTTGACAGTGTGAAGCATGTTTTCGAATATTTCACGGAAAGAACACCTCGGTCTCATTTTGAACTCCGGGAGACTTCTCTTGTTTGGAATTATAAGTATGCAGATGTGGAATTTGGGAGGCTCCAAGCAAGGGATCTGTTGCAGCATCTTTGGACAGGCCCCATTTCTAATGCAGCTGTTGATGTTGTCCAAGGAAGTCGATCTGTTGAGGTCCGGTCTGTTGGTGTTACGAAGGGGGCAGCAGTTGATCGGATCTTGGGGGAGATTGTTCACAGCAGAAGTATAATTTCTCCAATTGATTATGTCCTGTGCATTGGACACTTCTTAGGCAAGGATGAGGACATTTTCACATTCTTCGAACCAGAGCTTCCTGCTGAATCATCAACTGCCTCAAGAGCCAAGACCACGGAAGCAGCTAAG------TCGCCTGTTGAAAGGTGGTCTTCAGAGGATCTGTCACTAGGCAAAAATGGGTCAAAGACATCTCATGGTCGTAGCCATAGAGCCACAGAGAGCCTGGACAGGAGT------AGAAACAATCAA---ACTGGTGGCAGTAATTGGCGATCTCCACAGGAAAACATCACTTGGAATGAAGGCTCGTCAGTGCTAGATCTCAGGGGAGATAATTACTTCTCTGTTGCCGTGGGTAGAAAGCGCTCGAATGCACGTTATCTCCTTGGTTCTGCAGATGATACGGTCACATTCCTGAAGATGTTAGCAGCAGCAACAAGTAGT---------------------------------------------
>Ash_1
ATGCCGGGGAACAAGTATAATAGTCGAAGT---------CAGAGTAGGGTTGATAGGTTGCTAAGAGTGAGGGAGCTCAGAAAGTTCAGCAGAGGCTTCAACATATATGAAAGT------GATGCTGCCGGCAGCAGTGGAGGTAACAGCAGCAGTGATTGTTGCAGGGATCCAGACTACCTGCCTGAAGCTGAAGAT---GGGGATGAGCATGATGATGAGATAATGGAG------CCGTCCACAGTTGTTAGGAGGATGCTAGCTGATGGATGCTATTCATCAGAGGGGAAGCCCATGAAGCAGAGGCTATTGGTGGTTGCCAACCGGTTGCCCGTATCTGCTTTTCGGCGTGGTGAAGATTCCTGGTCGCTGGAGATTAGTGCTGGCGGTCTTGTCAGCGCTCTTCTTGGTGTGAAGGAAGTTGATGCCAAATGGATTGGATGGGCTGGTGTAAATGTGCCGGATGAAGTTGGGCAGAGAGCACTTACTAAGGCATTGGCTGAGAAGAGATGTATTCCAGTTTTTCTTGATGAAGAAATAGTTCATCAGTATTACAATGGTTACTGCAACAATATATTGTGGCCACTTTTTCACTATCTAGGGCTTCCCCAAGAGGATAGGCTTGCAACAACTCGCAGCTTCCAGTCACAATTTGATGCGTATAAAAGAGCAAATCAAATGTTTGCTGATGTTGTGAATCAGCACTACGAGGATGGTGATGTTGTGTGGTGCCATGATTACCACCTGATGTTTCTGCCGAAATGCCTTAAGGAGTATAATAGCAAGATGAAAGTTGGTTGGTTCCTTCATACGCCATTTCCTTCCTCAGAAATTCATAGGACCCTTCCGTCTCGTTCAGAGCTGCTTAGATCTGTCCTTGCAGCTGATTTAGTTGGTTTTCACACGTATGACTATGCAAGACACTTCGTAAGTGCATGTACTCGAATACTTGGATTGGAGGGCACGCCAGAAGGAGTGGAAGACCAGGGAAAGCTGACACGAGTTGCTGCGTTTCCTATTGGCATAGACTCTGATCGATTTAAGCGAGCTCTTGAACTCCCAGCAGTTAAAGATCATATCAATGAATTGACACAAAGATTTGCTGGTCGGAAGGTGATGCTTGGAGTTGACCGTCTTGATATGATTAAAGGAATTCCGCAAAAGATTTTGGCCTTTGAGAAGTTTCTCGAGGAGAATCCTGTATGGCGTGATAAAGTTGTCTTGCTGCAAATTGCAGTTCCGACTAGAACAGATGTTCATGAGTATCAAAAGCTTACCAGCCAAGTTCATGAAATAGTTGGGCGTATTAATGGTCGGTTTGGTACGCTAACTGCTGTTCCCATAATCCATCTGGATCGTTCCCTTGACTTTCAAGCATTATGCGCTTTATATGCTGTCACTGATGTTGCTCTTGTCACATCATTGAGGGATGGCATGAATCTTGTAAGCTATGAATTTGTGGCATGCCAAGGTGCTAAAAGGGGGGTTTTGATACTTAGTGAGTTTGCTGGAGCAGCACAATCTCTTGGAGCTGGTGCCCTACTTGTAAACCCATGGAACATCACTGAGGTTGCTAACTCAATTGCCTATGCTTTGAACATGCCAGCTGATGAGAGGGAAAAACGTCACAGGCATAATTATGCTCATGTCACCACACACACAGCTCAAGACTGGGCAGAAACATTTGTAAGTGAACTTAATGACACTGTAGTTGAAGCTCAGCTGAGAACAAGACAGGTTCCACCATTGCTTCCTTCCATTTTGGCAGTTGACCGGTATTTACAATCCAAGAATCGACTCTTGATACTGGGTTTTAGCTCAACGCTAACAGAACCAGTTGAGTCTTCTGGAAGAAGAGGTGGAGATCAAATTAAGGAAATGGAACTTAAGCTGCACCCTGACTTGAAAGTGCCCTTGACAACTTTGTGCAGTGATCCAAAGACTACTGTTGTTGTCCTTAGTGGAAGTGACAGGAGTGTCCTAGATGATAACTTTGGTGAATACAATATGTGGTTGGCAGCAGAAAATGGAATGTTTTTGCGTCTTACTGGTGGAGACTGGATGACTACCATGCCAGAGCATCTAAACATGGATTGGGTTGATAGTGTTAAGAAAGAACTCCTAGGTCTCATTTTGAACATCGCGAGACCTCACTTGTATGGAATTACAAATACGCAGGTA------------------GACATTGAATTTGGAAGGCTTCAAGCAAGGGATATGCTTCAGCATTTATGGACAGGTCCAATTTCAAATGCAGCTGTTGATGTTGTCCAAGGCAGCAGGTCTGTTGAGGTCCGCTCTGTGGGAGTTACCAAGGGTGCTGCAATTGATCGAATATTGGGTGAAATTGTGCATAGCAAGAACATGGTCACCCCTATAGATTATGTTTTGTGCATAGGCCACTTCCTTGGAAAGGATGAAGATATTTACACATTTTTCGAGCCGGAGCTTCCATCAGAACCAGTAAACTCTTCAAGAACAAAGACAGCCGAAGTTATCAAG------GCATCCTCCGAGAGGAAGCAAACTGTGAAGCCGGCAAATAACAAAAACACCATGAGAGGATCTCAGGGAAGGAACCCGAAAGCCCCAATCGCATCGGAGAGGAAGTCGTCTTTATCCAATCACATCAATAATTCAAACCAATGGCGGTCTTCGCAAGAGGTCATGTCCTGGCACGAGGGATCCTCCGTCCTCGACCTCAAGGGAGACAACTACTTCTCTTGTGCTGTTGGAAGAAAGCGATCGAGCGCAAGATACCTACTGAACTCTTCAGAGGATGTTGTGCTCTTCCTCAGGGAATTGGCAGTTGCATGCACTCACCATTCAAGCCATCCTGATTTG------------------CTCTGG
>Atr_1
TTACCGGGTAACAAGTATAGTAGGAGCTCCCTTTCTTCTAATACTCGACTGGATAGATTATTGAAGTTGAGGAAAAGCAATAAAATTTCTCAA------------------------TTTGAGGAGGGAAGCAAAAGCTTAGCAAATGGTAGGAGTGATTTCTTCGAGCATGAGCTGCCTCTGAAGAACGGTGCTGGG------------CTTGATAGGGAGGATGAGAAT------AGGCGTGAAAGCCTGGAAAGCAATGGAAAATCTTGCACAGAGAGAGTTGAGTGCGAAGATTCAAAGCAGCGGTTGCTGGTTGTCGCAAACAGATTGCCTGTTTCGGCCACAAGGATTGGCGAGGAATCCTGGTCTTTGGAGATAAGCGCTGGTGGTCTAGTCAGTGCTCTTCTTGGTGTGAAGCAATTCGAGGCAAAGTGGATTGGATGGGCTGGTGTAAATGTGCCCGATGAACCTGGGCAGAGGGCTCTTACTAAAGCTTTAGCAGACAAGAGATGCATACCAGTCTTTTTAGATGAGGAGATAGTTCATCAGTATTACAATGGTTACTGCAATAATATTTTGTGGCCTCTTTTCCATTACCTCGGTCTTCCTCAAGAAGATAGACTTGCAACCACTCGTAGTTTCCAGTCTCAATTTACTGCATATATGAAGGCGAATGAAATGTTTGCGAAGGTGGTAAATGAGCATTATGAAGAGGGCGATGTGGTCTGGTGTCATGATTATCATCTTATGTATCTTCCGAAATGCCTAAAGGAGTATAATAGCAATATGAAGGTGGGATGGTTCCTTCACACCCCTTTTCCATCATCTGAAATTCACAGAACTCTGCCATCCCGCACAGAATTGCTGAAGTCTGTTCTTGCAGCCGATTTGGTCGGCTTTCATACATATGATTATGCAAGACACTTTGTTAGTGCATGCACTCGTATCCTTGGACTTGAGGGCACACCTGAAGGAGTGGAGGATCAAGGAAGGATAACTCGAATTGCTGCGTTTCCTATTGGGATCGACTCGGATAGGTTTATTCGGGCCCTTGAAATTCCAGATGTCCAAATTCACATCAAAGAGTTCAAGGAAAGATTTGCTGGGCGAAAGGTAATGTTGGGTGTTGATCGTCTTGACATGATAAAAGGAATTCCTCAAAAGATACTGGCCTTTGAAAAGTTCCTCGAGGAAAGTCCAGAGTGGCGTGATAAAGTAGTTTTGTTGCAAATAGCTGTGCCCACACGGACAGATGTGCCTGAGTATCAAAAGCTTACAAGCCAAGTCCATGAGATCGTTGGACGCATTAATGGACGCTTTGGGACCTTAACTACTTATCCGATACATCACTTGGATCGTTCACTTGATTTCCATGCACTTTGTGCCTTGTATGCCATAACTGATGTTGCCCTTGTGACTTCTTTGCGGGATGGGATGAATCTTGTTAGCTACGAGTTTGTAGCATGTCAAGACTCAAAGAAAGGGGTCCTCATTCTTAGTGAGTTTGCAGGAGCTGCTCAATCTCTTGGTGCTGGAGCCCTACTTGTTAATCCATGGAACATCACTGAAGTTGCTCGTTCAATTGGTGAGGCTTTAGAGATGCCAGCTGAAGAAAGGGAGAAACGGCATAGACATAACTTTGAACATGTTACAATGCACACTGCACAAGTATGGGCTGAAACTTTTGTTAGTGAATTGAATGAAACCATAGTTGAAGCTCAACTACGGATTAGACATGACCCGCCTCTTCTTCCCATCAACACTGCAGTTGAACGATATCTCCATTCAGAGAATCGATTGCTCATACTGGGATTCAATTCAACTTTGACAGAGCCCATAGAAACTCGAGGAGGAAGGGGTGGTGATCAGATTAAAGAGATGGAGCTTACATTGCATCCTGAATTAAAAGAACCTCTAACAACTCTTTGCAATGACCCTAGGACAACAGTTGTGGTACTTAGTGGTAGTGAGAGAGATGTGTTGGACGTGAATTTTGGGGAGTTCAACATGTGGTTGGCTGCGGAAAATGGAATGTTTTTGCGCCTTACCACGGGGGAGTGGATGACCACAATGCCAGAACATTTAAATATGGACTGGGTTGAAAGTGTAGAGCTTGTATTCGAGTATTTTACCGAGAGGACTCCAAGATCTTATGTTGAAACACGTGAGACTTCACTCGTGTGGAATTACAAGTATGCAGATGTTGAATTTGGAAGGCTTCAAGCAAGAGATATGTTGCAACATTTATGGACTGGTCCAATTTCTAATGCTGCTGTGGACGTTGTTCAAGGAAGTCGATCTGTTGAGGTCCGCTCTGTTGGTGTTTCAAAGGGAGCAGCGATTGATCGGATTCTGGGAGAAATTGTGCACTATAAGCGCATGTCAACACCAATTGACTATGTTCTATGCATTGGCCACTTCTTAGGGAAGGACGAGGACATATACACATTCTTCGAGCCTGAGTTGCCACAGGACCCTGTGGTCAGCACAAGAGGCAAGGCTACGGATCCCTCTGGA------GCCTTGCCAGAAAGGCGATCCACCCAAAGATCAGCCTCTGGAAAAGGCAATGGAAAATTGATGCATAGTCGAAGCAGTGCAAGGTCACATTCATCGTCATCAGTGAAACCATGGGTAAGTGGCAGTACAGTGGGAGCGGCGTGGAGGAAGAGCCTTGATAACATGTCGGTAAATGAGGGGTCATCGGTTTTGGACCTAAAGGGTGACAACTACTTCTCTTGTGCTGTTGGGCGCAAGCGCTCGTCTGCGAGGTACATTCTCCAGTCATCAGAGGAAGTGGTCACATTCCTCATGGCGCTTGCTTCTGCGCAT---------------------------------------------------
>Cde_1
ATGCCTGGGAACAAGTACGATTGCAATTCTGTCGTTCCAAATACCAGGCTTGCAAGATTGTTAAGGGAAAGGGAGATAAGGAAGAAAAGAGAT------------------------CAGAGCGAAGGTGACAAG---------------GACGGAGACCTTCACCAAAATGAA------------------------------------------GAGGAAGACAATTTAGATGCAGCAGGAAGACTTCCTGGCCGTGAGTTCCGCGAT---------ATCAAAGAGGGGCGACCTGCTAAGCAGCGACTATTGGTTGTGGCTAACAGGCTTCCAGTATCTGCAGTGCGAAAGGGTGAGGATTCATGGTCACTGGAGATAAGTGCTGGAGGCTTGGTTAGTGCCCTTCTCGGTGTGAAGGAATTTGAGGCCAAGTGGATTGGATGGGCAGGTGTAAATGTGCCTGATGAAATAGGGCAGAAAGCGCTCACTAAAGCTCTTGCTGAAAAGAGATGCATTCCTGTTTTTCTTGATGAAGAGATAGTTCACCAGTACTATAATGGATACTGCAACAACATTCTGTGGCCACTTTTTCATTATCTTGGTCTTCCACAAGAAGATCGGCTTGCCACAACACGCAGCTTCCAGTCTCAGTTTGATGCCTACAAGAGTGCAAACAAAATGTTTGCCAACGTGGTCAAGGAAAACTATGAAGAAGGTGACATTGTTTGGTGTCACGATTACCATCTTATGTTCCTTCCACAATGCTTAAAGAAACATGACCCTAAAATGAAAGTTGGTTGGTTTCTTCACACACCCTTTCCATCTTCAGAAATTCATAGAACCTTGCCATCTCGATCAGAACTATTGCGATCTGTTCTTGCTGCAGATTTAGTTGGCTTCCATACATATGATTATGCTAGACATTTTGTTAGTGCCTGTACTCGTATCCTTGGACTTGAGGGCACACCTGAAGGAGTAGAGGACCAGGGGAAGCTAACACGTGTAGCTGCATTTCCTATTGGAATTGATGCTGATCGTTTCATTCGAGCTCTAGAGAATCCAACTGTTCAAGAAAGCATCAAAGAGTTGAAAGAAAGATTTTCTGGACGAAAGGTGATGTTAGGTGTTGATCGGCTTGATATGATTAAAGGTATACCTCAAAAGATTCTAGCATTTGAAAAGTTTCTTGAGGAGAATCCAAATTGGCGTGATAAAGTAGTTCTACTTCAAATTGCTGTACCTACAAGGACAGATGTTCCTGAGTATCAAAAGTTGACAAGTCAGGTTCATGAAATTGTCGGACGGATCAATGGACGATTTGGAACATTGAGTGCAGTTCCTATACATCACCTGGATCGATCTCTTGATTTCCATGCTCTATGTGCTCTCTATGCTGTAACTGATGTGGCTCTTGTGACATCTTTACGGGATGGTATGAATCTTGTGAGCTATGAGTTTGTTGCTTGTCAAGGTGCAAAGAAAGGGGTTCTCATTCTCAGCGAGTTTGCAGGTGCCGCCCAATCTCTTGGCGCTGGAGCAATACTTGTAAATCCATGGAATATCACAGAAGTTGCTAATTCGATTGCATATGCACTGAATATGCCTGTTGATGAAAGAGAGAAGCGTCACCAACATAACTTTGAACACGTGACAACTCATACCGCTCAAGACTGGGCTGAAACGTTTGTAAGCGAATTGAATGTTACTGTTGTGGAAGCCCAACTGAGGACAAAA---ATTCAACAGTCTTTGCCAGTCAAAGATGCAATTGAATGTTACTTACGATCTAAAAATCGACTTCTCATACTGGGATTCAATTTAACATTGACAGAGCCCATTGACACTCCTGGAAGAAGAGGAGGTGATCAAATAAAGGAAATGGACCTGAAGTTGCATCCTGATTTAAAGGAAGTGTTCTCAAATCTGTGTAAAGATCAAGATACTACTATTGTCGTTCTCAGCGGAAGCAACAGAAGTGTTCTTGATGATAATTTTGTAGATTACGATGTGTGGTTGGCGGCAGAAAATGGGATGTTTTTGCGTCATACCAAAGGAGAGTGGATGACAACAATGCCAGAGAATATAAGCATGGATTGGGTCGAAAGTGTAAAGCATGTTTTTGAGTATTTCACAGAAAGAACCCCTCGATCCCATTTTGAAAATCGTGAGACTTCACTTGTATGGAATTACAAGTATGCAGATGGGGAATTTGGACGTCTCCAAGCCAGGGATATGTTGCAACATCTGTGGACTGGTCCAATATCTAATGCAGCTGTAGATGTTGTCCAAGGAGAACGGTCAGTTGAGGTCCGATCGGTCGGAGTCACAAAGGGTGCAGCAATTGATCGGATATTGGGCGAGATAGTTCACAGCAAGAACATGGTGACTCCCATCGATTATGTATTATGCATCGGCCACTTCTTAGGGAAGGATGAAGATATCTATGCATTCTTCGAACCGGAGCTTCCGTCTGAAAGTGTAGCAACCACCAGAATGAAGGACACCCCCAAACCACCCCCTTCTTCTGGGGATTCGCGACGCCTCTCTCCAAAACTTTTTACTTCAAAGACAGGCTCAAAATCCTCCCATGGTAAGATGCATAGGAATCCTTCCAACTCGGACAATAGGTCCACATTCAACAACCATGGAAGCAGCAGCGGTGGTCGACGTAATCCAGTAGAACCCGTGGCATGGCATGAGGGTTCGTCCGTGCTCGACCTAAAGGTTCAGAATTATTTCTCATGTTCGGTGGGACGGAAGAGGTCGAGCGCAAGGTTTCTTCTGAATTCATCCGACGAAGTCGTATCGTTTTTGAAGGAATTGAGTGACACAACAAAAAGAACGTCCTTCGGGCAG------------------------TTATTT
>Cde_2
---------------------------------------------------------------------------------------------------------------------------------------------------------------------------------------------------------------------------------------------------------------------------------------------------------------------------------------------------------------------------------------------------------------------------------------------------------------------------------------------------------------------------------------------------------------------------------------------------------------------------------------------------------------------------------------------------------ATGTTTGCTAACGTGGTCAAGGAACACTATGAAGAAGGTGACATTGTTTGGTGCCATGATTACCATCTTATGTTCCTTCCACAGTGCTTGAAGAAACATGACCCTAAAATGAAAGTTGGTTGGTTTCTTCACACACCCTTTCCATCTTCAGAAATTCATAGAACTTTGCCATCTCGATCAGAATTATTGAGATCTGTTCTTGCTGCAGATTTAGTTGGCTTCCACACATATGATTATGCTAGACATTTTGTTAGTGCCTGTACTCGTATCCTTGGACTTGAGGGCACACCTGAAGGAGTAGAGGACCAGGGGAAGCTAACACGTGTAGCTGCATTTCCTATTGGAATTGATGCTGATCGTTTCATCCGAACACTAGAGATTCCAACGGTTCAGGAAAGCATCAAAGAGTTGAAAGAAAGGTTTTCTGGACGAAAGGTGATGTTAGGTGTTGATCGGCTTGATATGATTAAAGGTATACCTCAAAAAATTCTGGCATTTGAAAAGTTCCTTGAGGAGAATCCAAATTGGCGCGACAAAGTAGTTCTACTTCAAATTGCTGTGCCTACAAGGACAGATGTTCCTGAGTATCAAAAGTTGACAAGTCAGGTTCATGAAATTGTTGGACGGATTAATGGACGATTTGGAACATTGAGTGCAGTTCCTATACATCACCTGGATCGATCCCTTGATTTCCATGCTCTATGTGCTTTGTATGCCGTAACGGATGTGGCTCTTGTGACATCTTTGCGGGATGGTATGAATCTTGTGAGCTACGAGTTTGTTTCTTGTCAAGGTGCAAAGAAAGGAGTTCTCATTCTCAGCGAGTTCGCAGGTGCGGCCCAATCTCTTGGCGCTGGAGCAATACTTGTAAATCCATGGAATATCACAGAAGTTGCTAATTCGATTGCATATGCACTGAATATGCCTGTTGATGAAAGAGAGAAGCGTCACCAACATAACTTTGAACATGTAACTGCTCACACTGCTCAAGAGTGGGCTGAAACATTTGTAAGCGAGTTAAATGTTACTGTTGTGGAAGCCCAACTGAAGACAAAA---ATTCAACAGTCTTTGCCAGTCAAAGATGCAATTGAATGTTACTTACGATCCAAAAATCGGCTCCTCATACTGGGATTCAATTTAACATTGACAGAGCCTGTTGACACT---------------------CAAATAAAGGAAATGGACCTGAAGTTGCATCCTGATTTAAAGGAAGTATTCTCAAATCTATGTAAAGATCAAAATACTACCATTGTTGTTCTCAGTGGAAGCAACAGAAGTGTTCTTGATGATAATTTTGTAGATTACGATGTGTGGTTGGCAGCAGAAAATGGGATGTTTTTGCGTCATACCAAAGGAGAGTGGATGACAACAATGCCAGAGAACATAAGCATGGACTGGGTCGAAAGTGTAAAGCACGTTTTTGAGTATTTCACAGAAAGAACGCCTCGATCCCATTTTGAAAATCGCGAGACTTCACTTGTATGGAATTATAAGTATGCAGATGGAGAATTTGGACGTCTTCAAGCCAGGGATATGTTGCAACATCTGTGGACTGGTCCAATATCTAATGCGGCTGTAGATGTTGTCCAAGGGGAAAGGTCCGTTGAGGTTCGATCTGTCGGAGTCACAAAGGGTGCAGCAATTGATCGGATATTGGGCGAGATAGTTCACAGCAAGAACATGGTGACTCCCATCGATTATGTGTTATGCATCGGCCACTTCTTAGGGAAGGATGAAGATATCTATGCATTCTTCGAACCGGAGCTTCCATCTGAAACTGTAGCAACCACGAGAGTGAAGGACACCCCCAAACCATCCCATTCTTCTGGGGATTCGCGACGCCTCTCTCAAAAACAGTTTACTTCTAGGATTGGCTCAAAATCCTCCCATGGTAAGATGCATAGGAATGCTTCCAACTCCGACAATAGATCAACATTTCACAACCATGGAAGCAGCAGCGGTGGTCGACGTAATCCAGTAGAACCCGTGGCATGGCATGAGGGTTCGTCCGTACTCGACTTAAAGGTTCAGAATTATTTTTCATGTTCGGTGGGACGGAAGAGGTCGAGCGCAAGGTTTCTTCTCAACTCATCTGAGGAAGTCGTATCCTTTCTGAAGGATTTGAATGAGACAACAAAAAGAACATCTTTCGGGCAG------------------------TTGTTT
>Cka_1
ATG---------------------------------------------------------------------------------------------------------------------------------------------------------------------------------------------------------------------------------------------------------------------------------------------------------------------------------------------------------------------------------------------------------------GCTGTTGGAGGAGTGAAAAAATTTGAGGCAAGATGGATTGGATGGGCCGGTGTAAATGTACCAGATGAAGTTGGGCAGAAAGCACTTACTAAAGCACTGGCCGAAAAGAGATGCATTCCAGTTTTCCTTGATGAAGAGATAGTTCATCAATATTACAATGGTTATTGCAACAACATCTTGTGGCCTCTTTTTCATTACCTCGGTCTTCCTCAAGAAGATCGTCTTGCAACCACCCGGAGTTTCCAATCTCAGTTTGATGCATATAAGAAGGCGAACCAGATGTTTGCGGAAGTGGTAAACAGGCACTATGAGAAGGGTGATGTTGTTTGGTGCCATGATTATCATCTTATGTTTCTTCCAAAATGCCTAAAGGATTATAACAGTGAAATGAAAGTTGGTTGGTTCCTCCACACACCCTTCCCTTCTTCTGAGATCCACAGGACATTACCGTCTCGTTCTGACTTGCTGAGATCTGTTCTTGCAGCTGATTTAGTTGGCTTTCACACTTATGATTATGCAAGGCACTTCGTCAGTGCTTGCACCCGTATTCTTGGACTCGAGGGTACTCCTGAAGGAGTAGAGGATCAAGGAAAGCTAACACGGGTGGCTGCGTTCCCCATTGGAATAGATTCTGAACGGTTTACTGCAGCATTAAAGGTTCCAAAAGTACGAGAACACATTGAAGAATTGAAGGACAGATTTGCTGGTCGCAAGGTAATGTTGGGTGTTGACCGTCTTGACATGATTAAAGGGATCCCTCAGAAGATTTTAGCATTTGAAAAGTTCCTTGAGGAGAATCCAGCTTGGCATAATAAAGTAGTTTTAGTGCAAATTGCTGTGCCAACAAGGACAGATGTTCCTGAGTATCAAAAGCTTACTAGTCAAGTTCATGAAATTGTTGGGCGCATTAATGGTAGATTTGGAACTCTGACTGCTGTCCCCATACACCACCTGGATCGTTCGCTCGACTTTCATGCATTATGTGCACTGTATGCTGTCACAGACGTGGCACTCGTGACATCCTTGAGGGACGGAATGAATTTAGTCAGTTATGAATTTGTAGCATGCCAAGATTCAAAGAAAGGGGTTCTGATCCTTAGTGAATTTGCAGGAGCTGCTCAATCTCTTGGTGCTGGTGCCATCCTTGTGAACCCATGGAATATCACAGAAGTTGCTGCCTCAATTGGCTATGCTTTGGATATGCCTGCCGATGAAAGAGAAAAACGGCATAGGCATAACTTTACACATGTAACTCACCACACTGCTCAAGATTGGGCTGAAACATTTGTGAGTGAGCTGAATGATACCATTCTCGAAGCTCAAATAAGGACAAGACAAGTCCCGCCTTTACTTCCAGTCAAGGATGCAGTTGAACATTATCTGCAATCAAGGAATAGATTGCTCATACTGGGATTTAATGCAACATTGACAGAACCAGTGGACACCCCTGGAAGAAGAGGT---GATCAAATAAAAGAGATGGAGCTTAAATTGCATCCAGATTTAAAAGAACCCTTGGCAATTCTCTGTGATGATCCAAAGACAACTATTGTTGTCCTAAGTGGGAGTGAAAGACGTGTCCTTGATGATAACTTTGGAGATTACAACATGTGGTTGGCCGCTGAAAATGGGATGTTTTTGCGCCGTACCAAGGGAGAATGGATGACAACAATGCCAGAGCATCTAAATATGGATTGGGTTGACAGTGTGAAGCATGTTTTTGAGTATTTCACAGAGAGAACACCAAGGTCTCATTTGGAACTTCGTGATACTTCACTTGTGTGGAATTATAAGTATGCAGATGTTGAATTTGGAAGGCTTCAAGCGAGGGATATGTTGCAGCATCTTTGGACTGGTCCCATTTCAAATGTAGCTGTTGATGTTCTACAAGGTAGCCGATCAGTTGAGGTGCGACCTGTTGGTGTTACAAAGGGTGCAGCAATTGATCGTATCTTAGGAGAAATAGTTCATAACAAATGTATGGTGACACCAATTGATTATGTTTTATGTATTGGCCACTTTATAGGAAAGGATGAAGACATCTATACATTTTTCGAGCCAGATCTTCCACCTGAACTGGCGGCTGCAACAAGGGCAAAGGCAGCTGAGGCCAGCAAGACATCATCATCCTCAGACAAATGGTCCTCACCAAAACAACCAGCTAATAGAAGTGGTTCCAAGGCATCACATGGTCGGACACAGAAAAATTCAGCAGGCCCAGAGAAGATATCAGCTGCCATCAATCAT---GGCAATGATGACGTATGGCGCTCTTCACAGGACAATATAGCATGGCATGAGGGATCGTCAGTGCTTGACCTCAAGGGCGATAACTACTTCTCTTGTGCTGTTGGGCGGAAGCGCTCAAACGCACGATATCTGCTTGCATCATCAGATGATGTAGTCACATTTCTAAAGAATTTGGCTGAGAAATCGGCAATGGCATCTTGGACCCAAATT---------------------------
>Csp_1
ATGCCTGGGAACAAGTCCAATTGCAATCCCACTGTACCTCCGACTAGACTGGAAAGGCTGGTGAGGGACAGGGAGTTAAGAAAACTTAATACTTCCCTTCAACCAAATGGGGAG---GCAAGTGAAATTAATAGA---------------GAGAAGGAT---GTAGACCCTGAATTATACTTACGAGAGGGTAATAAT---TTGAACTTTCCC---CATGAAGAACTTTTG------CAAGCGGAAACAGTGGATAGATCACTCAGCGAGGGATGTGGAATAGAAGGCATAAGGCCCTTGAAACAACGGCTGTTGGTGGTGGCTAACAGATTGCCAGTCTCCGCAATTAGGAGAGGCGAGGGTTCATGGTCCCTGGAGATAAGTGCTGGAGGCCTAGTCAGTGCTCTTCTTGGTGTGAAGGAGTTCGAGGCAAAATGGATTGGATGGGCTGGTGTAAATGTACCTGATGAAATTGGGCAGAGAACACTTACCAAAGCACTAGCTGAAAAGAGATGCATCCCAGTTTTTCTTGATGAACAGATAGTTCATCAATATTATAATGGCTACTGCAACAACATCTTGTGGCCTCTTTTTCATTACCTTGGGCTTCCACAAGAAGATCGGCTTGCAACTACCCGTAGTTTCCAATCTCAGTTTGATGCATATAAGAAGGCAAACCAAATGTTTGCTGATGTAGTTAACGAACATTACATAGACGGAGATGTTATTTGGTGCCATGATTACCATCTTATGTTTCTTCCAAAATGCCTAAAGGAGTATAATAGCAAAATGAAAGTTGGTTGGTTCCTCCACACACCCTTTCCTTCTTCAGAAATTCACAGGACACTGCCGTCTCGATCAGAGTTGCTGAGATCTGTTCTTCATGCTGATTTAGTTGGCTTTCACACATATGATTATGCAAGGCACTTTGTTAGTGCTTGCACCCGTATTCTTGGACTGGAAGGCACACCTGAAGGAGTAGAAGATCAAGGAAAGCTAACTCGAGTGGCTGCGTTTCCTATTGGTATCGACTCTGATCGATTTATTCGAGCACTTGAGCTTCCAAAAGTCCAAGATCACATTAAAGAACTGAAGGAATGGTTTAACGGCCGGAAGGTAATGTTGGGTGTGGACCGTCTTGACATGATTAAAGGAATCCCTCAAAAAATTTTGGCATTTGAAAAGTTCCTTGAAGAAAATGAAAAATGGCGTGAGAAAGTTGTTTTGCTGCAAGTTGCTGTGCCAACAAGAACAGATGTTCCCGAGTATACTCATATCACCGGATGTAAACATCCTATTATGGGTGACCTTAAGACAAATGCAGGTACCCTTTCGAAACTCCCAGAAGGGAATGTTGACCAGGATGAGAATTTCCATGCCAACGGTTCAACATTTGCAAAAGTTAATGTGGCCTTGGTTACATCTTTGAGGGATGGAATGAATCTTGTTAGCTATGAGTTTGTGGCATGCCAAGATTCAAAAAAAGGAGTTCTAATTCTTAGTGAATTTGCAGGGGCCGCACAATCTCTTGGTGCTGGAGCAATCCTTGTAAATCCATGGAATATCACGGAAGTTGCTTCCTCAATTGGTTACGCTTTGGATATGCCTGTTGATGAAAGAGAAAAAAGACATCGACATAACTTTGTACATGTGACTACCCACACTGCTCAAGATTGGGCTGCAATGTTTGTCAGTGTTCATAATAAG---------------------------------------------------------------------------------------------------------------------------------------------------------------------------------------------------------------------------------------------------------------------------------------------------------------------------------------------------------------------------------------------------------------------------------------------------------------------------------------------TGGAGGTAT------------------------------------------------------------------------------------------------------------------------------------------------------------------------------------------------------------------------------GGGCATGTGCTAGTAATGAATACTTCAACTTACATCTACGCG------------------------------------------------------------------------------------------------------------------------------------------------------------------------------------------------------------------------------------------------------------------------------------------------------------------------------------------------------------------------------------------------------------------------------------------------
>Csp_2
ATGCCTGGGAATAAGTATAGCCGCAACCCTGCGGTCCATACGAGTCGATTGGAGAGGCTGTTGAGGTTAAGAGAGTTGAGAAAATTCAATTTAATTTTTCCACCAAATGAGGATCTAACTGAAGAAGGTAGTAGTAGTGGT---------AGAGAGTCAGAAATTGACCCTGAGTTGTGCTTTAAAGAGGGTGATTATAATTGGGAGATTTCTCGCGAAGAAGAGCTTTTG------GAAGCGGAAACAGCGGCGAGATTCCTCTCCGAGGGCTGCGAAAGCAACAACGGGAGAGCTCCGAAGCAACGGCTGCTGGTGGTAGCTAACAGGTTGCCCGTGTCAGCAAATAGACAAAATGAGGATTCGTGGGCACTAGAAATAAGTGCGGGCGGCCTTGTTAGTGCTCTTCTTGGTGTGAAGGAGTTCGAGGCAAAATGGATTGGATGGGCCGGCGTAAATGTACCAGACGAAATTGGGCAGAGAGCACTTACGGAAGCATTAGCTGAAAAGAGATGTATCCCGGTTTTCCTTGATGAAGAGATAGTCCATCAATATTATAATGGCTACTGCAACAACATCTTGTGGCCTCTTTTCCATTACCTTGGGCTTCCACAAGAAGACCGGCTTGCAACCACTCGTAGTTTCCAGTCTCAATTTGATGCGTATAAGAAGGCAAACCAAATGTTTGCTGATGTCGTTAACAAGCATTACGTAGAGGGGGATGTTGTTTGGTGCCACGATTACCATCTTATGTATCTTCCAAAATGCTTGAAGGAGTATAACAGCAATATGAAAGTTGGTTGGTTCCTTCATACCCCCTTTCCTTCTTCGGAAATCCACAGGACACTTCCGTCTCGATCAGAATTGCTGAGATCTGTTCTTGCAGCTGATTTAGTTGGCTTTCACACATACGACTATGCAAGACACTTTGTTAGTGCTTGCACCCGTATTCTTGGACTAGAAGGCACACCTGAAGGAGTAGAGGATCAAGGAAAGCTAACTCGGGTGGCTGCGTTTCCTATTGGGATTGACTCTGATCGATTTATACGGGCACTGGAGAGTTGTGATGTGCAAAAACACATCAAAGAGCTGCAGGAAAGATTTGCTGGTCGAAAGGTAATGTTGGGTGTGGACCGTCTCGATATGATTAAAGGAATTCCTCAAAAGATCTTGGCATTCGAAAAGTTCCTTGAGGAAAATTATGATTGGCGGGAAAAAGTAGTTTTGTTGCAAATTGCTGTGCCAACGAGGACAGATGTTCCCGAGTACCAAAAGCTTACGAGCCAGGTTCACGAAATTGTTGGACGTATCAATGGCCGGTTCGGAACGTTGACCGCTGTTCCAATTCATCACCTGGATCGTTCCCTCGACTTCTATAAATTATGTGCGCTTTATGCTGTTACTGATGTGGCCCTTGTGACATCTTTGAGGGATGGAATGAATCTTGTCAGCTATGAATTTGTGGCATGCCAGAATTCGAAAAAAGGAGTTCTTATTCTTAGTGAATTTGCTGGAGCGGCACAATCTCTTGGTGCTGGAGCACTCCTTGTAAACCCATGGAATATAACAGAAGTTGCTGCTTCAATAGGTTATGCTTTGGAAATGGATGCGGATGAAAGAGAAAAACGACATCAACATAACTTTACACATGTGACTACCCACACTGCCCAAGAGTGGGCTGCAACATTCGTAAGTGAATTGAATGAACACATTGTTGAGTCTCAATTAAGAACGAGACAAATCTCACCACCCCTTCCAATTGAAGACGCAGTTGATCGTTATCTACGGTCTTGGAATCGATTGGTCATATTGGGTTTCAATGCAACATTAACGGAGCCAGTTGACACTCCTGGAGGAAGAGGGGGTGACCAAATTAAGGAAATGGAGCTTAAACTGCACCCGGATGTAAAAGAAGCTTTGAAACTTCTTTGTGATGATCCGAAGACAACTGTTGTTGTCCTCAGTGGAAGTGACAGAACCGTCCTGGACGATAACTTTGGAGACTACAACATGTGGTTAGCAGCTGAAAATGGTATGTTCTTGCGTCTCACTGAGGGAGACTGGATGACAACAATGCCAGAGCATCTAAATATGGAATGGGTTGATAGTGTAAAGCATGTTTTTGAGTACTTCACTGAAAGAACACCAAGATCTCATTTTGAACTACGTGAGACTTCACTTGTATGGAATTACAAGTATGCAGATATTGAATTTGGAAGGCTTCAAGCAAGGGATTTGCTGCAACATCTATGGACAGGCCCAATTTCCAATGCAGCTGTTGATGTTGTCCAAGGTAGCCGGTCAGTTGAGGTCCGATCTGTGGGTGTGACA---------------------------------------------------------------------------------------------------AAGGACGAGGACATCTATACCTTTTTCGAGCCCGAGCTT------GATCCAGTAGGCACCACACGATCAAAGGTGACTGATGCTCTCAAGGCA---TCGTCTGCGGACATAAGGATTTCACCAAAATCAACTACCAGCAAAAGTGGATCG---ATGTCACACGGAAGGGCACAAAGGTCCATGTCGGTCAATGAAAGAAAA---ATGGCAGCCAATCACAGCTGTAGCAGCAGCATGTGGCTGCCCCCACAGGAGAACATGTCATGGCACGAGGGATCTTCAGTGCTTGATCTGAAGGGCGACAACTACTTCTCTTGTGCCGTAGGCCGGAAGCGTTCAAATGCTCGGTATCTTCTTGGTTCGTCAGAGGAAGTCGTCACATTTCTTAAGGATTTGGCAATAGCAGCATCATCTGAT------------------------------------------
>Efe_1
ATGCCGGGGAGCAAGTACCACGGTAGTCCTGGCATCCCTGCCAGTAGATTGGAGAGGTTGTTGAGAGAAAGAGAGTTGAGGAGAAGTAGCAGAGGAGGAAATTCGGGAGATGAGAATCTTGAT------CACAGG---------------GATAATAGTGTGCTCGAGAGCGAAGCCAGCGTAAGCGGGAGCGACGTCTGC---------------AACGAGAAATTGCTGGAGGCAGTTGCCTCTGCAGTCACGAATTCTCATAGAGAGATATGCAGAAAAGAAGATGGAAGGCCTGCAAAGCAGAGATTGTTAGTGGTGGCTAACCGGCTCCCTGTCTCCGCATTCAGGAAAGGCGAAGATTCATGGACGCTGGAGATCAGCGCTGGAGGTCTGGTTAGTGCGCTTCTCGGTGTCAAGCAGTTTGAGACCAAGTGGATTGGATGGGCCGGTGTCAATGTACCAGATGAAAACGGTCAGAAGGCGCTCACTAAAGCATTAGCTGAAAAGAGATGCATACCTGTATTTCTTGACGAGGAGACGGTACACCAGTATTACAATGGCTACTGCAACAACATTCTATGGCCTCTTTTTCATTACCTCGGGCTTCCCCAGGAGGATCAGCTTGCTACAACCCGCAGTTTCCAGTCCCAGTTTGATGCATACAAAAAAGCCAATCAAATGTTTGCCATGGTGGTTAATGAACATTACCAAGATGGTGATGTCGTGTGGTGCCATGATTATCATTTGATGTTTCTTCCTAAGTTCCTGAAGGAGTACAACAGCAAGATGAAAGTTGGTTGGTTCCTTCATACCCCTTTCCCTTCGTCTGAGATCCACAGGACATTGCCTTCCCGTTCAGAACTACTAAGATCTGTTCTTGCCGCTGATTTAGTGGGTTTCCACACATATGACTACGCAAGACATTTTGTCAGCGCATGTACCCGTATCCTTGGGCTTGAAGGCATGCCAGAAGGTGTAGAGGATCATGGAAGGCTAACCCGAGTTGCTGCGTTTCCTATCGGGATAGACCCTGAAAGATTCATTCGGGCGCTAGAGCTCCCGCAGGTCCAAGAGCACATCAGAGAGCTAAAAGAAAGGTTTTCTGGAAGGAAGGTTATGTTAGGTGTTGATCGGCTTGACATGATCAAAGGAATTCCTCAGAAGATTTTGGCGTTTGAAAAGTTCCTTGAAGAGAATCCCAAGTGGCGTGATAAAGTCGTTCTCCTGCAAATAGCTGTTCCTACACGAACCGATGTCCCTGAATATCAAAAGCTTACGAGCCAGGTCCATGAGATTGTTGGCCGCATCAATGGCCGATTTGGTACATTGACAGCAGTACCCATCCATCATCTGGACCGCTCGCTTGATTTTTATGCTTTATGTGCACTATATGCAATCACAGATGTGGCATTAGTTACTTCCCTCCGTGATGGGATGAATCTTGTCAGCTACGAGTTTGTTGCATGCCAAGATTCAAAAAAAGGAGTTCTCATTCTTAGTGAATTTGCAGGAGCTGCACAGTCTCTTGGTGCTGGTGCTTTACTTGTTAACCCATGGAACATCACTGAAGTTGCTGCTTCGATTGGATATGCTTTAGATATGGCAGAGGATGAGAGAGAGAAAAGGCATAGGCATAACTTCGAACATGTAACCACACACACTGCCCAGGTCTGGGCTGAAACTTTCGTGAGTGAACTTAATGATACCATAGTTGAAGCTCAGCTGAGGACAAGGCAAGTACCACCTTCTCTTCCAGTTAAAACTGCTGTTGAACGTTATTTGCAGGCGAGAAATAGGTTATTAATACTGGGATTCAATGCAACATTGACAGCACCAGTGGATGCTCCAGGAAGAAGGGGTGCTGATCAAATTAAGGAGATGGAAACTTCTTTACACCCAGATTTGAAGGAACCTCTTGCAATTCTGTGCTCTGACCTCAAAACAACAATTGTTATACTCAGTGGAAGTGATAGGAATGTTTTAGATGAGAATTTTGGGGACTATAACATGTGGCTGGCTGCTGAAAATGGTATGTTCTTGCGCCTTACAAAAGGAGAATGGATGACTACGATGCCTGAGCACCTAAACATGGACTGGGTTGAAAGTGTACAGGATGTTTTTGATTATTTCACAGAGAGAACACCTCGCTCTTATGTTGAGGTTCGAGAAACTTCTCTAGTATGGAACTTCAAGTTTGCTGATGTTGAATTTGGAAGGCTTCAAGCAAGAGATATGCTGCAGCATTTATGGACTGGGCCTATCTCAAATGCTGCAGTGGATGTCGTACAAGGTAGCCGGTCTGTTGAGGTTAGACCTGTCGGAGTGACAAAGGGTGCTGCAATTGACAGAATCTTGGGAGAAATAGTTCATAGCAAATGTTTGACAACACCGATTGATTACGTTCTCTGCCTTGGTCACTTTCTGGGAAAGGATGAGGACATCTACTCCTTCTTTGATCCAGAGTTGCCACGGGATGCACTGGGAACGACAAGAGGAAAGGTGTTCGAATCTGTGAAA------TCGTTTCCAGATAGACGCATGATGCATAGATCATCTTCTTTAAGAAACGGTGGGAAGTCAAACCATGCCCGGCCACACAGGTCATCCTCATTCTCAGAGAGGAGA---------TCATCAAGC---CAGAATGGTGGAAACTATAGGCGTCCTCATGAGAATGCTGCTTGGCATGAAGGTTCATCGGTGCTTGATCTCAAGGGCGAAAATTACTTCTCTTGTGCAGTTAGCAGGAAATGCTCTACTGCACGTTACTTGCTT---CCTTCGGAGGAGGTAGTGTCTTTTTTGGAAGAACTGGCAGAGGCAAGCCATGTTACTGAT------------------------------------TGC
>Efe_2
ATGCCGGGGAGCAAGTACCACAGTAGTCTTGGCATCCCTGCCAGTAGATTGGAGAGGTTGTTGAGAGAAAGAGAGTTGAGGAGAAGTAGCAGAGGAGGCAATTCGGGAGATGAGAATCTTGAC------CGCAGG---------------GAGAATAGTGTGCTCGAGAGCGAAGCCAGCGTAAGCGGAAGCGACGTCTGC---------------AACGAGAAATTGCTGGAGGCGGTTGCCTCTGCAGTCACGAATTCTCATGGAGAGATATGCACAAAAGAAGATGGGAGGCCTGCAAAGCAGATATTGTTGGTGGTGGCTAACCGGCTTCCAGTCTCCGCAATCAGGAAAGGCGAAGATTCATGGACGCTGGATATCAGCGCTGGAGGTCTGGTTAGTGCGCTTCTCGGTGTCAAGCAGTTTGAGACCAAGTGGATTGGATGGGCCGGTGTCAATGTACCAGATGAAAACGGTCAGAAGGCGCTCACCAAAGCATTAGCTGAAAAGAGATGCATACCTGTATTTCTTGACGAGGAAACAGTTCACCAATATTACAATGGCTATTGCAACAACATTCTGTGGCCTCTTTTTCATTACCTGGGGCTTCCTCAGGAGGATCAGCTTGCTACAACCCGCAGTTTCCAGTCCCAGTTTGATGCATACAAAAAAGCCAATCAAATGTTTGCAACGGTGGTTAATGAACATTACCAAGATGGTGATGTCGTGTGGTGCCATGATTATCATCTGATGTTTCTTCCTAAGTTCCTGAAGGAATACAACAGCAAGATGAAAGTCGGTTGGTTCCTTCATACCCCATTCCCTTCATCTGAGATCCACAGGACGTTGCCTTCCCGTTCAGAACTACTAAGATCTGTTCTTGCCGCTGATTTAGTGGGTTTCCACACATATGACTATGCAAGACATTTTGTCAGCGCATGCACCCGTATCCTTGGGCTTGAAGGCATGCCGGAAGGTGTAGAGGATCAGGGAAGGCTAACCCGAGTTGCTGCGTTTCCTATTGGGATAGACTCAGAAAGATTCATTCGAGCGCTTGAGCTCCCACAGGTCCAGGAGCACATCAGAGAGCTAAAAGAAAGGTTTTCTGGAAGGAAGGTTATGTTGGGTGTAGATCGGCTTGACATGATCAAAGGCATTCCTCAGAAGATTTTGGCATTTGAAAAGTTCCTTGAAGAGAATCCCAGGTGGCGTGATAAAGTCATTCTCCTGCAAATAGCTGTTCCTACACGAACTGATGTCCCTGAATATCAAAAACTTACAAGCCAGGTCCATGAGATTGTTGGTCGCATCAATGGCCGATTTGGTACATTGACAGCAGTACCCATTCATCATCTGGACCGCTCCCTTGATTTTTATGCTTTATGTGCACTATATGCAATCACAGATGTGGCATTAGTTACTTCCCTCCGTGATGGGATGAATCTTGTCAGCTATGAGTTTGTTGCATGCCAAGATTCAAAAAAAGGAGTTCTCATTCTTAGTGAATTTGCAGGAGCTGCACAGTCTCTTGGTGCTGGTGCTTTACTTGTTAACCCGTGGAACATCACTGAGGTTGCTGCTTCGATTGGATATGCTTTAGATATGGCAGAGGATGAGAGAGAGAAAAGACATAGACATAACTTTGAGCATGTAACCACGCACACTGCCCAGGTCTGGGCTGAAACTTTTGTGAGCGAACTTAATGATACCATAGTTGAAGCTCAGCTCAGGACAAGGCAAGTACCGCCTTCTCTTCCAGTTAAAATTGCTGTTGAACGCTATTTGCAGGCGAGAAATCGGTTATTAATACTGGGATTCAATGCAACATTGACAGCACCAGTGGATGCTCCAGGAAGAAGGGGGCCCGATCAAATTAAGGAGATGGAAACTTCTTTACACCCAGATTTGAAGGAACCTCTTGCAATTCTGTGCTCTGATCTCAAAACAACAATTGTTATACTCAGTGGAAGTGATAGGAATGTGTTAGATGAGAATTTTGGGGACTATAACATGTGGCTGGCTGCTGAAAATGGTATGTTCTTGCGTCTTACACAAGGAGAATGGATGACTACAATGCCTGAGCACCTAAACATGGACTGGGTTGAGAGTGTACAGGATGTTTTTGATTATTTCAAAGAGAGAACACCTCGCTCTTATGTTGAGGTTCGAGAAACCTCTCTAGTATGGAACTTCAAGTTTGCTGATGTTGAATTTGGAAGGCTTCAAGCAAGGGATATGCTGCAGCATTTATGGACTGGGCCTATCTCAAATGCTGCAGTGGATGTCGTGCAAGGTAGCCGGTCTGTTGAGGTTAGACCTGTCGGAGTGACAAAGGGTGCTGCAATTGACAGAATCTTGGGAGAAATAGTTCATAGCAAATGTTTGACAACACCAATTGATTATGTTCTTTGCCTTGGTCACTTTCTGGGAAAGGATGAGGACATCTACTCCTTCTTTGATCCGGAGTTGCCAAGGGATGCACTGGGAACGACGAGAGGAAAGGTGTTGGAATCTGTGAAA------TCATTTCCAGATAGACGCATGATGCATAGA---TCGTCTTTAAAAAGCAGTGGCAAGTCAAACCATGGTCGGCCACACAGGTCAACCTCATTCTCAGAGAGGAGA---------ACATCAAGC---CAGAATGGTGGAAACTACAGGCGCCCTCAGGAGAATGCTGCTTGGCATGAAGGTTCATCGGTGCTTGATCTCAAGGGCGAAAACTACTTCTCTTGTGCAGTAAGCAGGAAATGCTCTACTGCACGTTACCTGCTC---CCTTCGGAGGAAGTAGTGTCTTTTTTGAAAGAACTGGCAGATGCAAGCCATGTTACTGAT------------------------------------TGC
>Efe_3
ATGCCGGGGAGCAAGTATAACCGCAGCCCTGACGTTCCTGCCACTAGAGTGGAGAGGCTATTGAGAGAAAGAGGACTTCGGAAAATTAACAGAGGAATCCTTTCGGGGGATGAGAATCTCGAT---------------------------------------------------------------------------------------------GACGAGGAACAGCGGGAAGCAGTGGCAACTGAAGATGCAAATTCGCATGGTGATAGATGCGGCAGGGAACATGGAAGATTTTTGAAGCAGAGGTTGTTGGTTGTAGCTAACAGGCTTCCGGTCTCCGCGATCAGGAAGGGAAAGGATTCATGGTCGTTGGAGATTAGTGCTGGAGGTCTGGTCAGCGCTCTTCTTGGTACGATGAAATTTGAGACCAAGTGGGTCGGATGGGCTGGTGTCAATGTGCCAGATGAAAATGGTCAGAAGGCGCTCACAAAAGCGTTAGCGGAGAAGAGGTGTATACCTGTTTTTCTTGATGAGGATATAGTGCACCAATATTATAATGGATATTGCAACAACATTTTATGGCCTCTCTTTCACTACCTTGGTCTTCCTCAAGAGGATCGTCTTGCTACCACACGCAGTTTCCAGTCTCAGTTTGACGCATATAAGAAGGCCAACCAAATGTTTGCTGATGTGGTGAACGAACATTATCAAGAAGGAGACGTGGTCTGGTGCCATGATTATCATCTGATGTTTCTGCCCAAGTACCTTAAGGAGCGTAATAGCAAGATGAAAGTTGGTTGGTTTCTTCATACACCTTTTCCTTCATCTGAGATCCACAGGACGTTGCCTTCCCGTTCAGAACTCCTAAGATCTGTTCTTGCTGCTGACTTGGTTGGCTTTCACACGTATGATTATGCGAGACATTTTGTTAGTGCTTGCACTCGTATACTTGGACTTGAGGGCACACCACAAGGTGTGGAGGATCAGGGGAAGCTAACCCGTGTTGCTGCGTTTCCTATTGGAATAGACCCAGAGAGGTTCATTCGGGCACTTGAGCTTCCACAGGTGCAAGAACATGTCAGAGAGTTAAAAGAACGATTTGCTGGAAGAAAGGTAATGTTGGGTGTTGATCGACTTGACATGATTAAAGGAATTCCGCAGAAGATATTGGCATTTGAGAAGTTTCTTGAGGAAAATCCTCATTGGCGTGACAAAGTTGTTCTACTGCAAATAGCTGTTCCCACAAGGACAGACGTTCCAGAATACCAAAGGCTAACAAGTCAGGTACATGAGATTGTTGGGCGTATAAATGGTCGCTTTGGTACGTTGACAGCAGTTCCCATACATCACTTGGATCGTTCACTTGATTTTCATGCTCTGTGTGCATTATATGCAATTACAGATGTTGCATTAGTTACTTCTCTACGTGATGGAATGAATCTCGTCAGTTATGAGTTTGTAGCTTGCCAAGATGCCAAAAAAGGCGTTCTTATTCTTAGTGAATTTGCAGGAGCTGCACAGTCTCTTGGTGCTGGTGCTTTACTTGTTAATCCATGGAATATCACAGAAGTCGCTGCCTCAATTGGTCAAGCATTAGATATGTCTGCAGACGAGAGAGAAAAAAGACATAAGCATAACTTTCAACATGTCACCACCCACACTGCCCAAGTGTGGGCCGAGACATTTGTTAGTGAGCTTAATGATACCATTGTTGAAGCCCAGTTGAGGACAAGGCAAATACCACCCTCTTTTCCAATCAAAGCTGCCGTTGAGCGTTATTTGCAAGCAAGGAATCGACTTCTGATACTGGGATTCAATGCCACATTAACATCTATAGTGGACAGTCCGGCAAGAAGGGGTGCCGATCAAATTAAAGAGATGGAACTTACACTGCATCCAGATTTGAAAGAGCCTCTTACTATTCTTTGTTCTGATCCGAGGACAACAATTGTTGTGCTGAGTGGAAGTGACAGGAACATACTAGATTTGAACTTTGGGGACTATAACATGTGGCTAGCTGCTGAAAATGGAATGTTCTTACGGCTTACTAAAGGAGAATGGATGACCACAATGCCGGAGCACCTAAATATGGACTGGGTGGAGAGTGTGCAGGATGTTTTTGAATATTTCACAGAAAGGACACCTAGGTCGTATGTTGAAGTTCGTGAAACTTCTCTAGTATGGAATTACAAGTATGCCGATGTTGAGTTTGGAAGGCTTCAAGCCAGGGACATGTTGCAGCATCTATGGACTGGTCCTATTTCAAATGCCGCTGTAGATGTTGTTCAAGGCAGCCGATCAGTTGAGGTCCGATCTGTTGGTGTTTCAAAGGGTGCAGCAATTGATCGGATATTGGGAGAAATTGTCCATAGCAAATCTTTGGCAACACCAATTGATTATGTTTTGTGCATTGGCCACTTTCTGGGGAAGGATGAGGACATCTACACTTTCTTTGAGCCAGAGTTGCCATGTGATGCACCAGGGACAGCAAGAGGAAAGGTGATGGAGTCCATCAAG------ACAATGCCAGAGAAGCGGTCAATGCAAAAAACTCCT---GGAAAAAGTGGTGGAAAGCCAATTCATGGTCGCACAAACAAGTTGCCTTCCTTTTTCCAAAAAAGA---------ATGTCAGGC---AGCAATAATGGAAGCTGCAGAGGAGGGCAAGAAACTGCTGCTTGGCGTGAAGGTTCATCAGTGCTTGACCTGAAGGGTGAGAACTACTTCTCTTGTGCAGTTGGACGGAAGCGCTCTGCTGCACGTTACCTGCTAAATTCATCAGATGAAGTTGTGTCTTTCCTGAAGGAAATGGGAGGAGCGTGCAAAGTTGGTGAAGGGCATCGTACATTCGTTTCAAGATATCTCCTG------
>Efe_4
ATGCCGGGGAGCAAGTATAACCGCAACCCCGGCGTTCCTGCCACCAGAGTGGAGAGGCTATTGAGAGAGAGAGGACTTCGGAAAATTAACAGAGGAATCATTTCGTGGGATGAGAATCTCGAT---------------------------------------------------------------------------------------------GACGAGGAGCGGCAGGAAGCACTGGCAACTGAAGTTGCGAATTCGTATGGTGATAGATGTGGCAGAGAAGATGGAAGATTTGTGAAACAGAGGTTGTTGGTTGTAGCTAACCGGCTTCCGGTCTCGGCGATCAGGAAAGGAAAGGATTCATGGTCGTTGGAGATTAGTGCTGGAGGTCTGGTCAGCGCTCTTCTTGGTGTGAAACAGTTTGAGACCAAGTGGATCGGATGGGCTGGTGTCAATGTGTCAGATGAGAATGGTCAGAAGGCACTCACAAAAGCGTTAGCGGAGAAGAGGTGCATACCTGTTTTTCTTGATGAGGATATAGTGCACCAATATTATAATGGATACTGCAACAACATTTTATGGCCTCTCTTTCATTACCTTGGTCTTCCTCAAGAGGATCGTCTTGCTACCACACGCAGTTTCCAGTCCCAGTTTGACGCATATAAGAAGGCCAACCAAATGTTTGCTGATGTGGTGAATGAACATTATCAAGAAGGAGACGTGGTGTGGTGCCACGATTATCATCTGATGTTTCTGCCCAAGTACCTTAAGGAGCGGAACAACAAGATGAAAGTTGGTTGGTTTCTTCATACACCTTTTCCTTCATCTGAGATCCACAGGACGTTACCTTCCCGTTCAGAACTCCTAAGATCTGTTCTTGCTGCTGACTTGGTTGGCTTTCACACATATGATTATGCGAGGCATTTTGTTAGTGCTTGCACTCGTATACTTGGACTTGAGGGCACACCACAAGGTGTGGAGGATCAGGGGAAGCTAACCCGTGTTGCTGCGTTTCCTATTGGAATAGACCCAGAGAGGTTCATTCGGGCACTTGAGCTTCCACAGGTCCAAGAACATATCAGAGAGTTGAAAGAACGATTTTCTGGAAGAAAGATAATGTTGGGTGTTGATCGACTTGACATGATCAAAGGAATTCCGCAGAAGATATTGGCATTTGAGAAGTTTCTTGAGGAAAATCCTCATTGGTGTGACAAAGTTGTTCTACTGCAAATAGCTGTCCCCACAAGGACAGATGTTCCAGAATACCAAAGGCTTACAAGTCAGGTACATGAGATCGTTGGGCGTATTAATGGTCGCTTTGGTACACTGACGGCTGTTCCTATACATCACTTGGACCGTTCACTTGATTTCCATGCTTTGTGTGCACTTTATGCAATCACAGATGTTGCATTAGTTACTTCTTTGCGTGATGGAATGAATCTCGTCAGTTATGAGTTTGTAGCATGCCAAGATGCAAAAAAAGGTGTTCTTATTCTTAGTGAATTTGCAGGAGCCGCACAATCTCTTGGTGCTGGTGCTTTGCTTGTTAATCCATGGAATATTACAGAAGTTGCTGCTTCTATTGGTCAAGCATTAGATATGCCTGCAGATGAGAGAGAGAAAAGACACAACCATAACTTTCAACATGTCACCACCCACACTGCCCAAGTGTGGGCTGAGACCTTTGTTAGTGAGCTTAATGATACCATTGTTGAAGCCCAGTTGAGGACAAGGCAAATACCACCCTCTCTTCCAATCAAAGCTGCTGTTGAGCGTTATTTGCATGCAAGGAATCGACTTCTGATACTGGGATTCAATGCGACATTAACATCTATAGTGGACAGTCCAGCAAGAAGGGGTGCTGATCAAATTAAAGAGATGGAACTTACACTGCATCCAGATTTGAAAGAGCCTCTTACTATTCTTTGTTCTGATCCGAGGACAACAATTGTGGTTCTAAGTGGAAGTGACAGGAGCATACTAGATTTGAACTTTGGGGACTATAACATGTGGCTAGCTGCTGAAAATGGAATGTTCTTACGACTTACTAAAGGTGAATGGATGACCACGATGCCAGAGCACCTAAATATGGACTGGGTAGAGAGTGTGCAGGATGTTTTTGAATATTTCACAGAAAGAACACCTAGGTCGTATGTTGAAGTTCGTGAAACTTCTTTAGTTTGGAATTACAAGTACGCTGATGTTGAGTTTGGAAGGCTTCAAGCAAGGGACATGTTGCAGCATCTATGGACTGGTCCAATTTCAAATGCAGCTGTAGATGTTGTTCAAGGCAGCCGATCAGTTGAGGTCCGATCTGTTGGTGTTTCAAAGGGTGCAGCAATTGATCGGATCTTGGGAGAAATTGTCCATTGCAAATCTTTGGCAACACCAATTGATTATGTTTTGTGCATTGGCCACTTTTTGGGGAAGGATGAGGACATCTACACCTTCTTTGAGCCAGAGTTGCCATGTGATGCACCAGGGACAGCAAGAGGAAAGGTGACCGAGTCCATCAAG------ACAATGCCAGAGAAGCGGTCAATGCAAAAAACTCCT---GGGAAAAGTGGTGGAAAGTCGATGCATGGTCGCACAAACAAGTTGTCTTCCTTATCCGAAAAAAAG---------ACGTCAGGT---AGCAATAGTGGAAGCTGCAGAGAAGGGCAAGAAACTGCTCCTTGGCATGAAGGTTCATCAGTGCTTGATCTGAAAGGCGAGAACTACTTCTCCTGTGCAGTTGGACGGAAGCGCTCTGCTGCACGTTACCTGCTAAATTCATCAGATGAAGTTGTGTCTTTCTTGAAGGAAATGGCAGAAGCATGCAAAGTTGGTGAAGGGCATCGTACATTGTTTTCAAGGCAGTACTTGATATGT
>Egu_1
ATGCCGGGGAACAAGTACAACAGCCGCAAT---------CCAACCAGGGTCGAGCGACTGCTGCGGGAGCGGGAGCAGAGGAGGTCCAACCGGGCCTTCCTGCAGCACGATGCT------------GGCAACAGTCATGGTGGCAGCGGT------------ATGGAGCGGGAGACCAAGGGTGCGAGGGAGGTGAATTGCGGCACCATCCCCAATGGGGAG---------------GCAGGCCTGACGGCCGGCAAGATGTCCGGGAACGGATGCAAGAGGTCTAATGGGAAGGTGATGAAGCAGAGGCTGCTGGTTGTGGCTAATAGGTTGCCGGTCTCGGCGGTCAGGCAGGGGGAGGACTCATGGGCGCTGGAGATCAGTGCTGGTGGGTTGGTCAGTGCTCTTCTTGGTGTGAAGGATGTTGATGCTAAATGGATTGGATGGGCTGGTGTAAATGTGCCAGATGAAGTGGGACAGAGGGCACTTACGAAGGCTTTGGCTGAGAAGAGATGCATTCCAGTATTTCTTGATGAAGAGATAGTACATCAGTACTATAATGGCTACTGCAACAATGTCTTGTGGCCACTCTTTCACTACCTCGGGCTTCCACAAGAAGATCGGCTTGCAACAACTCGCAGCTTCCAGTCCCAGTTTGACGCATACAAGAGGGCAAACCAGATGTTTGCTGATGTCGTGAACCAGCACTATCAAGAGGGAGATGTTGTTTGGTGCCATGATTACCATTTAATGTTCCTTCCTAAATACCTCAAGGAGTACAACAGCAAGATGAAAGTTGGTTGGTTTCTTCACACACCATTCCCATCCTCAGAAATTCACAGGACCCTGCCATCTCGTTCGGAGCTGTTGAGATCTGTTCTTGCAGCTGATCTAGTTGGTTTTCACACATATGATTATGCAAGGCACTTTGTTAGTGCTTGCACTCGTATTCTTGGACTTGAGGGCACACCAGAAGGAGTGGAAGATCAAGGAAGGCTGACTCGAGTGGCAGCGTTTCCTATTGGGATAGACTCCGACCGGTTTAAACGAGCACTCGAGCTTCCAGCAGTCAAAGAACACATCAATGAGTTGACTCAGAGATTTGCTGACAGGAAGGTAATGCTGGGTGTTGATCGTCTTGACATGATTAAAGGGATTCCGCAAAAGATTTTGGCCTTTGAAAAGTTTCTTGAGGAAAATCCAACATGGCGTGATAAAGTAGTGTTGCTGCAAATTGCTGTGCCAACAAGAACTGATGTTCCTGAGTATCAAAAGCTTACCAGCCAGGTCCATGAAATTGTCGGACGGATAAATGGCCGGTTTGGAACACTAACTGCTGTTCCTATACATCATCTGGATCGTTCCCTTGACTTTCATGCATTATGTGCTCTATATGCTGTCACTGATGTGGCACTTGTAACATCACTGAGAGATGGGATGAATCTTGTAAGCTATGAGTTTGTGGCATGCCAGGGTGAAAAGAAAGGCGTTCTTATATTAAGTGAATTTGCAGGGGCAGCTCAATCTCTAGGAGCTGGTGCGCTCCTGGTGAATCCATGGAACATCACAGAAGTTGCTGCCTCGATTGGCTATGCATTGAATATGCCTGCTGATGAGAGAGAAAAGCGACATAGACATAATTATGCACATGTGACTACACACACAGCCCAAGATTGGGCAGAAACTTTTGTAAGTGAACTAAATGATACAGTTGTTGAAGCTCAAATTAGAACAAGACAAGTTCCACCTGTACTTCCTACCCAGATAGCAATTGGACGATATTTGCAGTCCAAGAATCGATTACTCATATTGGGTTTCAATGCAACATTGACGGAACCAATTGAATCTTCTGGAGTAAGAGGTGGCGACCAAATCAAAGAGATGGAGCTTAAATTGCATCCAGATTTGAAAGTGCCTTTGACAACTCTTAGCAATGATAAGCAGACAACCGTTGTTGTTCTCAGTGGAAGTGACAGAAGTGTCCTAGATGATAATTTTGGAGAGTACAACATGTGGCTGGCAGCGGAAAATGGGATGTTTTTGCGTCTCACAGGTCGCGAATGGATGACAACAATGCCAGAGCATCTAAATATGGATTGGGTTGACAGTGTAAAGCATGTTTTTGAGTATTTCACTGAGAGAACACCTCGGTCTCATTTTGAACATCGTGAGACCTCACTTGTATGGAATTACAAGTATGCAGATGTTGAATTCGGAAGGCTTCAGGCAAGGGATATGCTGCAGCATTTGTGGACAGGCCCAATTTCTAATGCAGCCGTTGATGTTGTCCAAGGTAGCCGATCAGTTGAGGTTCGATCTGTTGGAGTTACAAAGGGTGCTGCAATTGATCGTATATTGGGAGAAATAGTTCATAGCAAAAGCATGGTGACACCAATTGATTATGTTTTGTGTATTGGTCACTTTCTTGGAAAGGATGAGGACATTTATACATTCTTTGAGCCAGAACTTCCATCCGAACCTGTAAATTCCTCAAGGTTAAAATCAAATGATAGTAACAAGCAGTCACCACCTCCTGACAAGAGGCTCACAGAAAAGCCATCAAGCTACAAGAGCAGCTCAAGGACTTCAAGTCATAGGAATCCAAGGACTCTGCTCAGATCTGAAAGGAGA---ATGCCAACAAATCAC---AACACCTCGGTTGGATGGCGATCTCCTCAAGAGAGCATGTCATGGCGTGAGGGATCCTCAGTGCTTGATCTCAAGGGAGATAACTACTTCTCTTGTGCAGTTGGTCGGAAGCGGTCAAATGCAAGGTATCTGCTTAACTCATCTGATGATGTGGTCTCCTTCCTTAAGGAGTTAGCAGATGCAGCTAGTCAAGGTGTCCACTCAGTGTCTAATCCAAATCATGCTGGT---------
>Egu_2
ATGCTGGGGAACAAGTACAACAGCCGCAAC---------CCCACCAGGGTCGAGCGGCTGGTGTGGGACCGGGAACAGCGGAAGTCCAACCGGGCCTCCCACCAGAACGATGCC------------GGCCGCAGCAGCGATGGTGGCGGCGAGCCCAGAGTGTTGCAGCGGGAGGCCGAGGAAGCAAGGGAGGTGAACTGCAGCGCCGTCTCCAATGGAGAGGTGGTGGAT------GCTGGCTTGGCGGTGGGCAAGACGGCCGGGAAGGGATGCAAGAGGTCTAATGGGAAGGCCATGAAGCAGAGGCTGCTGGTCGTGGCTAATAGGCTGCCGGTGTCGGCGGTCAGACGTGGTGAGGACTCATGGTCGCTGGAGATCAGTGCTGGTGGGCTGGTCAGTGCTCTTCTTGGTGTGAAGGATGTTGATGCAAAATGGATTGGATGGGCTGGCGTAAATGTGCCAGATGAAGTGGGACAAAGGGCACTAACAAAAGCTTTGGATGAGAAGAGATGCATTCCAGTATTTCTTGATGAAGAAATTGTACATCAGTACTATAACGGCTACTGCAACAATATCTTGTGGCCACTCTTTCACTATCTTGGGCTTCCTCAAGAAGATCGGCTTGCAACAACTCGCAGCTTCCAGTCCCAGTTTGATGCTTACAAACGGGCGAACCAGATGTTTGCTGATGTCGTGAACCAGCATTATCAAGAGGGAGATGTTGTTTGGTGCCATGATTACCATTTAATGTTCCTTCCTAAATGCCTCAAGGAGTACAACAGCAGTATGAAAGTTGGTTGGTTTCTTCACACGCCGTTCCCTTCCTCAGAAATTCACAGGACCCTGCCATCCCGCTCGGAGCTGTTGAGATCTGTTCTTGCAGCTGATCTAGTCGGTTTTCACACATATGATTATGCAAGGCACTTTGTAAGTGCCTGCACTCGTATTCTTGGACTTGAGGGAACACCAGAAGGGGTGGAAGATCAAGGAAGGCTGACTCGAGTGGCAGCGTTTCCTATTGGGATAGACTCTGACCGGTTTAAACGAGCACTTGAGCTTCCAGCAGTCAAAGAACACATCAATGAATTGACACAGAGATTTGCTGGCCGGAAGGTAATGCTGGGTGTAGATCGTCTTGACATGATTAAAGGGATTCCACAAAAGATTTTGGCCTTTGAAAAGTTCCTCGAGGAAAATCCAACATGGCGTGATAAAGTAGTGTTGCTGCAAATTGCAGTGCCAACGAGAACCGATGTTCCTGAATATCAGAAGCTTACCAGCCAGGTTCATGAAATTGTTGGACGGATAAATGGCCGCTTTGGGACACTAACTGCTGTTCCCATACACCATCTGGACCGTTCTCTTGACTTTCATGCATTATGTGCCTTGTATGCTGTCACTGATGTGGCACTTGTAACATCACTGAGAGATGGGATGAATCTTGTAAGCTATGAGTTTGTGGCATGCCAGGGTGAAAAGAAAGGCGTTCTTATATTAAGTGAATTTGCAGGGGCAGCCCAATCTCTAGGAGCTGGTGCCCTCCTGGTAAATCCTTGGAACATCACAGAAGTTGCTGCCTCGATAGGGTATGCATTGAATATGCCTGCTGACGAGAGAGAAAAGCGGCATAGACACAACTTTGCGCATGTGACTACACACACTGCCCAAGATTGGGCAGAAACTTTTGTAAGTGAACTAAATGATACAGTTGTTGAAGCTCAACTTAGAACAAGACAAGTTCCACCTCTACTTCCTACCCAGATAGCAATGGAACGATATTTGCAGTCCAAGAATCGATTGCTCATCTTGGGCTTCAATGCAACATTGACAGAACCAATTGAATCTTGTGGAAGAAGAGGTGGAGACCAAATCAAAGAGATGGAGCTTAAATTGCACCCAGATTTGAAAGTCCCTTTGACAATTCTTTGTAATGATAAACAGACAACTGTTGTTGTTCTCAGTGGAAGCGACAGAAGTGTCCTAGACGATAATTTTGGAGAGTACAGTATGTGGCTGGCAGCAGAAAATGGGATGTTTTTGCGCCTTACAGGTGGAGAATGGATGACAACAATGCCAGAGCATCTAAATATGGATTGGGTTGACAGTGTAAAGCATGTTTTTGAGTATTTCACTGAGAGAACGCCTAGGTCTCATTTTGAACATCGTGAGACATCACTTGTATGGAATTACAAGTATGCAGATGTTGAATTTGGAAGGCTTCAGGCAAGGGATATGCTGCAGCATTTATGGACAGGCCCGATTTCTAATGCAGCTGTTGATGTTGTCCAAGGTAGCCGGTCAGTCGAGGTTCGTTCTGTTGGAGTCACC---------------------------------------------------------------------------------------------------AAGGATGAGGACATCTATACCTTCTTTGAGCCAGAACTTCCATCTGAACCTGTAAATTCCTCAAGATCAAAATCAAACGATAGCAATAAGCAGTCACCATCTCCAGACAAGAGGCCTGCAGAAAGGCCACCAAGCTACAAGAACAGCTCAAGGACTTCCACTCATAGGAGTCAAAGGACTCTTCTAAGATCTGAAAGGAGA---ATGCCAACAAATCAC---AACTCCTCGGTTGGATGGCGATCTCCTCAAGAGAACATGTCATGGCGTGAGGGATCGTCAGTGCTTGATCTCAAGGGAGACAACTACTTCTCATGTGCGGTTGGTCGGAAGCGGTCAAATGCAAGGTATCTGCTTAACTCATCTGATGATGTGGTCTCCTTCCTTAAGGAGTTGGCAGCCACAGCTAGTCAAGGGGGTCCCTCAGTGTTTAACCCAAACCATGCTGGTCAG------
>Lch_1
---------------------------------------------------------------------------------------------------------------------------------------------------------------------------------------------------------------------------------------------------------------------------------------------------------------------------------------------------------------------------------------------------------------------------------------------------------------------------------------------------------------------------------------------------------------------------------------------------------------------------------------------------------------------ATGTCGGAACTGGAT---------------------------------------------------------------------------------------------------------------------TTCGACGGCCCTGACGGCGTCGGTTCTGGGTTCCGGCGCCCTTGCCGG------------CGTCAGAACTTGGGTCCGGCGAGCCTGACAGTGTCGGATGTGGCCTCCTATGGGGTGCGGTTCTTCCACACTTATGATTATGCAAGGCACTTTGTTAGTGCCTGCACCCGTATTCTTGGACTTGAGGGCACACCTGAAGGAGTAGAGGATCAAGGAAAGCTAACTCGGGTTGCTGCGTTTCCTATTGGGATAGACTCTGAACGATTTATTCGAGCACTTGAGCTTCCACAAGTCCAAGCTCACATCAAAGAACTGAAGGAAAGATTTGCTGGTCGAAAGGTTATGTTAGGTGTGGACCGACTTGACATGATTAAAGGGATTCCTCAAAAGATTTTGGCATTTGAAAAGTTCCTTGAGGAGAATCCACATTGGCGTGATAAAGTAGTTTTACTGCAAATTGCCGTTCCAACAAGAACAGATGTTCCTGAGTATCAAAAGCTTACGAGTCAGGTTCATGAAATTGTTGGGCGTATTAATGGCCGATTTGGAACTCTGACAGCTGTTCCCATACATCACCTGGACCGTTCCCTTGATTTCCATGCATTATGTGCACTCTACGCAGTAACAGATGTGGCTCTGGTGACATCTTTGAGGGATGGGATGAATCTTGTCAGCTATGAATTTGTAGCATGTCAAGATGCAAAGAAAGGAGTCCTCATTCTTAGTGAATTCGCAGGGGCTGCGCAATCCCTTGGTGCTGGAGCTATCCTTGTGAACCCATGGAACATCACAGAAGTTGCCTACTCAATTGGTTATGCTTTGGATATGCAGCCTGATGAAAGAGAAAAGCGACATCGACATAACTTTATACATGTGACCACACACACTGCTCAAGATTGGGCTGAAACATTCGTAAGTGAACTGAATGATACCATTGTTGAAGCTCAACTGAGGACAAGACAAGTTCCTCCTTTACTTCCAATTAGGATTGCAGTCAACCGTTATATGCAGTCGAAGAATCGATTGCTCATACTGGGATTCAATGCAACATTGACAGAACCAGTGGATACCCCTGGAAGAAGAGGGGGTGACCAAATTAAAGAGATGGAGCTTAAATTGCACCCAGATTTAAAAGAACCGTTGGCAATTCTCTGCAATGATCCAAAGACAACTATTGTTGTCCTCAGTGGAAGTGACAGAACTGTCCTGGATGATAATTTTGTGACTACAACATGTGGTTGGCAGCAGGAAAATGGTATGTTTTTGCGCCTCACTACAGGAGAGTGGATGACGACTATGCCGGAGCATCTAAGTATGGATTGGGTTGACAGTGTGAAGCATGTTTTTGAGTATTTCACGGAGAGAACGCCCAGGTCTCATTTCGAACTTCGTGAGACGTCACTCGTATGGAATTACAAGTATGCTGATGTTGAATTTGGAAGGCTTCAAGCAAGGGATATGTTGCAGCATCTATGGACAGGCCCAATTTCAAATGCAGCTGTTGATGTAGTCCAAGGTAGTCGATCAGTTGAGGTCCGATCTGTTGGTGTTACAAAGTACTTCAGG---------------------------------------ATGAAGACATCTATA---------------------CATTTTTTGAGCCAGAACTTCCTGCTGAGCCAGTTC------------------------------GCTGCCACAAGAGCAAAAGCAGCTGATGCTGTCAAGCCA---TCATCCCTTGACAAACGGTTCTCGCCGAGACAATCAACTAGCAAAAGCAGTTCCAAGGCATCACATGGCAGGACAAACAAGAATTCAGCAGGCTCAGAAAAGAAA---ACATCAACCAACAGCAACAGCAGTGATAGCGGATGGCGGTCCTCACAAGAGAACATAGCATGGCATGAGGGATCATCGGTGCTCGATCTAAAGGGCGAGAACTACTTCTCTTGTGCTGTTGGGCGGAAGCGCTCGAATGCACGTTATCTGCTCGCATCATCGGAAGAAGTTGTTTTATTTCTAAAGGAGTTGGCTTTGGAATCATCATCC---------------------------------------------
>Lch_2
---------------------------------------------------------------------------------------------------------------------------------------------------------------------------------------------------------------------------------------------------------------------------ATGGGACGCAGAAACAAAGACACAGGGCCTTTAAAACAGCGAATATTGATGGTGACTAACAGGCTTCCATTCTCTGCTGTTAGGAATGGTGACAATTCTTGGTCACTAGAGACCAGTCCTGGGGGTATAGTAAACGCTCTTCTTGGTGTGAGGGAGCTTGAGGCAAAATGGATTGGATGGGCTGGTTTATATGTACCAGATGAAATTGGGCAGCGATCACTTACCAAAGCACTAGCGGAAAAGAAATGCATTCCGATCTTCCTTGATCAGGAGACGATTAATCTGTACTACAATGGCTATTGTAACAATATCTTGTGGCGTCTTTTCAATTACATTGGGCCTCCACATGAAGATAGGCTTCCAACGACCCGTAGTTTCCAGTCTCAGTTTGATGCATATAAAAAGGCGAACCAATTGTTTGCTGATATGGTGGCGAAGCATTATGAAGACGGGGATGTTGTTTGGTGCCATGATTACCATCTCATGTTTCTTCCAAAATTCCTGAAGGAATATAACAGCAAAATGAAAGTTGGATGGTTCCTCCACACACCCTTTCCTTCTTCTGAGATCCACAGGATGCTGCCGTCTCGATCAGAGTTGCTGATTTCAGTTCTGGCAGCTGATTTGGTTGGCTTCCACACTTACGATTACGCAAGGCACTTTGTCAGTGCTTGCACCCGTATCCTTGGATTTGAGGGCACACACCAAGGTGTAGAGAATCAAGGAAAGCTAACTCGGGTGTCTGTGTTTCCATTTGGGATAGACTCTAATCGGTTTCTGCAAGCACTAGAGCTTCCGCAAGTCCAAGATAATATCAAGGAATTTACAAAGAGATTTGCTGGCCAAAAGGTTGAA---------------------------------------------------------------------------------------AAAGATAAA------------------------------------------------------AGGCTTAAGAGCCAGGTTCATGAAATTGTTGGGCGTGTCAATGGACGGTTTGGAACATTAACCACTGTTCCCATACATCACCTGGACTATTCCACTGACTTTCACTCATTATGTGCCCTATATGCAATCGCCGATGTGGCTCTTGTAACATCTTTGAGGGATGGAATGAATCTTGCCAGCTATGAGTTTGTGGCATGCCAAGATTCAAAAAAAGGGGTTCTTATTCTTAGTGAGTTTGCAGGCGCAGCACAATCTCTTGGTGCTGGTGCCATCCTTGTGAACCCATGGAATATCGCAGAAGTTGCTTTGTCAATTGATCGTGCTTTGAACATGCCAGCTGATGAACGAGAAAAACTGCATCGACATAACTTTCTACATGTGACTACCCACACTTCTCAAGAGTGGACAGAAATGTTTCTAAGTGAATTAAATGATGCCATTGCTGAAGCCCAAATAAGGACAAGTCGGGTTCTACCTCCACTTCCAATCAAGGCCGCAGTTGAATGTTTTCTGCAGTCGAGGAACCGCTTGCTTATACTGGGTTTCAATGCAACAATGACAGAACCTGTGGTTAGCCCTGGGAAAAGAAGGGATGATCAAATAAAAGAGATGGTGCTTAAGTTAGACTCAAAATTAAAAGAGCCTTTGGCAATTATTTGCAACGATCCAAAGACGACTGTCATTATCATCAGTGGAAGTAACAGAGCTGCGCTAGATGATAACTTTGGTGACTACAACCTGTGGTTGGCAGCAGAACATGGGATCTTTCTGCGCTCCACTAAGGGAGAATGGATGACAACACTGCCAGACCTTCTAAATATGGACTGGGTTGGTAGCGTGAAGGAGGTTTTGGAATATTTCACAGAAAGGACACCTCGATCTTATTTGGAACTTCGTGAGGCTGTACTTTTATGGAACTACAAGTATGCAGACGTTGGGTTTGGAAGGCTTCAAGCAAGGGATATGCTGCAGCATCTATGGACAGGCCCAATTTCAAATGCAGCGGTTGATATTGTCCAAGGTAGCCGGTCGGTTGAGGTTCGGCCAGTTGGTGTTACAAAGGGCGCAGCAATTGATAATATCATTGGTGAAATATTTCATACAAAATCCATGGTGACACCATTTGATTGCGTCTTATGCCTTGGCCACTTTCTAGGGAAGGACGAAGACATCTATGAGTTTTTCGAGCCAGTG---------------CGTTCTACTGGCAATGAGCCAGCAGTTGATGCTGTCAGG------ACATCTTCTAGCAGGCAGTCCTCACCAAAGGTGTTGACCAGTGGAAGCTATTCAAAGATGACACGT---GAGGTGTGGAGGACCTCATCAAGTGCAGGAAGGACA---------------------------------------------------GACACTGCCAGGAACAACGAGGAACCATCAGTGCTTGATCTTCACAGCAATAATTACTTTTCTTGCGCCGTTGGTCGGAGCCATTCAAAAGCGCGTTATCTGCTGGAATCGTCGGAAGATGTTGCCTTATTGCTGGAGGTAATGGCTGCTACATTGAGCTCTGAAGAGAAGTGC---------------------------------
>Nco_1
ATGCCGGGGAGCAAGTATAACCGCAACCCAGGCGTTCCTGCCACTAGAGTGGAAAGGTTATTGAGAGAAAGAGGACTTCGGAAGATTAACAGAGGAATCAATTCGGGGGATGAGAATCTCGAT---------------------------------------------------------------------------------------------GACGAGGAACGACAGGAAGAGGTGGCAACTGAAGTCGCAAATTCGTATGGTGATAGATGCGGCAGGGAAGATGGAAGACCTGTGAAGCAGAGGTTGTTGGTTGTAGCTAACCGGCTTCCAGTCTCCGCGATCAGGAAAGGAAAGGATTCATGGTCGTTGGAGATTAGTGCTGGAGGTCTGGTCAGCGCTCTTCTTGGTGTGAAACAGTTTGAGACCAAGTGGATCGGATGGGCTGGTGTCAATGTGCCAGATGAAAATGGTCAGCAGGCACTCACGAAAGCGTTAGCAGAGAAGAGGTGCATACCTGTTTTTCTTGATGAGGATATAGTGCACCAGTATTATAATGGATACTGCAACAATATTTTGTGGCCTCTCTTTCATTACCTTGGTCTTCCTCAAGAGGATCGCCTCGCTACTACACGCAGTTTTCAGTCCCAGTTTGACGCATATAAGAAGGCCAACCAAATGTTTGCTGATGTGGTCAATGAACATTATCAAGAAGGAGACGTGGTGTGGTGCCATGATTATCATCTGATGTTTCTGCCTAAATACCTTAAGGAGCGGAACAGCCAGATGAAAGTTGGTTGGTTTCTTCATACACCTTTTCCTTCATCTGAGATCCACAGGACC------------------------------------------------------TTCCACACCTATGATTATGCGAGACATTTCGTTAGTGCTTGCACTCGTATACTTGGACTTGAGGGCACACCGCAAGGTGTGGAGGATCAGGGGAAGCTAACCCGTGTTGCTGCGTTTCCTATTGGAATAGACCCAGAGAGGTTCATTCGGGCACTGGAGCTTCCACCTGTCCAAGAACATATCAGAGAGTTAAAAGAGCGATTTGCTGGAAGAAAGGTAATGTTGGGCGTTGATCGACTTGACATGATTAAAGGAATTCCTCAGAAGATTTTGGCATTTGAAAAGTTTCTTGAGGAAAATCCTCATTGGCGTGACAAAGTTGTTCTATTGCAAATAGCTGTTCCTACAAGGACAGAC---------------------------------------------------------------------------------------------------GACCGTTCACTTGATTTTCATGCTCTGTGTGCACTATATGCAATCACAGATGTTGCATTAGTTACTTCCTTGCGTGATGGAATGAATCTTGTTAGTTATGAGTTTGTAGCATGCCAAGATGCAAAAAAGGGTGTTCTTATTCTTAGTGAATTTGCAGGAGCTGCACAGTCTCTTGGCGCCGGTGCTTTACTTGTTAATCCGTGGAATATTACAGAAGTTGCTGCTTCAATTGGTCAGGCATTAGATATGCCTGCAGATGAGAGAGAGAAAAGGCATAAGCATAACTTTCAACATGTCACCACCCACACTGCCCAAGTGTGGGCCGAAACCTTTGTTAGTGAGCTTAATGACACTGTTGTTGAAGCCCAGTTGAGGACAAGGCAAATACCACCCTCGCTTCCAATCAAAACTGCTGTTGAGCGTTACTTGCATGCAAGGAATCGACTCCTGATACTGGGATTCAATGCCACATTAACATCTCTAGTGGACAGTCCAGGACGAAGAGGCGCTGATCAGATTAAAGAGATGGAGCTTACATTGCATCCAGATTTGAAAGTGCCTCTTACGATTCTTTGTTCTGATCCAAGGACAACAATGGTTGTGCTAAGTGGAAGTGATAGGAACATACTAGATTTGAACTTTGGGGACTATCACATGTGGCTAGCTGCTGAAAATGGAATGTTCTTACGACTTACTCAAGGAGAATGGATGACCACAATGCCCGAGCACCTAAATATGGACTGGGTAGAGAGTGTGCAGGATGTTTTTGAATATTTCACAGAAAGAACACCTAGGTCCTACGTTGAAGTTCGGGAAACTTCTTTAGTGTGGAATTACAAGTATGCTGATGTTGAATTTGGAAGGCTTCAAGCAAGGGATATGTTGCAGCATCTATGGACTGGTCCAATTTCAAATGCAGCTGTAGATGTTGTTCAAGGCAGCCGATCAGTTGAGGTCCGCTCTGTTGGTGTTTCAAAGGGTGCAGCAATTGACCGAATCTTGGGAGAAATAGTTCATAGCAAATCTTTGGCAACGCCAATTGATTATGTTCTGTGCATTGGCCACTTTCTGGGGAAGGATGAGGACATCTACACTTTCTTTGAGCCAGAGTTGCCATGTGATGCACCCGGAACAACACGAGGAAAGGTGACTGAGTCTGTCAAG------ACATTGCCAGAGAAGCGGTCAATGCAAAAAACTCCT---GGCAAAAGTGGTGGAAAGCCAATGCATGGTCGCACAAACAAGTTGTCTTCCTTTTCCGAAAAAAGA---------ACATCAGGT---AGCAATAGTGGAAGCTGCAGAGGAGGGCATGAAACTGCTGCTTGGCGTGAAGGTTCATCTGTGCTTGACCTGAAGGGTGAGAACTACTTCTCTTGTGCAGTAGGACGGAAGCGCTCTGCTGCACGTTACCTGCTCAGTTCATCAGAGGAAGTTGTGTCCTTCCTGAAGGAAATGGCAGGAGCATGCGAAGTTGGTGAAGGGCAGTGTGCATATTTCTCAAGGTTATTGGGCTTTATT
>Nco_2
ATGCCGGGGAGTAAGTATCACAGTAATCCTGGCATCCCTGCCAGTAGATTGGAGAGGTTGTTGAGAGAAAGAGAGTTGAGGAGAAGTAGCAGAGGAAGCAATTCGGGAGATGAGAATCTTGAT------CACAGG---------------GAGAATAGTGTGCTTGAGAACGAAGCCAGCATAAGCGGGAGCGACGTCTGC---------------AACGAGAACTTGCTGGAGGCGGTTGCCTCTGCAGTCACGAATTCTCATGGGGAGATATGTAGGAAAGAAGATGGAAGGCCTGCGAAGCAGAGATTGTTGGTGGTGGCTAACCGGCTTCCTGTCTCCGCAATCAGGAAAGGCGAAGATTCATGGACGCTGGAGATCAGCGCTGGAGGTCTGGTCAGTGCGCTTCTCGGTGTCAAGCAGTTTGAGACCAAGTGGATTGGATGGGCCGGTGTCAATGTACCAGATGAAAGTGGTCAGAAGGCGCTTACCAAAGCATTAGCTGAAAAGAGATGCATACCTGTATTTCTTGACGAGGAAACAGTTCACCAGTATTACAATGGCTACTGCAACAATATTCTGTGGCCTCTTTTTCATTACCTGGGGCTTCCTCAAGAGGACCAGCTTGCTACAACCCGCAGTTTCCAGTCCCAGTTTGATGCATACAAGAAAGCCAATAAAATGTTTGCTGCTGTGGTCAATGAACATTACCAAGATGGTGATGTCGTGTGGTGCCATGATTATCATCTGATGTTTCTTCCTAAGTTCCTGAAGGAGTATAACAGCAACATGAAAGTTGGTTGGTTCCTTCATACCCCTTTTCCTTCATCTGAGATCCACAGGACGTTGCCTTCCCGGTCAGAACTACTAAGAGCTGTTCTTGCTGCTGATTTAGTGGGTTTCCACACATATGACTATGCAAGACATTTCGTCAGTGCATGCACCCGTATCCTTGGGCTTGAAGGCATGCCAGAAGGTGTAGAGGATCAGGGAAGACTAACCCGAGTTGCTGCGTTTCCTATTGGGATAGACTCAGAAAGATTCATTCGAGCACTAGAGCTCCCGCAGGTCCAAGAGCATATCAAAGAGCTGAAAGAAAGGTTTGCTGGAAGAAAGGTTATGTTAGGTGTTGATCGTCTTGACATGATCAAAGGAATTCCTCAGAAGATTTTGGCATTTGAAAAGTTTCTGGAAGAAAATGCCAGGTGGCGTGATAAAGTCGTTCTGCTGCAAATAGCTGTTCCTACCAGAACTGATGTCCCTGAGTATCAAAAGCTTACGAGTCAGGTTCATGAGATTGTTGGCCGCATCAATGGCCGATTTGGTACACTGACAGCAGTACCCATCCATCATCTGGACCGCTCGCTTGATTTTTATGCTTTATGTGCACTATATGCAATCACTGATGTGGCGTTAGTTACCTCCCTGCGTGATGGGATGAATCTTGTCAGCTATGAATTTGTTGCATGCCAAGATTCAAAAAAAGGAGTTCTCATTCTTAGTGAATTTGCAGGAGCTGCACAATCTCTTGGTGCTGGTGCTTTACTTGTTAACCCATGGAATATAACTGAAGTTGCTTCTTCGATTGGATGTGCTTTAGATATGGCAGAGGATGAGAGAGAAAAAAGGCACAGGCATAACTTTGAACATGTAACCACACACACTGCCCAGGTCTGGGCTGAAACTTTTGTGAGTGAACTTAATGATACCATAGTTGAAGCTCAGCTGAGAACAAGGCAAGTGCCACCTTCTCTTCCAGTTAAAACTGCTGTAGACCGCTATTTGCAGGCGAGAAATCGGTTATTAATACTGGGATTCAATGCAACATTGACAGCACCAGTGGATGCTCCAGGAAGAAGGGGTGCTGATCAAATTAAGGAGATGGAAACTTCTTTGCACCCAGATTTGAAAGAACCTCTTACAATTCTCTGCGCTGATCCAAAAACAACAATTGTTGTACTCAGTGGAAGTGATAGGAATATGTTAGATGAGAATTTTGGGGACTATAACCTGTGGCTGGCTGCTGAAAATGGTATGTTTTTGCGCCTTACAAAAGGAGAATGGATGACTACGATGCCTGAGCACCTAAACATGGACTGGGTTGAGAGTGTACAGGATGTTTTTGATTATTTCACAGAAAGAACGCCTCGCTCTTATGTTGAGGTTCGAGAAACTTCTCTAGTATGGAACTTCAAGTTTGCCGATGTTGAATTTGGGAGGCTTCAAGCAAGGGATATGCTGCAGCATTTATGGACTGGGCCTATCTCAAATGCTGCAGTGGATGTCGTACAAGGTAGCCGGTCTGTTGAGGTCAGGCCTGTCGGAGTTACAAAGGGTGCTGCAATTGACAGAATCTTGGGAGAAATAGTTCATAGCAAGTGTTTGGCAACACCAATAGATTATGTTCTTTGCCTTGGCCACTTTCTGGGAAAGGATGAAGACATCTATTCCTTTTTTGATCCGGAGTTGCCAAGGGATGCACTGGGAACAACAAGAGGGAAGGTGTTGGAATCTGTTAAA------TCATTTCCAGATAGACGGATGATGCATAGATGTTCTTCTTTAAAAAACAGTGGAAAGTCGAACCATGGCCGGCCACGCAGGTCAACCTCATTCTCGGAGAGGAGA---------ACATCGAGC---CAGAATGGTGGAAACTACAGGCACCATCAGGAGAATGCCGCTTGGCATGAAGGCTCATCGGTGCTTGATCTCAAGGGTGAAAATTACTTCTCCTGTGCAGTTAGTAGGAAATGCTCTACGGCACGTTACCTTCTC---CCTTCGGAGGAAGTAGTGTCTTTTTTGAAAGAACTGGCAGAGGCAAGCCGTATTGCTGAC------------------------------------GGC
>Osa_1
ATGCCGGGCGGTGGCGCCGGGGCCGCGTCGTCCTACTCCTCCTCCCCGGACGACCGCATGCTCCGCGGGGAGTGCGGCCGCCGCTCCCCGGACGCCATGGACACGGACTCCGCG------GAGCCTTCCTCCGCG------GCGACCTCCGCCCGGTCGCCGTTCTCGCCGGGGGCCGCCTCGCCCGCCAACATGGACGACGCGGGCGGCGCGTCGGCGGCGGGGCAC---------GCGGCGCGGCCGCCGCTCGCCGGGCCGCGCAGCGGGTTCCGCCGCCTCGGCCTCCGCGGGATGAAGCAGCGCCTCCTCGTCGTCGCCAACCGCCTCCCCGTCTCCGCCAATCGCCGCGGCGAGGACCAGTGGTCCCTGGAGATCAGCGCCGGCGGCCTCGTCAGCGCCCTCCTCGGCGTCAAGGACGTGGACGCGAAGTGGATCGGATGGGCGGGCGTCAACGTCCCCGACGAGGTCGGCCAGCGAGCTCTCACCCGAGCGCTCGCCGAGAAGAGATGTATACCAGTGTTCCTGGATGAGGAAATCGTGCACCAATACTACAACGGATACTGCAACAACATACTCTGGCCTCTGTTTCACTACCTGGGATTGCCACAGGAGGACAGGTTGGCGACGACGAGGAATTTCGAGTCACAGTTCAACGCGTACAAGCGAGCAAACCAGATGTTCGCTGATGTTGTGTACCAGCACTACAAGGAAGGGGATGTGATCTGGTGCCATGATTACCACCTCATGTTCCTGCCCAAGTGCCTCAAGGATCATGACATCAACATGAAGGTCGGGTGGTTCCTGCACACGCCATTCCCTTCTTCGGAGATTTACCGGACGCTGCCCTCCCGGTCGGAGCTGCTTCGCTCCGTGCTCTGTGCTGATTTAGTCGGATTTCATACATATGATTATGCAAGACATTTTGTGAGCGCATGTACAAGAATACTTGGACTGGAGGGCACTCCTGAGGGTGTGGAAGACCAAGGAAGGCTAACCAGAGTTGCTGCGTTTCCTATTGGGATAGACTCTGAACGTTTCAAGCGAGCATTGGAGCTTCCAGCAGTAAAAAGACACATCACTGAATTAACACAACGTTTTGATGGTCGAAAGGTAATGCTTGGTGTTGACCGACTTGACATGATCAAAGGAATTCCGCAAAAGATTTTGGCCTTTGAAAAGTTTCTCGAAGAAAACCATGAATGGAATGATAAAGTGGTTCTACTTCAAATTGCTGTGCCGACAAGAACTGATGTCCCTGAGTATCAAAAGCTTACAAGTCAGGTGCATGAAATTGTTGGGCGCATAAATGGCCGATTTGGAACACTGACTGCTGTTCCTATTCATCATCTGGACCGATCTCTTGATTTCCATGCCTTGTGTGCCCTTTATGCAGTCACTGATGTGGCCCTTGTAACATCGCTGAGAGATGGAATGAATCTTGTAAGCTATGAATATGTTGCATGCCAAGGATCAAAAAAAGGAGTTTTGATATTGAGTGAGTTTGCTGGGGCAGCACAGTCTCTTGGAGCCGGTGCTATTTTAGTAAACCCCTGGAATATTACTGAAGTCGCAGACTCAATCAAGCATGCTTTGACAATGTCATCTGATGAGAGAGAAAAGCGACATAGGCATAACTATGCTCATGTGACAACTCACACTGCACAAGATTGGGCCGAAACTTTTGTATGTGAGTTAAATGAGACAGTTGCTGAAGCTCAGCTGAGAACAAGACAAGTTCCACCTGATCTCCCTAGTCAAGCAGCAATTCAACAATATCTGCATTCCAAAAATCGGTTGCTCATATTGGGGTTCAATTCAACATTGACTGAGCCAGTTGAATCCTCTGGGAGAAGGGGTGGTGACCAAATCAAGGAAATGGAGCTCAAGTTGCATCCTGAGTTGAAGGGCCCTTTGAGAGCCCTCTGTGAGGATGAGCATACTACAGTTATTGTTCTTAGTGGAAGTGACAGGAGCGTCCTTGATGAAAATTTCGGAGAATTCAATATGTGGTTAGCAGCAGAGCATGGCATGTTTTTACGTCCAACTAATGGAGAGTGGATGACAACAATGCCTGAGCATCTGAACATGGATTGGGTAGACAGTGTAAAGAATGTTTTTGAATACTTTACAGAAAGAACCCCAAGGTCTCATTTTGAACACCGTGAGACATCATTTGTATGGAATTACAAGTATGCTGATGTTGAGTTTGGACGGCTCCAAGCAAGAGATATGCTGCAGCACTTGTGGACAGGTCCAATCTCAAATGCAGCAGTCGATGTTGTTCAAGGAAGCCGATCAGTTGAAGTTCGGTCTGTCGGAGTTACAAAGGGTGCTGCAATTGATCGTATTCTAGGAGAGATAGTTCATAGCAAAAGCATGATTACTCCAATTGATTATGTTCTATGCATTGGGCACTTCCTAGGAAAGATGCAATTAATTTATATGTGCATA------------------------------------------------------------------------------------------------------------------------------------------------------------------------------------------------------------------------------------TCCGTTTCTTTC------------------------------------------------------------------------AGTGCAAGGTGCTTTTTT------------------------------------------------------------------------------------------------TGTCTT
>Out_1
ATGTGTCAGGAAAGCATACACTGCAAC------------CCCTCGCGCGTGGAAAGGCTGGTGCGGGAAAGAGAGCTGCGGAGGAAGGAGAGC------------------------TTGGAGGAAGGCGGTCTA---------------CAGGTGGAG------------------------------------------------------------------------------AATGCACGAGGTAAAAGTAGTAGGGAAGGGAAAGCATACTTGTATCAGGGAAGAGGCAGCGTTAAACAGCGTTTGCTTGTGGTAGCCAACAGGCTGCCAGTGTGTGCCACCAGGAAAAGCGAGGATTCATGGTCCCTTGAATTAAGTGGTGGAGGCCTCGTCAGTGCTCTTCTTGGTGTGAAACAGATTGAGACAAGATGGATCGGATGGGCTGGTGTGAATGTACCAGATGAAGCTGGGCAAAACGCACTTACCAAAGCTTTAGCTGAGAAGCGGTGTATACCAGTGTTTCTGGACGAGGAGATAGTTCATGAATATTACAATGGGTATTGCAACAATGTTCTTTGGCCACTTTTCCACTACCTTGGGCTTCCTCAAGAGGATCGACTTGCTGCTACTCGTAGTTTGCAGTCTCAATTTGATGCCTATAAGAAGGCTAACCAGATGTTTGCTGATGTCGTATATTCTCACTACAAAGAAGGGGATGTGGTTTGGTGTCATGACTATCATCTTATGTTTCTTCCAAAGTGTTTGAAGGAGTATGACAGTCATATGAAGGTTGGATGGTTCCTGCATACCCCCTTTCCTTCTTCAGAGATATACAGAACACTGCCCTCACGTTCTGAGCTACTGAAGGCAGTCCTGGCAGCTGATTTAGTTGGTTTCCACACATATGATTATGCAAGACATTTTGTAAGTGCATGCACGCGAATCCTTGGGCTAGAAGGGACTCCGGAAGGAGTAGAGGACCAAGGGAAGCTCATTCGAGTTGCTGCGTTTCCTATAGGTATCGACTCAGAGAGATTTATCAAAGCACTCGAGTTACCTGAAGTCAAGGAGTGCATTCGAGGGCTAGAAGAAAGATTTGCTGGTCGAAAGGTTATGCTAGGTGTTGATCGGTTAGATATGATCAAAGGAATTCCTCAAAAGCTTCTGGCGTTTGAGAAGTTCCTTGAAGAAAATTCAACATGGCGGGACAAGGTTCTTTTGGTCCAAATAGCTGTACCCACAAGGACAGATGTGCATGATTATCAAAAACTTACGAGCCAAGTTCATGAGATTGTGGGACGAATCAATGGACGTTTTGGCACTTTGACAACTGTTCCAATACATCATTTGGATCGATCACTTGATTTTCATCAACTTTGTGCACTTTATGCAATCACAGACGTGGCACTTGTAACTTCTTTGCGTGATGGGATGAATCTTGTGAGCTACGAATTTGTAGCCTGTCAAAATTCTAAGAAAGGGGTACTTATACTCAGTGAGTTTGCTGGGGCTGCTCAGTCCCTGGGAGCTGGCGCCATACTTGTTAATCCTTGGAATATTACTGAAGTCGCAGTTTCAATAGGTGAAGCCTTGAATATGTCCCCAGAAGAACGAGAGGAGAGGCACCGCCATAACTTTGAGCATGTGACTACACACACTGCCCAGGTGTGGGCTGACACATTCGTCAGTGAATTAAATGATACAATTGTGGAAGCTCAACTACGGACTCGACATATACCTCCTCAACTTCCGATTGAAAAAGCTGTTGAAAAGTATGAACAATCAAATAATCGATTGCTTATATTGGGTTTTAATGCAACAATGACTGCACAAGTTGATTCACCTGGAAGAAGAGGTCATGACCAAATCAAAGAGATGAAGCTTCGTCTGCATCCTGATCTGCGAGAGACTCTTTCATTTCTGTGCAAGGACCCCAAAACAACTATTGTTATTCTTAGCGGAAGTGAAAGGAATGTGTTAGATGAGAATTTTGGAGAGTTTGACATGTGGTTGGCAGCAGAAAATGGTATGTTTCTCCGCCATACGAAACAGGAGTGGATGACCACAATGCCCGAACATCTTAATATGGACTGGATGGAAAGTGTACAGCTTGTTTTTGATTATTTCAGAGAAAGGACACCTCGATCATATGTTGAGGTCCGAGAAACATCTTTAGTTTGGAACTATAAATATGCAGATGTCGAATTCGGTAGAGTTCAAGCACGTCATATGTTACAGCATTTGTGGACAGGTCCTATATCAAATGCTGCTGTTGATGTTGTTCAAGGCAGCAGGTCTGTTGAGGTCCGTTCAGTTGGCGTCTCAAAGGGTGCAGCAATTGATCGGATCTTAGGAGAAATTGTACATAGCAAACCCATGACCACGCCAATAGACTATGTTCTTTGCATTGGTCACTTTTTAAGTAAGGATAAAGATATTTACACTTTCTTTGAGCCAGAGCTCCCTTTCAATAGAGAGGGGAATGGGAATGGAAAGGTGGTTGATGGT---AAG------GCTCCTGCAGAGAGAAGAACAGGAACAAAGGCCACTCCAGTTAAAAGGGGCAGCAAAGGGACTCGTACCAAAACTCCTCCATTATCACAGGAGAAAACTGAATCA------CAGTCCAGAGGT---GTCAACGGGAAAGACCAGAGGTTTGTGGATGAAACCCTCAGTTGGCATGAGGGATCATCTGTGCTTGATTTAAAAGGGGAGAACTATTTTTCCTGTGCGGTTGGTCGGAAGCGATCTAATGCACGTTATTCTCTTGCATCATCAGAGGAAGTAATTGCTTTTATAAAAGCTCTTGCCAGGAGCTATTCAGATCTCAGTAATACAAAAGAAAATGGTGCCCAAATTCGTAGTGTACCA
>Pab_1
------------------------------------------------------------------------------------------------------------------------------------------------------------------------------------------------------------------------------------------------------------------------------------------------------------------------------------------------------------------------------------------------------------------------------------------------------------------------------------------------------------------------------CGCTGCATACCAGTCTTTCTTGATGAGGAGATTGTTCATCAATACTACAATGGCTATTGCAACAATGTTCTTTGGCCGCTTTTTCACTATCTTGGACTTCCTCAGGAGGATAGACTTGCTACCACACGGAGTTTCCAGTCCCAGTTCGACGCATATAAAAAGGCTAATGAGATGTTTGCAGAGGTTGTACATTCACATTACAAAGAAGGAGATGTTGTGTGGTGTCATGACTATCATCTTATGTTTCTTCCAAAGTGCTTGAAAGATCGTGATAGTAATATGAAAGTTGGATGGTTCTTGCACACTCCTTTCCCTTCTTCAGAAATCCACAGAACTCTGCCATCACGTTCGGAGCTCCTAAGGGCAGTTCTTGCTGCAGATTTAGTTGGTTTCCATACCTATGATTATGCAAGACATTTTGTAAGCGCATGCACACGGATTCTTGGGTTGGAAGGAACCCCAGAAGGGGTTGAGGACCAAGGGAAGCTGACCCGTGTTGCTGCGTTCCCCATAGGTATTGACTCAGAACGGTTCATTAAAGCGCTAGAATTGCCTGAAGTAAAAAAGCATATCAAAGAGCTAAAAGAAAGATTTTCTGGTAGAAAGGTCATGTTAGGTGTTGATCGGTTAGATATGATCAAAGGAATTCCACAAAAGATTTTAGCATTCGAAAAGTTCCTAGAAGAGAATGAGACATGGCGGGATAAAGTGGTATTGGTCCAGATAGCTGTACCGACAAGAACAGATGTTCCAGAATGT---------------------------------------------------------------------------------------------------------------------------------------------------------------------------------------------------------------------------------------------------------------------------------------------------------------------------------------------------------------------------------------------------------------------------------------------------------------------------------------------------------------------------------------------------------------------------------------------------------------------------------------------------------------------------------------------------------------------------------------------------------------------------------------------ATGTTCATTTTCTTAACTAAT------------------------------------------------------------------------------------------------------------------------------------------------------------------------------------------ACTCATCTC---------------------------------------------------------------------------------------------------------------------------------------------------------------------------------------------------------------------------------------------------------------------------------------------------------------------------------------------------------------------------------------------------------------------------------------------------------------------------------------------------------------------------------------------------------------------------------------------------------------------------------------------------------------
>Pab_2
------------------------------------------------------------------------------------------------------------------------------------------------------------------------------------------------------------------------------------------------------------------------------------------------------------------------------------------------------------------------------------------------------------------------------------------------------------------------------------------------------------------------------CGGTGCATACCAGTGTTTCTGGATGAGGAGATTGTTCACCAGTATTACAATGGATACTGCAACAATGTTCTCTGGCCTCTTCTTCACTATCTTGGTCTTCCTCAAGAGGATAGACTTGCAGCTACCCGTAGCTTGCAGTCTCAATTTGAAGCCTATAAGAAGGCTAATCAGATGTTTGCTGACGTGGTATATAAACACTACAAAGAAGGAGATGTGGTCTGGTGTCACGATTATCATCTCATGTTCCTTCCAAAATGTTTGAAGGATTTTGACAGTCATATGAAGGTTGGATGGTTCCTGCATACCCCTTTTCCTTCTTCAGAGATTTATCGGACACTGCCCTCACGAGATGAGTTGCTCAAGGCAGTTCTTGCAGCTGATTTAGTTGGTTTTCATACATATGATTATGCCCGACATTTTGTAAGTGCATGCACACGAATTCTTGGGCTGGAGGGGACTCTAGAAGGAGTGGAGTACCAGGGAAAATTGATTCGAGTTGCAGCGTTCCCAATAGGCATTGACTCAGAGAGGTTTACAAAAACACTTGAGTTGCCTGAAGTCAAGGAGCACATCAGAGTGCTAGAAGAAACATTTGCTGGTCGAAAGGTCATGTTAGGTGTTGATCGTTTAGATATGATTAAAGGCATTCCTCAAAAGCTTTTAGCATTTGAGAAGTTCCTCGAAGAAAATCCAACTTGGCGGGACAGAGTGCTTTTGGTTCAGATAGCTGTACCCACAAGGACAGATGTTCATGATTGT---------------------------------------------------------------------------------------------------------------------------------------------------------------------------------------------------------------------------------------------------------------------------------------------------------------------------------------------------------------------------------------------------------------------------------------------------------------------------------------------------------------------------------------------------------------------------------------------------------------------------------------------------------------------------------------------------------------------------------------------------------------------------------------------ATGTTTGTTTAT---------------------------------------------------------------------CCCATTTTCACTCATTCAGATGAACGC---------------------------------------------------------------------------------------------------------------------------------------------------------------------------------------------------------------------------------------------------------------------------------------------------------------------------------------------------------------------------------------------------------------------------------------------------------------------------------------------------------------------------------------------------------------------------------------------------------------------------------------------------------------------------------------------------------------------------------------------------------------------------
>Ppe_1
ATGCCAGGAAACAATTATAACTGCAATCCTTCCACACCCAGAAGTAGATTGGAAAGGCTTCTCAGGGAAAGAGAGCTAAGGAGATCAAACCGCGTTTTGCATCCAATTGAAGAT------------GGAAACAGA---------------CAGGCAGAACTCTTAGGGAATGATAATTTTTTGACTGAGGGTGAAAAT---TTTGGTCTATTTAGTGAGGAAGATTTTCCG------GAAGGGGTTGCTGCGGCAAAAGCTTTTGCCGATGGATGTGAATGGAAAGAGGGACGGGCTCCTAAGCAACGTTTATTGGTGGTGGCTAACAGGTTACCTGTCTCTGCAGTTAGGAAGGGTGAGGACTCATGGCAGCTTGAGATGAGTGTAGGAGGGCTAGTCAGTGCACTTTTAGGCGTGAAGGAGTTTGATGCAAGATGGATTGGTTGGGCTGGTGTAAATGTACCTGATAGTGTTGGACAAAAAGCACTGACTAAAGCTTTAGCTGAAAAGAGGTGCATCCCAGTGTTTCTTGACGAAGAAATTGTTCATCAATATTACAATGGTTATTGTAACAACATCTTGTGGCCACTTTTCCATTATCTTGGACTTCCACAAGAAGACCGCCTTGCAACCACCCGAAGTTTCCAATCTCAGTTTGATGCATATAAGAAGGCAAACCAAATGTTTGCTGATGTTGTGCACAAACACTACCTGGATGGAGATGTTGTTTGGTGCCACGATTACCACCTCATGTTTCTTCCTAAATGCCTAAAAGAACATAACAACAAAATGAAAGTTGGTTGGTTTCTCCACACACCTTTTCCTTCCTCAGAAATACATAGGACACTGCCATCTCGATCAGAATTGTTGCGATCTGTTCTTGCTGCTGATTTGGTTGGTTTCCATACCTATGATTATGCAAGGCATTTCGTTAGTGCTTGCACTCGTATTCTCGGTTTAGAGGGTACACCTGAAGGAGTAGAGGATCAAGGAAAGCTGACTCGCGTGGCTGCTTTTCCAATTGGGATAGACTCAGATCGCTTCATTCGAGCTCTAGAACTCCCTCAAGTCCAGGAGCACATGAAAGAACTGAAAGAAAGATTTGCTGGCAGAAAGGTAATGTTGGGCGTTGATCGTCTTGATATGATTAAGGGGATTCCTCAAAAGATTTTGGCGTTTGAAAAATTTCTAGAGGAAAATTTGAAATGGCGTGATAAAGTAGTCTTGCTGCAAATTGCTGTACCGACAAGAACAGACGTTCCTGAGTATCAAAAGCTCACAAGCCAGGTTCATGAGATTGTTGGACGCATTAATGGGAGGTTTGGAACTCTTACTGCTGTTCCAATACATCATCTGGATCGATCTCTTGACTTTCACGCATTATGTGCACTATACGCTGTTACTGATGTAGCCCTTGTTACATCTTTGAGGGATGGAATGAATCTTGTGAGCTATGAGTTTGTTGCTTGCCAAGCTTCCAAGAAAGGAGTTCTCATTCTAAGTGAGTTTGCAGGTGCAGCACAGTCACTTGGTGCAGGGGCTATATTAGTGAACCCGTGGAATGTCACAGAAGTAGCTGCTTCCATAGGTTATGCTTTAAATATGCCAGCTGATGAAAGAGAAAAGCGTCACCAACATAACTTCATGCATGTAACAACTCACACGTCTCAGGAGTGGGCTGCAACCTTTGTAAGCGAACTCAATGACACAATTGTCGAAGCTCAACTAAGGACGAGGCAAGTTCCTCCTTTACTTCCAATCCAAGTAGCAGTTGATCGTTATTTGCAATCCAGCAATCGATTACTTATACTGGGATTCAATGCCACTTTGACTGAACCAAAGGACACCCTCGGAAGAAGGGGTGGT---CAAATTAGAGAAATGGAACTTAAATTGCATCCAGATCTCAAGGAACCCTTGAAAAAGCTTTGTGATGACTCAAAGACAACAATTGTTGTCCTCAGCGGAAGTGACAGAAGTGTCTTGGATGATAACTTCGGTGACTACAACATGTGGCTGGCAGCAGAAAACGGGATGTTCCTACGTCTTACAATGGGAGAATGGATGACAACAATGCCAGAAAATTTAAATATGGATTGGGTCGACAGCGTCAAGCATGTTTTTGAGTATTTTACTGAGAGAACACCGCGGTCTCATTTTGAGCTTCGTGAAACTTCACTTGTATGGAACTACAAGTATGCAGACATTGAGTTTGGAAGGATCCAAGCAAGAGATCTGCTGCAGCATCTGTGGACAGGCCCAATCTCAAATGCATCTGTTGATGTTGTCCAAGGTGGTCGATCCGTGGAGGTCCGAGCAGTTGGTGTTACAAAGGGTGCAGCGATTGATCGTATTTTAGGAGAAATAGTCCATAACAAAGGCATGAAAGCACCAATTGATTATGTCCTGTGTATTGGGCACTTCCTACCAAAGGACGAAGATGTCTACACATTTTTTGAACCAGAGCTTCCTTCTGAGGCACCAACTGTTCCTAGACCTACGGCA---------------------GCCAATCCTGCCATGACATCTGTGCCAAGGATTTCCACAACTAAAAGTGGTTCCAGAGCAGCTCGCCTTAAGAAACAACGGTCCTTGTCAACTTTGGAAAAGAGA------GCTACGGTTCAT---GGAATTGGGAATGCTTGGAGGCCAACTCGTGATAAAATGTCTCTGCATGAAGGTTCTTCAGTGCTTGACCTCAAGGGTGACAATTACTTCTCTTGTGCTGTTGGACGAAAGAGATCGAGTGCACGATATCTCCTTGGATCATCGGATGACATTGTCACTCTCTTGAAAGCGCTGGCTGAGGGTTCA---------------------------------------------------
>Ppe_2
ATGCCTGGGGATAAGTACAACAGTAATTCATCCCACATCCCAAATCGAGTTGAACGGCTCTTGAGAGAAAGGGAGCTAAGGAAGAATAGCAGGGCCTCCCACTTGAATGAAGCA------------------------------------------CAACCATTTGAGCCTGACTTACAGTTAAGAGAAGATGAAAAC---TCAAAAGTTGCCTATGTTGAACAATTCTTG------GAAGGGGCTGCAGCTGCAAGGGCGCTTACTGATGGATGTGAAAAGCAAGAAGGGCGGCCTCAACGACAACGACTGTTGGTTGTGGCCAACAGGTTACCCGTCTCTGCAGTTAGGAGAGGTGAAGATTCATGGTCTCTGGACATAAGTGCTGGGGGTCTGGTCAGTGCCCTTTTAGGTGTAAAGGAGTTTGAAGCAAGGTGGATTGGTTGGGCAGGGGTAAATGTGCCAGATGAAATTGGGCAGAAGGCACTTACTAAAGCTCTAGCTGAGAAGAGGTGTATCCCTGTTTTTCTTGATGAGGAGATTGTTCATCAATATTACAATGGATATTGCAACAACATTTTGTGGCCCCTTTTCCATTACCTTGGACTTCCACAAGAAGATCGACTTGCCACCACCCGGAGTTTCCAGTCTCAGTTTGCTGCATATAAGAAGGCAAATCAAATGTTTGCTGATGTGGTCAATGAGCACTATTTGGAGGGTGATGTAGTTTGGTGCCATGATTACCATCTTATGTTTCTTCCAAAATGCCTGAAGGATTACAACAGCAAAATGAAAGTTGGTTGGTTTCTCCACACCCCATTTCCTTCTTCTGAAATCCATAGGACACTGCCATCACGATCAGAACTTCTCCGTTCAGTTCTTGCAGCTGATTTAGTCGGTTTTCACACTTATGACTATGCACGGCACTTTGTTAGTGCTTGCACTCGCATTCTTGGACTTGAGGGTACACCTGAAGGAGTTGAGGATCAAGGGAGGCTTACTCGAGTGGCTGCGTTCCCTATTGGAATAGATTCAGAGCGCTTCATACGTGCACTGGAGGTTCCTCAAGTCCAAGAACACATTAGAGAATTGAAAGAAAGATTTGCCGGGCGAAAGGTAATGTTAGGTGTCGATCGCCTTGATATGATTAAAGGAATTCCACAAAAGATACTGGCATTTGAAAAGTTTCTTGAGGAAAACCCAAGTTGGCGTGACAAAGTGGTTTTACTGCAAATTGCGGTGCCAACAAGAACGGATGTTCCAGAGTATCAAAAACTTACAAGCCAGGTTCATGAAATTGTTGGGCGAATTAATGGCAGATTTGGAACTTTGACTGCTGTCCCAATACATCACCTGGATCGTTCCCTTGACTTTCATGCATTATGTGCACTATATGCTGTTACAGATGTAGCACTTGTCACTTCCCTGAGAGATGGAATGAATCTTGTCAGTTACGAGTTTGTGGCATGCCAAGATGCAAAGAAAGGGGTCCTCATTCTTAGTGAGTTTGCTGGTGCCGCACAGTCTCTAGGTGCTGGAGCAATTCTAGTGAACCCATGGAACATCACAGAAGTTGCCAATTCAATTGCCCAAGCATTAAATATGGCCTCTGAAGAAAGAGAGAAGCGGCATAAGCATAACTTTATACATGTGACAACCCACACTGCCCAGGAATGGGCCGAAACGTTTGTAAGTGAACTTAACGACACTGTCGTAGAGGCACAAATAAGGACTAGACAGGTGCCACCACCGCTTCCAAACAAGGAGGCTATTGAAAGATATTCGAAAGCAAGTAATCGATTGATCATACTGGGATTCAACGCAACATTAACTGAACCAGTGGACACACCTGAGAGACGAGGT---GATCAAATAAAAGAAATGGAACTTAAACTGCACCCAGAGTTGAAAGAACCCTTGTCAGCACTCTGCAATGATCCACAAACAACTATTGTTGTCCTCAGCGGGAGTGCCACAGAAGTTTTAGATGATAACTTCGGGGAGCTTGACATGTGGTTGGCAGCTGAAAATGGGATGTTTTTGCGCCTAACAAAGGGAAAATGGATGACAACAATGCCCGAACATTTGAATATGGAATGGGTTGAGAGTGTGAAGCATGTTTTTGAGTATTTCACAGAGAGAACACCCCGGTCACATTTGGATGACCGTGCAACTTCGCTTGTGTGGAATTATAAATATGCAGATGTTGATTTTGGAAGACTTCAAGCAAGAGATATGCTGCAGCATCTCTGGACTGGTCCAATTTCTAATGCATCTGTTGATGTTGTTCAAGGTAGCCGGTCTGTCGAGGTGCGACCAGTTGGTGTCACAAAGGGTGCAGCAATTGACCGTATATTGGGAGAGATAGTTCACAGTAAATCTATGACTACACCCATTGATTATGTGCTGTGTATTGGACATTTTCTAGGAAAGGATGAAGATGTTTACACCTTTTTTGAGCCAGATCTTCCGCCTGAGCCGATGGGTCTTCCAAGA---AAGATGACTGATGGACAAAAG------TTACCTAGTGAGAGAAGATCTTCATTGAAGGTTCCATCAAATAAAAATGCCTCAAAATCAGCTCAGAGCAAGACACAACGACTTTTACTAAATGGTGAGAAGAAG------AATGCCAATCAC---AGCAATGGGAATCCACGATGGCCGTCTCCTGAGAAGATTTCATGG------------AATGTACTTGACCTGAAGAGGGAGAACTACTACTCTTGTACTGTCGGCCGGACGCGTACAAATGCTCGATATCTGCTTCAGTCTTCGGATGATGTTGTCTCATTTCTGACGGAGCTGGCTGGTGCCTCTTCGGCAAGTTCT---------------------------------------
>Vvi_1
ATGCCCGGGAACAAGTACAACGGTATTTCCAGCGTCCCCACCAGCAGAGTAGAGAGGCTCTTGAGGGACAGAGAGTTAAGGAAGAGCAGCAGGGCATCTCATCCAAATGAGGCA------AATGATACAAACAGG---------------GGAACAGAGGTTTTGGAACATGAA---------------GGTGATAAC---TTGGGGTCTTCCCATGTGGAACAGCATTCA------GAAACAGCTGCAATCCGAGGAGTGCTTAGTGAGGAATGTGAAAAACAAGAGACCAGGCCTGCCAGACAGAGACTTCTGGTGGTGGCTAACAGGCTGCCGGTGTCTGCAATTAGGAGAGGTGAGGAATCATGGTCCCTAGAGATAAGTGCCGGGGGTCTAGTCAGTGCTCTTCTGGGTGTAAAGGAGTTTGAAGCAAGATGGATTGGATGGGCAGGTGTAAATGTGCCTGATGAGGCTGGACAGAGGGCACTTACCAAAGCTTTAGCTGAAAAGATGTGTATCCCAGTATTTCTTGATGAAGATATTGTTCATCAATATTATAATGGCTACTGCAACAACATTTTGTGGCCTCTTTTCCATTACCTTGGACTTCCGCAAGAAGATCGACTTGCCACCACTAGAAGCTTTCAGTCTCAGTTTGCCGCATATAAGAAGGCAAATCAAATGTTTGCTGATGTGGTAAATAAACATTATGAAGAAGGTGATGTTGTTTGGTGCCATGATTACCATCTCATGTTTCTTCCAAAATGCCTGAAGAAATATAACAGTGAAATGAAAGTTGGCTGGTTTCTCCACACACCATTTCCTTCTTCTGAAATCCACAGGACACTTCCGTCTCGATCTGAGCTGCTGCATTCGGTTCTTGCAGCTGATTTAGTTGGTTTCCATACTTACGATTATGCAAGGCATTTCGTTAGTGCTTGTACTCGTATTCTTGGGCTTGAGGGTACACCTGAAGGAGTAGAGGATCAAGGAAGACTGACTCGTGTGGCTGCTTTTCCTATTGGCATAGATTCGCATAGATTCATTCGAGCACTTGATGCTCCACAAGTTCAGGATCGCATTAATGAATTAAAGCGAACATTTACAGGGCGAAAGGTGATGTTAGGCGTCGATCGCCTTGATATGATTAAAGGAATTCCTCAAAAGATACTGGCATTTGAAAAGTTTCTTGAGGAAAACTCAGAGTGGCAACAGAAAGTAGTTTTGCTGCAAATTGCCGTGCCTACAAGAACAGACGTTCCCGAGTATCAAAAACTTACAAGTCAGGTTCATGAAATTGTTGGACGCATTAATGGCAGATTTGGAACCTTGACAGCTGTTCCAATACATCACCTGGATCGTTCTCTTGACTTTTATGCATTATGTGCACTATATGCTGTTACAGATGTGGCACTCGTAACATCTTTGAGGGACGGAATGAATCTGGTCAGCTATGAGTTTGTGGCTTGCCAAGAATCTAAGAAAGGGGTTCTCATCCTTAGTGAATTTGCTGGTGCAGCCCAATCCTTGGGTGCCGGAGCAATCCTAGTGAACCCTTGGAACATCACAGAAGTTGCTTCTTCAATTGCTCAGGCTTTGAATATGCCACCTGAAGAAAGAGAAAAACGGCATGAGCATAACTTTGAGCATGTGAAAAACCACACTGCTCAAGAATGGGCTGAAACTTTTGTAAGTGAGTTGAATGATACAGTTGTTGAGGCAGATCTTAGGAAAAGGAAGGTCCCGCCAAGACTTACACCTGAAAATGCAATTAAATGTTATCTGCAGTCCAATAATCGATTACTCATATTGGGATTCAATGTAACATTAACTGAACCAGTGGATACTCCTGGGAGTAGAGGGGGGGATCAAATTAAAGAAATGGATCTTAAACTGCACCCAGAGTTGAAGGGGCCCTTGACAGCACTCGGCAATGATCCAAAGACAACCATCGTTGTTCTTAGCGGAAGTGACAGAACTGTCTTGGATGATAACTTCGGGGAGTTTGACATGTGGTTAGCAGCAGAAAATGGGATGTTTTTACGTCACACAAAAGGAGAATGGATGACAACAATGCCTGAGCATTTAAACATGGAGTGGGTTGACAGTGTAAAGCATGTTTTTGAGTATTTCACTGAAAGAACGCCTCGATCACAACTTCAAAAACGTGAAACTTCACTTGTATGGAATTACAAGTATGCAGATGCTGAATTTGGAAAGCTTCAAGCTAGGGATATGTTGCAGCATCTCTGGACAGGTCCAATTTCAAATGCATCTGTTGACGTTGTCCAGGGTAGTCGCTCTGTGGAAGTGCGTGCAGTTGGTGTTACAAAGGGTGCAGCCATTGATCGTATATTAGGAGAGATAGTTCACAATAAATCCATGACCTCACCAATTGACTATGTTTTATGCGCTGGCCATTTTCTGGGGAAGGATGAAGATGTGTACACATTTTTTGAGCCAGAGCTGCCTTCTGATAACATAAGCATGGCAAAAAGCAGAGCGATCGATGCATTTAAG------TTATCTGGTGAGAGGAAATCTTCTTTGAAGCTTCCAGCTAACAAGAGTGGGTCAAAGTCATCTCATGGTAAGACACAGCGGCCTTTGCCAAACCCAGATAAGAAA---ACCCCAGACCATAGCAGTGGGAGTGGGAGTGGGAGGCGGCCATCACCAGAGAAGACATCATGG------------AATGTGCTTGATCTCAAGGGGGAGAACTACTTCTCTTGTGCAGTAGGGCGAACTCGTACCAAGGCTCGCTTCACCTTTGGATCATCAGACGAAGTCGTCTCATTTCTAAAGGAACTGGCTGGAGCCAAGTCTTCTTTT------------------------------------------
