# Supplementary material for: The Chloranthus sessilifolius genome provides insight into early diversification of angiosperms
Source: Nat Commun. 2021 Nov 26;12:6929. doi: 10.1038/s41467-021-26931-3 (PMC8626421; doi:10.1038/s41467-021-26931-3)
Supplement: Supplementary file 4 — Source Data [file 41467_2021_26931_MOESM4_ESM.zip › Fig. 3a, c, e and Supplementary Figure 12, 14, Phylogenetic tree/LCG_multi-species coalescent-based/group_1268_CDS.treefile]

(Aco_1:0.2109223422,(((Ash_1:0.2570553000,((Egu_1:0.0347998314,Egu_2:0.0529660393)100:0.0610952842,Osa_1:0.4568154411)88:0.0408419609)100:0.0931498495,(Cde_1:0.0267490054,Cde_2:0.0320575308)100:0.2895167900)45:0.0249079819,((Atr_1:0.3176588205,((((Efe_1:0.0231797207,Efe_2:0.0213329403)100:0.0190691405,Nco_2:0.0292107263)100:0.1243403711,((Efe_3:0.0337405138,Efe_4:0.0277576875)100:0.0197721833,Nco_1:0.0342022218)100:0.0929825883)100:0.0966097656,((Out_1:0.0983684649,Pab_2:0.1938515279)97:0.0970493270,Pab_1:0.2278343162)100:0.2478914190)69:0.0288363421)100:0.0942816491,(((Cka_1:0.1374176270,Lch_1:0.2168242162)63:0.0092192601,(Csp_1:0.2263060373,Csp_2:0.1713398376)90:0.0213404167)31:0.0015834734,Lch_2:0.2993320912)37:0.0084599015)23:0.0052138835)67:0.0210485085,(Ppe_1:0.2142823757,(Ppe_2:0.1534196171,Vvi_1:0.1570596505)100:0.0694796423)94:0.0328068198);
