# Supplementary material for: The Chloranthus sessilifolius genome provides insight into early diversification of angiosperms
Source: Nat Commun. 2021 Nov 26;12:6929. doi: 10.1038/s41467-021-26931-3 (PMC8626421; doi:10.1038/s41467-021-26931-3)
Supplement: Supplementary file 4 — Source Data [file 41467_2021_26931_MOESM4_ESM.zip › Fig. 3a, c, e and Supplementary Figure 12, 14, Phylogenetic tree/LCG_multi-species coalescent-based/group_1270_CDS.aln-0.2cln]

>Aco_1
ATGGAAATTGCAGTTGAAGATGAAGAGAGAATTAACAGTAATTCGATCGAAAGCGTTGGAACTTCTTCTTCTAGT------------------------------------AATAAGAAGATTGAAATCTCTGGAAAGTATGAAGAAGAAGATGATGAAGAAGATGTTTGTAGAATTTGTAGAAATACTGGTGATGTAGAAAATCCTCTTCGGTATCCATGTGCTTGTAGTGGAAGTATAAAGTTTGTTCATCAAGATTGTCTTCTTCAATGGTTAAATCATAGTAATGCTCGAAAGTGTGAGGTGTGCAAACATCCATTTTCTTTCTCCCCTGTTTATGCGGAGAATGCTCCAGCAAGGCTTCCTTTCCAAGAGTTTTTGGTTGGGATGGCAATGAAAGCATGTCATGTTCTGCAGTTTGTTTTGCGCCTTGCATTTGTACTTTCTGTATGGCTCCTTATAATACCTTTCATTACATTTTGGATATGGCGATTGTCTTTTGTGAGGAGTTTTCGTGAAGCGCACAGGCTATTTCTGACGCATGTGTCTACTACAGTGATTCTCACTGATTGCTTGCATGGGTTCCTTCTTTCTGCTAGCATTGTTTTTATTTTTCTTGGAGCCACTTCTTTGAGGGATTATTTTAGACACCTAAGGGAGCTTGGAGGTCAAGAT---GAGAGAGAGGATGAAGGT---GACAGA---AATGGTGCTCGTGCTGCCAGAAGACCTCCTGCCCCACCAAATAGAATAAATGATGGTGATGGAAATGGTGAAGATGTTGGTGGAGGTCAAGGTATGGCTGGAGCTGGTCAACTAATTAGAAGAAATGCAGAAAACGTTGCTGCCAGGTTGGAAATGCAAGCAGCACGTCTTGAAGCACATGTTGAACAGATGTTTGATGGTTTGGATGATGCTGATGGTGCGGAAGACGTCCCCTTTGATGAGCTTGTTGGTATGCAAGGACCTGTTTTTCATTTGGTTGAAAATGCATTTACTGTCCTGGCAAGCAACTTGATATTCCTTGGTGTTGTGATATTTATTCCTTTTTCATTTGGCCGGATCGTCGTCCATTACCTATCTTGGCTTTTCTCTGTAACTACAAATCCTTTGCTGTCAGCAGCTGTGCCACTAACAGAGTCGGCCCTCTCTTTAGCAAATACAACATTGAAGAGTGCATTA------------------------------------------ATTGATAACCATGTTGTGGAAGCAGTTGCAGAAACCTTAAAAGCAAATATAACCGAATTAGACAGGGTATCAAATAGTATAGGCAACCCACTTTCGGCAGACATTTTGAATGGAGCAGTTGTTGGTACCTCACGGCTTTCAGATGTTACTACTCTTGCTGTTGGATACATGTTTCAAATCTCATTGGTAGTTCTTTACCTT---------------------------------------------------------------------------------------------------------------------------------------------------------------------------------------------------------------------------GAAATGCTTGGGAAGACGATTCCTCAAAGAGTTGAATTCTTTTCGAGCTCTCCCTTAGCATCCTCTTTGCTACATTGGATAGTGGGAATTGTATACATGCTACAAATTAGCATTTTCGTCAGCCTTCTTCGAGGGGTTTTGCGTAGTGGTGTCCTGTACTTCCTTCGTGACCCAGCCGATCCAAATTACAACCCTTTTCGGGATCTTATTGATGACCCTGTGCACAAGCATGCACGTCGGGTTCTATTGTCTGTCGCTGTTTATGGGAGCTTAATTGTGGTGCTGGTATTCTTACCTGTCAAATTTGCCATGCGTTTAGCTCCTACTGTATTCCCGCTTGATATTTCGGTGTCGGATCCATTTACTGAAATTCCTGCTGACATGCTTCTGTTTCAAATCTGTATTCCATTTGCAATTGAACATTTTAAACTGCGGACAACGATCAAAGCCTTCCTCAGACAATGGTTTACAGCAGTTGGGTGGGCACTTGGTTTGAATGACTTTTTACTGCCAAGACCTGAGGACAGT---AGGCAGGAAGCTGGGAATGAAGAAGGA------AATGATAGATTACGTGATGCA---------------------------------------GCACTTATGGCACCCGAAGTCCAAAACAGAGTTATGCTTACAAGTGGGAATGATGATGACACAGAAGAGTACGATGCCGAGGAGCACACCAATTCGGAA---TATGGTTTCATTCTGCGCATTGTGCTTTTATTGATACTGGCCTGGATGACTCTCCTTCTCTGCAATGCTGCCCTGATAGTTGTTCCCATATCTCTTGGGCGTGCACTCTTCAGTACCATCCCTATTCTTCCAATAACACATGGGATCAAGTGCAATGATCTGTATTCGTTCATCATTGGAAGCTATGCGATCTGGGCCATACTAGCTGGTGCTAGGTACTGTATTGAGCATGTTAAAACACGAAGAGCAGGAATTTTGTTGAACCGTGTGTGGAAATGGAGTGCCATTGTACTGAAGAGTTCAGGATTGTTGGCGATCTGGATCTTTGTCATCCCAGTATTGATTGGTCTGCTGTTTGAGCTTTTGGTGATTGTTCCAATGCGAGTGCCTGTGGATGAAAGCCCAGTTTTCCTGTTGTATCAGGACTGGGCACTGGGACTCATTTTTCTAAAGATCTGGACTAGAATGGTTATGCTAGATCACATGACACCTCTGGCTAATGAAAGTTGGCGGATGAAGTTTGAGAGAGTGAGAGAGGATGGCTTCTCCCGACTGCGGGGACTTTGGGTGATGCAAGAGATAGTTATACCTATCGTGATGAAGCTATTGACGGCTCTCTGTGTTCCCTATGTGTTTGCAAGAGGCCTTTTCCCGGTGCTTGGATATCCATTAATTGTGAATTCAGCTGTCTATAGATTTGCCTGGGTAGGATGCCTAAGTGTTGGCTCGCTCTGTTTTTGTGCTAAGAGATTCCATGTCTGGTTCACAAACCTCCACAATTCAATACGAGATGATCGCTATTTGATTGGACGGAGGCTGCACAACTTTGGTGAACATGTGGTCAGCAAAGGCAATCAGACT---------------------GAGATTCTTTCAGAGACACACGAG---------------------------------------------------------------CCTCAAGATATTTATATACCACAGGACGAACAAGCTGATATCGGGTTGAGGCTGAGGCATCAGAATTTG---CAGAATCCCCCA---------CTGGTTTAC
>Aco_2
ATG------------------------------------GAAAGCTTTGAAGAATCTTCTTCATCGTCGTCGTCGTTTCGT------------CAAGATCAAATGAATATTGAAAATAGTGTTACATCGACGAGAAAATATGAAGAAGAAGATGATGATGAAGATGTATGTAGAATATGTAGAAATACAGGTGATGATGAGAATCCATTAAGATATCCTTGTGCTTGTAGTGGAAGTATTAAATTTGTTCATCAAGATTGTCTTCTTCAGTGGCTTAATCACAGCAATGCTCGAAAGTGCGAGGTGTGCAAGCATCCATTTTCTTTCTCCCCTGTTTATGCTGAAAATGCTCCAGCAAGGCTTCCTCTCCAAGAGTTTGTGGTTGGCATTGCCATGAAAGCATGCCATGTTCTGCAGTTCTTTTTGCGCCTTGCTTTTGTTCTTTCTGTCTGGCTTCTCATAATACCTTTCATCACATTTTGGATGTGGCGTTTGGCTTTTGTGAGGAGTTTCGGTGAAGCCCATCAATTGTTTTTGATACATCTGTCCACGACAGTGATTCTAACTGATTGTTTGCATGGATTTCTGCTTTCTGCAAGCATTGTTTTCATCTTTCTTGGAGCCACTTCTTTGAGAGATTATTTCAGACATGTAAGAGAACTAGGTGGGCAGGATGCTGACAGAGAAGATGAAGGT---GCTAGA---AATGGTGTTCCTGCTGCTAGG------CCAGTACCAGCTAATAGA------GCTGAGGATGGAAATGGTGAAGAGGCTGCTGCAGCGCAGCATATTGGTGGGGCTGGTCAAGTAATTAGACGAAATGCAGAGAACGTTGCTGCTAGGTTGGAAATGCAGGCAGCACGTCTTGAGGCCCATGTTGAACAGATGTTTGATGGCCTGGATGATGCTGATGGTGCAGAAGATGTACCTTTCGATGAGCTGGTTGGCATGCAAGGCCCTGTTTTTCATTTGGTTGAAAATGCATTTACAGTTCTAGCAAGCAATATAATTTTTCTTGGTGTCATCATCTTCACGCCCTTTTCAGTAGGCCGGATTGTTCTTCACTATATATCTAAGATTTTTTCCTCTGTTGCAAGTCCCATGTTATCAAGTCTCGTGCCAATTACAGACTCAGCCTTCTCTTCAGAAAATATCACGTTGAAGAATGCATTAACTTCTGTTGCAAATTTATCATCTGAAAGTAACAAAGATGGGGTTCTTTCCCATGTCGTTGATGTGCTTGCAGAGACCTTGAAAGCAAATGTTACCAGTGCAGACAGTATGGACAGTTCACTTTCA------------GTTGACCTTTCGAGTGGGGCTTCTGTTGGAAGCTCACATCTTTCTGATGTAACTACTCTTGCCACTGGTTACATATTTTTATCCTCTCTAGTATTTTTGTACCTTGGTGTTGTTGCATTGATTCGTTACAGTAGAGGAGATCCTTTAACCATGGGGAGGCTATATGGGATTGCTTCAATAGTGGAGGCAATTCCATCTCTTACAAGGCAATTTGTAGCTGCAATGAGACATCTGATGACTATGGTAAAGGTTGCATTCCTTCTAGTGATTGAGCTTGGGGTATTTCCATTGTTGTGTGGGTGGTGGCTGGATGTTTGTACTATTAGGATGCTTGGGAAGACAATTGGTCAAAGGGTTGAATTCTTTTCAGTATCACCTTTGGCAAGTTCTTTGATACATTGGATTATAGGGATTGTGTACATGCTACAAATTAGCATCTTTGTCAGTCTTCTTCGAGGGGTTTTGCGTAATGGAGTTTTATACTTTCTTCGGGACCCAGCTGATCCAAACTATAATCCATTTCGTGATCTGATTGATGACCCTGTGTACAAGCATGCTCGCCGGGTTCTTTTATCAGTTGCTGTTTACGGGAGTTTGATTGTGATGCTGGTATTTATACCAGTTAAATTTGCCATGCGTGTGGCACCTTCTATGTTCCCATTAGATATTTCTGTATCTGATCCATTTACCGAGATCCCTGCTGACATGCTTCTGTTTCAAATTTGCGTACCTTTTGCAATTGAGCATTTTAAATTGCGGGCAACAATCAAAGCTCTACTCCGTCAGTGGTTTACCACAGTTGGATGGGCACTTAGTTTAAGTGATTATTTATTGCCTAGAACTGGGGATAATGGTGGGCAGGAAAATGATAATCTG------GGAAGAGAGAACAGATTACATGGACTA---CAGGGTGGAGTTGGGCAGCAAGATCAAGCTCTAAATGCACATGAAAATGTTCATGATGTTAACCGAGGTACCCCTACAATGTTGAGATCTGATGTTGCAGAAGAGTATGATCTTGATGAACAAGTGGATTCTGAG---TATGGTTTCGTATTCCGAATTGTGCTGCTGTTGGTGCTTGCATGGATGACCCTTCTTCTTTCTAACGCGGCCTTAATAATTGTACCCATTTCGCTCGGACGTGCACTCTTCAATTCCATTCCCCGTCTCCCTATAACTCATGGAATCAAGTGTAATGATCTGTATGCATTCATTGTTGGTATCTACACCATTTGGACTTCTTTGGCGGGGGCCAGATATTTTGTTGATCAAATAAGAACTCGGAGAGCACAGATTTTGGTAAACCAAATGTGCAAGTGGTCTAGTATAATCTTCAAATGTTCTGCGCTATTGTCAATATGGATATTTGTTATTCCGGTGTTGATTGGTCTGCTGTTTGAGTTATTGGTAATTGTACCAATGAGAGTGCCTGTGGATGAGAGCCCAGTTTTTCTATTGTATCAGGACTGGGCATTGGGGCTAATCTTTCTTAAGATCTGGACCAGACTGGTTATGTTGGATCACATGACACCTCTGGTCGACGAGAGTTGGCGTCTCAAGTTTCAAAGGGTGAGAGAGGACGGTTTCTCACGATTAAGGGGGCTTTGGGTGTTACGGGAGATTGTGATTCCAATTGTGATGAAGTTACTAACAGCTCTGTGTGTTCCTTATGTGTTTGCGAGAGGGATGTTCCCTGTCCTTGGATATTCCTTGATTGTGAATTCGGCTGTCTACCGGTTTGCCTGGGTGGGATGCCTCAGTATTAGTTTACTGTGTTTCTGTGCTAAAAGATTTCATGTTTGGTTTTACAACCTCCACAACTCCATTAGGGATGACCGCTATTTGATTGGTAGAAGGCTGCATAATTTTGGTGAAGTTGCATCACAAGAGAGACATGAAGCT---------------------GAGGTAGTCCCAGAAATTCGAGGGGTTGATATG------------------------------------------------------CCGGGTTTTGGTGATCTCCAACATGAACCAGAAGTGGATATTGGGTTGAGATTAAGGCACGCCAATGCG---AGGAACCCTCCAAATCCGGAGTTGGTTTTG
>Ash_1
ATG---------------------------------GAGGAGTTCGGTGACCATCCTGGTGCCACCGGCGATGCG------------GTTCCTCAGCTGCCGGCAAAGGCGGAGTCGGGTAGTCAAGGTGCGGCGAGGTTCGAGGAGGAAGAGGACGAGGGGGACGTCTGCCGGATCTGCCGGAACCCCGCAGAGCCGGATAATCCCCTTCGTTACCCGTGCGCCTGCAGCGGCAGCATCAAGTTCGTCCACCAGGAATGCCTCCTTCAGTGGCTCAATCACAGCAACGCTCGCCAGTGCGAGGTTTGTAAACATGCATTTTCATTCTCCCCACTCTATGCCAAAGACGCTCCTACTAGATTACCCTTCCGAGAGTTTATCATTGGTTTGGCGATGAAAGCATGCCATGTTCTACAATTCTTCCTACGCCTTGCCTTTGTTCTTTCAGTTTGGCTTCTTGTTATACCTTTCATTACGTTCTGGATTTGGCGCTTGACATTTGTCAGGAGTTTTGGAGAAGCTCAGAGGCTTTTCTTGAGTCACATGTCAACTCCTTTAATTTTGACCGATTGCCTGCATGGGTTTTTACTATCTGCTAGCATTGTATTTATCTTTCTTGGTGCAACCTCGCTTCGAGATTACTTTAGACACCTTCGAGAGCTTGGGGGACATGATGCTGAGAGGGATGATGAAGGTCAAGAGAGG---CAGGGAGCGCGAGCTGGAAGAAGAGCTGCTGGCCCAGCAAACAGGGTCCAGCCTGTTGAGGGAAATGCTGATGATGGAGCTGGAGCCCAAGGAATTGCTGGAGCTGGTCAAATAATTAGAAGAAATGCAGAAAATGTTGCTGCCCGTCTAGAAATGCAAGCAGCTCGTCTTGAGGCTCATGTGGAGCAGATGTTTGATGGTCTAGATGATCCTGATGGTGCAGAAGATGTGCCGTTTGATGAGCTTGTTGGTATGCAAGGCCCTGTATTCCATTTGGTCGAAAATGCTATAACAGTTCTGGCAAGCAACGCAATTTTTTTAGGAGTTGTTATCTTCATTCCATTCTCACTTGGGAGGGTAGTTCTATACTATCTATCATGGCTTTTTTCTTCCTCGTCAAGTCCAGTGATCTCTACAGTCATGCCACTTACAGAGTCAGCCCTTTCTTTGGCTAACATTACATTAAAGAATGCTTTAACAACTGTGAAGAATTTGTCTTCTGAAAGCAATAGTGAGGGTGTTCTCAGTCAAGTGATTGACGTTATTGGTTCCTCG---AAAATTAATGTAACTGGAAGTGATGAGGTCTCAAACAGCATTAGCAGAACCATTCCTATCGGTATGTTGAATGGAGCAATTCTTGGCTCGTCACGTCTATCAGATGTTACTACTCTTGCCATTGGGTATATGTTCATATTTTGTCTGGTCTTCTTTTATTTGGGGCTTGTAACTATAATCAAATACACTAGGGGTGAGCGATTGACCTTTGGAAGGCTTTATGGAATAGCTTCAATAGCAGAAACTGTACCTTCTCTTTTCCGACAATTTTTGGCAGGGATGAGACATTTGATGACTATGGTTAAGGTCGCTTTTCTTTTAGTTATTGAGCTTGGTGTCTTTCCTCTTATGTGTGGATGGTGGCTTGATGTGTGTACTTTAAGGATGCTGGGCACAACATTTGCTAAAAGGGTTGAATTCTTTTCACTCTCTCCGTTGGCAAGCTCTTCAATTCATTGGCTTGTTGGGATTATATACATGCTACAAATAAGCATCTTTGTTAGTCTTCTGCGAGGGGTATTGAGGAATGGAGTGCTATATTTTCTTCGAGACCCTGCTGATCCAAATTACAATCCTTTCCGTGATCTAATTGATGATCCTGTGCATAAACATGCTAGGCGAGTTTTGTTATCCGTTGCTGTCTATGGGAGTTTGATAGTAATGCTTGTTTTCTTGCCCGTTAATCTTGCCATGCGCTTGGCACCTTCCATTTTCCCTTTGGACATCACCATTTTTGATCCATTTACAGAGATTCCTGCAGATGTGCTTCTCTTCCAAATTTGTATCCCCTTTGCAATTGAGCATTTTCGGCCACGTGCAACCATCAAAGCTGTTTTGCGGAAATGGTTTGCAGCAGTTGGTTGGGCTCTTGGACTAACTGATTTCTTGCTCCCTAGACCCGAGGAAAATGTTCGGCAGGAAAATGAGAATATTGAAGTACTTAGAAGAGAAAGAATACAAGATGCTCGTCAA---GCTTTGGTGCCGCATCGTCAACCTTTGGCTCAATTAATTGCTGCTGAAGATTATGACAGGAGAGGTCATGCTATTGGTCATACTGATGTTGAAGAAGAGTCTGACGTTGATGATCAAGCAGATTCTGAG---TATGCCTTTGTGCTTCGCATTGTGTTATTACTGGTGCTGGCATGGATGACCCTTCTACTCTTCAATGCAGCAGTTATTGTCGTGCCCGTTTCTCTTGGACGAATTATCTTTAATACAATTCCCCGCCTCCCTTTCACTCATGGTATCAAATGCAATGATCTCTTTGCTTTTAGCATCGGTTGCTACCTCATTTGGACTGTTGTGGCTGGAACTAGCTATTCATTTGACTATATTAGAACACGAAGAGCAGCTCTCCTGATGTCCCAGATTGGGAAATGGTGTTCTATTATTCTAAAGAGCTCTGCCCTTCTATCTATATGGATCATCATCATTCCTGTTCTGATTGGGCTGCTGTTTGAGCTACTGGTGATTGTGCCAATGCGGGTCCCAGTCGATGAAAGCCCAGTTTTCTTGCTTTACCAGGATTGGGCTTTAGGGCTTATATTTCTGAAGATTTGGACTAGATTGGTTATGCTGGATCAAATGGCTCCATTGGTGGATGAGAGCTGGCGGATCAAGTTTGAGAGAGTGAGAGAAGACGGCTTTTCCGGATTGAGAGGCTTCTGGATTCTTCGTGAAATAGTGATCCCGATCATCACCAAGCTACTGACTGCATTGTGCGTTCCATACGTCTTCGCAAAGGGTGTATTCCCCGTTCTCGGTTACCCACTGATTGTTAACTCTGCGGTCTATCGATTCGCCTGGTTGGGCTGCCTCCTCTTCAGTATGCTTTTTTTCTGCGCGAAAAGGTTCCATGTCTGGTTTACAAATCTGCACAATTCCATTCGGGATGACCGTTATCTGATCGGACGGAGATTGCATAACTTTGGTGAGCACACCATTGAGTCGAGGGGCAGC------------------------GAGTTATCGGCT---------------------------------------------------------------------------TCGTCAGCAGCGGGATTGGTTCATGAGCGCGGAGGGGATCTCAGATTGAGGCTTAGACATGTTGCTAAT---CAGCGTGCTAATTTA---------------
>Atr_1
ATGGAGATTGCATCGGCC------------------CAGGAAGAGGAAGCGAGGAGGGAGCGCATGCCAGAGAGCTTCCGGGCCATGGAA------------------GCTTCAAATGACTCGAACAGGAGACATAATGAAGAGGAGGAAGATGAAGAAGACGATGTTTGCAGGATCTGTAGAAACCCGGGCGATGCTGAGAATCCCCTTCGGTATCCTTGCGCATGCAGTGGAAGCATCAAGTTTGTGCACCAAGAATGCCTACTACAGTGGCTTGATCATAGCAATGCGCGCCAGTGTGAGGTGTGCAAACATGCATTTTCCTTCTCTCCTGTTTATGCTGAGAATGCCCCAATGAGACTCCCTTTCCAAGAGTTTCTAGTCGGGATGGCAATGAAAGCATGTCATGTCCTGCAATTCTTTTTGCGTCTGGCTTTTGTGCTCTCAGTGTGGCTCACCATAATTCCCTTCATCACATTTTGGATTTGGCGATTAGCATTTGTGAGGAGCATTGGAGAGGCTCAGAGATTATTCCTTAGTCATCTTTCTGCTGCGGTCATTCTAACAGACTGTCTTCATGGTTTTTTACTTTCTGCTGGCATTGTATTTATATTTCTCGGGGCCACTTCCTTGAGGGACTATTTTAGGCATCTTCGAGAGCTTGGTGGGCAAGATGCAGAGAGAGAAGATGATGGCCTAGAGAGA---CATGGGCCTCGT---GTTAGGAGACCTCCTGGCCAAGGTGGTAGGAATCCTGCTGCTGCCGGAAATGGCGAGGATAATGTTGGGGGCCAAGGGATTGCTGGTGCTGGTCAAATTATTAGGAGGAATGCAGAGAATGTTGCTGCCCGGCTGGAAATGCAAGCTGCACGCCTTGAAGCACATGTTGAACAGATGTTTGATGGTCTGGATGATGCCGATGGTGCTGAAGATGTTCCTTTCGATGAGCTTGTTGGCATGCAAGGACCTGTTTTTCATTTGGTTGAAAATGCAATAACTGTTCTTGCTAGCAATGCAATATTTATTGGGGTTGTATTCTTCTTGCCTTTTTCATTGGGACGTGTTATACTCTTCTATGCATCTTGGCTTTTGTCCTCCACCTCTAGCGTCATGCTGTCAACAGTCAAGCCAGTTGCAGAGTCTGGTGTTGCCTTGGCAAACATCACCTTGCAA---------ACTGTTGTTACAAATTTCTCCTCAGATGGTGGTAATGAAGGCTTGATTGATCAGGTTGTGAAGGTAGCTTCTGAAGCTCTGAAAACAAATATGACAGGATTAGATGAAGTTTCTCACTTAAAGAATGGACTGGGACATGCTGAATTGTTAAAAGGGGCA------GGAGCCTTGCAGCTTTCTGATGTTGGTACACTGGTTACTGGTTATATGTTAATATTTTGTTTGGTCTTCTTTTACCTTGGGCTTGTGGCTTTGATCCGCTACAGCAGGGGTGAACCACTGACAATAGGCAGGTTCTACGGGATTGCCTCCATTGCAGAGGCCATTCCTTCCGTTTTCAAACAGTTCTTGTCTGGAATGAAGCATTTAATGACTACGGTCAAAGTTGCTTTCCTTCTTGTCATTGAACTTGGGGTGTTCCCATTAATGTGTGGATGGTGGCTTGATATTTGCACCATAAGAATGCTGGGGTCAACGATTGCTCAGCGGGTTGAGTTTTTCTCAATTTCACCATCAGCAAGCTCGTTCATACATTGGCTTGTGGGAATCCTTTACATGCTACAGATAAGCATCTTCGTCAGCCTTCTTCGAGGGGTTCTGCGCCCTGGAGTTCTGTATTTCCTCAGAGATCCTGCTGATCCAAATTACAATCCGTTTCGTGATTTGATTGATGATCCTGTGCACAAACATGCTCGTCGCGTTATGCTATCCGTTGCAGTCTATGGGACCTTGATTGTGATGCTCGTTTTTCTACCTGTCAAACTTGCTATGCGATTGGCTCCATCTGTCTTTCCACTTGACATCTCTGTTTCCGATCCTTTTACTGAGATCCCAGTAGACATGTTGCTGTTCCAGATTGCCATGCCATTTGCTATTCAACACTTCAGGCTTCGTGCGACCATTAAGGCAGTCCTTTATCGATGGTTTGTAGTAGCTGGATGGGCGCTTGGGTTAACCGATTTCTTACTGGCAAGACCTGGGGATAATAGTGGCCGGGAAAATGGGAATGCTGAGCAAGGAAGGCAAGAAAGATTGCATGATGCTCGTCGAGGTGGTGTTGAGCAACAGGAGTGGGTTGTCATAGAACATCCAGCCAATGGAGATGCTAATCGT---------GCAGCAGGAAACATGGATGCGGCTGCAGAGTCTGATGTTGATGATCAGTCTGATTCTGAAGAGTATGGTTTTGTTATCCGCATCATCTTATTGCTATTCTTGGCATGGATGACTCTACTACTTTTCAACTCAGCTTTAATTGTGGGCCCTGTTTCTCTTGGGCGTGCTACTTTCAGCACCATTCCAAGACTTCCAATAACTCATGGTGTCAAGTGTAATGATATGTATGCATTTACCATAGGGTGTTATATCATTTGGGCTATGGCAGCTGGGGTTGGTTATTTGGCCGATTATCTCAAGACCCGGAGCACCAGAGTCCTGTTGTCCCAAACCTGGAAGTGGTGTACCATCTTGCTAAAAAGCAGTGCCTTGTTATCAATCTGGGTTTTCATCATTCCGGTGCTTATTGGGCTGCTATTTGAGCTGCTTGTGGTAGTGCCGATGCGAGTTCCAGTGGACGAAAGTCCAGTCTTCCTCCTGTATCAGGACTGGGCATTGGGGCTCATCTTCCTGAAGATCTGGATGAGACTGGTGATGCTGGACCAGGTGGTGCCACTTATTGATGAGAGCTGGCGGGTGAAGCTTGAAAGGGTGAGGGCTGATGGCTTCTACCGTCTACAAGGTGCATGGGTGTTGAAAGAAGTTGTGGGGCCTATCCTCATCAAGCTCTTGACGGTGCTTTGCGTTCCTTATGTTCTTGCACGTGGCCTTTTCCCTGCACTAGGCTACTCTCTTGTTGTAAATTCAGCTGTTTACAGGTTCGCATGGGTTGGGTGCCTTTGCCTTGCTCTCCTGTGCTTCTGCATAAGGAGGTTCCATGTTTGGTTCACCAATCTCCACAACTCTATACGTGATGATCGCTACCTCATTGGAAGAAGGCTCCACAACTTTGGTGAGGATGCCCCACTCAACAACCCCTTAAAAGAT---------------GGGGAGGTCCCTTCCACCTCTTCTTCCTTCTCTCCT------------------------------------------------------AATGATACGTTGCTTCCACCACAGGCAGAAGTTGCGGATTTTGGGTTGAGAGCAAGAATTCGTAATCAT---------------------------------
>Cde_1
ATG---------------------------------ATGGAGACGGAGGAAAACGATGCAATCTCTGCATCGGAGTTT---------------------CAGGCAGTTGTTCCTAATGCCTTCCCTGCAATGGCTCATGACGAAGAAGAGGAAGAGGACGAGGACGTATGCAGGATCTGTCGTAATCCGGGGGATTTGGAAAATCCATTGAGGTATCCTTGTGCTTGCAGTGGAAGTATTAAATATGTTCACCAAGAATGTCTTCTTCAATGGCTTATTCATAGTAATGCTCGGCATTGCGAGGTTTGTAAGCATGCATTCTCTTTCTCCCCTGTTTATGCCAAGAATGCTCCAGCTAGGCTTCCTTTACAAGAATTTATTCTTGGGATGGCAATGAAAGCCTGCCATGTTCTACAATTTTTTCTCCGTCTTATTTTTGTAGTCTCCGTTTGGCTTCTAATAATACCCTTTATTACATTTTGGATATGGAGGATGGCATTTGTGAGGAGCCTTGGTGAGGCTCATAAGTTATTCTTGAGTCACTTATCTGCAACTGTGGTTCTCACTGATTGCTTACATGGATTTATACTTTCTGCGAGCATTGTGTTTATATTTCTTGGAGCAACATCTCTTAGGGATTACTTTAGACATCTTCGTGAGATTGGAGGTATGGATGCTGAGAGAGAAGATGAGGGTCAAGAAAGA---CCTGGTGCCCATGCCATACAAAGACACCCTCTCCCTGTTATTAGAAACAATGTGGGTGAGGCAAATGGGGATGGAGTTGGTGGAGCACAAGGTATTGCTGGCGCTGGTCAAATTCTTAGGAGGAATGCAGAGAATGTTGCGGCAAGATTAGAAATGCAAGCTGCACGCCTTGAGGCTCATGTTGAACAAATGTTTGACGGCTTGGATGATGCTGATGGTGCAGAAGATGTACCATTTGATGAACTCGTTGGCATGCAAGGGCCTGTATTTCATCTTGTTGAGAATGCCATAACAGTCCTTGCGAGCAATGGGATATTTCTTGCTGTTTTGATATTTATGCCTTTCTCAGTTGGGCGTGTGATTCTTTACTATGCTTCTGGATTATTCACCCCAGCTTTAAATCCAATCATGTCATCTGTTATCACACTTATGGACGCT------------GCAAATGTGACATTACAGAATGGATTATCTGTGGCTGAAAGTATATCTTCCCAAAACATCACCGAGGGA------------GTTGTGGAAGCTTTTACAGAATTGGGGGCAATAAATGCAACTGAACTTGATGAAATATCAAAAAATGTTGGAAAATATATCTCTTCTGATTTATTAAAAGTGACAAGTGCCGGAACTTCACGCTTTTCTGATGTAACAACTGTTGCTATTGGGTATATGTTCATCTTTTCACTGGTGTTCATCTATCTTGGGTTTGTTGCTTTAGTTCGCTATGCCCATGGTGAGCCTTTCATTATGGGAAGATTTTATGGCATAGCTTCTATACTGGAGGCAATTCCTTCCTTTTTCAGACAAGTTTTGGCAGGGGTTAGGCATTTAATGACCATGGTGAAAGTCGCTTTTCTTCTTGTGATTGAACTTGGAGTTTTTCCTTTGATGTGTGGATGGTGGCTAGATATTTGTACCATAAGAATGCTTGAGACAACAATTGCTCAAAGAGTTGAATTCTTTTCAGCATCACCTTTAGCTAGCTCATTAATACATTGGCTTGTGGGAATCGTATACATGCTGCAAATAAGCATTTTTGTTAGCCTTCTTCGTGGGGTCTTACGTACAGGTGTTCTATATTTTCTCCGTGACCCTGCTGATCCTAATTACAACCCTTTCAGAGATCTGATTGATGATCCTGTACATAAACATGCACGCCGTGTTCTGCTGTCTGTTGCAGTTTATGGTAGCTTGATTGTGATGCTCGTTTTTTTACCAGTTAAACTTGCTATGCGAGTTGCCTCTTCCATGTTCCCTCTTGATATCTCCGTTTCAGATCCATTCACTGAGATTCCTGCAGACATGCTTTTGTTTCAGATATGCATACCTTTTGCGATTGAGCATTTTAAACCAAGAGCAACAATAAAATCATTTCTCCATCAATGGTTTTCAACAGTTGGTTGGGCACTTGGACTCACTGAGTTCTTGTTGCCGAGGCCTGACAATGTTTCTTCGGAAGATAATGGTAATATAGAACAAGTGAGACCTAACAGGTTTAATGCAGGTGGTAGG------------CAACAGGATCTAGCTCCTATGGTT---------------------GAAGATAGAACCCATGAAAACAGAAGCATGGATATGTCAGATGATTCTGATAGAGAAGATCAGCTTCAGACTGAC---TATGGGTTCATTTTTCGCATTGTGCTTCTACTTGTCATGGCATGGATAACATTACTTCTCTTCAATTCGGCAATGATTGTGATACCCGTCTCAATTGGTCGAGCATTGTTTAATTCCATCCCTCGACTTCCAATAACTCATGGCATTAAGTGTAACGATCTCTATTCATTCAATATTGGATGCTACATTATTTGGACTGCAGTTGCTGGTATAAGGTATATTACCGATTATATTAAAAGACAAAGAGCTGGAGTCCTTTTGGGTCAAATCTGGAAATGGTTGGTATTGTTG------------------------------------------------------------------------------------------------------------------------------------------------------------------------------------------------------------------------------------------------------------------------------------------------------------------------------------------------------------------------------------------------------------------------------------------------------------------------------------------------------------------------------------------------------------------------------------------------------------------------------------------------------------------------------------------------------------------------------------------------------------------------------------------------------------
>Cde_2
---------------------------------------------------------------------------------------------------------------------------------------------------------------------------------------------------------------------------------------------------------------------------------------------------------------------------------------------------------------------------------------------------------------------------------------------------------------------------------------------------------------------------------------------------------------------------------------------------------------------------------------------------------------------------------------------------------------------------------------------------------------------------------------------------------------------------------------------------------------------------------------------------------------------------------------------------------------------------------------------------------------------------------------------------------------------------------------------------------------------------------------------------------------------------------------------------------------------------------------------------------------------------------------------------------------------------------------------------------------------------------------------------------------------------------------------------------------------------------------------------------------------------------------------------------------------------------------------------------------------ATGACTATGGTGAAAGTTGCTTTTCTTCTTGTGATTGAACTTGGAGTCTTTCCTTTGATGTGTGGATGGTGGCTAGATTTTTGTACCATAAGAATGCTTGGGGCAACGATTGCTCAAAGAGTTGAATTCTTTTCAGCATCACCTTTAGCTAGCTCATTAATACATTGGCTTGTGGGAATCGTATACATGCTGCAAATAAGCATTTTTGTCAGCCTTCTTCGTGGGGTCTTACGTACAGGTGTTCTATATTTTCTCCGTGACCCTGCTGATCCTAATTATAACCCTTTCAGAGATCTGATCGATGATCCTGTACACAAACATGCACGTCGTGTTCTACTATCTGTTGCAGTTTATGGTAGCTTGATTGTGATGCTCATTTTTTTACCAGTTAAACTTGCTATGCGAGTTGCCTCTTCCATGTTCCCTCTTGATATCGCCGTCTCGGATCCATTCACTGAGATTCCTGCAGACATGCTTTTGTTTCAGATATGCATACCTTTTGCAATTGAGCATTTTAAACCAAGAGCAACAATAAAATCATTGCTCCATCAATGGTTTTCAACAGTTGGCTGGGTACTTGGACTCACTGAGTTCTTGTTGCCAAGGCCTGACAATGTTTCTTCCGAAGATAATGGAAATATAGAACAAGTGAGACCTAACAGGTTTAATGCAGGTGGTAGG------------CAAAACGATCTAGCTCCTGTGGTT---------------------GAAGATAGAACTCATGCAAACAGAAGCATGGACGTGTCAGATGATTCTGATAGAGAAGATCAGCTTCAGTCCAAC---TATGGGTTCGTTTTTCGCATTGTGCTTCTTCTTGTCATGGCATGGATAACATTACTTCTCTTCAAC------------------------------------------------------------------------------------TGTAACGATCTCTATTCATTCAATATTGGATGCTACATTATTTGGACTGCAGTTGCTGGTATAAGGTATATTACAGATTATATTAAAAGCCGAAGAGCTGGAGTCCTTTTGGGTCAAATCTGGAAATGGTTCGGTATTGTTGTGAAGAGCTCTGCTTTATTGTCAATATGGATCTTTGTCATTCCCGTCCTTATTGGTCTGCTGTTCGAGCTTCTTGTTATTGTTCCAATACGAGTACCTGTAGATGAAAGTCCAGTTTTTCTTTTGTATCAAGACTGGGCTTTTGGACTCATCTTTCTGAAGATCTGGACAAGGCTGATTATGATGGATCACATGGCTCCACTAGTGGATGAAAATTGGAAGATGAAGTTTGAGAGGGTGAAAGCAGATGGCTTTTCTGGACTGCGTGGTTTATGGGTACTGCGTGAAATTGTGATTCCCATAACTATGAAACTACTCATGGCTTTATGCGTTCCTTATGTGTTTGCAAAAGGAGTATTTCCAGTCCTGGGG---------------------------------------------------------------------------------------TTCCATGTCTGGTTTACAAATCTCCATAATACCATTCGAGATGACCGCTACTTAATCGGAAAAAGGTTGCATAACTTCGGTGAGGATATAGAAAAAGATGAACCGGATACA---------------------ACTCTATCTGCACATCAA---------------------------------------------------------------------TCAGGTGACGGATCGATTCAAAACGAGAGAGAAGCCGATATCGGCTTAAGATTAAGGCGCGCCAACCGA---------------------------------
>Cka_1
ATGGCGTCGACCGCTTCCCATAACGATCCCAGCAGAACCCTCTCGATCGGGAGCGTAACGGCCTCTCCTTCTTCTTTCAACGATTTGCAGGAAGTTTCTTCATCTCTTTCTTCGTCGTCGTCGCATCGCAACGGAAATCACGAGGAAGATGATGAGGAAGGGGATGTCTGCAGGATCTGCCGCAACCCCGGCGACGCAGACAACCCTCTTAGCTATCCCTGCGCCTGCAGCGGCAGCATCAAATTCGTCCATGAGGATTGCCTCCTTCAGTGGCTCAATCACAGCAACAAACGGCAGTGCGAGGTGTGCAAACATGCATTTTCCTTCTCCCCTCTTTATGCTGATAATGCTCCGGCAAGGCTGCCTTTTCAAGAGTTTGTAGTTGGCATTGCAATGAAAGCATGCCGTATTCTGCAGTTGCTCCTGCGCCTTGCTTTTGTACTTTCTGTCTGGCTTCTTATCATACCTTTCATCACATTTTGGATGTGGCGGCTTACATTTGTGAGGAGTCTTGGAGAAGCGCAGACGCTGTTCTTTAGCCACAAGTCTGTTACTCTGGTTTTTCAAGACTGCTTGCATGGGTTCCTACTCTCTGCGGGCATTGTCTTTATATTTCTTGGCGCTACTTCATTGAGGGATTACTTTAGACATCTCAGAGAACTTGGAGGCCAGGAAGCTGAGAGAGGAGATGATGGTCATGACAGA---CATGGTGCTCGTGCAGTGAGGAGACCTCCTGGTCCAGCCAATAGGGTGCAGGGTGGTGATGGGGATGGTGAAGATGCTGGA------------------GCTGAAGCAAGATTAATAAGAAGAAATGCAGAAAATGTAGCAGCTCGGTTGGAGGTGCAGGCTGCACGTCTTGAGGCACATGTTGAGCAGATGTTTGAGGGCCTGGATGATGCAGATGCAGCTGAAGATGTACCCTTTGATGAGCTTGTTGGCATGCAAGGGCCAGTATTTCATCTAGTTGAAAATGCTATTACTGTTCTGGCAAGTAATGCAATATTCCTCGGTGTTGTGATTTTGCTTCCCTTCTCAATAGGACGAATAGTCCTTTATTATATATCTTGGTTTTTCTCAAATTCCGCTTCA---GTGTTGTCAACAGCCATGCCACCCACAGGGCCAGCCCTTTCTTTAGCCAACACCACTGTGAAAAGTGCTTTAACTGCTGCAACAAATTTGTCATCTGGAGGATATAGTAAAGATATCCTTGGTGATGCTGCTGAGGTGGTTGCAGAGGCC------TTAAATGCCACTGGACTAGATGAGGTCACTAGCAGTGTTAGCAGATCAGTATTGGCAAATTTGTCCAAGGGTATGGTTTTTGGAGCCTCACGACTTTCTGATTTAGCTACTCTCTATGTTGGATACGTGTTCATATTTTGTGTGGTCTTCTTCTACCTTGGGCTTGTTGCTTTAATTCGTTACACTAGAGGTGAGCGTTTGATAATGGGAAGGCTTTACGGGATTGCCTCAATCGCTGATAGCATTCAATCTCTCATCAGACAATTTCTGGCCGGAATGAAACATTTAATGACTGTGGTTAAGGTTGCTTTTCTTCTCGTTATCGAACTTGGAGTCTTCCCTTTGATGTGTGGCTGGTGGTTGGATGTTTGTACTATAAGGATGCTTGGTACGACAATCGCTCAAAGGGTTGAATTCTTTTCAGTCGCCCCCTTGGCGAGCTCCCTCATACATTGGCTTGTTGGAATTGTTTACATGCTACAAATTAGCATTTTCGTTAGCCTTCTTCGAGGGGTTCTGCGCAATGGGGTTCTGTTTTTTCTCCGGGACCCGGCTGATCCTAACTATAATCCATTCCGTGATCTAATTGATGATCCAGTACACAGGCATGCTCGACGTGTTCTGCTGTCTGTTGCTGTGTATGGGAGTTTGATTGTGATGCTTGTGTTCTTACCTGTCAAACTTGCTATGCGGTTGGCACCTTCAGTCTTTCCGCTGGATATTTCTGTCTCAGATCCAATTACTGAGATTCCAGCGGATATTCTCCTATTTCAAATCTTTATTCCATTTGCAATAGAGCATTTTAAGCCACGAATGACTATCAAAGCTGTCCTCCACCAATGGTTTACTGCAGTTGGTTGGGCACTTGGTTTGACTGATTTCTTACTGCCTAGACCTGAGGATAATGATGAACCAGATAATGGCAACCCAGAGCCGGCAAGGCAAGACAGATTACGTGGTGCACATAGAGGTGGAGCTGTGCAGCAAGATAGGGAGTTGGTACCACTGGTGCCTGCTGAGGAA---GAAAGACTGATTCATGCGACGGGAAACATGGATGTTGCAGAGGAATCTGATGGTGATGATCAGGCTGATGCTGAG---TATGCATTTGTATTTCGCATTGTGCTTTTGCTAGTGCTGGCATGGATGACCCTGCTTCTTTTCAACTCGGCCTTGATAGTTTTTCCCATTTCACTGGGACGTGCTCTGTTCAATGCCATTCCTCACTTCCAAATAACTCATGGAATCAAGTGTAACGATCTATATACATTCAATATTGGATGCTACATCATTTGGACAGCTGTAGCAGGTGCACGGTATTCAATTGAATACCTTAAAACAAGGAGAGCTGGGGATCTACTAGTCGAGGTCTGGAAATGGTGTGCAATTTTTGCCAAGAGTTCTGCACTGTTGTCATTATGGATTTTTGTCATACCGGTGCTGATTGGCCTGTTGTTCGAGTTGCTGTTGGTTTTTCCGATGCGGGTGCGTGTTGATGAAAGCCCAGTTTTCCTACTATATCAGGACTGGGCTCTGGGGCTCGTCTTTCTCAAGATCTGGACGAGAGCGGTTATGATGGATCAGATGGCACCCTTCATGAATGAGAGTTGGAGGCTGAAGTTTGAAAGAGTAAGAGAGGATGGCTTTTCGCGGCTGCAAGGGCTGTGGGTTCTGCGTGAGATAGTTGTCCCAATCATGATGAAACTACTGACAGCCTTGTGTGTGCCTTATGTATTTGCAAGAGGGATATTCCCAGTTCTTGGATATCCTTTGATAGTGAACTCGGCCGTCTATCGGTTTGCCTGGCTGGGATGCCTCCTCTTTGGTCTGACGGGTTTTTGCATCAAGAGATTCCACATCTGGTTCACCAACCTGCACAATTCCATTCGGGATGACCGGTATCTGATTGGTCGACGGCTGCATAATTTTGGAGAGGACACGGTAGATGAGAGCAATACAGCT---------------------GAGATTGATCGAGGGACTCGAGATGCAACTCTG------------------------------------------------------CATGCC------------AGGAACGAGCAAGGAGCTGATATAGGGCTGCGGTTAAGGGGTGTTAATGGG---CAGAATCTACAACAGGAGAGGCTGGCTGCA
>Cka_2
ATGGAGATCGGTTCGTCCTCATCCGCATCCAACGACGATCGAAGTTCCAACAACACCGCAACCACCTCCATCGAA------------TCGGCTCAAGGATCCTCATCTTCGTCTTCTCTGGCGCCGATCTCCAACAATTATGAGGAGGAGGAGGAGGAAGAAGACGTCTGCAGGATCTGCCGCAACACCGGCGACGCAGACAACCCCCTTCGATACCCCTGCGCCTGCAGCGGCAGCATCAAGTTCGTCCACCAGGAATGCCTTCTCCAGTGGATCAACCACAGCAACGCTCGCCAGTGCGAGGTGTGCAAACATGCATTTTCCTTTTCTCCAGTTTATGCCGATAATGCTCCAGCAAGGCTGCCTTTCCAAGAGTTTGTGGTTGGGATGGCAATGAAAGCATGCCATATCCTGCAGTTGCTACTGCGCCTTGCTTTTGTACTTTCTGTCTGGCTGCTTATAATACCCTTCATCACGTTTTGGATATGGCGATTGACATTTGTGAGAGGTTTTGGAGAAGCCCAGAGGTTGTTCTTGAGCCACATGTCTGCTACTCTAATTTTTACTGACTGCCTGCATGGGTTCCTTCTCTCTGCAAGCATTGTCTTTATATTTCTTGGTGCGACATCGTTGAGGGATTACTTAAGACATATGAGAGAGCTTGGGGGTCAGGATGCTGAAAGAGAAGATGAAGGTCATGACAGA---CATGGGGCTCGTGCAGTAAGAAGACCTCATGGGCCTGCTAATAGGGTGCAGGGCGGTGATGGGCAA---GAAGATGCTGGTGGTGGCCAAGGAATTGCTGAG------------TTTAGACGAAATGCTGAAAATGTTGCTGCTCGATTGGAGATGCAGGCCGCACGTCTTGAGGCACATGTCGAGCAGATGTTTGATGGCCTGGATGACGCAGATGGTGCAGAAGATGTGCCTTTTGATGAGCTTGTGGGCATGCAAGGCCCAGTATTTCACCTAGTTGAAAACGCAATTACTGTTCTGGCAAGCAATGCAATTTTCCTTGGTGTTGTGATTTTCCTGCCCTTCTCACTTGGGCGACTTGTCCTCTATTACTTGTCTTGGTTCTTCTCAACT---TCCAGTCCAGTGCTGTCAACAGTCATGCCACTCACAGAATCGGCCCTTTCTTTAGCCAACATTACACTGAAAAGTGCATTAACTGCTGTAACGAACTTATCATCTGGAGGC---GACGAGGATCTCCTTGGCCATGCTGCAGATGTGGTTGCAGAGGCCTTGAAAGCAAATGCCACTGGACAAGATGAGGTCTCAAGCAGTGTTAGCAGGTCTATACCAGCAGATCTATTGAAGGGT---------GGGACCTCACGACTCTCTGATGTCACTACTCTTGCAATTGGATACATGTTCATATTTTGTCTGGTCTTCTTATACCTTGGGGTTATTGCTTTAATACGCTACTCTAGAGGTGAGCCTTTGACGATGGGAAGGCTTTATGGGATTGCCTCAATAGCAGAGACTATTCCATCTCTTACTAGACAATTCCTGGCTGGAATGAAACATCTAATGACTATGGTAAAGGTTGCTTTTCTTCTGGTCATTGAACTTGGGGTCTTCCCTTTGATGTGTGGTTGGTGGCTGGATGTTTGTACCATACGGATGCTTGGGACAACAATTACCCGAAGGCTCGAATTTTTTTCAGTCTCACCCTTGGCAAGCTCCCTGATACATTGGCTTGTAGGAATTGTGTACATGCTGCAAATTAGCATTTTTGTCAGCCTTCTTCGAGGGGTTCTGCGTAATGGAGTCCTATATTTTCTCCGGGACCCAGCTGATCCAAACTATAATCCATTCCGTGATCTAATTGATGATCCCGTACACAAGCATGCTCGACGTGTTCTTTTGTCCGTGGCAGTGTATGGGAGTTTGATTGTAATGCTTGTGTTCTTACCTGTTAAACTTGCTATGCGGTTGGCACCTTCAGTGTTTCCATTGGATATTTCTGTCTCTGATCCCTTTACTGAGATTCCAGCGGACATGCTTCTATTTCAAATCTGCATACCGTTTGCAATTGAGCATTTTAAGCCACGAACAACAATTAAAGCTGTCCTTCGCAATTGGTTTGCTGTAGTTGGTTGGGCCCTTGGCCTAACTGATTTCTTGCTGCCTAGACCTGAGGATAGTGGTGGGCCGGAAAATGGCAATGCAGAGCCAGCAAGGCAAGACAGGTTGCGTGATGCGCACAGA---GGTGTAGGGCAGGATGATAGGGCCTTGGTGGCACTTGTGCCTGCTGATGAA---GGTAGACGAATTCATGTGGCAGGAAACATGGATGCTGCAGAAGAAGCCGATGTTGATGATCAGGCTGATGCTGAG---TATGGTTTTGTATTTCGCATTGTGCTATTGCTAGTACTGGCATGGATGACTCTGCTCATCTTCAACTCAGCCTTGATTGTTGTACCCATTTCACTTGGACGGGCAATGTTCAATTCCATTCCTCGCCTACCAATTACTCATGGCATCAAGTGTAACGATCTATATGCATTCAATATTGGATGCTACATGATTTGGACAGCTGTTGCTGGAGCCAGGTACTCAATTGAATATCTTAAAACAAGGAGAGCACGGGATCTACTTGCTCAGATCTGGAAGTGGTGTGCAATTGTTCTCAAGAGTTCTGCACTGTTGTCGTTATGGGTCTTTGTCATCCCTGTGCTAATTGGTTTGTTGTTCGAGCTATTGGTGATTGTTCCAATGCGGGTGCCTATAGATGAAAGCCCAGTTTTCCTGTTGTATCAGGACTGGGCATTGGGGCTTGTCTTTCTCAAGATCTGGACTAGACTGGTTATGCTGGATCAGATGGCACCATTGGTAGATGAAAGTTGGAGAGTAAAGTTTGAGAGGGTGAGAGAGGATGGATTTTCGCGTTTGCGGGGGCTGTGGGTGCTGCGTGAGATAGAGATTCCGATCCTGATGAAACTATTGACAGCCTTGTGTGTGCCTTATGTATTTGCGAGAGGGGTATTCCCTGTGCTTGGATATCCTTTGATGGTGAACTCAGCTGTCTACCGGTTTGCCTGGCTGGGATGCCTCCTCTTCAGCATGATTTGCTTTTGTGCCAAGAGGTTCCATATCTGGTTCACCAACCTACACAATTCCATACGGGACGACCGGTATTTGATTGGCCGCAGACTGCACAACTTTGGGGAGGACACCGTTGAGAGGAACAACAGAACA---------------------GAGATTGCTGCAGGGCTTCAAGATGTTGGCATG------------------------------------------------------CATGATGCAGGTCTGGTCAGAAACGAGCAAGAGGTTGATGTAGGGCTGCGGTTGAGGCGTGGTAATCGG---CACAATCTTCAACAGCCGAGGCTGGCTGCA
>Csp_1
ATGGAGATCGCAGCCGCA---------------------------------------------------TCGTCG------------ACGTCGAAAGACGATAAGATAGATGAAACCGCCACCGCGAGTTCTACGAAGTACGACGAAGATGAAGACGAAGAAGACGTGTGCAGGATCTGTCGAAACCCCGGCGACCCCGAGAACCCTCTCCGGTACCCTTGCGCCTGTAGCGGCAGCATCAAATTCGTCCATCAGGAGTGTCTCCTTCAATGGCTCAATCATAGCCACGCTCGTCAGTGCGAGGTATGTAAACATGCATTTTCGTTCTCCCCCGTTTATGCCGAGAATGCTCCAGCAAGGCTACCTTTCCAGGAGTTTTTAGTAGGGATGGCAATGAAGGCATTCAATGTTCTGCAATTCTTCCTGCGACTTGCTTTTGTTCTTTCTGTCTGGCTCCTCATAATACCCTTCATTACATTTTGGATATGGCGATTTTCTTTCGTGCGGAGTCTTGGTGAAGCTCACAGACTATTCTTGAGTCACATATCTGCTACTTTGATACTAACCGACTGCTTGCATGGATTCCTACTTTCCGCTAGCATTGTGTTTATATTTCTTGGAGCCACTTCATTGAGGGATTATTTTAGACATCTCCGAGAGCTTGGAGGCCAGGATGCTGAAAGAGAAGATGAAGGTCAAGAAAGA---AATGGTGCTCGTGCAGTACGGAGACCTCTCGGTCCGGTCAATAGGAACCATCCAGGTGATGCACAAGGGGAAGATGCTGGCGGGGGACAAGGAATTGCTGGGGCTGGTCAAATGATCAGAAGAAATGCAGAAAATGTTGCTGCTCGGTTAGAAATGCAGGCAGCACGCCTTGAGGCGCATGTAGAACAGATGTTTGATGGCCTGGATGATGCTGACGGTGCAGAAGATGTGCCTTTTGATGAGCTTGTTGGAATGCAAGGGCCTGTTTTTCATTTGGTTGAAAATGCATTAACTGTTCTGGCCAGCAATTTCTTATTCCTTGGTGTTGTAATTTTTCTGCCCTTTTCATTAGGACGGGTTGTCCTCTTTTATGTAACTTGGCTGTTCTCATCAACTTCTAGTCAGGTGTTGTCAACAGTCATGCCATTTACGGAGTCAACTCTTTCTCTAGCAAATATCACACTGAAAAATGCGTTATCTGCTGTGACAAATTTGTCATCTGAAAGCCATAATGAAAGTCTGCTTGGCCATGTTGTGGAGGTGGTTGCAGAGTCCTTGAAAGTAAATACAACTGGACTTGATGAAGTCTCAAGCAGTATTAGCAAGGCAGTTCCAGCTGATCTATTGAAAGGGACTAGTGCTGGAACCTCTCGTCTCTCTGATGTTACTACTCTTGCAATTGGATATGTGCTTATATTTTGTCTGGTCTTCTTCTATCTTGGATTTGTTGCTTTAATTCGTTATACCAGGGGTGAGCCTTTGACTGTGGGAAGGTTTTATGGAATCGCTTCTATAGTTGAGGCAATTCCTTCTCTTATCAGACAATTCTTGGCAGGAATGAGACATTTAATGACTATGGTTAAGGTTGCTTTTCTTCTGGTTATTGAACTTGGGGTCTTTCCTTTAATGTGTGGCTGGTGGCTGGATGTTTGTACTATAAGAATGCTTGGGACATCAATTGCTCAAAGGTTCGAATTCTTTTCAGTGTCACCATTAGCAAGCTCCTTGATACATTGGCTTGTAGGAATTGTCTACATGCTTCAGATAAGCATTTTTGTTAGTCTTCTTCGAGGGGTTTTGCGTATTGGAGTTCTATATTTTCTCCGGGATCCAGCTGATCCAAACTATAATCCATTTCGCGATCTAATTGATGACCCTGTGCACAAGCATGCTCGTCGGGTTTTGTTGTCTGTTGCTGTTTATGGGAGCTTGATTGTAATGCTTGTATTTTTGCCTGTCAAACTTGCCATGCGGTTGGCACCTTCTGTTTTTCCACTGGATATATCTGTTTCAGATCCATTTACCGAGATACCTGCAGACATGCTTTTGTTCCAAATCTGCATACCATTTGCAATCGAGCATTTTAAGCCACGAGCAACAATTAAAGCCCTCCTCCGCTATTGGTTTACAGCAGTTGGCTGGGCACTTGGCCTAACTGATTTCTTGCTGCCCAAACCTGAGGATAATGGTAGGCAAGAAAATGGGAATGTGGAACCAGCAAGGCATGACAGGTTACGTGATCTACGTCGAGATGTAATTGGGCAGCAAGACCGAGCCTTGGTAGCACTTGTGGCTGCTGATGAACCTGATAGAAGAGTCCAA---ACAGGAAACATGGATGTTGCAGAAGAATTTGATAGTGATGAACAGACTAATTCTGAG---TATGGTTTTGTACTTCGTATTGTGTTGTTACTGGTGCTGGCGTGGATGACTCTGCTCCTCTTCAACTCCGCCTTGATAGTTGTACCCATTTCACTTGGACGTGCACTGTTCAATTCCATCCCTCGTCTCCCCATAACTCACGGTATCAAGTGTAATGATCTCTATGCCTTCAATATTGGATGCTACATCATCTGGACTGCTGTGGCTGGGGTCAGGTATTCAATAGATTATGTTAAAACACACAGAGCAGGGGTCCTGTTAACACAAATCTGGAAGTGGTGTGCTATTGTTCTAAAGGGCTCTGCCCTTTTGTCAATATGGATCTTTGTCATACCGGTGCTGATTGGTCTGCTGTTTGAGCTTTTGGTGATTGTGCCCATGCGAGTTCCTGTGGATGAAAGCCCGGTTTTCCTTCTCTATCAGGATTGGGCATTGGGGCTCATCTTTCTCAAGATCTGGACTAGACTGATTATGCTGGATCAGATGGTGCCTTTGGTGGATGGAACATGGAGGGTAAAATTTGAGAGGGTAAGAGAGGATGGCTTCTCAGGGCTGCGTGGGATCTGGGTATTGCGTGAAATCGTGATCCCAATCATGGGGAAGCTACTGACAGCGCTTTGTGTTCCATACGTGTTTGCGAAAGGAGTGTTTCCCGTGCTTGGCTATCCACTAATTGTGAACTCAGCAGTGTATCGGTTTGCCTGGCTTGGCTGCCTTCTCGTCAGCATGCTGTTTTTCTGTGCTAAGAGATTTCATGTCTGGTTCACTAACCTTCACAATTCCATACGGGATGATCGCTACCTGATTGGACGGAGGTTGCATAATTTTGGTGAGGACAAGGAGAGTAGTAGTAATAGAAGTGAG------------------GAGATTGTTCCTGAGATGTGTGACCCGAATGTT------------------------------------------------------GTGGATGCTGGTTTGATCAGGCAGGGACAGGAACCTGATGTCGGGTTGAGGTTGAGGCATGCTAACCGAGGGCATAACCGGGAAGAGGGGCAGCAGGCTATG
>Efe_1
ATG---------------------------------GCCTCGATGGCGGAAGAGCGGGTCAGCGTGGCGGAGAGTTTCAGGGATCTGAAAGAGGAGGAAGAAGGG---------------------------GAAGAGGAAGAGGAAGAGGAGGAGGAGGAAGACGTCTGCCGGATCTGCCGAAACCCCGGCGACGCCGACAACCCTCTGCAGTACCCCTGTGCCTGCAGCGGCAGCATCAAGTACGTACACCAGGACTGCCTCCTCCAGTGGCTCAACCACAGCAACGCCCGGCAGTGTGAGGTGTGCAAACATGCATTTTCTTTCTCCCCAGTTTATGCTGAGAATGCTCCCTCAAGGCTTCCTTTTCAGGAATTTCTAGTTGGCATTGCAATGAAAGCATGCCATGTTCTTCAATTTTTTCTACGCCTTTCTTTTGTGCTCTCTGTGTGGCTTCTTATAATTCCCTTCATAACTTTCTGGCTTTGGAGATTGGCCTTTGTGAGGAGCCTAGGTGAAGCACAAAAGTTATTCTTGAGCCGCATATCTGCTGCCTTGATCCTGACAGATTGTTTGCACGGATTTCTACTTTCTGCTAGCATTGTATTTATATTTCTTGGGGCCACTTCATTGAGGGATTACTTTAGGCATCTACGAGAACTTGGAGGCCAAGATGCAGATAGAGAAGACGATGCT---GATAGG---CATGGTGCTCATGCAGTAAGGAGG---CCAGGCCCTGGAAACAGGATTCAGGCCGGAGCTGGGAATGTTGATGATGCTCCTGGGGTGCAAGGAATTGCTGGTGCAGGTCAAATTATTATTAGAAATGCAGAAAATGTCGCAGCACAGTTAGAAATGCAGGCAGCTCGTCTTGAAGCTCGTGTTGAGCAAATGTTTGATGGTCTTGATGATGCTGATGGTGCTGAAGATGTGCCCTTTGATGAGCTTGTTGGCATGCAAGGACCTGTTTTCCATTTGGTGGAGAATGCAATAACAGTTCTGGCAAGCAATGCAATATTTCTTGGTGTCGTCATCTTTCTTCCTTTTTCAGTTGGACGGCTGTTAGTTTTCTATTCTTCTCGGGTTCTTTCTGCAACCTCTGGAACACTCAGCTCAAATCTCATGTCCCTTACAGAGTCAGCCCTTGCCTTGGCAAACACAACAGCGAATAATCCCATTAGCTATGTCGCCAATATATCTGAAGATGGTGGTGGTGCTGTTCTGGCTGGTCAGCTTTCTGTC------------------TCTTTAAATATGACCAGT---------GCTGCAAGCAGTAGTGGCGGATTGGGTCCTACAAATATTTTCAAGGGGATGCCC---ACAACATTTCATCTTTCTGATGTTGCAACTCTTGCTATTGGATATATGTTCATGTTCTGTGTAGTGTTCTTTTACTTGTCTCTATTAGCCTTGATCCGCTACTGCAAGGGTGAACCTTGGGCTATGGGTCGGCTTTATGGATTTGCCTCTGCAGTAGAGGCAATTCCCTCTATAATGAGGCAGTTTTTAGCTGGAACGAGGCACTTAATGACTATGGTTAAAGTTGCATTTCTCTTGGTGATTGAGCTTGGGGTGTTTCCTTTGATGTGTGGTTGGTGGTTGGATATTTGTACAATTAAGATGCTTGGAACTACAGTTGCACAGCGAGTTGAATTCTTCTCTGTGTCACCTTTGGCGAGCTCCTTGATTCACTGGGCGGTGGGAATCGTATATATGCTGCAAATAAGCATTTTTGTTAGCCTTCTACGAGGGGTCTTGCGCAATGGTGTTTTGTATTTTCTTCGAGATCCTGCAGATCCTAATTACAATCCCTTCCGTGATCTAATTGATGATCCAGTGCACAAGCATGCTCGACGTGTTCTTCTTTCAGTTGCTGTTTATGGTAGTTTAATTGTCATGCTGGTGTTTTTACCTGTCAAGCTGGCAATGTGGATGGCTCCATCAATTTTCCCTTTGGATGTTAGTCTGTCTGATCCGTTTACTGAGATTCCGGCAGACATGCTTCTTTTTCAAATTTGTCTACCATTTGCTATGGAGCACTTCAAGCCCAGGACAACAATTAAAGCAGTTCTTCGAAGGTGGTTTACTGTAGTTGGTTGGGCGCTTGGATTATCTGAGTTTCTGCTGCCAAGACCTGAGGATGATGGTGGACAGGAAAATGGAAATGCTGGCCAAGCAAGGCAGGAAATAGTAGGTGTTGTTCATCGACTTGGTGCTGAACTCCATGAGAGAGCTTTGGTAGCTCAAGCAGCTGCGAGGGACAGTGATAGAGTTCATCAAGGGGCCAGAAACTTAGATGCTGCTGAAGGATCAGATGGTGATGAACAGGCTGGGGCTGAAGAGTATGGGTTTGTTATTCGAATCGTGTTGCTGTTGCTATTAGCATGGGTAACCCTGCTTCTCTTTAATTCAGCATTGATAGCCGTACCCATATACTTGGGACGTGTGGTCTTTGGTGCCATTCCCCGCCTACCAATTACTCATGGCATCAAGTGCAATGATATTTATGCGTTCAATATTGGGTGTCATTTTCTGGGGGCTTCTATTGCTGGGATTAGATACTCTTTTGCTTATTTTAGGACCCGCAGAGTGGAGGTTATTGTGAATCAGGTTCTGAAATGGTGCGCTGTCTTGCTTAAGAGTTTTGCTCTCTTGTCCATATGGATTTTCGTCATCCCGGTATTGATTGGCCTGCTGTTTGAGCTGTTAGTGATAGTTCCGCTGCGGGTGCCTGTGGATGAGAGCCCTGTTTTTCTTCTGTATCAAGATTGGGCATTGGGACTAGTATTTCTAAAGATCTGGACACGATTGGTTATGCTGGACCAAATGGCACCCCTTATTGACGAGAGTTGGAGGATGAAGTTTGAGCAGGTGAGAGCAGATGGATTCTCACGGCTGCGTTGTTTGTGGGTCTTGCGTGAGATCGTTGGTCCAATTCTCTTGAAGCTTTTGACAGCATTATGCGTGCCATATGTGTTTGCAAGAGGAATATTTCCAGTGCTGGGCTATCCACTGATTGTGAACTCTGCTGTGTATCGGTTTGCGTGGCTTGGTTGCCTTCTTTTCTCTTTCTTGTGGTTCTGTGTGAAGAGGTTCCATGTATGGTTCACCAATCTACACAACTCAATTAGAGATGACCGTTACTTAATTGGAAGGAGGCTGCACAATTTTGGGGAAGATGTCATGGAAGCCAAGGAGACGAAT---------------------ATAATTCGGGATCAGCTTTTTGGCAGTACA---------------------------------------------------------AGCATGTCTGGTTCGGGCCAGCAGCAACAAGAAGCTGATGCTGGTTTGAGACTGAGACCTCGTCGACAT------------------GAGCACTTTGTGGCC
>Efe_2
ATG---------------------------------GCCTCGATGACGGACGGGCGGGTCAGCGTGCCGGAGAGTTTCAGGGATCTGAAAGAGGAGGAAGAAGGG------------------------------------GAAGAGGAAGAGGAGGAGGAAGACGTTTGCCGGATCTGCCGAAATCCTGGTGACGCCGACAACCCTCTGCGATACCCCTGCGCTTGCAGCGGCAGCATCAAGTACGTACACCAGGATTGCCTCCTTCAGTGGCTCAACCATAGCAATGCCCGGCAGTGCGAAGTGTGCAAACATGCATTTTCTTTCTCCCCAGTTTATGCTGAGAATGCTCCATCAAGGCTTCCTTTTCAAGAATTTATAGTTGGCATTGCAATGAAAGCATATCATGTTCTTCAATTTTTTCTACGCCTTTCTTTTGTGCTCTCCGTGTGGCTTCTTATAATTCCCTTCATAACTTTCTGGCTTTGGAGATTGGCCTTTGTGAGGAGCCTAGGCGAAGCACGGAAGTTATTCTTGAGCCGCATATCTGCTGCCTTGATCCTGACAGATTGTTTGCATGGATTTCTACTTTCTGCTAGCATTGTATTTATATTTCTCGGGGCTACTTCATTGAGGGATTACTTTAGGCATCTACGAGAACTTGGAGGGCAAGATGCAGATAGAGAGGACGATGCT---GACAGG---CATGGTGCTCGTGCAGTAAGGAGG---CCAGGCCCTGGCAACAGGATTCAAGCTGGAGCTGGGAATGTTGATGATGCTCCTGGGGGGCAAGGAATTGCTGGTGCAGGTCGAATTATTATTAGAAATGCAGAAAATGTCGCAGCACAGTTGGAAATGCAGGCAGCTCGTCTTGAAGCTCGTGTTGAGCAAATGTTTGATGGTCTTGATGATGCAGATGGTGCTGAAGATGTGCCCTTTGATGAGCTTGTTGGCATGCAAGGACCTGTTTTCCATTTGGTTGAGAATGCAATAACAGTTCTGGCAAGCAATGCAATATTTCTTGGTGTTGTCATTTTTCTTCCTTTTTCAGTTGGACGGCTATTAGTTTTCTATGCTTCTCGTGTTCTTTCCACAGCCTCTGGAACACTCAGCTCAAATCTCATGCCCCTTACAGAGTCAGCTCTTGCTTTTGCAAACACAACAGTGAATAATCCCATTAACTATGTTGCCAATATATCTGAAGATGGTGGTGGTGCTGTTCTGGCTGGTCAGCTTGCTGGC------------------TCTTTAAATATGACCAGTTTAGGAGATGCTGCAAGCAGTAATGGTGGGTTGGGTCCTGCAAATATTTCCAAGGGAATGCCC---CTGACATTTCACCTTTCTGATGTTGCAACTCTTGCTATCGGATATATGTTCATATTCTGTGTAGTGTCCTTTTACCTGTCTCTATTGGCCTTGATCCGCTACTGCAAGGGTGAACCTTTGGCTGTGGGTCGGCTTTATGGAATTGCCTCTGCAGCAGAGGCAATTTCCTCTATAATGAGGCAGTTTTTAGCTGGAATGAGGCACTTAATAACTATGGTTAAAGTCGCATTTCTCTTGGTGATTGAGCTTGGGGTGTTTCCTTTGATGTGCGGTTGGTGGTTGGATATTTGTACGATTAAGATGCTTGGAACCACAGTTGCACAGCGAGTTGAATTCTTCTCTGTGTCACCTCTGGCGAGCTCCTTGATCCACTGGGCCGTGGGAATTCTATATATGCTGCAAATAAGCATTTTCGTTAGCCTTCTCCGAGGGGTCTTGCGCAATGGTGTTCTGTATTTTCTTCGAGATCCTGCAGATCCTAATTACAATCCTTTCCGTGATCTAATTGATGATCCAGTGCACAAGCATGCCCGACGTGTTCTTCTTTCAGTAGCTGTTTATGGTAGTTTAATTGTCATGCTGGTGTTTTTACCCGTCAAGCTGGCAATGTGGATGGCTCCTTCAATTTTTCCTTTGGACGTTAGCCTGTCTGATCCATTTACTGAGATTCCGGCAGACATGCTTCTTTTTCAAATTTGTCTACCATTTGCTATGGAACACTTCAAGCCCAGAGCAACAATTAAAGCAGTTCTTCAAAAGTGGTTTACTGCAGTTGGCTGGGCGCTTGGCTTAACTGAGTTTCTGCTGCCAAGACCGGAGGATAATGGTGGACAGGAAAATGGAAATGCTGGCCAAGCAAGGCTGGAAAGAGTTGGTGTTGTTCATCGACCTGGTGCTGAACTCCTTGAGAGACCTTTGGTAGCTCAAGCAGCTGTGATGGACAGTGATAGAGTTAATCAAGGGTCCAGAAGCTCAGATGCTGCTGAAGGATCAGATGGTGACGAACAGGCTGGGGCTGAAGGGTATGAGTTTGTTGTTAGAATTGTGGTGTTGTTGCTATTAGCATGGGTAACCCTGCTTCTCTTCAATTCAACCTTGATAGTTGTACCCATATACCTGGGTCGTGTGGTCTTCGGTGCCATCCCCCGCCTACCAATTACTCATGGCATCAAGTGCAATGATGTTTATGCGTTCAATATCGGGTGCCATCTTCTGGGGGCTTCTATTGCTGGCATTAAATATTCCTTTGGGTATCTTAGGAACCGGACCGTGGGGGTTCTTGTGAATCAGGTTCTGAAATGGTGCGCTGTCTTGCTTAAGAGTTTTGCCCTCTTGTCCATATGGATCTTCATCATTCCAGTATTGATTGGCCTGCTGTTTGAGCTGTTAGTGATAGTTCCACTGCGGGTGCCTGTGGATGAGAGCCCTGTTTTTCTTTTGTATCAAGATTGGGCATTGGGACTAGTATTTCTAAAGATATGGACAAGATTGGTTATGCTGGATCAAATGGCACCCCTTATTGATGGGAGTTGGCGGATGAAGTTTGAGCAGGTGAGAGCAGATGGATTCTCACGGTTGCGTGGTTTGTGGGTCTTACGTGAAATTGTTGGTCCAATTCTCTTGAAGCTGTTGACAGTATTATGCGTGCCATATGTGTTTGCAAGAGGTGTATTTCCAGTGCTGGGCTACCCACTGATTGTGAACTCTGCTGTGTATCGGTTTGCCTGGCTTGGTTGCCTTCTCTTCTCTTTCTTATGGTTCTGTGTGAAGAGGTTCCATGTATGGTTCACGAATCTGCATAACTCAATTAGAGATGACCGTTACTTAATTGGAAGGCGGCTGCACAATTTTGGGGAAGATGACATGGAAACAAAAGATACAAAT---------------------ATAATTCGGGACCATATTTTTGGCAGCACA---------------------------------------------------------AGCATGTCTGCTTCTGGTCAGCTGCAACAGGAAGCTGATGCTGGTTTAAGATTGCGACCTCGTCGACAT------------------GAGCATTTGGTGGAC
>Efe_3
ATG---------------------------------GCCTCGACGGCGGAAGAGCGGGTCAGCGTGCCGGAGAGTTTCAGGGATCTGAAA------------------------------------------------------GAGGAGGAAGAGGAGGAAGACGTTTGCCGGATCTGCCGAAACTCCGGCGACGCCGACAACCCTCTGCAATACCCCTGTGCCTGCAGCGGCAGCATCAAGTACGTACACCAGGACTGCCTCCTCCAGTGGCTCAACCACAGCAATGCCCGGCAGTGCGAGGTGTGCAAACACTCATTTTCTTTCTCCCCGGTTTATGCTGAGAACGCTCCCTCAAGGCTTCCTTTTCAGGAATTTCTGGTTGGCATTGCAATGAAAGCATGCCATGTTCTTCATTTTTTTCTACGCCTTTCTTTTGTGCTCTCTGTGTGGCTTCTTATAATTCCCTTCATAACTTTCTGGCTTTGGAGACTGGCCTTTGTGAGAAGCCTAGGTGAAGCACGGAAGTTATTCTTGAGCCGCATATCTGCTGCCTTGATCCTGACAGATTGTTTGCATGGATTTCTACTTTCTGCTAGCATTGTATTTATATTTCTCGGAGTCACTTCATTGAGGGATTACTTTAGGCATCTACGAGAACTTGGAGGGCAAGATGCAGATAGAGAAGATGATGCT---GATAGG---CATGTTGCTCGTGCAGCCAGGAGG---CCAGGCCCTGACAACAGGATTCAGGCTGGAGCTGGGAATGTTGATGATGCTCCTGGGGGGCAAGGAATTCCTGCTGCAGGTGAAATTATTATTAGAAATGCAGAAAATGTTGCAGCACAGTTGGAAATGCAGGCAGGTCGTCTTGAAGCTCGTGTTGAGCAAATGTTTGATGGTCTTGATGATGCAGATGGTGCTGAAGATGTGCCCTTCGATGAGCTTGTTGGCATGCAAGGACCTGTTTTCCATTTGGTTGAGAATGCAATAACAGTTCTGGCAAGCAATGCAATATTTGTTGGTGTTGTCATTTTTCTTCCCTTTTCAGTTGGACGGTTGTTAGTTTTCTATGCTTCTCGGGTTCTTTACACAACATCTGGAACACTCGGCTCAAATTTCATACCTCTTACCGAGTCAGCTTTTGCTTTGGCGAACACAACAGTAATTAATCCCATTAGCTATGTCGCTAATATATCTGAAGATGGTGGTGGTGATGTTCTGGCTGGTCAGCTTGCTGGC------------------TTTTTAAATGTGACCAGTTTAGGAGATGCCACAAGCAGTAGTGGTGGGTTGGGTTCTACAAATATTTTCAAGGGGACGCCC---ACAAAATTTCACGATTCTGATGTTGCGACTCTTGCTATCGGATATATGTTCATATTCTGTGTGGTGTTCTTTTACCTGTCTCTATTGGCCTTGTTCCGCTACTGCAAAGGCGAACCTTTGGCTATGGGTCGACTTTACAGAATTGCCTCTGCAGCAGAGGCAATTCCTTCTATAATGAGGCAGTTTTTAGCTGGAATGAGACACTTAATAACCATGGTTAAAGTCACATTTCTCTTGGTGATTGAGCTTGGGGTGTTTCCTTTGATGTGTGGTTGGTGGTTGGATATTTGTACGATCAAGATGCTTGGAACTACAGTTGCACAGCGAGTTGAATTCTTTTCTGCGTCACCTCTGGCAAGCTCCATGATCCACTGGGCCGTGGGAATTGTATATATGCTGCAAATAAGCATTTTCGTTAGCCTTCTCCGAGGGGTCTTGCGCAATGGTGTTCTGTATTTTCTTCGAGATCCTGCAGATCCAAATTACAATCCTTTCCGTGATCTAATTGATGATCCTGTGCACAAGCATGCCCGACGGGTTCTTCTTTCAGTAGCTGTTTATGGCAGTTTAATTGTCATGCTGGTGTTTTTACCTGTAAAGCTGGCAATGTGGATGGCTCCATCAATGTTTCCTTTGGACGTTAGCCTGTCTGATCCATTTACTGAGATTCCAGCAGATATGCTTCCTTTTCAAATTTGTCTACCATTTGCTATGGAGCACTTCAAGCCCAGAACAGCAATTAAAGCAGTTCTTCGAAGGAAAATGGAAATGCTG------------------------------------------------------------------------GCCATGGAAGGCAGGAAAGAG------------------------------------------------------------------------------------GTTAATCAAAGGGCCAGAAACTTAGATGCTACTGAAGGATCAGATGGTGACGAACAGGCTGGGGCTGAAGAGTACGGGTTTGTTGTCCGAATTGTGGCGGTGTTGCTATTAGCATGGGTAACTCTGCTTCTCTTTAATTCAACCTTGATAGTTGTACCCATATACTTGGGACGGGTGGTCTTCGGTGCCATTCCCCGCCTACCAATTACTCATGGCCTCAAGTGCAATGATATTTACACTTTCAATATTGGGTGTTATCTTTTGGGGGCTTCTATTGCTGGGATTAGATATTCCTTTGGGTATCTTAGGACCCGGACAGTGGGGGTTCTTGTGAATCAGGTCCTGAAATGGTGCGCTGTCTTGCTTAGGAGTTTTGCTCTCTTGTCCATGTGGATTTTTGTCATCCCATTATTGATCGGCCTGCTGTTTGAGCTGTTAGTGATAGTTCCACTACGGGTGCCTGTGGATGAGAGCCCTGTCTTCCTTCTGTATCAAGATTGGGCATTGGGGCTAGTATTTCTGAAGATATGGACAAGATTGGTTATGCTGGATCAAATGGCACCCTTTATTGATGGGAGCTGGCGAATGAAGTTTGAGCAGGTGAGAGCAGATGGATTCTCACGGTTGCGTGGTTTGTGGGTCTTGCGTGAGATTGTTGGTCCAATCCTCTTGAAGCTTTTGACAGCATTATGCGTGCCATATGTGTTTGCAAGAGGTGTATTTCCAGTGCTGGGCTACCCGTTGATTGTGAATTCTGCTGTGTATCGGTTTGCATGGCTTGGTTGCCTTCTTTTCTCTTTCCTGTTGTTCTGTGTGAAGAGGTTCCATGTA---------------AAGAAGGCATGCGCACTGAAACGAAGACCTTTTCAGAGGGGAGGGAGGAAGAGGGGAGAGAGAGCACTGAAATCTTCGCAGTCGAAC---------------------GTTGAATCAGACACGAAGATTTTGGCGACCTTCTCCATCACCAAT---------------------------------CCCATTGGGCAGATTCCTCTTTTTGGCTCGGAGCAGGACTAT---------------------------------------------------------------------
>Egu_1
ATGGAGGAGATCTCCGCCGAGCACCAACCCTTCATCCCTCCTCTAGCCGATGGGGCCGGCCCCTCCTCG---------------------------------------TCGCCGTCGGTGAGCCCCGCCGGAGCCCGCTTCGATGACGAGGAGGACGAGGGGGACGTGTGCCGGATCTGCCGCAACCCCGGCGACGCCGAGAACCCGCTCCGGTACCCCTGCGCCTGCAGCGGCAGCATCAAGTTCGTCCACCAGGATTGCCTCCTCCAGTGGCTCAACCACAGCAACGCTCGCCAGTGCGAGGTGTGTAAACATACATTTTCTTTCTCCCCTGTTTATGCTGAGAATGCCCCAGCAAGACTTCCCTTTCAGGAGTTTGTGGTTGGGATGGCAATGAAAGCGTGTCATGTCCTGCAATTTTTCCTCCGGCTTGCTTTTGTTCTTTCTGTTTGGCTCCTTATAATACCTTTTATTACATTTTGGATATGGCGTTTGACATTTGTGAGGAGTCTCGGTGAAGCTCAAAGGCTGTTTTTGAGTCACATATCTGCCCCTTTGATTCTCACTGATTGCTTACATGGGTTCCTACTTTCTGCTAGCATTGTGTTTATATTTCTTGGGGCAACGTCATTAAGGGATTATTTTAGACACCTCCGTGAACTTGGAGGACATGAT---------GATGATGAAGGTCATGAAAGG---CATGGTGCTCGTGCTGTGAGAAGACTTCCTGGCCCAGCTAATAGGATTGCTGCTGGAGATGGGAATGCTGAAGATGGAGGTGGTGCCCAAGGAATTGCTGGGGCAGGTCAAATTATAAGAAGAAATGCGGAAAATGTTGCCGCACGGTTG---GTGCAGGCTGCCCGTCTTGAAGCACATGTTGAACAGATGTTTGATGGATTGGATGATGCGGATGGTGCAGAAGATGTACCATTTGATGAGCTTGTTGGCATGCAAGGGCCCGTATTCCATTTGGTTGAAAATGCTATAACAGTACTGGCAAGCAATGCTATATTCCTGGGTGTAGTAGTTTTTGTTCCCTTTTCATTAGGAAGGATGGTACTCTACTATTTATCATGGTTCTTTTCATCTGCATCTAGTCCGATGTTAGCGAAAGTCATGCCTCTTACAGAATCAGCTCTTTCCTTGGCTAATATTACCTTGAAGAACGCACTTACTGCTGTAAAGAATTTGTCAGCTGAAAGTGATAACGAGAGCATACTTGGGCACGTGGTGGATGTGGTTGCAGGATCTGTGAAAGTAAATGCAACTGGACTGGATGAAGTCTCAAATAATGTTAGAATGCATGTCGCATCAGATTTATTGAAAGGAACATTTGCCGGCTACTCACGTCTTTCAGATGTCACTACACTTGCTGTTGGATATATGTTTATATTCTCTATGGTGTTCTTCTACCTTGGGCTCCTCGCTTTGATTCGATACACTAAGGGTGAGCACCTGATTATTGGGAGGCTTTATGGGATAGCTACAATAGCAGAAGCAATCCCTTCTCTTTTCAGACAGTTTGTGGGAGCAATGAGACATCTGATGACTATGGTTAAGGTTGCTTTTCTTCTGGTGATTGAACTTGGGGTCTTTCCATTAATGTGTGGGTGGTGGCTTGATGTGTGTACTTTAAGGATTCTGGGTGCAACAATTTCTCAAAGAGTGGAGTTCTTTTCAATGTCACCATTAGCAAGCTGTTTGGTCCACTGGCTTGTTGGAATTATTTACATGCTTCAGATAAGCATTTTTGTTAGCCTTCTTCGAGGGGTATTGAGAAATGGGGTTCTATATTTTCTCCGGGATCCGGCAGATCCTAATTACAATCCATTTCGTGATTTAATTGATGACCCTGTGCATAAACATGCCCGCCGAGTTTTGCTTTCTGTTGCTGTTTACGGAAGTTTGATTGTGATGCTAGTCTTCTTACCGGTCAAACTTGCTATGCAATTAGCACCTTCCATGTTTCCATTGGACATCACTGTTTTTGACCCTTTTACCGAGATTCCTGCGGATGTGCTTCTGTTCCAAATCGGCATTCCGTTTGCGATTGAGCATTTCAAACCTCGAGCGACAATTAAATCCATTTTACATCATTGGTTCACAGCAGTTGGCTGGGCTCTTGGCTTAACCGATTTCCTACTACCTAGACCTGAGGAAAATGGTGGGCAGGAAATTGGGAATGGAGAACTAGTTAGACGGGGTAGAATACATGATGCATATCAAGGTGGAGTTGAGCAGCCTGACCAGCATTTGGCACCATTACTTGCTGCCAATGATCATAACAGGAGGGTTCATCCTATTGGACATGCTGATGCTGCTGAAGATTCTGATATAGATGATCAGACAGATTCTGAG---TATGGTTTTGTACTCCGTATTGTGTTATTGCTGGTGTTAGCATGGATGACTCTTCTGCTCTTTAACTCTGCGATGATTGTTGTGCCTATTTCACTTGGACGCATGCTGTTTAATGCTATCCCCCGCCTCCCAGTTACTCATGGTATCAAGTGCAATGATCTATTTGCATTCAGCATTGGGTGTTACATCATCTGGGCTGTTGTAGCTGGAACCAGATACTCGATTGAATATATTAAAGCCCGGCGAGTACATGTTCTGGTATCACAGATTTGGAGGTGGTGTGTTATGGTCCTCAAGTGTTCTGCCCTTCTTTCTATATGGATTTTTGTTATCCCTGTGCTGATTGGCCTTCTTTTCGAGCTTCTGGTGATTGTACCAATGAGGGTGCCTGTGGATGAAAGCCCAGTCTTCCTGCTATACCAGGATTGGGCTTTGGGTCTGATATTTCTCAAGATATGGACTAGACTGGTCATGTTGGATCATATGGCACCATTGGTAGATGAAAGCTGGCGTAGAAAGTTTGAAAGAGTGAGAGAGGATGGGTTCTCCCGGCTGAGGGGCCTTTGGGTCCTGCGTGAGATTGTGATACCAATTGTCTCAAAGCTGTTGACTGCACTCTGCGTGCCTTATGTGTTTGCAAAGGGCATTTTCCCAGTGTTTGGCTACCCATTAATAGTGAACTCTGCTGTGTACCGGTTTGCCTGGCTGGGCTGTCTCCTTGTCACTATGATGTGCTTCTGTGCCAGACGGTTCCACATTTGGTTCACCAACCTCCACAATTCCATAAGGGATGACCGCTATCTGATAGGCCGGAGGTTGCATGACTATGGGGAGGAAACTATGAGGAAGAGAAGTGAATCA---------------------GAGATCATTCCACATAACCGAGACATTATCCCA------------------------------------------------------GCCGATGCTGCTCTGATACGGCATGAACAAGAGGCAGAT---GGGCTCAGGCAGAGACGGCATAATCAGCGCCCTAACCACCAGCAG---AGGCTGGCCATA
>Egu_2
ATGGAGGAGATCTCCGCCGAGCACCAGCCCATCATCCCTGCCCCCGCCGACGGGGTGGGCCCCTCCTCGTCGCCC------------CTGCAGCCGTCGCCGTGGCCGTCGCCGTCGGTGAGCCCTGCCGGCTCCCGCTACGACGAGGAGGAGGACGAGGGGGACGTGTGCCGGATCTGCCGCAACCCTGGGGACGCCGATAACCCCCTCCGCTACCCCTGCGCCTGCAGCGGCAGCATCAAGTACGTCCACCAGGACTGCCTCCTCCAGTGGCTCAACCACAGCAACGCTCGCCAGTGCGAGGTGTGTAAACATGCATTTTCTTTCTCGCCTGTTTATGCTGAAAATGCTCCTGCAAGACTTCCCTTCCAGGAGTTTGTGGTTGGGATGGCAATGAAAGCATGTCATGTCCTGCAATTTTTCCTCCGGCTTGCTTTTGTTCTTTCTGTTTGGCTCCTCATAATACCTTTTATTACATTCTGGATATGGCGCTTGACATTTGTGAGGAGTCTTGGTGAAGCTCAAAGGCTGTTTTTGAGTCACATATCTGCACCTTTGATTCTAACTGATTGCCTACATGGGTTCCTACTTTCTGCCAGCATCGTGTTTATATTTCTTGGGGCAACTTCATTAAGGGATTATTTTAGACACCTACGCGAACTTGGAGGACATGATGCTGAGAGGGATGATGAAGGTCATGAAAGG---CATGGTGCTCGTGCTGTGAGAAGACTTCCTGGCCCTGCTAACAGGATTGCTGCTGGTGATGGGAATGCTGAGGATGCAGGTGGGGCCCAAGGAATTGCTGGGGCAGGTCAAATTATAAGGAGAAATGCAGAAAATGTTGCTGCACGTTTGGAAATGCAGGCTGCTCGTCTTGAAGCACATGTTGAACAGATGTTTGATGGATTGGATGATGCAGATGGTGCAGAAGATGTACCATTTGATGAGCTTGTTGGCATGCAAGGGCCTGTATTCCATTTGGTTGAAAATGCTATAACTGTATTGGCAAGCAATGCGATATTCTTGGGTGTTGTAGTTTTTGTACCCTTTTCATTAGGAAGGATAGTACTCTACTATTTGTCATGGTTCTTTTCATCTGCATCTAGTCCAGTGTTGGCAAAAGTCATGCCTCTTACAGAATCAGCCCTTTCATTGGCTAACACTACCTTCAAGAATGCACTCACTGCTGTAAAGAACTTGTCGGCTGAAAGCGATAATGAGGGTGTTCTTGGTCACATGGTGGAGGCAGTTGCAGGATCCTTGAAATTGAATGCAACTGTATTAGATGAAGTCTCTAATAGCCTTAGAACGCATGTTGCATCAGATCTCTTTAAAGGAACATTTCTTGGCTATTCACGTCTTTCAGATGTCACTACACTTGCGGTTGGGTATATGTTCATATTTTCTATGGTATTCTTCTATCTTGGTCTCCTCACTTTGATTCGATACACTAGGGGTGAGCGTTTGATTATGGGGAGGCTTTATGGAATAGCTACAATAGCAGAGGCAATCCCATCTCTTTTCAGACAGTTTGTGGGAGCAATGAGGCATCTGATGACTATGGTTAAGGTCGCATTTCTTCTGGTGATTGAACTTGGGGTCTTTCCATTGATGTGTGGGTGGTGGCTTGATGTATGTACTTTAAGGATGCTGGGTGCAACAATTTCTCAAAGGGTCGAGTTCTTTTCTTTGTCACCATTGTCAAGTTGTTCAATTCATTGGCTTGTTGGAATTGTTTACATGCTTCAAATTAGCATTTTTGTCAGTCTTCTTCGAGGGGTATTGAGAAATGGAGTTCTATATTTTCTACGGGACCCAGCAGATCCAAATTATAACCCATTTCGTGATCTAATTGATGACCCTGTGCATAAACATGCCCGACGAGTTTTGCTGTCTGTTGCTGTTTATGGAAGCTTGATTGTGATGCTTGTCTTCTTACCTGTCAAACTTGCTATGCGATTAGCACCTTCCATTTTTCCATTGGATATCACTGTTTTTGACCCTTTTACTGAGATACCTGCGGATGTGCTTCTGTTCCAAATCTGCATTCCATTTGCGATTGAGCATTTCAAGCCACGAACGACAATTAAATCCCTTTTACGTCATTGGTTTATTGCGGTCGGCTGGGCTCTTGGCTTAACTGATTTCTTACTACCCAGACCTGGGGAAAATGCAGGGCAGGAAATTGGGAATGCAGAACTAGCAAGACGAGACAGAATGCATGATGCACATCAAGGTGGAGCTGGGCAGCCTGACCAGCCTCTGGCACCATTAATTGCTGCTGATGATCATAACAGGAGAGGCCATCCTATTGGAAATGCTGATGTTGCTGAAGACTCTGATGTAGATGATCAGGCGGATTCTGAG---TATGGTTTTGTAGTCCGTATTGTGTTATTGCTGGTGTTAGCATGGATGACTCTTCTGCTCTTTAATTCAGCAATGATAGTTATACCTATTTCACTGGGGCGCACACTATTTAATGCCATCCCTCGCCTCCCAATTACTCATGGTATCAAGTGCAATGATCTATTTGCATTCAGTATCGGGTGTTACATCATCTGGGCTGTCATAGCTGGAGCCAGATATTCAATTGAATACATCAAAACCCGGAGAGCACACGTTCTGTTATCACAGATTTGGAAGTGGTGTGTAATCGTTCTCAAGAGTTTTGCCCTTCTGTCTATTTGGATTTTTGTTATCCCTGTGCTGATTGGTCTCCTTTTTGAGCTTCTGGTGATTGTGCCAATGAGGGTGCCTGTGGATGAAAGCCCAGTTTTCCTCCTATACCAGGATTGGGCTTTGGGGCTGATATTTCTTAAGATATGGACTAGACTGGTTATGTTGGATCAGATGGCACCATTGGTAGATGAAAGATGGCGCAGAAAGTTTGAGAGGGTGAGAGAGGATGGGTTTTCCCGGTTGAGGGGGCTTTGGGTCTTGCGTGAGATTGTGTTCCCAATTGTCTCAAAGCTGCTGACTGCACTGTGTGTGCCTTATGTGTTTGCAAAGGGCATCTTCCCTCTCCTTGGCTACCCACTAATAGTGAACTCTGCCGTGTACCGGTTTGCCTGGCTGGGATGTCTCCTTGTCAGTGTGATGTGCTTCTGTGCCAGGCGGTTCCATGTTTGGTTCACCAACCTCCACAATTCCATAAGGGATGATCGCTATCTGATAGGCCGGAGGTTGCATAACTATGGGGAGAAAACGGTGGAAAACAGTGAGTCAGAG---------------------ATCCTTATTCCGCGTAACCAAGACATGAATGCA------------------------------------------------------GCTGATGCTGGTCCGATATGGCATGAACAAGAAGCAGAT---GGGCTTAGACAGAGACATCCTAATCAGCGTCCTAACCACCAACAG---AGGCTGGCCATA
>Lch_1
ATG------------------------------------------------------------------------------------------------------GCGACGGATCAAAACGCTCAAATCCCCGCATTCGATGAGGAAGAAGAAGAGGAAGAAGATGTTTGCAGGATCTGCCGCAACCCTGGCGATGCTGAGAACCCTCTTCGCTATCCCTGCGCCTGCAGCGGCAGCATTAAATTCGTCCACCAGGATTGCCTCCTCCAGTGGCTCAGCCACAGCAACGCCCGCCAGTGCGAGGTGTGTAAACATGCATTTTCTTTTTCCCCCGTTTATGCTGAGAATGCCCCAGCAAGGCTACCTTTCCAGGAGTTTGTGGTTGGGATGGCAATGAAAGCATGTCATGTTCTGCAGTTCATCCTGCGCCTTGCTTTTGTACTTTCTGTCTGGCTCCTTATCATACCCTTCATCACGTTTTGGATATGGAGATTGACATTTGTGAGGAGTCTTGGTGAAGCCCAGAGACTGTTCTTGAGTCACATATCTGCTACCTTGATTCTTACCGATTGCTTGCATGGGTTTCTACTTTCTGCAAGCATTGTGTTTATATTTCTAGGAGCCACCTCTCTAAGAGATTACTTTAGACATCTCAGAGAGCTTGGAGGCCAGGATGCTGAGAGGGACGATGATGGTAATGACAGA---CATGGTGCCCGTGCAGTAAGGAGGCCTCCCGGTGCAGCTAATCGGATTCAAGCCGGTGATGGGCATGGTGAAGATGCTGCTGGAGCCCAAGGAATTGCTGGAGCGGGTCAAATAATTAGAAGAAATGCAGAAAATGTTGCTGCCCGGTTGGAAATGCAAGCAGCTCGCCTCGAAGCGCACGTTGAACAGATGTTTGATGGCCTGGATGATGCTGATGGTGCAGATGATGTACCATTTGATGAGCTTGTTGGCATGCAAGGGCCTGTATTTCATCTGGTTGAAAATGCAATAACTGTTCTGGCGAGCAATGCAATATTTCTTGGTGTCGTAATCTTTCTGCCCTTCTCATTAGGACGGGTAGTACTGTACTACTTATCTTGGTTCCTTTCAACT---TCTAGTCCAGTGTTGTCAACAATGATGCCATTAACAGATTCAGGC------CTAGCAAATATCACAACAACAAGTGAATTACCTGCTGCAACTAATTCGACATCTGTGAAATATGTTGAAGGTCTGATTGGACAAGCTGTGGAGGTGTTTACGGAATCC------ATGAATACAACTGGTCTAGATAAGGTCTCAAACAGCGTTAGGACGAGTGTT------------------------------GGAACTTCACGCCTCTCTGATGTTACTACTCTTGCTATTGGTTATTTGTTCATATTTTGCCTGGTCTTCTCCTACCTTGGACTTGTTGCTCTAATTCGCTATGCCAGAGGTGAACCTTTGACAATGGGAAGGCTTTATGGGATTGCTTCAATAGCAGAGGCTATTCCATCTCTTGTGAGACAGTTCTTGGCTGGAATGAAGCATTTAATGACTATGGTTAAGGTTGCTTTTCTTCTGGTGATTGAACTTGGGGTCTTCCCTTTGATGTGTGGATGGTGGTTGGATGTTTGTACGATAAGGATGCTGGGGACAACAATTGCTCAACGGGTTGAATTCTTTTCAGTCTCACCCTTAGCAAGCTCCTTGATACACTGGCTTGTGGGGATTGTGTACATGCTACAAATCAGCATTTTTGTCAGCCTTCTTCGAGGGGTTTTGCGTAATGGAGTTCTATATTTTCTCCGGGACCCTGCTGATCCAAACTATAATCCATTCCGTGATTTAATTGATGACCCTGTCCACAAACATGCTCGTCGGGTCTTGTTGTCCGTTGCTGTCTATGGGAGTTTGATTGTGATGCTGGTGTTTTTACCTGTAAAACTTGCTATGCGGTTGGCACCTTCAATCTTTCCCTTGGATATTTCTGTTGCTGATCCATTCACTGAGATTCCTGCGGACATGCTTCTGTTTCAAATCTGTATACCATTTGCAATTGAGCATTTCAAGCCACGAACAACAATCAAAGCTCTTCTTCGCCAATGGTTTATAGCAGTTGGTTGGGCACTTGGGTTAACCGATTTCTTGCTGCCCAGACCTGAAGACAATGGCGGGCAGGAAAATGGTAATGTGGAGCCAGCAAGGCAGGACAGG---------------------------------------------------------------------------------------------------------------------------------------------------------TATGGTTTTGTACTTCGTATTGTGCTTTTGCTGGTGCTGGGATGGATGACTTTGCTTCTCTTCAACTCGGCCTTGATAGTCGTACCCATCTCACTTGGGCGTGCTTTATTCAATGCCATTCCTCGCTTCCCAATAACTCACGGCATAAAGTGTAACGATCTATATGCATTCAATATTGGATGCTACATCATCTGGACTGCTGTAGCTGGGGCCAGGTATTCAATTGAATATGTTAAAACTCGGAGAGCAGCGGATCTGGCAGCCCAAATCTGGAAGTGGTGTACAATTGTTCTTAAGAGTTCTGTACTGTTGTCAATATGGATATTTATCATCCCGGTGCTGATTGGTTTGCTGTTTGAGTTGTTGGTGATTGTGCCAATGCGAGTGCCTGTGGACGAAAGCCCAGTTTTCCTCCTGTATCAGGATTGGGCATTGGGGCTCATCTTTCTGAAGATCTGGACTAGACTGGTTATGCTGGATCAGATGGCACCCTTGGTGGATGAGAGTTGGAGGATCAAGTTTGAAAGGGTGAGAGAAGATGGGTTTTTGCGGCTGAGGGGCCTGTGGGTCCTGCGTGAGATAGTGTTCCCGATTGTTGTGAAGCTTTTAACAGCCCTGTGCGTGCCCTATGTCTTTTCGAGGGGATTGTTCCCTGTACTTGGCTATCCTTTAATTGTGAACTCTGCAGTCTACCGGTTTGCCTGGCTGGGCTGCCTCCTCTTTAGCGTGCTGTTCTTCTGTGCCAAGAGATTCCATGTCTGGTTCACCAACCTCCACAACTCCATACGGGATGACCGCTATCTGATAGGCCGCAGGCTCCATAACTTCGGGGAAGATAAGACAGATAGGGGCAATGAGGCA---------------------GAGATTGTTTCGGAGAGGCAAGAT---------------------------------------------------------------------GCAGGTTTGGTCCAGCATGAGCGAGAA---GATGTAGGACTGAGGTTGAGGCACGCTAATCGG---CATGATCAT---------------------
>Nco_1
ATG---------------------------------GCCTCGATGGTGGAAGAGCGGGTCAGCGTGCCGGAGAGTTTCAGGGATCTGAAGGAGGAAGAAGAAGGG------------------------------------GAAGAGGAGGATGAGGAGGAAGACGTCTGCCGGATCTGCCGAAACCCCGGCGACGCCGACAACCCTCTGCGGTACCCTTGCGCCTGTAGCGGCAGCATCAAGTACGTACACCAAGAATGCCTCCTCCAGTGGCTCAACCACAGCAACGCCCGGCAGTGCGAGGTATGCAAACATGCATTTTCCTTCTCCCCAGTTTATGCGGACAATGCTCCCTCAAGGCTTCCTTTTCAGGAATTTCTAGTTGGCATTGCTATGAAAGCATGCCATGTTCTTCAATTTTTTCTACGCCTCTCTTTTGTGCTCTCAGTGTGGCTTCTTATCATTCCCTTCATAACTTTCTGGCTTTGGAGATTGGCCTTTGTGAGGAGCCTAGGTGAAGCACGGAAGTTATTCTTGAGCCGGATTTCTGCTGCCTTGATCCTTACAGATTGTCTGCATGGATTTCTACTTTCTGCTAGCATTGTATTTATATTTCTTGGGGCCACATCATTGAGGGACTACTTTAGGCATCTACGAGAACTTGGAGGGCAAGATGCTGATAGAGAAGATGATGCC---GATAGG---CAAGGTGCTCGTGCAGTAAGGAGG---CCAGGCCCTGGAAACAGGATTCAGGCTGGAGCTGGAAATGTTGATGATGCTCCAGGGGGGCAAGGAATTGCTGGTGCAGGTCAAATCATTATGAGGAATGCAGAAAATGTTGCCGCACAGTTGGAATTGCAGGCAGCTCGTCTTGAAGCTCGTGTTGAGCAAATGTTTGATGGTCTTGATGATGCAGATGGTGCTGAAGATGTGCCTTTCGATGAGCTTGTTGGCATGCAAGGACCTGTTTTCCATTTGGTTGAAAATGCAATAACAGTTCTGGCAAGCAACGCAATATTTCTTGGTGTTGTCATCTTTCTTCCTTTTTCAGTTGGACGGCTGCTAGTTTTCTATGCTTCTCGGATTCTTTCCACAACCTCTGGGACACTCCGCTCAAATTTCATGCCTGTTATGGAGTCAGCCCTTGCCTTGGCAAACACAACAGTGAACAATCCTATTAGCTATGTCGCCAATATATCTGAAGATGGTGGTGGTACTATTTTGGCTGGTCAGCTTGCCAGC------------------TCTTTAAATATGACCAGTTTAGGAGATGCTGCAGGCAGTAGTAGTGGATTGGGA---ACAAATATTTTCAAGGGGATGCCC---ACAACATTTCACCTTTCTGATGTCGCAACTCTTGCTATTGGATATATGTTCATATTCTGTGTGGTGATCTTTTACCTGTCTCTATTGGCCTTGATTCGCTACTGCAAGGGTGAACCTTTGGCTATGGGTAGGCTTTATGGAATTGCCTCAGCAGCAGAGGCAATTCCCTCTATAATGAGGCAGTTTTTAGCTGGAATGAGGCACCTAATAACTATGGTTAAAGTTGCATTTCTCTTGGTGATTGAGCTTGGGGTGTTTCCTTTAATGTGTGGCTGGTGGTTGGATATTTGTACAATTAAGATGCTTGGAACTACAGTTGCACAGCGAGTTGAGTTCTTCTCTGTGTCACCTCTGGCGAGCTCCTTGATCCACTGGGCCGTGGGAATCGTATATATGCTGCAAATAAGCATTTTTGTTAGCCTTCTACGAGGGGTATTGCGCAATGGTGTTCTGTATTTTCTTCGAGATCCTGCAGATCCTAATTACAATCCCTTCCGTGATCTAATTGATGATCCTGTGCACAAGCATGCCCGACGTGTTCTTCTATCAGTTGCTGTTTATGGTAGTTTAATTGTCATGCTGGTGTTCTTACCAGTCAAGCTGGCAATGTGGATGGCTCCATCAATTTTTCCTTTGGACGTTGGGCTCTCTGATCCATTCACTGAGATTCCAGCAGACATGCTTCTTTTCCAAATTTGTCTGCCATTTGCTATGGAGCATTTCAAGCCCCGAATAACAATTAAAGCAGTTCTTCGAAGGTGGTTTACTGTAGTTGGTTGGGCTCTTGGATTGACTGAGTTTCTGCTGCCAAAACCTGAGGATAATGGTGGACAGGAAAATGGAAATGCTGGCCAAGCAAGGCAGGAAAGAGTGGGTGTTGTCCATCGACCTGGTGCTGAACTCCATGAGAGAGCTTTGGTAGCTCAAGCAGCTGTGAGGGACACTGATAGATTTATTCAAGGGGCCAGAAACCTACATGCTGCTGAAGGATCAGATAGTGACGAACAAGCTGGCACTGAAGAGTATGGGTTTGTTGTTCGAATTGTGTTGTTGTTGCTATTAGCATGGGTAACGCTGCTTCTCTTTAATTCAACCTTGATAGTTGTGCCCATATACTTGGGACGTGTGGTCTTTGGTGCCATTCCCCGCCTGCCAATTACTCATGGCATCAAGTGCAATGATATTTATGCGTTCAATATTGGGTGTCATCTTCTCGGGGCTTCTATTGCTGGGATTAGATATTCTTTGGGGTATCTTAGAACCCAGAGAATGGAATTTCTTGTG---CAGGTTCTGAAATGGTGCTCTGTCTTGCTTAAGAGTGCTGCTCTCTTGTCCATATGGATTTTCGTCATCCCAGTATTGATTGGTCTGCTGTTTGAGCTGTTAGTGATAGTTCCACTGCGGGTGCCTGTGGATGAGAGCCCTGTTTTCCTTCTGTATCAAGATTGGGCATTGGGGCTAGTATTTCTCAAGATCTGGACAAGATTGGTTATGCTGGATCAAATGGCGCCCCTTGTTGATGAGAGTTGGCGGATGAAGTTTGAGCGGGTGAGAGCAGATGGATTCTCAGGGCTGCGTGGTTCGTGGGTCTTTTGTGAGATTGTTGCTCCAATTCTCTTGAAGCTTTTGACTGCACTATGCGTACCATATGTGTTTGCAAGAGGAGTATTTCCAGTGCTGGGCTATCCACTGATTGTGAACTCTGCGGTGTATCGGTTTGCATGGCTTGGTTGCCTTCTCTTTTCTTTCTTGTGGTTCTGTGTTAAGAGGTTCCATGTTTGGTTCACCAATCTGCACAACTCAATTAGAGATGACCGTTACTTAATTGGAAGGAGGCTGCACAATTTTGGGGAAGATGTCATGCAAGCTAAGGATACAAAT---------------------GTAATTCGGGAGCAGCGTTTTGGCGGTACA---------------------------------------------------------AGCATACCTGGTTCAGGCCAGCAGCAACAAGAAGAAGATGCTGGTTTAAGGTTCCGACCCCGTCGACAT------------------GAGCACCTGATGGCC
>Osa_1
ATG------------------------------------------GCGGACGTCGCCGCGGACCGGCCTCCCGCG------------GCCGAGCAGGAGGAGGCGCGGCCGCCCTCATCCACCGCGGCGGTGGCGGAGGAGGACGAGGAGGAGGAGGAAGGGGACGTGTGCCGGATCTGCCGGAACCCGGGGGACGACGAGCACCCGCTCCGGTACCCGTGCGCCTGCAGCGGCAGCATCAAGTTCGTGCACCAGGACTGCCTCCTCCAGTGGCTCGACCACAGCAACTCCCGCCAGTGCGAGGTTTGCAAACATGCATTCTCTTTCTCGCCCGTCTATGCTGACAATGCTCCGTCAAGACTCCCCTTCCAAGAACTTATTGTTGGTGTTGGGATGAAAGCGTGCCATGTGCTTCAGTTTGTCCTCCGGCTTGCCTTTGTTCTTTCAGTTTGGCTCATGATTATCCCCTTCATCACTTACTGGATATGGAGGTTAACATTCGTGAGAAGTCTTGGTGAAGCACAGAGGCTATTCTTGAGTCATATCAGCGCTCAGTTGATCCTAAGTGACTGTTTACATGGTTTTCTTCTCTCAGCTATTATTGTCCTTATATTTCTTGGAGCTACCTCTTTAAGGGACTATATAAGACACTTGCGGGAACTTGGAGGGCATGATGCTGAGAGGGATGATGGGGGCCGTGAAAGG---CATGGTGCACGAGCTGTCAGAAGGCTACCTGGTCCTAATAACAGGGTTCCTGCTGCAGATGGAAACGTTGACGAATTAGCAGAAGCCCAAGGACTT---GGTGCTGGTGAACTTTTGAGAAGAAATGCAGAAAATGTTGCTGCTCGATTAGAA------------CGACTTGAAGCTCAAGTCGAGCAGATGCTAGATGGTTTGGATGATGCAGATGGTGCAGAGGATGTTCCTTTTGATGAACTTGTAGGCATGCAAGGCCCTGTTTTCCACTTGGTTGAGAACGCAATAACAGTTCTGGCCAGCAATGCTATATTCCTCATTGTTGTGATCTTCGTACCATTCTCATTGGGAAGGATTGTCCTGTACTATCTATCATGGTTCTTCTCTTCAGCCTCTAGTCCTATGCTGGCAAGAATGATGCCGTTTACGGAAACTGCTATTTCATTGGCTAATGATACATTGAAGAGTGCACTTAATGCCGTGAAGAACTTATCTGCTGACAGCCATAATGAAGGTGTCATTGGTCATGTCATTGAGGTGGTTACTCAATCATTGAAGATAAATGCCACTGGTCTTACTGTAATGCAGGCCTCTGGGAAG------------AGTAGTCTGATAAAAGGAACTGCTATTGGCTCATCCTATCTTTCTGATCTGACAACTCTTGCTGTGGGATATATGTTTATCTTTTGCCTTGTGTTTTTGTACATTGGATCATTGGCTTTACTGCGGTATGCTAGGGGAGAACGTTTCACCATTGGGAGGCTCTACGGTATAGCTACCATTTTAGAGGCTATCCCATCTCTATGCAGGCAATTCTTTGCTGGAATGAAGCATCTCATGACTATGGTCAAAGTTGCATTCCTTTTGGTGATTGAACTTGGTGTATTTCCCCTTATGTGCGGTTGGTGGCTTGATGTATGCACCTTAAAGATGCTGGGTGCAACAATTGCTCAAAGAGTTGAATTCTTCACGATGTCACCCTTGGCAAGCTCCTCTATCCATTGGCTTGTTGGGATTATATATATGCTTCAAATAAGCATATTTGTCAGCCTTCTTCGAGGGGTACTGCGCAATGGTGTTCTTTATTTCTTGCGGGACCCTGCCGATCCAAATTACAATCCGTTTAGGGATTTGATTGATGATCCTGTGCATAAACATGCCCGGCGAGTTCTTCTGTCTGTTGCTGTGTATGGAAGCTTGATTGTGATACTTGTTTTCTTACCTGTCAAACTGGCCATGCGAGTAGCTCCATCGATTTTTCCTCTGGACATCACCATTTTTGACCCATTTACAGAGATCCCAGTTGATGTGCTTCTGTTCCAAATATGCATCCCGTTTGCAATTGAGCACTTCAAGCCTCGTGCAACAATTAAAGCACTTCTGCGTCATTGGTTTGCTGCTGTTGGTTGGGCATTAGGCTTAACTGATTTCTTACTGCCAAGACATGAAGAAAATGGTGGGCAAGAGAACTGGAATGGCAGAGCAGGTAGA---GATAGGGTACATGGTGGCCGGGAAATGGTTGCCCCACAGCTGGAGCAGCGTATGATACAACATGTTGCTGATAATCTG---AATGGCAGGGGTAATGCCAATGACAGTAACGAGGTCGCTGAAGAATCTGATGTTGATGACCAGGGAGATTCAGAG---TATGGTTTCGTCCTTCGGATTGTGCTCTTGCTTGTACTGGCATGGATGACTCTGCTGATATTCAATGCTGGAATGATTGTTATTCCAATCTCACTTGGTCGTTTAGTTTTTGAGGCTATTCCCCGCCTGCCAATCACACATGGCATCAAGTGCAATGATTTATTCTCTTTCAGCATTGGATGTTATATTATCTGGAGTGCAGCAGCTGGAACCAGATATGCAATTGATTACATTCGATCACGACGACTGGCCTTCCTAGTGCAACAAATCTGCAAGTGGTGCTCTATTGTTGTGAAGAGTTCTGCTCTCCTGTCAATATGGATCTTTGTTATTCCTGTGTTGATTGGACTCCTGTTTGAGTTACTGGTCATTGTACCCATGAGGGTGCCTATTGACGAGAGTCCGGTTTTCCTGTTGTATCAGGATTGGGCTCTTGGATTAATATTCTTAAAAATATGGACTAGGCTGGTTATGTTGGATCAAATGGCACCTTTGGTTGATGAAAGCTGGAGGACGAAGTTTGAGAGGGTTAGAGAGGATGGCTTCTCCCGTTTGAGAGGTCTATGGGTCCTGCATGAAATCATAATGCCTATTGTCACCAAGCTCCTTACAGCTCTCTGCGTTCCATATGTTCTTGCAAGGGGTGTCTTCCCAGTGCTTGGTTACCCACTCATTGTGAACTCAGCGGTCTACCGTTTCGCGTGGCTTGGCTGCCTGATATTCAGCGCGCTGTTCTTCTGTGGCAAGAGATTCCATGTTTGGTTCACCAATCTCCACAATTCCATTAGGGATGACCGTTATCTGATTGGGCGGAGGCTGCACAACTTTGGTGAGGACTCACTCCATTCAAGTGAACCTGGA---------------------ACAACTACAGCGTCTGACGATGATGAA------------------------------------------------------------CACGAGCAAGCACTCATTCCTCGCGATCAGGAAGGAGAGTTGGGGCTGAGGTTCAGGCGCCATATCATGCGTGGAAACCAACCG------AGAATGGCTGCA
>Out_1
ATGGAGATTGCGGCTGAA---------------------GAACCCCAGGAAATGCCTGCAACCCCGAGACCTAAG------------GGAGAGCAATTCGAACCCTCGCCCTCGCCCACTGAGCATGCTAATTCTATTGATGAAACAGGAGAGGAGGACGAAGACGTTTGCAGAATATGCAGAACCTCCGGAGACGCAGATAATCCTTTGTATTATCCCTGTGCATGCAGTGGCAGCATTAAATATGTTCATCAAGAGTGCCTTCTTCAATGGCTCAATCACAGTAATGCACGCCAGTGCGAGGTTTGCAAGCATGCTTTTTCTTTTTCTCCTGTTTACGCTGATAATACTCCAACAAGATTACCTCTCCGAGAGGTTTTATATGGCACGGCAGTGAAAGCCTGCCATGGCGTGCACTTCTTTTTCCGTCTTTCTTTTGTACTCTCCATATGGCTTCTCTTTATACCATTCATAACTTTCTGGATGTGGCGTTTGTCATTTGTGAGGAGCATAGGGGAGGCCCAAAAACTATTTATAAGTCACATTTCTGCTGCTCTTCTCCTTACGGATTGCTTGCATGGATTCCTGCTGTCGGCTGGCATTGTGTTTATATTTCTGGCTGCAACATCTTTGAGGGAGTACTTTAGACATCTTCGAGAAATTGAAGGGCAGAATGTAGAGAGGGAAGTTGATGGTCTTGACAGGCAAAATGGGGAAAGGGCAGGAAGGCGATTACTTGGGCCGGGTATCAGAGTTCCTGTTGGAGGGGGAAATGGTGAGGTTGGTGGAGCTGGTGAAGAAATCGCTGGGGCAGGGCAAGGTGTCAGGAGGAATGCCCAAAATGTAGCTGCTCGTTTGGAAATGCAAGCCGCACGCCTTGAGGCACATGTGGAACAAATGTTTGATGGTGGGGATGATGCAGATGGTGTTGAAGATGTGCCATTCGACGAGCTTGTGGGGATGCAAGGGCCTGTATTTCATTTGGTTGAAAATGCAATAACTGTACTGGCCAGCAATATGATATTTCTTGGTGTTGTGGTCTTTATTCCTTTTACACTTGGACGGATAGTTCTTTCCCTGGCATCCAGTCTTGTGGTCACAACTGCGAGTGCATTGCAGACAGCTGGGATGCCTGGCACCTCATCAGCTTTGGCTTTGGTAAATATCACTTTAAAGAATAGCCTGAAGTCAGTTGCAGATATATATGCCAGCAATCGAGCTGAT---------------------------------------------------ATGTTTCAGGGTGATCATTCTTCAAGCATTGTTACACCTGGGGATTCTGTAGATGTATTGAAAGAGGCAGTGCTTGCTTATTTGCGGCTTTCTGATGCTGCAACTATTTCTATGGGTTATATAGCTCTTCTGTCTACAGTGTTTTGTTATATTGGCTTGGTAACCTTGCTACGGTACAGCAGAGGGGAACCTTTGACAGTGGGTAGGATGTATGGAATTGCTTCTGTGGCAGAGGCTGCTCCTTCCCTAGCAAGGCAATTGCTGTCTGGAGTTAAGTATTTCTTCACAATGGTGAAGGTTGCTTTTCTCCTACTAGTTGAGATTGGTGTTTTCCCTTTATTATGTGGGTGGTGGCTGGATGTCTGTACTATTAGCATGCTTGGAACAACACTTTCCCAGCGGGTAGCTTTCTTCTGGGTTTCGCCTTTAACAAGTTCGTTACTTCACTGGCTTGTGGGGATTGTATATATGTTGCAAATAAGCATATTTGTCAGTCTTCTTCGAGAGGTTCTTCGCCCTGGAGTCCTGTATTTTCTGAGAGATCCTGCTGATCCAAATTATAATCCATTTCGTGATCTCATTGATGATCCTATACATAAACATGCTCGAAGGGTCTTGCTTTCTGTTGTGGTTTATGGAAGCTTAATTGTATTGCTGGTATTTCTACCAGTAAAACTTGCAATGTCTTTGGCACCTTCAATGTTCCCACTTGATACCTCGGTGTCAGATCCATTTACTGAAATTCCAGCAGACATGCTTCTGTTTCACATCTGTATTCCGTTTGCTATTGAGCACTTCAGGCCACGTGCAACACTGAAGACGGTTCTTTTCCACTGGTTCTCCGTTGTTGGGTGGATGCTTGGATTATCTGATTTTCTTCTGCCAAACCCAGAGGATAGGAATGGTCAAGCTAATGGGAACGCTGAACCAGGGAGACAAGTAAGATTACAAGATGTACACCACGGTGGTGTTCAGGAACAGAACCAGCATAGATTAGCACTTCCTGCA---------------------GTGCATGAAAATGATAACATG---GCTTCTGATGAGACCGATGGAGATGATCAAGCAGATTCTGAAGAATTCAAATTTGCTATCCGCATTTTGGTGCTGTTAATTGGGGCATGGTTAACTTTACTTTCCTTTAACTCAGCTATGATTGTTGTACCCATTTCTCTTGGACGAGCTCTGTTTGTTTCAATTCCACGTCTTCCTATTACTCATGGGGTTAAATGCAATGATCTTTATGCCTTCAATATGGGATGTTACATTATCTGGGCTGTTGTTGCTGGAATTGGCCATGTAATAGAGTATTTGAAAGCACACAACTACAGAGTTCTTATCATGCAATTTATAAAATGGTCTGCAATCATTTTGAAAAGTTGTTTACTTCTATCTTTATGGATTGTCGTCATCCCTGTGTTTATTGGACTCTTATTCGAGCTACTGGTGGTAGTGCCTTTGCGTGTGCCTGTGGATGAAAGTCCTGTATTTCTTCTCTACCAGGATTGGGCATTAGGGCTCATATTTCTCAAGATCTGGACAAAACTGGTGTTACTTGGTCAAATGGCACCATTGGCAGATGAAAGCTGGCGTATAAAATTTGAGCAAGTTAGAGCAGATGGGTTTTCTCGTTTGCGTGGACTATGGGTTTTCCGTGAAATTGTCACACCAATTCTTATGAAGCTTTTGACAGCACTATGTGTGCCATATGTGTTTGCTCGTGGTGTGTTTCCCCTTTTTGGATATTCTCTTATTGTCAATTCTGCAGTTTATCGGTTTGCCTGGTCCGGATGCCTTATCTTGGGCTTATTATGGTACTGGATCAGAAGGCTTCACCAGTGGTTTATGGATCTTCATAACTCTATACGAGATGATAGGTATTTAATTGGGAGGAGGCTACATAACTTTAGGGAAAAGAAATCCATGCTGGCTGGAAGCAACAGTAACATGCGAGATGCAGGAGATGTGCAAAATCCAACAGATGAGCCTACAGCAGCT---------TTCAGAGAAAACAATGATGAAGATGATATACAGCCCTCAAGTGAAAGCTCCACTATTGTTTCTTCAAGTGGTCACACTGAAGTTGGAGGAAGTTTAAGGCATCGTCTAACAAGTACCAGCACCACTTCTGAAGCAAGTGGGATT
>Out_2
---------------------------------------------------------------------------------------------------------------------------------------------------------------------------------------------------------------------------------------------------------------------------------------------------------------------------------------------------------------------------------------------------ATGGTGATGAAAGCATGCCATGGTTTGCACTTCTTTTTGCGACTTGCTTTTGTCCTCTCCGTATGGCTCCTAATCATACCGTTTACAACATTTTGGATTTGGCGGTTGACATTTGTGAGGGGCTTTGTGGAGGCCCATCAATTGTTTATAAGTCGCATTTCTCCTGCACTTCTGCTTACGGATTGCTTGCATGGATTCCTTCTTTCTGCTGGCATTGTGTTTATATTCCTGGGTGCCACTTCTCTGAGGGATTATTTCAGACATCTTCGTGAACTTCGAGGACAGGATGCAGAGAGGGAAGATGATATTATGGACAGGCAACATGGTGCACGAGGAGGGAGGCGAGTACCAGGACAAGGCAATAGAGCACATCTGGGTGTTGGAAATGCCGAGGGTGGTGTAGCTGGTCAGGGCATTGCTGGTGCAGGGCAATTGATAAGGAGAAATGCTGAAAATGTAGCTGCTCGTTTGGAAATTCAAGCTGCACGTCTGGAGGCACATGTTGAGCAAATTTTTGATGGTGTTGATGATGCGGATGGTGCAGAAGATGTGCCATTTGATGAGCTTGTTGGGATGCAAGGACCTGTATTTCATTTGGTTGAAAATGCCATTACGGTTCTGGCCAGTAATGCAATATTTCTTGGTGTTATTATTTTCCTTCCTTTCACTTTGGGACGGGTAGTCCTTTTCATAGCATCCCGACTTGTGGTAACAACTACGAGTGCATTACTTACAACAGGCATGTCTAGCACAGAATCAGCATTAGCTCTGGCTAATATCACCTTGAAGAATACCCTGAACTCTGTCATGAATTTTTCATCAGGTAGTCGAGCAGAATTTGTATTCAGTCCAGCCAGGGAAGCACTTGGGGAGAAGTTGCTGACAAATATGACCCAGTCAGATGAAGCTTCAACTGTACTTGCAAACGGGAGTCCTGTAGATCTGTTAACAGAAGCAGGTGTTGCTGGCTTGCGGCTTTCTGATCTGGCAACTCTTGCTGTGGGTTACATGGTTATATTTGCTCTGGTTTTTTGTTATCTTGGGCTGATAGCATTGATCCGCTACAACAGGGGTGAGCCTTTAACAGTGGGTAGGATCTATGGAATTGCATCTGTAGCAGAAGCTGTCCCTTCCCTTGCCAGGCAGTTCTTGGGAGGAGTAAAATATTTGATGACGATGTTGAAGGTTGCTTTCCTTTTAGTTATTGAGCTTGGGGTTTTTCCTTTAACGTGTGGCTGGTGGCTGGATGTTTGTTCTATCAGCATGCTTGGAACAACAATTGTTCAACGAGTCACTTTCTTCTGGGCTTCACCACTAACAAGTTCCTTGTTACATTGGCTTGTGGGGATTGTATATATGTTACAAATAAGCATATTTGTTAGCCTACTTCGAGGGGTTCTTCGCCCTGGTGTTTTATACTTTCTCAGAGATCCTGCTGATCCCAACTATAATCCATTTCATGATCTCATTGGTGATCCTATTCACAAACATGCCCGGCGTGTCCTGTTGTCTGTTGTGGTTTATGGAAGCTTGATTGTGATGCTAGTATTCTTACCGGTTAAAGTTGCAATGTATTTAGCACCATCGATGTTCCCTCTAGATATTTCAGTTTCAGATCCATTTACTGAGATACCTGCAGACATGCTTCTCTTTCAAATCTGTATTCCATTTGCCATTGAACACTTCAGACCACGGGCAACAATCAAGAAAATACTGTTCCACTGGTTTAAACTAGCTGGGTGGGCACTTGGTTTGACTGATTTTTTATTGCCAAACCCTGATGATATCAATGGACAAGACAATGGGAATGCTGAGCAAGGAAGACAAGAAAGAGTGCATGATATGCATCGTGATGGTGCCCAAGAACAGAATCAGGACAGGATAGCACTCCCAGCAGTTGGAAATGACAATGGGATAGTGCATGAAGGATCCAATATGGACGTTGCTGAGGAGTATGATGGGTATGAACAGGCAGATTCAGAAGAATACATATTTGTTATTCGCATTGTGCTATTGTTGTTTTGGGCATGGATGAATCTACTTTCCTTCAATTCGGCCTTGGTGGTTGTACCTGTTTCTCTTGGGCGGGCATTGTTTGCTTCCATTCCACGGCTTCCTATTACCCATGGGGTTAAATGCAATGATCTGTATGCTTTCAACATTGGATGTTACATTATCTGGGCTGTTGTAGCTGGGATTGGATATGCAGTTGACTATCTGAAAACACATTCTTTGAAAATACTTATTATGCAAGTTTTGAAGTGGTCAGCTATTGTCTTGAAAAGTTTTATATTGTTGTCGTTATGGATTTTTGTCATCCCTGTTCTTATCGGGCTCTTATTTGAGCTATTGGTGGTCGTGCCTTTGCGGGTGCCAGTTGACGAGAGCCCAGTTTTTCTTCTCTATCAGGATTGGGCATTGGGGCTTGTATTTCTCAAGATCTGGACAAGACTGGTAATGCTAGGTCAAATGGCACCATTGGCAGATGAAAGTTGGCGTATCAAATTTGACCAAGTCAGAGCAGATGGATTTTCACGTTTGCGTGGGCTGTGGGTTCTTCGTGAAATTGTGGCACCTATTCTTATGAAGCTCTTGACAGCCCTTTGTGTACCTTACGTGCTTGCACGGGGACTGTTCCCTATTTTAGGATATTCTCTTATCATTAATTCTGCAGTCTACCGATTTGCATGGTTGGGTTGCCTTAGCTTGGGCCTCCTATGGTATTGTATGAAAAGATTCCACCAGTGGTTTATGAATCTCCATAACTCTATACGTGACGATAGGTATTTGATAGGAAGGAGGTTGCATAACTTTGGAGAAAACAATACAGAAGCC---------AATAACAATGCAAAAACTGTGGGAGATGTGCCAGATGAAACAAGTGGGGCTTCAGAAATTTCTAATGACTTCCCTTTGGCACCAGTAGAGGACAATTTAAGGCCAGTAAATGAGGATTCCAGTATTGGCACTTCAAGTAGGCAAGCTGAAATTGGAAGAAATTTAAGGCATCGGCATTTAAGTTCTGAATTGTCTGGTCTTGCAAGGGGAATC
>Pab_1
ATG---------------------------------------------------------------------------------------------------------------------------------------------------------------------------------------------------------------------------------------------------TTGCACATGGAA------------------------------------------GAGGTCTGCAACCATCCCTTCCGTTTCTCTCCTGTTTATGCTGATAATGCGCCAACAAGATTACCTTTCAGAGAGGTTTTATTTGGCACGGCAGCAAAAGCATGGCATGGCTTGCACTTCATTTTGCGGCTTTCCTTTGTACTTTCTATATGGCTTATCTTTATACCATTCATAACTTTTTGGATCTGGCAGCTGTCATTCGTGAGAAGTCTTGGGGAGGCTCAGAAACTGTTTCTAAGTCATATTTCTCCAGCTCTTCTGTTTACAGATTGTTTACATGGATTCCTCATGTCAGCTTTAATTGTTTTTATATTTTTGTGTGCAACCTCTCTGCGGGAGTTCTTTAGACATCTTCGTGAAATTGAGAGGCCGAATCCTGAGAGGGAAGATGATGGTGTCAACAGGCAAAATGGTGAAAGAGTAGGAAGGCGTCTACCTGTACCAGAT---GGAGCTCATCTTGTTGGGGGGAATGGTGAGGGTGGTGGAGCTGGCCAGGAAAATGTTGGCGCAGGGCAATTGATCAGGAGAAATGCCCAAAATGTAGCTGCTCGTGTGGAAATGCAAGCTGCACGGCTTGAGGCACATGTTGAGCAAATGTTTGATGGTGGAGATGATGTGGATGGTATTGAGGATGTGCCATTTGATGAACTTGTGGGGATGCAAGGTCCTGTATTTCATTTGATTGAAAATGCAATAACGGTGCTGGCCAGTAATATGATATTTCTTGGTGTTGTAATCTTTCTACCTTTCCAACTAGGACGGATAGTTCTTTCCATTGCATCTCAACTTGCAGTCACCACATCTAGTTCATTACTTACAGCAGCGATGTCTGCTACAGGGTCAGATTTGGCTCTCTCTGAAATCACTTTAAAGAATAGTCTCGAGTCAGTTGCAAATATGTCAGCAACTGCCCTCACCAAG---------------------GAGCTGCTTCTAGGGAATATGAGCACTGGTATGCCTCACTCTGATGGCAGTTCAAATATTACTAAAATTGGGGGTTCTGTGGAAGTATTGACAGAAGCCTTACTTGCTTCTTTGCGGGTTTCTGATGCTGCAACTCTTTCTATTGGTTACATGGTTATTTTGCTTTTTGTTTTATGTTATCTTGGCTTAATAGCCTTGATACGCTACAGCAGAGGCGAACCACTGACAGTGGGTAGGATCTATGGCATAGCTTCTGTGGCAGAGGCTGCTCCTTCCCTTGCAAGGTCGTTACTGTCTGGAGTAAAATACTTTTTCACCATGGTGAAGGTTGCTTTTCTTTTGCTAGTGGAGATTGGATTTTTCCCTTTATTATGTGGTTGGTGGCTGGATGTCTGCACCATTAGCATGCTTGGAACAACATTGTCTCAGAGAGTGGGCTTTTTCTGGGAGTCACCTTTAACAAGTTCATTCCTTCACTGGCTTGTTGGGATTGTGTATATGTTACAAATAAGCATCTTTGTCAGCCTTCTTCGAGAGGTACTTCGTCCTGGTGTCTTATACTTTCTCAGAGATCCTGCTGATCCAAATTATAATCCATTCCGAGATCTCATTGATGATCCGATACACAAACATGCACGAAGGGTCTTGCTGTCTGTTGTGGTTTATGGAAGCTTGATTGTCTTGCTGGTATTCCTACCGGTCAAACTCGCAATGTTTTTGGCACCTTCACTATATCCTTTGGATACATCGATGTCAGATCCATTTACAGAGATCCCAGCAGACATGCTTTTGTTTCATATCTGTATTCCATTTGCCATTGAGCACTTCAGGCCACGGGCAACTTTTAAGACTGTTCTTTTCCACTGGTTTTCTGTTATTGGTTGGATGCTTGGATTGTCTGACTTCCTCTTGCCAAACCCTGAGGACGGAAATGGTCAAGATGGTTTGAATGGTCAACAAAGAATACGGGGAAGGTTGCAAGATGTTCGTCATCATGGTGTCCAAGAACAGAATCGCCATAGATTAGTACTTCCTGCTGCTGGAATTGTTGCGAGGATGGTGCATGAAAGTGAGGGTGCG---GCTTTTGAAGAGAATGATGGAGATGAACAAGATGATTCAGAAGAGTATAAATTTGCCATCCGCATTGTATTGCTGCTATTTGGGGCATGGTTAACCCTGCTTTGCTTCAACTCAGCAATGTTTGTTATACCTATTTCTCTAGGGCGGGCAATGTTTGCTTCAATTCCACGGCTTCCAATTACTCATGGCATTAAATGCAATGATCTTTATGCTTTCAATATGGGATGTTATGTCATCTGGGCTGCAGCAGCTGGAGTTGGATATTTAGTAGACTATTTGAAAGCTCACAGCTTCAGAGTTCTTTTCATGCAGTTCCTAAAATGGTCCGCAATAGTTCTGAAAAGTTGTATTCTTCTATCATTATGGATCATCGTGATACCTGTTTTCATTGGACTTTTGTTCGACCTGCTGGTGGTAGTCCCTTTGCGGGTGCCTGTGGATGAAAGTCCTGTGTTTCTTCTCTATCAGGATTGGGCTTTTGGGCTTATATTTCTCAAGATATGGACAAAATTGGTATTGCTAGGTCAAATGGCACCCCTTACAGATGACAGCTGGCGAATAAAGTTTGAGCAAGTTAAAGCAGATGGGTTTTCTCGCTTACGTGGGTTATGGGTGCTTCGTGAAATTCTGGCACCAATACTTGTAAAGCTTTTGACAGCACTCTGTGTGCCATATGTCTTTGCTCGTGGTTTGTTTCCTCTTTTTGGATATTCTCTTATTGTAAATTCTGCAGTTTATCGATTTGCCTGGTCTGGATGCCTCATGCTGGGGTTATTATGGTATTGGATTAGAAAGCTTCATCAGTGGTTTATGGATCTTCACAACTCTATCCGAGATGATAGATATCTGATAGGGAGGAGATTGCACAACTTTAGAGAAGAGAAGAAGATAGAGGAGAGAAGCAACAGTAATCCGCAAGCTGGGGGAGAGGTGTCA------ACAGATGAGCCTTTAGAAACTGCCAGTGATTTTGCTTCTGAAAATGCTGGAGACACTTTACTTCCCTTGAATGAGAGTTCCAGTTCCAATTCCAGTTCTAGGCATGCAGAAGTTGGAGGAAATTTAAGGCGAAGACTCCCGAGTACCACTTCCGAG------------------
>Pab_2
ATGGAGATTGCAGCTGAA------------------GAGCCCCAGCAGGAACGGCCTGCAAATTGGGGACCTGAT------------GGGATGGGACTCGAACCCTCGACCTCGCCCCCTCAGAGGGTCAATTCCTTTGACGAAACAACGGAGGAGGACGAAGATGTTTGTCGAATATGCAGGACGTCCGGAGACTCGGAGAATCCTCTGTTTTACCCGTGTGCATGCAGTGGAAGCATCAGATATGTTCATCAGGATTGCCTTCTTCAGTGGCTCAATCACAGCAACGCACGGCAGTGCGAGGTCTGCAACCATCCCTTCCGTTTCTCTCCTGTTTATGCTGATAATGCGCCAACAAGATTACCTTTCAGAGAGGTTTTATTTGGCACGGCAGCAAAAGCATGGCATGGCTTGCACTTCATTTTGCGGCTTTCCTTTGTACTTTCTATATGGCTTATCTTTATACCATTCATAACTTTTTGGATCTGGCAGCTGTCATTCGTGAGAAGTCTTGGGGAGGCTCAGAAACTGTTTCTAAGTCATATTTCTCCAGCTCTTCTGTTTACAGATTGTTTACATGGATTCCTCATGTCAGCTTTAATTGTTTTTATATTTTTGTGTGCAACCTCTCTGCGGGAGTTCTTTAGACATCTTCGTGAAATTGAGAGGCCGAATCCTGAGAGGGAAGATGATGGTGTCAACAGGCAAAATGGTGAAAGAGTAGGAAGGCGTCTACCTGTACCAGAT---GGAGCTCATCTTGTTGGGGGGAATGGTGAGGGTGGTGGAGCTGGCCAGGAAAATGTTGGCGCAGGGCAATTGATCAGGAGAAATGCCCAAAATGTAGCTGCTCGTGTGGAAATGCAAGCTGCACGGCTTGAGGCACATGTTGAGCAAATGTTTGATGGTGGAGATGATGTGGATGGTATTGAGGATGTGCCATTTGATGAACTTGTGGGGATGCAAGGTCCTGTATTTCATTTGATTGAAAATGCAATAACGGTGCTGGCCAGTAATATGATATTTCTTGGTGTTGTAATCTTTCTACCTTTCCAACTAGGACGGATAGTTCTTTCCATTGCATCTCAACTTGCAGTCACCACATCTAGTTCATTACTTACAGCAGCGATGTCTGCTACAGGGTCAGATTTGGCTCTCTCTGAAATCACTTTAAAGAATAGTCTCGAGTCAGTTGCAAATATGTCAGCAACTGCCCTCACCAAG---------------------GAGCTGCTTCTAGGGAATATGAGCACTGGTATGCCTCACTCTGATGGCAGTTCAAATATTACTAAAATTGGGGGTTCTGTGGAAGTATTGACAGAAGCCTTACTTGCTTCTTTGCGGGTTTCTGATGCTGCAACTCTTTCTATTGGTTACATGGTTATTTTGCTTTTTGTTTTATGTTATCTTGGCTTAATAGCCTTGATACGCTACAGCAGAGGCGAACCACTGACAGTGGGTAGGATCTATGGCATAGCTTCTGTGGCAGAGGCTGCTCCTTCCCTTGCAAGGTCGTTACTGTCTGGAGTAAAATACTTTTTCACCATGGTGAAGGTTGCTTTTCTTTTGCTAGTGGAGATTGGATTTTTCCCTTTATTATGTGGTTGGTGGCTGGATGTCTGCACCATTAGCATGCTTGGAACAACATTGTCTCAGAGAGTGGGCTTTTTCTGGGAGTCACCTTTAACAAGTTCATTCCTTCACTGGCTTGTTGGGATTGTGTATATGTTACAAATAAGCATCTTTGTCAGCCTTCTTCGAGAGGTACTTCGTCCTGGTGTCTTATACTTTCTCAGAGATCCTGCTGATCCAAATTATAATCCATTCCGAGATCTCATTGATGATCCGATACACAAACATGCACGAAGGGTCTTGCTGTCTGTTGTGGTTTATGGAAGCTTGATTGTCTTGCTGGTATTCCTACCGGTCAAACTCGCAATGTTTTTGGCACCTTCACTATATCCTTTGGATACATCGATGTCAGATCCATTTACAGAGATCCCAGCAGACATGCTTTTGTTTCATATCTGTATTCCATTTGCCATTGAGCACTTCAGGCCACGGGCAACTTTTAAGACTGTTCTTTTCCACTGGTTTTCTGTTATTGGTTGGATGCTTGGATTGTCTGACTTCCTCTTGCCAAACCCTGAGGACGGAAATGGTCAAGATGGTTTGAATGGTCAACAAAGAATACGGGGAAGGTTGCAAGATGTTCGTCATCATGGTGTCCAAGAACAGAATCGCCATAGATTAGTACTTCCTGCTGCTGGAATTGTTGCGAGGATGGTGCATGAAAGTGAGGGTGCG---GCTTTTGAAGAGAATGATGGAGATGAACAAGATGATTCAGAAGAGTATAAATTTGCCATCCGCATTGTATTGCTGCTATTTGGGGCATGGTTAACCCTGCTTTGCTTCAACTCAGCAATGTTTGTTATACCTATTTCTCTAGGGCGGGCAATGTTTGCTTCAATTCCACGGCTTCCAATTACTCATGGCATTAAATGCAATGATCTTTATGCTTTCAATATGGGATGTTATGTCATCTGGGCTGCAGCAGCTGGAGTTGGATATTTAGTAGACTATTTGAAAGCTCACAGCTTCAGAGTTCTTTTCATGCAGTTCCTAAAATGGTCCGCAATAGTTCTGAAAAGTTGTATTCTTCTATCATTATGGATCATCGTGATACCTGTTTTCATTGGACTTTTGTTCGACCTGCTGGTGGTAGTCCCTTTGCGGGTGCCTGTGGATGAAAGTCCTGTGTTTCTTCTCTATCAGGATTGGGCTTTTGGGCTTATATTTCTCAAGATATGGACAAAATTGGTATTGCTAGGTCAAATGGCACCCCTTACAGATGACAGCTGGCGAATAAAGTTTGAGCAAGTTAAAGCAGATGGGTTTTCTCGCTTACGTGGGTTATGGGTGCTTCGTGAAATTCTGGCACCAATACTTGTAAAGCTTTTGACAGCACTCTGTGTGCCATATGTCTTTGCTCGTGGTTTGTTTCCTCTTTTTGGATATTCTCTTATTGTAAATTCTGCAGTTTATCGATTTGCCTGGTCTGGATGCCTCATGCTGGGGTTATTATGGTATTGGATTAGAAAGCTTCATCAGTGGTTTATGGATCTTCACAACTCTATCCGAGATGATAGATATCTGATAGGGAGGAGATTGCACAACTTTAGAGAAGAGAAGAAGATAGAGGAGAGAAGCAACAGTAATCCGCAAGCTGGGGGAGAGGTGTCA------ACAGATGAGCCTTTAGAAACTGCCAGTGATTTTGCTTCTGAAAATGCTGGAGACACTTTACTTCCCTTGAATGAGAGTTCCAGTTCCAATTCCAGTTCTAGGCATGCAGAAGTTGGAGGAAATTTAAGGCGAAGACTCCCGAGTACCACTTCCGAG------------------
>Pab_3
---------------------------------------------------------------------------------------------------------------------------------------------------------------------------------------------------------------------------------------------------------------------------------------------------------------------------------------------------------------------------------------------------------ATGAAAACATGTCGCAGTTTGCACTTCTTTTTGCGGCTGGCATTTGTAATCTCTGTATGGTTCCTAATTATACCATTCACGACATTTTGGATATGGCGGTTGACATTTGTGCGAAGTTTTGTGGAGGCCCAAAAAATTTTCTTAAGTCGTCTTTCTCCTACCCTTTTGCTCACAGACTGTTTACACGGTTTGCTTCTTTCTGCTGGTATTGTTTTTATCTTTCTGGGTGCCACCTCTTTGAGAGATTATTTCAGGCATCTTCGAGAACTTAGAGGACAGGATGCAGAGAGAGAAGATGATGGCATTGACAGGCAACATGGGGGATGGGCAGGGAGGCGGCTACCTGGGCAAGGGAATAGAGCTAATATTGGTGGTGGAAATGGTGAT---------GCTGGTCAAGGCATCGCTGGTGCAGGGCAATTGATAAGGAGAAATGCTGAGAATGTAGCTGCTCGTTTGGAAATCCAGGCTGCACGTCTTGAAGCACATGTTGAACAAATTTTTGATGGTGTTGATGATGCAGATGGTGCAGAAGATGTGCCGTTTGACGAACTTGTTGGGATGCAAGGGCCTGTATTTCATTTGGTTGAAAATGCCATTACGGTTCTGGCCAGCAATGCAATTTTTCTCGGTGTCGTGATTTTGCTTCCTTTCACATTGGGACGGATAGTCCTTTTCATACTCTCTCGACTTGTGGTAACAACTACTAGTGCAATACTTACAGCAGGCATTTCTCCCTTGGATTCAGCATTGGCTTTAGCTAATATGACATTGCAGCATACACTGAACTCTGTTGCAAATTTATCAGCAGAAACTCAATCAGAATTTGTATTCAGTCAGGCTGGGGAGGTACTTGCAAAGCATCTAATACCAAATGTGACCCAGCCAGATGCAGCTTCAACTATTCTCACAAATGAAAGTCCTATAGATCTGTTAACAGTAGCAGGCGTTGCTGCCTTGCGGCTTTCTGATATGGCTACTCTTGCTGTAGGTTACATGGTTATATTTGGTCTGGTTTTTTGTTATTTTGGACTTATAGCTCTTATCCGCTATAACAGGGGAGAACCTTTGACAGAGGGTCGGATCTACGGAATTGCCTCTATAGCAGAGGCTATTCCTTCTCTTGCCAGACAGCTTTTGTCTGGTGTAAACTATTTCATGACAATGGTGAAGGTTGCTTTCCTTTTAGTGATTGAGCTGGGGGTTTTTCCTTTATTGTGTGGATGGTGGCTGGATGTTTGTACTATTAGTATGCTTGGAACAACAATTGCTCAGCGGGTGGCTTTCTTCTGGTCTTCGCCACTAACAAGCTCTTTGTTACATTGGCTTGTGGGGATTGTATACATGTTACAGATAAGCATCTTTGTTAGCCTCTTACGAGGGGTTCTTCGTTCTGGAGTTTTGTACTTTCTCAGGGACCCTGCTGATCCAAATTATAATCCTTTTCGTGATCTCATTGATGACCCAATACACAAGCATGCACGGCGTGTCCTGCTATCTGTTGTTGTTTATGGAAGCTTGATTGTAATGCTTGTATTCTTGCCAGTTAAGGTTGCAATGTATTTTGCACCATCAATTTTCCCTCTAGATATATCAGTTTCAGACCCATTTACCGAGATTCCTGCAGACATGCTTCTGTTTCAAATTTGTATTCCATTTGCCATTGAGCATTTTAGGCCACGGGCAACAATCAAGAAAATACTGTTCCACTGGTTTACAGTAGTTGGATGGGCACTTGGTTTGACTGACTTTTTGTTGCCAAATCCTGAGGATAACAATGGACAAGGCACTGAGATTGCTGAGCATGGAAGACAAGAAAGATTGCATGATATTCATCGTGGTGGTGCCCAACAGCTGAACCAGAACAGGTTAGCACTTCCAGCAGTTGGGAATGACAACAGGATAGTACGTGGAGCATCAAGTGTGGAAGGTGCTGAAGAGTTTGATGGGGACAACTCGGCAGAGTCTGAAGAGTACATGTTTGTTCTACGCATTGTGTTACTGTTATTTTGGGCATGGCTCACTTTACTTTCCTTCAACTCAGCTTTGGTGGTGATACCTGTTTCTCTTGGCCGGGCATTGTTTGCTTCCATTCCAAGGTTTCCTATTACACATGGGATCAAATGCAATGATCTTTACGCCTTCAACATTGGATGCTATATTATTTGGGCTGTTGTAGCTGGAATTGGATATGCTGTTGATTATCTAAAATCTCACAACTTGAAATATCTTGTTAGCCAAGTTTTAATGTGGTCCATGATTGTTGTGAAAAGCTTCATTCTGTTGTCATTGTGGATCTTTGTCATCCCTGTTCTTATTGGACTGTTATTTGAGCTATTGGTGATAGTGCCTTTGCGTGTACCTGTCAATGAAAGTCCAGTGTTCCTTCTCTATCAAGATTGGGCTTTGGGACTCATATTTCTCAAGATCTGGACAAGACTGGTAATGCTAGGTCAAATGGCACCGTTGGCAGATGACAGTTGGCGTATCAAATTTGACCAAGTCAGAGCAGATGGGTTTTCTCGTTTGCGTGGTCTGTGGGTGCTTCGAGAAATTGTGGCACCTATCCTTACGAAGCTTTTGACAGCCCTCTGTGTTCCTTATGTGTTTGCTCGGGGCCTGTTTCCTCTTTTTGGTTATCCTCTTATCATCAACTCTGCAGTGTACAGATTTGCATGGCTGGGCTGCCTTACCTTGGGTTTGCTATGGTATTGTATAAAAAGATTCCACCAGTGGTTTATGAATCTCCATAACGCTATCCGCGATGATCGGTATTTGATAGGAAGGAGGCTGCATAACTATGGGGAAGACATATCAGTTCGGTCAAAAAGCAAGGATAATGCAGAGGTTGTGGGAGTGGTGCCAGATTCAACAGATAGGGCTTCTGAATTTTCTAGTGACTTCTCTTCTGAGTTAGTGGGTGACAATTCAAGGCTTGTAAATGAAAGTTTTGGTATTGGTACATCGAATAGCCAAGGTGAAGTCGGAGGAAGTCTAAGGCATCGACGACCCAGATCTGAATTGTTGGGTGTTGCAAGAGTTATT
>Ppe_1
ATGGAGATCGCCCCGGCCCGGGACGTCCCAGACGACGCCGCGTCGGCAGACGCCGTCAAGACATCGTCGTCGTCA------------AAAGAACCGAACGCGGTGGCGATGACGTCGTCTTCGTCGGTGGCGGTGAAATACGACGACGAGGAAGAGGAGGAGGACGTGTGCCGGATCTGTAGGAACCCGGGCGACGCCGATAACCCGCTCCGGTACCCGTGCGCTTGTAGCGGGAGCATCAAGTTTGTGCACCAGGATTGTCTCCTTCAGTGGCTCAATCACAGCAATGCTCGCCAATGCGAGGTTTGCAAGCATGCTTTTTCCTTCTCTCCTGTTTATGCCGAGAATGCCCCTGCAAGACTGCCTTTTCAAGAGTTTGTAGTTGGGATGGCAATGAAAACATGCCATGTTCTGCAATTTTTTCTGCGCCTTAGTTTTGTGCTTTCTGTTTGGCTCCTCATTATACCTTTTATTACATTTTGGATATGGCGGCTGGCTTTTGTGAGGAGTTTTGGTGGAGCTCAGAGACTATTCCTAAGTCATCTATCCACTACAGTCATCCTCACTGATTGTCTGCATGGGTTCCTACTTTCTGCTAGCATTGTGTTTATTTTTCTCGGAGCCACTTCTCTGAGAGATTATTTCAGGCATTTACGTGAGCTTGGAGGACAGGATGCTGACAGAGAAGATGAAGGG---GAAAGA---AATGGTGCTCGTGCTGCAAGAAGAGCTCCTGGACAAGCTAACAGGAATTTTGTTGGTGATGCAAATGGGGAAGATGCTGCTGGGGCACAAGGGATTGCTGGAGCAGGTCTAATTATTAGAAGGAATGCAGAAAACGTTGCTGCTCGATGGGAGATGCAGGCAGCTCGTCTTGAAGCTCATGTTGAACAGATGTTTGATGGTTTGGATGATGCTGATGGGGCAGAGGATGTACCGTTTGATGAGCTCGTTGGCATGCAGGGACCTGTATTTCACTTAGTTGAAAATGCATTCACTGTTCTGGCCAGCAATATGATATTCCTTGGTGTAGTAATCTTTGTGCCTTTCTCATTAGGTCGGATTATACTCTATCATTTATCCTGGATTTTCTCCACTGCTAGTGGTCCAGTTTTGTCAACAGTCGTGCCACTCACAGAATCAGCCCTTTCCATGGCAAATGTGACATTGAAGAATGCAGTAACAGCTGTAACGAATGCATCATCTGAAAGTCAACAAAGTGGTATGATTGACGAGGTTGCAGAGATC------------TTGAAAGTGAACATGAGTGGACTAAATGAGGTTTCAAACAATGTAAGTTCACCACTTTCAGCAGACTTCTTGAAAGGGGCAACACTTGGAACTTCAAGGCTCTCTGATGTTACAACTCTTGCTATTGGATACATGTTTATATTCTCCCTAGTTTTCTTCTACCTTGGCATTGTTGCTTTGATTCGGTACACTAGGGGTGAGCCATTGACTATGGGAAGGTTTTATGGTATTGCTTCGATGGCAGAGACAATTCCATCTCTCTTCAGGCAGCTTTTGGCAGCAATGAGGCATTTGATGACAATGATTAAGGTTGCTTTCCTTCTAGTTATTGAACTGGGGGTGTTTCCATTGATGTGTGGATGGTGGCTAGATGTATGTACTATAAGGATGTTTGGGAAGTCGATGTCACACAGAGTTCAATTTTTCTCAGCATCTCCTTTAGCCAGCTCACTGGTCCATTGGGTTGTAGGAATTGTATACATGTTACAAATAAGTATATTCGTCAGTCTTCTTCGAGGGGTTCTGCGTAATGGAGTTCTTTATTTCCTTAGAGATCCCGCAGATCCAAACTACAATCCCTTCCGTGATCTTATTGATGATCCTGTGCACAAACACGCTCGCAGGGTCCTGTTATCTGTTGCGGTTTATGGGAGTTTAATTGTGATGCTGGTGTTTTTACCAGTTAAATTAGCTATGCGGATGGCACCCTCCATTTTTCCTCTTGACATCTCGGTATCTGATCCATTTACTGAAATTCCTGCGGACATGCTTCTTTTTCAAATATGTATTCCATTTGCCATTGAGCATTTTAAATTACGGACAACGATTAAATCCCTCCTCCGTTATTGGTTTACGGCAGTTGGCTGGGCACTTGGTTTAACTGATTTCTTGTTGCCCAGACCTGAGGACAATGCAGCTCAGGAAAATGGAAATGCAGAGCCAGGAAGACAGGATAGACTACAGGTTCAACAG------------GGGGTACAGGACCAGGCTTTGGTGGCACTTCCAGGCGGTGGTGATCCAAATGGAAGCATTCTTGCATCAGGGGACTCAAATGTCGTGGAAGAGTATGACACAGATGAACAATCTGATTCTGAACGATACAGCTTTGTGCTTCGCATTGTACTCTTGTTGGTGGTGGCTTGGATGACTTTACTTGTATTCAACTCTGCCTTGATAGTTGTACCAACCTCACTTGGAAGGGCAATTTTCAATGTCATTCCTTTTCTCCCTATAACTCATGGCATCAAGTGCAATGATTTGTACGCTTTCATCATTGGAAGCTACATAATATGGACTGCTGTAGCTGGAGTTAGATATTCCATCGAGCATATTAGAACAAAAAGGGTTGCAGTTCTGTTGGGCCAGATCTGGAAGTGGTGTGCCATTGTTATCAAGAGTTCTGTGCTTTTGTCAATATGGATTTTTATCATTCCTGTATTGATTGGGCTGCTCTTTGAGCTTTTGGTGATCGTGCCGATGCGCGTGCCTGTTGATGAAAGCCCAGTATTCCTGCTTTATCAGGACTGGGCATTAGGACTTATTTTTCTCAAGATATGGACTAGACTGGTTATGTTGGATCACATGATGCCACTGGTAGATGAAAGCTGGCGAGTAAAGTTTGAAAGAGTGAGGGAAGATGGTTTCTCTAGGCTGCAAGGTCTATGGGTGCTTCGCGAGATTGTATTTCCAATCATAATGAAGTTGTTGACTGCCCTGTGTGTGCCTTATGTACTTGCCAGAGGGTTATTTCCTGTTCTCGGCTACCCATTAGTAGTCAACTCAGCAGTTTATCGGTTTGCTTGGCTGGGGTGCCTTTGCTTTAGCCTGCTGTGCTTTTGTGCCAAGAGATTCCATGTCTGGTTCACCAACCTTCACAACTCTATACGGGATGACCGGTATCTAATTGGTCGTAGGCTTCATAACTTTGGAGAAGCCATCGTGGAGAAGCAAAATGAATCT---------------------GGGACATCGTCTGAAATGCAGGACTCTAATTTT------------------------------------------------------GAGGCCAGTGGTTTAATTCGACACGACCGAGAAGCTGATGTAGGACTCCGACTAAGGCGTGCAAACCGA---CTTGAAGCT---------------------
>Vvi_1
ATGGAAATC------------------------------------------------------------------------------------------------------GCCGGACCGCCGCTGGCTTCCGATAGTGAAGATAGAAATGAGGAGGACGAGGACGTGTGCCGAATTTGTCGAAACTCTGGGGACTCTGATAACCCTCTCTATTACCCGTGTGCTTGTCGTGGCAGTATCAAATTTGTTCACGAAGATTGCCTCCTTCAGTGGCTTGACCGTAGTAAAACTCGCCGTTGTGAGGTCTGCAGGCATATGTTTTTGTTCTCCCCCATTTATGCCGAGGATGCACCAGCAAGGCTTCCTCTCAGAGAGTTCATAACTGTGATCACATTCAAAGTGTTCGATGTGCTGCAAATCTTTCTACACAGTGCCTTCTCATTTTCTGTTTATTTCCTGCTAATTTCGTTTGGTACATATTGGATATGGCAATTAGCTTTTGTGAGGAGTTTAAGTGAAGCCCAAAAATTATTCTCAAGTCATATATCTACTAAAACGATTGCTATCAATTGTTTTCATGGCTATCTACTTTCTGGCATCATTAAATTTGTCTTTCATGGGTTCACATTTTTGAGAGATTTCTTTATTCATCTGTGGGACCTAAGAAGACAGAACCTTGAGGGAGAAAATGGGGGC------AGA---GATGGTGTTCATGCTGCCAGAAGGCCTCCTGACAATGCTGATAGA------------------------GATTTTGTTGGTGGAGGTGAAGGCATTGCTGGGGCTGGTCAAATAGGTAGAAGAAATGCAGAAAATGTAGCTGCCTGGTTGGAGGTGCTGGCAGCTCAACTTGAAGATCATGTTGGACGGATGTTTGGTAGACCGAATGGTGTTGGAATTATAGAATTTTTTCCGTTTGATATGCTTGTACGCATACAGGTCCCTGTGTTTCGTTTACTTGAAAATTCATTTTCTGTTCTTTTCAGGAACACGATTTTCCTTATTGTTGTAATTTTTATCCCCCTTTCCTTGGGACGAGTTTTCTCTCTGCATCTATTATGGCTCTTCTCCTCTGCTACAATTCCTGCTTTATCATCAGTCATTCCACCAACTCAAACTCAT---GCCTTAGCGAAT------------AATGCATTAGGCGCTGATGCAAATTCATCGTTGGAAAGTCGTAGAGATGACATGCAAAACCAGGTAACAGCGGTGGTTGCGGGGATGTTAAAAGAAGACTCGACTGGACTGGAAGATGTCTCAAATATAATTAGCAAAACACTTTCAGCAAACCTGTTTAAAGGAGAAATTATCAGAACATCTCACTTGTCTAATGAGATGACTCTTGCCATAGGTTACATGTTTATACTATTGTTCTTCTTGTTTTGCCTTGGGCCACTTTTCTTGATTCATTATTCTCGAGGTCAGCGATTGAACTGGGGGAGGTTATTTCATATTGCTTATATAGCAGAGGCAGTCCTGTCCATTATAAGAAAATTCTGTGCAGTCTTAAGGCATTTTATGACTATGGCTAAGGTTGCTTTCATTCTGGTGATTAAGTTTGGGTTTTTCCCTTTGATATGTGGCTGTTGGTTGGATATTTGCACCTTAAGGGTGTTTGGGAAGACAATTGTTCAGAGGGTTGCATTCTTTTTAGAGGATCCTGCAGCAAGCTCCTTCTATCATTGGATCGCTGGAATTCTCTACATGCTACAATTCAGTTTTTCGATGAATCTTCTTCAAGGGGTCTTGCATAATGGAGTCTTGAACTTTCTTCAAAATCTAGCAGATCCCATTTACATTTTGTTCCACAGTTTGGTTGAAGACCCAGTGCACAAGCATGCTGGCAACATTCTTTTGGCTGTTGGTATTCATGGTAGCTTGGTTGTGATGCTGTTCTTTTTACCTGTCAGATTAGCCGTGCTGTTTGTACCTTCTTTATTTCCACTTGATCTTTCTTTGTCAGATCCACTTACAACC------------AGGTTTCTGTTTCATATCTGCATCCCATGGGCTACTCGTTATTTTAAGCTGCGAGCAACGGTTAAAACCCTTCTGTGCCAGTGGTTTACTGTTGTTGGCCGGGAACTTGATTTAACTGATGTCTTACTGCCTAGACCTGAGGGCAATGGCATGGAGGAAAATGCGGATGTAGAGCCAGAGCAGCAGCAAGGACAACATGATAGACAACATGAAGAAGTTGGGCAACGAAATAGGGATCTAGGTGCACTTGCAAGTGCTGAAGATTCAAATTTAGGCATATGGGCATCTGGGAACTCTGAT---GTTGAAGAAAAGAATGGTGATGAACAAGCTGATTCTGACAGGTACCACCTTTTTCTACGCATTTTGCTGTTATTGGTGCTGGCATGGATAACTCTGCTTCTATCTAACTTGGTCTTGATTGTTGTACCAATTTCACTTGGACGTGCGCTCTTTAATGCTATCCCTCTTCTCCCACTAACTCGTGGCATCAAGTTTAATGATATATATGCATTCATTCTTGGAAATTGCATTATACGGACTGTCGTAACTGGATCCAGGTATGTTGTACAACATGTCCAAACAGGAAGAGCTGGGGTTCTTTTAAAACAAATTTGGAAGTGGTGTGGCATTGCCCTCAAAAGTTCTGCACTTTTGTCAATATGGATCTTTGTCATCCCGGTATTGATCGGTCTGCTGTTTGAGCTTGTGGTGGTTACACCAATACGGGTGCCGTTGGATGAAAGCCCAGTGTTTATCTTATATGAGGACTGGTTATTGGGACTCATTTTTCTCAAGTTCTGGACTAGTCTGGTACTGCTAGATGATGAGGAGCTCTTTGTGGACAGGAGTTGGCGAGTAAAGTTTGAGAGGGTGCTAAACGATGGTTTCTCCCAGTTGCAAGGCCTCTGGGTGATGTCGGAAATTATAATTCCGATCATGATGAAGCTGCTGACAGCTCTCTGTGTTCCTTACATGTTTTCCAGAGGGTTATTCCCCATGCTTGGGTATCCATTATTGGTCAATTCAGCTGTCCACCGTTTTGCCTGGGTGGGCTGCCTTGCCTCTATTTTCATGTGCTCTTGTGCTAAAAGAATCCATGCCTTGTTCATTAGGATGCATAATGCCATTTGGAATGAGCGTTATCTGATTGGCCAGAGACTGCATAACTTTAAAGAAGTTTCTGGAAGAGATGCAAAGCAAGGC------------------------------------------------------------------------------------------------------------------------------------------------------------------------------------------------------------------
>Vvi_2
ATGGAGATCGCGCCGGCGGAGAACGACAACCCCACCACCGTCTCTGTCGACAGCCTCAAAGCTTCTTCTTCGTCG------------TTATCATCGCCTCGCAGCTCGCCGGAAGATGAAACGAGATCCCCAGGGAAATATGACGAGGAGGAGGACGAGGGGGACGTTTGCCGCATCTGCCGAAATCCCGGTGACGCAGAGAACCCGCTCCGGTACCCTTGTGCGTGTAGCGGTAGCATAAAGTTTGTTCATCAGGATTGTCTCCTTCAGTGGCTCAATCACAGCAACGCTCGTCAATGCGAGGTTTGCAAATATGCATTTTCGTTCTCCCCTGTGTATGCTGAAAATGCTCCAGCAAGGCTTCCTTTTCAGGAGTTTGTAGTTGGAATGGCAATGAAAGCTTGCCATGTTCTGCAATTCTTTTTGCGCCTTAGTTTTGTACTTTCTGTTTGGCTCCTTATCATACCCTTCATTACATTTTGGATATGGCGATTTTCTTTTGTGAGGAGCTTTGGTGAAGCCCAGAGATTGTTCTTGAGTCATTTATCTACTACAGTTATTCTTACTGATTGTCTACATGGATTCCTGCTATCTGCAAGCATTGTTTTCATATTTCTTGGAGCCACTTCTTTGAGGGATTATGTTAGACATTTAAGAGAGCTTGGGGGACCAGATGCAGAAAGGGAAGATGAAGGT---GAAAGA------AATCCTCGTGCTGCAAGAAGACCTCCTGGACAAGCTAATAGGAATTTTGCGAGGGAAGGAAATGGTGAAGATGCTGGTGGAGCCCAGGGAATTGCTGGAGCAGGGCAACTAGATGGAAGGAACCCAGACAATGTTGCTGTCCGGTGGGAGATGCAGGCAGCTCGCCTTGAAGCTCACGTTGAACAGATGTTTGATGGTCTTGATGATGCTGATGGTGCAGAGGATGTGCCCTTTGATGAGCTTGTTGGCATGCAAGGGCCTGTTTTTCATTTGGTTGAAAATGCTTTTACTGTTCTGGCAAGCAATATGATATTCCTTGGCGTTGTGATCTTTTTGCCCTTTTCATTAGGTCGGGTTATACTCCATTATATATCGTGGCTTTTCTCTTCTGCTACTGGTCCAGTATTGTCAACATTCATGCCACTTACAGAGTCAGCCCTCTCCTTAGCAAATATTACACTGAAGAATGCATTAACTGCTGTAACTGATCTGTCATCTGAAAGCCAAGAAAATGGGCTGCTCGGTCAGGTCGCAGAAATG------------TTAAAAGTAAACACAAGTGGATTAAATGAAACCTCGAACAACATTAGCATGCCCCTGTCAGCAGATTTCTTGAAAGGGGCAACTATTGGAACATCACGACTTTCTGATGTAACAACGCTTGCTATTGGATACATGTTTGTTTTCTCCCTAATCTTCTTCTACCTCGGCATTGTTGCTTTAATTCGGTATACTAAAGGTGAACCTTTGACCATGGGGAGGTTCTATGGTATCTCTTCAATAGCAGAGACAATCCCATCCCTTTTCAGGCAGTTCTTGGCAGCAATGAGGCACTTAATGACTATGATTAAAGTTGCTTTCCTTCTGGTCATTGAGCTGGGGGTATTTCCTTTAATGTGTGGCTGGTGGCTGGATGTTTGTACCATAAGAATGTTCGGGAAGACTCTTTCTCAAAGAGTCCAATTCTTTTCAGTTTCTCCCCTGGCGAGTTCATTAGTTCATTGGATTGTTGGGATCGTGTACATGCTACAAATAAGCATCTTTGTCAGCCTTCTTCGTGGGGTTTTGCGTAATGGAGTTCTGTACTTTCTTCGAGATCCAGCTGATCCAAACTATAATCCCTTTCGTGATCTAATTGATGATCCTGCACATAAGCATGCTCGCAGGGTTCTGTTATCTGTTGCTGTCTATGGGAGTTTAATAGTGATGCTGGTATTTTTACCAGTCAAACTTGCCATGAGATTGGCTCCCTCCATTTTTCCGCTTGATATTGTTGTCTCCGACCCATTTACTGAGATTCCTGCTGATATGCTTCTCTTCCAAATTTGCATTCCATTTGCTATTGAGCATTTTAAATTGCGGACAACGATCAAATCCTTTCTCCACTATTGGTTTACTGCAGTTGGCTGGGCACTTGGCTTAACAGATTTCTTACTGCCTAGACCTGATGACAATGGTGGACAGGAAAATGCAAATGGGGAACCAGTAAGGCAGGCCCTTTATGCAGTACCA---GTAGATGAAATTGCACAACAGGATCAGCCACTAGGGGTACTTGAAGCTGTCGATGATTTAAATGGAAGCATTCATGCATCAGGGAATTCTAATATCACAGATGAGTATGATGCTGATGATCAATCTGATTCAGACAGGTACGGCTTTGTGCTTCGTATTGTCCTTTTGTTGGTGGTGGCTTGGATGACTCTACTTATCTTTAACTCCGCCTTGATAGTTGTACCTATTTCACTTGGACGAGCGCTCTTCAATGGCATTCCTCTTCTCCCAATAACTCATGGCATCAAGTGCAATGATTTATATTCTTTCATCATTGGAAGCTATGTCATTTGGACTGCTCTAGCTGGAGTCAGGTATTCCATTGAGCACATCAAAACAAGGAGGGCTGTAGTTCTGTTGAGCCAAATGTGGAAGTGGTGTGTCATTGTTATTAAGAGTTCTGTTCTGTTGTCAATATGGATATTTGTCATCCCAGTATTAATTGGACTGCTGTTTGAGCTTCTGGTAATTGTGCCAATGCGGGTGCCTGTGGATGAAAGCCCTGTGTTCCTCTTGTATCAGGACTGGGCATTGGGACTCATCTTTCTTAAGATCTGGACTAGACTGGTTATGTTGGATCATATGATGCCCTTGGTGGATGAGAGTTGGCGAATAAAATTTGAAAGAGTGAGAGAAGATGGTTTCTCCAGGCTGCAGGGCCTTTGGGTGCTAAGGGAGATTGTGTTCCCAATCATAATGAAGCTGCTGACAGCCCTGTGTGTTCCTTACGTTTTAGCCAGAGGGGTGTTCCCTGTGCTTGGGTATCCACTAGTAGTTAACTCGGCTGTCTATAGGTTTGCTTGGCTGGGTTGCCTCTGCTTCAGCCTGTTGTGCTTTTGTGCCAAGCGATTCCATGTATGGTTCACCAACCTCCACAATTCAATACGTGATGATCGCTATTTGATTGGCCGTAGGCTTCATAACTATGGAGAGGACACAGAAGGCAAGCAAAATGAGGTTGAA------------------GATATTCCCTCGGAAACACAAAGTGCTAATTTG------------------------------------------------------CATGGCACTGCTTTAATTCGACATGACAGAGAAGCTGACATAGGAATGAGGCTGAGGCGTGCTAATCGA---CATGATGCC---------------------
