# Supplementary material for: The Chloranthus sessilifolius genome provides insight into early diversification of angiosperms
Source: Nat Commun. 2021 Nov 26;12:6929. doi: 10.1038/s41467-021-26931-3 (PMC8626421; doi:10.1038/s41467-021-26931-3)
Supplement: Supplementary file 4 — Source Data [file 41467_2021_26931_MOESM4_ESM.zip › Fig. 3a, c, e and Supplementary Figure 12, 14, Phylogenetic tree/LCG_multi-species coalescent-based/group_1270_CDS.treefile]

(Aco_1:0.1945157436,Aco_2:0.2161404713,((((Ash_1:0.2286859485,Osa_1:0.2976911672)74:0.0358631070,(Egu_1:0.0669301777,Egu_2:0.0480841819)100:0.0776175175)100:0.0935825124,(((((Atr_1:0.2575766228,((Out_1:0.1135203532,(Pab_1:0.0020260779,Pab_2:0.0000032294)100:0.1646728535)100:0.1400153909,(Out_2:0.0915231712,Pab_3:0.1270303698)96:0.0321067453)100:0.2575805826)67:0.0331599211,((Efe_1:0.0307350990,(Efe_2:0.0370000991,Efe_3:0.0927852217)98:0.0087265809)92:0.0117894006,Nco_1:0.0387323364)100:0.2624368221)100:0.0768928158,(Cde_1:0.0334066570,Cde_2:0.0266917174)100:0.3147119810)58:0.0295054132,Csp_1:0.1215765732)49:0.0170339646,((Cka_1:0.1485242459,Cka_2:0.0900059233)100:0.0563847119,Lch_1:0.1044213511)99:0.0315087345)50:0.0054124957)100:0.0530012462,((Ppe_1:0.1539027071,Vvi_2:0.1201488577)100:0.0553740329,Vvi_1:0.4796059440)94:0.0143378591)100:0.0519702396);
