# Supplementary material for: The Chloranthus sessilifolius genome provides insight into early diversification of angiosperms
Source: Nat Commun. 2021 Nov 26;12:6929. doi: 10.1038/s41467-021-26931-3 (PMC8626421; doi:10.1038/s41467-021-26931-3)
Supplement: Supplementary file 4 — Source Data [file 41467_2021_26931_MOESM4_ESM.zip › Fig. 3a, c, e and Supplementary Figure 12, 14, Phylogenetic tree/LCG_multi-species coalescent-based/group_1277_CDS.aln-0.2cln]

>Aco_1
ATGAGAGCAGGATTAAGTACAATTCAACAAACATTAACACCAGAAGCAGCAAGTGTTTTAAATCAATCAATTGGTGAAGCTGGAAGAAGAAATCATGGACAAACTACACCACTTCATGTTGCATCAACTCTTCTTGCTTCTCCATCTGGTTATCTTCGTCAAGCTTGTATTCGATCTCATCCAAATTCATCTCATCCCCTTCAATGCAGAGCTCTTGAGCTCTGTTTCACTGTTGCTCTTGATCGTCTTCCATCTTCC---CAAAGTCTTTCTCCTTCACTTGAACCTCCAATATCTAATGCTTTAATGGCTGCTTTGAAACGTGCTCAAGCTCATCAACGTCGTGGTTGTCCTGAACAACAACAACAACCTCTTTTAGCTGTTAAAGTTGAACTAGAACAGTTAATTATATCTATTCTTGATGATCCAAGTGTTAGTCGAGTTATGCGCGAAGCAAGTTTTTCTAGTCCTGCAGTTAAAGCTACTATTGAGCAGTCATTGAATTCAACTAGTTCTGTTACTTCTTCAACACCTTCAATT---------ACTTCATGTGGATTAGGGGGGTTTCGTCCGCAATCGGCA---------------AATCGAAGTTTATATATGAATCCCAGGTTGCAACAACAACAGCAACCAGGTACTTCTGATCAGGCAGGAGAACAGAGAAAAGAAGAAGTGAAGAAGGTAGTTGATATTTTGTTAAGGAACAAGAAAAGGAATCCAGTTTTGGTTGGAGAATCTGAGCCAGAGTTAGTTGTGAGGGAATTATTGCAGAGATTTGAAAGAAAGGAAGTAGGAGAATCACTTATTAGAAATGTTCAGGTGGTTTCATTGGAGACAGAAGTTGGTTCA---------------------GATAGAAGTAAGATTTCAATGAAGCTTAAAGAATTGGGGGAATTGATCGATAATCGAATAAGTAGTGGTGAGGATGGTGGTGTGATTCTAAATTTAGGAGACTTGAAATGGTTAGTTGAACAACCAACTGGT------TTCGGAGGCTTGGGTTCAGGTCAGGTTCAACAGCAAATTGTATCGGAAACAGGAAAAATTGCTGTGGCAGAGATGGGGAAGCTATTGGCAAAATTTGGCGACGGA---------AATGGCCGGTTATGGCTGATTGGTACGGCGACTTGTGAGACTTATCTTAGATGCCAGGTCTATCATCCTTCCATGGAGATAGATTGGGATCTACAGGCAGTACCAATCGCTGCAAGAGCACCACGGCCAGGATTGTTTCCAAGAATGGGCGGTAGTGGAATTCTTAGCAGCTCAGTTGAGTCTCTCTCGCCATTGAAAAATTTCCCGAATGTGACA---ACACCTTTAGCG---CGACGTTCGCCTGTGAAT------ATAGATCCTGGCCGAAGGACAAAATGTTGTCCTTTATGTCTGCAAAATTATGAGCAAGATCTAGTGAAATTGAAAGTGAAGGACTCTGAGAAGTCATCTTCTGAAGATAAACCAGAAGCT---ACTCGACAGCCCTTGCCACAATGGTTGCAGATTGCCAAATCGGACGGTAGCAATAATAAGTTAACAGACCAATCGGAGACCAAAGAT---CAGGAAATGGCATGGAAGCAGAAAGCTGAAGAACTACAGAGGAAATGGAATGATACGTGCTCACGTCTCCATCCAAGTTTCCAT---CACAATGTGACCTCTCAGAGAAACTCTCCAACTCCTTTC------------------------------------------------------------------CCAATGATGAACCTGTACAATTCAAGCCAGCTTGGCACCCAAATTCTTCAGCCAAAGTTGCAACTAAACAGAAGCCTTGGC---AGAAACCTGCGACTGAACCAG---------AATGCAGTGCCGGAACCGCCTTCTGTGCGTGTAGTAACCCCTCCAGGTAGCCCGGTAAGGACTGATTTGGCCCTTGGCTGTCCAAAGATCCCA------GAGAGTTCCCAAGAAAAAGCCCAACCAGAGCAGGTTAGAGACTTTATTGGCTGCATTCCTTCGGAACCGGAAGAAAAATTCTCTGAGTCAAAGAAGGACAAATTAGCTAATATATTGGATCCCGACTCTTTCAAGAGTCTCTTCAAGGGATTGGCCGAAAAAGTTTGGTGGCAAAATGAGGCAGCATCTGCAGTGGCTGCAAATGTTATTGAATGCCGATCAGGCAACAGTAAACGTCAGGGCTTTGGATGGAAGGGTGACGCATGGCTATTGTTTGCAGGTCCAGATAGGGTTGGCAAGAAGAAGATGGCTATAACACTTTCAGAGCTAGTATGCAGGAGTAGTCCGGTTATTATTCGCCTGGGTTCA---------------AGAAGTAAT------GATGAGGAATTAGATGTTAATTTCCGTGGAAAAACCACACTGGATCGGATAGCAGAAGCTGTACAGAGGAACCCATCGTCAGTAGTTATGCTTGAGGACTTTGATCAAGCTGATATGCTTGTTCGTGGGAGCATAAAAAGAGCTTTCGAAAGAGGCCGATTACCAGATTCTCATGGTCGTGAGGTCAGCCTGAAGAATGTTATCTTCATCCTTACTGCAAATGGTTTGCCAGAGAATCCG---AAGGATTTAGGGAATCTCGTTCCACTTCGTGAAGAGAAGCTTGCAACCTTATCGCAGAAAGGGTGGCAGCTACAGCTATCAGTATGTGGGAAG---------------------ACTCGAAAACGTGGTGCAGACTGGCTTCACGGCAACAACAGACAAGCAAAATCT---AGAACAGATGCT---GGTTCTGCATTATCATTTGACCTGAATGAAGCGGCCTTG---GTTGAAGAT------GATAGAGCAGAGGGTTCCCTGAACTCGAGTGATCTTACTGTTGAGCAAGACCATGAA------------CACAACCTCATAAAGAACCAGCCCCCAATGATTGCAATACCCCGCGAGCTACTCAATTGTGTTGATCAAGCCATAGTTTTCAAACCGGTCGACTTTGGTGCACTCCAGAATAAGGTTGTCAACACCATTTGTACAGAATTCTCAAGTACTGTTGGGGAACGACTGACAATTGAAGTTGACAAAGAAACACTCGAACACATTGTTAGTGGCGTTTGGTTTGGTAGAACT---------------GAATTGGATGAATGGGCAGAGAAGGTTTTGGTGCCAAGTTTTAACAGACTGAAGCATACACTACCATCAAACGAGGACAACACCATTGTTAAGCTTGTATCAGTAAGTGATACA------------GAGAAGCGCTGTAATGGAGATTTGCTGCCAAGTAAGATCGCAATAATTACA---GATGAATTG
>Ash_1
ATGAGAGCGGCGCTGAGCACAATCCAGCAGACTCTGACGCCGGAGGCGTTGGCGATCCTCAACCGAGCCATCGCCGACGCAGCCCGCCGGCGGCACGGCCAGACGACGCCTCTCCACGTCGCTGCCGCCATCCTGACCTCAACCTCCAGCCTCCTCCGACAAGCTTGCCTCCGTTCCCATCCTTCTTCTTCCCACCCTCTCCAGTGCCGTGCCCTCGAGCTCTGCTTCTCCGTTGCCTTGGACCGACTCCCATCCTCG---TCCTGTGCTGCTGGACCACCGTCTCCTCCAATATCAAATGCTCTCATGGCCGCCCTCAAGAGAGCCCAAGCCCACCAGCGCCGCGGATGCCCGGAATCTCAGCAGCAGCCTCTGCTCGCCGTGAAAGTCGAGCTCGATCATCTTCTCCTCTCCATCCTCGACGATCCCTCAGTCAGCCGCGTCATGCGCGAGGCCTCCTTCTCCTCTCCCGCCGTCAAAGCCTCCATCGAGCAGTCGCTTTCCTCCTCCCCTTCC------------------------------------------------------------------CCCTCCCAT------------CTTCGCAACGTCTACCTCAGCCCTCGACTCAACGCCGCGGCCGCCGGCGCCGCCTCCATTGCCATCACTTCTTCTGTCGCGAGCGACCTCACCAAGTTGTTCGACATACTAACGCGCAGCAAAAAGCGTAACCCGATCCTCGTTGGCGACTCTGACCCAGGCGAAATTTTGAGAGAAGCGATCCGACGGATAGCGGCAGCCGACGCCCCTGCA---CCACTCTGTCCCGCCACTATTATCTCCGCCGACAAGGAATTCTCTTTC------------TCATCTATCGAACAGACCCAAATCCCGTCCAAGATCAGAGAATTAACAGCTTTAGTTGAAGCCCACATTGCC------------GGAGGGGTAATTCTTGATCTCGGAGACCTCAAGTGGTTGGTGGAAAGCTCCGATAAC---CAATTT---------------------------------GGCATCACTAAGATCGGCCGGGCGGCGGTGGCGGAGATCGGTCGGCTGCTTACGAGGTGCGGCGCCGGC---TGCAGTTCATCCCGACTTTGGTTGGTAGGCACTGCGACTTGTGCAACGTATCTCCGGTGCCAGGTCTACTTTCCGACGATGGAGAGAGATTGGCAGCTGCAGGCGGTGCCCATCTGCCCAAGGTCGACGCTCCCGAGCTTTCTGCCTAGGATCAGAATTGACGGGATTCAATGCAGTAAAGCGGAAGCCTTGGGCAAGCAAAGTTGTTTTCCGGCAACGAGTGCCTCCGGGACGACGCAACTGAAGCCACCGGCGATC------CTCGACGCCTCCCAGGAAGTATTTCTCTGTGATATCTGCAAGGAGAGTTACGAGCACGAATTAGCCAAGATCGGAGTGTCTTCTTGCACCGAATCG---------------------------------CCGTCACTGCCTCGATGGCTTCAGGTCGCC------------------AACAGGCGAGATGATCAGGTTCAGAATCAGGAG------------------------------CAAGATCTGATGAACAAATGGCAGGAGACCTGCTTCCGCCTGCACCGGAACGCTCTC---CCGGATGCCGGAAAATCATCGGTCTCCGCAATT---------------------------------------------------------------------------------------------------------------------------CCGGAGGTGTCGGCGGCC---------------------------------GGC---------AACAGTTTGCCGCAATCAAAAACAACTCTTCCGGCGAGCCCGCCGGGGAGCCCTGTCAAGACTGACCTCACCCTTGGGCCGCCTCAGAAGCCA------------------------------------------------------------------------------------------------------------CTCAAATTTACCGGAGATGCCGCTTCTATCAAGAGGCTTATCAACGGCTTGATGGATACTGTCAGCTGGCAGCCGGAGGCCGCCTCTGCCGTTGCCGCCGCCGTGATTCAATCAAGGTCCGGCGGCGGCAAGCGGCGGGGAGGCAACCAGAGGACCGACACTTGGCTGCTATTCGCAGGTTCGGACAGAGTCGGGAAACAGAGGATGGCGAATGCGTTATCTCAGCTCATGTTTGGCGGCGCACCGATCACTATCCGGCTGGGCTCGCCGGAGGACGTGGCCGGCGAAGAT------TCTGGCGAATCCAGCCCGAATTTCAGAGGTAGAACTTTGGTAGACCGGACGGCGGAGGTCATCCGCCAAAACCCATTTTCCACCATTATATTTGAGGACTTCGATCGATGGGATTGCATGACTCGGGGAACGATTTGGCGGGCTTTGGAGAAGGGGAGGATGGTGGATTCCCATGGCCGCGATGCCGGATTTGGGAGCTCCATCTTCATCATCACCTCCGACTGGATGCCGGAAGATCTC---AGGGTGTTAAATGACGGGCTTCTCAGGTCGGAGAAAAGGATCATGGAACTTGCCTCCGCCGGCCTGAAGTTACAGCTACTGGTTGAGGAGACG---------------------AAAGACAAGCGCCGTCGAGATTCGGTCTTCAAAGATGAAAGGCTGATCAAACCC---AGAAAAGACACG------------CTCTCTCTAGATCTGAATCTCGCCACCTGCACCGTCGACGAG------GACGCCGTCGAGGGATCGTTGAACTCGAGCGACCTCACAATGGAGCACGAGCACGACATTGAT------TGCATTGCCGCGGGGGTGCCGCCGGATTCCTCGTCCTCCGCTTCCGAGTTTTTCGAACTCGTAGACGCATGGGTCGTATTCAAGCCCGTAGATTTCAGACCGCTACGCCGGAAGGTGTCGCAGTCTGTAACCGCTAAATTCTCCAGAATCGCCGGAAAAGATCTCTGCGTTGTGATCGACGACGAGGCTCTTGATCGGATGGCCGGCGAAATCTGGCAGGAAGGCGTT------GCCGACCACCTGTTCGACGAAACGACTGACCGAATTCTCTCGCCCGCCATTGAGCAGCTGTTGGCTAATCCGAAGGTG---GGCGAGGGGGCGGTCGTCAGGCTGTTGTCGTCGAAGACTACACAGCTG------------CAGAGCAGTTGGTCGCCGGCGCCGGAGAAGGTGGCCGTTGTCAGCCGT---------
>Atr_1
ATGAGAGCAGGCTTAAGCACAATCCAGCAAACCCTGACACCCGAAGCAGCAAGCGTACTCAACCTCTCCATAACCGAGGCCTCTCGTAGAGGCCATGGCCAAACCACCCCTCTTCATGTCGCCGCAACTCTCCTTGCCTCTCCCTCTGGTTATCTTCGTCAAGCTTGTATTCGATCTCACCCCAGCTCTTCTCACCCCCTTCAGTGTCGAGCGCTGGAGCTCTGCTTCAGTGTTGCACTGGAGAGATTACCAGCTGCT---CAAGGTCTGGCTCCTGGTTCTGAACCCCCGATTTCCAATGCTCTAATGGCTGCCCTAAAAAGAGCCCAAGCTCATCAGAGAAGGGGTTGTCCTGAACAACAACAACAACCACTGTTAGCAGTCAAAGTGGAGCTCGAGCAGTTGATTGTATCTATACTCGATGACCCAAGTGTGAGCAGGGTGATGAGAGAGGCTCGTTTCTCAAGCCCAGCTGTGAAAGCAGCGATCGAGCAATCATTGAGCAACTCAAACCCATCTCAAAACACTTCGGTTTCTCTCTCTCCAGTTTCATCTGGTGGGCTG---GGTTTCAGACTTGGGGGTTCACAACCTAGGCCTCAAAGGAGTAACCTTTATTTGAACCCTAGGTTACAGCAACAGCAA------AACCAACAACAACAAGAGAGTGGGCAAAGGGGAGATGAAGTGAAGAAACTCATGGAGATTATGTGTAGAGTTAAGAAGAGGAACCCAGTTCTTGTTAGTGAAAATGAACCAGAAAATGTGATGAGAGATCTTTTGCAAAGAATTGAGAGGAGAGAGGTGGCAGAG---GCTTTAAGATCAGTTCAGGTTGTTTCAGTAGAGAAAGAGTTGGGTTTAGTTTGTAGA---GAAGATTGGGATAAGGGTCGAATTACAGTGAAGTTTAGAGAATTGGAGGGATTGGTAGAGAGAAGATTAGGG---------GGAGGTGGGGTTATTCTCAATCTTGGTGATTTGAGATGGCTTGTTGAGCAACAAGGGGGGAAACCTGTGGGGGTCTCG---------------------------GTCTCTGGTTCAGTTCAAGAAGTGGTTGCTCAAATGGGTCAATTACTGGCTCGCCATGGAAGT------------GGAGGTAGGTTGTGGCTTATAGGCACTGCGACTTGTGAGACTTACGTTCGTTGCCAGGTTTATCATCCTCCAATGGAAAATGACTGGGATTTGCAGGCAGTGCCCATAGCTGCAAGGACTCCGGCCCCCGGACTTTTTCCAAGGCTCGGGAACAATCCAATTTTAAGCACGTCATCAGAGCATCTCAAACCATTGACGGGACTGTCAACCACTACG------------CTTTCAAGGAAACCAGCTGAGAGC------ACAGATAATGCTCGAAAAATGAATTGTTGTCCTTCATGTATGGAGGGCTATGAGCAAGAGCTTGCCAAGCTTGTGGCCAAAGAATTCGAGAAACCCTCTCCAAATTCCAAACCTGAAGCA---CCACGGCAACAACTGCCTCAGTGGTTGCAGATGGCCAAACCCCAGTCTGAC---ACCAAACAGAACGATCACTTGCAGAGCAAAGAC---ACAGAATCCGACTGGAAACAAAAAACAGAGGAACTGCAAAAGAAATGGAAAGAAACTTGCCGCCAACTTCACCCCAACTTCCAT------CTCACAAATGCCGAAAAGCCCAAAGATCAT------------------------------------------------------------------------------------------------CTCTCTCTTCTGGACCCCAACCAAAAGCCAACCCTTTCC------------ACCCCTTACCCCACCCTTTGGCGC---------------CAGTCGAAACCCAAC------CCTGAACCCAACATCTCAGCGCCAATGAGCCCAGTTCGAACTGACCTTGCCCTTGGTCGACTCAAACCCTTGCCATTGTCGAGCCCATTCTCGAATCCACATCTAGAAAGGCTCAAGGACTCAAGTGGGTGCACCCAATCGCAAAAGCCT---------------------------------------ATGACCGAGCATGACTCGTTCAAGCAATTGCTCAAGGGCCTGACCCAAAAGGTGGCTTGGCAACCTGAGGCGGCATCAGCCCTTGCTCAAACTGTGGCTCGATGTCGGGCTGGGTTTGGCAAGCGTCGTGGGCTTGGTCCACGCTCAGATACATGGCTCCTGCTCCTTGGTCCCGATCGAGTTGGCAAATCAAAAATGGCCATTGCCTTATCTGAGCTCGTGTTCAGTAGCCAACCCACTATAGTTCGGTTTGGTTCA---------TGGCCAATTAGACAA------------GATTCAATTGAAGAATTTCGAAGAAAAACAGCTCTGGATAGAGTTGCTGAGGCAGTGCATAGAAACCCATTCTCAGTGGTTATGCTTGAAGATGTGGACCTAGCTGATTCTATGGTCAGGAACAGCCTTCTTCGTGCTCTTGAGACCGGAAGATTACCTGATTCTCATGGTCGTGAAATTCGACTGGGGAATGTGATATTCATATTAACTTCAGGTTCTTTGATAGAATCTGGA---AGGTTTCTGGCGGCTTCCAAAAGGTTCTCCGAGGAGAGGCTCGCTAGCCTGGTCTCACGCTCCAGGCCGATGGGCCTGGTCGTCGGGCCTGCG------------------GGCGGGTTAAAACGCAGGCCTGAA------GAAGACGTTGAGAGAGAAGGGATC------AGAAAGCAAAAGAGAGAGCCAACTCTGGCCATTGATTTGAACCAGTCCGCCGAG------------------------GAGCACGGAGAAGGAGACTCCAGTGATCTCACTGTCGAGCATGGTGGTCCTGTATTTTATGCCCGATCTGGGCTTTCCAGCGAGTTTTTGGGGCAGGGTTTCATCAAGGAGTTCCCTGAATTAGTGGACGAGACAGTGGTTTTCAAAGAAGTGGACTTTGAAGGGGTTGTTGAGAGGGTCAAGGGGGAGATAGTG---AGGATTAAGAGCGTTAATGGA------GGTTGGTTAGAGGCTAATGAAGAGGCCTTGGGGCAAGTCGTTGGTGGGGTTTGGTATAGTGGAGAA---GGTGGGTTCGAGAAGTTCATCGAGTGGGTGGACCGTGTGCTCGAGCCCGCATTTGGTGAGCTAAAAGAAATGGCTGAGCTA------------GGTGCGGTCAAGCTCGTTTTGGTGGATGAGGGTGATTTT------AGAGAGAGAAACTCTGGGAATTGGCTCCCTAGTAAGGTCCCCATCGTTAGGAAA---------
>Cde_1
ATGAGAACTGGAATCAACACAGTACAGCAAACCTTGACACAGGAGGCTGCCAAAATTCTGAATCTCTCAATTGGTGAAGCGAGTAGGAGAAACCATGGCCAAACTACGCCACTTCATGTTGCTTCCACTCTCCTTGCGGCTCCAAGTGGCTATCTCCGCCAGGCCTGTATTGAATCCCATCCCAATTCTTCTCATCCCCTTCAGTGTCGGGCTCTTGAACTTTGCTTTAGTGTTGCTCTTGACCGACTTCCGTCTGCC---CAAAATCTATCCCCTGGCATGGAACCACCTATTTCCAATGCTCTAATGGCTGCCCTAAAACGTGCCCAAGCCCATCAAAGAAGAGGATGTCCTGAGCAACAGCAACAGCCTTTGCTTGCAGTAAAAGTGGAGCTTGAACAGCTTATAATCTCTATCCTTGATGACCCAAGTGTGAGTCGTGTTATGCGGGAGGCAAGTTTCTCAAGCCCGGCAGTGAAGGCAAGTATAGAACAATCCTTGAACACAACGAATTCTGTTAATCCATCTTCTATT------------------ACTGGTGGATTA---GGGTTTCACCCTCAGCCAAACATG------------ATAAGGAGCCAATATTTGAACCCTCGGTTGAAGCCAGGGTCTCAGCCTGGTAATGCAGATCAGTTGGGACAACATAGGAAGAATGAGGTGAAAAAGCTCATTGATATTTTGCTTAAGACTAAGAAAAGGAACCCAATTCTGGTTGGTGACTCTGAGCCACAAGTGGTGATGAAGGAGTTTCTGCAGAAGGTTGAGAAAAGGGATATCAATGAGGATTTGTTAAAGAATATTCAAATTGTTTCTATGGTTAAAGAGTTTACGTCG---------------------AGTAAAACTCAAATTTCTGAAGAATTGAAAGAAATCATTAATTCAGTTGAGACAAGGATTAATAGCAGTGAAAATGGTGGCGTGATTCTTAATTTAGGTGACCTGAAATGGCTAATTGAGCAACCCACAATT------TTT------------GTAGCATCGATGCCACAGCAGGTTGCCATTGAATCTGGCCGAGTTGCAGTTGAAGAAATAAGGAAGCTCTTAGAAAGAGTTGGCAGC---------ATGAATAGACCTCTGTGGTTAGTTGGAACTGCTACTTGTGAGACTTATTTGAGGTGCCAAGTCTATCATCCAACTATGGACAATGATTGGGATTTACAGGCAGTCCCAGTTGCAGCTAAGTCTCCTCTTCCTGGATTATTTCCAAGGCTTGGTGGAGATTGTGTTCCAAACAAATCAACTGAATATGTCAGCCCATTAAAAACTTGTCTAACGATGGCC---AATCCTGTTCCATCAAGATCACCA---------------TCCAACATGGTTAAGAAAATAAATTGCTGTCCTCTCTGTATGAAGAATTATGAAGAAGAATTAGTCAAACTTGTAGAAACTGAATCTGGTAAATCCCCATCTGAACCCAAACAAGAA---------AATCAATCATTGCCTCAATGGTTGCAGATGGCCAAGGCAAATAAAGGTGGGACCAGAAAGAATGATCAACTTCAGAACAAAGAG---AATGAACTGATTTTAAAGCGGAAAACTGAAGAATTACAAAAGAGATGGACCGATTCCTGCCTCTTTATGCATCCTGGTTTCCAT---AAAATCAATGTTCTTGAGGGATTGCCTAGTATT------------------------------------------------------------------------------------------------GGAACAGCCAAGACCCCTCCACTTGATCCCAAGTTAACCCTTGGCCGAGATAACATC------ACCTTACAAATG---------------AGGCAAGGACCATCAAGTGCCTTAGATAGGATAGTCTCACCATCCCAAACTCATGGGACAACAGTCCTGTCTCTTGGCCAGTCCAAGGATCAC------GAAAACAAG------------------ATCCACCTTATTGATTTATCAGGATGCATAACCTCTGAT------------TTATTTGAACCTCAAAAGGATAAATTCTCTGGACCCACTGATATTGATTCCTTCAAGAGGCTGTTCAATGGGTTAATGGATAAGGTTGGATGGCAGCCTGAAGCAGCCTCAAAAATTGCAACTACAGTCATGCAATGCAGGTCTGGAAATGGGAAGCGTCGAGGTGCAGGACTAAAGGGAGACACTTCAATTTTATTTCTTGGCCCAGATAGGGTCGGAAAGAAGAAGATGGCATCTGGTCTGTCCAATATTCTTTTTGGAAACAATCCCATAACTATTCGTCTAGGCTCT---------------AGGTCCAACGTG---GATGACGATTTTGATATTAATTTCCGTGGTAAAACGGTGTTGGATCGAATTGCAGAGGCAGTCCAAAGAAACCCATTCTCTGTAATTGTACTGGAGGGTATTGACCGTGCAGACATGCTCATTCTTGGAAACATCAAACGTGCATTGGAGAAGGGTAGAATTCCTGATTCTTATGGCCGAGAGATCAGACTAGGTAATGTAATCTTTATCCTAACAGCGGACAGGTTGCCTGAAAACCAG---------------------AACCTACCTGAGGAGGAGAAGCTCGCTTCTATGGTCAACTGTGGA---CGACTTGAGCTGCATGTTCTGGAGAAA---------------------ACTATCAAACGCCGAGCTGAATGGTTGAATGGAGAGGATCAACCTAGAAAACAG---AGGAAGGATTCA---GGTTTGGCTCTATCATTTGATTTGAACCTAGCAGCAGAAGAAATGGATGAC------GATGCTACTGAGGGTTCAAGAAACTCAAGCGATGTAACCATAGAGCACCAAGATCAA------------GAAACGGGTCTTTCAAACAACCAATGGTCAGCTTCACTGGCTAAGGATCTGTTGAATTTGTTGGACGCTACAATCACATTCAAGCCTATCGACTTCACCCCTCTAAGAGGCAAGGTTTCAGGCTTTATAACCACAAAATATACAGCCATTCTTGGAGAAGGCAAAGCGATTCAAGTAGAAAGTGAAGCATTAGACCTAATCGTGGCAGGTTCCTGGTTTGGACAAAAT---------CATGTTGTGTTAGAAGAATGGACCGAAAGGGTTCTAGTCCCCAGATTCAACGAGATCAAAAGCAGTTTATCAATA---GACTATGACCCAATTGTTAGACTAGTCCTGGTTAAAGATGGTTACAAAGATCAAGATGGAGAAGGCCCCAGTGAATGGTTGCCTAACGAAGTTGCAGTCAATACA---GACGGATTA
>Cde_2
ATGAGAACTGGGATCAACACAGTACAGCAAACCCTGACACAGGAGGCTGCTAACATTCTGAATCTCTCAATTGCTGAAGCGAGTAGGAGAAACCATGGCCAAACTACGCCCCTCCATGTTGCTTCCACTCTTCTTGCGGCTCCTAGTGGCAATCTTCGCCAGGCCTGTATTGAATCCCATCCCAATTCTTCTCATCCCCTTCAGTGTCGGGCTCTTGAACTTTGCTTTAGTGTTGCTCTTGACCGACTTCCGTCTGCC---CAGAATCTATCCCCTGGCGTGGAACCACCTATTTCCAATGCTCTCATGGCTGCCCTTAAACGTGCCCAAGCCCATCAAAGAAGAGGATGCCCTGAGCAACAGCAACAGCCTTTGCTTGCAGTCAAAGTGGAGCTTGAACAGCTTATAATCTCTATCCTGGATGACCCAAGTGTGAGTCGTGTTATGCGGGAGGCAAGTTTCTCAAGCCCTGCAGTGAAAGCAAGTATAGAGCAGTCCTTGAATACAACGAATTCTGTTAATTCTTCTTCTATC------------------ACTGGTGGATTA---GGGTTCCACCCTCAACCAAACATG------------ATAAGGAGCCAATATTTGAACCCTCGGTTGCAGCCAGGATCTCAACCTGGTAATACAGATCAGTTGGGACAACATAGAAAGAATGAGGTGAAAAAGCTCATTGATATTTTGCTTAAGACTAAGAAAAGGAACCCAATTCTGGTTGGTGACTCTGAGCCACAAGTGGTGATGAAGGAGCTTCTGCAGAAGATTGAGAAAAGGGACATCAATGAGGGTTTGTTAAAGAATATTGAAATTGTGTCTATGGATAAAGAGTTTACCTCG---------------------AGTAAACATCAAATTTCTGAAGAATTGAAAGAGATCATTAATTCAGTTGAGACAAGGATTAATTGCAGTGACAATGGTGGCGTGATTCTTAATTTAGGTGACCTGAAATGGCTAATTGAGCAACCTACAATT------TTT------------GTAGGATCCATGCCACAACAGGTTGCTACTGAATCCAGCAGAGTTGCAGTTGAAGAAATAAGGAAGCTCTTAGAAAGAGTTGGGAGC---------ATGAATAAACCTCTGTGGTTGGTTGGGACTGCTACTTGTGAGACTTATTTGAGGTGCCAAGTCTATCATCCAACTGTGGACAATGATTGGGATTTACAGGCAGTGCCAGTTACAGCTAAGTCCCCTATTCCTGGATTATTTCCAAGGCTTGGTGGAAGTTGTATTCCAAACAAATCAACTGAATATATCAGCCCATTAAGAACTTGTCTAACGATGGCC---AATCCTGTTCCATCAAGATCACCA---------------TCCGACCTGGTTAAAAAGATAAACTGCTGTCCTCTCTGTATGAAGAATTATGAGGAAGAATTAGTCAAACTTGTAGAAGCGGAATCTGCTAAATCCCCATCTGAACCTAAACAAGAA---------AATCAATCATTGCCTCAATGGTTGCAGATGGCCAAGGAGAAGAATGGTGGGACTAGAAAGAATGATCAACTTCAGAACAAAGAG---AATGAACTAATTTTAAAGCGAAAAACTGAAGAATTACAAAAGAGATGGACCGATTCCTGTCTCTCTATGCATCCTGGTTTCCAT---AAAATCAATGTTCTTGAGGGACCGCCTAGTATT------------------------------------------------------------------------------------------------GGGACAGCCGAGACCCCTCCACTTGATCCCAAGTTAACCCTTGGCCAAGATAACATC------ACCTTACAAATG---------------AGGCAAGGACCATCAAATGCCTTAGATCGGATAGTCTCACCATCCCAAACACATGTGACAACAGTCCTGGCTCTTGATCAATCTGAGGATCAC------GAAAACAAA------------------ATCCACCTGATCGATTTATCAGGATGCATAACCTCTGAT------------TTATTGGAACCTCAAAAAGATAAATTCTCTGGACCTACTGATATTGATTCCTTCAAGAGATTGTTCCATGGGTTGATGGATAAGGTTGGATGGCAGCCTGAAGCAGCCTCAAAAATTGCAACTACAGTCATTCAGTGTAGGTCTGGAAGTGGGAAGCGTCGGGGTGCAGGACTGAAGGGAGACACTTCAATTTTATTTCTTGGCCCAGATAGGGTTGGAAAGAAGAAGATGGCATCTGGTCTGTCCAATATTGTTTTTGGAAACAATCCCATAAGTATTCGTCTAGGTTCT---------------AGGTCCAATATG---GATGACAATTTTGAT---AATTTCCGTGGTAAAACGGTGTTGGATCGAATTGCAGAGGCAGTCCAAAGAAATCCATTCTCTGTAATTGTACTGGAGGGTATTGACCGTGCAGACATGTTCATTCTTGGAAACATCAAGCGTGCATTGGAGAAGGGTAGAATTCCTGATTCTTATGGCCGAGAGATCAGGCTAGGTAATGTAATCTTTATCCTAACAGCACACAGGTTGCCTGAAAACCAG---------------------AACTTACCTGAGGAGGAGAAGCTTGCTTCTATGGTCAACTGTGGA---CGACTCGAGCTTCATGTTATTGAAAAA---------------------ACTATCAAACGCCGAGCTGAATGGTTGAATGGAGAGGATCGACATAGAAAACAG---AGGAAAAATTCA---GGTTTGACTCTATCATTTGATTTGAACCTAGCAGCAGAAGAAATGGTTGAC------GATGCTACTGAAGGTTCGAGAAATTCTAGCGATGTAACCATAGAGCATCAAGATCAA------------GAAACTGGTCTTTCAAACAACCGATGGTCAGCATCACTGGCTAAGGATCTGTTGAATTTCCTGGATGCTACAATCACATTCAAACCTATCGACTTCACCCCTCTAAGAGGCAAGGTTTCAGGTCTTATAACCACAAAATATACAGCCATTCTTGGAGGAGGCAAGGTGATTCAAGTTGAAAGTGAAGCATTAGACCTAATTGTGGCAGGTTCCTGGTTTGGACAAAAT---------CAAGTTGTGTTAGAAGAATGGACCGAAAGGGTTCTAGTCCCCAGATTCAACGAGATCAAAAGTAATTTATCAATA---TACTATGACCCAATTGTTAGGCTAGTCTTGGTTAAAGATGGCTACAAAGATCAACAA---GATGGCCCCATTGAATGGTTGCCAAACGAAGTTGCAGTCAATATA---GATGGATTA
>Cka_1
ATGAGAGCAGGATTGAGTACAATCCAACAAACCTTAACACCAGAAGCAGCAAGCGTTCTCAACCACTCAATCGCAGAGGCGGGGCGGCGGAACCATGGCCAGACCACCCCTCTCCATGTCGCTGCCACACTCCTTGCCTCCCCCTCCGGTTACCTCCGGCAGGCGTGCATCCGATCCCACCCCAATTCATCACACCCCCTCCAATGCAGGGCGCTTGAGCTCTGCTTCAGCGTCGCCCTCGAGCGCCTCCCCTCGGCC---CAAAACCTATCGCCGGGCATGGAACCCCCCATCTCCAATGCACTCATGGCTGCCCTCAAGCGCGCCCAGGCACACCAGCGCCGTGGCTGCCCTGAGCAGCAGCAGCAGCCGCTGCTGGCTGTGAAGGTCGAGCTTGAGCAGCTCATCGTATCTATCCTTGATGATCCAAGCGTGAGCCGGGTGATGCGGGAGGCCAGCTTCTCTAGTCCTGCCGTCAAGGCCACAATTGAACAGTCATTGAATTCGTCGAATTCCATGAATTCAGGTGGAATT------------------GGAGCTGGGTTG---GCGTTCCGCCCATCCCCACCAATC------------AACCGGAATGTGTATCTGAACCCTCGGCTGCAGCAGCAGGGA---------AGTTGCGAGCCATCGGGGCAGCAGAGGAGGGAAGAGGTGAAGCGGGTGATCGATATCCTGTTGAGATCCAGGAAGAGGAATCCAGTTTTGGTTGGAGATACAGAACCTGAGGTGGTTATGAGAGAGCTTTTGCAGAGGATTGAGAAGAGGGAGGTTAATGAAGGGTTACTTCGTAGTGTTCAGGTTGTATCTTTGGAGAAGGAATTTGGTTCC---------------------AACCGGTCTCAGATCCCTGATAAGATGAAGGAATTGGGGGATTTGATTGAAACCCGGATCAATAGCAGCAGCAGTAGTGGTGTGATTCTTGATTTAGGAGACTTGAAGTGGCTGGTCGAGCAGCAGCAGACGGGAATAATTGGGGTCTCGGGTTCAGGCTCAATTCAGCATCAGGTTGTATCAGAGACACGTCGTGCTGTAGTTACAGAGATGGGGAAGCTATTGGCAAGGTTCAGAGAGGGCACTGGT---GATAGTCAGCTGTGGCTGATCGGAACTGCAACTTGCGAGACATATCTGCGGTGCCAGGTCTACCATCCAACAATGGAGAATGAATGGGATCTGCAGGCGGTGCCTATTACAGCAAGATTACCAATACCGGGGCTGTTTCCAAGGCTTGGAGGCAATGGGATTCTCAGCAGTTCAATTGGTTCTCTCACCCCATTAAAGGGTATCTCGATAGGGGGA---GCTGCTCTTGCACCAAGACGCCAGCCTGAGAAC------ACAGAACAGACTCGATCCACTACCTGCTGTCCCGTTTGTATGGAGAATTATGAACAAGAGCTGGCCAAGCTTGTAGCCAAGGAGTATGAGAAATCATCTTCTGATTCCAAACCAGAAGTC------CACCAGGCCTTGCCGCAGTGGATGCAGACTGCAAAGCTCAATAATGGAAGTACCAAACCAACTGATCAGCATCAGACCAGGGAT---CAGGAACTAGTTTATAAGCAGAAAACTGAAGAATTGATGAAGAAATGGAATGAAACTTGTCGCCAACTCCATCCAAGCTTCCAT---TTAGCTGCTGGACTGGACAGGCCACCTGCCCTC------------------------------------------------------------------------TCAATCACAAGCATGTGTAATCCAAACCTGCTCGGACGTCAATCCTTACAACCTAAGTTACCACATTTGCGAAATCTCCCC------ACGTTGCAGATGAACCCC---------AATACTTTGCCTAAC---CCATCTGAAAGTACCACCACTGCACCTGGAAGCCCCGTCGCGACTGAACTGGTTCTTGGGTGCCCAAAGGTCCAA------GAAAATTGCATGGAGAAAACTTGTCAAGAGCATATCAGAGATCCTACCAGCTGCGTTCCTTTCATATGGCCTGATAAAATCTCCAACCGGCCTAATGAGAAACACGCCACTGTCTTAGATGCAGACTCCTTCAAGAGGCTCTTCAAGGGCCTCACCGAGAAGGTCGGGTGGCAGACAGATGCTGCATCAGCTGTGGCATCAACCATCGTACAGACCAAATCTGGCAATGGGAAGCGGCGTGGCAATGGGGCAAAGGGCGATGCCTGGCTGCTGTTTGTTGGCCCTGATAAGGTCGGTAAAAGGAAGATGGCGATGGCATTGTCTGAGCTGGTTTGCAGTGCAAGCCCCATCACCATTAGACTTGGGTCG---------------AGAACTGATGACTATGATGAGGAATCTGAAGTGACTTTCCGTGGAAAGACGGTGCTCGATCGGATAGCAGAGGCAGTGCGCCGCAACCCTTTCTCTGTCATTGTGCTTGAGGATATTGATAGGGCTGACATGCTTGTCCATGGAAGCATCAAGCGAGCAATGGAAAGGGGACGCCTGCCTGATTCTCATGGGCGTGAGATTGCTCTGGGGAGTGTGATCTTTGTCCTCACAACCAACTGGTTGCCGGATAATCTCATCAAGAGCATACCGGATACAGAGGTTCTCCAAGAACACAAGCTGGCGGCGGCTGCAGGGCAAAAGTGGCAGTTACACATATCCCTGGATGGAAAG---------------------ATGAGCAAGCGACGGGCTGAATGGTCCGACAACAGTGACAGGGTAACAAAGCCA---AGAACAGATGCG---GGTCCTGGTCTATCGTTCGATCTGAATTTAGCTGCGGAT---GTGGTCGAA------GAC------GATGGCACCGAGAATTCAAGCGACCTCACTGTGGAGCACGGGCATGATCTCAGCCATGGCCCAACAAACAAG---TTGTTGTTACCACCATCCATAACCCCCAACGAGCTATTTGACTGGGCCGATGACATGGTTGTGTTCAAGCCCGTCGACTTCACCCCTCTACGGACCAAGGTGGCAACCACAGTTGCAGCAAAGTTTGCTGGTGTGATTGGTGACAGGTGGTCAATTGAGGTGGACAATGAGGCGCTGGAGAAGATTGTGGGAGGGGCCTGGTTTGGCCAGACG---------------AGGTTCGAGGAGTGGGTGGACCGAGTTTTGGTCCCTGGTTTCCAGCAGTTGAAAGGAGAAGGCATTGTACCGGATGGGAGTACGGTCGTTAGGCTGCTTCCCATGAAGGATGGCCACTCAGCATCTGAAGGGAGGCAT---------------------------GGTGTGGTTGTA---GAAGGGTTG
>Csp_1
ATGAGAGCGGGTTTAAGCACGATTCAGCAAACCCTAACTCCAGAGGCATCGAGCGTTCTCAACCATTCGATCGCCGAAGCCGCGCGGCGAAACCACAGCCAGACAACGCCCCTCCATGTGGCGACCACCCTTTTGGCCTCTCCTTCCGGCTTCCTCCGCCAAGCGTGCATCAGGTCCCACCCCAACTCCTCCCACCCTCTCCAATGCCGAGCCCTCGAGCTCTGCTTCACCGTAGCTCTCGAGCGCCTCCCGTCCTCC---CAAACCCTCTCGCCGGGCCTCGAACCCCCTATCTCCAACGCGTTAATGGCAGCGCTCAAACGCGCTCAGGCCCACCAGCGCCGCGGCTGCCCCGAGCAGCAGCAGCAGCCGCTGCTCGCCGTAAAAGTCGAGCTCGAACAGCTCATTGTGTCGATACTTGATGACCCGAGCGTGAGCCGCGTTATGCGCGAGGCGAGCTTCTCGAGCCCTGCCGTTAAGGCCACCATCGAACAGACTCTGAATTCGTCGAATTCGTTGAGTTCCCCATCGGTT---------------TCGGCTGCTGGGTTG---GGGTTGAAG---------------------------AGGAATGGTTTGTATGTGAATCCTCGGCTTCTTCAACAGGGG---------AATTGCGAGCAGTCAGGGATGCAGAGGAGGGAAGAGGTGAAACGGGTTGTTGAGATTATGACGAGATCGAAGAAGAGGAACCCGGTTTTGGTCGGGGATACGGAGCCGGAGTTGGTGATGAGAGATCTTTTGGGGAGGATTGAGAAGAGGGAGTTTGGGGATGAGGTGCTTCGGAATGTTGAGGTGGTTTCTTTGGAGAAGGAACTCGCTTCA---------------------GATCGATCG------------AAGATGATGGAATTGGGGGGTTTAGTTGAAAGCAGAATTGGGAACAATGGTGGGGGCGGTTTGATTCTTGATTTGGGGGATTTGAAATGGCTCGTTGAGCAGAACATTGGG------TTTGGGGTTGCGGGT---------------CAGCAGATTGTTTCCGATACGGGTCGGATTGCTGTGGTGGAGATGGGGAAGTTGTTGGCAAGATTTGGG------GGAGAGAGAGGAGGGAGGGTGTGGTTGATCGGGATCGCTACTTGCGAGACGTATATGAGGTGCCAGGTGTATCATCCTACCATGGAGAATGATTGGGATTTGCAAGCGTTGCCAATTGCCGCGAGGTCGCCGCTTCCAGGGATGTTTCCGAGACTTGGGGGCAATGGGATACTGAGCAGTTCAGTCGAATCTCTCACCCCGTTAAAAGGTTTTCCACCGGTGGCA---ACCACTCTCCCATTAAGACTTCATTCCGAAAAC------ACAGATCTGGCTCGGAAGACGAGTTGTTGCCCACTGTGTACAGAGAACTACGAGAAGGAGCTAGCCAAACTC------AAGGAGATCGAGAAATCTTGTTCTGATGCGAAACCAGAAAGC------AGGCCACCCTTGCCCGCATGGTTGCAGACAGCAAAGCCCAGCAATGGGATAGCCAAAGTGATGGATCCGCAGAAGACAAAAGAT---GAGGAGCTCATCTGGAAGCAGAAAACCGAAGAATTGAAGAAGAAATGGAATGATACTTGCTACTGTCTCCACCACAGTTCCCAC---TCAGTCCCT------------------------------------------------------------------------------------------------TCCATTACCAGCATACGTAATTCGAATCTGCTCGGGCGACACCAGTTCACACCCAAATTACAGCCTATGCGAAACACCAAC------ACCCTACATATGAATACG---------ACTCTTACGCCAAAT---CCACCAGAATGTGCCTTCACCCCACCCGGAAGCCCCGTAAGAACGGACCTGCTTCTTGGGCGTCCTAAAGTCCCT------GAAAATGCTGTGGAGAAAATGCACCGAGAACGGATTATTGACTCTACGGGTTGCATTCCTTCTGAATGGCCGGATAGATTTTGTGATCGGCCGAGAGATAAAGTTGTCTGCTCTTTAGATGCAGACTCTTTCAAGACACTCTTCAAGGGGCTGACTGAGAAGGTCGGGTGGCAATCAGATGCAGCTTCAGCAGTTGCCACGACGGTGATGGAGTGCAGGTCCGGCAATGGGAAGCGTCGTGGTCCGGGATTGAAGGGCGACACATGGCTTCTCTTTGTGGGCCCAGATCAGGTCGGCAAGAAGAAGATGGCCTCGGCCCTATCAGATCTGGTATTTGGCGCCCCTCCAATCACTGTTTGCCTTGGCTCG---------------CGGGCT------------GATGAATCTAATACTGGTTTCCGTGGCAAGACTCCACTGGATCGTATAGCGGAAGCTGTACGGCGGAACCCATTCTCGGTGGTCCTGCTTGAAGAGATCGATCAGGCAGACATTCTTGTCCATGGCAGTATCAAGCGTGCGATAGAGAGAGGGCGGCTGCTCGATTCCCATGGCCGTGAGGTTGGGTTGGGGAGTGTCATCTTCATCCTAACTTCTGATTGGTTGCCTGATGGTCTA---TGGAGTCTGCCA------------ATCCTCGAAGAGAGGCTAGCAGCTGCGGCCGGATATGGGTGGCAGTTAAATCTATCTGTGAATGGAAAG---------------------ACCGGAAAGCGCAGAGCTGAATGGTTGAACAGTGATGGCAGGATAACGAAGCCA---AGAACAGTTACC---TCAGAAGCACTATCGATCGACCTAAATTTTGCAGCTGAG---GCTGAGGAC------GATTCAGCAGAGGGCTCTCGCAATTCAAGTGATCTCACTGTGGAGCGCGATCACCAT------------CCCGGGCTTATA---GTCAGGCGGTATACATCTTCATTGGCCAAGGATCTATTTGGCTCCGTTGACGACGCGATCGTCTTTAAGCCGGTCGACTTCGGCCCCCTTAGGACCAAGATTGCCAGCACTATATCCGCAAAATTCGCCTGCATTGTCAGCGAGAGAAGACCAATCGAAATAGATAGCGATGCGCTTGATAGAATTGTTGCGGGGGCTTGGTTCGGTCGGACC---------------GAGTTCGACAAGTGGGTGGAAATGGTTCTTGTTCCCGGGTTTCAGCAGCTGAAGTCCGGGACACCGGTG---GATGATGACGCCGTTTTTAGGCTGGTGCCGGTTTCCGATACGCAAAGC---------------AAATGGGACGACTTCCTACCTGGCAAGATCTCACTCGTCTTT---GAAGGGATG
>Efe_1
ATGCGTGCCGGATTGAGTACGATTCTGCAGACGCTCACACCGGAAGCGGTCAGCGTCCTCAACCATTCGATCGCAGACGCCGGGCGGCGTGGCCATAGCCAGACCACTCCCCTTCACGTCGCTGCCACTCTGCTGTCCTCGCCCACCGGGTTTCTCAAGCAGGCCTGTATTCGTTCCCACCCCAATTCCTCGCACCCACTTCAATGTCGCGCCCTCGAGCTCTGCTTCACCGTTGCCCTCGACCGCCTGCCGGCGTCGGGGTCCGCTTTGTCCCACGTCGCCGAGCCGCCGATCTCGAACGCTCTGATGGCAGCGCTGAAGCGGGCACAGGCTCATCAGCGAAGGGGTTGTCCGGAGCAGCAGCAGCAGCCGCTCTTGGCCGTCAAGGTCGAGTTGGAGCAGCTCGTCATATCGATCCTCGACGATCCTAGCGTCAGCAGAGTTATGAGGGAGGCGAGCTTCTCGAGCCCTGCTGTCAAGGCCACCATAGAGCAGACCCTCGCCAATTCGCCGTCGAATTCGCAGCCGGCCGCGCCT------------TCTCCGGCCGGATTCTCGCTCGGATCCCACCGGCCGATTCCG------------ATGCGGAATTCATATCTGAATCCCCGGTTGCAGGCATCCGCTCCGATTGTCGGTGACCGGCCTATTGGTGGGCAGCGGGCGGAGGAGGTGAAAAAGTTAGTGGATATTTTACAGCGAGAGAAGAAGAGGAATCCGGTTCTCGTCGGCGATCACGAGCCGGAGGCGGTAATGAAAGAGTTTCTGCACAAGATGGAGAGAAAAGAATTGGGGGAG---GTCTTCAAGGAAGTCCAGGTAATCTCTGTGGAGAAAGAGTTGTCCGGTATGTGCGCGGCGAAGAGCGAGGACAGAGGGAGGATCGGACCGAAGATCAAGGAGTTGGGGGCCCTGATTGAGAGCAAGATGAGCAGCCAT------GGCGGCGTGATTCTGAATCTCGGCGATCTCAGGTGGCTGGTCGAGCAGCCGGGTGGCGGCTCTTTCGACGTCGCA---------------------------GTGTCCGAGCCACTTCAGGATGTCGTCTCGGAGATGGCCAAGTTGCTGGGCAGCCAAGGCGAG------------GGTGGTAAGGTCTGGTTAATGGGGACTGCTACCTGTGAGACTTACATAAGGTGTCGAGTTTATCACCCCACTGTGGAGAACGATTGGGATCTGCAAGCTGTTCCAATTGCTGCAAGGTCTCCTCATCCTGGACTCTTTCAGAGAATCGGAGGCAATGGAGTTCTCAGTAGCTCTGTGGAGTCACTTTCCCCTCTGAAAGCTCTGCAGGGAAATCCT---------TTCTTGTCGAGAAAGCTGGCTGAAAATGGTGATTCGGGTTCGGCTCGGAAGATGAGCTGCTGCGCCCTTTGTATGGAGAATTATGAGAAGGATCTCGCCAAGCTCGTGGCCGAGGTGTTCGAGAAATCGTCGTCAGATGCCAAACAAGAAGAGCAACAAAACCAACAGTTGCCACAGTGGTTGCAGCTTGCGAAATCGGAGAAC------GTTAAGGCAGCCGATCAATCAACGAAGAAAGAAAACCGAGATCAAATTTGGAGGCAGAAATCAGAGGAACTGCAGAAGAAATGGAATGAAGCTTGCAGTCGCCTCCACCCGAGAAACCAT---CCTGTTCTTGGGACGGAAAAACCATCCTCTCTTACATTCACCCACTATTTCGGCTGTCAGATTTCCACCCCATTGCATGGTTCTCAAAATTCAGGCAAGGACAGCGCCTTTGGCAATGTCTATAACCCGAATCCGTTGCTTAGGTCTCAATTACAACCCAAACTGCAGCCGAGTAGAAACAGT---------ACTCTGCAATTAGACACCGGA------AACGCCAGTCTGACCTTGTCATCAAAACCTGCGAAGTCACCGCCGGCAAGTCCAGTGAGAACAGAGCTCGTACTCAGTCAGCCGAAGCTGCCATTAGTCCAGCACGCTGCCAGTGACACGCGAAGTGACAGGCCCAAAGACTTGACCGGCAGCACACCTGCCCAGACAGTT---------TCCGGCGTCTACAGCCCCAAGATTTCG---CCATTGGATGCAGATTCATTCAAGAGACTCTTCAAGGGTCTTACGCAGAAGGTCAGTTGGCAGACAGAAGCTGCAACGACGGTCGCCACTGTGGTCACGAAAAGCCGTTCCAGTGAGAGAAAACAGAGAGGCTTGGGATTGAAGGGCGACACGTGGCTTCTGTTTCTCGGCCCGGACAGGGTCGGGAAGAAAAAGATGGCCGCCGGATTATCGGAACTGGTGTTCGGAAACAGGCCGCTAACCATCCGGCTGGGTCTGTCAGACAACGGCCACCACCATGAGGACGAAGACGACGAACCTGGTCCAAGGTTCCGAGGACGCACCGTGCTGGACCGGATAGCCGACGCCGTTAGACGGAACCCTTTCTCTGTGGTGGTGCTGGAGGACATTGATCAGGCCGATTCTCTGATCCACGGAAACTTGATCCGCGCAATGGATAAGGGGAGGCTGCCGGATTCACATGGCCGGGAGGTGAGTCTCGGCAGCGTGATCTTCATCTTGACCGCGGAGTGGCTTCCGGAGAGCCTCGGTGGCAAATCGGCCGACGCAGATCATGTCAAGGAAGACAAGTTGGCAGCTGCGGCTGCCTGTTTCCGGCCGCTGCAGCTCACAATCAGCAGCAGC---------CTGTCGGCCACCGGGAGAAAACGCCGGCCGGCCTGGCTGGAGGAGGAAGAAAGTCAGGCAGTC------CGGAAGCCGAGG---------------GGGATAGACCTGAATTTGATGGCCGAC---AACAACGACTTCTTCGATTCTTCACATGGCTCCCGGGACTCGAGCGACGTGACGGTGGAGACTGCGCTGAGG------------------------------------CAATCGCCGGGGATGATGAAGGAGATGGTAGACCGGGTCGACGAGGCCATCGCGTTCAAGCCGGTCGACTTCGATGTGCTGTCGAAGCGCATCTCCAATGTGCTGAGCAGCAGATTCACCTGCCATGTGGGAAGGGGA---GCCTTCGAGGTGGACGGAGGGGTGGTGGAGCAACTGTTGGGCTCGGCGTGGTTCGGACCGGGCTCGAGAGACCTCGACCAAGTCGACGAATGGGCGGACCGCGTGCTCGTGCCAGTCTTCCGGGAACTGAAAAGCGGCTTGCCGACG---GAAGGAGAGGCCGTCGTCCGGCTGGTGCTCTCCGGAGCCGAGGATCCC---GTTGTACGGCCGGCATCCGGAAACTGGCTGCCGAGCAAAATTCCGGTCTGCCGGAGC---------
>Efe_2
ATGCGTGCTGGATTGAGTACGATTCTGCAGACGCTCACACCGGAAGCGGCCAGCGTTCTCAACCATTCGATCGAAGACGCCGGGCGTCGTGGCCATAGCCAGACTACTCCCCTTCACGTCGCCGCCACTCTGCTGTCCTCGCCTGTCGGGTTTCTCAAGCAGGCATGTATTCGTTCCCACCCCAATTCCTCCCACCCTCTTCAATGCCGCGCACTCGAGCTCTGCTTCACCGTTGCCCTCGACCGCCTGCCGGCGTCGGGGTCGGCTTTGTCCCAGGTCGCCGAGCCGCCGATCTCGAACGCGTTGATGGCAGCGCTGAAGCGGGCACAGGCCCATCAGCGGAGGGGTTGTCCGGAGCAGCAGCAGCAGCCGCTCTTGGCCGTCAAGGTGGAACTGGAGCAGCTCGTCGTATCCATTCTCGACGATCCCAGCGTCAGCCGGGTTATGAGGGAGGCGAGCTTCTCGAGCCCTGCCGTCAAGGCCACCATAGAGCAGACCCTCGTCAATTCACCGTCCAATTCGCAGTCGGCCCCGCCT------------TCTCCGGCCGGATTCTTGCTCGGATCCCACCGGCCAATTCCG------------ATGCGGAATTCATATCTGAATCCCCGGTTGCAGGAATCCGCTTCGATTGTCGGTGACCGGCCTGTTGGTGGGCAGAGGGCGGAGGAGGTGAAGAAGTTGGTGGATATTTTACAGCGAACGAATAAGAGGAATCCGGTTCTCGTCGGCGATCACGAGCCGGAGGCGGTAATGAAGGAGTTTCTGCACAAGATTGAGAGGAAGGAATTGGGGGAG---GTCCTCAAGGAAGTCCAGCTTATCTCTGTGGAGAAAGAGTTGTCCAGTATGTGCGCGGCGAAGAACGTGGACAGATGGAGGATCAGTCCAAAGATCAAGGAGTTGGGGGCTCTGATCGAGAGCAAGATGAGCCGCCAT------GGCGGCGTGATTCTGAATCTCGGCGATCTCAGGTGGCTGGTCGAGCATTCCGGTGGCGGCTCTTTCGACGTCGCG---------------------------GTGTCCGGGCCACTTCAGGATGTCGTTTCAGAGATTGCCAAGCTGCTGGGTAGCCATGCCGAG------------GGTGCTAAGGTTTGGTTAATGGGGACTGCTACCTGTGAGACTTACATAAGGTGCCGAGTTTATCACCCCACTGTCGAGAACGATTGGGATCTGCAGGCTGTTCCAATTGCTGCAAGGTCTCATCATCCTGGACTCTTTCAGAGAATTGGAGGTAATGGAGTTCTCAGTAGCTCCGTGGAGTCACTTTCCACTCTCAAAGGTCTGCAGGGTAATCCT---------TTCTTGTCGAGAAAGCTAGCTGAAAATGGTGAATCGGGTTCGGCTCGGAAGATGAGCTGCTGCCCCTCCTGTGCGGAAAATTATGAGAAGGATATCGCCAAGCTCGTGGCCGAGGAGTTCGAGAAATCGTCGTCAGATGCCAAACAAGAGGAG---------CAACAGTTGCCACAGTGGTTGCAGCTTGCGAAATCGGAGAAC------GTTAAGGAAGCCGATCAATCCACGAAGAGAGAAAACCGAGATGAAATTTGGAGGCAGAAATCAGAGGATCTGCAGAAGAAATGGAATGAAACTTGCAGTCGTCTCCATCTGAGATGTCAT---CTTGTTATTGGGACGGAAAGACCATCCTCCACCACACTCACCCCCTTTCTCGGCTCTCGTATTTCCACCCCTTTGCTTGGTTCTCAGATTTTTGGCAAGGACAGCGCCCTTGGCAATGTCTATAACAGGAATCCAGGGCTTAGGTCTCAATTACAACCCAAATTGCAGCCGAGCAAAAACAGT---------ACTCCGCAATTAACCACCGCA------AACGCCAGTCTGACCTTGACATCAGAACCTGCGAGGTCACCGCCGGCAAGTCCAGTGAGAACAGAGCTCGTACTCAGTCAGCCGAAGCTGCCATCAGTCCAGCAGGCAGCCAGTGACACGCGAAGTGACAAGCCCAAAGACTTGACCGGCAGCACACCCACCCAGACGGTT---------TCCGGCATCTACAACTCCAAGATTTCG---CCATTGGATGCAGATTCATTCAAGAGACTCTTCAAGGGTCTTACACAGAAGGTCAGTTGGCAGACAGAAGCTGCAACGACGATCGCCACTGTGGTCACGAAAAGCCGTTCCAGTGAGAGAAAACAAAGAGGCGTGGCTTTGAAGGGCGACACGTGGCTTCTGTTCCTCGGCCCGGACAGGGTCGGGAAGAAGAAGATGGCAGCCGGATTATCGGAACTGGTGTTTGGAAACAGGCCCGTAACCATCCGGCTGGGTCTGTCAGACAACGGCCACCACCATAAGGACGAAGACGACGAACTTGGTCCAAGGTTCCGAGGCCGGACTGTGCTGGACCGGTTAACCGACGCCGTTAGACGGAACCCTTTCTCTGTCGTGGTGCTGGAGGACATTGATCAGGCCGATTCTTTGATCCACGGAAACTTGATCCGAGCAATGGATAAGGGTAGGTTGCGGGATTCACATGGCCGGGAGGTGAGTCTCGGCAGCGTGATTTTCATCCTGACCGCGGAGTGGCTTCCGGAGAGCCTCGGCGGCAAATCGCCCGACGCAGATCATGCCAAAGAAGACAAATTGGCCGCTGCAGCTGCCTGTTTCCGGCCGTTGCAGCTCACAATTAGCAGCAGC---------GTGTCAGCCACCGGGAGAAAGCGCCGGCCGGCTTGGCTCGAGGAGGAAGAAAGTAAAGCAGCC------CGGAAGCCGAAG---------------GGGATAGACCTGAATTTGATGGCCGAC---GACAACGACGTCGTCGATTCTTCTCATGGCTCCCGGGACTCGAGCGACGTCACGGTGGAGACTGCGGTGAGG------------------------------------CAACCGCCGGGGATGATGAAGGAGATGGTAGACCGAGTCGACGAGGTCATCGCCTTCAGGCCGGTCGACTTCGACGTGCTGTCGAAGCGCATATCCAATGCGCTGAGCACCAGGTACACTTGCCATGTGGGAAGGGGA---GCCTTCGAGGTGGACGGAGAGGTGGTGGAGCAACTGCTGGGCTCGGCGTGGTTCGGACCGGGCTCGAGCGACCTCGACCAAGTCGACGAATGGGCGGACCGCGTGCTCGTGCCAGTCTTCCGGGAACTGAAAACCGGCTTGCCGACG---GAAGGGGAAACCGTCGTCCGGCTGGTGCTCTCCGCAGATGAGGATCCC---GTTGTACGGCCGGCAGCCGGAAACTGGCTGCCGAGCAAAATTCCGGTCTGCCGTAGC---------
>Efe_3
ATTCGATCGGGCTTGGGCACGATCCAGCAGACGCTCACAGCTGAAGCAGCGAGCGTTCTGAGTCATTCGATTGCGGATGCAGGGCGCCGTGGGCATAGCCAAACTACCCCTCTTCACGTTGCGGCAACTCTCCTCTCCTCCCCTAATGGGTTTCTCAGACAGGCATGTATCCGTTCGCAACCCAATTCGTCCCACCCTCTTCAATGCCGCGCGCTCGAGCTCTGCTTCAGTGTGGCCCTCGAGCGCCTTCCCACGCCCGGGTCGGCCGTGTCCCATGTAGCAGAACCGCCGATTTCCAACGCCCTCATGGCGGCGCTCAAGCGGGCGCAGGCCAATCAGCGCAAAGGATGCCCCGAGCAGCAGCAGCAACCTCTCCTCGCCGTTAAGGTCGAGTTAGAGCAGCTGGTGATTTCCATTCTCGACGATCCTAGTGTTAGCAGGGTGATGAGGGAGGCGAGCTTCTCCAGCCCCGCTGTGAAGGCCACCATCGAGCAGATCATCGCCAATTCTCCCTCCCACAATCCGAAGTCGGCCCTCGCTTCCATTGGTGGTACTGCAGGCTTCTCGCTTGGCTCCCAACGGCCGGTTCCA------------GCCGGGAATTTGTATCTCAATCCTCGATTGCAGGTTTGTGCTTCCCCTGCAGGGGATCGTCCGGTTGGTGGGCAGAGGATGGAGGATGTGAAGAAGGTGGTAGATGTCTTACAGAGGAAGAAGAAGAGGAATCCTGTTCTGGTTGGCGATCACGAGCCGGAGGCGGTGATGAAAGAGCTTTTGCATAAGATTGAAAGGAAGGAATTAGGTGAG---GTACTGAGGGACGTGCTGGTTGTCTCTATTGAAAAGGAGCTGTCCACTATGTGTACGGGAAGAAACGAGGAGAAGGAACGGTTTGGGCTGAAGATAAAAGAGTTGGGAGTTCTGATTGAGAGCAAGATGAATGACCCA------GGTGGTGTTATCTTAAACCTGGGCGATCTTCGGTGGTTGGTCGAGCAGCAGGGGGGGGTCACGTTTGGCGCTTCG---------------------------GTACCGGGGCCTGTCCAGGAAGTTGTGTCGGATATAGCTAAGCTTCTGGGCAGCCATCGAGAA------------GGAGGCAAGCTGTGGTTGATGGGGACTGCTACCTGTGAGACTTATCTGAGGTGCCAGGTTTATCACCCTTCTATGGAGAACGACTGGGATCTGCAAGCTCTGCCCATTGCGGCAAGGTCACCCGTCCCTGGGTTGTTTCCAAGGATTGGAGACAACCGGATTCTCAGCGGTTCCATGGAATCTCTTTCCAATCTGAAGGGTTTCCAGGTAAACCCT---------CTCTCCGTGAGAAGGTTGGATGAAAATAATTACTCTGCTCTGGCGCGGAGGATGACCTGCTGTCCTTCGTGCATTGAGAATTATGAGAAGGACCTAGCCAGGCTTGTGGCTAGTGAGTTCGAGAAGTCCTCATCTGATGCTAAACCAGAGGAACCGCACCAACAACAGTTGCCACAGTGGTTGCAGCTTGCGAAGCCTGTCAAC------GTCAAACCCGGTGATCACCCTCTGTCCAAAGAAAATGAAGACCACTTGCGGAAACAAAAATCTGAAGAACTGCAGAAGAAATGGAATGAAACCTGCAGTCGTCTGCATCCTGGATATCGG---GCTATAGTTAGGACGGATAAGCCTTCCTCTCTGACAACC---TCTTTGCTTGATTCTCATAGTTCCGGCAACGGCAACGGCAAC---------GGCAACGCCAGAATCTCTAGCAGTATCTATAACCCC---TCTATGTGGATAGAGCAACTTGAACCCAAGTTGCAGGTG---AGGGGATCC---------ACTCTGTCGTTGAGTGCCACT------AAGACCGCCCTCAATCTGCCATTGGAACCGGGAAGATCACCACCATCAAGTCCAGTGGGAACCGACTTGGTACTTGGGCGGCCGAAGTTGTCCACGACCGAAAATGTTGTATCAGGAGCTCAC---GACAGACTGAACGATCTAATAGGCTGTGACTCCACACAGCGGGTT---------TCCGATCGATGCAATCTCAAAATTGCCTGCACACTGGACGAAGGTTCGTTTAAGAGACTCTTCAAGGGCCTCACCCAGAAGATAAGTTGGCAGACAGAAGCTGCAACAGCGGTGGCCACAGCCGTCAACAAGTGCCGGTCTGGAGGTCGAAAGACGAGGGGTGTAGGAATAAAGGGTGATACATGGCTGCTGTTCCTCGGGCCAGACAGGGTCGGCAAGAAGAAGATGGCAGCTGGATTATCAGAGTTGGTATTCGGTACCAGACCTATATGCATTCGGCTGGGACTTTCCGACGCTGGTAAGCAGCAGGAGGATGATGGTGACGAATGCTGTCCAAGGACGAGGAGAAGAACCGTTCTGGATAGGATAGCTGATGCAGTCAGGCGAAGTCCCTTATCTGTTTTGGTGCTGGAGGACGTCGATCAGGCAGATTCTCTGATCCATGGCAGCTTGATCCGGGCAATGGAGAGGGGTAGGCTATCCGATTCTCATGGCCGAGAGGTGGGGCTGGGCAGTGTAATCTTCATTCTCACTGCTGAATGGTTGCCCGAGAGCCTCAACAGCAAGACACCAGAGACCGGTAGGTTTAACGTGGACAGATTGGCAGCTGCGGCAGCCTCTTTCCGGCCGCTGCTGTTCTCGATTGGCAGCAGCAGAAGCAGCCTAACTGTCGCAAGAGACAAGCGCCGGCCAGCCTGGCGGGCGAAGGAAGAAGGTCGGGCACCTACTTTGCAGAAGCCGACG------------CTGGCAATCGATTTGAACTTGCTGGCAGAT---GATAGTGACGCCATCGACATCTCCCATGGCTTTTGCAATTCAAGTGACCTCACGTTCGAGGCTGGCTTCAGG---------------------------------TCGCCGCATTGTGCAGCAATGAAGGAATTAGTGGGCCGAGTTGACGAAACCATCACGTTCAAGCAAGTCGACTTCGACACCATGTCCAAGAGCATCACCAGCTCTCTGAAGGCGAGATTTTCTGGGCAGGTGGGGAAGGGC---ACGTTAGAGGTGGAAGAGGAGGCACTGGAACAGTTGCTGGCGGCGATCTGGTTCGGTCCTGGTTCCGGCGGTCTGGATGAATTAGAGAGCTGGGCGGACCGAGTTCTGGTGCCCGTTTTCCGGGAGCTGAGGGGGGGATGTGCGGTG---AATGAAGAAACCGTGGTCCGCTTGCTGGTGGCTGGTGAGGAGGCGGAC---GCGTCCCGTCCGTCCAGCGGGAATTGGCTGCCCACCCAAATCGCAGTCACCAGGTTC---------
>Efe_4
ATGCGTGCTGGATTGAGTACGATTCTGCAGACGCTTACACCGGAAGCGGCCAGCGTCCTCAGCCATTCGATCGCAGAAGCCGGGCGCCGTGGCCATAGCCAGACCACTCCCCTTCACGTCGCCGCCACTCTGCTGTCCTCGCCTACCGGGTTTCTCAAGCAGGCCTGTATTCGTTCCCATCCCAATTCCTCCCACCCACTTCAATGCCGCGCCCTCGAGCTCTGCTTCACCGTTGCCCTCGACCGCCTGCCGGCGTCGGGGTCGGCTTTGTCTCACGTCGCCGAGCCGCCGATCTCGAACGCTTTGATGGCGGCGTTGAAGCGGGCACAGGCCCATCAGCGGAGGGGTTGTCCGGAGCAGCAGCAACAGCCGCTCTTGGCCGTCAAGGTCGAGCTGGAGCAGCTCGTCATATCCATTCTTGACGATCCTAGCGTCAGTAGGGTTATGAGGGAAGCGACCTTCTCGAGCCCTGCTGTCAAGGCCACCATAGAGCAGACCCTCGCCAATTCGCCGTCCAATTCGCAGCCGGCCGTGCCT------------TCTCCGGCCGGATTCTCGCTCGGATCTCACCGGCCGATTCCG------------ATGCGCAATTCATATCTGAATCCCCGGTTGCAGGCATCCGCTTCGATTGTCGATGAACGGCCAGTTGGTGGGCGGAGGGCGGAGGAGGTGAAGAAGTTGGTGGATATTTTACAGCGAGCGAAGAAGAGGAATCCGGTTCTCGTCGGTGATCACGAGCCGGAGGCGGTAATGAAGGAGTTTCTGCACAAGATTGAGAGGAAGGAATTGGGGGAG---GTCTTCAAGGAAGTCCAGGTTATCTCCGTGGAGAAAGAGTTGTCCAGTATGTGTACGGCGAAAAGCGACGAGAGGGGGAGGATCGGTCTGAAGATCAAGGAGTTGGGGGCCCTGATTGAGAGCAAGATGAGCACCCAT------GACCGTGTGATTCTGAATCTCGGCGATATCAGGTGGCTGGTCGAGCAACCCGGTGGCGGCTCTTTCGACGTCGCA---------------------------GTGTCCGGGCCACTTCAGGATGTCGTCTCAGAGATGGCCAAGCTGCTGGACAGCCATGGCGAG------------AGTGGTAAGGTCTGGTTAATGGGGACTGCTACCTGTGAGACTTACGTAAGGTGCCGAGTTTATCACCCCACTGTGGAGAACGATTGGGATCTGCAAGCTGTTCCAATCGCTGCAAGGTCTCCTCATCCTGGAGTCTTTCATCGAATTGGAGGCAATGGAGTTCTCAGTAGCTCCGTGGAGTCACTTTCCCCTCTCAAAGGTCTGCAGGGGAATCCT---------TTCTTATCGAGAAAGCTGGCTGAAAATGGTGATTCGGGTTCGGCTTGGAAGATGAGCTGCTGCCCCTCCTGTAGGGGGAATTATGAGAAGGATGTCGCCAAGCTCGTTGCCGAGGTGTTCGAGAAATCGTCGTCAGATGCCAAACAAGAAGAG---------CAACAGTTGCCACAGTGGCTGCAGCTTGCGAAATCGGAGAAC------GTTAAGGCTGCCGATCAATCCACGAAGAAAGAGAACCGAGATCAAATTTGGAGGCAGAAATCAGAGGAACTGCAGAAGAAATGGAATGAAACTTGCAGTCGCATCCATCCGAGACACCAT---CCTGTTCTTGGGACGGAGAGACCGTCCTGCCTTGCATTCACCCCCTTTCTCGGTTCTCAGATTTCCACCCCTTTGCTTGGTTCTCAGATTTCCGGCAAGGACAGCGCCTTTGGCAATGTCTATAACCCGAATTCAGTGCTTAGGTCTCAATTACAACCCAAATTGCAGCCGAGCAGAAACAGT---------ACTCTGCAATTAGGCACGGCA------AACGCCAGTCTGACCTTGTCATCAGAACCTGGGAGGTCACCGCCGGCAAGTCCAGTGATAACAGAGCTCGTACTCAGTCAGCCGAAGCTGCCATCAGTCCGGCACGCTGCCAGTGACACT------------CCCAAAGACTTGACCGGCAGCACACCCACCCAGACAGTT---------TCCGGCGTCTACAACCCCAAGATTTCG---CCATTGGATGCAGATTCATTCAAGAGACTCTTCAAGGGTCTTACACAGAAGGTCAGTTGGCAGACAGAAGCTGCAACGACGGTCGCCACTGTGGTCACGAAAAGCCGTTCCAGTGAGAGAAAACAGAGAGGCCTGGGGTTGAAAGGCGACACGTGGCTTCTGTTCCTCGGCCCCGACAGGGTCGGGAAGAAGAAGATGGCAGCCGGATTATCGGAACTGGTGTTTGGAAACAGACCCGTAACCATCCGGCTGGGTCTGTCAGACAACGACCACCACCATGAGGACGAAGACGACGAACCTGGTCCAAGGTTCCGAGGCCGGACTGTGTTGGACCGGATAGCAGACGCCGTTAGACGTAACCCTTTCTCTGTGGTGGTGCTGGAGGACATTGATCAGGCCGATTCTCTGATCCACGGAAACTTGATCCGAGCAATGGATAAGGGGAGGTTGCCGGATTCACATGGCCGGGAGGTGAGTCTCGGCAGCGTGATCTTCATCCTGACCGCGGAGTGGCTTCCGGAGAGCCTCGGCGGCAAATCGCCCGACGCCGATAATGTCAAGGAAGACAAGTTAGCAGCTGCAGCTGCCTGTTTCCGGCCGCTGCAGCTCACAATCAGCAGCAGC---------CTGTCAGCCACTGGGAGAAAACGCCGGCCGGCTTGGCTGGAAGAGGAAGAAAGTCAGGCTGCC------CGGAAGCCGAGG---------------GGGATAGACCTGAATTTGATGGCCGAC---GACAACGACGTCGTCGATTCTTCTCATGTGTCCCGGGACTCGAGCGACGTGACAGTGGAGACAGCGCTGAGG------------------------------------CAACCGCCGGGGATGATGAAGGAGATGGTAGACCGGGCCGACGAGGCCATCGCGTTCAAGGCGATCAACTTTGACGTGCTGTCTAAGCGCATCTCCAATGTGCTGAGCACCAGATTCACCTGCCATGTGGGAAGGGGAGCAGCATTCGAGGTGGACGGGGAGGTGGTGGAGCAACTGCTGGGCTCGGCGTGGTTCGGACCGGGCTCGAACGACCTCGATCAAGTCGACGAATGGGCGGACCGCGTCCTCGTGCCAGTCTTCCGGGAGCTGAAAACCAGCTTGCCGACA---GAAGGGGAGGCCGTCGTCCGGCTGGTGCTCTCCGGAGCTGAGTGCCCC---GTTGTACGGCCGGCAGCCGGAAACTGGCTTCCGAGCAAAATTCCGGTCTGCCGGAGC---------
>Efe_5
ATGCGACCGGGCTTGGGCACGATCCAGCAGACTCTCACAGCTGAAGCAGCGAGCGTCCTGAATCATTCGATTGCGGATGCAGGTCGCCGTGGGCATAGCCAGACTACCCCTCTTCACGTTGGGGCAACTCTCCTCTCCTCCCCTAATGGGTTTCTCAGACAGGCCTGCATCCGTTCCCACCCCAATTCATCCCACCCTCTTCAATGCCGCGCGCTCGAGCTCTGCTTCAGCGTGGCCCTCGAGCGCCTTCCCACGTCCGGGTCGGCCGTGTCCCAAGTAGCAGAACCGCCGATTTCCAACGCCCTCATGGCGGCGCTCAAGCGGGCGCAAGCCAATCAGCGCAAAGGATGTCCAGAGCAGCAGCAGCAGCCCCTCCTCGCCGTTAAGGTCGAGTTAGAGCAGCTGGTGATCTCCATTCTCGACGATCCTAGTGTTAGCAGGGTGATGAGGGAGGCGAGCTTCTCCAGCCCCGCTGTCAAGACCACCATCGAGCAGATCATCGCCAATTCTCTCTCCCACAATTCGAAGTCGGCCCTCGCTTCCATTGGTGGTGCTGCAGGCTTCTCGCTTGGGTCCCAGCGGCCGATTCTA------------GCCGGGAATTTGTATCTCAATCCTCGATTACAGGTTTGTGCTTCCCCTGCAGGGGACCGTCCGGTTGGTGAGCCAAGGATGGAGGATGTGAAGAAGGTGGTAGACGTCTTACAGAGGACGAAGAAGAGGAACCCGGTTCTGGTAGGCGATCACGAGCCGGAGGCGGTGATGAAGGAGCTTTTGCAGAAGATTGAAAGGAAGGAATTAGGTGAG---GTACTGAGGGACGTGTTGGTTGTCTCTATTGAGAAGGAGCTGTCCGCTATGTGCGCGGGAAGAAACGCGGAGATGGAAGGGATTGGGCTGAAGATAAAAGAGTTGGGCGTCCTGATTGAGAGCAAGGTGAATGACCAA------GGTGGTGTTATATTCAACCTGGGTGATCTTCGGTGGCTGGTCGAGCAGCAAGGGGGAGTCACGTTTGGCGCTTCG---------------------------ATATCGGGGCCTGTTCAGGAAGTTGTATCACAGATAGCAAAGCTTCTGGGCAGC---CGTCAA------------GGAGGCAAGCTGTGGTTGATGGGGACTGCTACCTGTGAGACTTATCTGAGGTGCCAGGTTTATCACCCTTCTATGGAGAACGATTGGGATCTGCAAGCACTGCCCATTGCGGCAAGGTCACCCGCCCCTGGGTTGTTTCCGAGGATTGTAGGCAACGGGATTCTCAGCAGTCCCATGGAATCCCTTTCCACTCTAAAGGGTTTCCAGGTAAACCCC---------TTCTCTGTGAGAAGGTTGGATGAACATAGCAACTCTGCTGTAGCGCGGAGGATGACCTGCTGTCCTTCGTGCATGGAGAATTATGAGAAGGACCTAGCCAGGCTTGTTGCTGATGAGTTTGAGAAGTCCTCATCTGATGCTAAACCAGAGGAACAGCACCAGCAACAGTTGCCAAAGTGGTTGCAGCTTGCGAAGCCTGCCAGC------GTCGATCCCGGTGATCATCCTCTGTTCAAAGAAAATGAAGACCACTTGCGAAAACAAAAATCTGAAGAACTGCAGAACAAATGGAATGAAACCTGCAGTCGTCTGCATCCTGGACATCGG---CCTATAGTTAGGACGGAGAAGCCTTCCTTTCTGACAACCTCCTCTATTCTTGATTCTCGTAGTTCCACCAACGGCAACGGCAAC---------GGCAACGCCAGAATCTCTAGCAGTATCTATAGCCCC---TCTATGTGGAAAGAGCAATTTGAACCTAAGTTGCAGATGAGCAGGGGATCC---------ACTCCGCCGTTGGGTGCCACC------AAGACCGCCCTCAATCTGCCATTGGTATCAGGAAGATCACCGCCATCAAGTCCGGTAGGAACAGACTTGGTGCTTGGCCGGCCGAAGTTGTCAACGACCGAAAATGTTGTATCGGGCGCGCACAACGGCAGGCTGCAGGATCTAACAGGCCGTGATTCCACACAGCGGATT---------TCCGATCGATGCAACCTGAAAATTGCCTGCACACTGGATGAAGATTCGTTCAAGAGACTCTTCAAGGGCCTCACCCAGAAGGTAAGTTGGCAGACAGAAGCTGCAACAACGGTGGCCACAGCAGTCATCAAGTGCCGGTCTGGAGATCGAAAAACGAGGGCTGTAGGAACAAGGGGTGATACATGGCTCCTGTTTCTCGGGCCAGACAGGGTCGGGAAGAAGAAGATGGCTGCTGGATTGTCAGAGTTAGTATTCGGTAACAGACCTTTATGCATTCGGTTGGGACTTTCCGACACTGGTAACCAGCTGGAGAATGATGGCAATGAATGCTGTCCGAGGACGAGGAGAAGAACCGTTCTGGATAGGATAGCTGATGCAGTCAAGCGAAGTCCATTCTCTGTTTTGGTGCTGGAGGACGTCGATCAGGCCGATTCTCTGATTCATGGCAGCTTGATCCGGGCAATGGAGAGGGGTAGGCTATCTGATTCTCATGGCCGAGAGGTGGGGCTCGGCAGTGTAATCTTCATCCTCACTGCTGAATGGTTGCCGGAGAGCCTCAACAGCAAGACACCAGAGTCCGGTAGGTTTAACGAGGACAGATTGGCAGCTGCGTCAGCCACTTTCCGCCCCCTGCTGCTCTCGATTGACAGCAGAAACAGCAGCCTCACTGTCGCAAGAAACAAACGCCGGCCAGCCTGGCGGGCGAAGGAAGAAGGTCGGGCGCCTACTTTGCAGAAGCCGACG------------CTGGCAATCGATTTGAACTTGCTGGCAGAT---GATAGTGACGCCATCGACATCTCCCATGGCTCCCGCAACTCAAGCGACCTCACGTTCGAGGCCAGCTTCAGG---------------------------------TCGCCGCATTGTGCGACAGTGAAGGAATTCGTAGGCCGAGTTGACGAAACCATCACGTTCAAGCAAGTCGACTTCGACACCATGTCCAAGAGCATCGCAAGCTCGCTGAAGGCGAGATTTTCTGGGCAGGTCGGGAAGGGT---ACGTTGGAGGTGGAAGAGGAGGCCCTGGAACAGTTGCTGGCCGCAATCTGGTTTGGTCCTGGCTCCGGCGGTCTCGATGAACTGGAGAGCTGGGCGGATCGGATTCTGGTGCCCGTTTTCCGGGAGCTGAAGGGGGGATGTGCGGTA---AACGAAGACACCGCGGTCCGCCTGCTGGTGGCTGGTGAGGAGGCGGAC---GCGTCCCGTCCATCCATCGCGGGTTGGCTACCCACGCAAATCGCAGTCACCAGGTGC---------
>Egu_1
ATGAGGGCGGGGCTGGCAACGATCCAGCAGACGCTGACGACGGAGGCGGCGGCAGTGCTCAACCGGGCCATCGCGGAGGCGTCCCGGAGGCGACACGGCCAGACGACGCCGCTGCACGTGGCCGCCACCCTCCTGGCGACCCCTACCGGGCTCCTCCGCCAGGCCTGCGCCCGCTCCCATCCGCTCTCCTCCCACCCGCTCCAGTGCCGCGCCCTCGAGCTCTGCTTCTCCGTCGCCCTCGACCGCCTCCCAGCCTCA---TCCGGCGCCGATCCCGTTTCGGACCCGCCGCTCTCCAACGCCCTCATGGCCGCCCTCAAGCGCGCCCAGGCGCACCAGCGCCGCGGCTGCCCCGACCAGCAGCAGGCCCCTCTCCTCGCCGTCAAGGTCGAGCTCGAGCAGCTCGTCGTCTCCATCCTCGACGATCCCTCCGTCAGCCGCGTCATGCGTGAGGCCAGCTTCTCCAGCCCCGCCGTCAAGGCCGCCATCGAGCAGTCCCTCACCTCCCCCTCCCCTGTCGCCAATTCCCTCCCCTCCCCCACG------ACCGCCGCCGGCTTT---GGATTGAGTCCCGGCGCCCTCCCC------------CTTCGGAACCTCTACGTCAGCCCCCGCCTCCAGCAGCAGCAG---------------------------CCACAGAGGAGGGAGGAGGTGAAGAAGGTGCTGGAGATACTGACAAGAACCAAGAAGCACAATCCCGTCCTCGTTGGGGACACCGACCCGGACGCCGTGAAGAGAGAGGTTCTGCTGATGATCGAAAGGCGGGAGCTTGGCAGCCCAGCTCTTCTGTTGGCCCAAGTCATCACCTTGGAGAGGGAATTCTCCTCC------------------TCGGATAGATCCCTGATCCCCTCCAAGATCAGGGAATTGGGTGGCTTGGTCGAAGCCCGGATCCAGGCTTCCGGCGGGGGAGGAGTGATTCTTGATCTGGGGGACCTAAAATGGCTGGTGGAGAGCCCTGGTGGA------TACGGGCAGTCGAGCTCAGGCCCAATTCAGCGGCAGGTCGTTTCGGAGATGAGCCGAGAGGTGGTGGCGGAGATGGGGAGGCTTCTGCAGAGGTTTGGAGAAGGTGGCGGCAATGGCGGACGGGTGTGGGTTGTCGGGACGGCGACATGCGCCACATACCTGAGGTGCCAGGTCTACTTTCCCTCCATGGAGGTTGACTGGGACCTCCAGGCCGTGCCCGTTGCACCAAGATCGGTGCTTACCGGCTTGTTCCCGAGGTTTGGGGGCAATGGAATTCTAAGCAGCTCAGTCGAGTCTCTCTCGCCATTGAAGGGTTTCCAGGCCATGAGCCCGGATAACATCCCACCATGTCGCCCTCCTGAGCGC------ACCAATTCCTCTCACCAAATAAGCCTCTGCAAACTTTGCACAGAGAACTACGAGCGTGAGCTCGCCAAGCTCGTATCCAGTGAGTTCGAGAAGTCGTCTTCTGAATCCAGACCAGAAAGC------AGGCAGGCATTGCCTCATTGGTTGCAGCTTGGGACACCCAATTGCACG---AAGACAATATCAGACCAGCCTCAGACCAAGGGG---CAAGAGCTC---AGGAAGCAGAGGAATGAAGAATTGCTGAATAAATGGCATGTGACATGCGTCCGCCTTCATCGGAACTCCCACCTGCTGGCCGCCACCACAGAGAGGCCTTTGGCTCCCACTTTT------------------------------------------------------------------CCTTTGCTAAGCGCAAATACCCCTAGTGTTCGTCCCCAACAAACTTTCCAAACAAGATTAACGCTTTCTCCTCGAAGCATC---GACCCCCTTCGGATGAGCAGCGATCCC---GACCTTCAGCTAAACTCATCGTCAGAGCGCCCTATGAGCCCACCCGGTAGCCCGGTGAGGACCGACCTAGTTCTCGGGCAGTCGAAGGCTCTC------AGTAACTCCTTGGAGGTAACTCGTAGAGAGCGTGTCAAAGACTTTCCAGGGTGCATGAAG------------GATCTGATCTCCGACCAACCAAGAGATAAAATAGGCGGCAATTCCGACACCAATTCTCTCAAGAGGCTCTTCAAGGGCCTGATGGAGTGTATTGAATGGCAGCCTGAGGCGGCCTCTTCGGTCGCCGGTACTGTGATGCAGTGCAGGTCCGGTAATGGGAAACGGCGTGGCCTTGGACCCAAGGCGGATACATGGCTACTGTTTCTCGGCCCTGACAAGGTTGGGAAGAGGAAGATGGCTTATGCCCTGTCTGAGCTAGTATTTGACACGAGACCAATCACCATCCATCTCGGTAGCCCA------------CGAACCGAAGGCGATGATGGAGAATCCAACATGAACCTCCGAGGTAAGACGGCGCTGGACCGGCTCGCCGAAGCCATCAAGCGGAATCCATTTGCCGTCTTTGTGCTAGAGGACATCGACGATGCTGACACACTGGCACGGGGAACCATCAAGAAAGCAATAGAAAGAGGTCGGCTCCCGGACTCCTACGGCCGGGAGGTCAGTTTGGGTGGTGGCATCTTTCTCCTCACCTCCAATTGGTTGCCTGAAGAACTC---AAGAGCTCGCAGGATTTCCTTCTCCGGTGCGAGGAGAAGATATTGGACTCGGTAAATTCAGGGTGGCAGCTGGAGTTCTCCATAGGGGGGAAG---------------------ACCGGAAAGCGTCGAGCGGATTGGTTACTGAACTATGAAGGGAACACCAAAGCG---AGGAAAGACTCCGCTGGACTTGGCCTATCGCTCGACTTGAATTTGGGTGTTGCC---ACTGATGAC------GACGCTTGTGAGGGCTCCCGGAATTCCAGTGACCTCACGGTGGAGCATGAGAACGAG------------GCAGAACGTTTTGCTGTCAGGTGTTCGACACCATCAAATGCGGCAGAGCTGATGGAATTGGTCGACAATGCCATCATGTTCAAGCCTGTTGACTTCAGCCCGATGAGGAGGAGGATCTCAGAATCCATCTCCAAAAAATTCAGGGAGATCATGGGCGACGGGCGATCCATACAGGTCGATGAAGACGCACTCGATCAATTGGTCGGCGGAGTTTGGCTCACCGGAGCC------ACCGCTGCCGCATTTGAGGCGTGGGCAGAGAGGGTGTTGGTTCCCAGCATTCAACAAATGAAGAACAGTTCG---------AAGAACGGAGCTACGGTGAGGTTATCATCAGTGAAGACTGGTGTTCGAGTGCAAAGGTGTAATGCTGCCGGGGATCTGCTGCCGAGCTCAGTGATGATCCATGGA---GAGGGGTTG
>Egu_2
ATGAGGGCGGGACTGAGCACAATCCAGCAGACGCTGACGCCGGAGGCGGCGAGCGTTCTAACGCAGTCGATTAAGGAGGCGGCGCGGAGGAACCACGGGCAGACCACCCCCCTCCACGTGGCCGCCACCCTCCTCGCCGCCCCCTCAGGCCTCCTCCGCCAGGCCTGCGTCCGATCCCATCCCCACTCCTCCCACCCCCTCCAGTGCCGCGCCCTCGAGCTCTGCTTCTCCGTCGCCCTCGACCGCCTCCCCGCCTCC---TCCTCTTCCTCCTCCGTCGCCGAGCCTCCCATCTCCAACGCCCTCATGGCCGCCCTCAAGCGCGCCCAGGCCAACCAGCGCCGTGGCTGCCCGGAGCAGCAGCAGCAGCCGCTTCTCGCCGTCAAGGTCGAGCTGGAGCAGCTCATCGTTTCCATCCTCGACGACCCCTCCGTCAGTCGCGTCATGCGCGAGGCCAGCTTCTCCAGCACCGCTGTCAAGACCACCATCGAGCAGTCCCTCGCCTCCTCCTCCGCCGCCGCCACCGCCCCTTCCACCCCCAGTTCTCCCTCGGCTCTCGGCATC---AATTTAGCCCACCGCGCCACCCCG---------------CGGAACCTCTACATCAACCCCCGCCTCCACCAGAGTCAA------GCCAACACCGCCGCCGCCGGTCCCCACCGCAGAGAGGAGGTGACCCGGGTGGTGGACATACTGATGAGATCCAAGAAGAGAAACCCGGTCCTCGTCGGCGACTCCGACCCGGGCGCCGTCATGCGAGAAGTACTGCAGAGGATCGAGTCCGGCGACGCCCCGTCG---CTCCTCCGGGCCGCCCAAATCATCTCCGTGGAGAAGGAATTC---------------------------GAACGGACCCAAATTCCGTCAAGGATCGGAGAATTGGGTCGCTCGATCGAGGCCCGGATCGGT------GGAGGCCACGGCATCGTCCTCAATCTCGGGGACCTAAAATGGCTGGTGGAGAGCCCTGCCGGC------CTCGGGGCTTCTGGTCCAGCACCAGCTCCACAGGCGATCATCTCGGAGATGGGCCGGGCGGTGGTGGTGGAGATGGGGAGGCTTTTGAAGAGCTTCGGCGAA------------AGTGGCCGGCTGTGGCTCGTCGGGACGGCGACGTGTGCCACCTACCTCCGGTGCCAAGTCTACCACCCGACGATGGAGAACGACTGGGACCTCCAGGCTTTGCCGATCGCCCCGAGGTCGCCGCACCCTAGTATTTTCCCGAGGCTTGGAGGCAATGGAATCCTTAGCAGCTCGGTTGAGACTCTCGCCCCGATGAAAGGTTTCACAGCAATGGGCACTACAACCATACCTTTAAGACAGCCGCCTGAAGGC------GCCGACCATTCCCAATGGACAACCCTCTGCCCACCATGCATGCAGAATTATGAGCGTGAAGTGGCCAAGCTTGCTCCAGAGGAGTCCGAGAAATCATCTTCC------AAACCAGAAGCT------CATCAGGCATTGCCTCAATGGCTCCAGCTTGCGAAGCTGGGCAATGGAGACAATTCCACAGCTGCCTACTTTCAGTCGAAGGAA---CAAGAGTCCGTGCGGAAGCCGAGCCCAGAAGAGCTGCTGAAGAAGTGGCGCGACACATGCTCCCGCCTCCACCCCAAATTCCAACCGATGCTCCTCAGCTTTGAAAGGCCTCAAGCTCCAGCCCTT------------------------------------------------------------------CGAATGCCCGTCTTGGGCAATTCAATGGTTAATCCTCGCCCACCATTTGAACCCAAATTAACACTCGCTCACAGCCCTCCC------CCTCTTCAAATGAATAGCAGTCAGCGCAACACTACACCTACCTCATCGCCGGAGCAGCCTTTTTGCCCTCCAGGAAGCCCGGTAAAGACCGATCTTGTTCTTGGGCATTCAAAGGACTCT---AAGGATAATTCCTTGGAAAAGACTCATAAAGAGCGCATGAAGGACCTAGCTGGGTGCATGCAG------------GATGGATTTTCGGAGCAACAGAGAGCTAAAACTGCTGGTATTTCTGACATAGACTCCTTCAAGAGGCTCTCCAAGGGACTCACCGAGAGGGTCGGTTGGCAGCCAGAGGCAGCCTCCACCGTAGCCACTGTCGTGATGCAGTGCAAGTCTGGCAATGGGAAGCAGCGGAGCTTTCGGCCAAAGAGCGACACTTGGCTTCTTTTCATCGGCCCTGATAAGGTTGGGAAGTCGAAGATGGCGACCGCCCTGTCCGAGCTGGTGTTTGGCACCGGCCCGGTGACTGTAAATTTTGGTGGCATC---------CCACAAACGGATGGCAATGATGGAGAGTCCAAGACTAATTTCCGAGGGAGGACCTCCCTGGACCGGGTGGTAGAGGCCATCCGCCGGAACCCCTTTTCAGTGGTTGTGCTCGAGGACATCGATCGAGCAGATGGGCTTGTCCAGGGGAGCATCAAGCATGCAATCGAAAGGGGCCGACTGCCCGACTCCTATGGCCGGGAGGTCAGCTTGGGGAGCGTCATATTTATCCTTACTGCTGATTGGTTGCCGGAGGAGCTG---AGGGCCTCCACTGACTCCATTGTGCAGTGCGAGCAGAAAATATTGGACTCAGCCAATTGTGGGTGGCAATTGGAGCTCTCCATCGAGGACAGT---------------------CCGGCCAAGCGTCGAGCAGATTGGCGACACGATGATGATCGAACTGTGAAGCCA---AGAAAGGAGTTGAGTGGGACAGGCCTATCACTCGATTTAAATCTGGCGGCAGGG---GTGGATGAT------GATGTCGAGGAAGGCTCACGGAACTCCAGTGACCTCACTGTGGAGCACGAGCTCGGG------------AAGAGAAGGTTGGCAATCAAGTGTTCGACCTCATCGGCAGCCTCTGAGCTAATGGAGTTGGTGGATGATGCGGTAGTGTTTAAGCCTGTGGACTTCGGCCCGCTGCGGAGGAAGGTCTCGGAGTCCGTATCAGCCAAATTTGCCACAGTAATGGGTGGCGGACGGTCGATACGGATTGACGAACATACACTCGATTGGATGGTCGGAAGCCTATGGCTCGCCGGAGCC---ACCAGTTCCGGCGGATTCGAGGACTGGGTGGAAAGGGTGTTGGTCCCCAGCATTGAGCAATTGAAGGGTAATTTGAAGGTCGATGATGGAATGGCAGTCGTCAGGCTTTCTACGGTGAAAGGTGGGCAGCCA------CGGAGGAGCAGCAGTGGTAACTGGCTTCCGGGGACCGTGGCCATTGCCATA---GATGGTCGC
>Lch_1
ATGAGAGCCGGATTGAGCACGATCCAGCAAACCCTAACGCCGGAGGCGGCGAGCGTCCTCAACCATTCGATTGCAGAGGCTGCCCGCCGGAACCACGGTCAGACCACCCCGCTCCATGTCGCTGCCACACTCCTTGCCTCGCCGTCGGGTTACCTCCGGCAGGCCTGCATACGGTCCCACCCCAATTCGTCGCACCCGCTCCAATGCCGGGCGCTCGAGCTCTGCTTCAGCGTCGCCCTGGAACGACTCCCGTCTGCC---CAGAACCTCTCACCAGGCCTGGAGCCGCCAATCTCAAACGCACTGATGGCGGCCCTCAAGCGTGCCCAGGCCCACCAGCGACGTGGCTGCCCAGAGCAACAGCAGCAGCCGCTCCTGGCAGTGAAGGTCGAGCTCGAGCAGCTCATCGTGTCGATCCTCGATGACCCCAGTGTCAGCCGGGTCATGCGGGAGGCGAGCTTCTCGAGCCCTGCTGTTAAGGCCACCATCGAGCAGTCATTGAATTCGGCAGGCCCTGCGAGCTCAGGGGCGATT------------------GGCGGGGGGCTG---GGATTCCGCCCGGCCCCACTGGTG------------AACCGGAATCTGTATCTGAACCCTCGGCTGCAGCAG------------GGGAACCTTGAGCCGTCGGGGCAGCAGAGGAAGGAGGAGGTGAAGCGAGTTATCGATATTATGTTGAGATCAAAGAAACGGAATCCGGTTTTGGTTGGGGAATCTGAGCCGGAGGCGGTGATGAGAGAGCTCCTGCAGAGAATTGAGAAGAGGGAGATCAATGAAGGACTGCTTCGGAATGTACAGGTGGTATCTTTGGAGAAGGAATTCGGGTCC---------------------GATCGGTCACAGATCCCAGCAAAGCTGATCGAATTGGGGAATTCATTCGAGACCCGAATCAATAGCGGT------GGCGGCGTGATTCTTGATTTAGGGGACTTGAAGTGGCTCGTTGAGCAGCCAGTGGGG------TTTGGTGTTACGGGCACAGGCCCACTT---CAGCAGATTGTATCAGAGGCAGGCCGAACAGCAGTTGCAGAGATGGGGAAGCTGCTGACGAGGTTCGGAGAGGGAGGAGGCAGCGGTGGTCGGCTATGGCTGATCGGGACTGCGACGTGTGAGACCTATCTGCGGTGCCAGGTCTATCATCCGTCGATGGAGAATGATTGGGACCTGCAGGCGGTTCCAATTGCCGCGAGATCACCAGGTCCGGGACTGTTTCCGAGGCTCGGCAGCAATGGAATTCTAAGCAGCTCAGTCGGGTCTCTCACCCCTTTGAAGGGTTATCCAATGGTGGGA---GCTCCTCTCCCATCAAGACGCCTGTCTGAGAAC------TCGGATCCATCCCGAGGGACTAGCTGTTGCCCGGCCTGTATGGGGAACTACGAGCAAGAGCTTGCCAAACTCAGCGCGAAGGAATTTGAGAAATCCTCTTCGGATGCCAAAACAGAAGTG------CGGCCCACCCTGCCACAATGGATGCAGATCGCAAAGCAGAGCAACACAGATTCCAAACTGGCTGATCAACCGCAGACTAAAGAT---CAAGAACTCGCCTGGAAGCAGAAGACCGAAGAATTGCAGAAGAAATGGAACGAAACGTGCCGTCATCTTCACCCCAGTTTCCAT---TCGGTTACTGGATCCCTAAGACCAGCGACGATGGCCCAG------------------------------------------------------------------CCGGTCCCAAGCTTATACAATCCCAATCTGACTGGACGCCAACCTTTCCAACCCAAGTTACAGCTCACCCGAAGCCTGACC------ACCCTGCAGATGGGCCAC------------ATTCCTCCATCAAATCCAATCGACCATCCAGTCACCCTGCCTGGAAGCCCTGTAAGGACCGACCTTGCTCTTGGGCAGCCAAAGATCCCT------GAGAACTCCGTAGAGAAAACCCACAAAGAGCGGATCAAGGATTTTGCAGGCTGCATTCCTTCTGAATGGCCGGATGGGTTATCCAACCAGCAGGGTGAGAAGCACGCCAGTGCATTGGACGCCGACTCTTTCAAGAGGATTTTCAAGGGCCTCACGGAGAAGGTTGGGTGGCAGCAAGATGCCGCGTCGGCAGTGGCCACGACAATCATACGGTGCAAATCTGGCAATGGGAAGCGGCGTGGGGCAGGGGTGAAAGGTGACACATGGTTGCTGTTCCTTGGCCCCGATAAGGTCGGTAAGAAGAAGATGGCATTGGCGTTGTCGGAGCTGGTGTGCGGCACCAATCCAATCACCATCCGTCTTGGGTCA---------------CGGTTGGGCGAT---GACGAGGAATCCGGTGTGAATTTCCGTGGGAAGACAGTGCTGGATCGGATAGCCGAGGCAGTGCGGCGGAACCCCTTCTCAGTGGTTGTGCTTGAGGACATGGACCACGCTGATATGCTGGTCCACAGCAGCATCAAGCGTGCGGTGGAGAAGGGACGCCTGACGGATTCGCATGGGCGGGAGGTTGGGCTGGGGAGTGTGATCTTCATCCTAACCGCCGATTGGTGGCCAGAGAATCTC---AAGGGCCCGCCAAATTCCGCTCCACACAGTGAGGAGAAGCTCATGGCAGTTGCGAGCCGTGGGTGGCAGCTGCAGCTAATGGTCAGTGGGAAG---------------------ACGGGCAAGCGTCAGGCCGAATGGGGGGCCGATGATGACAGGCCCACGAAGCCA---AGGAAAGAAGCCCCCAGCCCAGGCCTGTCGATCGACCTCAATTTAGCCGCCGATACCACCGAGGAG------GATGCTGCTGAAGGGTCCCGCAATTCAAGTGATCTCACCGTTGAGCATGGGCATGATCGCAGCGGTGGCCCAGCAAACAGATGGCTGTTGCCGTCGCTGTCGATGCCGCCTACTGAGATGATCGAATTGGTCGATGAGAGGATCGTCTTCAAGCCTGTCGACTTCGGCCCACTCCGATCAAAGGTGGCCACCACGATCGCCAACAGATTCGCCGGCATTGTTGGCGATGGACGGTCGATCCAGGTGGGGGACGAGGTGCTGGACCAGATCGTGGGTGGGGCATGGTTCGGTGGGGCC---------------GGTTTGGATGAGTGGGTGGACCGGGTTCTGGTCCCCGGTTTCCAGCAGGTGAAGGGGAGAATACCGTTGGGGGATGAATGTACGGTCGTGAAGCTGGTGCCGGTGAAGGGCGGGCACGTGCCGCCCGAGGCGAGGAAGGATGGGGATTGGCTGCCGAGTAAGATCAATGTCGTTGTA---GAAGGGCTG
>Lch_2
ATGAGAGCCGGATTGAGCACGATCCAGCAAACCCTAACGCCGGAGGCGGCGAGCGTCCTCAACCATTCGATTGCAGAGGCTGCCCGCCGGAACCACGGTCAGACCACCCCGCTCCATGTCGCTGCCACACTCCTTGCCTCGCCGTCGGGTTACCTCCGGCAGGCCTGCATACGGTCCCACCCCAATTCGTCGCACCCGCTCCAATGCCGGGCGCTCGAGCTCTGCTTCAGCGTCGCCCTGGAACGACTCCCGTCTGCC---CAGAACCTCTCACCAGGCCTGGAGCCGCCAATCTCAAACGCACTGATGGCGGCCCTCAAGCGTGCCCAGGCCCACCAGCGACGTGGCTGCCCAGAGCAACAGCAGCAGCCGCTCCTGGCAGTGAAGGTCGAGCTCGAGCAGCTCATCGTGTCGATCCTCGATGACCCCAGTGTCAGCCGGGTCATGCGGGAGGCGAGCTTCTCGAGCCCTGCTGTTAAGGCCACCATCGAGCAGTCATTGAATTCGGCAGGCCCTGCGAGCTCAGGGGCGATT------------------GGCGGGGGGCTG---GGATTCCGCCCGGCCCCACTGGTG------------AACCGGAATCTGTATCTGAACCCTCGGCTGCAGCAG------------GGGAACCTTGAGCCGTCGGGGCAGCAGAGGAAGGAGGAGGTGAAGCGAGTTATCGATATTATGTTGAGATCAAAGAAACGGAATCCGGTTTTGGTTGGGGAATCTGAGCCGGAGGCGGTGATGAGAGAGCTCCTGCAGAGAATTGAGAAGAGGGAGATCAATGAAGGACTGCTTCGGAATGTACAGGTGGTATCTTTGGAGAAGGAATTCGGGTCC---------------------GATCGGTCACAGATCCCAGCAAAGCTGATCGAATTGGGGAATTCATTCGAGACCCGAATCAATAGCGGT------GGCGGCGTGATTCTTGATTTAGGGGACTTGAAGTGGCTCGTTGAGCAGCCAGTGGGG------TTTGGTGTTACGGGCACAGGCCCACTT---CAGCAGATTGTATCAGAGGCAGGCCGAACAGCAGTTGCAGAGATGGGGAAGCTGCTGACGAGGTTCGGAGAGGGAGGAGGCAGCGGTGGTCGGCTATGGCTGATCGGGACTGCGACGTGTGAGACCTATCTGCGGTGCCAGGTCTATCATCCGTCGATGGAGAATGATTGGGACCTGCAGGCGGTTCCAATTGCCGCGAGATCACCAGGTCCGGGACTGTTTCCGAGGCTCGGCAGCAATGGAATTCTAAGCAGCTCAGTCGGGTCTCTCACCCCTTTGAAGGGTTATCCAATGGTGGGA---GCTCCTCTCCCATCAAGACGCCCGTCTGAGAAC------TCGGATCCATCCCGAGGGACTAGCTGTTGCCCGGCCTGTATGGGGAACTACGAGCAAGAGCTTGCCAAACTCAGCGCGAAGGAATTTGAGAAATCCTCTTCGGATGCCAAAACAGAAGTG------CGGCCCACCCTGCCACAATGGATGCAGATCGCAAAGCAGAGCAACGCAGATTCCAAACTGGCTGATCAACCGCAGACTAAAGAT---CAAGAACTCGCCTGGAAGCAGAAGACCGAAGAATTGCAGAAGAAATGGAACGAAACGTGCCGTCATCTTCACCCCAGTTTCCAT---TCGGTTACTGGATCCCTAAGACCAGCGACGATGGCCCAG------------------------------------------------------------------CCGGTCCCAAGCTTATACAATCCCAATCTGACTGGACGCCAACCTTTCCAACCCAAGTTACAGCTCACCCGAAGCCTGACC------ACCCTGCAGATGGGCCAC------------ATTCCTCCATCAAATCCAATCGACCATCCAGTCACCCTGCCTGGAAGCCCTGTAAGGACCGACCTTGCTCTTGGGCAGCCAAAGATCCCT------GAGAACTCCGTAGAGAAAACCCACAAAGAGCGGATCAAGGATTTTGCAGGCTGCATTCCTTCTGAATGGCCGGATGGGTTATCCAACCAGCAGGGTGAGAAGCACGCCAGTGCATTGGACGCCGACTCTTTCAAGAGGATTTTCAAGGGCCTCACGGAGAAGGTTGGGTGGCAGCAAGATGCCGCGTCGGCAGTGGCCACGACAATCATACGGTGCAAATCTGGCAATGGGAAGCGGCGTGGGGCAGGGGTGAAAGGTGACACATGGTTGCTGTTCCTTGGCCCCGATAAGGTCGGTAAGAAGAAGATGGCATTGGCGTTGTCGGAGCTGGTGTGCGGCACCAATCCAATCACCATCCGTCTTGGGTCA---------------CGGTTGGGCGAT---GACGAGGAATCCGGTGTGAATTTCCGTGGGAAGACAGTGCTGGATCGGATAGCCGAGGCAGTGCGGCGGAACCCCTTCTCAGTGGTTGTGCTTGAGGACATGGACCACGCTGATATGCTGGTCCACAGCAGCATCAAGCGTGCGGTGGAGAAGGGACGCCTGACGGATTCGCATGGGCGGGAGGTTGGGCTGGGGAGTGTGATCTTCATCCTAACCGCCGATTGGTGGCCAGAGAATCTC---AAGGGCCCGCCAAATTCCGCTCCACACAGTGAGGAGAAGCTCATGGCAGTTGCGAGCCGTGGGTGGCAGCTGCAGCTAATGGTCAGTGGGAAG---------------------ACGGGCAAGCGTCAGGCCGAATGGGGGGCCGATGATGACAGGCCCACGAAGCCA---AGGAAAGAAGCCCCCAGCCCAGGCCTGTCGATCGACCTCAATTTAGCCGCCGATACCACCGAGGAG------GATGCTGCTGAAGGGTCCCGCAATTCAAGTGATCTCACCGTTGAGCATGGGCATGATCGCAGCGGTGGCCCAGCGAACAGATGGCTGTTGCCGCCGCTGTCGATGCCGCCTACTGAGATGATCGAATTGGTCGATGAGAGGATCGTCTTCAAGCCTGTCGACTTCGGCCCACTCCGATCAAAGGTGGCCACCACGATCGCCAACAGATTCGCCGGCATTGTTGGCGATGGACGGTCGATCCAGGTGGGGGACGAGGTGCTGGACCAGATCGTGGGTGGGGCATGGTTCGGTGGGGCC---------------GGTTTGGATGAGTGGGTGGACCGGGTTCTGGTACCCGGTTTCCAGCAGGTGAAGGGGAGAATACCGTTGGGGGATGAATGTACGGTCGTGAAGCTGGTGCCGGTGAAGGGCGGGCACGTGCCGCCCGAGGCGAGGAAGGATGGGGATTGGCTGCCGAGTAAGATCAATGTCGTTGTA---GAAGGGCTG
>Lch_3
------------------------------------------------------------------------------------------------------------------------------------------------------------------------------------------------------------------------------------------------------------------------------------------------------------------------------------------------------------------------------------------------------------------------------------------------------------------------------------------------------------------------------------------------------------------------------------------------------------------------------------------ATGAATCCACGGCTGCAGAAGCAG---------------------CAGCCTGGGCAGCCGAAGAGGGAGGAAGTGAGGCGGGTCGTCGATATTCTGCTGAGGTGGAAGAAGCGGAATCCGATTTTGGTGGGGGAGTCTGAACCGGAGGCGGTGATAAGAGAGGTGCTGCAGATGGTAGAGAAGAGGGAGGTCAGCGACGGCCGGCTTAGGAATGTTCAGGTAGTTTCTTTGGAGAAGGAATTCAGTCCA---------------------GACCAATCCCAAATCCCTGGGAAGTTGAGTGAATTGGGCAATTTGGTTGAGACCCGACTCAGCCGGGGTGGCAGCGGCTGCTTGATTATCAATTTAGGAGACTTGAAGTGGCTCGTCGAGCAGCCGGCTGGA------TTGAGTGTCTTGGGTCCAAGTCCAATTCAGCAGAAGGTTGTATCGGAGACGGCGCGGGCTGCTGTCATGGAGGTGGCGAAGCTATTGGCG---------------------------------------------------------------------------------------------------------------------------------------------------------------------AGGCTTGGAGGCAACGGAATTTTAAACAGCTCGGCTGGATCTCTCACCCCACTGAAGGGTGTCCCGATGACGGGA---CCCACTCTCCCATCACTAGGCCCATTTGAAAAC------AAGGATCCAGCTAGAGGGGCTAGTTGCTGCCCTGTCTGTATGCAGAATTACAAGCGCGATCTGTCCAAGATTGCATCGAATGAGTTCGAGAAATCCTCCCTGGATTCCAAATCAGAACCG------CGGCCCACGTTGCCACAATGGATGCAGAATGCAAAGCTTAGCAATGGCGGCATCAAAACAACAGATCAAACACTGACCAAAGAT---CAAGAACTCACTCAGAAGCATAAAACTGAAGAATTGCAAAAGAAATGGAATGAAACATGCCGAAATCTCCACCCCAGTTTCCAC---ATGGTCGTCGGCTCTGATCGAATGGTAACGGCAGGCCAT------------------------------------------------------------------TCATTGGCGAACATGTACAATCCAAACCTGCTCGGCCGCCAGCCATTCCAATCCAAGTTACAACTTGCCCCAGCCATC------------CTACAAACAGGCCAT------------GCTCCTATGCGGGACGCACCCGATCATCCTATCACCCCACCCAAAAGCCCTGTTCGGACAGATCTTGTTCTTGGGTGTCCCAAGATCACT------GAAAACTCCACTGAGAAAACCCATAAAGAGCATATCAAAGATCTCACCAGCTGCATTCCGTCCGAATGG------------------TGGCAAAGCGAAAAGCATGCCAATGCATTGGACACCGACTCCTTCAAGAGGATCTTCAAGGGTCTCACAGAGAAGGTTGGGTGGCAGCTGGAAGCCGCATCGGCCATAACTACTACCATAATTCAGCGCAAAGCAGGCCATGGAAATCATCATGGGGTCGGGGCGAAGGGCTATACATGGCTGCTGTTCGTCGGCCCGGATAAGGTTGGCAAGAAGAAAATGGCATCAGCGTTATCGGAGCTTATCTGTGGGGCCCATCCGATCACCATCCGTCTTGGCTCA---------------CAGGCCAGTGAT---GATGATGAATCTGATGTTCGCTCCCGCGGCAAGACCGTGCTTGATAGGATAGCAGAAGCAGTGCGACGGAGCCCGTTTTCAGTGGTTGTGCTCGAGAACATCGACCGCGCTGACATGCTCGTCCAGGCCGGCATCAAGCGTGCGATAGAGAAGGGACGGCTGATGGATTCCCATGGGCGTGAGATCAGTTTGGGAAGTGTGATCTTCATCATGACCACTGAATGGGTGCCAGAAAATCTC---AAGAACTCGCCGAATTCCCACCCGACCGATGAAGATGAGCTTGCGGCTATGGTGGGCCGCAGGTGGCTGTTACAGATATCAGTGGTCCAGAAG---------------------ACAAGCAAGCGCCGGGCCGAGTGGCTGGACGATGATGACAGGCCAATGAAGCCT---AGAAACGATGCC---GGTGCTGGC------------------------------------------------------------------------------------------------------------------------------------------------------------------------------------------------------------------------------------------------------------------------------------------------------------------------------------------------------------------------------------------------------------------------------------------------------------------------------------------------------------------------------------------------------------TCTGCCGTT
>Nco_1
ATGCGTGCTGGACTGAGCACGATTCTGCAGACGCTCACTCCGGAAGCGGCCAGCGTCCTCAACCATTCGATCGCAGACGCCGGTCGCCGTGGCCATAGCCAGACCACTCCCCTTCACGTCGCCGCCACTCTGCTGTCCTCGCCTGCCGGGTTTCTCAAGCAGGCCTGCATCCGGTCCCACCCCAATTCCTCTCACCCTCTTCAATGCCGCGCCCTCGAGCTCTGCTTCACCGTTGCCCTCGACCGCCTGCCGGCGTCGGGGTCGGCTTTGTCCCATGTCGCCGAGCCTCCGATCTCGAACGCGTTGATGGCAGCGCTGAAGCGGGCACAGGCCCATCAGCGGAGGGGCTGCCCGGAGCAGCAGCAGCAGCCGCTCCTGGCCGTCAAGGTCGAACTGGAGCAGCTCGTCATATCCATTCTTGACGATCCTAGCGTCAGCAGGGTTATGAGGGAGGCGAGCTTCTCGAGCCCTGCTGTCAAGGCCACCATCGAGCAGACCCTCGCCAATTCGCCCTCCAATTCGCAGCCGGCCGCGCCT------------TCTCCGGCCGGATTCTCGCTCGGATCCCACCGGCCGATCCCT------------ATGCGGAATTCGTATTTGAATCCCCGGTTGCAGGCCTCCGCTTCGATTGTCGGCGACCGGCCCGTTGGTGGGCAGAGGGCGGAGGAGGTCAAGAAGTTGGTGGATATTTTACAGCGAGCGAAGAAGAGGAATCCGGTTCTTGTCGGCGATCACGAGCCCGAGGCAGTAATGAAGGAGCTTCTCCTCAAGATTGAGAGGAAGGAAGTGGGGGAG---GTCCTCAAGGAAGTCCAGGTTATCTCTGTGGAGAAAGAGTTGTCCAGTATGTGTGCGGCGAAGGGGGAGGAGAGAGGGAGGATCGGTCCGAAGATCAAGGAGTTAGGTGCCCTGATTGAGAGCAAGATGAGCAGCCAT------GGCGGCGTGATTCTGAATCTCGGCGATCTCAGGTGGTTGGTCGAGCAGGCCGGCGGCGGCTCTTTCGGCGTCTCT---------------------------GTGTCCGGGCCAGTCCAGGATGTGGTTTCAGAGATGGCCAAGCTGTTGGGTAGCCATGGCGAG------------GGTGGGAAGGTCTGGTTAATGGCGACTGCAACGTGTGAGACTTACATAAGGTGCCGAGTTTATCACCCCACTGTGGAGAACGAATGGGATCTGCAAGCCGTTCCTATTGCTGCAAGGTCTCCTCATCCTGGACTGTTTCAGAGAATTGGAGGCAATGGAATTCTCAGTAGCTCCGTGGAGTCACTTTCCCCTATCAAAGGTCTCCAGGGGAATCCT---------TTCTTGTCGAGAAAGCTGGCTGAAAATGGTGATTCGGGTTCGGCTCGGAAGATGAGCTGCTGTCCTTCCTGCATGGAGAATTATGAGAAGGAGCTTGCCAAGCTCGTGGCCGATGTGTTCGAGAAATCGGCTTCAGATGCCAAACAAGAAGAGCAGCAACAGCAGCAATTGCCACAGTGGTTGCAGCTTGCTAAATCGGAGAAC------TTGAAGGCAAACGACCAATCTACGAAGAAAGAAAACCAAGACCAAATTTGGAGGCAGAAATCAGAGGAACTGCAGAAGAAATGGAATGAAACTTGTAGTCGCCTCCATCCGAGATACCAT---CCTGTTATTGGGACGGAAAGACCATCCTCCCTTACATTCACCCCCTTGCTCGGTTCTCAGATCTCCTCCCCCTTGCTCGGTTCTCAGATTTCCGGCAACGGCAGCGCCTTCGGCAGTGTCTGTAACTCGAATTCGGTATTTAGGCCTCAGTTACAACCCAAATTGCAGGCGAGCAGAAACACT---------AGCCTTCAATTAACCACCACA------AATGCGACTCTGACCTTGTCATCAGAACCGGCGAAGTCACCACCGGCAAGTCCAGTAAGAACAGAGCTTGTACTCAGTCAGCCGAAGCTGCCACCAGTCCAGCATGCTGCCACGGACGCGCGCAGTGACAGGCCCAAGGACTTGACTGCCAGCACACCCACCCAGACAGTT---------TCCGGCGTCTATAACCCCAAGATTTCG---CCATTGGACGCAGATTCGTTCAAGAGACTCTTCAAGGGTCTTACACAGACGGTTAGTTGGCAGACAGAAGCTGCGACTACGGTCGCTACTGTGGTCACCAAGAGCCGTTCCAGTGAGAGAAAACAGAGAGGCATGGGATTGAAGGGCGATACGTGGCTTCTGTTCCTCGGCCCCGACAGGGTCGGGAAGAAGAAGATGGCAGCCGGATTGTCGGAATTGGTGTTCGGAAACAGGCCGATGACCATCCGGCTAGGTCTGGCCGACAACGGCCACCATCATGAGGACGAAGACGACGAACCTGGTCCGAGGTTCCGAGGCCGCACTGTGCTGGACCGGATAGCTGACGCCGTTAGACGGAATCCTTTCTCTGTTGTAGTGCTGGAGGACATTGATCAGGCCGATTCTCTGATCCACGGCCACCTGATCCGAGCAATGGATAAGGGGAGGTTGCCGGATTCACATGGCCGGGAGGTGAGTCTCGGCAGCGTGATCTTCATCCTGACCGCTGAGTGGCTTCCGGAGAGCCTCGGCGGCAAATCGCCCGACGCCGATCATGTCAAGGAAGACAAGTTGGCAGCTGCAGCTACCTGTTTTCGGCCGCTGCAGCTCACAATCAGCAGCAGC---------CTGTCAGCCACTGGGAGAAAACGGCGGCCGGCGTGGCTCGAAGAGGAAGAAAGTCAGGCTACC------CGGAAGCCTAGG---------------GGGATAGACCTAAATTTGATGGCCGAT---GACAACGTCGTCGTCGATGCTTCTCACGGCTCCCGGGACTCGAGCGACGTGACAGTGGAGACTGCACTCAGG------------------------------------CAACCGCCGGGGCTAATGAAGGAGATGGTAGACCGCGCCGACGAGGCCATCGCGTTCAAGCCGGTCGACTTTGAGGTGCTGTCGAAGCGGATCTCCAATGCGCTGAGCACCAGATTCACCTGCCACGTGGGAAGGGTG---CCCTTCGAGGTGGACGAACAGGTGGTGGAGCAACTGCTGGGCTCGGCGTGGTTCGGACCGAGCTCGAGCGACCTCGACCAAGTCGACGAGTGGGCGGACCGGGTGCTGGTGCCGGTTTTCCGGGAGCTGAAAGGCGGCTTGCCGGCG---GAAGGGGACGCCGTCGTCCGGCTGGTGCTCTCCGGATCCGACGACCCC---GTCGAACTGCCGGCAGCAGGAAACTGGCTGCCAAGCAAGATTCCGGTCTGCCGGAGC---------
>Nco_2
ATGCGGTCGGGCTTGGGGACGATCCAGCAGACGCTCACAGCCGAAGCAGCGAGCGTCCTGAGTCATTCGATTGCTGATGCAGGGCGTCGCGGGCATAGCCAGACTACCCCTCTTCACGTTGCGGCAACTCTTCTCTCCTCTCCGAATGGGTTTCTCAGACAGGCTTGTATCCGTTCCCACCCCAATTCCTCCCACCCTCTTCAATGCCGCGCCCTCGAGCTCTGCTTCAGCGTGGCCCTCGACCGCCTTCCCTCGTCTGGGTCGGCCGTGTCCCATGTAGCGGAGCCGCCGATTTCGAACGCTCTCATGGCGGCGCTCAAGCGGGCGCAGGCCAATCAGCGCAGAGGATGTCCCGAGCAGCAGCAGCAGCCTCTCCTCGCCGTTAAGGTCGAGTTAGAGCAGCTCGTTATCTCCATTCTCGACGACCCTAGTGTTAGCAGGGTGATGAGGGAGGCGAGCTTCTCCAGCCCCGCTGTCAAGGCCACCATCGAGCAGATCATCGCCAATTCTCCCTCCCACAATCCGAAGTCGGCCCTCGCTTCCATTGGTGGTGTTGCCGGCTTCTCGCTTGTCTCCCAACGGCCGGCACCA------------GCCGGGAATTTGTATCTCAATCCTCGATTACAGATTTGTGCTTCCCCTGCAGGGGACCGTCGGGTTGGTGGGCAGAGGATGGAGGATGTGAAGAAGGTGGTAGATGTCTTGCAGAGGACGAAGAAGAGGAATCCGGTTCTGGTAGGTGATCACGAGCCTGAGGCGGTGATGAAGGAGCTTTTGCAGAAGATTGAAAGGAAGGAATTAGGTGAG---ATACTGAGGGACGTGCTGGTTGTCTCTGTTGAGAAGGAGCTGTCCACTATGTGTACAGGAAGAAGCGAGGAGAAGGAGAGGATTAGGCTGAAGATAAAAGAGTTGGGAGTCCTGATTGAGAGCAAGATGAACGGCCAA------GGTGGTGTTATCTTCAACCTGGGCGATCTTCGGTGGTTGGTGGAGCAGCAGGGGGGAGTTTCGTTCGGCGCTTCG---------------------------GTATCGGGGCCTGTCCAGGAGGTTGTGTCGGAGATAGCTAAGCTTCTGTGCAGCCATCGAGAA------------GGAGGCAAGCTTTGGTTGATGGGGACTGCTACATGTGAGACTTATCTGAGGTGCCAGGTTTATCACCCTTCTATGGAGAACGAATGGGATCTGCAAGCCCTGCCTATTGCGGCAAGGTCACCCGTCCCTGGGTTGTTTCCAAGGATTGGAGGCAACGGGATTCTGAGCAGTCCCATGGAATCCCTTTCCACTCTGAAGGGTTTCCAGGTAAACCCC---------CTCTCTCTGAGAAGGTTCGATGAAAATGGCAACTCTTCTCTGGCGCGGAGGATGACCTGCTGTCCTTCGTGCGTGGAGAATTATGAGAAGGACCTAGCCAAACTTGTGGCTAATGAGTTTGAGAAGTCCTCATCCGATGCTAAATCTGACGAACAGCACCAGCACCAGTTGCCAAAGTGGTTGCAGCTTGCAAAGCCTGCCAAC------GTCAAACCCGGTGATCACCCTCTGCCCAAAGAAAATGAAGACCAGTTGCGGAAACAAAAATCGGATGAATTGCAGAAGAAATGGAACGAAACCTGCAGTCGTCTGCATCCTGGATATCGG---CCTATTGTTGGGACCGAGAAGCCTTCCCCTCTGACATCATCCTCTTTGCTTGATTCTCATAGTTCCACC------AATGGCAAC---------GGCAATGCCGGGATCTCTGGCAGTATCTATAACTCC---TCTATGTGGAGAGAGCAATTTCAACCCAAGTTGCAGGTGAGCAGGGGCACT---------ATTTTGCCGTTGGGTGCCACT------AAGACCGCCATCAATCTGCCTTTGGAAACGGGAAGATCACCGCCATCAAGTCCGGTAAGAACTGACTTGGTACTTGGCGGGCCGAAGTTGTCCACGACCGAGAATGTTCCTGCGGGCGCCTACAAGGACAGGTCGAATAATTTAACAGGCCATGTTTCTGCGCAGCGGGTT---------TCCGATCGATGCAACCTGAAAATTGCCTGCACACTGGATGAAGATTCGTTTAAGAGGCTCTTCAAGGGCCTCACCCAGAAGGTGAGTTGGCAGACAGAAGCTGCAACTTCGGTGGCCACAGCAGTCACCAAGTGCCGGTCTGGAGGTGGGAAACCGAGGGGTGTAGGGATGAAGGGCGACACATGGCTGCTGTTCCTCGGGCCAGACAGGGTTGGGAAGAAGAAGATGGCAGCTGGACTGTCCGAATTAGTATTCGGCACCAGGCCTATATGCATTCGGTTGGGACTTTCCGACGCTGGTAACCATCATGAGGATGATGGTGACGAATGCTGTCCGAGGACGAGGAGGAGAACTGTTCTGAACAGGATAGCTGATGCAGTCAGGCGAAGTCCATTCTCTGTTTTGGTGCTGGAGGACGTCGATCAGGCCGATTCTCTGATCCATGGCAGCTTGATCCGGGCAATGGAGAGGGGTAGGCTATCTGATTCTCATGGCCGAGAGGTAGGGCTCGGCAGTGTAATCTTCATCCTCACTGCTGAATGGTTGCCAGAGAGCCTCAACAGCACGACACCAGAGTCCGGTAAGTTTAACGAGGACAGATTGGCAGCTGCGGCAGCCTCCTACCGGCCGCTGCTGCTCTCAATTGGCAGCAGC---AGCAGCCTAACTGTAGCAAGAAACAAGCGCCGGCCTGCCTGGCTGGAGAAGGAAGAAGGTCGGGCACCTACGTTGCAGAAGCCGACA------------CTGGCAATCGATTTGAACTTGTCAGCAGAC---GATAGTGACGCCATCGACATCTCCCATGGCTCCCGCAACTCTAGTGACCTCACGTTCGAGGCCGGCTTCAGG---------------------------------TCGCCGCATTGTGCAGCAATGAAGGAATTAGTAGGCCGAGTTGATGAAACCATCACGTTCAAGCAAGTCGACTTCGAAACGATGTCCAAGAGCATCGCAAGCTCGCTGAAGACTAGATTTGCTGGGCAGGTCGGAAAGGGT---ACGTTGGAGGTGGAAGAGGAGGCATTGGAGCAGTTGTTGGCCGCAATTTGGTTCGGTCCTGGCTCCGGCGGAATCGATGAGGTGGAGAGCTGGGCGGACCGGGTACTGGTGCCAGTTTTCCGGGAGATGAAAGACGGATGTGCGGTG---AAGGAAGACGGCATGATCCGACTGCTGGTGGCTGGTGCAGAGGCGGAA---GCGTCACGGCCGTCCAGCGGGAATTGGCTGCCCAGCCAAATTGCAGTCACCAGGGGC---------
>Osa_1
ATGAGGGCGGATCTTAGCACCATACAGCAGACGCTCACGCCGGAAGCCGCGGCCGCGCTGGCGAGGGCCATGGATGAGGCTGGGCGGCGCCGGCATGGGCAGACCACGCCGCTGCACGTCGCCGCCGCGCTTCTTGCCGCGCCGGCGGGGCTGCTCAGGCAGGCCTGCGCGAGGGCGGCGTCGGCGGCGGCGCACCCGCTGCACTGCCGCGCGCTCGAGCTCTGCTTCTCCGTCGCGCTGGATAGGCTCCCGGCTGCT---GCGGCGGCGGCTGCGGGGGCGTCGCCGCCCGTGTCGAACGCGCTCGTCGCGGCGCTCAAGCGGGCGCAGGCGCAGCAGCGGCGTGGGTGCCCCGAGGCGGCGCAGCAGCCGCTCCTCGCCGTCAAGGTGGAGCTCGAGCAGCTCGTGCTGTCCATCCTCGACGACCCCTCCGTCAGCCGCGTCATGCGGGAGGCGTCCTTCTCCTCCGCCGCCGTCAAGTCCATCATCGAGCAGTCGCTCTCCGCCCCCTCGCCGTGCCCCTCCGCCGCGGCCTCCACCACG---------ACGGCCGGGCCCGGCCCGCTCTCCCCGTCGCCATCCCCACCGCGCGCCGGCGCGGCCAACGCATACCTCAACCCTCGCCTCGCAGCCGCCGCC------GCCGTCGCCAGCGGCGGCGGCGGCGGCGGTGGCGACGATGCGCGCAAGGTGATCGACGTCATGCTCAAGCCGACGCGCCGCAACCCGGTGCTCGTCGGCGACGCCGGCCCGGACGCGGTGCTCAAGGAGGCAATCCGGAGGATCCCGACGGCCGGCTTCCCG------GCCCTCGCCGGCGCGAAGGTTCTTCCTCTGGAGGCGGAGCTCGCCAAGCTCGCCGGC------------GACAAGGCGGCGATGGCGGCGAGGATCGGGGACCTGGGCGCGGTGGTCGAGAGGCTCCTCGGCGAGCAC------GGCGGCGTGGTCCTTGACCTCGGCGACCTCAAGTGGCTCGTCGACGGGCCCGCGGCG------------------------------------------GCGGCGTCGGAAGGGGGCAAGGCCGCGGTGGCGGAGATGGGGCGCCTTCTCCGTCGATTCGGGCGC------------GCCGGC---GTGTGGGCCGTCTGCACGGCGGCGTGCACCACCTACCTCCGCTGCAAGGTCTACCACCCGGGGATGGAGGCGGAGTGGGACCTCCACGCCGTGCCCATCGCCATCGCCGCCGCCGCCGCCGGCTCAGCTCTCCGGCCTGGAGGCAGTGGAATTCTCAACAGCTCGATGGGGATGCTATCAGCACTTCGGCCTATGCCAGTGACACCA---ACGGCGCTCCGGTGGCCGCCTCCGGGGAGCGAC------CAGTCTCCGGCAGCAAAGCCGGCCATGTGCTTGCTTTGCAAGGGTAGCTATGAGCGCGAGCTCGCTAAGCTTGAGGCCGAGCAGACGGATAAGCCGGCGTCC------CGCCCTGAGGCT---GCCAAGCCTGGATTGCCACACTGGCTGCAGCTCAGC---------------------------AATGATCAAAATAAGGCCAAGGAG---CAAGAGCTGAAACTTAAGAGGAGCAAAGATGAGCTTGAGAGGAAATGGCGCGAGACGTGTGCCCGAATCCACTCCGCCTGT------CCCATGGCACCGGCGCTCTCCGTGCCTCTTGCC------------------------------------------------------------------------------------------------ACATTCACGCCACGCCCACCCGTCGAGCCCAAATTGGGGGTCGCAAGGGGTGCCGCTGTCCCCACTCTTAAGATGAATCCCAGTTGGGAGAAGCCCTCGGTTGCGCCGACCCTTGAGCTCCGTAAGAGCCCTCCTGCCAGCCCAGTGAAAACTGACCTTGTGCTCTGTCGCTTGGACCCGGGC------ACGAATCCTGTGGAGAATGAGCAGAAGGAAAGTTGTGAAGGACTAACGGCT------------------------------------CTACAAAAGGCCAAGATTGCTGGAATTTCTGATATTGAATCCTTCAAGAGGCTCCTCAAGGGGCTTACAGAGAAGGTCAGCTGGCAGTCAGATGCCGCTTCAGCCATTGCTGCTGTTGTAATACAATGCAGATCTGGCAGCGGGAAGCGGCGGAACGTTGGGACAAGGGGTGACATGTGGCTCCTGTTTGTTGGCCCTGATCAAGCTGGTAAGAGGAAGATGGTGAACGCATTGTCTGAGCTGATGGCAAACACCAGACCAGTCGTCGTGAACTTTGGTGGTGACTCCCGGTTGGGCAGGGTCGGC------AATGATGGTCCTAACATGGGTTTCTGGGGAAAAACTGCACTCGACCGGGTCACTGAGGCAGTTCGGCAGAACCCATTCTCGGTGATTGTTCTGGAGGGCATCGATCAAGTGGACGTTGTTGTGCATGGAAAGATCAAACGGGCAATGGAGACCGGTCGCCTACCAGACTCCCGTGGGCGTGAGGTCAGCCTTGGTAATGTCATATTTGTGCTCACCACAAACTGGGTACCCGAGGAGCTCAAGGGATCAAACGTTGAGACTCTGCTACGAGGTGAAGAGAGGATGTTGGAGTCAACAAGTTCGAGTTGGCAACTAGAGCTCTCGATTGGTGACAAA---------------------CAGGTCAAGCACCGAGCAGATTGGCTATGCGATGATGTTCGCCCTGCAAAGTTA---GCAAAAGAACTGAGTAGTCACGGTCTGTCACTTGACCTCAATTTGGCAGTCGGC---GCCTTGGAT------GAC---ACTGAGGGCTCACATAATTCCAGTGATGTCTCGGTGGAACAAGAGCAGGAG------------AAAGGGCAGCTTGCAGTCAAGCGATCAACACCGGCCCCTGGCTCTGATATATTGGAACTTGTCGATGATGCCATTGTGTTCCGACCTGTTGACTTCACGCCATTCAGGAAGACGGTTACAGATTGCATATCGGCGAAATTTGAATCGGTCATGGGGAGCAGCAGCTCATTCAGGATTGATGAAGATGCCGTCGATTGGATGGTTGGCAGTGTCTGGCTTACCGACGAG---------------AAGATTGAGGACTGGGCCGAGAAAGTGCTCAAGCCGAGCATTGAGCGATTGTGGCACAATGTGAAACATGATAGCGGGCGCTCTATCATTCGTCTTACAGCAGTTGCAGCCAAGGCATTG---CCAAGGTGGGGAGGGGGCAGGGAAGGGCTACCGGTGGCGGTAACGATCGCCATT---GATGGCATG
>Out_1
ATGCGAGCAGGGCTTAGCACTGTGCAACAGACACTAACCCCAGAGGCGGCAAGAATCTTGAATCATGCCATAGCAGATGCTTGCCGTCGTGGTCATGGCCAAACGACTCCTCTTCATGTTGCTGCAACGCTTTTGGCTGCACCGGCTAGCCATCTTCGTCAAGCATGCATTCGTTCTCATCCTAATTCTTCGCATCCTCTTCAATGTCGGGCTTTGGAGCTTTGCTTTAGTGTGGCTCTGGATCGACTACCGGCAGCA---CAGGGTCTTGTTCCTGGTAGTGAACCACCTATTTCAAATGCCCTCATGGCCGCTCTTAAGCGAGCCCAAGCCCATCAGAGAAGAGGTTGCCCTGAACAACAGCAGCAACCGTTGTTGGCTGTGAAGGTGGAATTGGAACAGCTTATTGTTTCAATTCTAGATGATCCGAGCGTGAGCAGAGTGATGAGGGAAGCTAGCTTTTCAAGCCCTGCCGTCAAGGCGACTATTGAGCAATCAATTAATATGACAAGCTCTCACTCGCCCATCTCAATATCTTCTAGTACAATCGATCGGATGGGCTTC---------AGATTGGGTAGTTCGCCCCGTTCAATTCCGCACAGAAATATCTATGCGAACCCTCGGCTGCAGGGTGCAGTG---------GGTGCTTCTGAATTAACCAGCAGTCGGAGTGAAGATGTAAGACGGCTGGTAGAAATTCTTATAAAGGGGAAGAAGAGGAATCCTGTTCTTGTAGGACAGAATGAGCCCGAAGGTGTAGTCAAAGAATTAGTTCAGAGAATAGAGAAAGGGGAAGCTCCAGAA---CAGCTTCGGGGAGTACGGATCCGTCCTATCGGAACAGACATAGCCTCTTTCTGTTCA---GGAAACAAAGATAGCGAGTACATTGCTATGAAGTTCAAAGAACTGGACCGGATAGTAGAAAGTTGCTTGAAT------------AATGGTATTATTCTTAATGTTGGTGATTTTAAGTGGCTTGTGGAGCAGTCTAAGACAGGAGCATTGGGAGCTTCA---------------------------GGCTCTTCTTCTGCAGAGGAAGTTGTTACGAAATTTGGGCAGCTGTTAGCGCGACATGGAGCT------------ACTGGTCGTCTTTGGCTGATTGGAATTGCAACTTGTGAAACTTACCTGCGGTGTCAGGTACATCATCCTTCTATGGAGAGTGATTGGGATCTCCAGCCTGTACCTATCGCCGCAAGA---CCATCTCCTGGATTGTTCTCTAGGTTTGTGAATCCTGGAATTTTGAGCAGTTCAATGGAGTCATTAATCCCGCTCAAGGCATTTCCAGCACTTGCACCCACACCA------------AGGTCTATTGAAAGT------AATAATTGTGTTCAAAAAATGAGTTGTTGCTCCCAGTGTATGGTGAACTATGAACAAGAACGTGCCTCCATGGAGGAGGAGAAGAAGGCTCGGATGGCTTCTCATTCTAGATCAGCAGATCAAGGGCAGCAGGCATTGCCACTGTGGCTGCAGATTGCAAAGTCAGCTAATGGT---GTCAAAGGATCAGATATG---CAGGCAAAAGAT---CAGGAACTTATGTGGAAACAGAAATTGGATGAGATGCAAAAGAAATGGAATGATACTTGCCGTTCTTTGCATCCCCATTTTCATGCACCAATTATTTCAACTGAGCAATTGCATGAGCCCCAATGG---------TTTTCCAGTCAAACA---ATTGATGGAAATGGAAAAAGGCAAACTGAGCCTGCAGTGGATAAATCTGGAGTCCAAGATCCATATCCTTTTCAGCGTAAGTGTTTTACTCCTCTATTGGCACATATTAATGGTACAGCAGTTGAGGAGATTTCTAGATCAGTCACACAGGAACCTCCCAGTAGCTTGTCAGGATCATGTCATGCTTGTACACCTCCTGTTAGCCCAGTTAGAACAGATCTGGCATTGGGAAGATCTACTGTGCTCCAGGAGAGGAATATTGTAATGGAGTCCCACAAAGAACGTCTAAACGACGTGACAGAGTGCCTGCCATCAAACGTTGCTCTGAGTTCATTTGACCAACAAAATGGGAAATTTACTGGCCAGATAGACACAGATGCATTTAAGAAGTTGTGCAAGGGTCTTAAAGAGAAGGTTGGGTGGCAATGTGAGGCAGTTTCTGCCGTGGCCAATACTATCATGCATTGGAAATCAGAGAATGGAAAGCGTCGTGGTGTGGGCCTCAAAGGAGATATATGGTTACTTTTCTTGGGTCCCGATCGAGTTGGAAAGCGAAAGATGGCTGCAGCTCTTTCTGAGCTTGTATTTGGGAGTGAAAAGAAACTTGTTTGCATTTGTTTAAGCTCAAGTTGGAATGAATGTCAGGATGAGCATGATGGATATGGCATCAACTTAAGAGGGAAGACTGCTTTGGATAGGATTGCAGAAGCCGTGAGACAGAATCCTTTCTCTGTTGTGCTTTTGGAAGATGTTGATCAAGCTGATTCTTTGATTCATAGCAGCCTGCTTCGGGCAATGGAGAAGGGAAGGTTGCCTGATTCGCATGGACGGGAAGTCAGCCTTGGTAACGTCATTTTTGTGATGACAGCAAGTGGAGCGATGGAAAACCATGACCAGATCCCAAAGCAAGATGTACGGTTCTCTGAAGAAAAATTAGTGGCAGCTCGT------GGTTGGCCAATGCAACTTTTAGTTGAGAGTGCTCCAAAGAGAGTTTCTGTCTTTGGAAATAAACGTAAAGCTGATTGGATCAAAGAGGAACAAGCACGAAATGATATTGTCAAAAAGATTAAA---GAGCCCTCCGTATCCCTAGACTTAAATCTTTCTTTAGAG---GAGAATGAAGGTACTGAGGCATGCCAGGGATCACGTGACTCAAGCGACTTAACAGTCGAACAGAACCTTAAA------------------------------------TGGACTGGGGAACTTTTCAAGGGTCTTCTTGGATCAGTTGATGAGACAGTTGTATTCAAGCCTTTTGACTTTGAAAATCTTGCAGATAAAATTGTTGACTCCATTAGTGCAAAGTTCTTCAGCATAATTGGATCTGAAGGCCTGATTGAGATAGATATAAAAGCTCTGGAGCAAATCCTGGCTTTTGTTTGGTTTACCTCTGAT------GGTATGAAGACATTTGAGAAGTGGGTTGACCAGGTGCTTGTATGTAGTTTAATGGAAGTAACTAGTACAGGCACAATT---TCTGCCGATACAGTTGTTAAACTTCTTGTTGACAAGGAATGCCTTTCT------GGGAAAAGGCCACCTGCAGTATGCCTCCCTAGCAGTATTTTGGTAAACCGACGG------ATG
>Out_2
------------------------------------------------------------------------------------------------------------------------------------------------------------------------------------------------------------------------------------------------------------------------------------------------------------------------------------------------------------------------------------------------------------------------------------------------------------------------------------------------------------------------------------------------------------------------------------------------------------------------------------------------------------------------------------------------------------------------------------------------------------------------------------------------------------------------------------------------------------------------------------------------------------------------------------------------------------------------------------------------------------------------------------------------------------------------------------------------------------------------------------------------------------------------------------------------------------------------------------------------------------------------------------------------------------------------------------------------------------------------------------------------------------------------------------------------------------------------ATGAAATGCTGCCCCGAATGCATGGTAAACTATGAGCAAGAACTTGTCTTCATGGAGAAGGAGAAGAGGACGATGTCATCTGCGCACATTAAATCAGTAGATCAGGGGCAACAGGTTATTCCCTGGTGGCTGCAAACTGAAAATTCAATTAATGGA---AGAAAGGGATCAGATATGTTGCAGGCCAAAGAT---CAGGAGTTAGTATGGGATCATAAAGTGGAGGAGCTGCAGAATAAATGGAATAGTACTTGTCAATCTATGCATCCCCATTTTCATGTACCAAATGCATCTGGTGATGAATCGCACATTTCGCCTTGT---------TTGTCCACTCATGCG---CCAGTTGCAAATGAAAGGGGTCAAAGAGAGTACACTGGTAATCAATTGGGAGTACATGACTGGTCTTTGTTGCTGTCCAGATGTTCAGTATCTCCTTTGAGTCAGACTAGTGGTGCAGGAGATCAGGCACATCCTTTGTCACATTTGCTAGACCCCCCGAGTAGCCTGTCAGGGCTATGTGATGCATGCACATCTCCAGTAAACCCAGTTAGGACAGAGCTGGCATTGGGAAGGACTGATATGCTTCAAGATCATAAGTGCACTATGGAGGTTCACAAAGAGCGCCTAAAAGATTTGACAGAGTGCATGACATCAAGCATTGGTCAGCAATTATTTGATCAGCAATGTGCAGAATCTCCTGTTAACATAGACATAGACGCCTTTAAGAGGTTGTCCAAGGGTCTTGAAGAGAAGGTGGGATGGCAGAGTGAGGCAGTTTCTGCTGTGACACATACTGTCATGCACTGCAGATCACAGAATGGGAAGCGTCGTGGTGTAAGCCGTAAAGCAGACATATGGCTTCTTTTCTTGGGGCCCGATCGTATTGGAAAGAGGAAGATAGCTGCAGCTCTTGCCGAGATCATTTTTCACGGTAAAGATGATTTCATTTGCATAGGATTAAGCTCAAGTTGGAACCTTAACAGACAAAAAATTGACGAATATGATTTTAGATTCAGGGGAAAAACAGTTTTGGATCGGATTGCCGAAGCAGTGAGGCAAAACCCATTTTCTGTTGTGCTTCTAGAGGATGTTGACCAAGCTGATTCACCGGTTCAAAGCAGCTTGATTCATGCAATGGAGAAAGGTAGGCTGCCTGATTCACACGGAAGAGAAGTTGGCCTTGGTAATGTTATTTTTATAATGACAACAAATGCAGGGATGAAGAATGATGATCATATTTCAAAGAAGGAAACATGGTTTTCTGAAGAAAAACTATTAGCAGCCCGA------GGGTGGAATATGCAGATATTAGTTGACAGTGCTCGCAAGAGAGTATCAGTTTATTCAAATAAACGAAAAGTTGATTGGATCAATGATGAAAAAGCCCCAGATAGCTCTACAAAAAAGATGCACAAAGCATCGGCAAAACCCTGGGACTTAAACCTCTCTGTAGAG---GAGATTGAGGCAACTGAGGCTTGCCAGGGGTTTTCTCACTCGAGTGATCTAACAGTCGAACATGTGCTTAAA------------------------------------TGGGCTGGCAAATATTTTGAGGATCTTTCTGGTTTAGTGGATAAGAGTGTTATATTCAGGCCTTTTGACTTTGATGGTCTGGCTGATAGAGTAGTAGAGACAATCAGTGCCAAGTTTTCTAGCATAATAGGATCTGAAGGCCTATTTGAGATAGATGCAAAAGTTCTGGACCAGATCCTTGCAACTATATTGTTGACCTTAGAT------GGAATGAAGACATTTGAGGAGTGGGTTGAACAGGTTTTCGGAAGTAGTTTAATGGAAGTCAGTAGAACATACACTATT---TCAGCTGACACAGTTGTGAAGCTTGTTATTGACAGGAAATGCTTTTTG------GGAGAACAGGCTCCTGGAGTGTGTCTCCCTAGGAATATCTCGTTAAACAGAGGTGAAAAGATT
>Pab_1
ATGCGAGCAGGGCTAAGCACAGTGCAGCAGACGCTAACCCCGGAGGCGGCGAGCATCTTGAATCATGCCATAGCAGAAGCTTGTCGCCGCGGGCACGGCCAAACGACTCCTCTTCATGTCGCTGCGACGCTCTTGGCAGCCCCTGCTAGCCATCTGCGCCAGGCCTGCATTCGTTCTCATCCCAACTCTTCGCATCCTCTTCAATGCCGGGCATTGGAGCTTTGCTTCAGCGTGGCTCTCGATCGACTACCGGCAGCG---CAGGGTGTTGTTCCTGGCACGGAACCGCCGATTTCTAATGCTCTCATGGCGGCGCTTAAGCGAGCGCAAGCACATCAGAGAAGAGGGTGCCCTGAGCAGCAGCAGCAGCCTTTGTTGGCTGTGAAGGTAGAATTGGAACAGCTCATAGTTTCAATTCTTGATGATCCTAGTGTGAGCAGGGTGATGAGGGAAGCCAGTTTTTCGAGCCCTGCTGTCAAAGCAACTATCGAGCAATCGATCAATATGGCAAACTCGCATTCATCTATTTCCCTATCTTCAAGTGCCATTGATCGGGTGGGATTC---------AGATTAGGTAGTTCGCCTCGCTCAATTTCACAGAGAAATCCCTACTTGAACCCTCGATTGCAAAGTTCAGGG---------GTTGCTGCTGAAGCCAGCGGCAATAGAAATGACGAGATTAGAAGACTCATAGAAATTCTCCTAAAGGTTAAGAAGAGGAATCCGGTTCTCGTAGGGGAGAAAGAGCCCGAAGCTGTAATCAAAGAACTTGTGCAGAGAATAGAAAAAGGTGAAACCCCAGCG---CAGCTTCAGGGTGTGCAGATCCTTCCTATTGAAACAGAGATATCTGATTTCTGTTCC---GGAAACAAAGATAAAGACCACATTACTACGAAGTTCAGGGAATTGGACCAAATGGTGGAAGGGCGTTTGAAT------------AAGGGTATAATTCTTAACGTGGGTGATTTAAGGTGGCTTGTAGAACAGCCCAAGGCAGGACCGATAGGATTGTCA---------------------------GTCTCATCTTCTATGCAGCAAGTTGTTATGAAATTGAGCCAATTGTTAGCTCGATATGGAGCA------------ACTGGTCGACTATGGCTGATTGGGATTGCGACGTGTGAAACATACCTCCGTTGTCAAGTATATCATCCTTCTATGGAAAATGATTGGGACCTGCAGCCTCTTCCTATTGTTGCCAAA---CCATCTCCAGGATTATTTCCTAGGTTTATGAGCCCGGGAATTGTGAGCAACTCAATGGAGTCACTTTTTCCTCTTAAGGGGTTTTCCTCAATTGCACCCACACCA---------AATAAATCTAGAGAAAGC------AATGACTCAATTCAGAAAGTGAATTGTTGCTCCCAGTGTATGTCAAGCTATGAGCAAGAACTTGCCTTAATGGAGCAGGAGAAGAAGGCCCATATGCTGTCTCAGTCAAAATCAATTGATCAAGGGCAGCAAGCATTGCCTCAGTGGCTTCAAATTGCAAAGTCGGCTAATGGT---GCGAAAGGACCAGATATGGTGCAATCAAAAGAT---CGGGAGCTTATGTGGAATCAGAAAGTAGAGGAACTGCGAAAGAAATGGAATGAAAAATGTCGTTCGTTGCATCCCCATTTTCATGCACCACTTATTTCGGTCGGCCAATCTCAGGAATCCATGCGG---------GTATCTGGTCAAGCA---ATTGATGCAAATAGCAGAAGACAAACTGAATGTACTGTGGAAAAATCAGGAATTCAAGATCCATCACCTTCTCAGTCCAAGAGTGTGATGCCTATTTTGACACAAAGTAATGGTACAGTAGTTGAGGGGATTACTAGATCAGTTACCCAGGAATTCCCAAGCAGCTTGCCAGGGCCATGTTTAATGTCTTCTCCTAATCCTAGTCCTGTTGCGACAGATCTGGCATTGGGGAGGTCTAGTGTGTTCCAGGAAAAGAATCTTTTGGAGGAGTCCCATAAAGAACGTCTGAAAGACATGCCCAGTTGTGTTTCTTCGAACTCTAGTCAGCCTTTTCTTGATCCACAGAACAGGAAAGATTCTAGCCCTATAGATTCAGATGAATTTAAGAGGGTTTACAAGGGCCTTGTAGAGAAGGTTGGGTGGCAGCGTGAAGCAGTTTCTACTGTGACAAATATAGTCATGCATTGTAGATCAGGAAAAGGTAAGCACCGTGGTGTGGGTGTTAAAGGAGATATATGGTTGCTTTTCTTGGGTCCAGATCGAGTGGGGAAGCAAAAGATGGCTGCAGCTCTTTCCGAACTTATATTTGGAAGTGAGAAAAACCTTTTTTCCATGAAGTTAAGTTCAAGCTGGAACCTAGGCCAACATGAGCATGAGGAATATGGTATGAACTTTAGAGGTAAGACTACTTTGGATAAGATTGCTGAAGCAGTGAGACTGAATCCTTTCTCTGTTATACTGTTGGAAGATGTGGATCAAGCTGATTCTTTGATCCGTAGCAAATTGATTCTGGCAATGGAGAAAGGTAGGTTGTCTGATTCATATGGGAAAGATTATAGCCTGGGTAACATAATATTTGTCATGACGGGAAGTGCAGGATTTGAGAATCACCATGAGATTGCAAAGCAAGAAGTTCGGTTTTCTGAAGAAAGACTAGTAGCATCTCGT------GGTTGGCCAATGCAACTTTTAGTCGAGAGTGCCCGTAAGAGAGTGTCTATCATTGGAAACAAACGTAAAGCTGATTGGATAAAAAATGAACAAGCTCAAAATGACATAGTCAAGAAAACAAGCAAAGAGCCCTTCGTATCCCTGGACTTGAACCTGTCTGTGGAG---GAGAACGATGTTACCGAGGTATGCCAGGGATCCCGTGACTCAAGTGATCTGACAGTTGAACAAGGTCTTAAA------------------------------------TATACCGGTGAACTTTTCAAGGATCTTTATGATTCAGTAGATGAGAGAGTTGTATTCAAGCCGTTTGACTTTGAAAGTCTTGCAGATAAAATCGTTGAGTCCATTAGTGCAAAGTTCTTCAACATAATTGGAACTGAGGGCCTCATGGAGATAGACATAAAAGCCCTCGAGCAGATGCTTGCTTGCGTTTGGTTTTCCTCTGAT------GGAATGGAGATGTTTGAGAGCTGGGTTGAACGGGTGCTTGTACGTTGTTTGACAGATATAAGTACATCATGTGCTGTT---TCAGTTGACACAGTTGTTAAACTTGTTCTTGAGAAGGATTGTTTCGCT------GGAGAAAGGCGACCTGGATCATTCCTTCCTAGCAATATTTCAGTAAACATAAGAGGGGCTATC
>Ppe_1
ATGAGAGCGGGGTTGAGTACGATCCAGCAAACCTTAACCCCAGAGGCGGCGAGCGTGTTGAACCACTCGATCGCCGAAGCGGGTCGACGGAACCACGGACAAACGACGCCGCTACACGTGGCGGCAACCCTTTTGTCCTCGCCCACCGGCTTCCTCCGTCAAGCATGCATCAAATCTCACCCCAATTCCTCTCACCCTCTACAGTGCAGAGCTCTCGAGCTCTGCTTCAGTGTGGCGCTCGAGCGCTTGCCCACCGCC---CAAAACATGAGCCCCGGCATGGAGCCCCCTATCTCCAATGCTCTCATGGCCGCCTTGAAGCGAGCTCAGGCCCATCAGCGCAGAGGCTGCCCAGAGCAGCAGCAGCAGCCTCTCTTAGCGGTCAAAGTTGAGCTCGAGCAGCTCATAATCTCAATTCTGGATGACCCAAGTGTGAGCCGAGTGATGCGTGAGGCTAGTTTTTCTAGCCCCGCCGTTAAAGCCACTATTGAACAATCGCTCAACTCTTCAGCCGCCGCCGCCTCCTCTGCTGCCGTCAATTCC------TCCCCAATTGGATTG---GGATTCCGCCCGGGCGGCCCTCCAGCGCCCCCTGGTAGCCGGAATTTGTATTTGAATCCGAGGCTGCAGCCGCAGGGG------GCTGCTGCTGCGCAATCCGGACAACATAGAGGAGAGGAGGTTAAGAGGGTTGGTGATATATTGTTGAAAGCGAAGAAGAGGAACCCTGTGTTAGTCGGTGATTCGGAGCCCGAGGCAGTGACGAAAGAGGTCTTGAGGAGGATTGAGAACAGGGAATTGGGTGAAGGGCCGCTGAAGAATGTTGAGGTTGTTCATTTGGAGAAGGAGGTTTCTTTG---------------------GATAAGAACCAGATAGTTGGGAAAATGAAGGAATTAGGGGGTTTGGTTGAGACCCGGATGGCGAATTCAAATGGGGGTGGGGTGATTCTTAATTTGGGTGACTTGAAATGGCTGGTGGAACAGCCTGGCAGC------TTTGGGGTTCCTGGTTCAGGTCCGGTCCAGCAGCAGTTGGTTTCGGAGGCGGGGCGGGCAGCGGTGGTCGAAATGGGAAGGCTATTGGCCAGGTTTGGAGAGGGTGGTGGTAATGGTGGCCGGCTTTGGTTGATCGGAACTGCTACTTGTGAGACTTATTTGAGGTGCCAAGTCTATCACCCTTCAATGGAAACTGATTGGGATCTACAGGCAGTGCCAATTGCTGCCCGAACGCCTCTTTCAGGATTGTTTCCAAGGATTGGGAGCAACGGGATCCTCAGTAGCTCAGTTGAATCTTTGTCCCCATTGAAAAGCTTTCCAACTACATCA---ATTGCTCAACCA---AGACTTCTCTCTGAGAAC------TTGGATCCTACTCGAAGAGCAAGCCGTTGTCCACAATGTACACAGAGTTATGAGCAAGAACTTGCAAAACTGGTTGCCAAGGAGTCTGAGAAATCATCAGAAGCAGCA------------------CAACCACCACTACCACAGTGGTTGCAGAATGCTAAAGCCCGTGATGGTCATGCCAAAACATTAGATGAAACGCAGACTAAAGAC---CAAGATCCGATCCTGAAGCAGAAGACTGAAGAACTTCAGAAAGAATGGAGGGATACATGTGTGCGTCTTCATCCTAGTTTTCATCAGCATAGTATCACCTCAGATAGAATTGCTCCAACAGCTCTC------------------------------------------------------------------TCAATGACGGGCTTGTACAATCCACACTTGCTTGCTCGCCAACCTTTCCAACCCAAATCACATCTGAATAAAAACCTTGGG------GCTCTGCAATTGAACACA---------AATCCGCTGACCAGCCAACCATCTGAACGGGCAGTTTCCCAACCTGGAAGCCCTGTACGGACAGAGCTGGTTCTTGGGCAAACAGAAGTCACA------GAAACCACCCCTGACCAAGCGCATAAAGAGCGCATCAGAGACTTTTTGGGTTGCATGCCTTCTGAACCACAGAGCAAGCCAATTGAACAAACTGATGATAAACAATCGTGTCAAGTAGATGCTGACTCATTCAAAAAGCTTTACAAAGGTTTAATGGAA---GTGTGGTGGCAGCAAGAAGCAGCAACTGCTGTTGCTGAAACTGTGACAAAATGCAAGTTGGGCAATGGAAGGAGACGTGGTGCTGGATCACGGGGAGACATGTGGCTACTGTTCATGGGCCCGGACAGTGTTGGCAAGAAGAAGATGGCATCAGCTCTTTCAGAACTAGTATCAAGGTCCAACCCAGTGATGATAAGTCTTGGCTCC---------------CAACGCAGT------AATTTGCAGTCTGATATGAGTTTCCGCGGTAAAACAGTGGTGGACCGAATAGCAGAGGCAGTTAAGGGGAACCCCTGTGCAGTAATCATGCTTGAGGACATTAATGAAGCAGATATGATAGCTTGTGGTAGCATAAAACGGGCAATGGATAGAGGTCGTCTTGCTGACTCTTATGGTCGTGAAATCAGTCTTGGAAATGTTATTTTCATCCTCACGGCAAATTGGTTGCCAGAACATCTG---AGACCCTTATCGAAGGGCAATTCACTT---GAAGAAAAGCTTGCCAGTATAGCAAGGAGCAGTTGGCAGTTAAAGCTATCTGTTTGTGGAAGG---------------------ACTGCAAAACGACGGCCCAATTGGTTACAGGATGATGACAGAGCCACGAAGCCT---AGGAAGGAGACA---GGTTCAGCTTTAGGGTTCGATCTGAATGAAGCTGCGGAT---ACTGAGGAT------GACAGGGCAGATGGCTCACATAATTCAAGTGATCTCACAGTTGATCATGAAGATGACAGT---CGCCTCAATAGCAGGCCCTTACTCACAATCACAACCTCAGCAGTACCTCGGGAATTGCTGGACACAGTTGATGGTGCCATTGCGTTCAAGCCAGTGGACTTCAACCCCATTCGGCTAAACATCACAAACTCCATCAGAAAAAGATTTTCAAAGATTTTGGGTGAGGGGGTTTCATTAGAATTGAGAGAGGATGCTGTTGAAAAGATCTTAAGTGGGATATGGCTAGGCCGGACT---------------GGCTTAGAGGAATGGGCAGAAAAGGTTCTCGTTCCAAGCCTCCAGCAGCTCAAGTCCTGCCTTGGCGGCACCAGCGAGTCCATGGTTGTTCGGCTTGAATCCGACGGCAATTCA------------GATTGCCGGGGCACTGGTGATTGCCTTCCCAGTAGTATCAATGTGGTTGTGGTGGATGGGTTG
>Vvi_1
ATGAGAGCAGGTCTCAGCACGATCCAACAGACCCTGACGCCGGAGGCGGCTAGCGTGTTGAACCACTCGATTGCGGAGGCGGGTCGTCGGAATCACGGGCAAACTACGCCGCTTCACGTGGCAGCAACCCTTCTGGGCTCCCCCTCCGGCTTTCTCCGCCAGGCTTGCATCCGATCACACCCCAATTCTTCCCACCCACTCCAGTGCAGAGCTCTTGAGCTCTGCTTCAGCGTCGCACTTGAGCGCCTCCCAACCGCC---CAAAACATCTCCCCAGGCCTTGAACCCCCCATCTCCAATGCTCTCATGGCCGCCCTTAAGCGCGCCCAAGCGCACCAGCGCCGCGGCTGCCCTGAGCAGCAGCAGCAACCTCTTCTCGCTGTCAAGGTCGAGCTTCAACAACTCATCATCTCCATACTCGATGACCCCAGCGTTAGCAGGGTCATGCGCGAGGCTAGCTTCTCCAGCCCTGCTGTCAAGGCCACCATTGAGCAGTCCATGAATTCCCCACCCACACCCAATGTTTCTCCT------------------TCCCCAATTGGATTGGGTGGCTTCCGACCCACTCCCACCCCA------------ACCCGCAATTTGTATTTGAATCCGCGGTTGCAGCAACAAGGCACCGCTGCGGCTGCCAACCAGTCCGGCCACCAGAGGGCCGAGGAAGTGAAGCGCGTTGTTGATATTTTGTTGAGAACTAAGAAAAGAAATCCGGTGCTGGTGGGCGAATCAGAGCCGGAGGCCGTGATGAAGGAGCTACTTAGGAGAATTGAGAAGAGGGATTTCGGAGATGGACCACTGAAGAATGTCGAGGTGATTTCTCTTCACAGGGAGCTCTCTCTT------------AATAATTCCGATAGAACTCAAATACCCACCAAGCTAAAGGAATTGGGTAGATTGGTGGAAGCCCGAATCGGA---------GGTGGAAGCATTATTCTTGATTTAGGGGACCTGAAATGGCTTGTCGAGCAGCCGGTGAAT------TTAGGAGTTGCCGGCTCTGGTACAGTTGGGCAGCAGGTTGTTTCAGAGGCAGGGCGCGCTGCTGTGGCAGAGATGGGGAAGTTACTGGCGACGTTCGGAGAG------GGTAGCAATGGCCGGCTTTGGTTGATTGGGACTGCTACTTGTGAGACTTATTTGAGGTGCCAGGTCTATCACCCTTCCATGGAAAATGATTGGGATCTGCAGGCAGTGCCAATTGCTGCTAGAACCCCTGTTCCAGGGCTTTTTTCGAGATTTGGGACAAATGGGATTCTTAGCAGCTCTGTTGAGTCTCTGACACCAATGAAGAACTTTCCAACTGCAATA---ACTGCTCTACCA---AGGCGTGTCTCTGAGAAC------ATGGATCCTGCTCAGAAAATGAGCTGCTGCCCACAGTGCATGGAGAATTATGAACAAGAGCTAGGAAAGCTTGAAGGCCAGGAGTTCGAGAAGTCATCATCTGAAGTGAAATCAGAAGTG---TCTCGGTCATCACTCCCACAGTGGTTGAAGAATGCTAAAGCTCTGGACGGTGATGTTAAAACAACAGATCAGTCACAGACCAAGGAT---CAAGAACTGATCTGGAAGCAGAAGCCTCAAGATTTACTAAAGAAATGGAATGACACATGCTTGCATCTACATCCTAATTTTCATCAGCCCAACCTCAACTCTGAGAGAATCACTCCAACAGCTCTC------------------------------------------------------------------TCGATGACGGGCTTGTACAATGCGACTCTGCTTGGGCGGCAAGCCTTCCAGCCCAAGTTACAACCAACCAGAAACCTTGGA---GAAACTCTGCAGTTGAACTCA---------AATCTTGTGGCCAACCAACCATGTGAACAGGCAGTTACACCACCTGGAAGCCCTGTACGGACTGACCTTGTTCTTGGGCGAACAAAGATCAAT------GAAACCACCACAGAGAAAATCCATAAAGAGCATGTCAAAGACTTTTTCCAGTGCATTTCTTCTGAATCACTGAACAAGTTCCATGAATTGCAAAATGACAAACTTAGC---CCATTGGATGCCGACTCAGTCAAAAAGCTTCTCAAGGGTCTGGCAGAGAAGGTCTCATGGCAGCAGGATGCAGCACGTACTGTGGCTACAACTGTGACCCAATGCAAAATGGGCAATGGAAAACGGCGAAGTGCTGGGTCAAAGGGTGACATATGGCTATTGTTCACGGGTCCCGACAGGATTGGCAAGAAGAAGATGGCAGCTGCTCTTTCAGAGCTGGTATGTGGGGTCAATCCAATTATGATATGTCTTGGTTCA---------------AGGCGTGAT------GATGGGGAATTGGATATGAATTTCCGTGGTAAAACAGCAGTGGATCGCATTGCAGAAGCAGTTAGGAGAAACCACTTCTCAGTAATTATGCTTGAGGACATTGATGAAGCAGATATGCTTGTTCAAGGGAGCATAAAACGGGCCATGGAGAGAGGGCGACTTGTTGATTCCCATGGCCGTGAGGTAAGTCTTGGGAATGTCATCTTCATCCTCACTGCAAATTGGTTGGTTGATAATCGC---AAAAGCTTGTCCAACAGCACTTTGCTGAACGAGGAGAAGCTTGCTTCTATCGCAGGTGGTGGTTGGCAGTTAAAATTATCTGCTAGTGAGAAG---------------------TCGGCTAAGCGGCGAGCCAATTGGCTGCATGATGAAGACCGGTCCACCAAGCCT---AGGAAGGAAAAT---GGTTCTGCTCTGTCATTTGACCTTAATCAGGCAGCTGAC---ACTGAAGAT------GATAGGGCAGATGGATCTCGCAATTCAAGTGACCTCACCATTGATCACGAAGATGAG------------CAGGGCCCTGAAAACAGGTGTCTGCCTCCAACTTCAGCATCGAGGGAGTTGCTCAATTCAGTAGACAATGTCATTACCTTCAAGCCTGTAGACTTTAACCCAATTCGACACCAAGTCAGAAGCTGCATTGCCAGAAAATTTTCCTCCGTCATGGGTGACAAGCTTTCAATCCAAGTAGAAGATGAAGCGCTGGAGAAGATCCTAGGGGGAGTATGGTTAGGCAGAAGC---------------GGGTTAGAAGAGTGGGCAGAGAAGGTTTTGGTGCCTGGGTTCCACCAGCTAAAGGCATCCATGTCCTCCACTGAGTCTACGATGCTTGTTCGGCTTGAATTCTTCGACTCTGAT---------TCAGATAGCCGGGGCTATGGAGATTGGCTGCCAAGTAAAATAACGGTGGTGGTT---GGTGGGTCG
