# Supplementary material for: The Chloranthus sessilifolius genome provides insight into early diversification of angiosperms
Source: Nat Commun. 2021 Nov 26;12:6929. doi: 10.1038/s41467-021-26931-3 (PMC8626421; doi:10.1038/s41467-021-26931-3)
Supplement: Supplementary file 4 — Source Data [file 41467_2021_26931_MOESM4_ESM.zip › Fig. 3a, c, e and Supplementary Figure 12, 14, Phylogenetic tree/LCG_multi-species coalescent-based/group_1277_CDS.treefile]

(Aco_1:0.3522624337,(((((Ash_1:0.6704927252,Osa_1:0.6661450505)84:0.0606285720,Egu_2:0.1913985909)90:0.0637713362,Egu_1:0.2798738448)100:0.2795326805,((Cka_1:0.2197621981,((Lch_1:0.0011532453,Lch_2:0.0004837460)100:0.1484358736,Lch_3:0.2440137027)97:0.0302532100)100:0.0676996377,Csp_1:0.2806613598)67:0.0184162121)75:0.0401858311,(((Atr_1:0.4821479863,((Out_1:0.1029362949,Pab_1:0.1829699585)74:0.0296164105,Out_2:0.2804454060)100:0.4707465230)100:0.1525519612,((((Efe_1:0.0367773284,Efe_2:0.0459125816)86:0.0026573565,Efe_4:0.0321804708)100:0.0288917722,Nco_1:0.0415655382)100:0.1717438661,((Efe_3:0.0397826413,Efe_5:0.0455815997)100:0.0272398265,Nco_2:0.0405020563)100:0.1951185910)100:0.3036615081)96:0.1387822632,(Cde_1:0.0271751099,Cde_2:0.0360564004)100:0.4682708095)64:0.0402794377)93:0.0716232021,(Ppe_1:0.2487254678,Vvi_1:0.1775724230)100:0.1048960862);
